# Supplementary material for: Transcriptional Regulation of Pine Male and Female Cone Initiation and Development: Key Players Identified Through Comparative Transcriptomics
Source: Front Genet. 2022 Mar 18;13:815093. doi: 10.3389/fgene.2022.815093 (PMC8971679; doi:10.3389/fgene.2022.815093)
Supplement: Supplementary file 2 [file DataSheet3.ZIP › SUP_DEG/salmon.gene.counts.matrix.FC_3_vs_MC_2_4.DESeq2.DE_results.P0.001_C2.DE.subset]

sampleA	sampleB	baseMeanA	baseMeanB	baseMean	log2FoldChange	lfcSE	stat	pvalue	padj	Bud_Rep1	Bud_Rep2	Bud_Rep3	FC_3_1_Rep1	FC_3_1_Rep2	FC_3_1_Rep3	FC_3_2_Rep1	FC_3_2_Rep2	FC_3_2_Rep3	FC_3_3_Rep1	FC_3_3_Rep2	FC_3_3_Rep3	FC_3_Rep1	FC_3_Rep2	FC_3_Rep3	MC_2_2_Rep1	MC_2_2_Rep2	MC_2_2_Rep3	MC_2_3_Rep1	MC_2_3_Rep2	MC_2_3_Rep3	MC_2_4_Rep1	MC_2_4_Rep2	MC_2_4_Rep3	Needles_Rep1	Needles_Rep2	Needles_Rep3
Pdensi_DN23284_c0_g1d191274	FC_3	MC_2_4	142.216597287061	25039.7952863888	12591.0059418379	-7.45920006755926	0.295985852913951	-25.201204699901	3.88569671152776e-140	2.13348063643143e-135	1.743	2.768	2.000	1.430	2.864	4.940	1.834	2.604	2.599	2.397	2.021	1.461	3.891	5.155	4.486	4.503	4.805	5.301	9.485	2.769	6.405	725.968	834.245	620.756	0.334	0.184	1.114
Pdensi_DN32404_c0_g1d235795	FC_3	MC_2_4	23.3479960578764	7494.14343366933	3758.7457148636	-8.31656685289389	0.363778207967812	-22.8616411613907	1.11942074019674e-115	3.0731457580621e-111	0.820	0.894	0.362	0.585	0.560	1.835	1.031	0.849	1.212	0.652	1.082	0.724	0.519	0.969	0.746	1.108	0.101	0.065	0.372	0.498	0.390	222.070	217.138	212.409	0.954	0.438	0.354
Pdensi_DN27539_c0_g1d307569	FC_3	MC_2_4	4.93118896251268	6817.04539177345	3410.98829036798	-10.433148284249	0.515215395504985	-20.2500708932097	3.54729124032411e-91	6.43375414865343e-87	0.145	0.157	0.145	0.183	0.000	0.316	0.643	0.000	0.000	0.170	0.548	0.170	0.161	0.167	0.161	0.129	5.925	25.986	4.159	1.341	3.732	270.160	152.282	178.516	0.000	0.162	0.523
Pdensi_GG_66429_c0_g1	FC_3	MC_2_4	65.4075422802693	8886.9516402644	4476.17959127233	-7.08656677086486	0.350190140308356	-20.2363400769218	4.68710461417945e-91	6.43375414865343e-87	4.159	1.542	1.380	0.639	0.111	1.396	0.203	0.096	0.108	0.000	0.000	0.000	2.310	2.337	1.555	0.292	0.405	0.690	0.938	0.054	3.832	302.254	265.346	211.805	3.619	10.774	9.866
Pdensi_DN17852_c2_g1	FC_3	MC_2_4	7.74217946541406	3025.13542951496	1516.43880449019	-8.61872592976029	0.437811279312476	-19.6859385242309	2.84615877923231e-86	3.12542387865058e-82	0.456	0.000	0.082	0.207	0.116	0.914	0.315	0.571	0.916	0.113	0.417	0.458	0.199	0.206	0.326	0.550	0.473	0.191	2.285	5.153	0.867	89.879	90.847	82.538	1.118	2.381	12.517
Pdensi_DN39511_c1_g6	FC_3	MC_2_4	16.5683007175203	21677.1048707717	10846.8365857446	-10.3664574873237	0.544942537204331	-19.0230286306989	1.09945227200968e-80	1.00610877411606e-76	0.601	0.757	0.657	0.365	0.471	0.331	1.395	0.825	0.972	1.014	1.487	1.498	0.720	0.309	0.508	0.277	1.097	1.736	12.338	1.767	8.286	911.267	609.229	406.165	0.118	0.387	0.393
Pdensi_DN21564_c0_g1d65671	FC_3	MC_2_4	20281.3018904133	40.6904976975883	10160.9961940554	8.9680917269047	0.476666538335892	18.8141835133079	5.7791923426356e-79	4.53303335378214e-75	634.996	1027.729	683.716	1689.639	1475.283	875.807	1648.878	1411.688	1543.736	1039.813	1548.499	1017.486	453.634	1012.107	494.437	775.493	580.431	465.581	284.730	27.199	234.013	1.276	1.017	1.243	5.291	2.497	0.471
Pdensi_DN35040_c0_g1d86938	FC_3	MC_2_4	10.5142123783291	4996.91724455509	2503.71572846671	-8.8999921113752	0.48009604693465	-18.5379408312159	1.02055038445301e-76	7.00429242609715e-73	0.323	3.405	0.321	0.081	0.039	0.278	0.035	0.168	0.151	0.075	0.204	0.076	0.323	0.297	0.363	0.409	7.326	24.204	133.819	14.374	26.231	217.327	118.171	108.453	2.048	2.210	0.271
Pdensi_DN25922_c2_g5	FC_3	MC_2_4	28.1395969183	6438.77213130041	3233.45586410936	-7.84086002520173	0.429631613701382	-18.2501933636838	2.06178225425909e-74	1.25782462724833e-70	0.371	0.847	0.876	0.931	0.779	1.299	0.457	0.867	1.410	0.650	1.227	0.985	1.029	0.905	0.727	0.585	1.015	2.133	0.993	0.646	0.463	265.193	137.403	166.244	1.423	2.025	4.222
Pdensi_DN9222_c0_g1	FC_3	MC_2_4	45.8571514938578	5257.61293179656	2651.73504164521	-6.84457936945415	0.378684547138442	-18.0746202114021	5.05019005154112e-73	2.77285734969917e-69	0.516	0.584	0.206	0.393	1.125	0.226	0.344	0.216	0.000	0.243	0.261	0.272	1.537	1.311	1.501	0.577	0.250	5.328	1.193	4.565	2.830	195.180	162.141	106.650	0.037	1.160	1.243
Pdensi_GG_121462_c1_g1	FC_3	MC_2_4	31117.9624199956	99.7304536726084	15608.8464368341	8.28389869636055	0.471093363359988	17.5844096747132	3.24341657024622e-69	1.61893663823581e-65	1017.656	1051.972	936.981	932.057	541.783	948.533	559.725	290.586	735.193	496.863	246.834	605.248	855.311	1347.602	778.550	791.298	165.245	147.932	34.959	10.016	35.832	2.232	4.120	2.297	0.164	0.436	0.042
Pdensi_DN11855_c0_g1d211103	FC_3	MC_2_4	24.571625166301	7512.22176532113	3768.39669524372	-8.26477841148391	0.473993661612047	-17.4364745371816	4.36163092719912e-68	1.99566423073996e-64	0.188	0.242	0.261	0.549	0.942	1.018	0.658	0.269	0.354	0.336	0.330	0.478	0.924	0.530	0.843	0.247	10.190	10.147	7.570	11.450	3.247	172.124	233.382	240.512	0.090	0.760	0.518
Pdensi_DN27102_c0_g2	FC_3	MC_2_4	59.6531828628515	10266.8224596043	5163.23782123357	-7.43068672993441	0.42888672932131	-17.3255226192078	3.01939973834505e-67	1.27525509256595e-63	0.640	1.065	2.722	0.513	1.190	5.917	1.793	0.424	1.228	0.477	1.101	4.395	2.004	1.405	2.216	0.681	1.716	5.698	3.136	3.244	10.230	412.454	224.765	268.476	0.533	2.347	0.977
Pdensi_DN12099_c0_g1d5940	FC_3	MC_2_4	77.0733009624736	6534.21052503983	3305.64191300115	-6.40497979531432	0.387431506932687	-16.5319022348565	2.16211202688637e-61	8.47949449630165e-58	1.235	1.749	1.310	2.362	4.621	3.309	4.377	3.930	4.778	2.872	3.082	2.472	2.471	2.944	1.916	1.698	7.713	3.859	2.608	2.890	1.186	267.269	158.847	152.006	0.766	2.942	2.036
Pdensi_DN19601_c0_g1d534643	FC_3	MC_2_4	14345.7400111695	156.46017767479	7251.10009442217	6.51667518903196	0.402651948604291	16.1843875625603	6.49933406209505e-59	2.37901624008927e-55	399.374	952.229	769.946	623.726	558.755	412.992	529.706	416.455	404.386	368.187	435.101	414.290	431.423	627.182	313.333	677.718	576.769	352.965	517.729	137.474	374.571	4.949	4.996	3.740	2.374	2.773	1.201
Pdensi_DN19072_c0_g1d356753	FC_3	MC_2_4	4.24649634191673	2505.90769780455	1255.07709707324	-9.21647286315239	0.569821595315696	-16.1743130462548	7.65467717586328e-59	2.62679815636218e-55	0.260	0.169	0.156	0.167	0.141	0.059	0.136	0.195	0.183	0.037	0.099	0.047	0.200	0.144	0.044	0.235	0.288	0.139	0.315	102.329	7.256	81.559	77.850	59.929	0.135	0.071	0.160
Pdensi_DN23116_c1_g2	FC_3	MC_2_4	4.96199111957885	4108.71801344784	2056.84000228371	-9.69710887290713	0.600987815413852	-16.1352836516819	1.44143847643625e-58	4.65550711689463e-55	0.056	0.020	0.019	0.117	0.235	0.100	0.254	0.203	0.098	0.065	0.177	0.089	0.124	0.150	0.200	0.076	0.124	0.035	0.182	9.230	0.294	195.583	93.742	78.238	0.029	0.000	0.112
Pdensi_DN36223_c0_g1	FC_3	MC_2_4	15.8856641071504	178409.404259621	89212.6449618642	-13.4599592823391	0.845488182575891	-15.9197485662444	4.62230643104913e-57	1.40995753835102e-53	0.163	0.000	0.491	0.000	0.000	0.356	0.181	0.514	0.000	0.386	0.000	0.000	0.727	0.377	0.364	0.732	0.528	0.599	1.084	3.219	0.469	12317.301	2439.330	1719.518	0.730	0.551	0.789
Pdensi_DN8152_c0_g1d452050	FC_3	MC_2_4	9.53534877944674	6380.67724393109	3195.10629635527	-9.37389571448416	0.60265206351895	-15.5544073967804	1.48523573621829e-54	4.29201859646323e-51	0.251	0.585	0.208	0.158	0.452	0.271	0.459	0.218	0.441	0.098	0.053	0.198	0.186	0.433	0.329	0.038	0.367	0.991	0.000	0.729	0.120	275.809	204.888	89.120	6.827	3.894	3.062
Pdensi_DN19857_c0_g1d535376	FC_3	MC_2_4	6.75327225101294	241222.905089252	120614.829180751	-15.1432114971286	0.980199166348294	-15.4491168907481	7.64841690124117e-54	2.09971989189774e-50	0.071	0.063	0.000	0.000	0.000	0.116	0.000	0.433	0.188	0.492	0.000	0.506	0.430	0.062	0.120	0.110	0.000	0.133	0.666	0.393	0.206	16022.471	3637.323	2536.148	0.665	0.120	0.553
Pdensi_DN21356_c0_g1d221183	FC_3	MC_2_4	10762.2725816649	3.55186861181115	5382.91222513836	11.380108004173	0.737516459459929	15.4303105486031	1.02376414205881e-53	2.67670447542291e-50	233.067	236.822	150.711	201.386	230.860	232.986	243.316	314.186	391.310	312.067	423.455	352.519	323.111	336.151	361.171	293.581	369.400	227.716	222.423	37.573	136.376	0.283	0.077	0.000	0.261	0.118	0.050
Pdensi_DN24121_c0_g1d71452	FC_3	MC_2_4	15.2601841352058	3447.91497659256	1731.58758036388	-7.80877860055763	0.511640854728425	-15.2622264785764	1.36509786046523e-52	3.40691196030473e-49	0.177	1.098	0.900	1.250	0.696	0.993	1.385	1.148	1.442	0.786	1.030	1.359	0.220	0.652	0.592	0.758	0.889	0.305	0.352	2.204	0.284	137.430	91.136	76.362	0.000	0.049	0.026
Pdensi_DN16818_c3_g4	FC_3	MC_2_4	27.8186671954155	4134.39552759855	2081.10709739698	-7.21715778620902	0.479257089343482	-15.0590527436862	3.01069886032961e-51	7.18719267935903e-48	0.374	0.335	0.279	0.391	1.047	0.938	0.341	0.615	0.546	0.218	0.393	0.369	0.899	0.895	0.840	0.479	0.172	0.351	0.142	59.783	0.847	95.709	175.520	87.198	0.000	0.874	1.831
Pdensi_DN35431_c0_g1d238732	FC_3	MC_2_4	66.6206928982769	7658.59977028669	3862.61023159248	-6.84390339623631	0.455951751019779	-15.010148290755	6.30066873927946e-51	1.44143549082866e-47	3.622	1.227	1.323	3.209	1.410	5.300	4.516	3.025	4.816	4.038	3.237	1.969	2.101	2.593	1.644	2.222	1.161	0.445	2.776	2.803	1.784	184.994	176.150	295.365	25.211	26.252	23.291
Pdensi_DN39916_c1_g1	FC_3	MC_2_4	103.793230036376	5475.76778068081	2789.78050535859	-5.72132543554807	0.382004497897949	-14.9771153665224	1.03617716850673e-50	2.27569374456122e-47	1.600	3.111	1.597	3.682	4.138	3.863	4.805	4.368	5.146	16.024	3.704	7.422	3.006	3.415	3.456	1.301	0.697	1.580	3.544	8.439	3.093	120.258	182.517	168.026	1.700	0.959	0.000
Pdensi_DN7120_c0_g1d169331	FC_3	MC_2_4	1624.47154517705	31.55426337622	828.012904276633	5.67613561650366	0.379383784722047	14.9614607821529	1.31116069587978e-50	2.76886881415289e-47	90.352	56.744	92.174	77.276	59.973	78.424	130.617	144.349	178.961	115.091	153.818	86.163	52.594	51.218	49.952	139.823	42.517	17.550	24.323	2.587	8.993	1.234	0.745	0.816	4.736	2.276	1.097
Pdensi_DN27363_c1_g2	FC_3	MC_2_4	19.6135782395468	4320.52555403327	2170.06956613641	-7.77879142598051	0.525035282254342	-14.8157498912849	1.15888700683083e-49	2.35666111100198e-46	0.312	0.773	0.739	1.394	1.163	0.667	1.459	1.217	1.271	0.853	1.255	1.479	0.425	0.756	0.708	0.555	0.615	0.423	0.370	1.225	0.226	209.769	87.732	89.032	0.019	0.000	0.029
Pdensi_DN9306_c0_g1d265625	FC_3	MC_2_4	19.7861923365556	8493.2022952772	4256.49424380688	-8.73882359053826	0.589946473796742	-14.812909270052	1.20892556960107e-49	2.37061669016129e-46	0.081	0.232	0.697	2.095	0.162	0.434	0.059	0.308	0.189	0.157	0.204	0.000	0.269	0.836	0.788	0.122	23.490	22.676	121.544	0.094	46.682	400.677	198.352	160.471	0.125	0.212	0.259
Pdensi_DN22612_c1_g1d426190	FC_3	MC_2_4	60.036090551448	2628.9231648847	1344.47962771807	-5.45191271250881	0.373995593828648	-14.5774784582267	3.90682312646659e-48	7.39682864075085e-45	1.544	1.878	1.160	3.214	2.463	3.167	2.440	3.514	1.741	2.555	2.940	1.736	1.897	2.232	1.557	1.416	3.750	2.170	5.405	19.132	4.512	105.375	64.516	62.402	3.240	5.414	3.696
Pdensi_DN12697_c0_g1d521551	FC_3	MC_2_4	61517.5513911981	275.020124038584	30896.2857576183	7.80617990209449	0.536954928575187	14.5378680531125	6.97307091411723e-48	1.27621143870174e-44	3499.062	1694.489	2370.495	2836.528	567.846	1960.690	1485.781	371.531	1708.112	1417.340	200.840	1287.617	2581.735	1559.755	1609.496	4105.652	626.053	606.796	146.585	25.025	133.037	11.110	4.240	8.816	0.512	0.393	0.424
Pdensi_DN21237_c1_g1	FC_3	MC_2_4	40.6755018623477	2875.75495951196	1458.21523068715	-6.14415314468851	0.42381991456698	-14.4970845717952	1.26405786137065e-47	2.23885035278763e-44	1.469	1.215	0.696	1.209	1.357	0.967	1.081	1.295	1.474	1.332	1.460	0.961	1.538	1.506	0.829	1.588	1.203	0.944	1.611	4.333	1.604	102.399	83.717	66.680	1.882	3.083	1.384
Pdensi_GG_17837_c0_g1	FC_3	MC_2_4	7987.34246135048	14.984548340498	4001.16350484549	9.04790531555011	0.63539118257747	14.2398975051042	5.18029771550083e-46	8.88841957397776e-43	187.605	299.408	303.822	285.798	267.378	192.079	299.418	412.159	464.543	352.590	545.398	399.420	213.801	384.731	169.744	239.683	161.437	116.360	14.776	21.218	30.180	0.746	0.203	0.380	1.935	4.164	1.417
Pdensi_DN19813_c1_g2	FC_3	MC_2_4	3.58832603030736	1312.65214293122	658.120234480764	-8.49029245670946	0.598959823041149	-14.1750617154937	1.30728172673744e-45	2.17507910570442e-42	0.051	0.174	0.108	0.660	0.454	0.264	0.444	0.534	0.501	0.675	0.458	0.434	0.057	0.156	0.144	0.155	1.369	1.957	18.419	12.311	21.433	53.570	33.423	29.235	0.000	0.000	0.000
Pdensi_DN42144_c0_g1	FC_3	MC_2_4	52.6205665800329	6812.89335798498	3432.7569622825	-7.02053947162082	0.496936801772609	-14.1276304080882	2.56635309400932e-45	4.14435832293164e-42	2.101	3.232	2.025	1.215	0.930	2.986	2.860	0.906	0.868	0.113	0.530	0.306	2.008	1.076	1.850	1.168	0.747	3.637	0.843	1.389	0.647	196.114	144.436	247.790	1.548	1.811	0.736
Pdensi_DN42477_c0_g1d93713	FC_3	MC_2_4	21.0821100734819	1766.16484541161	893.623477742546	-6.39091766973093	0.457088843320699	-13.9817844235743	2.01374871199649e-44	3.15905390802513e-41	0.932	0.894	1.820	1.627	0.519	1.609	1.781	3.143	2.876	3.380	3.691	2.479	0.775	0.726	0.485	7.963	6.331	6.154	21.987	27.661	11.884	51.829	66.018	36.505	0.051	0.075	0.000
Pdensi_DN20634_c0_g1	FC_3	MC_2_4	2.20444949788964	3046.57076617818	1524.38760783804	-10.4278750492591	0.747250300884376	-13.9549961196639	2.93317691856903e-44	4.47358366363753e-41	0.310	0.261	0.088	0.124	0.225	0.047	0.156	0.092	0.000	0.052	0.167	0.026	0.073	0.076	0.062	0.130	0.098	0.097	0.957	1.473	0.838	154.325	62.077	57.192	0.052	0.149	0.000
Pdensi_DN14737_c0_g1	FC_3	MC_2_4	50.964898746204	24698.0902677849	12374.5275832655	-8.91955801095865	0.640834274168191	-13.9186656683373	4.87928203246164e-44	7.24059079119834e-41	0.375	0.000	0.000	0.949	2.946	9.810	3.326	3.917	4.199	2.312	2.250	1.879	1.148	1.946	1.781	0.252	1.017	0.000	1.251	0.435	0.134	1100.576	243.959	834.171	0.142	0.105	0.113
Pdensi_DN38059_c0_g1	FC_3	MC_2_4	432.484595340022	16108.9559361142	8270.72026572714	-5.21870961218432	0.376213585259618	-13.8716670972501	9.40648418526512e-44	1.35913794914781e-40	12.873	9.764	4.540	49.904	34.282	27.209	50.556	43.113	27.116	38.666	37.183	21.648	12.066	16.700	12.524	9.966	17.199	8.803	51.710	161.860	47.841	430.241	379.548	578.228	7.285	8.520	5.857
Pdensi_DN96797_c0_g1	FC_3	MC_2_4	23.6810560181651	3007.84566332907	1515.76335967362	-6.99764642222339	0.50546112521663	-13.8440842888251	1.38129780275532e-43	1.94465479892522e-40	1.359	0.871	0.502	0.144	0.087	2.128	0.509	0.539	0.724	0.822	0.237	0.473	0.801	0.414	0.994	0.723	5.605	2.727	29.811	11.511	20.806	77.640	84.511	97.390	2.615	3.079	1.612
Pdensi_DN23703_c1_g1	FC_3	MC_2_4	10222.2375470747	38.5083741175983	5130.37296059617	8.04636869431736	0.586350887362985	13.7227876135816	7.41584097625695e-43	1.01793541160591e-39	347.710	387.380	365.801	361.872	208.894	362.003	214.951	88.187	257.339	134.384	74.615	170.538	243.139	453.840	286.153	355.257	73.235	78.988	18.309	5.461	16.150	0.681	1.883	0.732	0.069	0.051	0.054
Pdensi_DN9506_c0_g1d333058	FC_3	MC_2_4	3648.02682855085	13.365097652095	1830.69596310147	8.04094474022513	0.591397826989612	13.5965070774032	4.2001876081321e-42	5.62476831249026e-39	264.574	160.658	70.288	129.145	143.519	101.484	125.751	119.314	107.591	89.190	126.354	59.884	119.470	154.570	73.754	62.117	87.851	23.103	26.098	6.157	9.953	0.546	0.502	0.139	0.777	0.408	0.027
Pdensi_GG_37273_c0_g1	FC_3	MC_2_4	30.6362606038933	75476.4769935835	37753.5566270937	-11.2726380048832	0.834076564367602	-13.5151117852474	1.27362097258715e-41	1.66498650287786e-38	1.130	0.675	8.985	10.224	0.075	0.168	0.034	0.293	0.073	0.256	0.158	0.148	1.775	0.180	0.810	3.827	89.028	48.500	5.802	3.243	3.631	3386.968	1817.831	1519.957	0.679	0.422	0.489
Pdensi_DN21711_c0_g1d221681	FC_3	MC_2_4	50.43482699813	7528.00148106599	3789.21815403206	-7.21607492551116	0.534751339925845	-13.4942624482471	1.69038303523854e-41	2.15842257983273e-38	0.136	2.475	0.485	1.900	3.279	3.342	2.541	1.742	2.244	1.106	1.263	0.801	1.021	2.828	1.034	0.539	1.105	1.832	0.400	0.912	1.161	201.934	258.174	193.395	0.000	0.000	0.000
Pdensi_DN16212_c0_g2	FC_3	MC_2_4	6773.52595274461	55.934338594747	3414.73014566968	6.92179451800356	0.514104640241213	13.4637853390234	2.55485042738138e-41	3.18810494467732e-38	405.005	298.791	122.412	735.603	993.206	296.850	617.586	850.348	778.772	600.024	804.322	468.030	195.963	326.899	127.549	159.148	198.916	192.924	149.950	29.953	71.325	2.102	1.158	1.640	2.351	0.756	0.540
Pdensi_DN25173_c1_g3	FC_3	MC_2_4	1077.52151085263	28848.837758276	14963.1796345643	-4.74260206503728	0.352797626878884	-13.4428400411702	3.39165316930594e-41	4.13826908697582e-38	7.735	14.988	22.383	19.105	47.316	53.267	64.696	66.088	67.492	88.336	82.433	48.810	27.377	38.624	36.884	20.205	54.636	29.703	41.129	45.441	37.412	680.658	893.989	909.258	9.906	11.987	36.407
Pdensi_DN6592_c0_g1d262828	FC_3	MC_2_4	14.6705260869008	31507.5912505498	15761.1308883183	-11.0749300482435	0.824484972358023	-13.4325432476584	3.89791034325572e-41	4.65257968058258e-38	0.627	0.498	0.514	2.490	0.653	0.847	1.010	0.367	1.271	0.731	0.343	0.322	0.815	0.375	0.153	0.714	0.090	0.341	0.650	0.221	2.334	1833.020	539.531	488.876	0.337	0.061	0.163
Pdensi_DN24590_c1_g9	FC_3	MC_2_4	32.5709748105978	5209.59390121058	2621.08243801059	-7.31970876913113	0.545923862476475	-13.4079296990733	5.43345103490278e-41	6.34742686217813e-38	0.421	0.867	0.954	1.846	1.976	2.874	2.298	2.729	2.238	2.578	1.988	1.418	0.933	1.287	0.895	0.791	3.660	3.250	28.579	3.825	15.899	269.788	114.368	85.119	0.000	0.275	0.090
Pdensi_DN22212_c0_g1d190376	FC_3	MC_2_4	2346.23573561859	19.0070623111821	1182.62139896488	6.91152995469765	0.517791630957633	13.3480912812652	1.21522911085848e-40	1.39007019918324e-37	87.662	73.730	84.137	80.997	78.974	101.643	94.319	81.907	111.493	77.270	92.434	81.339	69.907	79.142	73.852	115.163	66.128	51.618	61.197	13.453	55.733	0.533	0.893	0.252	5.819	3.163	4.621
Pdensi_DN41308_c0_g1d319738	FC_3	MC_2_4	1.08987338175879	3454.61992909964	1727.8549012407	-11.7419992150723	0.880187618474086	-13.3403367289221	1.34849047470392e-40	1.5110248572264e-37	0.201	0.000	0.000	0.000	0.000	0.000	0.000	0.000	0.000	0.000	0.000	0.000	0.045	0.000	0.045	0.000	0.000	0.050	0.499	1.492	0.746	144.539	81.958	79.530	0.000	0.000	0.000
Pdensi_DN26929_c0_g3	FC_3	MC_2_4	42.2792733423082	1467.96976497426	755.124519158282	-5.11980410322698	0.383996640003677	-13.3329398485829	1.489117820694e-40	1.63523006126049e-37	0.697	1.272	1.532	2.102	0.910	4.390	2.551	0.618	0.896	0.822	0.952	0.524	1.509	1.368	1.128	1.416	4.115	5.891	11.474	0.504	7.354	39.094	50.699	37.601	3.924	8.146	3.592
Pdensi_DN14863_c0_g1d342967	FC_3	MC_2_4	1564.12522777587	8.40615181582949	786.265689795848	7.47120955596044	0.563599869554729	13.2562301014425	4.15251687500656e-40	4.47055081449235e-37	12.121	36.555	19.016	45.349	56.647	70.622	30.055	12.860	13.923	16.191	8.908	6.617	35.759	65.364	49.170	3.746	2.369	1.233	1.560	0.421	1.072	0.311	0.349	0.105	0.120	0.986	1.519
Pdensi_DN13684_c0_g1	FC_3	MC_2_4	252.229423371177	7212.97257639969	3732.60099988544	-4.83700060100266	0.367554946111054	-13.1599388123625	1.4920665297433e-39	1.57545009388626e-36	1.431	2.876	1.972	8.241	10.716	12.091	8.225	7.279	8.239	13.621	12.834	9.072	5.497	10.042	8.668	2.810	4.600	2.935	4.518	45.484	25.330	232.842	237.874	161.183	27.452	49.695	48.954
Pdensi_DN18651_c0_g1d532296	FC_3	MC_2_4	1.03642450054663	4377.14103836353	2189.08873143204	-12.097852409076	0.920382993425967	-13.144367611622	1.83331816251836e-39	1.89924843455157e-36	0.018	0.000	0.000	0.000	0.000	0.076	0.000	0.018	0.000	0.021	0.045	0.021	0.060	0.020	0.020	0.000	0.039	0.022	0.000	0.000	0.025	76.825	155.770	141.243	0.000	0.040	0.042
Pdensi_DN14514_c0_g1d342273	FC_3	MC_2_4	1912.83973114794	4.08025751021915	958.459994329082	8.71955066010609	0.667742017293728	13.0582626737274	5.70140863655842e-39	5.7970656036829e-36	46.379	97.357	75.265	62.455	64.393	59.704	70.408	52.067	64.412	68.080	77.794	59.200	45.934	78.788	58.802	85.345	71.710	62.268	51.534	5.438	34.745	0.184	0.181	0.025	13.205	19.462	20.061
Pdensi_DN26806_c0_g1d140369	FC_3	MC_2_4	11.9965948046394	3507.70230610272	1759.84945045368	-8.19995363650713	0.629654071759483	-13.0229502266117	9.06015234979382e-39	9.04466772577781e-36	0.000	0.000	0.000	0.202	0.064	1.085	0.234	0.056	0.431	0.042	0.068	0.062	0.218	0.186	0.718	0.016	0.000	0.051	7.728	0.106	1.257	120.223	103.593	83.862	0.251	0.160	0.043
Pdensi_DN25626_c0_g1d559430	FC_3	MC_2_4	31.4294721222414	2956.01802165417	1493.72374688821	-6.55232477375038	0.504114751591899	-12.9976850569427	1.2610293902818e-38	1.23639428040737e-35	0.722	1.728	1.375	1.295	1.126	1.432	1.451	1.805	1.207	1.209	2.448	0.824	0.707	1.249	1.056	4.655	9.103	3.093	5.973	1.128	3.166	125.130	92.372	45.910	0.000	0.069	0.000
Pdensi_DN22235_c0_g4	FC_3	MC_2_4	17.7010758820901	3707.5520978731	1862.62658687759	-7.70633883251389	0.595486152863707	-12.9412561408085	2.63289021427608e-38	2.53616614219373e-35	0.000	0.125	0.000	0.095	1.416	1.967	0.448	0.378	0.313	0.221	0.287	0.179	0.336	0.657	0.719	0.034	0.042	0.142	0.364	1.366	0.217	63.855	99.009	151.661	0.000	0.000	0.000
Pdensi_DN419_c1_g1	FC_3	MC_2_4	3.22843871743651	2045.96691015215	1024.59767443479	-9.26225231041227	0.716813227672859	-12.9214305105421	3.40746819035292e-38	3.22569738723306e-35	0.000	0.303	0.420	0.000	0.340	0.764	0.156	0.587	0.830	0.000	0.177	0.330	0.000	0.162	0.156	0.000	0.755	1.713	0.000	0.649	0.402	73.793	60.659	45.618	0.419	0.315	0.675
Pdensi_DN13117_c0_g1d51549	FC_3	MC_2_4	2.40193415689794	9256.99688376356	4629.69940896023	-11.9592207445689	0.926726352782716	-12.9048027054141	4.2289722775993e-38	3.93552460803165e-35	0.030	0.000	0.030	0.000	0.000	0.000	0.000	0.000	0.000	0.000	0.000	0.000	0.165	0.034	0.000	0.000	0.072	0.000	0.169	1.622	0.127	443.697	204.011	180.459	0.000	0.033	0.036
Pdensi_DN23166_c0_g1d547330	FC_3	MC_2_4	21698.4650762317	85.4124370792158	10891.9387566555	7.99164123438431	0.619617211356222	12.8977069841107	4.63690118787794e-38	4.24322827702711e-35	680.464	997.143	616.616	538.383	498.938	540.009	275.948	250.815	442.265	238.390	215.680	339.771	440.168	1237.658	433.053	780.993	301.942	143.140	27.910	16.264	27.455	1.572	3.255	2.486	11.996	21.955	24.531
Pdensi_DN10691_c1_g2	FC_3	MC_2_4	2.46559448125634	2267.48656462252	1134.97607955189	-9.84498390319976	0.76413302126783	-12.8838613555336	5.54883958827351e-38	4.99450141694665e-35	0.164	0.144	0.133	0.506	0.081	0.145	0.221	0.000	0.079	0.000	0.084	0.000	0.074	0.077	0.075	0.481	0.146	0.000	0.150	1.476	0.191	33.845	98.348	61.520	1.528	0.000	0.000
Pdensi_DN11799_c0_g1d210965	FC_3	MC_2_4	96.85483979937	13340.7037151573	6718.77927747835	-7.10612761509788	0.553026108380667	-12.8495336972527	8.65302583876755e-38	7.66295220489309e-35	4.440	1.686	2.098	1.916	3.804	9.331	1.981	1.405	1.633	0.483	0.920	1.355	2.763	2.961	3.479	2.043	8.824	53.572	15.462	1.608	12.763	683.131	189.265	321.978	18.907	26.700	45.774
Pdensi_GG_73524_c1_g1	FC_3	MC_2_4	2055.04986411131	56.5476379652242	1055.79875103827	5.16640768330971	0.402762770133171	12.8274211680525	1.15132937615915e-37	1.0034109639269e-34	49.086	63.607	63.114	69.439	71.135	63.438	77.161	52.010	75.355	45.541	84.890	74.155	64.236	65.326	65.171	41.633	25.028	18.360	22.645	7.175	12.576	2.462	1.468	1.102	0.537	0.165	0.294
Pdensi_DN25650_c1_g1	FC_3	MC_2_4	2115.55848561585	25.8105396943349	1070.68451265509	6.3468748165657	0.501117417674193	12.6654444501711	9.18984025817703e-37	7.88402139399169e-34	119.954	100.977	99.522	108.436	117.640	66.573	165.511	173.163	216.217	142.599	169.310	124.042	84.042	61.600	53.023	143.643	99.512	73.091	56.548	21.058	64.806	0.675	1.024	0.552	0.370	0.089	0.203
Pdensi_DN11262_c0_g1d210459	FC_3	MC_2_4	5102.59034307245	255.961256211015	2679.27579964173	4.31986175728786	0.342102265024597	12.6273988772838	1.49126645722859e-36	1.25968424770143e-33	149.831	173.007	361.684	377.856	390.851	307.854	329.258	173.013	463.206	189.242	123.284	264.398	119.396	177.176	191.094	181.929	294.758	390.560	176.812	59.892	296.541	7.124	7.276	7.758	0.044	0.063	0.068
Pdensi_DN18628_c0_g1d59396	FC_3	MC_2_4	9.10974513199143	15622.8660989969	7815.98792206446	-10.7437769074308	0.851572815126351	-12.6163925346028	1.71499132970506e-36	1.42671687801191e-33	0.020	0.108	0.159	0.100	0.024	0.536	0.109	0.062	0.047	0.280	0.354	0.095	0.266	0.322	0.270	0.036	0.022	2.290	0.114	0.186	1.832	1095.372	223.647	126.993	0.187	0.270	0.072
Pdensi_DN11213_c0_g1d387891	FC_3	MC_2_4	44.9030592373316	3625.62502291271	1835.26404107502	-6.33302439066492	0.502179959138342	-12.6110655660798	1.83495164320266e-36	1.5037291779356e-33	1.498	2.028	0.914	1.033	1.361	1.286	0.815	1.073	0.848	0.937	1.074	0.536	1.209	1.885	1.211	1.564	4.998	2.541	5.470	8.408	20.552	113.592	147.792	57.333	1.172	4.299	3.680
Pdensi_DN11359_c0_g1d210550	FC_3	MC_2_4	617.917095793678	5203.54217730579	2910.72963654974	-3.07394483438667	0.244695836639789	-12.562309504725	3.40253804800018e-36	2.74734932446321e-33	16.385	13.664	15.009	18.356	20.897	26.639	20.695	20.259	21.692	17.076	19.915	17.751	17.849	21.048	19.870	12.217	8.690	7.091	12.620	15.599	14.341	174.195	136.699	143.903	43.633	55.741	68.369
Pdensi_DN21515_c0_g1d495523	FC_3	MC_2_4	24.9495436999834	7115.22634912368	3570.08794641183	-8.15183707965705	0.650539596801847	-12.5308853138729	5.05947161516812e-36	4.02601954351335e-33	0.000	0.000	0.000	0.467	0.159	2.841	0.576	0.000	0.401	0.475	0.450	0.267	0.271	0.975	1.168	0.269	0.000	0.000	13.147	0.838	0.486	178.075	303.348	137.698	1.825	0.798	0.000
Pdensi_DN39638_c0_g1d91086	FC_3	MC_2_4	1.41895853756348	14922.0099811516	7461.71446984459	-13.4592568265589	1.07686577326592	-12.4985463933352	7.60287554172562e-36	5.9634783499141e-33	0.000	0.000	0.000	0.000	0.000	0.000	0.000	0.000	0.135	0.000	0.000	0.000	0.127	0.000	0.000	0.000	0.000	0.000	0.127	0.000	0.491	687.996	294.230	346.386	0.000	0.000	0.000
Pdensi_DN73690_c0_g1	FC_3	MC_2_4	13.8867554815458	2404.88580167705	1209.3862785793	-7.41978451376125	0.595392499682426	-12.462005345581	1.2030683635016e-35	9.30361571358012e-33	0.205	0.846	0.247	1.106	0.581	0.519	1.113	0.615	0.289	0.956	0.558	0.384	0.287	0.804	0.267	0.245	0.383	0.272	0.939	1.416	0.648	94.902	73.938	44.293	1.736	1.332	2.055
Pdensi_DN9713_c0_g1d266058	FC_3	MC_2_4	1811.5572646581	1.61937839340047	906.588321525752	9.87480263302138	0.794030827813631	12.4362962836238	1.66025391253279e-35	1.26608196279896e-32	37.805	53.267	45.919	59.624	78.103	60.270	67.461	59.977	76.580	38.975	49.392	39.465	54.947	58.217	58.651	24.753	9.721	6.536	2.458	0.879	1.718	0.111	0.018	0.000	0.000	0.000	0.000
Pdensi_DN24423_c0_g3	FC_3	MC_2_4	17.4627454504968	2833.03184200118	1425.24729372584	-7.34784721632138	0.591561592664514	-12.4211025655421	2.0077522993733e-35	1.51010476369028e-32	0.327	0.180	0.205	0.526	0.186	1.016	0.000	0.075	0.510	0.170	0.167	0.129	0.619	0.452	0.571	0.098	0.040	0.045	0.000	0.000	0.067	148.627	62.508	44.363	0.000	0.000	0.000
Pdensi_DN19648_c0_g2	FC_3	MC_2_4	0.982975619334466	1669.12808323818	835.055529428758	-10.7273324911239	0.864628544438747	-12.4068683137072	2.39851990959292e-35	1.77963694805552e-32	0.000	0.037	0.035	0.174	0.208	0.075	0.228	0.541	0.122	0.122	0.044	0.000	0.039	0.040	0.000	0.094	0.038	0.000	0.000	1.896	0.000	55.029	55.910	35.507	0.000	0.000	0.000
Pdensi_DN13837_c0_g1	FC_3	MC_2_4	666.572684145172	21663.7528995299	11165.1627918375	-5.02209363777015	0.40503037367317	-12.3993012973951	2.63612119842076e-35	1.92985160693987e-32	7.119	6.835	3.278	10.026	19.982	45.392	8.905	11.137	7.199	13.274	9.680	9.229	14.362	27.507	22.206	4.455	14.578	12.141	23.589	15.831	12.923	713.641	754.837	434.068	3.472	7.525	2.963
Pdensi_GG_33888_c0_g1	FC_3	MC_2_4	332.2977350948	17542.4324456185	8937.36509035663	-5.72268850726905	0.463604439717772	-12.3439035889148	5.25451733121029e-35	3.79611221825568e-32	0.989	13.906	0.790	17.673	15.567	16.957	11.755	8.486	7.709	3.490	2.752	8.404	10.251	7.651	13.387	1.066	8.372	2.676	21.674	61.092	40.511	517.188	359.962	639.022	2183.219	2874.141	2624.824
Pdensi_DN6106_c0_g1	FC_3	MC_2_4	9.43471826734399	2179.96785048657	1094.70128437696	-7.87218464404159	0.642242446625235	-12.2573409549731	1.53453056875135e-34	1.09421994036184e-31	0.000	0.181	0.000	0.662	0.683	0.754	1.543	0.148	1.366	0.000	0.172	0.000	0.461	0.152	0.276	3.121	7.536	3.306	44.910	15.426	22.728	50.360	91.452	47.141	1.872	2.763	2.057
Pdensi_DN11521_c0_g1d336257	FC_3	MC_2_4	2.2805451032478	627.260820601373	314.77068285231	-8.13159825651818	0.664441623525696	-12.2382433137916	1.94190140624197e-34	1.36694921296309e-31	0.076	0.041	0.000	0.111	0.045	0.014	0.069	0.039	0.029	0.029	0.016	0.000	0.112	0.058	0.057	0.023	3.317	5.683	41.733	36.210	85.338	24.117	17.085	14.187	0.000	0.071	0.045
Pdensi_DN9849_c1_g1	FC_3	MC_2_4	4.83672648108811	3087.99360279055	1546.41516463582	-9.33407920841409	0.763236754036173	-12.2295986914327	2.16003126436788e-34	1.50124907090358e-31	0.396	0.037	0.035	0.107	0.082	0.018	0.037	0.124	0.240	0.320	0.195	0.224	0.285	0.138	0.019	0.078	0.019	0.108	0.215	5.296	3.162	132.664	85.807	56.399	4.513	4.020	4.355
Pdensi_DN30644_c0_g1d371195	FC_3	MC_2_4	37.8393357538513	4973.00087682798	2505.42010629092	-7.03981841624481	0.58294174951491	-12.0763668447198	1.40804905741244e-33	9.66379269328594e-31	1.300	1.207	1.861	1.175	0.677	4.446	1.854	2.144	2.870	1.316	2.581	2.625	1.238	1.071	1.239	1.994	7.185	10.419	1.436	0.430	2.666	79.962	235.410	111.611	0.551	4.586	2.691
Pdensi_DN16511_c0_g1d279199	FC_3	MC_2_4	69.9453144521091	7031.84398283524	3550.89464864367	-6.64898453832355	0.550823380812061	-12.0709918459183	1.50311614895947e-33	1.0188900651206e-30	9.573	2.018	1.119	4.299	4.435	7.974	5.415	4.812	2.124	10.527	3.860	1.989	1.388	3.304	2.097	0.954	4.837	4.019	3.851	6.454	3.213	341.279	124.493	162.237	0.762	0.490	0.974
Pdensi_DN21564_c0_g2d123398	FC_3	MC_2_4	1284.96936734214	7.6488300827541	646.309098712446	7.36888930922613	0.610679532590012	12.0667042466172	1.58349956677504e-33	1.06028813674818e-30	23.153	61.260	37.640	11.424	43.674	25.443	14.206	18.502	15.222	2.373	10.110	3.818	29.552	47.533	45.969	5.471	92.079	95.947	0.575	0.295	21.777	0.382	0.089	0.221	0.056	0.000	0.000
Pdensi_DN45663_c0_g1	FC_3	MC_2_4	1.45387271508177	12862.3994438471	6431.92665828111	-13.0013045997047	1.0812506507427	-12.0243207167314	2.64756503008618e-33	1.75141211496279e-30	0.405	0.292	0.000	0.000	0.000	0.000	0.150	0.283	0.000	0.318	0.171	0.000	0.000	0.156	0.000	0.000	0.000	0.330	1.195	0.469	0.967	220.090	413.363	461.519	0.808	0.455	0.813
Pdensi_DN25952_c2_g1	FC_3	MC_2_4	10.6851747283508	14602.7545248251	7306.71984977675	-10.4262083524921	0.867589521535614	-12.0174438414585	2.87735333124242e-33	1.88076145244281e-30	0.102	0.220	0.000	0.129	0.246	0.000	0.169	0.266	0.060	0.000	0.000	0.000	0.626	0.235	0.115	0.046	0.505	0.064	0.115	1.249	0.146	219.472	801.699	236.606	0.078	0.115	0.368
Pdensi_GG_93761_c0_g1	FC_3	MC_2_4	46.2932030200709	2637.32125059197	1341.80722680602	-5.83157752611264	0.488398850995937	-11.9401950152441	7.30517157215071e-33	4.71879706282949e-30	0.972	0.584	0.216	1.369	0.654	3.185	3.840	1.469	1.787	3.304	1.639	1.401	1.444	1.621	1.328	0.775	0.585	0.265	0.480	1.629	0.619	51.307	69.096	104.167	3.414	14.923	19.374
Pdensi_GG_75370_c0_g1	FC_3	MC_2_4	11.2419746093635	2907.45633988439	1459.34915724688	-8.00617704386005	0.670640190802987	-11.9381110074448	7.49050339995422e-33	4.78225092648705e-30	0.385	2.809	0.384	0.000	0.116	0.210	0.000	0.101	0.114	0.000	0.000	0.000	0.107	0.444	0.538	0.259	4.283	13.965	65.955	8.490	20.251	131.633	59.716	67.287	1.162	0.649	0.347
Pdensi_DN25560_c0_g1d193354	FC_3	MC_2_4	198.44321937691	4404.63746250736	2301.54034094213	-4.47193315543273	0.375459718308423	-11.9105537488292	1.04282399798753e-32	6.58129821074752e-30	8.501	5.836	3.563	9.787	9.238	9.425	6.481	4.752	6.536	4.384	6.051	3.549	6.598	7.226	5.005	5.623	7.026	6.188	41.514	17.599	10.738	108.530	126.595	144.259	8.333	19.531	19.540
Pdensi_DN61054_c0_g1	FC_3	MC_2_4	1.60400791557202	2154.65756422748	1078.13078607153	-10.4613790415618	0.878746653507995	-11.904886351259	1.11615266882506e-32	6.96403164028511e-30	0.061	0.066	0.091	0.077	0.018	0.131	0.050	0.032	0.036	0.054	0.019	0.109	0.102	0.018	0.034	0.042	0.017	0.077	0.035	0.000	0.066	35.230	81.069	67.552	0.000	0.052	0.000
Pdensi_DN21862_c0_g1d221873	FC_3	MC_2_4	6.32116491762452	5782.47362862824	2894.39739677293	-9.84375273893159	0.826976566731131	-11.903303110319	1.13753755915569e-32	7.01771204752834e-30	0.000	1.259	0.283	0.026	0.088	0.418	0.436	0.427	0.578	1.330	1.199	0.852	0.117	0.133	0.345	0.058	0.047	0.133	38.813	50.600	134.969	364.244	84.819	79.669	0.561	0.118	0.152
Pdensi_DN18194_c0_g3	FC_3	MC_2_4	34.7588770070356	911.937399376775	473.348138191905	-4.71052924491774	0.395956118275513	-11.8965941615785	1.2327631586315e-32	7.52067710975788e-30	0.882	0.206	0.267	2.693	1.564	3.341	2.894	0.796	0.896	1.164	0.918	0.589	0.978	1.276	1.075	0.588	0.505	0.383	2.862	1.024	0.438	23.407	23.931	31.229	5.965	2.191	1.288
Pdensi_DN26336_c0_g1d228877	FC_3	MC_2_4	24.6616399720185	3290.98708895841	1657.82436446521	-7.0580298269068	0.596992485778021	-11.8226443297834	2.98149469054182e-32	1.79892249976801e-29	1.423	0.246	0.032	0.266	0.372	2.570	0.462	0.085	0.229	0.114	0.144	0.097	0.344	0.806	1.213	0.059	0.054	0.082	0.709	0.284	0.490	123.506	58.087	106.517	0.178	2.272	0.744
Pdensi_DN35447_c0_g1d314473	FC_3	MC_2_4	1.41895853756348	4676.6991764672	2339.05906750238	-11.7980917363924	0.99852670977757	-11.8154993961259	3.2461425968086e-32	1.93731201543884e-29	0.000	0.000	0.000	0.000	0.000	0.000	0.000	0.000	0.046	0.000	0.000	0.000	0.130	0.000	0.000	0.000	0.000	0.000	0.044	3.215	1.003	174.086	122.092	115.348	0.000	0.000	0.047
Pdensi_DN20133_c0_g2	FC_3	MC_2_4	0	4419.5121818248	2209.7560909124	-14.9746932242962	1.26758804520614	-11.8135330172358	3.32298457452447e-32	1.96184721557893e-29	0.000	0.000	0.000	0.000	0.000	0.000	0.000	0.000	0.000	0.000	0.000	0.000	0.000	0.000	0.000	0.000	0.000	0.000	0.000	0.000	0.000	157.862	134.227	96.865	0.000	0.000	0.103
Pdensi_DN34348_c0_g1d506925	FC_3	MC_2_4	0	3563.84851752762	1781.92425876381	-14.6641300119575	1.25429957669794	-11.6910906169339	1.41557033063243e-31	8.26843665677702e-29	0.000	0.000	0.297	0.000	0.000	0.000	0.000	0.000	0.000	0.000	0.000	0.000	0.000	0.000	0.000	0.000	0.000	0.000	0.597	0.000	0.000	106.874	108.539	94.958	0.000	0.000	0.000
Pdensi_DN42252_c0_g1d320449	FC_3	MC_2_4	1.03848051077269	10760.5122504617	5380.77536548621	-13.2083289060628	1.13025731337755	-11.6861255837331	1.50078095749208e-31	8.67388202653264e-29	0.000	0.000	0.000	0.000	0.117	0.000	0.107	0.101	0.114	0.000	0.000	0.000	0.000	0.112	0.000	0.087	0.525	0.119	0.323	1.908	0.138	140.772	496.267	280.890	0.000	0.000	0.000
Pdensi_DN14354_c0_g1d273859	FC_3	MC_2_4	696.338977294728	13.9943695015697	355.166673398149	5.65973458290264	0.484630647587885	11.6784495802575	1.64264321407888e-31	9.32755155763619e-29	37.509	25.780	23.784	30.166	20.259	20.153	19.572	10.582	20.057	8.142	9.891	10.785	25.857	20.362	19.330	21.046	7.432	6.514	4.142	1.242	2.962	0.414	0.355	0.453	4.061	3.050	2.356
Pdensi_DN18557_c0_g2	FC_3	MC_2_4	265.776035730969	9062.21015111193	4663.99309342145	-5.09110047516088	0.43594981465112	-11.6781801575834	1.64785724891762e-31	9.32755155763619e-29	0.703	1.356	1.789	4.735	11.117	17.521	7.564	7.549	8.316	5.772	4.822	7.172	5.721	9.622	10.115	1.622	17.551	15.934	32.750	26.708	21.974	198.017	267.423	311.510	5.834	11.142	10.686
Pdensi_DN14453_c0_g1d342034	FC_3	MC_2_4	1888.76767780111	5.74662729133429	947.257152546223	8.2825136033699	0.710784024355768	11.6526445721356	2.22446601134755e-31	1.24629113080662e-28	43.586	144.463	70.877	54.903	49.841	63.432	90.686	57.244	57.241	56.901	89.197	41.489	30.130	87.715	65.250	23.504	36.028	17.609	19.283	5.105	8.514	0.212	0.239	0.072	1.435	0.278	1.508
Pdensi_GG_54134_c0_g1	FC_3	MC_2_4	3.04133332920191	1876.07584861871	939.558590973954	-9.28387431098208	0.797010162495643	-11.6483763292452	2.3387234530257e-31	1.29707020112959e-28	0.035	0.025	0.151	0.146	0.126	0.249	0.139	0.109	0.217	0.177	0.088	0.138	0.065	0.067	0.144	0.042	1.499	2.895	40.527	3.263	36.156	23.662	80.001	55.843	0.000	0.078	0.028
Pdensi_DN44955_c0_g1d95956	FC_3	MC_2_4	0	4828.7185317232	2414.3592658616	-15.1024383524242	1.29798065744526	-11.6353339056296	2.72521576638408e-31	1.49630696869084e-28	0.000	0.000	0.000	0.000	0.000	0.000	0.000	0.000	0.000	0.136	0.000	0.273	0.000	0.000	0.000	0.000	0.000	0.283	0.000	0.134	0.331	209.459	117.816	101.886	0.174	0.000	0.000
Pdensi_DN26298_c0_g1d76620	FC_3	MC_2_4	2.50883191932227	2644.59090775292	1323.54986983612	-10.1173179033039	0.86964289156223	-11.6338763893408	2.7721653233537e-31	1.50701494301048e-28	0.100	0.000	0.050	0.126	0.000	0.000	0.110	0.000	0.059	0.059	0.000	0.000	0.167	0.000	0.056	0.000	0.000	0.062	0.283	0.692	0.394	80.547	81.611	68.396	0.000	0.000	0.000
Pdensi_DN18943_c0_g1	FC_3	MC_2_4	14.2940914725781	1669.37535515854	841.834723315559	-6.88208685097894	0.593033904754821	-11.6048792418103	3.89236697405084e-31	2.09523824585525e-28	0.933	0.501	0.232	0.037	0.035	0.281	0.032	0.000	0.000	0.000	0.000	0.000	0.743	0.301	0.262	0.079	0.064	0.073	0.695	0.000	1.415	61.043	49.748	36.315	1.127	2.286	2.234
Pdensi_DN24306_c0_g1	FC_3	MC_2_4	14.4644817317334	14220.2693069277	7117.36689432973	-9.94045936146924	0.860295347042402	-11.5547054806741	6.98866620677448e-31	3.72543404610834e-28	0.131	0.141	0.000	0.000	0.105	0.188	0.621	0.136	0.920	0.509	1.263	3.042	0.387	0.507	0.488	0.079	0.096	0.217	0.492	0.961	0.311	1011.586	107.493	193.837	1.870	1.953	4.753
Pdensi_DN23256_c0_g1	FC_3	MC_2_4	32.9735274706681	2999.78988840135	1516.38170793601	-6.50193294947047	0.563752143595587	-11.5333183622175	8.96213713736475e-31	4.73149136215528e-28	0.649	1.431	1.996	1.969	2.453	3.447	1.878	2.615	3.735	1.940	1.624	3.865	0.406	1.467	1.338	0.929	3.407	11.828	1.670	6.246	2.816	89.592	72.555	97.918	0.270	1.379	1.258
Pdensi_GG_17550_c0_g1	FC_3	MC_2_4	1729.53554824933	5.38652407860942	867.46103616397	8.20058991852683	0.715332688428961	11.4640223369874	2.00005431925165e-30	1.04585697574125e-27	47.100	75.659	61.421	21.131	37.794	39.873	24.739	14.339	16.253	4.300	10.242	3.516	66.184	42.942	53.027	61.234	25.559	19.212	15.504	2.714	9.471	0.260	0.229	0.000	0.542	0.240	0.864
Pdensi_DN24569_c0_g1d133942	FC_3	MC_2_4	837.680043066536	3.65950714851005	420.669775107523	7.65902469640647	0.668319171980317	11.4601301556437	2.09200179990797e-30	1.08361746062025e-27	31.691	34.620	33.329	31.291	22.367	24.915	20.909	19.256	20.642	11.251	17.976	12.915	23.228	27.879	28.605	28.201	18.868	15.791	7.368	2.793	7.272	0.197	0.132	0.000	0.486	0.228	0.215
Pdensi_DN13209_c0_g3	FC_3	MC_2_4	2.84812851827319	1259.6845781469	631.266353332587	-8.82280487823115	0.772841320540079	-11.4160625781054	3.47629317805648e-30	1.78382573116233e-27	0.082	0.029	0.241	0.150	0.066	0.029	0.060	0.094	0.032	0.000	0.034	0.000	0.152	0.070	0.061	0.579	0.844	0.171	0.435	2.381	1.042	60.276	34.870	17.962	0.212	0.215	0.164
Pdensi_DN19799_c1_g2	FC_3	MC_2_4	243.407951536359	4100.18674915781	2171.79735034708	-4.07369210996196	0.35698897154071	-11.4112547857726	3.67390837467592e-30	1.86777419648108e-27	11.521	6.354	2.831	13.658	9.295	11.127	9.818	6.780	6.800	7.911	6.136	5.251	7.605	9.430	6.132	5.790	9.886	8.418	28.632	78.218	39.152	103.581	127.926	122.697	19.024	51.367	21.182
Pdensi_GG_119031_c4_g1	FC_3	MC_2_4	4933.99784851631	48633.1385594431	26783.5682039797	-3.30108993622246	0.291021061909739	-11.3431306811955	8.02222468098053e-30	4.04099328746713e-27	48.493	57.407	41.182	138.334	221.166	162.115	163.811	108.233	113.805	96.583	95.867	71.638	127.507	185.713	158.324	94.100	86.625	68.495	77.033	217.241	82.913	1694.303	1459.004	1118.606	187.729	408.395	305.553
Pdensi_DN22405_c0_g1d222680	FC_3	MC_2_4	5.21498067002538	6368.86914350047	3187.04206208525	-10.2565739711792	0.904828853095622	-11.3353745695545	8.76562692673526e-30	4.37532283672115e-27	0.160	0.052	0.040	0.081	0.711	0.374	0.415	0.615	0.702	0.363	1.160	0.400	0.180	0.177	0.161	0.099	0.126	1.768	0.177	0.098	0.442	458.689	72.548	59.092	0.000	0.119	0.151
Pdensi_DN23957_c2_g7	FC_3	MC_2_4	67.1424413858031	3638.83216004849	1852.98730071714	-5.7613263743694	0.509288114465582	-11.3125089919191	1.13788390333769e-29	5.6285273510504e-27	3.488	2.471	2.919	2.031	2.623	2.181	1.650	1.656	1.741	0.833	1.065	1.171	1.998	1.937	2.413	1.846	0.950	0.459	0.802	0.980	0.650	168.754	104.031	53.283	0.912	1.939	2.407
Pdensi_DN25559_c0_g1d429259	FC_3	MC_2_4	1.63686608286425	2172.02690808519	1086.83188708403	-10.3335895370826	0.915737978534553	-11.2844391947348	1.56637353472114e-29	7.67886654441063e-27	0.031	0.049	0.106	0.095	0.219	0.098	0.149	0.174	0.178	0.036	0.038	0.036	0.034	0.088	0.052	0.028	0.051	0.115	0.070	0.301	0.807	128.994	40.935	27.964	0.048	0.068	0.055
Pdensi_DN1883_c0_g1d325525	FC_3	MC_2_4	3.11132951186595	3683.31474554586	1843.21303752886	-10.1961365942821	0.906029873904949	-11.2536428300506	2.2222050918176e-29	1.07975568824192e-26	0.000	0.065	0.060	0.229	0.213	0.064	0.413	0.198	0.210	0.083	0.077	0.057	0.101	0.140	0.054	0.000	3.458	4.679	44.539	8.055	45.817	33.576	201.723	78.435	0.141	0.000	0.000
Pdensi_DN9903_c0_g1d518607	FC_3	MC_2_4	9.09121042829756	909.359225628662	459.22521802848	-6.62276840199671	0.589012541479922	-11.243849554301	2.48312891587543e-29	1.19595330048295e-26	0.429	0.231	0.784	0.541	0.345	0.466	0.237	0.671	0.840	0.000	0.181	0.338	0.159	0.494	0.240	1.735	0.545	0.618	2.000	5.649	6.137	38.374	24.813	17.604	0.435	0.160	0.172
Pdensi_GG_135967_c0_g1	FC_3	MC_2_4	655.254945503333	21.0199518387551	338.137448671044	4.9916748677258	0.444605433127074	11.2272016844633	2.99824199089572e-29	1.43149108480105e-26	15.879	27.830	24.644	36.433	30.026	25.217	28.914	21.626	22.378	22.430	17.711	14.503	17.408	25.348	19.878	11.859	4.544	4.215	3.765	1.280	3.192	0.474	0.627	0.718	0.728	1.147	1.365
Pdensi_DN20723_c1_g1	FC_3	MC_2_4	4841.85845605098	39851.4744776179	22346.6664668345	-3.04093215068601	0.271576616437368	-11.1973268927862	4.20222376918953e-29	1.98902843337173e-26	93.037	98.184	73.600	167.260	203.949	187.451	168.770	138.505	128.271	123.360	129.818	96.057	125.397	185.459	152.067	96.116	77.650	54.407	94.749	121.061	102.212	1218.196	1097.351	1152.029	235.098	380.624	293.985
Pdensi_DN19631_c0_g3d287514	FC_3	MC_2_4	1.13516683005078	7875.65634462943	3938.39575572974	-12.8667405235411	1.15066829280748	-11.181971906211	4.99672115032137e-29	2.34487155110722e-26	0.000	0.000	0.000	0.000	0.000	0.000	0.000	0.000	0.059	0.000	0.000	0.000	0.113	0.000	0.000	0.000	0.055	0.063	0.342	0.000	1.739	414.733	196.262	100.889	0.000	0.000	0.000
Pdensi_DN19705_c0_g1d486548	FC_3	MC_2_4	244.839990136144	5667.07789475732	2955.95894244673	-4.53177234694556	0.405497424837193	-11.1758350839467	5.35443603266696e-29	2.49144631194586e-26	5.807	7.038	3.191	2.134	4.934	8.862	0.534	3.371	3.303	0.489	3.263	2.536	5.753	10.779	7.012	0.878	2.096	1.583	0.496	6.580	1.715	162.283	206.669	125.375	2.728	10.607	5.248
Pdensi_DN34285_c0_g1d313399	FC_3	MC_2_4	1.78905729358056	6924.62524565673	3463.20715147515	-11.9389918864405	1.06888970126551	-11.1695265398342	5.74864783481829e-29	2.65239712620616e-26	0.071	0.038	0.000	0.000	0.000	0.000	0.000	0.000	0.000	0.000	0.000	0.000	0.078	0.041	0.040	0.064	0.117	0.044	0.000	0.000	0.051	28.898	282.351	267.447	0.000	0.040	0.085
Pdensi_DN27245_c4_g1	FC_3	MC_2_4	4117.1557370559	0	2058.57786852795	14.136072529688	1.26599416010535	11.1659855749347	5.98239792643839e-29	2.73724617124188e-26	74.353	138.598	157.028	18.822	62.052	35.923	9.845	16.487	25.076	9.035	6.785	7.301	120.026	162.157	110.686	51.422	7.765	22.676	1.827	0.000	2.969	0.000	0.000	0.000	0.000	0.000	0.000
Pdensi_GG_36348_c1_g1	FC_3	MC_2_4	1273.31864881503	2.79752278318748	638.058085799109	9.00007921483937	0.808337878128984	11.1340560158722	8.5647594210895e-29	3.88641884937471e-26	32.603	59.522	53.929	77.443	70.961	66.726	77.686	58.876	75.292	35.990	69.229	48.099	28.238	49.814	44.127	48.660	23.819	24.274	7.415	1.739	14.914	0.082	0.010	0.127	0.037	0.009	0.009
Pdensi_DN15400_c0_g2	FC_3	MC_2_4	6.82104459582346	598.404081749286	302.612563172555	-6.44970670166846	0.579325326705208	-11.1331343622586	8.65380282745055e-29	3.89463686921311e-26	0.075	0.323	0.149	0.868	0.247	0.121	0.510	0.369	0.459	1.291	2.271	1.267	0.229	0.280	0.148	0.306	0.373	0.236	0.877	0.283	0.617	14.102	24.292	13.472	0.000	0.000	0.045
Pdensi_DN23256_c1_g3	FC_3	MC_2_4	1305.3306426546	31.0963254118827	668.213484033241	5.3836352534076	0.48367573445134	11.1306705504144	8.89637298216538e-29	3.97125410535587e-26	30.804	51.502	23.608	28.619	29.590	36.936	31.710	21.937	21.122	32.968	24.578	20.594	29.568	63.458	32.987	18.052	12.319	12.570	3.956	1.712	10.666	1.126	0.853	0.731	5.933	13.230	20.143
Pdensi_GG_34298_c0_g1	FC_3	MC_2_4	68.8930899532699	29934.049685069	15001.4713875111	-8.75995546330719	0.787615391620895	-11.1221232552089	9.79136157484295e-29	4.33552015022845e-26	0.000	0.000	0.000	0.000	0.345	1.840	3.131	0.893	1.353	0.335	2.499	0.667	0.942	4.906	0.943	0.254	0.911	0.000	0.000	19.682	0.408	1194.440	1036.173	431.102	0.000	0.000	0.000
Pdensi_DN17932_c1_g4	FC_3	MC_2_4	119.649987553724	5578.48621242504	2849.06809998938	-5.54043990662238	0.498437510603504	-11.1156158771318	1.05321381860637e-28	4.6262206339521e-26	0.535	5.956	3.850	5.487	6.145	5.078	5.439	6.612	8.302	7.019	11.149	8.783	2.118	6.327	3.177	1.498	9.063	4.813	35.009	11.038	82.426	162.035	185.971	137.942	0.230	0.562	0.213
Pdensi_DN9933_c0_g1	FC_3	MC_2_4	865.545045370039	1.67319766174992	433.609121515894	8.79966234163778	0.791998763160538	11.1107021260008	1.11281054349668e-28	4.84920442073244e-26	22.973	27.831	18.265	35.444	32.451	29.949	34.806	27.097	31.097	18.566	24.446	18.183	23.763	27.905	30.642	17.287	4.329	4.356	3.408	0.744	2.039	0.103	0.049	0.000	0.976	0.639	0.890
Pdensi_DN1329_c0_g1d325161	FC_3	MC_2_4	1.32021620805932	1643.00276273281	822.161489470432	-10.3433978737811	0.93272222851334	-11.0894728972712	1.41116810769174e-28	6.10091308038763e-26	0.013	0.000	0.113	0.300	0.106	0.014	0.137	0.157	0.103	0.133	0.096	0.000	0.084	0.029	0.028	0.103	3.263	3.855	17.242	12.435	12.718	23.092	58.872	57.456	0.020	0.028	0.061
Pdensi_DN21622_c0_g1	FC_3	MC_2_4	446.303308907271	30928.1099137927	15687.20661135	-6.11444412263853	0.551691930890028	-11.0830769498011	1.51572358069195e-28	6.50174366574002e-26	0.327	3.186	1.962	5.669	11.101	14.180	2.909	2.626	1.805	1.284	4.138	1.415	6.563	17.632	18.896	3.131	5.199	8.300	26.039	82.027	23.593	642.100	1082.675	931.403	5.090	7.966	5.255
Pdensi_GG_30969_c0_g1	FC_3	MC_2_4	3323.75481364591	232.517265168812	1778.13603940736	3.83782567016054	0.346318784051594	11.0817716130257	1.53798815893979e-28	6.5461068104456e-26	100.699	138.992	61.961	127.299	146.196	118.714	115.390	116.820	134.152	139.988	105.121	139.353	97.111	123.796	95.788	87.684	79.176	55.304	77.790	58.747	76.899	8.772	5.021	6.656	93.452	67.176	61.348
Pdensi_GG_34823_c0_g1	FC_3	MC_2_4	5.76419720898436	14002.7617607273	7004.26297896812	-11.260650587732	1.01836724559909	-11.0575537816984	2.0151866682702e-28	8.51121840061873e-26	0.019	0.000	0.000	0.000	0.000	0.041	0.000	0.000	0.022	0.022	0.000	0.023	0.380	0.131	0.021	0.000	0.042	0.359	1.715	18.943	3.592	162.036	785.678	251.607	44.515	22.552	7.504
Pdensi_DN22093_c1_g1	FC_3	MC_2_4	59.8066901653	7928.73848504196	3994.27258760363	-7.0500125948539	0.638641499694497	-11.039076850199	2.47563475409908e-28	1.03738975389734e-25	0.630	0.826	0.312	1.137	2.009	6.067	2.656	1.584	1.706	1.369	1.303	0.804	1.054	1.934	2.766	0.586	0.834	0.553	1.507	4.415	0.473	132.251	181.024	356.868	0.065	0.288	0.139
Pdensi_DN22972_c0_g5	FC_3	MC_2_4	695.802081754875	2.54505810716151	349.173569931018	8.17205986995502	0.740329254143072	11.0384127389565	2.49399787845497e-28	1.03738975389734e-25	28.330	28.954	24.665	28.423	36.521	51.818	43.820	68.621	70.810	37.619	57.320	38.464	18.211	26.731	21.577	37.475	12.604	9.702	6.792	1.072	5.024	0.082	0.017	0.112	0.151	0.618	0.297
Pdensi_DN69209_c0_g1	FC_3	MC_2_4	0	7348.28902729701	3674.14451364851	-15.708177466685	1.4245711251987	-11.0266010512421	2.84411867272064e-28	1.1741291717624e-25	0.139	0.151	0.000	0.000	0.000	0.000	0.000	0.000	0.000	0.000	0.176	0.000	0.000	0.000	0.000	0.000	0.268	0.170	0.000	2.581	0.000	384.768	203.772	76.542	0.208	0.000	0.000
Pdensi_DN15302_c0_g1d525563	FC_3	MC_2_4	996.425363487058	65737.5194600251	33366.9724117561	-6.04380868388567	0.548159329242787	-11.025642293153	2.87459041632366e-28	1.17785269700498e-25	3.328	28.209	1.040	53.421	45.409	64.951	27.324	25.499	23.776	11.042	25.837	19.160	23.990	29.723	41.153	2.398	21.578	8.577	86.183	200.199	111.428	1256.097	1433.742	2887.620	5916.402	7801.838	5819.507
Pdensi_DN22816_c0_g1d545542	FC_3	MC_2_4	4500.15889320993	439.561185098168	2469.86003915405	3.35775923905808	0.304710136464803	11.0195193307786	3.07697739956054e-28	1.25144089703904e-25	93.731	140.397	73.389	109.226	187.254	147.071	137.572	151.228	137.325	125.391	130.023	106.266	124.434	176.792	128.707	122.583	81.214	51.603	70.482	34.709	59.367	12.577	12.161	13.388	2.661	4.584	7.852
Pdensi_DN11777_c0_g1	FC_3	MC_2_4	38.5427002941092	1456.29942753106	747.421063912584	-5.23684417180574	0.475816288685366	-11.0060212236	3.57442940588503e-28	1.44307074234944e-25	0.455	1.103	1.295	1.532	1.324	0.973	1.569	1.023	1.197	1.912	1.668	1.543	1.029	1.653	1.021	0.930	1.439	0.843	5.267	2.750	3.131	64.278	38.997	26.541	0.000	0.044	0.000
Pdensi_DN10183_c0_g1d266581	FC_3	MC_2_4	88.8865287477509	9454.20484919633	4771.54568897204	-6.73369611645809	0.613701743977879	-10.972261660545	5.19562728051027e-28	2.08227088659633e-25	1.064	0.345	0.319	6.741	5.411	8.830	7.327	6.902	5.279	2.253	3.632	3.137	2.844	2.333	3.210	1.145	1.844	0.784	5.080	31.230	5.636	133.953	458.485	217.022	0.160	0.000	0.000
Pdensi_DN9685_c0_g2	FC_3	MC_2_4	0.906880013976309	1533.93691568135	767.421897847664	-10.6381248164174	0.969714603886715	-10.9703667179794	5.30567676468577e-28	2.11096730754954e-25	0.027	0.029	0.000	0.000	0.000	0.029	0.059	0.000	0.031	0.000	0.000	0.000	0.030	0.068	0.000	0.024	0.000	0.000	0.153	0.031	0.000	46.822	63.990	23.942	0.000	0.393	0.065
Pdensi_DN22556_c0_g2d544080	FC_3	MC_2_4	1665.93707985064	0.993154743380063	833.46511729701	10.4710933079837	0.954737197141868	10.9675137193045	5.47574122868292e-28	2.16295717915154e-25	30.557	40.800	37.573	41.348	69.416	69.591	42.655	25.083	37.165	27.971	19.575	16.433	44.381	51.107	62.865	27.199	9.136	7.331	5.198	0.481	4.216	0.052	0.021	0.000	0.027	0.000	0.000
Pdensi_DN13003_c0_g1	FC_3	MC_2_4	182.162928991664	19238.6606731478	9710.41180106975	-6.72191115930941	0.614433942584998	-10.9400062291961	7.41948107475294e-28	2.90981448493132e-25	0.401	0.420	0.146	4.903	7.708	9.073	13.423	9.466	6.312	10.344	8.595	5.269	4.928	8.741	3.844	1.713	3.108	1.430	4.623	10.292	1.999	260.291	672.994	696.711	7.628	23.309	6.055
Pdensi_DN14276_c0_g1	FC_3	MC_2_4	2.05835770986744	828.054416180033	415.05638694495	-8.68421892443191	0.794361608211211	-10.9323245668777	8.07528509520826e-28	3.14455037898939e-25	0.041	0.000	0.183	0.026	0.269	0.438	0.067	0.106	0.382	0.119	0.077	0.218	0.023	0.023	0.138	0.019	0.023	0.442	0.000	0.047	0.642	25.773	28.738	17.952	0.000	0.000	0.049
Pdensi_DN18504_c0_g1d284071	FC_3	MC_2_4	2649.13646946447	11.338624658255	1330.23754706136	7.80328382977364	0.714374580779466	10.9232383678313	8.92555287829876e-28	3.45117187560473e-25	43.226	74.338	21.497	13.255	13.732	73.662	14.763	9.231	9.000	8.175	6.900	4.861	52.511	85.633	115.368	9.233	4.883	3.851	2.553	0.931	4.665	0.575	0.418	0.067	1.133	3.218	0.829
Pdensi_DN17409_c0_g2	FC_3	MC_2_4	763.176166509302	36.4926532755787	399.83440989244	4.36948984205195	0.400213278424524	10.9179032221341	9.46557734699823e-28	3.63438454415584e-25	42.475	29.305	17.893	8.569	17.140	15.908	8.961	6.394	10.264	1.885	5.199	3.605	25.789	24.380	22.000	14.888	12.965	16.135	7.072	3.594	7.418	1.205	1.248	0.735	1.345	0.445	0.897
Pdensi_DN13897_c0_g2d392421	FC_3	MC_2_4	27.5068006515725	164724.551149115	82376.0289748835	-12.5521557064728	1.15107629007323	-10.9047122373394	1.09438986344228e-27	4.17281735015014e-25	0.372	0.630	0.000	0.000	0.000	0.000	0.000	0.700	0.308	0.089	0.083	0.077	1.954	0.151	0.367	0.692	0.429	0.649	0.530	0.891	0.281	11815.190	2386.636	1089.227	1.489	0.515	1.291
Pdensi_DN20611_c0_g2	FC_3	MC_2_4	1128.25609155968	2.97946423014019	565.61777789491	8.38921476118915	0.771339877345827	10.8761584971548	1.49741325280569e-27	5.66549959229686e-25	0.415	1.828	1.615	15.703	51.800	81.396	8.567	11.500	6.665	7.259	3.904	4.306	22.462	38.275	47.343	4.322	9.278	1.987	1.121	0.908	1.665	0.184	0.094	0.000	0.000	0.000	0.000
Pdensi_DN41060_c0_g1d442982	FC_3	MC_2_4	1783.95575767719	8.14685925916873	896.05130846818	7.7290371819629	0.710704269010982	10.8751804639061	1.51355979457413e-27	5.66549959229686e-25	55.007	193.595	103.398	91.787	101.009	31.676	181.621	87.551	116.488	161.778	128.303	94.599	45.682	95.395	31.309	174.452	102.182	55.722	36.440	2.767	32.981	0.240	0.389	0.107	0.000	0.119	0.063
Pdensi_DN1824_c0_g1d446793	FC_3	MC_2_4	1.92881322329712	1190.89574802108	596.412280622188	-9.25078578421641	0.850648229123047	-10.8749838858223	1.5168259207876e-27	5.66549959229686e-25	0.000	0.113	0.157	0.066	0.000	0.057	0.058	0.273	0.492	0.000	0.066	0.124	0.000	0.060	0.118	0.236	0.115	0.000	0.059	0.061	0.000	23.143	49.040	30.262	0.000	0.000	0.000
Pdensi_GG_130321_c0_g1	FC_3	MC_2_4	1463.60493410076	8.56463371642612	736.084783908591	7.33003755528278	0.674128904410943	10.8733470814277	1.54429408214145e-27	5.72912235635528e-25	57.222	81.193	50.787	26.128	28.871	28.808	79.995	58.404	102.549	79.900	161.553	136.553	50.979	55.090	32.740	65.434	107.584	83.728	53.051	6.975	71.655	0.491	0.246	0.037	0.057	0.000	0.000
Pdensi_DN79500_c0_g1	FC_3	MC_2_4	7726.13017749247	23.8123265897679	3874.97125204112	8.31887214469501	0.765392169182014	10.8687709120222	1.62373462240801e-27	5.98340759583449e-25	338.859	355.763	357.742	401.984	459.618	285.718	388.905	424.662	529.511	286.853	413.636	344.493	225.691	315.240	196.994	554.908	365.037	271.641	212.532	91.976	212.692	1.619	0.216	0.356	0.000	0.199	0.000
Pdensi_DN8321_c0_g1d102256	FC_3	MC_2_4	2236.14761615618	6.5881280147525	1121.36787208547	8.3493707150182	0.768569201978907	10.8635249675895	1.71979819263361e-27	6.29514930431606e-25	16.873	37.353	6.616	1.759	0.248	109.884	0.651	0.198	0.139	0.223	0.121	0.057	35.607	83.965	95.890	1.353	0.708	0.210	0.163	0.194	0.137	0.143	0.381	0.049	0.111	0.188	0.029
Pdensi_DN42969_c0_g1d94113	FC_3	MC_2_4	0	6368.38183642394	3184.19091821197	-15.5016908101167	1.42849878571355	-10.8517353778313	1.95674447205455e-27	7.11503390613426e-25	0.187	0.000	0.188	0.000	0.000	0.000	0.000	0.000	0.000	0.000	0.000	0.220	0.000	0.000	0.000	0.000	0.603	0.228	0.000	0.867	0.000	376.485	105.961	96.697	0.000	0.000	0.000
Pdensi_DN7524_c0_g1d101692	FC_3	MC_2_4	255.150786260398	5948.489897463	3101.8203418617	-4.54210760105353	0.418906953112513	-10.8427601101039	2.15858514867428e-27	7.79732080086249e-25	7.417	4.986	9.199	24.372	21.241	13.193	24.267	15.140	13.973	9.474	14.970	6.893	6.262	11.021	7.223	12.088	13.233	7.552	16.344	18.966	10.591	163.720	134.530	214.747	1.720	3.448	6.192
Pdensi_GG_36350_c0_g1	FC_3	MC_2_4	1247.85899592208	7.53051168923734	627.694753805658	7.47536530464409	0.689693125161318	10.8386832229125	2.2569612086256e-27	8.09939294907172e-25	26.338	47.997	55.624	60.239	74.581	66.106	72.408	60.958	73.875	35.125	76.234	51.662	29.247	43.291	46.707	21.046	7.065	14.945	3.636	1.230	11.793	0.066	0.216	0.357	0.203	0.000	0.053
Pdensi_DN25314_c0_g1	FC_3	MC_2_4	4.67004397914598	529.324041414579	266.997042696863	-6.82254862685748	0.630622614848842	-10.8187503369076	2.80576855517975e-27	1.00034758630324e-24	0.070	0.299	0.235	0.400	0.266	0.208	0.559	0.447	0.810	0.762	0.877	0.923	0.154	0.159	0.125	0.315	0.385	0.368	0.556	5.198	3.021	10.006	20.452	14.954	1.583	0.889	0.950
Pdensi_GG_148325_c0_g1	FC_3	MC_2_4	1869.74541654728	48.2784637463506	959.011940146817	5.25991371338969	0.486601106275789	10.8094980581663	3.10363597114629e-27	1.09940797826941e-24	71.277	81.720	41.570	65.723	67.924	65.364	49.484	61.932	79.140	43.667	56.041	38.590	50.775	68.635	58.993	44.960	51.010	24.111	28.372	26.827	50.048	1.385	2.092	0.733	0.000	0.000	0.000
Pdensi_DN19598_c1_g1	FC_3	MC_2_4	135.786715032397	1786.15202857576	960.969371804076	-3.7160193178398	0.344102454445676	-10.7991653934176	3.47346437866257e-27	1.22252586650543e-24	1.558	3.318	1.872	3.574	4.151	5.964	4.864	1.710	1.831	0.986	1.326	1.434	3.958	5.131	3.850	1.168	1.055	0.924	1.019	5.859	1.150	48.986	46.244	59.092	2.375	6.152	5.679
Pdensi_DN25674_c0_g2	FC_3	MC_2_4	3.0229664531355	2749.86117586173	1376.44207115743	-9.88206845355752	0.917449120141895	-10.7712441339844	4.70598505356573e-27	1.63614833269243e-24	0.089	0.000	0.015	0.000	0.000	0.000	0.000	0.015	0.000	0.000	0.000	0.000	0.231	0.017	0.017	0.067	0.066	0.056	4.330	0.656	5.756	88.293	103.380	49.925	0.000	0.000	0.036
Pdensi_DN22378_c0_g3	FC_3	MC_2_4	17.4976596280151	1278.66967920863	648.083669418323	-6.19029678280994	0.574708196858179	-10.7711997438894	4.70825477298298e-27	1.63614833269243e-24	1.204	0.517	0.040	0.734	0.779	1.224	0.699	0.378	0.190	0.616	0.338	0.048	0.495	0.586	0.581	0.171	0.267	0.051	0.275	2.608	0.463	22.074	31.703	54.574	0.562	1.220	0.049
Pdensi_DN17745_c0_g1	FC_3	MC_2_4	5.42490061003344	42867.0696140551	21436.2472573326	-12.964746294131	1.20403160435718	-10.7677790576376	4.88646295507991e-27	1.68739707554476e-24	0.081	0.145	0.134	0.068	0.000	0.000	0.000	0.168	0.032	0.126	0.034	0.032	0.389	0.062	0.030	0.342	0.030	0.135	0.092	0.094	0.154	3218.767	454.980	318.787	0.126	0.000	0.194
Pdensi_DN17059_c0_g1d280234	FC_3	MC_2_4	134.826111705273	34947.5955926326	17541.2108521689	-8.01831403913187	0.744967109790096	-10.763312814429	5.12924390859069e-27	1.76016416278175e-24	16.386	0.685	0.475	7.074	10.657	24.249	7.230	8.447	16.720	64.743	37.279	137.504	4.539	3.660	4.518	2.771	5.572	2.372	7.462	15.226	18.657	272.306	1753.024	934.692	1.056	1.724	1.018
Pdensi_DN15787_c1_g1d345433	FC_3	MC_2_4	0.828728398392092	1430.23446791798	715.531598158187	-10.8815573210163	1.01341607623873	-10.7375021732466	6.78554229107946e-27	2.31408065238515e-24	0.000	0.000	0.000	0.000	0.000	0.000	0.000	0.000	0.000	0.030	0.016	0.015	0.056	0.000	0.029	0.000	0.085	0.000	1.471	5.765	4.259	64.670	36.738	26.251	0.000	0.014	0.015
Pdensi_DN8760_c0_g1d3642	FC_3	MC_2_4	332.915143011139	3097.97012174771	1715.44263237942	-3.21741982515271	0.299732381270272	-10.734308423792	7.0242927813947e-27	2.380714934909e-24	7.455	9.526	9.614	12.306	11.574	15.170	14.706	12.027	10.550	11.841	10.076	8.166	8.047	12.205	11.590	14.156	17.856	12.828	27.463	28.993	13.347	98.457	82.541	89.015	13.945	13.110	9.000
Pdensi_DN40098_c0_g1	FC_3	MC_2_4	99.9014946364474	10530.802241964	5315.35186830021	-6.72082898173694	0.626187524319293	-10.7329333797299	7.12963266406412e-27	2.40159270584727e-24	0.527	0.081	0.897	6.345	3.152	7.285	18.157	7.422	12.491	15.070	18.577	14.961	2.599	2.113	4.713	1.532	18.077	28.069	45.546	118.435	74.787	255.439	502.578	160.124	0.117	0.253	0.000
Pdensi_DN11832_c0_g1d50232	FC_3	MC_2_4	43.0849507533154	2817.83156475184	1430.45825775258	-6.03095704679307	0.562217768246366	-10.7270836807674	7.59555434503527e-27	2.54293601749089e-24	1.151	1.177	1.361	3.189	2.297	3.319	2.001	1.619	1.757	2.333	1.070	1.847	1.123	1.445	1.538	1.733	3.590	5.280	3.329	2.034	2.660	42.589	121.412	76.772	0.042	2.240	0.525
Pdensi_DN19842_c0_g1d360987	FC_3	MC_2_4	1.79721272650074	2101.06850150432	1051.43285711541	-10.2156766202775	0.953828780485071	-10.7101786287915	9.11856980429122e-27	3.0343284465116e-24	0.015	0.000	0.000	0.036	0.000	0.131	0.069	0.155	0.101	0.052	0.073	0.017	0.016	0.017	0.126	0.000	5.920	12.479	1.401	4.621	5.336	35.657	38.913	102.591	0.203	0.197	1.312
Pdensi_DN21923_c1_g1	FC_3	MC_2_4	1598.60857578176	5.38652407860942	801.997549930183	8.09578278543795	0.755937008774297	10.7095997304917	9.1757676457475e-27	3.03496806239405e-24	95.160	78.640	71.059	56.075	37.704	62.146	23.907	22.660	54.070	28.876	14.868	34.414	39.222	78.074	36.826	84.776	16.280	10.817	2.631	1.162	2.924	0.283	0.217	0.000	0.000	0.000	0.000
Pdensi_DN33771_c0_g1	FC_3	MC_2_4	5.76625321921042	16758.7003840381	8382.23331862865	-11.5094386651586	1.07641224138247	-10.6924078180091	1.10465309861723e-26	3.63186125944177e-24	0.178	0.128	0.000	0.075	0.072	0.064	0.000	0.186	0.000	0.209	0.000	0.000	0.331	0.205	0.000	0.054	0.000	0.000	0.200	0.000	0.170	1015.769	300.910	212.612	0.000	0.000	0.214
Pdensi_GG_8792_c0_g1	FC_3	MC_2_4	1412.9724012645	11.1529035301217	712.062652397309	7.06413924721222	0.661043285874522	10.6863489852511	1.17922070349632e-26	3.85394594917673e-24	55.617	26.380	15.181	98.333	134.108	77.860	142.432	170.129	183.738	129.207	124.716	137.901	33.443	67.291	35.460	11.933	0.556	0.474	0.239	1.141	0.493	0.234	0.167	0.533	6.305	1.877	8.853
Pdensi_DN53360_c0_g1	FC_3	MC_2_4	4.19304746070457	1928.27754240643	966.235294933568	-8.84668186644068	0.828653490835009	-10.6759724834154	1.31869423590229e-26	4.2842737110326e-24	0.061	0.065	1.476	1.671	0.218	0.098	0.430	0.189	0.142	0.318	0.153	0.251	0.202	0.174	0.034	2.081	5.639	2.389	10.043	155.175	91.407	26.387	79.229	58.489	0.000	0.000	0.000
Pdensi_GG_70813_c0_g1	FC_3	MC_2_4	173.827757372311	14798.8178679712	7486.32281267177	-6.41092323287798	0.60112558546894	-10.6648650262936	1.48614672276552e-26	4.79990423295081e-24	13.420	13.065	1.785	7.935	8.282	1.541	8.744	9.106	0.898	4.305	6.124	0.704	5.646	8.882	2.136	5.632	2.843	2.501	0.834	2.860	0.535	545.565	447.173	312.169	2.606	8.960	3.423
Pdensi_DN10947_c0_g1d103965	FC_3	MC_2_4	533.915821861297	37.2129319960309	285.564376928664	3.85117744648801	0.362000789989815	10.63858851412	1.97092327732112e-26	6.32839260026862e-24	16.193	17.760	13.079	20.749	20.655	21.408	18.100	14.730	19.896	10.329	14.558	13.244	14.570	18.796	17.527	13.116	7.733	6.865	6.041	0.786	3.329	1.160	0.977	1.075	4.667	2.010	3.958
Pdensi_DN21373_c0_g2	FC_3	MC_2_4	862.53442974759	24.6969667247178	443.615698236154	5.10117412335227	0.480235458954069	10.6222354643749	2.34868122811738e-26	7.49748206459377e-24	15.038	31.464	27.410	41.258	39.679	37.612	50.064	42.900	50.220	36.357	41.099	27.840	20.637	32.832	29.109	30.564	10.548	8.364	8.399	2.726	6.219	1.143	0.579	0.507	0.260	0.214	0.238
Pdensi_GG_73731_c0_g1	FC_3	MC_2_4	200.449506300695	15980.3378449219	8090.39367561129	-6.31663414614342	0.596440921809784	-10.5905445370462	3.29668472245032e-26	1.0462876957853e-23	0.775	1.591	1.512	2.437	5.579	6.492	1.539	1.193	1.108	0.524	1.412	1.637	2.831	6.435	10.020	0.554	1.468	2.834	6.682	22.560	7.927	329.590	473.550	563.886	2.128	3.760	3.818
Pdensi_DN21886_c0_g1d190004	FC_3	MC_2_4	3.49180753865673	22199.1282050297	11101.3100062842	-12.6569898448776	1.1969160333117	-10.5746681409701	3.9055770724648e-26	1.23241157896984e-23	0.022	0.000	0.043	0.000	0.052	0.023	0.047	0.134	0.050	0.000	0.027	0.051	0.215	0.049	0.048	0.000	0.119	0.108	0.196	0.150	0.123	1783.740	190.312	109.577	0.904	0.266	0.207
Pdensi_DN1891_c0_g1d325527	FC_3	MC_2_4	2.17364734082347	974.520235764597	488.34694155271	-8.79584057117962	0.832625762932183	-10.5639783955328	4.37708497750304e-26	1.37330415871304e-23	0.187	0.101	0.842	0.119	0.793	0.307	0.000	0.000	0.000	0.110	0.000	0.111	0.104	0.108	0.000	0.757	0.203	0.576	0.000	0.326	0.000	21.373	41.239	21.708	0.000	0.000	0.000
Pdensi_DN18883_c0_g2d480523	FC_3	MC_2_4	40.8253014075831	1009.71226475963	525.268783083606	-4.62300486622535	0.43786376777356	-10.5580895394298	4.66050311216576e-26	1.4539180902078e-23	1.295	1.865	1.019	2.401	2.069	2.750	3.934	2.837	3.907	4.709	4.194	4.320	1.078	1.806	1.043	1.607	0.861	0.773	2.757	3.463	2.222	26.006	26.098	34.844	19.645	10.068	33.615
Pdensi_DN3928_c0_g1	FC_3	MC_2_4	2076.1172848305	77.9594210896915	1077.0383529601	4.74737945449065	0.449727923291023	10.5561145052996	4.75957276246399e-26	1.47643560506129e-23	79.400	96.837	79.530	133.824	91.914	79.390	92.560	89.857	96.779	80.563	95.835	80.994	57.794	87.253	53.635	93.011	39.567	26.439	33.293	7.801	25.710	1.642	2.233	2.770	24.370	18.541	17.787
Pdensi_DN24262_c0_g1d192184	FC_3	MC_2_4	3.6687014837451	18149.2006740493	9076.43468776654	-12.2895460486666	1.16518491216912	-10.5472924686162	5.2282003377365e-26	1.61269420080764e-23	0.075	0.000	0.000	0.000	0.000	0.000	0.000	0.078	0.000	0.000	0.000	0.000	0.249	0.086	0.000	0.000	0.000	0.000	1.834	0.173	0.747	1232.622	281.914	160.281	0.113	0.167	0.000
Pdensi_DN31804_c0_g1	FC_3	MC_2_4	0	5436.82572781962	2718.41286390981	-15.2735455197648	1.44894836394885	-10.5411247907686	5.5827152064154e-26	1.71242771577343e-23	0.115	0.000	0.000	0.291	0.000	0.126	0.128	0.120	0.000	0.000	0.000	0.000	0.000	0.000	0.000	0.000	0.000	0.000	0.255	0.533	0.000	330.193	95.077	70.803	0.000	0.000	0.000
Pdensi_DN19721_c0_g1d15640	FC_3	MC_2_4	786.044685557652	8.12339971281266	397.084042635232	6.57910622516214	0.625011921242229	10.5263691804246	6.53050145963796e-26	1.99202062857157e-23	17.706	21.411	9.615	75.186	67.218	52.324	47.507	49.888	59.039	40.999	45.171	39.835	15.741	39.631	20.781	9.992	4.156	1.391	1.867	0.597	1.041	0.320	0.188	0.187	0.125	0.192	0.271
Pdensi_DN27327_c0_g2	FC_3	MC_2_4	33.9877095103077	1062.14038871702	548.064049113665	-4.96120397031951	0.471900162708102	-10.5132491200015	7.50620384704178e-26	2.27699242224131e-23	0.948	1.698	0.942	1.849	1.348	2.566	2.839	1.895	0.902	1.968	1.549	0.705	0.818	1.410	1.024	1.173	0.888	0.132	1.113	0.326	1.505	21.576	35.776	33.734	15.546	12.943	29.572
Pdensi_DN17483_c0_g1d350904	FC_3	MC_2_4	0.851375122538085	1646.54278045052	823.697077786529	-11.0679938712814	1.05491254372342	-10.4918591945222	9.41571397022137e-26	2.8405450068625e-23	0.000	0.071	0.000	0.000	0.000	0.000	0.000	0.000	0.026	0.000	0.000	0.026	0.073	0.000	0.000	0.000	0.000	0.028	0.601	29.678	2.358	73.218	41.890	31.621	0.000	0.000	0.000
Pdensi_DN32297_c0_g2	FC_3	MC_2_4	16.1632571723255	3293.70748330243	1654.93537023738	-7.65833243044972	0.731988523954033	-10.4623667992514	1.28602478353702e-25	3.85849599808107e-23	0.000	0.062	0.000	0.290	1.458	1.560	1.333	2.282	0.947	1.350	2.475	0.477	0.321	1.062	0.194	0.104	0.189	0.000	0.518	0.201	0.082	72.699	76.166	132.417	0.000	0.065	0.069
Pdensi_DN16818_c0_g1d349161	FC_3	MC_2_4	0	1644.37927489387	822.189637446933	-13.5484109077007	1.29542281573838	-10.4586786206774	1.33707258436188e-25	3.98985365853117e-23	0.000	0.000	0.000	0.000	0.000	0.000	0.000	0.000	0.000	0.038	0.000	0.000	0.000	0.000	0.000	0.000	0.000	0.000	0.110	23.607	0.000	45.873	61.601	35.867	0.000	0.000	0.000
Pdensi_DN20044_c0_g1d488547	FC_3	MC_2_4	326.392507943063	21041.8081973254	10684.1003526343	-6.01050793913365	0.575357974271785	-10.4465536377435	1.51946766010221e-25	4.5096157484093e-23	3.782	2.051	1.186	7.177	12.081	27.176	18.312	9.932	12.112	12.021	17.896	12.523	7.608	9.551	13.913	7.333	4.566	8.072	13.080	45.730	11.901	321.206	589.783	869.054	2.095	5.843	6.010
Pdensi_DN5336_c0_g1d1995	FC_3	MC_2_4	2.41824502273829	4862.58924583831	2432.50374543052	-11.0102723614463	1.05626194785129	-10.4238085863493	1.93063723598634e-25	5.69911656339065e-23	0.000	0.000	0.000	0.000	0.000	0.000	0.000	0.000	0.083	0.000	0.000	0.000	0.079	0.000	0.159	0.000	0.000	0.088	0.636	0.000	0.000	234.455	166.575	37.690	0.000	0.239	0.000
Pdensi_GG_22034_c0_g1	FC_3	MC_2_4	101.821553026592	1341.46765634581	721.644604686199	-3.71795709498224	0.357183785838954	-10.4090869809487	2.25372709967686e-25	6.61728022111538e-23	5.802	3.591	0.832	8.356	3.534	1.340	4.105	3.045	0.495	3.916	1.561	2.430	2.736	4.302	2.745	2.972	2.658	0.503	4.143	6.687	1.788	46.365	40.668	30.786	26.094	34.988	34.274
Pdensi_DN38138_c0_g1d241250	FC_3	MC_2_4	4.43130928431375	3585.84878150924	1795.14004539678	-9.67616192127573	0.930365547573156	-10.4003871881497	2.46927787722692e-25	7.21160484718199e-23	0.000	0.000	0.267	0.048	0.046	0.451	0.153	0.318	0.238	0.060	0.016	0.227	0.042	0.029	0.345	0.000	0.424	5.679	0.044	0.015	1.333	105.715	76.181	128.153	0.020	0.000	0.000
Pdensi_DN1611_c0_g1	FC_3	MC_2_4	3.01053117213574	890.766086064296	446.888308618216	-8.21898682787421	0.791021851083542	-10.3903410716352	2.7437019438964e-25	7.97067190114158e-23	0.082	0.000	0.246	0.104	0.000	0.090	0.091	0.000	0.000	0.000	0.104	0.000	0.092	0.095	0.092	0.074	0.000	0.000	0.000	0.096	0.118	10.645	36.921	28.005	0.000	0.462	1.570
Pdensi_DN18556_c0_g1d59326	FC_3	MC_2_4	0.828728398392092	1255.06421415632	627.946471277354	-10.6903111630186	1.02964294831251	-10.382542006954	2.97739925065782e-25	8.60405701350623e-23	0.000	0.012	0.000	0.042	0.000	0.000	0.000	0.000	0.000	0.013	0.000	0.013	0.062	0.000	0.013	0.000	0.411	0.496	23.523	13.927	20.636	59.994	28.277	24.013	0.000	0.000	0.027
Pdensi_DN27323_c0_g1d195014	FC_3	MC_2_4	34.3642127326145	1726.66623385726	880.515223294935	-5.64419963651872	0.543899482224549	-10.3772844449749	3.14596519554653e-25	9.04357932076847e-23	0.314	0.324	0.435	1.560	2.894	0.861	2.038	2.689	0.636	1.596	2.308	0.938	0.759	1.870	0.709	0.320	1.820	0.938	1.378	7.515	1.869	62.268	57.306	32.762	0.191	0.873	0.993
Pdensi_DN20063_c0_g1d361691	FC_3	MC_2_4	4.02858879661596	6674.2569928974	3339.14279084701	-10.7208456471437	1.03487484924285	-10.3595576363533	3.78709421920464e-25	1.08299059999818e-22	0.107	0.172	0.106	0.067	0.223	0.057	0.116	0.276	0.093	0.280	0.134	0.252	0.295	0.061	0.000	0.120	0.382	0.334	0.696	1.360	1.027	138.501	281.734	155.792	0.206	0.179	0.128
Pdensi_DN20361_c1_g1	FC_3	MC_2_4	1635.35365567289	2.65269664386041	819.003176158377	9.35828228069751	0.903472300780852	10.358128602957	3.84409288713191e-25	1.09359463243971e-22	33.980	77.060	12.411	20.353	40.438	22.512	21.007	11.408	3.558	10.881	5.981	1.925	45.899	88.248	23.602	6.550	7.768	0.718	1.364	0.250	0.248	0.032	0.082	0.112	0.000	0.019	0.000
Pdensi_DN22365_c0_g1d496262	FC_3	MC_2_4	974.509475306091	16.2937185183375	495.401596912214	5.86400215734396	0.566506409887698	10.3511664740147	4.13417759385797e-25	1.17005749983694e-22	33.546	41.900	24.235	28.582	20.650	27.570	27.262	18.727	21.269	18.618	23.846	18.626	24.932	40.261	28.198	27.126	16.544	17.026	10.316	3.497	6.062	0.481	0.742	0.179	0.701	1.072	0.525
Pdensi_DN24228_c0_g2	FC_3	MC_2_4	844.828069573872	43.6199223405595	444.223995957216	4.2590736404976	0.411512003539834	10.3498162966353	4.192895460399e-25	1.18059034948035e-22	28.762	41.569	32.915	41.477	32.818	31.166	34.921	29.031	35.119	23.063	24.958	24.009	23.759	33.916	23.039	30.683	10.077	10.411	8.608	5.314	19.228	1.750	1.229	0.884	3.403	6.093	5.809
Pdensi_GG_124041_c0_g1	FC_3	MC_2_4	383.149746562488	19.2595992822106	201.204672922349	4.31985374573545	0.417520281258549	10.3464524710367	4.3428035351988e-25	1.2165610760389e-22	7.840	7.275	11.205	6.921	14.103	18.193	10.116	9.688	13.441	10.234	12.745	12.214	11.850	12.287	12.177	4.516	2.266	2.911	0.930	2.110	3.413	0.640	0.514	0.563	0.209	1.258	1.182
Pdensi_DN39627_c0_g1d151386	FC_3	MC_2_4	86.7436794816218	38619.1666211877	19352.9551503347	-8.80033286359668	0.851090897136248	-10.3400622579892	4.64235835678199e-25	1.29387476110392e-22	6.134	2.904	0.114	0.578	0.828	1.613	0.316	0.179	0.538	0.134	0.507	0.203	5.355	0.858	1.671	0.413	0.063	0.569	0.064	1.466	0.246	2069.914	854.000	566.356	0.088	0.064	0.344
Pdensi_DN24685_c0_g1d365847	FC_3	MC_2_4	677.452430312543	2.5518859877963	340.00215815017	7.96393327574965	0.770393634219828	10.3374858280269	4.76884612485301e-25	1.3224154814706e-22	13.672	23.299	12.229	16.056	20.219	21.724	15.421	15.727	14.951	9.025	17.133	9.766	15.030	23.360	26.417	9.145	3.999	4.565	2.354	1.303	3.076	0.141	0.038	0.031	0.000	0.000	0.000
Pdensi_DN20149_c1_g3	FC_3	MC_2_4	20.7326020313847	641.663869939383	331.198235985384	-4.95948286457015	0.480183381574146	-10.3283100891828	5.24769248601175e-25	1.44788846048724e-22	0.407	1.541	0.915	1.677	0.863	0.556	2.713	3.088	2.404	6.106	2.445	1.201	0.907	0.587	0.455	1.096	0.000	3.376	0.679	7.088	2.332	23.379	16.680	16.298	0.153	0.457	0.245
Pdensi_DN40426_c0_g1d442421	FC_3	MC_2_4	4.38625227163329	3543.07418521622	1773.73021874393	-9.65426919040662	0.93863883243914	-10.2853929080679	8.20069148162344e-25	2.25133583245008e-22	0.076	0.041	0.188	0.238	0.182	0.204	0.664	0.394	1.108	1.992	3.584	0.851	0.126	0.174	0.128	0.068	0.208	0.520	0.986	2.773	0.812	250.880	55.235	22.508	0.818	0.807	0.772
Pdensi_DN17303_c0_g1d281143	FC_3	MC_2_4	26.2269953411998	10396.2348541431	5211.23092474215	-8.62685018412203	0.841126542273024	-10.2563047895376	1.10868413341646e-24	3.02852791190866e-22	0.745	2.606	1.520	6.214	2.419	3.046	9.426	2.014	1.219	6.831	1.927	2.377	0.497	1.370	0.670	0.302	0.944	1.217	11.791	2.084	1.920	63.337	363.679	441.413	263.067	107.550	84.386
Pdensi_DN48630_c0_g1	FC_3	MC_2_4	13.3458622031345	1169.28424341844	591.315052810786	-6.4453594762264	0.629345679981716	-10.2413660429252	1.29396311184337e-24	3.5171454761818e-22	0.036	0.669	0.283	0.956	1.639	1.047	1.625	1.806	2.031	1.244	2.376	1.243	0.296	0.612	0.380	0.209	0.255	0.313	0.284	0.248	0.152	40.161	48.704	14.542	0.000	0.000	0.021
Pdensi_DN8362_c0_g1d517694	FC_3	MC_2_4	22.5096283072045	5995.09510537122	3008.80236683921	-8.0612012870223	0.788434323294911	-10.2243155185509	1.54314237497331e-24	4.1737820315411e-22	1.876	0.263	0.263	0.051	0.171	0.306	0.022	0.042	0.048	0.000	0.026	0.000	1.242	0.631	0.206	0.258	0.068	0.026	0.000	0.024	0.029	293.631	157.775	87.462	0.000	0.000	0.073
Pdensi_DN13084_c0_g1	FC_3	MC_2_4	2182.94515163009	44.7851424508033	1113.86514704045	5.58436526458488	0.546504010251847	10.21834270166	1.64122781667664e-24	4.41731639717881e-22	63.591	46.951	29.143	28.998	44.428	86.387	34.322	38.814	41.900	30.506	41.448	31.268	65.096	63.926	77.722	31.404	23.872	14.516	29.895	9.793	19.198	2.014	1.498	0.519	0.676	0.124	0.355
Pdensi_DN24850_c0_g1d192691	FC_3	MC_2_4	485.22762324516	4128.75269383245	2306.99015853881	-3.08928428841114	0.302448963697824	-10.2142333392077	1.7122733545642e-24	4.58605272222936e-22	19.101	20.874	23.298	17.532	17.526	17.135	12.777	13.351	16.460	12.638	11.443	14.502	14.321	15.968	15.793	13.812	10.376	12.907	7.434	6.809	8.369	131.692	138.424	91.477	6.417	9.630	12.533
Pdensi_GG_60680_c0_g1	FC_3	MC_2_4	0	1295.71877912716	647.859389563582	-13.2045611329199	1.29389826753638	-10.2052545120582	1.87828059438779e-24	5.00625603473089e-22	0.000	0.000	0.000	0.000	0.000	0.135	0.000	0.241	0.000	0.000	0.000	0.271	0.000	0.000	0.000	0.000	3.893	9.300	5.746	3.458	3.320	34.158	47.750	30.668	0.000	0.081	0.335
Pdensi_DN14132_c0_g1	FC_3	MC_2_4	1.32021620805932	622.367931466186	311.844073837123	-8.9497794638356	0.877844334264413	-10.1951782502931	2.08361953653196e-24	5.52672532718957e-22	0.063	0.068	0.042	0.106	0.051	0.068	0.069	0.044	0.086	0.025	0.000	0.013	0.082	0.024	0.036	0.029	0.035	0.013	1.631	0.024	3.092	27.206	17.759	10.537	0.181	0.580	0.480
Pdensi_DN25113_c1_g1	FC_3	MC_2_4	127.945556801868	6019.90195883101	3073.92375781644	-5.55593198941639	0.545203856460355	-10.1905588590062	2.18504463873671e-24	5.75463506860292e-22	2.164	3.109	2.772	4.212	6.062	5.289	5.579	7.264	7.660	8.472	6.436	7.198	3.576	4.792	3.827	2.339	7.988	6.230	10.951	58.883	12.435	325.049	114.906	103.436	3.857	5.084	4.558
Pdensi_DN20680_c0_g1d291823	FC_3	MC_2_4	1.03642450054663	717.9860243834	359.511224441974	-9.48974476192949	0.93125125369078	-10.1903162270325	2.19050509841913e-24	5.75463506860292e-22	0.000	0.028	0.013	0.214	0.063	0.056	0.000	0.027	0.092	0.015	0.000	0.016	0.050	0.030	0.015	0.000	0.000	0.000	2.143	70.639	38.509	18.475	30.660	13.394	0.000	0.000	0.032
Pdensi_DN18754_c0_g7	FC_3	MC_2_4	913.80760535177	13.4120890398097	463.60984719579	6.05409438403193	0.594635612461573	10.181183664682	2.40616513213194e-24	6.29109060689697e-22	12.283	44.619	19.687	17.198	28.235	33.804	19.293	13.750	13.241	11.396	10.885	7.917	16.438	40.492	31.375	8.317	8.828	3.267	1.950	1.117	1.209	0.436	0.519	0.208	0.296	0.507	0.577
Pdensi_DN20993_c1_g1	FC_3	MC_2_4	39.9804985789622	2214.43295685138	1127.20672771517	-5.78805997842927	0.569921496738916	-10.1558899103622	3.11951092317434e-24	8.11752922975404e-22	0.000	0.117	0.054	0.069	0.526	7.848	0.121	0.795	0.000	0.128	0.000	0.064	1.244	1.993	0.606	0.000	0.000	0.067	0.000	0.882	0.000	56.240	84.159	51.801	0.000	0.000	0.000
Pdensi_DN13314_c0_g1d391439	FC_3	MC_2_4	120.109456334236	1977.76900082068	1048.93922857746	-4.0396921410832	0.399747177242993	-10.1056176780145	5.2165793440721e-24	1.35104483710199e-21	6.354	4.412	2.937	3.190	2.644	4.343	3.433	2.820	1.976	3.120	1.824	2.341	3.603	5.226	2.659	3.299	1.411	1.331	1.617	0.506	1.334	59.995	50.623	61.202	3.708	4.343	3.894
Pdensi_GG_124436_c0_g1	FC_3	MC_2_4	5.19455778373291	11155.5881741634	5580.39136597355	-11.0906894490849	1.09798990268659	-10.1009029517921	5.473585708007e-24	1.41095162856259e-21	0.035	0.000	0.173	0.480	0.042	0.150	2.777	0.181	1.342	2.357	0.351	1.728	0.386	0.040	0.039	0.157	5.472	12.128	41.792	90.970	40.478	289.794	617.845	73.041	0.054	0.000	0.000
Pdensi_DN19629_c0_g1d61370	FC_3	MC_2_4	2.22504021180957	3542.85357377541	1772.53930699361	-10.6951468606623	1.05947679414744	-10.094743858235	5.82830307333055e-24	1.49536826422564e-21	0.042	0.000	0.000	0.000	0.000	0.000	0.000	0.000	0.000	0.000	0.000	0.000	0.139	0.000	0.047	0.000	0.046	0.000	0.000	0.000	0.060	38.430	116.086	143.690	0.000	0.000	0.150
Pdensi_DN16560_c0_g1d215377	FC_3	MC_2_4	22.6940369863625	4123.87933329508	2073.28668514072	-7.50792462348536	0.74383936127624	-10.0934758421545	5.90410959616086e-24	1.50777228598515e-21	0.245	0.157	0.016	0.224	0.429	2.109	1.311	1.198	2.145	0.912	0.329	0.579	0.704	0.579	0.879	0.208	0.919	5.735	3.872	14.012	1.490	238.955	34.653	98.620	0.127	0.164	0.117
Pdensi_DN21597_c0_g1d189745	FC_3	MC_2_4	471.350159993602	3.53138496990679	237.440772481754	7.16802407987519	0.710338459230951	10.0909981526773	6.05506422701305e-24	1.53916368726101e-21	10.132	16.399	15.547	11.593	14.019	12.827	15.515	17.091	23.287	12.598	20.619	14.206	16.643	12.373	15.340	10.821	8.601	5.619	3.174	1.280	2.688	0.097	0.048	0.132	0.000	0.000	0.000
Pdensi_DN39255_c0_g1d242195	FC_3	MC_2_4	86.796934005919	1863.21664435898	975.006789182449	-4.42201951394424	0.438261421393234	-10.0899127737199	6.12238974254055e-24	1.54910567375084e-21	0.282	0.206	0.000	1.250	1.026	2.308	0.940	0.295	0.000	0.831	0.891	0.166	1.883	3.319	3.142	0.757	0.912	1.034	1.248	1.470	0.404	41.851	53.971	64.045	0.000	4.749	0.680
Pdensi_DN21250_c0_g2	FC_3	MC_2_4	561.226785518477	43.7608965037035	302.49384101109	3.67220038173767	0.364176642727875	10.0835692103452	6.53097006578981e-24	1.64490569923053e-21	39.135	38.959	21.976	15.719	7.591	15.307	4.604	2.434	2.630	4.197	2.562	2.186	18.596	17.810	16.706	11.634	10.465	10.166	20.517	2.813	21.842	1.479	1.326	1.062	1.218	0.899	1.250
Pdensi_DN22397_c0_g3d423828	FC_3	MC_2_4	454.85106578397	8.36903650820384	231.610051146087	5.80498964761116	0.576291469027882	10.0730098562856	7.27179935682439e-24	1.82312975107671e-21	6.048	15.728	10.744	8.961	13.698	17.836	10.792	19.476	17.384	15.001	14.124	14.243	9.898	18.039	15.734	8.618	8.977	6.727	5.383	4.271	7.289	0.266	0.156	0.310	0.931	1.452	2.128
Pdensi_GG_36088_c0_g1	FC_3	MC_2_4	10.4297249044392	1301.0330214551	655.731373179771	-6.96939076943525	0.693658007985876	-10.0473009598372	9.4417996611608e-24	2.35199915504087e-21	0.114	0.061	0.000	0.214	0.342	1.313	1.061	0.173	0.036	0.133	0.098	0.034	0.221	0.196	0.576	0.000	0.063	0.036	1.685	0.132	0.041	22.195	36.318	51.910	0.044	2.077	0.205
Pdensi_DN39018_c1_g1	FC_3	MC_2_4	21.0653949444025	22989.257568132	11505.1614815382	-10.0905977148109	1.00433549360061	-10.0470388422055	9.46694010243018e-24	2.35199915504087e-21	0.226	1.132	0.404	2.635	1.694	7.662	2.650	1.996	1.070	1.562	1.043	0.695	0.484	0.828	0.728	0.259	0.333	0.095	1.753	1.100	0.108	55.563	620.311	1220.281	24.416	23.037	28.678
Pdensi_DN17909_c0_g1d476153	FC_3	MC_2_4	2359.57656055398	12.2006813185801	1185.88862093628	7.54936830772623	0.751967289761611	10.0394902950094	1.02200879052226e-23	2.52767633569438e-21	47.855	137.468	91.058	132.237	128.763	128.166	134.190	104.760	124.748	77.326	99.283	71.428	40.665	115.992	72.244	50.175	42.538	41.232	45.272	9.558	34.916	0.773	0.178	0.130	1.144	0.795	1.024
Pdensi_DN35342_c0_g1d314450	FC_3	MC_2_4	1.39836782364354	1782.10778893213	891.753078377886	-10.2768429566405	1.02371649377072	-10.038758796185	1.0296152477694e-23	2.53506972170522e-21	0.000	0.029	0.054	0.034	0.065	0.059	0.059	0.000	0.000	0.064	0.000	0.032	0.060	0.094	0.000	0.049	0.000	0.102	0.589	0.000	0.312	89.212	56.652	15.227	0.127	0.061	0.000
Pdensi_DN20929_c1_g2	FC_3	MC_2_4	1053.06250328442	4.231911530181	528.647207407299	7.80796460193805	0.778767434163683	10.0260543256062	1.17103028464198e-23	2.87038342895324e-21	41.096	50.290	24.907	33.120	22.309	26.679	27.218	20.091	22.230	19.886	25.299	18.702	27.420	45.111	28.453	49.020	40.407	29.342	21.879	6.327	10.685	0.289	0.086	0.000	0.000	0.078	0.000
Pdensi_DN9455_c0_g1d48354	FC_3	MC_2_4	75.3597671833847	888.53586943099	481.947818307187	-3.55626877250658	0.355080769756654	-10.015379810469	1.30459840215995e-23	3.18356799417751e-21	1.986	2.583	1.469	2.650	3.196	3.402	2.738	3.361	2.932	2.804	3.252	2.402	1.760	3.162	2.330	1.677	1.485	1.273	3.214	4.044	4.505	27.818	26.816	22.949	5.479	5.785	3.671
Pdensi_DN49861_c0_g1d251893	FC_3	MC_2_4	2059.44350147995	0	1029.72175073998	13.1367215492949	1.31241893123507	10.0095489608127	1.38381988991006e-23	3.36194756085849e-21	18.667	75.600	28.003	85.414	104.166	74.636	81.293	41.040	51.182	18.111	28.789	20.393	39.365	87.862	71.376	10.311	6.248	2.906	1.973	0.171	0.210	0.000	0.000	0.000	0.000	0.000	0.000
Pdensi_DN13806_c0_g1	FC_3	MC_2_4	1437.3407617858	0	718.670380892901	12.6178543832409	1.26389073011305	9.98334277055136	1.80288472128124e-23	4.3607572029369e-21	26.179	15.910	15.803	24.644	51.452	76.152	9.468	8.311	8.481	5.127	5.225	3.637	37.932	52.850	46.439	13.502	3.309	2.641	2.065	0.108	1.367	0.000	0.000	0.000	0.000	0.000	0.000
Pdensi_DN7655_c0_g1d384102	FC_3	MC_2_4	24.7769296029746	3159.6420671407	1592.20949837184	-6.99258437136042	0.700735276974342	-9.97892442571641	1.88498958103873e-23	4.5393525410751e-21	0.000	0.000	0.000	0.245	0.705	0.420	0.857	0.203	0.000	0.685	0.733	0.000	0.430	0.892	1.074	0.000	0.208	0.000	0.427	5.149	1.388	35.284	136.759	95.980	0.000	1.519	0.000
Pdensi_DN23014_c0_g1d128210	FC_3	MC_2_4	431.607971921533	2.71334379284465	217.160657857189	7.27889451167998	0.730055711941759	9.97032745942088	2.05550012109074e-23	4.92835325976456e-21	12.914	13.732	7.816	21.980	19.109	14.833	33.853	35.208	44.971	39.827	68.808	40.796	14.532	14.642	11.714	6.592	3.380	1.282	2.399	0.463	0.767	0.066	0.122	0.068	3.996	1.530	1.447
Pdensi_DN39716_c2_g1	FC_3	MC_2_4	39.1390298559747	2086.23897910549	1062.68900448073	-5.73508067321826	0.577163051910981	-9.93667327496011	2.88294465292872e-23	6.88221561363932e-21	1.349	1.318	0.701	1.290	1.212	1.838	1.452	1.163	1.114	1.333	1.021	0.801	1.091	1.537	1.096	0.835	0.946	0.608	1.352	1.711	1.270	113.633	37.111	37.553	1.139	4.076	2.705
Pdensi_DN21365_c1_g2	FC_3	MC_2_4	0.851375122538085	1104.45978251357	552.655578818056	-10.4916764850322	1.05661517214377	-9.92951526878572	3.09757663510014e-23	7.36257760722114e-21	0.000	0.024	0.000	0.028	0.000	0.000	0.000	0.047	0.000	0.000	0.000	0.027	0.075	0.000	0.000	0.000	0.000	0.057	6.856	0.026	0.357	36.996	40.345	19.833	0.000	0.000	0.027
Pdensi_GG_155163_c0_g1	FC_3	MC_2_4	1936.56332636052	21.4573338661855	979.010330113353	6.50853965913551	0.655821122110403	9.92426050291171	3.26514005576116e-23	7.69465551169272e-21	20.083	77.514	15.333	24.163	66.121	45.966	20.991	21.823	12.982	17.716	12.535	9.015	40.210	101.858	45.703	6.394	7.166	2.917	0.918	0.959	1.775	0.314	0.886	0.624	0.156	1.044	1.119
Pdensi_DN23468_c0_g1d129797	FC_3	MC_2_4	11.1126665584047	1831.52808908076	921.320377819581	-7.35137308108214	0.740748096531276	-9.92425510845947	3.26531660333006e-23	7.69465551169272e-21	0.734	0.840	2.375	0.346	0.552	0.347	0.504	0.430	0.161	0.268	0.521	0.163	0.204	0.633	0.257	0.207	0.050	0.057	0.207	0.480	0.459	60.468	81.982	19.515	0.000	0.051	0.110
Pdensi_DN21835_c0_g2	FC_3	MC_2_4	83.6870843310409	1957.24996272798	1020.46852352951	-4.55014855626845	0.45865463369959	-9.92064229149095	3.38570371444754e-23	7.92094534991158e-21	1.662	3.049	1.635	1.766	1.773	1.554	2.861	2.287	1.214	2.686	1.902	1.105	3.677	2.201	1.929	2.064	1.199	1.277	3.981	3.613	1.783	53.485	60.659	55.568	33.406	18.332	16.933
Pdensi_DN11320_c0_g1	FC_3	MC_2_4	25.278560247804	12433.0143458243	6229.14645303607	-8.94275917994969	0.901441486162468	-9.92050989135187	3.3901980789517e-23	7.92094534991158e-21	1.070	0.057	0.053	0.134	0.481	1.893	9.254	1.026	4.492	1.574	1.213	1.930	0.504	0.613	1.291	0.218	0.029	0.469	1.610	2.044	0.611	58.989	418.074	557.871	0.290	0.599	0.320
Pdensi_DN24866_c1_g2d556169	FC_3	MC_2_4	44.0517833344369	6539.47336026048	3291.76257179746	-7.21488361755114	0.727713598082927	-9.91445485773232	3.602174725774e-23	8.38055108022659e-21	1.763	1.276	0.537	0.812	0.993	1.934	0.708	0.560	1.261	0.504	0.862	0.383	1.556	1.321	1.292	1.234	1.858	0.808	2.240	1.295	2.107	417.609	117.214	65.335	0.721	3.144	0.647
Pdensi_DN18933_c0_g3d481284	FC_3	MC_2_4	732.634237482533	17.2361021928223	374.935169837677	5.42186650074849	0.547141447664585	9.90944210841849	3.78755157280894e-23	8.77465428931003e-21	18.521	32.637	11.417	18.361	17.110	18.931	17.806	12.970	10.995	16.819	15.718	11.306	17.125	35.527	18.039	14.481	15.234	9.697	5.689	1.383	5.690	0.404	0.598	0.512	3.074	9.025	8.066
Pdensi_DN55669_c0_g1d257129	FC_3	MC_2_4	181.836992822319	43958.776760646	22070.3068767342	-7.91749208640768	0.799101694082605	-9.9079906162597	3.84297134589731e-23	8.86563801335453e-21	0.157	0.000	0.314	0.595	0.000	40.837	1.566	0.000	0.744	0.185	0.990	0.739	1.569	3.436	12.389	0.561	0.169	0.191	0.346	1.271	0.674	1597.496	907.478	1342.763	3.035	27.095	5.105
Pdensi_DN12678_c0_g2	FC_3	MC_2_4	174.981582132772	1938.19593978966	1056.58876096122	-3.46974729475154	0.35031013028075	-9.90478720090331	3.96813902294339e-23	9.11609377379622e-21	3.902	6.423	9.874	8.365	8.106	12.464	6.825	7.335	11.756	6.942	6.684	9.460	4.231	5.441	6.995	8.167	5.780	8.571	7.171	11.335	23.290	63.603	59.938	46.195	4.040	7.138	8.941
Pdensi_DN9522_c0_g1d48421	FC_3	MC_2_4	2.50883191932227	2511.21531266606	1256.86207229269	-10.0254371685191	1.01226595552876	-9.90395568848538	4.00128338671254e-23	9.15217864524912e-21	0.438	0.000	0.000	0.675	0.000	0.000	0.221	0.070	0.000	0.157	0.042	0.000	0.187	0.000	0.038	0.760	0.000	0.000	7.819	0.234	2.597	133.077	51.395	41.978	0.000	0.226	0.000
Pdensi_DN10101_c0_g1d333969	FC_3	MC_2_4	2.79673564728708	2104.21811775337	1053.50742670033	-9.53076831826851	0.962357888522197	-9.90355919761204	4.01718401177474e-23	9.15217864524912e-21	0.687	0.035	0.130	0.205	0.000	0.140	0.122	0.237	0.043	0.130	0.235	0.309	0.109	0.168	0.000	0.503	0.405	0.204	1.260	1.290	0.934	27.289	97.888	54.354	1.262	0.206	0.708
Pdensi_DN23779_c0_g2	FC_3	MC_2_4	1.94330451452294	712.525920167402	357.234612340962	-8.50944590257891	0.85984399506719	-9.89649977367576	4.31099561669783e-23	9.78097212109138e-21	0.083	0.148	0.110	0.173	0.116	0.059	0.060	0.157	0.080	0.241	0.157	0.049	0.076	0.095	0.016	0.263	1.207	0.626	1.641	0.160	0.197	37.021	18.370	8.968	0.775	0.248	0.265
Pdensi_DN23877_c0_g1d224774	FC_3	MC_2_4	18.221614882193	1238.05690882844	628.139261855315	-6.07379595676632	0.613923100209403	-9.8934149158007	4.4459746384219e-23	1.00457071398022e-20	0.945	1.022	3.162	4.353	0.383	0.677	0.692	0.660	1.122	0.741	1.183	1.109	0.347	1.088	0.347	0.843	1.007	4.198	0.695	1.473	2.706	49.913	36.573	23.320	2.303	0.705	1.141
Pdensi_DN23030_c0_g1d223609	FC_3	MC_2_4	146.569045648956	2737.21194675176	1441.89049620036	-4.22259793925658	0.426831191554747	-9.89289916670715	4.46894612777995e-23	1.00562277086838e-20	2.144	2.347	1.774	4.517	5.070	8.719	5.360	3.605	4.386	4.805	3.864	4.108	3.612	4.684	5.681	2.830	2.826	2.330	11.885	12.609	10.106	63.464	71.832	99.432	1.764	2.900	1.958
Pdensi_DN21416_c1_g2	FC_3	MC_2_4	1187.32747714533	18.6704909398158	602.998984042574	5.97235075914495	0.605532583809285	9.86297173568113	6.02395749930834e-23	1.35000575696744e-20	58.247	53.284	34.174	55.194	94.532	13.766	44.929	25.924	38.119	16.663	16.304	17.206	55.888	30.386	24.262	33.511	5.832	7.592	43.102	0.763	62.777	0.589	0.702	0.358	18.613	23.338	13.471
Pdensi_GG_6593_c0_g1	FC_3	MC_2_4	832.440927670633	1.25244730004082	416.846687485337	9.09402457795451	0.923096514613744	9.85165086638831	6.74272223074507e-23	1.50494271057434e-20	16.701	20.139	16.968	20.909	22.241	24.767	20.714	19.989	24.952	20.811	21.058	18.144	26.374	26.013	26.433	13.708	6.446	5.442	4.216	0.323	2.098	0.119	0.000	0.000	0.000	0.000	0.000
Pdensi_DN24954_c0_g1d305220	FC_3	MC_2_4	1129.99191900518	39.0504910722784	584.521205038727	4.85217289136448	0.492915460947933	9.84382368942778	7.28868344230319e-23	1.62021236066032e-20	36.068	51.283	50.410	42.871	50.349	41.645	47.727	55.554	69.737	36.353	45.775	37.474	27.404	42.986	37.788	31.212	13.699	13.400	4.956	4.437	11.622	0.814	1.658	0.912	0.015	0.011	0.000
Pdensi_DN17149_c0_g1d112553	FC_3	MC_2_4	70.6116401966386	3503.56005531539	1787.08584775601	-5.6302858874328	0.573486363247204	-9.81764562901356	9.45253465712622e-23	2.09274543501682e-20	0.066	0.142	0.000	2.081	5.569	6.372	4.662	2.477	1.550	1.934	1.167	0.935	1.469	3.268	2.070	0.119	0.720	0.572	29.958	0.384	12.841	95.563	56.335	148.750	0.101	0.444	0.476
Pdensi_DN22756_c0_g3	FC_3	MC_2_4	174.119187040609	8754.37023746233	4464.24471225147	-5.6516556412964	0.57630590602564	-9.80669394882959	1.05364084988467e-22	2.32334154633606e-20	5.427	2.585	1.792	7.862	8.749	12.309	14.880	17.522	18.608	21.748	16.901	18.597	3.455	5.506	7.709	3.167	1.923	1.768	3.009	12.368	4.697	134.508	298.542	310.760	13.910	21.905	12.544
Pdensi_GG_22680_c0_g1	FC_3	MC_2_4	3336.10638979159	273.074348065617	1804.5903689286	3.60954127034484	0.368139907974483	9.80480842244093	1.07350514022324e-22	2.35767492916388e-20	99.483	111.927	107.677	114.577	137.266	109.075	116.127	103.507	142.109	93.806	122.735	103.073	117.496	107.402	90.266	59.291	19.610	21.881	17.775	19.933	25.279	10.800	6.249	7.019	4.426	10.210	7.707
Pdensi_DN19217_c0_g2	FC_3	MC_2_4	1371.48529146907	4.74366876286772	688.11448011597	8.07632929303604	0.824446681203618	9.79606016637162	1.17062850401638e-22	2.55680339942113e-20	56.691	60.989	46.997	86.743	77.943	67.844	77.488	76.847	96.564	62.121	71.515	71.538	38.349	55.819	36.936	46.919	26.384	16.069	11.399	1.561	7.254	0.352	0.028	0.062	0.095	0.017	0.100
Pdensi_DN19147_c0_g1d406649	FC_3	MC_2_4	72.3454216497271	4083.50954610461	2077.92748387717	-5.82148673228782	0.594283116399682	-9.79581376559352	1.17348642526158e-22	2.55680339942113e-20	1.113	0.336	1.098	6.823	2.186	6.202	11.472	4.897	5.560	4.011	3.872	4.602	3.031	1.183	2.514	5.894	2.563	3.346	7.632	10.550	7.241	122.774	74.447	155.535	0.000	0.034	0.037
Pdensi_GG_121678_c0_g1	FC_3	MC_2_4	548.580164075191	2.35324058011978	275.466702327656	7.68331857985263	0.784875126125411	9.78922420153872	1.25253207626172e-22	2.71824214147139e-20	18.635	25.823	21.104	28.056	28.756	26.484	24.452	28.648	36.331	18.477	26.279	21.587	12.354	24.299	16.149	18.913	4.093	2.150	1.265	1.572	1.393	0.131	0.084	0.000	0.213	0.678	0.887
Pdensi_DN22841_c1_g1	FC_3	MC_2_4	11.289491895509	614.735932870758	313.012712383134	-5.77262234430588	0.589992140428836	-9.78423600712723	1.31585262430582e-22	2.84441748780061e-20	0.834	0.300	1.219	4.692	3.415	0.662	4.346	3.823	3.196	4.038	1.825	1.708	0.371	0.320	0.374	1.703	0.791	0.621	1.564	4.785	7.637	27.907	9.277	17.322	0.085	0.062	0.067
Pdensi_DN23617_c0_g1d70234	FC_3	MC_2_4	33.4614753507497	507.916051757047	270.688763553899	-3.92706866651326	0.40160428490289	-9.77845310456	1.39323566789439e-22	2.99988225809449e-20	2.054	0.697	0.314	1.755	1.239	1.576	1.526	0.545	0.777	1.043	0.995	0.540	1.205	1.046	0.927	0.747	0.698	0.242	0.920	0.407	0.952	13.570	16.814	13.665	2.729	1.730	2.562
Pdensi_DN26318_c8_g1	FC_3	MC_2_4	35.3681147211239	1633.96484646771	834.666480594416	-5.52976878490999	0.565816009707792	-9.77308646279868	1.4690706038844e-22	3.15081213190926e-20	1.070	1.227	1.099	1.431	1.653	1.675	4.327	7.728	10.780	9.744	9.114	8.135	1.424	1.392	0.520	2.704	2.155	1.825	10.041	4.504	3.700	66.934	33.859	43.448	38.561	31.459	57.456
Pdensi_DN10401_c0_g1d173180	FC_3	MC_2_4	449.470574103101	16.5227236480074	232.996648875554	4.74399521335099	0.485694090561729	9.7674550824045	1.55304102565092e-22	3.31794827059882e-20	10.681	13.824	8.467	7.793	7.495	17.834	8.204	6.084	10.298	5.088	8.452	5.254	10.208	15.518	17.238	6.945	6.317	4.848	12.793	3.971	5.246	0.580	0.527	0.367	8.814	3.698	3.169
Pdensi_GG_140729_c0_g1	FC_3	MC_2_4	1150.74364697574	0	575.371823487871	12.2969708978287	1.26089576935204	9.75256733881181	1.79861050122979e-22	3.82769411552415e-20	53.959	65.040	54.797	49.535	37.434	38.166	35.025	26.999	36.329	10.466	28.211	14.326	33.601	38.636	37.126	49.396	1.189	0.320	0.078	0.013	0.065	0.000	0.000	0.000	0.000	0.000	0.000
Pdensi_DN18518_c0_g1d59209	FC_3	MC_2_4	546.426920768958	6757.79491047421	3652.11091562158	-3.62834647585231	0.372421289439811	-9.74258609466176	1.98438856310018e-22	4.20675051913431e-20	8.083	9.391	9.138	20.074	21.264	28.236	20.136	15.527	21.519	18.867	17.804	15.303	17.277	18.540	16.000	13.216	11.409	11.879	34.284	28.258	38.134	216.526	138.232	232.055	8.240	13.951	10.668
Pdensi_DN19506_c0_g3	FC_3	MC_2_4	1215.74864078925	17.3338646494322	616.541252719342	6.10708177710591	0.62714605436716	9.73789396358148	2.07816520072014e-22	4.38860532733616e-20	6.112	39.478	122.734	26.356	35.732	98.896	89.563	47.921	104.967	133.239	50.949	110.043	26.399	32.758	56.578	32.461	16.963	21.841	50.980	20.399	9.227	0.444	0.825	0.273	3.502	1.991	1.709
Pdensi_GG_83182_c0_g1	FC_3	MC_2_4	836.40789037534	4.80046393566889	420.604177155504	7.43967976622786	0.764331788923028	9.73357365746969	2.16838270540806e-22	4.56157934188256e-20	37.701	40.799	22.445	63.511	36.734	39.011	26.086	16.480	15.890	18.518	11.727	15.187	24.342	39.532	16.369	23.001	3.283	2.201	0.406	0.162	0.721	0.064	0.246	0.082	0.607	1.124	0.582
Pdensi_DN35103_c0_g1d87046	FC_3	MC_2_4	1.40652325656372	546.569410301152	273.987966778858	-8.55572314003231	0.879253449116503	-9.73066770295792	2.23123510485635e-22	4.67588529264286e-20	0.000	0.000	0.000	0.000	0.067	0.181	0.184	0.116	0.130	0.000	0.000	0.066	0.000	0.064	0.062	0.000	0.061	0.000	0.000	0.129	0.080	26.058	10.573	12.148	0.000	0.062	0.134
Pdensi_DN2805_c0_g1d204265	FC_3	MC_2_4	2.83791707512695	20161.0054847552	10081.9217009152	-12.8319019456885	1.31927361031155	-9.7264902787362	2.32475919340648e-22	4.85335468719301e-20	0.000	0.062	0.000	0.000	0.000	0.000	0.000	0.121	0.068	0.136	0.000	0.068	0.258	0.000	0.000	0.052	0.000	0.072	0.000	0.000	0.000	645.970	791.279	335.591	0.000	0.000	0.000
Pdensi_DN17446_c0_g2	FC_3	MC_2_4	30.2639073983634	544.462032021713	287.362969710038	-4.16753313239872	0.428692381808655	-9.72150033274648	2.44157057220953e-22	5.07791188779304e-20	1.725	1.738	0.857	5.096	1.744	1.069	3.320	1.733	1.415	3.522	2.344	1.881	1.016	1.206	0.636	0.999	0.653	1.586	1.531	3.754	2.502	16.610	17.471	13.405	1.753	4.923	5.875
Pdensi_DN16237_c0_g1d55502	FC_3	MC_2_4	110.681378968793	104293.478141723	52202.0797603457	-9.87955183804087	1.01644668931913	-9.71969503354743	2.48524706649826e-22	5.14133674826578e-20	0.079	7.668	3.460	20.126	16.185	4.890	23.298	13.349	8.751	22.871	26.072	9.397	3.248	5.635	1.765	3.967	5.834	5.272	8.451	20.696	5.302	419.469	7016.193	1439.603	0.000	0.265	0.000
Pdensi_DN18995_c0_g2d356358	FC_3	MC_2_4	161.586825328441	2540.85847674099	1351.22265103471	-3.97433111005881	0.408904182056018	-9.71946799388406	2.49079440323225e-22	5.14133674826578e-20	1.599	6.059	5.864	6.771	6.758	8.077	6.848	6.481	6.342	7.020	5.421	5.087	3.512	6.235	5.775	2.994	5.568	4.727	15.374	12.211	9.008	100.372	73.431	51.133	14.254	9.509	10.304
Pdensi_DN31213_c0_g1d310806	FC_3	MC_2_4	7.47469862374172	937.641379705395	472.558039164568	-6.97237113514981	0.717551779437755	-9.71688919873221	2.55466960867696e-22	5.25343406494446e-20	0.000	0.000	0.771	0.355	0.170	0.305	0.233	0.000	0.165	0.000	0.000	0.166	0.078	0.162	0.472	0.000	2.605	3.562	1.966	1.225	2.514	22.479	26.545	31.634	0.000	0.079	0.422
Pdensi_GG_47035_c0_g1	FC_3	MC_2_4	1752.1942344135	0	876.097117206751	12.9036376384242	1.32880778381279	9.71068787797087	2.71498590110434e-22	5.56227671216548e-20	78.453	77.190	47.762	98.924	110.021	59.932	104.700	58.502	57.349	53.216	30.459	24.949	48.189	84.054	36.187	58.459	21.633	17.039	9.454	1.242	16.128	0.000	0.000	0.000	0.000	0.000	0.000
Pdensi_DN24936_c1_g6	FC_3	MC_2_4	16.7618105720446	6431.96540690424	3224.36360873814	-8.58134661786132	0.883736519904871	-9.7102998739772	2.72534117530305e-22	5.56273541156838e-20	1.541	1.392	0.915	1.397	0.775	0.145	0.535	0.162	0.312	0.365	0.205	0.132	0.634	0.829	0.150	0.562	0.271	0.196	0.249	0.311	0.064	406.678	124.500	58.993	0.000	0.050	0.027
Pdensi_DN19032_c0_g1d218074	FC_3	MC_2_4	339.79098649386	9.32500364895574	174.557995071408	5.19816657172024	0.535509248870056	9.70695946463774	2.81612420580604e-22	5.72674502385134e-20	8.827	11.204	8.082	8.091	9.156	12.517	7.668	5.964	7.031	5.735	5.033	5.355	9.179	12.980	10.278	5.545	6.454	5.230	13.280	0.482	5.015	0.205	0.347	0.243	2.394	4.669	5.958
Pdensi_DN19154_c0_g1d406794	FC_3	MC_2_4	1114.25535144809	1.86501518879165	558.060183318442	9.39684384558338	0.968245717150852	9.70501978902052	2.87020606112091e-22	5.81518575615885e-20	10.085	19.393	29.592	6.090	8.197	44.394	8.795	8.342	10.091	2.107	6.711	3.043	18.774	54.479	34.848	15.637	4.849	3.101	1.793	0.000	1.595	0.065	0.000	0.087	0.000	0.000	0.000
Pdensi_DN20879_c1_g2	FC_3	MC_2_4	1.16802499734301	649.367848260623	325.267936628983	-9.06768473649991	0.934529528798765	-9.70294084570599	2.92931252048423e-22	5.91311886947453e-20	0.057	0.000	0.000	0.054	0.017	0.336	0.046	0.089	0.050	0.202	0.198	0.220	0.032	0.065	0.032	0.065	0.095	0.126	0.244	1.273	0.224	21.364	8.807	26.054	0.822	0.751	1.758
Pdensi_DN40475_c2_g1	FC_3	MC_2_4	2442.95979239246	166.271089997346	1304.6154411949	3.87051346631613	0.399091632238814	9.69830774101531	3.06540509170852e-22	6.16516966906037e-20	83.856	108.151	99.778	77.179	78.232	71.333	79.279	80.655	96.694	70.163	58.932	71.811	64.266	85.048	83.612	59.296	36.560	37.943	28.799	34.622	20.940	5.828	5.911	2.947	7.827	17.848	23.080
Pdensi_DN16352_c1_g3	FC_3	MC_2_4	93.9812000202468	1696.23802223941	895.10961112983	-4.17347539539898	0.430440334232747	-9.69582788480576	3.14080024748939e-22	6.29375103608221e-20	1.177	0.915	1.618	3.181	2.448	7.328	2.770	1.486	2.275	1.160	0.977	2.702	1.836	2.950	4.226	4.579	10.527	11.230	31.113	20.558	15.453	54.655	48.752	44.761	2.607	2.095	1.908
Pdensi_DN25793_c1_g1d75331	FC_3	MC_2_4	45.1747513190995	5850.64575612072	2947.91025371991	-7.01756250327593	0.725097206147388	-9.67809894146731	3.735980709286e-22	7.45919115723844e-20	0.987	0.178	0.165	0.625	0.400	0.897	2.193	1.727	2.931	4.273	1.248	2.133	1.648	1.520	1.099	0.442	0.000	0.000	3.068	4.563	1.653	323.164	164.507	44.663	0.490	1.276	0.397
Pdensi_DN28728_c0_g1d501895	FC_3	MC_2_4	2.55412536761426	12058.5370100585	6030.54556771305	-12.2495296660561	1.26616076965575	-9.67454525493363	3.86807424633141e-22	7.69494509308233e-20	0.000	0.000	0.000	0.000	0.000	0.000	0.000	0.000	0.000	0.000	0.000	0.000	0.225	0.000	0.000	0.000	0.109	0.000	0.000	0.351	0.144	366.462	455.923	233.762	0.000	0.000	0.000
Pdensi_DN10090_c0_g1d4523	FC_3	MC_2_4	2040.37812026131	17.9267526730075	1029.15243646716	6.79003657563586	0.702197109547873	9.66970168818808	4.055585022242e-22	8.03884300473716e-20	0.416	0.910	0.913	9.634	46.836	49.955	10.521	10.416	0.874	0.966	1.214	0.821	76.190	72.743	43.945	0.657	2.145	0.155	2.255	0.778	0.853	0.721	0.779	0.118	0.000	0.000	0.000
Pdensi_DN30813_c0_g1d371414	FC_3	MC_2_4	2534.13455015569	0	1267.06727507785	13.4359485207391	1.3923175034102	9.65006077121811	4.91266079697492e-22	9.70268178844263e-20	6.323	99.420	51.218	35.623	87.537	99.735	197.989	169.426	179.694	191.838	150.302	145.295	33.279	128.588	85.054	18.165	13.555	8.668	9.916	2.134	3.032	0.000	0.000	0.000	0.000	0.000	0.000
Pdensi_DN15539_c0_g1d467281	FC_3	MC_2_4	50.2909590479614	1347.76694973297	699.028954390465	-4.73884119052988	0.491261034078133	-9.6462793948689	5.09715732368053e-22	1.00309863804302e-19	1.417	2.391	1.192	2.059	1.827	2.792	1.142	1.635	0.854	2.021	1.849	1.627	1.195	2.650	1.020	1.206	1.779	1.883	26.201	3.865	7.990	40.380	42.460	34.631	19.211	28.852	35.461
Pdensi_DN23400_c1_g1	FC_3	MC_2_4	648.986946870241	31.7362048231727	340.361575846707	4.33384989424509	0.449319271987955	9.64536837040293	5.1426221583565e-22	1.00843147223829e-19	23.317	23.006	11.655	10.565	15.879	14.002	17.187	19.735	10.735	13.223	12.385	7.094	23.141	21.082	17.072	9.748	6.223	3.905	6.136	2.045	5.067	1.335	0.859	0.624	1.443	6.160	1.299
Pdensi_DN31811_c0_g1d199035	FC_3	MC_2_4	17982.3169862296	62.2961619900262	9022.30657410979	8.16861021385532	0.847205934715796	9.64182364538744	5.32337262881529e-22	1.0401604895293e-19	636.790	872.409	548.266	417.127	618.950	433.161	444.197	519.904	562.869	315.193	483.277	279.991	577.811	628.522	500.091	767.744	573.073	400.278	319.846	88.051	258.702	4.043	0.270	1.337	0.328	0.000	0.268
Pdensi_DN19072_c0_g3	FC_3	MC_2_4	3.59870530108106	2789.72029062634	1396.65949796371	-9.63852206851109	1.00108298763349	-9.62809496073459	6.08470406427093e-22	1.18470482749241e-19	0.041	0.030	0.273	0.051	0.000	0.029	0.030	0.000	0.080	0.016	0.017	0.131	0.229	0.000	0.093	0.075	0.061	0.207	0.799	1.765	14.481	44.123	112.179	81.947	0.000	0.000	0.181
Pdensi_DN23973_c2_g1	FC_3	MC_2_4	359.148097256771	72736.1766292812	36547.662363269	-7.66191424687823	0.796780874586322	-9.61608704633654	6.83831722504997e-22	1.32673019632012e-19	3.320	5.730	4.104	2.094	2.082	8.793	0.293	1.316	0.234	0.156	0.587	0.078	7.538	11.857	14.955	13.444	15.726	13.317	11.538	50.257	18.245	4930.576	1191.654	591.970	0.202	0.149	0.080
Pdensi_DN6672_c0_g2d262902	FC_3	MC_2_4	7.01242983213765	11318.3135514963	5662.66299066423	-10.6542818491021	1.10845561336387	-9.61182542688308	7.12740254228365e-22	1.37794776051629e-19	0.297	0.107	0.099	0.251	0.120	0.216	0.549	0.207	0.234	0.465	0.125	0.233	0.331	0.343	0.000	0.266	0.429	0.365	0.220	0.345	0.708	698.317	207.825	128.960	0.000	0.333	0.357
Pdensi_DN22841_c1_g2	FC_3	MC_2_4	15.6961670534348	1173.20998654434	594.453076798886	-6.2198449693463	0.648054837585269	-9.59771397204934	8.17371161585445e-22	1.57468705256177e-19	2.108	1.714	4.494	3.662	0.962	1.141	3.785	4.702	6.597	3.426	2.988	5.579	0.292	0.608	0.585	6.370	1.694	0.963	8.458	32.319	57.225	63.628	17.636	24.367	0.388	0.592	1.916
Pdensi_DN14605_c0_g1d524416	FC_3	MC_2_4	85.4236045719024	628.690314392991	357.056959482447	-2.87981304627364	0.300202293954101	-9.59290819647747	8.56365024522079e-22	1.64404119008424e-19	3.885	2.721	2.325	3.864	3.294	4.187	3.705	2.425	2.672	2.138	2.584	1.998	2.352	2.904	2.872	2.531	4.681	2.660	12.839	3.583	4.961	21.179	17.704	16.167	7.182	5.730	5.228
Pdensi_GG_81961_c1_g1	FC_3	MC_2_4	21.8531097425822	4932.86129455532	2477.35720214895	-7.81823652524043	0.815174118495909	-9.59087923407821	8.7337539551516e-22	1.67085538209601e-19	0.094	0.000	0.140	0.185	0.178	1.144	0.626	0.416	0.858	0.227	0.948	1.419	0.645	0.777	0.640	0.090	0.052	0.310	0.997	0.989	1.190	337.159	81.530	37.136	24.214	30.404	25.799
Pdensi_DN22739_c0_g1d302230	FC_3	MC_2_4	1619.56432125971	35.887789339194	827.726055299451	5.46990361882907	0.570452041163534	9.58871776086955	8.91864576084662e-22	1.70030265328141e-19	71.288	74.470	76.677	71.225	98.593	67.217	56.787	81.340	98.841	38.195	72.902	67.192	47.017	62.319	45.108	72.636	45.434	34.287	20.636	28.475	36.460	1.933	0.879	0.471	0.410	2.009	1.109
Pdensi_GG_151067_c0_g1	FC_3	MC_2_4	4.15590944533275	791.534840251276	397.845374848305	-7.5698322551311	0.789716131557319	-9.58551047982698	9.200154820836e-22	1.74790207817585e-19	0.027	0.189	0.081	0.591	0.178	0.101	0.440	0.056	0.315	0.583	0.409	0.576	0.090	0.155	0.137	0.245	0.299	0.221	1.760	1.724	9.089	47.881	11.079	13.090	0.190	0.485	0.485
Pdensi_DN24754_c0_g1d498393	FC_3	MC_2_4	11.4396957039833	708.038996749865	359.739346226924	-5.94265533074693	0.620112599208394	-9.58318753454299	9.40951666681595e-22	1.77782256229239e-19	0.475	0.616	0.000	0.000	0.000	0.000	0.755	0.000	0.000	0.558	0.240	0.000	0.317	0.548	0.212	0.256	0.103	0.117	0.000	0.441	0.136	16.479	31.435	13.583	0.000	0.107	0.000
Pdensi_DN13048_c0_g2	FC_3	MC_2_4	3.83521615805977	5849.90479875375	2926.87000745591	-10.5509060016964	1.10099708654311	-9.58304625021663	9.42240129725502e-22	1.77782256229239e-19	0.000	0.000	0.000	0.000	0.000	0.096	0.000	0.092	0.000	0.000	0.000	0.000	0.098	0.268	0.000	0.000	0.192	0.109	0.786	0.000	0.212	76.076	336.779	90.050	0.667	1.234	0.106
Pdensi_DN13590_c1_g1	FC_3	MC_2_4	54.1035590935345	2644.15381756309	1349.12868832831	-5.61120870821387	0.585689744369071	-9.58051385082471	9.65633031348457e-22	1.81572079517871e-19	2.305	1.772	1.931	2.124	2.307	2.184	1.829	2.030	2.664	2.666	2.367	1.528	1.864	1.985	1.304	1.494	5.706	5.688	94.563	162.503	804.653	140.826	60.484	37.648	2.492	5.548	9.465
Pdensi_DN1526_c0_g1d259384	FC_3	MC_2_4	3.11544153231807	20840.8439670186	10421.9797042755	-12.6654554438971	1.32265987857883	-9.57574630411095	1.01124296344931e-21	1.89499338399822e-19	0.567	0.307	0.854	0.000	0.000	0.000	0.000	0.000	0.338	0.335	0.357	0.333	0.000	0.327	0.000	2.286	1.823	2.073	5.024	13.777	2.856	986.973	568.447	313.632	0.000	0.000	0.000
Pdensi_DN24100_c0_g2d552315	FC_3	MC_2_4	577.193100291079	40.037694006755	308.615397148917	3.83167976370953	0.400172954020098	9.57505929677869	1.01798874716056e-21	1.90114592352373e-19	21.940	24.702	20.963	17.794	17.081	16.468	17.048	16.099	21.282	11.990	10.975	18.387	14.952	20.012	20.067	10.223	6.272	7.445	6.143	4.973	4.400	1.418	1.312	0.810	1.018	4.874	5.540
Pdensi_DN19919_c1_g1d487645	FC_3	MC_2_4	1970.22563750218	149.028449103899	1059.62704330304	3.72115327989323	0.388698112395359	9.57337625583403	1.03470339632428e-21	1.92581100605359e-19	27.359	84.753	54.946	72.462	81.313	67.860	76.682	84.494	91.728	76.944	86.061	72.816	42.736	77.672	68.768	51.809	40.256	31.055	17.424	15.134	20.310	5.728	3.914	3.498	12.381	11.751	12.609
Pdensi_DN18529_c0_g2d404670	FC_3	MC_2_4	104.103417523866	14080.5340524686	7092.31873499621	-7.07835135561023	0.740118987144345	-9.56380187315711	1.13508552414339e-21	2.10550695231814e-19	5.496	6.390	4.215	34.395	24.224	5.405	30.965	13.441	8.899	22.870	15.058	9.970	3.163	5.812	1.078	11.911	10.785	11.189	29.002	77.012	29.866	223.780	591.492	388.823	7.105	7.023	4.248
Pdensi_DN33423_c0_g1d236814	FC_3	MC_2_4	24.4442052979408	621.027728593874	322.735966945907	-4.66457757276268	0.489555257118991	-9.52819422308626	1.60042780014244e-21	2.95868985840473e-19	0.317	0.499	0.197	0.583	0.548	0.836	0.733	0.456	0.434	0.672	0.978	0.591	0.699	1.022	0.612	0.294	3.302	1.673	17.063	1.322	13.704	24.574	19.741	10.794	12.182	14.365	10.763
Pdensi_DN26129_c1_g1	FC_3	MC_2_4	416.427057834434	8678.53719464719	4547.48212624081	-4.3810602983608	0.460019288767849	-9.52364478040771	1.67209309180297e-21	3.08080346639375e-19	14.210	15.710	29.534	16.309	15.409	38.688	31.645	56.200	94.005	64.675	52.743	108.895	8.485	16.203	15.334	23.868	19.230	18.235	25.114	12.814	54.351	255.835	339.909	163.814	17.734	17.387	14.312
Pdensi_DN41100_c0_g1d152763	FC_3	MC_2_4	7.39068402107491	415.382102854203	211.386393437639	-5.79950581301428	0.609591883097479	-9.51375169817819	1.83907553065081e-21	3.37713314668607e-19	0.104	0.902	0.000	0.925	0.631	0.683	0.232	0.437	1.232	1.349	1.846	1.107	0.232	0.361	0.117	0.281	0.226	0.128	0.000	0.000	0.000	12.702	15.727	7.982	0.000	0.000	0.000
Pdensi_DN19663_c0_g2d359591	FC_3	MC_2_4	3.44857010059081	634.659021043254	319.053795571922	-7.52321204716808	0.79091285370428	-9.51206193189647	1.86920182739463e-21	3.42101318449766e-19	0.019	0.000	0.038	0.261	0.182	0.325	0.413	0.884	1.967	3.935	2.246	3.143	0.126	0.130	0.064	0.429	0.293	0.119	2.637	5.720	2.519	22.760	6.786	25.561	1.002	0.553	1.907
Pdensi_GG_71202_c0_g1	FC_3	MC_2_4	1278.64010257238	13415.7327567213	7347.18642964687	-3.3912165013093	0.356553271302419	-9.51110752377018	1.88643287904917e-21	3.4410791912649e-19	14.413	22.559	26.272	36.537	34.471	51.882	43.618	32.169	25.039	36.515	23.456	20.020	41.162	43.336	36.753	19.176	12.008	9.250	47.379	37.717	21.489	308.006	442.318	404.995	11.729	18.599	9.050
Pdensi_DN37298_c0_g1d377050	FC_3	MC_2_4	8.2090331486933	645.580230742858	326.894631945776	-6.26961560236909	0.659860812117742	-9.50142134103635	2.07044720644791e-21	3.76423756017315e-19	0.604	0.373	0.258	1.311	1.357	1.506	7.370	4.781	8.140	8.113	11.458	9.985	0.096	0.498	0.193	0.853	7.227	10.637	19.347	46.626	25.456	17.060	22.980	16.016	0.131	0.000	0.311
Pdensi_DN26372_c0_g2d228924	FC_3	MC_2_4	392.602434827325	2578.86659337593	1485.73451410163	-2.71478646386878	0.285959247335319	-9.49361312552828	2.23162077445747e-21	4.03867119627448e-19	12.786	12.074	11.064	18.467	20.129	20.769	20.221	19.081	20.188	21.538	18.413	19.423	10.449	14.772	12.273	6.171	14.996	11.118	9.213	35.246	14.414	74.765	71.939	77.120	11.075	16.238	12.725
Pdensi_DN21266_c0_g1d221055	FC_3	MC_2_4	60.0853281925647	981.614291387101	520.849809789833	-4.02746960199382	0.424238727426435	-9.49340392949441	2.23610542320956e-21	4.03867119627448e-19	2.235	2.709	3.369	5.234	5.057	3.375	4.460	3.985	3.721	3.369	4.905	2.516	1.582	2.632	1.562	4.938	8.515	9.434	4.322	2.378	2.138	29.301	35.450	21.058	0.421	1.399	1.950
Pdensi_DN18697_c0_g2	FC_3	MC_2_4	35.1040365930691	477.237442293174	256.170739443122	-3.76493210137513	0.396805929331851	-9.48809436319309	2.35296239285808e-21	4.23579518499232e-19	0.771	0.315	0.738	1.145	1.316	2.183	0.826	0.797	1.025	0.780	0.728	1.022	0.833	1.072	1.445	0.965	1.849	2.317	1.963	6.149	4.694	15.079	13.145	13.360	5.560	12.237	13.032
Pdensi_DN36948_c0_g1d439380	FC_3	MC_2_4	21.8886952306104	48380.8574124841	24201.3730538574	-11.1154151692047	1.17222938961607	-9.48228671595177	2.48770635266478e-21	4.46372565357557e-19	0.439	0.079	0.000	0.000	0.000	0.000	0.000	0.000	0.172	0.000	0.093	0.346	1.631	0.084	0.246	0.132	0.000	0.453	0.000	0.170	0.000	341.585	2620.931	1140.950	0.000	0.000	0.528
Pdensi_GG_35534_c0_g1	FC_3	MC_2_4	72.6864765999739	23453.5225892012	11763.1045329006	-8.33326710174597	0.879111989872768	-9.47918717722417	2.56271459143883e-21	4.58333574454529e-19	2.024	6.091	2.817	2.176	0.892	1.827	11.806	7.771	18.946	20.220	41.224	55.536	1.685	3.048	2.265	0.448	1.715	6.632	15.524	85.731	12.263	92.615	995.167	873.644	4.971	1.349	0.976
Pdensi_DN34050_c0_g1	FC_3	MC_2_4	1186.77360652088	0	593.386803260438	12.3415175956106	1.30210501337018	9.47812770005974	2.58886335433282e-21	4.61506919912331e-19	66.892	69.117	67.468	43.913	47.619	30.709	27.191	16.729	22.124	10.622	17.511	10.564	36.236	50.134	26.984	56.598	45.637	38.828	1.284	1.006	14.176	0.000	0.000	0.000	0.000	0.000	0.000
Pdensi_DN38141_c0_g1d316833	FC_3	MC_2_4	1189.45959769042	1.83465546679827	595.647126578609	9.24322919160011	0.975602630173784	9.47437912293617	2.68351796278391e-21	4.76832483057e-19	9.462	29.480	8.144	3.331	15.401	33.097	3.658	11.847	13.777	24.265	12.182	16.981	27.891	49.381	36.910	8.573	5.370	1.980	1.242	0.857	0.967	0.000	0.151	0.000	0.188	0.482	0.221
Pdensi_DN22322_c1_g2d424376	FC_3	MC_2_4	58.5592660686247	878.355656130733	468.457461099679	-3.90820566563066	0.412649937509013	-9.47099541374654	2.77189466538749e-21	4.90947253218598e-19	0.623	1.526	1.471	1.298	2.504	3.626	2.118	0.974	1.156	0.591	0.597	0.838	1.906	1.580	2.036	0.325	0.218	0.829	0.270	8.144	0.563	23.952	21.107	30.713	5.875	7.679	7.609
Pdensi_DN22219_c2_g1	FC_3	MC_2_4	598.808450619937	4.64583401125532	301.727142315596	6.92368365368267	0.731169092356441	9.4693330531365	2.8163613013298e-21	4.97219079134451e-19	8.277	23.086	17.225	52.675	38.209	27.132	37.426	24.566	22.452	25.860	15.490	16.253	10.819	30.116	17.160	8.159	3.873	2.567	1.103	0.658	1.522	0.223	0.151	0.045	0.041	0.000	0.071
Pdensi_DN17809_c0_g1d216519	FC_3	MC_2_4	474.491166332504	2.66635240512998	238.578759368817	7.29448792434534	0.770801617418488	9.46350884521429	2.97779282643872e-21	5.24034272206553e-19	6.758	24.527	13.297	5.925	6.868	13.265	5.007	4.080	5.063	4.088	4.519	5.027	10.126	18.832	16.620	8.084	9.491	9.374	1.966	1.951	3.190	0.137	0.081	0.000	0.020	0.059	0.047
Pdensi_DN22131_c0_g1d222311	FC_3	MC_2_4	72.2511649922547	11307.785615888	5690.01839044013	-7.29064420761399	0.77054831267823	-9.46163152609284	3.03175245257356e-21	5.3182555961982e-19	4.825	3.621	5.192	4.045	2.051	1.473	3.265	1.724	1.313	1.425	1.230	0.806	2.708	2.241	1.858	6.370	12.655	11.639	5.659	2.039	3.066	726.741	226.064	87.006	1.720	2.951	1.403
Pdensi_DN23058_c0_g1d128325	FC_3	MC_2_4	576.3225076873	3755.4170940192	2165.86980085325	-2.70425221165905	0.285832396727184	-9.46097168348679	3.0509470571819e-21	5.3348821376315e-19	1.085	1.028	1.792	21.552	25.322	39.161	22.702	10.955	31.219	17.243	9.092	21.304	17.597	17.472	19.525	11.962	9.437	20.616	54.820	29.386	51.947	105.641	119.254	101.354	5.375	4.567	2.866
Pdensi_GG_155811_c0_g1	FC_3	MC_2_4	755.563447080145	31.2313477661233	393.397397423134	4.587969445426	0.485719762383196	9.445712941378	3.52992993531894e-21	6.15283596916259e-19	20.472	33.482	27.865	33.999	36.240	25.026	34.876	25.766	23.350	21.287	25.382	18.258	22.582	29.151	20.277	18.728	3.436	3.738	2.880	1.703	6.106	1.410	0.580	0.814	0.000	3.611	3.467
Pdensi_DN1581_c0_g1	FC_3	MC_2_4	200.262674564318	1585.28480624839	892.773740406353	-2.98441249444765	0.315997255412241	-9.44442536551232	3.5735971381665e-21	6.20923811608132e-19	5.857	5.726	4.695	5.701	5.057	6.312	4.209	3.791	5.873	4.656	3.530	4.330	6.254	7.311	5.473	5.638	4.753	4.984	6.786	9.048	11.675	55.593	38.456	44.741	10.521	24.062	20.776
Pdensi_DN9388_c0_g1d265663	FC_3	MC_2_4	1.92881322329712	1443.02300875435	722.475910988822	-9.53156679128075	1.01000911145495	-9.43710970839681	3.83203702779639e-21	6.63728154726147e-19	0.084	0.000	0.107	0.000	0.000	0.209	0.144	0.152	0.000	0.000	0.106	0.338	0.000	0.053	0.134	0.000	2.115	1.349	48.954	2.670	23.177	14.184	50.303	56.908	0.000	0.000	0.100
Pdensi_DN19791_c0_g1d15652	FC_3	MC_2_4	1278.99794281985	111.411398411881	695.204670615865	3.51299464444153	0.37264354815927	9.42722519092172	4.21080807397617e-21	7.27039711036905e-19	35.937	48.134	32.355	42.719	54.739	56.166	37.300	45.053	56.481	45.833	42.551	59.282	32.054	46.340	43.809	18.898	13.252	10.973	11.304	11.952	19.730	4.441	3.085	2.348	22.103	17.801	24.556
Pdensi_DN29429_c0_g1	FC_3	MC_2_4	1262.09525351027	49.912518562757	656.003886036515	4.64659556958842	0.492953311520613	9.42603581514659	4.25881033283631e-21	7.33022696347055e-19	27.285	49.974	55.366	64.273	52.068	55.487	47.897	48.478	51.009	44.309	41.181	33.941	30.200	52.264	38.651	42.894	95.396	124.214	70.002	10.041	45.504	2.415	1.063	1.007	1.076	1.556	0.802
Pdensi_DN3826_c0_g1d327173	FC_3	MC_2_4	66.3653116823493	2316.40721381262	1191.38626274749	-5.12338885942628	0.54371447330227	-9.42294000067571	4.38630767713861e-21	7.52608154128039e-19	0.557	1.474	0.545	4.946	4.097	3.129	4.858	3.496	2.163	3.501	3.080	1.393	1.555	2.924	1.908	1.436	3.462	1.524	9.435	7.685	4.516	46.880	104.995	48.263	4.388	4.775	3.254
Pdensi_DN40591_c0_g1d152233	FC_3	MC_2_4	773.452704704297	1.10079328007896	387.276748992188	9.34468705444753	0.992431788733215	9.41594894534315	4.68828099902825e-21	8.01915129385187e-19	13.261	25.423	15.132	36.145	31.756	31.658	37.816	31.264	28.910	31.048	20.727	20.905	20.401	29.446	24.066	6.781	3.458	4.704	2.040	0.554	4.092	0.000	0.097	0.000	1.446	0.089	0.095
Pdensi_DN9640_c0_g1d48540	FC_3	MC_2_4	1246.35278225333	107.546562565064	676.949672409197	3.53236756318775	0.376231725307573	9.38880834756825	6.0682899685934e-21	1.03473766775028e-18	72.391	54.503	45.800	29.376	23.370	32.174	29.086	21.677	20.780	17.308	25.722	20.822	40.561	41.333	36.194	33.623	12.575	48.367	9.070	4.935	14.940	4.324	2.314	2.855	32.440	63.068	95.382
Pdensi_DN10352_c0_g1	FC_3	MC_2_4	183.188689102542	5388.17727645939	2785.68298278097	-4.8792145488795	0.52050083581145	-9.37407629955658	6.97841095193448e-21	1.18624344187899e-18	4.004	1.777	3.940	4.719	6.074	7.171	4.913	3.192	2.928	2.820	2.341	1.977	5.376	4.363	7.555	3.567	2.542	3.898	5.063	5.550	4.451	222.707	177.678	79.429	2.242	6.622	2.210
Pdensi_DN19790_c1_g1	FC_3	MC_2_4	66.7983614558903	6444.30311162167	3255.55073653878	-6.59086266402081	0.703124714076906	-9.37367515615433	7.00499434760681e-21	1.18708709768426e-18	2.763	0.998	0.738	3.965	0.896	5.816	4.701	4.254	2.628	5.874	3.724	2.821	1.024	2.551	2.869	0.660	0.990	0.225	3.665	1.707	1.058	94.197	133.086	314.431	10.389	29.366	42.946
Pdensi_DN38045_c0_g2	FC_3	MC_2_4	8.34056503750562	290.121247160837	149.230906099171	-5.13319398512172	0.547711046867674	-9.37208408425963	7.11142317884257e-21	1.20141477248471e-18	0.000	0.043	0.161	0.314	0.776	0.522	1.138	0.294	0.517	0.346	0.153	0.429	0.224	0.185	0.362	0.364	1.341	2.493	4.911	5.197	4.782	10.516	8.816	6.217	0.000	0.000	0.000
Pdensi_DN20468_c2_g3	FC_3	MC_2_4	767.635217984065	15.4659458511913	391.550581917628	5.61267858421261	0.598927102756326	9.37122157000821	7.16978467316954e-21	1.2075588873161e-18	14.133	34.314	25.595	20.269	45.009	22.753	17.900	13.337	11.759	6.103	3.746	4.728	15.812	36.710	21.664	5.077	4.668	1.103	1.163	0.028	0.476	0.748	0.291	0.338	0.037	0.000	0.000
Pdensi_DN26196_c2_g2	FC_3	MC_2_4	298.944853854373	24870.0830654687	12584.5139596615	-6.37843161557042	0.680675847631747	-9.3707329821716	7.20305456685163e-21	1.20945233653687e-18	2.397	1.543	1.868	11.602	20.174	19.132	36.653	25.250	50.337	26.910	54.055	19.936	10.535	9.782	7.917	3.101	11.349	18.812	33.891	40.097	16.978	366.638	410.053	1308.274	0.883	0.577	0.170
Pdensi_DN15403_c0_g1d54328	FC_3	MC_2_4	5.07933676076094	1093.64696506127	549.363150911016	-7.72773404239739	0.824917182083356	-9.36789075344598	7.39964270675565e-21	1.23867311724733e-18	0.114	0.274	0.085	0.107	0.204	0.122	0.155	0.177	0.066	0.066	0.179	0.134	0.157	0.326	0.032	0.103	0.219	0.142	0.097	6.159	0.405	54.142	20.966	22.863	0.000	0.382	0.442
Pdensi_DN11074_c0_g1d174068	FC_3	MC_2_4	1660.06529509324	68.557653222749	864.311474157994	4.59019747797039	0.490072416334897	9.36636571447764	7.50730272613538e-21	1.25287526893979e-18	39.784	59.264	54.560	76.052	34.367	60.021	81.422	32.587	28.428	34.116	36.201	15.614	41.863	66.166	50.959	61.429	27.083	19.426	46.027	8.573	13.901	1.722	3.020	1.246	24.846	17.777	20.003
Pdensi_DN51102_c0_g1d161213	FC_3	MC_2_4	167.793028885699	4411.24337252974	2289.51820070772	-4.71720672080006	0.503726915661692	-9.36461120923739	7.63307923090667e-21	1.27000560076413e-18	7.286	3.309	3.306	4.114	3.457	5.941	8.874	5.828	14.283	7.945	6.192	11.185	5.397	3.647	6.724	3.038	6.244	12.142	24.242	12.731	8.788	98.870	109.086	169.420	2.205	5.557	2.855
Pdensi_DN35378_c0_g1	FC_3	MC_2_4	5.32599045290183	1335.5390957849	670.4325431189	-7.94974695601526	0.849480491338417	-9.35836318440917	8.09814583805288e-21	1.34331358122094e-18	0.066	0.072	0.066	0.335	0.080	0.216	0.147	0.277	0.078	0.467	0.168	0.392	0.074	0.306	0.149	0.179	0.580	1.233	0.744	1.004	0.570	81.698	26.883	13.548	0.000	0.000	0.000
Pdensi_DN16391_c0_g1	FC_3	MC_2_4	1738.120858773	20.704667886022	879.41276332951	6.35775527700805	0.679946649641682	9.35037370999395	8.73385814566781e-21	1.44440125104228e-18	24.953	73.191	25.830	80.338	83.738	74.112	77.802	90.454	87.828	62.472	80.163	55.194	32.951	78.067	56.870	17.318	9.513	6.613	40.862	3.007	15.025	1.220	0.406	0.232	0.015	0.298	0.599
Pdensi_GG_81354_c0_g1	FC_3	MC_2_4	37.1380958318034	691.509725869532	364.323910850668	-4.22306806984327	0.452052881083184	-9.34197799983973	9.45509567198605e-21	1.55898343233053e-18	0.000	0.000	0.000	1.242	1.191	3.563	0.544	1.200	0.970	0.771	1.033	0.000	1.273	0.943	1.274	0.146	0.528	0.000	0.000	0.000	0.000	16.671	25.757	17.412	0.000	0.000	0.000
Pdensi_DN17082_c0_g1d528944	FC_3	MC_2_4	830.153761966404	10.1869880142783	420.170374990341	6.29791625578585	0.674637970619172	9.33525317290654	1.00750176915538e-20	1.65622431548639e-18	18.431	29.432	16.666	64.124	34.095	34.617	54.298	39.021	43.561	43.667	45.914	45.922	20.453	41.443	18.223	10.951	6.234	2.902	2.363	1.198	1.719	0.339	0.473	0.092	0.797	1.120	0.516
Pdensi_DN17223_c0_g1d216017	FC_3	MC_2_4	937.392339757415	0	468.696169878708	12.0012342343032	1.2867202374295	9.32699578758337	1.08914190306093e-20	1.78508732326757e-18	42.430	61.403	44.257	30.336	39.773	24.311	24.146	25.587	32.142	7.291	25.868	10.130	26.182	38.758	24.729	60.199	2.557	0.546	0.000	0.037	0.046	0.000	0.000	0.000	0.000	0.000	0.000
Pdensi_DN24036_c0_g2	FC_3	MC_2_4	2444.21903448026	5.43656366577831	1224.82779907302	8.96018731879204	0.96074963422686	9.32624588090792	1.09687243686372e-20	1.7905517131574e-18	26.299	48.732	46.278	59.465	59.526	63.034	105.532	80.579	148.334	45.115	91.954	96.147	82.043	81.200	68.150	2.525	0.092	0.084	0.000	0.019	0.000	0.000	0.102	0.374	0.026	0.000	0.000
Pdensi_DN27020_c0_g1d560734	FC_3	MC_2_4	0	787.475541864563	393.737770932282	-12.4852104593581	1.33874717131892	-9.32604058991795	1.09899815563699e-20	1.7905517131574e-18	0.000	0.000	0.000	0.000	0.000	0.221	0.000	0.000	0.000	0.000	0.000	0.000	0.000	0.000	0.000	0.000	0.000	0.000	0.000	0.941	0.000	19.868	16.872	30.831	0.000	0.000	0.000
Pdensi_DN23645_c0_g2	FC_3	MC_2_4	1.03642450054663	2123.27452509806	1062.1554747993	-11.0384237868284	1.18388804977009	-9.32387465940891	1.12167535583628e-20	1.82209192566706e-18	0.012	0.000	0.046	0.000	0.000	0.000	0.000	0.024	0.067	0.000	0.029	0.041	0.051	0.026	0.013	0.000	0.153	2.233	8.280	116.331	54.149	155.590	22.707	18.871	0.018	0.026	0.193
Pdensi_DN23310_c0_g4	FC_3	MC_2_4	256.483989915623	21510.450656431	10883.4673231733	-6.38936397449539	0.685454079655778	-9.32135961274605	1.14858889229745e-20	1.860307425383e-18	0.762	18.230	6.421	56.419	35.853	10.528	63.918	30.769	18.590	58.890	43.463	23.858	6.582	14.746	3.535	15.565	18.986	20.323	32.898	32.212	15.727	384.582	947.572	516.743	0.537	0.504	0.060
Pdensi_DN26347_c0_g1	FC_3	MC_2_4	307.881450794814	6.0529112357097	156.967181015262	5.62037186458114	0.603019467665358	9.32038212023385	1.15922051064355e-20	1.87200474580573e-18	11.115	11.021	10.471	3.479	2.607	7.677	3.198	2.082	5.098	3.186	2.094	4.132	9.563	11.587	8.147	12.898	2.768	2.332	0.209	0.125	0.489	0.177	0.236	0.094	0.000	0.207	0.000
Pdensi_DN13119_c0_g1	FC_3	MC_2_4	85.6167101631877	2844.20650802211	1464.91160909265	-5.05295961710949	0.542454197200008	-9.31499773288033	1.21955144167825e-20	1.96365664096146e-18	2.797	2.765	15.829	10.524	5.463	3.738	3.332	3.356	4.051	2.789	3.452	3.238	1.861	3.475	2.906	7.113	27.342	48.289	9.131	12.364	5.524	77.978	126.884	44.046	0.000	1.380	0.457
Pdensi_DN70495_c0_g1	FC_3	MC_2_4	260.741484853246	2287.17685245427	1273.95916865376	-3.1327130659437	0.336671556950152	-9.30495315470777	1.34051414640836e-20	2.15211314978647e-18	2.946	4.470	2.757	10.444	10.031	11.324	8.060	14.026	14.254	8.834	10.921	8.794	7.423	8.617	8.737	2.110	2.321	2.636	6.080	7.510	13.261	80.990	49.486	69.523	4.659	7.059	7.122
Pdensi_DN15140_c0_g1d214056	FC_3	MC_2_4	40.52519883423	2673.80209837813	1357.16364860618	-6.04208983502127	0.649477946717323	-9.30299460599084	1.36544641640411e-20	2.18574929851557e-18	0.034	0.036	0.067	0.883	1.207	0.901	2.456	1.254	1.097	0.392	0.381	0.317	1.154	1.848	0.904	0.091	0.406	0.335	0.684	25.707	2.348	150.647	56.941	35.106	0.518	0.038	0.040
Pdensi_DN19896_c0_g1	FC_3	MC_2_4	3870.89905049391	2.56851765351758	1936.73378407371	10.4853224786505	1.12763277509025	9.29852582354335	1.4240635686909e-20	2.27295448553902e-18	116.841	176.688	104.461	61.973	72.381	88.298	24.286	27.764	42.417	14.299	18.011	24.198	74.198	203.825	97.761	117.934	28.005	20.209	4.051	0.841	3.789	0.000	0.234	0.000	0.659	1.930	3.435
Pdensi_DN19514_c0_g2d359177	FC_3	MC_2_4	66.1261727242781	2114.27608569786	1090.20112921107	-4.99595557473188	0.53768177063954	-9.29165883528002	1.51902142811468e-20	2.41748958063956e-18	0.279	0.292	0.752	1.786	2.964	4.447	2.687	2.538	3.163	1.214	1.688	1.934	1.039	2.825	2.521	0.511	1.644	9.400	3.323	2.245	23.773	59.361	44.002	78.917	0.010	0.160	0.209
Pdensi_DN37728_c0_g1d440083	FC_3	MC_2_4	808.430488544813	9.49714131082195	408.963814927818	6.34734641266392	0.683161129278644	9.29114105096428	1.52643015420284e-20	2.42225936551044e-18	11.619	38.583	28.833	43.269	45.445	37.643	47.795	41.701	51.955	38.238	41.975	39.492	14.481	37.557	26.194	25.871	14.200	14.089	9.181	2.225	9.422	0.523	0.251	0.094	0.321	0.193	0.079
Pdensi_DN16315_c0_g1d469943	FC_3	MC_2_4	82.657838909309	1016.11474394125	549.38629142528	-3.6196019872604	0.389723264000452	-9.28762104193041	1.57775207586616e-20	2.49648574863134e-18	2.170	2.740	1.753	3.610	3.769	3.883	3.869	3.805	2.752	3.003	3.004	2.144	2.510	2.488	2.838	2.544	5.468	7.948	12.012	5.532	11.712	25.931	25.881	35.637	5.768	6.598	4.767
Pdensi_DN28448_c0_g1d561986	FC_3	MC_2_4	2.24974294618163	366.056091990156	184.152917468169	-7.3592504605028	0.792543906384149	-9.28560601024386	1.60789542956093e-20	2.53687087515725e-18	0.000	0.034	0.064	0.074	0.150	0.073	0.000	0.000	0.025	0.000	0.258	0.138	0.132	0.078	0.000	0.086	2.100	2.751	1.329	2.194	0.674	13.555	9.505	9.139	0.000	0.000	0.000
Pdensi_DN22095_c1_g1	FC_3	MC_2_4	765.743819061152	44.6152492116625	405.179534136407	4.11114704343968	0.44284951302232	9.28339519983277	1.641622853276e-20	2.58266316280723e-18	14.259	28.711	26.809	23.534	21.527	27.664	17.013	26.795	29.975	18.114	17.713	19.965	17.150	28.738	27.512	39.149	23.638	19.980	18.289	7.789	24.167	1.005	1.473	1.368	5.484	3.239	1.419
Pdensi_DN6203_c0_g1d328916	FC_3	MC_2_4	1.6615688172363	2367.08525515124	1184.37341198424	-10.3822180557875	1.11910161664804	-9.27727911508564	1.73861562385618e-20	2.72744084124135e-18	0.000	0.000	0.000	0.000	0.000	0.000	0.000	0.309	0.000	0.000	0.000	0.000	0.000	0.170	0.000	0.000	0.000	0.000	0.489	17.088	1.057	96.099	78.267	36.170	0.000	0.000	0.000
Pdensi_DN2768_c0_g1d971	FC_3	MC_2_4	39.5066989501861	1206.04020166761	622.773450308897	-4.9374195471406	0.532368384954713	-9.27444169615861	1.78551670432563e-20	2.79303647201432e-18	1.790	2.453	1.343	2.452	1.185	1.548	1.967	0.828	0.466	0.288	0.648	0.338	1.265	0.633	1.797	2.791	2.312	2.342	2.820	4.439	1.386	41.874	32.913	30.919	87.528	69.627	38.762
Pdensi_GG_122761_c0_g1	FC_3	MC_2_4	2.88708610825953	3211.75126157371	1607.31917384099	-10.1406904252654	1.09348081337669	-9.27377078885433	1.79678805880947e-20	2.80268310105092e-18	0.019	0.020	14.640	5.576	0.066	0.000	0.000	0.134	0.022	0.022	0.189	0.175	0.082	0.021	0.166	3.351	62.223	63.060	49.953	0.997	3.600	230.702	47.006	20.508	0.029	0.021	0.000
Pdensi_DN20473_c0_g1d536949	FC_3	MC_2_4	5125.27713407425	56.0532438799851	2590.66518897712	6.49959453800242	0.700911316818745	9.27306262866806	1.80876159140775e-20	2.81336725036357e-18	132.191	204.048	83.504	125.741	111.378	115.624	111.053	73.545	55.327	77.721	75.980	35.731	162.565	194.910	130.095	202.303	106.786	48.003	93.244	27.517	77.353	2.685	2.027	0.373	0.250	0.155	0.000
Pdensi_DN27119_c2_g5	FC_3	MC_2_4	820.392180151813	0	410.196090075906	11.8088412791347	1.27366996557245	9.27150800311697	1.83532451220293e-20	2.84450932649851e-18	24.955	31.982	34.919	34.272	48.846	33.962	41.339	46.298	52.445	31.402	47.739	41.363	24.590	30.465	23.065	17.184	7.938	7.604	7.308	5.355	13.318	0.000	0.000	0.000	0.000	0.000	0.000
Pdensi_DN20191_c0_g2	FC_3	MC_2_4	2388.24311842758	90.8605566735433	1239.55183755056	4.71748541615251	0.508827501176986	9.27128625170679	1.83914473993183e-20	2.84450932649851e-18	154.507	78.478	49.902	46.790	57.723	50.491	48.215	48.412	63.490	55.257	46.783	52.028	110.672	60.172	51.577	42.907	17.083	11.128	10.600	4.675	7.291	2.543	2.789	2.534	0.048	0.430	0.568
Pdensi_DN34938_c0_g1d375074	FC_3	MC_2_4	21.3946479278347	1826.9986303505	924.196639139165	-6.41936896722514	0.692689901806203	-9.26730554391873	1.90907531702284e-20	2.94437329652967e-18	0.062	0.066	0.049	0.232	0.458	1.056	0.738	0.256	0.504	0.158	0.311	0.249	0.835	0.609	0.584	0.067	0.041	0.078	0.212	0.932	0.247	110.232	32.217	24.125	0.077	0.235	0.044
Pdensi_DN43266_c0_g1d154540	FC_3	MC_2_4	0	522.234719005463	261.117359502731	-11.8929608557471	1.28609499406496	-9.24734246741527	2.30143423574583e-20	3.53956717501011e-18	0.000	0.000	0.000	0.000	0.000	0.000	0.000	0.000	0.000	0.000	0.000	0.000	0.000	0.000	0.000	0.000	0.443	2.011	0.000	4.776	1.192	15.037	14.560	15.700	0.000	0.000	0.504
Pdensi_DN39441_c0_g1d242362	FC_3	MC_2_4	296.904963020294	3704.54777229998	2000.72636766014	-3.64091635139058	0.394128030351637	-9.23790258749724	2.51376210325226e-20	3.85532463802146e-18	7.023	7.214	3.598	11.052	12.192	20.178	12.009	8.182	5.796	6.166	8.284	4.925	6.828	9.679	11.832	4.271	6.597	7.417	19.028	33.443	13.051	120.239	81.291	120.717	10.982	20.773	18.346
Pdensi_DN30616_c0_g1d82905	FC_3	MC_2_4	1.39836782364354	689.906911923743	345.652639873693	-8.90412301085029	0.964030095418232	-9.2363537748138	2.55040204847139e-20	3.90062325552563e-18	0.000	0.039	0.000	0.000	0.000	0.039	0.079	0.112	0.000	0.042	0.091	0.000	0.040	0.082	0.000	0.000	0.000	0.090	0.000	3.044	0.103	37.402	10.869	13.903	0.000	0.040	0.043
Pdensi_DN20339_c0_g1d119909	FC_3	MC_2_4	1011.17451725212	0	505.587258626061	12.1104790682504	1.31134277343954	9.2351742912234	2.57865854690964e-20	3.93288406046168e-18	29.741	31.803	8.824	17.605	12.813	11.566	14.608	5.922	4.790	6.437	5.936	3.838	33.778	40.713	21.715	8.795	1.526	0.807	0.113	0.086	0.213	0.000	0.000	0.000	0.000	0.000	0.000
Pdensi_DN16946_c0_g1	FC_3	MC_2_4	870.941133747463	5628.1323444517	3249.53673909958	-2.69204539019688	0.291779567142125	-9.22629852585117	2.80145623797383e-20	4.26085197235987e-18	22.008	19.712	21.680	27.520	28.146	36.195	32.114	22.293	32.994	21.913	24.038	24.330	29.563	28.156	24.638	22.208	11.624	11.790	17.436	12.672	21.089	173.396	148.127	168.012	27.319	41.914	44.985
Pdensi_DN30199_c0_g1d26865	FC_3	MC_2_4	0	533.640276436528	266.820138218264	-11.9252768308258	1.29265175622282	-9.22543660612189	2.82408006862473e-20	4.28339613944501e-18	0.000	0.000	0.000	0.129	0.123	0.111	0.113	0.426	0.000	0.000	0.000	0.240	0.000	0.000	0.000	0.000	0.000	0.000	0.000	0.000	0.000	19.529	15.448	12.016	0.000	0.000	0.000
Pdensi_DN16389_c0_g2d470198	FC_3	MC_2_4	968.864974774291	0.993154743380063	484.929064758835	9.70847952949838	1.05427791800927	9.20865301611397	3.30242867471026e-20	4.9951280664915e-18	27.845	52.137	15.578	86.256	74.114	18.598	51.011	37.926	15.559	25.546	36.627	12.405	27.934	47.611	17.564	13.442	14.341	6.693	8.384	0.165	1.547	0.053	0.022	0.000	0.028	0.000	0.000
Pdensi_DN22717_c0_g1d68502	FC_3	MC_2_4	79.6626455512017	1929.90619239331	1004.78441897226	-4.59715468829551	0.499268313524058	-9.20778379834833	3.32927444924823e-20	5.02189953050613e-18	2.646	1.668	1.487	6.116	3.502	3.207	4.675	3.693	2.371	4.361	3.156	2.365	2.546	3.591	1.473	2.664	9.084	4.433	8.360	9.134	7.903	81.291	44.778	44.911	1.988	1.330	0.693
Pdensi_DN18703_c1_g5	FC_3	MC_2_4	3.94821334317822	358.501194793866	181.224704068522	-6.50420422990567	0.707309410039766	-9.19569871061095	3.72565345769386e-20	5.60440352734627e-18	0.300	0.154	0.194	0.014	0.162	0.072	0.072	0.060	0.066	0.041	0.088	0.134	0.107	0.116	0.155	0.210	0.200	1.234	0.232	1.217	0.403	5.909	14.848	9.900	0.634	0.393	0.270
Pdensi_GG_123907_c0_g1	FC_3	MC_2_4	368.332937632943	13.1361648174276	190.734551225185	4.77307559195901	0.519238224411603	9.19245804248681	3.83965226443437e-20	5.76010784784244e-18	9.026	10.895	8.122	15.997	10.269	14.622	12.889	8.233	8.373	7.660	8.049	6.478	8.837	15.214	11.294	11.222	5.439	7.709	2.463	0.793	1.896	0.550	0.371	0.268	0.000	0.251	0.173
Pdensi_GG_129064_c1_g1	FC_3	MC_2_4	457.766883269739	4466.23307198768	2461.99997762871	-3.28641495335203	0.35765180699694	-9.18886718606777	3.9700000871872e-20	5.93942301872208e-18	10.767	7.507	9.888	11.677	17.442	19.246	16.546	9.895	15.013	13.527	14.482	14.208	12.601	13.508	17.310	11.836	18.090	30.541	24.619	47.855	50.038	149.931	98.355	141.024	3.663	10.072	6.530
Pdensi_DN36350_c0_g1	FC_3	MC_2_4	0	719.983764159933	359.991882079967	-12.357375807057	1.34725997315253	-9.17222811729593	4.63341255173686e-20	6.91310189037131e-18	0.096	0.104	4.974	0.728	0.000	0.000	0.000	0.000	0.000	0.000	0.000	0.000	0.000	0.000	0.000	1.978	6.135	4.006	1.279	0.000	0.274	33.960	16.682	13.706	0.000	0.000	0.000
Pdensi_GG_47195_c4_g1	FC_3	MC_2_4	282.168254332173	33387.1313916457	16834.6498229889	-6.88654890360809	0.751056343653356	-9.16915083908342	4.767597096555e-20	7.09402943586582e-18	11.886	12.316	60.435	22.893	12.607	10.087	18.844	38.474	36.183	25.333	44.904	35.585	8.554	10.668	7.656	127.416	372.829	272.505	292.307	617.633	470.634	2184.761	608.269	279.932	0.480	1.579	1.816
Pdensi_DN22647_c0_g1	FC_3	MC_2_4	16.8313338834856	1493.99781331987	755.414573601676	-6.46929838758716	0.707199871382381	-9.14776522080167	5.81234531453618e-20	8.62520626594388e-18	0.708	0.074	0.730	0.831	0.613	1.265	0.669	0.366	0.194	0.145	0.166	0.066	0.399	0.604	0.593	1.963	2.145	0.936	5.672	14.427	5.031	25.765	22.331	77.607	3.405	3.831	0.844
Pdensi_GG_24905_c0_g1	FC_3	MC_2_4	1038.35565616628	29.2350899042717	533.795373035278	5.11715830979529	0.559516486996939	9.14567922253788	5.92563060355303e-20	8.76961385225559e-18	43.272	73.149	67.505	37.345	25.034	27.435	34.178	24.248	26.713	32.627	23.195	26.583	31.772	36.996	29.934	77.014	70.154	61.490	17.774	7.556	10.865	1.328	0.995	0.287	2.444	1.998	1.543
Pdensi_DN19097_c2_g1d356771	FC_3	MC_2_4	1601.28372578918	21874.1302395236	11737.7069826564	-3.77181246621174	0.412436200115041	-9.14520225227481	5.95183866410978e-20	8.78472187343042e-18	46.060	62.174	91.888	61.103	71.979	131.554	136.904	253.785	316.104	308.180	247.348	354.532	40.238	70.035	43.511	102.089	62.684	48.613	82.221	43.831	158.230	614.040	828.190	465.593	49.381	49.346	34.882
Pdensi_DN15935_c0_g1d468637	FC_3	MC_2_4	382.162792056298	2.35324058011978	192.258016318209	7.16095733342032	0.783516881258522	9.13950612259694	6.27381853959841e-20	9.23512816984424e-18	19.972	16.141	11.689	4.960	7.589	6.934	8.492	5.375	6.405	6.843	3.681	4.781	14.240	11.460	10.284	9.353	4.098	4.858	1.310	0.756	2.238	0.128	0.106	0.000	0.000	0.000	0.000
Pdensi_GG_15961_c0_g1	FC_3	MC_2_4	38.9603163362718	800.053544953311	419.506930644791	-4.35706860833254	0.476798924555683	-9.13816786057726	6.35192850584244e-20	9.32510659202633e-18	0.679	0.734	0.565	4.445	2.605	2.842	5.280	2.132	3.210	4.261	4.863	2.935	1.260	1.567	0.885	1.014	0.000	0.555	0.753	1.969	2.431	20.677	18.301	29.835	4.082	10.422	15.669
Pdensi_DN39720_c0_g1d91191	FC_3	MC_2_4	610.648104016773	31887.2845954202	16248.9663497185	-5.70626066710411	0.624659250162167	-9.1349974656146	6.54083078565942e-20	9.5768228031311e-18	26.918	97.525	19.006	61.653	30.462	39.582	68.440	58.547	22.159	93.903	64.172	20.850	15.845	30.546	12.461	53.027	206.818	130.210	503.697	647.313	199.139	490.850	1466.572	774.336	18.208	29.320	8.560
Pdensi_DN35586_c0_g1d314565	FC_3	MC_2_4	1213.5347878599	0	606.767393929949	12.3737240266505	1.35459614199288	9.13462222655257	6.56355301182018e-20	9.58453302305848e-18	37.939	39.858	18.683	249.422	155.175	67.438	241.169	127.035	145.907	217.676	107.130	91.164	32.291	61.479	23.144	9.043	5.889	2.362	0.536	0.073	0.675	0.000	0.000	0.000	0.000	0.000	0.000
Pdensi_DN52354_c0_g1d254223	FC_3	MC_2_4	2.09755173546531	902.753254085128	452.425402910297	-8.71827208185305	0.954585855979499	-9.13304133645187	6.66014208565799e-20	9.69978146830604e-18	0.000	0.230	0.000	0.000	0.000	0.000	0.118	0.000	0.000	0.125	0.000	0.000	0.069	0.123	0.000	0.000	0.000	0.000	0.118	129.913	53.195	26.869	41.955	10.640	0.000	0.000	0.000
Pdensi_DN39788_c0_g3	FC_3	MC_2_4	893.808834655374	10105.4348505372	5499.62184259631	-3.49899345870481	0.383315151546737	-9.12824198205008	6.96206218568199e-20	1.0112671597012e-17	15.767	31.209	26.520	25.039	29.919	28.343	28.395	36.167	33.881	43.337	40.726	37.195	24.478	30.610	30.038	17.882	17.191	18.778	17.601	22.423	22.519	233.931	386.501	253.238	6.015	7.027	5.981
Pdensi_DN16895_c0_g1	FC_3	MC_2_4	159.006749742706	1062.89699266555	610.951871204127	-2.7391592234958	0.300105810914452	-9.12731151439326	7.02214304628159e-20	1.01730286569693e-17	2.070	3.617	2.559	4.554	7.331	8.431	7.374	6.572	6.776	9.560	8.286	9.435	4.160	5.945	5.089	2.321	6.319	4.567	9.050	13.711	11.237	32.609	28.355	31.485	4.300	3.478	3.439
Pdensi_DN6376_c0_g1d383495	FC_3	MC_2_4	614.737821734083	16.9670058510751	315.852413792579	5.18662437001598	0.568472248504692	9.12379519608717	7.25385740045243e-20	1.04810603797169e-17	6.118	24.463	13.048	28.521	27.463	21.560	22.961	8.602	15.013	7.925	11.458	9.973	10.558	29.813	19.220	24.861	26.146	8.896	15.086	5.968	12.924	0.525	0.430	0.479	1.113	0.000	0.000
Pdensi_GG_72043_c0_g1	FC_3	MC_2_4	44.9522968784483	1034.98582493477	539.969060906609	-4.51945447721349	0.495795953483479	-9.11555337525376	7.82700015126187e-20	1.12795084069602e-17	0.000	0.060	0.111	0.619	0.801	2.874	1.216	1.486	1.691	0.464	1.392	1.792	0.883	2.262	1.213	0.226	1.087	0.339	0.618	1.151	0.397	28.543	37.108	24.419	0.000	0.000	0.067
Pdensi_DN21358_c0_g1	FC_3	MC_2_4	1254.71307427371	0	627.356537136854	12.4218898126476	1.36302506539586	9.11347129851933	7.9787333319317e-20	1.14680715267812e-17	12.623	63.646	24.154	33.369	66.728	30.303	34.026	46.538	24.547	17.397	40.251	10.559	22.096	65.704	34.132	14.387	12.839	5.511	2.133	1.246	2.459	0.000	0.000	0.000	0.000	0.000	0.000
Pdensi_GG_63540_c0_g1	FC_3	MC_2_4	796.478159141702	0	398.239079570851	11.7660375560021	1.29163883678837	9.10938663416011	8.2849026208905e-20	1.18770460392327e-17	19.435	12.446	20.099	38.515	29.918	22.353	38.877	19.186	31.251	20.492	16.845	21.229	22.351	22.168	30.949	13.212	1.759	1.714	2.851	0.271	2.358	0.000	0.000	0.000	0.000	0.000	0.283
Pdensi_GG_53541_c0_g1	FC_3	MC_2_4	9.93641752015746	275.146277188717	142.541347354437	-4.80515182541355	0.52826778837384	-9.0960530457577	9.36742471645188e-20	1.33939536844142e-17	0.488	0.210	0.631	1.013	0.234	3.881	0.881	0.304	0.171	0.223	0.753	0.173	0.367	0.231	0.328	0.749	4.011	3.587	22.358	9.185	47.606	9.754	6.086	8.227	0.449	3.252	0.503
Pdensi_GG_147018_c0_g1	FC_3	MC_2_4	533.103042144203	1.61937839340047	267.361210268802	8.13692833888498	0.895482424547636	9.08664214487007	1.02144918398386e-19	1.45671919209917e-17	0.477	1.955	1.486	6.160	24.022	40.978	3.940	5.138	1.325	1.162	1.065	0.681	10.659	21.449	19.168	1.425	2.544	6.089	0.409	1.069	1.579	0.130	0.040	0.022	0.000	0.000	0.000
Pdensi_DN16530_c0_g1d10873	FC_3	MC_2_4	93.9893587554606	1723.07790575832	908.533632256888	-4.19603540381174	0.461982247194771	-9.08267672468092	1.05936893582343e-19	1.50688369923112e-17	8.647	6.245	11.189	15.803	10.028	4.622	11.272	12.308	9.463	11.818	13.617	7.833	3.111	3.813	2.035	18.461	19.343	19.206	13.823	9.140	10.867	74.817	42.833	35.535	2.970	4.270	2.558
Pdensi_DN20551_c0_g5	FC_3	MC_2_4	6.37666980906275	1704.77593702198	855.57630341552	-8.05995465262639	0.887516811695196	-9.08146701720672	1.07121142949845e-19	1.51979159555663e-17	0.000	0.171	0.000	0.200	0.669	1.378	0.701	1.074	0.559	0.464	0.900	0.654	0.066	0.182	0.354	0.000	0.086	0.000	0.177	0.276	0.735	12.948	64.680	65.480	5.402	6.714	1.997
Pdensi_DN24773_c0_g1d555703	FC_3	MC_2_4	809.009745168348	0	404.504872584174	11.7887466699561	1.29888831759905	9.07602794653446	1.12609456265079e-19	1.59353989837382e-17	10.283	11.664	4.912	4.788	7.614	37.418	1.233	0.249	0.000	0.060	0.043	0.061	17.603	31.315	28.690	11.668	2.040	0.487	0.074	0.019	0.071	0.000	0.000	0.000	0.000	0.000	0.000
Pdensi_DN22612_c0_g1	FC_3	MC_2_4	16.2326432677984	3589.75176334153	1802.99220330466	-7.79506393949738	0.859855544310105	-9.06555059286343	1.23976510661571e-19	1.74662287421835e-17	0.524	0.367	1.056	0.929	1.751	2.688	0.580	1.380	1.163	0.736	1.213	2.152	0.391	0.128	0.987	0.955	8.623	3.553	2.888	2.525	0.411	114.939	159.622	42.173	0.267	0.898	0.241
Pdensi_DN24215_c0_g1d71642	FC_3	MC_2_4	431.679638702886	12.5031132867724	222.091375994829	5.09876070585545	0.562437289073302	9.06547415136077	1.2406347593071e-19	1.74662287421835e-17	7.888	15.183	10.089	28.522	27.454	20.970	23.809	22.752	23.976	19.053	22.258	17.794	8.881	20.639	12.208	11.177	4.607	2.041	1.990	1.357	1.188	0.409	0.386	0.300	1.581	2.960	1.758
Pdensi_DN4451_c0_g1d327568	FC_3	MC_2_4	8.83222067480031	11175.9054367232	5592.368828699	-10.3183296149003	1.13827648434676	-9.0648711071474	1.24751658846514e-19	1.7480994209919e-17	0.237	0.385	0.000	0.000	0.000	0.000	0.000	0.249	0.000	0.140	0.150	0.000	0.529	0.000	0.265	0.000	0.000	0.291	1.843	0.689	0.851	184.316	293.731	468.417	0.535	0.667	0.000
Pdensi_DN21920_c1_g1	FC_3	MC_2_4	63.5641589710145	1502.11687852159	782.840518746305	-4.56193484541494	0.503256835850558	-9.06482440065573	1.24805116568103e-19	1.7480994209919e-17	0.436	0.202	0.319	1.829	2.704	2.949	2.629	1.326	0.910	0.599	0.568	0.665	1.575	2.070	2.402	1.152	1.274	5.709	4.037	3.838	1.664	26.261	49.518	52.264	3.994	8.418	4.276
Pdensi_GG_112720_c1_g1	FC_3	MC_2_4	1677.86641703851	17.9844962125425	847.925456625527	6.51135995894992	0.718680829532305	9.06015534488002	1.30264902198498e-19	1.81992995422665e-17	59.938	111.786	72.143	45.954	58.426	34.803	55.577	65.768	39.105	59.592	51.887	37.393	56.519	72.727	30.695	48.058	39.667	18.983	12.709	12.812	15.201	1.105	0.276	0.227	1.720	2.585	0.877
Pdensi_DN40133_c1_g5	FC_3	MC_2_4	677.957449570799	23.4270839822268	350.692266776513	4.88902084354343	0.539808606955076	9.05695237265882	1.34146144027646e-19	1.86939801623907e-17	17.792	31.107	16.836	26.817	16.522	14.179	21.384	12.621	5.955	13.285	15.687	5.387	20.693	28.162	15.840	13.193	5.025	1.942	1.538	0.678	0.667	0.660	0.421	0.946	2.913	4.013	3.209
Pdensi_DN6636_c0_g1d46626	FC_3	MC_2_4	1795.71626650957	37.2616032322058	916.488934870888	5.57167811812666	0.615825225318077	9.04749901280652	1.46280210663276e-19	2.03333196118427e-17	57.752	62.950	34.639	49.854	49.756	45.206	31.887	35.564	45.266	33.498	23.954	24.496	59.048	61.317	49.846	49.786	29.694	17.979	17.423	9.524	18.010	2.188	0.582	0.578	0.049	0.000	0.000
Pdensi_DN24750_c0_g1d72788	FC_3	MC_2_4	0	472.228515378988	236.114257689494	-11.7481953656932	1.29873376343081	-9.04588430399962	1.48458606514147e-19	2.05840107304691e-17	0.000	0.000	0.311	0.782	0.000	0.000	0.000	0.000	0.000	0.000	0.000	0.000	0.000	0.000	0.000	0.555	4.646	5.282	41.895	0.000	36.114	12.689	15.819	12.460	0.000	0.000	0.000
Pdensi_DN15024_c1_g2d343650	FC_3	MC_2_4	553.407715910479	1.87184306942644	277.639779489953	8.15048205948834	0.90136750616502	9.04235176411625	1.53336746271113e-19	2.12068196240849e-17	17.391	26.453	22.461	26.466	34.972	13.776	29.193	20.111	26.195	14.521	23.475	16.797	18.919	21.752	11.923	27.078	18.284	19.300	11.357	5.289	14.550	0.106	0.000	0.047	0.000	0.000	0.000
Pdensi_DN53102_c0_g1d162748	FC_3	MC_2_4	4.35949352703517	1199.8754831675	602.117488347266	-8.13894301363051	0.900891857460373	-9.03431743358665	1.65029097129689e-19	2.27665517763887e-17	0.000	0.000	0.000	0.000	0.222	0.199	0.000	0.000	0.021	0.432	0.000	0.000	0.203	0.000	0.203	0.164	0.393	3.996	11.645	3.305	55.259	36.030	40.256	28.428	0.000	0.000	0.000
Pdensi_DN21722_c2_g3	FC_3	MC_2_4	3320.31486368472	609.62484935555	1964.96985652014	2.44549314012341	0.270823526941752	9.02984008715525	1.71922844449874e-19	2.36581345798616e-17	75.730	124.567	72.723	70.673	93.451	96.628	60.981	80.195	121.114	76.952	98.182	111.103	102.430	121.268	92.048	64.338	50.974	37.255	38.659	45.948	74.153	19.918	16.670	16.679	16.408	30.645	26.016
Pdensi_DN26157_c1_g5	FC_3	MC_2_4	373.837298565628	6.4804894780536	190.158894021841	5.76771432024778	0.639723829951779	9.01594414683996	1.95181860973431e-19	2.6791638146518e-17	7.575	9.889	5.258	7.227	11.376	15.491	6.467	5.745	7.454	3.784	4.070	5.294	9.496	13.691	12.512	4.662	2.359	1.029	1.963	2.668	1.756	0.216	0.307	0.059	0.159	0.195	0.127
Pdensi_DN22002_c1_g4	FC_3	MC_2_4	714.101790331627	31.0720620887978	372.586926210212	4.55401027504926	0.505134407908268	9.01544263022421	1.96077031527693e-19	2.68473952445374e-17	21.613	38.007	26.872	43.815	38.913	29.707	46.402	55.336	58.379	40.885	49.137	40.211	18.709	30.622	19.142	26.107	8.848	6.405	2.543	2.025	4.244	0.710	0.678	1.233	0.311	0.271	0.393
Pdensi_DN10329_c0_g1	FC_3	MC_2_4	0	1170.98585063636	585.49292531818	-13.0588809052342	1.44934797813347	-9.01017637051658	2.05725371372014e-19	2.80984010958999e-17	0.000	0.028	0.000	0.000	0.000	0.000	0.000	0.000	0.000	0.000	0.000	0.000	0.000	0.000	0.000	0.000	0.000	0.000	1.110	0.061	1.433	62.406	31.955	11.790	0.000	0.000	0.032
Pdensi_DN20807_c0_g1	FC_3	MC_2_4	50.7810927695717	5545.13789823928	2797.95949550442	-6.77435307712724	0.752148694875349	-9.00666732958958	2.12413218975559e-19	2.89398516155634e-17	6.023	1.991	9.018	6.628	1.893	3.090	2.971	1.933	3.760	4.610	1.863	4.440	2.944	0.803	0.904	15.881	1.492	0.783	6.373	0.812	5.891	278.127	130.886	89.550	0.061	0.015	0.186
Pdensi_DN16823_c0_g1d56343	FC_3	MC_2_4	832.374369564757	42.5858003133708	437.480084939064	4.29140822382825	0.476570854830549	9.00476430803583	2.16129548960862e-19	2.93732896416957e-17	41.658	51.866	46.004	94.672	85.968	37.598	79.468	72.107	77.147	67.884	64.173	55.722	27.280	35.870	16.249	28.094	22.528	20.487	10.529	5.639	16.305	1.331	1.182	1.204	0.971	1.348	1.956
Pdensi_DN25337_c0_g1d23084	FC_3	MC_2_4	4.13326272118676	834.144394987969	419.138828854578	-7.64967301721246	0.851143778525464	-8.98752150954435	2.52868269608611e-19	3.4281444965754e-17	0.072	0.031	0.129	0.163	0.190	0.340	0.063	0.180	0.101	0.051	0.091	0.069	0.064	0.149	0.163	0.066	0.144	0.309	0.017	0.151	0.062	7.333	25.769	36.733	0.023	0.081	0.104
Pdensi_DN8611_c0_g1d208702	FC_3	MC_2_4	751.596267460669	0	375.798133730334	11.6825330472964	1.30109326504609	8.97901277421688	2.73207057161652e-19	3.69475534002898e-17	45.830	37.762	37.844	33.108	27.849	22.192	15.480	9.928	12.378	4.817	8.035	5.670	22.712	31.065	17.963	23.552	10.899	13.566	0.339	1.437	5.127	0.000	0.000	0.000	0.231	0.000	0.404
Pdensi_GG_120308_c0_g1	FC_3	MC_2_4	4.77495433932831	1627.84039789648	816.307676117906	-8.37417355206918	0.934116667156739	-8.96480476850762	3.10831012491197e-19	4.19324018964168e-17	0.000	0.000	0.000	0.027	0.026	0.211	0.215	1.860	0.408	0.409	6.842	0.674	0.049	0.402	0.025	0.000	0.338	0.000	0.000	0.102	0.000	59.109	55.967	28.706	3.229	49.955	32.235
Pdensi_DN30424_c0_g1d82695	FC_3	MC_2_4	0	880.82997713572	440.41498856786	-12.6482233602999	1.4127649065238	-8.95281536361322	3.46529182580108e-19	4.65499624429976e-17	0.141	0.228	0.141	0.000	0.000	0.000	0.000	0.000	0.000	0.000	0.000	0.000	0.000	0.000	0.000	0.063	0.000	0.000	0.000	0.000	0.807	47.465	19.977	12.241	0.644	1.265	0.254
Pdensi_DN12820_c0_g1d211965	FC_3	MC_2_4	1266.78118059975	0	633.390590299873	12.435526635777	1.38901854023133	8.95274344841073	3.46755083946855e-19	4.65499624429976e-17	27.425	24.121	28.694	18.676	14.567	56.365	13.851	10.969	21.111	9.853	9.540	15.942	26.846	26.166	67.097	7.057	0.136	0.899	0.187	0.000	0.159	0.000	0.000	0.000	0.000	0.000	0.067
Pdensi_DN39126_c1_g2	FC_3	MC_2_4	415.14926237322	14.082328173093	214.615795273156	4.82772768359576	0.539340240064988	8.9511727940308	3.51725301879371e-19	4.70166806331464e-17	18.198	17.961	18.885	11.108	15.451	13.752	12.749	9.643	11.413	10.380	7.455	9.703	12.956	13.557	12.849	9.060	4.228	4.765	2.516	1.364	5.678	0.698	0.372	0.206	7.870	12.885	14.509
Pdensi_GG_89759_c0_g1	FC_3	MC_2_4	1071.6753141288	0	535.837657064401	12.1944225870736	1.36237046007323	8.95088593334453	3.52640622072523e-19	4.70166806331464e-17	22.464	44.808	16.534	21.558	48.870	28.169	39.008	24.208	21.801	18.417	10.556	7.747	20.212	56.651	27.216	3.489	2.887	2.189	0.000	0.000	0.000	0.000	0.000	0.000	0.000	0.000	0.000
Pdensi_GG_47912_c0_g1	FC_3	MC_2_4	94.01476419208	18623.748532673	9358.88164843255	-7.6298478621644	0.852417359043956	-8.95083585665335	3.52800648760724e-19	4.70166806331464e-17	0.276	0.210	0.160	0.783	4.817	11.408	4.015	2.621	1.111	0.504	1.424	0.203	0.804	2.561	5.697	0.305	0.915	0.279	4.005	15.193	1.742	229.431	483.784	851.255	0.000	0.384	0.165
Pdensi_DN19603_c0_g1d218830	FC_3	MC_2_4	203.144802129323	2334.62064887763	1268.88272550348	-3.52256865557702	0.393649272885257	-8.94849526777559	3.60360897512035e-19	4.79079308445419e-17	8.291	2.627	1.948	7.075	6.526	10.258	6.607	3.862	5.048	3.969	3.752	3.422	6.359	6.014	6.846	2.404	2.087	1.947	5.875	35.122	23.771	58.398	57.566	84.718	12.683	25.241	21.688
Pdensi_DN15407_c0_g2d525750	FC_3	MC_2_4	8.13104936073655	5642.39112682708	2825.26108809391	-9.44367730294271	1.05560542583873	-8.94621898654914	3.67866882333895e-19	4.87876788440214e-17	0.000	0.000	0.000	0.063	0.061	0.054	0.997	0.262	0.295	0.295	1.336	0.537	0.399	0.232	0.113	0.000	0.055	0.000	0.057	1.699	0.577	427.847	77.580	21.770	0.162	0.113	0.242
Pdensi_DN24478_c1_g1	FC_3	MC_2_4	34.8633144959948	9495.18572350074	4765.02451899837	-8.08873094069165	0.904516638956317	-8.94260049215335	3.80117895677456e-19	5.02909715182323e-17	0.028	0.747	1.383	0.692	1.292	1.670	0.262	0.471	1.307	0.348	0.340	1.346	0.635	1.205	1.504	0.051	0.676	0.912	0.260	7.878	2.171	705.028	104.692	73.595	0.177	0.016	0.086
Pdensi_DN9757_c0_g1d518471	FC_3	MC_2_4	0.522289966733403	883.228696251136	441.875493108935	-10.7897170312452	1.20669751557327	-8.94152585216791	3.83833283035904e-19	5.06604573037724e-17	0.000	0.000	0.000	0.000	0.000	0.000	0.096	0.000	0.000	0.000	0.000	0.000	0.000	0.000	0.040	0.000	3.576	5.537	0.604	7.098	2.296	39.593	24.866	14.447	0.435	0.163	0.000
Pdensi_DN15890_c0_g1d468258	FC_3	MC_2_4	551.589347763858	24.1374143275875	287.863381045723	4.532514323344	0.508344457703911	8.91622649692385	4.82446266455009e-19	6.35232486953927e-17	22.025	23.082	15.358	30.344	45.797	18.104	40.565	24.052	14.050	15.371	19.420	10.659	16.832	24.298	11.602	6.885	1.371	1.823	0.458	1.379	0.801	0.652	0.634	0.801	0.000	0.071	0.000
Pdensi_DN26966_c1_g1	FC_3	MC_2_4	131.095768691149	74203.3748317717	37167.2353002314	-9.14477164038939	1.02567024679423	-8.91589832986941	4.83877338300424e-19	6.355925630795e-17	1.928	0.666	0.128	1.596	0.873	4.441	9.274	2.535	4.973	7.892	7.599	4.412	1.104	2.777	8.708	0.114	0.513	0.856	1.142	9.657	0.761	386.587	4040.949	1845.376	1.084	0.654	0.278
Pdensi_DN9251_c0_g1	FC_3	MC_2_4	156.842741754163	1741.84474643458	949.343744094369	-3.47176468525324	0.39009612820747	-8.8997670938349	5.59639983756536e-19	7.33355440289651e-17	2.230	4.189	4.710	7.951	10.846	8.356	8.188	10.792	11.865	8.342	14.320	10.575	3.280	6.174	5.625	4.934	5.745	5.763	14.417	18.610	9.837	45.587	54.938	50.232	9.064	9.992	18.515
Pdensi_DN22084_c0_g1	FC_3	MC_2_4	702.001578811622	1.55873124441623	351.780155028019	8.80029736524599	0.98960080434535	8.89277507314441	5.9601381148516e-19	7.79160341271529e-17	14.282	40.827	28.790	64.364	42.765	36.867	63.632	43.743	53.762	33.081	51.812	36.624	11.756	34.365	21.996	25.438	23.879	10.591	7.854	1.041	3.930	0.093	0.000	0.063	0.143	0.000	0.074
Pdensi_DN37132_c2_g2	FC_3	MC_2_4	0	651.180802879822	325.590401439911	-12.2122504376712	1.37428838236372	-8.88623566522963	6.32141989496783e-19	8.24427270197396e-17	0.000	0.000	0.000	0.044	0.000	0.000	0.057	0.072	0.122	0.142	0.110	0.062	0.000	0.000	0.000	0.000	1.214	1.139	0.537	18.111	2.640	15.680	29.195	11.775	0.000	0.000	0.021
Pdensi_DN20150_c0_g2	FC_3	MC_2_4	5.94702274913938	2272.46095801012	1139.20399037963	-8.569271767262	0.964718496320007	-8.88266556508469	6.52769878378626e-19	8.49312391996608e-17	0.450	0.409	0.378	0.541	0.352	0.518	0.245	0.663	0.403	0.141	0.502	0.328	0.134	0.278	0.175	1.003	0.899	0.239	0.000	1.024	0.297	9.398	118.900	63.141	12.844	6.653	16.616
Pdensi_DN16830_c0_g1d349088	FC_3	MC_2_4	567.002705399333	0.939335475030612	283.971020437182	8.93992765271217	1.00674594688053	8.8800234859779	6.68462471568541e-19	8.67673769833151e-17	19.274	16.807	18.269	20.554	23.160	23.610	19.274	20.545	27.697	15.491	22.612	19.491	17.393	16.545	19.724	23.994	6.420	10.661	4.418	4.385	5.341	0.076	0.000	0.000	0.000	0.000	0.012
Pdensi_DN19499_c0_g1d60977	FC_3	MC_2_4	13.253455731936	747.917980250248	380.585717991092	-5.80852825021504	0.654376072083059	-8.87643741575834	6.90359501496737e-19	8.93982990310845e-17	0.610	0.624	0.978	0.491	0.526	0.767	0.276	0.434	0.555	0.687	1.179	1.445	0.381	0.679	0.218	1.961	9.969	2.893	7.143	41.502	9.916	12.366	23.852	27.390	8.096	16.620	9.348
Pdensi_GG_50191_c0_g1	FC_3	MC_2_4	366.928428307909	2929.70116934696	1648.31479882743	-2.99755229590286	0.338266836649003	-8.86150213718176	7.89434353525827e-19	1.01987488505151e-16	12.387	15.078	12.086	21.001	15.872	13.730	14.762	11.166	11.378	14.661	10.382	13.453	12.136	12.602	10.027	5.903	6.942	7.501	8.655	17.534	8.478	115.148	74.825	68.709	2.033	1.969	2.034
Pdensi_DN11779_c0_g1d336679	FC_3	MC_2_4	0	2536.52655048095	1268.26327524047	-14.1737128750016	1.6003921053183	-8.85640014587713	8.26398469620492e-19	1.06512287260523e-16	0.000	0.000	0.000	0.000	0.000	0.000	0.000	0.000	0.000	0.000	0.000	0.000	0.000	0.000	0.000	0.000	0.000	0.045	0.000	0.704	0.255	154.447	67.337	11.060	0.000	0.000	0.000
Pdensi_DN22874_c0_g2	FC_3	MC_2_4	128.774758071483	1266.60251368143	697.688635876455	-3.29719557928843	0.372319899888067	-8.85581345579349	8.30757148633215e-19	1.06823306798256e-16	3.494	2.928	1.768	2.654	6.010	4.441	3.662	5.372	1.756	3.248	2.381	2.031	3.885	5.106	3.295	1.649	1.699	0.895	1.123	7.222	0.793	33.782	44.216	31.970	0.170	2.612	0.932
Pdensi_DN3986_c0_g1d260936	FC_3	MC_2_4	0.623088306463614	887.029642181962	443.826365244213	-10.3013235555438	1.16400198337464	-8.84991924642476	8.75826453471553e-19	1.12355437510068e-16	0.000	0.000	0.000	0.000	0.000	0.000	0.000	0.058	0.000	0.000	0.000	0.000	0.000	0.064	0.000	0.000	0.000	0.000	0.375	0.259	0.318	41.608	27.489	10.573	0.255	0.000	0.000
Pdensi_DN17689_c0_g3	FC_3	MC_2_4	107.280490679682	1423.59855560122	765.439523140449	-3.72788138146479	0.421270703962569	-8.84913512000595	8.82001346725672e-19	1.12883836697715e-16	1.442	2.988	4.475	3.771	2.270	7.081	4.273	0.982	2.081	3.572	1.260	2.228	2.344	4.276	3.668	8.593	5.400	5.509	4.243	0.709	2.142	33.980	39.945	48.460	0.000	0.000	0.067
Pdensi_DN24597_c0_g2	FC_3	MC_2_4	0.752632793033934	328.967900158352	164.860266475693	-8.79055878325816	0.993529704034613	-8.84780671132497	8.92560667729533e-19	1.13969618656646e-16	0.013	0.014	0.053	0.066	0.016	0.042	0.014	0.000	0.000	0.015	0.017	0.000	0.029	0.015	0.015	0.012	0.029	0.033	0.000	0.031	0.057	8.251	8.682	11.345	0.000	0.015	0.063
Pdensi_DN22219_c2_g2	FC_3	MC_2_4	593.334087693132	0	296.667043846566	11.34143634992	1.28206052474002	8.84625657764469	9.05040385784166e-19	1.15295005619177e-16	20.077	21.869	15.133	34.035	29.096	23.694	30.242	19.838	23.110	13.615	19.622	15.984	16.408	22.826	17.421	9.456	1.772	1.275	0.312	0.056	0.223	0.000	0.000	0.000	0.000	0.000	0.000
Pdensi_DN13159_c0_g1d339247	FC_3	MC_2_4	529.769497149513	0.993154743380063	265.381325946447	8.82698183644942	0.998449574277464	8.84068866756455	9.51304001300003e-19	1.20908096054116e-16	22.701	23.598	20.094	52.495	46.362	17.909	36.797	32.654	37.984	28.948	26.665	24.819	15.198	22.632	12.861	21.477	11.761	13.171	4.452	1.450	4.649	0.057	0.046	0.000	2.391	5.003	4.444
Pdensi_GG_84900_c1_g1	FC_3	MC_2_4	8.74780180889452	20229.9989565382	10119.3733791735	-11.1765474024868	1.26441370586832	-8.83931212594021	9.63097131661715e-19	1.22124275083183e-16	0.417	1.480	0.247	0.367	0.182	0.526	0.079	0.036	0.035	0.289	0.000	0.110	0.280	0.251	0.298	0.167	0.240	0.435	0.918	0.108	0.077	11.922	324.733	1312.991	383.843	280.956	573.957
Pdensi_DN52157_c0_g1d254001	FC_3	MC_2_4	26.6092243346211	362.664660521657	194.636942428139	-3.76898576261583	0.426586813685731	-8.83521393934239	9.99068737540221e-19	1.26393705307335e-16	0.032	0.069	0.128	0.848	0.889	1.142	1.021	0.301	0.564	0.376	0.366	0.648	0.608	0.851	1.085	0.146	0.461	0.282	4.385	3.741	3.176	12.436	10.623	8.759	0.100	0.072	0.077
Pdensi_DN37742_c0_g1d377517	FC_3	MC_2_4	0	475.525724781013	237.762862390507	-11.7589257813706	1.33152080796102	-8.83119941578474	1.03559167968671e-18	1.30713096011215e-16	0.000	0.000	0.000	0.000	0.000	0.000	0.000	0.000	0.000	0.000	0.000	0.000	0.000	0.000	0.000	0.020	0.000	0.000	0.060	2.538	0.541	20.742	10.677	10.829	0.000	0.000	0.000
Pdensi_DN24829_c0_g1d556051	FC_3	MC_2_4	1229.27353873629	35.8148547799342	632.544196758113	5.12575879235258	0.580627273776308	8.8279676547322	1.06594871558984e-18	1.34236193069211e-16	51.434	46.440	55.321	71.136	58.335	40.198	68.396	53.192	65.431	39.413	43.517	34.601	36.599	48.117	32.507	48.720	20.820	16.598	8.715	5.797	6.931	0.485	1.097	1.436	0.000	0.022	0.023
Pdensi_DN16985_c0_g1	FC_3	MC_2_4	667.043806989572	0	333.521903494786	11.5103629892041	1.30516584147908	8.81908078145832	1.15403163820089e-18	1.44996020885716e-16	15.798	26.120	18.296	29.801	35.697	30.137	21.559	20.627	26.870	11.440	13.626	10.724	14.411	24.661	24.878	31.566	9.617	4.362	1.161	0.000	0.346	0.000	0.000	0.000	0.000	0.018	0.000
Pdensi_GG_89808_c0_g1	FC_3	MC_2_4	2.55190152976073	305.630477013565	154.091189271663	-6.86050254834992	0.777943642309811	-8.81876549306354	1.15728526550899e-18	1.45072841981819e-16	0.092	0.073	0.383	0.215	0.049	0.171	0.101	0.099	0.200	0.096	0.238	0.067	0.000	0.129	0.126	0.211	1.346	1.530	1.131	0.174	2.347	11.022	8.616	7.224	0.000	0.000	0.045
Pdensi_DN3897_c0_g1d260904	FC_3	MC_2_4	455.179365640291	37.8391556460513	246.509260643171	3.59356476131008	0.407853825950574	8.81091345149124	1.2413017870083e-18	1.55250377944141e-16	9.383	11.319	6.663	8.837	6.832	13.470	5.364	2.529	2.859	4.108	2.034	2.687	11.051	15.016	17.349	3.710	2.171	0.164	1.188	0.777	1.346	1.225	0.985	1.079	0.000	0.000	0.000
Pdensi_DN27027_c0_g1d560751	FC_3	MC_2_4	14.9935118200114	33512.918706263	16763.9561090415	-11.1282775038176	1.26335632043788	-8.80850265581489	1.26828561511284e-18	1.5826474996224e-16	1.243	0.898	0.000	1.045	2.524	0.893	0.000	1.740	0.495	0.489	0.000	0.486	0.912	0.478	0.000	0.000	0.886	1.508	0.460	1.910	1.788	2097.097	644.658	329.491	1.820	0.000	0.504
Pdensi_DN25571_c0_g1d74877	FC_3	MC_2_4	1296.78800175474	141.171242123385	718.979621939063	3.19615025063038	0.362881425188011	8.80769868277065	1.27741258857723e-18	1.59042212218643e-16	43.161	42.852	41.919	34.731	35.205	52.824	26.497	26.152	33.559	23.754	28.878	25.138	36.167	50.794	36.872	36.991	21.108	18.554	23.684	14.539	21.318	5.600	3.368	3.487	56.845	105.695	126.176
Pdensi_DN30670_c0_g1	FC_3	MC_2_4	0	884.587518857448	442.293759428724	-12.6540619516993	1.43770578606654	-8.80156571277344	1.34920403296156e-18	1.67600444872822e-16	0.000	0.000	0.000	0.000	0.000	0.000	0.000	0.000	0.000	0.000	0.000	0.000	0.000	0.000	0.000	0.000	0.000	0.000	0.000	0.000	0.000	49.061	11.410	19.236	0.000	0.000	0.000
Pdensi_DN17749_c0_g1d216433	FC_3	MC_2_4	392.387793559751	8157.01931752562	4274.70355554269	-4.37748566457668	0.497673693361612	-8.79589522807263	1.41911960179056e-18	1.75887541435469e-16	0.225	0.000	0.045	7.524	17.694	30.011	11.599	10.807	5.042	3.126	3.179	3.225	6.439	14.126	17.205	1.019	2.509	0.424	2.384	1.594	0.772	278.988	274.775	163.677	0.035	0.050	0.000
Pdensi_DN12890_c0_g1	FC_3	MC_2_4	39.866250607802	1651.21904639019	845.542648498997	-5.37328226540438	0.611304168926381	-8.78986687566904	1.49737290318746e-18	1.85168370771196e-16	0.799	0.747	1.451	0.436	0.208	1.606	0.304	0.289	1.299	0.284	0.307	0.534	0.771	1.037	1.989	0.314	0.229	0.651	0.551	0.847	0.894	82.596	37.259	28.462	0.000	0.195	0.083
Pdensi_GG_147061_c1_g1	FC_3	MC_2_4	38.417267827991	5616.32705243733	2827.37216013266	-7.18957951967523	0.818145932271414	-8.78764928857477	1.52721862004888e-18	1.88434754050346e-16	0.000	0.000	0.000	0.436	1.320	2.208	1.328	1.202	2.300	1.420	1.534	1.405	0.900	1.862	0.943	0.079	0.511	0.036	1.744	94.653	175.926	34.434	257.307	181.019	0.045	0.000	0.000
Pdensi_DN13825_c0_g1d340893	FC_3	MC_2_4	762.578963895346	3375.94454296152	2069.26175342843	-2.14630578199523	0.244582556380452	-8.7753837140234	1.70322106563465e-18	2.0967949737609e-16	27.215	21.020	18.131	25.853	23.894	33.712	25.102	22.005	22.075	21.966	22.301	20.059	22.450	25.586	24.413	19.572	20.324	16.954	27.949	25.468	23.680	112.716	88.877	93.449	79.236	47.216	28.961
Pdensi_DN24478_c0_g1d133775	FC_3	MC_2_4	2218.32417798665	0.932507594395825	1109.62834279052	11.4060344387621	1.30001702913369	8.77375771482234	1.72800822127573e-18	2.122550769516e-16	26.488	65.048	37.614	4.294	60.044	77.277	3.543	10.696	5.204	0.291	2.486	0.881	18.321	85.452	111.451	11.123	7.001	5.012	2.043	0.084	1.870	0.029	0.000	0.040	0.000	0.007	0.000
Pdensi_DN17130_c0_g1d185805	FC_3	MC_2_4	45.179839693657	8814.12839839674	4429.6541190452	-7.60965896942501	0.86745012576544	-8.77244551980465	1.7482711105532e-18	2.14264673205433e-16	1.674	0.869	0.185	1.563	3.960	0.067	1.778	1.422	0.291	1.598	1.644	0.000	2.621	1.356	0.208	0.726	14.561	10.527	25.890	11.389	33.976	331.681	264.822	181.689	0.946	0.278	0.149
Pdensi_DN37032_c0_g1d509284	FC_3	MC_2_4	0	441.025116004671	220.512558002336	-11.6491498336524	1.32866272909105	-8.76757477920801	1.82555784642538e-18	2.23238483554192e-16	0.000	0.000	0.000	0.259	0.000	0.223	0.000	0.000	0.000	0.000	0.000	0.241	0.000	0.000	0.000	0.000	2.440	6.157	0.796	0.000	0.293	9.809	15.174	12.980	0.000	0.230	0.123
Pdensi_GG_63438_c0_g1	FC_3	MC_2_4	348.176811065704	15.7683778193837	181.972594442544	4.487308330352	0.511888351529721	8.76618566713266	1.84821140033094e-18	2.25506433659045e-16	4.532	11.061	5.097	13.677	12.670	12.086	12.023	8.550	9.450	8.703	7.584	7.712	7.546	13.218	12.616	2.442	1.102	0.838	1.510	0.413	0.591	0.402	0.460	0.496	0.266	0.043	0.104
Pdensi_GG_21940_c0_g1	FC_3	MC_2_4	25.5410858485151	28719.624183942	14372.5826348953	-10.1394684482677	1.1568931445591	-8.7643949624509	1.87782407656821e-18	2.28611549330497e-16	0.256	0.169	0.078	0.099	0.071	0.084	0.021	0.061	0.069	0.253	0.025	0.163	1.986	0.203	0.089	0.303	1.696	4.500	2.469	26.735	0.394	265.000	1180.876	977.934	0.061	0.044	0.448
Pdensi_GG_23329_c0_g1	FC_3	MC_2_4	653.673174113221	1.30626656839027	327.489720340806	8.74905980585652	0.998662160677896	8.76078032226396	1.93903360063993e-18	2.35541103709592e-16	15.987	34.574	5.149	17.878	28.127	10.901	14.885	22.173	6.361	10.459	20.646	3.551	17.744	33.412	11.834	12.192	7.436	1.816	4.264	1.101	1.432	0.075	0.041	0.000	0.000	0.019	0.040
Pdensi_GG_2931_c0_g1	FC_3	MC_2_4	153.562948162065	20737.1446755507	10445.3538118564	-7.07655824676351	0.808166114919139	-8.75631645045097	2.01734825732549e-18	2.44513296725636e-16	1.508	0.000	0.000	7.603	2.754	15.451	14.527	1.187	1.801	1.781	0.947	0.885	2.492	7.392	4.999	0.000	1.210	0.458	5.022	3.481	0.542	154.096	563.207	1009.894	0.000	1.273	0.000
Pdensi_DN10213_c0_g1	FC_3	MC_2_4	844.405966786679	0.939335475030612	422.672651130855	9.53582662830913	1.09019166045954	8.74692677825989	2.19241861475419e-18	2.65147437140294e-16	53.515	18.862	19.244	14.726	24.290	15.349	11.677	15.015	6.750	10.144	7.644	4.219	18.049	42.794	20.898	4.088	2.514	1.576	0.816	1.056	0.866	0.092	0.000	0.000	3.051	2.512	1.963
Pdensi_DN44557_c0_g1d322508	FC_3	MC_2_4	11.2384346797778	29375.4831356883	14693.360785184	-11.3613570528694	1.29999837561811	-8.7395163455242	2.34110512548883e-18	2.82507072571625e-16	0.341	0.000	0.114	0.144	0.000	0.000	0.000	0.000	0.134	0.134	0.000	0.000	0.887	0.000	0.127	0.102	0.000	0.418	0.000	0.264	0.163	1443.373	768.216	429.272	0.000	0.000	0.000
Pdensi_DN37284_c0_g2	FC_3	MC_2_4	15.8874836817649	1299.91588250025	657.901683091006	-6.35957447252786	0.728092524359171	-8.73456911005264	2.44586682723265e-18	2.94501675473763e-16	0.038	0.083	0.000	0.254	0.046	0.384	0.238	0.080	0.045	0.135	0.097	0.045	0.554	0.309	0.618	0.035	0.042	0.000	0.217	85.358	0.771	17.150	28.376	63.523	1.065	0.559	0.000
Pdensi_DN32411_c0_g1d311872	FC_3	MC_2_4	0	2690.94852213862	1345.47426106931	-14.2589376151983	1.63279148351516	-8.73285888563119	2.48314820698871e-18	2.98336401428714e-16	0.000	0.000	0.132	0.000	0.000	0.000	0.146	0.000	0.000	0.000	0.000	0.310	0.000	0.000	0.000	0.000	0.000	0.322	4.083	58.318	2.265	202.783	23.861	23.837	0.000	0.000	0.000
Pdensi_DN19089_c0_g1d285487	FC_3	MC_2_4	1.41895853756348	1475.15614557544	738.287552056504	-10.1096885475375	1.1588176238681	-8.72414117571976	2.68208329513541e-18	3.21533767254815e-16	0.000	0.000	0.000	0.000	0.000	0.000	0.000	0.000	0.000	0.000	0.069	0.000	0.122	0.000	0.000	0.000	0.000	0.000	0.062	0.000	0.079	74.878	33.246	24.606	0.168	0.000	0.000
Pdensi_DN18561_c3_g1	FC_3	MC_2_4	645.390900769071	21.6666591306798	333.528779949875	4.89289560082105	0.560993837712559	8.72183484362632	2.73729392360257e-18	3.27437603854733e-16	12.849	39.224	18.752	21.700	42.291	22.541	20.652	19.790	18.806	16.944	10.734	12.492	10.434	30.673	21.480	7.676	10.552	6.139	1.640	0.903	2.625	0.734	0.634	0.535	0.286	1.267	0.582
Pdensi_DN38313_c0_g1	FC_3	MC_2_4	1000.68657441768	0	500.34328720884	12.0953581090824	1.3883347844491	8.71213358950871	2.98207949435683e-18	3.55943601559035e-16	52.125	59.452	60.861	89.394	86.671	50.743	83.340	66.155	75.628	82.975	79.673	68.021	43.634	34.968	15.461	14.962	8.024	12.433	3.023	5.121	8.823	0.000	0.000	0.000	2.000	1.533	1.655
Pdensi_DN3986_c0_g2	FC_3	MC_2_4	0	717.544564785917	358.772282392959	-12.352586880777	1.41802283348721	-8.71113397405559	3.00849833046252e-18	3.57921627969982e-16	0.000	0.000	0.000	0.000	0.000	0.000	0.000	0.000	0.000	0.000	0.000	0.000	0.000	0.000	0.000	0.000	0.000	0.000	0.133	0.138	0.424	36.610	19.280	8.873	0.000	0.000	0.000
Pdensi_DN1276_c0_g1	FC_3	MC_2_4	601.715933378121	3813.48569691187	2207.600815145	-2.66404157514967	0.305824514201545	-8.71101383780509	3.01168892511077e-18	3.57921627969982e-16	24.957	23.372	23.485	29.924	22.632	23.862	21.120	19.246	23.126	19.088	17.105	19.862	17.218	22.270	17.873	28.751	85.004	138.685	51.504	25.904	17.143	143.477	106.438	86.294	17.652	29.348	28.822
Pdensi_DN18170_c0_g2	FC_3	MC_2_4	106.896037848407	2159.17539496646	1133.03571640743	-4.33384859336686	0.498089992580793	-8.70093488711054	3.29161099457142e-18	3.90343829952351e-16	0.501	0.382	0.158	2.049	1.335	3.880	2.452	0.706	0.575	0.578	1.032	0.377	2.015	4.920	3.389	0.226	0.803	0.656	1.010	1.029	0.357	45.968	64.867	74.175	0.247	5.071	0.790
Pdensi_DN29861_c0_g1d82205	FC_3	MC_2_4	13.8845622553516	16484.1908071129	8249.03768468414	-10.2200866697436	1.17634750707958	-8.68798259718013	3.68932289271829e-18	4.36564574887048e-16	0.287	0.311	0.000	0.000	0.000	0.000	0.000	0.000	0.342	0.339	0.000	0.000	0.634	0.000	0.636	0.000	0.307	0.698	12.699	0.000	0.000	276.692	660.754	472.707	0.000	0.000	1.043
Pdensi_DN26053_c1_g3	FC_3	MC_2_4	4217.50585574316	453.52505881944	2335.5154572813	3.21600135967181	0.370227694241453	8.68654995208008	3.73612702438803e-18	4.41152237421611e-16	107.635	158.247	178.604	123.286	167.291	182.283	248.089	286.058	546.097	224.168	270.634	231.606	130.969	125.554	142.613	204.950	195.179	173.667	116.686	69.550	169.361	12.285	17.121	10.084	0.304	0.080	0.085
Pdensi_DN11163_c1_g1	FC_3	MC_2_4	0	477.278395702648	238.639197851324	-11.7645632318424	1.35472021954299	-8.68412758747424	3.81660213246387e-18	4.49687460697556e-16	0.000	0.000	0.000	0.000	0.101	0.000	0.000	0.000	0.000	0.000	0.000	0.000	0.000	0.000	0.000	0.000	0.000	0.000	0.280	0.097	0.359	21.967	11.891	8.764	0.000	0.000	0.000
Pdensi_DN18774_c0_g1d355297	FC_3	MC_2_4	136.362461265008	3549.55555528378	1842.95900827439	-4.70035722653888	0.541511150598006	-8.68007467869893	3.95509045717057e-18	4.65006845056547e-16	3.097	4.681	6.242	7.352	9.208	7.780	7.967	9.828	9.134	9.843	6.993	6.896	2.658	7.349	3.252	5.074	9.711	10.283	26.416	74.755	43.162	121.768	125.949	64.951	0.826	1.437	1.513
Pdensi_DN13527_c0_g1d272171	FC_3	MC_2_4	10.4444526312766	456.943017162139	233.693734896708	-5.45257926337621	0.628756098407759	-8.67201014381275	4.24557828144321e-18	4.98093421198548e-16	0.754	0.398	0.256	0.701	0.344	0.412	0.330	0.357	0.310	0.211	0.186	0.057	0.423	0.370	0.204	0.494	1.016	0.503	3.289	1.567	1.741	9.641	10.500	18.814	2.085	2.902	1.511
Pdensi_DN35385_c0_g1d238631	FC_3	MC_2_4	0	600.325558295957	300.162779147978	-12.0942302141249	1.39483436122096	-8.67072861865715	4.29363936719946e-18	5.02657917047875e-16	0.000	0.240	0.000	0.000	0.000	0.000	0.245	0.000	0.000	0.000	0.000	0.000	0.000	0.000	0.000	0.000	0.000	0.000	0.735	0.000	0.319	9.425	24.438	17.410	0.000	0.000	0.000
Pdensi_DN16594_c0_g2	FC_3	MC_2_4	584.272507930802	3.55186861181115	293.912188271307	7.20164717468674	0.831051453886522	8.66570552401694	4.48725421597399e-18	5.24206765919719e-16	23.784	29.469	16.404	25.962	24.299	19.945	20.146	16.397	19.650	11.771	16.222	12.726	15.636	24.680	15.650	24.925	13.911	8.618	7.820	3.912	5.968	0.281	0.062	0.000	0.193	0.171	0.929
Pdensi_DN10536_c0_g1d386866	FC_3	MC_2_4	29.1837039805437	2618.01219156101	1323.59794777078	-6.48916883273591	0.749253933239706	-8.66084053062935	4.68298280153019e-18	5.459105174115e-16	0.000	0.000	0.000	0.663	1.273	4.564	3.294	0.916	1.452	0.824	1.103	0.206	0.777	0.604	1.360	0.469	1.690	0.639	0.772	1.213	0.251	23.653	102.522	94.404	3.632	4.312	6.534
Pdensi_DN27693_c0_g1d368546	FC_3	MC_2_4	1576.2505866024	0	788.125293301202	12.7509951222827	1.4726574136812	8.65849382471717	4.78038532222379e-18	5.56084399368686e-16	27.828	67.575	28.188	61.602	89.947	65.591	51.526	33.228	27.151	23.215	15.772	13.197	21.900	103.955	29.219	9.455	9.821	3.908	0.000	0.000	0.000	0.000	0.000	0.000	0.000	0.000	0.000
Pdensi_GG_106603_c0_g1	FC_3	MC_2_4	2798.9665834221	6.56169256394471	1402.76413799302	8.68888385257614	1.00366615840869	8.65714538622321	4.83725560967555e-18	5.61510267452105e-16	94.013	133.687	236.856	91.599	99.938	69.590	85.551	81.629	204.191	41.714	75.176	73.652	81.497	81.462	102.252	165.050	47.611	55.608	5.610	4.159	5.687	0.517	0.000	0.100	0.000	0.138	0.000
Pdensi_DN17909_c0_g1d216597	FC_3	MC_2_4	558.026387723418	3.74368613885287	280.885036931135	7.18206691958421	0.830264590045976	8.65033509280035	5.1348430931943e-18	5.94796824630646e-16	17.327	24.128	19.943	48.569	22.056	27.688	51.235	19.444	29.441	28.264	19.623	15.820	15.607	18.429	19.029	22.189	8.354	12.496	22.122	2.000	9.374	0.245	0.000	0.121	0.159	0.000	0.262
Pdensi_GG_11773_c1_g1	FC_3	MC_2_4	342.643425471872	7334.34977694435	3838.49660120811	-4.41967203513317	0.511129487723653	-8.64687352478225	5.29295777310911e-18	6.11821346295429e-16	10.753	8.962	7.185	10.671	10.421	16.698	11.411	11.363	14.619	13.658	12.140	13.311	10.089	12.086	10.443	5.821	8.065	6.690	8.967	20.581	14.806	126.117	190.534	305.210	10.165	23.540	19.542
Pdensi_DN23166_c0_g2	FC_3	MC_2_4	718.190994841155	1.46772437343862	359.829359607297	8.83263011540426	1.02178783863225	8.64428972576884	5.41410188169219e-18	6.23220124434168e-16	16.704	16.622	21.716	21.164	17.722	18.860	15.671	13.271	15.003	10.643	7.557	7.460	25.769	26.996	15.310	15.482	5.723	5.083	0.893	0.667	0.329	0.000	0.141	0.000	0.000	0.000	0.000
Pdensi_DN24784_c0_g2	FC_3	MC_2_4	0	1918.78777855811	959.393889279053	-13.771068774254	1.59308340135816	-8.64428614504028	5.41427165255342e-18	6.23220124434168e-16	0.000	0.000	0.000	0.000	0.000	0.000	0.000	0.000	0.000	0.000	0.000	0.000	0.000	0.000	0.000	0.000	0.000	0.000	1.605	0.335	0.417	59.366	101.871	8.742	0.000	0.000	0.000
Pdensi_GG_74079_c0_g1	FC_3	MC_2_4	492.053626384238	0	246.026813192119	11.071340140205	1.28134512476457	8.64040446732816	5.6014361412057e-18	6.43415173156988e-16	12.054	20.519	12.963	23.898	26.072	16.017	24.669	20.448	37.883	9.670	19.722	9.634	14.504	17.572	14.730	17.697	2.874	1.743	0.593	0.151	0.434	0.000	0.000	0.000	0.000	0.000	0.000
Pdensi_DN32006_c0_g1d144938	FC_3	MC_2_4	400.12725561131	2.53823022652672	201.332742918919	7.54908331695509	0.874072738655634	8.6366763120492	5.78720560721063e-18	6.63365993882061e-16	16.705	20.216	22.856	50.612	36.013	22.888	56.899	56.312	60.006	45.336	53.615	53.115	9.547	17.756	11.144	29.018	7.922	3.072	2.997	0.489	3.335	0.020	0.041	0.150	0.042	0.015	0.000
Pdensi_DN20399_c0_g5	FC_3	MC_2_4	76.7762960591425	2199.34431674245	1138.0603064008	-4.84122405404399	0.560585911329488	-8.63600735623649	5.82117650750525e-18	6.65869827752257e-16	2.287	2.490	0.909	2.274	1.339	2.793	1.690	1.438	1.100	0.914	0.929	0.570	2.099	2.196	2.983	2.058	0.763	0.330	2.158	1.324	2.325	73.609	92.647	28.023	1.162	0.474	0.202
Pdensi_GG_28294_c0_g1	FC_3	MC_2_4	0.828728398392092	2186.86333399842	1093.84603119841	-11.4515999460074	1.32738575513652	-8.6271830940582	6.2881468367947e-18	7.17790000459563e-16	0.000	0.000	0.000	0.030	0.201	0.026	0.000	0.025	0.000	0.000	0.000	0.000	0.053	0.000	0.027	0.000	86.240	77.818	116.971	13.277	8.343	164.154	20.718	18.657	0.000	0.107	0.000
Pdensi_GG_74017_c0_g1	FC_3	MC_2_4	3249.17253609359	224.940479787831	1737.05650794071	3.85050476518853	0.446381743813875	8.62603549215501	6.35153168627021e-18	7.23521159266291e-16	86.615	85.217	52.795	115.753	127.560	103.402	139.257	125.623	129.757	150.499	156.503	117.940	95.400	145.986	69.800	45.858	24.025	16.927	19.339	15.714	21.744	6.683	8.138	4.845	24.089	32.867	37.000
Pdensi_GG_129410_c0_g1	FC_3	MC_2_4	0	857.410194273582	428.705097136791	-12.6093498398539	1.46230299359217	-8.62293922334033	6.52570943462964e-18	7.41823192997464e-16	0.000	0.000	0.000	0.291	0.280	0.000	0.000	0.000	0.000	0.000	0.000	0.000	0.000	0.000	0.000	0.000	0.000	0.000	0.000	0.000	0.000	39.471	30.049	7.581	0.000	0.000	0.278
Pdensi_DN18118_c2_g4	FC_3	MC_2_4	103.836368254798	2217.45328090802	1160.64482458141	-4.41534963199122	0.512148440490041	-8.62123025849004	6.62385624697035e-18	7.51424485735856e-16	1.287	1.289	0.469	1.582	2.207	5.279	2.333	1.999	0.924	1.100	0.702	0.863	2.684	3.883	3.347	0.310	0.307	0.565	24.039	0.398	10.347	41.468	54.475	92.425	0.466	1.609	1.309
Pdensi_GG_126554_c0_g1	FC_3	MC_2_4	29.7081185654873	586.352219858574	308.030169212031	-4.29900523386723	0.498690836904779	-8.62058196326573	6.6614681821729e-18	7.54133138165743e-16	1.828	1.343	6.455	4.408	3.068	4.279	2.790	2.884	6.746	2.345	3.749	5.791	0.586	1.065	1.225	3.836	2.877	4.130	2.835	2.226	6.723	17.375	12.556	20.811	0.294	1.204	1.671
Pdensi_GG_107258_c0_g1	FC_3	MC_2_4	236.611942027868	4409.3114674038	2322.96170471584	-4.21970319044906	0.489529003734698	-8.6199247812821	6.69981084669267e-18	7.56913198247958e-16	3.816	3.796	2.947	9.015	8.028	14.187	21.169	13.343	21.422	9.181	8.887	14.467	6.590	7.924	7.988	2.049	3.307	1.771	6.392	11.580	6.704	74.402	136.030	164.410	4.248	2.307	9.355
Pdensi_DN21407_c0_g1	FC_3	MC_2_4	63.5923289446164	3455.3271466239	1759.45973778426	-5.76731412492155	0.669378503280728	-8.61592372126539	6.93799385537136e-18	7.82212506412772e-16	2.092	0.219	0.863	10.010	1.850	3.583	12.930	3.917	4.884	6.158	4.035	3.900	3.552	0.907	1.375	13.158	3.898	4.229	15.447	11.155	8.896	108.960	79.988	111.350	0.000	0.000	0.036
Pdensi_DN8144_c0_g1d384419	FC_3	MC_2_4	13.2415239338186	67816.7373787754	33914.9894513546	-12.3282114823724	1.43217981541889	-8.60800532841369	7.43428028351336e-18	8.36447936980706e-16	0.000	0.105	0.000	0.000	0.000	0.317	0.000	0.000	0.000	0.227	0.122	0.456	1.077	0.112	0.000	0.260	0.000	0.119	0.000	2.693	0.138	493.656	3487.268	1762.477	0.000	0.000	0.698
Pdensi_DN22129_c0_g1	FC_3	MC_2_4	258.979471423159	4540.50754788143	2399.7435096523	-4.13101527105905	0.480117132307107	-8.60418217364643	7.68628200787801e-18	8.63032719682106e-16	1.121	0.168	0.188	6.151	18.079	6.520	12.573	9.589	6.816	6.361	6.481	2.986	6.710	13.288	4.984	2.243	4.360	1.579	7.335	16.800	2.860	161.122	130.733	107.122	0.000	0.085	0.141
Pdensi_DN19489_c0_g1d15183	FC_3	MC_2_4	534.338461752405	6.37967882198948	270.359070287197	6.27676170416692	0.729676021126811	8.60212138323246	7.82559631532746e-18	8.7688202303953e-16	12.402	23.346	14.640	20.094	19.381	18.728	18.522	15.965	18.539	12.891	17.432	12.215	13.276	19.526	18.257	13.048	7.587	5.610	5.765	2.021	4.131	0.324	0.238	0.000	1.116	1.641	1.548
Pdensi_DN25531_c0_g1d23271	FC_3	MC_2_4	63.7181697563454	2987.27369366592	1525.49593171113	-5.55058344162484	0.6461701301692	-8.58997217988306	8.69903858582629e-18	9.7276866108631e-16	3.879	3.130	1.679	4.457	3.432	4.426	1.600	1.541	1.228	0.795	1.231	0.863	1.460	1.972	2.649	2.640	2.622	1.813	2.655	6.996	3.676	49.033	56.664	145.944	0.773	2.033	1.633
Pdensi_DN7313_c0_g1	FC_3	MC_2_4	8.65539533769601	1440.90722656514	724.781310951417	-7.37966643345832	0.859597044824797	-8.58503001829472	9.08127128904636e-18	1.01344772641541e-15	0.141	0.000	0.564	0.000	0.171	0.462	0.626	0.000	0.668	0.664	0.000	0.000	0.360	0.325	0.157	0.126	0.304	0.172	0.000	0.163	0.000	21.685	16.418	82.343	0.000	0.000	0.000
Pdensi_DN21750_c0_g1d419832	FC_3	MC_2_4	12.9798754675695	815.260638573151	414.12025702036	-5.96001316319397	0.694493983546676	-8.5818067605958	9.33944398190457e-18	1.04014505328692e-15	0.528	1.170	1.442	1.003	1.197	0.583	1.023	1.001	1.141	0.614	1.966	0.521	0.250	0.733	0.268	2.969	2.873	2.536	0.982	0.973	0.552	14.930	37.704	17.626	0.215	0.329	0.066
Pdensi_DN17842_c0_g1	FC_3	MC_2_4	764.926221319064	1.56555912505102	383.245890222058	8.70367928629789	1.0150394461214	8.57472024319429	9.93279363954191e-18	1.10398778860868e-15	8.287	25.043	7.236	22.836	37.429	33.146	14.177	11.577	12.562	9.639	5.243	7.983	14.278	31.671	27.770	3.482	1.939	0.842	0.521	1.136	1.267	0.138	0.000	0.000	0.000	0.069	0.000
Pdensi_DN15695_c0_g1d214518	FC_3	MC_2_4	2.68144601633106	598.17996286613	300.430704441231	-7.79478074156205	0.910436406775581	-8.56158726029882	1.11324112722362e-17	1.23482055214828e-15	0.012	0.089	0.568	0.119	0.085	0.267	0.013	0.049	0.277	0.042	0.225	0.183	0.013	0.082	0.147	0.216	0.975	3.119	0.068	2.003	0.425	35.695	11.620	7.250	0.279	0.908	1.739
Pdensi_DN1994_c0_g1d380823	FC_3	MC_2_4	4.72966089103633	1965.86925016148	985.299455526258	-8.66176174175711	1.01204752670991	-8.55865116326687	1.14195676625626e-17	1.2641185122594e-15	0.000	0.000	0.000	0.166	0.079	0.166	0.578	0.137	0.438	0.077	0.167	0.105	0.000	0.406	0.075	0.100	0.024	0.000	0.115	0.539	0.442	74.062	56.793	42.579	0.000	0.000	0.000
Pdensi_DN27433_c0_g1	FC_3	MC_2_4	0	916.16581479741	458.082907398705	-12.7047850669491	1.48492681131921	-8.555832496325	1.17021116995132e-17	1.29278902409149e-15	0.000	0.000	0.000	0.000	0.130	0.000	0.000	0.000	0.000	0.000	0.000	0.000	0.000	0.000	0.000	0.000	0.000	0.000	0.239	3.491	0.462	56.938	12.117	14.498	0.000	0.000	0.000
Pdensi_DN9861_c0_g1d172401	FC_3	MC_2_4	133.063947069965	3284.42650496968	1708.74522601982	-4.62546864106937	0.540820866222523	-8.55268154384821	1.20261359554358e-17	1.32591771238786e-15	1.145	0.781	0.623	3.435	3.163	9.963	6.834	4.122	5.854	3.011	5.351	2.392	2.747	3.611	6.300	1.810	2.336	2.231	14.462	10.887	2.864	62.230	107.383	111.071	0.186	1.690	0.497
Pdensi_DN23112_c0_g2	FC_3	MC_2_4	808.066768018718	7416.84787784876	4112.45732293374	-3.19794323386648	0.37399882723764	-8.55067717053161	1.223684409123e-17	1.34644521377369e-15	21.405	16.974	12.794	25.550	32.248	38.481	30.045	33.659	31.138	26.536	34.249	25.120	21.042	29.925	26.212	16.265	21.342	17.183	24.436	36.528	82.533	188.915	183.266	265.902	15.379	27.641	20.960
Pdensi_DN19234_c0_g2d286190	FC_3	MC_2_4	1.04457993346681	2357.22070030074	1179.1326401171	-11.1720541835887	1.30680508297323	-8.54913584983163	1.24013483465531e-17	1.36181686463169e-15	0.000	0.083	0.000	0.506	0.000	0.000	0.000	0.000	0.044	0.045	0.049	0.000	0.000	0.000	0.092	0.034	2.821	10.680	12.582	0.136	3.566	87.056	109.090	13.974	0.000	0.000	0.000
Pdensi_DN15740_c0_g2d345609	FC_3	MC_2_4	0	1478.29228078773	739.146140393865	-13.3949011932549	1.5672795225379	-8.54659363606339	1.26774582974948e-17	1.38935833389671e-15	0.000	0.088	0.082	0.104	0.198	0.000	0.000	0.000	0.000	0.000	0.000	0.000	0.000	0.000	0.000	0.000	1.337	1.616	1.737	2.284	1.407	103.544	18.390	14.707	0.000	0.092	0.000
Pdensi_GG_51728_c1_g1	FC_3	MC_2_4	301.609825259608	3010.38334025919	1655.9965827594	-3.31909444717557	0.388874621839957	-8.53512741837281	1.40001052346995e-17	1.5312545378813e-15	10.360	10.774	13.723	21.935	8.583	10.722	10.490	9.135	12.369	16.642	6.765	16.040	7.751	11.471	9.608	9.289	6.203	11.061	6.904	15.761	12.518	129.698	72.800	64.900	2.427	0.933	5.040
Pdensi_DN18341_c0_g1d186877	FC_3	MC_2_4	256.967567965723	2459.99688074397	1358.48222435485	-3.25958050015995	0.381955996852447	-8.5339162809876	1.41475233714239e-17	1.5443020243169e-15	6.033	5.421	6.654	7.614	8.299	10.762	8.396	4.700	6.706	6.824	5.493	5.300	7.311	7.790	9.291	5.511	4.966	8.284	11.659	10.572	8.498	104.411	57.712	56.010	5.616	6.251	7.500
Pdensi_DN23785_c0_g3	FC_3	MC_2_4	536.543933765469	9756.05732660066	5146.30063018307	-4.18412101989513	0.490618830293627	-8.52825199838132	1.48575611854207e-17	1.61858979056887e-15	0.426	1.658	0.426	12.084	36.697	41.353	9.736	20.045	9.848	6.410	10.240	6.139	8.455	23.217	20.235	2.222	10.663	1.471	5.230	11.193	1.343	343.936	217.464	291.825	1.292	0.096	0.000
Pdensi_GG_3553_c0_g1	FC_3	MC_2_4	589.202185664589	0	294.601092832295	11.3313934998566	1.32878381057386	8.52764265314374	1.4936008586959e-17	1.62391383658529e-15	30.646	13.090	14.438	13.399	18.364	13.601	9.007	10.332	4.306	8.297	4.604	3.878	17.271	26.305	12.853	3.264	2.033	2.016	0.000	0.954	0.841	0.000	0.000	0.000	2.646	2.243	3.113
Pdensi_DN15108_c0_g2	FC_3	MC_2_4	400.911281796899	1.29943868775548	201.105360242327	8.3734696871697	0.982090334917639	8.52617054608517	1.51272188095416e-17	1.64145271928199e-15	28.750	14.901	7.739	18.344	14.576	16.147	16.373	9.034	15.852	6.930	10.911	6.983	14.744	13.013	10.076	11.694	2.922	1.656	2.903	0.078	1.023	0.019	0.032	0.027	0.042	0.059	0.109
Pdensi_DN52566_c0_g1	FC_3	MC_2_4	710.287541061282	0	355.143770530641	11.6009609756218	1.36137956995167	8.52147426895325	1.57535016222774e-17	1.70603897450249e-15	34.904	49.709	56.950	36.426	37.493	15.978	36.705	23.447	22.509	22.736	17.597	20.061	23.802	31.570	12.402	64.922	45.992	30.424	11.574	0.257	4.035	0.000	0.000	0.000	0.000	0.000	0.000
Pdensi_DN27255_c0_g1d24590	FC_3	MC_2_4	92.7994922581559	5631.28001823592	2862.03975524704	-5.92356911585854	0.695370806193021	-8.51857607926996	1.61526914999565e-17	1.74582614074136e-15	2.579	2.392	1.832	2.531	1.810	4.900	2.612	2.471	2.864	2.840	2.190	2.525	2.527	2.729	3.554	1.428	1.015	1.636	1.901	2.272	2.138	356.668	75.757	82.407	2.404	7.684	6.237
Pdensi_DN12405_c0_g1d521308	FC_3	MC_2_4	458.496773421277	41.3401085989622	249.91844101012	3.46135323254208	0.406868843259981	8.50729489338248	1.78038300359211e-17	1.92050509224417e-15	9.762	12.072	8.275	16.518	14.484	16.809	18.920	10.053	13.333	10.367	11.462	9.661	13.511	14.985	15.034	8.440	7.288	4.449	8.561	3.306	7.961	1.171	1.535	0.892	1.463	0.333	0.525
Pdensi_DN17071_c0_g1d528962	FC_3	MC_2_4	37.3973906288963	29556.3382109178	14796.8678007733	-9.62492406176805	1.13341518771534	-8.49196672683493	2.03169186589853e-17	2.18729556056911e-15	1.003	6.594	1.122	6.215	2.181	2.354	3.468	1.310	0.985	5.681	3.021	1.417	0.880	1.942	0.803	1.735	3.654	1.901	14.384	3.745	2.560	34.217	774.276	1621.983	755.124	679.810	848.719
Pdensi_DN26666_c1_g1	FC_3	MC_2_4	468.237520994591	6193.34814514707	3330.79283307083	-3.7258692492213	0.438808660912719	-8.4908744541904	2.05088029528106e-17	2.20363274936794e-15	28.883	11.950	10.645	13.930	10.566	16.226	10.034	7.451	14.662	7.131	7.587	7.456	20.183	13.426	10.211	4.785	2.842	1.538	6.161	3.278	3.995	206.941	185.452	150.219	1.705	0.781	1.189
Pdensi_DN34144_c0_g1d201064	FC_3	MC_2_4	0	380.098423563631	190.049211781815	-11.4362580674128	1.34697947517398	-8.49029868546113	2.0610669331616e-17	2.21025275453459e-15	0.000	0.304	0.000	1.063	0.000	0.303	0.620	0.294	0.000	0.332	0.000	0.000	0.000	0.000	0.000	0.000	0.000	0.000	1.243	0.325	0.404	16.609	9.897	7.333	0.000	0.315	2.721
Pdensi_DN16214_c0_g2	FC_3	MC_2_4	1087.91535513232	79.364470776428	583.639912954375	3.78751026729336	0.446471805218584	8.48320145420846	2.19080864715717e-17	2.3448058397819e-15	45.375	49.960	56.193	45.153	58.856	45.090	48.870	54.003	65.345	32.151	66.545	47.302	30.620	41.655	31.523	44.143	53.544	42.678	32.827	13.431	47.386	2.577	1.414	2.874	19.784	24.548	24.141
Pdensi_GG_25281_c0_g1	FC_3	MC_2_4	776.617089632034	0	388.308544816017	11.7296985404238	1.3829129790269	8.4818775427775	2.21588719463494e-17	2.36703311884486e-15	3.692	9.507	2.138	0.532	0.131	39.123	0.000	0.000	0.095	0.094	0.000	0.000	12.700	23.376	38.339	0.394	0.452	0.099	0.000	0.093	0.000	0.000	0.000	0.000	0.000	0.180	0.097
Pdensi_GG_135966_c0_g1	FC_3	MC_2_4	905.165552261117	49.442952374868	477.304252317993	4.18719645308717	0.493807770856781	8.47940575301635	2.26347013925281e-17	2.41316682457892e-15	24.590	44.547	28.983	54.252	40.575	36.471	39.226	30.714	30.486	28.873	27.485	23.055	21.391	38.964	26.635	27.806	15.606	14.425	12.615	3.233	5.808	1.233	2.084	0.998	2.127	2.397	2.560
Pdensi_DN5807_c0_g1d206501	FC_3	MC_2_4	0	585.309913320525	292.654956660262	-12.0588252529229	1.422342610993	-8.47814384503613	2.28814965878973e-17	2.43475087530056e-15	0.000	0.101	0.000	0.354	0.000	0.000	0.000	0.000	0.000	0.000	0.000	0.000	0.000	0.000	0.000	0.000	0.000	0.000	0.000	0.108	0.000	23.263	22.301	6.578	0.000	0.000	0.000
Pdensi_DN14036_c0_g1d213013	FC_3	MC_2_4	222.486863499395	2036.35261268764	1129.41973809352	-3.19283362973557	0.377052926358839	-8.46786593216087	2.4992974005685e-17	2.65428284478944e-15	3.916	5.646	4.182	7.306	11.561	12.578	10.480	12.095	12.881	10.881	10.690	10.752	5.299	9.142	6.917	4.532	12.517	13.227	90.688	10.549	107.348	50.287	61.108	64.159	0.983	1.561	0.510
Pdensi_DN34344_c0_g1d201263	FC_3	MC_2_4	338.717557111538	23.7067878857894	181.212172498664	3.82422749229	0.451756370458677	8.46524308756773	2.55618983135005e-17	2.70946252664297e-15	16.145	15.448	12.056	19.571	19.730	10.157	17.480	18.560	23.984	20.573	14.215	13.900	11.358	12.335	8.452	13.597	8.296	4.728	3.719	2.954	2.791	0.807	0.715	0.535	0.000	0.109	0.117
Pdensi_GG_76313_c0_g1	FC_3	MC_2_4	13.8971347523195	338.766619683091	176.331877217705	-4.59882103437686	0.543319702899028	-8.46430013459591	2.57695422681534e-17	2.72620903232222e-15	0.775	1.484	2.516	1.702	0.652	0.717	0.478	0.542	0.634	0.537	0.844	0.471	0.441	0.648	0.235	4.621	4.874	5.226	19.139	4.007	2.541	9.839	10.233	9.357	0.618	0.610	0.276
Pdensi_GG_56303_c0_g1	FC_3	MC_2_4	544.086142731181	14.0618445311887	279.073993631185	5.26612197793078	0.6224931979835	8.45972613835752	2.68006159847275e-17	2.82983581011048e-15	34.889	23.240	25.331	30.606	24.819	22.807	48.586	63.830	88.327	86.435	70.058	75.410	18.183	25.270	8.517	48.638	23.980	12.834	8.704	8.279	9.392	0.520	0.378	0.353	27.220	30.303	20.758
Pdensi_GG_62739_c0_g1	FC_3	MC_2_4	1196.26003439172	0.733862186719309	598.496948289217	10.5488742023865	1.24752211912114	8.45586145584178	2.77034383285594e-17	2.91954891529344e-15	12.363	10.989	14.791	2.714	19.308	29.346	4.519	13.355	25.738	5.438	26.397	48.705	17.970	35.497	61.269	20.437	11.380	21.699	0.444	2.625	5.667	0.000	0.078	0.000	0.000	0.000	0.000
Pdensi_DN35960_c0_g1d87787	FC_3	MC_2_4	856.583715083567	8310.28213892393	4583.43292700375	-3.2781556398331	0.387691381836573	-8.45558037504937	2.77702594566862e-17	2.920984417105e-15	26.106	10.092	9.200	27.136	31.837	53.559	32.099	16.019	17.236	10.606	13.068	11.898	24.197	26.937	30.204	12.594	19.385	36.537	51.087	16.820	10.614	265.164	165.413	290.567	12.201	14.569	5.705
Pdensi_DN36260_c0_g1d239483	FC_3	MC_2_4	16.440407977937	1031.57551427734	524.007961127637	-5.96962434980637	0.706024664257778	-8.4552631827417	2.7845856324177e-17	2.92333573104257e-15	0.659	0.573	0.429	0.383	0.367	1.262	0.678	0.341	0.595	0.251	0.272	0.404	0.252	0.508	0.818	0.257	0.176	0.143	0.195	1.094	1.136	13.660	36.147	37.562	0.957	1.643	1.659
Pdensi_DN24504_c0_g1	FC_3	MC_2_4	3.97308390517773	20873.2596202502	10438.6163520777	-12.3814005225939	1.46522799401754	-8.45015285890428	2.90921673785416e-17	3.04834836275994e-15	0.317	0.000	0.000	0.000	0.000	0.000	0.000	0.000	0.000	0.000	0.000	0.000	0.351	0.000	0.000	0.000	0.340	0.772	0.000	0.000	0.000	1103.402	495.597	286.965	0.000	0.000	0.000
Pdensi_DN19435_c0_g3d358677	FC_3	MC_2_4	765.577711172292	68.0341369622605	416.805924067276	3.48222952660692	0.412315149824435	8.44555318447471	3.02609027194169e-17	3.16477166611868e-15	19.161	16.124	17.261	13.824	17.181	25.583	23.132	16.541	14.503	18.256	14.723	14.249	22.980	28.933	21.031	6.471	3.020	5.407	4.730	4.101	4.017	2.919	1.623	1.482	3.081	1.987	4.801
Pdensi_DN11560_c0_g3	FC_3	MC_2_4	347.715217666982	1.92566233777589	174.820440002379	7.46429855944167	0.883908601457555	8.44464976031813	3.0495838019304e-17	3.18327848343708e-15	4.197	12.039	5.835	10.291	13.275	16.238	12.698	14.248	14.355	7.030	15.824	7.985	6.268	13.884	13.354	5.092	1.012	0.787	0.415	0.069	0.518	0.092	0.028	0.063	0.000	0.000	0.000
Pdensi_DN17034_c1_g1d472675	FC_3	MC_2_4	482.542685982527	0	241.271342991263	11.0432766958914	1.3087858890991	8.43780238453899	3.2335973068882e-17	3.36556289044973e-15	0.614	6.115	12.915	12.333	9.357	25.377	17.820	4.715	14.181	16.721	6.285	9.829	14.369	19.845	11.872	6.895	2.361	1.574	0.570	0.000	0.369	0.000	0.000	0.000	36.220	45.498	27.273
Pdensi_DN17307_c0_g1d185963	FC_3	MC_2_4	623.870948646264	5.11059985622738	314.490774251246	6.83701729891681	0.810294098557114	8.43769849871972	3.23647179936156e-17	3.36556289044973e-15	27.835	27.567	16.016	63.490	47.473	32.894	63.654	48.621	49.383	54.196	51.321	40.157	18.401	27.877	13.476	16.486	12.766	9.161	6.978	5.742	8.131	0.351	0.072	0.040	0.000	0.044	0.023
Pdensi_DN12107_c0_g1d337459	FC_3	MC_2_4	446.704334789207	5.79064277459724	226.247488781902	6.16767997399505	0.731243006151187	8.43451482217645	3.3257961150653e-17	3.45191231557232e-15	14.227	15.800	11.145	12.531	14.598	14.687	11.234	10.967	11.816	8.563	8.937	8.715	14.052	14.388	13.887	11.983	6.427	5.895	10.812	2.235	5.295	0.391	0.091	0.063	0.124	0.425	0.216
Pdensi_DN22516_c0_g2d67897	FC_3	MC_2_4	1.05907122469262	1435.36954762798	718.214309426337	-10.4559460017712	1.24036395215268	-8.42974030616148	3.46433164032677e-17	3.58891684988267e-15	0.000	0.000	0.000	0.013	0.012	0.022	0.011	0.011	0.012	0.012	0.000	0.000	0.068	0.023	0.000	0.009	0.011	0.026	0.070	0.769	1.136	101.848	18.734	12.355	0.016	0.011	0.012
Pdensi_DN9630_c0_g1d172224	FC_3	MC_2_4	844.869384135308	9.59497606243435	427.232180098871	6.39797534397179	0.759476302217377	8.42419352031417	3.63243481666123e-17	3.75597864488891e-15	19.231	40.941	22.148	27.750	28.188	26.101	29.371	17.693	20.543	18.403	16.101	14.163	26.253	33.147	21.102	24.927	8.222	8.303	9.756	2.492	6.761	0.656	0.134	0.089	5.580	9.604	9.159
Pdensi_DN16662_c0_g1d348423	FC_3	MC_2_4	39.5890311942065	1840.09542657901	939.842228886611	-5.53816833148747	0.657606452072679	-8.42170619529655	3.71040597149149e-17	3.82939004268255e-15	0.139	0.065	0.020	0.158	1.146	1.512	0.952	0.510	0.118	0.118	0.204	0.048	0.999	1.235	1.531	0.032	0.000	0.000	1.372	0.113	1.294	22.532	48.102	83.945	3.073	2.100	1.302
Pdensi_DN19424_c0_g1d61094	FC_3	MC_2_4	1.13516683005078	586.671987402704	293.903577116377	-9.12996603960368	1.0851059005937	-8.41389401219579	3.96619117061482e-17	4.0856977938795e-15	0.022	0.000	0.000	0.000	0.000	0.000	0.000	0.000	0.000	0.000	0.000	0.000	0.096	0.000	0.000	0.000	0.024	0.082	0.321	2.566	2.601	12.242	19.318	18.771	0.067	0.000	0.026
Pdensi_DN19924_c1_g1d361392	FC_3	MC_2_4	15.9512126141074	339.427330425543	177.689271519825	-4.40011106667258	0.523121187897796	-8.41126524497083	4.0561131424494e-17	4.17050464792747e-15	0.207	0.034	0.032	0.159	0.479	1.094	0.216	0.254	0.356	0.074	0.357	0.284	0.310	0.724	0.510	0.014	0.096	0.033	0.105	5.368	18.252	8.146	11.548	9.632	0.645	0.179	0.305
Pdensi_DN23775_c1_g3	FC_3	MC_2_4	1445.50671093095	17454.0549909101	9449.78085092052	-3.59371945191178	0.427499800000703	-8.40636522381034	4.22912803337958e-17	4.34027109907924e-15	18.452	24.389	13.648	36.171	70.300	48.873	43.936	43.431	25.752	28.569	30.876	18.438	34.539	68.858	35.927	17.819	20.100	9.944	17.695	25.270	14.501	454.013	607.690	451.728	5.098	11.919	7.301
Pdensi_DN25196_c0_g1d428972	FC_3	MC_2_4	0	520.311543570523	260.155771785262	-11.8887759485409	1.41660015214635	-8.39247117863686	4.7602872785062e-17	4.87627487525488e-15	0.000	0.000	0.224	0.000	0.000	0.000	0.743	0.705	0.000	0.000	0.000	0.263	0.000	0.000	0.000	0.000	0.000	0.000	0.000	1.554	1.286	13.096	24.653	7.666	0.000	1.005	0.541
Pdensi_DN36795_c0_g1d376592	FC_3	MC_2_4	922.771444776972	7.45701255571237	465.114228666342	6.89911661123726	0.822655439634271	8.38639882367325	5.01260737436135e-17	5.12518101483583e-15	32.043	45.482	39.779	133.210	124.331	46.918	103.478	85.780	113.704	85.454	72.810	68.556	32.790	44.967	10.390	15.477	10.793	9.789	5.092	2.136	7.256	0.425	0.142	0.091	0.737	0.369	0.543
Pdensi_DN17377_c0_g1	FC_3	MC_2_4	411.230607785731	0	205.615303892866	10.8125014714232	1.28943299720748	8.38546981102533	5.05235609311848e-17	5.15622051391753e-15	7.055	23.152	37.650	19.304	31.966	17.308	17.922	6.633	7.908	1.634	2.131	0.883	11.064	14.539	13.608	36.106	11.796	11.661	2.332	0.033	8.878	0.000	0.000	0.000	0.000	0.000	0.000
Pdensi_GG_137276_c0_g1	FC_3	MC_2_4	0.623088306463614	9459.60357491963	4730.11333161305	-13.7796716477161	1.64364406868632	-8.38361048492055	5.13284525794969e-17	5.22864567222608e-15	0.000	0.000	0.000	0.000	0.069	0.000	0.063	0.179	0.000	0.134	0.072	0.000	0.000	0.066	0.000	0.000	0.063	0.284	1.800	114.646	1.390	810.154	59.107	25.315	0.087	0.000	0.000
Pdensi_GG_125365_c0_g1	FC_3	MC_2_4	544.172072156672	0	272.086036078336	11.2164490615217	1.33822783832414	8.38156907239954	5.22267386941514e-17	5.31029873100199e-15	8.787	11.270	11.268	4.364	8.274	12.676	2.665	0.993	5.725	0.864	1.821	2.266	13.498	13.747	24.353	3.830	0.812	3.907	3.011	1.891	1.489	0.000	0.000	0.000	0.000	0.777	0.333
Pdensi_DN16455_c0_g1d111306	FC_3	MC_2_4	0	283.647274065952	141.823637032976	-11.0127917896347	1.31516616265683	-8.37368851353908	5.58422409631297e-17	5.66741974551127e-15	0.000	0.000	0.000	0.000	0.000	0.000	0.000	0.000	0.000	0.000	0.000	0.000	0.000	0.000	0.000	0.000	0.793	1.614	7.665	0.357	8.216	7.958	9.172	7.547	0.000	0.000	0.000
Pdensi_GG_113507_c0_g1	FC_3	MC_2_4	1.08987338175879	1125.81096285823	563.450418119994	-10.082454139505	1.20427349004323	-8.37222958311822	5.65381565824305e-17	5.72746130131905e-15	0.000	0.000	0.000	0.000	0.000	0.000	0.000	0.000	0.000	0.000	0.000	0.000	0.060	0.000	0.060	0.000	0.000	0.000	0.060	0.374	0.153	67.341	29.635	6.178	0.000	0.000	0.000
Pdensi_DN2958_c0_g2	FC_3	MC_2_4	258.048416164765	2644.53695785748	1451.29268701112	-3.35655712312152	0.400965454058354	-8.3711878146815	5.70403120984999e-17	5.7676894587113e-15	2.373	7.528	4.404	9.893	12.926	12.198	10.177	13.720	16.254	12.335	13.653	10.741	5.462	9.799	9.509	7.502	20.597	23.033	96.125	18.482	105.493	64.852	87.853	75.747	1.279	0.948	0.927
Pdensi_DN38793_c0_g1d150607	FC_3	MC_2_4	1312.6858548004	7361.77116625931	4337.22851052986	-2.48731346765961	0.297862730020207	-8.35053605897882	6.79538426892194e-17	6.85117598169323e-15	18.474	34.663	18.451	38.468	53.434	70.655	44.250	61.220	59.077	75.988	53.031	54.196	32.936	48.302	44.225	20.257	36.399	29.212	62.961	137.823	206.190	239.247	182.715	219.700	66.136	99.285	95.440
Pdensi_DN15269_c0_g1d344108	FC_3	MC_2_4	416.067498012075	3852.77302881134	2134.42026341171	-3.21106464307494	0.384538058355511	-8.35044691494819	6.80051526249009e-17	6.85117598169323e-15	10.193	10.374	8.095	10.408	12.941	10.627	11.323	16.172	20.221	20.180	17.844	17.240	14.239	13.140	11.960	10.444	15.814	15.879	54.124	65.834	47.689	132.055	77.423	126.374	8.000	17.343	14.768
Pdensi_DN20632_c1_g1	FC_3	MC_2_4	1617.65610847523	15814.8008547804	8716.22848162781	-3.28917030254435	0.393943769344234	-8.34933957203984	6.86457163523853e-17	6.90304341033712e-15	27.574	68.099	67.400	79.397	84.755	74.692	81.890	75.880	91.400	73.293	100.683	77.953	33.937	65.741	55.875	71.151	69.903	46.193	61.344	46.277	42.400	605.132	357.787	428.041	4.969	11.475	4.955
Pdensi_DN14054_c0_g1d213005	FC_3	MC_2_4	1141.07012025021	7772.04400185939	4456.5570610548	-2.76757860170312	0.331736198585884	-8.34270909686877	7.26076261412782e-17	7.28810661958504e-15	14.799	33.784	28.075	38.561	55.066	46.265	47.375	66.479	60.304	86.459	64.788	73.613	30.053	46.460	32.728	31.297	88.672	92.746	129.728	173.835	164.990	209.606	218.153	244.283	16.621	30.082	25.676
Pdensi_DN31706_c0_g1d564976	FC_3	MC_2_4	0	1095.45288524578	547.726442622888	-12.9626356888938	1.55397524612685	-8.34159728168261	7.32936949451884e-17	7.34354674208123e-15	0.000	0.000	0.000	0.000	0.000	0.000	0.000	0.000	0.000	0.000	0.000	0.000	0.000	0.000	0.000	0.000	0.000	0.000	1.349	0.000	0.656	72.203	20.132	8.583	0.455	1.370	1.104
Pdensi_DN23388_c2_g2	FC_3	MC_2_4	369.960691853482	21520.2037126989	10945.0822022762	-5.86212114149777	0.702908770933702	-8.33980366144938	7.44139855376423e-17	7.44221182136573e-15	1.630	1.269	4.241	7.350	11.758	32.270	27.764	32.819	56.909	60.600	40.308	65.298	8.394	11.616	15.295	3.232	5.113	7.501	12.440	37.813	10.054	207.457	599.872	993.602	5.498	12.351	12.401
Pdensi_DN18696_c0_g1d532341	FC_3	MC_2_4	290.194928207347	15104.7127078783	7697.45381804283	-5.70170942084608	0.684057205775622	-8.33513538444663	7.74095667819747e-17	7.72772667951109e-15	4.698	4.632	5.303	8.643	8.697	21.105	12.247	7.571	9.124	11.029	13.360	10.030	6.509	9.537	11.676	5.751	3.025	6.125	7.048	19.375	10.590	172.256	354.949	737.227	15.927	22.147	22.895
Pdensi_DN10735_c0_g1d103743	FC_3	MC_2_4	4.01187366753662	1146.64238138279	575.327127525165	-8.1433680369021	0.977624214852693	-8.32975279579089	8.10113346927197e-17	8.07261042221137e-15	0.350	0.162	0.448	0.567	0.060	0.162	0.275	0.052	0.293	0.117	0.000	0.059	0.000	0.173	0.224	0.541	0.877	0.436	0.508	0.175	0.215	64.409	23.565	16.003	0.000	0.000	0.120
Pdensi_DN32580_c0_g1d28812	FC_3	MC_2_4	34.8112123181741	4454.13035590412	2244.47078411115	-6.99912260606114	0.840288488895862	-8.32942816491271	8.12337697840642e-17	8.08011116623882e-15	0.000	0.209	0.000	0.271	1.957	3.330	1.587	1.287	0.685	0.290	0.375	0.231	0.208	0.875	2.278	0.163	0.159	0.125	0.591	8.825	0.655	94.401	162.927	125.920	0.117	0.440	0.000
Pdensi_DN11823_c0_g1d388823	FC_3	MC_2_4	217.470282619164	3543.86254020272	1880.66641141094	-4.02522185901587	0.483354216114924	-8.32768542161389	8.24382222090802e-17	8.18508685101584e-15	4.602	9.966	3.439	11.470	10.467	8.855	12.331	10.254	10.547	11.658	8.760	8.284	5.148	10.449	5.369	2.968	3.745	3.421	3.487	17.513	10.720	73.989	115.269	114.643	11.691	25.934	22.748
Pdensi_DN10239_c0_g1d266783	FC_3	MC_2_4	0.415392204309076	1468.36398957983	734.389690892071	-11.6077821093685	1.39392543758635	-8.32740532339224	8.26334407460429e-17	8.18966010397515e-15	0.000	0.035	0.000	0.000	0.234	0.245	0.000	0.000	0.114	0.000	0.000	0.115	0.000	0.037	0.000	0.000	0.000	0.000	0.000	0.000	0.000	14.119	32.452	75.818	0.000	0.000	0.000
Pdensi_DN19474_c1_g1	FC_3	MC_2_4	84.2108582171339	668.797953268799	376.504405742966	-2.99222414376886	0.359551928236955	-8.32209177250442	8.64243523802087e-17	8.54993782304097e-15	0.574	3.086	1.578	1.643	3.418	2.647	3.451	2.919	4.376	1.831	1.913	1.828	2.948	2.552	2.423	4.630	9.612	16.982	8.532	6.682	4.985	21.789	21.666	15.171	0.763	0.000	0.497
Pdensi_DN24659_c2_g3d554797	FC_3	MC_2_4	665.956699594013	2.82781021017834	334.392254902096	7.77359922616175	0.93422855774544	8.3208751881035	8.73161579471192e-17	8.62262764072757e-15	13.546	30.725	13.325	40.158	21.364	17.277	26.069	22.524	12.759	32.336	22.398	16.231	18.152	35.013	11.088	8.084	7.930	4.111	6.200	3.181	3.067	0.056	0.181	0.000	0.742	1.286	0.665
Pdensi_DN23710_c1_g1	FC_3	MC_2_4	931.455768189327	94.7195853014612	513.087676745394	3.29587896373494	0.396347191748994	8.3156359685329	9.12615473315036e-17	8.99606197088606e-15	16.087	25.364	16.982	22.323	44.759	42.550	21.163	45.707	42.964	30.909	50.077	28.662	27.406	39.591	22.059	25.909	21.741	12.750	25.026	13.116	15.925	3.387	2.478	2.449	1.947	2.119	2.980
Pdensi_DN15877_c0_g1d110157	FC_3	MC_2_4	3.54731243009496	243.331099916623	123.439206173359	-6.11655219521062	0.736094034236331	-8.30947122341006	9.61294638416382e-17	9.45893251198743e-15	0.214	0.460	0.116	0.073	0.023	0.021	0.000	0.000	0.000	0.000	0.074	0.000	0.173	0.112	0.044	0.106	1.549	0.636	2.043	0.136	2.533	4.930	8.478	7.488	5.846	9.785	5.926
Pdensi_DN38994_c1_g1	FC_3	MC_2_4	688.968252233544	53.68103259896	371.324642416252	3.69669026363948	0.444909434228609	8.30886013925251	9.66257256506079e-17	9.49075508510246e-15	22.313	32.593	24.825	22.301	17.759	20.252	24.124	28.604	34.051	19.760	19.742	24.215	15.972	22.942	26.893	18.342	17.810	15.921	13.060	12.649	8.211	1.268	1.519	1.868	7.030	8.097	12.739
Pdensi_DN22322_c1_g3d424371	FC_3	MC_2_4	98.0465911769796	1509.76764135245	803.907116264714	-3.94340683039447	0.474760932111727	-8.30608957829423	9.8907577533239e-17	9.69753473578575e-15	0.000	0.589	0.746	0.699	1.814	4.529	3.239	0.466	1.400	0.623	0.388	0.718	1.681	3.445	4.308	0.404	0.803	0.368	0.000	1.354	0.265	41.626	41.560	47.494	0.159	0.177	0.255
Pdensi_DN91975_c0_g1	FC_3	MC_2_4	23.1757862241066	863.761818370538	443.468802297322	-5.22221717566663	0.629085433180733	-8.3012845318361	1.02991703601296e-16	1.00799687663686e-14	0.482	0.784	0.967	1.828	2.638	0.784	1.599	2.531	1.148	1.994	0.912	1.134	1.069	0.834	0.267	1.079	1.034	0.881	1.600	1.954	2.659	34.056	19.963	22.140	0.000	0.000	0.000
Pdensi_DN12935_c0_g1d390848	FC_3	MC_2_4	581.652734836588	0.626223650020408	291.139479243304	9.53857335216493	1.14970318957942	8.29655291784855	1.07175791447558e-16	1.0470807838469e-14	13.127	70.722	25.413	20.922	30.298	19.779	29.277	24.126	21.418	19.508	23.520	18.911	15.415	24.912	15.422	3.242	4.975	1.358	0.465	0.329	0.582	0.053	0.000	0.000	41.751	59.604	89.771
Pdensi_GG_54400_c0_g1	FC_3	MC_2_4	20.0473373199223	1007.37447361867	513.710905469295	-5.6451288398101	0.680777636404266	-8.29217726602561	1.11194049485602e-16	1.08440861120008e-14	0.276	0.102	0.067	0.858	1.018	2.532	1.038	0.798	0.503	0.329	0.690	0.360	0.287	0.852	0.828	0.417	0.388	0.493	1.371	2.256	1.135	16.728	24.722	43.764	0.434	0.381	0.068
Pdensi_DN24676_c0_g1d498250	FC_3	MC_2_4	669.837953201231	0	334.918976600615	11.5164794477333	1.39031034055309	8.28338760909439	1.19719959283443e-16	1.1654865397902e-14	38.236	41.527	23.215	21.566	34.181	15.328	13.802	6.895	4.410	3.657	2.198	1.610	16.602	36.128	12.059	16.697	6.443	4.107	1.376	0.000	1.424	0.000	0.000	0.000	0.000	0.000	0.000
Pdensi_DN40276_c2_g4	FC_3	MC_2_4	391.163522972398	6089.27936830253	3240.22144563747	-3.96031022083121	0.478227597754021	-8.28122475455342	1.21914843439814e-16	1.18475334405424e-14	5.806	7.334	7.192	14.546	27.685	32.915	20.594	14.639	19.334	15.321	13.285	13.692	9.457	14.048	13.877	8.423	27.457	18.606	76.224	53.467	46.590	128.901	263.836	133.620	29.147	32.929	27.768
Pdensi_DN22577_c0_g2	FC_3	MC_2_4	1203.7746313745	5061.7825977026	3132.77861453855	-2.07200490741799	0.250281299172307	-8.2787044588238	1.24522552877273e-16	1.2079567647137e-14	22.872	30.174	26.778	32.870	55.340	53.869	36.410	38.944	43.719	45.468	39.772	40.516	32.453	43.797	38.586	23.384	72.061	121.401	91.490	74.633	151.168	170.037	142.098	130.886	20.168	43.130	37.857
Pdensi_DN21018_c2_g1	FC_3	MC_2_4	1.14537827319702	607.650591442829	304.397984858013	-8.9935458101421	1.08651303336545	-8.27743941762467	1.25852124401215e-16	1.21799407490161e-14	0.096	0.000	0.000	0.000	0.000	0.000	0.106	0.050	0.000	0.000	0.061	0.000	0.000	0.055	0.054	0.000	0.528	0.060	0.543	0.000	3.030	6.393	31.535	13.844	0.000	0.000	0.000
Pdensi_DN11068_c0_g1d387639	FC_3	MC_2_4	6186.31086721675	1.85818730815686	3094.08452726246	11.9716197187027	1.44632621214039	8.27726111731471	1.26040641868984e-16	1.21799407490161e-14	206.541	63.314	365.667	106.840	17.304	132.095	41.022	2.664	100.097	37.658	7.817	80.756	245.838	27.790	297.313	355.291	95.463	142.884	4.682	0.642	9.768	0.000	0.000	0.166	0.177	0.110	0.643
Pdensi_DN38239_c0_g1	FC_3	MC_2_4	481.629096458665	15.3475551626721	248.488325810669	4.94971607550884	0.598002026849436	8.27708912892209	1.26222749539034e-16	1.21799407490161e-14	21.917	19.402	16.324	24.191	20.160	16.110	14.481	15.075	15.074	8.014	17.491	15.309	14.376	18.864	12.671	10.140	6.858	5.943	4.077	9.105	6.322	0.335	0.749	0.237	8.906	6.524	13.119
Pdensi_GG_33485_c0_g1	FC_3	MC_2_4	1531.47338297377	27789.5524695395	14660.5129262566	-4.18143135727651	0.505208238764355	-8.27664918431161	1.26689760581308e-16	1.22035578850479e-14	0.743	1.684	0.465	20.935	78.820	80.746	27.914	40.972	19.149	17.164	15.005	15.368	24.598	67.864	55.751	2.212	12.722	2.375	6.059	6.670	5.145	1175.845	666.214	622.369	0.213	0.123	0.000
Pdensi_DN25906_c0_g1d429621	FC_3	MC_2_4	44.6036626685195	9230.13039869305	4637.36703068078	-7.69215723762733	0.929711751307121	-8.27370120557538	1.29863361832481e-16	1.24873515670301e-14	0.499	0.261	0.047	0.490	2.419	3.197	0.756	0.902	0.405	0.255	0.179	0.094	0.333	1.478	2.514	0.249	0.205	0.239	0.551	3.156	0.817	104.429	155.083	509.402	0.257	2.627	1.763
Pdensi_DN34656_c0_g1d147086	FC_3	MC_2_4	18.964471106979	38476.0232144235	19247.4938427652	-10.991543098035	1.32863381173415	-8.27281603174672	1.30831492631286e-16	1.25584509342892e-14	0.573	0.326	0.000	0.000	0.000	0.000	0.000	0.175	0.000	0.039	0.042	0.199	1.458	0.039	0.189	0.304	0.074	0.379	0.191	0.000	1.156	3012.131	356.224	231.840	0.468	0.000	1.091
Pdensi_DN18206_c0_g1	FC_3	MC_2_4	481.542895234392	1.41390510508917	241.47840016974	8.2728733665567	1.00009802585624	8.27206249054816	1.31661259405046e-16	1.26160438200584e-14	12.107	33.194	13.953	47.149	37.212	17.155	49.993	85.149	81.808	44.653	80.082	57.684	17.534	20.039	8.180	10.073	27.582	11.109	11.189	7.149	11.038	0.034	0.084	0.000	0.036	0.000	0.000
Pdensi_DN20163_c2_g1	FC_3	MC_2_4	0.906880013976309	586.508691107694	293.707785560835	-9.26680980665803	1.12042475476721	-8.2708006648634	1.33062361266364e-16	1.27280871214128e-14	0.000	0.000	0.000	0.035	0.000	0.000	0.000	0.087	0.328	0.033	0.000	0.000	0.031	0.064	0.000	0.000	0.000	0.000	9.829	345.282	53.066	35.618	10.468	7.415	0.000	0.000	0.000
Pdensi_DN26932_c0_g1d307035	FC_3	MC_2_4	18.0731620403491	600.214579102146	309.143870571248	-5.05521165738018	0.611230747291588	-8.27054541968025	1.33347562075297e-16	1.27331847709675e-14	0.515	0.089	0.231	0.950	0.464	1.467	0.900	0.403	0.543	0.678	0.214	0.412	0.386	0.418	0.921	0.081	0.085	0.627	0.394	1.151	0.719	12.775	15.335	23.152	0.477	0.604	0.603
Pdensi_DN22069_c0_g1d541929	FC_3	MC_2_4	472.283492635583	0	236.141746317791	11.0124015232374	1.33178347173437	8.26891289534932	1.35185988207001e-16	1.28863226883569e-14	10.453	33.845	27.473	27.352	36.496	16.870	38.534	47.985	47.934	40.433	37.925	31.678	10.830	21.911	12.761	34.556	28.142	13.183	7.450	3.626	5.714	0.000	0.000	0.000	0.000	0.000	0.000
Pdensi_DN21177_c0_g1d122059	FC_3	MC_2_4	209.85241466513	2.91881708115595	106.385615873143	6.07969670582682	0.735663459568511	8.26423635257452	1.40591815546127e-16	1.33674062046662e-14	3.279	14.280	8.721	6.037	8.876	5.590	4.631	1.411	2.753	0.623	1.217	1.077	5.617	7.413	6.979	2.889	1.163	1.582	0.354	0.100	0.985	0.155	0.063	0.035	0.054	0.116	0.124
Pdensi_DN33939_c0_g3	FC_3	MC_2_4	1.35307437535155	485.720675078511	243.536874726931	-8.41987877729855	1.01884663173146	-8.26412780399491	1.40719789937294e-16	1.33674062046662e-14	0.000	0.044	0.000	0.051	0.049	0.503	0.000	0.170	0.000	0.000	0.000	0.000	0.000	0.094	0.046	0.000	0.090	0.000	2.345	0.522	0.352	20.538	4.908	17.277	0.000	0.000	0.000
Pdensi_DN24801_c1_g2	FC_3	MC_2_4	45.4098468647026	28055.9088942724	14050.6593705685	-9.27119322618855	1.12235560828681	-8.26047747945086	1.4509089563053e-16	1.37588267970464e-14	11.023	123.738	1.001	10.304	2.968	1.460	14.355	6.878	0.132	28.177	6.618	0.131	2.109	1.800	0.373	0.799	5.306	0.956	5.809	5.685	0.319	99.898	361.963	1834.121	522.132	420.509	447.937
Pdensi_DN22397_c2_g1	FC_3	MC_2_4	19582.0473850955	50.8005906896297	9816.42398789254	8.58039221009827	1.03875971808389	8.26022809772192	1.4539435747707e-16	1.37638320545448e-14	392.478	828.670	581.220	1211.126	902.436	897.201	1406.669	1153.193	1235.593	1028.684	1323.921	1006.885	416.961	816.142	650.588	613.339	368.491	286.121	277.068	88.283	205.451	4.226	0.259	0.311	2.860	2.087	1.114
Pdensi_DN25567_c0_g2	FC_3	MC_2_4	237.14747580208	6.70949460772349	121.928485204902	5.14165123232172	0.622604024046839	8.25830067544651	1.47760958703907e-16	1.39637920802009e-14	8.678	7.641	9.552	8.713	7.953	7.360	8.715	9.301	15.392	11.627	7.885	12.196	7.512	7.733	7.241	5.388	3.907	3.176	2.082	1.683	1.766	0.301	0.097	0.197	0.069	0.043	0.333
Pdensi_DN11911_c0_g1d50350	FC_3	MC_2_4	1.04457993346681	1355.60867081679	678.32662537513	-10.3763712054428	1.25707782435434	-8.25435864384323	1.52720112064759e-16	1.44076468608722e-14	0.000	0.000	0.000	0.000	0.000	0.159	0.000	0.000	0.288	0.000	0.000	0.058	0.000	0.000	0.110	0.000	0.000	0.000	0.000	0.000	0.000	81.264	29.430	13.147	0.000	0.000	0.000
Pdensi_GG_38319_c0_g1	FC_3	MC_2_4	799.878542680695	0	399.939271340347	11.7720856747588	1.42701316200534	8.24945837094859	1.59114022608243e-16	1.49851021017636e-14	23.550	36.634	57.309	10.887	14.696	2.226	21.795	19.142	24.617	7.747	3.364	2.172	40.050	13.004	20.720	7.336	3.740	27.230	0.000	6.407	2.943	0.000	0.000	0.000	0.000	0.690	0.000
Pdensi_DN21960_c0_g1d297592	FC_3	MC_2_4	423.63554962954	2387.83283065395	1405.73419014174	-2.49488058090453	0.302875931531565	-8.23730221245565	1.76137166862734e-16	1.65585747764152e-14	13.527	10.985	22.527	22.541	24.229	21.705	23.305	20.922	29.425	20.036	20.946	30.457	10.795	14.270	15.337	12.737	20.203	12.702	11.674	26.041	16.181	86.017	63.614	60.081	51.135	42.741	27.929
Pdensi_DN16752_c0_g1d471667	FC_3	MC_2_4	170.993667978819	19928.3581133603	10049.6758906696	-6.86459562132229	0.83337457448243	-8.23710709627249	1.76424548213363e-16	1.65585747764152e-14	0.285	0.000	0.142	5.270	3.606	15.899	3.087	6.100	8.531	2.771	6.344	3.140	1.923	4.948	9.560	0.192	5.016	2.206	43.040	56.267	38.130	213.974	458.179	993.342	62.374	137.220	175.151
Pdensi_DN41457_c0_g1d319834	FC_3	MC_2_4	4.8222351898623	5431.74723497804	2718.28473508395	-10.1428879340203	1.23152606025632	-8.23603191304716	1.78016468075831e-16	1.66794747374941e-14	0.116	0.249	0.058	0.000	0.209	0.125	0.064	0.000	0.000	0.068	0.000	0.068	0.193	0.133	0.130	0.104	0.126	0.215	0.520	0.134	0.083	4.109	147.981	294.559	0.265	0.000	0.000
Pdensi_DN21466_c0_g1d18864	FC_3	MC_2_4	249.230758691468	7.35234992346518	128.291554307467	5.05909011968875	0.614653370000381	8.23080189031683	1.85964305323197e-16	1.73944738468066e-14	5.900	10.706	6.195	11.496	10.107	13.397	10.240	11.543	8.048	7.266	9.396	7.052	6.182	11.052	6.718	2.488	1.430	1.348	0.651	0.681	1.161	0.221	0.268	0.147	0.995	2.220	0.964
Pdensi_DN21541_c0_g1	FC_3	MC_2_4	514.571227234485	0.993154743380063	257.782190988933	8.79846823699744	1.0694699076479	8.2269432492477	1.92051392140296e-16	1.79332886681209e-14	11.424	14.850	3.811	16.788	11.720	21.948	12.872	13.453	16.645	8.859	11.117	8.651	8.297	24.227	17.368	2.150	0.767	0.528	0.458	0.276	0.365	0.055	0.022	0.000	0.000	0.061	0.000
Pdensi_DN36983_c0_g1d32200	FC_3	MC_2_4	27.8740042592262	491.69610776649	259.785056012858	-4.13516332159132	0.502727953184433	-8.22544936162378	1.94460412751718e-16	1.81274081876839e-14	1.355	1.101	1.358	1.288	1.853	2.585	0.564	1.067	0.805	0.600	0.642	2.196	0.565	1.174	0.943	0.607	1.276	1.862	1.686	3.141	0.486	10.577	17.798	13.966	0.000	0.951	1.432
Pdensi_DN38676_c4_g1	FC_3	MC_2_4	90.8417650603912	10427.0202095005	5258.93098728046	-6.8426123275053	0.833160744060677	-8.21283572982042	2.16024994489708e-16	2.01035056736473e-14	4.522	1.662	0.859	3.431	3.954	9.644	9.660	4.236	4.299	4.558	5.990	4.201	2.229	2.975	3.459	1.794	1.794	1.188	2.554	3.302	2.562	59.807	263.113	541.555	3.277	8.129	3.916
Pdensi_DN28485_c0_g1d80863	FC_3	MC_2_4	383.882581325751	13.4728084837964	198.677694904774	4.83434773175378	0.588856822362159	8.2097167735293	2.21710849703125e-16	2.059772574247e-14	16.410	34.539	14.747	10.509	19.033	15.601	11.300	16.041	14.130	8.689	9.534	9.778	9.436	17.636	9.860	6.754	7.096	5.983	2.085	3.278	2.438	0.574	0.230	0.379	0.280	3.600	1.595
Pdensi_DN17585_c0_g1	FC_3	MC_2_4	10453.0789103215	266.30853669002	5359.69372350577	5.29160332992818	0.644670842081609	8.20822501114192	2.244822365831e-16	2.08199690571481e-14	295.163	432.286	358.410	118.143	174.597	130.677	76.727	85.407	143.183	74.570	49.361	76.442	273.478	486.204	245.143	404.005	61.558	115.017	28.476	7.969	25.983	15.431	5.293	3.514	2.827	2.576	2.418
Pdensi_DN23426_c0_g1	FC_3	MC_2_4	604.600818582602	0	302.300409291301	11.3686726092851	1.38557482362595	8.20502250433086	2.30547697442919e-16	2.13464618478936e-14	5.703	62.969	22.414	9.726	12.192	17.770	20.567	19.497	20.431	34.373	40.554	31.045	9.213	29.519	20.010	4.635	9.182	3.909	0.325	0.133	0.491	0.000	0.000	0.000	0.044	0.546	0.481
Pdensi_DN4344_c0_g1	FC_3	MC_2_4	6.8086093148237	549.766697105355	278.287653210089	-6.32033017210222	0.770402836749231	-8.20392899742075	2.32655544455211e-16	2.15053624980771e-14	0.000	0.000	0.000	0.000	0.484	0.218	0.111	0.104	0.000	0.000	0.000	0.000	0.111	0.346	0.223	0.000	0.000	0.000	0.000	0.000	0.000	12.768	27.922	7.243	0.000	0.000	0.000
Pdensi_DN16943_c0_g1d56581	FC_3	MC_2_4	117.830590287341	4608.49049946003	2363.16054487368	-5.28965698862296	0.645204182090933	-8.19842328281352	2.43560422982346e-16	2.24755102256617e-14	2.668	4.564	4.756	10.534	5.871	12.349	15.238	8.351	15.153	8.764	9.141	6.032	2.290	3.483	5.461	5.148	6.685	2.864	8.526	23.052	7.108	249.216	109.379	58.717	9.150	8.569	19.090
Pdensi_DN22652_c1_g1d301570	FC_3	MC_2_4	726.46217204105	4.36990978887328	365.416040914962	7.33082231274401	0.894283137775069	8.19742875951203	2.45583258999936e-16	2.26241517091452e-14	17.139	30.853	26.500	47.385	31.704	36.718	48.615	24.178	35.867	27.424	24.015	21.469	16.680	28.112	24.851	22.949	12.020	14.551	21.296	2.158	9.752	0.289	0.000	0.097	1.437	0.107	0.180
Pdensi_DN10207_c0_g1d266698	FC_3	MC_2_4	1.92065779037695	1187.86895787966	594.894807835018	-9.26034179462108	1.13005352101357	-8.19460461157209	2.51418228179777e-16	2.31228965434486e-14	0.060	0.046	0.214	0.161	0.134	0.138	0.112	0.116	0.070	0.080	0.011	0.041	0.057	0.087	0.048	0.234	0.029	0.065	4.081	1.129	1.845	90.850	14.454	5.699	0.054	0.328	0.093
Pdensi_DN7209_c0_g1d207498	FC_3	MC_2_4	32.8582378397121	2039.10943522674	1035.98383653323	-5.9522458706716	0.727071197107321	-8.18660661342771	2.68694643676954e-16	2.46598151779996e-14	0.000	0.162	0.000	0.379	0.725	2.282	1.494	0.627	0.709	0.529	0.000	0.352	0.333	1.380	1.498	0.134	0.000	0.000	0.000	0.000	0.643	30.261	67.606	75.105	0.000	0.000	0.000
Pdensi_DN26864_c0_g1d500265	FC_3	MC_2_4	525.223853994509	6507.58529060507	3516.40457229979	-3.63093989937196	0.443530049125902	-8.18645750502751	2.6902759792412e-16	2.46598151779996e-14	4.247	8.931	6.186	12.894	20.995	33.976	18.911	15.166	17.690	11.979	12.194	10.654	12.132	16.406	21.545	3.662	6.367	3.400	8.044	9.879	21.826	175.266	142.696	242.379	42.440	20.322	34.594
Pdensi_DN91978_c0_g1	FC_3	MC_2_4	3.64811076982517	806.459192630529	405.053651700177	-7.78470971500367	0.951231705251454	-8.18382069481779	2.74983144908088e-16	2.51637075905391e-14	0.153	0.110	0.101	0.128	0.245	0.000	0.056	0.159	0.119	0.179	0.129	0.060	0.170	0.176	0.000	0.092	0.056	0.127	0.115	0.533	0.000	12.067	33.904	22.874	0.000	0.000	0.000
Pdensi_GG_18814_c0_g1	FC_3	MC_2_4	10.0845653184057	277.994810243263	144.039687780834	-4.78596577742506	0.585451829962566	-8.17482418277022	2.96297620542347e-16	2.7069080122293e-14	0.505	0.182	0.505	0.213	0.000	1.100	0.187	0.530	0.999	1.985	1.488	2.775	0.374	0.388	0.187	0.602	0.905	0.205	0.000	1.169	0.483	12.292	5.958	6.425	7.257	3.589	4.061
Pdensi_DN21774_c0_g1	FC_3	MC_2_4	278.22801712725	2.6595245244952	140.443770825873	6.66030063719689	0.814803154164979	8.17412230567817	2.98027381129912e-16	2.71818793825896e-14	16.277	12.961	9.513	16.499	7.800	6.885	16.357	14.791	15.273	28.880	13.510	14.574	12.058	7.180	6.760	13.112	3.227	2.148	2.314	1.965	1.528	0.076	0.109	0.026	0.020	0.128	0.091
Pdensi_DN19102_c0_g1d357107	FC_3	MC_2_4	30.3524382847213	1210.82866436111	620.590551322913	-5.31769819994042	0.650588622702996	-8.17367229363314	2.99141658543322e-16	2.72382618639795e-14	0.707	0.796	0.502	1.756	1.017	1.145	1.721	2.332	2.452	3.751	2.138	2.007	1.168	1.120	0.583	1.092	0.740	2.019	1.847	5.090	1.779	17.279	34.372	50.636	0.780	0.465	0.686
Pdensi_DN24141_c2_g5	FC_3	MC_2_4	241.278716426993	2399.78270810515	1320.53071226607	-3.31486606173305	0.406153515659285	-8.16160868717885	3.30591723840393e-16	3.00521013065904e-14	7.942	6.809	9.995	40.093	10.229	8.751	17.731	10.734	9.056	17.038	9.385	4.993	9.522	7.769	5.411	31.798	72.404	48.929	137.352	108.067	36.083	82.399	73.280	55.010	0.915	2.714	0.519
Pdensi_DN6263_c0_g1d516712	FC_3	MC_2_4	802.536938085861	0	401.26846904293	11.7770489278456	1.44313328854442	8.16074926781307	3.32952682235149e-16	3.02166941666167e-14	63.557	49.582	11.416	34.331	38.310	14.121	19.679	22.678	8.883	10.939	12.797	3.152	33.366	33.234	9.285	27.787	4.999	0.048	0.000	0.000	0.112	0.000	0.000	0.000	0.000	0.018	0.000
Pdensi_DN25819_c0_g4	FC_3	MC_2_4	201.833183613748	962.26812082417	582.050652218959	-2.25290499617998	0.276135228384116	-8.15870184099106	3.38644443466939e-16	3.06825277442175e-14	5.361	5.165	4.076	10.690	10.280	6.383	8.107	6.508	8.544	7.650	6.531	4.256	5.909	7.197	6.108	3.311	2.551	1.872	3.097	1.720	4.460	32.611	25.321	26.244	10.270	14.725	13.529
Pdensi_DN25231_c0_g3	FC_3	MC_2_4	10.1155353030994	1530.51042563654	770.31298046982	-7.25477243337591	0.88926305382421	-8.15818491747442	3.4009656590101e-16	3.07633312147625e-14	0.062	0.199	0.184	0.000	0.149	0.534	0.612	0.385	2.098	0.578	0.233	0.218	0.617	0.142	0.138	0.222	1.753	6.569	0.553	6.233	0.705	92.324	25.146	21.998	0.000	0.138	0.074
Pdensi_DN18808_c0_g1d285150	FC_3	MC_2_4	0.491487809667233	486.941108491782	243.716298150724	-9.94974623274308	1.21976533311822	-8.15709871611735	3.43167908746636e-16	3.09894599084587e-14	0.000	0.052	0.000	0.000	0.058	0.121	0.018	0.067	0.056	0.056	0.041	0.076	0.018	0.018	0.000	0.000	0.516	0.304	3.547	0.392	5.474	9.007	21.071	11.814	0.050	0.018	0.058
Pdensi_GG_57984_c0_g1	FC_3	MC_2_4	485.498278529582	0	242.749139264791	11.0520800008394	1.35493587647053	8.1569026200922	3.4372529567354e-16	3.09894599084587e-14	13.616	29.695	29.289	10.915	5.521	15.023	14.719	9.190	20.629	14.008	11.119	11.580	8.575	18.246	19.883	15.199	13.521	8.027	1.226	0.197	1.574	0.000	0.000	0.000	0.000	0.000	0.000
Pdensi_DN8681_c0_g1d452624	FC_3	MC_2_4	43.7485797887683	1387.26309472554	715.505837257153	-4.98680677690734	0.611595382676385	-8.15376786378721	3.52757684247917e-16	3.17516613300264e-14	0.499	0.221	0.525	0.919	1.865	2.961	5.060	1.918	3.357	0.959	1.739	0.868	0.749	1.246	2.175	0.928	6.852	8.778	10.996	18.774	9.728	27.351	59.170	33.001	0.000	0.000	0.000
Pdensi_DN11468_c1_g1	FC_3	MC_2_4	0	1024.38082281787	512.190411408934	-12.8658627268678	1.57796551681498	-8.15344986298356	3.5368692743695e-16	3.17831987526239e-14	1.243	0.000	0.416	0.000	0.000	0.000	0.000	0.000	0.000	0.000	0.000	0.000	0.000	0.000	0.000	0.000	0.000	0.000	0.000	0.000	0.000	70.801	15.564	8.320	0.000	0.466	1.008
Pdensi_DN19707_c0_g3	FC_3	MC_2_4	278.031554983416	1.61937839340047	139.825466688408	7.19448082742483	0.882639698947883	8.15109589564206	3.60640987991113e-16	3.235515373634e-14	0.515	0.294	0.329	2.426	14.195	12.444	1.785	3.488	2.819	0.839	1.525	2.355	7.058	10.824	8.724	1.843	1.796	1.453	1.345	1.113	2.904	0.119	0.042	0.023	0.000	0.000	0.027
Pdensi_DN39626_c1_g1	FC_3	MC_2_4	133.915058447525	1379.89525279299	756.905155620257	-3.36365995720484	0.412704911659809	-8.15027847300615	3.63087191073103e-16	3.25214768565412e-14	3.516	4.689	4.110	4.467	3.586	8.760	5.817	2.836	2.372	1.617	1.277	2.108	3.444	5.288	4.064	2.773	1.953	3.019	1.784	4.001	2.271	29.693	45.619	43.160	0.157	2.274	2.647
Pdensi_DN36051_c1_g1	FC_3	MC_2_4	34.7936539685857	638.908051264365	336.850852616475	-4.20279565093709	0.515689972474917	-8.14984947402969	3.64377540960074e-16	3.2583897824029e-14	0.380	0.120	0.153	0.774	1.059	1.517	1.232	0.453	0.500	0.336	0.341	0.214	1.141	0.705	1.405	0.404	0.609	3.993	1.408	1.471	0.910	18.020	14.498	22.632	1.487	2.430	1.992
Pdensi_DN21245_c0_g1d294261	FC_3	MC_2_4	152.990238376157	8796.43182361679	4474.71103099647	-5.84472867379341	0.717418153939515	-8.14689263395218	3.73394927982782e-16	3.33359705948335e-14	0.096	0.069	0.101	6.415	4.605	7.965	5.439	5.922	5.906	3.080	7.334	3.408	2.209	6.274	6.316	0.173	4.872	3.455	34.265	80.968	44.121	115.256	200.883	422.278	37.488	174.125	122.426
Pdensi_DN24700_c1_g5	FC_3	MC_2_4	11.2134648981349	926.551271158118	468.882368028126	-6.35397976051123	0.780076770909935	-8.14532620052192	3.78260789284017e-16	3.37155631435523e-14	0.228	0.844	0.302	0.349	0.668	0.353	0.166	0.210	0.030	0.059	0.319	0.030	0.197	0.698	0.199	0.138	0.279	0.064	0.058	0.000	0.109	12.955	43.295	22.955	2.907	20.251	12.961
Pdensi_DN3041_c0_g1d99377	FC_3	MC_2_4	1837.15566399279	122.762491262208	979.9590776275	3.90813505754302	0.479852302490211	8.14445411069535	3.80996815115625e-16	3.39043940530608e-14	32.090	61.003	64.389	55.083	63.417	55.217	53.836	56.169	63.874	51.960	54.050	44.420	46.940	65.589	62.850	59.847	47.527	45.654	26.407	14.884	35.605	2.138	4.528	3.841	2.117	3.500	3.004
Pdensi_DN9569_c0_g1d172114	FC_3	MC_2_4	76.0297320771434	1140.50946885905	608.269600468095	-3.90488923185917	0.479486283780255	-8.14390184652029	3.82739522077675e-16	3.40043627818719e-14	1.981	3.045	2.083	1.454	3.031	5.467	2.433	0.546	0.986	0.736	0.659	0.738	1.510	3.010	2.798	2.714	1.809	1.921	1.390	1.331	0.597	24.294	41.043	32.768	0.471	1.640	1.758
Pdensi_DN17351_c0_g3	FC_3	MC_2_4	118.674286150476	2247.04325954449	1182.85877284748	-4.24285011447593	0.521240233391266	-8.13991292819306	3.95562266142265e-16	3.50868203308678e-14	5.838	5.200	3.466	2.957	3.167	2.555	3.722	2.185	1.577	1.322	1.937	1.576	4.000	4.698	2.580	2.677	1.485	35.175	1.841	6.949	7.389	108.989	42.222	49.607	4.187	1.573	2.308
Pdensi_DN7129_c0_g1d329828	FC_3	MC_2_4	757.231700731055	10.7564164914975	383.994058611276	6.06807425001617	0.745781716295646	8.13652858125398	4.06772853217619e-16	3.60230165786558e-14	19.122	21.020	10.620	9.419	17.080	26.224	4.357	5.011	6.285	2.000	4.758	2.848	21.162	23.115	27.593	10.211	2.941	1.830	2.660	1.065	1.517	0.695	0.247	0.032	0.652	0.799	0.297
Pdensi_GG_131201_c0_g1	FC_3	MC_2_4	539.428526648369	0	269.714263324185	11.2039672167987	1.37704217500932	8.13625567911371	4.07690360086945e-16	3.60461302913588e-14	10.327	34.583	15.236	48.546	31.128	14.636	48.349	76.308	84.414	48.918	72.092	56.214	19.465	22.825	8.999	17.928	54.935	19.770	20.522	9.342	17.764	0.000	0.000	0.000	0.000	0.000	0.147
Pdensi_DN23656_c3_g2	FC_3	MC_2_4	9.40580429287642	2901.81103410367	1455.60841919827	-8.26241396450791	1.01572274237462	-8.13451704861069	4.13583773424205e-16	3.65084094270569e-14	0.275	0.446	0.687	1.567	1.000	0.900	1.222	0.720	0.977	1.944	0.695	0.972	0.153	0.476	0.306	1.477	0.445	0.000	0.456	1.434	0.000	11.722	184.006	50.574	0.000	1.389	1.325
Pdensi_DN27231_c0_g1d368140	FC_3	MC_2_4	37.9527065905494	636.280805512787	337.116756051668	-4.06230708853931	0.499691742422254	-8.12962621484856	4.30616187453261e-16	3.79509027099659e-14	1.572	1.796	0.440	2.530	1.785	1.703	7.320	4.612	7.301	5.778	5.427	4.149	1.086	1.801	0.770	4.649	1.490	0.632	1.033	1.098	0.489	21.439	13.538	20.471	0.973	4.651	4.084
Pdensi_GG_130480_c0_g1	FC_3	MC_2_4	526.505385191442	0	263.252692595721	11.1692013759784	1.37398255935839	8.12907070755988	4.32593936055638e-16	3.80641068158187e-14	6.568	29.945	17.180	14.896	22.371	23.184	19.801	11.120	19.146	12.650	10.383	8.938	9.853	27.277	13.959	10.305	17.204	3.714	4.199	2.637	1.086	0.000	0.000	0.000	3.409	0.284	12.029
Pdensi_DN16725_c0_g1d111861	FC_3	MC_2_4	2695.35231993581	369.965087910241	1532.65870392303	2.86380196046318	0.352329658182383	8.12818874016203	4.35752370165858e-16	3.8250578770788e-14	73.334	125.021	106.220	122.717	94.109	101.907	107.315	68.440	81.294	77.397	76.291	63.824	69.081	112.963	76.343	77.334	81.034	72.265	37.349	28.917	37.813	14.046	9.426	9.108	4.401	8.649	5.642
Pdensi_DN24966_c0_g1d498540	FC_3	MC_2_4	313.972105058511	4.76030042858901	159.36620274355	5.9158408534607	0.727826669067262	8.12809025127106	4.36106478536285e-16	3.8250578770788e-14	8.739	22.138	9.556	14.445	16.284	9.321	23.531	20.807	23.061	19.440	19.524	16.386	9.382	11.909	8.617	8.712	11.176	4.869	6.855	1.466	4.103	0.196	0.221	0.000	1.175	0.920	0.904
Pdensi_DN22053_c0_g1	FC_3	MC_2_4	427.150175022263	45.6123282262281	236.381251624246	3.24003249941642	0.398710082524466	8.12628684707917	4.42640829969261e-16	3.87617821535762e-14	12.005	18.359	11.521	9.728	12.818	11.705	11.395	16.295	12.008	8.376	8.214	6.989	12.643	14.992	13.000	7.262	4.218	4.896	4.187	8.232	2.423	1.508	0.987	1.492	1.462	1.568	1.626
Pdensi_DN21116_c0_g2d538898	FC_3	MC_2_4	771.435600332547	5580.96779472035	3176.20169752645	-2.85455921069631	0.351439653574101	-8.12247332270496	4.56777927103188e-16	3.99360650724963e-14	21.801	34.911	19.364	44.495	47.555	38.312	46.700	37.312	42.588	39.671	48.928	40.984	21.689	30.494	21.502	18.414	15.848	12.916	19.846	26.326	33.049	185.481	122.366	178.303	5.566	7.920	4.459
Pdensi_DN22686_c0_g3	FC_3	MC_2_4	13.2986805722439	1796.23557883684	904.767129704544	-7.08205523946919	0.872333708417617	-8.11851608063592	4.71918190596878e-16	4.11941815149637e-14	0.682	0.447	0.414	0.899	1.214	2.240	4.360	4.381	10.517	6.702	7.434	6.487	0.587	0.325	0.340	1.196	1.499	3.760	1.909	2.174	0.838	18.937	23.947	106.178	0.059	0.127	0.159
Pdensi_DN29192_c0_g1d81545	FC_3	MC_2_4	365.234684100928	0	182.617342050464	10.6415423315175	1.31098955244473	8.11718317028018	4.77128365181509e-16	4.15828730454856e-14	8.425	11.364	8.095	18.295	13.371	13.117	16.991	11.730	13.686	8.119	7.823	8.915	9.373	15.086	10.526	3.387	1.295	0.630	5.132	0.598	1.234	0.000	0.000	0.000	0.000	0.000	0.208
Pdensi_DN2212_c0_g1d44145	FC_3	MC_2_4	23.0231907501513	642.25768926629	332.640440008221	-4.79856380126893	0.591480955698091	-8.11279510361489	4.94684465071976e-16	4.30446041826338e-14	0.082	0.000	0.081	0.826	2.268	1.422	0.994	1.960	0.096	0.575	1.031	0.289	0.636	0.941	0.640	0.073	0.355	0.201	0.820	1.991	1.285	25.287	8.408	22.551	0.000	0.183	0.000
Pdensi_DN26169_c0_g1d228600	FC_3	MC_2_4	4379.42443797961	42269.6472644259	23324.5358512028	-3.27078213775558	0.403230702698413	-8.11144120690105	5.00228632153856e-16	4.34581539193664e-14	5.262	5.348	4.523	66.458	157.933	268.989	77.989	75.168	58.899	38.369	36.644	38.545	83.355	156.954	180.046	10.094	31.486	8.052	16.376	24.578	17.915	1463.366	1141.356	1099.346	2.052	2.145	2.269
Pdensi_DN21649_c0_g2	FC_3	MC_2_4	1569.57645671419	13.9071423117726	791.741799512982	6.77770197963145	0.835863744267531	8.10862060486995	5.11976317329965e-16	4.4408486065275e-14	32.843	126.381	55.806	85.858	122.444	39.140	99.671	91.188	77.145	60.814	107.429	48.623	26.183	87.985	38.866	101.266	45.737	23.289	4.783	4.401	5.954	0.564	0.623	0.038	0.168	0.127	0.045
Pdensi_DN16525_c0_g1d111467	FC_3	MC_2_4	487.92187333162	0	243.96093666581	11.0589974537288	1.36400114440499	8.10776259176305	5.15603534111008e-16	4.46525672616704e-14	24.139	21.205	13.084	16.677	16.678	11.176	10.785	6.383	6.109	4.154	4.228	2.148	20.855	15.072	9.809	8.627	4.410	2.622	1.726	0.133	1.575	0.000	0.000	0.000	0.000	0.000	0.000
Pdensi_DN41180_c0_g1d243922	FC_3	MC_2_4	953.513913955395	0	476.756956977697	12.0258833096401	1.48362920624285	8.10572025613764	5.24339618686636e-16	4.53376237852102e-14	22.747	49.722	12.747	37.849	50.640	34.301	30.422	19.141	13.929	12.963	10.128	7.503	11.337	61.597	20.951	5.261	7.793	1.964	0.000	0.084	0.000	0.000	0.000	0.000	0.000	0.000	0.000
Pdensi_DN29248_c0_g1d502432	FC_3	MC_2_4	83.0824662026588	3421.2777089484	1752.18008757553	-5.36292470207227	0.661859441418699	-8.1028151393849	5.37018071302786e-16	4.63608714197339e-14	0.614	0.388	0.179	3.350	3.249	5.783	4.973	2.024	1.982	0.970	1.274	1.024	1.322	2.942	3.726	0.619	0.555	0.586	1.717	7.587	1.444	47.909	95.518	145.273	0.056	0.202	0.000
Pdensi_DN21253_c0_g1d294442	FC_3	MC_2_4	12.2373855096977	692.729827444287	352.483606476992	-5.8202325352123	0.719419355000457	-8.09018063631136	5.95763112862485e-16	5.13516004314405e-14	0.052	0.879	0.205	0.424	0.512	0.960	1.088	1.099	0.489	1.590	0.530	0.656	0.278	0.414	0.465	0.027	0.106	0.112	0.372	0.608	0.558	7.201	24.493	26.656	1.604	1.712	1.086
Pdensi_DN21241_c2_g1	FC_3	MC_2_4	442.578547732767	10.170356348557	226.374452040662	5.39678958345242	0.667109008769392	8.08981667540034	5.97546006115325e-16	5.14245470403887e-14	6.193	37.183	15.056	21.310	13.793	13.588	17.757	17.054	11.740	31.380	21.719	16.697	8.349	22.651	11.934	11.375	7.547	5.712	6.359	4.350	5.940	0.473	0.271	0.142	9.358	10.444	5.948
Pdensi_GG_106383_c0_g1	FC_3	MC_2_4	16.7945009117093	714.30119378063	365.54784734617	-5.39564110880813	0.667295986351281	-8.08582880636081	6.17428634255332e-16	5.30524829302398e-14	4.057	1.294	0.240	0.906	0.871	1.812	0.792	0.752	2.559	0.847	0.301	1.685	0.265	1.102	0.265	1.068	2.048	1.164	3.433	4.423	5.149	25.027	18.903	18.716	0.000	1.340	1.156
Pdensi_DN17933_c2_g2	FC_3	MC_2_4	327.619683585661	0	163.80984179283	10.4845128528493	1.29682894967153	8.08473072374338	6.23016958252538e-16	5.34490142340842e-14	4.540	10.221	5.104	3.080	7.434	6.446	8.637	7.008	13.912	5.756	5.281	7.415	9.882	11.341	9.917	3.340	1.276	0.679	0.000	0.430	0.370	0.000	0.000	0.000	0.000	0.000	0.000
Pdensi_DN17979_c0_g1d58195	FC_3	MC_2_4	400.015654885865	1.10079328007896	200.558224082972	8.39552148869439	1.03954712187243	8.07613364709473	6.68526094348145e-16	5.72145590919337e-14	19.440	15.409	17.282	9.165	13.401	11.952	7.261	11.910	15.697	16.725	8.865	15.664	14.209	12.146	11.384	27.638	13.529	11.650	5.712	0.834	7.645	0.000	0.089	0.000	0.000	0.000	0.000
Pdensi_DN18322_c0_g1d404030	FC_3	MC_2_4	2077.41012395873	148.044714353137	1112.72741915593	3.81427180472587	0.472294321576622	8.07604840979877	6.68993314701881e-16	5.72145590919337e-14	91.929	98.993	57.544	59.876	31.340	68.058	27.464	6.860	2.854	5.006	7.703	1.762	79.263	53.077	62.522	21.026	4.976	3.665	5.865	2.267	0.988	2.976	5.071	4.628	30.231	27.506	31.289
Pdensi_DN11853_c0_g1d458076	FC_3	MC_2_4	92.5107493920538	1882.72847221524	987.619610803646	-4.34550826693715	0.538112123104571	-8.07546992598174	6.72172732704624e-16	5.73970700806844e-14	0.109	0.215	0.054	0.979	3.595	4.985	1.484	1.923	1.336	0.594	1.055	0.517	1.230	3.610	4.091	0.165	0.985	0.114	0.394	0.549	0.130	54.769	56.726	52.148	0.000	0.061	0.065
Pdensi_DN25249_c0_g1d428981	FC_3	MC_2_4	0	518.514445713067	259.257222856533	-11.8838171299517	1.47303268304825	-8.06758551029544	7.17019856416737e-16	6.11315096838779e-14	0.000	0.000	0.000	0.000	0.000	0.000	0.000	0.000	0.000	0.000	0.000	0.000	0.000	0.000	0.000	0.000	0.388	0.000	0.000	1.256	0.000	13.179	26.407	5.831	0.000	2.041	0.441
Pdensi_GG_55579_c1_g1	FC_3	MC_2_4	546.724739841295	0	273.362369920648	11.2234211883884	1.39204448492992	8.0625449185652	7.47222754058424e-16	6.36077713710571e-14	4.263	18.554	3.753	12.703	13.470	23.239	8.075	6.128	8.708	3.092	4.336	2.809	7.934	21.380	23.481	3.934	0.603	0.228	0.207	0.000	0.043	0.000	0.000	0.000	0.000	0.000	0.000
Pdensi_DN20664_c2_g2	FC_3	MC_2_4	292.275158028835	17.3711245470629	154.823141287949	4.08349326701434	0.506719827885982	8.05868064024757	7.71222916486779e-16	6.55491725272803e-14	9.253	10.213	12.349	7.760	8.216	8.718	10.334	8.748	12.294	8.530	7.595	7.876	7.650	9.638	10.531	5.807	3.236	4.323	2.565	3.212	2.120	0.674	0.307	0.569	0.668	1.501	1.965
Pdensi_DN6719_c0_g1d46739	FC_3	MC_2_4	0	464.293231149673	232.146615574836	-11.7226714054607	1.45526745051651	-8.05533814509493	7.9259385954573e-16	6.72614504671064e-14	0.000	0.000	0.000	0.000	0.000	0.000	0.000	0.071	0.000	0.000	0.000	0.000	0.000	0.000	0.000	0.000	0.148	0.084	0.000	4.566	0.000	6.158	12.544	20.378	0.000	0.000	0.000
Pdensi_DN9298_c0_g1d385309	FC_3	MC_2_4	61.3905802381751	507.633096554778	284.511838396477	-3.04493411418191	0.378013926459339	-8.05508448512	7.94239303054113e-16	6.72970727985943e-14	4.030	1.747	4.045	4.572	1.964	3.042	3.549	5.499	3.368	2.381	2.025	1.419	1.331	2.324	2.225	1.084	1.724	1.468	4.028	6.043	1.739	15.851	14.654	13.756	5.903	2.722	10.292
Pdensi_DN19639_c4_g1	FC_3	MC_2_4	8099.80126811074	46.9827324447731	4073.39200027775	7.41846094461615	0.921247549731675	8.05262488543591	8.10369806465607e-16	6.85580348132521e-14	79.055	291.638	151.149	167.586	230.665	254.385	128.666	104.983	82.114	56.508	148.161	85.096	179.447	342.604	256.873	113.799	54.981	31.472	25.671	29.729	32.348	1.492	2.571	0.124	0.925	0.986	0.076
Pdensi_GG_61809_c0_g1	FC_3	MC_2_4	12.936332985908	642.397379271372	327.66685612864	-5.63496243220945	0.699913368024636	-8.05094271611499	8.2158720040494e-16	6.94001028083594e-14	0.061	0.039	0.097	0.456	0.364	1.273	0.568	0.214	0.368	0.283	0.368	0.259	0.175	0.320	0.752	0.066	0.081	0.199	0.876	1.283	0.486	13.407	26.557	15.470	0.133	0.095	0.146
Pdensi_DN33732_c0_g1d200767	FC_3	MC_2_4	135.016017104599	2184.4927078037	1159.75436245415	-4.01512439755361	0.498844448110077	-8.04885052397661	8.35752443123847e-16	7.04882083596896e-14	3.505	3.519	8.022	6.717	4.091	7.821	4.346	5.419	6.598	3.696	3.885	2.610	2.715	4.690	5.506	19.758	26.616	19.725	16.004	8.598	17.200	54.269	47.325	85.706	3.742	1.712	0.921
Pdensi_DN13209_c0_g1d106408	FC_3	MC_2_4	57.6520197877341	12669.5249790322	6363.58849940997	-7.77835403502971	0.966539680463035	-8.04763031695023	8.44124692608076e-16	7.10851386078819e-14	5.208	73.323	5.854	1.889	0.648	1.679	6.921	2.332	0.764	6.840	3.012	0.976	0.757	2.873	1.981	0.154	2.883	3.704	7.528	11.394	3.089	42.641	507.524	506.470	1012.116	875.052	1216.564
Pdensi_DN22262_c0_g1d496121	FC_3	MC_2_4	191.804733273971	2906.80852242864	1549.30662785131	-3.92126061528562	0.487361960105079	-8.04588978269901	8.56210254965766e-16	7.19924659405059e-14	6.778	8.052	7.141	11.470	10.757	8.446	10.428	10.314	11.458	11.391	8.432	8.507	5.423	7.885	5.012	9.364	9.597	6.117	17.596	14.425	22.594	60.851	124.747	65.480	4.652	5.833	4.327
Pdensi_DN17084_c0_g1d215790	FC_3	MC_2_4	6.49623928809836	708.813113601315	357.654676444707	-6.77513489675474	0.842461915390577	-8.04206667741615	8.8335799898843e-16	7.41615509059002e-14	0.024	0.065	0.012	0.136	0.173	0.168	0.197	0.125	0.070	0.113	0.046	0.014	0.321	0.235	0.054	0.066	0.067	0.015	0.083	17.209	1.121	40.006	12.726	11.453	0.000	0.000	0.000
Pdensi_GG_152495_c0_g1	FC_3	MC_2_4	1.76641056943457	357.12842904552	179.447419807477	-7.67548105185293	0.954940781019957	-8.03765134384027	9.15767566305431e-16	7.67650900695664e-14	0.000	0.039	0.036	0.045	0.000	0.078	0.079	0.075	0.042	0.000	0.046	0.000	0.040	0.042	0.081	0.033	0.000	0.000	0.000	0.337	0.000	20.490	3.684	8.060	0.000	0.853	1.129
Pdensi_GG_34709_c1_g1	FC_3	MC_2_4	22.2004931664692	646.466836717211	334.33366494184	-4.86785101544548	0.606194424432116	-8.03018110898279	9.73288805722038e-16	8.14624926325826e-14	0.000	0.143	0.000	0.839	0.482	2.748	0.442	0.972	0.628	0.156	0.335	0.625	0.738	0.459	0.887	0.119	0.000	0.000	0.587	0.154	0.000	12.511	15.246	27.178	0.000	0.000	0.000
Pdensi_GG_69562_c0_g1	FC_3	MC_2_4	10595.8424466096	64726.0082644707	37660.9253555402	-2.61081177647805	0.32518239680966	-8.02876109559599	9.84618800144373e-16	8.22853574440288e-14	235.272	397.532	268.720	434.804	540.770	463.453	501.170	527.642	518.684	591.469	456.813	472.395	276.082	446.463	293.020	344.441	551.551	413.433	514.101	1084.768	634.852	2053.744	1653.790	1928.902	141.705	344.885	253.819
Pdensi_DN21498_c0_g6	FC_3	MC_2_4	218.687599096277	2.03330087447479	110.360449985376	6.76712025999388	0.842903506798612	8.02834512540555	9.87962277188992e-16	8.24392960354693e-14	11.537	22.976	5.836	1.932	4.088	4.519	2.038	1.815	2.111	1.177	0.934	0.070	7.299	6.804	6.558	2.492	0.359	0.371	0.303	0.034	0.085	0.044	0.109	0.060	0.000	0.000	0.071
Pdensi_DN18990_c0_g1d59915	FC_3	MC_2_4	3828.14667916745	10.8610791237447	1919.5038791456	8.41173202142067	1.04811386742318	8.02558985513776	1.01039267536469e-15	8.41830352558025e-14	127.441	243.434	163.697	92.007	105.037	106.399	102.794	97.968	95.319	85.839	89.473	56.803	113.848	148.028	103.062	218.600	132.435	89.079	42.291	15.551	48.665	0.914	0.114	0.000	0.072	0.052	0.056
Pdensi_DN17873_c0_g3	FC_3	MC_2_4	129.391935487658	30438.4646717217	15283.9283036047	-7.87827132975403	0.981890989769696	-8.02357024541175	1.02715204716486e-15	8.54497125782326e-14	0.157	0.078	0.132	0.784	0.058	31.836	1.046	0.162	0.530	0.309	0.259	0.787	0.749	1.452	10.149	0.153	0.107	0.106	7.776	0.392	8.842	758.377	627.433	1222.837	2.824	20.551	1.615
Pdensi_DN22746_c0_g1	FC_3	MC_2_4	0	269.103002830632	134.551501415316	-10.935251449536	1.36295961776473	-8.02316613567023	1.03053821250319e-15	8.5601711188654e-14	0.000	0.000	0.000	0.000	0.109	0.099	0.100	0.284	0.213	0.106	0.114	0.320	0.000	0.000	0.000	0.000	0.000	0.334	0.000	0.105	0.259	7.152	5.990	10.027	0.000	0.203	0.000
Pdensi_DN15479_c0_g1d109517	FC_3	MC_2_4	368.902127413966	2.55871386843108	185.730420641198	6.98007958193991	0.870022305306963	8.0228742865129	1.03299054698031e-15	8.56757990521161e-14	6.740	14.332	11.456	15.321	19.173	18.060	16.266	17.881	20.330	11.386	17.972	15.531	10.453	11.834	12.746	12.747	6.996	4.988	3.999	0.292	2.594	0.218	0.032	0.000	0.124	0.000	0.000
Pdensi_GG_122947_c2_g1	FC_3	MC_2_4	537.944660302699	0	268.97233015135	11.1999749631826	1.39613526406074	8.02212740519628	1.03929261361963e-15	8.60199075834739e-14	20.498	26.210	14.081	15.479	14.609	7.364	19.156	16.755	15.727	14.616	19.447	8.600	20.294	22.566	8.193	15.265	3.688	1.629	2.484	0.982	4.352	0.000	0.000	0.000	0.000	0.000	0.000
Pdensi_DN38071_c0_g1d89605	FC_3	MC_2_4	0	283.341816215762	141.670908107881	-11.0128012199022	1.37282289204913	-8.02201164016429	1.04027280507461e-15	8.60199075834739e-14	0.000	0.000	0.000	0.000	0.000	0.000	0.000	0.000	0.000	0.000	0.000	0.000	0.000	0.000	0.000	0.347	0.000	0.000	0.000	4.466	0.557	10.545	9.852	4.663	0.000	0.000	0.000
Pdensi_DN17921_c2_g2	FC_3	MC_2_4	254.404454631639	3.96579109288546	129.185122862262	5.91715380692598	0.737828495952314	8.01968728422276	1.0601471408128e-15	8.75314870879208e-14	10.832	9.122	5.022	3.403	4.307	4.782	3.565	3.596	2.340	5.227	4.416	1.979	8.415	10.646	5.197	5.518	2.314	1.741	0.880	1.229	0.918	0.168	0.138	0.033	0.475	0.185	0.096
Pdensi_GG_92604_c1_g1	FC_3	MC_2_4	231.48802112565	15.4825775169126	123.485299321281	3.86909450731989	0.482634403743499	8.01661563558192	1.0869859230645e-15	8.96126863239932e-14	9.315	9.974	6.815	4.906	7.595	6.758	5.672	6.403	9.321	4.010	5.788	5.957	6.744	8.057	7.216	6.141	1.944	4.504	1.735	2.255	3.222	0.589	0.476	0.313	0.000	0.436	0.560
Pdensi_DN15075_c0_g1d275390	FC_3	MC_2_4	0	548.500857717531	274.250428858766	-11.9636094147716	1.49305920362626	-8.01281649496215	1.12110856521204e-15	9.22872367039462e-14	0.000	0.015	0.000	0.017	0.000	0.030	0.030	0.000	0.065	0.082	0.000	0.050	0.000	0.000	0.000	0.013	0.000	0.088	0.016	0.049	0.000	5.317	19.542	21.285	17.823	11.461	49.200
Pdensi_DN14366_c0_g1d342022	FC_3	MC_2_4	6104.89498918256	137.203278902776	3121.04913404267	5.47344983936095	0.683164652841409	8.01190432876738	1.12945717033726e-15	9.28352925067927e-14	271.528	339.270	128.882	697.781	661.646	104.825	583.154	325.000	157.160	381.273	254.055	90.642	200.217	321.130	64.736	308.883	399.022	130.301	245.194	53.411	92.687	6.214	3.014	2.983	0.045	0.065	0.174
Pdensi_DN20973_c0_g1d220569	FC_3	MC_2_4	2.6053504109729	1124.67299714509	563.639173778029	-8.7356168463641	1.09074502381642	-8.00885326599884	1.15782952610091e-15	9.50250941107574e-14	0.000	0.000	0.000	0.000	0.000	0.451	0.229	0.000	0.049	0.000	0.000	0.000	0.000	0.096	0.141	0.000	0.046	0.000	0.000	0.000	0.000	13.929	15.701	64.074	0.000	0.000	0.000
Pdensi_DN26418_c0_g1d430036	FC_3	MC_2_4	0	293.126329279301	146.563164639651	-11.0609856566618	1.38131729356707	-8.00756329351252	1.1700353155378e-15	9.58835209476394e-14	0.100	0.000	0.000	0.127	0.363	0.000	0.222	0.000	0.118	0.000	0.126	0.118	0.000	0.000	0.000	0.090	0.000	0.000	0.111	0.464	0.715	7.296	12.369	5.835	1.958	2.468	1.082
Pdensi_DN23538_c1_g6	FC_3	MC_2_4	350.413358107614	1.61255051276568	176.01295431019	7.77983604300479	0.971730979393221	8.00616241324606	1.18343410852203e-15	9.68370091840691e-14	18.755	29.095	31.341	61.424	45.067	26.149	57.125	53.368	59.641	49.960	62.460	48.616	9.998	17.459	6.240	48.611	33.467	23.891	20.663	0.531	11.390	0.068	0.019	0.031	3.681	1.231	1.114
Pdensi_DN31756_c0_g1d235130	FC_3	MC_2_4	178.721797632493	1486.35023043964	832.536014036065	-3.05545946116135	0.381669374243328	-8.00551384878313	1.1896884144877e-15	9.72039167944369e-14	4.492	5.218	4.830	2.835	5.861	13.169	2.123	2.694	3.447	1.517	0.404	1.508	5.674	5.921	5.331	1.438	1.375	0.781	2.135	10.391	4.617	34.058	43.276	50.331	3.300	9.021	8.180
Pdensi_DN23067_c0_g1d546666	FC_3	MC_2_4	298.10479636039	1.72701693009937	149.915906645245	7.27177747582138	0.909350523370171	7.99667156826527	1.27827610222415e-15	1.04286816744011e-13	30.679	14.160	14.789	15.951	8.427	7.961	16.646	4.056	4.759	5.580	1.885	1.865	12.445	8.013	7.452	4.607	1.640	0.776	3.519	2.219	12.403	0.063	0.102	0.000	0.383	0.326	0.846
Pdensi_DN8410_c0_g1d170709	FC_3	MC_2_4	569.145560197051	3.87478422190785	286.51017220948	7.10336395533791	0.888566230081216	7.99418626869114	1.30432440587991e-15	1.06254059093831e-13	7.636	28.147	9.810	26.072	29.004	21.922	21.513	23.494	19.772	15.919	20.335	14.333	11.755	29.595	13.818	6.041	4.514	3.413	0.752	0.998	1.921	0.082	0.252	0.000	0.854	0.443	0.715
Pdensi_DN8508_c0_g1	FC_3	MC_2_4	619.949752637292	3.6056878801606	311.777720258726	7.29284057036129	0.912436712217426	7.99270839578348	1.32006108864384e-15	1.07376702419376e-13	34.388	26.906	20.136	14.326	23.536	17.487	15.297	9.970	5.117	6.470	6.770	3.116	14.440	34.734	10.954	8.026	4.903	2.300	1.648	0.451	1.333	0.236	0.095	0.000	1.414	5.228	2.240
Pdensi_DN42508_c0_g1d245245	FC_3	MC_2_4	95.8210813962406	693.672327960106	394.746704678173	-2.85330531803903	0.357024505833507	-7.99190327671688	1.3287126979167e-15	1.07920561230495e-13	3.927	4.513	2.752	3.700	4.444	4.552	3.426	2.008	1.674	2.257	2.324	1.479	2.606	4.049	2.526	2.027	0.909	1.339	3.170	3.398	3.947	20.316	21.116	18.877	0.760	1.595	2.211
Pdensi_DN20927_c0_g1d494789	FC_3	MC_2_4	317.133378216035	0	158.566689108017	10.437744785253	1.30611936606111	7.99141721382651	1.33396282175092e-15	1.08186946367882e-13	9.415	10.749	12.596	14.283	15.441	15.909	14.456	14.140	19.276	10.280	13.802	10.425	8.201	11.997	10.103	7.856	0.902	0.832	0.137	0.140	0.316	0.000	0.000	0.000	0.125	0.068	0.168
Pdensi_DN17365_c0_g1d473880	FC_3	MC_2_4	75.9945128560295	2748.58973890354	1412.29212587979	-5.17624013077852	0.647885746058609	-7.98943357261369	1.35560145981518e-15	1.09779725298838e-13	2.213	1.907	0.771	2.489	2.283	4.824	3.398	2.171	2.617	1.619	1.536	1.438	1.661	2.355	3.246	1.794	1.694	2.472	7.903	6.320	3.270	35.499	73.890	121.949	24.296	18.200	9.495
Pdensi_DN11033_c0_g1d456517	FC_3	MC_2_4	92.7466154678102	1054.32071366217	573.533664564988	-3.50768807159392	0.439096193581435	-7.98842741719958	1.36670894267735e-15	1.10516231526719e-13	0.836	1.680	4.057	6.811	3.039	7.305	9.422	4.127	8.616	7.451	3.472	5.913	3.192	2.481	3.066	4.175	5.553	12.146	33.358	8.170	9.751	32.011	21.504	37.728	0.000	0.402	0.144
Pdensi_DN6713_c0_g1d2681	FC_3	MC_2_4	251.84580967804	2.17812701380185	127.011968345921	6.95756873455181	0.871378297188865	7.98455591216522	1.41029089060228e-15	1.13872693587366e-13	4.109	6.918	6.836	7.909	19.517	12.227	6.310	8.637	9.047	3.263	5.795	3.131	6.550	9.652	7.881	8.932	5.005	3.767	2.984	1.004	3.903	0.101	0.000	0.092	0.527	0.567	1.171
Pdensi_DN17780_c0_g1	FC_3	MC_2_4	3041.71519712719	19979.0927303257	11510.4039637264	-2.71547735063987	0.34014135161654	-7.98337907971029	1.42380787020816e-15	1.14795293570704e-13	138.930	94.576	87.770	128.436	110.881	146.643	90.086	79.337	97.098	88.327	71.114	87.846	93.136	103.970	91.760	76.196	149.147	173.243	290.824	467.201	584.444	475.688	588.555	654.846	102.833	121.309	97.830
Pdensi_GG_98911_c0_g1	FC_3	MC_2_4	943.640701583777	17052.9849658566	8998.31283372016	-4.17541605820891	0.523184977739556	-7.98076442532617	1.45429791094573e-15	1.17081643839276e-13	0.413	1.120	0.000	21.960	49.742	53.661	21.292	21.910	13.030	11.965	5.741	7.544	15.606	46.359	29.623	2.405	19.967	3.275	5.710	6.461	2.969	731.520	438.738	345.406	0.000	0.000	0.000
Pdensi_DN38268_c3_g1	FC_3	MC_2_4	19.8649160430063	720.956493947817	370.410704995412	-5.18501873699094	0.650021948913588	-7.97668254996143	1.50318781077563e-15	1.2084045378982e-13	1.236	0.892	1.512	0.000	1.501	0.750	0.916	0.720	0.488	1.134	0.869	0.162	0.918	0.635	0.306	0.369	0.445	0.672	0.000	0.837	0.420	13.348	28.028	20.471	0.000	0.309	1.160
Pdensi_DN6746_c0_g1d450456	FC_3	MC_2_4	519.210755248458	0.619395769385621	259.915075508922	10.1871157122135	1.27721268103917	7.97605274630145	1.51087394910197e-15	1.21280767616072e-13	17.981	28.270	13.371	19.458	19.750	15.115	26.396	18.727	29.845	12.716	22.266	18.277	13.688	19.142	16.758	1.788	0.564	0.165	0.000	0.000	0.094	0.000	0.000	0.067	0.000	0.000	0.000
Pdensi_DN5064_c0_g1d206018	FC_3	MC_2_4	482.214164752845	0	241.107082376423	11.0420890964169	1.38448988711037	7.97556500716906	1.51685291402368e-15	1.215829578064e-13	30.966	31.316	9.318	22.798	20.140	9.552	6.009	4.298	4.881	2.461	2.135	3.202	20.207	16.891	8.274	4.211	0.909	0.563	0.043	0.000	0.054	0.000	0.000	0.000	0.000	0.000	0.000
Pdensi_DN38905_c0_g1d317577	FC_3	MC_2_4	12.4903064521602	2713.88266626256	1363.18648635736	-7.77145578224712	0.974488823313458	-7.97490499257098	1.52498084339382e-15	1.22056265579272e-13	0.104	0.227	0.208	0.087	0.042	1.059	0.380	0.506	0.488	0.163	0.483	0.206	0.463	0.080	0.586	0.283	0.077	0.043	0.118	0.040	0.050	17.840	125.061	85.767	0.000	0.000	0.000
Pdensi_DN21561_c0_g1	FC_3	MC_2_4	97.5064105076965	4979.16357294984	2538.33499172877	-5.67349413086729	0.711674888451898	-7.97203080076186	1.56087889268154e-15	1.24669696307589e-13	2.320	1.737	0.103	4.783	3.040	5.621	7.170	3.519	0.770	7.120	2.725	0.505	3.410	4.591	1.309	4.087	1.722	0.125	5.732	1.940	1.447	61.998	172.809	186.103	29.177	30.405	20.957
Pdensi_DN14475_c0_g1d213391	FC_3	MC_2_4	322.201092304645	6.46385781233231	164.332475058489	5.57354462869398	0.699146357652967	7.97192829181628	1.56217446289334e-15	1.24669696307589e-13	7.141	14.693	16.864	26.049	20.522	18.634	27.547	18.104	29.688	19.303	17.043	20.800	6.407	13.569	11.067	10.763	6.508	6.221	4.885	8.152	8.386	0.375	0.139	0.109	0.209	0.075	0.421
Pdensi_DN12472_c0_g1d337998	FC_3	MC_2_4	206.785515749266	316874.609254538	158540.697385144	-10.5820120321424	1.32798029826796	-7.9685007721456	1.6061086460216e-15	1.27989842261918e-13	3.750	2.805	1.193	0.000	0.000	0.000	0.000	0.054	0.732	1.158	0.460	1.784	15.978	0.779	1.693	3.144	1.597	2.977	0.235	1.150	0.447	685.000	16262.470	9627.540	10.056	1.577	9.376
Pdensi_DN21448_c0_g1d18913	FC_3	MC_2_4	1091.54323960207	11061.5891751797	6076.56620739088	-3.34087279999214	0.419608108009928	-7.96188809562541	1.69433680003785e-15	1.34825009192577e-13	33.215	24.083	5.949	47.262	60.512	62.540	29.121	31.017	24.140	19.568	22.326	15.956	30.015	49.941	24.797	15.809	10.653	2.166	14.021	29.602	9.519	376.592	245.710	342.884	64.238	139.351	84.076
Pdensi_DN17857_c0_g1d352278	FC_3	MC_2_4	459.794563498474	31.0189743021747	245.406768900324	3.87167981803809	0.486441273991028	7.95919266116695	1.73165427690111e-15	1.37595093672261e-13	9.873	20.706	14.116	25.560	26.979	21.135	29.511	22.005	23.595	25.581	26.951	23.191	10.507	20.528	13.222	11.059	6.772	6.558	6.112	3.772	5.836	1.177	0.967	0.618	1.434	0.969	0.780
Pdensi_GG_107827_c0_g1	FC_3	MC_2_4	337.323298006053	41.7041360828727	189.513717044463	3.01192768623176	0.378584651162185	7.95575752209104	1.78038785005371e-15	1.41262970079551e-13	10.071	8.994	10.048	6.474	12.808	16.160	5.587	8.633	7.646	5.506	9.852	6.225	9.894	11.527	10.663	4.192	2.783	1.948	2.343	2.700	6.872	1.545	1.045	1.093	2.031	9.914	8.791
Pdensi_DN17804_c1_g1	FC_3	MC_2_4	57.2104715413527	905.25770827132	481.234089906336	-3.9871683329196	0.501465733205574	-7.95102849287825	1.8496939433511e-15	1.46550210178406e-13	1.949	2.213	1.217	1.161	0.876	1.524	0.682	0.800	0.812	0.696	0.621	0.602	2.064	1.470	1.847	0.638	0.829	0.569	0.793	0.901	0.775	42.550	18.572	19.668	0.323	0.494	0.348
Pdensi_DN26720_c0_g4d78357	FC_3	MC_2_4	0	455.66617883525	227.833089417625	-11.697771940541	1.47142780165799	-7.94994625448836	1.86592448603747e-15	1.47623126556734e-13	0.000	0.000	0.000	0.000	0.000	0.000	0.000	0.000	0.000	0.000	0.000	0.000	0.000	0.000	0.000	0.000	0.000	0.000	0.000	1.471	0.000	26.023	9.987	5.453	0.000	0.000	0.000
Pdensi_DN22617_c1_g2	FC_3	MC_2_4	288.482778347896	1238.49129797659	763.487038162245	-2.10192216346001	0.264620510848394	-7.94315662350242	1.97099809257602e-15	1.55711685281984e-13	7.699	7.463	4.381	6.120	7.462	7.749	4.230	2.129	1.695	1.823	2.278	1.216	8.594	10.229	8.627	5.517	2.981	2.133	3.364	5.324	2.645	41.928	33.396	33.087	184.749	167.570	229.096
Pdensi_DN9869_c0_g1d333419	FC_3	MC_2_4	311.832319548451	2326.94635402826	1319.38933678836	-2.89926689972773	0.365421409136418	-7.93403677846742	2.1213523141907e-15	1.67349095061716e-13	11.860	8.381	5.990	12.807	10.958	17.971	17.677	14.303	18.459	18.124	24.780	17.923	9.531	9.706	10.315	7.003	6.711	7.660	18.338	19.039	18.860	61.101	57.091	82.272	11.896	13.091	9.837
Pdensi_GG_75008_c0_g1	FC_3	MC_2_4	0	251.377699219658	125.688849609829	-10.8402302277123	1.36662637158941	-7.93210964830491	2.15454074200753e-15	1.69723405998086e-13	0.000	0.000	0.000	0.000	0.000	0.000	0.000	0.044	0.025	0.000	0.162	0.025	0.000	0.000	0.000	0.000	0.024	0.000	0.000	0.000	0.000	9.980	7.818	4.470	4.023	39.086	18.699
Pdensi_DN24916_c0_g1d136025	FC_3	MC_2_4	6.60906864558934	3626.60274117199	1816.60590490879	-9.09277585544017	1.14677794653958	-7.92897690688747	2.20958626238306e-15	1.73810233986252e-13	0.224	0.269	0.171	0.161	0.134	0.239	0.215	0.214	0.281	0.141	0.152	0.174	0.048	0.296	0.301	0.055	0.229	0.315	1.737	36.661	7.463	295.336	27.619	17.864	1.644	6.360	6.935
Pdensi_DN17461_c0_g1d57286	FC_3	MC_2_4	459.242526354583	0	229.621263177291	10.9717605628777	1.38383508460832	7.92851741143936	2.2177756865501e-15	1.74204852425923e-13	5.357	14.325	4.217	11.497	17.350	14.727	35.102	34.680	36.841	26.302	21.237	16.191	8.040	13.878	22.057	0.462	0.066	0.000	0.034	0.000	0.000	0.000	0.000	0.000	0.000	0.000	0.000
Pdensi_DN25291_c0_g1d227068	FC_3	MC_2_4	333.323116398728	0	166.661558199364	10.5094467430392	1.32567976662474	7.92759081614173	2.23438108513688e-15	1.75258468372179e-13	3.985	16.223	31.118	0.225	5.876	0.967	1.114	7.934	6.702	2.439	0.901	1.616	7.742	10.888	13.201	0.375	2.796	7.599	0.000	1.245	1.617	0.000	0.000	0.000	0.000	0.934	0.000
Pdensi_DN21593_c1_g4	FC_3	MC_2_4	21.0236720373555	9633.28515728657	4827.15441466196	-8.84088371788903	1.11580277386577	-7.92333907475355	2.31215942132865e-15	1.81100463890829e-13	0.037	0.020	0.184	0.905	0.155	1.508	1.957	0.307	0.519	0.216	0.140	0.110	0.226	0.340	1.438	0.017	0.061	0.116	0.169	0.301	0.424	24.732	422.232	357.349	0.087	0.042	0.155
Pdensi_DN19345_c1_g2	FC_3	MC_2_4	355.701757598621	4330.01109324111	2342.85642541986	-3.60516958735181	0.455086318460864	-7.92194676285758	2.33820427575784e-15	1.8287954980735e-13	10.953	11.236	8.778	14.587	17.225	15.826	17.071	18.288	18.188	23.726	19.373	16.776	10.290	13.384	10.239	7.973	7.860	7.082	6.853	16.445	9.852	116.757	82.792	172.585	5.060	8.730	7.182
Pdensi_DN42539_c0_g1d36634	FC_3	MC_2_4	443.343861480154	0.680042918369859	222.011952199262	9.13230887351688	1.15341087874981	7.91765453384269	2.42032722043749e-15	1.89033408770044e-13	3.811	16.002	12.033	11.566	22.276	20.289	10.841	10.521	10.365	7.388	9.383	4.333	9.165	15.603	17.704	15.681	17.879	8.582	24.356	15.379	14.445	0.044	0.036	0.000	0.000	0.000	0.000
Pdensi_DN56690_c0_g1	FC_3	MC_2_4	307.104386397051	0	153.552193198526	10.3914354196311	1.31390672626134	7.90880753704604	2.59865999656261e-15	2.02440186838076e-13	4.388	20.313	9.584	6.200	14.630	14.195	4.566	7.319	8.002	5.188	12.040	5.771	7.636	12.033	9.739	1.387	1.661	3.775	0.857	2.689	1.857	0.000	0.000	0.000	1.142	2.321	0.939
Pdensi_DN31229_c0_g1d144237	FC_3	MC_2_4	0	764.47275208899	382.236376044495	-12.4429093125754	1.57330442529622	-7.90877411422307	2.59935766074461e-15	2.02440186838076e-13	0.064	0.000	0.000	0.000	0.000	0.070	0.000	0.000	0.000	0.075	0.000	0.000	0.000	0.000	0.000	0.000	0.000	0.000	0.289	0.000	0.184	4.579	31.882	27.685	0.000	0.000	0.000
Pdensi_DN35346_c0_g2	FC_3	MC_2_4	1.56077047750609	541.666948317383	271.613859397444	-8.37396461856477	1.05890690808847	-7.90812162485689	2.6130146557425e-15	2.03215556215577e-13	0.014	0.073	0.027	0.148	0.114	0.338	0.192	0.049	0.063	0.042	0.073	0.057	0.000	0.109	0.061	0.000	0.000	0.017	0.000	1.185	0.000	5.053	19.888	20.626	0.212	0.286	0.326
Pdensi_DN21394_c1_g2	FC_3	MC_2_4	21.6927630989457	903.246521263985	462.469642181465	-5.37788356914473	0.680142416275567	-7.90699630026577	2.63673458128585e-15	2.04770224780878e-13	0.666	0.510	0.175	0.849	1.414	0.885	2.522	3.712	0.807	1.757	3.406	0.370	0.662	0.841	0.565	0.542	0.631	0.359	0.791	0.914	0.485	9.623	36.345	30.410	0.106	2.862	0.049
Pdensi_DN21920_c0_g1d541611	FC_3	MC_2_4	350.530308723298	5065.78208090262	2708.15619481296	-3.85304880890752	0.487325158406977	-7.90652553523564	2.64672029378419e-15	2.05255401766264e-13	10.803	6.049	4.551	24.790	14.890	23.874	30.312	29.500	41.461	22.456	34.389	28.057	10.162	10.522	12.545	10.285	8.623	6.714	17.783	25.199	15.922	103.561	117.027	210.704	17.604	17.337	19.820
Pdensi_DN21129_c0_g1	FC_3	MC_2_4	511.327842719144	14.7349872739212	263.031414996532	5.07931516864512	0.642453251750911	7.90612414958162	2.655263758374e-15	2.05627520334673e-13	22.416	17.654	11.540	24.805	17.211	18.574	20.430	16.451	25.142	16.482	17.531	18.830	16.444	18.802	13.330	9.044	4.570	3.613	2.551	1.293	3.125	0.390	0.758	0.173	0.314	0.219	0.441
Pdensi_DN28840_c0_g1d81294	FC_3	MC_2_4	60.9142509478718	163042.143477541	81551.5288642444	-11.3876040043395	1.44096159511177	-7.90278106159813	2.72748419783479e-15	2.10819484444056e-13	1.214	0.438	0.270	0.000	0.000	0.000	0.000	0.000	0.639	0.954	0.000	0.477	5.108	0.156	0.150	0.967	0.146	0.660	0.000	0.469	0.193	541.081	7979.740	5160.273	0.000	0.606	1.789
Pdensi_GG_18371_c0_g1	FC_3	MC_2_4	30.7897679063418	1464.77373242588	747.78175016611	-5.57439519105942	0.705381530290212	-7.90266678625108	2.72998676719709e-15	2.10819484444056e-13	0.205	0.222	0.616	1.037	0.498	0.000	1.816	0.430	0.925	0.968	0.259	0.000	0.821	0.709	1.366	0.367	0.000	0.250	2.944	1.661	0.589	88.576	21.591	23.201	0.000	0.460	0.000
Pdensi_DN24416_c0_g1d553940	FC_3	MC_2_4	1170.13581544381	8867.20888288491	5018.67234916436	-2.92158025813943	0.369830962750988	-7.89977192933565	2.79414218269642e-15	2.15470745341474e-13	14.655	38.540	16.518	34.908	54.984	63.544	45.473	58.768	54.728	68.867	47.258	50.136	24.441	50.416	37.829	26.926	63.575	40.009	117.858	306.018	337.296	291.856	266.033	218.258	58.224	103.553	60.266
Pdensi_DN5648_c0_g1d206357	FC_3	MC_2_4	2.72468345439698	380.711013858418	191.717848656407	-7.1782963321905	0.908887537225341	-7.89789279552062	2.83657952392278e-15	2.18436515204073e-13	0.113	0.061	0.225	0.071	0.068	0.000	0.000	0.059	0.066	0.000	0.071	0.067	0.126	0.000	0.127	0.255	0.000	0.421	0.127	4.995	2.022	9.572	14.908	8.574	1.470	0.000	0.136
Pdensi_DN8786_c0_g1d452804	FC_3	MC_2_4	3.2223392947424	655.839485597971	329.530912446357	-7.61200917490616	0.964164174850364	-7.89493052475999	2.90477000929705e-15	2.23374372731742e-13	0.035	0.000	0.000	0.000	0.166	0.000	0.038	0.072	0.040	0.040	0.000	0.000	0.000	0.278	0.039	0.000	0.000	0.000	0.000	3.359	0.000	18.994	18.812	19.168	0.000	0.078	0.000
Pdensi_DN900_c1_g1	FC_3	MC_2_4	390.150130607534	0	195.075065303767	10.7362031885827	1.35998049410407	7.89438027613438	2.91761313641566e-15	2.24048205409844e-13	16.730	5.533	15.935	13.609	6.902	7.359	11.897	2.083	2.367	1.676	1.785	0.667	15.065	8.177	13.206	21.081	2.127	5.872	2.512	0.000	1.632	0.000	0.000	0.000	0.000	0.000	0.000
Pdensi_DN19843_c1_g1d61774	FC_3	MC_2_4	11.2795168879743	1189.43649698419	600.358006936082	-6.72401915550848	0.851983766708559	-7.8921916335157	2.96925317114015e-15	2.2769527180813e-13	0.309	0.475	0.176	0.346	0.495	0.428	1.886	1.697	3.727	3.817	1.725	2.346	0.588	0.406	0.049	1.353	1.065	1.593	9.314	5.531	3.216	53.336	20.551	31.640	9.989	12.660	15.661
Pdensi_GG_145152_c0_g1	FC_3	MC_2_4	1286.57073899187	94.1468917397802	690.358815365827	3.76321802052541	0.477077531365449	7.88806383263253	3.06910780812525e-15	2.35024314243968e-13	31.702	52.084	35.516	47.455	57.045	53.647	41.413	43.653	50.881	38.363	41.248	41.882	34.272	45.065	43.301	30.516	16.329	14.042	10.024	6.566	11.646	2.949	3.878	1.430	4.673	3.860	5.298
Pdensi_DN24369_c0_g2d133256	FC_3	MC_2_4	3934.51249277995	25.382816861986	1979.94765482097	7.25985162330457	0.920434441931996	7.88741847606887	3.08501551248034e-15	2.35913456446024e-13	27.195	66.175	3.296	5.062	47.039	103.100	2.884	5.861	0.479	0.325	0.870	0.173	83.159	199.527	98.161	1.420	12.365	0.501	0.364	0.277	1.499	0.437	1.676	0.081	0.579	6.325	2.749
Pdensi_DN29871_c0_g1d370444	FC_3	MC_2_4	350.563013832294	0	175.281506916147	10.5824546526915	1.34184366588852	7.88650341445271	3.10771056217733e-15	2.37318436894171e-13	7.584	14.043	18.590	26.357	27.023	17.033	29.472	34.311	50.207	23.884	37.721	30.696	7.201	15.246	11.327	15.722	14.809	11.861	6.349	3.242	6.831	0.000	0.000	0.000	0.000	0.017	0.000
Pdensi_DN21524_c0_g2d221423	FC_3	MC_2_4	48.8451045498317	539.509991615138	294.177548082485	-3.46387098003254	0.439239171610229	-7.8860702867965	3.1185100920084e-15	2.37812382099741e-13	1.788	1.838	1.954	3.392	2.547	1.872	2.965	2.185	2.690	2.087	2.600	2.296	1.461	1.761	1.431	2.554	3.155	2.520	3.018	4.830	3.182	19.526	10.174	17.458	0.313	0.516	0.616
Pdensi_DN32377_c0_g1d199453	FC_3	MC_2_4	816.194382201102	7.8474031954281	412.020892698265	6.62738304285726	0.840834354730437	7.88191277577131	3.22407061212921e-15	2.45521249694267e-13	32.992	29.848	19.296	55.954	77.650	32.903	63.225	42.165	24.159	23.806	29.915	18.406	19.503	40.735	18.530	12.009	2.852	1.871	1.384	0.964	1.216	0.316	0.382	0.000	0.000	0.000	0.000
Pdensi_DN20708_c0_g2d493712	FC_3	MC_2_4	889.478436919687	10.6487779547986	450.063607437243	6.31950679494164	0.802446650704448	7.87529836331661	3.39930676056032e-15	2.58507391960284e-13	33.718	43.737	49.635	32.440	24.285	27.081	30.908	26.389	42.999	21.964	27.852	25.820	26.198	34.072	24.528	40.870	20.334	17.998	9.182	3.060	10.592	0.749	0.177	0.035	0.173	0.314	0.366
Pdensi_DN23170_c0_g1d191209	FC_3	MC_2_4	0	424.017604299893	212.008802149946	-11.591635865888	1.47208237184586	-7.87431198659975	3.42623006674256e-15	2.60194450960674e-13	0.000	0.000	0.000	0.000	0.000	0.000	0.000	0.000	0.000	0.206	0.000	0.000	0.000	0.000	0.000	0.000	0.000	0.108	0.000	8.360	0.251	5.472	10.875	19.292	0.000	0.000	0.000
Pdensi_DN12990_c0_g1d51297	FC_3	MC_2_4	894.861387899703	0	447.430693949852	11.9340096030084	1.5159006847456	7.87255373857894	3.47474337940575e-15	2.63514171256426e-13	96.172	35.860	50.268	41.958	24.384	22.052	21.230	12.320	9.636	6.141	16.115	4.321	53.619	15.210	13.059	73.857	31.364	25.038	5.509	0.244	4.866	0.000	0.000	0.000	0.000	0.000	0.050
Pdensi_DN23691_c0_g5	FC_3	MC_2_4	297.154926810996	0	148.577463405498	10.3438800284047	1.31495180143238	7.86635678747852	3.65118267374415e-15	2.76512877082202e-13	3.723	13.643	24.481	0.460	3.955	1.288	0.705	5.411	4.070	1.815	0.574	0.643	8.501	11.739	8.130	0.571	5.328	10.771	0.000	1.687	0.390	0.000	0.000	0.000	0.000	0.918	0.000
Pdensi_DN15198_c2_g2	FC_3	MC_2_4	3307.14188322397	25230.2813562651	14268.7116197445	-2.93141441448187	0.372695140446621	-7.86544844928484	3.67777537061329e-15	2.78143160466795e-13	93.868	87.025	56.074	132.371	127.765	180.130	135.710	124.741	119.917	131.044	112.235	110.372	81.591	121.303	113.278	48.878	60.856	75.679	84.492	197.697	146.341	624.086	662.652	883.186	252.588	266.380	241.090
Pdensi_DN17725_c0_g1d57805	FC_3	MC_2_4	867.25577699204	41.5016386990131	454.378707845527	4.38755899855272	0.557953352512381	7.86366634199113	3.73050397663149e-15	2.81742849162212e-13	5.813	56.032	26.148	41.246	48.388	29.139	39.709	41.212	28.241	53.964	50.436	42.423	14.672	46.392	23.358	12.698	17.292	11.200	8.806	10.619	10.461	1.174	1.292	1.149	0.477	0.954	0.288
Pdensi_DN17492_c0_g1d474248	FC_3	MC_2_4	557.053848222884	0.626223650020408	278.840035936452	9.48643719908901	1.20680436712731	7.86079124131	3.81714495502762e-15	2.87890330907619e-13	3.555	20.181	1.906	1.381	2.383	19.450	8.514	10.208	12.291	4.025	10.003	3.898	9.787	25.293	18.805	3.217	0.647	0.051	0.000	0.137	0.000	0.061	0.000	0.000	0.000	0.000	0.000
Pdensi_DN24699_c0_g1	FC_3	MC_2_4	864.283122597472	4381.71916088887	2623.00114174317	-2.34212468241938	0.297961237719677	-7.8605012529276	3.8259929522126e-15	2.88161823092161e-13	36.061	32.917	34.358	20.341	19.535	36.361	30.062	21.591	36.793	27.467	30.061	23.599	25.836	25.322	30.694	23.415	25.592	25.854	21.294	31.226	33.683	125.344	141.015	114.724	42.173	70.126	185.879
Pdensi_DN16772_c0_g1d56284	FC_3	MC_2_4	3.37041848500659	715.908386872415	359.639402678711	-7.74873608468223	0.986102220298999	-7.85794406013275	3.90489611469697e-15	2.93701679552811e-13	0.029	0.000	0.000	0.073	0.000	0.343	0.063	0.000	0.271	0.102	0.000	0.034	0.161	0.067	0.098	0.000	0.000	0.000	0.000	0.000	0.000	8.241	8.262	42.935	0.000	0.000	0.000
Pdensi_DN18627_c0_g1d13791	FC_3	MC_2_4	1016.00237840762	17.1960109807449	516.59919469418	5.90195060195081	0.751100551774454	7.85773700739218	3.91135446872532e-15	2.93784991053123e-13	6.908	34.816	10.621	115.130	110.152	62.562	110.227	105.072	111.560	55.541	89.546	45.914	14.262	60.960	24.327	11.586	9.665	7.828	2.507	1.128	2.888	0.630	0.225	0.640	1.505	0.677	0.660
Pdensi_DN29776_c0_g1	FC_3	MC_2_4	10.6068552851391	204.64546242244	107.62615885379	-4.27353670718059	0.544057865999608	-7.85493046650239	3.99993993464594e-15	3.00028281491352e-13	0.316	0.669	0.602	0.672	0.225	0.355	0.315	0.283	0.378	0.298	0.258	0.304	0.378	0.372	0.240	0.336	0.927	1.550	2.434	0.316	0.756	7.012	6.990	4.013	0.133	0.077	0.164
Pdensi_DN39110_c0_g4	FC_3	MC_2_4	1.37572109949755	148.110161845038	74.7429414722679	-6.6798278850734	0.85054042963132	-7.85362770817241	4.04172851696793e-15	3.02749175924476e-13	0.000	0.033	0.000	0.115	0.018	0.000	0.150	0.111	0.000	0.054	0.116	0.055	0.017	0.088	0.017	0.042	0.289	0.811	43.916	1.355	22.732	4.020	4.218	4.564	0.000	0.052	0.441
Pdensi_DN17656_c0_g2d57685	FC_3	MC_2_4	264.470162911209	27240.4473128148	13752.458737863	-6.68661103725828	0.851490074592745	-7.85283497339225	4.06736711163854e-15	3.04254575792406e-13	13.127	2.151	0.508	6.874	1.785	36.993	15.046	4.900	9.360	8.867	11.192	9.580	5.995	5.788	13.257	0.790	1.763	5.238	31.021	31.287	10.556	220.259	496.393	1540.821	71.145	64.471	42.870
Pdensi_GG_79640_c0_g1	FC_3	MC_2_4	0	478.12380381101	239.061901905505	-11.7650741491628	1.4992665935527	-7.84721956705776	4.25362171465037e-15	3.17754222945025e-13	0.246	2.131	0.000	0.000	0.000	0.000	1.359	0.258	0.000	0.000	0.000	0.000	0.000	0.000	0.000	0.440	0.000	0.000	0.000	0.000	0.000	5.218	12.566	22.314	5.074	6.899	7.858
Pdensi_DN39074_c1_g1	FC_3	MC_2_4	510.927918940244	2634.26226088225	1572.59508991125	-2.36551261885372	0.301712523025946	-7.84028649235184	4.49519644267814e-15	3.35344097665334e-13	12.765	19.723	14.023	22.365	23.571	18.837	27.568	18.149	24.281	21.035	22.970	16.538	13.637	18.896	16.255	10.378	9.803	8.077	7.787	11.533	7.951	72.564	73.407	82.026	4.216	11.023	8.935
Pdensi_DN12992_c0_g2d390714	FC_3	MC_2_4	513.445785656244	0	256.722892828122	11.132968532217	1.4209579179055	7.83483338382535	4.6946482894927e-15	3.49748112595504e-13	7.257	14.282	7.774	15.925	27.088	23.622	16.494	9.792	10.671	12.005	5.052	5.085	9.955	29.810	10.269	2.706	3.179	1.493	0.000	0.000	0.000	0.000	0.000	0.000	0.000	0.000	0.000
Pdensi_DN38524_c0_g1d241568	FC_3	MC_2_4	22.8095630529301	1259.02653059877	640.918046825852	-5.78731972640583	0.738753267863653	-7.83390067856046	4.72962448887715e-15	3.51876371526137e-13	0.000	0.235	0.076	0.439	0.662	0.773	0.736	0.938	2.781	0.916	1.850	1.648	0.902	0.803	0.457	0.326	0.719	1.441	41.952	31.448	63.159	60.240	10.728	40.644	1.181	0.883	0.502
Pdensi_DN9376_c0_g1d332717	FC_3	MC_2_4	58.6511690569408	729.684915884194	394.168042470568	-3.63512452907578	0.464346437012631	-7.82847511970228	4.93822645924132e-15	3.66898865996081e-13	0.553	1.026	0.573	0.771	1.054	1.908	0.741	1.389	1.985	0.883	1.609	1.523	1.012	2.161	2.485	0.889	2.538	1.724	6.019	14.764	14.498	24.709	20.554	18.667	0.155	0.360	0.217
Pdensi_DN15096_c0_g1	FC_3	MC_2_4	406.478914340112	5432.60570056805	2919.54230745408	-3.73985419770126	0.47778094117362	-7.82754998245574	4.97468893841803e-15	3.69108474125378e-13	3.495	8.681	5.354	19.995	24.315	27.234	33.816	19.811	26.943	16.186	21.073	11.879	8.352	16.477	14.260	5.248	11.835	6.424	15.248	10.814	43.034	108.371	161.476	194.353	59.891	28.584	33.778
Pdensi_GG_68757_c0_g1	FC_3	MC_2_4	495.663516180277	2411.11152260019	1453.38751939023	-2.28183997571263	0.291662955106664	-7.82355090271282	5.13537774056538e-15	3.80516936873796e-13	8.321	13.674	6.489	11.300	15.407	22.867	15.378	11.504	9.196	11.711	12.273	6.343	14.391	16.403	16.300	7.165	11.309	10.253	12.370	28.796	28.913	72.085	60.931	76.214	14.043	31.245	26.482
Pdensi_DN40241_c0_g1d151957	FC_3	MC_2_4	0	442.402695615948	221.201347807974	-11.6551667725569	1.49001867833351	-7.82216152188938	5.192392400239e-15	3.84223041950839e-13	0.000	0.000	0.000	0.000	0.000	0.000	0.000	0.000	0.000	0.000	0.000	0.483	0.000	0.000	0.000	0.000	0.000	0.000	0.000	9.254	2.943	25.857	9.495	4.943	0.000	0.000	0.000
Pdensi_DN16527_c0_g1d279191	FC_3	MC_2_4	222.522918556352	5.8376341623119	114.180276359332	5.18745852562551	0.663230863003033	7.82149748299904	5.21986154054505e-15	3.85275950538115e-13	4.350	8.587	6.702	7.764	9.371	7.980	9.097	10.369	11.886	11.454	10.840	10.694	5.204	7.842	8.215	5.284	3.657	3.458	3.801	1.655	4.046	0.293	0.115	0.100	0.447	0.620	0.662
Pdensi_DN18322_c0_g1d404031	FC_3	MC_2_4	1998.07989766897	127.546323532155	1062.81311060056	3.97327435865299	0.50799531553966	7.82147834263403	5.22065543292823e-15	3.85275950538115e-13	86.332	82.811	52.552	49.319	24.476	54.134	21.594	5.740	2.990	4.366	5.944	1.395	76.453	48.861	61.947	26.329	10.820	4.528	9.790	2.588	2.123	2.344	4.586	4.008	23.674	25.621	26.952
Pdensi_DN36606_c1_g2	FC_3	MC_2_4	28.1500447970577	12396.1042239255	6212.12713436127	-8.78232155588789	1.12305398232786	-7.82003509544923	5.28086119113782e-15	3.89195925584715e-13	0.064	23.607	0.138	0.193	0.229	2.268	0.530	0.533	0.398	1.271	2.992	0.868	1.050	1.116	0.503	0.342	0.538	0.483	0.073	0.200	0.054	13.425	481.331	533.653	0.199	0.284	0.214
Pdensi_DN22759_c0_g1d426643	FC_3	MC_2_4	921.391734214599	143.01948105645	532.205607635524	2.68109326252612	0.34286485263267	7.81967950911119	5.29579927699689e-15	3.89289326324885e-13	27.669	30.246	30.647	29.177	19.320	28.100	25.394	17.677	21.408	18.305	19.965	17.535	27.770	31.612	28.143	27.837	16.470	17.712	10.640	4.697	9.027	5.656	3.853	3.150	5.105	9.013	6.172
Pdensi_DN19461_c0_g1d61048	FC_3	MC_2_4	54.1985597518726	8085.11793402788	4069.65824688987	-7.22023117185119	0.923342490521067	-7.81966739966296	5.29630872335791e-15	3.89289326324885e-13	0.969	0.108	1.299	0.785	0.421	6.033	5.281	1.587	7.977	3.940	7.063	7.833	0.501	1.786	2.955	0.091	0.362	1.456	0.905	2.479	2.962	48.895	295.896	331.326	0.000	0.000	0.000
Pdensi_DN19614_c0_g5	FC_3	MC_2_4	1061.45823766904	20935.295400933	10998.376819301	-4.30172906013939	0.55022705694167	-7.81809801220921	5.36274300515236e-15	3.9364541101724e-13	8.360	11.623	125.495	55.089	33.459	61.491	24.440	18.753	32.016	16.808	21.382	32.686	19.629	36.410	45.770	49.848	66.599	102.092	20.553	32.291	41.860	357.384	686.027	739.500	1.875	5.217	7.642
Pdensi_GG_94445_c0_g1	FC_3	MC_2_4	34.5184905652162	1077.85769577939	556.188093172305	-4.96686902660355	0.635821386767125	-7.81173633032056	5.64054647867034e-15	4.13484439196093e-13	1.074	1.034	0.477	0.000	0.434	0.391	0.133	0.250	0.141	0.141	0.453	0.563	1.330	0.965	0.933	1.606	0.646	6.585	0.662	0.831	1.197	15.460	51.053	25.712	3.944	2.817	2.158
Pdensi_GG_124446_c0_g1	FC_3	MC_2_4	20.2061008245558	3595.63845678452	1807.92227880454	-7.47270582501554	0.956752502108483	-7.81048997368416	5.69660909385608e-15	4.17037358543016e-13	0.767	0.553	0.255	3.237	3.299	3.067	1.796	2.316	0.402	2.404	3.234	1.308	0.570	0.984	0.382	2.145	0.834	0.525	2.092	0.891	0.244	15.941	216.209	72.569	0.646	5.074	1.846
Pdensi_DN32104_c0_g1d235565	FC_3	MC_2_4	7.59426810277733	2429.23979612621	1218.4170321145	-8.32553276299831	1.06659488340816	-7.80571226480588	5.91664299908165e-15	4.32568842220475e-13	0.199	0.829	0.161	0.280	0.179	0.160	0.473	0.206	0.348	0.813	0.173	0.561	0.317	0.214	0.182	0.226	0.317	0.142	0.484	0.448	0.231	5.118	74.713	120.919	5.401	9.857	13.880
Pdensi_DN19797_c0_g1d218952	FC_3	MC_2_4	21.8961793530207	1136.45243650387	579.174307928446	-5.69523139966962	0.729773802257116	-7.80410502823595	5.99252718352701e-15	4.37534172258955e-13	0.105	0.000	0.000	1.096	1.084	1.651	0.739	0.290	0.357	0.345	0.365	0.237	0.468	0.903	0.723	0.316	0.655	0.000	1.185	4.071	3.184	69.884	13.041	20.511	7.145	7.437	7.781
Pdensi_GG_67976_c0_g1	FC_3	MC_2_4	47.2391778400017	707.878058795589	377.558618317795	-3.90088418433798	0.499953427137175	-7.80249513774745	6.06949686324545e-15	4.42565464506447e-13	0.920	2.332	5.862	6.042	8.169	1.807	5.455	2.303	5.332	1.400	2.285	1.873	1.104	2.372	1.090	2.563	6.474	10.045	2.235	0.178	0.182	19.713	25.878	16.075	0.000	0.000	0.000
Pdensi_GG_93041_c0_g1	FC_3	MC_2_4	2.07284900109326	529.054602460467	265.56372573078	-8.02337375728847	1.02850186843417	-7.80102983138331	6.14039937136105e-15	4.47141601968103e-13	0.088	0.000	0.065	0.082	0.105	0.211	0.358	0.273	0.485	0.332	0.884	0.986	0.097	0.050	0.049	0.099	1.258	2.722	8.359	23.956	7.606	33.284	3.572	11.267	0.000	0.000	0.000
Pdensi_DN21431_c0_g1	FC_3	MC_2_4	352.017455335949	18.1656338827664	185.091544609357	4.27485202351646	0.548344957033883	7.79591745794483	6.39421759467214e-15	4.65007829474263e-13	5.080	8.328	8.310	17.569	24.061	19.952	15.925	17.673	20.904	13.781	16.008	17.479	6.566	14.239	13.117	7.168	3.800	2.576	2.498	2.006	3.355	0.704	0.419	0.509	0.163	0.332	0.531
Pdensi_DN13555_c0_g1d272257	FC_3	MC_2_4	94.6984184551736	827.778388813491	461.238403634332	-3.12486061367595	0.401032375522538	-7.79204075382768	6.59354578060418e-15	4.78798267385294e-13	1.227	3.772	2.486	15.969	5.102	6.473	11.417	5.164	3.135	13.780	5.163	4.435	2.489	4.340	2.296	5.479	8.171	14.735	28.653	5.288	11.948	24.203	24.442	23.307	6.855	1.503	1.940
Pdensi_DN18778_c0_g1d59686	FC_3	MC_2_4	8.71905566205441	492.052277999167	250.385666830611	-5.8147952976729	0.746262256466665	-7.79189252475968	6.60128744418948e-15	4.78798267385294e-13	0.169	0.033	0.061	0.077	0.302	0.655	0.033	0.225	0.321	0.179	0.270	0.621	0.254	0.351	0.224	0.061	0.051	0.193	0.455	0.596	0.328	28.618	5.986	9.911	0.310	0.481	0.348
Pdensi_DN4816_c0_g1	FC_3	MC_2_4	530.200707534678	0	265.100353767339	11.1790670860845	1.43658526635291	7.78169409635189	7.15597337438634e-15	5.18345480335166e-13	4.288	6.539	1.892	2.008	2.067	28.681	0.743	0.638	1.294	0.718	1.625	0.434	6.884	16.999	27.120	0.717	0.602	0.304	0.000	0.000	0.175	0.000	0.000	0.000	0.000	0.000	0.000
Pdensi_DN37337_c0_g3	FC_3	MC_2_4	1.03848051077269	3890.12560764392	1945.58204407735	-11.786198740391	1.51482598117543	-7.78056284144635	7.22025897368681e-15	5.22312963385044e-13	0.000	0.000	0.047	0.000	0.000	0.257	0.105	0.050	0.000	0.000	0.000	0.000	0.000	0.110	0.000	0.000	0.000	0.000	0.000	0.000	0.000	15.616	45.214	257.509	1.172	9.361	49.116
Pdensi_DN36004_c0_g1d148427	FC_3	MC_2_4	0	445.350707167356	222.675353583678	-11.6647660317148	1.50037596273119	-7.77456205741994	7.5708868935692e-15	5.46956731287251e-13	0.000	0.000	0.000	0.000	0.000	0.000	0.000	0.000	0.000	0.000	0.000	0.000	0.000	0.000	0.000	0.000	0.033	0.000	0.000	0.000	0.043	25.128	11.185	4.256	0.047	0.000	0.000
Pdensi_DN32139_c0_g1d504940	FC_3	MC_2_4	0	271.379270839459	135.68963541973	-10.9499753256131	1.40859732720356	-7.77367322381031	7.62422703802613e-15	5.50086477989307e-13	0.186	0.201	0.000	0.235	0.226	0.606	0.206	0.585	0.221	0.219	0.469	0.000	0.000	0.000	0.000	0.166	0.000	0.000	0.000	0.215	0.000	6.781	12.008	4.853	0.000	0.000	0.000
Pdensi_DN21172_c0_g1d495091	FC_3	MC_2_4	1.0672266576128	290.869410509795	145.968318583704	-8.15862613841683	1.05018191368736	-7.76877418291327	7.92493060787207e-15	5.71031810965648e-13	0.029	0.063	0.087	0.000	0.000	0.063	0.032	0.000	0.137	0.034	0.000	0.106	0.036	0.000	0.066	0.185	0.000	0.265	0.000	0.544	0.378	8.421	12.572	4.508	0.000	0.033	0.105
Pdensi_DN35484_c0_g1d375532	FC_3	MC_2_4	3.72420637518333	642.681797437094	323.203001906139	-7.4354375052793	0.957156672255999	-7.76825541815858	7.95744782931763e-15	5.72623368960044e-13	0.000	0.000	0.000	0.079	0.076	0.000	0.000	0.131	0.000	0.074	0.079	0.000	0.209	0.145	0.000	0.000	0.274	0.000	0.352	2.481	0.000	11.972	29.331	14.077	1.341	4.928	0.603
Pdensi_DN20532_c0_g4	FC_3	MC_2_4	245.459661739737	12904.5442457094	6575.00195372455	-5.71617736355423	0.736091472069962	-7.76558020361216	8.1272316820794e-15	5.84075631853733e-13	1.105	0.953	0.349	7.825	10.456	23.951	11.917	7.592	8.892	4.429	4.576	6.422	4.876	7.137	11.421	0.758	2.886	0.989	5.538	7.903	4.064	152.744	256.769	668.901	9.561	10.881	3.487
Pdensi_DN32401_c0_g1	FC_3	MC_2_4	136.10953293788	1221.41728529261	678.763409115248	-3.16452078131417	0.407583748084155	-7.76409951620735	8.22273183763826e-15	5.90166423891982e-13	4.221	3.296	7.189	7.467	5.889	6.490	5.771	6.598	8.386	4.500	5.496	5.195	3.741	5.456	3.790	9.366	7.552	8.463	26.980	2.583	21.461	27.692	43.921	33.715	1.427	1.607	0.712
Pdensi_DN17809_c1_g9	FC_3	MC_2_4	379.711203455009	0	189.855601727505	10.6975495545871	1.37978522955979	7.75305411698027	8.97083643717362e-15	6.4301924989485e-13	4.135	4.884	1.556	4.327	8.414	9.598	7.412	7.439	5.047	5.962	5.427	2.446	12.125	17.360	6.819	2.677	4.345	0.546	1.387	1.615	0.901	0.000	0.000	0.000	0.000	0.000	0.000
Pdensi_DN2986_c0_g1d381472	FC_3	MC_2_4	4.35750612479318	1061.24671377175	532.802109948269	-7.90801694089568	1.02074086697688	-7.74733058774925	9.38444107086971e-15	6.71788945811176e-13	0.000	0.000	0.140	0.000	0.112	0.151	0.000	0.000	0.000	0.000	0.118	0.055	0.104	0.269	0.052	0.000	0.000	0.000	0.000	0.000	0.134	8.244	65.491	16.842	0.000	0.000	0.000
Pdensi_DN7126_c0_g1d329927	FC_3	MC_2_4	294.651984408044	0.993154743380063	147.822569575712	7.98636087239858	1.0309315810545	7.74674189748813	9.4280318445932e-15	6.74030620389628e-13	17.260	12.563	5.385	11.908	8.881	7.449	8.231	6.639	10.318	4.252	5.030	5.094	11.411	9.232	7.111	8.584	1.080	0.634	0.575	0.441	0.362	0.048	0.039	0.000	0.000	0.355	0.152
Pdensi_DN40371_c5_g4	FC_3	MC_2_4	13.4011306589612	700.944672963566	357.172901811264	-5.70195527466944	0.736082815314087	-7.74635021500456	9.45714510517238e-15	6.7523278172249e-13	0.000	0.000	0.000	0.580	0.831	2.248	0.254	0.359	0.406	0.000	0.000	0.135	0.127	0.528	0.639	0.000	0.248	0.000	0.000	0.000	0.164	20.201	11.349	28.770	0.000	0.000	0.000
Pdensi_DN19469_c0_g1d117598	FC_3	MC_2_4	483.154151616841	0.313111825010204	241.733631720925	10.0834154250471	1.30229837131171	7.74278433205044	9.72629457053801e-15	6.93547960636312e-13	4.947	14.809	6.844	12.178	32.618	16.537	8.106	6.060	6.409	2.089	3.581	2.189	12.422	21.166	12.801	11.407	13.398	4.580	11.068	8.219	9.040	0.021	0.000	0.000	0.022	0.000	0.000
Pdensi_GG_31083_c0_g1	FC_3	MC_2_4	7.35988186400874	566.85010436401	287.104993114009	-6.25661505576047	0.808239047651773	-7.74104526864695	9.86027808630341e-15	7.02189920371693e-13	0.100	0.134	0.025	0.249	0.060	0.187	1.384	2.557	5.869	5.173	6.907	6.662	0.249	0.371	0.084	0.270	0.632	0.562	4.334	7.228	0.996	7.687	15.864	24.227	0.386	0.810	0.358
Pdensi_DN23223_c0_g1d364600	FC_3	MC_2_4	277.732398152509	0	138.866199076254	10.2464288592704	1.32581579134296	7.72839554799046	1.08910491986022e-14	7.74590605308878e-13	5.736	15.355	7.178	17.443	9.626	9.798	13.763	6.799	8.274	7.242	6.385	3.234	7.631	11.459	7.475	13.462	6.144	5.592	7.925	1.293	6.863	0.000	0.000	0.000	0.000	0.000	0.000
Pdensi_DN1963_c0_g1d44028	FC_3	MC_2_4	1.70275024507617	6287.81445945424	3144.75860484966	-11.8956126537439	1.5397402735596	-7.72572677224542	1.11216954651539e-14	7.89971295226053e-13	0.000	0.000	0.144	0.182	0.000	0.157	0.000	0.000	0.341	0.000	0.000	0.000	0.160	0.000	0.000	0.000	0.000	0.176	0.000	0.000	0.206	15.532	248.318	259.409	0.000	0.000	0.000
Pdensi_DN21905_c2_g4	FC_3	MC_2_4	2112.84279799975	249.323508593354	1181.08315329655	3.08665127152999	0.399638692310495	7.7236046732228	1.13085203046865e-14	8.02203638047952e-13	88.819	94.088	95.983	101.813	110.290	114.679	101.371	119.334	141.404	79.825	115.142	112.802	67.599	71.680	61.098	128.617	52.571	42.474	51.942	9.433	31.345	5.240	8.013	8.104	224.403	112.736	148.430
Pdensi_DN15917_c0_g1d397096	FC_3	MC_2_4	482.905227632858	1.35325795610493	242.129242794482	8.60478059929236	1.11420364143438	7.72280782372505	1.13794677759394e-14	8.06194913168683e-13	0.879	5.275	3.035	23.073	4.733	27.184	12.338	5.812	4.561	16.156	2.214	3.309	8.516	27.627	10.948	1.735	1.256	0.426	1.319	0.023	0.228	0.000	0.073	0.041	0.093	0.201	0.048
Pdensi_DN5594_c0_g1d46004	FC_3	MC_2_4	1.3283716409795	236.269422933549	118.798897287264	-7.53299699531798	0.975695115353318	-7.72064641585311	1.1574121343021e-14	8.18928745438029e-13	0.000	0.028	0.181	0.032	0.000	0.000	0.000	0.000	0.121	0.000	0.065	0.061	0.029	0.000	0.087	0.070	0.143	0.098	0.561	1.175	0.371	5.604	6.934	7.801	0.000	0.058	0.093
Pdensi_GG_93610_c0_g1	FC_3	MC_2_4	322.952603362862	10.0088985435087	166.480750953185	4.95511908827546	0.641906479569406	7.71937851694437	1.16898275007743e-14	8.26051053741975e-13	3.260	31.766	58.568	21.323	36.695	10.934	119.583	244.253	260.847	112.185	163.100	88.687	10.908	10.546	9.105	65.399	119.524	97.767	112.178	130.381	161.475	0.573	0.186	0.133	0.061	0.011	0.024
Pdensi_DN26571_c0_g1d306621	FC_3	MC_2_4	67.4440964864999	16258.76378579	8163.10394113824	-7.91277107823522	1.02675686909222	-7.70656746151701	1.29246929875235e-14	9.12137780427974e-13	3.455	1.038	0.103	0.971	0.744	1.791	3.472	0.575	0.975	1.008	1.835	0.797	1.052	2.632	2.842	0.016	0.305	0.217	0.886	3.985	0.592	32.985	690.424	631.383	0.564	1.083	0.165
Pdensi_DN27865_c0_g1d431400	FC_3	MC_2_4	1342.9671767278	3.13111825010204	673.049147488949	8.61471829525825	1.11877548283102	7.70013146289102	1.35926316055738e-14	9.58044969108643e-13	34.836	30.995	11.107	20.391	33.306	43.575	23.666	11.419	5.991	9.045	10.177	3.796	30.656	47.192	50.601	27.228	18.387	6.387	18.922	9.565	3.183	0.306	0.000	0.000	0.000	0.000	0.000
Pdensi_GG_115732_c0_g1	FC_3	MC_2_4	62.1339779421683	6126.56730275079	3094.35064034648	-6.62408213660558	0.860324113066414	-7.69951932765858	1.3657901333265e-14	9.61411193082367e-13	0.615	2.087	0.565	0.238	0.455	1.888	0.675	0.492	0.775	0.332	0.537	0.447	2.521	1.956	1.378	0.213	0.104	0.059	0.213	0.055	0.068	32.294	321.042	163.899	0.218	0.053	0.113
Pdensi_DN17342_c2_g1	FC_3	MC_2_4	230.69107123843	1102.03763685453	666.364354046479	-2.25643416505541	0.293130002313082	-7.697725061406	1.38509992067495e-14	9.73755393656576e-13	7.591	5.849	5.808	10.442	9.040	9.229	9.496	8.635	9.284	8.339	6.708	6.232	7.754	7.706	6.383	6.788	14.834	12.827	19.462	13.708	21.316	34.949	31.004	30.178	4.098	9.520	8.915
Pdensi_DN21322_c5_g1	FC_3	MC_2_4	3.2737321657285	227.486238527562	115.379985346645	-6.08549471332682	0.790722091503681	-7.69612330136661	1.40256473588758e-14	9.84772626453239e-13	0.485	0.078	0.678	0.367	0.125	0.335	0.277	0.395	0.880	0.202	0.131	0.491	0.038	0.170	0.087	0.736	0.294	0.346	0.039	0.770	0.329	5.651	3.989	9.830	0.000	0.264	0.000
Pdensi_DN11146_c0_g1d49667	FC_3	MC_2_4	272.505386464723	14.7585191152798	143.631952790001	4.19003422734441	0.544585146492709	7.69399285736948	1.42613019265245e-14	1.00003964697031e-12	12.835	11.250	8.192	10.916	8.892	8.875	8.983	7.573	10.870	9.895	7.237	9.995	7.721	11.285	7.038	9.861	7.148	5.932	4.367	2.619	3.033	0.404	0.588	0.291	1.872	3.088	3.269
Pdensi_DN287_c0_g1	FC_3	MC_2_4	204.375716920871	2.35324058011978	103.364478750495	6.26530470335565	0.815064536630225	7.68688173976837	1.5076437170449e-14	1.05585058581719e-12	2.075	5.465	4.757	4.814	7.034	9.393	5.204	7.778	7.650	6.573	6.700	7.037	4.765	7.523	7.269	3.205	2.678	1.592	1.341	1.517	2.681	0.124	0.101	0.000	0.255	0.431	0.565
Pdensi_DN40649_c0_g1d91956	FC_3	MC_2_4	9.21465549217376	1434.94734620075	722.081000846461	-7.27221699717506	0.946609462189507	-7.682383588639	1.56155424332137e-14	1.09221270425227e-12	0.000	0.172	0.000	0.201	0.000	0.000	0.353	0.000	0.000	0.187	0.000	0.187	0.177	0.550	0.177	0.427	0.342	1.358	0.878	2.393	0.228	88.052	36.696	7.026	0.000	0.178	0.000
Pdensi_DN14378_c0_g1d8188	FC_3	MC_2_4	30.726412625579	468.207355973543	249.466884299561	-3.92743041150611	0.511416097215111	-7.67952051742745	1.59685140081281e-14	1.11547993655252e-12	2.293	1.126	0.252	0.346	0.663	1.133	0.563	0.324	0.533	0.520	0.273	0.343	0.908	1.188	0.841	0.328	0.414	0.455	0.331	1.315	0.689	9.080	18.430	12.740	1.317	2.217	1.616
Pdensi_DN18290_c0_g1d403551	FC_3	MC_2_4	1572.61185283344	94.7142203842791	833.663036608858	4.04231980356175	0.526942425835151	7.67127413807131	1.70296139126607e-14	1.18809146313665e-12	52.571	49.567	42.904	24.601	32.768	46.078	34.394	39.504	41.390	27.218	23.105	22.483	45.698	46.020	57.321	33.367	33.329	28.600	19.056	7.730	25.844	4.182	3.095	1.189	6.493	15.542	4.373
Pdensi_DN21583_c1_g3	FC_3	MC_2_4	125.633935109617	1073.78477401407	599.709354561845	-3.09665295047604	0.40382954208968	-7.66821796754125	1.74402338090788e-14	1.21519476842802e-12	6.786	0.622	0.810	2.008	2.048	6.090	3.325	1.772	3.159	3.006	1.822	1.555	4.109	3.317	4.429	1.973	1.275	2.108	57.550	15.318	109.621	40.523	22.456	31.282	10.794	11.991	6.518
Pdensi_DN16872_c0_g1d349138	FC_3	MC_2_4	38.3344627127476	469.330977184764	253.832719948756	-3.6149977267831	0.47174436775132	-7.66304374552437	1.81577462270486e-14	1.26358582299408e-12	1.035	0.804	0.946	2.271	1.359	1.597	3.246	2.095	2.992	4.354	3.530	3.870	0.919	0.975	1.735	1.418	3.264	6.007	8.731	5.870	3.068	13.709	11.969	15.011	14.596	2.773	2.815
Pdensi_GG_86282_c0_g1	FC_3	MC_2_4	54.112519750639	6243.91206584214	3149.01229279639	-6.85128246044316	0.894150414218422	-7.66233773590752	1.82578738024637e-14	1.26894534050389e-12	0.146	0.687	2.000	1.155	0.314	3.150	1.678	0.686	1.044	0.725	0.408	0.408	1.278	0.949	2.879	0.338	0.460	2.146	0.352	4.883	0.507	33.415	293.610	198.211	0.000	0.020	0.000
Pdensi_DN19639_c0_g1d117970	FC_3	MC_2_4	751.354622068064	23.3641924105172	387.359407239291	4.97630560984461	0.649509217686542	7.66163970323545	1.83574040183389e-14	1.27424984201127e-12	40.832	29.878	20.093	30.547	27.118	18.839	15.910	18.174	16.561	9.752	18.675	9.171	27.851	27.017	16.208	14.135	10.112	7.652	7.386	5.835	8.462	1.333	0.518	0.324	32.943	51.390	54.985
Pdensi_GG_58710_c1_g1	FC_3	MC_2_4	349.228248411984	0	174.614124205992	10.5770235526053	1.38159917685376	7.65563828482569	1.92354436982257e-14	1.33351170668533e-12	17.231	25.519	22.344	17.021	12.013	15.758	17.233	22.954	25.516	13.914	14.071	20.797	7.237	17.954	8.644	13.175	6.771	4.101	1.162	0.974	1.510	0.000	0.000	0.000	0.000	0.708	0.000
Pdensi_GG_29259_c0_g1	FC_3	MC_2_4	436.901688057965	0	218.450844028983	10.8995004464359	1.42385090213614	7.65494507190595	1.9339488622674e-14	1.33903400039917e-12	36.139	11.522	13.611	13.719	12.905	20.222	26.658	34.356	68.342	34.820	21.024	21.024	21.163	7.883	11.358	37.933	12.677	8.800	7.058	15.249	7.320	0.000	0.000	0.000	0.000	0.882	0.000
Pdensi_DN19779_c0_g4d486097	FC_3	MC_2_4	930.772275929352	2.56851765351758	466.670396791435	8.4271745715973	1.10101282675915	7.65402034089176	1.94791445818564e-14	1.34700492747029e-12	7.026	21.310	14.105	9.871	29.106	29.248	17.354	6.764	5.760	2.496	6.802	2.286	19.382	36.264	33.744	9.618	9.739	3.542	3.565	1.221	2.376	0.000	0.215	0.000	0.314	0.114	0.262
Pdensi_DN27042_c0_g1d230098	FC_3	MC_2_4	49.2979398131081	3790.84807816854	1920.07300899083	-6.26347499245538	0.818363650234376	-7.65365738160725	1.9534230608632e-14	1.34911505131767e-12	0.939	1.826	0.874	6.961	3.209	2.091	4.637	2.774	1.814	2.452	2.078	1.214	1.526	2.326	0.868	1.641	1.252	0.868	2.989	1.901	1.500	27.464	105.347	182.942	2.475	7.101	4.956
Pdensi_GG_129504_c0_g1	FC_3	MC_2_4	104.521701574245	965.805018490331	535.163360032288	-3.20838935651424	0.419395795038829	-7.65002747873808	2.00936370188857e-14	1.38600657557655e-12	3.511	1.947	4.541	19.034	3.424	3.685	9.152	5.441	5.091	11.539	6.090	2.152	3.159	4.002	2.813	12.068	6.094	7.027	11.520	32.188	10.637	37.646	30.341	17.541	0.000	0.862	0.378
Pdensi_GG_73514_c0_g1	FC_3	MC_2_4	322.404168821094	18.7576458346104	170.580907327852	4.1106400446904	0.537654489120488	7.64550492531869	2.08126984866003e-14	1.4338042949878e-12	2.719	7.357	3.641	7.233	12.364	7.790	4.992	2.925	2.586	4.492	0.921	1.718	8.315	12.724	9.818	2.068	3.282	1.041	1.077	0.845	0.696	0.370	0.744	0.489	0.000	0.273	0.000
Pdensi_DN20551_c2_g1	FC_3	MC_2_4	552.778552968472	25.1471284416864	288.962840705079	4.45007679350959	0.58228546534918	7.64243151911925	2.13157381456096e-14	1.46661894564266e-12	11.251	14.865	8.311	8.990	7.202	13.507	5.022	2.077	1.887	3.492	1.651	1.213	12.876	19.523	20.458	3.465	2.651	1.063	2.014	0.747	1.104	0.468	1.195	0.524	0.000	0.021	0.022
Pdensi_DN26004_c3_g1	FC_3	MC_2_4	241.422550463209	0	120.711275231604	10.0439828311519	1.31450817018383	7.64086755713907	2.15762919525392e-14	1.48268821770477e-12	13.191	13.335	6.120	1.414	6.529	3.642	0.495	1.174	0.533	0.000	0.282	0.000	7.449	8.002	7.454	2.403	2.400	0.818	0.742	0.000	0.643	0.000	0.000	0.000	0.000	0.000	0.000
Pdensi_DN15691_c0_g1d345102	FC_3	MC_2_4	207.605635475295	5523.76175085994	2865.68369316762	-4.7336413798924	0.619622090758299	-7.63956200157313	2.17961928218444e-14	1.49592720384523e-12	7.614	6.909	1.389	7.719	5.644	10.864	8.901	4.181	4.922	3.059	3.434	2.601	6.664	6.735	6.296	2.932	2.380	3.315	11.828	15.925	6.820	71.602	136.996	255.623	28.349	27.968	15.485
Pdensi_DN17597_c0_g2	FC_3	MC_2_4	134.398288302336	14572.507027995	7353.45265814866	-6.7602176663302	0.885335430053786	-7.63576994305932	2.24474845446114e-14	1.53870360350367e-12	0.040	0.000	0.119	0.652	6.000	6.886	2.057	2.783	0.841	0.234	0.756	0.283	1.775	5.005	6.189	0.541	0.176	0.050	0.542	0.789	0.171	76.333	507.393	631.468	0.062	0.000	0.000
Pdensi_DN20355_c0_g1d490546	FC_3	MC_2_4	959.824077671797	141.42871024158	550.626393956689	2.76137897665342	0.361906849484228	7.63008210700849	2.34604245166298e-14	1.60613225500009e-12	33.583	45.058	54.902	73.187	65.812	47.456	64.379	65.582	82.346	65.411	70.661	72.105	21.551	37.215	33.286	31.932	16.945	18.275	6.127	11.018	13.597	4.381	4.412	3.537	4.951	4.962	6.732
Pdensi_DN85610_c0_g1	FC_3	MC_2_4	4.54066732020312	17282.9640401091	8643.75235371468	-11.9114655327602	1.56209805104008	-7.62529952894397	2.43468399047427e-14	1.66474170835592e-12	0.000	0.000	0.000	0.000	0.000	0.401	0.000	0.000	0.000	0.000	0.000	0.000	0.410	0.000	0.000	0.000	0.000	0.000	0.000	0.000	0.000	860.808	577.310	124.837	0.000	0.000	0.000
Pdensi_DN25283_c0_g2	FC_3	MC_2_4	342.126429703648	12.0490272986182	177.087728501133	4.77083103446538	0.626004683630539	7.62107881812762	2.51564270341649e-14	1.71795868499734e-12	14.009	13.652	8.822	13.960	14.342	9.400	12.843	11.003	11.172	9.623	9.592	7.647	10.605	12.995	8.966	9.766	9.374	24.353	3.646	3.230	3.607	0.674	0.289	0.147	0.173	0.286	0.265
Pdensi_DN38045_c0_g3	FC_3	MC_2_4	101.072627990771	3673.33427577549	1887.20345188313	-5.18266251941649	0.680475236520396	-7.61623971199597	2.61172462028366e-14	1.78135840995397e-12	0.685	1.216	0.503	2.865	6.413	4.991	4.955	2.942	4.520	4.068	4.641	5.694	2.197	4.500	3.042	0.807	1.508	0.857	0.608	3.872	1.617	42.652	183.477	87.210	0.921	9.632	2.937
Pdensi_DN33089_c0_g1d236445	FC_3	MC_2_4	331.946899201014	0	165.973449600507	10.5036768411995	1.37921180982879	7.61570975998485	2.62246377310312e-14	1.78646396930521e-12	6.813	15.093	25.271	16.084	27.048	21.777	16.021	22.698	27.921	5.254	14.541	24.727	5.571	13.665	12.802	12.740	5.711	4.690	2.953	1.371	7.247	0.000	0.000	0.000	0.000	0.333	0.000
Pdensi_GG_118003_c0_g1	FC_3	MC_2_4	32.7543038336352	624.098833375193	328.426568604414	-4.2561088710468	0.559341225623406	-7.60914568080194	2.75913613255712e-14	1.87723827130336e-12	3.499	0.920	0.692	4.452	3.166	3.894	5.024	3.606	4.288	2.227	4.877	3.371	1.504	0.814	0.735	3.701	5.454	5.357	10.107	13.284	9.977	17.577	13.361	22.875	0.877	0.730	0.786
Pdensi_DN23787_c0_g1d304129	FC_3	MC_2_4	2708.53106204565	377.998053858042	1543.26455795185	2.83851859233348	0.37308457357451	7.6082443322106	2.77844218841593e-14	1.88803399501442e-12	93.356	94.751	75.636	91.565	100.263	89.108	90.018	81.157	102.583	65.820	85.949	73.060	86.415	93.193	77.380	79.369	57.062	41.562	37.567	29.606	30.520	12.009	13.782	7.370	12.776	13.556	9.691
Pdensi_DN22404_c1_g1d300726	FC_3	MC_2_4	50.1290904886405	1209.69266939311	629.910879940875	-4.59674234264168	0.604253671525175	-7.60730560567255	2.79869008629388e-14	1.89944224818358e-12	4.852	2.030	5.498	3.075	3.777	3.135	6.105	3.952	8.863	9.175	7.544	6.698	2.657	1.056	0.921	7.834	6.711	8.418	6.700	7.549	8.241	35.736	31.564	37.659	1.995	5.263	0.791
Pdensi_DN16691_c0_g1	FC_3	MC_2_4	7.48918991496753	759.495300170992	383.49224504298	-6.66585902101582	0.876307186295536	-7.60676064884825	2.8105110606854e-14	1.90511012713571e-12	0.170	0.169	0.208	0.246	0.125	1.274	0.356	0.095	0.320	0.092	0.281	0.388	0.160	0.180	0.383	0.095	0.101	0.775	1.348	1.170	2.171	5.150	33.712	25.098	4.985	4.774	4.674
Pdensi_DN16976_c0_g1d215710	FC_3	MC_2_4	1050.75714991549	64.833299259814	557.79522458765	4.00283028957901	0.526375685598481	7.60451213666501	2.85980633399913e-14	1.93613472964927e-12	47.044	37.766	23.448	25.860	34.258	37.051	24.753	27.023	31.174	23.387	21.248	21.595	33.998	33.502	31.980	22.468	14.810	9.913	11.987	8.170	10.544	3.207	1.717	0.914	2.608	1.297	0.998
Pdensi_DN11720_c0_g1d211026	FC_3	MC_2_4	369.437607349524	24.9190716787503	197.178339514137	3.86407806696181	0.508529074609205	7.59853911977655	2.99492326526652e-14	2.02511400003354e-12	4.929	29.503	14.212	10.881	13.464	9.360	10.052	5.555	3.544	7.887	5.800	3.126	8.941	15.731	10.806	6.809	7.862	6.323	10.101	4.926	4.802	1.078	0.680	0.463	1.664	1.646	0.743
Pdensi_GG_45604_c0_g1	FC_3	MC_2_4	15.0402205796789	1130.11106849781	572.575644538744	-6.23050324792659	0.820343355466352	-7.5949944695836	3.07805580937619e-14	2.07876669458314e-12	0.602	0.279	0.086	0.544	0.416	1.593	0.953	0.359	0.709	2.222	0.761	0.101	0.383	0.496	0.577	0.077	0.093	0.953	2.013	22.668	7.261	9.801	22.147	61.894	9.634	44.790	28.331
Pdensi_DN18504_c0_g1d187006	FC_3	MC_2_4	5.20048937879956	209.305747439993	107.253118409396	-5.33107504881585	0.702059855712429	-7.59347654681956	3.11434579084597e-14	2.09918892573762e-12	0.000	0.000	0.000	0.000	0.000	0.416	0.141	0.223	0.351	0.100	0.108	0.000	0.095	0.148	0.241	0.116	0.141	0.374	1.890	0.947	5.153	8.338	3.367	6.693	0.000	0.000	0.000
Pdensi_GG_141908_c0_g1	FC_3	MC_2_4	5.67748589724098	3056.58353930854	1531.13051260289	-9.07165165207472	1.19467425344301	-7.59341019188326	3.11594174493891e-14	2.09918892573762e-12	0.477	0.111	0.000	0.000	0.062	0.337	0.198	0.430	0.332	0.393	0.207	0.153	0.057	0.148	0.349	0.023	0.200	0.000	0.235	0.391	0.148	4.658	112.238	136.513	2.046	10.859	5.645
Pdensi_DN20836_c0_g1d537870	FC_3	MC_2_4	461.417730487103	0	230.708865243551	10.978452734503	1.44614558981014	7.59152661520355	3.16158211130389e-14	2.12732631621632e-12	44.625	36.435	24.369	25.071	20.311	5.725	27.714	4.796	3.426	4.344	0.466	0.630	21.767	15.148	6.263	20.342	4.874	3.365	0.237	0.000	0.231	0.000	0.000	0.000	0.000	0.000	0.000
Pdensi_DN26004_c0_g1	FC_3	MC_2_4	305.156112652314	0	152.578056326157	10.381876077529	1.36824897278477	7.58770975460624	3.25609256626192e-14	2.18823767984305e-12	6.938	5.792	35.293	3.847	2.632	17.201	8.532	2.728	42.334	13.297	2.741	31.185	7.566	7.511	13.858	16.317	1.871	12.551	8.958	0.000	13.891	0.000	0.000	0.000	24.401	42.065	38.883
Pdensi_DN17873_c0_g1	FC_3	MC_2_4	18.2332722483741	6786.72002074106	3402.47664649472	-8.54192780602777	1.12648203138211	-7.58283538313297	3.38083699995531e-14	2.26929384253724e-12	0.078	0.123	0.083	0.000	0.000	2.306	0.000	0.030	0.737	0.000	0.299	0.509	0.260	0.212	1.256	0.000	0.147	0.503	0.000	0.033	0.276	17.618	260.741	286.121	0.000	52.482	108.997
Pdensi_DN11428_c0_g1d49867	FC_3	MC_2_4	115.512170552521	1053.73637809118	584.62427432185	-3.18682379968891	0.420383591619795	-7.58075211120786	3.43557464324053e-14	2.30321930844646e-12	0.784	0.977	1.026	2.021	4.857	7.734	5.244	6.004	6.419	5.595	5.777	6.633	2.474	4.788	3.842	1.452	1.223	0.926	0.653	1.774	3.539	27.957	26.861	36.034	0.191	0.971	0.940
Pdensi_DN22923_c1_g3d303290	FC_3	MC_2_4	0	210.582349664905	105.291174832453	-10.5813766794805	1.39636562367132	-7.57779803520225	3.51468953080221e-14	2.35338467534422e-12	0.000	0.000	0.491	0.000	0.000	0.000	0.000	0.000	0.000	0.000	0.000	0.000	0.000	0.000	0.000	0.000	0.352	3.791	30.349	1.893	50.888	4.230	6.190	7.556	0.000	0.000	0.197
Pdensi_DN23182_c0_g1	FC_3	MC_2_4	542.909928386965	7.8739109412384	275.391919664102	6.11878097134409	0.807764599494701	7.57495559371098	3.59250494068311e-14	2.40255878530021e-12	9.223	18.513	13.848	6.660	11.733	5.395	5.098	5.023	4.955	4.362	3.377	1.871	16.301	25.265	10.447	7.178	1.903	1.311	3.750	0.367	3.881	0.071	0.403	0.190	0.649	0.947	2.365
Pdensi_DN7585_c0_g1d207735	FC_3	MC_2_4	89.8250541393025	1917.38694739345	1003.60600076637	-4.41531010522582	0.58298760993867	-7.57359166808075	3.6304432285235e-14	2.42497707914004e-12	1.228	0.560	0.425	1.452	3.465	5.815	2.140	1.717	2.209	0.820	1.006	1.401	1.608	2.651	4.353	0.508	0.851	0.658	14.038	1.677	11.227	43.442	42.139	78.208	0.148	0.881	1.136
Pdensi_DN23955_c0_g1d550875	FC_3	MC_2_4	237.646989213364	0	118.823494606682	10.0215179802318	1.32390440168134	7.56966890321126	3.74176670921445e-14	2.49629942814251e-12	10.753	13.914	7.625	2.650	4.897	6.032	2.822	2.820	3.543	3.172	2.833	1.585	6.487	9.240	6.992	2.676	1.449	1.461	0.496	0.693	0.214	0.000	0.000	0.000	16.944	29.369	30.096
Pdensi_DN25952_c1_g1	FC_3	MC_2_4	0.544936690879397	359.952454320464	180.248695505671	-9.4799404928765	1.25288457583842	-7.56649149945244	3.83439263612203e-14	2.55237977334183e-12	0.000	0.000	0.024	0.000	0.000	0.051	0.026	0.050	0.056	0.000	0.000	0.000	0.026	0.000	0.027	0.022	0.237	0.210	0.054	13.142	0.546	17.328	10.511	4.562	0.000	0.134	0.000
Pdensi_DN32989_c0_g2	FC_3	MC_2_4	287.805402022083	6.21436904075806	147.009885531421	5.50785886572286	0.727930100106973	7.56646670458256	3.83512423597969e-14	2.55237977334183e-12	7.666	8.853	7.474	7.869	6.535	11.192	6.497	5.418	7.309	5.135	4.715	4.947	7.217	11.253	9.105	7.065	12.111	10.537	15.022	1.104	7.789	0.103	0.333	0.109	2.701	4.916	5.974
Pdensi_DN49675_c0_g1	FC_3	MC_2_4	4.72349286035814	112.695573784909	58.7095333226335	-4.58016318640454	0.605745067076142	-7.5612059187084	3.99349443371033e-14	2.65456180844188e-12	0.410	0.148	0.000	0.000	0.000	0.149	0.000	0.000	0.000	0.000	0.000	0.000	0.152	0.158	0.152	0.000	0.295	0.000	0.454	0.000	0.000	3.329	3.176	3.296	0.409	0.000	0.000
Pdensi_DN12691_c2_g1	FC_3	MC_2_4	43.0084508847182	4709.89707027002	2376.45276057737	-6.77402797177471	0.89591136987169	-7.56104699591531	3.9983773692496e-14	2.65459380696516e-12	0.346	0.434	0.574	1.663	0.553	11.797	3.652	1.976	4.681	1.919	3.746	4.266	0.704	1.523	1.911	2.034	1.493	1.372	5.438	5.024	2.102	51.993	48.054	290.294	14.065	16.620	11.787
Pdensi_GG_33122_c0_g1	FC_3	MC_2_4	53.6194867982935	2546.74320174209	1300.18134427019	-5.56755006226725	0.737166441724998	-7.55263634795823	4.26534723844227e-14	2.82841975210038e-12	0.470	1.011	0.748	0.944	1.693	2.736	2.988	2.344	1.814	0.934	1.955	0.999	0.834	2.428	1.948	0.296	0.566	0.409	1.271	2.346	0.537	25.344	82.197	106.359	0.216	1.263	0.225
Pdensi_DN52377_c0_g1	FC_3	MC_2_4	375.177899663655	5.59199736692072	190.384948515288	5.94888404678919	0.787859848075222	7.55068818562412	4.32964300878605e-14	2.86759202702541e-12	0.716	0.129	0.835	5.146	13.895	8.479	4.114	3.126	5.932	1.125	2.566	1.689	10.108	12.543	13.065	6.529	5.037	6.146	2.912	0.554	3.250	0.364	0.146	0.000	0.179	2.415	1.438
Pdensi_DN22779_c0_g3	FC_3	MC_2_4	0	899.305615957634	449.652807978817	-12.6779808738885	1.6795377358745	-7.54849420950186	4.40319283127066e-14	2.9127916336596e-12	0.000	0.000	0.000	0.124	0.000	0.000	0.000	0.103	0.000	0.231	0.000	0.000	0.000	0.000	0.000	0.176	7.827	10.824	12.674	0.599	0.855	68.867	9.260	5.821	0.000	0.000	0.000
Pdensi_DN21848_c0_g1d124285	FC_3	MC_2_4	38.8557416313444	942.347010389006	490.601376010175	-4.60438750562531	0.609991729657676	-7.54827857782477	4.41048753054993e-14	2.91410623769404e-12	0.000	0.000	0.609	0.738	1.027	2.088	2.679	1.769	2.338	1.151	4.030	0.968	1.898	0.911	0.783	1.226	0.936	2.275	1.866	6.889	2.804	20.670	38.398	22.338	0.000	0.569	0.271
Pdensi_DN21682_c0_g2d296303	FC_3	MC_2_4	31.8985496433741	2416.06515730595	1223.98185347466	-6.24111073194127	0.826977549237528	-7.54689258214515	4.45765946793507e-14	2.94173378301014e-12	0.982	0.533	1.233	1.864	1.793	0.266	2.174	1.564	2.937	1.162	1.239	2.023	0.817	1.417	0.818	0.660	1.581	1.497	3.534	3.130	2.827	13.461	97.038	91.860	0.000	1.104	0.297
Pdensi_DN9724_c0_g1d172251	FC_3	MC_2_4	3146.16779392002	224.550089148116	1685.35894153407	3.80712071058318	0.504510071649005	7.54617385167257	4.48231621310416e-14	2.95445442973226e-12	55.608	170.951	76.515	158.233	113.584	131.955	167.393	87.913	79.334	101.910	107.375	73.540	58.811	163.401	83.194	35.520	38.523	21.674	53.706	27.387	23.831	6.778	7.897	4.937	11.312	10.387	4.289
Pdensi_DN24400_c0_g2	FC_3	MC_2_4	202.580255161001	1265.6837979066	734.132026533802	-2.64260040544062	0.350283701345311	-7.5441717536139	4.55170939642184e-14	2.99659659616232e-12	0.793	2.944	2.532	3.884	8.204	9.584	5.197	4.748	5.167	2.322	5.180	3.142	4.697	7.095	7.578	2.461	4.702	3.680	7.046	9.142	6.789	34.531	39.777	35.461	0.266	0.792	0.692
Pdensi_GG_50469_c0_g1	FC_3	MC_2_4	291.927030604083	1997.28466910951	1144.6058498568	-2.77400112528025	0.367947658844193	-7.53911883552681	4.73157653017494e-14	3.11128073012916e-12	8.583	14.343	19.090	14.382	10.726	5.789	13.610	13.159	16.031	14.265	14.934	12.292	9.270	9.106	9.277	14.751	10.706	9.620	15.146	13.975	26.695	50.076	51.758	69.992	0.343	1.564	0.281
Pdensi_DN21784_c1_g6	FC_3	MC_2_4	0	207.737618608995	103.868809304498	-10.5623784396458	1.40120539839948	-7.53806576231479	4.76993319730163e-14	3.13275062357707e-12	0.000	0.000	0.710	0.000	0.000	0.381	0.385	0.182	0.000	0.614	0.219	0.000	0.000	0.000	0.000	0.317	0.000	0.000	0.000	0.409	0.000	3.957	7.193	6.646	0.000	0.000	0.000
Pdensi_DN25137_c0_g1	FC_3	MC_2_4	0	274.060421851564	137.030210925782	-10.9646403142631	1.45518915606101	-7.53485570490561	4.88875115244916e-14	3.20695066638439e-12	0.367	0.796	1.843	2.316	0.447	0.000	1.213	2.699	0.000	0.000	1.847	0.863	0.000	0.000	0.000	7.903	13.756	4.911	5.301	5.089	0.000	15.016	5.349	4.429	0.000	11.989	8.484
Pdensi_GG_31183_c1_g1	FC_3	MC_2_4	9.37294612558419	210.805867604844	110.089406865214	-4.48453098995343	0.595338055764588	-7.53274706115331	4.96837977510038e-14	3.25529665789572e-12	0.046	0.393	1.179	1.196	0.927	1.428	1.664	1.286	1.009	0.973	1.442	1.334	0.233	0.409	0.264	0.330	7.295	11.757	7.366	5.556	24.683	6.951	8.004	3.569	0.185	0.045	0.192
Pdensi_GG_25779_c0_g1	FC_3	MC_2_4	264.375703732078	0	132.187851866039	10.1748481500908	1.35105149537864	7.53105872344209	5.03305449652958e-14	3.29374124179324e-12	0.000	1.035	1.641	0.084	8.166	15.831	0.878	4.152	29.380	8.446	1.528	34.245	7.452	6.669	10.882	0.000	0.290	1.637	0.000	0.000	0.000	0.000	0.000	0.000	0.000	0.000	0.000
Pdensi_DN21565_c1_g5	FC_3	MC_2_4	414.98546025031	14.7790750521867	214.882267651248	4.80452441429524	0.638045304985038	7.5300678129869	5.07139778684893e-14	3.3148829391039e-12	12.970	7.567	20.717	29.156	4.201	24.404	28.645	4.682	13.914	20.537	4.209	13.782	16.758	8.171	13.754	21.008	2.073	10.228	10.345	1.048	7.404	0.654	0.243	0.417	2.384	5.589	1.109
Pdensi_DN95966_c0_g1	FC_3	MC_2_4	279.330127350722	0	139.665063675361	10.2542112919773	1.36223777968348	7.52747533867394	5.17307747651132e-14	3.37732451754257e-12	10.733	6.892	21.946	2.506	7.748	5.573	14.444	19.608	20.885	23.483	9.488	22.859	11.378	8.254	6.586	2.138	2.126	9.170	3.090	3.669	6.291	0.000	0.000	0.000	1.747	3.132	15.952
Pdensi_DN20014_c1_g1	FC_3	MC_2_4	4821.72574197427	10.7534405870458	2416.23959128066	8.76574870497115	1.16477619734335	7.52569354092595	5.24412105508326e-14	3.41876361865758e-12	162.539	212.407	149.090	107.223	160.608	126.623	116.210	129.223	147.399	76.240	131.988	70.527	165.412	149.066	140.982	120.970	60.594	46.571	31.469	13.029	44.264	0.960	0.076	0.025	0.039	0.028	0.015
Pdensi_GG_13555_c2_g1	FC_3	MC_2_4	157.104863091635	1329.32798571621	743.216424403922	-3.07974850677672	0.409237798865805	-7.52557196650012	5.24900326107955e-14	3.41876361865758e-12	5.557	3.555	1.642	4.325	6.895	5.382	6.741	2.912	3.590	3.869	2.556	3.128	4.363	5.835	4.794	3.284	2.185	2.785	2.800	3.370	2.716	43.500	25.688	46.269	0.568	5.536	3.198
Pdensi_DN17097_c0_g1d56764	FC_3	MC_2_4	0.522289966733403	801.073869552551	400.798079759642	-10.6343484072198	1.41323305877637	-7.52483699781789	5.27861356962262e-14	3.43397578973578e-12	0.074	0.103	1.975	0.199	0.000	0.057	0.012	0.187	0.186	0.099	0.107	0.252	0.000	0.000	0.060	1.099	0.400	0.522	0.146	0.111	0.273	53.448	12.393	7.945	0.000	0.012	0.025
Pdensi_DN18118_c2_g1	FC_3	MC_2_4	530.930091863099	16.6735738912404	273.80183287717	5.04251113243074	0.670310038826627	7.52265495121873	5.36749448815545e-14	3.48766452504927e-12	7.200	11.154	5.959	12.593	9.336	15.057	19.047	19.906	6.321	38.322	6.437	4.685	18.815	17.777	13.583	10.241	5.504	3.347	8.119	2.304	2.491	0.189	0.456	0.750	1.676	2.372	0.599
Pdensi_DN22200_c1_g5	FC_3	MC_2_4	1974.13681546286	41745.5152385034	21859.8260269831	-4.40228684658404	0.585360120342319	-7.52064702325396	5.45058211745401e-14	3.53500960474306e-12	15.325	21.198	221.251	98.554	57.526	105.446	41.229	30.165	57.109	30.860	39.424	57.714	37.083	68.726	83.617	124.013	267.891	366.469	65.260	106.102	95.665	610.893	1546.141	1392.269	5.923	13.412	13.565
Pdensi_DN40679_c0_g1d512444	FC_3	MC_2_4	389.040892997905	0	194.520446498953	10.7327476540474	1.42711636384464	7.5205834127873	5.45323486543796e-14	3.53500960474306e-12	5.330	14.294	12.391	35.430	29.169	16.001	20.777	18.550	16.059	17.909	17.142	10.688	7.764	22.329	7.777	3.266	0.902	0.683	0.621	0.649	1.614	0.000	0.000	0.000	0.000	0.000	0.000
Pdensi_DN19803_c0_g1d409969	FC_3	MC_2_4	2.91178884263159	453.186788471225	228.049288656928	-7.2753849202753	0.968162890089092	-7.5146289893489	5.7072553318798e-14	3.69208610973633e-12	0.138	0.118	0.087	0.000	0.179	0.000	0.206	0.635	0.613	0.457	1.117	0.724	0.061	0.099	0.124	0.592	0.685	0.379	2.290	6.462	1.681	14.740	22.916	2.528	7.769	4.469	0.769
Pdensi_DN16693_c0_g1d56026	FC_3	MC_2_4	6.52720927279199	23845.820660302	11926.1739347874	-11.8469021723519	1.57652028754344	-7.51458910231464	5.7089955690929e-14	3.69208610973633e-12	0.161	0.043	0.000	0.000	0.000	0.000	0.000	0.083	0.000	0.000	0.000	0.000	0.579	0.000	0.000	0.181	0.000	0.000	0.408	0.233	0.000	1020.533	760.100	346.907	0.247	0.090	0.289
Pdensi_DN13292_c0_g1d339486	FC_3	MC_2_4	1015.39122074297	18.0755030835202	516.733361913246	5.78593873073748	0.770113250318647	7.51310112940331	5.77428861815074e-14	3.72991871609629e-12	14.802	23.066	72.300	32.858	28.676	63.941	63.474	37.279	87.018	71.185	53.127	79.938	23.802	40.957	32.666	57.928	28.364	22.135	24.450	10.080	16.217	1.186	0.166	0.293	9.407	16.814	11.909
Pdensi_DN21787_c0_g1	FC_3	MC_2_4	3617.2741671971	99.7297359766371	1858.50195158687	5.18386368873341	0.690122533668609	7.51151199364062	5.84483152751351e-14	3.77104958695249e-12	42.989	92.006	239.900	109.279	110.811	261.315	216.612	107.056	266.564	294.999	133.634	282.350	97.582	145.863	102.575	136.453	76.108	73.496	101.767	66.372	117.378	4.317	0.758	3.687	52.419	134.752	94.643
Pdensi_DN21612_c0_g1d419047	FC_3	MC_2_4	129.368223096644	4449.12932759242	2289.24877534453	-5.10337900062372	0.679781344624861	-7.50738313279255	6.03209929180257e-14	3.88730567741446e-12	3.207	3.093	2.479	4.113	3.774	6.707	4.125	3.856	3.460	3.830	3.606	2.966	3.198	5.042	4.158	3.026	2.673	4.834	1.103	5.873	3.434	45.034	124.570	203.113	4.980	6.662	5.668
Pdensi_DN7192_c0_g1d263275	FC_3	MC_2_4	492.295217158111	1.56555912505102	246.930388141581	8.08273007084992	1.07711649028379	7.50404449635747	6.18782842720845e-14	3.98298836605284e-12	14.284	17.116	6.057	5.600	4.231	20.988	8.447	1.613	4.491	2.539	1.429	4.243	10.878	25.271	11.490	4.980	5.795	1.389	2.056	1.074	0.294	0.156	0.000	0.000	0.000	0.000	0.000
Pdensi_GG_39910_c0_g1	FC_3	MC_2_4	5234.51465337172	730.576356239688	2982.5455048057	2.83931270629136	0.378440975364422	7.50265666543435	6.25372005957377e-14	4.02068798115875e-12	129.460	211.494	166.839	218.365	96.269	218.006	121.482	46.955	42.619	55.422	45.925	20.879	132.896	183.752	182.907	90.641	39.010	30.503	139.094	59.037	52.577	28.269	22.690	13.699	74.823	246.915	77.336
Pdensi_DN12185_c0_g1d458757	FC_3	MC_2_4	338.577562223994	1.55190336378145	170.064732793888	8.05729250355484	1.07419721624664	7.50075719960239	6.34502249971118e-14	4.07461760665663e-12	1.842	2.874	0.202	0.836	2.573	20.656	0.571	0.482	0.153	0.404	0.151	0.269	6.022	11.709	14.746	0.054	0.106	0.015	0.560	0.180	0.239	0.018	0.000	0.122	0.000	0.000	0.000
Pdensi_DN24065_c1_g3	FC_3	MC_2_4	351.669083310841	0.626223650020408	176.147653480431	8.81694112769606	1.17567949232954	7.49944282027563	6.4089671842938e-14	4.11087327360789e-12	7.595	7.806	3.496	10.515	11.055	11.536	7.494	5.291	2.846	7.081	3.968	2.866	13.287	10.894	8.934	2.790	0.854	0.189	0.264	0.305	0.117	0.069	0.011	0.000	0.029	0.000	0.000
Pdensi_GG_11429_c0_g1	FC_3	MC_2_4	306.805870264995	1.10079328007896	153.953331772537	8.01464593590903	1.06897568670197	7.49750067808931	6.50461385860259e-14	4.16735505858149e-12	11.000	14.430	12.759	31.804	23.343	15.421	56.290	39.370	48.430	28.956	35.829	17.093	8.733	12.744	7.857	14.010	6.532	6.055	3.103	0.524	3.498	0.000	0.079	0.000	0.000	0.000	0.000
Pdensi_DN15537_c0_g1d54463	FC_3	MC_2_4	68.9852832158508	838.765220231498	453.875251723674	-3.60596217377493	0.480980007685188	-7.49711446662688	6.52380060302139e-14	4.17477617610131e-12	2.105	1.769	1.341	2.085	2.162	2.592	2.548	1.810	1.874	0.972	1.351	0.564	2.617	1.547	2.275	2.048	3.046	2.467	4.229	5.665	2.920	22.224	19.897	30.099	13.140	10.210	17.776
Pdensi_DN22469_c5_g3	FC_3	MC_2_4	282.307972265565	0.680042918369859	141.494007591967	8.47875108649076	1.13101272953922	7.49660093564557	6.54939869822165e-14	4.18627805500067e-12	9.370	9.419	5.942	3.446	4.478	6.315	1.344	0.666	0.659	0.454	0.081	0.168	9.203	9.390	8.159	6.866	0.512	0.324	0.074	0.045	0.165	0.019	0.032	0.000	0.024	0.043	0.000
Pdensi_DN24412_c0_g2d553795	FC_3	MC_2_4	251.060445246723	0	125.530222623361	10.1004205896456	1.34804854248166	7.49262379754627	6.75102006903151e-14	4.31013381290982e-12	1.034	7.466	5.216	0.728	2.242	4.702	0.737	1.738	0.538	0.451	0.648	0.633	6.280	7.164	10.412	0.929	0.420	0.574	0.000	0.224	0.000	0.000	0.000	0.000	0.000	0.000	0.077
Pdensi_DN30044_c0_g1	FC_3	MC_2_4	19.3630489625653	1064.55930176285	541.961175362708	-5.78101399594403	0.771664421186639	-7.49161661108359	6.80304018372011e-14	4.33830109555559e-12	0.765	0.893	1.084	1.756	1.506	0.384	0.537	0.489	0.380	0.249	0.609	0.333	0.735	0.760	0.354	1.448	1.868	0.651	1.119	2.674	1.173	67.689	16.212	13.557	0.000	0.013	0.054
Pdensi_DN20474_c3_g1	FC_3	MC_2_4	357.127791912984	13.1255572556123	185.126674584298	4.84048729112525	0.646254046852506	7.49006882773145	6.8837505433405e-14	4.38467757926512e-12	14.071	14.917	13.292	5.781	8.104	9.253	5.393	3.308	4.636	4.747	3.140	3.408	11.495	12.952	9.482	12.821	6.447	5.848	1.865	2.749	2.610	0.236	0.210	0.643	0.207	0.472	0.538
Pdensi_DN19295_c0_g3d483252	FC_3	MC_2_4	363.544834623409	9.70261459913325	186.623724611271	5.15942127571213	0.688893213788823	7.48943547772228	6.91704780439288e-14	4.40078130646576e-12	0.670	0.850	1.322	3.546	8.934	7.660	1.519	2.096	2.128	1.743	3.417	2.049	10.906	13.099	10.576	6.466	4.493	3.046	3.576	4.907	2.791	0.588	0.189	0.084	15.274	14.705	23.903
Pdensi_DN11909_c0_g1d211148	FC_3	MC_2_4	1.86926491939084	2428.30012586789	1215.08469539364	-10.2817503047158	1.37341582242823	-7.48626172555483	7.08630158642154e-14	4.50324623731552e-12	0.000	0.000	0.000	0.108	0.000	0.000	0.190	0.000	0.101	0.000	0.108	0.000	0.000	0.198	0.000	0.000	0.000	0.106	1.337	0.099	0.613	136.779	70.579	14.159	0.000	0.096	0.206
Pdensi_DN9785_c0_g1d385930	FC_3	MC_2_4	175.202793172046	6324.62698836693	3249.91489076949	-5.17354348518274	0.691261226029316	-7.48420899418903	7.19793346888018e-14	4.56889867100965e-12	0.622	1.022	0.617	4.073	4.977	17.494	8.148	10.013	13.180	9.210	14.090	10.920	3.232	5.823	7.751	1.269	2.725	2.296	8.058	15.395	4.143	95.238	117.842	318.275	35.381	20.291	24.294
Pdensi_DN30872_c0_g1d234296	FC_3	MC_2_4	22.5047763682585	1473.00254936734	747.753662867801	-6.02919921124475	0.805717391678109	-7.48301981999846	7.26339220766658e-14	4.60512485628339e-12	0.000	0.025	0.000	0.262	1.115	2.018	1.419	0.989	0.515	0.434	0.762	0.385	0.408	0.961	0.810	0.063	0.231	0.058	0.424	0.297	0.166	10.283	61.371	52.174	2.202	2.983	4.263
Pdensi_DN21751_c0_g1	FC_3	MC_2_4	504.170155081752	7.94138597085743	256.055770526305	5.95631008473397	0.796120075792046	7.48167301120769	7.33823487183074e-14	4.6472101946106e-12	9.906	26.263	19.272	21.400	20.127	12.903	8.061	24.220	5.047	2.272	34.231	3.805	14.289	25.828	8.419	62.119	225.717	78.120	115.295	17.386	53.497	0.136	0.446	0.100	0.429	0.625	0.518
Pdensi_GG_46165_c0_g1	FC_3	MC_2_4	869.666776850195	2.20158656015793	435.934181705177	8.54832110425596	1.14263260214896	7.48125083091371	7.36185126980392e-14	4.65679499792459e-12	63.931	24.602	21.650	22.076	24.181	16.972	12.616	17.298	7.015	8.810	10.620	2.017	21.303	46.155	16.637	7.385	3.855	1.901	0.516	2.163	0.670	0.000	0.190	0.000	5.103	2.796	3.192
Pdensi_DN12191_c1_g2	FC_3	MC_2_4	92.7011235802314	976.235287378575	534.468205479403	-3.39456149045548	0.454171313800386	-7.47418735465848	7.76823993788267e-14	4.90820462634506e-12	1.908	1.938	1.138	3.392	4.788	4.729	3.508	3.495	3.522	2.737	3.160	2.230	2.305	3.611	2.963	1.805	3.094	1.939	3.513	13.004	4.454	19.383	31.599	32.551	2.744	2.484	2.402
Pdensi_DN34957_c2_g1	FC_3	MC_2_4	273.955257846033	3.39338671121451	138.674322278624	6.28536680271208	0.841001864455617	7.47366571747211	7.79911129068078e-14	4.92204602903585e-12	7.666	20.257	5.385	3.572	0.532	5.374	0.865	0.427	2.219	1.738	0.798	3.558	4.321	14.248	8.071	1.602	1.987	5.109	0.251	0.294	0.091	0.095	0.155	0.064	0.098	0.142	0.000
Pdensi_GG_66981_c0_g1	FC_3	MC_2_4	10.6972057461116	174.746518963804	92.7218623549578	-4.04105508514381	0.540782113755427	-7.47261231900027	7.86182127469329e-14	4.95592604946394e-12	0.332	0.195	0.143	0.251	0.322	0.278	0.111	0.418	0.155	0.338	0.058	0.165	0.345	0.229	0.412	0.176	2.151	3.085	51.034	0.535	41.161	5.459	4.442	5.292	2.241	2.210	2.144
Pdensi_DN14469_c0_g1	FC_3	MC_2_4	3.97497208777633	507.452982823938	255.713977455857	-6.9564484276836	0.931367052304431	-7.46907291864323	8.07617791358954e-14	5.08521358398563e-12	0.060	0.334	0.048	0.180	0.516	0.461	0.962	0.620	1.018	1.368	1.147	1.036	0.013	0.288	0.067	0.033	0.119	0.090	1.726	3.891	1.728	13.549	24.024	6.829	0.131	0.752	0.229
Pdensi_DN16720_c0_g1	FC_3	MC_2_4	242.099598518432	15.512937238906	128.806267878669	3.9529953013625	0.529498348785045	7.46554792934255	8.29536885253331e-14	5.21724538622215e-12	5.924	8.849	6.300	15.201	11.324	8.351	13.841	11.079	12.888	11.459	9.303	12.045	6.972	9.615	6.503	8.261	6.755	5.262	3.220	4.741	5.118	0.650	0.309	0.396	3.377	3.131	4.138
Pdensi_DN18049_c0_g1d58321	FC_3	MC_2_4	0	244.255895026952	122.127947513476	-10.7949985027103	1.44652978948699	-7.46268661811574	8.47758165823245e-14	5.32574483440402e-12	0.000	0.000	0.126	0.318	0.000	0.137	0.140	0.000	0.000	0.000	0.476	0.000	0.000	0.000	0.000	0.113	0.136	0.000	2.784	1.457	5.221	4.784	5.077	10.869	0.000	0.000	0.000
Pdensi_DN20377_c0_g1d16768	FC_3	MC_2_4	347.3560126445	2.04012875510958	174.698070699805	7.26261191362262	0.973216332859537	7.46248461766293	8.4905930159956e-14	5.32782285870005e-12	22.922	25.507	43.541	17.394	10.061	12.814	47.046	88.408	156.343	79.706	92.784	101.501	17.095	5.896	9.100	78.691	64.012	39.866	33.669	4.085	21.325	0.077	0.085	0.000	0.054	0.000	0.000
Pdensi_DN16222_c0_g1d347070	FC_3	MC_2_4	287.298182822107	10.3886816214091	148.843432221758	4.85734581195413	0.651158093861041	7.45954915979391	8.68190327711137e-14	5.44165047183878e-12	8.306	10.175	8.063	28.288	27.687	20.740	21.688	19.797	26.554	13.511	20.652	18.613	6.663	13.228	7.810	6.250	2.459	1.634	1.371	1.475	1.877	0.170	0.252	0.454	0.569	0.683	0.846
Pdensi_DN25763_c0_g1	FC_3	MC_2_4	418.09711588677	0	209.048557943385	10.8366515046949	1.45284915714258	7.4588965078853	8.72501034276045e-14	5.46243349919733e-12	1.927	5.406	5.857	23.110	14.435	22.676	24.189	2.961	0.649	7.700	2.364	0.871	7.149	25.287	8.420	3.185	0.800	2.455	1.462	1.816	2.126	0.000	0.000	0.000	0.696	0.000	0.000
Pdensi_DN20878_c0_g1d292683	FC_3	MC_2_4	13.5471538389993	1126.6649468547	570.106050346851	-6.38155462107551	0.855588663026332	-7.45867131818122	8.7399326799601e-14	5.4655437781992e-12	0.073	0.026	0.242	0.183	0.204	0.313	0.265	0.101	0.397	0.158	0.031	0.173	0.331	0.223	0.710	0.066	0.080	0.122	2.711	0.282	6.739	20.134	12.504	62.014	0.204	0.055	0.087
Pdensi_DN23751_c0_g1d191718	FC_3	MC_2_4	76.3484379621743	3488.45083317043	1782.3996355663	-5.51259811133641	0.739143281540752	-7.45809134576091	8.77848051507469e-14	5.48340445006475e-12	3.555	2.621	1.279	4.947	4.489	10.239	4.531	4.992	13.089	5.995	7.066	12.333	1.407	3.156	2.795	1.543	4.128	2.439	2.356	10.380	4.593	42.774	64.599	184.117	0.619	3.928	1.424
Pdensi_DN22823_c0_g1d302799	FC_3	MC_2_4	3.3251250367146	339.362939610009	171.344032323362	-6.69069656888265	0.89726815116698	-7.45674139907984	8.86885298786258e-14	5.53355956990435e-12	0.128	0.000	0.125	0.072	0.103	0.260	0.099	0.065	0.504	0.074	0.460	0.429	0.108	0.069	0.160	1.127	3.394	3.368	7.508	11.143	10.913	21.463	4.728	4.848	0.604	0.510	1.269
Pdensi_DN24973_c0_g2	FC_3	MC_2_4	3.27983158842262	668.277437472366	335.778634530394	-7.67649410237048	1.03007536552058	-7.45236160316378	9.16840158130221e-14	5.71396432716208e-12	0.040	0.103	0.016	0.110	0.057	1.214	0.430	0.141	0.246	0.089	0.065	0.080	0.057	0.060	0.202	0.014	0.070	0.192	0.145	0.190	0.126	4.126	16.708	34.596	0.701	2.963	0.682
Pdensi_DN96473_c0_g1	FC_3	MC_2_4	116.397743161078	6928.27511332513	3522.3364282431	-5.8958799139822	0.791187755544425	-7.45193523618825	9.19808793501495e-14	5.72596616961373e-12	5.786	1.534	0.179	3.676	1.633	5.245	0.884	0.427	0.246	0.321	0.360	0.100	3.353	2.268	5.347	0.505	0.270	0.062	0.339	2.606	0.272	51.460	226.388	301.459	0.050	3.098	0.266
Pdensi_DN9464_c0_g1	FC_3	MC_2_4	186.439476885194	2256.91797425735	1221.67872557127	-3.59726127913393	0.482741205224196	-7.45173861316289	9.21180987898196e-14	5.72801396619913e-12	4.784	1.594	1.740	6.115	7.769	12.685	6.843	4.498	5.439	3.371	3.276	3.738	4.123	6.249	7.454	3.212	7.437	5.322	24.809	7.085	32.326	44.660	87.819	61.519	3.266	5.164	2.858
Pdensi_DN20100_c0_g1d489240	FC_3	MC_2_4	603.991606728661	0.733862186719309	302.36273445769	9.56328871772001	1.28403772965647	7.44782532229684	9.48913421630386e-14	5.89378284253824e-12	4.152	7.307	4.349	0.438	0.689	36.637	0.572	0.104	0.379	0.204	0.000	0.207	8.508	17.321	32.098	0.497	0.055	0.219	0.000	0.029	0.250	0.000	0.061	0.000	3.217	4.511	4.042
Pdensi_DN16580_c0_g1d55897	FC_3	MC_2_4	5.10825073522851	10314.3606413145	5159.73444602488	-10.996740864206	1.47719286156344	-7.44435012539068	9.74228044260661e-14	6.04417683595208e-12	0.040	0.043	0.039	0.000	0.000	0.000	0.000	0.000	0.000	0.000	0.000	0.047	0.440	0.000	0.000	0.072	0.000	0.000	0.000	0.092	0.057	345.125	284.578	272.561	0.305	0.000	0.190
Pdensi_GG_79542_c0_g1	FC_3	MC_2_4	1.35307437535155	1688.48290337405	844.9179888747	-10.2425319677729	1.37627530282804	-7.4422115595085	9.90134830557875e-14	6.13593036191994e-12	0.000	0.000	0.000	0.000	0.000	0.000	0.000	0.000	0.042	0.000	0.091	0.000	0.000	0.083	0.041	0.066	0.000	0.000	2.383	0.000	22.348	2.346	80.186	58.482	0.000	0.000	0.000
Pdensi_GG_139768_c0_g1	FC_3	MC_2_4	420.352294622721	3.9187997051708	212.135547163946	6.61286744588798	0.889114146077106	7.43759108441234	1.02537881631874e-13	6.34717579355091e-12	24.528	38.870	19.748	30.355	22.462	12.717	22.293	15.372	17.052	12.718	11.939	8.991	14.619	18.091	7.334	9.472	4.936	4.161	3.674	0.620	2.418	0.267	0.109	0.000	0.184	0.067	0.036
Pdensi_GG_11047_c0_g1	FC_3	MC_2_4	27.2840105556664	668.715334007935	347.9996722818	-4.60877291480528	0.619687131756947	-7.43725773639742	1.0279686817897e-13	6.35604149125507e-12	1.125	1.179	0.959	2.518	1.787	2.117	2.511	2.208	2.747	3.306	1.378	2.444	0.636	1.311	0.687	0.984	0.990	1.081	1.916	1.526	2.274	13.144	14.002	29.619	3.161	5.891	6.432
Pdensi_DN13492_c0_g1d522635	FC_3	MC_2_4	217.398421480896	0	108.699210740448	9.89266283631563	1.33037313774805	7.43600615167346	1.03775007171039e-13	6.40930319879987e-12	7.622	8.839	8.679	12.200	7.794	6.540	8.138	3.254	4.075	3.455	3.924	1.827	7.323	6.910	6.311	4.441	4.855	3.901	2.072	0.705	1.591	0.000	0.000	0.000	11.300	3.631	5.639
Pdensi_DN16539_c0_g1d185072	FC_3	MC_2_4	513.116886023472	13907.1698311358	7210.14335857964	-4.76040619814273	0.640687644119399	-7.43015140347483	1.08473445479614e-13	6.69195842416144e-12	11.067	7.484	5.550	17.818	7.632	41.597	19.237	8.367	12.936	11.707	13.226	14.828	15.166	14.858	18.582	6.600	5.474	10.016	58.180	26.241	13.440	153.361	410.833	604.081	295.418	156.245	316.559
Pdensi_DN38180_c0_g2	FC_3	MC_2_4	512.285735347939	15587.5747152747	8049.93022531131	-4.92724752447599	0.663405154738653	-7.42720717389824	1.10914569326235e-13	6.83487692864897e-12	20.164	9.185	6.558	25.402	17.680	36.541	17.783	14.604	14.003	16.650	12.447	14.105	14.031	16.124	18.532	9.863	38.739	26.114	54.648	13.657	9.177	261.498	234.424	814.598	281.011	169.971	106.363
Pdensi_DN22169_c0_g1d125273	FC_3	MC_2_4	281.17897424627	0	140.589487123135	10.2641301559846	1.38199484257869	7.42703940691455	1.11055282790745e-13	6.83587596065993e-12	2.610	11.569	1.562	0.567	0.426	8.071	2.282	2.624	3.038	0.867	1.533	1.483	5.012	10.088	11.924	0.196	0.057	0.000	0.000	1.225	0.000	0.000	0.000	0.000	0.000	0.000	0.000
Pdensi_DN9217_c0_g1d209094	FC_3	MC_2_4	240.883480061706	0	120.441740030853	10.0407785083238	1.35230060290207	7.42496046128803	1.12813609912824e-13	6.93633154073179e-12	13.765	3.330	4.690	6.496	2.133	11.030	6.022	1.689	1.389	1.727	2.777	1.036	8.643	8.623	5.550	8.659	2.211	3.044	0.648	0.000	0.210	0.000	0.000	0.000	0.437	0.329	1.237
Pdensi_DN20595_c0_g1	FC_3	MC_2_4	319.589607776947	32.7323354710045	176.160971623976	3.27372020986445	0.44107996572666	7.42205600853156	1.15316025543895e-13	7.08226140773277e-12	8.630	13.241	9.195	12.819	13.396	13.243	10.699	10.550	11.549	9.844	10.020	10.100	8.449	13.166	8.973	7.158	3.978	5.140	3.693	2.152	6.432	1.101	1.068	0.676	0.612	1.021	1.309
Pdensi_DN2762_c0_g1d326288	FC_3	MC_2_4	294.764058004713	0	147.382029002356	10.3324294563357	1.39230813584962	7.42107956586099	1.16169498402157e-13	7.12670668074727e-12	15.690	12.996	5.057	12.646	5.934	8.531	6.717	4.547	4.015	6.737	6.112	1.321	6.999	15.143	6.340	19.105	4.022	0.749	2.009	0.034	0.000	0.000	0.000	0.011	16.676	0.000	0.000
Pdensi_DN22917_c2_g1	FC_3	MC_2_4	290.601801234037	8.29851327913058	149.450157256584	5.07125156807078	0.68347977099299	7.41975371224673	1.1733832304337e-13	7.19037719310185e-12	17.133	12.074	7.862	18.046	9.796	6.976	13.210	11.199	11.851	12.372	7.798	8.572	10.721	11.409	5.440	12.818	6.619	3.195	2.236	7.311	2.427	0.368	0.271	0.081	0.000	0.066	0.021
Pdensi_DN25848_c2_g8	FC_3	MC_2_4	207.087693964626	11.5403182653858	109.314006115006	4.19055324241541	0.564804721652274	7.41947275185025	1.17587487564593e-13	7.19761270035846e-12	7.127	6.714	11.865	8.736	8.774	7.452	10.685	10.468	10.887	9.866	10.952	8.647	6.676	7.048	5.914	5.285	2.350	3.744	3.421	0.869	4.444	0.421	0.179	0.375	0.037	0.149	0.187
Pdensi_DN7519_c0_g1d263660	FC_3	MC_2_4	0.806081674246098	551.142426594482	275.974254134364	-9.48572138136887	1.27892652004588	-7.4169400920927	1.19857127005165e-13	7.32836905940491e-12	0.053	0.019	0.194	0.044	0.085	0.095	0.058	0.000	0.041	0.021	0.000	0.063	0.020	0.000	0.040	0.032	0.000	0.022	0.263	0.000	0.532	38.012	7.741	5.159	0.028	0.000	0.000
Pdensi_DN22286_c0_g2d299585	FC_3	MC_2_4	301.365673919629	1.41390510508917	151.389789512359	7.59985180848905	1.02495980023622	7.41478037161804	1.2182652433381e-13	7.43670610782451e-12	2.289	13.553	10.046	13.299	16.520	13.050	17.409	14.142	19.953	12.535	17.183	12.099	4.833	14.125	10.263	5.637	3.544	2.537	0.481	1.291	1.660	0.037	0.106	0.000	4.725	12.377	2.871
Pdensi_DN20416_c0_g1d412595	FC_3	MC_2_4	656.805131666192	8.67910013375981	332.742115899976	6.16655680707659	0.831666328603331	7.41470057761323	1.21899892489747e-13	7.43670610782451e-12	14.293	31.713	21.546	22.349	23.414	26.085	20.604	17.632	25.882	14.184	20.157	17.270	13.745	24.955	24.338	19.942	16.983	12.543	10.923	4.139	8.849	0.485	0.313	0.000	3.229	2.437	2.377
Pdensi_DN20094_c0_g1d62141	FC_3	MC_2_4	258.953960162309	1.98630948676013	130.470134824535	6.84684803302777	0.923560116241512	7.41353801731009	1.22973769049933e-13	7.49389318918496e-12	7.155	16.644	12.463	15.699	15.814	10.578	14.885	15.641	14.435	13.255	12.722	8.029	5.923	13.326	5.781	7.622	4.096	2.736	2.407	2.409	3.003	0.114	0.052	0.000	0.795	1.312	0.436
Pdensi_DN19066_c1_g1	FC_3	MC_2_4	5165.63780310193	461.380360446206	2813.50908177407	3.48334084262467	0.469892019748132	7.41306661154149	1.23411858839313e-13	7.51225224105467e-12	343.113	238.569	92.140	143.156	78.595	113.936	61.239	26.419	24.912	57.503	29.521	30.872	199.233	174.002	113.885	142.416	44.736	26.943	72.310	83.095	134.453	20.529	11.076	9.470	139.441	213.452	129.304
Pdensi_DN20336_c0_g2	FC_3	MC_2_4	507.161601613323	0	253.580800806662	11.1151769762186	1.5007757886785	7.40628750814671	1.29884089133515e-13	7.89206347498218e-12	19.342	89.759	45.898	27.589	11.502	14.924	32.472	19.080	1.413	62.913	79.144	40.853	9.689	33.025	6.960	8.964	2.698	0.554	0.771	0.103	0.169	0.000	0.000	0.000	0.000	0.000	0.000
Pdensi_DN26017_c0_g2	FC_3	MC_2_4	64.3972358254703	576.604844508697	320.501040167083	-3.15928617938883	0.426571349893411	-7.40623152534331	1.29938902513093e-13	7.89206347498218e-12	1.092	1.132	1.034	1.943	2.901	3.048	2.334	2.702	2.565	1.984	2.914	3.088	1.660	2.396	2.121	1.584	2.942	1.790	1.836	2.279	3.012	13.647	15.257	20.612	2.094	1.866	2.221
Pdensi_DN19278_c0_g4	FC_3	MC_2_4	27.1864777135856	1746.5175167076	886.851997210594	-6.00860379985924	0.811417712974291	-7.40506856552886	1.31082723978868e-13	7.95273816882182e-12	0.460	0.149	0.366	0.751	0.221	0.397	3.129	1.627	1.346	1.399	1.277	0.978	0.460	0.264	1.857	0.249	0.000	0.401	1.868	1.176	0.658	43.062	59.891	48.058	0.353	2.527	4.801
Pdensi_GG_27307_c0_g1	FC_3	MC_2_4	116.203705816599	3047.9138627719	1582.05878429425	-4.71282435859502	0.636446722487477	-7.40490003652702	1.31249298274596e-13	7.95405515570083e-12	1.658	0.998	1.108	0.700	9.006	1.062	1.022	0.967	0.000	0.000	0.000	0.217	4.711	5.102	1.229	0.495	0.000	0.000	0.000	0.000	0.000	87.366	104.350	73.775	0.000	0.000	0.000
Pdensi_DN35672_c0_g1	FC_3	MC_2_4	0	277.476085882571	138.738042941285	-10.9792020651132	1.48331984862607	-7.40177654555272	1.34374484862993e-13	8.13447129645812e-12	0.000	0.000	0.000	0.311	0.000	0.000	0.182	0.000	0.000	0.000	0.000	0.000	0.000	0.000	0.000	0.074	0.089	0.000	0.000	0.372	0.704	5.973	4.221	13.385	0.000	0.000	0.000
Pdensi_DN3241_c0_g2d381683	FC_3	MC_2_4	2.08915986693361	2495.5434076529	1248.81628375991	-10.2371099354972	1.38352270194426	-7.39930752210353	1.36896491655962e-13	8.27801626746945e-12	0.000	0.182	0.168	0.000	0.204	0.550	0.000	0.177	0.000	0.199	0.000	0.000	0.000	0.000	0.187	0.000	0.000	0.000	0.000	0.195	0.000	19.719	99.645	90.541	0.000	0.944	3.655
Pdensi_GG_15810_c0_g1	FC_3	MC_2_4	33.1961497389468	2220.09191585785	1126.6440327984	-6.06671299004459	0.820076382936521	-7.39774137662758	1.3852029433481e-13	8.36699150797261e-12	1.245	0.736	0.197	2.321	0.755	1.288	7.409	1.830	1.344	11.074	3.202	4.759	1.458	0.517	1.114	0.947	0.339	0.475	1.521	1.004	0.386	18.770	63.462	103.229	3.981	6.565	3.561
Pdensi_DN22260_c0_g1d222431	FC_3	MC_2_4	40.328450791422	5013.32731794625	2526.82788436883	-6.95903633836989	0.940730554674965	-7.3974809298868	1.38792158600366e-13	8.37420028583702e-12	1.529	0.799	1.078	1.103	0.436	4.856	1.614	0.914	1.389	0.750	1.172	1.480	0.678	0.515	2.626	1.695	2.286	0.802	17.875	11.349	21.783	118.937	40.274	265.800	1.915	2.634	1.253
Pdensi_DN18345_c0_g1d403901	FC_3	MC_2_4	308.666082023163	9097.50714154152	4703.08661178234	-4.88140844696604	0.659890133491963	-7.39730479244314	1.38976314721391e-13	8.37610706486574e-12	0.386	1.356	1.603	9.008	6.474	27.236	8.427	3.020	6.591	3.233	2.341	4.019	4.121	6.959	18.404	0.506	1.579	0.919	8.772	8.179	8.612	299.565	194.176	297.994	0.541	0.746	0.336
Pdensi_GG_113503_c2_g1	FC_3	MC_2_4	1225.18331568302	14.1399994176256	619.661657550325	6.3957860906367	0.864765907150959	7.39597391357406	1.40375564745148e-13	8.45116311172926e-12	6.183	13.817	102.531	79.578	95.628	146.285	174.755	94.379	209.926	240.596	105.215	244.233	39.226	58.838	19.247	77.339	46.714	49.085	87.258	25.595	54.401	0.986	0.212	0.124	1.396	2.267	2.201
Pdensi_DN38546_c2_g1	FC_3	MC_2_4	162.548222412713	4447.83717314453	2305.19269777862	-4.77496642323133	0.646599648912383	-7.38473401781626	1.52758454813907e-13	9.18658895948784e-12	1.334	1.330	2.151	3.351	4.428	8.307	21.283	27.717	52.404	65.561	47.997	63.613	6.341	3.150	5.683	4.363	6.867	6.287	13.525	45.502	10.061	57.380	179.293	141.143	2.145	4.565	5.033
Pdensi_DN19286_c0_g1d117158	FC_3	MC_2_4	324.494960510314	8156.79240775982	4240.64368413507	-4.65110700854991	0.630055291648843	-7.38206165426854	1.55856982904587e-13	9.36267341724206e-12	0.444	0.573	0.088	9.316	15.526	14.633	13.026	12.778	7.159	8.982	7.057	5.509	7.298	16.929	7.171	1.882	4.078	1.604	7.262	9.545	3.174	120.127	234.643	334.910	0.341	0.995	0.213
Pdensi_DN12868_c0_g1d270958	FC_3	MC_2_4	369.442199918784	14.5295862806124	191.985893099698	4.67225775268439	0.632950965210367	7.38170570785294	1.56274325270727e-13	9.37748426591752e-12	28.243	15.316	7.624	17.909	9.035	11.018	11.110	5.982	10.748	7.710	5.136	5.160	17.509	8.172	8.625	11.703	2.535	3.566	4.408	1.217	1.928	0.400	0.469	0.389	6.408	2.861	9.290
Pdensi_GG_31364_c1_g1	FC_3	MC_2_4	554.157542574993	0	277.078771287496	11.2429507957987	1.52372393255815	7.37860091028634	1.59961528812835e-13	9.58826168231169e-12	2.432	8.442	11.719	33.534	49.429	29.800	42.789	58.765	98.570	51.204	100.648	72.147	4.318	29.762	20.254	14.157	1.827	0.890	0.000	0.000	0.700	0.000	0.000	0.000	0.000	0.000	0.000
Pdensi_DN45645_c0_g1d156523	FC_3	MC_2_4	56.1960224544422	2165.33170793472	1110.76386519458	-5.26616166639919	0.713833505066809	-7.37729684726177	1.61535581329675e-13	9.67205302997506e-12	0.082	0.029	0.000	3.082	3.928	2.958	5.398	1.503	1.109	0.638	0.655	0.291	0.940	2.287	2.192	0.173	0.603	0.000	0.777	0.540	0.304	26.126	51.322	104.075	0.169	0.061	0.000
Pdensi_DN40932_c0_g1d319415	FC_3	MC_2_4	0	752.96555203356	376.48277601678	-12.4218166392434	1.68452273384803	-7.37408667134319	1.65475515312231e-13	9.89716627857661e-12	0.000	0.000	0.000	0.000	0.000	0.000	0.000	0.000	0.000	0.000	0.000	0.093	0.000	0.000	0.000	0.000	0.000	0.000	0.000	0.000	0.000	57.872	6.971	5.430	0.000	0.000	0.000
Pdensi_DN20358_c0_g2d119830	FC_3	MC_2_4	170.570027726534	6.61165985611109	88.5908437913226	4.71619284818641	0.639621447035105	7.37341261780355	1.66314714766417e-13	9.93653506960271e-12	5.495	6.287	5.049	12.580	7.845	9.739	13.893	6.454	6.050	6.137	10.827	4.949	4.191	7.273	4.895	11.845	11.493	7.596	17.979	1.629	5.626	0.147	0.224	0.200	0.044	0.000	0.000
Pdensi_DN25718_c0_g2	FC_3	MC_2_4	1616.95041019052	15493.0382980339	8554.99435411223	-3.26011313351051	0.442165468623669	-7.37306136469292	1.66753682209843e-13	9.95193225588441e-12	2.639	1.297	0.864	57.080	86.685	136.840	54.075	42.212	27.052	12.455	16.902	15.630	33.466	62.754	59.075	5.708	12.587	2.125	5.995	9.054	3.135	408.863	351.692	572.772	0.142	7.089	0.668
Pdensi_GG_148046_c0_g1	FC_3	MC_2_4	880.186110067817	7653.48595267197	4266.83603136989	-3.11996856738287	0.423306879204848	-7.370465070739	1.70033813018034e-13	1.01366737650035e-11	25.394	26.694	22.889	46.184	57.169	49.492	39.769	60.557	66.268	66.231	48.639	65.738	24.986	35.977	23.163	25.318	28.577	20.681	39.668	93.758	86.301	159.663	238.955	257.111	25.564	49.093	57.486
Pdensi_DN33115_c0_g1d312458	FC_3	MC_2_4	269.858080793463	0	134.929040396731	10.2050292760759	1.38464045825596	7.37016545719726	1.70416397641879e-13	1.01484628296366e-11	10.129	20.002	15.054	16.352	17.267	17.637	11.615	19.374	18.043	6.749	13.012	12.902	4.728	11.883	9.462	7.024	5.806	7.383	1.806	1.136	8.911	0.000	0.000	0.000	0.000	0.000	0.000
Pdensi_DN23260_c2_g1	FC_3	MC_2_4	20.9667212228824	675.13738241437	348.052051818626	-5.00009530285169	0.678505692241399	-7.36927539448373	1.71557938056797e-13	1.02053739403537e-11	0.034	0.735	0.204	0.899	1.639	1.873	1.232	2.908	1.796	1.436	3.488	1.454	0.265	1.216	0.575	0.123	0.413	0.213	0.310	2.102	1.562	28.693	20.976	10.530	0.105	0.000	0.000
Pdensi_DN39420_c0_g1d318010	FC_3	MC_2_4	0	228.677301854258	114.338650927129	-10.70394411961	1.45270051342459	-7.36830752153902	1.72807800640282e-13	1.02685985951897e-11	0.000	0.000	0.000	0.000	0.000	0.000	0.000	0.000	0.000	0.000	0.000	0.000	0.000	0.000	0.000	0.000	0.000	0.000	0.000	0.000	0.000	11.354	6.160	3.092	0.000	0.000	0.000
Pdensi_DN107331_c0_g1	FC_3	MC_2_4	9.4737444653144	217.690236576422	113.581990520868	-4.50824985068635	0.612011455559572	-7.36628344082937	1.75450585233099e-13	1.041436738682e-11	0.614	1.110	0.411	0.000	0.747	1.336	0.681	1.290	2.925	0.726	0.518	1.689	0.228	0.473	0.228	0.183	1.760	0.500	2.491	5.220	1.766	4.984	8.496	5.355	0.000	0.000	0.495
Pdensi_DN19867_c0_g1d535216	FC_3	MC_2_4	243.59354977824	5.05975649232964	124.326653135285	5.56815583959567	0.755981796847863	7.36546284951915	1.76533284856514e-13	1.04673180759522e-11	11.476	9.839	5.120	20.198	20.595	9.434	16.717	12.321	11.563	9.310	9.091	7.363	6.381	12.328	4.772	5.651	1.653	1.484	0.626	0.701	0.845	0.118	0.221	0.088	0.000	0.000	0.000
Pdensi_DN25389_c0_g2	FC_3	MC_2_4	2487.59732065356	11.2174026552891	1249.40736165442	7.79895870997382	1.05911623012751	7.36364762254178	1.7895169576807e-13	1.05992684011237e-11	56.482	179.938	75.197	162.357	146.010	112.016	135.585	117.063	114.960	82.590	101.042	59.420	43.882	135.724	62.524	96.636	86.782	74.638	90.370	18.057	33.050	0.586	0.000	0.388	1.889	0.973	0.579
Pdensi_DN15327_c0_g1	FC_3	MC_2_4	304.579926389436	0	152.289963194718	10.37966512203	1.41030312492199	7.35988238174269	1.84072343951204e-13	1.08908147812336e-11	3.912	16.408	7.445	17.642	22.758	20.143	17.146	17.961	26.772	14.195	21.983	18.564	4.741	14.790	10.060	4.384	2.289	1.227	1.260	0.518	1.435	0.012	0.000	0.000	0.274	0.125	0.296
Pdensi_DN18334_c0_g1d114947	FC_3	MC_2_4	166.692680315816	3.96579109288546	85.329235704351	5.30407732337244	0.720749569619709	7.35911271673883	1.85136656469618e-13	1.09419948978696e-11	6.623	9.017	6.804	5.380	4.822	2.242	1.660	0.259	0.849	0.239	0.057	0.054	6.075	5.243	4.395	4.075	1.129	0.713	0.544	0.502	0.780	0.170	0.139	0.046	0.000	0.000	0.000
Pdensi_DN14298_c0_g1d179354	FC_3	MC_2_4	123.581646210785	1659.17744713806	891.379546674423	-3.7461520821801	0.509282801920193	-7.35574040210205	1.89871702726133e-13	1.12097803332054e-11	4.135	3.432	2.918	4.781	4.526	5.467	5.109	3.560	5.059	4.702	3.273	3.766	3.496	4.114	4.133	3.539	2.745	3.439	3.810	5.609	6.753	31.840	38.994	70.101	3.413	5.914	6.322
Pdensi_DN12506_c0_g1d105678	FC_3	MC_2_4	16.0253208172235	487.727413064155	251.876366940689	-4.91322853065588	0.668003061550426	-7.35509882133226	1.907859187794e-13	1.12516559146098e-11	0.033	0.000	0.000	0.451	0.980	1.334	1.000	0.611	0.573	0.916	0.865	1.005	0.218	0.975	0.367	0.000	0.360	0.041	1.001	0.455	0.187	10.751	17.131	14.120	0.000	0.000	0.000
Pdensi_DN20303_c2_g2	FC_3	MC_2_4	828.828350110339	11.8563336998452	420.342341905092	6.11767015354133	0.832195818599038	7.35123875512873	1.96378279060178e-13	1.15690405472941e-11	10.523	27.893	12.193	28.145	34.866	33.230	27.628	16.118	17.912	7.573	11.057	7.245	16.802	30.118	32.562	3.225	1.256	0.360	0.551	0.073	0.510	0.096	0.727	0.206	0.000	0.045	0.048
Pdensi_DN6125_c0_g1	FC_3	MC_2_4	219.975033129694	0	109.987516564847	9.91013827768078	1.34817204384579	7.35079645281113	1.97029268820807e-13	1.15949507329852e-11	9.266	5.808	3.151	1.108	1.221	3.536	1.695	0.445	0.125	0.782	0.507	0.095	6.001	9.343	5.720	3.031	6.501	1.746	0.762	0.560	0.115	0.000	0.000	0.000	0.000	0.000	0.000
Pdensi_GG_83937_c0_g1	FC_3	MC_2_4	9.6283273415117	11217.7776149665	5613.70297115403	-10.194558166777	1.38698870187627	-7.350137858359	1.98002532425664e-13	1.1639750583901e-11	0.275	0.074	0.000	0.087	0.083	0.000	0.076	0.000	0.162	0.161	0.000	0.081	0.766	0.079	0.000	0.372	0.075	0.085	5.475	0.160	0.099	75.144	511.161	358.850	0.210	0.000	0.579
Pdensi_DN19980_c0_g1d219298	FC_3	MC_2_4	422.023011849389	47.537990564004	234.780501206697	3.15995326327177	0.430027738285475	7.34825450067603	2.00811877933314e-13	1.17922748340177e-11	25.045	16.419	11.989	17.723	11.312	18.666	19.550	11.196	12.154	11.086	13.158	9.628	14.864	12.973	11.993	9.861	5.555	4.858	7.951	2.506	4.243	1.583	0.997	1.525	8.861	7.567	6.625
Pdensi_DN13160_c0_g1d106332	FC_3	MC_2_4	78.6873524935644	496.967339245	287.827345869282	-2.65680565735038	0.361599799703518	-7.34736484790294	2.02152527129012e-13	1.18550225647753e-11	2.155	2.605	0.656	3.214	3.066	3.567	4.387	1.653	1.691	2.473	2.736	1.808	2.191	3.242	2.084	1.774	3.712	2.198	20.332	3.756	5.493	17.307	12.961	13.279	9.118	14.080	7.021
Pdensi_DN16428_c0_g1d10679	FC_3	MC_2_4	16.7676735591272	189.274939992675	103.021306775901	-3.49687440480966	0.475942700241603	-7.3472592457759	2.02312245350134e-13	1.18550225647753e-11	0.940	0.762	0.635	1.025	0.528	1.103	0.590	0.384	0.670	0.331	0.418	0.346	0.507	0.579	0.533	0.537	0.175	0.109	0.181	0.311	0.282	4.888	6.675	4.840	0.111	0.080	0.047
Pdensi_DN21754_c0_g3	FC_3	MC_2_4	163.308682368077	2129.52639049275	1146.41753643041	-3.70496819189459	0.504554146993942	-7.34305369199368	2.08774724347104e-13	1.22206663272944e-11	5.177	5.705	14.866	10.979	11.627	8.406	7.754	9.959	11.589	8.278	10.915	10.347	4.445	5.795	5.305	15.628	27.554	23.645	33.672	27.135	37.449	107.480	37.475	45.878	1.628	3.165	4.381
Pdensi_DN34947_c0_g1d201818	FC_3	MC_2_4	270.087473014867	0	135.043736507434	10.2058228229996	1.39008421935848	7.34187373748443	2.10624051770256e-13	1.2306597455824e-11	18.379	8.634	7.686	6.962	5.223	13.242	6.760	7.074	10.966	6.158	6.553	4.681	10.841	9.539	5.091	6.314	3.281	3.357	8.826	1.063	6.171	0.000	0.000	0.000	0.000	1.378	4.831
Pdensi_DN22347_c2_g1	FC_3	MC_2_4	18.3856998947019	946.756755212671	482.571227553687	-5.6897008694083	0.774970265405644	-7.34183119455574	2.10691028457264e-13	1.2306597455824e-11	0.366	0.287	0.616	0.161	0.408	0.531	0.673	0.850	0.628	0.903	0.429	1.023	0.421	0.324	0.992	1.066	15.826	2.691	4.966	0.736	0.753	10.344	35.876	33.739	2.398	0.981	0.339
Pdensi_DN13789_c0_g2	FC_3	MC_2_4	862.557524555809	8659.21366130005	4760.88559292793	-3.32730120519042	0.453296292073855	-7.34023477220128	2.13219507227638e-13	1.24410523526468e-11	16.094	10.978	10.115	24.617	28.589	27.896	32.978	34.685	61.352	31.058	62.350	32.000	26.940	35.383	19.927	25.806	47.589	30.967	50.194	62.970	31.974	213.901	199.476	329.660	8.522	9.596	9.063
Pdensi_DN12603_c0_g1d105849	FC_3	MC_2_4	317.114141590171	7.88073882187319	162.497440206022	5.31741710266233	0.724694288679512	7.33746241101384	2.17681505626888e-13	1.26879201145965e-11	3.256	8.930	2.633	8.129	15.201	15.583	9.917	8.926	7.687	6.459	6.109	4.306	6.414	13.945	10.246	1.781	2.736	0.647	1.166	0.314	0.241	0.120	0.404	0.149	0.023	0.025	0.000
Pdensi_DN18091_c0_g1	FC_3	MC_2_4	134.29776031217	1513.90917408348	824.103467197823	-3.49443786662213	0.476303357039408	-7.33658038512	2.19120228911913e-13	1.27582346645149e-11	2.815	4.255	2.952	6.524	6.266	7.615	6.609	5.308	5.640	4.410	5.013	3.798	3.810	5.054	3.950	3.370	2.335	1.928	4.326	19.233	14.156	67.682	25.036	41.451	4.104	8.759	7.378
Pdensi_DN21540_c0_g1d363101	FC_3	MC_2_4	71.3623161990899	382.453285571543	226.907800885317	-2.41961215693889	0.329929089604386	-7.33373392397809	2.23827267060612e-13	1.30184956835063e-11	2.107	2.077	2.432	2.630	2.761	2.294	3.039	3.243	3.784	4.342	3.343	3.706	1.984	2.645	2.198	2.228	4.480	4.980	6.947	7.465	8.223	11.250	11.172	10.812	2.183	3.743	3.681
Pdensi_DN19522_c0_g1d61274	FC_3	MC_2_4	32.3544825766726	914.651410976625	473.502946776649	-4.81835255544197	0.657541026704538	-7.32783561748317	2.3389936289066e-13	1.35899242527773e-11	0.447	0.945	2.766	1.761	1.519	1.921	1.670	1.788	2.468	1.133	2.359	1.824	0.449	1.204	1.478	2.083	1.856	3.524	1.076	0.538	0.950	14.283	32.780	30.774	0.139	0.038	0.107
Pdensi_DN23426_c0_g1d224146	FC_3	MC_2_4	11.9739480804934	4348.51230085359	2180.24312446704	-8.5066222301418	1.16113607668966	-7.32611999654142	2.36911679476306e-13	1.37369100924672e-11	0.000	0.016	0.015	0.260	0.178	1.765	0.404	0.123	0.329	0.069	0.019	0.141	0.198	0.187	0.752	0.000	0.000	0.037	0.085	0.138	0.000	9.583	76.350	270.203	4.100	4.267	4.735
Pdensi_DN17332_c0_g1d11989	FC_3	MC_2_4	26.3913853973044	4069.19309470539	2047.79224005135	-7.26690563658112	0.991918733511033	-7.32610988287207	2.36929549731658e-13	1.37369100924672e-11	0.523	0.926	0.583	3.084	0.738	1.290	2.821	0.798	0.647	1.149	1.125	0.619	0.546	1.130	0.863	1.334	1.321	0.923	9.983	3.500	3.340	9.745	147.349	180.721	0.000	0.379	0.848
Pdensi_DN19710_c0_g1d61594	FC_3	MC_2_4	608.735400990734	2799.93915809117	1704.33727954095	-2.2014507579177	0.300515264729839	-7.32558713746799	2.37855015100478e-13	1.3776020526484e-11	15.494	15.029	11.885	26.703	24.067	18.284	17.043	17.835	16.958	18.053	18.384	16.567	19.343	20.869	17.549	19.316	15.127	12.590	18.385	29.120	20.013	98.042	66.362	80.585	157.791	233.668	202.542
Pdensi_DN18207_c1_g3	FC_3	MC_2_4	389.40207502859	6758.22240024395	3573.81223763627	-4.11679351933758	0.561999897636844	-7.32525670671525	2.3844183851595e-13	1.37954558330419e-11	0.150	1.704	0.905	8.621	20.237	22.294	17.681	18.795	14.690	19.356	14.125	15.444	6.751	16.664	14.178	1.603	14.313	30.082	14.322	12.054	24.486	127.104	174.115	273.433	16.642	36.832	32.750
Pdensi_DN27623_c2_g1	FC_3	MC_2_4	4.61453908770776	303.080479316116	153.847509201912	-6.05054876243584	0.826287311511035	-7.32257252186431	2.43261771456682e-13	1.40595061301059e-11	0.017	0.120	0.029	0.135	0.134	0.186	0.097	0.679	1.522	0.370	0.682	0.351	0.210	0.114	0.128	0.093	0.222	0.186	0.301	0.352	0.771	3.686	7.699	14.084	0.023	0.146	0.404
Pdensi_DN12817_c0_g1	FC_3	MC_2_4	379.811281020867	0.939335475030612	190.375308247949	8.39616667024969	1.14693577342419	7.32052035065822	2.47011248002962e-13	1.42611982995275e-11	22.040	16.215	7.890	47.515	33.863	14.549	38.254	25.016	27.649	18.415	19.717	15.006	15.676	13.436	6.662	9.567	3.427	2.049	1.970	0.076	0.609	0.099	0.000	0.000	0.000	0.037	0.196
Pdensi_DN3719_c0_g1d448078	FC_3	MC_2_4	194.705464150654	0	97.3527320753269	9.73383277370499	1.32998086722421	7.31877654301928	2.50241889595367e-13	1.44325432669361e-11	13.312	8.809	6.566	2.284	6.040	5.389	3.998	3.318	3.494	2.668	5.413	5.314	5.512	6.773	6.268	7.880	5.086	5.780	1.997	3.399	5.517	0.000	0.000	0.000	2.335	2.534	0.000
Pdensi_DN44148_c0_g1d246748	FC_3	MC_2_4	0.56758341502539	2757.51849457867	1379.04303899685	-12.3466831900735	1.68702890583516	-7.31859611140526	2.50578523799381e-13	1.44367937331887e-11	0.000	0.000	0.000	0.000	0.000	0.000	0.000	0.000	0.000	0.000	0.000	0.000	0.052	0.000	0.000	0.042	0.051	0.116	0.000	0.542	0.000	4.640	188.365	40.782	0.143	0.000	0.000
Pdensi_GG_14018_c0_g1	FC_3	MC_2_4	0	592.901560983201	296.4507804916	-12.0770472667978	1.65047256538334	-7.31732687964599	2.52959153110669e-13	1.45586742774575e-11	0.000	0.000	0.000	0.000	0.000	0.000	0.000	0.127	0.144	0.000	0.000	0.000	0.000	0.000	0.000	0.000	1.313	15.854	1.346	0.000	0.000	42.994	4.016	7.818	0.000	0.000	0.000
Pdensi_DN26675_c0_g1d560378	FC_3	MC_2_4	0.806081674246098	738.505431358734	369.65575651649	-9.90042855709014	1.3530656956844	-7.31703463377095	2.53510441642228e-13	1.45751249306892e-11	0.000	0.000	0.000	0.000	0.000	0.421	0.057	0.000	0.000	0.000	0.000	0.031	0.029	0.000	0.059	0.000	0.000	0.000	0.000	0.000	0.000	16.850	3.301	42.205	0.000	0.000	0.000
Pdensi_DN24416_c0_g2	FC_3	MC_2_4	200.510102868984	0	100.255051434492	9.77631388414749	1.33623343343436	7.31632186377842	2.54859955032154e-13	1.46373856600371e-11	1.128	1.986	0.156	1.296	2.700	5.101	0.821	0.585	0.128	1.097	0.889	0.961	5.091	7.213	6.851	0.821	0.034	0.052	0.249	0.109	0.269	0.000	0.000	0.000	0.000	0.000	0.000
Pdensi_DN17048_c0_g3	FC_3	MC_2_4	21.9720385227673	666.037790161174	344.004914341971	-4.92084555411522	0.672606795412258	-7.31608063980251	2.55318269415346e-13	1.46483854759864e-11	0.388	0.830	0.129	0.759	0.733	1.830	0.695	0.949	0.613	1.340	1.347	0.152	0.381	0.747	0.991	0.000	0.985	6.317	0.000	0.450	0.000	36.081	10.422	13.530	0.000	0.000	0.000
Pdensi_GG_123897_c0_g1	FC_3	MC_2_4	0	763.226336893074	381.613168446537	-12.4413559037552	1.70068038844012	-7.31551677100629	2.5639275435913e-13	1.46946770050547e-11	0.000	0.000	0.000	0.000	0.000	0.000	0.000	0.000	0.000	0.000	0.000	0.000	0.000	0.000	0.000	0.000	0.387	0.000	0.000	6.255	1.550	57.731	9.885	3.618	0.000	0.000	0.000
Pdensi_GG_4998_c3_g1	FC_3	MC_2_4	862.307087893884	65.400903298568	463.853995596226	3.70692063995659	0.507030696903352	7.31103789690901	2.65086750137783e-13	1.51771148102869e-11	41.298	48.958	35.588	29.839	35.489	33.150	27.843	20.362	29.593	20.813	18.747	24.817	25.012	33.040	24.182	35.087	29.238	22.091	16.107	5.766	20.449	2.271	2.604	0.900	31.241	48.636	40.783
Pdensi_GG_51695_c0_g1	FC_3	MC_2_4	229.074422217906	20.4278675919086	124.751144904907	3.46930814689015	0.474615503004978	7.30972360768788	2.67692436629907e-13	1.53103342975017e-11	9.904	7.684	9.125	9.180	4.767	5.597	6.519	3.962	5.690	7.912	3.698	4.829	7.975	6.656	6.961	6.295	2.553	3.137	2.187	2.175	1.978	0.706	0.612	0.464	1.232	1.277	1.710
Pdensi_DN73_c0_g2	FC_3	MC_2_4	54.5866930309948	3624.46778586363	1839.52723944731	-6.0505467400261	0.827913432536232	-7.30818767064914	2.70769449539497e-13	1.54702054073004e-11	0.239	0.000	0.000	1.059	2.750	6.261	0.929	1.876	0.847	1.828	0.604	0.282	1.064	3.170	1.067	0.321	0.000	0.146	0.000	1.939	0.171	26.373	137.653	140.097	1.255	0.939	0.432
Pdensi_GG_36274_c0_g1	FC_3	MC_2_4	223.570705286365	6536.18359934218	3379.87715231427	-4.86969143928563	0.666556015467805	-7.30574974388006	2.75724933760258e-13	1.57369576019135e-11	0.858	1.128	0.644	6.532	5.435	7.575	13.325	14.968	27.130	11.380	36.470	16.842	9.157	9.152	2.844	1.735	6.324	7.361	7.235	3.223	2.410	327.584	153.472	106.557	0.000	0.167	0.051
Pdensi_DN25526_c0_g2	FC_3	MC_2_4	2.3442054276062	1666.10917853355	834.22669198058	-9.45516280731619	1.29442321005271	-7.30453744485251	2.78222183650251e-13	1.58629981469374e-11	0.012	0.078	0.036	0.075	0.014	0.463	0.372	0.187	0.254	0.275	0.121	0.257	0.000	0.110	0.135	0.087	2.453	0.385	1.087	0.112	0.103	10.052	13.447	113.027	0.000	0.081	0.014
Pdensi_DN11624_c0_g1d50059	FC_3	MC_2_4	9.4963911894604	1631.80962272544	820.653006957448	-7.41985149925963	1.01622227385208	-7.30140609015979	2.84775810054786e-13	1.62198139282864e-11	0.176	0.254	0.000	0.593	0.567	0.191	0.777	0.674	0.414	0.689	0.445	0.486	0.262	0.474	0.198	0.741	0.964	0.365	0.727	0.547	0.084	6.493	104.369	27.700	0.000	0.000	0.000
Pdensi_DN39034_c0_g1d150828	FC_3	MC_2_4	58.5762862412996	563.073808649223	310.825047445261	-3.26703351305021	0.447571536093709	-7.29946667646484	2.88910605979719e-13	1.64382650071735e-11	0.491	0.533	0.247	0.000	3.885	3.195	4.619	4.901	5.270	6.099	4.647	1.445	2.180	1.984	1.363	0.880	0.790	2.695	1.903	8.536	1.060	23.146	14.362	12.347	0.000	0.000	0.000
Pdensi_DN12684_c0_g1d338442	FC_3	MC_2_4	0	523.895654940621	261.94782747031	-11.8980864493252	1.63021319826269	-7.29848492332471	2.91026108985254e-13	1.6533810221956e-11	0.000	0.000	0.000	0.000	0.000	0.000	0.000	0.000	0.070	0.000	0.000	0.000	0.000	0.000	0.000	0.000	0.011	0.013	0.437	82.708	21.584	3.243	30.468	10.771	0.000	0.011	0.000
Pdensi_DN24896_c0_g1	FC_3	MC_2_4	369.628130513626	3570.09296528774	1969.86054790068	-3.27257187523863	0.448399747238374	-7.29833568237695	2.91349026021446e-13	1.6533810221956e-11	19.495	9.890	8.108	8.906	10.468	8.256	7.139	10.245	8.289	9.859	11.198	11.422	15.512	9.760	9.305	7.041	6.655	8.706	10.973	28.743	13.067	142.317	96.676	76.841	120.875	146.547	183.178
Pdensi_DN9784_c0_g1d103179	FC_3	MC_2_4	2441.63352021858	34389.5958143241	18415.6146672713	-3.81599929900408	0.522869970135817	-7.29818026843819	2.91685673797201e-13	1.6533810221956e-11	2.215	4.560	6.702	41.514	107.598	143.217	45.225	48.599	33.242	17.622	19.205	17.795	35.812	89.527	110.008	9.693	29.531	14.090	8.026	23.685	8.212	860.763	1093.289	1016.400	0.278	0.100	0.142
Pdensi_DN25265_c7_g2	FC_3	MC_2_4	618.425262672476	0	309.212631336238	11.4012722652785	1.56221827695021	7.29813012272283	2.91794377756081e-13	1.6533810221956e-11	2.544	28.042	19.137	3.487	19.338	6.462	3.301	6.011	8.833	3.760	6.198	4.495	4.710	40.627	15.803	3.797	4.553	3.878	0.000	0.246	1.524	0.000	0.000	0.000	0.000	0.000	0.000
Pdensi_DN16905_c0_g1d56614	FC_3	MC_2_4	667.215386031372	43.3477777993581	355.281581915365	3.92288256558616	0.537701819727086	7.29564680955934	2.97227674938286e-13	1.68243120826407e-11	21.790	30.932	25.095	45.297	41.468	32.448	58.101	49.196	63.961	49.981	49.277	39.199	17.321	27.392	19.196	24.256	12.490	11.744	10.090	3.448	14.584	2.076	1.219	0.588	0.050	0.048	0.346
Pdensi_DN18233_c0_g1d531394	FC_3	MC_2_4	104.81276419555	3132.29588484977	1618.55432452266	-4.90261151987562	0.672102131766262	-7.29444423422929	2.998944067767e-13	1.69577778563146e-11	0.768	0.455	0.447	0.962	2.603	3.575	3.557	3.238	3.056	2.046	2.405	1.784	3.789	1.518	4.484	1.029	1.750	4.309	8.330	5.221	2.192	87.980	47.667	133.394	0.902	2.787	4.240
Pdensi_DN25124_c3_g7	FC_3	MC_2_4	67.724889743634	636.119184077925	351.92203691078	-3.22986372966876	0.44302228000419	-7.2905221146851	3.0875611893088e-13	1.74409089156573e-11	1.032	1.201	0.792	1.406	2.399	2.853	3.782	0.912	0.841	1.865	1.506	1.219	1.946	2.839	1.690	0.928	1.297	1.764	1.596	3.230	2.046	15.800	23.967	15.382	0.482	1.070	1.050
Pdensi_DN29703_c0_g1	FC_3	MC_2_4	416.891625676463	7.05972174035934	211.975673708411	5.79237115978382	0.794538593149929	7.29023260760702	3.09420335767595e-13	1.74604655248259e-11	12.870	18.447	10.379	3.199	4.474	17.709	1.781	0.724	0.821	0.000	0.870	1.083	10.971	18.043	10.979	11.526	4.440	7.569	1.272	1.864	1.984	0.349	0.280	0.000	10.528	10.327	15.301
Pdensi_DN5011_c0_g1d45740	FC_3	MC_2_4	2.51088792954833	146.972492459797	74.7416901946728	-5.88731370756144	0.807979402140729	-7.28646509052469	3.18193190819339e-13	1.7937079399514e-11	0.268	0.256	0.251	0.074	0.018	0.048	0.097	0.092	0.035	0.069	0.037	0.035	0.115	0.085	0.033	0.256	0.247	0.168	0.136	0.190	0.786	6.297	3.611	3.119	0.116	0.083	0.000
Pdensi_GG_157612_c3_g1	FC_3	MC_2_4	22.3482367014785	425.861340513172	224.104788607325	-4.25022707195496	0.583511486451964	-7.28387901632996	3.24355917489176e-13	1.82657292365751e-11	0.000	0.000	0.000	0.557	1.067	1.776	0.977	0.614	0.521	0.000	0.370	0.000	0.326	0.676	1.143	0.000	0.000	0.179	0.486	1.528	0.000	13.384	10.392	13.254	0.000	0.000	0.000
Pdensi_DN17729_c0_g1	FC_3	MC_2_4	1.41895853756348	2057.83509285826	1029.62702569791	-10.5614271120351	1.4506056098187	-7.28070196375092	3.32087612847993e-13	1.86819697449097e-11	0.000	0.000	0.037	0.047	0.045	0.000	0.000	0.000	0.000	0.044	0.047	0.000	0.125	0.000	0.000	0.135	0.000	0.094	1.909	8.881	1.982	8.512	100.110	64.278	0.000	0.000	0.045
Pdensi_DN9772_c0_g1d385977	FC_3	MC_2_4	25.5039478331433	21134.679346981	10580.0916474071	-9.69798176551693	1.33218093100742	-7.27977824917754	3.34369337195396e-13	1.87910776131529e-11	0.370	0.265	0.000	0.000	0.000	0.000	0.000	0.000	0.048	0.144	0.104	0.049	1.871	0.189	0.231	0.185	0.180	0.205	0.000	0.048	0.000	22.955	1122.043	626.057	0.063	0.184	1.084
Pdensi_DN19547_c0_g1d218706	FC_3	MC_2_4	202.419068599149	4.84447941893184	103.63177400904	5.33718305159146	0.73318778899593	7.2794216320767	3.35254352599417e-13	1.88215495744617e-11	16.952	9.280	6.647	11.721	6.441	5.575	9.580	6.778	7.936	6.840	4.235	5.490	7.289	7.758	4.141	8.909	2.741	2.007	1.386	3.906	1.456	0.251	0.105	0.081	0.000	0.000	0.024
Pdensi_DN21021_c0_g1d121912	FC_3	MC_2_4	205.023843616962	2390.97763474472	1298.00073918084	-3.5430351545233	0.486953839182273	-7.27591584547935	3.44078042649424e-13	1.92971899997031e-11	8.228	5.563	5.013	12.415	10.870	10.509	10.222	9.505	9.931	9.121	7.707	7.691	5.278	7.247	7.040	6.564	5.183	4.958	9.141	14.667	10.342	43.770	65.944	93.673	1.861	3.418	1.797
Pdensi_GG_85203_c0_g1	FC_3	MC_2_4	426.234051461583	0.619395769385621	213.426723615484	9.90267204234373	1.36150894814116	7.27330661753172	3.50792846229625e-13	1.96537061378406e-11	7.278	32.353	12.704	30.539	31.960	14.058	33.407	23.666	22.868	19.765	22.797	10.679	9.304	22.118	9.833	5.034	6.310	1.780	2.250	0.866	0.775	0.000	0.000	0.046	0.000	0.000	0.000
Pdensi_DN25000_c2_g2	FC_3	MC_2_4	274.844962399742	5737.40061393442	3006.12278816708	-4.38358776530623	0.602789542086855	-7.27216957037818	3.53759122997591e-13	1.97996925660609e-11	2.829	1.601	1.004	6.227	11.345	21.464	6.549	5.681	4.771	4.124	3.819	5.348	5.654	7.878	12.705	2.466	4.732	4.429	12.661	17.436	10.964	90.232	162.638	233.010	20.744	17.997	16.693
Pdensi_DN19869_c1_g1d361002	FC_3	MC_2_4	1.89801106623095	196.588327764013	99.2431694151219	-6.66912614538436	0.917412097766026	-7.26949880170998	3.60823724564328e-13	2.01745289418829e-11	0.008	0.042	0.015	0.010	0.104	0.041	0.038	0.124	0.045	0.018	0.147	0.046	0.017	0.089	0.070	0.014	0.591	5.544	0.294	6.718	5.334	10.761	2.847	4.076	0.000	0.017	0.000
Pdensi_DN21957_c0_g2d421210	FC_3	MC_2_4	122.505185244209	15968.9942928585	8045.74973905133	-7.02593635926233	0.966825419564352	-7.26701658550536	3.67513698046613e-13	2.0527677624565e-11	0.105	0.150	0.000	4.423	6.578	20.128	5.809	7.034	9.995	2.977	5.107	3.633	0.707	4.169	6.996	0.126	2.803	1.356	31.014	35.976	28.348	119.365	497.104	717.454	103.971	241.277	343.339
Pdensi_GG_64160_c3_g1	FC_3	MC_2_4	73.7304464462495	1447.3685710272	760.549508736727	-4.29470589964816	0.591136412278059	-7.2651689363842	3.72572345830581e-13	2.07890825408271e-11	2.922	3.167	2.344	0.247	2.843	1.272	2.377	1.841	4.171	3.683	4.185	1.607	1.732	2.024	3.250	3.314	1.465	2.377	0.000	4.063	3.918	26.975	31.853	63.859	9.532	29.316	50.151
Pdensi_DN38668_c0_g1	FC_3	MC_2_4	91.5858687689253	4444.57512627581	2268.08049752237	-5.60107497924099	0.771182824884824	-7.26296644388769	3.78691905809791e-13	2.11090941932918e-11	3.162	1.329	2.932	2.365	1.884	7.090	4.005	2.352	2.694	2.895	2.343	3.194	2.480	2.151	4.032	3.769	2.982	3.738	4.287	7.314	7.443	54.594	68.835	247.177	5.812	17.147	18.124
Pdensi_DN17954_c0_g1d216668	FC_3	MC_2_4	863.46819688825	25.8104673993324	444.639332143791	5.04628608706772	0.694833532410443	7.26258283701663	3.79767792680534e-13	2.11475967798351e-11	6.132	14.022	11.773	6.009	12.337	21.885	7.505	12.386	11.894	8.692	11.636	12.293	22.092	21.298	38.408	10.342	7.165	6.631	10.851	10.869	7.415	0.563	1.384	0.315	0.015	0.000	0.035
Pdensi_DN33253_c0_g1d200300	FC_3	MC_2_4	35.2768185177053	2247.46199591596	1141.36940721683	-5.99383732514424	0.825846121431654	-7.25781373744731	3.93396749406512e-13	2.18843383210881e-11	0.590	0.261	0.103	0.391	0.375	3.505	2.578	0.684	2.188	1.863	1.662	2.173	0.962	0.956	1.440	0.219	0.648	1.170	2.515	2.779	1.635	14.020	61.936	110.844	3.159	6.958	4.406
Pdensi_DN23606_c1_g2d549348	FC_3	MC_2_4	2795.43148294789	202.557922295356	1498.99470262162	3.78226989370971	0.521179901641401	7.25712922121105	3.95391944268555e-13	2.19730668947462e-11	3.614	4.919	3.184	44.593	136.439	183.409	42.097	47.905	32.598	23.071	26.987	24.977	53.475	115.934	99.960	15.564	29.280	18.870	41.027	31.976	40.282	9.001	5.902	3.213	0.828	0.298	0.618
Pdensi_DN23703_c1_g1d130673	FC_3	MC_2_4	585.211461105506	1.87867095006122	293.545066027784	8.09904844180271	1.11604955103741	7.25688965536913	3.96092563938526e-13	2.19769597809643e-11	14.156	13.300	19.944	10.427	6.247	7.793	12.821	1.722	8.043	15.109	2.357	6.864	26.399	11.519	16.432	10.329	2.613	4.171	0.974	0.000	0.471	0.167	0.000	0.000	0.000	0.000	0.000
Pdensi_DN6216_c0_g1d262588	FC_3	MC_2_4	0	689.028351478621	344.514175739311	-12.2927889566273	1.69396089501337	-7.2568316026742	3.96262524735997e-13	2.19769597809643e-11	0.000	0.000	0.000	0.000	0.047	0.420	0.000	0.122	0.137	0.046	0.000	0.092	0.000	0.000	0.000	0.000	0.000	0.000	1.676	0.000	0.669	2.348	19.866	34.827	0.000	0.000	0.000
Pdensi_DN21946_c0_g1d297601	FC_3	MC_2_4	625.994746405704	1.25244730004082	313.623596852872	8.75167135394044	1.20606630464298	7.25637663555412	3.97597013689038e-13	2.20287201146421e-11	5.186	15.298	2.280	21.622	13.037	5.312	25.906	4.519	1.181	9.189	3.530	0.534	17.028	35.947	7.583	9.194	9.391	1.080	4.341	1.192	0.442	0.105	0.000	0.000	0.000	0.000	0.000
Pdensi_GG_125149_c2_g1	FC_3	MC_2_4	3736.01935924038	39994.4307148522	21865.2250370463	-3.42020072998519	0.471667221222223	-7.25130044255034	4.12788877050528e-13	2.28473650033632e-11	44.131	78.926	90.151	131.948	210.155	274.508	200.047	179.314	229.487	129.068	179.049	123.920	97.259	131.206	127.916	53.807	105.502	115.733	226.809	216.370	328.858	689.046	1488.094	1240.254	150.011	184.587	180.978
Pdensi_DN23604_c0_g2	FC_3	MC_2_4	423.259297905095	0.366931093359655	211.813114499227	9.89189410696358	1.36526592881185	7.24539732385483	4.31173316612926e-13	2.38408883403316e-11	7.768	8.129	5.318	3.829	3.010	3.861	4.296	1.095	0.610	2.560	0.772	0.484	18.106	8.172	13.087	9.113	0.621	0.185	0.527	0.000	0.000	0.000	0.042	0.000	0.154	0.037	0.000
Pdensi_DN18296_c0_g3	FC_3	MC_2_4	94.7296215731852	1773.39570292617	934.062662249676	-4.22618434031901	0.583530482264568	-7.24243971611905	4.40684340228828e-13	2.43422679925594e-11	1.027	1.387	2.051	1.300	3.416	8.865	4.461	5.189	12.310	6.135	3.139	11.015	1.526	3.359	4.217	1.000	0.372	1.477	2.387	61.761	10.173	84.332	44.532	30.044	0.908	0.000	1.030
Pdensi_DN9425_c0_g2	FC_3	MC_2_4	0	658.031015030502	329.015507515251	-12.2274183549412	1.68845666733499	-7.24177208186255	4.42859641166452e-13	2.44378406611912e-11	0.000	0.000	0.000	0.000	0.000	0.000	0.068	0.000	0.000	0.000	0.000	0.000	0.000	0.000	0.000	0.000	0.000	0.000	0.000	0.000	0.266	50.494	4.944	5.889	0.000	0.000	0.000
Pdensi_DN4089_c0_g1d261066	FC_3	MC_2_4	58.1188354746886	505.460312140702	281.789573807695	-3.11841013614411	0.430791547438291	-7.23879137064733	4.5270077563816e-13	2.49558120353301e-11	1.534	1.548	1.328	1.166	1.981	4.021	0.682	0.963	2.416	1.444	0.517	2.051	1.367	1.889	2.287	1.010	1.109	0.880	0.682	2.612	1.611	12.923	13.293	17.306	2.775	2.183	2.709
Pdensi_DN22311_c1_g2d423946	FC_3	MC_2_4	0	144.345992064281	72.1729960321405	-10.0367304609254	1.38668015008596	-7.23795639557053	4.55495824582062e-13	2.5084707868107e-11	0.000	0.000	0.000	0.000	0.000	0.000	0.000	0.000	0.061	0.000	0.000	0.000	0.000	0.000	0.000	0.000	0.000	0.000	0.000	0.000	0.000	3.608	4.205	4.625	1.433	0.932	1.746
Pdensi_DN17358_c0_g1d57237	FC_3	MC_2_4	6.50456254864599	8249.12951786029	4127.81704020447	-10.3226988120078	1.42641245772838	-7.23682603589084	4.59306675783242e-13	2.5269230802159e-11	0.079	0.028	0.000	0.000	0.000	0.000	0.029	0.000	0.000	0.000	0.000	0.031	0.554	0.000	0.030	0.071	0.203	0.429	1.801	0.000	0.902	78.988	225.002	385.950	0.041	0.030	0.315
Pdensi_DN17383_c0_g2	FC_3	MC_2_4	29.2640794339815	869.59307772778	449.428578580881	-4.89602491889074	0.676575938224535	-7.23647508325355	4.60496220169476e-13	2.53093147794046e-11	0.147	0.221	1.110	0.626	0.282	0.536	0.994	0.945	1.853	0.686	0.296	0.243	0.978	0.540	1.221	0.159	0.032	0.331	0.534	1.570	0.756	13.276	21.073	39.047	0.000	0.033	0.000
Pdensi_DN23444_c0_g1	FC_3	MC_2_4	5.85033642986129	1190.76654563599	598.308441032927	-7.64957022623245	1.05722251535852	-7.23553472907108	4.63698456662555e-13	2.54598274615143e-11	0.048	0.017	0.031	0.139	0.284	1.011	0.189	0.246	0.111	0.055	0.416	0.150	0.022	0.381	0.178	0.014	0.088	0.020	0.108	0.202	1.177	7.541	32.286	59.130	4.752	3.750	1.638
Pdensi_DN22442_c3_g1	FC_3	MC_2_4	969.153423576676	27.1736014355264	498.163512506101	5.15420717381538	0.71239767866793	7.23501399310133	4.65481141675089e-13	2.5532175389423e-11	51.193	48.776	21.374	38.684	23.737	20.514	27.906	14.982	5.708	20.222	19.772	12.231	39.012	39.061	13.604	47.688	60.064	15.072	11.479	4.880	10.571	0.458	1.288	0.605	11.669	11.685	3.629
Pdensi_GG_110189_c0_g1	FC_3	MC_2_4	4.98258183349879	601.691517179883	303.337049506691	-6.93156578343555	0.958103252102285	-7.23467514406845	4.6664476819844e-13	2.55551112462025e-11	0.182	0.065	0.000	0.229	0.146	0.590	0.200	0.505	0.355	0.071	0.306	0.215	0.202	0.070	0.204	0.382	0.265	0.225	1.224	0.282	0.953	6.779	8.391	34.875	0.370	0.747	0.073
Pdensi_DN10409_c0_g1	FC_3	MC_2_4	534.442202656546	0	267.221101328273	11.1903492657349	1.54677748863063	7.23462123543176	4.66830156630262e-13	2.55551112462025e-11	60.994	25.142	12.784	28.977	12.686	3.253	5.891	0.696	0.591	0.978	0.838	0.391	31.539	11.864	5.721	4.156	1.249	0.405	0.000	0.384	0.000	0.000	0.000	0.000	0.000	0.000	0.000
Pdensi_GG_52060_c0_g1	FC_3	MC_2_4	219.159571765774	0	109.579785882887	9.90411735254526	1.36903364825163	7.23438563047275	4.67641236409965e-13	2.5574013671639e-11	6.825	9.482	6.683	8.650	5.765	5.345	11.543	5.291	7.743	10.327	3.377	5.423	8.757	5.996	5.789	2.924	0.800	1.270	2.791	0.516	0.851	0.000	0.000	0.000	0.000	0.000	0.000
Pdensi_GG_17584_c0_g1	FC_3	MC_2_4	24.1762515850454	584.871204476526	304.523728030786	-4.59592277781186	0.635559037556868	-7.23130741005414	4.78366127108639e-13	2.61313791429248e-11	0.737	1.437	1.623	0.747	3.221	1.448	1.474	1.700	1.399	1.391	2.050	0.521	0.328	0.681	1.314	1.056	0.159	0.901	1.305	0.684	6.132	14.208	21.280	15.120	1.541	1.491	1.956
Pdensi_DN19758_c0_g1d15743	FC_3	MC_2_4	2470.41404519342	10291.3831985173	6380.89862185537	-2.05846397513035	0.284664679074976	-7.23118857534196	4.78784967358437e-13	2.61313791429248e-11	57.955	77.175	52.778	101.090	105.972	117.436	111.479	95.724	108.533	116.421	107.839	108.436	72.210	92.109	71.058	46.607	77.803	88.054	117.089	120.503	139.563	287.401	292.399	311.888	50.173	72.336	71.531
Pdensi_DN19787_c2_g2	FC_3	MC_2_4	249.43370207432	1500.88680607713	875.160254075726	-2.58807099959006	0.358029136148175	-7.22866029126455	4.87781872147251e-13	2.65959796148133e-11	4.294	6.277	3.384	9.856	13.398	10.793	8.405	6.775	4.303	4.988	7.828	3.414	5.766	10.820	7.405	4.147	6.070	2.777	10.521	24.269	10.960	51.804	42.001	37.807	23.272	15.256	9.472
Pdensi_DN8397_c0_g1d208435	FC_3	MC_2_4	1495.74137978798	34.1342646632843	764.937822225634	5.43097749184368	0.751417957152636	7.22763867984125	4.91464183744961e-13	2.67701711038699e-11	43.179	74.618	54.337	87.438	84.369	56.773	75.613	77.755	87.148	67.416	78.959	64.277	36.855	68.411	38.622	52.573	46.996	48.460	28.064	28.457	22.571	2.120	0.756	0.239	0.476	1.164	1.159
Pdensi_DN43879_c0_g1d37644	FC_3	MC_2_4	0	358.196062138316	179.098031069158	-11.3506902763313	1.57074235692492	-7.22632214397832	4.96249798378258e-13	2.70040549353386e-11	0.000	0.131	0.000	2.142	0.878	0.396	1.073	1.012	0.286	1.137	0.153	0.142	0.000	0.000	0.000	0.325	0.392	0.444	0.268	0.840	0.000	22.438	7.543	2.916	1.631	0.136	0.291
Pdensi_DN23220_c0_g1d128802	FC_3	MC_2_4	363.747007476108	7.77695226135736	185.761979868732	5.46459509330887	0.756702426248992	7.22159055363033	5.13829874412891e-13	2.79330129549646e-11	6.667	11.334	27.977	14.869	10.444	25.676	31.810	22.386	48.844	46.284	32.338	47.682	8.969	14.283	11.600	20.412	7.860	7.926	11.540	4.456	7.002	0.502	0.148	0.055	5.800	7.001	8.183
Pdensi_DN15176_c2_g2	FC_3	MC_2_4	72.343205196539	1210.50971765711	641.426461426823	-4.06135003481234	0.562449745190902	-7.22082296158544	5.16738907118434e-13	2.80633425276387e-11	0.000	0.000	0.343	1.090	4.719	6.816	1.776	1.036	1.205	0.869	0.347	0.664	1.499	3.535	1.972	0.227	0.799	0.355	0.173	1.660	0.642	21.974	35.088	46.003	0.793	2.871	0.866
Pdensi_DN38567_c0_g1	FC_3	MC_2_4	42.4432971314985	1211.59226947586	627.017783303679	-4.82999421169801	0.668910464961141	-7.22068866418258	5.17249528976257e-13	2.80633425276387e-11	0.000	0.408	0.126	0.796	1.066	3.430	1.117	3.685	1.041	1.480	1.747	2.222	0.420	2.465	1.262	0.563	1.086	0.615	3.062	2.185	1.260	41.718	39.542	25.276	0.000	0.282	0.000
Pdensi_DN23532_c1_g5	FC_3	MC_2_4	184.454719813188	0	92.2273599065942	9.65559086902707	1.33752960098505	7.21897359274591	5.23814249927664e-13	2.83914562749539e-11	3.248	8.054	6.186	1.728	2.789	3.018	1.918	3.367	2.968	2.936	2.421	1.761	5.819	5.773	5.864	2.250	0.805	0.339	0.184	0.440	0.502	0.000	0.000	0.000	0.000	0.000	0.000
Pdensi_DN17123_c0_g1d11673	FC_3	MC_2_4	40.9736170334588	1631.41986868925	836.196742861353	-5.31464716338903	0.736544909941835	-7.21564576939203	5.36786237937914e-13	2.9065863096863e-11	2.183	2.533	3.009	3.645	3.802	2.467	2.635	3.109	2.989	2.785	3.118	3.649	1.355	1.736	0.817	2.025	2.564	5.390	8.458	20.572	12.638	31.962	91.188	18.663	8.690	12.523	10.493
Pdensi_DN16494_c0_g2	FC_3	MC_2_4	3.15456694993188	2035.28706401973	1019.22081548483	-9.35016311165789	1.29594882867017	-7.21491690474574	5.39669208686361e-13	2.9193179874023e-11	0.049	0.026	0.024	0.000	0.000	0.000	0.000	0.000	0.028	0.000	0.000	0.000	0.189	0.056	0.027	0.000	0.000	0.000	0.000	0.057	0.522	2.335	95.422	72.056	0.076	0.000	0.029
Pdensi_DN17104_c0_g1d56860	FC_3	MC_2_4	45.067716340707	657.609619622146	351.338667981426	-3.87150479452694	0.536687904397532	-7.2136986185164	5.44522027920635e-13	2.9426699276585e-11	3.298	1.054	1.309	0.613	0.340	1.477	0.449	0.334	0.767	0.542	0.488	0.536	1.946	0.844	1.395	0.656	0.972	0.927	11.620	9.607	72.081	16.587	18.403	21.698	3.143	6.170	3.588
Pdensi_DN8674_c0_g1d170919	FC_3	MC_2_4	0.960328895188473	209.478683624534	105.219506259861	-7.74770958923743	1.07429808967127	-7.21188063511141	5.51843398566093e-13	2.97930320960373e-11	0.014	0.000	0.000	0.036	0.069	0.015	0.000	0.030	0.017	0.000	0.000	0.034	0.016	0.033	0.032	0.000	0.000	0.000	0.049	0.569	0.041	6.152	10.035	2.233	2.137	2.007	2.869
Pdensi_DN14514_c0_g1d53036	FC_3	MC_2_4	0	1268.27865994186	634.13932997093	-13.1734621515866	1.82699592114091	-7.21044967815809	5.57674034506134e-13	3.00782421793652e-11	0.194	0.000	0.097	0.000	0.000	0.000	0.000	0.000	0.000	0.000	0.123	0.000	0.000	0.000	0.000	0.000	0.000	0.000	0.000	0.000	0.000	1.478	63.440	41.126	1.026	0.984	0.351
Pdensi_DN27136_c0_g1d230303	FC_3	MC_2_4	209.309877024397	0	104.654938512198	9.83855399617338	1.3646777422457	7.20943391366753	5.61849572148075e-13	3.02737120788638e-11	6.564	4.364	5.609	4.152	4.642	6.346	4.124	2.992	4.913	3.580	1.631	2.924	4.768	9.301	6.070	2.039	0.507	1.829	0.623	0.175	0.898	0.000	0.000	0.000	0.000	0.359	0.172
Pdensi_DN10945_c0_g1d456294	FC_3	MC_2_4	42.6838820126046	1307.96158866815	675.322735340376	-4.93540933282637	0.684630514302047	-7.20886555554396	5.64199317453621e-13	3.0370517376577e-11	1.663	1.321	0.876	2.162	2.322	4.145	2.544	2.753	6.116	4.016	3.239	5.310	0.931	1.618	1.528	0.652	0.954	0.773	0.984	3.376	1.636	22.597	20.542	66.978	0.327	1.345	0.842
Pdensi_DN2626_c0_g2	FC_3	MC_2_4	227.355543703947	0	113.677771851974	9.95786518576073	1.38194652368186	7.205680549223	5.77546604466998e-13	3.10585444317973e-11	2.215	10.041	1.616	5.862	9.306	12.262	5.358	6.556	8.387	2.618	2.035	1.898	5.594	10.926	5.374	2.705	3.894	0.491	2.004	0.933	0.289	0.000	0.000	0.000	0.000	0.000	0.000
Pdensi_DN26485_c1_g3	FC_3	MC_2_4	0.623088306463614	5434.71531189174	2717.6692000991	-12.9943222931442	1.8042529555373	-7.20205127183765	5.93133791430012e-13	3.18655615971196e-11	0.000	0.000	0.000	0.000	0.068	0.552	0.187	0.059	0.199	0.000	0.000	0.067	0.000	0.065	0.000	0.000	0.000	0.000	0.000	0.000	0.000	2.293	75.157	364.896	0.000	0.000	0.000
Pdensi_DN30937_c0_g1d371465	FC_3	MC_2_4	105.863248414718	20784.8116362928	10445.3374423538	-7.61738164274399	1.05796880050851	-7.20000593503582	6.02099387784416e-13	3.23156099566874e-11	6.210	3.716	3.433	3.309	2.982	2.767	2.732	2.109	3.874	3.249	2.837	1.325	4.250	3.451	2.263	3.364	1.304	2.218	3.682	0.870	1.392	1712.427	166.253	78.239	10.575	1.680	7.915
Pdensi_DN14793_c1_g1	FC_3	MC_2_4	0.522289966733403	873.863890924434	437.193090445584	-10.7545070023049	1.4946744129199	-7.19521717194289	6.23614259887407e-13	3.34376606966582e-11	0.000	0.000	0.000	0.000	0.000	0.000	0.000	0.000	0.000	0.000	0.052	0.000	0.000	0.000	0.047	0.019	0.000	0.000	0.000	0.000	0.059	3.827	39.952	29.519	0.355	0.023	0.000
Pdensi_GG_136404_c0_g1	FC_3	MC_2_4	60.9860707875222	867.53490751011	464.260489148816	-3.83177643438212	0.532569020266614	-7.19489172025789	6.25103527530781e-13	3.34848139342489e-11	4.570	1.784	2.628	3.090	1.499	1.673	1.467	0.707	0.731	1.067	0.637	0.601	2.315	1.502	1.897	1.790	1.350	1.721	1.290	3.098	2.128	16.091	25.357	32.468	1.391	1.742	0.465
Pdensi_GG_17691_c0_g1	FC_3	MC_2_4	76.203723489203	6194.64693207717	3135.42532778319	-6.34519858020641	0.882011995860331	-7.19400485479474	6.29179569293926e-13	3.36703054889399e-11	0.104	0.112	0.104	0.921	1.257	2.380	1.153	0.217	0.613	0.366	0.262	0.122	1.503	1.797	3.944	0.093	0.338	0.127	0.346	0.602	0.000	35.742	162.534	315.717	0.000	0.000	0.000
Pdensi_DN18717_c0_g5	FC_3	MC_2_4	541.483140833995	0	270.741570416997	11.2095239913853	1.55852583473869	7.19238894956447	6.36673472326064e-13	3.40381632634224e-11	18.534	48.629	22.734	111.364	91.218	22.157	68.855	50.613	24.255	77.950	82.362	64.033	16.259	32.022	4.059	21.034	6.848	3.687	2.493	0.080	1.825	0.000	0.000	0.000	0.337	0.077	0.000
Pdensi_DN24950_c0_g4	FC_3	MC_2_4	345.182312245101	5.91491297701743	175.548612611059	5.77881367162199	0.803518746606128	7.19188406745994	6.39032822403482e-13	3.41310662907447e-11	12.338	17.857	13.499	6.652	4.375	11.774	8.277	11.545	13.627	10.626	13.138	11.129	10.595	10.323	11.770	13.301	5.556	5.269	6.408	1.753	6.610	0.176	0.347	0.016	0.258	0.106	0.226
Pdensi_GG_31364_c0_g1	FC_3	MC_2_4	336.696171149571	3.53821285054157	170.117192000056	6.56731125522086	0.913179556662296	7.19169763198009	6.39906216821873e-13	3.41445002340348e-11	2.548	7.578	6.449	22.731	24.960	22.941	24.698	34.914	47.293	27.666	46.542	41.400	3.256	13.439	15.975	9.369	1.095	1.265	0.233	0.036	0.606	0.165	0.058	0.096	0.049	0.018	0.038
Pdensi_DN8735_c0_g1d47902	FC_3	MC_2_4	185.343103119796	0	92.6715515598978	9.66294500214552	1.34469787229414	7.18595991057823	6.67366257786289e-13	3.55751570388485e-11	1.942	6.569	4.126	1.385	2.944	7.560	1.889	1.017	5.459	1.144	3.531	1.861	5.004	7.288	5.422	3.591	2.626	0.298	0.000	0.000	0.000	0.000	0.000	0.000	0.000	0.000	0.000
Pdensi_DN33570_c0_g1d29630	FC_3	MC_2_4	4126.16790238014	120.837799608622	2123.50285099438	5.08884051358531	0.708214337248836	7.18545254725239	6.69849376681817e-13	3.56728902774897e-11	268.391	204.152	87.493	245.619	273.169	75.009	150.840	93.781	59.349	68.527	69.828	35.807	211.159	113.315	58.808	136.857	49.506	30.114	21.378	10.030	16.662	4.766	4.496	1.481	0.000	0.000	0.223
Pdensi_DN23116_c1_g4	FC_3	MC_2_4	132.680676416747	4744.98071491395	2438.83069566535	-5.16019586648046	0.718224244282031	-7.18465842327394	6.73754167618784e-13	3.58460720225552e-11	0.000	0.000	0.000	1.556	5.831	5.568	1.154	2.371	1.784	0.778	1.792	1.227	3.054	5.017	4.652	0.170	0.308	0.000	4.207	21.834	128.249	307.106	59.690	67.802	0.000	0.106	0.000
Pdensi_DN7681_c0_g1d169920	FC_3	MC_2_4	121.238657655267	2054.72212824459	1087.98039294993	-4.08139164240531	0.568374108405185	-7.1808190803367	6.92950017228704e-13	3.68316685827292e-11	3.364	2.431	2.443	5.397	5.504	7.144	4.526	6.617	4.600	4.955	5.905	4.955	2.067	5.158	4.471	0.964	0.105	0.984	2.663	6.896	3.572	40.975	49.692	84.233	0.533	1.927	0.894
Pdensi_GG_112838_c0_g1	FC_3	MC_2_4	655.360648840585	8.20453050370126	331.782589672143	6.24147448200203	0.86926865681927	7.1801444041939	6.96378264753875e-13	3.69780899463987e-11	28.976	21.180	17.660	23.655	22.695	17.496	14.146	15.022	14.519	8.036	12.353	7.404	24.660	20.552	16.510	7.032	4.507	2.130	2.122	2.629	4.009	0.532	0.213	0.000	15.047	36.648	46.370
Pdensi_DN22123_c0_g1d298989	FC_3	MC_2_4	376.62935340389	2095.34914532518	1235.98924936453	-2.47501683042046	0.344782610234123	-7.17848510033557	7.04880707953572e-13	3.73934107738153e-11	7.502	9.880	8.093	9.949	16.769	14.513	13.390	14.823	14.648	15.072	15.165	12.483	10.370	14.844	10.781	8.055	11.204	10.036	32.917	24.006	71.192	54.293	58.556	67.979	2.938	5.357	3.167
Pdensi_DN35146_c0_g1	FC_3	MC_2_4	245.975900967061	1.30626656839027	123.641083767725	7.34435473734738	1.02323233171404	7.1776022998068	7.09445713450717e-13	3.75992532265686e-11	4.893	7.918	5.756	19.966	9.344	13.565	13.810	10.244	14.890	10.456	10.641	8.345	4.182	11.632	8.036	7.432	2.517	1.919	1.098	0.420	0.517	0.088	0.021	0.000	0.907	2.141	1.691
Pdensi_DN19255_c1_g2d14805	FC_3	MC_2_4	251.738179381787	0	125.869089690893	10.1048486323022	1.4081935677164	7.17575258399222	7.19104996473786e-13	3.80744252038473e-11	3.671	8.193	4.164	10.393	6.111	11.050	11.375	3.616	5.495	4.676	3.837	4.708	4.298	12.387	7.715	1.647	0.946	0.163	0.237	0.060	0.112	0.000	0.000	0.000	0.000	0.000	0.000
Pdensi_GG_63925_c0_g1	FC_3	MC_2_4	242.187618537243	8.35916042811482	125.273389482679	4.77356730889324	0.665433815453696	7.17361696690842	7.30417902261658e-13	3.86361515814823e-11	13.971	8.734	7.043	4.949	1.831	8.220	1.839	0.690	0.377	0.587	0.657	0.256	7.594	7.961	7.402	4.236	1.849	2.938	1.826	0.438	1.516	0.404	0.309	0.073	22.865	13.592	17.211
Pdensi_DN20485_c0_g1	FC_3	MC_2_4	185.641149682923	3966.29639256507	2075.968771124	-4.41713866271634	0.615822435582227	-7.17274721980562	7.35075071878822e-13	3.88450740101815e-11	0.452	0.541	0.326	2.453	6.202	7.636	4.153	2.813	1.990	0.809	0.492	0.459	4.986	7.170	5.597	1.130	0.343	1.079	0.282	2.481	0.180	232.565	64.975	62.777	4.014	4.042	1.825
Pdensi_GG_11428_c0_g1	FC_3	MC_2_4	197.470585032025	0	98.7352925160125	9.75381355258067	1.36057040887309	7.16891495579374	7.5594495511831e-13	3.99095324093519e-11	7.778	7.920	11.059	8.081	17.569	4.583	41.997	23.009	28.246	23.677	13.571	10.452	7.447	5.747	5.373	7.106	0.671	7.983	0.172	0.000	1.786	0.000	0.000	0.000	0.000	0.000	0.000
Pdensi_DN12064_c0_g1d211237	FC_3	MC_2_4	37.5834816667007	1688.90049763609	863.241989651397	-5.48885723583867	0.765722194217229	-7.1682096683246	7.59848707325703e-13	4.00770923385447e-11	0.018	0.019	0.036	0.588	0.996	4.993	1.042	0.787	0.674	0.337	0.387	0.535	0.461	1.099	2.074	0.082	0.220	0.045	10.849	0.818	21.339	32.343	29.129	81.398	1.125	1.135	0.390
Pdensi_DN20207_c0_g2	FC_3	MC_2_4	2423.37822375009	20.2035905101531	1221.79090713012	6.87607750029065	0.959323485975456	7.16763177469687	7.63062080655992e-13	4.02079525916487e-11	81.913	98.944	87.365	63.273	68.943	59.953	68.516	48.445	64.059	31.124	54.940	38.086	85.299	71.586	71.635	75.210	56.315	62.448	53.271	5.890	36.322	1.560	0.282	0.059	0.015	0.011	0.023
Pdensi_DN27026_c0_g6	FC_3	MC_2_4	134.70884205674	976.002791659154	555.355816857947	-2.85437958209665	0.398258114649867	-7.16715988224398	7.65695925183328e-13	4.03080541400918e-11	1.972	2.771	0.000	2.614	7.884	6.181	2.078	4.820	0.826	1.525	3.440	0.771	3.050	6.064	3.839	1.527	3.627	0.338	0.545	1.695	0.192	28.457	25.982	30.228	0.088	0.754	0.000
Pdensi_DN26195_c0_g1d23710	FC_3	MC_2_4	11.9577058226372	1153.28961715209	582.623661487363	-6.58409443133089	0.91869164243796	-7.16681651077011	7.6761804318247e-13	4.03627632589877e-11	0.631	0.410	0.126	0.320	0.153	2.070	0.983	0.132	1.047	1.339	0.000	1.192	0.141	0.583	0.423	0.793	0.273	0.309	1.960	102.845	26.617	31.951	6.654	59.742	0.189	0.710	0.000
Pdensi_DN11249_c0_g1d49775	FC_3	MC_2_4	0	327.129798736715	163.564899368358	-11.2196773889855	1.56552653244432	-7.16671174615464	7.68205434845776e-13	4.03627632589877e-11	0.000	0.025	0.000	0.029	0.000	0.000	0.000	0.024	0.000	0.027	0.000	0.000	0.000	0.000	0.000	0.000	0.000	0.000	0.027	0.081	0.000	21.491	4.158	4.373	0.290	0.105	0.196
Pdensi_GG_64585_c0_g1	FC_3	MC_2_4	304.784058554932	0	152.392029277466	10.380614846749	1.44907733579374	7.16360306681833	7.85837298294358e-13	4.12496966540631e-11	3.451	23.491	10.023	9.316	7.178	4.730	17.745	7.406	7.044	30.911	10.958	21.309	7.571	17.069	4.878	5.438	5.523	4.978	1.103	1.542	1.534	0.000	0.000	0.000	6.248	4.638	1.001
Pdensi_GG_55735_c0_g1	FC_3	MC_2_4	361.439294209653	0	180.719647104827	10.6266082698701	1.48377907618889	7.16185343249666	7.95934971256504e-13	4.1739833363715e-11	1.087	8.952	2.007	6.714	2.212	9.221	7.644	5.962	1.685	11.837	13.748	1.501	5.388	22.582	7.482	1.883	1.917	0.000	0.243	0.427	0.000	0.000	0.000	0.000	0.000	0.000	0.000
Pdensi_DN26455_c0_g2	FC_3	MC_2_4	180.236732402422	4995.280395679	2587.75856404071	-4.79324827512939	0.669293700111459	-7.16165156542062	7.97108170698944e-13	4.17614706301491e-11	12.744	4.786	2.226	10.246	5.260	4.038	9.850	4.326	3.667	6.211	4.106	2.225	9.485	4.928	2.316	11.695	5.363	2.135	13.697	19.899	4.758	103.901	171.903	153.051	27.971	59.034	18.359
Pdensi_DN102998_c0_g1	FC_3	MC_2_4	248.596108156095	0	124.298054078048	10.0863274374882	1.40848914739623	7.1610970209703	8.00339783111077e-13	4.18509106014255e-11	14.196	14.105	14.919	19.337	17.684	8.897	15.857	9.371	8.116	10.200	8.106	3.687	9.330	9.952	4.265	14.903	12.506	8.404	4.603	1.848	5.151	0.000	0.000	0.000	0.000	0.000	0.117
Pdensi_GG_69927_c1_g1	FC_3	MC_2_4	451.768694958422	0	225.884347479211	10.9480578092886	1.52928976154464	7.15891656675361	8.13171555178723e-13	4.24420763589408e-11	3.383	12.750	39.577	6.735	16.846	40.410	6.868	8.492	26.128	4.546	13.078	16.437	4.631	11.270	27.463	5.467	4.722	8.916	0.538	0.112	3.737	0.000	0.000	0.000	0.000	0.000	0.000
Pdensi_DN17252_c0_g1d11803	FC_3	MC_2_4	607.971964738987	12.4492217234205	310.210593231204	5.56508522114056	0.777372504668645	7.15883979394495	8.13627017001168e-13	4.24420763589408e-11	9.472	29.439	17.331	25.906	30.242	15.377	34.054	38.211	38.128	32.112	41.376	21.424	18.190	25.110	14.752	19.803	11.194	9.544	5.154	2.074	14.078	0.356	0.677	0.033	0.023	0.000	0.000
Pdensi_DN38960_c1_g1	FC_3	MC_2_4	13.2488708402608	1039.14385766893	526.196364254596	-6.29630468477548	0.879521654075022	-7.1587830221158	8.13963982187096e-13	4.24420763589408e-11	0.066	0.012	0.087	0.370	0.512	1.536	1.239	0.364	0.895	0.256	0.180	0.260	0.219	0.214	0.828	0.060	0.109	0.664	0.377	0.140	1.600	21.601	11.965	54.265	1.508	2.129	2.458
Pdensi_DN31293_c0_g1d198539	FC_3	MC_2_4	65.0383859644047	653.536537681819	359.287461823112	-3.32781132584618	0.464936789620531	-7.15755646818626	8.21277646457532e-13	4.27827992944945e-11	1.032	0.745	0.517	1.525	4.179	3.186	0.955	1.805	1.430	1.624	0.435	1.418	1.530	1.985	2.679	0.000	0.555	1.050	0.190	3.387	1.728	14.401	19.531	22.125	0.767	11.006	9.135
Pdensi_DN17737_c0_g1	FC_3	MC_2_4	247.485568847845	1074.76916278609	661.127365816965	-2.11863695609537	0.296014701494323	-7.15720180585694	8.2340441315459e-13	4.28529314774085e-11	6.702	6.998	5.402	9.349	9.466	11.673	10.232	9.670	10.242	8.131	9.683	7.777	6.706	7.915	8.909	5.145	4.215	5.281	6.251	6.264	7.315	31.570	33.090	28.883	5.187	12.144	10.726
Pdensi_GG_137159_c2_g1	FC_3	MC_2_4	188.744628805464	0	94.3723144027319	9.68924397063519	1.35390631508753	7.15650991701652	8.27568961722961e-13	4.30288839132205e-11	5.591	9.524	8.211	6.825	7.043	1.955	4.650	4.194	4.514	2.832	3.028	2.823	5.104	7.838	5.107	5.364	2.574	4.141	0.000	0.925	2.008	0.000	0.000	0.000	0.000	0.000	0.000
Pdensi_DN21322_c3_g1	FC_3	MC_2_4	680.887914708384	72.1977696860936	376.542842197239	3.2371134174367	0.452416251676261	7.15516607867816	8.35716817243156e-13	4.3411416809416e-11	39.203	34.711	30.731	15.641	17.363	14.812	11.723	13.670	23.631	15.240	10.824	18.267	27.663	19.904	16.328	24.287	16.137	15.914	10.758	4.600	13.841	2.596	1.731	2.014	1.213	1.938	46.010
Pdensi_DN21532_c0_g1d295568	FC_3	MC_2_4	90.2670711745351	836.545597551413	463.406334362974	-3.21135295761516	0.449219274012538	-7.14874259274442	8.75763727431128e-13	4.54486608868937e-11	3.460	1.921	1.440	2.698	3.321	3.873	2.298	2.385	3.304	2.909	2.060	2.398	3.142	3.017	2.372	1.375	1.756	2.369	7.613	5.393	7.034	19.101	21.598	30.972	4.423	6.520	6.171
Pdensi_DN23461_c1_g1	FC_3	MC_2_4	114.391624844999	1296.17515107247	705.283387958734	-3.50238376547126	0.490440940950808	-7.14129566483838	9.24552383294992e-13	4.79352909888525e-11	3.023	2.923	1.382	8.678	6.739	6.456	5.478	3.009	3.928	1.977	2.634	2.296	3.461	3.306	4.087	0.969	0.625	0.480	2.226	0.865	0.910	22.708	47.210	40.863	4.550	10.566	1.282
Pdensi_DN17921_c2_g1d476376	FC_3	MC_2_4	165.229507986082	1.30626656839027	83.267887277236	6.75294605516212	0.945692964466889	7.14073838856243	9.2830883256238e-13	4.80846460006321e-11	5.931	7.706	7.470	2.687	4.038	4.071	2.525	1.936	2.178	1.778	1.083	1.932	4.784	5.664	5.261	4.470	1.612	2.210	0.734	1.047	1.319	0.096	0.026	0.000	0.000	0.000	0.051
Pdensi_DN11441_c0_g1d268615	FC_3	MC_2_4	14.6597425528881	223.278815737175	118.969279145031	-3.91923156239564	0.548898729023068	-7.14017241280754	9.32139253598592e-13	4.82375474628504e-11	0.495	0.319	0.171	0.489	0.574	0.767	0.473	0.405	0.717	0.228	0.177	0.691	0.243	0.592	0.565	0.227	0.415	0.389	0.829	0.900	1.126	5.555	6.778	6.956	0.926	0.421	0.616
Pdensi_DN23532_c0_g1d70000	FC_3	MC_2_4	19.5212403763324	580.199699410333	299.860469893333	-4.8817662632404	0.68380932204083	-7.13907533268304	9.39608319656451e-13	4.85782809783965e-11	0.025	0.082	0.000	0.655	1.035	1.934	0.846	0.869	0.593	0.372	0.288	0.644	0.338	1.183	0.371	0.115	0.672	0.096	25.294	0.236	15.896	13.803	12.454	23.376	0.000	0.931	0.000
Pdensi_DN40329_c0_g2	FC_3	MC_2_4	27.1097447116705	1224.19246595721	625.65110533444	-5.49675374780675	0.770379002522361	-7.13512924133364	9.66962604769092e-13	4.99454833278003e-11	1.220	1.257	0.663	6.407	2.137	0.840	5.298	2.426	2.194	5.911	2.204	1.835	1.233	1.085	0.249	2.398	2.366	1.676	6.549	6.627	3.253	19.196	34.268	50.173	10.475	12.687	8.645
Pdensi_DN32909_c0_g1d199954	FC_3	MC_2_4	1437.10356930757	20.0198246247352	728.561696966154	6.15429947571208	0.862661659199764	7.13408253407371	9.74348563646509e-13	5.02796825522323e-11	24.914	58.022	34.251	102.727	116.157	75.286	97.743	114.290	139.902	98.672	118.656	126.435	30.651	70.389	37.891	18.128	7.937	4.072	3.631	0.902	3.602	0.170	1.278	0.270	1.120	1.934	0.817
Pdensi_DN38578_c1_g1	FC_3	MC_2_4	307.674597913169	2.87182569344129	155.273211803305	6.57534732336531	0.921757430291211	7.13348990448383	9.78554899265562e-13	5.04493289193192e-11	11.776	25.707	15.100	14.510	12.183	11.219	11.550	8.819	9.435	9.985	10.513	6.920	8.306	11.836	9.242	12.962	4.821	2.786	9.651	0.114	6.060	0.232	0.045	0.021	0.057	0.093	0.037
Pdensi_DN22152_c2_g9	FC_3	MC_2_4	18.5481025485645	4761.64156197085	2390.09483225971	-8.005382574554	1.12231182922222	-7.13293967515415	9.82476240116327e-13	5.06039778985244e-11	0.024	0.103	0.048	0.540	0.201	3.670	0.939	0.745	1.005	0.503	0.634	0.283	0.372	0.330	1.049	0.087	0.026	0.090	0.572	1.556	0.308	22.824	34.425	331.765	0.854	2.228	1.233
Pdensi_GG_1169_c0_g1	FC_3	MC_2_4	32.0578472425493	40634.5611245562	20333.3094858994	-10.3105166977606	1.44736352231077	-7.12365382906675	1.0510282512658e-12	5.40841210534206e-11	0.200	0.215	0.079	0.000	0.000	0.000	0.000	0.124	0.187	0.000	0.000	0.236	2.524	0.000	0.313	0.504	0.044	0.348	0.045	0.046	0.057	2026.158	1038.028	592.114	0.430	0.000	1.435
Pdensi_DN10560_c0_g1d386863	FC_3	MC_2_4	169.607944562421	2204.82148405745	1187.21471430993	-3.69920022850182	0.519432352709964	-7.12162076390213	1.06665215273506e-12	5.48367070206659e-11	0.346	0.186	0.517	4.575	10.970	11.609	4.444	2.943	3.517	1.553	0.801	1.839	2.885	6.768	6.720	0.883	3.341	1.288	0.389	3.552	0.990	48.294	60.030	80.428	0.353	0.453	1.453
Pdensi_DN20644_c0_g1d63564	FC_3	MC_2_4	30.6829387519015	761.712717632048	396.197828191975	-4.63335486900277	0.650629470966135	-7.12134183242975	1.06881341587627e-12	5.48964166623972e-11	0.929	0.991	5.319	2.473	1.181	0.596	1.017	1.052	0.944	0.631	1.240	0.910	0.687	1.127	1.151	2.798	9.944	29.766	2.403	4.878	1.125	28.107	31.802	7.780	0.129	0.241	0.200
Pdensi_DN32375_c0_g1d565565	FC_3	MC_2_4	13.8866868735617	1124.59560140047	569.241144137014	-6.33941210746968	0.890304634275582	-7.12049770765025	1.07538021882902e-12	5.5182080649557e-11	0.000	0.000	0.000	1.243	0.717	4.060	1.961	0.206	0.467	0.696	0.000	0.000	0.437	0.454	0.437	0.000	0.000	0.000	0.869	0.000	0.000	9.862	14.380	68.733	0.000	0.000	0.000
Pdensi_DN20674_c0_g1d362191	FC_3	MC_2_4	125.581332751208	910.772863959778	518.177098355493	-2.8594662429791	0.401842487058141	-7.11588827730248	1.1119434190184e-12	5.70050096775205e-11	6.649	2.974	2.025	5.313	5.440	4.892	7.390	3.790	3.428	4.432	2.741	1.193	4.185	4.506	3.223	5.698	2.962	2.652	2.719	8.211	1.244	31.045	31.305	17.735	27.424	53.922	28.770
Pdensi_DN284_c0_g1d445647	FC_3	MC_2_4	173.519320851452	0	86.7596604257258	9.56757154507969	1.3446245088722	7.11542254506759	1.11570488899879e-12	5.7144489398664e-11	1.906	5.506	6.043	2.817	6.366	3.118	8.645	4.499	10.558	7.309	3.213	5.429	5.481	6.051	4.954	1.992	1.711	1.358	0.351	0.920	0.912	0.000	0.000	0.000	0.000	0.000	0.000
Pdensi_GG_153506_c0_g1	FC_3	MC_2_4	5.55222125875024	1222.4415940561	613.996907657424	-7.78667509535538	1.09437756228245	-7.11516332545725	1.11780387309666e-12	5.7198638822223e-11	0.031	0.000	0.061	0.116	0.074	0.264	0.504	0.415	0.826	0.497	0.853	0.327	0.205	0.141	0.173	0.028	0.068	0.115	0.733	0.321	0.000	2.633	29.259	68.668	24.165	12.102	21.895
Pdensi_DN25601_c1_g2d75239	FC_3	MC_2_4	3.61097275445336	342.263743065856	172.937357910154	-6.55606683418884	0.921561993196229	-7.11408118237451	1.12660826509011e-12	5.75954873398863e-11	0.000	0.000	0.000	0.000	0.145	0.324	0.035	0.063	0.000	0.000	0.126	0.000	0.066	0.144	0.120	0.000	0.000	0.000	0.000	0.037	0.153	2.456	15.990	10.412	0.000	0.000	0.000
Pdensi_DN23937_c0_g1d550931	FC_3	MC_2_4	3.31491359356837	975.949162916963	489.632038255266	-8.23437354721481	1.15832915464755	-7.1088373405574	1.17024566363841e-12	5.97707054955635e-11	0.000	0.000	0.084	0.084	0.000	0.000	0.935	0.672	1.652	1.670	0.351	0.796	0.195	0.000	0.093	0.000	0.170	0.164	3.997	4.734	1.497	22.762	54.679	7.981	0.000	0.000	0.000
Pdensi_DN37434_c0_g2	FC_3	MC_2_4	829.451218492659	3962.08102440517	2395.76612144892	-2.25565641240393	0.317319518741301	-7.10847041918931	1.1733603932284e-12	5.9874094563753e-11	27.276	23.590	14.502	29.951	33.752	35.543	27.282	23.083	25.139	16.872	19.891	15.370	23.311	34.482	21.536	15.870	15.420	8.767	11.017	22.332	17.043	124.604	109.469	111.260	16.823	33.177	25.958
Pdensi_DN19600_c0_g1d485629	FC_3	MC_2_4	4159.4346154525	96072.1997471031	50115.8171812778	-4.52964799821805	0.637791738438308	-7.10208007602812	1.22892985262801e-12	6.26514600635039e-11	2.297	2.258	1.593	43.058	131.143	318.511	67.851	67.195	56.153	23.163	19.753	21.292	57.747	120.735	220.594	3.851	21.733	5.966	17.596	32.576	18.033	2171.696	2163.744	3873.470	1.815	1.619	1.848
Pdensi_DN43200_c0_g1d245963	FC_3	MC_2_4	201.065658568542	0	100.532829284271	9.78028016363131	1.37728183940248	7.10114653648116	1.23726102202231e-12	6.30176750233365e-11	3.201	4.929	2.961	24.122	6.678	7.549	14.162	2.382	4.560	5.557	2.454	3.646	6.739	8.092	4.293	4.222	0.500	0.709	1.221	0.000	0.000	0.000	0.000	0.000	0.612	0.000	0.000
Pdensi_DN19808_c0_g1d486726	FC_3	MC_2_4	755.833717245951	3955.75246573116	2355.79309148855	-2.38776950719949	0.336339089640879	-7.09929229382465	1.25397349476978e-12	6.37597308667446e-11	4.248	10.767	7.888	11.242	23.035	20.244	16.490	14.331	12.886	16.797	16.188	12.228	20.956	27.005	24.050	8.709	17.432	17.872	24.901	65.458	37.815	103.383	142.970	97.028	12.056	21.219	16.454
Pdensi_DN10403_c0_g1d103527	FC_3	MC_2_4	45.2650711684126	923.92979324458	484.597432206496	-4.3472724179526	0.612354631158369	-7.09927254037259	1.2541527216713e-12	6.37597308667446e-11	0.470	0.092	0.213	2.415	2.515	4.190	2.201	1.688	1.150	1.549	1.617	3.434	1.044	2.307	1.007	0.501	0.281	0.266	1.207	3.475	0.733	14.545	35.150	29.083	1.775	5.604	4.919
Pdensi_DN47749_c0_g1d40698	FC_3	MC_2_4	17.3149026958441	306.881881334413	162.098392015129	-4.14172977608506	0.583607640558756	-7.09677099518384	1.27705404617643e-12	6.48639495461266e-11	0.340	0.070	0.185	0.000	0.000	0.432	0.077	1.286	0.728	1.011	0.536	1.284	0.613	0.797	0.257	0.834	2.977	0.132	6.778	0.003	1.680	8.308	8.989	9.273	1.827	0.856	0.000
Pdensi_GG_5131_c1_g1	FC_3	MC_2_4	1.88985563331078	9516.21292992806	4759.05139278069	-12.2889537186414	1.73288353620099	-7.09162125550721	1.32549865707559e-12	6.72623190992537e-11	3.088	13.533	0.842	0.105	0.036	0.032	0.000	0.035	0.000	0.041	0.000	0.073	0.068	0.107	0.000	0.000	0.375	1.049	0.064	0.314	0.077	1.428	61.806	706.790	578.354	244.217	751.893
Pdensi_GG_3689_c1_g1	FC_3	MC_2_4	290.746427954402	0	145.373213977201	10.3126527227889	1.45443436050421	7.09049029838224	1.33637685571384e-12	6.77168128280679e-11	6.318	24.512	14.684	5.455	18.218	15.436	11.363	23.038	33.341	35.779	51.852	49.613	6.244	16.874	5.154	5.962	9.257	4.451	1.475	0.769	3.828	0.000	0.000	0.000	0.000	2.992	3.634
Pdensi_DN18845_c0_g2d405764	FC_3	MC_2_4	1.14537827319702	848.086575180684	424.61597672694	-9.48943394355908	1.33834319519034	-7.09043388695937	1.33692174089581e-12	6.77168128280679e-11	0.000	0.058	0.054	0.000	0.000	0.117	0.000	0.113	0.000	0.127	0.000	0.000	0.000	0.062	0.061	0.049	0.000	0.067	0.733	0.063	0.000	1.805	31.027	37.557	0.000	0.183	0.261
Pdensi_DN17984_c1_g1	FC_3	MC_2_4	166.956957663236	1.97948160612534	84.4682196346808	6.39107606629534	0.90196357844957	7.0857362968927	1.38306955195393e-12	6.9989692921274e-11	0.902	4.095	2.550	2.606	6.888	6.248	2.657	3.055	4.427	1.154	2.723	2.504	3.576	4.870	7.491	1.866	1.219	1.438	0.176	0.211	0.437	0.072	0.058	0.033	0.095	0.017	0.036
Pdensi_DN17616_c2_g1	FC_3	MC_2_4	46.7143896034785	398.824355199589	222.769372401534	-3.09763477583541	0.437294075102768	-7.08364222658958	1.40414139021095e-12	7.09905959216596e-11	2.132	0.775	2.952	4.303	2.873	3.262	3.045	2.465	3.833	2.568	2.191	3.661	1.473	1.049	1.853	1.991	5.322	3.479	2.351	5.617	3.441	11.709	11.791	11.178	16.124	7.783	5.251
Pdensi_DN30779_c0_g1d82986	FC_3	MC_2_4	3.76316396516967	101.868561769335	52.8158628672526	-4.76917790527569	0.673319530839737	-7.08308267744404	1.40982504613742e-12	7.12123771694765e-11	0.000	0.087	0.160	0.179	0.182	0.461	0.430	0.153	0.000	0.000	0.000	0.241	0.128	0.114	0.118	0.000	0.000	0.000	1.189	0.224	0.575	2.626	3.395	2.777	0.000	0.578	0.000
Pdensi_DN23328_c3_g1	FC_3	MC_2_4	240.802608510051	2.61253313678053	121.707570823416	6.35802775444371	0.898023318477797	7.08002523277563	1.44128216109368e-12	7.27344102362221e-11	8.581	11.160	0.924	7.459	9.319	6.460	5.608	3.812	0.467	3.138	3.154	0.368	6.308	11.557	5.307	5.618	4.148	0.394	5.580	1.719	0.296	0.181	0.061	0.000	0.000	0.000	0.000
Pdensi_DN27698_c0_g1d561255	FC_3	MC_2_4	7.60646694816556	1199.74816476562	603.677315856894	-7.31646708207092	1.03381342048954	-7.0771639611782	1.47134416124524e-12	7.41657040513421e-11	0.000	0.360	0.334	0.000	0.000	0.718	0.367	0.349	0.397	0.393	0.836	1.147	0.332	0.000	0.368	1.192	1.780	1.925	2.582	4.999	0.939	36.419	40.172	28.153	0.000	0.374	0.000
Pdensi_DN22481_c2_g1	FC_3	MC_2_4	538.88888901845	2.20158656015793	270.545237789304	7.85544862491042	1.10998606039488	7.0770696184381	1.4723457803512e-12	7.41657040513421e-11	14.732	28.273	16.517	39.186	14.678	26.887	30.362	22.750	59.425	70.848	19.309	63.240	13.396	25.502	13.005	19.995	8.915	9.771	3.637	2.019	5.052	0.000	0.183	0.000	0.000	0.000	0.000
Pdensi_DN40006_c1_g2	FC_3	MC_2_4	10.9128208455748	6085.81918777609	3048.36600431083	-9.1265590233009	1.28966452075882	-7.07669233075509	1.47635806409936e-12	7.42996479078269e-11	0.000	0.000	0.000	0.363	0.437	2.232	0.295	0.080	0.000	0.000	0.000	0.000	0.167	0.091	0.774	0.018	0.023	0.091	0.022	8.270	2.191	10.935	79.275	406.178	38.895	71.930	79.549
Pdensi_DN49083_c0_g1d41719	FC_3	MC_2_4	168.959508740364	0	84.4797543701818	9.52901727258545	1.34680401483466	7.07528130865816	1.49145895029972e-12	7.49908838142459e-11	4.859	2.534	4.507	2.963	6.562	7.840	7.590	9.823	9.626	6.375	4.548	10.812	5.003	5.193	5.807	4.671	3.484	3.074	0.000	0.208	2.842	0.000	0.000	0.000	0.000	0.000	0.217
Pdensi_DN27234_c2_g2	FC_3	MC_2_4	193.699475540259	0.993154743380063	97.3463151418196	7.38432354965458	1.04428789723153	7.07115688042621	1.53647313858161e-12	7.71835262094801e-11	3.280	5.141	6.220	11.726	13.677	10.212	10.415	8.503	9.233	6.599	9.020	7.689	4.305	8.082	6.238	1.261	0.499	0.848	2.139	0.102	1.600	0.069	0.045	0.000	0.115	0.103	0.312
Pdensi_DN26798_c0_g1d140295	FC_3	MC_2_4	2.15100061667748	278.218717406885	140.184859011781	-6.99713726719428	0.990063536267765	-7.06736185191845	1.57906814737597e-12	7.92507456122714e-11	0.000	0.070	0.016	0.307	0.039	0.052	0.107	0.034	0.038	0.057	0.206	0.252	0.072	0.113	0.018	0.133	0.217	0.123	1.624	0.607	0.421	2.472	8.563	12.281	0.917	0.477	1.449
Pdensi_GG_57805_c0_g1	FC_3	MC_2_4	0	204.090529675011	102.045264837506	-10.5376430047134	1.4916221797744	-7.06455236962701	1.61134567140567e-12	8.07968451453878e-11	0.000	0.612	0.000	0.000	0.207	1.182	1.221	1.013	1.688	1.450	0.000	0.000	0.000	0.000	0.000	0.000	3.104	3.637	4.942	5.371	1.902	2.806	9.158	5.438	0.000	0.751	0.013
Pdensi_DN19310_c1_g1d357990	FC_3	MC_2_4	102.900577568648	7776.29329227756	3939.5969349231	-6.23926231675934	0.883201078426395	-7.0643735262143	1.61342213616314e-12	8.08271494600124e-11	5.702	6.045	1.781	15.151	13.118	1.932	12.440	11.271	3.151	14.620	17.528	4.109	3.676	5.027	1.114	3.654	7.050	5.078	9.427	20.927	3.765	50.811	353.502	250.640	29.339	16.600	16.454
Pdensi_DN16340_c0_g2	FC_3	MC_2_4	542.953389051468	3.46390994028776	273.208649495878	7.51502161481491	1.06398873303294	7.06306503208267	1.62869450416119e-12	8.15178673158378e-11	7.956	13.856	9.027	11.104	22.860	17.878	8.539	6.711	9.210	3.752	3.438	4.415	11.231	21.784	19.192	2.393	1.518	0.932	0.169	1.692	0.160	0.000	0.046	0.227	0.000	0.000	0.000
Pdensi_DN3993_c0_g1d45134	FC_3	MC_2_4	1.98654195258887	1050.99824268136	526.492392316972	-9.10141802464568	1.28873017072961	-7.06231469656132	1.63751609339897e-12	8.18847528453221e-11	0.494	0.357	0.659	0.000	0.000	0.000	0.000	0.000	0.000	0.194	0.000	0.194	0.183	0.000	0.000	0.442	0.000	1.005	1.456	5.530	3.779	15.788	32.576	40.699	0.000	0.739	0.397
Pdensi_DN16985_c0_g1d215750	FC_3	MC_2_4	12.2700072413784	1108.65708045421	560.463543847794	-6.49560026149819	0.920086154919997	-7.05977394265105	1.66773688996249e-12	8.33200743223661e-11	0.075	0.067	0.012	0.374	0.313	1.757	0.906	0.439	0.566	0.378	0.251	0.310	0.069	0.328	0.771	0.011	0.083	0.063	7.820	9.455	69.900	18.250	19.202	55.841	0.000	0.042	0.000
Pdensi_DN25644_c1_g1	FC_3	MC_2_4	212.72615696619	7.97857357348559	110.352365269838	4.70521019739772	0.66665454356222	7.05794364237852	1.68984562739189e-12	8.43478763796173e-11	21.235	13.651	5.571	7.441	9.806	3.104	5.536	7.710	4.432	4.019	4.711	2.848	8.293	7.762	4.059	7.853	4.699	1.633	1.340	2.591	1.142	0.261	0.268	0.164	1.303	4.328	1.906
Pdensi_DN24879_c0_g2	FC_3	MC_2_4	157.005544588892	1.97948160612534	79.4925130975089	6.30195214696928	0.892953799249751	7.05742240221622	1.6961942705546e-12	8.45878679555594e-11	10.443	10.497	9.240	14.279	11.189	7.988	17.355	16.861	19.618	13.612	16.814	14.059	6.247	4.810	3.698	11.325	4.100	3.132	3.245	0.376	1.815	0.050	0.074	0.068	0.097	0.188	0.008
Pdensi_GG_79752_c0_g1	FC_3	MC_2_4	26.8111260576771	1346.92216866093	686.866647359305	-5.64614200203973	0.800117968789892	-7.05663692390139	1.70580552506548e-12	8.49899801808031e-11	0.196	0.127	0.127	0.296	0.707	1.747	1.144	3.103	8.192	2.157	3.719	2.080	0.584	1.481	0.553	0.469	1.024	0.800	45.258	27.172	86.695	65.878	10.026	43.690	0.811	0.814	0.847
Pdensi_DN26964_c0_g2d79103	FC_3	MC_2_4	689.362542856386	5919.18008295355	3304.27131290497	-3.10188139410882	0.439587946392306	-7.05633859974079	1.70946985533347e-12	8.50949162709024e-11	14.831	12.709	13.500	16.095	29.804	36.848	19.758	20.115	14.818	15.087	10.841	15.392	16.372	21.478	27.864	10.200	11.816	13.425	17.600	29.107	17.366	130.650	162.800	213.532	2.531	10.862	7.959
Pdensi_GG_47218_c0_g1	FC_3	MC_2_4	239.487054259314	0	119.743527129657	10.0319786426916	1.42172270420189	7.056213291834	1.7110113204946e-12	8.50949162709024e-11	11.505	3.855	4.334	5.451	3.644	4.098	4.485	0.846	0.477	2.644	1.241	0.463	10.697	4.762	6.771	7.764	1.266	0.479	0.217	0.547	0.000	0.000	0.000	0.000	0.000	0.000	0.000
Pdensi_GG_101961_c4_g1	FC_3	MC_2_4	1978.38306805554	22662.4081519124	12320.3956099839	-3.51790825288573	0.498731892996432	-7.05370621427432	1.74214006751579e-12	8.65646538887077e-11	27.932	43.518	26.455	76.289	121.875	92.221	114.854	99.759	76.765	80.655	108.573	52.873	63.000	74.968	50.176	28.162	55.386	36.631	130.596	138.198	98.029	497.645	1020.079	446.209	101.323	124.797	96.376
Pdensi_DN37138_c4_g2	FC_3	MC_2_4	6.40565239151438	329.397831310215	167.901741850865	-5.68250093390191	0.805645856899952	-7.05334842255334	1.74662759536919e-12	8.67091634279754e-11	0.467	0.597	0.309	0.444	0.120	0.261	0.303	0.265	0.285	0.168	0.294	0.198	0.234	0.229	0.150	0.454	0.345	0.252	0.182	0.284	0.254	3.205	10.262	14.149	0.191	0.187	0.625
Pdensi_DN21684_c0_g1d123798	FC_3	MC_2_4	0.544936690879397	181.719433498626	91.1321850947529	-8.49704641796415	1.2048291725142	-7.05249060348762	1.75743284775983e-12	8.71667641726296e-11	0.008	0.000	0.244	0.337	0.000	0.008	0.000	0.025	0.000	0.009	0.010	0.000	0.018	0.000	0.027	0.137	1.107	1.570	24.142	0.074	27.981	3.990	5.990	5.640	0.012	0.009	0.009
Pdensi_DN26055_c0_g1d228389	FC_3	MC_2_4	174.524302496082	903.775483091198	539.14989279364	-2.37286525448587	0.336579423846846	-7.04994151860451	1.78993003078287e-12	8.86984641427474e-11	4.655	4.728	3.331	4.385	4.871	8.667	4.166	2.631	3.200	4.160	2.419	2.395	5.040	6.007	5.556	2.561	1.293	1.147	2.614	1.912	1.399	25.331	31.908	21.455	8.263	4.885	4.882
Pdensi_DN24044_c0_g3	FC_3	MC_2_4	1172.35187692689	19982.5717191788	10577.4617980528	-4.09117143232687	0.580324176100081	-7.04980354225551	1.79170574987226e-12	8.87062490745546e-11	11.116	18.727	18.688	35.567	54.083	61.175	41.533	32.570	33.532	25.771	24.828	22.904	26.444	46.132	39.890	27.216	34.680	39.940	53.096	102.243	57.643	263.672	794.394	639.495	29.583	63.460	51.428
Pdensi_DN2807_c0_g1d44540	FC_3	MC_2_4	6.31712150515647	168.900471684856	87.6087965950061	-4.71928304099052	0.669432391294613	-7.04967835790544	1.7933183344763e-12	8.87062490745546e-11	0.000	0.225	0.139	0.439	0.252	0.302	0.384	0.363	0.082	0.408	0.176	0.328	0.077	0.321	0.234	0.500	0.303	0.430	0.623	0.404	0.000	6.115	5.119	3.651	0.000	0.156	0.334
Pdensi_DN17885_c0_g1d282184	FC_3	MC_2_4	1038.82826904747	81.5568404432208	560.192554745347	3.66567129920665	0.520287989555369	7.04546592040166	1.84841948947094e-12	9.13495233923417e-11	57.576	32.692	24.857	18.909	18.872	28.629	12.795	8.682	9.018	9.408	7.780	8.865	47.435	25.568	23.759	17.329	9.777	11.381	4.714	15.848	16.571	3.025	2.403	1.766	69.823	95.400	97.562
Pdensi_DN24644_c1_g1	FC_3	MC_2_4	9.46558903239423	370.863731407137	190.164660219766	-5.28384444284965	0.75012113911545	-7.04398818713522	1.86813989461438e-12	9.22017705899627e-11	1.165	0.998	0.448	0.608	0.972	0.386	0.573	0.611	0.363	0.172	0.534	0.287	0.286	0.477	0.154	1.262	0.552	0.306	0.299	1.950	0.529	20.639	6.780	6.114	0.194	0.251	0.127
Pdensi_DN12143_c0_g1d211297	FC_3	MC_2_4	294.709584086111	10.432697104672	152.571140595392	4.86813282128179	0.691111082606516	7.0439223791951	1.86902288760114e-12	9.22017705899627e-11	5.170	10.662	7.740	8.958	12.846	16.563	9.251	10.815	15.138	7.670	9.662	8.182	6.642	11.102	10.519	9.436	9.524	4.683	13.025	2.281	23.738	0.364	0.089	0.444	0.150	0.000	0.116
Pdensi_DN39093_c0_g2	FC_3	MC_2_4	0.522289966733403	250.803281174604	125.662785570669	-8.96639061535405	1.2730481924308	-7.04324523507107	1.87813243588641e-12	9.25679888014176e-11	0.000	0.000	0.000	0.069	0.066	0.037	0.121	0.000	0.000	0.032	0.070	0.045	0.000	0.000	0.062	0.000	0.000	0.208	1.907	0.643	1.709	4.349	8.185	8.837	0.180	1.337	0.561
Pdensi_DN13806_c0_g1d272823	FC_3	MC_2_4	203.247926828844	0	101.623963414422	9.7954713856223	1.39094468975824	7.04231552681282	1.89071068829885e-12	9.31043596876563e-11	5.318	2.935	1.843	2.476	6.968	7.943	1.688	0.341	0.898	0.383	0.823	0.512	8.344	6.265	4.488	1.363	0.118	0.279	0.000	0.000	0.000	0.000	0.000	0.000	0.000	0.000	0.000
Pdensi_DN18357_c0_g1d531673	FC_3	MC_2_4	281.869330634584	1655.46960575737	968.669468195975	-2.55305556154954	0.362584385761698	-7.04127276795503	1.90491676068744e-12	9.37198563282299e-11	4.574	7.631	3.975	6.878	10.115	11.641	7.912	6.556	5.506	7.379	7.367	4.615	7.929	10.557	8.394	6.107	15.761	10.446	17.253	31.394	26.948	40.585	45.594	56.228	14.116	22.037	19.203
Pdensi_DN21541_c0_g1d418334	FC_3	MC_2_4	2.87893067533936	198.136356834155	100.507643754747	-6.1360875968705	0.871635633915719	-7.03973926502391	1.92599890949073e-12	9.46722436208576e-11	0.143	0.077	0.036	0.045	0.000	0.052	0.041	0.000	0.105	0.000	0.000	0.169	0.119	0.048	0.092	0.032	0.121	0.268	0.162	0.131	0.127	8.431	2.315	6.664	0.055	0.058	1.593
Pdensi_DN12608_c0_g1d459878	FC_3	MC_2_4	1029.77765601421	12.8131769123284	521.29541646327	6.28164802328756	0.892604628100464	7.03743608931922	1.95809297568771e-12	9.61637324893646e-11	11.735	29.586	24.575	26.507	32.367	41.266	38.970	47.228	72.079	29.268	39.967	45.125	23.829	32.786	41.634	22.756	5.765	6.577	2.207	1.276	1.467	0.634	0.523	0.000	0.000	0.000	0.000
Pdensi_DN43546_c0_g1d246214	FC_3	MC_2_4	14.5958457929182	2157.9095652284	1086.25270551066	-7.20753350559115	1.02436821134001	-7.03607689676621	1.97727844793847e-12	9.70191693141285e-11	0.138	0.446	0.343	0.087	0.083	0.748	1.217	2.083	2.104	1.534	2.609	2.032	0.230	0.397	0.771	0.434	0.451	0.596	1.080	1.121	0.591	9.289	36.403	131.666	4.193	6.256	4.301
Pdensi_DN40231_c0_g1	FC_3	MC_2_4	174.26739936447	0	87.1336996822349	9.57342119040135	1.36145959096252	7.03173362907759	2.03982951083224e-12	9.99989992158526e-11	0.233	3.810	0.462	1.201	3.274	1.590	1.680	1.507	1.357	1.560	0.513	0.412	5.929	4.668	5.808	0.709	0.736	0.255	0.033	0.034	0.125	0.000	0.000	0.000	0.000	0.000	0.000
Pdensi_DN21590_c1_g1d123232	FC_3	MC_2_4	429.842530028618	6.94823122747737	218.395380628048	5.9273491754935	0.843135456874837	7.03012680484793	2.0634592208342e-12	1.01067165012598e-10	6.564	13.136	16.991	26.954	28.222	23.605	33.466	27.666	38.000	28.168	30.234	25.504	7.131	22.284	12.378	17.592	15.086	12.363	10.606	2.528	9.336	0.077	0.408	0.104	0.000	0.000	0.000
Pdensi_DN2637_c0_g1	FC_3	MC_2_4	66.420580138176	1641.17900279517	853.799791466674	-4.62489561334959	0.657986626036073	-7.02885960040173	2.08228371514079e-12	1.01898279557505e-10	0.491	0.266	0.123	1.089	2.531	3.085	2.047	1.158	2.034	0.289	0.621	0.869	1.368	2.835	2.193	0.220	0.398	5.115	1.769	2.136	2.463	24.690	33.840	79.558	2.579	6.897	7.397
Pdensi_DN21435_c1_g2	FC_3	MC_2_4	419.113308848565	1.56555912505102	210.339433986808	7.85933698800269	1.11822925522372	7.02837718767276	2.08949420377665e-12	1.02160079031666e-10	13.827	20.770	6.039	10.361	20.207	6.532	5.121	6.136	7.725	5.493	6.789	3.400	19.299	11.560	8.250	11.348	3.038	1.409	4.276	1.621	4.517	0.161	0.000	0.000	11.094	18.704	9.446
Pdensi_DN17030_c0_g1d56746	FC_3	MC_2_4	917.872289723884	75.8609119257792	496.866600824832	3.58571171292057	0.510287796744409	7.0268419817152	2.1126038663648e-12	1.03198067514792e-10	20.578	34.704	27.006	38.058	41.647	36.555	38.355	35.127	42.431	29.814	38.269	31.192	21.200	40.979	26.169	21.121	14.099	15.231	13.678	6.337	15.200	2.892	2.699	1.170	1.095	1.435	1.414
Pdensi_DN12122_c1_g1d337502	FC_3	MC_2_4	225.160421130077	28.0023947644089	126.581407947243	3.01106358543028	0.428586729254711	7.02556420882737	2.1320293679355e-12	1.04054403978548e-10	12.068	14.113	16.284	6.262	8.692	8.986	3.537	3.575	5.032	2.126	2.777	2.856	6.090	8.458	6.968	2.523	3.870	2.167	1.072	0.657	3.183	0.948	0.697	0.806	0.063	0.091	0.243
[truncated: 4,775 more rows]
