# Supplementary material for: Transcriptional Regulation of Pine Male and Female Cone Initiation and Development: Key Players Identified Through Comparative Transcriptomics
Source: Front Genet. 2022 Mar 18;13:815093. doi: 10.3389/fgene.2022.815093 (PMC8971679; doi:10.3389/fgene.2022.815093)
Supplement: Supplementary file 2 [file DataSheet3.ZIP › SUP_DEG/salmon.gene.counts.matrix.FC_3_vs_Needles.DESeq2.DE_results.P0.001_C2.DE.subset]

sampleA	sampleB	baseMeanA	baseMeanB	baseMean	log2FoldChange	lfcSE	stat	pvalue	padj	Bud_Rep1	Bud_Rep2	Bud_Rep3	FC_3_1_Rep1	FC_3_1_Rep2	FC_3_1_Rep3	FC_3_2_Rep1	FC_3_2_Rep2	FC_3_2_Rep3	FC_3_3_Rep1	FC_3_3_Rep2	FC_3_3_Rep3	FC_3_Rep1	FC_3_Rep2	FC_3_Rep3	MC_2_2_Rep1	MC_2_2_Rep2	MC_2_2_Rep3	MC_2_3_Rep1	MC_2_3_Rep2	MC_2_3_Rep3	MC_2_4_Rep1	MC_2_4_Rep2	MC_2_4_Rep3	Needles_Rep1	Needles_Rep2	Needles_Rep3
Pdensi_DN20864_c0_g2	FC_3	Needles	47.6036212855567	99057.8034803444	49552.703550815	-11.019625383274	0.287629959269713	-38.3118135928978	0	0	2.478	3.539	3.418	6.672	3.829	2.734	4.089	4.046	3.858	5.491	3.849	4.246	1.549	1.806	0.886	4.937	7.838	5.922	15.009	18.447	12.974	14.812	1.695	2.224	2370.735	2837.411	2615.097
Pdensi_DN24271_c1_g2	FC_3	Needles	36910.1196171946	11.4821161855145	18460.8008666901	11.7470423391218	0.362921182149362	32.3680262186716	7.73763499385845e-230	2.19091134851102e-225	929.832	1102.059	789.080	1044.160	1543.936	1049.384	1443.163	1320.932	1678.413	1184.613	1773.893	1638.996	1101.338	1249.907	936.735	1246.970	1525.105	1223.200	1624.861	804.722	1206.492	290.075	337.057	39.213	0.335	0.244	0.304
Pdensi_DN33156_c0_g1d236487	FC_3	Needles	590.556974345806	28554.4110872119	14572.4840307788	-5.59565662576506	0.175115271017386	-31.9541328020987	4.73361605772796e-224	8.93548924497115e-220	14.871	18.811	8.396	8.998	5.660	24.441	6.495	2.277	7.765	17.586	7.018	4.735	17.130	18.583	16.821	5.276	2.323	2.641	2.060	2.509	2.229	15.038	0.753	19.313	639.302	736.461	884.698
Pdensi_DN15302_c0_g1d525563	FC_3	Needles	1063.29802003724	246929.490564672	123996.394292354	-7.85947747342476	0.269543900058336	-29.158431972394	6.53143467739915e-187	9.24687864452785e-183	3.328	28.209	1.040	53.421	45.409	64.951	27.324	25.499	23.776	11.042	25.837	19.160	23.990	29.723	41.153	2.398	21.578	8.577	86.183	200.199	111.428	1256.097	1433.742	2887.620	5916.402	7801.838	5819.507
Pdensi_GG_33888_c0_g1	FC_3	Needles	354.346651190163	96839.2249851867	48596.7858181884	-8.09561021834804	0.283642758043342	-28.541572061258	3.57400536009844e-179	4.04791847084749e-175	0.989	13.906	0.790	17.673	15.567	16.957	11.755	8.486	7.709	3.490	2.752	8.404	10.251	7.651	13.387	1.066	8.372	2.676	21.674	61.092	40.511	517.188	359.962	639.022	2183.219	2874.141	2624.824
Pdensi_DN12697_c0_g1d521551	FC_3	Needles	65531.6211953947	16.9984850597555	32774.3098402272	11.9675527004341	0.419900027172029	28.5009571945827	1.13986487506272e-178	1.07584246458003e-174	3499.062	1694.489	2370.495	2836.528	567.846	1960.690	1485.781	371.531	1708.112	1417.340	200.840	1287.617	2581.735	1559.755	1609.496	4105.652	626.053	606.796	146.585	25.025	133.037	11.110	4.240	8.816	0.512	0.393	0.424
Pdensi_DN11585_c0_g1d336306	FC_3	Needles	331.016519154786	10993.204477453	5662.11049830391	-5.0532611309264	0.181998619180251	-27.7653817028231	1.13632100111592e-169	9.19283689902777e-166	10.644	11.078	8.059	11.324	9.057	8.216	4.971	5.803	6.838	5.709	5.556	4.816	9.571	11.236	8.690	11.071	8.884	8.852	8.634	11.694	9.541	11.792	4.092	4.903	225.399	328.797	322.847
Pdensi_DN80885_c0_g1	FC_3	Needles	2740.87162767568	91387.8607316817	47064.3661796787	-5.05939351170842	0.186157207546279	-27.1780694306485	1.17998894835942e-162	8.35284676819923e-159	58.036	46.067	38.632	89.395	101.747	64.394	24.646	44.066	31.376	23.255	45.545	15.575	87.099	83.534	72.543	90.439	85.281	66.441	97.312	112.043	88.144	40.267	1.421	0.335	2185.954	2410.890	2610.275
Pdensi_DN15778_c1_g2d345464	FC_3	Needles	8.18425248415661	14186.8656080154	7097.52493024977	-10.7376070990198	0.409530064586416	-26.2193377911429	1.59963259252245e-151	1.00652437460607e-147	0.078	0.164	0.278	0.191	0.183	0.505	0.378	0.277	0.275	0.313	0.000	0.319	0.253	0.349	0.131	0.103	0.752	0.485	0.258	0.227	0.220	0.658	0.093	0.308	284.017	520.560	333.711
Pdensi_GG_120481_c0_g2	FC_3	Needles	57.5312537438189	7234.19884566643	3645.86504970513	-6.96783143817242	0.266665177662066	-26.12951379427	1.68489327713787e-150	9.54155062843178e-147	1.826	2.188	1.538	2.805	2.348	2.195	2.989	2.349	2.630	3.126	3.090	2.953	1.312	2.187	1.687	1.723	1.334	1.103	1.567	1.365	1.470	4.286	4.478	3.871	162.858	176.566	232.544
Pdensi_DN5622_c0_g1d206363	FC_3	Needles	10.2906401230732	6521.76169575403	3266.02616793855	-9.29040688786993	0.367335451534938	-25.2913429647187	3.9775769671788e-141	2.04772894228487e-137	0.239	0.403	0.712	1.283	5.360	0.440	5.590	16.641	3.745	13.773	25.496	3.871	0.303	0.431	0.206	0.493	0.938	0.639	2.512	14.732	0.877	6.661	9.865	0.138	158.263	215.611	142.220
Pdensi_DN5385_c0_g1d382960	FC_3	Needles	21387.5220820142	7.00151365791318	10697.261797836	11.7499659653634	0.465979583283145	25.2156240034742	2.69997983642695e-140	1.27416548447382e-136	519.922	585.692	498.742	713.032	651.871	663.803	729.500	628.439	820.613	673.056	750.813	625.331	646.110	550.783	696.537	592.826	412.273	360.656	671.694	241.443	332.739	61.245	49.519	12.484	0.270	0.078	0.210
Pdensi_DN17071_c0_g1d528962	FC_3	Needles	39.918387706034	29172.4986314464	14606.2085095762	-9.50210513785087	0.379278196766724	-25.053127806593	1.61407078671655e-138	7.03114066551988e-135	1.003	6.594	1.122	6.215	2.181	2.354	3.468	1.310	0.985	5.681	3.021	1.417	0.880	1.942	0.803	1.735	3.654	1.901	14.384	3.745	2.560	34.217	774.276	1621.983	755.124	679.810	848.719
Pdensi_GG_107523_c0_g1	FC_3	Needles	7.6475312670411	9689.97993542273	4848.81373334489	-10.2549528677977	0.414314219561041	-24.7516314517582	2.97739683098997e-135	1.20435701813544e-131	0.189	0.145	0.027	0.169	0.356	1.737	0.677	0.588	0.567	1.511	0.374	0.575	0.150	0.433	0.121	0.049	0.297	0.169	0.184	0.376	0.231	3.174	5.622	99.042	196.442	314.182	264.174
Pdensi_DN22220_c0_g4	FC_3	Needles	47.6198261425063	4148.2837129137	2097.9517695281	-6.44937565796207	0.263325986475649	-24.4919832800416	1.7982471855943e-132	6.78898254134702e-129	3.759	2.411	0.966	1.428	1.905	3.429	2.508	4.719	2.194	13.614	6.173	4.523	1.683	1.421	1.130	0.725	2.247	0.733	1.515	1.044	0.469	6.758	1.833	7.747	100.685	124.599	102.291
Pdensi_GG_84900_c1_g1	FC_3	Needles	9.32826263786957	15811.9473538911	7910.63780826447	-10.7355165115672	0.439376469761915	-24.43352625912	7.5324012817716e-132	2.66599927866704e-128	0.417	1.480	0.247	0.367	0.182	0.526	0.079	0.036	0.035	0.289	0.000	0.110	0.280	0.251	0.298	0.167	0.240	0.435	0.918	0.108	0.077	11.922	324.733	1312.991	383.843	280.956	573.957
Pdensi_GG_110112_c0_g1	FC_3	Needles	89.110407777517	17863.4647010874	8976.28755443248	-7.65072748550588	0.315909828502658	-24.2180736248968	1.4352565529684e-129	4.78109285850591e-126	0.555	1.921	3.017	2.340	2.506	6.744	2.049	1.872	1.518	0.986	1.715	0.986	2.872	2.162	2.828	2.262	1.350	0.948	1.442	0.531	0.812	0.021	3.264	0.310	505.689	377.735	503.619
Pdensi_DN21936_c1_g2	FC_3	Needles	3008.28759022678	96.0880123207452	1552.18780127376	4.96836137880791	0.206640841296974	24.0434627909186	9.77143659741401e-128	3.0742025250642e-124	4.763	10.002	9.826	64.500	149.604	106.728	63.631	51.416	32.936	31.790	28.283	23.572	88.593	98.574	80.680	25.199	22.565	16.851	77.111	89.345	62.872	167.935	32.962	11.512	2.189	2.702	2.729
Pdensi_DN36156_c0_g1	FC_3	Needles	9709.3316523003	57.7633131644161	4883.54748273236	7.409952966372	0.308777999183666	23.9976714207687	2.94089181208818e-127	8.76540543781861e-124	130.685	262.805	213.166	279.374	244.444	282.106	352.940	309.230	303.164	303.338	280.607	252.007	239.752	384.531	247.772	156.510	175.330	143.072	172.330	142.938	174.281	25.815	73.981	29.112	1.479	1.241	1.790
Pdensi_DN21356_c0_g1d221183	FC_3	Needles	11478.2245376504	5.74404691083965	5741.98429228063	11.2691972016114	0.484495378532996	23.2596588139467	1.13588290696885e-119	3.21625245108229e-116	233.067	236.822	150.711	201.386	230.860	232.986	243.316	314.186	391.310	312.067	423.455	352.519	323.111	336.151	361.171	293.581	369.400	227.716	222.423	37.573	136.376	0.283	0.077	0.000	0.261	0.118	0.050
Pdensi_GG_137996_c0_g1	FC_3	Needles	29.4811412040873	11819.4822082046	5924.48167470437	-8.6448784615396	0.373991541468083	-23.1151710747377	3.25870756214649e-118	8.78764805925503e-115	0.843	1.964	0.163	1.311	1.378	0.484	1.677	0.554	0.647	0.815	0.673	0.122	1.025	1.107	0.508	1.041	0.612	0.335	0.257	0.668	0.382	0.923	0.050	3.717	330.064	342.040	251.343
Pdensi_DN9428_c0_g1d171961	FC_3	Needles	18.0546577738279	3091.54669174458	1554.8006747592	-7.43572247188439	0.32298406290199	-23.021948529209	2.81027264001596e-117	7.233897254732e-114	0.223	0.157	0.518	0.393	0.214	1.443	0.147	0.287	0.253	0.158	0.637	0.380	0.632	0.442	0.532	1.001	1.217	0.994	1.763	1.569	2.553	2.205	0.020	0.321	60.575	84.272	101.984
Pdensi_DN26597_c0_g2	FC_3	Needles	21.1315798025892	2128.7227942435	1074.92718702304	-6.64877201618697	0.289406979218804	-22.9737791194048	8.52635284242435e-117	2.09933635420213e-113	1.518	1.743	0.411	0.294	0.214	0.800	0.184	0.462	0.263	0.274	0.774	0.424	0.646	0.760	0.482	0.241	0.744	1.008	3.016	0.829	31.509	0.969	0.000	0.000	51.710	54.891	61.005
Pdensi_GG_105388_c1_g1	FC_3	Needles	38.9070192877609	7400.48042970545	3719.69372449661	-7.58201923583252	0.330822456958832	-22.9186957425204	3.02504014401262e-116	7.13783430647645e-113	1.083	0.334	0.264	0.776	0.499	0.997	0.285	0.106	0.108	0.138	0.468	0.080	1.248	0.773	1.395	0.335	0.345	0.400	0.441	0.789	0.372	0.667	0.341	1.628	144.111	203.832	243.201
Pdensi_DN17027_c0_g1d215839	FC_3	Needles	2172.89254311139	51579.0306461148	26875.9615946131	-4.56906419952317	0.200411904238387	-22.7983672770672	4.7593704057864e-115	1.07809258431874e-111	43.165	63.356	22.910	43.877	52.887	43.527	33.727	32.986	24.303	32.717	45.518	23.899	62.056	73.738	57.986	45.514	31.221	20.073	19.054	52.205	33.181	72.660	137.901	253.089	1039.948	1404.742	1667.082
Pdensi_DN17962_c0_g1d282686	FC_3	Needles	2669.22120306607	109.057955465415	1389.13957926574	4.62440334516578	0.204333763920473	22.6316163145979	2.11701019590108e-113	4.61101105361071e-110	52.803	113.761	91.390	109.208	107.732	75.352	94.338	98.877	91.516	124.485	101.399	92.003	69.813	92.043	76.725	93.580	50.010	38.291	24.996	61.235	35.502	72.163	34.057	12.198	2.652	3.124	2.805
Pdensi_GG_67501_c0_g1	FC_3	Needles	23.7909430207942	5602.8307888673	2813.31086594405	-7.87760203857593	0.348821550039734	-22.5834729467792	6.2998726546095e-113	1.32133995715013e-109	0.754	0.817	0.000	1.901	0.918	0.813	0.000	1.187	0.900	0.891	1.895	1.328	0.831	0.870	0.417	0.338	1.613	2.290	0.000	0.870	0.542	3.995	0.000	0.000	116.590	198.234	133.367
Pdensi_GG_63418_c0_g1	FC_3	Needles	33.3715744460965	15160.8633677206	7597.11747108333	-8.81684246492045	0.395347165353412	-22.30151936726	3.57165975806621e-110	7.22368186068892e-107	3.190	5.981	4.863	0.726	3.071	1.236	0.724	2.460	1.420	0.766	1.244	1.261	0.582	1.486	0.970	0.245	0.897	0.576	1.267	1.210	0.825	0.000	0.578	0.676	315.115	329.598	557.557
Pdensi_DN16490_c1_g1	FC_3	Needles	4.54351200673445	9298.60042252782	4651.57196726728	-10.9610079340037	0.493775246375845	-22.1983746946694	3.56094517369146e-109	6.95366638572922e-106	0.011	0.051	0.022	0.056	0.236	0.208	0.242	0.169	0.139	0.114	0.028	0.142	0.103	0.204	0.100	0.010	0.247	0.239	0.097	0.264	0.150	0.366	0.082	0.068	142.111	292.888	318.081
Pdensi_DN19427_c0_g1d407868	FC_3	Needles	11.5648239521594	2988.59099882858	1500.07791139037	-7.99490010856011	0.360515461913122	-22.1763029694597	5.81667993953152e-109	1.09799528325223e-105	0.160	1.302	0.729	0.356	1.143	0.617	0.525	1.018	0.424	0.149	0.449	0.338	0.214	0.434	0.384	0.479	0.887	0.577	1.734	0.422	0.750	0.058	0.044	0.038	82.971	73.027	76.938
Pdensi_DN24867_c1_g5	FC_3	Needles	34.932796669597	7273.17859271577	3654.05569469268	-7.71119521250805	0.348968793241454	-22.0970910919608	3.37096055379586e-108	6.15798374714386e-105	0.732	0.320	0.207	0.322	0.308	0.397	0.000	0.000	0.100	0.100	0.252	0.000	1.182	0.784	1.120	0.185	0.191	0.214	0.000	0.533	0.209	0.000	0.000	0.343	129.368	190.809	262.975
Pdensi_DN22390_c0_g3d543432	FC_3	Needles	80.7066419710423	2318.69520894411	1199.70092545758	-4.84747115640953	0.219983368781889	-22.0356256168426	1.31220115968666e-107	2.32218598978299e-104	1.668	2.238	1.980	2.674	3.253	2.288	1.360	2.891	2.555	1.394	2.443	1.330	2.469	2.451	2.240	3.708	4.003	3.300	3.037	10.827	4.581	4.175	0.244	0.258	47.151	66.816	71.005
Pdensi_DN20576_c0_g1d63271	FC_3	Needles	5.52482981884249	7009.31654481523	3507.42068731703	-10.3097377476325	0.482920225425529	-21.3487387871319	4.0060442602413e-101	6.8746147411353e-98	0.499	0.107	0.066	0.291	0.897	0.835	5.183	0.344	0.503	1.542	1.382	0.256	0.202	0.190	0.093	0.000	0.202	0.125	0.190	0.173	0.024	5.368	1.568	1.487	184.649	243.003	124.456
Pdensi_DN18207_c1_g2	FC_3	Needles	139.875632174626	8088.83953703389	4114.35758460426	-5.85170153604958	0.275435213998616	-21.2452919548587	3.6442993769316e-100	6.06990216810695e-97	2.340	3.609	5.678	6.716	3.442	5.399	7.654	3.676	4.637	5.876	8.523	4.568	3.107	4.848	4.586	3.011	0.766	4.294	3.466	5.383	14.502	16.810	15.011	36.669	221.127	184.836	224.531
Pdensi_DN15461_c0_g1d395884	FC_3	Needles	297.826527871975	10957.5872603431	5627.70689410754	-5.20216600266735	0.2457096765126	-21.1720029772641	1.73044664640971e-99	2.79986267389091e-96	9.439	7.475	7.424	10.741	10.019	6.114	3.326	4.893	3.799	2.483	5.654	2.581	9.108	8.984	8.355	10.015	7.223	10.536	7.768	14.832	8.943	11.812	1.190	0.708	189.458	354.282	339.447
Pdensi_DN19939_c2_g2	FC_3	Needles	234.350774121346	4162.83073077381	2198.59075244758	-4.14999113763584	0.196815968091481	-21.0856424805273	1.07740924584552e-98	1.69482459978422e-95	8.597	8.372	6.767	9.062	11.114	8.984	7.890	8.792	9.648	8.221	9.093	7.211	6.495	8.176	6.248	5.697	3.363	3.477	4.650	5.096	6.478	5.143	1.367	0.737	87.667	115.645	127.848
Pdensi_DN19710_c0_g1d61594	FC_3	Needles	649.142363572411	7451.67645687652	4050.40941022446	-3.5213209105745	0.167834876745458	-20.980865114913	9.80926636164068e-98	1.50134798394517e-94	15.494	15.029	11.885	26.703	24.067	18.284	17.043	17.835	16.958	18.053	18.384	16.567	19.343	20.869	17.549	19.316	15.127	12.590	18.385	29.120	20.013	98.042	66.362	80.585	157.791	233.668	202.542
Pdensi_DN29663_c0_g1d197030	FC_3	Needles	352.932312493104	10664.6034114787	5508.76786198589	-4.91607078835512	0.234773172341862	-20.9396616287855	2.33108833803192e-97	3.47393506796704e-94	8.475	11.628	3.699	3.784	3.184	9.914	4.910	0.875	0.565	2.109	1.510	1.267	8.645	12.543	10.399	5.352	1.550	1.902	3.971	29.079	0.171	19.643	15.799	13.457	287.885	255.959	288.835
Pdensi_DN18889_c0_g1d355776	FC_3	Needles	12426.4927098266	2.96699410666309	6214.72985196661	12.1936450910226	0.585853985475383	20.8134541939289	3.26919896104004e-96	4.74704454265891e-93	283.275	329.245	219.770	227.976	290.503	374.885	270.357	255.525	275.118	285.979	242.403	206.839	367.226	367.886	368.694	232.212	199.364	139.051	111.500	48.357	115.823	11.664	6.237	0.131	0.075	0.072	0.039
Pdensi_GG_121462_c1_g1	FC_3	Needles	33199.9791040075	7.87250687865076	16603.9258054431	12.0026400040162	0.577284462906291	20.7915521294128	5.16141518105385e-96	7.30727354257699e-93	1017.656	1051.972	936.981	932.057	541.783	948.533	559.725	290.586	735.193	496.863	246.834	605.248	855.311	1347.602	778.550	791.298	165.245	147.932	34.959	10.016	35.832	2.232	4.120	2.297	0.164	0.436	0.042
Pdensi_DN19919_c0_g4	FC_3	Needles	2104.12662595532	21.2030864506634	1062.66485620299	6.57312084626024	0.318477716698772	20.6391860454003	1.22101398265574e-94	1.68648833750719e-91	38.656	58.227	37.860	58.482	83.855	73.594	57.652	56.780	55.739	35.884	51.502	34.604	50.289	72.560	65.532	47.260	49.547	36.260	62.014	35.521	48.989	45.808	53.479	56.095	0.358	0.660	0.718
Pdensi_DN13209_c0_g1d106408	FC_3	Needles	61.5979477248745	39642.20379734	19851.9008725325	-9.32401500311715	0.452813468246665	-20.591293450746	3.28481826262371e-94	4.42902995743763e-91	5.208	73.323	5.854	1.889	0.648	1.679	6.921	2.332	0.764	6.840	3.012	0.976	0.757	2.873	1.981	0.154	2.883	3.704	7.528	11.394	3.089	42.641	507.524	506.470	1012.116	875.052	1216.564
Pdensi_DN97212_c0_g1	FC_3	Needles	4880.38302174466	58355.7478544343	31618.0654380895	-3.57982562639455	0.176224593212581	-20.3139956866076	9.67076996782782e-92	1.27361791460021e-88	165.461	163.384	106.323	208.352	164.407	137.737	141.422	116.990	118.639	87.835	124.307	83.920	145.881	156.491	131.787	165.511	134.578	118.367	181.042	133.845	120.901	68.145	18.173	6.383	1310.682	1521.421	1787.400
Pdensi_DN15626_c0_g1d54595	FC_3	Needles	185.914116766432	7724.58578206356	3955.249949415	-5.37802521013851	0.265846119919909	-20.2298427818271	5.34731719719649e-91	6.88224029266448e-88	5.920	3.911	4.351	7.671	6.501	4.475	5.022	6.295	6.200	5.533	7.225	5.640	6.581	5.464	4.391	4.081	2.735	3.550	3.463	6.444	6.413	7.479	0.561	0.913	199.194	217.952	189.667
Pdensi_DN6983_c0_g1d263165	FC_3	Needles	33.6558674286702	3233.6537610926	1633.65481426064	-6.59243049502898	0.326552000812098	-20.1879960270779	1.24825711083636e-90	1.57086222637029e-87	0.708	0.319	0.318	1.428	1.093	0.318	0.547	0.591	1.224	1.650	1.553	2.026	1.315	0.995	0.641	0.888	0.856	1.145	1.351	4.105	2.054	2.701	0.168	0.093	71.862	90.545	94.072
Pdensi_DN12631_c0_g2d176571	FC_3	Needles	6580.75649344159	30.6719661237779	3305.71422978268	7.74250648165702	0.38368529825509	20.1793149668963	1.48793880880386e-90	1.83178205962092e-87	82.363	220.986	161.469	183.992	268.418	218.333	215.667	219.435	284.337	236.762	270.769	253.481	150.277	228.591	210.959	130.069	118.235	115.693	66.308	135.481	102.611	211.046	2019.786	485.852	0.668	1.277	0.495
Pdensi_DN12770_c0_g1d390406	FC_3	Needles	1282.41404129414	25.4335249405648	653.923783117351	5.66318391923098	0.283014281868022	20.0102407618845	4.48477367432713e-89	5.40367517398182e-86	34.675	39.831	30.712	22.736	32.646	37.098	33.435	41.317	51.009	39.630	41.601	38.026	34.584	43.421	36.507	34.242	89.254	88.519	124.343	111.841	136.544	28.152	3.225	1.728	0.598	0.703	0.703
Pdensi_DN34393_c0_g1d201230	FC_3	Needles	7208.58278906201	127.903032994545	3668.24291102828	5.83680504906538	0.291921488634227	19.9944343815635	6.15730333474516e-89	7.26433516347122e-86	189.024	299.578	335.279	284.034	232.907	151.290	371.971	164.106	253.640	135.786	289.575	92.641	226.355	224.394	189.326	263.016	126.516	130.024	51.379	42.907	56.630	329.656	305.243	517.343	3.763	3.687	2.517
Pdensi_GG_81961_c1_g1	FC_3	Needles	23.3084757138786	1017.17519589946	520.241835806667	-5.44379179984866	0.272539194600922	-19.9743446362641	9.20844047335147e-89	1.06423262042019e-85	0.094	0.000	0.140	0.185	0.178	1.144	0.626	0.416	0.858	0.227	0.948	1.419	0.645	0.777	0.640	0.090	0.052	0.310	0.997	0.989	1.190	337.159	81.530	37.136	24.214	30.404	25.799
Pdensi_DN17585_c0_g1	FC_3	Needles	11154.2192330946	100.333701543658	5627.27646731912	6.8121831403142	0.341189979132903	19.9659531549743	1.08929714148652e-88	1.23373794244763e-85	295.163	432.286	358.410	118.143	174.597	130.677	76.727	85.407	143.183	74.570	49.361	76.442	273.478	486.204	245.143	404.005	61.558	115.017	28.476	7.969	25.983	15.431	5.293	3.514	2.827	2.576	2.418
Pdensi_DN26193_c0_g1	FC_3	Needles	270.894031677834	3973.36728723812	2122.13065945798	-3.8746579143997	0.194203441411614	-19.9515409522912	1.45339280773449e-88	1.6138359745491e-85	4.388	7.512	2.806	7.357	7.074	9.076	3.927	4.170	3.310	4.708	5.117	2.274	7.353	9.094	7.722	5.680	3.676	1.878	3.098	7.200	5.898	13.996	10.863	3.662	77.681	120.269	119.955
Pdensi_GG_70084_c0_g1	FC_3	Needles	7.89419132612799	4063.5867171953	2035.74045426071	-9.03101122184778	0.452758065697547	-19.9466600510674	1.60241799121772e-88	1.74509482389729e-85	0.037	0.394	0.182	0.161	0.066	0.157	0.060	0.076	0.000	0.000	0.116	0.022	0.224	0.147	0.330	0.017	0.162	0.484	0.523	1.128	1.494	0.494	0.067	0.000	125.498	94.494	93.713
Pdensi_DN17779_c0_g1d216423	FC_3	Needles	1225.40062879058	21708.9810517422	11467.1908402664	-4.14715304150462	0.208872276599691	-19.8549712246051	9.98197018307858e-88	1.06656409710894e-84	44.094	39.704	25.518	36.824	24.748	28.466	15.457	17.669	22.621	16.209	17.114	15.094	38.869	38.697	31.220	35.159	21.520	14.072	14.248	36.199	21.181	30.737	3.572	1.849	457.071	587.606	681.558
Pdensi_DN16514_c0_g1d55876	FC_3	Needles	1100.35503514747	18428.9423689696	9764.64870205853	-4.06608059751614	0.206261059459792	-19.7132731120717	1.65882442350831e-86	1.73961531672732e-83	29.213	31.107	22.499	32.501	39.462	27.524	20.787	17.575	20.108	15.184	21.863	11.849	33.437	35.995	28.467	27.636	21.337	16.958	19.686	22.485	17.993	12.146	4.120	0.943	364.467	525.585	581.810
Pdensi_DN22617_c1_g2	FC_3	Needles	307.694653384793	7411.42078950541	3859.5577214451	-4.58964194262707	0.233031358436891	-19.6953833742081	2.36202129013744e-86	2.43202301200878e-83	7.699	7.463	4.381	6.120	7.462	7.749	4.230	2.129	1.695	1.823	2.278	1.216	8.594	10.229	8.627	5.517	2.981	2.133	3.364	5.324	2.645	41.928	33.396	33.087	184.749	167.570	229.096
Pdensi_DN16694_c0_g1d528133	FC_3	Needles	111.215148487573	3833.32739418805	1972.27127133781	-5.11164754416895	0.259822955662548	-19.6735793846015	3.63213266939287e-86	3.67299416192354e-83	3.200	2.790	5.063	3.456	2.950	5.344	1.702	1.328	5.200	2.019	1.805	4.339	3.671	2.806	3.333	3.183	1.104	2.491	0.969	2.164	3.211	2.890	1.143	2.202	73.857	114.229	118.739
Pdensi_DN17385_c0_g1d216077	FC_3	Needles	2080.6013649518	35443.7961325109	18762.1987487314	-4.09051243015202	0.208430547125379	-19.625301984605	9.40167877777422e-86	9.34065033658516e-83	56.840	58.207	40.229	76.199	66.788	47.218	37.546	42.446	37.756	31.597	43.527	24.112	66.600	67.479	50.769	52.802	41.320	38.121	36.275	62.541	46.207	53.686	30.492	27.431	792.846	956.766	1058.542
Pdensi_DN20567_c2_g1	FC_3	Needles	390.463717046171	7295.71086615639	3843.08729160128	-4.22359945034871	0.217104394265491	-19.4542329031986	2.68338175976957e-84	2.6199984319957e-81	10.145	11.296	7.091	13.377	14.587	9.104	6.786	7.626	7.474	6.041	7.488	5.081	12.353	12.963	9.401	12.505	12.093	10.395	11.364	16.853	9.707	10.794	7.862	6.659	180.039	197.203	197.141
Pdensi_DN42376_c0_g1d245062	FC_3	Needles	803.051600648062	12515.4027355818	6659.22716811493	-3.9622784906057	0.203714117333571	-19.4501909954413	2.90347588004333e-84	2.78684473028565e-81	21.935	25.769	24.093	23.927	24.488	23.625	17.628	19.575	20.609	16.668	20.693	16.280	24.570	26.484	20.410	24.331	16.650	14.841	17.396	17.718	21.269	20.910	8.097	6.325	247.146	382.335	371.467
Pdensi_DN21123_c0_g2	FC_3	Needles	172.145369060432	5170.71452983548	2671.42994944796	-4.91118117504238	0.252537221670643	-19.4473556909861	3.06852446167216e-84	2.8961756710749e-81	4.940	4.439	5.333	6.735	4.410	6.864	3.010	2.674	5.753	3.947	3.205	3.321	6.174	4.738	4.267	6.451	2.974	5.637	3.944	6.791	6.731	6.465	0.229	0.380	113.352	156.406	141.286
Pdensi_DN20185_c0_g1	FC_3	Needles	1543.64158117326	19.3201817907346	781.480881481998	6.32474720797461	0.325353868748698	19.4395942863671	3.56977505764601e-84	3.31403871335235e-81	30.422	36.772	29.461	24.707	52.395	49.275	35.341	46.084	55.146	38.483	48.522	42.851	40.229	44.559	52.630	26.082	95.692	101.204	143.765	21.276	85.028	2.653	2.533	0.270	0.450	0.501	0.585
Pdensi_DN12949_c0_g1d106124	FC_3	Needles	8924.55906723163	132866.020266951	70895.2896670915	-3.89603856382518	0.203204261153361	-19.1730160662565	6.21961370333214e-82	5.68091490354353e-79	250.028	346.649	253.190	310.148	275.153	267.955	176.091	178.861	221.395	129.309	209.528	162.964	245.316	304.002	247.253	260.049	257.644	273.646	253.323	303.066	338.438	105.916	34.703	3.606	2711.310	3484.575	4381.917
Pdensi_DN15780_c0_g1d214647	FC_3	Needles	212.324401352758	2903.66836955722	1557.99638545499	-3.77293534676335	0.19689835233413	-19.1618431644405	7.70942331926695e-82	6.92991496142996e-79	8.103	4.520	3.041	10.576	8.420	9.774	9.617	7.178	9.965	10.839	8.051	11.062	6.229	7.256	5.440	5.194	5.983	3.914	16.285	9.121	8.697	15.647	120.261	115.003	64.555	79.673	86.003
Pdensi_DN21997_c1_g3	FC_3	Needles	2388.42635720807	8.06574364181874	1198.24605042494	8.23203098659649	0.429763174233155	19.1548077642652	8.82505755442963e-82	7.80879702042734e-79	2.967	9.427	11.107	45.098	109.689	130.986	45.936	41.499	53.835	42.945	31.800	38.792	51.854	84.160	78.317	22.194	16.179	8.718	7.491	79.638	12.977	183.274	137.168	139.552	0.189	0.229	0.200
Pdensi_DN23968_c1_g4d551194	FC_3	Needles	15.308531921077	2106.19547781643	1060.75200486875	-7.12571574792565	0.373260198434287	-19.0904783789321	3.02982178054109e-81	2.63967396049295e-78	0.241	0.773	0.198	0.464	0.048	0.525	0.288	0.193	0.232	0.728	0.084	0.330	0.470	0.274	0.602	0.171	0.132	0.102	0.167	0.092	0.171	0.139	0.260	0.054	48.207	52.576	65.608
Pdensi_DN36567_c0_g4	FC_3	Needles	2230.43836390154	9.28086492496235	1119.85961441325	7.89287782288669	0.41392593763498	19.0683334994267	4.62820601557247e-81	3.97114101002831e-78	2.518	7.665	9.311	40.805	103.578	104.769	43.307	38.221	51.687	41.545	28.618	37.506	49.837	85.863	64.823	36.506	31.321	17.367	18.652	149.573	15.046	166.060	153.506	107.480	0.188	0.299	0.243
Pdensi_DN17691_c0_g2d401637	FC_3	Needles	56.7505089271246	1828.27578023374	942.513144580433	-5.00976075012209	0.263409371855454	-19.0189161260033	1.18916453536554e-80	1.00511026325001e-77	1.264	0.995	0.804	0.874	1.811	4.395	2.555	3.250	4.485	3.112	3.924	9.488	1.280	1.725	2.054	0.412	0.124	0.000	0.128	0.533	0.823	0.700	1.127	331.570	36.796	55.658	53.579
Pdensi_DN25689_c0_g3	FC_3	Needles	1789.09714909169	17.5471362352501	903.322142663469	6.6436669592615	0.350510261051784	18.954272378006	4.07146008766198e-80	3.39068801123968e-77	43.055	76.774	56.681	66.785	98.098	80.193	66.313	68.538	84.770	47.606	54.315	48.388	39.582	64.883	56.153	46.323	14.664	11.180	4.830	0.705	5.607	1.657	0.142	0.143	0.346	0.507	0.535
Pdensi_DN20839_c0_g1d121333	FC_3	Needles	71.7662342783325	4918.60509131797	2495.18566279815	-6.09999099036754	0.322448030310867	-18.9177492710582	8.14595741639247e-80	6.68558794913487e-77	3.269	2.575	1.649	1.898	1.915	3.254	1.228	1.850	2.015	1.096	1.365	1.550	1.802	2.020	2.547	2.107	2.552	2.732	8.836	4.186	6.805	0.855	2.721	8.027	102.758	107.427	179.731
Pdensi_DN22794_c1_g1	FC_3	Needles	924.596399407589	6775.38362663263	3849.99001302011	-2.87358368013909	0.151909669228114	-18.9163974534366	8.35754965830846e-80	6.76125767357154e-77	27.313	27.466	21.464	31.446	27.322	28.823	21.942	17.921	22.058	18.758	21.885	18.951	26.326	30.533	25.535	24.741	21.951	19.668	29.905	27.299	34.137	28.184	17.822	26.222	143.945	198.566	196.748
Pdensi_DN3220_c0_g1d166176	FC_3	Needles	2403.47125410951	33.8500742648925	1218.6606641872	6.14232257623884	0.32586164056499	18.8494803057797	2.96743156404991e-79	2.36684013341051e-76	69.089	76.359	54.853	41.751	64.426	58.939	55.455	54.375	73.186	57.646	63.376	59.628	70.870	76.081	66.850	55.119	49.847	34.643	37.091	19.314	36.606	11.099	2.910	0.600	0.739	1.331	0.641
Pdensi_DN26053_c1_g3	FC_3	Needles	4497.56532069285	6.18283898188988	2251.87407983737	9.86839258488747	0.524698543313303	18.8077377203522	6.52640495536825e-79	5.13319878642367e-76	107.635	158.247	178.604	123.286	167.291	182.283	248.089	286.058	546.097	224.168	270.634	231.606	130.969	125.554	142.613	204.950	195.179	173.667	116.686	69.550	169.361	12.285	17.121	10.084	0.304	0.080	0.085
Pdensi_DN25625_c0_g1d193398	FC_3	Needles	1961.40376338481	33.2325405425363	997.318151963673	5.8926788349422	0.315072170681626	18.7026319150752	4.71204806533857e-78	3.6553874238373e-75	21.987	49.726	43.846	33.808	70.072	60.801	54.538	75.066	69.329	64.221	78.032	55.728	42.989	66.391	66.450	19.931	16.166	14.984	20.508	17.791	40.289	20.800	3.324	1.050	0.786	0.820	1.004
Pdensi_DN18493_c0_g1d217177	FC_3	Needles	122.484331185257	18590.5971051647	9356.54071817499	-7.24501561691107	0.387422987864682	-18.7005310573919	4.90141388042573e-78	3.75090632497985e-75	5.813	5.996	3.699	4.636	3.890	4.076	3.829	8.477	4.274	5.770	8.612	6.302	4.235	4.720	1.964	5.731	7.382	4.493	25.527	8.817	7.760	1.017	1.128	0.764	521.986	451.606	473.837
Pdensi_GG_122093_c1_g1	FC_3	Needles	8010.6365476213	3.09671267393618	4006.86663014762	11.7656743871512	0.629583304081832	18.6880343091531	6.19539430785296e-78	4.67793572871618e-75	192.456	240.082	158.038	237.255	323.870	260.853	276.159	284.900	328.491	300.892	316.624	249.927	234.201	254.797	223.857	125.223	140.440	111.041	82.000	84.902	138.218	12.710	4.799	0.316	0.169	0.035	0.056
Pdensi_DN21721_c0_g1	FC_3	Needles	16279.9041176469	43.5869641854611	8161.74554091619	8.60606085082724	0.464752068918518	18.5175310157384	1.49120572049823e-76	1.11114447305019e-73	331.728	753.807	534.065	229.700	323.540	181.626	288.835	280.342	327.676	426.328	282.779	367.270	496.235	559.085	394.666	458.174	527.021	372.252	174.267	154.916	247.023	31.028	140.092	32.684	1.714	0.950	0.588
Pdensi_DN10347_c0_g1d209793	FC_3	Needles	2901.94298355896	46849.0962707645	24875.5196271617	-4.01283134048466	0.216818598806489	-18.5077819088118	1.78709332221811e-76	1.31432590697677e-73	115.730	129.352	72.084	131.365	97.131	85.727	86.109	65.039	64.539	42.222	70.752	43.193	87.157	100.909	70.570	98.401	102.843	66.542	93.586	81.336	84.184	35.149	3.499	0.166	1184.229	1196.704	1298.009
Pdensi_DN23680_c3_g1	FC_3	Needles	7.61502254269517	3130.54841924671	1569.0817208947	-8.68093824868018	0.470198078851492	-18.4623005476421	4.1527116960544e-76	3.01497517112257e-73	0.056	0.030	0.000	0.065	0.000	0.000	0.067	0.014	0.097	0.063	0.018	0.165	0.103	0.209	0.364	0.050	0.046	0.035	0.064	0.178	0.204	0.062	0.051	0.166	63.381	119.069	68.767
Pdensi_DN22127_c0_g1d66994	FC_3	Needles	5115.29753988448	3.26548124445775	2559.28151056447	10.7190306276165	0.581093571257988	18.4463073725136	5.58322226757094e-76	4.0022516077537e-73	138.898	167.098	98.120	174.833	162.909	145.639	185.244	187.750	199.955	199.089	256.507	194.342	130.027	193.986	134.589	103.669	119.709	76.285	115.109	46.137	60.053	24.457	17.921	1.437	0.079	0.095	0.061
Pdensi_DN21062_c4_g4	FC_3	Needles	295.717256043229	13960.6646150273	7128.19093553527	-5.56114967858616	0.301947959678191	-18.4175766066216	9.49608484661413e-76	6.72204106079698e-73	7.071	10.080	6.722	5.160	2.265	3.612	5.736	1.953	3.555	7.474	5.611	2.622	9.431	9.872	6.992	2.001	0.398	0.452	2.065	1.718	2.676	4.507	0.000	11.213	254.235	354.315	508.907
Pdensi_DN17902_c0_g1d402633	FC_3	Needles	137.882499988824	5553.06002660556	2845.47126329719	-5.33240522125512	0.290790981272532	-18.3375880432053	4.14796570024649e-75	2.89999132845628e-72	5.373	5.062	4.545	5.355	3.657	3.311	2.181	2.335	1.979	2.255	2.398	1.368	4.333	4.533	3.392	5.070	3.658	3.569	3.412	4.254	3.329	9.982	9.319	14.480	92.256	171.572	184.161
Pdensi_DN17965_c0_g1	FC_3	Needles	13.5057243324072	1212.66458499778	613.085154665094	-6.50702580160436	0.355347671645531	-18.3117164422996	6.67326784269119e-75	4.60862387721466e-72	0.518	3.204	0.343	1.141	0.295	0.502	1.343	0.204	0.259	1.179	0.311	0.233	0.519	0.339	0.332	0.379	0.299	0.247	1.177	0.658	0.211	5.614	10.781	34.835	28.044	38.690	29.423
Pdensi_DN21525_c0_g1d221509	FC_3	Needles	3236.3536661928	6.65470342002385	1621.50418480641	8.84451735744044	0.483395812842813	18.296636260514	8.80182421996522e-75	6.00538922381483e-72	108.494	117.317	96.088	26.957	52.516	24.191	19.436	70.140	76.325	49.842	45.006	58.517	113.652	90.595	81.638	42.385	106.495	99.893	17.568	97.350	38.938	12.284	0.409	0.036	0.082	0.138	0.315
Pdensi_DN16923_c0_g2	FC_3	Needles	77.7027258961725	3483.58294739394	1780.64283664506	-5.49151558775975	0.300490622466803	-18.2751646047338	1.30495657346181e-74	8.79758223275505e-72	2.479	2.152	1.563	1.840	2.014	1.423	0.892	1.598	1.389	0.923	1.351	1.378	2.842	2.033	1.951	1.218	1.421	1.200	1.308	2.814	1.904	3.144	0.197	0.388	65.204	115.092	99.518
Pdensi_DN20453_c0_g6d490799	FC_3	Needles	7630.67970601276	3.41637254369581	3817.04803927823	11.4552841996265	0.626887921828564	18.2732571497193	1.35138603992024e-74	9.00341075772743e-72	160.373	196.742	174.444	227.145	273.417	308.925	363.999	382.982	561.263	435.095	478.194	509.089	172.058	257.589	253.936	163.622	197.869	163.747	257.246	144.434	162.647	33.818	23.946	6.670	0.145	0.000	0.113
Pdensi_DN24868_c0_g1	FC_3	Needles	121.315999037496	4430.82054250971	2276.0682707736	-5.19213209699998	0.284152493501905	-18.2723439552191	1.37419356876224e-74	9.04890486034947e-72	6.815	1.671	11.937	3.343	6.051	1.600	0.869	1.714	8.020	6.381	0.971	1.613	4.029	3.434	3.267	53.116	83.777	37.663	60.414	23.112	24.260	4.535	3.795	0.110	126.483	119.434	99.203
Pdensi_DN21342_c0_g3	FC_3	Needles	94.7738654119191	1659.91764858903	877.345757000472	-4.13052442127792	0.226165942458059	-18.2632467841346	1.6234400284251e-74	1.05672883689326e-71	1.907	2.620	2.530	2.259	3.397	4.072	1.450	2.095	2.550	1.676	2.590	2.625	2.293	2.874	3.275	2.091	1.868	1.916	2.303	3.629	5.867	3.661	1.436	1.355	37.327	45.219	48.978
Pdensi_DN14545_c0_g1d179910	FC_3	Needles	3403.13753892541	56278.3241494427	29840.7308441841	-4.04762791755393	0.221796108429793	-18.2493189182134	2.09504876357583e-74	1.34821149410567e-71	141.939	155.541	81.943	168.585	113.997	97.608	109.016	77.969	78.972	64.477	86.774	55.377	106.918	114.623	81.208	96.751	74.313	64.971	82.367	65.455	89.990	37.636	3.108	0.251	1298.873	1447.384	1700.246
Pdensi_DN4768_c0_g1d167309	FC_3	Needles	18.5019403335519	9480.7653595271	4749.63364993033	-9.01971278362168	0.495066449847357	-18.2191962036666	3.63454655451045e-74	2.31263338631378e-71	0.128	0.172	0.127	0.880	0.383	0.171	0.139	0.166	0.112	0.037	0.201	0.000	0.673	0.183	0.752	0.750	1.089	0.639	2.824	2.817	2.599	2.876	0.156	0.065	184.339	259.384	313.578
Pdensi_DN13704_c0_g1	FC_3	Needles	304.178318407289	2440.47845541338	1372.32838691034	-3.00495477878513	0.165278788027158	-18.1811278667614	7.28205764262495e-74	4.58203249224279e-71	12.454	10.195	7.370	11.255	11.037	12.501	8.160	7.163	7.700	6.840	6.281	6.573	9.069	9.516	8.474	7.352	7.600	6.435	9.885	7.775	11.842	11.778	8.278	15.208	54.378	73.822	65.624
Pdensi_DN22435_c1_g4	FC_3	Needles	10641.1526739152	312051.621420596	161346.387047256	-4.87409715612856	0.268443901202199	-18.1568556197418	1.13332815134716e-73	7.05278826492197e-71	357.454	298.215	202.700	315.102	239.708	182.183	103.346	94.613	98.117	52.998	106.090	49.584	362.455	288.840	288.829	301.301	242.413	220.275	217.161	310.047	306.878	179.779	30.071	4.746	6230.633	7888.798	10738.231
Pdensi_DN9601_c0_g1d48503	FC_3	Needles	64.4496477029718	12855.7960301903	6460.12283894662	-7.63339929282111	0.421065178492108	-18.1287831023153	1.88893131831042e-73	1.16271935386869e-70	1.037	1.588	0.163	4.535	1.577	1.830	2.522	1.421	0.576	1.278	0.551	0.322	1.234	3.214	1.407	0.590	2.747	1.220	6.817	0.825	0.859	0.495	0.134	0.331	321.838	264.096	420.982
Pdensi_DN11054_c0_g2	FC_3	Needles	4748.60027017891	17.3042631028512	2382.95226664088	8.09997560795102	0.447316607341809	18.1079250691928	2.75955313719796e-73	1.68036015225291e-70	71.733	119.031	90.321	420.197	239.670	165.498	762.435	324.877	543.864	1107.186	312.554	383.622	192.535	108.836	114.721	98.262	86.910	95.961	102.484	91.127	78.415	190.184	216.998	40.335	0.399	0.624	0.359
Pdensi_DN12373_c0_g1d521241	FC_3	Needles	760.64855399321	5629.51296771191	3195.08076085256	-2.88735851632845	0.160739322271824	-17.9629879952192	3.79801122222878e-72	2.26791316000251e-69	22.285	25.293	20.708	26.314	24.642	25.590	17.850	15.676	20.747	14.785	17.501	13.476	20.982	26.242	20.670	19.435	21.973	20.089	41.707	21.124	49.213	16.895	10.698	8.037	123.968	159.480	163.371
Pdensi_DN27479_c0_g1d230888	FC_3	Needles	52.5565550819777	1853.59628124932	953.076418165647	-5.1469016861648	0.286529671336647	-17.9628925065762	3.80455147801939e-72	2.26791316000251e-69	1.696	2.115	0.804	0.401	0.640	1.029	0.265	0.300	0.249	0.748	0.250	0.543	1.505	1.295	1.854	0.138	1.317	0.442	2.842	0.230	1.789	1.621	9.228	17.679	36.440	52.841	58.848
Pdensi_DN17952_c0_g1d114223	FC_3	Needles	2868.8370600251	37180.9833401519	20024.9102000885	-3.69604575353266	0.206254279355849	-17.919850027237	8.25503728406269e-72	4.8696120978799e-69	101.422	75.768	50.154	88.180	74.004	80.842	47.231	51.113	49.935	39.637	57.646	38.087	86.516	86.447	81.833	56.235	42.041	44.136	54.088	42.530	49.014	50.937	19.578	7.725	932.443	880.437	1104.839
Pdensi_DN22185_c0_g2d222254	FC_3	Needles	10.3665698301323	1804.78704650284	907.576808166487	-7.44879634141238	0.415870042664301	-17.9113558978452	9.61642191700982e-72	5.61420590886872e-69	0.484	0.480	0.257	0.302	0.390	0.315	1.130	1.672	1.237	1.373	2.661	1.958	0.256	0.272	0.396	0.267	3.654	10.853	15.207	0.640	6.877	0.627	0.451	0.214	53.511	38.742	47.397
Pdensi_DN34274_c0_g1d437057	FC_3	Needles	3639.44342312391	13.93621365925	1826.68981839158	8.07499290340747	0.450850662806926	17.9105712147207	9.75295411706395e-72	5.63581420050338e-69	35.715	115.960	79.487	92.311	141.541	134.342	109.675	127.724	148.431	122.524	163.450	153.383	83.581	114.475	127.338	50.395	27.662	25.912	21.294	44.516	37.542	122.139	904.833	292.898	0.411	0.558	0.166
Pdensi_DN15144_c0_g1d109056	FC_3	Needles	305.334579180159	20018.7097561206	10162.0221676504	-6.03561415748682	0.337129087051999	-17.902976602419	1.11784380133849e-71	6.39429237068671e-69	12.650	8.051	7.200	7.363	5.982	4.500	3.174	2.839	2.242	2.324	3.822	1.591	11.824	8.836	6.242	10.655	8.212	7.841	4.193	12.340	8.504	6.146	0.730	0.085	416.806	507.553	666.707
Pdensi_GG_107792_c0_g1	FC_3	Needles	304.265794407144	3594.89074873655	1949.57827157184	-3.56140517891749	0.19932933163025	-17.8669398517012	2.13383311723451e-71	1.2083896942899e-68	12.229	11.491	14.454	9.612	13.229	11.173	10.508	7.417	13.287	15.740	9.242	8.630	7.526	10.346	9.344	10.950	6.698	11.589	4.513	6.918	8.992	9.905	3.968	2.732	82.839	92.216	109.031
Pdensi_DN22397_c2_g1	FC_3	Needles	20904.2035371639	79.626390075787	10491.9149636198	8.06484455180211	0.451908202313481	17.8462008667142	3.09380380855195e-71	1.73467435325046e-68	392.478	828.670	581.220	1211.126	902.436	897.201	1406.669	1153.193	1235.593	1028.684	1323.921	1006.885	416.961	816.142	650.588	613.339	368.491	286.121	277.068	88.283	205.451	4.226	0.259	0.311	2.860	2.087	1.114
Pdensi_DN19601_c0_g1d534643	FC_3	Needles	15301.8690737946	81.3458348789502	7691.60745433676	7.57013793781465	0.424695644424188	17.8248541919435	4.53271001864435e-71	2.51654282701794e-68	399.374	952.229	769.946	623.726	558.755	412.992	529.706	416.455	404.386	368.187	435.101	414.290	431.423	627.182	313.333	677.718	576.769	352.965	517.729	137.474	374.571	4.949	4.996	3.740	2.374	2.773	1.201
Pdensi_GG_16467_c0_g1	FC_3	Needles	19.2827445973553	1668.08955481015	843.686149703751	-6.43165001955348	0.361533366078366	-17.7899209948975	8.45990988671793e-71	4.65130773674598e-68	0.443	0.681	0.753	1.142	0.887	0.548	0.792	0.750	0.777	0.346	0.854	0.188	0.583	0.698	0.448	1.031	1.003	1.782	0.607	1.972	1.530	0.629	1.524	0.112	27.309	53.275	54.142
Pdensi_DN18814_c0_g1d116014	FC_3	Needles	2084.34331834405	68.2440486395111	1076.29368349178	4.91266902399055	0.27727642569688	17.7175863820501	3.06796111752485e-70	1.67056382774454e-67	46.425	57.678	64.138	48.991	62.295	69.350	76.870	84.158	104.305	83.827	93.502	78.188	59.029	59.182	66.967	68.740	53.387	50.131	38.148	20.936	36.923	9.148	3.022	1.521	1.277	1.779	2.401
Pdensi_DN19727_c0_g2d486518	FC_3	Needles	1434.6314959626	12.3352321349686	723.483364048786	6.91851917398822	0.391142538001016	17.687974336277	5.19081635162555e-70	2.79958028564338e-67	30.616	46.155	32.440	79.338	81.317	52.125	82.763	50.288	51.444	50.078	49.269	36.012	40.124	50.481	37.500	26.349	14.408	13.113	10.638	7.965	11.666	17.545	8.892	7.805	0.327	0.424	0.202
Pdensi_DN17006_c0_g2	FC_3	Needles	85.2530677890587	2961.18622305827	1523.21964542367	-5.11646260991932	0.290286689548078	-17.6255501686443	1.56835559034983e-69	8.37886576240671e-67	1.513	1.989	1.840	1.933	2.338	1.926	0.868	1.232	1.603	1.248	0.792	1.549	2.145	3.038	2.444	2.031	1.408	1.900	0.891	2.740	2.232	2.846	0.833	0.484	56.260	74.545	105.637
Pdensi_DN19673_c2_g1	FC_3	Needles	89.9264067303978	2079.72027759379	1084.8233421621	-4.53543776328021	0.257863666548389	-17.5885103317924	3.01705002848196e-69	1.59678077675639e-66	3.803	3.177	2.103	1.801	2.609	2.328	1.658	2.586	1.756	1.343	1.455	1.192	2.873	2.584	2.520	2.196	2.680	2.061	3.367	23.903	4.576	30.805	3.785	8.254	38.557	68.397	60.197
Pdensi_DN31306_c0_g1	FC_3	Needles	144.524559849151	3165.70165251909	1655.11310618412	-4.45380878839859	0.253447667542381	-17.5728931798271	3.97379949325272e-69	2.08366912317501e-66	2.268	2.491	1.331	2.387	1.080	2.900	1.909	0.935	0.481	0.180	0.941	0.244	3.855	4.196	4.831	1.584	0.596	0.968	1.318	0.478	0.478	1.236	1.200	28.875	74.411	73.181	101.812
Pdensi_DN19787_c0_g4	FC_3	Needles	1.86241354456113	3177.44366263265	1589.65303808861	-10.7496594101919	0.613048231260092	-17.5347694717208	7.77643319274005e-69	4.0401780890355e-66	0.034	0.121	0.022	0.085	0.000	0.061	0.025	0.000	0.000	0.013	0.014	0.000	0.019	0.052	0.108	0.010	0.155	0.071	0.116	0.026	0.000	0.017	0.028	0.000	80.479	77.135	91.635
Pdensi_DN39154_c0_g1	FC_3	Needles	6137.41009515902	4.43825706367143	3070.92417611135	10.4165550623896	0.597240155277476	17.4411498797332	4.01905687761768e-68	2.06908355435899e-65	67.735	134.499	95.101	133.735	198.531	187.757	179.249	104.684	146.421	55.638	129.980	67.087	143.743	201.886	203.483	67.894	82.927	46.375	31.076	13.666	18.785	8.962	7.121	0.104	0.119	0.258	0.000
Pdensi_DN20505_c0_g1d291031	FC_3	Needles	60.4887260723612	1086.94420143288	573.716463752623	-4.16654756526999	0.239100591444823	-17.4259191083243	5.24587176898779e-68	2.67633980430431e-65	2.445	1.786	1.928	1.798	2.354	1.862	0.903	0.902	1.307	0.662	0.882	0.907	1.667	2.028	1.678	1.520	1.666	1.063	1.237	3.339	5.224	5.269	0.469	0.430	23.430	35.451	27.741
Pdensi_DN3041_c0_g1d99377	FC_3	Needles	1960.29039921129	108.014229291066	1034.15231425118	4.16744182865993	0.23974974286611	17.3824663119129	1.12030128621772e-67	5.66452337843833e-65	32.090	61.003	64.389	55.083	63.417	55.217	53.836	56.169	63.874	51.960	54.050	44.420	46.940	65.589	62.850	59.847	47.527	45.654	26.407	14.884	35.605	2.138	4.528	3.841	2.117	3.500	3.004
Pdensi_GG_23270_c0_g1	FC_3	Needles	277.451658185692	4265.2344925917	2271.3430753887	-3.94364606311045	0.227578743480227	-17.3287100666899	2.85663975852538e-67	1.43160627898489e-64	10.794	8.076	5.455	8.457	8.441	13.296	9.271	7.854	10.058	6.428	10.165	5.595	7.700	8.013	8.938	6.793	3.990	3.457	33.376	8.608	479.235	9.923	6.926	30.791	80.950	121.659	138.795
Pdensi_GG_5131_c1_g1	FC_3	Needles	2.01420356968453	20403.8611179784	10202.937660774	-13.2689458463254	0.767628087950644	-17.2856439916755	6.03436242267389e-67	2.99759599996511e-64	3.088	13.533	0.842	0.105	0.036	0.032	0.000	0.035	0.000	0.041	0.000	0.073	0.068	0.107	0.000	0.000	0.375	1.049	0.064	0.314	0.077	1.428	61.806	706.790	578.354	244.217	751.893
Pdensi_DN12254_c0_g1	FC_3	Needles	5324.94931522933	38.167885858137	2681.55860054373	7.14425120432488	0.413717481438385	17.2684296043914	8.13254255451215e-67	4.00474682488716e-64	26.120	43.428	38.708	100.330	241.800	241.025	98.056	108.294	102.102	72.713	86.750	71.254	112.388	185.524	180.028	91.476	121.830	98.189	170.852	156.009	143.474	90.966	61.791	14.556	1.032	1.442	0.531
Pdensi_DN52534_c0_g1	FC_3	Needles	1753.61134742556	5.99421094853963	879.802779187048	8.11558154796075	0.470536289106826	17.2475146674995	1.16817396110527e-66	5.70290443253377e-64	17.602	38.814	31.203	33.077	59.429	66.124	40.045	38.796	37.286	35.776	47.461	31.620	38.309	60.124	58.810	31.926	21.144	17.217	30.261	14.063	28.021	13.680	9.143	0.547	0.093	0.247	0.156
Pdensi_DN23703_c1_g1	FC_3	Needles	10910.1337371093	1.94181412600602	5456.03777561765	12.4962514278359	0.725546672111342	17.2232220312882	1.77808061580902e-66	8.60621412592008e-64	347.710	387.380	365.801	361.872	208.894	362.003	214.951	88.187	257.339	134.384	74.615	170.538	243.139	453.840	286.153	355.257	73.235	78.988	18.309	5.461	16.150	0.681	1.883	0.732	0.069	0.051	0.054
Pdensi_DN36065_c0_g1d239323	FC_3	Needles	6764.97383795111	3.54279565028745	3384.2583168007	10.9527208440513	0.636163605275335	17.216830314131	1.98569450698992e-66	9.52965084159654e-64	2.613	3.211	2.430	107.682	239.527	326.364	86.771	77.115	53.948	18.466	36.877	25.439	133.525	256.536	219.147	40.453	100.462	52.405	228.352	130.271	107.834	135.109	17.011	2.409	0.105	0.190	0.000
Pdensi_DN22590_c0_g2	FC_3	Needles	2754.24421661787	16.0156505430283	1385.12993358045	7.47121837203404	0.434543777352972	17.1932467139331	2.9834701704619e-66	1.41978080464922e-63	111.264	112.732	87.076	117.876	129.256	82.849	138.423	112.532	141.199	85.430	129.582	88.964	99.682	80.023	63.566	128.260	110.931	65.681	80.017	14.145	82.899	4.342	6.623	0.597	0.457	0.271	0.534
Pdensi_DN19210_c0_g1d533664	FC_3	Needles	1475.33210512958	16978.3878967548	9226.86000094217	-3.52458233393584	0.205443027143403	-17.1560085681351	5.66774962494051e-66	2.67470551050318e-63	36.928	42.262	40.038	70.355	61.533	54.636	37.212	52.291	61.922	39.322	40.642	40.934	37.869	49.671	44.278	47.367	43.074	43.173	37.664	58.505	54.282	26.602	9.274	7.429	332.651	467.902	555.293
Pdensi_DN16805_c0_g1d349099	FC_3	Needles	166.312548357511	22752.760705391	11459.5366268742	-7.09534816348995	0.414520754721474	-17.1169913271471	1.10858852208382e-65	5.18837752112454e-63	3.665	25.058	3.991	21.448	1.975	18.452	25.688	3.034	6.130	28.318	4.775	6.325	3.741	5.614	5.532	1.031	7.948	5.846	34.411	14.892	6.436	36.114	13.058	57.926	820.977	420.848	483.575
Pdensi_DN21385_c0_g1d417600	FC_3	Needles	2225.71404396243	315.299856696218	1270.50695032932	2.81695522193764	0.164751342414518	17.0982231807867	1.52998108675491e-65	7.10187122483037e-63	40.153	62.807	66.258	52.624	74.125	61.127	76.039	72.497	84.798	77.219	83.030	70.353	59.335	73.979	65.338	71.990	54.645	78.413	41.832	56.677	62.671	130.621	106.905	74.664	6.924	9.140	8.995
Pdensi_DN14591_c0_g1d342509	FC_3	Needles	6398.66106837884	86857.9583090876	46628.3096887332	-3.76280773347706	0.220291551266686	-17.0810351638125	2.05441512113427e-65	9.45866083819787e-63	178.304	194.152	133.568	231.127	228.376	139.427	102.492	128.498	123.810	77.765	126.824	66.631	191.788	225.995	152.771	183.288	174.234	136.027	135.314	215.979	164.673	89.529	10.078	2.305	1752.361	2529.875	2650.108
Pdensi_DN25523_c0_g1d74887	FC_3	Needles	250.851237081242	16287.1813704342	8269.01630375772	-6.02115291604332	0.352834265148254	-17.0651025447128	2.69914971707958e-65	1.2326842619211e-62	4.010	5.156	0.917	5.552	6.587	1.282	0.877	2.139	0.833	0.753	2.764	0.164	8.847	8.202	5.169	4.365	2.249	1.061	2.548	93.880	3.100	122.810	35.098	32.441	252.661	530.040	536.494
Pdensi_DN19470_c1_g1	FC_3	Needles	12552.7874774226	127088.341645487	69820.5645614548	-3.33973164803194	0.19579848285613	-17.0569842999546	3.1015908294731e-65	1.40514470938449e-62	414.261	479.607	307.572	504.846	399.014	332.942	278.348	231.782	229.594	148.982	288.040	142.887	356.943	396.190	364.462	391.217	311.941	257.154	346.521	264.258	262.163	104.944	29.361	3.326	3269.605	3026.897	3659.743
Pdensi_DN15024_c0_g1	FC_3	Needles	1751.41919961694	3.47659527890926	877.447897447924	8.8690693642499	0.520404168944917	17.0426562535641	3.96315507970051e-65	1.78121803304317e-62	45.660	59.777	56.561	81.246	62.076	82.044	63.418	34.812	39.322	21.403	28.642	20.140	47.583	56.055	52.508	84.608	66.525	35.662	73.520	30.180	40.709	1.598	46.052	57.207	0.060	0.072	0.154
Pdensi_DN50783_c0_g1d252689	FC_3	Needles	7117.90395380463	105640.859809534	56379.3818816691	-3.89160385975	0.228614807262958	-17.022536319241	5.58960385539609e-65	2.49243516796126e-62	264.115	290.936	176.527	291.106	237.707	212.167	171.309	169.045	168.289	116.090	195.703	114.822	226.671	226.349	179.086	197.532	165.964	139.254	147.859	164.275	175.380	76.674	32.373	1.560	2143.884	2808.041	3462.929
Pdensi_DN18677_c0_g2d13891	FC_3	Needles	67.6698066062234	1374.790767786	721.230287196113	-4.34459147462416	0.255740458317199	-16.9882837592928	1.00280660365079e-64	4.43663577849563e-62	2.553	1.495	0.854	1.632	1.496	2.408	1.455	1.946	1.174	2.696	1.893	0.940	2.184	2.217	1.611	0.892	0.462	0.524	1.385	1.246	1.006	1.233	3.149	6.022	32.584	35.952	39.971
Pdensi_DN11262_c0_g1d210459	FC_3	Needles	5445.65117798174	2.25088762978316	2723.95103280576	11.2342184871211	0.66134800599339	16.9868486565503	1.02764058390116e-64	4.51126250126534e-62	149.831	173.007	361.684	377.856	390.851	307.854	329.258	173.013	463.206	189.242	123.284	264.398	119.396	177.176	191.094	181.929	294.758	390.560	176.812	59.892	296.541	7.124	7.276	7.758	0.044	0.063	0.068
Pdensi_DN22102_c0_g1	FC_3	Needles	3855.59584550637	59.5986503453992	1957.59724792589	6.02406402767677	0.354747172941034	16.9812883291901	1.12978529860785e-64	4.92151857385864e-62	13.349	30.600	27.425	50.405	135.567	174.705	44.109	51.252	56.608	36.666	37.928	43.006	78.044	122.420	145.080	31.093	31.285	28.704	29.007	32.870	40.154	14.561	12.127	1.252	1.500	2.068	1.177
Pdensi_DN15122_c1_g1d181428	FC_3	Needles	7572.49166789968	624.355140433035	4098.42340416636	3.59840925525417	0.212168059177202	16.9601836827324	1.61837749000099e-64	6.99608528692796e-62	39.913	86.056	71.825	111.445	195.785	273.960	113.503	104.143	116.893	85.933	92.657	89.020	178.020	252.485	247.163	104.630	102.228	92.092	132.269	113.045	131.412	135.775	65.964	13.935	13.140	16.954	19.533
Pdensi_DN6872_c0_g1d169015	FC_3	Needles	8644.71410552837	1.94181412600602	4323.32795982719	12.1607540145853	0.71731070960222	16.9532586810657	1.82076186498664e-64	7.81134427380255e-62	118.096	106.008	66.305	95.910	248.812	306.647	79.647	78.091	55.854	37.823	77.238	53.623	218.737	224.320	325.339	56.000	32.694	27.412	38.176	40.544	75.770	17.323	26.662	1.818	0.073	0.053	0.057
Pdensi_DN14334_c1_g1	FC_3	Needles	3134.21414904647	41333.9383918326	22234.0762704395	-3.72107132679219	0.219533331747536	-16.9499150637928	1.92732018883385e-64	8.20632648824517e-62	85.020	139.489	69.996	122.406	118.090	76.887	67.020	74.977	64.413	48.045	79.756	43.916	88.646	114.771	76.681	83.055	95.295	76.416	76.388	100.530	72.708	45.438	11.854	1.939	867.091	1126.205	1294.504
Pdensi_DN24744_c0_g3	FC_3	Needles	15203.7489668865	721.931877670036	7962.84042227827	4.3959493953997	0.259660515405958	16.9296028259321	2.72210592878866e-64	1.15039446826344e-61	744.772	680.993	295.394	770.335	538.716	340.317	436.729	745.664	419.687	419.302	883.008	302.712	504.594	519.665	326.852	245.577	205.273	66.214	45.989	129.310	53.687	207.894	139.699	61.821	15.898	21.492	19.959
Pdensi_DN16032_c0_g5	FC_3	Needles	103.494849055077	4033.49340726493	2068.49412816	-5.28614420750169	0.313083112150525	-16.8841563225556	5.88516007766112e-64	2.46871566813296e-61	2.373	3.743	1.299	0.819	1.837	1.875	1.434	1.133	0.514	2.041	1.090	0.254	2.636	2.740	3.837	1.932	0.695	0.526	1.909	2.249	1.861	2.297	0.000	0.434	78.827	152.570	92.900
Pdensi_DN29597_c0_g1d502699	FC_3	Needles	113.00162238319	2554.23978762134	1333.62070500227	-4.50076829711515	0.267504790970493	-16.8250007066663	1.60059799084398e-63	6.66484295746282e-61	4.899	4.034	2.418	2.788	4.252	2.129	2.734	2.056	1.908	1.623	1.796	1.807	3.777	3.430	2.807	2.165	2.101	2.430	1.574	3.550	3.276	3.185	1.618	0.916	49.764	70.983	83.316
Pdensi_DN12400_c0_g1d389834	FC_3	Needles	6598.16344482053	11.1445790444714	3304.6540119325	9.35637242192897	0.556228836143543	16.8210848017136	1.70998721494446e-63	7.06836321038721e-61	44.530	158.944	102.627	52.707	199.809	194.267	46.581	73.282	92.548	51.810	90.431	124.513	138.756	205.453	246.464	71.740	76.105	59.674	76.188	51.360	78.565	14.349	3.871	0.448	0.447	0.074	0.303
Pdensi_DN20428_c1_g1d412583	FC_3	Needles	352.261730976916	3143.0994242977	1747.68057763731	-3.15729523425259	0.187723315876017	-16.818876331472	1.7749330582896e-63	7.28365645586521e-61	9.901	9.921	8.201	11.856	10.680	9.734	11.096	9.893	10.832	8.334	9.718	8.875	10.705	11.270	9.350	10.485	7.338	7.615	8.119	7.848	8.992	8.895	8.763	11.872	74.869	83.283	89.826
Pdensi_DN14722_c0_g1d342863	FC_3	Needles	122.891126457321	2567.32734926508	1345.1092378612	-4.38410344850889	0.26139833734266	-16.7717342546134	3.92872751727621e-63	1.60060316045577e-60	3.904	3.855	2.722	5.161	5.224	4.585	4.712	5.040	3.913	4.441	4.649	3.554	3.906	4.363	2.675	4.418	2.988	3.008	3.969	5.150	4.709	2.957	0.534	0.498	56.854	80.283	66.935
Pdensi_DN20473_c0_g1d536949	FC_3	Needles	5465.71359086763	5.42438704108002	2735.56898895436	10.2561415467435	0.611750989482247	16.7652226528048	4.38369006748852e-63	1.77320263229911e-60	132.191	204.048	83.504	125.741	111.378	115.624	111.053	73.545	55.327	77.721	75.980	35.731	162.565	194.910	130.095	202.303	106.786	48.003	93.244	27.517	77.353	2.685	2.027	0.373	0.250	0.155	0.000
Pdensi_DN17412_c0_g1d529761	FC_3	Needles	1870.08448619984	32.3397613046356	951.21212375224	5.87561632057085	0.350666898733157	16.7555487609395	5.15827468186526e-63	2.07172407967397e-60	13.002	39.237	30.806	56.850	86.414	89.020	65.316	75.496	90.051	73.567	68.803	73.693	38.911	61.980	66.821	22.420	35.079	31.755	87.031	66.418	149.272	42.565	30.412	6.226	0.846	1.016	0.691
Pdensi_DN79500_c0_g1	FC_3	Needles	8241.51109130607	2.38789710235729	4121.94949420421	11.4766786328525	0.68545078544549	16.7432569581105	6.34210822851711e-63	2.52925062662623e-60	338.859	355.763	357.742	401.984	459.618	285.718	388.905	424.662	529.511	286.853	413.636	344.493	225.691	315.240	196.994	554.908	365.037	271.641	212.532	91.976	212.692	1.619	0.216	0.356	0.000	0.199	0.000
Pdensi_DN23091_c0_g1d223574	FC_3	Needles	1581.0499263148	56.5237236886261	818.786825001712	4.81731142373797	0.287925178325599	16.7311224803353	7.77589226968541e-63	3.07936209253346e-60	33.802	55.427	60.894	62.264	57.389	65.477	60.402	55.335	68.055	43.682	58.199	50.727	34.827	55.791	51.220	46.879	26.356	21.924	95.960	13.156	80.504	10.145	2.971	1.456	1.396	1.481	1.581
Pdensi_DN27266_c0_g2	FC_3	Needles	850.447819753734	23.3123558780547	436.880087815895	5.2171065315436	0.312464887458622	16.6966169350291	1.38709866179178e-62	5.45495814008808e-60	6.142	16.941	13.767	13.611	14.406	30.714	14.580	11.894	12.634	20.118	12.825	11.643	23.289	29.215	23.431	15.191	8.459	6.676	12.837	3.745	8.993	77.526	59.745	39.238	0.589	0.603	0.627
Pdensi_DN14686_c0_g2d213578	FC_3	Needles	142.700373699167	2743.98740315812	1443.34388842864	-4.26516118291407	0.255731389086835	-16.6782857518746	1.88552396665227e-62	7.36394636079433e-60	4.282	6.555	5.768	4.544	5.056	4.567	5.920	12.381	8.074	6.591	9.105	12.152	3.243	4.569	4.936	1.269	1.406	1.486	0.926	7.710	4.097	26.824	24.751	54.457	51.792	83.513	84.677
Pdensi_DN14114_c0_g1d52638	FC_3	Needles	2.40729166631766	1372.10815644163	687.257724053973	-9.17551972775016	0.550200170645794	-16.6766937149082	1.93644092736003e-62	7.51100340523277e-60	0.031	0.167	0.062	0.817	0.819	0.333	1.288	2.577	1.196	2.573	1.487	1.505	0.069	0.071	0.070	0.028	0.376	0.699	0.282	0.324	0.222	1.911	8.142	6.299	30.190	36.568	42.033
Pdensi_DN19699_c0_g4	FC_3	Needles	7830.42933461072	4.23043848990137	3917.32988655031	11.382775063816	0.683182155655336	16.6614057021106	2.50077084854558e-62	9.63392198320655e-60	135.361	201.188	143.697	167.504	296.854	349.333	250.073	339.392	393.671	254.245	338.006	265.463	186.746	246.715	266.166	170.133	171.244	115.194	181.612	93.924	159.121	16.735	24.225	5.369	0.245	0.059	0.013
Pdensi_DN14090_c0_g1	FC_3	Needles	2613.35932959427	3.76449605072143	1308.5619128225	9.32205750019193	0.559537568369044	16.660288829871	2.54791052874982e-62	9.74920089480421e-60	25.501	142.926	87.141	47.160	95.870	46.097	306.273	549.775	833.588	516.902	630.646	545.121	58.426	109.135	67.964	172.595	560.730	375.519	814.619	461.216	381.065	103.125	70.653	8.525	0.058	0.126	0.135
Pdensi_DN9535_c0_g1d454006	FC_3	Needles	9.81627027368954	1964.89800812719	987.35713920044	-7.63273039177945	0.458380962016167	-16.6514995697187	2.95113714554026e-62	1.12163017820097e-59	0.329	1.189	0.413	3.354	0.849	0.926	3.424	1.416	0.645	1.997	1.417	0.840	0.211	0.357	0.311	0.063	0.669	0.391	2.764	1.506	1.162	3.469	15.165	31.289	64.706	46.861	39.302
Pdensi_DN26169_c0_g1d228600	FC_3	Needles	4675.85487175717	82.5045865355492	2379.17972914636	5.83280527567008	0.35035420854863	16.6483094347088	3.11271786207339e-62	1.17515475019477e-59	5.262	5.348	4.523	66.458	157.933	268.989	77.989	75.168	58.899	38.369	36.644	38.545	83.355	156.954	180.046	10.094	31.486	8.052	16.376	24.578	17.915	1463.366	1141.356	1099.346	2.052	2.145	2.269
Pdensi_DN13283_c0_g1d271643	FC_3	Needles	1787.96736367211	42.9528975224871	915.460130597298	5.34528126893977	0.321103746194191	16.6465864453265	3.20362312587519e-62	1.20146475243915e-59	12.681	29.674	23.087	12.403	10.225	41.048	17.109	6.085	13.723	10.206	10.956	7.642	49.500	52.827	56.731	16.109	7.533	7.146	5.382	9.091	4.152	10.776	35.027	52.567	0.750	1.749	0.999
Pdensi_DN22103_c0_g1	FC_3	Needles	7.00773360609773	1001.1805253252	504.094129465648	-7.14579850499675	0.429491667676233	-16.6378047417291	3.70970796772661e-62	1.38211027771288e-59	0.380	0.132	0.016	0.284	0.256	0.502	0.176	0.384	0.090	0.619	0.932	0.182	0.187	0.247	0.208	0.042	0.034	0.019	0.158	0.393	0.100	0.283	2.408	0.157	26.610	31.141	20.851
Pdensi_DN16253_c1_g1	FC_3	Needles	5.26733683226886	2337.93549902373	1171.601417928	-8.75815949813075	0.527953296312512	-16.5888906448773	8.38549447714971e-62	3.1037290996143e-59	0.026	0.105	0.045	0.000	0.224	0.071	0.000	0.209	0.050	0.120	0.439	0.000	0.105	0.259	0.123	0.098	0.284	0.081	0.049	0.764	0.124	0.159	0.053	0.000	42.058	99.129	48.108
Pdensi_DN19282_c0_g1d14910	FC_3	Needles	5182.21198914719	9.60650243088672	2595.90924578904	9.19300748045376	0.55488836866287	16.5673097502591	1.20079155878235e-61	4.41563805024965e-59	2.687	9.055	4.314	66.523	190.990	286.879	94.855	100.624	73.235	42.078	44.350	41.648	84.133	186.302	196.816	8.311	27.583	5.996	8.525	23.525	10.961	1252.659	3222.482	4800.101	0.344	0.283	0.113
Pdensi_DN24271_c1_g1	FC_3	Needles	5468.94911198604	7.07830039527386	2738.01370619066	9.79678402099088	0.59150895719069	16.5623595414678	1.30379215522364e-61	4.76346772582674e-59	160.627	227.631	87.312	157.913	288.500	84.971	415.135	676.375	515.077	508.699	869.900	391.143	177.079	216.239	94.882	281.478	1044.588	564.886	1048.493	972.476	556.089	149.009	424.916	35.414	0.304	0.149	0.080
Pdensi_GG_51431_c0_g1	FC_3	Needles	4.32121370923819	2193.06246653878	1098.69184012401	-8.9580881662894	0.541800528626955	-16.5339228977706	2.09082086792776e-61	7.58994780453521e-59	0.000	0.094	0.000	0.000	0.000	0.000	0.000	0.000	0.000	0.000	0.000	0.000	0.097	0.200	0.097	0.078	0.094	0.000	0.000	0.000	0.000	0.395	0.000	0.000	55.779	81.177	36.452
Pdensi_DN17273_c0_g2d400720	FC_3	Needles	2366.59302380598	65.2135919741639	1215.90330789007	5.1999623580954	0.314818901417462	16.5173130796237	2.75396619098093e-61	9.93357359205413e-59	55.743	75.901	68.279	101.906	103.784	124.947	81.276	78.836	83.609	69.306	75.590	66.234	50.514	95.043	67.631	71.195	58.797	44.900	40.319	30.088	40.990	100.459	15.600	6.606	1.747	1.741	1.630
Pdensi_DN18788_c0_g3	FC_3	Needles	6617.2608297901	101117.997512914	53867.6291713522	-3.93367918222257	0.238189465521166	-16.514916701356	2.86556354661397e-61	1.02706875724525e-58	226.869	222.164	153.905	231.770	188.581	176.258	164.112	141.532	157.130	106.681	148.217	102.545	221.775	210.765	154.375	222.059	160.715	122.334	158.168	151.199	163.368	53.844	14.394	1.460	2373.751	2613.146	2994.452
Pdensi_DN25478_c0_g1d74559	FC_3	Needles	6379.73521664816	42227.7431249027	24303.7391707754	-2.72654911378667	0.165186456170044	-16.5058878131022	3.3280233135266e-61	1.18532050468561e-58	192.613	191.952	157.948	210.052	207.944	224.597	208.350	165.061	169.323	189.736	173.009	147.383	187.385	213.544	167.426	148.461	112.092	96.436	229.666	159.054	231.049	528.624	573.780	803.425	1025.337	1199.879	1106.096
Pdensi_DN40925_c0_g1d573241	FC_3	Needles	7.99172744105149	18995.862389871	9501.92705865602	-11.2090181257157	0.680117528113574	-16.4810016833501	5.0245429254512e-61	1.77837416167688e-58	0.627	0.340	0.944	4.353	1.527	1.016	2.420	2.303	1.870	1.853	2.761	1.474	0.347	0.362	0.000	3.091	5.707	6.869	4.517	10.513	6.765	6.180	1.524	0.630	385.514	613.959	519.261
Pdensi_DN21061_c0_g1d538481	FC_3	Needles	491.146203129029	6808.78299858776	3649.9646008584	-3.79240619492611	0.230546172233479	-16.449660205529	8.43400702053969e-61	2.96657029548548e-58	15.592	25.441	18.025	13.028	9.982	13.360	8.741	4.235	8.268	5.161	5.980	10.931	11.617	17.858	14.595	10.745	9.354	11.212	9.794	25.546	11.198	40.227	29.674	10.958	147.264	173.102	219.635
Pdensi_DN31811_c0_g1d199035	FC_3	Needles	19175.4219398439	8.17758493780831	9591.79976239084	11.351158291151	0.690625196011347	16.4360616390898	1.05559780196383e-60	3.6900310818032e-58	636.790	872.409	548.266	417.127	618.950	433.161	444.197	519.904	562.869	315.193	483.277	279.991	577.811	628.522	500.091	767.744	573.073	400.278	319.846	88.051	258.702	4.043	0.270	1.337	0.328	0.000	0.268
Pdensi_DN14658_c0_g1d53225	FC_3	Needles	1098.90460052123	9861.40177807582	5480.15318929852	-3.16599781190885	0.192809909471813	-16.420306511122	1.36873565951959e-60	4.75530677291991e-58	31.698	34.458	31.500	40.122	33.777	27.787	26.549	28.583	28.465	26.045	32.508	23.499	33.572	35.245	28.895	33.966	26.013	24.761	22.434	34.075	30.434	23.425	13.255	11.529	204.379	274.347	306.516
Pdensi_DN15756_c1_g3	FC_3	Needles	886.587593202576	15312.9163602636	8099.75197673308	-4.11075620874489	0.250568270528034	-16.4057332561784	1.74013030077717e-60	6.00875481298848e-58	38.158	44.364	31.216	28.787	28.090	26.609	27.091	24.592	32.831	29.902	24.799	26.014	28.907	26.827	22.874	23.558	24.639	16.728	16.544	15.612	18.894	10.331	5.563	6.439	274.442	465.560	490.612
Pdensi_DN22382_c0_g1	FC_3	Needles	19.2175388654505	2381.27589967018	1200.24671926781	-6.96497583474893	0.424610086660677	-16.4032274633997	1.81342597519511e-60	6.22389775607873e-58	2.277	0.794	0.411	0.370	0.106	0.698	1.097	0.215	0.276	0.449	0.633	0.105	0.885	0.509	0.299	0.160	0.228	0.444	0.168	0.172	0.253	0.177	0.326	12.059	50.675	65.136	73.419
Pdensi_DN22097_c0_g1d298406	FC_3	Needles	59.9326483985779	5081.12003953081	2570.52634396469	-6.40823171116811	0.39087733486796	-16.394482717533	2.09415690375559e-60	7.14410273853487e-58	2.177	1.746	1.556	4.167	3.292	1.860	2.951	1.883	2.141	2.483	2.348	1.105	2.377	1.842	1.072	2.577	1.627	1.386	2.699	3.379	3.175	3.023	3.646	0.776	85.606	161.346	162.962
Pdensi_DN18226_c0_g1d353366	FC_3	Needles	11594.8757010916	3.1145899452197	5798.99514551843	11.7750607578904	0.718397138243095	16.3907400670991	2.22716505001513e-60	7.55235669355428e-58	340.757	505.070	171.328	351.631	604.096	209.855	809.651	1535.115	1031.451	978.498	2005.681	790.816	338.503	488.540	212.579	465.074	1419.240	590.339	1522.507	1212.003	855.331	294.759	940.452	99.901	0.052	0.214	0.000
Pdensi_DN11613_c0_g1d174932	FC_3	Needles	1489.56431001819	68.8801285555597	779.222219286874	4.44897157140979	0.271671622123115	16.3762837525725	2.82483686016538e-60	9.52205424947414e-58	32.257	59.150	47.243	77.581	75.129	55.174	74.914	68.974	77.491	65.202	65.639	57.510	38.583	56.237	38.650	54.142	32.052	28.241	19.513	12.039	27.811	38.983	17.116	10.368	1.738	1.836	1.835
Pdensi_DN39018_c1_g1	FC_3	Needles	22.4844288086893	970.226339698056	496.355384253373	-5.42083898043778	0.331493687598738	-16.3527668345816	4.15669523260839e-60	1.39286184037049e-57	0.226	1.132	0.404	2.635	1.694	7.662	2.650	1.996	1.070	1.562	1.043	0.695	0.484	0.828	0.728	0.259	0.333	0.095	1.753	1.100	0.108	55.563	620.311	1220.281	24.416	23.037	28.678
Pdensi_GG_64530_c0_g1	FC_3	Needles	10168.4596143053	1.63274062222888	5085.04617746374	12.7144378601712	0.777775129248816	16.3471900579425	4.55506182421014e-60	1.51737147708835e-57	179.782	339.248	199.240	197.420	388.144	243.471	482.693	539.678	706.986	473.973	992.656	668.251	300.865	369.113	237.616	228.524	326.981	165.877	168.615	138.649	104.537	22.162	47.901	4.716	0.071	0.051	0.037
Pdensi_DN20674_c0_g1d537558	FC_3	Needles	2651.37562402926	68753.175130436	35702.2753772326	-4.69657959019481	0.287663235270458	-16.3266591428659	6.37828076227579e-60	2.11229262905075e-57	78.895	71.232	37.002	77.735	63.534	38.712	26.564	24.978	19.779	15.608	27.434	10.092	85.659	91.652	58.540	62.241	40.972	35.391	21.862	44.128	30.381	20.660	1.235	0.373	1760.042	1534.462	2088.258
Pdensi_DN36965_c0_g1d315860	FC_3	Needles	99.3965378521062	32812.9140424566	16456.1552901544	-8.36297152516537	0.514248517407718	-16.2625097439704	1.8212244323579e-59	5.99627555839698e-57	5.200	26.204	3.843	5.314	3.474	9.685	9.674	3.433	3.505	21.609	8.428	6.336	1.274	5.394	2.435	0.378	3.641	4.123	10.414	5.202	4.328	26.151	355.845	1253.553	731.059	659.664	1198.018
Pdensi_GG_13919_c0_g1	FC_3	Needles	133.850881802628	4426.34802788358	2280.0994548431	-5.04987280711813	0.31168323449678	-16.2019391747884	4.88616537435258e-59	1.59944245751206e-56	10.864	6.281	6.880	4.004	4.855	6.293	4.480	6.768	15.604	11.180	10.929	11.405	5.235	3.611	2.920	5.991	7.335	5.478	9.222	1.565	6.032	0.338	0.275	0.000	105.524	125.939	118.129
Pdensi_DN15515_c0_g2	FC_3	Needles	8629.94870001103	130.175762278702	4380.06223114487	6.0721268619483	0.375088770651174	16.1885061272476	6.07864769274705e-59	1.97835528069118e-56	99.078	276.418	237.538	187.349	220.038	229.492	242.518	146.673	157.003	117.693	243.526	113.648	188.084	270.647	313.507	159.134	86.453	84.184	72.418	21.632	47.821	241.132	16.065	4.217	4.404	3.091	2.480
Pdensi_DN21824_c0_g1d19668	FC_3	Needles	3317.39235071906	45088.7790464513	24203.0856985852	-3.76475679319356	0.232764983059664	-16.1740685549275	7.68512243577592e-59	2.48690562021709e-56	137.689	106.287	66.241	115.138	94.260	76.265	50.611	47.453	46.673	32.501	50.320	24.584	101.973	102.569	90.124	72.077	55.607	50.863	40.200	64.234	56.054	54.794	41.962	101.801	819.994	1298.304	1498.895
Pdensi_DN31245_c0_g1d564486	FC_3	Needles	973.021451022598	55.4786842451404	514.250067633869	4.11077676914456	0.25488350802517	16.1280610149897	1.62028023511202e-58	5.21343577922692e-56	30.500	29.383	32.727	36.084	32.091	28.200	31.476	25.591	30.563	26.887	23.455	20.844	27.855	32.237	26.643	32.431	21.951	19.745	18.507	10.554	25.533	8.702	6.595	2.607	1.095	1.698	1.651
Pdensi_DN9466_c0_g1d385560	FC_3	Needles	1603.40820585975	32.6805939063602	818.044399883056	5.6372322789086	0.349664308628719	16.1218406906217	1.79191412064672e-58	5.73311280521037e-56	12.615	26.362	12.417	62.854	71.337	52.476	66.949	26.792	31.141	28.990	33.771	29.122	44.172	63.871	35.691	26.781	13.312	8.530	23.249	12.533	16.008	1.083	77.368	20.246	0.842	0.937	0.785
Pdensi_GG_73524_c1_g1	FC_3	Needles	2191.51572801587	13.4934261435802	1102.50457707973	7.51107287356338	0.466402331510349	16.1042781438084	2.38059978972556e-58	7.573784611919e-56	49.086	63.607	63.114	69.439	71.135	63.438	77.161	52.010	75.355	45.541	84.890	74.155	64.236	65.326	65.171	41.633	25.028	18.360	22.645	7.175	12.576	2.462	1.468	1.102	0.537	0.165	0.294
Pdensi_GG_17711_c0_g1	FC_3	Needles	4237.64118004446	84286.5750455935	44262.108112819	-4.31394202889569	0.268009077788447	-16.0962533974349	2.71026839182628e-58	8.57444128654313e-56	116.640	180.220	109.820	187.773	129.483	122.229	122.314	77.680	84.966	65.249	98.156	59.230	121.065	153.474	103.979	150.596	138.906	135.695	201.905	124.948	132.699	41.987	11.152	0.431	1613.518	2149.953	2966.681
Pdensi_DN22000_c1_g2	FC_3	Needles	6174.16606594831	319.283680219473	3246.72487308389	4.28038216735369	0.265930250918213	16.0958828586603	2.72654361240586e-58	8.5780091539191e-56	136.853	190.664	169.665	289.253	265.722	261.434	268.902	236.574	225.498	222.978	258.132	174.592	147.818	219.402	186.005	239.844	166.519	119.327	110.363	114.521	99.221	130.571	363.071	258.048	8.691	9.714	6.610
Pdensi_DN19577_c0_g1d485033	FC_3	Needles	16.1461571655936	1962.98018867821	989.5631729219	-6.94961863849064	0.432741111542211	-16.0595294810873	4.90256037457979e-58	1.53387841995831e-55	0.000	0.786	0.182	1.148	0.661	0.790	2.013	0.381	0.647	4.497	0.229	1.068	0.605	0.209	0.605	0.162	0.390	1.549	0.200	0.000	1.823	0.552	0.000	0.000	44.660	58.726	52.274
Pdensi_DN8174_c0_g1d170412	FC_3	Needles	7.96201363376942	928.859377425848	468.410695529809	-6.82271443133285	0.425081186436395	-16.0503796663646	5.68154396854807e-58	1.76783425790592e-55	0.019	0.020	0.000	0.093	0.089	0.697	0.000	0.039	0.043	0.000	0.117	0.110	0.124	0.405	0.209	0.118	0.144	0.000	0.148	0.129	0.053	0.278	5.174	3.857	21.720	25.244	26.410
Pdensi_DN25096_c0_g2	FC_3	Needles	5484.6714044872	127361.447060582	66423.0592325346	-4.537444655	0.282757170228933	-16.0471426819213	5.9856968902573e-58	1.85229516336213e-55	216.942	173.299	120.480	204.867	136.512	114.451	116.161	102.541	112.641	87.354	126.291	75.956	202.085	157.644	124.323	164.182	106.174	92.738	102.342	131.218	107.992	111.349	78.168	33.150	2602.650	3588.838	3960.139
Pdensi_DN22893_c0_g4	FC_3	Needles	257.642678353734	3883.47619881723	2070.55943858548	-3.91319672959871	0.243896144146728	-16.0445206843637	6.24391297137884e-58	1.91147012206114e-55	8.433	9.148	5.225	9.201	10.422	5.668	5.262	5.899	6.362	5.401	5.634	4.343	7.797	9.383	5.784	8.251	9.160	7.625	6.551	34.813	9.128	4.632	0.926	0.455	85.033	109.008	114.262
Pdensi_DN20708_c0_g2d493712	FC_3	Needles	948.767337500242	10.0889532350032	479.428145367623	6.47030030867128	0.403271777461667	16.0445155606911	6.24442826384091e-58	1.91147012206114e-55	33.718	43.737	49.635	32.440	24.285	27.081	30.908	26.389	42.999	21.964	27.852	25.820	26.198	34.072	24.528	40.870	20.334	17.998	9.182	3.060	10.592	0.749	0.177	0.035	0.173	0.314	0.366
Pdensi_GG_51082_c0_g1	FC_3	Needles	20.0581968154672	1384.73708070723	702.397638761347	-6.08772687845765	0.380344292626598	-16.0058320749781	1.16347306685588e-57	3.54233762236819e-55	1.465	3.203	1.473	0.817	0.281	1.634	0.962	1.713	1.747	1.762	2.061	1.286	0.322	0.948	0.541	1.848	1.431	1.073	2.455	0.368	1.621	0.028	0.000	0.271	31.204	40.777	37.844
Pdensi_DN9987_c0_g1	FC_3	Needles	18.6591418514758	4487.01205080534	2252.83559632841	-7.91464520657275	0.494652603073026	-16.0004115158863	1.26933297544192e-57	3.84397467375808e-55	0.119	0.256	0.000	0.209	0.086	0.051	0.000	0.000	0.111	0.056	0.270	0.113	0.740	0.574	0.321	0.194	0.499	0.777	0.569	1.521	2.383	1.072	0.117	0.097	53.867	161.901	151.877
Pdensi_DN33734_c0_g1d85670	FC_3	Needles	11.9714309410107	1297.48247375885	654.726952349929	-6.76542834373609	0.423114965706144	-15.9895746831955	1.51058792406154e-57	4.55024436912794e-55	1.923	0.297	0.000	0.174	0.000	0.750	0.305	0.144	0.000	0.162	0.000	0.324	0.306	0.317	0.460	0.000	0.000	0.000	0.152	0.159	0.000	0.837	0.673	0.829	32.475	46.146	24.023
Pdensi_GG_6222_c2_g1	FC_3	Needles	4.51367930523425	1589.99457296373	797.25412613448	-8.46850019981105	0.529879581683245	-15.9819334289303	1.70766078871149e-57	5.11665769654664e-55	0.048	0.224	0.000	0.000	0.105	0.184	0.053	0.000	0.098	0.053	0.197	0.052	0.131	0.134	0.145	0.071	0.097	0.276	0.332	0.340	0.473	0.995	0.073	0.000	33.077	64.975	29.608
Pdensi_DN19643_c0_g2	FC_3	Needles	1107.54559960741	7.97837053847558	557.761985072945	7.07423458150997	0.442744261669219	15.9781508061538	1.8144925394428e-57	5.40814276361293e-55	3.277	9.188	6.149	17.586	27.212	39.335	17.643	14.314	20.579	13.748	10.470	17.904	25.352	36.952	36.863	5.209	47.306	54.596	54.131	2.657	6.812	348.248	25.725	11.083	0.147	0.191	0.317
Pdensi_DN10616_c0_g1d455771	FC_3	Needles	881.352912707385	5587.26693217106	3234.30992243922	-2.66364056269011	0.16695458394804	-15.9542822946335	2.6601409054615e-57	7.88710887310391e-55	14.214	21.519	17.214	32.785	32.739	30.022	21.938	23.729	22.413	17.874	21.357	14.719	22.841	30.955	25.026	17.344	16.703	12.089	25.750	25.150	25.210	75.325	145.308	174.978	129.226	169.309	144.192
Pdensi_DN22347_c1_g1	FC_3	Needles	8.72109259549026	3139.97148403214	1574.34628831381	-8.4640876501716	0.531246712832855	-15.9324988667453	3.76985502679414e-57	1.11191088628829e-54	0.086	0.999	0.698	0.395	0.711	0.540	0.247	0.893	0.845	0.379	0.396	0.913	0.107	0.414	0.284	0.267	0.458	0.876	1.427	0.654	1.313	0.000	0.275	0.198	60.955	61.573	127.018
Pdensi_DN15690_c0_g1d345161	FC_3	Needles	974.510024673594	22631.9016307622	11803.2058277179	-4.53770235083671	0.284961526963082	-15.9239122529849	4.32469150452901e-57	1.26894963679522e-54	32.571	31.562	16.151	22.971	22.863	13.269	10.204	10.135	9.420	5.562	15.674	5.156	33.019	31.899	21.530	27.793	22.909	18.660	10.449	20.470	16.627	21.309	6.464	7.798	412.378	679.060	725.384
Pdensi_DN18998_c0_g1d217852	FC_3	Needles	215.704190066457	6935.29828359367	3575.50123683006	-5.00752505819748	0.314708482269503	-15.9116304145538	5.26249848865923e-57	1.53616128563285e-54	9.619	6.159	6.104	8.034	7.231	4.666	2.862	4.099	4.984	3.137	3.864	4.079	7.868	6.928	4.294	7.182	10.713	10.491	5.994	13.323	7.391	2.241	0.257	0.112	138.238	197.974	217.458
Pdensi_DN15441_c0_g1d214349	FC_3	Needles	7308.35953575239	71570.4764248078	39439.4179802801	-3.29167805098221	0.207392539907986	-15.8717283294888	9.94637767641509e-57	2.88853009136096e-54	196.288	264.567	153.852	281.667	265.198	196.190	187.719	176.384	166.671	135.403	197.666	115.278	209.280	259.947	183.204	200.495	168.208	136.314	153.993	160.105	159.419	100.881	45.436	9.054	1782.160	1812.186	2030.869
Pdensi_DN24910_c1_g2	FC_3	Needles	4726.06034369067	364.50307577958	2545.28170973513	3.69860001952603	0.233168329841296	15.8623601328854	1.1547163713768e-56	3.33630551587083e-54	32.366	65.459	54.803	97.758	190.558	236.559	117.385	154.898	154.804	124.133	151.983	151.709	103.533	160.044	160.053	69.946	107.767	85.359	160.806	113.743	148.701	94.878	184.502	130.749	8.668	9.961	10.173
Pdensi_DN15579_c0_g1d467163	FC_3	Needles	105.406273416479	20993.9178538909	10549.6620636537	-7.63788025593284	0.481861310595624	-15.8507854604299	1.38834674978011e-56	3.99096834721053e-54	1.198	2.790	0.840	1.533	1.196	2.081	0.291	0.299	0.252	0.084	0.533	0.086	2.204	2.942	4.281	1.599	1.245	0.702	0.484	0.514	0.339	0.262	0.076	0.189	778.884	328.546	476.898
Pdensi_DN21142_c0_g1d495134	FC_3	Needles	2620.98234507074	50400.6284564606	26510.8054007657	-4.26530968792785	0.269463029643827	-15.8289235208469	1.96555173977757e-56	5.62167651634364e-54	97.857	84.606	66.934	97.595	89.032	70.700	61.119	64.256	76.466	51.756	67.206	52.140	81.536	87.492	64.129	70.418	60.057	61.659	63.715	88.302	111.716	74.259	47.739	48.400	887.036	1429.872	1731.713
Pdensi_DN18990_c0_g1d59915	FC_3	Needles	4083.21780913896	1.94181412600602	2042.57981163248	11.0794405909143	0.699990938626922	15.8279771630292	1.99533446439809e-56	5.67818043813385e-54	127.441	243.434	163.697	92.007	105.037	106.399	102.794	97.968	95.319	85.839	89.473	56.803	113.848	148.028	103.062	218.600	132.435	89.079	42.291	15.551	48.665	0.914	0.114	0.000	0.072	0.052	0.056
Pdensi_DN16559_c2_g1	FC_3	Needles	44.7058243019005	1356.94471612923	700.825270215563	-4.91650465338151	0.310651457155544	-15.8264335805765	2.04487987657888e-56	5.79007737053309e-54	1.186	1.252	0.186	1.515	0.707	2.072	1.623	1.031	0.681	0.930	1.723	0.788	1.098	1.702	1.214	0.854	0.146	0.342	0.415	0.578	0.528	4.521	2.210	22.447	37.554	31.562	36.579
Pdensi_DN16338_c0_g1d527521	FC_3	Needles	349.865846825404	3584.08377553385	1966.97481117963	-3.35603561420121	0.212488008736981	-15.7940000198098	3.42176332837418e-56	9.64052026297662e-54	9.012	10.923	9.539	11.828	12.090	9.419	9.793	9.406	8.822	7.070	10.728	5.800	9.460	12.906	8.932	10.501	7.824	7.222	7.396	10.492	8.353	11.446	11.103	8.443	73.360	108.842	103.842
Pdensi_DN11783_c0_g1d457849	FC_3	Needles	8.8402550020496	1463.7591149693	736.299684985673	-7.40273400497274	0.469044797207772	-15.7825735389056	4.10119586914038e-56	1.14975604984861e-53	0.210	0.347	0.199	0.147	0.038	0.023	0.000	0.000	0.012	0.000	0.027	0.013	0.338	0.158	0.265	0.448	0.135	0.334	0.243	0.714	1.027	0.287	1.734	1.311	24.993	40.070	52.599
Pdensi_DN16293_c2_g2	FC_3	Needles	13.5031672037797	7045.12545264307	3529.31430992343	-9.02837362928152	0.572773944011512	-15.7625424893631	5.63208370277623e-56	1.57115714329171e-53	0.190	2.009	0.796	0.083	0.040	0.769	0.152	0.196	1.279	0.292	0.163	2.092	0.203	0.335	0.669	0.052	0.162	1.004	0.013	0.551	1.063	1.086	0.150	2.294	97.754	149.117	322.131
Pdensi_DN25551_c4_g4	FC_3	Needles	9851.09353452675	952.391091837966	5401.74231318236	3.37208024889028	0.214704989567213	15.7056445483055	1.38364247337657e-55	3.84096437584879e-53	180.273	222.038	204.226	262.973	352.876	410.135	385.287	380.155	401.665	390.351	387.047	337.932	232.432	372.777	279.191	259.245	216.112	163.115	314.647	208.958	264.643	250.073	204.223	460.544	23.159	27.546	24.434
Pdensi_DN17829_c0_g2d216588	FC_3	Needles	27.8385382173897	1506.39918299801	767.118860607701	-5.76004844335419	0.367408110793485	-15.6775211927529	2.15501448836809e-55	5.95309612079439e-53	1.099	0.669	0.266	1.370	1.207	0.718	0.213	0.000	0.046	0.040	0.122	0.000	0.538	0.721	1.244	0.088	0.185	0.000	0.000	0.000	0.065	0.000	0.000	0.000	33.025	47.617	39.235
Pdensi_DN21785_c0_g1d221698	FC_3	Needles	1494.14751743321	14.3359557270518	754.241736580133	6.8488541308645	0.437066941597875	15.6700346766693	2.42447079447272e-55	6.6649408296597e-53	30.869	38.167	39.151	28.298	37.702	47.960	34.444	35.435	46.791	33.788	49.381	40.194	40.626	46.168	46.277	30.890	53.413	65.669	53.611	93.239	50.385	49.702	29.774	9.288	0.524	0.361	0.180
Pdensi_DN9008_c0_g1d265354	FC_3	Needles	1462.2443250089	33.2067590807536	747.725542044827	5.49846876894195	0.351232990215681	15.6547617169034	3.08265670468504e-55	8.43337435682676e-53	1.854	6.586	3.075	32.851	71.882	62.318	25.477	21.929	17.099	11.405	15.118	9.250	30.690	53.987	46.762	15.462	22.618	12.930	22.058	26.665	16.835	31.995	10.934	5.360	0.921	0.942	0.709
Pdensi_DN26174_c0_g1d228635	FC_3	Needles	1643.34824105254	18397.3094190357	10020.3288300441	-3.4848024952495	0.222984340742227	-15.6280144320896	4.69197116199479e-55	1.27743426396041e-52	56.792	63.583	52.538	85.730	70.632	52.400	41.547	48.055	55.614	36.101	45.867	32.215	50.772	56.563	39.015	52.389	54.566	52.619	53.787	52.315	49.054	22.990	2.083	1.026	382.236	515.559	567.090
Pdensi_DN48410_c0_g1	FC_3	Needles	6.10496207678545	6792.57431875636	3399.33964041658	-10.1246191425295	0.648215966255155	-15.6192066681433	5.38717472713171e-55	1.459692367452e-52	0.000	2.488	0.156	3.346	0.800	0.506	2.446	1.181	0.138	1.649	2.077	0.232	0.218	0.180	0.132	0.106	0.646	0.685	5.322	1.867	0.560	12.271	1.490	249.894	202.641	64.601	253.877
Pdensi_DN11201_c0_g1d335677	FC_3	Needles	698.045976858828	9986.36051257118	5342.20324471501	-3.83772972092926	0.245836943561341	-15.6108746933378	6.13895480571582e-55	1.6554714792747e-52	20.947	22.919	14.098	20.238	17.281	29.004	25.036	14.210	13.791	23.704	14.065	15.701	17.855	25.672	18.994	8.009	8.441	8.511	11.524	2.591	7.691	4.205	1.766	6.703	278.840	248.492	250.843
Pdensi_DN21456_c0_g1d539896	FC_3	Needles	2121.8528343005	37.9858487461496	1079.91934152332	5.82933583740029	0.373518532403284	15.6065504966871	6.56941279481483e-55	1.76315567094959e-52	32.307	37.385	37.233	67.492	108.251	109.874	72.314	60.029	69.300	65.874	43.593	43.463	40.468	84.601	66.377	48.212	82.846	83.465	79.420	177.549	175.902	107.323	81.184	20.485	1.056	1.115	0.823
Pdensi_GG_94203_c4_g1	FC_3	Needles	2273.28995284476	84.9289071028824	1179.10942997382	4.7684401708104	0.306029553314651	15.5816329474155	9.70436714555828e-55	2.59225618609889e-52	44.502	85.664	58.806	78.040	109.230	63.832	89.772	81.781	67.590	49.987	104.403	37.974	62.273	86.511	54.725	53.363	38.005	22.132	51.274	15.121	22.865	161.644	125.226	92.524	2.460	2.109	2.021
Pdensi_DN21685_c0_g1d363125	FC_3	Needles	1.90576513827951	4153.33659304054	2077.62117908941	-11.1257808682678	0.714599138547507	-15.5692615175581	1.17758924806746e-54	3.13083939521409e-52	0.092	1.400	0.146	0.000	0.000	0.098	0.060	0.019	0.000	0.086	0.023	0.000	0.081	0.042	0.041	0.033	0.081	0.277	0.021	0.064	0.079	0.330	0.158	0.448	72.116	190.908	74.603
Pdensi_DN11461_c0_g1d210660	FC_3	Needles	77.5509159872776	7292.26237307566	3684.90664453147	-6.55497242932862	0.421319014687933	-15.558216460237	1.39944489143697e-54	3.70329739262036e-52	2.727	2.160	1.657	5.617	5.461	1.078	2.140	5.312	3.437	2.460	4.676	1.932	2.855	2.805	1.214	5.263	6.080	4.024	3.637	8.387	5.126	3.666	0.047	0.031	146.804	165.165	267.690
Pdensi_DN18287_c0_g1d403608	FC_3	Needles	29.2265719706814	1863.81478231232	946.5206771415	-5.98545793234474	0.384756107600381	-15.5564988160276	1.43750241010762e-54	3.78631448764627e-52	0.207	1.931	0.827	0.228	0.204	1.580	0.886	2.234	2.612	1.369	3.476	2.967	0.472	1.124	1.036	0.519	0.499	0.548	0.850	0.269	0.574	0.219	0.239	0.099	52.757	51.463	41.109
Pdensi_DN22132_c0_g2	FC_3	Needles	464.686541101322	11218.7410516841	5841.71379639273	-4.59355929879359	0.295737092079488	-15.5325774879769	2.08815223130367e-54	5.47463244716327e-52	15.357	13.605	13.939	17.622	16.985	15.854	13.126	12.945	14.826	10.084	13.595	9.737	13.182	15.939	12.315	13.975	9.061	6.884	9.152	13.421	11.302	20.493	14.239	17.379	179.504	322.723	403.032
Pdensi_DN16405_c0_g3	FC_3	Needles	1.80542416440645	3976.94648325186	1989.37595370813	-11.2543228828681	0.725450813065088	-15.5135574737558	2.80876208954935e-54	7.32996300143686e-52	0.000	0.000	0.000	0.000	0.000	0.000	0.000	0.000	0.000	0.000	0.089	0.000	0.156	0.000	0.000	0.000	0.000	0.174	0.000	0.163	0.302	0.107	0.086	0.000	93.339	132.975	89.134
Pdensi_DN12216_c0_g1	FC_3	Needles	2483.2346503864	10.1869127043288	1246.71078154537	7.90087754830497	0.51008754453674	15.4892579380281	4.09995355409334e-54	1.06504756774452e-51	38.378	144.881	70.451	88.423	105.142	130.774	128.838	69.846	88.475	63.809	102.850	56.441	44.745	119.766	61.071	81.394	83.066	51.127	78.237	33.080	54.709	2.722	0.221	0.053	0.178	0.349	0.284
Pdensi_DN23745_c0_g4	FC_3	Needles	3498.58563052736	2.35943346509129	1750.47253199622	10.838944882111	0.700007912137795	15.484031957595	4.44706017283741e-54	1.14994071957892e-51	1.444	4.148	3.608	52.330	147.555	186.313	30.318	36.358	15.087	15.985	11.797	10.909	82.215	114.382	116.357	16.354	14.337	3.712	3.223	2.480	3.146	0.885	1.468	0.000	0.100	0.058	0.015
Pdensi_DN21972_c0_g1d297903	FC_3	Needles	182.563051142932	6837.64033873282	3510.10169493788	-5.22979594854653	0.33874601411114	-15.4386936840257	8.99027166070813e-54	2.31417765520864e-51	4.519	2.310	2.274	5.824	4.826	5.162	3.086	1.970	7.185	1.750	3.048	3.238	7.251	3.811	4.930	3.069	2.344	2.516	2.247	3.687	5.448	7.269	14.303	91.860	146.838	212.464	185.169
Pdensi_DN22318_c0_g1d125957	FC_3	Needles	1312.7252658917	20999.7561856188	11156.2407257553	-3.99984818145148	0.259189450431387	-15.4321411415251	9.95132110962158e-54	2.54996974858765e-51	40.025	36.879	29.638	53.033	54.767	36.089	39.470	40.087	33.782	36.192	41.637	24.108	40.205	44.036	32.602	26.822	22.744	26.137	12.835	28.746	23.147	31.610	14.039	9.200	368.035	623.155	697.458
Pdensi_DN21513_c0_g1d295844	FC_3	Needles	1375.58157157362	19.3095954247521	697.445583499188	6.15770006207149	0.399207991223292	15.4247915809563	1.11514575127173e-53	2.84462630155487e-51	42.076	42.768	34.169	36.611	35.199	32.867	28.626	23.838	31.489	17.315	18.048	21.728	51.297	33.589	36.095	26.028	15.227	17.301	10.986	13.059	17.553	5.312	5.971	28.300	0.452	0.523	0.574
Pdensi_DN21373_c0_g2	FC_3	Needles	920.508266515173	8.80302285066363	464.655644682918	6.77299863007296	0.439774525299681	15.4010708679807	1.60981160131366e-53	4.08805520100416e-51	15.038	31.464	27.410	41.258	39.679	37.612	50.064	42.900	50.220	36.357	41.099	27.840	20.637	32.832	29.109	30.564	10.548	8.364	8.399	2.726	6.219	1.143	0.579	0.507	0.260	0.214	0.238
Pdensi_DN20545_c1_g2	FC_3	Needles	6529.46771011347	103369.981123919	54949.7244170164	-3.98475068529245	0.258773116950981	-15.3986269216956	1.671816811584e-53	4.22656187678581e-51	212.016	217.428	145.889	216.248	192.059	152.093	128.858	110.748	116.229	87.927	128.252	75.526	219.346	203.589	155.855	177.202	114.056	95.427	98.212	124.515	130.165	131.763	50.600	5.796	2009.035	2828.509	3419.731
Pdensi_DN45572_c0_g1d156418	FC_3	Needles	438.772272539787	4457.61198681477	2448.19212967728	-3.34473177116391	0.217224433930244	-15.3975853942747	1.69895877323999e-53	4.27609045904802e-51	15.168	13.338	12.449	18.002	14.293	14.874	12.871	13.917	15.543	11.627	13.597	12.365	13.698	12.881	12.335	13.389	11.172	15.101	12.950	15.294	14.540	11.032	6.248	5.477	117.065	112.030	119.929
Pdensi_DN15156_c0_g2	FC_3	Needles	94.8854653849281	10027.0986944591	5060.99207992201	-6.72216362577021	0.436591074802753	-15.396933225919	1.71617707876132e-53	4.30031451195813e-51	5.792	7.428	8.307	1.880	3.579	4.732	1.001	3.721	3.699	1.501	3.292	3.663	1.357	3.161	4.046	0.466	2.407	2.782	5.953	6.490	8.272	0.798	5.414	15.795	189.591	240.845	369.951
Pdensi_GG_21292_c0_g1	FC_3	Needles	491.134032743691	10662.981668832	5577.05785078786	-4.44082253336837	0.288854127352331	-15.3739279202047	2.44862982609375e-53	6.10863026659424e-51	22.193	15.628	12.936	13.659	14.943	15.947	7.265	6.135	6.767	2.478	3.758	4.712	14.379	14.903	14.363	15.041	18.407	6.741	7.667	9.364	8.310	9.519	29.715	55.195	166.859	322.914	372.314
Pdensi_DN74180_c0_g1	FC_3	Needles	197.363048805968	2486.94156780991	1342.15230830794	-3.65532052909976	0.238049167538383	-15.3553174199207	3.26308521812613e-53	8.10475946940714e-51	5.570	4.834	5.180	7.261	6.499	6.301	4.464	5.802	7.325	4.179	5.882	4.943	5.376	6.945	5.329	4.832	3.670	3.257	3.002	5.063	4.408	5.861	2.946	3.637	47.205	71.358	80.523
Pdensi_DN14864_c0_g1d108554	FC_3	Needles	10961.3589930142	25.887567744626	5493.62328037939	8.79480969346649	0.573911920211273	15.324319610279	5.2602461860044e-53	1.30081983193637e-50	56.550	549.531	237.086	587.646	586.429	406.291	616.227	446.902	394.060	426.984	602.163	309.478	159.932	539.662	299.489	247.910	86.584	19.959	12.201	5.449	4.693	73.831	11.262	3.349	1.034	0.478	0.430
Pdensi_DN15751_c0_g1d526247	FC_3	Needles	3.01725662576082	780.796624480163	391.906940552962	-7.96370232329988	0.520611984533957	-15.2968094471141	8.02976894742488e-53	1.97706876301161e-50	0.283	1.054	0.033	0.063	0.080	0.179	0.036	0.156	0.078	0.000	0.000	0.040	0.074	0.154	0.038	0.000	0.074	0.042	0.000	0.000	0.000	0.025	0.000	0.000	19.413	21.852	20.220
Pdensi_DN19596_c0_g2	FC_3	Needles	835.919617422526	13559.4445142765	7197.6820658495	-4.01996334474594	0.26284479268484	-15.2940573928966	8.37648215822203e-53	2.05350729272776e-50	43.304	41.840	26.658	22.406	24.238	30.925	37.403	34.663	44.058	35.464	31.107	29.379	29.428	26.206	18.398	10.787	39.622	37.498	193.425	11.606	24.091	32.884	26.580	51.740	324.360	392.665	354.147
Pdensi_DN23971_c0_g6	FC_3	Needles	537.890424158558	6851.03381909778	3694.46212162817	-3.66998272824016	0.23997066554426	-15.2934639736759	8.4531751163514e-53	2.06337632258181e-50	6.848	10.707	4.042	23.663	31.536	27.484	39.017	38.174	36.523	40.950	41.638	33.276	13.234	21.351	13.728	4.746	7.402	4.083	8.630	14.888	10.168	8.039	23.893	21.612	147.040	188.962	208.334
Pdensi_DN15697_c0_g1	FC_3	Needles	5219.04856125723	64660.7837768092	34939.9161690332	-3.63105293457839	0.237496763598541	-15.2888522755461	9.0735119638962e-53	2.20529177045254e-50	190.798	179.963	110.755	209.816	155.829	132.971	128.511	103.691	112.153	69.868	124.317	73.855	169.596	158.937	134.262	177.516	143.987	124.483	182.159	108.398	144.183	38.657	17.601	3.924	1587.179	1511.674	1981.760
Pdensi_GG_158124_c0_g1	FC_3	Needles	2.00068467746636	4270.66039107336	2136.33053787541	-10.9009346487208	0.715305090292545	-15.2395597300483	1.93167600255351e-52	4.67482102669254e-50	19.346	0.584	0.101	1.319	0.326	0.401	0.000	0.000	0.000	0.000	0.043	0.000	0.000	0.195	0.000	0.000	0.075	0.297	0.115	0.039	0.000	0.102	0.000	0.000	104.215	133.708	99.503
Pdensi_DN19234_c0_g3	FC_3	Needles	4427.91744577329	62428.4316848439	33428.1745653086	-3.81745477261911	0.2505924936292	-15.2337155727728	2.11237657421044e-52	5.09037810202286e-50	140.501	153.060	82.043	194.562	140.532	100.819	113.900	106.115	90.604	84.024	116.935	65.345	138.561	150.341	105.114	152.394	114.725	79.747	185.769	101.158	100.891	41.645	20.922	1.066	1670.781	1494.169	1712.188
Pdensi_DN4294_c0_g1d382336	FC_3	Needles	1152.20492051167	23.4718513517301	587.838385931701	5.54167895751719	0.363826722953149	15.2316435487088	2.18040580312853e-52	5.23205002674444e-50	12.884	21.352	17.411	32.219	54.643	49.855	28.504	26.153	31.358	26.433	24.469	22.295	27.354	40.605	35.292	15.285	14.263	10.848	14.050	13.838	16.472	3.130	1.052	0.036	0.278	0.882	0.749
Pdensi_DN12832_c0_g1d176950	FC_3	Needles	2708.8626543565	48345.5887529679	25527.2257036622	-4.15758819101611	0.272970582533805	-15.2309019983911	2.20527901420947e-52	5.26940719724398e-50	99.722	102.121	62.137	136.181	86.668	54.896	78.612	55.184	48.463	50.517	67.818	38.625	88.752	92.026	60.005	110.733	80.021	63.089	79.166	58.894	54.841	39.227	11.228	2.102	1259.902	1150.509	1373.508
Pdensi_DN19305_c0_g1d187818	FC_3	Needles	35569.0921257018	1428591.75301966	732080.422572681	-5.32782292369455	0.350334446800364	-15.2078191920721	3.13824411131497e-52	7.46717495898179e-50	892.497	822.404	555.779	1400.530	1129.624	637.442	446.013	682.141	509.097	362.224	699.329	343.742	1026.182	1175.988	966.966	1246.784	1399.349	1172.537	1181.467	1572.650	1068.426	694.747	88.140	12.198	48304.750	28124.765	32691.792
Pdensi_DN20717_c1_g4d413972	FC_3	Needles	2.90066128971479	1178.02767015774	590.464165723726	-8.77004622811695	0.576696437263456	-15.2073875637808	3.15900030146393e-52	7.4851124297867e-50	0.000	0.349	0.000	0.272	0.000	0.352	0.119	0.450	0.127	0.000	0.815	0.127	0.120	0.000	0.120	0.096	0.116	0.264	0.358	0.374	0.000	0.164	0.132	0.649	25.722	33.799	34.025
Pdensi_GG_20391_c0_g1	FC_3	Needles	14.8991894622709	1461.64604679457	738.272618128419	-6.63720272657538	0.436897351978216	-15.1916753363758	4.01524787060188e-52	9.47431195467435e-50	0.012	0.000	0.012	1.059	1.271	3.315	0.933	0.593	0.653	0.125	0.572	0.665	0.449	0.205	0.658	0.043	0.132	0.225	0.860	2.700	1.875	4.388	1.858	0.535	31.624	39.972	44.467
Pdensi_DN38141_c0_g1d316833	FC_3	Needles	1269.50766579121	11.3596885235425	640.433677157376	6.75200411069198	0.445606869143114	15.1523788752984	7.30730173379044e-52	1.71242441932587e-49	9.462	29.480	8.144	3.331	15.401	33.097	3.658	11.847	13.777	24.265	12.182	16.981	27.891	49.381	36.910	8.573	5.370	1.980	1.242	0.857	0.967	0.000	0.151	0.000	0.188	0.482	0.221
Pdensi_DN15683_c0_g1	FC_3	Needles	68.6130159179721	3139.78570921826	1604.19936256812	-5.51846750609688	0.364200360401937	-15.1522845831526	7.31779462258275e-52	1.71242441932587e-49	2.168	1.775	0.894	0.896	1.143	0.786	0.200	0.380	0.214	0.364	0.579	0.239	2.604	1.895	1.548	1.929	0.710	0.600	0.712	0.703	0.551	0.605	0.360	0.037	94.536	73.770	74.647
Pdensi_DN18190_c0_g2	FC_3	Needles	1628.37158640447	34432.8275478321	18030.5995671183	-4.40241367194372	0.291253637057481	-15.1153946656978	1.2820069078612e-51	2.98765642766171e-49	44.597	43.471	31.727	57.528	53.350	34.461	28.814	35.667	33.032	26.986	36.960	23.074	53.575	51.823	39.098	40.673	26.923	35.779	15.871	36.976	32.301	49.703	14.095	7.398	576.593	1021.143	1176.832
Pdensi_DN12777_c0_g2d460069	FC_3	Needles	7.30863763349881	574.106206497931	290.707422065715	-6.28905201178355	0.416341476738119	-15.105514014736	1.48940418013486e-51	3.45676060332118e-49	0.164	0.381	0.353	0.324	0.146	0.215	0.419	0.061	0.243	0.060	0.044	0.000	0.211	0.248	0.204	0.295	0.301	0.667	0.985	2.059	3.530	0.146	0.000	0.000	12.830	14.270	18.285
Pdensi_GG_84591_c0_g1	FC_3	Needles	12.2072481307252	1145.54508353786	578.876165834291	-6.56990155902838	0.43525190688705	-15.0944808169061	1.76068303550688e-51	4.0696930735002e-49	0.302	0.236	0.179	0.939	0.049	0.269	0.192	0.058	0.209	0.000	0.383	0.152	0.368	0.264	0.455	0.027	3.519	2.024	0.401	15.882	3.019	6.530	3.068	14.888	18.026	41.626	33.280
Pdensi_DN23753_c0_g1d224506	FC_3	Needles	4426.95143756369	2.35943346509129	2214.65543551439	11.1642255041028	0.740017625335557	15.0864318928085	1.98912044490415e-51	4.57901995101308e-49	61.505	112.923	102.512	103.159	166.593	166.386	161.556	164.831	193.498	130.929	228.818	169.114	94.381	124.016	176.922	123.125	97.017	80.543	180.939	148.507	169.264	340.570	16.085	3.705	0.109	0.039	0.028
Pdensi_DN18249_c0_g1	FC_3	Needles	401.241166125203	10693.4245079064	5547.33283701581	-4.73725982724713	0.314362811214645	-15.069402799088	2.57429446781518e-51	5.90211723531877e-49	22.038	12.316	9.120	14.151	9.678	15.865	5.461	5.270	6.879	4.568	5.102	4.688	15.098	10.038	10.153	9.961	4.069	3.844	4.706	7.516	6.442	5.051	3.285	1.761	192.495	325.024	341.640
Pdensi_DN20809_c0_g1d538058	FC_3	Needles	11009.4454597334	756.415684774638	5882.93057225402	3.86082519844218	0.256335104008236	15.0616327536557	2.89546744327518e-51	6.61170650454329e-49	332.619	469.519	428.121	614.379	589.849	344.798	624.803	641.642	640.166	502.731	635.619	484.599	268.752	435.452	284.756	479.856	167.982	217.758	60.164	105.615	132.122	340.003	18.055	18.381	14.364	22.666	23.567
Pdensi_DN15934_c0_g1	FC_3	Needles	11.1906167353216	712.088139433802	361.639378084562	-6.01723874278767	0.400051277243784	-15.0411686827858	3.94523042061517e-51	8.97262645459587e-49	0.153	0.258	0.236	0.180	0.093	0.296	0.268	0.248	0.316	0.206	0.172	0.193	0.416	0.241	0.322	0.197	0.577	0.190	0.105	0.456	0.298	0.012	0.177	0.033	14.843	19.303	22.533
Pdensi_DN19116_c1_g4	FC_3	Needles	2593.17127050523	33837.2900163091	18215.2306434072	-3.70585237778942	0.246407079825958	-15.0395531670881	4.04269594581243e-51	9.15751485645431e-49	72.258	81.834	59.231	96.899	99.703	55.868	64.298	68.869	67.671	56.759	65.413	45.103	80.291	89.242	61.377	65.608	57.718	54.053	44.022	250.611	74.752	48.660	11.987	5.970	659.053	936.093	1108.031
Pdensi_GG_34222_c0_g1	FC_3	Needles	1826.12155404864	13.312089015531	919.716821532085	7.06537752387383	0.470036891685794	15.0315382661428	4.56285553298947e-51	1.02946019455456e-48	33.941	80.991	73.995	70.500	100.778	47.293	57.804	38.376	25.581	35.937	34.862	10.980	37.841	83.241	44.142	55.563	40.416	27.641	20.226	12.929	22.180	20.422	20.362	6.127	0.240	0.527	0.313
Pdensi_DN19776_c0_g1d535048	FC_3	Needles	2924.05290561486	2.78763917015904	1463.42027239251	10.5568233341651	0.70265932521177	15.0240990980707	5.10506838070344e-51	1.14722231110808e-48	31.952	66.230	53.290	44.395	89.060	91.233	48.401	56.181	76.041	55.366	78.985	110.118	71.305	104.179	86.438	58.555	63.149	49.038	85.970	55.878	180.750	11.298	89.206	16.347	0.153	0.022	0.035
Pdensi_GG_144723_c0_g1	FC_3	Needles	47.6522754197432	4960.16797663196	2503.91012602585	-6.70330683625926	0.446215192557094	-15.0225876394864	5.22283700930449e-51	1.16904845785341e-48	4.422	1.784	4.031	13.597	8.859	5.491	13.172	7.140	6.148	4.564	2.584	1.121	1.852	1.557	0.806	12.667	18.326	11.713	3.730	0.000	3.232	0.000	0.000	0.000	73.393	141.286	186.805
Pdensi_DN24768_c0_g1	FC_3	Needles	1237.20720510988	4.07356955449858	620.64038733219	8.11995389579125	0.540789969021524	15.0149861516164	5.85741048778222e-51	1.30592581072089e-48	16.065	28.422	22.998	10.730	44.463	37.313	17.209	24.723	34.678	13.505	30.514	29.485	26.640	40.647	43.547	20.076	36.829	32.343	22.058	26.684	36.786	219.673	4.664	0.530	0.058	0.139	0.163
Pdensi_DN36176_c0_g1d31515	FC_3	Needles	14.0290455515227	812.778196012401	413.403620781962	-5.84645928684172	0.38949319294046	-15.0104273779579	6.2742136727305e-51	1.39336753053619e-48	1.808	0.602	0.696	0.176	0.675	0.304	0.000	0.292	0.000	0.000	0.352	0.656	0.310	0.482	0.465	0.623	0.450	0.170	1.694	1.774	0.200	1.060	0.000	0.560	23.093	18.444	21.644
Pdensi_DN22020_c0_g1d298202	FC_3	Needles	97.0722925751826	3204.67418641609	1650.87323949564	-5.0472648949965	0.336396697620485	-15.0039073828564	6.92214371729933e-51	1.53125390121352e-48	3.627	2.644	1.674	1.704	2.058	1.356	0.670	0.437	0.454	0.076	0.857	0.115	3.268	2.861	2.471	2.398	3.348	1.538	1.872	4.433	4.667	7.682	1.111	0.525	50.066	95.794	113.209
Pdensi_DN22064_c0_g2d422082	FC_3	Needles	2615.92896800054	119.044340501275	1367.48665425091	4.46341510613238	0.297623277051256	14.9968616378204	7.69738000067887e-51	1.69611918069434e-48	21.713	47.509	38.463	43.192	72.614	118.953	47.894	48.285	43.893	43.685	58.480	38.504	53.194	85.025	96.317	38.883	53.939	53.872	56.238	51.879	48.715	76.367	92.241	39.983	2.932	3.450	3.009
Pdensi_DN22347_c0_g1d423857	FC_3	Needles	3.43202051925314	1396.10139851035	699.766709514803	-8.67172427575157	0.58032960252555	-14.9427570780689	1.73639747894955e-50	3.8113251640664e-48	0.084	0.819	0.504	0.000	0.713	0.367	0.208	0.375	0.099	0.198	0.319	0.107	0.094	0.097	0.094	0.227	0.092	0.462	0.660	0.098	1.103	0.000	0.000	0.000	27.979	27.141	55.668
Pdensi_DN20354_c0_g1	FC_3	Needles	7.95379728201934	594.59617789478	301.2749875884	-6.22958660719604	0.416951674117123	-14.9407880910585	1.78847505311457e-50	3.91047653505321e-48	0.518	0.590	0.152	0.153	0.183	0.164	0.067	0.190	0.071	0.107	0.115	0.072	0.304	0.245	0.137	0.165	0.168	0.343	0.588	1.239	0.348	1.236	0.112	0.000	15.041	15.923	15.781
Pdensi_DN15296_c0_g1d466330	FC_3	Needles	10093.3407760117	705.837718294321	5399.58924715299	3.83572098131014	0.257126025357383	14.9176691701232	2.52956148435701e-50	5.50957949458221e-48	282.136	406.910	225.582	299.137	405.637	265.002	231.362	180.236	163.027	137.349	141.543	82.203	285.857	371.547	244.727	127.608	87.835	71.896	29.572	80.814	40.201	12.633	36.074	4.839	14.026	25.071	17.491
Pdensi_DN14182_c1_g1	FC_3	Needles	2817.32249846877	21.2560739177866	1419.28928619328	7.17259066053227	0.481111565012579	14.9083729890067	2.90751272662288e-50	6.30852282408634e-48	33.334	69.895	74.755	50.033	73.533	99.741	99.895	106.308	145.643	112.940	171.017	172.606	77.172	81.299	92.079	110.216	110.123	96.657	153.863	25.045	87.279	8.198	12.095	0.363	0.910	0.414	0.285
Pdensi_DN39871_c0_g2	FC_3	Needles	1428.17966008729	22.0231300330337	725.101395060162	6.04911674798221	0.40622051172882	14.8912144348349	3.75879470423929e-50	8.12444824813249e-48	23.441	50.852	37.964	59.095	62.955	55.692	44.805	36.730	38.523	29.882	35.940	26.078	28.208	53.087	47.268	29.469	19.386	13.926	27.653	11.246	20.273	6.972	3.129	0.874	0.601	0.727	0.416
Pdensi_GG_143862_c0_g1	FC_3	Needles	2.8085366675918	1046.35887178473	524.58370422616	-8.50944986064512	0.572803729942457	-14.8557863991213	6.38146788522426e-50	1.3740780469211e-47	0.022	0.000	0.000	0.163	0.078	0.534	0.142	0.135	0.177	0.196	0.219	0.128	0.024	0.099	0.122	0.000	0.120	0.043	0.222	0.025	0.031	1.331	7.290	9.756	21.423	25.015	36.692
Pdensi_DN39913_c4_g1	FC_3	Needles	759.08475475731	27.5229349051274	393.303844831219	4.77593205585414	0.322594023156479	14.8047753926845	1.36442033185622e-49	2.92678497700824e-47	24.916	27.849	21.832	13.404	19.073	18.785	15.172	18.672	14.416	14.117	17.838	12.269	20.122	27.794	20.030	17.200	8.265	10.054	9.883	9.746	8.655	4.757	3.681	0.857	0.588	0.881	0.709
Pdensi_DN14891_c0_g1	FC_3	Needles	4419.78637479682	115276.012865816	59847.8996203064	-4.70496487730037	0.318957230653672	-14.751083923252	3.02762692403023e-49	6.4699816116163e-47	146.041	160.397	100.202	172.536	127.433	169.243	111.696	95.798	135.839	69.821	115.413	98.387	105.896	126.035	162.096	92.482	92.502	119.310	115.930	71.612	138.012	52.905	20.405	13.359	3310.050	2280.410	3342.097
Pdensi_DN53855_c0_g1	FC_3	Needles	144.315245419891	3356.64061071037	1750.47792806513	-4.54265097025854	0.308447862065012	-14.7274516342768	4.29602715691284e-49	9.14601571037496e-47	4.110	3.691	3.793	5.662	5.911	3.087	1.057	2.497	2.878	1.165	2.738	1.875	5.045	3.502	4.152	6.897	6.270	5.619	5.198	5.111	4.948	2.246	0.072	0.060	68.843	82.694	115.366
Pdensi_DN26948_c0_g1d79071	FC_3	Needles	1247.57950404666	123.071569147224	685.325536596942	3.35638448234926	0.228183099127709	14.7091721305387	5.6291860734863e-49	1.19393560802071e-46	30.615	37.432	28.101	33.933	37.906	38.885	32.285	28.081	29.322	26.848	30.035	22.372	32.001	43.180	36.371	27.660	23.412	19.712	23.863	8.085	18.235	7.723	4.314	3.679	3.171	3.250	3.249
Pdensi_DN33920_c0_g1d146478	FC_3	Needles	1192.82141394003	7458.01935774219	4325.42038584111	-2.64433257231083	0.179920456750092	-14.6972313214155	6.71495927641466e-49	1.41891098441553e-46	31.627	32.277	29.394	48.557	53.157	46.206	45.566	52.603	57.020	49.287	58.655	46.076	30.998	41.000	34.615	25.809	22.006	18.641	20.727	41.338	28.286	52.801	38.514	55.041	157.489	203.556	231.998
Pdensi_DN14157_c0_g2	FC_3	Needles	229.989667799743	8055.76096497461	4142.87531638718	-5.13093343853008	0.349143256209411	-14.6957827404022	6.86011716138505e-49	1.44419492509009e-46	6.890	6.053	1.861	5.359	2.424	14.855	4.531	1.346	3.421	2.085	1.488	2.098	4.748	5.919	9.827	0.993	1.361	2.100	6.353	7.092	4.507	15.702	14.809	70.915	144.453	254.671	248.786
Pdensi_DN22597_c2_g1	FC_3	Needles	857.399386093113	13761.2813299448	7309.34035801893	-4.00385438852635	0.272573312830183	-14.6890917051032	7.57219827714233e-49	1.58819847568359e-46	43.154	35.992	16.727	33.541	34.558	34.950	27.639	19.105	16.857	25.719	22.652	16.588	21.888	33.330	21.683	20.633	11.945	5.056	81.637	16.786	145.991	36.592	24.031	92.099	384.120	324.986	362.315
Pdensi_DN22657_c1_g1	FC_3	Needles	77.6569360680446	1289.9890951399	683.823015603973	-4.05763572186306	0.276401454938216	-14.6802256260556	8.63028089857747e-49	1.8034420933079e-46	3.665	3.141	1.778	2.245	1.315	1.421	0.888	0.655	0.593	0.603	0.527	1.240	2.239	2.158	2.501	1.871	1.518	2.219	1.536	2.741	2.082	5.390	0.163	0.243	26.061	45.836	31.512
Pdensi_DN13580_c0_g1d272262	FC_3	Needles	312.955241062205	8630.24862080259	4471.6019309324	-4.78557116496821	0.326269606577403	-14.667535892078	1.04055740473935e-48	2.16642521435256e-46	9.099	10.585	5.032	12.591	10.738	4.609	6.430	4.898	2.902	4.035	6.993	1.474	11.480	10.040	6.164	8.898	6.125	4.024	7.618	5.092	2.893	1.769	0.078	0.000	232.017	223.491	219.351
Pdensi_DN25650_c1_g1	FC_3	Needles	2254.1646126232	8.45489934363801	1131.30975598342	8.24524772630911	0.56228856067862	14.6637301608235	1.10056879751821e-48	2.28297476203137e-46	119.954	100.977	99.522	108.436	117.640	66.573	165.511	173.163	216.217	142.599	169.310	124.042	84.042	61.600	53.023	143.643	99.512	73.091	56.548	21.058	64.806	0.675	1.024	0.552	0.370	0.089	0.203
Pdensi_GG_106603_c0_g1	FC_3	Needles	2985.36162788075	1.49243568897331	1493.42703178486	10.652870718168	0.726822909133137	14.6567624442017	1.21950682231332e-48	2.52046245794174e-46	94.013	133.687	236.856	91.599	99.938	69.590	85.551	81.629	204.191	41.714	75.176	73.652	81.497	81.462	102.252	165.050	47.611	55.608	5.610	4.159	5.687	0.517	0.000	0.100	0.000	0.138	0.000
Pdensi_DN16288_c1_g1d469760	FC_3	Needles	23.3491413428655	2090.30104408671	1056.82509271479	-6.4735685134047	0.441961467700958	-14.6473595245296	1.40053539542945e-48	2.884084343388e-46	0.313	1.884	0.203	0.325	0.196	0.672	0.443	0.394	0.151	0.551	0.445	0.286	0.643	1.074	0.364	0.149	0.037	0.129	0.678	0.252	0.252	0.278	0.048	0.189	53.869	70.383	40.536
Pdensi_GG_11332_c0_g1	FC_3	Needles	99.8186067111464	982.894097903909	541.356352307528	-3.30405019042019	0.225799024493856	-14.6327035638283	1.73743566966135e-48	3.56489065119283e-46	1.800	3.194	2.621	2.947	2.979	2.533	2.245	2.245	2.532	4.183	2.219	2.060	3.020	2.783	3.025	4.166	3.675	3.371	3.853	5.789	4.833	5.357	2.056	2.322	20.851	30.436	27.036
Pdensi_DN22278_c0_g2	FC_3	Needles	4.26428377619257	671.174433282978	337.719358529585	-7.25397493510502	0.495855273174237	-14.6292180955713	1.82876718916236e-48	3.73873956398068e-46	0.000	0.153	0.000	0.114	0.170	0.098	0.199	0.084	0.201	0.249	0.308	0.193	0.090	0.221	0.069	0.065	0.068	0.128	0.861	0.319	1.104	0.243	0.312	4.766	13.251	19.414	20.971
Pdensi_DN18077_c2_g1	FC_3	Needles	49.2165897958528	6303.78037287882	3176.49848133734	-7.00201898834475	0.479231917762259	-14.6109195335741	2.39266658027736e-48	4.87398231802543e-46	1.542	0.639	0.473	1.644	1.358	0.835	1.503	1.112	0.626	0.347	1.573	0.631	1.649	1.434	1.263	1.335	1.232	1.030	7.064	2.551	1.867	13.370	7.421	8.873	243.633	110.156	120.420
Pdensi_DN24801_c1_g2	FC_3	Needles	48.3597170470008	17922.6845211987	8985.52211912284	-8.53399152186035	0.584235969846676	-14.6070970674742	2.53073598051939e-48	5.13675908877465e-46	11.023	123.738	1.001	10.304	2.968	1.460	14.355	6.878	0.132	28.177	6.618	0.131	2.109	1.800	0.373	0.799	5.306	0.956	5.809	5.685	0.319	99.898	361.963	1834.121	522.132	420.509	447.937
Pdensi_DN20467_c0_g1d188801	FC_3	Needles	2673.28525808301	1.81209555873293	1337.54867682087	10.2392916524015	0.702203406561167	14.5816604657977	3.67468888327928e-48	7.43205826643235e-46	25.767	101.098	39.463	25.296	79.006	69.334	105.043	158.085	231.017	138.610	280.268	267.782	51.961	99.105	89.564	86.263	182.580	138.539	160.684	95.565	110.141	12.583	22.872	0.689	0.000	0.098	0.045
Pdensi_DN21871_c0_g1d495792	FC_3	Needles	157.026577207282	4940.8273220306	2548.92694961894	-4.97746696193019	0.341518098179005	-14.5745334975521	4.07899441664424e-48	8.22040760905918e-46	9.175	2.368	0.936	4.462	2.336	4.749	1.933	1.272	0.812	0.491	1.699	0.685	5.749	3.777	4.264	1.478	0.699	0.958	1.976	1.327	1.256	3.501	0.169	0.417	141.647	106.298	135.392
Pdensi_DN19942_c0_g2	FC_3	Needles	213.045916779987	2523.68352768987	1368.36472223493	-3.56674023446543	0.244892110210769	-14.5645371400315	4.72171731752733e-48	9.48194509544584e-46	6.875	9.645	3.517	3.816	4.352	5.798	2.633	2.422	2.045	2.009	2.386	2.168	5.376	7.137	6.526	3.275	2.311	1.523	1.115	1.652	1.165	1.246	1.124	17.905	45.318	84.858	73.040
Pdensi_GG_139834_c2_g1	FC_3	Needles	1450.71345619127	4.61032109487445	727.661888643073	8.41955892423456	0.578499875530063	14.5541240030863	5.4985779348646e-48	1.10029847509322e-45	19.840	46.685	33.761	23.301	43.540	56.316	26.493	24.502	21.901	16.569	25.434	15.996	27.496	57.048	46.316	26.198	31.307	19.915	30.395	38.059	21.535	35.265	98.449	27.770	0.143	0.102	0.096
Pdensi_DN30757_c0_g1	FC_3	Needles	773.364900823204	8.66271791740806	391.013809370306	6.48043215575331	0.445562311968427	14.5443902719773	6.33931615568423e-48	1.26406857005774e-45	36.820	36.552	27.538	66.414	43.379	33.905	57.855	34.963	41.274	36.492	35.514	29.835	22.558	28.153	18.332	36.020	17.550	14.166	13.422	1.750	9.272	2.302	0.048	0.053	0.185	0.294	0.211
Pdensi_GG_154783_c1_g1	FC_3	Needles	1753.18327490303	23119.5224445678	12436.3528597354	-3.72117210563282	0.256043806919214	-14.5333415809073	7.44959191739235e-48	1.48024698344536e-45	55.327	57.280	38.826	62.867	63.471	37.036	35.462	36.995	36.319	23.960	37.663	21.810	54.932	58.794	42.208	46.126	37.258	30.687	28.381	44.137	44.277	33.430	5.520	3.123	413.967	702.264	741.763
Pdensi_GG_53153_c0_g1	FC_3	Needles	126.518873124621	4123.1349718771	2124.82692250086	-5.02340122860902	0.346232782806811	-14.5087394321408	1.0666271790454e-47	2.11199640382312e-45	2.677	3.486	3.164	13.496	8.925	6.593	7.552	5.160	4.670	4.611	4.362	3.477	2.873	5.584	2.961	4.512	3.819	2.351	4.254	2.719	4.552	3.861	3.487	4.032	70.831	140.474	121.502
Pdensi_DN25053_c0_g1d557892	FC_3	Needles	6901.13922815127	1.33425348443422	3451.23674081785	12.5689696810011	0.867167601548612	14.4942796047213	1.31676594178883e-47	2.59820401684673e-45	175.071	201.429	180.774	226.620	194.089	207.572	200.461	139.538	172.837	123.758	142.571	124.457	174.386	246.282	197.130	172.758	221.822	166.950	214.096	81.904	103.208	51.685	35.324	0.474	0.044	0.032	0.034
Pdensi_GG_3783_c1_g1	FC_3	Needles	1976.19294890707	234.132874742995	1105.16291182503	3.08047708868097	0.212647590437636	14.4863014076071	1.47894729200315e-47	2.90808281757426e-45	46.479	51.765	28.645	48.118	64.526	70.295	39.101	30.991	33.179	21.725	24.515	21.746	46.726	65.728	64.361	38.094	27.085	18.954	37.671	11.674	26.397	5.508	5.112	34.520	5.520	6.692	6.297
Pdensi_DN39697_c2_g3	FC_3	Needles	1.88408934142032	2299.53808182794	1150.71108558468	-10.2773010210217	0.709495623818874	-14.4853621023114	1.49930460391094e-47	2.93791071693691e-45	0.110	0.569	0.087	0.000	0.000	0.126	0.032	0.000	0.068	0.000	0.053	0.000	0.047	0.034	0.066	0.000	0.124	0.110	0.270	0.136	0.334	0.449	0.210	0.679	37.257	49.148	98.187
Pdensi_DN25303_c1_g1d138101	FC_3	Needles	3.59738888370378	982.305949075719	492.951668979712	-8.07008051548242	0.557498469247216	-14.4755204913466	1.73011103473614e-47	3.37848923783129e-45	0.306	0.714	0.000	0.077	0.174	0.038	0.000	0.040	0.000	0.000	0.125	0.000	0.102	0.144	0.075	0.000	0.113	0.054	0.000	0.071	0.000	0.046	0.000	0.000	28.632	29.700	18.232
Pdensi_DN15567_c0_g1d182274	FC_3	Needles	3484.834642224	115.25386501561	1800.04425361981	4.91142082241804	0.339686243763668	14.4586980267446	2.20937567237775e-47	4.29955135143477e-45	37.784	86.192	73.339	80.504	119.232	110.428	78.560	103.725	107.472	103.447	102.670	104.810	78.791	127.519	106.524	78.348	78.839	84.586	63.998	88.533	88.147	171.997	33.353	8.655	2.291	2.463	4.415
Pdensi_GG_3088_c0_g1	FC_3	Needles	35.8652225590823	4275.96054139753	2155.9128819783	-6.9040407393219	0.477965040136717	-14.444656323289	2.70905179332771e-47	5.25389051562151e-45	1.199	1.287	0.373	0.425	0.321	1.301	0.467	0.574	0.521	0.542	0.721	0.614	1.486	0.738	0.925	1.198	0.929	0.562	9.401	1.618	2.758	1.124	0.175	3.855	149.773	90.930	85.164
Pdensi_DN16390_c0_g1d215132	FC_3	Needles	970.56483031298	4.91939459865159	487.742112455816	7.72428911868944	0.534895904757129	14.4407333277242	2.86774610074859e-47	5.54267787322159e-45	1.830	5.445	2.349	20.467	54.842	63.739	27.444	24.703	18.614	8.959	15.375	12.861	23.224	37.873	26.086	5.687	13.775	7.070	26.610	29.499	8.264	50.637	197.358	62.201	0.148	0.108	0.116
Pdensi_DN22222_c0_g3	FC_3	Needles	1295.57335906468	22887.8691726863	12091.7212658755	-4.14278154777764	0.287137290453978	-14.427877135804	3.45554057464667e-47	6.65602934497418e-45	23.826	26.747	24.253	33.622	39.533	41.458	32.198	41.337	52.977	42.426	56.226	46.775	33.845	44.634	37.325	26.270	21.929	20.611	35.256	37.965	40.237	57.129	185.396	290.699	543.126	458.883	796.447
Pdensi_DN12037_c0_g1d337107	FC_3	Needles	195.150552017723	1600.99647523926	898.073513628493	-3.0361464619446	0.21086569609212	-14.3984845245678	5.28905736590721e-47	1.01531972417398e-44	9.171	7.075	4.363	9.209	5.629	6.936	5.414	2.955	3.183	2.217	3.682	2.600	6.129	6.144	5.073	5.199	4.987	4.128	7.929	5.075	5.137	6.725	2.649	5.310	38.904	43.604	43.719
Pdensi_DN15955_c3_g2	FC_3	Needles	2.92239653368305	955.87025280797	479.396324670826	-8.36273892535599	0.581076151066988	-14.3918123467984	5.82492521215561e-47	1.11441052285261e-44	0.000	0.000	0.000	0.038	0.000	0.525	0.099	0.094	0.053	0.035	0.060	0.000	0.017	0.069	0.170	0.014	0.084	0.000	0.017	0.018	0.075	0.113	3.668	13.983	18.560	26.100	31.689
Pdensi_DN21795_c0_g1d419723	FC_3	Needles	123.965123799305	1560.0197412075	841.992432503405	-3.65279642406669	0.253841818918762	-14.3900498334977	5.97528434867841e-47	1.13932778675306e-44	2.884	2.396	3.597	3.371	4.507	4.450	1.974	3.015	4.105	2.295	4.324	2.889	2.934	3.954	4.191	3.697	2.706	3.806	2.827	4.041	6.250	3.526	1.684	3.386	34.992	38.918	49.511
Pdensi_GG_152382_c0_g1	FC_3	Needles	19.7137034059115	1544.55865872079	782.136181063349	-6.2931647889861	0.437550183652451	-14.3827268827861	6.6424888139765e-47	1.26229577696473e-44	1.462	0.654	0.212	0.534	0.146	0.425	0.033	0.221	0.107	0.320	0.269	0.288	0.743	0.699	0.308	0.761	0.268	0.259	0.104	0.283	0.261	4.296	1.847	8.830	25.572	48.269	50.791
Pdensi_DN9398_c0_g1d171755	FC_3	Needles	298.449575710102	4608.93430959494	2453.69194265252	-3.94978629645803	0.274628407420754	-14.3822932724022	6.68424312415058e-47	1.26598223451722e-44	10.040	7.574	6.991	11.336	10.587	8.393	9.400	12.543	14.335	12.697	16.815	13.740	10.115	9.391	6.948	7.883	6.568	6.658	12.528	11.093	8.417	10.558	5.871	5.645	85.390	153.997	131.108
Pdensi_DN13536_c0_g2	FC_3	Needles	872.832443719675	10088.9227449721	5480.87759434589	-3.53145485575903	0.245736139509174	-14.3709218465491	7.87756623973762e-47	1.48702192052114e-44	23.199	21.836	18.601	17.536	17.722	15.419	8.072	7.576	6.089	5.847	7.410	3.461	28.388	25.237	23.670	19.328	17.252	16.342	17.326	20.901	19.220	12.165	1.131	0.145	195.248	271.229	339.405
Pdensi_DN25102_c0_g1d226878	FC_3	Needles	916.085780357883	53.9968349221495	485.041307640016	4.06936603206695	0.283215198183402	14.3684592428961	8.16270500324607e-47	1.53572752270374e-44	22.634	24.079	13.428	37.832	25.292	43.347	30.616	23.312	36.764	23.609	36.498	29.983	22.596	33.341	26.169	15.655	12.553	5.849	7.853	5.520	6.030	3.757	1.442	2.984	1.110	1.524	1.693
Pdensi_DN13794_c0_g1d52193	FC_3	Needles	11705.3282361854	73.9651075384728	5889.64667186193	7.3341501384837	0.511070992697025	14.3505505952899	1.05694765112225e-46	1.98195183718719e-44	150.436	601.047	443.711	151.913	230.179	175.284	192.878	181.700	138.713	244.447	192.375	184.456	365.572	353.639	319.610	225.855	482.393	379.708	338.567	563.541	404.974	21.388	137.799	17.906	2.813	2.050	0.731
Pdensi_GG_154875_c0_g1	FC_3	Needles	15.0456174998172	824.642133053039	419.843875276428	-5.77531231502525	0.403331086467854	-14.3190359205936	1.66415769449352e-46	3.10449566411058e-44	0.564	0.526	0.359	0.626	0.581	0.733	0.922	0.824	0.895	0.890	2.224	0.722	0.384	0.441	0.520	0.546	0.504	0.247	0.616	0.299	0.630	0.834	0.036	0.389	24.391	23.062	16.619
Pdensi_DN9786_c0_g1	FC_3	Needles	1.32563288033656	9938.52036301588	4969.92299794811	-12.8800480484349	0.899511523579613	-14.3189361234403	1.66654897031541e-46	3.10449566411058e-44	0.000	0.000	0.013	0.230	0.347	0.141	0.063	0.068	0.629	0.077	0.045	0.328	0.058	0.051	0.015	0.000	0.102	0.133	0.000	0.000	0.019	0.217	0.307	1.362	417.655	105.930	213.369
Pdensi_DN24659_c2_g2	FC_3	Needles	2294.76392392264	34989.0656276689	18641.9147757958	-3.93038180957456	0.274914070280175	-14.2967648238919	2.29220319808639e-46	4.25598252811909e-44	106.960	94.225	60.051	70.802	68.263	59.171	59.788	54.900	52.538	47.317	42.700	50.295	55.499	88.999	61.579	50.665	42.399	33.286	27.260	70.517	37.583	63.695	14.483	7.597	614.524	1239.896	969.187
Pdensi_DN19231_c0_g1d483147	FC_3	Needles	1064.54302487882	4.99020369984753	534.766614289333	7.59634839383582	0.531652597903341	14.2881807100977	2.59295078220952e-46	4.79865368616095e-44	12.594	21.242	13.865	35.040	48.007	50.054	38.161	32.385	38.030	30.451	39.448	27.707	22.581	32.953	39.721	20.075	13.615	8.091	13.557	4.925	7.243	44.932	15.533	28.237	0.072	0.153	0.212
Pdensi_DN14728_c0_g2	FC_3	Needles	1038.38034226217	2.86903463733745	520.624688449754	8.43382907158025	0.590311250032147	14.2870884997041	2.63393082746954e-46	4.8586157250684e-44	21.862	28.971	32.701	17.673	31.738	40.359	30.108	21.826	55.542	26.154	34.283	51.468	26.760	32.183	33.648	19.148	18.635	25.439	16.694	14.365	36.987	3.827	9.890	0.534	0.026	0.055	0.118
Pdensi_DN19031_c0_g1d60220	FC_3	Needles	8418.03605732041	194201.974072685	101310.005065003	-4.52795566856447	0.316946716743271	-14.2861731305838	2.66877173175784e-46	4.90690075225476e-44	294.510	242.092	193.690	246.683	205.658	155.253	113.310	133.717	122.223	71.685	184.363	79.751	302.484	223.337	216.464	230.240	204.569	223.715	183.413	170.410	204.463	80.556	19.574	3.457	5616.607	4201.031	5240.620
Pdensi_DN72545_c0_g1	FC_3	Needles	4743.1657448962	67317.6182289688	36030.3919869325	-3.82713913176399	0.267950429223154	-14.2830117602711	2.79266523973066e-46	5.11807872252257e-44	144.589	141.442	108.224	160.361	136.531	107.032	87.851	78.857	89.511	56.374	87.238	50.943	162.201	142.498	115.198	121.471	75.168	62.450	53.467	73.712	89.772	71.777	15.170	2.024	1263.048	1881.835	2244.298
Pdensi_DN13832_c0_g1d462627	FC_3	Needles	1350.09796237081	162.104414952723	756.101188661768	3.05092200385526	0.213713054149604	14.2757868301276	3.09771644275876e-46	5.65882845656221e-44	52.586	49.572	48.360	27.225	43.675	39.512	30.149	39.585	65.887	33.441	33.074	48.496	41.252	40.860	37.763	51.295	39.533	38.797	25.377	57.001	60.592	12.744	9.491	3.074	3.403	5.125	4.405
Pdensi_DN19217_c0_g2	FC_3	Needles	1463.14345991426	2.98816683862806	733.065813376446	9.09470387927288	0.637204895819674	14.2728091685074	3.2328879564386e-46	5.88676671939285e-44	56.691	60.989	46.997	86.743	77.943	67.844	77.488	76.847	96.564	62.121	71.515	71.538	38.349	55.819	36.936	46.919	26.384	16.069	11.399	1.561	7.254	0.352	0.028	0.062	0.095	0.017	0.100
Pdensi_DN18654_c0_g2	FC_3	Needles	164.658834887347	1916.00749054105	1040.3331627142	-3.53790815310861	0.247949290614833	-14.2686762455975	3.43028227188106e-46	6.22618221335335e-44	4.311	6.662	7.510	12.857	6.966	6.975	6.183	7.094	6.726	6.449	8.286	5.707	3.821	6.448	4.532	4.188	6.652	6.808	36.274	15.364	62.526	26.569	36.092	43.613	40.181	56.460	56.004
Pdensi_DN21963_c1_g6	FC_3	Needles	144.443288038286	6178.63464162894	3161.53896483361	-5.4194330925426	0.380157916060212	-14.2557417946395	4.12891472641116e-46	7.47030162800843e-44	1.760	1.770	1.242	2.536	3.606	5.006	1.066	1.601	0.906	0.608	1.332	0.740	3.729	3.666	5.441	2.178	1.999	3.120	4.894	6.825	6.418	9.743	1.408	0.563	170.792	107.032	201.636
Pdensi_DN16616_c2_g1	FC_3	Needles	134.735545264562	1832.89321362647	983.814379445516	-3.76540289540489	0.26422904052481	-14.2505263158284	4.44915377064771e-46	8.02406299464268e-44	6.046	4.046	3.434	5.354	4.143	5.948	4.021	2.010	2.082	3.238	2.499	2.912	3.340	4.758	3.957	3.699	3.592	3.082	2.632	2.263	2.804	1.690	0.298	0.327	33.929	51.649	61.261
Pdensi_DN18647_c1_g4	FC_3	Needles	3604.86065423908	55269.9144936896	29437.3875739643	-3.93854436214068	0.276546944874961	-14.2418653871641	5.03644914197291e-46	9.05441634634686e-44	108.129	114.017	82.451	130.503	105.905	88.437	61.594	50.333	49.896	32.226	54.592	28.622	116.155	116.217	87.763	104.355	82.958	71.061	75.908	90.036	89.889	61.134	11.655	0.635	958.232	1593.622	1892.347
Pdensi_DN25806_c0_g1d228059	FC_3	Needles	1496.07899283996	15.7786994095834	755.928846124774	6.45292936384197	0.453637271282891	14.2248659277775	6.42273249093047e-46	1.15101057266264e-43	41.791	39.183	34.678	60.575	55.458	61.838	62.400	48.733	77.073	44.266	50.812	73.725	43.638	42.894	46.310	76.518	90.552	62.994	87.280	38.479	50.813	24.449	9.015	0.807	0.102	0.496	0.720
Pdensi_DN8925_c0_g1	FC_3	Needles	549.141549605436	4855.59042063208	2702.36598511876	-3.14423802924346	0.221223036293229	-14.2129774635034	7.61190005594983e-46	1.35981671977426e-43	17.471	18.658	17.542	21.474	18.715	17.724	14.536	15.905	17.014	13.968	16.660	13.187	17.510	16.876	14.340	20.016	12.416	11.106	20.241	12.972	14.041	7.908	2.938	2.492	125.914	122.808	131.827
Pdensi_DN32600_c0_g1	FC_3	Needles	447.400953015289	7431.34378131648	3939.37236716588	-4.05425978077888	0.285266201655999	-14.2121981406963	7.6970975535871e-46	1.37071268697999e-43	15.549	13.787	13.556	15.878	13.314	12.163	11.024	12.107	15.008	11.814	12.105	13.235	14.333	15.271	10.183	12.787	6.083	5.826	5.035	8.968	7.437	13.747	3.240	1.641	129.039	235.730	233.790
Pdensi_DN18444_c0_g1d59020	FC_3	Needles	260.321318901932	1596.7287270231	928.525022962516	-2.61604305304888	0.184084831895073	-14.211073373715	7.8217356061404e-46	1.38854196669508e-43	14.759	4.157	2.281	3.843	4.883	9.264	1.181	1.337	1.384	0.722	1.235	1.221	7.319	7.929	7.908	2.379	2.018	1.325	3.636	6.944	1.511	3.789	18.333	11.261	39.091	46.797	40.097
Pdensi_DN970_c0_g1d202929	FC_3	Needles	307.656356601221	3446.48075470286	1877.06855565204	-3.48634627104839	0.245360362026057	-14.2090851279318	8.04699049418791e-46	1.42406584901832e-43	10.340	10.761	8.961	11.522	8.754	10.068	5.526	8.493	10.642	6.940	8.039	7.342	9.302	10.170	7.891	8.868	9.571	8.122	10.948	10.256	19.981	5.912	3.578	2.269	65.436	95.683	114.607
Pdensi_DN28757_c0_g1d141994	FC_3	Needles	712.536686850415	4702.53735014575	2707.53701849808	-2.722775650447	0.191651797771619	-14.2068881278723	8.30340982968487e-46	1.46486635095033e-43	22.911	22.859	24.063	24.506	23.773	20.358	22.483	23.199	23.390	23.317	24.262	20.127	22.175	22.718	18.437	24.450	12.639	13.683	12.265	16.453	14.101	12.431	5.207	3.793	102.189	130.120	141.092
Pdensi_DN21360_c0_g1d189546	FC_3	Needles	478.926309036094	8955.21917239778	4717.07274071694	-4.22551440156597	0.2975329816592	-14.2018352990727	8.92441467758955e-46	1.56953292916738e-43	12.266	8.869	3.590	15.506	18.041	12.456	14.694	9.929	1.523	16.920	8.699	2.706	15.012	14.156	13.329	7.780	5.206	4.360	8.770	2.959	7.352	13.588	12.445	10.791	137.540	292.647	295.440
Pdensi_DN13697_c0_g1d106914	FC_3	Needles	2244.5814585053	23555.9631123245	12900.2722854149	-3.39150819714199	0.239107350684617	-14.1840398776171	1.15029292602295e-45	2.01675196286934e-43	55.870	73.696	42.377	109.134	101.902	78.850	66.638	77.586	71.281	55.771	73.903	49.723	55.455	83.346	62.440	58.393	57.461	47.203	65.939	78.712	67.651	61.169	36.022	39.232	429.804	712.357	749.049
Pdensi_DN15440_c0_g1d109497	FC_3	Needles	2351.06264126258	13.4087352157204	1182.23568823915	7.58935867974289	0.536329873295362	14.1505425254643	1.85322023309705e-45	3.23913153704587e-43	41.570	66.961	56.056	41.178	75.793	99.068	82.320	110.149	162.523	119.565	155.866	151.981	54.704	80.795	75.111	70.521	106.081	82.495	233.862	105.730	373.843	77.863	20.952	3.536	0.553	0.377	0.112
Pdensi_DN12493_c0_g1d338027	FC_3	Needles	327.280631291626	2246.70529714631	1286.99296421897	-2.78060926649804	0.196545651898352	-14.1473964935948	1.93800304405504e-45	3.37689576568728e-43	12.016	11.327	9.584	12.689	10.576	10.109	8.881	8.842	8.771	7.914	8.067	6.702	9.995	10.249	8.840	13.100	12.274	11.392	10.831	14.574	14.124	18.627	6.909	7.354	45.978	65.658	67.567
Pdensi_DN23939_c2_g1	FC_3	Needles	2.2148260703216	1239.5732765231	620.894051296708	-9.06013139406851	0.641233855269211	-14.1292156046015	2.5092362715778e-45	4.35883589139419e-43	0.026	0.000	0.000	0.104	0.065	0.029	0.000	0.135	0.000	0.000	0.000	0.062	0.058	0.125	0.029	0.118	0.062	0.033	0.000	0.125	0.086	0.307	0.163	0.924	20.393	48.173	31.959
Pdensi_DN21220_c1_g1	FC_3	Needles	88.6300120804708	5125.28190210744	2606.95595709396	-5.85759572256001	0.415561260109567	-14.0956250854943	4.04054201413037e-45	6.9974279590276e-43	3.108	1.945	0.876	4.081	3.410	0.915	2.241	2.028	0.683	1.022	2.606	0.525	4.056	1.997	1.691	1.943	1.504	1.453	3.151	4.052	2.652	4.870	0.000	0.000	115.397	146.817	144.151
Pdensi_DN24690_c0_g1d225993	FC_3	Needles	926.241618561613	13.5715261500772	469.906572355845	6.11786434816849	0.434105155205154	14.0930469836905	4.19082075382828e-45	7.23555424662486e-43	7.063	5.280	4.741	28.346	35.085	51.964	36.409	24.576	20.909	20.678	19.132	19.557	27.082	36.195	19.611	10.550	13.752	6.793	8.958	12.253	11.043	58.727	191.664	561.229	0.349	0.414	0.308
Pdensi_DN18020_c0_g2d530960	FC_3	Needles	1611.33783911075	2.26147399576565	806.799656553259	9.47629975126846	0.672970583328544	14.081298627346	4.94918788505939e-45	8.51892127449584e-43	39.077	81.438	56.742	72.535	89.463	70.981	65.200	46.588	51.549	52.328	46.576	37.643	38.194	61.294	45.167	42.986	21.995	12.248	20.986	10.478	18.210	2.940	8.547	1.583	0.064	0.017	0.098
Pdensi_DN18138_c0_g1d403157	FC_3	Needles	467.047210679985	3469.66899966149	1968.35810517074	-2.89256544456544	0.205720080751454	-14.0606859281771	6.62410388870993e-45	1.1367363733868e-42	15.368	15.943	12.558	21.713	18.720	16.622	15.136	15.210	16.230	12.371	14.597	10.859	14.392	15.258	11.911	12.648	8.856	12.284	12.547	10.454	13.433	9.003	5.856	7.536	87.445	93.100	92.183
Pdensi_DN15026_c0_g1d395048	FC_3	Needles	244.169334113775	2054.66187770659	1149.41560591018	-3.07556479270414	0.218846193469908	-14.0535448386816	7.32725684198232e-45	1.25360288507994e-42	9.846	7.278	8.282	6.500	6.112	7.708	5.129	4.750	6.685	4.242	4.585	5.649	7.590	6.959	7.115	5.581	4.511	9.583	4.064	7.496	11.853	7.112	6.940	4.945	40.129	64.067	60.304
Pdensi_DN13362_c0_g2	FC_3	Needles	805.982302806261	5148.46460409304	2977.22345344965	-2.67601611023301	0.190424132800952	-14.052925282481	7.39165475835198e-45	1.26081147278757e-42	27.174	26.235	20.239	24.402	26.166	33.520	31.897	30.736	33.992	41.772	35.170	33.557	24.207	25.493	21.960	19.379	13.645	12.956	15.468	10.965	14.292	77.795	38.445	83.659	102.290	151.317	157.716
Pdensi_DN9933_c0_g1	FC_3	Needles	923.358688686733	32.8136079343148	478.086148310524	4.86832022459853	0.346622746750965	14.0450108085267	8.2655774875599e-45	1.40564460396552e-42	22.973	27.831	18.265	35.444	32.451	29.949	34.806	27.097	31.097	18.566	24.446	18.183	23.763	27.905	30.642	17.287	4.329	4.356	3.408	0.744	2.039	0.103	0.049	0.000	0.976	0.639	0.890
Pdensi_GG_44030_c3_g1	FC_3	Needles	2718.32466292348	111.80847118666	1415.06656705507	4.60855184317228	0.328243792469708	14.0400274091933	8.86783290073586e-45	1.50354903343914e-42	54.133	112.032	83.029	100.262	119.262	174.621	98.361	85.607	133.003	81.875	78.120	90.767	52.855	109.421	82.958	53.781	31.392	29.514	26.828	31.547	37.168	23.384	80.960	116.360	2.736	2.710	3.364
Pdensi_DN16401_c0_g1d55717	FC_3	Needles	1.22535135357255	2462.54130684662	1231.8833291001	-10.8871787981413	0.776363002153344	-14.0233096733671	1.12254980153561e-44	1.89761179883468e-42	0.036	0.058	0.000	0.136	0.087	0.039	0.039	0.056	0.000	0.000	0.046	0.000	0.000	0.062	0.041	0.016	0.041	0.000	0.000	0.021	0.129	0.081	0.000	0.000	80.491	52.098	56.282
Pdensi_DN34798_c0_g2	FC_3	Needles	3.46185322075335	5080.92643200084	2542.19414261079	-10.4819745262981	0.748345679784888	-14.0068618145977	1.41521686876715e-44	2.38523009756796e-42	1.071	0.117	0.158	0.230	0.320	0.098	0.036	0.441	0.136	0.000	0.284	0.099	0.065	0.191	0.055	0.030	0.093	0.271	0.134	0.669	0.179	0.062	0.010	0.375	48.876	103.367	262.558
Pdensi_DN14634_c0_g1d464542	FC_3	Needles	3803.59733227127	1.20453491716113	1902.40093359422	11.3218498583701	0.808443066826799	14.004511044679	1.46283027627263e-44	2.45816256811035e-42	45.201	96.387	78.316	43.946	63.727	107.080	54.354	47.419	72.383	42.802	59.000	61.478	83.032	110.144	146.570	60.557	85.074	72.533	101.736	257.160	421.894	65.486	9.240	5.679	0.000	0.085	0.018
Pdensi_DN16149_c0_g1d527092	FC_3	Needles	417.934608918367	3447.29759482509	1932.61610187173	-3.04452414396197	0.217445648763649	-14.0013109541281	1.5302175952924e-44	2.56379356276356e-42	8.405	12.973	9.623	14.221	12.911	13.028	9.769	11.340	10.435	10.618	11.662	9.506	10.679	14.157	12.516	9.581	6.475	5.869	7.291	9.344	8.988	15.600	6.464	7.532	64.024	110.498	102.288
Pdensi_GG_20223_c0_g1	FC_3	Needles	29.5732757680961	1093.43470225486	561.503989011478	-5.22197970179054	0.373052872377123	-13.997961384175	1.60406267808895e-44	2.67958906962174e-42	1.372	0.177	1.694	0.207	0.198	2.968	1.147	0.457	0.322	0.064	0.416	0.194	1.098	0.568	0.923	0.148	0.240	1.022	0.123	0.383	0.235	4.975	0.740	3.108	23.013	29.536	34.382
Pdensi_DN20891_c1_g1	FC_3	Needles	726.734390939891	8206.25689736466	4466.49564415227	-3.49728643880822	0.249994345260667	-13.9894621822811	1.80773788205607e-44	3.0109469488481e-42	23.868	21.894	15.997	32.371	30.722	19.744	20.753	22.386	19.083	17.380	22.102	14.201	21.277	25.752	17.805	15.834	12.279	9.194	8.738	18.133	12.711	21.540	9.187	5.192	151.727	237.236	268.864
Pdensi_DN16087_c1_g1	FC_3	Needles	480.560982964701	6975.40018463503	3727.98058379987	-3.86006815844385	0.276111819042652	-13.9800902830877	2.06226244344955e-44	3.42480710183425e-42	15.459	12.594	10.745	16.677	16.663	12.947	12.022	12.040	12.004	10.913	11.644	9.765	15.099	15.133	12.469	12.282	8.753	6.931	7.256	11.915	10.428	9.310	7.901	9.799	118.833	253.586	191.623
Pdensi_DN20910_c1_g3	FC_3	Needles	390.018247521171	8909.00283823554	4649.51054287836	-4.51273755466533	0.323060179546551	-13.9687211249601	2.41931955594958e-44	4.00602533489545e-42	8.989	14.054	8.787	8.761	6.045	12.749	17.735	8.108	5.809	20.735	9.732	11.961	8.500	16.452	10.212	7.039	6.181	4.040	7.274	16.050	3.714	11.484	3.915	0.936	153.007	315.041	251.614
Pdensi_DN26215_c2_g2	FC_3	Needles	87.9148097945642	2308.04066395086	1197.97773687271	-4.71528527235351	0.33764765455195	-13.9651059581935	2.54526634006728e-44	4.2022866716621e-42	4.856	3.590	0.578	3.661	0.983	2.900	4.342	1.095	0.339	3.030	0.535	0.864	3.028	2.963	1.808	3.173	0.855	0.425	3.739	1.824	1.380	7.499	7.993	2.484	43.323	61.067	80.199
Pdensi_DN20970_c1_g1d415337	FC_3	Needles	8.6289085262582	2908.85324515277	1458.74107683952	-8.37029438855827	0.600013493967887	-13.9501769088651	3.1382599875747e-44	5.16626927605683e-42	0.102	0.110	0.355	0.128	0.123	0.110	0.112	0.053	0.179	0.119	0.257	0.301	0.113	0.468	0.209	0.367	0.390	0.063	0.344	0.651	0.146	0.384	0.624	3.194	30.991	118.238	90.662
Pdensi_DN42647_c0_g1	FC_3	Needles	830.73953819092	6.58389431882792	418.661716254874	7.07329446976718	0.507159053735623	13.9468957867691	3.28599081840378e-44	5.39378724771611e-42	9.486	17.584	16.304	13.090	22.425	24.806	18.630	26.491	35.022	22.856	28.315	23.051	22.490	23.193	28.149	17.349	18.650	12.106	33.918	7.782	69.925	2.774	4.384	0.186	0.196	0.089	0.218
Pdensi_GG_96760_c0_g1	FC_3	Needles	4.3346731543473	3550.39383835394	1777.36425575415	-9.73423124789901	0.69844904203109	-13.9369240447261	3.77878078113174e-44	6.18475016287545e-42	0.302	0.281	0.110	0.013	0.000	0.022	0.022	0.031	0.023	0.012	0.013	0.000	0.301	0.046	0.034	0.210	1.059	3.687	0.392	0.023	0.216	0.045	0.025	0.021	92.944	84.596	100.250
Pdensi_DN21300_c0_g1d221097	FC_3	Needles	1225.16180671094	93.7497515876189	659.455779149279	3.7061171660853	0.265946861320436	13.9355551995775	3.85193339415275e-44	6.28631089656687e-42	26.972	36.540	29.548	51.733	61.650	54.245	48.910	48.040	53.836	42.919	44.964	39.638	28.025	45.049	36.894	28.054	23.077	19.809	18.119	16.568	21.054	27.502	19.943	21.159	2.053	2.600	2.752
Pdensi_DN20879_c1_g1	FC_3	Needles	9.33641954251058	895.669034893154	452.502727217832	-6.57774393218164	0.472376865803555	-13.9247799974123	4.47918592107528e-44	7.28897410087624e-42	0.281	0.276	0.128	0.146	0.475	0.200	0.114	0.435	0.408	0.259	0.456	0.443	0.233	0.348	0.263	0.138	1.228	4.690	1.642	5.134	12.659	5.674	0.601	1.427	12.336	32.570	28.124
Pdensi_DN20014_c1_g1	FC_3	Needles	5140.37590599681	1.33425348443422	2570.85507974062	12.1428474862077	0.872541096744035	13.9166482031848	5.01894609374092e-44	8.14392313147704e-42	162.539	212.407	149.090	107.223	160.608	126.623	116.210	129.223	147.399	76.240	131.988	70.527	165.412	149.066	140.982	120.970	60.594	46.571	31.469	13.029	44.264	0.960	0.076	0.025	0.039	0.028	0.015
Pdensi_DN21691_c1_g1	FC_3	Needles	126.892783310119	2681.09995485126	1403.99636908069	-4.40362622684995	0.316565421503424	-13.9106356150219	5.45921360862535e-44	8.83300761875582e-42	3.019	2.454	3.061	3.596	1.979	5.439	3.886	2.666	5.302	4.876	4.716	5.828	3.283	2.876	5.091	1.565	1.187	1.973	3.467	1.608	2.847	3.677	4.124	26.395	56.604	72.779	83.761
Pdensi_DN16789_c0_g1	FC_3	Needles	475.396692750603	6777.04106229776	3626.21887752418	-3.83353310481972	0.275728153980912	-13.9033067514937	6.0481275225191e-44	9.75799035898168e-42	17.207	14.954	11.120	17.315	18.885	16.382	17.968	15.716	17.428	16.329	17.635	15.849	14.941	16.377	11.005	12.391	11.247	13.570	15.083	13.612	15.911	25.917	15.527	9.498	136.607	244.635	162.083
Pdensi_DN42563_c0_g1d93719	FC_3	Needles	620.920944986189	5142.97802893916	2881.94948696267	-3.04926191923722	0.219332589283297	-13.9024571277855	6.12036317207355e-44	9.84648200098083e-42	11.968	18.544	16.701	29.995	30.607	27.971	13.281	23.357	21.243	16.241	17.495	14.341	14.458	23.780	17.544	16.959	22.546	19.821	37.503	23.381	91.545	7.938	3.616	1.908	111.473	146.815	150.367
Pdensi_DN13874_c0_g1d52282	FC_3	Needles	382.677141833807	5464.30337824677	2923.49026004029	-3.83651173159963	0.275976972512158	-13.9015646728664	6.19716483602141e-44	9.94179729926042e-42	12.448	10.838	8.778	8.997	12.033	10.412	9.414	11.568	14.713	14.460	16.391	16.933	13.852	11.569	8.401	9.188	9.440	8.723	12.765	12.507	11.576	24.206	49.390	180.021	120.952	155.007	157.620
Pdensi_DN30570_c0_g1	FC_3	Needles	2.19315027346241	884.566385908746	443.379768091104	-8.57219976434332	0.616923213212804	-13.8950838301272	6.78440335139423e-44	1.08531288641089e-41	0.054	0.066	0.222	0.330	0.365	0.260	0.382	0.856	0.702	0.118	0.376	0.338	0.023	0.124	0.061	0.289	0.564	0.428	0.202	0.244	0.552	0.293	0.008	0.221	17.407	22.491	30.622
Pdensi_DN19167_c0_g1d285960	FC_3	Needles	715.905810133131	4.1821153898067	360.043962761469	7.43106719594492	0.535416611083804	13.879037448806	8.4876081168207e-44	1.35395281029734e-41	16.549	23.340	14.738	20.590	24.081	29.546	22.006	22.158	24.654	30.357	22.379	29.753	17.721	25.525	20.866	16.068	15.440	18.635	15.103	4.095	7.318	1.170	0.636	0.092	0.078	0.137	0.092
Pdensi_DN11716_c0_g1d269111	FC_3	Needles	3057.1651787257	26.7710738856805	1541.96812630569	6.85999937023093	0.494710345637691	13.8666988283584	1.00810727535331e-43	1.60362682593422e-41	81.434	174.655	164.272	305.251	321.498	175.726	326.925	190.775	238.062	100.982	218.642	72.177	45.048	138.912	93.921	349.033	83.792	38.979	18.496	2.200	8.156	0.980	0.111	0.000	0.736	0.506	0.838
Pdensi_DN21604_c0_g1d221578	FC_3	Needles	18.8166505468307	2194.070950403	1106.44380047492	-6.85111003011219	0.494164893746065	-13.8640160740207	1.04651276378855e-43	1.66005652138223e-41	0.371	0.433	0.184	0.625	0.706	1.276	0.507	0.371	0.129	0.193	0.234	0.319	0.179	0.856	0.689	0.000	0.636	0.350	0.055	0.000	0.622	1.145	8.765	7.204	40.159	73.398	62.894
Pdensi_DN15641_c0_g2d54531	FC_3	Needles	288.828278655813	5361.44884440336	2825.13856152959	-4.21543849536308	0.304242636384732	-13.8555152737778	1.17808433793095e-43	1.86354514125782e-41	12.304	7.278	5.838	11.726	8.364	7.002	6.340	6.460	7.441	5.856	8.163	7.111	10.367	8.487	6.680	8.314	3.841	4.243	4.626	10.132	6.408	14.007	3.978	6.633	98.567	150.983	180.155
Pdensi_GG_37606_c0_g1	FC_3	Needles	3008.08596184418	1.9524004919885	1505.01918116808	10.6336721213138	0.768383123552352	13.8390235227352	1.48206185141858e-43	2.33785968372797e-41	111.956	100.344	96.325	77.897	113.596	70.572	175.386	266.937	376.297	316.047	378.376	333.470	119.244	81.232	64.082	147.279	206.967	160.722	232.299	135.136	207.828	20.434	14.596	0.902	0.041	0.029	0.083
Pdensi_GG_45822_c0_g1	FC_3	Needles	2646.34913873244	11170.0675520854	6908.20834540893	-2.07769579541804	0.150397976111036	-13.8146526246079	2.07954959323993e-43	3.27124704069936e-41	89.261	96.986	100.463	124.460	95.784	107.186	82.544	84.025	101.855	71.340	77.480	68.742	74.900	81.958	78.653	84.378	65.007	72.663	59.000	50.793	55.181	48.775	15.347	17.379	247.126	300.654	337.781
Pdensi_DN20088_c0_g1d219424	FC_3	Needles	2798.27100897084	15.8846187066189	1407.07781383873	7.57807382947095	0.548786265155892	13.8087891600536	2.25591589900288e-43	3.53885089641366e-41	62.563	97.353	64.305	90.631	110.813	100.399	78.290	67.945	85.516	47.039	72.396	53.830	69.356	106.399	75.254	44.544	23.715	13.608	10.653	2.868	8.025	3.230	0.459	0.225	0.663	0.124	0.415
Pdensi_DN23028_c1_g1d546584	FC_3	Needles	2165.02537831646	81.6805785700886	1123.35297844328	4.69934240915049	0.340357212305976	13.8070892557607	2.30977491664303e-43	3.61333020799709e-41	62.307	83.825	56.058	84.463	84.156	71.411	87.798	67.203	77.801	59.864	69.956	57.038	56.344	81.763	55.879	61.830	57.917	43.004	37.824	31.110	44.429	10.751	6.297	3.561	1.153	2.886	2.625
Pdensi_DN12062_c0_g2	FC_3	Needles	43.670213016255	1541.8639549781	792.767083997177	-5.14816905959362	0.372870755305783	-13.8068459012607	2.31758921521743e-43	3.61556686660505e-41	1.073	0.725	0.832	1.377	1.617	1.727	1.197	0.426	0.342	0.360	0.555	0.261	1.155	0.960	1.767	0.532	1.251	0.314	0.252	0.545	0.252	0.198	0.018	0.030	26.317	49.771	48.231
Pdensi_DN23765_c0_g2d549920	FC_3	Needles	1954.51724110687	98597.0572971529	50275.7872691299	-5.65687859545394	0.409805642114671	-13.8038084743378	2.41736463857927e-43	3.76086152425121e-41	78.071	36.806	42.666	56.451	32.649	31.618	11.802	23.802	29.997	12.914	34.147	23.914	84.319	37.548	48.585	88.343	51.587	51.139	140.271	89.247	288.611	88.856	0.818	0.957	1874.075	2629.188	3378.273
Pdensi_DN16320_c0_g1d398274	FC_3	Needles	659.529628424205	9025.87587566318	4842.7027520437	-3.77514729099332	0.273494673844259	-13.8033667637092	2.43222583146914e-43	3.77361503660542e-41	23.815	16.913	13.735	21.875	23.138	24.899	17.141	15.673	20.572	14.112	17.277	15.500	21.656	18.800	17.902	12.882	16.374	12.139	17.337	14.195	24.489	19.994	29.165	115.909	171.683	230.435	318.797
Pdensi_DN14753_c0_g1d464849	FC_3	Needles	5.41645083454653	2065.7538300656	1035.58514045007	-8.5618576690679	0.621347681907708	-13.7794956324302	3.38629705630011e-43	5.23950825951572e-41	0.058	1.061	0.245	0.091	0.035	0.466	0.095	0.060	0.423	0.237	0.220	0.224	0.080	0.200	0.212	0.013	0.145	0.110	0.083	0.270	0.125	0.434	5.589	13.868	74.549	29.067	52.546
Pdensi_DN12749_c0_g1d270721	FC_3	Needles	249.954431952483	2418.67078293026	1334.31260744137	-3.27558006713276	0.237723658813437	-13.7789401504349	3.41245173630946e-43	5.26558969556417e-41	9.786	6.427	5.033	3.693	4.652	8.374	1.611	1.384	1.685	0.958	1.886	0.930	7.744	8.195	6.292	5.148	3.421	2.672	3.197	3.273	6.255	1.778	0.737	1.124	46.176	78.840	68.988
Pdensi_DN23606_c1_g2d549348	FC_3	Needles	2984.78404660311	23.0549009350537	1503.91947376908	7.0891339946604	0.514635129698104	13.7750681707622	3.60043062921625e-43	5.54055398186185e-41	3.614	4.919	3.184	44.593	136.439	183.409	42.097	47.905	32.598	23.071	26.987	24.977	53.475	115.934	99.960	15.564	29.280	18.870	41.027	31.976	40.282	9.001	5.902	3.213	0.828	0.298	0.618
Pdensi_DN16297_c0_g1d10483	FC_3	Needles	177.446175712678	1420.90452243522	799.175349073946	-3.00172335527969	0.217913778975723	-13.7748212590729	3.61276133598433e-43	5.5444627224063e-41	4.498	5.051	4.640	6.357	6.973	6.101	5.341	7.183	8.119	5.776	6.970	7.209	4.307	5.790	5.754	3.988	2.838	3.156	3.007	5.399	4.685	5.613	1.598	1.088	28.846	42.385	42.179
Pdensi_DN15957_c0_g1	FC_3	Needles	117.534499687536	3025.93017854266	1571.7323391151	-4.68830121102238	0.340404837902298	-13.7727220327227	3.71930751452775e-43	5.69255093372179e-41	3.359	5.676	2.934	10.209	4.788	5.492	9.656	5.649	7.261	7.315	6.729	5.376	3.433	2.780	4.198	5.383	1.841	2.670	7.681	2.181	4.359	3.780	41.610	25.740	72.894	62.053	102.679
Pdensi_DN8397_c0_g1d208435	FC_3	Needles	1596.28729502428	34.6071572993553	815.447226161816	5.48494792038208	0.398299488534975	13.7709137929271	3.8135869340099e-43	5.82111665964907e-41	43.179	74.618	54.337	87.438	84.369	56.773	75.613	77.755	87.148	67.416	78.959	64.277	36.855	68.411	38.622	52.573	46.996	48.460	28.064	28.457	22.571	2.120	0.756	0.239	0.476	1.164	1.159
Pdensi_DN18008_c1_g1d402900	FC_3	Needles	1726.97740577067	24.7697370083991	875.873571389537	6.10647358826655	0.443475869330512	13.7695735226476	3.88499764421412e-43	5.91417786537219e-41	67.193	99.344	103.026	140.831	121.720	75.625	105.518	98.847	94.898	73.073	113.727	64.900	41.674	74.634	39.244	124.409	27.584	16.039	17.685	31.722	15.499	37.263	1.608	0.817	0.496	1.049	0.450
Pdensi_DN38447_c0_g2	FC_3	Needles	1.91392204292053	1931.47052277546	966.69222240919	-9.88613916589669	0.718288558847155	-13.7634646189601	4.22770758189563e-43	6.41863486227211e-41	0.052	1.374	0.141	0.174	0.095	0.277	0.826	0.234	0.624	0.977	0.244	0.476	0.029	0.118	0.029	0.094	0.085	0.259	1.129	0.579	0.185	3.653	3.220	6.377	29.388	45.367	80.888
Pdensi_DN19022_c0_g1d14437	FC_3	Needles	1367.71093604958	2.64733423690347	685.179135143243	9.22089868421137	0.670166178859915	13.7591226998324	4.48941586663588e-43	6.79774386437406e-41	22.840	35.832	14.291	36.092	54.683	41.196	41.595	64.150	43.536	46.731	57.499	35.076	35.808	49.582	37.031	35.268	50.470	24.985	49.953	74.620	52.830	63.152	21.855	3.722	0.093	0.101	0.000
Pdensi_DN22002_c1_g4	FC_3	Needles	761.969884787841	11.9811309917782	386.97550788981	6.0135059734968	0.437505245131752	13.7449917238955	5.45792974275025e-43	8.24220163551858e-41	21.613	38.007	26.872	43.815	38.913	29.707	46.402	55.336	58.379	40.885	49.137	40.211	18.709	30.622	19.142	26.107	8.848	6.405	2.543	2.025	4.244	0.710	0.678	1.233	0.311	0.271	0.393
Pdensi_DN16187_c0_g1d110613	FC_3	Needles	8.89455841747285	1979.70662902435	994.300593720913	-7.77057310614263	0.565378186300768	-13.7440270856309	5.53115961581413e-43	8.33057364477537e-41	0.230	0.920	0.581	0.258	0.432	0.488	0.032	0.079	0.063	0.023	0.037	0.012	0.164	0.477	0.160	0.079	0.619	0.303	0.030	0.332	1.207	0.162	0.000	0.000	31.307	44.335	83.527
Pdensi_DN24569_c0_g1d133942	FC_3	Needles	893.619786881978	12.4259006989932	453.022843790486	6.33957064001594	0.462064190382678	13.7201080974606	7.69505937639664e-43	1.15589181030595e-40	31.691	34.620	33.329	31.291	22.367	24.915	20.909	19.256	20.642	11.251	17.976	12.915	23.228	27.879	28.605	28.201	18.868	15.791	7.368	2.793	7.272	0.197	0.132	0.000	0.486	0.228	0.215
Pdensi_DN22822_c0_g1d545808	FC_3	Needles	2759.40829164569	3.50374564703896	1381.45601864637	10.1167647843949	0.737820444684588	13.7116894188528	8.64218684962289e-43	1.29472762247128e-40	9.598	99.734	37.922	41.487	259.698	66.929	30.177	17.654	7.832	7.051	15.723	18.895	54.618	99.084	94.403	18.456	14.422	5.175	1.792	2.427	2.863	0.215	1.930	0.194	0.185	0.053	0.000
Pdensi_DN17850_c1_g2	FC_3	Needles	1622.0592406341	159.096444288477	890.577842461291	3.34965581591533	0.244537143787965	13.6979428320295	1.04441576336264e-42	1.5605610733305e-40	36.880	45.754	51.881	52.942	53.516	55.125	56.423	47.622	58.399	35.033	61.495	32.633	39.005	51.961	54.000	38.857	31.763	31.865	29.943	21.110	24.199	25.822	32.462	60.079	3.610	5.238	3.804
Pdensi_DN24740_c2_g2	FC_3	Needles	1976.00423258522	28422.8705020646	15199.4373673249	-3.84655533622828	0.281181019948783	-13.6799963842827	1.33699346585409e-42	1.99247210450834e-40	66.886	59.920	49.456	73.678	70.853	51.129	44.982	47.971	53.122	36.030	49.018	31.266	67.404	61.364	46.313	53.642	45.559	37.472	38.586	72.542	64.035	85.556	56.542	79.684	503.469	855.067	926.475
Pdensi_DN25373_c0_g1d138075	FC_3	Needles	2210.3197611148	16.2916516797217	1113.30570639726	7.22118001948296	0.528212220648907	13.6709824899768	1.51337928526079e-42	2.24941388252804e-40	12.228	24.518	63.242	49.594	32.545	89.333	75.528	37.626	39.299	46.622	15.102	17.384	62.453	69.388	64.950	106.207	84.679	74.090	175.536	44.430	78.319	21.034	27.331	11.643	0.703	0.160	0.349
Pdensi_DN14366_c0_g1d342022	FC_3	Needles	6510.65784694129	3.48718164489174	3257.07251429309	10.7929384672604	0.790094481915905	13.6603136894319	1.75227285240055e-42	2.5976756971582e-40	271.528	339.270	128.882	697.781	661.646	104.825	583.154	325.000	157.160	381.273	254.055	90.642	200.217	321.130	64.736	308.883	399.022	130.301	245.194	53.411	92.687	6.214	3.014	2.983	0.045	0.065	0.174
Pdensi_DN21064_c0_g1d415633	FC_3	Needles	317.019179893739	3451.77093093124	1884.39505541249	-3.44629312170984	0.252836420376568	-13.6305248926441	2.6367696756275e-42	3.89870148122155e-40	12.505	8.560	9.276	13.922	7.469	9.073	9.065	7.597	9.559	9.846	6.908	6.535	10.997	8.804	8.203	10.448	5.098	5.469	5.004	8.291	8.647	9.443	5.036	3.602	70.486	97.728	106.965
Pdensi_DN18117_c1_g1	FC_3	Needles	2351.6945502456	49.7922891684523	1200.74341970702	5.61256302898607	0.412132261987111	13.6183539767668	3.11509735696584e-42	4.5896998907874e-40	41.172	68.276	45.427	57.356	67.371	76.665	65.200	66.647	84.750	58.593	73.691	72.915	54.080	72.062	83.997	50.814	33.876	25.760	25.428	15.083	27.335	7.599	1.151	0.311	1.762	1.162	0.842
Pdensi_GG_89055_c0_g1	FC_3	Needles	84.2038087750911	1223.12319542248	653.663502098786	-3.86285288681395	0.283653044075494	-13.6182317359015	3.12031512970713e-42	4.5896998907874e-40	1.762	2.818	3.398	3.222	1.711	7.199	2.378	3.376	5.335	4.528	7.105	5.775	2.402	2.682	2.422	1.997	1.119	3.598	5.177	4.362	9.922	2.922	2.998	19.428	20.954	38.381	39.243
Pdensi_GG_125970_c0_g1	FC_3	Needles	2191.35429109242	20.3863939661853	1105.8703425293	6.83166772446914	0.50181359810122	13.6139549631956	3.30844315456763e-42	4.85381180940841e-40	3.176	2.115	2.722	22.765	54.694	75.732	12.705	19.071	26.316	7.650	14.839	21.934	44.572	77.108	75.175	20.575	30.896	28.052	49.240	61.668	46.259	16.337	83.281	65.054	0.747	0.245	0.553
Pdensi_DN24746_c0_g1d72683	FC_3	Needles	21.2780177820211	800.293740404019	410.78587909302	-5.23980294314113	0.384954547598458	-13.6114847215851	3.4222012954379e-42	5.00773280001675e-40	0.599	0.523	0.216	0.568	0.567	1.823	0.896	0.698	1.571	1.113	0.967	0.798	0.560	0.579	0.758	0.143	0.579	0.223	0.576	0.804	0.481	2.487	0.872	27.526	12.806	26.287	25.644
Pdensi_DN22365_c0_g1d496262	FC_3	Needles	1039.88041138939	28.9022160289749	534.391313709183	5.17612475370388	0.380430582848793	13.6059638395612	3.6907053019486e-42	5.38671755797292e-40	33.546	41.900	24.235	28.582	20.650	27.570	27.262	18.727	21.269	18.618	23.846	18.626	24.932	40.261	28.198	27.126	16.544	17.026	10.316	3.497	6.062	0.481	0.742	0.179	0.701	1.072	0.525
Pdensi_GG_17837_c0_g1	FC_3	Needles	8522.74051495883	93.0980056265227	4307.91926029268	6.51275491625015	0.478880366779543	13.5999622620744	4.0064011398036e-42	5.8324549240894e-40	187.605	299.408	303.822	285.798	267.378	192.079	299.418	412.159	464.543	352.590	545.398	399.420	213.801	384.731	169.744	239.683	161.437	116.360	14.776	21.218	30.180	0.746	0.203	0.380	1.935	4.164	1.417
Pdensi_DN26099_c1_g1d76274	FC_3	Needles	101.047030333557	1957.78888924197	1029.41795978776	-4.27237215293936	0.314321516187278	-13.5923630197616	4.44494251834745e-42	6.45428448241067e-40	1.475	2.334	2.868	1.505	2.738	2.536	1.167	4.885	4.388	2.522	5.552	3.411	2.265	4.271	2.562	0.922	3.677	2.604	2.610	6.083	3.199	6.887	9.919	2.691	37.954	54.955	63.590
Pdensi_DN18371_c0_g1d114899	FC_3	Needles	1185.5297745584	7420.52645316521	4303.02811386181	-2.64621226875921	0.194810141109294	-13.5835447461362	5.01398677931562e-42	7.26194555786812e-40	37.908	40.036	29.814	50.130	46.670	42.492	33.568	39.089	36.960	31.114	38.744	27.908	34.990	40.232	30.439	34.142	31.233	25.955	23.560	35.013	23.692	25.338	17.771	18.021	149.342	221.295	221.971
Pdensi_DN25189_c2_g1d558622	FC_3	Needles	7.62585547018191	1209.01116686017	608.318511165176	-7.27020162001917	0.535423892450435	-13.5784034342326	5.37860989000728e-42	7.77017035895695e-40	0.031	0.532	0.092	0.039	0.186	0.465	0.203	0.771	0.145	0.181	1.248	0.146	0.137	0.426	0.139	0.196	0.443	0.039	0.527	1.545	1.017	0.093	0.000	0.000	36.150	34.439	23.288
Pdensi_DN9784_c0_g1d103179	FC_3	Needles	2608.00496135208	7.40854663101597	1307.70675399155	8.62141582754889	0.635133857025595	13.5741713847912	5.69844827289861e-42	8.21127546295797e-40	2.215	4.560	6.702	41.514	107.598	143.217	45.225	48.599	33.242	17.622	19.205	17.795	35.812	89.527	110.008	9.693	29.531	14.090	8.026	23.685	8.212	860.763	1093.289	1016.400	0.278	0.100	0.142
Pdensi_DN21322_c3_g3	FC_3	Needles	1.50457958411444	1366.68868874566	684.096634164886	-9.77180669223894	0.72050170514239	-13.5625032147672	6.68163306903712e-42	9.60357565227341e-40	0.032	0.271	0.000	0.040	0.076	0.068	0.000	0.000	0.037	0.037	0.040	0.112	0.000	0.072	0.071	0.000	0.035	0.079	0.072	0.220	0.180	0.237	0.039	0.064	20.904	49.106	40.983
Pdensi_DN16420_c0_g1d10655	FC_3	Needles	515.481300964386	4505.80284816259	2510.64207456349	-3.12789670696904	0.230685230892485	-13.5591545885608	6.99375001002237e-42	1.00267357738624e-39	15.907	18.219	16.770	19.914	17.955	23.187	12.203	13.683	16.464	11.170	13.055	11.299	14.001	18.405	13.662	15.176	14.809	10.141	21.351	10.874	18.764	5.611	11.718	12.217	83.450	136.530	141.522
Pdensi_DN11834_c0_g1d336839	FC_3	Needles	3174.22493962934	24944.7367067125	14059.4808231709	-2.97415503238616	0.219689440770976	-13.5379971925309	9.32980866936457e-42	1.33177411557779e-39	108.685	118.231	70.649	137.883	125.439	99.688	75.624	93.854	70.844	62.853	86.644	48.943	94.751	115.052	73.441	77.165	48.773	34.457	23.930	41.040	33.744	16.324	10.142	2.404	581.694	732.297	660.308
Pdensi_DN18686_c0_g1d217541	FC_3	Needles	3072.5187639268	19196.6220544419	11134.5704091844	-2.64314275504616	0.195239567919384	-13.5379461408024	9.33629390578107e-42	1.33177411557779e-39	54.837	68.742	59.574	102.393	125.641	110.278	80.808	83.466	78.652	68.561	83.708	55.501	81.801	107.595	85.257	73.271	69.489	54.457	74.136	89.682	77.010	91.596	101.968	56.420	471.557	471.835	566.081
Pdensi_DN39582_c1_g1	FC_3	Needles	456.320566880095	3908.16587071702	2182.24321879856	-3.09883197905401	0.228944804205175	-13.5352797798237	9.68131512906939e-42	1.3775197883397e-39	13.853	14.546	11.904	12.342	16.554	16.599	14.514	14.850	19.054	14.072	19.714	19.963	13.122	14.457	13.050	8.184	3.744	3.566	4.089	6.261	6.116	12.127	11.703	7.242	80.692	139.530	92.626
Pdensi_DN15488_c2_g1	FC_3	Needles	9.0382509850643	1944.28389344427	976.661072214669	-7.71729873211538	0.570798181306374	-13.5201880189123	1.18871599572268e-41	1.68714252726254e-39	0.131	0.156	0.103	0.527	0.805	0.582	0.978	1.399	0.309	0.597	1.113	0.175	0.146	0.537	0.150	0.053	0.043	0.071	0.347	0.308	0.253	0.044	0.065	0.087	26.596	63.999	67.713
Pdensi_GG_84077_c1_g1	FC_3	Needles	998.738635191527	7.10676403253987	502.922699612033	7.18336241895138	0.531429653424264	13.5170522997078	1.24047430453223e-41	1.7562014966415e-39	16.058	40.884	39.077	20.272	30.191	19.046	26.768	22.582	23.948	22.491	20.549	18.809	25.586	35.026	28.709	16.667	11.068	12.446	2.586	2.557	5.552	4.006	11.495	1.651	0.176	0.322	0.057
Pdensi_DN15820_c0_g1d9909	FC_3	Needles	2269.22239919701	41229.7030142142	21749.4627067056	-4.18350799277557	0.309754766847873	-13.5058712262859	1.44395395693954e-41	2.03917986487496e-39	68.268	61.588	37.985	72.766	64.028	53.565	44.174	32.006	40.986	34.679	30.108	27.972	75.997	72.934	52.389	42.479	23.161	21.778	23.724	33.989	37.270	51.264	12.164	9.888	673.356	1227.366	1425.462
Pdensi_DN25409_c0_g2d74733	FC_3	Needles	1321.04218743234	36.6667903575157	678.854488894928	5.17273005719109	0.383047993416662	13.5041304120981	1.47849159638559e-41	2.08276067421184e-39	9.616	21.686	17.151	35.284	51.971	67.510	35.223	28.768	30.507	21.648	26.829	18.717	23.642	47.445	47.879	14.882	19.870	12.170	38.398	21.043	41.043	18.618	21.639	17.443	0.818	1.005	1.055
Pdensi_DN14531_c0_g1	FC_3	Needles	7.98911086531484	752.043664262012	380.016387563663	-6.54116193721824	0.484388891621308	-13.5039470358706	1.48217726309965e-41	2.08277167268817e-39	0.137	1.560	0.062	1.179	0.356	0.889	1.833	0.347	0.434	1.650	0.469	0.412	0.138	0.299	0.265	0.056	0.192	0.063	0.610	0.101	0.248	0.816	0.000	0.101	21.828	14.443	21.930
Pdensi_DN38616_c0_g3	FC_3	Needles	1831.67836914337	31.2424589536463	931.46041404851	5.9447433748054	0.440558231790212	13.4936608734988	1.70423594160637e-41	2.38298472526342e-39	32.500	66.693	50.531	57.883	53.076	68.096	59.096	42.290	50.714	33.047	58.172	38.567	38.985	61.841	63.428	40.816	22.082	18.087	22.393	8.478	15.868	5.304	4.079	0.872	1.157	0.764	0.477
Pdensi_DN21084_c0_g1d415604	FC_3	Needles	72.1997203898592	10114.5660163702	5093.38286838005	-7.12818453703085	0.528416403927127	-13.489710925049	1.79804143933648e-41	2.50795780072967e-39	3.223	3.492	1.797	4.967	6.101	4.249	6.398	3.007	2.992	2.116	3.601	4.206	2.370	3.304	0.792	0.642	0.000	1.306	0.000	1.655	1.030	2.712	6.954	40.698	224.740	394.796	188.456
Pdensi_DN10363_c0_g1	FC_3	Needles	670.560257559282	4070.58155321849	2370.57090538889	-2.60106394546727	0.19292652042025	-13.482148228255	1.99220638355374e-41	2.77195694104787e-39	18.504	22.884	23.331	22.857	21.955	26.909	19.393	23.769	30.435	22.013	26.562	28.862	16.485	23.314	20.218	18.751	11.999	10.625	18.718	12.807	22.221	55.442	47.756	56.112	93.781	105.797	122.132
Pdensi_DN32205_c0_g1d235641	FC_3	Needles	1392.14151827376	7445.71553408257	4418.92852617817	-2.41858927445378	0.179652071563022	-13.4626294782542	2.59513932556523e-41	3.60202794134214e-39	40.181	58.042	37.417	67.338	56.135	41.619	34.873	44.599	45.764	21.825	44.558	22.709	36.928	49.583	37.999	37.579	28.673	20.967	19.494	22.377	21.595	9.128	2.615	0.496	176.314	196.421	214.836
Pdensi_GG_19473_c0_g1	FC_3	Needles	32715.5045240969	95.2172170731691	16405.360870585	8.43302088989625	0.626437912940463	13.4618622463512	2.62223038814855e-41	3.63073121958074e-39	299.710	1517.647	1177.423	970.138	1627.511	1483.056	1058.727	1964.017	2366.000	862.107	2207.971	1755.041	330.154	1572.670	1086.890	856.980	1846.207	1136.315	535.098	396.143	597.897	6.224	0.000	0.589	3.016	3.293	1.066
Pdensi_DN19974_c0_g4	FC_3	Needles	1884.36388583946	30.250351340073	957.307118589766	5.9868658196175	0.444740007702771	13.4614959660176	2.63526280670631e-41	3.63987640838483e-39	34.478	102.031	80.424	142.488	153.697	101.253	130.045	131.065	122.915	93.512	138.744	92.539	31.711	86.511	52.843	91.423	17.288	12.341	30.279	21.395	42.893	75.339	0.474	0.381	0.829	0.825	0.679
Pdensi_DN10846_c0_g1d335071	FC_3	Needles	15.3409811983139	1771.10695951069	893.223970354504	-6.85973951224843	0.509742318616618	-13.4572690195018	2.79040202559376e-41	3.84478021190693e-39	0.035	0.076	0.000	0.220	0.926	0.263	0.287	1.403	1.558	1.886	1.441	1.937	0.643	0.423	0.277	0.239	0.272	0.486	2.949	4.163	2.110	5.237	11.145	8.227	33.740	33.789	73.323
Pdensi_DN5238_c0_g1d100335	FC_3	Needles	408.34879364261	4496.76501817814	2452.55690591038	-3.45956982821057	0.25714131941992	-13.4539631204154	2.91803847884257e-41	4.01088638487512e-39	11.516	14.833	10.296	15.518	17.451	13.715	11.266	12.343	12.353	10.290	12.241	10.452	10.459	16.498	9.711	11.179	11.094	7.938	7.869	14.796	8.657	11.315	5.148	7.952	108.536	133.209	113.383
Pdensi_DN14925_c0_g1d53638	FC_3	Needles	3651.74317503391	41883.3168908551	22767.5300329445	-3.51966224582673	0.261703517276451	-13.4490444853622	3.11876283958742e-41	4.27640531733259e-39	84.741	109.292	79.197	127.345	133.607	88.223	94.222	85.459	88.879	66.105	91.016	61.930	106.201	116.241	102.564	131.634	134.185	142.958	166.373	167.896	127.279	64.696	33.002	9.028	1148.191	872.123	1239.169
Pdensi_DN14879_c0_g1d53497	FC_3	Needles	376.996893910313	2338.79628336765	1357.89658863898	-2.63127985518872	0.195732985000962	-13.4432111949643	3.37468072942878e-41	4.61613936491671e-39	9.004	10.419	8.517	13.868	9.796	10.738	10.853	12.064	17.433	11.851	14.674	14.007	9.825	12.905	10.966	11.382	11.023	9.813	11.715	9.366	9.097	7.702	6.875	4.329	58.850	60.116	64.772
Pdensi_DN13036_c0_g1d271206	FC_3	Needles	229.803694385129	2874.95922219573	1552.38145829043	-3.64625375081177	0.27130756078512	-13.4395581909332	3.54547094224564e-41	4.83807275805712e-39	9.461	6.711	5.469	8.551	7.778	5.528	6.573	5.921	5.188	4.558	6.145	3.833	8.209	6.889	5.228	6.028	3.347	2.884	2.371	3.972	3.615	2.802	0.444	0.129	63.410	89.408	75.767
Pdensi_DN24990_c0_g1d428723	FC_3	Needles	107.499052890411	1716.67285308751	912.085952988959	-3.99374008341537	0.297354859552083	-13.430888903014	3.98597968690253e-41	5.42610648243486e-39	5.787	4.295	2.320	2.751	2.829	2.902	1.681	0.986	1.287	1.172	1.035	1.939	2.366	4.290	3.012	4.336	3.681	3.837	2.786	4.686	3.943	4.221	0.699	0.862	36.664	59.505	40.893
Pdensi_DN8321_c0_g1d102256	FC_3	Needles	2388.25241371302	3.85186915406459	1196.05214143354	9.30140451232662	0.692668069706565	13.4283719996895	4.12377744330241e-41	5.60022821616823e-39	16.873	37.353	6.616	1.759	0.248	109.884	0.651	0.198	0.139	0.223	0.121	0.057	35.607	83.965	95.890	1.353	0.708	0.210	0.163	0.194	0.137	0.143	0.381	0.049	0.111	0.188	0.029
Pdensi_DN18175_c1_g1	FC_3	Needles	2719.47374275232	19776.1974334108	11247.8355880816	-2.86251481573678	0.21320748652988	-13.4259582640669	4.26037442375831e-41	5.77189003869457e-39	82.043	81.653	60.113	83.092	85.854	80.109	58.398	73.348	84.018	71.716	84.720	77.927	82.120	89.995	69.947	56.042	45.956	40.688	33.421	54.557	46.754	40.737	29.780	55.113	373.662	638.225	575.177
Pdensi_DN13873_c0_g1d340772	FC_3	Needles	1157.45964050865	47.4943360705	602.476988289577	4.57637961526562	0.341142888340644	13.4148468916519	4.94954245013297e-41	6.68956059548998e-39	8.102	43.430	17.132	17.511	33.292	27.759	33.295	39.446	42.406	21.135	37.492	20.546	25.412	36.272	41.855	15.549	24.284	17.539	15.320	20.288	12.875	19.644	25.240	13.689	0.809	1.471	1.552
Pdensi_DN13656_c0_g1d272376	FC_3	Needles	1308.96065452993	15539.2093356017	8424.08499506581	-3.56915747242867	0.266092814144466	-13.4132050273666	5.06037313694549e-41	6.82306977964816e-39	33.287	33.927	22.948	51.458	49.597	35.542	28.883	42.314	40.373	33.363	44.150	30.116	38.362	50.223	28.437	33.500	30.102	22.087	24.212	30.008	24.051	15.156	16.689	18.632	365.607	395.529	464.917
Pdensi_DN16301_c1_g1	FC_3	Needles	2.45064326003604	1031.28915879244	516.86990102624	-8.75075576736205	0.65284683376683	-13.4039951099578	5.7294053797005e-41	7.70679873283704e-39	0.123	0.081	0.056	0.165	0.023	0.060	0.123	0.078	0.209	0.033	0.107	0.190	0.115	0.065	0.022	0.043	0.026	0.052	0.424	1.116	0.121	0.831	0.023	0.115	32.646	25.386	21.458
Pdensi_DN3468_c0_g1d326887	FC_3	Needles	3850.70531505555	488.594714166867	2169.65001461121	2.98433257251683	0.222836623362755	13.3924690092734	6.69186136371311e-41	8.97001862480563e-39	108.000	130.287	131.926	154.891	108.553	108.552	154.663	127.618	152.551	147.688	162.513	124.892	106.749	135.663	101.508	128.189	108.461	110.371	72.988	73.028	109.556	28.885	33.000	3.496	13.057	13.568	11.642
Pdensi_DN22489_c0_g3	FC_3	Needles	2.42896746317685	1361.46533896189	681.947153212535	-9.15585204858175	0.683661481138978	-13.3923766384032	6.70019049672043e-41	8.97001862480563e-39	0.000	0.000	0.000	0.063	0.000	0.242	0.137	0.000	0.000	0.029	0.000	0.000	0.111	0.057	0.056	0.000	0.028	0.063	0.142	0.145	0.107	0.488	1.198	0.458	20.904	29.296	59.345
Pdensi_DN4859_c0_g1d205875	FC_3	Needles	3122.12806047025	2.38789710235729	1562.2579787863	10.0970127041515	0.754173670639226	13.3881798016011	7.08969834083466e-41	9.44755367702919e-39	16.579	36.724	23.680	11.550	68.444	31.765	38.124	23.505	24.655	21.219	15.515	17.814	101.072	70.473	103.730	25.572	44.155	96.525	38.825	47.324	74.340	4.884	7.482	1.061	0.000	0.197	0.000
Pdensi_DN19549_c0_g1d61229	FC_3	Needles	58.6074811532281	1936.80230977832	997.704895465774	-5.0395743040666	0.376419839477076	-13.3881739896271	7.09025306858097e-41	9.44755367702919e-39	0.813	3.500	1.887	1.600	3.572	2.421	3.277	5.156	4.091	3.680	7.491	4.395	1.345	2.737	1.210	2.850	3.755	1.711	9.358	1.292	2.454	0.529	2.922	2.443	43.825	66.111	44.120
Pdensi_DN29429_c0_g1	FC_3	Needles	1346.96938090953	43.4777494277442	695.223565168638	4.96417181740455	0.371130626230933	13.37580750966	8.37392929272588e-41	1.1131821968241e-38	27.285	49.974	55.366	64.273	52.068	55.487	47.897	48.478	51.009	44.309	41.181	33.941	30.200	52.264	38.651	42.894	95.396	124.214	70.002	10.041	45.504	2.415	1.063	1.007	1.076	1.556	0.802
Pdensi_DN38063_c0_g1d316747	FC_3	Needles	816.924524176982	10.1161036031329	413.520313890057	6.40097505392055	0.478674106555368	13.3723027133914	8.77806301650057e-41	1.16417261972934e-38	5.198	27.182	20.142	13.497	28.470	20.026	16.371	24.467	29.226	13.410	20.861	17.109	16.765	24.823	31.522	12.204	28.503	28.022	15.336	16.148	21.798	43.216	34.401	17.191	0.298	0.277	0.198
Pdensi_GG_10390_c0_g1	FC_3	Needles	1059.54151656941	7200.00135574663	4129.77143615802	-2.76387679240834	0.206790940323021	-13.3655603484901	9.61085149237741e-41	1.27164140190031e-38	29.605	32.898	29.667	50.452	44.501	41.100	32.300	40.882	47.345	31.638	36.270	30.388	27.939	37.994	28.842	36.164	39.261	37.154	60.011	40.534	42.798	20.125	11.613	7.624	181.000	178.474	205.844
Pdensi_DN19182_c0_g3d482227	FC_3	Needles	6.04541556800316	1508.94069751649	757.493056542245	-7.96098208501149	0.59589130715185	-13.3597889236918	1.03858229112644e-40	1.37097704304173e-38	0.116	0.062	0.000	0.097	0.209	0.767	0.358	0.120	0.181	0.113	0.171	0.069	0.021	0.155	0.370	0.018	0.171	0.097	0.839	2.630	1.660	2.175	3.443	18.869	32.378	43.216	44.404
Pdensi_GG_22034_c0_g1	FC_3	Needles	108.640198738065	1199.9356634341	654.287931086082	-3.46160461003875	0.259159108757729	-13.3570632598323	1.0773119423347e-40	1.4187947742887e-38	5.802	3.591	0.832	8.356	3.534	1.340	4.105	3.045	0.495	3.916	1.561	2.430	2.736	4.302	2.745	2.972	2.658	0.503	4.143	6.687	1.788	46.365	40.668	30.786	26.094	34.988	34.274
Pdensi_DN20970_c1_g1	FC_3	Needles	2.35036173327204	1367.26270734678	684.806534540026	-9.17904923127276	0.688334701313502	-13.3351539792444	1.44555932437507e-40	1.89935091738655e-38	0.152	0.000	0.000	0.000	0.091	0.164	0.125	0.119	0.089	0.089	0.000	0.135	0.084	0.087	0.049	0.000	0.042	0.000	0.129	0.088	0.244	0.172	0.140	1.773	15.377	51.249	45.725
Pdensi_GG_60154_c0_g1	FC_3	Needles	9.49363100232021	873.872140171498	441.682885586909	-6.52771510155196	0.489572126282463	-13.3335105311648	1.47776750382593e-40	1.93717531809404e-38	0.000	0.108	0.050	0.000	0.121	0.271	0.441	0.418	1.117	1.350	2.406	1.482	0.279	0.288	0.281	0.226	0.604	1.372	1.752	1.516	1.507	2.252	1.538	1.117	12.079	24.526	34.316
Pdensi_DN25615_c3_g4	FC_3	Needles	449.721234316739	8815.73630311119	4632.72876871396	-4.29321644012317	0.322010652137888	-13.3325292552272	1.49733770666357e-40	1.95829640481196e-38	14.881	7.815	8.211	17.921	14.499	9.874	9.053	13.272	16.389	10.645	16.669	11.669	14.968	15.443	9.563	11.171	7.886	8.341	8.196	12.930	9.685	11.925	4.290	1.208	145.265	283.608	283.138
Pdensi_DN17242_c0_g1d350244	FC_3	Needles	2881.22561183917	20835.3122176101	11858.2689147247	-2.85429746994255	0.214198968267282	-13.3254491981534	1.64638838741632e-40	2.14827129906419e-38	90.740	112.087	80.379	121.588	127.602	102.118	100.174	102.068	94.084	88.216	101.321	74.050	82.024	103.101	72.181	82.025	79.300	64.220	67.478	93.847	92.073	84.823	46.305	45.518	406.493	625.172	635.144
Pdensi_GG_61014_c0_g1	FC_3	Needles	4479.97246561058	53098.6742607932	28789.3233632019	-3.56718570544224	0.267742749394381	-13.3231832178873	1.69714065935771e-40	2.20940403538913e-38	170.750	112.291	94.452	151.954	146.608	120.736	122.063	121.058	162.644	150.011	140.804	135.669	139.926	136.409	121.286	172.734	181.297	195.154	185.661	351.658	252.550	402.078	487.435	593.615	979.699	1352.405	1915.567
Pdensi_DN19682_c0_g1d485759	FC_3	Needles	1781.07175512112	189.003336488553	985.037545804834	3.24629781428715	0.243743360620068	13.3185076550548	1.80683097209595e-40	2.34680820985765e-38	39.510	45.412	47.667	49.415	55.826	62.507	55.460	42.856	48.793	45.599	47.267	44.084	47.264	53.838	57.553	31.949	15.488	18.531	16.796	10.485	17.298	19.635	8.099	3.836	4.918	5.780	4.144
Pdensi_DN25135_c0_g3d557984	FC_3	Needles	732.747050257432	4481.52479102193	2607.13592063968	-2.61333048774025	0.196254604481312	-13.3160212706709	1.8680048952108e-40	2.42071206443449e-38	19.562	23.805	22.166	35.758	22.596	22.569	20.548	22.490	24.600	17.899	23.923	16.757	21.738	23.264	20.175	26.140	19.067	13.876	22.933	23.145	31.840	14.545	6.925	3.658	88.533	128.716	140.715
Pdensi_DN9153_c0_g1	FC_3	Needles	1067.10247299059	43.0845982813053	555.09353563595	4.65088607148287	0.349327910686578	13.3138118346796	1.92409077573157e-40	2.48770001437622e-38	5.231	12.452	10.387	22.923	43.392	43.650	22.440	20.924	21.446	14.694	16.831	15.404	21.980	35.640	38.107	12.506	13.520	13.131	79.326	18.391	48.226	12.904	3.340	1.160	1.125	1.287	0.966
Pdensi_DN68204_c0_g1	FC_3	Needles	119.231594168665	8730.85883874091	4425.04521645479	-6.19190684469606	0.465979768925159	-13.2879306305046	2.71996911027019e-40	3.50869819395446e-38	5.164	2.807	1.018	1.972	1.892	4.991	0.312	0.298	0.503	0.167	0.705	0.667	3.372	5.863	1.518	0.260	0.475	2.185	7.402	4.036	12.266	1.209	0.682	0.000	215.048	265.008	208.942
Pdensi_DN19425_c0_g1d286932	FC_3	Needles	1005.0777687156	80.402608013459	542.74018836453	3.63866467046067	0.274032305523427	13.2782325190108	3.09616233796538e-40	3.98490166361317e-38	18.105	29.382	24.274	30.217	33.788	29.589	27.681	24.770	27.336	28.319	26.253	25.328	23.665	37.858	28.703	27.466	30.448	34.058	29.217	16.924	21.185	15.892	10.277	5.757	1.734	2.402	2.276
Pdensi_DN17909_c0_g1d476153	FC_3	Needles	2520.04860241204	38.3299768085557	1279.1892896103	6.06737083953456	0.457059228421167	13.2748021749681	3.24125932959431e-40	4.16218856768539e-38	47.855	137.468	91.058	132.237	128.763	128.166	134.190	104.760	124.748	77.326	99.283	71.428	40.665	115.992	72.244	50.175	42.538	41.232	45.272	9.558	34.916	0.773	0.178	0.130	1.144	0.795	1.024
Pdensi_DN4461_c0_g1d1679	FC_3	Needles	33.7427588993199	1042.75189550199	538.247327200653	-4.95832715637574	0.374090230224209	-13.2543615303826	4.25724609887625e-40	5.45447616695389e-38	1.508	0.865	1.026	1.214	0.964	1.747	1.438	0.856	0.987	0.698	1.015	1.100	1.030	0.758	1.183	0.766	0.775	0.803	3.811	2.037	1.209	11.255	13.034	6.632	18.447	28.260	36.992
Pdensi_DN3996_c0_g1d45136	FC_3	Needles	93.3855441607625	8330.62440205354	4212.00497310715	-6.47702532642868	0.488708926660659	-13.2533395096466	4.31563494886043e-40	5.51680377322723e-38	2.393	2.582	2.318	5.351	6.517	1.188	1.964	5.707	3.617	2.727	5.011	2.584	2.969	4.334	1.073	10.890	18.054	12.353	8.274	18.286	9.200	3.836	0.084	0.000	194.444	197.031	265.376
Pdensi_DN12300_c0_g1d105477	FC_3	Needles	13.763336213199	1077.21311181691	545.488224015056	-6.29453926319528	0.475118474515345	-13.2483572010458	4.61188244037061e-40	5.88222753599521e-38	0.478	0.127	0.035	0.274	0.195	0.736	0.329	0.153	0.174	0.319	0.273	0.246	0.385	0.394	0.450	0.034	0.911	1.067	0.342	7.416	1.942	8.436	3.223	15.692	13.716	32.154	41.861
Pdensi_DN17403_c0_g1d401157	FC_3	Needles	294.903090911781	7766.68631804446	4030.79470447812	-4.71968773533543	0.356548229154659	-13.23716498754	5.35316355122507e-40	6.81235172822193e-38	12.823	8.168	6.191	9.823	6.302	5.450	6.284	3.341	3.784	3.038	3.983	2.392	11.276	9.113	5.628	8.770	3.856	3.032	3.768	3.925	3.628	20.490	7.233	6.885	137.054	254.651	233.864
Pdensi_DN26622_c1_g2	FC_3	Needles	2.6431088560321	960.889080570867	481.76609471345	-8.61260704687161	0.650696596914305	-13.2359798525362	5.43828291422664e-40	6.90515608593396e-38	0.000	0.000	0.000	0.051	0.000	0.106	0.000	0.133	0.000	0.000	0.103	0.000	0.141	0.000	0.077	0.044	0.087	0.000	0.187	0.564	0.074	0.000	0.000	0.000	22.475	23.443	29.861
Pdensi_DN15615_c0_g1d214491	FC_3	Needles	590.234047576571	4751.38481962581	2670.80943360119	-3.00864899054029	0.22731369556056	-13.2356696903849	5.46078086718138e-40	6.91821074963046e-38	18.989	18.177	16.410	24.852	21.972	18.634	14.779	16.693	16.880	13.825	17.731	10.842	17.849	20.389	14.358	22.144	18.043	15.093	19.799	17.272	14.410	11.250	5.489	1.333	111.569	119.251	144.026
Pdensi_DN11994_c0_g1d458227	FC_3	Needles	2194.9752787491	33.3001098202615	1114.13769428468	6.09371627787084	0.46077882056151	13.2248185158445	6.30893289264393e-40	7.97488548460772e-38	6.636	23.259	24.005	56.346	123.355	92.756	53.162	64.937	56.086	52.280	56.621	52.500	52.169	85.987	59.070	31.344	56.768	44.430	66.121	45.326	92.537	41.697	32.246	6.960	1.125	1.009	0.398
Pdensi_DN20898_c0_g1d292336	FC_3	Needles	282.848782185023	1695.0624618717	988.955622028364	-2.58404842977126	0.195471468705156	-13.2195682924395	6.76511104826687e-40	8.53247747579851e-38	9.451	9.216	9.173	8.787	9.114	7.848	6.575	6.451	7.319	7.060	6.583	5.215	8.534	9.278	7.353	7.902	5.785	6.867	7.290	9.795	8.562	7.983	3.521	1.766	36.042	50.649	48.292
Pdensi_DN12969_c0_g1d51365	FC_3	Needles	5312.60316007125	1.19394855117865	2656.89855431121	11.826221438236	0.895091813192663	13.2122998601155	7.45124885120572e-40	9.37698272097289e-38	1.548	5.385	4.243	63.924	197.745	454.903	48.001	61.459	38.982	19.246	31.586	25.520	84.511	163.403	229.452	20.502	44.910	28.662	161.891	114.279	91.286	114.134	43.310	8.093	0.000	0.116	0.000
Pdensi_DN12575_c0_g2	FC_3	Needles	1079.39344230174	19087.6969816728	10083.5452119873	-4.14441154354994	0.313757323933613	-13.2089714802222	7.78813017824962e-40	9.77919760519459e-38	30.317	27.832	23.886	27.936	33.852	25.979	20.363	34.935	35.370	28.750	44.119	28.950	34.507	38.217	23.368	27.950	26.979	20.725	27.980	46.035	30.799	31.307	15.754	16.145	314.000	598.542	628.405
Pdensi_DN18907_c0_g1d217892	FC_3	Needles	260.092608248462	6634.01281702566	3447.05271263706	-4.6732472200654	0.353849954250143	-13.2068611679452	8.00952633805633e-40	1.00349441708878e-37	6.741	5.847	3.278	6.271	6.503	4.604	3.878	5.069	3.269	2.744	4.433	2.174	9.435	8.690	4.927	3.714	9.345	3.826	22.676	106.692	227.221	18.741	8.208	3.140	114.378	209.479	210.627
Pdensi_DN15109_c0_g1d108947	FC_3	Needles	194.004232465705	1302.70343480115	748.353833633428	-2.7455900600104	0.20793208056152	-13.2042638759538	8.2906204980528e-40	1.03641907020912e-37	6.134	5.378	4.257	5.381	5.336	9.096	3.830	2.156	5.079	1.609	2.693	5.040	5.244	6.067	5.968	4.125	2.925	2.002	3.398	1.462	2.991	2.571	6.947	14.755	33.025	37.776	31.727
Pdensi_DN22609_c2_g2	FC_3	Needles	1251.50542810615	7.01210002389567	629.258764065022	7.61593404404072	0.579053457935598	13.1523850512741	1.64889984798789e-39	2.05676648439546e-37	13.801	33.733	19.372	38.432	36.855	31.347	37.449	45.810	44.159	26.245	49.228	29.049	25.352	49.133	38.295	20.835	11.046	6.547	3.255	6.848	6.228	0.663	13.252	5.191	0.248	0.060	0.233
Pdensi_DN21912_c1_g1	FC_3	Needles	32.1108500621194	4370.67519791802	2201.39302399007	-7.08536436124487	0.53879769064856	-13.1503242946645	1.69446148349491e-39	2.10895283099597e-37	0.790	0.848	0.174	0.175	0.000	1.408	0.994	0.036	0.041	0.266	0.376	0.706	0.855	1.307	0.730	0.016	0.136	0.353	0.160	0.244	0.000	1.290	18.259	13.678	61.276	74.641	216.019
Pdensi_DN15723_c1_g1	FC_3	Needles	345.652972537124	1864.27259407807	1104.9627833076	-2.43076367738118	0.184902390263435	-13.1461993212636	1.78945554826504e-39	2.22229973022476e-37	10.000	12.573	10.664	13.397	12.341	11.400	9.806	10.133	10.090	7.431	10.149	6.206	9.566	11.806	9.500	10.195	7.938	6.405	9.249	6.957	7.116	6.698	1.228	0.964	41.323	50.716	55.780
Pdensi_GG_57741_c0_g1	FC_3	Needles	6.67973234715124	1811.6923848952	909.186058621174	-8.05351625446059	0.612774987091626	-13.1426974405148	1.87424351291556e-39	2.32250350407895e-37	0.073	0.154	0.085	0.274	0.179	0.215	0.543	0.244	0.242	0.330	0.108	0.105	0.130	0.350	0.124	0.276	0.298	0.215	0.228	0.319	0.219	0.055	0.150	0.174	21.212	49.339	77.182
Pdensi_DN38830_c0_g1d90405	FC_3	Needles	7.92675949758299	1697.26996228497	852.598360891275	-7.71376578267952	0.58699076687498	-13.1412046287304	1.9115910200152e-39	2.36361134199696e-37	0.029	2.400	0.110	0.387	0.353	0.330	0.547	0.366	0.373	0.537	0.237	0.231	0.143	0.423	0.157	0.012	0.400	0.138	0.700	0.301	0.119	0.641	6.369	11.128	50.922	24.757	54.875
Pdensi_DN25257_c0_g1	FC_3	Needles	633.254343369705	2847.19264684124	1740.22349510547	-2.16868787292942	0.165065907544488	-13.1383149021546	1.98600215084446e-39	2.45026801312247e-37	13.274	20.624	17.578	23.322	22.809	19.672	17.231	17.282	20.611	16.310	18.341	14.817	17.498	21.716	17.319	19.648	20.860	39.182	28.065	19.476	37.112	17.526	16.672	24.695	61.336	83.410	81.702
Pdensi_DN15595_c0_g1d396269	FC_3	Needles	417.730636592914	3155.38951367658	1786.56007513474	-2.91778973829463	0.222097400074064	-13.1374331141275	2.00927674818366e-39	2.47359439673131e-37	11.263	13.148	10.664	20.484	19.875	15.745	13.252	13.463	15.905	10.120	12.058	10.056	12.066	14.141	11.031	10.545	8.815	6.729	6.984	9.473	9.560	4.317	0.559	0.288	59.718	93.722	99.309
Pdensi_DN35660_c0_g1	FC_3	Needles	2048.24849161899	111.737804421415	1079.9931480202	4.20829325322517	0.320555247895624	13.1281371334636	2.27176443211284e-39	2.79067288048916e-37	28.632	37.386	62.559	54.938	92.159	91.054	70.590	73.615	75.489	65.993	87.457	61.218	50.120	63.699	69.034	21.212	12.928	15.462	21.668	30.611	33.415	50.609	11.706	10.285	2.998	3.715	2.047
Pdensi_DN11282_c0_g1d174432	FC_3	Needles	3813.71740857194	207.230911356856	2010.4741599644	4.20562266824993	0.321291383948356	13.0897461879212	3.76865040336986e-39	4.61945178231245e-37	135.593	142.975	140.951	181.651	108.802	181.095	151.078	113.892	188.646	130.914	151.391	161.559	94.726	152.676	95.180	166.110	174.067	161.597	164.338	32.362	84.411	0.320	9.234	0.322	5.198	7.135	4.073
Pdensi_GG_83924_c3_g1	FC_3	Needles	705.283264018542	4.25292449100263	354.768094254772	7.12509845696732	0.544356410299701	13.0890319690449	3.8042527608237e-39	4.65302016944808e-37	23.181	44.793	29.643	10.717	9.892	14.012	12.703	11.174	10.039	8.686	5.347	8.308	19.880	25.497	17.624	14.030	9.451	12.822	2.945	15.793	4.945	6.919	0.958	0.000	0.000	0.176	0.189
Pdensi_DN21911_c0_g1d421240	FC_3	Needles	25.7999134390054	741.748813889435	383.77436366422	-4.84350692687247	0.370152017952696	-13.0851830922382	4.00194707686785e-39	4.88427290868592e-37	0.287	0.542	0.594	0.635	0.347	2.829	1.462	1.988	2.426	2.195	5.322	2.974	0.491	0.848	0.974	0.498	1.340	0.559	1.197	0.651	0.444	10.696	5.528	113.134	13.260	22.938	23.463
Pdensi_DN24603_c0_g1d226008	FC_3	Needles	456.212434518978	14473.4506139416	7464.83152423027	-4.98666913400847	0.381133145155443	-13.0837981356218	4.07555571458885e-39	4.96341333585304e-37	5.667	12.938	7.955	10.146	15.786	8.124	3.251	7.720	5.908	2.443	8.714	3.647	6.788	19.629	14.972	19.032	60.197	34.113	26.897	43.822	21.921	7.725	1.680	0.586	311.900	391.325	446.087
Pdensi_DN39807_c0_g1d151553	FC_3	Needles	20.6733454211603	1141.33689416081	581.005119790984	-5.78915200641006	0.442710638189192	-13.0766046871818	4.48008744114602e-39	5.44436377236264e-37	0.745	0.321	0.597	1.890	0.362	1.458	1.649	3.202	6.339	5.607	3.759	4.768	0.826	0.685	0.331	3.190	0.806	1.633	2.134	0.347	1.916	2.383	11.283	8.550	30.757	24.813	33.448
Pdensi_DN22709_c2_g1	FC_3	Needles	6.78543530860147	2124.91906080534	1065.85224805697	-8.28778575609192	0.633947982824148	-13.073289892289	4.67969984734151e-39	5.67476236306102e-37	0.106	0.129	0.119	0.100	0.048	0.000	0.087	0.041	0.000	0.047	0.181	0.047	0.183	0.230	0.199	0.225	0.262	0.239	0.045	0.185	0.000	0.240	0.177	0.599	16.573	92.299	67.992
Pdensi_DN12772_c0_g1d390389	FC_3	Needles	1389.83386243814	14.4246420995312	702.129252268834	6.59715008692735	0.505530390962214	13.0499574404824	6.35829119692589e-39	7.69380407012635e-37	24.616	51.104	48.728	64.480	60.048	51.252	55.184	44.156	50.194	42.055	46.959	37.854	32.652	61.510	31.207	73.091	90.322	59.469	86.500	41.479	81.890	15.154	16.791	4.552	0.343	0.589	0.199
Pdensi_DN20598_c4_g3	FC_3	Needles	2.92239653368305	1993.90444089263	998.413418713157	-9.42026578414482	0.72241033883574	-13.0400484014761	7.2411065459386e-39	8.74336596367809e-37	0.056	0.056	0.188	0.052	0.012	0.078	0.045	0.043	0.109	0.037	0.071	0.271	0.024	0.060	0.179	0.073	0.107	0.433	0.012	0.060	0.253	0.047	0.217	2.075	20.690	82.718	61.192
Pdensi_DN20889_c1_g2	FC_3	Needles	64.9455249497732	1117.93458788433	591.440056417051	-4.09914959921635	0.314391660576208	-13.0383534719195	7.40387166144159e-39	8.92087770611568e-37	1.401	2.018	0.784	1.433	3.045	1.421	0.920	1.283	0.683	0.463	1.967	0.536	1.698	2.657	1.469	1.290	1.771	0.709	0.719	1.561	0.755	0.890	4.496	19.265	28.678	32.398	26.856
Pdensi_DN25811_c0_g1	FC_3	Needles	3272.1307786952	18.2460654247847	1645.18842205999	7.42808736294299	0.569949314348705	13.0328911289791	7.95358157326284e-39	9.56287313150477e-37	60.905	143.042	92.988	163.872	169.584	123.393	170.332	119.200	144.069	109.506	137.773	97.512	66.829	136.496	91.977	147.775	106.522	105.190	65.453	40.487	57.541	10.634	7.630	2.614	0.212	1.034	0.277
Pdensi_DN9343_c0_g2	FC_3	Needles	86.9337297708924	869.387881232508	478.1608055017	-3.31931180040741	0.254898199302994	-13.0221076864564	9.16069359998024e-39	1.0990891495061e-36	2.620	4.241	4.754	4.811	4.672	4.705	3.693	5.165	5.138	3.785	5.164	3.298	2.429	3.232	2.108	2.803	1.943	1.816	0.679	3.589	2.154	3.526	0.558	0.231	19.024	25.301	24.729
Pdensi_DN22300_c0_g1d125855	FC_3	Needles	2230.65910310668	37.2273968053398	1133.94324995601	5.92044992873955	0.455631097895206	12.9939548816776	1.32404146679796e-38	1.58521074555536e-36	6.660	37.766	23.469	99.225	150.510	188.015	139.231	101.725	109.751	187.083	203.700	168.801	36.093	103.248	63.282	43.111	41.309	24.692	38.105	11.659	17.872	91.375	149.822	2.297	1.000	1.203	0.742
Pdensi_DN39664_c1_g1	FC_3	Needles	48.013201532799	1083.22291125581	565.618056394307	-4.48656747026646	0.345304145303196	-12.9930889370789	1.33911148580452e-38	1.59987095867321e-36	1.573	1.179	0.696	2.636	2.159	1.747	5.272	2.187	2.552	7.315	2.716	2.713	1.074	2.115	1.134	1.906	2.088	1.533	5.741	2.592	8.340	0.663	1.135	0.897	27.031	32.943	25.439
Pdensi_DN893_c0_g1d258943	FC_3	Needles	277.819918681543	3934.26259970827	2106.04125919491	-3.82392267774716	0.294322370457126	-12.9922936941832	1.35310123847672e-38	1.61318153968288e-36	13.309	7.262	7.066	12.780	9.164	10.296	6.630	6.982	10.567	8.192	6.717	7.548	8.627	9.943	6.188	9.941	7.105	5.983	6.487	11.132	10.662	6.205	4.094	1.718	73.414	107.594	133.913
Pdensi_DN17460_c0_g1	FC_3	Needles	198.354981640898	1770.82120674984	984.588094195368	-3.1606182085276	0.243289840715202	-12.9911639517552	1.37322561547086e-38	1.63373459252342e-36	4.993	4.252	4.937	7.622	6.571	6.444	5.444	6.791	7.939	7.976	9.026	7.305	5.956	6.038	5.649	4.978	2.671	3.165	3.581	6.500	5.658	18.949	11.134	11.249	32.054	55.044	55.199
Pdensi_DN19779_c0_g4d486097	FC_3	Needles	993.6341385178	8.64484064612454	501.139489581962	6.96454820545454	0.536109177005091	12.990913985769	1.37771836754688e-38	1.63564342042306e-36	7.026	21.310	14.105	9.871	29.106	29.248	17.354	6.764	5.760	2.496	6.802	2.286	19.382	36.264	33.744	9.618	9.739	3.542	3.565	1.221	2.376	0.000	0.215	0.000	0.314	0.114	0.262
Pdensi_DN34137_c0_g1d86113	FC_3	Needles	1771.02564146357	1.51360842093827	886.269624942255	9.90622482132801	0.762777790531097	12.9870388785581	1.44926618966104e-38	1.71698628285575e-36	37.682	63.382	42.748	124.918	110.352	65.603	103.825	112.636	141.280	101.135	114.951	87.802	40.315	76.709	42.706	48.589	22.473	14.765	10.011	24.163	15.125	4.500	4.613	1.057	0.000	0.073	0.062
Pdensi_DN22018_c0_g1	FC_3	Needles	1.92744093513871	735.628551204945	368.777996070042	-8.63057508385021	0.664909582568327	-12.9800732462196	1.58728711579429e-38	1.87657764858937e-36	0.061	0.033	0.015	0.019	0.036	0.097	0.000	0.110	0.035	0.106	0.115	0.144	0.101	0.052	0.017	0.000	0.034	0.057	9.237	0.422	5.059	0.113	0.260	0.401	13.232	25.825	20.204
Pdensi_DN39771_c0_g2	FC_3	Needles	1827.46640620932	48.6690940812588	938.067750145291	5.23391947694918	0.403355664524628	12.9759414265759	1.67525237591426e-38	1.97644879266718e-36	36.364	40.727	11.274	69.826	67.619	44.082	61.258	59.843	32.251	76.312	75.947	31.261	48.808	81.404	34.231	18.153	11.109	3.222	12.438	10.127	3.689	3.821	0.070	0.000	1.132	1.227	1.478
Pdensi_DN14648_c0_g1d53257	FC_3	Needles	8426.35619221785	174645.206990779	91535.7815914985	-4.37336311653956	0.337113606238796	-12.9729653019157	1.74159986328891e-38	2.05045322781811e-36	247.091	290.720	210.172	330.375	252.236	251.408	200.385	180.020	200.012	99.833	205.959	124.700	239.266	254.060	256.139	221.883	211.320	179.398	182.042	153.408	193.867	54.749	27.997	7.206	5654.747	3265.029	4465.395
Pdensi_DN25752_c0_g1d227908	FC_3	Needles	57.0621864349034	1218.57208537137	637.817135903135	-4.4157435317148	0.340503440452934	-12.9682787517243	1.85141233275831e-38	2.17521743576977e-36	1.730	1.374	1.352	1.913	2.275	2.573	1.895	1.755	1.638	1.829	1.558	1.509	1.463	1.892	1.756	2.378	1.480	1.591	2.886	1.962	1.060	1.674	3.938	3.504	26.242	46.946	24.296
Pdensi_DN22633_c1_g1	FC_3	Needles	2014.84866222229	22325.4167098664	12170.1326860443	-3.47013538616239	0.267624552497353	-12.9664313448846	1.89656730603796e-38	2.22365645012277e-36	67.744	53.240	42.855	58.839	67.725	64.668	52.077	57.744	64.822	57.464	70.074	59.104	63.410	59.540	55.752	43.299	42.432	34.390	42.987	78.862	67.921	181.024	210.644	323.820	410.725	574.792	801.013
Pdensi_DN16418_c0_g1	FC_3	Needles	741.647139061923	5068.72286759161	2905.18500332677	-2.77335098266652	0.213945066089741	-12.962911617243	1.98564943411363e-38	2.32329188954245e-36	17.978	21.849	18.395	27.331	27.873	20.185	22.483	19.780	21.465	15.087	22.075	13.977	21.702	24.199	20.138	23.569	18.683	17.781	19.004	21.700	21.314	36.740	29.493	8.340	97.161	144.104	164.220
Pdensi_DN16521_c0_g1d55890	FC_3	Needles	1197.9272378394	113.070633362292	655.498935600844	3.39311284152121	0.261863735495373	12.9575515109123	2.1293633700235e-38	2.48630613699858e-36	17.318	37.010	14.228	13.905	29.127	31.701	12.083	7.119	4.168	5.433	9.085	6.204	28.641	37.827	40.552	12.382	9.461	7.602	6.816	8.896	10.496	13.301	98.180	19.861	2.213	3.764	3.060
Pdensi_DN14744_c0_g1	FC_3	Needles	785.838433083777	4595.9552910511	2690.89686206744	-2.54787613713198	0.196870350334634	-12.9418987308205	2.61095741048128e-38	3.04235634064927e-36	27.560	29.701	26.594	38.506	31.078	29.410	27.786	28.934	31.821	22.942	28.082	21.536	21.639	27.360	21.178	34.122	28.430	26.995	44.714	22.985	39.968	19.919	6.704	4.626	99.750	120.725	144.130
Pdensi_DN20976_c0_g6	FC_3	Needles	4.95011899558576	599.32506705711	302.137593026348	-6.95202887955043	0.537577615229638	-12.9321398112545	2.96451633090522e-38	3.44723942133804e-36	0.168	0.330	0.267	0.000	0.092	0.000	0.168	0.199	0.090	0.000	0.145	0.045	0.170	0.088	0.172	0.279	0.422	0.527	0.087	0.178	0.055	0.173	0.235	0.078	18.048	13.729	14.591
Pdensi_DN14429_c0_g1d8303	FC_3	Needles	228.335498432274	1349.90592508246	789.120711757368	-2.56173392413792	0.198291557763483	-12.9190266748194	3.51560469573583e-38	4.07968635080984e-36	5.952	7.349	6.415	8.329	8.654	7.672	6.429	5.785	6.342	5.705	7.010	4.927	5.804	8.007	6.616	8.618	7.710	7.161	8.835	9.964	6.640	6.687	7.066	4.457	30.913	36.656	39.210
Pdensi_DN25889_c0_g1d559574	FC_3	Needles	2407.59944440198	229.129544837633	1318.36449461981	3.39746322547847	0.262985204701202	12.9188378842019	3.52424052795541e-38	4.08134439873446e-36	34.544	87.507	59.123	63.504	80.503	76.610	73.141	78.122	75.395	85.338	91.893	75.326	55.047	87.390	73.590	49.774	54.670	43.860	69.165	67.735	84.656	189.014	76.477	42.136	5.654	7.352	5.112
Pdensi_DN39387_c0_g1d242333	FC_3	Needles	722.537373660649	3.77508241670392	363.156228038676	7.46921548838757	0.578515790071481	12.910996755101	3.90216903146871e-38	4.50979249494027e-36	16.795	26.702	34.943	35.322	26.338	25.396	26.004	21.384	24.266	18.379	21.891	16.702	16.550	28.816	19.642	25.656	10.826	13.301	21.140	5.939	33.746	11.737	0.992	1.161	0.029	0.113	0.143
Pdensi_DN20055_c0_g1d219364	FC_3	Needles	248.851394605188	1896.51852848398	1072.68496154458	-2.93033772279718	0.226996577872597	-12.9091713639923	3.9957778168372e-38	4.60857225595704e-36	7.067	8.387	7.249	12.615	10.641	9.123	9.822	9.163	9.990	9.325	10.588	9.304	7.089	8.478	6.630	7.542	4.503	4.944	4.593	5.988	5.442	12.497	9.289	11.676	38.498	51.212	61.397
Pdensi_DN29780_c0_g1	FC_3	Needles	60.3119798145566	4082.27485844138	2071.29341912797	-6.08409208998488	0.471620628490889	-12.9003943475776	4.47799746592502e-38	5.15424789624662e-36	2.521	1.982	2.293	2.756	1.954	1.094	1.964	2.924	1.984	3.692	3.488	2.086	2.813	1.637	0.856	3.051	3.519	3.148	7.419	6.229	3.465	0.642	0.043	0.118	92.457	102.515	127.815
Pdensi_DN30731_c1_g1	FC_3	Needles	259.721404115672	3138.98626791722	1699.35383601645	-3.59684465658595	0.27918686702531	-12.883287437227	5.59026653748232e-38	6.4214359841303e-36	12.114	8.279	6.084	9.320	6.645	6.277	4.620	4.633	4.361	4.956	5.137	3.307	9.015	7.655	6.314	5.792	2.929	2.872	2.082	3.534	3.059	5.338	1.283	1.162	57.732	103.353	91.299
Pdensi_DN23112_c0_g1d547052	FC_3	Needles	2303.73907854313	136.929627162767	1220.33435285295	4.07473150722347	0.317042386765108	12.8523240971006	8.34644128848267e-38	9.56799534750554e-36	46.252	91.267	49.863	125.497	113.193	79.960	125.781	90.960	97.949	82.288	88.848	55.962	45.800	95.624	66.532	47.518	37.096	31.830	36.149	23.373	32.378	26.358	65.490	40.401	3.207	3.650	3.956
Pdensi_DN15073_c1_g1	FC_3	Needles	120.695567775106	2880.29720534306	1500.49638655909	-4.57889586595697	0.356299088335494	-12.8512702273474	8.46094113670592e-38	9.67965851659911e-36	1.262	1.100	5.076	2.413	1.854	4.660	1.968	2.192	6.578	3.977	4.585	8.372	3.233	3.086	4.403	2.615	2.166	5.687	1.951	5.684	9.381	8.580	5.285	7.191	43.281	109.001	82.086
Pdensi_GG_136348_c0_g1	FC_3	Needles	53.407867618154	840.475635209658	446.941751413906	-3.97182101372954	0.309247718153378	-12.8434933568681	9.35556208943104e-38	1.06815621194452e-35	1.038	3.017	2.703	3.388	0.000	1.384	1.928	1.055	1.981	2.098	0.000	2.221	1.350	1.761	1.661	4.692	8.849	9.054	2.558	3.661	3.159	12.647	34.075	16.601	23.751	23.236	18.551
Pdensi_GG_133595_c0_g1	FC_3	Needles	3.86309822202749	1734.19045815855	869.026778190289	-8.75472979168788	0.681664373609204	-12.8431675918961	9.39502238404098e-38	1.07050325474495e-35	0.049	0.221	0.000	0.049	0.247	0.472	0.048	0.356	0.057	0.137	0.519	0.047	0.033	0.236	0.087	0.020	0.098	0.042	0.011	0.342	0.237	0.329	0.149	0.580	19.552	57.821	64.705
Pdensi_GG_156497_c2_g1	FC_3	Needles	2277.35986277334	9.407288031554	1143.38357540245	7.86794946037517	0.613223669412988	12.8304725548295	1.10686990865929e-37	1.25867556079068e-35	29.893	150.214	100.750	116.125	150.820	62.347	147.324	100.652	98.254	80.688	132.151	65.792	38.002	116.608	52.917	66.955	55.543	57.696	26.852	47.968	48.279	3.021	7.040	1.364	0.149	0.456	0.158
Pdensi_GG_135967_c0_g1	FC_3	Needles	699.125147905177	40.4147224060899	369.769935155633	4.08557547151103	0.318434143839223	12.8302053989971	1.11069329036518e-37	1.26049220507776e-35	15.879	27.830	24.644	36.433	30.026	25.217	28.914	21.626	22.378	22.430	17.711	14.503	17.408	25.348	19.878	11.859	4.544	4.215	3.765	1.280	3.192	0.474	0.627	0.718	0.728	1.147	1.365
Pdensi_DN4311_c0_g1d45354	FC_3	Needles	802.117350879029	6200.36030317525	3501.23882702714	-2.94978762762008	0.229991683232571	-12.8256273712177	1.17828929031069e-37	1.33453045020589e-35	21.748	28.354	22.539	29.358	28.211	28.288	18.946	20.891	18.180	18.013	22.567	15.913	22.393	26.435	22.687	19.731	15.389	13.935	14.382	18.247	17.182	17.645	6.780	4.957	171.653	146.545	164.871
Pdensi_DN18887_c0_g1d217722	FC_3	Needles	383.906427541402	2635.01038390645	1509.45840572393	-2.77996021009779	0.216831099962515	-12.8208555441465	1.25310146756249e-37	1.4164298624364e-35	11.692	12.123	11.166	18.460	12.457	11.965	10.751	12.382	12.734	9.799	11.625	8.714	11.287	12.677	10.243	11.594	8.109	7.336	5.578	8.790	9.043	10.000	2.541	2.430	50.447	86.620	74.336
Pdensi_DN12020_c0_g1d5957	FC_3	Needles	1616.63483292589	26808.4090284392	14212.5219306826	-4.05169853107542	0.316544385335158	-12.7997801217844	1.6441610220325e-37	1.85475774258368e-35	51.427	35.815	31.367	72.550	56.421	60.177	45.339	57.698	64.353	53.916	67.264	56.937	49.976	45.581	47.760	31.542	24.310	23.712	30.672	56.265	44.464	86.641	122.995	259.304	660.723	501.453	937.200
Pdensi_DN13084_c0_g1	FC_3	Needles	2328.16363946631	15.9931645419271	1172.07840200412	7.31346817053842	0.571585426850208	12.7950570938104	1.74724015527387e-37	1.96712147103696e-35	63.591	46.951	29.143	28.998	44.428	86.387	34.322	38.814	41.900	30.506	41.448	31.268	65.096	63.926	77.722	31.404	23.872	14.516	29.895	9.793	19.198	2.014	1.498	0.519	0.676	0.124	0.355
Pdensi_DN15466_c0_g1d182052	FC_3	Needles	650.476460620937	114624.093207546	57637.2848340834	-7.46106893939625	0.583523562468838	-12.7862342144833	1.95730674328616e-37	2.19679678964182e-35	2.074	1.048	1.936	4.031	12.920	1.812	12.909	63.918	74.550	100.889	185.812	101.873	24.484	28.576	4.934	4.831	29.994	33.829	34.745	338.695	54.321	35.595	17.431	49.777	2617.250	3513.159	2961.209
Pdensi_DN15360_c0_g1d54109	FC_3	Needles	2.64316830314116	589.027769937759	295.83546912045	-7.80428240246744	0.610369193259529	-12.7861669439615	1.95900119860342e-37	2.19679678964182e-35	0.078	0.067	0.047	0.019	0.056	0.361	0.080	0.080	0.108	0.092	0.137	0.110	0.034	0.071	0.139	0.042	0.086	0.117	0.018	0.072	0.352	0.865	0.466	8.144	11.731	15.519	19.716
Pdensi_DN21751_c0_g2	FC_3	Needles	1180.12340261555	8686.73256452011	4933.42798356783	-2.87940864146425	0.225271936748664	-12.7819234078713	2.06889015137503e-37	2.31543970894008e-35	27.421	35.970	48.991	48.846	48.670	56.359	61.300	48.580	64.643	78.832	52.916	71.458	30.831	43.906	30.965	45.720	45.422	43.020	60.745	33.731	57.831	21.837	19.795	21.479	206.245	212.801	265.509
Pdensi_GG_87763_c0_g1	FC_3	Needles	1879.75975176267	12675.8394315406	7277.79959165166	-2.75359862650941	0.215628168531021	-12.7701248184245	2.40768060364864e-37	2.68928900561385e-35	66.537	64.969	65.375	70.882	70.159	61.163	47.367	49.788	62.826	43.202	45.769	44.028	56.407	64.217	46.862	53.011	53.568	60.130	49.006	43.165	45.105	29.135	11.434	6.817	247.629	373.545	392.459
Pdensi_DN15297_c0_g1d214158	FC_3	Needles	16.1353737433302	4925.82556122807	2470.9804674857	-8.25467553416819	0.646619605236099	-12.7658912091819	2.54224174020185e-37	2.83399901078014e-35	0.000	0.000	0.000	1.077	0.516	1.382	0.942	0.445	0.000	2.005	0.000	0.250	0.471	0.489	0.471	0.190	0.000	0.000	0.938	0.491	0.000	0.322	0.000	0.000	228.395	68.228	64.828
Pdensi_DN31263_c0_g1d234712	FC_3	Needles	520.64027828772	18975.4399769069	9748.04012759731	-5.18708814223612	0.407153538063071	-12.7398822736808	3.54929995657261e-37	3.94885769235181e-35	6.135	5.140	6.886	21.023	33.299	15.832	27.097	52.944	45.542	64.260	63.990	48.705	13.995	23.003	9.847	16.305	36.057	21.597	49.584	51.282	30.504	11.571	22.080	7.369	557.955	357.818	550.860
Pdensi_DN14485_c0_g2d463984	FC_3	Needles	1050.28220553005	75.2859812070198	562.784093368536	3.80423945325961	0.298774597256441	12.7328075686247	3.88609617453863e-37	4.31509071302201e-35	15.415	33.658	15.719	40.978	42.106	34.088	38.296	30.375	27.855	25.250	26.236	17.550	25.208	41.793	27.379	23.190	19.655	11.139	16.524	24.678	15.717	7.834	35.421	9.775	1.731	2.053	2.175
Pdensi_DN35431_c0_g1d238732	FC_3	Needles	71.0476921094948	953.661907339398	512.354799724446	-3.74250709098996	0.293957813978072	-12.7314427888252	3.9546320203355e-37	4.38259904719373e-35	3.622	1.227	1.323	3.209	1.410	5.300	4.516	3.025	4.816	4.038	3.237	1.969	2.101	2.593	1.644	2.222	1.161	0.445	2.776	2.803	1.784	184.994	176.150	295.365	25.211	26.252	23.291
Pdensi_DN18334_c4_g1	FC_3	Needles	150.07932137994	1601.37495924407	875.727140312005	-3.41537816999881	0.268271610852632	-12.7310458201071	3.97479139811704e-37	4.39633665772203e-35	6.469	6.423	3.792	4.138	4.452	3.643	3.541	3.162	2.753	2.942	2.423	3.168	3.825	5.445	4.174	3.463	2.723	3.246	2.035	5.693	3.335	4.694	0.657	0.081	28.682	54.279	46.049
Pdensi_DN22332_c0_g1	FC_3	Needles	220.920632755229	3320.311805327	1770.61621904112	-3.91086941479593	0.307429426464273	-12.7211941282739	4.50916023111378e-37	4.97765582627629e-35	7.882	6.666	6.940	7.168	5.998	9.323	5.285	6.076	7.697	5.046	5.907	5.618	6.666	6.898	6.079	7.818	6.330	6.388	7.702	9.425	9.135	10.681	7.513	5.673	50.813	105.000	113.122
Pdensi_DN21369_c1_g1	FC_3	Needles	12.7982133161549	479.036987695489	245.917600505822	-5.2250286876809	0.410749818046495	-12.7207084656321	4.5372756086581e-37	4.99894781553129e-35	0.519	0.462	0.226	0.949	0.357	0.383	0.749	0.169	0.337	0.514	0.243	0.205	0.437	0.463	0.257	0.352	0.086	0.243	0.379	0.304	0.313	0.440	0.065	0.107	8.966	15.675	13.849
Pdensi_DN12127_c0_g1d211291	FC_3	Needles	2727.44320835176	20522.4729194376	11624.9580638947	-2.91137605837857	0.228903273605289	-12.7188048144686	4.64916945070804e-37	5.11228089307954e-35	67.756	80.664	48.770	92.712	99.861	76.802	61.487	81.664	79.750	54.500	79.387	49.793	78.027	99.836	65.822	60.144	50.555	39.447	56.450	57.684	57.350	18.278	7.836	2.158	520.097	516.259	574.491
Pdensi_DN9092_c0_g1d385103	FC_3	Needles	721.829446923044	4949.93526515823	2835.88235604064	-2.77714272880406	0.218402741441677	-12.7156953730166	4.83786596452752e-37	5.30946413897662e-35	16.214	22.529	20.491	30.326	27.509	29.751	19.548	21.938	23.207	18.128	22.392	16.250	17.253	23.280	23.967	21.337	15.993	14.979	35.246	13.509	22.577	6.610	2.701	0.327	121.527	121.664	146.068
Pdensi_DN17090_c0_g2	FC_3	Needles	186.166079365987	4153.16768568622	2169.6668825261	-4.4814152223707	0.3524427470534	-12.7152998886702	4.86240521911736e-37	5.32607364716859e-35	9.262	4.706	5.047	6.153	2.463	4.817	4.184	1.539	2.341	2.537	1.877	2.962	6.913	4.947	4.542	5.157	1.612	2.379	2.202	1.785	2.759	3.850	4.481	0.736	68.555	157.694	110.417
Pdensi_DN15273_c1_g6	FC_3	Needles	1140.44961440776	6946.82368083942	4043.63664762359	-2.60732485818322	0.205122976935068	-12.711032655345	5.13517995419202e-37	5.61400078775858e-35	42.622	37.165	23.011	41.118	28.762	41.176	39.054	20.099	19.960	26.742	23.728	18.250	34.333	36.021	31.058	31.983	17.008	11.574	22.822	4.351	11.208	22.697	17.941	29.952	131.050	215.009	211.002
Pdensi_DN15888_c0_g3	FC_3	Needles	549.831657084877	10676.7837772839	5613.30771718438	-4.28008478425118	0.337113200128295	-12.6962835706888	6.20049585520799e-37	6.76558921542251e-35	25.590	12.515	11.996	13.812	11.780	13.275	9.648	10.500	12.985	10.235	11.953	9.784	20.002	13.693	14.735	11.288	7.099	8.681	9.899	10.634	12.998	27.092	9.811	12.793	193.509	266.438	394.639
Pdensi_DN14892_c0_g1d108486	FC_3	Needles	108.067708244553	1995.90661342029	1051.98716083242	-4.21024013310635	0.331832613303709	-12.6878431001384	6.90615650217655e-37	7.5210700522742e-35	3.911	3.162	3.216	4.520	4.698	2.357	1.741	1.908	2.668	1.265	1.627	1.733	3.719	2.960	2.845	3.524	2.302	3.462	1.944	3.835	2.705	3.323	0.253	0.140	32.740	58.589	69.590
Pdensi_DN20570_c1_g3	FC_3	Needles	0	8051.1662471443	4025.58312357215	-15.7469923081674	1.24167220861102	-12.6820848521548	7.43281678794577e-37	8.07908665453683e-35	0.000	0.123	0.000	0.000	0.000	0.000	0.050	0.024	0.000	0.054	0.000	0.000	0.000	0.000	0.000	0.000	0.177	0.173	0.000	0.320	0.131	0.069	0.000	0.000	147.194	182.930	313.078
Pdensi_DN35331_c0_g1	FC_3	Needles	169.358835046697	2539.62936402382	1354.49409953526	-3.90540752634443	0.308170459290241	-12.6728808963037	8.3587185524029e-37	9.06808872840184e-35	11.483	6.723	2.433	2.636	2.672	3.979	2.500	1.183	1.119	2.066	1.711	0.770	5.510	6.282	3.313	3.296	1.275	1.189	5.079	2.502	2.775	2.046	0.032	0.026	62.778	69.189	68.021
Pdensi_DN11704_c0_g1	FC_3	Needles	922.635210397762	101.536198632063	512.085704514912	3.16672319047545	0.249900678959016	12.6719271178723	8.46098969949446e-37	9.16148846429008e-35	13.314	24.672	20.628	30.946	36.041	33.497	27.049	21.236	22.138	21.793	21.401	19.615	23.068	31.260	28.187	19.300	14.907	13.827	14.040	18.575	22.363	29.875	35.737	52.876	1.940	3.186	3.052
Pdensi_DN21608_c0_g1d65773	FC_3	Needles	1817.26957674484	339.436920523672	1078.35324863426	2.42438683155525	0.191324118671309	12.6716215832688	8.49401364350738e-37	9.17969451587449e-35	20.281	25.232	27.427	41.069	68.603	61.741	39.669	37.606	39.065	33.156	36.844	31.557	44.867	60.994	56.657	32.937	28.695	22.988	26.501	25.596	32.558	67.153	8.636	3.253	8.157	9.643	8.981
Pdensi_GG_97146_c0_g1	FC_3	Needles	1395.53252552032	1.49243568897331	698.512480604649	9.56357343010968	0.754799661056243	12.6703467470119	8.63319332631242e-37	9.31233786798233e-35	17.898	35.945	16.294	40.381	49.855	40.060	50.364	45.404	41.799	36.794	51.520	22.564	32.051	51.318	41.899	11.068	4.405	5.900	5.747	2.577	4.777	8.465	4.386	0.000	0.000	0.139	0.000
Pdensi_DN22547_c1_g1	FC_3	Needles	9.85152440987597	427.565021800894	218.708273105385	-5.42726767977368	0.428650290466066	-12.6612947675194	9.68880646055027e-37	1.04311237616152e-34	0.075	0.211	0.044	0.422	0.204	0.445	0.249	0.094	0.264	0.210	0.213	0.067	0.172	0.349	0.370	0.068	0.091	0.071	0.114	0.125	0.018	0.249	1.047	9.114	11.000	10.599	11.896
Pdensi_DN17508_c0_g1d401538	FC_3	Needles	2209.10376415247	213.644581500075	1211.37417282627	3.37699955623057	0.266771349415145	12.6587790016961	1.00043224595024e-36	1.07503753487973e-34	21.475	40.293	31.665	51.405	81.308	86.201	54.246	43.212	48.587	27.127	43.690	26.730	48.404	70.513	78.809	46.875	50.471	37.231	50.724	42.139	47.785	70.705	89.621	112.761	5.483	5.887	5.421
Pdensi_DN15781_c1_g1	FC_3	Needles	111.418714420944	1952.9357506519	1032.17723253642	-4.12956601073724	0.326345091346503	-12.6539853677548	1.06340537890506e-36	1.14054254938245e-34	4.051	5.056	1.466	3.685	4.916	2.709	6.183	4.317	3.067	4.701	3.838	2.068	3.189	4.544	2.272	2.143	1.784	1.198	2.339	1.514	1.991	2.122	2.697	1.238	38.389	54.847	62.752
Pdensi_DN15830_c0_g1d396868	FC_3	Needles	170.665676320004	999.819704972183	585.242690646094	-2.55229569997784	0.201875195665382	-12.6429385817582	1.22392635028719e-36	1.31022588311462e-34	8.103	7.019	5.366	6.791	6.645	5.446	5.405	5.166	6.319	4.641	6.073	4.549	5.156	5.366	4.636	5.386	3.547	3.542	4.029	5.000	10.002	5.527	2.955	3.279	21.457	30.008	28.107
Pdensi_DN21486_c0_g1d495385	FC_3	Needles	422.331286699678	2254.97984392591	1338.65556531279	-2.41675159129944	0.191185258798209	-12.6408887719229	1.25625830718551e-36	1.34230014973425e-34	9.279	10.675	8.067	11.295	11.865	16.097	10.877	8.229	8.860	9.636	8.486	8.971	11.697	13.253	12.638	10.826	9.191	7.547	13.790	10.048	10.335	35.761	36.124	70.951	50.916	57.563	69.933
Pdensi_DN22521_c0_g3	FC_3	Needles	11.3613470873494	2353.75897072732	1182.56015890734	-7.71866399103688	0.611101781747583	-12.6307338999465	1.42938837733794e-36	1.5244117478088e-34	2.251	0.106	0.441	0.124	0.118	1.063	0.000	0.102	1.240	0.058	0.476	1.046	0.547	0.113	0.331	0.089	0.108	0.184	0.000	0.114	0.000	0.148	0.241	1.295	70.831	41.565	69.052
Pdensi_DN19809_c0_g2	FC_3	Needles	21.3594084871041	4676.82395110572	2349.09167979641	-7.76259962009744	0.61513624669693	-12.619317528076	1.65247124583486e-36	1.75732024192023e-34	0.093	0.039	0.218	0.093	0.122	0.375	0.221	0.742	0.948	0.806	2.474	1.058	0.416	1.236	0.310	0.210	0.581	0.805	0.528	2.105	0.307	0.250	0.415	0.389	63.641	100.698	213.713
Pdensi_DN19800_c1_g1	FC_3	Needles	1042.22674185439	134698.438654215	67870.3326980348	-7.0139411190393	0.55581303687533	-12.619245418334	1.6539849707637e-36	1.75732024192023e-34	7.910	2.661	2.610	11.662	17.321	7.178	21.241	99.201	123.984	143.515	235.934	141.392	44.966	37.961	9.127	5.921	18.079	22.313	19.641	212.531	42.584	51.298	64.412	128.327	3150.828	3996.337	3513.714
Pdensi_DN14421_c0_g1d107956	FC_3	Needles	447.666603110709	3327.17169823076	1887.41915067074	-2.89538925960719	0.229446388953056	-12.6190230006173	1.65866264095981e-36	1.75898998796918e-34	13.928	13.202	11.317	13.170	11.808	15.591	10.505	9.645	13.062	10.055	10.127	10.023	14.362	12.689	12.596	12.575	10.160	8.028	20.786	12.026	23.831	15.510	9.916	13.805	63.120	103.673	99.994
Pdensi_GG_85785_c0_g1	FC_3	Needles	1.8271594083747	540.194434527024	271.010796967699	-8.19624426891308	0.649861657538202	-12.6122908988999	1.80663979277486e-36	1.91233666289421e-34	0.025	0.120	0.000	0.093	0.015	0.291	0.000	0.013	0.015	0.043	0.031	0.073	0.041	0.057	0.042	0.000	0.041	0.000	0.071	0.014	0.053	0.037	0.000	0.025	14.444	15.009	12.887
Pdensi_DN15606_c0_g2d467604	FC_3	Needles	59.2391517351876	1112.8634298809	586.051290808045	-4.23371093410069	0.336105789827336	-12.596364187227	2.21103847786252e-36	2.33602815301035e-34	4.204	1.822	0.505	1.065	0.817	0.367	0.747	0.883	0.000	0.199	0.425	0.595	1.310	1.553	2.434	2.108	1.086	1.027	1.673	1.559	0.241	1.280	1.849	1.353	23.523	30.031	34.925
Pdensi_DN12469_c0_g1d459280	FC_3	Needles	556.393039401224	3732.85653170643	2144.62478555383	-2.74646158435963	0.218146093819922	-12.5900103745466	2.39641873741184e-36	2.52717305585908e-34	21.925	14.217	16.887	17.216	15.168	14.042	14.422	12.842	13.807	16.941	13.916	13.028	18.159	16.051	15.051	17.477	9.989	12.415	9.617	9.451	12.249	14.303	7.055	10.111	89.902	95.135	109.065
Pdensi_DN13615_c0_g1d392086	FC_3	Needles	1216.65656049363	44.730607445	630.693583969316	4.78814678165481	0.380663349904788	12.57842863741	2.77494691804835e-36	2.92091531541037e-34	29.197	42.804	40.576	59.808	43.924	50.439	47.869	43.679	46.405	41.433	49.833	40.381	30.099	44.531	34.408	47.686	18.072	12.649	15.009	11.732	16.475	10.430	1.042	0.373	1.248	1.571	0.715
Pdensi_DN11039_c0_g2	FC_3	Needles	2.00604666504352	703.051348360074	352.528697512559	-8.5465401429497	0.679817023578189	-12.5718242505393	3.01681419175817e-36	3.16961387160046e-34	0.351	0.000	0.043	0.000	0.000	0.031	0.048	0.000	0.000	0.000	0.037	0.000	0.129	0.017	0.016	0.053	0.048	0.000	0.133	0.000	0.167	0.109	0.537	0.891	19.168	18.648	17.121
Pdensi_GG_142091_c0_g1	FC_3	Needles	0.666894892488785	1676.66658289628	838.666738894384	-11.0649006593537	0.880551197755132	-12.5658799710482	3.25236125338339e-36	3.41076329220558e-34	0.000	0.000	0.000	0.000	0.060	0.000	0.000	0.000	0.000	0.000	0.000	0.000	0.000	0.058	0.000	0.000	0.055	0.000	0.056	0.116	0.143	0.076	0.000	0.000	37.992	45.003	49.726
Pdensi_DN16288_c0_g2d55456	FC_3	Needles	148.170741440825	1687.68229217921	917.92651681002	-3.50737886439291	0.279275610907683	-12.5588441217386	3.55488014831841e-36	3.72112500553182e-34	5.932	5.774	3.997	6.898	5.849	4.602	5.543	6.977	7.004	8.502	5.940	5.611	3.984	5.975	3.328	6.547	7.793	4.612	11.990	9.488	6.826	5.395	2.423	3.275	35.984	49.519	48.801
Pdensi_DN12619_c0_g1d6598	FC_3	Needles	4070.03165866572	268.776628904807	2169.40414378526	3.91861577369898	0.312637109945337	12.5340711292531	4.86022545067837e-36	5.07812854745233e-34	30.101	58.294	45.366	91.176	167.088	179.788	94.973	99.091	99.399	89.264	85.904	89.820	85.263	141.356	138.725	51.584	61.008	53.016	81.182	89.192	98.642	106.483	96.407	45.986	5.726	9.968	5.799
Pdensi_DN16288_c0_g1	FC_3	Needles	326.215137595052	3597.32402794317	1961.76958276911	-3.46284013821935	0.276402462025519	-12.5282535938469	5.23017019253964e-36	5.45459554334291e-34	11.087	10.877	8.333	14.380	11.331	9.928	8.306	14.992	14.017	11.417	12.742	13.468	10.194	11.545	7.325	8.818	9.058	7.341	13.003	10.773	9.331	7.975	5.387	7.290	77.998	89.233	117.888
Pdensi_DN16515_c1_g2	FC_3	Needles	616.775239087351	3.13576267718467	309.955500882268	7.52385889932906	0.600810733385305	12.5228436864558	5.59924881674702e-36	5.82877684728646e-34	7.175	22.766	16.342	13.982	16.946	16.315	14.029	19.585	18.155	19.306	16.720	16.958	15.827	22.224	17.136	12.550	13.086	16.550	16.772	26.202	16.207	6.250	5.028	2.593	0.029	0.145	0.044
Pdensi_DN15958_c0_g1d397154	FC_3	Needles	3426.48857184903	650.439215825829	2038.46389383743	2.3931631904134	0.191163298993782	12.518946905657	5.88102464510475e-36	6.11087019545471e-34	77.240	69.454	50.761	130.648	116.378	145.336	103.256	63.508	86.074	76.478	64.273	59.706	92.052	110.619	102.947	56.580	28.799	27.623	30.898	25.732	37.906	68.497	181.230	254.305	12.878	18.358	20.681
Pdensi_DN24389_c0_g2d71827	FC_3	Needles	627.220275869399	3871.17688292649	2249.19857939794	-2.62525093310462	0.209711727550391	-12.5183792235644	5.92323298841927e-36	6.14345575337332e-34	16.826	24.192	14.267	22.549	21.202	21.770	25.121	17.195	18.659	19.694	15.679	15.387	16.409	23.206	16.537	12.069	8.366	6.493	8.217	7.486	8.944	19.128	16.229	18.523	82.520	106.626	118.544
Pdensi_DN1500_c0_g1	FC_3	Needles	863.384521408727	13.033461340565	438.208991374646	6.18271133175856	0.493987035975114	12.5159384386558	6.1081667486845e-36	6.32368341824503e-34	6.339	17.035	15.322	21.275	40.901	43.575	24.086	25.367	25.590	22.627	24.613	21.242	17.505	31.044	29.050	16.552	17.693	16.791	20.650	13.671	25.378	6.898	15.433	2.726	0.498	0.273	0.219
Pdensi_DN17303_c0_g1d281143	FC_3	Needles	28.0066321099094	6123.72830601851	3075.86746906421	-7.76529383532044	0.620542986156043	-12.5137081693931	6.28216154739604e-36	6.49194905892404e-34	0.745	2.606	1.520	6.214	2.419	3.046	9.426	2.014	1.219	6.831	1.927	2.377	0.497	1.370	0.670	0.302	0.944	1.217	11.791	2.084	1.920	63.337	363.679	441.413	263.067	107.550	84.386
Pdensi_DN37391_c0_g1d89029	FC_3	Needles	613.843357434329	17.0587077949689	315.451032614649	5.17395083091345	0.41353383278854	12.5115538818782	6.45490274981457e-36	6.65830861060108e-34	8.371	11.104	17.924	18.792	29.383	27.421	21.906	24.406	25.404	19.071	26.090	23.982	12.908	19.055	22.985	6.543	1.422	5.942	5.381	3.510	4.713	4.889	2.105	2.356	0.418	0.462	0.495
Pdensi_DN89764_c0_g1	FC_3	Needles	30.3649823483809	529.929335117458	280.147158732919	-4.12283717816781	0.329612075361539	-12.5081496897394	6.73753847515099e-36	6.93721461541456e-34	0.000	0.408	0.000	0.000	0.000	0.000	0.000	0.438	0.450	1.210	0.000	0.000	0.877	0.921	0.883	0.703	0.403	2.302	0.000	0.870	1.146	0.000	0.000	0.000	14.764	13.243	13.280
Pdensi_DN26146_c0_g1d193914	FC_3	Needles	2612.36657485011	153.317144845847	1382.84185984798	4.07817686629914	0.326106601762067	12.505655648378	6.95238190328426e-36	7.14543352419216e-34	70.788	122.251	78.607	220.514	184.609	120.551	204.575	189.713	192.661	168.621	207.506	139.865	59.520	103.537	71.929	70.751	25.786	18.682	15.753	19.339	20.443	15.450	17.106	12.189	2.524	4.461	5.381
Pdensi_DN18820_c0_g1d187352	FC_3	Needles	659.721756114176	6.79039962346168	333.256077868819	6.85995815267104	0.549438465778245	12.4853984202841	8.96932202129816e-36	9.20167945771947e-34	14.077	11.338	10.657	30.295	33.729	26.902	24.812	13.467	17.910	18.062	11.750	16.831	16.713	22.833	19.459	10.412	5.697	3.171	4.304	6.945	3.425	5.319	13.882	2.226	0.278	0.103	0.111
Pdensi_DN22972_c0_g5	FC_3	Needles	742.413284093612	13.0526518809848	377.732967987299	5.73676602258255	0.459642821283193	12.4809216133674	9.48820030425138e-36	9.7163975267587e-34	28.330	28.954	24.665	28.423	36.521	51.818	43.820	68.621	70.810	37.619	57.320	38.464	18.211	26.731	21.577	37.475	12.604	9.702	6.792	1.072	5.024	0.082	0.017	0.112	0.151	0.618	0.297
Pdensi_DN24444_c0_g1d553649	FC_3	Needles	893.87152212951	16.0262369090108	454.948879519261	5.84253932955159	0.468471466256889	12.4714945314253	1.06803903573109e-35	1.09175181576627e-33	31.232	26.621	13.305	44.171	40.541	23.428	42.480	28.690	20.036	33.125	19.545	17.023	29.781	29.161	20.395	21.983	17.166	4.848	15.483	6.534	5.846	7.390	4.449	5.806	0.428	0.241	0.553
Pdensi_DN23671_c0_g1d224475	FC_3	Needles	413.029933010141	3087.1772124392	1750.10357272467	-2.90294663333693	0.233048254894322	-12.4564186702591	1.29036307584113e-35	1.31663533306095e-33	11.783	11.788	12.419	13.052	13.929	13.588	12.486	14.273	16.374	13.226	14.735	12.006	11.855	13.125	11.766	10.712	5.490	4.842	4.457	8.647	7.403	9.997	6.928	6.310	57.154	87.229	102.972
Pdensi_DN17684_c0_g3	FC_3	Needles	637.68603729456	3.15693540914963	320.421486351855	7.57008180705223	0.607802245354948	12.4548434378215	1.31609502049128e-35	1.34047591745362e-33	1.996	3.847	1.802	18.667	30.352	27.842	18.182	11.828	8.260	9.012	9.252	6.691	19.026	23.154	14.731	6.110	9.871	8.261	10.745	12.784	3.783	10.987	73.069	30.166	0.071	0.104	0.111
Pdensi_DN17589_c0_g2	FC_3	Needles	33.2628487210319	896.127177930408	464.69501332572	-4.76326587938133	0.382463754495687	-12.4541628412923	1.32736993196022e-35	1.34953248199115e-33	1.509	1.267	1.585	1.206	0.611	0.377	0.553	0.164	0.390	0.420	0.421	0.235	1.170	0.686	1.069	1.243	0.875	1.767	1.405	1.193	2.111	1.449	1.338	2.936	16.012	29.912	26.228
Pdensi_DN20784_c0_g1	FC_3	Needles	6000.59355027739	1.02517998065707	3000.80936512902	12.9263718883961	1.0383632247737	12.4487959318987	1.41970781763291e-35	1.44082533535039e-33	2.498	5.066	3.558	83.994	249.841	291.579	71.110	76.877	53.721	25.933	46.144	34.475	115.487	215.713	208.615	30.125	49.163	31.587	73.179	77.364	73.109	111.040	8.567	0.630	0.054	0.039	0.000
Pdensi_DN16635_c2_g1	FC_3	Needles	48.3411334027508	3735.13821852304	1891.7396759629	-6.26711984668469	0.503919466054025	-12.4367488633844	1.65087606663501e-35	1.67243491330127e-33	3.589	2.972	0.289	1.273	1.638	1.227	1.637	0.773	0.322	1.033	0.802	0.197	1.271	2.379	0.715	1.341	1.178	0.435	0.837	1.749	0.217	0.972	1.848	0.113	49.559	125.532	129.440
Pdensi_DN23939_c0_g3	FC_3	Needles	5446.13749987142	671.086818265078	3058.61215906825	3.01794606803396	0.242675858146377	12.4361198970752	1.66392311333993e-35	1.682642248365e-33	85.960	99.663	71.503	156.314	301.374	233.811	130.373	164.430	150.244	129.733	137.856	136.526	128.865	202.242	157.583	69.328	99.012	85.984	91.626	133.209	122.438	146.683	66.679	28.262	13.178	23.153	17.468
Pdensi_DN18920_c0_g1d480974	FC_3	Needles	842.940829454567	7.40525117033453	425.173040312451	6.86455068126829	0.552038395700627	12.4349152789564	1.68919796646169e-35	1.70515652122505e-33	35.715	43.730	32.265	58.016	44.347	26.297	66.187	55.827	56.553	47.585	58.006	35.470	24.044	28.185	22.918	43.690	25.542	26.014	24.026	11.494	18.876	3.753	1.818	0.066	0.203	0.329	0.039
Pdensi_DN26309_c0_g1d367274	FC_3	Needles	1212.64575532038	91.3254310202857	651.985593170332	3.71526134415576	0.298813105487248	12.4333949078225	1.72164307604432e-35	1.73481578997135e-33	2.217	2.271	4.236	29.526	70.406	72.623	30.821	37.557	58.568	28.578	26.075	35.263	27.131	44.111	37.626	11.251	13.451	15.762	36.224	46.507	61.161	152.638	239.367	156.895	1.670	2.632	3.007
Pdensi_DN39711_c0_g1d511698	FC_3	Needles	4.85251349166748	1150.14079048472	577.496651988193	-7.87243206186155	0.633508375276195	-12.4267213648586	1.87154031781892e-35	1.88251026994823e-33	0.035	1.389	0.069	0.350	0.251	0.526	0.115	0.036	0.000	0.163	0.044	0.124	0.194	0.241	0.000	0.000	0.038	0.044	0.000	0.000	0.000	0.000	0.000	0.000	25.223	39.372	27.078
Pdensi_GG_111520_c0_g1	FC_3	Needles	6.79353276613342	485.570347687986	246.18194022706	-6.15760188842026	0.495718253462655	-12.4215758556572	1.99590846160238e-35	2.00404780461956e-33	0.011	0.073	0.056	0.325	0.378	0.012	1.398	2.585	4.592	5.189	9.299	12.146	0.263	0.246	0.089	0.133	0.601	0.512	0.388	1.049	0.517	0.118	1.732	0.069	8.784	14.026	16.153
Pdensi_DN17030_c0_g1d56746	FC_3	Needles	979.707138517069	49.4030778294223	514.555108173246	4.30689871299956	0.346762318766251	12.4203192789895	2.0275072521004e-35	2.03217231303444e-33	20.578	34.704	27.006	38.058	41.647	36.555	38.355	35.127	42.431	29.814	38.269	31.192	21.200	40.979	26.169	21.121	14.099	15.231	13.678	6.337	15.200	2.892	2.699	1.170	1.095	1.435	1.414
Pdensi_DN26610_c1_g1	FC_3	Needles	1221.45145981387	91.0613851559218	656.256422484896	3.73198832566669	0.300500866930642	12.4192264860522	2.0553912242194e-35	2.0564806541969e-33	19.572	26.986	32.212	46.099	60.826	55.203	48.551	49.445	53.418	41.216	46.102	34.735	25.997	42.862	40.776	34.365	23.418	20.345	21.873	25.513	27.472	28.626	44.383	105.623	1.742	2.785	2.792
Pdensi_GG_23730_c0_g1	FC_3	Needles	685.282156002086	2.25088762978316	343.766521815935	8.2437422371117	0.664186901860359	12.4117808014903	2.25579012337938e-35	2.25300519730114e-33	28.517	29.135	22.741	20.223	20.021	18.037	14.318	9.983	16.744	4.786	7.597	5.314	19.195	20.360	21.403	14.740	8.208	10.792	6.646	4.884	10.818	0.940	0.028	0.070	0.036	0.051	0.068
Pdensi_DN17273_c0_g1d112741	FC_3	Needles	2764.93798034998	531.646748577713	1648.29236446385	2.3754878455858	0.191432886210948	12.4089851676172	2.33594756244881e-35	2.32895617009641e-33	83.945	98.436	102.014	122.377	113.377	109.412	114.599	112.987	134.022	102.396	118.929	101.056	73.192	96.892	77.101	115.105	85.858	97.577	59.704	54.666	46.032	97.236	46.639	16.056	11.050	17.128	14.244
Pdensi_GG_61143_c0_g1	FC_3	Needles	1433.1258945244	80.1637303256796	756.64481242504	4.1494611761442	0.334437354838112	12.4072897842192	2.38593023115338e-35	2.37460859385265e-33	40.560	57.604	43.006	65.798	73.446	57.663	60.163	75.509	78.171	80.789	93.733	78.259	36.626	57.687	34.358	37.681	23.956	19.655	17.223	20.729	23.711	23.982	6.428	4.190	1.571	2.939	1.926
Pdensi_DN22038_c1_g2	FC_3	Needles	2.65126576067311	418.113610572874	210.382438166773	-7.31076476084981	0.589426817998388	-12.4031763360822	2.51166223537805e-35	2.49535846297296e-33	0.077	0.270	0.000	0.048	0.000	0.062	0.021	0.180	0.090	0.023	0.195	0.023	0.107	0.089	0.043	0.053	0.043	0.024	0.220	0.157	0.028	0.000	0.071	0.000	8.929	14.262	10.164
Pdensi_DN17150_c0_g2d349886	FC_3	Needles	452.508957272656	4470.90654552302	2461.70775139784	-3.30513439863005	0.266531467519638	-12.4005410294997	2.59565085007429e-35	2.57428559789329e-33	12.928	11.461	8.933	16.670	18.335	16.609	13.930	17.044	18.266	14.996	16.141	14.230	13.146	15.158	12.035	9.383	12.011	12.844	14.065	22.251	18.947	33.790	43.614	24.644	74.297	151.658	135.390
Pdensi_GG_153506_c0_g1	FC_3	Needles	5.91791791547562	759.025311971248	382.471614943362	-7.01508744398911	0.565961485284019	-12.3949908719826	2.78177406798086e-35	2.75405359212861e-33	0.031	0.000	0.061	0.116	0.074	0.264	0.504	0.415	0.826	0.497	0.853	0.327	0.205	0.141	0.173	0.028	0.068	0.115	0.733	0.321	0.000	2.633	29.259	68.668	24.165	12.102	21.895
Pdensi_DN16675_c0_g1d528186	FC_3	Needles	225.016505519585	1684.19105296664	954.603779243115	-2.90485940856037	0.234391195694434	-12.3932104188218	2.84424551297671e-35	2.81098819196982e-33	10.469	7.090	5.839	9.924	8.574	7.852	6.430	6.022	6.871	4.920	7.577	4.525	7.444	6.977	5.513	5.954	4.446	4.100	3.753	5.340	5.550	6.040	3.676	3.321	37.916	46.480	49.043
Pdensi_DN14974_c0_g1d465599	FC_3	Needles	1060.14065813485	3.91209188927804	532.026375012062	7.848608202811	0.633455395564981	12.3901513157226	2.95485333337212e-35	2.91521505694884e-33	47.297	54.100	37.174	72.300	48.353	34.152	57.349	30.336	34.478	39.220	41.923	29.120	27.956	42.643	24.555	62.626	50.926	37.056	39.474	15.407	20.781	5.976	6.691	1.533	0.000	0.270	0.072
Pdensi_DN5931_c0_g1	FC_3	Needles	57.3817236117778	1239.65962093737	648.520672274576	-4.43591423703072	0.358045017451595	-12.3892639774841	2.9877290760238e-35	2.93868231884136e-33	2.486	1.920	1.902	2.767	2.239	1.721	1.627	2.315	2.522	1.961	3.049	1.987	2.213	1.800	1.066	1.833	1.540	1.230	1.053	1.944	1.693	1.288	0.507	0.372	25.914	38.836	34.161
Pdensi_DN25808_c0_g1d75589	FC_3	Needles	383.236430554418	2853.75398791777	1618.49520923609	-2.89751683297789	0.233873854776434	-12.3892293807176	2.98901821587961e-35	2.93868231884136e-33	11.018	9.897	8.237	10.802	10.745	9.349	8.688	10.943	17.379	11.405	14.177	15.651	12.116	12.447	9.500	8.401	5.702	5.593	5.687	7.495	6.402	9.483	5.992	7.449	55.120	90.137	83.357
Pdensi_GG_60556_c0_g1	FC_3	Needles	595.151945345676	2.53878840159534	298.845366873636	7.82341446301116	0.631858604647099	12.3815904467751	3.28762455207426e-35	3.22665820422817e-33	29.678	24.336	44.748	61.771	43.761	29.249	54.381	46.649	58.734	42.758	53.995	40.708	17.329	18.391	17.188	50.158	33.328	35.625	39.897	14.950	23.272	11.211	0.017	0.047	0.051	0.104	0.061
Pdensi_DN53210_c0_g1d254999	FC_3	Needles	2124.99805132316	20901.9458885811	11513.4719699521	-3.29841876324706	0.266546291210807	-12.3746563805624	3.58424952051694e-35	3.5116963727833e-33	95.483	51.585	63.767	83.339	44.578	56.922	31.614	16.362	24.627	14.786	19.008	12.377	73.441	48.927	64.748	72.730	33.799	34.777	29.112	30.410	27.778	16.057	10.162	4.421	442.054	599.293	622.013
Pdensi_DN26235_c1_g1	FC_3	Needles	1.16026451588592	1019.48676551788	510.323515016885	-9.9032989056654	0.80031066929326	-12.3743182312074	3.59937607815155e-35	3.52042603291403e-33	0.047	0.040	0.037	0.023	0.011	0.189	0.061	0.058	0.043	0.043	0.094	0.066	0.051	0.011	0.042	0.034	0.072	0.035	0.085	0.065	0.066	0.028	0.023	0.114	22.714	24.330	33.580
Pdensi_DN19708_c0_g1	FC_3	Needles	24.7208117816519	510.111142542013	267.415977161833	-4.36615040102403	0.352861746827053	-12.3735441438031	3.63424282968829e-35	3.54839950767669e-33	0.605	0.872	0.404	1.407	0.488	0.771	1.234	0.844	0.476	0.835	0.637	1.308	0.796	0.817	0.565	1.629	1.968	1.239	1.794	1.290	0.724	1.074	0.250	0.000	12.327	12.139	15.677
Pdensi_DN41667_c0_g1d35792	FC_3	Needles	264.548822596669	8115.17606047987	4189.86244153827	-4.9396470443985	0.399340902300743	-12.3694993824561	3.82196024697644e-35	3.72526004795655e-33	5.600	2.635	3.568	10.742	7.691	7.667	11.557	14.283	24.101	21.430	22.762	28.899	10.675	8.259	4.384	9.564	7.160	8.699	11.956	17.389	17.231	25.619	18.200	66.968	147.729	252.633	251.618
Pdensi_DN17785_c0_g1	FC_3	Needles	57.7615900517381	658.442190407054	358.101890229396	-3.50542063650897	0.283981364605756	-12.3438403832429	5.25864510358997e-35	5.11678818241065e-33	1.192	2.984	1.819	2.318	1.943	1.750	2.021	1.809	1.986	1.774	2.242	1.867	1.495	2.150	1.515	1.966	2.356	2.605	1.889	1.555	3.073	1.519	0.984	1.749	15.661	16.681	19.561
Pdensi_DN20191_c0_g2	FC_3	Needles	2543.01497617677	12.6005912684688	1277.80778372262	7.55583138140996	0.612895633441832	12.328088126487	6.39459668969053e-35	6.21142385140952e-33	154.507	78.478	49.902	46.790	57.723	50.491	48.215	48.412	63.490	55.257	46.783	52.028	110.672	60.172	51.577	42.907	17.083	11.128	10.600	4.675	7.291	2.543	2.789	2.534	0.048	0.430	0.568
Pdensi_DN33344_c0_g1d312594	FC_3	Needles	1156.49835505138	79.8162201038521	618.157287577618	3.85288178183598	0.312572652123992	12.3263559868559	6.5335115711753e-35	6.33549247047358e-33	55.351	40.441	68.441	42.502	42.135	33.250	59.405	89.535	112.182	47.844	89.800	70.093	40.279	36.015	26.118	47.885	18.320	37.783	32.246	4.583	42.641	7.807	1.971	0.884	1.749	2.303	2.297
Pdensi_DN15148_c0_g1d53904	FC_3	Needles	1106.51920582701	9649.16170670874	5377.84045626788	-3.1243986057104	0.253483159940529	-12.3258626192108	6.57362465276457e-35	6.36349340318047e-33	20.981	31.583	29.722	34.983	32.855	36.509	24.274	28.361	38.518	26.537	28.649	28.085	28.861	40.329	29.852	26.155	21.823	25.264	18.176	29.772	27.867	60.310	4.327	2.363	170.811	282.886	321.674
Pdensi_DN18861_c0_g4	FC_3	Needles	951.069717998361	2.24030126380068	476.655009631081	8.7188050021587	0.707782013021299	12.3184890852776	7.203118956738e-35	6.96096632286814e-33	11.753	29.481	16.866	32.407	33.388	41.683	30.719	22.204	26.858	13.640	22.634	14.496	18.840	36.964	29.891	19.793	11.608	6.036	7.138	4.968	5.464	0.325	0.883	0.057	0.055	0.077	0.058
Pdensi_DN14644_c0_g1d394256	FC_3	Needles	735.201310547967	4485.28428514655	2610.24279784726	-2.60851118836778	0.211900006386067	-12.3101043405127	7.99198011247671e-35	7.71015049011168e-33	18.145	25.003	20.677	27.556	29.477	19.821	19.409	24.753	23.768	22.364	24.444	15.955	19.993	27.498	18.309	24.229	19.996	18.126	14.874	20.758	17.284	12.180	5.488	1.431	97.920	139.017	119.852
Pdensi_DN18586_c0_g1d479377	FC_3	Needles	1048.17829568888	43.6028036279888	545.890549658436	4.5594996856798	0.370447639939215	12.308081342961	8.19481851645799e-35	7.88683413953034e-33	28.031	53.397	49.914	69.415	57.835	34.485	66.539	50.453	52.351	51.149	52.654	42.430	25.659	42.502	26.046	39.013	30.270	21.717	15.961	8.546	12.636	19.702	3.684	2.897	0.751	1.671	1.119
Pdensi_DN35358_c0_g1d238575	FC_3	Needles	696.040544752852	37.1691006244608	366.604822688656	4.23626430602906	0.344187841391193	12.3080010290493	8.20297599891112e-35	7.88683413953034e-33	13.033	22.349	15.479	20.580	21.492	23.397	22.059	15.208	16.699	16.670	16.429	14.120	16.423	22.849	22.999	12.989	8.586	7.549	9.070	4.425	6.750	3.496	1.405	0.644	0.886	0.799	1.213
Pdensi_DN21649_c0_g2	FC_3	Needles	1676.52038684088	4.29066122511483	840.405524032998	8.73614065157769	0.709965536388649	12.3050207422961	8.51145599955366e-35	8.16955513991057e-33	32.843	126.381	55.806	85.858	122.444	39.140	99.671	91.188	77.145	60.814	107.429	48.623	26.183	87.985	38.866	101.266	45.737	23.289	4.783	4.401	5.954	0.564	0.623	0.038	0.168	0.127	0.045
Pdensi_DN16817_c0_g1d215591	FC_3	Needles	555.336297080382	3.95443735320797	279.645367216795	6.88444737348563	0.559507991950535	12.3044665537043	8.57007626558732e-35	8.21190218139103e-33	12.485	17.323	16.721	15.362	25.475	17.392	25.709	32.878	37.746	32.346	40.856	33.796	17.075	18.062	14.259	22.867	21.664	20.663	16.951	10.984	20.988	2.081	0.644	0.144	0.016	0.159	0.169
Pdensi_GG_10377_c1_g1	FC_3	Needles	1940.7736001369	179.330578049078	1060.05208909299	3.43530896290354	0.279227666942525	12.3028960579707	8.73838615198637e-35	8.35903391532075e-33	31.697	66.841	45.605	52.573	72.037	54.246	52.348	64.442	44.630	46.174	65.737	29.876	42.689	78.109	53.967	39.821	23.110	17.987	12.922	21.917	25.578	6.610	2.173	1.795	4.026	5.487	4.757
Pdensi_DN18754_c0_g7	FC_3	Needles	975.83814258475	17.1401032621473	496.489122923449	5.79593501055773	0.471126682722497	12.3022856125762	8.80469028101471e-35	8.40825650276329e-33	12.283	44.619	19.687	17.198	28.235	33.804	19.293	13.750	13.241	11.396	10.885	7.917	16.438	40.492	31.375	8.317	8.828	3.267	1.950	1.117	1.209	0.436	0.519	0.208	0.296	0.507	0.577
Pdensi_GG_148379_c1_g1	FC_3	Needles	0	4657.60662514896	2328.80331257448	-14.9568257838872	1.21663906018708	-12.2935604102562	9.80886758170014e-35	9.35145069278921e-33	0.000	0.000	0.000	0.000	0.000	0.000	0.000	0.000	0.000	0.000	0.000	0.000	0.000	0.000	0.000	0.000	0.000	0.000	0.000	0.000	0.000	0.000	0.000	0.000	128.804	113.154	121.075
Pdensi_DN19836_c2_g5	FC_3	Needles	482.761486805997	7.31787806699137	245.039682436494	6.01445726805663	0.489561700946561	12.2853917216722	1.08518101520253e-34	1.03283698976335e-32	7.676	13.771	16.085	19.519	18.912	19.592	22.541	18.709	23.792	19.708	25.016	19.997	11.023	15.898	16.268	16.471	13.926	8.418	9.057	11.638	13.205	7.850	0.937	0.237	0.158	0.295	0.151
Pdensi_DN18641_c0_g1	FC_3	Needles	6507.5248788822	613.546661106183	3560.53576999419	3.40394986738514	0.27714101441705	12.2823750015679	1.12642204414858e-34	1.07028993892843e-32	111.005	179.302	116.204	209.018	268.790	230.675	187.522	171.873	151.912	178.215	174.495	138.694	163.175	242.318	177.808	143.004	105.539	88.015	104.779	100.123	95.673	90.370	117.944	122.320	11.608	23.095	14.694
Pdensi_DN16349_c0_g1d184448	FC_3	Needles	0	15120.3524854895	7560.17624274477	-16.6561429768319	1.35646235283122	-12.279104497126	1.17289304213103e-34	1.11257844180704e-32	0.000	0.000	0.000	0.000	0.000	0.028	0.072	0.000	0.000	0.000	0.000	0.016	0.000	0.000	0.000	0.000	0.147	0.700	0.000	0.015	0.019	0.020	0.000	0.081	165.860	247.164	813.830
Pdensi_DN15778_c1_g1d182724	FC_3	Needles	83.2334328428023	1583.0410314932	833.137232168001	-4.24574643447759	0.345909400216332	-12.2741574291485	1.24683020960971e-34	1.18073569849829e-32	1.274	2.188	1.349	4.100	3.126	3.859	8.349	3.885	5.969	5.914	2.386	3.179	2.101	3.478	1.905	0.895	1.762	1.752	5.385	5.102	5.269	0.678	1.159	1.723	34.390	36.107	54.807
Pdensi_DN12107_c0_g1d337459	FC_3	Needles	476.359486569775	9.42846076351896	242.893973666647	5.58592580245571	0.455280824707958	12.2691874977138	1.32577030526628e-34	1.25339519845124e-32	14.227	15.800	11.145	12.531	14.598	14.687	11.234	10.967	11.816	8.563	8.937	8.715	14.052	14.388	13.887	11.983	6.427	5.895	10.812	2.235	5.295	0.391	0.091	0.063	0.124	0.425	0.216
Pdensi_DN8879_c0_g1d208839	FC_3	Needles	87.9042641607371	2413.70291365968	1250.80358891021	-4.77778656949183	0.389558139075146	-12.2646303343445	1.40250886651607e-34	1.32373461851341e-32	1.714	1.514	1.844	3.326	3.047	4.629	1.907	2.041	3.117	1.476	2.701	1.602	2.390	3.496	1.990	2.281	2.037	2.009	2.810	1.619	2.363	1.118	0.018	0.059	37.352	63.059	94.299
Pdensi_DN21942_c0_g1d19788	FC_3	Needles	7714.08675066924	1.45338568572482	3857.77006817748	13.2375182720705	1.07979655213294	12.2592707356977	1.4984230812491e-34	1.41190847073439e-32	256.559	248.690	72.581	365.030	291.747	152.870	376.092	304.999	299.079	315.622	315.929	232.330	260.290	300.119	127.194	173.809	182.313	67.908	125.580	108.412	39.757	34.822	23.191	2.121	0.107	0.000	0.000
Pdensi_DN2504_c0_g1d447251	FC_3	Needles	19.4130471088324	2170.23439966262	1094.82372338573	-6.80316457462283	0.555078293535771	-12.2562252097585	1.55579990283936e-34	1.46353735046168e-32	0.000	0.000	0.184	0.583	0.445	1.506	1.225	0.385	0.326	0.433	0.233	0.217	0.205	0.531	1.030	0.000	0.100	0.227	0.410	0.321	0.263	5.459	28.554	23.927	48.130	45.059	78.154
Pdensi_DN16172_c0_g1d277967	FC_3	Needles	1071.58722153317	7308.31036668995	4189.94879411156	-2.7694526719108	0.226034831049225	-12.2523270376311	1.63243555133666e-34	1.53308167947255e-32	17.114	26.354	22.361	34.261	51.331	40.232	27.751	36.723	37.046	26.344	33.645	28.316	26.005	41.280	28.919	22.531	22.050	20.865	14.017	24.775	20.807	21.307	35.152	17.774	150.406	209.003	223.057
Pdensi_DN27020_c6_g1	FC_3	Needles	398.339800509127	7.46876936622942	202.904284937678	5.78249250175676	0.472078779548056	12.2489990066756	1.70082230800879e-34	1.59466171030691e-32	10.214	10.747	9.983	9.364	11.304	13.069	8.737	9.212	8.860	7.411	8.347	6.861	10.727	11.580	13.121	7.648	3.421	2.874	3.060	2.092	4.247	1.690	3.044	2.015	0.201	0.169	0.217
Pdensi_GG_22817_c1_g1	FC_3	Needles	256.895274725118	2771.10963199582	1514.00245336047	-3.43052842361424	0.280135363356391	-12.2459670300528	1.7655994954872e-34	1.65265949470149e-32	6.703	6.765	3.079	9.506	8.205	12.190	13.423	10.140	14.087	10.453	10.777	13.165	6.054	7.450	9.412	2.610	0.914	0.977	10.955	1.255	8.634	1.629	4.755	2.285	76.136	67.086	72.857
Pdensi_DN36148_c0_g1d148490	FC_3	Needles	0	4675.24152640796	2337.62076320398	-14.9623848299578	1.22230167615111	-12.2411554544151	1.87346381143744e-34	1.7507302911172e-32	0.000	0.000	0.000	0.000	0.000	0.000	0.000	0.000	0.000	0.000	0.000	0.000	0.000	0.000	0.000	0.000	0.354	0.000	0.728	0.191	0.472	0.000	0.000	0.000	125.937	102.954	135.693
Pdensi_DN15384_c2_g1	FC_3	Needles	3605.49556170534	410.545506345124	2008.02053402523	3.13914232315362	0.256484795882208	12.2390971065407	1.92158324203548e-34	1.79273902794842e-32	39.031	89.371	76.786	73.899	130.435	121.594	103.348	117.206	125.095	121.749	139.950	125.542	80.591	112.622	129.242	62.426	64.647	60.343	76.332	76.665	93.161	83.102	78.643	61.050	10.746	11.316	10.156
Pdensi_DN20047_c2_g1	FC_3	Needles	19.3723021489649	974.863755523849	497.118028836407	-5.63385400468832	0.460603425143754	-12.23146354791	2.11100472852358e-34	1.96453755835526e-32	0.676	1.238	0.379	0.713	0.708	0.754	0.715	0.316	0.297	0.542	0.265	0.284	0.366	1.016	0.366	0.260	0.498	1.202	0.372	0.123	0.429	0.112	0.515	0.285	24.158	23.222	29.186
Pdensi_DN21624_c0_g2d540410	FC_3	Needles	3259.57774792291	1.33425348443422	1630.45600070367	11.4728920427228	0.937986853909	12.2313996138755	2.11266708994942e-34	1.96453755835526e-32	1.250	3.981	2.923	37.419	145.452	187.412	29.139	45.294	34.063	17.043	25.978	26.029	52.295	123.738	118.376	11.810	28.049	18.155	21.744	33.654	45.089	14.766	3.419	0.267	0.051	0.037	0.013
Pdensi_GG_59772_c0_g1	FC_3	Needles	690.113608051757	16.2433285796271	353.178468315692	5.50004129774421	0.44988680769352	12.2253891505328	2.27489669297775e-34	2.11192458562836e-32	6.301	24.568	20.448	9.427	19.558	18.116	13.916	17.758	18.356	13.664	16.553	11.413	18.056	20.387	23.007	7.547	2.786	5.811	2.296	4.024	8.676	14.632	8.008	11.212	0.523	0.226	0.468
Pdensi_DN23823_c0_g1d550694	FC_3	Needles	3.65974025143563	1897.61355602614	950.636648138786	-9.05740269853933	0.74088671321956	-12.2250845330725	2.28344040815988e-34	2.11638674818484e-32	0.470	2.855	0.283	0.356	0.000	1.017	0.620	0.000	0.194	0.111	0.030	0.337	0.105	0.027	0.187	0.000	0.183	0.357	0.378	0.385	0.271	0.498	0.058	0.048	55.312	23.765	67.080
Pdensi_DN16606_c0_g1d56019	FC_3	Needles	233.578483444838	2684.9665688853	1459.27252616507	-3.52320639459943	0.288232821689996	-12.2234739747604	2.32914492406241e-34	2.15522021322964e-32	7.034	7.683	8.262	10.957	7.420	9.231	6.595	6.421	8.242	5.358	5.311	6.153	5.800	8.135	6.950	9.507	4.928	6.473	4.916	8.264	7.099	3.488	0.783	0.885	43.840	83.075	89.882
Pdensi_DN9434_c0_g1d518297	FC_3	Needles	662.064564947373	6.76324925533197	334.413907101352	6.60935844260284	0.540767739077516	12.2221759269101	2.36664146999577e-34	2.18634431396183e-32	7.589	27.176	30.333	30.350	43.121	24.170	32.664	29.985	29.811	25.785	27.306	26.227	15.604	28.263	15.772	12.180	8.804	10.893	16.266	5.459	19.597	11.558	0.524	0.000	0.161	0.120	0.257
Pdensi_DN18888_c0_g1d355750	FC_3	Needles	2494.18800736975	98.9763798344532	1296.5821936021	4.65077813906047	0.380616073718726	12.2190796978726	2.458520601964e-34	2.26752478321207e-32	45.167	79.825	80.913	76.232	95.634	87.314	85.281	78.321	84.088	70.403	90.960	64.808	59.261	85.316	78.702	75.448	50.751	44.327	36.213	48.235	41.580	16.130	4.079	0.411	2.062	4.201	1.688
Pdensi_DN20178_c0_g1d488974	FC_3	Needles	69.0360556103236	2827.46415269705	1448.25010415369	-5.35789965848185	0.438569400871423	-12.2167658022559	2.52949003352425e-34	2.32918732680453e-32	2.216	1.735	1.469	1.057	1.744	0.735	1.413	1.039	0.692	0.855	0.784	0.528	2.332	2.069	1.722	1.187	2.121	1.698	1.417	3.674	1.417	2.248	0.700	0.192	33.952	119.313	79.299
Pdensi_DN41060_c0_g1d442982	FC_3	Needles	1903.84364622528	2.11058269652759	952.977114460902	9.56496048574242	0.783148047072391	12.2134767768351	2.63388337021854e-34	2.42137687103045e-32	55.007	193.595	103.398	91.787	101.009	31.676	181.621	87.551	116.488	161.778	128.303	94.599	45.682	95.395	31.309	174.452	102.182	55.722	36.440	2.767	32.981	0.240	0.389	0.107	0.000	0.119	0.063
Pdensi_GG_39802_c0_g1	FC_3	Needles	1269.16200373165	1.23629401510857	635.199148873381	9.73186507474029	0.796876194889966	12.2125182520781	2.66510444838236e-34	2.44610802126245e-32	24.646	32.439	57.691	59.449	50.197	37.762	166.654	38.831	97.621	107.312	39.132	45.182	30.713	41.805	40.942	42.798	21.350	39.816	23.093	15.401	29.301	0.859	27.346	7.395	0.000	0.000	0.113
Pdensi_DN20847_c0_g1d493876	FC_3	Needles	836.207814030527	35.0460050076163	435.626909519071	4.625416074771	0.379074388641072	12.2018691142719	3.03769914660496e-34	2.78357447689707e-32	20.647	28.290	20.082	34.348	25.185	23.253	32.699	16.530	14.318	24.909	15.794	13.007	21.969	30.758	22.150	13.011	7.610	7.733	7.767	6.375	7.123	4.162	4.453	1.821	1.068	1.010	0.602
Pdensi_DN24858_c1_g1	FC_3	Needles	1485.28187750414	68.4201081153337	776.850992809736	4.41953978544242	0.362283083696941	12.1991337280862	3.14148223856389e-34	2.86938934144956e-32	15.802	19.852	12.637	38.234	57.718	44.638	42.328	39.629	53.095	42.386	41.782	48.921	31.041	61.529	41.401	29.066	55.197	44.319	45.780	71.239	46.269	121.376	78.972	39.570	1.135	2.054	2.333
Pdensi_GG_54617_c0_g1	FC_3	Needles	626.24073263582	3409.35435145543	2017.79754204562	-2.44515913231189	0.20045452124912	-12.1980742418531	3.18261986698511e-34	2.90228281912024e-32	19.978	18.440	17.208	22.256	21.223	20.848	15.443	14.420	18.534	12.732	14.158	11.492	18.270	20.213	17.265	17.287	14.395	12.149	17.791	17.831	32.410	14.540	18.492	44.881	71.571	90.111	109.373
Pdensi_DN24471_c1_g2	FC_3	Needles	428.501771627685	4.49118889358385	216.496480260634	6.56790369113833	0.538648083018664	12.1933111769949	3.37427018742699e-34	3.07210483463007e-32	9.156	11.698	10.950	11.219	18.202	14.303	12.059	15.552	17.065	12.562	16.717	13.122	10.965	13.121	14.144	11.035	6.120	5.622	4.485	2.906	5.035	9.723	1.610	1.439	0.105	0.119	0.116
Pdensi_GG_96891_c0_g1	FC_3	Needles	398.790145395803	6.75266288934949	202.771404142576	5.87861666714831	0.482342017058834	12.1876520378511	3.61692736273034e-34	3.28774633308859e-32	10.530	11.652	11.392	11.943	13.704	15.941	6.218	5.079	6.683	3.125	3.915	4.513	10.060	13.185	12.403	11.076	6.548	4.454	4.460	3.184	6.304	13.387	2.209	7.807	0.135	0.150	0.226
Pdensi_GG_17550_c0_g1	FC_3	Needles	1843.02974036963	21.1885046400613	932.109122504848	6.45968205246064	0.530043771158862	12.1870728493564	3.64271963449799e-34	3.2997812916036e-32	47.100	75.659	61.421	21.131	37.794	39.873	24.739	14.339	16.253	4.300	10.242	3.516	66.184	42.942	53.027	61.234	25.559	19.212	15.504	2.714	9.471	0.260	0.229	0.000	0.542	0.240	0.864
Pdensi_DN20092_c0_g1d219442	FC_3	Needles	717.093509786589	4494.50745402047	2605.80048190353	-2.64789879922491	0.217272529545985	-12.1869930117626	3.64628924054117e-34	3.2997812916036e-32	28.169	21.465	19.011	26.710	18.140	27.269	22.088	13.465	20.449	16.358	15.924	16.423	22.767	21.317	19.503	18.006	12.491	9.371	19.651	11.235	15.044	19.343	26.318	35.514	112.335	110.418	130.255
Pdensi_DN18056_c0_g2d352659	FC_3	Needles	271.289676903095	1457.83153533407	864.560606118585	-2.42456115321963	0.198947122806726	-12.1869626411991	3.64764804616608e-34	3.2997812916036e-32	8.018	9.852	6.629	10.952	9.132	9.022	8.462	9.540	9.725	6.734	9.490	7.171	7.682	9.047	7.444	6.997	4.920	3.912	2.560	6.097	4.311	2.867	1.103	1.278	35.082	44.476	35.656
Pdensi_DN22816_c0_g1d545542	FC_3	Needles	4800.98943124375	186.660715426014	2493.82507333488	4.67445718021743	0.383702727499418	12.1824966183607	3.85303680171346e-34	3.48002351006433e-32	93.731	140.397	73.389	109.226	187.254	147.071	137.572	151.228	137.325	125.391	130.023	106.266	124.434	176.792	128.707	122.583	81.214	51.603	70.482	34.709	59.367	12.577	12.161	13.388	2.661	4.584	7.852
Pdensi_DN17260_c0_g1d11775	FC_3	Needles	3599.09384876255	2.78763917015904	1800.94074396635	10.7351901450291	0.881411850061395	12.1795391612687	3.99532960238553e-34	3.60279483094097e-32	28.451	176.080	20.453	93.966	193.065	60.931	186.471	247.746	136.060	245.784	273.652	124.303	60.956	202.983	65.191	41.169	60.383	10.483	22.830	19.433	7.111	41.964	20.285	1.263	0.135	0.032	0.017
Pdensi_DN11895_c0_g1	FC_3	Needles	2632.81271949526	34.6515716535704	1333.73214557441	6.21722746971623	0.510475107395892	12.1792960707378	4.00725504425096e-34	3.60780370677157e-32	81.023	99.127	42.681	50.255	94.517	59.918	53.882	54.379	66.450	28.341	52.328	34.640	82.072	92.188	60.223	36.257	11.776	6.159	4.560	3.997	3.272	0.570	8.148	4.805	0.500	1.818	0.546
Pdensi_GG_59100_c0_g1	FC_3	Needles	235.549117720344	5720.24066885008	2977.89489328521	-4.60300858994923	0.378061619503762	-12.1752866529828	4.20912708553181e-34	3.78353756910582e-32	5.056	3.162	12.536	2.015	4.589	2.647	3.119	7.128	5.440	1.530	5.722	7.956	6.261	4.556	10.023	10.546	10.524	10.488	11.574	11.438	10.130	5.292	11.866	14.994	157.541	149.553	139.487
Pdensi_DN9592_c0_g1d332963	FC_3	Needles	233.047084651962	1816.23579404539	1024.64143934867	-2.96099626323646	0.243369223556448	-12.1666832805163	4.67703535892964e-34	4.19747246238012e-32	3.488	4.802	2.809	4.645	6.572	10.233	3.502	2.247	2.356	1.131	1.989	1.343	5.900	7.123	7.744	3.991	2.617	2.438	4.596	7.477	3.475	15.639	34.739	58.892	47.653	43.415	51.036
Pdensi_DN14846_c0_g1d213739	FC_3	Needles	401.80993926642	3601.63380734938	2001.7218733079	-3.16431758659947	0.260136860993925	-12.1640492412698	4.83036569852093e-34	4.32822166941836e-32	9.602	11.250	8.463	17.371	14.757	13.829	7.246	8.662	8.787	5.656	10.081	5.645	10.499	14.180	11.245	9.154	9.553	8.575	8.523	10.938	10.182	4.968	2.371	0.875	62.789	105.845	120.984
Pdensi_DN18869_c0_g1d532751	FC_3	Needles	1404.1145049857	2.38789710235729	703.251201044029	8.93855634685205	0.735032970045487	12.1607556546734	5.02913178426198e-34	4.49920589167071e-32	2.243	11.192	3.321	34.066	49.236	60.493	28.417	11.528	12.848	6.535	11.613	5.332	33.924	48.526	43.264	10.294	12.579	8.804	22.555	24.445	24.428	28.095	22.461	5.316	0.000	0.209	0.000
Pdensi_DN14230_c0_g3	FC_3	Needles	18.3882588087878	992.079673839213	505.233966324001	-5.75736469636743	0.473497943041023	-12.1592179670116	5.12469198547682e-34	4.57746541226424e-32	0.084	0.181	0.056	0.211	0.000	8.634	2.026	2.889	8.209	3.743	4.043	2.663	0.312	0.420	0.916	0.000	0.217	0.176	0.288	0.392	0.201	2.575	20.896	679.859	19.776	26.299	33.032
Pdensi_DN6916_c0_g1d207363	FC_3	Needles	2062.45068566897	259.347356882928	1160.89902127595	2.98224703208042	0.245400513039954	12.1525704862519	5.55898860055484e-34	4.9575673141641e-32	26.779	38.529	33.716	48.363	87.097	82.922	51.528	53.117	55.167	52.886	53.223	47.928	51.182	67.381	65.716	25.491	22.892	23.182	32.454	28.695	67.160	51.762	67.576	37.931	4.783	9.078	6.990
Pdensi_DN23712_c0_g1d550166	FC_3	Needles	1760.46971938517	13839.9677329347	7800.21872615992	-2.9746101629065	0.244791199563631	-12.15162215067	5.62385553367376e-34	5.00753048540794e-32	50.832	62.178	59.687	88.256	77.847	60.833	71.265	85.207	87.111	78.188	100.553	79.459	44.829	68.301	44.785	71.867	48.341	37.296	29.087	115.742	61.033	117.837	25.004	37.443	289.575	362.385	448.349
Pdensi_DN48925_c0_g1d250984	FC_3	Needles	171.643901979503	2672.68333464176	1422.16361831063	-3.96231681229836	0.326325746616733	-12.1422132742473	6.30959028604048e-34	5.60929510044698e-32	4.578	2.592	1.949	5.064	3.947	4.195	12.810	8.251	7.400	13.949	9.077	9.344	6.059	4.786	4.313	5.668	5.054	6.493	24.647	5.485	5.000	33.334	25.835	22.166	58.048	99.684	55.808
Pdensi_DN10662_c0_g1	FC_3	Needles	46.5137461478255	1365.43960107242	705.976673610122	-4.87586664380035	0.401585119220195	-12.1415520905466	6.36078945882846e-34	5.6459483864178e-32	3.042	2.276	2.095	0.593	1.978	1.155	1.555	3.361	5.117	4.168	2.442	4.404	1.703	1.635	0.786	1.793	3.347	1.160	3.696	0.682	3.329	0.000	0.000	0.000	30.217	48.662	29.954
Pdensi_DN14701_c2_g1	FC_3	Needles	6479.81234814185	66452.2080840214	36466.0102160816	-3.35829303046649	0.276670070199241	-12.1382592199006	6.62198596010561e-34	5.86859256527043e-32	176.110	138.171	119.527	186.044	240.013	207.416	180.385	180.598	219.816	180.769	227.911	187.940	193.985	208.585	173.919	131.573	101.699	97.976	110.587	111.405	140.443	181.531	196.747	222.316	1531.461	1381.105	2321.387
Pdensi_GG_36350_c0_g1	FC_3	Needles	1331.75049642545	3.52491837900393	667.637707402225	9.05330916240655	0.746119867785742	12.1338534909599	6.98819118900694e-34	6.18345729739786e-32	26.338	47.997	55.624	60.239	74.581	66.106	72.408	60.958	73.875	35.125	76.234	51.662	29.247	43.291	46.707	21.046	7.065	14.945	3.636	1.230	11.793	0.066	0.216	0.357	0.203	0.000	0.053
Pdensi_DN13144_c0_g1d177346	FC_3	Needles	219.847368662325	2012.71925476717	1116.28331171475	-3.19325658038628	0.263357965478229	-12.1251566269799	7.77114858638377e-34	6.86552487436682e-32	4.734	7.907	6.708	10.186	9.630	8.238	6.619	8.070	9.277	6.430	6.791	5.672	6.073	7.217	6.300	6.939	7.539	5.608	15.075	8.474	34.981	5.812	2.715	3.629	53.156	43.893	60.123
Pdensi_DN20436_c1_g2	FC_3	Needles	2.87356405816937	563.936742872983	283.405153465576	-7.610590395567	0.627749825608953	-12.1236041574114	7.91980882979331e-34	6.98596221232391e-32	0.449	0.338	0.179	0.056	0.054	0.161	0.049	0.093	0.053	0.105	0.113	0.053	0.100	0.103	0.050	0.047	0.394	0.503	1.485	0.313	9.557	0.215	0.000	0.000	13.109	21.621	10.184
Pdensi_GG_12940_c1_g1	FC_3	Needles	1592.23170219742	55.6136248274293	823.922663512423	4.82628930020708	0.398262502939875	12.1183622976821	8.44293778730967e-34	7.43582530163836e-32	43.807	58.303	36.389	49.666	63.794	73.148	43.000	41.662	52.012	35.964	41.479	39.976	36.789	59.109	47.038	33.117	16.974	9.727	20.986	9.683	38.065	10.115	9.862	0.956	1.026	1.088	2.311
Pdensi_GG_128685_c2_g1	FC_3	Needles	5.35684487865519	6962.82487177821	3484.09085832843	-10.3480472640116	0.854138581353292	-12.1151853925346	8.77654571044068e-34	7.71763639102881e-32	0.073	2.041	0.218	0.184	0.000	0.237	0.000	0.000	0.257	0.000	0.000	0.515	0.000	0.084	0.407	0.000	0.079	0.360	0.244	0.507	1.561	0.772	0.178	1.321	108.157	152.441	299.487
Pdensi_DN24346_c1_g2d133301	FC_3	Needles	380.05984114955	6750.36607620041	3565.21295867498	-4.15045462313727	0.342777061352491	-12.1083208040844	9.54277571058863e-34	8.3784091238858e-32	22.886	17.265	4.861	15.533	8.400	15.419	17.553	7.774	5.771	14.002	5.629	7.873	10.765	14.556	8.699	10.014	5.755	3.228	8.317	7.338	3.426	23.185	16.518	6.996	110.802	177.532	254.957
Pdensi_DN1082_c0_g1d259095	FC_3	Needles	937.293199982149	5.67455107878001	471.483875530464	7.31259219920662	0.604596319145823	12.0949995354551	1.12242891083533e-33	9.83949678337538e-32	23.588	25.380	23.829	37.327	33.174	21.052	33.080	49.516	46.816	46.469	52.531	41.765	23.479	42.945	18.107	39.205	44.876	48.163	28.060	35.489	44.391	18.514	1.218	1.971	0.110	0.265	0.113
Pdensi_DN21978_c0_g1d297608	FC_3	Needles	7359.7952561741	67.6046732627812	3713.69996471844	6.74768070781108	0.558278229835862	12.0865911425472	1.24339482201864e-33	1.08830678162157e-31	27.279	245.139	220.849	382.295	581.639	637.440	301.301	177.871	203.796	135.081	127.145	143.927	109.532	194.006	356.224	223.923	425.297	705.813	363.874	399.229	587.091	111.580	456.281	602.344	0.736	1.919	2.864
Pdensi_DN108339_c0_g1	FC_3	Needles	14.7635943522114	2291.63529752088	1153.19944593655	-7.29174774409631	0.603427033667035	-12.0838930595871	1.28488944692218e-33	1.12289026819757e-31	0.000	0.000	0.487	0.411	0.000	0.708	0.180	0.000	0.193	0.000	0.000	0.000	0.542	0.187	0.542	0.000	0.000	0.000	2.691	0.000	0.233	0.988	0.000	1.957	87.223	48.104	37.796
Pdensi_DN21129_c0_g1	FC_3	Needles	545.262692277674	12.0023037237432	278.632498000709	5.52756047655014	0.457484884165378	12.0824986089638	1.3068713207969e-33	1.14034087668302e-31	22.416	17.654	11.540	24.805	17.211	18.574	20.430	16.451	25.142	16.482	17.531	18.830	16.444	18.802	13.330	9.044	4.570	3.613	2.551	1.293	3.125	0.390	0.758	0.173	0.314	0.219	0.441
Pdensi_DN78763_c0_g1	FC_3	Needles	44.9469935373064	984.776933954931	514.861963746119	-4.447498689441	0.368101747582758	-12.0822536666743	1.31077093591802e-33	1.14198397078519e-31	3.269	2.356	7.888	2.530	2.637	1.684	1.209	2.279	5.356	2.455	3.674	2.358	1.316	1.887	0.813	5.628	7.795	6.932	8.599	9.914	10.401	0.414	0.000	0.000	24.859	25.399	27.096
Pdensi_DN9363_c0_g1d102979	FC_3	Needles	326.886938782017	3580.43436836432	1953.66065357317	-3.45435934329356	0.285926489822911	-12.0812847576068	1.32631011047092e-33	1.15289604666172e-31	11.936	10.673	10.448	14.023	10.596	7.795	8.885	8.761	9.330	8.369	9.917	6.938	11.259	10.085	7.600	9.900	7.366	7.935	9.601	12.217	10.940	9.892	3.124	3.639	64.799	111.662	111.326
Pdensi_DN20361_c0_g1d219790	FC_3	Needles	401.144798864484	4563.00470481218	2482.07475183833	-3.50699956190873	0.290285234741228	-12.0812192360903	1.32736751266721e-33	1.15289604666172e-31	12.457	15.097	11.878	20.118	14.020	12.189	10.103	11.204	10.711	9.176	13.156	6.720	12.534	14.543	8.673	16.695	10.789	5.850	9.662	10.264	6.556	6.884	1.097	0.341	125.246	120.614	110.518
Pdensi_DN14985_c0_g1d394887	FC_3	Needles	135.643530265782	13332.4259779292	6734.03475409749	-6.61973862300024	0.548166491179239	-12.0761460788301	1.41183342762723e-33	1.22438173057473e-31	0.704	0.726	0.986	2.855	4.014	4.175	3.288	9.996	14.947	13.223	26.481	19.561	3.735	3.194	5.095	1.595	1.191	4.904	2.543	4.942	3.768	2.550	1.846	1.179	213.142	177.970	674.160
Pdensi_DN21388_c0_g1	FC_3	Needles	8473.74613580897	0	4236.87306790449	15.2061054827068	1.25969511444229	12.0712585992994	1.49825120906277e-33	1.29733892919304e-31	6.022	14.839	12.189	109.231	325.890	537.075	79.281	84.300	63.097	16.790	38.044	44.181	142.368	258.588	359.824	41.148	78.976	63.680	180.964	124.848	121.320	172.287	25.240	12.365	0.000	0.000	0.000
Pdensi_DN16541_c0_g1d215371	FC_3	Needles	1000.06691377452	12.2644230337727	506.165668404148	6.45625891207599	0.535186259155729	12.063573758902	1.64487287253028e-33	1.42212443925786e-31	7.011	19.278	15.729	24.981	39.297	39.250	24.205	32.582	34.715	28.356	31.623	31.432	20.035	33.994	35.741	18.893	108.407	102.913	890.953	62.791	380.610	12.092	14.370	25.998	0.445	0.367	0.123
Pdensi_DN20400_c0_g2	FC_3	Needles	44.9551009367241	957.903761543475	501.429431240099	-4.41056511354211	0.365740878307724	-12.0592621036776	1.73328854483368e-33	1.49628247399286e-31	0.916	2.264	0.461	1.330	1.467	0.839	1.856	1.262	1.216	1.828	0.879	0.702	1.370	1.491	1.133	0.616	0.755	0.000	1.985	0.146	1.327	2.915	10.732	14.562	29.989	22.706	21.176
Pdensi_DN17691_c0_g1d113620	FC_3	Needles	5.98294530605319	2383.61025812865	1194.79660171735	-8.65343703605964	0.718731844732627	-12.0398686930016	2.19304435305621e-33	1.89029074145469e-31	1.831	0.219	0.000	0.613	0.131	0.077	1.054	0.381	0.178	1.236	0.549	0.096	0.271	0.140	0.091	0.147	0.313	0.101	0.782	0.000	0.233	0.368	0.000	0.000	16.213	80.564	100.909
Pdensi_DN12972_c0_g1d271183	FC_3	Needles	4933.1522693047	81269.9624640688	43101.5573666867	-4.04209278491758	0.335831189146064	-12.0360851390713	2.29595099619836e-33	1.97598335736646e-31	133.514	176.129	95.952	205.287	171.431	171.851	124.777	119.154	112.412	75.022	143.794	81.145	133.329	160.017	146.603	109.535	116.714	95.999	150.887	115.387	114.899	67.165	34.898	14.947	2660.437	1558.585	2005.435
Pdensi_GG_13724_c2_g1	FC_3	Needles	1891.01405747363	12.7422651080714	951.878161290851	7.26403194851129	0.603590506359304	12.0347021233418	2.33475194413369e-33	2.00632780874493e-31	12.161	17.610	38.895	30.420	36.792	88.811	56.496	27.226	74.081	39.090	29.970	57.651	36.566	38.803	92.854	34.334	31.874	40.424	33.643	15.513	35.814	186.536	327.907	455.971	0.394	0.444	0.155
Pdensi_DN22359_c0_g3	FC_3	Needles	163.278482461824	4271.46640370254	2217.37244308218	-4.70958943684554	0.391555372948232	-12.0279014469512	2.53522993544535e-33	2.17530410976167e-31	3.915	3.713	2.084	7.493	6.632	3.003	2.278	2.440	2.217	1.328	2.513	1.089	4.820	5.626	4.093	4.355	4.199	3.782	5.314	15.612	5.236	3.562	0.683	0.053	56.618	120.183	170.250
Pdensi_DN16725_c0_g1d111861	FC_3	Needles	2876.15957903711	232.078637097331	1554.11910806722	3.62527742315046	0.301470961972079	12.0252955688854	2.61650109477079e-33	2.24164080176807e-31	73.334	125.021	106.220	122.717	94.109	101.907	107.315	68.440	81.294	77.397	76.291	63.824	69.081	112.963	76.343	77.334	81.034	72.265	37.349	28.917	37.813	14.046	9.426	9.108	4.401	8.649	5.642
Pdensi_DN19196_c0_g2	FC_3	Needles	113.207428530077	1804.37284166059	958.790135095333	-3.99626264423885	0.332329411317216	-12.0250044327985	2.62574012090423e-33	2.24615805206656e-31	3.368	2.588	2.109	5.357	2.381	3.070	4.534	2.754	2.318	5.931	3.205	3.034	4.258	3.091	2.643	4.622	3.463	2.449	11.421	5.635	5.080	4.493	1.101	0.661	46.405	41.599	53.299
Pdensi_DN19095_c0_g1d217977	FC_3	Needles	1380.3914938375	2.48915203236438	691.440322934931	9.75185538227791	0.811365277197111	12.0190691620007	2.8213174127549e-33	2.40982209780256e-31	6.866	21.107	13.375	24.698	58.912	63.696	42.124	43.892	41.688	33.175	47.185	31.806	32.692	40.645	49.810	22.025	33.537	32.952	96.014	65.087	49.836	38.651	14.961	4.131	0.168	0.000	0.032
Pdensi_DN38010_c1_g6	FC_3	Needles	4.21271583072411	1693.44807597047	848.830395900597	-8.68774944376833	0.723167483371835	-12.0134680326899	3.01912937356098e-33	2.57489904254154e-31	0.000	0.016	0.179	0.225	0.018	0.080	0.310	0.000	0.052	0.087	0.000	0.053	0.216	0.069	0.067	0.150	0.017	0.038	1.524	0.000	0.043	0.269	0.018	0.336	65.504	39.932	22.453
Pdensi_DN9798_c0_g1	FC_3	Needles	3409.40154308009	1.02517998065707	1705.21336153038	12.1169424236759	1.00877879412765	12.0114959733607	3.09200515311245e-33	2.63308649354524e-31	56.286	118.815	96.946	113.190	179.905	117.174	162.764	233.503	244.600	175.869	214.700	167.161	86.178	120.145	98.790	119.735	115.985	86.135	98.434	63.580	100.444	9.964	8.233	0.796	0.042	0.015	0.000
Pdensi_DN26503_c2_g1	FC_3	Needles	324.664807950353	5079.89637344625	2702.2805906983	-3.96850697648365	0.330496178081638	-12.0077242633146	3.23628611285314e-33	2.75181505361672e-31	11.788	10.410	9.303	7.296	6.981	11.935	4.950	3.639	5.494	2.182	3.062	3.971	9.457	9.921	9.487	5.644	4.692	7.857	3.011	4.655	5.871	5.831	12.162	38.980	73.486	151.394	186.986
Pdensi_DN19721_c0_g1d15640	FC_3	Needles	839.290443476285	7.66929703469844	423.479870255492	6.74607300124829	0.562001008977206	12.0036670637399	3.39895937792847e-33	2.88580314201033e-31	17.706	21.411	9.615	75.186	67.218	52.324	47.507	49.888	59.039	40.999	45.171	39.835	15.741	39.631	20.781	9.992	4.156	1.391	1.867	0.597	1.041	0.320	0.188	0.187	0.125	0.192	0.271
Pdensi_DN18443_c0_g1	FC_3	Needles	983.981235989357	80.9784651942941	532.479850591826	3.62581653481018	0.302091790659721	12.0023669855178	3.45278461129109e-33	2.92711366073974e-31	29.845	36.283	25.024	35.708	31.786	34.638	30.143	23.501	24.860	24.721	22.830	20.212	29.136	32.831	25.682	28.761	12.646	11.444	9.965	3.742	9.562	0.885	9.471	1.550	2.252	2.400	1.651
Pdensi_DN20110_c1_g1d488771	FC_3	Needles	455.075968022187	2114.29633174592	1284.68614988405	-2.21699967161641	0.184737678665581	-12.0007985789932	3.51884682227191e-33	2.97865912623705e-31	13.923	13.741	10.532	19.323	16.159	16.705	14.665	10.717	10.496	12.252	10.567	7.768	13.680	14.709	12.098	11.493	19.088	48.295	26.049	23.545	18.630	46.477	25.765	52.000	44.262	63.724	60.493
Pdensi_DN25502_c0_g3	FC_3	Needles	101.285474040894	1261.75492121622	681.520197628558	-3.63447842009281	0.302899688299214	-11.9989506773693	3.59829399078446e-33	3.04136401041976e-31	2.430	5.210	3.886	4.085	3.621	7.515	4.741	7.069	10.380	7.340	9.465	9.984	2.531	3.851	2.710	3.568	2.578	5.155	6.216	9.552	9.541	2.504	4.978	13.837	34.910	36.400	27.303
Pdensi_DN20214_c0_g2d489917	FC_3	Needles	3202.48939231353	0.607560641571805	1601.54847647755	12.0354172761794	1.00349672181285	11.9934794150966	3.84411817747187e-33	3.24429824724638e-31	66.073	108.509	95.762	48.233	89.560	101.122	64.134	62.860	81.217	62.326	96.121	95.026	88.766	99.939	96.494	76.918	51.444	40.707	43.381	18.895	51.093	6.618	1.249	0.084	0.021	0.015	0.016
Pdensi_DN25404_c1_g4	FC_3	Needles	426.209430457926	5635.13440715467	3030.6719188063	-3.72556434772836	0.310689947356581	-11.9912613183217	3.94846519029598e-33	3.32740451973901e-31	14.384	11.996	12.346	22.137	16.567	11.286	9.583	11.730	14.105	9.989	9.673	10.240	14.320	13.177	10.281	14.559	11.103	13.683	9.579	13.259	26.572	9.125	2.445	1.851	90.193	178.172	187.200
Pdensi_DN20392_c0_g1d490650	FC_3	Needles	2416.27385549468	31.8744877878646	1224.07417164127	6.30598393679051	0.526038018317519	11.9876961687286	4.12210759815605e-33	3.4685728571111e-31	16.855	22.039	17.195	47.131	77.565	208.645	29.247	18.393	21.370	14.866	14.791	16.213	44.764	69.026	102.549	24.831	14.285	15.801	40.178	16.820	33.115	4.847	14.219	0.337	1.230	0.485	0.670
Pdensi_DN38943_c0_g6	FC_3	Needles	828.204321489077	21.199790989982	424.702056239529	5.2176756543038	0.435404957982869	11.9835007816082	4.33618155496027e-33	3.64329319669733e-31	11.359	29.806	22.762	17.767	29.381	21.744	19.350	17.884	20.911	14.533	17.216	15.044	17.829	31.045	25.557	12.568	9.903	8.750	3.345	8.274	5.634	13.014	1.743	1.538	0.268	0.885	0.603
Pdensi_DN23247_c0_g2	FC_3	Needles	1117.99449943052	10.1657399723639	564.080119701444	6.75526521853471	0.563868738430905	11.9802087935089	4.51185918764236e-33	3.7852827525361e-31	13.517	51.797	59.002	98.670	91.463	60.582	84.267	88.177	94.844	72.121	79.264	68.811	17.902	55.045	28.816	74.655	33.423	38.783	94.690	8.964	15.454	116.682	0.997	1.079	0.220	0.396	0.233
Pdensi_DN21942_c0_g1d66615	FC_3	Needles	488.000051741575	4.77908966539602	246.389570703486	6.64713600550954	0.554925369140256	11.97843237156	4.60957621677336e-33	3.86154291650703e-31	6.706	18.997	21.592	12.570	12.912	13.513	15.636	18.239	24.115	39.038	18.703	43.258	14.661	17.505	11.359	17.575	10.106	9.965	4.474	18.963	18.885	6.181	19.954	2.051	0.101	0.174	0.108
Pdensi_DN22365_c0_g1	FC_3	Needles	25.3986684377313	661.139378352064	343.269023394897	-4.70056144941949	0.392536270314229	-11.9748461604749	4.81329595709828e-33	4.02624741581204e-31	2.468	0.635	1.185	1.042	1.999	0.897	1.279	0.928	0.586	0.388	0.000	0.776	0.549	0.796	0.916	0.147	1.132	0.557	3.516	0.263	1.921	2.424	0.353	1.056	14.211	14.452	23.642
Pdensi_DN15407_c0_g1d182088	FC_3	Needles	9465.45252485152	229.36400007294	4847.40826246223	5.36784346600386	0.44827548263955	11.9744301749378	4.83749791011477e-33	4.04052369689969e-31	257.422	339.912	330.788	303.354	358.167	343.609	578.425	770.530	885.363	865.349	831.528	857.761	271.774	352.759	221.510	387.339	217.737	169.709	182.995	108.839	153.159	40.377	79.621	72.590	5.410	3.170	9.400
Pdensi_GG_22680_c0_g1	FC_3	Needles	3556.31222892013	275.749512013822	1916.03087046697	3.68001771288917	0.307461973601518	11.9690174032988	5.16365087480964e-33	4.30659129661958e-31	99.483	111.927	107.677	114.577	137.266	109.075	116.127	103.507	142.109	93.806	122.735	103.073	117.496	107.402	90.266	59.291	19.610	21.881	17.775	19.933	25.279	10.800	6.249	7.019	4.426	10.210	7.707
Pdensi_DN15544_c0_g1d182222	FC_3	Needles	426.202214969349	1970.15862349754	1198.18041923345	-2.21035376539904	0.184778004208334	-11.9622125743219	5.60483066898738e-33	4.66767001154052e-31	13.058	12.367	18.285	14.957	11.453	16.129	11.679	11.540	15.311	13.271	11.261	14.926	12.367	11.920	13.534	11.147	6.262	9.420	9.064	9.852	18.172	28.211	15.644	13.305	42.486	57.434	56.726
Pdensi_GG_132477_c0_g1	FC_3	Needles	1.4910012447872	1041.8988753035	521.694938274142	-9.38867413954059	0.784973128016687	-11.9605038751607	5.72136909620787e-33	4.75772587251471e-31	0.035	0.075	0.104	0.218	0.000	0.150	0.000	0.108	0.203	0.122	0.483	0.123	0.039	0.080	0.000	0.126	0.344	0.043	1.853	0.727	0.547	0.000	0.000	0.000	36.042	21.257	22.189
Pdensi_DN13591_c0_g1	FC_3	Needles	650.035084724335	3750.27585920662	2200.15547196548	-2.52835515937775	0.211414049207553	-11.9592580003781	5.80785555012153e-33	4.82256392673581e-31	20.709	23.451	16.429	26.778	23.942	19.994	16.465	18.863	17.758	14.087	18.217	12.327	17.636	23.721	16.776	17.261	16.469	12.539	15.952	17.902	20.170	16.751	14.627	12.441	75.478	111.421	112.539
Pdensi_DN16378_c0_g1d278628	FC_3	Needles	251.042790183893	7269.43690521938	3760.23984770164	-4.85427787302685	0.406003797011409	-11.9562376232911	6.02295188733892e-33	4.99384722371894e-31	8.010	13.911	6.057	6.496	5.390	17.177	18.845	5.411	4.517	11.357	7.494	3.531	5.095	10.762	6.811	3.749	3.026	2.654	16.171	14.715	4.315	8.809	30.729	9.501	240.339	183.151	135.030
Pdensi_DN15464_c0_g1d54275	FC_3	Needles	71328.8933761787	2667.71123724788	36998.3023067133	4.74071105956026	0.396536973844526	11.9552812783077	6.09269324669297e-33	5.04428682105589e-31	3218.827	4241.455	2097.381	6722.895	4024.907	2557.393	3188.499	1664.230	688.535	1504.673	1396.025	430.888	1639.863	3351.376	1457.702	2081.434	2126.852	756.590	2007.369	2835.971	770.334	1652.292	5443.687	1652.212	57.760	101.956	53.594
Pdensi_DN21823_c0_g1d420827	FC_3	Needles	0.837684691625652	1626.14996477526	813.493824733441	-10.9967283337449	0.920627349590007	-11.9448203864921	6.90994685644929e-33	5.71255898512005e-31	0.000	0.000	0.018	0.000	0.000	0.019	0.000	0.000	0.000	0.000	0.000	0.000	0.000	0.000	0.070	0.000	0.050	0.135	0.010	0.000	0.013	0.000	0.000	0.000	48.560	39.374	38.010
Pdensi_DN19847_c1_g1d61791	FC_3	Needles	6679.32425383483	0	3339.66212691742	14.8628471107229	1.24432210059754	11.9445335766242	6.93382413553218e-33	5.72394257718932e-31	110.876	194.070	134.494	241.586	195.980	138.371	306.202	182.545	169.808	218.615	192.441	121.251	167.671	295.184	138.820	201.462	115.192	139.989	152.622	156.344	131.560	20.048	20.099	2.786	0.000	0.000	0.000
Pdensi_DN18364_c0_g1d58897	FC_3	Needles	184.019293507971	2427.89586693819	1305.95758022308	-3.72265784804122	0.311700696648797	-11.9430527042923	7.05841853985714e-33	5.81831502055473e-31	5.756	7.671	7.096	7.411	6.309	4.049	4.557	4.880	5.197	4.907	5.254	4.639	6.309	6.174	3.840	9.279	8.484	8.047	8.602	4.076	6.837	6.356	1.136	0.353	44.709	79.312	71.092
Pdensi_DN22565_c1_g2	FC_3	Needles	2179.52294784468	115.502969394545	1147.51295861961	4.25886720026425	0.356802597495151	11.9362001010156	7.66454155920864e-33	6.30876436770327e-31	22.025	53.796	47.723	31.611	50.606	41.789	46.200	54.456	61.974	54.375	64.798	56.027	57.446	61.587	74.852	38.054	41.418	38.423	36.692	56.047	39.454	59.983	42.410	28.577	3.635	3.249	2.015
Pdensi_DN20469_c0_g1d362080	FC_3	Needles	1585.55338754194	252.353103068787	918.953245305361	2.64761594974578	0.221920895228504	11.9304491225111	8.21291879893808e-33	6.75032788946101e-31	21.241	36.317	29.716	41.034	55.875	64.026	41.399	39.841	52.572	37.310	43.648	39.054	39.384	57.978	44.721	26.893	20.516	18.691	21.394	27.523	39.586	23.109	18.731	94.187	5.357	7.929	6.850
Pdensi_DN16907_c0_g1	FC_3	Needles	767.914861274463	25.297828737127	396.606345005795	4.88090878323144	0.409151149067989	11.9293537225784	8.32170335080566e-33	6.82982696748006e-31	29.780	34.790	24.324	53.027	38.378	22.212	51.356	32.431	37.501	29.853	38.368	25.759	24.714	27.040	16.591	38.378	25.099	18.936	18.761	11.654	12.349	5.465	4.047	1.609	0.381	0.716	0.908
Pdensi_DN21477_c1_g5	FC_3	Needles	106.753027185922	1294.02115634039	700.387091763157	-3.60242919857197	0.302139334514133	-11.9230725266705	8.97369354740235e-33	7.35427301865984e-31	4.130	2.513	2.427	3.719	3.222	2.707	1.752	2.329	2.567	1.642	2.119	0.983	3.461	3.256	2.761	2.700	1.736	1.574	0.884	2.294	1.380	0.747	0.125	0.000	22.384	45.803	36.295
Pdensi_DN21837_c0_g2d221798	FC_3	Needles	2181.70626610797	47894.4310678982	25038.0686670031	-4.45627238461556	0.373821927951918	-11.9208426563696	9.21715362377849e-33	7.54288164327422e-31	54.728	50.998	30.692	103.892	101.824	53.379	61.296	104.295	85.343	118.264	123.283	90.480	72.747	86.048	35.803	56.803	87.099	69.917	75.861	97.319	82.213	31.707	12.353	1.187	1037.125	1198.465	1561.576
Pdensi_DN26157_c1_g5	FC_3	Needles	398.901557085599	5.81485601203558	202.358206548817	6.13285802733938	0.514484547287166	11.920393060739	9.26702993379722e-33	7.57275476408278e-31	7.575	9.889	5.258	7.227	11.376	15.491	6.467	5.745	7.454	3.784	4.070	5.294	9.496	13.691	12.512	4.662	2.359	1.029	1.963	2.668	1.756	0.216	0.307	0.059	0.159	0.195	0.127
Pdensi_DN7902_c0_g1d170209	FC_3	Needles	4.03388802116436	514.988000189421	259.510944105293	-6.96252407888293	0.584171616892996	-11.9186278099476	9.46546527212019e-33	7.72376510605427e-31	0.062	0.223	0.725	0.748	0.138	0.238	0.058	0.350	0.268	0.143	0.290	0.173	0.034	0.167	0.182	0.181	3.542	2.044	0.898	0.775	1.010	1.904	1.507	1.127	9.406	14.050	17.830
Pdensi_GG_48903_c2_g1	FC_3	Needles	674.331866504963	4.58317072674474	339.457518615854	6.97848523453437	0.585577917275009	11.9172616122698	9.62193398616797e-33	7.84014563506032e-31	13.847	15.822	15.164	5.476	18.389	17.912	13.173	16.816	17.678	15.514	14.989	14.895	20.736	17.266	21.663	8.446	4.559	4.350	4.673	5.399	5.554	3.037	0.950	0.000	0.000	0.124	0.267
Pdensi_DN13575_c0_g1	FC_3	Needles	107.545090448861	1728.14069395996	917.842892204413	-4.00529775550561	0.336693355903838	-11.895980972816	1.24185177267225e-32	1.01043198112686e-30	1.651	4.846	2.479	3.724	3.766	2.932	2.571	2.377	1.409	1.554	2.296	1.150	2.469	3.991	3.178	2.556	1.466	1.582	1.699	2.751	2.691	3.724	2.204	1.158	28.341	48.014	62.813
Pdensi_DN12545_c0_g1d459570	FC_3	Needles	189.554976138072	1912.5757935373	1051.06538483769	-3.33689583916985	0.280595899149151	-11.8921760770143	1.29975383386253e-32	1.05602668022432e-30	7.099	5.824	5.143	5.418	5.262	4.898	4.172	4.285	4.676	4.579	3.830	3.674	6.473	5.735	4.572	5.959	3.118	3.671	4.718	5.045	6.036	8.032	4.090	4.604	35.330	60.768	57.523
Pdensi_DN17851_c0_g1d12654	FC_3	Needles	444.482472059	6744.43339496865	3594.45793351382	-3.92438698736388	0.330069264122351	-11.8895862594136	1.34069069175697e-32	1.08772655980225e-30	17.634	10.804	10.193	14.010	9.804	7.197	8.207	5.424	8.043	5.796	7.662	4.359	17.473	11.753	9.867	14.890	8.923	8.660	13.931	11.495	10.958	7.566	1.681	0.106	135.172	185.627	217.087
Pdensi_DN13593_c0_g1d7381	FC_3	Needles	1062.58162909947	8838.59429505812	4950.5879620788	-3.05659005073161	0.257168045541675	-11.8855748360707	1.40663998658558e-32	1.13959974878886e-30	33.188	31.577	26.012	41.263	40.096	32.529	28.007	31.088	34.061	24.319	33.217	22.353	31.242	34.506	28.847	28.066	17.668	13.398	17.558	21.240	19.335	16.842	9.604	8.099	151.871	256.342	302.848
Pdensi_DN19600_c0_g1d485629	FC_3	Needles	4442.85493462923	67.6471300011325	2255.25103231518	6.0460400970548	0.509171125498932	11.8742791848818	1.61015940282582e-32	1.30261895688608e-30	2.297	2.258	1.593	43.058	131.143	318.511	67.851	67.195	56.153	23.163	19.753	21.292	57.747	120.735	220.594	3.851	21.733	5.966	17.596	32.576	18.033	2171.696	2163.744	3873.470	1.815	1.619	1.848
Pdensi_DN18795_c0_g2	FC_3	Needles	3633.68069304805	1.02517998065707	1817.35293651435	12.2047883849054	1.02834898465247	11.8683331894668	1.72877647259595e-32	1.3965850448375e-30	22.840	97.248	86.983	25.047	65.261	184.675	66.768	159.913	280.698	170.107	273.527	379.547	76.365	125.369	124.362	114.939	260.310	198.297	193.314	127.280	234.505	39.759	59.917	1.698	0.052	0.037	0.000
Pdensi_DN18186_c0_g2d353085	FC_3	Needles	101.884120554092	1964.55480514933	1033.21946285171	-4.26813427317856	0.359880285252642	-11.8598724300284	1.91266314104159e-32	1.5429360922676e-30	4.166	3.824	3.199	3.781	2.450	1.536	1.646	2.121	2.995	1.955	1.604	1.659	3.517	3.634	1.888	4.283	5.761	6.353	2.574	3.202	2.435	1.261	0.000	0.369	54.640	48.719	49.734
Pdensi_DN23707_c0_g1d130847	FC_3	Needles	45.7383633187084	1002.16697222009	523.952667769398	-4.46045474131011	0.376139111364093	-11.8585241644613	1.94370911306542e-32	1.56575031398143e-30	3.217	2.104	2.878	0.707	0.283	0.936	0.355	0.284	0.236	0.303	0.394	0.410	1.805	1.006	1.205	4.347	1.747	3.784	16.058	2.425	11.523	2.783	0.143	0.087	25.147	23.750	29.737
Pdensi_GG_57160_c0_g1	FC_3	Needles	8.39029641947991	562.275378187703	285.332837303592	-6.06666677579607	0.511779416657595	-11.8540655961062	2.04998206463817e-32	1.64901256137017e-30	0.220	0.127	0.507	0.298	0.143	0.364	0.203	0.177	0.356	0.059	0.214	0.201	0.226	0.274	0.249	0.384	0.206	0.405	0.156	0.216	0.145	0.076	0.021	0.035	9.195	24.372	12.191
Pdensi_DN25885_c1_g2	FC_3	Needles	7392.7678507154	112.77960404143	3752.77372737842	6.04733845772795	0.51020961199271	11.8526549002263	2.08479370133133e-32	1.67463641569352e-30	173.324	320.548	211.504	352.387	318.930	283.807	319.968	293.643	391.993	303.571	329.808	337.118	164.011	334.046	169.903	192.338	164.950	114.977	106.773	80.468	124.388	77.239	70.026	25.119	3.755	3.643	1.292
Pdensi_DN24728_c1_g2	FC_3	Needles	110.242195542885	1635.97061285463	873.106404198757	-3.88978858913847	0.328282714474354	-11.8488985792834	2.18037707975561e-32	1.74893419301077e-30	4.713	1.891	2.798	12.380	12.090	5.135	13.177	15.205	19.082	12.982	10.367	13.162	3.107	4.433	2.331	3.750	4.131	4.048	2.122	3.842	6.515	1.860	5.968	7.019	30.873	57.226	43.419
Pdensi_DN7129_c0_g1d329828	FC_3	Needles	807.759410476756	22.4089902741716	415.084200375464	5.20908345771168	0.43973048094972	11.8460822785385	2.25488364005589e-32	1.80613947010417e-30	19.122	21.020	10.620	9.419	17.080	26.224	4.357	5.011	6.285	2.000	4.758	2.848	21.162	23.115	27.593	10.211	2.941	1.830	2.660	1.065	1.517	0.695	0.247	0.032	0.652	0.799	0.297
Pdensi_DN25247_c1_g1	FC_3	Needles	286.055580653612	2048.39741815692	1167.22649940526	-2.83975747348059	0.2397785318013	-11.8432515711367	2.33231853322979e-32	1.86552540306219e-30	8.696	11.764	7.965	14.301	12.253	6.649	11.281	9.559	9.832	8.324	9.634	7.513	9.091	9.415	6.923	12.159	10.035	11.813	10.189	10.359	8.984	6.272	4.069	4.880	49.601	63.072	49.185
Pdensi_DN21969_c0_g1d66448	FC_3	Needles	1062.0420822367	107.768029636456	584.905055936577	3.3197815022449	0.280433048901163	11.8380537360093	2.48144622141165e-32	1.98200704539551e-30	26.031	41.639	42.040	57.660	46.601	40.927	56.745	45.398	51.942	40.217	53.623	34.293	25.683	38.312	31.191	42.773	19.899	19.658	18.605	12.102	23.793	5.721	3.132	1.961	2.965	2.581	2.874
Pdensi_DN15341_c0_g1d344263	FC_3	Needles	3253.01638910209	552.634056626897	1902.82522286449	2.55381188497985	0.215820421043031	11.8330409728497	2.63422239567306e-32	2.09987985596592e-30	53.306	106.537	79.743	66.995	87.669	101.591	81.229	85.811	94.539	96.916	74.750	73.544	76.877	109.596	104.666	51.213	47.899	37.935	41.598	23.711	42.373	27.592	11.156	2.690	11.080	17.948	15.201
Pdensi_GG_144055_c0_g1	FC_3	Needles	1222.22530745457	6046.51080876895	3634.36805811176	-2.30633356836831	0.194907405631946	-11.8329704348098	2.63643753768633e-32	2.09987985596592e-30	39.807	44.240	28.355	53.356	47.678	36.703	36.258	40.883	36.444	38.101	41.757	27.782	34.888	43.890	30.386	35.083	34.299	25.630	26.725	29.346	22.646	15.559	7.689	4.859	135.839	183.117	161.008
Pdensi_DN12818_c0_g1d390558	FC_3	Needles	1154.28171282911	33.6878409785231	593.984776903819	5.05562671990235	0.427303886910922	11.8314550247849	2.68447599710149e-32	2.1351387038744e-30	24.065	51.513	28.576	25.459	18.014	32.383	36.558	29.827	28.383	76.522	61.611	58.189	26.977	46.047	30.785	4.419	4.689	3.068	2.915	1.957	3.139	0.890	3.649	0.923	0.442	0.890	1.409
Pdensi_DN18299_c0_g1d13238	FC_3	Needles	1194.85901797147	9563.3093699883	5379.08419397989	-3.00074305400801	0.254089468598328	-11.809789168207	3.47431381545951e-32	2.75947252972612e-30	25.917	34.898	29.818	33.836	33.221	33.015	20.644	27.535	36.504	26.939	32.063	30.850	33.206	42.825	30.735	33.129	26.999	26.785	21.168	32.171	32.288	20.174	10.873	7.908	174.519	266.245	325.833
Pdensi_GG_36944_c0_g1	FC_3	Needles	3173.40172309169	1.45338568572482	1587.42755438871	11.9966312793526	1.01590844912107	11.8087720303258	3.51659643600977e-32	2.7891436438548e-30	22.277	87.436	67.762	49.269	108.903	97.396	95.450	82.363	106.479	78.425	116.309	109.957	75.604	113.767	95.057	84.997	75.687	42.737	47.295	15.495	54.693	10.882	5.782	0.053	0.080	0.000	0.000
Pdensi_GG_104354_c0_g1	FC_3	Needles	0.601808054802149	3691.89995870057	1846.25088337768	-12.7642279989911	1.08139618884214	-11.8034704862959	3.74539504986175e-32	2.9664576457856e-30	0.027	0.000	0.053	0.101	0.097	0.173	0.147	0.167	0.564	0.094	0.068	0.318	0.060	0.000	0.000	0.073	0.148	0.067	0.336	0.031	0.384	0.161	15.481	9.004	59.369	110.941	127.750
Pdensi_GG_35604_c0_g1	FC_3	Needles	498.923937692896	6.26423444906829	252.594086070982	6.42208075004804	0.544179119766897	11.8014097137703	3.83826878297696e-32	3.03577040754169e-30	2.780	5.612	3.273	6.796	20.037	15.613	4.963	4.588	2.971	3.032	3.145	1.857	11.607	19.742	13.523	2.722	2.581	1.289	0.994	0.388	0.404	1.890	4.414	0.000	0.199	0.115	0.185
Pdensi_DN23921_c1_g1	FC_3	Needles	213.049842095061	4141.74414770989	2177.39699490248	-4.28233111817596	0.362998055102187	-11.7971186291079	4.03905880813091e-32	3.18936992481253e-30	11.150	3.897	4.225	8.038	3.953	5.457	6.410	3.612	3.654	6.232	6.420	3.669	8.525	5.868	4.352	9.832	9.493	6.213	10.080	9.908	8.919	0.458	2.656	2.358	85.340	147.350	98.881
Pdensi_GG_82628_c2_g1	FC_3	Needles	7386.04983334201	96.9549790353339	3741.50240618867	6.26467106823504	0.531038382592265	11.7970212203006	4.04373583968815e-32	3.18936992481253e-30	126.819	462.526	237.145	355.240	390.192	288.179	370.814	296.815	342.147	205.923	281.154	171.130	113.218	357.321	201.867	190.227	131.314	178.225	97.610	46.086	112.794	3.971	1.353	0.000	3.178	1.353	2.899
Pdensi_DN12826_c0_g1d51242	FC_3	Needles	2366.88682097484	1.32366711845173	1184.10524404665	11.0144354290546	0.934058342521801	11.792020827433	4.29119087708955e-32	3.37983503991073e-30	40.753	131.263	154.318	253.866	339.227	92.999	286.806	238.575	207.117	198.190	214.811	139.817	54.220	107.231	52.306	152.621	155.564	155.058	27.071	2.116	39.765	0.000	26.949	7.400	0.045	0.065	0.000
Pdensi_GG_24905_c0_g1	FC_3	Needles	1107.4178549233	77.1358691370756	592.276862030186	3.87755270956275	0.329117820073821	11.7816553011108	4.85305428767831e-32	3.81706200432254e-30	43.272	73.149	67.505	37.345	25.034	27.435	34.178	24.248	26.713	32.627	23.195	26.583	31.772	36.996	29.934	77.014	70.154	61.490	17.774	7.556	10.865	1.328	0.995	0.287	2.444	1.998	1.543
Pdensi_DN27245_c4_g1	FC_3	Needles	4391.75943341089	0	2195.87971670544	14.2579563236259	1.21124297732756	11.7713428193277	5.48444923778134e-32	4.30768877025738e-30	74.353	138.598	157.028	18.822	62.052	35.923	9.845	16.487	25.076	9.035	6.785	7.301	120.026	162.157	110.686	51.422	7.765	22.676	1.827	0.000	2.969	0.000	0.000	0.000	0.000	0.000	0.000
Pdensi_DN23580_c0_g1d70164	FC_3	Needles	2253.70793690331	41.1765565063212	1147.44224670482	5.74316305396034	0.487927901461948	11.7705157601204	5.53848620433252e-32	4.34410628464475e-30	58.292	121.924	106.099	167.297	129.753	97.829	141.979	120.701	129.874	113.667	142.385	101.988	46.872	96.914	59.766	102.328	42.388	33.535	16.417	40.859	15.319	73.617	7.401	5.177	0.521	2.001	0.842
Pdensi_DN20494_c0_g1d290607	FC_3	Needles	1182.18832309455	16137.3420455043	8659.76518429945	-3.77104787291975	0.320408403433229	-11.7695036475709	5.6053336477143e-32	4.39045704661218e-30	33.872	36.633	27.023	32.446	32.633	27.136	20.878	22.496	24.633	17.632	23.800	19.523	38.267	38.787	27.979	31.084	22.644	21.386	24.583	28.832	33.049	21.605	14.234	19.586	257.629	456.570	587.721
Pdensi_DN21317_c0_g1d417264	FC_3	Needles	229.316013606307	3874.64502532731	2051.98051946681	-4.07791775004928	0.346647505733456	-11.7638744909501	5.992009558725e-32	4.6868439407541e-30	9.496	6.310	4.580	11.130	10.026	6.607	8.106	9.891	11.949	8.372	13.311	9.876	7.599	8.444	4.366	8.385	6.837	6.348	12.224	7.174	9.886	8.106	10.938	10.906	105.863	88.060	108.110
Pdensi_DN39154_c0_g1d34032	FC_3	Needles	1135.88565420675	1.19394855117865	568.539801378965	9.58134859857777	0.814529967241302	11.7630400156159	6.05154193122918e-32	4.72688026986908e-30	1.260	3.468	3.940	31.795	19.636	93.099	40.516	31.908	27.417	32.057	43.911	60.819	25.930	40.720	35.255	3.081	4.668	6.455	5.896	7.062	6.199	7.769	20.480	0.187	0.000	0.103	0.000
Pdensi_GG_148834_c1_g1	FC_3	Needles	1116.96430246458	209.373668463368	663.168985463974	2.41143276334372	0.205069913057991	11.7590763432069	6.34243267225325e-32	4.94727220702068e-30	33.978	36.372	29.181	32.155	28.551	41.576	27.763	20.800	25.504	20.072	19.568	18.736	29.265	36.160	34.238	23.949	36.943	36.935	133.955	28.487	60.574	176.143	76.262	64.058	4.507	5.716	6.415
Pdensi_DN19942_c0_g1d410381	FC_3	Needles	4.4702682644068	509.601994229181	257.036131246794	-6.88061397507843	0.585256328947764	-11.7565819193261	6.53257103991479e-32	5.0885763134852e-30	0.161	0.106	0.212	0.174	0.069	0.096	0.058	0.019	0.104	0.029	0.031	0.071	0.209	0.072	0.129	0.285	0.146	0.595	0.169	0.083	0.317	0.049	0.091	0.017	8.466	14.630	17.991
Pdensi_DN15971_c0_g1d183380	FC_3	Needles	1515.06048322963	42.4663956365403	778.763439433086	5.12450063900302	0.436071824393228	11.7515059500428	6.93713989910461e-32	5.39629440228426e-30	29.030	63.580	34.060	41.508	44.655	46.086	30.808	27.932	21.778	34.812	29.959	21.647	33.691	69.049	34.152	21.627	17.489	5.903	6.073	2.780	3.764	1.686	1.990	17.220	0.602	1.369	1.493
Pdensi_DN4523_c0_g1d205651	FC_3	Needles	18.5644006536161	513.678741484092	266.121571068854	-4.78922458718568	0.407925646117265	-11.7404351326539	7.90785361473801e-32	6.14295953638702e-30	1.867	1.215	1.124	0.869	0.618	0.574	0.517	0.247	0.370	0.162	0.200	0.441	0.462	0.608	0.598	0.675	0.442	0.997	0.854	0.461	0.907	0.149	0.065	0.000	9.839	12.079	19.059
Pdensi_DN18388_c0_g1d114902	FC_3	Needles	956.927128309424	53.9737356358501	505.450431972637	4.1527817825002	0.353779610086792	11.7383299209398	8.1071557360516e-32	6.289153826474e-30	13.152	23.641	20.170	26.127	30.806	32.479	25.377	21.025	24.628	19.735	20.262	19.304	20.873	36.493	28.692	16.439	19.631	17.142	13.347	17.910	17.009	22.985	19.170	17.122	1.304	1.906	1.095
Pdensi_GG_120096_c0_g1	FC_3	Needles	2474.73145499226	62.3604524165648	1268.54595370441	5.30290375320156	0.451909652537258	11.7344334723285	8.48928387160381e-32	6.57658201982112e-30	51.208	135.292	102.737	200.160	157.522	96.303	169.983	178.210	151.477	132.322	186.713	135.381	42.503	122.739	59.925	144.623	94.300	65.146	105.528	17.769	41.420	110.478	1.993	3.992	1.247	2.296	1.492
Pdensi_DN12621_c0_g1d176530	FC_3	Needles	9.33373357777914	3770.50168204314	1889.91770781046	-8.63251356819067	0.736150388259439	-11.7265625419304	9.31658499594197e-32	7.20762579672396e-30	0.277	0.358	0.165	0.975	1.265	0.479	1.644	1.786	2.854	1.749	1.466	1.830	0.185	0.636	0.062	1.046	2.481	1.305	5.663	0.965	3.640	0.418	0.000	0.000	86.433	60.668	149.071
Pdensi_DN7668_c0_g1d169826	FC_3	Needles	14965.5223522123	550.165549464159	7757.84395083824	4.76849066485013	0.406839772436842	11.7208075215665	9.97169104525079e-32	7.70391355924355e-30	369.937	532.287	331.968	427.005	388.387	556.818	356.928	288.199	341.080	319.015	363.264	345.016	387.819	550.124	402.118	278.046	262.729	193.769	272.683	146.624	230.919	64.975	97.373	13.264	16.442	18.919	7.548
Pdensi_DN39130_c0_g1d150904	FC_3	Needles	25.0705482845667	470.910823345295	247.990685814931	-4.23658443288415	0.361544312673586	-11.718022616799	1.03049249230412e-31	7.95051632686411e-30	1.856	0.606	0.453	1.213	0.972	1.947	1.011	0.995	1.304	1.524	1.499	1.739	0.746	0.772	0.703	0.863	0.823	0.350	0.556	0.655	0.878	0.814	0.547	8.601	8.112	14.424	15.412
Pdensi_GG_26486_c1_g1	FC_3	Needles	788.731124849126	39.1784283909813	413.954776620054	4.31198710289832	0.368142709745222	11.712814049428	1.09581208432476e-31	8.44297120208317e-30	14.219	37.916	24.578	36.556	31.851	36.711	37.766	25.617	28.829	29.472	29.985	23.610	15.716	29.772	25.507	17.848	7.710	5.755	6.484	1.623	7.182	4.186	1.716	0.468	0.760	1.145	1.241
Pdensi_DN18767_c0_g1d405330	FC_3	Needles	2093.10396663494	22981.7991063401	12537.4515364875	-3.45688279870538	0.295309510768898	-11.7059650050034	1.18799917832391e-31	9.1408143299569e-30	56.358	56.586	50.022	77.527	86.665	45.161	42.957	55.824	49.107	41.952	49.927	33.924	67.291	70.729	48.068	76.149	62.275	51.420	33.235	63.744	47.046	30.252	8.040	0.896	384.852	696.017	771.720
Pdensi_DN14628_c0_g1d464486	FC_3	Needles	64.104698600315	2079.33208434023	1071.71839147028	-5.02370777127422	0.429410151894256	-11.6990894349217	1.28828428459045e-31	9.89898765757901e-30	3.481	1.131	0.832	1.451	0.874	1.940	1.005	1.580	0.551	2.830	1.272	0.508	2.594	1.601	1.424	4.218	1.019	0.566	1.639	1.745	0.982	8.716	1.895	1.877	34.785	51.342	80.882
Pdensi_GG_50313_c2_g1	FC_3	Needles	157.135154212471	2866.85602521582	1511.99558971415	-4.18894254861912	0.358073074262861	-11.6985689506048	1.29620950634342e-31	9.94638812252411e-30	10.660	10.207	5.078	3.037	4.153	3.239	2.231	1.871	2.491	1.272	2.355	2.736	5.469	5.739	2.756	6.875	3.396	2.325	2.114	0.712	1.185	0.153	0.157	0.473	69.368	90.698	66.616
Pdensi_DN20257_c1_g1	FC_3	Needles	0.78075475858003	2723.04484026089	1361.91279750974	-11.7540597859158	1.00507429168793	-11.6947173787283	1.35637994375195e-31	1.03940184322967e-29	0.156	0.021	0.222	0.000	0.035	0.145	0.021	0.081	0.192	0.023	0.221	0.150	0.000	0.011	0.044	0.009	0.054	0.049	0.000	0.237	0.139	4.663	0.680	4.993	58.772	36.634	118.942
Pdensi_DN11298_c0_g1	FC_3	Needles	2101.16093465233	128.235850131349	1114.69839239184	4.03115924416704	0.344741608860172	11.6932773432698	1.37958195245974e-31	1.05575305361885e-29	31.704	86.221	45.849	66.406	114.141	76.849	68.502	58.699	56.575	43.976	59.860	41.638	38.785	88.428	62.770	39.775	32.736	24.322	26.635	21.386	24.276	21.553	55.794	18.995	2.718	4.098	3.402
Pdensi_DN38104_c4_g7	FC_3	Needles	160.350397083566	1272.05417201735	716.202284550458	-2.99007940576297	0.255762063021515	-11.6908636505307	1.41935864201655e-31	1.08472712412142e-29	6.013	4.622	3.712	5.037	4.637	8.730	4.548	2.657	4.534	3.814	2.278	4.016	5.360	4.085	4.722	5.052	2.416	2.791	8.271	4.155	7.232	5.100	3.102	11.101	30.650	34.215	35.475
Pdensi_DN38664_c1_g5	FC_3	Needles	3827.09896464419	1.03576634663955	1914.06736549542	12.2729192378018	1.05053184081289	11.6825771109472	1.56478215139207e-31	1.19425354761904e-29	2.182	3.822	2.980	58.234	160.782	221.373	45.340	51.270	36.639	20.869	27.060	25.915	70.942	125.735	147.030	18.950	28.457	17.382	48.225	55.606	49.226	45.118	3.775	0.160	0.038	0.007	0.036
Pdensi_GG_144724_c0_g1	FC_3	Needles	24.7450447071387	3689.08586502847	1856.9154548678	-7.2224551410085	0.619114397744754	-11.6657844936537	1.90637728450533e-31	1.45300330580803e-29	2.634	0.793	5.039	10.352	9.222	5.834	10.721	4.030	3.914	3.530	2.006	0.825	1.141	0.819	0.197	7.388	9.046	8.191	4.047	0.077	2.233	0.012	0.000	0.000	58.866	87.592	150.343
Pdensi_DN16542_c0_g4	FC_3	Needles	9.15485626299604	822.040274104995	415.597565183995	-6.48480794444152	0.556449947851226	-11.6538926267908	2.19211624441247e-31	1.66854224356288e-29	0.000	0.000	0.000	0.000	0.000	0.315	0.000	0.000	0.000	0.000	0.000	0.000	0.081	0.251	0.487	0.000	0.000	0.000	0.000	0.000	0.000	0.000	4.001	1.170	16.862	23.592	25.081
Pdensi_DN13554_c0_g1d461922	FC_3	Needles	529.838248968613	6365.56690237215	3447.70257567038	-3.58722338114743	0.307891921440317	-11.6509175179603	2.2700146021548e-31	1.72551579758424e-29	11.747	10.526	11.788	17.713	14.761	19.588	10.046	8.727	11.123	6.634	9.461	5.753	14.528	15.208	17.359	11.216	6.590	7.130	12.171	31.731	50.565	10.673	3.373	2.073	107.417	163.181	240.824
Pdensi_DN24394_c1_g1	FC_3	Needles	239.137210058244	3420.12155813247	1829.62938409536	-3.83993974823425	0.329798997312924	-11.6432729617755	2.48300656020432e-31	1.88488822391918e-29	14.629	7.527	6.061	7.420	5.694	4.742	4.773	3.421	4.092	5.093	2.996	3.329	8.841	6.429	5.817	6.945	4.155	5.597	5.973	7.338	5.524	34.866	6.762	5.043	57.295	111.385	107.377
Pdensi_DN4342_c0_g1d261302	FC_3	Needles	4227.44038249822	0	2113.72019124911	14.2029188434672	1.21985781584179	11.6430936942156	2.48823238094156e-31	1.88632663631487e-29	66.832	210.531	150.627	138.240	180.028	164.645	186.114	171.947	165.217	117.443	143.532	90.914	91.182	139.130	148.472	171.586	46.517	33.692	22.371	3.232	15.388	1.713	0.057	0.063	0.000	0.000	0.000
Pdensi_DN25145_c2_g7	FC_3	Needles	3671.35679666328	2.38789710235729	1836.87234688282	10.3674794529073	0.890507971376329	11.6422084766785	2.51419783371627e-31	1.90346287865444e-29	0.482	1.797	0.243	44.325	214.349	134.523	55.742	61.438	36.182	19.831	22.018	5.549	49.335	135.351	147.291	39.857	74.045	26.849	29.539	28.405	33.550	111.784	2.589	0.000	0.000	0.196	0.000
Pdensi_DN15899_c0_g1d110224	FC_3	Needles	430.567295412516	19.208340494745	224.88781795363	4.42609382984656	0.380215717552323	11.6410070008152	2.5498706852219e-31	1.92789288256497e-29	10.950	12.709	13.383	14.458	14.386	17.692	15.338	14.331	15.370	13.267	12.513	12.344	11.438	13.539	13.426	12.609	8.403	7.937	7.320	4.880	7.553	0.508	0.199	0.015	0.272	0.730	0.540
Pdensi_DN10909_c0_g2	FC_3	Needles	1196.7907917209	7544.08228320111	4370.43653746101	-2.65639772720951	0.228287881588137	-11.6361749416118	2.69848435974719e-31	2.03753559056645e-29	36.604	31.485	26.596	25.821	24.375	23.665	18.966	21.120	23.603	20.863	29.270	20.315	41.264	34.531	30.036	27.704	21.211	20.782	21.891	26.289	18.242	30.195	29.480	24.517	179.497	210.521	205.691
Pdensi_DN33423_c0_g1d236814	FC_3	Needles	26.0763368105977	474.377977339846	250.227157075222	-4.17586371013597	0.358978952945945	-11.6326143242297	2.8134671214405e-31	2.12152653911019e-29	0.317	0.499	0.197	0.583	0.548	0.836	0.733	0.456	0.434	0.672	0.978	0.591	0.699	1.022	0.612	0.294	3.302	1.673	17.063	1.322	13.704	24.574	19.741	10.794	12.182	14.365	10.763
Pdensi_DN18705_c0_g1d217585	FC_3	Needles	853.350402127568	6.34562991624671	429.848016021907	7.01045280806976	0.602834679569257	11.6291465067652	2.93012547586877e-31	2.20655592684107e-29	17.356	45.379	32.510	61.059	44.828	47.971	164.054	129.055	219.211	101.957	182.895	137.582	13.675	35.713	27.865	22.948	11.962	12.655	7.072	5.050	11.290	2.792	0.299	0.409	0.112	0.122	0.275
Pdensi_DN24896_c0_g1	FC_3	Needles	393.750598587649	5674.9257629209	3034.33818075428	-3.85031776131554	0.331096505866363	-11.6289894127412	2.93552237788433e-31	2.2076843593571e-29	19.495	9.890	8.108	8.906	10.468	8.256	7.139	10.245	8.289	9.859	11.198	11.422	15.512	9.760	9.305	7.041	6.655	8.706	10.973	28.743	13.067	142.317	96.676	76.841	120.875	146.547	183.178
Pdensi_DN10519_c0_g1d386904	FC_3	Needles	321.061214877659	3079.59985978211	1700.33053732989	-3.2632586034281	0.280638163857875	-11.6279929948541	2.96998446171547e-31	2.23063952343431e-29	10.853	9.710	9.258	15.543	10.316	9.458	6.468	6.066	8.047	6.269	5.592	6.366	11.016	9.478	7.927	8.353	7.384	7.401	7.621	7.990	7.364	7.798	0.654	0.300	55.356	94.464	97.712
Pdensi_DN16147_c0_g1d278122	FC_3	Needles	12.9473867655416	418.165359773785	215.556373269663	-5.00666921095135	0.430586744499941	-11.627550719811	2.98540939307834e-31	2.23925475404008e-29	0.543	0.458	0.218	0.721	0.580	0.641	0.676	0.740	0.967	1.103	0.829	0.766	0.268	0.476	0.428	0.408	0.485	0.538	2.137	0.616	0.972	6.430	0.919	2.091	8.085	10.348	14.889
Pdensi_GG_3087_c0_g1	FC_3	Needles	75.1597597889148	6396.39265964348	3235.7762097162	-6.41106784211128	0.551380109514301	-11.6273106909109	2.99381398742449e-31	2.24258844058001e-29	1.179	2.767	0.197	0.000	0.717	1.923	0.654	0.825	0.701	0.929	1.489	0.463	3.056	2.721	0.874	1.935	0.844	0.719	3.691	1.138	1.693	1.793	2.876	1.580	220.877	148.454	119.412
Pdensi_GG_33702_c1_g1	FC_3	Needles	2379.50787382739	262.805232570665	1321.15655319903	3.17273737927885	0.272906464261985	11.6257318706569	3.04968467181225e-31	2.28142196782995e-29	46.225	69.103	48.552	80.607	110.152	95.033	84.632	76.056	97.529	84.208	67.604	78.220	62.214	91.117	59.925	76.172	103.400	110.378	122.187	113.302	172.232	127.077	167.939	98.785	5.039	7.237	8.750
Pdensi_DN37707_c1_g1	FC_3	Needles	74.7421514731353	5534.98922856568	2804.86569001941	-6.21269009592333	0.534605700347977	-11.621069681598	3.22078160760667e-31	2.40623829074889e-29	4.521	3.313	0.885	2.824	0.721	1.391	5.470	1.137	0.454	5.845	1.571	0.310	3.299	2.024	1.208	2.459	0.476	0.856	1.180	0.853	0.485	4.009	0.189	0.000	66.434	156.226	228.630
Pdensi_DN19947_c0_g1d487943	FC_3	Needles	583.585217978884	24.7849321041994	304.185075041541	4.49811349176819	0.38707732725015	11.6207103209155	3.23435859603886e-31	2.41319798805904e-29	14.795	23.621	11.726	19.297	17.079	14.824	17.636	12.917	10.438	11.563	14.548	8.702	15.428	21.266	15.521	11.201	8.083	4.370	5.335	3.677	5.774	4.408	0.735	0.174	0.347	0.960	0.718
Pdensi_DN23582_c0_g1d549267	FC_3	Needles	1964.18892005506	226.861306523024	1095.52511328904	3.12302187744919	0.268961724182345	11.6113989339684	3.60666077151963e-31	2.68743683540995e-29	64.681	90.041	59.792	108.741	90.854	72.778	88.522	67.189	75.386	70.740	79.046	63.521	52.388	74.091	49.423	61.862	47.242	33.124	52.351	17.429	29.159	14.460	11.405	17.183	6.079	5.476	6.175
Pdensi_DN16179_c0_g1d527094	FC_3	Needles	1391.86925841409	294.100710052964	842.984984233528	2.2340382079867	0.192428044273533	11.609732959771	3.6776232493844e-31	2.73671228137501e-29	28.230	33.791	29.134	37.329	47.557	41.459	40.542	35.459	37.484	41.819	35.173	32.876	39.330	43.182	41.362	26.023	21.134	21.700	26.447	43.687	39.581	70.563	37.864	27.405	5.853	9.030	8.652
Pdensi_DN18699_c0_g1d59366	FC_3	Needles	304.592993028015	2237.16793726668	1270.88046514735	-2.87644370072506	0.247913161592909	-11.6026260253515	3.99624277292043e-31	2.96991113163365e-29	9.896	10.509	7.857	13.202	10.521	9.117	7.905	8.325	8.491	6.353	8.917	6.076	9.280	10.688	7.169	8.972	7.259	6.322	9.861	7.137	7.365	6.117	4.029	2.905	49.462	57.897	69.865
Pdensi_DN16669_c0_g1d56165	FC_3	Needles	47.9724368933654	2310.29151009918	1179.13197349627	-5.59443982068589	0.482449838782702	-11.5958994510218	4.32299960044722e-31	3.20853823556128e-29	0.346	2.607	1.148	3.814	0.647	2.608	5.768	0.400	0.989	3.641	0.825	1.364	1.281	0.839	2.115	0.069	0.887	0.384	1.741	0.849	0.110	3.009	1.698	19.726	37.051	55.838	92.975
Pdensi_DN8388_c0_g1d3437	FC_3	Needles	234.470312890125	5222.19474888536	2728.33253088774	-4.47625417002822	0.386064927662901	-11.5945631143597	4.39100548549727e-31	3.25474660528416e-29	0.815	1.998	1.848	9.048	10.722	8.938	15.647	15.588	33.766	32.886	32.963	41.794	5.986	10.045	5.079	3.757	7.846	12.517	15.282	29.890	17.804	23.821	158.452	260.706	85.031	133.771	201.419
Pdensi_DN5039_c0_g1d261746	FC_3	Needles	80.6137445365015	5260.80831138282	2670.71102795966	-6.03117643721397	0.520514540889062	-11.5869509176678	4.79913972740549e-31	3.55261807533298e-29	2.838	1.193	1.684	3.105	1.486	0.844	0.460	0.590	0.426	0.392	0.847	0.190	4.014	1.742	1.265	4.383	2.230	3.327	2.871	2.119	2.421	0.546	0.018	0.089	141.566	105.531	162.670
Pdensi_DN13531_c0_g1d522794	FC_3	Needles	881.30460481944	2.2297148978182	441.767159858629	8.61136067342383	0.743279161157309	11.5856344741532	4.87344639801658e-31	3.60291474568772e-29	1.353	7.375	3.108	9.576	27.796	36.563	11.960	11.728	10.183	7.855	10.049	7.952	16.052	29.516	33.613	3.779	10.854	9.712	17.738	11.520	9.194	21.061	4.827	0.953	0.040	0.105	0.020
Pdensi_DN32988_c0_g2	FC_3	Needles	754.871691487085	4.93727186993512	379.90448167851	7.1259840301339	0.61550118725881	11.57753092544	5.35667214826441e-31	3.95499796292325e-29	4.207	12.876	10.816	19.815	37.225	35.571	18.179	22.284	27.182	24.566	22.824	29.229	14.895	27.047	25.934	7.362	8.724	16.050	6.815	11.112	10.908	5.851	10.460	2.846	0.067	0.292	0.068
Pdensi_DN19639_c4_g1	FC_3	Needles	8646.03448123499	26.0768957619144	4336.05568849845	8.40579207990367	0.726195851726388	11.5751034103549	5.51047748233302e-31	4.06325963313175e-29	79.055	291.638	151.149	167.586	230.665	254.385	128.666	104.983	82.114	56.508	148.161	85.096	179.447	342.604	256.873	113.799	54.981	31.472	25.671	29.729	32.348	1.492	2.571	0.124	0.925	0.986	0.076
Pdensi_DN31912_c0_g1	FC_3	Needles	2046.19600260508	11.7680347657816	1028.98201868543	7.31849293926734	0.632563119948245	11.5695852452892	5.87660582492425e-31	4.32759672126737e-29	55.310	53.525	43.578	75.679	72.546	79.397	81.623	59.670	114.289	72.379	65.218	89.676	62.196	62.867	56.734	91.912	74.923	63.338	82.481	48.227	61.032	30.443	7.955	0.503	0.000	0.702	0.301
Pdensi_DN15497_c0_g1d344675	FC_3	Needles	195.892425463526	3401.43971526767	1798.6660703656	-4.11985294429892	0.356401600373137	-11.5595803722138	6.60306667884051e-31	4.8562554028927e-29	8.678	4.689	4.720	12.665	6.129	4.113	6.669	5.009	4.612	5.089	4.466	2.874	8.081	5.029	4.074	8.825	3.438	3.773	3.816	4.812	3.166	7.246	0.619	0.626	71.104	98.041	101.740
Pdensi_DN20481_c1_g2d412781	FC_3	Needles	16.3956021998586	1549.58663013906	782.991116169461	-6.55853469973897	0.568136425671324	-11.5439433266213	7.92089099892586e-31	5.81789957547563e-29	0.968	0.954	0.648	0.961	0.745	0.948	0.959	0.574	0.568	0.435	0.350	0.455	0.515	0.615	0.333	0.986	0.357	0.287	0.630	0.333	0.504	0.315	0.299	1.200	61.819	26.343	27.945
Pdensi_DN21247_c0_g1d495230	FC_3	Needles	474.869802899068	3.86245552004708	239.366129209557	6.97258643022823	0.604228832210294	11.5396453438381	8.32678248396685e-31	6.10810481952128e-29	8.529	17.812	11.567	18.380	21.936	20.418	26.475	19.159	21.451	21.384	17.090	17.602	11.253	17.863	13.496	12.425	6.636	5.346	9.381	4.725	6.946	2.517	0.301	0.152	0.100	0.155	0.051
Pdensi_DN26858_c0_g2	FC_3	Needles	1117.24660206102	16.5689660855514	566.907784073287	6.20092817277315	0.537678969509826	11.5327705274138	9.01936320986065e-31	6.60758782114371e-29	16.412	35.422	27.319	41.271	34.068	32.847	39.940	26.227	27.098	21.284	29.489	22.107	22.806	40.317	37.298	14.177	5.203	3.263	1.553	0.689	1.675	8.019	0.862	0.413	0.692	0.245	0.313
Pdensi_DN14056_c1_g1d178994	FC_3	Needles	579.982824693195	11183.9551296173	5881.96897715527	-4.26957092828532	0.370396997206931	-11.5270128010785	9.64318862114517e-31	7.05547508547094e-29	19.548	18.471	14.701	21.895	16.886	14.634	12.177	12.062	13.657	12.297	12.694	9.622	20.178	18.924	12.328	17.849	9.206	7.936	7.899	13.521	9.448	13.485	1.058	0.527	162.155	345.729	399.437
Pdensi_DN25283_c0_g2	FC_3	Needles	364.87585350638	9.28086492496235	187.078359215671	5.2826749640754	0.45849846512589	11.5216851655652	1.02584826123042e-30	7.49597252044887e-29	14.009	13.652	8.822	13.960	14.342	9.400	12.843	11.003	11.172	9.623	9.592	7.647	10.605	12.995	8.966	9.766	9.374	24.353	3.646	3.230	3.607	0.674	0.289	0.147	0.173	0.286	0.265
Pdensi_DN24241_c0_g1	FC_3	Needles	801.191107983414	19.6365461998127	410.413827091613	5.31843857669335	0.461828715912499	11.51604132321	1.09528360983251e-30	7.99302974546587e-29	13.153	34.373	38.746	50.121	51.362	39.924	50.484	50.844	57.138	40.138	51.500	42.454	14.829	35.546	22.156	32.702	11.453	11.069	6.517	9.353	4.030	30.336	0.725	0.444	0.349	0.709	0.528
Pdensi_DN1528_c0_g1d562	FC_3	Needles	3.27480905944352	362.311512927911	182.793160993677	-6.74951235566425	0.586197703834322	-11.5140545783712	1.12082029278421e-30	8.16886141317502e-29	0.329	0.133	0.000	0.155	0.099	0.089	0.150	0.086	0.145	0.481	0.183	0.049	0.046	0.142	0.092	0.037	1.636	4.843	14.125	0.144	4.413	0.248	0.202	0.501	8.066	8.355	12.247
Pdensi_DN18991_c1_g1	FC_3	Needles	117.114413369804	1014.61264056503	565.863526967418	-3.1169189796978	0.270809880216557	-11.5096206135659	1.1799634518349e-30	8.58885993282907e-29	3.510	4.162	4.314	3.930	2.280	2.784	1.376	2.340	2.420	1.409	2.976	2.111	3.191	3.900	3.353	3.862	3.906	3.916	2.140	2.798	2.529	3.685	0.339	0.298	17.848	31.909	31.914
Pdensi_DN22093_c0_g1d298073	FC_3	Needles	55.641941192811	2110.87799894277	1083.25997006779	-5.24425517977537	0.455895368946555	-11.5031990605506	1.27115055852888e-30	9.24072607567275e-29	1.433	0.726	1.521	0.522	0.548	2.405	0.260	0.288	0.394	0.162	0.200	0.518	0.815	1.596	2.592	0.342	0.373	0.649	0.317	0.485	1.278	0.447	0.585	6.872	61.839	50.139	51.746
Pdensi_DN19827_c1_g1	FC_3	Needles	997.791222922608	12.8732969444808	505.332259933544	6.22533814739749	0.541213153279742	11.5025625479944	1.28056155761804e-30	9.29720525742434e-29	8.507	23.182	50.025	26.058	24.504	55.908	48.267	24.371	62.987	57.390	33.622	69.043	16.824	30.364	42.383	26.565	13.973	12.953	13.924	6.812	11.619	5.789	0.154	0.078	0.223	0.585	0.284
Pdensi_DN45632_c0_g1d156557	FC_3	Needles	500.924573972282	3806.19931964482	2153.56194680855	-2.92688089460637	0.254458327373314	-11.5023977592699	1.28300924991256e-30	9.30304914501255e-29	18.365	15.483	17.115	18.832	15.073	14.298	13.314	12.764	17.976	13.771	16.529	17.784	17.395	14.097	12.780	14.732	8.243	12.672	7.828	13.204	14.146	18.799	6.227	6.803	74.476	115.739	114.329
Pdensi_DN16617_c0_g1d471155	FC_3	Needles	333.730235293638	2272.73146060873	1303.23084795119	-2.7675725943086	0.240648088861343	-11.5004968765957	1.31158202495046e-30	9.49806778426401e-29	13.088	10.706	7.763	15.902	14.567	13.417	13.545	12.988	14.398	16.622	13.701	13.705	9.486	12.163	8.169	9.250	5.757	5.059	8.120	12.464	7.946	18.038	18.618	21.265	45.785	63.952	71.531
Pdensi_DN21146_c1_g1	FC_3	Needles	2365.84989187894	2.97758047264557	1184.41373617579	9.75002517573486	0.847873951391373	11.4993804913277	1.32865623963151e-30	9.60942565138342e-29	104.536	110.635	47.540	145.624	221.525	44.717	195.251	297.877	164.375	218.105	195.045	81.128	68.689	123.473	21.550	152.425	123.483	38.113	55.245	38.250	43.509	5.796	0.613	0.109	0.107	0.060	0.064
Pdensi_DN31731_c0_g1d434860	FC_3	Needles	1126.93795300593	45.168699532112	586.053326269022	4.69462689742424	0.408286705368605	11.4983584713734	1.34448056743131e-30	9.71147124153507e-29	8.784	31.713	18.927	21.194	29.100	30.172	21.989	29.131	23.259	27.021	30.648	26.343	29.128	31.892	39.278	29.721	39.574	46.134	67.602	64.116	47.140	68.173	111.069	102.965	1.594	0.832	1.019
Pdensi_GG_103374_c0_g1	FC_3	Needles	858.682153801428	61.6767183228304	460.179436062129	3.78793463785674	0.329444705498823	11.4979375131293	1.35105269195321e-30	9.74651133061277e-29	16.628	24.849	17.073	34.065	46.781	26.822	32.012	34.470	18.324	30.166	34.162	14.722	26.564	30.723	19.219	22.195	6.058	4.810	7.452	6.939	5.306	6.256	6.134	1.050	1.234	1.699	1.992
Pdensi_DN25696_c2_g3	FC_3	Needles	541.639692340152	37.2803286352522	289.460010487702	3.88632437454283	0.338017228013919	11.4974150796325	1.35925343888012e-30	9.7931962142215e-29	14.931	18.861	17.258	20.488	17.641	18.102	17.942	14.967	17.111	18.840	15.679	15.817	13.186	20.355	15.054	14.045	11.118	10.958	37.469	4.539	12.101	12.179	4.444	10.101	0.969	1.075	0.874
Pdensi_DN9816_c0_g2d333514	FC_3	Needles	3728.06954417528	0.618147007554287	1864.34384559142	12.2584802759652	1.06644954444753	11.4946650216965	1.40324317440379e-30	1.00972885599094e-28	41.888	195.163	120.473	166.401	195.768	124.642	217.831	170.842	237.785	161.851	115.774	143.520	73.442	168.321	95.740	63.762	136.036	169.413	62.314	62.156	125.862	2.078	23.330	6.036	0.000	0.000	0.042
Pdensi_DN17402_c0_g1d113180	FC_3	Needles	820.161779235409	28.3038728470385	424.232826041224	4.80944594988225	0.419017923529249	11.4779002992852	1.70367667134652e-30	1.22435545556286e-28	11.014	24.246	26.200	16.083	22.650	15.228	15.053	18.822	25.420	18.717	19.258	18.435	16.004	29.621	28.142	27.969	25.110	37.814	12.548	7.483	22.586	0.638	1.855	1.459	0.399	0.933	0.959
Pdensi_DN14567_c5_g2	FC_3	Needles	23.7585927540041	18882.8632271574	9453.3109099557	-9.62541049172548	0.838876810124755	-11.474164472724	1.77887634363907e-30	1.27677778631534e-28	0.753	7.768	0.075	1.605	3.296	0.121	3.005	3.204	0.352	4.659	3.985	0.845	0.459	1.685	0.042	0.102	1.777	0.329	5.492	2.840	0.215	8.770	28.221	5.719	498.284	469.677	509.682
Pdensi_DN13703_c0_g2d272627	FC_3	Needles	72.4792261763802	823.733379798388	448.106302987384	-3.50995879984788	0.305980848911463	-11.4711715204879	1.84149197693703e-30	1.32004671713853e-28	4.826	4.238	2.768	1.454	3.635	1.247	2.545	0.724	1.095	0.815	0.290	0.271	1.786	1.857	2.809	2.264	1.727	2.803	1.017	1.065	0.000	0.000	0.280	0.000	16.980	24.784	23.926
Pdensi_DN11725_c0_g1	FC_3	Needles	707.784930258179	4625.70407998365	2666.74450512091	-2.70782941997384	0.236213726816875	-11.4634719009073	2.01280990964803e-30	1.44102939549137e-28	17.848	20.903	15.271	31.289	25.546	20.499	16.207	17.652	21.017	13.018	20.471	14.056	21.051	25.572	16.535	28.074	23.883	20.833	39.994	15.687	22.575	3.843	2.492	0.751	109.067	119.045	136.890
Pdensi_DN20806_c0_g1d121142	FC_3	Needles	169.299120138473	1818.2129306798	993.756025409136	-3.42607116965575	0.298896510912643	-11.4623993408109	2.0378974059759e-30	1.45714810732847e-28	5.780	5.943	4.182	7.764	6.755	4.684	5.778	6.501	5.544	5.674	6.286	4.286	5.665	5.623	3.743	5.501	3.372	3.948	1.903	5.419	3.901	2.095	0.102	0.000	33.679	61.308	51.163
Pdensi_GG_142117_c0_g1	FC_3	Needles	2961.77543539305	1.45338568572482	1481.61441053939	11.8831106650233	1.03829050571652	11.4448804063973	2.49448235281396e-30	1.78136867137269e-28	0.504	0.831	0.936	60.489	130.748	175.654	47.101	54.167	40.187	20.558	25.796	28.208	60.753	112.613	93.222	17.570	43.753	27.416	70.527	68.978	65.386	82.480	5.642	0.273	0.104	0.000	0.000
Pdensi_DN19354_c0_g1d60862	FC_3	Needles	1430.34444264186	1.9524004919885	716.148421566924	9.55796938593827	0.835483057286993	11.4400517192715	2.63728269934863e-30	1.88097379425835e-28	3.881	48.003	9.693	39.073	57.303	44.526	41.792	31.119	28.060	19.625	22.377	9.258	19.511	63.497	47.020	6.336	6.549	1.959	0.526	0.232	0.555	0.141	4.031	2.927	0.037	0.026	0.085
Pdensi_DN8842_c0_g1d3729	FC_3	Needles	0.558456461083768	3399.68667643083	1700.12256644596	-12.6490344883401	1.10594624202475	-11.4372959622183	2.72238593888856e-30	1.93922912854414e-28	0.000	0.000	0.000	0.000	0.021	0.019	0.000	0.000	0.000	0.000	0.000	0.000	0.000	0.000	0.039	0.000	0.039	0.044	0.020	0.346	0.150	26.558	0.882	0.750	57.340	78.818	136.597
Pdensi_DN19836_c0_g1d118671	FC_3	Needles	273.636649248213	3953.54800019195	2113.59232472008	-3.85394598707984	0.337310064488791	-11.425529187576	3.11750713996131e-30	2.21789484090463e-28	8.361	9.177	7.151	11.591	8.869	7.163	5.208	6.472	8.066	4.197	5.675	4.588	9.184	8.252	6.806	9.576	7.041	5.181	4.675	9.185	4.609	6.364	1.081	0.094	58.489	139.904	123.004
Pdensi_DN13606_c0_g7	FC_3	Needles	329.105580107937	3747.62592703304	2038.36575357049	-3.50828394317469	0.307286335450822	-11.4169864990178	3.43954381241842e-30	2.44393182054273e-28	13.944	11.928	4.732	17.561	10.970	12.054	10.100	5.424	5.939	4.238	5.599	4.285	9.005	13.731	6.813	6.377	3.825	1.833	4.597	6.303	5.203	9.160	20.363	22.177	82.056	122.269	94.035
Pdensi_DN14982_c0_g1d524945	FC_3	Needles	310.83318359032	6788.18816342028	3549.5106735053	-4.44894182295119	0.389729985837932	-11.4154465517603	3.50101216845608e-30	2.48449021428155e-28	8.259	7.079	5.431	11.814	10.743	7.650	5.778	10.371	9.284	9.964	17.641	11.073	10.191	10.935	6.530	9.074	11.666	8.590	9.305	13.389	9.502	4.430	1.925	0.121	110.936	159.052	275.434
Pdensi_DN15590_c0_g1d54346	FC_3	Needles	192.965390249461	2998.73030785968	1595.84784905457	-3.95965408570931	0.34691946531312	-11.4137558759796	3.56975309286632e-30	2.53010159760976e-28	9.813	5.130	6.059	5.735	5.796	6.164	2.994	3.579	4.722	3.158	2.740	4.214	6.402	5.476	5.198	4.669	2.071	3.344	2.039	5.739	5.025	20.434	12.542	19.455	43.639	94.025	105.666
Pdensi_DN21054_c0_g1d220723	FC_3	Needles	1564.38381673574	44.2243017334352	804.304059234588	5.17534428560069	0.45368571506574	11.4073335653752	3.84330626538037e-30	2.72058042260613e-28	15.319	41.539	42.210	71.383	85.768	58.169	71.902	73.948	86.161	63.443	77.481	58.484	27.359	57.292	56.346	45.949	67.985	76.631	50.568	31.424	34.475	95.442	46.659	25.341	1.364	1.332	0.718
Pdensi_DN21791_c0_g1d495746	FC_3	Needles	476.916852196186	10.3934180089626	243.655135102574	5.57327189855985	0.489189279482882	11.3928741538476	4.53770485724356e-30	3.20811767872288e-28	11.039	18.172	15.015	28.133	31.086	20.373	31.660	33.747	38.872	23.667	35.021	21.123	10.649	16.806	15.305	16.616	6.171	6.795	6.821	1.631	5.494	0.487	1.487	0.285	0.313	0.359	0.152
Pdensi_DN8105_c0_g1d452005	FC_3	Needles	982.822111114634	75.5982945342677	529.210202824451	3.67905714161955	0.322942255354066	11.3923064592025	4.56737183653593e-30	3.22506567460137e-28	19.155	21.243	14.149	18.228	28.660	31.097	15.488	16.699	14.302	11.098	14.699	11.382	26.634	31.000	29.937	9.903	8.081	6.471	4.667	7.733	11.391	89.812	135.183	143.829	1.294	1.916	2.850
Pdensi_DN15057_c0_g1	FC_3	Needles	1650.14644804223	44.9721673082626	847.559307675248	5.22934130635281	0.45914406117026	11.3893258099089	4.72632413575361e-30	3.33314739486584e-28	26.731	61.540	37.837	55.166	69.211	50.269	59.285	65.658	46.630	65.940	76.720	44.628	29.835	73.330	46.336	39.715	57.434	49.890	34.596	109.028	51.964	53.318	26.653	2.671	1.434	1.269	0.759
Pdensi_DN18714_c0_g1d59697	FC_3	Needles	637.692281251093	4007.73497302204	2322.71362713657	-2.65243541236302	0.232972374967566	-11.3851928269706	4.9558498409177e-30	3.49066886183046e-28	14.796	20.141	15.579	24.415	27.000	22.675	19.438	20.590	22.345	17.409	22.272	16.373	17.269	21.760	17.906	16.731	16.414	16.427	16.131	33.666	27.639	17.667	11.160	8.302	71.004	130.437	121.245
Pdensi_DN34096_c0_g1	FC_3	Needles	585.367014737923	5663.28615028183	3124.32658250988	-3.27422310233384	0.287627672765909	-11.3835468988362	5.05030656718713e-30	3.55278088074295e-28	26.327	15.570	17.414	20.337	17.631	17.219	26.345	16.092	16.940	14.779	16.793	13.394	19.652	16.136	15.969	16.561	20.055	25.235	43.909	19.468	17.885	15.585	13.513	3.119	162.975	128.974	147.699
Pdensi_DN19489_c0_g1d15183	FC_3	Needles	570.194116587305	54.3721087973049	312.283112692305	3.38055502913764	0.296976172192899	11.383253424594	5.06733521128939e-30	3.56033738232405e-28	12.402	23.346	14.640	20.094	19.381	18.728	18.522	15.965	18.539	12.891	17.432	12.215	13.276	19.526	18.257	13.048	7.587	5.610	5.765	2.021	4.131	0.324	0.238	0.000	1.116	1.641	1.548
Pdensi_DN18737_c0_g1d14068	FC_3	Needles	257.556123886173	4981.79548021403	2619.6758020501	-4.27313198708036	0.375541482619322	-11.3785884778325	5.34579496730138e-30	3.75133047085845e-28	9.498	9.798	6.885	11.201	8.340	10.709	7.016	7.312	8.140	5.780	6.921	6.416	7.392	8.240	7.312	8.728	9.589	7.524	12.608	10.093	8.792	7.723	7.364	4.722	166.474	87.877	126.090
Pdensi_GG_117861_c0_g1	FC_3	Needles	1110.16032176372	6.75864052551424	558.459481144616	7.55877321780108	0.66457650477679	11.3738195128337	5.64616157510568e-30	3.95720457918607e-28	15.012	36.171	13.083	32.393	40.803	30.753	42.762	34.270	30.473	30.065	39.653	16.156	22.552	45.339	32.253	10.304	6.103	5.329	7.819	4.329	3.357	4.798	1.152	0.064	0.291	0.176	0.038
Pdensi_GG_149283_c0_g1	FC_3	Needles	173.43320061784	1526.41061361251	849.921907115173	-3.14121013310451	0.276414233967962	-11.3641402905054	6.30824502067407e-30	4.41577151447185e-28	5.068	1.361	3.888	2.157	4.538	5.143	3.068	1.232	0.000	1.475	1.760	0.492	5.902	4.370	5.027	5.539	4.269	7.673	16.899	7.913	4.672	24.733	2.139	15.336	29.604	49.149	43.580
Pdensi_DN43483_c0_g1d37305	FC_3	Needles	610.406857186776	4772.10857486101	2691.25771602389	-2.9667437594569	0.261090587821693	-11.3628904979255	6.39916741384238e-30	4.47388704501104e-28	12.697	17.213	13.259	22.839	24.481	16.117	16.985	20.881	23.454	16.155	20.273	13.255	16.586	22.978	15.090	20.571	18.021	15.662	13.248	16.590	16.235	10.394	6.238	1.164	87.866	139.284	155.582
Pdensi_DN11854_c0_g1d336843	FC_3	Needles	811.440875417659	44.2427366527062	427.841806035182	4.17468809893937	0.367405050398334	11.3626312278866	6.41819156799546e-30	4.48165460537093e-28	22.615	21.297	17.730	37.318	35.835	36.438	36.721	32.087	39.427	29.730	37.315	31.085	21.255	31.431	20.062	20.763	13.802	12.670	14.184	11.025	10.974	35.281	9.771	4.394	0.793	1.121	1.641
Pdensi_DN13226_c0_g1	FC_3	Needles	1093.89389418194	31322.8950790035	16208.3944865927	-4.83953584579987	0.426107593525276	-11.3575442431368	6.80301633898436e-30	4.74451742951582e-28	45.086	52.077	13.324	55.346	48.383	44.809	45.520	29.957	22.551	28.591	32.948	13.668	35.446	40.493	21.508	44.267	43.718	28.739	55.375	38.009	22.699	25.647	15.027	237.207	1082.869	768.616	543.781
Pdensi_GG_32371_c0_g1	FC_3	Needles	1897.66067455529	3.41307708301436	950.536875819152	9.03250021204336	0.796059932117225	11.3465077786546	7.71842241694191e-30	5.37631317923026e-28	0.615	1.040	0.962	25.327	59.956	109.050	19.263	20.734	22.411	11.196	15.735	18.375	32.341	57.085	80.846	10.062	17.779	19.040	40.769	29.448	41.631	18.331	4.793	0.178	0.068	0.246	0.000
Pdensi_DN19384_c0_g1d187799	FC_3	Needles	986.023944540371	7822.94868325417	4404.48631389727	-2.98837385426064	0.263399557314696	-11.345401961668	7.81662243542203e-30	5.43802614886916e-28	34.601	34.605	25.796	39.205	33.529	27.283	25.441	27.985	24.905	24.409	27.354	19.107	31.968	32.472	23.147	26.342	15.308	14.827	14.335	23.367	17.554	20.683	5.166	2.059	142.135	258.557	228.613
Pdensi_DN10759_c0_g1d103777	FC_3	Needles	6754.99779738206	81925.2779086037	44340.1378529929	-3.60034635462662	0.317392451094131	-11.3435160231925	7.98696832389851e-30	5.54971798996776e-28	355.613	270.236	177.739	264.139	180.784	199.109	141.444	116.448	134.293	71.553	123.938	74.123	241.268	192.205	163.120	203.628	160.622	133.474	157.874	159.321	157.488	54.180	14.548	1.148	1327.965	2522.375	2765.394
Pdensi_GG_33485_c0_g1	FC_3	Needles	1635.73204493675	4.39920706042295	820.065625998585	8.76736624037941	0.773363546829626	11.3366686034283	8.63700954008356e-30	5.99404228253593e-28	0.743	1.684	0.465	20.935	78.820	80.746	27.914	40.972	19.149	17.164	15.005	15.368	24.598	67.864	55.751	2.212	12.722	2.375	6.059	6.670	5.145	1175.845	666.214	622.369	0.213	0.123	0.000
Pdensi_DN40371_c0_g1d512162	FC_3	Needles	3.73298399376328	844.919246296191	424.326115144977	-7.78516684915385	0.687110895534689	-11.3302916599739	9.28948943494687e-30	6.43896923746684e-28	0.148	0.482	0.000	0.188	0.901	0.000	0.000	0.000	0.000	0.000	0.188	0.000	0.000	0.171	0.165	0.266	0.000	0.181	0.657	1.720	0.000	1.356	0.000	0.000	11.961	31.342	25.587
Pdensi_GG_75744_c0_g1	FC_3	Needles	603.577802175836	19.0216946529399	311.299748414388	4.99400949815921	0.440886343982768	11.3272038617608	9.62277757295481e-30	6.66183244445515e-28	0.966	3.668	1.794	15.152	29.745	38.921	15.518	13.471	12.334	10.607	9.180	11.444	11.191	21.277	21.844	4.028	7.055	5.995	22.547	26.446	44.574	13.867	57.499	11.260	0.436	0.462	0.575
Pdensi_DN24971_c0_g1	FC_3	Needles	1017.19495348378	34.6495027632853	525.922228123531	4.83771367664896	0.427161811370519	11.325248530826	9.83993905732042e-30	6.80385529689933e-28	13.231	21.009	24.707	26.845	51.213	47.138	46.956	47.980	43.346	46.498	26.282	29.167	25.375	43.751	22.433	45.165	38.468	21.181	49.835	23.004	45.566	11.931	20.359	25.975	0.481	1.073	1.252
Pdensi_DN15761_c0_g2	FC_3	Needles	2489.20949386072	11642.1691256545	7065.68930975762	-2.22538377894725	0.196506393250835	-11.3247398322893	9.89722850796814e-30	6.83512256592971e-28	64.026	37.661	32.267	78.377	56.107	106.166	29.255	28.545	22.786	26.949	21.150	22.493	61.729	75.710	84.620	31.192	12.784	19.235	17.642	33.416	28.456	86.007	63.505	85.680	294.115	308.630	312.117
Pdensi_DN12974_c0_g1d338910	FC_3	Needles	163.356790956183	1425.6987515592	794.527771257692	-3.12708223041967	0.276159589945649	-11.3234605795696	1.00427645068077e-29	6.92718336200392e-28	6.196	4.321	4.761	5.343	5.584	4.495	3.369	4.716	5.500	3.713	5.317	4.767	5.479	5.285	3.724	4.432	3.045	3.569	2.713	3.323	3.313	4.575	1.764	1.337	28.270	42.574	43.107
Pdensi_DN22284_c0_g1d423478	FC_3	Needles	1003.41356774737	11.7170851274143	507.565326437393	6.46762493414889	0.571204088904832	11.3227917302715	1.01197005400679e-29	6.97175962997623e-28	22.121	48.881	44.682	80.595	67.975	48.958	67.118	65.786	59.883	45.204	60.366	40.203	17.330	47.227	26.553	60.474	17.654	7.675	32.424	11.817	22.934	35.358	3.155	2.772	0.340	0.427	0.163
Pdensi_GG_146677_c0_g1	FC_3	Needles	1181.74106957563	69.6326028602048	625.686836217918	4.0878479420615	0.361640518210227	11.3036226203093	1.25914383578152e-29	8.65355769663924e-28	8.353	23.103	22.018	19.941	45.262	38.036	28.061	39.562	35.099	35.636	50.805	29.641	26.603	30.223	48.436	6.799	4.080	6.836	8.719	14.704	14.606	19.213	7.483	9.286	1.627	1.745	2.132
Pdensi_DN22868_c0_g1d496691	FC_3	Needles	830.522978941954	2.06094632729663	416.291962634625	9.06601481987718	0.80220551249975	11.3013619061612	1.29198617171083e-29	8.86850629139201e-28	16.626	24.103	36.876	32.275	55.322	29.143	31.566	42.913	71.559	32.198	44.877	50.883	27.570	25.023	21.006	42.913	28.394	23.688	17.600	13.856	17.963	0.461	2.380	0.391	0.090	0.022	0.023
Pdensi_GG_114652_c0_g1	FC_3	Needles	190.126852480927	2835.30908841007	1512.7179704455	-3.9008540373757	0.345232303752806	-11.2992150357077	1.32396109955669e-29	9.07698753848614e-28	10.131	10.976	7.753	3.266	1.343	5.014	4.088	1.354	4.599	3.263	1.629	3.255	6.759	4.677	5.328	8.080	5.743	6.517	1.629	2.988	4.496	2.523	0.225	0.000	45.385	85.203	98.353
Pdensi_DN22739_c0_g1d302230	FC_3	Needles	1727.59021687216	42.0872130155054	884.838714943834	5.31475141885274	0.470875244790755	11.286962900788	1.52205449893114e-29	1.04224844346397e-27	71.288	74.470	76.677	71.225	98.593	67.217	56.787	81.340	98.841	38.195	72.902	67.192	47.017	62.319	45.108	72.636	45.434	34.287	20.636	28.475	36.460	1.933	0.879	0.471	0.410	2.009	1.109
Pdensi_DN22019_c0_g1d20140	FC_3	Needles	8388.62161461398	6.1060522445292	4197.36383342926	10.532946546415	0.933285049861496	11.2858837157824	1.54085179554038e-29	1.05384585967937e-27	176.496	361.137	55.541	359.133	473.771	100.290	664.423	657.941	238.806	845.708	838.217	226.325	248.480	439.816	69.188	435.469	622.827	100.641	668.056	249.136	76.426	21.071	13.978	0.000	0.240	0.000	0.194
Pdensi_DN31470_c0_g1d83671	FC_3	Needles	111.751839879032	3628.75885943724	1870.25534965814	-5.02025705487929	0.444866051594885	-11.2848733610515	1.55865892358218e-29	1.06473890039154e-27	0.928	2.265	0.466	2.642	4.516	0.755	1.027	3.168	2.211	1.097	5.856	0.819	3.862	4.017	2.062	3.116	5.727	1.132	10.782	16.663	5.339	19.396	3.960	6.066	125.437	78.180	73.296
Pdensi_DN21510_c0_g1d221411	FC_3	Needles	6257.24356307665	0	3128.62178153832	14.7686101567668	1.30886847979314	11.2834943959388	1.58329265627587e-29	1.07904147172351e-27	397.794	248.372	160.636	218.097	131.488	114.242	129.127	95.909	115.721	125.692	208.384	156.342	273.017	195.029	82.211	130.648	48.419	31.028	7.611	14.837	13.413	15.796	415.449	48.794	0.000	0.000	0.000
Pdensi_DN21037_c1_g1	FC_3	Needles	2653.59819877429	4.80755330266203	1329.20287603848	8.94225789674796	0.792508297727094	11.2834880371528	1.5834071393294e-29	1.07904147172351e-27	127.532	83.897	30.029	192.049	142.563	76.011	148.290	66.305	33.265	94.384	63.263	28.265	86.778	117.010	33.838	69.091	16.593	7.300	27.004	7.208	16.589	8.259	19.394	0.627	0.000	0.348	0.074
Pdensi_DN20494_c0_g2d412543	FC_3	Needles	4408.84016477468	71.7412033651872	2240.29068406993	5.93312426004271	0.525886390562134	11.2821407180753	1.607850350283e-29	1.09438179491017e-27	70.015	82.640	73.811	25.880	26.938	62.484	40.383	24.968	32.647	21.171	20.941	15.801	195.624	56.598	130.026	21.831	25.885	29.314	7.395	2.913	8.461	5.574	20.126	23.868	1.285	2.277	2.190
Pdensi_DN17479_c0_g2	FC_3	Needles	995.333484057268	134.829686469432	565.08158526335	2.90323747372428	0.257504497741432	11.2745117044111	1.75348773608494e-29	1.19207695671657e-27	19.701	27.224	20.350	28.646	36.956	31.685	28.060	30.192	29.900	28.398	31.555	25.901	26.000	34.133	28.809	19.461	25.788	21.552	23.433	33.853	20.602	58.498	34.806	19.171	3.758	3.394	3.382
Pdensi_GG_55168_c0_g1	FC_3	Needles	7.18662086276655	1139.64213871681	573.414379789786	-7.3155104545889	0.64918353715609	-11.2687861535065	1.87131886580168e-29	1.27065692290587e-27	0.355	0.225	0.512	0.315	0.270	0.413	0.070	0.100	0.150	0.024	0.061	0.038	0.259	0.221	0.163	0.102	0.214	0.204	0.165	0.168	0.713	0.048	0.039	0.000	12.084	23.356	57.324
Pdensi_DN74752_c0_g1	FC_3	Needles	289.530368237379	3058.73770432773	1674.13403628255	-3.40256635096738	0.30229341099885	-11.2558402769167	2.16750343042798e-29	1.47000861395373e-27	10.718	8.223	6.434	11.291	7.409	5.836	4.875	6.691	7.108	5.230	7.350	5.421	10.454	8.451	6.660	8.564	5.293	4.627	7.275	8.034	7.862	5.971	1.155	0.852	55.923	99.556	90.407
Pdensi_GG_43112_c0_g1	FC_3	Needles	545.037300924631	4.52294799153129	274.780124458081	6.91130540586242	0.615369937997287	11.2311391556682	2.86757373915864e-29	1.94247249818844e-27	8.338	17.265	12.896	21.035	22.257	20.479	22.240	14.373	17.134	9.979	14.452	9.710	11.545	20.944	16.571	10.845	6.633	5.205	6.252	4.333	5.251	3.216	7.495	1.135	0.084	0.060	0.193
Pdensi_DN13827_c0_g2d392397	FC_3	Needles	449.238439045683	6.42241665360738	227.830427849645	6.13194894576931	0.546000584044887	11.2306637116439	2.88304675963382e-29	1.95062052566384e-27	5.401	18.668	11.060	28.737	33.846	21.098	21.322	13.225	15.925	9.739	6.581	7.716	9.788	19.036	11.696	6.064	10.775	38.709	3.871	2.921	2.868	1.276	4.263	4.178	0.138	0.206	0.149
Pdensi_GG_134544_c0_g1	FC_3	Needles	661.208575274619	3691.05040215027	2176.12948871244	-2.48138707862272	0.221042942552888	-11.2258145406701	3.04566895718053e-29	2.05818893848608e-27	21.399	26.939	21.654	26.383	21.984	18.990	19.251	19.146	19.950	18.519	17.086	15.489	19.866	22.053	16.938	30.991	35.068	43.192	45.980	34.384	43.088	46.456	25.858	18.865	72.800	104.062	117.948
Pdensi_GG_109027_c0_g1	FC_3	Needles	6.78275928575575	2654.50038687503	1330.64157308039	-8.62137386988014	0.768113409083281	-11.2240897866495	3.10567832876299e-29	2.09624033084444e-27	0.000	0.168	0.124	0.117	0.225	0.470	0.171	0.162	0.474	0.182	0.079	0.111	0.104	0.108	0.386	0.056	0.000	0.117	0.319	0.036	0.223	0.141	0.459	3.866	48.287	27.760	134.417
Pdensi_GG_6223_c0_g1	FC_3	Needles	0	2301.63134016496	1150.81567008248	-13.9408299372043	1.24208824349617	-11.2237033159289	3.1192848755152e-29	2.10291788690983e-27	0.000	0.839	0.000	0.000	0.000	0.000	0.000	0.000	0.000	0.000	0.000	0.000	0.000	0.000	0.000	0.000	0.000	0.000	0.000	0.893	0.557	0.000	0.000	0.000	41.392	91.464	53.172
Pdensi_DN21654_c0_g1d221635	FC_3	Needles	538.456681045834	32.5283337007752	285.492507373305	4.0027213107935	0.356668232838864	11.2225338346907	3.16082037420602e-29	2.12838594282148e-27	17.147	20.459	21.185	25.737	23.520	24.103	19.757	24.562	24.831	16.195	22.888	15.607	13.916	18.445	15.765	18.386	8.922	7.065	5.015	7.792	7.268	2.558	1.122	0.823	0.501	0.960	1.181
Pdensi_DN16885_c0_g1d215590	FC_3	Needles	2557.37888389893	324.6031830466	1440.99103347276	2.96891588650011	0.264621380312594	11.219486055862	3.27166236332421e-29	2.20040664649703e-27	61.904	107.265	87.851	91.154	96.484	68.953	94.193	84.699	80.752	96.196	90.904	67.610	68.135	90.633	69.886	73.941	43.676	50.397	24.016	29.403	35.255	29.015	7.640	0.751	5.445	10.933	9.850
Pdensi_DN16221_c0_g1d184059	FC_3	Needles	872.673665644115	12132.0940506521	6502.38385814813	-3.79736537643246	0.338495044162086	-11.2183780587763	3.31290689077078e-29	2.22550316992111e-27	31.650	26.293	21.443	36.768	36.655	28.237	21.222	34.658	34.533	26.747	31.148	25.846	25.968	29.800	21.978	21.830	19.217	14.480	16.477	28.407	24.218	13.764	9.368	8.049	192.951	305.550	478.497
Pdensi_DN13677_c0_g1d340413	FC_3	Needles	131.652547882915	1962.05839719266	1046.85547253779	-3.89995960057116	0.347846219810755	-11.2117348944971	3.57123959029068e-29	2.39620021324836e-27	5.120	3.646	2.915	3.753	2.482	2.396	1.470	1.956	2.035	1.472	1.803	1.071	4.715	3.842	3.079	1.974	2.033	3.709	1.130	2.599	2.106	2.583	0.297	0.102	31.151	63.089	64.512
Pdensi_DN33335_c0_g1d506039	FC_3	Needles	174.186689745433	2126.87529733118	1150.5309935383	-3.61212963436189	0.322211718705636	-11.2104229134566	3.62457382519682e-29	2.4291078783538e-27	12.538	6.691	4.689	5.213	4.322	4.685	4.360	6.287	5.340	4.642	3.547	3.307	6.241	3.888	5.204	9.883	3.218	4.337	3.723	3.035	2.418	13.385	8.678	1.881	53.035	50.422	63.529
Pdensi_GG_43114_c0_g1	FC_3	Needles	14.1536788979916	931.844613596759	472.999146247375	-6.03278805538581	0.538346535450402	-11.2061426202707	3.80413064371084e-29	2.5464292949568e-27	0.409	0.328	0.156	0.593	0.324	0.295	0.283	0.121	0.181	0.124	0.256	0.445	0.453	0.602	0.212	0.178	0.227	0.106	1.277	0.274	0.392	0.300	0.115	0.089	28.890	14.814	27.859
Pdensi_DN14741_c0_g1d8588	FC_3	Needles	320.462796006806	4025.95839467815	2173.21059534248	-3.65047269400223	0.325792544129483	-11.2048994361006	3.85791644825897e-29	2.57938380714174e-27	12.588	10.537	6.654	9.570	8.750	7.501	11.744	13.351	14.778	17.818	20.808	14.542	9.563	12.958	6.172	9.018	15.566	7.293	17.949	15.755	27.005	21.921	51.541	31.560	82.985	135.011	103.879
Pdensi_DN18623_c1_g1	FC_3	Needles	8574.57176489578	34802.0807253206	21688.3262451082	-2.02117331245973	0.180412361151576	-11.2030755518	3.93819433342416e-29	2.62995218280436e-27	285.102	314.423	231.071	251.302	201.591	208.112	185.153	125.004	167.431	134.128	151.906	110.680	263.023	253.731	244.175	162.710	113.374	91.341	98.071	72.091	102.890	168.092	401.983	585.462	691.756	1087.181	1004.704
Pdensi_DN22613_c3_g4	FC_3	Needles	14.0616137229777	916.631631559254	465.346622641116	-6.00549765738836	0.536141267206131	-11.2013344704529	4.01637324172631e-29	2.67900137431049e-27	0.600	0.431	0.000	0.588	0.482	1.012	0.736	0.625	0.626	0.469	0.673	0.629	0.222	0.767	0.299	0.180	0.218	0.000	0.448	0.077	0.286	1.110	3.841	2.153	18.172	36.845	18.726
Pdensi_DN21873_c3_g1d420618	FC_3	Needles	73.1894032735926	548.472971633104	310.831187453348	-2.90912654499454	0.259724832244554	-11.2008024795078	4.04056668146309e-29	2.69196813142653e-27	1.878	1.693	2.140	2.018	1.896	2.498	2.031	2.003	2.319	2.164	2.060	2.120	1.974	2.295	2.269	1.526	0.720	0.855	0.867	1.149	0.767	1.131	0.516	0.722	10.791	16.703	16.406
Pdensi_DN7133_c0_g1d207470	FC_3	Needles	294.76137024488	2573.8224975483	1434.29193389659	-3.12713954683823	0.279520362230394	-11.1875196564774	4.69380414019599e-29	3.12350327214217e-27	5.448	4.707	5.407	7.424	7.039	11.057	5.693	5.790	6.743	5.882	5.759	6.091	7.122	8.143	10.989	4.323	3.476	3.529	4.309	4.817	5.549	40.645	45.267	60.104	51.997	67.540	85.524
Pdensi_DN9952_c0_g1d209534	FC_3	Needles	4327.65608404816	172568.686387916	88448.171235982	-5.3174210957699	0.475325055529616	-11.1869152149893	4.72590268993179e-29	3.14117217524457e-27	102.074	142.801	87.675	158.437	122.713	138.872	106.117	88.863	87.351	56.935	118.244	57.174	114.354	139.447	132.288	131.576	129.676	118.297	199.742	118.252	116.081	62.058	29.153	6.042	6811.816	2486.940	3625.066
Pdensi_GG_122594_c1_g1	FC_3	Needles	748.03827613659	37.0314778666885	392.534877001639	4.34351359603713	0.388608430426388	11.177095646822	5.27894198123367e-29	3.50464811720121e-27	25.508	39.672	35.717	55.691	42.562	23.465	51.904	42.550	34.247	46.575	44.585	26.245	18.760	31.985	16.573	39.294	46.903	45.642	52.574	22.740	24.979	57.464	25.170	9.385	0.905	1.156	0.886
Pdensi_DN23074_c4_g1	FC_3	Needles	809.179505279215	3.68310058354302	406.431302931379	7.99297177978059	0.715238141312643	11.1752594249399	5.38926711090732e-29	3.57370253501969e-27	17.604	21.418	17.138	26.265	23.811	27.641	26.560	14.404	14.319	16.134	14.105	9.344	16.515	37.693	19.083	17.025	18.973	10.801	16.935	14.324	9.556	2.246	6.750	1.551	0.127	0.092	0.024
Pdensi_DN4520_c0_g1d448614	FC_3	Needles	18.8382074494718	430.995958065358	224.917082757415	-4.51146557771579	0.403998302613595	-11.1670409220278	5.91176172855527e-29	3.91559142325245e-27	0.871	0.754	0.670	0.719	0.991	0.510	0.336	0.625	0.719	0.409	0.708	0.399	0.448	0.724	0.521	0.929	1.274	1.166	1.031	1.173	1.424	0.714	0.034	0.000	7.207	15.047	12.589
Pdensi_DN17680_c0_g2	FC_3	Needles	569.384798099019	6337.66948027454	3453.52713918678	-3.47666398026817	0.311526917876139	-11.1600756813267	6.39371223236706e-29	4.22985892195031e-27	18.329	17.178	13.339	22.137	21.945	17.949	16.997	18.432	21.667	14.151	19.409	16.011	16.357	19.780	14.662	13.471	9.710	8.021	12.381	14.660	14.762	9.442	7.432	9.015	106.142	164.035	239.278
Pdensi_DN9542_c0_g1	FC_3	Needles	320.785237257282	2477.58387869204	1399.18455797466	-2.94996915426561	0.264430994953985	-11.1559129245759	6.70015304082333e-29	4.42225718766696e-27	12.085	10.495	8.666	10.069	10.422	9.676	8.714	8.565	8.470	7.158	8.576	5.998	9.876	11.084	7.612	8.819	4.894	3.523	4.332	6.037	5.422	4.222	0.563	0.145	45.369	78.415	75.293
Pdensi_DN11523_c1_g1	FC_3	Needles	130.715750722935	3334.90037586445	1732.80806329369	-4.67069259788465	0.41892490243626	-11.1492359865031	7.22238222205162e-29	4.76139121344335e-27	1.036	3.496	1.479	3.312	8.420	5.998	2.577	4.174	3.106	1.428	3.985	1.763	2.198	5.987	3.678	1.392	4.121	1.676	4.407	6.467	6.766	6.885	2.238	0.347	53.653	124.867	92.000
Pdensi_DN15902_c0_g1d183256	FC_3	Needles	507.528177688543	14.1969640629325	260.862570875738	5.11554772344	0.458888809192114	11.1476846263609	7.34938858188745e-29	4.83948692316612e-27	5.773	7.534	6.194	9.708	15.520	18.730	10.677	11.027	12.173	9.585	8.435	11.295	12.259	15.397	17.629	6.047	7.198	6.070	6.623	13.974	10.463	5.736	0.546	0.298	0.259	0.614	0.289
Pdensi_DN21473_c0_g4	FC_3	Needles	0	1675.18425613819	837.592128069096	-13.4815440818298	1.20947362055408	-11.1466210198563	7.43774153463859e-29	4.89197796871758e-27	0.000	0.000	0.000	0.000	0.000	0.000	0.000	0.097	0.109	0.000	0.059	0.000	0.000	0.000	0.000	0.000	0.000	0.058	0.000	0.108	0.000	0.000	0.000	0.282	40.490	43.762	47.774
Pdensi_GG_37700_c0_g1	FC_3	Needles	758.891822827595	1.50302205495579	380.197422441275	8.68953591754553	0.779668225889416	11.1451712779918	7.55986983942348e-29	4.96653629937995e-27	7.653	16.454	10.416	8.499	24.695	29.620	6.840	9.547	8.480	6.076	8.337	8.256	15.328	27.060	25.826	10.153	8.450	5.653	7.245	10.849	9.234	7.057	42.735	43.323	0.000	0.092	0.028
Pdensi_DN12945_c0_g1d212100	FC_3	Needles	15.7393123883061	5803.71525611585	2909.72728425208	-8.5423888088757	0.766550395770482	-11.1439363360963	7.66547088945354e-29	5.03007666824744e-27	0.076	0.143	0.000	0.024	0.000	0.020	0.000	0.000	0.000	0.000	0.000	0.000	1.034	0.087	0.236	0.103	0.021	0.239	0.499	0.354	0.218	1.340	0.023	0.000	119.833	170.023	172.803
Pdensi_DN23959_c0_g1d224877	FC_3	Needles	576.11017085569	8.74280011545019	292.42648548557	6.21015882189404	0.557481226206697	11.1396734633562	8.04136393647438e-29	5.2706300893813e-27	6.433	27.463	20.757	11.057	25.233	18.644	24.826	37.637	57.956	47.641	38.507	50.749	11.715	21.287	18.843	18.503	28.650	21.000	210.150	24.825	446.389	1.831	2.214	0.000	0.342	0.123	0.175
Pdensi_DN21250_c0_g2	FC_3	Needles	598.388229774997	43.7589725794534	321.073601177225	3.80616086363483	0.341769838989847	11.1366201151176	8.32178884091412e-29	5.4481260353869e-27	39.135	38.959	21.976	15.719	7.591	15.307	4.604	2.434	2.630	4.197	2.562	2.186	18.596	17.810	16.706	11.634	10.465	10.166	20.517	2.813	21.842	1.479	1.326	1.062	1.218	0.899	1.250
Pdensi_DN26318_c8_g1	FC_3	Needles	37.6870100379941	1622.79767702122	830.242343529608	-5.42773299649506	0.487406527116219	-11.1359464728728	8.38495190902596e-29	5.48313887538268e-27	1.070	1.227	1.099	1.431	1.653	1.675	4.327	7.728	10.780	9.744	9.114	8.135	1.424	1.392	0.520	2.704	2.155	1.825	10.041	4.504	3.700	66.934	33.859	43.448	38.561	31.459	57.456
Pdensi_DN36203_c0_g2	FC_3	Needles	919.097389304077	1.9524004919885	460.524894898033	8.92135620765078	0.802232543938284	11.1206610540311	9.95317573245068e-29	6.49380933672638e-27	53.122	37.060	44.877	81.513	61.982	30.319	81.054	75.129	91.175	51.588	91.929	53.963	34.577	30.059	16.670	67.592	15.266	10.534	8.072	8.307	8.589	39.940	3.550	3.432	0.033	0.035	0.076
Pdensi_DN23383_c0_g5	FC_3	Needles	845.332975671279	53.564020487264	449.448498079272	3.97806660438735	0.357718609998811	11.1206587893221	9.9534284023989e-29	6.49380933672638e-27	10.445	17.237	18.886	31.296	36.692	40.806	26.654	21.268	23.174	17.280	21.615	16.203	16.028	30.332	29.701	18.551	12.868	11.656	18.196	8.776	19.726	10.440	5.477	2.233	1.197	1.614	1.459
Pdensi_DN22969_c1_g1	FC_3	Needles	1411.69193576992	7804.20733682016	4607.94963629504	-2.46700191089417	0.221876664822772	-11.1187984228298	1.01631509387531e-28	6.62300618712992e-27	42.526	35.271	28.977	52.521	48.820	42.067	43.247	45.207	48.843	49.724	56.005	45.553	44.721	46.995	33.823	40.834	33.768	36.297	49.445	53.891	42.106	51.013	51.443	73.316	163.145	219.736	238.343
Pdensi_DN14793_c0_g1	FC_3	Needles	350.456584164283	2148.37746099686	1249.41702258057	-2.61640502343823	0.235332004441745	-11.1179311528191	1.02624124097634e-28	6.68000476741264e-27	10.024	10.371	8.053	13.993	13.499	11.112	9.561	10.320	11.126	8.615	12.212	8.087	9.987	12.434	8.865	7.634	4.587	4.031	3.601	7.171	6.611	7.687	1.739	1.518	41.264	63.966	66.759
Pdensi_DN37728_c0_g1d440083	FC_3	Needles	863.331763209729	7.37678753306852	435.354275371399	7.03258282097275	0.632932857816203	11.1111040201596	1.10781302237346e-28	7.20269247497235e-27	11.619	38.583	28.833	43.269	45.445	37.643	47.795	41.701	51.955	38.238	41.975	39.492	14.481	37.557	26.194	25.871	14.200	14.089	9.181	2.225	9.422	0.523	0.251	0.094	0.321	0.193	0.079
Pdensi_DN16533_c1_g1	FC_3	Needles	3.3181606531619	760.418322349533	381.868241501348	-7.8217182935475	0.704138853786573	-11.1082043711769	1.14437524927296e-28	7.43187733558804e-27	0.169	0.036	0.000	0.000	0.000	0.036	0.037	0.035	0.039	0.000	0.000	0.040	0.112	0.155	0.038	0.000	0.000	0.000	0.000	0.078	0.000	0.051	0.124	0.000	7.338	29.629	25.799
Pdensi_DN20747_c0_g1d493646	FC_3	Needles	606.591144535551	1.82268192471541	304.206913230133	8.10487276017231	0.729908232838145	11.1039612865547	1.20004492830282e-28	7.78448388199184e-27	8.661	13.971	14.359	12.762	20.592	19.086	21.694	20.809	26.744	17.881	25.887	23.593	13.751	16.938	23.412	13.575	12.881	14.754	13.276	10.931	14.638	8.042	9.323	1.614	0.012	0.080	0.081
Pdensi_DN18987_c0_g1	FC_3	Needles	244.87740977546	3047.96923215059	1646.42332096302	-3.63775289719891	0.327631767911763	-11.1031751297652	1.21065052545465e-28	7.844295109439e-27	6.920	8.513	8.314	13.027	11.847	9.485	7.571	10.227	11.449	8.079	9.558	7.719	6.497	8.745	6.657	9.559	6.208	6.054	3.594	5.779	6.713	1.932	0.250	0.192	51.873	75.288	117.463
Pdensi_DN22966_c4_g1	FC_3	Needles	4032.29597139685	877.426220895825	2454.86109614634	2.1977278943404	0.198234348217731	11.0865140884996	1.45861555037765e-28	9.44015984204415e-27	92.226	106.009	108.472	62.723	71.194	98.985	60.270	30.965	34.693	25.122	29.299	24.332	123.491	117.148	117.078	67.256	56.069	43.411	40.045	36.844	94.550	154.729	136.878	209.534	17.780	24.718	27.469
Pdensi_GG_112882_c0_g1	FC_3	Needles	2.0847118420574	439.273106807548	220.678909324803	-7.70823951997262	0.695672614869281	-11.0802687287339	1.56402427939298e-28	1.00992810652252e-26	0.050	0.000	0.000	0.031	0.000	0.174	0.068	0.065	0.044	0.044	0.095	0.015	0.014	0.072	0.099	0.023	0.014	0.079	0.215	0.276	0.215	0.993	0.876	5.999	10.209	8.687	15.640
Pdensi_DN16057_c4_g5	FC_3	Needles	2128.13384101754	376.856773895349	1252.49530745645	2.49278667839189	0.224997211565907	11.0791892088036	1.58299537593171e-28	1.02101398791586e-26	64.842	86.072	77.868	142.592	132.116	101.714	121.691	122.560	120.384	94.589	110.524	88.037	52.443	78.552	59.775	77.206	33.975	28.332	38.541	33.107	41.901	61.519	14.884	17.094	7.512	11.450	11.170
Pdensi_DN22306_c3_g4	FC_3	Needles	3380.02402692942	17.3737032977001	1698.69886511356	7.52261791774201	0.679114668389019	11.0770953241034	1.62044574253609e-28	1.04398000454856e-26	47.848	29.633	19.112	105.064	147.422	163.266	215.911	190.410	288.789	249.249	231.729	291.924	95.055	90.566	114.328	25.290	19.933	14.932	31.030	203.063	67.431	376.071	1135.251	350.271	0.000	0.606	0.869
Pdensi_DN21028_c0_g1	FC_3	Needles	0	1841.25767983479	920.628839917396	-13.6188062545671	1.22969368596415	-11.074958268074	1.65957454400723e-28	1.06797393667193e-26	0.052	0.000	0.104	0.198	0.189	0.000	1.122	0.512	0.978	0.490	0.396	0.789	0.000	0.000	0.000	0.465	0.115	0.000	1.863	1.460	0.824	0.079	1.027	2.998	36.448	45.458	64.755
Pdensi_DN15240_c0_g1d181596	FC_3	Needles	22.1696492064156	1462.22664343718	742.1981463218	-6.05288529069325	0.546667319231894	-11.0723379242754	1.70883346549188e-28	1.09842496198417e-26	1.477	0.491	0.839	1.808	1.519	0.340	0.500	0.475	0.246	0.164	0.399	0.042	1.131	0.525	0.276	1.778	1.121	1.010	1.872	0.980	1.357	0.317	0.000	0.000	26.154	47.683	43.868
Pdensi_DN15042_c0_g2	FC_3	Needles	63.3895657034032	1730.08336330034	896.736464501873	-4.76730631409597	0.430618557094198	-11.0708334221953	1.73776870051807e-28	1.11575784025327e-26	2.245	1.504	0.534	2.034	2.983	0.350	0.950	1.343	0.885	0.630	0.948	0.378	1.430	2.224	2.032	5.948	6.844	8.148	5.349	5.089	3.525	1.628	0.131	0.000	60.565	31.853	39.161
Pdensi_DN10940_c0_g1d5120	FC_3	Needles	1091.53454209124	58.5052567402894	575.019899415762	4.26118644856693	0.38506558926543	11.0661315042348	1.83136788435996e-28	1.17452280058103e-26	26.575	46.520	33.584	44.869	40.282	39.629	42.254	41.836	40.115	40.831	42.600	40.827	25.702	37.104	34.932	31.134	22.721	22.912	20.818	15.970	19.847	5.705	10.930	5.571	1.935	1.069	1.479
Pdensi_DN19043_c0_g2	FC_3	Needles	796.032776033859	27.613603469152	411.823189751506	4.8727693119081	0.440396854938941	11.0644961635425	1.8650804561981e-28	1.1947907945079e-26	22.865	18.185	15.756	53.880	32.083	22.808	51.066	22.324	19.814	51.924	13.654	18.010	24.961	31.818	14.356	37.734	19.952	12.948	11.999	6.850	8.402	0.390	1.164	0.101	0.741	0.712	0.713
Pdensi_DN24536_c0_g1d498186	FC_3	Needles	117.187766064464	2175.47799170019	1146.33287888232	-4.21177378069328	0.380711197838932	-11.0629101655034	1.89836369749471e-28	1.21473826202402e-26	3.359	8.178	4.216	11.978	5.918	4.788	8.555	6.598	5.307	9.751	8.513	5.097	2.884	4.598	3.055	3.455	3.758	3.399	6.566	5.332	5.150	7.100	32.109	60.946	64.102	38.592	65.318
Pdensi_DN23987_c0_g1d22080	FC_3	Needles	3653.32587882693	11.8560767915336	1832.59097780923	8.42793826645058	0.762582432851571	11.0518389925866	2.14769658301164e-28	1.37273202591365e-26	44.455	132.245	94.889	96.772	157.099	128.358	181.475	244.966	255.479	190.056	273.584	224.293	78.880	147.633	102.592	142.093	232.603	127.207	145.245	58.401	92.658	2.144	6.987	0.441	0.623	0.149	0.040
Pdensi_DN6197_c0_g1d449923	FC_3	Needles	963.581031289681	36.0287838871327	499.804907588407	4.71343937644929	0.426514270766256	11.0510707366985	2.1661571049716e-28	1.38297042677048e-26	16.573	32.955	23.557	73.031	56.345	38.799	46.761	48.758	58.894	46.241	42.613	39.336	18.351	42.640	26.247	27.708	13.191	9.041	6.683	2.441	7.721	2.523	0.911	0.539	0.570	1.257	1.071
Pdensi_GG_135966_c0_g1	FC_3	Needles	966.079070556932	89.6159592979069	527.84751492742	3.43478326916278	0.310836118860496	11.050142054773	2.18868277984958e-28	1.39577821872614e-26	24.590	44.547	28.983	54.252	40.575	36.471	39.226	30.714	30.486	28.873	27.485	23.055	21.391	38.964	26.635	27.806	15.606	14.425	12.615	3.233	5.808	1.233	2.084	0.998	2.127	2.397	2.560
Pdensi_DN16308_c3_g1	FC_3	Needles	190.564977272836	11357.389274468	5773.97712587042	-5.89791589777579	0.533756339790353	-11.0498282794961	2.1963459627744e-28	1.39908967234999e-26	11.053	5.572	1.179	10.213	4.081	0.405	1.721	3.572	0.421	2.174	5.122	0.904	8.984	5.426	2.272	18.517	11.494	7.519	38.600	21.368	28.159	10.083	0.000	0.000	308.026	364.403	218.730
Pdensi_DN13038_c0_g3	FC_3	Needles	5414.13537967238	152.429816657653	2783.28259816502	5.14243279787751	0.465432081467764	11.0487287031452	2.22341105348848e-28	1.41473896583205e-26	68.224	256.642	158.759	254.891	485.896	132.995	276.446	516.459	361.203	222.764	217.952	189.302	122.264	266.474	101.692	119.760	197.396	122.038	63.813	148.154	123.545	86.105	90.098	22.356	2.306	6.334	3.793
Pdensi_GG_102821_c0_g1	FC_3	Needles	0.824106352298411	1046.15587672789	523.489991540095	-10.3638291159248	0.938043201187317	-11.0483494819928	2.23282176166133e-28	1.41913239464513e-26	0.049	0.039	0.012	0.091	0.102	0.026	0.066	0.076	0.028	0.099	0.000	0.000	0.040	0.028	0.000	0.000	0.013	0.046	0.070	0.000	0.000	0.055	0.447	0.297	31.863	21.042	27.784
Pdensi_DN21515_c2_g4	FC_3	Needles	3738.08644301182	491.891825145017	2114.98913407842	2.91985175974495	0.264286584260711	11.04805137163	2.2402473643225e-28	1.4222556977756e-26	52.710	77.386	64.473	69.324	121.612	116.822	72.240	71.116	71.049	78.884	69.817	68.108	96.137	126.559	111.384	64.696	86.068	78.807	157.114	248.040	322.267	176.974	274.693	130.144	8.316	17.845	13.646
Pdensi_DN20256_c1_g2	FC_3	Needles	479.991325844447	9.21005582376642	244.600690834107	5.7959929492466	0.524656023608521	11.0472246356431	2.26096887019475e-28	1.43260797098351e-26	0.145	3.060	0.937	3.415	4.595	35.285	4.385	4.268	3.353	4.694	4.235	3.442	10.146	20.279	12.869	0.559	0.681	0.528	0.908	1.013	0.263	0.567	2.347	0.868	0.284	0.246	0.174
Pdensi_GG_142718_c0_g1	FC_3	Needles	4.53535510209344	809.960361965596	407.247858533845	-7.49049460198352	0.678044685106821	-11.0471990512004	2.2616131486125e-28	1.43260797098351e-26	0.018	0.038	0.035	0.159	0.127	0.173	0.194	0.055	0.123	0.144	0.000	0.063	0.138	0.131	0.118	0.081	0.344	0.157	3.020	1.776	3.764	1.918	12.598	0.791	8.509	18.835	38.771
Pdensi_DN21396_c0_g4	FC_3	Needles	60.1744715521835	1174.04269506701	617.108583309596	-4.28065944932319	0.387713953791337	-11.040767058972	2.42950217922094e-28	1.53723696546684e-26	1.249	3.133	1.355	1.946	3.433	2.524	3.106	5.381	6.412	5.790	7.190	6.305	1.220	2.733	1.486	1.332	2.410	5.190	1.241	2.884	2.703	2.731	2.922	4.595	22.216	30.719	40.866
Pdensi_GG_44478_c1_g1	FC_3	Needles	2.52924898994085	1026.4020409178	514.465644953871	-8.71600825609479	0.789956760631791	-11.0335257452875	2.6333466887976e-28	1.66435739940411e-26	0.096	0.034	0.000	0.040	0.038	0.034	0.000	0.066	0.075	0.037	0.000	0.038	0.142	0.037	0.036	0.087	0.141	0.080	0.109	0.223	0.046	0.240	0.000	1.039	10.158	42.865	31.805
Pdensi_DN23815_c2_g1	FC_3	Needles	1227.35806811784	36.0340615393593	631.696064828601	5.11631322545639	0.46397415314002	11.0271513851169	2.82677265302623e-28	1.78461689343228e-26	16.716	42.589	27.793	80.648	70.231	83.553	72.363	46.554	63.674	47.054	40.363	47.408	21.482	47.620	41.656	14.835	9.789	7.971	9.541	6.163	19.753	17.527	7.591	6.470	1.047	0.606	1.151
Pdensi_DN25250_c1_g1	FC_3	Needles	3656.23671024965	13.1843526398031	1834.71053144473	8.2007084231639	0.743735964644526	11.0263706651372	2.8514115464275e-28	1.79816743735178e-26	237.147	181.924	46.815	236.406	178.646	44.883	204.801	149.732	48.779	123.431	137.397	33.907	160.532	130.600	31.403	222.367	124.045	26.303	87.167	41.629	19.944	97.926	42.791	84.614	0.561	0.166	0.279
Pdensi_DN14761_c0_g1d342831	FC_3	Needles	792.542201034255	9123.48981565343	4958.01600834384	-3.52533954632441	0.319841872188736	-11.0221326626182	2.98892353906735e-28	1.88278909919226e-26	42.693	28.241	23.406	32.533	24.546	22.062	21.220	22.961	22.581	19.328	21.711	17.305	28.249	25.652	16.304	28.273	15.206	11.956	13.986	15.792	14.387	20.327	7.273	8.462	163.327	278.647	291.352
Pdensi_DN14838_c0_g1	FC_3	Needles	815.809554523107	5945.69456440602	3380.75205946456	-2.86596354076124	0.260074545613072	-11.0197771719847	3.06817647808478e-28	1.93056482171046e-26	22.316	30.615	22.049	33.746	27.134	22.989	17.863	17.753	18.706	15.251	20.138	13.707	24.133	27.519	21.022	26.564	17.899	16.930	25.795	22.133	24.988	11.763	6.483	2.276	102.624	177.925	197.957
Pdensi_DN10258_c0_g1d266747	FC_3	Needles	15.9374867126479	508.687893437517	262.312690075082	-4.98801173094214	0.452941556834348	-11.0124841840608	3.32701482720279e-28	2.09110820937286e-26	0.296	0.613	0.176	1.650	1.273	0.843	1.671	1.428	2.915	2.526	1.638	2.518	0.458	0.655	0.332	0.535	0.326	0.569	0.314	1.440	1.125	0.354	1.279	1.441	10.621	11.147	18.582
Pdensi_DN22515_c0_g1d363928	FC_3	Needles	565.792859368516	4.82143512932595	285.307147248921	6.85724905190852	0.622735152656847	11.0115014748287	3.363509308563e-28	2.1117021301987e-26	1.186	3.826	3.390	8.588	20.218	45.726	10.783	8.270	7.245	8.422	6.906	6.543	10.516	23.591	17.055	3.660	5.226	4.579	7.225	6.940	11.127	7.287	0.443	1.288	0.094	0.068	0.192
Pdensi_DN4103_c0_g1d382243	FC_3	Needles	1064.33342414495	11971.6672334201	6518.00032878251	-3.49171224277887	0.317275850399665	-11.0052884213546	3.60360975484068e-28	2.25993821059388e-26	22.774	21.922	18.086	31.832	37.913	28.972	17.579	28.484	21.942	23.277	36.158	18.982	35.897	36.475	22.165	30.527	32.698	25.885	23.667	38.509	25.651	10.795	5.111	1.672	228.350	309.754	418.239
Pdensi_GG_144210_c0_g1	FC_3	Needles	2221.58285388494	33.4304727342621	1127.5066633096	6.01482252757289	0.546695655640398	11.00214070757	3.73166350815188e-28	2.33765602286107e-26	33.702	38.252	32.167	70.574	116.673	104.524	67.650	73.934	74.791	78.305	46.963	44.436	41.715	95.059	64.150	60.027	150.385	118.487	142.300	287.197	247.072	126.306	89.722	21.552	0.362	1.736	0.701
Pdensi_DN15095_c0_g1d465751	FC_3	Needles	705.668619970835	14.3478553621706	360.008237666503	5.60546668028624	0.509603056759015	10.9996724037254	3.83522653762822e-28	2.39987711409819e-26	13.187	40.105	27.166	52.686	41.962	29.125	44.513	39.104	40.312	30.242	42.622	29.835	13.390	33.340	17.297	23.809	13.676	17.845	4.488	10.030	4.851	15.709	0.369	0.221	0.301	0.513	0.332
Pdensi_DN23545_c0_g3	FC_3	Needles	159.764823711371	4465.15786376993	2312.46134374065	-4.8066607201406	0.437133000715287	-10.9958770266152	4.00005786266365e-28	2.50025691790996e-26	4.619	1.640	3.423	9.481	3.730	7.287	3.602	1.980	4.948	1.446	1.891	2.458	5.365	2.443	6.222	7.581	5.043	9.600	11.611	12.464	10.953	2.840	6.066	8.666	125.212	106.343	116.025
Pdensi_DN15317_c0_g1d181927	FC_3	Needles	0	1550.75686482825	775.378432414123	-13.3705198615522	1.21610506130353	-10.9945433885625	4.05962994026304e-28	2.534695077366e-26	0.000	0.000	0.000	0.146	0.000	0.000	0.000	0.000	0.000	0.000	0.000	0.000	0.000	0.000	0.000	0.000	0.000	0.142	0.000	0.000	0.249	0.704	0.142	0.233	35.772	38.607	48.074
Pdensi_DN18948_c1_g1d481130	FC_3	Needles	445.64053543018	18.3506158154732	231.995575622826	4.61311079289291	0.419695372657069	10.9915693463274	4.19566509181092e-28	2.61674575054243e-26	7.692	14.405	15.092	13.620	15.647	14.556	16.744	16.821	17.914	14.571	18.798	12.668	10.697	12.270	16.720	11.821	11.314	12.170	11.011	8.606	11.366	14.734	17.599	19.758	0.457	0.609	0.400
Pdensi_DN14989_c0_g1	FC_3	Needles	740.884879577765	14286.7545065376	7513.8196930577	-4.26962869449103	0.38854864316011	-10.9886593857738	4.33314340049856e-28	2.69951496996956e-26	28.852	21.348	15.499	29.688	26.573	15.055	10.350	20.440	16.775	11.373	19.421	9.608	28.422	22.079	14.857	25.523	21.280	19.069	15.559	37.207	24.372	17.238	0.556	0.231	212.912	455.580	490.027
Pdensi_GG_22266_c0_g1	FC_3	Needles	1446.26661118541	9845.06167657534	5645.66414388037	-2.76735735341179	0.251915580841942	-10.9852568235868	4.49956986122504e-28	2.8001169367162e-26	62.874	50.797	45.596	55.145	43.901	53.237	38.882	34.621	36.205	35.102	33.794	28.985	46.460	47.052	34.964	41.856	41.397	42.491	47.050	56.830	58.995	50.716	17.466	18.000	182.016	291.153	316.368
Pdensi_DN26099_c0_g1d228419	FC_3	Needles	529.096118549335	10.5760684061481	269.836093477742	5.73625124306111	0.522254394874601	10.9836342199446	4.58115235592513e-28	2.84775694748672e-26	14.795	18.871	20.113	35.519	32.204	21.369	55.336	37.931	30.618	32.403	34.388	23.569	18.861	16.781	11.213	36.520	45.178	24.019	39.138	7.233	23.621	1.694	0.000	0.141	0.358	0.181	0.276
Pdensi_GG_135928_c0_g1	FC_3	Needles	25.2496138825627	764.784770132713	395.017192007638	-4.91234153185104	0.447282637084951	-10.9826340764443	4.6321674661898e-28	2.8763118816922e-26	0.799	0.649	1.602	0.253	0.729	0.652	0.221	0.419	0.713	0.708	0.252	0.941	0.444	0.922	0.888	0.715	0.644	0.487	0.221	0.925	0.574	1.519	0.000	0.402	23.968	20.408	14.725
Pdensi_DN11022_c0_g1d210297	FC_3	Needles	532.057405638949	3.68310058354302	267.870253111246	7.40199463573341	0.674324363621519	10.9769052329362	4.9354296061995e-28	3.0612637305485e-26	7.090	17.296	14.237	20.462	20.543	17.612	29.280	19.582	25.077	16.755	21.341	13.681	11.179	17.660	18.854	14.767	9.050	7.432	14.158	8.842	8.613	5.934	0.154	0.037	0.131	0.092	0.021
Pdensi_GG_146911_c0_g1	FC_3	Needles	85.8010281215387	3384.04799621961	1734.92451217058	-5.29745479859363	0.483116361327156	-10.9651736572141	5.6192575807905e-28	3.48160346608496e-26	0.804	1.991	0.647	1.936	3.943	4.429	3.545	4.551	2.281	2.725	7.466	4.725	1.414	4.052	2.305	0.779	2.256	1.507	2.308	3.069	1.848	2.700	2.633	6.293	117.460	74.272	66.496
Pdensi_DN24279_c0_g1	FC_3	Needles	2312.9442103928	0	1156.4721051964	13.3327518362254	1.21682667893575	10.956985137675	6.15146134833306e-28	3.80718312738908e-26	11.231	17.657	1.093	11.614	28.612	39.213	6.406	10.371	5.578	3.272	8.192	2.680	76.877	67.560	60.362	0.857	0.589	0.860	0.031	0.000	0.038	0.401	25.535	14.592	0.000	0.000	0.000
Pdensi_DN20303_c2_g2	FC_3	Needles	884.828492288609	1.21512128314361	443.021806785876	9.22387391061197	0.842262742704907	10.951302299078	6.5499065287207e-28	4.04935815198093e-26	10.523	27.893	12.193	28.145	34.866	33.230	27.628	16.118	17.912	7.573	11.057	7.245	16.802	30.118	32.562	3.225	1.256	0.360	0.551	0.073	0.510	0.096	0.727	0.206	0.000	0.045	0.048
Pdensi_DN36308_c0_g1	FC_3	Needles	27.5621049039116	906.536106676772	467.049105790342	-5.03398652189847	0.460066797424288	-10.9418600735405	7.26929715947978e-28	4.48920717711385e-26	0.974	0.980	0.453	0.901	1.096	0.634	0.573	0.542	0.534	0.152	0.410	1.917	0.361	0.972	1.164	1.169	1.682	1.356	1.529	0.755	0.372	1.958	0.876	1.147	20.454	22.273	28.944
Pdensi_DN4843_c0_g1	FC_3	Needles	1094.9628271803	5047.05785744618	3071.01034231324	-2.20499557830177	0.201522830636819	-10.941666367696	7.28484754939079e-28	4.49390976821351e-26	31.543	35.357	33.128	38.211	38.695	34.384	37.153	33.645	36.639	39.320	36.394	33.542	33.682	35.376	28.292	31.656	20.786	18.886	23.009	21.610	27.474	44.196	34.102	51.964	103.754	141.942	156.447
Pdensi_DN18385_c0_g1d115059	FC_3	Needles	2426.07382137447	0	1213.03691068723	13.4018036089745	1.22524685765263	10.9380436483225	7.58182829378559e-28	4.67202324567005e-26	1.484	2.786	3.572	25.116	121.824	119.758	21.195	31.043	19.380	7.142	15.927	10.716	50.918	84.277	82.553	12.757	15.795	10.935	19.280	15.825	26.438	7.349	1.166	0.201	0.019	0.000	0.000
Pdensi_DN15830_c0_g1	FC_3	Needles	1.11149148748131	3014.35586695016	1507.73367921882	-11.2595548417635	1.02941721908261	-10.9377953205385	7.60261979975077e-28	4.67974303543354e-26	0.000	0.000	0.000	0.000	0.241	0.000	0.000	0.000	0.076	0.000	0.082	0.000	0.000	0.095	0.000	0.000	0.055	0.187	0.000	0.000	0.000	0.076	0.000	0.112	125.301	30.966	67.468
Pdensi_DN85880_c0_g1	FC_3	Needles	137.042594967454	1460.44299078229	798.742792874874	-3.40952907155064	0.311795974384956	-10.9351285829659	7.82949094782755e-28	4.81415930917996e-26	4.612	5.002	2.257	2.935	2.529	6.592	2.978	3.911	6.053	5.347	3.922	4.759	3.302	5.747	3.272	1.792	13.206	38.597	6.131	2.676	2.693	2.774	5.816	2.508	38.949	39.132	36.291
Pdensi_DN17778_c0_g2	FC_3	Needles	1961.09817084951	1.02517998065707	981.061675415083	11.3137411586022	1.03511079201153	10.929980873464	8.28658881759693e-28	5.08969115770623e-26	74.937	93.230	101.007	126.573	104.942	74.647	122.106	115.468	135.781	99.514	118.361	86.447	47.273	79.300	49.760	133.913	67.319	52.280	43.315	17.535	36.408	2.696	0.901	0.100	0.044	0.024	0.008
Pdensi_DN19990_c0_g1d535540	FC_3	Needles	208.494277490063	1434.71285089694	821.603564193501	-2.78070505106489	0.254468681872446	-10.9274942228794	8.51677908702676e-28	5.22540844743581e-26	5.367	7.560	6.296	9.719	10.352	7.546	9.024	10.475	10.010	8.458	10.233	7.994	5.283	8.160	5.277	7.569	6.187	5.593	4.754	8.222	5.873	5.260	2.841	1.411	31.661	38.838	43.264
Pdensi_DN17899_c0_g1d216510	FC_3	Needles	479.341072026648	17.2486490974555	248.294860562052	4.77754492530106	0.437210281780788	10.9273389130781	8.53136478570605e-28	5.2286925088153e-26	6.966	11.441	10.358	8.965	16.662	15.090	14.538	22.505	28.283	25.833	24.544	39.918	9.337	16.835	16.922	7.233	12.289	9.628	145.171	229.195	331.757	526.938	4.244	3.058	0.359	0.505	0.528
Pdensi_DN15421_c1_g3	FC_3	Needles	1.18194031274511	1123.02020846393	562.101074388339	-10.0159954872706	0.916676187975563	-10.9264270400548	8.61750316235784e-28	5.27577517928999e-26	0.050	0.080	0.000	0.031	0.000	0.027	0.000	0.000	0.000	0.000	0.000	0.000	0.083	0.000	0.028	0.000	0.027	0.000	0.000	0.000	0.000	0.000	0.000	0.000	18.246	21.330	50.429
Pdensi_GG_66453_c1_g1	FC_3	Needles	202.911843936204	4116.54579836929	2159.72882115275	-4.34136984938891	0.397797729035967	-10.9135108938653	9.93439569834123e-28	6.07543011227931e-26	3.461	8.139	2.745	4.994	5.645	5.087	5.441	4.877	3.672	6.326	7.699	2.675	6.517	8.132	3.466	3.318	1.808	1.610	2.118	3.462	3.079	12.004	22.089	35.565	122.611	94.442	101.696
Pdensi_DN19937_c0_g1d288584	FC_3	Needles	2.87356405816937	586.369166164888	294.621365111529	-7.66504150383398	0.702384961085406	-10.9128781629793	1.00038018653804e-27	6.11127615573347e-26	0.202	0.173	0.127	0.210	0.024	0.266	0.117	0.104	0.117	0.188	0.170	0.120	0.097	0.108	0.045	0.470	0.291	0.153	0.285	2.776	0.389	13.017	0.603	1.155	21.575	10.084	12.641
Pdensi_DN24154_c0_g1d71418	FC_3	Needles	593.014901580475	3945.90642140965	2269.46066149506	-2.73400420977358	0.25069977699945	-10.9054911914803	1.08505660371958e-27	6.62141761515513e-26	11.677	18.855	15.128	19.084	27.178	23.556	14.049	19.817	19.861	13.703	18.317	15.003	13.373	22.274	17.632	13.105	14.990	15.944	13.097	16.810	16.478	15.468	11.785	9.143	74.806	120.631	120.835
Pdensi_DN16644_c6_g4	FC_3	Needles	38.1804391085003	1510.82912841271	774.504783760603	-5.30674799974277	0.486619737133055	-10.9053283185917	1.08700156120594e-27	6.62614622293784e-26	1.110	1.624	0.298	0.703	0.383	0.494	1.045	0.933	0.550	1.486	0.421	0.465	1.361	1.385	0.636	1.107	0.422	0.000	1.180	0.766	0.122	1.566	0.262	0.000	20.815	64.263	38.667
Pdensi_DN23548_c0_g1d549084	FC_3	Needles	304.109535004017	3520.24381702838	1912.1766760162	-3.53436486683164	0.324131713530517	-10.9041007692044	1.10177208757425e-27	6.70896272250856e-26	14.199	8.154	8.300	13.633	12.312	8.357	8.803	8.914	11.892	7.281	8.889	8.373	11.185	8.667	6.986	8.429	5.100	6.079	4.180	7.982	9.464	11.949	4.003	5.612	60.551	116.617	106.790
Pdensi_DN20373_c0_g1d119899	FC_3	Needles	1606.41180423466	152.76595383082	879.588879032741	3.38484956852235	0.310691357515311	10.8945726575466	1.22339530174513e-27	7.44155488053992e-26	18.364	19.835	27.652	33.669	59.620	79.132	20.273	18.916	18.460	10.621	16.169	13.470	32.893	54.666	56.609	46.695	60.504	52.725	66.640	36.414	66.606	48.737	62.895	35.599	2.837	5.135	4.353
Pdensi_GG_36249_c0_g1	FC_3	Needles	242.794710096163	3935.493454094	2089.14408209508	-4.01858964170873	0.368960141175189	-10.8916633349851	1.26311940230269e-27	7.67494117515034e-26	12.541	9.811	2.383	6.353	7.464	2.550	2.037	1.770	0.194	0.712	2.239	0.434	7.944	8.525	5.122	6.373	7.057	2.322	11.748	10.254	5.631	16.075	11.367	8.390	89.337	76.526	144.132
Pdensi_DN16574_c1_g2	FC_3	Needles	0	2165.75713808847	1082.87856904423	-13.8532950210165	1.27230774334249	-10.8883209219669	1.3103380844652e-27	7.95331679777752e-26	0.000	0.000	0.000	0.000	0.000	0.000	0.000	0.000	0.000	0.000	0.000	0.000	0.000	0.000	0.000	0.000	0.000	0.000	0.000	0.000	0.000	0.000	0.000	0.000	27.078	74.571	75.370
Pdensi_DN15488_c2_g6	FC_3	Needles	0	2373.4936510552	1186.7468255276	-13.9852029097393	1.28518289243248	-10.8818775849633	1.40635871577207e-27	8.51787102397565e-26	0.000	0.000	0.000	0.000	0.000	0.000	0.000	0.000	0.000	0.000	0.000	0.000	0.000	0.000	0.000	0.000	0.000	0.079	0.000	0.000	0.000	0.000	0.000	0.000	32.439	57.219	102.463
Pdensi_GG_79600_c0_g1	FC_3	Needles	3643.97621354201	18817.9918541814	11230.9840338617	-2.3687106398716	0.217687955370591	-10.8812204875512	1.41653470097815e-27	8.5703376192727e-26	130.809	126.414	106.479	203.388	144.073	136.417	126.183	122.629	157.997	116.231	110.162	99.281	106.410	119.716	98.410	133.546	108.265	81.413	90.173	100.131	78.645	65.245	22.804	9.881	339.692	601.755	571.808
Pdensi_DN15177_c0_g1	FC_3	Needles	510.576407151494	10368.2949722866	5439.43568971906	-4.3442079229696	0.399269897361405	-10.8803792914981	1.4296683291135e-27	8.64056750028789e-26	26.047	20.723	11.027	12.289	14.367	8.601	9.431	9.464	7.459	7.589	9.306	8.507	15.634	16.295	13.459	10.627	4.656	6.906	5.321	19.049	11.237	37.676	1.689	0.834	119.608	363.710	366.686
Pdensi_DN16082_c2_g2	FC_3	Needles	0	1531.2448528199	765.622426409949	-13.353334573621	1.2274826167906	-10.8786343618738	1.45729829423439e-27	8.79816656743002e-26	0.000	0.064	0.000	0.000	0.000	0.000	0.000	0.000	0.000	0.000	0.000	0.000	0.000	0.000	0.000	0.000	0.000	0.000	0.067	0.069	0.512	0.000	0.000	0.000	27.565	53.676	42.147
Pdensi_DN19455_c1_g3	FC_3	Needles	96.4572429799362	1807.59840864982	952.027825814877	-4.22629695290389	0.388535929187244	-10.8774932648948	1.47565264089936e-27	8.89948978212256e-26	2.321	2.661	1.503	3.116	2.983	0.895	2.580	2.720	1.456	2.575	2.072	2.254	2.586	4.099	1.980	5.017	4.864	3.676	3.477	2.850	2.937	0.832	2.340	0.824	28.603	53.845	63.556
Pdensi_DN18784_c0_g1d405368	FC_3	Needles	932.852765031858	90.0732419254388	511.463003478648	3.37671138484344	0.310500358214175	10.8750643775885	1.51548771349898e-27	9.13000736334547e-26	17.772	34.965	36.100	53.374	47.848	38.017	52.018	47.867	54.068	52.777	47.591	42.729	23.161	35.176	25.323	33.948	20.871	26.573	34.569	16.061	34.439	45.880	5.456	4.459	2.126	2.041	2.947
Pdensi_DN2768_c0_g1d971	FC_3	Needles	42.1194869213583	2554.88759781556	1298.50354236846	-5.92699738156834	0.545140052407346	-10.8724305898909	1.55988910784714e-27	9.38751542798975e-26	1.790	2.453	1.343	2.452	1.185	1.548	1.967	0.828	0.466	0.288	0.648	0.338	1.265	0.633	1.797	2.791	2.312	2.342	2.820	4.439	1.386	41.874	32.913	30.919	87.528	69.627	38.762
Pdensi_GG_148325_c0_g1	FC_3	Needles	1994.78006627858	0	997.390033139291	13.1194292780262	1.20690464259002	10.870311385887	1.59655016420211e-27	9.59794435231058e-26	71.277	81.720	41.570	65.723	67.924	65.364	49.484	61.932	79.140	43.667	56.041	38.590	50.775	68.635	58.993	44.960	51.010	24.111	28.372	26.827	50.048	1.385	2.092	0.733	0.000	0.000	0.000
Pdensi_DN23079_c0_g1d223546	FC_3	Needles	41.5556585308116	936.630797653835	489.093228092323	-4.49784415005449	0.413800597769494	-10.8695931670935	1.60916781132899e-27	9.6635390408866e-26	1.819	1.486	1.233	1.450	1.451	1.314	0.833	0.628	1.421	0.993	0.513	0.984	1.169	1.227	1.293	1.372	0.654	1.610	0.250	2.474	1.862	2.597	0.377	0.526	12.671	37.568	26.424
Pdensi_GG_90716_c0_g1	FC_3	Needles	1.11149148748131	840.917650198396	421.014570842939	-9.38305528043062	0.863256413138512	-10.8693722254747	1.61306916104182e-27	9.67670620654643e-26	0.092	0.099	0.000	0.000	0.111	0.000	0.000	0.000	0.000	0.000	0.000	0.000	0.000	0.106	0.000	0.082	0.167	0.352	0.729	1.981	5.307	0.115	0.000	0.000	18.491	16.385	31.496
Pdensi_DN16465_c0_g1d184695	FC_3	Needles	237.939768311972	1137.52577262146	687.732770466718	-2.25699308290837	0.207752920288936	-10.8638332485022	1.71400026306537e-27	1.02713052801473e-25	9.168	5.147	6.639	18.569	23.011	11.719	26.090	24.264	37.305	29.082	32.490	34.516	7.168	8.001	6.048	8.406	7.183	8.011	7.077	7.330	9.415	3.684	6.758	2.414	25.693	33.561	30.958
Pdensi_DN9713_c0_g1d266058	FC_3	Needles	1932.03030948936	0	966.015154744678	13.0731654902637	1.20404819540464	10.8576762459831	1.83355616989278e-27	1.0976140158671e-25	37.805	53.267	45.919	59.624	78.103	60.270	67.461	59.977	76.580	38.975	49.392	39.465	54.947	58.217	58.651	24.753	9.721	6.536	2.458	0.879	1.718	0.111	0.018	0.000	0.000	0.000	0.000
Pdensi_DN8794_c0_g1d102526	FC_3	Needles	712.201716726071	7.53496973760761	359.868343231839	6.65015052053483	0.612579238782575	10.8559841723516	1.86783725620874e-27	1.11695484497467e-25	5.542	24.986	14.354	22.298	35.104	28.150	25.910	29.015	27.676	24.735	28.743	17.332	13.961	26.741	23.440	14.309	13.584	10.083	6.970	13.595	11.990	17.591	11.498	3.008	0.243	0.283	0.047
Pdensi_DN26369_c0_g3	FC_3	Needles	936.440372055205	5046.26228735826	2991.35132970673	-2.42995629024979	0.22390403324443	-10.8526686859503	1.93686185095489e-27	1.15700935252717e-25	21.604	35.017	20.160	53.008	54.106	30.257	33.615	41.122	43.159	26.640	34.517	24.471	26.748	34.361	22.560	28.584	41.825	38.828	31.381	47.843	39.518	23.446	13.029	4.731	102.445	154.922	145.670
Pdensi_DN20030_c0_g1d410777	FC_3	Needles	329.418804347694	3121.70366137545	1725.56123286157	-3.24540151217503	0.299235949512262	-10.8456270627405	2.09196357287819e-27	1.24834454301467e-25	15.102	11.868	9.185	13.186	10.715	11.109	9.709	9.807	10.373	8.499	8.117	6.716	11.617	10.200	7.345	10.296	6.097	6.321	6.716	7.417	8.368	6.819	2.711	1.716	57.300	95.076	98.183
Pdensi_DN18083_c0_g1	FC_3	Needles	847.976115954639	8811.57622044777	4829.77616820121	-3.37708162211151	0.311419303934636	-10.8441627716833	2.12573161645062e-27	1.26715980462735e-25	34.059	26.445	19.398	42.130	29.171	27.113	19.350	18.766	17.359	9.634	16.927	9.832	27.550	26.202	21.465	30.443	33.469	24.945	48.801	29.809	25.351	9.367	5.486	0.599	269.125	188.612	222.299
Pdensi_DN15185_c1_g9	FC_3	Needles	578.281476728647	8.29473494755377	293.2881058381	5.98570682225474	0.552099791126709	10.8417118036565	2.18346721155385e-27	1.30020765710089e-25	12.691	23.085	15.508	40.037	31.860	24.275	31.617	32.588	37.806	31.430	32.416	28.488	12.078	23.397	16.636	15.793	7.200	5.601	4.667	5.018	8.412	6.719	0.725	0.573	0.044	0.379	0.253
Pdensi_DN8416_c0_g1d331518	FC_3	Needles	569.975861391958	2.53878840159534	286.257324896776	7.76663888802718	0.716460270966179	10.8402924806333	2.21760934579493e-27	1.31915144172654e-25	8.468	22.152	15.301	29.569	29.530	24.385	30.852	29.609	31.047	30.003	31.627	24.755	10.516	23.690	17.309	12.846	12.025	9.551	9.440	6.863	10.573	6.110	1.538	0.303	0.052	0.111	0.040
Pdensi_DN16212_c0_g2	FC_3	Needles	7226.08056430947	50.0279270327609	3638.05424567112	7.2149032675511	0.665604923692147	10.8396182340864	2.23401347119319e-27	1.32751503540053e-25	405.005	298.791	122.412	735.603	993.206	296.850	617.586	850.348	778.772	600.024	804.322	468.030	195.963	326.899	127.549	159.148	198.916	192.924	149.950	29.953	71.325	2.102	1.158	1.640	2.351	0.756	0.540
Pdensi_DN18852_c0_g2d480517	FC_3	Needles	4394.40341333691	202.358613287903	2298.3810133124	4.44305675086248	0.41006962533456	10.8348838254908	2.35263841539032e-27	1.39653997341251e-25	39.271	59.156	28.865	113.278	164.500	246.397	101.143	50.045	52.461	27.553	36.417	31.358	95.171	138.451	159.692	48.415	39.205	19.422	55.229	33.459	69.882	218.730	446.907	1009.770	5.066	7.929	3.009
Pdensi_DN19659_c1_g2d359623	FC_3	Needles	74.8511052489557	4622.07088845531	2348.46099685213	-5.95163245088696	0.549463800890646	-10.8317098255422	2.43564231187645e-27	1.44429763478077e-25	1.907	0.903	1.393	1.400	1.145	2.179	0.925	0.712	1.808	0.488	1.087	0.842	2.191	0.908	3.460	0.938	0.746	2.514	4.051	3.452	6.084	4.658	0.000	0.279	90.171	94.418	182.884
Pdensi_GG_100046_c0_g1	FC_3	Needles	2296.11717200164	13619.6123569268	7957.86476446421	-2.56870180195564	0.237245821001489	-10.8271740724972	2.55932143412066e-27	1.51604992483528e-25	74.129	67.313	56.951	85.432	79.887	69.904	50.081	48.645	50.311	39.315	47.547	38.399	65.789	71.885	66.684	51.741	48.202	46.221	46.064	63.683	66.138	90.657	23.564	20.381	235.081	412.452	448.823
Pdensi_DN36157_c0_g1d315187	FC_3	Needles	37.5351011186526	2078.31927230035	1057.9271867095	-5.79289919637645	0.535040484317566	-10.8270296662975	2.56335969326887e-27	1.51685537544218e-25	1.681	1.139	1.476	2.660	2.300	1.370	3.959	9.711	12.508	12.672	8.761	15.350	1.634	1.213	0.467	2.635	9.253	4.628	3.718	1.704	6.343	0.320	0.769	0.845	51.011	37.289	74.461
Pdensi_GG_83102_c3_g1	FC_3	Needles	0	1668.14804650426	834.074023252128	-13.4761539237222	1.24508167777543	-10.8235099465923	2.66376492323004e-27	1.57462429647721e-25	0.000	0.000	0.000	0.000	0.000	0.000	0.000	0.000	0.000	0.000	0.000	0.000	0.000	0.000	0.000	0.000	0.000	0.000	0.000	0.000	0.000	0.298	0.120	0.000	35.254	64.677	33.715
Pdensi_DN22799_c0_g1d68491	FC_3	Needles	673.418448407413	3.86245552004708	338.64045196373	7.47336114073306	0.690631240507103	10.8210586234785	2.73598691423745e-27	1.61563022891832e-25	20.528	34.051	27.490	68.160	48.713	35.188	50.682	67.301	60.498	59.934	58.557	51.341	14.789	32.484	13.727	37.730	10.941	10.989	53.066	4.275	2.671	29.397	0.068	0.113	0.086	0.145	0.044
Pdensi_DN16539_c0_g1d185072	FC_3	Needles	547.263961892756	9967.0309688679	5257.14746538033	-4.18687502414858	0.387134617156586	-10.8150365237297	2.92176276118905e-27	1.72353567881391e-25	11.067	7.484	5.550	17.818	7.632	41.597	19.237	8.367	12.936	11.707	13.226	14.828	15.166	14.858	18.582	6.600	5.474	10.016	58.180	26.241	13.440	153.361	410.833	604.081	295.418	156.245	316.559
Pdensi_DN11064_c0_g1d210295	FC_3	Needles	1111.46539778777	1.63274062222888	556.549069204998	9.51142232327675	0.879478988260348	10.814837477915	2.92811212694902e-27	1.72548376429889e-25	12.473	40.757	36.216	66.964	57.073	33.843	51.642	46.051	40.835	36.135	57.869	26.660	20.285	54.831	25.910	52.734	21.578	11.123	5.578	2.113	5.202	0.490	0.029	0.000	0.036	0.052	0.028
Pdensi_DN20881_c1_g1	FC_3	Needles	982.974504037181	34.5992531088561	508.786878573018	4.79746848353536	0.443695776281754	10.812517810602	3.00312380658773e-27	1.76784720547883e-25	16.971	46.086	32.849	47.380	45.671	33.683	57.169	32.611	37.361	43.755	34.081	31.430	19.781	41.821	27.170	20.698	18.250	12.252	10.481	7.260	10.674	5.844	3.355	4.847	0.550	1.445	0.809
Pdensi_GG_113631_c0_g1	FC_3	Needles	38.4895793714229	1077.996709925	558.243144648213	-4.81288271910252	0.445240226104253	-10.8096313785799	3.09912883648996e-27	1.82246797518615e-25	2.897	0.879	0.187	1.881	0.197	6.128	2.038	0.925	2.815	1.741	2.483	2.022	1.141	0.697	1.536	0.000	0.026	0.442	1.061	0.763	0.268	3.053	2.282	35.572	32.414	23.208	27.700
Pdensi_GG_98376_c1_g1	FC_3	Needles	0	2633.38947950579	1316.69473975289	-14.1351509771297	1.30827602821066	-10.8044102867668	3.28058145677308e-27	1.92717145121431e-25	0.000	0.000	0.000	0.000	0.000	0.000	0.000	0.000	0.000	0.000	0.000	0.000	0.000	0.000	0.000	0.000	0.196	0.223	0.000	0.000	0.000	0.000	0.000	0.000	25.731	95.482	95.839
Pdensi_DN15204_c0_g1d344164	FC_3	Needles	702.353939494147	34.3927478042224	368.373343649185	4.30151713233114	0.398325836014046	10.7989910355186	3.48006600452862e-27	2.04223977032597e-25	11.470	40.903	22.788	22.293	26.163	20.357	23.708	25.317	23.729	25.803	27.264	18.534	17.301	22.335	23.099	16.547	26.138	19.049	37.006	17.282	16.989	7.850	5.529	1.502	0.425	1.421	0.942
Pdensi_DN16142_c1_g1	FC_3	Needles	4044.30333209147	9.69387553422988	2026.99860381285	8.79415711791025	0.814767371757112	10.7934576453951	3.69616232674626e-27	2.16680820459255e-25	6.189	32.645	9.014	49.106	151.822	220.572	58.384	53.700	62.523	42.103	36.747	37.746	70.971	141.422	151.625	10.912	10.197	6.010	2.834	5.575	6.783	2.103	17.732	0.901	0.381	0.335	0.000
Pdensi_DN22080_c1_g1	FC_3	Needles	31.2162354374481	1226.85054847491	629.033391956181	-5.29089690641996	0.49027397898844	-10.7917147006994	3.76694672838438e-27	2.20602061249646e-25	1.420	1.289	1.565	0.779	0.903	1.927	2.188	4.255	6.394	4.982	4.543	5.505	0.853	1.333	0.625	2.179	1.265	2.162	7.104	0.412	3.619	4.790	8.432	26.392	32.653	18.756	43.915
Pdensi_DN21620_c1_g2	FC_3	Needles	57.2619271707902	8447.98524350604	4252.62358533842	-7.20974757014913	0.668124570734462	-10.791022940862	3.79541162151227e-27	2.22039421618017e-25	1.067	0.644	1.473	3.831	1.806	1.563	1.052	1.603	0.820	1.006	5.820	1.504	3.274	0.519	1.097	6.185	26.410	18.216	83.558	119.669	72.860	118.496	0.807	1.683	215.067	164.439	280.876
Pdensi_DN22693_c6_g1	FC_3	Needles	0	1831.33718080459	915.668590402295	-13.611399891358	1.26144757155318	-10.7903017123405	3.82531623290331e-27	2.23557954870294e-25	0.000	0.000	0.000	0.000	0.000	0.000	0.000	0.000	0.000	0.000	0.000	0.000	0.000	0.000	0.000	0.000	0.000	0.064	0.000	0.000	0.000	0.078	0.000	0.000	26.025	53.809	68.702
Pdensi_DN37608_c0_g1d89265	FC_3	Needles	750.692516058592	11.2888794223466	380.990697740469	6.07935068509106	0.563452830578692	10.7894580613736	3.86059351458864e-27	2.25387021372325e-25	13.000	24.524	13.170	24.976	37.453	17.862	43.438	43.234	69.316	72.147	65.623	48.656	24.020	29.788	13.248	15.991	17.277	12.348	9.427	3.800	8.618	1.991	2.451	0.521	0.276	0.442	0.163
Pdensi_DN20929_c1_g2	FC_3	Needles	1123.66940656156	0.895461413383984	562.282433987473	9.97752586909157	0.924946375563508	10.7871398090651	3.9592011429458e-27	2.30905829788899e-25	41.096	50.290	24.907	33.120	22.309	26.679	27.218	20.091	22.230	19.886	25.299	18.702	27.420	45.111	28.453	49.020	40.407	29.342	21.879	6.327	10.685	0.289	0.086	0.000	0.000	0.078	0.000
Pdensi_DN24184_c0_g2d225214	FC_3	Needles	729.229178489835	68.250726259614	398.739952374724	3.39074310805367	0.314365662075603	10.7859843395944	4.00927798230117e-27	2.33585814956497e-25	28.510	27.064	16.826	24.062	29.369	25.207	23.303	20.843	22.247	20.159	18.427	18.022	19.766	25.801	19.607	13.091	9.048	6.427	5.193	5.084	6.209	6.431	7.741	2.904	1.157	2.473	1.909
Pdensi_DN17414_c0_g1d57409	FC_3	Needles	3505.51726911221	37325.3839063038	20415.450587708	-3.4125250536555	0.316540642635516	-10.7806853023449	4.24709730898437e-27	2.4718717431427e-25	121.707	137.644	89.447	145.506	147.242	103.904	112.091	105.382	117.978	77.937	126.053	75.981	111.481	118.728	81.571	96.935	73.770	67.315	62.611	75.996	74.471	41.858	18.980	5.712	579.528	1146.414	1293.589
Pdensi_GG_145152_c0_g1	FC_3	Needles	1372.65099533851	177.190131747408	774.920563542959	2.96366866111197	0.274908859003051	10.7805498588136	4.25335585609752e-27	2.47297271181522e-25	31.702	52.084	35.516	47.455	57.045	53.647	41.413	43.653	50.881	38.363	41.248	41.882	34.272	45.065	43.301	30.516	16.329	14.042	10.024	6.566	11.646	2.949	3.878	1.430	4.673	3.860	5.298
Pdensi_DN36902_c1_g4	FC_3	Needles	474.079265581398	12.5251734374551	243.302219509426	5.24918589147281	0.486996836871985	10.7786858025376	4.34042455554189e-27	2.52100761620859e-25	9.197	21.634	13.428	8.751	16.368	13.664	6.943	12.616	8.559	8.054	10.835	5.631	9.007	17.020	16.623	14.650	6.954	5.179	2.417	4.786	3.557	0.674	1.294	6.314	0.293	0.449	0.265
Pdensi_DN24950_c0_g4	FC_3	Needles	368.118154045683	7.60907429948499	187.863614172584	5.70578327255383	0.529499624282157	10.7758023063551	4.47860423394063e-27	2.59859997713174e-25	12.338	17.857	13.499	6.652	4.375	11.774	8.277	11.545	13.627	10.626	13.138	11.129	10.595	10.323	11.770	13.301	5.556	5.269	6.408	1.753	6.610	0.176	0.347	0.016	0.258	0.106	0.226
Pdensi_DN23166_c0_g1d547330	FC_3	Needles	23169.2043852984	725.220068740318	11947.2122270194	4.99623009927594	0.464199901118699	10.7631003092316	5.14108895547114e-27	2.97993723181505e-25	680.464	997.143	616.616	538.383	498.938	540.009	275.948	250.815	442.265	238.390	215.680	339.771	440.168	1237.658	433.053	780.993	301.942	143.140	27.910	16.264	27.455	1.572	3.255	2.486	11.996	21.955	24.531
Pdensi_DN32909_c0_g1d199954	FC_3	Needles	1534.23921921025	48.692335703509	791.465777456879	4.9792282547352	0.462632795845832	10.7628086453138	5.15739048467045e-27	2.98632948002952e-25	24.914	58.022	34.251	102.727	116.157	75.286	97.743	114.290	139.902	98.672	118.656	126.435	30.651	70.389	37.891	18.128	7.937	4.072	3.631	0.902	3.602	0.170	1.278	0.270	1.120	1.934	0.817
Pdensi_DN27024_c0_g1d79152	FC_3	Needles	521.254525653301	31.3734907900557	276.314008221679	4.09998642515649	0.380948994706187	10.7625600333154	5.17132623525662e-27	2.99134019103761e-25	21.371	19.364	16.864	15.020	16.357	14.479	15.546	14.174	14.854	13.314	15.234	12.154	16.327	17.000	12.998	9.393	5.000	4.249	5.196	3.515	4.551	35.379	7.761	7.661	0.961	0.888	0.604
Pdensi_DN23018_c1_g2	FC_3	Needles	1264.85010784946	7318.70940639606	4291.77975712276	-2.533086664109	0.235388867115704	-10.7612849118471	5.24339118032326e-27	3.02993104634394e-25	47.042	37.863	34.629	45.439	44.188	42.740	40.076	35.640	39.647	36.783	38.115	33.820	39.550	38.793	33.938	26.461	25.045	30.101	28.333	34.922	40.452	50.199	46.175	36.941	139.112	201.339	244.908
Pdensi_DN27770_c0_g1d431305	FC_3	Needles	1470.16534665121	25.0450381611544	747.605192406184	5.95807799381794	0.553712214531793	10.7602430241781	5.30301319603263e-27	3.06126031897378e-25	11.031	25.676	14.992	10.759	39.041	35.417	27.358	39.835	71.736	62.781	74.278	82.541	37.251	54.926	39.577	34.579	111.751	109.892	115.202	60.262	61.490	12.579	3.643	0.000	1.019	0.258	0.556
Pdensi_DN40105_c0_g3	FC_3	Needles	39.8664829616826	1379.29968001093	709.583081486308	-5.12217721875681	0.476155105539648	-10.7573711993524	5.47085602719316e-27	3.15493459083451e-25	0.957	0.469	0.310	1.093	0.971	0.624	0.317	0.216	1.819	0.170	0.524	0.788	1.705	0.572	1.192	0.508	0.230	0.339	0.521	0.410	1.548	1.183	0.051	11.078	26.298	41.888	42.341
Pdensi_DN21396_c0_g3	FC_3	Needles	0	1564.88797394705	782.443986973526	-13.382798420345	1.24502160421669	-10.7490491530585	5.98756538832062e-27	3.44939804619122e-25	0.000	0.000	0.000	0.000	0.000	0.000	0.000	0.000	0.000	0.000	0.000	0.000	0.000	0.000	0.000	0.000	0.062	0.071	0.192	0.463	0.163	0.086	0.000	0.000	45.300	31.814	44.088
Pdensi_DN24922_c0_g1d136366	FC_3	Needles	45.6761308451946	551.650155965557	298.663143405376	-3.59572376435315	0.334549567144645	-10.7479552134602	6.05899037544411e-27	3.48699822115244e-25	1.933	0.771	1.180	0.830	0.728	2.191	1.017	1.117	1.192	1.063	1.044	1.306	1.561	1.267	1.209	1.073	0.730	1.158	0.753	0.449	1.065	0.580	0.541	2.298	14.875	15.833	12.493
Pdensi_DN23656_c3_g8	FC_3	Needles	5.63059222740178	388.396448730427	197.013520478915	-6.11668392502246	0.569315655518976	-10.7439236313406	6.32958870243221e-27	3.63903155552016e-25	0.338	0.000	0.281	0.568	0.475	1.098	0.497	0.763	1.455	0.792	0.783	1.132	0.125	0.130	0.253	0.051	0.062	0.000	0.444	0.066	0.323	0.085	0.000	2.508	11.471	7.461	11.100
Pdensi_GG_9699_c0_g1	FC_3	Needles	24.8862495350973	767.486623812461	396.186436673779	-4.95523423524434	0.461569359715373	-10.7356221355334	6.92509346565299e-27	3.97626954151474e-25	0.509	0.327	0.213	0.891	0.294	2.221	2.059	1.578	2.942	2.416	1.921	2.321	0.653	0.507	1.040	0.268	0.076	0.322	0.158	0.776	0.281	0.837	4.208	34.525	12.227	30.037	20.108
Pdensi_DN43647_c0_g1	FC_3	Needles	259.958499520334	1695.08628050766	977.522390013995	-2.70623513192918	0.252081555587959	-10.7355539187194	6.9302102021456e-27	3.97626954151474e-25	23.621	16.161	9.980	8.356	9.088	8.488	4.561	6.090	3.463	1.958	5.724	3.402	6.383	7.648	9.150	8.545	3.544	8.547	7.365	9.075	4.769	6.266	1.004	6.656	33.376	47.583	54.436
Pdensi_DN8905_c0_g1d332115	FC_3	Needles	7.3492537572624	1670.16525499243	838.757254374847	-7.8512705880342	0.73137027848754	-10.7350145596161	6.97079810265176e-27	3.99550907442479e-25	0.060	0.032	0.210	0.303	0.036	0.227	0.594	0.000	0.000	0.071	0.000	0.036	0.302	0.069	0.271	0.218	0.000	0.076	0.823	2.912	0.000	0.723	0.000	0.613	69.370	32.129	23.244
Pdensi_GG_87361_c1_g1	FC_3	Needles	3314.70239516414	35.1075966491767	1674.90499590666	6.59655019844579	0.614631903685044	10.7325216261896	7.16148009848026e-27	4.10065336680422e-25	45.566	128.651	84.044	49.885	67.082	36.950	62.644	105.993	98.362	84.015	72.267	56.533	114.671	77.471	99.781	44.380	237.317	308.179	166.929	44.558	79.534	11.288	85.853	7.738	1.291	1.162	0.238
Pdensi_DN13253_c0_g1d339530	FC_3	Needles	1778.96090673473	0	889.480453367366	12.9542209624309	1.207101106158	10.7316784785842	7.2271348865945e-27	4.13406715785704e-25	25.498	36.226	37.668	26.691	44.070	70.253	31.432	32.304	31.874	25.977	30.597	16.680	45.241	59.676	54.060	18.304	13.105	11.259	14.319	34.124	18.749	49.288	61.550	21.905	0.000	0.000	0.000
Pdensi_DN10628_c0_g1	FC_3	Needles	519.794932560507	59.0579033604037	289.426417960455	3.16145655171129	0.294605553371983	10.731150569044	7.26854595953684e-27	4.15355961340637e-25	11.845	17.319	18.766	17.305	17.804	17.379	18.198	13.799	16.432	12.159	17.753	11.554	12.939	17.387	16.158	15.043	12.995	10.629	13.699	5.265	10.193	9.306	3.739	1.478	1.580	1.626	1.411
Pdensi_DN19670_c0_g1d118103	FC_3	Needles	2778.68793575022	645.448732664048	1712.06833420713	2.10932891922544	0.196564170116873	10.7309939444777	7.28087733358851e-27	4.15641213105965e-25	40.674	78.759	61.386	78.900	103.714	96.418	97.342	96.427	115.684	101.687	122.711	111.534	67.455	96.779	84.549	75.594	74.481	64.646	92.092	61.610	83.984	156.398	115.624	142.822	16.048	18.070	16.681
Pdensi_DN25947_c1_g1d76078	FC_3	Needles	400.917822323267	26.5897367576313	213.753779540449	3.8720241833422	0.360944503864872	10.7274778861622	7.56322914237133e-27	4.31324940918921e-25	14.644	14.831	17.000	20.991	18.574	15.640	20.466	19.440	21.944	19.617	17.132	16.920	10.948	14.125	10.725	15.168	7.309	6.077	10.199	6.126	10.708	23.642	6.393	9.019	0.450	0.865	0.850
Pdensi_DN52926_c0_g1d254762	FC_3	Needles	191.166001874602	1900.33331430289	1045.74965808874	-3.31272846870962	0.308852286412294	-10.7259315033446	7.69082134440532e-27	4.38160173776331e-25	2.619	3.722	1.464	3.552	5.263	9.566	2.944	1.527	2.069	1.941	2.509	1.258	4.959	5.163	6.891	1.282	0.691	0.478	2.820	23.331	13.987	9.244	20.321	79.068	55.542	44.258	47.598
Pdensi_DN22053_c0_g1	FC_3	Needles	455.602391335798	59.4907177952892	257.546554565543	2.9516099893485	0.275189727778167	10.7257273488341	7.70782485366721e-27	4.38687559259472e-25	12.005	18.359	11.521	9.728	12.818	11.705	11.395	16.295	12.008	8.376	8.214	6.989	12.643	14.992	13.000	7.262	4.218	4.896	4.187	8.232	2.423	1.508	0.987	1.492	1.462	1.568	1.626
Pdensi_DN24079_c0_g5	FC_3	Needles	2408.82715579819	0	1204.4135778991	13.3914173785842	1.24899537481742	10.7217509756925	8.04654037455063e-27	4.57505603826107e-25	0.739	1.356	0.918	26.099	65.111	159.317	24.282	16.185	10.488	6.285	6.476	6.841	49.847	64.817	100.368	12.648	12.360	7.850	15.010	4.965	10.197	20.645	1.546	1.249	0.000	0.000	0.000
Pdensi_DN20354_c0_g1d412379	FC_3	Needles	190.843184057701	2517.32431477461	1354.08374941615	-3.72116809936006	0.347150169514264	-10.7191884842423	8.27259614054859e-27	4.69886779778603e-25	5.974	7.471	4.085	6.532	6.735	5.104	2.927	4.725	2.730	2.499	4.803	2.258	5.429	7.500	4.160	6.990	5.148	3.930	5.002	7.971	3.761	3.710	0.907	0.408	39.740	81.737	82.268
Pdensi_GG_23645_c0_g1	FC_3	Needles	8.58543803832169	435.84956111882	222.217499578571	-5.661816028368	0.528238668176223	-10.7182915024297	8.35320404871974e-27	4.73989925129257e-25	0.286	0.103	0.000	0.242	0.000	0.104	0.000	0.000	0.000	0.000	0.121	0.113	0.319	0.330	0.107	0.000	0.000	0.117	0.000	0.332	0.137	0.725	0.000	0.000	8.929	10.925	14.802
Pdensi_GG_32787_c1_g1	FC_3	Needles	8741.57726445629	220064.114955806	114402.846110131	-4.65388059932075	0.434240408673777	-10.717290483247	8.44408111681021e-27	4.78666980625588e-25	340.299	303.143	190.239	369.640	240.037	285.055	242.436	159.697	192.035	103.504	223.036	128.333	263.250	257.010	255.743	220.073	241.934	203.296	349.092	203.537	254.146	100.514	46.227	14.258	8289.572	3595.489	4703.288
Pdensi_DN19220_c0_g1d357855	FC_3	Needles	143.592401369554	2619.54966731954	1381.57103434455	-4.18647940381078	0.390838368728036	-10.7115363761124	8.9858012234279e-27	5.08865923282722e-25	5.969	6.110	2.261	2.767	2.782	7.097	4.943	2.715	3.414	4.844	5.877	3.825	3.014	5.812	4.119	0.976	1.670	1.853	4.299	6.415	3.357	13.107	68.562	99.864	84.023	51.300	65.753
Pdensi_DN10938_c0_g1d387493	FC_3	Needles	1983.27819507602	13.8243723632605	998.551283719642	7.13900982569377	0.666530968794057	10.710694866302	9.06786141169101e-27	5.1299999175231e-25	43.022	118.542	79.343	129.457	113.196	81.059	107.682	110.411	102.438	92.139	148.333	94.089	38.009	89.337	52.243	68.726	23.165	16.878	4.346	29.567	7.066	33.732	1.471	1.099	0.231	0.770	0.100
Pdensi_DN37462_c2_g2	FC_3	Needles	27134.2497536826	1176.64118227557	14155.4454679791	4.52894682182531	0.422933742606406	10.7084074065948	9.29469804406966e-27	5.24811573319239e-25	283.868	883.614	740.578	796.702	1112.029	1070.393	753.195	860.404	749.905	702.233	1005.930	702.511	452.015	1069.365	930.595	676.932	602.324	504.974	582.162	169.561	217.473	623.266	61.717	30.883	37.268	33.263	20.404
Pdensi_DN24820_c0_g1	FC_3	Needles	2148.83043019463	1.03576634663955	1074.93309827063	11.436079058008	1.06795378101914	10.7084026118571	9.2951793755818e-27	5.24811573319239e-25	20.543	52.042	61.518	20.349	36.649	86.917	33.565	28.404	41.328	30.286	43.235	37.980	49.698	48.804	92.368	76.617	72.815	74.602	126.234	48.136	172.041	65.195	76.493	12.776	0.066	0.000	0.025
Pdensi_DN21928_c0_g1	FC_3	Needles	393.364249499782	2548.39081639741	1470.8775329486	-2.69533947433266	0.251768571058469	-10.7056232753798	9.57839028104028e-27	5.40263188859871e-25	18.317	15.821	19.536	19.567	10.883	12.862	10.733	11.023	15.896	9.192	8.819	13.317	12.759	13.259	8.937	17.356	11.171	17.912	21.166	11.587	22.799	8.655	6.960	4.982	61.052	66.710	73.143
Pdensi_DN20257_c1_g2	FC_3	Needles	1878.88115231427	21.8285800007295	950.354866157498	6.48187585852599	0.60569541123523	10.701543611346	1.00096671579246e-26	5.64027314580367e-25	25.585	51.243	44.196	17.248	14.314	42.897	9.362	8.775	11.061	10.647	8.076	13.762	45.458	64.344	58.372	46.047	48.754	44.095	23.277	18.826	24.999	7.912	2.243	3.772	0.798	0.752	0.136
Pdensi_DN20927_c0_g1d494789	FC_3	Needles	338.38554549848	5.23905446841122	171.812299983445	6.08495780090249	0.568779916818989	10.6982641632879	1.03702639979942e-26	5.8376545746164e-25	9.415	10.749	12.596	14.283	15.441	15.909	14.456	14.140	19.276	10.280	13.802	10.425	8.201	11.997	10.103	7.856	0.902	0.832	0.137	0.140	0.316	0.000	0.000	0.000	0.125	0.068	0.168
Pdensi_DN14229_c0_g1d213190	FC_3	Needles	1489.26517132616	9604.59330024193	5546.92923578405	-2.68886773600913	0.251339313178018	-10.6981582069681	1.03821269063098e-26	5.83852876568344e-25	49.452	56.701	27.204	64.807	55.293	48.953	46.364	32.828	36.793	23.631	38.774	24.085	46.270	53.530	32.938	33.694	37.228	28.186	48.636	21.729	29.642	3.588	1.409	0.119	240.928	255.954	258.269
Pdensi_GG_23641_c0_g1	FC_3	Needles	1858.9813870378	165.261152388711	1012.12126971325	3.47987843096788	0.325528365565493	10.6899391852467	1.13445341092953e-26	6.37342228779161e-25	33.276	34.107	35.930	39.614	50.642	67.366	42.237	33.651	40.633	36.985	32.925	30.310	48.268	55.414	61.930	24.608	12.871	17.257	14.707	9.136	19.677	10.590	1.886	2.188	2.735	4.266	6.310
Pdensi_DN24594_c0_g3	FC_3	Needles	1907.8706287622	1.45338568572482	954.662007223961	11.2402791326648	1.05152333463471	10.6895194452052	1.13959903043921e-26	6.39598544041353e-25	51.436	60.596	28.079	72.543	75.704	54.977	98.398	91.042	101.784	96.848	114.418	102.754	54.386	75.745	40.722	51.338	86.488	51.160	93.532	53.368	41.151	14.354	11.377	1.007	0.102	0.000	0.000
Pdensi_GG_151170_c0_g1	FC_3	Needles	6.04809159084889	677.327676425844	341.687884008347	-6.78632832288921	0.63555778069901	-10.6777519353557	1.29366491253253e-26	7.25348950462544e-25	0.177	0.107	0.990	0.664	0.344	0.142	0.144	0.115	0.129	0.168	0.153	0.105	0.110	0.266	0.162	0.321	1.974	4.101	1.089	1.349	2.009	0.165	0.272	0.383	9.732	13.459	31.405
Pdensi_GG_90148_c1_g1	FC_3	Needles	890.326018310592	7066.66203618233	3978.49402724646	-2.98827836606769	0.279922887483549	-10.6753627505479	1.32738055213975e-26	7.43516920550684e-25	18.569	21.416	17.675	38.155	39.718	30.972	33.196	26.591	29.135	31.539	24.986	24.783	28.881	28.643	21.539	36.753	33.195	28.454	28.700	27.291	22.591	30.402	27.224	12.310	204.583	173.872	170.535
Pdensi_DN40006_c1_g2	FC_3	Needles	11.651596528591	2359.67909409698	1185.66534531279	-7.67295731165694	0.718825313185092	-10.6743003771783	1.34265096798494e-26	7.51327315385249e-25	0.000	0.000	0.000	0.363	0.437	2.232	0.295	0.080	0.000	0.000	0.000	0.000	0.167	0.091	0.774	0.018	0.023	0.091	0.022	8.270	2.191	10.935	79.275	406.178	38.895	71.930	79.549
Pdensi_DN18191_c0_g1	FC_3	Needles	1089.45720419531	149.478711144881	619.467957670096	2.88034776203773	0.269988402319897	10.6684129291781	1.43048774636159e-26	7.99689250507964e-25	25.380	36.423	35.373	42.135	45.029	49.042	41.647	48.429	44.677	40.390	44.674	28.802	27.284	39.315	30.951	42.161	40.946	38.647	50.602	68.804	152.865	49.525	29.688	16.696	4.080	4.177	3.410
Pdensi_DN16114_c0_g1d397583	FC_3	Needles	26.6213238846867	1698.75143393513	862.686378909907	-5.98290391957634	0.560929982691518	-10.6660440771386	1.46741577821591e-26	8.19524216177191e-25	0.405	6.660	0.282	1.238	0.825	0.499	2.028	0.546	0.165	2.079	0.894	0.264	0.516	1.580	0.319	0.183	0.962	0.178	2.516	4.373	0.260	12.407	22.770	4.283	43.634	41.647	47.890
Pdensi_DN34845_c0_g1d567757	FC_3	Needles	3329.15382243768	30421.6453811392	16875.3996017884	-3.19176411105429	0.299384526634168	-10.6610857512835	1.54779826577947e-26	8.63564687596957e-25	92.905	96.876	71.066	131.826	117.395	80.800	82.534	97.606	79.071	82.759	112.476	71.450	104.942	111.503	79.653	94.598	71.998	65.068	85.537	91.195	77.892	53.235	10.205	5.131	922.737	708.420	721.087
Pdensi_GG_148401_c0_g1	FC_3	Needles	67.0273329224343	1604.80411258065	835.91572275154	-4.58161556307261	0.429893529237599	-10.6575587941459	1.60761821945565e-26	8.96057281178873e-25	3.630	1.085	0.537	1.168	0.957	3.031	0.476	0.357	0.207	0.245	0.405	0.281	2.134	1.920	1.894	0.463	0.265	0.103	0.249	0.241	0.396	0.024	0.059	0.260	51.424	48.833	23.816
Pdensi_DN10090_c0_g1d4523	FC_3	Needles	2174.69134835451	0	1087.34567417725	13.24389758994	1.24329530485738	10.6522541653603	1.70193100312047e-26	9.47692750311822e-25	0.416	0.910	0.913	9.634	46.836	49.955	10.521	10.416	0.874	0.966	1.214	0.821	76.190	72.743	43.945	0.657	2.145	0.155	2.255	0.778	0.853	0.721	0.779	0.118	0.000	0.000	0.000
Pdensi_DN10273_c1_g1	FC_3	Needles	155.445750796792	3013.68105576058	1584.56340327869	-4.27868609601081	0.401714914893006	-10.651051124528	1.72407193886224e-26	9.59078525518356e-25	5.997	4.763	4.886	5.089	2.827	2.317	2.448	2.240	2.188	1.558	1.719	1.613	6.489	4.401	2.776	5.598	2.284	3.094	3.711	3.991	7.752	4.476	0.766	0.173	56.511	104.119	81.649
Pdensi_DN26056_c0_g1d559828	FC_3	Needles	1057.89521611419	129.908922964434	593.902069539313	3.03500216313988	0.284994882270584	10.6493216262682	1.75640309995621e-26	9.76105079004124e-25	24.162	44.940	46.797	33.150	45.392	39.697	30.455	38.767	39.978	29.123	40.212	33.359	23.817	39.559	31.656	34.165	18.994	13.600	57.170	10.092	47.794	47.235	8.204	6.579	3.331	3.195	3.687
Pdensi_DN30365_c0_g1d563694	FC_3	Needles	6725.90869905265	24.7704369923373	3375.33956802249	8.04963565845837	0.756134039017714	10.64577871526	1.82452278441319e-26	1.01296789491489e-24	34.284	58.372	55.324	131.090	330.372	313.443	129.401	156.679	136.812	106.756	139.665	93.560	145.365	229.405	228.351	78.040	58.496	51.589	94.132	89.282	110.031	121.951	52.293	16.129	0.207	1.709	0.167
Pdensi_DN39883_c0_g1d151598	FC_3	Needles	1052.42576037135	11.7349623986978	532.080361385025	6.47321647667132	0.608069256210483	10.6455250130762	1.82950002359181e-26	1.01473639898143e-24	10.670	19.388	42.755	29.522	26.148	49.927	60.416	33.961	64.004	75.431	45.332	69.134	21.118	33.040	40.143	23.778	8.030	8.236	9.960	6.026	8.104	5.530	0.094	0.117	0.231	0.608	0.102
Pdensi_GG_142558_c0_g1	FC_3	Needles	138.20169042493	2197.95740828459	1168.07954935476	-3.9934599404787	0.375242611985148	-10.6423412824894	1.89311606825162e-26	1.04791991710968e-24	3.550	2.722	3.340	5.135	4.443	1.417	2.616	1.922	0.911	0.853	1.595	0.747	5.813	3.631	2.672	6.951	5.274	10.160	14.690	3.277	5.562	1.687	0.179	0.000	48.900	65.494	60.102
Pdensi_GG_149871_c0_g1	FC_3	Needles	3025.60666681373	0	1512.80333340686	13.7202496051022	1.28921717098407	10.6423106315202	1.8937390607426e-26	1.04791991710968e-24	304.551	71.582	22.357	30.254	23.233	67.315	38.637	20.278	29.451	37.810	33.543	34.143	136.721	67.284	59.996	22.790	17.523	10.963	42.162	60.101	26.992	22.534	8.381	0.169	0.000	0.000	0.000
Pdensi_DN16391_c0_g1	FC_3	Needles	1855.94703985629	10.3920491026156	933.169544479453	7.36567091739183	0.692115647865017	10.6422545713464	1.89487903076164e-26	1.04791991710968e-24	24.953	73.191	25.830	80.338	83.738	74.112	77.802	90.454	87.828	62.472	80.163	55.194	32.951	78.067	56.870	17.318	9.513	6.613	40.862	3.007	15.025	1.220	0.406	0.232	0.015	0.298	0.599
Pdensi_DN22203_c1_g1	FC_3	Needles	221.858925830616	1412.93445203356	817.396688932089	-2.66981537433334	0.250873125278994	-10.6420939722589	1.89814854169022e-26	1.0487039211309e-24	5.242	7.210	4.415	11.454	10.985	7.787	6.046	5.559	5.876	4.235	4.087	3.284	6.036	8.514	5.306	3.643	2.115	0.938	2.295	4.760	1.992	1.577	1.829	2.013	30.148	43.846	38.579
Pdensi_DN4751_c0_g1d167299	FC_3	Needles	1.30395708347737	817.233753241825	409.268855162651	-9.28037852513745	0.872515787755171	-10.6363445285205	2.01895449514411e-26	1.11436055614046e-24	0.054	1.045	0.092	0.251	0.018	0.049	0.201	0.048	0.009	0.090	0.058	0.009	0.034	0.044	0.043	0.021	0.077	0.019	0.460	0.529	0.022	0.496	0.852	0.850	30.553	11.310	19.700
Pdensi_DN16982_c0_g1d279982	FC_3	Needles	1752.43054815144	119.395901804933	935.913224978186	3.8824414099147	0.365153706195179	10.6323483619237	2.1073807600094e-26	1.16203478519311e-24	60.119	51.995	38.912	54.306	57.255	59.758	44.415	29.176	21.618	19.150	24.597	16.388	47.263	58.061	51.064	26.552	13.190	11.894	6.737	7.199	7.072	14.375	17.939	33.870	3.125	4.435	1.902
Pdensi_DN18731_c0_g1d115849	FC_3	Needles	1150.07047544852	6376.66716181298	3763.36881863075	-2.47157026098934	0.232535611451653	-10.6287817403968	2.18953862473817e-26	1.20616315485333e-24	41.899	34.685	25.868	40.080	33.979	38.473	32.569	27.106	27.907	27.820	26.028	21.526	35.014	37.335	29.957	29.393	34.071	31.119	39.804	36.228	40.022	53.833	58.345	79.450	116.984	189.175	205.447
Pdensi_DN6485_c0_g1d168638	FC_3	Needles	1275.81477742104	159.614705272371	717.714741346708	3.00084366415141	0.282360938071822	10.6276869762634	2.21538790622857e-26	1.21921688172715e-24	24.971	35.821	36.322	43.860	60.472	54.492	45.780	45.677	47.533	41.510	48.785	40.999	30.558	44.167	39.526	30.266	28.202	24.871	37.087	35.559	29.872	35.767	18.938	8.266	3.738	5.522	3.394
Pdensi_DN24322_c1_g4d553002	FC_3	Needles	1062.78445184188	151.536250737074	607.160351289476	2.80163789088228	0.263620320411184	10.6275490694814	2.21866550613538e-26	1.21983521953832e-24	21.675	50.110	27.628	20.538	22.369	17.709	14.761	11.979	10.424	13.167	14.612	12.136	32.328	36.738	25.612	36.263	39.026	26.056	16.080	30.766	19.491	106.911	33.363	81.219	3.002	4.663	4.444
Pdensi_DN17242_c0_g1	FC_3	Needles	1596.18598514106	0	798.092992570529	12.7977139952551	1.20479276767398	10.6223363375288	2.34614405433354e-26	1.28867252955294e-24	29.839	46.723	39.479	29.441	51.152	57.426	45.816	52.608	48.983	43.926	69.208	48.638	44.529	49.868	47.726	37.143	24.264	15.132	25.064	20.171	23.864	10.521	0.557	0.000	0.000	0.000	0.000
Pdensi_DN20739_c0_g1	FC_3	Needles	7068.52110293603	283.920722093262	3676.22091251465	4.64410675237973	0.437256821515069	10.6210046907631	2.37985772516085e-26	1.30592386604515e-24	14.127	11.089	10.554	44.913	154.597	429.969	43.103	52.364	33.797	19.345	16.437	23.679	123.546	204.963	305.053	10.496	47.875	36.128	296.593	105.471	117.416	537.110	526.775	581.965	9.095	7.608	5.220
Pdensi_DN22212_c0_g1d190376	FC_3	Needles	2502.43238296009	178.107490452376	1340.26993670623	3.82817393445491	0.360498078881971	10.6191243690602	2.42828170315567e-26	1.33120612632823e-24	87.662	73.730	84.137	80.997	78.974	101.643	94.319	81.907	111.493	77.270	92.434	81.339	69.907	79.142	73.852	115.163	66.128	51.618	61.197	13.453	55.733	0.533	0.893	0.252	5.819	3.163	4.621
Pdensi_DN15108_c0_g2	FC_3	Needles	427.312586699439	2.55996113356031	214.9362739165	7.3453459294699	0.691789788328388	10.6178871868272	2.46067437161987e-26	1.34765947451483e-24	28.750	14.901	7.739	18.344	14.576	16.147	16.373	9.034	15.852	6.930	10.911	6.983	14.744	13.013	10.076	11.694	2.922	1.656	2.903	0.078	1.023	0.019	0.032	0.027	0.042	0.059	0.109
Pdensi_DN17916_c0_g1d402543	FC_3	Needles	1625.77256058536	329.099172157315	977.435866371337	2.31135206370609	0.217711300290825	10.6165920676535	2.49504295727496e-26	1.36516215140561e-24	36.446	50.570	48.346	49.765	60.389	58.800	56.330	51.958	49.187	53.801	58.819	49.259	40.517	57.182	47.836	40.103	30.769	36.599	34.989	27.456	43.367	18.504	13.559	2.600	8.469	9.316	8.092
Pdensi_DN11215_c0_g1d387893	FC_3	Needles	303.66308470382	3169.43946667638	1736.5512756901	-3.3846043588738	0.318957235255566	-10.6114675723279	2.63576136335867e-26	1.44076415064673e-24	7.497	10.016	8.672	8.075	9.996	7.593	6.504	6.297	8.175	5.390	6.854	5.307	9.383	9.823	7.792	6.421	4.400	5.953	5.540	6.427	6.887	8.501	2.295	1.215	49.109	93.747	113.370
Pdensi_DN49861_c0_g1d251893	FC_3	Needles	2198.97186924819	0	1099.4859346241	13.2600480291913	1.24978464803493	10.6098663077999	2.68132455442753e-26	1.46425660093762e-24	18.667	75.600	28.003	85.414	104.166	74.636	81.293	41.040	51.182	18.111	28.789	20.393	39.365	87.862	71.376	10.311	6.248	2.906	1.973	0.171	0.210	0.000	0.000	0.000	0.000	0.000	0.000
Pdensi_DN37395_c2_g2	FC_3	Needles	1083.71055165584	21.6948659888368	552.70270882234	5.7494268388871	0.542005764638317	10.6076857738288	2.74462854753929e-26	1.49738260739065e-24	2.928	5.186	3.742	35.657	56.254	53.098	29.934	34.247	25.133	21.204	25.521	23.429	26.090	39.612	31.467	14.126	25.340	13.712	57.072	55.606	46.543	26.424	17.093	5.682	0.933	0.370	0.311
Pdensi_DN16408_c1_g1d278964	FC_3	Needles	529.918281429136	2.35943346509129	266.138857447113	8.09404166256924	0.76306423335434	10.6072874454996	2.75635159824632e-26	1.50233100104609e-24	10.251	26.100	26.982	25.087	23.708	18.357	26.131	16.753	20.980	15.083	16.772	12.915	11.548	16.714	19.164	32.329	8.372	5.243	5.024	2.393	5.911	0.600	0.000	0.019	0.074	0.040	0.028
Pdensi_DN16138_c0_g1d397717	FC_3	Needles	388.206371641658	3067.76253482733	1727.98445323449	-2.98268894734547	0.281225555396006	-10.6060380719861	2.79344440692615e-26	1.52108419965604e-24	12.194	14.044	12.299	15.141	13.329	14.611	10.575	12.432	14.847	10.863	11.685	11.726	10.509	13.732	10.466	12.138	7.017	6.838	5.605	9.117	7.813	9.362	2.200	1.202	52.454	86.805	107.463
Pdensi_DN15532_c0_g1d109655	FC_3	Needles	3.43202051925314	290.102329294788	146.767174907021	-6.40621707479221	0.604429348303157	-10.5987856029438	3.01874574887337e-26	1.64218608797982e-24	0.029	0.049	0.031	0.085	0.072	0.188	0.068	0.192	0.050	0.193	0.667	0.135	0.111	0.098	0.096	0.052	0.057	0.036	0.033	0.116	0.082	0.022	0.000	0.000	5.659	6.666	10.747
Pdensi_GG_45604_c0_g1	FC_3	Needles	16.0486705558935	998.462471329429	507.255570942661	-5.9606695654304	0.562441593466593	-10.5978463091465	3.04921285579429e-26	1.65716817681028e-24	0.602	0.279	0.086	0.544	0.416	1.593	0.953	0.359	0.709	2.222	0.761	0.101	0.383	0.496	0.577	0.077	0.093	0.953	2.013	22.668	7.261	9.801	22.147	61.894	9.634	44.790	28.331
Pdensi_DN19716_c1_g1	FC_3	Needles	906.817440999426	140.92048798095	523.868964490188	2.69674075998195	0.254478395611694	10.5971304695621	3.07263645856046e-26	1.66829724494994e-24	14.470	29.409	23.086	25.235	27.726	28.894	24.961	28.203	28.940	29.667	28.037	26.565	21.686	30.057	29.375	18.394	14.655	16.358	16.500	15.912	21.038	43.071	20.415	24.238	3.620	3.569	3.885
Pdensi_DN21915_c1_g1d421037	FC_3	Needles	176.31572401452	1086.76826611135	631.541995062935	-2.62113522560768	0.247391142119155	-10.5951053993082	3.13987098031991e-26	1.70316947907583e-24	2.476	3.663	3.305	5.100	8.047	7.043	3.982	3.608	5.094	2.854	3.424	4.072	4.278	6.731	4.811	2.441	1.578	2.363	4.695	2.022	8.059	5.135	0.329	0.546	24.791	28.935	32.254
Pdensi_DN15048_c0_g1d8997	FC_3	Needles	4.41339777847024	508.630660849489	256.52202931398	-6.83583495313954	0.645196931537645	-10.5949588706943	3.14479208798704e-26	1.70420646835125e-24	0.195	0.046	0.045	0.089	0.060	0.239	0.105	0.163	0.204	0.653	0.453	0.460	0.084	0.153	0.164	0.053	0.066	0.105	0.072	0.297	0.207	0.570	0.134	0.584	18.549	11.431	8.695
Pdensi_DN11715_c0_g1d520465	FC_3	Needles	228.335547937497	2119.97458317748	1174.15506555749	-3.21472985511315	0.303651481741372	-10.5869065307286	3.42731407513436e-26	1.85553342327781e-24	6.307	7.424	8.171	11.744	9.185	13.355	8.630	9.361	11.678	7.267	9.567	9.638	5.702	8.504	6.260	10.058	6.978	6.320	3.470	5.883	8.069	2.193	0.464	0.256	36.551	58.305	75.508
Pdensi_DN19278_c0_g3	FC_3	Needles	36.7168323308038	973.112125982597	504.9144791567	-4.72372883444151	0.446340427970135	-10.5832421587353	3.56407587399507e-26	1.92773272917231e-24	0.878	0.276	0.085	1.076	1.080	1.707	2.159	1.918	1.254	1.154	1.188	1.115	0.689	1.525	1.105	0.811	0.317	0.108	0.591	0.547	0.490	0.839	2.047	0.585	13.320	31.391	34.436
Pdensi_DN10313_c0_g1d455218	FC_3	Needles	557.121828861201	2827.20657844241	1692.1642036518	-2.34336464906926	0.221526814852744	-10.5782437698432	3.75938652319598e-26	2.03143185886058e-24	7.697	14.645	10.932	21.765	25.824	20.706	16.099	19.504	18.314	16.434	19.288	13.138	13.427	19.960	16.531	13.259	10.566	9.078	12.099	15.921	16.347	14.388	3.251	1.565	55.753	81.876	88.294
Pdensi_DN16599_c0_g1	FC_3	Needles	38.5005906402368	680.878901669038	359.689746154638	-4.14694486995026	0.392101711248202	-10.5761968157421	3.84239964965417e-26	2.07430974413647e-24	1.116	1.234	1.513	0.763	1.741	1.094	2.827	3.326	4.134	5.777	7.138	9.229	0.806	1.090	1.542	1.459	1.925	2.093	1.235	2.673	2.627	0.353	1.241	0.030	11.335	22.384	21.300
Pdensi_GG_9832_c0_g1	FC_3	Needles	260.660083699371	5307.20024757969	2783.93016563953	-4.34818345832413	0.411149043637359	-10.5756866654889	3.86336980880354e-26	2.08364411688138e-24	8.794	7.588	6.448	6.172	2.741	6.618	2.165	0.000	0.937	0.536	1.950	1.837	7.562	8.390	7.244	6.428	8.538	3.036	0.634	4.702	5.866	1.904	8.478	32.840	60.597	170.321	203.526
Pdensi_DN33570_c0_g1d29630	FC_3	Needles	4391.63749094268	2.78166153399429	2197.20957623834	10.4618215352192	0.989801664475689	10.5696140052068	4.12187622101091e-26	2.22095005134013e-24	268.391	204.152	87.493	245.619	273.169	75.009	150.840	93.781	59.349	68.527	69.828	35.807	211.159	113.315	58.808	136.857	49.506	30.114	21.378	10.030	16.662	4.766	4.496	1.481	0.000	0.000	0.223
Pdensi_GG_113482_c0_g1	FC_3	Needles	501.624650283945	2.11058269652759	251.867616490236	7.62402227895883	0.721430619679229	10.5679216697909	4.19692339869632e-26	2.25923737707388e-24	9.025	18.756	19.085	34.626	29.726	25.121	31.720	32.691	38.629	35.590	33.132	33.652	10.331	19.554	15.269	20.486	18.004	21.603	9.888	9.374	8.285	45.891	7.223	3.179	0.000	0.121	0.042
Pdensi_DN23349_c9_g1	FC_3	Needles	5389.67000092908	72.7552703934037	2731.21263566124	6.19691942774017	0.586570373523425	10.564664884993	4.34517837476556e-26	2.33682289993327e-24	158.186	297.132	142.986	178.488	259.330	158.278	172.527	150.468	134.889	128.597	113.161	102.205	125.800	252.104	109.184	49.719	83.157	39.684	27.477	45.306	41.662	17.831	1.010	0.186	0.944	4.004	1.061
Pdensi_DN89992_c0_g1	FC_3	Needles	5517.42783592704	44481.9790341724	24999.7034350497	-3.01118422640475	0.28523434083943	-10.5568783111564	4.72101436516795e-26	2.53653741460589e-24	209.802	203.114	110.721	237.331	187.267	132.585	137.654	103.539	91.289	77.817	117.385	54.669	185.225	187.984	116.922	209.873	168.190	114.036	187.982	127.262	119.369	37.098	11.504	0.475	879.503	1225.500	1445.467
Pdensi_DN21030_c0_g1d17981	FC_3	Needles	859.048579777112	4912.31862367606	2885.68360172659	-2.51476697109644	0.238217643090741	-10.5565941232091	4.73532441654103e-26	2.54181442377932e-24	10.240	21.556	15.757	16.558	37.949	27.338	11.971	14.953	9.193	6.300	14.150	6.350	19.914	33.120	24.152	9.349	35.064	18.248	11.110	14.754	16.942	11.370	10.248	9.408	118.213	152.170	118.049
Pdensi_DN20474_c3_g1	FC_3	Needles	380.826690711805	14.7700834310736	197.798387071439	4.61475112025958	0.437219464135204	10.5547705415798	4.82817802121075e-26	2.58920190663982e-24	14.071	14.917	13.292	5.781	8.104	9.253	5.393	3.308	4.636	4.747	3.140	3.408	11.495	12.952	9.482	12.821	6.447	5.848	1.865	2.749	2.610	0.236	0.210	0.643	0.207	0.472	0.538
Pdensi_DN15674_c0_g1	FC_3	Needles	1035.14425413398	20.269943940378	527.707099037181	5.74710387402707	0.544719952132746	10.5505661239787	5.04919370353536e-26	2.70516404381464e-24	22.816	56.581	39.236	90.025	71.077	47.224	74.424	66.315	55.769	58.039	79.371	46.891	19.517	47.870	26.454	54.576	16.912	18.842	2.728	24.885	3.928	58.003	0.417	1.508	0.719	0.515	0.285
Pdensi_DN12684_c0_g1d51036	FC_3	Needles	753.95474735156	6356.92760213268	3555.44117474212	-3.07587448347967	0.291667993921336	-10.5458073823117	5.31146684691916e-26	2.84299024140862e-24	7.870	9.198	8.701	14.905	26.270	26.433	12.325	15.914	18.411	13.962	16.207	16.332	16.202	23.777	27.514	9.584	8.644	7.544	6.655	13.634	10.764	49.158	68.271	74.964	121.978	166.642	219.111
Pdensi_DN8550_c0_g1d102405	FC_3	Needles	1674.94154620701	0	837.470773103505	12.8673810964494	1.22035216259283	10.5439900799705	5.41515053203964e-26	2.89575046864405e-24	100.251	73.859	25.010	10.448	3.081	14.005	8.026	8.094	19.473	8.979	15.185	40.466	39.692	63.450	47.230	2.284	10.155	22.259	1.923	5.080	1.458	4.184	31.951	14.353	0.000	0.000	0.000
Pdensi_GG_116687_c0_g1	FC_3	Needles	0	1155.95474844783	577.977374223913	-12.9459400819795	1.22844832548375	-10.538449044555	5.74383176522751e-26	3.06861502702673e-24	0.023	0.151	0.023	0.044	0.239	0.075	0.089	1.591	0.027	0.068	1.611	0.069	0.000	0.000	0.000	0.011	0.506	0.044	0.443	0.857	0.503	0.000	0.000	0.000	29.709	26.578	34.235
Pdensi_DN19156_c0_g1d60460	FC_3	Needles	408.686310254963	2053.79699148627	1231.24165087062	-2.3298056575948	0.221079102027532	-10.5383350856231	5.75079504311135e-26	3.06943942781711e-24	15.954	13.910	10.092	14.048	12.843	9.753	10.036	9.032	10.550	7.650	10.267	7.080	13.286	13.019	9.959	10.887	9.775	7.437	6.780	8.742	7.396	14.177	11.221	8.520	45.218	59.500	58.371
Pdensi_DN39011_c0_g1d242015	FC_3	Needles	0	1180.74843364009	590.374216820045	-12.9782030027779	1.23243316853394	-10.5305531643686	6.24663107330221e-26	3.33094837741152e-24	0.000	0.000	0.000	0.000	0.000	0.218	0.000	0.000	0.000	0.000	0.000	0.079	0.000	0.000	0.000	0.000	0.000	0.000	0.000	0.000	0.000	0.101	0.000	0.405	22.785	43.004	29.121
Pdensi_DN9840_c0_g1d518511	FC_3	Needles	480.713347577143	3.67712294737828	242.195235262261	6.80828204337404	0.646615706568734	10.5291009392614	6.3437463591561e-26	3.37955179980254e-24	8.009	16.749	7.138	4.963	5.706	15.632	4.611	3.089	5.400	3.166	4.090	4.059	13.947	16.660	12.277	9.644	5.569	3.431	8.464	3.303	4.141	0.080	0.033	0.432	0.000	0.089	0.223
Pdensi_DN6120_c0_g1d2340	FC_3	Needles	711.20687981754	10.6316824115438	360.919281114542	6.17549838849133	0.586661747170279	10.5265059777264	6.52102110144077e-26	3.47072767833262e-24	8.674	35.253	14.338	15.808	30.002	24.901	24.914	37.725	31.702	32.439	54.261	31.511	13.811	29.451	20.960	11.839	9.439	5.655	17.057	11.108	12.269	38.363	35.511	0.243	0.389	0.316	0.091
Pdensi_DN5887_c0_g1	FC_3	Needles	87.5271431326173	1490.49209253787	789.009617835243	-4.0916770389728	0.388845534237229	-10.5226283413519	6.79511169126679e-26	3.61321291151585e-24	4.221	3.194	2.480	2.295	2.182	1.645	1.039	1.165	1.235	1.221	1.304	0.858	3.023	2.891	1.848	1.559	1.074	1.351	0.798	1.561	2.938	1.701	1.031	0.948	22.029	53.308	45.853
Pdensi_DN16429_c0_g1d111299	FC_3	Needles	1779.5195788862	161.159986092517	970.339782489356	3.47067055470281	0.329875370656112	10.5211569684628	6.9020780460895e-26	3.666648027674e-24	12.240	45.369	19.355	27.583	83.067	69.243	50.994	58.117	53.508	39.325	49.507	41.294	33.437	71.440	55.761	28.413	25.906	20.137	17.759	16.850	23.803	8.096	5.575	0.470	4.108	4.333	4.206
Pdensi_DN13806_c0_g1	FC_3	Needles	1533.57151386597	0	766.785756932984	12.7401183522807	1.21130192986181	10.5177066412618	7.15950133729275e-26	3.79983655792773e-24	26.179	15.910	15.803	24.644	51.452	76.152	9.468	8.311	8.481	5.127	5.225	3.637	37.932	52.850	46.439	13.502	3.309	2.641	2.065	0.108	1.367	0.000	0.000	0.000	0.000	0.000	0.000
Pdensi_DN184_c0_g1d324181	FC_3	Needles	592.289392352115	1.62215425624639	296.955773304181	8.61087020989392	0.818782876184797	10.5166710984689	7.23860196634138e-26	3.83822124863214e-24	10.678	23.908	14.020	31.439	26.106	18.982	31.286	35.350	39.558	44.276	39.070	37.156	16.911	21.301	14.680	12.499	9.442	10.563	5.945	13.811	8.061	5.639	33.114	5.638	0.036	0.079	0.000
Pdensi_DN51142_c0_g1	FC_3	Needles	189.028780671012	2244.36982210136	1216.69930138619	-3.56991477587597	0.339482534013741	-10.5157538847977	7.30938699363215e-26	3.87212895649568e-24	9.290	5.301	6.232	7.330	5.780	4.995	5.929	6.515	7.412	6.066	8.218	6.098	7.067	6.107	3.565	10.875	10.218	11.663	14.205	10.213	12.522	15.997	6.312	6.088	55.218	62.293	59.287
Pdensi_DN20386_c0_g1	FC_3	Needles	1794.49950219036	35.7216925749007	915.11059738263	5.66258005906447	0.538793161484475	10.5097474575643	7.7901875078731e-26	4.12297493991452e-24	38.793	90.904	13.474	120.040	78.059	105.974	105.246	72.552	33.344	82.612	65.117	23.694	29.679	100.347	34.065	41.056	135.988	66.955	316.276	199.793	94.511	110.131	57.112	40.450	0.959	0.831	1.027
Pdensi_DN20232_c0_g1	FC_3	Needles	1603.90404436004	8101.9582652864	4852.93115482322	-2.3370790630488	0.222419565112475	-10.5075246499424	7.97595555368468e-26	4.21735166204634e-24	51.228	50.328	37.824	68.734	70.606	62.472	58.925	55.092	59.437	45.618	53.820	45.440	44.609	52.011	46.343	44.995	39.568	37.188	47.760	52.146	58.031	85.785	83.805	110.066	146.249	238.363	265.846
Pdensi_DN11678_c0_g1	FC_3	Needles	538.084287970863	2556.60528542134	1547.3447866961	-2.24972135243617	0.214157536958775	-10.5049833145459	8.19372868074173e-26	4.32845947005974e-24	15.407	14.968	14.182	16.109	15.067	16.278	10.458	11.544	12.723	11.097	10.058	9.339	15.991	16.133	15.678	13.381	9.551	10.010	6.954	8.398	9.306	5.978	4.946	0.870	49.653	72.238	82.452
Pdensi_DN29561_c0_g1d502635	FC_3	Needles	25.1518300373172	450.858608936413	238.005219486865	-4.16463756658467	0.396471790932959	-10.504246864032	8.25793112053523e-26	4.35830977964502e-24	0.551	1.312	0.661	1.676	2.537	2.047	0.490	2.077	2.866	1.038	1.115	0.780	0.860	0.891	0.493	1.186	0.477	0.000	0.489	3.709	0.631	2.014	0.675	0.000	8.955	12.011	14.998
Pdensi_DN20032_c0_g1	FC_3	Needles	24.6772818466064	773.71123115275	399.194256499678	-4.97797649699371	0.474082062653993	-10.5002422347012	8.61587450676161e-26	4.54298857837905e-24	2.961	0.894	0.130	0.866	1.608	2.540	2.179	0.703	0.972	2.096	4.057	0.596	1.115	0.627	0.393	0.040	0.048	0.082	0.320	0.216	0.125	1.110	0.734	0.244	19.952	22.454	18.385
Pdensi_DN17430_c0_g1d474057	FC_3	Needles	266.044184267127	2583.16254620592	1424.60336523652	-3.27774884018378	0.312168268725704	-10.4999423982579	8.64328522202866e-26	4.55320225231147e-24	8.432	8.165	6.182	10.872	10.984	9.829	6.852	8.983	9.087	7.316	9.660	6.255	7.265	9.420	7.105	6.865	7.106	5.110	11.361	7.403	7.553	5.670	5.560	8.021	77.650	53.892	68.038
Pdensi_DN39058_c2_g3	FC_3	Needles	24.7315258149205	2515.92829918483	1270.32991249987	-6.6694032687227	0.635209842592645	-10.4995275915454	8.68134894770139e-26	4.56900363297704e-24	1.082	0.598	1.618	4.195	1.176	1.571	2.287	0.247	10.700	6.392	1.539	8.772	1.078	0.908	0.191	1.049	0.000	0.000	0.000	0.000	0.295	0.266	0.959	31.688	41.281	113.942	49.740
Pdensi_DN14782_c0_g1d8616	FC_3	Needles	608.81761570491	2.21912853183572	305.518372118373	8.08080755347579	0.770075727991557	10.4935232467999	9.25129713436518e-26	4.8644471375961e-24	7.879	23.324	9.351	16.041	14.230	19.821	16.906	9.081	10.250	11.672	10.285	7.273	12.157	21.617	20.934	6.992	8.520	8.831	79.187	0.888	27.361	0.510	0.868	0.000	0.044	0.127	0.000
Pdensi_DN10950_c0_g1d387414	FC_3	Needles	435.569101043583	3226.56198239506	1831.06554171932	-2.88820011578722	0.275265728128788	-10.4924072292644	9.36124799676472e-26	4.91769456453419e-24	10.264	14.020	11.864	23.885	18.050	16.703	11.443	12.233	14.820	11.568	13.443	12.463	11.268	16.501	11.270	15.031	13.521	9.820	12.606	12.984	14.685	14.110	12.210	15.632	74.249	73.204	107.001
Pdensi_DN20525_c0_g1d537203	FC_3	Needles	131.414282516906	1318.10671406554	724.760498291223	-3.3274646893745	0.317250574345345	-10.4884433897112	9.76234127234878e-26	5.12364584108537e-24	4.635	3.417	2.659	6.411	5.569	4.308	5.163	4.581	4.301	4.959	4.071	4.831	4.067	4.465	3.166	3.077	3.244	2.999	4.657	5.574	5.601	5.165	2.849	3.763	23.330	35.745	46.700
Pdensi_GG_24127_c0_g1	FC_3	Needles	0.78075475858003	597.431186570724	299.105970664652	-9.56412305395173	0.912110982028438	-10.4857010192796	1.00497588608796e-25	5.26960966936676e-24	0.000	0.013	0.025	0.261	0.397	0.107	0.169	0.331	0.255	0.129	0.062	0.000	0.000	0.014	0.057	0.033	0.190	0.201	0.056	0.000	0.591	0.918	0.136	0.300	14.321	14.340	18.359
Pdensi_GG_53970_c0_g1	FC_3	Needles	1616.05289404948	0	808.026447024738	12.8157427437549	1.22232679732528	10.4847106124144	1.0155608074886e-25	5.32018580278253e-24	23.819	41.005	35.202	26.444	54.544	48.864	51.517	64.588	99.581	86.417	101.261	106.368	36.696	60.505	47.927	59.248	122.520	112.005	185.630	81.258	254.997	54.260	9.620	0.000	0.000	0.000	0.000
Pdensi_DN12129_c0_g1d105271	FC_3	Needles	351.030314212343	3208.32768870068	1779.67900145651	-3.19351639901461	0.30462909560211	-10.4832940947499	1.03089206798646e-25	5.39550996396243e-24	10.994	12.097	8.616	13.477	15.720	9.631	8.410	8.552	8.955	6.965	8.841	5.660	12.048	10.201	8.793	8.009	5.352	5.915	4.770	8.339	7.476	9.920	5.632	2.537	53.471	99.896	105.475
Pdensi_DN21392_c0_g1d221160	FC_3	Needles	703.949643944354	22.9145960017981	363.432119973076	5.01102085923746	0.478066484350939	10.4818493311465	1.04676533374878e-25	5.47352916437613e-24	25.901	17.964	16.170	14.551	17.911	20.339	13.671	17.984	21.755	13.073	12.778	12.838	25.196	18.063	18.778	8.374	3.248	2.931	3.299	3.013	4.229	2.257	0.745	0.411	0.811	0.363	0.583
Pdensi_DN39748_c1_g3	FC_3	Needles	156.137859594169	1044.2053537307	600.171606662437	-2.74334521794114	0.261876060352689	-10.4757388447286	1.11662223287304e-25	5.83342408188193e-24	3.457	3.518	1.865	5.106	6.943	5.971	5.608	4.437	6.208	4.967	4.468	4.988	4.744	4.217	4.860	4.256	3.414	3.826	5.987	5.847	5.446	15.064	52.223	86.632	23.952	34.812	24.166
Pdensi_GG_10430_c0_g1	FC_3	Needles	756.531300947781	5.32642757175438	380.928864259768	7.29294930629564	0.696217503080446	10.4751019243665	1.12416441119217e-25	5.86741295906106e-24	19.402	46.296	28.953	91.357	59.985	34.113	60.256	55.633	51.971	48.892	72.324	43.850	13.924	39.605	15.362	52.047	12.342	15.887	1.508	12.657	2.756	13.986	0.036	0.000	0.181	0.131	0.070
Pdensi_GG_27000_c0_g1	FC_3	Needles	8.66410321533557	330.255105788328	169.459604501832	-5.23799532351894	0.500167283460349	-10.4724868993439	1.1556634149818e-25	6.02421985816049e-24	0.340	1.201	0.579	0.732	0.467	0.628	1.598	0.959	0.852	0.567	1.285	0.688	0.216	0.390	0.163	0.656	0.000	3.922	0.930	0.000	3.399	0.073	0.119	0.098	5.582	9.986	11.036
Pdensi_DN23056_c4_g1	FC_3	Needles	380.835313251433	3.3257039796712	192.080508615552	6.59120064246261	0.629385868693735	10.4724318900619	1.1563353321244e-25	6.02421985816049e-24	9.023	14.555	12.911	39.601	61.078	20.343	45.123	54.196	56.090	38.131	40.485	32.117	10.459	13.955	9.630	13.144	5.596	4.744	3.904	1.691	6.575	2.902	3.380	4.021	0.000	0.170	0.098
Pdensi_GG_74215_c0_g1	FC_3	Needles	3.58923197906277	282.48110695978	143.035169469421	-6.33604311380504	0.605299615479169	-10.467614635422	1.21670287707618e-25	6.33289374345808e-24	0.507	0.198	0.184	0.174	0.000	0.348	0.051	0.288	0.270	0.270	0.872	0.272	0.154	0.053	0.103	0.831	0.607	0.287	0.520	0.214	0.395	0.070	0.000	0.000	8.002	7.546	6.470
Pdensi_GG_25281_c0_g1	FC_3	Needles	829.348024379242	3.3257039796712	416.336864179457	7.7474934233082	0.740185461940051	10.4669624326338	1.225112473864e-25	6.37080986179233e-24	3.692	9.507	2.138	0.532	0.131	39.123	0.000	0.000	0.095	0.094	0.000	0.000	12.700	23.376	38.339	0.394	0.452	0.099	0.000	0.093	0.000	0.000	0.000	0.000	0.000	0.180	0.097
Pdensi_DN6474_c0_g1d329048	FC_3	Needles	342.136855464285	1678.36440210806	1010.25062878617	-2.29263506253222	0.219123067444404	-10.4627736790601	1.28051287319171e-25	6.64832401332966e-24	6.988	12.174	9.341	15.554	16.492	12.350	12.793	14.818	14.749	11.219	15.444	10.918	9.589	12.189	8.785	10.573	8.579	7.521	10.452	10.729	10.101	8.322	3.768	1.874	41.428	43.297	47.339
Pdensi_DN3696_c0_g1d381951	FC_3	Needles	807.914954999021	6.38467991949519	407.149817459258	6.81209496625582	0.651080706482523	10.4627504676929	1.28082668171334e-25	6.64832401332966e-24	12.294	47.305	33.990	63.398	47.987	42.537	61.631	60.433	64.676	46.087	66.470	47.255	13.390	34.549	25.254	53.601	35.605	15.562	14.376	8.600	11.679	35.970	0.848	4.200	0.000	0.261	0.281
Pdensi_DN14395_c0_g1d52853	FC_3	Needles	4263.73477298334	534.051371383882	2398.89307218361	2.99275256955541	0.28604798538582	10.46241442854	1.28537834690113e-25	6.66584027335267e-24	146.557	162.325	153.207	150.588	127.649	113.249	156.715	72.404	77.466	58.875	131.750	56.980	125.386	150.754	104.236	141.124	187.266	193.779	198.433	236.390	208.664	61.273	21.658	3.249	9.253	14.999	18.678
Pdensi_DN17979_c1_g1d476257	FC_3	Needles	1424.77961507428	0	712.389807537139	12.6338784137529	1.20875123575448	10.4520086847043	1.43454228383413e-25	7.43258275695577e-24	23.790	37.951	31.556	24.164	46.685	24.187	81.077	65.395	92.018	120.944	77.677	92.767	40.693	47.175	39.140	35.994	61.405	105.690	61.948	57.878	51.369	8.746	2.850	1.173	0.000	0.000	0.000
Pdensi_DN28042_c0_g1d501253	FC_3	Needles	31.9022589400542	606.027821877023	318.965040408539	-4.2458058437723	0.406415306674334	-10.4469634239798	1.51291851057808e-25	7.83149682395214e-24	0.339	0.498	0.967	7.144	2.945	2.757	9.238	3.228	1.139	3.494	2.871	0.648	0.514	0.981	1.362	2.322	0.418	0.191	0.323	0.090	0.051	0.000	0.118	0.156	13.261	16.959	17.908
Pdensi_DN21197_c0_g1d293764	FC_3	Needles	787.807490511326	27.8485724110518	407.828031461189	4.8415205366264	0.463554606609084	10.4443370157451	1.55538350219761e-25	8.04396052323753e-24	6.265	14.308	6.913	8.035	13.570	28.497	7.224	9.256	12.554	5.293	10.004	8.859	13.970	23.655	33.044	4.867	7.520	6.261	5.866	4.946	8.441	0.918	0.074	0.061	0.749	0.876	0.558
Pdensi_DN24829_c0_g1d556051	FC_3	Needles	1311.18174444055	0.607560641571805	655.894652541062	10.7496481623329	1.02926510543754	10.4440033044384	1.56086299365038e-25	8.06493351554935e-24	51.434	46.440	55.321	71.136	58.335	40.198	68.396	53.192	65.431	39.413	43.517	34.601	36.599	48.117	32.507	48.720	20.820	16.598	8.715	5.797	6.931	0.485	1.097	1.436	0.000	0.022	0.023
Pdensi_DN20300_c0_g1d62840	FC_3	Needles	4.46490627682964	302.331871167412	153.398388722121	-6.0398731965155	0.57839914986658	-10.4423963934053	1.58751727474771e-25	8.19517805551164e-24	0.125	0.134	0.084	0.052	0.000	0.066	0.018	0.228	0.059	0.072	0.078	0.098	0.069	0.237	0.093	0.383	0.161	0.068	0.039	0.072	0.048	7.430	1.756	1.788	5.314	9.671	9.313
[truncated: 8,811 more rows]
