# Supplementary material for: Transcriptional Regulation of Pine Male and Female Cone Initiation and Development: Key Players Identified Through Comparative Transcriptomics
Source: Front Genet. 2022 Mar 18;13:815093. doi: 10.3389/fgene.2022.815093 (PMC8971679; doi:10.3389/fgene.2022.815093)
Supplement: Supplementary file 2 [file DataSheet3.ZIP › SUP_DEG/salmon.gene.counts.matrix.MC_2_2_vs_MC_2_3.DESeq2.DE_results.P0.001_C2.DE.subset]

sampleA	sampleB	baseMeanA	baseMeanB	baseMean	log2FoldChange	lfcSE	stat	pvalue	padj	Bud_Rep1	Bud_Rep2	Bud_Rep3	FC_3_1_Rep1	FC_3_1_Rep2	FC_3_1_Rep3	FC_3_2_Rep1	FC_3_2_Rep2	FC_3_2_Rep3	FC_3_3_Rep1	FC_3_3_Rep2	FC_3_3_Rep3	FC_3_Rep1	FC_3_Rep2	FC_3_Rep3	MC_2_2_Rep1	MC_2_2_Rep2	MC_2_2_Rep3	MC_2_3_Rep1	MC_2_3_Rep2	MC_2_3_Rep3	MC_2_4_Rep1	MC_2_4_Rep2	MC_2_4_Rep3	Needles_Rep1	Needles_Rep2	Needles_Rep3
Pdensi_DN7989_c1_g1	MC_2_2	MC_2_3	0	375283.768363775	187641.884181888	-21.1105785188221	1.32705205759458	-15.9078752020378	5.58779423254146e-57	3.16202100031056e-52	0.000	0.000	0.000	0.000	0.000	0.000	0.000	2.031	3.697	9.144	0.000	0.000	0.000	0.446	0.000	0.000	0.000	0.000	5259.310	8297.513	17283.907	1076.154	0.000	0.000	0.567	0.000	0.000
Pdensi_DN19506_c0_g1	MC_2_2	MC_2_3	77.6074823518994	4199.56114198048	2138.58431216619	-5.75020034691911	0.38406855873015	-14.9718070282323	1.12229876012823e-50	3.17543211190682e-46	3.552	4.053	2.740	13.517	5.325	7.804	9.038	15.098	26.366	18.478	15.249	23.240	1.835	5.507	2.723	3.119	1.837	1.940	140.326	127.953	81.052	1.459	0.023	0.000	0.253	0.062	0.264
Pdensi_GG_104047_c0_g1	MC_2_2	MC_2_3	3.04445941508528	4514.62962104945	2258.83704023227	-10.6511495717988	0.744816213615195	-14.3003728666165	2.17640335512483e-46	4.10527710199346e-42	0.000	0.071	0.019	0.000	0.000	0.000	0.000	0.010	0.143	0.077	0.000	0.000	0.010	0.000	0.000	0.017	0.146	0.095	68.764	172.888	127.371	1.917	0.023	0.019	0.000	0.000	0.000
Pdensi_DN16191_c0_g1d346738	MC_2_2	MC_2_3	1.37817038105924	24160.7283096204	12081.0532400007	-14.2412623495509	1.02479937502784	-13.8966344989857	6.63904422937425e-44	9.39225587129575e-40	0.102	0.016	0.014	0.055	0.157	0.530	0.063	0.377	0.374	0.918	0.092	0.069	0.065	0.468	0.049	0.000	0.081	0.037	284.826	403.432	1297.940	106.070	0.107	9.928	0.932	1.324	2.165
Pdensi_GG_20438_c0_g1	MC_2_2	MC_2_3	2.43732955114108	8263.68073828483	4133.05903391798	-11.9679938119124	0.935396734165505	-12.7945644610245	1.75835493889375e-37	1.99003578564239e-33	0.000	0.000	0.000	0.000	0.031	0.000	0.000	0.027	0.061	0.153	0.000	0.000	0.000	0.000	0.000	0.000	0.000	0.197	173.017	280.147	226.537	1.811	0.129	0.053	0.000	0.000	0.000
Pdensi_DN21862_c0_g1d221873	MC_2_2	MC_2_3	2.89049219942791	2726.1707526449	1364.53062242216	-9.96508881192533	0.788138051937154	-12.6438366824597	1.21002231858213e-36	1.14121238273209e-32	0.000	1.259	0.283	0.026	0.088	0.418	0.436	0.427	0.578	1.330	1.199	0.852	0.117	0.133	0.345	0.058	0.047	0.133	38.813	50.600	134.969	364.244	84.819	79.669	0.561	0.118	0.152
Pdensi_GG_46435_c0_g1	MC_2_2	MC_2_3	43.5284609509656	3362.65280923658	1703.09063509377	-6.27673958966469	0.532415416287486	-11.7891770178861	4.43857042179844e-32	3.58814032898186e-28	0.221	0.118	1.118	0.801	0.079	0.236	0.072	0.412	0.257	0.489	0.278	0.287	0.171	0.202	0.099	0.878	1.777	1.134	89.358	49.833	140.698	0.694	0.108	0.000	0.000	0.000	0.000
Pdensi_GG_26519_c0_g1	MC_2_2	MC_2_3	5.94546172310125	2479.84204787796	1242.89375480053	-8.76989515601497	0.758562418354051	-11.5612043832123	6.47935865317965e-31	4.58317434332662e-27	0.000	0.000	0.078	0.000	0.047	0.000	0.043	0.243	0.729	0.091	0.393	0.323	0.000	0.045	0.044	0.106	0.043	0.340	101.666	25.719	81.729	0.000	0.000	0.237	0.000	0.000	0.047
Pdensi_DN19626_c1_g2	MC_2_2	MC_2_3	0	2237.93476675536	1118.96738337768	-13.7208649933944	1.24764265457232	-10.9974317911549	3.93170227239396e-28	2.39186473786584e-24	0.000	0.000	0.000	0.000	0.000	0.000	0.000	0.000	0.029	0.000	0.000	0.000	0.000	0.000	0.000	0.000	0.000	0.000	50.568	62.558	71.609	0.944	0.000	0.075	0.000	0.000	0.000
Pdensi_GG_13995_c0_g1	MC_2_2	MC_2_3	6.32512470795064	14831.156713738	7418.74091922297	-11.2343971710908	1.02215424773369	-10.9909020052498	4.22680557338277e-28	2.39186473786584e-24	0.000	0.000	0.000	0.000	0.000	0.016	0.000	0.189	0.177	0.585	0.000	0.000	0.034	0.070	0.000	0.000	0.336	0.210	120.231	333.580	759.086	95.479	0.000	0.031	0.047	0.017	0.000
Pdensi_DN31819_c0_g1	MC_2_2	MC_2_3	0	14598.2927609561	7299.14638047807	-16.4264590981816	1.53041178285386	-10.7333590097889	7.0968595434737e-27	3.65088261678264e-23	0.000	0.000	0.000	0.000	0.000	0.023	0.000	0.000	0.151	0.479	0.000	0.000	0.048	0.025	0.000	0.000	0.000	0.000	52.928	275.601	862.747	0.129	0.000	0.044	0.000	0.024	0.000
Pdensi_DN19885_c0_g1d288263	MC_2_2	MC_2_3	0.812443183713695	1902.34127752189	951.5768603528	-11.6396716164126	1.10240965998761	-10.5583904413024	4.64559009356893e-26	2.19070543512399e-22	0.000	0.000	0.000	0.000	0.000	0.000	0.000	0.000	0.076	0.000	0.000	0.000	0.072	0.074	0.000	0.000	0.000	0.080	49.903	65.488	41.693	0.293	0.079	0.000	0.000	0.000	0.000
Pdensi_GG_79752_c0_g1	MC_2_2	MC_2_3	26.5955677228625	1915.46675710656	971.031162414713	-6.18218789714374	0.592885342789217	-10.4272908283746	1.86119304801288e-25	8.10163016930407e-22	0.196	0.127	0.127	0.296	0.707	1.747	1.144	3.103	8.192	2.157	3.719	2.080	0.584	1.481	0.553	0.469	1.024	0.800	45.258	27.172	86.695	65.878	10.026	43.690	0.811	0.814	0.847
Pdensi_DN17899_c0_g1d216510	MC_2_2	MC_2_3	334.837432426077	8587.7963239016	4461.31687816384	-4.68171764746623	0.461341658083393	-10.1480487734753	3.38054615986036e-24	1.36641675781556e-20	6.966	11.441	10.358	8.965	16.662	15.090	14.538	22.505	28.283	25.833	24.544	39.918	9.337	16.835	16.922	7.233	12.289	9.628	145.171	229.195	331.757	526.938	4.244	3.058	0.359	0.505	0.528
Pdensi_DN13940_c0_g1d7805	MC_2_2	MC_2_3	5.11143165113684	7540.47233094395	3772.79188129754	-10.5857078682065	1.05567332680689	-10.0274465588946	1.15463947566467e-23	4.3559159099275e-20	0.019	0.007	0.000	0.000	0.000	0.000	0.000	0.032	0.287	0.230	0.000	0.000	0.000	0.007	0.000	0.000	0.198	0.257	36.222	283.397	291.773	166.385	0.151	0.440	0.039	0.007	0.000
Pdensi_DN22639_c0_g3	MC_2_2	MC_2_3	5.66344813104036	20888.7576885483	10447.2105683397	-11.8429223165665	1.1913375325755	-9.94086226005472	2.76423941930546e-23	9.77642376622857e-20	0.211	0.210	0.135	0.132	0.126	0.097	0.164	0.156	0.544	0.632	0.228	0.125	0.150	0.086	0.068	0.164	0.216	0.114	5.948	797.066	884.165	0.045	0.074	0.000	0.141	0.118	0.162
Pdensi_GG_63618_c0_g1	MC_2_2	MC_2_3	0	4774.31093701207	2387.15546850603	-14.8140368067569	1.49187103550086	-9.92983740165146	3.08758609200502e-23	1.02776659867282e-19	0.000	0.000	0.000	0.000	0.000	0.000	0.000	0.205	0.015	0.153	0.000	0.000	0.000	0.000	0.000	0.000	0.000	0.000	175.658	16.653	209.991	0.177	0.000	0.080	0.000	0.000	0.000
Pdensi_DN21094_c1_g1	MC_2_2	MC_2_3	0	6061.65667696392	3030.82833848196	-15.1584399156519	1.53064781847178	-9.90328391202777	4.02826067645768e-23	1.26639563977437e-19	0.000	0.000	0.000	0.000	0.000	0.000	0.000	0.000	0.195	0.097	0.000	0.000	0.000	0.000	0.000	0.000	0.000	0.000	16.677	242.456	231.088	139.190	0.000	0.000	0.000	0.000	0.000
Pdensi_DN17381_c1_g3	MC_2_2	MC_2_3	20.1304570309691	1326.17852778865	673.154492409809	-6.02280444602133	0.60974927689907	-9.87750978016866	5.21117997301979e-23	1.55205395954339e-19	0.480	0.729	0.329	1.117	1.069	1.575	1.151	0.960	0.790	0.945	0.792	0.666	0.697	1.233	0.986	0.854	0.585	0.354	23.544	22.787	63.172	3.465	1.278	0.303	5.332	5.286	2.595
Pdensi_DN40112_c0_g1	MC_2_2	MC_2_3	10.3272555237217	1334.50586160694	672.416558565331	-7.04437239487083	0.715469550990208	-9.8458032003199	7.14660840427605e-23	2.02206138190586e-19	0.000	0.000	0.981	0.104	0.198	0.000	0.000	0.000	0.000	0.192	0.104	0.000	0.183	0.094	0.000	0.147	0.357	0.404	32.640	13.515	64.961	0.249	0.000	0.000	0.000	0.000	0.000
Pdensi_GG_23961_c0_g1	MC_2_2	MC_2_3	0.735742911422303	1630.62879876177	815.682270836594	-10.93612248874	1.11676431493194	-9.79268619395884	1.21036791961579e-22	3.26153808739135e-19	0.175	0.000	0.000	0.000	0.000	0.038	0.000	0.000	0.122	0.122	0.000	0.124	0.039	0.000	0.039	0.032	0.038	0.000	13.274	60.560	58.771	0.945	0.000	0.000	0.000	0.000	0.000
Pdensi_DN17943_c1_g3	MC_2_2	MC_2_3	0.612101582700934	3934.34110963465	1967.47660560868	-12.7262793608714	1.31164066904629	-9.70256539096554	2.94011477491748e-22	7.56250976741046e-19	0.000	0.000	0.015	0.000	0.017	0.000	0.000	0.000	0.085	0.136	0.000	0.000	0.016	0.017	0.000	0.013	0.000	0.037	18.471	135.457	165.457	25.255	0.000	0.030	0.046	0.000	0.000
Pdensi_DN25111_c0_g2	MC_2_2	MC_2_3	6.22307026747999	9453.57425018663	4729.89866022706	-10.5957504786753	1.09981657096444	-9.63410695783911	5.73888246827748e-22	1.41196470049951e-18	0.085	0.329	0.168	0.422	0.669	3.069	0.498	0.579	1.229	0.741	1.011	1.426	0.468	2.214	1.128	0.096	0.152	0.266	7.367	311.611	446.460	43.516	4.488	14.279	0.115	0.154	0.076
Pdensi_GG_55142_c0_g1	MC_2_2	MC_2_3	0.730204521590977	3154.34323966219	1577.53672209189	-12.3198804704363	1.28130223881514	-9.61512443920245	6.9025836552038e-22	1.62751418283614e-18	0.000	0.000	0.000	0.000	0.022	0.039	0.000	0.000	0.084	0.021	0.000	0.000	0.000	0.021	0.000	0.000	0.020	0.023	18.580	142.489	94.167	25.863	0.110	0.147	0.000	0.000	0.000
Pdensi_DN20518_c0_g2	MC_2_2	MC_2_3	2.60237354646111	1908.16234540089	955.382359473678	-9.5813166518471	1.00854602974537	-9.50012827304084	2.09631913491289e-21	4.74506028825802e-18	0.000	0.028	0.000	0.000	0.000	0.000	0.028	0.027	0.120	0.060	0.032	0.030	0.000	0.000	0.000	0.046	0.085	0.096	8.246	106.881	38.405	0.461	0.000	0.052	0.079	0.000	0.000
Pdensi_DN11982_c0_g1d337024	MC_2_2	MC_2_3	11.4315846403307	17532.4090724603	8771.92032855032	-10.5988760395336	1.11663706631589	-9.49178238772096	2.27117101413391e-21	4.94311635953115e-18	0.000	0.000	0.000	0.000	0.000	0.000	0.000	0.210	0.651	0.118	0.000	0.000	0.000	0.058	0.000	0.000	0.664	0.314	105.569	638.745	679.340	141.509	0.062	0.000	0.000	0.000	0.000
Pdensi_GG_61773_c1_g1	MC_2_2	MC_2_3	4.05227248105499	5720.1568824122	2862.10457744663	-10.4985736292914	1.10803590027309	-9.47493996061304	2.66914158704089e-21	5.59412533805443e-18	0.000	0.046	0.000	0.106	0.000	0.000	0.000	0.264	0.000	0.050	0.000	0.000	0.000	0.000	0.000	0.000	0.279	0.053	181.263	25.454	273.186	0.383	0.052	0.601	0.000	0.000	0.000
Pdensi_DN38524_c0_g1d241568	MC_2_2	MC_2_3	28.5786012835676	1644.45272979323	836.515665538401	-5.87047345370482	0.621114301601461	-9.45151872782286	3.33949624223853e-21	6.74912190556407e-18	0.000	0.235	0.076	0.439	0.662	0.773	0.736	0.938	2.781	0.916	1.850	1.648	0.902	0.803	0.457	0.326	0.719	1.441	41.952	31.448	63.159	60.240	10.728	40.644	1.181	0.883	0.502
Pdensi_GG_82441_c0_g1	MC_2_2	MC_2_3	185.728941585675	9046.60200922634	4616.165475406	-5.60663539322745	0.59992513114514	-9.34555847414741	9.14057979839839e-21	1.78361079183368e-17	0.804	0.497	1.953	1.020	0.279	0.753	0.000	0.361	0.272	0.271	0.000	0.271	0.128	0.133	0.385	3.092	9.952	2.960	226.419	182.806	341.259	4.027	0.000	0.231	0.000	0.000	0.415
Pdensi_DN17055_c0_g1d112238	MC_2_2	MC_2_3	0	832.519275730694	416.259637865347	-12.2941514136354	1.32598661357895	-9.27170100190713	1.83200600761912e-20	3.45565186530503e-17	0.088	0.394	0.203	0.146	0.490	1.177	0.032	0.000	0.034	0.034	0.000	0.000	0.604	0.566	0.650	0.000	0.000	0.000	13.603	20.784	34.080	11.229	0.000	0.000	0.000	0.000	0.000
Pdensi_DN17864_c7_g1	MC_2_2	MC_2_3	13.3856961705216	560.126220690544	286.755958430533	-5.36028712777452	0.585859370403443	-9.14944336229229	5.7227657791045e-20	1.0446447416386e-16	0.326	0.414	0.383	0.668	0.461	0.254	0.711	0.265	0.035	0.553	0.299	0.105	0.394	0.510	0.199	0.535	0.424	0.222	11.367	22.615	11.970	0.178	0.073	0.361	0.193	0.638	1.263
Pdensi_GG_112185_c0_g1	MC_2_2	MC_2_3	0.812443183713695	755.673340402609	378.242891793162	-10.2902615988123	1.13433990833298	-9.0715856184015	1.17297432714146e-19	2.07425847575878e-16	0.031	0.066	0.000	0.116	0.111	0.000	0.134	0.096	0.108	0.036	0.116	0.000	0.034	0.000	0.000	0.000	0.000	0.077	16.930	17.752	27.779	0.046	0.000	0.000	0.000	0.000	0.000
Pdensi_DN19469_c0_g5	MC_2_2	MC_2_3	1393.87417663131	52.6773603558882	723.275768493599	4.72736087625942	0.522765219477428	9.04299042882967	1.52443224209061e-19	2.6140779307704e-16	0.680	0.305	47.950	21.563	0.000	0.184	0.000	0.295	0.731	0.066	0.215	0.469	0.000	0.000	0.254	62.291	26.413	35.532	1.020	2.175	1.135	2.828	0.000	0.000	0.000	0.000	0.000
Pdensi_DN22239_c0_g1d496132	MC_2_2	MC_2_3	0	985.715679628494	492.857839814247	-12.5378658965421	1.39017412182421	-9.01891763032513	1.89956759858842e-19	3.16155091967417e-16	0.000	0.000	0.000	0.000	0.000	0.000	0.000	0.000	0.000	0.033	0.000	0.000	0.000	0.000	0.000	0.000	0.000	0.000	10.730	24.075	45.922	1.575	0.104	0.000	0.000	0.000	0.000
Pdensi_GG_148628_c1_g1	MC_2_2	MC_2_3	3.18968763205737	337.0618416158	170.125764623928	-6.67184129972371	0.746873486550728	-8.93302737326525	4.14507063687435e-19	6.70175020569845e-16	0.033	0.000	0.000	0.122	0.039	0.000	0.071	0.068	0.000	0.076	0.164	0.000	0.000	0.037	0.073	0.148	0.036	0.122	9.168	5.866	12.996	3.925	2.413	1.389	0.050	0.147	0.118
Pdensi_GG_7528_c1_g1	MC_2_2	MC_2_3	0.406221591856847	6925.9414676315	3463.17384461168	-14.3817141772995	1.61774883842959	-8.88995487782915	6.11337298774998e-19	9.60954307307767e-16	0.000	0.000	0.000	0.022	0.000	0.000	0.000	0.000	0.267	0.124	0.000	0.000	0.000	0.020	0.000	0.000	0.000	0.022	6.848	319.653	231.474	28.335	0.370	0.361	0.000	0.000	0.000
Pdensi_GG_114386_c0_g1	MC_2_2	MC_2_3	5.28435181726556	2641.82390203832	1323.55412692779	-8.91312928583235	1.00570368343891	-8.86257993542867	7.81837161493979e-19	1.19574598093571e-15	0.927	0.124	0.216	0.199	0.208	0.186	0.251	0.090	0.236	0.169	0.055	0.069	0.401	0.083	0.114	0.328	0.080	0.055	6.709	100.071	107.030	29.528	0.355	0.147	0.271	0.178	0.035
Pdensi_GG_89376_c0_g1	MC_2_2	MC_2_3	0	2758.90871428276	1379.45435714138	-14.0228226315944	1.59170650749009	-8.80992982412729	1.25224227654484e-18	1.86478647223998e-15	0.000	0.000	0.000	0.000	0.000	0.000	0.000	0.000	0.000	0.000	0.000	0.000	0.000	0.000	0.000	0.000	0.000	0.000	8.319	171.239	41.675	0.839	0.000	0.000	0.000	0.000	0.000
Pdensi_DN19207_c0_g2	MC_2_2	MC_2_3	0	802.379473369059	401.189736684529	-12.2409870361504	1.39198610620605	-8.79390029941752	1.44455769879251e-18	2.09601618100693e-15	0.000	0.025	0.000	0.000	0.000	0.000	0.000	0.000	0.000	0.000	0.000	0.000	0.000	0.053	0.000	0.000	0.000	0.000	8.113	31.580	25.597	0.207	0.000	0.000	0.000	0.000	0.000
Pdensi_DN11635_c0_g1d210913	MC_2_2	MC_2_3	0.406221591856847	2939.35127322859	1469.87874741023	-13.1471318336888	1.49591375941312	-8.78869637434626	1.51305376648055e-18	2.14051716344003e-15	0.000	0.024	0.022	0.000	0.000	0.000	0.000	0.023	0.051	0.026	0.000	0.026	0.049	0.000	0.049	0.000	0.000	0.028	19.520	182.640	34.235	365.103	18.585	13.954	0.205	0.000	0.026
Pdensi_DN22800_c0_g1d302673	MC_2_2	MC_2_3	11.9935445577477	822.093935907321	417.043740232535	-6.12788171725708	0.700067792338686	-8.75326901811314	2.07259840769794e-18	2.86059021206856e-15	0.075	0.000	0.000	0.094	0.314	0.992	0.654	0.427	1.796	0.743	1.189	0.618	0.332	0.750	0.210	0.181	0.412	0.466	20.349	9.470	38.578	29.910	4.545	27.366	0.230	0.209	0.179
Pdensi_DN22509_c0_g1	MC_2_2	MC_2_3	0.812443183713695	873.435118393143	437.123780788428	-10.4663320397419	1.19710032462589	-8.74307008730681	2.26859853024314e-18	3.05655841974758e-15	0.000	0.000	0.000	0.000	0.000	0.000	0.000	0.100	0.000	0.032	0.000	0.000	0.000	0.000	0.000	0.000	0.000	0.087	34.784	10.609	28.121	0.400	0.000	0.000	0.022	0.000	0.000
Pdensi_DN19638_c0_g1d287697	MC_2_2	MC_2_3	1.05418745132511	378.811974500778	189.933080976052	-8.70517612264644	1.00148327723583	-8.69228305706051	3.5522770576457e-18	4.67479660786174e-15	0.000	0.015	0.000	0.035	0.000	0.015	0.000	0.014	0.000	0.000	0.000	0.000	0.000	0.000	0.016	0.000	0.046	0.035	11.993	7.047	12.539	0.270	0.000	0.000	0.000	0.000	0.000
Pdensi_DN15258_c1_g4	MC_2_2	MC_2_3	32.2724304145429	1896.14888809543	964.210659254986	-5.87584715625545	0.680369805007668	-8.63625503808069	5.808575846928e-18	7.47035659149913e-15	0.210	0.680	0.256	1.898	3.547	4.963	1.578	1.868	1.405	1.673	1.244	1.313	2.205	3.455	2.895	0.966	1.051	0.819	18.333	35.123	102.042	15.566	4.431	3.090	12.099	16.012	13.126
Pdensi_DN22039_c0_g1d190162	MC_2_2	MC_2_3	0	797.173692735601	398.5868463678	-12.2316000084537	1.42196974701785	-8.60187077404832	7.8427071463342e-18	9.86229137770577e-15	0.000	0.115	0.000	0.000	0.000	0.214	0.050	0.000	0.000	0.027	0.000	0.000	0.087	0.083	0.166	0.000	0.000	0.000	6.670	31.983	26.116	4.874	0.000	0.000	0.000	0.000	0.000
Pdensi_DN19841_c1_g2	MC_2_2	MC_2_3	1.58405037190332	460.23257126722	230.908310819561	-8.25352686205138	0.961114175928177	-8.58745721243857	8.89152186550365e-18	1.09081756588724e-14	0.000	0.000	0.000	0.278	0.186	0.000	0.871	0.230	0.000	0.804	0.140	0.000	0.000	0.000	0.000	0.020	0.074	0.028	9.210	6.319	22.585	0.067	0.000	0.000	0.000	0.000	0.000
Pdensi_GG_45793_c0_g1	MC_2_2	MC_2_3	0	1330.13734846868	665.068674234339	-12.9702586001874	1.51075188616902	-8.585300285858	9.05994656052523e-18	1.09081756588724e-14	0.000	0.095	0.000	0.000	0.000	0.000	0.097	0.183	0.000	0.087	0.000	0.000	0.000	0.000	0.000	0.000	0.000	0.000	20.486	8.264	81.336	0.133	0.000	0.177	0.000	0.000	0.000
Pdensi_DN20518_c0_g19	MC_2_2	MC_2_3	0.730204521590977	732.950881140955	366.840542831273	-10.2397662362149	1.20280064240412	-8.51326967680023	1.69096187181213e-17	1.99350313337718e-14	0.000	0.000	0.000	0.000	0.000	0.000	0.014	0.000	0.015	0.015	0.000	0.000	0.000	0.000	0.000	0.000	0.029	0.033	9.178	20.975	29.875	0.218	2.472	1.243	0.000	0.000	0.000
Pdensi_GG_83194_c0_g1	MC_2_2	MC_2_3	0	345.456957370599	172.7284786853	-11.0253915543137	1.29873083734606	-8.48935840843198	2.07780997456023e-17	2.3995736906207e-14	0.248	0.054	0.000	0.000	0.000	0.000	0.070	0.000	0.000	0.000	0.000	0.000	0.000	0.000	0.000	0.000	0.000	0.000	11.224	7.378	10.219	0.094	0.000	0.000	0.000	0.000	0.000
Pdensi_GG_61774_c0_g1	MC_2_2	MC_2_3	0	895.363722147628	447.681861073814	-12.3992037833708	1.46206358719947	-8.48061868986224	2.23999597315572e-17	2.53513784257872e-14	0.000	0.000	0.000	0.000	0.000	0.000	0.000	0.000	0.000	0.000	0.000	0.000	0.000	0.000	0.000	0.000	0.000	0.000	16.551	7.456	50.233	0.000	0.000	0.000	0.000	0.000	0.355
Pdensi_GG_4228_c0_g1	MC_2_2	MC_2_3	1.14196450327915	958.759998530459	479.950981516869	-9.70699905572168	1.15093871084148	-8.43398433320978	3.34091458184463e-17	3.70697400700831e-14	0.016	0.000	0.000	0.000	0.000	0.000	0.000	0.000	0.074	0.000	0.000	0.000	0.000	0.000	0.000	0.029	0.018	0.020	3.702	47.894	25.694	0.311	2.037	0.553	0.000	0.000	0.000
Pdensi_DN20854_c0_g2	MC_2_2	MC_2_3	2.40203194544834	315.824939448722	159.113485697085	-7.06678990719786	0.840281792143443	-8.410023843515	4.09927381958499e-17	4.46095590197453e-14	0.000	0.132	0.207	0.047	0.000	0.000	0.000	0.029	0.033	0.011	0.036	0.045	0.000	0.000	0.000	0.052	0.094	0.060	4.901	6.462	14.643	0.156	0.035	0.000	0.000	0.011	0.091
Pdensi_DN19874_c1_g1	MC_2_2	MC_2_3	2.80825353730519	506.472305486842	254.640279512074	-7.54231147921025	0.897738653126471	-8.40145564964073	4.40977723733047e-17	4.70831083596333e-14	0.047	0.025	0.047	0.029	0.224	0.176	0.179	0.233	0.492	0.082	0.384	0.205	0.000	0.242	0.053	0.064	0.078	0.091	3.785	21.447	15.858	4.952	0.919	2.036	0.218	0.750	0.168
Pdensi_DN10712_c0_g1d334911	MC_2_2	MC_2_3	84.0039169665774	53778.5698229735	26931.28686997	-9.32605154573973	1.116638965468	-8.35189513723534	6.71762900490032e-17	7.03957759498703e-14	0.012	0.038	0.000	0.000	0.043	0.025	0.039	0.751	0.457	1.442	0.000	0.042	0.066	0.191	0.000	0.032	2.462	4.733	885.228	749.043	2807.903	43.882	0.073	0.194	0.111	0.000	0.014
Pdensi_DN20096_c0_g1d62246	MC_2_2	MC_2_3	2.52567327416971	568.129136763725	285.327405018948	-7.79035641488991	0.934705026617958	-8.33456137823261	7.77860138449519e-17	8.00319082083298e-14	0.000	0.014	0.011	0.154	0.428	1.798	0.679	0.387	0.263	0.110	0.098	0.264	0.256	0.674	1.343	0.071	0.116	0.020	4.534	12.027	29.942	36.239	6.045	22.007	0.000	0.000	0.000
Pdensi_GG_154859_c0_g1	MC_2_2	MC_2_3	0	354.234655109511	177.117327554756	-11.0613062008969	1.32768207947621	-8.33129133238037	7.99652811460273e-17	8.08049165980606e-14	0.000	0.000	0.000	0.000	0.000	0.000	0.038	0.000	0.040	0.000	0.000	0.000	0.000	0.000	0.000	0.000	0.000	0.000	6.730	11.442	10.940	1.187	0.042	0.000	0.000	0.000	0.000
Pdensi_DN16985_c0_g1d215750	MC_2_2	MC_2_3	1.99027196376017	1060.99293574615	531.491603854957	-9.13349744637365	1.10188919911454	-8.2889436194793	1.14258685440004e-16	1.1343281564349e-13	0.075	0.067	0.012	0.374	0.313	1.757	0.906	0.439	0.566	0.378	0.251	0.310	0.069	0.328	0.771	0.011	0.083	0.063	7.820	9.455	69.900	18.250	19.202	55.841	0.000	0.042	0.000
Pdensi_DN22044_c0_g1d363471	MC_2_2	MC_2_3	0	420.079386462806	210.039693231403	-11.3074509156989	1.36598684564911	-8.27786222957782	1.2540619462309e-16	1.22353202436748e-13	0.000	0.000	0.000	0.000	0.000	0.000	0.000	0.000	0.000	0.112	0.000	0.000	0.000	0.000	0.000	0.000	0.000	0.000	9.010	18.076	7.338	0.288	0.000	0.000	0.000	0.000	0.000
Pdensi_DN15132_c1_g3	MC_2_2	MC_2_3	1.78439197291608	3332.97335947331	1667.37887572311	-10.9566596939736	1.33232918895977	-8.2236880980804	1.97338885143409e-16	1.89271403940597e-13	0.010	0.000	0.000	0.000	0.000	0.000	0.000	0.022	0.061	0.024	0.000	0.012	0.023	0.000	0.000	0.009	0.081	0.053	4.129	213.719	48.787	359.108	4.501	3.430	0.049	2.439	2.104
Pdensi_DN21734_c0_g2d296754	MC_2_2	MC_2_3	3.69242527455354	6136.23995860614	3069.96619194035	-10.7291224728562	1.30761106822181	-8.20513280561821	2.30336128479958e-16	2.17237680640398e-13	0.000	0.034	0.000	0.267	0.081	0.000	0.217	0.082	0.563	0.707	0.186	0.164	0.065	0.139	0.000	0.027	0.202	0.094	1.905	333.907	156.612	8.999	0.000	0.058	0.133	0.000	0.621
Pdensi_DN14740_c0_g1d342909	MC_2_2	MC_2_3	1.78439197291608	1125.08581365955	563.435102816232	-9.41816809474738	1.15089339882067	-8.18335399646766	2.76050690909526e-16	2.56084532740791e-13	0.000	0.000	0.000	0.078	0.300	0.067	0.318	0.670	0.559	0.438	0.210	0.370	0.046	0.072	0.000	0.000	0.069	0.079	33.461	4.091	56.730	1.997	0.435	1.018	0.454	1.403	1.938
Pdensi_DN20686_c1_g2	MC_2_2	MC_2_3	1.54264770530467	733.946150662838	367.744399184071	-9.10859087647172	1.11496743339233	-8.16937840844237	3.09982430981268e-16	2.82923964586581e-13	0.000	0.000	0.000	0.000	0.000	0.000	0.000	0.000	0.000	0.008	0.000	0.000	0.000	0.000	0.007	0.000	0.029	0.090	5.776	34.459	19.198	0.272	0.000	0.000	0.000	0.000	0.000
Pdensi_GG_131908_c0_g1	MC_2_2	MC_2_3	0	937.88864009471	468.944320047355	-12.4661799846811	1.54161282626815	-8.08645320813693	6.14273009024372e-16	5.51753667217002e-13	0.000	0.000	0.000	0.000	0.000	0.000	0.000	0.000	0.000	0.000	0.000	0.000	0.000	0.000	0.000	0.000	0.000	0.000	4.575	53.312	17.556	0.609	0.000	0.000	0.000	0.000	0.000
Pdensi_GG_66792_c0_g1	MC_2_2	MC_2_3	0	1288.24656449171	644.123282245856	-12.9241126549312	1.60667437732589	-8.04401491510793	8.69419319035256e-16	7.68729694149485e-13	0.000	0.000	0.000	0.000	0.020	0.009	0.000	0.009	0.058	0.029	0.000	0.010	0.000	0.000	0.000	0.008	0.009	0.000	3.200	73.203	27.076	0.656	0.010	0.000	0.000	0.000	0.000
Pdensi_DN21582_c1_g2	MC_2_2	MC_2_3	1.13642611344782	813.297400029575	407.216913071512	-9.70473111660968	1.21548862768839	-7.9842220614323	1.41411257128091e-15	1.23110464897914e-12	0.000	0.000	0.000	0.000	0.000	0.000	0.000	0.000	0.000	0.000	0.000	0.000	0.000	0.013	0.000	0.000	0.039	0.081	32.448	3.505	32.709	0.000	0.000	0.024	0.000	0.000	0.000
Pdensi_DN10242_c0_g2d266732	MC_2_2	MC_2_3	5.45756814019628	1357.38362592331	681.420597031751	-7.95392776983752	0.998716323445274	-7.964151163965	1.66361786893791e-15	1.42637587829483e-12	0.067	0.270	0.217	0.398	0.221	0.323	0.547	0.104	0.332	0.313	0.127	0.079	0.056	0.250	0.170	0.162	0.222	0.105	2.678	56.151	50.810	0.100	0.000	0.000	0.000	0.019	0.000
Pdensi_DN17630_c1_g1	MC_2_2	MC_2_3	3.60698600357687	1230.16995577738	616.88847089048	-8.34903905664366	1.04987919930954	-7.95238067592393	1.82961026944376e-15	1.545283372049e-12	0.147	0.158	0.234	0.276	0.053	0.063	0.336	0.061	0.166	0.412	0.056	0.035	0.179	0.101	0.099	0.227	0.016	0.074	3.688	52.532	43.195	14.443	0.072	0.000	0.184	0.050	0.617
Pdensi_DN20680_c0_g1d291823	MC_2_2	MC_2_3	0	1383.62708676961	691.813543384807	-13.0271571715356	1.64055290394132	-7.94071141518123	2.01024893256671e-15	1.66367425330625e-12	0.000	0.028	0.013	0.214	0.063	0.056	0.000	0.027	0.092	0.015	0.000	0.016	0.050	0.030	0.015	0.000	0.000	0.000	2.143	70.639	38.509	18.475	30.660	13.394	0.000	0.000	0.032
Pdensi_DN15548_c0_g1d54388	MC_2_2	MC_2_3	0.406221591856847	440.93204404609	220.669132818974	-10.4132939279876	1.31156648586648	-7.93958525183585	2.02858421358117e-15	1.66367425330625e-12	0.000	0.000	0.000	0.000	0.000	0.000	0.000	0.000	0.000	0.021	0.000	0.000	0.020	0.000	0.000	0.000	0.000	0.022	10.965	8.165	17.489	0.133	0.000	0.000	0.000	0.000	0.000
Pdensi_GG_11843_c1_g1	MC_2_2	MC_2_3	0.32398292973413	2070.75357737966	1035.5387801547	-12.6401886426457	1.59463641227811	-7.92669008767198	2.25064026767402e-15	1.81941759238768e-12	0.000	0.000	0.000	0.039	0.038	0.000	0.034	0.000	0.037	0.073	0.119	0.037	0.000	0.036	0.035	0.000	0.035	0.000	18.439	7.104	145.168	0.141	0.731	0.637	0.146	0.000	0.075
Pdensi_DN22872_c1_g1d68686	MC_2_2	MC_2_3	0.817981573545021	604.894305578516	302.85614357603	-9.48593669503922	1.19754518770626	-7.92115136231999	2.35321263643422e-15	1.87554361507802e-12	0.000	0.000	0.000	0.087	0.041	0.000	0.378	0.251	0.000	0.323	0.087	0.000	0.000	0.000	0.000	0.031	0.000	0.043	17.271	3.693	29.662	0.104	0.000	0.000	0.000	0.000	0.000
Pdensi_GG_122052_c0_g1	MC_2_2	MC_2_3	190.230617368355	25564.8836339069	12877.5571256376	-7.07243895176567	0.893633870401858	-7.91424674692026	2.48754519515681e-15	1.95507232643797e-12	0.565	0.501	0.496	1.382	1.052	1.357	0.813	1.090	1.213	1.594	0.780	0.875	0.301	0.547	0.513	0.856	5.722	9.803	858.717	159.858	1127.990	0.795	1.198	2.631	0.763	0.402	0.455
Pdensi_DN19021_c0_g1d356802	MC_2_2	MC_2_3	0	545.642947284214	272.821473642107	-11.6846304114313	1.48042732494141	-7.89274165274798	2.95619167175381e-15	2.28506959370505e-12	0.000	0.000	0.000	0.000	0.000	0.000	0.000	0.000	0.057	0.011	0.000	0.000	0.011	0.000	0.000	0.000	0.000	0.012	3.544	22.349	18.351	8.471	0.072	0.060	0.000	0.000	0.000
Pdensi_DN30421_c0_g1d370998	MC_2_2	MC_2_3	179.829315321741	4995.20431872114	2587.51681702144	-4.79946028560841	0.608188787949635	-7.89139882336316	2.98818035509602e-15	2.28506959370505e-12	2.521	2.919	0.270	2.622	1.742	2.332	1.598	1.129	0.425	1.164	1.024	0.725	3.087	3.519	1.209	2.651	3.999	8.985	74.970	190.601	142.710	11.599	13.475	71.079	0.272	0.506	0.000
Pdensi_DN25945_c0_g2	MC_2_2	MC_2_3	37.5982105409365	2194.14763841163	1115.87292447628	-5.877746208941	0.745701532979534	-7.88216994198175	3.21744021600756e-15	2.42758009257914e-12	0.290	0.000	0.582	0.366	0.000	0.000	0.000	0.000	0.000	0.000	0.000	0.000	0.000	0.334	0.000	0.260	1.552	1.412	27.604	62.019	90.061	0.880	0.000	0.000	0.000	0.000	0.000
Pdensi_GG_43879_c0_g1	MC_2_2	MC_2_3	0.406221591856847	2763.22437773309	1381.81529966247	-13.0554535267612	1.65686484706885	-7.87961284220468	3.28397007410268e-15	2.44517498096477e-12	0.000	0.000	0.019	0.000	0.000	0.000	0.000	0.000	0.024	0.022	0.000	0.000	0.000	0.000	0.000	0.000	0.000	0.024	2.039	93.394	128.229	1.654	0.023	0.038	0.000	0.000	0.000
Pdensi_GG_117653_c0_g1	MC_2_2	MC_2_3	1.02386156438911	1575.09305048343	788.058456023911	-10.5140805069612	1.34256786078898	-7.83132146540618	4.8276853228585e-15	3.5479098318171e-12	0.091	0.262	0.061	0.190	0.200	0.179	0.083	0.189	0.231	0.284	0.115	0.126	0.067	0.227	0.051	0.055	0.000	0.019	2.364	28.117	97.896	0.341	0.037	0.031	0.047	0.068	0.073
Pdensi_DN19709_c0_g1d218950	MC_2_2	MC_2_3	0	1009.17409803218	504.587049016088	-12.5718611472417	1.61166439514663	-7.80054531520373	6.16402277244417e-15	4.47191949547527e-12	0.098	0.000	0.000	0.000	0.000	0.000	0.000	0.000	0.115	0.000	0.000	0.233	0.000	0.000	0.000	0.000	0.000	0.000	2.163	50.222	28.849	0.371	0.000	0.199	0.000	0.000	0.000
Pdensi_GG_71436_c1_g1	MC_2_2	MC_2_3	0	506.166222182736	253.083111091368	-11.5762403703817	1.48624796567589	-7.78890241583422	6.75937842934682e-15	4.84176843746681e-12	0.000	0.000	0.000	0.000	0.000	0.000	0.000	0.000	0.000	0.121	0.000	0.000	0.000	0.000	0.000	0.000	0.000	0.000	3.426	14.313	23.547	4.381	0.000	0.000	0.000	0.000	0.000
Pdensi_DN10766_c0_g1	MC_2_2	MC_2_3	1.21866477557054	468.436506727732	234.827585751651	-8.89508523138275	1.14463875758505	-7.77108513270119	7.78165739117292e-15	5.50435535564617e-12	0.000	0.000	0.000	0.000	0.000	0.000	0.000	0.000	0.000	0.000	0.000	0.000	0.000	0.000	0.000	0.000	0.000	0.105	12.986	5.896	20.144	0.063	0.000	0.085	0.000	0.000	0.000
Pdensi_DN19591_c0_g2d359413	MC_2_2	MC_2_3	2.28946739638963	310.349229191559	156.319348293974	-6.99626096881637	0.901015065155201	-7.76486569357334	8.17317848878514e-15	5.70992375707868e-12	0.101	0.202	0.399	0.314	0.105	0.161	0.123	0.195	0.293	0.278	0.111	0.193	0.209	0.158	0.226	0.114	0.056	0.032	3.934	6.368	15.161	0.188	0.185	0.153	0.020	0.099	0.105
Pdensi_DN18210_c1_g2	MC_2_2	MC_2_3	9.3173751910472	1005.63682816304	507.477101677044	-6.72078220852026	0.86680566214929	-7.75350519960348	8.93901284021365e-15	6.1687909585611e-12	0.000	0.181	0.140	0.458	1.518	1.177	0.583	0.700	0.378	0.131	0.142	0.466	0.842	1.356	0.677	0.458	0.310	0.070	7.158	50.234	23.917	15.176	0.310	0.228	0.305	0.158	0.101
Pdensi_DN40422_c0_g1d572790	MC_2_2	MC_2_3	0	725.271898644243	362.635949322121	-12.0952379908857	1.56378621274325	-7.73458538790149	1.03740632644921e-14	7.07286134953109e-12	0.000	0.000	0.000	0.000	0.441	0.000	0.000	0.381	0.433	0.857	0.000	0.852	0.000	0.418	0.000	0.000	0.000	0.000	10.867	3.769	45.384	1.098	2.201	0.729	0.000	0.000	0.000
Pdensi_DN8713_c0_g1	MC_2_2	MC_2_3	0.32398292973413	482.091478542475	241.207730736104	-10.5415247500215	1.36663553074164	-7.71348652431194	1.22426287587197e-14	8.24745090712415e-12	0.000	0.000	0.000	0.000	0.000	0.000	0.000	0.000	0.000	0.000	0.000	0.000	0.000	0.000	0.000	0.000	0.037	0.000	24.561	8.881	7.381	0.050	0.000	0.000	0.000	0.000	0.000
Pdensi_DN22800_c0_g1d302678	MC_2_2	MC_2_3	4.34536285277854	624.332677539596	314.339020196187	-7.25437024963111	0.941131958991402	-7.70813293537021	1.27671724219173e-14	8.49963238837008e-12	0.000	0.043	0.013	0.034	0.196	0.432	0.044	0.158	0.188	0.016	0.152	0.296	0.030	0.338	0.175	0.012	0.106	0.260	5.370	18.717	26.844	7.122	0.395	0.580	0.146	0.530	0.225
Pdensi_DN11496_c0_g1d210701	MC_2_2	MC_2_3	0.612101582700934	3086.60100031737	1543.60655095004	-12.3658875810789	1.60834080593736	-7.68859904283283	1.48754841615358e-14	9.78806857829057e-12	0.018	0.038	0.059	0.067	0.094	2.411	0.156	0.183	0.091	0.021	0.023	0.021	0.337	0.745	1.228	0.016	0.000	0.045	148.662	0.777	113.255	0.264	0.217	0.322	0.000	0.020	0.000
Pdensi_DN18979_c0_g1d217895	MC_2_2	MC_2_3	1.46040904318195	1866.42297746315	933.941693253165	-10.438291213835	1.36718474484628	-7.63487981648644	2.2603117800298e-14	1.47018991963593e-11	0.000	0.000	0.000	0.000	0.000	0.000	0.000	0.000	0.000	0.150	0.000	0.000	0.000	0.000	0.000	0.000	0.047	0.053	20.551	2.842	130.838	0.065	0.000	0.000	0.000	0.000	0.000
Pdensi_DN4173_c0_g1d448374	MC_2_2	MC_2_3	2237.80282791729	2.3689988100796	1120.08591336369	9.85643021305188	1.29682421624034	7.60043658162624	2.95133370008619e-14	1.89784172068724e-11	31.871	22.281	104.860	27.291	2.169	1.913	2.325	2.651	4.133	1.946	2.700	2.115	9.067	0.982	1.306	166.788	33.299	4.099	0.180	0.000	0.045	0.000	0.039	0.000	0.000	0.036	0.000
Pdensi_DN40371_c0_g1d318812	MC_2_2	MC_2_3	0	210.290964057227	105.145482028614	-10.3095008129369	1.3580555532573	-7.59136898944192	3.16543116947471e-14	2.01264515750825e-11	0.000	0.000	0.000	0.000	0.000	0.000	0.000	0.000	0.000	0.000	0.000	0.000	0.248	0.000	0.000	0.000	0.000	0.000	7.667	5.699	4.180	0.000	0.000	0.000	0.000	0.000	0.000
Pdensi_DN39368_c0_g2	MC_2_2	MC_2_3	0	816.341741941365	408.170870970683	-12.2658900500812	1.61678530821347	-7.58659173099176	3.28429863603346e-14	2.06502101350957e-11	0.000	0.000	0.000	0.000	0.000	0.000	0.000	0.000	0.027	0.000	0.029	0.000	0.000	0.000	0.000	0.000	0.000	0.000	1.878	21.384	43.079	0.000	0.000	0.000	0.000	0.000	0.000
Pdensi_DN23083_c0_g1d68985	MC_2_2	MC_2_3	25.5749067673274	4109.16973734689	2067.37232205711	-7.33574240077524	0.968411185540194	-7.57502857289206	3.59048601332108e-14	2.23272991782212e-11	0.110	0.118	0.292	1.501	1.695	4.030	2.837	1.995	3.071	2.841	3.348	3.458	1.075	3.319	1.234	0.198	1.214	0.760	139.920	10.431	195.277	6.636	22.124	5.991	0.284	0.041	0.197
Pdensi_GG_157845_c0_g1	MC_2_2	MC_2_3	30.0741657390842	7377.81602792377	3703.94509683143	-7.94197545744905	1.04894732972289	-7.57137678166088	3.69289245951156e-14	2.27144998368304e-11	0.051	0.000	0.022	3.597	4.106	11.271	5.943	4.410	4.588	4.872	5.727	7.573	1.946	7.112	2.247	0.086	2.157	0.321	203.554	56.929	355.786	33.826	117.673	60.012	0.045	0.000	0.000
Pdensi_GG_59459_c0_g1	MC_2_2	MC_2_3	0	289.594671110739	144.79733555537	-10.7712175895486	1.42343253974683	-7.56707275461357	3.81728133003913e-14	2.3227130742393e-11	0.000	0.000	0.000	0.000	0.000	0.000	0.000	0.000	0.000	0.000	0.000	0.000	0.000	0.000	0.000	0.000	0.000	0.000	13.900	6.843	3.692	0.461	0.000	0.000	0.000	0.000	0.000
Pdensi_DN21583_c1_g3	MC_2_2	MC_2_3	60.8061322658559	2186.31204636972	1123.55908931779	-5.16884741559274	0.685958417337489	-7.53521975232163	4.87513124758859e-14	2.93482901104833e-11	6.786	0.622	0.810	2.008	2.048	6.090	3.325	1.772	3.159	3.006	1.822	1.555	4.109	3.317	4.429	1.973	1.275	2.108	57.550	15.318	109.621	40.523	22.456	31.282	10.794	11.991	6.518
Pdensi_DN15822_c0_g1d345849	MC_2_2	MC_2_3	0	429.680991806062	214.840495903031	-11.3398683564714	1.50651197623041	-7.52723412451455	5.18263946154171e-14	3.08710738789181e-11	0.000	0.000	0.000	0.000	0.000	0.000	0.000	0.000	0.000	0.000	0.000	0.000	0.000	0.000	0.000	0.000	0.000	0.000	4.759	5.664	24.905	0.000	0.000	0.000	0.000	0.000	0.000
Pdensi_DN13590_c1_g1	MC_2_2	MC_2_3	149.496730818958	12940.4025016732	6544.94961624607	-6.43752418331558	0.859663490574144	-7.48842338182368	6.97058590846734e-14	4.10886995196198e-11	2.305	1.772	1.931	2.124	2.307	2.184	1.829	2.030	2.664	2.666	2.367	1.528	1.864	1.985	1.304	1.494	5.706	5.688	94.563	162.503	804.653	140.826	60.484	37.648	2.492	5.548	9.465
Pdensi_DN27693_c0_g1d368546	MC_2_2	MC_2_3	263.75314980711	0	131.876574903555	10.3733802687895	1.39136072653302	7.45556495233109	8.94835574273422e-14	5.22030468834891e-11	27.828	67.575	28.188	61.602	89.947	65.591	51.526	33.228	27.151	23.215	15.772	13.197	21.900	103.955	29.219	9.455	9.821	3.908	0.000	0.000	0.000	0.000	0.000	0.000	0.000	0.000	0.000
Pdensi_GG_133971_c0_g1	MC_2_2	MC_2_3	23.663376700034	2176.74563870204	1100.20450770104	-6.51881805811132	0.875263256502529	-7.44783699039294	9.48829525568183e-14	5.47881277478085e-11	1.523	1.310	0.980	0.856	0.750	0.571	0.634	0.631	0.650	0.526	0.348	0.502	1.082	1.207	0.480	0.872	0.686	0.524	6.008	105.454	64.016	0.998	0.605	0.034	0.170	0.478	0.270
Pdensi_GG_106603_c0_g1	MC_2_2	MC_2_3	2983.05475415561	185.381686519546	1584.21822033758	4.00853108955957	0.538680846302428	7.44138410911512	9.96357710315586e-14	5.69514041528670e-11	94.013	133.687	236.856	91.599	99.938	69.590	85.551	81.629	204.191	41.714	75.176	73.652	81.497	81.462	102.252	165.050	47.611	55.608	5.610	4.159	5.687	0.517	0.000	0.100	0.000	0.138	0.000
Pdensi_GG_37857_c0_g1	MC_2_2	MC_2_3	263.498616976526	12.2745107346982	137.886563855612	4.41415753991692	0.593852953680617	7.43308172933821	1.06096299967058e-13	5.98398277252914e-11	0.381	0.275	5.337	3.866	0.000	0.000	0.000	0.000	0.000	0.000	0.000	0.000	0.000	0.000	0.000	10.137	6.179	7.003	0.563	0.295	0.182	0.000	0.000	0.000	0.000	0.000	0.000
Pdensi_DN19239_c0_g1d357751	MC_2_2	MC_2_3	0	427.061551303408	213.530775651704	-11.3311174697198	1.52459747529861	-7.43220269828961	1.06803961975232e-13	5.98398277252914e-11	0.000	0.000	0.000	0.000	0.000	0.000	0.000	0.000	0.036	0.000	0.000	0.000	0.000	0.000	0.000	0.000	0.000	0.000	2.525	20.348	11.642	0.258	0.000	0.000	0.000	0.000	0.000
Pdensi_DN19678_c1_g1	MC_2_2	MC_2_3	30.227637380346	2040.70588895594	1035.46676316814	-6.08963944271284	0.823370480069594	-7.39598952126402	1.40359075296165e-13	7.78690132633275e-11	0.000	0.615	0.682	0.144	0.138	0.124	0.126	0.119	0.134	0.000	0.288	0.134	0.253	0.000	0.127	0.102	1.354	1.116	50.324	38.657	80.354	0.173	0.000	0.458	0.000	0.000	0.000
Pdensi_DN22925_c2_g2	MC_2_2	MC_2_3	0.32398292973413	989.695639821025	495.009811375379	-11.5753808274595	1.57359466021928	-7.3560117608981	1.89486328307008e-13	1.04103420837252e-10	0.000	0.000	0.000	0.000	0.000	0.000	0.000	0.000	0.000	0.031	0.034	0.000	0.000	0.015	0.015	0.000	0.015	0.000	2.030	32.114	46.088	0.387	0.049	0.000	0.000	0.000	0.016
Pdensi_DN17686_c1_g1	MC_2_2	MC_2_3	0	234.100760353489	117.050380176744	-10.4636300965279	1.42745368550558	-7.33027642351976	2.29678497818133e-13	1.24971604178197e-10	0.000	0.000	0.000	0.000	0.000	0.000	0.000	0.000	0.000	0.000	0.000	0.000	0.000	0.000	0.000	0.000	0.000	0.000	3.051	8.083	8.008	0.043	0.000	0.000	0.000	0.000	0.000
Pdensi_GG_154957_c0_g1	MC_2_2	MC_2_3	1.44115993590861	1136.30252006376	568.871839999834	-9.43749079732701	1.29329881845625	-7.29722370626776	2.93766146467232e-13	1.58320368536073e-10	0.000	0.037	0.326	0.259	0.331	0.296	0.188	0.376	0.262	0.101	0.065	0.266	0.000	0.159	0.039	0.125	0.000	0.000	3.235	56.629	31.684	2.095	0.064	0.070	0.081	0.039	0.104
Pdensi_DN21623_c0_g1d221548	MC_2_2	MC_2_3	0	681.834517138826	340.917258569413	-12.0061837789584	1.6502901870951	-7.27519552188094	3.45919064750652e-13	1.84668566378395e-10	0.000	0.000	0.000	0.000	0.000	0.000	0.000	0.000	0.000	0.057	0.000	0.000	0.000	0.000	0.000	0.000	0.000	0.000	2.235	43.674	8.740	0.178	0.000	0.000	0.000	0.000	0.000
Pdensi_GG_108914_c0_g1	MC_2_2	MC_2_3	0	478.206427243739	239.103213621869	-11.4942672246447	1.584119390331	-7.25593493445152	3.98896813070946e-13	2.10960494000548e-10	0.148	0.000	0.000	0.000	0.000	0.000	0.165	1.089	0.528	0.350	0.563	0.700	0.496	0.343	0.000	0.000	0.000	0.000	2.134	9.460	27.458	5.424	0.000	0.000	5.538	3.334	1.969
Pdensi_GG_152778_c0_g1	MC_2_2	MC_2_3	0	285.43248434343	142.716242171715	-10.7500072179055	1.48385269837447	-7.24465927762366	4.33527666375851e-13	2.2715244060071e-10	0.000	0.000	0.000	0.000	0.000	0.000	0.000	0.333	0.000	0.000	1.197	0.745	0.000	0.000	0.000	0.000	0.000	0.000	10.743	2.201	11.108	297.381	6.166	2.551	0.000	0.000	0.000
Pdensi_DN19548_c0_g1d484804	MC_2_2	MC_2_3	56.1276347770273	1669.31485356677	862.721244171899	-4.89356999084178	0.67617330510798	-7.23715348398783	4.58199520540595e-13	2.37877013471112e-10	0.395	2.937	1.068	2.755	6.155	8.494	3.872	3.410	2.520	1.665	1.629	1.596	2.773	7.253	5.296	1.406	2.529	0.959	30.227	21.409	86.503	3.987	7.274	2.050	0.000	0.122	0.065
Pdensi_DN18484_c0_g2d354240	MC_2_2	MC_2_3	0	258.117255645579	129.058627822789	-10.6046016371841	1.46556311989295	-7.23585459625828	4.62606750294766e-13	2.37981734415275e-10	0.000	0.000	0.000	0.000	0.000	0.000	0.000	0.000	0.000	0.000	0.000	0.000	0.000	0.000	0.000	0.000	0.000	0.000	2.719	10.892	7.397	1.982	0.000	0.000	0.000	0.000	0.000
Pdensi_DN26836_c1_g1	MC_2_2	MC_2_3	127.800558410424	1330.44826165736	729.124410033892	-3.38263360755724	0.46758860064801	-7.23420888120327	4.68250611268081e-13	2.38715005319263e-10	2.359	3.629	3.476	2.676	2.259	3.120	3.312	2.472	2.352	3.657	2.669	2.635	1.107	3.441	1.525	3.005	4.027	4.107	43.760	19.296	48.225	14.189	5.324	5.498	0.745	1.395	3.442
Pdensi_GG_136976_c0_g1	MC_2_2	MC_2_3	0	660.487118827351	330.243559413675	-11.9602219699838	1.65384750458194	-7.23175621503692	4.76787528978986e-13	2.40896899016633e-10	0.000	0.000	0.000	0.000	0.000	0.000	0.000	0.000	0.000	0.000	0.000	0.000	0.000	0.000	0.000	0.000	0.000	0.000	1.646	11.277	40.932	0.426	0.000	0.000	0.000	0.000	0.000
Pdensi_GG_53286_c1_g1	MC_2_2	MC_2_3	75.6302378836781	2926.47408060302	1501.05215924335	-5.27430437343798	0.732499467446556	-7.20042076183871	6.0027033211133e-13	3.00602633216955e-10	0.464	2.768	0.466	7.631	29.074	23.911	12.583	16.327	14.181	12.345	14.641	9.287	6.819	16.605	10.444	1.662	3.486	1.415	76.755	20.426	147.096	6.348	7.354	7.466	1.714	6.515	5.055
Pdensi_DN13206_c0_g1d339544	MC_2_2	MC_2_3	1.91357169146878	154.427418754529	78.170495222999	-6.27891510142799	0.873812716987336	-7.18565314896761	6.68866516958242e-13	3.32015951417833e-10	0.203	0.146	0.034	0.255	0.163	0.109	0.074	0.352	0.079	0.158	0.043	0.000	0.150	0.078	0.038	0.061	0.112	0.000	4.838	3.540	4.471	0.254	0.000	0.000	0.366	0.190	0.000
Pdensi_GG_56538_c0_g1	MC_2_2	MC_2_3	0	417.210027057003	208.605013528501	-11.2974022883141	1.57414234585074	-7.17686193887916	7.1329652145618e-13	3.5099150918402e-10	0.000	0.000	0.000	0.000	0.000	0.000	0.000	0.000	0.000	0.000	0.000	0.000	0.000	0.000	0.000	0.000	0.000	0.000	4.969	3.261	26.208	0.000	0.000	0.000	0.000	0.000	0.000
Pdensi_DN22278_c1_g3	MC_2_2	MC_2_3	534.774806455986	107.226798330819	321.000802393402	2.31774126672453	0.323271475449713	7.16964360527093	7.51932570680244e-13	3.65656187826164e-10	23.239	15.862	14.659	12.108	9.297	2.173	6.804	8.800	5.215	4.485	5.098	3.233	4.764	5.990	3.437	14.541	16.911	15.349	3.108	2.924	2.857	6.840	0.461	1.241	2.640	2.551	2.930
Pdensi_DN22286_c0_g1d222491	MC_2_2	MC_2_3	8.29004250353156	604.221908925123	306.255975714327	-6.23170463751745	0.869269172360993	-7.16890099828541	7.56022018372466e-13	3.65656187826164e-10	0.000	0.178	0.103	0.143	0.273	0.388	0.237	0.344	0.350	0.435	0.484	0.148	0.103	0.404	0.128	0.085	0.218	0.432	7.934	8.357	33.482	98.479	1.158	0.465	0.000	0.012	0.000
Pdensi_GG_114438_c1_g1	MC_2_2	MC_2_3	45.5383236329507	574.603104833749	310.07071423335	-3.6599704050119	0.512007221254452	-7.14827887787349	8.78726548646764e-13	4.2140150792223e-10	2.052	1.661	1.949	3.363	3.732	7.588	3.312	3.123	3.909	2.378	2.788	3.427	2.697	4.528	7.491	1.388	1.075	1.558	21.670	7.981	18.614	64.141	26.493	45.712	4.766	9.881	5.804
Pdensi_DN20518_c0_g1d291099	MC_2_2	MC_2_3	0.612101582700934	638.608379475107	319.610240528904	-10.0994975646879	1.41445190183874	-7.140219862944	9.31817524872401e-13	4.43106639474617e-10	0.000	0.000	0.000	0.034	0.065	0.000	0.030	0.042	0.000	0.000	0.034	0.000	0.000	0.000	0.000	0.012	0.000	0.034	1.938	20.410	29.450	0.244	0.092	0.936	0.000	0.000	0.016
Pdensi_DN5215_c0_g1d449211	MC_2_2	MC_2_3	0	192025.276426878	96012.638213439	-20.1437619404367	2.82221646964603	-7.13756799206942	9.49966362765274e-13	4.47972471134678e-10	0.000	0.230	0.000	0.000	0.258	0.000	0.000	0.223	8.357	0.676	0.000	0.000	0.549	0.000	0.000	0.000	0.000	0.000	35.514	12547.081	2759.399	3297.183	0.000	0.000	0.094	0.238	0.000
Pdensi_DN3030_c0_g1d326504	MC_2_2	MC_2_3	3.20893673933071	3196.58797681156	1599.89845677545	-10.0114187831914	1.40509322056301	-7.12509222639327	1.04011019387742e-12	4.86427732654011e-10	0.000	0.000	0.000	0.000	0.000	0.000	0.000	0.066	0.000	0.020	0.000	0.021	0.000	0.000	0.000	0.016	0.077	0.176	129.075	0.304	141.091	0.000	0.000	0.000	0.000	0.000	0.000
Pdensi_GG_73859_c0_g1	MC_2_2	MC_2_3	0	4316.84127658294	2158.42063829147	-27.8256301095528	3.90678156137709	-7.12239209497667	1.06069790055114e-12	4.91989940953997e-10	0.000	0.000	0.000	0.000	0.000	0.000	0.000	0.000	0.000	0.128	0.000	0.000	0.000	0.000	0.000	0.000	0.000	0.000	135.932	0.000	226.803	0.000	0.000	0.000	0.000	0.000	0.000
Pdensi_DN40077_c1_g2	MC_2_2	MC_2_3	14.7008769967315	2491.08595183663	1252.89341441668	-7.40314216989779	1.03984182776267	-7.11948872630603	1.08328147233205e-12	4.98379934604276e-10	0.222	0.599	0.277	0.630	0.536	0.361	0.428	0.579	0.587	0.456	0.562	0.263	0.371	0.768	0.312	0.401	0.608	0.276	18.892	6.854	179.477	0.504	0.750	0.225	0.426	0.062	0.267
Pdensi_DN23412_c0_g5	MC_2_2	MC_2_3	4.54627112486588	676.567214969246	340.556743047056	-7.24709293388156	1.0190006393067	-7.11196112576759	1.14405490145898e-12	5.22094990030329e-10	0.136	0.000	0.000	0.000	0.218	0.049	0.000	0.191	0.000	0.056	0.062	0.000	0.000	0.225	0.056	0.046	0.249	0.117	2.749	31.555	20.314	2.688	1.762	0.194	0.000	0.787	0.131
Pdensi_GG_106765_c0_g1	MC_2_2	MC_2_3	1.43008315624596	947.106483021212	474.268283088729	-9.37797677467708	1.32344727417911	-7.08602220703801	1.38021672661728e-12	6.2482963300655e-10	0.040	0.086	0.040	0.100	0.111	0.128	0.115	0.124	0.139	0.015	0.033	0.079	0.059	0.259	0.060	0.060	0.000	0.067	1.683	61.544	12.569	139.465	3.889	1.243	3.704	2.753	4.068
Pdensi_DN11511_c0_g1	MC_2_2	MC_2_3	2.48427060757106	3059.75597276524	1531.12012168641	-10.2897310805769	1.45997092385775	-7.04790137421906	1.81636299856056e-12	8.15748804464641e-10	0.048	0.000	0.000	0.000	0.029	0.000	0.183	0.174	0.210	0.168	0.091	0.014	0.013	0.055	0.000	0.055	0.053	0.091	0.165	201.597	42.608	675.334	0.074	0.024	0.075	0.013	0.014
Pdensi_DN15699_c0_g1d9643	MC_2_2	MC_2_3	60.4655598091572	1528.12498201672	794.295270912939	-4.66814665971628	0.663162598513469	-7.03921884343342	1.93320539646333e-12	8.61387613976906e-10	0.493	0.953	0.906	2.468	5.225	15.848	3.141	2.248	2.702	1.150	1.304	1.166	5.326	5.144	13.479	0.825	1.603	2.810	47.052	16.873	63.884	308.575	70.030	150.449	63.157	73.928	113.266
Pdensi_DN26459_c0_g1d139993	MC_2_2	MC_2_3	2.72601487518247	981.148009917677	491.93701239643	-8.50590811648667	1.21366592875196	-7.00844269825838	2.40985279460314e-12	1.06538085891408e-09	0.000	0.000	0.000	0.000	0.000	0.060	0.000	0.000	0.194	0.000	0.000	0.065	0.000	0.000	0.000	0.050	0.120	0.068	1.733	68.504	8.106	134.025	0.405	0.111	0.084	0.062	0.132
Pdensi_DN22937_c2_g1d546383	MC_2_2	MC_2_3	0	599.381775452738	299.690887726369	-11.8201857925372	1.69249655604268	-6.98387583143721	2.8714587304343e-12	1.25183596228973e-09	0.000	0.000	0.000	0.000	0.000	0.026	0.013	0.101	0.000	0.017	0.015	0.000	0.000	0.000	0.000	0.000	0.000	0.000	7.484	1.474	40.620	0.018	0.000	0.075	0.000	0.000	0.000
Pdensi_DN16403_c0_g1d398588	MC_2_2	MC_2_3	10.3730632380025	637.894668824869	324.133866031436	-5.9824003874917	0.856628095599748	-6.98366119232088	2.87585133062954e-12	1.25183596228973e-09	0.108	0.197	0.269	0.405	0.155	1.028	0.293	0.190	0.252	0.265	0.136	0.474	0.371	0.235	0.730	0.127	0.144	0.627	14.352	6.600	32.058	3.781	4.641	11.564	0.321	0.606	0.168
Pdensi_DN10717_c0_g1d519407	MC_2_2	MC_2_3	57.4906905842227	671.84813983982	364.669415212022	-3.55374390252846	0.50902586828188	-6.98146032248507	2.92127415410399e-12	1.26190123536211e-09	2.475	0.584	0.780	5.217	4.703	23.744	6.587	3.099	3.699	2.325	2.853	2.605	2.744	3.497	7.622	0.954	2.392	1.623	17.225	22.104	16.166	55.073	72.961	397.393	7.747	11.667	15.834
Pdensi_DN20767_c3_g2	MC_2_2	MC_2_3	0.730204521590977	244.632799050108	122.68150178585	-8.64492353305238	1.23938385438173	-6.9751784344205	3.05482844873324e-12	1.30959569891604e-09	0.065	0.042	0.000	0.163	0.156	0.167	0.297	0.094	0.273	0.091	0.148	0.093	0.058	0.120	0.015	0.000	0.029	0.033	9.225	3.096	8.245	2.161	1.310	2.334	0.142	0.044	0.094
Pdensi_DN17518_c0_g1d474702	MC_2_2	MC_2_3	73.9812728835786	4229.52217172047	2151.75172230202	-5.83811946069356	0.839725575465706	-6.95241353993033	3.59088917457294e-12	1.52782884669724e-09	1.384	2.840	2.159	5.263	17.403	18.072	6.023	6.682	6.012	3.802	5.801	4.215	8.104	13.740	15.063	1.985	2.094	2.383	17.419	67.586	260.638	163.449	15.957	5.223	0.130	0.561	0.316
Pdensi_DN20349_c0_g1d536683	MC_2_2	MC_2_3	622.528594139493	2988.26649873297	1805.39754643623	-2.26177546486119	0.325795848976427	-6.94230903176683	3.85742218222472e-12	1.62898363020696e-09	16.628	34.281	21.226	56.550	99.078	193.412	50.041	42.836	36.236	29.458	44.405	42.311	65.515	108.740	130.966	23.394	17.251	14.333	70.486	82.720	93.710	250.026	699.939	703.955	53.016	32.672	34.161
Pdensi_DN38163_c0_g1	MC_2_2	MC_2_3	0	221.317207423352	110.658603711676	-10.3825686164112	1.49647549923098	-6.93801443575033	3.9764909320235e-12	1.66682717675071e-09	0.000	0.000	0.000	0.044	0.000	0.000	0.038	0.000	0.000	0.000	0.000	0.000	0.039	0.000	0.000	0.000	0.000	0.000	2.907	3.961	11.355	0.106	0.000	0.071	0.000	0.039	0.000
Pdensi_GG_126243_c0_g1	MC_2_2	MC_2_3	0	447.699839218298	223.849919609149	-11.3991722204621	1.64747560938993	-6.91917510371113	4.54281068852893e-12	1.89021008266526e-09	0.000	0.000	0.000	0.000	0.000	0.000	0.000	0.000	0.000	0.000	0.000	0.000	0.000	0.000	0.000	0.000	0.000	0.000	1.316	9.012	26.189	0.000	0.000	0.000	0.000	0.000	0.000
Pdensi_DN20153_c0_g1d219497	MC_2_2	MC_2_3	1.70215331079337	388.56934340541	195.135748358102	-7.92083446077397	1.14653952819848	-6.9084704591212	4.89906976197284e-12	2.02356612912788e-09	0.076	0.139	0.080	0.067	0.071	0.798	0.152	0.212	0.482	0.075	0.265	0.575	0.030	0.315	0.364	0.005	0.113	0.048	13.532	2.429	16.691	0.546	1.697	4.113	0.034	0.320	0.129
Pdensi_DN22044_c0_g1d541947	MC_2_2	MC_2_3	0.730204521590977	205.329736053678	103.029970287634	-8.39831164742696	1.21995086086171	-6.88413928532729	5.81379697025966e-12	2.38399378951488e-09	0.000	0.045	0.069	0.000	0.000	0.000	0.037	0.000	0.000	0.000	0.000	0.000	0.000	0.000	0.000	0.000	0.038	0.044	3.571	6.877	6.388	0.000	0.043	0.000	0.000	0.000	0.042
Pdensi_DN35038_c0_g1d375103	MC_2_2	MC_2_3	0	206.520018628509	103.260009314255	-10.2832006034147	1.49472313231058	-6.87966913813578	5.99917310273402e-12	2.44231084559362e-09	0.000	0.000	0.057	0.145	0.139	0.125	0.127	0.000	0.203	0.068	0.073	0.136	0.000	0.000	0.194	0.000	0.000	0.000	8.165	1.810	7.422	1.220	0.212	0.583	0.000	0.000	0.138
Pdensi_GG_106105_c0_g1	MC_2_2	MC_2_3	0.32398292973413	7571.70473321067	3786.0143580702	-14.503846709632	2.11242431440272	-6.86597224371229	6.60399144359792e-12	2.66933334150228e-09	0.000	0.000	0.000	0.000	0.000	0.000	0.000	0.000	0.279	0.040	0.000	0.000	0.038	0.000	0.000	0.000	0.038	0.000	6.415	462.869	137.027	37.663	0.209	0.069	0.000	0.000	0.000
Pdensi_DN23116_c1_g4	MC_2_2	MC_2_3	5.41673214467221	1887.33965439048	946.378193267575	-8.42653090583472	1.22902831906616	-6.85625446957755	7.06894122303398e-12	2.83700174417764e-09	0.000	0.000	0.000	1.556	5.831	5.568	1.154	2.371	1.784	0.778	1.792	1.227	3.054	5.017	4.652	0.170	0.308	0.000	4.207	21.834	128.249	307.106	59.690	67.802	0.000	0.106	0.000
Pdensi_DN22984_c0_g1d364296	MC_2_2	MC_2_3	28.6027253703892	2867.63958624936	1448.12115580987	-6.64203480670642	0.969340564073274	-6.85211684404898	7.27650821332534e-12	2.89973976602574e-09	0.000	0.170	0.000	1.985	8.560	9.911	2.436	4.765	2.417	1.663	3.366	1.292	4.011	6.691	7.503	1.122	1.013	0.383	9.355	33.039	192.190	163.661	2.681	0.630	0.000	0.000	0.000
Pdensi_GG_147061_c1_g1	MC_2_2	MC_2_3	7.38541722018166	3357.60199918864	1682.49370820441	-8.8307782308375	1.2898586447702	-6.84631472343294	7.57766746809632e-12	2.99863669010234e-09	0.000	0.000	0.000	0.436	1.320	2.208	1.328	1.202	2.300	1.420	1.534	1.405	0.900	1.862	0.943	0.079	0.511	0.036	1.744	94.653	175.926	34.434	257.307	181.019	0.045	0.000	0.000
Pdensi_DN22455_c0_g2d543632	MC_2_2	MC_2_3	0.812443183713695	362.012975402061	181.412709292887	-9.13391794044474	1.33460463669392	-6.84391293819512	7.70587642600161e-12	3.02655252139171e-09	0.000	0.000	0.000	0.000	0.000	0.000	0.000	0.000	0.056	0.000	0.000	0.168	0.000	0.000	0.000	0.000	0.000	0.059	3.535	8.221	17.891	0.358	0.000	0.000	0.000	0.000	0.000
Pdensi_GG_151384_c0_g1	MC_2_2	MC_2_3	356.822606127075	6.0007139452182	181.411660036146	5.88610742968115	0.860164790605116	6.84299972978474	7.75517981907467e-12	3.02655252139171e-09	1.051	14.066	23.420	5.224	21.069	87.676	9.457	25.521	18.821	2.577	4.673	9.520	3.726	10.589	10.438	7.442	12.882	10.703	0.282	0.000	0.215	0.000	0.000	0.101	0.000	0.000	0.000
Pdensi_DN15972_c0_g1d277447	MC_2_2	MC_2_3	3.42589350983745	679.348662444668	341.387277977252	-7.62918985657345	1.11529773863453	-6.84049612250981	7.89193837241795e-12	3.05882882615334e-09	0.000	0.096	0.038	0.127	0.061	0.014	0.014	0.053	0.148	0.133	0.208	0.045	0.042	0.044	0.043	0.115	0.084	0.096	0.872	21.336	32.860	0.209	0.000	0.052	0.000	0.028	0.030
Pdensi_GG_75395_c0_g1	MC_2_2	MC_2_3	0	341.373371628027	170.686685814013	-11.0079246069621	1.61233103217901	-6.82733532212999	8.65063368465722e-12	3.33008203365567e-09	0.000	0.000	0.000	0.000	0.000	0.000	0.000	0.000	0.000	0.000	0.000	0.000	0.000	0.000	0.000	0.000	0.000	0.000	2.123	4.508	21.367	0.000	0.000	0.000	0.000	0.000	0.000
Pdensi_GG_154507_c0_g1	MC_2_2	MC_2_3	3.56878394583217	1351.98351483478	677.776149390305	-8.61633289853272	1.26311455101034	-6.82149761606397	9.009626481642e-12	3.44484286042674e-09	0.019	0.119	0.000	0.324	0.510	0.674	0.463	0.614	0.333	0.432	0.397	0.110	0.164	0.318	0.187	0.000	0.164	0.140	54.101	1.633	58.566	2.604	5.060	0.941	0.000	0.000	0.000
Pdensi_GG_126513_c0_g1	MC_2_2	MC_2_3	0	282.850901808036	141.425450904018	-10.7367778744615	1.58708895335602	-6.76507630637704	1.33238957151146e-11	5.06021886393898e-09	0.000	0.172	0.000	0.604	0.579	0.866	0.353	0.000	0.000	0.187	0.000	0.000	0.000	0.183	0.000	0.000	0.000	0.000	8.255	1.288	14.133	0.000	0.194	0.000	0.000	0.178	0.192
Pdensi_DN22472_c0_g1d126278	MC_2_2	MC_2_3	3.49151700246619	1544.20044623819	773.845981620326	-8.86523840126071	1.31076148128804	-6.76342609072485	1.34766138063122e-11	5.0840974804773e-09	0.000	0.000	0.000	0.000	0.000	0.000	0.000	0.000	0.000	0.013	0.000	0.000	0.000	0.013	0.000	0.000	0.051	0.238	32.700	2.440	93.488	0.052	0.000	0.000	0.000	0.000	0.000
Pdensi_DN19719_c0_g1d360250	MC_2_2	MC_2_3	0	445.371258047335	222.685629023667	-11.3917046181395	1.68673966787511	-6.75368276154335	1.44138734828318e-11	5.40167067977804e-09	0.000	0.000	0.000	0.000	0.000	0.012	0.000	0.000	0.013	0.000	0.000	0.000	0.000	0.000	0.000	0.000	0.000	0.014	0.743	20.358	14.789	0.033	0.000	0.000	0.000	0.000	0.000
Pdensi_DN22135_c0_g1d222216	MC_2_2	MC_2_3	22.4584226419054	766.412328299596	394.43537547075	-5.09007643967351	0.754112779655564	-6.74975491331465	1.48095102540166e-11	5.51342477798878e-09	2.194	1.544	0.991	1.625	1.041	1.076	0.902	0.456	0.547	0.570	0.431	0.371	0.834	1.143	0.583	0.701	0.737	0.530	4.613	24.461	33.293	0.731	0.048	0.279	0.734	1.163	0.855
Pdensi_DN40533_c0_g1d319005	MC_2_2	MC_2_3	0	189.417049467362	94.7085247336808	-10.158083003217	1.50935051530436	-6.73010205397425	1.69544129544273e-11	6.27069490369368e-09	0.000	0.000	0.000	0.000	0.000	0.000	0.269	0.000	0.000	0.000	0.000	0.000	0.000	0.281	0.000	0.000	0.000	0.000	1.885	7.890	5.599	84.168	10.373	4.402	0.000	0.000	0.000
Pdensi_GG_16343_c2_g1	MC_2_2	MC_2_3	34.0807214141577	2725.5680555575	1379.82438848583	-6.30820846463597	0.937631117241357	-6.7278147542667	1.72229988490241e-11	6.3286692134323e-09	2.196	1.429	1.763	1.945	1.069	0.954	1.703	2.306	0.262	1.558	1.387	0.259	1.463	1.268	0.244	2.360	0.472	0.268	16.031	140.174	63.778	28.385	0.536	0.000	0.000	1.727	1.063
Pdensi_GG_80966_c0_g1	MC_2_2	MC_2_3	3.61252439340819	615.016857652334	309.314691022871	-7.3265280642165	1.08927815087234	-6.72603967898289	1.74343040459849e-11	6.36498320873675e-09	0.072	0.000	0.036	0.045	0.000	0.000	0.000	0.000	0.042	0.084	0.000	0.000	0.000	0.000	0.000	0.261	0.040	0.045	24.851	2.220	24.893	1.576	1.241	0.147	0.000	0.000	0.000
Pdensi_DN18173_c1_g1	MC_2_2	MC_2_3	0	311.736832042325	155.868416021163	-10.8769400765173	1.61889487490657	-6.7187439067932	1.83297725850737e-11	6.64900750669326e-09	0.000	0.000	0.000	0.000	0.000	0.000	0.000	0.000	0.000	0.032	0.000	0.000	0.000	0.000	0.000	0.000	0.000	0.000	1.065	12.036	12.137	0.719	0.017	0.028	0.000	0.000	0.000
Pdensi_DN16602_c0_g1d279250	MC_2_2	MC_2_3	27.5526468099443	1458.81384658685	743.183246698399	-5.71323790183968	0.853785710685627	-6.69165322203823	2.20663287364272e-11	7.95343573590408e-09	1.662	0.656	0.641	2.593	0.614	0.632	2.533	0.604	0.715	1.875	0.490	0.588	1.336	0.640	0.240	1.595	0.431	0.470	8.264	34.645	76.120	6.225	0.181	0.117	1.617	0.497	0.315
Pdensi_DN19690_c0_g1d534704	MC_2_2	MC_2_3	0	345.054498191831	172.527249095916	-11.0235263305042	1.6479454928083	-6.68925421296476	2.2431078139379e-11	8.03373322627328e-09	0.000	0.000	0.000	0.000	0.000	0.000	0.000	0.000	0.101	0.000	0.000	0.000	0.000	0.000	0.000	0.000	0.000	0.000	1.333	20.274	6.132	0.000	0.000	0.000	0.000	0.000	0.000
Pdensi_DN5114_c0_g1d261767	MC_2_2	MC_2_3	1209.94189729218	123.311836089298	666.626866690742	3.29342160305359	0.493587258292946	6.67242022098336	2.51618842602654e-11	8.95509878314402e-09	31.454	355.501	107.130	120.602	147.503	33.051	280.028	88.796	61.401	216.757	128.898	80.456	33.288	112.938	60.879	33.751	47.811	24.088	5.247	2.097	3.023	1.283	2.827	0.145	0.590	0.000	0.057
Pdensi_DN17565_c0_g1	MC_2_2	MC_2_3	0	516.675904503276	258.337952251638	-11.6059916607491	1.74154996759712	-6.66417379729982	2.66158353698479e-11	9.41335557443096e-09	0.000	0.016	0.000	0.000	0.055	0.000	0.033	0.253	0.089	0.036	0.116	0.181	0.000	0.000	0.000	0.000	0.000	0.000	0.576	28.210	12.713	0.091	0.000	0.000	0.000	0.000	0.000
Pdensi_GG_68468_c1_g1	MC_2_2	MC_2_3	0	17434.5812610208	8717.29063051038	-16.6825464434939	2.50481769842799	-6.66018387444475	2.73485212105852e-11	9.61241067245089e-09	0.000	0.000	0.000	0.000	0.000	0.000	0.000	0.000	0.619	0.428	0.000	0.000	0.045	0.047	0.000	0.000	0.000	0.000	8.832	876.442	516.401	99.412	0.000	0.082	0.000	0.000	0.000
Pdensi_DN32287_c0_g1	MC_2_2	MC_2_3	1.62488636742739	159379.459879014	79690.5423826905	-16.6365125039008	2.49876648377803	-6.65789004771149	2.77786454631796e-11	9.70332092265684e-09	0.000	0.000	0.000	0.157	0.075	0.000	0.000	0.000	7.397	1.828	0.000	0.000	0.347	0.215	0.000	0.000	0.000	0.155	28.705	8973.842	3777.123	27.102	0.306	0.126	0.095	0.000	0.075
Pdensi_DN22173_c1_g1d298907	MC_2_2	MC_2_3	0.32398292973413	343.01358330469	171.668783117212	-10.0478458420275	1.51036355849105	-6.65260081623394	2.87958437039903e-11	9.99692762896568e-09	0.000	0.000	0.030	0.113	0.054	0.097	0.164	0.265	0.228	0.369	0.285	0.286	0.000	0.035	0.034	0.000	0.017	0.000	9.720	16.641	1.872	0.428	0.037	0.000	0.023	0.000	0.000
Pdensi_DN16207_c0_g1d278359	MC_2_2	MC_2_3	0	228.944430504293	114.472215252147	-10.4315694957304	1.57009384327394	-6.64391465543146	3.05459488553811e-11	1.05398424013921e-08	0.000	0.000	0.000	0.000	0.000	0.000	0.000	0.000	0.000	0.000	0.000	0.000	0.000	0.000	0.000	0.000	0.000	0.000	1.407	10.304	6.817	0.071	0.019	0.032	0.000	0.000	0.000
Pdensi_DN38625_c1_g4	MC_2_2	MC_2_3	1.58405037190332	266.469495659284	134.026773015594	-7.44725697538368	1.12168638632976	-6.63933971754056	3.15091426579972e-11	1.08062991801863e-08	0.000	0.040	0.093	0.000	0.022	0.221	0.000	0.019	0.153	0.022	0.000	0.022	0.042	0.043	0.148	0.017	0.083	0.047	3.384	2.768	15.805	0.309	0.000	0.000	0.117	0.000	0.022
Pdensi_DN18746_c0_g2d480199	MC_2_2	MC_2_3	1.26560583200052	1461.52271646192	731.394161146958	-10.1037032216505	1.52357629308164	-6.63157025186737	3.32134396009742e-11	1.13221814466261e-08	0.028	0.030	0.000	0.018	0.034	0.120	0.122	0.116	0.033	0.082	0.053	0.033	0.047	0.064	0.032	0.064	0.047	0.018	20.980	0.277	99.943	0.105	0.034	0.000	0.022	0.079	0.017
Pdensi_GG_32756_c0_g1	MC_2_2	MC_2_3	0.406221591856847	12314.683136927	6157.54467925943	-15.2036274683108	2.29687039823371	-6.6192796424223	3.60953462560704e-11	1.22309188858594e-08	0.000	0.000	0.000	0.000	0.000	0.000	0.000	0.000	0.117	0.546	0.000	0.000	0.037	0.000	0.000	0.000	0.000	0.021	5.724	136.588	863.124	0.125	0.020	0.000	0.000	0.000	0.000
Pdensi_GG_23962_c0_g1	MC_2_2	MC_2_3	0	621.654072504635	310.827036252317	-11.8728287539948	1.7990035816857	-6.59966932521045	4.12075863564598e-11	1.38800886710675e-08	0.000	0.000	0.162	0.000	0.000	0.000	0.000	0.000	0.000	0.000	0.000	0.191	0.000	0.000	0.000	0.000	0.000	0.000	0.359	16.205	33.898	0.000	0.000	0.000	0.000	0.000	0.000
Pdensi_GG_103202_c0_g1	MC_2_2	MC_2_3	0.730204521590977	173.89906903695	87.3146367792704	-8.1533166673095	1.23821330989496	-6.58474319582398	4.55672295197226e-11	1.51687285989795e-08	0.000	0.000	0.000	0.000	0.000	0.177	0.000	0.000	0.028	0.000	0.000	0.000	0.000	0.000	0.133	0.000	0.026	0.030	6.167	5.542	2.771	17.323	0.058	0.096	0.000	0.000	0.000
Pdensi_DN18506_c0_g2	MC_2_2	MC_2_3	0	392.912486564985	196.456243282492	-11.210846343429	1.70255062645026	-6.58473596570995	4.55694469114744e-11	1.51687285989795e-08	0.000	0.000	0.000	0.000	0.000	0.000	0.000	0.000	0.000	0.039	0.000	0.000	0.000	0.000	0.000	0.000	0.000	0.000	0.757	9.031	22.177	0.050	0.000	0.000	0.000	0.000	0.000
Pdensi_DN25462_c0_g1d366549	MC_2_2	MC_2_3	0	113.866709912362	56.9333549561811	-9.42395469880445	1.43139192909212	-6.58376962121182	4.58667654552673e-11	1.51784124186121e-08	0.000	0.000	0.000	0.000	0.000	0.000	0.000	0.152	0.000	0.000	0.000	0.170	0.322	0.000	0.000	0.000	0.000	0.000	2.879	2.849	3.732	0.661	0.000	0.000	0.000	0.162	0.000
Pdensi_DN41637_c0_g1d153156	MC_2_2	MC_2_3	0	309.339408327872	154.669704163936	-10.8657617486096	1.65665625589301	-6.55885112554774	5.42239021483878e-11	1.78396638068196e-08	0.098	0.058	0.000	0.034	0.000	0.000	0.000	0.000	0.000	0.000	0.000	0.000	0.000	0.031	0.000	0.000	0.000	0.000	1.142	5.869	18.227	1.334	0.000	0.000	0.333	0.169	0.000
Pdensi_DN19017_c1_g2d481949	MC_2_2	MC_2_3	4.90845611234471	896.266523996315	450.58749005433	-7.47057664460821	1.13920695996948	-6.5576992654683	5.46442671611398e-11	1.78704547261079e-08	0.826	0.406	0.279	0.961	0.516	0.381	0.347	0.311	0.328	0.306	0.213	0.089	0.312	0.516	0.232	0.272	0.145	0.047	1.602	53.761	16.502	0.533	0.046	0.000	0.000	0.000	0.000
Pdensi_DN19355_c0_g1	MC_2_2	MC_2_3	0.730204521590977	711.301418906506	356.015811714048	-10.1063471737184	1.5413372653065	-6.55686941540902	5.49490903078882e-11	1.78704547261079e-08	0.087	0.522	0.201	0.000	0.173	1.141	0.000	0.000	0.000	0.000	0.000	0.000	0.481	0.961	1.742	0.000	0.032	0.036	0.800	42.541	13.668	11.052	0.000	0.000	0.000	0.000	0.000
Pdensi_DN14318_c0_g1d273819	MC_2_2	MC_2_3	0.205879990844087	462.202999186342	231.204439588593	-10.4894558267565	1.60126748323474	-6.55072056141839	5.72601170875683e-11	1.85156314614361e-08	0.000	0.071	0.000	3.718	4.037	0.784	2.173	2.505	1.551	0.802	1.425	0.420	0.025	0.254	0.000	0.020	0.000	0.000	1.338	26.095	9.725	53.814	4.213	1.667	0.000	0.000	0.000
Pdensi_DN13080_c0_g1d271193	MC_2_2	MC_2_3	1.21866477557054	277.591250869079	139.404957822325	-8.10218845643268	1.23718460493201	-6.54889207652072	5.79655007743733e-11	1.86372258967059e-08	0.000	0.000	0.000	0.000	0.000	0.000	0.000	0.000	0.051	0.051	0.000	0.000	0.000	0.000	0.049	0.000	0.000	0.109	3.075	10.003	9.544	0.331	0.054	0.000	0.000	0.000	0.000
Pdensi_DN14284_c0_g1d273531	MC_2_2	MC_2_3	0	287.319189912872	143.659594956436	-10.759287721478	1.64535847580785	-6.53917543178262	6.18589306680653e-11	1.97229191629039e-08	0.000	0.000	0.000	0.000	0.000	0.000	0.000	0.000	0.000	0.000	0.000	0.000	0.000	0.000	0.000	0.000	0.000	0.000	0.927	13.497	8.766	0.065	0.000	0.000	0.000	0.000	0.000
Pdensi_DN31787_c0_g1d144712	MC_2_2	MC_2_3	16.7515045775616	640.906191393696	328.828847985629	-5.23638970651874	0.800825504337624	-6.53873993542431	6.20392947444141e-11	1.97229191629039e-08	0.000	0.000	0.000	1.620	4.186	4.607	1.563	1.339	1.059	0.452	0.970	0.452	1.566	1.623	2.710	0.802	0.552	0.157	5.664	25.197	21.251	9.347	0.000	0.000	0.000	0.000	0.000
Pdensi_DN23166_c0_g1d547330	MC_2_2	MC_2_3	13645.5047602548	857.663457060197	7251.58410865752	3.99191762583514	0.610970567654121	6.53373147116151	6.41509219572293e-11	2.02802925794173e-08	680.464	997.143	616.616	538.383	498.938	540.009	275.948	250.815	442.265	238.390	215.680	339.771	440.168	1237.658	433.053	780.993	301.942	143.140	27.910	16.264	27.455	1.572	3.255	2.486	11.996	21.955	24.531
Pdensi_DN20930_c0_g1	MC_2_2	MC_2_3	19.7250982669888	1245.27417297047	632.499635618727	-5.98143445156705	0.919306456364301	-6.50646409601277	7.69402810408727e-11	2.41883145752272e-08	0.073	0.244	0.506	0.693	0.598	0.320	0.375	0.273	0.508	0.212	0.195	0.248	0.101	0.354	0.082	0.404	0.957	0.344	3.862	36.194	61.145	9.085	0.067	0.000	0.000	0.000	0.044
Pdensi_DN21807_c0_g1	MC_2_2	MC_2_3	1.21866477557054	211.686956945974	106.452810860772	-7.73063110964463	1.18834645389777	-6.50536809723141	7.75033633304952e-11	2.42307200229064e-08	0.000	0.000	0.000	0.000	0.000	0.000	0.000	0.000	0.000	0.000	0.000	0.000	0.000	0.000	0.085	0.000	0.000	0.094	5.177	3.883	8.477	2.420	0.373	0.460	2.689	6.025	8.027
Pdensi_DN17796_c2_g1	MC_2_2	MC_2_3	2.07804901571421	989.136558097515	495.607303556615	-8.9066278670098	1.37083491264754	-6.49722864864023	8.18130731142415e-11	2.54375724252126e-08	0.187	0.251	0.269	0.059	0.000	0.000	0.051	0.000	0.164	0.327	0.000	0.131	0.125	0.065	0.000	0.051	0.051	0.066	0.265	63.353	15.469	6.328	0.000	0.000	0.000	0.000	0.000
Pdensi_DN17083_c0_g1d215848	MC_2_2	MC_2_3	0.64796585946826	1177.62979167667	589.13887876807	-10.8872692410372	1.67670576331191	-6.4932497276875	8.40042663756183e-11	2.59761389380519e-08	0.000	0.000	0.000	0.000	0.000	0.000	0.000	0.088	0.165	0.066	0.000	0.000	0.000	0.000	0.032	0.000	0.062	0.000	1.730	86.433	5.698	1010.607	2.732	0.286	0.000	0.000	0.000
Pdensi_DN18847_c0_g2	MC_2_2	MC_2_3	0.205879990844087	523.947188773214	262.076534382029	-10.6707519053195	1.64417580938591	-6.49003095922265	8.58187372429927e-11	2.63929929516656e-08	0.000	0.000	0.000	0.000	0.000	0.000	0.000	0.000	0.031	0.000	0.017	0.032	0.000	0.000	0.030	0.012	0.000	0.000	0.878	27.996	13.251	1.108	0.017	0.110	0.021	0.000	0.000
Pdensi_DN45633_c0_g1d248136	MC_2_2	MC_2_3	521.345486388717	116.668742235466	319.007114312092	2.15851586930498	0.332768409626602	6.48654080994962	8.78294977057527e-11	2.6865381709044e-08	25.666	30.264	33.168	10.126	14.458	9.703	15.216	15.829	13.787	17.071	9.284	19.987	17.731	18.873	14.571	14.957	14.776	16.014	3.913	2.598	3.232	1.460	0.780	0.000	0.000	0.000	0.000
Pdensi_GG_147052_c0_g1	MC_2_2	MC_2_3	0	577.282604939283	288.641302469641	-11.7660226911471	1.82003686557227	-6.46471668443241	1.01488774124188e-10	3.07391847037519e-08	0.000	0.000	0.000	0.019	0.036	0.000	0.033	0.124	0.017	0.087	0.057	0.018	0.000	0.000	0.000	0.000	0.000	0.000	0.291	31.540	14.506	0.134	0.000	0.030	0.070	0.000	0.054
Pdensi_GG_71436_c4_g1	MC_2_2	MC_2_3	0	155.977780041234	77.988890020617	-9.87771342936133	1.52797442836012	-6.46458032675486	1.01580326917396e-10	3.07391847037519e-08	0.000	0.000	0.000	0.000	0.000	0.000	0.000	0.000	0.000	0.000	0.000	0.000	0.000	0.000	0.000	0.000	0.000	0.000	2.156	2.903	7.781	1.272	0.000	0.000	0.000	0.000	0.000
Pdensi_GG_17837_c0_g1	MC_2_2	MC_2_3	5841.091252018	803.569343370337	3322.33029769417	2.86210913301594	0.442814670403731	6.46344695492235	1.02344422495723e-10	3.08056711712128e-08	187.605	299.408	303.822	285.798	267.378	192.079	299.418	412.159	464.543	352.590	545.398	399.420	213.801	384.731	169.744	239.683	161.437	116.360	14.776	21.218	30.180	0.746	0.203	0.380	1.935	4.164	1.417
Pdensi_DN20373_c2_g4	MC_2_2	MC_2_3	34.0772759335605	1389.48157190759	711.779423920573	-5.35202649482211	0.829142790873291	-6.454891188507	1.08296686326725e-10	3.24248300838979e-08	1.925	4.437	1.770	0.789	3.042	3.704	1.766	2.841	5.057	3.342	4.137	4.701	3.214	4.092	4.724	0.989	0.747	1.271	5.094	63.486	43.635	20.441	1.074	0.474	0.320	0.092	0.181
Pdensi_GG_54411_c0_g1	MC_2_2	MC_2_3	0	149.900032543482	74.9500162717408	-9.82078736685306	1.52537109617767	-6.43829386269502	1.20823907311894e-10	3.59851750892918e-08	0.000	0.000	0.000	0.000	1.314	0.864	1.373	0.000	0.618	0.314	0.855	1.420	0.356	0.008	0.587	0.000	0.000	0.000	3.077	7.176	2.027	7.898	20.002	28.654	3.733	0.883	1.322
Pdensi_DN19641_c0_g1d359695	MC_2_2	MC_2_3	0	237.460367261943	118.730183630972	-10.4842220224393	1.62934097079926	-6.43463965513393	1.23766597134128e-10	3.66686083697699e-08	0.000	0.000	0.000	0.000	0.000	0.000	0.000	0.000	0.000	0.000	0.000	0.000	0.000	0.000	0.000	0.000	0.000	0.000	0.948	7.662	10.671	0.000	0.000	0.000	0.000	0.000	0.000
Pdensi_DN22260_c0_g1d222431	MC_2_2	MC_2_3	54.8809818954981	612.495959321854	333.688470608676	-3.47557290488635	0.542351742858764	-6.40833730258968	1.471151552202e-10	4.31344684124389e-08	1.529	0.799	1.078	1.103	0.436	4.856	1.614	0.914	1.389	0.750	1.172	1.480	0.678	0.515	2.626	1.695	2.286	0.802	17.875	11.349	21.783	118.937	40.274	265.800	1.915	2.634	1.253
Pdensi_DN49043_c0_g1d41722	MC_2_2	MC_2_3	168.942637079173	1320.07800853797	744.510322808571	-2.97097073751844	0.464231079291376	-6.39976699115767	1.55614244855946e-10	4.53912313809703e-08	5.385	18.971	20.942	7.643	18.847	45.776	12.241	8.832	20.889	8.357	8.041	11.464	17.097	23.677	47.690	3.017	4.324	7.371	36.587	29.965	43.099	43.361	17.167	14.210	56.812	197.976	194.959
Pdensi_DN20231_c0_g1	MC_2_2	MC_2_3	160.274173442236	3505.66900859929	1832.97159102076	-4.45368479675484	0.696231654407812	-6.39684330432085	1.58621957173078e-10	4.60312785256931e-08	0.813	1.626	0.648	7.801	5.263	8.681	4.006	4.352	6.805	4.499	11.733	7.376	4.868	8.651	4.142	1.321	6.922	5.519	48.900	107.239	131.010	383.104	23.903	7.229	42.951	57.175	32.732
Pdensi_DN13570_c0_g1d340125	MC_2_2	MC_2_3	13.7344665973604	1127.40493049193	570.569698544644	-6.35420442665849	0.994771182695283	-6.38760404120482	1.68504962502947e-10	4.86497898883509e-08	2.702	3.591	1.132	3.571	5.142	9.380	1.989	2.149	0.823	0.388	1.243	0.365	1.731	8.325	3.986	0.444	0.522	0.258	4.003	74.592	11.698	97.613	27.848	9.680	1.099	1.796	0.708
Pdensi_GG_89773_c0_g1	MC_2_2	MC_2_3	0	536.652826659117	268.326413329558	-11.6607523710633	1.82624797322672	-6.38508709770691	1.71299943722924e-10	4.92056914486947e-08	0.000	0.000	0.000	0.000	0.000	0.000	0.000	0.000	0.000	0.000	0.000	0.000	0.000	0.000	0.000	0.000	0.000	0.000	0.695	38.065	4.059	0.000	0.000	0.000	0.000	0.000	0.000
Pdensi_GG_90573_c0_g1	MC_2_2	MC_2_3	591.463125614923	2931.38810275038	1761.42561418265	-2.3094334588371	0.361823768963144	-6.38275773163024	1.7392695534354e-10	4.97079724695972e-08	2.581	8.161	9.250	32.785	105.132	104.957	22.303	35.722	25.481	4.350	24.474	8.651	34.997	62.532	86.244	15.844	20.407	15.457	76.204	103.043	62.698	142.002	331.796	51.939	217.210	87.216	153.892
Pdensi_DN15045_c0_g1d275416	MC_2_2	MC_2_3	1.05972584115643	550.276422403522	275.668074122339	-8.95679132726273	1.40520289212353	-6.37401999203637	1.84136571267521e-10	5.22894703046294e-08	0.000	0.000	0.038	0.000	0.000	0.041	0.000	0.040	0.045	0.045	0.097	0.000	0.043	0.000	0.000	0.035	0.042	0.000	5.494	0.985	38.943	0.058	0.000	0.000	0.000	0.000	0.000
Pdensi_DN25252_c1_g1	MC_2_2	MC_2_3	726.657336887913	31.2664663322211	378.961901610067	4.53756285062132	0.711946283132381	6.37346237788785	1.84807628135398e-10	5.22894703046294e-08	3.085	0.938	4.864	0.455	1.829	7.963	0.250	1.075	1.520	7.110	0.065	6.120	23.215	3.783	0.555	10.126	9.861	43.415	0.917	0.843	0.814	0.448	2.097	333.748	39.133	40.940	32.430
Pdensi_DN22053_c0_g1d495974	MC_2_2	MC_2_3	72.250493699073	367.297339026836	219.773916362954	-2.34458156979363	0.368098939695298	-6.36943309789052	1.89728156076534e-10	5.34146114231786e-08	3.728	3.668	2.781	3.976	5.607	5.811	3.923	4.686	5.457	5.491	5.952	5.451	4.057	5.201	4.606	2.169	2.334	1.848	9.883	9.200	11.345	8.423	4.747	1.708	1.847	2.641	2.525
Pdensi_DN17319_c0_g1d112878	MC_2_2	MC_2_3	0	205.833831234559	102.91691561728	-10.2779390313728	1.61389895894373	-6.36839064454165	1.91021891858831e-10	5.35126080025125e-08	0.000	0.000	0.000	0.000	0.000	0.000	0.000	0.000	0.000	0.000	0.000	0.000	0.000	0.000	0.000	0.000	0.000	0.000	1.906	2.604	12.389	0.050	0.000	0.000	0.000	0.000	0.000
Pdensi_DN17104_c0_g1d56860	MC_2_2	MC_2_3	29.2250665474057	1132.70801146608	580.966539006744	-5.28023848328592	0.829668634443071	-6.364273957193	1.96215650863581e-10	5.46968041924548e-08	3.298	1.054	1.309	0.613	0.340	1.477	0.449	0.334	0.767	0.542	0.488	0.536	1.946	0.844	1.395	0.656	0.972	0.927	11.620	9.607	72.081	16.587	18.403	21.698	3.143	6.170	3.588
Pdensi_DN18121_c0_g1	MC_2_2	MC_2_3	0.735742911422303	436.039432264233	218.387587587828	-9.07728905770522	1.4267963076847	-6.3620076732853	1.99133491582325e-10	5.52380687336304e-08	0.101	0.091	0.017	0.021	0.020	0.000	0.000	0.017	0.039	0.000	0.043	0.060	0.019	0.019	0.019	0.031	0.019	0.000	0.751	24.610	9.641	0.328	0.145	0.378	0.000	0.000	0.020
Pdensi_DN21800_c0_g2d297024	MC_2_2	MC_2_3	0.205879990844087	468.919803394947	234.562841692895	-10.5106843637871	1.65477590481607	-6.35172674027746	2.12911293131823e-10	5.87718256377738e-08	0.171	0.098	0.094	0.341	0.543	1.402	0.226	0.182	0.175	0.091	0.168	0.217	0.293	0.821	0.765	0.020	0.000	0.000	1.079	6.972	30.248	18.849	4.605	9.572	0.797	0.226	0.193
Pdensi_DN19486_c0_g1d287099	MC_2_2	MC_2_3	20.3302319609073	1745.7870514588	883.058641709856	-6.42066396606719	1.01205634609417	-6.34417637994809	2.23618516636086e-10	6.14277894145768e-08	1.553	1.179	1.313	0.697	0.878	0.806	0.771	0.614	0.736	0.468	0.552	0.614	0.884	0.938	0.890	0.795	0.439	0.553	1.888	75.493	63.445	5.423	0.106	0.274	0.773	2.114	2.883
Pdensi_DN20163_c2_g1	MC_2_2	MC_2_3	0	5106.02554739641	2553.0127736982	-14.9108888311249	2.35552154161337	-6.33018572222948	2.44866283551886e-10	6.67969932487048e-08	0.000	0.000	0.000	0.035	0.000	0.000	0.000	0.087	0.328	0.033	0.000	0.000	0.031	0.064	0.000	0.000	0.000	0.000	9.829	345.282	53.066	35.618	10.468	7.415	0.000	0.000	0.000
Pdensi_GG_91900_c1_g1	MC_2_2	MC_2_3	0	161.81399681395	80.9069984069751	-9.93072656351404	1.56889188503164	-6.32977113226243	2.45525104186941e-10	6.67969932487048e-08	0.000	0.000	0.000	0.000	0.000	0.000	0.000	0.000	0.000	0.000	0.000	0.000	0.000	0.000	0.000	0.000	0.000	0.000	2.026	2.474	8.799	0.047	0.000	0.000	0.000	0.000	0.000
Pdensi_DN10179_c0_g1d266668	MC_2_2	MC_2_3	0	181.296904763858	90.648452381929	-10.0947722350732	1.59565677354647	-6.32640578000794	2.50937402311139e-10	6.79428024975251e-08	0.000	0.000	0.000	0.000	0.000	0.000	0.000	0.000	0.000	0.000	0.000	0.000	0.000	0.000	0.000	0.000	0.000	0.000	1.862	2.629	10.394	0.000	0.000	0.000	0.000	0.000	0.000
Pdensi_DN21246_c1_g1d294447	MC_2_2	MC_2_3	0	541.139646454655	270.569823227328	-11.6727064645604	1.84541111349581	-6.32526073956956	2.52805336959112e-10	6.81226114659153e-08	0.000	0.000	0.000	0.000	0.000	0.000	0.000	0.000	0.000	0.019	0.000	0.000	0.000	0.000	0.000	0.000	0.009	0.000	4.109	0.549	39.944	0.000	0.000	0.000	0.000	0.000	0.000
Pdensi_DN20180_c0_g1	MC_2_2	MC_2_3	7.35686244314845	1088.39625395978	547.876558201464	-7.19405654022506	1.137761619088	-6.32299105500818	2.56548157692592e-10	6.88035409834521e-08	0.479	0.225	0.089	0.450	0.072	2.504	0.685	0.403	1.012	0.593	0.452	1.061	0.498	0.446	0.470	0.351	0.132	0.187	0.849	60.799	25.680	25.946	4.509	51.653	0.000	0.603	0.107
Pdensi_DN17547_c0_g1d216273	MC_2_2	MC_2_3	0.205879990844087	148.808524554672	74.5072022727583	-8.85190241845387	1.40136369177592	-6.31663462554538	2.67320583309664e-10	7.13544206053173e-08	0.064	0.137	0.079	0.000	0.000	0.408	0.052	0.169	0.293	0.297	0.281	0.942	0.035	0.055	0.072	0.014	0.000	0.000	2.522	4.794	4.889	135.293	6.300	5.828	0.000	0.000	0.000
Pdensi_DN23198_c0_g1d69216	MC_2_2	MC_2_3	2.10837490265021	1298.34997935777	650.229177130211	-9.32226680319284	1.47603835331032	-6.31573480613544	2.68880792521988e-10	7.14339262311468e-08	0.000	0.012	0.033	0.056	0.027	0.036	0.012	0.081	0.196	0.222	0.057	0.186	0.012	0.026	0.025	0.000	0.099	0.071	45.094	0.273	64.017	0.000	0.014	0.046	0.000	0.000	0.000
Pdensi_GG_24905_c0_g1	MC_2_2	MC_2_3	2372.10366793277	430.100140286861	1401.10190410981	2.46299134864108	0.39020322361172	6.31207329822556	2.75321761972077e-10	7.28033077872705e-08	43.272	73.149	67.505	37.345	25.034	27.435	34.178	24.248	26.713	32.627	23.195	26.583	31.772	36.996	29.934	77.014	70.154	61.490	17.774	7.556	10.865	1.328	0.995	0.287	2.444	1.998	1.543
Pdensi_DN19783_c0_g1d288157	MC_2_2	MC_2_3	0.32398292973413	8604.39219339645	4302.35808816309	-14.6860953448934	2.3284093985381	-6.3073509985461	2.83851620284477e-10	7.47097464588743e-08	0.000	0.000	0.000	0.016	0.000	0.000	0.000	0.000	0.208	0.178	0.000	0.015	0.000	0.015	0.000	0.000	0.014	0.016	1.443	403.483	287.579	0.724	0.000	0.000	0.020	0.000	0.000
Pdensi_DN19808_c0_g1d360932	MC_2_2	MC_2_3	0	206.212710138191	103.106355069095	-10.280594719996	1.63213139353294	-6.29887689234531	2.99809980496373e-10	7.85446628533738e-08	0.000	0.000	0.000	0.000	0.000	0.000	0.000	0.000	0.000	0.000	0.000	0.000	0.000	0.000	0.000	0.000	0.000	0.000	1.697	2.599	12.613	0.000	0.000	0.000	0.000	0.000	0.000
Pdensi_GG_27966_c0_g1	MC_2_2	MC_2_3	1.21866477557054	164165.811285384	82083.5149750799	-17.101120869084	2.71609253501601	-6.29622174083372	3.04988006287683e-10	7.9533001381601e-08	0.000	0.048	0.000	0.000	0.054	0.000	0.000	0.185	6.733	1.199	0.000	0.000	0.495	0.051	0.050	0.000	0.000	0.111	6.192	10871.524	2232.231	5397.276	0.109	1.355	0.411	0.150	0.000
Pdensi_DN13774_c0_g1d462387	MC_2_2	MC_2_3	1034.37804253242	108.193053139727	571.285547836073	3.25702491149732	0.518132007123104	6.2860909318877	3.25559300157565e-10	8.45080260427352e-08	11.475	14.932	38.643	31.889	12.640	9.848	9.290	8.757	10.950	8.756	6.188	11.635	4.024	10.325	2.287	47.043	29.120	15.792	4.082	2.040	2.947	11.471	108.861	103.406	2.672	2.248	4.488
Pdensi_DN22918_c2_g1	MC_2_2	MC_2_3	0	157.186946795626	78.5934733978131	-9.88923914647747	1.57879631282142	-6.26378403988334	3.75745768491661e-10	9.70899614036808e-08	0.000	0.055	0.000	0.127	0.000	0.055	0.000	0.000	0.178	0.000	0.000	0.000	0.000	0.000	0.000	0.000	0.000	0.000	5.144	1.119	6.928	1.071	0.435	0.941	0.000	0.057	0.061
Pdensi_DN20786_c2_g1	MC_2_2	MC_2_3	30.7572041441223	400.715362464693	215.736283304408	-3.71201457940847	0.593770353505914	-6.2515997262088	4.06269547494775e-10	1.04499914334701e-07	0.402	0.848	0.749	1.211	3.028	3.556	2.639	3.629	3.230	3.109	1.615	1.015	3.083	2.033	2.321	0.612	1.153	0.921	17.758	5.849	10.205	2.507	22.588	17.613	0.000	0.000	0.000
Pdensi_DN23030_c0_g1d223609	MC_2_2	MC_2_3	90.9750883998263	417.437799732317	254.206444066071	-2.19639426655327	0.351626004853711	-6.24639314565783	4.20039137668037e-10	1.07552826798004e-07	2.144	2.347	1.774	4.517	5.070	8.719	5.360	3.605	4.386	4.805	3.864	4.108	3.612	4.684	5.681	2.830	2.826	2.330	11.885	12.609	10.106	63.464	71.832	99.432	1.764	2.900	1.958
Pdensi_DN20800_c0_g1d494050	MC_2_2	MC_2_3	38.5112786661697	1522.71197172672	780.611625196445	-5.31166022507186	0.85104308184283	-6.24135292137046	4.33802223178794e-10	1.10576577501088e-07	0.609	0.561	0.826	0.632	0.472	1.629	0.744	0.452	1.148	1.149	0.670	1.260	0.418	0.855	1.129	0.591	1.207	1.546	31.945	6.922	87.815	7.079	2.250	7.355	1.474	3.221	2.617
Pdensi_DN19808_c0_g3	MC_2_2	MC_2_3	0	287.656652312974	143.828326156487	-10.760986129805	1.72622806556751	-6.23381483852032	4.55211103167146e-10	1.15513389713105e-07	0.000	0.000	0.000	0.000	0.000	0.000	0.000	0.000	0.022	0.000	0.000	0.000	0.000	0.000	0.000	0.000	0.000	0.000	0.493	12.294	10.438	0.112	0.046	0.000	0.000	0.000	0.000
Pdensi_DN21449_c0_g2	MC_2_2	MC_2_3	33.3779639699801	1924.71229047701	979.045127223497	-5.85058266196103	0.941109863822507	-6.21668403112652	5.07770781670556e-10	1.28275593719524e-07	0.643	0.481	0.519	1.301	1.141	1.929	1.307	1.901	3.108	2.854	1.670	2.721	0.767	0.966	0.892	0.967	0.894	1.041	92.663	2.747	68.327	27.408	7.745	9.345	5.249	7.147	10.713
Pdensi_DN11481_c0_g1	MC_2_2	MC_2_3	834.847762265168	24565.7663356183	12700.3070489417	-4.87896600926885	0.785846057365856	-6.20855187035368	5.34750727538372e-10	1.34490996310851e-07	3.205	1.820	2.491	5.467	1.065	0.444	0.605	0.773	0.700	2.050	2.036	0.662	1.033	0.897	0.233	21.128	35.288	16.281	162.092	362.494	1488.073	6.885	2.932	1.387	0.032	1.552	1.342
Pdensi_DN21118_c0_g1d220932	MC_2_2	MC_2_3	2.97273086155063	493.743633095277	248.358181978414	-7.43002444267982	1.19753000494201	-6.20445785242738	5.48857799882317e-10	1.37428164512126e-07	0.020	0.021	0.040	0.000	0.024	0.000	0.022	0.021	0.023	0.047	0.000	0.024	0.066	0.046	0.022	0.054	0.022	0.175	1.114	30.269	8.203	0.478	0.122	0.041	0.155	0.000	0.000
Pdensi_DN18693_c0_g2	MC_2_2	MC_2_3	1.01832317455778	1186.28004239596	593.64918278526	-10.2817243933929	1.65753180021355	-6.20303296266666	5.53852331135615e-10	1.38067822529966e-07	0.000	0.026	0.000	0.031	0.000	0.000	0.000	0.000	0.029	0.200	0.000	0.000	0.027	0.000	0.055	0.022	0.000	0.062	27.463	0.084	71.488	0.000	0.000	0.000	0.865	2.121	1.307
Pdensi_DN19983_c0_g1d288817	MC_2_2	MC_2_3	3.0499978049166	258.398733332715	130.724365568816	-6.42333448939047	1.03575426077782	-6.20160083586502	5.58916909250754e-10	1.38719254652113e-07	0.299	0.071	0.248	0.458	0.106	0.143	0.145	0.000	0.000	0.078	0.042	0.079	0.203	0.229	0.112	0.060	0.137	0.083	1.372	13.521	5.964	1.048	0.000	0.000	0.000	0.000	0.000
Pdensi_DN13693_c0_g1	MC_2_2	MC_2_3	0	372.23061444053	186.115307220265	-11.1329337998479	1.79641886667976	-6.19729285098436	5.74425639354894e-10	1.41945843143296e-07	0.000	0.000	0.000	0.000	0.000	0.000	0.000	0.000	0.000	0.000	0.000	0.000	0.000	0.000	0.000	0.000	0.000	0.000	0.604	24.959	4.190	1.502	0.082	0.000	0.000	0.000	0.000
Pdensi_DN26195_c0_g1d23710	MC_2_2	MC_2_3	15.3369032486605	1641.99217103635	828.664537142504	-6.73160926901313	1.08953454013213	-6.17842667768638	6.47435444695244e-10	1.58405917900119e-07	0.631	0.410	0.126	0.320	0.153	2.070	0.983	0.132	1.047	1.339	0.000	1.192	0.141	0.583	0.423	0.793	0.273	0.309	1.960	102.845	26.617	31.951	6.654	59.742	0.189	0.710	0.000
Pdensi_DN15539_c0_g1d182358	MC_2_2	MC_2_3	730.426302380776	3917.59930652626	2324.01280445352	-2.42321111715545	0.39223610700618	-6.17793995471526	6.49434031116625e-10	1.58405917900119e-07	32.172	25.391	19.255	18.766	27.251	51.021	19.626	21.033	26.239	22.793	23.001	26.073	32.270	36.263	34.315	19.631	25.540	18.676	73.038	116.412	132.737	48.134	2.247	0.498	8.542	15.444	11.598
Pdensi_GG_77262_c0_g1	MC_2_2	MC_2_3	4.23279830371982	1611.22060965458	807.726703979152	-8.59739100780397	1.39210546542342	-6.17581873022028	6.58214727842272e-10	1.59858605232354e-07	0.092	0.066	0.051	0.345	0.024	0.098	0.521	0.148	0.131	0.262	0.193	0.109	0.034	0.105	0.092	0.083	0.079	0.206	58.975	0.083	76.884	0.214	0.243	0.208	0.016	0.000	0.000
Pdensi_DN18400_c0_g3	MC_2_2	MC_2_3	0	306.243288481428	153.121644240714	-10.8512673289086	1.75762392595144	-6.17382772770036	6.66561692452976e-10	1.6119398740397e-07	0.000	0.000	0.000	0.000	0.000	0.000	0.000	0.000	0.000	0.000	0.000	0.000	0.000	0.000	0.000	0.000	0.000	0.000	1.242	2.123	21.731	0.041	0.017	0.000	0.000	0.000	0.000
Pdensi_DN14530_c0_g1d180005	MC_2_2	MC_2_3	4.02194659411899	572.791458970751	288.406702782435	-7.16643251238338	1.16239417266444	-6.16523437652521	7.03788182447503e-10	1.69472194333359e-07	0.189	0.116	0.402	0.135	0.129	0.434	0.324	0.616	1.133	0.378	0.408	1.277	0.030	0.186	0.212	0.049	0.208	0.068	0.736	21.737	23.861	8.013	0.099	0.000	0.334	0.907	1.358
Pdensi_GG_94850_c0_g1	MC_2_2	MC_2_3	143.867543798938	2929.56134955287	1536.7144466759	-4.34601277531082	0.705909402315354	-6.15661551051179	7.4315976550342e-10	1.78194596653846e-07	0.634	2.649	1.575	0.000	2.318	4.142	0.000	6.249	2.351	1.612	0.000	5.187	1.705	1.211	0.000	5.753	4.361	2.620	34.140	38.475	168.535	91.891	28.278	40.676	0.000	1.325	0.000
Pdensi_DN22532_c0_g2	MC_2_2	MC_2_3	0.205879990844087	438.223689702615	219.214784846729	-10.4133875991353	1.69758159324467	-6.13424865147819	8.5562603623651e-10	2.04296059656336e-07	0.000	0.000	0.000	0.000	0.000	0.038	0.019	0.000	0.021	0.000	0.000	0.000	0.000	0.000	0.000	0.016	0.000	0.000	0.524	9.978	25.141	1.064	0.281	1.140	0.000	0.000	0.000
Pdensi_DN21735_c0_g1d419790	MC_2_2	MC_2_3	109.031630948491	1728.56973340744	918.800682177967	-3.9875067703847	0.650219096346507	-6.13255869104731	8.64767894350154e-10	2.05611284056666e-07	0.809	4.367	2.187	7.137	12.021	12.403	6.623	9.869	7.948	6.686	5.101	4.538	9.322	8.881	6.779	3.067	3.185	3.304	92.194	13.586	41.500	6.945	76.629	83.187	0.728	0.187	0.048
Pdensi_GG_34953_c0_g1	MC_2_2	MC_2_3	0	101.94423763812	50.97211881906	-9.26459871644211	1.51279353941227	-6.12416597180963	9.11598357463501e-10	2.15839028670061e-07	0.098	0.000	0.000	0.000	0.000	0.000	0.108	0.000	0.000	0.000	0.000	0.000	0.000	0.000	0.000	0.000	0.000	0.000	2.496	4.077	1.816	0.000	0.000	0.000	0.000	0.110	0.000
Pdensi_DN20933_c0_g1d415490	MC_2_2	MC_2_3	3.3844908432388	178.215052427038	90.7997716351386	-5.75751721802455	0.940665259003592	-6.12068657039939	9.31730173190882e-10	2.1968644600219e-07	0.120	0.553	0.453	0.781	0.669	0.304	0.309	2.388	0.350	3.117	0.254	2.670	0.310	1.264	0.327	0.091	0.026	0.173	2.413	3.526	8.698	1.253	2.992	15.205	0.000	0.000	0.000
Pdensi_GG_42432_c0_g1	MC_2_2	MC_2_3	0.730204521590977	1354.57110135261	677.650652937098	-10.9930060284755	1.79651879693286	-6.11905984353936	9.4129052382432e-10	2.21019701917721e-07	0.000	0.000	0.000	0.000	0.000	0.000	0.000	0.057	0.000	0.000	0.000	0.000	0.000	0.000	0.000	0.000	0.020	0.023	60.620	0.042	54.356	0.000	0.000	0.000	0.000	0.000	0.000
Pdensi_DN22020_c0_g2	MC_2_2	MC_2_3	2.97273086155063	1308.37632622821	655.674528544881	-8.82058154127572	1.44300622520992	-6.11264275037521	9.79945813952625e-10	2.29145345950211e-07	0.027	0.029	0.027	0.000	0.032	0.029	0.030	0.074	0.032	0.032	0.034	0.000	0.030	0.031	0.030	0.049	0.030	0.177	46.167	0.094	64.010	0.000	0.033	0.110	0.168	0.030	0.032
Pdensi_DN18439_c0_g1d217244	MC_2_2	MC_2_3	51.9171322259908	419.330823926974	235.623978076483	-3.01656708337916	0.493665383802037	-6.11055014663297	9.92882726234839e-10	2.31215011161222e-07	8.260	1.236	1.461	1.325	2.123	9.278	2.918	1.456	1.435	6.614	1.756	3.035	2.862	1.647	3.858	1.666	0.981	1.955	9.631	15.370	9.521	40.875	13.359	174.627	5.611	2.379	3.429
Pdensi_DN19918_c0_g1	MC_2_2	MC_2_3	0	383.287602933559	191.643801466779	-11.1750995690968	1.8295842433227	-6.10799945937538	1.00887695343646e-09	2.3397675836501e-07	0.000	0.000	0.000	0.000	0.000	0.238	0.000	0.000	0.000	0.000	0.000	0.129	0.000	0.000	0.000	0.000	0.000	0.000	0.242	10.778	20.080	3.114	0.134	0.497	0.000	0.000	0.000
Pdensi_DN20215_c2_g1	MC_2_2	MC_2_3	0	2529.19698041451	1264.59849020725	-13.8973725120769	2.27567596664789	-6.1069206318279	1.01571715355058e-09	2.34601641980083e-07	0.000	0.000	0.006	0.008	0.000	0.013	0.000	0.026	0.015	0.175	0.000	0.000	0.000	0.000	0.000	0.000	0.000	0.000	39.172	4.471	166.073	0.000	0.000	0.000	0.029	0.163	0.090
Pdensi_DN11068_c0_g1d387639	MC_2_2	MC_2_3	6605.68649662953	180.637999559734	3393.16224809463	5.19288306947981	0.854238390920584	6.07896241221798	1.20962707604435e-09	2.76028077705045e-07	206.541	63.314	365.667	106.840	17.304	132.095	41.022	2.664	100.097	37.658	7.817	80.756	245.838	27.790	297.313	355.291	95.463	142.884	4.682	0.642	9.768	0.000	0.000	0.166	0.177	0.110	0.643
Pdensi_DN23015_c2_g2	MC_2_2	MC_2_3	12.6106178592054	2108.82550024259	1060.7180590509	-7.39836251747404	1.21704578719338	-6.07895166749261	1.20970812311535e-09	2.76028077705045e-07	0.487	0.692	0.065	0.452	0.878	0.663	0.575	0.697	0.279	0.472	0.570	0.283	0.429	0.722	0.513	0.194	0.282	0.627	125.401	0.549	55.076	0.758	1.902	8.338	1.779	4.818	3.526
Pdensi_GG_89759_c0_g1	MC_2_2	MC_2_3	96.9980875805661	0	48.499043790283	8.93039395976458	1.46924199909486	6.07823215322338	1.21514745660304e-09	2.76155679816277e-07	22.464	44.808	16.534	21.558	48.870	28.169	39.008	24.208	21.801	18.417	10.556	7.747	20.212	56.651	27.216	3.489	2.887	2.189	0.000	0.000	0.000	0.000	0.000	0.000	0.000	0.000	0.000
Pdensi_GG_71436_c2_g1	MC_2_2	MC_2_3	0	146.612671253263	73.3063356266317	-9.78838115918948	1.61239630023551	-6.0707043037495	1.27350487719414e-09	2.88260375962648e-07	0.000	0.000	0.000	0.000	0.000	0.000	0.000	0.000	0.000	0.000	0.000	0.000	0.000	0.000	0.000	0.000	0.000	0.000	1.044	4.042	6.891	1.622	0.000	0.000	0.000	0.000	0.000
Pdensi_GG_31168_c0_g1	MC_2_2	MC_2_3	29.684308614069	2102.91561477478	1066.29996169443	-6.13414464383422	1.01269763891716	-6.05723209781868	1.38483708162275e-09	3.1221179591581e-07	1.112	1.115	0.543	1.321	1.396	0.429	1.407	1.906	0.701	1.062	0.987	0.431	0.545	0.877	0.123	1.814	0.825	0.023	17.240	92.848	60.467	16.410	1.273	0.296	0.822	2.185	0.851
Pdensi_GG_123202_c1_g1	MC_2_2	MC_2_3	0	272.920500434267	136.460250217133	-10.6851450435676	1.76506468691764	-6.05368467386158	1.41569602939804e-09	3.17902408379271e-07	0.000	0.000	0.014	0.017	0.000	0.000	0.000	0.000	0.000	0.000	0.000	0.000	0.000	0.000	0.000	0.000	0.000	0.017	0.397	14.123	7.404	0.291	0.000	0.226	0.000	0.000	0.000
Pdensi_DN22670_c0_g2	MC_2_2	MC_2_3	0	162.784073956289	81.3920369781445	-9.93945431780936	1.64388034457663	-6.04633685815448	1.48176125537687e-09	3.31422553040578e-07	0.000	0.000	0.000	0.000	0.000	0.000	0.000	0.000	0.000	0.000	0.000	0.000	0.000	0.000	0.000	0.000	0.000	0.000	2.712	1.211	9.545	0.000	0.000	0.000	0.000	0.000	0.000
Pdensi_DN18556_c0_g1d59326	MC_2_2	MC_2_3	10.5468462320078	695.148015616334	352.847430924171	-6.07369358331833	1.00564843981144	-6.03957938268882	1.54516481504252e-09	3.42893280602455e-07	0.000	0.012	0.000	0.042	0.000	0.000	0.000	0.000	0.000	0.013	0.000	0.013	0.062	0.000	0.013	0.000	0.411	0.496	23.523	13.927	20.636	59.994	28.277	24.013	0.000	0.000	0.027
Pdensi_GG_138708_c1_g1	MC_2_2	MC_2_3	0	258.602585899849	129.301292949925	-10.6075198092111	1.76164564866122	-6.02136974440485	1.72947172610904e-09	3.82294320457259e-07	0.000	0.000	0.000	0.000	0.000	0.000	0.000	0.615	0.000	0.346	0.000	0.000	0.000	0.000	0.325	0.000	0.000	0.000	8.762	0.339	12.647	0.000	0.000	0.000	0.000	0.659	0.000
Pdensi_GG_115670_c0_g1	MC_2_2	MC_2_3	0.406221591856847	316.192514765505	158.299368178681	-9.92808910797135	1.64996090441233	-6.01716627431696	1.77496739505742e-09	3.9082433833272e-07	0.000	0.000	0.000	0.000	0.000	0.000	0.000	0.000	0.000	0.000	0.000	0.000	0.000	0.000	0.000	0.000	0.000	0.036	10.608	0.579	15.395	0.103	0.000	0.000	0.000	0.000	0.000
Pdensi_DN24829_c0_g1	MC_2_2	MC_2_3	1531.30396790156	229.26745905667	880.285713479115	2.74049887418296	0.455604785342373	6.01507921415611	1.79798756737859e-09	3.94358606445037e-07	31.237	40.054	83.828	31.908	34.465	30.458	26.595	28.399	71.782	18.356	25.784	29.285	26.189	29.840	40.797	60.030	27.336	48.602	4.244	7.250	7.353	7.545	2.058	1.806	9.148	25.147	34.698
Pdensi_DN12824_c0_g1d211967	MC_2_2	MC_2_3	4.614232398472	182.994862256652	93.8045473275619	-5.31750900580182	0.885394003462591	-6.00581095535564	1.90377911998318e-09	4.15950010971459e-07	0.082	0.439	0.114	0.572	0.861	2.395	0.391	0.169	0.267	0.095	0.206	0.194	0.398	1.518	1.599	0.163	0.018	0.226	6.455	2.105	6.771	35.308	0.100	0.067	0.000	0.000	0.000
Pdensi_DN18519_c0_g2	MC_2_2	MC_2_3	0.205879990844087	238.457700467037	119.33179022894	-9.53433307037207	1.58774913145418	-6.00493672551393	1.91406535050298e-09	4.16588961747165e-07	0.000	0.000	0.013	0.000	0.000	0.000	0.000	0.000	0.000	0.000	0.000	0.000	0.000	0.000	0.000	0.012	0.000	0.000	0.898	8.141	10.328	0.259	0.326	0.407	0.000	0.000	0.000
Pdensi_DN12905_c0_g1d271032	MC_2_2	MC_2_3	0	117.517775099183	58.7588875495913	-9.46950704688634	1.57753118390045	-6.00273842034168	1.94017057397163e-09	4.20652767968991e-07	0.046	0.000	0.008	0.009	0.000	0.016	0.049	0.000	0.018	0.035	0.038	0.000	0.008	0.009	0.017	0.000	0.008	0.000	3.276	1.181	5.378	0.068	0.028	0.124	0.083	0.162	0.082
Pdensi_DN23051_c0_g1d223592	MC_2_2	MC_2_3	45.0075524303463	837.752634799242	441.380093614794	-4.22408578831256	0.705143731193207	-5.99038976233226	2.09338731612792e-09	4.52139700171934e-07	1.629	1.107	1.369	2.076	3.913	3.816	3.038	5.695	2.929	5.625	5.109	2.329	1.349	2.740	1.271	0.710	1.734	1.446	7.309	30.252	30.636	10.781	0.632	1.576	4.308	2.532	1.522
Pdensi_GG_15145_c0_g1	MC_2_2	MC_2_3	0	235.815505773162	117.907752886581	-10.4744551133527	1.74875017355034	-5.98968067124608	2.10253447180982e-09	4.52388671828039e-07	0.000	0.000	0.000	0.000	0.000	0.000	0.000	0.000	0.000	0.000	0.000	0.000	0.000	0.000	0.000	0.000	0.000	0.000	8.369	0.381	11.102	0.000	0.000	0.000	0.000	0.000	0.000
Pdensi_DN22349_c0_g1d363775	MC_2_2	MC_2_3	0	121.017284460115	60.5086422300574	-9.51151296994122	1.58873661148586	-5.98684067653331	2.1395617704062e-09	4.58611823726311e-07	0.000	0.000	0.000	0.000	0.000	0.000	0.000	0.000	0.000	0.000	0.000	0.000	0.000	0.000	0.000	0.000	0.000	0.000	1.436	2.366	6.131	1.130	0.000	0.000	0.000	0.000	0.000
Pdensi_DN22268_c0_g3d423328	MC_2_2	MC_2_3	1.94886929716152	420.212198562894	211.080533930028	-7.88695739336365	1.31762559201749	-5.98573482569317	2.15415081343558e-09	4.59996551813934e-07	0.000	0.000	0.000	0.000	0.000	0.000	0.000	0.000	0.000	0.000	0.000	0.000	0.000	0.000	0.000	0.000	0.033	0.127	20.123	0.967	14.644	0.099	0.018	0.000	0.000	0.000	0.000
Pdensi_DN21649_c0_g2	MC_2_2	MC_2_3	1902.32070571762	182.531471471727	1042.42608859467	3.38222253358614	0.565244626345949	5.98364385248682	2.1820014880941e-09	4.64192106046123e-07	32.843	126.381	55.806	85.858	122.444	39.140	99.671	91.188	77.145	60.814	107.429	48.623	26.183	87.985	38.866	101.266	45.737	23.289	4.783	4.401	5.954	0.564	0.623	0.038	0.168	0.127	0.045
Pdensi_DN22268_c0_g2d299346	MC_2_2	MC_2_3	2.27285222689565	528.229817476098	265.251334851497	-7.96055118979066	1.33357066980509	-5.96935083384382	2.3819942061383e-09	5.04840030475484e-07	0.000	0.000	0.000	0.000	0.000	0.000	0.000	0.000	0.000	0.000	0.000	0.000	0.000	0.000	0.000	0.000	0.065	0.148	21.711	0.682	22.316	0.117	0.000	0.000	0.000	0.000	0.000
Pdensi_DN12809_c0_g1	MC_2_2	MC_2_3	0.735742911422303	96.1662773072259	48.4510101093241	-6.85700596032287	1.14942732014974	-5.96558463516386	2.4375965604099e-09	5.1469669462864e-07	0.000	0.000	0.000	0.000	0.000	0.021	0.000	0.000	0.045	0.000	0.000	0.000	0.022	0.000	0.000	0.035	0.021	0.000	2.463	2.146	3.365	107.269	0.215	0.040	0.000	0.000	0.000
Pdensi_GG_68319_c0_g1	MC_2_2	MC_2_3	3.096372190272	799.864855245006	401.480613717639	-8.03563261059718	1.34722887392548	-5.96456382884923	2.45288372420586e-09	5.15999197715097e-07	0.075	0.020	0.037	0.000	0.089	0.060	0.061	0.019	0.022	0.087	0.047	0.066	0.041	0.085	0.105	0.084	0.041	0.140	31.813	0.130	35.708	0.056	0.046	0.000	0.000	0.021	0.045
Pdensi_DN21802_c0_g3	MC_2_2	MC_2_3	0	288.459437865526	144.229718932763	-10.7649908337042	1.80586921126079	-5.96111322269487	2.50525299048719e-09	5.25063911946997e-07	0.000	0.000	0.000	0.000	0.000	0.000	0.000	0.000	0.000	0.000	0.000	0.000	0.000	0.000	0.000	0.000	0.000	0.000	2.785	0.625	20.410	0.000	0.000	0.000	1.604	7.880	2.608
Pdensi_DN17791_c0_g2d475549	MC_2_2	MC_2_3	342.537936210114	0	171.268968105057	10.7504752609485	1.81015012328276	5.93899650789856	2.86771974006906e-09	5.94426830223545e-07	14.888	7.940	11.761	29.799	18.492	15.715	14.460	0.308	1.398	5.889	0.000	0.689	38.191	26.317	7.973	28.617	1.883	1.071	0.000	0.000	0.000	0.445	0.000	0.000	49.118	98.921	43.975
Pdensi_DN21984_c0_g1d297873	MC_2_2	MC_2_3	0	2383.5829274215	1191.79146371075	-13.8118214781514	2.32814339996137	-5.93254757347875	2.98269924065814e-09	6.16003593541469e-07	0.000	0.010	0.000	0.023	0.000	0.000	0.010	0.000	0.032	0.053	0.000	0.011	0.000	0.011	0.000	0.000	0.000	0.012	2.260	101.820	88.207	0.110	0.000	0.000	0.000	0.000	0.000
Pdensi_DN20556_c0_g6	MC_2_2	MC_2_3	0.730204521590977	2019.29514593263	1010.01267522711	-11.5502304403775	1.94805615032201	-5.92910550266647	3.0458934652013e-09	6.26767343304767e-07	0.000	0.000	0.000	0.000	0.000	0.000	0.000	0.171	0.000	0.039	0.000	0.000	0.000	0.013	0.000	0.000	0.024	0.028	77.862	0.000	92.734	0.000	0.000	0.000	0.000	0.000	0.000
Pdensi_DN19272_c0_g1	MC_2_2	MC_2_3	1.66628903402604	193.867152844397	97.7667209392114	-6.9472803140345	1.17566795389094	-5.90921976825352	3.43731876023209e-09	7.04749978275411e-07	0.000	0.000	0.000	0.019	0.018	0.016	0.017	0.016	0.000	0.036	0.039	0.018	0.000	0.018	0.000	0.014	0.051	0.077	1.562	2.444	11.902	0.000	0.000	0.000	0.000	0.000	0.000
Pdensi_DN12213_c0_g1d389462	MC_2_2	MC_2_3	117.067280712439	581.964490985339	349.515885848889	-2.3127724109802	0.391517797180033	-5.9071961163408	3.47979409214936e-09	7.10882989482122e-07	3.611	5.218	3.902	7.185	7.340	4.085	5.338	4.775	4.684	3.732	4.748	2.767	2.767	4.893	1.836	3.285	4.307	2.647	14.491	17.909	15.690	9.792	4.256	3.043	0.986	1.043	0.734
Pdensi_DN19925_c0_g1	MC_2_2	MC_2_3	0	352.717333516882	176.358666758441	-11.0551885688859	1.87482069596948	-5.89666446111487	3.70923047109188e-09	7.5502853920197e-07	0.000	0.000	0.000	0.000	0.000	0.000	0.000	0.000	0.000	0.105	0.000	0.000	0.000	0.000	0.000	0.000	0.000	0.000	0.152	11.347	17.050	0.135	0.000	0.183	0.000	0.000	0.000
Pdensi_DN21344_c1_g1d294816	MC_2_2	MC_2_3	0	124.459547140585	62.2297735702923	-9.55205522162401	1.62040750193747	-5.89484756778952	3.75027418597394e-09	7.60647009447647e-07	0.003	0.000	0.000	0.000	0.000	0.000	0.000	0.000	0.000	0.000	0.000	0.000	0.000	0.000	0.000	0.000	0.000	0.000	1.931	1.473	6.868	0.030	0.000	0.000	0.000	0.000	0.000
Pdensi_GG_48583_c1_g2	MC_2_2	MC_2_3	0	104.375248103279	52.1876240516396	-9.29921837571855	1.57819345113958	-5.8923184410655	3.80814407713867e-09	7.69625917989725e-07	0.000	0.000	0.000	0.000	0.000	0.000	0.000	0.000	0.116	0.000	0.000	0.000	0.000	0.000	0.000	0.000	0.000	0.000	5.451	1.593	1.824	0.149	0.000	0.000	0.000	0.000	0.000
Pdensi_GG_116982_c0_g1	MC_2_2	MC_2_3	0	107.380204173934	53.6901020869671	-9.33899953996366	1.58798716344399	-5.88102961721017	4.07722194374789e-09	8.21074147163009e-07	0.000	0.000	0.000	0.000	0.000	0.000	0.000	0.000	0.000	0.000	0.000	0.000	0.000	0.000	0.000	0.000	0.000	0.000	1.339	2.383	5.112	0.000	0.000	0.000	0.000	0.000	0.000
Pdensi_DN10160_c0_g1d209635	MC_2_2	MC_2_3	2328.40774886453	24.3585362936875	1176.38314257911	6.57537581322323	1.11827540643947	5.87992526291793	4.10451765362355e-09	8.23639875827127e-07	0.286	0.154	13.479	8.323	0.086	0.051	0.338	0.321	0.139	0.640	0.150	0.226	0.053	0.410	0.776	2.523	67.112	130.342	1.519	0.277	0.306	0.000	0.000	0.000	0.000	0.027	0.000
Pdensi_DN19936_c1_g2	MC_2_2	MC_2_3	0.205879990844087	312.303976404221	156.254928197532	-9.92460253982851	1.689916457297	-5.87283619670926	4.28401727217064e-09	8.56621799991492e-07	0.033	0.035	0.077	0.041	0.013	0.165	0.000	0.011	0.026	0.064	0.028	0.026	0.012	0.013	0.062	0.020	0.000	0.000	0.431	14.487	10.256	0.214	0.000	0.022	0.069	0.037	0.013
Pdensi_DN6143_c0_g1	MC_2_2	MC_2_3	333.395052336168	0	166.697526168084	10.7098401055892	1.82744238738301	5.86056237916547	4.61302206179631e-09	9.19160888848344e-07	0.396	0.215	0.000	0.501	0.963	0.000	0.659	0.416	0.236	0.000	0.000	0.233	0.440	0.686	0.000	0.709	2.553	25.609	0.000	0.000	0.000	0.000	0.000	0.000	9.979	7.340	8.618
Pdensi_GG_154311_c0_g1	MC_2_2	MC_2_3	170.823764331943	3.6858406928003	87.2548025123715	5.54750400940726	0.946822042929853	5.85907779696491	4.65444625966921e-09	9.24160719095303e-07	1.051	14.268	18.707	8.073	48.599	59.182	9.566	9.838	19.064	9.184	10.292	28.368	2.325	9.594	8.712	5.486	3.751	5.818	0.085	0.000	0.214	0.000	0.000	0.000	0.000	0.000	0.000
Pdensi_DN11450_c0_g1	MC_2_2	MC_2_3	673.384605034243	12.3621437387919	342.873374386517	5.7748373146719	0.986628921794735	5.85309956672173	4.82495069602024e-09	9.54665419532844e-07	11.640	4.050	29.338	9.915	0.161	0.080	0.163	0.573	2.650	0.698	1.716	2.198	3.432	0.000	0.421	43.993	12.166	4.800	0.154	0.122	0.748	0.000	0.000	0.091	0.000	0.000	0.018
Pdensi_DN28212_c0_g1	MC_2_2	MC_2_3	5.9189031160938	716.110062224595	361.014482670345	-6.94739024433264	1.18851629062783	-5.84543123145809	5.05257638244326e-09	9.92761084478122e-07	0.000	0.324	0.299	0.568	1.088	0.652	0.830	0.157	0.354	0.352	0.944	0.000	0.333	1.725	0.999	0.000	0.322	0.183	17.848	3.117	38.785	0.000	0.731	1.202	0.000	1.510	1.081
Pdensi_GG_126000_c0_g1	MC_2_2	MC_2_3	0	5561.1921266073	2780.59606330365	-15.0340641887313	2.57352714453441	-5.8418129455756	5.16357673863859e-09	1.01106048611101e-06	0.000	0.000	0.000	0.000	0.000	0.000	0.000	0.000	0.244	0.000	0.000	0.000	0.000	0.000	0.000	0.000	0.000	0.000	2.785	339.409	102.996	197.058	0.461	0.169	0.000	0.000	0.000
Pdensi_DN20209_c0_g1d289909	MC_2_2	MC_2_3	10.4033891249385	1988.14859498609	999.275992055512	-7.59847480960103	1.3010437576375	-5.84029150825697	5.21095614228867e-09	1.01681926268907e-06	0.000	0.099	0.046	0.058	0.111	0.000	0.000	0.000	0.000	0.000	0.000	0.055	0.000	0.106	0.052	0.083	0.203	0.633	80.438	0.376	87.400	0.000	0.227	0.094	0.142	0.259	0.111
Pdensi_DN22216_c0_g4	MC_2_2	MC_2_3	4.16163642125976	636.381331934687	320.271484177973	-7.24741689633089	1.24126879082698	-5.83871676295217	5.26044102273825e-09	1.02294789207805e-06	0.357	0.000	0.089	0.226	0.432	0.000	0.099	0.093	0.000	0.210	0.113	0.000	0.000	0.000	0.100	0.160	0.097	0.110	28.250	0.207	25.559	0.272	0.219	0.000	0.000	0.201	0.215
Pdensi_DN22868_c0_g1d545714	MC_2_2	MC_2_3	4.21354919644647	1871.07470338601	937.644126291226	-8.78240800956262	1.50540914094174	-5.83390107759581	5.41462304979688e-09	1.04932427788324e-06	0.995	0.518	0.738	0.475	0.555	2.597	0.252	0.163	0.173	0.195	0.105	0.110	1.172	1.617	1.463	0.219	0.031	0.129	27.990	0.065	127.162	1.456	42.367	83.395	1.755	1.124	1.089
Pdensi_DN19712_c0_g1d288028	MC_2_2	MC_2_3	0.529862920578217	789.427422181807	394.978642551193	-10.4547265292487	1.79531397236609	-5.82334159382166	5.76824864869793e-09	1.11025052562081e-06	0.000	0.000	0.000	0.000	0.000	0.000	0.000	0.000	0.000	0.027	0.000	0.000	0.000	0.000	0.000	0.021	0.025	0.000	34.129	0.027	32.780	0.000	0.000	0.000	0.000	0.000	0.000
Pdensi_DN12064_c0_g1d211237	MC_2_2	MC_2_3	3.82160499310623	394.130453006251	198.976028999679	-6.68578498310956	1.14828845106674	-5.82239155753814	5.80114405561906e-09	1.11279708413346e-06	0.018	0.019	0.036	0.588	0.996	4.993	1.042	0.787	0.674	0.337	0.387	0.535	0.461	1.099	2.074	0.082	0.220	0.045	10.849	0.818	21.339	32.343	29.129	81.398	1.125	1.135	0.390
Pdensi_DN21662_c1_g2	MC_2_2	MC_2_3	0.205879990844087	383.06305857126	191.634469281052	-10.219744763083	1.75687616408096	-5.81699778961316	5.99139338651377e-09	1.14540867890554e-06	0.000	0.000	0.000	0.000	0.000	0.000	0.014	0.000	0.015	0.015	0.000	0.000	0.000	0.014	0.000	0.011	0.000	0.000	0.832	2.363	28.170	0.038	0.000	0.000	0.000	0.000	0.000
Pdensi_GG_34323_c0_g1	MC_2_2	MC_2_3	0	105.418376097307	52.7091880486533	-9.31247468311203	1.60189563430992	-5.81340911583401	6.12132122515593e-09	1.16630749322937e-06	0.000	0.000	0.000	0.000	0.000	0.000	0.000	0.674	0.000	0.000	1.211	0.754	0.355	0.000	0.000	0.000	0.000	0.000	1.818	1.484	5.380	85.428	1.949	0.645	0.000	0.000	0.000
Pdensi_DN22408_c0_g2d424861	MC_2_2	MC_2_3	0	103.989277438736	51.9946387193682	-9.29272146943797	1.59951381309254	-5.80971629839896	6.25787961076379e-09	1.18832513897282e-06	0.000	0.000	0.000	0.000	0.000	0.000	0.041	0.000	0.044	0.000	0.000	0.000	0.000	0.000	0.000	0.000	0.000	0.000	1.067	3.102	4.307	0.065	0.046	0.000	0.000	0.000	0.000
Pdensi_DN10072_c0_g1d386355	MC_2_2	MC_2_3	0.32398292973413	224.567221944713	112.445602437223	-9.43450047689932	1.62618587400465	-5.80161261250285	6.56801628828465e-09	1.2430465074296e-06	0.022	0.000	0.000	0.000	0.000	0.000	0.000	0.000	0.000	0.000	0.000	0.000	0.000	0.000	0.000	0.000	0.035	0.000	0.739	6.068	11.484	1.167	0.000	0.000	0.050	0.025	0.019
Pdensi_DN48353_c0_g1	MC_2_2	MC_2_3	0	3767.64921630705	1883.82460815353	-14.4723475702874	2.49624359601162	-5.79765035488147	6.72504789921804e-09	1.26430900505299e-06	0.000	0.000	0.324	0.000	0.372	2.298	0.000	0.029	0.139	0.000	0.000	0.000	0.000	1.031	0.000	0.000	0.000	0.000	158.966	1.662	158.546	0.045	0.028	0.436	0.000	0.000	0.228
Pdensi_DN22369_c0_g2	MC_2_2	MC_2_3	0.730204521590977	1630.7788833011	815.754543911348	-11.2428609780732	1.93988339552106	-5.79563751307501	6.80621314084596e-09	1.27533109011321e-06	0.000	0.000	0.000	0.000	0.000	0.000	0.000	0.000	0.000	0.075	0.000	0.000	0.000	0.000	0.000	0.000	0.035	0.040	68.085	0.000	70.041	0.000	0.000	0.000	0.000	0.000	0.000
Pdensi_GG_97364_c0_g1	MC_2_2	MC_2_3	199.49969110661	0	99.7498455533049	9.97027972749936	1.7214987552497	5.79162761349379	6.9707563758281e-09	1.3018520191266e-06	0.000	0.000	0.000	0.000	0.000	0.000	0.000	0.000	0.000	0.000	0.000	0.000	0.000	0.000	0.000	6.557	10.320	0.543	0.000	0.000	0.000	0.000	0.060	1.246	1.503	0.000	0.000
Pdensi_DN18774_c0_g1	MC_2_2	MC_2_3	0	114.314151267406	57.1570756337028	-9.42928622395312	1.62945763318432	-5.78676366413174	7.17554210257828e-09	1.33568939638388e-06	0.000	0.000	0.000	0.000	0.000	0.000	0.000	0.031	0.000	0.000	0.000	0.000	0.000	0.000	0.000	0.000	0.000	0.000	1.036	2.624	5.683	0.000	0.000	0.000	0.000	0.000	0.000
Pdensi_DN19636_c0_g1d218833	MC_2_2	MC_2_3	0	219.745186166301	109.872593083151	-10.3724662445814	1.79440129773386	-5.78046073511023	7.44963240133381e-09	1.38216327320222e-06	0.000	0.182	0.000	0.000	0.000	0.064	0.000	0.000	0.000	0.000	0.000	0.000	0.000	0.065	0.260	0.000	0.000	0.000	0.331	11.157	6.209	1.224	0.000	0.000	0.000	0.000	0.000
Pdensi_DN24916_c0_g1d136025	MC_2_2	MC_2_3	6.86549773711693	572.443342654732	289.654420195924	-6.4125520965925	1.11010895089479	-5.77650697386391	7.62673426953453e-09	1.41039751256346e-06	0.224	0.269	0.171	0.161	0.134	0.239	0.215	0.214	0.281	0.141	0.152	0.174	0.048	0.296	0.301	0.055	0.229	0.315	1.737	36.661	7.463	295.336	27.619	17.864	1.644	6.360	6.935
Pdensi_DN6008_c0_g1d262403	MC_2_2	MC_2_3	0	291.003950678115	145.501975339058	-10.7777684298548	1.86679706890468	-5.77340119575963	7.76871685697879e-09	1.43197442834761e-06	0.000	0.000	0.000	0.000	0.000	0.000	0.000	0.000	0.000	0.000	0.000	0.000	0.000	0.000	0.000	0.000	0.000	0.000	0.419	20.250	2.598	1.364	0.000	0.000	0.000	0.000	0.000
Pdensi_DN9686_c0_g1d385880	MC_2_2	MC_2_3	485.452544798305	2043.77656857025	1264.61455668428	-2.07347451598609	0.359278873960765	-5.77121190880964	7.87034244653746e-09	1.44599655313202e-06	5.245	7.882	12.248	16.000	11.969	10.763	10.348	12.229	11.086	7.877	10.078	7.262	3.291	7.478	4.407	14.534	17.107	10.896	75.644	47.639	47.663	11.739	7.042	5.999	2.897	1.175	1.371
Pdensi_DN17223_c0_g1d216017	MC_2_2	MC_2_3	684.652392060215	0.753057028159231	342.702724544187	9.86180283626099	1.70901409533227	5.77046313614145	7.90539584356354e-09	1.44773637539021e-06	42.430	61.403	44.257	30.336	39.773	24.311	24.146	25.587	32.142	7.291	25.868	10.130	26.182	38.758	24.729	60.199	2.557	0.546	0.000	0.037	0.046	0.000	0.000	0.000	0.000	0.000	0.000
Pdensi_DN16545_c0_g1d470762	MC_2_2	MC_2_3	1.05418745132511	407.192255431875	204.1232214416	-8.69768278273484	1.50962408439901	-5.76148914992796	8.33750239964176e-09	1.52194382513203e-06	0.000	0.064	0.000	0.000	0.000	0.000	0.065	0.041	0.000	0.000	0.000	0.024	0.000	0.023	0.022	0.000	0.066	0.025	12.460	0.254	21.456	0.298	0.024	0.000	0.000	0.000	0.000
Pdensi_DN35668_c2_g1	MC_2_2	MC_2_3	326.440332181612	2254.65248320886	1290.54640769523	-2.78980448550496	0.484900549317871	-5.75335393913142	8.74900418732469e-09	1.59142115237223e-06	0.846	1.719	1.976	22.027	67.780	103.498	16.828	21.929	17.532	6.923	10.534	9.815	26.271	49.971	66.900	5.971	10.305	12.111	38.611	69.791	76.705	18.951	0.512	0.090	0.031	0.022	0.006
Pdensi_GG_13942_c0_g1	MC_2_2	MC_2_3	4220.71345792656	72.8421565972504	2146.77780726191	5.85544448675359	1.01791024427002	5.75241728798273	8.79763147477528e-09	1.59142115237223e-06	0.000	0.000	41.384	3.518	0.000	0.000	0.000	0.000	0.000	0.000	0.000	0.000	0.000	0.000	0.281	6.570	105.261	251.326	3.921	1.172	1.092	0.000	0.000	0.000	0.000	0.000	0.000
Pdensi_DN18878_c0_g4	MC_2_2	MC_2_3	425.099747221339	5.65622093369316	215.377984077516	6.24475975090714	1.08560637299806	5.75232414458045	8.80248145706702e-09	1.59142115237223e-06	2.313	1.535	12.470	2.167	0.000	0.000	0.000	0.000	0.209	0.139	0.075	0.280	0.330	0.000	0.000	13.245	2.723	21.701	0.000	0.207	0.255	0.000	0.000	0.000	0.000	0.000	0.000
Pdensi_DN16729_c0_g1d528221	MC_2_2	MC_2_3	6.25076221663662	472.763986641554	239.507374429095	-6.21821597971534	1.08259618042687	-5.74380003563605	9.25751042539763e-09	1.6683566877465e-06	0.078	0.042	0.208	0.381	0.294	3.987	0.735	0.221	1.098	0.374	0.222	0.994	0.000	0.872	0.758	0.289	0.165	0.098	1.007	28.202	8.707	1.703	0.860	1.007	0.054	0.000	0.000
Pdensi_DN15235_c0_g1d53978	MC_2_2	MC_2_3	0	239.61427832537	119.807139162685	-10.4972824775581	1.82814025050453	-5.7420553344641	9.3534244905125e-09	1.67818477492224e-06	0.000	0.000	0.000	0.237	0.000	0.000	0.069	0.131	0.147	0.074	0.159	0.000	0.209	0.000	0.000	0.000	0.000	0.000	1.471	0.782	17.431	0.095	0.000	0.000	0.000	0.000	0.000
Pdensi_DN29218_c0_g1d562700	MC_2_2	MC_2_3	0	182.320079547713	91.1600397738564	-10.1031483431679	1.75959971737897	-5.74173105586605	9.37135768847508e-09	1.67818477492224e-06	0.000	0.000	0.000	0.000	0.000	0.000	0.000	0.000	0.000	0.000	0.000	0.426	0.000	0.000	0.000	0.000	0.000	0.000	0.805	11.727	2.087	10.982	1.320	1.458	0.000	0.000	0.000
Pdensi_DN31249_c0_g1d310804	MC_2_2	MC_2_3	1.34230610429191	384.594360795306	192.968333449799	-8.24399501659048	1.43660427878139	-5.73852879206479	9.55025292447279e-09	1.70482559145131e-06	0.000	0.000	0.000	0.054	0.078	0.023	0.071	0.045	0.151	0.050	0.027	0.102	0.048	0.000	0.122	0.020	0.024	0.081	0.443	26.789	3.461	0.292	0.239	1.979	0.067	0.024	0.026
Pdensi_DN18049_c0_g1d402825	MC_2_2	MC_2_3	32.0639164859194	225.924203254706	128.994059870312	-2.80489211261463	0.489036429125235	-5.73554840818687	9.71973250598806e-09	1.72962334292092e-06	1.595	0.902	0.601	2.407	1.758	3.325	1.837	1.355	2.416	2.101	2.038	2.195	1.258	1.458	1.722	1.187	0.998	0.622	6.239	5.214	7.302	5.591	3.572	5.581	0.039	0.512	0.399
Pdensi_GG_91167_c3_g1	MC_2_2	MC_2_3	0.32398292973413	15922.9834839738	7961.65373345179	-15.5708372081112	2.71862127670617	-5.72747566625996	1.01936053594653e-08	1.80826250809223e-06	0.000	0.000	0.000	0.000	0.016	0.000	0.000	0.227	0.000	0.687	0.000	0.065	0.000	0.063	0.000	0.000	0.015	0.000	296.764	0.191	1027.642	0.000	0.000	0.000	0.021	0.015	0.016
Pdensi_DN22427_c0_g1d300413	MC_2_2	MC_2_3	641.418489260861	2564.72877201152	1603.07363063619	-2.00059683588362	0.349375950578294	-5.72620076617236	1.02704669649397e-08	1.81620370191252e-06	9.795	18.269	17.001	25.933	30.947	26.615	26.379	27.252	28.435	27.704	26.599	23.709	13.527	23.013	16.226	13.769	21.379	20.726	67.185	64.050	81.304	39.844	32.981	69.183	2.588	4.784	3.434
Pdensi_DN24073_c0_g2	MC_2_2	MC_2_3	224.408472897553	10683.3834030416	5453.89593796958	-5.57313159824936	0.973925845985379	-5.72233668633231	1.05068826424502e-08	1.84899092950045e-06	3.833	11.780	5.134	7.668	6.761	11.696	8.442	5.983	8.738	9.172	7.168	9.755	6.041	10.526	8.585	6.558	6.782	6.338	131.594	19.648	732.441	4.409	42.826	12.654	17.128	7.386	8.674
Pdensi_GG_139259_c0_g1	MC_2_2	MC_2_3	0.529862920578217	1274.7379552666	637.633909093588	-11.1502172541057	1.94862157583801	-5.72210499584072	1.05212249823133e-08	1.84899092950045e-06	0.000	0.000	0.000	0.000	0.000	0.000	0.024	0.000	0.000	0.076	0.000	0.000	0.000	0.000	0.000	0.020	0.024	0.000	40.909	0.000	66.241	0.000	0.000	0.000	0.000	0.000	0.000
Pdensi_GG_15142_c1_g1	MC_2_2	MC_2_3	48.6769869602273	52485.6121409016	26267.1445639309	-10.0766613290002	1.76207351730023	-5.7186384280034	1.07381017096839e-08	1.88126222770152e-06	0.000	0.000	0.000	0.000	0.000	0.000	0.000	0.304	0.609	1.331	0.000	0.000	0.040	0.150	0.000	0.000	1.900	2.268	508.376	1385.840	2396.987	6.138	0.000	0.132	0.050	0.000	0.039
Pdensi_GG_12842_c0_g1	MC_2_2	MC_2_3	5.49783746464576	334.86362041363	170.180728939138	-5.98071613030289	1.04691154247558	-5.71272346101047	1.11182275048594e-08	1.93756477687219e-06	0.413	2.352	0.516	2.074	0.691	0.482	1.097	4.115	1.192	2.115	0.716	5.532	0.832	1.981	1.794	0.093	0.000	0.394	10.882	4.118	13.043	0.798	3.685	27.706	0.000	0.000	0.000
Pdensi_GG_13755_c0_g1	MC_2_2	MC_2_3	2609.0300175251	228.586932072008	1418.80847479855	3.51283800517021	0.61493077450513	5.71257473330586	1.11279520831883e-08	1.93756477687219e-06	52.839	26.267	85.457	53.080	16.798	11.626	28.191	19.784	32.539	18.703	20.737	23.324	9.292	14.750	6.706	152.048	54.409	28.254	7.840	5.448	5.811	32.138	0.409	2.707	1.976	0.757	8.583
Pdensi_GG_99216_c0_g1	MC_2_2	MC_2_3	25.0619295305157	532.751797242865	278.906863386691	-4.40252136608552	0.770768729942878	-5.71185777919634	1.11749462948854e-08	1.93977871452447e-06	4.734	4.764	1.877	9.425	15.122	30.073	11.632	10.579	11.383	5.777	8.850	6.504	7.414	12.016	21.846	0.827	1.080	0.287	4.811	21.871	16.607	87.577	214.994	685.234	0.672	0.583	1.745
Pdensi_DN17483_c0_g1d350904	MC_2_2	MC_2_3	0.406221591856847	409.565070955047	204.985646273452	-10.2991516517426	1.80374250457033	-5.70987911281492	1.13056448428306e-08	1.95646431304617e-06	0.000	0.071	0.000	0.000	0.000	0.000	0.000	0.000	0.026	0.000	0.000	0.026	0.073	0.000	0.000	0.000	0.000	0.028	0.601	29.678	2.358	73.218	41.890	31.621	0.000	0.000	0.000
Pdensi_DN18027_c0_g1	MC_2_2	MC_2_3	228.313230665717	1386.22198024422	807.267605454971	-2.60471011803512	0.456389826088022	-5.70720460699482	1.14846694807939e-08	1.98138559932673e-06	0.815	1.422	1.012	7.894	24.073	22.222	6.587	8.069	7.534	2.236	6.117	4.864	10.473	19.631	17.344	4.120	8.047	7.636	46.397	25.580	43.832	9.877	17.517	5.973	17.276	12.328	12.863
Pdensi_DN17458_c0_g1d12111	MC_2_2	MC_2_3	424.133968066114	37910.9676382602	19167.5508031632	-6.48243933780234	1.1361469744271	-5.70563446782147	1.15910508030683e-08	1.99366073812774e-06	0.341	0.203	0.132	0.592	1.201	0.587	0.412	1.059	1.522	1.390	0.644	0.650	0.294	1.107	0.170	0.206	20.904	15.022	446.250	620.361	2050.290	16.769	0.905	0.192	0.412	3.840	0.816
Pdensi_DN21822_c0_g1d124161	MC_2_2	MC_2_3	0	77.5804597221149	38.7902298610575	-8.87074470830612	1.55603227552725	-5.70087449201549	1.19194372154722e-08	2.04348901735914e-06	0.281	0.000	0.000	0.000	1.366	0.607	2.478	2.356	3.346	2.321	1.413	2.309	0.311	0.647	0.622	0.000	0.000	0.000	2.796	1.298	2.422	0.000	1.024	7.333	0.000	0.315	2.040
Pdensi_DN12939_c0_g1d390788	MC_2_2	MC_2_3	16.0402786489714	1725.91082420753	870.975551428249	-6.75866342386252	1.18564814241687	-5.70039557442852	1.19529735057941e-08	2.04348901735914e-06	1.176	3.452	0.623	0.850	1.158	1.092	0.769	1.463	0.701	1.158	1.021	0.804	0.492	3.026	0.792	0.142	0.691	0.556	60.629	0.728	84.079	0.000	0.064	0.000	0.405	1.903	0.720
Pdensi_DN29514_c0_g1d196898	MC_2_2	MC_2_3	379.172567279892	2803.03743928014	1591.10500328001	-2.88584122706914	0.506606330511222	-5.6964176190949	1.22350968358086e-08	2.08542066188174e-06	8.305	10.165	9.096	8.088	8.005	4.419	10.390	10.587	13.132	11.477	11.694	8.982	7.847	9.931	5.485	11.867	11.281	10.173	45.107	54.488	131.395	11.516	8.491	5.798	1.429	2.991	1.545
Pdensi_DN21344_c1_g1d294818	MC_2_2	MC_2_3	0	123.72062150147	61.860310750735	-9.54348037777734	1.67654557838953	-5.69234770637414	1.25304349274552e-08	2.12934610112563e-06	0.017	0.043	0.000	0.000	0.000	0.000	0.000	0.000	0.023	0.000	0.000	0.047	0.000	0.000	0.089	0.000	0.000	0.000	1.833	1.120	7.287	0.000	0.024	0.000	0.000	0.000	0.024
Pdensi_DN19799_c1_g2d360352	MC_2_2	MC_2_3	1.05418745132511	228.140908125617	114.597547788471	-7.87960689920865	1.38627161480777	-5.68402816233188	1.31558598985763e-08	2.22893353275639e-06	0.000	0.000	0.022	0.000	0.000	0.014	0.000	0.000	0.000	0.030	0.016	0.015	0.014	0.000	0.028	0.000	0.042	0.048	1.154	3.085	14.452	0.019	0.016	0.000	0.000	0.028	0.015
Pdensi_DN41180_c0_g1d243922	MC_2_2	MC_2_3	172.024524530068	1.10470587474208	86.5646152024053	7.30172948854486	1.28482659792982	5.68304664637996	1.32316160777755e-08	2.23507668838555e-06	22.747	49.722	12.747	37.849	50.640	34.301	30.422	19.141	13.929	12.963	10.128	7.503	11.337	61.597	20.951	5.261	7.793	1.964	0.000	0.084	0.000	0.000	0.000	0.000	0.000	0.000	0.000
Pdensi_DN18946_c0_g2	MC_2_2	MC_2_3	0	111.117017203839	55.5585086019196	-9.38835667055393	1.65253965443768	-5.68116876671778	1.33777390273971e-08	2.25303421453079e-06	0.000	0.000	0.000	0.000	0.000	0.000	0.000	0.000	0.000	0.000	0.000	0.000	0.000	0.000	0.000	0.000	0.000	0.000	0.916	2.558	5.606	0.000	0.000	0.000	0.000	0.000	0.000
Pdensi_DN16286_c0_g4	MC_2_2	MC_2_3	485.490991836061	8446.45114675689	4465.97106929648	-4.11998497967598	0.725287962923344	-5.68048167112822	1.3431594588019e-08	2.25539191260184e-06	12.757	29.329	10.259	34.161	53.323	8.651	40.240	42.916	17.226	34.826	37.938	12.983	21.132	29.419	7.174	21.844	16.105	5.107	89.764	162.661	440.603	13.664	22.142	18.989	1.589	2.743	11.137
Pdensi_DN19264_c0_g1d357852	MC_2_2	MC_2_3	0.205879990844087	126.543838784723	63.3748593877834	-8.61943816598828	1.52001968398267	-5.67060956961037	1.42290332592572e-08	2.37614875406004e-06	0.014	0.000	0.000	0.000	0.000	0.000	0.000	0.000	0.016	0.000	0.000	0.000	0.000	0.000	0.000	0.013	0.000	0.000	1.262	5.416	3.610	0.083	0.000	0.028	0.000	0.000	0.017
Pdensi_DN35276_c0_g1d238478	MC_2_2	MC_2_3	0	30021.1390980086	15010.5695490043	-17.4665089051316	3.08021908364915	-5.67054109814777	1.42347216304932e-08	2.37614875406004e-06	0.413	0.000	0.000	0.000	0.000	0.000	0.000	0.000	1.721	0.244	0.000	0.000	0.000	0.000	0.000	0.000	0.000	0.000	1.714	2077.702	315.172	373.293	0.000	0.000	0.306	0.000	0.250
Pdensi_DN24_c0_g1d324146	MC_2_2	MC_2_3	0.32398292973413	300.819643387473	150.571813158603	-9.85512759909579	1.73821781729821	-5.66967355933219	1.43069853268117e-08	2.38118731080476e-06	0.000	0.000	0.000	0.000	0.000	0.000	0.000	0.037	0.000	0.000	0.000	0.000	0.000	0.000	0.000	0.000	0.039	0.000	19.342	0.328	6.252	0.106	0.000	0.000	0.000	0.000	0.000
Pdensi_DN16862_c0_g1d349117	MC_2_2	MC_2_3	0	201.566583475134	100.783291737567	-10.2478004935663	1.81098807247454	-5.65867917592833	1.52542405926638e-08	2.52399697853116e-06	0.017	0.000	0.000	0.000	0.000	0.000	0.000	0.000	0.000	0.000	0.000	0.000	0.000	0.000	0.019	0.000	0.000	0.000	0.286	5.297	10.776	0.025	0.000	0.000	0.000	0.000	0.000
Pdensi_DN15269_c0_g1d344108	MC_2_2	MC_2_3	483.850495103839	2027.82717691372	1255.83883600878	-2.06874315842707	0.365754011984284	-5.65610517080525	1.54846604339387e-08	2.54983049606825e-06	10.193	10.374	8.095	10.408	12.941	10.627	11.323	16.172	20.221	20.180	17.844	17.240	14.239	13.140	11.960	10.444	15.814	15.879	54.124	65.834	47.689	132.055	77.423	126.374	8.000	17.343	14.768
Pdensi_GG_153343_c0_g1	MC_2_2	MC_2_3	3.91989215364834	737.687170363438	370.803531258543	-7.55246732829505	1.33531845485311	-5.65592971537703	1.55004893378009e-08	2.54983049606825e-06	0.828	0.000	0.137	0.326	0.440	0.656	0.200	0.048	0.107	0.197	0.039	0.091	0.221	0.228	0.207	0.153	0.068	0.135	15.434	0.160	45.888	0.390	0.244	0.624	0.072	0.481	0.110
Pdensi_DN18840_c0_g2d285011	MC_2_2	MC_2_3	0.406221591856847	267.553786663548	133.980004127703	-9.68595446560105	1.71501182314624	-5.64774792504454	1.62563301284116e-08	2.66641509943929e-06	0.000	0.019	0.000	0.194	0.062	0.037	0.113	0.036	0.040	0.000	0.065	0.020	0.000	0.119	0.000	0.000	0.000	0.022	0.374	7.396	13.941	2.972	0.064	0.000	0.000	0.000	0.000
Pdensi_DN12992_c0_g2d390714	MC_2_2	MC_2_3	83.996388345897	0	41.9981941729485	8.72264201581644	1.54520387756019	5.64497807861389	1.65202297106168e-08	2.70186924527278e-06	7.257	14.282	7.774	15.925	27.088	23.622	16.494	9.792	10.671	12.005	5.052	5.085	9.955	29.810	10.269	2.706	3.179	1.493	0.000	0.000	0.000	0.000	0.000	0.000	0.000	0.000	0.000
Pdensi_DN19464_c1_g3	MC_2_2	MC_2_3	0	70.8378762500271	35.4189381250135	-8.73973156269441	1.54968417022496	-5.63968564086559	1.70360895120557e-08	2.77820816515334e-06	0.000	0.000	0.000	0.000	0.000	0.000	0.000	0.000	0.000	0.000	0.000	0.000	0.000	0.000	0.000	0.000	0.000	0.000	2.547	1.716	1.653	0.000	0.000	0.000	0.000	0.000	0.000
Pdensi_GG_4815_c0_g1	MC_2_2	MC_2_3	1.54264770530467	424.583355219079	213.063001462192	-8.23587256883562	1.46242831203264	-5.6316419075534	1.78502012609721e-08	2.90260686481577e-06	0.018	0.009	0.000	0.000	0.000	0.000	0.000	0.027	0.000	0.021	0.000	0.000	0.020	0.020	0.010	0.000	0.039	0.100	3.795	0.849	30.371	0.066	0.011	0.000	0.000	0.010	0.000
Pdensi_GG_44340_c0_g1	MC_2_2	MC_2_3	189.227872868618	794.70294968877	491.965411278694	-2.07222221121372	0.368111471254055	-5.62933343031726	1.80907382091925e-08	2.93329138619422e-06	6.878	4.339	4.226	5.987	4.885	10.856	8.492	5.162	9.131	9.469	6.842	12.286	6.199	4.520	6.949	5.449	4.655	6.535	23.940	25.681	16.266	42.121	61.964	96.486	5.650	9.682	10.093
Pdensi_DN29262_c0_g1d432507	MC_2_2	MC_2_3	83.0602129251627	6581.45802118149	3332.25911705332	-6.30927353725589	1.12117744734849	-5.62736393973753	1.82984392833932e-08	2.95849166333901e-06	0.196	0.295	0.273	7.760	13.719	17.439	13.408	10.815	14.366	13.169	11.103	13.877	5.126	20.404	4.873	0.424	5.329	1.318	161.562	10.728	377.401	7.596	364.273	108.570	0.362	1.447	1.079
Pdensi_DN13021_c0_g1d271323	MC_2_2	MC_2_3	0	308.757266787071	154.378633393536	-10.8632047085913	1.93205614557965	-5.62261336630676	1.88090053047191e-08	3.03237604610668e-06	0.000	0.000	0.000	0.000	0.000	0.000	0.000	0.000	0.021	0.000	0.000	0.000	0.000	0.000	0.000	0.000	0.000	0.000	0.163	20.917	3.569	0.053	0.000	0.000	0.000	0.000	0.000
Pdensi_DN20890_c0_g1d220514	MC_2_2	MC_2_3	0	3763.3438193481	1881.67190967405	-14.4706881478697	2.57521837829503	-5.61920816884285	1.91834609158181e-08	3.0839593360918e-06	0.017	0.000	0.000	0.000	0.000	0.019	0.000	0.000	0.040	0.000	0.000	0.000	0.000	0.040	0.000	0.000	0.000	0.000	2.765	255.284	42.465	2.714	0.281	0.107	0.000	0.039	0.000
Pdensi_GG_62429_c0_g1	MC_2_2	MC_2_3	17.1518916227852	1463.33121953621	740.241555579495	-6.39364429926897	1.13877213147924	-5.61450717182883	1.97123253793317e-08	3.16000302709808e-06	0.840	1.667	0.420	2.307	1.020	0.306	1.556	0.734	0.498	0.660	1.239	0.165	0.780	0.323	0.000	1.254	0.302	0.000	10.693	64.114	43.767	14.503	1.714	1.690	0.000	2.831	0.338
Pdensi_DN17726_c0_g1d281984	MC_2_2	MC_2_3	3.95021804058434	192.810093656051	98.3801558483177	-5.6287988841554	1.00350993023488	-5.60911129483087	2.03368215408715e-08	3.25090411682158e-06	0.379	0.058	0.162	0.136	0.000	0.000	0.179	0.056	0.063	0.190	0.000	0.064	0.181	0.187	0.182	0.098	0.119	0.134	0.975	9.631	4.957	0.164	0.133	0.219	0.000	0.000	0.000
Pdensi_DN19386_c0_g1d358050	MC_2_2	MC_2_3	196.977394318716	12501.2657610775	6349.12157769809	-5.98731403847207	1.06796635439447	-5.60627590357641	2.06726333355238e-08	3.29527598645245e-06	4.768	8.366	7.879	8.462	7.768	8.925	9.330	10.307	10.388	9.255	10.494	8.099	4.232	6.187	6.670	8.478	4.649	4.361	217.947	8.923	811.825	14.012	14.498	4.710	0.227	0.240	0.238
Pdensi_GG_95822_c0_g1	MC_2_2	MC_2_3	26.3704129822157	776.648722776252	401.509567879234	-4.86270099107984	0.868614558591046	-5.59822644346128	2.1655577612731e-08	3.44226355603713e-06	1.441	0.395	0.274	1.364	0.065	0.282	1.030	0.044	0.342	1.295	0.159	0.147	0.838	0.457	0.051	1.604	0.629	0.128	7.865	21.506	34.138	3.368	0.109	0.000	1.792	0.100	0.000
Pdensi_DN23426_c0_g1	MC_2_2	MC_2_3	204.095801800781	11.6359822112454	107.865892006013	4.13588378582155	0.739016725022453	5.5964684502856	2.18762109214476e-08	3.46759390370553e-06	5.703	62.969	22.414	9.726	12.192	17.770	20.567	19.497	20.431	34.373	40.554	31.045	9.213	29.519	20.010	4.635	9.182	3.909	0.325	0.133	0.491	0.000	0.000	0.000	0.044	0.546	0.481
Pdensi_DN19027_c2_g1	MC_2_2	MC_2_3	0	72.7440021587145	36.3720010793572	-8.77771981355876	1.5701472864527	-5.59037988938575	2.26573365874455e-08	3.58137810840884e-06	0.665	0.360	0.000	0.000	0.000	0.000	0.000	0.000	0.000	0.000	0.000	0.000	0.000	0.000	0.000	0.000	0.000	0.000	1.844	2.692	1.435	1.512	0.000	0.000	0.000	0.000	0.000
Pdensi_DN16954_c0_g1d349369	MC_2_2	MC_2_3	0	171.873796073385	85.9368980366923	-10.0178788877594	1.79537943421606	-5.57981154113735	2.40779320990383e-08	3.79532596551638e-06	0.000	0.000	0.000	0.000	0.000	0.000	0.000	0.000	0.000	0.000	0.000	0.000	0.000	0.000	0.000	0.000	0.000	0.000	2.168	0.567	11.483	0.037	0.000	0.000	0.000	0.000	0.000
Pdensi_DN26244_c0_g1d76795	MC_2_2	MC_2_3	5.68823562814504	128.115114670652	66.9016751493987	-4.52257560638636	0.81133072641411	-5.57426886366682	2.48571587776429e-08	3.90716188366847e-06	0.144	0.179	0.044	0.069	0.199	0.059	0.048	0.057	0.168	0.181	0.168	0.171	0.061	0.216	0.012	0.081	0.283	0.126	2.869	4.854	2.806	0.663	4.109	6.148	0.121	0.174	0.053
Pdensi_DN34138_c0_g1d146649	MC_2_2	MC_2_3	371.114146000485	6205.17893982765	3288.14654291407	-4.06324200701822	0.728992507500589	-5.57377746027785	2.49274128137039e-08	3.90716188366847e-06	18.225	13.788	10.586	25.306	27.035	31.300	23.229	17.295	23.104	19.752	9.026	20.594	17.875	18.729	14.985	13.509	9.303	9.984	34.255	145.957	326.002	29.894	43.912	59.865	28.983	75.237	53.783
Pdensi_DN18907_c0_g1d217892	MC_2_2	MC_2_3	195.345016634956	4373.79772417455	2284.57137040475	-4.48506553705122	0.80474015457974	-5.57330898865542	2.49945677862442e-08	3.90716188366847e-06	6.741	5.847	3.278	6.271	6.503	4.604	3.878	5.069	3.269	2.744	4.433	2.174	9.435	8.690	4.927	3.714	9.345	3.826	22.676	106.692	227.221	18.741	8.208	3.140	114.378	209.479	210.627
Pdensi_DN32085_c0_g1d435106	MC_2_2	MC_2_3	0	82.4939586889694	41.2469793444847	-8.95936354069311	1.60871360155212	-5.56927195247738	2.55805954127563e-08	3.98775408599739e-06	0.000	1.965	1.092	0.457	0.883	0.000	0.000	1.142	0.866	0.429	0.000	1.278	0.000	0.000	1.203	0.000	0.000	0.000	2.415	3.351	1.043	0.549	0.000	0.000	0.000	0.816	3.526
Pdensi_DN19253_c0_g1d286266	MC_2_2	MC_2_3	0	2483.02720242818	1241.51360121409	-13.8707818707639	2.49155911421114	-5.56710928175412	2.58999975289415e-08	4.02459281998709e-06	0.000	0.000	0.000	0.000	0.000	0.000	0.000	0.000	0.149	0.000	0.000	0.000	0.000	0.000	0.000	0.000	0.000	0.000	2.079	159.802	36.688	0.513	0.081	0.000	0.000	0.000	0.000
Pdensi_DN11005_c0_g1d267944	MC_2_2	MC_2_3	0	117.515677559346	58.7578387796731	-9.46926002781416	1.70334804502154	-5.55920444767024	2.71007092829683e-08	4.19009545602353e-06	0.000	0.000	0.000	0.000	0.000	0.000	0.000	0.000	0.026	0.000	0.000	0.000	0.000	0.000	0.000	0.000	0.000	0.000	0.589	4.632	4.323	0.034	0.000	0.000	0.000	0.000	0.000
Pdensi_DN6152_c0_g1d168310	MC_2_2	MC_2_3	0	128.185614294485	64.0928071472423	-9.59473955448234	1.72612067110774	-5.55855666123556	2.72014655381134e-08	4.19421398329908e-06	0.000	0.000	0.000	0.000	0.000	0.000	0.000	0.000	0.000	0.000	0.000	0.000	0.000	0.000	0.000	0.000	0.000	0.000	0.542	6.248	3.518	1.742	0.000	0.000	0.000	0.000	0.000
Pdensi_DN41255_c0_g1d319605	MC_2_2	MC_2_3	75.5195866378802	0	37.7597933189401	8.56735007108126	1.54188040011737	5.55642971428206	2.75348520282346e-08	4.23408208308082e-06	4.334	0.422	1.601	0.247	3.022	0.212	1.761	0.205	0.463	0.735	0.000	0.230	2.690	0.225	0.217	2.121	1.655	2.851	0.000	0.000	0.000	0.296	0.238	0.000	0.000	0.219	0.000
Pdensi_DN12046_c0_g1d50385	MC_2_2	MC_2_3	70.6320540035032	1356.11724763223	713.374650817868	-4.26062943356746	0.767216960207391	-5.55335668337642	2.80235434971275e-08	4.29755089272479e-06	1.222	2.474	2.744	4.006	3.337	1.943	3.000	3.204	2.392	2.313	2.413	2.318	1.076	2.513	1.170	2.867	1.627	1.764	6.405	51.504	52.014	1.846	1.242	0.932	0.519	0.327	0.216
Pdensi_DN22087_c1_g1d298449	MC_2_2	MC_2_3	0.205879990844087	417.598761328229	208.902320659537	-10.3451677005757	1.86341441368381	-5.5517267788673	2.82861454446407e-08	4.3260983741117e-06	0.000	0.000	0.000	0.035	0.000	0.000	0.000	0.000	0.000	0.033	0.000	0.000	0.000	0.000	0.000	0.026	0.000	0.000	9.640	0.099	25.140	7.937	0.243	0.287	0.000	0.000	0.000
Pdensi_DN10676_c0_g1d387075	MC_2_2	MC_2_3	2.91584636760717	445.387173620591	224.151509994099	-7.27312345701046	1.31040377276241	-5.55029190863688	2.85192994233286e-08	4.3500003120413e-06	0.000	0.000	0.000	0.000	0.270	0.000	0.491	0.000	0.000	0.262	0.000	0.000	0.000	0.000	0.000	0.000	0.238	0.000	4.902	8.728	22.939	6.402	3.243	2.674	0.000	0.000	0.000
Pdensi_DN15463_c2_g1	MC_2_2	MC_2_3	62.2171913749515	306.43535214765	184.326271761301	-2.30290939182266	0.415046024499369	-5.54856390830498	2.88025602148792e-08	4.38139590709566e-06	2.130	2.715	0.791	4.510	5.073	11.884	4.333	2.183	4.011	2.211	2.271	2.935	6.587	5.608	12.827	1.566	2.194	1.643	8.067	7.874	9.458	3.120	29.248	18.491	1.089	4.143	0.644
Pdensi_DN13590_c0_g1	MC_2_2	MC_2_3	1.44115993590861	357.231906650976	179.336533293442	-7.78921691058429	1.40540452031035	-5.5423309075911	2.98471578377263e-08	4.51986689662061e-06	0.159	0.172	0.000	0.402	1.543	0.866	0.176	0.333	0.189	0.562	0.201	1.310	0.000	0.000	0.000	0.142	0.000	0.000	4.391	1.657	23.479	0.000	0.388	0.000	0.000	0.892	4.026
Pdensi_DN26698_c0_g2	MC_2_2	MC_2_3	183.426195991094	16.3373191644155	99.8817575777547	3.48624190555142	0.629037810572715	5.54218180045065	2.98725917038261e-08	4.51986689662061e-06	1.352	6.625	1.802	1.037	5.070	7.610	0.486	1.353	1.177	0.000	0.624	0.291	1.274	7.490	4.324	6.052	6.812	3.246	0.583	0.498	0.273	0.000	0.000	0.166	0.000	0.000	0.000
Pdensi_DN22734_c1_g1d301818	MC_2_2	MC_2_3	1.13642611344782	413.708227933793	207.422327023621	-8.65019677321837	1.56155722120272	-5.53946833056551	3.03391302331152e-08	4.57821520435072e-06	0.000	0.000	0.000	0.000	0.000	0.000	0.000	0.044	0.000	0.010	0.011	0.020	0.000	0.000	0.000	0.000	0.028	0.075	18.714	0.138	16.276	0.013	0.021	0.000	0.000	0.000	0.000
Pdensi_GG_63150_c0_g1	MC_2_2	MC_2_3	25.4795951555162	2645.73727717077	1335.60843616314	-6.70279881118533	1.21140243393583	-5.53309009740719	3.1463774548288e-08	4.73529806951734e-06	2.042	0.201	0.000	16.926	1.128	3.032	2.884	1.169	0.883	0.439	0.938	0.219	5.573	1.929	0.207	0.499	0.599	1.132	122.300	0.430	102.102	29.950	108.302	67.937	0.000	0.000	0.000
Pdensi_DN23002_c2_g2	MC_2_2	MC_2_3	5.32782175056899	956.367089114372	480.84745543247	-7.52368232281874	1.36015316359755	-5.53149639627269	3.17510387632033e-08	4.7658561844354e-06	0.018	0.079	0.018	0.139	0.111	0.099	0.261	0.153	0.129	0.194	0.093	0.066	0.020	0.169	0.062	0.050	0.061	0.355	40.100	0.171	40.738	0.111	0.104	0.113	0.029	0.000	0.000
Pdensi_DN19315_c0_g1d358442	MC_2_2	MC_2_3	0	201.347145207652	100.673572603826	-10.2463854939265	1.85386929430148	-5.52702691900792	3.25703002579235e-08	4.87589457935284e-06	0.000	0.000	0.000	0.000	0.000	0.000	0.000	0.000	0.057	0.000	0.000	0.171	0.000	0.000	0.000	0.000	0.000	0.000	0.490	13.832	1.753	2.600	0.000	0.000	0.000	0.000	0.000
Pdensi_DN21784_c0_g4	MC_2_2	MC_2_3	0.32398292973413	203.669088427091	101.996535678412	-9.29271832549903	1.68461045861175	-5.51624162012917	3.46326038627766e-08	5.17094930708918e-06	0.000	0.000	0.000	0.000	0.000	0.000	0.000	0.000	0.000	0.000	0.000	0.000	0.000	0.000	0.000	0.000	0.029	0.000	2.141	0.908	13.763	0.000	0.000	0.000	0.972	1.178	1.232
Pdensi_DN23615_c0_g2d549550	MC_2_2	MC_2_3	7.57701982250914	490.707859972651	249.14243989758	-6.00923567871284	1.08964131680697	-5.51487501990288	3.4902789981999e-08	5.19757652500357e-06	0.000	0.000	0.023	0.528	1.572	1.888	0.274	0.754	0.383	0.247	0.118	0.195	0.339	1.093	0.229	0.235	0.338	0.089	5.808	32.391	1.395	9.688	0.058	0.096	0.000	0.000	0.113
Pdensi_DN19507_c0_g1d287418	MC_2_2	MC_2_3	0.97194878920239	412.985538831748	206.978743810475	-8.77275214183739	1.59356349282049	-5.50511616346723	3.68924926641563e-08	5.47945505217658e-06	0.000	0.000	0.000	0.000	0.000	0.285	0.000	0.091	0.103	0.102	0.000	0.103	0.000	0.100	0.000	0.000	0.095	0.000	0.306	16.460	16.567	0.265	0.000	0.000	0.000	0.000	0.000
Pdensi_DN26376_c1_g2	MC_2_2	MC_2_3	316.339487230691	62.202934650129	189.27121094041	2.34463554905446	0.426029252117292	5.50346141116372	3.72406072279378e-08	5.51667927176583e-06	15.001	6.771	9.003	3.166	2.387	0.973	2.973	2.437	4.245	1.054	2.257	1.893	1.589	3.504	1.192	8.293	10.180	9.204	2.171	1.241	1.795	2.175	0.872	0.000	4.512	1.404	0.670
Pdensi_DN21037_c1_g1d18102	MC_2_2	MC_2_3	1153.98137809016	4997.71910201089	3075.85024005053	-2.11436328138785	0.384325539455299	-5.50149044058983	3.76594035363652e-08	5.56415229064187e-06	80.674	39.846	34.708	59.045	41.655	44.683	45.447	43.556	45.961	41.586	39.685	35.281	48.974	36.229	26.407	39.073	32.843	29.751	93.669	129.351	188.641	39.218	31.312	30.090	161.632	149.428	155.962
Pdensi_DN19072_c0_g1d356753	MC_2_2	MC_2_3	7.65925848463186	1380.23370733041	693.946482907522	-7.49008974708728	1.36168332468966	-5.50061061281949	3.78478224736055e-08	5.57742858889684e-06	0.260	0.169	0.156	0.167	0.141	0.059	0.136	0.195	0.183	0.037	0.099	0.047	0.200	0.144	0.044	0.235	0.288	0.139	0.315	102.329	7.256	81.559	77.850	59.929	0.135	0.071	0.160
Pdensi_GG_122874_c0_g1	MC_2_2	MC_2_3	18.4528207030078	1336.42528378368	677.439052243343	-6.18699233312058	1.12505333401836	-5.49928803021496	3.8132780442033e-08	5.60482540169808e-06	0.000	0.073	0.081	1.105	8.006	19.288	2.363	4.914	0.903	1.157	1.011	0.822	2.425	11.222	6.149	0.222	0.632	0.736	8.220	2.950	98.820	52.654	43.912	54.202	0.000	0.000	0.000
Pdensi_DN784_c0_g1d380184	MC_2_2	MC_2_3	11.7220410742749	562.307777309233	287.014909191754	-5.5881453785652	1.01695186589822	-5.49499496087703	3.9072157124563e-08	5.72801872374293e-06	0.346	2.515	1.120	0.870	1.560	1.492	1.233	1.530	0.608	1.265	0.982	0.716	0.865	1.790	0.922	0.273	0.427	0.323	0.929	25.290	19.115	3.129	0.531	2.191	0.333	1.358	1.142
Pdensi_DN76051_c0_g1	MC_2_2	MC_2_3	0.812443183713695	181.026489354377	90.9194662690453	-8.08431492963245	1.47172356728403	-5.49309334262515	3.94953904171403e-08	5.77510375432852e-06	0.000	0.000	0.000	0.086	0.000	0.074	0.000	0.000	0.000	0.000	0.000	0.000	0.000	0.158	0.000	0.000	0.000	0.085	4.290	1.206	9.589	0.207	0.084	0.000	0.000	0.310	0.082
Pdensi_DN22531_c1_g1d544362	MC_2_2	MC_2_3	0.730204521590977	576.496842423137	288.613523472364	-9.7632416059187	1.77766755495649	-5.49216391934299	3.97038614047331e-08	5.79062399270886e-06	0.000	0.000	0.000	0.000	0.000	0.000	0.000	0.000	0.000	0.000	0.000	0.000	0.000	0.000	0.000	0.000	0.021	0.024	28.008	0.022	21.039	0.000	0.000	0.000	0.000	0.000	0.000
Pdensi_GG_85946_c0_g1	MC_2_2	MC_2_3	112.78908157116	0	56.3945407855799	9.14898109781489	1.6664371829668	5.49014459790601	4.01604822672702e-08	5.84216290627323e-06	6.983	7.570	3.337	3.357	5.263	1.795	3.299	2.443	2.381	4.718	7.109	3.516	3.673	6.520	1.166	7.154	1.068	2.023	0.000	0.000	0.000	1.008	0.000	0.000	0.000	0.000	0.000
Pdensi_DN20090_c1_g2	MC_2_2	MC_2_3	0	131.769245922837	65.8846229614183	-9.63441546313051	1.75904096838414	-5.4770841818316	4.32391544580484e-08	6.27389044223601e-06	0.000	0.000	0.000	0.000	0.023	0.000	0.020	0.000	0.022	0.000	0.047	0.022	0.021	0.000	0.000	0.000	0.000	0.000	0.430	3.723	6.553	0.028	0.046	0.612	0.000	0.042	0.061
Pdensi_DN21912_c0_g1	MC_2_2	MC_2_3	537.683216888767	21.7536301438426	279.718423516305	4.62751676265309	0.845511410069082	5.47303881123851	4.42383177402257e-08	6.38611715378544e-06	3.909	3.175	2.232	10.872	10.773	6.822	18.743	21.002	33.025	13.803	25.118	18.269	3.124	4.628	3.644	3.652	10.910	31.964	0.615	0.351	0.854	0.023	0.000	0.000	0.000	0.000	0.009
Pdensi_GG_129362_c0_g1	MC_2_2	MC_2_3	0	193.593738489724	96.796869244862	-10.1896698085898	1.8628340396502	-5.46998261342872	4.50079729277369e-08	6.48069000517754e-06	0.000	0.000	0.000	0.259	0.000	0.000	0.000	0.000	0.000	0.726	0.000	0.000	0.000	0.000	0.000	0.000	0.000	0.000	3.623	0.237	12.228	0.000	0.000	0.000	0.000	0.000	0.000
Pdensi_DN23117_c0_g2d223755	MC_2_2	MC_2_3	108.190658630273	1590.88517088147	849.537914755869	-3.88038124727773	0.711758426718116	-5.45182340189491	4.98559537623373e-08	7.16052972462726e-06	0.415	0.818	0.756	3.381	6.428	8.769	2.040	1.749	3.257	1.413	1.368	2.591	5.518	4.206	10.823	2.302	3.171	3.973	70.442	9.012	55.268	8.934	1.991	6.309	0.160	0.311	0.083
Pdensi_DN6885_c0_g1d101318	MC_2_2	MC_2_3	37.8754972859838	859.895224821664	448.885361053824	-4.49686979297044	0.825772603014146	-5.44565147421512	5.16161162406078e-08	7.39456401474307e-06	0.547	1.015	0.847	2.289	6.334	7.473	2.658	3.045	1.998	2.470	2.456	1.834	2.503	6.094	6.132	1.785	1.063	0.527	5.784	16.612	47.945	8.952	7.126	3.921	17.223	25.221	22.584
Pdensi_DN27259_c0_g1	MC_2_2	MC_2_3	284.252844683463	54.6140528692779	169.43344877637	2.37912418436033	0.436954345502401	5.44478893241092	5.18668501308634e-08	7.41172049294267e-06	9.566	7.591	6.275	3.243	2.168	0.954	2.783	2.818	2.546	1.504	2.265	1.864	2.019	3.868	1.292	10.099	7.247	7.751	1.756	1.702	1.058	1.139	0.284	0.000	3.342	1.588	0.349
Pdensi_DN18919_c0_g2	MC_2_2	MC_2_3	0	187.112482224533	93.5562411122667	-10.1405381834182	1.8626231275513	-5.44422434867407	5.20316088370707e-08	7.416535720081e-06	0.000	0.000	0.000	0.000	0.000	0.000	0.000	0.000	0.000	0.000	0.000	0.000	0.000	0.000	0.000	0.000	0.000	0.000	0.210	10.030	4.794	0.277	0.000	0.107	0.000	0.000	0.000
Pdensi_GG_118661_c0_g1	MC_2_2	MC_2_3	1.58958876173465	127.653664104173	64.621626432954	-6.26402636093104	1.15072491407797	-5.44354804897062	5.2229636672596e-08	7.42605698499714e-06	0.707	0.382	0.000	0.625	0.171	0.077	0.391	0.000	0.083	0.930	0.268	1.002	0.157	0.082	0.079	0.064	0.077	0.000	2.137	6.703	1.560	0.795	0.868	1.000	1.184	2.222	0.765
Pdensi_DN22932_c2_g1	MC_2_2	MC_2_3	10.1164038141209	1309.11550127017	659.615952542146	-7.02227593775921	1.29050479346722	-5.44149543132836	5.28351484055131e-08	7.4933217493012e-06	0.000	0.000	0.102	0.209	0.000	0.165	0.000	0.000	0.000	0.000	0.064	0.241	0.000	0.000	0.000	0.138	0.503	0.254	59.966	0.178	51.068	1.079	0.000	0.000	0.000	0.000	0.000
Pdensi_DN16354_c0_g2	MC_2_2	MC_2_3	4.26922925156173	500.457346991681	252.363288121621	-6.86156519441416	1.26227802500616	-5.43585886665554	5.45331079319951e-08	7.71479877913935e-06	0.062	0.013	0.037	0.093	0.059	0.013	0.013	0.000	0.058	0.000	0.000	0.000	0.014	0.014	0.000	0.090	0.274	0.016	0.834	20.641	18.920	0.554	0.182	0.101	0.000	0.028	0.000
Pdensi_DN18530_c0_g2	MC_2_2	MC_2_3	2.84355114299793	628.3088929441	315.576222043549	-7.87947567090801	1.44988935339501	-5.43453585093077	5.49392508742353e-08	7.75287363708536e-06	0.000	0.000	0.000	0.000	0.000	0.000	0.000	0.000	0.000	0.061	0.000	0.000	0.000	0.000	0.000	0.000	0.000	0.258	3.735	6.867	40.909	0.000	0.000	0.000	0.000	0.000	0.000
Pdensi_DN12902_c0_g2	MC_2_2	MC_2_3	0.64796585946826	281.991591986462	141.319778922965	-8.82965249286379	1.62508384756992	-5.43335195046535	5.53051718727072e-08	7.7850971789372e-06	0.085	0.092	0.000	0.054	0.051	0.092	0.140	0.044	0.000	0.100	0.054	0.000	0.000	0.000	0.000	0.000	0.047	0.000	11.488	0.348	12.033	0.000	0.000	0.000	0.131	0.000	0.000
Pdensi_GG_57086_c0_g1	MC_2_2	MC_2_3	22.3563682014348	285.629415005491	153.992891603463	-3.67028091795526	0.675797450739208	-5.43103693856879	5.60275346218069e-08	7.8672112386571e-06	13.013	3.132	0.414	1.410	3.463	2.652	28.636	34.740	11.884	78.460	32.073	14.695	4.290	5.394	0.990	0.798	0.567	0.583	3.064	11.427	8.747	8.517	43.314	30.845	27.840	82.560	0.704
Pdensi_DN17676_c0_g1d351375	MC_2_2	MC_2_3	1244.15471906828	12167.9834450012	6706.06908203473	-3.28958415003503	0.606704565409236	-5.42205273800128	5.8918492744244e-08	8.21644281943896e-06	17.141	9.230	29.115	27.455	34.623	37.383	57.588	68.509	76.331	73.467	24.118	44.232	17.770	21.284	13.422	48.049	38.577	23.241	111.303	398.617	482.034	19.995	50.222	85.922	5.505	4.741	5.821
Pdensi_DN37328_c1_g1	MC_2_2	MC_2_3	861.029153714676	8.65186260133224	434.840508158004	6.64327374785909	1.22525397625818	5.4219564895003	5.89502329944903e-08	8.21644281943896e-06	1.050	6.691	10.921	7.250	6.055	7.234	6.572	7.397	14.940	7.037	6.851	8.440	2.495	4.599	9.381	12.381	3.409	59.616	0.000	0.357	0.356	14.629	0.254	0.324	0.000	0.000	0.000
Pdensi_DN20019_c1_g1d410661	MC_2_2	MC_2_3	35.1407690546455	232.308426716463	133.724597885554	-2.73188537482038	0.503921775728807	-5.42124890489072	5.91840851511218e-08	8.22876906764541e-06	0.716	1.488	0.448	3.658	5.344	4.524	2.424	1.879	1.859	1.247	2.430	1.388	1.486	2.157	2.754	0.867	1.120	1.102	7.476	7.491	4.318	8.628	19.372	9.216	2.667	2.108	0.368
Pdensi_GG_83300_c0_g1	MC_2_2	MC_2_3	0	140.049333444183	70.0246667220917	-9.7223757875679	1.79491380304876	-5.41662545078985	6.07343820606883e-08	8.42362061777016e-06	0.000	0.000	0.000	0.000	0.000	0.000	0.000	0.000	0.000	0.000	0.000	0.000	0.000	0.139	0.000	0.000	0.000	0.000	1.464	0.696	9.416	0.000	0.000	0.000	0.000	0.000	0.000
Pdensi_DN20836_c0_g1d537870	MC_2_2	MC_2_3	315.840647507931	5.33932158738452	160.589984547658	5.88459877752496	1.08668477846523	5.4151846921386	6.12254747463818e-08	8.45489590979564e-06	44.625	36.435	24.369	25.071	20.311	5.725	27.714	4.796	3.426	4.344	0.466	0.630	21.767	15.148	6.263	20.342	4.874	3.365	0.237	0.000	0.231	0.000	0.000	0.000	0.000	0.000	0.000
Pdensi_DN15230_c0_g1	MC_2_2	MC_2_3	0	1495.46058620266	747.73029310133	-13.1392753669828	2.42863147167265	-5.41015609829577	6.29698369797395e-08	8.66992003651946e-06	0.000	0.000	0.000	0.000	0.000	0.000	0.000	0.000	0.100	0.025	0.000	0.000	0.024	0.000	0.000	0.000	0.000	0.000	1.241	86.743	31.889	1.216	0.026	0.000	0.000	0.000	0.000
Pdensi_DN16941_c0_g1d472201	MC_2_2	MC_2_3	0	1682.76050019335	841.380250096677	-13.3095151570659	2.4624887206209	-5.40490400853895	6.48431097981298e-08	8.90616965353536e-06	0.000	0.000	0.000	0.000	0.000	0.000	0.000	0.000	0.070	0.000	0.000	0.000	0.000	0.000	0.000	0.000	0.000	0.000	2.061	114.148	18.231	1.324	0.025	0.000	0.000	0.000	0.000
Pdensi_DN18755_c0_g1d355401	MC_2_2	MC_2_3	3.00859513831795	683.396730928876	343.202663033597	-7.86320268564715	1.45552758440667	-5.40230413348881	6.57902786075277e-08	9.01438325869922e-06	0.017	0.000	0.000	0.022	0.000	0.000	0.000	0.036	0.041	0.081	0.000	0.041	0.000	0.040	0.020	0.047	0.077	0.153	3.677	0.162	52.408	0.000	0.000	0.106	0.244	0.039	0.000
Pdensi_GG_25535_c0_g1	MC_2_2	MC_2_3	1.29593171893652	559.202784213345	280.249357966141	-8.78161661943606	1.62623952783736	-5.39995275549243	6.66584492388703e-08	9.11127614862124e-06	0.000	0.117	0.000	0.069	0.000	0.000	0.120	0.170	0.064	0.191	0.206	0.000	0.000	0.000	0.000	0.000	0.119	0.000	12.679	0.253	33.714	0.247	0.000	0.220	0.000	0.000	0.000
Pdensi_DN53360_c0_g1	MC_2_2	MC_2_3	117.128453703236	3183.12249234541	1650.12547302432	-4.76482720087008	0.883235035736194	-5.39474432974515	6.86211922838226e-08	9.35695428664326e-06	0.061	0.065	1.476	1.671	0.218	0.098	0.430	0.189	0.142	0.318	0.153	0.251	0.202	0.174	0.034	2.081	5.639	2.389	10.043	155.175	91.407	26.387	79.229	58.489	0.000	0.000	0.000
Pdensi_DN18613_c0_g3	MC_2_2	MC_2_3	1.02386156438911	312.615322531456	156.819592047922	-8.19470046231438	1.51951613902526	-5.39296704513525	6.93036668719466e-08	9.41016741989971e-06	0.000	0.000	0.000	0.000	0.000	0.000	0.000	0.014	0.016	0.016	0.017	0.000	0.015	0.000	0.107	0.062	0.000	0.051	0.186	16.135	8.808	1.035	0.000	0.304	0.000	0.000	0.000
Pdensi_DN19731_c2_g1	MC_2_2	MC_2_3	218.161104876454	24.3443758529119	121.252740364683	3.16828514487254	0.587496002685469	5.39286247121713	6.93440272513285e-08	9.41016741989971e-06	2.749	8.693	5.385	12.655	12.120	7.074	8.943	11.470	9.103	5.899	11.851	5.667	2.157	7.040	2.158	9.695	5.642	4.044	0.521	0.828	0.650	12.592	0.000	0.000	0.169	0.074	0.000
Pdensi_DN18484_c0_g1d217176	MC_2_2	MC_2_3	0.97194878920239	106.994224492681	53.9830866409418	-6.85326899454088	1.27092755688152	-5.39233645335128	6.95473897768634e-08	9.41518586768695e-06	0.000	0.000	0.000	0.000	0.000	0.000	0.000	0.074	0.000	0.000	0.000	0.000	0.000	0.000	0.000	0.000	0.077	0.000	2.376	3.700	2.733	0.322	0.087	0.000	0.000	0.000	0.000
Pdensi_DN14320_c1_g1	MC_2_2	MC_2_3	0.205879990844087	245.537056025542	122.871468008193	-9.57830446929476	1.77714015859134	-5.38972934857712	7.05638737701735e-08	9.51824830942235e-06	0.010	0.063	0.000	0.234	0.257	0.052	0.128	0.083	0.034	0.092	0.050	0.000	0.011	0.090	0.000	0.027	0.000	0.000	0.264	14.700	4.692	0.058	0.000	0.000	0.000	0.014	0.000
Pdensi_DN22216_c0_g3	MC_2_2	MC_2_3	0	134.321149437278	67.1605747186392	-9.66264507356169	1.79298494299287	-5.38913899490573	7.07960370849844e-08	9.51824830942235e-06	0.000	0.000	0.000	0.000	0.000	0.000	0.000	0.000	0.000	0.000	0.000	0.000	0.000	0.000	0.000	0.000	0.000	0.000	6.287	0.299	4.828	0.000	0.000	0.000	0.000	0.000	0.000
Pdensi_DN52613_c0_g1	MC_2_2	MC_2_3	81.6552214643578	0	40.8276107321789	8.68052722629764	1.61075781976982	5.38909519466935	7.08132914799394e-08	9.51824830942235e-06	1.254	0.340	0.944	0.396	0.000	0.000	0.346	0.987	0.374	0.000	0.000	0.000	0.693	0.723	1.042	2.810	1.007	3.435	0.000	0.000	0.000	0.951	0.000	0.000	0.000	0.000	0.000
Pdensi_GG_128187_c0_g1	MC_2_2	MC_2_3	13.2372673446955	317.407990885671	165.322629115183	-4.56478782613385	0.84735420523291	-5.38710706566818	7.16007858350284e-08	9.60129210623836e-06	0.339	0.000	1.026	1.502	0.618	1.293	0.941	0.889	1.610	0.600	1.071	2.795	0.188	0.782	0.754	0.607	0.365	0.207	5.806	2.748	17.754	2.322	0.207	0.681	0.000	0.381	0.000
Pdensi_DN20111_c0_g1d188531	MC_2_2	MC_2_3	0.406221591856847	151.445949590401	75.926085591129	-8.86579151600572	1.64602947948528	-5.38616812548102	7.19756409983234e-08	9.62001394662004e-06	0.000	0.000	0.000	0.000	0.000	0.000	0.000	0.000	0.000	0.018	0.000	0.000	0.000	0.000	0.000	0.000	0.000	0.020	2.045	1.003	9.474	20.262	1.002	0.256	0.000	0.211	0.000
Pdensi_DN17385_c0_g1d57185	MC_2_2	MC_2_3	976.975796831682	67.5138101323281	522.244803482005	3.85577734272484	0.715901269241982	5.3859065605617	7.2080404208788e-08	9.62001394662004e-06	13.895	50.045	49.328	63.749	71.345	42.067	73.059	67.354	75.661	53.610	74.261	51.773	17.373	48.352	26.083	57.694	13.588	16.873	1.464	3.061	1.006	76.174	0.292	0.193	0.015	0.389	0.011
Pdensi_DN19371_c1_g2	MC_2_2	MC_2_3	2.03110795928424	628.695558848587	315.363333403936	-8.38471105331844	1.55710666794448	-5.38480197017394	7.25244511154798e-08	9.65650268170064e-06	0.000	0.000	0.020	0.000	0.000	0.000	0.022	0.000	0.000	0.000	0.000	0.000	0.000	0.000	0.000	0.000	0.000	0.171	17.190	0.573	34.865	0.443	0.000	0.040	0.000	0.000	0.000
Pdensi_DN15787_c1_g1d345433	MC_2_2	MC_2_3	0.97194878920239	141.358792004258	71.1653703967303	-7.24601373024579	1.34716394219554	-5.37871709840795	7.50184818108616e-08	9.96513110026534e-06	0.000	0.000	0.000	0.000	0.000	0.000	0.000	0.000	0.000	0.030	0.016	0.015	0.056	0.000	0.029	0.000	0.085	0.000	1.471	5.765	4.259	64.670	36.738	26.251	0.000	0.014	0.015
Pdensi_DN19154_c1_g1d357014	MC_2_2	MC_2_3	1412.49129403509	6043.31145781439	3727.90137592474	-2.09745265696085	0.390362516082066	-5.37308929661653	7.73989741944158e-08	1.02572673342239e-05	53.560	130.268	55.259	180.320	208.240	203.808	163.265	195.595	180.941	229.566	160.737	201.070	99.518	130.266	126.154	31.306	46.821	44.987	119.577	172.324	205.798	304.638	247.600	421.249	61.585	65.819	88.512
Pdensi_DN41587_c0_g1d443451	MC_2_2	MC_2_3	46.5956149539213	2371.55092470473	1209.07326982932	-5.66494565803996	1.05455313194362	-5.37189211851188	7.79147205856834e-08	1.03014911413613e-05	1.054	3.428	0.529	4.661	9.940	2.282	9.608	5.255	0.000	3.737	1.328	0.000	0.876	2.736	1.461	2.123	1.694	0.321	9.916	17.074	167.506	3.201	0.641	2.649	0.000	1.776	4.151
Pdensi_DN24709_c4_g1	MC_2_2	MC_2_3	69.8538007258625	0	34.9269003629312	8.45432757768254	1.57415991550529	5.37069169047464	7.84352081447035e-08	1.03461341689801e-05	2.292	1.655	2.300	0.963	1.860	0.824	1.682	2.004	1.824	1.354	1.440	1.793	1.682	2.203	3.376	1.712	1.634	2.783	0.000	0.000	0.000	1.735	0.926	0.767	2.239	0.430	1.857
Pdensi_GG_75744_c0_g1	MC_2_2	MC_2_3	196.204047494062	1133.58874839281	664.896397943435	-2.53235704707107	0.47163801792675	-5.36928099690295	7.90511678852018e-08	1.04031336936926e-05	0.966	3.668	1.794	15.152	29.745	38.921	15.518	13.471	12.334	10.607	9.180	11.444	11.191	21.277	21.844	4.028	7.055	5.995	22.547	26.446	44.574	13.867	57.499	11.260	0.436	0.462	0.575
Pdensi_DN18827_c0_g1d284966	MC_2_2	MC_2_3	32.2800104285496	351.2196314138	191.749820921175	-3.42611065353802	0.638320482909996	-5.3673832271823	7.98871967934894e-08	1.04887626267981e-05	1.215	1.282	0.861	0.901	1.047	0.616	0.540	0.754	0.321	0.415	1.214	0.286	0.927	0.713	0.846	1.741	0.621	0.536	14.066	8.886	6.452	21.392	0.240	0.109	3.582	1.999	1.489
Pdensi_GG_57809_c0_g1	MC_2_2	MC_2_3	0	178.54117000446	89.2705850022299	-10.0727977974897	1.87739915172918	-5.36529367674005	8.08176151161593e-08	1.05863592689658e-05	0.055	0.000	0.000	0.000	0.000	0.000	0.000	0.000	0.195	0.000	0.000	0.000	0.000	0.000	0.062	0.000	0.000	0.000	0.187	4.876	9.435	0.587	0.000	0.000	0.000	0.000	0.000
Pdensi_DN25674_c0_g2	MC_2_2	MC_2_3	2.2839290065583	127.412463130679	64.8481960686186	-5.79814231179327	1.08185596721349	-5.35944015424478	8.34802414447578e-08	1.08895696767341e-05	0.089	0.000	0.015	0.000	0.000	0.000	0.000	0.015	0.000	0.000	0.000	0.000	0.231	0.017	0.017	0.067	0.066	0.056	4.330	0.656	5.756	88.293	103.380	49.925	0.000	0.000	0.036
Pdensi_DN19983_c0_g1d288818	MC_2_2	MC_2_3	1.67182742385737	175.03776205185	88.3547947378536	-6.68947617011593	1.24818561044557	-5.35936010969391	8.35172340372974e-08	1.08895696767341e-05	0.398	0.071	0.082	0.125	0.053	0.036	0.072	0.034	0.116	0.000	0.042	0.000	0.202	0.152	0.000	0.060	0.046	0.041	0.548	10.491	3.001	0.448	0.000	0.000	0.000	0.000	0.000
Pdensi_GG_47995_c0_g1	MC_2_2	MC_2_3	332.249845823239	45.7072704789603	188.9785581511	2.85924454004921	0.53393546605342	5.35503768120761	8.55385892014656e-08	1.11274889327185e-05	1.218	2.421	11.405	5.398	7.903	8.832	11.257	13.222	50.266	19.924	22.322	31.103	0.903	4.454	1.129	12.365	10.034	6.936	2.021	0.941	0.875	0.000	0.477	0.408	2.106	0.000	0.000
Pdensi_DN52157_c0_g1d254001	MC_2_2	MC_2_3	10.4045224670877	135.936235733204	73.170379100146	-3.73016605356088	0.697069536838612	-5.35121082823119	8.73676621004965e-08	1.13393606948232e-05	0.032	0.069	0.128	0.848	0.889	1.142	1.021	0.301	0.564	0.376	0.366	0.648	0.608	0.851	1.085	0.146	0.461	0.282	4.385	3.741	3.176	12.436	10.623	8.759	0.100	0.072	0.077
Pdensi_DN23166_c0_g2	MC_2_2	MC_2_3	293.089237064419	22.5692106185635	157.829223841491	3.69691612219165	0.692793330405279	5.33624669860633	9.48902763547521e-08	1.22875307971687e-05	16.704	16.622	21.716	21.164	17.722	18.860	15.671	13.271	15.003	10.643	7.557	7.460	25.769	26.996	15.310	15.482	5.723	5.083	0.893	0.667	0.329	0.000	0.141	0.000	0.000	0.000	0.000
Pdensi_DN18345_c0_g1d403901	MC_2_2	MC_2_3	34.7056510748038	308.032461761422	171.369056418113	-3.15908725621047	0.592448610625402	-5.3322553206356	9.70004221445095e-08	1.2532100201629e-05	0.386	1.356	1.603	9.008	6.474	27.236	8.427	3.020	6.591	3.233	2.341	4.019	4.121	6.959	18.404	0.506	1.579	0.919	8.772	8.179	8.612	299.565	194.176	297.994	0.541	0.746	0.336
Pdensi_DN22348_c1_g7	MC_2_2	MC_2_3	132.919712377193	0	66.4598561885965	9.38586682851275	1.76050755684337	5.33134140323819	9.74899412374692e-08	1.2566653290993e-05	5.697	7.025	4.727	10.196	1.194	2.350	10.892	2.063	2.103	15.089	0.993	2.777	7.859	3.401	3.276	9.497	1.899	0.719	0.000	0.000	0.000	1.195	0.719	0.395	2.038	0.221	0.712
Pdensi_DN19284_c0_g1d533799	MC_2_2	MC_2_3	4.03302337378165	395.264987844129	199.649005608955	-6.58998862548987	1.2362376498061	-5.33068106000776	9.78451263415776e-08	1.25837727486754e-05	0.049	0.042	0.010	0.208	0.000	0.021	0.064	0.020	0.068	0.068	0.086	0.000	0.022	0.045	0.044	0.142	0.206	0.000	0.828	20.225	10.741	0.277	0.024	0.000	0.000	0.000	0.070
Pdensi_DN16260_c0_g1d215108	MC_2_2	MC_2_3	143.172488750505	1059.88002984566	601.526259298081	-2.89022094556276	0.542866479093535	-5.32399965160638	1.01510100573491e-07	1.30255183021604e-05	3.487	3.305	3.095	3.907	2.782	4.984	3.597	2.900	3.077	3.221	2.341	2.678	3.655	3.907	3.668	3.204	4.321	4.952	13.875	30.912	42.018	12.067	10.659	35.518	7.947	9.574	8.071
Pdensi_GG_109344_c0_g1	MC_2_2	MC_2_3	2.19615195460426	557.219276252716	279.70771410366	-8.01022095523487	1.50498975995056	-5.32244216432276	1.02383340752249e-07	1.31078472544984e-05	0.000	0.000	0.000	0.016	0.031	0.014	0.043	0.027	0.000	0.091	0.033	0.015	0.029	0.000	0.015	0.036	0.072	0.082	11.738	0.030	34.664	0.000	0.048	0.027	0.000	0.029	0.000
Pdensi_DN24261_c1_g2	MC_2_2	MC_2_3	286.841681287546	5738.41739170254	3012.62953649504	-4.32166665921593	0.812534121011298	-5.31875098837338	1.04482015004765e-07	1.3321520208223e-05	9.130	13.419	10.951	11.739	20.352	10.731	13.492	11.573	8.182	6.538	10.016	1.529	11.289	13.985	9.728	11.797	7.548	6.095	18.983	179.840	267.065	15.883	0.452	0.183	0.246	0.554	0.242
Pdensi_GG_57871_c0_g1	MC_2_2	MC_2_3	0	115.57038087028	57.7851904351398	-9.44509363218167	1.77583436373805	-5.31867939096538	1.04523131625981e-07	1.3321520208223e-05	0.000	0.000	0.000	0.000	0.000	0.000	0.000	0.000	0.000	0.000	0.000	0.000	0.000	0.000	0.000	0.000	0.000	0.000	0.513	2.122	6.782	0.000	0.000	0.000	0.000	0.000	0.000
Pdensi_DN18720_c0_g2	MC_2_2	MC_2_3	69.6903600045578	660.441223897429	365.065791950994	-3.23950421349973	0.609317137473202	-5.31661431177488	1.05715818463727e-07	1.34432510903941e-05	3.014	3.192	1.566	3.842	3.677	1.815	3.385	2.707	1.511	2.023	2.991	0.921	1.900	3.842	1.434	2.726	2.334	1.102	31.793	9.257	14.898	4.986	3.789	2.635	5.641	5.678	3.797
Pdensi_DN17168_c0_g1d280500	MC_2_2	MC_2_3	3.2398292973413	636.523469092004	319.881649194673	-7.63115305329296	1.43661460280733	-5.31189996146544	1.08488156690024e-07	1.37648605622759e-05	0.000	0.066	0.000	0.078	0.149	0.000	0.000	0.128	0.072	0.000	0.078	0.000	0.000	0.000	0.000	0.000	0.269	0.000	16.046	2.149	34.976	0.093	0.000	0.000	0.000	0.000	0.000
Pdensi_DN29766_c0_g1d233200	MC_2_2	MC_2_3	130.72513783754	0	65.3625689187699	9.35823636744778	1.76209888196352	5.31084632266484	1.09117315127777e-07	1.38137150524623e-05	0.000	0.000	0.000	0.362	0.000	0.310	0.000	0.903	0.342	0.000	0.000	0.674	0.000	0.000	0.000	0.514	3.071	7.682	0.000	0.000	0.000	0.000	0.000	0.000	0.000	0.000	0.000
Pdensi_DN22752_c0_g2	MC_2_2	MC_2_3	2.19061356477293	253.013560140091	127.602086852432	-6.94004590915416	1.3071777618278	-5.30918296793086	1.10117746281728e-07	1.39092478272107e-05	0.078	0.000	0.000	0.000	0.378	2.724	0.000	0.082	0.000	0.000	0.000	0.000	0.000	0.361	0.175	0.000	0.085	0.097	7.555	0.638	13.041	1.900	5.214	25.095	0.594	0.000	0.000
Pdensi_DN16308_c0_g1d215184	MC_2_2	MC_2_3	2.17136445749958	5269.26604176554	2635.71870311152	-11.2155102495782	2.11667579020342	-5.2986434207292	1.16666218498446e-07	1.47035812302673e-05	0.048	1.897	0.158	1.432	0.362	0.221	0.692	0.115	0.241	0.594	0.140	0.188	0.088	0.237	0.054	0.130	0.018	0.040	48.479	0.055	386.547	0.024	2.789	1.684	34.246	4.709	7.735
Pdensi_DN37958_c0_g1d316670	MC_2_2	MC_2_3	173.029350168954	0	86.5146750844769	9.76338703115843	1.84280066985199	5.2981243120248	1.16998305511635e-07	1.47126669162053e-05	0.263	0.000	0.264	0.000	0.321	0.285	0.291	0.000	0.628	0.000	0.664	0.000	0.292	1.216	0.877	0.236	5.930	8.668	0.000	0.000	0.000	0.000	0.000	0.000	0.000	0.000	0.000
Pdensi_DN17335_c1_g1	MC_2_2	MC_2_3	0	275.426138604125	137.713069302062	-10.6986415551428	2.02049161965224	-5.29506851257527	1.18971796792551e-07	1.49276630529864e-05	0.000	0.156	0.192	0.363	0.347	0.156	0.053	0.251	0.113	0.225	0.486	0.114	0.000	0.221	0.108	0.000	0.000	0.000	20.039	0.056	3.788	0.000	0.000	0.000	0.000	0.054	0.000
Pdensi_GG_125392_c2_g1	MC_2_2	MC_2_3	0	2437.75981705277	1218.87990852638	-13.8442264860505	2.61664329240481	-5.29083445429317	1.21759540661869e-07	1.52436479800306e-05	0.000	0.000	0.000	0.000	0.000	0.000	0.000	0.022	0.012	0.097	0.000	0.000	0.000	0.012	0.000	0.000	0.000	0.000	38.691	1.075	162.561	0.000	0.000	0.021	0.000	0.000	0.000
Pdensi_DN20772_c0_g4	MC_2_2	MC_2_3	210.504112967853	900.007958272069	555.256035619961	-2.10019888801876	0.39710479424187	-5.28877746749027	1.2313658938857e-07	1.53820161596477e-05	1.300	1.538	1.303	2.308	1.009	0.315	0.770	0.762	0.249	0.328	0.692	0.285	0.726	0.982	0.060	4.113	6.294	7.934	26.598	23.915	24.225	26.311	0.509	1.035	0.042	0.210	0.096
Pdensi_DN19253_c0_g1d286268	MC_2_2	MC_2_3	0	1754.11761404145	877.058807020727	-13.3694199089314	2.52888733013238	-5.28668072698658	1.2455575434357e-07	1.55250242880924e-05	0.000	0.000	0.000	0.000	0.000	0.000	0.000	0.000	0.042	0.085	0.000	0.000	0.000	0.000	0.000	0.000	0.000	0.000	0.852	46.596	94.931	0.218	0.064	0.000	0.000	0.000	0.000
Pdensi_GG_126101_c0_g1	MC_2_2	MC_2_3	0	132.460567870256	66.2302839351282	-9.64243009578717	1.82485958222702	-5.28392989230425	1.26441655881461e-07	1.5725451479165e-05	0.000	0.000	0.000	0.000	0.000	0.000	0.000	0.000	0.000	0.000	0.000	0.000	0.000	0.000	0.000	0.000	0.000	0.000	5.440	0.248	5.533	0.000	0.000	0.000	0.000	0.000	0.000
Pdensi_DN19175_c0_g1d286055	MC_2_2	MC_2_3	11.3919530836349	190.236327051878	100.814140067756	-4.09012749811299	0.774514602459611	-5.28089139329852	1.28556882808019e-07	1.59521444164962e-05	0.016	0.211	0.028	0.330	0.406	0.244	0.616	1.907	1.264	1.965	1.511	2.175	0.052	0.303	0.093	0.192	0.270	0.540	2.887	8.551	4.080	9.291	0.339	0.072	0.000	0.000	0.000
Pdensi_DN46948_c0_g1d157755	MC_2_2	MC_2_3	1446.62011941336	18.0108742809909	732.315496847177	6.32599507756959	1.19799051174112	5.28050515890612	1.28828196761482e-07	1.59521444164962e-05	0.047	0.560	0.376	0.713	0.398	0.000	0.830	0.492	0.221	0.995	0.298	0.168	0.158	0.543	0.159	1.023	18.912	105.003	0.800	0.165	0.541	0.000	0.232	0.383	0.000	0.159	0.057
Pdensi_DN13549_c0_g1d51948	MC_2_2	MC_2_3	207.819654722713	1161.1916118698	684.505633296259	-2.48504949599248	0.470682802210197	-5.2796692046605	1.29417318910467e-07	1.59901031495754e-05	0.520	1.681	2.913	1.474	2.819	2.536	4.873	4.672	5.797	5.100	4.675	6.825	1.807	4.563	3.056	3.389	7.940	6.675	38.672	24.461	33.824	9.246	27.564	22.698	0.198	0.728	0.234
Pdensi_GG_38465_c0_g1	MC_2_2	MC_2_3	1.02939995422043	525.813715053418	263.421557503819	-8.83420017052863	1.6742004128742	-5.27666825464606	1.3155372629177e-07	1.62021552261382e-05	0.000	0.000	0.116	0.000	0.000	0.000	0.000	0.000	0.275	0.137	0.000	0.000	0.000	0.000	0.000	0.104	0.000	0.000	8.891	33.557	0.166	0.531	0.142	0.000	0.698	0.000	0.140
Pdensi_DN36110_c0_g1d376138	MC_2_2	MC_2_3	442.624371352806	53.8412561755638	248.232813764185	3.03899258164819	0.575953378790728	5.27645586180752	1.3170621693687e-07	1.62021552261382e-05	0.146	0.317	13.483	6.867	0.000	0.000	0.000	0.000	0.000	0.000	0.000	0.000	0.000	0.000	0.000	12.857	6.317	19.877	1.296	1.867	1.260	0.669	0.000	0.000	0.000	0.000	0.000
Pdensi_DN25214_c1_g1	MC_2_2	MC_2_3	66.2287956963699	4260.17258186425	2163.20068878031	-6.01069525444965	1.13949100735904	-5.27489485711735	1.32832222338135e-07	1.63052273268338e-05	0.887	1.009	2.989	0.572	0.456	2.347	0.361	0.373	2.625	0.715	0.335	2.793	0.405	1.150	2.679	0.754	1.455	3.565	227.957	2.011	134.060	3.270	0.449	1.336	0.424	0.907	5.489
Pdensi_DN5737_c0_g1d328542	MC_2_2	MC_2_3	0	57.7905688216148	28.8952844108074	-8.44561583758906	1.60123152989132	-5.27445012162749	1.33154725903612e-07	1.63094364273455e-05	0.000	0.000	0.000	0.000	0.000	0.000	0.000	0.000	0.000	0.000	0.000	0.000	0.000	0.000	0.000	0.000	0.000	0.000	1.526	1.598	1.653	0.000	0.000	0.000	0.000	0.000	0.000
Pdensi_DN24746_c0_g3	MC_2_2	MC_2_3	19.9056240896537	176.64704596859	98.2763350291218	-3.15399021501601	0.598054898376254	-5.27374698138788	1.33666159804751e-07	1.63367184687499e-05	1.432	3.322	1.013	2.169	1.605	2.812	1.303	0.704	0.646	0.980	0.608	0.826	0.713	2.091	1.427	0.486	0.751	0.494	5.689	2.987	6.078	1.472	3.528	7.127	1.653	3.086	1.437
Pdensi_DN20044_c0_g2	MC_2_2	MC_2_3	0.205879990844087	109.340845254156	54.7733626225002	-8.40934124020626	1.59549824876986	-5.27066779715359	1.35928294937929e-07	1.65773930041973e-05	0.017	0.000	0.000	0.000	0.010	0.000	0.009	0.000	0.000	0.000	0.000	0.010	0.000	0.010	0.010	0.016	0.000	0.011	0.783	4.811	3.290	1.758	0.032	0.000	0.000	0.000	0.010
Pdensi_DN28503_c0_g1d141839	MC_2_2	MC_2_3	0	70.8095584145012	35.4047792072506	-8.73873165896436	1.66055608691299	-5.26253327294102	1.42083940113351e-07	1.72908516196437e-05	0.337	0.365	0.338	0.000	0.000	0.363	0.371	0.707	0.000	0.398	0.000	0.791	0.000	0.776	1.118	0.000	0.000	0.000	2.240	0.778	2.906	0.510	1.226	3.383	0.000	0.379	0.000
Pdensi_DN5204_c0_g1d261903	MC_2_2	MC_2_3	0	91.6849273156706	45.8424636578353	-9.11109190111424	1.73173388299647	-5.26125404750355	1.43076183697829e-07	1.73742383757355e-05	0.000	0.000	0.000	0.000	0.000	0.000	0.000	0.000	0.000	0.000	0.000	0.000	0.000	0.000	0.000	0.000	0.000	0.000	0.521	3.542	3.365	0.000	0.000	0.000	0.000	0.132	0.000
Pdensi_DN38645_c0_g6	MC_2_2	MC_2_3	15.8373031101793	564.58073269187	290.209017901025	-5.1561206436124	0.980225677605885	-5.2601362741341	1.43948679400654e-07	1.74427577514437e-05	0.349	1.673	0.508	0.701	1.283	1.625	0.961	1.020	0.915	1.003	1.493	1.182	0.414	1.643	0.996	0.407	0.621	0.345	13.398	1.287	32.416	10.398	20.116	12.718	1.225	1.272	0.508
Pdensi_GG_135897_c0_g1	MC_2_2	MC_2_3	166.899074234602	924.865841639651	545.882457937126	-2.46721120444316	0.469118042007107	-5.25925456605181	1.44640539067671e-07	1.74891427879516e-05	14.557	9.532	3.745	18.045	16.739	25.096	15.036	6.298	7.628	8.789	6.689	7.291	7.745	11.662	9.654	6.804	4.116	3.891	15.835	32.467	27.521	33.064	116.981	127.798	19.046	55.045	49.855
Pdensi_GG_25940_c0_g1	MC_2_2	MC_2_3	0	1800.72994860954	900.364974304768	-13.4072564135335	2.55284347230885	-5.2518912964952	1.50545306078799e-07	1.81379724112474e-05	0.000	0.000	0.000	0.000	0.000	0.000	0.000	0.000	0.000	0.063	0.000	0.000	0.000	0.015	0.000	0.000	0.000	0.000	0.708	69.369	75.350	0.381	0.165	0.027	0.000	0.015	0.000
Pdensi_DN10759_c0_g1d334935	MC_2_2	MC_2_3	2.40203194544834	212.455305066721	107.428668506085	-6.48099678480767	1.23406041690939	-5.25176619880479	1.50647611389098e-07	1.81379724112474e-05	0.000	0.032	0.000	0.019	0.018	0.000	0.032	0.000	0.035	0.000	0.000	0.035	0.000	0.000	0.000	0.054	0.083	0.056	0.649	14.114	2.241	0.380	0.000	0.000	1.304	1.072	3.400
Pdensi_DN12600_c1_g1	MC_2_2	MC_2_3	0	137.355639391596	68.6778196957978	-9.694584336976	1.84623815491156	-5.25099338413381	1.51281114098401e-07	1.81755747019115e-05	0.000	0.000	0.000	0.000	0.000	0.000	0.227	0.000	0.000	0.000	0.000	0.000	0.000	0.000	0.000	0.000	0.000	0.000	3.646	0.237	7.596	0.000	0.750	0.000	0.000	0.000	0.000
Pdensi_DN2995_c0_g1d1056	MC_2_2	MC_2_3	78.2517065739686	551.027301664513	314.639504119241	-2.81833543822565	0.538357503884914	-5.23506297931744	1.64928616967991e-07	1.9648380162073e-05	3.661	3.670	3.684	6.373	9.744	15.282	7.155	7.610	7.980	6.564	6.611	5.064	6.697	8.841	10.967	2.252	1.918	2.696	25.481	7.781	13.320	22.988	15.809	41.466	3.201	10.212	14.018
Pdensi_DN12616_c0_g1	MC_2_2	MC_2_3	290.832820509312	2.40653792274345	146.619679216028	6.89877612753457	1.31940662095858	5.2286960046649	1.707097903034e-07	2.02720347208943e-05	28.476	41.014	14.792	37.602	29.995	8.584	24.541	10.858	7.300	7.273	9.596	2.945	26.467	23.967	8.580	22.822	3.179	0.618	0.140	0.029	0.035	0.295	0.000	0.000	0.000	0.000	0.000
Pdensi_DN11072_c0_g1	MC_2_2	MC_2_3	0	164.300680395319	82.1503401976593	-9.95301908289452	1.9037222182775	-5.22818874903929	1.71178709147282e-07	2.02720347208943e-05	0.000	0.000	0.000	0.000	0.000	0.000	0.000	0.000	0.000	0.000	0.000	0.000	0.000	0.000	0.000	0.000	0.000	0.000	4.093	0.160	9.493	0.000	0.000	0.000	0.000	0.000	0.000
Pdensi_DN14620_c0_g3	MC_2_2	MC_2_3	583.952600046186	6394.56031309812	3489.25645657215	-3.4533788919841	0.660862704104925	-5.22556178542617	1.73627129109883e-07	2.05119248059917e-05	7.165	19.409	7.088	26.481	51.577	57.246	25.271	26.244	22.676	20.938	22.858	20.798	22.732	43.569	34.872	12.571	16.214	22.195	51.089	160.998	310.260	109.496	96.984	65.877	73.797	104.655	97.237
Pdensi_DN14469_c0_g1	MC_2_2	MC_2_3	2.92635647619524	89.9822600270623	46.4543082516288	-5.00241706214651	0.957501323830527	-5.22444923849726	1.74674236168267e-07	2.05926368256039e-05	0.060	0.334	0.048	0.180	0.516	0.461	0.962	0.620	1.018	1.368	1.147	1.036	0.013	0.288	0.067	0.033	0.119	0.090	1.726	3.891	1.728	13.549	24.024	6.829	0.131	0.752	0.229
Pdensi_DN22608_c2_g1d426134	MC_2_2	MC_2_3	0	77.0135186009711	38.5067593004856	-8.85959558983739	1.69832009790811	-5.21668182620586	1.82156759176214e-07	2.13856570295925e-05	0.000	0.000	0.000	0.000	0.000	0.054	0.000	0.073	0.269	0.447	0.218	0.662	0.104	0.000	0.000	0.000	0.000	0.000	0.751	3.533	1.948	0.356	0.000	0.000	3.625	3.108	7.878
Pdensi_DN11005_c0_g1	MC_2_2	MC_2_3	0	173.932041610854	86.9660208054268	-10.0350798920954	1.92472809665447	-5.21376495180708	1.85045912887697e-07	2.16798718809295e-05	0.000	0.000	0.000	0.000	0.000	0.000	0.000	0.000	0.000	0.000	0.000	0.000	0.000	0.000	0.000	0.000	0.000	0.000	0.112	5.068	8.916	0.037	0.000	0.000	0.000	0.000	0.000
Pdensi_DN5201_c0_g1d261861	MC_2_2	MC_2_3	909.051047522276	69.3264884736346	489.188767997955	3.71447069532198	0.712520918194299	5.21313915209023	1.85671511431967e-07	2.17082220845293e-05	13.171	10.700	61.902	14.904	1.181	4.647	1.081	1.596	1.798	0.646	1.857	1.230	1.908	2.045	3.227	55.367	17.804	8.809	1.582	1.424	2.717	4.172	3.006	5.819	0.748	1.031	1.324
Pdensi_DN32699_c0_g1d373009	MC_2_2	MC_2_3	0	63.8211481609064	31.9105740804532	-8.58876133765693	1.64882555483323	-5.20901760194131	1.89843105088328e-07	2.21501889293574e-05	0.000	0.000	0.000	0.369	0.000	0.000	0.000	0.153	0.345	0.343	0.552	0.343	0.000	0.000	0.000	0.000	0.000	0.000	1.288	2.698	1.252	7.313	0.356	3.512	0.000	0.000	0.000
Pdensi_DN104174_c0_g1	MC_2_2	MC_2_3	0	1977.5355839401	988.767791970049	-13.5423745717935	2.60519015265478	-5.19822883484853	2.01196353252206e-07	2.33784378600325e-05	0.000	0.000	0.000	0.122	0.000	0.000	0.000	0.000	0.000	0.000	0.000	0.000	0.000	0.000	0.000	0.000	0.000	0.000	0.603	74.781	84.338	0.000	0.000	0.000	0.000	0.000	0.000
Pdensi_DN26234_c0_g6	MC_2_2	MC_2_3	122.874276858848	9.64116152569312	66.2577191922705	3.67192390474282	0.707313101344836	5.19136984421931	2.08752492261322e-07	2.42067336723027e-05	6.111	8.177	6.886	4.259	3.171	2.048	2.855	2.093	3.278	1.432	2.544	1.646	2.056	3.598	1.838	5.646	2.554	2.732	0.341	0.190	0.273	0.000	0.167	2.602	0.338	0.092	0.261
Pdensi_DN19896_c0_g1	MC_2_2	MC_2_3	1835.06402906462	103.154896893623	969.109462979123	4.15302596594146	0.80037373336223	5.18885839555894	2.11587213135511e-07	2.44852703822337e-05	116.841	176.688	104.461	61.973	72.381	88.298	24.286	27.764	42.417	14.299	18.011	24.198	74.198	203.825	97.761	117.934	28.005	20.209	4.051	0.841	3.789	0.000	0.234	0.000	0.659	1.930	3.435
Pdensi_GG_45466_c0_g1	MC_2_2	MC_2_3	0	56.5795229982642	28.2897614991321	-8.41493399632079	1.62190738298831	-5.188295018928	2.12228196690018e-07	2.45093248863158e-05	0.096	0.104	0.403	0.000	0.000	0.114	0.140	0.329	0.248	0.967	0.000	0.000	0.000	0.000	0.214	0.000	0.000	0.000	1.463	1.310	1.929	3.610	0.000	0.000	0.289	0.215	0.000
Pdensi_DN8413_c0_g1d331414	MC_2_2	MC_2_3	0	2692.01539225469	1346.00769612735	-13.9873537059047	2.69779378073075	-5.18473791651932	2.16318841480988e-07	2.49027703844575e-05	0.000	0.000	0.000	0.000	0.000	0.000	0.000	0.000	0.000	0.079	0.000	0.000	0.000	0.000	0.000	0.000	0.000	0.000	77.275	0.547	147.868	0.000	0.000	0.000	0.000	0.000	0.000
Pdensi_DN32608_c0_g1d199694	MC_2_2	MC_2_3	0.529862920578217	133.054572588983	66.7922177547805	-7.8759180611113	1.51910763898625	-5.18456879485323	2.16515215755162e-07	2.49027703844575e-05	0.000	0.032	0.090	0.076	0.036	0.000	0.066	0.063	0.000	0.176	0.114	0.071	0.000	0.104	0.000	0.027	0.033	0.000	0.582	7.076	3.061	0.272	0.074	0.122	2.847	3.585	2.820
Pdensi_DN26460_c0_g1d229091	MC_2_2	MC_2_3	27.3881951282283	383.319641081292	205.35391810476	-3.81527568145147	0.735968889632257	-5.18401760617606	2.17156420432761e-07	2.49258570374221e-05	0.117	0.315	0.262	0.917	1.860	2.796	1.405	0.759	1.366	0.820	1.955	1.419	1.103	2.686	1.150	0.555	0.838	0.989	19.836	3.194	9.575	0.483	2.547	0.832	0.725	0.525	0.000
Pdensi_DN23882_c0_g3	MC_2_2	MC_2_3	255.513784058231	1411.23102794359	833.372406000908	-2.46487495430191	0.475578821405015	-5.182894702964	2.18468389608718e-07	2.50193758044604e-05	15.855	14.011	14.725	10.080	8.280	15.350	10.219	10.573	11.855	11.205	12.457	13.867	13.763	15.054	14.451	7.977	8.254	6.184	30.701	24.306	61.874	25.617	23.958	47.345	9.642	16.469	16.245
Pdensi_GG_72459_c0_g1	MC_2_2	MC_2_3	0	114.663216788376	57.3316083941878	-9.43387820867962	1.82031075045474	-5.18256468370739	2.18855429122922e-07	2.50193758044604e-05	0.000	0.000	0.000	0.000	0.000	0.000	0.000	0.000	0.000	0.000	0.000	0.000	0.000	0.000	0.000	0.000	0.000	0.000	0.292	5.183	3.790	0.000	0.000	0.000	0.000	0.000	0.000
Pdensi_DN13233_c0_g2d339539	MC_2_2	MC_2_3	0	99.4663597143108	49.7331798571554	-9.22855966545173	1.78148380208288	-5.18026582933948	2.21569918237973e-07	2.52786260751016e-05	0.000	0.000	0.000	0.000	0.000	0.000	0.000	0.000	0.000	0.050	0.000	0.000	0.024	0.000	0.000	0.000	0.000	0.000	0.463	2.234	5.437	0.064	0.000	0.000	0.000	0.000	0.000
Pdensi_DN5719_c0_g1d262203	MC_2_2	MC_2_3	0	90.5869235879663	45.2934617939831	-9.09462560944655	1.75719917688026	-5.17563730344625	2.27134319945229e-07	2.58561587715566e-05	0.000	0.000	0.000	0.000	0.000	0.000	0.000	0.000	0.000	0.000	0.000	0.000	0.000	0.000	0.000	0.000	0.000	0.000	4.923	0.465	2.319	0.000	0.000	0.000	0.000	0.000	0.000
Pdensi_DN19031_c0_g1d218047	MC_2_2	MC_2_3	1.9958103535915	422.843896069163	212.419853211377	-7.71908320575786	1.49162263341215	-5.17495714589696	2.27963297833442e-07	2.58561587715566e-05	0.028	0.000	0.028	0.000	0.033	0.000	0.000	0.000	0.032	0.032	0.070	0.000	0.031	0.032	0.000	0.050	0.092	0.035	13.012	0.032	22.474	0.083	0.000	0.000	0.000	0.031	0.033
Pdensi_DN18348_c0_g2	MC_2_2	MC_2_3	0	156.484108882531	78.2420544412655	-9.88268154483515	1.90972467388413	-5.17492478365223	2.28002813794563e-07	2.58561587715566e-05	0.000	0.000	0.000	0.000	0.000	0.000	0.000	0.000	0.000	0.000	0.000	0.000	0.000	0.000	0.000	0.000	0.000	0.000	3.732	0.142	9.169	0.000	0.000	0.000	0.000	0.000	0.000
Pdensi_DN11172_c0_g1	MC_2_2	MC_2_3	112.668447264608	6065.06465313893	3088.86655020177	-5.7508046336178	1.11146503948804	-5.17407604315359	2.29041535595928e-07	2.59220048326048e-05	1.907	1.515	2.331	0.814	0.937	1.107	2.044	1.655	1.483	1.005	0.636	1.134	1.536	0.526	2.715	3.288	2.390	4.235	5.274	422.579	56.155	3.045	3.294	5.291	6.786	2.939	5.195
Pdensi_DN17436_c0_g1d113186	MC_2_2	MC_2_3	0	206.0953770337	103.04768851685	-10.2803519732548	1.98751116420178	-5.17247508261601	2.31013313681113e-07	2.60929768355027e-05	0.015	0.000	0.000	0.000	0.000	0.000	0.000	0.016	0.000	0.000	0.000	0.000	0.000	0.000	0.000	0.000	0.000	0.000	14.703	0.089	3.051	0.000	0.000	0.000	0.000	0.000	0.000
Pdensi_GG_83221_c0_g1	MC_2_2	MC_2_3	0.812443183713695	353.360426820226	177.08643500197	-8.97735849877502	1.73689131737613	-5.16863571656104	2.35809018579118e-07	2.65815951062852e-05	0.000	0.000	0.000	0.000	0.000	0.000	0.069	0.000	0.000	0.000	0.079	0.000	0.000	0.000	0.000	0.000	0.000	0.078	9.804	0.146	19.660	0.000	0.000	0.000	0.000	0.000	0.000
Pdensi_DN21360_c2_g2	MC_2_2	MC_2_3	0	153.73623116882	76.8681155844098	-9.85712651610936	1.90878952981584	-5.16407197448341	2.41634714071102e-07	2.71841455265517e-05	0.000	0.000	0.000	0.000	0.000	0.000	0.000	0.000	0.000	0.045	0.000	0.000	0.000	0.000	0.000	0.000	0.000	0.000	3.770	0.135	8.941	0.000	0.000	0.000	0.357	0.000	0.000
Pdensi_DN54177_c0_g1	MC_2_2	MC_2_3	13.0340212916308	1269.84190912768	641.437965209655	-6.60803049641438	1.28017467318066	-5.16181942577914	2.44561142785297e-07	2.74587816427269e-05	0.223	1.613	0.621	1.563	1.407	0.655	2.683	1.441	1.301	2.265	2.686	1.362	0.000	0.672	0.215	0.346	0.418	0.375	44.958	0.112	61.946	0.293	0.118	0.000	0.000	0.216	0.000
Pdensi_DN22989_c0_g1d223353	MC_2_2	MC_2_3	1.26006744216919	133.163865563422	67.2119665027956	-6.77297469515142	1.31328634146974	-5.15727186165018	2.5057386378098e-07	2.80781659477982e-05	0.032	0.000	0.006	0.000	0.000	0.017	0.000	0.000	0.000	0.007	0.000	0.019	0.064	0.000	0.000	0.021	0.048	0.020	5.449	0.359	5.442	0.280	0.584	0.000	0.000	0.000	0.000
Pdensi_DN21957_c0_g2d421210	MC_2_2	MC_2_3	50.2478221890842	1152.39836509046	601.323093639774	-4.52467937041131	0.87792011591301	-5.15386228017544	2.55175377108041e-07	2.85372811063041e-05	0.105	0.150	0.000	4.423	6.578	20.128	5.809	7.034	9.995	2.977	5.107	3.633	0.707	4.169	6.996	0.126	2.803	1.356	31.014	35.976	28.348	119.365	497.104	717.454	103.971	241.277	343.339
Pdensi_DN16512_c0_g1d215306	MC_2_2	MC_2_3	9.10539013929721	193.347128268655	101.226259203976	-4.40023483803641	0.853912544253695	-5.15302751745161	2.56314336495178e-07	2.86081176993868e-05	0.162	0.350	0.000	0.921	0.196	0.353	0.448	0.254	0.381	0.761	0.102	0.191	0.180	0.187	0.363	0.364	0.176	0.300	6.236	8.372	1.391	47.102	0.298	0.327	0.000	0.000	0.000
Pdensi_DN22755_c0_g1	MC_2_2	MC_2_3	0	238.106331240819	119.05316562041	-10.488439457846	2.03601984476924	-5.15144264668734	2.58490278280792e-07	2.8758258820899e-05	0.029	0.000	0.029	0.000	0.000	0.000	0.000	0.000	0.000	0.034	0.036	0.000	0.032	0.066	0.000	0.000	0.000	0.000	10.343	0.033	9.810	0.086	0.000	0.175	0.000	0.064	0.000
Pdensi_DN6042_c0_g1	MC_2_2	MC_2_3	0.32398292973413	116.986333654328	58.6551582920312	-8.49338860152066	1.64878290502719	-5.1513080197666	2.58675933764007e-07	2.8758258820899e-05	0.000	0.000	0.000	0.000	0.000	0.000	0.035	0.033	0.000	0.000	0.000	0.000	0.000	0.000	0.000	0.000	0.035	0.000	0.718	6.435	2.263	0.666	0.233	0.000	0.000	0.000	0.000
Pdensi_GG_100182_c0_g1	MC_2_2	MC_2_3	779.684794522496	184.761015546664	482.22290503458	2.07605414860219	0.403074785618526	5.15054333010795	2.59732915016916e-07	2.87685614466026e-05	25.016	19.975	24.128	15.740	5.887	6.487	7.079	8.025	10.424	3.304	4.779	6.114	4.211	8.104	8.207	19.180	27.493	21.339	7.075	3.759	4.640	2.302	2.250	2.827	3.089	1.820	3.511
Pdensi_DN22496_c0_g3d300345	MC_2_2	MC_2_3	0	238.184228130268	119.092114065134	-10.4889297415834	2.03648551290184	-5.15050545419173	2.59785376744432e-07	2.87685614466026e-05	0.000	0.000	0.000	0.000	0.000	0.000	0.000	0.000	0.000	0.000	0.000	0.000	0.000	0.000	0.000	0.000	0.000	0.000	11.123	0.020	9.079	0.000	0.000	0.000	0.000	0.000	0.000
Pdensi_DN22770_c3_g1d545102	MC_2_2	MC_2_3	60.0128670927365	0	30.0064335463683	8.23690098034704	1.60025422733744	5.14724525618149	2.64339621560052e-07	2.9215723642266e-05	0.000	0.419	0.626	0.488	0.000	0.417	0.000	2.031	0.924	0.457	0.339	0.000	1.278	0.000	1.663	1.735	2.070	1.449	0.000	0.000	0.000	1.581	1.407	3.031	0.000	0.535	0.941
Pdensi_DN18305_c1_g3	MC_2_2	MC_2_3	0	8447.28684983304	4223.64342491652	-15.6371110298012	3.03894563564178	-5.14557116336795	2.66708069505436e-07	2.94200316514106e-05	0.000	0.000	0.000	0.000	0.000	0.000	0.000	0.071	0.000	0.334	0.000	0.000	0.000	0.047	0.015	0.000	0.000	0.000	176.161	0.364	527.427	0.163	0.301	0.056	0.021	0.000	0.000
Pdensi_DN31544_c0_g1d27991	MC_2_2	MC_2_3	15.3593529647878	138.234004657092	76.7966788109398	-3.16993957708168	0.616300205118898	-5.14349914336005	2.69667884514496e-07	2.9688650289701e-05	0.649	0.527	0.812	0.000	0.000	0.000	0.000	0.000	0.000	0.000	0.000	0.382	0.000	0.000	0.000	0.436	0.524	0.396	3.767	5.076	2.561	0.000	0.000	0.000	0.000	0.182	0.000
Pdensi_DN7254_c0_g1d207503	MC_2_2	MC_2_3	899.18068202182	12.4403751846766	455.810528603248	6.17403695495776	1.20141101378082	5.1389881432235	2.7622182557723e-07	3.03511469238141e-05	6.140	2.560	20.246	6.342	0.000	0.076	0.154	0.437	1.641	0.491	0.441	1.483	2.175	0.482	0.235	17.574	3.729	57.735	0.547	0.000	0.499	0.106	0.000	0.000	0.000	0.000	0.000
Pdensi_DN25836_c0_g1d228127	MC_2_2	MC_2_3	0.205879990844087	138.838584108828	69.522232049836	-8.75535501292451	1.70401862606818	-5.13806297594671	2.77584864801289e-07	3.04418068398747e-05	0.000	0.000	0.010	0.000	0.000	0.000	0.000	0.000	0.007	0.011	0.000	0.000	0.016	0.007	0.007	0.025	0.009	0.000	5.308	0.321	6.095	0.308	0.017	0.024	0.000	0.000	0.000
Pdensi_DN22018_c0_g1	MC_2_2	MC_2_3	1.13642611344782	171.888156830252	86.5122914718499	-7.40524033244599	1.44347530261071	-5.13014688859081	2.89516171402137e-07	3.16888609425612e-05	0.061	0.033	0.015	0.019	0.036	0.097	0.000	0.110	0.035	0.106	0.115	0.144	0.101	0.052	0.017	0.000	0.034	0.057	9.237	0.422	5.059	0.113	0.260	0.401	13.232	25.825	20.204
Pdensi_GG_101646_c0_g1	MC_2_2	MC_2_3	1174.15065292439	133.77014860794	653.960400766164	3.13379473033319	0.611189653742641	5.12736874903443	2.9381967912686e-07	3.20362004232653e-05	5.361	60.020	40.507	37.008	94.996	59.133	39.856	111.976	95.321	37.110	114.396	78.301	6.885	63.312	31.985	31.907	40.543	30.216	2.825	6.603	1.513	73.680	0.707	0.390	0.570	0.918	0.000
Pdensi_DN16016_c0_g1d346446	MC_2_2	MC_2_3	0	108.171396215407	54.0856981077036	-9.34989944736613	1.82352828204514	-5.12736738959703	2.93821800022526e-07	3.20362004232653e-05	0.000	0.000	0.000	0.000	0.000	0.000	0.000	0.022	0.013	0.000	0.000	0.000	0.000	0.000	0.000	0.000	0.000	0.000	0.468	6.552	1.683	5.239	0.066	0.241	0.000	0.000	0.000
Pdensi_DN51654_c0_g1d161577	MC_2_2	MC_2_3	68.8290308794471	0	34.4145154397236	8.43246989665346	1.64498358778943	5.12617266168913	2.956914546609e-07	3.21780539160596e-05	0.363	0.393	1.456	0.915	0.000	0.000	0.399	0.761	2.165	1.714	0.912	0.852	1.200	1.673	0.000	0.975	2.329	2.645	0.000	0.000	0.000	3.844	1.760	2.186	0.000	0.816	0.000
Pdensi_DN21735_c0_g1d296632	MC_2_2	MC_2_3	0	171.717420336808	85.8587101684041	-10.0167497307575	1.95615149166033	-5.1206411024207	3.04498676932573e-07	3.30728812481007e-05	0.000	0.000	0.000	0.000	0.000	0.000	0.000	0.000	0.000	0.000	0.000	0.000	0.000	0.000	0.000	0.000	0.000	0.000	4.667	0.084	9.613	0.000	0.000	0.000	0.000	0.000	0.000
Pdensi_DN22105_c0_g1d299099	MC_2_2	MC_2_3	2.17690284733091	379.308984484512	190.742943665922	-7.34812463148319	1.43615014480012	-5.1165434603677	3.1118560819081e-07	3.37344275791217e-05	0.077	0.083	0.102	0.144	0.322	0.082	0.209	0.146	0.090	0.090	0.065	0.061	0.028	0.103	0.029	0.174	0.028	0.016	0.645	25.956	3.718	35.892	0.016	0.000	0.000	0.014	0.000
Pdensi_DN15800_c2_g4	MC_2_2	MC_2_3	666.354193075473	59.1692359862934	362.761714530883	3.49269440600631	0.683504591541028	5.10997943427371	3.22193882300561e-07	3.48610084352279e-05	1.516	13.500	9.743	12.195	23.520	12.250	10.849	19.209	19.309	11.300	20.360	19.746	1.457	14.525	6.292	11.901	9.664	36.708	1.389	2.377	1.094	18.994	0.191	0.000	0.057	0.163	0.000
Pdensi_DN12684_c0_g1d338441	MC_2_2	MC_2_3	0.406221591856847	238.813514054405	119.609867823131	-9.52009781600218	1.86340354350119	-5.10898342401703	3.23896764594039e-07	3.49780535046203e-05	0.000	0.000	0.000	0.000	0.000	0.000	0.000	0.000	0.000	0.000	0.000	0.000	0.000	0.000	0.000	0.000	0.000	0.031	0.156	15.425	3.542	0.501	8.214	7.781	0.000	0.000	0.000
Pdensi_DN18343_c0_g1d353974	MC_2_2	MC_2_3	0	1130.19238066263	565.096190331314	-12.7352516404969	2.49289229811206	-5.10862488930696	3.24511876898383e-07	3.49780535046203e-05	0.000	0.000	0.000	0.000	0.012	0.000	0.064	0.051	0.102	0.103	0.037	0.012	0.000	0.011	0.000	0.000	0.000	0.000	1.119	75.717	13.451	0.102	0.000	0.000	0.000	0.000	0.000
Pdensi_GG_114486_c0_g1	MC_2_2	MC_2_3	1.9958103535915	199.602065004045	100.798937678818	-6.63403612133386	1.29918159904625	-5.10631933688408	3.28494375370044e-07	3.52778770029859e-05	0.134	0.043	0.027	0.151	0.144	0.129	0.146	0.167	0.016	0.172	0.220	0.127	0.119	0.184	0.091	0.061	0.089	0.051	0.582	1.696	14.081	0.241	55.489	8.927	0.000	0.030	0.016
Pdensi_DN21096_c2_g1	MC_2_2	MC_2_3	2726.36260059369	183.125851982722	1454.74422628821	3.89565519725401	0.762912603798192	5.10629288054664	3.28540347433618e-07	3.52778770029859e-05	10.349	54.205	37.279	86.320	90.326	67.645	58.853	89.479	83.850	53.571	94.767	71.888	12.903	59.978	32.977	46.338	22.191	170.338	7.243	2.704	5.453	113.796	0.338	0.853	0.389	0.357	0.000
Pdensi_DN29110_c0_g1d232592	MC_2_2	MC_2_3	156.372146351059	2182.64912853782	1169.51063744444	-3.80470810045655	0.746044305463278	-5.09984202358318	3.39937082290149e-07	3.64146420728893e-05	2.741	3.651	2.446	6.641	6.903	9.024	7.428	7.126	8.346	6.268	8.292	7.493	3.437	6.336	6.848	2.576	5.301	5.683	33.373	19.863	127.219	11.672	29.232	25.099	1.873	2.988	3.638
Pdensi_DN21026_c2_g1	MC_2_2	MC_2_3	7.20055744651371	827.387410815726	417.29398413112	-6.85367815264039	1.3439700196551	-5.09957666644918	3.40413968625123e-07	3.64146420728893e-05	0.140	0.226	0.070	0.029	0.056	0.050	0.051	0.048	0.218	0.218	0.235	0.939	0.052	0.268	0.026	0.127	0.257	0.263	35.633	0.054	34.461	0.000	0.029	0.000	4.093	8.634	5.563
Pdensi_DN12889_c0_g1d6769	MC_2_2	MC_2_3	1186.52454752571	208.266641585769	697.395594555738	2.5095452478841	0.493301139164376	5.08724802893245	3.63296580225862e-07	3.87160581578551e-05	5.681	12.349	9.062	10.885	12.355	6.065	10.337	8.228	9.288	7.275	4.072	6.197	3.701	8.602	1.960	34.810	46.933	21.975	8.968	4.296	4.254	0.386	0.000	0.725	1.093	2.324	1.177
Pdensi_DN9515_c0_g2	MC_2_2	MC_2_3	0	103.806698274101	51.9033491370503	-9.29046532675775	1.82842846964238	-5.08112047094456	3.7521505426135e-07	3.99110328769573e-05	0.000	0.000	0.000	0.000	0.000	0.000	0.000	0.000	0.000	0.000	0.000	0.000	0.000	0.000	0.000	0.000	0.000	0.000	0.438	6.195	1.707	0.000	0.000	0.000	0.000	0.000	0.000
Pdensi_DN5257_c0_g1d206149	MC_2_2	MC_2_3	4.3100652470858	170.001232668566	87.1556489578259	-5.31746623271651	1.04717131179142	-5.07793345065937	3.81562287638157e-07	4.05100313937486e-05	0.149	0.064	0.030	0.000	0.036	0.000	0.000	0.031	0.000	0.035	0.000	0.070	0.066	0.034	0.000	0.080	0.196	0.111	3.033	1.000	10.053	0.089	0.036	0.121	0.000	0.100	0.142
Pdensi_DN22694_c1_g5	MC_2_2	MC_2_3	103.110190633826	560.669225307591	331.889707970708	-2.44798927732867	0.483095574071737	-5.06729808492338	4.03502151157995e-07	4.2673894081207e-05	1.818	2.591	2.629	5.171	6.710	9.271	6.201	4.399	7.362	3.709	4.960	4.156	4.109	5.737	6.769	2.376	2.436	4.219	10.938	15.611	19.630	75.386	4.100	10.906	0.000	0.789	0.986
Pdensi_DN20875_c1_g4	MC_2_2	MC_2_3	9.7125200032414	151.993464401615	80.8529922024282	-3.9486652313052	0.779295747274601	-5.06696622574255	4.04205966415617e-07	4.2673894081207e-05	1.149	2.955	2.156	7.282	3.836	6.899	12.770	6.325	7.833	6.944	4.358	2.370	1.120	4.975	1.601	0.386	0.310	0.176	2.066	6.826	3.502	0.656	0.351	1.155	2.360	6.462	45.740
Pdensi_DN18334_c0_g1d58900	MC_2_2	MC_2_3	92.1885109423675	812.09010484357	452.139307892968	-3.14012028022649	0.619965615284179	-5.06499102984466	4.08419581917872e-07	4.30384493511518e-05	2.522	2.190	2.347	4.470	9.093	17.061	5.250	4.200	5.139	3.156	2.303	3.527	4.111	7.293	11.612	2.304	3.073	2.696	7.841	31.720	26.543	19.201	13.556	20.544	5.237	4.924	6.218
Pdensi_GG_6671_c0_g1	MC_2_2	MC_2_3	5.38960686659017	669.07764252558	337.233624696085	-6.96123748546196	1.37681207175682	-5.0560549462494	4.28018062531061e-07	4.49363378896246e-05	0.000	0.000	0.000	0.285	1.193	0.095	0.387	0.505	0.172	0.069	0.260	0.175	0.000	0.400	0.000	0.027	0.423	0.000	1.718	31.236	21.024	12.803	19.510	7.197	0.000	0.000	0.000
Pdensi_DN20374_c1_g2	MC_2_2	MC_2_3	47.226766226302	447.251134851333	247.238950538818	-3.24351287410595	0.642492985442541	-5.04832418033617	4.4570238524495e-07	4.67063084745208e-05	2.771	2.018	1.856	3.462	2.455	3.317	3.012	2.557	3.018	3.724	3.122	2.676	3.983	3.111	3.018	1.564	1.120	1.494	22.091	4.489	11.381	10.147	5.393	8.233	1.172	4.301	4.570
Pdensi_DN19799_c1_g2	MC_2_2	MC_2_3	277.074401173034	1788.62207337166	1032.84823727235	-2.69152205815396	0.534930238356447	-5.03153844214072	4.86559519466601e-07	5.08935861138189e-05	11.521	6.354	2.831	13.658	9.295	11.127	9.818	6.780	6.800	7.911	6.136	5.251	7.605	9.430	6.132	5.790	9.886	8.418	28.632	78.218	39.152	103.581	127.926	122.697	19.024	51.367	21.182
Pdensi_DN17873_c0_g3	MC_2_2	MC_2_3	4.16163642125976	201.163720982254	102.662678701757	-5.58382443195293	1.11135833809116	-5.02432405514101	5.05208710437773e-07	5.27467721517578e-05	0.157	0.078	0.132	0.784	0.058	31.836	1.046	0.162	0.530	0.309	0.259	0.787	0.749	1.452	10.149	0.153	0.107	0.106	7.776	0.392	8.842	758.377	627.433	1222.837	2.824	20.551	1.615
Pdensi_GG_34687_c0_g1	MC_2_2	MC_2_3	0.730204521590977	549.993003453515	275.361603987553	-9.67633719506727	1.92650685680271	-5.02273696088806	5.09402887698444e-07	5.30867230369789e-05	0.000	0.000	0.000	0.000	0.000	0.000	0.000	0.000	0.000	0.000	0.000	0.000	0.000	0.000	0.000	0.000	0.024	0.027	21.608	0.000	24.885	0.328	0.000	0.000	0.000	0.000	0.000
Pdensi_DN17729_c0_g1	MC_2_2	MC_2_3	2.65982471147915	158.01324585349	80.3365352824846	-5.86818989218263	1.16877261239025	-5.02081399749918	5.14529657963199e-07	5.35169738144401e-05	0.000	0.000	0.037	0.047	0.045	0.000	0.000	0.000	0.000	0.044	0.047	0.000	0.125	0.000	0.000	0.135	0.000	0.094	1.909	8.881	1.982	8.512	100.110	64.278	0.000	0.000	0.045
Pdensi_DN52926_c0_g1d254762	MC_2_2	MC_2_3	27.5806349159029	496.405321340619	261.992978128261	-4.16037802549929	0.828712917548581	-5.02028861551492	5.15938998768639e-07	5.35169738144401e-05	2.619	3.722	1.464	3.552	5.263	9.566	2.944	1.527	2.069	1.941	2.509	1.258	4.959	5.163	6.891	1.282	0.691	0.478	2.820	23.331	13.987	9.244	20.321	79.068	55.542	44.258	47.598
Pdensi_GG_141872_c0_g1	MC_2_2	MC_2_3	206.204834282805	2059.95131143966	1133.07807286123	-3.31962930268252	0.66126378017808	-5.02012873257407	5.16368624137349e-07	5.35169738144401e-05	1.703	1.989	4.501	2.777	3.023	7.426	6.538	5.586	9.076	6.608	5.806	7.791	3.129	4.584	3.688	6.931	7.247	3.952	73.347	14.463	85.375	47.340	20.280	155.834	1.843	1.343	1.130
Pdensi_DN16570_c0_g1	MC_2_2	MC_2_3	0.205879990844087	135.404059221096	67.8049696059698	-8.71897864087856	1.73769634128645	-5.01755020927518	5.23345267860819e-07	5.41408812023913e-05	0.000	0.000	0.000	0.015	0.015	0.000	0.000	0.000	0.000	0.000	0.015	0.000	0.027	0.000	0.000	0.022	0.000	0.015	0.477	1.964	8.656	0.018	0.000	0.025	0.019	0.000	0.000
Pdensi_DN17818_c0_g1d282417	MC_2_2	MC_2_3	0	174.701847210296	87.3509236051479	-10.0415837720171	2.0024311190721	-5.01469622419284	5.31173194162031e-07	5.47158893717974e-05	0.000	0.000	0.000	0.000	0.000	0.000	0.000	0.000	0.000	0.000	0.000	0.000	0.000	0.000	0.000	0.000	0.000	0.000	0.103	11.857	1.993	1.836	0.000	0.000	0.000	0.000	0.000
Pdensi_DN11351_c0_g1	MC_2_2	MC_2_3	19.9132041036604	292.256260016787	156.084732060224	-3.8471612195795	0.76718586494753	-5.01464038293069	5.31327476327969e-07	5.47158893717974e-05	2.364	0.887	1.609	1.481	0.674	0.944	0.654	0.392	0.811	0.374	0.343	0.409	1.018	0.367	0.448	1.260	0.334	0.196	5.675	8.800	9.557	17.302	5.473	16.393	0.046	0.660	1.117
Pdensi_DN19603_c0_g1d218830	MC_2_2	MC_2_3	73.2297519880095	799.537498888749	436.383625438379	-3.44768796103094	0.687548114610257	-5.01446791543497	5.31804254514889e-07	5.47158893717974e-05	8.291	2.627	1.948	7.075	6.526	10.258	6.607	3.862	5.048	3.969	3.752	3.422	6.359	6.014	6.846	2.404	2.087	1.947	5.875	35.122	23.771	58.398	57.566	84.718	12.683	25.241	21.688
Pdensi_DN29783_c0_g1d563146	MC_2_2	MC_2_3	78.7823553948352	0	39.3911776974176	8.63200615632221	1.72196291703659	5.01288736878111	5.36192856574263e-07	5.50672983082112e-05	4.707	0.425	0.787	1.978	0.478	0.846	1.296	0.412	0.468	0.463	0.986	1.381	1.727	3.619	2.599	4.922	1.258	0.952	0.000	0.000	0.000	0.000	0.000	3.150	4.596	4.414	3.815
Pdensi_DN28396_c0_g1d141608	MC_2_2	MC_2_3	291.771465435687	9779.80499039935	5035.78822791752	-5.06724386163098	1.01095834239151	-5.01231717386493	5.37784634762175e-07	5.51307190433369e-05	0.796	4.259	3.201	0.637	7.708	6.686	4.680	11.389	13.743	11.326	23.118	19.467	4.132	8.016	7.562	5.235	11.238	8.825	9.579	507.447	269.066	934.143	8.139	1.371	0.111	0.023	0.122
Pdensi_GG_153350_c0_g1	MC_2_2	MC_2_3	0	121.544460659099	60.7722303295493	-9.51803577288747	1.90229414018204	-5.00345113399585	5.63129456853562e-07	5.75205229321829e-05	0.000	0.000	0.110	0.000	0.000	0.136	0.451	0.000	0.073	0.073	0.000	0.000	0.000	0.000	0.070	0.000	0.000	0.000	0.187	6.310	3.283	0.565	4.187	4.865	0.000	0.000	0.270
Pdensi_DN19626_c1_g1d359555	MC_2_2	MC_2_3	0	60.5370502061188	30.2685251030594	-8.51228883184264	1.70207219359076	-5.00113265694376	5.69944776784117e-07	5.79832410624955e-05	0.000	0.000	0.000	0.000	0.000	0.000	0.000	0.000	0.000	0.000	0.000	0.000	0.000	0.000	0.000	0.000	0.000	0.000	0.815	2.545	1.585	0.000	0.000	0.000	0.000	0.000	0.000
Pdensi_DN17119_c0_g1d400248	MC_2_2	MC_2_3	1896.43560576948	352.983396768031	1124.70950126876	2.42506951879124	0.484956123898765	5.00059572254721	5.71534434647908e-07	5.79832410624955e-05	21.336	15.716	19.910	29.153	32.667	20.942	29.236	34.097	35.848	27.107	28.077	24.226	9.972	13.160	7.662	27.562	66.098	70.567	11.339	10.018	8.025	12.336	5.957	5.525	7.394	16.803	14.617
Pdensi_DN18557_c0_g3	MC_2_2	MC_2_3	78.6625582736306	1032.02262367947	555.342590976549	-3.71599815550373	0.743122304109148	-5.00052028442136	5.71758120323611e-07	5.79832410624955e-05	1.210	1.417	0.302	1.533	1.587	1.211	2.127	0.844	0.714	2.016	2.039	0.238	1.236	2.211	0.225	1.629	2.624	2.602	19.614	56.403	8.084	23.326	0.494	4.265	2.889	8.834	12.985
Pdensi_DN39110_c0_g4	MC_2_2	MC_2_3	13.3186688214711	795.069310365939	404.193989593705	-5.92058596838841	1.18421205396537	-4.99959947930198	5.74495260872665e-07	5.81565971775713e-05	0.000	0.033	0.000	0.115	0.018	0.000	0.150	0.111	0.000	0.054	0.116	0.055	0.017	0.088	0.017	0.042	0.289	0.811	43.916	1.355	22.732	4.020	4.218	4.564	0.000	0.052	0.441
Pdensi_DN18049_c0_g1d58321	MC_2_2	MC_2_3	2.85519459373517	114.039006027089	58.4471003104121	-5.26366275415332	1.05476304717165	-4.99037463273655	6.02623016569614e-07	6.07777995400658e-05	0.000	0.000	0.126	0.318	0.000	0.137	0.140	0.000	0.000	0.000	0.476	0.000	0.000	0.000	0.000	0.113	0.136	0.000	2.784	1.457	5.221	4.784	5.077	10.869	0.000	0.000	0.000
Pdensi_DN19500_c3_g2	MC_2_2	MC_2_3	0.853845850312346	152.653385459149	76.7536156547308	-7.45835013499804	1.49456719117857	-4.99030768172866	6.02831931660011e-07	6.07777995400658e-05	0.014	0.015	0.013	0.018	0.165	0.058	0.060	0.028	0.000	0.032	0.051	0.000	0.045	0.140	0.031	0.012	0.045	0.000	4.737	0.268	7.827	0.035	0.000	0.083	0.000	0.062	0.115
Pdensi_DN14562_c0_g1d393923	MC_2_2	MC_2_3	622.22206599176	41.3944233204331	331.808244656097	3.91028771064971	0.783615636309449	4.99005830086007	6.03610718553704e-07	6.07777995400658e-05	28.775	33.728	31.017	46.037	35.705	34.507	28.494	32.183	38.957	19.028	31.855	28.845	17.384	25.992	19.228	41.355	10.018	5.028	1.383	1.128	0.920	0.547	0.000	0.000	34.252	26.759	35.235
Pdensi_DN20798_c1_g3	MC_2_2	MC_2_3	172.078228118511	2489.5804010105	1330.8293145645	-3.85650021393678	0.773256482055962	-4.98734935099798	6.12133175155498e-07	6.14173619072683e-05	2.993	4.686	4.464	4.445	4.669	5.301	3.601	3.900	6.590	3.033	4.600	4.434	2.431	6.242	2.707	2.175	6.339	6.339	22.560	40.144	141.576	7.182	8.141	8.661	5.370	3.831	3.730
Pdensi_GG_60567_c0_g1	MC_2_2	MC_2_3	374.599640700543	2028.3284240284	1201.46403236447	-2.43831785089642	0.489082671528645	-4.98549221397554	6.18042683227557e-07	6.19005298380195e-05	2.670	6.230	6.004	8.958	10.347	10.219	9.357	10.841	10.809	9.226	12.047	9.015	6.481	9.349	6.704	7.132	12.092	13.350	69.346	29.788	70.727	31.523	27.085	22.521	9.556	16.314	15.573
Pdensi_DN19915_c1_g1d288663	MC_2_2	MC_2_3	2940.34630864691	291.118285080146	1615.73229686353	3.33612242615965	0.669609409421614	4.98219167654958	6.28681136130679e-07	6.28547846843867e-05	16.051	13.298	12.742	20.148	19.468	9.515	17.577	18.153	20.428	16.152	15.743	14.898	8.054	8.659	5.365	20.478	106.922	125.579	7.789	9.275	7.009	7.016	2.583	3.695	2.746	9.903	8.553
Pdensi_DN32615_c0_g1d84789	MC_2_2	MC_2_3	82.0999273983178	0	41.0499636991589	8.68986521556293	1.74577519662961	4.9776541861401	6.43595093445872e-07	6.42323794495855e-05	0.647	1.637	3.896	1.911	1.837	1.406	0.717	1.813	1.798	1.020	2.453	0.762	0.240	1.494	0.240	2.705	3.938	0.526	0.000	0.000	0.000	0.984	0.263	0.000	0.319	0.242	0.261
Pdensi_DN35745_c1_g1	MC_2_2	MC_2_3	3.32703967822076	649.225972033501	326.276505855861	-7.65464174886762	1.5388056817437	-4.97440439665765	6.54485542008006e-07	6.52042743858258e-05	0.111	2.264	0.184	0.279	1.155	0.558	0.729	0.998	0.043	0.476	0.607	0.388	0.000	1.273	0.826	0.000	0.122	0.181	25.325	0.086	29.468	0.056	3.221	80.422	0.000	0.414	0.000
Pdensi_DN19924_c1_g1d361392	MC_2_2	MC_2_3	1.90803330163745	291.889863845489	146.898948573563	-7.2828023972754	1.46423589856266	-4.97379036016288	6.56563106516923e-07	6.52400286639041e-05	0.207	0.034	0.032	0.159	0.479	1.094	0.216	0.254	0.356	0.074	0.357	0.284	0.310	0.724	0.510	0.014	0.096	0.033	0.105	5.368	18.252	8.146	11.548	9.632	0.645	0.179	0.305
Pdensi_DN40436_c0_g1d442409	MC_2_2	MC_2_3	110.627228031923	9.29824512444659	59.9627365781847	3.57259627924206	0.718309462236724	4.97361717624803	6.5715021450529e-07	6.52400286639041e-05	1.623	0.541	2.248	2.217	0.151	2.456	4.164	0.523	1.479	2.060	0.316	1.620	1.252	0.000	0.836	4.142	3.780	1.836	0.277	0.290	0.179	0.190	0.000	0.000	0.000	0.000	0.000
Pdensi_DN29936_c0_g1d502990	MC_2_2	MC_2_3	0	74.8141104023965	37.4070552011982	-8.81845664784096	1.77328613434456	-4.97294625895242	6.59429460591001e-07	6.53516537932111e-05	0.000	0.000	0.000	2.626	10.189	1.321	1.402	2.662	0.000	0.105	4.006	0.360	1.980	4.835	1.298	0.000	0.005	0.000	2.409	3.321	0.441	2.935	6.073	0.616	0.000	0.627	0.372
Pdensi_DN23703_c1_g1	MC_2_2	MC_2_3	5604.30681700944	474.558017550329	3039.43241727989	3.56192527454002	0.716761641330402	4.96946972208031	6.71362528367523e-07	6.64179418798276e-05	347.710	387.380	365.801	361.872	208.894	362.003	214.951	88.187	257.339	134.384	74.615	170.538	243.139	453.840	286.153	355.257	73.235	78.988	18.309	5.461	16.150	0.681	1.883	0.732	0.069	0.051	0.054
Pdensi_GG_157997_c3_g2	MC_2_2	MC_2_3	0	54.3039457498597	27.1519728749299	-8.3556308129063	1.68436072278133	-4.96071340295144	7.02347530321219e-07	6.92411882331309e-05	0.000	0.974	0.329	0.830	1.459	0.989	1.322	1.886	0.734	2.125	0.827	3.383	0.389	0.345	0.353	0.000	0.000	0.000	0.996	2.113	1.371	4.283	5.534	2.687	5.323	6.568	10.387
Pdensi_DN27169_c0_g1	MC_2_2	MC_2_3	62.9871440040669	0	31.4935720020335	8.3069910560418	1.67575790231618	4.95715463705119	7.15330418214428e-07	7.03984655755096e-05	0.363	0.000	0.000	0.457	0.000	0.391	0.000	0.000	0.000	0.429	0.456	0.426	0.000	0.000	0.000	2.601	0.776	2.204	0.000	0.000	0.000	0.000	2.201	0.000	0.000	1.224	0.441
Pdensi_DN20761_c1_g3	MC_2_2	MC_2_3	0.812443183713695	358.458491210889	179.635467197301	-8.98234336735092	1.81219730598683	-4.95660342153505	7.173618995284e-07	7.04758249488074e-05	0.000	0.000	0.000	0.000	0.000	0.000	0.000	0.000	0.000	0.000	0.000	0.000	0.000	0.000	0.023	0.000	0.000	0.078	17.009	0.048	13.427	1.028	0.000	0.000	0.000	0.000	0.000
Pdensi_DN23808_c0_g1	MC_2_2	MC_2_3	145.324848972474	674.322865830229	409.823857401351	-2.2129329042083	0.446598175268491	-4.95508720535613	7.22978563857833e-07	7.09045250807401e-05	6.465	7.040	11.874	8.530	13.795	13.877	8.203	14.600	13.401	15.151	14.071	9.602	4.882	7.001	8.360	5.024	3.839	3.934	23.847	10.228	22.414	21.572	12.728	21.317	4.414	7.413	9.265
Pdensi_DN47616_c0_g1d40616	MC_2_2	MC_2_3	53.9307878304339	3312.73750800701	1683.33414791872	-5.94367665610753	1.20018695113493	-4.95229234952692	7.33443038827674e-07	7.18063575798969e-05	0.629	4.157	1.285	3.226	2.078	1.126	3.855	3.107	2.693	6.126	4.502	2.890	0.581	1.603	0.549	0.977	0.960	2.792	119.690	0.689	158.949	0.367	1.498	0.071	0.377	0.274	0.335
Pdensi_DN18276_c0_g1	MC_2_2	MC_2_3	0	158.425444071563	79.2127220357816	-9.90037853351498	1.99953428470854	-4.95134222465112	7.37033609002089e-07	7.20332605634028e-05	0.000	0.000	0.000	0.000	0.000	0.000	0.000	0.000	0.000	0.000	0.000	0.000	0.000	0.000	0.000	0.000	0.000	0.000	1.892	0.124	11.103	0.000	0.000	0.000	0.099	0.000	0.000
Pdensi_DN7997_c0_g1d330807	MC_2_2	MC_2_3	4.3100652470858	266.336818163638	135.323441705362	-5.96190974118326	1.20427127214301	-4.95063685325152	7.39710189853851e-07	7.21702072818098e-05	0.178	0.433	0.200	0.122	0.538	0.255	0.769	0.093	0.000	0.000	0.112	0.141	0.198	0.735	0.249	0.080	0.193	0.109	17.009	0.310	5.621	0.432	1.205	0.553	0.000	0.000	0.000
Pdensi_DN19731_c1_g1d288154	MC_2_2	MC_2_3	1.78439197291608	1738.73075021862	870.257571095767	-9.96859340770113	2.0142140972443	-4.94912304572758	7.4548608765803e-07	7.26085485858737e-05	0.000	0.000	0.000	0.000	0.000	0.000	0.000	0.000	0.050	0.000	0.000	0.000	0.000	0.000	0.095	0.000	0.093	0.053	0.359	108.603	30.139	22.277	0.000	0.258	0.000	0.000	0.000
Pdensi_GG_56851_c0_g1	MC_2_2	MC_2_3	7.29330621722449	184.391215707541	95.8422609623825	-4.68664618774189	0.947292438831841	-4.94741221994894	7.52066003477184e-07	7.31235584274346e-05	0.000	0.000	0.000	0.247	1.024	3.687	1.226	0.886	0.998	0.153	0.083	0.154	1.164	0.979	1.977	0.176	0.071	0.405	3.078	1.975	10.193	3.366	5.532	13.467	0.000	0.000	0.000
Pdensi_DN21226_c0_g1d495194	MC_2_2	MC_2_3	3169.42496891149	59.7977900105678	1614.61137946103	5.72819400002486	1.15877575604223	4.94331536551071	7.68050887982715e-07	7.44220267965169e-05	1.451	3.355	2.349	3.928	6.053	2.862	2.571	3.594	4.203	4.387	4.676	6.214	1.377	4.828	2.018	1.266	65.004	206.637	1.063	2.323	1.529	11.156	7.299	16.605	0.564	2.941	2.253
Pdensi_DN11876_c0_g2	MC_2_2	MC_2_3	0	58.7002399708835	29.3501199854417	-8.46783627587381	1.71411977700335	-4.94004934163785	7.81028045225733e-07	7.55501111508269e-05	0.000	0.000	0.000	0.000	0.000	0.000	0.000	0.000	0.000	0.000	0.000	0.000	0.000	0.000	0.000	0.000	0.000	0.000	0.795	2.474	1.508	0.149	0.000	0.000	0.000	0.000	0.024
Pdensi_GG_128909_c0_g1	MC_2_2	MC_2_3	67.5288106636571	0	33.7644053318286	8.40621057052392	1.70517420268511	4.92982509193886	8.23032705703001e-07	7.92432537754721e-05	1.880	1.359	2.202	0.396	0.382	0.339	1.383	0.658	1.122	1.112	2.366	0.368	0.693	2.169	0.694	2.248	0.671	3.053	0.000	0.000	0.000	0.475	1.905	0.000	0.000	2.115	1.902
Pdensi_DN19181_c0_g1d482345	MC_2_2	MC_2_3	1.37817038105924	109.436306252206	55.4072383166326	-6.4031303170601	1.29887896580109	-4.92973593818339	8.23408376687241e-07	7.92432537754721e-05	0.041	0.079	0.050	0.016	0.027	0.049	0.000	0.056	0.000	0.007	0.039	0.000	0.020	0.096	0.000	0.008	0.084	0.039	0.998	2.592	5.357	0.288	0.209	0.156	0.182	0.230	0.243
Pdensi_DN22622_c0_g2	MC_2_2	MC_2_3	59.3834553485525	753.379431880593	406.381443614573	-3.67231129214302	0.747194476642563	-4.9147998371778	8.88732128319368e-07	8.5384675173746e-05	0.511	0.728	0.241	2.175	0.712	0.796	0.972	0.550	0.169	1.099	1.173	0.984	0.800	0.525	1.085	1.223	0.570	3.409	12.925	15.958	33.184	4.168	1.869	18.036	0.146	1.700	0.106
Pdensi_DN21923_c1_g1	MC_2_2	MC_2_3	1230.50018012037	80.6111854464645	655.555682783415	3.93267185190536	0.800522433490524	4.91263166074896	8.98620000429895e-07	8.61883196344524e-05	95.160	78.640	71.059	56.075	37.704	62.146	23.907	22.660	54.070	28.876	14.868	34.414	39.222	78.074	36.826	84.776	16.280	10.817	2.631	1.162	2.924	0.283	0.217	0.000	0.000	0.000	0.000
Pdensi_DN14548_c0_g1d213474	MC_2_2	MC_2_3	133.76484487135	2.09242818882445	67.928636530087	5.98394269115518	1.21889011066546	4.90933730513918	9.13846783875545e-07	8.73526381857253e-05	12.296	12.423	5.357	8.853	6.820	1.798	7.638	1.427	1.259	1.562	0.140	0.307	5.028	5.118	1.459	8.650	2.122	1.344	0.126	0.000	0.053	0.000	0.000	0.000	0.000	0.000	0.000
Pdensi_DN11387_c0_g2d457116	MC_2_2	MC_2_3	29.8619556272113	190.717491278206	110.289723452709	-2.68703808124238	0.547552584893511	-4.90736078209722	9.23101349944366e-07	8.808846406518e-05	2.255	1.920	0.484	1.633	2.152	2.459	0.358	1.014	2.868	1.141	1.018	1.709	1.255	3.347	1.615	0.577	1.041	0.984	4.631	4.666	6.473	2.453	0.000	0.324	0.720	1.809	1.167
Pdensi_DN34969_c0_g1d437632	MC_2_2	MC_2_3	929.128725113362	75.7474718203093	502.438098466836	3.61731966834044	0.737182943299161	4.90694976222812	9.25037147108705e-07	8.81091841611582e-05	13.817	12.896	24.683	39.254	21.682	0.173	10.634	8.870	32.049	4.627	20.122	17.503	5.122	18.419	4.108	55.031	10.680	18.217	2.452	0.825	3.053	0.973	0.000	0.000	0.000	0.000	0.000
Pdensi_GG_121462_c1_g1	MC_2_2	MC_2_3	12185.0019216173	961.582858068613	6573.29238984294	3.66358639062872	0.74665676294135	4.90665399747608	9.26432540041866e-07	8.81091841611582e-05	1017.656	1051.972	936.981	932.057	541.783	948.533	559.725	290.586	735.193	496.863	246.834	605.248	855.311	1347.602	778.550	791.298	165.245	147.932	34.959	10.016	35.832	2.232	4.120	2.297	0.164	0.436	0.042
Pdensi_DN22854_c0_g1d223269	MC_2_2	MC_2_3	172.185049029235	28.0543224339352	100.119685731585	2.61295334816302	0.533168075858508	4.90080608062596	9.5444231067519e-07	9.06207742894089e-05	2.868	3.617	1.611	0.174	1.326	0.125	0.019	2.181	0.013	1.830	2.165	0.088	1.819	1.140	2.043	4.846	3.942	6.335	1.041	0.689	0.596	2.213	0.182	0.000	1.269	0.207	0.780
Pdensi_DN19991_c0_g1	MC_2_2	MC_2_3	1018.0768925655	5912.08386432614	3465.08037844582	-2.53790495720636	0.518237554002718	-4.89718457800734	9.72195109496602e-07	9.21059745305485e-05	24.028	23.936	25.825	34.041	27.784	27.643	32.398	26.470	30.420	30.841	23.021	25.245	21.108	23.394	18.621	28.525	29.514	31.225	67.017	209.564	205.743	39.963	22.290	19.556	11.930	14.382	12.843
Pdensi_GG_21510_c0_g1	MC_2_2	MC_2_3	1.29593171893652	4964.65068160246	2482.9733066607	-11.9145735799974	2.43305850253396	-4.89695318365289	9.73340156380646e-07	9.21059745305485e-05	0.000	0.000	0.036	0.000	0.000	0.000	0.000	0.019	0.000	0.042	0.000	0.000	0.000	0.000	0.000	0.000	0.120	0.000	259.990	0.693	163.228	36.807	0.178	0.147	0.028	0.000	0.000
Pdensi_DN21080_c0_g1	MC_2_2	MC_2_3	0	151.218317961927	75.6091589809634	-9.83335262905486	2.00874607666252	-4.89526911504551	9.81712906358353e-07	9.27431885559373e-05	0.000	0.000	0.000	0.000	0.000	0.000	0.000	0.000	0.000	0.000	0.000	0.000	0.000	0.000	0.000	0.000	0.000	0.000	4.321	0.065	8.293	0.000	0.000	0.000	0.000	0.000	0.000
Pdensi_DN16039_c0_g2d397565	MC_2_2	MC_2_3	2.03664634911556	154.481174611973	78.2589104805442	-6.3262883123446	1.29290060603117	-4.89309718228415	9.92613604262163e-07	9.36166977299788e-05	0.629	0.197	0.000	0.459	0.220	1.179	0.428	0.353	0.244	1.100	0.264	0.217	0.174	0.451	1.000	0.047	0.000	0.131	0.774	7.994	3.704	6.361	12.613	45.627	6.046	26.209	17.284
Pdensi_DN17127_c1_g4d473089	MC_2_2	MC_2_3	2842.9730751483	11719.2371722282	7281.10512368823	-2.04333776668388	0.417888413339321	-4.88967317939182	1.01003529830344e-06	9.51012936113065e-05	55.420	77.521	73.559	229.230	408.527	416.092	244.759	229.603	194.997	164.507	184.032	157.401	177.554	314.675	247.309	87.612	94.985	66.806	319.968	191.809	463.637	346.185	792.659	387.630	34.400	49.292	33.956
Pdensi_DN47257_c0_g1d249473	MC_2_2	MC_2_3	140.300969204901	0	70.1504846024504	9.46061018502764	1.93567325298077	4.88750369953148	1.02122576998851e-06	9.59952223789197e-05	0.177	0.192	0.357	0.449	0.000	0.193	0.000	0.000	0.000	0.000	0.000	0.209	0.197	0.614	0.000	0.159	3.050	8.867	0.000	0.000	0.000	0.000	0.000	0.000	0.000	0.000	0.000
Pdensi_DN14670_c0_g1	MC_2_2	MC_2_3	0.64796585946826	320.415044496163	160.531505177815	-8.99759837874359	1.84259459046987	-4.88311342347377	1.04423763164301e-06	9.79955540620478e-05	0.000	0.000	0.000	0.000	0.000	0.000	0.000	0.000	0.000	0.000	0.000	0.000	0.000	0.000	0.000	0.000	0.042	0.000	4.369	0.090	22.075	0.000	0.000	0.157	0.000	0.000	0.046
Pdensi_DN12428_c0_g1	MC_2_2	MC_2_3	86.6898106498451	692.265009913185	389.477410281515	-2.99695870081828	0.613885001833496	-4.88195458736936	1.05039449510348e-06	9.84101385578072e-05	23.166	1.834	1.479	3.713	2.379	1.446	6.697	6.567	5.809	6.984	13.349	8.997	14.841	1.792	1.241	2.654	2.706	2.263	14.533	33.679	8.428	351.175	371.444	184.500	16.785	46.010	16.784
Pdensi_DN18617_c0_g1d115691	MC_2_2	MC_2_3	268.004180318515	1222.96364849382	745.483914406168	-2.19253872411397	0.449398203243109	-4.87883286646761	1.06715443361949e-06	9.96947061836091e-05	3.759	3.624	3.173	13.620	14.819	6.024	20.874	11.394	8.577	13.305	18.728	7.669	5.414	7.389	2.237	5.040	8.268	10.004	27.961	28.797	44.423	27.003	0.214	0.059	0.318	0.391	0.162
Pdensi_GG_15516_c0_g1	MC_2_2	MC_2_3	193.631028389098	1.15446520973562	97.392746799417	7.43150289375198	1.52324064026401	4.87874515510823	1.0676290370267e-06	9.96947061836091e-05	0.000	0.000	1.170	0.000	0.000	0.000	0.000	0.000	0.588	0.000	0.000	0.000	0.000	0.000	0.000	0.683	4.252	11.776	0.000	0.000	0.091	0.000	0.000	0.000	0.482	0.000	0.000
Pdensi_GG_17792_c0_g1	MC_2_2	MC_2_3	354.086383131015	6416.76493863883	3385.42566088492	-4.18037272060885	0.857463343979419	-4.87527863431231	1.08654979342794e-06	0.000101294365256179	1.818	4.113	4.497	5.271	5.885	13.036	6.093	9.413	14.241	17.630	7.445	22.364	3.347	5.011	2.759	3.655	14.961	11.881	59.767	391.891	65.709	275.661	41.189	73.315	19.182	26.888	16.328
Pdensi_DN5839_c0_g1d328662	MC_2_2	MC_2_3	0.812443183713695	136.756194493329	68.7843188385213	-7.64975946474758	1.56934499831122	-4.87449188864113	1.09088867403821e-06	0.000101531592576438	0.000	0.000	0.055	0.345	0.000	0.000	0.000	0.000	0.000	0.000	0.000	0.000	0.000	0.000	0.000	0.000	0.000	0.068	0.864	2.296	8.006	1.741	0.000	0.000	0.000	0.000	0.000
Pdensi_DN6969_c0_g1d329613	MC_2_2	MC_2_3	0	73.4680982441809	36.7340491220904	-8.7920930775642	1.80558936372392	-4.86937575852298	1.11951345264004e-06	0.000103968105683992	0.000	0.000	0.000	0.000	0.000	0.000	0.000	0.000	0.000	0.000	0.000	0.000	0.000	0.000	0.000	0.000	0.000	0.000	1.755	3.828	0.434	1.365	0.372	0.265	0.000	0.000	0.000
Pdensi_DN30764_c0_g1	MC_2_2	MC_2_3	115.040785151697	0	57.5203925758487	9.17388759177141	1.88477492705015	4.86736504189888	1.13096012472991e-06	0.000104535661609554	0.000	0.000	0.394	0.000	0.000	0.855	0.000	0.000	0.000	0.000	0.000	0.000	0.218	0.680	0.000	1.231	0.422	8.387	0.000	0.000	0.000	0.000	0.479	0.000	0.000	0.221	0.475
Pdensi_DN19464_c1_g2	MC_2_2	MC_2_3	1.34784449412324	64.7449246935139	33.0463845938186	-5.53827014225462	1.13786191779176	-4.86726030255296	1.13155946394201e-06	0.000104535661609554	0.000	0.000	0.036	0.000	0.000	0.000	0.000	0.000	0.043	0.021	0.000	0.022	0.020	0.000	0.000	0.066	0.020	0.023	0.958	1.441	2.922	0.273	0.000	0.037	0.000	0.000	0.000
Pdensi_GG_156752_c0_g1	MC_2_2	MC_2_3	6.16618577353653	204.113361452816	105.139773613177	-5.06746654440291	1.04116472599661	-4.86711316458817	1.13240193268284e-06	0.000104535661609554	0.099	0.222	0.092	0.029	0.034	0.088	0.000	0.038	0.021	0.018	0.023	0.018	0.041	0.101	0.000	0.042	0.391	0.098	1.958	4.771	9.974	0.565	0.188	0.150	0.937	0.684	0.446
Pdensi_DN31641_c0_g1d235104	MC_2_2	MC_2_3	8.33755023103612	231.620662712234	119.979106471635	-4.79760578463471	0.986238364149983	-4.86454994961553	1.14717534885732e-06	0.000105726968470909	0.555	0.554	0.128	1.145	3.457	4.688	0.187	0.468	0.466	0.135	0.114	0.050	0.629	1.405	1.257	0.175	0.414	0.130	0.988	8.369	9.442	1.008	0.095	0.053	0.000	0.000	0.000
Pdensi_DN19571_c0_g1	MC_2_2	MC_2_3	223.960919735776	1113.60520995797	668.783064846871	-2.31419879373658	0.475839261056131	-4.86340447948786	1.15383720680533e-06	0.000106058986590636	7.599	6.550	10.550	8.387	7.338	6.789	6.391	6.798	7.067	6.189	6.648	6.139	6.642	7.041	5.873	6.635	5.980	7.061	16.277	32.748	42.274	10.461	7.371	7.157	3.048	5.747	7.632
Pdensi_DN13353_c0_g1d212545	MC_2_2	MC_2_3	57.0894407111226	0	28.5447203555613	8.1632583985154	1.67854775694406	4.86328635258928	1.15452632607323e-06	0.000106058986590636	0.707	0.766	0.000	0.446	0.000	0.381	0.000	0.742	0.422	0.418	0.000	0.831	0.000	1.631	0.000	0.951	2.271	1.720	0.000	0.000	0.000	1.607	0.429	0.000	2.075	0.796	0.430
Pdensi_GG_107994_c0_g1	MC_2_2	MC_2_3	2.00134874342282	117.291475604403	59.646412173913	-5.79556916899756	1.19190570196771	-4.86243933511661	1.15947920202196e-06	0.000106341343734228	0.172	0.106	0.355	0.000	0.627	0.689	0.450	0.592	0.779	0.316	0.158	0.538	0.642	0.550	0.481	0.099	0.090	0.000	0.728	3.856	4.959	0.485	0.376	0.000	0.000	0.000	0.000
Pdensi_DN17771_c0_g2	MC_2_2	MC_2_3	0.32398292973413	227.427048004909	113.875515467321	-9.44876894248096	1.94640352768334	-4.85447586181018	1.20705570792206e-06	0.000110525677022482	0.000	0.000	0.037	0.000	0.000	0.000	0.000	0.000	0.000	0.000	0.000	0.000	0.000	0.000	0.000	0.000	0.021	0.000	11.739	0.022	7.649	0.000	0.000	0.000	0.000	0.000	0.000
Pdensi_DN22208_c0_g1	MC_2_2	MC_2_3	0	61.7196560163345	30.8598280081673	-8.54123818564314	1.76056232091837	-4.85142620863755	1.22576815533257e-06	0.000112057784125944	0.000	0.000	0.000	0.000	0.000	0.000	0.000	0.000	0.000	0.000	0.000	0.000	0.000	0.000	0.000	0.000	0.000	0.000	3.238	0.578	1.424	0.378	0.000	0.502	0.000	0.000	0.000
Pdensi_DN20526_c0_g1	MC_2_2	MC_2_3	271.524277848811	1520.39782840668	895.961053127747	-2.48449794589423	0.512328438472831	-4.8494242351647	1.23820351475609e-06	0.000112830049103088	15.429	9.664	5.017	12.532	12.272	14.085	10.828	11.732	11.522	17.663	11.880	12.860	13.419	12.523	6.964	9.233	8.653	6.003	62.885	18.437	46.839	46.409	41.578	116.114	56.575	75.042	69.252
Pdensi_DN12675_c0_g1d6600	MC_2_2	MC_2_3	116.917248612598	1092.30731235332	604.612280482957	-3.22648773273704	0.66630210042974	-4.84237965129643	1.2829334042932e-06	0.000116718063476115	3.304	5.641	2.793	5.064	5.591	4.758	4.522	5.057	3.177	4.558	5.085	3.708	2.687	5.287	3.309	2.320	3.439	4.433	45.845	8.239	38.163	9.310	3.937	7.212	1.856	1.482	2.302
Pdensi_DN14864_c0_g1d108554	MC_2_2	MC_2_3	3927.5682989215	265.053294308202	2096.31079661485	3.88910701266828	0.803878793883764	4.83792711321431	1.31200232650511e-06	0.000119171087724351	56.550	549.531	237.086	587.646	586.429	406.291	616.227	446.902	394.060	426.984	602.163	309.478	159.932	539.662	299.489	247.910	86.584	19.959	12.201	5.449	4.693	73.831	11.262	3.349	1.034	0.478	0.430
Pdensi_DN20044_c0_g1d289250	MC_2_2	MC_2_3	4.96854121514212	399.06276915386	202.015655184501	-6.3428220882511	1.31210751137424	-4.83407192876134	1.33768216626351e-06	0.000121308907731602	0.000	0.057	0.052	0.016	0.079	0.112	0.021	0.170	0.092	0.069	0.274	0.148	0.015	0.045	0.015	0.114	0.110	0.224	22.461	0.084	11.624	2.014	0.355	0.242	0.000	0.000	0.000
Pdensi_DN38548_c0_g1d150528	MC_2_2	MC_2_3	59.1078173316701	0	29.553908665835	8.21396613144903	1.69942180937289	4.83338867734085	1.34228353101168e-06	0.000121531424724622	0.707	0.383	0.710	0.000	0.000	0.000	0.000	0.000	0.000	0.000	0.889	0.831	0.000	0.000	1.173	1.902	0.757	2.580	0.000	0.000	0.000	0.000	0.429	0.000	0.000	0.796	0.859
Pdensi_GG_110272_c0_g1	MC_2_2	MC_2_3	498.664537113035	117.347753759338	308.006145436187	2.08764750705209	0.432254689549575	4.82967000133067	1.36759510838444e-06	0.000123541497056347	6.778	13.659	33.437	25.202	34.502	19.148	30.498	36.231	52.208	23.088	47.032	34.430	5.450	18.300	9.821	18.358	11.911	13.832	3.951	1.976	3.870	0.819	0.000	0.000	0.000	0.000	0.000
Pdensi_DN18891_c0_g1d217678	MC_2_2	MC_2_3	0.406221591856847	205.857061723133	103.131641657495	-9.30502585249377	1.9267109163153	-4.82948727476406	1.36885061593146e-06	0.000123541497056347	0.000	0.000	0.000	0.030	0.000	0.000	0.000	0.000	0.000	0.028	0.030	0.000	0.000	0.000	0.000	0.000	0.000	0.030	4.114	0.056	12.964	0.072	0.059	0.000	0.000	0.000	0.000
Pdensi_DN26937_c0_g5	MC_2_2	MC_2_3	41.659763049222	1131.85624392605	586.758003487635	-4.7625854177368	0.986422186241562	-4.82814101726875	1.37813493057986e-06	0.000124181368553588	1.734	2.636	3.188	0.711	3.722	2.852	2.284	2.357	3.337	2.503	2.837	0.882	3.329	2.592	2.498	1.173	1.810	0.685	2.689	18.783	70.889	7.404	2.740	7.149	0.555	3.361	3.273
Pdensi_DN17827_c0_g2d352001	MC_2_2	MC_2_3	0.812443183713695	377.673284531904	189.242863857809	-9.04585818545084	1.87445647995314	-4.82585660547156	1.39402785275239e-06	0.000125413749016776	0.000	0.000	0.000	0.000	0.000	0.000	0.000	0.000	0.000	0.000	0.000	0.000	0.000	0.000	0.000	0.000	0.000	0.064	19.293	0.030	12.916	0.000	0.000	0.000	0.000	0.000	0.000
Pdensi_DN12684_c0_g1d338442	MC_2_2	MC_2_3	0	1309.54791509367	654.773957546836	-12.9477385028332	2.68557584803375	-4.8212149779024	1.4268648387136e-06	0.000127961057833796	0.000	0.000	0.000	0.000	0.000	0.000	0.000	0.000	0.070	0.000	0.000	0.000	0.000	0.000	0.000	0.000	0.011	0.013	0.437	82.708	21.584	3.243	30.468	10.771	0.000	0.011	0.000
Pdensi_GG_75737_c0_g1	MC_2_2	MC_2_3	6.57737908415012	549.929179849649	278.2532794669	-6.40846953017516	1.32982436298507	-4.81903453459824	1.44254584961317e-06	0.000129162633762516	0.183	0.098	0.136	0.115	0.165	0.197	0.150	0.190	0.053	0.374	0.115	0.162	0.051	0.000	0.000	0.041	0.250	0.284	18.502	0.159	27.630	0.482	0.168	0.278	0.000	0.000	0.110
Pdensi_DN19357_c0_g1d218462	MC_2_2	MC_2_3	2821.72628608059	155.651775624712	1488.68903085265	4.17963190120628	0.867458659929206	4.8182490927549	1.44823497457143e-06	0.000129467173366584	6.390	7.554	4.087	8.316	8.001	4.435	7.424	8.761	7.123	5.898	9.573	3.928	4.619	7.409	3.378	8.566	128.829	103.814	7.137	2.657	3.343	3.608	0.510	0.210	1.672	4.427	1.377
Pdensi_DN19964_c0_g2	MC_2_2	MC_2_3	231.397090746466	1325.59710890202	778.497099824243	-2.51798442908525	0.523499129984351	-4.80991139213646	1.50997217164432e-06	0.000134773352127774	5.919	5.538	4.535	4.949	7.499	4.747	5.790	10.802	7.019	4.250	10.681	7.238	6.108	8.223	4.406	7.722	5.810	6.886	46.550	14.616	50.049	16.791	62.457	32.289	4.673	3.905	3.620
Pdensi_DN3337_c0_g1d1243	MC_2_2	MC_2_3	15.1968718105681	1348.70806648957	681.952469150067	-6.47333456894991	1.34701017498839	-4.80570576907908	1.54206543945171e-06	0.000137205030012097	0.000	0.000	0.000	0.000	0.422	2.124	0.723	0.795	0.796	0.633	0.435	0.071	0.822	1.462	0.588	0.056	1.239	0.000	6.983	37.567	65.249	55.414	2.975	9.386	0.000	0.000	0.000
Pdensi_DN25883_c0_g1d23496	MC_2_2	MC_2_3	21.6177208379605	139.585904590817	80.6018127143889	-2.70678142237126	0.563794833448257	-4.80100430473292	1.57871874994283e-06	0.000140245740379536	6.077	1.879	0.108	2.614	3.418	4.268	6.995	4.430	4.361	7.535	8.920	4.224	3.628	2.882	5.701	0.487	0.588	0.799	4.097	3.023	4.508	20.661	1.863	9.180	4.248	8.048	11.109
Pdensi_DN17405_c1_g1	MC_2_2	MC_2_3	506.643507523275	2403.91132647923	1455.27741700125	-2.24734814053116	0.468216637688733	-4.79980410697234	1.58820901556856e-06	0.000140867667355789	4.642	4.632	6.994	7.214	9.023	9.486	7.225	4.895	5.969	4.314	5.123	4.531	5.615	7.981	6.818	10.261	16.061	17.794	44.301	93.244	59.435	51.670	4.002	5.055	2.384	1.344	1.664
Pdensi_DN17944_c0_g1d12856	MC_2_2	MC_2_3	122.835733190152	3007.82705051662	1565.33139185339	-4.61294232112609	0.961146871430143	-4.79941459338284	1.5913007673901e-06	0.000140921013810753	5.591	2.985	4.584	5.046	3.857	3.752	3.045	3.002	2.763	1.522	2.809	2.088	2.363	2.829	2.804	4.792	3.529	2.550	3.837	116.914	122.326	7.701	2.454	2.221	0.804	0.255	0.732
Pdensi_DN13313_c1_g1	MC_2_2	MC_2_3	0	63.5951602628828	31.7975801314414	-8.58310378448133	1.78854086383287	-4.79894195209362	1.59506011265923e-06	0.000141033221336188	0.000	0.000	0.000	0.000	0.000	0.000	0.000	0.000	0.000	0.000	0.000	0.000	0.000	0.000	0.000	0.000	0.000	0.000	0.541	1.417	3.237	0.066	0.000	0.000	0.000	0.000	0.000
Pdensi_GG_113354_c1_g1	MC_2_2	MC_2_3	0	118.744683197222	59.3723415986108	-9.48457562821706	1.97810563123888	-4.79477712334143	1.6285579057661e-06	0.00014377041306005	0.000	0.000	0.000	0.000	0.000	0.000	0.000	0.076	0.000	0.000	0.000	0.000	0.000	0.000	0.000	0.000	0.000	0.000	3.566	0.085	6.324	0.000	0.090	0.148	0.000	0.082	0.000
Pdensi_DN17448_c0_g1	MC_2_2	MC_2_3	34.4869430060145	836.904411973872	435.695677489943	-4.58866216020869	0.957261180580005	-4.79353206136325	1.63870255916466e-06	0.000144440654856713	0.864	0.660	1.021	2.384	0.999	0.402	0.817	1.121	0.492	1.647	0.995	0.370	0.549	0.463	0.196	2.356	0.468	0.312	6.000	46.205	15.303	42.537	3.208	2.020	0.330	0.329	0.418
Pdensi_DN25686_c0_g3	MC_2_2	MC_2_3	53.3576800366752	404.878047080514	229.117863558595	-2.93379967725895	0.612079692739083	-4.79316617110766	1.64169532986571e-06	0.000144479401751852	0.362	0.000	0.178	0.224	0.000	0.000	0.000	0.186	0.000	0.000	0.000	0.209	0.197	0.000	0.000	0.635	1.933	2.030	15.201	9.631	9.046	17.658	26.105	19.713	0.000	0.000	0.000
Pdensi_DN24773_c0_g1d555703	MC_2_2	MC_2_3	155.572616430949	2.1299673014883	78.8512918662184	6.18649995589617	1.29095799580191	4.79217757356489	1.64980778294575e-06	0.000144967892579711	10.283	11.664	4.912	4.788	7.614	37.418	1.233	0.249	0.000	0.060	0.043	0.061	17.603	31.315	28.690	11.668	2.040	0.487	0.074	0.019	0.071	0.000	0.000	0.000	0.000	0.000	0.000
Pdensi_GG_72099_c0_g1	MC_2_2	MC_2_3	61.5756267331911	345.679859168238	203.627742950715	-2.49373804135644	0.520475305153938	-4.79127062641113	1.65728408982494e-06	0.000145399057480641	1.382	1.139	0.914	2.232	1.402	1.892	0.885	0.714	0.838	0.596	0.645	0.361	1.068	1.879	1.328	1.151	2.533	1.656	8.262	8.572	11.754	0.321	0.673	0.499	0.116	0.208	0.302
Pdensi_DN24603_c0_g1d554967	MC_2_2	MC_2_3	79.8312808015107	2.62304015339023	41.2271604774505	4.95276995568158	1.036494398651	4.77838564504317	1.76708215543924e-06	0.000154792020142408	24.369	10.707	8.082	1.518	1.173	0.625	0.406	0.677	0.408	0.435	0.529	0.138	13.984	2.091	0.969	2.214	2.982	1.754	0.027	0.027	0.167	0.000	0.000	0.000	0.000	0.000	0.000
Pdensi_DN22481_c1_g1	MC_2_2	MC_2_3	3.62069672101889	301.147626090882	152.384161405951	-6.41080145494631	1.34194489043628	-4.77724644330372	1.77711922402618e-06	0.000155430637788553	0.019	0.020	0.019	0.095	0.205	0.102	0.310	0.157	0.089	0.199	0.215	0.046	0.021	0.131	0.043	0.052	0.084	0.191	10.979	0.088	14.331	1.535	1.723	2.983	0.000	0.390	0.091
Pdensi_DN9618_c0_g1d333162	MC_2_2	MC_2_3	0	76.5238784686258	38.2619392343129	-8.85017974585601	1.85285814450702	-4.7765015212272	1.78371204632806e-06	0.000155766508144464	0.000	0.000	0.000	0.000	0.000	0.000	0.000	0.000	0.000	0.000	0.000	0.000	0.000	0.000	0.000	0.000	0.000	0.000	0.344	1.670	4.233	31.885	0.053	0.000	0.000	0.000	0.000
Pdensi_DN19721_c1_g2	MC_2_2	MC_2_3	2.23201623137158	83.8608975091453	43.0464568702584	-5.27117728912149	1.10376451328216	-4.77563576803815	1.79140379863033e-06	0.000156197162029111	0.000	0.000	0.023	0.146	0.028	0.000	0.000	0.000	0.000	0.027	0.000	0.000	0.000	0.053	0.000	0.021	0.128	0.029	3.604	1.108	2.362	0.140	0.200	0.284	0.000	0.000	0.000
Pdensi_DN26645_c0_g1d24118	MC_2_2	MC_2_3	39.5747717872547	411.639337375751	225.607054581503	-3.38751558898044	0.709904651790148	-4.77178953601477	1.82596253456464e-06	0.000158965489086068	0.484	0.713	0.604	1.068	0.848	1.286	1.172	1.048	1.258	1.757	1.092	1.453	0.386	0.735	0.633	0.459	1.570	1.360	5.546	15.911	12.150	2.353	1.035	0.687	2.230	1.022	0.727
Pdensi_DN31327_c0_g1d434497	MC_2_2	MC_2_3	37.317942416249	285.664662475643	161.491302445946	-2.92655013233094	0.613633189188606	-4.76921748023548	1.8494291510352e-06	0.00016076113179536	0.000	0.000	0.195	0.247	0.000	0.212	0.648	0.409	0.463	0.691	0.246	2.295	0.433	0.225	0.650	1.570	1.047	0.713	7.968	4.063	11.753	2.668	2.853	5.877	0.000	0.000	0.942
Pdensi_DN2669_c0_g1d326212	MC_2_2	MC_2_3	0	96.0570546203498	48.0285273101749	-9.17926177830385	1.92544539833522	-4.76734462906111	1.86669848345459e-06	0.000162013395370749	0.000	0.000	0.000	1.680	0.805	0.181	0.736	0.696	0.394	0.391	0.000	0.195	0.184	0.383	0.000	0.000	0.000	0.000	6.414	0.192	1.665	0.000	0.000	0.000	0.000	0.000	0.000
Pdensi_DN22976_c0_g1d68902	MC_2_2	MC_2_3	5.86932812188445	112.299076078791	59.0842021003378	-4.24393288442987	0.890372398781944	-4.76646950223939	1.87482093439205e-06	0.000162469168507469	0.269	0.032	0.084	0.074	0.000	0.000	0.000	0.000	0.038	0.094	0.000	0.000	0.127	0.065	0.040	0.193	0.219	0.101	1.437	2.144	5.639	0.478	0.043	0.000	0.000	0.065	0.000
Pdensi_DN21317_c0_g1d294644	MC_2_2	MC_2_3	0	2068.37720394028	1034.18860197014	-13.6071535673858	2.85514907522629	-4.76582945719126	1.88078297273883e-06	0.00016265206321812	0.000	0.000	0.000	0.000	0.000	0.000	0.000	0.000	0.049	0.024	0.000	0.000	0.000	0.000	0.000	0.000	0.000	0.000	0.262	124.076	41.250	2.211	0.038	0.021	0.000	0.000	0.013
Pdensi_GG_57984_c0_g1	MC_2_2	MC_2_3	417.106751751429	35.7079733844992	226.407362567964	3.54690501939862	0.744268406339879	4.76562620310781	1.8826800983931e-06	0.00016265206321812	13.616	29.695	29.289	10.915	5.521	15.023	14.719	9.190	20.629	14.008	11.119	11.580	8.575	18.246	19.883	15.199	13.521	8.027	1.226	0.197	1.574	0.000	0.000	0.000	0.000	0.000	0.000
Pdensi_GG_115827_c4_g1	MC_2_2	MC_2_3	1.14750289311048	292.919977402045	147.033740147578	-7.88959971263634	1.65844595178121	-4.7572244993349	1.9627285239604e-06	0.000169051570340748	0.053	0.085	0.026	0.000	0.095	0.085	0.115	0.109	0.123	0.092	0.166	0.062	0.146	0.181	0.177	0.071	0.029	0.000	8.617	0.031	15.944	0.000	0.000	0.000	0.041	0.000	0.063
Pdensi_DN47196_c0_g1d40156	MC_2_2	MC_2_3	15.2549607433398	176.89622616538	96.0755934543599	-3.54810064604495	0.745972517131474	-4.75634231095891	1.97132090648096e-06	0.000169533597957363	0.410	0.526	0.273	1.028	0.493	1.993	1.205	1.157	1.987	1.431	2.247	1.694	0.423	1.101	0.683	0.294	0.541	0.492	2.551	8.096	3.751	4.149	3.195	17.253	4.173	6.129	7.908
Pdensi_DN19813_c1_g2	MC_2_2	MC_2_3	40.5945955574426	626.313090504495	333.453843030969	-3.95880253525348	0.832466357403515	-4.75551053810882	1.97945533801e-06	0.000169974838645387	0.051	0.174	0.108	0.660	0.454	0.264	0.444	0.534	0.501	0.675	0.458	0.434	0.057	0.156	0.144	0.155	1.369	1.957	18.419	12.311	21.433	53.570	33.423	29.235	0.000	0.000	0.000
Pdensi_DN19819_c0_g1d288245	MC_2_2	MC_2_3	0.97194878920239	302.207005973471	151.589477381337	-8.31402909788298	1.74845018525663	-4.75508491347879	1.9836302516234e-06	0.000170075255574038	0.000	0.000	0.000	0.000	0.000	0.000	0.000	0.000	0.000	0.000	0.000	0.000	0.000	0.086	0.000	0.000	0.081	0.000	7.751	0.086	17.438	0.000	0.000	0.000	0.000	0.000	0.000
Pdensi_DN11965_c0_g1d458418	MC_2_2	MC_2_3	91.5912988734074	953.917699232275	522.754499052841	-3.3794197397014	0.711311046111522	-4.75097323199949	2.02439932527275e-06	0.000173308183084016	15.352	6.166	3.404	9.667	2.100	3.497	4.669	2.749	2.702	4.942	4.583	3.104	5.069	4.351	2.090	3.317	2.301	2.482	9.113	52.244	15.782	254.732	23.267	54.946	58.863	47.265	58.081
Pdensi_DN19485_c0_g1d286980	MC_2_2	MC_2_3	9.30019335047864	201.932165274904	105.616179312692	-4.44389417147258	0.935724809793117	-4.74914646375049	2.04276964577043e-06	0.000174616689901597	0.000	0.027	0.000	0.000	0.000	0.000	0.028	0.000	0.030	0.059	0.032	0.030	0.000	0.029	0.000	0.298	0.168	0.350	1.096	10.133	5.094	1.109	0.000	0.052	0.000	0.000	0.000
Pdensi_GG_23270_c0_g1	MC_2_2	MC_2_3	160.522603422539	6335.48912149575	3248.00586245915	-5.30195024878396	1.11720044580593	-4.74574662826886	2.07738620879412e-06	0.000177307889567483	10.794	8.076	5.455	8.457	8.441	13.296	9.271	7.854	10.058	6.428	10.165	5.595	7.700	8.013	8.938	6.793	3.990	3.457	33.376	8.608	479.235	9.923	6.926	30.791	80.950	121.659	138.795
Pdensi_DN12589_c0_g1d176330	MC_2_2	MC_2_3	44.2569654593328	565.986949832986	305.12195764616	-3.68252837284184	0.776671955077675	-4.74142055570109	2.12224876130824e-06	0.000180864176061612	4.708	2.223	0.797	10.683	9.233	25.202	8.850	7.105	8.989	14.058	6.029	11.228	5.761	9.106	6.737	0.772	1.397	1.684	6.349	31.512	7.941	131.067	50.067	199.686	19.634	36.773	21.772
Pdensi_DN21739_c0_g1d221731	MC_2_2	MC_2_3	1.13642611344782	252.203349557347	126.669887835398	-7.91931494116282	1.67142213489627	-4.73806992011286	2.15763372027317e-06	0.000183603273628298	0.000	0.000	0.000	0.000	0.000	0.000	0.000	0.000	0.000	0.000	0.000	0.000	0.000	0.000	0.000	0.000	0.036	0.081	6.099	0.056	14.923	0.024	0.000	0.000	0.000	0.000	0.000
Pdensi_DN43329_c0_g1d445036	MC_2_2	MC_2_3	148.001758677046	1901.76640203202	1024.88408035453	-3.68709894782418	0.778323494972326	-4.73723197570347	2.16657115015572e-06	0.000184086979346865	1.244	2.694	1.798	5.959	5.201	4.982	5.994	3.479	4.915	4.401	8.041	4.564	1.078	3.033	2.126	0.743	4.775	7.232	50.916	31.257	76.021	6.319	6.262	18.632	0.000	0.621	0.969
Pdensi_DN19072_c0_g3	MC_2_2	MC_2_3	3.90881537398569	207.986787594062	105.947801484024	-5.76951707393171	1.21798757573578	-4.73692604823687	2.1698429925963e-06	0.000184088568613252	0.041	0.030	0.273	0.051	0.000	0.029	0.030	0.000	0.080	0.016	0.017	0.131	0.229	0.000	0.093	0.075	0.061	0.207	0.799	1.765	14.481	44.123	112.179	81.947	0.000	0.000	0.181
Pdensi_DN21985_c0_g1d297963	MC_2_2	MC_2_3	0.32398292973413	201.29990933594	100.811946132837	-9.2722845510132	1.95819963378228	-4.73510687626047	2.18939694890122e-06	0.000185469452910812	0.000	0.000	0.010	0.000	0.000	0.053	0.000	0.000	0.000	0.000	0.000	0.000	0.000	0.000	0.000	0.000	0.022	0.000	2.426	0.046	14.173	0.015	0.000	0.000	0.156	0.067	0.168
Pdensi_DN15302_c0_g1d525563	MC_2_2	MC_2_3	381.041326026156	4862.22175291452	2621.63153947034	-3.67425036589875	0.7761296981856	-4.73406748187609	2.20064506337293e-06	0.00018614365148901	3.328	28.209	1.040	53.421	45.409	64.951	27.324	25.499	23.776	11.042	25.837	19.160	23.990	29.723	41.153	2.398	21.578	8.577	86.183	200.199	111.428	1256.097	1433.742	2887.620	5916.402	7801.838	5819.507
Pdensi_DN20253_c0_g1d289878	MC_2_2	MC_2_3	1.66628903402604	418.905294155335	210.285791594681	-8.01787301664209	1.69424874583271	-4.73240605097888	2.21874006488988e-06	0.000187394123570132	0.016	0.017	0.000	0.030	0.019	0.009	0.035	0.033	0.065	0.019	0.010	0.028	0.000	0.009	0.000	0.022	0.044	0.081	9.361	0.009	25.569	0.048	0.010	0.016	0.000	0.000	0.000
Pdensi_DN38059_c0_g1	MC_2_2	MC_2_3	413.576084785951	3211.21996500593	1812.39802489594	-2.9569402344784	0.624913889691308	-4.73175629995847	2.22585543622774e-06	0.000187714914195612	12.873	9.764	4.540	49.904	34.282	27.209	50.556	43.113	27.116	38.666	37.183	21.648	12.066	16.700	12.524	9.966	17.199	8.803	51.710	161.860	47.841	430.241	379.548	578.228	7.285	8.520	5.857
Pdensi_DN27455_c2_g1	MC_2_2	MC_2_3	5.41616547359762	253.415971990976	129.416068732287	-5.55656841522361	1.17575549042471	-4.72595574545561	2.29035529463138e-06	0.000192867002102084	0.074	0.321	0.222	0.375	0.393	0.677	0.632	0.107	0.813	0.382	0.166	1.065	0.579	0.086	0.695	0.134	0.162	0.180	6.409	0.259	14.524	6.077	6.029	12.519	0.000	0.000	0.068
Pdensi_DN21401_c0_g1d362950	MC_2_2	MC_2_3	307.616194596429	60.3492034134595	183.982699004944	2.34598160098906	0.496539781378331	4.72465991441193	2.30500771999611e-06	0.000193812447041812	15.028	18.752	19.065	6.446	7.593	8.893	6.262	10.119	10.146	10.058	11.069	10.338	10.671	13.410	11.319	7.112	9.722	10.017	2.512	1.312	1.224	0.861	0.000	0.000	0.000	0.319	0.000
Pdensi_DN22185_c0_g1	MC_2_2	MC_2_3	48.6667217233824	293.185478487804	170.926100105593	-2.58902716374814	0.54819624664507	-4.72281081746334	2.32607206333971e-06	0.000195293421246687	0.674	1.267	0.641	0.564	0.440	0.300	1.719	0.176	0.000	1.380	0.562	0.786	0.282	0.292	1.018	1.524	1.580	1.165	9.618	10.471	4.220	0.896	0.338	0.000	0.000	0.624	0.336
Pdensi_DN19663_c0_g2d359591	MC_2_2	MC_2_3	9.31183680121588	133.053208357532	71.1825225793737	-3.80619671058736	0.806264339100755	-4.72078017841208	2.34941739532227e-06	0.000196961231950365	0.019	0.000	0.038	0.261	0.182	0.325	0.413	0.884	1.967	3.935	2.246	3.143	0.126	0.130	0.064	0.429	0.293	0.119	2.637	5.720	2.519	22.760	6.786	25.561	1.002	0.553	1.907
Pdensi_DN13009_c0_g1d106162	MC_2_2	MC_2_3	39.6613898545301	1484.8604176632	762.260903758867	-5.22547190491545	1.10776866139592	-4.71711476142569	2.39212771645172e-06	0.000200245152690192	0.792	0.434	0.676	2.268	1.628	17.328	2.323	2.115	3.876	2.110	1.131	4.779	0.754	2.773	2.945	1.461	0.936	1.123	1.176	96.828	20.683	4.716	2.665	4.016	0.000	0.152	0.109
Pdensi_DN24271_c4_g4	MC_2_2	MC_2_3	48.6810702085781	0	24.340535104289	7.9341985836978	1.682117694604	4.71679158310361	2.39592902231442e-06	0.000200267107111859	0.716	2.071	0.719	3.321	2.613	0.259	0.528	0.752	0.853	1.129	0.000	1.966	0.530	1.377	0.795	1.496	1.024	1.746	0.000	0.000	0.000	0.363	2.617	1.920	0.000	1.340	0.000
Pdensi_DN18654_c0_g2	MC_2_2	MC_2_3	202.540320078354	1369.7411298035	786.140724940926	-2.75906992313285	0.585048003147274	-4.7159718660527	2.40559677088354e-06	0.000200778628422947	4.311	6.662	7.510	12.857	6.966	6.975	6.183	7.094	6.726	6.449	8.286	5.707	3.821	6.448	4.532	4.188	6.652	6.808	36.274	15.364	62.526	26.569	36.092	43.613	40.181	56.460	56.004
Pdensi_DN18640_c0_g1d355198	MC_2_2	MC_2_3	27.5197126277583	293.657017880151	160.588365253955	-3.41639445480802	0.725290722943794	-4.71037936476236	2.47256118226559e-06	0.000206063758736444	0.811	5.280	1.604	8.263	5.855	7.146	7.657	4.534	3.825	7.239	3.768	3.461	1.388	4.666	2.626	0.859	0.687	0.886	8.338	2.401	13.806	7.310	10.154	26.697	1.184	1.255	0.623
Pdensi_DN36100_c0_g1d508455	MC_2_2	MC_2_3	74.4117153014656	368.570277252316	221.490996276891	-2.31243289824362	0.491194140935309	-4.70777785305092	2.50431799281305e-06	0.000208403450848978	1.535	1.575	2.221	3.105	3.523	4.928	4.164	6.973	5.240	5.046	2.813	6.163	1.453	2.656	1.805	1.863	2.007	2.654	6.692	9.993	13.626	2.564	4.803	3.563	0.816	0.862	1.846
Pdensi_GG_36847_c0_g1	MC_2_2	MC_2_3	0	77.3309067790814	38.6654533895407	-8.86541295140642	1.88375938977692	-4.70623424600755	2.52334558686608e-06	0.000209678531673388	0.000	0.000	0.000	0.000	0.079	0.000	0.072	0.136	0.000	0.077	0.083	0.000	0.000	0.000	0.000	0.000	0.000	0.000	0.220	2.659	3.367	0.000	0.000	0.000	0.000	0.000	0.000
Pdensi_DN19486_c0_g1d287097	MC_2_2	MC_2_3	4.62530917813465	228.537748602643	116.581528890389	-5.60268703227796	1.19057057991977	-4.70588399106548	2.52768235376398e-06	0.000209730922338411	0.649	0.292	0.242	0.085	0.259	0.235	0.127	0.094	0.151	0.030	0.147	0.064	0.210	0.250	0.122	0.247	0.015	0.154	0.474	10.097	7.886	0.142	0.000	0.211	0.849	0.655	0.568
Pdensi_DN13332_c0_g1d106554	MC_2_2	MC_2_3	168.820547739409	835.922731360317	502.371639549863	-2.30642257499987	0.490149202336176	-4.70555203192595	2.53179918977234e-06	0.000209764937848956	6.171	8.128	5.368	11.246	15.897	15.248	10.833	8.023	7.539	7.804	7.606	6.134	7.380	11.661	9.250	6.115	4.392	4.389	24.450	11.673	33.615	5.568	9.648	8.355	9.914	13.725	9.375
Pdensi_DN19618_c1_g1d287788	MC_2_2	MC_2_3	0	103.424369783282	51.7121848916411	-9.28575783718877	1.9762256158466	-4.69873366822583	2.61779563167861e-06	0.000216572835095657	0.061	0.116	0.121	0.077	0.297	0.264	0.000	0.127	0.643	0.000	0.371	0.360	0.000	0.253	0.205	0.000	0.000	0.000	6.610	0.107	2.166	0.000	0.000	0.000	0.000	0.000	0.000
Pdensi_DN23610_c0_g2	MC_2_2	MC_2_3	46.7062089754837	0	23.3531044877418	7.87514032545093	1.67842874216188	4.69197179935529	2.70584432241834e-06	0.000223530391995634	0.263	1.143	0.793	0.666	2.565	0.000	0.873	1.383	0.942	0.623	0.664	0.620	0.000	1.824	0.000	1.415	1.412	1.284	0.000	0.000	0.000	0.400	0.000	0.000	0.000	0.000	0.000
Pdensi_DN25246_c1_g1d137876	MC_2_2	MC_2_3	77.2383749297877	0	38.6191874648939	8.60204567910811	1.83528630550539	4.68703201963866	2.77195611965834e-06	0.000228658094605286	2.450	9.630	2.460	11.217	6.715	4.635	4.732	0.643	0.366	0.000	0.000	0.000	4.065	3.533	5.431	4.392	0.328	2.238	0.000	0.000	0.000	0.000	0.000	0.000	0.000	0.000	0.000
Pdensi_DN8977_c0_g1d384948	MC_2_2	MC_2_3	0	60.4422644129925	30.2211322064963	-8.51097236107168	1.81640520975917	-4.68561327359336	2.79122871977314e-06	0.000229912737692172	0.617	0.000	0.494	0.398	0.000	0.000	0.193	0.000	0.000	0.000	0.572	0.000	0.000	0.153	0.000	0.000	0.000	0.000	3.176	0.404	1.582	0.000	0.412	0.524	0.000	0.000	0.000
Pdensi_DN25224_c1_g14	MC_2_2	MC_2_3	326.997676188469	10.7683966783797	168.883036433425	4.91974898831947	1.05018455898448	4.68465180356189	2.80436259354992e-06	0.000230658823319481	65.978	22.691	6.775	83.979	33.709	8.005	15.964	2.114	2.137	1.310	0.838	0.294	35.539	25.468	2.049	23.147	5.286	1.294	0.563	0.241	0.119	0.000	0.051	0.000	0.064	0.000	0.000
Pdensi_DN16690_c0_g1d528169	MC_2_2	MC_2_3	1105.02394484985	12.0974587834301	558.560701816639	6.51259448797027	1.3907856538363	4.68267304167694	2.83157973880561e-06	0.000232559411116883	24.955	14.409	66.221	17.365	4.421	3.937	6.168	7.601	14.325	5.099	11.382	10.158	8.463	1.396	0.512	97.066	4.828	0.296	0.488	0.125	0.422	0.000	0.000	0.000	0.000	0.000	0.000
Pdensi_DN39742_c0_g1d511642	MC_2_2	MC_2_3	295.036959038721	1230.53542161296	762.78619032584	-2.05933809677041	0.439811025552607	-4.68232485573304	2.83639505873986e-06	0.00023261728055648	14.079	14.494	18.921	11.471	11.615	18.633	12.939	11.531	16.779	7.056	9.032	10.956	4.237	13.499	9.804	10.043	8.705	7.226	20.852	45.614	34.329	20.312	5.816	11.518	8.104	6.971	9.536
Pdensi_DN12697_c0_g1d521551	MC_2_2	MC_2_3	58618.0447479924	3609.72598272708	31113.8853653597	4.02137751029955	0.859364948638573	4.67947583465012	2.8760925388446e-06	0.000235531584063876	3499.062	1694.489	2370.495	2836.528	567.846	1960.690	1485.781	371.531	1708.112	1417.340	200.840	1287.617	2581.735	1559.755	1609.496	4105.652	626.053	606.796	146.585	25.025	133.037	11.110	4.240	8.816	0.512	0.393	0.424
Pdensi_DN19141_c1_g7	MC_2_2	MC_2_3	1598.68947509679	226.471212366488	912.580343731638	2.81839019917661	0.602645365971616	4.67669770368625	2.91531526775607e-06	0.000238398642155752	6.281	50.215	48.778	44.964	73.994	67.417	44.853	75.068	84.518	33.369	94.025	84.151	8.681	51.726	44.242	45.122	30.754	64.819	12.036	4.155	3.036	12.667	0.554	0.732	0.139	0.709	0.000
Pdensi_GG_58209_c0_g1	MC_2_2	MC_2_3	8.77586881973175	123.613545319816	66.1947070697741	-3.81504861445441	0.816812032907579	-4.67065672486986	3.00238310918785e-06	0.000245164293481562	0.432	0.133	0.245	0.000	0.447	1.073	0.164	0.643	0.436	0.578	0.621	0.000	0.512	0.709	0.411	0.330	0.133	0.301	5.715	1.394	3.330	0.187	0.000	0.000	0.184	0.274	0.444
Pdensi_DN16752_c0_g1d471667	MC_2_2	MC_2_3	87.2636192665022	1664.4873100373	875.875464651902	-4.25630714027037	0.912035371708963	-4.66682244165042	3.05893450071297e-06	0.00024942216934632	0.285	0.000	0.142	5.270	3.606	15.899	3.087	6.100	8.531	2.771	6.344	3.140	1.923	4.948	9.560	0.192	5.016	2.206	43.040	56.267	38.130	213.974	458.179	993.342	62.374	137.220	175.151
Pdensi_DN18774_c0_g1d355297	MC_2_2	MC_2_3	288.836808310967	1768.90975991294	1028.87328411195	-2.61601946393688	0.560717347546772	-4.66548694343483	3.07887046515744e-06	0.00025068650630551	3.097	4.681	6.242	7.352	9.208	7.780	7.967	9.828	9.134	9.843	6.993	6.896	2.658	7.349	3.252	5.074	9.711	10.283	26.416	74.755	43.162	121.768	125.949	64.951	0.826	1.437	1.513
Pdensi_DN28813_c0_g1d502004	MC_2_2	MC_2_3	21.1767683114855	241.875353318721	131.526060815103	-3.51275131325834	0.753011765372298	-4.66493549608961	3.0871386308802e-06	0.000250998564431392	0.379	0.410	0.253	0.641	1.379	0.138	0.562	1.059	0.598	1.191	0.319	0.447	0.141	0.000	0.141	0.566	0.819	0.464	3.360	12.306	3.984	1.732	0.464	0.000	0.947	0.142	0.457
Pdensi_DN22778_c1_g3	MC_2_2	MC_2_3	22.0522010500486	367.998085370779	195.025143210414	-4.05783435203511	0.870163690762892	-4.66330001482538	3.11178578425853e-06	0.000252639503528869	0.773	1.859	2.441	1.867	2.465	8.106	1.684	2.712	4.097	1.177	2.774	3.501	1.026	2.952	6.088	0.709	0.747	0.506	1.495	15.869	12.360	13.104	4.543	23.613	2.642	6.541	21.706
Pdensi_DN41163_c0_g1d35448	MC_2_2	MC_2_3	25.8271355009974	1259.87882289402	642.85297919751	-5.60182471818033	1.2022706099482	-4.65937092018051	3.1717721559043e-06	0.00025714074893741	0.078	0.822	0.310	6.385	10.824	2.622	3.819	6.794	4.131	2.294	3.327	1.517	0.311	2.954	0.615	1.259	0.777	0.255	73.289	0.435	34.316	37.799	0.938	1.557	0.243	0.315	0.299
Pdensi_DN20996_c0_g1d293074	MC_2_2	MC_2_3	3.22555190882469	520.856082711153	262.040817309989	-7.32115997094951	1.57149702563889	-4.65871703955222	3.18186214447177e-06	0.000257589721074919	0.300	0.219	0.111	0.146	0.042	0.037	0.112	0.000	0.000	0.041	0.147	0.000	0.065	0.161	0.088	0.127	0.077	0.066	17.823	0.000	26.009	0.000	0.000	0.036	0.027	0.093	0.000
Pdensi_DN36749_c0_g1d88414	MC_2_2	MC_2_3	188.375140657102	3149.43523613431	1668.9051883957	-4.06179485832988	0.872402995866268	-4.65586991055281	3.22615600394671e-06	0.000260802451359052	4.367	11.218	2.537	13.958	14.822	1.247	17.812	8.450	0.548	11.686	6.093	0.541	4.082	11.144	2.298	8.851	5.921	1.962	29.500	27.694	201.991	7.338	3.643	4.161	6.453	13.167	20.031
Pdensi_DN22445_c3_g1	MC_2_2	MC_2_3	0	958.602565003945	479.301282501973	-12.4976815818685	2.68468219754917	-4.65518100923735	3.2369620274819e-06	0.000261302720700636	0.000	0.000	0.000	0.000	0.000	0.000	0.000	0.000	0.000	0.000	0.000	0.000	0.000	0.000	0.000	0.000	0.000	0.000	30.668	0.209	49.705	0.091	0.000	0.000	0.000	0.000	0.000
Pdensi_GG_71020_c0_g1	MC_2_2	MC_2_3	52.8033001332649	240.980546866882	146.891923500074	-2.19632579932709	0.4720821489782	-4.65242289733034	3.28057417816504e-06	0.000264446056401714	0.767	1.219	1.296	33.667	28.271	6.631	36.356	17.661	20.388	24.224	12.790	10.036	0.935	3.622	0.027	1.234	1.730	1.621	8.762	6.305	5.061	1.214	28.126	44.097	0.019	0.054	0.000
Pdensi_DN10914_c0_g1d387447	MC_2_2	MC_2_3	993.7447640836	15390.5911505803	8192.16795733193	-3.95342016541831	0.850122610802335	-4.65041173494623	3.31273001595977e-06	0.000266658273318821	0.728	3.582	3.943	8.522	34.115	92.658	3.811	5.501	7.940	2.164	5.415	6.252	12.048	24.961	34.077	3.335	40.866	40.919	321.609	690.329	248.605	1371.157	404.962	80.801	3.533	8.789	19.682
Pdensi_DN10846_c0_g1d335071	MC_2_2	MC_2_3	11.3974914734662	111.803478004738	61.6004847391023	-3.32054698653679	0.714402379234237	-4.64800661791757	3.35158163514836e-06	0.000269402417002522	0.035	0.076	0.000	0.220	0.926	0.263	0.287	1.403	1.558	1.886	1.441	1.937	0.643	0.423	0.277	0.239	0.272	0.486	2.949	4.163	2.110	5.237	11.145	8.227	33.740	33.789	73.323
Pdensi_GG_99018_c0_g1	MC_2_2	MC_2_3	1.26560583200052	1674.94456701034	838.105086421169	-10.3323232738061	2.2233288686339	-4.64723119443624	3.36420050122223e-06	0.000270033160231437	0.000	0.000	0.000	0.036	0.034	0.061	0.000	0.000	0.000	0.000	0.036	0.000	0.032	0.033	0.032	0.052	0.063	0.000	103.191	0.033	40.824	1.333	0.000	0.058	0.000	0.000	0.000
Pdensi_DN69463_c0_g1	MC_2_2	MC_2_3	49.5161625260126	0	24.7580812630063	7.9603272215735	1.71306243912615	4.64684009161635	3.37058239201328e-06	0.000270162204531512	0.707	0.766	0.000	0.000	0.000	0.000	0.389	0.371	0.000	1.672	0.000	0.000	0.390	0.816	0.391	1.585	1.892	0.860	0.000	0.000	0.000	0.000	0.000	0.000	0.000	0.000	0.000
Pdensi_DN3743_c0_g1d260780	MC_2_2	MC_2_3	0	733.697289792357	366.848644896179	-12.1119277069217	2.6074119578602	-4.64519143989102	3.39761241218513e-06	0.000271674703060717	0.000	0.000	0.000	0.000	0.000	0.000	0.000	0.000	0.037	0.000	0.000	0.000	0.000	0.000	0.000	0.000	0.000	0.000	0.254	39.444	19.168	2.356	0.785	58.656	0.000	0.000	0.000
Pdensi_GG_66379_c0_g1	MC_2_2	MC_2_3	1.88324580453278	2914.73072456957	1458.30698518705	-10.5591833031225	2.27318562959621	-4.64510384266249	3.39905438903986e-06	0.000271674703060717	0.000	0.065	0.060	0.229	0.219	0.000	1.468	0.000	0.071	1.631	0.000	0.000	0.337	0.139	0.000	0.109	0.066	0.000	0.204	223.113	8.488	3.390	0.000	0.000	0.000	0.000	0.000
Pdensi_DN40392_c0_g1d442310	MC_2_2	MC_2_3	28.3195784361792	195.635301410292	111.977439923236	-2.77589600329951	0.598104781837038	-4.64115333566392	3.4646989633053e-06	0.000276530867327955	0.000	1.347	0.000	0.000	0.000	0.893	0.912	1.305	0.989	1.958	0.520	1.944	0.000	0.956	0.458	1.115	0.886	0.503	3.682	5.254	7.153	3.759	7.029	9.153	0.000	0.466	0.000
Pdensi_DN17661_c0_g1	MC_2_2	MC_2_3	0.406221591856847	88.3837540840836	44.3949878379702	-8.08742054514006	1.74321546320987	-4.63936943873151	3.49473834716981e-06	0.000278448984514122	0.000	0.000	0.000	0.015	0.000	0.038	0.013	0.104	0.183	0.632	0.259	0.773	0.015	0.054	0.013	0.000	0.000	0.044	0.357	4.495	2.286	1.106	0.000	0.000	5.272	3.654	7.881
Pdensi_DN16309_c0_g1d215144	MC_2_2	MC_2_3	0.735742911422303	74.5184141710224	37.6270785412223	-6.52488214662622	1.40648443711838	-4.63914279776495	3.49857263005479e-06	0.000278448984514122	0.000	0.024	0.098	0.178	0.157	1.299	0.107	0.522	0.714	0.421	0.732	0.467	0.049	0.414	0.419	0.030	0.036	0.000	0.589	1.716	3.771	118.033	16.506	10.018	3.865	1.462	4.957
Pdensi_DN37344_c0_g1d509574	MC_2_2	MC_2_3	6.07520811272854	115.921267478112	60.9982377954202	-4.23875128552211	0.914214147069863	-4.63649714796875	3.54363082346283e-06	0.000281639018311959	0.047	0.552	0.371	0.586	1.401	1.006	0.409	0.194	0.273	0.327	0.412	0.716	0.311	0.643	0.209	0.210	0.204	0.116	5.050	0.867	3.867	12.725	0.915	1.322	0.215	0.889	1.510
Pdensi_GG_149734_c0_g1	MC_2_2	MC_2_3	0.406221591856847	1896.1281985446	948.267210068227	-12.5010309045311	2.69786750328146	-4.63367118263808	3.59237440012105e-06	0.000285112598252524	0.000	0.000	0.000	0.000	0.000	0.011	0.000	0.053	0.000	0.012	0.000	0.012	0.000	0.023	0.000	0.000	0.011	0.038	64.464	0.024	95.147	0.000	0.000	0.000	0.016	0.000	0.000
Pdensi_DN37496_c0_g1d377271	MC_2_2	MC_2_3	1192.06592584689	89.2274201018478	640.646672974371	3.73969155477745	0.808444111615274	4.62578859941912	3.73175779132806e-06	0.000295230002215066	7.207	23.276	5.191	46.285	46.763	16.578	19.264	13.232	11.614	15.158	14.364	11.902	6.901	22.752	6.819	7.049	28.783	67.106	2.515	1.284	3.638	0.154	0.536	0.261	5.383	5.507	3.852
Pdensi_DN7486_c0_g1d263556	MC_2_2	MC_2_3	0.61763997253226	1773.61938414805	887.118512060292	-11.3541737381453	2.45464829911024	-4.62558067575747	3.73550366837469e-06	0.000295230002215066	0.028	0.000	0.056	0.035	0.068	0.000	0.000	0.000	0.099	0.066	0.036	0.033	0.031	0.000	0.000	0.051	0.000	0.000	25.121	0.164	121.720	0.042	0.138	0.000	0.523	0.505	0.068
Pdensi_DN24416_c0_g1d553940	MC_2_2	MC_2_3	1507.6410163962	9311.32572086957	5409.48336863289	-2.62685496399666	0.567975412550069	-4.62494485844506	3.74698069915849e-06	0.000295592553235035	14.655	38.540	16.518	34.908	54.984	63.544	45.473	58.768	54.728	68.867	47.258	50.136	24.441	50.416	37.829	26.926	63.575	40.009	117.858	306.018	337.296	291.856	266.033	218.258	58.224	103.553	60.266
Pdensi_GG_33289_c0_g1	MC_2_2	MC_2_3	58.2653700603518	860.772288764066	459.518829412209	-3.8930111441019	0.841777976134189	-4.62474815744206	3.75053815690173e-06	0.000295592553235035	0.054	0.368	0.191	1.538	1.972	2.228	2.080	4.112	4.076	5.416	2.860	4.770	0.368	0.825	0.711	0.425	1.293	3.309	8.400	29.465	32.302	35.389	1.877	0.262	0.000	0.000	0.000
Pdensi_DN7585_c0_g1d207735	MC_2_2	MC_2_3	23.3204408198285	318.042900437811	170.68167062882	-3.77391314807661	0.816766952771201	-4.62055074005153	3.82722725981432e-06	0.00030121715741081	1.228	0.560	0.425	1.452	3.465	5.815	2.140	1.717	2.209	0.820	1.006	1.401	1.608	2.651	4.353	0.508	0.851	0.658	14.038	1.677	11.227	43.442	42.139	78.208	0.148	0.881	1.136
Pdensi_DN22785_c0_g2d302006	MC_2_2	MC_2_3	1.43008315624596	442.092426204433	221.761254680339	-8.27806829240407	1.79211880934674	-4.61915150336577	3.85312447742959e-06	0.000302834177678869	0.019	0.080	0.018	0.046	0.111	0.099	0.101	0.096	0.022	0.000	0.047	0.066	0.000	0.000	0.042	0.050	0.000	0.070	22.093	0.000	15.572	0.000	0.000	0.000	0.000	0.000	0.000
Pdensi_GG_68683_c0_g1	MC_2_2	MC_2_3	21.3633991950563	310.945945626923	166.15467241099	-3.85806758811694	0.835439383585349	-4.61801019190616	3.87437228655529e-06	0.000303806725690791	1.392	0.334	0.540	1.530	0.093	1.010	3.082	0.646	0.728	1.453	0.977	0.183	1.383	1.159	0.260	0.727	0.758	0.382	10.861	1.618	13.700	13.903	1.898	0.156	0.000	0.434	0.186
Pdensi_DN19900_c0_g1d361489	MC_2_2	MC_2_3	96.4239175413373	742.610314199295	419.517115870316	-2.9443006583349	0.637582895780043	-4.61791035773119	3.87623623292484e-06	0.000303806725690791	5.726	4.878	4.973	4.325	3.582	3.312	2.716	2.661	2.466	2.517	2.523	1.905	3.627	3.202	2.359	3.166	2.854	2.461	24.621	5.994	31.670	39.505	3.128	2.801	2.226	5.318	3.826
Pdensi_GG_153902_c0_g1	MC_2_2	MC_2_3	2.92635647619524	5534.988492211	2768.9574243436	-10.8959305163323	2.35968875181779	-4.61752869226442	3.8833700163431e-06	0.000303944872039866	0.000	0.000	0.000	0.000	0.000	0.000	0.000	0.265	0.000	0.074	0.000	0.000	0.000	0.073	0.000	0.029	0.105	0.120	223.055	0.000	245.217	0.000	0.000	0.000	0.000	0.000	0.000
Pdensi_DN20803_c0_g2	MC_2_2	MC_2_3	307.576486003878	6537.80623613017	3422.69136106702	-4.41046164634997	0.956124092708085	-4.61285483755353	3.97175696508211e-06	0.000310433402127164	4.105	6.167	6.090	5.340	7.335	5.561	6.728	6.139	10.332	6.243	5.890	5.005	4.321	5.056	5.430	4.908	8.677	13.157	9.719	239.362	279.834	34.259	0.000	0.693	0.000	0.000	0.000
Pdensi_DN9745_c0_g1d333379	MC_2_2	MC_2_3	0.812443183713695	151.567377390846	76.1899102872799	-7.76821605128964	1.6844154470326	-4.61181715293263	3.99164046729898e-06	0.000311557173466917	0.000	0.000	0.050	0.000	0.000	0.000	0.000	0.000	0.000	0.000	0.000	0.030	0.000	0.000	0.057	0.000	0.000	0.063	0.256	6.703	5.263	0.000	0.000	0.000	0.000	0.000	0.030
Pdensi_GG_466_c0_g1	MC_2_2	MC_2_3	10.4450623058097	208.892577140649	109.668819723229	-4.29173123747709	0.931132511051758	-4.60915195907979	4.04314748555975e-06	0.000315142740926798	4.456	3.219	0.602	2.633	3.056	3.063	1.136	1.377	1.189	0.919	0.609	0.518	3.830	3.746	4.956	0.636	0.126	0.178	3.493	11.060	2.463	11.127	0.210	0.000	2.010	1.849	2.050
Pdensi_DN21864_c0_g1d297401	MC_2_2	MC_2_3	3.74987643957158	236.960933032856	120.355404736214	-5.981559882703	1.29893590226244	-4.60496924619954	4.12526820071354e-06	0.000321101343799144	0.051	0.639	0.349	0.107	0.202	0.248	0.056	0.052	0.254	0.082	0.131	0.000	0.036	0.078	0.644	0.111	0.112	0.110	9.915	0.079	10.058	0.000	0.000	0.032	0.395	0.764	1.480
Pdensi_DN32857_c0_g1d29083	MC_2_2	MC_2_3	793.374975114217	0	396.687487557109	11.9612455893027	2.59776822358187	4.60443140412665	4.13594311574852e-06	0.000321490039881837	0.940	1.359	1.573	0.000	6.108	1.355	1.383	2.303	1.122	0.741	1.972	0.737	0.000	3.615	0.347	0.281	41.628	25.568	0.000	0.000	0.000	0.000	0.000	0.000	0.000	0.000	0.000
Pdensi_GG_103761_c0_g1	MC_2_2	MC_2_3	0	97.950660772687	48.9753303863435	-9.20656912542189	1.99993992852686	-4.60342282990639	4.15603237451152e-06	0.000322608449943563	0.061	0.022	0.000	0.051	0.025	0.022	0.557	0.276	0.477	0.334	0.309	0.242	0.000	0.000	0.000	0.000	0.000	0.000	0.093	3.419	4.414	77.519	1.379	1.206	0.954	0.665	1.691
Pdensi_DN38279_c0_g1d510305	MC_2_2	MC_2_3	236.556448663647	1686.85573120907	961.706089936358	-2.83525542599409	0.615977509462721	-4.60285543293148	4.16737512091712e-06	0.000323045785400627	11.970	21.267	15.017	11.329	17.813	31.232	25.291	21.991	35.325	23.984	43.489	33.205	18.364	19.943	30.557	5.366	6.408	8.902	33.195	19.995	86.602	40.326	25.848	26.078	15.134	16.082	17.767
Pdensi_DN21622_c0_g1	MC_2_2	MC_2_3	191.513353755865	1617.34358522033	904.428469488099	-3.08033378348031	0.669762434529894	-4.59914385261454	4.24230776815447e-06	0.000327955890688969	0.327	3.186	1.962	5.669	11.101	14.180	2.909	2.626	1.805	1.284	4.138	1.415	6.563	17.632	18.896	3.131	5.199	8.300	26.039	82.027	23.593	642.100	1082.675	931.403	5.090	7.966	5.255
Pdensi_DN21322_c0_g1d294658	MC_2_2	MC_2_3	6460.38387407179	1278.42604227563	3869.40495817371	2.3373606289812	0.508456445495194	4.59697315215428	4.28672831247662e-06	0.000330937765001947	1667.564	1025.614	789.990	947.041	877.854	702.742	665.094	587.333	434.121	531.435	449.238	299.913	1222.509	1457.359	821.295	302.898	160.311	112.258	42.439	19.082	45.457	31.672	2.876	1.262	242.537	168.919	189.094
Pdensi_GG_124712_c0_g1	MC_2_2	MC_2_3	0.823519963376347	357.327097166736	179.075308565056	-8.59855080396244	1.87094838039792	-4.59582471331125	4.31040953011575e-06	0.000332261196584639	0.000	0.000	0.079	0.000	0.096	0.259	0.000	0.249	0.374	0.186	0.000	0.281	0.088	0.092	0.000	0.071	0.000	0.000	0.089	1.363	27.794	1.432	0.000	0.000	0.000	0.000	0.000
Pdensi_DN16361_c0_g1d55551	MC_2_2	MC_2_3	4.86968738352543	471.34289625801	238.106291820768	-6.63555456298144	1.4439719571085	-4.59534863562646	4.32026312862469e-06	0.000332261196584639	0.000	0.000	0.065	0.000	0.000	0.000	0.000	0.000	0.000	0.000	0.000	0.000	0.000	0.025	0.000	0.000	0.143	0.299	0.395	28.627	8.693	15.830	3.212	8.099	0.000	0.000	0.000
Pdensi_DN44772_c0_g1d247278	MC_2_2	MC_2_3	45.1073145439892	0	22.5536572719946	7.82472993140873	1.70277187221683	4.59528963279252	4.32148583951181e-06	0.000332261196584639	0.049	0.224	0.048	0.216	0.000	0.001	0.000	0.725	0.754	1.250	0.000	0.000	0.000	0.000	0.000	1.494	1.003	1.481	0.000	0.000	0.000	0.129	0.000	0.000	0.000	0.000	0.442
Pdensi_DN26873_c0_g3	MC_2_2	MC_2_3	39.9637602534841	981.272398001794	510.618079127639	-4.61024871492805	1.00353855929959	-4.59399259969217	4.34844805736305e-06	0.000333428155379486	3.315	1.368	0.615	0.888	0.588	0.545	0.538	0.226	0.318	0.424	0.161	0.194	2.601	1.335	0.532	2.373	0.724	0.480	2.687	55.621	20.510	233.402	51.484	39.898	5.265	14.667	47.156
Pdensi_DN18296_c0_g3	MC_2_2	MC_2_3	32.3028273981579	928.374386376312	480.338606887235	-4.84756571818179	1.05537599826987	-4.59321201745031	4.36475210595981e-06	0.000334058831944415	1.027	1.387	2.051	1.300	3.416	8.865	4.461	5.189	12.310	6.135	3.139	11.015	1.526	3.359	4.217	1.000	0.372	1.477	2.387	61.761	10.173	84.332	44.532	30.044	0.908	0.000	1.030
Pdensi_DN26227_c0_g3	MC_2_2	MC_2_3	59.1878919878796	424.787542935728	241.987717461804	-2.83314066322612	0.616834253837693	-4.59303393999193	4.36847981266111e-06	0.000334058831944415	3.726	2.525	1.923	8.960	11.113	10.569	6.662	6.698	4.846	4.304	4.584	2.989	4.650	8.195	4.230	3.111	1.210	0.973	12.768	6.949	15.718	9.084	21.768	5.402	0.353	0.980	0.497
Pdensi_DN8735_c0_g1d47902	MC_2_2	MC_2_3	73.0575722680196	0	36.5287861340098	8.52234296235384	1.85598829278947	4.59180857738339	4.39421323843919e-06	0.000335573196675839	1.942	6.569	4.126	1.385	2.944	7.560	1.889	1.017	5.459	1.144	3.531	1.861	5.004	7.288	5.422	3.591	2.626	0.298	0.000	0.000	0.000	0.000	0.000	0.000	0.000	0.000	0.000
Pdensi_DN9507_c0_g1d333098	MC_2_2	MC_2_3	529.384331038878	122.255464168611	325.819897603744	2.11613091507971	0.461246616825855	4.58785135301851	4.47831315755362e-06	0.000341534750619467	6.824	10.299	18.740	15.140	13.256	15.620	26.185	17.920	30.799	25.487	15.090	16.699	6.593	14.867	6.013	23.694	13.898	9.491	3.451	3.089	3.610	0.134	0.326	0.000	0.000	0.000	0.000
Pdensi_DN32681_c0_g1d505378	MC_2_2	MC_2_3	1781.56477860502	0	890.78238930251	13.1283865123235	2.86539482973115	4.58170245025371	4.61205812776053e-06	0.000351261299237837	27.032	19.534	37.463	19.541	5.428	1.411	7.403	6.940	4.555	5.849	10.597	3.993	12.509	2.028	0.471	156.523	7.396	0.800	0.000	0.000	0.000	0.000	0.000	0.000	0.000	0.000	0.000
Pdensi_DN19690_c0_g1d408815	MC_2_2	MC_2_3	1.87216902487013	60.2438931398658	31.058031082368	-5.05508925959411	1.10434469492438	-4.57745600882365	4.70664725858689e-06	0.000357503026938141	0.013	0.029	0.053	0.134	0.224	0.114	0.073	0.083	0.078	0.078	0.084	0.016	0.089	0.092	0.120	0.036	0.059	0.084	0.749	2.562	1.587	19.100	3.413	1.935	0.000	0.030	0.000
Pdensi_DN15985_c0_g1d526663	MC_2_2	MC_2_3	61.3008969983349	934.928901761202	498.114899379769	-3.92741146470234	0.858428595396033	-4.57511723836558	4.75953383040403e-06	0.000361035523317565	1.724	4.653	0.565	5.151	6.631	0.741	8.264	4.984	0.497	4.368	2.260	0.126	1.908	4.010	0.679	2.492	2.021	0.915	8.627	8.632	59.676	3.401	1.132	1.553	1.713	4.160	5.570
Pdensi_DN19643_c1_g1	MC_2_2	MC_2_3	0	72.2630654199744	36.1315327099872	-8.76751114869774	1.91743603685483	-4.57251818583691	4.81897383910342e-06	0.000365055008844959	0.000	0.000	0.000	0.000	0.000	0.000	0.000	0.000	0.000	0.000	0.000	0.000	0.000	0.000	0.000	0.000	0.000	0.000	0.276	1.216	4.373	0.000	0.000	0.000	0.000	0.000	0.000
Pdensi_DN23447_c0_g1d303884	MC_2_2	MC_2_3	0	688.579927125954	344.289963562977	-12.0203759971566	2.62986725582538	-4.57071586808438	4.86060938433019e-06	0.000367225852924535	0.000	0.000	0.000	0.000	0.000	0.000	0.000	0.219	0.000	0.000	0.000	0.000	0.000	0.000	0.000	0.000	0.000	0.000	3.225	50.930	0.898	327.358	0.000	0.000	0.000	0.702	2.519
Pdensi_DN19371_c1_g4	MC_2_2	MC_2_3	0.730204521590977	316.594277538539	158.662241030065	-8.87775118408495	1.94325056609977	-4.56850564665121	4.91213838256119e-06	0.000370624115723164	0.000	0.000	0.000	0.000	0.033	0.000	0.030	0.000	0.000	0.032	0.000	0.000	0.000	0.000	0.000	0.000	0.030	0.034	16.761	0.000	10.280	2.567	0.866	0.276	0.000	0.000	0.000
Pdensi_DN52354_c0_g1d254223	MC_2_2	MC_2_3	0	2285.46516249694	1142.73258124847	-13.7511277585094	3.01086012168266	-4.56717589086283	4.94339188138203e-06	0.000371990239073998	0.000	0.230	0.000	0.000	0.000	0.000	0.118	0.000	0.000	0.125	0.000	0.000	0.069	0.123	0.000	0.000	0.000	0.000	0.118	129.913	53.195	26.869	41.955	10.640	0.000	0.000	0.000
Pdensi_DN20974_c0_g2	MC_2_2	MC_2_3	78.7139043777427	7.53214689187083	43.1230256348068	3.38083919190171	0.740404945966027	4.56620287360538	4.96638144991574e-06	0.000373223895734172	2.030	2.946	3.385	2.541	2.002	2.523	1.539	1.325	1.903	1.292	1.967	1.162	0.434	2.241	1.333	1.646	2.403	2.816	0.245	0.202	0.186	10.671	0.976	0.176	0.000	0.486	0.581
Pdensi_DN20842_c0_g4	MC_2_2	MC_2_3	284.182332230575	1430.9987096069	857.590520918735	-2.33445894969238	0.511290712168274	-4.56581528694788	4.97556748170049e-06	0.000373418319170381	4.562	5.240	3.639	9.523	17.098	29.038	12.120	9.772	11.204	13.690	12.826	13.897	10.051	14.150	15.708	3.915	10.270	10.397	35.427	47.172	35.490	59.740	174.037	80.280	14.558	13.402	8.236
Pdensi_DN21746_c0_g1d541054	MC_2_2	MC_2_3	102.259944227555	595.49427193546	348.877108081507	-2.54091933842032	0.557320953432156	-4.55916707019993	5.13569035558114e-06	0.000384925093829967	4.876	6.809	4.074	10.208	5.099	22.073	8.104	3.900	3.463	6.768	5.042	3.869	9.986	24.096	11.754	3.030	3.806	2.114	25.032	7.585	17.598	10.379	56.444	54.967	5.541	6.394	5.479
Pdensi_DN24560_c1_g5	MC_2_2	MC_2_3	81.3795892783846	4434.31933553575	2257.84946240707	-5.77020570577877	1.26574374690398	-4.5587471554908	5.14596799608258e-06	0.000385185234077145	0.139	0.438	0.687	0.300	0.344	0.735	0.000	0.701	0.782	0.234	0.638	1.315	0.068	0.277	0.095	0.293	2.987	3.697	4.392	28.997	329.466	1.479	2.069	1.700	0.000	0.000	0.000
Pdensi_DN27672_c0_g1d431235	MC_2_2	MC_2_3	59.938968594112	0	29.969484297056	8.2321463514718	1.80658236729653	4.55675118970128	5.19509023019852e-06	0.0003883484358606	0.000	0.000	0.000	0.000	0.231	0.414	0.211	0.000	0.226	0.449	0.000	0.000	0.211	0.000	0.211	0.681	1.022	3.479	0.000	0.000	0.000	0.289	0.232	0.000	0.000	0.213	0.689
Pdensi_GG_115827_c3_g1	MC_2_2	MC_2_3	6.3058756006773	352.132125439005	179.219000519841	-5.80700705757375	1.27495066672088	-4.55469157289759	5.24624951478737e-06	0.000391655366151435	0.000	0.168	0.103	0.000	0.000	0.056	0.171	0.270	0.183	0.122	0.000	0.000	0.058	0.359	0.466	0.140	0.284	0.129	10.472	0.121	18.946	0.078	0.573	0.000	0.557	0.524	0.187
Pdensi_DN20408_c1_g1	MC_2_2	MC_2_3	0.32398292973413	270.387875167806	135.35592904877	-9.69617540222953	2.12955463521766	-4.55314704862619	5.28493043925784e-06	0.000394023245977237	0.000	0.000	0.000	0.000	0.000	0.000	0.000	0.000	0.000	0.042	0.000	0.000	0.000	0.000	0.000	0.000	0.020	0.000	10.183	0.000	12.652	0.000	0.000	0.000	0.000	0.000	0.000
Pdensi_GG_14711_c2_g1	MC_2_2	MC_2_3	242.783994967221	134166.688236955	67204.7361159609	-9.11054964217484	2.00125128531669	-4.55242662878946	5.3030658151912e-06	0.000394336252759579	0.043	0.031	0.014	0.018	0.000	0.000	0.015	1.456	1.075	3.577	0.018	0.000	0.047	0.358	0.048	0.000	5.971	14.905	2944.966	1790.696	6397.227	1.508	0.209	0.260	0.266	0.064	0.051
Pdensi_DN14233_c0_g2d273472	MC_2_2	MC_2_3	0.853845850312346	352.566744579018	176.710295214665	-8.67038305620347	1.90695855212759	-4.54670765996981	5.44916035748369e-06	0.000404668092269406	0.000	0.000	0.000	0.000	0.000	0.000	0.024	0.000	0.000	0.000	0.000	0.000	0.000	0.000	0.025	0.020	0.049	0.000	6.159	0.000	23.150	0.000	0.000	0.000	0.000	0.000	0.000
Pdensi_DN49271_c0_g1	MC_2_2	MC_2_3	0	44.8784080091386	22.4392040045693	-8.08034987904806	1.77927717958305	-4.54136655703165	5.58907577963678e-06	0.000413972015992259	0.000	0.000	0.000	0.000	0.358	0.000	0.819	0.309	0.175	0.348	0.186	0.000	0.164	0.511	0.000	0.000	0.000	0.000	0.652	1.538	1.480	0.000	0.902	0.296	0.000	0.000	0.000
Pdensi_DN3559_c0_g2d381902	MC_2_2	MC_2_3	4.87465910228217	363.993868060686	184.434263581484	-6.28205278618179	1.38345386716608	-4.54084732080745	5.60285962063096e-06	0.000414450483937601	0.000	0.000	0.000	0.228	0.437	0.000	0.000	0.189	0.000	0.000	0.227	0.000	0.000	0.208	0.400	0.000	0.000	0.439	11.338	6.880	12.143	2.465	6.590	3.980	0.000	0.000	0.000
Pdensi_DN19887_c1_g2	MC_2_2	MC_2_3	22.6564264619408	492.109559762758	257.382993112349	-4.44416264587883	0.978897991623096	-4.53996502588592	5.62635601154765e-06	0.000415645214075011	0.370	0.935	0.370	0.470	0.299	0.270	0.686	0.259	0.438	0.145	0.312	0.582	0.275	0.998	0.000	0.443	0.934	0.605	1.505	8.734	29.902	6.208	0.000	0.000	0.000	0.971	0.000
Pdensi_DN18985_c0_g2	MC_2_2	MC_2_3	687.353498033144	4119.68724822697	2403.52037313006	-2.58309863036366	0.569798270796078	-4.53335638726098	5.80537418540211e-06	0.000427753273962936	33.181	27.398	23.719	33.387	43.204	34.695	28.204	28.730	32.128	30.797	27.043	30.100	27.290	35.061	23.688	24.611	18.933	17.132	39.684	143.958	152.054	70.349	31.441	57.797	26.214	63.655	59.425
Pdensi_DN26347_c0_g1	MC_2_2	MC_2_3	198.619997724348	9.94496220399729	104.282479964172	4.32726449848051	0.955308071578388	4.5297057852038	5.90658799045554e-06	0.000434644995063586	11.115	11.021	10.471	3.479	2.607	7.677	3.198	2.082	5.098	3.186	2.094	4.132	9.563	11.587	8.147	12.898	2.768	2.332	0.209	0.125	0.489	0.177	0.236	0.094	0.000	0.207	0.000
Pdensi_DN19354_c0_g1d60862	MC_2_2	MC_2_3	168.650589249567	15.8252048115624	92.2378970305649	3.41545735128054	0.754176790409122	4.52872243579352	5.93413899487942e-06	0.000436105269405502	3.881	48.003	9.693	39.073	57.303	44.526	41.792	31.119	28.060	19.625	22.377	9.258	19.511	63.497	47.020	6.336	6.549	1.959	0.526	0.232	0.555	0.141	4.031	2.927	0.037	0.026	0.085
Pdensi_DN37973_c3_g2	MC_2_2	MC_2_3	2.26467989928495	1651.80183037494	827.033255137113	-9.45235074133482	2.08747525126357	-4.52812589543911	5.95091246359462e-06	0.000436770732152908	0.531	0.041	0.000	0.380	0.227	0.734	0.539	0.315	1.063	0.443	0.573	0.762	0.210	0.131	0.043	0.205	0.000	0.000	84.531	2.465	53.837	0.000	0.000	0.000	0.000	0.000	0.000
Pdensi_DN15741_c0_g1d277110	MC_2_2	MC_2_3	0.32398292973413	123.273325405082	61.7986541674079	-8.56631381790441	1.89301741746913	-4.52521658747185	6.03336848323762e-06	0.000442249035918978	0.000	0.000	0.000	0.000	0.000	0.000	0.000	0.059	0.000	0.000	0.000	0.000	0.000	0.000	0.000	0.000	0.021	0.000	9.173	0.132	1.400	0.057	0.933	1.045	0.000	0.000	0.000
Pdensi_DN12969_c0_g1d51365	MC_2_2	MC_2_3	1085.00347550521	4398.31546057788	2741.65946804154	-2.0196443989469	0.446385054592484	-4.52444448614142	6.05543440717069e-06	0.000443292266795569	1.548	5.385	4.243	63.924	197.745	454.903	48.001	61.459	38.982	19.246	31.586	25.520	84.511	163.403	229.452	20.502	44.910	28.662	161.891	114.279	91.286	114.134	43.310	8.093	0.000	0.116	0.000
Pdensi_DN19317_c0_g2	MC_2_2	MC_2_3	6.92294890213497	147.471605403935	77.1972771530351	-4.43515732073418	0.98107815184125	-4.52069726801116	6.16362783792689e-06	0.00045062967970621	0.041	0.044	0.000	1.250	1.167	1.515	0.858	0.814	1.058	0.441	0.430	0.501	0.324	1.294	0.756	0.159	0.134	0.304	0.872	7.171	3.889	85.534	11.516	14.348	2.629	6.143	6.368
Pdensi_DN20629_c2_g1	MC_2_2	MC_2_3	51.20854023518	0	25.60427011759	8.00513829354458	1.77111146328588	4.51983879020969	6.18867383001475e-06	0.000451876999603709	0.000	0.298	0.000	0.347	0.000	0.000	0.607	1.153	0.655	0.000	0.000	0.000	0.000	0.000	0.305	0.738	1.177	2.531	0.000	0.000	0.000	0.000	0.000	0.000	0.000	0.000	0.333
Pdensi_DN41273_c0_g1d319637	MC_2_2	MC_2_3	5.67395823962843	83.718202398253	44.6960803189407	-3.88092800612484	0.859332893842696	-4.51621022997318	6.29561651736259e-06	0.000459093231294477	0.000	0.000	0.158	0.100	0.000	0.000	0.175	0.000	0.000	0.000	0.100	0.467	0.000	0.091	0.266	0.213	0.086	0.195	1.944	1.379	3.624	0.601	0.194	0.798	0.600	0.178	0.000
Pdensi_DN20470_c0_g2d219894	MC_2_2	MC_2_3	122.944311230068	618.096299686771	370.52030545842	-2.33401755198154	0.516943533636248	-4.51503384821115	6.3306653584305e-06	0.000461054943761731	1.271	0.678	0.700	42.720	35.882	9.214	43.766	22.496	19.356	34.289	14.294	11.327	0.651	2.800	0.130	2.304	4.058	4.322	25.114	16.283	10.379	1.601	48.286	56.530	0.000	0.000	0.000
Pdensi_DN21245_c0_g1d294261	MC_2_2	MC_2_3	99.6555803419771	1948.19308386952	1023.92433210575	-4.29186599091449	0.950819917934401	-4.5138578925001	6.36588805810639e-06	0.000463024258910186	0.096	0.069	0.101	6.415	4.605	7.965	5.439	5.922	5.906	3.080	7.334	3.408	2.209	6.274	6.316	0.173	4.872	3.455	34.265	80.968	44.121	115.256	200.883	422.278	37.488	174.125	122.426
Pdensi_DN7478_c0_g1d263565	MC_2_2	MC_2_3	0	69.2220306400099	34.611015320005	-8.7054746904122	1.93158626747764	-4.50690442202214	6.57802456482995e-06	0.000477839864023873	0.000	0.000	0.000	0.031	0.000	0.000	0.027	0.026	0.000	0.000	0.000	0.000	0.055	0.000	0.000	0.000	0.000	0.000	0.255	1.272	4.128	0.075	0.000	0.000	0.000	0.000	0.000
Pdensi_DN19642_c2_g3	MC_2_2	MC_2_3	14.7405796501064	464.61230856669	239.676444108398	-4.98876290882429	1.10829371769143	-4.50130035855104	6.75389845880042e-06	0.000489986674341792	0.710	0.275	0.000	0.032	0.159	0.000	0.000	0.000	0.000	0.122	0.131	0.274	0.039	0.000	0.072	0.300	0.242	0.738	1.694	32.248	3.248	8.902	2.679	1.946	0.188	0.423	0.309
Pdensi_DN18760_c0_g2d284823	MC_2_2	MC_2_3	624.480919169411	71.0794880382059	347.780203603809	3.13662067432481	0.697079355217149	4.49966083610052	6.80619674328574e-06	0.000492670026585179	5.399	8.850	27.513	14.607	11.537	3.446	7.913	3.971	5.064	3.850	8.494	3.745	8.529	11.121	4.775	34.041	5.963	16.242	1.754	1.269	2.914	10.296	0.000	0.000	0.225	0.163	0.175
Pdensi_DN14368_c0_g1d52802	MC_2_2	MC_2_3	3.20893673933071	93.2151472602121	48.2120419997714	-4.9417253944745	1.09825998884109	-4.4995952185139	6.80829788629409e-06	0.000492670026585179	0.000	0.023	0.042	0.027	0.000	0.000	0.046	0.066	0.000	0.099	0.027	0.000	0.000	0.024	0.048	0.019	0.070	0.160	0.969	3.481	3.160	0.127	0.078	0.000	0.000	0.143	0.051
Pdensi_GG_142718_c0_g1	MC_2_2	MC_2_3	6.66018441734743	102.64854204662	54.6543632319837	-3.96671463248788	0.88174971437385	-4.49868547482858	6.8374928306486e-06	0.00049415075900478	0.018	0.038	0.035	0.159	0.127	0.173	0.194	0.055	0.123	0.144	0.000	0.063	0.138	0.131	0.118	0.081	0.344	0.157	3.020	1.776	3.764	1.918	12.598	0.791	8.509	18.835	38.771
Pdensi_DN33700_c0_g1d29727	MC_2_2	MC_2_3	50.1438426752668	0	25.0719213376334	7.97485346179262	1.77300549330943	4.49792935886906	6.86184873567432e-06	0.000495278439099921	1.177	1.700	0.787	1.483	2.388	0.423	1.296	1.235	0.468	0.000	0.000	0.460	0.864	2.262	0.000	0.703	1.258	2.381	0.000	0.000	0.000	0.000	0.475	0.000	3.447	1.324	0.477
Pdensi_DN13163_c0_g1d339260	MC_2_2	MC_2_3	1.02386156438911	211.052777656194	106.038319610291	-7.6383671630296	1.70030648510562	-4.49234725029889	7.04424407722094e-06	0.000507795775594623	0.000	0.020	0.000	0.048	0.000	0.020	0.000	0.000	0.000	0.000	0.000	0.045	0.000	0.044	0.000	0.052	0.000	0.024	0.065	2.232	14.938	0.086	0.047	0.000	0.000	0.000	0.000
Pdensi_DN23870_c0_g1d70822	MC_2_2	MC_2_3	443.032233847829	64.511710794235	253.771972321032	2.78038317032566	0.618990183981481	4.4918049466336	7.06220891582732e-06	0.000508182528077892	8.897	31.425	20.699	36.046	34.038	24.276	32.381	28.927	29.296	20.166	32.372	20.880	9.228	23.806	14.573	23.024	9.834	6.802	2.093	2.190	1.078	49.799	0.954	1.102	0.037	0.291	0.678
Pdensi_DN8650_c0_g1d264844	MC_2_2	MC_2_3	200.871906661655	30.4446084681172	115.658257564886	2.7259969032003	0.606904128328825	4.49164336829711	7.06756997238462e-06	0.000508182528077892	10.868	9.779	7.937	6.298	4.926	2.407	4.701	4.641	4.599	3.916	4.655	4.123	8.192	7.866	1.639	9.728	4.158	4.045	0.814	0.640	1.058	0.000	0.000	0.000	0.000	0.000	0.000
Pdensi_GG_97989_c0_g1	MC_2_2	MC_2_3	4.38733219045178	386.77319048098	195.580261335716	-6.45696469002298	1.43836809895075	-4.48909058448469	7.15278783545068e-06	0.000513657307147821	0.000	0.000	0.000	0.000	0.000	0.000	0.000	0.000	0.111	0.000	0.000	0.000	0.000	0.000	0.000	0.084	0.305	0.000	19.914	0.217	12.871	0.000	0.000	0.000	0.000	0.000	0.000
Pdensi_DN32900_c0_g1d312258	MC_2_2	MC_2_3	0	83.4274072620753	41.7137036310377	-8.97593895781177	2.00070008417021	-4.48639905042766	7.24370142789348e-06	0.000519526712803088	0.130	0.141	0.000	0.165	0.000	0.000	0.000	0.000	0.000	0.000	0.000	0.000	0.290	0.000	0.000	0.000	0.000	0.000	5.764	0.151	1.305	0.595	0.000	0.000	0.000	0.000	0.000
Pdensi_GG_11158_c0_g1	MC_2_2	MC_2_3	51.9760385324895	1566.64175720015	809.308897866319	-4.91823935179789	1.09635706481208	-4.48598317979638	7.25784673524156e-06	0.000519882317789683	0.069	0.099	1.931	0.159	0.027	2.177	0.062	0.086	1.483	0.122	0.029	0.799	0.026	0.159	2.128	0.312	1.759	2.385	12.061	5.705	111.263	7.744	0.075	0.099	0.197	0.340	0.413
Pdensi_GG_144731_c0_g1	MC_2_2	MC_2_3	3.08529541060934	491.799085187454	247.442190299031	-7.3707521973696	1.64398652548994	-4.48346265804885	7.3441459377949e-06	0.000525398900541009	0.000	0.000	0.000	0.000	0.000	0.000	0.000	0.000	0.000	0.000	0.000	0.000	0.000	0.000	0.000	0.000	0.066	0.225	34.844	0.070	7.686	0.000	0.000	0.000	0.000	0.000	0.000
Pdensi_DN26611_c1_g1	MC_2_2	MC_2_3	2.60237354646111	204.701956452255	103.652164999358	-6.33187209731723	1.41246378407158	-4.48285624645536	7.36505460631104e-06	0.000525922473370325	0.242	0.072	0.027	0.186	0.048	0.000	0.221	0.168	0.142	0.267	0.458	0.143	0.179	0.139	0.000	0.036	0.073	0.101	5.964	0.047	11.120	0.000	0.000	0.000	0.373	0.633	0.290
Pdensi_DN46603_c0_g1d157411	MC_2_2	MC_2_3	136.905922907192	28.8824576874221	82.894190297307	2.24295033926945	0.500699258879048	4.47963582828324	7.47704976512872e-06	0.000532885758323808	4.248	6.061	2.917	5.940	9.793	3.642	3.962	8.689	5.326	9.782	6.776	7.109	4.718	5.937	3.230	4.405	3.840	3.818	0.989	0.777	0.643	3.400	0.273	0.000	0.331	1.507	2.435
Pdensi_DN19181_c0_g4	MC_2_2	MC_2_3	8.90768247606382	107.319466670453	58.1135745732585	-3.62665032544512	0.810005012247028	-4.47731837533259	7.55864848797909e-06	0.000538023648600957	0.619	0.375	0.115	0.097	0.093	0.167	0.000	0.080	0.045	0.000	0.049	0.046	0.000	0.267	0.347	0.140	0.212	0.434	1.926	2.606	4.313	0.815	0.237	0.392	0.954	0.564	0.788
Pdensi_DN16048_c0_g1	MC_2_2	MC_2_3	534.260251804223	89.2386366548684	311.749444229546	2.58180389181287	0.577062896646008	4.47404244289274	7.67544961227885e-06	0.000545651184245773	15.815	38.092	23.101	41.501	29.530	25.445	34.618	19.438	23.038	17.909	23.178	18.607	18.628	36.712	25.713	24.116	15.508	7.809	3.678	1.514	2.291	7.623	2.962	0.652	0.797	0.360	0.230
Pdensi_GG_39283_c0_g1	MC_2_2	MC_2_3	5.51445263413973	247.411703148593	126.463077891366	-5.49462285835956	1.22840330666213	-4.47297954064432	7.71371603959811e-06	0.000547683517250662	0.709	0.762	1.767	0.000	0.681	0.508	0.518	2.658	0.558	0.278	0.598	0.827	1.189	0.000	0.445	0.210	0.000	0.286	9.250	0.814	10.786	0.730	0.606	0.000	0.692	1.491	0.660
Pdensi_DN21129_c1_g1	MC_2_2	MC_2_3	0	117.952806934115	58.9764034670576	-9.47525441982036	2.11975820827767	-4.46996944407123	7.82307727298073e-06	0.000554752251533125	0.000	0.000	0.000	0.000	0.000	0.000	0.000	0.000	0.000	0.000	0.000	0.000	0.000	0.000	0.000	0.000	0.000	0.000	7.302	0.033	2.792	0.000	0.000	0.000	0.000	0.000	0.000
Pdensi_GG_103656_c0_g1	MC_2_2	MC_2_3	0.64796585946826	2134.99292765382	1067.82044675664	-11.7068708078967	2.62004539479263	-4.46819388364957	7.88827941634181e-06	0.000558675789251502	0.000	0.066	0.000	0.000	0.000	0.000	0.000	0.000	0.000	0.144	0.000	0.000	0.000	0.000	0.000	0.000	0.067	0.000	72.566	0.071	107.110	0.000	0.000	0.000	0.094	0.069	0.000
Pdensi_GG_151067_c0_g1	MC_2_2	MC_2_3	8.67758165918964	152.727009251807	80.7022954554986	-4.13607583113982	0.92682909991047	-4.46260894434514	8.09677388069786e-06	0.000572010287591674	0.027	0.189	0.081	0.591	0.178	0.101	0.440	0.056	0.315	0.583	0.409	0.576	0.090	0.155	0.137	0.245	0.299	0.221	1.760	1.724	9.089	47.881	11.079	13.090	0.190	0.485	0.485
Pdensi_DN19542_c0_g1d218652	MC_2_2	MC_2_3	2.35565756009295	166.900216653186	84.6279371066396	-6.14096033416165	1.37740157328409	-4.45836599381833	8.2586802263136e-06	0.000582720943449668	0.054	0.039	0.036	0.045	0.043	0.019	0.039	0.094	0.063	0.063	0.023	0.021	0.020	0.124	0.020	0.033	0.160	0.000	6.141	0.315	7.588	0.784	0.775	1.323	0.084	0.041	0.000
Pdensi_DN35938_c0_g1d314953	MC_2_2	MC_2_3	8.20516990362947	79.7779858057057	43.9915778546676	-3.26383896257291	0.732343188303807	-4.45670693016528	8.32282605683777e-06	0.000586515667377753	0.357	0.580	0.179	0.452	0.434	0.000	0.000	0.000	0.000	0.000	0.000	0.000	0.397	0.000	0.397	0.320	0.192	0.218	2.369	1.448	2.820	1.087	0.654	0.000	0.000	0.602	0.863
Pdensi_DN39300_c0_g1	MC_2_2	MC_2_3	102.358695380786	2164.24510002677	1133.30189770378	-4.40399352343404	0.988577062451993	-4.45488135493525	8.39396011465227e-06	0.000590792804686496	0.923	0.664	1.565	1.089	2.531	2.280	1.910	2.444	4.214	1.012	3.571	1.592	2.291	1.843	2.193	1.761	2.788	4.362	91.614	2.493	89.198	3.087	2.858	0.741	0.838	0.138	0.370
Pdensi_DN12570_c0_g1d105682	MC_2_2	MC_2_3	0	1025.79867009142	512.899335045708	-12.5954087048452	2.82828695426744	-4.45337015250194	8.45328379338489e-06	0.00059349184032266	0.000	0.000	0.000	0.000	0.029	0.000	0.000	0.150	0.112	0.000	0.000	0.029	0.000	0.000	0.000	0.000	0.000	0.000	0.247	70.057	11.561	59.564	2.391	0.440	0.112	0.054	0.000
Pdensi_GG_14024_c0_g1	MC_2_2	MC_2_3	10.3908117496457	181.987446196375	96.1891289730105	-4.12312382015828	0.926018153378229	-4.45253022861011	8.48642883273083e-06	0.000595080588335281	0.108	0.093	0.043	0.054	0.000	0.000	0.000	0.000	0.000	0.000	0.000	0.000	0.072	0.000	0.000	0.332	0.405	0.189	1.474	10.111	3.081	3.036	0.106	0.088	0.000	0.000	0.000
Pdensi_DN18118_c2_g4	MC_2_2	MC_2_3	13.3574375502904	405.523956001953	209.440696776122	-4.93232570903858	1.10812859975722	-4.45104089012699	8.54550665885733e-06	0.000598481597538884	1.287	1.289	0.469	1.582	2.207	5.279	2.333	1.999	0.924	1.100	0.702	0.863	2.684	3.883	3.347	0.310	0.307	0.565	24.039	0.398	10.347	41.468	54.475	92.425	0.466	1.609	1.309
Pdensi_GG_107060_c0_g1	MC_2_2	MC_2_3	171.712475268697	858.826176659046	515.269325963872	-2.32531058228441	0.52297203758257	-4.44633826510711	8.73463728286265e-06	0.00061021685748473	0.131	0.538	0.509	9.370	37.973	26.094	13.630	15.911	16.183	8.004	9.341	9.728	8.850	18.052	14.657	2.560	6.748	5.521	19.330	29.582	21.818	52.070	76.747	31.130	0.017	0.000	0.000
Pdensi_DN12874_c0_g1d176877	MC_2_2	MC_2_3	18.9800496858067	132.587577941506	75.7838138136564	-2.81028138696631	0.632662092175011	-4.44199426791151	8.91289350812831e-06	0.000621902364781707	0.281	0.810	0.000	0.830	1.700	2.044	0.832	0.979	0.663	0.220	0.592	0.221	0.626	0.757	0.838	0.505	0.610	0.576	4.796	4.241	2.011	2.565	9.879	3.775	0.000	0.631	0.113
Pdensi_DN20878_c0_g1d292683	MC_2_2	MC_2_3	2.80825353730519	116.788949182881	59.7986013600929	-5.40603155158853	1.21751169351015	-4.44022967533288	8.98629202228976e-06	0.000626251592311986	0.073	0.026	0.242	0.183	0.204	0.313	0.265	0.101	0.397	0.158	0.031	0.173	0.331	0.223	0.710	0.066	0.080	0.122	2.711	0.282	6.739	20.134	12.504	62.014	0.204	0.055	0.087
Pdensi_DN32324_c0_g1d505151	MC_2_2	MC_2_3	42.7560876741078	640.585816697226	341.670952185667	-3.91492760321254	0.882050898153534	-4.43843729586123	9.06143741919341e-06	0.000630711710550205	0.783	0.922	1.278	2.158	2.149	1.238	2.126	2.155	0.670	1.504	2.160	1.009	0.396	1.067	0.575	0.384	0.932	2.399	33.192	4.388	16.976	1.728	2.097	2.157	0.000	0.160	0.102
Pdensi_GG_137021_c0_g1	MC_2_2	MC_2_3	0	56.6711586168587	28.3355793084294	-8.41680793398605	1.89692998616251	-4.43706831321343	9.11923596169473e-06	0.000633954944226513	0.000	0.000	0.000	0.000	0.000	0.000	0.000	0.000	0.000	0.000	0.000	0.000	0.000	0.000	0.000	0.000	0.000	0.000	0.301	1.572	2.737	0.000	0.000	0.000	0.000	0.000	0.000
Pdensi_DN4660_c0_g1d382632	MC_2_2	MC_2_3	18.7190563109219	536.464154247637	277.59160527928	-4.83974145405316	1.09090169358545	-4.43645974931662	9.14504251836391e-06	0.000634968915373223	0.985	1.887	1.526	4.134	3.953	1.894	3.071	2.735	1.219	3.076	2.003	1.616	1.034	2.644	0.920	0.641	0.479	0.544	14.901	0.445	29.589	1.075	10.940	28.226	0.000	0.614	0.000
Pdensi_DN16166_c0_g1d10275	MC_2_2	MC_2_3	133.200011975319	667.498413543426	400.349212759373	-2.32445985506082	0.524127703580882	-4.43491126147297	9.2110222098392e-06	0.000638766329424486	2.218	5.912	3.413	8.880	9.401	3.691	2.843	2.338	3.626	0.996	1.733	2.302	1.985	4.751	1.584	3.963	4.569	3.137	10.898	28.192	15.439	5.557	0.410	0.903	0.000	0.000	0.000
Pdensi_DN39805_c0_g1d379377	MC_2_2	MC_2_3	789.237603606572	6.17776589648627	397.707684751529	6.99057932849565	1.5774822935222	4.43147879199777	9.35890193204601e-06	0.000647646092826163	0.000	0.000	0.000	0.000	0.000	0.000	0.000	0.000	0.000	0.182	0.000	0.000	0.000	0.000	0.000	0.138	7.492	60.604	0.342	0.179	0.000	0.235	0.000	0.000	0.000	0.000	0.000
Pdensi_DN50054_c0_g1d42503	MC_2_2	MC_2_3	42.7787111652992	0	21.3893555826496	7.74958936441254	1.74878699366562	4.43140839478036	9.36195843521243e-06	0.000647646092826163	0.000	0.730	1.013	0.000	0.000	0.000	0.000	0.000	0.402	0.398	0.000	1.186	0.000	0.000	1.118	1.508	1.441	0.819	0.000	0.000	0.000	0.510	0.000	1.277	0.000	0.379	0.000
Pdensi_DN29842_c0_g1d370423	MC_2_2	MC_2_3	13.9263653564899	373.07941337426	193.502889365375	-4.75811264626249	1.07441892636259	-4.4285450763334	9.48708927112575e-06	0.000655501108271629	0.737	0.570	0.631	0.267	0.255	1.610	0.819	0.331	0.747	0.124	1.465	0.621	0.352	0.365	1.413	0.094	0.571	0.517	15.326	0.856	15.384	1.924	0.129	1.909	0.159	3.550	3.424
Pdensi_DN33424_c0_g1d236827	MC_2_2	MC_2_3	0	47.0652904806782	23.5326452403391	-8.14891678657878	1.84039370010037	-4.42781171557715	9.51939421032782e-06	0.000656931072651257	0.000	1.655	1.150	0.000	0.000	0.000	0.000	0.000	0.000	1.354	0.000	0.448	0.421	0.441	0.000	0.000	0.000	0.000	0.424	1.763	1.648	1.735	0.926	0.767	0.000	0.860	0.464
Pdensi_DN19617_c2_g1	MC_2_2	MC_2_3	0	818.449717290384	409.224858645192	-12.2696207052416	2.77193572299775	-4.42637273420339	9.58308777361107e-06	0.000660521036459322	0.000	0.000	0.000	0.000	0.000	0.000	0.000	0.000	0.000	0.000	0.000	0.087	0.000	0.000	0.000	0.000	0.000	0.000	7.163	0.301	60.077	5.008	0.000	0.000	0.000	0.000	0.000
Pdensi_DN25118_c0_g1d498749	MC_2_2	MC_2_3	41.9336754103512	0	20.9668377051756	7.71941998205341	1.74482301194734	4.42418510599423	9.6806991548789e-06	0.000666437230871396	0.000	0.000	0.394	0.000	0.000	0.000	0.864	0.823	0.000	0.000	0.000	0.460	0.864	0.000	0.433	1.406	0.839	1.429	0.000	0.000	0.000	0.594	0.000	0.000	4.022	1.324	0.000
Pdensi_DN21080_c0_g1d293422	MC_2_2	MC_2_3	0	765.316658858757	382.658329429379	-12.1728050117798	2.75232811701726	-4.42273031929481	9.74613636549896e-06	0.00067012681002534	0.000	0.000	0.000	0.000	0.000	0.000	0.000	0.000	0.113	0.000	0.000	0.000	0.000	0.000	0.000	0.000	0.000	0.000	27.243	0.111	37.164	0.000	0.000	0.386	0.000	0.000	0.000
Pdensi_GG_73037_c0_g1	MC_2_2	MC_2_3	0	1154.7872078179	577.393603908951	-12.7662835927385	2.88753217814055	-4.42117448573662	9.81658620807968e-06	0.000672373507099032	0.000	0.000	0.000	0.000	0.000	0.000	0.000	0.000	0.000	0.000	0.000	0.000	0.000	0.000	0.000	0.000	0.000	0.000	0.227	81.455	10.382	2.055	0.000	0.408	0.000	0.000	0.000
Pdensi_DN11716_c0_g1d269111	MC_2_2	MC_2_3	5201.42758838173	338.270638791339	2769.84911358654	3.94248909981126	0.891755939552785	4.42104047189011	9.82267720275286e-06	0.000672373507099032	81.434	174.655	164.272	305.251	321.498	175.726	326.925	190.775	238.062	100.982	218.642	72.177	45.048	138.912	93.921	349.033	83.792	38.979	18.496	2.200	8.156	0.980	0.111	0.000	0.736	0.506	0.838
Pdensi_DN2969_c0_g1d447479	MC_2_2	MC_2_3	341.274466097802	5.25202313972713	173.263244618765	6.01577901272148	1.36074045000715	4.42095993595977	9.82633933644765e-06	0.000672373507099032	0.429	0.215	0.085	0.179	0.069	0.061	0.218	0.119	0.000	0.067	0.036	0.102	0.317	0.131	0.032	0.103	9.075	20.161	0.260	0.066	0.123	0.000	0.000	0.000	0.000	0.224	0.103
Pdensi_DN9595_c0_g2d48457	MC_2_2	MC_2_3	65.1415516811209	413.300209443901	239.220880562511	-2.6661258990183	0.603424578339979	-4.41832499821736	9.94687725170105e-06	0.000679799383960458	3.243	3.328	3.761	2.810	2.488	3.162	2.464	2.866	2.636	1.612	2.157	4.425	3.418	2.167	3.040	1.987	1.653	2.084	5.471	18.589	9.555	3.638	3.335	3.431	1.015	1.725	2.473
Pdensi_DN24468_c3_g3	MC_2_2	MC_2_3	264.019598705061	3003.02446375848	1633.52203123177	-3.50705930375537	0.794071707481552	-4.41655239786621	1.00287598830646e-05	0.00068456871443047	10.250	15.784	9.645	13.598	11.975	15.098	12.218	11.874	13.705	10.649	11.718	10.032	9.968	14.628	10.183	10.134	7.483	5.714	23.245	33.032	190.377	6.890	4.179	1.332	12.819	17.580	11.901
Pdensi_GG_64077_c0_g1	MC_2_2	MC_2_3	0	66.0260715101134	33.0130357550567	-8.63859635287736	1.95665630995172	-4.41497891527538	1.0101983596335e-05	0.000688736202107717	0.240	2.886	1.242	3.725	3.932	2.456	1.790	1.193	0.326	1.207	1.175	1.122	0.623	0.675	1.071	0.001	0.000	0.000	3.964	1.460	0.200	0.729	0.000	0.000	0.000	0.000	1.679
Pdensi_DN9713_c0_g1d266058	MC_2_2	MC_2_3	457.627830152706	59.9366077305935	258.78221894165	2.93289771672528	0.664617968897098	4.41290764616593	1.01991511049724e-05	0.000694524142873858	37.805	53.267	45.919	59.624	78.103	60.270	67.461	59.977	76.580	38.975	49.392	39.465	54.947	58.217	58.651	24.753	9.721	6.536	2.458	0.879	1.718	0.111	0.018	0.000	0.000	0.000	0.000
Pdensi_DN19181_c0_g2d357158	MC_2_2	MC_2_3	8.05440329682606	123.576768445903	65.8155858713647	-3.95377946270377	0.896303888233338	-4.41120418488519	1.02797322722644e-05	0.000698590149603315	0.289	0.344	0.226	0.096	0.057	0.096	0.049	0.113	0.102	0.053	0.071	0.095	0.160	0.131	0.145	0.151	0.309	0.263	1.227	2.705	6.211	0.768	0.360	0.257	1.739	0.841	1.055
Pdensi_DN16519_c0_g1d348125	MC_2_2	MC_2_3	0	66.6674827718338	33.3337413859169	-8.65144890693572	1.96128001751841	-4.4111237710372	1.02835511878766e-05	0.000698590149603315	0.000	0.000	0.000	0.000	0.000	0.000	0.000	0.000	0.000	0.000	0.000	0.000	0.000	0.000	0.000	0.000	0.000	0.000	0.174	3.349	1.860	0.077	0.000	0.000	0.000	0.000	0.000
Pdensi_DN36123_c0_g1d31519	MC_2_2	MC_2_3	140.311092356655	622.576074112473	381.443583234564	-2.14978111664602	0.487444093287603	-4.41031319539983	1.0322121787603e-05	0.000700369577598173	4.508	5.599	3.677	8.714	10.972	12.068	8.590	7.108	6.659	7.519	7.071	6.416	6.357	9.050	7.628	3.940	4.451	3.916	11.111	13.789	26.423	18.448	23.528	25.926	5.998	8.378	7.239
Pdensi_GG_100387_c0_g1	MC_2_2	MC_2_3	1.78439197291608	195.534051976027	98.6592219744715	-6.84309289553895	1.55195842739083	-4.40932745024856	1.03692138701127e-05	0.000702722244888549	0.000	0.030	0.000	0.000	0.165	0.000	0.000	0.000	0.000	0.032	0.035	0.000	0.000	0.000	0.000	0.000	0.091	0.069	13.750	0.141	3.016	0.000	0.101	0.000	0.553	0.400	0.954
Pdensi_DN19339_c0_g1d60781	MC_2_2	MC_2_3	168.498799912267	2257.77149567831	1213.13514779529	-3.74461169624219	0.849516758841126	-4.40793151785543	1.04362529889693e-05	0.000706419478636116	4.922	10.928	4.925	12.539	31.645	30.326	14.533	18.212	14.177	13.305	14.447	12.634	15.656	25.377	20.387	5.001	3.170	6.678	9.435	39.507	135.481	58.248	31.861	18.454	18.408	46.006	59.857
Pdensi_DN28060_c0_g1d141387	MC_2_2	MC_2_3	26.730086413653	471.040158639634	248.885122526643	-4.15644927409683	0.94319299552898	-4.40678556117322	1.04915962767977e-05	0.000709317144697045	0.224	0.595	0.097	1.020	0.442	0.685	1.340	0.322	0.091	1.111	0.674	0.127	0.582	2.641	0.449	0.106	0.431	1.759	6.668	13.969	17.948	76.428	19.200	20.409	0.000	0.000	0.140
Pdensi_DN45654_c0_g1	MC_2_2	MC_2_3	45.7780262763867	0	22.8890131381934	7.84387861662961	1.7804965159051	4.40544451873991	1.05567170085943e-05	0.000712868140909705	0.725	0.393	0.364	0.000	0.000	0.000	0.399	0.381	0.000	0.429	0.000	0.000	1.200	0.000	0.802	0.650	1.552	1.763	0.000	0.000	0.000	0.000	1.320	0.000	0.000	0.408	0.000
Pdensi_DN51588_c0_g1d161528	MC_2_2	MC_2_3	47.5527196835325	0	23.7763598417663	7.90344303574541	1.79440564799657	4.40449072625775	1.06032676540807e-05	0.000715158176411344	0.451	1.958	1.132	0.856	0.000	0.245	0.000	0.237	0.538	0.800	0.855	0.797	0.752	0.260	0.501	2.223	1.453	0.550	0.000	0.000	0.000	2.059	0.275	0.000	1.001	0.507	0.000
Pdensi_DN21907_c3_g3	MC_2_2	MC_2_3	12.4540167057687	155.389767120841	83.9218919133046	-3.64086322055704	0.826862216340713	-4.40322843226495	1.06651764039378e-05	0.00071847738374528	0.000	0.000	0.270	0.000	0.164	0.589	0.150	0.283	0.000	0.159	0.341	0.000	0.300	0.000	0.301	0.483	0.146	0.495	4.481	1.720	6.769	0.206	0.165	0.271	0.000	1.061	0.163
Pdensi_DN15141_c0_g1d214053	MC_2_2	MC_2_3	360.259487610633	35.3907104300232	197.825099020328	3.3491199373362	0.76150279965298	4.39804021582378	1.09232741984527e-05	0.000734989584235481	2.079	2.436	5.927	5.836	5.658	2.724	2.608	1.540	1.510	1.013	0.854	0.576	1.517	2.718	1.822	6.113	9.123	16.137	0.723	0.359	1.872	0.000	0.000	0.000	0.000	0.000	0.000
Pdensi_GG_34823_c0_g1	MC_2_2	MC_2_3	4.71018177803673	301.997221470336	153.353701624186	-6.05705736787846	1.37823189654787	-4.39480277814633	1.10873368532938e-05	0.000745142776548916	0.019	0.000	0.000	0.000	0.000	0.041	0.000	0.000	0.022	0.022	0.000	0.023	0.380	0.131	0.021	0.000	0.042	0.359	1.715	18.943	3.592	162.036	785.678	251.607	44.515	22.552	7.504
Pdensi_DN9376_c0_g1d332717	MC_2_2	MC_2_3	59.5057500450876	431.761626289081	245.633688167084	-2.86377623884337	0.651753314679578	-4.39395730614933	1.11305684460612e-05	0.000747160862663949	0.553	1.026	0.573	0.771	1.054	1.908	0.741	1.389	1.985	0.883	1.609	1.523	1.012	2.161	2.485	0.889	2.538	1.724	6.019	14.764	14.498	24.709	20.554	18.667	0.155	0.360	0.217
Pdensi_DN6471_c0_g1d206985	MC_2_2	MC_2_3	1702.10258251286	8410.9158952493	5056.50923888108	-2.30506908747513	0.524782200862295	-4.39243000941639	1.12090720911575e-05	0.00075153906575168	38.973	30.988	37.127	51.101	35.115	42.085	44.079	41.220	55.266	46.844	47.727	49.457	31.239	30.954	25.891	40.909	54.405	53.324	103.819	348.699	232.568	205.238	43.315	53.041	29.324	42.040	48.284
Pdensi_DN30574_c0_g1d310155	MC_2_2	MC_2_3	195.314943661297	29.9202738929344	112.617608777116	2.71082176052676	0.617343495721355	4.39110767233274	1.12774674145518e-05	0.000754728734278851	11.100	5.428	6.333	3.855	4.501	2.365	3.375	5.258	3.888	3.088	2.474	5.640	2.901	5.528	1.451	8.382	4.207	4.779	0.722	0.504	1.252	2.979	2.920	2.189	0.000	2.445	2.896
Pdensi_DN21297_c0_g1	MC_2_2	MC_2_3	51.993291469737	0	25.9966457348685	8.02687925934655	1.82803202565007	4.39099487684966	1.12833199476905e-05	0.000754728734278851	0.309	1.241	0.426	0.039	0.345	0.000	0.069	0.000	0.000	0.000	0.864	0.000	0.636	1.078	0.357	0.552	1.160	2.767	0.000	0.000	0.000	0.578	1.600	0.000	0.624	0.903	1.031
Pdensi_DN16501_c0_g1d527998	MC_2_2	MC_2_3	216.506291349011	1366.72873030513	791.617510827073	-2.65889969275219	0.605750651546849	-4.38942935672031	1.13648488817233e-05	0.000759284614544224	6.205	5.639	5.130	11.125	14.497	12.700	11.033	9.597	11.646	14.438	7.964	10.849	6.931	9.352	7.553	5.135	7.237	6.526	20.946	20.951	70.841	17.770	8.077	7.517	2.149	3.696	5.262
Pdensi_DN20970_c0_g1d64260	MC_2_2	MC_2_3	0.94162290226639	63.0069349636619	31.9742789329642	-5.91359359517183	1.3483821652177	-4.38569550066475	1.15615763318779e-05	0.000770608340952068	0.361	0.296	0.108	0.272	0.390	2.998	0.237	0.172	0.127	0.126	0.091	0.341	0.464	1.549	0.946	0.065	0.040	0.000	0.572	1.677	2.888	0.920	0.354	0.843	17.009	36.157	20.378
Pdensi_DN9219_c0_g1d453537	MC_2_2	MC_2_3	217.089202381015	4.64475633955514	110.866979360285	5.54332479873672	1.26488978989842	4.38245675078293	1.17348466395095e-05	0.000781237060748898	0.218	0.000	0.109	0.275	0.000	0.000	0.060	0.000	0.000	0.064	0.000	0.064	0.243	0.000	0.061	0.492	1.851	16.470	0.184	0.063	0.156	0.412	0.000	0.000	0.000	0.061	0.000
Pdensi_DN23296_c0_g1d427204	MC_2_2	MC_2_3	131.322503978211	4.46858283396185	67.8955434060866	4.88886434531646	1.11580136613144	4.38148266681774	1.17874422617025e-05	0.000783816430910951	2.725	5.030	14.084	4.256	9.866	3.975	22.596	10.177	7.674	8.496	4.712	1.693	1.757	2.232	1.848	4.321	5.159	2.039	0.000	0.250	0.103	1.414	0.704	0.724	0.218	2.736	0.000
Pdensi_GG_99062_c0_g1	MC_2_2	MC_2_3	2301.8197395665	19220.4145287994	10761.117134183	-3.06204623428243	0.699128574050914	-4.37980415610854	1.18786016878279e-05	0.000788951070787328	3.965	6.347	18.414	10.798	9.551	7.323	10.275	7.472	11.150	6.966	7.582	7.300	4.409	7.651	2.614	16.485	71.901	110.084	338.356	468.190	776.137	121.333	20.953	8.251	0.178	0.392	0.350
Pdensi_DN27182_c0_g2	MC_2_2	MC_2_3	49.3716688160026	0	24.6858344080013	7.95226072927563	1.8158836925125	4.37927867410533	1.19072784918844e-05	0.000789928575965714	0.239	0.518	0.479	0.604	0.871	0.000	0.264	0.251	0.569	0.282	1.505	0.281	0.794	0.551	0.265	0.641	1.024	2.619	0.000	0.000	0.000	0.363	0.291	0.000	1.762	0.268	1.156
Pdensi_DN4262_c0_g1d327438	MC_2_2	MC_2_3	4.86968738352543	3554.73352812145	1779.80160775249	-9.52893085209145	2.17608539759481	-4.37893239972274	1.19262116132115e-05	0.000790258153124603	0.000	0.000	0.000	0.000	0.000	0.000	0.000	0.060	0.000	0.000	0.000	0.000	0.000	0.000	0.000	0.000	0.128	0.291	238.833	0.270	67.886	0.218	0.000	0.000	0.000	0.000	0.000
Pdensi_DN6106_c0_g1	MC_2_2	MC_2_3	161.486539678484	983.434155699425	572.460347688954	-2.60728107183665	0.595750581335384	-4.3764641672567	1.20620009891862e-05	0.000797388448570174	0.000	0.181	0.000	0.662	0.683	0.754	1.543	0.148	1.366	0.000	0.172	0.000	0.461	0.152	0.276	3.121	7.536	3.306	44.910	15.426	22.728	50.360	91.452	47.141	1.872	2.763	2.057
Pdensi_DN31759_c0_g1d372220	MC_2_2	MC_2_3	29.2802510281254	280.75991586778	155.020083447953	-3.27475477070566	0.749312531744899	-4.3703456594805	1.24050009905118e-05	0.000819106413128451	0.000	0.721	0.334	5.874	12.550	57.079	5.498	4.887	4.763	0.393	0.836	1.953	6.978	13.806	22.826	0.596	0.356	1.619	4.426	8.075	10.526	11.090	84.813	92.945	0.000	0.000	0.000
Pdensi_DN20159_c0_g1d289699	MC_2_2	MC_2_3	0	1600.85569457215	800.427847286073	-13.2374916212719	3.02934873893743	-4.36974833934604	1.24389806472779e-05	0.000820392816862657	0.000	0.000	0.000	0.000	0.000	0.000	0.000	0.000	0.106	0.106	0.000	0.054	0.000	0.000	0.000	0.000	0.000	0.000	68.642	0.053	67.009	0.000	0.000	0.000	0.000	0.000	0.000
Pdensi_DN17839_c0_g1d402215	MC_2_2	MC_2_3	0	67.5078382476504	33.7539191238252	-8.6695222136655	1.98422641722466	-4.36922023535579	1.24690967765185e-05	0.000821421709417493	0.000	0.000	0.000	0.000	0.000	0.000	0.000	0.000	0.000	0.000	0.000	0.000	0.000	0.000	0.000	0.000	0.000	0.000	0.136	3.319	1.986	0.327	0.536	0.404	0.000	0.000	0.000
Pdensi_GG_49914_c0_g1	MC_2_2	MC_2_3	1.61991464867065	116.575678189908	59.0977964192894	-6.19919786206112	1.42077403662041	-4.36325390405298	1.28142074436398e-05	0.000842195552637266	0.400	0.000	0.000	0.169	0.000	0.000	0.000	0.000	0.158	0.628	0.000	0.157	0.000	0.154	0.000	0.000	0.144	0.000	1.623	5.562	2.293	3.045	0.816	0.536	0.000	0.000	0.000
Pdensi_GG_31362_c0_g1	MC_2_2	MC_2_3	283.066020479437	12.8671022565872	147.966561368012	4.46010984380912	1.02271669282071	4.36104140581481	1.29444865475665e-05	0.000849771003194541	5.655	11.872	10.964	33.264	32.616	22.986	28.158	42.031	65.399	36.083	56.198	49.759	5.539	22.463	19.831	20.594	3.429	1.804	0.502	0.131	0.486	0.345	0.139	0.000	0.000	0.000	0.136
Pdensi_DN25019_c0_g1d136574	MC_2_2	MC_2_3	42.8656253893767	0	21.4328126946883	7.75365024432567	1.77910682475687	4.35817014269802	1.31154408323659e-05	0.000859996020651123	3.850	1.739	1.288	1.620	1.954	0.000	0.708	1.684	0.766	0.759	0.807	1.508	0.709	0.740	1.066	2.013	1.031	0.781	0.000	0.000	0.000	0.000	1.949	0.000	0.000	1.804	1.558
Pdensi_DN16405_c0_g1	MC_2_2	MC_2_3	30.7105592444943	622.093926130491	326.402242687492	-4.34955152168464	0.998301394079717	-4.35695226659908	1.3188601571759e-05	0.000863792344609603	0.101	0.018	0.067	1.580	0.987	1.782	0.542	0.584	1.083	0.615	1.289	0.781	0.690	1.703	0.790	0.061	1.329	1.232	6.641	23.909	20.138	70.378	3.331	0.516	14.803	19.029	8.301
Pdensi_GG_112774_c0_g1	MC_2_2	MC_2_3	128.685367915426	15.3427755717117	72.0140717435688	3.07068647951299	0.704891460218265	4.35625433533011	1.32307032986934e-05	0.000865548021117297	3.126	3.031	6.263	2.293	2.199	5.203	1.828	0.863	6.058	1.942	1.872	6.982	1.648	3.230	5.131	3.095	3.544	4.622	0.364	0.191	0.709	0.501	0.403	18.530	2.450	0.185	0.795
Pdensi_DN27322_c0_g1d230686	MC_2_2	MC_2_3	124.852447210091	12.1891234537557	68.5207853319231	3.35667457344774	0.770759613388592	4.35502135184581	1.33053948258543e-05	0.00086942919446356	2.778	3.200	7.149	3.727	7.452	2.259	15.101	6.700	5.761	5.980	4.611	0.746	1.124	1.672	1.125	3.694	5.163	2.034	0.425	0.147	0.452	0.765	1.394	0.128	0.000	1.275	0.000
Pdensi_DN23779_c0_g1d21920	MC_2_2	MC_2_3	57.2516257085403	585.62422278448	321.43792424651	-3.35507398277952	0.770488790101527	-4.35447475145929	1.33386352534537e-05	0.000870595953543758	2.300	2.865	1.806	2.820	2.420	4.110	3.289	2.770	2.907	2.359	2.691	2.375	3.917	3.041	3.843	1.835	1.320	1.909	23.125	2.780	23.528	5.885	3.310	5.508	2.150	2.647	2.256
Pdensi_DN15561_c0_g1d467185	MC_2_2	MC_2_3	316.140458469534	6700.1403388125	3508.14039864102	-4.40640128852108	1.01213539025243	-4.35356902935891	1.33938894202991e-05	0.000873195178013691	0.598	2.731	1.016	0.899	1.614	0.943	1.899	4.199	5.466	4.023	8.557	9.029	0.788	3.506	0.645	1.143	12.921	13.009	109.327	31.718	414.283	2.113	3.872	0.450	3.453	4.119	2.301
Pdensi_DN16024_c0_g1d346501	MC_2_2	MC_2_3	0	69.685109828179	34.8425549140895	-8.71528578135747	2.00218904199075	-4.35287857368952	1.34361577170762e-05	0.000874942799647764	0.000	0.000	0.000	0.000	0.000	0.000	0.000	0.000	0.000	0.000	0.000	0.000	0.000	0.000	0.000	0.000	0.000	0.000	0.110	2.941	2.552	1.317	0.040	0.000	0.000	0.000	0.000
Pdensi_DN23665_c3_g5	MC_2_2	MC_2_3	42.6859623945884	0	21.3429811972942	7.74653807323176	1.78136577748782	4.34865100201732	1.36977489727298e-05	0.000890951975711301	0.549	0.298	0.000	0.000	0.000	0.000	0.607	0.000	0.000	0.000	1.109	0.325	0.000	0.000	0.327	1.477	1.613	0.671	0.000	0.000	0.000	0.417	0.000	0.000	0.000	0.000	0.000
Pdensi_DN26998_c0_g1d24405	MC_2_2	MC_2_3	40.444640493457	0	20.2223202467285	7.66894548708389	1.76378760346336	4.34799829187211	1.37385674060147e-05	0.000891636531173798	0.707	0.000	0.000	3.121	0.000	0.763	0.389	0.371	0.422	0.418	0.000	0.415	0.780	0.000	0.000	1.585	1.135	0.860	0.000	0.000	0.000	0.536	0.000	0.000	1.556	0.796	0.430
Pdensi_DN16039_c0_g1	MC_2_2	MC_2_3	0.411759981688173	82.1515280734992	41.2816440275937	-7.31895534607718	1.68330059698368	-4.34797882160328	1.37397867954964e-05	0.000891636531173798	0.000	0.024	0.023	0.057	0.000	0.024	0.025	0.024	0.053	0.000	0.029	0.000	0.025	0.000	0.026	0.041	0.000	0.000	0.415	4.439	1.756	0.921	0.251	0.046	0.071	0.000	0.000
Pdensi_GG_58710_c1_g1	MC_2_2	MC_2_3	269.644767850768	43.8510551346064	156.747911492687	2.62360676351223	0.60369254489439	4.34593202400935	1.38685516654541e-05	0.000898961743006549	17.231	25.519	22.344	17.021	12.013	15.758	17.233	22.954	25.516	13.914	14.071	20.797	7.237	17.954	8.644	13.175	6.771	4.101	1.162	0.974	1.510	0.000	0.000	0.000	0.000	0.708	0.000
Pdensi_DN13671_c0_g1	MC_2_2	MC_2_3	305.910595805039	1675.680129732	990.795362768518	-2.45496978964547	0.565184625349256	-4.3436598936647	1.40128401929516e-05	0.000907275287000855	0.679	1.092	0.499	15.407	35.345	41.197	13.788	13.945	8.751	4.664	8.563	6.636	18.478	28.525	29.959	5.765	9.889	10.941	71.055	18.977	51.342	26.540	83.833	12.645	0.952	3.117	1.510
Pdensi_GG_152128_c0_g1	MC_2_2	MC_2_3	12.5893014852273	187.840124190455	100.214712837841	-3.88008523494816	0.893371131582946	-4.34319522735542	1.40425240134759e-05	0.000908158112999514	0.158	0.340	0.413	0.648	1.448	1.822	1.167	0.805	0.678	0.493	1.070	0.759	1.835	2.913	0.590	0.616	0.312	0.223	2.372	10.416	2.439	67.817	1.204	0.426	0.000	0.413	0.098
Pdensi_DN17306_c0_g1d281170	MC_2_2	MC_2_3	18.4988989315612	174.005836667873	96.252367799717	-3.22806248468656	0.744062918661227	-4.33842676973437	1.4350628494631e-05	0.000927024389559564	0.248	0.579	0.474	2.757	2.008	1.686	3.038	2.013	3.177	1.064	1.665	0.916	0.533	0.845	0.753	0.738	0.289	0.616	2.118	7.180	4.896	1.881	0.046	0.227	0.000	0.000	0.000
Pdensi_DN19796_c0_g1d288036	MC_2_2	MC_2_3	8.31539667171081	813.691762612333	411.003579642022	-6.62526077736462	1.52723317801278	-4.33808070224441	1.43732381058284e-05	0.000927426223412335	0.023	0.000	0.246	0.000	0.000	0.000	0.074	0.000	0.000	0.000	0.000	0.027	0.000	0.000	0.000	0.020	0.398	0.283	44.221	0.026	25.329	0.203	0.000	0.000	0.000	0.000	0.000
Pdensi_DN19849_c0_g1d219045	MC_2_2	MC_2_3	261.96641411404	1776.79334349493	1019.37987880448	-2.76206173635073	0.636968009937554	-4.33626444854194	1.44924574057336e-05	0.00093405373539368	5.001	8.688	7.650	9.680	10.568	10.259	8.771	7.574	8.823	7.635	9.724	6.828	5.750	8.773	6.958	6.888	8.537	7.480	35.904	17.422	94.103	10.649	15.400	18.480	7.729	9.727	9.029
Pdensi_DN20289_c0_g1	MC_2_2	MC_2_3	6.32249077017127	378.956953524629	192.6397221474	-5.88996151493735	1.3597078946895	-4.33178445013174	1.47905704641035e-05	0.000952182936772113	0.357	0.267	0.152	0.118	0.216	0.286	0.234	0.070	0.218	0.158	0.193	0.141	0.169	0.267	0.076	0.251	0.282	0.028	19.196	0.079	13.041	0.229	0.000	0.104	0.344	0.541	0.644
Pdensi_DN16324_c0_g1d347588	MC_2_2	MC_2_3	55.664007474302	766.987522644063	411.325765059182	-3.78057431990822	0.873507294115076	-4.32803978327188	1.5044229950505e-05	0.000964125576941307	3.550	2.111	1.443	2.767	1.414	2.040	3.024	2.203	3.177	2.131	2.832	2.733	1.850	1.360	1.463	2.432	1.528	0.978	3.392	43.060	15.269	2.907	1.175	4.160	10.714	7.508	7.563
Pdensi_GG_33359_c0_g1	MC_2_2	MC_2_3	1.8666306350388	1701.79130138901	851.828966012024	-9.87216483291747	2.281171632678	-4.32767297799858	1.50692987673457e-05	0.00096458218455517	0.000	0.000	0.000	0.000	0.000	0.000	0.000	0.019	0.000	0.042	0.000	0.000	0.000	0.000	0.000	0.000	0.060	0.114	70.043	0.021	73.993	0.000	0.000	0.000	0.000	0.000	0.000
Pdensi_DN1979_c0_g1d325643	MC_2_2	MC_2_3	26.0385795242022	347.521404039204	186.779991781703	-3.74678773027836	0.865821435581072	-4.32743701680683	1.50854462665464e-05	0.00096458218455517	1.322	3.485	1.502	0.434	4.794	0.507	0.137	5.063	0.992	0.184	3.333	0.112	0.349	0.722	0.671	0.284	1.143	0.827	7.248	18.163	2.968	20.937	5.902	4.406	0.097	0.106	0.075
Pdensi_DN28269_c0_g1d431758	MC_2_2	MC_2_3	21.1280561451528	726.631903982074	373.879980063614	-5.10664764993226	1.18104798093046	-4.32382742478344	1.53345268614924e-05	0.000979215019642963	0.000	0.369	0.342	0.860	0.415	0.368	0.375	2.861	1.220	0.403	1.285	4.001	0.376	0.393	0.000	0.305	1.094	0.414	42.326	0.394	19.606	0.000	0.000	0.000	1.000	1.149	1.655
Pdensi_DN29021_c0_g1d196467	MC_2_2	MC_2_3	87.3649274299249	393.073931615093	240.219429522509	-2.17393253032572	0.502803698669585	-4.32362080087702	1.53489029904451e-05	0.000979215019642963	1.810	1.914	1.672	2.474	3.966	7.487	2.733	2.814	1.940	2.463	1.995	2.624	3.287	4.484	5.132	1.775	2.977	2.864	7.226	12.571	12.484	23.682	17.618	13.922	1.802	2.445	2.253
Pdensi_GG_101259_c0_g1	MC_2_2	MC_2_3	98.1805662800379	977.241562459505	537.711064369772	-3.31115769909017	0.765981393041464	-4.32276518616546	1.54085703904581e-05	0.000981914618530678	2.530	2.992	4.017	5.133	6.481	7.852	6.333	10.318	13.493	9.365	9.684	10.027	3.014	4.307	2.930	5.040	2.223	1.517	23.254	7.292	50.854	12.029	8.738	15.355	11.783	13.440	21.070
Pdensi_GG_69805_c0_g1	MC_2_2	MC_2_3	75.2837736561105	2782.80153952164	1429.04265658887	-5.21099415863589	1.20585685116846	-4.3214036173419	1.5503977334524e-05	0.000985447813174129	0.273	0.148	0.820	0.346	1.491	2.088	1.062	0.859	0.971	0.322	1.209	0.483	0.152	0.631	2.285	0.734	1.474	4.344	25.853	2.216	201.674	1.664	1.337	1.373	0.000	0.153	1.317
Pdensi_DN16086_c0_g1d214915	MC_2_2	MC_2_3	0	101.100979389015	50.5504896945075	-9.25227457502953	2.14112392347156	-4.32122329473958	1.55166549317703e-05	0.000985447813174129	0.000	0.000	0.000	0.000	0.000	0.000	0.000	0.000	0.000	0.000	0.000	0.000	0.000	0.000	0.000	0.000	0.000	0.000	0.038	2.820	5.365	0.000	0.000	0.000	0.173	0.093	0.000
Pdensi_DN17689_c0_g2	MC_2_2	MC_2_3	155.361112864616	6209.97819249296	3182.66965267879	-5.32203175691525	1.23167197088248	-4.32098146481491	1.55336723218937e-05	0.000985447813174129	0.226	0.061	0.393	2.414	4.209	3.051	3.413	2.114	2.050	2.113	1.566	2.198	2.132	3.374	1.580	0.660	6.413	6.228	320.808	2.032	207.114	16.620	56.219	37.624	0.086	0.379	0.203
Pdensi_GG_153563_c0_g1	MC_2_2	MC_2_3	1.13642611344782	105.785575621822	53.4610008676349	-6.68489687747446	1.54758335538088	-4.31957144940295	1.56332488993199e-05	0.000990654298672693	0.000	0.000	0.000	0.060	0.000	0.026	0.000	0.000	0.000	0.056	0.000	0.000	0.027	0.000	0.000	0.000	0.027	0.061	0.192	4.147	4.208	0.905	1.687	2.060	0.412	0.568	1.937
Pdensi_DN12442_c0_g2d338003	MC_2_2	MC_2_3	52.9993077832746	220.504253268945	136.75178052611	-2.06435932473708	0.478136455624229	-4.31751082866492	1.57798669352065e-05	0.000998826745111257	0.719	1.480	0.977	1.731	3.782	4.538	3.030	1.227	1.382	1.839	1.403	1.621	1.673	3.312	2.490	1.353	1.284	2.023	7.695	4.559	6.172	7.128	5.933	5.149	0.100	1.320	1.570
