# Supplementary material for: Transcriptional Regulation of Pine Male and Female Cone Initiation and Development: Key Players Identified Through Comparative Transcriptomics
Source: Front Genet. 2022 Mar 18;13:815093. doi: 10.3389/fgene.2022.815093 (PMC8971679; doi:10.3389/fgene.2022.815093)
Supplement: Supplementary file 2 [file DataSheet3.ZIP › SUP_DEG/salmon.gene.counts.matrix.MC_2_2_vs_MC_2_4.DESeq2.DE_results.P0.001_C2.DE.subset]

sampleA	sampleB	baseMeanA	baseMeanB	baseMean	log2FoldChange	lfcSE	stat	pvalue	padj	Bud_Rep1	Bud_Rep2	Bud_Rep3	FC_3_1_Rep1	FC_3_1_Rep2	FC_3_1_Rep3	FC_3_2_Rep1	FC_3_2_Rep2	FC_3_2_Rep3	FC_3_3_Rep1	FC_3_3_Rep2	FC_3_3_Rep3	FC_3_Rep1	FC_3_Rep2	FC_3_Rep3	MC_2_2_Rep1	MC_2_2_Rep2	MC_2_2_Rep3	MC_2_3_Rep1	MC_2_3_Rep2	MC_2_3_Rep3	MC_2_4_Rep1	MC_2_4_Rep2	MC_2_4_Rep3	Needles_Rep1	Needles_Rep2	Needles_Rep3
Pdensi_DN23284_c0_g1d191274	MC_2_2	MC_2_4	137.159223171231	24404.8346369309	12270.9969300511	-7.47658786439055	0.333338308780011	-22.4294288038906	2.0322913024938e-111	1.13816442104863e-106	1.743	2.768	2.000	1.430	2.864	4.940	1.834	2.604	2.599	2.397	2.021	1.461	3.891	5.155	4.486	4.503	4.805	5.301	9.485	2.769	6.405	725.968	834.245	620.756	0.334	0.184	1.114
Pdensi_DN21564_c0_g1d65671	MC_2_2	MC_2_4	17157.0280206293	39.8164287053796	8598.42222466734	8.76456990894633	0.445556618520125	19.6710576044343	3.81735122612535e-86	1.06893469033962e-81	634.996	1027.729	683.716	1689.639	1475.283	875.807	1648.878	1411.688	1543.736	1039.813	1548.499	1017.486	453.634	1012.107	494.437	775.493	580.431	465.581	284.730	27.199	234.013	1.276	1.017	1.243	5.291	2.497	0.471
Pdensi_DN17873_c0_g3	MC_2_2	MC_2_4	3.45685953256039	30097.0166516469	15050.2367555897	-13.0596667732062	0.684110253741586	-19.0900029663046	3.05752054951236e-81	5.70777936182967e-77	0.157	0.078	0.132	0.784	0.058	31.836	1.046	0.162	0.530	0.309	0.259	0.787	0.749	1.452	10.149	0.153	0.107	0.106	7.776	0.392	8.842	758.377	627.433	1222.837	2.824	20.551	1.615
Pdensi_GG_66429_c0_g1	MC_2_2	MC_2_4	13.1189185823365	8638.8964378409	4326.00767821162	-9.39682673644537	0.495143514776489	-18.977986090936	2.59348069918242e-80	3.63113232692531e-76	4.159	1.542	1.380	0.639	0.111	1.396	0.203	0.096	0.108	0.000	0.000	0.000	2.310	2.337	1.555	0.292	0.405	0.690	0.938	0.054	3.832	302.254	265.346	211.805	3.619	10.774	9.866
Pdensi_DN55669_c0_g1d257129	MC_2_2	MC_2_4	8.35813389657317	42939.6868207865	21474.0224773415	-12.2796760445869	0.660102010302087	-18.6026945122728	3.05556258093949e-77	3.42247453565871e-73	0.157	0.000	0.314	0.595	0.000	40.837	1.566	0.000	0.744	0.185	0.990	0.739	1.569	3.436	12.389	0.561	0.169	0.191	0.346	1.271	0.674	1597.496	907.478	1342.763	3.035	27.095	5.105
Pdensi_DN1526_c0_g1d259384	MC_2_2	MC_2_4	58.0580925056216	20010.259943487	10034.1590179963	-8.42782942979964	0.497688907065372	-16.933930634489	2.52912786083907e-64	2.36068794530718e-60	0.567	0.307	0.854	0.000	0.000	0.000	0.000	0.000	0.338	0.335	0.357	0.333	0.000	0.327	0.000	2.286	1.823	2.073	5.024	13.777	2.856	986.973	568.447	313.632	0.000	0.000	0.000
Pdensi_DN19072_c0_g1d356753	MC_2_2	MC_2_4	6.36803887165074	2437.43411826411	1221.90107856788	-8.56406240771794	0.506789243057851	-16.8986665068981	4.60196478329989e-64	3.6818347960561e-60	0.260	0.169	0.156	0.167	0.141	0.059	0.136	0.195	0.183	0.037	0.099	0.047	0.200	0.144	0.044	0.235	0.288	0.139	0.315	102.329	7.256	81.559	77.850	59.929	0.135	0.071	0.160
Pdensi_DN12428_c0_g1	MC_2_2	MC_2_4	71.8078796372305	9960.99136611848	5016.39962287785	-7.11461853470247	0.423320308181508	-16.8067026249351	2.17963125446584e-63	1.52585085968881e-59	23.166	1.834	1.479	3.713	2.379	1.446	6.697	6.567	5.809	6.984	13.349	8.997	14.841	1.792	1.241	2.654	2.706	2.263	14.533	33.679	8.428	351.175	371.444	184.500	16.785	46.010	16.784
Pdensi_DN36223_c0_g1	MC_2_2	MC_2_4	17.3042977977656	169143.688818231	84580.4965580146	-13.2517148079586	0.805553088454664	-16.450454970485	8.32405982275974e-61	5.17978495904263e-57	0.163	0.000	0.491	0.000	0.000	0.356	0.181	0.514	0.000	0.386	0.000	0.000	0.727	0.377	0.364	0.732	0.528	0.599	1.084	3.219	0.469	12317.301	2439.330	1719.518	0.730	0.551	0.789
Pdensi_DN32580_c0_g1d28812	MC_2_2	MC_2_4	4.49297971471181	4366.17830105097	2185.33564038284	-9.91255694347507	0.605769014034084	-16.363591920067	3.47983457084575e-60	1.94884655305646e-56	0.000	0.209	0.000	0.271	1.957	3.330	1.587	1.287	0.685	0.290	0.375	0.231	0.208	0.875	2.278	0.163	0.159	0.125	0.591	8.825	0.655	94.401	162.927	125.920	0.117	0.440	0.000
Pdensi_DN2805_c0_g1d204265	MC_2_2	MC_2_4	1.17460868491263	19492.5440656773	9746.85933718111	-14.0016767532188	0.88327715425952	-15.8519629831894	1.36257268283855e-56	6.93722913906273e-53	0.000	0.062	0.000	0.000	0.000	0.000	0.000	0.121	0.068	0.136	0.000	0.068	0.258	0.000	0.000	0.052	0.000	0.072	0.000	0.000	0.000	645.970	791.279	335.591	0.000	0.000	0.000
Pdensi_DN16212_c0_g2	MC_2_2	MC_2_4	5196.88348497153	54.5618260862794	2625.7226555289	6.5802342294255	0.417934525535884	15.7446533544655	7.47395496673328e-56	3.48809478297442e-52	405.005	298.791	122.412	735.603	993.206	296.850	617.586	850.348	778.772	600.024	804.322	468.030	195.963	326.899	127.549	159.148	198.916	192.924	149.950	29.953	71.325	2.102	1.158	1.640	2.351	0.756	0.540
Pdensi_DN19857_c0_g1d535376	MC_2_2	MC_2_4	2.34921736982526	229091.147789027	114546.748503199	-16.5701031558848	1.05412830970297	-15.7192468918266	1.11642831061479e-55	4.80957316212851e-52	0.071	0.063	0.000	0.000	0.000	0.116	0.000	0.433	0.188	0.492	0.000	0.506	0.430	0.062	0.120	0.110	0.000	0.133	0.666	0.393	0.206	16022.471	3637.323	2536.148	0.665	0.120	0.553
Pdensi_DN73690_c0_g1	MC_2_2	MC_2_4	8.6374604433175	2322.39120315083	1165.51433179707	-8.08181352721945	0.519150485058634	-15.5673812503646	1.21271511324689e-54	4.85120694301991e-51	0.205	0.846	0.247	1.106	0.581	0.519	1.113	0.615	0.289	0.956	0.558	0.384	0.287	0.804	0.267	0.245	0.383	0.272	0.939	1.416	0.648	94.902	73.938	44.293	1.736	1.332	2.055
Pdensi_DN21237_c1_g1	MC_2_2	MC_2_4	35.2103530930275	2792.3329763946	1413.77166474381	-6.29776048162936	0.404819356505954	-15.5569648052062	1.42707684817235e-54	5.3281341203363e-51	1.469	1.215	0.696	1.209	1.357	0.967	1.081	1.295	1.474	1.332	1.460	0.961	1.538	1.506	0.829	1.588	1.203	0.944	1.611	4.333	1.604	102.399	83.717	66.680	1.882	3.083	1.384
Pdensi_DN23735_c0_g1d497455	MC_2_2	MC_2_4	3.63404060496066	135789.807300972	67896.7206707882	-15.1694750157924	0.979016680792557	-15.494603221175	3.77282731195165e-54	1.32058387986588e-50	0.653	0.202	0.279	0.000	0.000	0.000	0.000	0.292	0.110	0.110	0.000	0.110	1.766	0.000	0.000	0.167	0.101	0.115	0.388	1.191	0.308	10513.581	1936.279	925.690	1.409	0.105	1.010
Pdensi_DN13897_c0_g2d392421	MC_2_2	MC_2_4	16.4653588229781	155602.390718335	77809.428038579	-13.2042629024331	0.875198476432366	-15.0871639496661	1.96717805016412e-51	6.48057879537598e-48	0.372	0.630	0.000	0.000	0.000	0.000	0.000	0.700	0.308	0.089	0.083	0.077	1.954	0.151	0.367	0.692	0.429	0.649	0.530	0.891	0.281	11815.190	2386.636	1089.227	1.489	0.515	1.291
Pdensi_GG_1169_c0_g1	MC_2_2	MC_2_4	8.35944159686139	38963.3904802465	19485.8749609217	-12.1684802988814	0.808977874646708	-15.0417961729739	3.90800737680543e-51	1.21591136183673e-47	0.200	0.215	0.079	0.000	0.000	0.000	0.000	0.124	0.187	0.000	0.000	0.236	2.524	0.000	0.313	0.504	0.044	0.348	0.045	0.046	0.057	2026.158	1038.028	592.114	0.430	0.000	1.435
Pdensi_DN27363_c1_g2	MC_2_2	MC_2_4	15.1768172286741	4166.34795693913	2090.7623870839	-8.09559700643973	0.539690771418197	-15.000436240861	7.29383550558533e-51	2.14991559818316e-47	0.312	0.773	0.739	1.394	1.163	0.667	1.459	1.217	1.271	0.853	1.255	1.479	0.425	0.756	0.708	0.555	0.615	0.423	0.370	1.225	0.226	209.769	87.732	89.032	0.019	0.000	0.029
Pdensi_DN19601_c0_g1d534643	MC_2_2	MC_2_4	15187.7391928875	152.232456191286	7669.9858245394	6.63972157539801	0.446741130306032	14.8625705693353	5.76692166700678e-50	1.61485340519524e-46	399.374	952.229	769.946	623.726	558.755	412.992	529.706	416.455	404.386	368.187	435.101	414.290	431.423	627.182	313.333	677.718	576.769	352.965	517.729	137.474	374.571	4.949	4.996	3.740	2.374	2.773	1.201
Pdensi_DN16580_c0_g1d55897	MC_2_2	MC_2_4	0.708724289601091	10050.569528891	5025.63912659031	-13.4391822424908	0.923788555329626	-14.5478986126814	6.02247985664983e-48	1.57462192599086e-44	0.040	0.043	0.039	0.000	0.000	0.000	0.000	0.000	0.000	0.000	0.000	0.047	0.440	0.000	0.000	0.072	0.000	0.000	0.000	0.092	0.057	345.125	284.578	272.561	0.305	0.000	0.190
Pdensi_DN17852_c2_g1	MC_2_2	MC_2_4	11.313868963997	2953.89038798234	1482.60212847317	-7.99715948653901	0.549781439586201	-14.5460703303447	6.18557288261534e-48	1.57462192599086e-44	0.456	0.000	0.082	0.207	0.116	0.914	0.315	0.571	0.916	0.113	0.417	0.458	0.199	0.206	0.326	0.550	0.473	0.191	2.285	5.153	0.867	89.879	90.847	82.538	1.118	2.381	12.517
Pdensi_DN23116_c1_g2	MC_2_2	MC_2_4	2.37377296319511	3958.1777102783	1980.27574162075	-10.6874496633684	0.735969067137018	-14.5216017093537	8.84197739031575e-48	2.15298305116193e-44	0.056	0.020	0.019	0.117	0.235	0.100	0.254	0.203	0.098	0.065	0.177	0.089	0.124	0.150	0.200	0.076	0.124	0.035	0.182	9.230	0.294	195.583	93.742	78.238	0.029	0.000	0.112
Pdensi_DN25674_c0_g2	MC_2_2	MC_2_4	1.88919613320815	2662.0482494579	1331.96872279555	-10.444396335675	0.723779543583959	-14.4303558013773	3.3335699338345e-47	7.77888544060281e-44	0.089	0.000	0.015	0.000	0.000	0.000	0.000	0.015	0.000	0.000	0.000	0.000	0.231	0.017	0.017	0.067	0.066	0.056	4.330	0.656	5.756	88.293	103.380	49.925	0.000	0.000	0.036
Pdensi_DN9849_c1_g1	MC_2_2	MC_2_4	1.94202567911643	2977.89828078842	1489.92015323377	-10.596036883045	0.735758050609378	-14.4015235365335	5.0615319753686e-47	1.13386414699417e-43	0.396	0.037	0.035	0.107	0.082	0.018	0.037	0.124	0.240	0.320	0.195	0.224	0.285	0.138	0.019	0.078	0.019	0.108	0.215	5.296	3.162	132.664	85.807	56.399	4.513	4.020	4.355
Pdensi_DN18943_c0_g1	MC_2_2	MC_2_4	1.88919613320815	1618.41047332069	810.149834726948	-9.72481702075775	0.677550883889435	-14.3528954828206	1.02180448323811e-46	2.20096685689489e-43	0.933	0.501	0.232	0.037	0.035	0.281	0.032	0.000	0.000	0.000	0.000	0.000	0.743	0.301	0.262	0.079	0.064	0.073	0.695	0.000	1.415	61.043	49.748	36.315	1.127	2.286	2.234
Pdensi_DN20634_c0_g1	MC_2_2	MC_2_4	3.27967846016011	2931.00588328482	1467.14278087249	-9.78556690008602	0.683688573687331	-14.3129010439792	1.81769689405869e-46	3.77030729092085e-43	0.310	0.261	0.088	0.124	0.225	0.047	0.156	0.092	0.000	0.052	0.167	0.026	0.073	0.076	0.062	0.130	0.098	0.097	0.957	1.473	0.838	154.325	62.077	57.192	0.052	0.149	0.000
Pdensi_GG_70813_c0_g1	MC_2_2	MC_2_4	102.865190936002	14337.4542380996	7220.1597145178	-7.11791800768386	0.498232824841722	-14.2863289064607	2.66281035140471e-46	5.3260011042882e-43	13.420	13.065	1.785	7.935	8.282	1.541	8.744	9.106	0.898	4.305	6.124	0.704	5.646	8.882	2.136	5.632	2.843	2.501	0.834	2.860	0.535	545.565	447.173	312.169	2.606	8.960	3.423
Pdensi_DN13684_c0_g1	MC_2_2	MC_2_4	98.1436733160284	7007.16220484107	3552.65293907855	-6.15882998874423	0.433220066421923	-14.2164005458279	7.24865752333729e-46	1.39984074461028e-42	1.431	2.876	1.972	8.241	10.716	12.091	8.225	7.279	8.239	13.621	12.834	9.072	5.497	10.042	8.668	2.810	4.600	2.935	4.518	45.484	25.330	232.842	237.874	161.183	27.452	49.695	48.954
Pdensi_DN20063_c0_g1d361691	MC_2_2	MC_2_4	7.71872567037149	6516.32770867543	3262.0232171729	-9.75279831879197	0.686681971154996	-14.2027877947455	8.80391655658753e-46	1.64351514278376e-42	0.107	0.172	0.106	0.067	0.223	0.057	0.116	0.276	0.093	0.280	0.134	0.252	0.295	0.061	0.000	0.120	0.382	0.334	0.696	1.360	1.027	138.501	281.734	155.792	0.206	0.179	0.128
Pdensi_DN37026_c0_g1d32315	MC_2_2	MC_2_4	15851.1759228216	4.01107936471723	7927.59350109315	12.0726362194849	0.850898828848813	14.1880982910954	1.08562991441271e-45	1.96127799118611e-42	210.504	104.144	346.337	114.729	41.991	11.503	6.071	11.021	10.914	6.780	17.845	11.727	66.448	11.244	6.002	394.142	692.695	588.031	315.784	0.461	46.822	0.151	0.000	0.200	0.000	0.112	0.000
Pdensi_DN39627_c0_g1d151386	MC_2_2	MC_2_4	9.57991371039573	36983.2060665345	18496.3929901225	-11.9172773027326	0.843578041848934	-14.1270596335255	2.58723412002668e-45	4.52798311431169e-42	6.134	2.904	0.114	0.578	0.828	1.613	0.316	0.179	0.538	0.134	0.507	0.203	5.355	0.858	1.671	0.413	0.063	0.569	0.064	1.466	0.246	2069.914	854.000	566.356	0.088	0.064	0.344
Pdensi_DN26336_c0_g1d228877	MC_2_2	MC_2_4	1.71201506080787	3218.26829658782	1609.99015582432	-10.8926928647686	0.774721402382073	-14.0601419184707	6.67522166045477e-45	1.13284579961245e-41	1.423	0.246	0.032	0.266	0.372	2.570	0.462	0.085	0.229	0.114	0.144	0.097	0.344	0.806	1.213	0.059	0.054	0.082	0.709	0.284	0.490	123.506	58.087	106.517	0.178	2.272	0.744
Pdensi_DN39916_c1_g1	MC_2_2	MC_2_4	33.5035688333725	5377.07377478407	2705.28867180872	-7.32782682396256	0.524600817788632	-13.9683862004863	2.43072234191391e-44	4.00382864813373e-41	1.600	3.111	1.597	3.682	4.138	3.863	4.805	4.368	5.146	16.024	3.704	7.422	3.006	3.415	3.456	1.301	0.697	1.580	3.544	8.439	3.093	120.258	182.517	168.026	1.700	0.959	0.000
Pdensi_DN16818_c3_g4	MC_2_2	MC_2_4	9.25707327625161	4025.41325500473	2017.33516414049	-8.74546426757567	0.628875508323747	-13.9065111485841	5.7832380817884e-44	9.2538418723565e-41	0.374	0.335	0.279	0.391	1.047	0.938	0.341	0.615	0.546	0.218	0.393	0.369	0.899	0.895	0.840	0.479	0.172	0.351	0.142	59.783	0.847	95.709	175.520	87.198	0.000	0.874	1.831
Pdensi_DN6672_c0_g2d262902	MC_2_2	MC_2_4	9.99511335932483	10776.087698252	5393.04140580567	-10.0820061243015	0.740854894767183	-13.6086110728469	3.55944066444211e-42	5.53730319365045e-39	0.297	0.107	0.099	0.251	0.120	0.216	0.549	0.207	0.234	0.465	0.125	0.233	0.331	0.343	0.000	0.266	0.429	0.365	0.220	0.345	0.708	698.317	207.825	128.960	0.000	0.333	0.357
Pdensi_DN24121_c0_g1d71452	MC_2_2	MC_2_4	18.8482427029856	3339.7886078313	1679.31842526714	-7.45689076738889	0.551649238307182	-13.5174495849418	1.23379468283648e-41	1.86749830858309e-38	0.177	1.098	0.900	1.250	0.696	0.993	1.385	1.148	1.442	0.786	1.030	1.359	0.220	0.652	0.592	0.758	0.889	0.305	0.352	2.204	0.284	137.430	91.136	76.362	0.000	0.049	0.026
Pdensi_DN19598_c1_g1	MC_2_2	MC_2_4	29.6473208266274	1754.07390261098	891.860611718802	-5.8806233358918	0.43523345144687	-13.5114231600134	1.33907547910312e-41	1.97351534557081e-38	1.558	3.318	1.872	3.574	4.151	5.964	4.864	1.710	1.831	0.986	1.326	1.434	3.958	5.131	3.850	1.168	1.055	0.924	1.019	5.859	1.150	48.986	46.244	59.092	2.375	6.152	5.679
Pdensi_DN18345_c0_g1d403901	MC_2_2	MC_2_4	28.5513438636227	8914.11995818587	4471.33565102475	-8.29386264744571	0.613946890751008	-13.5090881188441	1.38222902114161e-41	1.98488087435936e-38	0.386	1.356	1.603	9.008	6.474	27.236	8.427	3.020	6.591	3.233	2.341	4.019	4.121	6.959	18.404	0.506	1.579	0.919	8.772	8.179	8.612	299.565	194.176	297.994	0.541	0.746	0.336
Pdensi_DN21356_c0_g1d221183	MC_2_2	MC_2_4	8441.60551937314	3.33040208939252	4222.46796073127	11.1224269042366	0.830564198954277	13.3914114264019	6.78784333423982e-41	9.50365945226917e-38	233.067	236.822	150.711	201.386	230.860	232.986	243.316	314.186	391.310	312.067	423.455	352.519	323.111	336.151	361.171	293.581	369.400	227.716	222.423	37.573	136.376	0.283	0.077	0.000	0.261	0.118	0.050
Pdensi_DN21711_c0_g1d221681	MC_2_2	MC_2_4	32.6976028935672	7348.42051625161	3690.55905957259	-7.82555083832344	0.587824478763977	-13.3127338534426	1.95205970030798e-40	2.6664183281963e-37	0.136	2.475	0.485	1.900	3.279	3.342	2.541	1.742	2.244	1.106	1.263	0.801	1.021	2.828	1.034	0.539	1.105	1.832	0.400	0.912	1.161	201.934	258.174	193.395	0.000	0.000	0.000
Pdensi_DN21622_c0_g1	MC_2_2	MC_2_4	156.261729961634	30369.2716578917	15262.7666939266	-7.60498039601727	0.57426236549671	-13.2430416007487	4.95026848227066e-40	6.60082943050205e-37	0.327	3.186	1.962	5.669	11.101	14.180	2.909	2.626	1.805	1.284	4.138	1.415	6.563	17.632	18.896	3.131	5.199	8.300	26.039	82.027	23.593	642.100	1082.675	931.403	5.090	7.966	5.255
Pdensi_DN6592_c0_g1d262828	MC_2_2	MC_2_4	10.577136581212	30144.3746393221	15077.4758879517	-11.4569595873996	0.867951804112709	-13.1999951300428	8.77407263617575e-40	1.1427515439916e-36	0.627	0.498	0.514	2.490	0.653	0.847	1.010	0.367	1.271	0.731	0.343	0.322	0.815	0.375	0.153	0.714	0.090	0.341	0.650	0.221	2.334	1833.020	539.531	488.876	0.337	0.061	0.163
Pdensi_DN19705_c0_g1d486548	MC_2_2	MC_2_4	43.3094478258952	5511.59105637899	2777.45025210244	-6.99815376631849	0.530314891038317	-13.1962233845944	9.22450544491464e-40	1.17411182485682e-36	5.807	7.038	3.191	2.134	4.934	8.862	0.534	3.371	3.303	0.489	3.263	2.536	5.753	10.779	7.012	0.878	2.096	1.583	0.496	6.580	1.715	162.283	206.669	125.375	2.728	10.607	5.248
Pdensi_DN22093_c1_g1	MC_2_2	MC_2_4	18.9669358124792	7894.37990982275	3956.67342281761	-8.70169947046286	0.663119422255216	-13.1223715946504	2.45141470570007e-39	3.05086731506726e-36	0.630	0.826	0.312	1.137	2.009	6.067	2.656	1.584	1.706	1.369	1.303	0.804	1.054	1.934	2.766	0.586	0.834	0.553	1.507	4.415	0.473	132.251	181.024	356.868	0.065	0.288	0.139
Pdensi_DN28728_c0_g1d501895	MC_2_2	MC_2_4	1.07481275179049	11693.0091782327	5847.04199549227	-13.4906926738166	1.03806175577488	-12.9960405522754	1.28843311510083e-38	1.56863930821971e-35	0.000	0.000	0.000	0.000	0.000	0.000	0.000	0.000	0.000	0.000	0.000	0.000	0.225	0.000	0.000	0.000	0.109	0.000	0.000	0.351	0.144	366.462	455.923	233.762	0.000	0.000	0.000
Pdensi_DN19290_c1_g3	MC_2_2	MC_2_4	12.8908480218577	7964.52994959534	3988.7103988086	-9.26582270089543	0.714005525539538	-12.9772422893979	1.64704697128646e-38	1.96257911872185e-35	0.339	0.066	0.000	5.012	13.944	29.333	5.877	8.364	4.849	2.191	1.435	1.092	4.333	12.355	23.348	0.389	0.813	0.154	0.489	1.205	0.835	267.733	178.568	261.686	0.190	0.274	0.369
Pdensi_DN11349_c0_g1d388093	MC_2_2	MC_2_4	15.3331610668731	48508.791069742	24262.0621154045	-11.6268483933436	0.901456189926874	-12.8978518571011	4.62819366382109e-38	5.39994495726326e-35	0.366	0.079	0.167	0.000	0.000	0.000	0.037	0.035	0.157	0.401	0.147	0.397	2.926	0.000	0.151	0.690	0.184	0.792	0.000	0.234	0.000	532.460	3010.648	733.521	0.725	0.000	1.473
Pdensi_DN14514_c0_g1d342273	MC_2_2	MC_2_4	2065.87141749469	3.87155208411668	1034.8714847894	8.89368855598224	0.690732984613616	12.8757258652665	6.16566816052162e-38	7.04698121758884e-35	46.379	97.357	75.265	62.455	64.393	59.704	70.408	52.067	64.412	68.080	77.794	59.200	45.934	78.788	58.802	85.345	71.710	62.268	51.534	5.438	34.745	0.184	0.181	0.025	13.205	19.462	20.061
Pdensi_DN39511_c1_g6	MC_2_2	MC_2_4	28.9837664904481	20919.7386521412	10474.3612093158	-9.50800728293529	0.739865916887096	-12.850987004428	8.49197777504387e-38	9.51169446627114e-35	0.601	0.757	0.657	0.365	0.471	0.331	1.395	0.825	0.972	1.014	1.487	1.498	0.720	0.309	0.508	0.277	1.097	1.736	12.338	1.767	8.286	911.267	609.229	406.165	0.118	0.387	0.393
Pdensi_GG_17837_c0_g1	MC_2_2	MC_2_4	4874.21240141947	14.5164197495772	2444.36441058452	8.38552088876436	0.652975428734334	12.8420159775661	9.53584965186466e-38	1.04714847824123e-34	187.605	299.408	303.822	285.798	267.378	192.079	299.418	412.159	464.543	352.590	545.398	399.420	213.801	384.731	169.744	239.683	161.437	116.360	14.776	21.218	30.180	0.746	0.203	0.380	1.935	4.164	1.417
Pdensi_GG_119031_c4_g1	MC_2_2	MC_2_4	2351.18098954181	47228.2033301959	24789.6921598689	-4.32804738939031	0.339362877271122	-12.7534497119806	2.98249175124547e-37	3.21214361609137e-34	48.493	57.407	41.182	138.334	221.166	162.115	163.811	108.233	113.805	96.583	95.867	71.638	127.507	185.713	158.324	94.100	86.625	68.495	77.033	217.241	82.913	1694.303	1459.004	1118.606	187.729	408.395	305.553
Pdensi_DN22235_c0_g4	MC_2_2	MC_2_4	2.17789945611941	3678.20373343896	1840.19081644754	-10.8113041317526	0.849882083819508	-12.7209460436733	4.52350033349846e-37	4.77988891843864e-34	0.000	0.125	0.000	0.095	1.416	1.967	0.448	0.378	0.313	0.221	0.287	0.179	0.336	0.657	0.719	0.034	0.042	0.142	0.364	1.366	0.217	63.855	99.009	151.661	0.000	0.000	0.000
Pdensi_DN1994_c0_g1d380823	MC_2_2	MC_2_4	1.15460854994899	1904.95039981981	953.052504184877	-10.4567526355289	0.823924390726113	-12.6913983288121	6.59968529445719e-37	6.84460694871815e-34	0.000	0.000	0.000	0.166	0.079	0.166	0.578	0.137	0.438	0.077	0.167	0.105	0.000	0.406	0.075	0.100	0.024	0.000	0.115	0.539	0.442	74.062	56.793	42.579	0.000	0.000	0.000
Pdensi_DN25650_c1_g1	MC_2_2	MC_2_4	2978.79864928661	25.1115551415424	1501.95510221407	6.88401566954465	0.54470450026247	12.6380737927216	1.30204693417657e-36	1.32581520912045e-33	119.954	100.977	99.522	108.436	117.640	66.573	165.511	173.163	216.217	142.599	169.310	124.042	84.042	61.600	53.023	143.643	99.512	73.091	56.548	21.058	64.806	0.675	1.024	0.552	0.370	0.089	0.203
Pdensi_DN70495_c0_g1	MC_2_2	MC_2_4	66.4446439787708	2234.61288751216	1150.52876574546	-5.07424941854718	0.40190178906729	-12.6255954976543	1.52582795658383e-36	1.52593694429502e-33	2.946	4.470	2.757	10.444	10.031	11.324	8.060	14.026	14.254	8.834	10.921	8.794	7.423	8.617	8.737	2.110	2.321	2.636	6.080	7.510	13.261	80.990	49.486	69.523	4.659	7.059	7.122
Pdensi_DN39255_c0_g1d242195	MC_2_2	MC_2_4	25.5476005680513	1834.97604612875	930.261823348401	-6.17212788766302	0.48996746480717	-12.5970157836747	2.19285259482278e-36	2.15453538106061e-33	0.282	0.206	0.000	1.250	1.026	2.308	0.940	0.295	0.000	0.831	0.891	0.166	1.883	3.319	3.142	0.757	0.912	1.034	1.248	1.470	0.404	41.851	53.971	64.045	0.000	4.749	0.680
Pdensi_DN39638_c0_g1d91086	MC_2_2	MC_2_4	0	14434.5073594906	7217.25367974529	-16.6848095904667	1.33198999144516	-12.5262274473732	5.36547862226299e-36	5.18083215105546e-33	0.000	0.000	0.000	0.000	0.000	0.000	0.000	0.000	0.135	0.000	0.000	0.000	0.127	0.000	0.000	0.000	0.000	0.000	0.127	0.000	0.491	687.996	294.230	346.386	0.000	0.000	0.000
Pdensi_DN35049_c0_g1d314097	MC_2_2	MC_2_4	2.84662347579322	4676.71142872463	2339.77902610021	-10.5867122172919	0.847941695385791	-12.4851888695899	8.99296825821551e-36	8.53630837852714e-33	0.219	0.000	0.110	0.000	0.000	0.000	0.000	0.000	0.130	0.258	0.000	0.129	0.489	0.000	0.000	0.197	0.119	0.000	2.313	0.000	0.157	110.044	208.447	98.251	0.000	0.000	0.396
Pdensi_DN21862_c0_g1d221873	MC_2_2	MC_2_4	2.35508052851968	5514.22935572466	2758.29221812659	-11.2465207789055	0.901133974093986	-12.4804092423804	9.5494563526809e-36	8.91346255959236e-33	0.000	1.259	0.283	0.026	0.088	0.418	0.436	0.427	0.578	1.330	1.199	0.852	0.117	0.133	0.345	0.058	0.047	0.133	38.813	50.600	134.969	364.244	84.819	79.669	0.561	0.118	0.152
Pdensi_DN19631_c0_g3d287514	MC_2_2	MC_2_4	1.18047184360705	7532.5496228133	3766.86504732845	-12.8123895917901	1.02856280447353	-12.4565943237157	1.28752488215373e-35	1.18207448360881e-32	0.000	0.000	0.000	0.000	0.000	0.000	0.000	0.000	0.059	0.000	0.000	0.000	0.113	0.000	0.000	0.000	0.055	0.063	0.342	0.000	1.739	414.733	196.262	100.889	0.000	0.000	0.000
Pdensi_DN13117_c0_g1d51549	MC_2_2	MC_2_4	0.806109563842866	8920.21592665324	4460.51101810854	-13.5327799641384	1.0871213712418	-12.4482696432323	1.42909926082718e-35	1.29089153231235e-32	0.030	0.000	0.030	0.000	0.000	0.000	0.000	0.000	0.000	0.000	0.000	0.000	0.165	0.034	0.000	0.000	0.072	0.000	0.169	1.622	0.127	443.697	204.011	180.459	0.000	0.033	0.036
Pdensi_DN8362_c0_g1d517694	MC_2_2	MC_2_4	3.33947412335497	5750.48285416103	2876.91116414219	-10.6549137420655	0.860903099970097	-12.3764378853272	3.50559367234249e-35	3.11630584168046e-32	1.876	0.263	0.263	0.051	0.171	0.306	0.022	0.042	0.048	0.000	0.026	0.000	1.242	0.631	0.206	0.258	0.068	0.026	0.000	0.024	0.029	293.631	157.775	87.462	0.000	0.000	0.073
Pdensi_DN24423_c0_g3	MC_2_2	MC_2_4	1.47614128380489	2716.49572482568	1358.98593305474	-10.7354059435236	0.868735850554962	-12.3575030737659	4.43726334633245e-35	3.87941271704445e-32	0.327	0.180	0.205	0.526	0.186	1.016	0.000	0.075	0.510	0.170	0.167	0.129	0.619	0.452	0.571	0.098	0.040	0.045	0.000	0.000	0.067	148.627	62.508	44.363	0.000	0.000	0.000
Pdensi_DN21835_c0_g2	MC_2_2	MC_2_4	42.5336745077374	1914.57605031153	978.554862409634	-5.48258006147555	0.443706246424272	-12.3563283268117	4.50256814884454e-35	3.87941271704445e-32	1.662	3.049	1.635	1.766	1.773	1.554	2.861	2.287	1.214	2.686	1.902	1.105	3.677	2.201	1.929	2.064	1.199	1.277	3.981	3.613	1.783	53.485	60.659	55.568	33.406	18.332	16.933
Pdensi_GG_47912_c0_g1	MC_2_2	MC_2_4	14.5430674194708	18582.3111931235	9298.4271302715	-10.3221238443079	0.838063972520016	-12.3166299742844	7.3710696822539e-35	6.25468767401436e-32	0.276	0.210	0.160	0.783	4.817	11.408	4.015	2.621	1.111	0.504	1.424	0.203	0.804	2.561	5.697	0.305	0.915	0.279	4.005	15.193	1.742	229.431	483.784	851.255	0.000	0.384	0.165
Pdensi_DN19072_c0_g3	MC_2_2	MC_2_4	3.17532706863177	2742.4405449884	1372.80793602852	-9.81314966363784	0.797766009475755	-12.300786881214	8.96960408649537e-35	7.49751801880726e-32	0.041	0.030	0.273	0.051	0.000	0.029	0.030	0.000	0.080	0.016	0.017	0.131	0.229	0.000	0.093	0.075	0.061	0.207	0.799	1.765	14.481	44.123	112.179	81.947	0.000	0.000	0.181
Pdensi_DN19648_c0_g2	MC_2_2	MC_2_4	1.15460854994899	1619.61975274789	810.38718064892	-10.2254511736973	0.832900604230871	-12.2769165033082	1.20504089993206e-34	9.92457508232285e-32	0.000	0.037	0.035	0.174	0.208	0.075	0.228	0.541	0.122	0.122	0.044	0.000	0.039	0.040	0.000	0.094	0.038	0.000	0.000	1.896	0.000	55.029	55.910	35.507	0.000	0.000	0.000
Pdensi_DN28840_c0_g1d81294	MC_2_2	MC_2_4	16.4888725754142	161301.195011388	80658.8419419815	-13.2505406125962	1.08139033352584	-12.2532449216494	1.61405963936822e-34	1.31005501511852e-31	1.214	0.438	0.270	0.000	0.000	0.000	0.000	0.000	0.639	0.954	0.000	0.477	5.108	0.156	0.150	0.967	0.146	0.660	0.000	0.469	0.193	541.081	7979.740	5160.273	0.000	0.606	1.789
Pdensi_DN25906_c0_g1d429621	MC_2_2	MC_2_4	6.70370858177586	9285.14952855815	4645.92661856996	-10.4346640336662	0.853243776271677	-12.2294053866545	2.16517744495018e-34	1.73226568038557e-31	0.499	0.261	0.047	0.490	2.419	3.197	0.756	0.902	0.405	0.255	0.179	0.094	0.333	1.478	2.514	0.249	0.205	0.239	0.551	3.156	0.817	104.429	155.083	509.402	0.257	2.627	1.763
Pdensi_GG_93610_c0_g1	MC_2_2	MC_2_4	2677.19653381638	9.57542356968141	1343.38597869303	8.06896273182278	0.660310474136517	12.2199526554149	2.43226313605268e-34	1.91854175593654e-31	3.260	31.766	58.568	21.323	36.695	10.934	119.583	244.253	260.847	112.185	163.100	88.687	10.908	10.546	9.105	65.399	119.524	97.767	112.178	130.381	161.475	0.573	0.186	0.133	0.061	0.011	0.024
Pdensi_DN16693_c0_g1d56026	MC_2_2	MC_2_4	1.59462965160246	22923.812278736	11462.7034541938	-13.642614083556	1.11719044461034	-12.2115384618371	2.69739816466336e-34	2.09812620574731e-31	0.161	0.043	0.000	0.000	0.000	0.000	0.000	0.083	0.000	0.000	0.000	0.000	0.579	0.000	0.000	0.181	0.000	0.000	0.408	0.233	0.000	1020.533	760.100	346.907	0.247	0.090	0.289
Pdensi_DN13003_c0_g1	MC_2_2	MC_2_4	59.7613020301456	19036.7891590322	9548.27523053115	-8.31537984589156	0.681491248098589	-12.2017412095784	3.04247516597029e-34	2.31218452263001e-31	0.401	0.420	0.146	4.903	7.708	9.073	13.423	9.466	6.312	10.344	8.595	5.269	4.928	8.741	3.844	1.713	3.108	1.430	4.623	10.292	1.999	260.291	672.994	696.711	7.628	23.309	6.055
Pdensi_DN8144_c0_g1d384419	MC_2_2	MC_2_4	3.44513321517154	66681.12323633	33342.2841847726	-14.1962793574104	1.16349572576603	-12.2014022424224	3.05516846429934e-34	2.31218452263001e-31	0.000	0.105	0.000	0.000	0.000	0.317	0.000	0.000	0.000	0.227	0.122	0.456	1.077	0.112	0.000	0.260	0.000	0.119	0.000	2.693	0.138	493.656	3487.268	1762.477	0.000	0.000	0.698
Pdensi_DN4429_c0_g1d205605	MC_2_2	MC_2_4	3.50968907846867	1703.91614924199	853.712919160229	-8.90876677158204	0.730423980867109	-12.1967063033804	3.23652649515401e-34	2.4167790644614e-31	0.155	0.022	0.041	0.168	0.248	3.050	0.786	0.214	0.687	0.193	0.196	0.209	0.172	0.605	1.875	0.150	0.092	0.130	0.118	1.273	0.133	29.526	49.242	67.328	0.711	3.759	1.697
Pdensi_DN24306_c0_g1	MC_2_2	MC_2_4	3.71273344452701	13518.1685997296	6760.94066658707	-11.8651717139464	0.976357134070648	-12.1524914397643	5.56436693258211e-34	4.10035270647801e-31	0.131	0.141	0.000	0.000	0.105	0.188	0.621	0.136	0.920	0.509	1.263	3.042	0.387	0.507	0.488	0.079	0.096	0.217	0.492	0.961	0.311	1011.586	107.493	193.837	1.870	1.953	4.753
Pdensi_GG_148135_c2_g1	MC_2_2	MC_2_4	1808.12302829688	22310.8650249572	12059.494026627	-3.62512986004918	0.29855635581703	-12.142196236716	6.31090444515713e-34	4.59007652657896e-31	191.068	123.735	100.045	146.252	103.821	133.250	169.819	83.502	123.206	125.390	96.782	106.149	145.535	95.566	87.482	67.966	58.974	65.410	107.418	54.468	89.528	849.312	582.440	585.393	374.711	491.421	624.584
Pdensi_DN2768_c0_g1d971	MC_2_2	MC_2_4	69.9293679804775	1173.86927705766	621.89932251907	-4.0656452618189	0.335193911232512	-12.1292336333601	7.39381294081068e-34	5.30875769150207e-31	1.790	2.453	1.343	2.452	1.185	1.548	1.967	0.828	0.466	0.288	0.648	0.338	1.265	0.633	1.797	2.791	2.312	2.342	2.820	4.439	1.386	41.874	32.913	30.919	87.528	69.627	38.762
Pdensi_DN25922_c2_g5	MC_2_2	MC_2_4	35.0481279636807	6253.41519495646	3144.23166146007	-7.491352851184	0.621133005553668	-12.0607869557766	1.70149280534528e-33	1.20620763380452e-30	0.371	0.847	0.876	0.931	0.779	1.299	0.457	0.867	1.410	0.650	1.227	0.985	1.029	0.905	0.727	0.585	1.015	2.133	0.993	0.646	0.463	265.193	137.403	166.244	1.423	2.025	4.222
Pdensi_DN22322_c1_g3d424371	MC_2_2	MC_2_4	14.7285223094458	1480.53794081985	747.633231564647	-6.65349780750417	0.553359244826018	-12.0238305760955	2.6633216038651e-33	1.86445828878577e-30	0.000	0.589	0.746	0.699	1.814	4.529	3.239	0.466	1.400	0.623	0.388	0.718	1.681	3.445	4.308	0.404	0.803	0.368	0.000	1.354	0.265	41.626	41.560	47.494	0.159	0.177	0.255
Pdensi_DN22301_c1_g4	MC_2_2	MC_2_4	5.47040719226052	838.413903101583	421.942155146922	-7.22825756109172	0.60407174908814	-11.9658924159306	5.36179928941613e-33	3.70718774573409e-30	0.286	0.933	0.399	2.448	5.165	8.292	2.455	1.965	1.207	0.335	0.361	0.608	4.514	5.201	6.151	0.257	0.188	0.142	0.000	0.399	1.472	18.576	29.871	25.093	0.699	4.415	4.255
Pdensi_DN26966_c1_g1	MC_2_2	MC_2_4	13.8852326179482	72946.1133363548	36479.9992844864	-12.372996137561	1.03726177178562	-11.928518406941	8.40561944230797e-33	5.740833063988e-30	1.928	0.666	0.128	1.596	0.873	4.441	9.274	2.535	4.973	7.892	7.599	4.412	1.104	2.777	8.708	0.114	0.513	0.856	1.142	9.657	0.761	386.587	4040.949	1845.376	1.084	0.654	0.278
Pdensi_DN15539_c0_g1d467281	MC_2_2	MC_2_4	45.6693496721756	1314.11737979622	679.893364734195	-4.85445258677452	0.407044429487061	-11.9261000399683	8.65333743951326e-33	5.83881337304217e-30	1.417	2.391	1.192	2.059	1.827	2.792	1.142	1.635	0.854	2.021	1.849	1.627	1.195	2.650	1.020	1.206	1.779	1.883	26.201	3.865	7.990	40.380	42.460	34.631	19.211	28.852	35.461
Pdensi_DN33771_c0_g1	MC_2_2	MC_2_4	0.531543217200818	15980.1476103979	7990.33957680755	-14.5712006435893	1.22470525299074	-11.8977203763977	1.21624226597606e-32	8.10886093615751e-30	0.178	0.128	0.000	0.075	0.072	0.064	0.000	0.186	0.000	0.209	0.000	0.000	0.331	0.205	0.000	0.054	0.000	0.000	0.200	0.000	0.170	1015.769	300.910	212.612	0.000	0.000	0.214
Pdensi_DN44557_c0_g1d322508	MC_2_2	MC_2_4	4.74429816827223	28175.8553432801	14090.2998207242	-12.5764206546841	1.06004266146304	-11.8640702981958	1.81911944198857e-32	1.19856429681327e-29	0.341	0.000	0.114	0.144	0.000	0.000	0.000	0.000	0.134	0.134	0.000	0.000	0.887	0.000	0.127	0.102	0.000	0.418	0.000	0.264	0.163	1443.373	768.216	429.272	0.000	0.000	0.000
Pdensi_GG_130321_c0_g1	MC_2_2	MC_2_4	2431.56733883162	8.13187098868778	1219.84960491015	8.12882440291699	0.688164675704478	11.812324418709	3.37110751774575e-32	2.19529657469573e-29	57.222	81.193	50.787	26.128	28.871	28.808	79.995	58.404	102.549	79.900	161.553	136.553	50.979	55.090	32.740	65.434	107.584	83.728	53.051	6.975	71.655	0.491	0.246	0.037	0.057	0.000	0.000
Pdensi_DN61054_c0_g1	MC_2_2	MC_2_4	1.26613080045998	2121.2774013152	1061.27176605783	-10.7614803919705	0.912724887773095	-11.7904973734494	4.36952861866771e-32	2.81277104321685e-29	0.061	0.066	0.091	0.077	0.018	0.131	0.050	0.032	0.036	0.054	0.019	0.109	0.102	0.018	0.034	0.042	0.017	0.077	0.035	0.000	0.066	35.230	81.069	67.552	0.000	0.052	0.000
Pdensi_DN10352_c0_g1	MC_2_2	MC_2_4	93.6352094035851	5183.47795799274	2638.55658369816	-5.79114060788161	0.491729538386348	-11.7770850758442	5.12343553314302e-32	3.26060094997888e-29	4.004	1.777	3.940	4.719	6.074	7.171	4.913	3.192	2.928	2.820	2.341	1.977	5.376	4.363	7.555	3.567	2.542	3.898	5.063	5.550	4.451	222.707	177.678	79.429	2.242	6.622	2.210
Pdensi_DN18118_c2_g4	MC_2_2	MC_2_4	10.9351559675227	2200.15841466261	1105.54678531507	-7.6684196617752	0.651785508910126	-11.7652503115601	5.89512418416922e-32	3.70955657090127e-29	1.287	1.289	0.469	1.582	2.207	5.279	2.333	1.999	0.924	1.100	0.702	0.863	2.684	3.883	3.347	0.310	0.307	0.565	24.039	0.398	10.347	41.468	54.475	92.425	0.466	1.609	1.309
Pdensi_DN9455_c0_g1d48354	MC_2_2	MC_2_4	41.9457881271558	866.036164038967	453.990976083061	-4.36144619425864	0.371422822576636	-11.7425368855968	7.71373261132769e-32	4.79999867960884e-29	1.986	2.583	1.469	2.650	3.196	3.402	2.738	3.361	2.932	2.804	3.252	2.402	1.760	3.162	2.330	1.677	1.485	1.273	3.214	4.044	4.505	27.818	26.816	22.949	5.479	5.785	3.671
Pdensi_DN35447_c0_g1d314473	MC_2_2	MC_2_4	0	4544.09760767188	2272.04880383594	-15.0173670298705	1.28046781343402	-11.7280316399334	9.15631754623573e-32	5.63505942702622e-29	0.000	0.000	0.000	0.000	0.000	0.000	0.000	0.000	0.046	0.000	0.000	0.000	0.130	0.000	0.000	0.000	0.000	0.000	0.044	3.215	1.003	174.086	122.092	115.348	0.000	0.000	0.047
Pdensi_DN12472_c0_g1d337998	MC_2_2	MC_2_4	71.9199336064505	313288.001048254	156679.96049093	-12.0884666753021	1.03086382867916	-11.7265407311759	9.31898524589478e-32	5.67283097512056e-29	3.750	2.805	1.193	0.000	0.000	0.000	0.000	0.054	0.732	1.158	0.460	1.784	15.978	0.779	1.693	3.144	1.597	2.977	0.235	1.150	0.447	685.000	16262.470	9627.540	10.056	1.577	9.376
Pdensi_DN18194_c0_g3	MC_2_2	MC_2_4	14.1348338878282	896.990328327532	455.56258110768	-5.97335213635953	0.510525225970087	-11.700405450111	1.26845976367915e-31	7.63858286076203e-29	0.882	0.206	0.267	2.693	1.564	3.341	2.894	0.796	0.896	1.164	0.918	0.589	0.978	1.276	1.075	0.588	0.505	0.383	2.862	1.024	0.438	23.407	23.931	31.229	5.965	2.191	1.288
Pdensi_GG_73731_c0_g1	MC_2_2	MC_2_4	45.3708419572519	15760.6266664922	7902.99875422471	-8.4484504956592	0.722285958135708	-11.6968222910847	1.3231606975342e-31	7.88322252177719e-29	0.775	1.591	1.512	2.437	5.579	6.492	1.539	1.193	1.108	0.524	1.412	1.637	2.831	6.435	10.020	0.554	1.468	2.834	6.682	22.560	7.927	329.590	473.550	563.886	2.128	3.760	3.818
Pdensi_DN2437_c0_g1d203929	MC_2_2	MC_2_4	7.67547764232622	24610.9878070895	12309.3316423659	-11.6701696995829	0.998544593961784	-11.6871792908926	1.48228143757606e-31	8.69791132454508e-29	0.356	0.158	0.291	0.000	0.000	0.000	0.000	0.000	0.173	0.000	0.184	0.000	3.331	0.168	0.000	0.130	0.157	0.534	0.644	0.169	0.000	120.779	1098.909	862.807	0.652	0.327	1.755
Pdensi_DN17745_c0_g1	MC_2_2	MC_2_4	4.74409342657616	40471.8046836903	20238.2743885585	-13.0264072493478	1.11463681421178	-11.6866831269694	1.49096401534949e-31	8.69791132454508e-29	0.081	0.145	0.134	0.068	0.000	0.000	0.000	0.168	0.032	0.126	0.034	0.032	0.389	0.062	0.030	0.342	0.030	0.135	0.092	0.094	0.154	3218.767	454.980	318.787	0.126	0.000	0.194
Pdensi_DN91975_c0_g1	MC_2_2	MC_2_4	28.1711795428225	839.295252575818	433.73321605932	-4.89241410051417	0.419972181656549	-11.6493765877931	2.31143539184982e-31	1.33453224417688e-28	0.482	0.784	0.967	1.828	2.638	0.784	1.599	2.531	1.148	1.994	0.912	1.134	1.069	0.834	0.267	1.079	1.034	0.881	1.600	1.954	2.659	34.056	19.963	22.140	0.000	0.000	0.000
Pdensi_DN20133_c0_g2	MC_2_2	MC_2_4	0	4286.49703673653	2143.24851836827	-14.9332239493815	1.28230081622802	-11.6456480105102	2.41479144883e-31	1.36652503814805e-28	0.000	0.000	0.000	0.000	0.000	0.000	0.000	0.000	0.000	0.000	0.000	0.000	0.000	0.000	0.000	0.000	0.000	0.000	0.000	0.000	0.000	157.862	134.227	96.865	0.000	0.000	0.103
Pdensi_DN29248_c0_g1d502432	MC_2_2	MC_2_4	16.5099145513116	3402.4583331711	1709.48412386121	-7.68594805856467	0.659986289903233	-11.6456177592592	2.41564850326149e-31	1.36652503814805e-28	0.614	0.388	0.179	3.350	3.249	5.783	4.973	2.024	1.982	0.970	1.274	1.024	1.322	2.942	3.726	0.619	0.555	0.586	1.717	7.587	1.444	47.909	95.518	145.273	0.056	0.202	0.000
Pdensi_DN32297_c0_g2	MC_2_2	MC_2_4	2.76682767763472	3260.10717778063	1631.43700272913	-10.1710846214416	0.875022161016021	-11.6238023156254	3.11937431926531e-31	1.74697439376135e-28	0.000	0.062	0.000	0.290	1.458	1.560	1.333	2.282	0.947	1.350	2.475	0.477	0.321	1.062	0.194	0.104	0.189	0.000	0.518	0.201	0.082	72.699	76.166	132.417	0.000	0.065	0.069
Pdensi_DN34656_c0_g1d147086	MC_2_2	MC_2_4	7.17786679466219	36238.0335424139	18122.6057046043	-12.3032588929036	1.06152782472493	-11.5901426287076	4.62361988486208e-31	2.56377433694867e-28	0.573	0.326	0.000	0.000	0.000	0.000	0.000	0.175	0.000	0.039	0.042	0.199	1.458	0.039	0.189	0.304	0.074	0.379	0.191	0.000	1.156	3012.131	356.224	231.840	0.468	0.000	1.091
Pdensi_DN22756_c0_g3	MC_2_2	MC_2_4	64.5666210555217	8651.70430627927	4358.1354636674	-7.06214296686855	0.610747364485175	-11.5631165642795	6.33664590659424e-31	3.4791913465971e-28	5.427	2.585	1.792	7.862	8.749	12.309	14.880	17.522	18.608	21.748	16.901	18.597	3.455	5.506	7.709	3.167	1.923	1.768	3.009	12.368	4.697	134.508	298.542	310.760	13.910	21.905	12.544
Pdensi_DN15403_c0_g1d54328	MC_2_2	MC_2_4	4.32166180100596	1054.51210656408	529.416884182543	-7.95823273051791	0.689547456303454	-11.5412400666092	8.17382629552236e-31	4.44433949373237e-28	0.114	0.274	0.085	0.107	0.204	0.122	0.155	0.177	0.066	0.066	0.179	0.134	0.157	0.326	0.032	0.103	0.219	0.142	0.097	6.159	0.405	54.142	20.966	22.863	0.000	0.382	0.442
Pdensi_DN41060_c0_g1d442982	MC_2_2	MC_2_4	3132.1461536669	7.85446517457313	1570.00030942074	8.59464369879442	0.744936156195596	11.5374232104499	8.5446647394375e-31	4.60130196218709e-28	55.007	193.595	103.398	91.787	101.009	31.676	181.621	87.551	116.488	161.778	128.303	94.599	45.682	95.395	31.309	174.452	102.182	55.722	36.440	2.767	32.981	0.240	0.389	0.107	0.000	0.119	0.063
Pdensi_DN42252_c0_g1d320449	MC_2_2	MC_2_4	6.9558641345739	10559.4409815986	5283.19842286657	-10.5774119709068	0.91694611668185	-11.5354782341882	8.74001018135824e-31	4.66167171615987e-28	0.000	0.000	0.000	0.000	0.117	0.000	0.107	0.101	0.114	0.000	0.000	0.000	0.000	0.112	0.000	0.087	0.525	0.119	0.323	1.908	0.138	140.772	496.267	280.890	0.000	0.000	0.000
Pdensi_DN13918_c0_g1	MC_2_2	MC_2_4	239.411095305107	3978.51056114569	2108.9608282254	-4.05508658665193	0.353356825578648	-11.4758971473423	1.74359769330344e-30	9.21211747318546e-28	29.438	37.893	13.316	7.508	18.123	34.241	7.215	17.742	7.085	20.960	11.203	5.990	23.638	41.033	24.048	7.548	9.354	8.454	11.551	23.091	9.702	119.175	112.750	121.010	2.871	4.919	5.770
Pdensi_GG_122874_c0_g1	MC_2_2	MC_2_4	15.0585336025726	1700.51422435287	857.786378977723	-6.84415656196095	0.597771391212999	-11.4494548627909	2.3662890557758e-30	1.23852011476325e-27	0.000	0.073	0.081	1.105	8.006	19.288	2.363	4.914	0.903	1.157	1.011	0.822	2.425	11.222	6.149	0.222	0.632	0.736	8.220	2.950	98.820	52.654	43.912	54.202	0.000	0.000	0.000
Pdensi_DN34348_c0_g1d506925	MC_2_2	MC_2_4	0	3477.67819328407	1738.83909664203	-14.6314264717832	1.28008553625517	-11.4300381165048	2.95978872607117e-30	1.53481488717491e-27	0.000	0.000	0.297	0.000	0.000	0.000	0.000	0.000	0.000	0.000	0.000	0.000	0.000	0.000	0.000	0.000	0.000	0.000	0.597	0.000	0.000	106.874	108.539	94.958	0.000	0.000	0.000
Pdensi_DN26806_c0_g1d140369	MC_2_2	MC_2_4	0.498713806256178	3409.70077456841	1705.09974418733	-12.7893925847611	1.11928452528195	-11.4263998973268	3.0864140355197e-30	1.585793868305e-27	0.000	0.000	0.000	0.202	0.064	1.085	0.234	0.056	0.431	0.042	0.068	0.062	0.218	0.186	0.718	0.016	0.000	0.051	7.728	0.106	1.257	120.223	103.593	83.862	0.251	0.160	0.043
Pdensi_DN41403_c0_g1d35652	MC_2_2	MC_2_4	13.1669879281425	3550.72826309567	1781.94762551191	-8.07626237951555	0.709002097931777	-11.3910274780212	4.63491695936303e-30	2.35976263083788e-27	3.234	0.038	0.495	2.050	0.171	0.497	2.059	0.184	0.830	1.328	0.403	0.924	13.087	0.082	0.439	0.545	0.234	0.621	2.133	1.857	0.406	111.397	173.091	40.412	0.877	0.358	0.468
Pdensi_DN20377_c0_g1d16768	MC_2_2	MC_2_4	1723.94328656581	1.93577604205834	862.939531303934	9.60769831750071	0.844661744167058	11.3746104684487	5.59521038939485e-30	2.82301047430333e-27	22.922	25.507	43.541	17.394	10.061	12.814	47.046	88.408	156.343	79.706	92.784	101.501	17.095	5.896	9.100	78.691	64.012	39.866	33.669	4.085	21.325	0.077	0.085	0.000	0.054	0.000	0.000
Pdensi_DN85610_c0_g1	MC_2_2	MC_2_4	0	16467.5693563723	8233.78467818615	-16.874925042843	1.48658280637942	-11.351486759047	7.29122379291903e-30	3.64587229730926e-27	0.000	0.000	0.000	0.000	0.000	0.401	0.000	0.000	0.000	0.000	0.000	0.000	0.410	0.000	0.000	0.000	0.000	0.000	0.000	0.000	0.000	860.808	577.310	124.837	0.000	0.000	0.000
Pdensi_DN19693_c2_g2	MC_2_2	MC_2_4	171.463771406126	3813.82625674003	1992.64501407308	-4.47493106084896	0.39455753213502	-11.3416439844256	8.15970141768803e-30	4.04403467430266e-27	17.486	10.927	13.241	12.707	32.623	51.379	11.770	20.104	14.729	8.558	17.306	17.514	20.130	24.657	35.801	5.658	7.596	4.817	3.079	5.412	3.846	137.939	103.957	101.671	1.904	2.191	3.493
Pdensi_DN24896_c0_g1	MC_2_2	MC_2_4	210.184797764929	3456.30467196846	1833.24473486669	-4.04073769337862	0.356365901705553	-11.3387326734679	8.43572168960871e-30	4.1441592763583e-27	19.495	9.890	8.108	8.906	10.468	8.256	7.139	10.245	8.289	9.859	11.198	11.422	15.512	9.760	9.305	7.041	6.655	8.706	10.973	28.743	13.067	142.317	96.676	76.841	120.875	146.547	183.178
Pdensi_GG_93761_c0_g1	MC_2_2	MC_2_4	15.3022717137582	2611.3212013474	1313.31173653058	-7.3972672737702	0.653563768103042	-11.3183558128393	1.06449665847092e-29	5.18400616182657e-27	0.972	0.584	0.216	1.369	0.654	3.185	3.840	1.469	1.787	3.304	1.639	1.401	1.444	1.621	1.328	0.775	0.585	0.265	0.480	1.629	0.619	51.307	69.096	104.167	3.414	14.923	19.374
Pdensi_DN19603_c0_g1d218830	MC_2_2	MC_2_4	60.6992609564761	2300.86208031414	1180.78067063531	-5.24140517045229	0.463444798459471	-11.3096644689403	1.17538135639318e-29	5.67466012788307e-27	8.291	2.627	1.948	7.075	6.526	10.258	6.607	3.862	5.048	3.969	3.752	3.422	6.359	6.014	6.846	2.404	2.087	1.947	5.875	35.122	23.771	58.398	57.566	84.718	12.683	25.241	21.688
Pdensi_DN10183_c0_g1d266581	MC_2_2	MC_2_4	35.9764012692846	9249.33462064727	4642.65551095828	-8.00499644730569	0.709677412918256	-11.2797678235079	1.65181350464816e-29	7.90668064224919e-27	1.064	0.345	0.319	6.741	5.411	8.830	7.327	6.902	5.279	2.253	3.632	3.137	2.844	2.333	3.210	1.145	1.844	0.784	5.080	31.230	5.636	133.953	458.485	217.022	0.160	0.000	0.000
Pdensi_DN38567_c0_g1	MC_2_2	MC_2_4	21.3524350930632	1174.63139975095	597.991917422007	-5.78693706416703	0.513214339359562	-11.2758678399137	1.7266751093624e-29	8.19497566311285e-27	0.000	0.408	0.126	0.796	1.066	3.430	1.117	3.685	1.041	1.480	1.747	2.222	0.420	2.465	1.262	0.563	1.086	0.615	3.062	2.185	1.260	41.718	39.542	25.276	0.000	0.282	0.000
Pdensi_DN24936_c1_g6	MC_2_2	MC_2_4	9.75447938221956	6108.56868857443	3059.16158397833	-9.26986109841238	0.822264630881792	-11.2735739204439	1.77227021810968e-29	8.34069086512728e-27	1.541	1.392	0.915	1.397	0.775	0.145	0.535	0.162	0.312	0.365	0.205	0.132	0.634	0.829	0.150	0.562	0.271	0.196	0.249	0.311	0.064	406.678	124.500	58.993	0.000	0.050	0.027
Pdensi_DN7585_c0_g1d207735	MC_2_2	MC_2_4	19.2228097244459	1898.35606620523	958.789437964836	-6.63123020620024	0.590412052116117	-11.2315292047868	2.85494139147272e-29	1.33240114740032e-26	1.228	0.560	0.425	1.452	3.465	5.815	2.140	1.717	2.209	0.820	1.006	1.401	1.608	2.651	4.353	0.508	0.851	0.658	14.038	1.677	11.227	43.442	42.139	78.208	0.148	0.881	1.136
Pdensi_DN17358_c0_g1d57237	MC_2_2	MC_2_4	6.44803941150531	8246.10307705407	4126.27555823279	-10.3561466469092	0.924804115282368	-11.198205626223	4.16075576856999e-29	1.92577657903301e-26	0.079	0.028	0.000	0.000	0.000	0.000	0.029	0.000	0.000	0.000	0.000	0.031	0.554	0.000	0.030	0.071	0.203	0.429	1.801	0.000	0.902	78.988	225.002	385.950	0.041	0.030	0.315
Pdensi_DN37386_c0_g2	MC_2_2	MC_2_4	22.3513751475598	32601.4281366113	16311.8897558794	-10.5182333036958	0.939738692381632	-11.1927213266475	4.42636344651362e-29	2.03191851195532e-26	2.135	1.090	0.414	2.672	3.554	38.841	7.630	4.048	10.291	3.279	2.525	8.836	1.933	5.403	24.549	0.282	0.946	1.141	1.756	19.148	6.170	333.645	481.533	1869.076	19.435	33.479	55.634
Pdensi_DN9861_c0_g1d172401	MC_2_2	MC_2_4	60.1972382744435	3237.20168090022	1648.69945958733	-5.75051284952658	0.513853532809845	-11.1909571158959	4.51533024996191e-29	2.05590695381193e-26	1.145	0.781	0.623	3.435	3.163	9.963	6.834	4.122	5.854	3.011	5.351	2.392	2.747	3.611	6.300	1.810	2.336	2.231	14.462	10.887	2.864	62.230	107.383	111.071	0.186	1.690	0.497
Pdensi_DN48630_c0_g1	MC_2_2	MC_2_4	7.26111509263475	1125.52265783153	566.391886462081	-7.29288884863495	0.654159037791373	-11.1484951324036	7.28276029224172e-29	3.28922344682827e-26	0.036	0.669	0.283	0.956	1.639	1.047	1.625	1.806	2.031	1.244	2.376	1.243	0.296	0.612	0.380	0.209	0.255	0.313	0.284	0.248	0.152	40.161	48.704	14.542	0.000	0.000	0.021
Pdensi_DN79500_c0_g1	MC_2_2	MC_2_4	11219.3262341904	22.6827126311688	5621.00447341077	8.92695911565456	0.801212385269776	11.1418136810863	7.8504116214476e-29	3.49498370048554e-26	338.859	355.763	357.742	401.984	459.618	285.718	388.905	424.662	529.511	286.853	413.636	344.493	225.691	315.240	196.994	554.908	365.037	271.641	212.532	91.976	212.692	1.619	0.216	0.356	0.000	0.199	0.000
Pdensi_DN12890_c0_g1	MC_2_2	MC_2_4	10.7721118713916	1586.85959892427	798.815855397831	-7.22354591893607	0.64833605552695	-11.1416692891852	7.86315167240157e-29	3.49498370048554e-26	0.799	0.747	1.451	0.436	0.208	1.606	0.304	0.289	1.299	0.284	0.307	0.534	0.771	1.037	1.989	0.314	0.229	0.651	0.551	0.847	0.894	82.596	37.259	28.462	0.000	0.195	0.083
Pdensi_DN26666_c1_g1	MC_2_2	MC_2_4	86.3878399362807	6023.92489299027	3055.15636646327	-6.11804378121974	0.549889346916058	-11.1259543679679	9.37966485305015e-29	4.13621063330882e-26	28.883	11.950	10.645	13.930	10.566	16.226	10.034	7.451	14.662	7.131	7.587	7.456	20.183	13.426	10.211	4.785	2.842	1.538	6.161	3.278	3.995	206.941	185.452	150.219	1.705	0.781	1.189
Pdensi_DN34938_c0_g1d375074	MC_2_2	MC_2_4	1.88919613320815	1743.08478456934	872.486990351275	-9.83815169264739	0.884425075509593	-11.1237819517711	9.61096002602619e-29	4.20509535388727e-26	0.062	0.066	0.049	0.232	0.458	1.056	0.738	0.256	0.504	0.158	0.311	0.249	0.835	0.609	0.584	0.067	0.041	0.078	0.212	0.932	0.247	110.232	32.217	24.125	0.077	0.235	0.044
Pdensi_DN32985_c1_g2	MC_2_2	MC_2_4	23.0903134475291	4823.35903679014	2423.22467511883	-7.71142576833351	0.69422783431726	-11.1079178724047	1.1480521113744e-28	4.98414809654354e-26	0.198	0.107	0.197	3.555	8.394	19.996	5.238	3.881	4.701	3.641	1.396	2.699	3.207	6.739	11.214	0.516	1.175	0.746	1.269	1.311	0.921	117.327	76.825	220.056	0.461	0.750	4.417
Pdensi_GG_16834_c0_g1	MC_2_2	MC_2_4	16.1072783190089	948.44866704347	482.27797268124	-5.87435878612862	0.53158824034225	-11.0505807697073	2.17801270454631e-28	9.38287873118548e-26	0.042	1.057	0.330	1.204	1.546	4.504	1.893	1.972	1.408	1.460	2.147	1.245	0.507	2.337	2.071	0.575	0.729	0.397	0.920	1.158	0.831	37.535	32.413	17.079	0.172	0.271	0.000
Pdensi_GG_64773_c0_g1	MC_2_2	MC_2_4	6.74350411000707	19942.2520679883	9974.49778604917	-11.5055430087745	1.04210932549859	-11.0406295455323	2.43322338675839e-28	1.0402308591757e-25	0.444	0.300	0.000	0.000	0.000	0.000	0.000	0.048	0.163	0.106	0.000	0.055	2.665	0.000	0.260	0.424	0.204	0.116	0.733	0.106	0.265	73.862	971.410	646.036	0.285	0.000	1.759
Pdensi_DN20044_c0_g1d488547	MC_2_2	MC_2_4	186.633482357507	20896.6268906173	10541.6301864874	-6.80690211267708	0.617133828578506	-11.0298638600901	2.74279929917514e-28	1.16369493902276e-25	3.782	2.051	1.186	7.177	12.081	27.176	18.312	9.932	12.112	12.021	17.896	12.523	7.608	9.551	13.913	7.333	4.566	8.072	13.080	45.730	11.901	321.206	589.783	869.054	2.095	5.843	6.010
Pdensi_DN25560_c0_g1d193354	MC_2_2	MC_2_4	178.006418934806	4328.64879994982	2253.32760944232	-4.60421750963412	0.417489151935973	-11.0283524452876	2.78927992513127e-28	1.1745175408049e-25	8.501	5.836	3.563	9.787	9.238	9.425	6.481	4.752	6.536	4.384	6.051	3.549	6.598	7.226	5.005	5.623	7.026	6.188	41.514	17.599	10.738	108.530	126.595	144.259	8.333	19.531	19.540
Pdensi_DN18117_c0_g1d216785	MC_2_2	MC_2_4	37.0996928502732	2597.80156399352	1317.4506284219	-6.13391314258125	0.556773049221096	-11.0169002453735	3.16780628633991e-28	1.32395390492672e-25	0.185	1.038	0.480	3.287	10.546	16.442	4.432	4.961	3.461	1.607	1.845	2.088	4.456	7.756	11.143	0.902	1.745	1.252	3.767	1.765	1.949	61.615	65.227	98.748	2.016	0.669	1.549
Pdensi_DN11823_c0_g1d388823	MC_2_2	MC_2_4	95.7327813428369	3486.22305562149	1790.97791848216	-5.18732765292373	0.471022115575321	-11.0129174011029	3.31105162208874e-28	1.37357137069228e-25	4.602	9.966	3.439	11.470	10.467	8.855	12.331	10.254	10.547	11.658	8.760	8.284	5.148	10.449	5.369	2.968	3.745	3.421	3.487	17.513	10.720	73.989	115.269	114.643	11.691	25.934	22.748
Pdensi_GG_83937_c0_g1	MC_2_2	MC_2_4	4.81561540715986	11087.8288510597	5546.32223323342	-11.121509089868	1.01018671801656	-11.0093598455783	3.44442351694431e-28	1.41839334296286e-25	0.275	0.074	0.000	0.087	0.083	0.000	0.076	0.000	0.162	0.161	0.000	0.081	0.766	0.079	0.000	0.372	0.075	0.085	5.475	0.160	0.099	75.144	511.161	358.850	0.210	0.000	0.579
Pdensi_GG_50191_c0_g1	MC_2_2	MC_2_4	191.577555537235	2841.577973872	1516.57776470462	-3.89228767905107	0.353583847625351	-11.0081037501895	3.49277608166656e-28	1.42780607063981e-25	12.387	15.078	12.086	21.001	15.872	13.730	14.762	11.166	11.378	14.661	10.382	13.453	12.136	12.602	10.027	5.903	6.942	7.501	8.655	17.534	8.478	115.148	74.825	68.709	2.033	1.969	2.034
Pdensi_DN26423_c0_g1d499916	MC_2_2	MC_2_4	0.537406375895244	5663.73795093774	2832.13767865682	-13.4791621615088	1.22613958655133	-10.9931710136043	4.12185111451561e-28	1.67275470882125e-25	0.000	0.000	0.000	0.047	0.045	6.484	0.170	0.000	0.187	0.044	0.047	0.133	0.084	0.216	2.175	0.000	0.041	0.000	0.107	0.000	0.224	166.587	105.066	223.451	0.060	2.459	0.237
Pdensi_DN24262_c0_g1d192184	MC_2_2	MC_2_4	0	17201.675760399	8600.83788019952	-16.9378382355896	1.54087464682929	-10.9923531225873	4.15938182207759e-28	1.67584186736427e-25	0.075	0.000	0.000	0.000	0.000	0.000	0.000	0.078	0.000	0.000	0.000	0.000	0.249	0.086	0.000	0.000	0.000	0.000	1.834	0.173	0.747	1232.622	281.914	160.281	0.113	0.167	0.000
Pdensi_DN27698_c0_g1d561255	MC_2_2	MC_2_4	46.1352340674871	1167.45307422829	606.794154147891	-4.66935585121521	0.426353640737164	-10.9518376414985	6.51130462609894e-28	2.60470788771461e-25	0.000	0.360	0.334	0.000	0.000	0.718	0.367	0.349	0.397	0.393	0.836	1.147	0.332	0.000	0.368	1.192	1.780	1.925	2.582	4.999	0.939	36.419	40.172	28.153	0.000	0.374	0.000
Pdensi_DN23030_c0_g1d223609	MC_2_2	MC_2_4	75.3890906962828	2699.46980807832	1387.4294493873	-5.16032055700564	0.474050105854344	-10.8856015287785	1.35004354696265e-27	5.36225807121249e-25	2.144	2.347	1.774	4.517	5.070	8.719	5.360	3.605	4.386	4.805	3.864	4.108	3.612	4.684	5.681	2.830	2.826	2.330	11.885	12.609	10.106	63.464	71.832	99.432	1.764	2.900	1.958
Pdensi_GG_7186_c0_g1	MC_2_2	MC_2_4	4523.29970235515	0	2261.64985117757	14.3091391763206	1.31608512926522	10.8725027417561	1.55865572787879e-27	6.14725037916364e-25	42.784	17.178	77.578	25.419	10.355	4.615	1.570	2.731	2.535	1.118	6.860	4.453	11.018	3.821	0.525	120.659	199.877	157.124	74.820	0.274	8.161	0.000	0.000	0.000	0.000	0.266	0.286
Pdensi_DN26298_c0_g1d76620	MC_2_2	MC_2_4	0.643065467711811	2578.53349682986	1289.58828114879	-12.3323925630846	1.13640336334872	-10.852126067934	1.94839693873518e-27	7.6306309200647e-25	0.100	0.000	0.050	0.126	0.000	0.000	0.110	0.000	0.059	0.059	0.000	0.000	0.167	0.000	0.056	0.000	0.000	0.062	0.283	0.692	0.394	80.547	81.611	68.396	0.000	0.000	0.000
Pdensi_DN18651_c0_g1d532296	MC_2_2	MC_2_4	0.590235921803527	4310.75473495243	2155.67248543712	-13.067772180511	1.20432588035858	-10.8506944786574	1.97915797638651e-27	7.69727522982987e-25	0.018	0.000	0.000	0.000	0.000	0.076	0.000	0.018	0.000	0.021	0.045	0.021	0.060	0.020	0.020	0.000	0.039	0.022	0.000	0.000	0.025	76.825	155.770	141.243	0.000	0.040	0.042
Pdensi_DN25559_c0_g1d429259	MC_2_2	MC_2_4	1.67918564986323	2072.39771407293	1037.0384498614	-10.3785694991667	0.959717886295926	-10.8141878434956	2.94893018211303e-27	1.13897852357971e-24	0.031	0.049	0.106	0.095	0.219	0.098	0.149	0.174	0.178	0.036	0.038	0.036	0.034	0.088	0.052	0.028	0.051	0.115	0.070	0.301	0.807	128.994	40.935	27.964	0.048	0.068	0.055
Pdensi_GG_24905_c0_g1	MC_2_2	MC_2_4	1966.40784914273	27.9762512970445	997.192050219886	6.09900853121774	0.564224202363234	10.8095478812717	3.10195085192319e-27	1.1898743528158e-24	43.272	73.149	67.505	37.345	25.034	27.435	34.178	24.248	26.713	32.627	23.195	26.583	31.772	36.996	29.934	77.014	70.154	61.490	17.774	7.556	10.865	1.328	0.995	0.287	2.444	1.998	1.543
Pdensi_DN11777_c0_g1	MC_2_2	MC_2_4	30.6399271213791	1403.72052793691	717.180227529144	-5.51866388890671	0.515562350019164	-10.7041638876492	9.73050879713135e-27	3.70016226253783e-24	0.455	1.103	1.295	1.532	1.324	0.973	1.569	1.023	1.197	1.912	1.668	1.543	1.029	1.653	1.021	0.930	1.439	0.843	5.267	2.750	3.131	64.278	38.997	26.541	0.000	0.044	0.000
Pdensi_DN34285_c0_g1d313399	MC_2_2	MC_2_4	1.92788870284721	6888.48827260886	3445.20808065586	-11.7986503762855	1.10229540335978	-10.70371004027	9.7783018151489e-27	3.70016226253783e-24	0.071	0.038	0.000	0.000	0.000	0.000	0.000	0.000	0.000	0.000	0.000	0.000	0.078	0.041	0.040	0.064	0.117	0.044	0.000	0.000	0.051	28.898	282.351	267.447	0.000	0.040	0.085
Pdensi_DN35431_c0_g1d238732	MC_2_2	MC_2_4	36.2871670203062	7564.55986039433	3800.42351370732	-7.69340428843965	0.718812842205007	-10.7029310506468	9.86087757112065e-27	3.7063663590137e-24	3.622	1.227	1.323	3.209	1.410	5.300	4.516	3.025	4.816	4.038	3.237	1.969	2.101	2.593	1.644	2.222	1.161	0.445	2.776	2.803	1.784	184.994	176.150	295.365	25.211	26.252	23.291
Pdensi_DN11359_c0_g1d210550	MC_2_2	MC_2_4	263.385920651702	5075.72754822193	2669.55673443682	-4.26639889122943	0.398709521275888	-10.700519209014	1.01209509754371e-26	3.77875825618918e-24	16.385	13.664	15.009	18.356	20.897	26.639	20.695	20.259	21.692	17.076	19.915	17.751	17.849	21.048	19.870	12.217	8.690	7.091	12.620	15.599	14.341	174.195	136.699	143.903	43.633	55.741	68.369
Pdensi_DN23775_c1_g3	MC_2_2	MC_2_4	453.930762057364	17045.4558351021	8749.69329857975	-5.23022250029578	0.489032973363896	-10.695030366396	1.07384473959526e-26	3.98275501962203e-24	18.452	24.389	13.648	36.171	70.300	48.873	43.936	43.431	25.752	28.569	30.876	18.438	34.539	68.858	35.927	17.819	20.100	9.944	17.695	25.270	14.501	454.013	607.690	451.728	5.098	11.919	7.301
Pdensi_DN19807_c0_g1	MC_2_2	MC_2_4	1422.64995203209	16415.5755437227	8919.11274787741	-3.52828496833736	0.330227867108265	-10.6843949883267	1.20431721372591e-26	4.43727508141485e-24	39.525	86.906	52.634	117.072	199.215	244.521	108.087	143.454	112.885	117.829	113.451	90.993	74.799	193.923	123.970	52.215	53.081	45.524	69.074	79.211	72.328	479.819	541.660	441.147	67.520	115.765	83.690
Pdensi_DN23468_c0_g1d129797	MC_2_2	MC_2_4	3.12946364001006	1761.09798993209	882.113726786049	-9.06621281443374	0.850617393893987	-10.658391045744	1.59329919356055e-26	5.83209987164476e-24	0.734	0.840	2.375	0.346	0.552	0.347	0.504	0.430	0.161	0.268	0.521	0.163	0.204	0.633	0.257	0.207	0.050	0.057	0.207	0.480	0.459	60.468	81.982	19.515	0.000	0.051	0.110
Pdensi_DN36948_c0_g1d439380	MC_2_2	MC_2_4	5.42019304692868	47478.273881944	23741.8470374954	-13.1191163172374	1.23268846794057	-10.6426860138923	1.88612325084464e-26	6.85911990521448e-24	0.439	0.079	0.000	0.000	0.000	0.000	0.000	0.000	0.172	0.000	0.093	0.346	1.631	0.084	0.246	0.132	0.000	0.453	0.000	0.170	0.000	341.585	2620.931	1140.950	0.000	0.000	0.528
Pdensi_GG_115732_c0_g1	MC_2_2	MC_2_4	3.6668700159053	6032.17488901087	3017.92087951339	-10.6468439196249	1.0036903145244	-10.607698176972	2.74426430991701e-26	9.91546957500594e-24	0.615	2.087	0.565	0.238	0.455	1.888	0.675	0.492	0.775	0.332	0.537	0.447	2.521	1.956	1.378	0.213	0.104	0.059	0.213	0.055	0.068	32.294	321.042	163.899	0.218	0.053	0.113
Pdensi_DN18170_c0_g2	MC_2_2	MC_2_4	16.0276872625465	2127.30072285489	1071.66420505872	-7.06914067743214	0.667151103778138	-10.5960113644404	3.10961355258073e-26	1.11635126537648e-23	0.501	0.382	0.158	2.049	1.335	3.880	2.452	0.706	0.575	0.578	1.032	0.377	2.015	4.920	3.389	0.226	0.803	0.656	1.010	1.029	0.357	45.968	64.867	74.175	0.247	5.071	0.790
Pdensi_GG_114438_c1_g1	MC_2_2	MC_2_4	37.561082904837	1507.19440922693	772.377746065885	-5.32701194535814	0.502910250717053	-10.5923709802352	3.23297620567236e-26	1.15324585619411e-23	2.052	1.661	1.949	3.363	3.732	7.588	3.312	3.123	3.909	2.378	2.788	3.427	2.697	4.528	7.491	1.388	1.075	1.558	21.670	7.981	18.614	64.141	26.493	45.712	4.766	9.881	5.804
Pdensi_DN22212_c0_g1d190376	MC_2_2	MC_2_4	2189.73248914057	18.3456455750606	1104.03906735782	6.87270262726018	0.648965909476949	10.5902367549621	3.30754238678653e-26	1.1723772394278e-23	87.662	73.730	84.137	80.997	78.974	101.643	94.319	81.907	111.493	77.270	92.434	81.339	69.907	79.142	73.852	115.163	66.128	51.618	61.197	13.453	55.733	0.533	0.893	0.252	5.819	3.163	4.621
Pdensi_DN39716_c2_g1	MC_2_2	MC_2_4	22.6666352393292	2002.97218559051	1012.81941041492	-6.4619796668496	0.611091149460845	-10.5744939565086	3.91284083978934e-26	1.37820590183372e-23	1.349	1.318	0.701	1.290	1.212	1.838	1.452	1.163	1.114	1.333	1.021	0.801	1.091	1.537	1.096	0.835	0.946	0.608	1.352	1.711	1.270	113.633	37.111	37.553	1.139	4.076	2.705
Pdensi_DN11262_c0_g1d210459	MC_2_2	MC_2_4	8157.54000070751	250.763809382599	4204.15190504506	5.0259382222727	0.475732774874403	10.56462469629	4.34703989215035e-26	1.52157263824993e-23	149.831	173.007	361.684	377.856	390.851	307.854	329.258	173.013	463.206	189.242	123.284	264.398	119.396	177.176	191.094	181.929	294.758	390.560	176.812	59.892	296.541	7.124	7.276	7.758	0.044	0.063	0.068
Pdensi_DN39018_c1_g1	MC_2_2	MC_2_4	6.669571470543	23158.0369338028	11582.3532526367	-11.7526341740721	1.1132324780764	-10.5572146029911	4.70413603269824e-26	1.63633810170952e-23	0.226	1.132	0.404	2.635	1.694	7.662	2.650	1.996	1.070	1.562	1.043	0.695	0.484	0.828	0.728	0.259	0.333	0.095	1.753	1.100	0.108	55.563	620.311	1220.281	24.416	23.037	28.678
Pdensi_DN41308_c0_g1d319738	MC_2_2	MC_2_4	0.321532733855905	3346.39437760373	1673.3579551688	-13.6140591247805	1.29295981516677	-10.5293752869067	6.3252858355978e-26	2.18667474035073e-23	0.201	0.000	0.000	0.000	0.000	0.000	0.000	0.000	0.000	0.000	0.000	0.000	0.045	0.000	0.045	0.000	0.000	0.050	0.499	1.492	0.746	144.539	81.958	79.530	0.000	0.000	0.000
Pdensi_DN24604_c1_g1	MC_2_2	MC_2_4	41.4266465700905	1697.67336142395	869.550003997019	-5.3631703210447	0.510806366948403	-10.499419482738	8.6912965520835e-26	2.98618019695021e-23	0.309	0.334	0.308	1.823	0.622	2.020	2.055	1.507	2.461	1.089	1.708	1.456	4.629	1.425	4.108	1.291	1.004	2.146	13.328	4.456	3.090	75.857	36.819	42.653	6.398	3.811	1.114
Pdensi_DN26318_c8_g1	MC_2_2	MC_2_4	62.9297852168077	1588.07846370568	825.504124461242	-4.65301649909086	0.443626767765219	-10.4885837311633	9.74785377654066e-26	3.32877318842307e-23	1.070	1.227	1.099	1.431	1.653	1.675	4.327	7.728	10.780	9.744	9.114	8.135	1.424	1.392	0.520	2.704	2.155	1.825	10.041	4.504	3.700	66.934	33.859	43.448	38.561	31.459	57.456
Pdensi_DN22129_c0_g1	MC_2_2	MC_2_4	78.1916685659672	4410.51595656321	2244.35381256459	-5.81747781424676	0.556011526375659	-10.4628726892908	1.27917514950102e-25	4.34175303470637e-23	1.121	0.168	0.188	6.151	18.079	6.520	12.573	9.589	6.816	6.361	6.481	2.986	6.710	13.288	4.984	2.243	4.360	1.579	7.335	16.800	2.860	161.122	130.733	107.122	0.000	0.085	0.141
Pdensi_DN31804_c0_g1	MC_2_2	MC_2_4	0	5185.53060966751	2592.76530483375	-15.2079315475723	1.45447236514199	-10.4559783410444	1.37571554969409e-25	4.64129961717276e-23	0.115	0.000	0.000	0.291	0.000	0.126	0.128	0.120	0.000	0.000	0.000	0.000	0.000	0.000	0.000	0.000	0.000	0.000	0.255	0.533	0.000	330.193	95.077	70.803	0.000	0.000	0.000
Pdensi_DN6203_c0_g1d328916	MC_2_2	MC_2_4	0	2278.80224697159	1139.4011234858	-14.0218858203996	1.34390936921226	-10.4336543383268	1.74062445935512e-25	5.83724145040264e-23	0.000	0.000	0.000	0.000	0.000	0.000	0.000	0.309	0.000	0.000	0.000	0.000	0.000	0.170	0.000	0.000	0.000	0.000	0.489	17.088	1.057	96.099	78.267	36.170	0.000	0.000	0.000
Pdensi_DN15400_c0_g2	MC_2_2	MC_2_4	8.84747092666241	583.237211251605	296.042341089134	-6.03854356284519	0.579544819422525	-10.4194591349504	2.02099205498565e-25	6.73712137187003e-23	0.075	0.323	0.149	0.868	0.247	0.121	0.510	0.369	0.459	1.291	2.271	1.267	0.229	0.280	0.148	0.306	0.373	0.236	0.877	0.283	0.617	14.102	24.292	13.472	0.000	0.000	0.045
Pdensi_DN17804_c1_g1	MC_2_2	MC_2_4	19.0525947693321	874.270393075793	446.661493922562	-5.51996480825166	0.529847816065961	-10.41801936495	2.05181516892713e-25	6.79939980595236e-23	1.949	2.213	1.217	1.161	0.876	1.524	0.682	0.800	0.812	0.696	0.621	0.602	2.064	1.470	1.847	0.638	0.829	0.569	0.793	0.901	0.775	42.550	18.572	19.668	0.323	0.494	0.348
Pdensi_DN15140_c0_g1d214056	MC_2_2	MC_2_4	8.13178051977475	2554.56518096959	1281.34848074468	-8.32205628418799	0.798931054448517	-10.4164886792797	2.0850956667225e-25	6.86904104230157e-23	0.034	0.036	0.067	0.883	1.207	0.901	2.456	1.254	1.097	0.392	0.381	0.317	1.154	1.848	0.904	0.091	0.406	0.335	0.684	25.707	2.348	150.647	56.941	35.106	0.518	0.038	0.040
Pdensi_DN38059_c0_g1	MC_2_2	MC_2_4	342.514936967416	15861.1493716824	8101.83215432491	-5.53317025953242	0.533542004175125	-10.3706366438513	3.37270196626136e-25	1.10458947905556e-22	12.873	9.764	4.540	49.904	34.282	27.209	50.556	43.113	27.116	38.666	37.183	21.648	12.066	16.700	12.524	9.966	17.199	8.803	51.710	161.860	47.841	430.241	379.548	578.228	7.285	8.520	5.857
Pdensi_DN24850_c0_g1d192691	MC_2_2	MC_2_4	347.981629472302	4010.84261451458	2179.41212199344	-3.52653612764226	0.340092328416326	-10.369349241319	3.41844745419363e-25	1.11306239084105e-22	19.101	20.874	23.298	17.532	17.526	17.135	12.777	13.351	16.460	12.638	11.443	14.502	14.321	15.968	15.793	13.812	10.376	12.907	7.434	6.809	8.369	131.692	138.424	91.477	6.417	9.630	12.533
Pdensi_DN17749_c0_g1d216433	MC_2_2	MC_2_4	37.9696829346665	7903.40283053577	3970.68625673522	-7.70036862522213	0.743233908196985	-10.3606260967055	3.74502535170879e-25	1.21234913177514e-22	0.225	0.000	0.045	7.524	17.694	30.011	11.599	10.807	5.042	3.126	3.179	3.225	6.439	14.126	17.205	1.019	2.509	0.424	2.384	1.594	0.772	278.988	274.775	163.677	0.035	0.050	0.000
Pdensi_DN26864_c0_g1d500265	MC_2_2	MC_2_4	127.585273258363	6414.21137997333	3270.89832661585	-5.65181874629419	0.548503719814137	-10.3040663939514	6.75443157782624e-25	2.17399532232518e-22	4.247	8.931	6.186	12.894	20.995	33.976	18.911	15.166	17.690	11.979	12.194	10.654	12.132	16.406	21.545	3.662	6.367	3.400	8.044	9.879	21.826	175.266	142.696	242.379	42.440	20.322	34.594
Pdensi_DN25952_c2_g1	MC_2_2	MC_2_4	6.10278818351717	14200.4576311552	7103.28020966936	-11.1955849837062	1.08743950817993	-10.2953634657293	7.39398062195724e-25	2.36624280429768e-22	0.102	0.220	0.000	0.129	0.246	0.000	0.169	0.266	0.060	0.000	0.000	0.000	0.626	0.235	0.115	0.046	0.505	0.064	0.115	1.249	0.146	219.472	801.699	236.606	0.078	0.115	0.368
Pdensi_DN39788_c0_g3	MC_2_2	MC_2_4	506.415780362002	9872.15012458719	5189.28295247459	-4.28501138360583	0.416391019399943	-10.2908352581209	7.75011373942232e-25	2.46612141967391e-22	15.767	31.209	26.520	25.039	29.919	28.343	28.395	36.167	33.881	43.337	40.726	37.195	24.478	30.610	30.038	17.882	17.191	18.778	17.601	22.423	22.519	233.931	386.501	253.238	6.015	7.027	5.981
Pdensi_DN10101_c0_g1d333969	MC_2_2	MC_2_4	10.5664521047569	2064.51121039508	1037.53883124992	-7.5937811811278	0.738590642821104	-10.2814478560448	8.54344057132372e-25	2.70320251839782e-22	0.687	0.035	0.130	0.205	0.000	0.140	0.122	0.237	0.043	0.130	0.235	0.309	0.109	0.168	0.000	0.503	0.405	0.204	1.260	1.290	0.934	27.289	97.888	54.354	1.262	0.206	0.708
Pdensi_DN16818_c0_g1d349161	MC_2_2	MC_2_4	0	1599.2548243849	799.627412192449	-13.5108560916857	1.31477246784886	-10.2761933506192	9.02208870938899e-25	2.83861267461023e-22	0.000	0.000	0.000	0.000	0.000	0.000	0.000	0.000	0.000	0.038	0.000	0.000	0.000	0.000	0.000	0.000	0.000	0.000	0.110	23.607	0.000	45.873	61.601	35.867	0.000	0.000	0.000
Pdensi_DN31756_c0_g1d235130	MC_2_2	MC_2_4	33.7974599722315	1462.95842086571	748.37794041897	-5.42807813042082	0.528317480350001	-10.2742732018347	9.20355052926179e-25	2.87952873654065e-22	4.492	5.218	4.830	2.835	5.861	13.169	2.123	2.694	3.447	1.517	0.404	1.508	5.674	5.921	5.331	1.438	1.375	0.781	2.135	10.391	4.617	34.058	43.276	50.331	3.300	9.021	8.180
Pdensi_DN11428_c0_g1d49867	MC_2_2	MC_2_4	33.9172560403173	1036.12765675155	535.022456395935	-4.92457339372459	0.479571629947116	-10.268692070604	9.75177526960668e-25	3.03410234555029e-22	0.784	0.977	1.026	2.021	4.857	7.734	5.244	6.004	6.419	5.595	5.777	6.633	2.474	4.788	3.842	1.452	1.223	0.926	0.653	1.774	3.539	27.957	26.861	36.034	0.191	0.971	0.940
Pdensi_DN21593_c1_g4	MC_2_2	MC_2_4	1.67918564986323	9576.3001766793	4788.98968116458	-12.5490156826462	1.22579095049883	-10.2374843586008	1.34693021451664e-24	4.16759556540276e-22	0.037	0.020	0.184	0.905	0.155	1.508	1.957	0.307	0.519	0.216	0.140	0.110	0.226	0.340	1.438	0.017	0.061	0.116	0.169	0.301	0.424	24.732	422.232	357.349	0.087	0.042	0.155
Pdensi_DN20993_c1_g1	MC_2_2	MC_2_4	0.643065467711811	2158.52919647735	1079.58613097253	-12.0575572373959	1.17874252633414	-10.2291696176388	1.467724499832e-24	4.51639796091161e-22	0.000	0.117	0.054	0.069	0.526	7.848	0.121	0.795	0.000	0.128	0.000	0.064	1.244	1.993	0.606	0.000	0.000	0.067	0.000	0.882	0.000	56.240	84.159	51.801	0.000	0.000	0.000
Pdensi_DN24466_c0_g3	MC_2_2	MC_2_4	4.70995631534329	3011.32419334208	1508.01707482871	-9.25226838196507	0.905845954921834	-10.2139534119391	1.7172222975209e-24	5.25526325411805e-22	1.923	5.423	1.779	4.789	31.888	2.762	1.928	1.299	0.451	0.696	0.490	0.142	13.824	14.345	2.712	0.367	0.150	0.014	0.050	0.726	0.064	110.545	102.439	61.120	0.023	0.000	0.000
Pdensi_DN20723_c1_g1	MC_2_2	MC_2_4	2152.76855976671	38954.4376827723	20553.6031212695	-4.17729712896326	0.40932842003346	-10.2052457745831	1.87844966338427e-24	5.71742907327024e-22	93.037	98.184	73.600	167.260	203.949	187.451	168.770	138.505	128.271	123.360	129.818	96.057	125.397	185.459	152.067	96.116	77.650	54.407	94.749	121.061	102.212	1218.196	1097.351	1152.029	235.098	380.624	293.985
Pdensi_DN91978_c0_g1	MC_2_2	MC_2_4	2.70944267332023	792.375631056676	397.542536864998	-8.21049122287581	0.805143575252322	-10.1975492014611	2.03338767122361e-24	6.15555908860579e-22	0.153	0.110	0.101	0.128	0.245	0.000	0.056	0.159	0.119	0.179	0.129	0.060	0.170	0.176	0.000	0.092	0.056	0.127	0.115	0.533	0.000	12.067	33.904	22.874	0.000	0.000	0.000
Pdensi_DN13837_c0_g1	MC_2_2	MC_2_4	295.968188601529	20999.2707845354	10647.6194865685	-6.14987615655556	0.603541399111314	-10.1896508932295	2.20554796493607e-24	6.64083377571397e-22	7.119	6.835	3.278	10.026	19.982	45.392	8.905	11.137	7.199	13.274	9.680	9.229	14.362	27.507	22.206	4.455	14.578	12.141	23.589	15.831	12.923	713.641	754.837	434.068	3.472	7.525	2.963
Pdensi_DN36260_c0_g1d239483	MC_2_2	MC_2_4	5.2017040043129	1021.01781117567	513.109757589992	-7.5906486431051	0.747344469058322	-10.1568272160622	3.08967541629228e-24	9.24024446681491e-22	0.659	0.573	0.429	0.383	0.367	1.262	0.678	0.341	0.595	0.251	0.272	0.404	0.252	0.508	0.818	0.257	0.176	0.143	0.195	1.094	1.136	13.660	36.147	37.562	0.957	1.643	1.659
Pdensi_DN28769_c0_g1d308611	MC_2_2	MC_2_4	1.77181072400273	11690.4025999166	5846.0872053203	-12.5540345615975	1.23606602721049	-10.1564433333137	3.10186050953718e-24	9.24024446681491e-22	0.000	0.242	0.000	0.283	0.000	0.000	0.248	0.000	0.799	0.264	0.000	0.000	0.728	0.000	0.000	0.200	0.000	0.000	0.000	0.000	0.000	152.722	439.312	410.318	0.000	0.251	0.000
Pdensi_DN24754_c0_g1d498393	MC_2_2	MC_2_4	4.34276489456175	688.212796373958	346.27778063426	-7.25644622313926	0.715471594300933	-10.142186329884	3.58973936953462e-24	1.0637024531821e-21	0.475	0.616	0.000	0.000	0.000	0.000	0.755	0.000	0.000	0.558	0.240	0.000	0.317	0.548	0.212	0.256	0.103	0.117	0.000	0.441	0.136	16.479	31.435	13.583	0.000	0.107	0.000
Pdensi_DN18518_c0_g1d59209	MC_2_2	MC_2_4	343.375288088082	6632.48633387493	3487.93081098151	-4.27121866772275	0.421221322306833	-10.1400818086114	3.66792278804046e-24	1.08114919906009e-21	8.083	9.391	9.138	20.074	21.264	28.236	20.136	15.527	21.519	18.867	17.804	15.303	17.277	18.540	16.000	13.216	11.409	11.879	34.284	28.258	38.134	216.526	138.232	232.055	8.240	13.951	10.668
Pdensi_GG_71202_c0_g1	MC_2_2	MC_2_4	380.596649434078	13163.7556588207	6772.17615412739	-5.11100792994963	0.504473016374799	-10.1313802008241	4.00949466403637e-24	1.17564261342771e-21	14.413	22.559	26.272	36.537	34.471	51.882	43.618	32.169	25.039	36.515	23.456	20.020	41.162	43.336	36.753	19.176	12.008	9.250	47.379	37.717	21.489	308.006	442.318	404.995	11.729	18.599	9.050
Pdensi_GG_17691_c0_g1	MC_2_2	MC_2_4	5.39647455279645	6222.01656296308	3113.70651875794	-10.1826501032373	1.0052279753645	-10.1296923213314	4.07930998456453e-24	1.18988373112267e-21	0.104	0.112	0.104	0.921	1.257	2.380	1.153	0.217	0.613	0.366	0.262	0.122	1.503	1.797	3.944	0.093	0.338	0.127	0.346	0.602	0.000	35.742	162.534	315.717	0.000	0.000	0.000
Pdensi_GG_81961_c1_g1	MC_2_2	MC_2_4	4.31710634259976	4669.28581662544	2336.80146148402	-10.1163042314813	0.999045291847443	-10.1259715791004	4.23749140988064e-24	1.22961900994277e-21	0.094	0.000	0.140	0.185	0.178	1.144	0.626	0.416	0.858	0.227	0.948	1.419	0.645	0.777	0.640	0.090	0.052	0.310	0.997	0.989	1.190	337.159	81.530	37.136	24.214	30.404	25.799
Pdensi_DN19790_c1_g1	MC_2_2	MC_2_4	17.6266676308591	6441.1781301413	3229.40239888608	-8.50762326616757	0.840719492459745	-10.1194552314664	4.5292950462029e-24	1.30751876168839e-21	2.763	0.998	0.738	3.965	0.896	5.816	4.701	4.254	2.628	5.874	3.724	2.821	1.024	2.551	2.869	0.660	0.990	0.225	3.665	1.707	1.058	94.197	133.086	314.431	10.389	29.366	42.946
Pdensi_DN9772_c0_g1d385977	MC_2_2	MC_2_4	5.58192944277152	20890.1489063934	10447.8654179181	-11.8713028496769	1.17486682928859	-10.1043816658483	5.28277655511655e-24	1.51721342662947e-21	0.370	0.265	0.000	0.000	0.000	0.000	0.000	0.000	0.048	0.144	0.104	0.049	1.871	0.189	0.231	0.185	0.180	0.205	0.000	0.048	0.000	22.955	1122.043	626.057	0.063	0.184	1.084
Pdensi_DN27255_c0_g1d24590	MC_2_2	MC_2_4	38.0211041414541	5373.35819186514	2705.6896480033	-7.14343799474412	0.708182493974002	-10.0870016634531	6.30664765637514e-24	1.80202803748792e-21	2.579	2.392	1.832	2.531	1.810	4.900	2.612	2.471	2.864	2.840	2.190	2.525	2.527	2.729	3.554	1.428	1.015	1.636	1.901	2.272	2.138	356.668	75.757	82.407	2.404	7.684	6.237
Pdensi_DN23538_c1_g6	MC_2_2	MC_2_4	998.275335438624	1.5751754958647	499.925255467244	9.34187368954884	0.927216554440132	10.0751800049446	7.11304280091089e-24	2.0221261371686e-21	18.755	29.095	31.341	61.424	45.067	26.149	57.125	53.368	59.641	49.960	62.460	48.616	9.998	17.459	6.240	48.611	33.467	23.891	20.663	0.531	11.390	0.068	0.019	0.031	3.681	1.231	1.114
Pdensi_DN17059_c0_g1d280234	MC_2_2	MC_2_4	102.318102195648	34377.9284189165	17240.1232605561	-8.39236094821917	0.833326222043689	-10.0709190785301	7.42806715434785e-24	2.10101753996009e-21	16.386	0.685	0.475	7.074	10.657	24.249	7.230	8.447	16.720	64.743	37.279	137.504	4.539	3.660	4.518	2.771	5.572	2.372	7.462	15.226	18.657	272.306	1753.024	934.692	1.056	1.724	1.018
Pdensi_DN96473_c0_g1	MC_2_2	MC_2_4	7.93680522959512	6912.18194161469	3460.05937342214	-9.73972198529287	0.967835352410643	-10.0634079557371	8.01739407679895e-24	2.25631225063843e-21	5.786	1.534	0.179	3.676	1.633	5.245	0.884	0.427	0.246	0.321	0.360	0.100	3.353	2.268	5.347	0.505	0.270	0.062	0.339	2.606	0.272	51.460	226.388	301.459	0.050	3.098	0.266
Pdensi_DN21886_c0_g1d190004	MC_2_2	MC_2_4	2.0394109533582	20871.8044260163	10436.9219184848	-13.3813401121527	1.33284005908557	-10.0397193353667	1.01963858534603e-23	2.85519196668594e-21	0.022	0.000	0.043	0.000	0.052	0.023	0.047	0.134	0.050	0.000	0.027	0.051	0.215	0.049	0.048	0.000	0.119	0.108	0.196	0.150	0.123	1783.740	190.312	109.577	0.904	0.266	0.207
Pdensi_DN19707_c0_g4	MC_2_2	MC_2_4	0	11335.9825216585	5667.99126082926	-16.3361366787926	1.63203922988652	-10.0096470597269	1.38244845073377e-23	3.85187278780568e-21	0.121	0.131	0.000	0.000	0.000	0.000	0.000	0.127	0.000	0.000	0.000	0.000	0.406	0.000	0.000	0.000	0.000	0.000	0.000	0.000	0.000	49.752	448.179	452.971	0.000	0.000	0.293
Pdensi_DN22874_c0_g2	MC_2_2	MC_2_4	39.9354882255737	1235.98137551753	637.95843187155	-4.94520102681362	0.494188206977671	-10.0067159778199	1.42401202784261e-23	3.94803809937117e-21	3.494	2.928	1.768	2.654	6.010	4.441	3.662	5.372	1.756	3.248	2.381	2.031	3.885	5.106	3.295	1.649	1.699	0.895	1.123	7.222	0.793	33.782	44.216	31.970	0.170	2.612	0.932
Pdensi_GG_61809_c0_g1	MC_2_2	MC_2_4	3.26684918417912	627.551874827757	315.409362005968	-7.66213091099142	0.766294409721536	-9.99893880705167	1.54038846789527e-23	4.24965102246338e-21	0.061	0.039	0.097	0.456	0.364	1.273	0.568	0.214	0.368	0.283	0.368	0.259	0.175	0.320	0.752	0.066	0.081	0.199	0.876	1.283	0.486	13.407	26.557	15.470	0.133	0.095	0.146
Pdensi_DN21751_c0_g1	MC_2_2	MC_2_4	3515.24855686767	7.68792201593086	1761.4682394418	8.8081094082721	0.881018609557524	9.99764285648384	1.56067601771453e-23	4.28451469098455e-21	9.906	26.263	19.272	21.400	20.127	12.903	8.061	24.220	5.047	2.272	34.231	3.805	14.289	25.828	8.419	62.119	225.717	78.120	115.295	17.386	53.497	0.136	0.446	0.100	0.429	0.625	0.518
Pdensi_DN19600_c0_g1d485629	MC_2_2	MC_2_4	304.377571556305	95083.8182369353	47694.0979042458	-8.28751857623223	0.830206264463143	-9.98248137960197	1.81860883239042e-23	4.95606356115731e-21	2.297	2.258	1.593	43.058	131.143	318.511	67.851	67.195	56.153	23.163	19.753	21.292	57.747	120.735	220.594	3.851	21.733	5.966	17.596	32.576	18.033	2171.696	2163.744	3873.470	1.815	1.619	1.848
Pdensi_DN15787_c1_g1d345433	MC_2_2	MC_2_4	0.806109563842866	1378.2009035007	689.503506532272	-10.8390124797222	1.08582940805535	-9.98224251370584	1.82299316762804e-23	4.95606356115731e-21	0.000	0.000	0.000	0.000	0.000	0.000	0.000	0.000	0.000	0.030	0.016	0.015	0.056	0.000	0.029	0.000	0.085	0.000	1.471	5.765	4.259	64.670	36.738	26.251	0.000	0.014	0.015
Pdensi_DN1581_c0_g1	MC_2_2	MC_2_4	144.627589722597	1546.1874110789	845.407500400747	-3.41672413837216	0.342595985178906	-9.97304196833457	2.0000735528846e-23	5.4112134906159e-21	5.857	5.726	4.695	5.701	5.057	6.312	4.209	3.791	5.873	4.656	3.530	4.330	6.254	7.311	5.473	5.638	4.753	4.984	6.786	9.048	11.675	55.593	38.456	44.741	10.521	24.062	20.776
Pdensi_DN9784_c0_g1d103179	MC_2_2	MC_2_4	509.718152984523	33700.7576770998	17105.2379150421	-6.04724939260909	0.607648497574008	-9.9518873440028	2.47445162682434e-23	6.66246100522452e-21	2.215	4.560	6.702	41.514	107.598	143.217	45.225	48.599	33.242	17.622	19.205	17.795	35.812	89.527	110.008	9.693	29.531	14.090	8.026	23.685	8.212	860.763	1093.289	1016.400	0.278	0.100	0.142
Pdensi_DN41100_c0_g1d152763	MC_2_2	MC_2_4	6.09347252500869	402.705208699626	204.399340612317	-6.01339396169082	0.604367933160445	-9.94988918463086	2.52464183297803e-23	6.76507374230151e-21	0.104	0.902	0.000	0.925	0.631	0.683	0.232	0.437	1.232	1.349	1.846	1.107	0.232	0.361	0.117	0.281	0.226	0.128	0.000	0.000	0.000	12.702	15.727	7.982	0.000	0.000	0.000
Pdensi_DN20485_c0_g1	MC_2_2	MC_2_4	23.9143394644683	3795.07506323091	1909.49470134769	-7.30786144373249	0.735265068672998	-9.93908422294788	2.81402147816921e-23	7.50459327920898e-21	0.452	0.541	0.326	2.453	6.202	7.636	4.153	2.813	1.990	0.809	0.492	0.459	4.986	7.170	5.597	1.130	0.343	1.079	0.282	2.481	0.180	232.565	64.975	62.777	4.014	4.042	1.825
Pdensi_DN35342_c0_g1d314450	MC_2_2	MC_2_4	1.49614141876853	1699.8051930224	850.650667220586	-10.1843427582016	1.02495034091581	-9.93642555316549	2.89012042203689e-23	7.67100967373241e-21	0.000	0.029	0.054	0.034	0.065	0.059	0.059	0.000	0.000	0.064	0.000	0.032	0.060	0.094	0.000	0.049	0.000	0.102	0.589	0.000	0.312	89.212	56.652	15.227	0.127	0.061	0.000
Pdensi_DN18545_c0_g1d13764	MC_2_2	MC_2_4	6.93827465849062	699.34037654056	353.139325599525	-6.63512532847078	0.668520112583343	-9.92509455374627	3.23795695007635e-23	8.55370476566397e-21	2.341	1.515	0.548	0.689	0.853	0.692	0.888	0.899	0.224	1.080	0.797	0.169	1.178	2.489	0.512	0.276	0.350	0.107	0.064	0.381	0.242	16.421	18.599	25.763	4.028	5.618	1.061
Pdensi_DN12064_c0_g1d211237	MC_2_2	MC_2_4	3.17988252703797	1684.55155991586	843.865721221451	-9.04862693348371	0.91238784365495	-9.91752246197808	3.49319244833382e-23	9.18463614443602e-21	0.018	0.019	0.036	0.588	0.996	4.993	1.042	0.787	0.674	0.337	0.387	0.535	0.461	1.099	2.074	0.082	0.220	0.045	10.849	0.818	21.339	32.343	29.129	81.398	1.125	1.135	0.390
Pdensi_DN23310_c0_g4	MC_2_2	MC_2_4	516.858721295772	21035.2582905806	10776.0585059382	-5.34714337077496	0.540481422804593	-9.89329724420181	4.45120542144558e-23	1.16488461879738e-20	0.762	18.230	6.421	56.419	35.853	10.528	63.918	30.769	18.590	58.890	43.463	23.858	6.582	14.746	3.535	15.565	18.986	20.323	32.898	32.212	15.727	384.582	947.572	516.743	0.537	0.504	0.060
Pdensi_DN23461_c1_g1	MC_2_2	MC_2_4	19.7178662891919	1275.71957251463	647.718719401913	-6.00215595480689	0.606841283684771	-9.89081678550525	4.56289664419714e-23	1.18856029610054e-20	3.023	2.923	1.382	8.678	6.739	6.456	5.478	3.009	3.928	1.977	2.634	2.296	3.461	3.306	4.087	0.969	0.625	0.480	2.226	0.865	0.910	22.708	47.210	40.863	4.550	10.566	1.282
Pdensi_DN17597_c0_g2	MC_2_2	MC_2_4	6.89482188874928	14547.7290020153	7277.31191195201	-11.0104245358457	1.11575302267495	-9.86815568686421	5.72067414917231e-23	1.48324368078818e-20	0.040	0.000	0.119	0.652	6.000	6.886	2.057	2.783	0.841	0.234	0.756	0.283	1.775	5.005	6.189	0.541	0.176	0.050	0.542	0.789	0.171	76.333	507.393	631.468	0.062	0.000	0.000
Pdensi_DN18529_c0_g2d404670	MC_2_2	MC_2_4	318.860498826406	13821.0729820156	7069.96674042103	-5.43766248349889	0.551076623671699	-9.86734375932873	5.76715693048615e-23	1.4884048697463e-20	5.496	6.390	4.215	34.395	24.224	5.405	30.965	13.441	8.899	22.870	15.058	9.970	3.163	5.812	1.078	11.911	10.785	11.189	29.002	77.012	29.866	223.780	591.492	388.823	7.105	7.023	4.248
Pdensi_GG_33122_c0_g1	MC_2_2	MC_2_4	12.158875839175	2534.89796115352	1273.52841849635	-7.71111073102253	0.781780519112262	-9.8635237672317	5.99091849448105e-23	1.53906146497668e-20	0.470	1.011	0.748	0.944	1.693	2.736	2.988	2.344	1.814	0.934	1.955	0.999	0.834	2.428	1.948	0.296	0.566	0.409	1.271	2.346	0.537	25.344	82.197	106.359	0.216	1.263	0.225
Pdensi_DN16187_c0_g1	MC_2_2	MC_2_4	529.736122768057	1.92902207254791	265.832572420302	8.10760909148398	0.822083173116986	9.86227349812236	6.06600539777345e-23	1.55123546254294e-20	14.593	8.395	17.138	18.680	13.137	7.012	16.895	11.035	14.112	12.289	11.535	11.551	11.356	4.715	3.943	22.530	14.770	19.230	10.280	4.159	8.938	0.059	0.049	0.054	0.000	0.000	0.016
Pdensi_DN23957_c2_g7	MC_2_2	MC_2_4	30.5939200687197	3493.82610615279	1762.21001311075	-6.82351166659148	0.692019440167868	-9.86028898976633	6.18710566984618e-23	1.57501211788212e-20	3.488	2.471	2.919	2.031	2.623	2.181	1.650	1.656	1.741	0.833	1.065	1.171	1.998	1.937	2.413	1.846	0.950	0.459	0.802	0.980	0.650	168.754	104.031	53.283	0.912	1.939	2.407
Pdensi_GG_34298_c0_g1	MC_2_2	MC_2_4	11.1705591434751	28803.4211210835	14407.2958401135	-11.3302086708108	1.15049509870404	-9.84811554918706	6.98411351752568e-23	1.76985653138239e-20	0.000	0.000	0.000	0.000	0.345	1.840	3.131	0.893	1.353	0.335	2.499	0.667	0.942	4.906	0.943	0.254	0.911	0.000	0.000	19.682	0.408	1194.440	1036.173	431.102	0.000	0.000	0.000
Pdensi_GG_107258_c0_g1	MC_2_2	MC_2_4	67.5480971812867	4361.77696059515	2214.66252888822	-6.01263284835164	0.610704327117919	-9.84540731310501	7.17480127283608e-23	1.80998905623384e-20	3.816	3.796	2.947	9.015	8.028	14.187	21.169	13.343	21.422	9.181	8.887	14.467	6.590	7.924	7.988	2.049	3.307	1.771	6.392	11.580	6.704	74.402	136.030	164.410	4.248	2.307	9.355
Pdensi_DN19596_c0_g1d218685	MC_2_2	MC_2_4	7.58851098518508	1488.92511718829	748.256814086739	-7.63775850787869	0.779369151324002	-9.79992407308343	1.12670305862031e-22	2.82959094596286e-20	0.039	0.043	0.101	0.847	2.768	5.957	1.488	1.195	1.759	0.470	0.555	0.893	1.467	3.253	6.407	0.151	0.299	0.359	0.359	2.680	0.274	23.168	30.451	71.909	0.000	0.000	0.000
Pdensi_DN38997_c0_g1d571459	MC_2_2	MC_2_4	110.11282279863	8111.52005863956	4110.81644071909	-6.20154709481657	0.633707037108119	-9.78614206829221	1.29129133299156e-22	3.22845892021694e-20	5.856	6.527	3.519	15.479	30.156	56.448	13.234	11.636	8.821	4.696	5.579	5.284	18.101	36.643	36.968	4.183	5.161	2.225	4.872	21.495	7.118	133.836	277.386	287.712	2.080	11.502	6.361
Pdensi_DN10403_c0_g1d103527	MC_2_2	MC_2_4	9.86600163273056	909.89128294203	459.87864228738	-6.50667009168227	0.665319109412438	-9.77977334429564	1.37518156121336e-22	3.42291858463081e-20	0.470	0.092	0.213	2.415	2.515	4.190	2.201	1.688	1.150	1.549	1.617	3.434	1.044	2.307	1.007	0.501	0.281	0.266	1.207	3.475	0.733	14.545	35.150	29.083	1.775	5.604	4.919
Pdensi_DN16823_c0_g1d56343	MC_2_2	MC_2_4	669.129869086565	41.5924155583061	355.361142322436	4.01682906328781	0.410939103711261	9.77475501117109	1.44506511799986e-22	3.58094809152495e-20	41.658	51.866	46.004	94.672	85.968	37.598	79.468	72.107	77.147	67.884	64.173	55.722	27.280	35.870	16.249	28.094	22.528	20.487	10.529	5.639	16.305	1.331	1.182	1.204	0.971	1.348	1.956
Pdensi_DN11320_c0_g1	MC_2_2	MC_2_4	6.39762052447739	12429.8124949659	6218.10505774517	-10.9374343321863	1.11948725694032	-9.7700391535313	1.51393553239866e-22	3.73508570733281e-20	1.070	0.057	0.053	0.134	0.481	1.893	9.254	1.026	4.492	1.574	1.213	1.930	0.504	0.613	1.291	0.218	0.029	0.469	1.610	2.044	0.611	58.989	418.074	557.871	0.290	0.599	0.320
Pdensi_DN17909_c0_g1d476153	MC_2_2	MC_2_4	1260.47645001911	11.6153082977017	636.045879158406	6.70254937555551	0.686315755446008	9.76598500379728	1.57573262688097e-22	3.87049693139656e-20	47.855	137.468	91.058	132.237	128.763	128.166	134.190	104.760	124.748	77.326	99.283	71.428	40.665	115.992	72.244	50.175	42.538	41.232	45.272	9.558	34.916	0.773	0.178	0.130	1.144	0.795	1.024
Pdensi_DN5336_c0_g1d1995	MC_2_2	MC_2_4	0.643065467711811	4638.02137136197	2319.33221841484	-13.0993850092909	1.3427601396172	-9.75556588463023	1.74624040881536e-22	4.27058724258932e-20	0.000	0.000	0.000	0.000	0.000	0.000	0.000	0.000	0.083	0.000	0.000	0.000	0.079	0.000	0.159	0.000	0.000	0.088	0.636	0.000	0.000	234.455	166.575	37.690	0.000	0.239	0.000
Pdensi_DN15267_c1_g3	MC_2_2	MC_2_4	17.5105899219419	1702.51353372074	860.012061821339	-6.59409178682354	0.676484116711442	-9.74759292040597	1.88893916769132e-22	4.59948474553847e-20	1.504	0.577	0.612	0.737	0.488	5.484	1.365	0.329	0.399	0.211	0.371	0.080	2.367	0.730	2.852	0.701	0.805	0.312	3.800	0.981	3.091	31.521	43.848	70.476	2.149	7.185	2.955
Pdensi_DN20929_c1_g2	MC_2_2	MC_2_4	1120.53020570574	3.97566077007863	562.252933237909	7.97516096190614	0.818464568795156	9.74405156431658	1.955967402291e-22	4.74207785272317e-20	41.096	50.290	24.907	33.120	22.309	26.679	27.218	20.091	22.230	19.886	25.299	18.702	27.420	45.111	28.453	49.020	40.407	29.342	21.879	6.327	10.685	0.289	0.086	0.000	0.000	0.078	0.000
Pdensi_DN17149_c0_g1d112553	MC_2_2	MC_2_4	13.1938930627343	3467.96170983267	1740.5778014477	-8.05497195535536	0.826714427306623	-9.74335476592309	1.96943043685975e-22	4.75413716318507e-20	0.066	0.142	0.000	2.081	5.569	6.372	4.662	2.477	1.550	1.934	1.167	0.935	1.469	3.268	2.070	0.119	0.720	0.572	29.958	0.384	12.841	95.563	56.335	148.750	0.101	0.444	0.476
Pdensi_DN19089_c0_g1d285487	MC_2_2	MC_2_4	0	1416.57954680437	708.289773402184	-13.3361229709262	1.37320353002108	-9.71168707287072	2.68849773532291e-22	6.44439882691817e-20	0.000	0.000	0.000	0.000	0.000	0.000	0.000	0.000	0.000	0.000	0.069	0.000	0.122	0.000	0.000	0.000	0.000	0.000	0.062	0.000	0.079	74.878	33.246	24.606	0.168	0.000	0.000
Pdensi_DN13436_c0_g1d272084	MC_2_2	MC_2_4	320.81261614561	3220.00499024262	1770.40880319411	-3.32710873380567	0.342593674532322	-9.71152995847789	2.6926457494087e-22	6.44439882691817e-20	17.494	18.402	15.067	22.894	30.584	35.025	19.828	20.537	20.346	20.818	17.716	18.039	20.082	26.407	28.748	11.139	12.079	10.789	27.265	15.645	17.001	120.305	78.385	91.208	7.091	13.390	11.937
Pdensi_DN69209_c0_g1	MC_2_2	MC_2_4	4.29469554875575	7014.40796368795	3509.35132961836	-10.7103740280952	1.1030012249992	-9.71021045611529	2.72773314751747e-22	6.50059434866249e-20	0.139	0.151	0.000	0.000	0.000	0.000	0.000	0.000	0.000	0.000	0.176	0.000	0.000	0.000	0.000	0.000	0.268	0.170	0.000	2.581	0.000	384.768	203.772	76.542	0.208	0.000	0.000
Pdensi_DN21583_c1_g3	MC_2_2	MC_2_4	50.1706643221207	1047.10294321625	548.636803769185	-4.38295222920727	0.451564729317366	-9.7061438696353	2.83874055986978e-22	6.73647569131133e-20	6.786	0.622	0.810	2.008	2.048	6.090	3.325	1.772	3.159	3.006	1.822	1.555	4.109	3.317	4.429	1.973	1.275	2.108	57.550	15.318	109.621	40.523	22.456	31.282	10.794	11.991	6.518
Pdensi_DN14041_c0_g1d523535	MC_2_2	MC_2_4	17.7410711413011	33280.649331309	16649.1952012252	-10.8741148247078	1.12144752308694	-9.69649903436875	3.12021599687146e-22	7.35348070874821e-20	0.836	0.555	0.192	0.000	0.000	0.070	0.000	0.000	0.000	0.000	0.000	0.380	4.939	0.296	0.649	0.753	0.211	0.956	0.072	0.000	0.092	72.193	861.121	1786.137	0.098	0.361	2.627
Pdensi_GG_36088_c0_g1	MC_2_2	MC_2_4	0.858939109751149	1289.72885051851	645.293894814131	-10.7150205794562	1.1050579762658	-9.69634246310257	3.12500608649753e-22	7.35348070874821e-20	0.114	0.061	0.000	0.214	0.342	1.313	1.061	0.173	0.036	0.133	0.098	0.034	0.221	0.196	0.576	0.000	0.063	0.036	1.685	0.132	0.041	22.195	36.318	51.910	0.044	2.077	0.205
Pdensi_DN20879_c1_g2	MC_2_2	MC_2_4	2.62378371646731	640.215765331754	321.419774524111	-7.98561970571746	0.824339882198977	-9.68729025267507	3.41467968913687e-22	8.0014946154988e-20	0.057	0.000	0.000	0.054	0.017	0.336	0.046	0.089	0.050	0.202	0.198	0.220	0.032	0.065	0.032	0.065	0.095	0.126	0.244	1.273	0.224	21.364	8.807	26.054	0.822	0.751	1.758
Pdensi_DN17104_c0_g1d56860	MC_2_2	MC_2_4	24.0573223079772	646.254536811389	335.155929559683	-4.75444601047884	0.491972113227605	-9.66405591424091	4.2855295014363e-22	1.00002830916016e-19	3.298	1.054	1.309	0.613	0.340	1.477	0.449	0.334	0.767	0.542	0.488	0.536	1.946	0.844	1.395	0.656	0.972	0.927	11.620	9.607	72.081	16.587	18.403	21.698	3.143	6.170	3.588
Pdensi_DN42144_c0_g1	MC_2_2	MC_2_4	51.1809030781607	6705.80136749107	3378.49113528462	-7.03961115351235	0.729122623806135	-9.65490703986727	4.68584070112713e-22	1.08890382832333e-19	2.101	3.232	2.025	1.215	0.930	2.986	2.860	0.906	0.868	0.113	0.530	0.306	2.008	1.076	1.850	1.168	0.747	3.637	0.843	1.389	0.647	196.114	144.436	247.790	1.548	1.811	0.736
Pdensi_DN19843_c1_g1d61774	MC_2_2	MC_2_4	37.5282534938924	1154.42080342604	595.974528459966	-4.94454474333734	0.51233763459041	-9.65094970485677	4.87025753220482e-22	1.12708224311404e-19	0.309	0.475	0.176	0.346	0.495	0.428	1.886	1.697	3.727	3.817	1.725	2.346	0.588	0.406	0.049	1.353	1.065	1.593	9.314	5.531	3.216	53.336	20.551	31.640	9.989	12.660	15.661
Pdensi_DN22772_c1_g3	MC_2_2	MC_2_4	3.88860681663906	566.610711056721	285.24965893668	-7.15412091816609	0.741710844658929	-9.64543119422214	5.13947408309657e-22	1.18449015041045e-19	0.043	0.069	0.000	0.939	1.306	0.939	0.838	0.554	0.324	0.400	0.593	0.228	0.735	1.373	0.312	0.155	0.212	0.027	1.266	1.365	0.764	12.235	20.951	16.517	0.000	0.000	0.000
Pdensi_DN14453_c0_g1d342034	MC_2_2	MC_2_4	733.839041490192	5.50916205266169	369.674101771427	6.97465982189516	0.723193869212639	9.64424633395837	5.19916939741944e-22	1.19333722513557e-19	43.586	144.463	70.877	54.903	49.841	63.432	90.686	57.244	57.241	56.901	89.197	41.489	30.130	87.715	65.250	23.504	36.028	17.609	19.283	5.105	8.514	0.212	0.239	0.072	1.435	0.278	1.508
Pdensi_GG_54400_c0_g1	MC_2_2	MC_2_4	12.1612864980554	1001.75478076824	506.958033633147	-6.36611108282473	0.660337800000263	-9.64068857306395	5.38256971481843e-22	1.23038952779058e-19	0.276	0.102	0.067	0.858	1.018	2.532	1.038	0.798	0.503	0.329	0.690	0.360	0.287	0.852	0.828	0.417	0.388	0.493	1.371	2.256	1.135	16.728	24.722	43.764	0.434	0.381	0.068
Pdensi_DN22378_c0_g3	MC_2_2	MC_2_4	4.60319426493458	1270.38850502238	637.495849643656	-8.08601226844571	0.8399561437089	-9.62670769064348	6.16738571958054e-22	1.40405800747719e-19	1.204	0.517	0.040	0.734	0.779	1.224	0.699	0.378	0.190	0.616	0.338	0.048	0.495	0.586	0.581	0.171	0.267	0.051	0.275	2.608	0.463	22.074	31.703	54.574	0.562	1.220	0.049
Pdensi_DN34050_c0_g1	MC_2_2	MC_2_4	1328.77722786943	0	664.388613934715	12.5420255726331	1.30381666387514	9.61947022164631	6.61710863250433e-22	1.50034231520151e-19	66.892	69.117	67.468	43.913	47.619	30.709	27.191	16.729	22.124	10.622	17.511	10.564	36.236	50.134	26.984	56.598	45.637	38.828	1.284	1.006	14.176	0.000	0.000	0.000	0.000	0.000	0.000
Pdensi_DN25099_c0_g1d73557	MC_2_2	MC_2_4	25.1288873016497	1873.51411374095	949.321500521301	-6.22914083057346	0.647882656625271	-9.61461271863669	6.93699052414905e-22	1.56652910207437e-19	0.473	0.780	0.395	2.138	2.952	5.436	1.351	1.030	0.667	0.506	0.924	0.430	2.235	3.330	5.165	0.584	0.811	1.257	2.134	4.006	2.948	36.187	42.463	81.490	7.991	12.870	9.149
Pdensi_GG_29956_c0_g1	MC_2_2	MC_2_4	1.2133012545517	791.245135337373	396.229218295962	-9.35311282564651	0.973475377355108	-9.6079603482715	7.40002800432848e-22	1.66438220222656e-19	0.039	0.000	0.020	0.295	0.846	2.417	0.698	1.056	0.275	1.214	0.495	1.116	0.196	1.213	0.221	0.036	0.065	0.025	0.157	0.137	0.000	16.843	13.721	36.933	0.031	0.000	0.000
Pdensi_DN12589_c0_g1d176330	MC_2_2	MC_2_4	36.2246767064231	4393.84622364183	2215.03545017413	-6.92765095027306	0.721400883519594	-9.60305304378643	7.76107842941537e-22	1.73860574544391e-19	4.708	2.223	0.797	10.683	9.233	25.202	8.850	7.105	8.989	14.058	6.029	11.228	5.761	9.106	6.737	0.772	1.397	1.684	6.349	31.512	7.941	131.067	50.067	199.686	19.634	36.773	21.772
Pdensi_DN13048_c0_g2	MC_2_2	MC_2_4	2.84552051720107	5688.9968064182	2845.9211634677	-11.0132495022799	1.14990070289761	-9.57756567547773	9.93591314983952e-22	2.21693577706618e-19	0.000	0.000	0.000	0.000	0.000	0.096	0.000	0.092	0.000	0.000	0.000	0.000	0.098	0.268	0.000	0.000	0.192	0.109	0.786	0.000	0.212	76.076	336.779	90.050	0.667	1.234	0.106
Pdensi_DN39441_c0_g1d242362	MC_2_2	MC_2_4	172.059424738326	3629.97084010547	1901.0151324219	-4.40082897787205	0.459978162880649	-9.56747370421134	1.09549761486051e-21	2.43461303264476e-19	7.023	7.214	3.598	11.052	12.192	20.178	12.009	8.182	5.796	6.166	8.284	4.925	6.828	9.679	11.832	4.271	6.597	7.417	19.028	33.443	13.051	120.239	81.291	120.717	10.982	20.773	18.346
Pdensi_DN25314_c0_g1	MC_2_2	MC_2_4	9.81206912823013	519.299611983126	264.555840555678	-5.73122195749704	0.599110426840534	-9.5662196829409	1.1088618097382e-21	2.45457299575407e-19	0.070	0.299	0.235	0.400	0.266	0.208	0.559	0.447	0.810	0.762	0.877	0.923	0.154	0.159	0.125	0.315	0.385	0.368	0.556	5.198	3.021	10.006	20.452	14.954	1.583	0.889	0.950
Pdensi_DN23973_c2_g1	MC_2_2	MC_2_4	401.40810992865	68900.4971538339	34650.9526318813	-7.42332380617335	0.776035894174742	-9.56569646055807	1.11448540405857e-21	2.45730868381482e-19	3.320	5.730	4.104	2.094	2.082	8.793	0.293	1.316	0.234	0.156	0.587	0.078	7.538	11.857	14.955	13.444	15.726	13.317	11.538	50.257	18.245	4930.576	1191.654	591.970	0.202	0.149	0.080
Pdensi_DN17483_c0_g1d350904	MC_2_2	MC_2_4	0.321532733855905	1588.24270052455	794.282116629202	-12.539090845835	1.31398232590383	-9.54281545393685	1.3900626445212e-21	3.05290464093196e-19	0.000	0.071	0.000	0.000	0.000	0.000	0.000	0.000	0.026	0.000	0.000	0.026	0.073	0.000	0.000	0.000	0.000	0.028	0.601	29.678	2.358	73.218	41.890	31.621	0.000	0.000	0.000
Pdensi_DN14366_c0_g1d342022	MC_2_2	MC_2_4	7986.6614366688	132.60185956073	4059.63164811476	5.91009749899409	0.61938241906521	9.54192001108747	1.4021199502214e-21	3.06735647235153e-19	271.528	339.270	128.882	697.781	661.646	104.825	583.154	325.000	157.160	381.273	254.055	90.642	200.217	321.130	64.736	308.883	399.022	130.301	245.194	53.411	92.687	6.214	3.014	2.983	0.045	0.065	0.174
Pdensi_DN18891_c0_g2	MC_2_2	MC_2_4	51.6752413149549	2854.38746106642	1453.03135119069	-5.78268499706762	0.606246612145365	-9.53850278289234	1.44909198413211e-21	3.15778005756167e-19	1.481	5.600	2.429	18.370	22.837	23.719	14.456	7.928	6.788	5.628	4.167	3.663	6.568	16.577	10.803	2.257	2.202	1.001	5.251	2.754	5.876	62.176	73.727	110.873	0.035	0.025	0.082
Pdensi_DN19286_c0_g1d117158	MC_2_2	MC_2_4	72.4597290447417	8100.43114643989	4086.44543774232	-6.8048740926164	0.713788708643324	-9.53345718448	1.52130715409073e-21	3.30229790146113e-19	0.444	0.573	0.088	9.316	15.526	14.633	13.026	12.778	7.159	8.982	7.057	5.509	7.298	16.929	7.171	1.882	4.078	1.604	7.262	9.545	3.174	120.127	234.643	334.910	0.341	0.995	0.213
Pdensi_DN16237_c0_g1d55502	MC_2_2	MC_2_4	142.408874286033	101616.47530443	50879.4420893581	-9.47918267559269	0.994387991252705	-9.53268016003597	1.53274028358336e-21	3.31426976223176e-19	0.079	7.668	3.460	20.126	16.185	4.890	23.298	13.349	8.751	22.871	26.072	9.397	3.248	5.635	1.765	3.967	5.834	5.272	8.451	20.696	5.302	419.469	7016.193	1439.603	0.000	0.265	0.000
Pdensi_DN24866_c1_g2d556169	MC_2_2	MC_2_4	37.0066582927416	6213.64038696029	3125.32352262652	-7.39045937389548	0.775552461203504	-9.52928363147342	1.58372290074619e-21	3.41133912820729e-19	1.763	1.276	0.537	0.812	0.993	1.934	0.708	0.560	1.261	0.504	0.862	0.383	1.556	1.321	1.292	1.234	1.858	0.808	2.240	1.295	2.107	417.609	117.214	65.335	0.721	3.144	0.647
Pdensi_GG_63150_c0_g1	MC_2_2	MC_2_4	20.8072255006438	2381.59723254995	1201.2022290253	-6.84867517261318	0.718931350147333	-9.52618796107535	1.63164904841372e-21	3.50110625698705e-19	2.042	0.201	0.000	16.926	1.128	3.032	2.884	1.169	0.883	0.439	0.938	0.219	5.573	1.929	0.207	0.499	0.599	1.132	122.300	0.430	102.102	29.950	108.302	67.937	0.000	0.000	0.000
Pdensi_DN19629_c0_g1d61370	MC_2_2	MC_2_4	0.537406375895244	3521.70946527607	1761.12343582598	-12.7747207523717	1.34561311330386	-9.49360601949412	2.23177296427606e-21	4.77054248440139e-19	0.042	0.000	0.000	0.000	0.000	0.000	0.000	0.000	0.000	0.000	0.000	0.000	0.139	0.000	0.047	0.000	0.046	0.000	0.000	0.000	0.060	38.430	116.086	143.690	0.000	0.000	0.150
Pdensi_DN16985_c0_g1d215750	MC_2_2	MC_2_4	1.62635610395495	1108.85794068066	555.242148392305	-9.48942874187632	1.00224057763014	-9.46821447233228	2.84667872785772e-21	6.06180210931346e-19	0.075	0.067	0.012	0.374	0.313	1.757	0.906	0.439	0.566	0.378	0.251	0.310	0.069	0.328	0.771	0.011	0.083	0.063	7.820	9.455	69.900	18.250	19.202	55.841	0.000	0.042	0.000
Pdensi_DN17303_c0_g1d281143	MC_2_2	MC_2_4	23.4931544215278	10367.942632059	5195.71789324029	-8.79355852315951	0.928938103585162	-9.46624806240746	2.90075986462831e-21	6.15356649464561e-19	0.745	2.606	1.520	6.214	2.419	3.046	9.426	2.014	1.219	6.831	1.927	2.377	0.497	1.370	0.670	0.302	0.944	1.217	11.791	2.084	1.920	63.337	363.679	441.413	263.067	107.550	84.386
Pdensi_DN38268_c3_g1	MC_2_2	MC_2_4	13.7748133260293	707.450310841431	360.61256208373	-5.69745824526518	0.603463723354559	-9.44126055099702	3.68321334948457e-21	7.78395020469939e-19	1.236	0.892	1.512	0.000	1.501	0.750	0.916	0.720	0.488	1.134	0.869	0.162	0.918	0.635	0.306	0.369	0.445	0.672	0.000	0.837	0.420	13.348	28.028	20.471	0.000	0.309	1.160
Pdensi_GG_42759_c4_g1	MC_2_2	MC_2_4	432.69486365435	7567.92648975901	4000.31067670668	-4.12910338565129	0.437552169268644	-9.43682531057491	3.84244879647217e-21	8.08994369915892e-19	53.926	77.743	57.605	27.457	65.423	149.328	25.213	60.142	91.275	46.627	54.891	85.036	31.852	69.347	76.168	10.872	19.942	14.832	13.562	17.997	33.189	248.155	257.287	176.279	15.675	73.128	72.414
Pdensi_GG_99216_c0_g1	MC_2_2	MC_2_4	20.9391755019639	12048.5280647062	6034.7336201041	-9.16430113616734	0.971466194542918	-9.43347404947962	3.96726580955606e-21	8.32145147559466e-19	4.734	4.764	1.877	9.425	15.122	30.073	11.632	10.579	11.383	5.777	8.850	6.504	7.414	12.016	21.846	0.827	1.080	0.287	4.811	21.871	16.607	87.577	214.994	685.234	0.672	0.583	1.745
Pdensi_DN32723_c0_g1d84827	MC_2_2	MC_2_4	0	860.088258542348	430.044129271174	-12.6165161262953	1.34055516337057	-9.41141138464859	4.89518878523316e-21	1.02294833107536e-18	0.817	0.885	0.000	0.515	0.000	0.441	0.000	0.000	0.000	0.000	0.000	0.000	0.000	0.471	0.000	0.000	0.000	0.000	0.000	1.414	0.000	34.609	29.713	14.769	0.000	0.000	0.000
Pdensi_GG_34823_c0_g1	MC_2_2	MC_2_4	3.7527337144543	13654.4230280491	6829.08788088178	-11.8856563403458	1.26297327024085	-9.41085343641451	4.92124616499964e-21	1.02457052128119e-18	0.019	0.000	0.000	0.000	0.000	0.041	0.000	0.000	0.022	0.022	0.000	0.023	0.380	0.131	0.021	0.000	0.042	0.359	1.715	18.943	3.592	162.036	785.678	251.607	44.515	22.552	7.504
Pdensi_DN26309_c0_g1d367274	MC_2_2	MC_2_4	380.646977451075	6189.93703478432	3285.2920061177	-4.02404997937739	0.427860740794798	-9.40504607153783	5.20074166703275e-21	1.07874939377964e-18	2.217	2.271	4.236	29.526	70.406	72.623	30.821	37.557	58.568	28.578	26.075	35.263	27.131	44.111	37.626	11.251	13.451	15.762	36.224	46.507	61.161	152.638	239.367	156.895	1.670	2.632	3.007
Pdensi_DN25233_c0_g1d74016	MC_2_2	MC_2_4	58.2733733112934	14491.675267136	7274.97432022363	-7.95903586723237	0.84873272688491	-9.37755269134524	6.75217340301921e-21	1.3953827279066e-18	2.000	1.347	1.027	9.418	19.843	39.572	10.554	7.323	6.546	1.638	2.605	1.046	8.311	17.825	23.875	1.232	3.485	1.375	3.175	40.294	4.613	177.875	269.471	759.559	1.124	5.340	3.032
Pdensi_DN26683_c1_g1	MC_2_2	MC_2_4	28.4467877303983	9655.49728253913	4841.97203513476	-8.40815225453712	0.896696280979304	-9.37681178442535	6.79977393568204e-21	1.40005345402183e-18	0.758	1.050	0.535	5.563	5.349	34.565	9.527	5.373	8.345	3.791	3.946	4.510	2.276	5.397	11.229	0.686	1.564	0.726	1.023	7.220	1.481	77.867	189.532	528.140	1.157	4.761	3.391
Pdensi_DN26169_c0_g1d228600	MC_2_2	MC_2_4	477.803487547797	41156.7594053771	20817.2814464625	-6.42865050272274	0.686188960439483	-9.36863003247004	7.34800426856245e-21	1.50739058995081e-18	5.262	5.348	4.523	66.458	157.933	268.989	77.989	75.168	58.899	38.369	36.644	38.545	83.355	156.954	180.046	10.094	31.486	8.052	16.376	24.578	17.915	1463.366	1141.356	1099.346	2.052	2.145	2.269
Pdensi_DN37284_c0_g2	MC_2_2	MC_2_4	0.89176852069579	1300.02003084911	650.455899684901	-10.436444400062	1.11599389838749	-9.35170381768363	8.62469986997059e-21	1.76283829021107e-18	0.038	0.083	0.000	0.254	0.046	0.384	0.238	0.080	0.045	0.135	0.097	0.045	0.554	0.309	0.618	0.035	0.042	0.000	0.217	85.358	0.771	17.150	28.376	63.523	1.065	0.559	0.000
Pdensi_DN14132_c0_g1	MC_2_2	MC_2_4	0.623065332748168	599.312434791398	299.967750062073	-9.73931153049879	1.04207653567381	-9.34606163471608	9.09721847896173e-21	1.85265681343917e-18	0.063	0.068	0.042	0.106	0.051	0.068	0.069	0.044	0.086	0.025	0.000	0.013	0.082	0.024	0.036	0.029	0.035	0.013	1.631	0.024	3.092	27.206	17.759	10.537	0.181	0.580	0.480
Pdensi_DN15699_c0_g1d9643	MC_2_2	MC_2_4	49.1948929105939	5712.6825037631	2880.93869833685	-6.86542014611926	0.734907981367015	-9.34187724203073	9.46409953966277e-21	1.92038924137418e-18	0.493	0.953	0.906	2.468	5.225	15.848	3.141	2.248	2.702	1.150	1.304	1.166	5.326	5.144	13.479	0.825	1.603	2.810	47.052	16.873	63.884	308.575	70.030	150.449	63.157	73.928	113.266
Pdensi_DN1824_c0_g1d446793	MC_2_2	MC_2_4	3.20098562059376	1165.31329122574	584.257138423166	-8.42183404089601	0.90197617585877	-9.33709145130978	9.90167326939122e-21	2.00192530606132e-18	0.000	0.113	0.157	0.066	0.000	0.057	0.058	0.273	0.492	0.000	0.066	0.124	0.000	0.060	0.118	0.236	0.115	0.000	0.059	0.061	0.000	23.143	49.040	30.262	0.000	0.000	0.000
Pdensi_DN15024_c1_g2d343650	MC_2_2	MC_2_4	607.210994712277	1.80415312718728	304.507573919732	8.34045246524378	0.894100431934125	9.32831723076304	1.07565049226529e-20	2.1669327398858e-18	17.391	26.453	22.461	26.466	34.972	13.776	29.193	20.111	26.195	14.521	23.475	16.797	18.919	21.752	11.923	27.078	18.284	19.300	11.357	5.289	14.550	0.106	0.000	0.047	0.000	0.000	0.000
Pdensi_DN8786_c0_g1d452804	MC_2_2	MC_2_4	0	641.603770358543	320.801885179271	-12.1926214173219	1.30739659420014	-9.32587821584571	1.10068236914141e-20	2.20445450284398e-18	0.035	0.000	0.000	0.000	0.166	0.000	0.038	0.072	0.040	0.040	0.000	0.000	0.000	0.278	0.039	0.000	0.000	0.000	0.000	3.359	0.000	18.994	18.812	19.168	0.000	0.078	0.000
Pdensi_DN22612_c1_g1d426190	MC_2_2	MC_2_4	70.1274687934582	2549.71726459965	1309.92236669655	-5.18727695662574	0.556232383652912	-9.32573706435364	1.10214852652724e-20	2.20445450284398e-18	1.544	1.878	1.160	3.214	2.463	3.167	2.440	3.514	1.741	2.555	2.940	1.736	1.897	2.232	1.557	1.416	3.750	2.170	5.405	19.132	4.512	105.375	64.516	62.402	3.240	5.414	3.696
Pdensi_DN16666_c0_g1d56138	MC_2_2	MC_2_4	178.321107786692	2210.71968929085	1194.52039853877	-3.63126846704915	0.38943521208153	-9.32444821216867	1.11562562915533e-20	2.22346967029235e-18	5.251	15.777	8.410	18.203	19.423	22.504	22.054	14.377	24.101	18.532	16.656	16.446	7.827	19.556	11.612	6.530	6.005	6.423	9.990	17.683	18.355	56.356	65.864	71.900	6.406	8.752	9.746
Pdensi_DN38045_c0_g3	MC_2_2	MC_2_4	29.9370659904724	3599.42842692446	1814.68274645747	-6.91107228927511	0.741259205110116	-9.32342187676232	1.1264741259093e-20	2.23712967898667e-18	0.685	1.216	0.503	2.865	6.413	4.991	4.955	2.942	4.520	4.068	4.641	5.694	2.197	4.500	3.042	0.807	1.508	0.857	0.608	3.872	1.617	42.652	183.477	87.210	0.921	9.632	2.937
Pdensi_DN16569_c0_g1d111429	MC_2_2	MC_2_4	1625.74670426476	0	812.873352132378	12.8329960034886	1.37881311227235	9.30727731645893	1.31151115948367e-20	2.5954018012623e-18	5.717	8.686	71.753	52.585	177.738	89.186	135.702	76.291	76.978	91.291	24.148	60.046	0.710	19.035	1.345	85.506	30.476	58.446	156.130	0.464	81.227	0.000	0.000	0.000	0.062	0.000	0.000
Pdensi_DN26571_c0_g1d306621	MC_2_2	MC_2_4	5.06211254295955	16188.9947375252	8097.0284250341	-11.6650668895515	1.25464809614897	-9.29748104297637	1.43812291441803e-20	2.83593787672772e-18	3.455	1.038	0.103	0.971	0.744	1.791	3.472	0.575	0.975	1.008	1.835	0.797	1.052	2.632	2.842	0.016	0.305	0.217	0.886	3.985	0.592	32.985	690.424	631.383	0.564	1.083	0.165
Pdensi_DN23116_c1_g4	MC_2_2	MC_2_4	4.5503647190263	4523.98548052007	2264.26792261955	-9.93871251569447	1.0699331593583	-9.28909664006982	1.55603330963982e-20	3.05768734993222e-18	0.000	0.000	0.000	1.556	5.831	5.568	1.154	2.371	1.784	0.778	1.792	1.227	3.054	5.017	4.652	0.170	0.308	0.000	4.207	21.834	128.249	307.106	59.690	67.802	0.000	0.106	0.000
Pdensi_DN11068_c0_g1d387639	MC_2_2	MC_2_4	5535.60958398593	1.91551413352705	2768.76254905973	11.8787484644045	1.27905543798458	9.2871255706648	1.58511173778275e-20	3.10393698471277e-18	206.541	63.314	365.667	106.840	17.304	132.095	41.022	2.664	100.097	37.658	7.817	80.756	245.838	27.790	297.313	355.291	95.463	142.884	4.682	0.642	9.768	0.000	0.000	0.166	0.177	0.110	0.643
Pdensi_DN18791_c3_g1	MC_2_2	MC_2_4	12.5119302836873	2418.70956477372	1215.6107475287	-7.59237450680455	0.817687877595599	-9.28517434932487	1.61442643474546e-20	3.15032536764755e-18	0.000	0.000	0.000	1.330	2.556	10.277	0.000	1.545	1.751	1.242	0.531	0.990	0.700	3.154	2.803	0.376	0.677	0.256	0.000	0.487	0.302	25.572	68.191	109.484	0.000	1.416	0.254
Pdensi_DN52566_c0_g1	MC_2_2	MC_2_4	1332.49781241531	0	666.248906207653	12.546103566782	1.35182057917085	9.28089404769772	1.6806235603349e-20	3.26811256503457e-18	34.904	49.709	56.950	36.426	37.493	15.978	36.705	23.447	22.509	22.736	17.597	20.061	23.802	31.570	12.402	64.922	45.992	30.424	11.574	0.257	4.035	0.000	0.000	0.000	0.000	0.000	0.000
Pdensi_DN21365_c1_g2	MC_2_2	MC_2_4	0.643065467711811	1068.48269689811	534.562881182911	-11.0388951147565	1.1897312170517	-9.27847816090114	1.71916409483417e-20	3.33149017187173e-18	0.000	0.024	0.000	0.028	0.000	0.000	0.000	0.047	0.000	0.000	0.000	0.027	0.075	0.000	0.000	0.000	0.000	0.057	6.856	0.026	0.357	36.996	40.345	19.833	0.000	0.000	0.027
Pdensi_DN177_c0_g1d513827	MC_2_2	MC_2_4	8.95574541905542	28295.3845211532	14152.1701332862	-11.6381547236045	1.25621385182023	-9.26446934711077	1.96049740844532e-20	3.78605851250247e-18	0.000	0.236	0.000	0.000	0.000	0.000	0.000	0.000	0.000	0.000	0.000	0.129	2.552	0.000	0.000	0.196	0.118	0.669	0.000	0.000	0.000	28.076	1308.115	1036.625	0.000	0.000	0.657
Pdensi_DN23388_c2_g2	MC_2_2	MC_2_4	148.946272881107	21500.8069705512	10824.8766217161	-7.17466597745174	0.775612507330539	-9.25032269289354	2.23815933695332e-20	4.30741840229325e-18	1.630	1.269	4.241	7.350	11.758	32.270	27.764	32.819	56.909	60.600	40.308	65.298	8.394	11.616	15.295	3.232	5.113	7.501	12.440	37.813	10.054	207.457	599.872	993.602	5.498	12.351	12.401
Pdensi_DN23260_c2_g1	MC_2_2	MC_2_4	7.0228306567514	649.683978709228	328.353404682989	-6.55507183348159	0.708876786067975	-9.24712441190451	2.30613272921471e-20	4.4090264070039e-18	0.034	0.735	0.204	0.899	1.639	1.873	1.232	2.908	1.796	1.436	3.488	1.454	0.265	1.216	0.575	0.123	0.413	0.213	0.310	2.102	1.562	28.693	20.976	10.530	0.105	0.000	0.000
Pdensi_DN18995_c0_g2d356358	MC_2_2	MC_2_4	125.541083972449	2457.24180628349	1291.39144512797	-4.29347199968868	0.464304797508195	-9.24709807594203	2.3067008378904e-20	4.4090264070039e-18	1.599	6.059	5.864	6.771	6.758	8.077	6.848	6.481	6.342	7.020	5.421	5.087	3.512	6.235	5.775	2.994	5.568	4.727	15.374	12.211	9.008	100.372	73.431	51.133	14.254	9.509	10.304
Pdensi_DN21129_c2_g5	MC_2_2	MC_2_4	75.7058632300365	1101.96837442084	588.837118825436	-3.86113722940835	0.417689639924045	-9.24403399162708	2.37375137913904e-20	4.52175415773139e-18	1.729	3.004	1.773	3.686	5.081	8.362	3.375	2.929	2.473	3.739	2.427	3.060	7.072	7.271	5.825	3.082	2.684	2.244	7.350	3.418	2.981	47.634	30.433	23.124	1.215	0.713	0.676
Pdensi_DN25466_c0_g1d227511	MC_2_2	MC_2_4	404.759741241506	10.9980621967921	207.878901719149	5.19103399766594	0.561718955725831	9.24133669471469	2.43436805606943e-20	4.62150334278347e-18	4.635	3.799	10.816	6.133	2.509	0.883	3.656	3.584	3.373	3.015	3.447	3.031	1.558	2.026	0.398	11.318	17.360	14.084	2.747	5.292	1.062	0.332	0.397	0.259	0.080	0.058	0.015
Pdensi_DN13314_c0_g1d391439	MC_2_2	MC_2_4	56.6659541126477	1936.73260470438	996.699279408516	-5.08631060866913	0.55058928035477	-9.23793976771903	2.51288896525323e-20	4.7544538381771e-18	6.354	4.412	2.937	3.190	2.644	4.343	3.433	2.820	1.976	3.120	1.824	2.341	3.603	5.226	2.659	3.299	1.411	1.331	1.617	0.506	1.334	59.995	50.623	61.202	3.708	4.343	3.894
Pdensi_DN24569_c0_g1d133942	MC_2_2	MC_2_4	591.42287473315	3.45527103475315	297.439072883951	7.24878967162962	0.785029727657108	9.23377729052805	2.61252664026262e-20	4.92632801216389e-18	31.691	34.620	33.329	31.291	22.367	24.915	20.909	19.256	20.642	11.251	17.976	12.915	23.228	27.879	28.605	28.201	18.868	15.791	7.368	2.793	7.272	0.197	0.132	0.000	0.486	0.228	0.215
Pdensi_DN9685_c0_g2	MC_2_2	MC_2_4	0.177181072400273	1482.57831346592	741.377747269162	-12.4402438708715	1.34785720568952	-9.22964526090691	2.71529655015609e-20	5.10293516761549e-18	0.027	0.029	0.000	0.000	0.000	0.029	0.059	0.000	0.031	0.000	0.000	0.000	0.030	0.068	0.000	0.024	0.000	0.000	0.153	0.031	0.000	46.822	63.990	23.942	0.000	0.393	0.065
Pdensi_DN18883_c0_g2d480523	MC_2_2	MC_2_4	30.5554322407767	993.369439082751	511.962435661764	-5.00974619335792	0.54309803329252	-9.22438654948987	2.85188634209826e-20	5.30373379676029e-18	1.295	1.865	1.019	2.401	2.069	2.750	3.934	2.837	3.907	4.709	4.194	4.320	1.078	1.806	1.043	1.607	0.861	0.773	2.757	3.463	2.222	26.006	26.098	34.844	19.645	10.068	33.615
Pdensi_DN9251_c0_g1	MC_2_2	MC_2_4	155.140457688587	1705.21458590663	930.177521797606	-3.45893036067392	0.374978135492798	-9.22435212423299	2.85280251599162e-20	5.30373379676029e-18	2.230	4.189	4.710	7.951	10.846	8.356	8.188	10.792	11.865	8.342	14.320	10.575	3.280	6.174	5.625	4.934	5.745	5.763	14.417	18.610	9.837	45.587	54.938	50.232	9.064	9.992	18.515
Pdensi_DN3241_c0_g2d381683	MC_2_2	MC_2_4	0	2474.44518879415	1237.22259439708	-14.1403062092631	1.53297654682495	-9.22408515547745	2.85991735319946e-20	5.30373379676029e-18	0.000	0.182	0.168	0.000	0.204	0.550	0.000	0.177	0.000	0.199	0.000	0.000	0.000	0.000	0.187	0.000	0.000	0.000	0.000	0.195	0.000	19.719	99.645	90.541	0.000	0.944	3.655
Pdensi_DN17084_c0_g1d215790	MC_2_2	MC_2_4	1.06894959309606	678.970128339656	340.019538966376	-9.20285257574333	0.997698567659849	-9.22408117446643	2.86002358156847e-20	5.30373379676029e-18	0.024	0.065	0.012	0.136	0.173	0.168	0.197	0.125	0.070	0.113	0.046	0.014	0.321	0.235	0.054	0.066	0.067	0.015	0.083	17.209	1.121	40.006	12.726	11.453	0.000	0.000	0.000
Pdensi_DN20878_c0_g1d292683	MC_2_2	MC_2_4	2.3022509826114	1130.66832000842	566.485285495513	-8.97171603079962	0.972681088294515	-9.22369740582753	2.87028230893727e-20	5.30519110329118e-18	0.073	0.026	0.242	0.183	0.204	0.313	0.265	0.101	0.397	0.158	0.031	0.173	0.331	0.223	0.710	0.066	0.080	0.122	2.711	0.282	6.739	20.134	12.504	62.014	0.204	0.055	0.087
Pdensi_GG_106215_c1_g1	MC_2_2	MC_2_4	17553.3048467118	0.291412104002899	8776.79812940791	15.3036306745545	1.65973699027367	9.22051551796232	2.95675225022828e-20	5.44703792834818e-18	0.051	0.192	124.384	65.113	0.000	0.218	0.028	0.343	0.030	0.030	0.000	0.000	0.000	0.029	3.345	47.722	846.828	959.415	718.403	21.314	223.274	0.038	0.000	0.000	0.039	0.143	0.122
Pdensi_DN24700_c1_g5	MC_2_2	MC_2_4	4.57036485398994	907.910471892902	456.240418373446	-7.62879406938822	0.827892862627302	-9.21471172631974	3.12115830972393e-20	5.73106065500915e-18	0.228	0.844	0.302	0.349	0.668	0.353	0.166	0.210	0.030	0.059	0.319	0.030	0.197	0.698	0.199	0.138	0.279	0.064	0.058	0.000	0.109	12.955	43.295	22.955	2.907	20.251	12.961
Pdensi_DN20532_c0_g4	MC_2_2	MC_2_4	44.5726973664242	12943.3624955074	6493.96759643693	-8.18331837635967	0.888382009744644	-9.21148592226882	3.2164110840116e-20	5.88666295258124e-18	1.105	0.953	0.349	7.825	10.456	23.951	11.917	7.592	8.892	4.429	4.576	6.422	4.876	7.137	11.421	0.758	2.886	0.989	5.538	7.903	4.064	152.744	256.769	668.901	9.561	10.881	3.487
Pdensi_DN34804_c0_g1	MC_2_2	MC_2_4	24941.6581756729	0	12470.8290878365	16.772228126286	1.82087486223309	9.2110822518121	3.22853133119829e-20	5.88959832809215e-18	2.580	1.865	96.076	51.404	8.722	1.860	6.646	15.946	6.838	4.067	7.940	4.382	0.000	0.661	2.860	32.869	1054.306	1559.761	6265.624	4.974	2523.113	0.000	0.000	0.000	0.843	0.644	0.348
Pdensi_DN19282_c0_g1d14910	MC_2_2	MC_2_4	403.753479568163	109960.510969586	55182.1322245771	-8.08933752147977	0.878263019914341	-9.21060927997258	3.24278981378704e-20	5.89640262114705e-18	2.687	9.055	4.314	66.523	190.990	286.879	94.855	100.624	73.235	42.078	44.350	41.648	84.133	186.302	196.816	8.311	27.583	5.996	8.525	23.525	10.961	1252.659	3222.482	4800.101	0.344	0.283	0.113
Pdensi_DN15456_c1_g1d344623	MC_2_2	MC_2_4	4462.35477568063	5.01644024072959	2233.68560796068	9.68850455378618	1.0528251102638	9.2023874234521	3.50083546244568e-20	6.34500936047923e-18	1.522	0.525	135.978	74.636	0.163	0.233	0.415	0.479	0.507	0.697	1.096	0.900	0.060	0.031	3.783	136.744	179.551	156.101	172.899	149.644	124.563	0.489	0.033	0.000	0.000	0.030	0.000
Pdensi_DN19799_c1_g2	MC_2_2	MC_2_4	228.071445553831	4018.95481907097	2123.5131323124	-4.14028743551474	0.450134367839173	-9.19789229911456	3.65039394769341e-20	6.59473105311682e-18	11.521	6.354	2.831	13.658	9.295	11.127	9.818	6.780	6.800	7.911	6.136	5.251	7.605	9.430	6.132	5.790	9.886	8.418	28.632	78.218	39.152	103.581	127.926	122.697	19.024	51.367	21.182
Pdensi_DN31811_c0_g1d199035	MC_2_2	MC_2_4	16416.5981369925	59.7648804322837	8238.18150871238	8.09743530657035	0.881847983802025	9.18234826784865	4.2179116105041e-20	7.59549587892835e-18	636.790	872.409	548.266	417.127	618.950	433.161	444.197	519.904	562.869	315.193	483.277	279.991	577.811	628.522	500.091	767.744	573.073	400.278	319.846	88.051	258.702	4.043	0.270	1.337	0.328	0.000	0.268
Pdensi_GG_36348_c1_g1	MC_2_2	MC_2_4	907.222810194782	2.78975044553575	455.006280320159	8.52271922586918	0.928211231918516	9.18187469920355	4.23650613647435e-20	7.60452851497146e-18	32.603	59.522	53.929	77.443	70.961	66.726	77.686	58.876	75.292	35.990	69.229	48.099	28.238	49.814	44.127	48.660	23.819	24.274	7.415	1.739	14.914	0.082	0.010	0.127	0.037	0.009	0.009
Pdensi_DN18296_c0_g3	MC_2_2	MC_2_4	26.4796352180289	1705.35614068939	865.917887953708	-6.01329809098254	0.655067064691033	-9.17966787693526	4.32423055375136e-20	7.73719514160675e-18	1.027	1.387	2.051	1.300	3.416	8.865	4.461	5.189	12.310	6.135	3.139	11.015	1.526	3.359	4.217	1.000	0.372	1.477	2.387	61.761	10.173	84.332	44.532	30.044	0.908	0.000	1.030
Pdensi_DN12678_c0_g2	MC_2_2	MC_2_4	210.753848086797	1884.89598449977	1047.82491629328	-3.16089725818414	0.344899870542928	-9.16468090639866	4.96937743492193e-20	8.86321700208178e-18	3.902	6.423	9.874	8.365	8.106	12.464	6.825	7.335	11.756	6.942	6.684	9.460	4.231	5.441	6.995	8.167	5.780	8.571	7.171	11.335	23.290	63.603	59.938	46.195	4.040	7.138	8.941
Pdensi_DN26053_c1_g3	MC_2_2	MC_2_4	5408.68576286363	441.365733063709	2925.02574796367	3.6146012842491	0.394705386671631	9.15771967220759	5.30054992450347e-20	9.42387295148864e-18	107.635	158.247	178.604	123.286	167.291	182.283	248.089	286.058	546.097	224.168	270.634	231.606	130.969	125.554	142.613	204.950	195.179	173.667	116.686	69.550	169.361	12.285	17.121	10.084	0.304	0.080	0.085
Pdensi_DN32404_c0_g1d235795	MC_2_2	MC_2_4	11.9943804187181	7324.39701069385	3668.19569555628	-9.22519694418559	1.00880961678126	-9.14463620362759	5.98309001213849e-20	1.06037016784748e-17	0.820	0.894	0.362	0.585	0.560	1.835	1.031	0.849	1.212	0.652	1.082	0.724	0.519	0.969	0.746	1.108	0.101	0.065	0.372	0.498	0.390	222.070	217.138	212.409	0.954	0.438	0.354
Pdensi_DN23166_c0_g1d547330	MC_2_2	MC_2_4	11517.1839050186	83.8787089419892	5800.5313069803	7.1039810161202	0.777120143912474	9.14141921525111	6.16380369387928e-20	1.08895161536913e-17	680.464	997.143	616.616	538.383	498.938	540.009	275.948	250.815	442.265	238.390	215.680	339.771	440.168	1237.658	433.053	780.993	301.942	143.140	27.910	16.264	27.455	1.572	3.255	2.486	11.996	21.955	24.531
Pdensi_DN22322_c1_g2d424376	MC_2_2	MC_2_4	12.8784893469273	864.004507186338	438.441498266633	-6.08960085828846	0.66933000511415	-9.09805448995211	9.19643566249581e-20	1.61961378252332e-17	0.623	1.526	1.471	1.298	2.504	3.626	2.118	0.974	1.156	0.591	0.597	0.838	1.906	1.580	2.036	0.325	0.218	0.829	0.270	8.144	0.563	23.952	21.107	30.713	5.875	7.679	7.609
Pdensi_DN30199_c0_g1d26865	MC_2_2	MC_2_4	0	517.681430827368	258.840715413684	-11.8839268567358	1.30837257220241	-9.08298378399308	1.05638361067295e-19	1.85459898846795e-17	0.000	0.000	0.000	0.129	0.123	0.111	0.113	0.426	0.000	0.000	0.000	0.240	0.000	0.000	0.000	0.000	0.000	0.000	0.000	0.000	0.000	19.529	15.448	12.016	0.000	0.000	0.000
Pdensi_DN9506_c0_g1d333058	MC_2_2	MC_2_4	1652.89171873979	12.8224772325107	832.857097986149	6.97312456751976	0.768012516781172	9.07944130486951	1.09133590711629e-19	1.9099742544419e-17	264.574	160.658	70.288	129.145	143.519	101.484	125.751	119.314	107.591	89.190	126.354	59.884	119.470	154.570	73.754	62.117	87.851	23.103	26.098	6.157	9.953	0.546	0.502	0.139	0.777	0.408	0.027
Pdensi_DN7209_c0_g1d207498	MC_2_2	MC_2_4	1.24026750680191	2017.80843414515	1009.52435082598	-10.4750593620294	1.15434906741191	-9.07442961383846	1.14274449892557e-19	1.99371535569557e-17	0.000	0.162	0.000	0.379	0.725	2.282	1.494	0.627	0.709	0.529	0.000	0.352	0.333	1.380	1.498	0.134	0.000	0.000	0.000	0.000	0.643	30.261	67.606	75.105	0.000	0.000	0.000
Pdensi_DN31025_c0_g1d434182	MC_2_2	MC_2_4	0	705.999037985565	352.999518992783	-12.3318603931198	1.35998123701423	-9.067669507113	1.2158971813834e-19	2.11475483683839e-17	0.000	0.000	0.000	0.000	0.952	0.282	0.288	0.000	0.000	0.000	0.000	0.000	0.000	0.602	0.000	0.000	0.000	0.000	0.000	0.000	0.000	32.086	21.902	11.536	1.153	0.293	1.264
Pdensi_DN27020_c0_g1d560734	MC_2_2	MC_2_4	0	777.880182612061	388.940091306031	-12.4701319349399	1.37562317734596	-9.06507838796304	1.24514689367844e-19	2.15892280599279e-17	0.000	0.000	0.000	0.000	0.000	0.221	0.000	0.000	0.000	0.000	0.000	0.000	0.000	0.000	0.000	0.000	0.000	0.000	0.000	0.941	0.000	19.868	16.872	30.831	0.000	0.000	0.000
Pdensi_DN21515_c0_g1d495523	MC_2_2	MC_2_4	2.48053501360382	6912.72335503321	3457.60194502341	-11.3444011114111	1.25150632261526	-9.06459752253176	1.25065111220015e-19	2.16177360764373e-17	0.000	0.000	0.000	0.467	0.159	2.841	0.576	0.000	0.401	0.475	0.450	0.267	0.271	0.975	1.168	0.269	0.000	0.000	13.147	0.838	0.486	178.075	303.348	137.698	1.825	0.798	0.000
Pdensi_DN29429_c0_g1	MC_2_2	MC_2_4	2471.910118544	48.1138461509749	1260.01198234749	5.67424163258616	0.626020141756175	9.0639921211931	1.25761503317139e-19	2.16712222516094e-17	27.285	49.974	55.366	64.273	52.068	55.487	47.897	48.478	51.009	44.309	41.181	33.941	30.200	52.264	38.651	42.894	95.396	124.214	70.002	10.041	45.504	2.415	1.063	1.007	1.076	1.556	0.802
Pdensi_GG_75850_c0_g1	MC_2_2	MC_2_4	735.904477285935	29836.1040123154	15286.0042448007	-5.34140209479252	0.589656810783454	-9.05849300323625	1.32265207155943e-19	2.27220265692068e-17	7.411	24.391	8.975	54.269	152.107	59.512	106.816	91.240	36.866	55.593	54.771	30.971	84.407	153.653	64.657	20.366	41.374	15.262	35.078	97.335	32.718	1216.359	968.811	554.477	4.899	4.595	2.787
Pdensi_DN34854_c1_g2	MC_2_2	MC_2_4	1.9807182487555	21771.8414430341	10886.9110806414	-13.4313390064888	1.48288683356469	-9.0575617117062	1.33399070320126e-19	2.28467325205148e-17	0.000	0.089	0.000	1.017	1.287	15.450	2.532	2.156	2.767	2.910	1.686	1.993	0.290	2.039	0.745	0.063	0.092	0.069	0.536	0.720	0.079	10.849	153.169	1557.252	0.000	0.046	0.050
Pdensi_DN15459_c0_g1	MC_2_2	MC_2_4	6.33279880182573	94552.6349527734	47279.4838757876	-13.8713924579807	1.53225446147837	-9.05293004961923	1.39182457483539e-19	2.37645559417931e-17	0.258	0.224	0.064	1.629	0.262	22.875	1.967	0.884	1.642	0.999	2.506	1.428	1.044	2.840	16.342	0.052	0.482	0.104	0.381	0.610	0.366	27.649	965.364	6513.549	3.141	8.626	6.105
Pdensi_DN14378_c0_g1d8188	MC_2_2	MC_2_4	11.2225515901457	458.824509375724	235.023530482935	-5.36403595352114	0.592819522200123	-9.04834566448431	1.45150651424778e-19	2.47082586090981e-17	2.293	1.126	0.252	0.346	0.663	1.133	0.563	0.324	0.533	0.520	0.273	0.343	0.908	1.188	0.841	0.328	0.414	0.455	0.331	1.315	0.689	9.080	18.430	12.740	1.317	2.217	1.616
Pdensi_DN18696_c0_g1d532341	MC_2_2	MC_2_4	139.104252345596	15114.6553213891	7626.87978686735	-6.76349186383505	0.747533198161954	-9.04774781971587	1.45947366993463e-19	2.47685949730361e-17	4.698	4.632	5.303	8.643	8.697	21.105	12.247	7.571	9.124	11.029	13.360	10.030	6.509	9.537	11.676	5.751	3.025	6.125	7.048	19.375	10.590	172.256	354.949	737.227	15.927	22.147	22.895
Pdensi_DN14469_c0_g1	MC_2_2	MC_2_4	2.39377309815875	490.239894179721	246.31683363894	-7.74048773473166	0.856904354661977	-9.03308250520567	1.66902751723901e-19	2.82393405061794e-17	0.060	0.334	0.048	0.180	0.516	0.461	0.962	0.620	1.018	1.368	1.147	1.036	0.013	0.288	0.067	0.033	0.119	0.090	1.726	3.891	1.728	13.549	24.024	6.829	0.131	0.752	0.229
Pdensi_DN21700_c1_g1	MC_2_2	MC_2_4	4.46015030376717	205.006128843736	104.733139573751	-5.53993809388591	0.613431600524779	-9.03106082103792	1.70015561210477e-19	2.86793719579263e-17	1.039	0.000	0.149	0.752	0.901	2.267	0.330	0.622	1.760	1.050	0.375	0.525	0.330	0.685	1.158	0.133	0.160	0.181	0.493	2.236	0.426	5.650	6.535	5.969	0.000	0.500	1.790
Pdensi_DN25760_c3_g2	MC_2_2	MC_2_4	8.11288334340325	437.484462937077	222.79867314024	-5.73605539284498	0.63580387185942	-9.02173712165323	1.85130023947638e-19	3.11352007842748e-17	0.570	1.099	0.572	0.529	1.936	1.757	1.190	1.335	1.541	1.054	0.888	0.889	1.960	1.379	2.244	0.321	0.345	0.179	0.494	0.420	0.503	17.432	7.534	14.287	2.835	2.060	4.721
Pdensi_DN9785_c0_g1d385930	MC_2_2	MC_2_4	59.4638972738141	6328.57298027389	3194.01843877385	-6.73596866394223	0.747130724460803	-9.01578324034728	1.95468626454488e-19	3.27755238202309e-17	0.622	1.022	0.617	4.073	4.977	17.494	8.148	10.013	13.180	9.210	14.090	10.920	3.232	5.823	7.751	1.269	2.725	2.296	8.058	15.395	4.143	95.238	117.842	318.275	35.381	20.291	24.294
Pdensi_DN19424_c0_g1d61094	MC_2_2	MC_2_4	0.911768655659433	576.9434010721	288.92758486388	-9.54459885734255	1.05988580496368	-9.00530869707195	2.150599230661e-19	3.59528833772951e-17	0.022	0.000	0.000	0.000	0.000	0.000	0.000	0.000	0.000	0.000	0.000	0.000	0.096	0.000	0.000	0.000	0.024	0.082	0.321	2.566	2.601	12.242	19.318	18.771	0.067	0.000	0.026
Pdensi_DN38905_c0_g1d317577	MC_2_2	MC_2_4	3.78535838370286	2681.69691318651	1342.74113578511	-9.41011800776889	1.0450810112835	-9.00419958469248	2.17244682873371e-19	3.62100333917866e-17	0.104	0.227	0.208	0.087	0.042	1.059	0.380	0.506	0.488	0.163	0.483	0.206	0.463	0.080	0.586	0.283	0.077	0.043	0.118	0.040	0.050	17.840	125.061	85.767	0.000	0.000	0.000
Pdensi_DN26129_c1_g1	MC_2_2	MC_2_4	577.20320411152	8414.57984699673	4495.89152555412	-3.8654365477971	0.429325571538494	-9.00350876828802	2.18616540443004e-19	3.633056596727e-17	14.210	15.710	29.534	16.309	15.409	38.688	31.645	56.200	94.005	64.675	52.743	108.895	8.485	16.203	15.334	23.868	19.230	18.235	25.114	12.814	54.351	255.835	339.909	163.814	17.734	17.387	14.312
Pdensi_DN37381_c0_g1d240517	MC_2_2	MC_2_4	3.9040514931965	71826.0568358493	35914.9804436713	-14.1805275324754	1.57580617849406	-8.99890337149665	2.2798346212643e-19	3.777510595541e-17	1.256	0.490	0.249	0.885	0.191	16.284	15.335	1.017	13.120	12.192	5.050	6.880	2.630	1.544	2.667	0.124	0.025	0.286	1.766	0.900	0.522	9.266	1018.866	4705.394	4.250	0.563	4.318
Pdensi_DN19579_c0_g1d408610	MC_2_2	MC_2_4	4.21013955049497	641.097822225011	322.653980887753	-7.23302353131172	0.804502761623448	-8.99067582653889	2.45714796683378e-19	4.05929541989849e-17	0.043	0.051	0.282	0.565	0.790	2.015	1.034	0.366	0.534	0.358	0.379	0.165	0.236	0.823	1.738	0.146	0.230	0.084	1.328	1.034	0.640	9.626	17.700	27.184	0.059	0.117	0.025
Pdensi_DN15691_c0_g1d345102	MC_2_2	MC_2_4	80.70995841114	5512.8247368597	2796.76734763542	-6.09399738801587	0.677838548166035	-8.99033760252178	2.46472160437163e-19	4.05983143327143e-17	7.614	6.909	1.389	7.719	5.644	10.864	8.901	4.181	4.922	3.059	3.434	2.601	6.664	6.735	6.296	2.932	2.380	3.315	11.828	15.925	6.820	71.602	136.996	255.623	28.349	27.968	15.485
Pdensi_DN20680_c0_g1d291823	MC_2_2	MC_2_4	0	696.975728791545	348.487864395772	-12.3128800823061	1.36990923278688	-8.98809920220578	2.51542940709092e-19	4.1312055282909e-17	0.000	0.028	0.013	0.214	0.063	0.056	0.000	0.027	0.092	0.015	0.000	0.016	0.050	0.030	0.015	0.000	0.000	0.000	2.143	70.639	38.509	18.475	30.660	13.394	0.000	0.000	0.032
Pdensi_DN29861_c0_g1d82205	MC_2_2	MC_2_4	9.38638974454195	16189.7368403101	8099.56161502733	-10.7737535164738	1.19905350522696	-8.9852149795722	2.58228972514313e-19	4.22861268324315e-17	0.287	0.311	0.000	0.000	0.000	0.000	0.000	0.000	0.342	0.339	0.000	0.000	0.634	0.000	0.636	0.000	0.307	0.698	12.699	0.000	0.000	276.692	660.754	472.707	0.000	0.000	1.043
Pdensi_DN22699_c0_g2d301594	MC_2_2	MC_2_4	1886.72413439576	0	943.36206719788	13.0476137931536	1.45413936131477	8.97273957384424	2.89229347330109e-19	4.72244908684415e-17	1.318	9.004	68.378	124.375	169.091	119.109	188.248	148.218	291.715	223.019	55.286	247.714	1.391	25.291	4.195	65.053	24.963	113.723	97.223	0.085	98.307	0.000	0.000	0.000	0.038	0.027	0.000
Pdensi_GG_151067_c0_g1	MC_2_2	MC_2_4	7.18828541176282	757.28979388583	382.239039648797	-6.71731125447287	0.749375997358647	-8.96387297985206	3.13470034011401e-19	5.10336505371351e-17	0.027	0.189	0.081	0.591	0.178	0.101	0.440	0.056	0.315	0.583	0.409	0.576	0.090	0.155	0.137	0.245	0.299	0.221	1.760	1.724	9.089	47.881	11.079	13.090	0.190	0.485	0.485
Pdensi_DN24504_c0_g1	MC_2_2	MC_2_4	10.2981584002014	19978.637052296	9994.46760534809	-10.9408761321583	1.22059609585669	-8.96355163620226	3.14385270603763e-19	5.1034297666357e-17	0.317	0.000	0.000	0.000	0.000	0.000	0.000	0.000	0.000	0.000	0.000	0.000	0.351	0.000	0.000	0.000	0.340	0.772	0.000	0.000	0.000	1103.402	495.597	286.965	0.000	0.000	0.000
Pdensi_DN21040_c1_g1	MC_2_2	MC_2_4	1835.88357487233	1.27700942235137	918.580292147339	11.0733106311506	1.2369785673564	8.95190177370319	3.49409808541998e-19	5.65559159467805e-17	3.092	9.416	72.816	187.736	298.030	161.348	316.600	231.563	324.505	332.597	73.863	234.486	2.829	40.870	4.232	83.413	33.673	80.125	132.376	0.438	97.549	0.000	0.000	0.110	0.166	0.000	0.000
Pdensi_DN8152_c0_g1d452050	MC_2_2	MC_2_4	13.1191233240326	6129.9322780303	3071.52570067716	-8.88937416586552	0.994176344596817	-8.94144606656333	3.84110554725932e-19	6.19875575175261e-17	0.251	0.585	0.208	0.158	0.452	0.271	0.459	0.218	0.441	0.098	0.053	0.198	0.186	0.433	0.329	0.038	0.367	0.991	0.000	0.729	0.120	275.809	204.888	89.120	6.827	3.894	3.062
Pdensi_DN10329_c0_g1	MC_2_2	MC_2_4	0	1117.040103227	558.520051613501	-12.9935407975498	1.45323111109283	-8.94113861062239	3.8518088022461e-19	6.19875575175261e-17	0.000	0.028	0.000	0.000	0.000	0.000	0.000	0.000	0.000	0.000	0.000	0.000	0.000	0.000	0.000	0.000	0.000	0.000	1.110	0.061	1.433	62.406	31.955	11.790	0.000	0.000	0.032
Pdensi_GG_86860_c0_g1	MC_2_2	MC_2_4	762.434309140134	0	381.217154570067	11.7406406631479	1.31388018065796	8.93585338753526	4.04047451006466e-19	6.4837459731135e-17	0.000	1.773	21.152	41.403	126.119	65.234	147.967	81.344	198.920	179.285	22.934	102.540	1.408	14.227	1.592	30.146	28.946	21.668	53.979	0.054	4.356	0.000	0.000	0.000	0.000	0.000	0.000
Pdensi_GG_11773_c1_g1	MC_2_2	MC_2_4	194.490409074801	7280.65647256316	3737.57344081898	-5.22650519489609	0.584924361753386	-8.93535222097601	4.05883150545657e-19	6.49459427518828e-17	10.753	8.962	7.185	10.671	10.421	16.698	11.411	11.363	14.619	13.658	12.140	13.311	10.089	12.086	10.443	5.821	8.065	6.690	8.967	20.581	14.806	126.117	190.534	305.210	10.165	23.540	19.542
Pdensi_DN37390_c0_g1	MC_2_2	MC_2_4	14.4315451689598	1174.80020207044	594.615873619701	-6.34619959611051	0.710278978867713	-8.93479855792335	4.07920717109852e-19	6.50860166410831e-17	0.056	0.165	0.056	1.463	4.979	5.990	1.963	2.452	1.762	0.866	1.465	1.079	1.273	3.742	5.587	0.368	0.914	0.212	0.352	0.504	0.280	28.995	34.504	39.376	0.000	0.016	0.050
Pdensi_DN13394_c0_g1d212532	MC_2_2	MC_2_4	161.947127455224	1583.20445085708	872.575789156154	-3.28839044743663	0.368153937899871	-8.93210722176492	4.17970103944628e-19	6.64999934696447e-17	6.235	7.360	7.770	5.087	4.153	5.283	7.350	11.813	10.170	5.576	7.711	6.118	8.515	4.754	6.592	6.588	5.122	5.543	6.917	13.222	4.365	66.100	43.204	35.439	3.830	2.672	1.694
Pdensi_DN25000_c2_g2	MC_2_2	MC_2_4	110.123837508366	5693.6416724331	2901.88275497074	-5.69376002101422	0.637537378594452	-8.93086462407424	4.22692088149109e-19	6.70082053872005e-17	2.829	1.601	1.004	6.227	11.345	21.464	6.549	5.681	4.771	4.124	3.819	5.348	5.654	7.878	12.705	2.466	4.732	4.429	12.661	17.436	10.964	90.232	162.638	233.010	20.744	17.997	16.693
Pdensi_DN3986_c0_g1d260936	MC_2_2	MC_2_4	0	849.521188195761	424.760594097881	-12.5987522171446	1.41073365891559	-8.93063842173376	4.23557329959806e-19	6.70082053872005e-17	0.000	0.000	0.000	0.000	0.000	0.000	0.000	0.058	0.000	0.000	0.000	0.000	0.000	0.064	0.000	0.000	0.000	0.000	0.375	0.259	0.318	41.608	27.489	10.573	0.255	0.000	0.000
Pdensi_DN7286_c0_g1d2947	MC_2_2	MC_2_4	1.52069701213838	1280.49374972645	641.007223369295	-9.73556868330481	1.09226885665435	-8.91316146568996	4.9597673954035e-19	7.82441727358247e-17	0.593	0.000	0.025	1.350	0.855	5.090	1.313	0.253	0.154	0.297	0.089	0.944	0.465	0.000	3.833	0.018	0.140	0.000	0.000	0.093	0.000	19.419	31.650	57.407	0.503	0.000	0.202
Pdensi_DN10640_c0_g1d334753	MC_2_2	MC_2_4	70.2234457285792	1984.55953606688	1027.39149089773	-4.82446412960384	0.541434475932714	-8.91052259147863	5.07925783777684e-19	7.99041449288916e-17	0.790	0.517	0.455	1.865	3.299	3.866	2.019	0.959	0.676	0.588	0.922	0.352	1.786	4.540	6.230	1.753	2.363	3.351	2.900	9.238	5.236	40.549	61.122	70.422	10.229	14.743	8.319
Pdensi_DN19147_c0_g1d406649	MC_2_2	MC_2_4	110.375479682672	4023.2786036294	2066.82704165604	-5.18484909631151	0.582033151164744	-8.90816800715865	5.18827342678539e-19	8.13904943959914e-17	1.113	0.336	1.098	6.823	2.186	6.202	11.472	4.897	5.560	4.011	3.872	4.602	3.031	1.183	2.514	5.894	2.563	3.346	7.632	10.550	7.241	122.774	74.447	155.535	0.000	0.034	0.037
Pdensi_DN19924_c1_g1d361392	MC_2_2	MC_2_4	1.57352655804667	332.419629661115	166.996578109581	-7.78781145648735	0.87471585739145	-8.90324714097663	5.42362378659647e-19	8.4844867749874e-17	0.207	0.034	0.032	0.159	0.479	1.094	0.216	0.254	0.356	0.074	0.357	0.284	0.310	0.724	0.510	0.014	0.096	0.033	0.105	5.368	18.252	8.146	11.548	9.632	0.645	0.179	0.305
Pdensi_DN14607_c0_g1d213593	MC_2_2	MC_2_4	403.980533763751	21221.651934874	10812.8162343189	-5.71482269209996	0.64209920279667	-8.90021770344674	5.57372536334792e-19	8.69501156682275e-17	12.806	16.535	20.427	26.998	47.678	72.411	34.809	32.785	32.743	30.598	26.053	27.615	28.102	44.620	44.416	16.802	12.668	13.521	14.667	37.047	31.225	348.525	439.016	1006.454	13.710	30.704	26.637
Pdensi_DN36435_c0_g1d88190	MC_2_2	MC_2_4	0	957.15401991226	478.57700995613	-12.7707617333111	1.4357003891086	-8.89514402182495	5.83435844519562e-19	9.07631695457598e-17	0.000	0.000	0.000	0.000	0.000	0.000	0.000	0.000	0.000	0.000	0.000	0.000	0.000	0.268	0.000	0.000	0.000	0.000	0.000	0.000	0.000	53.955	25.172	11.665	0.000	0.000	0.000
Pdensi_DN15176_c2_g2	MC_2_2	MC_2_4	13.1338926578434	1197.61547656594	605.37468461189	-6.51959050648164	0.733351496266073	-8.89013050314445	6.10371781747543e-19	9.46904744182531e-17	0.000	0.000	0.343	1.090	4.719	6.816	1.776	1.036	1.205	0.869	0.347	0.664	1.499	3.535	1.972	0.227	0.799	0.355	0.173	1.660	0.642	21.974	35.088	46.003	0.793	2.871	0.866
Pdensi_DN39626_c1_g1	MC_2_2	MC_2_4	72.6897001418762	1355.93598533841	714.312842740141	-4.22101615148979	0.475337329598513	-8.88004347366326	6.68342367407771e-19	1.0339736448703e-16	3.516	4.689	4.110	4.467	3.586	8.760	5.817	2.836	2.372	1.617	1.277	2.108	3.444	5.288	4.064	2.773	1.953	3.019	1.784	4.001	2.271	29.693	45.619	43.160	0.157	2.274	2.647
Pdensi_DN18303_c0_g1d13413	MC_2_2	MC_2_4	0.964598201567716	2585.50589491857	1293.23524656007	-11.5996833545122	1.3069783684597	-8.87519153678318	6.98131639812931e-19	1.07708441752296e-16	0.000	0.000	0.000	0.391	0.000	4.376	1.541	0.000	0.455	0.182	0.684	0.457	0.172	0.446	1.906	0.000	0.000	0.095	0.086	0.000	0.221	70.692	26.947	124.550	1.879	4.514	3.161
Pdensi_DN11911_c0_g1d50350	MC_2_2	MC_2_4	0	1289.61731031909	644.808655159543	-13.20070879914	1.48745816559516	-8.87467567456471	7.0137497559753e-19	1.07911549816934e-16	0.000	0.000	0.000	0.000	0.000	0.159	0.000	0.000	0.288	0.000	0.000	0.058	0.000	0.000	0.110	0.000	0.000	0.000	0.000	0.000	0.000	81.264	29.430	13.147	0.000	0.000	0.000
Pdensi_DN38676_c4_g1	MC_2_2	MC_2_4	45.3215441612695	10481.5951855578	5263.45836485952	-7.85203626895814	0.886304082526979	-8.85930283269244	8.05163744729796e-19	1.23540795506432e-16	4.522	1.662	0.859	3.431	3.954	9.644	9.660	4.236	4.299	4.558	5.990	4.201	2.229	2.975	3.459	1.794	1.794	1.188	2.554	3.302	2.562	59.807	263.113	541.555	3.277	8.129	3.916
Pdensi_DN20096_c0_g1d62246	MC_2_2	MC_2_4	2.10506977524748	701.898788563839	352.001929169543	-8.36004462110889	0.943774601065153	-8.85809451925669	8.13936925701187e-19	1.24545692860572e-16	0.000	0.014	0.011	0.154	0.428	1.798	0.679	0.387	0.263	0.110	0.098	0.264	0.256	0.674	1.343	0.071	0.116	0.020	4.534	12.027	29.942	36.239	6.045	22.007	0.000	0.000	0.000
Pdensi_DN18196_c1_g2	MC_2_2	MC_2_4	46.1604220183985	1374.38982446653	710.275123242464	-4.89669436902544	0.552849245753515	-8.85719643580486	8.20518730131552e-19	1.25210711068903e-16	0.186	1.207	0.372	1.881	5.191	5.053	2.884	6.237	5.298	4.166	5.865	2.406	0.413	4.286	3.304	1.330	2.395	1.132	2.052	6.453	3.732	63.009	36.252	27.623	0.000	0.000	0.000
Pdensi_GG_100193_c0_g1	MC_2_2	MC_2_4	1885.74415768641	0	942.872078843203	13.0468870546889	1.47322242188643	8.85601987918609	8.29220990574262e-19	1.26194816185111e-16	0.000	0.000	0.000	0.000	0.000	0.161	0.000	0.000	0.000	0.249	0.000	0.000	0.000	0.000	0.148	34.644	120.579	41.114	74.181	29.565	16.398	0.000	0.000	0.000	2.749	1.917	0.000
Pdensi_DN22152_c2_g9	MC_2_2	MC_2_4	2.1192067515167	4857.90614921952	2430.01267798552	-11.1587517243556	1.26164215627726	-8.84462497455049	9.18362170611853e-19	1.39381991877903e-16	0.024	0.103	0.048	0.540	0.201	3.670	0.939	0.745	1.005	0.503	0.634	0.283	0.372	0.330	1.049	0.087	0.026	0.090	0.572	1.556	0.308	22.824	34.425	331.765	0.854	2.228	1.233
Pdensi_DN26964_c0_g2d79103	MC_2_2	MC_2_4	333.558666757713	5838.64151391542	3086.10009033656	-4.12992848737878	0.467015695799387	-8.84323273184558	9.29882620196183e-19	1.40749043949911e-16	14.831	12.709	13.500	16.095	29.804	36.848	19.758	20.115	14.818	15.087	10.841	15.392	16.372	21.478	27.864	10.200	11.816	13.425	17.600	29.107	17.366	130.650	162.800	213.532	2.531	10.862	7.959
Pdensi_GG_66304_c0_g1	MC_2_2	MC_2_4	15.9252759288479	2108.62473697839	1062.27500645362	-7.05187036104126	0.797563709299897	-8.84176433658372	9.42187885424789e-19	1.42227197669353e-16	0.053	0.234	0.082	1.471	6.200	8.304	3.010	4.899	2.419	2.142	2.562	1.824	1.720	5.967	6.807	0.279	1.106	0.237	0.481	0.548	0.418	44.573	57.755	80.017	0.000	0.000	0.000
Pdensi_DN3472_c0_g1d1288	MC_2_2	MC_2_4	328.678959368008	5354.47089280237	2841.57492608519	-4.02569314890503	0.455643872960436	-8.83517454706251	9.99420860884329e-19	1.50461198637005e-16	2.427	1.871	1.587	38.459	65.996	84.942	35.270	32.515	30.343	16.806	21.818	18.612	32.945	52.420	48.887	12.206	13.309	9.216	25.720	57.695	43.531	172.255	213.017	99.940	7.306	6.964	6.366
Pdensi_DN1891_c0_g1d325527	MC_2_2	MC_2_4	14.1126889533388	950.18936917323	482.151029063284	-6.0612620643991	0.687161358473064	-8.82072600512314	1.13719971304924e-18	1.70744591768391e-16	0.187	0.101	0.842	0.119	0.793	0.307	0.000	0.000	0.000	0.110	0.000	0.111	0.104	0.108	0.000	0.757	0.203	0.576	0.000	0.326	0.000	21.373	41.239	21.708	0.000	0.000	0.000
Pdensi_DN38621_c2_g3	MC_2_2	MC_2_4	1.83636658729986	2208.06317388126	1104.94977023428	-10.2063838923828	1.15717006675702	-8.8201243581994	1.14332672249737e-18	1.71205534135676e-16	0.000	0.081	0.000	0.378	0.407	3.740	1.993	0.548	0.594	0.088	0.309	0.224	0.209	0.520	2.187	0.086	0.083	0.024	0.086	0.110	0.081	30.507	12.179	138.587	0.000	0.275	0.023
Pdensi_DN5594_c0_g1d46004	MC_2_2	MC_2_4	3.01683843090692	232.300891838939	117.658865134923	-6.29301135287685	0.713626159566052	-8.81835856003872	1.16149801734784e-18	1.73462759902796e-16	0.000	0.028	0.181	0.032	0.000	0.000	0.000	0.000	0.121	0.000	0.065	0.061	0.029	0.000	0.087	0.070	0.143	0.098	0.561	1.175	0.371	5.604	6.934	7.801	0.000	0.058	0.093
Pdensi_DN30872_c0_g1d234296	MC_2_2	MC_2_4	3.32423418849361	1459.95418355513	731.63920887181	-8.7947197285931	0.997547618621747	-8.81634075849357	1.18261197683368e-18	1.76146279655834e-16	0.000	0.025	0.000	0.262	1.115	2.018	1.419	0.989	0.515	0.434	0.762	0.385	0.408	0.961	0.810	0.063	0.231	0.058	0.424	0.297	0.166	10.283	61.371	52.174	2.202	2.983	4.263
Pdensi_DN21514_c0_g1d418890	MC_2_2	MC_2_4	3.65990389861873	518.585916810776	261.122910354697	-7.18511588847812	0.816503207931841	-8.79986241165866	1.36983996357762e-18	2.03492088382496e-16	2.725	1.319	0.316	1.434	0.989	7.417	2.551	1.146	2.407	3.622	2.197	1.707	1.288	1.510	2.916	0.070	0.129	0.164	1.200	0.239	0.194	17.351	6.295	21.816	3.769	4.656	7.332
Pdensi_DN52354_c0_g1d254223	MC_2_2	MC_2_4	0	869.908209588472	434.954104794236	-12.632774421968	1.43573328497932	-8.79883092084891	1.38248794937421e-18	2.0482765903903e-16	0.000	0.230	0.000	0.000	0.000	0.000	0.118	0.000	0.000	0.125	0.000	0.000	0.069	0.123	0.000	0.000	0.000	0.000	0.118	129.913	53.195	26.869	41.955	10.640	0.000	0.000	0.000
Pdensi_DN21034_c2_g2	MC_2_2	MC_2_4	50.205229049199	1150.90940891092	600.55731898006	-4.5117456878985	0.512833092770619	-8.79768827616692	1.39663355428378e-18	2.0637748172588e-16	4.024	2.478	2.176	4.417	12.393	11.762	5.064	2.875	2.091	1.010	0.944	1.290	5.946	10.718	9.794	2.381	1.697	1.284	2.197	45.247	7.813	25.991	39.555	35.336	1.846	2.772	3.106
Pdensi_DN24806_c0_g1d226435	MC_2_2	MC_2_4	17.6471383668733	409.133223542007	213.39018095444	-4.54113382669145	0.516353351435162	-8.79462448354356	1.43527170813886e-18	2.11528833533181e-16	0.709	0.384	0.355	0.224	1.938	2.317	1.180	0.930	0.632	0.628	1.120	0.418	0.788	2.659	1.775	0.635	0.381	0.865	0.000	1.437	0.509	11.871	11.900	12.472	6.056	8.357	6.207
Pdensi_DN21116_c0_g2d538898	MC_2_2	MC_2_4	444.835960359696	5464.15886449402	2954.49741242686	-3.61784957480727	0.411486384318371	-8.79214893294769	1.46726088889101e-18	2.15675797431633e-16	21.801	34.911	19.364	44.495	47.555	38.312	46.700	37.312	42.588	39.671	48.928	40.984	21.689	30.494	21.502	18.414	15.848	12.916	19.846	26.326	33.049	185.481	122.366	178.303	5.566	7.920	4.459
Pdensi_DN16662_c0_g1d348423	MC_2_2	MC_2_4	0.354362144800546	1835.90072107022	918.127541607511	-11.9976567227582	1.36481590083032	-8.79067771371887	1.48660454575423e-18	2.17947122985392e-16	0.139	0.065	0.020	0.158	1.146	1.512	0.952	0.510	0.118	0.118	0.204	0.048	0.999	1.235	1.531	0.032	0.000	0.000	1.372	0.113	1.294	22.532	48.102	83.945	3.073	2.100	1.302
Pdensi_DN14737_c0_g1	MC_2_2	MC_2_4	12.2453718952656	24120.1232463005	12066.1843090979	-10.9425875001298	1.24498032247242	-8.78936582579778	1.5040655784433e-18	2.19931301971641e-16	0.375	0.000	0.000	0.949	2.946	9.810	3.326	3.917	4.199	2.312	2.250	1.879	1.148	1.946	1.781	0.252	1.017	0.000	1.251	0.435	0.134	1100.576	243.959	834.171	0.142	0.105	0.113
Pdensi_DN7133_c0_g1d207470	MC_2_2	MC_2_4	106.590203805348	1674.50834146782	890.549272636585	-3.97133607889886	0.452014493750008	-8.78586004168099	1.55172703474685e-18	2.2630968972386e-16	5.448	4.707	5.407	7.424	7.039	11.057	5.693	5.790	6.743	5.882	5.759	6.091	7.122	8.143	10.989	4.323	3.476	3.529	4.309	4.817	5.549	40.645	45.267	60.104	51.997	67.540	85.524
Pdensi_GG_60414_c1_g1	MC_2_2	MC_2_4	0	9077.2395800926	4538.6197900463	-16.0155453276573	1.82299371835935	-8.78529923957772	1.55948833063298e-18	2.2685086875005e-16	0.179	0.000	0.000	0.000	0.072	0.130	0.000	0.000	0.000	0.000	0.000	0.000	0.993	0.069	0.000	0.000	0.000	0.000	0.000	0.000	0.086	11.152	373.663	371.428	0.548	0.000	0.287
Pdensi_DN21120_c0_g1d362716	MC_2_2	MC_2_4	2.64378385143095	24192.9599124406	12097.801848146	-13.2032382945377	1.50382263598796	-8.77978425019759	1.63788541826143e-18	2.37637655347961e-16	2.395	0.681	0.057	0.559	0.069	16.305	19.389	1.762	6.986	2.689	15.060	2.203	1.309	1.603	8.285	0.026	0.048	0.199	0.675	0.636	0.103	18.042	198.799	1700.736	0.427	1.018	0.293
Pdensi_DN31597_c0_g1d504377	MC_2_2	MC_2_4	7.73396560523286	216.165936365715	111.949950985474	-4.79042426023499	0.546742660449486	-8.76175320999592	1.92236779508766e-18	2.78191953478267e-16	0.712	0.539	0.395	0.602	0.702	1.008	0.615	0.499	0.512	0.293	0.290	0.941	0.093	0.768	1.058	0.322	0.208	0.289	0.381	1.530	0.717	6.737	5.719	6.720	0.585	0.211	0.752
Pdensi_DN12990_c0_g1d51297	MC_2_2	MC_2_4	1222.07478575226	0	611.037392876131	12.4213463229568	1.41776422204537	8.76122145686312	1.93145925165252e-18	2.78787226622546e-16	96.172	35.860	50.268	41.958	24.384	22.052	21.230	12.320	9.636	6.141	16.115	4.321	53.619	15.210	13.059	73.857	31.364	25.038	5.509	0.244	4.866	0.000	0.000	0.000	0.000	0.000	0.050
Pdensi_GG_6431_c0_g1	MC_2_2	MC_2_4	7.59306644359128	1688.69792641524	848.145496429414	-7.80373466076841	0.89242822555293	-8.74438351155173	2.24236589573941e-18	3.22831515745476e-16	0.060	0.044	0.099	1.260	2.746	6.103	1.972	2.723	1.659	1.178	0.880	1.116	0.920	2.649	2.738	0.153	0.466	0.187	0.885	1.359	1.488	20.128	33.615	87.041	0.186	0.022	0.024
Pdensi_DN40396_c0_g1d318870	MC_2_2	MC_2_4	0	2660.78220348168	1330.39110174084	-14.2450774679785	1.62921445727441	-8.74352508006207	2.25947696998002e-18	3.2446089288913e-16	0.000	0.000	0.000	0.000	0.000	0.000	0.000	0.000	0.000	0.000	0.000	0.000	0.000	0.000	0.281	0.000	0.000	0.000	0.000	0.000	0.364	12.301	112.126	99.714	0.000	0.000	0.000
Pdensi_DN17737_c0_g1	MC_2_2	MC_2_4	137.540612685941	1049.21405300588	593.377332845909	-2.93083638998034	0.335244032221485	-8.74239690579798	2.28216100764603e-18	3.26880166425085e-16	6.702	6.998	5.402	9.349	9.466	11.673	10.232	9.670	10.242	8.131	9.683	7.777	6.706	7.915	8.909	5.145	4.215	5.281	6.251	6.264	7.315	31.570	33.090	28.883	5.187	12.144	10.726
Pdensi_DN15832_c0_g1d396974	MC_2_2	MC_2_4	8.34896186210231	37491.0018796053	18749.6754207337	-12.1463819551756	1.39156683289833	-8.72856528915493	2.5792354007514e-18	3.68488518835922e-16	2.572	0.417	0.140	2.076	1.310	25.219	6.353	1.170	2.181	0.946	1.155	1.957	1.172	3.518	10.989	0.032	0.348	0.484	1.277	1.227	0.755	35.415	491.939	2468.003	2.500	17.014	7.641
Pdensi_DN4451_c0_g1d327568	MC_2_2	MC_2_4	2.57226187084724	11099.6232647179	5551.09776329437	-12.1513761194372	1.39267600789824	-8.72519958017769	2.65711592516022e-18	3.78631785750736e-16	0.237	0.385	0.000	0.000	0.000	0.000	0.000	0.249	0.000	0.140	0.150	0.000	0.529	0.000	0.265	0.000	0.000	0.291	1.843	0.689	0.851	184.316	293.731	468.417	0.535	0.667	0.000
Pdensi_DN30424_c0_g1d82695	MC_2_2	MC_2_4	0.531543217200818	842.847872117836	421.689707667518	-10.3147629294875	1.18221900576476	-8.72491719316851	2.66375479583226e-18	3.78631785750736e-16	0.141	0.228	0.141	0.000	0.000	0.000	0.000	0.000	0.000	0.000	0.000	0.000	0.000	0.000	0.000	0.063	0.000	0.000	0.000	0.000	0.807	47.465	19.977	12.241	0.644	1.265	0.254
Pdensi_DN23748_c0_g3	MC_2_2	MC_2_4	5.06452320183991	35070.2075979064	17537.6360605541	-12.7649183786937	1.46340783615061	-8.72273474513497	2.71561919760985e-18	3.85026677323903e-16	1.276	0.549	0.122	0.823	0.215	12.889	2.028	0.690	3.152	0.691	2.621	1.427	0.564	1.449	7.872	0.155	0.104	0.294	0.725	0.133	0.231	10.512	273.546	2490.139	0.870	5.982	2.104
Pdensi_DN10735_c0_g1d103743	MC_2_2	MC_2_4	17.4179648478024	1096.36057867071	556.889271759257	-5.97593999148925	0.685286559398341	-8.72035196011422	2.77338337607559e-18	3.92223642913479e-16	0.350	0.162	0.448	0.567	0.060	0.162	0.275	0.052	0.293	0.117	0.000	0.059	0.000	0.173	0.224	0.541	0.877	0.436	0.508	0.175	0.215	64.409	23.565	16.003	0.000	0.000	0.120
Pdensi_DN52157_c0_g1d254001	MC_2_2	MC_2_4	8.557664645159	352.621583143047	180.589623894103	-5.38918024849651	0.618505568280968	-8.7132283440468	2.95340897428545e-18	4.16631526941769e-16	0.032	0.069	0.128	0.848	0.889	1.142	1.021	0.301	0.564	0.376	0.366	0.648	0.608	0.851	1.085	0.146	0.461	0.282	4.385	3.741	3.176	12.436	10.623	8.759	0.100	0.072	0.077
Pdensi_DN24469_c1_g1d553845	MC_2_2	MC_2_4	1626.17531295177	8938.68577855081	5282.43054575129	-2.45853208969706	0.282392517602743	-8.70608085004439	3.14562499850618e-18	4.4263211662397e-16	30.967	52.815	42.989	72.326	90.543	135.933	73.124	65.120	66.807	65.160	74.609	57.786	54.028	89.369	93.925	57.747	59.584	55.176	112.664	57.107	57.127	308.974	258.831	235.834	15.087	11.874	6.702
Pdensi_GG_33485_c0_g1	MC_2_2	MC_2_4	167.580086338317	26899.9138914421	13533.7469888902	-7.32703937536266	0.842081709273974	-8.70110263014724	3.28674848500727e-18	4.61330982842975e-16	0.743	1.684	0.465	20.935	78.820	80.746	27.914	40.972	19.149	17.164	15.005	15.368	24.598	67.864	55.751	2.212	12.722	2.375	6.059	6.670	5.145	1175.845	666.214	622.369	0.213	0.123	0.000
Pdensi_DN30670_c0_g1	MC_2_2	MC_2_4	0	851.721762471243	425.860881235622	-12.6020637264857	1.44838981975707	-8.70074033563657	3.29725951910224e-18	4.61649305269504e-16	0.000	0.000	0.000	0.000	0.000	0.000	0.000	0.000	0.000	0.000	0.000	0.000	0.000	0.000	0.000	0.000	0.000	0.000	0.000	0.000	0.000	49.061	11.410	19.236	0.000	0.000	0.000
Pdensi_DN18341_c0_g1d186877	MC_2_2	MC_2_4	175.492321513884	2381.87876710081	1278.68554430735	-3.76445013199825	0.43287707035434	-8.69634912497626	3.42732851702727e-18	4.78663606652357e-16	6.033	5.421	6.654	7.614	8.299	10.762	8.396	4.700	6.706	6.824	5.493	5.300	7.311	7.790	9.291	5.511	4.966	8.284	11.659	10.572	8.498	104.411	57.712	56.010	5.616	6.251	7.500
Pdensi_DN30618_c0_g1d563912	MC_2_2	MC_2_4	437.004267627022	3268.07535089029	1852.53980925866	-2.90324736389576	0.333981700960138	-8.69283363594305	3.53509834605885e-18	4.92486686001692e-16	14.310	17.462	25.130	27.135	41.371	53.422	33.910	35.959	36.256	41.392	39.306	42.398	27.475	39.814	28.359	13.730	16.988	15.573	108.064	22.485	236.377	106.766	108.579	78.624	7.536	14.072	11.149
Pdensi_DN25819_c0_g4	MC_2_2	MC_2_4	72.9516600866867	938.172622512915	505.562141299801	-3.67876890016934	0.42408237972986	-8.67465633095322	4.14801247937416e-18	5.76439927778835e-16	5.361	5.165	4.076	10.690	10.280	6.383	8.107	6.508	8.544	7.650	6.531	4.256	5.909	7.197	6.108	3.311	2.551	1.872	3.097	1.720	4.460	32.611	25.321	26.244	10.270	14.725	13.529
Pdensi_DN33190_c0_g1	MC_2_2	MC_2_4	11.9584468736931	9659.6581793879	4835.80831313079	-9.66708674919587	1.11486556422212	-8.67107843261888	4.28046724132983e-18	5.93374473721376e-16	0.142	0.000	0.142	0.000	0.000	0.000	0.000	0.000	0.000	0.000	0.000	0.000	1.105	0.000	0.158	0.254	0.314	0.694	0.000	2.137	0.000	16.453	463.644	333.681	0.000	0.319	2.079
Pdensi_DN38645_c0_g6	MC_2_2	MC_2_4	13.1163031817601	490.754357092746	251.935330137253	-5.22574878432718	0.603064607672508	-8.66532162199941	4.50240133139543e-18	6.22598726329555e-16	0.349	1.673	0.508	0.701	1.283	1.625	0.961	1.020	0.915	1.003	1.493	1.182	0.414	1.643	0.996	0.407	0.621	0.345	13.398	1.287	32.416	10.398	20.116	12.718	1.225	1.272	0.508
Pdensi_GG_78180_c0_g1	MC_2_2	MC_2_4	70.4604224641744	922.85672186125	496.658572162712	-3.71664736842448	0.428924971560088	-8.66502911897684	4.51397610691136e-18	6.22661866727743e-16	1.429	4.063	0.895	7.011	9.333	13.422	4.955	5.998	3.821	6.115	4.739	7.153	5.362	8.452	7.749	1.918	2.305	3.269	5.922	8.068	6.153	26.641	31.611	24.059	0.796	5.213	2.804
Pdensi_DN45663_c0_g1	MC_2_2	MC_2_4	2.89379460470315	12707.7359928635	6355.31489373411	-12.1673691126188	1.4048745335453	-8.66082260165513	4.68371948380218e-18	6.44489007299403e-16	0.405	0.292	0.000	0.000	0.000	0.000	0.150	0.283	0.000	0.318	0.171	0.000	0.000	0.156	0.000	0.000	0.000	0.330	1.195	0.469	0.967	220.090	413.363	461.519	0.808	0.455	0.813
Pdensi_DN40006_c1_g2	MC_2_2	MC_2_4	1.41048246191561	6200.5113310848	3100.96090677336	-12.1739083961106	1.40573508733099	-8.66017253593963	4.71050739562268e-18	6.46586412216796e-16	0.000	0.000	0.000	0.363	0.437	2.232	0.295	0.080	0.000	0.000	0.000	0.000	0.167	0.091	0.774	0.018	0.023	0.091	0.022	8.270	2.191	10.935	79.275	406.178	38.895	71.930	79.549
Pdensi_GG_21940_c0_g1	MC_2_2	MC_2_4	60.6506847447128	28410.3604274326	14235.5055560887	-8.87583561919867	1.02528880882039	-8.65691261119925	4.84714025021442e-18	6.63714529518358e-16	0.256	0.169	0.078	0.099	0.071	0.084	0.021	0.061	0.069	0.253	0.025	0.163	1.986	0.203	0.089	0.303	1.696	4.500	2.469	26.735	0.394	265.000	1180.876	977.934	0.061	0.044	0.448
Pdensi_DN27017_c0_g1d79208	MC_2_2	MC_2_4	6.24955050385317	8719.41787544918	4362.83371297652	-10.4500291314318	1.2075620543678	-8.65382370507053	4.98021190683492e-18	6.80272652757032e-16	0.669	0.828	0.193	1.350	2.436	20.930	2.699	1.763	1.022	0.840	0.973	0.327	0.818	2.447	4.673	0.144	0.338	0.176	0.920	0.672	0.508	9.854	228.958	471.888	1.546	3.008	1.464
Pdensi_GG_26840_c0_g1	MC_2_2	MC_2_4	3683.55502842762	0.645258680686113	1842.10014355415	12.2569532450924	1.41659495704628	8.65240496877746	5.04253419978386e-18	6.8710969665376e-16	2.237	1.026	3.455	10.441	0.206	0.061	0.145	0.238	0.022	0.156	0.000	0.000	0.698	0.285	0.494	18.696	165.581	205.613	389.578	0.155	237.359	0.029	0.023	0.000	0.059	0.021	0.069
Pdensi_DN22165_c0_g6	MC_2_2	MC_2_4	1.41744857920218	20871.5658644208	10436.4916565	-13.7388228593758	1.58823888887618	-8.65035036958275	5.13415573205907e-18	6.97896256354942e-16	0.429	0.031	0.028	0.108	0.034	1.013	0.000	0.030	0.067	0.000	0.000	0.068	0.095	0.164	11.533	0.155	0.000	0.000	1.657	0.296	2.044	29.961	914.461	802.095	0.000	0.257	0.000
Pdensi_DN16362_c0_g1d184374	MC_2_2	MC_2_4	7.27980752731017	1168.1110151446	587.695411335957	-7.32577914206288	0.847006228285007	-8.64902629688556	5.19406935729852e-18	7.03831042908067e-16	0.347	1.409	0.362	0.569	1.762	3.324	1.852	1.834	4.557	0.950	2.051	2.009	0.238	1.502	2.335	0.233	0.323	0.195	2.229	0.713	3.153	12.224	24.725	60.187	2.916	7.617	12.823
Pdensi_DN27102_c0_g2	MC_2_2	MC_2_4	75.3951223317667	9977.70932879891	5026.55222556534	-7.05305471018173	0.815492227886262	-8.64883130580299	5.20295071359081e-18	7.03831042908067e-16	0.640	1.065	2.722	0.513	1.190	5.917	1.793	0.424	1.228	0.477	1.101	4.395	2.004	1.405	2.216	0.681	1.716	5.698	3.136	3.244	10.230	412.454	224.765	268.476	0.533	2.347	0.977
Pdensi_DN7313_c0_g1	MC_2_2	MC_2_4	5.80366624350528	1449.92398895047	727.863827596988	-7.97377071848559	0.922203949275694	-8.64642872625762	5.31362024769342e-18	7.17069851450174e-16	0.141	0.000	0.564	0.000	0.171	0.462	0.626	0.000	0.668	0.664	0.000	0.000	0.360	0.325	0.157	0.126	0.304	0.172	0.000	0.163	0.000	21.685	16.418	82.343	0.000	0.000	0.000
Pdensi_DN39856_c1_g1	MC_2_2	MC_2_4	8.53290431009308	581.237865799486	294.88538505479	-6.05813201525079	0.700750080997582	-8.64521058153355	5.37061590746349e-18	7.23019166542272e-16	0.661	0.808	0.338	1.218	2.682	4.378	1.485	1.829	1.132	0.976	1.279	0.682	1.273	2.822	4.366	0.445	0.348	0.090	0.415	0.354	0.071	16.390	12.535	21.947	0.555	1.035	1.521
Pdensi_DN3986_c0_g2	MC_2_2	MC_2_4	0	686.438403556302	343.219201778151	-12.2913642886442	1.42191137005496	-8.64425487234771	5.41575458870187e-18	7.2570689326127e-16	0.000	0.000	0.000	0.000	0.000	0.000	0.000	0.000	0.000	0.000	0.000	0.000	0.000	0.000	0.000	0.000	0.000	0.000	0.133	0.138	0.424	36.610	19.280	8.873	0.000	0.000	0.000
Pdensi_DN19278_c0_g4	MC_2_2	MC_2_4	5.84021401361851	1708.83417912909	857.337196571355	-8.20078127477437	0.948699019174313	-8.64423922553626	5.41649670350709e-18	7.2570689326127e-16	0.460	0.149	0.366	0.751	0.221	0.397	3.129	1.627	1.346	1.399	1.277	0.978	0.460	0.264	1.857	0.249	0.000	0.401	1.868	1.176	0.658	43.062	59.891	48.058	0.353	2.527	4.801
Pdensi_DN16367_c0_g1	MC_2_2	MC_2_4	1533.23153759603	0.707693153366428	766.969615374697	10.9496454504919	1.2677005664398	8.63740676652276	5.75033516117243e-18	7.68596110659429e-16	1.284	5.669	18.621	5.614	5.774	6.278	2.691	4.650	17.259	0.573	7.690	11.915	4.512	6.809	2.972	26.071	82.373	52.514	44.892	4.760	17.176	0.000	0.050	0.000	0.000	0.092	0.000
Pdensi_DN8105_c0_g1d452005	MC_2_2	MC_2_4	230.746665353272	4238.01506666264	2234.38086600795	-4.19769757542498	0.486067370671954	-8.63604065753676	5.81948075573432e-18	7.75986191057488e-16	19.155	21.243	14.149	18.228	28.660	31.097	15.488	16.699	14.302	11.098	14.699	11.382	26.634	31.000	29.937	9.903	8.081	6.471	4.667	7.733	11.391	89.812	135.183	143.829	1.294	1.916	2.850
Pdensi_GG_84900_c1_g1	MC_2_2	MC_2_4	7.87135114940192	20589.1240260628	10298.4976886061	-11.3616022473312	1.31728369007482	-8.62502309330638	6.40797225922011e-18	8.52427739680197e-16	0.417	1.480	0.247	0.367	0.182	0.526	0.079	0.036	0.035	0.289	0.000	0.110	0.280	0.251	0.298	0.167	0.240	0.435	0.918	0.108	0.077	11.922	324.733	1312.991	383.843	280.956	573.957
Pdensi_DN36606_c1_g2	MC_2_2	MC_2_4	13.06478133614	12390.1989179474	6201.63184964179	-9.89227021281524	1.14804942228412	-8.61658916489317	6.89780849438162e-18	9.15414376586133e-16	0.064	23.607	0.138	0.193	0.229	2.268	0.530	0.533	0.398	1.271	2.992	0.868	1.050	1.116	0.503	0.342	0.538	0.483	0.073	0.200	0.054	13.425	481.331	533.653	0.199	0.284	0.214
Pdensi_DN10239_c0_g1d266783	MC_2_2	MC_2_4	0	1473.65962226285	736.829811131424	-13.3923185458265	1.55603566635622	-8.60669124454414	7.51996402241582e-18	9.95621903336585e-16	0.000	0.035	0.000	0.000	0.234	0.245	0.000	0.000	0.114	0.000	0.000	0.115	0.000	0.037	0.000	0.000	0.000	0.000	0.000	0.000	0.000	14.119	32.452	75.818	0.000	0.000	0.000
Pdensi_DN39074_c1_g1	MC_2_2	MC_2_4	266.396284955094	2582.62186022505	1424.50907259007	-3.27594836858668	0.380774584596281	-8.60337979768273	7.74023108887559e-18	1.02236769316365e-15	12.765	19.723	14.023	22.365	23.571	18.837	27.568	18.149	24.281	21.035	22.970	16.538	13.637	18.896	16.255	10.378	9.803	8.077	7.787	11.533	7.951	72.564	73.407	82.026	4.216	11.023	8.935
Pdensi_DN11163_c1_g1	MC_2_2	MC_2_4	0	459.79834185998	229.89917092999	-11.7133519964866	1.36223544904687	-8.59862515300285	8.0676725314778e-18	1.0631104293009e-15	0.000	0.000	0.000	0.000	0.101	0.000	0.000	0.000	0.000	0.000	0.000	0.000	0.000	0.000	0.000	0.000	0.000	0.000	0.280	0.097	0.359	21.967	11.891	8.764	0.000	0.000	0.000
Pdensi_DN16539_c0_g1d185072	MC_2_2	MC_2_4	206.452107170643	13856.458870101	7031.45548863583	-6.06906876487431	0.707227925229901	-8.58148914708283	9.36527251517079e-18	1.23120357262823e-15	11.067	7.484	5.550	17.818	7.632	41.597	19.237	8.367	12.936	11.707	13.226	14.828	15.166	14.858	18.582	6.600	5.474	10.016	58.180	26.241	13.440	153.361	410.833	604.081	295.418	156.245	316.559
Pdensi_GG_119031_c1_g1	MC_2_2	MC_2_4	9.6594436491997	365.276356247336	187.467899948268	-5.24580445897752	0.611852661645674	-8.57364000814853	1.00264507250771e-17	1.31503828198412e-15	0.763	0.722	0.381	1.208	1.269	1.353	0.953	0.897	0.225	0.448	0.362	0.788	1.169	1.101	2.027	0.257	0.518	0.235	0.000	1.328	0.137	11.462	8.538	12.299	2.448	5.569	7.343
Pdensi_DN9569_c0_g1d172114	MC_2_2	MC_2_4	60.5784230474566	1118.37272178642	589.475572416937	-4.20211305253084	0.490265863368305	-8.57109043583169	1.02509702850533e-17	1.34134425197226e-15	1.981	3.045	2.083	1.454	3.031	5.467	2.433	0.546	0.986	0.736	0.659	0.738	1.510	3.010	2.798	2.714	1.809	1.921	1.390	1.331	0.597	24.294	41.043	32.768	0.471	1.640	1.758
Pdensi_DN36506_c2_g5	MC_2_2	MC_2_4	7.54264755656337	1946.89949294644	977.221070251501	-8.00691791115121	0.935721049521581	-8.55694965422122	1.15893115316312e-17	1.51293194176568e-15	0.665	0.304	0.183	0.292	0.206	0.829	0.241	0.115	0.086	0.143	0.217	0.131	0.368	0.593	1.191	0.279	0.300	0.217	0.521	1.442	0.387	9.180	90.069	65.771	0.211	0.649	0.000
Pdensi_GG_113503_c2_g1	MC_2_2	MC_2_4	1625.1556634213	13.3705348912295	819.263099156264	6.87150295981175	0.803065504741083	8.55659086244428	1.16254215019877e-17	1.51411652511004e-15	6.183	13.817	102.531	79.578	95.628	146.285	174.755	94.379	209.926	240.596	105.215	244.233	39.226	58.838	19.247	77.339	46.714	49.085	87.258	25.595	54.401	0.986	0.212	0.124	1.396	2.267	2.201
Pdensi_DN24597_c0_g2	MC_2_2	MC_2_4	0.7674169942038	323.732904490103	162.250160742154	-8.78805051626738	1.02710235785531	-8.55615844813921	1.16690886541272e-17	1.51627758929407e-15	0.013	0.014	0.053	0.066	0.016	0.042	0.014	0.000	0.000	0.015	0.017	0.000	0.029	0.015	0.015	0.012	0.029	0.033	0.000	0.031	0.057	8.251	8.682	11.345	0.000	0.015	0.063
Pdensi_DN4089_c0_g1d261066	MC_2_2	MC_2_4	28.4457458894646	497.190700116895	262.81822300318	-4.12354110888162	0.482114483058981	-8.55303305289243	1.198955466674e-17	1.55431254526877e-15	1.534	1.548	1.328	1.166	1.981	4.021	0.682	0.963	2.416	1.444	0.517	2.051	1.367	1.889	2.287	1.010	1.109	0.880	0.682	2.612	1.611	12.923	13.293	17.306	2.775	2.183	2.709
Pdensi_DN24784_c0_g2	MC_2_2	MC_2_4	0	1836.73745408719	918.368727043596	-13.7106924110818	1.60328843958254	-8.55160685537766	1.21386625299965e-17	1.57000844417996e-15	0.000	0.000	0.000	0.000	0.000	0.000	0.000	0.000	0.000	0.000	0.000	0.000	0.000	0.000	0.000	0.000	0.000	0.000	1.605	0.335	0.417	59.366	101.871	8.742	0.000	0.000	0.000
Pdensi_GG_129410_c0_g1	MC_2_2	MC_2_4	0	819.244653325035	409.622326662517	-12.5463755628869	1.46729077679294	-8.55070839490283	1.22335338852006e-17	1.57863325278059e-15	0.000	0.000	0.000	0.291	0.280	0.000	0.000	0.000	0.000	0.000	0.000	0.000	0.000	0.000	0.000	0.000	0.000	0.000	0.000	0.000	0.000	39.471	30.049	7.581	0.000	0.000	0.278
Pdensi_DN40426_c0_g1d442421	MC_2_2	MC_2_4	7.68134080102065	3347.23220127093	1677.45677103597	-8.79443600388278	1.02879803518309	-8.54826283014591	1.24954913776899e-17	1.60872988302563e-15	0.076	0.041	0.188	0.238	0.182	0.204	0.664	0.394	1.108	1.992	3.584	0.851	0.126	0.174	0.128	0.068	0.208	0.520	0.986	2.773	0.812	250.880	55.235	22.508	0.818	0.807	0.772
Pdensi_GG_125611_c1_g1	MC_2_2	MC_2_4	39.4696863366413	21444.8677201376	10742.1687032371	-9.0879446345801	1.06357767506939	-8.54469292427292	1.28878497952623e-17	1.65543839434374e-15	1.250	1.807	0.418	12.920	9.882	38.267	8.312	5.908	6.943	2.463	1.842	0.982	2.083	11.305	19.687	0.373	2.685	1.016	2.534	4.827	3.294	114.401	503.246	1144.893	27.449	51.239	36.277
Pdensi_DN16057_c0_g1d10178	MC_2_2	MC_2_4	26.9041505254665	988.828629239164	507.866389882315	-5.20794211999908	0.609631362297796	-8.5427726361871	1.31039066722749e-17	1.67933910589036e-15	0.501	1.318	1.269	1.549	5.303	8.884	3.222	2.918	2.304	1.065	0.884	2.255	3.010	4.664	10.198	0.590	1.067	1.198	7.071	3.022	1.628	20.811	24.562	39.798	0.215	0.058	0.345
Pdensi_DN22699_c0_g2	MC_2_2	MC_2_4	5007.63880873135	3.49694524803478	2505.56787698969	10.364850044757	1.2135219739622	8.54113091245919	1.32914528486527e-17	1.69948521766198e-15	11.316	24.374	90.473	174.544	361.229	110.410	361.264	261.079	168.201	276.120	94.367	113.976	1.238	44.128	2.317	262.887	127.942	143.648	556.317	4.929	214.047	0.361	0.000	0.000	0.066	0.000	0.000
Pdensi_DN39557_c0_g1d441676	MC_2_2	MC_2_4	2.11093293394191	2086.96046101907	1044.53569697651	-9.97806419682833	1.16873634677037	-8.53748086503963	1.37179679923643e-17	1.75002523791428e-15	0.037	0.053	0.012	0.016	0.074	0.438	0.108	0.334	0.116	0.232	0.892	0.103	0.000	0.057	0.685	0.023	0.151	0.031	0.199	2.047	0.958	10.750	70.727	92.574	0.000	0.487	0.000
Pdensi_DN22491_c0_g1d190539	MC_2_2	MC_2_4	572.277392286591	4551.98518232151	2562.13128730405	-2.9908326901106	0.350410119526932	-8.53523492457452	1.39870931984019e-17	1.78030265337114e-15	27.562	50.719	53.822	48.075	57.321	59.014	60.280	58.908	65.978	62.331	65.368	66.032	32.473	49.633	38.548	24.413	19.611	16.731	11.426	21.570	20.107	144.979	133.410	128.084	16.226	31.223	27.344
Pdensi_DN20631_c0_g1d291641	MC_2_2	MC_2_4	0	14311.6878264473	7155.84391322367	-16.6724135617721	1.95348209411172	-8.53471532297476	1.40500940366847e-17	1.78426636378796e-15	0.308	0.166	0.077	0.974	0.186	18.529	4.350	0.563	0.181	0.000	1.071	0.273	0.257	1.688	9.579	0.000	0.000	0.000	7.578	0.000	0.551	6.200	562.368	617.812	0.000	0.951	0.000
Pdensi_DN23444_c0_g1	MC_2_2	MC_2_4	1.30482337009904	1194.51915296612	597.911988168108	-9.88254943310261	1.1585239091761	-8.53029389797462	1.45976383445496e-17	1.84960664671528e-15	0.048	0.017	0.031	0.139	0.284	1.011	0.189	0.246	0.111	0.055	0.416	0.150	0.022	0.381	0.178	0.014	0.088	0.020	0.108	0.202	1.177	7.541	32.286	59.130	4.752	3.750	1.638
Pdensi_DN19760_c1_g2d486506	MC_2_2	MC_2_4	4.32166180100596	2325.12348067094	1164.72257123597	-9.08294525633182	1.06498360699827	-8.52871837335854	1.47977946502211e-17	1.87073519546497e-15	0.000	0.226	0.000	0.925	1.642	4.670	1.699	0.655	1.355	0.491	0.000	0.369	0.813	0.602	2.681	0.094	0.226	0.128	0.000	0.484	0.149	12.861	34.312	141.640	2.043	2.576	1.255
Pdensi_DN29991_c0_g1d82242	MC_2_2	MC_2_4	560.958274181224	0	280.479137090612	11.2978595298518	1.32480417122379	8.52794682810774	1.48967979984647e-17	1.87900962861716e-15	0.284	0.615	1.825	9.726	6.355	0.000	11.504	3.164	3.742	7.902	1.039	3.522	1.066	2.920	0.869	19.981	23.154	16.176	54.474	0.991	20.779	0.000	0.000	0.000	1.110	0.349	0.000
Pdensi_DN15407_c0_g2d525750	MC_2_2	MC_2_4	0.537406375895244	5308.98048732201	2654.75894684895	-13.3416242962094	1.5648483006544	-8.5258259798283	1.51723218024788e-17	1.90946227017083e-15	0.000	0.000	0.000	0.063	0.061	0.054	0.997	0.262	0.295	0.295	1.336	0.537	0.399	0.232	0.113	0.000	0.055	0.000	0.057	1.699	0.577	427.847	77.580	21.770	0.162	0.113	0.242
Pdensi_DN15302_c0_g1d525563	MC_2_2	MC_2_4	313.093013231536	65337.8905933538	32825.4918032927	-7.70563291979086	0.904646666592039	-8.51783707866775	1.62560665611665e-17	2.04126625939813e-15	3.328	28.209	1.040	53.421	45.409	64.951	27.324	25.499	23.776	11.042	25.837	19.160	23.990	29.723	41.153	2.398	21.578	8.577	86.183	200.199	111.428	1256.097	1433.742	2887.620	5916.402	7801.838	5819.507
Pdensi_DN15198_c2_g2	MC_2_2	MC_2_4	1743.72439629572	24841.1077574549	13292.4160768753	-3.8326088777942	0.449971012337435	-8.51745728660429	1.63094474401238e-17	2.04338768330356e-15	93.868	87.025	56.074	132.371	127.765	180.130	135.710	124.741	119.917	131.044	112.235	110.372	81.591	121.303	113.278	48.878	60.856	75.679	84.492	197.697	146.341	624.086	662.652	883.186	252.588	266.380	241.090
Pdensi_GG_33888_c0_g1	MC_2_2	MC_2_4	116.850506527384	17263.1986281556	8690.02456734152	-7.20802777993567	0.847239038808636	-8.50766719870628	1.77467712047911e-17	2.21389252454023e-15	0.989	13.906	0.790	17.673	15.567	16.957	11.755	8.486	7.709	3.490	2.752	8.404	10.251	7.651	13.387	1.066	8.372	2.676	21.674	61.092	40.511	517.188	359.962	639.022	2183.219	2874.141	2624.824
Pdensi_GG_147061_c1_g1	MC_2_2	MC_2_4	6.13561759446181	5553.50127918873	2779.8184483916	-9.82627059197276	1.1549923440009	-8.50764997968254	1.7749406176676e-17	2.21389252454023e-15	0.000	0.000	0.000	0.436	1.320	2.208	1.328	1.202	2.300	1.420	1.534	1.405	0.900	1.862	0.943	0.079	0.511	0.036	1.744	94.653	175.926	34.434	257.307	181.019	0.045	0.000	0.000
Pdensi_DN18569_c3_g6	MC_2_2	MC_2_4	560.42007389906	7083.31979703518	3821.86993546712	-3.65957538206324	0.430254277706948	-8.50561068577181	1.80642184501248e-17	2.24815220017953e-15	66.290	67.499	55.103	62.602	63.324	85.021	80.926	76.547	69.573	82.825	93.954	75.744	56.495	71.830	51.734	22.839	17.406	19.418	12.952	27.076	28.266	315.718	140.686	189.870	29.508	90.044	78.917
Pdensi_GG_13555_c2_g1	MC_2_2	MC_2_4	77.3724854632732	1304.88026907879	691.126377271032	-4.07329797751579	0.478995467206986	-8.50383407857098	1.83429652330816e-17	2.27778142996341e-15	5.557	3.555	1.642	4.325	6.895	5.382	6.741	2.912	3.590	3.869	2.556	3.128	4.363	5.835	4.794	3.284	2.185	2.785	2.800	3.370	2.716	43.500	25.688	46.269	0.568	5.536	3.198
Pdensi_DN20358_c0_g2d119830	MC_2_2	MC_2_4	292.518899642541	6.48800540149973	149.50345252202	5.53451953772979	0.650897129062679	8.50290973890106	1.84896667879282e-17	2.29091880263525e-15	5.495	6.287	5.049	12.580	7.845	9.739	13.893	6.454	6.050	6.137	10.827	4.949	4.191	7.273	4.895	11.845	11.493	7.596	17.979	1.629	5.626	0.147	0.224	0.200	0.044	0.000	0.000
Pdensi_DN10374_c0_g1d334259	MC_2_2	MC_2_4	550.577622283672	0	275.288811141836	11.2711288434724	1.32566141590101	8.5022681570707	1.85921719944594e-17	2.29853421716932e-15	4.523	10.391	27.665	23.106	23.293	18.664	51.639	58.797	67.643	46.178	75.457	46.832	2.996	10.550	5.570	24.473	17.967	16.052	5.361	0.295	3.370	0.000	0.000	0.000	0.000	0.000	0.000
Pdensi_GG_80181_c0_g1	MC_2_2	MC_2_4	420.58439901418	15.050815774791	217.817607394486	4.81230969638365	0.567103419145572	8.48577090865389	2.14293259269674e-17	2.64345367668256e-15	2.295	2.039	15.126	14.310	5.561	4.143	4.678	5.659	5.682	5.250	4.390	7.947	0.722	1.604	0.709	15.254	17.756	11.409	41.528	3.013	53.997	0.630	0.271	0.469	0.000	0.110	0.000
Pdensi_DN13209_c0_g3	MC_2_2	MC_2_4	15.252894667664	1208.43215966012	611.842527163892	-6.29970230602863	0.742546409455188	-8.48391726875465	2.17736599210266e-17	2.68002648399379e-15	0.082	0.029	0.241	0.150	0.066	0.029	0.060	0.094	0.032	0.000	0.034	0.000	0.152	0.070	0.061	0.579	0.844	0.171	0.435	2.381	1.042	60.276	34.870	17.962	0.212	0.215	0.164
Pdensi_DN27433_c0_g1	MC_2_2	MC_2_4	0	875.489822949346	437.744911474673	-12.6419415782784	1.49081467058305	-8.47988809590545	2.2541063513026e-17	2.76839851092875e-15	0.000	0.000	0.000	0.000	0.130	0.000	0.000	0.000	0.000	0.000	0.000	0.000	0.000	0.000	0.000	0.000	0.000	0.000	0.239	3.491	0.462	56.938	12.117	14.498	0.000	0.000	0.000
Pdensi_DN35385_c0_g1d238631	MC_2_2	MC_2_4	0	589.988028093448	294.994014046724	-12.0717275802088	1.42363237471197	-8.47952589069995	2.26113430729096e-17	2.77095329858912e-15	0.000	0.240	0.000	0.000	0.000	0.000	0.245	0.000	0.000	0.000	0.000	0.000	0.000	0.000	0.000	0.000	0.000	0.000	0.735	0.000	0.319	9.425	24.438	17.410	0.000	0.000	0.000
Pdensi_DN21253_c0_g1d294442	MC_2_2	MC_2_4	2.21659202575848	687.539255252594	344.877923639176	-8.34869409266367	0.985526602192836	-8.47130262550751	2.42663886427407e-17	2.96728128722282e-15	0.052	0.879	0.205	0.424	0.512	0.960	1.088	1.099	0.489	1.590	0.530	0.656	0.278	0.414	0.465	0.027	0.106	0.112	0.372	0.608	0.558	7.201	24.493	26.656	1.604	1.712	1.086
Pdensi_DN17656_c0_g2d57685	MC_2_2	MC_2_4	72.6385085295365	27464.6285592627	13768.6335338961	-8.56569835479203	1.01147347841452	-8.46853480352124	2.4849898946688e-17	3.03201250677629e-15	13.127	2.151	0.508	6.874	1.785	36.993	15.046	4.900	9.360	8.867	11.192	9.580	5.995	5.788	13.257	0.790	1.763	5.238	31.021	31.287	10.556	220.259	496.393	1540.821	71.145	64.471	42.870
Pdensi_DN19345_c1_g2	MC_2_2	MC_2_4	216.167808012814	4277.19657134464	2246.68218967873	-4.30585760187961	0.508490976846455	-8.46791348901322	2.49827745652388e-17	3.04159849293833e-15	10.953	11.236	8.778	14.587	17.225	15.826	17.071	18.288	18.188	23.726	19.373	16.776	10.290	13.384	10.239	7.973	7.860	7.082	6.853	16.445	9.852	116.757	82.792	172.585	5.060	8.730	7.182
Pdensi_DN23112_c0_g2	MC_2_2	MC_2_4	518.175185012849	7305.70173462097	3911.93845981691	-3.81746818981809	0.451616379420882	-8.45290021303769	2.8415452255085e-17	3.45201515855483e-15	21.405	16.974	12.794	25.550	32.248	38.481	30.045	33.659	31.138	26.536	34.249	25.120	21.042	29.925	26.212	16.265	21.342	17.183	24.436	36.528	82.533	188.915	183.266	265.902	15.379	27.641	20.960
Pdensi_DN17636_c0_g1d216395	MC_2_2	MC_2_4	1.5348339884076	544.952336280551	273.243585134479	-8.51536744875583	1.00928666841583	-8.43701568170074	3.25542799632934e-17	3.94625518412183e-15	0.064	0.092	0.277	0.261	0.051	0.860	0.449	0.111	0.061	0.193	0.162	0.229	0.071	0.025	0.429	0.039	0.047	0.054	0.592	1.460	0.420	34.419	5.211	11.853	0.233	0.615	0.308
Pdensi_DN9451_c0_g1d265703	MC_2_2	MC_2_4	132.555558305246	2110.02904181526	1121.29230006026	-3.9924728740492	0.473289780228854	-8.43557803449439	3.29569840105529e-17	3.98644261884882e-15	5.513	4.967	6.031	7.304	9.518	16.648	7.539	6.129	5.860	6.761	5.224	6.296	8.864	8.218	14.486	4.298	5.096	4.654	12.638	8.803	19.354	62.165	43.435	79.397	18.003	17.267	20.694
Pdensi_DN9298_c0_g1d385309	MC_2_2	MC_2_4	40.5319967894638	495.33924250908	267.935619649272	-3.61680088775941	0.429432850049109	-8.42227344122788	3.69248023293228e-17	4.45675997769697e-15	4.030	1.747	4.045	4.572	1.964	3.042	3.549	5.499	3.368	2.381	2.025	1.419	1.331	2.324	2.225	1.084	1.724	1.468	4.028	6.043	1.739	15.851	14.654	13.756	5.903	2.722	10.292
Pdensi_DN7524_c0_g1d101692	MC_2_2	MC_2_4	311.37619214468	5856.28600000325	3083.83109607397	-4.23245045312079	0.502733788856983	-8.41887007981641	3.8013266828422e-17	4.57826880743859e-15	7.417	4.986	9.199	24.372	21.241	13.193	24.267	15.140	13.973	9.474	14.970	6.893	6.262	11.021	7.223	12.088	13.233	7.552	16.344	18.966	10.591	163.720	134.530	214.747	1.720	3.448	6.192
Pdensi_DN19506_c0_g3	MC_2_2	MC_2_4	667.251479872893	16.7637161096855	342.007597991289	5.2896487513977	0.628339528620245	8.41845612198409	3.81477992808972e-17	4.58461234104585e-15	6.112	39.478	122.734	26.356	35.732	98.896	89.563	47.921	104.967	133.239	50.949	110.043	26.399	32.758	56.578	32.461	16.963	21.841	50.980	20.399	9.227	0.444	0.825	0.273	3.502	1.991	1.709
Pdensi_DN14528_c0_g1d394024	MC_2_2	MC_2_4	22.9133982344834	1219.43324604852	621.1733221415	-5.73654035866607	0.681589053913192	-8.4164209001465	3.88160889108692e-17	4.65493842262167e-15	5.502	1.228	1.074	0.676	0.898	2.634	2.104	0.610	1.036	3.394	0.857	1.489	2.832	1.491	2.307	0.759	0.618	1.070	1.822	0.824	0.868	21.965	23.613	57.800	7.038	9.530	2.272
Pdensi_DN21390_c1_g1	MC_2_2	MC_2_4	52.1411868279249	2649.02858423848	1350.5848855332	-5.66115110215497	0.672742501437235	-8.41503411789889	3.92780576835138e-17	4.70027423612715e-15	2.843	4.965	2.614	8.098	8.367	14.741	8.002	5.989	5.491	5.036	6.028	4.845	2.799	6.912	5.056	2.763	1.687	1.082	4.342	5.168	4.382	42.165	75.900	108.084	5.494	5.929	4.372
Pdensi_DN37670_c0_g1	MC_2_2	MC_2_4	1334.92039300539	136.339673612756	735.630033309073	3.29830762503335	0.392593788368618	8.40132402180664	4.41472384941762e-17	5.27168858129605e-15	43.094	31.854	35.049	35.851	22.955	17.132	20.637	14.106	20.440	10.041	19.518	14.736	27.542	25.635	13.110	54.715	41.703	45.652	27.039	10.804	26.800	4.477	3.193	4.450	16.759	7.799	9.768
Pdensi_DN30915_c0_g1d234365	MC_2_2	MC_2_4	4.0246846605199	4360.9918852106	2182.50828493556	-10.0838577776038	1.20043466696863	-8.40017208355687	4.45824822375715e-17	5.31136516905619e-15	0.066	0.129	0.045	0.127	1.858	0.875	0.000	0.890	0.000	0.010	0.000	0.000	0.000	1.114	0.892	0.067	0.360	0.000	0.178	3.937	0.378	41.056	129.560	195.367	0.942	2.017	1.023
Pdensi_DN5807_c0_g1d206501	MC_2_2	MC_2_4	0	561.711918499202	280.855959249601	-12.0021687750289	1.42883915203468	-8.39994393906249	4.46691842480084e-17	5.31136516905619e-15	0.000	0.101	0.000	0.354	0.000	0.000	0.000	0.000	0.000	0.000	0.000	0.000	0.000	0.000	0.000	0.000	0.000	0.000	0.000	0.108	0.000	23.263	22.301	6.578	0.000	0.000	0.000
Pdensi_DN34144_c0_g1d201064	MC_2_2	MC_2_4	0	366.764169815644	183.382084907822	-11.3873107508543	1.35586777420559	-8.39854074821283	4.52061094922481e-17	5.36381982204208e-15	0.000	0.304	0.000	1.063	0.000	0.303	0.620	0.294	0.000	0.332	0.000	0.000	0.000	0.000	0.000	0.000	0.000	0.000	1.243	0.325	0.404	16.609	9.897	7.333	0.000	0.315	2.721
Pdensi_DN14686_c0_g2d213578	MC_2_2	MC_2_4	39.1708913736424	1236.95451458549	638.062702979568	-4.98143181404734	0.593232455547248	-8.39709926094999	4.57643173108497e-17	5.41857257225544e-15	4.282	6.555	5.768	4.544	5.056	4.567	5.920	12.381	8.074	6.591	9.105	12.152	3.243	4.569	4.936	1.269	1.406	1.486	0.926	7.710	4.097	26.824	24.751	54.457	51.792	83.513	84.677
Pdensi_DN23719_c0_g1d497454	MC_2_2	MC_2_4	298.289739939133	7690.75927116823	3994.52450555368	-4.68798133542052	0.558743082379724	-8.3902270708285	4.85204097332822e-17	5.73277853734755e-15	4.783	11.626	11.019	13.355	33.602	56.214	57.942	40.717	38.005	28.017	27.876	21.527	18.591	23.955	46.680	12.424	8.600	10.769	30.012	44.361	13.018	127.469	333.145	210.592	2.354	3.084	1.437
Pdensi_DN11779_c0_g1d336679	MC_2_2	MC_2_4	0.321532733855905	2401.0008987461	1200.66121573998	-13.1347991993268	1.56570966955514	-8.38903882037006	4.90132849070007e-17	5.77882106932983e-15	0.000	0.000	0.000	0.000	0.000	0.000	0.000	0.000	0.000	0.000	0.000	0.000	0.000	0.000	0.000	0.000	0.000	0.045	0.000	0.704	0.255	154.447	67.337	11.060	0.000	0.000	0.000
Pdensi_DN11909_c0_g1d211148	MC_2_2	MC_2_4	0.964598201567716	2305.39265897966	1153.17862859061	-11.4199685917651	1.36220526203719	-8.38344184244781	5.14020794894954e-17	6.04773541960021e-15	0.000	0.000	0.000	0.108	0.000	0.000	0.190	0.000	0.101	0.000	0.108	0.000	0.000	0.198	0.000	0.000	0.000	0.106	1.337	0.099	0.613	136.779	70.579	14.159	0.000	0.096	0.206
Pdensi_GG_70883_c0_g1	MC_2_2	MC_2_4	42.1207632823718	651.252602693348	346.68668298786	-3.95192068037774	0.471611061377188	-8.37961829995554	5.30996216294351e-17	6.23436312313393e-15	0.292	0.000	0.580	0.326	1.444	1.717	1.003	0.000	0.000	0.528	0.541	0.000	0.724	2.308	0.000	1.326	1.660	1.465	5.564	0.000	0.437	15.020	23.337	18.898	0.080	0.000	0.050
Pdensi_DN42508_c0_g1d245245	MC_2_2	MC_2_4	39.8666427632249	677.41802605335	358.642334408287	-4.07783718164666	0.487044448536623	-8.37261813351729	5.63519851862987e-17	6.602377779024e-15	3.927	4.513	2.752	3.700	4.444	4.552	3.426	2.008	1.674	2.257	2.324	1.479	2.606	4.049	2.526	2.027	0.909	1.339	3.170	3.398	3.947	20.316	21.116	18.877	0.760	1.595	2.211
Pdensi_DN18923_c0_g1d59930	MC_2_2	MC_2_4	763.322714179929	7645.48304596221	4204.40288007107	-3.32448934011447	0.39722717986485	-8.36923933867157	5.7991356851148e-17	6.78026711710166e-15	7.075	12.051	10.359	56.372	122.211	93.806	60.943	63.646	49.210	41.270	52.971	37.627	50.335	85.764	50.617	23.655	31.663	25.389	76.865	122.418	73.651	271.892	269.712	153.393	12.976	19.897	16.013
Pdensi_GG_144649_c0_g1	MC_2_2	MC_2_4	4.36035437064503	2139.63381514272	1071.99708475668	-8.95029986069489	1.0703593401442	-8.36195801261384	6.16857999352699e-17	7.19719070744761e-15	0.485	0.505	0.120	1.137	0.871	4.359	1.927	1.020	0.936	0.636	0.458	0.736	0.755	1.772	1.636	0.082	0.285	0.095	0.346	1.284	0.260	9.859	54.063	111.983	5.029	6.898	3.357
Pdensi_DN23730_c0_g1	MC_2_2	MC_2_4	10.5136225588486	21883.4013074549	10946.9574650069	-11.0172682129153	1.31823190589707	-8.357610040866	6.40015978226226e-17	7.45186171405022e-15	0.410	0.296	0.000	0.000	0.000	0.000	0.000	0.000	0.000	0.000	0.000	0.000	2.281	0.000	0.152	0.489	0.442	0.167	0.000	0.000	0.196	7.697	838.185	965.145	0.000	0.153	0.823
Pdensi_DN44627_c0_g1d247238	MC_2_2	MC_2_4	10.6007939576858	663.305773498487	336.953283728086	-5.9902068356505	0.717515103904485	-8.34854458540836	6.91092575354105e-17	8.02986485272434e-15	0.000	0.410	0.632	0.641	1.073	2.622	0.000	0.530	0.897	0.595	0.958	0.298	1.548	1.313	1.692	0.226	0.273	0.619	0.000	0.147	1.630	18.670	10.987	27.964	0.000	0.142	0.761
Pdensi_GG_106383_c0_g1	MC_2_2	MC_2_4	40.6854593677318	695.492600592594	368.089029980163	-4.098114610939	0.491411163457664	-8.33948211942087	7.46165973368473e-17	8.65181763406376e-15	4.057	1.294	0.240	0.906	0.871	1.812	0.792	0.752	2.559	0.847	0.301	1.685	0.265	1.102	0.265	1.068	2.048	1.164	3.433	4.423	5.149	25.027	18.903	18.716	0.000	1.340	1.156
Pdensi_DN37728_c0_g1d440083	MC_2_2	MC_2_4	508.156264348242	9.06178780386636	258.609026076054	5.7396562325396	0.688340758484433	8.33839368335096	7.53064947503985e-17	8.71377052066388e-15	11.619	38.583	28.833	43.269	45.445	37.643	47.795	41.701	51.955	38.238	41.975	39.492	14.481	37.557	26.194	25.871	14.200	14.089	9.181	2.225	9.422	0.523	0.251	0.094	0.321	0.193	0.079
Pdensi_DN37337_c0_g3	MC_2_2	MC_2_4	0	3958.66553959325	1979.33276979663	-14.8182003247262	1.77719120986189	-8.33798875579503	7.55647574494317e-17	8.72562613649066e-15	0.000	0.000	0.047	0.000	0.000	0.257	0.105	0.050	0.000	0.000	0.000	0.000	0.000	0.110	0.000	0.000	0.000	0.000	0.000	0.000	0.000	15.616	45.214	257.509	1.172	9.361	49.116
Pdensi_DN22739_c0_g1d302230	MC_2_2	MC_2_4	1433.89632155781	34.3046212038967	734.100471380855	5.36250400835026	0.643551220812069	8.33267630443394	7.90350356029386e-17	9.10756817676333e-15	71.288	74.470	76.677	71.225	98.593	67.217	56.787	81.340	98.841	38.195	72.902	67.192	47.017	62.319	45.108	72.636	45.434	34.287	20.636	28.475	36.460	1.933	0.879	0.471	0.410	2.009	1.109
Pdensi_GG_56303_c0_g1	MC_2_2	MC_2_4	804.159709746898	13.6696976664776	408.914703706688	5.87606487763018	0.705290185235276	8.33141450234417	7.98821158962472e-17	9.18627929908301e-15	34.889	23.240	25.331	30.606	24.819	22.807	48.586	63.830	88.327	86.435	70.058	75.410	18.183	25.270	8.517	48.638	23.980	12.834	8.704	8.279	9.392	0.520	0.378	0.353	27.220	30.303	20.758
Pdensi_DN12697_c0_g1d521551	MC_2_2	MC_2_4	49730.9854497003	268.607100211403	24999.7962749559	7.53305833863986	0.904653030141511	8.32701388007455	8.29070268310431e-17	9.51460067755274e-15	3499.062	1694.489	2370.495	2836.528	567.846	1960.690	1485.781	371.531	1708.112	1417.340	200.840	1287.617	2581.735	1559.755	1609.496	4105.652	626.053	606.796	146.585	25.025	133.037	11.110	4.240	8.816	0.512	0.393	0.424
Pdensi_DN17365_c0_g1d473880	MC_2_2	MC_2_4	55.8219098282916	2738.83937937226	1397.33064460028	-5.6177888630255	0.674849030145408	-8.32451201984398	8.46768383560384e-17	9.69783569589279e-15	2.213	1.907	0.771	2.489	2.283	4.824	3.398	2.171	2.617	1.619	1.536	1.438	1.661	2.355	3.246	1.794	1.694	2.472	7.903	6.320	3.270	35.499	73.890	121.949	24.296	18.200	9.495
Pdensi_DN24900_c4_g4	MC_2_2	MC_2_4	0	2626.53912222057	1313.26956111028	-14.226508950155	1.70914032195974	-8.32378053888669	8.52012894143497e-17	9.73798573951273e-15	1.035	0.748	0.000	2.610	0.840	30.520	13.679	3.982	2.470	8.155	2.168	0.405	0.761	9.944	26.555	0.000	0.000	0.000	0.000	0.000	0.496	10.452	170.452	47.143	0.000	3.879	0.000
Pdensi_DN22069_c0_g1d541929	MC_2_2	MC_2_4	718.081355554843	0	359.040677777421	11.6542887018419	1.4001772133492	8.32343834104045	8.54477340554291e-17	9.74626252146691e-15	10.453	33.845	27.473	27.352	36.496	16.870	38.534	47.985	47.934	40.433	37.925	31.678	10.830	21.911	12.761	34.556	28.142	13.183	7.450	3.626	5.714	0.000	0.000	0.000	0.000	0.000	0.000
Pdensi_DN20625_c0_g4	MC_2_2	MC_2_4	11.9558314731167	13721.9591253722	6866.95747842266	-10.1649823041175	1.22200585542981	-8.31827626598578	8.92517841442044e-17	1.01594652829513e-14	3.498	1.424	0.827	2.843	1.798	15.309	2.182	1.116	1.223	1.674	0.608	1.148	2.083	2.626	6.464	0.370	0.538	0.348	0.739	1.871	1.232	11.208	312.530	787.936	28.306	46.177	16.541
Pdensi_DN1611_c0_g1	MC_2_2	MC_2_4	0.708724289601091	878.414518781223	439.561621535412	-10.0124241594566	1.20450523639651	-8.31247873144206	9.37234532998808e-17	1.06468322081268e-14	0.082	0.000	0.246	0.104	0.000	0.090	0.091	0.000	0.000	0.000	0.104	0.000	0.092	0.095	0.092	0.074	0.000	0.000	0.000	0.096	0.118	10.645	36.921	28.005	0.000	0.462	1.570
Pdensi_GG_21875_c0_g1	MC_2_2	MC_2_4	4.77340922004828	3374.76938609878	1689.77139765941	-9.48155012291688	1.140709937969	-8.31197292784041	9.41239017728892e-17	1.06706781273054e-14	0.141	0.151	0.028	0.528	0.707	2.442	1.103	1.224	0.656	2.000	0.921	0.698	0.312	2.149	0.284	0.051	0.310	0.141	0.480	0.979	0.080	18.547	42.223	212.327	0.087	0.249	0.067
Pdensi_DN9869_c0_g1d333419	MC_2_2	MC_2_4	200.721859980346	2290.49474017655	1245.60830007845	-3.51206581466389	0.423019654953687	-8.3023702883224	1.02054546014353e-16	1.15463894848239e-14	11.860	8.381	5.990	12.807	10.958	17.971	17.677	14.303	18.459	18.124	24.780	17.923	9.531	9.706	10.315	7.003	6.711	7.660	18.338	19.039	18.860	61.101	57.091	82.272	11.896	13.091	9.837
Pdensi_GG_57906_c0_g1	MC_2_2	MC_2_4	29.0199658948276	1759.52397578656	894.271970840693	-5.91972884087469	0.71335860631948	-8.2983912837571	1.05530611040076e-16	1.19155974610653e-14	8.301	2.245	2.073	5.785	6.535	10.654	5.124	2.606	4.903	3.784	3.149	3.061	6.538	4.193	6.264	1.397	0.338	1.402	0.692	8.333	3.715	41.451	41.353	69.546	7.940	21.738	22.113
Pdensi_DN17409_c0_g2	MC_2_2	MC_2_4	413.011583896485	35.3879178950798	224.199750895782	3.53151074973535	0.425618818964966	8.29735573798968	1.06454248422293e-16	1.19725637804948e-14	42.475	29.305	17.893	8.569	17.140	15.908	8.961	6.394	10.264	1.885	5.199	3.605	25.789	24.380	22.000	14.888	12.965	16.135	7.072	3.594	7.418	1.205	1.248	0.735	1.345	0.445	0.897
Pdensi_DN22084_c0_g1	MC_2_2	MC_2_4	567.907693940655	1.51274102318438	284.710217481919	8.55068448049918	1.03053243313474	8.29734630912018	1.06462694855482e-16	1.19725637804948e-14	14.282	40.827	28.790	64.364	42.765	36.867	63.632	43.743	53.762	33.081	51.812	36.624	11.756	34.365	21.996	25.438	23.879	10.591	7.854	1.041	3.930	0.093	0.000	0.063	0.143	0.000	0.074
Pdensi_DN24081_c1_g1	MC_2_2	MC_2_4	74.8777523557417	5153.27820651037	2614.07797943305	-6.10486696478805	0.73591357590338	-8.29563030861871	1.08010953011157e-16	1.21223354958654e-14	5.175	6.559	5.085	9.193	11.028	14.637	10.158	9.973	10.243	7.825	8.324	10.373	5.503	8.384	10.486	2.489	2.771	2.688	4.153	10.099	17.228	66.537	95.882	267.571	5.214	14.087	9.722
Pdensi_GG_96776_c1_g1	MC_2_2	MC_2_4	62.9494369860376	3604.53396570739	1833.74170134671	-5.83437390829435	0.703961431595021	-8.28791698868353	1.15248964923602e-16	1.29088060631628e-14	3.834	10.490	5.197	12.300	24.536	34.097	12.378	11.041	8.697	8.044	11.673	8.826	13.368	26.530	31.186	3.681	1.653	1.369	11.075	7.289	22.582	50.724	125.092	132.919	3.691	2.318	2.019
Pdensi_DN18778_c0_g1d59686	MC_2_2	MC_2_4	2.67661326237559	472.65428088922	237.665447075798	-7.52513353066644	0.908360015803625	-8.28430732280633	1.18798475254879e-16	1.32798199763957e-14	0.169	0.033	0.061	0.077	0.302	0.655	0.033	0.225	0.321	0.179	0.270	0.621	0.254	0.351	0.224	0.061	0.051	0.193	0.455	0.596	0.328	28.618	5.986	9.911	0.310	0.481	0.348
Pdensi_DN31706_c0_g1d564976	MC_2_2	MC_2_4	0	1038.12983478382	519.064917391908	-12.88780798714	1.55642787713792	-8.28037596630505	1.22787000487475e-16	1.3698333018527e-14	0.000	0.000	0.000	0.000	0.000	0.000	0.000	0.000	0.000	0.000	0.000	0.000	0.000	0.000	0.000	0.000	0.000	0.000	1.349	0.000	0.656	72.203	20.132	8.583	0.455	1.370	1.104
Pdensi_DN19317_c0_g2	MC_2_2	MC_2_4	5.65475912364344	1144.5669589736	575.110859048622	-7.68067349003407	0.927641289719096	-8.279788292261	1.23394455687661e-16	1.37152102256176e-14	0.041	0.044	0.000	1.250	1.167	1.515	0.858	0.814	1.058	0.441	0.430	0.501	0.324	1.294	0.756	0.159	0.134	0.304	0.872	7.171	3.889	85.534	11.516	14.348	2.629	6.143	6.368
Pdensi_DN25196_c0_g1d428972	MC_2_2	MC_2_4	0	503.508812139325	251.754406069663	-11.8440532921269	1.43048339904758	-8.27975585037392	1.23428075739434e-16	1.37152102256176e-14	0.000	0.000	0.224	0.000	0.000	0.000	0.743	0.705	0.000	0.000	0.000	0.263	0.000	0.000	0.000	0.000	0.000	0.000	0.000	1.554	1.286	13.096	24.653	7.666	0.000	1.005	0.541
Pdensi_GG_15810_c0_g1	MC_2_2	MC_2_4	16.0862363431116	2219.60650729294	1117.84637181803	-7.09688074627355	0.857291566367709	-8.27825797510477	1.24990222872835e-16	1.38612919639015e-14	1.245	0.736	0.197	2.321	0.755	1.288	7.409	1.830	1.344	11.074	3.202	4.759	1.458	0.517	1.114	0.947	0.339	0.475	1.521	1.004	0.386	18.770	63.462	103.229	3.981	6.565	3.561
Pdensi_DN25173_c1_g3	MC_2_2	MC_2_4	997.173902118146	28332.2759960427	14664.7249490804	-4.8286183964186	0.583443664503726	-8.27606620859582	1.27311227803597e-16	1.40907865650447e-14	7.735	14.988	22.383	19.105	47.316	53.267	64.696	66.088	67.492	88.336	82.433	48.810	27.377	38.624	36.884	20.205	54.636	29.703	41.129	45.441	37.412	680.658	893.989	909.258	9.906	11.987	36.407
Pdensi_DN73_c0_g2	MC_2_2	MC_2_4	4.29820916622826	3601.68205844362	1802.99013380493	-9.6773105503551	1.16957085988985	-8.27424047762829	1.2927701628e-16	1.42801381060061e-14	0.239	0.000	0.000	1.059	2.750	6.261	0.929	1.876	0.847	1.828	0.604	0.282	1.064	3.170	1.067	0.321	0.000	0.146	0.000	1.939	0.171	26.373	137.653	140.097	1.255	0.939	0.432
Pdensi_GG_25065_c0_g1	MC_2_2	MC_2_4	275.683938739901	2.28286864923112	138.983403694566	6.90369127400215	0.834487289068794	8.2729735544636	1.30658688171471e-16	1.44043487644785e-14	4.066	6.112	6.212	4.305	9.003	3.326	5.783	8.689	7.226	7.573	8.186	6.360	3.174	5.338	2.453	10.898	11.214	7.000	5.667	0.869	5.093	0.073	0.080	0.066	2.155	3.081	3.002
Pdensi_DN17446_c0_g2	MC_2_2	MC_2_4	30.1312652990729	530.292616136415	280.211940717744	-4.14504185096441	0.501481889180583	-8.26558633600382	1.39009795237308e-16	1.52949009282322e-14	1.725	1.738	0.857	5.096	1.744	1.069	3.320	1.733	1.415	3.522	2.344	1.881	1.016	1.206	0.636	0.999	0.653	1.586	1.531	3.754	2.502	16.610	17.471	13.405	1.753	4.923	5.875
Pdensi_GG_17550_c0_g1	MC_2_2	MC_2_4	994.527065115159	5.09963497280859	499.813350043984	7.50270984530346	0.90804320689877	8.26250313674763	1.42648987574595e-16	1.56645370590737e-14	47.100	75.659	61.421	21.131	37.794	39.873	24.739	14.339	16.253	4.300	10.242	3.516	66.184	42.942	53.027	61.234	25.559	19.212	15.504	2.714	9.471	0.260	0.229	0.000	0.542	0.240	0.864
Pdensi_DN19355_c0_g1d533940	MC_2_2	MC_2_4	1022.63657719044	0	511.31828859522	12.1643004327907	1.47286155473067	8.25895712582103	1.46950696673511e-16	1.61053362358186e-14	5.312	10.198	27.403	135.439	192.873	55.754	183.817	140.358	79.668	164.130	29.377	40.945	1.209	26.004	2.028	66.720	15.243	27.886	104.971	1.725	67.271	0.000	0.000	0.000	0.168	0.041	0.044
Pdensi_DN20551_c0_g5	MC_2_2	MC_2_4	0.806109563842866	1693.52450924703	847.165309405436	-11.1008253070446	1.3443556745821	-8.25735742179638	1.48932941702413e-16	1.62907040373085e-14	0.000	0.171	0.000	0.200	0.669	1.378	0.701	1.074	0.559	0.464	0.900	0.654	0.066	0.182	0.354	0.000	0.086	0.000	0.177	0.276	0.735	12.948	64.680	65.480	5.402	6.714	1.997
Pdensi_DN12099_c0_g1d5940	MC_2_2	MC_2_4	127.180718356951	6332.94134118773	3230.06102977234	-5.63959040329035	0.683036731360787	-8.2566429363979	1.4982677836419e-16	1.63565280614193e-14	1.235	1.749	1.310	2.362	4.621	3.309	4.377	3.930	4.778	2.872	3.082	2.472	2.471	2.944	1.916	1.698	7.713	3.859	2.608	2.890	1.186	267.269	158.847	152.006	0.766	2.942	2.036
Pdensi_DN36095_c0_g1d568910	MC_2_2	MC_2_4	6.39976532400323	1210.35866631245	608.379215818227	-7.58290969602013	0.918579927796796	-8.25503526318897	1.51857397167314e-16	1.65459565582845e-14	0.044	0.156	0.150	0.629	0.925	2.082	1.627	0.946	0.684	0.487	0.396	0.391	0.345	0.773	2.026	0.075	0.385	0.227	1.155	0.680	1.272	16.602	22.735	61.923	0.000	0.031	0.049
Pdensi_DN38234_c0_g1	MC_2_2	MC_2_4	31.0380078952755	389.922486149902	210.480247022589	-3.65765505655563	0.443472865314556	-8.2477539047654	1.61399313957414e-16	1.75226036665301e-14	3.292	2.717	1.750	2.096	6.285	2.480	3.659	2.438	1.847	1.054	2.048	0.906	3.555	4.871	3.287	0.976	1.088	1.235	0.865	3.720	2.063	16.784	10.171	8.765	0.139	0.859	0.757
Pdensi_GG_47035_c0_g1	MC_2_2	MC_2_4	910.260350599504	0	455.130175299752	11.9964339098448	1.45453933825782	8.2475829936738	1.61630243161754e-16	1.75226036665301e-14	78.453	77.190	47.762	98.924	110.021	59.932	104.700	58.502	57.349	53.216	30.459	24.949	48.189	84.054	36.187	58.459	21.633	17.039	9.454	1.242	16.128	0.000	0.000	0.000	0.000	0.000	0.000
Pdensi_DN17383_c0_g2	MC_2_2	MC_2_4	4.57994637185295	866.184391774279	435.382169073066	-7.58600646557147	0.919796072504575	-8.24748734240082	1.617596260195e-16	1.75226036665301e-14	0.147	0.221	1.110	0.626	0.282	0.536	0.994	0.945	1.853	0.686	0.296	0.243	0.978	0.540	1.221	0.159	0.032	0.331	0.534	1.570	0.756	13.276	21.073	39.047	0.000	0.033	0.000
Pdensi_DN13159_c0_g1d339247	MC_2_2	MC_2_4	435.130182888587	0.936670784689012	218.033426836638	8.60945811647792	1.04510380701919	8.23789757405392	1.75263124383121e-16	1.89487181813751e-14	22.701	23.598	20.094	52.495	46.362	17.909	36.797	32.654	37.984	28.948	26.665	24.819	15.198	22.632	12.861	21.477	11.761	13.171	4.452	1.450	4.649	0.057	0.046	0.000	2.391	5.003	4.444
Pdensi_DN10853_c0_g1d5059	MC_2_2	MC_2_4	195.698662881175	1398.252209248	796.975436064587	-2.83592022147307	0.344314494442002	-8.23642416236056	1.77434068384192e-16	1.91464692982433e-14	11.278	12.593	9.895	13.781	13.457	13.127	16.526	13.767	15.890	14.968	17.055	14.378	12.058	11.881	12.050	7.637	7.001	6.123	7.516	13.584	6.369	45.866	46.939	33.057	1.143	1.191	0.801
Pdensi_DN20966_c0_g1	MC_2_2	MC_2_4	3.99426590845563	266.159295258375	135.076780583415	-6.04133014610983	0.733995537469289	-8.23074506275539	1.86052556804857e-16	2.0037860367883e-14	0.400	0.346	0.399	0.101	0.870	1.481	0.620	0.251	0.283	0.188	0.101	0.378	0.802	1.384	0.717	0.144	0.174	0.099	0.000	0.930	0.115	4.740	8.541	9.688	0.000	0.449	0.289
Pdensi_DN2212_c0_g1d44145	MC_2_2	MC_2_4	6.13106213605561	629.095415676954	317.613238906505	-6.70755727124248	0.815228004868346	-8.22782979876373	1.90635691700313e-16	2.04920561957472e-14	0.082	0.000	0.081	0.826	2.268	1.422	0.994	1.960	0.096	0.575	1.031	0.289	0.636	0.941	0.640	0.073	0.355	0.201	0.820	1.991	1.285	25.287	8.408	22.551	0.000	0.183	0.000
Pdensi_DN4461_c0_g1d1679	MC_2_2	MC_2_4	22.0061850372302	341.046994910987	181.526589974109	-3.95722641278066	0.481232144796353	-8.22311322211295	1.98287479306457e-16	2.12737394465112e-14	1.508	0.865	1.026	1.214	0.964	1.747	1.438	0.856	0.987	0.698	1.015	1.100	1.030	0.758	1.183	0.766	0.775	0.803	3.811	2.037	1.209	11.255	13.034	6.632	18.447	28.260	36.992
Pdensi_DN44955_c0_g1d95956	MC_2_2	MC_2_4	2.57226187084724	4667.15307184494	2334.8626668579	-10.9089445108821	1.32719026492145	-8.21957845774863	2.0421972379621e-16	2.18683009779789e-14	0.000	0.000	0.000	0.000	0.000	0.000	0.000	0.000	0.000	0.136	0.000	0.273	0.000	0.000	0.000	0.000	0.000	0.283	0.000	0.134	0.331	209.459	117.816	101.886	0.174	0.000	0.000
Pdensi_DN20600_c2_g1	MC_2_2	MC_2_4	1.77181072400273	1553.64953851617	777.710674620087	-9.63089715459961	1.17177766066017	-8.21904826993683	2.05124475948156e-16	2.19232655553445e-14	0.812	2.201	1.558	0.514	2.470	0.221	0.225	1.280	0.242	0.000	0.770	0.239	0.462	2.813	0.677	0.182	0.000	0.000	0.000	0.706	0.000	31.819	62.557	42.156	6.918	40.082	30.626
Pdensi_DN16511_c0_g1d279199	MC_2_2	MC_2_4	93.3429527342636	6795.28646608578	3444.31470941002	-6.18869650424762	0.753100599987852	-8.21762259165302	2.07577004955873e-16	2.21431287343785e-14	9.573	2.018	1.119	4.299	4.435	7.974	5.415	4.812	2.124	10.527	3.860	1.989	1.388	3.304	2.097	0.954	4.837	4.019	3.851	6.454	3.213	341.279	124.493	162.237	0.762	0.490	0.974
Pdensi_DN38860_c0_g1d33741	MC_2_2	MC_2_4	28.8986573847575	944.440084057916	486.669370721337	-5.0187921646174	0.610850776485789	-8.21606905943609	2.1028239273584e-16	2.23890781801862e-14	1.405	1.620	0.842	3.084	2.946	1.737	4.782	2.154	2.431	3.854	1.658	0.774	4.383	2.486	2.096	1.682	0.610	0.807	1.460	5.220	1.475	43.744	26.767	16.989	0.000	0.000	0.789
Pdensi_DN88_c0_g1d258421	MC_2_2	MC_2_4	9.15617438453732	961.089000651631	485.122587518084	-6.723915414798	0.818473060740732	-8.21519453396883	2.11820588870771e-16	2.25100574176824e-14	0.210	0.133	0.052	0.440	1.175	2.387	1.644	0.382	0.738	0.369	0.000	0.248	0.591	0.769	2.012	0.236	0.345	0.391	0.295	0.194	0.099	11.339	19.509	49.257	0.080	1.335	0.404
Pdensi_DN38795_c1_g4	MC_2_2	MC_2_4	3.36292675813267	6316.18197616651	3159.77245146232	-10.8842574734254	1.32560020177698	-8.21081458710925	2.1969290876585e-16	2.33024273911414e-14	0.119	0.043	0.000	1.799	0.717	6.945	5.188	1.283	5.190	3.025	2.611	1.177	1.238	1.052	2.234	0.036	0.262	0.050	1.936	1.064	0.171	23.191	60.427	422.488	0.245	2.856	2.721
Pdensi_DN16214_c0_g2	MC_2_2	MC_2_4	1326.40334223196	78.0178101431836	702.21057618757	4.09950414705759	0.49930824249023	8.21036746081315	2.20512597118645e-16	2.3345155933899e-14	45.375	49.960	56.193	45.153	58.856	45.090	48.870	54.003	65.345	32.151	66.545	47.302	30.620	41.655	31.523	44.143	53.544	42.678	32.827	13.431	47.386	2.577	1.414	2.874	19.784	24.548	24.141
Pdensi_DN22365_c0_g1d496262	MC_2_2	MC_2_4	569.914609388143	15.7089303491463	292.811769868645	5.14668105957343	0.626881052345526	8.20998025114446	2.21224879481831e-16	2.33763738688688e-14	33.546	41.900	24.235	28.582	20.650	27.570	27.262	18.727	21.269	18.618	23.846	18.626	24.932	40.261	28.198	27.126	16.544	17.026	10.316	3.497	6.062	0.481	0.742	0.179	0.701	1.072	0.525
Pdensi_GG_113507_c0_g1	MC_2_2	MC_2_4	0	1067.13451395724	533.567256978622	-12.9275489490693	1.57605598278413	-8.20246811679404	2.35501210288319e-16	2.48380598511997e-14	0.000	0.000	0.000	0.000	0.000	0.000	0.000	0.000	0.000	0.000	0.000	0.000	0.060	0.000	0.060	0.000	0.000	0.000	0.060	0.374	0.153	67.341	29.635	6.178	0.000	0.000	0.000
Pdensi_GG_27310_c1_g1	MC_2_2	MC_2_4	3.81232463595308	2463.47091542483	1233.64162003039	-9.25947224584228	1.12890021967532	-8.20220608027285	2.36015250852415e-16	2.48454851668019e-14	0.000	3.017	0.691	2.683	13.901	2.053	1.137	0.673	0.228	0.175	0.551	0.054	7.328	8.282	1.222	0.378	0.032	0.000	0.000	0.385	0.114	71.971	92.262	56.535	0.040	0.000	0.049
Pdensi_GG_54411_c0_g1	MC_2_2	MC_2_4	0	669.181861625988	334.590930812994	-12.2530203108494	1.49431282744613	-8.19976920882797	2.40848975334805e-16	2.53067655059107e-14	0.000	0.000	0.000	0.000	1.314	0.864	1.373	0.000	0.618	0.314	0.855	1.420	0.356	0.008	0.587	0.000	0.000	0.000	3.077	7.176	2.027	7.898	20.002	28.654	3.733	0.883	1.322
Pdensi_DN26366_c1_g5	MC_2_2	MC_2_4	437.962269465758	8066.67752335916	4252.31989641246	-4.20373988924419	0.512744838967309	-8.19850258797477	2.43399827122833e-16	2.55268987231969e-14	7.926	25.638	11.367	43.341	39.414	26.368	45.260	36.260	22.989	49.095	45.516	22.873	24.366	32.700	15.560	10.794	19.010	16.484	29.903	117.303	24.732	319.023	295.291	128.009	5.823	10.541	7.021
Pdensi_DN23650_c0_g1d497360	MC_2_2	MC_2_4	5.46344107497395	3800.59877600331	1903.03110853914	-9.45531975498736	1.15421556120485	-8.19198776450148	2.56946763299614e-16	2.68972832370684e-14	0.189	0.279	0.117	0.266	0.057	2.128	1.030	0.392	0.524	0.646	0.328	0.699	0.367	1.039	1.036	0.107	0.209	0.237	0.134	0.466	0.304	15.445	33.764	255.358	0.477	5.424	0.510
Pdensi_DN20349_c0_g1d536683	MC_2_2	MC_2_4	517.91409538368	19334.0107045617	9925.96239997269	-5.22190230635067	0.637537314138319	-8.19073988384268	2.59625151833636e-16	2.71269533643487e-14	16.628	34.281	21.226	56.550	99.078	193.412	50.041	42.836	36.236	29.458	44.405	42.311	65.515	108.740	130.966	23.394	17.251	14.333	70.486	82.720	93.710	250.026	699.939	703.955	53.016	32.672	34.161
Pdensi_DN26039_c0_g1d429728	MC_2_2	MC_2_4	5.43998844019625	36314.7895390129	18160.1147637266	-12.6961172366052	1.55055401200621	-8.18811672363359	2.65345420595026e-16	2.76730073277539e-14	0.559	0.403	0.000	0.000	0.000	0.000	0.000	0.000	0.000	0.000	0.000	0.000	2.390	0.000	0.313	0.335	0.000	0.229	0.000	0.108	0.000	16.313	1292.519	1685.600	0.000	0.314	0.224
Pdensi_GG_121462_c1_g1	MC_2_2	MC_2_4	10307.2542481617	97.289613955797	5202.27193105877	6.72702601824546	0.821613304494774	8.18758165361263	2.66527400599211e-16	2.77446106750152e-14	1017.656	1051.972	936.981	932.057	541.783	948.533	559.725	290.586	735.193	496.863	246.834	605.248	855.311	1347.602	778.550	791.298	165.245	147.932	34.959	10.016	35.832	2.232	4.120	2.297	0.164	0.436	0.042
Pdensi_DN20367_c0_g1d219855	MC_2_2	MC_2_4	32.8433233729695	1163.31478785836	598.079055615667	-5.15468133761718	0.629636089082424	-8.18676284126147	2.68346227696669e-16	2.78821189905831e-14	1.276	1.480	1.026	1.790	1.771	2.544	1.941	1.226	0.632	1.149	1.548	0.580	0.545	2.991	1.046	0.973	0.484	2.076	1.605	4.621	8.283	38.196	39.363	27.222	1.807	2.807	1.708
Pdensi_DN30915_c0_g1d434132	MC_2_2	MC_2_4	10.6627344204065	26077.355608986	13044.0091717032	-11.2586389720542	1.37641907574792	-8.17965921166596	2.84647745917692e-16	2.95211340043971e-14	1.317	0.286	0.000	0.666	0.321	15.686	4.367	0.830	1.571	0.934	0.332	0.930	0.584	3.344	7.892	0.236	0.565	0.321	0.000	0.305	0.000	8.004	443.926	1639.665	1.165	13.322	3.831
Pdensi_GG_131201_c0_g1	MC_2_2	MC_2_4	888.372858622572	0	444.186429311286	11.9609669478716	1.46313354180331	8.17489764682027	2.96117143110173e-16	3.0653871502296e-14	10.327	34.583	15.236	48.546	31.128	14.636	48.349	76.308	84.414	48.918	72.092	56.214	19.465	22.825	8.999	17.928	54.935	19.770	20.522	9.342	17.764	0.000	0.000	0.000	0.000	0.000	0.147
Pdensi_DN23186_c0_g1	MC_2_2	MC_2_4	145.270328213296	6586.70018744594	3365.98525782962	-5.50257636886302	0.673555516226526	-8.16944741198203	3.09805193735043e-16	3.20116790958254e-14	2.955	1.242	1.491	11.826	15.107	26.138	10.843	8.868	7.553	5.766	5.462	4.443	6.382	12.025	12.861	4.860	5.833	4.685	14.713	57.660	17.999	159.794	84.868	318.515	1.035	2.303	2.131
Pdensi_DN23256_c1_g3	MC_2_2	MC_2_4	403.322778212341	30.2050881901922	216.763933201266	3.73439249109925	0.457318422053569	8.16584749490326	3.19186311059457e-16	3.29202765461765e-14	30.804	51.502	23.608	28.619	29.590	36.936	31.710	21.937	21.122	32.968	24.578	20.594	29.568	63.458	32.987	18.052	12.319	12.570	3.956	1.712	10.666	1.126	0.853	0.731	5.933	13.230	20.143
Pdensi_DN20461_c0_g1d188791	MC_2_2	MC_2_4	0	118085.107729964	59042.5538649822	-30	3.67409099907387	-8.16528496642084	3.20677295296666e-16	3.3013255966534e-14	0.000	0.000	0.000	0.000	0.000	1.471	0.000	0.113	0.127	0.317	0.069	0.000	0.060	0.374	1.396	0.000	0.000	0.000	0.061	0.189	0.077	0.082	2430.265	7082.324	0.000	0.364	0.065
Pdensi_DN41457_c0_g1d319834	MC_2_2	MC_2_4	4.15861770487491	5479.95739622452	2742.0580069647	-10.3788555565067	1.27242209963372	-8.15677090133404	3.44100196357733e-16	3.53596099024192e-14	0.116	0.249	0.058	0.000	0.209	0.125	0.064	0.000	0.000	0.068	0.000	0.068	0.193	0.133	0.130	0.104	0.126	0.215	0.520	0.134	0.083	4.109	147.981	294.559	0.265	0.000	0.000
Pdensi_DN29871_c0_g1d370444	MC_2_2	MC_2_4	400.173907065971	0	200.086953532985	10.8107416182528	1.32630141141032	8.15104434425443	3.60794778620429e-16	3.70072358642097e-14	7.584	14.043	18.590	26.357	27.023	17.033	29.472	34.311	50.207	23.884	37.721	30.696	7.201	15.246	11.327	15.722	14.809	11.861	6.349	3.242	6.831	0.000	0.000	0.000	0.000	0.017	0.000
Pdensi_GG_100908_c0_g1	MC_2_2	MC_2_4	3919.14363532364	0.582824208005797	1959.86322976582	12.4023378655558	1.52188940255825	8.14930299449346	3.66027797971077e-16	3.74753579480296e-14	1.478	1.430	15.600	6.557	0.358	1.292	0.843	0.517	1.563	0.776	0.392	0.579	0.578	0.521	1.398	15.155	196.133	201.989	192.946	2.150	58.323	0.050	0.000	0.000	0.017	0.000	0.027
Pdensi_DN24348_c0_g2d553545	MC_2_2	MC_2_4	135.219342291641	2236.59447100483	1185.90690664824	-4.04829877559151	0.496919890576795	-8.14678352056402	3.73731862077309e-16	3.81943051163825e-14	1.947	3.722	4.005	8.919	14.155	22.227	11.043	8.864	11.197	12.993	9.763	13.484	8.256	15.728	12.214	4.289	5.114	4.942	8.658	26.714	16.284	43.185	83.763	68.147	21.564	28.048	41.968
Pdensi_DN33596_c0_g2	MC_2_2	MC_2_4	32.06475130126	580.418552091587	306.241651696423	-4.18615860215903	0.514297935105396	-8.13955941958264	3.96718867054541e-16	4.04696601648862e-14	0.686	0.431	0.282	1.588	4.380	9.454	1.726	1.454	1.149	0.896	0.842	1.247	3.295	6.148	4.658	0.726	1.367	1.302	3.413	6.010	4.558	15.122	17.674	18.286	0.416	0.543	0.520
Pdensi_DN16309_c0_g1d215144	MC_2_2	MC_2_4	0.623065332748168	1460.87796342909	730.750514380917	-11.069612367684	1.3601741921942	-8.13837847476489	4.00606870928807e-16	4.0791976726358e-14	0.000	0.024	0.098	0.178	0.157	1.299	0.107	0.522	0.714	0.421	0.732	0.467	0.049	0.414	0.419	0.030	0.036	0.000	0.589	1.716	3.771	118.033	16.506	10.018	3.865	1.462	4.957
Pdensi_DN31167_c0_g1d27622	MC_2_2	MC_2_4	7.20828554672647	215.337297112458	111.272791329592	-4.91835329451595	0.60439293093703	-8.13767508314616	4.0294045423308e-16	4.09551310324309e-14	0.246	0.000	0.000	0.932	4.184	5.059	1.087	0.516	1.464	0.290	0.000	0.289	2.725	2.551	2.999	0.220	0.263	0.299	0.816	4.837	0.353	9.706	6.283	3.951	0.000	0.000	0.000
Pdensi_DN35103_c0_g1d87046	MC_2_2	MC_2_4	0.537406375895244	527.987152143626	264.262279259761	-10.0549737135686	1.23574325759809	-8.13678217683538	4.05922079971529e-16	4.11834423310245e-14	0.000	0.000	0.000	0.000	0.067	0.181	0.184	0.116	0.130	0.000	0.000	0.066	0.000	0.064	0.062	0.000	0.061	0.000	0.000	0.129	0.080	26.058	10.573	12.148	0.000	0.062	0.134
Pdensi_DN4344_c0_g1	MC_2_2	MC_2_4	0	531.64819267377	265.824096336885	-11.9224669964959	1.46602674701615	-8.13250305341435	4.20515601624259e-16	4.25869000965009e-14	0.000	0.000	0.000	0.000	0.484	0.218	0.111	0.104	0.000	0.000	0.000	0.000	0.111	0.346	0.223	0.000	0.000	0.000	0.000	0.000	0.000	12.768	27.922	7.243	0.000	0.000	0.000
Pdensi_DN19656_c3_g1	MC_2_2	MC_2_4	18.193655659581	844.210029628508	431.201842644045	-5.53326813385724	0.680697467358732	-8.12882139157596	4.33484472810341e-16	4.38140127585876e-14	0.428	0.927	0.143	2.894	5.716	5.453	3.648	1.496	0.846	0.673	0.180	0.673	3.020	3.955	4.773	0.639	0.770	0.524	0.316	2.647	0.819	12.607	22.002	37.026	0.000	0.802	0.344
Pdensi_DN17809_c0_g1d216519	MC_2_2	MC_2_4	254.075532352306	2.51860025006414	128.297066301185	6.45790145799012	0.794464458138556	8.12862223329801	4.34197148078997e-16	4.38140127585876e-14	6.758	24.527	13.297	5.925	6.868	13.265	5.007	4.080	5.063	4.088	4.519	5.027	10.126	18.832	16.620	8.084	9.491	9.374	1.966	1.951	3.190	0.137	0.081	0.000	0.020	0.059	0.047
Pdensi_GG_116172_c0_g1	MC_2_2	MC_2_4	16.4322635526789	5616.73440663794	2816.58333509531	-8.41818052338786	1.035721007327	-8.1278456880136	4.36987011657707e-16	4.40162241022989e-14	0.158	0.085	0.052	1.824	4.130	8.888	5.416	5.036	3.502	2.055	2.624	2.565	1.105	4.727	4.868	0.385	0.977	0.343	0.523	0.660	0.839	21.931	132.685	305.169	0.122	0.059	0.031
Pdensi_DN16067_c0_g2d397404	MC_2_2	MC_2_4	2.41377323312239	1677.29762672638	839.855699979753	-9.52259773441357	1.17176186530258	-8.1267346347328	4.41009393284557e-16	4.43416338626721e-14	0.391	0.249	0.206	0.900	0.785	4.231	1.738	0.642	0.859	0.509	0.204	0.269	0.449	1.098	3.302	0.000	0.077	0.161	0.000	0.458	0.213	17.811	34.647	86.983	0.000	0.372	0.557
Pdensi_DN25718_c0_g2	MC_2_2	MC_2_4	196.232796438437	15270.2050265962	7733.21891151731	-6.28164682059349	0.773165753927231	-8.12457974074302	4.48915115173197e-16	4.50556310217916e-14	2.639	1.297	0.864	57.080	86.685	136.840	54.075	42.212	27.052	12.455	16.902	15.630	33.466	62.754	59.075	5.708	12.587	2.125	5.995	9.054	3.135	408.863	351.692	572.772	0.142	7.089	0.668
Pdensi_DN23617_c0_g1d70234	MC_2_2	MC_2_4	16.1470738472402	496.33032697365	256.238700410445	-4.92439932197759	0.606128936796143	-8.12434289642534	4.49792505859422e-16	4.50629329126137e-14	2.054	0.697	0.314	1.755	1.239	1.576	1.526	0.545	0.777	1.043	0.995	0.540	1.205	1.046	0.927	0.747	0.698	0.242	0.920	0.407	0.952	13.570	16.814	13.665	2.729	1.730	2.562
Pdensi_DN24478_c1_g1	MC_2_2	MC_2_4	15.6089739961449	8969.88392916262	4492.74645157938	-9.17797473297334	1.12990417635659	-8.12279034366256	4.55585937351927e-16	4.55618479204595e-14	0.028	0.747	1.383	0.692	1.292	1.670	0.262	0.471	1.307	0.348	0.340	1.346	0.635	1.205	1.504	0.051	0.676	0.912	0.260	7.878	2.171	705.028	104.692	73.595	0.177	0.016	0.086
Pdensi_GG_72243_c0_g1	MC_2_2	MC_2_4	46.5867767448334	1200.01694730667	623.301862025752	-4.68771391497225	0.577488650812146	-8.11741305803971	4.76225735802823e-16	4.75410804062412e-14	3.334	1.673	2.635	5.793	11.216	15.496	4.621	5.929	5.125	2.895	6.532	5.432	4.923	8.469	14.563	1.398	1.886	1.641	1.357	4.411	4.030	27.208	24.889	51.144	0.352	1.676	1.311
Pdensi_DN12353_c0_g1d50734	MC_2_2	MC_2_4	1.96071811379185	32402.5562846257	16202.2585013697	-13.9865705227575	1.72335287791592	-8.11590632539038	4.82172530701657e-16	4.80490932551879e-14	0.217	0.117	0.108	0.825	0.394	32.703	2.666	1.143	1.580	0.383	0.686	1.520	0.608	1.253	13.674	0.097	0.118	0.000	0.603	0.000	0.000	4.793	261.554	2296.686	0.000	0.000	0.000
Pdensi_DN11976_c0_g1	MC_2_2	MC_2_4	17.3149211565623	388.372429070812	202.843675113687	-4.49795762133456	0.554232830968429	-8.11564629521339	4.83206200184864e-16	4.80665719984958e-14	3.402	2.145	1.415	2.873	3.202	3.712	3.147	1.877	1.450	3.000	0.956	0.892	2.632	3.381	1.269	0.424	0.718	0.698	1.578	2.194	1.488	10.352	9.736	13.903	2.712	2.547	1.592
Pdensi_GG_51728_c1_g1	MC_2_2	MC_2_4	248.158425396944	2911.10180064515	1579.63011302105	-3.55278106444605	0.437842739954654	-8.11428565611022	4.8865071240902e-16	4.8444563160032e-14	10.360	10.774	13.723	21.935	8.583	10.722	10.490	9.135	12.369	16.642	6.765	16.040	7.751	11.471	9.608	9.289	6.203	11.061	6.904	15.761	12.518	129.698	72.800	64.900	2.427	0.933	5.040
Pdensi_DN23703_c1_g1	MC_2_2	MC_2_4	4732.96305187956	37.5108436606948	2385.23694777013	6.97688532031656	0.859829671751096	8.11426442879984	4.88736129301801e-16	4.8444563160032e-14	347.710	387.380	365.801	361.872	208.894	362.003	214.951	88.187	257.339	134.384	74.615	170.538	243.139	453.840	286.153	355.257	73.235	78.988	18.309	5.461	16.150	0.681	1.883	0.732	0.069	0.051	0.054
Pdensi_DN44148_c0_g1d246748	MC_2_2	MC_2_4	1.85636672226351	2691.25288311481	1346.55462491854	-10.5406371846216	1.29924347233201	-8.11290370826512	4.94242364869552e-16	4.89037975303081e-14	0.000	0.000	0.000	0.000	0.000	0.000	0.000	0.000	0.000	0.000	0.000	0.000	0.052	0.000	0.000	0.042	0.051	0.116	0.000	0.542	0.000	4.640	188.365	40.782	0.143	0.000	0.000
Pdensi_DN27455_c2_g1	MC_2_2	MC_2_4	4.46015030376717	287.359882340862	145.910016322315	-6.02006662238202	0.742377173005339	-8.10917528351686	5.09644829563438e-16	5.03388871867209e-14	0.074	0.321	0.222	0.375	0.393	0.677	0.632	0.107	0.813	0.382	0.166	1.065	0.579	0.086	0.695	0.134	0.162	0.180	6.409	0.259	14.524	6.077	6.029	12.519	0.000	0.000	0.068
Pdensi_DN12016_c0_g1d458499	MC_2_2	MC_2_4	187.931684719786	3804.63637095053	1996.28402783516	-4.33826745160482	0.535473503500096	-8.10174065242808	5.41783454242832e-16	5.34190855130555e-14	23.241	9.221	6.575	20.499	18.728	26.817	17.718	11.126	14.088	11.632	10.037	10.308	19.594	16.726	18.567	8.924	4.188	7.026	11.694	13.805	13.420	77.407	130.694	123.321	8.713	16.703	15.396
Pdensi_DN37742_c0_g1d377517	MC_2_2	MC_2_4	0.177181072400273	460.229122263419	230.20315166791	-10.7527539542987	1.3275393408036	-8.09976294020011	5.5066385314495e-16	5.41992591063792e-14	0.000	0.000	0.000	0.000	0.000	0.000	0.000	0.000	0.000	0.000	0.000	0.000	0.000	0.000	0.000	0.020	0.000	0.000	0.060	2.538	0.541	20.742	10.677	10.829	0.000	0.000	0.000
Pdensi_GG_67940_c0_g1	MC_2_2	MC_2_4	141.177570815739	11591.0099726396	5866.09377172768	-6.35797874544209	0.785031701631235	-8.09900890910609	5.54087268591576e-16	5.43851434828243e-14	43.535	20.053	10.179	16.696	14.319	16.133	15.201	9.380	10.640	12.709	11.834	5.775	23.156	20.883	12.505	7.313	4.703	2.968	13.237	6.757	2.123	422.089	572.986	80.560	1.778	2.336	0.326
Pdensi_DN24590_c1_g9	MC_2_2	MC_2_4	72.8516626681358	4999.43069450059	2536.14117858436	-6.10439515662964	0.753729576228825	-8.0989194920174	5.54494624110647e-16	5.43851434828243e-14	0.421	0.867	0.954	1.846	1.976	2.874	2.298	2.729	2.238	2.578	1.988	1.418	0.933	1.287	0.895	0.791	3.660	3.250	28.579	3.825	15.899	269.788	114.368	85.119	0.000	0.275	0.090
Pdensi_GG_13971_c0_g1	MC_2_2	MC_2_4	2.83379419981222	265.77747865601	134.305636427911	-6.54027455498098	0.80804337507921	-8.09396470126354	5.77534321425229e-16	5.64491938021465e-14	0.517	0.599	0.079	0.998	0.334	2.952	1.349	0.454	0.465	0.511	0.952	0.094	1.059	1.506	1.650	0.108	0.087	0.099	1.798	1.293	0.227	4.067	11.107	7.892	3.611	10.423	5.527
Pdensi_DN13825_c0_g1d340893	MC_2_2	MC_2_4	536.366060259096	3293.19519654498	1914.78062840204	-2.61775147777816	0.323420348558541	-8.09396035050137	5.77554961228304e-16	5.64491938021465e-14	27.215	21.020	18.131	25.853	23.894	33.712	25.102	22.005	22.075	21.966	22.301	20.059	22.450	25.586	24.413	19.572	20.324	16.954	27.949	25.468	23.680	112.716	88.877	93.449	79.236	47.216	28.961
Pdensi_DN11468_c1_g1	MC_2_2	MC_2_4	0	969.870754248054	484.935377124027	-12.7896890167512	1.58025232071235	-8.09344738755757	5.79993533952376e-16	5.65887767865311e-14	1.243	0.000	0.416	0.000	0.000	0.000	0.000	0.000	0.000	0.000	0.000	0.000	0.000	0.000	0.000	0.000	0.000	0.000	0.000	0.000	0.000	70.801	15.564	8.320	0.000	0.466	1.008
Pdensi_DN24699_c0_g1	MC_2_2	MC_2_4	705.455655938933	4276.26036787304	2490.85801190599	-2.59984172177128	0.321266263724324	-8.09248282602803	5.84606466481379e-16	5.69396531283881e-14	36.061	32.917	34.358	20.341	19.535	36.361	30.062	21.591	36.793	27.467	30.061	23.599	25.836	25.322	30.694	23.415	25.592	25.854	21.294	31.226	33.683	125.344	141.015	114.724	42.173	70.126	185.879
Pdensi_DN17729_c0_g1	MC_2_2	MC_2_4	2.20486570836963	2034.56418986173	1018.38452778505	-9.82273007268091	1.21427228766974	-8.08939656486051	5.99610490432087e-16	5.82996283093032e-14	0.000	0.000	0.037	0.047	0.045	0.000	0.000	0.000	0.000	0.044	0.047	0.000	0.125	0.000	0.000	0.135	0.000	0.094	1.909	8.881	1.982	8.512	100.110	64.278	0.000	0.000	0.045
Pdensi_DN19185_c0_g1d357142	MC_2_2	MC_2_4	135.244368486061	1036.42373942793	585.834053956995	-2.93975353496516	0.363937837175898	-8.0776254477336	6.60400789398274e-16	6.40641170270344e-14	2.441	4.853	4.256	8.798	8.006	13.434	9.916	6.746	7.583	5.272	6.946	6.008	3.842	6.062	6.785	4.272	4.675	5.433	11.067	9.630	11.621	30.405	35.831	26.318	4.458	5.705	3.636
Pdensi_DN19063_c0_g1d218039	MC_2_2	MC_2_4	66.9386768350365	7110.8685400935	3588.90360846427	-6.72760380415978	0.832883942475822	-8.07748050005788	6.61185980316154e-16	6.40641170270344e-14	28.713	11.831	8.840	12.249	10.848	10.188	7.930	6.113	7.670	7.337	6.546	4.480	17.794	14.463	9.547	3.800	2.239	1.074	18.169	2.953	2.476	347.373	278.037	47.036	0.600	0.444	0.332
Pdensi_DN11853_c0_g1d458076	MC_2_2	MC_2_4	12.2325426192846	1839.45762833831	925.845085478796	-7.23588416943013	0.895988010164013	-8.07587164933778	6.69963236467736e-16	6.48024543957497e-14	0.109	0.215	0.054	0.979	3.595	4.985	1.484	1.923	1.336	0.594	1.055	0.517	1.230	3.610	4.091	0.165	0.985	0.114	0.394	0.549	0.130	54.769	56.726	52.148	0.000	0.061	0.065
Pdensi_GG_108573_c0_g1	MC_2_2	MC_2_4	0	1276.39087798819	638.195438994094	-13.185101597207	1.63280717914498	-8.075112460071	6.74144846937837e-16	6.50944965653563e-14	1.098	0.714	0.000	0.833	0.801	1.212	1.569	0.231	1.046	0.779	0.277	0.259	0.244	1.521	2.014	0.000	0.000	0.000	0.000	1.652	0.631	6.326	44.152	56.020	2.598	6.660	3.454
Pdensi_DN29353_c0_g1d81711	MC_2_2	MC_2_4	0.806109563842866	601.395129592586	301.100619578215	-9.62554926826938	1.19213573234639	-8.07420581993977	6.791723198346e-16	6.54670681583768e-14	0.132	0.000	0.000	0.000	0.398	0.000	0.073	0.206	0.233	0.077	0.000	0.000	0.441	0.456	0.000	0.000	0.072	0.000	0.000	2.301	0.000	11.396	27.763	13.862	0.603	5.995	0.396
Pdensi_DN16047_c2_g2	MC_2_2	MC_2_4	2.8994530217015	2776.38021062885	1389.63983182528	-9.85819563201893	1.22126541522507	-8.07211561804696	6.90904029319347e-16	6.64834866975957e-14	0.211	0.045	0.084	0.132	1.037	2.194	0.345	0.044	0.098	0.099	0.240	0.000	0.351	0.145	0.831	0.191	0.070	0.027	0.866	1.667	0.664	46.968	7.817	174.326	5.052	7.244	3.541
Pdensi_DN23679_c0_g1d304078	MC_2_2	MC_2_4	68.7760060131583	587.97922983489	328.377617924024	-3.09707766607699	0.383704233058276	-8.0715233225134	6.94264569210828e-16	6.66922691836761e-14	12.363	7.520	5.647	5.774	4.819	4.541	4.466	3.343	3.034	3.841	3.056	4.503	5.263	7.313	3.769	2.126	2.703	2.465	1.491	4.423	2.968	18.991	15.914	17.483	3.153	5.976	7.843
Pdensi_DN13749_c0_g1d52201	MC_2_2	MC_2_4	0.806109563842866	335.028257772424	167.917183668134	-8.79752860410565	1.09014602296046	-8.07004604778966	7.02716603399102e-16	6.73885970150057e-14	0.000	0.000	0.000	0.105	0.805	0.723	0.736	0.835	0.394	0.587	0.419	0.391	0.000	0.191	0.277	0.000	0.089	0.000	0.000	0.288	0.238	12.207	8.663	9.262	0.000	0.000	0.000
Pdensi_DN19627_c0_g3	MC_2_2	MC_2_4	1101.28369335297	3.5593797207151	552.421536536843	8.12647009430211	1.00706500601149	8.06945931572703	7.06101572486897e-16	6.7597457206079e-14	0.828	10.794	14.909	9.737	13.899	4.718	49.182	96.749	124.488	74.610	95.146	70.170	2.006	6.305	3.837	28.484	52.934	34.523	40.061	12.649	30.815	0.317	0.027	0.023	0.000	0.000	0.000
Pdensi_GG_98580_c0_g1	MC_2_2	MC_2_4	2.58964660523445	884.200051615794	443.394849110514	-8.39705813181835	1.04064243019982	-8.06910989609175	7.08125068382808e-16	6.76754886172539e-14	0.082	0.177	0.163	1.327	1.404	4.285	1.679	1.072	1.890	0.681	1.324	1.798	0.915	1.471	1.403	0.074	0.192	0.000	0.091	1.061	0.275	20.581	11.704	43.152	0.769	0.589	1.496
Pdensi_DN20163_c2_g1	MC_2_2	MC_2_4	0	559.228126028811	279.614063014406	-11.9956897674667	1.48689757722627	-8.06759655217412	7.16955032947651e-16	6.84026399747875e-14	0.000	0.000	0.000	0.035	0.000	0.000	0.000	0.087	0.328	0.033	0.000	0.000	0.031	0.064	0.000	0.000	0.000	0.000	9.829	345.282	53.066	35.618	10.468	7.415	0.000	0.000	0.000
Pdensi_DN11213_c0_g1d387891	MC_2_2	MC_2_4	87.12059135681	3503.83017320827	1795.47538228254	-5.33174868990648	0.661571475334659	-8.05921792079895	7.67841079058767e-16	7.31329452238217e-14	1.498	2.028	0.914	1.033	1.361	1.286	0.815	1.073	0.848	0.937	1.074	0.536	1.209	1.885	1.211	1.564	4.998	2.541	5.470	8.408	20.552	113.592	147.792	57.333	1.172	4.299	3.680
Pdensi_DN9252_c0_g1d332607	MC_2_2	MC_2_4	57.8346599099281	6136.02199940535	3096.92832965764	-6.73057345012457	0.835958410742805	-8.05132571624467	8.19019824322807e-16	7.78750190855255e-14	0.254	1.655	0.651	2.781	16.271	26.153	5.446	6.719	5.819	2.632	3.254	4.211	4.356	13.104	22.964	1.083	3.396	1.543	2.387	1.900	3.013	57.710	187.567	270.305	0.000	0.000	0.044
Pdensi_DN25305_c0_g1d227229	MC_2_2	MC_2_4	24.7086004756054	28084.4940594341	14054.6013299549	-10.1544142599883	1.26187205659541	-8.04710287934051	8.47769146399652e-16	8.0471971652485e-14	5.141	1.982	0.351	1.906	1.767	4.583	7.972	0.781	1.197	0.711	2.569	1.103	2.223	4.857	5.197	0.218	1.349	1.029	1.905	12.514	1.123	24.297	998.925	1295.292	0.550	2.015	0.404
Pdensi_DN21728_c0_g1d541061	MC_2_2	MC_2_4	45.3373372035606	1233.28305692911	639.310197066337	-4.77281921921219	0.593284934291793	-8.04473355607712	8.64332693766193e-16	8.19053945544533e-14	0.095	0.410	0.284	3.960	6.425	9.747	3.464	2.999	2.174	2.660	1.800	2.660	4.442	5.126	11.594	0.751	2.061	1.985	6.487	2.570	1.631	45.256	26.801	38.410	0.717	3.460	6.408
Pdensi_DN16946_c0_g1	MC_2_2	MC_2_4	428.15695215208	5505.3487629284	2966.75285754024	-3.68334515024063	0.458055420959127	-8.04126527425006	8.89155342413827e-16	8.41152969536215e-14	22.008	19.712	21.680	27.520	28.146	36.195	32.114	22.293	32.994	21.913	24.038	24.330	29.563	28.156	24.638	22.208	11.624	11.790	17.436	12.672	21.089	173.396	148.127	168.012	27.319	41.914	44.985
Pdensi_GG_19412_c0_g1	MC_2_2	MC_2_4	173.46714491936	1505.31984405021	839.393494484787	-3.11458372129668	0.387456372111663	-8.03854045378579	9.09148462920893e-16	8.58616366229708e-14	7.097	9.110	9.804	8.488	13.963	11.771	11.756	7.597	9.478	9.786	7.754	6.506	12.985	13.583	13.005	7.879	5.403	5.183	8.473	15.055	15.042	53.678	38.861	42.642	7.223	22.990	13.778
Pdensi_DN15296_c0_g1d214116	MC_2_2	MC_2_4	130.916987150398	1456.25188641855	793.584436784476	-3.47756230046997	0.432637203526684	-8.03805653356273	9.12745207353462e-16	8.60561996508809e-14	1.900	4.988	2.546	9.010	10.222	13.948	7.080	7.599	5.530	7.564	7.701	5.416	5.216	10.730	10.624	3.465	4.889	5.537	10.712	17.379	14.613	39.843	41.472	46.969	5.538	9.011	12.375
Pdensi_DN25296_c0_g1d227052	MC_2_2	MC_2_4	20.8281238525035	3205.43914904604	1613.13363644927	-7.26398361801661	0.904174263428049	-8.03383143253409	9.44749743710825e-16	8.89239741962707e-14	2.610	1.804	1.892	0.789	0.572	6.361	2.066	1.286	8.607	3.477	4.940	4.140	1.568	1.704	4.388	0.896	0.519	0.821	0.781	1.937	0.756	14.770	139.110	116.660	0.286	1.952	0.683
Pdensi_DN27042_c0_g1d230098	MC_2_2	MC_2_4	35.6362372184117	3797.17881839179	1916.4075278051	-6.73185479219996	0.838111481112818	-8.03217107020371	9.57627141139313e-16	8.99848161281311e-14	0.939	1.826	0.874	6.961	3.209	2.091	4.637	2.774	1.814	2.452	2.078	1.214	1.526	2.326	0.868	1.641	1.252	0.868	2.989	1.901	1.500	27.464	105.347	182.942	2.475	7.101	4.956
Pdensi_GG_72043_c0_g1	MC_2_2	MC_2_4	16.0896277252672	1008.2468730224	512.168250373834	-5.97739884297178	0.744246174979399	-8.03148077064317	9.63031700186422e-16	9.03410843169856e-14	0.000	0.060	0.111	0.619	0.801	2.874	1.216	1.486	1.691	0.464	1.392	1.792	0.883	2.262	1.213	0.226	1.087	0.339	0.618	1.151	0.397	28.543	37.108	24.419	0.000	0.000	0.067
Pdensi_DN18091_c0_g1	MC_2_2	MC_2_4	71.9766432680183	1470.39268981074	771.184666539378	-4.34869025848131	0.541521595113793	-8.03050201085239	9.70746242727074e-16	9.09124959493095e-14	2.815	4.255	2.952	6.524	6.266	7.615	6.609	5.308	5.640	4.410	5.013	3.798	3.810	5.054	3.950	3.370	2.335	1.928	4.326	19.233	14.156	67.682	25.036	41.451	4.104	8.759	7.378
Pdensi_DN36795_c0_g1d376592	MC_2_2	MC_2_4	339.132050011021	7.12601176180802	173.129030886414	5.49844223068217	0.684766830563133	8.02965620598242	9.77461855597487e-16	9.13886039413717e-14	32.043	45.482	39.779	133.210	124.331	46.918	103.478	85.780	113.704	85.454	72.810	68.556	32.790	44.967	10.390	15.477	10.793	9.789	5.092	2.136	7.256	0.425	0.142	0.091	0.737	0.369	0.543
Pdensi_DN26055_c0_g1d228389	MC_2_2	MC_2_4	47.2505969403673	880.37081007082	463.810703505593	-4.21035659155005	0.525124044589565	-8.01783242441479	1.07627500440481e-15	1.00459508911145e-13	4.655	4.728	3.331	4.385	4.871	8.667	4.166	2.631	3.200	4.160	2.419	2.395	5.040	6.007	5.556	2.561	1.293	1.147	2.614	1.912	1.399	25.331	31.908	21.455	8.263	4.885	4.882
Pdensi_GG_87643_c0_g1	MC_2_2	MC_2_4	0	611.050570128361	305.525285064181	-12.1229420127135	1.51309989518864	-8.01199051778541	1.12866571213184e-15	1.05174366958788e-13	0.000	0.000	0.000	0.963	0.394	9.366	0.844	0.227	1.667	0.128	0.137	0.128	0.242	0.251	2.305	0.000	0.000	0.000	0.000	0.252	0.000	36.363	5.987	14.862	0.000	0.732	0.000
Pdensi_DN39626_c1_g2	MC_2_2	MC_2_4	222.991945020217	2942.17359609503	1582.58277055762	-3.72142551584021	0.464533992419729	-8.01109407829453	1.13692433357599e-15	1.0568602635961e-13	4.876	7.481	9.737	10.770	9.529	16.613	10.619	6.852	7.333	7.833	6.044	6.098	6.330	11.058	11.651	8.428	8.445	6.766	10.719	15.881	14.716	141.607	59.462	70.036	2.394	4.586	4.531
Pdensi_DN24433_c1_g2	MC_2_2	MC_2_4	926.232786611439	3.26121364720177	464.74700012932	8.05809731262424	1.00588646267569	8.01094120621667	1.13833862616889e-15	1.0568602635961e-13	2.898	7.123	21.648	9.298	16.539	54.290	24.378	49.458	64.254	41.113	44.124	97.212	2.938	5.137	2.882	22.206	45.675	29.611	18.505	2.584	18.455	0.272	0.000	0.053	15.493	15.452	36.222
Pdensi_DN12066_c1_g1	MC_2_2	MC_2_4	3.34664498233762	1238.93746904255	621.142057012443	-8.5368374068158	1.06566848592986	-8.01078151369643	1.13981786874517e-15	1.0568602635961e-13	0.000	0.698	0.161	10.203	4.696	0.176	6.978	3.718	1.339	5.703	2.240	0.759	0.000	1.302	0.000	0.144	0.000	0.197	0.891	5.600	0.000	83.165	22.444	13.927	0.000	1.266	3.889
Pdensi_DN23426_c0_g1d224146	MC_2_2	MC_2_4	0.321532733855905	4413.28770739704	2206.80462006545	-14.0124096497172	1.74978424396387	-8.008078537714	1.16514491837692e-15	1.07855828113687e-13	0.000	0.016	0.015	0.260	0.178	1.765	0.404	0.123	0.329	0.069	0.019	0.141	0.198	0.187	0.752	0.000	0.000	0.037	0.085	0.138	0.000	9.583	76.350	270.203	4.100	4.267	4.735
Pdensi_GG_144723_c0_g1	MC_2_2	MC_2_4	404.879983057891	0	202.439991528945	10.827351189415	1.35250192205929	8.00542388356053	1.19055854425642e-15	1.09946087657835e-13	4.422	1.784	4.031	13.597	8.859	5.491	13.172	7.140	6.148	4.564	2.584	1.121	1.852	1.557	0.806	12.667	18.326	11.713	3.730	0.000	3.232	0.000	0.000	0.000	73.393	141.286	186.805
Pdensi_DN30054_c0_g1	MC_2_2	MC_2_4	0	442.05277775992	221.02638887996	-11.6555813854598	1.45598109718376	-8.00531092608596	1.19165193929551e-15	1.09946087657835e-13	0.000	0.000	0.000	0.379	0.725	0.000	4.482	3.446	2.126	4.053	7.931	1.233	0.499	0.345	0.000	0.000	0.000	0.000	0.826	5.541	0.643	7.053	21.195	10.515	0.000	0.000	0.000
Pdensi_DN25700_c1_g2	MC_2_2	MC_2_4	43.9860972974101	795.65727550508	419.821686401245	-4.16893322178309	0.521134486912742	-7.99972622514451	1.24696151605397e-15	1.14859922278103e-13	5.492	3.618	1.315	3.740	4.748	7.313	4.768	1.808	1.219	1.544	1.668	0.345	5.813	6.054	7.269	2.126	1.561	0.998	2.330	8.965	3.417	22.072	30.533	18.505	6.000	6.414	5.113
Pdensi_DN8716_c0_g1	MC_2_2	MC_2_4	131.200132695144	3372.10480567873	1751.65246918694	-4.68519695979994	0.586005130973618	-7.99514665002288	1.29419728856051e-15	1.19015147698757e-13	1.836	2.476	2.201	10.610	32.341	37.481	9.232	11.942	9.730	4.645	6.033	4.978	9.545	22.987	19.077	2.874	6.393	4.546	8.760	16.978	24.094	66.286	135.277	93.962	1.215	2.733	2.920
Pdensi_DN23286_c2_g2	MC_2_2	MC_2_4	4.28166153107867	19210.6964863311	9607.48907393109	-12.1195552105081	1.51596346948703	-7.99462220195123	1.29971789882534e-15	1.19326887222646e-13	0.364	0.131	0.121	0.689	0.366	18.554	5.220	0.127	0.143	0.213	1.073	0.430	0.270	2.377	8.370	0.164	0.265	0.000	13.500	0.141	1.129	8.821	835.436	757.968	0.000	2.452	0.000
Pdensi_DN22972_c0_g5	MC_2_2	MC_2_4	559.751617589857	2.50509231104328	281.12835495045	7.88207400145157	0.986575121789547	7.98932978074117	1.35674314759015e-15	1.24358499570604e-13	28.330	28.954	24.665	28.423	36.521	51.818	43.820	68.621	70.810	37.619	57.320	38.464	18.211	26.731	21.577	37.475	12.604	9.702	6.792	1.072	5.024	0.082	0.017	0.112	0.151	0.618	0.297
Pdensi_DN33816_c0_g2	MC_2_2	MC_2_4	1.48200444249932	437.102120627937	219.292062535218	-8.21804575520845	1.02898306625842	-7.98657045454679	1.38744484502094e-15	1.26964805719857e-13	0.000	0.000	0.078	0.000	0.235	0.590	0.000	0.244	0.046	0.000	0.148	0.000	0.000	0.225	0.571	0.035	0.086	0.049	0.000	0.227	0.000	27.262	4.173	9.755	0.000	0.044	0.047
Pdensi_GG_79338_c0_g1	MC_2_2	MC_2_4	3.04966784185156	441.718392237411	222.384030039631	-7.1616227808557	0.89691457546527	-7.98473229977408	1.40827584265215e-15	1.28660816136853e-13	0.370	0.036	0.067	0.295	1.209	1.950	0.808	0.663	2.002	0.824	0.635	1.708	0.447	0.848	0.415	0.121	0.148	0.084	0.152	1.092	0.816	7.269	7.165	22.692	0.000	0.075	0.161
Pdensi_DN18933_c0_g3d481284	MC_2_2	MC_2_4	372.752655680101	16.8964894207756	194.824572550438	4.48291209544439	0.561787360900792	7.97973113573846	1.46652382741075e-15	1.33764170081941e-13	18.521	32.637	11.417	18.361	17.110	18.931	17.806	12.970	10.995	16.819	15.718	11.306	17.125	35.527	18.039	14.481	15.234	9.697	5.689	1.383	5.690	0.404	0.598	0.512	3.074	9.025	8.066
Pdensi_DN32181_c0_g1d145044	MC_2_2	MC_2_4	0	1700.13912828318	850.06956414159	-13.5988012268737	1.70449145113434	-7.97821615228615	1.48463239810779e-15	1.35195695648177e-13	0.000	0.000	0.000	0.279	0.000	0.361	0.367	0.000	0.000	0.000	0.139	0.000	0.000	0.254	0.369	0.000	0.000	0.000	0.000	0.128	0.158	5.203	64.436	72.125	0.000	0.000	0.000
Pdensi_DN8611_c0_g1d208702	MC_2_2	MC_2_4	449.381277838308	0	224.690638919154	10.978252493546	1.37658517486647	7.9749896294001	1.52393616719503e-15	1.38549547252582e-13	45.830	37.762	37.844	33.108	27.849	22.192	15.480	9.928	12.378	4.817	8.035	5.670	22.712	31.065	17.963	23.552	10.899	13.566	0.339	1.437	5.127	0.000	0.000	0.000	0.231	0.000	0.404
Pdensi_DN19461_c0_g1d61048	MC_2_2	MC_2_4	17.5618888934126	8053.35499001799	4035.4584394557	-8.8540864394618	1.11074281951083	-7.9713199886911	1.56988438689002e-15	1.42495632420403e-13	0.969	0.108	1.299	0.785	0.421	6.033	5.281	1.587	7.977	3.940	7.063	7.833	0.501	1.786	2.955	0.091	0.362	1.456	0.905	2.479	2.962	48.895	295.896	331.326	0.000	0.000	0.000
Pdensi_DN25531_c0_g1d23271	MC_2_2	MC_2_4	66.6446634608605	2984.11758504185	1525.38112425135	-5.48283420020919	0.688831441976698	-7.95961662910658	1.72573137262335e-15	1.56388122641421e-13	3.879	3.130	1.679	4.457	3.432	4.426	1.600	1.541	1.228	0.795	1.231	0.863	1.460	1.972	2.649	2.640	2.622	1.813	2.655	6.996	3.676	49.033	56.664	145.944	0.773	2.033	1.633
Pdensi_DN21394_c1_g2	MC_2_2	MC_2_4	14.356570688562	892.78549500126	453.571032844911	-5.95328066985297	0.748340174059951	-7.9553134740245	1.78678524302506e-15	1.61659322698507e-13	0.666	0.510	0.175	0.849	1.414	0.885	2.522	3.712	0.807	1.757	3.406	0.370	0.662	0.841	0.565	0.542	0.631	0.359	0.791	0.914	0.485	9.623	36.345	30.410	0.106	2.862	0.049
Pdensi_GG_83873_c1_g1	MC_2_2	MC_2_4	17.9977210348469	32009.4410024239	16013.7193617294	-10.8010098419509	1.35780189521529	-7.95477593602732	1.7945598416551e-15	1.62100853825891e-13	2.289	13.806	0.362	0.405	2.448	12.590	12.665	5.138	4.200	0.850	18.492	5.918	0.987	15.897	15.808	0.073	1.207	0.584	0.784	6.365	0.752	83.214	216.514	2246.206	1.981	22.096	3.660
Pdensi_DN2986_c0_g1d381472	MC_2_2	MC_2_4	0	1034.43072651605	517.215363258023	-12.8822660099426	1.61991352667676	-7.95244054562003	1.82872602083092e-15	1.64864117404656e-13	0.000	0.000	0.140	0.000	0.112	0.151	0.000	0.000	0.000	0.000	0.118	0.055	0.104	0.269	0.052	0.000	0.000	0.000	0.000	0.000	0.134	8.244	65.491	16.842	0.000	0.000	0.000
Pdensi_DN20873_c1_g1	MC_2_2	MC_2_4	2493.44312636026	170.191985681393	1331.81755602083	3.86839174718223	0.486450399737927	7.95228403402754	1.83103851556489e-15	1.64864117404656e-13	29.881	56.635	70.218	59.177	48.076	59.841	83.478	53.521	77.877	108.895	61.604	84.131	34.762	56.247	32.735	96.640	90.967	76.797	92.789	35.038	41.630	5.243	7.329	2.857	4.888	10.014	4.877
Pdensi_DN22516_c0_g2d67897	MC_2_2	MC_2_4	0.321532733855905	1358.64825563729	679.484894185571	-12.3135105093941	1.54977219704356	-7.94536805659832	1.9361504182963e-15	1.7404842379818e-13	0.000	0.000	0.000	0.013	0.012	0.022	0.011	0.011	0.012	0.012	0.000	0.000	0.068	0.023	0.000	0.009	0.011	0.026	0.070	0.769	1.136	101.848	18.734	12.355	0.016	0.011	0.012
Pdensi_DN21931_c0_g2d421564	MC_2_2	MC_2_4	51.2558956910118	5480.33399671657	2765.79494620379	-6.74011349062724	0.84873238822552	-7.94138833881322	1.99930644847051e-15	1.79437753750228e-13	4.563	6.697	3.381	4.843	5.276	17.197	5.948	3.034	4.375	3.871	2.958	3.823	5.129	8.428	12.515	1.915	1.617	1.941	4.779	7.672	5.193	52.666	81.442	316.364	1.846	5.097	6.025
Pdensi_DN19605_c0_g2d359754	MC_2_2	MC_2_4	0	997.40735512013	498.703677560065	-12.82897942219	1.61739696785316	-7.93186810484657	2.15873642254811e-15	1.93436599373415e-13	0.000	0.000	0.000	0.000	0.000	0.000	0.000	0.000	0.000	0.260	0.000	0.000	0.000	0.761	0.000	0.000	0.000	0.000	0.000	52.365	0.631	8.351	17.780	55.914	0.000	0.493	0.000
Pdensi_DN20109_c1_g3	MC_2_2	MC_2_4	117.666014463878	3073.80306588676	1595.73454017532	-4.70838949099414	0.593788397808287	-7.92940634807471	2.20195941094138e-15	1.9699446461719e-13	71.638	17.456	4.512	43.056	12.911	17.174	24.917	20.204	34.854	29.926	23.993	21.158	32.005	11.431	7.896	2.737	5.601	4.039	5.760	65.991	7.682	56.597	94.590	113.828	14.591	32.575	14.165
Pdensi_DN27323_c0_g1d195014	MC_2_2	MC_2_4	29.6965756374048	1670.30156007199	849.999067854696	-5.82093717998859	0.735444268637769	-7.91485830839427	2.47534837411712e-15	2.21099538028796e-13	0.314	0.324	0.435	1.560	2.894	0.861	2.038	2.689	0.636	1.596	2.308	0.938	0.759	1.870	0.709	0.320	1.820	0.938	1.378	7.515	1.869	62.268	57.306	32.762	0.191	0.873	0.993
Pdensi_GG_11913_c0_g1	MC_2_2	MC_2_4	138.900288166157	2173.00949866867	1155.95489341741	-3.96830169334361	0.50140385905979	-7.91438203284832	2.48484200070601e-15	2.21594094597993e-13	2.952	15.012	12.633	5.370	15.291	17.352	5.243	11.948	7.421	4.937	11.476	11.141	6.360	18.230	17.293	4.007	5.676	5.047	11.537	8.759	11.681	43.427	79.005	67.217	3.548	2.725	2.315
Pdensi_DN25124_c3_g7	MC_2_2	MC_2_4	37.4790811894942	620.572414437614	329.025747813554	-4.05814247589662	0.512786355345254	-7.91390495007285	2.49438766218034e-15	2.22091711657787e-13	1.032	1.201	0.792	1.406	2.399	2.853	3.782	0.912	0.841	1.865	1.506	1.219	1.946	2.839	1.690	0.928	1.297	1.764	1.596	3.230	2.046	15.800	23.967	15.382	0.482	1.070	1.050
Pdensi_DN12952_c0_g1	MC_2_2	MC_2_4	0.708724289601091	5932.41601014768	2966.56236721864	-12.8545199270251	1.62465999875341	-7.91212926820893	2.53023458577917e-15	2.24925805939646e-13	0.000	0.000	0.000	0.056	0.000	2.978	0.317	0.000	0.026	0.000	0.000	0.000	0.025	0.360	2.645	0.081	0.000	0.000	0.000	0.000	0.000	13.132	71.359	390.522	0.070	0.503	0.000
Pdensi_DN10945_c0_g1d456294	MC_2_2	MC_2_4	22.502488184606	1308.71464915063	665.608568667619	-5.86344130213611	0.741232263904968	-7.91039676449897	2.56569862067067e-15	2.27716934313851e-13	1.663	1.321	0.876	2.162	2.322	4.145	2.544	2.753	6.116	4.016	3.239	5.310	0.931	1.618	1.528	0.652	0.954	0.773	0.984	3.376	1.636	22.597	20.542	66.978	0.327	1.345	0.842
Pdensi_DN47867_c0_g1d249996	MC_2_2	MC_2_4	1.34351593973811	1481.44657907349	741.395047506614	-10.1481630358316	1.2831590912471	-7.90873330131545	2.60020983483385e-15	2.30414796819675e-13	0.000	0.000	0.000	0.124	0.317	0.270	0.250	0.435	0.214	0.215	0.167	0.123	0.026	0.462	0.000	0.000	0.128	0.014	0.076	8.282	0.017	95.409	26.549	19.953	0.000	0.000	0.000
Pdensi_DN22306_c3_g4	MC_2_2	MC_2_4	567.253990445724	20937.5249022816	10752.3894463637	-5.20567082049779	0.658597605850432	-7.90417513555311	2.69713599335025e-15	2.38626230918779e-13	47.848	29.633	19.112	105.064	147.422	163.266	215.911	190.410	288.789	249.249	231.729	291.924	95.055	90.566	114.328	25.290	19.933	14.932	31.030	203.063	67.431	376.071	1135.251	350.271	0.000	0.606	0.869
Pdensi_DN26720_c0_g4d78357	MC_2_2	MC_2_4	0	434.774519073925	217.387259536962	-11.6328216827918	1.47378776218324	-7.89314579838772	2.94663035780105e-15	2.60288780060394e-13	0.000	0.000	0.000	0.000	0.000	0.000	0.000	0.000	0.000	0.000	0.000	0.000	0.000	0.000	0.000	0.000	0.000	0.000	0.000	1.471	0.000	26.023	9.987	5.453	0.000	0.000	0.000
Pdensi_DN30823_c0_g1d27442	MC_2_2	MC_2_4	1075.11174502016	10709.8254036219	5892.46857432102	-3.31662441702085	0.420453720078869	-7.88820328762632	3.0656809419029e-15	2.70378575543827e-13	14.763	28.912	17.054	91.258	153.795	99.593	112.359	114.409	121.673	115.756	130.007	102.830	58.665	105.592	53.167	32.808	42.142	38.921	90.537	212.627	114.073	425.976	366.516	190.569	21.250	30.694	34.554
Pdensi_DN39717_c0_g1d441853	MC_2_2	MC_2_4	5.46344107497395	2933.36370184305	1469.41357145901	-9.08166313867004	1.15132606095652	-7.88800275321226	3.0706099171643e-15	2.70387480818977e-13	0.606	0.083	0.167	2.248	0.590	5.048	2.810	0.431	1.405	0.568	0.781	0.801	0.819	0.814	2.902	0.109	0.228	0.246	0.284	0.349	0.220	9.054	36.663	189.950	0.000	0.671	0.297
Pdensi_DN13570_c0_g1d340125	MC_2_2	MC_2_4	11.4312543732024	1385.69540180752	698.563328090363	-6.91616819616909	0.87683710066264	-7.88763179722029	3.0797482947825e-15	2.70766441916796e-13	2.702	3.591	1.132	3.571	5.142	9.380	1.989	2.149	0.823	0.388	1.243	0.365	1.731	8.325	3.986	0.444	0.522	0.258	4.003	74.592	11.698	97.613	27.848	9.680	1.099	1.796	0.708
Pdensi_GG_98672_c0_g1	MC_2_2	MC_2_4	8.34875712040623	293.017022231497	150.682889675951	-5.12617657165155	0.650183154021616	-7.88420391999441	3.16546999012409e-15	2.77866741891708e-13	1.109	1.386	0.827	1.366	1.440	1.612	1.048	1.571	1.930	0.743	0.982	1.030	1.532	1.601	0.687	0.288	0.383	0.210	0.445	1.040	0.244	5.650	10.205	9.624	34.478	24.076	51.586
Pdensi_GG_3802_c0_g1	MC_2_2	MC_2_4	8.53531496897345	882.764187068286	445.64975101863	-6.66101719155456	0.844960313338574	-7.88323082919221	3.19022950252289e-15	2.79601898371349e-13	0.158	0.683	0.474	3.397	5.747	9.807	4.205	3.144	2.995	2.233	1.396	0.930	2.283	6.191	6.325	0.565	0.170	0.193	3.837	0.183	5.885	11.050	26.996	36.792	0.000	0.177	0.000
Pdensi_DN34837_c0_g1d437528	MC_2_2	MC_2_4	42.2331837497789	505.813850330514	274.023517040146	-3.57741357441755	0.454067471650102	-7.87859469742915	3.31083527215735e-15	2.8971877903422e-13	5.021	3.526	2.987	1.892	7.575	6.521	3.771	3.130	3.055	2.080	2.402	2.080	2.721	7.208	7.222	1.703	1.612	1.162	1.503	4.091	1.362	21.297	11.963	12.830	0.000	1.677	0.327
Pdensi_GG_54628_c0_g1	MC_2_2	MC_2_4	32.2688986259105	2448.40333411123	1240.33611636857	-6.2480063726735	0.793214797099808	-7.87681520253754	3.35831035559278e-15	2.93414685108608e-13	1.400	2.335	1.018	7.251	9.544	34.840	7.868	8.666	10.595	3.829	11.746	5.587	5.920	11.230	13.442	0.843	1.305	1.280	1.601	1.589	0.684	21.907	63.947	118.277	10.578	21.547	15.962
Pdensi_DN10691_c1_g2	MC_2_2	MC_2_4	5.77304274974493	2225.58283823126	1115.6779404905	-8.54518786638577	1.08579667418967	-7.86997056586405	3.54724699519375e-15	3.09439284608771e-13	0.164	0.144	0.133	0.506	0.081	0.145	0.221	0.000	0.079	0.000	0.084	0.000	0.074	0.077	0.075	0.481	0.146	0.000	0.150	1.476	0.191	33.845	98.348	61.520	1.528	0.000	0.000
Pdensi_DN36493_c0_g1	MC_2_2	MC_2_4	0	508.334831455178	254.167415727589	-11.8559845336175	1.50704132076913	-7.86706002697169	3.63072459316905e-15	3.16228771564291e-13	0.345	0.000	0.000	0.000	0.420	0.000	0.000	0.000	0.823	0.408	0.434	0.000	0.000	0.398	0.000	0.000	0.000	0.000	0.000	0.000	0.000	11.682	6.701	24.958	0.000	0.776	2.932
Pdensi_GG_115968_c0_g1	MC_2_2	MC_2_4	0	475.7636060107	237.88180300535	-11.7603304460775	1.49531136514683	-7.86480375939812	3.69676505498736e-15	3.214807921421e-13	0.000	0.000	0.270	0.000	0.327	0.000	1.189	0.000	0.000	0.318	0.678	0.000	0.298	0.000	0.000	0.000	0.000	0.000	0.000	0.311	0.000	7.282	10.247	22.578	0.000	0.604	0.000
Pdensi_DN25185_c0_g1d226944	MC_2_2	MC_2_4	40.1429658147213	3018.65812221854	1529.40054401663	-6.2350060746722	0.793127615799577	-7.86128984852771	3.80197874671707e-15	3.30117856947508e-13	0.198	0.297	0.216	2.448	18.132	11.110	5.378	10.918	4.286	3.181	3.662	2.270	2.300	13.124	7.621	0.537	2.903	0.695	1.284	1.629	1.214	83.222	101.742	83.035	0.031	0.000	0.024
Pdensi_DN39985_c0_g2	MC_2_2	MC_2_4	0.643065467711811	2518.47198331409	1259.5575243909	-12.1593674044439	1.54809202207874	-7.85442159188743	4.01621223514782e-15	3.48179489190741e-13	0.000	0.000	0.000	0.000	0.401	0.068	0.138	0.393	0.147	0.294	0.000	0.000	0.070	0.417	0.000	0.000	0.000	0.078	0.000	0.076	0.180	10.167	148.348	58.338	0.000	0.368	0.000
Pdensi_DN9221_c0_g1d102869	MC_2_2	MC_2_4	343.499991444339	0	171.74999572217	10.5900551001601	1.34851865513432	7.85310240969951	4.05869985133847e-15	3.51175970689568e-13	1.918	0.961	4.363	3.815	0.000	0.000	0.000	0.233	0.000	0.000	0.000	0.000	0.000	0.000	0.000	12.712	8.726	15.335	2.961	1.540	14.731	0.000	0.000	0.000	0.000	0.000	0.000
Pdensi_DN30616_c0_g1d82905	MC_2_2	MC_2_4	0.964598201567716	663.67321153802	332.318904869794	-9.66132807147695	1.23027855016444	-7.85295986033865	4.06331742387758e-15	3.51175970689568e-13	0.000	0.039	0.000	0.000	0.000	0.039	0.079	0.112	0.000	0.042	0.091	0.000	0.040	0.082	0.000	0.000	0.000	0.090	0.000	3.044	0.103	37.402	10.869	13.903	0.000	0.040	0.043
Pdensi_DN32375_c0_g1d565565	MC_2_2	MC_2_4	0	1137.79580633796	568.897903168979	-13.0190326573836	1.65904106375356	-7.84732394020928	4.25008440916116e-15	3.6675150577914e-13	0.000	0.000	0.000	1.243	0.717	4.060	1.961	0.206	0.467	0.696	0.000	0.000	0.437	0.454	0.437	0.000	0.000	0.000	0.869	0.000	0.000	9.862	14.380	68.733	0.000	0.000	0.000
Pdensi_DN14650_c0_g1d524424	MC_2_2	MC_2_4	5.94912086355306	267.264120681378	136.606620772466	-5.44850479183148	0.694350523639112	-7.84690816286234	4.26419273248325e-15	3.67402845830756e-13	0.153	0.082	0.569	0.550	0.366	1.124	1.538	0.673	1.403	1.047	0.843	0.769	0.466	0.701	1.181	0.311	0.211	0.096	0.436	0.111	0.055	6.405	6.860	9.982	0.416	0.300	0.503
Pdensi_DN7681_c0_g1d169920	MC_2_2	MC_2_4	18.9367829197695	2036.64252213322	1027.78965252649	-6.74644529145549	0.860614257860821	-7.83910472065004	4.53770008244735e-15	3.90367673452199e-13	3.364	2.431	2.443	5.397	5.504	7.144	4.526	6.617	4.600	4.955	5.905	4.955	2.067	5.158	4.471	0.964	0.105	0.984	2.663	6.896	3.572	40.975	49.692	84.233	0.533	1.927	0.894
Pdensi_GG_149947_c0_g1	MC_2_2	MC_2_4	0	5223.94806693858	2611.97403346929	-15.2183840024083	1.94156108449575	-7.83822055557974	4.56975849180365e-15	3.92522629716214e-13	0.341	0.000	0.000	0.000	0.000	8.089	1.877	0.358	1.626	0.000	0.428	0.000	0.752	1.179	0.377	0.000	0.000	0.000	0.000	0.394	0.000	3.614	106.728	311.262	0.000	2.299	0.000
Pdensi_GG_34709_c1_g1	MC_2_2	MC_2_4	1.06308643440164	641.473351227999	321.2682188312	-9.02121028169493	1.15100361684238	-7.83769064639724	4.58907890290143e-15	3.93578522018517e-13	0.000	0.143	0.000	0.839	0.482	2.748	0.442	0.972	0.628	0.156	0.335	0.625	0.738	0.459	0.887	0.119	0.000	0.000	0.587	0.154	0.000	12.511	15.246	27.178	0.000	0.000	0.000
Pdensi_DN25311_c0_g1d23078	MC_2_2	MC_2_4	98.5648583589688	1101.54814541631	600.056501887638	-3.48036273411849	0.444146824749847	-7.83606352714265	4.64890737042456e-15	3.98100012803145e-13	0.746	2.401	1.826	5.700	6.556	6.543	6.163	7.128	6.564	6.224	7.099	5.419	3.149	6.796	3.936	3.626	4.003	2.766	6.624	5.712	5.648	27.178	37.180	32.682	2.940	3.109	4.136
Pdensi_GG_62739_c0_g1	MC_2_2	MC_2_4	499.611481940835	0.707693153366428	250.159587547101	9.33331962404187	1.19131200611971	7.8344880065819	4.70757005628758e-15	4.02508020507374e-13	12.363	10.989	14.791	2.714	19.308	29.346	4.519	13.355	25.738	5.438	26.397	48.705	17.970	35.497	61.269	20.437	11.380	21.699	0.444	2.625	5.667	0.000	0.078	0.000	0.000	0.000	0.000
Pdensi_DN22397_c0_g3d423828	MC_2_2	MC_2_4	229.816286769316	8.22297008649626	119.019628427906	4.85728910546176	0.620089364438467	7.83320821807736	4.75575737417324e-15	4.06008286559753e-13	6.048	15.728	10.744	8.961	13.698	17.836	10.792	19.476	17.384	15.001	14.124	14.243	9.898	18.039	15.734	8.618	8.977	6.727	5.383	4.271	7.289	0.266	0.156	0.310	0.931	1.452	2.128
Pdensi_DN16725_c0_g1d111861	MC_2_2	MC_2_4	2175.11303804009	359.381199823471	1267.24711893178	2.59675429863394	0.331914164297973	7.82357180847131	5.1345245750671e-15	4.37371162069126e-13	73.334	125.021	106.220	122.717	94.109	101.907	107.315	68.440	81.294	77.397	76.291	63.824	69.081	112.963	76.343	77.334	81.034	72.265	37.349	28.917	37.813	14.046	9.426	9.108	4.401	8.649	5.642
Pdensi_GG_17993_c0_g1	MC_2_2	MC_2_4	18.7532069699657	1408.55952670519	713.656366837579	-6.23118260211843	0.796473155591629	-7.82346844758357	5.13874410116215e-15	4.37371162069126e-13	0.786	0.344	0.232	2.335	5.144	9.503	3.651	2.905	3.038	1.505	1.542	1.334	1.753	2.949	4.033	0.458	1.141	0.355	2.216	4.492	2.941	38.057	18.141	65.173	2.974	5.244	4.146
Pdensi_DN19221_c0_g1d218281	MC_2_2	MC_2_4	44.6902050109465	2104.41370142158	1074.55195321627	-5.55513899737099	0.710188667380776	-7.82206088680452	5.19654618078741e-15	4.41619684838874e-13	1.572	2.090	1.314	3.403	5.917	16.175	4.213	2.870	2.298	0.553	1.163	0.708	3.511	5.178	13.026	1.692	1.897	1.125	4.084	1.476	2.138	24.000	67.029	87.126	26.023	27.560	31.006
Pdensi_DN3826_c0_g1d327173	MC_2_2	MC_2_4	61.2397928551724	2257.22891245262	1159.2343526539	-5.20510931870749	0.665641133948105	-7.81969300459923	5.29523157656265e-15	4.49313408698377e-13	0.557	1.474	0.545	4.946	4.097	3.129	4.858	3.496	2.163	3.501	3.080	1.393	1.555	2.924	1.908	1.436	3.462	1.524	9.435	7.685	4.516	46.880	104.995	48.263	4.388	4.775	3.254
Pdensi_DN23873_c1_g4	MC_2_2	MC_2_4	1.92788870284721	4043.68805540324	2022.80797205304	-11.0307733488845	1.41067402996431	-7.8195055091243	5.30312411880628e-15	4.49313408698377e-13	0.133	0.071	0.050	0.104	0.119	1.482	0.301	0.160	0.186	0.142	0.000	0.059	0.074	0.152	0.691	0.060	0.110	0.042	0.442	0.376	0.164	6.493	24.619	289.245	0.155	0.384	0.106
Pdensi_DN22260_c0_g1d222431	MC_2_2	MC_2_4	45.7354361099104	5012.37284871845	2529.05414241418	-6.77413987481357	0.866842920785916	-7.8147259582761	5.50827375267538e-15	4.65989974690078e-13	1.529	0.799	1.078	1.103	0.436	4.856	1.614	0.914	1.389	0.750	1.172	1.480	0.678	0.515	2.626	1.695	2.286	0.802	17.875	11.349	21.783	118.937	40.274	265.800	1.915	2.634	1.253
Pdensi_DN18990_c0_g1d59915	MC_2_2	MC_2_4	4143.92362846568	10.1577494268198	2077.04068894625	8.61818645085406	1.10350173712796	7.80985308938825	5.72546830160111e-15	4.83633675358776e-13	127.441	243.434	163.697	92.007	105.037	106.399	102.794	97.968	95.319	85.839	89.473	56.803	113.848	148.028	103.062	218.600	132.435	89.079	42.291	15.551	48.665	0.914	0.114	0.000	0.072	0.052	0.056
Pdensi_DN17747_c0_g2	MC_2_2	MC_2_4	47.2712113004192	565.8582896234	306.56475046191	-3.58360104811811	0.459071727460623	-7.80618982558776	5.89427825226001e-15	4.97143312107785e-13	1.093	2.042	2.184	1.637	4.572	2.713	4.415	1.976	4.108	1.987	3.393	1.759	4.098	2.754	4.780	1.784	1.186	2.077	1.879	8.307	3.843	18.759	20.843	11.615	0.300	1.005	0.359
Pdensi_GG_147867_c0_g1	MC_2_2	MC_2_4	12.4344015203716	10753.9747896715	5383.20459559593	-9.73691014611042	1.24804784582921	-7.80171223294821	6.10727881183049e-15	5.14333898613165e-13	6.183	0.060	0.028	1.319	0.033	0.030	0.665	0.029	0.000	0.259	0.000	0.000	4.149	0.000	0.031	1.177	0.092	0.069	0.157	0.000	0.000	828.511	148.201	80.969	0.043	0.031	0.133
Pdensi_DN2124_c0_g1d203712	MC_2_2	MC_2_4	37.2121744353387	2667.95483357192	1352.58350400363	-6.15957676157634	0.789872951491199	-7.79818672097543	6.28030375711756e-15	5.28111308729147e-13	3.106	1.513	0.937	3.990	6.635	8.647	3.860	3.386	2.348	1.627	1.743	1.087	3.708	5.526	5.641	1.793	1.173	0.976	30.273	1.110	25.999	26.258	63.754	132.296	6.552	8.594	9.951
Pdensi_DN25337_c0_g1d23084	MC_2_2	MC_2_4	4.76885376164208	832.190564970105	418.479709365874	-7.49078371137817	0.961015587736426	-7.79465370486024	6.45853538717688e-15	5.42284581444459e-13	0.072	0.031	0.129	0.163	0.190	0.340	0.063	0.180	0.101	0.051	0.091	0.069	0.064	0.149	0.163	0.066	0.144	0.309	0.017	0.151	0.062	7.333	25.769	36.733	0.023	0.081	0.104
Pdensi_DN21920_c0_g1d541611	MC_2_2	MC_2_4	241.915079697221	5022.83946008298	2632.3772698901	-4.37491413599049	0.56135594366576	-7.79347610968805	6.51904117181803e-15	5.46545481716313e-13	10.803	6.049	4.551	24.790	14.890	23.874	30.312	29.500	41.461	22.456	34.389	28.057	10.162	10.522	12.545	10.285	8.623	6.714	17.783	25.199	15.922	103.561	117.027	210.704	17.604	17.337	19.820
Pdensi_DN8827_c0_g1d452944	MC_2_2	MC_2_4	0.858939109751149	1971.64310957147	986.25102434061	-11.2660893889941	1.44584611567018	-7.7920390468193	6.59363488284562e-15	5.51972986515525e-13	0.245	0.048	0.000	0.725	0.560	1.145	0.218	0.508	0.052	0.052	0.477	0.079	0.494	1.686	0.225	0.000	0.049	0.028	0.076	0.905	0.095	5.672	43.540	111.341	0.242	0.175	0.320
Pdensi_GG_54544_c0_g1	MC_2_2	MC_2_4	40.1605339020839	12875.7365774905	6457.94855569628	-8.32118988499177	1.06818592093733	-7.7900201845854	6.69984910799578e-15	5.60027387230143e-13	9.035	6.799	2.356	8.485	10.382	32.792	10.946	5.218	5.147	2.518	2.675	3.486	9.392	11.155	20.752	2.161	1.553	0.516	5.635	2.708	1.632	48.131	242.052	755.919	6.604	9.242	6.629
Pdensi_DN35346_c0_g2	MC_2_2	MC_2_4	0	537.636913516378	268.818456758189	-11.9373503908864	1.53312749419275	-7.78627376790467	6.90143248934548e-15	5.76017623149484e-13	0.014	0.073	0.027	0.148	0.114	0.338	0.192	0.049	0.063	0.042	0.073	0.057	0.000	0.109	0.061	0.000	0.000	0.017	0.000	1.185	0.000	5.053	19.888	20.626	0.212	0.286	0.326
Pdensi_DN20618_c1_g1d17254	MC_2_2	MC_2_4	72.8714366726827	663.226178764071	368.048807718377	-3.18574159357385	0.409373438670072	-7.78199387806728	7.13903237539002e-15	5.94961858856165e-13	3.473	3.772	2.938	4.275	6.683	5.820	4.258	4.427	4.539	4.537	5.110	4.703	4.201	5.557	3.951	2.795	2.132	2.839	3.411	3.747	4.110	18.432	24.329	16.412	2.895	4.364	3.712
Pdensi_DN30813_c0_g1d371414	MC_2_2	MC_2_4	381.056077834327	0	190.528038917164	10.7403709490654	1.38053858755632	7.77984117638958	7.2615655006897e-15	6.04274464042535e-13	6.323	99.420	51.218	35.623	87.537	99.735	197.989	169.426	179.694	191.838	150.302	145.295	33.279	128.588	85.054	18.165	13.555	8.668	9.916	2.134	3.032	0.000	0.000	0.000	0.000	0.000	0.000
Pdensi_DN19217_c0_g2	MC_2_2	MC_2_4	841.440305285008	4.48929653589368	422.964800910451	7.46113317530884	0.959233596895589	7.77822336441889	7.35501251664697e-15	6.11142612733378e-13	56.691	60.989	46.997	86.743	77.943	67.844	77.488	76.847	96.564	62.121	71.515	71.538	38.349	55.819	36.936	46.919	26.384	16.069	11.399	1.561	7.254	0.352	0.028	0.062	0.095	0.017	0.100
Pdensi_DN11627_c0_g1d457795	MC_2_2	MC_2_4	959.732783550421	0.582824208005797	480.157803879213	10.3462916888867	1.33084814747441	7.77420903242874	7.59202830242758e-15	6.29902152665414e-13	1.117	4.657	13.012	2.865	2.852	10.339	3.369	3.823	0.599	1.251	2.758	0.165	0.620	5.615	7.200	13.548	56.404	30.456	67.650	49.359	95.180	0.070	0.000	0.000	0.000	0.000	0.000
Pdensi_DN22699_c0_g2d301595	MC_2_2	MC_2_4	4733.60709278054	9.49222883760242	2371.54966080907	8.9329541826087	1.14958650547233	7.77058023914294	7.81274028745366e-15	6.4725548381443e-13	6.015	18.763	159.444	171.005	422.729	203.718	341.727	280.966	228.229	273.327	68.976	151.608	0.550	53.208	3.202	190.628	83.776	234.706	729.174	7.475	462.939	0.786	0.000	0.141	0.212	0.000	0.000
Pdensi_DN21246_c1_g3	MC_2_2	MC_2_4	0	14955.1216117141	7477.56080585707	-16.7358362630963	2.15395285126085	-7.76982479133641	7.85947645384736e-15	6.50165611995964e-13	0.230	0.166	0.000	1.739	0.834	33.501	4.228	0.425	0.904	0.489	0.345	0.685	0.271	0.809	18.727	0.000	0.000	0.000	0.000	0.000	0.110	2.594	137.780	1044.727	0.000	0.000	0.000
Pdensi_DN33531_c0_g1d200552	MC_2_2	MC_2_4	211.523226527552	15370.4881748163	7791.00570067194	-6.18350266894193	0.795918838735079	-7.76901157254817	7.91009419556614e-15	6.53387780720481e-13	7.941	20.330	13.369	17.496	14.141	11.444	11.026	13.070	15.225	10.042	12.006	15.645	9.303	15.282	8.295	6.502	7.696	8.246	10.524	6.729	7.821	1143.123	191.843	164.464	3.951	2.583	2.926
Pdensi_DN40241_c0_g1d151957	MC_2_2	MC_2_4	0	421.624712791905	210.812356395953	-11.5885386869059	1.49171790373204	-7.76858590884592	7.9367168594259e-15	6.54621341672001e-13	0.000	0.000	0.000	0.000	0.000	0.000	0.000	0.000	0.000	0.000	0.000	0.483	0.000	0.000	0.000	0.000	0.000	0.000	0.000	9.254	2.943	25.857	9.495	4.943	0.000	0.000	0.000
Pdensi_DN22311_c1_g3d423945	MC_2_2	MC_2_4	1.48200444249932	174.493623569502	87.9878140060008	-6.89433919433259	0.887548957277101	-7.76784101632392	7.98351768659724e-15	6.575131242944e-13	0.034	0.000	0.000	0.086	0.000	0.110	0.000	0.000	0.000	0.000	0.043	0.081	0.000	0.117	0.000	0.031	0.075	0.043	0.041	0.000	0.000	5.045	3.844	6.426	0.895	0.803	0.695
Pdensi_DN15075_c0_g1d275390	MC_2_2	MC_2_4	0.820246540112084	544.667871354173	272.744058947142	-9.49342717980548	1.22302056211041	-7.76227928942084	8.341645710482e-15	6.85999304507833e-13	0.000	0.015	0.000	0.017	0.000	0.030	0.030	0.000	0.065	0.082	0.000	0.050	0.000	0.000	0.000	0.013	0.000	0.088	0.016	0.049	0.000	5.317	19.542	21.285	17.823	11.461	49.200
Pdensi_DN42969_c0_g1d94113	MC_2_2	MC_2_4	7.84066653798312	6088.99434677655	3048.41750665727	-9.61395912010323	1.23878654056517	-7.7607875168849	8.44036251451792e-15	6.9309979803968e-13	0.187	0.000	0.188	0.000	0.000	0.000	0.000	0.000	0.000	0.000	0.000	0.220	0.000	0.000	0.000	0.000	0.603	0.228	0.000	0.867	0.000	376.485	105.961	96.697	0.000	0.000	0.000
Pdensi_DN31229_c0_g1d144237	MC_2_2	MC_2_4	0	758.464288525094	379.232144262547	-12.4341229023518	1.60314823433463	-7.75606561891787	8.76047084092402e-15	7.18332956039691e-13	0.064	0.000	0.000	0.000	0.000	0.070	0.000	0.000	0.000	0.075	0.000	0.000	0.000	0.000	0.000	0.000	0.000	0.000	0.289	0.000	0.184	4.579	31.882	27.685	0.000	0.000	0.000
Pdensi_GG_150465_c0_g1	MC_2_2	MC_2_4	42.6401706987916	664.007884225283	353.324027462037	-3.95173392083661	0.50954891577808	-7.7553573336572	8.80950649516585e-15	7.21297663384895e-13	3.968	5.649	3.485	2.509	5.433	9.946	8.505	6.512	4.139	5.573	2.503	5.546	5.227	6.012	5.231	1.999	1.596	0.907	1.373	1.149	1.070	21.487	16.615	20.947	0.732	2.508	3.605
Pdensi_DN27611_c0_g1d431204	MC_2_2	MC_2_4	10.0492506055213	6367.06642002032	3188.55783531292	-9.31622950753474	1.20133946342519	-7.75486845406117	8.8435098294937e-15	7.23024707286081e-13	0.447	0.000	0.446	3.014	0.900	10.372	4.289	1.245	4.035	1.050	0.942	1.408	1.494	1.375	6.491	0.201	0.289	0.553	0.521	0.867	0.640	12.648	73.120	423.281	0.000	0.753	0.538
Pdensi_DN38313_c0_g1	MC_2_2	MC_2_4	331.324094112696	0	165.662047056348	10.538397701857	1.35913445069224	7.75375658860651	8.92132574216086e-15	7.28323508548071e-13	52.125	59.452	60.861	89.394	86.671	50.743	83.340	66.155	75.628	82.975	79.673	68.021	43.634	34.968	15.461	14.962	8.024	12.433	3.023	5.121	8.823	0.000	0.000	0.000	2.000	1.533	1.655
Pdensi_GG_1470_c0_g1	MC_2_2	MC_2_4	0	2055.50313676572	1027.75156838286	-13.8726219072368	1.78962785750309	-7.75167968529054	9.06849074176801e-15	7.39260197237228e-13	0.000	0.000	0.346	1.800	1.543	7.075	4.501	1.002	1.867	0.591	0.000	1.650	0.381	0.000	2.512	0.000	0.000	0.000	0.000	3.794	0.000	4.175	52.600	111.068	0.000	0.000	0.000
Pdensi_DN22095_c1_g1	MC_2_2	MC_2_4	778.055901365792	43.7784278419531	410.917164603873	4.16269768171307	0.537041051246596	7.75117222798981	9.10480973331191e-15	7.41142099279651e-13	14.259	28.711	26.809	23.534	21.527	27.664	17.013	26.795	29.975	18.114	17.713	19.965	17.150	28.738	27.512	39.149	23.638	19.980	18.289	7.789	24.167	1.005	1.473	1.368	5.484	3.239	1.419
Pdensi_DN42477_c0_g1d93713	MC_2_2	MC_2_4	192.314694147145	1715.14734953509	953.731021841117	-3.15585722602669	0.40716292002339	-7.75084633405564	9.12820958210709e-15	7.4196843169278e-13	0.932	0.894	1.820	1.627	0.519	1.609	1.781	3.143	2.876	3.380	3.691	2.479	0.775	0.726	0.485	7.963	6.331	6.154	21.987	27.661	11.884	51.829	66.018	36.505	0.051	0.075	0.000
Pdensi_DN14777_c0_g1	MC_2_2	MC_2_4	9.59488778590257	1008.70941573479	509.152151760347	-6.70982048736413	0.86599444392779	-7.74811031919694	9.32700946891199e-15	7.57028751154996e-13	0.082	0.355	0.253	0.832	0.406	0.000	0.364	0.086	0.194	0.000	0.208	0.000	0.275	0.000	0.000	0.370	0.447	0.203	0.148	0.612	0.696	12.240	62.611	14.350	0.672	0.369	1.226
Pdensi_DN9903_c0_g1d518607	MC_2_2	MC_2_4	27.2851305567836	878.000886221146	452.643008388965	-4.99334736156818	0.644491025680592	-7.74773761402671	9.35441801559533e-15	7.57757297701966e-13	0.429	0.231	0.784	0.541	0.345	0.466	0.237	0.671	0.840	0.000	0.181	0.338	0.159	0.494	0.240	1.735	0.545	0.618	2.000	5.649	6.137	38.374	24.813	17.604	0.435	0.160	0.172
Pdensi_GG_13942_c0_g1	MC_2_2	MC_2_4	3393.07262303297	0	1696.53631151649	13.8943090148349	1.79336468571238	7.74762050659856	9.36304638971788e-15	7.57757297701966e-13	0.000	0.000	41.384	3.518	0.000	0.000	0.000	0.000	0.000	0.000	0.000	0.000	0.000	0.000	0.281	6.570	105.261	251.326	3.921	1.172	1.092	0.000	0.000	0.000	0.000	0.000	0.000
Pdensi_DN102998_c0_g1	MC_2_2	MC_2_4	338.205142059332	0	169.102571029666	10.5682313169071	1.3642904234613	7.74632082375446	9.45933328438994e-15	7.64445167761868e-13	14.196	14.105	14.919	19.337	17.684	8.897	15.857	9.371	8.116	10.200	8.106	3.687	9.330	9.952	4.265	14.903	12.506	8.404	4.603	1.848	5.151	0.000	0.000	0.000	0.000	0.000	0.117
Pdensi_DN17043_c0_g1	MC_2_2	MC_2_4	0	232.871819587596	116.435909793798	-10.7292627567019	1.3859235481039	-7.74159784742866	9.81750980250721e-15	7.92247577780423e-13	0.000	0.000	0.000	0.000	0.382	0.000	0.000	0.000	0.000	0.000	0.000	0.000	0.000	0.362	0.000	0.000	0.000	0.000	0.000	0.889	0.000	7.110	5.227	8.193	0.000	0.000	0.000
Pdensi_DN14428_c0_g1d179777	MC_2_2	MC_2_4	8.39572350762009	2641.46844737969	1324.93208544365	-8.29258797168048	1.07166342460977	-7.73805262104576	1.00951068463469e-14	8.13476782478868e-13	0.775	0.267	0.275	1.244	1.571	10.459	2.612	1.188	2.608	1.128	1.271	1.130	1.240	2.313	2.705	0.338	0.306	0.243	0.395	0.497	0.454	16.715	20.992	175.145	2.585	4.943	4.865
Pdensi_GG_112720_c1_g1	MC_2_2	MC_2_4	1009.7083611851	17.1593905941346	513.433875889619	5.84665488088316	0.757583679911075	7.71750373710457	1.18630051840777e-14	9.53824809945885e-13	59.938	111.786	72.143	45.954	58.426	34.803	55.577	65.768	39.105	59.592	51.887	37.393	56.519	72.727	30.695	48.058	39.667	18.983	12.709	12.812	15.201	1.105	0.276	0.227	1.720	2.585	0.877
Pdensi_DN22569_c0_g1	MC_2_2	MC_2_4	84.1273061995133	24129.9199578261	12107.0236320128	-8.16465004988794	1.05795081724489	-7.71741929473651	1.18708644477588e-14	9.53824809945885e-13	0.798	0.525	0.526	14.474	31.354	62.149	17.894	16.827	18.381	4.182	5.816	5.109	6.592	16.223	33.949	0.897	6.659	1.075	6.167	15.256	4.618	233.206	500.564	1266.892	127.625	135.483	43.341
Pdensi_DN22201_c1_g3	MC_2_2	MC_2_4	4.87451285345864	36691.2862937046	18348.080403279	-12.8956332511107	1.67174342298173	-7.71388304797992	1.22046320558987e-14	9.79238128450643e-13	0.194	0.049	0.396	0.140	0.324	8.682	0.587	0.262	0.547	0.171	0.147	0.337	0.206	0.636	3.470	0.056	0.084	0.397	0.053	1.002	0.215	0.882	830.416	2133.660	0.000	0.113	0.028
Pdensi_GG_57984_c0_g1	MC_2_2	MC_2_4	347.536719214931	0	173.768359607466	10.6074748503571	1.37623337048348	7.70761345994002	1.28192323396228e-14	1.02615763192804e-12	13.616	29.695	29.289	10.915	5.521	15.023	14.719	9.190	20.629	14.008	11.119	11.580	8.575	18.246	19.883	15.199	13.521	8.027	1.226	0.197	1.574	0.000	0.000	0.000	0.000	0.000	0.000
Pdensi_DN13444_c0_g1d522647	MC_2_2	MC_2_4	5.88691454147783	4782.68460039403	2394.28575746775	-9.67660381367095	1.25547150659161	-7.70754554194643	1.28260542523682e-14	1.02615763192804e-12	0.000	0.000	0.000	1.800	0.666	7.477	2.636	0.961	1.839	0.432	0.816	0.710	0.924	2.709	7.825	0.042	0.456	0.115	0.156	0.430	0.066	11.494	261.607	134.436	0.000	0.000	0.000
Pdensi_DN25389_c0_g2	MC_2_2	MC_2_4	2432.12780591726	10.9362797694635	1221.53204284336	7.80843326891633	1.01348569733758	7.70453227848112	1.31323383166943e-14	1.04916330255085e-12	56.482	179.938	75.197	162.357	146.010	112.016	135.585	117.063	114.960	82.590	101.042	59.420	43.882	135.724	62.524	96.636	86.782	74.638	90.370	18.057	33.050	0.586	0.000	0.388	1.889	0.973	0.579
Pdensi_DN27566_c0_g1d230980	MC_2_2	MC_2_4	6.81978629069306	770.309125671788	388.564455981241	-6.81980644024791	0.885462648127659	-7.70196964792205	1.3398471692976e-14	1.06853404161991e-12	0.248	0.343	0.000	1.379	0.553	2.237	0.969	0.957	0.249	0.828	0.939	0.168	4.014	2.565	4.619	0.192	0.390	0.133	0.442	2.266	0.051	12.368	46.842	9.527	0.000	0.079	0.000
Pdensi_DN21588_c0_g1d418676	MC_2_2	MC_2_4	2.15789932115577	585.120029152755	293.638964236955	-8.08165115938374	1.0493154880526	-7.7018315762996	1.34129603467395e-14	1.06853404161991e-12	1.079	0.262	0.263	0.127	0.146	0.457	0.177	0.274	0.285	0.119	0.590	0.144	0.924	0.303	0.137	0.074	0.090	0.077	0.000	0.094	0.000	45.348	7.679	4.548	1.264	3.009	2.046
Pdensi_DN36317_c1_g7	MC_2_2	MC_2_4	3.10836054645427	182.95969929096	93.0340299187069	-5.92084655717929	0.768788389368308	-7.70152962643503	1.34446994332504e-14	1.06954111798261e-12	0.071	0.114	0.141	0.133	0.467	0.876	0.387	0.368	0.207	0.124	0.179	0.335	0.354	0.772	0.636	0.064	0.156	0.088	0.000	0.370	0.304	8.195	3.732	4.810	0.000	0.000	0.000
Pdensi_DN17377_c0_g1	MC_2_2	MC_2_4	557.11649890694	0	278.55824945347	11.2882919055106	1.46613516510249	7.69935281152707	1.36757096241056e-14	1.08637509473534e-12	7.055	23.152	37.650	19.304	31.966	17.308	17.922	6.633	7.908	1.634	2.131	0.883	11.064	14.539	13.608	36.106	11.796	11.661	2.332	0.033	8.878	0.000	0.000	0.000	0.000	0.000	0.000
Pdensi_GG_156720_c0_g1	MC_2_2	MC_2_4	1837.59782068431	43711.480125268	22774.5389729762	-4.57207570346267	0.593888078179018	-7.69854770865511	1.37621352168238e-14	1.0916920972847e-12	87.696	91.044	63.910	83.063	100.283	92.882	88.157	98.998	102.287	146.399	117.670	123.920	102.076	111.033	87.953	68.269	64.978	61.851	83.021	188.827	113.713	611.481	1458.033	1666.143	234.239	464.868	493.112
Pdensi_DN30937_c0_g1d371465	MC_2_2	MC_2_4	64.3381839968559	19507.0904184437	9785.7143012203	-8.24293139580282	1.07084320894366	-7.69760813437304	1.38636756367118e-14	1.09819135835701e-12	6.210	3.716	3.433	3.309	2.982	2.767	2.732	2.109	3.874	3.249	2.837	1.325	4.250	3.451	2.263	3.364	1.304	2.218	3.682	0.870	1.392	1712.427	166.253	78.239	10.575	1.680	7.915
Pdensi_GG_136404_c0_g1	MC_2_2	MC_2_4	45.8452841619461	857.771488680961	451.808386421454	-4.22353309080035	0.548695240357378	-7.69741156866873	1.38850116764295e-14	1.09832795752367e-12	4.570	1.784	2.628	3.090	1.499	1.673	1.467	0.707	0.731	1.067	0.637	0.601	2.315	1.502	1.897	1.790	1.350	1.721	1.290	3.098	2.128	16.091	25.357	32.468	1.391	1.742	0.465
Pdensi_DN21957_c0_g2d421210	MC_2_2	MC_2_4	41.1349397519314	15950.3344040702	7995.73467191107	-8.60198244789942	1.11873066745848	-7.68905572906242	1.48224893745141e-14	1.17083031725005e-12	0.105	0.150	0.000	4.423	6.578	20.128	5.809	7.034	9.995	2.977	5.107	3.633	0.707	4.169	6.996	0.126	2.803	1.356	31.014	35.976	28.348	119.365	497.104	717.454	103.971	241.277	343.339
Pdensi_DN19702_c3_g1d360283	MC_2_2	MC_2_4	783.548196986463	9195.75364253221	4989.65091975934	-3.55288197110493	0.462164483343725	-7.68748378369556	1.50056858184482e-14	1.18363158954419e-12	73.332	60.203	42.137	50.135	40.436	42.036	38.070	41.324	43.164	29.553	53.341	30.798	46.614	46.091	27.651	24.424	35.840	22.347	38.290	45.002	34.440	238.446	351.901	227.459	61.054	190.389	110.795
Pdensi_DN19206_c0_g1d60634	MC_2_2	MC_2_4	45.2627078326291	3891.60200024757	1968.4323540401	-6.42114019742435	0.835338768293612	-7.68686961643255	1.50778652536043e-14	1.18765227238095e-12	20.877	12.865	10.065	4.907	5.379	9.559	3.249	5.797	5.519	3.387	7.735	4.177	12.245	11.340	11.687	2.630	1.278	0.911	0.781	2.326	0.731	276.394	61.107	40.489	14.992	20.075	8.893
Pdensi_DN21597_c0_g1d189745	MC_2_2	MC_2_4	236.318399053092	3.49744359890218	119.907921325997	6.19778033460824	0.806317610921038	7.68652482677224	1.51185359366062e-14	1.18918326768777e-12	10.132	16.399	15.547	11.593	14.019	12.827	15.515	17.091	23.287	12.598	20.619	14.206	16.643	12.373	15.340	10.821	8.601	5.619	3.174	1.280	2.688	0.097	0.048	0.132	0.000	0.000	0.000
Pdensi_GG_9808_c0_g1	MC_2_2	MC_2_4	38.2793275946427	10273.0538641831	5155.66659588889	-8.06994827371196	1.05020835661266	-7.68414022122313	1.54027888891471e-14	1.20984262124516e-12	0.414	0.490	0.085	4.807	6.631	13.181	4.364	2.935	4.364	0.648	2.513	2.400	4.923	4.441	13.512	0.968	1.339	1.774	3.141	6.165	108.641	19.465	473.261	370.823	0.000	0.064	0.000
Pdensi_DN34425_c0_g1	MC_2_2	MC_2_4	15.9620895583157	734.642876486417	375.302483022367	-5.52516362192037	0.719088487534293	-7.68356567752293	1.54720586630962e-14	1.21358147530538e-12	4.495	1.892	4.121	2.217	2.386	5.519	1.527	0.785	2.218	2.354	2.211	1.325	4.313	2.884	4.321	0.672	0.270	0.765	2.353	4.779	3.759	42.811	11.168	15.079	1.124	1.263	1.957
Pdensi_DN23843_c0_g3	MC_2_2	MC_2_4	169.592739452916	1899.00636192324	1034.29955068808	-3.48551299845397	0.453743725347539	-7.68167757203536	1.57018634244943e-14	1.22988413877676e-12	29.921	28.524	23.081	11.751	23.468	24.640	9.397	7.460	6.547	2.012	5.865	5.815	15.606	38.277	30.239	5.557	5.518	6.967	2.201	14.731	10.339	40.979	65.002	60.013	9.223	28.041	37.812
Pdensi_DN21110_c0_g3	MC_2_2	MC_2_4	5.51040746218781	216.67650286667	111.093455164429	-5.31669842626026	0.692725036799607	-7.6750487478025	1.65355755697915e-14	1.29337761761258e-12	0.083	0.231	0.181	1.425	0.119	0.283	0.726	0.086	0.058	2.326	0.146	0.215	0.091	0.337	0.056	0.165	0.128	0.291	0.207	0.230	0.071	4.313	8.462	6.182	0.746	1.889	0.514
Pdensi_DN37434_c0_g2	MC_2_2	MC_2_4	379.030764128301	3868.95533802804	2123.99305107817	-3.35052573704661	0.436801890170526	-7.67058433684564	1.71214547182677e-14	1.337336053057e-12	27.276	23.590	14.502	29.951	33.752	35.543	27.282	23.083	25.139	16.872	19.891	15.370	23.311	34.482	21.536	15.870	15.420	8.767	11.017	22.332	17.043	124.604	109.469	111.260	16.823	33.177	25.958
Pdensi_DN23148_c0_g6	MC_2_2	MC_2_4	0.911768655659433	2234.54563659477	1117.72870262521	-11.3946522530352	1.48585090334657	-7.66877230236967	1.73650383703732e-14	1.35447299288911e-12	0.305	0.598	0.048	1.594	0.152	27.099	7.819	0.869	0.568	3.911	1.702	1.098	1.048	3.128	5.697	0.000	0.025	0.085	0.307	0.235	0.064	7.741	164.454	23.840	1.536	3.277	0.269
Pdensi_DN32104_c0_g1d235565	MC_2_2	MC_2_4	6.63674205959836	2440.71409346826	1223.67541776393	-8.51835606013806	1.11153432307581	-7.6636014590771	1.8079032359929e-14	1.40820323822735e-12	0.199	0.829	0.161	0.280	0.179	0.160	0.473	0.206	0.348	0.813	0.173	0.561	0.317	0.214	0.182	0.226	0.317	0.142	0.484	0.448	0.231	5.118	74.713	120.919	5.401	9.857	13.880
Pdensi_DN24400_c0_g2	MC_2_2	MC_2_4	102.781414175588	1237.71579401088	670.248604093234	-3.5923021938075	0.468827991293467	-7.66230314853121	1.82627929795392e-14	1.42054091392516e-12	0.793	2.944	2.532	3.884	8.204	9.584	5.197	4.748	5.167	2.322	5.180	3.142	4.697	7.095	7.578	2.461	4.702	3.680	7.046	9.142	6.789	34.531	39.777	35.461	0.266	0.792	0.692
Pdensi_DN35803_c0_g1d87701	MC_2_2	MC_2_4	354.960719903473	2224.41783366585	1289.68927678466	-2.64750605150785	0.345638329764496	-7.65975826035194	1.86283387852611e-14	1.44696461210786e-12	16.286	15.525	13.623	17.671	42.075	49.730	18.887	17.333	15.106	9.251	9.480	11.091	17.479	33.573	38.171	12.534	13.749	11.293	7.054	11.458	6.049	68.053	75.708	55.457	2.629	6.687	5.691
Pdensi_DN5177_c0_g1	MC_2_2	MC_2_4	455.322332674486	7.39040798776921	231.356370331128	5.99127497835361	0.782354614024024	7.65800427447806	1.88844603359943e-14	1.46482730838923e-12	4.940	1.878	20.307	6.560	1.374	1.011	0.924	0.905	1.210	0.909	0.826	0.811	1.231	1.002	0.618	17.633	16.321	14.383	62.585	4.523	94.526	0.327	0.045	0.308	0.170	1.674	1.337
Pdensi_DN11441_c0_g1d268615	MC_2_2	MC_2_4	9.69358076043256	219.094254657531	114.393917708982	-4.51610851014373	0.589804951816022	-7.65695251665578	1.90396988742469e-14	1.47300918323384e-12	0.495	0.319	0.171	0.489	0.574	0.767	0.473	0.405	0.717	0.228	0.177	0.691	0.243	0.592	0.565	0.227	0.415	0.389	0.829	0.900	1.126	5.555	6.778	6.956	0.926	0.421	0.616
Pdensi_DN15436_c0_g2d467036	MC_2_2	MC_2_4	226.76247295245	5302.38935152836	2764.5759122404	-4.54704614208319	0.593846903638481	-7.65693331770122	1.90425442586476e-14	1.47300918323384e-12	10.889	6.587	6.092	22.337	15.533	30.224	26.556	23.887	45.813	22.138	33.841	31.413	13.397	13.695	16.318	7.992	8.645	7.413	16.500	23.070	15.092	95.375	120.489	235.671	16.843	14.946	23.109
Pdensi_DN38753_c1_g1	MC_2_2	MC_2_4	6.51935665039294	1382.76735852274	694.643357586566	-7.70694729195862	1.00662548985483	-7.65622107688737	1.91483981614672e-14	1.47915433191008e-12	0.069	0.074	0.187	0.939	2.617	9.508	1.650	1.272	0.999	0.259	0.733	0.608	1.196	2.566	4.074	0.352	0.284	0.086	0.958	0.224	0.244	102.500	9.589	21.806	0.000	0.000	0.000
Pdensi_DN8760_c0_g1d3642	MC_2_2	MC_2_4	424.421199993391	3026.47051935896	1725.44585967618	-2.83379278002647	0.370264658974965	-7.65342495249615	1.95695866392446e-14	1.50960761727858e-12	7.455	9.526	9.614	12.306	11.574	15.170	14.706	12.027	10.550	11.841	10.076	8.166	8.047	12.205	11.590	14.156	17.856	12.828	27.463	28.993	13.347	98.457	82.541	89.015	13.945	13.110	9.000
Pdensi_DN21590_c1_g1d123232	MC_2_2	MC_2_4	424.548961242256	6.75125123124185	215.650106236749	5.94942671836762	0.777783603006872	7.64920563427596	2.02224634250538e-14	1.55782509168737e-12	6.564	13.136	16.991	26.954	28.222	23.605	33.466	27.666	38.000	28.168	30.234	25.504	7.131	22.284	12.378	17.592	15.086	12.363	10.606	2.528	9.336	0.077	0.408	0.104	0.000	0.000	0.000
Pdensi_DN7655_c0_g1d384102	MC_2_2	MC_2_4	2.14962550358098	3113.88558450605	1558.01760500481	-10.5216687395814	1.37580775951336	-7.64763003175894	2.04717195707262e-14	1.5748601412623e-12	0.000	0.000	0.000	0.245	0.705	0.420	0.857	0.203	0.000	0.685	0.733	0.000	0.430	0.892	1.074	0.000	0.208	0.000	0.427	5.149	1.388	35.284	136.759	95.980	0.000	1.519	0.000
Pdensi_DN20973_c0_g1d220569	MC_2_2	MC_2_4	0.537406375895244	1132.61705845971	566.577232417801	-11.1236954349061	1.45490372191754	-7.645657418654	2.07880455757079e-14	1.59700096628525e-12	0.000	0.000	0.000	0.000	0.000	0.451	0.229	0.000	0.049	0.000	0.000	0.000	0.000	0.096	0.141	0.000	0.046	0.000	0.000	0.000	0.000	13.929	15.701	64.074	0.000	0.000	0.000
Pdensi_DN6376_c0_g1d383495	MC_2_2	MC_2_4	569.13952240936	16.584317057374	292.861919733367	5.11221266306744	0.668890725312507	7.64282186851821	2.12511906725154e-14	1.63034477044323e-12	6.118	24.463	13.048	28.521	27.463	21.560	22.961	8.602	15.013	7.925	11.458	9.973	10.558	29.813	19.220	24.861	26.146	8.896	15.086	5.968	12.924	0.525	0.430	0.479	1.113	0.000	0.000
Pdensi_DN15096_c0_g1	MC_2_2	MC_2_4	223.952458156665	5361.37401614525	2792.66323715096	-4.58170730533476	0.59968688798704	-7.64016588842572	2.16942046406255e-14	1.66205504335649e-12	3.495	8.681	5.354	19.995	24.315	27.234	33.816	19.811	26.943	16.186	21.073	11.879	8.352	16.477	14.260	5.248	11.835	6.424	15.248	10.814	43.034	108.371	161.476	194.353	59.891	28.584	33.778
Pdensi_DN18999_c0_g1d406164	MC_2_2	MC_2_4	62.2822467970688	4358.01005080927	2210.14614880317	-6.12998964263099	0.802405717981077	-7.63951390831882	2.18043353572839e-14	1.66821037889252e-12	7.237	7.326	1.862	9.677	5.613	4.297	3.234	3.589	2.064	6.285	3.050	3.849	7.961	4.985	5.027	1.412	2.983	2.151	3.697	2.930	1.784	73.035	55.297	236.251	42.419	24.059	20.383
Pdensi_DN11621_c0_g1d210940	MC_2_2	MC_2_4	0	762.160237401939	381.08011870097	-12.4411231874865	1.62894594438788	-7.6375297967064	2.21428805752236e-14	1.69180065993837e-12	0.131	0.000	0.000	0.000	0.318	1.286	0.291	0.549	0.000	0.000	0.165	0.000	0.146	0.756	0.146	0.000	0.000	0.000	0.000	0.304	0.000	3.988	31.253	28.962	0.000	0.000	0.000
Pdensi_DN26021_c0_g2	MC_2_2	MC_2_4	10.8551554276681	1691.04729803106	850.951226729362	-7.2773502220845	0.95394111831952	-7.628720559718	2.37094932447651e-14	1.80902787422319e-12	0.644	0.495	0.320	3.353	3.725	2.967	2.810	1.903	2.821	1.614	2.691	2.626	1.863	1.919	1.548	0.456	0.403	0.286	0.156	0.641	0.592	7.674	95.050	42.530	1.201	5.278	1.379
Pdensi_DN18774_c0_g1d355297	MC_2_2	MC_2_4	236.767580569298	3433.86976422424	1835.31867239677	-3.860024380756	0.506018276608455	-7.62823115130839	2.37996550353274e-14	1.81343657224282e-12	3.097	4.681	6.242	7.352	9.208	7.780	7.967	9.828	9.134	9.843	6.993	6.896	2.658	7.349	3.252	5.074	9.711	10.283	26.416	74.755	43.162	121.768	125.949	64.951	0.826	1.437	1.513
Pdensi_DN19663_c0_g2d359591	MC_2_2	MC_2_4	7.81831686179756	625.1655643349	316.491940598349	-6.29408480272196	0.825429104899557	-7.62522761235546	2.43604174109646e-14	1.85364241397237e-12	0.019	0.000	0.038	0.261	0.182	0.325	0.413	0.884	1.967	3.935	2.246	3.143	0.126	0.130	0.064	0.429	0.293	0.119	2.637	5.720	2.519	22.760	6.786	25.561	1.002	0.553	1.907
Pdensi_DN48925_c0_g1d250984	MC_2_2	MC_2_4	161.586413418225	899.109176630685	530.347795024455	-2.47748354729514	0.324915087391309	-7.62501848463381	2.4399942051513e-14	1.85413073901348e-12	4.578	2.592	1.949	5.064	3.947	4.195	12.810	8.251	7.400	13.949	9.077	9.344	6.059	4.786	4.313	5.668	5.054	6.493	24.647	5.485	5.000	33.334	25.835	22.166	58.048	99.684	55.808
Pdensi_DN19464_c0_g1	MC_2_2	MC_2_4	66.2868488162459	1247.6375233484	656.962186082325	-4.23249636694194	0.555233726795073	-7.62290934913627	2.48021064169075e-14	1.88213708370256e-12	6.397	4.240	4.716	3.330	2.956	2.412	2.238	2.756	2.062	1.371	1.677	2.024	3.067	1.635	1.663	2.801	2.380	1.881	1.436	20.715	1.323	65.009	33.282	18.787	0.908	0.810	0.440
Pdensi_DN21848_c0_g1d124285	MC_2_2	MC_2_4	41.3751247244705	919.941260124958	480.658192424714	-4.48056478824571	0.588156052795922	-7.61798636084151	2.57663516383217e-14	1.95266408275043e-12	0.000	0.000	0.609	0.738	1.027	2.088	2.679	1.769	2.338	1.151	4.030	0.968	1.898	0.911	0.783	1.226	0.936	2.275	1.866	6.889	2.804	20.670	38.398	22.338	0.000	0.569	0.271
Pdensi_DN17226_c0_g1d57101	MC_2_2	MC_2_4	212.547764016352	3651.94200533639	1932.24488467637	-4.10388446731615	0.538950374936142	-7.6145869047821	2.64536145345226e-14	2.00203814647487e-12	10.543	13.145	9.287	12.239	14.989	17.839	11.943	7.003	9.187	6.719	8.047	6.233	11.601	16.242	12.559	5.873	8.138	8.534	14.002	25.570	50.253	198.535	76.163	67.594	12.673	18.994	24.777
Pdensi_DN27245_c4_g1	MC_2_2	MC_2_4	759.733030707809	0	379.866515353904	11.7355892218681	1.541922454091	7.61101130003748	2.71959450751677e-14	2.05407985042865e-12	74.353	138.598	157.028	18.822	62.052	35.923	9.845	16.487	25.076	9.035	6.785	7.301	120.026	162.157	110.686	51.422	7.765	22.676	1.827	0.000	2.969	0.000	0.000	0.000	0.000	0.000	0.000
Pdensi_DN37291_c0_g1d377027	MC_2_2	MC_2_4	965.917626075157	0	482.958813037578	12.0819845937673	1.58745334811034	7.61092261901703	2.72146141171713e-14	2.05407985042865e-12	17.656	9.018	25.916	18.050	5.134	2.484	4.041	7.444	5.538	4.829	5.872	5.100	4.652	3.585	1.722	67.236	27.404	8.003	6.932	0.571	4.506	0.000	0.000	0.000	0.000	0.032	0.000
Pdensi_DN27027_c0_g1d560751	MC_2_2	MC_2_4	22.6931127580755	31853.8175416229	15938.2553271905	-10.4612767054471	1.37464167948305	-7.61018442957525	2.73705069918252e-14	2.06306577869472e-12	1.243	0.898	0.000	1.045	2.524	0.893	0.000	1.740	0.495	0.489	0.000	0.486	0.912	0.478	0.000	0.000	0.886	1.508	0.460	1.910	1.788	2097.097	644.658	329.491	1.820	0.000	0.504
Pdensi_DN10536_c0_g1d386866	MC_2_2	MC_2_4	26.6995325997654	2594.33892223391	1310.51922741684	-6.6051769604193	0.868593891060268	-7.6044478649931	2.86122782399099e-14	2.15376617009129e-12	0.000	0.000	0.000	0.663	1.273	4.564	3.294	0.916	1.452	0.824	1.103	0.206	0.777	0.604	1.360	0.469	1.690	0.639	0.772	1.213	0.251	23.653	102.522	94.404	3.632	4.312	6.534
Pdensi_DN18206_c0_g1	MC_2_2	MC_2_4	466.676384638095	1.35295183405254	234.014668236074	8.28922709740482	1.09064609107466	7.60029047482954	2.95466785643589e-14	2.22111702861525e-12	12.107	33.194	13.953	47.149	37.212	17.155	49.993	85.149	81.808	44.653	80.082	57.684	17.534	20.039	8.180	10.073	27.582	11.109	11.189	7.149	11.038	0.034	0.084	0.000	0.036	0.000	0.000
Pdensi_DN1963_c0_g1d44028	MC_2_2	MC_2_4	1.60766366927953	6272.44093870368	3137.02430118648	-12.0234328193367	1.58215673127404	-7.599394283558	2.97520013759422e-14	2.23355373332208e-12	0.000	0.000	0.144	0.182	0.000	0.157	0.000	0.000	0.341	0.000	0.000	0.000	0.160	0.000	0.000	0.000	0.000	0.176	0.000	0.000	0.206	15.532	248.318	259.409	0.000	0.000	0.000
Pdensi_DN26483_c0_g1	MC_2_2	MC_2_4	6.21802879319675	2854.25628071525	1430.23715475423	-8.86635546208329	1.16697362356206	-7.59773424442936	3.01360400624373e-14	2.2593558067694e-12	0.196	0.070	0.065	0.742	0.315	6.665	0.433	0.068	0.691	0.077	0.000	0.000	0.218	0.903	2.490	0.059	0.214	0.405	0.000	0.380	0.187	12.672	36.558	181.141	0.000	1.906	0.157
Pdensi_DN39333_c0_g1d378975	MC_2_2	MC_2_4	0	888.723125412032	444.361562706016	-12.663327322239	1.66748703566844	-7.59425833686482	3.09560277918691e-14	2.31772911825646e-12	0.000	0.000	0.000	0.000	0.000	0.000	0.000	0.650	0.000	0.366	0.390	0.000	0.000	0.000	0.343	0.000	0.000	0.000	0.000	6.093	2.229	7.519	61.018	9.968	0.000	0.000	0.000
Pdensi_DN24948_c0_g1d305204	MC_2_2	MC_2_4	48.8831034510919	989.330818133216	519.106960792154	-4.34334917553474	0.572020518533144	-7.59299541679478	3.12593606642553e-14	2.33731540005467e-12	1.820	2.425	4.482	7.631	12.234	14.218	9.026	8.807	7.136	6.438	9.204	6.932	5.925	10.185	12.958	1.003	2.417	1.713	5.269	9.739	13.652	36.257	20.048	32.102	1.884	7.865	9.118
Pdensi_DN41824_c0_g1d93160	MC_2_2	MC_2_4	0	2177.27065619587	1088.63532809793	-13.9556051908203	1.84157436126118	-7.57808399399249	3.50695343174653e-14	2.61871226655377e-12	0.000	0.000	0.000	0.000	0.000	0.000	0.115	0.000	0.000	0.000	0.000	0.000	0.000	0.000	0.116	0.000	0.000	0.000	0.000	0.482	0.149	7.900	17.050	149.039	0.000	0.000	0.000
Pdensi_GG_115428_c0_g1	MC_2_2	MC_2_4	557.599742737921	4.6698459844242	281.134794361173	6.86553616226717	0.906417868891712	7.57436100709461	3.60899549445832e-14	2.69132068803786e-12	0.383	0.407	6.086	1.835	0.038	0.042	0.358	0.854	0.716	1.091	0.787	0.485	0.044	0.030	0.015	5.769	22.974	30.411	16.323	0.553	0.703	0.237	0.097	0.107	0.000	0.000	0.016
Pdensi_GG_36274_c0_g1	MC_2_2	MC_2_4	145.662958568157	6276.140267163	3210.90161286558	-5.43142130116296	0.717224614800438	-7.57283170304217	3.65175268285585e-14	2.7195845379077e-12	0.858	1.128	0.644	6.532	5.435	7.575	13.325	14.968	27.130	11.380	36.470	16.842	9.157	9.152	2.844	1.735	6.324	7.361	7.235	3.223	2.410	327.584	153.472	106.557	0.000	0.167	0.051
Pdensi_DN27378_c0_g4	MC_2_2	MC_2_4	0	11407.8918476471	5703.94592382354	-16.3452226380382	2.15864438662775	-7.57198487128897	3.67564279741113e-14	2.73374102558052e-12	0.126	0.000	0.126	1.281	0.170	30.912	3.932	0.000	1.346	0.000	0.799	0.447	0.000	1.605	17.343	0.000	0.000	0.000	0.280	0.293	0.000	2.310	83.943	815.279	0.000	0.000	0.000
Pdensi_GG_70304_c1_g1	MC_2_2	MC_2_4	4487.16994330101	2.03988472802029	2244.60491401451	10.9664247899839	1.44835086570547	7.57166308913849	3.68476088862015e-14	2.73688791520269e-12	4.961	1.826	19.197	8.467	0.000	0.045	0.030	0.196	0.025	0.033	0.080	0.033	1.128	0.000	0.427	16.844	216.824	240.144	297.245	0.954	58.051	0.220	0.000	0.000	0.033	0.032	0.042
Pdensi_DN21532_c0_g1d295568	MC_2_2	MC_2_4	51.4967344098131	825.587380647998	438.542057528905	-4.0065735363693	0.529278541631689	-7.56987714638424	3.73577354545494e-14	2.77110280317428e-12	3.460	1.921	1.440	2.698	3.321	3.873	2.298	2.385	3.304	2.909	2.060	2.398	3.142	3.017	2.372	1.375	1.756	2.369	7.613	5.393	7.034	19.101	21.598	30.972	4.423	6.520	6.171
Pdensi_GG_137276_c0_g1	MC_2_2	MC_2_4	3.10966824674249	8858.78030525001	4430.94498674837	-11.5220465458049	1.52264821760536	-7.56710999466799	3.81618760028157e-14	2.82700754452605e-12	0.000	0.000	0.000	0.000	0.069	0.000	0.063	0.179	0.000	0.134	0.072	0.000	0.000	0.066	0.000	0.000	0.063	0.284	1.800	114.646	1.390	810.154	59.107	25.315	0.087	0.000	0.000
Pdensi_DN25448_c0_g1	MC_2_2	MC_2_4	4.85320501820678	152.209888203636	78.5315466109213	-4.96950139958774	0.657028905628352	-7.56359629997578	3.92075301545528e-14	2.90063212519891e-12	0.000	0.177	0.151	0.999	4.905	8.491	1.268	1.787	1.508	0.340	0.976	0.812	0.605	3.070	6.868	0.161	0.211	0.144	0.363	0.074	0.145	4.212	4.046	5.117	0.042	0.043	0.030
Pdensi_GG_86282_c0_g1	MC_2_2	MC_2_4	27.3707102635247	6173.27788223072	3100.32429624712	-7.82532931808379	1.03588865728701	-7.55421855721277	4.21382081316901e-14	3.11333536702793e-12	0.146	0.687	2.000	1.155	0.314	3.150	1.678	0.686	1.044	0.725	0.408	0.408	1.278	0.949	2.879	0.338	0.460	2.146	0.352	4.883	0.507	33.415	293.610	198.211	0.000	0.020	0.000
Pdensi_DN12725_c0_g1d211925	MC_2_2	MC_2_4	213.382636266237	2061.55219838345	1137.46741732485	-3.27216374070915	0.433168587728242	-7.5540189972455	4.2202858214431e-14	3.11400378318972e-12	2.800	6.239	5.165	10.973	23.132	15.231	14.869	11.624	10.243	7.889	8.813	6.741	7.591	11.012	12.566	6.856	8.050	7.717	19.755	20.379	20.830	67.367	43.220	71.880	20.837	32.030	45.483
Pdensi_DN11265_c0_g1d210500	MC_2_2	MC_2_4	38.5874168274294	404.345262581733	221.466339704581	-3.3805483796024	0.44777616675544	-7.54963892807797	4.36466585039099e-14	3.21629929322759e-12	2.467	1.445	1.491	2.664	1.783	2.311	1.348	1.822	1.917	2.148	1.279	2.221	1.789	1.886	0.990	1.653	1.376	1.057	3.246	1.465	4.008	11.724	11.755	12.296	1.261	2.043	1.438
Pdensi_DN16526_c1_g1	MC_2_2	MC_2_4	12.9919516552681	290.954648675482	151.973300165375	-4.48571681486233	0.59442936516714	-7.54625709583012	4.4794535892233e-14	3.2965482103924e-12	3.956	4.724	0.862	1.247	1.619	0.737	0.682	1.868	1.016	2.155	2.030	2.042	2.132	1.139	0.970	0.389	0.608	0.372	1.874	1.575	2.919	8.795	6.066	10.744	14.249	11.707	9.799
Pdensi_DN20088_c0_g1	MC_2_2	MC_2_4	1510.86954482035	14387.6851400072	7949.27734241379	-3.2513732268046	0.430991162410242	-7.54394407676916	4.55966731239464e-14	3.35117596014894e-12	23.911	37.227	26.650	77.364	99.950	166.572	75.731	63.648	55.870	39.259	51.133	40.056	68.398	105.212	130.527	47.458	65.583	46.509	224.051	133.083	169.535	355.733	501.221	412.497	37.253	22.225	13.224
Pdensi_GG_18970_c0_g1	MC_2_2	MC_2_4	397.921320377529	15544.4671969981	7971.19425868783	-5.28761484377379	0.701169194851693	-7.54113968867699	4.65881738663663e-14	3.41955974995017e-12	13.208	21.308	18.453	69.662	41.484	34.092	70.671	37.018	42.271	51.831	31.432	29.672	11.642	27.066	20.939	14.323	15.431	12.379	14.660	43.536	19.514	207.714	321.125	773.711	57.701	61.676	85.152
Pdensi_GG_148325_c0_g1	MC_2_2	MC_2_4	1139.58498112398	46.6902480895439	593.13761460676	4.59885958907567	0.610029978168895	7.53874359237213	4.74520931174401e-14	3.47506703765304e-12	71.277	81.720	41.570	65.723	67.924	65.364	49.484	61.932	79.140	43.667	56.041	38.590	50.775	68.635	58.993	44.960	51.010	24.111	28.372	26.827	50.048	1.385	2.092	0.733	0.000	0.000	0.000
Pdensi_DN20543_c0_g1	MC_2_2	MC_2_4	215.794487573983	4386.21603597313	2301.00526177356	-4.34530576932035	0.576399995133775	-7.53869848370116	4.74685073174161e-14	3.47506703765304e-12	14.967	30.449	11.776	9.757	11.969	17.441	8.679	11.436	8.759	12.675	12.576	9.578	12.844	17.961	16.168	7.654	8.325	6.856	10.225	5.592	8.907	150.333	198.635	53.618	9.686	10.183	8.749
Pdensi_GG_59008_c0_g1	MC_2_2	MC_2_4	290.591976786783	0	145.295988393392	10.3484780682039	1.37332928364118	7.53532178442047	4.87132067533209e-14	3.56153319975585e-12	0.000	0.000	0.000	0.000	0.000	0.000	0.000	0.000	0.000	0.000	0.000	0.000	0.000	0.000	0.000	7.311	12.727	10.660	6.704	5.258	2.833	0.000	0.000	0.000	0.000	0.233	0.002
Pdensi_DN16772_c0_g1d56284	MC_2_2	MC_2_4	0	722.952534590747	361.476267295373	-12.3644492265706	1.64106341807678	-7.53441280231625	4.90537167642204e-14	3.5817527427163e-12	0.029	0.000	0.000	0.073	0.000	0.343	0.063	0.000	0.271	0.102	0.000	0.034	0.161	0.067	0.098	0.000	0.000	0.000	0.000	0.000	0.000	8.241	8.262	42.935	0.000	0.000	0.000
Pdensi_DN11217_c0_g1	MC_2_2	MC_2_4	1.26613080045998	165.123241591322	83.194686195891	-7.07900361709258	0.93965629881725	-7.53360949743322	4.93565867371692e-14	3.59917484847451e-12	2.731	0.331	0.068	0.257	0.821	0.652	0.262	0.249	0.480	0.120	0.259	0.121	2.625	0.420	0.346	0.031	0.038	0.086	0.000	0.119	0.147	8.339	3.597	3.394	0.000	0.153	0.082
Pdensi_DN42539_c0_g1d36634	MC_2_2	MC_2_4	400.103279838252	0.645258680686113	200.374269259469	9.03843860144235	1.19981915941413	7.53316741987666	4.95240467706609e-14	3.60669013698841e-12	3.811	16.002	12.033	11.566	22.276	20.289	10.841	10.521	10.365	7.388	9.383	4.333	9.165	15.603	17.704	15.681	17.879	8.582	24.356	15.379	14.445	0.044	0.036	0.000	0.000	0.000	0.000
Pdensi_DN21649_c0_g2	MC_2_2	MC_2_4	1601.596727973	13.252266220895	807.424497096949	6.87710286204415	0.912972182242347	7.5326532350124	4.97195240658613e-14	3.61622366985e-12	32.843	126.381	55.806	85.858	122.444	39.140	99.671	91.188	77.145	60.814	107.429	48.623	26.183	87.985	38.866	101.266	45.737	23.289	4.783	4.401	5.954	0.564	0.623	0.038	0.168	0.127	0.045
Pdensi_DN22397_c2_g1	MC_2_2	MC_2_4	11926.3909550511	47.7509075449285	5987.070931298	7.95292228263162	1.05593734577824	7.53162326763831	5.01133705949412e-14	3.64014164305978e-12	392.478	828.670	581.220	1211.126	902.436	897.201	1406.669	1153.193	1235.593	1028.684	1323.921	1006.885	416.961	816.142	650.588	613.339	368.491	286.121	277.068	88.283	205.451	4.226	0.259	0.311	2.860	2.087	1.114
Pdensi_DN50453_c0_g1d160633	MC_2_2	MC_2_4	238.394972001652	4.63492574065299	121.514948871152	5.61866334618942	0.746190507443896	7.52979740446762	5.08191103450977e-14	3.68662364736639e-12	5.047	6.262	7.671	6.271	5.742	4.939	7.344	7.197	8.159	7.155	8.111	7.914	6.034	3.789	4.548	10.199	8.319	6.780	12.301	1.708	6.700	0.115	0.242	0.067	0.189	0.086	0.026
Pdensi_GG_141584_c0_g1	MC_2_2	MC_2_4	262.311621278404	0	131.155810639202	10.2011610049936	1.35570634755535	7.52460960545668	5.28780794013477e-14	3.83102711357449e-12	0.000	0.000	0.000	0.000	0.000	0.000	0.000	0.000	0.000	0.000	0.000	0.000	0.000	0.249	0.000	8.633	11.054	8.051	7.250	4.377	1.873	0.000	0.000	0.000	2.933	0.899	0.000
Pdensi_DN17071_c0_g1d528962	MC_2_2	MC_2_4	69.4924724016251	29830.3167741919	14949.9046232967	-8.7459927397992	1.1624138415913	-7.52399225376245	5.31284938338028e-14	3.84419660034663e-12	1.003	6.594	1.122	6.215	2.181	2.354	3.468	1.310	0.985	5.681	3.021	1.417	0.880	1.942	0.803	1.735	3.654	1.901	14.384	3.745	2.560	34.217	774.276	1621.983	755.124	679.810	848.719
Pdensi_DN11243_c0_g1d387969	MC_2_2	MC_2_4	0	671.781080808661	335.89054040433	-12.2593478736294	1.62950339302662	-7.52336443489018	5.33843497521262e-14	3.85772532066849e-12	0.231	0.062	0.000	0.000	0.139	1.127	0.191	0.000	0.068	0.000	0.000	0.000	0.000	0.067	0.324	0.000	0.000	0.000	0.065	0.067	0.000	4.196	38.077	15.780	0.000	0.000	0.000
Pdensi_DN38375_c1_g3	MC_2_2	MC_2_4	0.268703187947622	4657.94112510198	2329.10491414496	-14.0901185496331	1.87301661531725	-7.52268743075006	5.36616077908625e-14	3.87276376639106e-12	0.000	0.000	0.061	0.245	1.053	1.116	2.140	1.316	1.886	0.560	1.012	1.705	0.132	1.107	0.627	0.000	0.034	0.000	1.162	0.226	0.132	3.068	86.904	284.951	0.634	0.103	0.000
Pdensi_DN16943_c0_g1d56581	MC_2_2	MC_2_4	139.806844153117	4405.14430064286	2272.47557239799	-4.97705039496896	0.661637008581257	-7.52232769693644	5.38095074981096e-14	3.87843971418807e-12	2.668	4.564	4.756	10.534	5.871	12.349	15.238	8.351	15.153	8.764	9.141	6.032	2.290	3.483	5.461	5.148	6.685	2.864	8.526	23.052	7.108	249.216	109.379	58.717	9.150	8.569	19.090
Pdensi_DN24459_c2_g13	MC_2_2	MC_2_4	230.302088793212	2082.16939960745	1156.23574420033	-3.17468065026567	0.422132488300337	-7.52057881886353	5.4534264950302e-14	3.92562593094694e-12	32.707	12.929	10.563	11.363	10.551	13.504	8.393	7.648	8.985	6.612	6.378	6.922	21.991	12.187	7.789	9.839	7.944	6.649	8.845	14.747	12.897	66.987	48.275	69.310	10.249	23.973	15.476
Pdensi_DN34165_c0_g1	MC_2_2	MC_2_4	27.9491768827343	2659.23103154888	1343.59010421581	-6.5710431840778	0.873793250909162	-7.5201349715631	5.47197226624017e-14	3.93391957379351e-12	0.533	0.099	0.488	2.265	5.054	4.257	4.196	4.111	2.244	2.864	3.820	2.890	2.528	4.472	2.032	0.852	1.483	0.584	1.049	1.503	0.727	18.246	82.139	121.548	0.359	0.052	0.000
Pdensi_DN26485_c1_g3	MC_2_2	MC_2_4	0	5541.548842733	2770.7744213665	-15.3035298410308	2.03542713219805	-7.51858398610642	5.53726707518529e-14	3.97068256302911e-12	0.000	0.000	0.000	0.000	0.068	0.552	0.187	0.059	0.199	0.000	0.000	0.067	0.000	0.065	0.000	0.000	0.000	0.000	0.000	0.000	0.000	2.293	75.157	364.896	0.000	0.000	0.000
Pdensi_DN16494_c0_g2	MC_2_2	MC_2_4	0	2021.41689145474	1010.70844572737	-13.8486084182055	1.84191722511521	-7.51858347887446	5.53728855389925e-14	3.97068256302911e-12	0.049	0.026	0.024	0.000	0.000	0.000	0.000	0.000	0.028	0.000	0.000	0.000	0.189	0.056	0.027	0.000	0.000	0.000	0.000	0.057	0.522	2.335	95.422	72.056	0.076	0.000	0.029
Pdensi_DN52780_c0_g1	MC_2_2	MC_2_4	317.150765676627	0	158.575382838313	10.4756875975846	1.39401384436556	7.51476582526499	5.7012892604005e-14	4.08305631380396e-12	2.259	6.496	8.068	43.204	41.677	15.990	22.842	19.234	28.370	11.033	24.014	9.635	4.190	13.370	4.571	16.381	9.665	7.698	4.015	0.511	3.772	0.000	0.000	0.000	0.000	0.000	0.000
Pdensi_DN17979_c0_g1d58195	MC_2_2	MC_2_4	495.822287862267	1.06153973004964	248.441913796158	8.76016173194691	1.16581091280471	7.51422176249121	5.72504683709853e-14	4.09483426647339e-12	19.440	15.409	17.282	9.165	13.401	11.952	7.261	11.910	15.697	16.725	8.865	15.664	14.209	12.146	11.384	27.638	13.529	11.650	5.712	0.834	7.645	0.000	0.089	0.000	0.000	0.000	0.000
Pdensi_DN22779_c0_g1d21081	MC_2_2	MC_2_4	296.282253459525	1.2837633918618	148.783008425693	7.97729467161863	1.06207043014687	7.51107878082576	5.8642086865478e-14	4.18901968471203e-12	2.407	6.117	12.152	6.267	6.975	10.392	10.778	14.781	23.815	18.897	24.868	32.625	2.733	7.444	2.361	14.260	10.795	6.326	8.924	1.557	7.377	0.021	0.034	0.057	1.831	6.441	0.250
Pdensi_DN16189_c0_g1d215028	MC_2_2	MC_2_4	101.139940372089	4965.98825467306	2533.56409752257	-5.61779833405523	0.748082085997652	-7.50960147182681	5.9307632936287e-14	4.23116519103671e-12	5.244	5.465	4.231	9.775	12.086	17.502	7.927	8.343	9.890	6.273	5.040	6.823	6.926	9.203	11.744	3.272	3.746	3.690	8.297	7.138	12.168	44.080	147.754	224.318	4.877	10.528	8.398
Pdensi_DN22485_c0_g1d126183	MC_2_2	MC_2_4	141.923050873417	3282.53592651026	1712.22948869184	-4.53163320739639	0.603788178733716	-7.50533608806366	6.12711948884021e-14	4.36568956555989e-12	4.509	5.974	4.243	9.400	17.453	24.665	9.143	10.184	9.106	8.745	7.964	7.711	10.413	17.074	17.813	4.531	5.347	5.180	10.782	17.058	15.355	78.414	54.110	149.262	3.851	5.826	6.765
Pdensi_DN10560_c0_g1d386863	MC_2_2	MC_2_4	53.0975326006386	2175.69867566203	1114.39810413134	-5.35880151461832	0.715623092045923	-7.48830155731536	6.97705761619545e-14	4.96105617836599e-12	0.346	0.186	0.517	4.575	10.970	11.609	4.444	2.943	3.517	1.553	0.801	1.839	2.885	6.768	6.720	0.883	3.341	1.288	0.389	3.552	0.990	48.294	60.030	80.428	0.353	0.453	1.453
Pdensi_DN16389_c0_g2d470198	MC_2_2	MC_2_4	327.07891230601	0.936670784689012	164.00779154535	8.20750651406129	1.09605304991805	7.48823837922346	6.98041616411757e-14	4.96105617836599e-12	27.845	52.137	15.578	86.256	74.114	18.598	51.011	37.926	15.559	25.546	36.627	12.405	27.934	47.611	17.564	13.442	14.341	6.693	8.384	0.165	1.547	0.053	0.022	0.000	0.028	0.000	0.000
Pdensi_DN20632_c1_g1	MC_2_2	MC_2_4	1770.04972473085	15392.0371629239	8581.04344382735	-3.12014771754973	0.416812104570692	-7.48574161674939	7.11442416639248e-14	5.04988860601577e-12	27.574	68.099	67.400	79.397	84.755	74.692	81.890	75.880	91.400	73.293	100.683	77.953	33.937	65.741	55.875	71.151	69.903	46.193	61.344	46.277	42.400	605.132	357.787	428.041	4.969	11.475	4.955
Pdensi_DN22075_c3_g2	MC_2_2	MC_2_4	11.7176081548918	753.948230112019	382.832919133455	-5.98344011335094	0.799378890987975	-7.48511147943353	7.14864306336926e-14	5.0677545078599e-12	0.704	0.382	0.355	0.418	0.059	0.132	0.760	0.183	0.125	0.440	0.000	0.112	0.856	0.135	0.173	0.784	0.203	0.276	0.809	0.337	0.430	11.623	33.998	20.159	0.979	0.543	0.198
Pdensi_GG_29259_c0_g1	MC_2_2	MC_2_4	556.771754544909	0	278.385877272454	11.2873965430366	1.50877868202219	7.48114794935218	7.36761768714105e-14	5.21638509419276e-12	36.139	11.522	13.611	13.719	12.905	20.222	26.658	34.356	68.342	34.820	21.024	21.024	21.163	7.883	11.358	37.933	12.677	8.800	7.058	15.249	7.320	0.000	0.000	0.000	0.000	0.882	0.000
Pdensi_DN22648_c1_g1	MC_2_2	MC_2_4	1714.4807600853	8423.29655116768	5068.88865562649	-2.29641647226272	0.30711908024227	-7.47728363360296	7.58745424096404e-14	5.36524983978472e-12	126.031	107.451	88.503	124.902	125.649	131.717	116.452	149.488	153.494	149.253	146.162	158.655	95.006	104.908	82.806	67.313	60.873	53.728	42.331	68.777	92.532	300.720	236.142	221.820	54.411	99.802	77.405
Pdensi_GG_106603_c0_g1	MC_2_2	MC_2_4	2505.25857600942	6.23101519040065	1255.74479559991	8.60982280544469	1.15170257070259	7.47573464231507	7.67737375032485e-14	5.42198788793434e-12	94.013	133.687	236.856	91.599	99.938	69.590	85.551	81.629	204.191	41.714	75.176	73.652	81.497	81.462	102.252	165.050	47.611	55.608	5.610	4.159	5.687	0.517	0.000	0.100	0.000	0.138	0.000
Pdensi_DN20399_c0_g5	MC_2_2	MC_2_4	29.553039686466	2118.22863316869	1073.89083642758	-6.15166000976244	0.823172057729069	-7.47311567733891	7.83179420190371e-14	5.52407811691959e-12	2.287	2.490	0.909	2.274	1.339	2.793	1.690	1.438	1.100	0.914	0.929	0.570	2.099	2.196	2.983	2.058	0.763	0.330	2.158	1.324	2.325	73.609	92.647	28.023	1.162	0.474	0.202
Pdensi_DN15221_c0_g5	MC_2_2	MC_2_4	8.26420112214545	9357.93096987061	4683.09758549638	-10.1351655144388	1.35661773852244	-7.47090740939114	7.96436824593363e-14	5.60487213669231e-12	5.904	3.349	0.326	1.151	1.730	11.093	2.543	1.770	1.762	3.675	3.406	2.336	3.710	6.285	3.533	0.444	0.325	0.123	1.413	1.637	0.187	8.767	76.890	656.530	3.343	6.358	0.393
Pdensi_DN8397_c0_g1d208435	MC_2_2	MC_2_4	1392.60561733302	32.3751007804814	712.490359056748	5.39895143909388	0.722666588639303	7.47087456922491	7.96635636884344e-14	5.60487213669231e-12	43.179	74.618	54.337	87.438	84.369	56.773	75.613	77.755	87.148	67.416	78.959	64.277	36.855	68.411	38.622	52.573	46.996	48.460	28.064	28.457	22.571	2.120	0.756	0.239	0.476	1.164	1.159
Pdensi_DN20924_c0_g5	MC_2_2	MC_2_4	41.6423154704338	22577.0527904849	11309.3475529777	-9.08283488561151	1.2160432702253	-7.46917080008896	8.07017340255363e-14	5.67079035428624e-12	20.858	4.487	2.035	2.035	2.332	18.252	17.634	3.142	10.463	8.196	17.284	8.463	6.586	3.822	16.925	1.527	1.086	1.840	2.380	2.599	0.975	26.937	264.377	1510.034	29.614	41.121	16.325
Pdensi_DN22250_c0_g2d67184	MC_2_2	MC_2_4	3.59880053513565	29678.7210283464	14841.1599144408	-13.0219173744989	1.74437472521029	-7.46509175253559	8.32415877610712e-14	5.84193218166796e-12	0.075	0.188	0.074	0.187	14.194	23.821	1.196	4.189	0.873	0.640	0.880	1.505	1.106	10.699	41.544	0.000	0.302	0.063	0.000	0.116	0.071	7.140	378.213	1979.438	0.387	1.370	2.031
Pdensi_DN26848_c0_g1	MC_2_2	MC_2_4	10.1277387033916	250.309840926893	130.218789815142	-4.62530910959506	0.619751725070422	-7.46316455846814	8.44687431062778e-14	5.92063515509885e-12	0.539	0.281	0.300	1.013	0.249	0.435	0.769	0.724	0.321	0.824	0.283	0.576	0.434	0.267	0.130	0.370	0.338	0.398	0.212	0.354	4.049	4.841	7.858	8.991	0.796	0.998	1.278
Pdensi_DN21453_c1_g1d417923	MC_2_2	MC_2_4	0	1717.258620271	858.6293101355	-13.6131994637809	1.82501640318851	-7.4592203335801	8.70359571906105e-14	6.09295218312869e-12	0.000	0.000	0.000	0.151	0.145	3.000	1.194	0.125	0.424	0.141	0.604	0.282	0.133	0.276	0.933	0.000	0.000	0.000	0.132	0.415	0.000	2.910	40.374	96.362	0.000	0.134	0.000
Pdensi_DN25460_c1_g1	MC_2_2	MC_2_4	10.0807723161778	2889.52200180785	1449.80138706201	-8.16475729969538	1.09467341393913	-7.45862391077432	8.74307735650368e-14	6.11295011577568e-12	0.696	0.224	0.553	0.464	0.194	2.560	0.480	0.312	1.298	0.422	0.380	1.317	0.206	0.425	1.449	0.312	0.402	0.349	0.844	0.453	1.042	9.847	36.046	186.468	0.000	0.312	0.167
Pdensi_DN7519_c0_g1d263660	MC_2_2	MC_2_4	0.675894878656451	522.385225463522	261.530560171089	-9.54511370356635	1.2799016828002	-7.45769290863288	8.80505940410884e-14	6.14861031007121e-12	0.053	0.019	0.194	0.044	0.085	0.095	0.058	0.000	0.041	0.021	0.000	0.063	0.020	0.000	0.040	0.032	0.000	0.022	0.263	0.000	0.532	38.012	7.741	5.159	0.028	0.000	0.000
Pdensi_GG_13147_c0_g1	MC_2_2	MC_2_4	54.9158820960097	126444.590274944	63249.75307852	-11.1700611339248	1.49802695441944	-7.45651545252317	8.88406810591968e-14	6.19605666505511e-12	2.672	1.793	0.720	37.462	23.795	166.485	48.225	14.092	31.665	6.231	8.206	9.038	7.695	28.218	81.943	0.714	2.755	2.321	1.051	1.595	1.034	17.183	1258.546	8754.043	0.110	0.000	1.070
Pdensi_DN9263_c0_g1d332666	MC_2_2	MC_2_4	694.124966967897	16095.6895375998	8394.90725228386	-4.53511245999683	0.60836004647895	-7.45465203746537	9.01053166728493e-14	6.27644049122668e-12	35.462	38.408	28.606	65.738	70.226	102.112	61.750	44.919	45.048	42.870	34.931	29.393	42.162	56.051	65.683	27.872	24.040	21.779	30.293	39.895	38.504	286.762	345.864	734.991	69.964	58.641	60.282
Pdensi_DN36830_c0_g1d88554	MC_2_2	MC_2_4	111.965697499905	1050.83521277097	581.400455135439	-3.22755128150797	0.43314269730959	-7.45147338638164	9.2303514275138e-14	6.42157268753395e-12	6.420	8.139	9.963	9.603	8.062	9.482	7.746	7.455	6.610	10.166	10.618	10.787	8.766	9.379	7.862	5.301	2.890	3.769	2.968	11.312	5.304	32.794	37.028	24.603	5.448	5.718	4.929
Pdensi_DN9752_c0_g1d454312	MC_2_2	MC_2_4	301.489848731551	22132.028615692	11216.7592322118	-6.19796615978834	0.831979021942388	-7.44966639341241	9.35765513691192e-14	6.50206102093815e-12	32.385	20.196	12.009	18.726	12.178	19.938	12.145	27.590	39.650	73.305	54.842	83.330	36.805	21.723	11.864	10.410	10.286	11.331	16.937	37.423	27.808	1704.885	258.446	207.815	503.914	288.555	207.280
Pdensi_DN15076_c0_g2d275421	MC_2_2	MC_2_4	0	429.749518719795	214.874759359897	-11.6139930944773	1.55913465171964	-7.44899940596385	9.40507952358535e-14	6.5269154106428e-12	0.000	0.000	0.000	0.391	1.132	0.670	0.000	1.626	0.000	0.000	0.000	0.364	1.028	0.715	0.343	0.000	0.000	0.000	0.000	0.358	0.000	3.760	15.066	17.444	0.000	0.000	0.000
Pdensi_DN1343_c0_g1d203207	MC_2_2	MC_2_4	1.06308643440164	2601.79439968993	1301.42874306216	-11.108668311081	1.49317685407437	-7.43961994908323	1.00975378001146e-13	6.99879340294081e-12	0.123	0.133	0.000	0.311	0.298	0.402	1.296	0.772	1.308	0.207	2.173	1.737	0.000	0.283	0.822	0.110	0.000	0.000	0.333	0.285	0.000	8.123	65.232	139.588	0.000	0.138	0.148
Pdensi_DN25111_c0_g2	MC_2_2	MC_2_4	5.07038636053434	655.759958666149	330.415172513341	-7.0443947131361	0.947609169113416	-7.43386086030261	1.05472916067287e-13	7.30148972982983e-12	0.085	0.329	0.168	0.422	0.669	3.069	0.498	0.579	1.229	0.741	1.011	1.426	0.468	2.214	1.128	0.096	0.152	0.266	7.367	311.611	446.460	43.516	4.488	14.279	0.115	0.154	0.076
Pdensi_GG_53326_c0_g1	MC_2_2	MC_2_4	56.0821739781424	9429.39749785555	4742.73983591685	-7.39372405476571	0.99475067432029	-7.43274093261391	1.06370108966732e-13	7.35450812663318e-12	0.909	0.416	0.168	10.391	14.888	19.310	14.654	9.976	5.906	4.345	4.637	3.041	3.499	7.311	10.349	1.087	3.980	0.747	1.121	3.006	0.726	65.958	263.698	454.191	0.151	0.014	0.029
Pdensi_GG_25066_c0_g1	MC_2_2	MC_2_4	256.315940254762	0	128.157970127381	10.1682306230687	1.36806647665213	7.43255594417597	1.06519026362549e-13	7.35572324587941e-12	3.737	1.760	3.998	2.046	2.424	0.920	3.885	5.664	4.853	5.080	5.593	3.851	2.816	2.553	2.001	10.485	9.925	6.725	3.744	0.367	5.882	0.000	0.000	0.000	2.380	2.840	3.424
Pdensi_DN28370_c0_g1	MC_2_2	MC_2_4	0	1876.66317492581	938.331587462906	-13.7414362035739	1.84930246035149	-7.43060505146473	1.08102041088805e-13	7.45584570090814e-12	0.000	0.000	0.000	0.000	0.000	0.000	0.000	0.000	0.140	0.000	0.000	0.139	0.000	0.273	0.000	0.000	0.000	0.000	0.262	1.370	0.000	2.159	99.801	57.032	0.000	0.000	2.134
Pdensi_GG_144724_c0_g1	MC_2_2	MC_2_4	232.196946599686	0	116.098473299843	10.0250449535679	1.34947999308395	7.42882073461328	1.09570121555647e-13	7.54455445013345e-12	2.634	0.793	5.039	10.352	9.222	5.834	10.721	4.030	3.914	3.530	2.006	0.825	1.141	0.819	0.197	7.388	9.046	8.191	4.047	0.077	2.233	0.012	0.000	0.000	58.866	87.592	150.343
Pdensi_DN21577_c0_g1	MC_2_2	MC_2_4	2.07224036430284	364.52002188005	183.296131122177	-7.49554628222274	1.00899633279617	-7.42871508903384	1.09657655210496e-13	7.54455445013345e-12	0.000	0.052	0.000	0.000	0.410	0.421	0.000	0.051	0.000	0.000	0.123	0.000	0.108	0.112	0.383	0.044	0.107	0.061	0.000	0.397	0.070	23.529	3.227	7.793	0.000	0.000	0.000
Pdensi_DN6400_c0_g1d329090	MC_2_2	MC_2_4	5.73931512190422	4685.0411105202	2345.39021282105	-9.70214943533987	1.30669757947637	-7.42493870634379	1.12832153660062e-13	7.75343795531054e-12	0.112	0.242	0.168	0.850	1.557	3.529	0.928	0.469	1.583	0.395	0.568	0.199	0.375	1.876	2.143	0.000	0.184	0.419	1.328	25.885	3.378	364.192	58.340	38.318	2.753	21.628	4.252
Pdensi_DN26971_c0_g1d230007	MC_2_2	MC_2_4	282.802437487214	0	141.401218743607	10.3100719048287	1.38910227733439	7.42211144064431	1.1526775963743e-13	7.9110975621748e-12	3.327	3.683	3.278	7.789	7.803	2.663	11.671	20.022	13.599	9.655	10.493	6.404	1.429	3.392	0.894	11.494	11.861	6.481	25.130	0.071	26.489	0.000	0.000	0.000	0.000	0.000	0.000
Pdensi_DN7200_c0_g1d451077	MC_2_2	MC_2_4	1.08894972805971	1323.65905703138	662.374003379722	-10.317612301678	1.39027915848142	-7.42125222746474	1.16018130724455e-13	7.95285115433584e-12	0.047	0.000	0.000	0.761	0.986	11.039	1.721	0.413	1.719	0.136	0.326	0.332	0.181	0.939	4.937	0.021	0.026	0.088	0.269	0.000	0.167	2.340	27.496	77.373	0.000	0.026	0.000
Pdensi_DN16039_c0_g2d469034	MC_2_2	MC_2_4	19.9467128312499	1269.6926467455	644.819679788377	-5.99905210901359	0.809010844699702	-7.41529257403266	1.21356602065391e-13	8.30862486805645e-12	0.000	0.172	0.000	0.201	0.193	0.693	0.882	0.667	0.000	0.187	0.000	0.187	0.884	0.000	1.062	0.285	1.198	0.582	0.000	9.019	0.456	61.201	14.174	40.241	0.000	0.000	0.192
Pdensi_DN25113_c1_g1	MC_2_2	MC_2_4	157.257418793982	5776.55841087902	2966.9079148365	-5.20060560398733	0.701566911670893	-7.41284333322	1.2361989215444e-13	8.45324595875123e-12	2.164	3.109	2.772	4.212	6.062	5.289	5.579	7.264	7.660	8.472	6.436	7.198	3.576	4.792	3.827	2.339	7.988	6.230	10.951	58.883	12.435	325.049	114.906	103.436	3.857	5.084	4.558
Pdensi_DN36865_c2_g1	MC_2_2	MC_2_4	12.1482524803783	279.269346195753	145.708799338066	-4.50062072190415	0.607227700715796	-7.41175133578203	1.24642304712057e-13	8.51276540621226e-12	0.889	1.237	0.542	2.217	2.284	3.347	1.951	1.739	1.669	2.420	1.792	2.172	1.397	1.907	1.801	0.599	0.380	0.302	0.429	1.699	0.723	7.257	6.630	10.452	0.566	1.157	1.424
Pdensi_DN22469_c0_g1d543943	MC_2_2	MC_2_4	11.7738902006141	525.156916070949	268.465403135782	-5.46024344835777	0.737027416967814	-7.40846720576776	1.27767497797399e-13	8.71557971576798e-12	1.298	2.212	0.366	1.475	0.643	1.145	1.072	0.765	0.240	3.062	0.615	0.994	1.672	1.400	0.881	0.599	0.402	0.236	1.532	1.548	0.946	10.146	10.257	24.295	42.730	13.010	12.988
Pdensi_DN19527_c1_g1d287192	MC_2_2	MC_2_4	15.7809242673923	1170.76570920396	593.273316735675	-6.21535464123947	0.839641706553411	-7.40238912946864	1.33755858562014e-13	9.11297214465573e-12	0.000	0.378	0.000	1.769	2.545	4.184	2.519	0.733	1.452	1.648	0.441	0.617	3.495	4.836	6.993	0.313	1.127	0.213	0.579	0.202	0.251	63.783	28.561	17.898	0.000	0.000	0.000
Pdensi_DN18916_c0_g4	MC_2_2	MC_2_4	230.069301017836	0	115.034650508918	10.012363359788	1.35283056601561	7.40104756006263	1.35114325342227e-13	9.19434104066354e-12	0.862	4.152	6.915	5.549	9.763	4.597	6.192	3.939	3.987	3.196	2.599	1.507	2.254	4.640	2.734	9.774	7.125	7.589	3.394	0.305	3.160	0.000	0.000	0.000	0.000	0.000	0.000
Pdensi_GG_32315_c0_g1	MC_2_2	MC_2_4	217.282067511574	20640.4628487423	10428.8724581269	-6.57012325950904	0.887799486967232	-7.40045849987244	1.35715079745567e-13	9.22401374523144e-12	1.019	1.272	0.991	24.633	100.923	116.355	36.474	57.242	31.827	21.963	22.831	25.603	23.499	82.533	76.072	2.783	15.779	3.963	7.265	9.082	8.981	272.336	763.399	733.190	0.097	0.000	0.000
Pdensi_DN19245_c0_g2	MC_2_2	MC_2_4	157.583730068157	3511.79652361125	1834.6901268397	-4.47747071048891	0.605369084556399	-7.39626588921352	1.40067408936146e-13	9.50828505461811e-12	3.570	6.605	7.630	8.042	8.389	9.888	9.346	10.990	16.209	11.843	15.767	12.961	5.746	8.501	8.197	6.196	4.542	6.062	3.587	9.341	6.372	90.284	54.300	157.956	23.081	32.419	31.931
Pdensi_DN12691_c2_g1	MC_2_2	MC_2_4	46.0996456319284	4763.49220889268	2404.79592726231	-6.68932176109178	0.904484942251337	-7.39572484694052	1.40638960148929e-13	9.53552581619931e-12	0.346	0.434	0.574	1.663	0.553	11.797	3.652	1.976	4.681	1.919	3.746	4.266	0.704	1.523	1.911	2.034	1.493	1.372	5.438	5.024	2.102	51.993	48.054	290.294	14.065	16.620	11.787
Pdensi_GG_153506_c0_g1	MC_2_2	MC_2_4	1.67918564986323	1234.65026190993	618.164723779896	-9.58641351109944	1.29648571993071	-7.39415279607688	1.4231269280213e-13	9.63733984001268e-12	0.031	0.000	0.061	0.116	0.074	0.264	0.504	0.415	0.826	0.497	0.853	0.327	0.205	0.141	0.173	0.028	0.068	0.115	0.733	0.321	0.000	2.633	29.259	68.668	24.165	12.102	21.895
Pdensi_DN21612_c0_g1d419047	MC_2_2	MC_2_4	98.3775063963691	4442.45631958259	2270.41691298948	-5.49781951507728	0.743804807265915	-7.39148155721959	1.45201706514323e-13	9.8211067290195e-12	3.207	3.093	2.479	4.113	3.774	6.707	4.125	3.856	3.460	3.830	3.606	2.966	3.198	5.042	4.158	3.026	2.673	4.834	1.103	5.873	3.434	45.034	124.570	203.113	4.980	6.662	5.668
Pdensi_DN20765_c1_g1	MC_2_2	MC_2_4	275.575746961651	9168.21894068544	4721.89734382355	-5.05559571305367	0.684023218322564	-7.3909709168229	1.45760501872369e-13	9.84700982733431e-12	16.240	21.549	20.560	38.517	40.268	38.043	33.259	34.803	42.609	33.723	33.694	36.229	16.355	28.366	23.964	12.939	8.359	8.021	6.741	22.501	14.879	590.085	125.595	157.860	5.020	8.725	11.094
Pdensi_DN22078_c0_g1	MC_2_2	MC_2_4	73.8638200932849	1719.19851065403	896.531165373655	-4.54417755034392	0.614940870739804	-7.38961706168114	1.47252277963627e-13	9.93580310249997e-12	0.926	0.910	0.673	1.918	2.437	1.847	5.041	3.865	7.523	4.858	7.492	4.344	5.205	3.303	3.027	1.892	1.953	4.039	20.556	7.587	4.208	67.772	25.808	60.118	19.213	13.497	5.364
Pdensi_DN20735_c1_g1d493200	MC_2_2	MC_2_4	17.8065252214943	33458.1704459881	16737.9884856048	-10.8723342942128	1.47213890917961	-7.38539972445377	1.51996053179878e-13	1.02435462843392e-11	0.954	1.093	0.240	1.207	2.323	12.422	4.489	0.752	4.266	6.209	3.613	5.337	1.589	4.959	3.975	1.068	0.256	0.582	3.433	1.935	1.373	9.793	217.245	2414.393	0.000	1.877	0.578
Pdensi_DN38546_c2_g1	MC_2_2	MC_2_4	165.343314496414	4385.67376807193	2275.50854128417	-4.72992134766343	0.64058898644863	-7.38370694426969	1.53942089090854e-13	1.03622268719281e-11	1.334	1.330	2.151	3.351	4.428	8.307	21.283	27.717	52.404	65.561	47.997	63.613	6.341	3.150	5.683	4.363	6.867	6.287	13.525	45.502	10.061	57.380	179.293	141.143	2.145	4.565	5.033
Pdensi_DN1409_c0_g1	MC_2_2	MC_2_4	0	217.394204929625	108.697102464812	-10.629389305632	1.44057981659701	-7.37854937516832	1.6002344661162e-13	1.07586471837181e-11	0.000	0.000	0.000	0.034	0.359	0.029	0.000	0.113	0.159	0.222	0.137	0.000	0.000	0.031	0.000	0.000	0.000	0.000	0.000	0.158	0.195	4.820	5.207	8.737	0.000	0.092	0.000
Pdensi_DN20943_c0_g1d121622	MC_2_2	MC_2_4	12.6847606393775	17355.7959985018	8684.24037957056	-10.4249676968403	1.4133798062163	-7.37591385626803	1.63221531497674e-13	1.09484583078841e-11	3.961	0.657	0.464	1.770	0.385	7.708	7.921	1.983	7.085	2.513	9.914	2.439	1.836	0.885	3.021	0.146	0.498	0.708	1.175	1.456	0.643	5.559	236.909	1142.673	0.827	1.749	0.559
Pdensi_GG_79752_c0_g1	MC_2_2	MC_2_4	21.858319758302	1311.85675323821	666.857536498255	-5.91263066314081	0.801614733927362	-7.37590068257975	1.63237673864067e-13	1.09484583078841e-11	0.196	0.127	0.127	0.296	0.707	1.747	1.144	3.103	8.192	2.157	3.719	2.080	0.584	1.481	0.553	0.469	1.024	0.800	45.258	27.172	86.695	65.878	10.026	43.690	0.811	0.814	0.847
Pdensi_DN23276_c1_g1d547496	MC_2_2	MC_2_4	189.881042806612	15013.4191001747	7601.65007149066	-6.30489544702163	0.855030724350683	-7.37388174186328	1.6573021221882e-13	1.11023382836158e-11	25.508	10.843	7.175	26.654	19.550	41.821	22.763	20.377	17.310	18.752	12.649	18.618	17.554	19.809	25.702	5.833	9.371	4.774	10.687	8.806	7.003	169.761	208.017	860.598	211.136	161.773	125.157
Pdensi_DN22654_c1_g4	MC_2_2	MC_2_4	277.798269984061	0	138.89913499203	10.2838619600731	1.39482444999125	7.37287187655593	1.66990961495923e-13	1.11734310724225e-11	1.037	0.699	16.223	1.691	0.000	0.179	0.369	0.428	0.793	0.554	0.287	1.467	0.147	0.051	0.061	11.175	5.762	12.871	0.613	3.360	0.469	0.000	0.000	0.000	0.000	0.000	0.053
Pdensi_GG_101961_c4_g1	MC_2_2	MC_2_4	1141.74686606881	22048.192875576	11594.9698708224	-4.27147417314676	0.579613890598715	-7.36951657375656	1.71247876194077e-13	1.14445895684643e-11	27.932	43.518	26.455	76.289	121.875	92.221	114.854	99.759	76.765	80.655	108.573	52.873	63.000	74.968	50.176	28.162	55.386	36.631	130.596	138.198	98.029	497.645	1020.079	446.209	101.323	124.797	96.376
Pdensi_DN26776_c0_g1d430395	MC_2_2	MC_2_4	22.5066160271667	46597.1234774726	23309.8150467499	-11.0201813780616	1.49572694477704	-7.3677761950757	1.73497728208197e-13	1.15811284512179e-11	12.251	0.703	0.962	0.249	1.398	14.409	5.400	5.043	26.530	2.225	10.435	5.957	2.019	1.893	3.218	0.231	0.595	1.603	0.549	1.123	0.488	5.112	1081.659	2682.871	0.000	0.128	0.716
Pdensi_GG_57086_c0_g1	MC_2_2	MC_2_4	18.5504284632619	966.303729577407	492.427079020335	-5.69825604957782	0.773692694982365	-7.36501208623625	1.77130818784272e-13	1.18095647323743e-11	13.013	3.132	0.414	1.410	3.463	2.652	28.636	34.740	11.884	78.460	32.073	14.695	4.290	5.394	0.990	0.798	0.567	0.583	3.064	11.427	8.747	8.517	43.314	30.845	27.840	82.560	0.704
Pdensi_DN26107_c1_g1	MC_2_2	MC_2_4	45.3460997546393	2452.45339637704	1248.89974806584	-5.75492872776191	0.781634914121697	-7.36268125155153	1.80252430261519e-13	1.20033972703521e-11	5.493	4.642	0.895	3.743	7.333	3.959	8.686	12.413	15.967	24.246	15.437	11.690	6.583	5.798	1.555	1.768	1.931	1.096	4.437	5.477	2.961	59.086	23.905	125.675	20.114	45.419	59.665
Pdensi_DN26466_c2_g3	MC_2_2	MC_2_4	0.321532733855905	2256.57966772651	1128.45060023018	-13.044525709357	1.77188457161983	-7.36195004928109	1.81242796889205e-13	1.2055013773139e-11	0.000	0.000	0.000	0.000	0.000	0.152	0.022	0.021	0.024	0.071	0.051	0.048	0.000	0.023	0.250	0.000	0.000	0.025	0.092	0.070	0.260	8.243	18.035	154.087	0.094	0.045	0.024
Pdensi_DN39772_c0_g1	MC_2_2	MC_2_4	56.4211130428699	574.448306174778	315.434709608824	-3.34409796334967	0.454275219124282	-7.36139199887718	1.82002235589382e-13	1.20911663131053e-11	2.525	4.022	2.792	2.526	1.776	2.460	3.577	5.743	3.044	2.764	3.688	2.469	4.179	3.559	3.546	2.560	1.541	1.899	2.255	3.260	1.651	25.056	14.520	13.088	1.244	1.358	0.843
Pdensi_DN10717_c0_g1d519407	MC_2_2	MC_2_4	47.295439916776	6445.67854499282	3246.4869924548	-7.09200841357501	0.963971359296926	-7.35707378147374	1.87985458540318e-13	1.24738597394455e-11	2.475	0.584	0.780	5.217	4.703	23.744	6.587	3.099	3.699	2.325	2.853	2.605	2.744	3.497	7.622	0.954	2.392	1.623	17.225	22.104	16.166	55.073	72.961	397.393	7.747	11.667	15.834
Pdensi_GG_68757_c0_g1	MC_2_2	MC_2_4	271.343569628034	2362.77712441021	1317.06034701912	-3.12300907979263	0.424532553680589	-7.35634771165824	1.8901028708142e-13	1.25270202576424e-11	8.321	13.674	6.489	11.300	15.407	22.867	15.378	11.504	9.196	11.711	12.273	6.343	14.391	16.403	16.300	7.165	11.309	10.253	12.370	28.796	28.913	72.085	60.931	76.214	14.043	31.245	26.482
Pdensi_DN14093_c0_g1d52423	MC_2_2	MC_2_4	0	2479.42426292059	1239.71213146029	-14.1433801046581	1.92304877481329	-7.35466530537238	1.91406101228835e-13	1.2670812403333e-11	0.000	0.000	0.037	0.000	0.135	0.202	0.288	0.156	0.835	1.494	0.664	15.832	0.000	0.000	0.084	0.000	0.000	0.000	0.511	0.568	0.000	5.602	199.160	14.031	0.000	0.000	0.000
Pdensi_DN16895_c0_g1d528591	MC_2_2	MC_2_4	7126.79365456888	0	3563.39682728444	28.7302339838901	3.90677425115133	7.35395293839242	1.92429508453239e-13	1.2723520887149e-11	0.000	0.000	0.000	0.084	0.000	0.000	0.049	0.000	0.000	0.000	0.000	0.000	0.000	0.000	0.302	0.000	79.532	694.951	8.550	0.078	3.619	0.000	0.000	0.000	0.000	0.050	0.027
Pdensi_DN21024_c2_g3	MC_2_2	MC_2_4	19.533514357809	7066.73495240544	3543.13423338163	-8.49308550654291	1.15510105106285	-7.35267749841289	1.94275288930571e-13	1.28304166052685e-11	26.094	5.782	1.188	8.108	5.759	13.433	1.045	0.208	0.355	0.327	0.142	0.086	7.626	3.431	7.997	1.063	0.676	0.334	0.524	0.447	0.321	9.431	248.685	325.785	2.912	3.888	4.237
Pdensi_DN19787_c2_g2	MC_2_2	MC_2_4	123.770189597795	1460.41058218231	792.090385890054	-3.55972473397881	0.484216466836267	-7.35151523705306	1.95972420993669e-13	1.29272549650523e-11	4.294	6.277	3.384	9.856	13.398	10.793	8.405	6.775	4.303	4.988	7.828	3.414	5.766	10.820	7.405	4.147	6.070	2.777	10.521	24.269	10.960	51.804	42.001	37.807	23.272	15.256	9.472
Pdensi_DN27119_c2_g5	MC_2_2	MC_2_4	307.021004409026	0	153.510502204513	10.4289078098472	1.4187066428651	7.35099667171913	1.96734320243986e-13	1.29622457305226e-11	24.955	31.982	34.919	34.272	48.846	33.962	41.339	46.298	52.445	31.402	47.739	41.363	24.590	30.465	23.065	17.184	7.938	7.604	7.308	5.355	13.318	0.000	0.000	0.000	0.000	0.000	0.000
Pdensi_DN19658_c0_g2	MC_2_2	MC_2_4	1294.07141852495	11843.8089413638	6568.94017994439	-3.19397105957236	0.434804515978674	-7.34576330787009	2.04588141994402e-13	1.34638710978314e-11	93.544	111.786	70.274	119.294	145.139	171.052	108.875	98.286	103.370	92.940	95.148	80.949	91.901	137.012	117.705	47.230	48.432	41.511	77.723	72.072	179.388	346.355	261.586	431.944	127.539	152.699	148.105
Pdensi_GG_30969_c0_g1	MC_2_2	MC_2_4	2098.03893644351	226.628913224527	1162.33392483402	3.21200284643507	0.437363490351565	7.34401228564635	2.07284084586901e-13	1.36252791939024e-11	100.699	138.992	61.961	127.299	146.196	118.714	115.390	116.820	134.152	139.988	105.121	139.353	97.111	123.796	95.788	87.684	79.176	55.304	77.790	58.747	76.899	8.772	5.021	6.656	93.452	67.176	61.348
Pdensi_GG_2931_c0_g1	MC_2_2	MC_2_4	16.0028658098221	20777.8830765185	10396.9429711642	-10.3475162767899	1.40901085948429	-7.3438158458035	2.07588699740144e-13	1.36293054399144e-11	1.508	0.000	0.000	7.603	2.754	15.451	14.527	1.187	1.801	1.781	0.947	0.885	2.492	7.392	4.999	0.000	1.210	0.458	5.022	3.481	0.542	154.096	563.207	1009.894	0.000	1.273	0.000
Pdensi_DN18233_c0_g1d531394	MC_2_2	MC_2_4	65.991775468683	3099.91334131326	1582.95255839097	-5.55845865124331	0.756985963262392	-7.34288206255232	2.09042722194116e-13	1.37086986109593e-11	0.768	0.455	0.447	0.962	2.603	3.575	3.557	3.238	3.056	2.046	2.405	1.784	3.789	1.518	4.484	1.029	1.750	4.309	8.330	5.221	2.192	87.980	47.667	133.394	0.902	2.787	4.240
Pdensi_DN26873_c0_g3	MC_2_2	MC_2_4	33.7268973262023	3358.06934621225	1695.89812176923	-6.62928446637391	0.902884480672842	-7.34233958859685	2.09892014668761e-13	1.37482951924085e-11	3.315	1.368	0.615	0.888	0.588	0.545	0.538	0.226	0.318	0.424	0.161	0.194	2.601	1.335	0.532	2.373	0.724	0.480	2.687	55.621	20.510	233.402	51.484	39.898	5.265	14.667	47.156
Pdensi_GG_1747_c0_g1	MC_2_2	MC_2_4	193.456742536735	3.14359702221896	98.3001697794771	6.0941573469809	0.830075673708827	7.34168888452283	2.10915223763945e-13	1.3799177794014e-11	2.903	1.201	3.623	2.394	1.675	1.579	1.412	1.186	2.703	0.909	0.690	0.746	4.046	1.296	1.600	5.522	6.716	8.298	2.313	2.005	4.495	0.102	0.017	0.139	0.811	0.985	0.917
Pdensi_DN20944_c5_g1	MC_2_2	MC_2_4	1.24026750680191	794.947125618576	398.093696562689	-9.15187074787862	1.24731584213798	-7.33725207257187	2.18023755836183e-13	1.4247610760618e-11	0.000	0.264	0.214	0.000	0.000	0.127	0.000	0.000	0.000	0.000	0.268	0.000	0.329	0.376	0.000	0.132	0.001	0.000	0.028	0.000	0.000	49.443	18.170	8.556	0.000	0.000	0.149
Pdensi_DN45429_c0_g1d156328	MC_2_2	MC_2_4	0	558.079335511595	279.039667755797	-11.9926617079596	1.63453334286609	-7.33705541113708	2.18344229781032e-13	1.4251923362071e-11	0.511	0.000	0.000	0.646	0.933	0.554	0.283	0.537	0.305	0.604	0.000	0.301	0.000	0.590	0.284	0.000	0.000	0.000	0.000	0.592	0.735	42.318	8.400	4.111	0.000	0.000	0.000
Pdensi_DN16096_c0_g3	MC_2_2	MC_2_4	270.350547337355	8.92390927035227	139.637228303854	4.98243777773916	0.67911600930836	7.33665192610241	2.19003187018601e-13	1.42782939299066e-11	35.280	12.638	12.842	5.445	2.627	5.000	2.605	1.436	3.232	3.140	3.777	5.946	20.388	6.852	7.696	13.316	9.059	6.324	9.274	0.892	3.745	0.231	0.188	0.349	21.783	21.306	6.919
Pdensi_DN10846_c0_g1d335071	MC_2_2	MC_2_4	9.31466302226217	281.965930267036	145.640296644649	-4.94151328756208	0.673764923136707	-7.33418009438203	2.23082948999074e-13	1.4527369157842e-11	0.035	0.076	0.000	0.220	0.926	0.263	0.287	1.403	1.558	1.886	1.441	1.937	0.643	0.423	0.277	0.239	0.272	0.486	2.949	4.163	2.110	5.237	11.145	8.227	33.740	33.789	73.323
Pdensi_DN34364_c0_g1d146787	MC_2_2	MC_2_4	490.488912533294	7331.51329738926	3911.00110496128	-3.90199379702421	0.532710855718474	-7.32478746234961	2.39277630404685e-13	1.55638843358699e-11	6.925	7.194	5.670	40.185	86.213	116.114	40.788	42.867	36.828	21.896	31.514	30.177	35.738	70.257	72.925	13.268	20.296	18.344	38.824	50.599	57.184	164.359	173.583	295.054	25.584	21.910	28.683
Pdensi_DN40533_c0_g1d319005	MC_2_2	MC_2_4	0	990.722583193735	495.361291596868	-12.8202794483058	1.75074366717122	-7.32276214314133	2.42918153580474e-13	1.5782352985059e-11	0.000	0.000	0.000	0.000	0.000	0.000	0.269	0.000	0.000	0.000	0.000	0.000	0.000	0.281	0.000	0.000	0.000	0.000	1.885	7.890	5.599	84.168	10.373	4.402	0.000	0.000	0.000
Pdensi_DN9634_c0_g1d103132	MC_2_2	MC_2_4	956.017257052579	12.3239981528029	484.170627602691	6.30520131200767	0.861109224253584	7.32218530985203	2.43964932521774e-13	1.58319954588058e-11	0.379	0.676	5.103	1.500	0.054	0.000	0.252	1.301	0.483	0.533	0.923	0.894	0.085	0.000	0.000	8.077	43.456	49.558	29.008	1.045	1.375	0.228	0.373	0.460	0.000	0.000	0.000
Pdensi_DN14298_c0_g1d179354	MC_2_2	MC_2_4	91.427728294639	1646.75716107732	869.092444685981	-4.16971327998144	0.569513641367997	-7.32153363344486	2.45152860369268e-13	1.58906722131024e-11	4.135	3.432	2.918	4.781	4.526	5.467	5.109	3.560	5.059	4.702	3.273	3.766	3.496	4.114	4.133	3.539	2.745	3.439	3.810	5.609	6.753	31.840	38.994	70.101	3.413	5.914	6.322
Pdensi_DN40932_c0_g1d319415	MC_2_2	MC_2_4	0	710.284902163415	355.142451081707	-12.3403602728381	1.68598589569302	-7.31937337338494	2.49131535387032e-13	1.61298988529657e-11	0.000	0.000	0.000	0.000	0.000	0.000	0.000	0.000	0.000	0.000	0.000	0.093	0.000	0.000	0.000	0.000	0.000	0.000	0.000	0.000	0.000	57.872	6.971	5.430	0.000	0.000	0.000
Pdensi_GG_56125_c0_g1	MC_2_2	MC_2_4	24.897773724749	49642.2543424385	24833.5760580816	-10.964062442709	1.49857976598064	-7.3163022026621	2.54897279973595e-13	1.64841423413871e-11	3.285	1.274	0.504	12.895	4.989	93.014	11.204	3.168	17.667	3.265	2.130	5.966	3.594	8.940	34.231	0.378	0.916	1.350	1.128	0.685	0.965	14.978	194.284	3694.654	0.000	0.189	2.195
Pdensi_DN26675_c0_g1d560378	MC_2_2	MC_2_4	0	741.102478655996	370.551239327998	-12.4004285153963	1.69521402759072	-7.31496336956352	2.57451611530078e-13	1.66301269344065e-11	0.000	0.000	0.000	0.000	0.000	0.421	0.057	0.000	0.000	0.000	0.000	0.031	0.029	0.000	0.059	0.000	0.000	0.000	0.000	0.000	0.000	16.850	3.301	42.205	0.000	0.000	0.000
Pdensi_DN39420_c0_g1d318010	MC_2_2	MC_2_4	0	219.094996435898	109.547498217949	-10.6449851234037	1.45551639014256	-7.31354534754574	2.60184444273699e-13	1.67872921856039e-11	0.000	0.000	0.000	0.000	0.000	0.000	0.000	0.000	0.000	0.000	0.000	0.000	0.000	0.000	0.000	0.000	0.000	0.000	0.000	0.000	0.000	11.354	6.160	3.092	0.000	0.000	0.000
Pdensi_DN14302_c0_g1	MC_2_2	MC_2_4	205.962051812602	0	102.981025906301	9.85227574826396	1.34757915655597	7.31109241363126	2.64979206101611e-13	1.7076979814171e-11	5.083	7.694	6.541	27.291	15.015	7.114	16.128	12.148	11.271	14.343	9.389	9.094	2.918	7.670	2.099	7.474	6.934	7.485	5.655	0.703	2.557	0.000	0.000	0.000	1.020	0.413	0.063
Pdensi_GG_41455_c1_g1	MC_2_2	MC_2_4	230.891814592791	0	115.445907296395	10.0176528290993	1.37090529582411	7.30732666918271	2.72509501340244e-13	1.75420943828264e-11	18.143	8.398	13.485	5.146	8.250	2.609	12.474	12.255	12.853	7.170	8.303	8.166	7.714	2.619	3.066	10.704	6.457	7.463	2.250	3.185	2.566	0.000	0.000	0.000	0.000	0.000	0.000
Pdensi_DN22340_c0_g1	MC_2_2	MC_2_4	0	225.755604366104	112.877802183052	-10.6872459780961	1.46266822787692	-7.30667814779074	2.7382738649156e-13	1.76066922538155e-11	0.251	0.000	0.126	0.000	0.152	0.274	0.000	0.658	0.149	0.000	0.159	0.741	0.000	0.000	0.140	0.000	0.000	0.000	0.000	0.000	0.000	12.439	3.846	4.803	0.000	0.141	0.908
Pdensi_DN20604_c0_g1d492854	MC_2_2	MC_2_4	2160.58764932338	22947.8229742607	12554.205311792	-3.40881897688446	0.466717565875886	-7.30381546811324	2.79719945193297e-13	1.79649493240888e-11	88.201	85.966	73.056	124.466	182.684	196.127	124.313	123.728	125.817	106.566	105.666	98.504	107.260	146.427	129.849	73.331	79.059	76.870	122.565	159.511	221.817	505.977	619.881	862.595	61.520	92.506	79.822
Pdensi_GG_11047_c0_g1	MC_2_2	MC_2_4	28.6770642080614	664.72587319234	346.7014687002	-4.53418637004546	0.62093118997538	-7.30223645268204	2.83023313407779e-13	1.8156285961156e-11	1.125	1.179	0.959	2.518	1.787	2.117	2.511	2.208	2.747	3.306	1.378	2.444	0.636	1.311	0.687	0.984	0.990	1.081	1.916	1.526	2.274	13.144	14.002	29.619	3.161	5.891	6.432
Pdensi_DN19391_c0_g1	MC_2_2	MC_2_4	191.151240539738	7155.19144640481	3673.17134347227	-5.22567942296142	0.716318420325207	-7.29519062289222	2.98236523757716e-13	1.9110341277491e-11	3.417	5.812	5.662	9.841	11.592	29.423	16.649	9.967	17.460	16.135	9.794	20.227	8.142	13.175	20.319	8.129	5.425	6.825	11.865	9.048	14.218	87.946	156.654	354.163	9.089	8.906	8.438
Pdensi_GG_93214_c0_g1	MC_2_2	MC_2_4	42.2717326953803	3349.40105339651	1695.83639304594	-6.30294601565919	0.864922460723879	-7.28729603158193	3.16237544591712e-13	2.02406485112163e-11	2.251	1.274	0.712	9.137	5.046	2.833	3.312	2.578	1.252	2.761	2.315	1.728	2.408	3.553	2.314	2.458	1.161	0.870	8.375	5.524	6.055	26.383	89.494	162.761	0.814	2.170	0.932
Pdensi_GG_3986_c0_g1	MC_2_2	MC_2_4	620.470036266912	5926.80779526367	3273.63891576529	-3.25562597030717	0.44683549940662	-7.28596088410727	3.19385641911878e-13	2.04116088127106e-11	26.032	30.477	21.521	36.011	37.400	38.397	42.581	39.852	37.567	44.514	41.947	36.235	27.074	31.447	24.909	24.930	21.606	19.360	19.456	13.098	14.679	285.186	125.516	136.045	11.997	22.591	16.229
Pdensi_DN20095_c0_g3	MC_2_2	MC_2_4	163.538411966143	10472.2523344408	5317.89537320346	-6.00171420957638	0.823748829973823	-7.28585460906464	3.19637542474595e-13	2.04116088127106e-11	4.434	12.586	11.319	12.316	40.165	97.173	13.237	15.909	27.480	15.790	42.523	66.438	22.900	34.681	106.522	4.345	4.222	8.962	9.316	52.494	18.508	102.604	630.939	184.458	1.075	0.479	0.244
Pdensi_GG_77968_c0_g1	MC_2_2	MC_2_4	200.867274871456	3077.17860726486	1639.02294106816	-3.93868738189778	0.540837701326881	-7.28256808324323	3.27524549700085e-13	2.08914406394118e-11	6.680	4.801	3.771	9.960	17.420	10.807	12.300	13.142	14.457	17.531	13.515	17.206	11.620	14.570	7.503	4.857	8.659	7.729	55.883	10.167	7.386	156.918	77.268	53.258	7.701	24.153	10.943
Pdensi_DN18046_c1_g1	MC_2_2	MC_2_4	356.19707939336	15036.2491257365	7696.22310256491	-5.39890332769494	0.741366742220879	-7.28236515104749	3.28017763006046e-13	2.08990976102282e-11	27.462	34.900	20.657	29.776	33.755	59.401	44.774	26.184	32.038	31.340	25.323	24.599	39.494	42.227	51.837	19.674	9.552	8.730	20.624	12.516	22.977	157.773	525.320	592.072	51.531	121.441	113.004
Pdensi_GG_18371_c0_g1	MC_2_2	MC_2_4	5.61716951259652	1400.5996664713	703.108417991949	-7.94431924383907	1.09139160569668	-7.27907306815675	3.36121605527611e-13	2.13910845408731e-11	0.205	0.222	0.616	1.037	0.498	0.000	1.816	0.430	0.925	0.968	0.259	0.000	0.821	0.709	1.366	0.367	0.000	0.250	2.944	1.661	0.589	88.576	21.591	23.201	0.000	0.460	0.000
Pdensi_DN1192_c0_g1d203109	MC_2_2	MC_2_4	0	1369.31393786047	684.656968930234	-13.2863995968	1.82574844434882	-7.27723451602815	3.40732648845947e-13	2.1659921981803e-11	0.000	0.000	0.000	0.572	0.183	2.790	2.172	0.158	0.000	0.000	0.190	0.000	0.000	0.000	0.503	0.000	0.000	0.000	1.164	0.000	0.000	5.039	12.691	91.938	0.000	0.169	0.000
Pdensi_DN17307_c0_g1d185963	MC_2_2	MC_2_4	362.350390359005	4.8431431125769	183.596766735791	6.12501434941077	0.84173103283821	7.27668828931969	3.42114502200527e-13	2.17231072349641e-11	27.835	27.567	16.016	63.490	47.473	32.894	63.654	48.621	49.383	54.196	51.321	40.157	18.401	27.877	13.476	16.486	12.766	9.161	6.978	5.742	8.131	0.351	0.072	0.040	0.000	0.044	0.023
Pdensi_DN14793_c1_g1	MC_2_2	MC_2_4	0.177181072400273	865.742230446108	432.959705759254	-11.6638230706837	1.60469531586788	-7.26855930552491	3.63341632715007e-13	2.30448298964567e-11	0.000	0.000	0.000	0.000	0.000	0.000	0.000	0.000	0.000	0.000	0.052	0.000	0.000	0.000	0.047	0.019	0.000	0.000	0.000	0.000	0.059	3.827	39.952	29.519	0.355	0.023	0.000
Pdensi_DN15141_c0_g1d214053	MC_2_2	MC_2_4	293.798322164145	0	146.899161082073	10.3640042928653	1.42600934944009	7.26783754744286	3.65287701718344e-13	2.31420502794504e-11	2.079	2.436	5.927	5.836	5.658	2.724	2.608	1.540	1.510	1.013	0.854	0.576	1.517	2.718	1.822	6.113	9.123	16.137	0.723	0.359	1.872	0.000	0.000	0.000	0.000	0.000	0.000
Pdensi_DN21358_c0_g1	MC_2_2	MC_2_4	309.958474449856	0	154.979237224928	10.4424505207612	1.43688736623729	7.26741063087382	3.66443606655554e-13	2.31890483018505e-11	12.623	63.646	24.154	33.369	66.728	30.303	34.026	46.538	24.547	17.397	40.251	10.559	22.096	65.704	34.132	14.387	12.839	5.511	2.133	1.246	2.459	0.000	0.000	0.000	0.000	0.000	0.000
Pdensi_GG_75008_c0_g1	MC_2_2	MC_2_4	0.268703187947622	242.613452232897	121.441077710422	-9.82974484723996	1.35286217714705	-7.26588784377813	3.70595985854242e-13	2.3425347169053e-11	0.000	0.000	0.000	0.000	0.000	0.000	0.000	0.044	0.025	0.000	0.162	0.025	0.000	0.000	0.000	0.000	0.024	0.000	0.000	0.000	0.000	9.980	7.818	4.470	4.023	39.086	18.699
Pdensi_DN20180_c0_g1	MC_2_2	MC_2_4	6.14043891222255	964.516257782899	485.328348347561	-7.27580970332671	1.00145349546653	-7.26524969583061	3.7234981369682e-13	2.35096718898272e-11	0.479	0.225	0.089	0.450	0.072	2.504	0.685	0.403	1.012	0.593	0.452	1.061	0.498	0.446	0.470	0.351	0.132	0.187	0.849	60.799	25.680	25.946	4.509	51.653	0.000	0.603	0.107
Pdensi_DN15329_c0_g1d466556	MC_2_2	MC_2_4	1354.73812874714	92.3054112426028	723.521769994872	3.86518089263613	0.532030065503066	7.26496704463755	3.73129228763719e-13	2.35323528464902e-11	18.285	29.270	27.789	32.690	22.117	18.794	24.755	22.192	24.152	22.004	22.299	19.511	14.226	22.183	13.779	35.802	57.935	49.453	29.576	7.229	16.120	4.500	2.659	1.457	5.692	8.478	7.079
Pdensi_DN13009_c0_g1d51387	MC_2_2	MC_2_4	67.5907523729645	19652.2443732813	9859.91756282711	-8.18413380619447	1.12675784188496	-7.26343629657209	3.77378206449922e-13	2.37735535140848e-11	0.200	0.086	0.278	15.474	20.648	31.185	18.216	11.235	13.482	8.019	7.295	11.176	7.883	16.084	5.774	0.972	5.126	0.896	5.098	2.920	2.395	73.673	1148.947	467.207	0.000	0.000	0.000
Pdensi_DN12538_c1_g1	MC_2_2	MC_2_4	25.210827899334	905.702354421815	465.456591160575	-5.17394263944777	0.712569670821617	-7.26096387667193	3.84341588479175e-13	2.41850183384131e-11	2.495	2.556	12.930	3.224	4.210	15.553	1.720	1.430	10.180	1.097	1.182	6.483	2.151	3.663	9.297	0.561	1.090	1.005	0.560	0.290	0.625	56.565	14.003	15.505	0.000	0.070	0.524
Pdensi_DN6960_c0_g1d516998	MC_2_2	MC_2_4	2.0522402293392	744.716098278442	373.384169253891	-8.47266637375452	1.1670487270671	-7.25990798605907	3.8735373153016e-13	2.43472035697139e-11	0.358	0.386	0.000	1.069	1.399	1.449	0.933	1.071	0.052	0.157	0.735	0.265	0.348	0.669	0.954	0.081	0.147	0.000	0.506	1.457	0.192	4.320	23.832	33.923	0.000	1.757	0.376
Pdensi_DN38243_c0_g1d316867	MC_2_2	MC_2_4	5491.78332863871	0	2745.89166431936	28.3609959002376	3.90677709792741	7.25943538352456	3.88709425133341e-13	2.44050253869593e-11	0.000	0.000	0.000	0.000	0.000	0.027	0.000	0.026	0.000	0.000	0.031	0.000	0.000	0.028	0.000	0.000	209.639	375.095	0.337	0.086	0.459	0.000	0.000	0.000	0.000	0.028	0.030
Pdensi_GG_140618_c0_g1	MC_2_2	MC_2_4	0	287.887280708413	143.943640354207	-11.0378936672714	1.52077303783372	-7.25808085274477	3.92620859343613e-13	2.46229995595518e-11	0.000	0.000	0.000	1.401	0.248	3.654	2.606	0.915	4.528	1.846	1.517	1.125	0.266	1.263	3.301	0.000	0.000	0.000	1.395	0.699	0.000	6.722	15.710	3.559	0.000	0.165	0.177
Pdensi_GG_5158_c0_g1	MC_2_2	MC_2_4	0	2593.9597993019	1296.97989965095	-14.2083511013916	1.95826361221667	-7.25558653735508	3.99924988422699e-13	2.50530190734058e-11	0.014	0.000	0.000	0.102	0.000	2.804	0.638	0.085	0.271	0.048	0.017	0.097	0.030	0.157	0.461	0.000	0.000	0.000	0.109	0.000	0.020	1.409	66.093	143.313	0.000	0.031	0.033
Pdensi_DN35236_c0_g1d375280	MC_2_2	MC_2_4	33.8467147830088	8183.82554746042	4108.83613112171	-7.91894229876276	1.09192303715789	-7.25228979450291	4.09783928329871e-13	2.56419431532805e-11	2.993	0.360	0.334	5.035	6.073	26.565	8.797	1.396	8.732	3.539	1.254	3.907	2.571	9.204	6.627	0.596	2.136	0.809	2.213	0.769	1.914	55.449	69.062	536.272	4.882	13.464	19.382
Pdensi_DN36004_c0_g1d148427	MC_2_2	MC_2_4	0.268703187947622	424.154212799584	212.211457993766	-10.6351058470117	1.46703590528766	-7.24938347362835	4.18672976219287e-13	2.61689300894921e-11	0.000	0.000	0.000	0.000	0.000	0.000	0.000	0.000	0.000	0.000	0.000	0.000	0.000	0.000	0.000	0.000	0.033	0.000	0.000	0.000	0.043	25.128	11.185	4.256	0.047	0.000	0.000
Pdensi_DN17498_c0_g1	MC_2_2	MC_2_4	350.4347885425	7858.13606457731	4104.2854265599	-4.48688875155254	0.6190466590492	-7.24806230025374	4.22776155174035e-13	2.6395937340431e-11	14.687	21.676	13.732	33.335	39.005	43.506	31.637	26.178	31.609	24.313	23.947	23.882	17.406	33.160	23.313	11.290	14.609	11.147	14.001	19.716	17.357	108.881	252.425	308.839	19.108	21.750	15.436
Pdensi_DN91947_c0_g1	MC_2_2	MC_2_4	0	1606.9926569449	803.496328472452	-13.5175644404664	1.86540742592255	-7.24644077889914	4.27866129493491e-13	2.66839807529549e-11	0.992	0.000	0.037	0.000	0.000	0.356	0.000	0.000	0.000	0.000	0.000	0.000	0.163	0.042	0.454	0.000	0.000	0.000	0.000	0.000	0.000	1.602	69.577	63.013	0.000	0.000	0.000
Pdensi_DN12912_c0_g2d390780	MC_2_2	MC_2_4	735.158385031611	6.70232469758239	370.930354864597	6.70754301918153	0.925871181947474	7.24457478530966	4.33797998795043e-13	2.70238299494078e-11	0.495	0.267	10.595	4.208	3.278	2.479	7.293	9.471	17.997	10.431	7.025	15.185	0.619	1.352	0.623	16.247	33.561	27.810	24.495	2.803	16.274	0.187	0.455	0.000	0.000	0.000	0.000
Pdensi_DN34789_c2_g2	MC_2_2	MC_2_4	0	268.862314674985	134.431157337492	-10.9363780852332	1.50966715418573	-7.24423132271964	4.34898609410059e-13	2.70325357324065e-11	0.000	0.000	0.000	0.336	1.944	1.152	0.588	0.279	0.000	0.000	0.000	0.626	0.000	0.614	0.591	0.000	0.000	0.000	0.884	0.308	0.383	7.277	3.563	12.308	0.000	0.299	0.000
Pdensi_DN21800_c0_g2d297024	MC_2_2	MC_2_4	0.177181072400273	357.615152631984	178.896166852192	-10.3886121692288	1.43405334884783	-7.24422991486012	4.34903126471292e-13	2.70325357324065e-11	0.171	0.098	0.094	0.341	0.543	1.402	0.226	0.182	0.175	0.091	0.168	0.217	0.293	0.821	0.765	0.020	0.000	0.000	1.079	6.972	30.248	18.849	4.605	9.572	0.797	0.226	0.193
Pdensi_DN18235_c1_g1d353466	MC_2_2	MC_2_4	103.588996660241	1735.64838186724	919.61868926374	-4.06846023690155	0.561919133220504	-7.24029490432929	4.47710154834476e-13	2.77977378174612e-11	0.969	2.077	3.201	4.414	8.310	9.951	8.407	8.589	12.881	9.912	9.305	11.825	4.726	8.020	6.822	3.034	2.548	5.492	3.236	3.524	13.577	37.123	49.075	64.163	0.723	1.707	1.916
Pdensi_DN11820_c0_g1d211086	MC_2_2	MC_2_4	124.154176380628	1044.86289917652	584.508537778573	-3.07413669000829	0.424782025254914	-7.23697451219478	4.58804328139015e-13	2.84550139458443e-11	3.765	5.815	4.298	3.248	3.767	6.011	3.836	2.780	3.237	2.861	3.094	2.422	5.874	7.190	6.695	3.769	4.718	4.686	5.111	9.620	6.867	40.556	21.935	31.503	3.287	4.774	4.686
Pdensi_GG_37857_c0_g1	MC_2_2	MC_2_4	218.88660607358	0	109.44330303679	9.94064769301162	1.37439249852274	7.23275753010605	4.73283980253499e-13	2.93205708297754e-11	0.381	0.275	5.337	3.866	0.000	0.000	0.000	0.000	0.000	0.000	0.000	0.000	0.000	0.000	0.000	10.137	6.179	7.003	0.563	0.295	0.182	0.000	0.000	0.000	0.000	0.000	0.000
Pdensi_DN21564_c0_g2d123398	MC_2_2	MC_2_4	1834.96160263497	7.40391592679006	921.182759280878	7.9476539820676	1.09917761653254	7.23054569391547	4.81057093248479e-13	2.97691949726937e-11	23.153	61.260	37.640	11.424	43.674	25.443	14.206	18.502	15.222	2.373	10.110	3.818	29.552	47.533	45.969	5.471	92.079	95.947	0.575	0.295	21.777	0.382	0.089	0.221	0.056	0.000	0.000
Pdensi_DN3390_c0_g1d260519	MC_2_2	MC_2_4	14.729625268038	731.538910054624	373.134267661331	-5.62515247921855	0.77812651070507	-7.22909758481501	4.86213976682131e-13	3.00551076711988e-11	0.218	0.472	0.109	0.830	1.583	2.842	0.835	0.228	0.516	0.128	0.276	0.257	0.486	1.511	2.194	0.587	0.709	0.256	0.848	0.253	0.312	8.789	25.759	27.762	0.000	0.858	0.131
Pdensi_DN18300_c1_g2d531556	MC_2_2	MC_2_4	8.33703080301738	621.584057886976	314.960544344997	-6.20462654901564	0.858372377288187	-7.22836232057887	4.8885307473962e-13	3.01849256865686e-11	0.158	0.108	0.154	0.269	1.119	3.322	0.430	0.357	0.402	0.240	0.062	0.269	0.125	1.290	1.416	0.405	0.268	0.206	0.110	0.208	0.070	6.347	13.466	31.888	0.601	0.329	1.128
Pdensi_DN32653_c0_g1d312013	MC_2_2	MC_2_4	0	1184.00032156533	592.000160782666	-13.0768847931308	1.8097610529262	-7.22575213561307	4.98335947500897e-13	3.07365709293395e-11	0.000	0.270	0.000	0.000	0.000	0.000	0.000	0.000	0.000	0.000	0.000	0.000	0.696	0.000	0.000	0.000	0.000	0.000	0.000	0.000	2.327	1.903	60.275	37.949	0.000	0.000	0.151
Pdensi_DN21892_c1_g4d297417	MC_2_2	MC_2_4	590.468272194256	0.291412104002899	295.379842149129	10.4095392082717	1.44095188543382	7.22407133333103	5.04537701982204e-13	3.10848508930818e-11	3.522	0.918	18.820	5.297	1.080	0.562	0.390	0.167	0.263	0.088	0.054	0.147	1.173	0.037	0.279	7.787	24.658	30.123	35.448	0.056	7.753	0.016	0.007	0.011	0.025	0.030	0.000
Pdensi_DN26750_c2_g1	MC_2_2	MC_2_4	32.340011123102	948.060490151913	490.200250637507	-4.86757458289791	0.673976003385583	-7.22217787940019	5.11614881860164e-13	3.14862415864798e-11	5.381	2.226	0.905	2.480	2.310	3.058	1.470	1.906	1.582	2.187	1.463	1.417	3.622	2.150	1.506	1.359	1.421	0.651	3.565	3.213	2.016	15.023	29.341	36.805	25.485	19.304	8.748
Pdensi_DN33939_c0_g3	MC_2_2	MC_2_4	0.806109563842866	475.448575167351	238.127342365597	-9.27442817073474	1.28430848933573	-7.22133992552807	5.14777936478362e-13	3.16461290390057e-11	0.000	0.044	0.000	0.051	0.049	0.503	0.000	0.170	0.000	0.000	0.000	0.000	0.000	0.094	0.046	0.000	0.090	0.000	2.345	0.522	0.352	20.538	4.908	17.277	0.000	0.000	0.000
Pdensi_DN2044_c0_g1d165313	MC_2_2	MC_2_4	13.4448020329026	1166.03213891954	589.73847047622	-6.43197843893467	0.890958996586277	-7.21916324272934	5.23084329437463e-13	3.21215074405874e-11	0.754	0.411	0.198	0.981	1.104	3.350	1.899	0.565	0.702	0.623	0.620	0.381	0.658	3.662	1.700	0.538	0.597	0.265	0.831	0.690	0.119	9.207	26.102	61.071	1.898	4.227	3.504
Pdensi_DN49010_c0_g1d251142	MC_2_2	MC_2_4	0	2460.2726809654	1230.1363404827	-14.1319969428379	1.95761099077543	-7.21900163486518	5.2370625909719e-13	3.21244746270307e-11	0.097	0.105	0.000	0.492	0.705	4.346	1.294	0.305	0.344	0.343	1.351	0.344	0.216	0.448	0.869	0.000	0.000	0.000	0.216	0.676	0.000	1.478	54.904	142.650	0.000	0.000	0.000
Pdensi_DN38793_c0_g1d150607	MC_2_2	MC_2_4	813.441554324405	7196.77523210485	4005.10839321463	-3.14551852436352	0.435956712110089	-7.21520838419664	5.38514463511051e-13	3.29640832593177e-11	18.474	34.663	18.451	38.468	53.434	70.655	44.250	61.220	59.077	75.988	53.031	54.196	32.936	48.302	44.225	20.257	36.399	29.212	62.961	137.823	206.190	239.247	182.715	219.700	66.136	99.285	95.440
Pdensi_DN13418_c0_g1d391702	MC_2_2	MC_2_4	210.806390176867	0	105.403195088433	9.88564443497232	1.37011483485181	7.21519407243081	5.38571105318828e-13	3.29640832593177e-11	1.935	3.429	3.031	4.329	4.935	3.486	4.440	2.401	2.797	2.576	4.546	1.039	3.060	5.342	1.644	6.498	8.892	6.856	10.456	8.135	5.960	0.000	0.000	0.000	0.000	0.885	0.271
Pdensi_DN19316_c0_g2	MC_2_2	MC_2_4	53.5280333020875	1601.87144843997	827.699740871027	-4.90295016694837	0.679582110983405	-7.21465454682649	5.40710662642661e-13	3.30589082430563e-11	0.584	0.847	0.435	5.228	15.881	20.013	6.114	5.661	4.087	1.771	2.832	2.520	6.181	12.288	16.675	1.451	3.053	1.096	2.684	2.033	0.750	27.847	55.184	55.379	1.355	1.308	0.280
Pdensi_DN33577_c0_g2	MC_2_2	MC_2_4	0	1958.57026909694	979.28513454847	-13.8029328511382	1.91402215558245	-7.21148018630841	5.53469025550017e-13	3.38020494077461e-11	0.000	0.000	0.163	3.413	0.996	2.485	1.461	1.186	2.844	0.673	1.115	1.416	1.400	3.719	2.526	0.000	0.000	0.000	0.625	0.000	0.271	1.775	41.692	114.904	0.280	2.541	0.228
Pdensi_DN16752_c0_g1d471667	MC_2_2	MC_2_4	71.4697595392872	19963.2335798392	10017.3516696893	-8.12745915386891	1.12711188803309	-7.2108716447415	5.55948412791194e-13	3.39164868300196e-11	0.285	0.000	0.142	5.270	3.606	15.899	3.087	6.100	8.531	2.771	6.344	3.140	1.923	4.948	9.560	0.192	5.016	2.206	43.040	56.267	38.130	213.974	458.179	993.342	62.374	137.220	175.151
Pdensi_DN25407_c0_g1d366598	MC_2_2	MC_2_4	0	1661.73036639162	830.865183195809	-13.5657615006412	1.88214907275295	-7.20759141612466	5.69502065808787e-13	3.47055426480471e-11	0.241	0.000	0.242	0.000	0.000	0.000	0.267	0.253	0.000	0.000	0.000	0.000	0.802	0.000	0.000	0.000	0.000	0.000	0.000	0.279	0.347	2.197	30.532	101.254	0.000	0.000	0.292
Pdensi_DN23546_c3_g5	MC_2_2	MC_2_4	49.3046979774245	488.364855360627	268.834776669026	-3.3154630237428	0.460304065662391	-7.20276719470585	5.90026664059649e-13	3.59172318413007e-11	1.022	1.099	1.552	2.487	2.955	4.720	2.577	2.589	5.936	5.118	3.666	6.054	1.359	1.876	2.476	1.324	1.773	2.150	1.001	4.569	5.523	21.099	12.469	11.190	0.885	1.751	1.239
Pdensi_DN41772_c0_g1d244517	MC_2_2	MC_2_4	287.542654054398	0.582824208005797	144.062739131202	8.58398219978649	1.19243112727261	7.19872368597104	6.07787748037385e-13	3.69582465158368e-11	1.148	4.362	4.010	15.327	13.982	10.812	21.193	9.334	12.606	14.658	6.631	7.298	1.210	4.623	1.489	8.898	12.101	9.423	33.823	0.536	19.706	0.065	0.011	0.000	2.246	0.418	0.686
Pdensi_DN21690_c0_g1d419489	MC_2_2	MC_2_4	3.67273317459973	551.175547411599	277.424140293099	-7.21269327989569	1.00196659863289	-7.19853664756574	6.08621891721077e-13	3.69688290932182e-11	1.727	3.299	2.289	0.080	0.575	3.090	0.140	0.498	0.747	0.112	1.007	0.378	1.418	4.990	4.163	0.144	0.176	0.080	0.036	0.891	0.046	41.910	8.189	4.021	0.000	0.000	0.038
Pdensi_DN22955_c4_g3	MC_2_2	MC_2_4	45.2065694109444	986.366372772837	515.786471091891	-4.44246304567579	0.617401292514862	-7.19542232828877	6.22677254482601e-13	3.7781600173395e-11	13.777	3.893	3.239	4.904	4.398	13.006	3.003	2.288	4.572	1.894	1.530	2.875	7.828	6.051	10.051	2.039	1.554	1.213	3.972	11.649	2.826	15.288	34.486	35.038	47.475	68.859	148.651
Pdensi_DN23816_c1_g2	MC_2_2	MC_2_4	230.80795206973	0	115.403976034865	10.0172895041554	1.39224579047031	7.19505820934931	6.24341237394034e-13	3.78415656482852e-11	14.305	12.359	7.704	48.623	49.244	13.909	60.554	32.738	37.343	32.487	16.353	13.929	7.436	13.940	3.639	11.547	6.385	6.703	5.181	0.460	8.032	0.000	0.000	0.000	0.000	0.000	0.000
Pdensi_DN12684_c0_g1d338442	MC_2_2	MC_2_4	0	512.974550805662	256.487275402831	-11.8703097136411	1.65007894663317	-7.19378290224318	6.30203740440578e-13	3.81556003023071e-11	0.000	0.000	0.000	0.000	0.000	0.000	0.000	0.000	0.070	0.000	0.000	0.000	0.000	0.000	0.000	0.000	0.011	0.013	0.437	82.708	21.584	3.243	30.468	10.771	0.000	0.011	0.000
Pdensi_DN43546_c0_g1d246214	MC_2_2	MC_2_4	14.1091753358662	2186.45221869723	1100.28069701655	-7.27820370809187	1.01187088564136	-7.1928185812745	6.34672508925804e-13	3.8384664351923e-11	0.138	0.446	0.343	0.087	0.083	0.748	1.217	2.083	2.104	1.534	2.609	2.032	0.230	0.397	0.771	0.434	0.451	0.596	1.080	1.121	0.591	9.289	36.403	131.666	4.193	6.256	4.301
Pdensi_DN25488_c0_g2	MC_2_2	MC_2_4	98.5324565638696	3677.06875655343	1887.80060655865	-5.22034420516699	0.725795626110553	-7.19258151656569	6.3577584760182e-13	3.84099143140154e-11	18.657	8.644	2.630	15.056	15.491	39.730	11.488	12.357	11.506	5.162	10.135	6.995	15.482	33.878	24.489	4.022	4.515	1.826	4.021	23.763	3.879	49.319	182.474	89.060	28.898	92.401	20.813
Pdensi_DN14195_c2_g3	MC_2_2	MC_2_4	194.515820107626	1.5751754958647	98.0454978017451	6.98210914020284	0.970934317239254	7.19112407114799	6.42600532270281e-13	3.87803881565354e-11	3.529	3.255	4.906	4.783	6.106	4.340	6.914	6.662	5.608	2.910	4.443	3.696	4.217	2.547	6.094	9.810	5.084	5.852	10.846	1.783	4.732	0.062	0.017	0.028	0.021	0.000	0.000
Pdensi_DN16912_c0_g1d215698	MC_2_2	MC_2_4	28.3252563461788	3319.88704877387	1674.10615256002	-6.87903693082709	0.956933558423692	-7.18862544872872	6.54468381118268e-13	3.94149668597337e-11	0.746	0.418	0.394	0.682	0.399	1.831	1.248	0.661	0.679	1.176	0.397	0.773	3.288	0.506	0.857	0.298	1.278	1.410	5.446	5.791	3.022	25.355	75.199	173.834	1.771	0.855	0.507
Pdensi_DN27011_c1_g1	MC_2_2	MC_2_4	9.51639968803229	501.61790525213	255.567152470081	-5.73446812236074	0.797722677841764	-7.18854845380016	6.54837485010309e-13	3.94149668597337e-11	0.027	0.043	0.040	0.218	0.288	0.143	0.596	0.735	0.827	1.077	0.979	0.587	0.252	0.061	0.015	0.206	0.400	0.371	0.168	0.839	0.115	33.376	7.881	6.953	0.104	0.000	0.032
Pdensi_DN9425_c0_g2	MC_2_2	MC_2_4	0	621.697886071557	310.848943035779	-12.1482052334484	1.68995765345906	-7.18846724270459	6.55227022112921e-13	3.94149668597337e-11	0.000	0.000	0.000	0.000	0.000	0.000	0.068	0.000	0.000	0.000	0.000	0.000	0.000	0.000	0.000	0.000	0.000	0.000	0.000	0.000	0.266	50.494	4.944	5.889	0.000	0.000	0.000
Pdensi_DN21376_c0_g3	MC_2_2	MC_2_4	191.48976991331	3593.09236671746	1892.29106831539	-4.22936209076096	0.588394412694808	-7.18797119671949	6.57611298943833e-13	3.95159476245176e-11	10.696	7.687	4.752	10.495	12.455	12.771	11.832	10.334	7.321	8.767	10.474	5.371	10.268	11.834	8.789	6.902	7.183	6.199	8.450	18.033	9.941	59.084	95.416	151.780	7.266	20.132	15.046
Pdensi_GG_47522_c0_g1	MC_2_2	MC_2_4	2.09920661655306	377.422700037116	189.760953326835	-7.41832668905047	1.03223561665932	-7.18666026372818	6.63953454974247e-13	3.98542864870072e-11	0.644	0.204	0.038	0.476	0.182	1.060	1.908	1.220	1.373	1.107	2.676	0.224	0.126	0.827	0.128	0.137	0.042	0.047	1.844	0.352	0.054	3.933	7.990	19.435	3.505	3.058	0.136
Pdensi_DN15537_c0_g1d54463	MC_2_2	MC_2_4	71.5604231668762	825.931944233419	448.746183700148	-3.52930141678284	0.491146159790972	-7.18584752507255	6.67915510496207e-13	4.00491865629867e-11	2.105	1.769	1.341	2.085	2.162	2.592	2.548	1.810	1.874	0.972	1.351	0.564	2.617	1.547	2.275	2.048	3.046	2.467	4.229	5.665	2.920	22.224	19.897	30.099	13.140	10.210	17.776
Pdensi_DN28937_c0_g2	MC_2_2	MC_2_4	0.321532733855905	351.226904630111	175.774218681984	-10.3603438177797	1.44220765286941	-7.1836699778751	6.78645683829626e-13	4.06490619007427e-11	0.000	0.000	0.000	0.189	0.015	0.296	0.178	0.091	0.073	0.044	0.127	0.015	0.042	0.087	0.595	0.000	0.000	0.032	0.086	0.000	0.000	4.877	12.280	12.929	0.098	0.028	0.000
Pdensi_DN10207_c0_g1d266698	MC_2_2	MC_2_4	3.03794152446271	1118.30865984577	560.673300685115	-8.47468099313783	1.1803089310064	-7.18005326445495	6.96842649808443e-13	4.16944185468718e-11	0.060	0.046	0.214	0.161	0.134	0.138	0.112	0.116	0.070	0.080	0.011	0.041	0.057	0.087	0.048	0.234	0.029	0.065	4.081	1.129	1.845	90.850	14.454	5.699	0.054	0.328	0.093
Pdensi_DN5011_c0_g1d45740	MC_2_2	MC_2_4	6.32934630201167	142.114694963246	74.2220206326291	-4.47796660917643	0.623801308639628	-7.17851429158089	7.04730252106095e-13	4.21213586328172e-11	0.268	0.256	0.251	0.074	0.018	0.048	0.097	0.092	0.035	0.069	0.037	0.035	0.115	0.085	0.033	0.256	0.247	0.168	0.136	0.190	0.786	6.297	3.611	3.119	0.116	0.083	0.000
Pdensi_DN34033_c0_g1d436800	MC_2_2	MC_2_4	0	390.896686683478	195.448343341739	-11.4784041668577	1.59911261121818	-7.17798364313665	7.07470218613723e-13	4.22400449075085e-11	0.000	0.000	0.216	0.000	0.000	0.000	0.478	0.000	0.000	0.255	0.000	0.000	0.000	0.000	0.240	0.000	0.000	0.000	0.000	0.250	0.000	3.937	23.419	6.943	0.000	0.000	0.000
Pdensi_DN40167_c0_g1d318679	MC_2_2	MC_2_4	54.5307528334112	1325.23404104404	689.882396938728	-4.60292392316259	0.641467612000145	-7.17561391573664	7.19834306693195e-13	4.29324819084619e-11	1.375	3.321	3.196	5.810	7.856	16.554	6.741	5.875	8.573	4.104	5.559	5.116	2.863	7.330	8.517	1.771	2.093	1.892	2.768	5.981	4.758	17.380	44.475	51.187	3.231	4.949	5.971
Pdensi_DN26418_c0_g1d430036	MC_2_2	MC_2_4	0.885905362001364	284.933743693446	142.909824527724	-8.08072524700737	1.12659620737956	-7.17268990795109	7.35382976929834e-13	4.38131789787005e-11	0.100	0.000	0.000	0.127	0.363	0.000	0.222	0.000	0.118	0.000	0.126	0.118	0.000	0.000	0.000	0.090	0.000	0.000	0.111	0.464	0.715	7.296	12.369	5.835	1.958	2.468	1.082
Pdensi_DN22148_c1_g1	MC_2_2	MC_2_4	201.664331379878	7045.60289510125	3623.63361324057	-5.12619878422057	0.714729905198289	-7.17221813014581	7.37922394489824e-13	4.391775322105e-11	13.836	18.294	9.764	25.144	21.574	30.081	26.608	18.047	20.300	18.356	17.928	14.636	16.208	24.960	16.442	8.086	6.951	6.394	13.711	12.759	18.546	77.743	177.251	335.198	19.031	28.669	23.866
Pdensi_GG_148046_c0_g1	MC_2_2	MC_2_4	705.019917716033	7536.92193108724	4120.97092440164	-3.41798200758685	0.47685936588488	-7.16769398299286	7.62715532230173e-13	4.5345138712334e-11	25.394	26.694	22.889	46.184	57.169	49.492	39.769	60.557	66.268	66.231	48.639	65.738	24.986	35.977	23.163	25.318	28.577	20.681	39.668	93.758	86.301	159.663	238.955	257.111	25.564	49.093	57.486
Pdensi_DN33115_c0_g1d312458	MC_2_2	MC_2_4	189.781106713484	0	94.8905533567419	9.734183611296	1.35836874377348	7.1660833304033	7.71738092437108e-13	4.58328951525428e-11	10.129	20.002	15.054	16.352	17.267	17.637	11.615	19.374	18.043	6.749	13.012	12.902	4.728	11.883	9.462	7.024	5.806	7.383	1.806	1.136	8.911	0.000	0.000	0.000	0.000	0.000	0.000
Pdensi_DN19411_c0_g1d286824	MC_2_2	MC_2_4	0.321532733855905	1569.68283594749	785.002184340672	-12.5208844509411	1.74744489625385	-7.16525280870557	7.76431367022101e-13	4.6062777837612e-11	0.000	0.000	0.023	0.117	0.112	1.728	0.305	0.024	0.000	0.000	0.000	0.000	0.104	0.214	1.838	0.000	0.000	0.029	0.000	0.081	0.000	2.766	41.932	83.566	0.000	0.079	0.000
Pdensi_DN19927_c0_g1d188381	MC_2_2	MC_2_4	356.964168995024	8.77087405073085	182.867521522877	5.36313805262772	0.748571406147648	7.16449761316411	7.80723286215511e-13	4.62683882764164e-11	14.215	7.695	2.107	9.345	12.937	2.732	8.926	12.141	4.522	8.533	8.490	3.570	6.453	6.841	3.085	12.507	18.912	5.963	6.708	3.664	3.586	0.201	0.322	0.265	1.775	1.923	0.794
Pdensi_DN5968_c0_g1d206580	MC_2_2	MC_2_4	59.6885334669321	774.215156999889	416.95184523341	-3.69440219964001	0.515706549112934	-7.16376824377108	7.84890533136837e-13	4.64661833169084e-11	2.696	1.123	1.302	1.180	0.604	1.593	3.205	2.455	2.674	3.776	7.987	3.189	2.013	0.809	0.651	2.278	2.630	1.357	4.370	1.532	1.763	21.155	30.285	17.750	0.937	0.452	0.121
Pdensi_DN21021_c0_g1d121912	MC_2_2	MC_2_4	157.162829017024	2367.7137649396	1262.43829697831	-3.9117378188989	0.546440461993079	-7.15858010336805	8.15169512246666e-13	4.82077649037616e-11	8.228	5.563	5.013	12.415	10.870	10.509	10.222	9.505	9.931	9.121	7.707	7.691	5.278	7.247	7.040	6.564	5.183	4.958	9.141	14.667	10.342	43.770	65.944	93.673	1.861	3.418	1.797
Pdensi_GG_18818_c0_g1	MC_2_2	MC_2_4	4.87320515317042	900.507393546133	452.690299349652	-7.54332853936087	1.05402935315945	-7.15665888881538	8.26670542616615e-13	4.88363471188828e-11	6.618	2.397	0.160	0.905	1.757	2.647	15.814	3.166	5.553	4.528	7.751	2.427	3.430	2.005	0.700	0.109	0.178	0.202	1.031	1.749	0.057	4.123	16.974	52.262	22.271	49.145	9.483
Pdensi_DN22556_c0_g2d544080	MC_2_2	MC_2_4	408.937383673217	0.936670784689012	204.937027228953	8.54820579128397	1.19482509982794	7.15435739717463	8.40657844402899e-13	4.96103286806533e-11	30.557	40.800	37.573	41.348	69.416	69.591	42.655	25.083	37.165	27.971	19.575	16.433	44.381	51.107	62.865	27.199	9.136	7.331	5.198	0.481	4.216	0.052	0.021	0.000	0.027	0.000	0.000
Pdensi_DN16039_c0_g2d397565	MC_2_2	MC_2_4	1.64049308022417	788.257500601018	394.948996840621	-8.97513164581214	1.25490939516427	-7.15201565977379	8.55128105773212e-13	5.04111520376031e-11	0.629	0.197	0.000	0.459	0.220	1.179	0.428	0.353	0.244	1.100	0.264	0.217	0.174	0.451	1.000	0.047	0.000	0.131	0.774	7.994	3.704	6.361	12.613	45.627	6.046	26.209	17.284
Pdensi_DN18458_c0_g1d283906	MC_2_2	MC_2_4	333.272758932087	4391.2890717195	2362.28091532579	-3.7192195974331	0.520081874332204	-7.15121941561347	8.60103800374177e-13	5.06511600800793e-11	35.834	13.720	10.876	14.135	9.148	20.917	18.279	5.741	9.769	11.428	5.464	7.545	43.345	11.742	24.787	14.395	9.099	12.084	30.896	20.599	20.623	83.669	136.405	159.380	105.684	170.899	131.171
Pdensi_DN22789_c1_g2	MC_2_2	MC_2_4	674.189835424848	0.353846576683214	337.271841000765	10.6016347769917	1.48301155985757	7.14872025543067	8.75906222560612e-13	5.15275757229879e-11	28.400	39.893	25.364	40.120	69.143	16.542	91.568	90.404	86.233	89.451	106.630	60.555	19.830	25.574	5.147	45.471	17.305	9.021	5.656	0.338	4.596	0.000	0.017	0.000	0.000	0.000	0.000
Pdensi_DN24973_c0_g2	MC_2_2	MC_2_4	2.59095430552267	671.583518703795	337.087236504659	-8.08330578350715	1.13108496524179	-7.14650625895217	8.90143327776042e-13	5.23101646681736e-11	0.040	0.103	0.016	0.110	0.057	1.214	0.430	0.141	0.246	0.089	0.065	0.080	0.057	0.060	0.202	0.014	0.070	0.192	0.145	0.190	0.126	4.126	16.708	34.596	0.701	2.963	0.682
Pdensi_GG_141908_c0_g1	MC_2_2	MC_2_4	2.05810338803363	3058.75013353865	1530.40411846334	-10.5462437030335	1.47617608568583	-7.14429925081312	9.04561472632136e-13	5.31017407896123e-11	0.477	0.111	0.000	0.000	0.062	0.337	0.198	0.430	0.332	0.393	0.207	0.153	0.057	0.148	0.349	0.023	0.200	0.000	0.235	0.391	0.148	4.658	112.238	136.513	2.046	10.859	5.645
Pdensi_DN2807_c0_g1d44540	MC_2_2	MC_2_4	11.4208357561018	163.73590513178	87.578370443941	-3.83340170643649	0.536585397093593	-7.14406640061404	9.06095959133233e-13	5.31361236599975e-11	0.000	0.225	0.139	0.439	0.252	0.302	0.384	0.363	0.082	0.408	0.176	0.328	0.077	0.321	0.234	0.500	0.303	0.430	0.623	0.404	0.000	6.115	5.119	3.651	0.000	0.156	0.334
Pdensi_DN17873_c0_g1	MC_2_2	MC_2_4	5.84497421372079	6774.9101434366	3390.37755882516	-10.2052894130999	1.42870810323691	-7.14301920033807	9.13028666271297e-13	5.34866709475499e-11	0.078	0.123	0.083	0.000	0.000	2.306	0.000	0.030	0.737	0.000	0.299	0.509	0.260	0.212	1.256	0.000	0.147	0.503	0.000	0.033	0.276	17.618	260.741	286.121	0.000	52.482	108.997
Pdensi_DN24403_c1_g1	MC_2_2	MC_2_4	5503.7731855929	92442.605021653	48973.1891036229	-4.07006679444654	0.569879906753643	-7.14197280201005	9.20008056726389e-13	5.38392175641637e-11	311.889	240.237	207.539	227.306	193.005	207.540	266.454	208.834	246.932	293.980	225.669	198.112	329.367	229.484	172.610	178.096	194.119	212.490	253.035	530.619	359.448	1475.570	2696.869	3725.700	650.118	1108.214	1191.830
Pdensi_DN35924_c0_g2	MC_2_2	MC_2_4	2.7481352429593	207.582450841214	105.165293042087	-6.26026215367137	0.876993139169429	-7.13832511802801	9.44749663916509e-13	5.52293947578081e-11	0.031	0.033	0.000	0.345	1.687	0.711	0.634	1.301	0.179	0.571	0.825	0.543	0.271	1.509	0.206	0.083	0.101	0.115	0.312	0.081	0.262	4.294	11.209	3.092	0.000	0.069	0.000
Pdensi_GG_4746_c1_g1	MC_2_2	MC_2_4	3.69273330956337	130.969084693055	67.330909001309	-5.16381283649476	0.723478285606822	-7.13748144101322	9.50564508677248e-13	5.55113813805637e-11	0.000	0.138	0.383	1.458	0.620	0.279	0.710	0.536	0.454	0.301	0.485	0.151	0.285	0.738	0.713	0.115	0.138	0.157	0.425	1.334	0.183	3.700	5.479	2.572	0.766	3.446	2.619
Pdensi_DN19614_c0_g3d485567	MC_2_2	MC_2_4	51.2816978670114	787.823327162405	419.552512514708	-3.94466783104739	0.55283183586459	-7.135384714012	9.65168252648432e-13	5.63055029388779e-11	0.886	7.508	2.192	7.359	3.385	3.298	8.858	1.779	3.376	3.136	3.001	1.756	1.136	2.629	2.649	1.307	2.164	1.976	3.448	1.572	3.196	15.613	30.995	22.371	2.959	3.406	20.734
Pdensi_DN8686_c0_g1d384695	MC_2_2	MC_2_4	111.2851644487	4625.30109976179	2368.29313210524	-5.37682897449455	0.753736056813172	-7.13357006858344	9.77984874093664e-13	5.69938240257456e-11	1.241	1.957	1.259	19.101	20.083	35.604	15.594	9.470	10.715	8.684	6.819	9.867	9.099	14.865	13.397	3.341	5.846	2.479	7.799	7.903	3.695	59.715	110.193	218.911	3.966	6.862	3.003
Pdensi_DN12309_c0_g1d269969	MC_2_2	MC_2_4	191.60043693213	0	95.8002184660651	9.74751231663029	1.36703269501619	7.13041637714077	1.00065754820084e-12	5.82544961844489e-11	2.065	2.912	9.982	3.508	2.265	4.009	2.742	2.949	4.596	1.842	3.894	3.368	1.680	2.676	3.532	6.008	6.165	8.229	1.425	0.354	1.903	0.000	0.000	0.016	0.025	0.018	0.010
Pdensi_DN25650_c0_g1d139252	MC_2_2	MC_2_4	4.26296909640325	3289.55398381093	1646.90847645367	-9.58787932585161	1.34507406756952	-7.1281422763405	1.01732592571302e-12	5.91633656735536e-11	0.166	0.270	0.083	0.000	0.101	0.091	0.092	0.087	0.098	0.000	0.105	0.000	0.000	0.096	0.093	0.150	0.181	0.103	0.279	0.580	0.119	1.138	178.467	98.877	0.000	0.000	0.100
Pdensi_DN35672_c0_g1	MC_2_2	MC_2_4	1.51483385344396	276.525712567211	139.020273210327	-7.43493594064237	1.04307586163834	-7.12789569203954	1.01914959619359e-12	5.92079398186992e-11	0.000	0.000	0.000	0.311	0.000	0.000	0.182	0.000	0.000	0.000	0.000	0.000	0.000	0.000	0.000	0.074	0.089	0.000	0.000	0.372	0.704	5.973	4.221	13.385	0.000	0.000	0.000
Pdensi_DN6216_c0_g1d262588	MC_2_2	MC_2_4	0	692.391315553328	346.195657776664	-12.3024104595851	1.72606745994499	-7.12742157828361	1.02266503172946e-12	5.92987407691617e-11	0.000	0.000	0.000	0.000	0.047	0.420	0.000	0.122	0.137	0.046	0.000	0.092	0.000	0.000	0.000	0.000	0.000	0.000	1.676	0.000	0.669	2.348	19.866	34.827	0.000	0.000	0.000
Pdensi_DN19919_c1_g1d487645	MC_2_2	MC_2_4	1160.21999437358	144.585863732253	652.402929052915	3.00248261795768	0.421259210401831	7.1273993394558	1.02283021896668e-12	5.92987407691617e-11	27.359	84.753	54.946	72.462	81.313	67.860	76.682	84.494	91.728	76.944	86.061	72.816	42.736	77.672	68.768	51.809	40.256	31.055	17.424	15.134	20.310	5.728	3.914	3.498	12.381	11.751	12.609
Pdensi_DN19102_c0_g1d357107	MC_2_2	MC_2_4	35.681673031188	1203.39765521711	619.539664124148	-5.07961522103445	0.712712828896501	-7.12715558789543	1.02464249239861e-12	5.93423765711391e-11	0.707	0.796	0.502	1.756	1.017	1.145	1.721	2.332	2.452	3.751	2.138	2.007	1.168	1.120	0.583	1.092	0.740	2.019	1.847	5.090	1.779	17.279	34.372	50.636	0.780	0.465	0.686
Pdensi_DN24938_c0_g1d556944	MC_2_2	MC_2_4	71.125284500642	936.546570556522	503.835927528582	-3.71703192284012	0.521925630428425	-7.12176545112179	1.06553275312899e-12	6.1646793704789e-11	1.504	1.904	2.202	5.892	5.072	11.808	8.304	4.884	5.972	4.604	3.629	4.267	3.383	5.482	6.546	2.763	2.169	2.650	4.516	4.120	4.008	18.817	26.408	35.615	2.453	3.115	3.923
Pdensi_DN19311_c0_g1d534053	MC_2_2	MC_2_4	44.2782531201354	558.71044636563	301.494349742883	-3.65240046998171	0.512866890139981	-7.12153687477238	1.06730170505108e-12	6.16854124764507e-11	1.618	1.355	1.201	3.071	5.472	5.253	2.883	5.294	3.674	5.377	3.147	7.054	2.169	3.299	3.252	1.894	1.803	0.976	1.848	3.004	2.384	22.652	17.627	10.944	0.943	1.636	1.652
Pdensi_DN18077_c2_g1	MC_2_2	MC_2_4	33.8187678074833	327.131429071803	180.475098439643	-3.26918302084659	0.459272481497606	-7.11817744922658	1.09363515830316e-12	6.31422096965055e-11	1.542	0.639	0.473	1.644	1.358	0.835	1.503	1.112	0.626	0.347	1.573	0.631	1.649	1.434	1.263	1.335	1.232	1.030	7.064	2.551	1.867	13.370	7.421	8.873	243.633	110.156	120.420
Pdensi_DN3251_c0_g1d44771	MC_2_2	MC_2_4	3205.32873513746	13332.0263360982	8268.67753561782	-2.05632421158492	0.288960834482766	-7.11627309377653	1.10884485383933e-12	6.38846806670659e-11	129.661	150.496	144.907	177.846	216.692	214.059	195.286	216.329	209.698	214.989	231.807	196.170	128.813	174.051	167.262	110.298	118.895	110.789	136.056	205.588	180.922	441.175	382.963	369.373	100.440	138.449	127.075
Pdensi_DN24801_c1_g2	MC_2_2	MC_2_4	68.5201105047072	28535.5805867315	14302.0503486181	-8.70255617183372	1.22292413436394	-7.11618646430594	1.10954165961158e-12	6.38846806670659e-11	11.023	123.738	1.001	10.304	2.968	1.460	14.355	6.878	0.132	28.177	6.618	0.131	2.109	1.800	0.373	0.799	5.306	0.956	5.809	5.685	0.319	99.898	361.963	1834.121	522.132	420.509	447.937
Pdensi_DN11249_c0_g1d49775	MC_2_2	MC_2_4	0	311.54722917172	155.77361458586	-11.1520267733144	1.56714553961089	-7.11613981690774	1.10991704680121e-12	6.38846806670659e-11	0.000	0.025	0.000	0.029	0.000	0.000	0.000	0.024	0.000	0.027	0.000	0.000	0.000	0.000	0.000	0.000	0.000	0.000	0.027	0.081	0.000	21.491	4.158	4.373	0.290	0.105	0.196
Pdensi_DN14514_c0_g1d53036	MC_2_2	MC_2_4	0	1256.52335786954	628.26167893477	-13.1626581227146	1.85091954523737	-7.11141559695753	1.14858695448019e-12	6.60425706352241e-11	0.194	0.000	0.097	0.000	0.000	0.000	0.000	0.000	0.000	0.000	0.123	0.000	0.000	0.000	0.000	0.000	0.000	0.000	0.000	0.000	0.000	1.478	63.440	41.126	1.026	0.984	0.351
Pdensi_DN20247_c0_g1	MC_2_2	MC_2_4	63.2221276487758	2867.38855948862	1465.3053435687	-5.50649653937874	0.774540358480964	-7.10937329357264	1.1657106305864e-12	6.6958418620883e-11	2.252	0.645	0.551	2.271	3.046	6.044	4.164	1.906	3.614	2.335	2.222	3.845	4.570	2.249	8.961	1.302	1.801	3.661	6.576	5.201	2.300	37.944	63.397	139.347	5.510	4.645	2.776
Pdensi_GG_73590_c0_g1	MC_2_2	MC_2_4	690.862838254883	2.4769260367825	346.669882145833	8.04480427743159	1.13203023988039	7.10652771809488	1.18998768396922e-12	6.82828588657912e-11	0.000	0.138	0.000	0.000	0.000	0.000	0.000	0.000	0.000	0.000	0.000	0.000	0.000	0.000	0.000	25.255	26.132	21.815	5.821	16.248	3.200	0.000	0.223	0.000	2.440	0.000	0.000
Pdensi_DN11339_c0_g1d210548	MC_2_2	MC_2_4	7.12262658987354	223.549738791777	115.336182690825	-4.9870386156527	0.701802648456297	-7.10604131606275	1.19418678583928e-12	6.84536711915485e-11	0.082	0.000	0.093	1.088	0.511	0.638	1.214	0.712	1.095	1.577	0.711	1.112	0.561	0.225	0.103	0.166	0.303	0.287	0.286	0.584	0.600	6.828	3.799	8.931	0.071	0.000	0.164
Pdensi_DN23174_c0_g1d128528	MC_2_2	MC_2_4	1503.36654979127	8912.56912064579	5207.96783521853	-2.56760506130193	0.361343730764651	-7.10571359815359	1.19702416471055e-12	6.85461567693761e-11	101.350	87.570	69.279	101.230	106.405	109.223	91.081	88.426	84.012	99.698	88.865	79.354	96.701	102.885	85.396	57.698	52.347	49.623	50.961	86.417	83.088	280.218	329.981	192.947	72.656	113.957	98.954
Pdensi_DN14420_c0_g1d8329	MC_2_2	MC_2_4	4.08819868288335	556.934020498478	280.511109590681	-7.05958346220645	0.993837080677297	-7.10336090236778	1.21758891002278e-12	6.96525529284125e-11	1.012	0.157	0.289	0.183	0.000	0.158	0.161	0.152	0.171	0.341	0.000	0.170	0.483	0.167	0.000	0.259	0.000	0.177	1.120	0.503	0.000	10.128	23.170	15.409	0.000	0.162	0.523
Pdensi_GG_66613_c0_g1	MC_2_2	MC_2_4	447.804996917066	0	223.902498458533	10.9722862927388	1.54475602925417	7.10292504767653	1.22143656445715e-12	6.98013605672024e-11	0.000	0.000	0.000	0.000	0.000	0.000	0.000	0.000	0.000	0.000	0.000	0.000	0.000	0.000	0.000	4.485	16.620	26.567	0.000	16.671	0.000	0.000	0.000	0.000	0.000	0.500	0.000
Pdensi_GG_103632_c0_g1	MC_2_2	MC_2_4	0	4493.5512865859	2246.77564329295	-15.0010754458939	2.11236761033533	-7.1015458542808	1.23369063674936e-12	7.04297761676976e-11	0.120	0.000	0.000	0.075	0.036	1.284	2.220	0.031	0.419	0.244	0.792	0.743	0.100	0.034	0.235	0.000	0.000	0.000	0.170	0.035	0.000	1.796	27.638	325.215	0.879	2.346	0.717
Pdensi_DN25226_c2_g2	MC_2_2	MC_2_4	11.4018774620718	1064.30693667427	537.85440706817	-6.54788418997356	0.922847977989757	-7.09530100963849	1.29070245985378e-12	7.36094710403777e-11	0.091	0.197	0.045	1.493	4.393	5.569	2.857	3.374	2.246	1.176	1.326	1.566	0.964	3.308	1.281	0.206	0.751	0.228	1.031	0.743	0.588	10.537	27.616	50.791	1.404	3.534	1.261
Pdensi_DN24299_c0_g1d428145	MC_2_2	MC_2_4	13.7417180557302	18302.3627368873	9158.05222747151	-10.3838875245001	1.46368874707886	-7.09432763299135	1.29981865402414e-12	7.40539612410663e-11	13.959	2.329	1.315	1.664	0.940	13.624	13.588	3.252	17.603	4.663	13.942	6.237	4.040	3.869	17.324	0.054	0.984	0.372	1.213	2.163	0.481	11.041	225.285	1222.654	7.242	16.288	18.930
Pdensi_DN20326_c0_g1d290432	MC_2_2	MC_2_4	183.590942389433	0	91.7954711947166	9.68666568903913	1.36612554082753	7.09061166016368	1.33520534522336e-12	7.5992723733627e-11	3.570	4.864	5.856	9.513	8.516	5.758	11.863	24.021	21.652	12.287	14.292	12.572	1.482	3.291	1.756	7.498	5.473	6.582	21.034	0.199	34.623	0.000	0.000	0.000	0.000	0.000	0.000
Pdensi_DN9713_c0_g1d266058	MC_2_2	MC_2_4	385.004434280452	1.51949499269481	193.261964636574	7.77698228859837	1.09726685334249	7.08759429386586	1.36463321871542e-12	7.75887500314098e-11	37.805	53.267	45.919	59.624	78.103	60.270	67.461	59.977	76.580	38.975	49.392	39.465	54.947	58.217	58.651	24.753	9.721	6.536	2.458	0.879	1.718	0.111	0.018	0.000	0.000	0.000	0.000
Pdensi_DN10160_c0_g1d209635	MC_2_2	MC_2_4	1875.09084238072	0	937.545421190359	13.038650498174	1.83988847859769	7.08665261500615	1.37394686975045e-12	7.80390674376311e-11	0.286	0.154	13.479	8.323	0.086	0.051	0.338	0.321	0.139	0.640	0.150	0.226	0.053	0.410	0.776	2.523	67.112	130.342	1.519	0.277	0.306	0.000	0.000	0.000	0.000	0.027	0.000
Pdensi_GG_31083_c0_g1	MC_2_2	MC_2_4	13.8052320780936	563.961156057831	288.883194067962	-5.36275659916623	0.756759171527905	-7.0864771791781	1.37568889234878e-12	7.80588457214805e-11	0.100	0.134	0.025	0.249	0.060	0.187	1.384	2.557	5.869	5.173	6.907	6.662	0.249	0.371	0.084	0.270	0.632	0.562	4.334	7.228	0.996	7.687	15.864	24.227	0.386	0.810	0.358
Pdensi_DN17743_c0_g1d282049	MC_2_2	MC_2_4	22.8299451948148	416.243415998995	219.536680596905	-4.17866591977693	0.589690786358132	-7.08619842203052	1.37846132152687e-12	7.81369917518125e-11	3.070	6.233	2.474	5.867	6.427	10.345	5.893	12.630	7.194	6.233	7.159	5.729	4.795	8.210	6.063	1.110	0.492	0.838	1.498	1.441	0.484	10.853	9.672	15.748	0.182	1.017	1.369
Pdensi_DN27433_c0_g1d368357	MC_2_2	MC_2_4	72.2667797828021	162331.926747429	81202.0967636061	-11.1340035410808	1.57126767694824	-7.08600049783087	1.38043313943644e-12	7.81696436208273e-11	48.330	9.172	1.681	30.421	15.766	180.712	96.184	13.193	25.108	9.146	8.431	10.203	15.172	33.356	117.732	1.580	2.145	3.996	4.798	0.653	0.905	13.743	769.547	11990.112	0.962	3.153	0.338
Pdensi_DN24044_c0_g3	MC_2_2	MC_2_4	958.897466591055	19705.7409695726	10332.3192180818	-4.36121431448752	0.61576900286654	-7.0825492907001	1.4152639671311e-12	8.00610537527377e-11	11.116	18.727	18.688	35.567	54.083	61.175	41.533	32.570	33.532	25.771	24.828	22.904	26.444	46.132	39.890	27.216	34.680	39.940	53.096	102.243	57.643	263.672	794.394	639.495	29.583	63.460	51.428
Pdensi_DN101278_c0_g1	MC_2_2	MC_2_4	1.59462965160246	599.611226476861	300.602928064232	-8.3999126499896	1.18609818655701	-7.08197073833557	1.42118671657152e-12	8.03149756557736e-11	0.000	0.990	0.366	1.157	1.111	3.781	0.608	0.959	0.000	0.216	0.231	0.861	0.610	1.688	1.830	0.164	0.000	0.000	0.808	0.423	0.262	23.923	10.038	19.844	0.000	0.205	0.442
Pdensi_DN37799_c1_g3	MC_2_2	MC_2_4	0	323.160104389873	161.580052194936	-11.203649109269	1.58257568265949	-7.0793765075686	1.44804472677925e-12	8.17502992727269e-11	0.276	0.000	0.000	0.350	0.111	0.201	0.827	0.096	0.898	1.060	0.117	0.545	0.103	0.000	0.000	0.000	0.000	0.000	0.615	0.000	0.395	17.857	2.361	9.646	0.556	0.000	0.000
Pdensi_DN25469_c2_g1	MC_2_2	MC_2_4	1401.22694126793	9130.51927912402	5265.87311019597	-2.70361506623201	0.381991068611128	-7.07769183206828	1.46575217824032e-12	8.2666651551028e-11	95.076	80.180	54.413	119.120	110.125	108.630	94.919	78.935	85.503	96.497	92.074	75.721	85.496	104.480	73.967	63.473	47.552	37.745	64.292	79.984	70.554	306.217	261.685	250.380	41.224	89.702	79.289
Pdensi_DN23785_c0_g3	MC_2_2	MC_2_4	139.389028895848	9528.49803571932	4833.94353230758	-6.09531082927768	0.861322209740033	-7.07669065112971	1.47637595011772e-12	8.31820510164916e-11	0.426	1.658	0.426	12.084	36.697	41.353	9.736	20.045	9.848	6.410	10.240	6.139	8.455	23.217	20.235	2.222	10.663	1.471	5.230	11.193	1.343	343.936	217.464	291.825	1.292	0.096	0.000
Pdensi_DN6719_c0_g1d46739	MC_2_2	MC_2_4	1.98658140744992	462.426538864735	232.206560136092	-7.93132526304516	1.12142053054752	-7.07257005467233	1.52090158436257e-12	8.56045953071772e-11	0.000	0.000	0.000	0.000	0.000	0.000	0.000	0.071	0.000	0.000	0.000	0.000	0.000	0.000	0.000	0.000	0.148	0.084	0.000	4.566	0.000	6.158	12.544	20.378	0.000	0.000	0.000
Pdensi_DN19601_c0_g1d408709	MC_2_2	MC_2_4	0	787.286047407001	393.6430237035	-12.4875903033678	1.76569695448079	-7.0723292984553	1.52354345505777e-12	8.56200426045568e-11	8.143	0.726	0.191	0.000	0.000	0.000	0.000	0.039	0.044	0.000	0.143	0.045	4.531	0.095	0.042	0.000	0.000	0.000	0.171	0.000	0.078	4.545	7.882	51.129	1.067	2.861	0.461
Pdensi_GG_75931_c0_g1	MC_2_2	MC_2_4	227.569627613494	0	113.784813806747	9.99559313488701	1.41335075297437	7.07226646595085	1.52423367039396e-12	8.56200426045568e-11	0.368	1.397	3.323	6.998	12.315	3.008	6.949	14.309	16.425	5.004	13.500	10.200	0.205	2.126	1.434	4.947	10.099	8.989	1.832	4.695	9.521	0.000	0.000	0.000	0.000	0.000	0.000
Pdensi_DN19811_c0_g1d15904	MC_2_2	MC_2_4	32.582585158037	22148.994677614	11090.788631386	-9.4074321459752	1.3309802393819	-7.0680479451325	1.57128265011763e-12	8.81744624621122e-11	0.049	0.383	0.110	13.358	36.134	110.782	22.827	12.989	3.373	1.290	4.674	0.596	20.984	42.353	53.677	1.193	1.961	0.263	0.394	0.200	0.053	11.892	773.046	1040.063	0.000	0.028	0.000
Pdensi_DN4582_c0_g1d45413	MC_2_2	MC_2_4	828.599669972893	49.2608814055416	438.930275689217	4.07824223299864	0.577146200717686	7.06622035790465	1.592105286015e-12	8.92535179559398e-11	18.446	20.648	17.908	17.886	24.528	12.227	23.928	21.289	13.543	23.367	13.373	13.858	27.416	17.698	20.428	38.537	21.667	28.258	85.498	13.187	129.237	2.127	0.731	1.607	1.775	3.364	4.104
Pdensi_DN19999_c1_g3	MC_2_2	MC_2_4	194.937252669703	989.115937186652	592.026594928178	-2.34265836830621	0.33179097684111	-7.06064520081292	1.65731264060625e-12	9.28161371245123e-11	7.494	9.394	7.012	10.565	11.085	19.184	10.562	9.878	11.066	10.205	10.807	9.350	8.219	13.261	12.337	6.790	7.503	6.348	11.982	13.198	13.904	34.530	27.402	26.912	47.305	41.940	34.788
Pdensi_DN24448_c0_g7	MC_2_2	MC_2_4	5.91042829391399	217.436425334549	111.673426814232	-5.16484111631517	0.732133048629697	-7.05451164372649	1.73207948540081e-12	9.68654704710354e-11	0.596	0.927	0.652	0.653	0.538	0.948	0.858	0.894	0.467	1.020	0.276	0.576	1.387	0.710	0.965	0.320	0.175	0.138	0.639	0.578	0.590	4.342	9.493	5.346	0.531	1.377	0.509
Pdensi_DN39221_c0_g2	MC_2_2	MC_2_4	79.2129369079287	1426.52176138197	752.867349144947	-4.16769214155214	0.590790633934189	-7.05443164154224	1.73307623405431e-12	9.68654704710354e-11	2.741	2.780	2.099	3.800	3.459	7.514	3.322	4.313	3.920	2.886	4.055	3.884	2.220	4.716	3.519	3.346	3.008	2.026	1.714	3.998	2.581	24.610	42.518	55.324	3.693	8.800	7.854
Pdensi_DN14923_c0_g4	MC_2_2	MC_2_4	10.0490458638253	748.151358236803	379.100202050314	-6.21032189612188	0.880527958772367	-7.05295253177459	1.75160618845304e-12	9.78035423510709e-11	0.148	0.393	0.147	0.308	1.663	1.477	0.662	0.970	1.028	0.331	0.744	1.189	1.190	2.459	3.032	0.463	0.333	0.278	1.260	0.463	0.969	53.581	14.235	5.217	0.000	0.028	0.059
Pdensi_GG_35534_c0_g1	MC_2_2	MC_2_4	81.4516194708167	23306.3819933452	11693.916806408	-8.163157040489	1.15754415340777	-7.05213448355895	1.76193784008959e-12	9.82824370481844e-11	2.024	6.091	2.817	2.176	0.892	1.827	11.806	7.771	18.946	20.220	41.224	55.536	1.685	3.048	2.265	0.448	1.715	6.632	15.524	85.731	12.263	92.615	995.167	873.644	4.971	1.349	0.976
Pdensi_DN22311_c1_g2d423946	MC_2_2	MC_2_4	0	141.765831895237	70.8829159476186	-10.0129542691707	1.42026214596083	-7.05007473278587	1.78821723764281e-12	9.96490728128836e-11	0.000	0.000	0.000	0.000	0.000	0.000	0.000	0.000	0.061	0.000	0.000	0.000	0.000	0.000	0.000	0.000	0.000	0.000	0.000	0.000	0.000	3.608	4.205	4.625	1.433	0.932	1.746
Pdensi_DN17932_c1_g4	MC_2_2	MC_2_4	147.348269772038	5436.62420615232	2791.98623796218	-5.20690798188616	0.738783398459089	-7.04794936208153	1.81573687240065e-12	1.01082035588395e-10	0.535	5.956	3.850	5.487	6.145	5.078	5.439	6.612	8.302	7.019	11.149	8.783	2.118	6.327	3.177	1.498	9.063	4.813	35.009	11.038	82.426	162.035	185.971	137.942	0.230	0.562	0.213
Pdensi_DN9484_c0_g1	MC_2_2	MC_2_4	767.11188851313	11295.4070598732	6031.25947419315	-3.87993863021381	0.551134076366543	-7.03991786498314	1.92353184278427e-12	1.06976640837428e-10	31.731	32.335	23.667	42.167	57.253	72.180	50.772	40.432	49.720	39.515	39.113	35.541	37.777	51.056	45.628	29.564	27.940	23.853	27.828	75.759	50.996	187.825	354.390	427.615	22.956	65.642	47.827
Pdensi_DN16594_c0_g2	MC_2_2	MC_2_4	446.949786173487	3.33040208939252	225.14009413144	6.91924621134863	0.983080960634417	7.0383279591575	1.94560327199906e-12	1.08096791314519e-10	23.784	29.469	16.404	25.962	24.299	19.945	20.146	16.397	19.650	11.771	16.222	12.726	15.636	24.680	15.650	24.925	13.911	8.618	7.820	3.912	5.968	0.281	0.062	0.000	0.193	0.171	0.929
Pdensi_DN5005_c0_g1	MC_2_2	MC_2_4	13.5280503308751	2167.91309324514	1090.72057178801	-7.32111166431908	1.04039095122423	-7.03688517831141	1.96584716683681e-12	1.09113285165044e-10	0.266	0.618	0.330	4.458	11.449	17.043	5.927	3.830	3.045	1.007	1.673	0.707	3.286	7.385	7.981	0.441	0.757	0.222	0.781	1.798	0.348	12.662	32.246	131.304	9.310	10.987	15.714
Pdensi_DN15269_c0_g1d344108	MC_2_2	MC_2_4	397.868680697131	3773.41511251343	2085.64189660528	-3.24600569070156	0.461534809364167	-7.03306798283191	2.02040860889135e-12	1.12030657160744e-10	10.193	10.374	8.095	10.408	12.941	10.627	11.323	16.172	20.221	20.180	17.844	17.240	14.239	13.140	11.960	10.444	15.814	15.879	54.124	65.834	47.689	132.055	77.423	126.374	8.000	17.343	14.768
Pdensi_DN21906_c0_g1	MC_2_2	MC_2_4	1339.21395399207	77.295962292125	708.254958142095	4.10378914683348	0.58352672070632	7.03273560783322	2.02522914294584e-12	1.12186877271552e-10	21.238	41.890	33.644	49.250	36.193	33.671	43.425	42.231	56.148	43.734	51.804	52.144	24.742	37.143	26.979	32.745	47.019	62.686	36.799	6.542	10.295	2.993	3.147	1.018	1.510	1.082	0.483
Pdensi_DN21250_c0_g2	MC_2_2	MC_2_4	303.831076275609	42.5493482515264	173.190212263568	2.83268331835116	0.402891294562588	7.03088737974978	2.05224104549358e-12	1.13570857225121e-10	39.135	38.959	21.976	15.719	7.591	15.307	4.604	2.434	2.630	4.197	2.562	2.186	18.596	17.810	16.706	11.634	10.465	10.166	20.517	2.813	21.842	1.479	1.326	1.062	1.218	0.899	1.250
Pdensi_DN36731_c0_g1	MC_2_2	MC_2_4	0	1726.48098674259	863.240493371296	-13.6209015677634	1.93752956624372	-7.03003546633364	2.0648104661948e-12	1.14153647925739e-10	0.000	0.000	0.000	0.000	0.000	0.525	0.138	0.404	0.276	0.000	0.159	0.050	0.135	0.145	0.331	0.000	0.000	0.000	0.272	0.049	0.000	2.210	18.933	116.466	0.000	0.094	0.000
Pdensi_DN12684_c0_g1d51036	MC_2_2	MC_2_4	242.754632897097	2206.62191153979	1224.68827221844	-3.18311540532353	0.45282651502774	-7.02943688076333	2.07368733925117e-12	1.14531346890949e-10	7.870	9.198	8.701	14.905	26.270	26.433	12.325	15.914	18.411	13.962	16.207	16.332	16.202	23.777	27.514	9.584	8.644	7.544	6.655	13.634	10.764	49.158	68.271	74.964	121.978	166.642	219.111
Pdensi_DN19917_c0_g6	MC_2_2	MC_2_4	2.3150802585924	556.263477548811	279.289278903702	-7.84975476230283	1.11677759233538	-7.02893290139138	2.08119024379973e-12	1.1483249104804e-10	0.000	0.000	0.152	1.092	0.675	0.827	1.402	0.478	0.299	0.836	0.773	0.603	0.340	1.350	0.172	0.138	0.112	0.000	1.626	4.153	0.584	35.362	15.090	3.355	0.000	0.000	0.061
Pdensi_DN23937_c0_g1d550931	MC_2_2	MC_2_4	3.21988279696526	939.743277308468	471.481580052717	-8.24085717294058	1.17258373122794	-7.02794773070123	2.09593377935221e-12	1.15532160805946e-10	0.000	0.000	0.084	0.084	0.000	0.000	0.935	0.672	1.652	1.670	0.351	0.796	0.195	0.000	0.093	0.000	0.170	0.164	3.997	4.734	1.497	22.762	54.679	7.981	0.000	0.000	0.000
Pdensi_GG_22044_c0_g1	MC_2_2	MC_2_4	0	2788.55609205433	1394.27804602717	-27.4559614120579	3.90680014883702	-7.02773634843621	2.09911053641468e-12	1.15593497031827e-10	0.000	0.000	0.000	0.000	0.656	0.885	0.300	0.142	0.000	0.000	0.000	0.000	0.227	0.391	0.381	0.000	0.000	0.000	0.000	0.000	0.000	0.000	43.341	179.615	0.000	0.000	0.000
Pdensi_GG_79542_c0_g1	MC_2_2	MC_2_4	0.531543217200818	1675.77417374692	838.152858482058	-11.4065168576324	1.62319718906862	-7.02719111051286	2.10732645945153e-12	1.15931936183815e-10	0.000	0.000	0.000	0.000	0.000	0.000	0.000	0.000	0.042	0.000	0.091	0.000	0.000	0.083	0.041	0.066	0.000	0.000	2.383	0.000	22.348	2.346	80.186	58.482	0.000	0.000	0.000
Pdensi_DN20473_c0_g1d536949	MC_2_2	MC_2_4	3364.939784058	53.4052377188967	1709.17251088845	5.96551133616281	0.849063145655651	7.02599255036115	2.12549801056888e-12	1.16816870052894e-10	132.191	204.048	83.504	125.741	111.378	115.624	111.053	73.545	55.327	77.721	75.980	35.731	162.565	194.910	130.095	202.303	106.786	48.003	93.244	27.517	77.353	2.685	2.027	0.373	0.250	0.155	0.000
Pdensi_DN7120_c0_g1d169331	MC_2_2	MC_2_4	1874.23107387527	30.6562894833269	952.4436816793	5.93320729029589	0.844522882181344	7.02551395051704	2.13279699651925e-12	1.17103100973592e-10	90.352	56.744	92.174	77.276	59.973	78.424	130.617	144.349	178.961	115.091	153.818	86.163	52.594	51.218	49.952	139.823	42.517	17.550	24.323	2.587	8.993	1.234	0.745	0.816	4.736	2.276	1.097
Pdensi_GG_71586_c0_g1	MC_2_2	MC_2_4	0	314.489894446835	157.244947223418	-11.1650118230039	1.58924082222911	-7.02537442207377	2.13492952848708e-12	1.17105380326533e-10	0.000	0.000	0.000	0.173	2.486	1.939	3.187	3.006	3.560	2.414	2.590	3.059	1.825	3.153	1.980	0.000	0.000	0.000	0.151	0.317	0.000	4.577	19.224	4.120	0.000	0.000	0.000
Pdensi_DN25818_c0_g1d193561	MC_2_2	MC_2_4	0	388.666285750231	194.333142875116	-11.4689653752706	1.6330667049112	-7.02296197747428	2.17213339245121e-12	1.19029509306103e-10	0.000	0.286	0.793	1.332	2.245	5.419	2.329	0.000	1.571	0.623	0.000	0.310	0.876	1.824	1.169	0.000	0.000	0.000	0.292	0.610	0.379	2.401	13.147	16.951	0.000	0.592	1.596
Pdensi_DN24214_c0_g1d22264	MC_2_2	MC_2_4	32.4824227267279	239.912187417083	136.197305071905	-2.88429518030382	0.410780239192918	-7.0215042134713	2.19492195971536e-12	1.20160713032159e-10	0.800	1.469	1.437	1.923	2.030	2.875	2.393	1.671	2.450	1.973	1.416	1.606	0.267	1.200	1.523	1.223	1.045	1.185	0.983	1.209	2.291	8.022	7.756	5.813	0.121	0.808	1.732
Pdensi_DN26196_c2_g2	MC_2_2	MC_2_4	312.451042982056	24935.2949674484	12623.8730052152	-6.31917570536508	0.900149911881286	-7.02013700379995	2.21650794860835e-12	1.21223936673693e-10	2.397	1.543	1.868	11.602	20.174	19.132	36.653	25.250	50.337	26.910	54.055	19.936	10.535	9.782	7.917	3.101	11.349	18.812	33.891	40.097	16.978	366.638	410.053	1308.274	0.883	0.577	0.170
Pdensi_DN20575_c0_g4	MC_2_2	MC_2_4	6.61804962492294	461.513724298358	234.06588696164	-6.12603162408708	0.873320549725447	-7.01464270594912	2.30537318782063e-12	1.25961092693372e-10	0.151	0.217	0.074	0.331	0.715	0.710	0.818	0.636	1.002	0.490	0.565	0.515	0.145	0.429	0.793	0.203	0.248	0.243	1.129	0.309	2.135	5.169	8.290	24.835	0.573	1.209	14.391
Pdensi_DN265_c0_g1d324266	MC_2_2	MC_2_4	0	350.314630968697	175.157315484348	-11.3188552117214	1.61372054708314	-7.0141358937151	2.31374430176401e-12	1.26295259138393e-10	0.000	0.912	0.000	0.000	0.683	0.000	0.000	0.000	0.335	0.663	0.000	0.000	0.311	1.294	0.622	0.000	0.000	0.000	0.000	0.000	0.404	2.555	10.920	15.795	0.000	0.315	0.680
Pdensi_GG_88798_c0_g1	MC_2_2	MC_2_4	4.21600270918939	2786.67356806072	1395.44478538496	-9.37008601861065	1.33595831427421	-7.01375628153577	2.32003394949477e-12	1.26515269043335e-10	0.000	0.000	0.000	0.322	2.128	4.737	0.327	0.912	0.425	0.050	0.135	0.000	0.166	0.785	1.274	0.097	0.282	0.054	0.049	0.000	0.061	3.146	35.308	184.152	0.000	0.000	0.026
Pdensi_DN24614_c0_g3	MC_2_2	MC_2_4	11.2235934310794	35024.1659978697	17517.6947956504	-11.6127371278814	1.65575243820752	-7.01357090583728	2.32311145885016e-12	1.26559858114246e-10	0.000	0.000	0.000	1.648	3.174	14.400	6.342	2.738	2.798	2.158	0.657	0.000	0.289	3.009	2.604	0.000	0.839	0.318	1.732	2.415	0.000	21.391	826.259	1991.549	0.000	9.085	0.632
Pdensi_DN6534_c0_g1	MC_2_2	MC_2_4	623.187404392073	9.07529574288722	316.13135006748	6.02286056929754	0.85899591022658	7.01151250849248	2.35755409992852e-12	1.28311428389113e-10	8.850	20.499	17.818	18.272	19.294	13.797	18.558	20.488	22.381	18.665	23.161	16.677	8.606	14.459	8.535	26.122	21.042	19.044	19.264	6.220	18.359	0.562	0.307	0.000	0.282	0.187	0.100
Pdensi_DN25601_c1_g2d75239	MC_2_2	MC_2_4	0	337.805031272395	168.902515636197	-11.2671008467845	1.60734049093436	-7.00977851944413	2.38695675846417e-12	1.29785559515561e-10	0.000	0.000	0.000	0.000	0.145	0.324	0.035	0.063	0.000	0.000	0.126	0.000	0.066	0.144	0.120	0.000	0.000	0.000	0.000	0.037	0.153	2.456	15.990	10.412	0.000	0.000	0.000
Pdensi_GG_125956_c0_g1	MC_2_2	MC_2_4	21.8900462106545	2984.83215003561	1503.36109812313	-7.09635804919456	1.01284561274446	-7.00635709914946	2.44603140125639e-12	1.32868615514998e-10	0.121	0.461	0.000	2.292	3.913	4.968	3.452	2.233	2.645	1.744	1.420	0.850	1.957	2.017	2.496	0.303	1.118	0.864	3.758	2.914	2.380	23.869	35.560	183.716	2.529	3.224	5.203
Pdensi_DN5832_c0_g1d516532	MC_2_2	MC_2_4	0	1765.21436984958	882.60718492479	-13.6529919809421	1.94878833357386	-7.0058875793371	2.45424926513388e-12	1.33185829306742e-10	0.000	0.000	0.051	0.000	0.000	0.550	0.224	0.053	0.179	0.119	0.000	0.180	0.000	0.000	0.343	0.000	0.000	0.000	0.115	0.000	0.510	46.545	1.000	101.682	0.000	0.000	0.139
Pdensi_DN33253_c0_g1d200300	MC_2_2	MC_2_4	19.0084485243908	2253.97856788556	1136.49350820498	-6.8999910771971	0.985100297047797	-7.0043538692206	2.48128247233851e-12	1.34522501046317e-10	0.590	0.261	0.103	0.391	0.375	3.505	2.578	0.684	2.188	1.863	1.662	2.173	0.962	0.956	1.440	0.219	0.648	1.170	2.515	2.779	1.635	14.020	61.936	110.844	3.159	6.958	4.406
Pdensi_DN5168_c0_g1d206099	MC_2_2	MC_2_4	7.40305609521001	1200.51118585152	603.957120973367	-7.35958645784697	1.05085265083258	-7.00344282522961	2.49747858577031e-12	1.35269623517873e-10	0.027	0.263	0.162	0.545	0.228	0.934	0.178	0.113	0.095	0.254	0.034	0.064	0.181	0.718	0.550	0.049	0.437	0.281	0.000	0.347	0.078	92.195	14.879	10.722	0.000	0.000	0.098
Pdensi_DN39045_c0_g1	MC_2_2	MC_2_4	44.4627916607611	1764.9553162049	904.709053932833	-5.31845794497556	0.759456901904478	-7.00297532570782	2.5058297801681e-12	1.35590812568632e-10	0.434	1.409	1.012	1.421	2.048	2.801	2.017	2.044	2.635	1.652	2.003	1.503	0.000	1.255	2.406	0.636	1.148	2.996	1.699	1.884	2.470	72.823	26.077	59.660	1.943	2.027	7.202
Pdensi_DN20745_c4_g3	MC_2_2	MC_2_4	458.619093537009	3.2679676167122	230.94353057686	6.97532760279627	0.996532429256702	6.99959920822552	2.56695761022098e-12	1.38764376450595e-10	0.412	0.643	10.052	3.251	0.157	0.140	0.163	0.213	0.327	0.153	0.259	0.288	0.124	0.086	0.126	12.529	20.160	15.736	8.443	1.974	20.273	0.308	0.023	0.000	0.000	0.000	0.067
Pdensi_DN38289_c0_g2	MC_2_2	MC_2_4	0	860.037515150889	430.018757575444	-12.6151750568469	1.80310058303186	-6.99637900157234	2.62662408313101e-12	1.41852897928321e-10	0.212	0.000	0.000	0.000	0.000	0.057	0.292	0.341	0.559	0.000	0.201	0.063	0.000	0.061	0.000	0.000	0.000	0.000	0.000	0.062	0.076	4.805	6.633	57.714	0.000	0.000	0.000
Pdensi_DN2176_c0_g1d259742	MC_2_2	MC_2_4	42.7447086995627	915.743041208843	479.243874954203	-4.42910202692213	0.63308553121269	-6.99605631238813	2.63267756439649e-12	1.42042846162294e-10	1.768	2.342	8.469	1.989	2.866	4.914	1.961	1.444	2.570	1.393	0.248	1.620	4.366	2.268	7.426	0.879	1.055	2.636	1.520	1.821	1.693	22.713	24.445	32.786	0.000	1.324	3.798
Pdensi_DN38668_c0_g1	MC_2_2	MC_2_4	98.5444917258181	4471.13201314543	2284.83825243562	-5.50333443882291	0.787172254897999	-6.99127084901643	2.72407278609752e-12	1.46832504631959e-10	3.162	1.329	2.932	2.365	1.884	7.090	4.005	2.352	2.694	2.895	2.343	3.194	2.480	2.151	4.032	3.769	2.982	3.738	4.287	7.314	7.443	54.594	68.835	247.177	5.812	17.147	18.124
Pdensi_DN16379_c1_g1	MC_2_2	MC_2_4	460.783302180685	11112.4326582082	5786.60798019443	-4.59159277921315	0.656797573026178	-6.99087963747719	2.73168045417345e-12	1.4710099245724e-10	25.999	22.234	26.662	46.157	43.262	80.163	36.228	29.967	35.873	28.480	23.740	24.906	42.562	35.209	60.148	20.285	13.103	15.733	16.227	24.730	30.312	167.768	248.267	522.039	18.462	28.360	31.263
Pdensi_DN18186_c0_g1d216780	MC_2_2	MC_2_4	219.1439889635	0	109.57199448175	9.94229702748202	1.42227112616182	6.99043722719209	2.74030886130159e-12	1.4742387845181e-10	6.208	4.859	2.077	6.090	7.976	1.489	5.700	2.534	2.470	0.815	2.602	0.810	3.046	5.966	0.382	9.273	9.231	4.615	4.209	1.196	0.992	0.000	0.000	0.000	0.000	2.715	2.095
Pdensi_DN20409_c0_g1	MC_2_2	MC_2_4	2.87834992814571	471.280337525991	237.079343727068	-7.37935617962358	1.05623852311789	-6.98644862700198	2.81931570998539e-12	1.51528749541288e-10	0.022	0.023	0.022	0.205	1.153	1.894	0.520	0.880	0.405	0.278	0.226	0.257	0.249	1.662	1.548	0.039	0.183	0.082	0.124	0.050	0.000	3.321	15.321	20.782	0.000	0.000	0.000
Pdensi_DN21762_c2_g1	MC_2_2	MC_2_4	541.763002156675	3188.44238061423	1865.10269138545	-2.55635052162858	0.36595221140935	-6.98547635983289	2.8389106431238e-12	1.52435619997608e-10	35.055	36.140	24.544	29.644	37.606	46.873	34.512	33.372	35.256	37.697	37.798	35.542	37.748	46.301	33.374	22.412	19.111	15.966	31.550	29.751	74.166	116.723	78.608	91.243	33.386	58.450	53.027
Pdensi_DN19174_c1_g3	MC_2_2	MC_2_4	2.85834979318207	2853.16466339564	1428.01150659441	-9.95501684707041	1.42568408312397	-6.98262466763108	2.89715677798121e-12	1.55312419657413e-10	0.000	0.000	0.000	0.782	0.774	4.441	1.928	0.648	1.186	0.729	0.919	0.740	0.369	1.959	1.827	0.075	0.207	0.000	0.498	0.314	0.060	3.183	113.598	120.384	0.000	0.000	0.000
Pdensi_DN24427_c0_g1	MC_2_2	MC_2_4	427.522429409801	2994.99606219978	1711.25924580479	-2.80760930373515	0.402087542555621	-6.98258216578987	2.8980336858438e-12	1.55312419657413e-10	13.692	26.776	17.043	28.515	41.664	37.793	32.307	34.133	35.117	31.774	33.935	29.802	20.104	32.704	25.495	16.640	16.034	12.615	17.261	30.360	19.502	81.363	83.623	98.521	6.986	14.342	13.876
Pdensi_DN22800_c0_g1d302673	MC_2_2	MC_2_4	9.80510301094356	692.384707745407	351.094905378175	-6.15698945402386	0.882010535829999	-6.98063028037408	2.93858711732388e-12	1.57335213115303e-10	0.075	0.000	0.000	0.094	0.314	0.992	0.654	0.427	1.796	0.743	1.189	0.618	0.332	0.750	0.210	0.181	0.412	0.466	20.349	9.470	38.578	29.910	4.545	27.366	0.230	0.209	0.179
Pdensi_DN23058_c0_g1d128325	MC_2_2	MC_2_4	392.0748257737	3668.12058269941	2030.09770423656	-3.22665255302981	0.462502364038207	-6.97651040063279	3.02601947797003e-12	1.61861695171188e-10	1.085	1.028	1.792	21.552	25.322	39.161	22.702	10.955	31.219	17.243	9.092	21.304	17.597	17.472	19.525	11.962	9.437	20.616	54.820	29.386	51.947	105.641	119.254	101.354	5.375	4.567	2.866
Pdensi_DN44970_c0_g1d38510	MC_2_2	MC_2_4	20.050288241199	730.714129946022	375.382209093611	-5.18431968437517	0.743637326360155	-6.97157001215983	3.13423272337394e-12	1.67490047175414e-10	0.527	0.000	0.793	0.666	1.283	2.852	0.582	1.383	0.942	0.311	0.664	0.620	2.043	3.344	2.050	0.944	0.282	0.963	0.000	2.744	0.000	12.806	18.277	31.267	2.329	4.737	7.032
Pdensi_GG_59939_c0_g1	MC_2_2	MC_2_4	38.2598986995621	4750.40894692774	2394.33442281365	-6.95747817240682	0.998306007504233	-6.96928408735166	3.18557857612361e-12	1.70071632580769e-10	0.426	0.369	0.000	2.858	4.516	7.139	3.550	4.647	3.222	2.285	2.739	1.920	2.470	3.099	3.788	0.663	2.358	0.938	4.679	4.666	4.882	38.702	62.625	286.513	3.742	4.987	5.183
Pdensi_GG_73524_c1_g1	MC_2_2	MC_2_4	800.002797605785	54.5736852782138	427.288241441999	3.86487649895663	0.554622252583139	6.96848437104004	3.20373562959352e-12	1.70878104952148e-10	49.086	63.607	63.114	69.439	71.135	63.438	77.161	52.010	75.355	45.541	84.890	74.155	64.236	65.326	65.171	41.633	25.028	18.360	22.645	7.175	12.576	2.462	1.468	1.102	0.537	0.165	0.294
Pdensi_DN27031_c0_g1	MC_2_2	MC_2_4	15.6864202530815	371.1256293702	193.406024811641	-4.57238752661007	0.656186857667184	-6.96811811023678	3.21208519355092e-12	1.71103912251383e-10	1.448	0.914	0.965	0.612	1.610	2.110	1.208	0.379	0.430	0.427	0.611	0.857	1.346	1.533	1.815	0.541	0.261	0.888	0.268	1.400	0.692	7.725	13.885	10.934	0.000	0.407	1.018
Pdensi_GG_108346_c0_g1	MC_2_2	MC_2_4	1.66504867359402	7868.38047426746	3935.02276147053	-12.2334544587121	1.75565448531418	-6.96803076063275	3.21407963160586e-12	1.71103912251383e-10	0.223	0.167	0.022	0.056	3.598	6.506	0.412	0.992	0.259	0.130	0.168	0.290	0.444	2.475	11.524	0.000	0.147	0.028	0.000	0.052	0.000	1.633	95.275	529.379	0.794	1.596	3.144
Pdensi_DN11491_c0_g1d104523	MC_2_2	MC_2_4	53.8559609133469	901.403544877933	477.62975289564	-4.06302587310864	0.583162669265977	-6.96722559114208	3.23252120192205e-12	1.71922238739261e-10	1.294	1.803	1.432	4.178	4.694	6.751	5.699	3.323	4.794	4.243	4.250	3.485	1.942	4.820	2.857	1.925	2.021	1.775	5.226	5.551	5.751	18.551	19.816	38.883	2.546	3.098	1.832
Pdensi_DN32989_c0_g2	MC_2_2	MC_2_4	281.091021775308	6.04355807787542	143.567289926592	5.51806155376666	0.792304381775389	6.96457280900281	3.29401749011901e-12	1.75026713013876e-10	7.666	8.853	7.474	7.869	6.535	11.192	6.497	5.418	7.309	5.135	4.715	4.947	7.217	11.253	9.105	7.065	12.111	10.537	15.022	1.104	7.789	0.103	0.333	0.109	2.701	4.916	5.974
Pdensi_DN23223_c0_g1d364600	MC_2_2	MC_2_4	236.586100129044	0	118.293050064522	10.0531010854064	1.44350184136673	6.96438397050328	3.29843858370934e-12	1.75095501840813e-10	5.736	15.355	7.178	17.443	9.626	9.798	13.763	6.799	8.274	7.242	6.385	3.234	7.631	11.459	7.475	13.462	6.144	5.592	7.925	1.293	6.863	0.000	0.000	0.000	0.000	0.000	0.000
Pdensi_DN12191_c1_g2	MC_2_2	MC_2_4	64.9714845937294	961.519298303591	513.24539144866	-3.8878238804684	0.55839215397506	-6.96253314591174	3.34207928630114e-12	1.77109368641223e-10	1.908	1.938	1.138	3.392	4.788	4.729	3.508	3.495	3.522	2.737	3.160	2.230	2.305	3.611	2.963	1.805	3.094	1.939	3.513	13.004	4.454	19.383	31.599	32.551	2.744	2.484	2.402
Pdensi_DN20708_c0_g2d493712	MC_2_2	MC_2_4	743.483279044224	10.0468867713474	376.765082907786	6.14569562384063	0.882684304904922	6.96250696844849	3.34270056877675e-12	1.77109368641223e-10	33.718	43.737	49.635	32.440	24.285	27.081	30.908	26.389	42.999	21.964	27.852	25.820	26.198	34.072	24.528	40.870	20.334	17.998	9.182	3.060	10.592	0.749	0.177	0.035	0.173	0.314	0.366
Pdensi_DN24079_c0_g6	MC_2_2	MC_2_4	0	1634.6767317486	817.3383658743	-13.5420812309739	1.94513676033057	-6.9620201042689	3.35427621433833e-12	1.77554711822121e-10	0.000	0.321	0.000	0.188	0.180	0.675	0.678	1.335	0.215	0.000	0.833	0.772	0.000	0.247	0.000	0.000	0.000	0.000	0.017	0.172	0.000	1.494	25.099	104.447	0.000	0.000	0.000
Pdensi_DN22093_c1_g1d298076	MC_2_2	MC_2_4	20.9779291892614	975.380474248878	498.17920171907	-5.52438541236586	0.793746000378254	-6.95989070777459	3.40536817964768e-12	1.8008898917185e-10	2.055	2.865	1.499	1.571	2.856	4.051	2.367	1.114	0.729	0.833	1.311	0.642	4.252	5.066	5.507	1.318	0.637	0.289	0.526	1.826	0.271	51.158	12.714	26.199	0.310	0.209	0.510
Pdensi_GG_157997_c3_g2	MC_2_2	MC_2_4	0	138.428182772147	69.2140913860736	-9.98195597709694	1.43469445726424	-6.9575482964722	3.46245269645183e-12	1.82935095105744e-10	0.000	0.974	0.329	0.830	1.459	0.989	1.322	1.886	0.734	2.125	0.827	3.383	0.389	0.345	0.353	0.000	0.000	0.000	0.996	2.113	1.371	4.283	5.534	2.687	5.323	6.568	10.387
Pdensi_DN38994_c1_g1	MC_2_2	MC_2_4	490.981329052476	52.8486183624163	271.914973707446	3.23470559367323	0.465099999711428	6.95486045082823	3.52911198374655e-12	1.86281232363564e-10	22.313	32.593	24.825	22.301	17.759	20.252	24.124	28.604	34.051	19.760	19.742	24.215	15.972	22.942	26.893	18.342	17.810	15.921	13.060	12.649	8.211	1.268	1.519	1.868	7.030	8.097	12.739
Pdensi_DN3719_c0_g1d448078	MC_2_2	MC_2_4	175.977466327486	0	87.9887331637431	9.62585385958378	1.38408323214336	6.95467847311277	3.53367028331396e-12	1.86346205787867e-10	13.312	8.809	6.566	2.284	6.040	5.389	3.998	3.318	3.494	2.668	5.413	5.314	5.512	6.773	6.268	7.880	5.086	5.780	1.997	3.399	5.517	0.000	0.000	0.000	2.335	2.534	0.000
Pdensi_GG_65765_c0_g1	MC_2_2	MC_2_4	2276.61214915052	0	1138.30607457526	27.1684973657256	3.90679462291472	6.95416575173232	3.54654433931845e-12	1.86849171382117e-10	0.000	0.000	0.000	0.000	0.000	0.000	0.000	0.000	0.000	0.000	0.000	0.000	0.000	0.000	0.000	0.000	11.527	237.034	3.017	0.000	0.395	0.000	0.000	0.000	0.000	0.000	0.000
Pdensi_DN14475_c0_g1d213391	MC_2_2	MC_2_4	220.70711850093	6.18934097711901	113.448229739025	5.09122303295887	0.732226649156755	6.95306984363655	3.57421617754679e-12	1.88130077826438e-10	7.141	14.693	16.864	26.049	20.522	18.634	27.547	18.104	29.688	19.303	17.043	20.800	6.407	13.569	11.067	10.763	6.508	6.221	4.885	8.152	8.386	0.375	0.139	0.109	0.209	0.075	0.421
Pdensi_DN21997_c1_g3	MC_2_2	MC_2_4	444.558322887613	5113.1446998016	2778.85151134461	-3.52270361048388	0.506697015277567	-6.95228806223409	3.59408553152321e-12	1.88998278035142e-10	2.967	9.427	11.107	45.098	109.689	130.986	45.936	41.499	53.835	42.945	31.800	38.792	51.854	84.160	78.317	22.194	16.179	8.718	7.491	79.638	12.977	183.274	137.168	139.552	0.189	0.229	0.200
Pdensi_DN20015_c0_g1d219440	MC_2_2	MC_2_4	0	131.751066224355	65.8755331121777	-9.90795435211239	1.42531574195489	-6.95141017563109	3.61652654737768e-12	1.89999955684184e-10	0.000	0.390	0.000	0.000	0.146	0.262	0.400	0.000	0.000	0.000	0.152	0.283	0.267	0.693	0.134	0.000	0.000	0.000	0.665	0.139	0.344	3.292	4.413	3.866	0.360	1.214	3.761
Pdensi_GG_83894_c0_g1	MC_2_2	MC_2_4	30.7799280661246	2571.48804545413	1301.13398676013	-6.38788199358469	0.918978502643037	-6.9510679251068	3.62531251221665e-12	1.90156731406413e-10	0.249	0.716	0.662	0.839	2.605	3.070	2.021	1.818	1.953	2.239	1.572	1.761	1.108	1.913	1.392	0.670	1.263	1.329	2.220	2.793	1.780	11.851	124.877	81.885	0.251	0.465	0.199
Pdensi_DN40329_c0_g2	MC_2_2	MC_2_4	60.9583826265607	1215.23994774266	638.099165184612	-4.31465866399855	0.620722253375849	-6.95102945082591	3.6263014988581e-12	1.90156731406413e-10	1.220	1.257	0.663	6.407	2.137	0.840	5.298	2.426	2.194	5.911	2.204	1.835	1.233	1.085	0.249	2.398	2.366	1.676	6.549	6.627	3.253	19.196	34.268	50.173	10.475	12.687	8.645
Pdensi_DN10099_c0_g1d386291	MC_2_2	MC_2_4	440.511319916194	2980.90814955766	1710.70973473693	-2.75839990476866	0.396864658019349	-6.95048009196671	3.64045173087506e-12	1.90720167199183e-10	10.924	28.557	21.595	20.785	45.814	42.886	26.866	29.389	24.569	34.542	31.671	30.819	27.285	48.922	35.652	15.796	15.761	15.186	21.528	49.006	29.219	75.902	114.051	74.810	2.331	4.819	3.248
Pdensi_DN21615_c0_g1d363195	MC_2_2	MC_2_4	18.6187026857276	362.007662712297	190.313182699012	-4.28062975813967	0.61593379064997	-6.94982126832576	3.65749293159972e-12	1.91274588386702e-10	0.316	0.342	0.105	0.534	0.383	0.230	0.819	0.992	0.871	1.487	1.332	0.497	0.235	0.000	0.000	0.756	0.342	0.891	1.755	0.611	0.892	7.537	13.557	10.606	0.000	0.000	0.000
Pdensi_DN27623_c2_g1	MC_2_2	MC_2_4	4.64319453486187	302.594428631287	153.618811583074	-6.04556658589169	0.869889863883616	-6.94980690877499	3.65786522680805e-12	1.91274588386702e-10	0.017	0.120	0.029	0.135	0.134	0.186	0.097	0.679	1.522	0.370	0.682	0.351	0.210	0.114	0.128	0.093	0.222	0.186	0.301	0.352	0.771	3.686	7.699	14.084	0.023	0.146	0.404
Pdensi_DN26825_c0_g3	MC_2_2	MC_2_4	14.9848668224631	2914.59383438789	1464.78935060517	-7.6123561397727	1.095400962535	-6.9493787207892	3.66898380053125e-12	1.91677023101635e-10	0.350	0.876	1.055	0.800	1.279	10.393	3.432	3.272	11.176	1.464	3.166	5.187	0.531	2.212	8.361	0.340	0.229	1.060	0.538	0.301	0.878	10.060	67.384	160.654	0.384	1.148	18.081
Pdensi_GG_147979_c0_g1	MC_2_2	MC_2_4	9.38618500284588	3452.50546255489	1730.94582377887	-8.52780029097127	1.22732704881108	-6.94827047055812	3.69791535806691e-12	1.93008435892991e-10	0.048	0.529	0.101	0.787	0.698	1.355	0.817	0.558	0.511	0.629	0.792	0.597	0.092	0.490	0.370	0.242	0.314	0.407	0.392	0.305	0.308	2.260	130.591	152.961	0.017	0.057	0.141
Pdensi_DN11137_c0_g1	MC_2_2	MC_2_4	113.880225208063	694.04333329792	403.961779252991	-2.60462808319175	0.375127552549437	-6.94331318904786	3.83008993143764e-12	1.99721002346586e-10	7.667	8.629	6.230	9.029	16.695	16.245	5.748	4.161	3.060	2.534	4.083	2.334	9.521	15.341	11.215	4.744	4.044	3.282	4.940	17.138	5.533	23.295	21.902	17.256	6.152	9.248	15.243
Pdensi_DN26310_c0_g1d306466	MC_2_2	MC_2_4	2190.44504838707	0	1095.22252419353	27.1142084286774	3.90679580035762	6.94026762959953	3.91357815344471e-12	2.0388467991211e-10	0.000	0.000	0.000	0.000	0.000	0.000	0.000	0.000	0.000	0.000	0.000	0.000	0.000	0.000	0.182	0.000	15.483	223.292	0.361	0.000	0.000	0.000	0.000	0.000	0.000	0.000	0.000
Pdensi_DN24113_c0_g2	MC_2_2	MC_2_4	46.4329658008317	1282.39994954984	664.416457675334	-4.7824575288909	0.689268868904995	-6.93844992083937	3.96425468598511e-12	2.06332824752704e-10	1.694	2.019	0.849	6.009	2.058	1.477	2.069	0.889	0.201	1.800	0.000	0.200	2.262	2.543	1.320	2.427	1.094	1.448	1.873	1.570	1.459	18.058	37.458	53.478	4.285	10.464	13.705
Pdensi_DN38028_c0_g1d316761	MC_2_2	MC_2_4	0	954.16423555879	477.082117779395	-12.7651870364803	1.839839908949	-6.93820531579419	3.97112303927408e-12	2.06498398042252e-10	0.000	0.000	0.000	0.000	0.000	0.095	0.000	0.140	0.000	0.000	0.478	0.089	0.392	0.000	0.508	0.000	0.000	0.000	0.109	0.088	0.000	1.834	18.276	57.031	0.000	0.000	0.000
Pdensi_DN22652_c1_g1d301570	MC_2_2	MC_2_4	463.731230775317	4.19113046238036	233.961180618849	6.74971634579271	0.972940663248544	6.93743883954458	3.99272084579747e-12	2.07428885202265e-10	17.139	30.853	26.500	47.385	31.704	36.718	48.615	24.178	35.867	27.424	24.015	21.469	16.680	28.112	24.851	22.949	12.020	14.551	21.296	2.158	9.752	0.289	0.000	0.097	1.437	0.107	0.180
Pdensi_DN11832_c0_g1d50232	MC_2_2	MC_2_4	99.8222084758968	2765.84343597802	1432.83282222696	-4.79508395735571	0.692150907802082	-6.92780129781589	4.27431516405172e-12	2.21789505164305e-10	1.151	1.177	1.361	3.189	2.297	3.319	2.001	1.619	1.757	2.333	1.070	1.847	1.123	1.445	1.538	1.733	3.590	5.280	3.329	2.034	2.660	42.589	121.412	76.772	0.042	2.240	0.525
Pdensi_DN18845_c0_g2d405764	MC_2_2	MC_2_4	1.17460868491263	848.233038095163	424.703823390038	-9.49127054273998	1.37004436981171	-6.92771033688812	4.27706352363134e-12	2.21789505164305e-10	0.000	0.058	0.054	0.000	0.000	0.117	0.000	0.113	0.000	0.127	0.000	0.000	0.000	0.062	0.061	0.049	0.000	0.067	0.733	0.063	0.000	1.805	31.027	37.557	0.000	0.183	0.261
Pdensi_DN7028_c0_g1d46901	MC_2_2	MC_2_4	203.442228136724	3257.11108336964	1730.27665575318	-3.99958351719108	0.577344241232477	-6.92755418959932	4.28178551148075e-12	2.21828969273791e-10	1.621	4.934	1.978	5.914	9.133	8.039	7.582	10.823	11.145	6.445	19.351	12.540	2.408	5.923	8.363	8.896	7.529	5.100	6.219	51.757	17.143	110.778	50.175	126.161	11.168	4.955	3.574
Pdensi_DN22442_c3_g1	MC_2_2	MC_2_4	1171.91047512426	26.5409477381635	599.225711431213	5.46419970688896	0.788816496673882	6.92708599519567	4.29597464865722e-12	2.22358377285951e-10	51.193	48.776	21.374	38.684	23.737	20.514	27.906	14.982	5.708	20.222	19.772	12.231	39.012	39.061	13.604	47.688	60.064	15.072	11.479	4.880	10.571	0.458	1.288	0.605	11.669	11.685	3.629
Pdensi_DN44465_c0_g1	MC_2_2	MC_2_4	0	201.126221221943	100.563110610971	-10.521184923403	1.51937995820163	-6.92465690797718	4.37033398106503e-12	2.25998323430809e-10	0.000	0.443	0.820	0.000	0.000	0.881	0.000	0.000	1.464	0.000	0.000	0.479	0.000	0.943	0.902	0.000	0.000	0.000	0.000	0.471	0.000	12.360	3.467	3.282	0.000	0.000	0.000
Pdensi_DN46337_c0_g1d39523	MC_2_2	MC_2_4	47.278317785476	4240.42654313608	2143.85243046078	-6.47953194480938	0.9357830243566	-6.92418196970863	4.385019581885e-12	2.26548557808014e-10	25.885	2.814	3.904	5.345	1.004	2.387	2.227	1.276	2.230	2.200	1.287	1.456	10.422	1.112	0.971	3.860	0.722	0.492	3.572	1.915	2.656	193.857	51.768	138.529	21.871	12.297	6.399
Pdensi_GG_44340_c0_g1	MC_2_2	MC_2_4	155.928406536464	2343.14235251768	1249.53537952707	-3.90936734173474	0.564669292686418	-6.9232865898124	4.41283737781188e-12	2.27775617057121e-10	6.878	4.339	4.226	5.987	4.885	10.856	8.492	5.162	9.131	9.469	6.842	12.286	6.199	4.520	6.949	5.449	4.655	6.535	23.940	25.681	16.266	42.121	61.964	96.486	5.650	9.682	10.093
Pdensi_DN13278_c0_g1d522321	MC_2_2	MC_2_4	16.2444591214819	467.235784868677	241.740121995079	-4.83583536234347	0.698525265280502	-6.92292119226579	4.42423924273733e-12	2.28153862385139e-10	0.105	0.342	0.105	1.602	0.765	0.575	3.042	1.543	0.373	1.363	1.332	0.248	0.235	1.094	0.000	0.661	0.799	0.259	1.287	3.300	0.905	9.462	20.271	11.455	0.000	0.000	0.000
Pdensi_DN36895_c1_g2	MC_2_2	MC_2_4	7.68134080102065	6138.94437603699	3073.31285841901	-9.65715743059651	1.39503064711173	-6.92254141555288	4.43612040206473e-12	2.28325121693367e-10	2.219	0.437	0.597	0.733	1.134	3.479	1.020	0.666	3.518	1.007	1.314	6.576	0.131	0.526	0.458	0.075	0.229	0.521	2.368	3.057	5.431	3.508	84.948	402.002	0.023	0.017	0.018
Pdensi_DN29021_c0_g1d196467	MC_2_2	MC_2_4	71.8106386618445	606.574893995586	339.192766328715	-3.08374534627425	0.445469073265351	-6.92246786891392	4.4384248911173e-12	2.28325121693367e-10	1.810	1.914	1.672	2.474	3.966	7.487	2.733	2.814	1.940	2.463	1.995	2.624	3.287	4.484	5.132	1.775	2.977	2.864	7.226	12.571	12.484	23.682	17.618	13.922	1.802	2.445	2.253
Pdensi_DN26266_c0_g6	MC_2_2	MC_2_4	5.42930396374109	572.619089603284	289.024196783513	-6.72204724964454	0.971053921486673	-6.92242428654544	4.43979104214121e-12	2.28325121693367e-10	0.219	0.473	0.000	0.461	1.674	1.666	0.484	0.609	0.515	0.171	0.461	0.000	0.488	1.178	1.717	0.131	0.318	0.090	0.082	1.612	0.209	3.986	17.729	26.077	0.000	1.147	0.175
Pdensi_DN21963_c0_g1d19828	MC_2_2	MC_2_4	226.366087973514	1193.59921123478	709.982649604146	-2.39670286955406	0.346306635273045	-6.92075353296186	4.49247513009729e-12	2.30822547877035e-10	14.222	14.617	11.985	15.615	20.758	19.164	18.126	18.498	19.417	20.628	18.071	17.739	12.062	15.791	13.132	9.198	7.309	7.568	6.882	14.469	15.415	38.212	32.077	35.994	6.839	10.755	10.457
Pdensi_DN13292_c0_g1d339486	MC_2_2	MC_2_4	1018.23838485856	17.2567453105861	517.747565084571	5.85948342172001	0.846904287895832	6.91870794074987	4.55781409339978e-12	2.33935521160904e-10	14.802	23.066	72.300	32.858	28.676	63.941	63.474	37.279	87.018	71.185	53.127	79.938	23.802	40.957	32.666	57.928	28.364	22.135	24.450	10.080	16.217	1.186	0.166	0.293	9.407	16.814	11.909
Pdensi_DN23121_c2_g2	MC_2_2	MC_2_4	27.6672960530719	3835.70300872054	1931.68515238681	-7.10724371803733	1.02726676519548	-6.91859598580986	4.56141684714855e-12	2.33935521160904e-10	2.025	3.577	2.805	4.852	3.254	7.699	4.191	2.103	3.338	2.238	3.054	3.334	2.608	5.230	2.881	1.795	0.954	0.181	2.784	1.176	1.033	25.004	176.733	124.983	0.000	0.041	0.000
Pdensi_DN13129_c0_g1d271459	MC_2_2	MC_2_4	398.819876977683	0	199.409938488842	10.8061743227451	1.56212853597046	6.91759613496332	4.59371648442226e-12	2.35376484898064e-10	5.118	4.047	31.326	4.857	0.000	0.157	0.000	0.278	0.455	0.028	0.185	0.202	0.568	0.000	0.082	27.930	9.637	4.942	1.332	0.000	0.627	0.000	0.000	0.000	0.000	0.000	0.000
Pdensi_DN15536_c0_g1d182204	MC_2_2	MC_2_4	198.901487920766	1521.15537746065	860.028432690708	-2.93329671321323	0.424277446651149	-6.91362865588531	4.724108311644e-12	2.41808338586879e-10	8.127	14.651	10.176	15.027	22.800	22.904	22.699	21.328	22.621	20.989	28.700	21.007	14.595	17.595	15.733	8.334	5.920	6.957	7.835	19.455	16.060	44.795	36.185	52.962	22.054	38.281	30.886
Pdensi_DN25793_c1_g1d75331	MC_2_2	MC_2_4	4.07516466520627	5565.47233629804	2784.77375048162	-10.3683461589841	1.49972125090231	-6.91351553013336	4.72787891494594e-12	2.41808338586879e-10	0.987	0.178	0.165	0.625	0.400	0.897	2.193	1.727	2.931	4.273	1.248	2.133	1.648	1.520	1.099	0.442	0.000	0.000	3.068	4.563	1.653	323.164	164.507	44.663	0.490	1.276	0.397
Pdensi_DN8642_c0_g1	MC_2_2	MC_2_4	5.3590896834456	2950.74366312829	1478.05137640587	-9.12681634310816	1.32145603097481	-6.90663641405877	4.9627970602367e-12	2.53591684818883e-10	0.158	0.311	0.118	0.970	0.882	1.533	1.086	0.518	0.935	0.798	0.216	1.185	0.452	0.483	0.533	0.060	0.160	0.348	1.128	0.916	0.808	2.656	59.468	176.072	35.648	10.313	14.763
Pdensi_DN8674_c0_g1d170919	MC_2_2	MC_2_4	0	201.703097862129	100.851548931064	-10.5252888498927	1.52472121793259	-6.90309069363136	5.08831205463408e-12	2.5976830292409e-10	0.014	0.000	0.000	0.036	0.069	0.015	0.000	0.030	0.017	0.000	0.000	0.034	0.016	0.033	0.032	0.000	0.000	0.000	0.049	0.569	0.041	6.152	10.035	2.233	2.137	2.007	2.869
Pdensi_DN42655_c0_g1d245322	MC_2_2	MC_2_4	0	150.767030222089	75.3835151110444	-10.1038860028888	1.46400901384972	-6.90151898472257	5.14493940111466e-12	2.62420023879805e-10	0.000	0.000	0.000	0.000	0.787	0.234	0.717	0.227	0.000	0.000	0.000	0.000	0.240	0.000	0.000	0.000	0.000	0.000	0.000	0.000	0.000	3.281	6.578	3.472	0.000	0.000	0.000
Pdensi_DN22123_c0_g1d298989	MC_2_2	MC_2_4	276.667070875921	2057.72412956458	1167.19560022025	-2.89502365626851	0.420067876685348	-6.89179967559629	5.50909185648574e-12	2.8073810767118e-10	7.502	9.880	8.093	9.949	16.769	14.513	13.390	14.823	14.648	15.072	15.165	12.483	10.370	14.844	10.781	8.055	11.204	10.036	32.917	24.006	71.192	54.293	58.556	67.979	2.938	5.357	3.167
Pdensi_DN16135_c0_g1	MC_2_2	MC_2_4	480.401681381315	2870.28995891995	1675.34582015063	-2.57841966288871	0.374267804652283	-6.88923714740628	5.60923642589071e-12	2.85581524359621e-10	42.678	32.740	26.698	36.861	36.844	28.600	40.781	30.516	29.126	47.793	39.676	32.017	36.357	35.851	26.142	21.074	12.186	18.093	17.931	17.478	17.043	98.814	89.427	70.451	62.281	105.742	108.433
Pdensi_DN21104_c0_g1d416376	MC_2_2	MC_2_4	1734.07839312952	11788.4340116142	6761.25620237185	-2.76480827262928	0.401436645664713	-6.88728421405379	5.68675379798612e-12	2.8926517684143e-10	93.303	92.959	70.342	124.229	129.862	111.639	116.287	99.223	94.764	105.518	106.175	76.724	92.308	107.121	79.987	79.209	54.136	51.128	74.886	74.434	97.239	336.060	334.158	371.495	137.721	195.225	134.431
Pdensi_DN25638_c0_g2	MC_2_2	MC_2_4	12.8500106526928	195.68143986651	104.265725259602	-3.91717881063456	0.568890020676569	-6.88565217926646	5.75233836279122e-12	2.92217586518929e-10	0.614	0.439	0.694	0.230	0.343	1.056	0.543	0.106	0.238	0.167	0.129	0.145	0.294	0.865	0.655	0.537	0.419	0.428	0.023	0.427	0.263	4.418	6.585	6.115	0.549	0.457	0.455
Pdensi_DN22617_c1_g2	MC_2_2	MC_2_4	99.9302931027796	1206.92409039247	653.427191747624	-3.58908713770072	0.521246841208564	-6.88558060012231	5.75523173220446e-12	2.92217586518929e-10	7.699	7.463	4.381	6.120	7.462	7.749	4.230	2.129	1.695	1.823	2.278	1.216	8.594	10.229	8.627	5.517	2.981	2.133	3.364	5.324	2.645	41.928	33.396	33.087	184.749	167.570	229.096
Pdensi_GG_58043_c0_g1	MC_2_2	MC_2_4	344.438560716199	0.929916815178583	172.684238765689	8.76922125476714	1.27458047830526	6.88008439171065	5.98171136583302e-12	3.03441814612421e-10	0.518	0.213	9.766	4.003	0.314	0.382	0.078	0.091	0.056	0.000	0.030	0.019	0.159	0.182	0.331	5.781	19.097	11.235	37.793	0.018	29.125	0.024	0.000	0.032	0.112	0.000	0.019
Pdensi_DN21439_c0_g1d65484	MC_2_2	MC_2_4	54.6418044828715	2237.90358685076	1146.27269566682	-5.35540559870617	0.778705172295741	-6.87732121120709	6.09884913487437e-12	3.09104024388691e-10	3.582	3.391	0.783	7.662	9.766	20.900	7.592	5.860	7.543	6.403	6.794	6.997	3.866	7.433	8.883	1.707	2.667	1.373	2.485	8.510	6.093	20.801	69.303	97.993	1.852	2.195	2.427
Pdensi_DN19018_c0_g1d356574	MC_2_2	MC_2_4	456.322415208749	5451.27954858488	2953.80098189681	-3.57824802190422	0.520331662822227	-6.87686004441121	6.11861678824645e-12	3.09825510496342e-10	13.515	37.298	17.506	40.284	69.459	81.425	24.490	20.158	17.910	9.796	17.373	13.781	37.239	61.967	62.298	16.663	18.179	13.410	14.807	19.047	18.847	105.649	232.329	141.032	7.159	12.416	16.158
Pdensi_DN40474_c2_g4	MC_2_2	MC_2_4	1.50200457746296	413.586730393478	207.54436748547	-8.22361287797878	1.19609856075754	-6.87536391045434	6.18318101781566e-12	3.1281198710185e-10	0.065	0.000	0.064	0.202	0.193	0.829	0.456	0.284	0.508	0.132	0.020	0.191	0.232	0.148	0.436	0.000	0.054	0.101	0.332	0.037	0.646	9.584	4.155	21.409	0.653	1.411	1.546
Pdensi_DN9507_c0_g1d333098	MC_2_2	MC_2_4	442.881098892064	4.70411418284374	223.792606537454	6.47103280151989	0.941785312412877	6.87102752212279	6.37410935047577e-12	3.22180162512676e-10	6.824	10.299	18.740	15.140	13.256	15.620	26.185	17.920	30.799	25.487	15.090	16.699	6.593	14.867	6.013	23.694	13.898	9.491	3.451	3.089	3.610	0.134	0.326	0.000	0.000	0.000	0.000
Pdensi_DN19097_c2_g1d356771	MC_2_2	MC_2_4	2007.53093263203	21263.1869432327	11635.3589379324	-3.40465253536135	0.495707429905523	-6.86827013266727	6.49850799370123e-12	3.28171723786514e-10	46.060	62.174	91.888	61.103	71.979	131.554	136.904	253.785	316.104	308.180	247.348	354.532	40.238	70.035	43.511	102.089	62.684	48.613	82.221	43.831	158.230	614.040	828.190	465.593	49.381	49.346	34.882
Pdensi_DN19310_c1_g1d357990	MC_2_2	MC_2_4	149.736424182137	7688.21321020562	3918.97481719388	-5.68260338735075	0.827451840798111	-6.86759410900536	6.5293678945342e-12	3.29433080689634e-10	5.702	6.045	1.781	15.151	13.118	1.932	12.440	11.271	3.151	14.620	17.528	4.109	3.676	5.027	1.114	3.654	7.050	5.078	9.427	20.927	3.765	50.811	353.502	250.640	29.339	16.600	16.454
Pdensi_DN27327_c0_g2	MC_2_2	MC_2_4	20.9613815541118	1044.53958495171	532.750483252911	-5.62609270455722	0.819319895132658	-6.86678394846775	6.56654025887235e-12	3.31010369629061e-10	0.948	1.698	0.942	1.849	1.348	2.566	2.839	1.895	0.902	1.968	1.549	0.705	0.818	1.410	1.024	1.173	0.888	0.132	1.113	0.326	1.505	21.576	35.776	33.734	15.546	12.943	29.572
Pdensi_DN33578_c0_g1d85545	MC_2_2	MC_2_4	1663.55821257452	0	831.779106287258	12.8661383945944	1.87539526336401	6.86049423603407	6.86227127861725e-12	3.456066912659e-10	21.713	16.670	42.406	16.158	2.144	0.305	1.735	1.902	1.561	1.325	2.177	1.001	7.271	1.479	0.365	148.831	26.073	3.104	0.219	0.000	0.000	0.000	0.000	0.000	0.000	0.000	0.000
Pdensi_DN10817_c0_g2	MC_2_2	MC_2_4	30.773655424038	2850.82256484572	1440.79811013488	-6.53137547513246	0.952341660736852	-6.85822719346223	6.97203181683891e-12	3.50819110395549e-10	0.598	0.483	0.595	1.378	3.478	2.474	4.320	3.729	5.020	3.303	5.799	3.295	1.613	1.375	1.342	1.222	1.245	0.785	0.290	0.943	0.677	18.428	41.769	171.890	0.657	2.012	0.205
Pdensi_DN2268_c0_g1d165453	MC_2_2	MC_2_4	5.99498429217477	137.435788930193	71.7153866111841	-4.53379537296379	0.661207019545375	-6.85684700697988	7.03969515491275e-12	3.53905823568881e-10	2.946	1.277	1.182	0.000	1.194	2.991	0.654	1.238	0.234	0.696	0.745	0.000	1.310	0.907	3.276	0.176	0.211	0.240	0.651	1.365	1.411	5.379	2.636	4.345	0.000	1.103	1.662
Pdensi_GG_69927_c1_g1	MC_2_2	MC_2_4	178.507219886961	0	89.2536099434804	9.64523104034076	1.40763228817241	6.85209562283032	7.27758803523533e-12	3.65537255897147e-10	3.383	12.750	39.577	6.735	16.846	40.410	6.868	8.492	26.128	4.546	13.078	16.437	4.631	11.270	27.463	5.467	4.722	8.916	0.538	0.112	3.737	0.000	0.000	0.000	0.000	0.000	0.000
Pdensi_DN33005_c0_g1d435888	MC_2_2	MC_2_4	617.158145877163	10.9440304407087	314.051088158936	5.91236034184601	0.863524572299774	6.84677718677996	7.55322196101627e-12	3.79041794538311e-10	7.325	17.689	11.480	23.012	16.507	10.471	25.773	12.667	18.396	13.829	17.672	12.394	7.207	12.370	9.962	21.290	22.353	21.840	18.194	11.547	14.592	0.097	0.157	0.646	0.000	0.000	0.274
Pdensi_DN24782_c3_g2	MC_2_2	MC_2_4	13.6843941690741	883.950219367231	448.817306768153	-6.01065307801023	0.878086623215649	-6.84517098779909	7.63845802224394e-12	3.82976009917412e-10	1.130	1.396	1.666	1.472	1.156	2.706	2.110	1.436	2.448	2.153	1.795	2.325	2.881	3.174	2.911	0.566	0.322	0.574	0.757	1.313	1.795	7.437	17.805	47.740	0.966	2.252	3.212
Pdensi_DN11485_c0_g1d210637	MC_2_2	MC_2_4	368.903425139499	0	184.45171256975	10.6936461396651	1.56324929003636	6.84065312411969	7.88329320917321e-12	3.94897990059514e-10	3.499	8.888	6.285	9.928	3.938	4.397	5.850	3.256	4.512	4.716	1.956	3.954	2.923	5.659	2.642	23.158	12.176	3.761	3.739	1.673	3.604	0.007	0.000	0.000	0.050	0.186	0.117
Pdensi_DN5590_c0_g1d206296	MC_2_2	MC_2_4	1642.65886013041	0	821.329430065203	26.7226983297004	3.90680617515872	6.84003688220205	7.91727942201077e-12	3.96246038204014e-10	0.000	0.000	0.000	0.000	0.000	0.000	0.000	0.000	0.000	0.000	0.130	0.000	0.000	0.000	0.116	0.000	5.829	173.705	0.175	0.000	0.296	0.000	0.000	0.000	0.000	0.000	0.000
Pdensi_DN9425_c0_g1d265759	MC_2_2	MC_2_4	0	482.017711726805	241.008855863402	-11.7812967668634	1.72309305054965	-6.83729573577311	8.07020354753578e-12	4.03538999532316e-10	0.000	0.000	0.000	0.000	0.000	0.000	0.000	0.000	0.000	0.000	0.000	0.000	0.000	0.000	0.000	0.000	0.000	0.000	0.000	0.000	0.230	39.707	5.279	2.894	0.000	0.000	0.000
[truncated: 4,780 more rows]
