# Supplementary material for: Transcriptional Regulation of Pine Male and Female Cone Initiation and Development: Key Players Identified Through Comparative Transcriptomics
Source: Front Genet. 2022 Mar 18;13:815093. doi: 10.3389/fgene.2022.815093 (PMC8971679; doi:10.3389/fgene.2022.815093)
Supplement: Supplementary file 2 [file DataSheet3.ZIP › SUP_DEG/salmon.gene.counts.matrix.MC_2_2_vs_Needles.DESeq2.DE_results.P0.001_C2.DE.subset]

sampleA	sampleB	baseMeanA	baseMeanB	baseMean	log2FoldChange	lfcSE	stat	pvalue	padj	Bud_Rep1	Bud_Rep2	Bud_Rep3	FC_3_1_Rep1	FC_3_1_Rep2	FC_3_1_Rep3	FC_3_2_Rep1	FC_3_2_Rep2	FC_3_2_Rep3	FC_3_3_Rep1	FC_3_3_Rep2	FC_3_3_Rep3	FC_3_Rep1	FC_3_Rep2	FC_3_Rep3	MC_2_2_Rep1	MC_2_2_Rep2	MC_2_2_Rep3	MC_2_3_Rep1	MC_2_3_Rep2	MC_2_3_Rep3	MC_2_4_Rep1	MC_2_4_Rep2	MC_2_4_Rep3	Needles_Rep1	Needles_Rep2	Needles_Rep3
Pdensi_DN20864_c0_g2	MC_2_2	Needles	192.418887256782	97447.6223103356	48820.0205987962	-8.98633031124258	0.287932008419896	-31.2099038955671	7.81940507818398e-214	4.50014581654566e-209	2.478	3.539	3.418	6.672	3.829	2.734	4.089	4.046	3.858	5.491	3.849	4.246	1.549	1.806	0.886	4.937	7.838	5.922	15.009	18.447	12.974	14.812	1.695	2.224	2370.735	2837.411	2615.097
Pdensi_DN24271_c1_g2	MC_2_2	Needles	41034.3916925379	11.1956260296898	20522.7936592838	11.9015571159184	0.402014392516076	29.6048035530033	1.29599070855101e-192	3.72927806339095e-188	929.832	1102.059	789.080	1044.160	1543.936	1049.384	1443.163	1320.932	1678.413	1184.613	1773.893	1638.996	1101.338	1249.907	936.735	1246.970	1525.105	1223.200	1624.861	804.722	1206.492	290.075	337.057	39.213	0.335	0.244	0.304
Pdensi_GG_105388_c1_g1	MC_2_2	Needles	11.0906927682203	7319.27180363435	3665.18124820128	-9.37293229550877	0.371458315277889	-25.2327970865233	1.74960167614664e-140	3.35637753546384e-136	1.083	0.334	0.264	0.776	0.499	0.997	0.285	0.106	0.108	0.138	0.468	0.080	1.248	0.773	1.395	0.335	0.345	0.400	0.441	0.789	0.372	0.667	0.341	1.628	144.111	203.832	243.201
Pdensi_DN21220_c1_g1	MC_2_2	Needles	50.0492851895708	5050.85765966476	2550.45347242716	-6.64417079814161	0.265917836767132	-24.9858034305536	8.72211444138127e-138	1.25491602053983e-133	3.108	1.945	0.876	4.081	3.410	0.915	2.241	2.028	0.683	1.022	2.606	0.525	4.056	1.997	1.691	1.943	1.504	1.453	3.151	4.052	2.652	4.870	0.000	0.000	115.397	146.817	144.151
Pdensi_DN21972_c0_g1d297903	MC_2_2	Needles	80.7176391113321	6749.27803563383	3414.99783737258	-6.37889086321421	0.255855346232268	-24.9316301462913	3.37885150326477e-137	3.88912565728781e-133	4.519	2.310	2.274	5.824	4.826	5.162	3.086	1.970	7.185	1.750	3.048	3.238	7.251	3.811	4.930	3.069	2.344	2.516	2.247	3.687	5.448	7.269	14.303	91.860	146.838	212.464	185.169
Pdensi_DN20246_c0_g2	MC_2_2	Needles	216.514561656202	147259.33361939	73737.9240905229	-9.40600769481136	0.378175897843915	-24.87204432762	1.49351484490295e-136	1.43255454731683e-132	5.621	0.465	1.951	5.900	0.415	0.247	0.204	0.045	0.017	0.050	0.000	0.000	14.089	0.281	3.166	9.851	6.787	4.450	2.243	42.879	5.506	5.828	0.071	0.353	2938.826	4568.848	4400.371
Pdensi_DN6983_c0_g1d263165	MC_2_2	Needles	29.0207884736868	3187.56623106789	1608.29350977079	-6.78939337637869	0.280251301619253	-24.2260904308045	1.18155342344904e-129	9.71422586755935e-126	0.708	0.319	0.318	1.428	1.093	0.318	0.547	0.591	1.224	1.650	1.553	2.026	1.315	0.995	0.641	0.888	0.856	1.145	1.351	4.105	2.054	2.701	0.168	0.093	71.862	90.545	94.072
Pdensi_DN15626_c0_g1d54595	MC_2_2	Needles	105.412180887339	7581.11340504292	3843.26279296513	-6.16303595086006	0.255102577142356	-24.1590501354319	5.99825632231546e-129	4.31507062006971e-125	5.920	3.911	4.351	7.671	6.501	4.475	5.022	6.295	6.200	5.533	7.225	5.640	6.581	5.464	4.391	4.081	2.735	3.550	3.463	6.444	6.413	7.479	0.561	0.913	199.194	217.952	189.667
Pdensi_DN4768_c0_g1d167309	MC_2_2	Needles	25.5139489581692	9376.84876502481	4701.18135699149	-8.52153996054344	0.365291730211626	-23.3280396345316	2.30301228318942e-120	1.47267399899816e-116	0.128	0.172	0.127	0.880	0.383	0.171	0.139	0.166	0.112	0.037	0.201	0.000	0.673	0.183	0.752	0.750	1.089	0.639	2.824	2.817	2.599	2.876	0.156	0.065	184.339	259.384	313.578
Pdensi_GG_120481_c0_g2	MC_2_2	Needles	42.5269050815982	7124.8773008767	3583.70210297915	-7.37395970457885	0.319249871512641	-23.097768746594	4.87532796249407e-118	2.80579999569496e-114	1.826	2.188	1.538	2.805	2.348	2.195	2.989	2.349	2.630	3.126	3.090	2.953	1.312	2.187	1.687	1.723	1.334	1.103	1.567	1.365	1.470	4.286	4.478	3.871	162.858	176.566	232.544
Pdensi_DN11201_c0_g1d335677	MC_2_2	Needles	255.527382863284	9770.24345528274	5012.88541907301	-5.25704668150993	0.234312174536681	-22.4360799514792	1.75008610733629e-111	9.15629141484642e-108	20.947	22.919	14.098	20.238	17.281	29.004	25.036	14.210	13.791	23.704	14.065	15.701	17.855	25.672	18.994	8.009	8.441	8.511	11.524	2.591	7.691	4.205	1.766	6.703	278.840	248.492	250.843
Pdensi_GG_84900_c1_g1	MC_2_2	Needles	8.50686338827648	15524.44696782	7766.47691560414	-10.8822044038002	0.490910487547789	-22.1673903488176	7.09038230066629e-109	3.40048826488038e-105	0.417	1.480	0.247	0.367	0.182	0.526	0.079	0.036	0.035	0.289	0.000	0.110	0.280	0.251	0.298	0.167	0.240	0.435	0.918	0.108	0.077	11.922	324.733	1312.991	383.843	280.956	573.957
Pdensi_DN5622_c0_g1d206363	MC_2_2	Needles	21.2217135284112	6417.08898039097	3219.15534695969	-8.25449558861584	0.375730335640401	-21.9692018600168	5.67570945036346e-107	2.51263657367591e-103	0.239	0.403	0.712	1.283	5.360	0.440	5.590	16.641	3.745	13.773	25.496	3.871	0.303	0.431	0.206	0.493	0.938	0.639	2.512	14.732	0.877	6.661	9.865	0.138	158.263	215.611	142.220
Pdensi_DN24867_c1_g5	MC_2_2	Needles	6.05806082365404	7207.0408396115	3606.54945021758	-10.221821026964	0.466110540408798	-21.9300362055727	1.34320517870862e-106	5.52162865998997e-103	0.732	0.320	0.207	0.322	0.308	0.397	0.000	0.000	0.100	0.100	0.252	0.000	1.182	0.784	1.120	0.185	0.191	0.214	0.000	0.533	0.209	0.000	0.000	0.343	129.368	190.809	262.975
Pdensi_DN15144_c0_g1d109056	MC_2_2	Needles	273.490333470173	19760.1531705048	10016.8217519875	-6.17272466648728	0.287542188550701	-21.4671965098397	3.15484955420766e-102	1.20828802133619e-98	12.650	8.051	7.200	7.363	5.982	4.500	3.174	2.839	2.242	2.324	3.822	1.591	11.824	8.836	6.242	10.655	8.212	7.841	4.193	12.340	8.504	6.146	0.730	0.085	416.806	507.553	666.707
Pdensi_DN17071_c0_g1d528962	MC_2_2	Needles	75.607417373088	28607.2307245362	14341.4190709546	-8.56647506545727	0.3991037920567	-21.4642788065523	3.35921327889681e-102	1.20828802133619e-98	1.003	6.594	1.122	6.215	2.181	2.354	3.468	1.310	0.985	5.681	3.021	1.417	0.880	1.942	0.803	1.735	3.654	1.901	14.384	3.745	2.560	34.217	774.276	1621.983	755.124	679.810	848.719
Pdensi_DN5385_c0_g1d382960	MC_2_2	Needles	13981.8651077701	6.77374682063831	6994.31942729537	11.1304828821043	0.525506946985414	21.1804676340715	1.44590008931045e-99	4.89488211999446e-96	519.922	585.692	498.742	713.032	651.871	663.803	729.500	628.439	820.613	673.056	750.813	625.331	646.110	550.783	696.537	592.826	412.273	360.656	671.694	241.443	332.739	61.245	49.519	12.484	0.270	0.078	0.210
Pdensi_GG_137996_c0_g1	MC_2_2	Needles	20.3937388935923	11570.2819084932	5795.33782369338	-9.11296416319123	0.433271695752853	-21.0329090326488	3.2791374522617e-98	1.04843133063952e-94	0.843	1.964	0.163	1.311	1.378	0.484	1.677	0.554	0.647	0.815	0.673	0.122	1.025	1.107	0.508	1.041	0.612	0.335	0.257	0.668	0.382	0.923	0.050	3.717	330.064	342.040	251.343
Pdensi_DN11054_c0_g2	MC_2_2	Needles	2869.78799648242	17.0638356485129	1443.42591606547	7.38147450141388	0.351505343420291	20.999608226689	6.61285973339241e-98	2.00303521324456e-94	71.733	119.031	90.321	420.197	239.670	165.498	762.435	324.877	543.864	1107.186	312.554	383.622	192.535	108.836	114.721	98.262	86.910	95.961	102.484	91.127	78.415	190.184	216.998	40.335	0.399	0.624	0.359
Pdensi_GG_107523_c0_g1	MC_2_2	Needles	5.53193171720123	9580.78230837714	4793.15712004717	-10.8356308052497	0.518113037651001	-20.9136424251662	4.02316060757358e-97	1.15768458063233e-93	0.189	0.145	0.027	0.169	0.356	1.737	0.677	0.588	0.567	1.511	0.374	0.575	0.150	0.433	0.121	0.049	0.297	0.169	0.184	0.376	0.231	3.174	5.622	99.042	196.442	314.182	264.174
Pdensi_GG_110112_c0_g1	MC_2_2	Needles	46.8937579592733	17459.1758094883	8753.03478372379	-8.52456100420491	0.408135718990465	-20.8865840639742	7.09137614454849e-97	1.94340851664243e-93	0.555	1.921	3.017	2.340	2.506	6.744	2.049	1.872	1.518	0.986	1.715	0.986	2.872	2.162	2.828	2.262	1.350	0.948	1.442	0.531	0.812	0.021	3.264	0.310	505.689	377.735	503.619
Pdensi_DN11585_c0_g1d336306	MC_2_2	Needles	294.416750861332	10862.3938326877	5578.40529177449	-5.20332203976853	0.250087049222245	-20.8060435594347	3.81565720767377e-96	9.9815858163106e-93	10.644	11.078	8.059	11.324	9.057	8.216	4.971	5.803	6.838	5.709	5.556	4.816	9.571	11.236	8.690	11.071	8.884	8.852	8.634	11.694	9.541	11.792	4.092	4.903	225.399	328.797	322.847
Pdensi_DN33156_c0_g1d236487	MC_2_2	Needles	104.340412611227	28132.7232875891	14118.5318501002	-8.06666860825512	0.389724075616069	-20.6984097543973	3.57988887091568e-95	8.95766019174209e-92	14.871	18.811	8.396	8.998	5.660	24.441	6.495	2.277	7.765	17.586	7.018	4.735	17.130	18.583	16.821	5.276	2.323	2.641	2.060	2.509	2.229	15.038	0.753	19.313	639.302	736.461	884.698
Pdensi_DN80885_c0_g1	MC_2_2	Needles	2486.00366117977	89875.1402654781	46180.5719633289	-5.17574749409021	0.250254072518918	-20.6819710943923	5.03413447395376e-95	1.2071644712938e-91	58.036	46.067	38.632	89.395	101.747	64.394	24.646	44.066	31.376	23.255	45.545	15.575	87.099	83.534	72.543	90.439	85.281	66.441	97.312	112.043	88.144	40.267	1.421	0.335	2185.954	2410.890	2610.275
Pdensi_DN18493_c0_g1d217177	MC_2_2	Needles	181.68813742496	18183.1940818223	9182.44110962365	-6.6439998933996	0.321808953211397	-20.6457894570607	1.06508264012134e-94	2.45186284086492e-91	5.813	5.996	3.699	4.636	3.890	4.076	3.829	8.477	4.274	5.770	8.612	6.302	4.235	4.720	1.964	5.731	7.382	4.493	25.527	8.817	7.760	1.017	1.128	0.764	521.986	451.606	473.837
Pdensi_DN36156_c0_g1	MC_2_2	Needles	4875.03045698926	56.6461490241954	2465.83830300673	6.43511792347918	0.312192055910698	20.6126895340346	2.1116627992262e-94	4.67416560608719e-91	130.685	262.805	213.166	279.374	244.444	282.106	352.940	309.230	303.164	303.338	280.607	252.007	239.752	384.531	247.772	156.510	175.330	143.072	172.330	142.938	174.281	25.815	73.981	29.112	1.479	1.241	1.790
Pdensi_DN12945_c0_g1d212100	MC_2_2	Needles	3.66325634545582	5733.16455921651	2868.41390778098	-10.6924820829383	0.527234836718483	-20.2803027005735	1.91946485511731e-91	4.09137488432801e-88	0.076	0.143	0.000	0.024	0.000	0.020	0.000	0.000	0.000	0.000	0.000	0.000	1.034	0.087	0.236	0.103	0.021	0.239	0.499	0.354	0.218	1.340	0.023	0.000	119.833	170.023	172.803
Pdensi_DN29780_c0_g1	MC_2_2	Needles	99.3393889332901	4020.3193669159	2059.8293779246	-5.33981946400462	0.265525758561888	-20.110363276714	5.98836639994861e-90	1.23084455244087e-86	2.521	1.982	2.293	2.756	1.954	1.094	1.964	2.924	1.984	3.692	3.488	2.086	2.813	1.637	0.856	3.051	3.519	3.148	7.419	6.229	3.465	0.642	0.043	0.118	92.457	102.515	127.815
Pdensi_DN16923_c0_g2	MC_2_2	Needles	39.3832747460684	3451.21466380409	1745.29896927508	-6.45413472112004	0.320967808930481	-20.1083552354559	6.23574740828605e-90	1.237494824463e-86	2.479	2.152	1.563	1.840	2.014	1.423	0.892	1.598	1.389	0.923	1.351	1.378	2.842	2.033	1.951	1.218	1.421	1.200	1.308	2.814	1.904	3.144	0.197	0.388	65.204	115.092	99.518
Pdensi_DN9428_c0_g1d171961	MC_2_2	Needles	32.9364691116148	3057.05134164903	1544.99390538032	-6.53815681395527	0.331038387439079	-19.750449077929	7.95076992022768e-87	1.52524919893008e-83	0.223	0.157	0.518	0.393	0.214	1.443	0.147	0.287	0.253	0.158	0.637	0.380	0.632	0.442	0.532	1.001	1.217	0.994	1.763	1.569	2.553	2.205	0.020	0.321	60.575	84.272	101.984
Pdensi_DN14157_c0_g2	MC_2_2	Needles	45.3660855788148	7987.12093840171	4016.24351199026	-7.47460420614106	0.37986628557495	-19.6769349899737	3.39949846255612e-86	6.31111406511507e-83	6.890	6.053	1.861	5.359	2.424	14.855	4.531	1.346	3.421	2.085	1.488	2.098	4.748	5.919	9.827	0.993	1.361	2.100	6.353	7.092	4.507	15.702	14.809	70.915	144.453	254.671	248.786
Pdensi_DN13874_c0_g1d52282	MC_2_2	Needles	280.325407160131	5387.24331369535	2833.78436042774	-4.26402179153872	0.218802300900544	-19.4880116616183	1.38769172006852e-84	2.49572019317698e-81	12.448	10.838	8.778	8.997	12.033	10.412	9.414	11.568	14.713	14.460	16.391	16.933	13.852	11.569	8.401	9.188	9.440	8.723	12.765	12.507	11.576	24.206	49.390	180.021	120.952	155.007	157.620
Pdensi_DN18287_c0_g1d403608	MC_2_2	Needles	16.0234647582595	1823.29241821568	919.657941486968	-6.83176911154058	0.350953943407145	-19.4662839380465	2.12112277971132e-84	3.69917385136867e-81	0.207	1.931	0.827	0.228	0.204	1.580	0.886	2.234	2.612	1.369	3.476	2.967	0.472	1.124	1.036	0.519	0.499	0.548	0.850	0.269	0.574	0.219	0.239	0.099	52.757	51.463	41.109
Pdensi_DN14686_c0_g2d213578	MC_2_2	Needles	42.5116332237595	2717.00153392657	1379.75658357517	-6.00333568655392	0.310320397404178	-19.3456045325143	2.2198605718655e-83	3.75750575798328e-80	4.282	6.555	5.768	4.544	5.056	4.567	5.920	12.381	8.074	6.591	9.105	12.152	3.243	4.569	4.936	1.269	1.406	1.486	0.926	7.710	4.097	26.824	24.751	54.457	51.792	83.513	84.677
Pdensi_DN20567_c2_g1	MC_2_2	Needles	358.78197490558	7168.83904156547	3763.81050823553	-4.31901530026549	0.223305499419025	-19.341284972839	2.41384686174524e-83	3.9691228782943e-80	10.145	11.296	7.091	13.377	14.587	9.104	6.786	7.626	7.474	6.041	7.488	5.081	12.353	12.963	9.401	12.505	12.093	10.395	11.364	16.853	9.707	10.794	7.862	6.659	180.039	197.203	197.141
Pdensi_DN21691_c1_g1	MC_2_2	Needles	48.062056747802	2646.15721155656	1347.10963415218	-5.7870701396482	0.303053861314905	-19.0958469050319	2.73388043316926e-81	4.37048757803678e-78	3.019	2.454	3.061	3.596	1.979	5.439	3.886	2.666	5.302	4.876	4.716	5.828	3.283	2.876	5.091	1.565	1.187	1.973	3.467	1.608	2.847	3.677	4.124	26.395	56.604	72.779	83.761
Pdensi_DN19427_c0_g1d407868	MC_2_2	Needles	20.0482053463617	2924.31623227704	1472.1822188117	-7.20076666553511	0.379726827786381	-18.9630179871989	3.44780573546462e-80	5.36282886166823e-77	0.160	1.302	0.729	0.356	1.143	0.617	0.525	1.018	0.424	0.149	0.449	0.338	0.214	0.434	0.384	0.479	0.887	0.577	1.734	0.422	0.750	0.058	0.044	0.038	82.971	73.027	76.938
Pdensi_GG_63418_c0_g1	MC_2_2	Needles	17.7157364815643	14958.1090734561	7487.91240496881	-9.74368357646454	0.515838608593685	-18.8890157001401	1.40439977074857e-79	2.12696345279871e-76	3.190	5.981	4.863	0.726	3.071	1.236	0.724	2.460	1.420	0.766	1.244	1.261	0.582	1.486	0.970	0.245	0.897	0.576	1.267	1.210	0.825	0.000	0.578	0.676	315.115	329.598	557.557
Pdensi_DN21871_c0_g1d495792	MC_2_2	Needles	31.8629126996391	4827.06534497265	2429.46412883614	-7.22457944545128	0.38287739580079	-18.8691720239609	2.04477120482326e-79	3.01740070791753e-76	9.175	2.368	0.936	4.462	2.336	4.749	1.933	1.272	0.812	0.491	1.699	0.685	5.749	3.777	4.264	1.478	0.699	0.958	1.976	1.327	1.256	3.501	0.169	0.417	141.647	106.298	135.392
Pdensi_DN23968_c1_g4d551194	MC_2_2	Needles	4.24786857331635	2073.54220124588	1038.8950349096	-8.88317527995615	0.471066314977599	-18.8575896800827	2.54563130222627e-79	3.6625906768606e-76	0.241	0.773	0.198	0.464	0.048	0.525	0.288	0.193	0.232	0.728	0.084	0.330	0.470	0.274	0.602	0.171	0.132	0.102	0.167	0.092	0.171	0.139	0.260	0.054	48.207	52.576	65.608
Pdensi_DN26053_c1_g3	MC_2_2	Needles	5878.92486070588	5.88748476466452	2942.40617273527	10.2553733079882	0.546389535186294	18.7693443002922	1.34535717567406e-78	1.88845489798093e-75	107.635	158.247	178.604	123.286	167.291	182.283	248.089	286.058	546.097	224.168	270.634	231.606	130.969	125.554	142.613	204.950	195.179	173.667	116.686	69.550	169.361	12.285	17.121	10.084	0.304	0.080	0.085
Pdensi_DN21356_c0_g1d221183	MC_2_2	Needles	9186.88302955034	5.5122482599425	4596.19763890514	10.9110005340839	0.581780596808338	18.7544936939148	1.77903752971732e-78	2.43774735411337e-75	233.067	236.822	150.711	201.386	230.860	232.986	243.316	314.186	391.310	312.067	423.455	352.519	323.111	336.151	361.171	293.581	369.400	227.716	222.423	37.573	136.376	0.283	0.077	0.000	0.261	0.118	0.050
Pdensi_DN17385_c0_g1d216077	MC_2_2	Needles	1353.15670495403	34927.1053591181	18140.1310320361	-4.68932880959694	0.251003321049714	-18.6823377076679	6.89330996836361e-78	9.22597399975103e-75	56.840	58.207	40.229	76.199	66.788	47.218	37.546	42.446	37.756	31.597	43.527	24.112	66.600	67.479	50.769	52.802	41.320	38.121	36.275	62.541	46.207	53.686	30.492	27.431	792.846	956.766	1058.542
Pdensi_DN19031_c0_g1d60220	MC_2_2	Needles	6723.48239828699	189674.655587682	98199.0689929845	-4.81813647946197	0.258171872526928	-18.6625151388613	9.99157682779617e-78	1.30687554094658e-74	294.510	242.092	193.690	246.683	205.658	155.253	113.310	133.717	122.223	71.685	184.363	79.751	302.484	223.337	216.464	230.240	204.569	223.715	183.413	170.410	204.463	80.556	19.574	3.457	5616.607	4201.031	5240.620
Pdensi_DN40925_c0_g1d573241	MC_2_2	Needles	160.055208389872	18781.0690351973	9470.56212179358	-6.87937706009391	0.370438374584238	-18.5709082322126	5.5260285553823e-77	7.0672993197957e-74	0.627	0.340	0.944	4.353	1.527	1.016	2.420	2.303	1.870	1.853	2.761	1.474	0.347	0.362	0.000	3.091	5.707	6.869	4.517	10.513	6.765	6.180	1.524	0.630	385.514	613.959	519.261
Pdensi_DN17952_c0_g1d114223	MC_2_2	Needles	1454.64725377382	36499.0160766273	18976.8316652006	-4.6485936568559	0.250825041181638	-18.5332119749941	1.11432385112663e-76	1.39414025991715e-73	101.422	75.768	50.154	88.180	74.004	80.842	47.231	51.113	49.935	39.637	57.646	38.087	86.516	86.447	81.833	56.235	42.041	44.136	54.088	42.530	49.014	50.937	19.578	7.725	932.443	880.437	1104.839
Pdensi_DN22093_c0_g1d298073	MC_2_2	Needles	13.7820870866772	2061.29583573459	1037.53896141064	-7.25498687794801	0.391844039446212	-18.5149859321616	1.56337522121055e-76	1.91433632672103e-73	1.433	0.726	1.521	0.522	0.548	2.405	0.260	0.288	0.394	0.162	0.200	0.518	0.815	1.596	2.592	0.342	0.373	0.649	0.317	0.485	1.278	0.447	0.585	6.872	61.839	50.139	51.746
Pdensi_DN22382_c0_g1	MC_2_2	Needles	8.36071033131135	2349.81758670129	1179.0891485163	-8.20451490334264	0.448868254077892	-18.2782249107751	1.23376568946519e-74	1.47925935821689e-71	2.277	0.794	0.411	0.370	0.106	0.698	1.097	0.215	0.276	0.449	0.633	0.105	0.885	0.509	0.299	0.160	0.228	0.444	0.168	0.172	0.253	0.177	0.326	12.059	50.675	65.136	73.419
Pdensi_DN21342_c0_g3	MC_2_2	Needles	59.9810172750431	1635.56341498453	847.772216129789	-4.7655159652548	0.262567551736926	-18.1496758976125	1.29160691742426e-73	1.51700550417722e-70	1.907	2.620	2.530	2.259	3.397	4.072	1.450	2.095	2.550	1.676	2.590	2.625	2.293	2.874	3.275	2.091	1.868	1.916	2.303	3.629	5.867	3.661	1.436	1.355	37.327	45.219	48.978
Pdensi_GG_59100_c0_g1	MC_2_2	Needles	322.723495398733	5600.12238321928	2961.422939309	-4.11647107600844	0.22748164876847	-18.0958380524056	3.43676359474087e-73	3.95578363281863e-70	5.056	3.162	12.536	2.015	4.589	2.647	3.119	7.128	5.440	1.530	5.722	7.956	6.261	4.556	10.023	10.546	10.524	10.488	11.574	11.438	10.130	5.292	11.866	14.994	157.541	149.553	139.487
Pdensi_DN21061_c0_g1d538481	MC_2_2	Needles	319.352866908434	6714.2137297361	3516.78329832227	-4.39402505874883	0.244023820563941	-18.0065415277664	1.73112344153628e-72	1.95348794478146e-69	15.592	25.441	18.025	13.028	9.982	13.360	8.741	4.235	8.268	5.161	5.980	10.931	11.617	17.858	14.595	10.745	9.354	11.212	9.794	25.546	11.198	40.227	29.674	10.958	147.264	173.102	219.635
Pdensi_DN15579_c0_g1d467163	MC_2_2	Needles	36.7110047774432	20277.6608304791	10157.1859176283	-9.09849342594214	0.50587247167344	-17.9857452923739	2.51977896641234e-72	2.78876537107685e-69	1.198	2.790	0.840	1.533	1.196	2.081	0.291	0.299	0.252	0.084	0.533	0.086	2.204	2.942	4.281	1.599	1.245	0.702	0.484	0.514	0.339	0.262	0.076	0.189	778.884	328.546	476.898
Pdensi_DN21721_c0_g1	MC_2_2	Needles	13966.6282677542	42.0018481665985	7004.31505796039	8.42585575179642	0.469712870767402	17.9383114157177	5.92277144569078e-72	6.43134753718774e-69	331.728	753.807	534.065	229.700	323.540	181.626	288.835	280.342	327.676	426.328	282.779	367.270	496.235	559.085	394.666	458.174	527.021	372.252	174.267	154.916	247.023	31.028	140.092	32.684	1.714	0.950	0.588
Pdensi_DN24896_c0_g1	MC_2_2	Needles	227.907312974534	5598.69403092072	2913.30067194763	-4.6202468724259	0.257867704988613	-17.9171210005919	8.67005371565665e-72	9.24019002573622e-69	19.495	9.890	8.108	8.906	10.468	8.256	7.139	10.245	8.289	9.859	11.198	11.422	15.512	9.760	9.305	7.041	6.655	8.706	10.973	28.743	13.067	142.317	96.676	76.841	120.875	146.547	183.178
Pdensi_DN22435_c1_g4	MC_2_2	Needles	7820.85244416905	308342.75847965	158081.80546191	-5.30099480386076	0.297414318138	-17.8236032382311	4.63523561485023e-71	4.8502262703681e-68	357.454	298.215	202.700	315.102	239.708	182.183	103.346	94.613	98.117	52.998	106.090	49.584	362.455	288.840	288.829	301.301	242.413	220.275	217.161	310.047	306.878	179.779	30.071	4.746	6230.633	7888.798	10738.231
Pdensi_DN29597_c0_g1d502699	MC_2_2	Needles	68.2491414014781	2526.28783193603	1297.26848666875	-5.21244682052411	0.293498157072719	-17.7597258957665	1.44940648893208e-70	1.48954987222375e-67	4.899	4.034	2.418	2.788	4.252	2.129	2.734	2.056	1.908	1.623	1.796	1.807	3.777	3.430	2.807	2.165	2.101	2.430	1.574	3.550	3.276	3.185	1.618	0.916	49.764	70.983	83.316
Pdensi_DN17965_c0_g1	MC_2_2	Needles	9.52116602572051	1194.66751211361	602.094339069665	-6.93833926506254	0.396462364402245	-17.5006252498232	1.41705029503909e-68	1.43074844789113e-65	0.518	3.204	0.343	1.141	0.295	0.502	1.343	0.204	0.259	1.179	0.311	0.233	0.519	0.339	0.332	0.379	0.299	0.247	1.177	0.658	0.211	5.614	10.781	34.835	28.044	38.690	29.423
Pdensi_DN22576_c1_g1	MC_2_2	Needles	19.278851943084	12793.0328923809	6406.15587216197	-9.40773646410037	0.53772810405881	-17.4953408480794	1.55479528216627e-68	1.54275902213708e-65	3.437	0.651	0.591	2.407	0.255	21.660	1.812	0.515	3.111	0.152	0.680	1.591	0.848	2.007	11.887	0.189	0.659	1.051	0.474	0.321	0.501	2.135	1.170	32.233	351.876	305.980	361.829
Pdensi_DN20839_c0_g1d121333	MC_2_2	Needles	75.7500396792871	4852.2261072081	2463.98807344369	-6.00533058551691	0.343466266473817	-17.4844844216301	1.88106586786822e-68	1.83486816545227e-65	3.269	2.575	1.649	1.898	1.915	3.254	1.228	1.850	2.015	1.096	1.365	1.550	1.802	2.020	2.547	2.107	2.552	2.732	8.836	4.186	6.805	0.855	2.721	8.027	102.758	107.427	179.731
Pdensi_DN14891_c0_g1	MC_2_2	Needles	3098.45064648031	112588.16914627	57843.309896375	-5.18345896726899	0.296579157630874	-17.4774890072362	2.1265967007092e-68	2.03979611204192e-65	146.041	160.397	100.202	172.536	127.433	169.243	111.696	95.798	135.839	69.821	115.413	98.387	105.896	126.035	162.096	92.482	92.502	119.310	115.930	71.612	138.012	52.905	20.405	13.359	3310.050	2280.410	3342.097
Pdensi_GG_104354_c0_g1	MC_2_2	Needles	2.93355483795597	3667.93266455048	1835.43310969422	-10.304392959982	0.591323369172619	-17.4259863505816	5.23970837644553e-68	4.94345011102979e-65	0.027	0.000	0.053	0.101	0.097	0.173	0.147	0.167	0.564	0.094	0.068	0.318	0.060	0.000	0.000	0.073	0.148	0.067	0.336	0.031	0.384	0.161	15.481	9.004	59.369	110.941	127.750
Pdensi_GG_13919_c0_g1	MC_2_2	Needles	193.067082506463	4354.7563749339	2273.91172872018	-4.49505182342489	0.260433397378645	-17.2598901241899	9.4290178056511e-67	8.75240973762946e-64	10.864	6.281	6.880	4.004	4.855	6.293	4.480	6.768	15.604	11.180	10.929	11.405	5.235	3.611	2.920	5.991	7.335	5.478	9.222	1.565	6.032	0.338	0.275	0.000	105.524	125.939	118.129
Pdensi_DN19787_c0_g4	MC_2_2	Needles	2.64466998168339	3118.44342385792	1560.5440469198	-10.324338639109	0.598772831094353	-17.2424968251142	1.27412998667831e-66	1.16392785497339e-63	0.034	0.121	0.022	0.085	0.000	0.061	0.025	0.000	0.000	0.013	0.014	0.000	0.019	0.052	0.108	0.010	0.155	0.071	0.116	0.026	0.000	0.017	0.028	0.000	80.479	77.135	91.635
Pdensi_DN12631_c0_g2d176571	MC_2_2	Needles	3723.31755656344	30.2799966270822	1876.79877659526	6.93325189778082	0.402598091518516	17.2212736320484	1.83896455939164e-66	1.6536601462117e-63	82.363	220.986	161.469	183.992	268.418	218.333	215.667	219.435	284.337	236.762	270.769	253.481	150.277	228.591	210.959	130.069	118.235	115.693	66.308	135.481	102.611	211.046	2019.786	485.852	0.668	1.277	0.495
Pdensi_DN41667_c0_g1d35792	MC_2_2	Needles	259.154885325915	8042.74525791286	4150.95007161939	-4.95484347436941	0.28781986349869	-17.215085206904	2.0464633655531e-66	1.81193866386071e-63	5.600	2.635	3.568	10.742	7.691	7.667	11.557	14.283	24.101	21.430	22.762	28.899	10.675	8.259	4.384	9.564	7.160	8.699	11.956	17.389	17.231	25.619	18.200	66.968	147.729	252.633	251.618
Pdensi_DN19601_c0_g1d534643	MC_2_2	Needles	16546.9043120185	79.568329374675	8313.23632069658	7.70905372839687	0.449300394387683	17.15790554536	5.48565203857854e-66	4.78340546170051e-63	399.374	952.229	769.946	623.726	558.755	412.992	529.706	416.455	404.386	368.187	435.101	414.290	431.423	627.182	313.333	677.718	576.769	352.965	517.729	137.474	374.571	4.949	4.996	3.740	2.374	2.773	1.201
Pdensi_DN9378_c0_g1d332754	MC_2_2	Needles	24.8149292764802	5092.54383895415	2558.67938411531	-7.6734681420067	0.44897385783954	-17.0911245900405	1.72808856965167e-65	1.48437649659736e-62	2.832	2.906	1.505	2.502	5.080	9.504	2.790	1.560	1.700	2.093	1.520	2.948	5.684	8.132	9.038	0.882	0.907	0.634	2.604	0.638	1.216	0.690	11.547	10.752	191.623	111.326	96.578
Pdensi_GG_7186_c0_g1	MC_2_2	Needles	4912.37007789735	6.47797154422549	2459.42402472079	9.38166453630083	0.549125809415201	17.0847269886876	1.92843642747124e-65	1.6321094829029e-62	42.784	17.178	77.578	25.419	10.355	4.615	1.570	2.731	2.535	1.118	6.860	4.453	11.018	3.821	0.525	120.659	199.877	157.124	74.820	0.274	8.161	0.000	0.000	0.000	0.000	0.266	0.286
Pdensi_DN20453_c0_g6d490799	MC_2_2	Needles	5391.63808691717	3.26618511516121	2697.45213601616	10.9534200365815	0.649728194460954	16.8584650165428	9.09197549798145e-64	7.58336640412073e-61	160.373	196.742	174.444	227.145	273.417	308.925	363.999	382.982	561.263	435.095	478.194	509.089	172.058	257.589	253.936	163.622	197.869	163.747	257.246	144.434	162.647	33.818	23.946	6.670	0.145	0.000	0.113
Pdensi_DN15461_c0_g1d395884	MC_2_2	Needles	282.021404204759	10873.8662850033	5577.94384460403	-5.26883667220966	0.312558373972485	-16.8571284948951	9.29988240169745e-64	7.645964744287e-61	9.439	7.475	7.424	10.741	10.019	6.114	3.326	4.893	3.799	2.483	5.654	2.581	9.108	8.984	8.355	10.015	7.223	10.536	7.768	14.832	8.943	11.812	1.190	0.708	189.458	354.282	339.447
Pdensi_DN18889_c0_g1d355776	MC_2_2	Needles	5864.09868774468	2.88388051778419	2933.49128413123	11.102085845775	0.661740374578907	16.7771021268572	3.58929169766263e-63	2.90939896467862e-60	283.275	329.245	219.770	227.976	290.503	374.885	270.357	255.525	275.118	285.979	242.403	206.839	367.226	367.886	368.694	232.212	199.364	139.051	111.500	48.357	115.823	11.664	6.237	0.131	0.075	0.072	0.039
Pdensi_DN20674_c0_g1d537558	MC_2_2	Needles	1418.93465165021	67435.4451829915	34427.1899173209	-5.57002652718595	0.332919804242528	-16.7308356433138	7.81343197512148e-63	6.24542810555856e-60	78.895	71.232	37.002	77.735	63.534	38.712	26.564	24.978	19.779	15.608	27.434	10.092	85.659	91.652	58.540	62.241	40.972	35.391	21.862	44.128	30.381	20.660	1.235	0.373	1760.042	1534.462	2088.258
Pdensi_DN21963_c1_g6	MC_2_2	Needles	74.1156185343996	6040.5638327591	3057.33972564675	-6.35244572524758	0.380109186053566	-16.7121605010419	1.06891546281941e-62	8.42700736996166e-60	1.760	1.770	1.242	2.536	3.606	5.006	1.066	1.601	0.906	0.608	1.332	0.740	3.729	3.666	5.441	2.178	1.999	3.120	4.894	6.825	6.418	9.743	1.408	0.563	170.792	107.032	201.636
Pdensi_DN19800_c1_g1	MC_2_2	Needles	472.203291652714	132617.012802794	66544.6080472231	-8.13506361314478	0.487627438208779	-16.6829488574876	1.7439361095355e-62	1.35628739243078e-59	7.910	2.661	2.610	11.662	17.321	7.178	21.241	99.201	123.984	143.515	235.934	141.392	44.966	37.961	9.127	5.921	18.079	22.313	19.641	212.531	42.584	51.298	64.412	128.327	3150.828	3996.337	3513.714
Pdensi_DN14545_c0_g1d179910	MC_2_2	Needles	2417.18794216003	55399.2028199102	28908.1953810351	-4.51810669303765	0.270865273043746	-16.6802729721206	1.82383612800842e-62	1.3995145733735e-59	141.939	155.541	81.943	168.585	113.997	97.608	109.016	77.969	78.972	64.477	86.774	55.377	106.918	114.623	81.208	96.751	74.313	64.971	82.367	65.455	89.990	37.636	3.108	0.251	1298.873	1447.384	1700.246
Pdensi_DN17006_c0_g2	MC_2_2	Needles	54.3959499400883	2929.41854417117	1491.90724705563	-5.74770522056254	0.345121023758673	-16.6541729563877	2.82218582429702e-62	2.13710021544892e-59	1.513	1.989	1.840	1.933	2.338	1.926	0.868	1.232	1.603	1.248	0.792	1.549	2.145	3.038	2.444	2.031	1.408	1.900	0.891	2.740	2.232	2.846	0.833	0.484	56.260	74.545	105.637
Pdensi_DN16378_c0_g1d278628	MC_2_2	Needles	96.4406615373399	7066.8605489555	3581.65060524642	-6.19092078765603	0.371772897624339	-16.652426325901	2.90578332010055e-62	2.17182773837801e-59	8.010	13.911	6.057	6.496	5.390	17.177	18.845	5.411	4.517	11.357	7.494	3.531	5.095	10.762	6.811	3.749	3.026	2.654	16.171	14.715	4.315	8.809	30.729	9.501	240.339	183.151	135.030
Pdensi_DN24271_c1_g1	MC_2_2	Needles	19636.7456633929	6.80180226823887	9821.77373283057	11.6272762664973	0.698813219902452	16.638603757554	3.66054223476132e-62	2.7008700788814e-59	160.627	227.631	87.312	157.913	288.500	84.971	415.135	676.375	515.077	508.699	869.900	391.143	177.079	216.239	94.882	281.478	1044.588	564.886	1048.493	972.476	556.089	149.009	424.916	35.414	0.304	0.149	0.080
Pdensi_DN14090_c0_g1	MC_2_2	Needles	11461.9221600347	3.75600638844798	5732.83908321159	11.4791092318139	0.69050768902645	16.6241584478203	4.65861934918163e-62	3.39377471094623e-59	25.501	142.926	87.141	47.160	95.870	46.097	306.273	549.775	833.588	516.902	630.646	545.121	58.426	109.135	67.964	172.595	560.730	375.519	814.619	461.216	381.065	103.125	70.653	8.525	0.058	0.126	0.135
Pdensi_DN26687_c0_g2	MC_2_2	Needles	1013.88124075723	193265.051663741	97139.4664522492	-7.57519550501721	0.457012796668917	-16.5754560052397	1.04864430556639e-61	7.54381605370643e-59	21.717	2.565	3.160	24.532	6.229	8.627	42.291	129.691	273.341	247.770	219.897	305.787	83.453	68.559	7.198	16.046	36.260	47.218	19.394	44.578	7.549	48.138	353.835	293.465	5503.017	6254.629	3690.345
Pdensi_DN11262_c0_g1d210459	MC_2_2	Needles	8829.23531393524	2.21800769718073	4415.72666081621	11.9365504350475	0.720355735318133	16.570355242297	1.1414943428243e-61	8.11038776838039e-59	149.831	173.007	361.684	377.856	390.851	307.854	329.258	173.013	463.206	189.242	123.284	264.398	119.396	177.176	191.094	181.929	294.758	390.560	176.812	59.892	296.541	7.124	7.276	7.758	0.044	0.063	0.068
Pdensi_DN16490_c1_g1	MC_2_2	Needles	5.23962560327096	9249.22705083423	4627.23333821875	-10.8721130223609	0.656842960259818	-16.5520736007589	1.54681873531955e-61	1.08562152483384e-58	0.011	0.051	0.022	0.056	0.236	0.208	0.242	0.169	0.139	0.114	0.028	0.142	0.103	0.204	0.100	0.010	0.247	0.239	0.097	0.264	0.150	0.366	0.082	0.068	142.111	292.888	318.081
Pdensi_DN12949_c0_g1d106124	MC_2_2	Needles	8085.02754614533	131233.046896331	69659.0372212381	-4.02075477230162	0.243120521705653	-16.5381134595029	1.95035214602595e-61	1.35234598019204e-58	250.028	346.649	253.190	310.148	275.153	267.955	176.091	178.861	221.395	129.309	209.528	162.964	245.316	304.002	247.253	260.049	257.644	273.646	253.323	303.066	338.438	105.916	34.703	3.606	2711.310	3484.575	4381.917
Pdensi_GG_19473_c0_g1	MC_2_2	Needles	39697.9897735221	92.8528083016318	19895.4212909119	8.74842560674542	0.529342467570093	16.526967214447	2.34657083881887e-61	1.60770831362935e-58	299.710	1517.647	1177.423	970.138	1627.511	1483.056	1058.727	1964.017	2366.000	862.107	2207.971	1755.041	330.154	1572.670	1086.890	856.980	1846.207	1136.315	535.098	396.143	597.897	6.224	0.000	0.589	3.016	3.293	1.066
Pdensi_DN12216_c0_g1	MC_2_2	Needles	2221.46057153978	10.0840527008337	1115.77231212031	7.74479821242922	0.470102987477046	16.4746840984655	5.57791631385744e-61	3.7766430797507e-58	38.378	144.881	70.451	88.423	105.142	130.774	128.838	69.846	88.475	63.809	102.850	56.441	44.745	119.766	61.071	81.394	83.066	51.127	78.237	33.080	54.709	2.722	0.221	0.053	0.178	0.349	0.284
Pdensi_DN22521_c0_g3	MC_2_2	Needles	3.8610500085133	2294.25591077028	1149.0584803894	-9.26177239463666	0.562864561881799	-16.4547086845763	7.75942976950856e-61	5.19259235656962e-58	2.251	0.106	0.441	0.124	0.118	1.063	0.000	0.102	1.240	0.058	0.476	1.046	0.547	0.113	0.331	0.089	0.108	0.184	0.000	0.114	0.000	0.148	0.241	1.295	70.831	41.565	69.052
Pdensi_DN22318_c0_g1d125957	MC_2_2	Needles	772.29330051356	20825.5137188107	10798.9035096621	-4.75297677298737	0.289531126743777	-16.4161167279038	1.46657465779954e-60	9.70147564724385e-58	40.025	36.879	29.638	53.033	54.767	36.089	39.470	40.087	33.782	36.192	41.637	24.108	40.205	44.036	32.602	26.822	22.744	26.137	12.835	28.746	23.147	31.610	14.039	9.200	368.035	623.155	697.458
Pdensi_DN22097_c0_g1d298406	MC_2_2	Needles	57.2498329506748	5044.65202170572	2550.9509273282	-6.45068868325822	0.394700196971803	-16.3432618801532	4.85828073186812e-60	3.17726039090616e-57	2.177	1.746	1.556	4.167	3.292	1.860	2.951	1.883	2.141	2.483	2.348	1.105	2.377	1.842	1.072	2.577	1.627	1.386	2.699	3.379	3.175	3.023	3.646	0.776	85.606	161.346	162.962
Pdensi_GG_122594_c1_g1	MC_2_2	Needles	1349.18963440776	36.4373472757021	692.813490841731	5.20956046626193	0.318855248081169	16.3383243575648	5.26808852983485e-60	3.40655913461265e-57	25.508	39.672	35.717	55.691	42.562	23.465	51.904	42.550	34.247	46.575	44.585	26.245	18.760	31.985	16.573	39.294	46.903	45.642	52.574	22.740	24.979	57.464	25.170	9.385	0.905	1.156	0.886
Pdensi_DN25645_c0_g1d305813	MC_2_2	Needles	61.2471116619688	4525.88206512876	2293.56458839536	-6.2046193476367	0.380827175669245	-16.2924805372228	1.11609055149384e-59	7.13690303655797e-57	2.934	4.458	1.570	3.800	4.315	3.121	2.306	4.464	5.831	2.333	3.886	2.054	5.607	6.664	2.604	2.183	1.910	1.907	0.577	3.996	0.993	12.445	34.394	24.340	111.423	81.220	168.523
Pdensi_DN20717_c1_g4d413972	MC_2_2	Needles	4.54595342523618	1161.87336585883	583.209659642034	-8.07866325280187	0.496479173577066	-16.2719076302762	1.56214242522982e-59	9.87943502356057e-57	0.000	0.349	0.000	0.272	0.000	0.352	0.119	0.450	0.127	0.000	0.815	0.127	0.120	0.000	0.120	0.096	0.116	0.264	0.358	0.374	0.000	0.164	0.132	0.649	25.722	33.799	34.025
Pdensi_DN16288_c1_g1d469760	MC_2_2	Needles	3.21901843657086	2053.11100611012	1028.16501227334	-9.26798522699126	0.573241947849112	-16.1676675298556	8.52658820984856e-59	5.33384432679342e-56	0.313	1.884	0.203	0.325	0.196	0.672	0.443	0.394	0.151	0.551	0.445	0.286	0.643	1.074	0.364	0.149	0.037	0.129	0.678	0.252	0.252	0.278	0.048	0.189	53.869	70.383	40.536
Pdensi_DN18677_c0_g2d13891	MC_2_2	Needles	19.274228797967	1352.38234725977	685.828288028867	-6.1012132204213	0.379552108476447	-16.0747709844429	3.83407676999054e-58	2.37263389451318e-55	2.553	1.495	0.854	1.632	1.496	2.408	1.455	1.946	1.174	2.696	1.893	0.940	2.184	2.217	1.611	0.892	0.462	0.524	1.385	1.246	1.006	1.233	3.149	6.022	32.584	35.952	39.971
Pdensi_DN37026_c0_g1d32315	MC_2_2	Needles	17203.8363714465	1.2190900047658	8602.52773072562	13.5097738393358	0.84355980310941	16.0151939311689	1.00094162176693e-57	6.12821183769242e-55	210.504	104.144	346.337	114.729	41.991	11.503	6.071	11.021	10.914	6.780	17.845	11.727	66.448	11.244	6.002	394.142	692.695	588.031	315.784	0.461	46.822	0.151	0.000	0.200	0.000	0.112	0.000
Pdensi_DN15778_c1_g2d345464	MC_2_2	Needles	14.0046920220092	14039.8168869803	7026.91078950116	-9.99778086628951	0.627351786161534	-15.9364826670235	3.53710514873578e-57	2.14277829910413e-54	0.078	0.164	0.278	0.191	0.183	0.505	0.378	0.277	0.275	0.313	0.000	0.319	0.253	0.349	0.131	0.103	0.752	0.485	0.258	0.227	0.220	0.658	0.093	0.308	284.017	520.560	333.711
Pdensi_DN20576_c0_g1d63271	MC_2_2	Needles	3.42943335293327	6880.63565910231	3442.03254622762	-11.0898284669576	0.69600321532093	-15.9335879818371	3.70475007638791e-57	2.22095907964792e-54	0.499	0.107	0.066	0.291	0.897	0.835	5.183	0.344	0.503	1.542	1.382	0.256	0.202	0.190	0.093	0.000	0.202	0.125	0.190	0.173	0.024	5.368	1.568	1.487	184.649	243.003	124.456
Pdensi_DN23765_c0_g2d549920	MC_2_2	Needles	1951.59091426461	97559.4844704258	49755.5376923452	-5.64317560923464	0.356732127575657	-15.8190843297057	2.29810600522887e-56	1.36348761553533e-53	78.071	36.806	42.666	56.451	32.649	31.618	11.802	23.802	29.997	12.914	34.147	23.914	84.319	37.548	48.585	88.343	51.587	51.139	140.271	89.247	288.611	88.856	0.818	0.957	1874.075	2629.188	3378.273
Pdensi_DN40105_c0_g3	MC_2_2	Needles	11.026430908823	1365.40815677531	688.217293842068	-6.91697012638316	0.437494061164955	-15.8104320501282	2.63652517517237e-56	1.54831286077903e-53	0.957	0.469	0.310	1.093	0.971	0.624	0.317	0.216	1.819	0.170	0.524	0.788	1.705	0.572	1.192	0.508	0.230	0.339	0.521	0.410	1.548	1.183	0.051	11.078	26.298	41.888	42.341
Pdensi_DN22893_c0_g4	MC_2_2	Needles	256.60614866878	3829.67922739134	2043.14268803006	-3.89936091701626	0.246893762069106	-15.7936793717972	3.43920526503435e-56	1.99928992129285e-53	8.433	9.148	5.225	9.201	10.422	5.668	5.262	5.899	6.362	5.401	5.634	4.343	7.797	9.383	5.784	8.251	9.160	7.625	6.551	34.813	9.128	4.632	0.926	0.455	85.033	109.008	114.262
Pdensi_GG_122093_c1_g1	MC_2_2	Needles	3868.68886648548	2.94727642865976	1935.81807145707	10.6960435817742	0.678172205683022	15.7718695814165	4.85898911144363e-56	2.79639682352693e-53	192.456	240.082	158.038	237.255	323.870	260.853	276.159	284.900	328.491	300.892	316.624	249.927	234.201	254.797	223.857	125.223	140.440	111.041	82.000	84.902	138.218	12.710	4.799	0.316	0.169	0.035	0.056
Pdensi_DN15690_c0_g1d345161	MC_2_2	Needles	711.177552770484	22425.9243736453	11568.5509632079	-4.97804660733948	0.315925212401628	-15.7570412614331	6.14429494083251e-56	3.50109225881042e-53	32.571	31.562	16.151	22.971	22.863	13.269	10.204	10.135	9.420	5.562	15.674	5.156	33.019	31.899	21.530	27.793	22.909	18.660	10.449	20.470	16.627	21.309	6.464	7.798	412.378	679.060	725.384
Pdensi_DN18077_c2_g1	MC_2_2	Needles	36.7776241171724	6078.38313212044	3057.58037811881	-7.36369765405961	0.468241761811734	-15.7262727390393	9.99225858646482e-56	5.63788699911409e-53	1.542	0.639	0.473	1.644	1.358	0.835	1.503	1.112	0.626	0.347	1.573	0.631	1.649	1.434	1.263	1.335	1.232	1.030	7.064	2.551	1.867	13.370	7.421	8.873	243.633	110.156	120.420
Pdensi_DN22127_c0_g1d66994	MC_2_2	Needles	3087.96309529673	3.18865301897564	1545.57587415785	9.98984607891014	0.636460523753599	15.695939820421	1.6123691183057e-55	9.00907331336032e-53	138.898	167.098	98.120	174.833	162.909	145.639	185.244	187.750	199.955	199.089	256.507	194.342	130.027	193.986	134.589	103.669	119.709	76.285	115.109	46.137	60.053	24.457	17.921	1.437	0.079	0.095	0.061
Pdensi_DN21142_c0_g1d495134	MC_2_2	Needles	1963.65752750224	49968.6994131228	25966.1784703125	-4.66930138088887	0.297539075787177	-15.693069451586	1.68697173828067e-55	9.33527985671063e-53	97.857	84.606	66.934	97.595	89.032	70.700	61.119	64.256	76.466	51.756	67.206	52.140	81.536	87.492	64.129	70.418	60.057	61.659	63.715	88.302	111.716	74.259	47.739	48.400	887.036	1429.872	1731.713
Pdensi_DN19116_c1_g4	MC_2_2	Needles	1815.59650178711	33466.5224578476	17641.0594798173	-4.20401057503451	0.268301569217007	-15.6689749795471	2.46523044189175e-55	1.35120454439345e-52	72.258	81.834	59.231	96.899	99.703	55.868	64.298	68.869	67.671	56.759	65.413	45.103	80.291	89.242	61.377	65.608	57.718	54.053	44.022	250.611	74.752	48.660	11.987	5.970	659.053	936.093	1108.031
Pdensi_DN22850_c0_g1d426814	MC_2_2	Needles	8.31249098287669	6118.59321842831	3063.45285470559	-9.56243404286823	0.610470200213297	-15.6640472205312	2.66391836529784e-55	1.44633175321939e-52	2.158	3.514	1.527	0.819	1.921	7.835	0.500	0.475	2.061	0.267	0.742	4.058	0.906	3.901	6.090	0.148	0.252	0.409	0.111	0.493	2.055	0.393	0.561	14.387	67.765	159.163	272.954
Pdensi_DN20570_c1_g3	MC_2_2	Needles	3.77188506129472	7969.14584596969	3986.45886551549	-11.1567444873844	0.712732329464686	-15.6534845216912	3.14516419944509e-55	1.69165742843238e-52	0.000	0.123	0.000	0.000	0.000	0.000	0.050	0.024	0.000	0.054	0.000	0.000	0.000	0.000	0.000	0.000	0.177	0.173	0.000	0.320	0.131	0.069	0.000	0.000	147.194	182.930	313.078
Pdensi_DN22590_c0_g2	MC_2_2	Needles	3139.91085212224	15.6528457020162	1577.78184891213	7.67255815517745	0.490359338238717	15.6468074672258	3.49308816413732e-55	1.86139552716914e-52	111.264	112.732	87.076	117.876	129.256	82.849	138.423	112.532	141.199	85.430	129.582	88.964	99.682	80.023	63.566	128.260	110.931	65.681	80.017	14.145	82.899	4.342	6.623	0.597	0.457	0.271	0.534
Pdensi_DN22222_c0_g3	MC_2_2	Needles	704.064611746416	22494.1602715297	11599.1124416381	-4.99712713445879	0.31938576190836	-15.646054804073	3.53463633028084e-55	1.86625555453204e-52	23.826	26.747	24.253	33.622	39.533	41.458	32.198	41.337	52.977	42.426	56.226	46.775	33.845	44.634	37.325	26.270	21.929	20.611	35.256	37.965	40.237	57.129	185.396	290.699	543.126	458.883	796.447
Pdensi_GG_20391_c0_g1	MC_2_2	Needles	3.91461686060216	1441.72015210951	722.817384485054	-8.65450120615922	0.553675245220081	-15.6310062277015	4.47677356481159e-55	2.34220723116793e-52	0.012	0.000	0.012	1.059	1.271	3.315	0.933	0.593	0.653	0.125	0.572	0.665	0.449	0.205	0.658	0.043	0.132	0.225	0.860	2.700	1.875	4.388	1.858	0.535	31.624	39.972	44.467
Pdensi_GG_3088_c0_g1	MC_2_2	Needles	27.7285891114805	4144.22849904076	2085.97854407612	-7.20719744400507	0.461377162266406	-15.6210537353029	5.23335387832934e-55	2.71337611758317e-52	1.199	1.287	0.373	0.425	0.321	1.301	0.467	0.574	0.521	0.542	0.721	0.614	1.486	0.738	0.925	1.198	0.929	0.562	9.401	1.618	2.758	1.124	0.175	3.855	149.773	90.930	85.164
Pdensi_DN31306_c0_g1	MC_2_2	Needles	31.8522176923307	3113.45882769692	1572.65552269462	-6.59212051031017	0.422109605635749	-15.6170824409021	5.56965149348607e-55	2.86195547412158e-52	2.268	2.491	1.331	2.387	1.080	2.900	1.909	0.935	0.481	0.180	0.941	0.244	3.855	4.196	4.831	1.584	0.596	0.968	1.318	0.478	0.478	1.236	1.200	28.875	74.411	73.181	101.812
Pdensi_GG_156497_c2_g1	MC_2_2	Needles	1840.93650733218	9.37577132430023	925.156139328242	7.54727175143243	0.484249609064856	15.5854989041852	9.13473825432596e-55	4.65233027676737e-52	29.893	150.214	100.750	116.125	150.820	62.347	147.324	100.652	98.254	80.688	132.151	65.792	38.002	116.608	52.917	66.955	55.543	57.696	26.852	47.968	48.279	3.021	7.040	1.364	0.149	0.456	0.158
Pdensi_GG_37606_c0_g1	MC_2_2	Needles	5294.46681400221	1.91323519598928	2648.1900245991	11.4559287537607	0.735304506742923	15.5798429748588	9.97995972624206e-55	5.0382163351312e-52	111.956	100.344	96.325	77.897	113.596	70.572	175.386	266.937	376.297	316.047	378.376	333.470	119.244	81.232	64.082	147.279	206.967	160.722	232.299	135.136	207.828	20.434	14.596	0.902	0.041	0.029	0.083
Pdensi_DN14182_c1_g1	MC_2_2	Needles	3248.80575468214	20.4195429900266	1634.61264883608	7.41562176332342	0.476991442101997	15.5466557862011	1.67633457395243e-54	8.38910704917705e-52	33.334	69.895	74.755	50.033	73.533	99.741	99.895	106.308	145.643	112.940	171.017	172.606	77.172	81.299	92.079	110.216	110.123	96.657	153.863	25.045	87.279	8.198	12.095	0.363	0.910	0.414	0.285
Pdensi_DN17902_c0_g1d402633	MC_2_2	Needles	125.523446205639	5514.10233085641	2819.81288853102	-5.45351218281878	0.351132679295573	-15.5312008946572	2.13346747813496e-54	1.05847574857022e-51	5.373	5.062	4.545	5.355	3.657	3.311	2.181	2.335	1.979	2.255	2.398	1.368	4.333	4.533	3.392	5.070	3.658	3.569	3.412	4.254	3.329	9.982	9.319	14.480	92.256	171.572	184.161
Pdensi_DN25096_c0_g2	MC_2_2	Needles	3716.26010609204	125826.24054872	64771.2503274062	-5.08120637258997	0.327321254630473	-15.5236065507764	2.40164553259497e-54	1.1813427525331e-51	216.942	173.299	120.480	204.867	136.512	114.451	116.161	102.541	112.641	87.354	126.291	75.956	202.085	157.644	124.323	164.182	106.174	92.738	102.342	131.218	107.992	111.349	78.168	33.150	2602.650	3588.838	3960.139
Pdensi_DN23680_c3_g1	MC_2_2	Needles	1.51403364441438	3097.80180829853	1549.65792097147	-10.9549743444792	0.706037740018984	-15.5161313957306	2.69836301868758e-54	1.31604652617364e-51	0.056	0.030	0.000	0.065	0.000	0.000	0.067	0.014	0.097	0.063	0.018	0.165	0.103	0.209	0.364	0.050	0.046	0.035	0.064	0.178	0.204	0.062	0.051	0.166	63.381	119.069	68.767
Pdensi_DN11282_c0_g1d174432	MC_2_2	Needles	5138.56363047315	203.749115640183	2671.15637305667	4.65780692658873	0.300629031394881	15.4935366853198	3.8359530777888e-54	1.85515071915818e-51	135.593	142.975	140.951	181.651	108.802	181.095	151.078	113.892	188.646	130.914	151.391	161.559	94.726	152.676	95.180	166.110	174.067	161.597	164.338	32.362	84.411	0.320	9.234	0.322	5.198	7.135	4.073
Pdensi_DN1082_c0_g1d259095	MC_2_2	Needles	1351.2954731536	5.64096921381725	678.468221183709	7.83273237256579	0.506333246327885	15.469520181366	5.57208177416304e-54	2.67232398487381e-51	23.588	25.380	23.829	37.327	33.174	21.052	33.080	49.516	46.816	46.469	52.531	41.765	23.479	42.945	18.107	39.205	44.876	48.163	28.060	35.489	44.391	18.514	1.218	1.971	0.110	0.265	0.113
Pdensi_DN22260_c0_g4	MC_2_2	Needles	8.60243961647508	3125.25140220923	1566.92692091285	-8.48364437352749	0.548987633926377	-15.4532522214612	7.17309689591604e-54	3.41172644179226e-51	0.000	0.348	0.000	1.695	1.945	0.058	0.474	0.729	0.000	0.189	0.272	0.000	0.539	0.434	0.000	0.291	0.472	0.067	1.031	3.006	2.234	2.034	0.000	0.000	70.931	115.786	65.750
Pdensi_DN17829_c0_g2d216588	MC_2_2	Needles	3.03148854648645	1486.24535938516	744.638423965824	-8.89663488313966	0.576992074525771	-15.4189897503389	1.21997872593754e-53	5.7549996439698e-51	1.099	0.669	0.266	1.370	1.207	0.718	0.213	0.000	0.046	0.040	0.122	0.000	0.538	0.721	1.244	0.088	0.185	0.000	0.000	0.000	0.065	0.000	0.000	0.000	33.025	47.617	39.235
Pdensi_DN22390_c0_g3d543432	MC_2_2	Needles	113.150864142772	2291.24642460752	1202.19864437514	-4.33906076906621	0.281929905450096	-15.3905658292581	1.89369039164075e-53	8.86046957148919e-51	1.668	2.238	1.980	2.674	3.253	2.288	1.360	2.891	2.555	1.394	2.443	1.330	2.469	2.451	2.240	3.708	4.003	3.300	3.037	10.827	4.581	4.175	0.244	0.258	47.151	66.816	71.005
Pdensi_DN21279_c0_g4	MC_2_2	Needles	2.88726173551784	3581.73792704875	1792.31259439213	-10.3575723144769	0.673481881991763	-15.3791402433059	2.259277290451e-53	1.04857796244149e-50	1.030	1.540	0.419	2.384	1.495	0.812	0.954	0.594	0.865	1.200	1.127	1.519	0.673	1.373	0.038	0.046	0.131	0.106	0.116	0.020	0.024	0.177	0.000	0.034	52.056	156.881	84.754
Pdensi_DN5039_c0_g1d261746	MC_2_2	Needles	100.828794936524	5149.92681483959	2625.37780488806	-5.66956038108612	0.369192815830149	-15.3566378813136	3.19731336075649e-53	1.47206864979918e-50	2.838	1.193	1.684	3.105	1.486	0.844	0.460	0.590	0.426	0.392	0.847	0.190	4.014	1.742	1.265	4.383	2.230	3.327	2.871	2.119	2.421	0.546	0.018	0.089	141.566	105.531	162.670
Pdensi_DN14722_c0_g1d342863	MC_2_2	Needles	106.37398045002	2532.10528571502	1319.23963308252	-4.56629148538921	0.297558898857243	-15.3458407828695	3.77634728508003e-53	1.7248616079654e-50	3.904	3.855	2.722	5.161	5.224	4.585	4.712	5.040	3.913	4.441	4.649	3.554	3.906	4.363	2.675	4.418	2.988	3.008	3.969	5.150	4.709	2.957	0.534	0.498	56.854	80.283	66.935
Pdensi_DN14334_c1_g1	MC_2_2	Needles	2616.1672546148	40803.0056358581	21709.5864452364	-3.96313957039658	0.258380040279247	-15.3384122322815	4.23425391878434e-53	1.91878383685006e-50	85.020	139.489	69.996	122.406	118.090	76.887	67.020	74.977	64.413	48.045	79.756	43.916	88.646	114.771	76.681	83.055	95.295	76.416	76.388	100.530	72.708	45.438	11.854	1.939	867.091	1126.205	1294.504
Pdensi_DN14366_c0_g1d342022	MC_2_2	Needles	8715.62678785112	3.46537007256654	4359.54607896184	11.2146436802337	0.7313555566142	15.3340513773516	4.52839787108492e-53	2.03604551467819e-50	271.528	339.270	128.882	697.781	661.646	104.825	583.154	325.000	157.160	381.273	254.055	90.642	200.217	321.130	64.736	308.883	399.022	130.301	245.194	53.411	92.687	6.214	3.014	2.983	0.045	0.065	0.174
Pdensi_DN26174_c0_g1d228635	MC_2_2	Needles	1633.11369586153	18167.4661545955	9900.28992522854	-3.4757531916585	0.22683179913547	-15.3230420289647	5.36468550662478e-53	2.39335671001367e-50	56.792	63.583	52.538	85.730	70.632	52.400	41.547	48.055	55.614	36.101	45.867	32.215	50.772	56.563	39.015	52.389	54.566	52.619	53.787	52.315	49.054	22.990	2.083	1.026	382.236	515.559	567.090
Pdensi_DN21956_c2_g1	MC_2_2	Needles	40.6516347977792	6811.31564194575	3425.98363837176	-7.39849908036416	0.482944733707921	-15.3195563880787	5.6602491265046e-53	2.50579228830359e-50	45.114	3.402	0.993	1.661	3.021	2.001	1.656	3.002	1.097	1.643	2.362	0.664	9.331	2.404	1.256	0.713	1.786	1.461	2.402	4.432	2.907	8.824	161.271	29.605	166.964	265.647	116.758
Pdensi_DN29576_c0_g1	MC_2_2	Needles	1691.34222794783	15.1576685451786	853.249948246502	6.78930590216424	0.443362163831932	15.3132280018777	6.2389111949836e-53	2.7408822762023e-50	2.954	6.953	53.029	14.878	1.829	1.357	3.612	1.237	1.500	1.681	4.117	1.188	1.498	0.867	0.189	43.754	47.208	75.803	9.350	10.012	75.152	4.386	0.000	0.000	0.369	0.563	0.303
Pdensi_DN31811_c0_g1d199035	MC_2_2	Needles	17881.2753034554	7.8289923312738	8944.55214789335	11.2734615919408	0.736740090262463	15.3018163948762	7.43522145914635e-53	3.24170022875251e-50	636.790	872.409	548.266	417.127	618.950	433.161	444.197	519.904	562.869	315.193	483.277	279.991	577.811	628.522	500.091	767.744	573.073	400.278	319.846	88.051	258.702	4.043	0.270	1.337	0.328	0.000	0.268
Pdensi_DN18226_c0_g1d353366	MC_2_2	Needles	25797.1959138165	3.11112092279007	12900.1535173697	12.9454916668731	0.848100577812474	15.2640995720858	1.32646180302139e-52	5.73978971621686e-50	340.757	505.070	171.328	351.631	604.096	209.855	809.651	1535.115	1031.451	978.498	2005.681	790.816	338.503	488.540	212.579	465.074	1419.240	590.339	1522.507	1212.003	855.331	294.759	940.452	99.901	0.052	0.214	0.000
Pdensi_DN17909_c0_g1d476153	MC_2_2	Needles	1369.90389194677	37.3992122957378	703.651552121255	5.2267273631223	0.342616050969387	15.2553488032273	1.51682305251848e-52	6.5145286190665e-50	47.855	137.468	91.058	132.237	128.763	128.166	134.190	104.760	124.748	77.326	99.283	71.428	40.665	115.992	72.244	50.175	42.538	41.232	45.272	9.558	34.916	0.773	0.178	0.130	1.144	0.795	1.024
Pdensi_DN9398_c0_g1d171755	MC_2_2	Needles	215.714802647381	4567.46103278401	2391.5879177157	-4.40291027766336	0.288739572483646	-15.2487247930408	1.67879847624747e-52	7.1567800819643e-50	10.040	7.574	6.991	11.336	10.587	8.393	9.400	12.543	14.335	12.697	16.815	13.740	10.115	9.391	6.948	7.883	6.568	6.658	12.528	11.093	8.417	10.558	5.871	5.645	85.390	153.997	131.108
Pdensi_DN18190_c0_g2	MC_2_2	Needles	1051.82002183441	34179.7768717437	17615.7984467891	-5.02192612238966	0.330116265699033	-15.2125982394583	2.91730893697029e-52	1.2345150487616e-49	44.597	43.471	31.727	57.528	53.350	34.461	28.814	35.667	33.032	26.986	36.960	23.074	53.575	51.823	39.098	40.673	26.923	35.779	15.871	36.976	32.301	49.703	14.095	7.398	576.593	1021.143	1176.832
Pdensi_DN79500_c0_g1	MC_2_2	Needles	12221.3870728337	2.43818000953161	6111.9126264216	12.0742036416027	0.794271129813708	15.2016146481802	3.45011094188744e-52	1.44932361179974e-49	338.859	355.763	357.742	401.984	459.618	285.718	388.905	424.662	529.511	286.853	413.636	344.493	225.691	315.240	196.994	554.908	365.037	271.641	212.532	91.976	212.692	1.619	0.216	0.356	0.000	0.199	0.000
Pdensi_DN19939_c2_g2	MC_2_2	Needles	128.310508567841	4109.26605202536	2118.7882802966	-4.99506230702182	0.328636410619697	-15.1993575441103	3.57106080964767e-52	1.4892617438843e-49	8.597	8.372	6.767	9.062	11.114	8.984	7.890	8.792	9.648	8.221	9.093	7.211	6.495	8.176	6.248	5.697	3.363	3.477	4.650	5.096	6.478	5.143	1.367	0.737	87.667	115.645	127.848
Pdensi_DN11461_c0_g1d210660	MC_2_2	Needles	158.10572250182	7201.46196508471	3679.78384379327	-5.50817108567122	0.362904924281584	-15.1780003993479	4.94631918695787e-52	2.04795406855117e-49	2.727	2.160	1.657	5.617	5.461	1.078	2.140	5.312	3.437	2.460	4.676	1.932	2.855	2.805	1.214	5.263	6.080	4.024	3.637	8.387	5.126	3.666	0.047	0.031	146.804	165.165	267.690
Pdensi_DN12772_c0_g1d390389	MC_2_2	Needles	2296.52981021846	14.2150786709843	1155.37244444472	7.33306384359181	0.48385250660114	15.1555768411814	6.9601633872886e-52	2.86117402215605e-49	24.616	51.104	48.728	64.480	60.048	51.252	55.184	44.156	50.194	42.055	46.959	37.854	32.652	61.510	31.207	73.091	90.322	59.469	86.500	41.479	81.890	15.154	16.791	4.552	0.343	0.589	0.199
Pdensi_DN12697_c0_g1d521551	MC_2_2	Needles	54366.7484386506	16.6022867458461	27191.6753626982	11.6913528779176	0.771688502466879	15.1503525587637	7.53612516653693e-52	3.07596836496005e-49	3499.062	1694.489	2370.495	2836.528	567.846	1960.690	1485.781	371.531	1708.112	1417.340	200.840	1287.617	2581.735	1559.755	1609.496	4105.652	626.053	606.796	146.585	25.025	133.037	11.110	4.240	8.816	0.512	0.393	0.424
Pdensi_DN19182_c0_g3d482227	MC_2_2	Needles	2.98712169004483	1488.98237476843	745.984748229238	-9.08942344792014	0.60043002435015	-15.1381894297469	9.06758678404295e-52	3.67499075358067e-49	0.116	0.062	0.000	0.097	0.209	0.767	0.358	0.120	0.181	0.113	0.171	0.069	0.021	0.155	0.370	0.018	0.171	0.097	0.839	2.630	1.660	2.175	3.443	18.869	32.378	43.216	44.404
Pdensi_DN45572_c0_g1d156418	MC_2_2	Needles	403.607734236893	4370.32716115495	2386.96744769592	-3.43670236832221	0.227175283122643	-15.1279766050379	1.05901760700084e-51	4.26206449653885e-49	15.168	13.338	12.449	18.002	14.293	14.874	12.871	13.917	15.543	11.627	13.597	12.365	13.698	12.881	12.335	13.389	11.172	15.101	12.950	15.294	14.540	11.032	6.248	5.477	117.065	112.030	119.929
Pdensi_DN22397_c2_g1	MC_2_2	Needles	12992.7731090635	77.1333591935511	6534.95323412853	7.41531556841867	0.490481682708968	15.1184352644187	1.22416974951568e-51	4.89251342044285e-49	392.478	828.670	581.220	1211.126	902.436	897.201	1406.669	1153.193	1235.593	1028.684	1323.921	1006.885	416.961	816.142	650.588	613.339	368.491	286.121	277.068	88.283	205.451	4.226	0.259	0.311	2.860	2.087	1.114
Pdensi_DN20279_c0_g1	MC_2_2	Needles	491.053732081623	15869.1950296076	8180.12438084462	-5.01275961605112	0.331838378131323	-15.1060273506621	1.47784971326793e-51	5.86563647229537e-49	54.211	30.960	24.188	30.754	25.036	20.313	19.609	23.308	21.556	18.967	26.818	16.204	38.234	23.143	15.895	20.802	14.704	12.452	17.550	24.483	20.149	19.581	6.379	6.995	312.173	437.529	531.852
Pdensi_DN16514_c0_g1d55876	MC_2_2	Needles	676.071195301748	18222.4697933379	9449.27049431985	-4.75136127351938	0.314592264108349	-15.1032362063517	1.54176913146143e-51	6.07742159484499e-49	29.213	31.107	22.499	32.501	39.462	27.524	20.787	17.575	20.108	15.184	21.863	11.849	33.437	35.995	28.467	27.636	21.337	16.958	19.686	22.485	17.993	12.146	4.120	0.943	364.467	525.585	581.810
Pdensi_DN23971_c0_g6	MC_2_2	Needles	167.959956609161	6759.28780873587	3463.62388267252	-5.3308047876786	0.353291183529215	-15.0889833548246	1.91368209777598e-51	7.49213050402078e-49	6.848	10.707	4.042	23.663	31.536	27.484	39.017	38.174	36.523	40.950	41.638	33.276	13.234	21.351	13.728	4.746	7.402	4.083	8.630	14.888	10.168	8.039	23.893	21.612	147.040	188.962	208.334
Pdensi_DN50783_c0_g1d252689	MC_2_2	Needles	5153.2217261402	104362.180689922	54757.7012080308	-4.33986740998675	0.287684351896234	-15.085517795393	2.01686167197462e-51	7.84273014079808e-49	264.115	290.936	176.527	291.106	237.707	212.167	171.309	169.045	168.289	116.090	195.703	114.822	226.671	226.349	179.086	197.532	165.964	139.254	147.859	164.275	175.380	76.674	32.373	1.560	2143.884	2808.041	3462.929
Pdensi_DN25650_c1_g1	MC_2_2	Needles	3244.52353365032	8.11962864715525	1626.32158114874	8.78721636122432	0.584275412802144	15.0395107661325	4.04528606305354e-51	1.56248495446171e-48	119.954	100.977	99.522	108.436	117.640	66.573	165.511	173.163	216.217	142.599	169.310	124.042	84.042	61.600	53.023	143.643	99.512	73.091	56.548	21.058	64.806	0.675	1.024	0.552	0.370	0.089	0.203
Pdensi_DN13536_c0_g2	MC_2_2	Needles	541.757038327078	9978.83809436255	5260.29756634481	-4.20266606817003	0.279941766595187	-15.0126439483657	6.06799152522633e-51	2.328126535122e-48	23.199	21.836	18.601	17.536	17.722	15.419	8.072	7.576	6.089	5.847	7.410	3.461	28.388	25.237	23.670	19.328	17.252	16.342	17.326	20.901	19.220	12.165	1.131	0.145	195.248	271.229	339.405
Pdensi_DN20910_c1_g3	MC_2_2	Needles	177.701737352068	8845.89916598981	4511.80045167094	-5.63478028786376	0.375468054282023	-15.0073494232118	6.57219676223117e-51	2.50487745604746e-48	8.989	14.054	8.787	8.761	6.045	12.749	17.735	8.108	5.809	20.735	9.732	11.961	8.500	16.452	10.212	7.039	6.181	4.040	7.274	16.050	3.714	11.484	3.915	0.936	153.007	315.041	251.614
Pdensi_DN7133_c0_g1d207470	MC_2_2	Needles	115.835076527125	2542.85372144499	1329.34439898606	-4.45326408065764	0.296980868532972	-14.9951210751585	7.90184702219332e-51	2.99183682877795e-48	5.448	4.707	5.407	7.424	7.039	11.057	5.693	5.790	6.743	5.882	5.759	6.091	7.122	8.143	10.989	4.323	3.476	3.529	4.309	4.817	5.549	40.645	45.267	60.104	51.997	67.540	85.524
Pdensi_DN18998_c0_g1d217852	MC_2_2	Needles	290.573578567857	6856.28270359129	3573.42814107957	-4.56266484461029	0.304401365917564	-14.9889762513284	8.66789815359864e-51	3.26043272312258e-48	9.619	6.159	6.104	8.034	7.231	4.666	2.862	4.099	4.984	3.137	3.864	4.079	7.868	6.928	4.294	7.182	10.713	10.491	5.994	13.323	7.391	2.241	0.257	0.112	138.238	197.974	217.458
Pdensi_DN12684_c0_g1d51036	MC_2_2	Needles	263.936898791434	6288.20869029477	3276.0727945431	-4.57315457752696	0.30533207773572	-14.9776420854321	1.02799922366685e-50	3.84171320267863e-48	7.870	9.198	8.701	14.905	26.270	26.433	12.325	15.914	18.411	13.962	16.207	16.332	16.202	23.777	27.514	9.584	8.644	7.544	6.655	13.634	10.764	49.158	68.271	74.964	121.978	166.642	219.111
Pdensi_DN21456_c0_g1d539896	MC_2_2	Needles	2196.14139761301	37.2158757327467	1116.67863667288	5.89660697217349	0.394076316239494	14.9631092485901	1.27907701507071e-50	4.74917169640866e-48	32.307	37.385	37.233	67.492	108.251	109.874	72.314	60.029	69.300	65.874	43.593	43.463	40.468	84.601	66.377	48.212	82.846	83.465	79.420	177.549	175.902	107.323	81.184	20.485	1.056	1.115	0.823
Pdensi_DN8397_c0_g1d208435	MC_2_2	Needles	1512.65714986383	34.4769984092903	773.567074136562	5.40663414193341	0.361611864660545	14.9514843684921	1.52315817320087e-50	5.61918436063354e-48	43.179	74.618	54.337	87.438	84.369	56.773	75.613	77.755	87.148	67.416	78.959	64.277	36.855	68.411	38.622	52.573	46.996	48.460	28.064	28.457	22.571	2.120	0.756	0.239	0.476	1.164	1.159
Pdensi_DN12254_c0_g1	MC_2_2	Needles	3199.90858732677	37.4428992147331	1618.67574327075	6.42798004766029	0.430417464485309	14.9342918864754	1.97157304581956e-50	7.22713378088927e-48	26.120	43.428	38.708	100.330	241.800	241.025	98.056	108.294	102.102	72.713	86.750	71.254	112.388	185.524	180.028	91.476	121.830	98.189	170.852	156.009	143.474	90.966	61.791	14.556	1.032	1.442	0.531
Pdensi_DN14591_c0_g1d342509	MC_2_2	Needles	5066.89218847961	85849.9678853902	45458.4300369349	-4.08255432784117	0.273423904583752	-14.931226785223	2.06432976154073e-50	7.51925582952091e-48	178.304	194.152	133.568	231.127	228.376	139.427	102.492	128.498	123.810	77.765	126.824	66.631	191.788	225.995	152.771	183.288	174.234	136.027	135.314	215.979	164.673	89.529	10.078	2.305	1752.361	2529.875	2650.108
Pdensi_DN15888_c0_g3	MC_2_2	Needles	275.717485383681	10573.4063860753	5424.56193572949	-5.25958781673447	0.35280961316015	-14.9077225238389	2.93597147787197e-50	1.06269241838371e-47	25.590	12.515	11.996	13.812	11.780	13.275	9.648	10.500	12.985	10.235	11.953	9.784	20.002	13.693	14.735	11.288	7.099	8.681	9.899	10.634	12.998	27.092	9.811	12.793	193.509	266.438	394.639
Pdensi_DN21824_c0_g1d19668	MC_2_2	Needles	1827.52359698542	44672.792564177	23250.1580805812	-4.61114464618841	0.31006628450383	-14.8714803144985	5.04845891737918e-50	1.81589911971306e-47	137.689	106.287	66.241	115.138	94.260	76.265	50.611	47.453	46.673	32.501	50.320	24.584	101.973	102.569	90.124	72.077	55.607	50.863	40.200	64.234	56.054	54.794	41.962	101.801	819.994	1298.304	1498.895
Pdensi_GG_17711_c0_g1	MC_2_2	Needles	4349.37162738278	83372.1231100853	43860.7473687341	-4.26065312196384	0.286755065411051	-14.8581616713776	6.15922113022149e-50	2.20167288984706e-47	116.640	180.220	109.820	187.773	129.483	122.229	122.314	77.680	84.966	65.249	98.156	59.230	121.065	153.474	103.979	150.596	138.906	135.695	201.905	124.948	132.699	41.987	11.152	0.431	1613.518	2149.953	2966.681
Pdensi_DN19919_c0_g4	MC_2_2	Needles	1367.98554430815	21.0614355502962	694.523489929224	5.97425037362819	0.402499458612933	14.8428780357029	7.73642969416865e-50	2.74839052672284e-47	38.656	58.227	37.860	58.482	83.855	73.594	57.652	56.780	55.739	35.884	51.502	34.604	50.289	72.560	65.532	47.260	49.547	36.260	62.014	35.521	48.989	45.808	53.479	56.095	0.358	0.660	0.718
Pdensi_DN16789_c0_g1	MC_2_2	Needles	379.315191067981	6705.07895372596	3542.19707239697	-4.14418801513827	0.279854347154863	-14.808374632269	1.2932990372104e-49	4.56629772334331e-47	17.207	14.954	11.120	17.315	18.885	16.382	17.968	15.716	17.428	16.329	17.635	15.849	14.941	16.377	11.005	12.391	11.247	13.570	15.083	13.612	15.911	25.917	15.527	9.498	136.607	244.635	162.083
Pdensi_DN39018_c1_g1	MC_2_2	Needles	7.2793571198028	952.346393501028	479.812875310416	-6.99844570992636	0.473501547446614	-14.7801960683463	1.96593062840406e-49	6.8988581460538e-47	0.226	1.132	0.404	2.635	1.694	7.662	2.650	1.996	1.070	1.562	1.043	0.695	0.484	0.828	0.728	0.259	0.333	0.095	1.753	1.100	0.108	55.563	620.311	1220.281	24.416	23.037	28.678
Pdensi_DN7575_c0_g1d169807	MC_2_2	Needles	5304.957008819	317.746942257789	2811.35197553839	4.06024910975091	0.274937236821265	14.7679126941632	2.35906402223095e-49	8.22827233596443e-47	44.147	55.908	101.787	78.479	96.705	114.029	186.527	199.303	211.544	211.442	195.880	167.524	64.479	119.372	73.508	197.272	168.288	152.579	266.080	91.193	117.275	45.834	73.105	111.420	7.394	7.764	10.331
Pdensi_DN22295_c0_g1d423497	MC_2_2	Needles	47.8077062093333	2261.26745726445	1154.53758173689	-5.56848773694436	0.377089063199635	-14.7670359084277	2.38994819689452e-49	8.28577763129376e-47	0.817	8.984	3.931	1.473	1.926	12.450	3.064	2.876	9.162	3.409	2.443	7.108	1.394	3.001	7.041	1.594	0.866	2.299	2.127	0.421	3.628	2.338	11.260	16.695	52.916	65.228	63.620
Pdensi_GG_66453_c1_g1	MC_2_2	Needles	68.7985404739576	4017.01614862811	2042.90734455103	-5.85647135623498	0.396813997297807	-14.7587317889891	2.70316117579285e-49	9.31554663641042e-47	3.461	8.139	2.745	4.994	5.645	5.087	5.441	4.877	3.672	6.326	7.699	2.675	6.517	8.132	3.466	3.318	1.808	1.610	2.118	3.462	3.079	12.004	22.089	35.565	122.611	94.442	101.696
Pdensi_DN19673_c2_g1	MC_2_2	Needles	71.0497969787643	2060.83725707617	1065.94352702747	-4.85867872848539	0.330336409077934	-14.7082749432537	5.70430862017517e-49	1.95409919880775e-46	3.803	3.177	2.103	1.801	2.609	2.328	1.658	2.586	1.756	1.343	1.455	1.192	2.873	2.584	2.520	2.196	2.680	2.061	3.367	23.903	4.576	30.805	3.785	8.254	38.557	68.397	60.197
Pdensi_DN20871_c0_g1d414504	MC_2_2	Needles	273.274140589448	3908.31788972992	2090.79601515968	-3.83953575902893	0.261182901362185	-14.7005632413303	6.39257774446011e-49	2.17691859036345e-46	11.713	16.269	9.396	12.835	17.657	22.837	9.288	9.548	8.571	2.660	6.199	3.886	10.316	19.094	17.337	7.848	9.421	9.444	10.134	12.891	10.606	4.510	2.412	0.187	93.816	95.168	124.180
Pdensi_DN19305_c0_g1d187818	MC_2_2	Needles	39181.2373737182	1386380.28856709	712780.762970402	-5.14501345521594	0.35000036810556	-14.7000229830164	6.44378412444019e-49	2.18144835379799e-46	892.497	822.404	555.779	1400.530	1129.624	637.442	446.013	682.141	509.097	362.224	699.329	343.742	1026.182	1175.988	966.966	1246.784	1399.349	1172.537	1181.467	1572.650	1068.426	694.747	88.140	12.198	48304.750	28124.765	32691.792
Pdensi_DN11965_c0_g1d458418	MC_2_2	Needles	82.6077963132411	2064.05793216869	1073.33286424096	-4.63590748033259	0.315696407634313	-14.6847014037062	8.07893080746051e-49	2.71900904619977e-46	15.352	6.166	3.404	9.667	2.100	3.497	4.669	2.749	2.702	4.942	4.583	3.104	5.069	4.351	2.090	3.317	2.301	2.482	9.113	52.244	15.782	254.732	23.267	54.946	58.863	47.265	58.081
Pdensi_DN25615_c3_g4	MC_2_2	Needles	280.001924013906	8756.89355397548	4518.44773899469	-4.9654340384914	0.338493937928987	-14.6691963491916	1.01540563344207e-48	3.39753544245493e-46	14.881	7.815	8.211	17.921	14.499	9.874	9.053	13.272	16.389	10.645	16.669	11.669	14.968	15.443	9.563	11.171	7.886	8.341	8.196	12.930	9.685	11.925	4.290	1.208	145.265	283.608	283.138
Pdensi_DN12020_c0_g1d5957	MC_2_2	Needles	813.545221240722	26312.2972885342	13562.9212548875	-5.01483388731073	0.342286968240521	-14.650963526566	1.3281874603618e-48	4.41841136018969e-46	51.427	35.815	31.367	72.550	56.421	60.177	45.339	57.698	64.353	53.916	67.264	56.937	49.976	45.581	47.760	31.542	24.310	23.712	30.672	56.265	44.464	86.641	122.995	259.304	660.723	501.453	937.200
Pdensi_DN16858_c0_g3	MC_2_2	Needles	129.221622582274	2364.74864243546	1246.98513250887	-4.19941982832514	0.286898552507046	-14.6372987651167	1.62392876294257e-48	5.37119104805218e-46	11.307	9.100	4.489	3.875	5.198	15.872	2.483	1.522	2.039	1.792	1.802	1.869	10.113	12.486	16.575	3.392	4.082	5.215	8.753	8.793	6.187	26.236	40.165	46.614	51.129	66.914	72.465
Pdensi_GG_158124_c0_g1	MC_2_2	Needles	3.6223107466719	4200.3821552181	2102.00223298239	-10.336880852068	0.706556195856983	-14.6299486334988	1.80923685199371e-48	5.94990800394801e-46	19.346	0.584	0.101	1.319	0.326	0.401	0.000	0.000	0.000	0.000	0.043	0.000	0.000	0.195	0.000	0.000	0.075	0.297	0.115	0.039	0.000	0.102	0.000	0.000	104.215	133.708	99.503
Pdensi_DN21123_c0_g2	MC_2_2	Needles	152.367101189579	5100.49721614881	2626.43215866919	-5.06240953744693	0.346188587726185	-14.623271005834	1.99576722463705e-48	6.52604542869813e-46	4.940	4.439	5.333	6.735	4.410	6.864	3.010	2.674	5.753	3.947	3.205	3.321	6.174	4.738	4.267	6.451	2.974	5.637	3.944	6.791	6.731	6.465	0.229	0.380	113.352	156.406	141.286
Pdensi_DN16405_c0_g3	MC_2_2	Needles	1.71225854180721	3917.19424316621	1959.45325085401	-11.4565377818611	0.783596569281595	-14.6204542375224	2.08007890688108e-48	6.76331193050357e-46	0.000	0.000	0.000	0.000	0.000	0.000	0.000	0.000	0.000	0.000	0.089	0.000	0.156	0.000	0.000	0.000	0.000	0.174	0.000	0.163	0.302	0.107	0.086	0.000	93.339	132.975	89.134
Pdensi_GG_3087_c0_g1	MC_2_2	Needles	35.6018502703378	6204.92548220328	3120.26366623681	-7.42761921894739	0.508353655377392	-14.61112581837	2.38543249364908e-48	7.71258569898867e-46	1.179	2.767	0.197	0.000	0.717	1.923	0.654	0.825	0.701	0.929	1.489	0.463	3.056	2.721	0.874	1.935	0.844	0.719	3.691	1.138	1.693	1.793	2.876	1.580	220.877	148.454	119.412
Pdensi_DN17027_c0_g1d215839	MC_2_2	Needles	995.093943048142	50967.7235007559	25981.408721902	-5.6778392722923	0.389043280913029	-14.5943640485635	3.05043933667508e-48	9.80758850642387e-46	43.165	63.356	22.910	43.877	52.887	43.527	33.727	32.986	24.303	32.717	45.518	23.899	62.056	73.738	57.986	45.514	31.221	20.073	19.054	52.205	33.181	72.660	137.901	253.089	1039.948	1404.742	1667.082
Pdensi_DN13580_c0_g1d272262	MC_2_2	Needles	195.624944247633	8455.58258456931	4325.60376440847	-5.42948523313764	0.372380657610033	-14.5804706076424	3.73930110628624e-48	1.19555843315489e-45	9.099	10.585	5.032	12.591	10.738	4.609	6.430	4.898	2.902	4.035	6.993	1.474	11.480	10.040	6.164	8.898	6.125	4.024	7.618	5.092	2.893	1.769	0.078	0.000	232.017	223.491	219.351
Pdensi_GG_64530_c0_g1	MC_2_2	Needles	7466.79445865619	1.59432650948782	3734.19439258284	12.2677450321537	0.841438403351519	14.5794926679009	3.79325134079008e-48	1.20610722604315e-45	179.782	339.248	199.240	197.420	388.144	243.471	482.693	539.678	706.986	473.973	992.656	668.251	300.865	369.113	237.616	228.524	326.981	165.877	168.615	138.649	104.537	22.162	47.901	4.716	0.071	0.051	0.037
Pdensi_DN16172_c0_g1d277967	MC_2_2	Needles	669.835944046221	7219.34279881042	3944.58937142832	-3.42989473460346	0.235285195479266	-14.5776053933904	3.89956697121401e-48	1.23309878439746e-45	17.114	26.354	22.361	34.261	51.331	40.232	27.751	36.723	37.046	26.344	33.645	28.316	26.005	41.280	28.919	22.531	22.050	20.865	14.017	24.775	20.807	21.307	35.152	17.774	150.406	209.003	223.057
Pdensi_DN20957_c0_g1d121366	MC_2_2	Needles	1277.70801637025	14347.3618115909	7812.53491398055	-3.48842344746853	0.239476887412795	-14.5668481211525	4.56470702561405e-48	1.43553800017002e-45	56.209	41.011	29.716	52.055	39.249	25.295	44.935	23.411	23.644	25.331	24.618	14.482	50.271	36.705	24.810	49.126	38.653	37.123	48.871	42.072	36.578	13.969	1.257	0.074	377.307	371.385	398.013
Pdensi_DN16253_c1_g1	MC_2_2	Needles	4.59908904298969	2321.35655743644	1162.97782323972	-8.99549607814499	0.617621046212341	-14.5647499114729	4.7070395159057e-48	1.47225451728201e-45	0.026	0.105	0.045	0.000	0.224	0.071	0.000	0.209	0.050	0.120	0.439	0.000	0.105	0.259	0.123	0.098	0.284	0.081	0.049	0.764	0.124	0.159	0.053	0.000	42.058	99.129	48.108
Pdensi_DN21317_c0_g1d417264	MC_2_2	Needles	220.62874341179	3792.49190529704	2006.56032435442	-4.10048674903201	0.281957913179453	-14.5429035943469	6.47853168346504e-48	2.01538365900052e-45	9.496	6.310	4.580	11.130	10.026	6.607	8.106	9.891	11.949	8.372	13.311	9.876	7.599	8.444	4.366	8.385	6.837	6.348	12.224	7.174	9.886	8.106	10.938	10.906	105.863	88.060	108.110
Pdensi_DN22335_c2_g1d423747	MC_2_2	Needles	566.524593046232	5693.41385862051	3129.96922583337	-3.32775585331333	0.22956538587916	-14.4958955400402	1.28613952783636e-47	3.97949548207044e-45	30.055	30.478	23.846	46.584	55.757	64.681	49.440	44.947	52.627	52.031	41.428	46.033	42.868	41.100	39.942	20.933	16.375	18.233	38.061	24.990	34.099	90.418	192.207	460.109	156.061	156.540	142.079
Pdensi_DN97212_c0_g1	MC_2_2	Needles	4285.71291785243	57491.1065021801	30888.4097100163	-3.74555590984148	0.258670517014572	-14.4800263790035	1.62034978242259e-47	4.98677809241723e-45	165.461	163.384	106.323	208.352	164.407	137.737	141.422	116.990	118.639	87.835	124.307	83.920	145.881	156.491	131.787	165.511	134.578	118.367	181.042	133.845	120.901	68.145	18.173	6.383	1310.682	1521.421	1787.400
Pdensi_GG_51082_c0_g1	MC_2_2	Needles	44.7219896507424	1364.71308603295	704.717537841847	-4.91737423354112	0.339926130100044	-14.466008341559	1.98671966566683e-47	6.0817927382336e-45	1.465	3.203	1.473	0.817	0.281	1.634	0.962	1.713	1.747	1.762	2.061	1.286	0.322	0.948	0.541	1.848	1.431	1.073	2.455	0.368	1.621	0.028	0.000	0.271	31.204	40.777	37.844
Pdensi_DN16182_c0_g1d214977	MC_2_2	Needles	105.523955414195	3652.56076430189	1879.04235985804	-5.11698139300669	0.353768630716704	-14.4642032919655	2.03952864345552e-47	6.21041867510629e-45	0.982	5.970	2.176	12.307	5.455	9.120	12.282	2.733	3.621	10.979	2.828	3.354	3.817	7.539	10.245	2.417	4.526	3.298	7.068	8.971	9.996	6.323	1.108	3.546	101.127	91.189	98.873
Pdensi_DN21837_c0_g2d221798	MC_2_2	Needles	2197.57080802146	47224.9230541673	24711.2469310944	-4.42575578001748	0.306007271683938	-14.4629104911881	2.07820755571551e-47	6.29489068626227e-45	54.728	50.998	30.692	103.892	101.824	53.379	61.296	104.295	85.343	118.264	123.283	90.480	72.747	86.048	35.803	56.803	87.099	69.917	75.861	97.319	82.213	31.707	12.353	1.187	1037.125	1198.465	1561.576
Pdensi_DN20467_c0_g1d188801	MC_2_2	Needles	4195.57889412854	1.84277119245871	2098.7108326605	10.9043621760878	0.755021876545407	14.4424453314924	2.79738457095378e-47	8.42891515408172e-45	25.767	101.098	39.463	25.296	79.006	69.334	105.043	158.085	231.017	138.610	280.268	267.782	51.961	99.105	89.564	86.263	182.580	138.539	160.684	95.565	110.141	12.583	22.872	0.689	0.000	0.098	0.045
Pdensi_DN21685_c0_g1d363125	MC_2_2	Needles	4.01105555747147	4129.1207127198	2066.56588413864	-10.1130648577583	0.701080897673693	-14.4249613579763	3.60471732765016e-47	1.08049524439372e-44	0.092	1.400	0.146	0.000	0.000	0.098	0.060	0.019	0.000	0.086	0.023	0.000	0.081	0.042	0.041	0.033	0.081	0.277	0.021	0.064	0.079	0.330	0.158	0.448	72.116	190.908	74.603
Pdensi_DN13656_c0_g1d272376	MC_2_2	Needles	880.190060716752	15287.4142115381	8083.80213612744	-4.11759821419464	0.285575062639463	-14.4186196656572	3.95166699626383e-47	1.17835433835223e-44	33.287	33.927	22.948	51.458	49.597	35.542	28.883	42.314	40.373	33.363	44.150	30.116	38.362	50.223	28.437	33.500	30.102	22.087	24.212	30.008	24.051	15.156	16.689	18.632	365.607	395.529	464.917
Pdensi_DN23753_c0_g1d224506	MC_2_2	Needles	3081.78656007563	2.26726742274629	1542.02691374919	10.6490411382708	0.739472648529002	14.4008587193244	5.11045830637096e-47	1.51604116489668e-44	61.505	112.923	102.512	103.159	166.593	166.386	161.556	164.831	193.498	130.929	228.818	169.114	94.381	124.016	176.922	123.125	97.017	80.543	180.939	148.507	169.264	340.570	16.085	3.705	0.109	0.039	0.028
Pdensi_GG_24905_c0_g1	MC_2_2	Needles	2137.86972199627	75.1520229721938	1106.51087248423	4.85392612807765	0.33728932868587	14.3909863587718	5.89491513067212e-47	1.73978595223237e-44	43.272	73.149	67.505	37.345	25.034	27.435	34.178	24.248	26.713	32.627	23.195	26.583	31.772	36.996	29.934	77.014	70.154	61.490	17.774	7.556	10.865	1.328	0.995	0.287	2.444	1.998	1.543
Pdensi_DN21827_c0_g1d420834	MC_2_2	Needles	17.4260809721678	2792.44501704698	1404.93554900957	-7.29421948859733	0.507006851166804	-14.3868262762342	6.26034668520572e-47	1.83821026571569e-44	1.949	0.925	0.270	3.583	3.037	0.290	3.715	2.469	0.714	2.380	2.156	0.308	1.569	1.747	0.146	0.824	0.679	0.193	0.391	0.164	0.202	0.176	0.174	0.264	63.862	73.872	86.646
Pdensi_DN10909_c0_g2	MC_2_2	Needles	712.704759335111	7421.94681106821	4067.32578520166	-3.3791561504404	0.235391091871419	-14.3554971582622	9.84172271213391e-47	2.87513189749248e-44	36.604	31.485	26.596	25.821	24.375	23.665	18.966	21.120	23.603	20.863	29.270	20.315	41.264	34.531	30.036	27.704	21.211	20.782	21.891	26.289	18.242	30.195	29.480	24.517	179.497	210.521	205.691
Pdensi_DN8174_c0_g1d170412	MC_2_2	Needles	2.63739623203266	914.166502026665	458.401949129349	-8.34160629519083	0.583315108685491	-14.3003432809906	2.17732881524949e-46	6.32865912355674e-44	0.019	0.020	0.000	0.093	0.089	0.697	0.000	0.039	0.043	0.000	0.117	0.110	0.124	0.405	0.209	0.118	0.144	0.000	0.148	0.129	0.053	0.278	5.174	3.857	21.720	25.244	26.410
Pdensi_DN39702_c2_g1	MC_2_2	Needles	3.91076436860912	859.404245054918	431.657504711763	-7.77361143421434	0.544357627796906	-14.2803389486343	2.90186608903407e-46	8.39222589396983e-44	0.645	0.184	0.080	0.303	0.193	4.375	0.117	0.123	0.439	0.188	0.339	0.286	0.340	2.579	1.710	0.122	0.178	0.067	0.092	0.842	0.192	0.042	0.000	0.790	17.007	29.194	23.436
Pdensi_DN5931_c0_g1	MC_2_2	Needles	47.416805226857	1224.57725679898	635.997031012919	-4.68110886288631	0.328071032245747	-14.2685833334406	3.43485506489523e-46	9.88396719198926e-44	2.486	1.920	1.902	2.767	2.239	1.721	1.627	2.315	2.522	1.961	3.049	1.987	2.213	1.800	1.066	1.833	1.540	1.230	1.053	1.944	1.693	1.288	0.507	0.372	25.914	38.836	34.161
Pdensi_DN38447_c0_g2	MC_2_2	Needles	4.2517210653094	1919.21040558455	961.731063324928	-8.87878820455541	0.623159432378019	-14.248020238855	4.61170608771071e-46	1.32043928882507e-43	0.052	1.374	0.141	0.174	0.095	0.277	0.826	0.234	0.624	0.977	0.244	0.476	0.029	0.118	0.029	0.094	0.085	0.259	1.129	0.579	0.185	3.653	3.220	6.377	29.388	45.367	80.888
Pdensi_DN19699_c0_g4	MC_2_2	Needles	4698.06700262263	3.97424956867524	2351.02062609565	10.6156625718762	0.745136687475636	14.2465976381324	4.70659630864134e-46	1.34093724830999e-43	135.361	201.188	143.697	167.504	296.854	349.333	250.073	339.392	393.671	254.245	338.006	265.463	186.746	246.715	266.166	170.133	171.244	115.194	181.612	93.924	159.121	16.735	24.225	5.369	0.245	0.059	0.013
Pdensi_DN22347_c1_g1	MC_2_2	Needles	16.2844565033885	3102.27702988568	1559.28074319453	-7.60485007542426	0.534183797376928	-14.23639225444	5.4467255510857e-46	1.54416010931297e-43	0.086	0.999	0.698	0.395	0.711	0.540	0.247	0.893	0.845	0.379	0.396	0.913	0.107	0.414	0.284	0.267	0.458	0.876	1.427	0.654	1.313	0.000	0.275	0.198	60.955	61.573	127.018
Pdensi_DN22617_c1_g2	MC_2_2	Needles	108.940134197207	7275.74513236988	3692.34263328354	-6.05412263985679	0.425452485073374	-14.2298443475132	5.98147599438431e-46	1.68745061251378e-43	7.699	7.463	4.381	6.120	7.462	7.749	4.230	2.129	1.695	1.823	2.278	1.216	8.594	10.229	8.627	5.517	2.981	2.133	3.364	5.324	2.645	41.928	33.396	33.087	184.749	167.570	229.096
Pdensi_DN15441_c0_g1d214349	MC_2_2	Needles	5179.05301069716	70289.6070201588	37734.330015428	-3.76238491824085	0.264505411398411	-14.2242266362323	6.48169331431441e-46	1.81964844844931e-43	196.288	264.567	153.852	281.667	265.198	196.190	187.719	176.384	166.671	135.403	197.666	115.278	209.280	259.947	183.204	200.495	168.208	136.314	153.993	160.105	159.419	100.881	45.436	9.054	1782.160	1812.186	2030.869
Pdensi_GG_51431_c0_g1	MC_2_2	Needles	1.66018670137951	2155.94179470622	1078.8009907038	-10.2337741130963	0.719484700897897	-14.223755001774	6.52553636974347e-46	1.82306380395683e-43	0.000	0.094	0.000	0.000	0.000	0.000	0.000	0.000	0.000	0.000	0.000	0.000	0.097	0.200	0.097	0.078	0.094	0.000	0.000	0.000	0.000	0.395	0.000	0.000	55.779	81.177	36.452
Pdensi_GG_98672_c0_g1	MC_2_2	Needles	9.08954937014049	1381.23348003249	695.161514701315	-7.2409435992413	0.5096654567637	-14.2072481137337	8.26084445198218e-46	2.29671429495665e-43	1.109	1.386	0.827	1.366	1.440	1.612	1.048	1.571	1.930	0.743	0.982	1.030	1.532	1.601	0.687	0.288	0.383	0.210	0.445	1.040	0.244	5.650	10.205	9.624	34.478	24.076	51.586
Pdensi_DN10846_c0_g1d335071	MC_2_2	Needles	10.0691163811255	1750.50062714255	880.284871761836	-7.4735640487553	0.52700994063532	-14.1810684628563	1.20005376236449e-45	3.32039875374226e-43	0.035	0.076	0.000	0.220	0.926	0.263	0.287	1.403	1.558	1.886	1.441	1.937	0.643	0.423	0.277	0.239	0.272	0.486	2.949	4.163	2.110	5.237	11.145	8.227	33.740	33.789	73.323
Pdensi_DN11783_c0_g1d457849	MC_2_2	Needles	9.02379249908204	1451.93753667346	730.480664586273	-7.29675676250345	0.514734672817438	-14.1757630636462	1.294285840569e-45	3.56399255553045e-43	0.210	0.347	0.199	0.147	0.038	0.023	0.000	0.000	0.012	0.000	0.027	0.013	0.338	0.158	0.265	0.448	0.135	0.334	0.243	0.714	1.027	0.287	1.734	1.311	24.993	40.070	52.599
Pdensi_DN16805_c0_g1d215597	MC_2_2	Needles	18.0372294096442	4128.46310756904	2073.25016848934	-7.85267802886622	0.554448009038881	-14.1630556893488	1.55100507398149e-45	4.25056633393851e-43	0.644	4.917	1.027	5.768	0.132	3.814	8.956	0.333	1.652	9.753	0.823	1.775	1.691	0.415	1.136	0.417	0.532	0.806	7.515	1.611	1.869	6.145	0.000	1.167	177.665	76.911	66.157
Pdensi_GG_105803_c0_g1	MC_2_2	Needles	1065.02162794221	5.03142421143435	535.026526076824	7.67598347244667	0.542108734379551	14.1594904963705	1.63172890917401e-45	4.45059859961486e-43	21.168	57.664	43.576	32.614	40.543	41.872	42.598	58.916	70.365	44.602	87.155	69.292	12.060	55.116	21.965	36.446	38.141	29.080	40.286	20.720	32.630	4.597	3.059	1.267	0.084	0.213	0.097
Pdensi_GG_33888_c0_g1	MC_2_2	Needles	127.240519035381	95442.9615824575	47785.1010507465	-9.5528519978535	0.675641001031401	-14.1389465459772	2.18531235114346e-45	5.93240146795553e-43	0.989	13.906	0.790	17.673	15.567	16.957	11.755	8.486	7.709	3.490	2.752	8.404	10.251	7.651	13.387	1.066	8.372	2.676	21.674	61.092	40.511	517.188	359.962	639.022	2183.219	2874.141	2624.824
Pdensi_DN15781_c1_g1	MC_2_2	Needles	52.8324032442332	1931.21602060029	992.024211922264	-5.18214750421826	0.366687179455828	-14.1323389378071	2.4003737071691e-45	6.48562944700887e-43	4.051	5.056	1.466	3.685	4.916	2.709	6.183	4.317	3.067	4.701	3.838	2.068	3.189	4.544	2.272	2.143	1.784	1.198	2.339	1.514	1.991	2.122	2.697	1.238	38.389	54.847	62.752
Pdensi_DN19210_c0_g1d533664	MC_2_2	Needles	1366.05063951142	16789.7246736454	9077.88765657842	-3.61941187467368	0.256586744469732	-14.1059971050089	3.48823757019036e-45	9.38091403747783e-43	36.928	42.262	40.038	70.355	61.533	54.636	37.212	52.291	61.922	39.322	40.642	40.934	37.869	49.671	44.278	47.367	43.074	43.173	37.664	58.505	54.282	26.602	9.274	7.429	332.651	467.902	555.293
Pdensi_DN21360_c0_g1d189546	MC_2_2	Needles	177.771961580549	8908.28276815577	4543.02736486816	-5.64398974051543	0.400136071155135	-14.1051760822813	3.52907309177578e-45	9.44659002347852e-43	12.266	8.869	3.590	15.506	18.041	12.456	14.694	9.929	1.523	16.920	8.699	2.706	15.012	14.156	13.329	7.780	5.206	4.360	8.770	2.959	7.352	13.588	12.445	10.791	137.540	292.647	295.440
Pdensi_DN24659_c2_g2	MC_2_2	Needles	1296.43477830621	34725.098949455	18010.7668638806	-4.74298582593196	0.336548652171059	-14.0930168501202	4.1926097382545e-45	1.11707816225132e-42	106.960	94.225	60.051	70.802	68.263	59.171	59.788	54.900	52.538	47.317	42.700	50.295	55.499	88.999	61.579	50.665	42.399	33.286	27.260	70.517	37.583	63.695	14.483	7.597	614.524	1239.896	969.187
Pdensi_DN12373_c0_g1d521241	MC_2_2	Needles	630.125352113124	5550.8777132245	3090.50153266881	-3.13940495085776	0.222944635961565	-14.0815451213591	4.9319536165602e-45	1.30801319164358e-42	22.285	25.293	20.708	26.314	24.642	25.590	17.850	15.676	20.747	14.785	17.501	13.476	20.982	26.242	20.670	19.435	21.973	20.089	41.707	21.124	49.213	16.895	10.698	8.037	123.968	159.480	163.371
Pdensi_DN17273_c0_g2d400720	MC_2_2	Needles	1794.79086202702	63.9304875500465	929.360674788534	4.82020795329011	0.342392307588301	14.0780264230878	5.18373142835122e-45	1.36848131850019e-42	55.743	75.901	68.279	101.906	103.784	124.947	81.276	78.836	83.609	69.306	75.590	66.234	50.514	95.043	67.631	71.195	58.797	44.900	40.319	30.088	40.990	100.459	15.600	6.606	1.747	1.741	1.630
Pdensi_DN42376_c0_g1d245062	MC_2_2	Needles	571.189840803964	12379.1422920632	6475.16606643357	-4.43645643361825	0.315229521128315	-14.0737340136756	5.50824761376525e-45	1.44751213890321e-42	21.935	25.769	24.093	23.927	24.488	23.625	17.628	19.575	20.609	16.668	20.693	16.280	24.570	26.484	20.410	24.331	16.650	14.841	17.396	17.718	21.269	20.910	8.097	6.325	247.146	382.335	371.467
Pdensi_DN26579_c0_g1d194213	MC_2_2	Needles	29.5936419169131	1081.32448222862	555.459062072767	-5.19678244521463	0.369624890541415	-14.0596117258298	6.72541875480978e-45	1.75933897617299e-42	1.659	0.299	0.138	1.052	1.510	5.133	1.076	0.870	1.475	1.956	2.272	1.956	1.078	3.672	3.238	0.991	0.597	1.353	1.378	2.084	0.397	4.634	0.846	15.295	25.021	33.706	28.343
Pdensi_DN40006_c1_g2	MC_2_2	Needles	1.5159598904109	2343.37207376663	1172.44401682852	-10.767061683898	0.765902310921878	-14.0580091355753	6.87944218609305e-45	1.79148767987258e-42	0.000	0.000	0.000	0.363	0.437	2.232	0.295	0.080	0.000	0.000	0.000	0.000	0.167	0.091	0.774	0.018	0.023	0.091	0.022	8.270	2.191	10.935	79.275	406.178	38.895	71.930	79.549
Pdensi_DN15082_c1_g1	MC_2_2	Needles	1.56225299284904	1284.64468997185	643.103471482351	-9.67884952544542	0.689031134075746	-14.0470423566976	8.03190082972281e-45	2.08217984077197e-42	0.224	0.120	0.000	0.112	0.000	0.455	0.097	0.000	0.224	0.026	0.000	0.192	0.050	0.051	0.427	0.061	0.025	0.084	0.178	0.000	0.032	0.134	0.000	0.318	31.612	30.472	40.725
Pdensi_DN15488_c2_g1	MC_2_2	Needles	1.85648535277582	1938.16013795712	970.00831165495	-10.0429688605486	0.71504438937035	-14.0452383234447	8.23907504901541e-45	2.126309453569e-42	0.131	0.156	0.103	0.527	0.805	0.582	0.978	1.399	0.309	0.597	1.113	0.175	0.146	0.537	0.150	0.053	0.043	0.071	0.347	0.308	0.253	0.044	0.065	0.087	26.596	63.999	67.713
Pdensi_DN11049_c0_g1d49583	MC_2_2	Needles	296.742331689854	3663.046727211	1979.89452945043	-3.6254586332102	0.258246699526149	-14.0387414044884	9.03021210520713e-45	2.32007918244096e-42	7.337	9.156	14.194	5.597	7.641	18.549	1.465	5.433	10.712	0.805	5.776	9.629	6.524	12.197	15.095	9.544	9.611	9.854	3.711	8.616	11.702	1.647	0.248	0.082	99.778	83.088	109.048
Pdensi_DN9601_c0_g1d48503	MC_2_2	Needles	47.7288227126493	12615.112064956	6331.42044383433	-8.05242960038571	0.573800756155451	-14.0334942294921	9.7239892814872e-45	2.48722358728387e-42	1.037	1.588	0.163	4.535	1.577	1.830	2.522	1.421	0.576	1.278	0.551	0.322	1.234	3.214	1.407	0.590	2.747	1.220	6.817	0.825	0.859	0.495	0.134	0.331	321.838	264.096	420.982
Pdensi_DN21062_c4_g4	MC_2_2	Needles	29.2744601745783	13824.8352537699	6927.05485697222	-8.86155256907594	0.631489903107879	-14.0327700022816	9.82382175475879e-45	2.50164055667311e-42	7.071	10.080	6.722	5.160	2.265	3.612	5.736	1.953	3.555	7.474	5.611	2.622	9.431	9.872	6.992	2.001	0.398	0.452	2.065	1.718	2.676	4.507	0.000	11.213	254.235	354.315	508.907
Pdensi_DN18990_c0_g1d59915	MC_2_2	Needles	4517.37447670879	1.90616710333427	2259.64032190606	11.2268835041847	0.800675450522841	14.0217656190827	1.14724485013498e-44	2.90859420132678e-42	127.441	243.434	163.697	92.007	105.037	106.399	102.794	97.968	95.319	85.839	89.473	56.803	113.848	148.028	103.062	218.600	132.435	89.079	42.291	15.551	48.665	0.914	0.114	0.000	0.072	0.052	0.056
Pdensi_DN9987_c0_g1	MC_2_2	Needles	14.7738441166318	4483.99013269063	2249.38198840363	-8.2773517265192	0.590478622912148	-14.0180379193011	1.20911479486592e-44	3.05200726137407e-42	0.119	0.256	0.000	0.209	0.086	0.051	0.000	0.000	0.111	0.056	0.270	0.113	0.740	0.574	0.321	0.194	0.499	0.777	0.569	1.521	2.383	1.072	0.117	0.097	53.867	161.901	151.877
Pdensi_DN13704_c0_g1	MC_2_2	Needles	219.398494723236	2406.29784855719	1312.84817164021	-3.45431591660385	0.246501695443996	-14.01335560951	1.29155266368071e-44	3.24585796277242e-42	12.454	10.195	7.370	11.255	11.037	12.501	8.160	7.163	7.700	6.840	6.281	6.573	9.069	9.516	8.474	7.352	7.600	6.435	9.885	7.775	11.842	11.778	8.278	15.208	54.378	73.822	65.624
Pdensi_GG_81961_c1_g1	MC_2_2	Needles	4.64239212210549	1000.97910117437	502.810746648239	-7.83915362136013	0.559579727974461	-14.0090021662077	1.37320799827902e-44	3.43606493517199e-42	0.094	0.000	0.140	0.185	0.178	1.144	0.626	0.416	0.858	0.227	0.948	1.419	0.645	0.777	0.640	0.090	0.052	0.310	0.997	0.989	1.190	337.159	81.530	37.136	24.214	30.404	25.799
Pdensi_GG_6222_c2_g1	MC_2_2	Needles	4.69403272819784	1572.9424272142	788.818229971198	-8.47012946233998	0.605232098659804	-13.9948450868614	1.67594464134043e-44	4.17542381185209e-42	0.048	0.224	0.000	0.000	0.105	0.184	0.053	0.000	0.098	0.053	0.197	0.052	0.131	0.134	0.145	0.071	0.097	0.276	0.332	0.340	0.473	0.995	0.073	0.000	33.077	64.975	29.608
Pdensi_DN25523_c0_g1d74887	MC_2_2	Needles	79.0117455559182	16198.5153908542	8138.76356820504	-7.67165752700726	0.54891417891734	-13.9760600502953	2.18239740005901e-44	5.41375658494811e-42	4.010	5.156	0.917	5.552	6.587	1.282	0.877	2.139	0.833	0.753	2.764	0.164	8.847	8.202	5.169	4.365	2.249	1.061	2.548	93.880	3.100	122.810	35.098	32.441	252.661	530.040	536.494
Pdensi_DN25373_c0_g1d138075	MC_2_2	Needles	2714.00543202524	15.6155761066176	1364.81050406593	7.55000082110707	0.541810323683498	13.934767373531	3.89467273072366e-44	9.61984164488744e-42	12.228	24.518	63.242	49.594	32.545	89.333	75.528	37.626	39.299	46.622	15.102	17.384	62.453	69.388	64.950	106.207	84.679	74.090	175.536	44.430	78.319	21.034	27.331	11.643	0.703	0.160	0.349
Pdensi_DN16881_c0_g1	MC_2_2	Needles	43.3294359011521	4025.96383079243	2034.64663334679	-6.54319684739846	0.469948371804139	-13.9232248476126	4.57774166532216e-44	1.12587013068784e-41	4.357	5.669	1.842	3.524	2.188	4.982	3.985	1.507	1.590	3.707	2.937	3.174	7.759	9.165	5.113	1.296	0.983	2.010	2.738	5.289	4.452	7.391	21.202	29.154	56.398	172.068	101.801
Pdensi_DN18444_c0_g1d59020	MC_2_2	Needles	58.8885378218907	1569.85988377595	814.374210798921	-4.72588520909173	0.339749722908993	-13.9099015846957	5.51552888660382e-44	1.35074128916143e-41	14.759	4.157	2.281	3.843	4.883	9.264	1.181	1.337	1.384	0.722	1.235	1.221	7.319	7.929	7.908	2.379	2.018	1.325	3.636	6.944	1.511	3.789	18.333	11.261	39.091	46.797	40.097
Pdensi_DN12400_c0_g1d389834	MC_2_2	Needles	2131.19478780346	10.712872849058	1070.95383032626	7.7551326285947	0.557561582369101	13.9090153873996	5.58428912712393e-44	1.36178569303012e-41	44.530	158.944	102.627	52.707	199.809	194.267	46.581	73.282	92.548	51.810	90.431	124.513	138.756	205.453	246.464	71.740	76.105	59.674	76.188	51.360	78.565	14.349	3.871	0.448	0.447	0.074	0.303
Pdensi_GG_13724_c2_g1	MC_2_2	Needles	1086.04229825206	12.4357033894011	549.239000820731	6.50069574293324	0.467453298854532	13.9066207444954	5.7743854976276e-44	1.40220109609268e-41	12.161	17.610	38.895	30.420	36.792	88.811	56.496	27.226	74.081	39.090	29.970	57.651	36.566	38.803	92.854	34.334	31.874	40.424	33.643	15.513	35.814	186.536	327.907	455.971	0.394	0.444	0.155
Pdensi_DN37391_c0_g1d240512	MC_2_2	Needles	14.7159935382145	784.015317508486	399.36565552335	-5.74424880131162	0.413147215215114	-13.9036367419801	6.02030074293582e-44	1.45577448763319e-41	0.419	0.591	0.269	0.838	0.663	4.391	1.306	0.738	2.234	0.506	1.743	1.930	0.650	1.694	2.108	0.374	0.655	0.376	1.393	0.633	0.743	0.956	1.043	38.038	17.759	24.739	20.697
Pdensi_DN9786_c0_g1	MC_2_2	Needles	2.54673627315292	9532.91102292388	4767.72887959852	-11.9931471515465	0.86277266716701	-13.9007036360193	6.27217137588746e-44	1.51033361863473e-41	0.000	0.000	0.013	0.230	0.347	0.141	0.063	0.068	0.629	0.077	0.045	0.328	0.058	0.051	0.015	0.000	0.102	0.133	0.000	0.000	0.019	0.217	0.307	1.362	417.655	105.930	213.369
Pdensi_DN15440_c0_g1d109497	MC_2_2	Needles	2664.27103744712	12.9165274379093	1338.59378244251	7.79087371554573	0.56118597549661	13.8828731574258	8.04531873708593e-44	1.9292339109918e-41	41.570	66.961	56.056	41.178	75.793	99.068	82.320	110.149	162.523	119.565	155.866	151.981	54.704	80.795	75.111	70.521	106.081	82.495	233.862	105.730	373.843	77.863	20.952	3.536	0.553	0.377	0.112
Pdensi_GG_140227_c0_g2	MC_2_2	Needles	1064.59367263581	3.43709770194653	534.015385168878	8.16705510252402	0.588489407302076	13.8779984842307	8.61151811740581e-44	2.05643767292457e-41	7.193	34.417	29.741	43.918	46.917	28.980	44.187	51.221	49.829	36.612	51.631	34.417	9.019	32.949	15.456	39.573	33.669	30.770	101.893	3.887	11.092	73.923	1.746	1.147	0.049	0.158	0.075
Pdensi_DN19220_c0_g1d357855	MC_2_2	Needles	46.0111071740796	2547.68861344971	1296.84986031189	-5.80101256756147	0.41807505693515	-13.8755289781885	8.9133088194287e-44	2.11971006556587e-41	5.969	6.110	2.261	2.767	2.782	7.097	4.943	2.715	3.414	4.844	5.877	3.825	3.014	5.812	4.119	0.976	1.670	1.853	4.299	6.415	3.357	13.107	68.562	99.864	84.023	51.300	65.753
Pdensi_DN4461_c0_g1d1679	MC_2_2	Needles	23.8897915862547	1033.53507682899	528.712434207621	-5.43744393138706	0.392599331847624	-13.8498552857891	1.27468634167467e-43	3.01890838064687e-41	1.508	0.865	1.026	1.214	0.964	1.747	1.438	0.856	0.987	0.698	1.015	1.100	1.030	0.758	1.183	0.766	0.775	0.803	3.811	2.037	1.209	11.255	13.034	6.632	18.447	28.260	36.992
Pdensi_DN14648_c0_g1d53257	MC_2_2	Needles	6281.0494849788	169766.279308859	88023.6643969188	-4.75634519282974	0.343954812244012	-13.8284013583024	1.71796122410438e-43	4.05206501673899e-41	247.091	290.720	210.172	330.375	252.236	251.408	200.385	180.020	200.012	99.833	205.959	124.700	239.266	254.060	256.139	221.883	211.320	179.398	182.042	153.408	193.867	54.749	27.997	7.206	5654.747	3265.029	4465.395
Pdensi_DN18138_c0_g1d403157	MC_2_2	Needles	343.621323163609	3407.00706082969	1875.31419199665	-3.30840940989022	0.239414223000605	-13.8187671911283	1.96404633406894e-43	4.61358492130619e-41	15.368	15.943	12.558	21.713	18.720	16.622	15.136	15.210	16.230	12.371	14.597	10.859	14.392	15.258	11.911	12.648	8.856	12.284	12.547	10.454	13.433	9.003	5.856	7.536	87.445	93.100	92.183
Pdensi_DN52926_c0_g1d254762	MC_2_2	Needles	25.1730840770157	1855.76263736512	940.467860721066	-6.17668654471012	0.447938160383865	-13.7891501349583	2.96229118724669e-43	6.93019593972497e-41	2.619	3.722	1.464	3.552	5.263	9.566	2.944	1.527	2.069	1.941	2.509	1.258	4.959	5.163	6.891	1.282	0.691	0.478	2.820	23.331	13.987	9.244	20.321	79.068	55.542	44.258	47.598
Pdensi_DN15697_c0_g1	MC_2_2	Needles	4568.97540982766	63514.0926213044	34041.534015566	-3.79696779118495	0.275603981510747	-13.7768974539901	3.51037145416272e-43	8.17916548819913e-41	190.798	179.963	110.755	209.816	155.829	132.971	128.511	103.691	112.153	69.868	124.317	73.855	169.596	158.937	134.262	177.516	143.987	124.483	182.159	108.398	144.183	38.657	17.601	3.924	1587.179	1511.674	1981.760
Pdensi_DN15780_c0_g1d214647	MC_2_2	Needles	155.418180675356	2862.03444275213	1508.72631171374	-4.20113593380768	0.305169814213978	-13.766551402302	4.05093761519793e-43	9.40062543113937e-41	8.103	4.520	3.041	10.576	8.420	9.774	9.617	7.178	9.965	10.839	8.051	11.062	6.229	7.256	5.440	5.194	5.983	3.914	16.285	9.121	8.697	15.647	120.261	115.003	64.555	79.673	86.003
Pdensi_DN15302_c0_g1d525563	MC_2_2	Needles	340.544344868819	243008.760513118	121674.652428994	-9.47975922822333	0.689221845414827	-13.7542930353835	4.79949325695984e-43	1.109299744704e-40	3.328	28.209	1.040	53.421	45.409	64.951	27.324	25.499	23.776	11.042	25.837	19.160	23.990	29.723	41.153	2.398	21.578	8.577	86.183	200.199	111.428	1256.097	1433.742	2887.620	5916.402	7801.838	5819.507
Pdensi_DN10347_c0_g1d209793	MC_2_2	Needles	2757.66980910395	45990.5960567367	24374.1329329203	-4.0596166460259	0.29521076665936	-13.7515873555867	4.98242191248664e-43	1.14697345394208e-40	115.730	129.352	72.084	131.365	97.131	85.727	86.109	65.039	64.539	42.222	70.752	43.193	87.157	100.909	70.570	98.401	102.843	66.542	93.586	81.336	84.184	35.149	3.499	0.166	1184.229	1196.704	1298.009
Pdensi_DN5238_c0_g1d100335	MC_2_2	Needles	310.317689625003	4423.13972052083	2366.72870507292	-3.83146916431168	0.278884994444862	-13.7385274956742	5.96772016503349e-43	1.36831977377626e-40	11.516	14.833	10.296	15.518	17.451	13.715	11.266	12.343	12.353	10.290	12.241	10.452	10.459	16.498	9.711	11.179	11.094	7.938	7.869	14.796	8.657	11.315	5.148	7.952	108.536	133.209	113.383
Pdensi_DN21525_c0_g1d221509	MC_2_2	Needles	2552.12823083888	6.61183145863162	1279.37003114876	8.5274747012741	0.62115160054784	13.7284918750158	6.85454855699548e-43	1.5654211269986e-40	108.494	117.317	96.088	26.957	52.516	24.191	19.436	70.140	76.325	49.842	45.006	58.517	113.652	90.595	81.638	42.385	106.495	99.893	17.568	97.350	38.938	12.284	0.409	0.036	0.082	0.138	0.315
Pdensi_DN15691_c2_g3	MC_2_2	Needles	56.5800463777222	3687.87869049196	1872.22936843484	-6.03216750245505	0.4402237727685	-13.7025028533095	9.80840870664593e-43	2.23116098607186e-40	0.615	1.913	2.356	2.539	3.227	5.657	4.141	4.805	6.706	6.565	6.798	7.967	1.292	2.056	5.080	1.569	1.416	2.590	2.868	3.144	6.075	7.012	0.677	0.715	69.275	74.951	152.922
Pdensi_DN25053_c0_g1d557892	MC_2_2	Needles	5774.1470741294	1.28955400829637	2887.71831406885	12.3098450382631	0.898420981929979	13.7016446475005	9.92504371926572e-43	2.24880390191914e-40	175.071	201.429	180.774	226.620	194.089	207.572	200.461	139.538	172.837	123.758	142.571	124.457	174.386	246.282	197.130	172.758	221.822	166.950	214.096	81.904	103.208	51.685	35.324	0.474	0.044	0.032	0.034
Pdensi_DN20154_c1_g1	MC_2_2	Needles	1268.60624836412	21.2353410424698	644.920794703294	5.97455168686705	0.436143590556419	13.6985887589106	1.03516714728341e-42	2.33627076444344e-40	6.840	2.758	19.306	7.175	0.617	0.069	0.564	0.333	0.075	0.674	0.484	0.075	1.636	0.442	0.143	49.364	39.231	35.318	23.381	24.973	28.450	14.909	0.078	0.000	0.780	0.502	0.384
Pdensi_DN20354_c0_g1	MC_2_2	Needles	6.93926289177323	583.81229535685	295.375779124312	-6.44044645392357	0.470939405572536	-13.6757433710473	1.41751207510359e-42	3.18668896227683e-40	0.518	0.590	0.152	0.153	0.183	0.164	0.067	0.190	0.071	0.107	0.115	0.072	0.304	0.245	0.137	0.165	0.168	0.343	0.588	1.239	0.348	1.236	0.112	0.000	15.041	15.923	15.781
Pdensi_DN23611_c0_g1d427591	MC_2_2	Needles	47.7588257008831	2090.58776232527	1069.17329401308	-5.44196283024652	0.398028015890337	-13.6723110258296	1.48599659250984e-42	3.32764941227757e-40	4.159	3.635	0.657	6.946	4.098	4.031	4.540	1.293	0.510	0.958	1.604	0.907	4.054	4.490	2.330	1.899	1.690	1.070	2.138	1.206	1.309	4.921	6.007	10.598	67.827	50.330	47.275
Pdensi_DN25806_c0_g1d228059	MC_2_2	Needles	2367.92150050058	15.8680959768552	1191.89479823872	7.13463506431578	0.521946276435613	13.669290090617	1.54898972690179e-42	3.45526774313662e-40	41.791	39.183	34.678	60.575	55.458	61.838	62.400	48.733	77.073	44.266	50.812	73.725	43.638	42.894	46.310	76.518	90.552	62.994	87.280	38.479	50.813	24.449	9.015	0.807	0.102	0.496	0.720
Pdensi_DN12826_c0_g1d51242	MC_2_2	Needles	4738.39374622915	1.28248591564137	2369.83811607239	12.0284268136062	0.880084720897478	13.6673510265467	1.5908159561857e-42	3.53486676040322e-40	40.753	131.263	154.318	253.866	339.227	92.999	286.806	238.575	207.117	198.190	214.811	139.817	54.220	107.231	52.306	152.621	155.564	155.058	27.071	2.116	39.765	0.000	26.949	7.400	0.045	0.065	0.000
Pdensi_DN15901_c0_g2d346209	MC_2_2	Needles	11040.652369918	1.96249492155484	5521.30743241979	12.7541204905087	0.933517821109806	13.6624285065561	1.70211097368416e-42	3.76762264024989e-40	5.721	3.457	98.346	60.053	0.019	0.319	0.017	0.228	0.659	0.165	0.020	0.000	0.365	0.000	3.002	124.620	444.148	511.915	519.807	819.865	557.963	16.935	0.058	0.096	0.098	0.018	0.019
Pdensi_DN19710_c0_g1d61594	MC_2_2	Needles	481.970209052714	7358.43916975057	3920.20468940164	-3.93087703652847	0.288089501620362	-13.6446382614403	2.17289046960424e-42	4.79126511173156e-40	15.494	15.029	11.885	26.703	24.067	18.284	17.043	17.835	16.958	18.053	18.384	16.567	19.343	20.869	17.549	19.316	15.127	12.590	18.385	29.120	20.013	98.042	66.362	80.585	157.791	233.668	202.542
Pdensi_DN21823_c0_g1d420827	MC_2_2	Needles	1.95827155329934	1586.94528818045	794.451779866876	-9.89926808108454	0.726054203454668	-13.634337538413	2.50252991513585e-42	5.49706485290013e-40	0.000	0.000	0.018	0.000	0.000	0.019	0.000	0.000	0.000	0.000	0.000	0.000	0.000	0.000	0.070	0.000	0.050	0.135	0.010	0.000	0.013	0.000	0.000	0.000	48.560	39.374	38.010
Pdensi_GG_124630_c1_g1	MC_2_2	Needles	7657.21037606722	1.28248591564137	3829.24643099143	12.713102838825	0.932571351583303	13.6323111547883	2.57300791139819e-42	5.63038700794211e-40	155.861	70.586	222.477	66.039	1.472	2.812	1.406	1.317	1.944	0.608	1.497	0.740	69.765	0.287	1.780	353.132	207.873	187.658	140.196	215.829	249.835	185.895	11.085	2.160	0.032	0.047	0.000
Pdensi_DN15442_c2_g3	MC_2_2	Needles	8.65686893723466	1842.82500352979	925.740936233514	-7.79532613261783	0.571872943646777	-13.6312203947048	2.61175855730299e-42	5.69353472467214e-40	1.070	0.940	0.112	1.040	0.340	5.072	0.717	0.470	2.756	1.165	1.321	1.515	0.684	1.426	2.857	0.111	0.217	0.536	0.586	1.009	0.970	2.778	0.554	12.300	31.722	50.396	67.228
Pdensi_DN22794_c1_g1	MC_2_2	Needles	679.562855548601	6688.08979512779	3683.8263253382	-3.29822428985063	0.241982123499586	-13.6300328394146	2.65460828289704e-42	5.76510797317011e-40	27.313	27.466	21.464	31.446	27.322	28.823	21.942	17.921	22.058	18.758	21.885	18.951	26.326	30.533	25.535	24.741	21.951	19.668	29.905	27.299	34.137	28.184	17.822	26.222	143.945	198.566	196.748
Pdensi_DN51142_c0_g1	MC_2_2	Needles	334.092176707262	2205.74825910026	1269.92021790376	-2.72300214803705	0.20000984506096	-13.614340570121	3.29102806176322e-42	7.12037428505772e-40	9.290	5.301	6.232	7.330	5.780	4.995	5.929	6.515	7.412	6.066	8.218	6.098	7.067	6.107	3.565	10.875	10.218	11.663	14.205	10.213	12.522	15.997	6.312	6.088	55.218	62.293	59.287
Pdensi_DN24740_c2_g2	MC_2_2	Needles	1401.10275648133	28182.1259209124	14791.6143386969	-4.32983139576595	0.318105514183381	-13.6113056917017	3.43059549150655e-42	7.39453936822823e-40	66.886	59.920	49.456	73.678	70.853	51.129	44.982	47.971	53.122	36.030	49.018	31.266	67.404	61.364	46.313	53.642	45.559	37.472	38.586	72.542	64.035	85.556	56.542	79.684	503.469	855.067	926.475
Pdensi_GG_82628_c2_g1	MC_2_2	Needles	5083.16526253843	94.1543756151465	2588.65981907679	5.7698567622602	0.424573886840577	13.5897589114489	4.6059507828507e-42	9.89093557850151e-40	126.819	462.526	237.145	355.240	390.192	288.179	370.814	296.815	342.147	205.923	281.154	171.130	113.218	357.321	201.867	190.227	131.314	178.225	97.610	46.086	112.794	3.971	1.353	0.000	3.178	1.353	2.899
Pdensi_DN21978_c0_g1d297608	MC_2_2	Needles	13730.1537395812	67.5734252978471	6898.86358243953	7.64947925705562	0.563218544632802	13.5817247673242	5.14015918473673e-42	1.09970743955682e-39	27.279	245.139	220.849	382.295	581.639	637.440	301.301	177.871	203.796	135.081	127.145	143.927	109.532	194.006	356.224	223.923	425.297	705.813	363.874	399.229	587.091	111.580	456.281	602.344	0.736	1.919	2.864
Pdensi_DN53855_c0_g1	MC_2_2	Needles	192.097330356554	3314.2387546734	1753.16804251498	-4.10731509919556	0.302620429985077	-13.5724977305666	5.8300931307557e-42	1.24269514728934e-39	4.110	3.691	3.793	5.662	5.911	3.087	1.057	2.497	2.878	1.165	2.738	1.875	5.045	3.502	4.152	6.897	6.270	5.619	5.198	5.111	4.948	2.246	0.072	0.060	68.843	82.694	115.366
Pdensi_DN12575_c0_g2	MC_2_2	Needles	776.923957493064	18958.7764574178	9867.85020745544	-4.60860573063628	0.339959223564928	-13.556348559421	7.26643003116848e-42	1.54313769270766e-39	30.317	27.832	23.886	27.936	33.852	25.979	20.363	34.935	35.370	28.750	44.119	28.950	34.507	38.217	23.368	27.950	26.979	20.725	27.980	46.035	30.799	31.307	15.754	16.145	314.000	598.542	628.405
Pdensi_DN15756_c1_g3	MC_2_2	Needles	668.217278252566	15179.9974371932	7924.10735772286	-4.50527611196588	0.332383017342501	-13.5544714287357	7.45472010312931e-42	1.57593065792737e-39	38.158	44.364	31.216	28.787	28.090	26.609	27.091	24.592	32.831	29.902	24.799	26.014	28.907	26.827	22.874	23.558	24.639	16.728	16.544	15.612	18.894	10.331	5.563	6.439	274.442	465.560	490.612
Pdensi_DN14346_c0_g1d273800	MC_2_2	Needles	57.8024064511968	1918.32996244755	988.066184449375	-5.0567411912335	0.373073774365988	-13.5542660424927	7.47561414422289e-42	1.57593065792737e-39	1.853	1.641	1.602	2.148	2.886	1.736	1.434	5.057	6.746	3.355	6.570	6.117	2.326	4.161	1.619	1.726	1.784	2.149	0.995	7.063	7.156	1.600	1.006	0.815	30.264	60.884	65.009
Pdensi_GG_57741_c0_g1	MC_2_2	Needles	8.01247988496034	1808.9155205582	908.464000221579	-7.81208110612626	0.576499965680127	-13.5508787011114	7.82873356374036e-42	1.64434834060884e-39	0.073	0.154	0.085	0.274	0.179	0.215	0.543	0.244	0.242	0.330	0.108	0.105	0.130	0.350	0.124	0.276	0.298	0.215	0.228	0.319	0.219	0.055	0.150	0.174	21.212	49.339	77.182
Pdensi_DN16694_c0_g1d528133	MC_2_2	Needles	68.6434173470255	3793.42595765753	1931.03468750228	-5.78254655915061	0.427042179305885	-13.5409260240981	8.96515758788618e-42	1.87619557941977e-39	3.200	2.790	5.063	3.456	2.950	5.344	1.702	1.328	5.200	2.019	1.805	4.339	3.671	2.806	3.333	3.183	1.104	2.491	0.969	2.164	3.211	2.890	1.143	2.202	73.857	114.229	118.739
Pdensi_DN29663_c0_g1d197030	MC_2_2	Needles	89.6879102792854	10444.5683133007	5267.12811178997	-6.85511147779639	0.507266981067502	-13.5138136989921	1.29628433607561e-41	2.7029876748365e-39	8.475	11.628	3.699	3.784	3.184	9.914	4.910	0.875	0.565	2.109	1.510	1.267	8.645	12.543	10.399	5.352	1.550	1.902	3.971	29.079	0.171	19.643	15.799	13.457	287.885	255.959	288.835
Pdensi_DN23939_c2_g1	MC_2_2	Needles	2.09715086061374	1232.47585228423	617.28650157242	-9.08319920929189	0.672169565838848	-13.5132556886242	1.30614952331699e-41	2.71372603669371e-39	0.026	0.000	0.000	0.104	0.065	0.029	0.000	0.135	0.000	0.000	0.000	0.062	0.058	0.125	0.029	0.118	0.062	0.033	0.000	0.125	0.086	0.307	0.163	0.924	20.393	48.173	31.959
Pdensi_DN15820_c0_g1d9909	MC_2_2	Needles	893.533634052596	40948.1594561621	20920.8465451073	-5.51738124018668	0.408430100847156	-13.5087527308655	1.38853984048217e-41	2.87452720717947e-39	68.268	61.588	37.985	72.766	64.028	53.565	44.174	32.006	40.986	34.679	30.108	27.972	75.997	72.934	52.389	42.479	23.161	21.778	23.724	33.989	37.270	51.264	12.164	9.888	673.356	1227.366	1425.462
Pdensi_DN23545_c0_g3	MC_2_2	Needles	224.551323799084	4367.21039572435	2295.88085976172	-4.28205780174065	0.31786827612029	-13.4711706811541	2.31171402460055e-41	4.76851088995649e-39	4.619	1.640	3.423	9.481	3.730	7.287	3.602	1.980	4.948	1.446	1.891	2.458	5.365	2.443	6.222	7.581	5.043	9.600	11.611	12.464	10.953	2.840	6.066	8.666	125.212	106.343	116.025
Pdensi_DN14701_c2_g1	MC_2_2	Needles	3387.82072480866	65371.3320425831	34379.5763836959	-4.27008117641877	0.317161705862154	-13.4634197555825	2.5675255465946e-41	5.27727366900236e-39	176.110	138.171	119.527	186.044	240.013	207.416	180.385	180.598	219.816	180.769	227.911	187.940	193.985	208.585	173.919	131.573	101.699	97.976	110.587	111.405	140.443	181.531	196.747	222.316	1531.461	1381.105	2321.387
Pdensi_DN18814_c0_g1d116014	MC_2_2	Needles	1762.4841190108	67.5340096473054	915.009064329052	4.68981259810152	0.348812158163963	13.4450949840373	3.28983088966994e-41	6.73783122887526e-39	46.425	57.678	64.138	48.991	62.295	69.350	76.870	84.158	104.305	83.827	93.502	78.188	59.029	59.182	66.967	68.740	53.387	50.131	38.148	20.936	36.923	9.148	3.022	1.521	1.277	1.779	2.401
Pdensi_GG_87265_c1_g1	MC_2_2	Needles	117.740983115795	6814.86564493855	3466.30331402717	-5.85526672608729	0.435713640279391	-13.4383369828237	3.60446242784996e-41	7.35604316259549e-39	5.277	16.185	5.493	7.771	9.430	25.905	16.062	7.026	8.423	16.040	10.408	5.125	9.388	12.565	19.887	3.688	3.635	4.219	22.613	6.038	8.168	16.631	13.937	15.162	256.988	104.328	171.455
Pdensi_DN18788_c0_g3	MC_2_2	Needles	5181.24348438336	99491.437110705	52336.3402975442	-4.26302942471235	0.317487811106536	-13.427379809809	4.17939163305937e-41	8.49922854679151e-39	226.869	222.164	153.905	231.770	188.581	176.258	164.112	141.532	157.130	106.681	148.217	102.545	221.775	210.765	154.375	222.059	160.715	122.334	158.168	151.199	163.368	53.844	14.394	1.460	2373.751	2613.146	2994.452
Pdensi_DN20428_c1_g1d412583	MC_2_2	Needles	259.634151985461	3091.51378786454	1675.573969925	-3.5706022750453	0.266304886392623	-13.4079487741019	5.43205392608208e-41	1.10077512499982e-38	9.901	9.921	8.201	11.856	10.680	9.734	11.096	9.893	10.832	8.334	9.718	8.875	10.705	11.270	9.350	10.485	7.338	7.615	8.119	7.848	8.992	8.895	8.763	11.872	74.869	83.283	89.826
Pdensi_DN19809_c0_g2	MC_2_2	Needles	16.1933653101734	4655.06881591459	2335.63109061238	-8.1934043994579	0.611559240356681	-13.3975645510306	6.24799692123703e-41	1.2616788449618e-38	0.093	0.039	0.218	0.093	0.122	0.375	0.221	0.742	0.948	0.806	2.474	1.058	0.416	1.236	0.310	0.210	0.581	0.805	0.528	2.105	0.307	0.250	0.415	0.389	63.641	100.698	213.713
Pdensi_DN22657_c1_g1	MC_2_2	Needles	57.0999655118501	1276.14846059922	666.624213055537	-4.48484522940391	0.334960567286641	-13.3891737338922	6.99546389237289e-41	1.40767812052431e-38	3.665	3.141	1.778	2.245	1.315	1.421	0.888	0.655	0.593	0.603	0.527	1.240	2.239	2.158	2.501	1.871	1.518	2.219	1.536	2.741	2.082	5.390	0.163	0.243	26.061	45.836	31.512
Pdensi_DN12127_c0_g1d211291	MC_2_2	Needles	1540.84787592039	20143.6339323343	10842.2409041273	-3.70797656351788	0.277044897747051	-13.3840276203294	7.49721140150923e-41	1.50338680616118e-38	67.756	80.664	48.770	92.712	99.861	76.802	61.487	81.664	79.750	54.500	79.387	49.793	78.027	99.836	65.822	60.144	50.555	39.447	56.450	57.684	57.350	18.278	7.836	2.158	520.097	516.259	574.491
Pdensi_DN26597_c0_g2	MC_2_2	Needles	20.4022145307023	2092.31445180091	1056.3583331658	-6.71155827337072	0.501684339106809	-13.3780502004904	8.1250922183228e-41	1.62363604950241e-38	1.518	1.743	0.411	0.294	0.214	0.800	0.184	0.462	0.263	0.274	0.774	0.424	0.646	0.760	0.482	0.241	0.744	1.008	3.016	0.829	31.509	0.969	0.000	0.000	51.710	54.891	61.005
Pdensi_DN25811_c0_g1	MC_2_2	Needles	3674.39342839506	18.3129102330029	1846.35316931403	7.59397900944469	0.56772347638851	13.3761933851189	8.33058114505723e-41	1.65893866947816e-38	60.905	143.042	92.988	163.872	169.584	123.393	170.332	119.200	144.069	109.506	137.773	97.512	66.829	136.496	91.977	147.775	106.522	105.190	65.453	40.487	57.541	10.634	7.630	2.614	0.212	1.034	0.277
Pdensi_GG_154783_c1_g1	MC_2_2	Needles	1169.22280337615	22919.2053745879	12044.214088982	-4.29249676238608	0.321420177405701	-13.3547831285278	1.11081181502261e-40	2.20442519884022e-38	55.327	57.280	38.826	62.867	63.471	37.036	35.462	36.995	36.319	23.960	37.663	21.810	54.932	58.794	42.208	46.126	37.258	30.687	28.381	44.137	44.277	33.430	5.520	3.123	413.967	702.264	741.763
Pdensi_DN21795_c0_g1d419723	MC_2_2	Needles	103.627662377947	1536.72889924383	820.178280810889	-3.889585986934	0.291535173164404	-13.3417383045598	1.32337252040814e-40	2.61723065024085e-38	2.884	2.396	3.597	3.371	4.507	4.450	1.974	3.015	4.105	2.295	4.324	2.889	2.934	3.954	4.191	3.697	2.706	3.806	2.827	4.041	6.250	3.526	1.684	3.386	34.992	38.918	49.511
Pdensi_DN12972_c0_g1d271183	MC_2_2	Needles	3306.84844843952	78969.6232483354	41138.2358483875	-4.57769661243356	0.343144388968451	-13.3404384847873	1.34665103157105e-40	2.65414772321731e-38	133.514	176.129	95.952	205.287	171.431	171.851	124.777	119.154	112.412	75.022	143.794	81.145	133.329	160.017	146.603	109.535	116.714	95.999	150.887	115.387	114.899	67.165	34.898	14.947	2660.437	1558.585	2005.435
Pdensi_DN15024_c0_g1	MC_2_2	Needles	1924.88556084078	3.45830197991154	964.171931410347	9.03083144622606	0.677106304813461	13.3373908676186	1.40283989042121e-40	2.75545524005566e-38	45.660	59.777	56.561	81.246	62.076	82.044	63.418	34.812	39.322	21.403	28.642	20.140	47.583	56.055	52.508	84.608	66.525	35.662	73.520	30.180	40.709	1.598	46.052	57.207	0.060	0.072	0.154
Pdensi_DN41510_c0_g1d573783	MC_2_2	Needles	6.09365891878376	814.20063677329	410.147147846037	-6.98899918505123	0.524361316326576	-13.328594172455	1.57844075011667e-40	3.08982461258382e-38	0.299	0.092	0.042	0.268	0.359	0.138	0.327	0.648	0.785	0.399	0.645	0.454	0.568	0.245	0.000	0.346	0.094	0.180	0.289	0.050	0.305	0.000	0.261	0.000	20.537	23.840	20.907
Pdensi_DN16320_c0_g1d398274	MC_2_2	Needles	425.792116534754	8929.29141914308	4677.54176783892	-4.39047785036919	0.329854939026575	-13.3103292717878	2.01591339747053e-40	3.93280786229921e-38	23.815	16.913	13.735	21.875	23.138	24.899	17.141	15.673	20.572	14.112	17.277	15.500	21.656	18.800	17.902	12.882	16.374	12.139	17.337	14.195	24.489	19.994	29.165	115.909	171.683	230.435	318.797
Pdensi_GG_16467_c0_g1	MC_2_2	Needles	38.8477443353132	1657.10062583266	847.974185083985	-5.42588941654899	0.407998461236321	-13.2987987261212	2.35217024122101e-40	4.57330234974697e-38	0.443	0.681	0.753	1.142	0.887	0.548	0.792	0.750	0.777	0.346	0.854	0.188	0.583	0.698	0.448	1.031	1.003	1.782	0.607	1.972	1.530	0.629	1.524	0.112	27.309	53.275	54.142
Pdensi_DN23247_c0_g2	MC_2_2	Needles	1496.30919000069	10.0699165155237	753.189553258106	7.18238339540177	0.540161113301562	13.2967428023497	2.41773346695792e-40	4.68494877969344e-38	13.517	51.797	59.002	98.670	91.463	60.582	84.267	88.177	94.844	72.121	79.264	68.811	17.902	55.045	28.816	74.655	33.423	38.783	94.690	8.964	15.454	116.682	0.997	1.079	0.220	0.396	0.233
Pdensi_DN39664_c1_g1	MC_2_2	Needles	57.1610074222448	1064.53389753183	560.847452477035	-4.21508610762134	0.317082296444519	-13.2933505114779	2.5299094932536e-40	4.88586648477308e-38	1.573	1.179	0.696	2.636	2.159	1.747	5.272	2.187	2.552	7.315	2.716	2.713	1.074	2.115	1.134	1.906	2.088	1.533	5.741	2.592	8.340	0.663	1.135	0.897	27.031	32.943	25.439
Pdensi_DN20545_c1_g2	MC_2_2	Needles	3959.78705597813	102238.258451882	53099.0227539303	-4.69017447720978	0.352922992355974	-13.2895123831407	2.6630799666969e-40	5.12585000546399e-38	212.016	217.428	145.889	216.248	192.059	152.093	128.858	110.748	116.229	87.927	128.252	75.526	219.346	203.589	155.855	177.202	114.056	95.427	98.212	124.515	130.165	131.763	50.600	5.796	2009.035	2828.509	3419.731
Pdensi_DN26235_c1_g1	MC_2_2	Needles	1.61389359894138	1004.27364902714	502.943771313041	-9.31148048833306	0.703272109288418	-13.2402243247703	5.13950898654111e-40	9.85946272281424e-38	0.047	0.040	0.037	0.023	0.011	0.189	0.061	0.058	0.043	0.043	0.094	0.066	0.051	0.011	0.042	0.034	0.072	0.035	0.085	0.065	0.066	0.028	0.023	0.114	22.714	24.330	33.580
Pdensi_GG_60556_c0_g1	MC_2_2	Needles	1215.80916025665	2.51571210571718	609.162436181183	8.86057559079373	0.669485052553379	13.2349117534439	5.51614883350269e-40	1.05468399175054e-37	29.678	24.336	44.748	61.771	43.761	29.249	54.381	46.649	58.734	42.758	53.995	40.708	17.329	18.391	17.188	50.158	33.328	35.625	39.897	14.950	23.272	11.211	0.017	0.047	0.051	0.104	0.061
Pdensi_DN27256_c9_g1	MC_2_2	Needles	9.57473287780937	1050.87713632613	530.225934601971	-6.77324860978664	0.511876314205988	-13.2321977434982	5.71902735700485e-40	1.089853455043e-37	1.217	1.673	1.744	1.552	1.208	1.485	1.345	0.903	1.319	1.496	0.949	1.338	0.983	0.791	2.271	0.328	0.327	0.298	0.987	0.332	0.671	0.502	0.108	0.334	14.228	35.093	36.542
Pdensi_DN2504_c0_g1d447251	MC_2_2	Needles	3.2316396898758	2137.23079815364	1070.23121892176	-9.52042977836352	0.719909962182709	-13.2244728903297	6.33799940778571e-40	1.20382245517319e-37	0.000	0.000	0.184	0.583	0.445	1.506	1.225	0.385	0.326	0.433	0.233	0.217	0.205	0.531	1.030	0.000	0.100	0.227	0.410	0.321	0.263	5.459	28.554	23.927	48.130	45.059	78.154
Pdensi_DN15283_c0_g1	MC_2_2	Needles	25.9562606210576	2751.68680088964	1388.82153075535	-6.72968615004057	0.509223844488464	-13.2155754740841	7.13386213082618e-40	1.35052927464203e-37	1.597	0.828	0.465	0.483	0.330	0.148	0.450	0.485	0.899	0.321	1.006	0.326	1.068	0.095	0.309	0.722	1.122	0.655	0.281	0.703	0.826	0.496	0.000	0.056	33.039	85.680	106.320
Pdensi_DN74180_c0_g1	MC_2_2	Needles	120.403144325515	2461.571094734	1290.98711952976	-4.34939786092167	0.329197938773942	-13.2121053889963	7.47052737906282e-40	1.40962728259818e-37	5.570	4.834	5.180	7.261	6.499	6.301	4.464	5.802	7.325	4.179	5.882	4.943	5.376	6.945	5.329	4.832	3.670	3.257	3.002	5.063	4.408	5.861	2.946	3.637	47.205	71.358	80.523
Pdensi_DN12832_c0_g1d176950	MC_2_2	Needles	2602.91302554874	47401.754528549	25002.3337770489	-4.18639402886826	0.316981494804697	-13.2070612874346	7.98826565337181e-40	1.50239436803007e-37	99.722	102.121	62.137	136.181	86.668	54.896	78.612	55.184	48.463	50.517	67.818	38.625	88.752	92.026	60.005	110.733	80.021	63.089	79.166	58.894	54.841	39.227	11.228	2.102	1259.902	1150.509	1373.508
Pdensi_GG_53153_c0_g1	MC_2_2	Needles	110.008682524317	4093.20969946695	2101.60919099563	-5.21304102919125	0.395078622698117	-13.1949458403741	9.38222794573638e-40	1.75881628829014e-37	2.677	3.486	3.164	13.496	8.925	6.593	7.552	5.160	4.670	4.611	4.362	3.477	2.873	5.584	2.961	4.512	3.819	2.351	4.254	2.719	4.552	3.861	3.487	4.032	70.831	140.474	121.502
Pdensi_DN30570_c0_g1	MC_2_2	Needles	13.2038861397966	874.400287019482	443.802086579639	-6.07051166070651	0.460729300137772	-13.1758749853574	1.20818519407717e-39	2.2575411072836e-37	0.054	0.066	0.222	0.330	0.365	0.260	0.382	0.856	0.702	0.118	0.376	0.338	0.023	0.124	0.061	0.289	0.564	0.428	0.202	0.244	0.552	0.293	0.008	0.221	17.407	22.491	30.622
Pdensi_DN16288_c0_g1	MC_2_2	Needles	258.815010084102	3546.77588112933	1902.79544560672	-3.77564738273051	0.286632171129818	-13.1724480467354	1.26430637050861e-39	2.35476038605634e-37	11.087	10.877	8.333	14.380	11.331	9.928	8.306	14.992	14.017	11.417	12.742	13.468	10.194	11.545	7.325	8.818	9.058	7.341	13.003	10.773	9.331	7.975	5.387	7.290	77.998	89.233	117.888
Pdensi_DN18647_c1_g4	MC_2_2	Needles	2647.35819551239	54817.4919776411	28732.4250865767	-4.37183613419922	0.332078938012084	-13.1650509374977	1.39443559846265e-39	2.58874719764916e-37	108.129	114.017	82.451	130.503	105.905	88.437	61.594	50.333	49.896	32.226	54.592	28.622	116.155	116.217	87.763	104.355	82.958	71.061	75.908	90.036	89.889	61.134	11.655	0.635	958.232	1593.622	1892.347
Pdensi_DN19776_c0_g1d535048	MC_2_2	Needles	1753.7971812327	2.63543583481331	878.216308533755	9.80043770098684	0.744657673307889	13.160997398243	1.47130692784934e-39	2.7226747589922e-37	31.952	66.230	53.290	44.395	89.060	91.233	48.401	56.181	76.041	55.366	78.985	110.118	71.305	104.179	86.438	58.555	63.149	49.038	85.970	55.878	180.750	11.298	89.206	16.347	0.153	0.022	0.035
Pdensi_DN17635_c0_g1	MC_2_2	Needles	3365.7689596852	2.33066333362186	1684.04981150941	11.0286589189325	0.839349510799085	13.1395310023269	1.95434263264618e-39	3.60494784780194e-37	110.346	58.835	115.401	67.653	38.805	38.082	40.449	22.200	36.080	28.451	17.245	15.405	47.715	15.391	16.424	127.483	121.609	77.858	112.928	107.106	96.017	43.074	120.128	31.466	0.138	0.000	0.027
Pdensi_DN21054_c0_g1d220723	MC_2_2	Needles	1946.21881378821	43.1172797597018	994.668046773958	5.52131434552404	0.420218178322792	13.1391611080728	1.96391885089699e-39	3.61103814019082e-37	15.319	41.539	42.210	71.383	85.768	58.169	71.902	73.948	86.161	63.443	77.481	58.484	27.359	57.292	56.346	45.949	67.985	76.631	50.568	31.424	34.475	95.442	46.659	25.341	1.364	1.332	0.718
Pdensi_GG_99666_c0_g1	MC_2_2	Needles	884.727278972694	10.9964410722844	447.861860022489	6.45865923737801	0.491600059737538	13.1380359083484	1.99333699117911e-39	3.65345659806844e-37	7.481	11.577	20.228	17.464	20.003	19.948	16.400	14.201	35.963	10.861	14.426	25.169	5.919	9.755	8.969	31.806	23.173	32.028	5.720	3.489	16.019	3.937	1.411	1.557	0.445	0.179	0.230
Pdensi_DN21915_c1_g1d421037	MC_2_2	Needles	64.8894092271431	1070.26618921487	567.577799221005	-4.04040390977616	0.307601780260181	-13.1351772618436	2.07006122919473e-39	3.78203472385352e-37	2.476	3.663	3.305	5.100	8.047	7.043	3.982	3.608	5.094	2.854	3.424	4.072	4.278	6.731	4.811	2.441	1.578	2.363	4.695	2.022	8.059	5.135	0.329	0.546	24.791	28.935	32.254
Pdensi_DN16539_c0_g1d185072	MC_2_2	Needles	223.455469382861	9717.68232028578	4970.56889483432	-5.44371070182204	0.414487644554273	-13.1335898026008	2.11392833210331e-39	3.84995852661004e-37	11.067	7.484	5.550	17.818	7.632	41.597	19.237	8.367	12.936	11.707	13.226	14.828	15.166	14.858	18.582	6.600	5.474	10.016	58.180	26.241	13.440	153.361	410.833	604.081	295.418	156.245	316.559
Pdensi_DN25478_c0_g1d74559	MC_2_2	Needles	3656.48621274088	41522.0385653754	22589.2623890581	-3.50507832846957	0.266940892972124	-13.1305409577528	2.20078731210093e-39	3.9955050662057e-37	192.613	191.952	157.948	210.052	207.944	224.597	208.350	165.061	169.323	189.736	173.009	147.383	187.385	213.544	167.426	148.461	112.092	96.436	229.666	159.054	231.049	528.624	573.780	803.425	1025.337	1199.879	1106.096
Pdensi_DN12037_c0_g1d337107	MC_2_2	Needles	146.780666013633	1573.96246680257	860.3715664081	-3.41941768809277	0.26086295097967	-13.1081001547025	2.95918664326792e-39	5.35547643102868e-37	9.171	7.075	4.363	9.209	5.629	6.936	5.414	2.955	3.183	2.217	3.682	2.600	6.129	6.144	5.073	5.199	4.987	4.128	7.929	5.075	5.137	6.725	2.649	5.310	38.904	43.604	43.719
Pdensi_DN15240_c0_g1d181596	MC_2_2	Needles	40.0712600016604	1450.06403743202	745.067648716839	-5.16425101879235	0.394525850231459	-13.0897658943327	3.7676727895687e-39	6.79728328252252e-37	1.477	0.491	0.839	1.808	1.519	0.340	0.500	0.475	0.246	0.164	0.399	0.042	1.131	0.525	0.276	1.778	1.121	1.010	1.872	0.980	1.357	0.317	0.000	0.000	26.154	47.683	43.868
Pdensi_DN19895_c0_g1d409613	MC_2_2	Needles	40.9731277258592	1969.49626411945	1005.23469592266	-5.59897581265707	0.428294834339847	-13.0727138497644	4.71527924915526e-39	8.4802823771292e-37	0.398	1.237	0.839	1.077	1.326	0.766	2.093	4.074	2.732	3.126	5.858	3.387	2.740	2.160	0.606	0.890	1.456	1.705	2.084	2.630	1.496	4.688	3.295	5.430	33.056	53.914	72.726
Pdensi_DN18458_c0_g1d283906	MC_2_2	Needles	361.902593044162	5042.46078259419	2702.18168781918	-3.79925995854544	0.291011966462211	-13.0553392863272	5.92454982880655e-39	1.06219242117647e-36	35.834	13.720	10.876	14.135	9.148	20.917	18.279	5.741	9.769	11.428	5.464	7.545	43.345	11.742	24.787	14.395	9.099	12.084	30.896	20.599	20.623	83.669	136.405	159.380	105.684	170.899	131.171
Pdensi_DN13794_c0_g1d52193	MC_2_2	Needles	11197.105818048	71.4780368714044	5634.2919274597	7.31018235620273	0.560573537517611	13.040541279516	7.19444638561677e-39	1.28586206192121e-36	150.436	601.047	443.711	151.913	230.179	175.284	192.878	181.700	138.713	244.447	192.375	184.456	365.572	353.639	319.610	225.855	482.393	379.708	338.567	563.541	404.974	21.388	137.799	17.906	2.813	2.050	0.731
Pdensi_GG_34222_c0_g1	MC_2_2	Needles	1269.58042676771	13.2022417162788	641.391334241993	6.55188127121734	0.502451780300433	13.0398209899858	7.26273662800258e-39	1.2940487791894e-36	33.941	80.991	73.995	70.500	100.778	47.293	57.804	38.376	25.581	35.937	34.862	10.980	37.841	83.241	44.142	55.563	40.416	27.641	20.226	12.929	22.180	20.422	20.362	6.127	0.240	0.527	0.313
Pdensi_DN20505_c0_g1d291031	MC_2_2	Needles	43.5771452329605	1073.03779692571	558.307471079335	-4.61626578080162	0.354322028621348	-13.0284470281549	8.43060968279736e-39	1.49750005510701e-36	2.445	1.786	1.928	1.798	2.354	1.862	0.903	0.902	1.307	0.662	0.882	0.907	1.667	2.028	1.678	1.520	1.666	1.063	1.237	3.339	5.224	5.269	0.469	0.430	23.430	35.451	27.741
Pdensi_DN41060_c0_g1d442982	MC_2_2	Needles	3417.76341775454	2.14754369365016	1709.95548072409	10.412869472948	0.799259216135744	13.0281506459094	8.46341653198651e-39	1.49870179948417e-36	55.007	193.595	103.398	91.787	101.009	31.676	181.621	87.551	116.488	161.778	128.303	94.599	45.682	95.395	31.309	174.452	102.182	55.722	36.440	2.767	32.981	0.240	0.389	0.107	0.000	0.119	0.063
Pdensi_DN22058_c1_g1	MC_2_2	Needles	6.38938629037171	1110.77073037059	558.580058330479	-7.35934771764689	0.565235611727962	-13.0199647102009	9.42144392030958e-39	1.66323165355134e-36	0.470	0.222	0.099	0.229	0.077	0.074	0.097	0.152	0.295	0.192	0.021	0.106	0.717	0.183	0.017	0.370	0.230	0.019	0.800	1.072	0.012	3.061	0.295	0.000	25.062	32.254	32.102
Pdensi_GG_47195_c4_g1	MC_2_2	Needles	7971.47683214214	47.4612138683613	4009.46902300525	7.3673950550077	0.566380879388504	13.0078456443691	1.10411067709237e-38	1.94320102683005e-36	11.886	12.316	60.435	22.893	12.607	10.087	18.844	38.474	36.183	25.333	44.904	35.585	8.554	10.668	7.656	127.416	372.829	272.505	292.307	617.633	470.634	2184.761	608.269	279.932	0.480	1.579	1.816
Pdensi_DN13697_c0_g1d106914	MC_2_2	Needles	1672.94014993001	23341.6727665391	12507.3064582346	-3.8023331075932	0.292408952036471	-13.0034770861562	1.16904622043032e-38	2.0512127753654e-36	55.870	73.696	42.377	109.134	101.902	78.850	66.638	77.586	71.281	55.771	73.903	49.723	55.455	83.346	62.440	58.393	57.461	47.203	65.939	78.712	67.651	61.169	36.022	39.232	429.804	712.357	749.049
Pdensi_DN16338_c0_g1d527521	MC_2_2	Needles	261.357738077567	3541.80557456584	1901.5816563217	-3.75792064552052	0.289043869381702	-13.0012120774578	1.20419445505618e-38	2.10646185662427e-36	9.012	10.923	9.539	11.828	12.090	9.419	9.793	9.406	8.822	7.070	10.728	5.800	9.460	12.906	8.932	10.501	7.824	7.222	7.396	10.492	8.353	11.446	11.103	8.443	73.360	108.842	103.842
Pdensi_DN18175_c1_g1	MC_2_2	Needles	1461.51272212986	19586.2231789629	10523.8679505464	-3.74397901998322	0.288095071893582	-12.9956371533012	1.29524521466956e-38	2.25886840452872e-36	82.043	81.653	60.113	83.092	85.854	80.109	58.398	73.348	84.018	71.716	84.720	77.927	82.120	89.995	69.947	56.042	45.956	40.688	33.421	54.557	46.754	40.737	29.780	55.113	373.662	638.225	575.177
Pdensi_DN14753_c0_g1d464849	MC_2_2	Needles	2.69288933011805	1997.35482348003	1000.02385640507	-9.63443255733986	0.74156759508369	-12.9919816092457	1.3586309883791e-38	2.36225293088235e-36	0.058	1.061	0.245	0.091	0.035	0.466	0.095	0.060	0.423	0.237	0.220	0.224	0.080	0.200	0.212	0.013	0.145	0.110	0.083	0.270	0.125	0.434	5.589	13.868	74.549	29.067	52.546
Pdensi_DN19470_c1_g1	MC_2_2	Needles	9843.88231134174	124659.279722699	67251.5810170203	-3.66253065156885	0.28204159036537	-12.9857821565402	1.47325364275836e-38	2.55383193958994e-36	414.261	479.607	307.572	504.846	399.014	332.942	278.348	231.782	229.594	148.982	288.040	142.887	356.943	396.190	364.462	391.217	311.941	257.154	346.521	264.258	262.163	104.944	29.361	3.326	3269.605	3026.897	3659.743
Pdensi_DN8879_c0_g1d208839	MC_2_2	Needles	64.717490613686	2398.51550519873	1231.61649790621	-5.21040223157557	0.4013622062494	-12.9817958702816	1.55198366784792e-38	2.6822285906401e-36	1.714	1.514	1.844	3.326	3.047	4.629	1.907	2.041	3.117	1.476	2.701	1.602	2.390	3.496	1.990	2.281	2.037	2.009	2.810	1.619	2.363	1.118	0.018	0.059	37.352	63.059	94.299
Pdensi_DN24990_c0_g1d428723	MC_2_2	Needles	121.171140827265	1695.5936586108	908.382399719033	-3.80492533179153	0.293125864118811	-12.9805172369549	1.57811232406271e-38	2.71921983120158e-36	5.787	4.295	2.320	2.751	2.829	2.902	1.681	0.986	1.287	1.172	1.035	1.939	2.366	4.290	3.012	4.336	3.681	3.837	2.786	4.686	3.943	4.221	0.699	0.862	36.664	59.505	40.893
Pdensi_GG_120096_c0_g1	MC_2_2	Needles	3121.18651119837	61.7302573794036	1591.45838428888	5.64989596873852	0.435783137312234	12.9649256361437	1.93417889871773e-38	3.32280387462998e-36	51.208	135.292	102.737	200.160	157.522	96.303	169.983	178.210	151.477	132.322	186.713	135.381	42.503	122.739	59.925	144.623	94.300	65.146	105.528	17.769	41.420	110.478	1.993	3.992	1.247	2.296	1.492
Pdensi_DN14658_c0_g1d53225	MC_2_2	Needles	866.746474292799	9738.56601917795	5302.65624673538	-3.48930821868294	0.269494655827559	-12.9475970793114	2.42424028736772e-38	4.1523051422113e-36	31.698	34.458	31.500	40.122	33.777	27.787	26.549	28.583	28.465	26.045	32.508	23.499	33.572	35.245	28.895	33.966	26.013	24.761	22.434	34.075	30.434	23.425	13.255	11.529	204.379	274.347	306.516
Pdensi_DN14634_c0_g1d464542	MC_2_2	Needles	2239.47862301782	1.2261580974208	1120.35239055762	10.5607132938931	0.815689005642917	12.9469849671068	2.44364338432664e-38	4.17311930004102e-36	45.201	96.387	78.316	43.946	63.727	107.080	54.354	47.419	72.383	42.802	59.000	61.478	83.032	110.144	146.570	60.557	85.074	72.533	101.736	257.160	421.894	65.486	9.240	5.679	0.000	0.085	0.018
Pdensi_DN22633_c1_g1	MC_2_2	Needles	1232.51163754642	22104.2595831035	11668.3856103249	-4.16447666676386	0.321752938618207	-12.9430882112484	2.57083640719342e-38	4.37734337486357e-36	67.744	53.240	42.855	58.839	67.725	64.668	52.077	57.744	64.822	57.464	70.074	59.104	63.410	59.540	55.752	43.299	42.432	34.390	42.987	78.862	67.921	181.024	210.644	323.820	410.725	574.792	801.013
Pdensi_DN14229_c0_g1d213190	MC_2_2	Needles	1018.4668086181	9432.31309546476	5225.38995204143	-3.21083794876524	0.248250026401556	-12.9338876426605	2.89786885757111e-38	4.9196239121556e-36	49.452	56.701	27.204	64.807	55.293	48.953	46.364	32.828	36.793	23.631	38.774	24.085	46.270	53.530	32.938	33.694	37.228	28.186	48.636	21.729	29.642	3.588	1.409	0.119	240.928	255.954	258.269
Pdensi_DN22278_c0_g2	MC_2_2	Needles	2.54138876949871	663.729578190029	333.135483479764	-8.11090788631814	0.627323955851088	-12.9293769362181	3.07299036218156e-38	5.20157848040914e-36	0.000	0.153	0.000	0.114	0.170	0.098	0.199	0.084	0.201	0.249	0.308	0.193	0.090	0.221	0.069	0.065	0.068	0.128	0.861	0.319	1.104	0.243	0.312	4.766	13.251	19.414	20.971
Pdensi_DN12770_c0_g1d390406	MC_2_2	Needles	2172.46460050417	25.0356851189715	1098.75014281157	6.43592472213011	0.498225960671495	12.9176823974727	3.57755727801568e-38	6.03788853099942e-36	34.675	39.831	30.712	22.736	32.646	37.098	33.435	41.317	51.009	39.630	41.601	38.026	34.584	43.421	36.507	34.242	89.254	88.519	124.343	111.841	136.544	28.152	3.225	1.728	0.598	0.703	0.703
Pdensi_DN20032_c0_g1	MC_2_2	Needles	1.66211294737603	759.412025054089	380.537069000732	-8.9032150428057	0.690861582647576	-12.8871184422878	5.31944965410521e-38	8.95145166793594e-36	2.961	0.894	0.130	0.866	1.608	2.540	2.179	0.703	0.972	2.096	4.057	0.596	1.115	0.627	0.393	0.040	0.048	0.082	0.320	0.216	0.125	1.110	0.734	0.244	19.952	22.454	18.385
Pdensi_DN16072_c0_g1d183549	MC_2_2	Needles	12.3602084128037	491.909142688848	252.134675550826	-5.30441682299198	0.411741862074092	-12.8828698550876	5.62060182578241e-38	9.43064885351613e-36	2.181	0.785	0.323	0.782	1.573	1.164	1.264	2.204	0.729	2.802	1.483	0.608	1.637	1.693	1.000	0.420	0.471	0.331	0.372	2.571	0.733	2.676	5.127	9.204	11.154	14.081	14.332
Pdensi_DN34798_c0_g2	MC_2_2	Needles	4.01105555747147	5081.1784253136	2542.59474043553	-10.3898060568828	0.806526389507491	-12.8821650376838	5.67217497669805e-38	9.48951575825435e-36	1.071	0.117	0.158	0.230	0.320	0.098	0.036	0.441	0.136	0.000	0.284	0.099	0.065	0.191	0.055	0.030	0.093	0.271	0.134	0.669	0.179	0.062	0.010	0.375	48.876	103.367	262.558
Pdensi_DN39697_c2_g3	MC_2_2	Needles	2.49851692471826	2281.51610549945	1142.00731121209	-9.96644167894216	0.778347010608988	-12.8046251133467	1.5446999847937e-37	2.57678344419891e-35	0.110	0.569	0.087	0.000	0.000	0.126	0.032	0.000	0.068	0.000	0.053	0.000	0.047	0.034	0.066	0.000	0.124	0.110	0.270	0.136	0.334	0.449	0.210	0.679	37.257	49.148	98.187
Pdensi_GG_43114_c0_g1	MC_2_2	Needles	5.13056565309671	906.992234726772	456.061400189935	-7.4485317626005	0.581765835292073	-12.8033158888765	1.5709711874456e-37	2.61303360718733e-35	0.409	0.328	0.156	0.593	0.324	0.295	0.283	0.121	0.181	0.124	0.256	0.445	0.453	0.602	0.212	0.178	0.227	0.106	1.277	0.274	0.392	0.300	0.115	0.089	28.890	14.814	27.859
Pdensi_DN15003_c0_g1d108917	MC_2_2	Needles	1502.29193807531	16728.4932082222	9115.39257314875	-3.47691968852069	0.271589257121914	-12.8021252584374	1.59524802271751e-37	2.64576711687076e-35	78.554	56.198	53.933	53.736	48.864	34.487	34.426	37.686	39.696	31.210	52.788	31.657	76.475	55.911	52.777	53.331	47.369	46.173	43.726	41.594	47.176	55.210	39.493	19.269	348.414	421.704	577.036
Pdensi_DN9302_c0_g2	MC_2_2	Needles	3.80940940242096	759.702567164727	381.755988283574	-7.67692669819251	0.599881974843255	-12.7973951879425	1.69543298525149e-37	2.80384665902898e-35	0.209	0.113	0.052	0.000	0.252	0.566	0.115	0.000	0.123	0.061	0.066	0.000	0.000	0.421	0.352	0.113	0.057	0.195	0.059	0.304	0.000	0.374	0.385	5.146	12.963	22.035	26.658
Pdensi_GG_98276_c0_g1	MC_2_2	Needles	141.603807258098	2477.21467558596	1309.40924142203	-4.12660005216201	0.322505096385005	-12.7954568731394	1.73827168634519e-37	2.8664548372737e-35	18.981	15.321	8.215	22.517	18.120	31.307	15.979	8.984	6.665	6.155	9.352	10.049	17.631	30.046	19.331	5.003	4.777	4.069	3.305	6.014	7.492	10.704	19.861	522.522	63.832	51.933	81.877
Pdensi_DN18081_c1_g3	MC_2_2	Needles	6806.37935855543	0.623681187692905	3403.50151987156	13.133239716707	1.02659795361946	12.7929728190118	1.79474815725079e-37	2.95113003422686e-35	54.689	37.439	117.619	34.518	1.056	1.431	1.455	0.768	0.994	0.611	0.617	0.369	24.608	0.258	1.373	213.401	204.292	250.150	146.636	308.407	229.805	334.305	4.254	0.458	0.000	0.000	0.062
Pdensi_DN4311_c0_g1d45354	MC_2_2	Needles	502.250109836947	6066.88758396252	3284.56884689973	-3.59279856018079	0.281019023213768	-12.7848944854092	1.99132879095761e-37	3.26504168798865e-35	21.748	28.354	22.539	29.358	28.211	28.288	18.946	20.891	18.180	18.013	22.567	15.913	22.393	26.435	22.687	19.731	15.389	13.935	14.382	18.247	17.182	17.645	6.780	4.957	171.653	146.545	164.871
Pdensi_DN20362_c0_g6d490465	MC_2_2	Needles	760.322055124146	16.0068779287732	388.164466526459	5.61497061818186	0.439495549834469	12.7759441939666	2.23419864803648e-37	3.65027322201411e-35	3.975	21.072	21.570	36.121	29.910	27.505	30.766	31.015	36.740	28.146	29.549	27.859	7.913	24.098	15.505	28.884	23.074	22.414	74.601	5.175	7.099	44.594	1.450	0.545	0.489	0.280	0.475
Pdensi_DN34393_c0_g1d201230	MC_2_2	Needles	5302.29906029366	124.981582773782	2713.64032153372	5.41389062124601	0.423762094764963	12.7757784099326	2.23896447910719e-37	3.65027322201411e-35	189.024	299.578	335.279	284.034	232.907	151.290	371.971	164.106	253.640	135.786	289.575	92.641	226.355	224.394	189.326	263.016	126.516	130.024	51.379	42.907	56.630	329.656	305.243	517.343	3.763	3.687	2.517
Pdensi_DN22220_c0_g4	MC_2_2	Needles	38.9989231547055	4079.923599689	2059.46126142185	-6.7130815352703	0.525629425136695	-12.7715101442894	2.36520559495995e-37	3.84519624846159e-35	3.759	2.411	0.966	1.428	1.905	3.429	2.508	4.719	2.194	13.614	6.173	4.523	1.683	1.421	1.130	0.725	2.247	0.733	1.515	1.044	0.469	6.758	1.833	7.747	100.685	124.599	102.291
Pdensi_DN14974_c0_g1d465599	MC_2_2	Needles	1546.65459313283	3.98324679345386	775.318919963144	8.39942783432544	0.657829109107586	12.7684040095461	2.4614989653225e-37	3.9904711817824e-35	47.297	54.100	37.174	72.300	48.353	34.152	57.349	30.336	34.478	39.220	41.923	29.120	27.956	42.643	24.555	62.626	50.926	37.056	39.474	15.407	20.781	5.976	6.691	1.533	0.000	0.270	0.072
Pdensi_DN16032_c0_g5	MC_2_2	Needles	32.4184299288967	3994.68387536082	2013.55115264486	-6.92435012731768	0.543498175587678	-12.7403373890454	3.52865533396088e-37	5.70442817766244e-35	2.373	3.743	1.299	0.819	1.837	1.875	1.434	1.133	0.514	2.041	1.090	0.254	2.636	2.740	3.837	1.932	0.695	0.526	1.909	2.249	1.861	2.297	0.000	0.434	78.827	152.570	92.900
Pdensi_DN9592_c0_g1d332963	MC_2_2	Needles	92.4993071584667	1780.43785137491	936.468579266687	-4.25834940551982	0.334364297973052	-12.7356581768279	3.74673058772833e-37	6.04000257855331e-35	3.488	4.802	2.809	4.645	6.572	10.233	3.502	2.247	2.356	1.131	1.989	1.343	5.900	7.123	7.744	3.991	2.617	2.438	4.596	7.477	3.475	15.639	34.739	58.892	47.653	43.415	51.036
Pdensi_DN19084_c0_g1d481969	MC_2_2	Needles	38.2419434014909	730.736914639293	384.489429020392	-4.24991820373644	0.333752031431641	-12.7337598081614	3.83897757725471e-37	6.17142454046329e-35	0.106	0.211	0.330	0.075	0.271	0.323	3.249	5.018	13.896	12.373	28.483	31.745	1.104	0.952	0.255	1.382	1.202	1.158	2.000	9.986	3.645	11.042	0.111	0.277	17.502	17.925	23.158
Pdensi_DN26099_c0_g1d228419	MC_2_2	Needles	1092.54609972384	10.2742404334604	551.410170078649	6.79955949741944	0.534174342949671	12.7291016260211	4.0750087649779e-37	6.53261363323797e-35	14.795	18.871	20.113	35.519	32.204	21.369	55.336	37.931	30.618	32.403	34.388	23.569	18.861	16.781	11.213	36.520	45.178	24.019	39.138	7.233	23.621	1.694	0.000	0.141	0.358	0.181	0.276
Pdensi_DN15057_c0_g1	MC_2_2	Needles	1508.77040732996	43.8043568582702	776.287382094113	5.13508475056556	0.403813840943813	12.7164654350718	4.79043731524262e-37	7.65817938693133e-35	26.731	61.540	37.837	55.166	69.211	50.269	59.285	65.658	46.630	65.940	76.720	44.628	29.835	73.330	46.336	39.715	57.434	49.890	34.596	109.028	51.964	53.318	26.653	2.671	1.434	1.269	0.759
Pdensi_DN20970_c1_g1d415337	MC_2_2	Needles	8.49723215829387	2913.53539749542	1461.01631482686	-8.3919576939216	0.660069192496883	-12.7137545416668	4.95948376521804e-37	7.90646122360287e-35	0.102	0.110	0.355	0.128	0.123	0.110	0.112	0.053	0.179	0.119	0.257	0.301	0.113	0.468	0.209	0.367	0.390	0.063	0.344	0.651	0.146	0.384	0.624	3.194	30.991	118.238	90.662
Pdensi_DN10616_c0_g1d455771	MC_2_2	Needles	473.926771895303	5503.22823759423	2988.57750474477	-3.53633536133547	0.278193883710569	-12.7117653133404	5.08728776902594e-37	8.08780382307216e-35	14.214	21.519	17.214	32.785	32.739	30.022	21.938	23.729	22.413	17.874	21.357	14.719	22.841	30.955	25.026	17.344	16.703	12.089	25.750	25.150	25.210	75.325	145.308	174.978	129.226	169.309	144.192
Pdensi_DN19659_c1_g2d359623	MC_2_2	Needles	41.7825928762753	4566.59631677458	2304.18945482543	-6.78306944674833	0.534295027350954	-12.6953632347636	6.27381928976386e-37	9.94668247782921e-35	1.907	0.903	1.393	1.400	1.145	2.179	0.925	0.712	1.808	0.488	1.087	0.842	2.191	0.908	3.460	0.938	0.746	2.514	4.051	3.452	6.084	4.658	0.000	0.279	90.171	94.418	182.884
Pdensi_DN16635_c2_g1	MC_2_2	Needles	30.3674803551743	3725.57627517431	1877.97187776474	-6.92616706216514	0.545699387239393	-12.692275681678	6.526158276734e-37	1.03020362425582e-34	3.589	2.972	0.289	1.273	1.638	1.227	1.637	0.773	0.322	1.033	0.802	0.197	1.271	2.379	0.715	1.341	1.178	0.435	0.837	1.749	0.217	0.972	1.848	0.113	49.559	125.532	129.440
Pdensi_DN20891_c1_g1	MC_2_2	Needles	382.824669474942	8127.62532452901	4255.22499700197	-4.40652505924009	0.347184130900335	-12.6921845414215	6.53375828140906e-37	1.03020362425582e-34	23.868	21.894	15.997	32.371	30.722	19.744	20.753	22.386	19.083	17.380	22.102	14.201	21.277	25.752	17.805	15.834	12.279	9.194	8.738	18.133	12.711	21.540	9.187	5.192	151.727	237.236	268.864
Pdensi_DN15567_c0_g1d182274	MC_2_2	Needles	2469.7898614706	113.857092358514	1291.82347691456	4.43065905925558	0.349092006020277	12.6919522155951	6.55317128476417e-37	1.03044142243023e-34	37.784	86.192	73.339	80.504	119.232	110.428	78.560	103.725	107.472	103.447	102.670	104.810	78.791	127.519	106.524	78.348	78.839	84.586	63.998	88.533	88.147	171.997	33.353	8.655	2.291	2.463	4.415
Pdensi_DN16297_c0_g1d10483	MC_2_2	Needles	101.850279508072	1404.32071822431	753.085498866192	-3.78136287086911	0.298124811054757	-12.6838247963689	7.26960335196152e-37	1.13998076977858e-34	4.498	5.051	4.640	6.357	6.973	6.101	5.341	7.183	8.119	5.776	6.970	7.209	4.307	5.790	5.754	3.988	2.838	3.156	3.007	5.399	4.685	5.613	1.598	1.088	28.846	42.385	42.179
Pdensi_DN15148_c0_g1d53904	MC_2_2	Needles	746.92507337802	9566.5259916172	5156.72553249761	-3.6789712507681	0.290477205650674	-12.6652665999287	9.21069181457912e-37	1.44044707777403e-34	20.981	31.583	29.722	34.983	32.855	36.509	24.274	28.361	38.518	26.537	28.649	28.085	28.861	40.329	29.852	26.155	21.823	25.264	18.176	29.772	27.867	60.310	4.327	2.363	170.811	282.886	321.674
Pdensi_DN21396_c0_g3	MC_2_2	Needles	1.27336813657646	1528.06045139414	764.666909765356	-10.4621291469274	0.826377302007357	-12.6602329486952	9.82075040189538e-37	1.53169107419914e-34	0.000	0.000	0.000	0.000	0.000	0.000	0.000	0.000	0.000	0.000	0.000	0.000	0.000	0.000	0.000	0.000	0.062	0.071	0.192	0.463	0.163	0.086	0.000	0.000	45.300	31.814	44.088
Pdensi_GG_148135_c2_g1	MC_2_2	Needles	1963.3084463003	18483.623422417	10223.4659343587	-3.23488433117339	0.25575560261094	-12.6483420036524	1.14260663063807e-36	1.77459982761845e-34	191.068	123.735	100.045	146.252	103.821	133.250	169.819	83.502	123.206	125.390	96.782	106.149	145.535	95.566	87.482	67.966	58.974	65.410	107.418	54.468	89.528	849.312	582.440	585.393	374.711	491.421	624.584
Pdensi_DN15683_c0_g1	MC_2_2	Needles	33.1033333456196	3062.86899566174	1547.98616450368	-6.5101040920445	0.514704058116666	-12.6482470642749	1.14398800376439e-36	1.77459982761845e-34	2.168	1.775	0.894	0.896	1.143	0.786	0.200	0.380	0.214	0.364	0.579	0.239	2.604	1.895	1.548	1.929	0.710	0.600	0.712	0.703	0.551	0.605	0.360	0.037	94.536	73.770	74.647
Pdensi_DN17851_c0_g1d12654	MC_2_2	Needles	331.973065713936	6665.73243309067	3498.8527494023	-4.32533883562662	0.342128205974307	-12.642450286462	1.23155245623995e-36	1.90529772605015e-34	17.634	10.804	10.193	14.010	9.804	7.197	8.207	5.424	8.043	5.796	7.662	4.359	17.473	11.753	9.867	14.890	8.923	8.660	13.931	11.495	10.958	7.566	1.681	0.106	135.172	185.627	217.087
Pdensi_DN16616_c2_g1	MC_2_2	Needles	106.14584437994	1815.07756631739	960.611705348665	-4.09452740131066	0.324040504179263	-12.6358506066437	1.33937849842333e-36	2.06655688908206e-34	6.046	4.046	3.434	5.354	4.143	5.948	4.021	2.010	2.082	3.238	2.499	2.912	3.340	4.758	3.957	3.699	3.592	3.082	2.632	2.263	2.804	1.690	0.298	0.327	33.929	51.649	61.261
Pdensi_DN26622_c1_g2	MC_2_2	Needles	1.27144189057994	945.329793312603	473.300617601591	-9.49947052396921	0.752033775391336	-12.6317072913726	1.41181399317568e-36	2.17249484281427e-34	0.000	0.000	0.000	0.051	0.000	0.106	0.000	0.133	0.000	0.000	0.103	0.000	0.141	0.000	0.077	0.044	0.087	0.000	0.187	0.564	0.074	0.000	0.000	0.000	22.475	23.443	29.861
Pdensi_DN3996_c0_g1d45136	MC_2_2	Needles	425.874502938805	8195.45766597922	4310.66608445901	-4.2669505604162	0.337948245073936	-12.6260473981236	1.51709331944263e-36	2.32827300339315e-34	2.393	2.582	2.318	5.351	6.517	1.188	1.964	5.707	3.617	2.727	5.011	2.584	2.969	4.334	1.073	10.890	18.054	12.353	8.274	18.286	9.200	3.836	0.084	0.000	194.444	197.031	265.376
Pdensi_DN33920_c0_g1d146478	MC_2_2	Needles	681.105075428361	7361.02010450363	4021.06258996599	-3.43313255489935	0.271949041131374	-12.624175987592	1.5535915916027e-36	2.37794547043423e-34	31.627	32.277	29.394	48.557	53.157	46.206	45.566	52.603	57.020	49.287	58.655	46.076	30.998	41.000	34.615	25.809	22.006	18.641	20.727	41.338	28.286	52.801	38.514	55.041	157.489	203.556	231.998
Pdensi_DN21146_c1_g1	MC_2_2	Needles	3253.24708212977	2.8909486104392	1628.0690153701	10.2292699323779	0.810310420850933	12.623890387138	1.55923791222901e-36	2.38025732325442e-34	104.536	110.635	47.540	145.624	221.525	44.717	195.251	297.877	164.375	218.105	195.045	81.128	68.689	123.473	21.550	152.425	123.483	38.113	55.245	38.250	43.509	5.796	0.613	0.109	0.107	0.060	0.064
Pdensi_GG_23270_c0_g1	MC_2_2	Needles	145.814628245584	4221.61630976372	2183.71546900465	-4.85070793800767	0.384837467877605	-12.6045625566542	1.9927515254207e-36	3.03399055660018e-34	10.794	8.076	5.455	8.457	8.441	13.296	9.271	7.854	10.058	6.428	10.165	5.595	7.700	8.013	8.938	6.793	3.990	3.457	33.376	8.608	479.235	9.923	6.926	30.791	80.950	121.659	138.795
Pdensi_GG_70084_c0_g1	MC_2_2	Needles	6.7540904820207	3960.03494223265	1983.39451635733	-9.27016492352018	0.735567910602326	-12.6027315627856	2.03956604298924e-36	3.09707296411803e-34	0.037	0.394	0.182	0.161	0.066	0.157	0.060	0.076	0.000	0.000	0.116	0.022	0.224	0.147	0.330	0.017	0.162	0.484	0.523	1.128	1.494	0.494	0.067	0.000	125.498	94.494	93.713
Pdensi_DN17387_c1_g1	MC_2_2	Needles	7.03869161196488	723.200748695928	365.119720153946	-6.67757464205715	0.530401099142811	-12.5896696911995	2.40678373896967e-36	3.64507397266956e-34	8.884	1.115	1.943	0.395	0.270	0.354	0.033	0.000	0.088	0.053	0.171	0.143	5.599	0.517	0.271	0.204	0.316	0.151	0.155	0.314	0.150	0.000	0.037	0.000	15.633	15.819	26.639
Pdensi_DN18249_c0_g1	MC_2_2	Needles	182.435881053778	10599.5378488557	5390.98686495476	-5.85630654629517	0.465434613693178	-12.5824474029251	2.6373068323106e-36	3.98371772982434e-34	22.038	12.316	9.120	14.151	9.678	15.865	5.461	5.270	6.879	4.568	5.102	4.688	15.098	10.038	10.153	9.961	4.069	3.844	4.706	7.516	6.442	5.051	3.285	1.761	192.495	325.024	341.640
Pdensi_DN15317_c0_g1d181927	MC_2_2	Needles	1.36980683344577	1526.37561058627	763.872708709857	-10.4433629987482	0.830013680552211	-12.5821576721485	2.64699883255962e-36	3.98523116448318e-34	0.000	0.000	0.000	0.146	0.000	0.000	0.000	0.000	0.000	0.000	0.000	0.000	0.000	0.000	0.000	0.000	0.000	0.142	0.000	0.000	0.249	0.704	0.142	0.233	35.772	38.607	48.074
Pdensi_DN3041_c0_g1d99377	MC_2_2	Needles	1565.24976619921	106.877937004841	836.063851602025	3.86078309993122	0.306849619483829	12.5820038702531	2.65215814841976e-36	3.98523116448318e-34	32.090	61.003	64.389	55.083	63.417	55.217	53.836	56.169	63.874	51.960	54.050	44.420	46.940	65.589	62.850	59.847	47.527	45.654	26.407	14.884	35.605	2.138	4.528	3.841	2.117	3.500	3.004
Pdensi_GG_47809_c0_g1	MC_2_2	Needles	6.79503608080462	1952.40374543514	979.599390757973	-8.22326314013946	0.654214202553034	-12.5696799428209	3.09976225755157e-36	4.64568796052996e-34	19.590	5.219	0.402	1.733	0.202	83.538	38.013	1.470	6.891	10.471	6.757	6.338	7.180	5.572	46.462	0.122	0.111	0.463	0.535	0.039	0.337	9.015	61.065	5126.109	62.883	65.624	26.784
Pdensi_GG_113503_c2_g1	MC_2_2	Needles	1767.5912220078	72.1758442456882	919.883533126743	4.60042187171476	0.366065748773724	12.5672010755598	3.19848007712133e-36	4.78118771216648e-34	6.183	13.817	102.531	79.578	95.628	146.285	174.755	94.379	209.926	240.596	105.215	244.233	39.226	58.838	19.247	77.339	46.714	49.085	87.258	25.595	54.401	0.986	0.212	0.124	1.396	2.267	2.201
Pdensi_DN72545_c0_g1	MC_2_2	Needles	2652.78177009226	66641.3550330614	34647.0684015768	-4.65055761950377	0.370212100071794	-12.5618736356859	3.42133674347145e-36	5.10107126744884e-34	144.589	141.442	108.224	160.361	136.531	107.032	87.851	78.857	89.511	56.374	87.238	50.943	162.201	142.498	115.198	121.471	75.168	62.450	53.467	73.712	89.772	71.777	15.170	2.024	1263.048	1881.835	2244.298
Pdensi_DN21785_c0_g1d221698	MC_2_2	Needles	1529.33093687734	13.8520492194486	771.591493048395	6.87010443905386	0.547351290168083	12.5515451638821	3.89827981582367e-36	5.79715508218264e-34	30.869	38.167	39.151	28.298	37.702	47.960	34.444	35.435	46.791	33.788	49.381	40.194	40.626	46.168	46.277	30.890	53.413	65.669	53.611	93.239	50.385	49.702	29.774	9.288	0.524	0.361	0.180
Pdensi_DN18407_c0_g1d284004	MC_2_2	Needles	10.0219608100167	1364.09695764336	687.059459226686	-7.07713550386432	0.564444316526945	-12.5382350333693	4.61151959720842e-36	6.84014341079746e-34	0.160	0.854	0.205	5.660	5.047	7.653	6.586	8.693	12.864	8.240	19.827	19.334	1.487	2.963	4.258	0.302	0.535	0.101	1.227	4.373	1.700	13.801	1.455	2.128	23.839	46.823	40.233
Pdensi_GG_152382_c0_g1	MC_2_2	Needles	13.1143817737895	1533.87548334478	773.494932559282	-6.82633939966747	0.544543152519812	-12.5359016417328	4.74929006491113e-36	7.02638541197173e-34	1.462	0.654	0.212	0.534	0.146	0.425	0.033	0.221	0.107	0.320	0.269	0.288	0.743	0.699	0.308	0.761	0.268	0.259	0.104	0.283	0.261	4.296	1.847	8.830	25.572	48.269	50.791
Pdensi_DN19221_c0_g1d218281	MC_2_2	Needles	48.6594915376226	1055.96842097855	552.313956258087	-4.43349952281269	0.354116236510822	-12.5198990210018	5.81090288793537e-36	8.5749556949633e-34	1.572	2.090	1.314	3.403	5.917	16.175	4.213	2.870	2.298	0.553	1.163	0.708	3.511	5.178	13.026	1.692	1.897	1.125	4.084	1.476	2.138	24.000	67.029	87.126	26.023	27.560	31.006
Pdensi_GG_128685_c2_g1	MC_2_2	Needles	4.30721416339478	6914.4299571728	3459.3685856681	-10.7466891726358	0.859064005185307	-12.5097654048696	6.60189131416608e-36	9.71727485988675e-34	0.073	2.041	0.218	0.184	0.000	0.237	0.000	0.000	0.257	0.000	0.000	0.515	0.000	0.084	0.407	0.000	0.079	0.360	0.244	0.507	1.561	0.772	0.178	1.321	108.157	152.441	299.487
Pdensi_DN5887_c0_g1	MC_2_2	Needles	40.2323917922623	1484.36436820894	762.298380000602	-5.20142163492916	0.415892298353053	-12.5066553420848	6.86546004878781e-36	1.00794411037701e-33	4.221	3.194	2.480	2.295	2.182	1.645	1.039	1.165	1.235	1.221	1.304	0.858	3.023	2.891	1.848	1.559	1.074	1.351	0.798	1.561	2.938	1.701	1.031	0.948	22.029	53.308	45.853
Pdensi_DN22347_c0_g1d423857	MC_2_2	Needles	7.66703815327657	1378.2629296384	692.964983895836	-7.51568385599121	0.601360773806902	-12.497795305825	7.67503693917021e-36	1.12393397172057e-33	0.084	0.819	0.504	0.000	0.713	0.367	0.208	0.375	0.099	0.198	0.319	0.107	0.094	0.097	0.094	0.227	0.092	0.462	0.660	0.098	1.103	0.000	0.000	0.000	27.979	27.141	55.668
Pdensi_DN18334_c4_g1	MC_2_2	Needles	96.110198539293	1588.30268978778	842.206444163535	-4.04582698914373	0.323784927014379	-12.4954148621133	7.90826720281621e-36	1.15514894870375e-33	6.469	6.423	3.792	4.138	4.452	3.643	3.541	3.162	2.753	2.942	2.423	3.168	3.825	5.445	4.174	3.463	2.723	3.246	2.035	5.693	3.335	4.694	0.657	0.081	28.682	54.279	46.049
Pdensi_GG_148401_c0_g1	MC_2_2	Needles	8.63461645394711	1563.22490890331	785.929762678629	-7.44995863711896	0.596255296448142	-12.4945785496547	7.9918679279897e-36	1.16440504081958e-33	3.630	1.085	0.537	1.168	0.957	3.031	0.476	0.357	0.207	0.245	0.405	0.281	2.134	1.920	1.894	0.463	0.265	0.103	0.249	0.241	0.396	0.024	0.059	0.260	51.424	48.833	23.816
Pdensi_GG_139834_c2_g1	MC_2_2	Needles	797.948252132329	4.48527511992702	401.216763626128	7.56219975350244	0.605357661722071	12.4921186790469	8.24288979259883e-36	1.19794583447943e-33	19.840	46.685	33.761	23.301	43.540	56.316	26.493	24.502	21.901	16.569	25.434	15.996	27.496	57.048	46.316	26.198	31.307	19.915	30.395	38.059	21.535	35.265	98.449	27.770	0.143	0.102	0.096
Pdensi_DN24768_c0_g1	MC_2_2	Needles	916.069472161197	4.06784698229444	460.068659571746	7.70349262547182	0.61766904957486	12.4718773439824	1.06291981122118e-35	1.54085889308791e-33	16.065	28.422	22.998	10.730	44.463	37.313	17.209	24.723	34.678	13.505	30.514	29.485	26.640	40.647	43.547	20.076	36.829	32.343	22.058	26.684	36.786	219.673	4.664	0.530	0.058	0.139	0.163
Pdensi_DN3220_c0_g1d166176	MC_2_2	Needles	1435.35638030203	33.4335261058023	734.394953203918	5.41463729872415	0.434365880423862	12.4656137665335	1.14983067474782e-35	1.66266093372894e-33	69.089	76.359	54.853	41.751	64.426	58.939	55.455	54.375	73.186	57.646	63.376	59.628	70.870	76.081	66.850	55.119	49.847	34.643	37.091	19.314	36.606	11.099	2.910	0.600	0.739	1.331	0.641
Pdensi_DN22709_c2_g1	MC_2_2	Needles	7.67195442259542	2136.57586039426	1072.12390740843	-8.12564149436245	0.651874086634285	-12.4650475620472	1.15802674413696e-35	1.67031571809089e-33	0.106	0.129	0.119	0.100	0.048	0.000	0.087	0.041	0.000	0.047	0.181	0.047	0.183	0.230	0.199	0.225	0.262	0.239	0.045	0.185	0.000	0.240	0.177	0.599	16.573	92.299	67.992
Pdensi_DN13853_c0_g1	MC_2_2	Needles	2.24865142123308	683.576615007876	342.912633214555	-8.19525544882607	0.658220110684538	-12.4506305957488	1.38744583267239e-35	1.99146421702586e-33	0.056	0.000	0.000	0.000	0.034	0.000	0.231	0.222	0.068	0.099	0.107	0.108	0.000	0.000	0.000	0.080	0.124	0.000	0.205	1.047	0.161	0.000	1.243	0.897	17.517	15.902	21.242
Pdensi_GG_106215_c1_g1	MC_2_2	Needles	18959.7145074039	3.75600638844798	9481.73525689618	12.2384378897626	0.982957968312924	12.4506217806726	1.38759908781319e-35	1.99146421702586e-33	0.051	0.192	124.384	65.113	0.000	0.218	0.028	0.343	0.030	0.030	0.000	0.000	0.000	0.029	3.345	47.722	846.828	959.415	718.403	21.314	223.274	0.038	0.000	0.000	0.039	0.143	0.122
Pdensi_DN21751_c0_g1	MC_2_2	Needles	3829.04029679816	19.6078201248501	1924.32405846151	7.60310517582112	0.610679857592608	12.4502308063569	1.39441334476702e-35	1.99626573145988e-33	9.906	26.263	19.272	21.400	20.127	12.903	8.061	24.220	5.047	2.272	34.231	3.805	14.289	25.828	8.419	62.119	225.717	78.120	115.295	17.386	53.497	0.136	0.446	0.100	0.429	0.625	0.518
Pdensi_DN10519_c0_g1d386904	MC_2_2	Needles	236.592569455769	3052.80120554448	1644.69688750012	-3.68925225427809	0.296565485447759	-12.4399245202388	1.58653769865699e-35	2.26567819095307e-33	10.853	9.710	9.258	15.543	10.316	9.458	6.468	6.066	8.047	6.269	5.592	6.366	11.016	9.478	7.927	8.353	7.384	7.401	7.621	7.990	7.364	7.798	0.654	0.300	55.356	94.464	97.712
Pdensi_DN9363_c0_g1d102979	MC_2_2	Needles	257.279137513174	3548.99857978455	1903.13885864886	-3.78476206538189	0.304554083765284	-12.4272248087757	1.859793580664e-35	2.64933119704936e-33	11.936	10.673	10.448	14.023	10.596	7.795	8.885	8.761	9.330	8.369	9.917	6.938	11.259	10.085	7.600	9.900	7.366	7.935	9.601	12.217	10.940	9.892	3.124	3.639	64.799	111.662	111.326
Pdensi_DN14925_c0_g1d53638	MC_2_2	Needles	4176.39142728672	40979.2067459772	22577.799086632	-3.29455206362055	0.265480766114343	-12.4097580093677	2.31350951361564e-35	3.28752558069368e-33	84.741	109.292	79.197	127.345	133.607	88.223	94.222	85.459	88.879	66.105	91.016	61.930	106.201	116.241	102.564	131.634	134.185	142.958	166.373	167.896	127.279	64.696	33.002	9.028	1148.191	872.123	1239.169
Pdensi_DN16401_c0_g1d55717	MC_2_2	Needles	0.782837125253361	2393.66489582825	1197.22386647675	-11.5704499767368	0.933209497823761	-12.3985557409339	2.66076072232155e-35	3.77166109187999e-33	0.036	0.058	0.000	0.136	0.087	0.039	0.039	0.056	0.000	0.000	0.046	0.000	0.000	0.062	0.041	0.016	0.041	0.000	0.000	0.021	0.129	0.081	0.000	0.000	80.491	52.098	56.282
Pdensi_DN19942_c0_g2	MC_2_2	Needles	72.9728553766826	2502.80697415154	1287.88991476411	-5.09189626763415	0.41084965969367	-12.3935754782678	2.8313239393589e-35	4.003575529092e-33	6.875	9.645	3.517	3.816	4.352	5.798	2.633	2.422	2.045	2.009	2.386	2.168	5.376	7.137	6.526	3.275	2.311	1.523	1.115	1.652	1.165	1.246	1.124	17.905	45.318	84.858	73.040
Pdensi_GG_154875_c0_g1	MC_2_2	Needles	13.6243765537329	805.462405706694	409.543391130213	-5.85919243131525	0.472890444743147	-12.3901687937419	2.95420939832299e-35	4.16710061477663e-33	0.564	0.526	0.359	0.626	0.581	0.733	0.922	0.824	0.895	0.890	2.224	0.722	0.384	0.441	0.520	0.546	0.504	0.247	0.616	0.299	0.630	0.834	0.036	0.389	24.391	23.062	16.619
Pdensi_DN13835_c0_g2d392407	MC_2_2	Needles	2310.97836095822	94.7204459551158	1202.84940345667	4.59155889834967	0.370730179969543	12.3851770004991	3.14390496229491e-35	4.42383556198127e-33	18.991	75.260	57.422	84.575	106.668	70.472	80.335	105.330	88.755	67.515	88.882	57.919	28.057	88.654	44.254	67.386	87.160	70.451	305.596	19.359	261.699	139.918	4.561	2.752	1.518	3.622	2.592
Pdensi_DN22132_c0_g2	MC_2_2	Needles	306.649314927946	11145.0873555769	5725.86833525244	-5.1817592062715	0.418804875632987	-12.3727289431378	3.67132425471085e-35	5.1533751751918e-33	15.357	13.605	13.939	17.622	16.985	15.854	13.126	12.945	14.826	10.084	13.595	9.737	13.182	15.939	12.315	13.975	9.061	6.884	9.152	13.421	11.302	20.493	14.239	17.379	179.504	322.723	403.032
Pdensi_DN9752_c0_g1d454312	MC_2_2	Needles	327.227870682194	12773.1507545017	6550.18931259195	-5.28660173039819	0.42806266343142	-12.3500650302457	4.86720694092686e-35	6.81539237608958e-33	32.385	20.196	12.009	18.726	12.178	19.938	12.145	27.590	39.650	73.305	54.842	83.330	36.805	21.723	11.864	10.410	10.286	11.331	16.937	37.423	27.808	1704.885	258.446	207.815	503.914	288.555	207.280
Pdensi_DN3468_c0_g1d326887	MC_2_2	Needles	3546.58698394961	478.946957516155	2012.76697073288	2.891607885724	0.234327696449666	12.3400175460912	5.514386462378e-35	7.70287512855137e-33	108.000	130.287	131.926	154.891	108.553	108.552	154.663	127.618	152.551	147.688	162.513	124.892	106.749	135.663	101.508	128.189	108.461	110.371	72.988	73.028	109.556	28.885	33.000	3.496	13.057	13.568	11.642
Pdensi_DN15188_c0_g1d53922	MC_2_2	Needles	57.9000184185003	11978.1302912938	6018.01515485614	-7.69276522462105	0.623805526780878	-12.3319927354912	6.0921237015148e-35	8.48929324808421e-33	2.128	13.906	1.130	1.387	3.843	7.475	2.893	4.051	2.517	8.026	5.179	3.171	3.457	11.268	3.174	1.475	3.016	1.058	1.191	6.258	0.541	1.837	16.571	0.355	104.342	419.564	462.215
Pdensi_DN16817_c0_g1d215591	MC_2_2	Needles	667.160684054274	4.01151916407387	335.586101609174	7.15790396406713	0.581052698707093	12.3188550367192	7.17050982244099e-35	9.96787465679472e-33	12.485	17.323	16.721	15.362	25.475	17.392	25.709	32.878	37.746	32.346	40.856	33.796	17.075	18.062	14.259	22.867	21.664	20.663	16.951	10.984	20.988	2.081	0.644	0.144	0.016	0.159	0.169
Pdensi_GG_96095_c0_g1	MC_2_2	Needles	7.33292397189166	746.368177743147	376.850550857519	-6.66727223519187	0.541669631740729	-12.3087429025062	8.12792982803128e-35	1.12715780610368e-32	0.000	0.000	0.000	0.440	0.000	0.081	0.218	0.000	0.256	0.138	0.000	0.000	0.000	0.147	0.000	0.202	0.351	0.146	1.876	0.170	0.972	0.457	0.101	0.000	12.425	22.054	26.131
Pdensi_GG_133595_c0_g1	MC_2_2	Needles	1.71375355346838	1733.88609601201	867.79992478274	-10.0588830767298	0.817273690743985	-12.3078513240441	8.21820307410094e-35	1.13693703153265e-32	0.049	0.221	0.000	0.049	0.247	0.472	0.048	0.356	0.057	0.137	0.519	0.047	0.033	0.236	0.087	0.020	0.098	0.042	0.011	0.342	0.237	0.329	0.149	0.580	19.552	57.821	64.705
Pdensi_DN18686_c0_g1d217541	MC_2_2	Needles	2024.56326393574	18858.9789590981	10441.7711115169	-3.21925837426761	0.261600254491898	-12.3060215691316	8.40659934556976e-35	1.16021150824193e-32	54.837	68.742	59.574	102.393	125.641	110.278	80.808	83.466	78.652	68.561	83.708	55.501	81.801	107.595	85.257	73.271	69.489	54.457	74.136	89.682	77.010	91.596	101.968	56.420	471.557	471.835	566.081
Pdensi_DN36308_c0_g1	MC_2_2	Needles	43.1122879625826	892.798191936918	467.95523994975	-4.37728655547583	0.355747391982831	-12.304479678904	8.56868329816181e-35	1.1797518959151e-32	0.974	0.980	0.453	0.901	1.096	0.634	0.573	0.542	0.534	0.152	0.410	1.917	0.361	0.972	1.164	1.169	1.682	1.356	1.529	0.755	0.372	1.958	0.876	1.147	20.454	22.273	28.944
Pdensi_GG_31657_c0_g1	MC_2_2	Needles	940.39954486208	13.3007611674099	476.850153014745	6.15150586156088	0.500890343288531	12.2811428568855	1.14371097367843e-34	1.57092387222357e-32	7.586	33.726	19.510	40.519	38.578	28.310	33.357	41.659	34.435	28.790	45.440	34.976	11.722	27.236	16.398	26.103	38.319	26.890	10.004	38.323	20.664	19.171	2.131	1.290	0.323	0.526	0.198
Pdensi_DN22064_c0_g2d422082	MC_2_2	Needles	1501.44769487198	117.035446614594	809.241570743286	3.68198350361852	0.300058440922476	12.2708879386926	1.29821776764904e-34	1.77889835109452e-32	21.713	47.509	38.463	43.192	72.614	118.953	47.894	48.285	43.893	43.685	58.480	38.504	53.194	85.025	96.317	38.883	53.939	53.872	56.238	51.879	48.715	76.367	92.241	39.983	2.932	3.450	3.009
Pdensi_DN970_c0_g1d202929	MC_2_2	Needles	272.670559025824	3410.84393253155	1841.75724577869	-3.64500542551179	0.297378507424903	-12.2571246223376	1.53863179578538e-34	2.10332062896068e-32	10.340	10.761	8.961	11.522	8.754	10.068	5.526	8.493	10.642	6.940	8.039	7.342	9.302	10.170	7.891	8.868	9.571	8.122	10.948	10.256	19.981	5.912	3.578	2.269	65.436	95.683	114.607
Pdensi_DN19425_c0_g1d286932	MC_2_2	Needles	939.026982132358	79.3458149259941	509.186398529176	3.55470579300165	0.290042803970141	12.2557972283553	1.56403596150506e-34	2.13298183935018e-32	18.105	29.382	24.274	30.217	33.788	29.589	27.681	24.770	27.336	28.319	26.253	25.328	23.665	37.858	28.703	27.466	30.448	34.058	29.217	16.924	21.185	15.892	10.277	5.757	1.734	2.402	2.276
Pdensi_GG_22817_c1_g1	MC_2_2	Needles	46.0271952060023	2712.37960155413	1379.20339838007	-5.86452009882199	0.478615251091573	-12.2530990925317	1.6169653269576e-34	2.19995204566753e-32	6.703	6.765	3.079	9.506	8.205	12.190	13.423	10.140	14.087	10.453	10.777	13.165	6.054	7.450	9.412	2.610	0.914	0.977	10.955	1.255	8.634	1.629	4.755	2.285	76.136	67.086	72.857
Pdensi_DN14531_c0_g1	MC_2_2	Needles	3.32764715240975	734.147851341754	368.737749247082	-7.82634498513883	0.638772658558024	-12.2521602643516	1.63579657215834e-34	2.22032378595011e-32	0.137	1.560	0.062	1.179	0.356	0.889	1.833	0.347	0.434	1.650	0.469	0.412	0.138	0.299	0.265	0.056	0.192	0.063	0.610	0.101	0.248	0.816	0.000	0.101	21.828	14.443	21.930
Pdensi_DN19650_c0_g1	MC_2_2	Needles	220.770210898743	3893.72162461821	2057.24591775847	-4.14403043848007	0.338641375958436	-12.2372241925591	1.96643357481433e-34	2.66282867445034e-32	5.859	16.994	17.307	16.391	16.283	31.264	19.615	18.140	32.481	17.882	26.636	22.164	9.753	19.033	26.283	5.073	7.284	9.312	21.013	19.431	18.217	14.647	12.434	6.259	78.377	133.463	103.471
Pdensi_DN20976_c0_g6	MC_2_2	Needles	12.4658471053203	584.604293054751	298.535070080036	-5.57715575414636	0.455771938994679	-12.23672472344	1.97856891541011e-34	2.67297229227153e-32	0.168	0.330	0.267	0.000	0.092	0.000	0.168	0.199	0.090	0.000	0.145	0.045	0.170	0.088	0.172	0.279	0.422	0.527	0.087	0.178	0.055	0.173	0.235	0.078	18.048	13.729	14.591
Pdensi_GG_148379_c1_g1	MC_2_2	Needles	0	4557.92991528597	2278.96495764299	-14.9029920715342	1.22018448830725	-12.213720313892	2.62600893630504e-34	3.53933115440963e-32	0.000	0.000	0.000	0.000	0.000	0.000	0.000	0.000	0.000	0.000	0.000	0.000	0.000	0.000	0.000	0.000	0.000	0.000	0.000	0.000	0.000	0.000	0.000	0.000	128.804	113.154	121.075
Pdensi_DN11068_c0_g1d387639	MC_2_2	Needles	6029.13278236683	11.706868503961	3020.41982543539	8.98188593568164	0.73562178834314	12.209923738001	2.75146953485729e-34	3.69976222431243e-32	206.541	63.314	365.667	106.840	17.304	132.095	41.022	2.664	100.097	37.658	7.817	80.756	245.838	27.790	297.313	355.291	95.463	142.884	4.682	0.642	9.768	0.000	0.000	0.166	0.177	0.110	0.643
Pdensi_GG_69326_c0_g1	MC_2_2	Needles	3.07821288325994	466.251467749456	234.664840316358	-7.31057865374564	0.598784169242153	-12.2090379627074	2.78158694313783e-34	3.73154102947611e-32	0.504	0.212	0.163	0.109	0.144	1.088	0.190	0.181	0.395	0.191	0.138	0.312	0.412	0.251	0.813	0.070	0.049	0.193	0.226	0.216	0.344	0.540	1.410	5.065	11.424	14.149	11.881
Pdensi_DN23393_c0_g1d129216	MC_2_2	Needles	2809.00300961204	1.28955400829637	1405.14628181017	11.2665144186146	0.922948613861485	12.2070874254604	2.84906704391348e-34	3.81317808009918e-32	88.843	23.390	74.744	129.084	76.356	36.974	196.437	245.081	269.199	220.931	283.960	217.933	43.656	9.852	1.751	125.263	74.413	75.360	87.646	56.719	84.280	59.154	15.644	43.828	0.062	0.030	0.016
Pdensi_DN15778_c1_g1d182724	MC_2_2	Needles	45.3831918671033	1560.28918108227	802.836186474686	-5.11493184070699	0.419032110135013	-12.2065391099955	2.868327500159e-34	3.83004909423784e-32	1.274	2.188	1.349	4.100	3.126	3.859	8.349	3.885	5.969	5.914	2.386	3.179	2.101	3.478	1.905	0.895	1.762	1.752	5.385	5.102	5.269	0.678	1.159	1.723	34.390	36.107	54.807
Pdensi_DN14809_c0_g1	MC_2_2	Needles	10.8967515971558	616.141339401502	313.519045499329	-5.85685823706204	0.479909670727904	-12.2040846315488	2.95614267448867e-34	3.93817053378467e-32	1.254	1.377	1.187	0.674	0.663	3.988	1.171	0.770	2.597	0.934	0.881	2.106	0.872	1.186	2.605	0.264	0.210	0.605	1.598	1.505	7.743	4.205	3.126	12.218	15.395	15.453	18.439
Pdensi_DN22409_c0_g1d222717	MC_2_2	Needles	12.5443170452304	926.850562893451	469.697439969341	-6.20161076764838	0.508542245614339	-12.1948782448872	3.30998364598329e-34	4.39937341362551e-32	9.914	2.633	0.743	2.189	2.628	12.966	9.222	2.967	13.098	2.382	8.018	3.926	3.331	1.718	4.183	0.502	0.229	0.515	1.374	0.463	0.710	4.199	0.671	177.262	17.588	20.695	36.428
Pdensi_DN12919_c0_g1d176994	MC_2_2	Needles	6706.72880363796	110.372661729906	3408.55073268393	5.90949736234711	0.485234850969625	12.1786333989375	4.03994402578929e-34	5.35720780249308e-32	219.988	226.287	161.148	142.311	49.597	123.033	104.660	66.136	105.053	70.198	103.800	117.057	109.105	154.011	70.020	228.879	251.300	171.438	169.878	193.104	88.160	87.944	228.766	388.027	1.065	4.061	3.929
Pdensi_DN48410_c0_g1	MC_2_2	Needles	14.734393529509	6615.24078678355	3314.98759015653	-8.83342144661821	0.72565784583999	-12.1729841374388	4.32959100167504e-34	5.72809866062989e-32	0.000	2.488	0.156	3.346	0.800	0.506	2.446	1.181	0.138	1.649	2.077	0.232	0.218	0.180	0.132	0.106	0.646	0.685	5.322	1.867	0.560	12.271	1.490	249.894	202.641	64.601	253.877
Pdensi_DN9616_c0_g1d266022	MC_2_2	Needles	120.215120002574	2331.05312670921	1225.63412335589	-4.27906488792473	0.351536941605078	-12.1724472779077	4.35816739381129e-34	5.75268100186316e-32	4.547	5.151	3.648	5.167	7.793	6.167	6.448	10.943	15.355	14.633	15.625	18.710	6.505	8.247	5.110	3.877	3.336	4.616	3.842	6.929	5.585	5.795	21.001	9.292	38.677	68.345	82.210
Pdensi_DN48925_c0_g1d250984	MC_2_2	Needles	175.272565283225	2639.65365460499	1407.46310994411	-3.91353490316917	0.321550107801965	-12.170839966191	4.44484767840615e-34	5.85367113821402e-32	4.578	2.592	1.949	5.064	3.947	4.195	12.810	8.251	7.400	13.949	9.077	9.344	6.059	4.786	4.313	5.668	5.054	6.493	24.647	5.485	5.000	33.334	25.835	22.166	58.048	99.684	55.808
Pdensi_GG_1338_c1_g1	MC_2_2	Needles	20.6884024878544	755.838134724627	388.263268606241	-5.16691728381866	0.424759017468506	-12.164349834437	4.81261846525096e-34	6.32353893364516e-32	0.656	2.401	0.700	2.037	2.241	6.378	1.217	0.982	1.048	0.482	0.276	0.489	2.100	1.978	4.284	0.967	0.482	0.548	0.525	2.819	1.006	5.679	6.608	17.514	15.331	23.155	22.603
Pdensi_DN24394_c1_g1	MC_2_2	Needles	170.024555858391	3396.31332541825	1783.16894063832	-4.31828069375357	0.355558921666223	-12.1450494717365	6.09457186986517e-34	7.98971994721208e-32	14.629	7.527	6.061	7.420	5.694	4.742	4.773	3.421	4.092	5.093	2.996	3.329	8.841	6.429	5.817	6.945	4.155	5.597	5.973	7.338	5.524	34.866	6.762	5.043	57.295	111.385	107.377
Pdensi_DN15360_c0_g1d54109	MC_2_2	Needles	2.29879701566426	582.177118103014	292.237957559339	-8.08125461004587	0.665457412218416	-12.1439095299963	6.18010431021396e-34	8.08343598084372e-32	0.078	0.067	0.047	0.019	0.056	0.361	0.080	0.080	0.108	0.092	0.137	0.110	0.034	0.071	0.139	0.042	0.086	0.117	0.018	0.072	0.352	0.865	0.466	8.144	11.731	15.519	19.716
Pdensi_DN15974_c0_g1d10018	MC_2_2	Needles	4.49238657314732	900.206615670169	452.349501121658	-7.65755739301712	0.630709414795824	-12.141181363998	6.38967725102772e-34	8.33860125791149e-32	0.292	0.139	0.147	0.554	0.265	6.153	0.986	0.350	0.587	0.323	0.476	0.232	0.459	0.741	2.727	0.159	0.092	0.219	0.074	0.072	0.625	1.206	9.526	179.341	11.006	30.388	32.307
Pdensi_DN68204_c0_g1	MC_2_2	Needles	28.9551697127618	8583.58870061445	4306.27193516361	-8.23065111914969	0.677947291860824	-12.1405472342227	6.43939239750403e-34	8.38446768933833e-32	5.164	2.807	1.018	1.972	1.892	4.991	0.312	0.298	0.503	0.167	0.705	0.667	3.372	5.863	1.518	0.260	0.475	2.185	7.402	4.036	12.266	1.209	0.682	0.000	215.048	265.008	208.942
Pdensi_DN20625_c0_g4	MC_2_2	Needles	13.0022399847461	1128.32719713058	570.664718557664	-6.44228005453525	0.531176844082577	-12.1283149412547	7.47721890718012e-34	9.71380192612016e-32	3.498	1.424	0.827	2.843	1.798	15.309	2.182	1.116	1.223	1.674	0.608	1.148	2.083	2.626	6.464	0.370	0.538	0.348	0.739	1.871	1.232	11.208	312.530	787.936	28.306	46.177	16.541
Pdensi_DN22546_c0_g4	MC_2_2	Needles	849.039122406424	11502.6981462495	6175.86863432796	-3.75995413834299	0.310166565496435	-12.1223708697455	8.03991564039666e-34	1.04212879509114e-31	49.511	44.164	35.435	60.969	81.329	121.457	57.997	68.360	84.736	62.009	70.898	76.535	66.258	82.883	71.189	29.329	27.033	26.653	36.467	91.127	82.480	164.262	174.766	346.069	202.044	319.575	410.228
Pdensi_DN21912_c1_g1	MC_2_2	Needles	5.09005128864814	4345.45125933053	2175.27065530959	-9.81436436977327	0.809622747529527	-12.1221450357228	8.06210423101937e-34	1.0426565406728e-31	0.790	0.848	0.174	0.175	0.000	1.408	0.994	0.036	0.041	0.266	0.376	0.706	0.855	1.307	0.730	0.016	0.136	0.353	0.160	0.244	0.000	1.290	18.259	13.678	61.276	74.641	216.019
Pdensi_DN24535_c0_g3	MC_2_2	Needles	48.2353785573735	1127.66137848792	587.948378522647	-4.55770019016608	0.37604096308091	-12.120222629005	8.25346364913542e-34	1.06501140464438e-31	0.910	2.426	1.497	1.649	3.303	2.845	2.888	5.495	6.570	3.651	6.381	6.152	2.293	3.070	1.312	1.246	1.367	2.135	1.292	1.671	1.480	1.581	2.720	3.601	23.414	28.386	39.015
Pdensi_DN84893_c0_g1	MC_2_2	Needles	701.482456592009	7.96456445478411	354.723510523396	6.51175789985551	0.537284573567295	12.1197559360783	8.30059551107427e-34	1.06869702965959e-31	5.351	18.804	18.983	33.293	33.003	22.199	33.285	32.584	32.197	25.765	37.424	23.778	7.065	21.757	12.472	19.160	20.453	29.428	14.397	1.860	3.254	25.256	0.547	0.421	0.255	0.287	0.098
Pdensi_DN17412_c0_g1d529761	MC_2_2	Needles	915.324727947912	31.7458191057148	473.535273526813	4.85791138442933	0.40084144725903	12.1192841150732	8.34851703454257e-34	1.07246764253339e-31	13.002	39.237	30.806	56.850	86.414	89.020	65.316	75.496	90.051	73.567	68.803	73.693	38.911	61.980	66.821	22.420	35.079	31.755	87.031	66.418	149.272	42.565	30.412	6.226	0.846	1.016	0.691
Pdensi_DN6534_c0_g1	MC_2_2	Needles	677.683870109296	7.41841536327677	342.551142736286	6.65086599765563	0.549013567803446	12.1142106273715	8.88150735027973e-34	1.13601508149127e-31	8.850	20.499	17.818	18.272	19.294	13.797	18.558	20.488	22.381	18.665	23.161	16.677	8.606	14.459	8.535	26.122	21.042	19.044	19.264	6.220	18.359	0.562	0.307	0.000	0.282	0.187	0.100
Pdensi_DN16087_c1_g1	MC_2_2	Needles	286.698658350367	6928.14969184927	3607.42417509982	-4.59294387479787	0.379137205085151	-12.114199854816	8.88267426580026e-34	1.13601508149127e-31	15.459	12.594	10.745	16.677	16.663	12.947	12.022	12.040	12.004	10.913	11.644	9.765	15.099	15.133	12.469	12.282	8.753	6.931	7.256	11.915	10.428	9.310	7.901	9.799	118.833	253.586	191.623
Pdensi_GG_121462_c1_g1	MC_2_2	Needles	11260.8963122345	7.82363644772297	5634.35997434112	10.466996330185	0.864110756399287	12.1130263136644	9.0107119973151e-34	1.14983478083699e-31	1017.656	1051.972	936.981	932.057	541.783	948.533	559.725	290.586	735.193	496.863	246.834	605.248	855.311	1347.602	778.550	791.298	165.245	147.932	34.959	10.016	35.832	2.232	4.120	2.297	0.164	0.436	0.042
Pdensi_DN19167_c0_g1d285960	MC_2_2	Needles	511.259522337513	4.11710670786	257.688314522686	6.95022397945629	0.574286001770619	12.1023740053346	1.02600450441496e-33	1.30636250516781e-31	16.549	23.340	14.738	20.590	24.081	29.546	22.006	22.158	24.654	30.357	22.379	29.753	17.721	25.525	20.866	16.068	15.440	18.635	15.103	4.095	7.318	1.170	0.636	0.092	0.078	0.137	0.092
Pdensi_GG_135928_c0_g1	MC_2_2	Needles	19.0476795550952	745.242938421202	382.145308988149	-5.27630923863964	0.436013164093402	-12.1012613222599	1.04000794588536e-33	1.32126925593042e-31	0.799	0.649	1.602	0.253	0.729	0.652	0.221	0.419	0.713	0.708	0.252	0.941	0.444	0.922	0.888	0.715	0.644	0.487	0.221	0.925	0.574	1.519	0.000	0.402	23.968	20.408	14.725
Pdensi_DN19234_c0_g3	MC_2_2	Needles	3562.55098499741	61157.3666475619	32359.9588162797	-4.10130203552036	0.339110139171674	-12.0943067215224	1.13193762502602e-33	1.43489300127472e-31	140.501	153.060	82.043	194.562	140.532	100.819	113.900	106.115	90.604	84.024	116.935	65.345	138.561	150.341	105.114	152.394	114.725	79.747	185.769	101.158	100.891	41.645	20.922	1.066	1670.781	1494.169	1712.188
Pdensi_GG_88098_c0_g1	MC_2_2	Needles	2.92820733430176	452.959682964992	227.943945149647	-7.20537813614225	0.596193595864031	-12.0856349114248	1.25794644536352e-33	1.59112254674981e-31	0.197	0.232	0.209	0.088	0.000	0.000	0.106	0.109	0.000	0.041	0.085	0.000	0.287	0.080	0.000	0.142	0.077	0.054	0.000	0.108	0.000	0.000	0.172	0.646	11.856	14.209	10.242
Pdensi_DN39273_c0_g4	MC_2_2	Needles	13.8322326811083	827.308104588828	420.570168634968	-5.9347573100679	0.491740883976664	-12.0688710323902	1.5423571094986e-33	1.94658320194636e-31	6.126	2.351	0.492	2.560	1.100	11.846	6.478	2.320	6.825	3.556	7.794	2.130	3.915	3.627	5.654	0.308	0.334	0.738	0.894	0.286	0.151	2.823	7.067	191.858	15.087	23.169	28.715
Pdensi_DN38010_c1_g6	MC_2_2	Needles	2.19166331148653	1634.25332230064	818.222492806062	-9.40249500672899	0.779164723900986	-12.0674033594003	1.57010722923179e-33	1.97727004703542e-31	0.000	0.016	0.179	0.225	0.018	0.080	0.310	0.000	0.052	0.087	0.000	0.053	0.216	0.069	0.067	0.150	0.017	0.038	1.524	0.000	0.043	0.269	0.018	0.336	65.504	39.932	22.453
Pdensi_DN36567_c0_g4	MC_2_2	Needles	878.058455640791	9.16266710460435	443.610561372698	6.56228254270386	0.543994636678106	12.0631383110251	1.6535949571332e-33	2.07786120912605e-31	2.518	7.665	9.311	40.805	103.578	104.769	43.307	38.221	51.687	41.545	28.618	37.506	49.837	85.863	64.823	36.506	31.321	17.367	18.652	149.573	15.046	166.060	153.506	107.480	0.188	0.299	0.243
Pdensi_DN17402_c0_g1d113180	MC_2_2	Needles	922.905375618815	28.2052799151252	475.55532776697	4.98407120187235	0.413205565274269	12.0619653284779	1.67731917765298e-33	2.10308052272564e-31	11.014	24.246	26.200	16.083	22.650	15.228	15.053	18.822	25.420	18.717	19.258	18.435	16.004	29.621	28.142	27.969	25.110	37.814	12.548	7.483	22.586	0.638	1.855	1.459	0.399	0.933	0.959
Pdensi_DN15641_c0_g2d54531	MC_2_2	Needles	166.938591696558	5310.20474607716	2738.57166888686	-4.9871575452802	0.413487045135629	-12.0612183717736	1.69260266581621e-33	2.11762991348671e-31	12.304	7.278	5.838	11.726	8.364	7.002	6.340	6.460	7.441	5.856	8.163	7.111	10.367	8.487	6.680	8.314	3.841	4.243	4.626	10.132	6.408	14.007	3.978	6.633	98.567	150.983	180.155
Pdensi_GG_107792_c0_g1	MC_2_2	Needles	296.228788481583	3538.8913012877	1917.56004488464	-3.57816246746647	0.29685804635659	-12.053446121411	1.86007352859011e-33	2.32210610941191e-31	12.229	11.491	14.454	9.612	13.229	11.173	10.508	7.417	13.287	15.740	9.242	8.630	7.526	10.346	9.344	10.950	6.698	11.589	4.513	6.918	8.992	9.905	3.968	2.732	82.839	92.216	109.031
Pdensi_DN37017_c0_g2	MC_2_2	Needles	725.187729632654	15.4765772316801	370.332153432167	5.53675885842266	0.45982971747937	12.0408895901146	2.1660712605495e-33	2.69825902848234e-31	3.636	26.540	24.410	36.319	39.537	26.825	32.060	42.985	34.017	35.228	34.970	25.972	7.951	27.345	15.114	30.137	22.306	18.314	239.195	4.029	96.280	97.370	1.265	0.739	0.340	0.538	0.348
Pdensi_GG_10390_c0_g1	MC_2_2	Needles	1152.59100983299	7068.52636056118	4110.55868519708	-2.61647807314842	0.217319327356705	-12.0397854391191	2.19525865754301e-33	2.72871125270536e-31	29.605	32.898	29.667	50.452	44.501	41.100	32.300	40.882	47.345	31.638	36.270	30.388	27.939	37.994	28.842	36.164	39.261	37.154	60.011	40.534	42.798	20.125	11.613	7.624	181.000	178.474	205.844
Pdensi_DN22103_c0_g1	MC_2_2	Needles	1.0254288790878	981.989760751186	491.507594815137	-9.87723940466305	0.820539803009326	-12.0374896725769	2.2572018686926e-33	2.79966001605879e-31	0.380	0.132	0.016	0.284	0.256	0.502	0.176	0.384	0.090	0.619	0.932	0.182	0.187	0.247	0.208	0.042	0.034	0.019	0.158	0.393	0.100	0.283	2.408	0.157	26.610	31.141	20.851
Pdensi_DN14989_c0_g1	MC_2_2	Needles	674.354636129678	14218.2857985716	7446.32021735063	-4.39771962516255	0.365392463117391	-12.0356057364809	2.30932771561803e-33	2.8581531045491e-31	28.852	21.348	15.499	29.688	26.573	15.055	10.350	20.440	16.775	11.373	19.421	9.608	28.422	22.079	14.857	25.523	21.280	19.069	15.559	37.207	24.372	17.238	0.556	0.231	212.912	455.580	490.027
Pdensi_GG_18120_c0_g1	MC_2_2	Needles	899.933326766936	1.91323519598928	450.923280981463	8.89924268794481	0.739646621268983	12.0317492597705	2.41978874282028e-33	2.98843909738304e-31	8.519	13.471	16.340	7.043	1.905	11.387	4.373	6.360	9.836	8.895	19.266	17.615	6.136	4.929	4.340	30.428	24.848	33.139	59.495	98.607	50.607	14.532	143.052	10.154	0.044	0.032	0.068
Pdensi_DN22955_c4_g3	MC_2_2	Needles	49.2124499778932	3267.71760329382	1658.46502663586	-6.04722331479173	0.502876279950744	-12.0252705404678	2.61729408613339e-33	3.225436658481e-31	13.777	3.893	3.239	4.904	4.398	13.006	3.003	2.288	4.572	1.894	1.530	2.875	7.828	6.051	10.051	2.039	1.554	1.213	3.972	11.649	2.826	15.288	34.486	35.038	47.475	68.859	148.651
Pdensi_DN15234_c1_g2	MC_2_2	Needles	58.7818816466351	1719.82389794712	889.302889796878	-4.8803146844601	0.406060866041884	-12.0186777219667	2.83471313310988e-33	3.4859097334104e-31	2.680	1.629	0.494	2.384	4.363	3.530	1.970	3.900	4.145	3.350	3.256	4.087	1.627	4.577	1.787	1.146	2.196	2.390	1.114	1.326	2.464	0.403	1.696	3.082	47.545	37.734	51.639
Pdensi_DN25389_c0_g2	MC_2_2	Needles	2644.61189666513	44.0206709063739	1344.31628378575	5.95494017872373	0.495656564554321	12.0142465662252	2.99083130599736e-33	3.67004973329326e-31	56.482	179.938	75.197	162.357	146.010	112.016	135.585	117.063	114.960	82.590	101.042	59.420	43.882	135.724	62.524	96.636	86.782	74.638	90.370	18.057	33.050	0.586	0.000	0.388	1.889	0.973	0.579
Pdensi_DN16675_c0_g1d528186	MC_2_2	Needles	148.134090917328	1659.50808028356	903.821085600442	-3.48120500373684	0.289776372906498	-12.0134190680208	3.02091799911997e-33	3.69908195249688e-31	10.469	7.090	5.839	9.924	8.574	7.852	6.430	6.022	6.871	4.920	7.577	4.525	7.444	6.977	5.513	5.954	4.446	4.100	3.753	5.340	5.550	6.040	3.676	3.321	37.916	46.480	49.043
Pdensi_DN23703_c1_g1	MC_2_2	Needles	5167.68562464195	1.90616710333427	2584.79589587264	11.4184072700575	0.950904314076499	12.0079455956058	3.22763768948224e-33	3.94381691438201e-31	347.710	387.380	365.801	361.872	208.894	362.003	214.951	88.187	257.339	134.384	74.615	170.538	243.139	453.840	286.153	355.257	73.235	78.988	18.309	5.461	16.150	0.681	1.883	0.732	0.069	0.051	0.054
Pdensi_DN22969_c1_g1	MC_2_2	Needles	1132.36409904465	7705.6251131372	4418.99460609093	-2.76638247145023	0.230424288332239	-12.0056027577331	3.32035909462962e-33	4.04851665794553e-31	42.526	35.271	28.977	52.521	48.820	42.067	43.247	45.207	48.843	49.724	56.005	45.553	44.721	46.995	33.823	40.834	33.768	36.297	49.445	53.891	42.106	51.013	51.443	73.316	163.145	219.736	238.343
Pdensi_DN22049_c0_g1d222100	MC_2_2	Needles	29.0008934707311	793.792318097296	411.396605784014	-4.76862814925129	0.39733927586228	-12.0014014192348	3.4933076042872e-33	4.25038786330513e-31	2.844	0.140	0.133	1.715	0.627	0.848	1.211	1.897	0.651	0.762	0.327	0.000	1.635	1.136	0.289	1.122	0.728	0.978	1.003	1.650	1.668	13.022	4.431	3.903	14.145	23.730	26.500
Pdensi_DN17303_c0_g1d281143	MC_2_2	Needles	25.3939008764846	5872.67642358837	2949.03516223243	-7.86799667546531	0.656094096654464	-11.9921772129723	3.90504162368228e-33	4.74133017899871e-31	0.745	2.606	1.520	6.214	2.419	3.046	9.426	2.014	1.219	6.831	1.927	2.377	0.497	1.370	0.670	0.302	0.944	1.217	11.791	2.084	1.920	63.337	363.679	441.413	263.067	107.550	84.386
Pdensi_GG_143862_c0_g1	MC_2_2	Needles	1.51938114806859	1033.05059526386	517.284988205963	-9.56517406575605	0.797638393462418	-11.9918676735647	3.91966390200298e-33	4.74906478366681e-31	0.022	0.000	0.000	0.163	0.078	0.534	0.142	0.135	0.177	0.196	0.219	0.128	0.024	0.099	0.122	0.000	0.120	0.043	0.222	0.025	0.031	1.331	7.290	9.756	21.423	25.015	36.692
Pdensi_DN24728_c1_g2	MC_2_2	Needles	122.202256628796	1620.90474235286	871.553499490826	-3.73136072006375	0.311162329837499	-11.9916852467726	3.92830698418278e-33	4.74953771526687e-31	4.713	1.891	2.798	12.380	12.090	5.135	13.177	15.205	19.082	12.982	10.367	13.162	3.107	4.433	2.331	3.750	4.131	4.048	2.122	3.842	6.515	1.860	5.968	7.019	30.873	57.226	43.419
Pdensi_DN15156_c0_g2	MC_2_2	Needles	57.6110703637061	9919.10989909983	4988.36048473177	-7.43627394556385	0.62051611668396	-11.9840141869374	4.30940285132935e-33	5.19938036681039e-31	5.792	7.428	8.307	1.880	3.579	4.732	1.001	3.721	3.699	1.501	3.292	3.663	1.357	3.161	4.046	0.466	2.407	2.782	5.953	6.490	8.272	0.798	5.414	15.795	189.591	240.845	369.951
Pdensi_DN17779_c0_g1d216423	MC_2_2	Needles	726.143904697787	21427.5643860013	11076.8541453495	-4.88196383660072	0.40748355288666	-11.9807629093649	4.48180156080773e-33	5.39607032690473e-31	44.094	39.704	25.518	36.824	24.748	28.466	15.457	17.669	22.621	16.209	17.114	15.094	38.869	38.697	31.220	35.159	21.520	14.072	14.248	36.199	21.181	30.737	3.572	1.849	457.071	587.606	681.558
Pdensi_DN20494_c0_g1d290607	MC_2_2	Needles	768.330296803738	16031.0452703908	8399.68778359724	-4.38248855731983	0.365830875046291	-11.9795480815152	4.54796083049045e-33	5.46429423289261e-31	33.872	36.633	27.023	32.446	32.633	27.136	20.878	22.496	24.633	17.632	23.800	19.523	38.267	38.787	27.979	31.084	22.644	21.386	24.583	28.832	33.049	21.605	14.234	19.586	257.629	456.570	587.721
Pdensi_DN22019_c0_g1d20140	MC_2_2	Needles	12131.3516773686	5.85942931706396	6068.60555334285	11.1055816511841	0.928428000442822	11.9617047804323	5.63921534155917e-33	6.7613017108765e-31	176.496	361.137	55.541	359.133	473.771	100.290	664.423	657.941	238.806	845.708	838.217	226.325	248.480	439.816	69.188	435.469	622.827	100.641	668.056	249.136	76.426	21.071	13.978	0.000	0.240	0.000	0.194
Pdensi_DN24012_c1_g2	MC_2_2	Needles	30.7726989112718	2283.63190289858	1157.20230090493	-6.20580009975824	0.51888540954892	-11.9598662547731	5.76547058546101e-33	6.89830764373943e-31	1.521	0.871	0.172	0.000	0.193	0.378	0.000	0.191	0.000	0.217	1.030	0.431	0.186	0.000	2.254	1.145	1.196	0.631	0.675	0.400	0.000	0.000	4.381	17.316	74.495	77.058	30.003
Pdensi_DN18207_c1_g2	MC_2_2	Needles	80.5340821458127	7917.27434651953	3998.90421433267	-6.62021942281231	0.553615332199426	-11.9581576552644	5.88531861922383e-33	7.02709485176247e-31	2.340	3.609	5.678	6.716	3.442	5.399	7.654	3.676	4.637	5.876	8.523	4.568	3.107	4.848	4.586	3.011	0.766	4.294	3.466	5.383	14.502	16.810	15.011	36.669	221.127	184.836	224.531
Pdensi_GG_146911_c0_g1	MC_2_2	Needles	47.1159779548566	3281.42710749929	1664.27154272707	-6.12891949770502	0.512709202608095	-11.9539876922979	6.18830559580811e-33	7.37356470692242e-31	0.804	1.991	0.647	1.936	3.943	4.429	3.545	4.551	2.281	2.725	7.466	4.725	1.414	4.052	2.305	0.779	2.256	1.507	2.308	3.069	1.848	2.700	2.633	6.293	117.460	74.272	66.496
Pdensi_DN25088_c0_g1d428808	MC_2_2	Needles	105.04043287172	2240.38287827092	1172.71165557132	-4.41256315408402	0.369194835292909	-11.9518550431054	6.3491993040903e-33	7.5496439906963e-31	38.930	16.730	5.382	11.901	4.758	33.153	15.198	4.969	11.807	5.035	10.085	4.867	15.414	12.943	22.043	4.270	2.091	4.013	3.900	1.767	2.580	7.003	6.498	22.763	47.053	78.029	56.161
Pdensi_DN23987_c0_g1d22080	MC_2_2	Needles	5192.99296817824	11.2005480672017	2602.09675812272	8.99967751493084	0.753086747824423	11.9503862482374	6.46241891231474e-33	7.66842620252836e-31	44.455	132.245	94.889	96.772	157.099	128.358	181.475	244.966	255.479	190.056	273.584	224.293	78.880	147.633	102.592	142.093	232.603	127.207	145.245	58.401	92.658	2.144	6.987	0.441	0.623	0.149	0.040
Pdensi_GG_87763_c0_g1	MC_2_2	Needles	1701.73168110638	12539.1915639348	7120.46162252061	-2.88169357627062	0.241326401048388	-11.9410622449585	7.22939692793901e-33	8.56088523867938e-31	66.537	64.969	65.375	70.882	70.159	61.163	47.367	49.788	62.826	43.202	45.769	44.028	56.407	64.217	46.862	53.011	53.568	60.130	49.006	43.165	45.105	29.135	11.434	6.817	247.629	373.545	392.459
Pdensi_DN25303_c1_g1d138101	MC_2_2	Needles	1.86183285643003	960.337169143657	481.099501000043	-9.17441456445352	0.768932198027472	-11.9313700063393	8.12255905968103e-33	9.59879664155448e-31	0.306	0.714	0.000	0.077	0.174	0.038	0.000	0.040	0.000	0.000	0.125	0.000	0.102	0.144	0.075	0.000	0.113	0.054	0.000	0.071	0.000	0.046	0.000	0.000	28.632	29.700	18.232
Pdensi_DN4103_c0_g1d382243	MC_2_2	Needles	915.099056530393	11843.4166531204	6379.2578548254	-3.69392094099773	0.309634825118468	-11.9299272605542	8.26456780753909e-33	9.74660126827218e-31	22.774	21.922	18.086	31.832	37.913	28.972	17.579	28.484	21.942	23.277	36.158	18.982	35.897	36.475	22.165	30.527	32.698	25.885	23.667	38.509	25.651	10.795	5.111	1.672	228.350	309.754	418.239
Pdensi_DN25808_c0_g1d75589	MC_2_2	Needles	201.273870824675	2824.5746335458	1512.92425218524	-3.80787044516964	0.31920122557845	-11.929372884672	8.31978811440416e-33	9.79165901374384e-31	11.018	9.897	8.237	10.802	10.745	9.349	8.688	10.943	17.379	11.405	14.177	15.651	12.116	12.447	9.500	8.401	5.702	5.593	5.687	7.495	6.402	9.483	5.992	7.449	55.120	90.137	83.357
Pdensi_DN12621_c0_g1d176530	MC_2_2	Needles	50.1363402596993	3707.29299516157	1878.71466771064	-6.21198166107413	0.520881411595363	-11.9259039059351	8.67374281565619e-33	1.01873994445679e-30	0.277	0.358	0.165	0.975	1.265	0.479	1.644	1.786	2.854	1.749	1.466	1.830	0.185	0.636	0.062	1.046	2.481	1.305	5.663	0.965	3.640	0.418	0.000	0.000	86.433	60.668	149.071
Pdensi_DN11235_c0_g1d174344	MC_2_2	Needles	1.51938114806859	985.539872238983	493.529626693526	-9.49796756081789	0.79665660681062	-11.9222855614574	9.05887735220027e-33	1.06180743481971e-30	0.018	0.019	0.000	0.000	0.000	0.000	0.000	0.000	0.000	0.000	0.000	0.042	0.039	0.000	0.000	0.000	0.098	0.045	0.000	0.124	0.051	0.027	0.000	0.000	17.765	31.541	30.624
Pdensi_DN12993_c0_g1d212061	MC_2_2	Needles	9.90991083652008	1585.27312461218	797.59151772435	-7.30240617193621	0.612514527289441	-11.9220130243303	9.08856451858351e-33	1.06312190367683e-30	0.140	0.302	0.000	0.529	1.011	0.857	0.974	0.914	0.492	2.022	1.297	1.219	1.506	0.752	0.210	0.421	0.307	0.233	0.949	0.706	0.590	1.082	1.031	3.406	20.668	30.325	77.721
Pdensi_DN11039_c0_g2	MC_2_2	Needles	1.17158193605294	688.556155575679	344.863868755866	-9.06078316985764	0.760460572933189	-11.914862508794	9.90294057854023e-33	1.15603272461576e-30	0.351	0.000	0.043	0.000	0.000	0.031	0.048	0.000	0.000	0.000	0.037	0.000	0.129	0.017	0.016	0.053	0.048	0.000	0.133	0.000	0.167	0.109	0.537	0.891	19.168	18.648	17.121
Pdensi_DN42563_c0_g1d93719	MC_2_2	Needles	608.638657011083	5073.47259182202	2841.05562441655	-3.06017161593883	0.25687836536963	-11.9129207768644	1.01363308742127e-32	1.18088254684578e-30	11.968	18.544	16.701	29.995	30.607	27.971	13.281	23.357	21.243	16.241	17.495	14.341	14.458	23.780	17.544	16.959	22.546	19.821	37.503	23.381	91.545	7.938	3.616	1.908	111.473	146.815	150.367
Pdensi_DN15699_c0_g1d9643	MC_2_2	Needles	53.1138593367867	3108.57128805175	1580.84257369427	-5.8830853107194	0.494232068769596	-11.903487617397	1.13502461816734e-32	1.31963235959896e-30	0.493	0.953	0.906	2.468	5.225	15.848	3.141	2.248	2.702	1.150	1.304	1.166	5.326	5.144	13.479	0.825	1.603	2.810	47.052	16.873	63.884	308.575	70.030	150.449	63.157	73.928	113.266
Pdensi_DN39154_c0_g1	MC_2_2	Needles	2036.23727853917	4.39360683843144	1020.3154426888	8.8356778183183	0.74235185746249	11.9022775109911	1.15160701718386e-32	1.33621240818445e-30	67.735	134.499	95.101	133.735	198.531	187.757	179.249	104.684	146.421	55.638	129.980	67.087	143.743	201.886	203.483	67.894	82.927	46.375	31.076	13.666	18.785	8.962	7.121	0.104	0.119	0.258	0.000
Pdensi_DN26503_c2_g1	MC_2_2	Needles	184.314556464946	5056.80040131177	2620.55747888836	-4.77956186936634	0.401641650794511	-11.900065294303	1.18254593792976e-32	1.36935012623332e-30	11.788	10.410	9.303	7.296	6.981	11.935	4.950	3.639	5.494	2.182	3.062	3.971	9.457	9.921	9.487	5.644	4.692	7.857	3.011	4.655	5.871	5.831	12.162	38.980	73.486	151.394	186.986
Pdensi_DN14728_c0_g2	MC_2_2	Needles	643.071845432071	2.84168888487363	322.956767158472	7.75162553400025	0.651512592898601	11.8978905680288	1.21376485505794e-32	1.40267833681605e-30	21.862	28.971	32.701	17.673	31.738	40.359	30.108	21.826	55.542	26.154	34.283	51.468	26.760	32.183	33.648	19.148	18.635	25.439	16.694	14.365	36.987	3.827	9.890	0.534	0.026	0.055	0.118
Pdensi_DN22020_c0_g1d298202	MC_2_2	Needles	75.5550061138717	3185.62716585138	1630.59108598263	-5.39640936785362	0.453804378071987	-11.8914881138445	1.31050569775224e-32	1.51144115052783e-30	3.627	2.644	1.674	1.704	2.058	1.356	0.670	0.437	0.454	0.076	0.857	0.115	3.268	2.861	2.471	2.398	3.348	1.538	1.872	4.433	4.667	7.682	1.111	0.525	50.066	95.794	113.209
Pdensi_DN22359_c0_g3	MC_2_2	Needles	126.271024654551	4257.34495949147	2191.80799207301	-5.07481876422356	0.427326741674477	-11.8757341146915	1.58238790698702e-32	1.8213601287002e-30	3.915	3.713	2.084	7.493	6.632	3.003	2.278	2.440	2.217	1.328	2.513	1.089	4.820	5.626	4.093	4.355	4.199	3.782	5.314	15.612	5.236	3.562	0.683	0.053	56.618	120.183	170.250
Pdensi_DN22547_c1_g1	MC_2_2	Needles	2.3450901181024	419.425948374006	210.885519246054	-7.47654025360195	0.629802850528504	-11.8712391462312	1.66975910914258e-32	1.91808994990548e-30	0.075	0.211	0.044	0.422	0.204	0.445	0.249	0.094	0.264	0.210	0.213	0.067	0.172	0.349	0.370	0.068	0.091	0.071	0.114	0.125	0.018	0.249	1.047	9.114	11.000	10.599	11.896
Pdensi_DN18795_c0_g2	MC_2_2	Needles	5907.7746147948	0.977713414449919	2954.37616410463	12.9057775087091	1.08754550433007	11.8668850703944	1.7589551652596e-32	2.01652646844333e-30	22.840	97.248	86.983	25.047	65.261	184.675	66.768	159.913	280.698	170.107	273.527	379.547	76.365	125.369	124.362	114.939	260.310	198.297	193.314	127.280	234.505	39.759	59.917	1.698	0.052	0.037	0.000
Pdensi_DN52534_c0_g1	MC_2_2	Needles	720.290601258705	5.95987790031871	363.125239579512	6.85161703455483	0.577410445594623	11.8661120297174	1.7752788576892e-32	2.03119430494774e-30	17.602	38.814	31.203	33.077	59.429	66.124	40.045	38.796	37.286	35.776	47.461	31.620	38.309	60.124	58.810	31.926	21.144	17.217	30.261	14.063	28.021	13.680	9.143	0.547	0.093	0.247	0.156
Pdensi_DN19201_c0_g1d286338	MC_2_2	Needles	4662.31734739627	4.60692798114677	2333.46213768871	9.84077128702291	0.829354968670861	11.8655722323505	1.78676644541982e-32	2.04028166072135e-30	23.687	26.949	42.866	15.254	14.915	9.069	14.174	25.075	40.049	42.735	20.017	41.927	24.813	19.522	11.040	42.245	229.486	180.395	46.972	558.606	263.337	77.743	1099.661	244.573	0.000	0.267	0.127
Pdensi_DN13036_c0_g1d271206	MC_2_2	Needles	125.498928057566	2835.80547965421	1480.65220385589	-4.49146380412004	0.378630296724228	-11.8623993985124	1.85579606433864e-32	2.11490929304461e-30	9.461	6.711	5.469	8.551	7.778	5.528	6.573	5.921	5.188	4.558	6.145	3.833	8.209	6.889	5.228	6.028	3.347	2.884	2.371	3.972	3.615	2.802	0.444	0.129	63.410	89.408	75.767
Pdensi_DN12974_c0_g1d338910	MC_2_2	Needles	112.636044909057	1409.90986865321	761.272956781135	-3.64255631825595	0.307241768615035	-11.8556677195149	2.01114617967709e-32	2.28742043056514e-30	6.196	4.321	4.761	5.343	5.584	4.495	3.369	4.716	5.500	3.713	5.317	4.767	5.479	5.285	3.724	4.432	3.045	3.569	2.713	3.323	3.313	4.575	1.764	1.337	28.270	42.574	43.107
Pdensi_DN6930_c0_g1d263149	MC_2_2	Needles	4100.3718627666	39758.6267765066	21929.4993196366	-3.27723338477474	0.276480647062566	-11.8533916192446	2.06654113173797e-32	2.34578912569333e-30	204.125	216.912	194.985	230.991	260.663	269.554	192.519	233.788	249.825	215.134	251.766	245.893	203.251	238.282	208.294	157.924	126.625	116.079	109.147	172.446	194.542	257.390	159.587	198.503	1148.537	922.878	1090.062
Pdensi_DN14879_c0_g1d53497	MC_2_2	Needles	330.359713616065	2296.31778334503	1313.33874848055	-2.79572597372733	0.235879121573663	-11.8523672424914	2.09196393919972e-32	2.36570040475741e-30	9.004	10.419	8.517	13.868	9.796	10.738	10.853	12.064	17.433	11.851	14.674	14.007	9.825	12.905	10.966	11.382	11.023	9.813	11.715	9.366	9.097	7.702	6.875	4.329	58.850	60.116	64.772
Pdensi_DN34845_c0_g1d567757	MC_2_2	Needles	2371.43583728656	29667.1404467626	16019.2881420246	-3.64468489585353	0.307507268474367	-11.8523536498368	2.09230335879745e-32	2.36570040475741e-30	92.905	96.876	71.066	131.826	117.395	80.800	82.534	97.606	79.071	82.759	112.476	71.450	104.942	111.503	79.653	94.598	71.998	65.068	85.537	91.195	77.892	53.235	10.205	5.131	922.737	708.420	721.087
Pdensi_DN36965_c0_g1d315860	MC_2_2	Needles	83.3814342164739	32306.787342332	16195.0843882742	-8.60275646471785	0.725914875846246	-11.8509163415188	2.12850446704872e-32	2.40191295261021e-30	5.200	26.204	3.843	5.314	3.474	9.685	9.674	3.433	3.505	21.609	8.428	6.336	1.274	5.394	2.435	0.378	3.641	4.123	10.414	5.202	4.328	26.151	355.845	1253.553	731.059	659.664	1198.018
Pdensi_DN2768_c0_g1d971	MC_2_2	Needles	75.9899345340011	2480.71652393533	1278.35322923466	-5.02563032106744	0.424293271311704	-11.8447089804905	2.29212645138759e-32	2.58149059498644e-30	1.790	2.453	1.343	2.452	1.185	1.548	1.967	0.828	0.466	0.288	0.648	0.338	1.265	0.633	1.797	2.791	2.312	2.342	2.820	4.439	1.386	41.874	32.913	30.919	87.528	69.627	38.762
Pdensi_DN29429_c0_g1	MC_2_2	Needles	2673.62116170394	42.7581085724134	1358.18963513818	5.96813988311204	0.50461553666566	11.8271029119468	2.8273241570425e-32	3.17803383910064e-30	27.285	49.974	55.366	64.273	52.068	55.487	47.897	48.478	51.009	44.309	41.181	33.941	30.200	52.264	38.651	42.894	95.396	124.214	70.002	10.041	45.504	2.415	1.063	1.007	1.076	1.556	0.802
Pdensi_DN16301_c1_g1	MC_2_2	Needles	1.0254288790878	1004.21800365772	502.621716268406	-9.90939069467694	0.838266316799925	-11.8212917495074	3.02989431811736e-32	3.39909255169536e-30	0.123	0.081	0.056	0.165	0.023	0.060	0.123	0.078	0.209	0.033	0.107	0.190	0.115	0.065	0.022	0.043	0.026	0.052	0.424	1.116	0.121	0.831	0.023	0.115	32.646	25.386	21.458
Pdensi_DN18186_c0_g2d353085	MC_2_2	Needles	167.557986619091	1922.2651810145	1044.91158381679	-3.52292442481649	0.298023861983243	-11.8209474951861	3.04233688188716e-32	3.40641108734412e-30	4.166	3.824	3.199	3.781	2.450	1.536	1.646	2.121	2.995	1.955	1.604	1.659	3.517	3.634	1.888	4.283	5.761	6.353	2.574	3.202	2.435	1.261	0.000	0.369	54.640	48.719	49.734
Pdensi_DN14892_c0_g1d108486	MC_2_2	Needles	94.3345406067592	1981.96127581125	1038.147908209	-4.39229848832374	0.372376009542106	-11.7953315352532	4.12572619634786e-32	4.61047899662166e-30	3.911	3.162	3.216	4.520	4.698	2.357	1.741	1.908	2.668	1.265	1.627	1.733	3.719	2.960	2.845	3.524	2.302	3.462	1.944	3.835	2.705	3.323	0.253	0.140	32.740	58.589	69.590
Pdensi_DN19069_c0_g1	MC_2_2	Needles	2950.05555662915	39.58038191034	1494.81796926974	6.19097638638145	0.52572682575943	11.7760328806474	5.18777324358826e-32	5.78607631670054e-30	22.391	118.947	68.904	169.728	188.855	201.022	168.947	81.485	35.130	113.246	59.453	29.778	30.738	139.540	76.462	60.283	118.054	109.307	405.497	191.932	83.548	224.730	297.158	250.671	0.481	1.907	0.879
Pdensi_DN16406_c0_g4	MC_2_2	Needles	647.223384028	34.1981353005564	340.710759664278	4.24214095968909	0.360289628172764	11.7742522348018	5.29848552919453e-32	5.89812651239215e-30	10.823	24.421	23.683	40.215	47.312	34.419	42.070	47.700	43.801	34.237	40.694	33.626	10.764	24.488	18.535	22.084	18.568	22.864	14.899	10.097	13.898	24.149	5.825	8.552	0.840	1.169	0.746
Pdensi_DN39471_c0_g1d511382	MC_2_2	Needles	2.48974816340636	591.698499373817	297.094123768612	-7.95251912682839	0.675447160932682	-11.7737101979188	5.3326503074042e-32	5.92469802782662e-30	0.158	0.260	0.167	0.288	0.086	1.442	0.314	0.089	0.115	0.217	0.109	0.266	0.048	0.222	0.932	0.078	0.000	0.177	0.163	0.098	0.903	2.086	16.030	20.217	12.482	17.813	17.436
Pdensi_DN17691_c0_g1d113620	MC_2_2	Needles	5.81889032747728	2396.37540143219	1201.09714587983	-8.68672097941446	0.738314003182895	-11.7656186147977	5.86945324241183e-32	6.50853378716847e-30	1.831	0.219	0.000	0.613	0.131	0.077	1.054	0.381	0.178	1.236	0.549	0.096	0.271	0.140	0.091	0.147	0.313	0.101	0.782	0.000	0.233	0.368	0.000	0.000	16.213	80.564	100.909
Pdensi_GG_109027_c0_g1	MC_2_2	Needles	1.61047234128369	2623.24889525099	1312.42968379614	-10.6979306102043	0.910028448682018	-11.7556001965631	6.60894580352684e-32	7.31445076805333e-30	0.000	0.168	0.124	0.117	0.225	0.470	0.171	0.162	0.474	0.182	0.079	0.111	0.104	0.108	0.386	0.056	0.000	0.117	0.319	0.036	0.223	0.141	0.459	3.866	48.287	27.760	134.417
Pdensi_DN9952_c0_g1d209534	MC_2_2	Needles	3887.24954246966	166152.042191792	85019.6458671311	-5.41757586670693	0.46132315218979	-11.7435594571636	7.62100484019425e-32	8.41835795696774e-30	102.074	142.801	87.675	158.437	122.713	138.872	106.117	88.863	87.351	56.935	118.244	57.174	114.354	139.447	132.288	131.576	129.676	118.297	199.742	118.252	116.081	62.058	29.153	6.042	6811.816	2486.940	3625.066
Pdensi_DN34602_c0_g1	MC_2_2	Needles	55.7102636754487	2366.07808264329	1210.89417315937	-5.40660370238576	0.46073027133522	-11.734856680281	8.44692857407595e-32	9.31281966219626e-30	9.269	2.000	0.000	6.340	0.000	4.278	3.911	0.830	2.513	1.246	1.328	0.760	2.335	6.384	3.800	2.123	1.412	1.926	1.458	1.220	0.379	0.800	1.283	46.674	29.581	95.450	69.214
Pdensi_DN15955_c3_g2	MC_2_2	Needles	1.07706948518015	945.39493844981	473.236003967495	-9.80812956162542	0.83582777377961	-11.7346298715022	8.46960178381219e-32	9.31996275832075e-30	0.000	0.000	0.000	0.038	0.000	0.525	0.099	0.094	0.053	0.035	0.060	0.000	0.017	0.069	0.170	0.014	0.084	0.000	0.017	0.018	0.075	0.113	3.668	13.983	18.560	26.100	31.689
Pdensi_DN24736_c1_g2	MC_2_2	Needles	150.537894082518	2147.76956559689	1149.1537298397	-3.83147271525891	0.326516599047929	-11.734388776653	8.49376937572019e-32	9.32871987294032e-30	4.739	8.289	5.899	7.344	5.818	5.057	5.638	5.035	3.959	3.494	6.114	4.392	4.903	2.868	3.227	5.726	4.090	4.965	5.872	1.041	6.020	1.376	0.000	0.000	68.838	52.396	48.868
Pdensi_GG_17837_c0_g1	MC_2_2	Needles	5309.98795305315	92.1595284692672	2701.07374076121	5.8438441553057	0.498593999055561	11.7206467915281	9.99062922788891e-32	1.09518229084616e-29	187.605	299.408	303.822	285.798	267.378	192.079	299.418	412.159	464.543	352.590	545.398	399.420	213.801	384.731	169.744	239.683	161.437	116.360	14.776	21.218	30.180	0.746	0.203	0.380	1.935	4.164	1.417
Pdensi_DN13554_c0_g1d461922	MC_2_2	Needles	254.281705755569	6314.22088299454	3284.25129437506	-4.63218016085467	0.395335528941409	-11.7170854166795	1.04195357297312e-31	1.1400279482543e-29	11.747	10.526	11.788	17.713	14.761	19.588	10.046	8.727	11.123	6.634	9.461	5.753	14.528	15.208	17.359	11.216	6.590	7.130	12.171	31.731	50.565	10.673	3.373	2.073	107.417	163.181	240.824
Pdensi_DN24536_c0_g1d498186	MC_2_2	Needles	108.660835049957	2122.15838222853	1115.40960863925	-4.28680253138464	0.365933072293965	-11.7147174058674	1.07147911471665e-31	1.17010805561779e-29	3.359	8.178	4.216	11.978	5.918	4.788	8.555	6.598	5.307	9.751	8.513	5.097	2.884	4.598	3.055	3.455	3.758	3.399	6.566	5.332	5.150	7.100	32.109	60.946	64.102	38.592	65.318
Pdensi_DN23548_c0_g1d549084	MC_2_2	Needles	199.983827634145	3494.14142386107	1847.06262574761	-4.12479554555089	0.352281223107954	-11.7088146485936	1.14874341698656e-31	1.25210856801124e-29	14.199	8.154	8.300	13.633	12.312	8.357	8.803	8.914	11.892	7.281	8.889	8.373	11.185	8.667	6.986	8.429	5.100	6.079	4.180	7.982	9.464	11.949	4.003	5.612	60.551	116.617	106.790
Pdensi_GG_115637_c0_g1	MC_2_2	Needles	68.6757036776058	5207.54000707435	2638.10785537598	-6.24027353290236	0.533186139912341	-11.7037429628765	1.21953101637216e-31	1.32675292104412e-29	9.180	8.258	6.208	6.886	8.785	8.193	3.881	1.626	1.991	1.371	1.635	0.762	9.942	8.959	9.236	3.014	1.956	1.742	0.716	1.500	0.556	3.744	11.246	34.606	51.736	163.016	212.463
Pdensi_DN26318_c8_g1	MC_2_2	Needles	68.4583544303812	1594.69336184274	831.575858136561	-4.53625868720812	0.387601671349888	-11.7034033197273	1.22442337866513e-31	1.32956207293504e-29	1.070	1.227	1.099	1.431	1.653	1.675	4.327	7.728	10.780	9.744	9.114	8.135	1.424	1.392	0.520	2.704	2.155	1.825	10.041	4.504	3.700	66.934	33.859	43.448	38.561	31.459	57.456
Pdensi_GG_9699_c0_g1	MC_2_2	Needles	6.68597613063037	763.647191808125	385.166583969378	-6.83138410377798	0.583916323147486	-11.6992518156621	1.28582163320663e-31	1.39360302848729e-29	0.509	0.327	0.213	0.891	0.294	2.221	2.059	1.578	2.942	2.416	1.921	2.321	0.653	0.507	1.040	0.268	0.076	0.322	0.158	0.776	0.281	0.837	4.208	34.525	12.227	30.037	20.108
Pdensi_DN14846_c0_g1d213739	MC_2_2	Needles	279.401333247231	3571.99241996248	1925.69687660485	-3.67656214573896	0.314571746075885	-11.687515460629	1.47642721183624e-31	1.59717786594714e-29	9.602	11.250	8.463	17.371	14.757	13.829	7.246	8.662	8.787	5.656	10.081	5.645	10.499	14.180	11.245	9.154	9.553	8.575	8.523	10.938	10.182	4.968	2.371	0.875	62.789	105.845	120.984
Pdensi_DN16212_c0_g2	MC_2_2	Needles	5640.88578825411	47.688218841734	2844.28700354792	6.92930449527269	0.592948495787396	11.6861827705137	1.49977109486582e-31	1.61938698462706e-29	405.005	298.791	122.412	735.603	993.206	296.850	617.586	850.348	778.772	600.024	804.322	468.030	195.963	326.899	127.549	159.148	198.916	192.924	149.950	29.953	71.325	2.102	1.158	1.640	2.351	0.756	0.540
Pdensi_DN9092_c0_g1d385103	MC_2_2	Needles	534.9816033514	4862.97536879516	2698.97848607328	-3.18271764613565	0.272447449487294	-11.6819506004738	1.57636024188027e-31	1.69889715880996e-29	16.214	22.529	20.491	30.326	27.509	29.751	19.548	21.938	23.207	18.128	22.392	16.250	17.253	23.280	23.967	21.337	15.993	14.979	35.246	13.509	22.577	6.610	2.701	0.327	121.527	121.664	146.068
Pdensi_DN20598_c4_g3	MC_2_2	Needles	6.06383956164361	1997.99701870636	1002.030429134	-8.4277740119446	0.72201628714563	-11.6725538772295	1.76057377437344e-31	1.89388376241057e-29	0.056	0.056	0.188	0.052	0.012	0.078	0.045	0.043	0.109	0.037	0.071	0.271	0.024	0.060	0.179	0.073	0.107	0.433	0.012	0.060	0.253	0.047	0.217	2.075	20.690	82.718	61.192
Pdensi_GG_32787_c1_g1	MC_2_2	Needles	6825.67790969798	212424.58047848	109625.129194089	-4.9598160154178	0.425051394369137	-11.6687442533371	1.8412088676313e-31	1.97692931979569e-29	340.299	303.143	190.239	369.640	240.037	285.055	242.436	159.697	192.035	103.504	223.036	128.333	263.250	257.010	255.743	220.073	241.934	203.296	349.092	203.537	254.146	100.514	46.227	14.258	8289.572	3595.489	4703.288
Pdensi_DN12749_c0_g1d270721	MC_2_2	Needles	115.385784238788	2394.93480839338	1255.16029631608	-4.36977159572109	0.374625074691652	-11.6643863182884	1.93795390042833e-31	2.07693081794322e-29	9.786	6.427	5.033	3.693	4.652	8.374	1.611	1.384	1.685	0.958	1.886	0.930	7.744	8.195	6.292	5.148	3.421	2.672	3.197	3.273	6.255	1.778	0.737	1.124	46.176	78.840	68.988
Pdensi_DN6872_c0_g1d169015	MC_2_2	Needles	1188.72852398245	1.90616710333427	595.317345542893	9.30120315041193	0.797910741288872	11.6569469103619	2.11490547028885e-31	2.26235919555007e-29	118.096	106.008	66.305	95.910	248.812	306.647	79.647	78.091	55.854	37.823	77.238	53.623	218.737	224.320	325.339	56.000	32.694	27.412	38.176	40.544	75.770	17.323	26.662	1.818	0.073	0.053	0.057
Pdensi_DN26380_c0_g1	MC_2_2	Needles	2.93013358029828	935.549224588838	469.239679084568	-8.33478695301886	0.715185712000629	-11.6540177091954	2.18889995426441e-31	2.33716848363397e-29	3.220	1.916	0.900	1.639	1.828	4.753	1.498	1.596	0.236	4.758	0.664	0.464	1.288	1.890	0.958	0.098	0.060	0.136	1.313	0.502	0.154	1.596	0.232	0.028	26.009	37.888	11.280
Pdensi_DN10704_c0_g1d173663	MC_2_2	Needles	523.289790802152	25.0074127483514	274.148601775252	4.38186608325802	0.376256018251154	11.6459694216322	2.40570410586413e-31	2.56390142586272e-29	4.781	6.745	16.330	10.462	8.361	8.462	11.669	12.097	15.558	10.289	13.481	13.400	5.647	8.668	6.759	16.667	14.945	19.805	11.935	11.089	11.484	5.394	1.873	1.404	0.600	0.801	0.619
Pdensi_DN17403_c0_g1d401157	MC_2_2	Needles	160.254403701791	7704.43306301868	3932.34373336024	-5.58265305222061	0.479427208275089	-11.6444226690976	2.4497495567489e-31	2.6060173149807e-29	12.823	8.168	6.191	9.823	6.302	5.450	6.284	3.341	3.784	3.038	3.983	2.392	11.276	9.113	5.628	8.770	3.856	3.032	3.768	3.925	3.628	20.490	7.233	6.885	137.054	254.651	233.864
Pdensi_DN4995_c0_g1d1837	MC_2_2	Needles	15.5538925272179	1078.74548308763	547.149687807423	-6.12025833878235	0.525950491408321	-11.6365673932433	2.68609994956175e-31	2.85217229146178e-29	0.309	0.255	0.062	0.206	1.272	0.121	0.389	0.871	0.995	1.250	1.687	1.773	0.691	0.769	0.070	0.356	0.857	0.273	0.520	0.671	0.295	0.450	0.468	0.105	21.392	28.819	36.837
Pdensi_DN21751_c0_g2	MC_2_2	Needles	1373.26878876729	8542.54188293925	4957.90533585327	-2.63691207241297	0.226656126508393	-11.6339766016222	2.76891173268979e-31	2.93468948670405e-29	27.421	35.970	48.991	48.846	48.670	56.359	61.300	48.580	64.643	78.832	52.916	71.458	30.831	43.906	30.965	45.720	45.422	43.020	60.745	33.731	57.831	21.837	19.795	21.479	206.245	212.801	265.509
Pdensi_GG_44478_c1_g1	MC_2_2	Needles	3.12792724335576	1029.13244943359	516.130188338472	-8.35747191950253	0.719108415030674	-11.621991545108	3.18621091545604e-31	3.3707651543274e-29	0.096	0.034	0.000	0.040	0.038	0.034	0.000	0.066	0.075	0.037	0.000	0.038	0.142	0.037	0.036	0.087	0.141	0.080	0.109	0.223	0.046	0.240	0.000	1.039	10.158	42.865	31.805
Pdensi_DN20257_c1_g1	MC_2_2	Needles	0.930916428215015	2680.86439189712	1340.89765416267	-11.6780134124476	1.00574687398489	-11.6112848217742	3.61147773307092e-31	3.81365422047641e-29	0.156	0.021	0.222	0.000	0.035	0.145	0.021	0.081	0.192	0.023	0.221	0.150	0.000	0.011	0.044	0.009	0.054	0.049	0.000	0.237	0.139	4.663	0.680	4.993	58.772	36.634	118.942
Pdensi_DN20185_c0_g1	MC_2_2	Needles	2282.3834077567	19.0194794004322	1150.70144357857	6.90293117729557	0.594699682980747	11.60742367088	3.77828547763799e-31	3.98249281178652e-29	30.422	36.772	29.461	24.707	52.395	49.275	35.341	46.084	55.146	38.483	48.522	42.851	40.229	44.559	52.630	26.082	95.692	101.204	143.765	21.276	85.028	2.653	2.533	0.270	0.450	0.501	0.585
Pdensi_DN13575_c0_g1	MC_2_2	Needles	57.344776635883	1715.69414167821	886.519459157044	-4.89526901151916	0.421772767248458	-11.6064131960313	3.82318803842876e-31	4.02245511516661e-29	1.651	4.846	2.479	3.724	3.766	2.932	2.571	2.377	1.409	1.554	2.296	1.150	2.469	3.991	3.178	2.556	1.466	1.582	1.699	2.751	2.691	3.724	2.204	1.158	28.341	48.014	62.813
Pdensi_GG_2216_c0_g1	MC_2_2	Needles	143.149890569315	6556.32140047775	3349.73564552353	-5.51575187766122	0.475306406146996	-11.6046234730432	3.90402201009054e-31	4.10000676464818e-29	36.019	9.443	15.889	7.192	11.134	50.694	3.689	3.349	21.122	0.436	3.095	16.505	34.303	18.615	43.626	6.385	2.032	5.772	5.915	15.540	15.572	72.977	6.625	47.656	110.485	219.919	202.778
Pdensi_GG_90716_c0_g1	MC_2_2	Needles	5.96740086477429	828.186029521957	417.076715193366	-7.18959122321819	0.619593293009886	-11.6037266773698	3.94516214606098e-31	4.13566533092815e-29	0.092	0.099	0.000	0.000	0.111	0.000	0.000	0.000	0.000	0.000	0.000	0.000	0.000	0.106	0.000	0.082	0.167	0.352	0.729	1.981	5.307	0.115	0.000	0.000	18.491	16.385	31.496
Pdensi_DN15751_c0_g1d526247	MC_2_2	Needles	1.2251487881418	767.140589643941	384.182869216041	-9.47930729615449	0.817178851970824	-11.6000399096145	4.11886122034458e-31	4.30990149258274e-29	0.283	1.054	0.033	0.063	0.080	0.179	0.036	0.156	0.078	0.000	0.000	0.040	0.074	0.154	0.038	0.000	0.074	0.042	0.000	0.000	0.000	0.025	0.000	0.000	19.413	21.852	20.220
Pdensi_DN21721_c0_g1d221699	MC_2_2	Needles	3417.03378531003	26.0602952808244	1721.54704029543	7.07679760237303	0.610404757031463	11.5936147627504	4.43991013250978e-31	4.63740958323177e-29	49.583	68.738	67.976	44.686	74.622	49.140	128.984	189.964	323.738	148.193	216.403	204.108	51.834	48.178	37.592	100.868	126.407	105.616	103.319	62.639	117.129	11.984	11.385	0.877	1.059	0.855	0.159
Pdensi_DN19847_c1_g1d61791	MC_2_2	Needles	4651.51620385929	0	2325.75810192964	14.3635592523001	1.23915776708896	11.5913886300719	4.55684208194511e-31	4.75092062786274e-29	110.876	194.070	134.494	241.586	195.980	138.371	306.202	182.545	169.808	218.615	192.441	121.251	167.671	295.184	138.820	201.462	115.192	139.989	152.622	156.344	131.560	20.048	20.099	2.786	0.000	0.000	0.000
Pdensi_DN15776_c0_g1	MC_2_2	Needles	1141.63193278827	5506.38689535271	3324.00941407049	-2.2698603429089	0.195848665971842	-11.589868798163	4.6384251802554e-31	4.8272334095638e-29	36.749	41.063	46.259	58.044	56.864	55.682	51.740	48.831	55.311	50.567	51.026	48.870	37.115	44.091	44.443	39.519	34.882	37.367	37.050	35.649	49.444	43.205	30.349	35.430	126.960	153.922	161.759
Pdensi_DN30731_c1_g1	MC_2_2	Needles	118.752973793867	3111.0625757329	1614.90777476338	-4.70548904158516	0.406212258113515	-11.5838184289117	4.97783103916007e-31	5.17110386524731e-29	12.114	8.279	6.084	9.320	6.645	6.277	4.620	4.633	4.361	4.956	5.137	3.307	9.015	7.655	6.314	5.792	2.929	2.872	2.082	3.534	3.059	5.338	1.283	1.162	57.732	103.353	91.299
Pdensi_DN15466_c0_g1d182052	MC_2_2	Needles	701.97954682705	112946.50431487	56824.2419308487	-7.33069533324935	0.632906207521664	-11.582593512481	5.04948849425887e-31	5.23609211410977e-29	2.074	1.048	1.936	4.031	12.920	1.812	12.909	63.918	74.550	100.889	185.812	101.873	24.484	28.576	4.934	4.831	29.994	33.829	34.745	338.695	54.321	35.595	17.431	49.777	2617.250	3513.159	2961.209
Pdensi_DN36065_c0_g1d239323	MC_2_2	Needles	2005.55213111853	3.47928933485709	1004.51571022669	9.19779709902631	0.794501567641904	11.5768142866295	5.40162900476928e-31	5.59117177794023e-29	2.613	3.211	2.430	107.682	239.527	326.364	86.771	77.115	53.948	18.466	36.877	25.439	133.525	256.536	219.147	40.453	100.462	52.405	228.352	130.271	107.834	135.109	17.011	2.409	0.105	0.190	0.000
Pdensi_DN27006_c1_g1	MC_2_2	Needles	5.42672425902002	639.100383185694	322.263553722357	-6.90230891079872	0.596519629837579	-11.5709669314287	5.78272583042718e-31	5.97489504967531e-29	1.467	1.010	0.204	0.645	1.129	1.663	2.559	1.533	0.842	1.909	1.703	0.727	0.627	0.677	0.243	0.139	0.225	0.191	0.289	0.537	0.073	0.774	1.024	6.747	9.022	25.770	17.525
Pdensi_DN35331_c0_g1	MC_2_2	Needles	58.9043327296115	2495.44947382677	1277.17690327819	-5.3913318094034	0.466220634052638	-11.5639064760799	6.27860682192755e-31	6.47562905392029e-29	11.483	6.723	2.433	2.636	2.672	3.979	2.500	1.183	1.119	2.066	1.711	0.770	5.510	6.282	3.313	3.296	1.275	1.189	5.079	2.502	2.775	2.046	0.032	0.026	62.778	69.189	68.021
Pdensi_GG_24127_c0_g1	MC_2_2	Needles	4.50308158045573	587.295899977044	295.89949077875	-7.12035481190986	0.616446676936143	-11.5506418937959	7.32711373143766e-31	7.5435191835057e-29	0.000	0.013	0.025	0.261	0.397	0.107	0.169	0.331	0.255	0.129	0.062	0.000	0.000	0.014	0.057	0.033	0.190	0.201	0.056	0.000	0.591	0.918	0.136	0.300	14.321	14.340	18.359
Pdensi_DN23276_c1_g1d547496	MC_2_2	Needles	206.730496090545	6298.56377651684	3252.64713630369	-4.92887469961667	0.427096172568677	-11.5404328490537	8.25089790512137e-31	8.47941830960071e-29	25.508	10.843	7.175	26.654	19.550	41.821	22.763	20.377	17.310	18.752	12.649	18.618	17.554	19.809	25.702	5.833	9.371	4.774	10.687	8.806	7.003	169.761	208.017	860.598	211.136	161.773	125.157
Pdensi_DN17242_c0_g1d350244	MC_2_2	Needles	2314.3685983986	20612.9348050332	11463.6517017159	-3.15475324393691	0.273559310596965	-11.5322459215611	9.07450274719535e-31	9.30921047422174e-29	90.740	112.087	80.379	121.588	127.602	102.118	100.174	102.068	94.084	88.216	101.321	74.050	82.024	103.101	72.181	82.025	79.300	64.220	67.478	93.847	92.073	84.823	46.305	45.518	406.493	625.172	635.144
Pdensi_DN9798_c0_g1	MC_2_2	Needles	3306.61818845838	0.977713414449919	1653.79795093642	12.076415968318	1.0472862948271	11.5311505821928	9.19071114154417e-31	9.41164798766919e-29	56.286	118.815	96.946	113.190	179.905	117.174	162.764	233.503	244.600	175.869	214.700	167.161	86.178	120.145	98.790	119.735	115.985	86.135	98.434	63.580	100.444	9.964	8.233	0.796	0.042	0.015	0.000
Pdensi_DN12777_c0_g2d460069	MC_2_2	Needles	12.6587244990589	565.562605795368	289.110665147214	-5.51591932033818	0.478574253380651	-11.5257335332473	9.78750446161284e-31	1.00049852445876e-28	0.164	0.381	0.353	0.324	0.146	0.215	0.419	0.061	0.243	0.060	0.044	0.000	0.211	0.248	0.204	0.295	0.301	0.667	0.985	2.059	3.530	0.146	0.000	0.000	12.830	14.270	18.285
Pdensi_DN39529_c1_g1	MC_2_2	Needles	831.47517596609	9.38283941695523	420.429007691523	6.41023895321321	0.556319000062501	11.5225957633894	1.01506223312861e-30	1.03577742160965e-28	7.185	24.089	18.326	26.496	31.812	20.051	25.443	29.158	26.843	19.212	31.051	19.968	6.857	20.204	11.767	18.680	27.063	35.956	10.336	5.716	6.568	48.254	1.956	2.264	0.137	0.453	0.177
Pdensi_DN14567_c5_g2	MC_2_2	Needles	23.179030797493	18509.5116849529	9266.3453578752	-9.6484482760246	0.837432086007726	-11.5214695462906	1.02841888418497e-30	1.04754929564123e-28	0.753	7.768	0.075	1.605	3.296	0.121	3.005	3.204	0.352	4.659	3.985	0.845	0.459	1.685	0.042	0.102	1.777	0.329	5.492	2.840	0.215	8.770	28.221	5.719	498.284	469.677	509.682
Pdensi_DN16149_c0_g1d527092	MC_2_2	Needles	224.59731206423	3415.41474640545	1820.00602923484	-3.9239674117423	0.340708221929713	-11.5170904579808	1.08203240718086e-30	1.10021284568314e-28	8.405	12.973	9.623	14.221	12.911	13.028	9.769	11.340	10.435	10.618	11.662	9.506	10.679	14.157	12.516	9.581	6.475	5.869	7.291	9.344	8.988	15.600	6.464	7.532	64.024	110.498	102.288
Pdensi_DN23018_c1_g2	MC_2_2	Needles	831.964566741222	7242.57176265651	4037.26816469887	-3.12238565443833	0.27145231355019	-11.5025199586705	1.28119371438563e-30	1.30042291810595e-28	47.042	37.863	34.629	45.439	44.188	42.740	40.076	35.640	39.647	36.783	38.115	33.820	39.550	38.793	33.938	26.461	25.045	30.101	28.333	34.922	40.452	50.199	46.175	36.941	139.112	201.339	244.908
Pdensi_DN15258_c1_g4	MC_2_2	Needles	29.0700715994472	512.896449719335	270.983260659391	-4.13752793317917	0.359999660157965	-11.4931439973128	1.42817730778722e-30	1.4470604267687e-28	0.210	0.680	0.256	1.898	3.547	4.963	1.578	1.868	1.405	1.673	1.244	1.313	2.205	3.455	2.895	0.966	1.051	0.819	18.333	35.123	102.042	15.566	4.431	3.090	12.099	16.012	13.126
Pdensi_GG_67501_c0_g1	MC_2_2	Needles	43.1177735763703	5538.31491424732	2790.71634391185	-7.0175542356411	0.611269782181762	-11.4802897839868	1.65724142471905e-30	1.67620213065037e-28	0.754	0.817	0.000	1.901	0.918	0.813	0.000	1.187	0.900	0.891	1.895	1.328	0.831	0.870	0.417	0.338	1.613	2.290	0.000	0.870	0.542	3.995	0.000	0.000	116.590	198.234	133.367
Pdensi_DN20178_c0_g1d488974	MC_2_2	Needles	51.4388952104254	2827.95030117195	1439.69459819119	-5.7854760133745	0.50402845898293	-11.4784709281077	1.69247151129628e-30	1.70765151810403e-28	2.216	1.735	1.469	1.057	1.744	0.735	1.413	1.039	0.692	0.855	0.784	0.528	2.332	2.069	1.722	1.187	2.121	1.698	1.417	3.674	1.417	2.248	0.700	0.192	33.952	119.313	79.299
Pdensi_DN893_c0_g1d258943	MC_2_2	Needles	236.085087170226	3894.88581437918	2065.4854507747	-4.04180004728952	0.352123854326233	-11.4783477393863	1.69488430025861e-30	1.70765151810403e-28	13.309	7.262	7.066	12.780	9.164	10.296	6.630	6.982	10.567	8.192	6.717	7.548	8.627	9.943	6.188	9.941	7.105	5.983	6.487	11.132	10.662	6.205	4.094	1.718	73.414	107.594	133.913
Pdensi_GG_113482_c0_g1	MC_2_2	Needles	612.583333320343	2.14754369365016	307.365438506997	7.9035101830982	0.688565370746249	11.4782278036036	1.69723665680093e-30	1.70765151810403e-28	9.025	18.756	19.085	34.626	29.726	25.121	31.720	32.691	38.629	35.590	33.132	33.652	10.331	19.554	15.269	20.486	18.004	21.603	9.888	9.374	8.285	45.891	7.223	3.179	0.000	0.121	0.042
Pdensi_DN15539_c0_g1d467281	MC_2_2	Needles	49.5205054785842	1032.60146333774	541.060984408162	-4.39144443479719	0.382718490165822	-11.474346151644	1.77514421106294e-30	1.78292014818295e-28	1.417	2.391	1.192	2.059	1.827	2.792	1.142	1.635	0.854	2.021	1.849	1.627	1.195	2.650	1.020	1.206	1.779	1.883	26.201	3.865	7.990	40.380	42.460	34.631	19.211	28.852	35.461
Pdensi_DN20261_c4_g5	MC_2_2	Needles	236.960090205484	5611.40812375096	2924.18410697822	-4.56409039701771	0.39800470632786	-11.4674282099016	1.92289304213729e-30	1.92795152383351e-28	35.348	55.507	29.813	33.951	17.272	18.544	19.717	10.548	8.353	10.943	13.056	9.717	26.485	26.077	12.922	10.512	4.586	8.323	2.361	3.226	5.024	5.826	4.244	11.367	98.127	186.209	171.515
Pdensi_GG_23694_c0_g1	MC_2_2	Needles	1448.79011076986	45.7126700167476	747.251390393303	4.98990466823011	0.435598286691182	11.4552899326891	2.21221774442487e-30	2.21417988538079e-28	18.301	18.590	20.150	31.438	20.006	17.520	18.850	25.061	20.767	25.964	23.280	33.356	10.228	17.332	9.724	27.193	56.268	58.107	46.649	92.521	194.395	28.170	3.207	4.785	1.196	1.368	1.098
Pdensi_DN23959_c0_g1d224877	MC_2_2	Needles	701.591776847994	8.4173330556917	355.004554951843	6.51315161682204	0.568652567930589	11.4536572665527	2.25429500733551e-30	2.25237729109663e-28	6.433	27.463	20.757	11.057	25.233	18.644	24.826	37.637	57.956	47.641	38.507	50.749	11.715	21.287	18.843	18.503	28.650	21.000	210.150	24.825	446.389	1.831	2.214	0.000	0.342	0.123	0.175
Pdensi_DN24154_c0_g1d71418	MC_2_2	Needles	449.761067837959	3906.75679899795	2178.25893341796	-3.12005199899752	0.272469688624625	-11.4510058522361	2.32432640577075e-30	2.31832424572812e-28	11.677	18.855	15.128	19.084	27.178	23.556	14.049	19.817	19.861	13.703	18.317	15.003	13.373	22.274	17.632	13.105	14.990	15.944	13.097	16.810	16.478	15.468	11.785	9.143	74.806	120.631	120.835
Pdensi_DN13226_c0_g1	MC_2_2	Needles	1201.56113775507	30389.5236336898	15795.5423857224	-4.66025801641903	0.407329855162221	-11.4409929872758	2.60882374069496e-30	2.5975850363449e-28	45.086	52.077	13.324	55.346	48.383	44.809	45.520	29.957	22.551	28.591	32.948	13.668	35.446	40.493	21.508	44.267	43.718	28.739	55.375	38.009	22.699	25.647	15.027	237.207	1082.869	768.616	543.781
Pdensi_GG_78575_c0_g1	MC_2_2	Needles	16.5243513581024	1431.5471007243	724.035726041202	-6.40637549787156	0.560237992625326	-11.4350964807844	2.79226158727764e-30	2.77543085681201e-28	0.762	0.114	0.227	0.760	0.223	2.458	0.640	0.365	0.825	0.303	0.800	0.232	0.399	0.578	2.051	0.961	0.215	0.459	4.821	2.313	1.292	4.805	4.263	5.781	44.931	29.775	38.587
Pdensi_DN20898_c0_g1d292336	MC_2_2	Needles	209.431146865072	1673.34470795497	941.387927410023	-2.99665150870772	0.262362756590748	-11.4217869473834	3.25472084399417e-30	3.22952481539152e-28	9.451	9.216	9.173	8.787	9.114	7.848	6.575	6.451	7.319	7.060	6.583	5.215	8.534	9.278	7.353	7.902	5.785	6.867	7.290	9.795	8.562	7.983	3.521	1.766	36.042	50.649	48.292
Pdensi_DN22300_c0_g1d125855	MC_2_2	Needles	1124.33016693603	36.5217305415232	580.425948738776	4.95347975972446	0.433894205833516	11.4163307394455	3.46558698585595e-30	3.43283987302918e-28	6.660	37.766	23.469	99.225	150.510	188.015	139.231	101.725	109.751	187.083	203.700	168.801	36.093	103.248	63.282	43.111	41.309	24.692	38.105	11.659	17.872	91.375	149.822	2.297	1.000	1.203	0.742
Pdensi_DN13362_c0_g2	MC_2_2	Needles	470.331887670316	5090.84131568985	2780.58660168008	-3.4348103451121	0.300949752110186	-11.4132353358926	3.59118613048587e-30	3.55114008583492e-28	27.174	26.235	20.239	24.402	26.166	33.520	31.897	30.736	33.992	41.772	35.170	33.557	24.207	25.493	21.960	19.379	13.645	12.956	15.468	10.965	14.292	77.795	38.445	83.659	102.290	151.317	157.716
Pdensi_DN12129_c0_g1d105271	MC_2_2	Needles	196.93769977281	3185.72644411899	1691.3320719459	-4.0139821362977	0.351752206898531	-11.4113914783642	3.66813883098444e-30	3.62101299934795e-28	10.994	12.097	8.616	13.477	15.720	9.631	8.410	8.552	8.955	6.965	8.841	5.660	12.048	10.201	8.793	8.009	5.352	5.915	4.770	8.339	7.476	9.920	5.632	2.537	53.471	99.896	105.475
Pdensi_DN36176_c0_g1d31515	MC_2_2	Needles	13.1284980387556	794.476092824388	403.802295431572	-5.88193865138839	0.515495535759656	-11.4102610854244	3.71612224477387e-30	3.66209848131816e-28	1.808	0.602	0.696	0.176	0.675	0.304	0.000	0.292	0.000	0.000	0.352	0.656	0.310	0.482	0.465	0.623	0.450	0.170	1.694	1.774	0.200	1.060	0.000	0.560	23.093	18.444	21.644
Pdensi_DN22102_c0_g1	MC_2_2	Needles	933.026282645109	58.6099223088155	495.818102476962	3.99517690661967	0.350203724809705	11.4081508093341	3.80737325080691e-30	3.74560919584938e-28	13.349	30.600	27.425	50.405	135.567	174.705	44.109	51.252	56.608	36.666	37.928	43.006	78.044	122.420	145.080	31.093	31.285	28.704	29.007	32.870	40.154	14.561	12.127	1.252	1.500	2.068	1.177
Pdensi_DN18299_c0_g1d13238	MC_2_2	Needles	888.600433149101	9473.07694864722	5180.83869089816	-3.41395249169039	0.29938670751264	-11.4031531995997	4.03244217701081e-30	3.96025733326193e-28	25.917	34.898	29.818	33.836	33.221	33.015	20.644	27.535	36.504	26.939	32.063	30.850	33.206	42.825	30.735	33.129	26.999	26.785	21.168	32.171	32.288	20.174	10.873	7.908	174.519	266.245	325.833
Pdensi_DN23545_c0_g1d548920	MC_2_2	Needles	1746.92948124429	128497.109797073	65122.0196391587	-6.20091183577822	0.543869554643615	-11.4014689420178	4.11122954432991e-30	4.0307559029937e-28	59.996	85.341	35.159	131.956	112.508	209.780	67.721	71.296	118.020	25.174	52.992	52.527	63.490	83.443	116.091	37.359	66.656	66.597	96.505	80.268	115.492	18.940	0.291	0.715	5454.703	1566.378	2937.907
Pdensi_GG_35544_c1_g1	MC_2_2	Needles	1849.26413051551	78.798798142409	964.031464328961	4.55374583214874	0.399415393287703	11.4010273731955	4.13213711489239e-30	4.04436433842129e-28	18.557	83.648	39.711	84.295	86.779	43.215	101.771	92.294	60.450	95.180	92.329	59.769	28.058	81.570	46.958	74.485	53.286	53.183	46.993	43.521	105.138	166.599	6.817	3.148	1.983	3.014	1.353
Pdensi_GG_3477_c0_g1	MC_2_2	Needles	9.55676412085023	614.415038092848	311.985901106849	-5.95088417254412	0.52211039737344	-11.3977507486559	4.29061220604538e-30	4.1923433458424e-28	6.426	1.168	1.228	2.381	0.799	0.847	1.561	1.613	2.708	1.988	1.245	2.455	1.232	0.482	0.805	0.536	0.191	0.217	0.169	0.029	0.035	0.037	0.121	4.415	16.239	17.994	14.910
Pdensi_DN15830_c0_g1	MC_2_2	Needles	2.30072326166078	2892.82844078978	1447.56458202572	-10.44295202467	0.916291444271677	-11.396976464154	4.32893328730577e-30	4.22261762063957e-28	0.000	0.000	0.000	0.000	0.241	0.000	0.000	0.000	0.076	0.000	0.082	0.000	0.000	0.095	0.000	0.000	0.055	0.187	0.000	0.000	0.000	0.076	0.000	0.112	125.301	30.966	67.468
Pdensi_DN25404_c1_g4	MC_2_2	Needles	400.835466203607	5600.36005846991	3000.59776233676	-3.80435266391265	0.334050007546768	-11.3885723034448	4.76736903175422e-30	4.64241717675951e-28	14.384	11.996	12.346	22.137	16.567	11.286	9.583	11.730	14.105	9.989	9.673	10.240	14.320	13.177	10.281	14.559	11.103	13.683	9.579	13.259	26.572	9.125	2.445	1.851	90.193	178.172	187.200
Pdensi_DN23921_c1_g1	MC_2_2	Needles	262.866010661553	4095.22350213152	2179.04475639654	-3.95998120060001	0.348295828078115	-11.3695912536508	5.92644623430167e-30	5.76136667618742e-28	11.150	3.897	4.225	8.038	3.953	5.457	6.410	3.612	3.654	6.232	6.420	3.669	8.525	5.868	4.352	9.832	9.493	6.213	10.080	9.908	8.919	0.458	2.656	2.358	85.340	147.350	98.881
Pdensi_DN22380_c0_g1d424238	MC_2_2	Needles	10.1559238480122	481.825486816826	245.990705332419	-5.53631012655084	0.487134723991682	-11.365049243842	6.24292508934596e-30	6.05879564615429e-28	0.594	0.452	0.269	0.707	0.547	1.826	0.828	0.822	0.954	0.759	0.916	0.865	0.285	0.775	0.607	0.424	0.357	0.201	0.635	0.668	0.776	5.985	2.154	3.949	14.628	11.087	12.524
Pdensi_DN22367_c0_g1d20648	MC_2_2	Needles	499.481659714158	14.9796878657383	257.230673789948	5.09516761339671	0.448401272712563	11.3629642096552	6.39376897879897e-30	6.19474408247238e-28	5.272	20.003	19.220	35.096	33.387	26.401	32.765	33.610	35.239	27.285	38.150	31.417	7.302	20.057	12.539	19.415	13.441	16.120	43.116	2.834	4.250	16.596	1.026	0.827	0.464	0.448	0.312
Pdensi_DN8842_c0_g1d3729	MC_2_2	Needles	0.636684068288229	3371.17195269305	1685.90431838067	-12.6219447281463	1.11183534834634	-11.352350639795	7.21952916708841e-30	6.98304408563202e-28	0.000	0.000	0.000	0.000	0.021	0.019	0.000	0.000	0.000	0.000	0.000	0.000	0.000	0.000	0.039	0.000	0.039	0.044	0.020	0.346	0.150	26.558	0.882	0.750	57.340	78.818	136.597
Pdensi_DN32600_c0_g1	MC_2_2	Needles	251.95911495037	7373.22334551693	3812.59123023365	-4.86818800078874	0.42887027191385	-11.3511901374378	7.3160034150546e-30	7.06448510972831e-28	15.549	13.787	13.556	15.878	13.314	12.163	11.024	12.107	15.008	11.814	12.105	13.235	14.333	15.271	10.183	12.787	6.083	5.826	5.035	8.968	7.437	13.747	3.240	1.641	129.039	235.730	233.790
Pdensi_DN20386_c0_g1	MC_2_2	Needles	2537.17783334906	35.0122211438954	1286.09502724648	6.18520475705519	0.544903452572444	11.3510103998339	7.33105925131162e-30	7.06716567792688e-28	38.793	90.904	13.474	120.040	78.059	105.974	105.246	72.552	33.344	82.612	65.117	23.694	29.679	100.347	34.065	41.056	135.988	66.955	316.276	199.793	94.511	110.131	57.112	40.450	0.959	0.831	1.027
Pdensi_DN22613_c3_g4	MC_2_2	Needles	4.10321052801238	907.77927305566	455.941241791836	-7.73421138160007	0.682548056398348	-11.331379979912	9.17477077442681e-30	8.82971961269293e-28	0.600	0.431	0.000	0.588	0.482	1.012	0.736	0.625	0.626	0.469	0.673	0.629	0.222	0.767	0.299	0.180	0.218	0.000	0.448	0.077	0.286	1.110	3.841	2.153	18.172	36.845	18.726
Pdensi_DN22323_c1_g2	MC_2_2	Needles	1760.11881369577	188.910575037744	974.514694366756	3.22972997802974	0.285061922945327	11.3299241956253	9.32854402257202e-30	8.96272182041807e-28	55.053	67.731	63.151	49.192	57.845	41.015	46.354	52.527	70.553	45.662	63.571	45.614	46.880	55.490	34.968	62.484	56.945	52.482	49.032	48.037	56.613	29.786	1.097	0.894	5.634	4.836	4.553
Pdensi_DN15141_c0_g1	MC_2_2	Needles	4.19815421322053	896.979022016448	450.588588114834	-7.74362046376342	0.683817165810435	-11.3241095002141	9.96867565956992e-30	9.56178754806514e-28	1.652	0.636	0.695	0.673	0.322	0.518	0.156	0.000	0.021	0.021	0.023	0.064	0.775	0.165	0.303	0.146	0.059	0.203	0.573	0.083	0.179	0.322	0.000	0.073	33.468	12.088	24.556
Pdensi_DN10759_c0_g1d103777	MC_2_2	Needles	5101.3949007458	81389.6405010991	43245.5177009224	-3.99580163345549	0.352914470600612	-11.3222946813577	1.01772533858674e-29	9.74560914492605e-28	355.613	270.236	177.739	264.139	180.784	199.109	141.444	116.448	134.293	71.553	123.938	74.123	241.268	192.205	163.120	203.628	160.622	133.474	157.874	159.321	157.488	54.180	14.548	1.148	1327.965	2522.375	2765.394
Pdensi_DN17691_c0_g2d401637	MC_2_2	Needles	5.74735471842927	1807.48385822327	906.615606470852	-8.20709016468964	0.725238322197879	-11.3164044335351	1.08845188529296e-29	1.04055638622085e-27	1.264	0.995	0.804	0.874	1.811	4.395	2.555	3.250	4.485	3.112	3.924	9.488	1.280	1.725	2.054	0.412	0.124	0.000	0.128	0.533	0.823	0.700	1.127	331.570	36.796	55.658	53.579
Pdensi_DN25162_c2_g1	MC_2_2	Needles	103.106081504999	6303.38582889365	3203.24595519932	-5.92950789709121	0.524267737196389	-11.310075895191	1.16988288581944e-29	1.11654941893523e-27	6.991	7.729	3.525	9.682	13.384	10.555	5.302	5.198	2.066	1.701	4.155	0.910	11.314	15.241	9.365	4.578	3.788	1.616	10.444	13.752	4.710	36.204	4.948	2.357	223.973	173.952	99.530
Pdensi_DN21976_c0_g1d66547	MC_2_2	Needles	86.7558967475773	1915.50044043724	1001.12816859241	-4.45823134588515	0.394698078557345	-11.2952952853998	1.38437977671496e-29	1.31908014122057e-27	11.950	10.943	8.897	9.344	8.554	9.178	9.834	9.873	7.860	7.986	6.850	9.543	8.115	10.959	7.490	4.026	1.913	2.593	4.370	8.309	2.267	18.420	3.134	0.210	40.331	69.261	45.468
Pdensi_DN16308_c3_g1	MC_2_2	Needles	385.260758197086	11134.0341738626	5759.64746602985	-4.85107319765186	0.429527279025151	-11.2939816271083	1.40523433089714e-29	1.33673786739606e-27	11.053	5.572	1.179	10.213	4.081	0.405	1.721	3.572	0.421	2.174	5.122	0.904	8.984	5.426	2.272	18.517	11.494	7.519	38.600	21.368	28.159	10.083	0.000	0.000	308.026	364.403	218.730
Pdensi_DN18364_c2_g1	MC_2_2	Needles	1025.73997078902	3.48635742751209	514.613164108268	8.23136278818665	0.729602721659475	11.2819792797161	1.61080418930071e-29	1.52975894221857e-27	6.979	3.718	10.083	11.228	5.097	1.832	4.765	3.729	4.203	4.613	4.084	3.498	1.381	2.545	0.380	25.491	48.872	24.574	9.518	34.539	3.047	2.528	0.035	0.000	0.085	0.157	0.035
Pdensi_DN11215_c0_g1d387893	MC_2_2	Needles	170.849109235552	3150.94007696962	1660.89459310258	-4.20444370552793	0.372837602540635	-11.276876787313	1.70699117032169e-29	1.61843573053021e-27	7.497	10.016	8.672	8.075	9.996	7.593	6.504	6.297	8.175	5.390	6.854	5.307	9.383	9.823	7.792	6.421	4.400	5.953	5.540	6.427	6.887	8.501	2.295	1.215	49.109	93.747	113.370
Pdensi_DN37462_c2_g2	MC_2_2	Needles	18292.5558992396	1146.36211210407	9719.45900567184	3.99776998495104	0.354515993569255	11.2766985339692	1.71045251475847e-29	1.61905020850106e-27	283.868	883.614	740.578	796.702	1112.029	1070.393	753.195	860.404	749.905	702.233	1005.930	702.511	452.015	1069.365	930.595	676.932	602.324	504.974	582.162	169.561	217.473	623.266	61.717	30.883	37.268	33.263	20.404
Pdensi_DN19022_c0_g1d14437	MC_2_2	Needles	1146.23916732441	2.56497183128274	574.402069577845	8.94668310529689	0.793481393800109	11.2752273401772	1.7392875692282e-29	1.64364103278575e-27	22.840	35.832	14.291	36.092	54.683	41.196	41.595	64.150	43.536	46.731	57.499	35.076	35.808	49.582	37.031	35.268	50.470	24.985	49.953	74.620	52.830	63.152	21.855	3.722	0.093	0.101	0.000
Pdensi_DN21322_c3_g3	MC_2_2	Needles	0.979135776649671	1360.2568010875	680.617968432075	-10.7074326057783	0.949695424996905	-11.2745963852708	1.75180145384838e-29	1.65275287656439e-27	0.032	0.271	0.000	0.040	0.076	0.068	0.000	0.000	0.037	0.037	0.040	0.112	0.000	0.072	0.071	0.000	0.035	0.079	0.072	0.220	0.180	0.237	0.039	0.064	20.904	49.106	40.983
Pdensi_DN30419_c0_g1d197815	MC_2_2	Needles	6.46092189941972	662.46310206598	334.4620119827	-6.71151042970693	0.595774263563737	-11.2651902577341	1.94930458460117e-29	1.83607902043179e-27	1.386	1.000	0.462	0.146	0.140	0.126	0.000	0.121	0.273	0.000	0.000	0.136	0.386	0.800	0.000	0.104	0.375	0.142	0.385	0.938	0.828	1.056	0.000	0.000	18.581	16.099	18.095
Pdensi_DN17066_c0_g1d472641	MC_2_2	Needles	2615.46899200135	0.921385596229354	1308.19518879879	11.2093112921598	0.995365842183726	11.2614988551021	2.0327163197582e-29	1.91151726990856e-27	7.165	21.165	32.703	12.396	41.109	39.719	43.111	64.235	130.407	65.430	73.490	130.748	14.692	27.410	16.549	41.504	107.438	106.275	112.249	73.009	137.205	11.360	68.911	12.235	0.000	0.048	0.026
Pdensi_DN21649_c0_g2	MC_2_2	Needles	1749.28971327959	4.16636643342556	876.728039856509	8.80051385867197	0.781569588630351	11.2600515510004	2.06637802415263e-29	1.94000198479622e-27	32.843	126.381	55.806	85.858	122.444	39.140	99.671	91.188	77.145	60.814	107.429	48.623	26.183	87.985	38.866	101.266	45.737	23.289	4.783	4.401	5.954	0.564	0.623	0.038	0.168	0.127	0.045
Pdensi_DN21147_c1_g2	MC_2_2	Needles	11.3367057797124	820.624543777595	415.980624778654	-6.17987519091699	0.548990635166885	-11.2567952803756	2.14414878673738e-29	2.00973789618115e-27	0.941	0.712	0.376	0.729	0.455	0.411	1.671	0.590	0.000	0.332	0.119	0.000	0.419	0.977	0.421	0.338	0.409	0.347	0.419	0.255	0.135	1.002	0.115	0.000	18.442	36.012	12.112
Pdensi_DN35848_c0_g1d87679	MC_2_2	Needles	66.2429899185327	1291.23240061481	678.737695266669	-4.29185645767066	0.38153173209393	-11.2490157348538	2.34190793361886e-29	2.19153078841787e-27	6.340	1.865	1.876	2.797	4.822	3.410	1.899	2.322	3.077	3.050	2.526	1.348	5.710	2.645	3.178	1.580	2.457	2.444	0.635	3.648	2.887	2.175	0.464	0.000	24.494	34.043	45.768
Pdensi_DN31731_c0_g1d434860	MC_2_2	Needles	1177.64925080462	43.7604530162555	610.704851910438	4.7885873465556	0.425762751798041	11.247079098237	2.39388815991481e-29	2.23305179452e-27	8.784	31.713	18.927	21.194	29.100	30.172	21.989	29.131	23.259	27.021	30.648	26.343	29.128	31.892	39.278	29.721	39.574	46.134	67.602	64.116	47.140	68.173	111.069	102.965	1.594	0.832	1.019
Pdensi_DN25189_c2_g1d558622	MC_2_2	Needles	6.99389352118791	1180.51016167064	593.752027595916	-7.38795902431729	0.656878340886862	-11.2470735666862	2.39403825688318e-29	2.23305179452e-27	0.031	0.532	0.092	0.039	0.186	0.465	0.203	0.771	0.145	0.181	1.248	0.146	0.137	0.426	0.139	0.196	0.443	0.039	0.527	1.545	1.017	0.093	0.000	0.000	36.150	34.439	23.288
Pdensi_DN20014_c1_g1	MC_2_2	Needles	2336.21050622839	1.28955400829637	1168.75003011834	10.9919435354358	0.977638217070913	11.2433652280581	2.49679377407924e-29	2.32512910181286e-27	162.539	212.407	149.090	107.223	160.608	126.623	116.210	129.223	147.399	76.240	131.988	70.527	165.412	149.066	140.982	120.970	60.594	46.571	31.469	13.029	44.264	0.960	0.076	0.025	0.039	0.028	0.015
Pdensi_DN16451_c0_g4	MC_2_2	Needles	35.7648164913895	920.180469818037	477.972643154713	-4.68551305471945	0.41681153465786	-11.2413229124418	2.55524147244568e-29	2.37571408692603e-27	3.593	3.095	1.657	2.227	2.069	1.906	1.461	1.223	0.771	1.062	1.023	0.417	2.633	2.565	1.357	1.142	1.270	1.066	0.625	1.289	1.009	2.983	0.309	0.000	16.010	23.376	35.086
Pdensi_DN14029_c0_g1d52451	MC_2_2	Needles	4.43347221740424	930.095617094057	467.264544655731	-7.65069233970865	0.680858872548369	-11.2368254981727	2.68878000705785e-29	2.49583835784171e-27	4.044	3.429	0.720	0.730	0.174	2.119	0.719	0.075	0.085	0.085	0.365	0.256	1.608	1.165	0.404	0.260	0.000	0.179	0.647	0.084	0.930	0.548	0.089	1.458	25.812	21.636	26.642
Pdensi_DN19724_c0_g2	MC_2_2	Needles	42.9666579554996	967.229156744445	505.097907349972	-4.49115494436531	0.399845071732691	-11.2322378387792	2.83213230187695e-29	2.62467062971531e-27	2.830	1.831	2.089	1.751	0.978	0.799	0.698	0.834	0.939	1.334	1.619	1.135	2.678	1.031	0.933	1.599	1.009	1.633	1.015	1.206	1.051	1.676	0.444	0.428	17.721	25.280	35.175
Pdensi_DN24820_c0_g1	MC_2_2	Needles	2290.01470826615	0.984781507104921	1145.49974488663	11.5490425884757	1.02909527884304	11.2225202329756	3.16130666934867e-29	2.92502186700459e-27	20.543	52.042	61.518	20.349	36.649	86.917	33.565	28.404	41.328	30.286	43.235	37.980	49.698	48.804	92.368	76.617	72.815	74.602	126.234	48.136	172.041	65.195	76.493	12.776	0.066	0.000	0.025
Pdensi_DN18191_c0_g1	MC_2_2	Needles	1246.39740249812	146.397267473855	696.397334985988	3.09835608595351	0.276502327691812	11.2055334644666	3.83039187998986e-29	3.53840903828727e-27	25.380	36.423	35.373	42.135	45.029	49.042	41.647	48.429	44.677	40.390	44.674	28.802	27.284	39.315	30.951	42.161	40.946	38.647	50.602	68.804	152.865	49.525	29.688	16.696	4.080	4.177	3.410
Pdensi_DN48293_c0_g1d250334	MC_2_2	Needles	726.218591092845	10999.7739470877	5862.99626909026	-3.92012246434612	0.349871349725585	-11.2044683493541	3.8767428606719e-29	3.57548763420719e-27	29.870	12.108	19.682	32.219	20.422	23.897	28.984	34.754	61.300	74.616	50.817	69.820	35.746	19.235	19.899	31.870	17.595	21.835	43.505	37.143	28.884	83.956	201.645	234.159	226.146	268.901	390.755
Pdensi_DN24922_c0_g1d136366	MC_2_2	Needles	30.130034796339	540.651718507308	285.390876651823	-4.16268080246595	0.371603226810628	-11.201950096594	3.98855566792076e-29	3.67272587591212e-27	1.933	0.771	1.180	0.830	0.728	2.191	1.017	1.117	1.192	1.063	1.044	1.306	1.561	1.267	1.209	1.073	0.730	1.158	0.753	0.449	1.065	0.580	0.541	2.298	14.875	15.833	12.493
Pdensi_DN20970_c0_g1d64260	MC_2_2	Needles	0.877349576126151	903.974244706498	452.425797141312	-9.79730900137467	0.874987111530523	-11.1970895025382	4.21349655007796e-29	3.87365718775618e-27	0.361	0.296	0.108	0.272	0.390	2.998	0.237	0.172	0.127	0.126	0.091	0.341	0.464	1.549	0.946	0.065	0.040	0.000	0.572	1.677	2.888	0.920	0.354	0.843	17.009	36.157	20.378
Pdensi_DN22567_c0_g1	MC_2_2	Needles	3114.71037346983	29.9553005442099	1572.33283700702	6.75968456695695	0.604090341398563	11.1898570523528	4.57170070634544e-29	4.19626710288495e-27	20.500	2.899	49.688	116.056	2.037	90.304	80.578	1.248	77.187	69.017	1.136	73.900	36.431	0.389	48.955	133.564	75.497	96.917	135.207	29.634	81.891	92.740	17.501	30.563	1.448	0.603	0.285
Pdensi_DN13677_c0_g1d340413	MC_2_2	Needles	78.0452141286386	1950.4235902044	1014.23440216652	-4.65006698272398	0.415585896019149	-11.1891838179939	4.60654303977843e-29	4.22151526245682e-27	5.120	3.646	2.915	3.753	2.482	2.396	1.470	1.956	2.035	1.472	1.803	1.071	4.715	3.842	3.079	1.974	2.033	3.709	1.130	2.599	2.106	2.583	0.297	0.102	31.151	63.089	64.512
Pdensi_GG_67055_c0_g1	MC_2_2	Needles	34.2672565922731	1883.05096601182	958.659111302046	-5.78446799108773	0.517212365513231	-11.1839321268891	4.88753596792926e-29	4.47190115246895e-27	0.654	1.164	0.614	1.475	1.640	2.915	2.037	2.439	4.075	3.393	8.704	5.001	1.708	3.054	1.507	0.865	1.249	1.246	2.985	5.020	4.676	3.487	3.248	9.045	78.368	36.770	31.562
Pdensi_DN16592_c0_g1d184976	MC_2_2	Needles	544.612599980419	8138.93299425681	4341.77279711861	-3.90100269555503	0.348831444614344	-11.1830591988857	4.93586297058533e-29	4.50894999714534e-27	32.216	25.852	23.988	29.044	34.575	26.668	21.024	21.437	24.353	17.675	31.926	17.664	33.834	32.823	28.758	20.936	16.553	15.755	17.607	15.581	15.316	8.652	4.932	2.510	143.244	208.068	307.284
Pdensi_DN21513_c0_g1d295844	MC_2_2	Needles	596.966149348254	19.0124113077772	307.989280328015	4.96752568802524	0.444476411910266	11.1761289348874	5.33674235808006e-29	4.86743041917378e-27	42.076	42.768	34.169	36.611	35.199	32.867	28.626	23.838	31.489	17.315	18.048	21.728	51.297	33.589	36.095	26.028	15.227	17.301	10.986	13.059	17.553	5.312	5.971	28.300	0.452	0.523	0.574
Pdensi_DN18699_c0_g1d59366	MC_2_2	Needles	231.019554029651	2204.92146599394	1217.9705100118	-3.25214979458549	0.291010330058871	-11.1753757810851	5.38220873434629e-29	4.90113124794879e-27	9.896	10.509	7.857	13.202	10.521	9.117	7.905	8.325	8.491	6.353	8.917	6.076	9.280	10.688	7.169	8.972	7.259	6.322	9.861	7.137	7.365	6.117	4.029	2.905	49.462	57.897	69.865
Pdensi_DN12193_c0_g1d175798	MC_2_2	Needles	6.11697517939711	933.865310317426	469.991142748412	-7.30434145164392	0.653779495446607	-11.1724847636193	5.56033080680534e-29	5.05533330588396e-27	0.120	0.161	0.298	0.226	0.288	1.320	0.131	0.373	1.261	0.245	0.832	0.461	0.200	0.069	0.404	0.081	0.264	0.263	0.068	0.313	0.171	0.450	0.735	0.122	13.084	23.163	39.676
Pdensi_GG_153506_c0_g1	MC_2_2	Needles	1.81019225033769	738.034708563825	369.922450407081	-8.80907901361032	0.788826433941413	-11.1673222835539	5.89306984471203e-29	5.34940161881738e-27	0.031	0.000	0.061	0.116	0.074	0.264	0.504	0.415	0.826	0.497	0.853	0.327	0.205	0.141	0.173	0.028	0.068	0.115	0.733	0.321	0.000	2.633	29.259	68.668	24.165	12.102	21.895
Pdensi_DN21827_c0_g3	MC_2_2	Needles	325.451844713847	2291.6188551123	1308.53534991307	-2.81479538264662	0.252122359794442	-11.1644020186926	6.08996193606477e-29	5.51942361232226e-27	16.832	15.371	13.242	22.451	20.618	18.068	16.129	14.165	13.943	11.399	13.554	10.363	15.905	18.903	13.902	11.484	10.674	9.636	19.250	9.716	14.373	15.526	15.339	20.683	52.867	60.071	71.108
Pdensi_DN15606_c0_g2d467604	MC_2_2	Needles	43.08135853353	1098.31343287407	570.697395703798	-4.65674341957495	0.417426636719112	-11.1558367625411	6.70589334636805e-29	6.06809540844069e-27	4.204	1.822	0.505	1.065	0.817	0.367	0.747	0.883	0.000	0.199	0.425	0.595	1.310	1.553	2.434	2.108	1.086	1.027	1.673	1.559	0.241	1.280	1.849	1.353	23.523	30.031	34.925
Pdensi_DN20473_c0_g1d536949	MC_2_2	Needles	3675.3036123077	5.19333957344104	1840.24847594057	9.61114552391126	0.862541958329689	11.1428150608734	7.76261916716569e-29	7.00525045167398e-27	132.191	204.048	83.504	125.741	111.378	115.624	111.053	73.545	55.327	77.721	75.980	35.731	162.565	194.910	130.095	202.303	106.786	48.003	93.244	27.517	77.353	2.685	2.027	0.373	0.250	0.155	0.000
Pdensi_DN19472_c0_g1	MC_2_2	Needles	9.8815864910411	684.397145859164	347.139366175102	-6.14560992352415	0.551533037575946	-11.1427775034744	7.76589422975795e-29	7.00525045167398e-27	0.113	1.289	1.315	0.535	1.180	0.392	0.276	0.204	0.212	0.131	0.638	0.166	0.187	0.872	0.979	0.172	0.434	0.366	0.320	0.033	0.040	0.000	0.000	0.057	10.621	24.414	20.810
Pdensi_DN18920_c0_g1d480974	MC_2_2	Needles	972.471515909786	7.27748735621564	489.874501633001	7.07757830813006	0.635690069635731	11.1336933612723	8.59968745652952e-29	7.74523650721018e-27	35.715	43.730	32.265	58.016	44.347	26.297	66.187	55.827	56.553	47.585	58.006	35.470	24.044	28.185	22.918	43.690	25.542	26.014	24.026	11.494	18.876	3.753	1.818	0.066	0.203	0.329	0.039
Pdensi_DN21652_c0_g1d495574	MC_2_2	Needles	565.822360927265	5.02435611877935	285.423358523022	6.76998081816101	0.608146089585681	11.1321620480587	8.74873634972478e-29	7.86716446348455e-27	8.087	13.266	23.218	18.528	16.331	13.622	28.496	19.670	38.027	14.641	24.298	16.325	9.242	16.495	8.309	16.951	22.168	15.856	7.571	8.865	17.274	0.015	0.565	0.125	0.112	0.230	0.089
Pdensi_DN17589_c0_g2	MC_2_2	Needles	39.1722272867155	888.781522146219	463.976874716467	-4.51044702053773	0.405439884385772	-11.1248231716791	9.49940464472224e-29	8.52886484724508e-27	1.509	1.267	1.585	1.206	0.611	0.377	0.553	0.164	0.390	0.420	0.421	0.235	1.170	0.686	1.069	1.243	0.875	1.767	1.405	1.193	2.111	1.449	1.338	2.936	16.012	29.912	26.228
Pdensi_DN10273_c1_g1	MC_2_2	Needles	111.802383351795	2986.18649246914	1548.99443791046	-4.73361755073025	0.425617422013405	-11.1217664172149	9.8306085794955e-29	8.81248215511753e-27	5.997	4.763	4.886	5.089	2.827	2.317	2.448	2.240	2.188	1.558	1.719	1.613	6.489	4.401	2.776	5.598	2.284	3.094	3.711	3.991	7.752	4.476	0.766	0.173	56.511	104.119	81.649
Pdensi_DN1500_c0_g1	MC_2_2	Needles	522.732629511636	12.5836994891173	267.658164500377	5.48291438839376	0.493303865700321	11.1146795507267	1.06432053756421e-28	9.52608262167311e-27	6.339	17.035	15.322	21.275	40.901	43.575	24.086	25.367	25.590	22.627	24.613	21.242	17.505	31.044	29.050	16.552	17.693	16.791	20.650	13.671	25.378	6.898	15.433	2.726	0.498	0.273	0.219
Pdensi_GG_93610_c0_g1	MC_2_2	Needles	2906.05420007814	0.984781507104921	1453.51949079262	11.8840539397264	1.06956275519384	11.1111329204546	1.10745450890577e-28	9.88358619824069e-27	3.260	31.766	58.568	21.323	36.695	10.934	119.583	244.253	260.847	112.185	163.100	88.687	10.908	10.546	9.105	65.399	119.524	97.767	112.178	130.381	161.475	0.573	0.186	0.133	0.061	0.011	0.024
Pdensi_DN17557_c1_g1d474536	MC_2_2	Needles	87.9405488488321	2449.81191838752	1268.87623361818	-4.79736667422514	0.431762916146186	-11.1111132865354	1.10769805874185e-28	9.88358619824069e-27	0.661	0.447	1.089	2.355	1.909	2.465	4.209	10.028	11.726	9.242	12.095	16.220	1.364	1.091	0.281	3.028	3.462	2.028	2.485	1.288	2.579	0.531	0.174	1.007	69.229	41.700	83.451
Pdensi_DN15238_c0_g1d344146	MC_2_2	Needles	793.681959152059	4155.63365150223	2474.65780532715	-2.38772944192306	0.214946540291622	-11.1084804560407	1.14084309108753e-28	1.01635697732475e-26	48.488	42.194	33.315	37.485	40.254	51.489	21.298	26.309	30.508	21.530	24.680	24.521	37.278	44.311	40.571	28.374	25.361	23.817	20.040	29.633	30.001	26.763	49.791	49.674	99.077	123.454	111.432
Pdensi_DN15761_c0_g2	MC_2_2	Needles	641.800630372665	11430.609964278	6036.20529732535	-4.15340881666311	0.373962229323241	-11.1064928246351	1.16651571853484e-28	1.03762204199997e-26	64.026	37.661	32.267	78.377	56.107	106.166	29.255	28.545	22.786	26.949	21.150	22.493	61.729	75.710	84.620	31.192	12.784	19.235	17.642	33.416	28.456	86.007	63.505	85.680	294.115	308.630	312.117
Pdensi_DN13209_c0_g1d106408	MC_2_2	Needles	68.7010387733891	38884.3878379439	19476.5444383586	-9.14978887781339	0.824125448589986	-11.1024224448692	1.22089168733534e-28	1.08431385027525e-26	5.208	73.323	5.854	1.889	0.648	1.679	6.921	2.332	0.764	6.840	3.012	0.976	0.757	2.873	1.981	0.154	2.883	3.704	7.528	11.394	3.089	42.641	507.524	506.470	1012.116	875.052	1216.564
Pdensi_DN15177_c0_g1	MC_2_2	Needles	225.310953383206	10365.7504930407	5295.53072321196	-5.52217999790065	0.497445142159894	-11.1010833755929	1.23932420460044e-28	1.09898840214114e-26	26.047	20.723	11.027	12.289	14.367	8.601	9.431	9.464	7.459	7.589	9.306	8.507	15.634	16.295	13.459	10.627	4.656	6.906	5.321	19.049	11.237	37.676	1.689	0.834	119.608	363.710	366.686
Pdensi_DN19967_c2_g1	MC_2_2	Needles	58.7314884489621	2984.37128967981	1521.55138906438	-5.66575582402938	0.510504536681057	-11.0983456892747	1.27787247440743e-28	1.13142828884034e-26	3.521	5.478	4.136	3.037	3.269	3.253	3.117	2.881	2.350	2.499	2.545	1.979	3.794	2.812	3.119	2.270	1.353	2.141	1.572	3.665	2.966	2.765	0.625	0.088	32.832	85.741	125.613
Pdensi_DN25885_c1_g2	MC_2_2	Needles	4853.51660749313	109.715529860616	2481.61606867687	5.4774746507701	0.494244081837761	11.0825295679881	1.52502084342734e-28	1.34817933272023e-26	173.324	320.548	211.504	352.387	318.930	283.807	319.968	293.643	391.993	303.571	329.808	337.118	164.011	334.046	169.903	192.338	164.950	114.977	106.773	80.468	124.388	77.239	70.026	25.119	3.755	3.643	1.292
Pdensi_DN15095_c0_g1d465751	MC_2_2	Needles	562.784481431473	14.1870232233837	288.485752327428	5.2873029532268	0.477228201251197	11.0791921754929	1.58294292885119e-28	1.39723847390053e-26	13.187	40.105	27.166	52.686	41.962	29.125	44.513	39.104	40.312	30.242	42.622	29.835	13.390	33.340	17.297	23.809	13.676	17.845	4.488	10.030	4.851	15.709	0.369	0.221	0.301	0.513	0.332
Pdensi_DN24389_c0_g2d71827	MC_2_2	Needles	275.989436643295	3820.01416297294	2048.00179980812	-3.78812777133186	0.341952691519179	-11.0779293898887	1.60542380298814e-28	1.41491187267642e-26	16.826	24.192	14.267	22.549	21.202	21.770	25.121	17.195	18.659	19.694	15.679	15.387	16.409	23.206	16.537	12.069	8.366	6.493	8.217	7.486	8.944	19.128	16.229	18.523	82.520	106.626	118.544
Pdensi_GG_33702_c1_g1	MC_2_2	Needles	2963.89801883496	260.016211579074	1611.95711520702	3.50520575199252	0.316697204188733	11.0680034608187	1.79351898719969e-28	1.578269284898e-26	46.225	69.103	48.552	80.607	110.152	95.033	84.632	76.056	97.529	84.208	67.604	78.220	62.214	91.117	59.925	76.172	103.400	110.378	122.187	113.302	172.232	127.077	167.939	98.785	5.039	7.237	8.750
Pdensi_DN14319_c0_g1d107753	MC_2_2	Needles	28.5080049790761	1758.85247593414	893.680240456609	-5.93658753799599	0.536920075572105	-11.0567434672104	2.03347007417281e-28	1.78669062959877e-26	2.289	1.882	1.032	1.249	1.185	0.987	0.403	0.177	0.244	0.067	0.672	0.158	2.553	1.463	1.608	1.244	0.887	0.636	0.491	1.801	3.239	5.094	0.199	0.427	20.956	49.055	73.638
Pdensi_DN14982_c0_g1d524945	MC_2_2	Needles	301.622187048356	6735.77302421455	3518.69760563145	-4.48125498790392	0.405330168178983	-11.0558140985082	2.0546424142004e-28	1.80254154847024e-26	8.259	7.079	5.431	11.814	10.743	7.650	5.778	10.371	9.284	9.964	17.641	11.073	10.191	10.935	6.530	9.074	11.666	8.590	9.305	13.389	9.502	4.430	1.925	0.121	110.936	159.052	275.434
Pdensi_DN31912_c0_g1	MC_2_2	Needles	2358.73205692764	11.9709446583266	1185.35150079299	7.52532282189597	0.680801845339308	11.053616956848	2.10557002367316e-28	1.84440883458773e-26	55.310	53.525	43.578	75.679	72.546	79.397	81.623	59.670	114.289	72.379	65.218	89.676	62.196	62.867	56.734	91.912	74.923	63.338	82.481	48.227	61.032	30.443	7.955	0.503	0.000	0.702	0.301
Pdensi_GG_98376_c1_g1	MC_2_2	Needles	4.11433676965616	2638.83136269833	1321.47284973399	-9.40366723027761	0.850822557327866	-11.0524423092533	2.13330888500107e-28	1.86586716779174e-26	0.000	0.000	0.000	0.000	0.000	0.000	0.000	0.000	0.000	0.000	0.000	0.000	0.000	0.000	0.000	0.000	0.196	0.223	0.000	0.000	0.000	0.000	0.000	0.000	25.731	95.482	95.839
Pdensi_DN19196_c0_g2	MC_2_2	Needles	108.377251402752	1769.72222571853	939.049738560641	-4.02292674106923	0.364006050282679	-11.0518128419709	2.14832238620693e-28	1.87614721773285e-26	3.368	2.588	2.109	5.357	2.381	3.070	4.534	2.754	2.318	5.931	3.205	3.034	4.258	3.091	2.643	4.622	3.463	2.449	11.421	5.635	5.080	4.493	1.101	0.661	46.405	41.599	53.299
Pdensi_DN13038_c0_g3	MC_2_2	Needles	4535.71998027058	151.840348601945	2343.78016443627	4.89184181711356	0.442794017766317	11.0476691663328	2.24980352782282e-28	1.96179458832926e-26	68.224	256.642	158.759	254.891	485.896	132.995	276.446	516.459	361.203	222.764	217.952	189.302	122.264	266.474	101.692	119.760	197.396	122.038	63.813	148.154	123.545	86.105	90.098	22.356	2.306	6.334	3.793
Pdensi_GG_6223_c0_g1	MC_2_2	Needles	0	2284.4448752942	1142.2224376471	-13.9071300795464	1.25887253996085	-11.0472900457253	2.25932251309907e-28	1.96711452271353e-26	0.000	0.839	0.000	0.000	0.000	0.000	0.000	0.000	0.000	0.000	0.000	0.000	0.000	0.000	0.000	0.000	0.000	0.000	0.000	0.893	0.557	0.000	0.000	0.000	41.392	91.464	53.172
Pdensi_DN18371_c0_g1d114899	MC_2_2	Needles	936.631797131629	7335.59818684074	4136.11499198618	-2.96899755415176	0.26875927650924	-11.0470514458677	2.26533376739665e-28	1.96936893727258e-26	37.908	40.036	29.814	50.130	46.670	42.492	33.568	39.089	36.960	31.114	38.744	27.908	34.990	40.232	30.439	34.142	31.233	25.955	23.560	35.013	23.692	25.338	17.771	18.021	149.342	221.295	221.971
Pdensi_DN16221_c0_g1d184059	MC_2_2	Needles	570.254612806022	12047.8427068255	6309.04865981574	-4.40051454480758	0.398408893236459	-11.0452216793159	2.31196311151044e-28	2.00687464601112e-26	31.650	26.293	21.443	36.768	36.655	28.237	21.222	34.658	34.533	26.747	31.148	25.846	25.968	29.800	21.978	21.830	19.217	14.480	16.477	28.407	24.218	13.764	9.368	8.049	192.951	305.550	478.497
Pdensi_DN22568_c1_g1	MC_2_2	Needles	434.555653360334	4955.48416905048	2695.01991120541	-3.51285116294173	0.318220387237233	-11.0390512482247	2.47634017396603e-28	2.14543170311422e-26	8.818	15.160	14.220	10.438	15.690	22.033	25.463	17.822	43.451	24.959	32.359	33.789	9.497	26.243	22.909	11.546	14.949	16.038	8.076	5.839	14.607	3.927	3.468	20.586	87.395	165.689	149.441
Pdensi_DN9816_c0_g2d333514	MC_2_2	Needles	3764.14153878813	0.623681187692905	1882.38260998791	12.285723339674	1.11294277246323	11.0389533439194	2.4790396041267e-28	2.14543170311422e-26	41.888	195.163	120.473	166.401	195.768	124.642	217.831	170.842	237.785	161.851	115.774	143.520	73.442	168.321	95.740	63.762	136.036	169.413	62.314	62.156	125.862	2.078	23.330	6.036	0.000	0.000	0.042
Pdensi_GG_36083_c1_g1	MC_2_2	Needles	505.652851192569	21828.8247565956	11167.2388038941	-5.43114774345583	0.492591063004879	-11.025672512865	2.87362503314829e-28	2.4831830973381e-26	29.696	12.233	5.448	52.811	17.144	9.449	19.246	9.232	7.343	7.461	9.672	2.394	27.469	10.100	8.015	21.818	14.415	13.200	30.974	19.384	18.092	14.348	11.163	30.843	913.746	357.105	426.128
Pdensi_DN13182_c0_g1d7020	MC_2_2	Needles	524.73984399828	13455.6607668929	6990.20030544558	-4.68004632717889	0.425144980795991	-11.0081184974042	3.49220450980205e-28	3.01319133048903e-26	28.492	25.494	17.769	36.091	37.331	20.992	9.211	12.885	11.180	5.184	11.573	5.285	30.351	30.662	22.771	20.290	16.319	14.667	10.888	23.202	18.624	11.810	0.931	0.112	175.278	393.836	528.839
Pdensi_DN15456_c1_g1d344623	MC_2_2	Needles	4846.21445838531	0.304772501191451	2423.25961544325	13.4607696301143	1.22295200656871	11.0067848597606	3.5442706171956e-28	3.05353769895545e-26	1.522	0.525	135.978	74.636	0.163	0.233	0.415	0.479	0.507	0.697	1.096	0.900	0.060	0.031	3.783	136.744	179.551	156.101	172.899	149.644	124.563	0.489	0.033	0.000	0.000	0.030	0.000
Pdensi_DN34929_c0_g1	MC_2_2	Needles	10.494954298716	439.139097435957	224.817025867337	-5.36179515967908	0.487340846870643	-11.0021460218423	3.7314435564418e-28	3.20998965794891e-26	0.501	1.358	0.000	0.000	0.000	0.543	0.000	0.526	0.597	0.000	0.000	0.295	1.111	0.578	1.946	0.449	0.269	0.305	1.109	0.000	0.360	0.000	0.000	0.000	13.671	12.104	9.104
Pdensi_DN14644_c0_g1d394256	MC_2_2	Needles	638.062195520174	4425.3173621791	2531.68977884964	-2.79310705893885	0.253890913730719	-11.0012092118479	3.77041642203686e-28	3.23867515678572e-26	18.145	25.003	20.677	27.556	29.477	19.821	19.409	24.753	23.768	22.364	24.444	15.955	19.993	27.498	18.309	24.229	19.996	18.126	14.874	20.758	17.284	12.180	5.488	1.431	97.920	139.017	119.852
Pdensi_DN9343_c0_g2	MC_2_2	Needles	67.0763575779659	857.487590107158	462.281973842562	-3.66773607834765	0.333399145426937	-11.0010362313644	3.7776567342577e-28	3.24005846070439e-26	2.620	4.241	4.754	4.811	4.672	4.705	3.693	5.165	5.138	3.785	5.164	3.298	2.429	3.232	2.108	2.803	1.943	1.816	0.679	3.589	2.154	3.526	0.558	0.231	19.024	25.301	24.729
Pdensi_DN26193_c0_g1	MC_2_2	Needles	115.59991353701	3930.91797675948	2023.25894514825	-5.08187617101069	0.462095141315587	-10.9974672240495	3.93015803721522e-28	3.36584114880615e-26	4.388	7.512	2.806	7.357	7.074	9.076	3.927	4.170	3.310	4.708	5.117	2.274	7.353	9.094	7.722	5.680	3.676	1.878	3.098	7.200	5.898	13.996	10.863	3.662	77.681	120.269	119.955
Pdensi_DN14985_c0_g1d394887	MC_2_2	Needles	76.6799209472015	13216.5535302741	6646.61672561065	-7.43374046132682	0.675970388887318	-10.9971391994894	3.9444770186202e-28	3.37308464931072e-26	0.704	0.726	0.986	2.855	4.014	4.175	3.288	9.996	14.947	13.223	26.481	19.561	3.735	3.194	5.095	1.595	1.191	4.904	2.543	4.942	3.768	2.550	1.846	1.179	213.142	177.970	674.160
Pdensi_DN20526_c0_g1	MC_2_2	Needles	245.664552686261	2495.18586153601	1370.42520711114	-3.34216817559687	0.304007054421871	-10.993719148895	4.09688692864132e-28	3.49821868887591e-26	15.429	9.664	5.017	12.532	12.272	14.085	10.828	11.732	11.522	17.663	11.880	12.860	13.419	12.523	6.964	9.233	8.653	6.003	62.885	18.437	46.839	46.409	41.578	116.114	56.575	75.042	69.252
Pdensi_DN17181_c0_g2	MC_2_2	Needles	5.96354837278125	338.946312909758	172.45493064127	-5.85336868315833	0.53273160619324	-10.9874627581888	4.39096501093829e-28	3.74376929399273e-26	0.268	2.888	0.500	1.435	0.791	1.127	2.410	0.440	0.495	1.412	0.634	0.373	0.505	0.956	0.442	0.157	0.226	0.218	0.736	0.292	0.202	0.729	0.386	1.568	7.324	8.569	11.393
Pdensi_DN20508_c0_g1d220025	MC_2_2	Needles	998.42937473791	37.5998925392279	518.014633638569	4.72697279719245	0.430792381074408	10.9727400131898	5.16820658568089e-28	4.39993279900179e-26	21.101	11.751	20.089	4.269	2.858	4.032	2.929	1.766	4.090	3.064	1.897	2.808	10.671	3.513	3.155	25.228	38.214	33.910	87.550	13.924	60.481	6.147	1.487	1.767	0.893	1.468	0.698
Pdensi_DN21942_c0_g1d19788	MC_2_2	Needles	4395.27464996861	1.34588182651694	2198.31026589756	12.4117573631917	1.13122726521625	10.9719397196628	5.21416314810389e-28	4.43250078783644e-26	256.559	248.690	72.581	365.030	291.747	152.870	376.092	304.999	299.079	315.622	315.929	232.330	260.290	300.119	127.194	173.809	182.313	67.908	125.580	108.412	39.757	34.822	23.191	2.121	0.107	0.000	0.000
Pdensi_DN22332_c0_g1	MC_2_2	Needles	209.743980524949	3302.67522319049	1756.20960185772	-3.97619862609262	0.362446510078563	-10.970442577115	5.30122711630854e-28	4.49986610281228e-26	7.882	6.666	6.940	7.168	5.998	9.323	5.285	6.076	7.697	5.046	5.907	5.618	6.666	6.898	6.079	7.818	6.330	6.388	7.702	9.425	9.135	10.681	7.513	5.673	50.813	105.000	113.122
Pdensi_GG_22266_c0_g1	MC_2_2	Needles	1285.32239798195	9751.65023137953	5518.48631468074	-2.92374521525258	0.266534803441796	-10.9694688179477	5.35862690924226e-28	4.54189009210311e-26	62.874	50.797	45.596	55.145	43.901	53.237	38.882	34.621	36.205	35.102	33.794	28.985	46.460	47.052	34.964	41.856	41.397	42.491	47.050	56.830	58.995	50.716	17.466	18.000	182.016	291.153	316.368
Pdensi_DN20889_c1_g2	MC_2_2	Needles	38.9970887242558	1097.49195780589	568.244523265072	-4.80901007498407	0.438828525904454	-10.9587453665925	6.03299309158397e-28	5.10595272667278e-26	1.401	2.018	0.784	1.433	3.045	1.421	0.920	1.283	0.683	0.463	1.967	0.536	1.698	2.657	1.469	1.290	1.771	0.709	0.719	1.561	0.755	0.890	4.496	19.265	28.678	32.398	26.856
Pdensi_GG_144210_c0_g1	MC_2_2	Needles	3386.45665483431	33.5500400064907	1710.0033474204	6.62666529401736	0.604885459380689	10.9552398578105	6.27120111188585e-28	5.2997635123369e-26	33.702	38.252	32.167	70.574	116.673	104.524	67.650	73.934	74.791	78.305	46.963	44.436	41.715	95.059	64.150	60.027	150.385	118.487	142.300	287.197	247.072	126.306	89.722	21.552	0.362	1.736	0.701
Pdensi_GG_132477_c0_g1	MC_2_2	Needles	5.52807922520818	1010.25069469756	507.889386961384	-7.50862918103373	0.685688613945975	-10.9504941868924	6.60860736282627e-28	5.57671499029347e-26	0.035	0.075	0.104	0.218	0.000	0.150	0.000	0.108	0.203	0.122	0.483	0.123	0.039	0.080	0.000	0.126	0.344	0.043	1.853	0.727	0.547	0.000	0.000	0.000	36.042	21.257	22.189
Pdensi_DN26347_c0_g1d77090	MC_2_2	Needles	756.342251510581	4999.11214769214	2877.72719960136	-2.72394052920311	0.248810414104105	-10.9478557760986	6.80391698582874e-28	5.73312190997701e-26	30.043	23.600	16.415	28.900	23.420	36.073	24.429	15.010	36.478	22.953	26.045	37.912	30.500	33.337	36.070	25.090	23.699	25.268	39.446	17.957	19.009	59.053	180.477	115.854	149.182	124.995	123.143
Pdensi_DN15515_c0_g2	MC_2_2	Needles	3368.70579734767	126.408206524892	1747.55700193628	4.74853652020808	0.433912168550196	10.943543104758	7.13556450451104e-28	6.00378469004554e-26	99.078	276.418	237.538	187.349	220.038	229.492	242.518	146.673	157.003	117.693	243.526	113.648	188.084	270.647	313.507	159.134	86.453	84.184	72.418	21.632	47.821	241.132	16.065	4.217	4.404	3.091	2.480
Pdensi_DN17680_c0_g2	MC_2_2	Needles	319.958115401722	6287.75963556451	3303.85887548311	-4.29516936951855	0.392505444177719	-10.9429548894965	7.1820240223647e-28	6.03405349651257e-26	18.329	17.178	13.339	22.137	21.945	17.949	16.997	18.432	21.667	14.151	19.409	16.011	16.357	19.780	14.662	13.471	9.710	8.021	12.381	14.660	14.762	9.442	7.432	9.015	106.142	164.035	239.278
Pdensi_DN39402_c0_g2	MC_2_2	Needles	1.9544190613063	868.229772086793	435.09209557405	-8.7320135760903	0.798315966121645	-10.9380420117512	7.58196513266394e-28	6.36078243950353e-26	0.093	0.602	1.390	0.000	0.000	4.355	0.103	0.000	5.476	0.218	0.469	3.505	0.207	0.000	1.766	0.083	0.101	0.000	0.517	0.108	0.930	1.130	3.643	11.227	11.785	20.123	38.642
Pdensi_DN6737_c0_g1d168903	MC_2_2	Needles	662.719644963017	68.0143998497746	365.367022406396	3.27687478443127	0.299710238646979	10.9334762777024	7.97341580828533e-28	6.67944764457975e-26	13.008	17.580	17.131	23.756	18.608	13.936	18.688	17.296	16.638	15.824	18.742	17.049	8.511	14.257	8.435	21.981	21.641	21.145	8.111	15.573	10.129	19.516	2.339	3.548	1.511	2.046	1.891
Pdensi_DN34274_c0_g1d437057	MC_2_2	Needles	1062.61899915432	13.6547933941669	538.136896274242	6.30363577963003	0.576777148036792	10.9290664532845	8.37051071099875e-28	7.00190787687048e-26	35.715	115.960	79.487	92.311	141.541	134.342	109.675	127.724	148.431	122.524	163.450	153.383	83.581	114.475	127.338	50.395	27.662	25.912	21.294	44.516	37.542	122.139	904.833	292.898	0.411	0.558	0.166
Pdensi_DN17150_c0_g2d349886	MC_2_2	Needles	349.993822925535	4441.37012227925	2395.68197260239	-3.66716942275166	0.335630692723109	-10.9262040160821	8.63870165282149e-28	7.21576079566807e-26	12.928	11.461	8.933	16.670	18.335	16.609	13.930	17.044	18.266	14.996	16.141	14.230	13.146	15.158	12.035	9.383	12.011	12.844	14.065	22.251	18.947	33.790	43.614	24.644	74.297	151.658	135.390
Pdensi_DN9839_c0_g1d172433	MC_2_2	Needles	4.14608237279283	448.824621158021	226.485351765407	-6.66509335811175	0.610278669469864	-10.9213932774376	9.10876504035458e-28	7.59737009909342e-26	0.149	0.421	0.065	1.197	0.514	0.220	0.812	0.658	0.218	0.892	0.735	0.309	0.145	0.599	0.126	0.237	0.124	0.023	0.298	0.108	0.053	0.810	0.000	0.038	9.330	14.432	12.490
Pdensi_DN18737_c0_g1d14068	MC_2_2	Needles	265.488273145881	4835.59277642474	2550.54052478531	-4.18612305900364	0.383444568672774	-10.9171530933224	9.54405964895823e-28	7.94891717593625e-26	9.498	9.798	6.885	11.201	8.340	10.709	7.016	7.312	8.140	5.780	6.921	6.416	7.392	8.240	7.312	8.728	9.589	7.524	12.608	10.093	8.792	7.723	7.364	4.722	166.474	87.877	126.090
Pdensi_DN20708_c0_g2d493712	MC_2_2	Needles	809.963853771954	10.0418610679231	410.002857419938	6.27692834991921	0.575066376284813	10.9151371194243	9.75819358137411e-28	8.11551732372343e-26	33.718	43.737	49.635	32.440	24.285	27.081	30.908	26.389	42.999	21.964	27.852	25.820	26.198	34.072	24.528	40.870	20.334	17.998	9.182	3.060	10.592	0.749	0.177	0.035	0.173	0.314	0.366
Pdensi_GG_81424_c0_g1	MC_2_2	Needles	1.02735512508433	1075.71167033835	538.369512731716	-10.3588132112941	0.949116038016962	-10.9141693916977	9.86267022189844e-28	8.19057047533156e-26	0.000	0.000	0.000	0.000	0.000	0.000	0.000	0.000	0.000	0.000	0.000	0.000	0.000	0.000	0.000	0.000	0.000	0.096	0.000	0.000	0.000	0.000	0.190	0.627	18.917	33.223	35.131
Pdensi_DN17414_c0_g1d57409	MC_2_2	Needles	2435.84883176735	37112.0714927411	19773.9601622542	-3.92925313958315	0.360025775994266	-10.9138106257307	9.90168411920479e-28	8.21112136519244e-26	121.707	137.644	89.447	145.506	147.242	103.904	112.091	105.382	117.978	77.937	126.053	75.981	111.481	118.728	81.571	96.935	73.770	67.315	62.611	75.996	74.471	41.858	18.980	5.712	579.528	1146.414	1293.589
Pdensi_DN24801_c1_g2	MC_2_2	Needles	74.7851473382734	17504.803403478	8789.79427540816	-7.87267018557904	0.721409861915438	-10.9128951532158	1.00019318863404e-27	8.28231916533489e-26	11.023	123.738	1.001	10.304	2.968	1.460	14.355	6.878	0.132	28.177	6.618	0.131	2.109	1.800	0.373	0.799	5.306	0.956	5.809	5.685	0.319	99.898	361.963	1834.121	522.132	420.509	447.937
Pdensi_DN36711_c1_g3	MC_2_2	Needles	2.10784586792216	823.669536981162	412.888691424542	-8.7171666445652	0.798863746202098	-10.9119567460756	1.01057358502323e-27	8.35625292983789e-26	0.716	0.231	0.000	0.000	0.000	0.231	0.078	0.149	0.042	0.292	0.045	0.000	0.238	0.164	0.000	0.000	0.157	0.045	0.284	0.166	0.000	2.635	0.044	0.000	25.224	20.931	19.253
Pdensi_DN10075_c0_g1d386354	MC_2_2	Needles	3.90541686495491	345.492383146133	174.698900005544	-6.41122020918067	0.587684358494694	-10.909291895402	1.04063755894139e-27	8.59250102649007e-26	0.080	0.057	0.106	0.233	0.191	0.142	0.014	0.096	0.062	0.124	0.134	0.095	0.162	0.168	0.000	0.181	0.147	0.067	0.335	0.031	0.190	0.040	0.049	0.000	6.868	10.368	10.689
Pdensi_DN13703_c0_g2d272627	MC_2_2	Needles	68.8687191814779	813.822663636645	441.345691409061	-3.56640093576901	0.326980974512398	-10.9070594736813	1.06650459052561e-27	8.79346786380219e-26	4.826	4.238	2.768	1.454	3.635	1.247	2.545	0.724	1.095	0.815	0.290	0.271	1.786	1.857	2.809	2.264	1.727	2.803	1.017	1.065	0.000	0.000	0.280	0.000	16.980	24.784	23.926
Pdensi_DN20806_c0_g1d121142	MC_2_2	Needles	130.818656722542	1801.91119762497	966.364927173755	-3.78047621938097	0.34664532420402	-10.905891282572	1.08029352981784e-27	8.89441672883358e-26	5.780	5.943	4.182	7.764	6.755	4.684	5.778	6.501	5.544	5.674	6.286	4.286	5.665	5.623	3.743	5.501	3.372	3.948	1.903	5.419	3.901	2.095	0.102	0.000	33.679	61.308	51.163
Pdensi_DN25247_c1_g1	MC_2_2	Needles	346.719540542933	2014.99913545519	1180.85933799906	-2.53815870381626	0.232737162138531	-10.905687258941	1.08271982893682e-27	8.90165841073469e-26	8.696	11.764	7.965	14.301	12.253	6.649	11.281	9.559	9.832	8.324	9.634	7.513	9.091	9.415	6.923	12.159	10.035	11.813	10.189	10.359	8.984	6.272	4.069	4.880	49.601	63.072	49.185
Pdensi_DN22868_c0_g1d496691	MC_2_2	Needles	972.989204734252	1.96249492155484	487.475849827903	9.28226711470795	0.851312975563103	10.903471908869	1.10941580262249e-27	9.10812965145893e-26	16.626	24.103	36.876	32.275	55.322	29.143	31.566	42.913	71.559	32.198	44.877	50.883	27.570	25.023	21.006	42.913	28.394	23.688	17.600	13.856	17.963	0.461	2.380	0.391	0.090	0.022	0.023
Pdensi_DN23973_c2_g1	MC_2_2	Needles	436.156850794359	5.45592044172193	220.80638561804	6.43146510817156	0.590772730462029	10.8865300927849	1.33635335041655e-27	1.0955622744989e-25	3.320	5.730	4.104	2.094	2.082	8.793	0.293	1.316	0.234	0.156	0.587	0.078	7.538	11.857	14.955	13.444	15.726	13.317	11.538	50.257	18.245	4930.576	1191.654	591.970	0.202	0.149	0.080
Pdensi_DN18364_c0_g1d58897	MC_2_2	Needles	264.150102422463	2406.11525530632	1335.13267886439	-3.18706337851788	0.292924791627798	-10.8801421716722	1.43339226062673e-27	1.17344463714551e-25	5.756	7.671	7.096	7.411	6.309	4.049	4.557	4.880	5.197	4.907	5.254	4.639	6.309	6.174	3.840	9.279	8.484	8.047	8.602	4.076	6.837	6.356	1.136	0.353	44.709	79.312	71.092
Pdensi_DN17822_c0_g1d530500	MC_2_2	Needles	320.783778850796	4739.08855871146	2529.93616878113	-3.88345273380738	0.356943760221326	-10.8797327943187	1.43984412563282e-27	1.1770521203735e-25	12.428	13.336	10.193	15.379	13.060	12.423	10.407	13.607	15.112	12.311	16.703	14.885	13.683	14.983	11.759	11.748	10.581	8.961	19.612	12.097	12.024	9.764	12.144	19.439	162.165	99.033	112.251
Pdensi_DN16496_c2_g2	MC_2_2	Needles	7.23841152101887	1441.7621389994	724.500275260209	-7.64367471188179	0.702592048382667	-10.8792502412704	1.44748624550119e-27	1.18162100588424e-25	0.447	0.300	0.139	0.035	0.602	0.719	0.061	0.087	0.195	0.033	0.000	0.099	0.093	0.352	0.595	0.166	0.369	0.140	0.127	0.518	0.359	0.137	0.650	3.592	11.768	49.590	57.419
Pdensi_DN22038_c1_g2	MC_2_2	Needles	1.51403364441438	412.930192303586	207.222112974	-8.05063505944294	0.740204971150484	-10.8762239828382	1.49633825942909e-27	1.21977001654963e-25	0.077	0.270	0.000	0.048	0.000	0.062	0.021	0.180	0.090	0.023	0.195	0.023	0.107	0.089	0.043	0.053	0.043	0.024	0.220	0.157	0.028	0.000	0.071	0.000	8.929	14.262	10.164
Pdensi_DN21473_c0_g4	MC_2_2	Needles	0.684903416722885	1646.90786545557	823.796384436147	-11.5979060324179	1.06686048925126	-10.8710615392248	1.58347624717338e-27	1.28897654174081e-25	0.000	0.000	0.000	0.000	0.000	0.000	0.000	0.097	0.109	0.000	0.059	0.000	0.000	0.000	0.000	0.000	0.000	0.058	0.000	0.108	0.000	0.000	0.000	0.282	40.490	43.762	47.774
Pdensi_DN21385_c0_g1d417600	MC_2_2	Needles	2083.70838659127	310.954764808336	1197.3315756998	2.74125564908966	0.252204381540469	10.8691832883553	1.61641282043078e-27	1.31392901452842e-25	40.153	62.807	66.258	52.624	74.125	61.127	76.039	72.497	84.798	77.219	83.030	70.353	59.335	73.979	65.338	71.990	54.645	78.413	41.832	56.677	62.671	130.621	106.905	74.664	6.924	9.140	8.995
Pdensi_DN37814_c0_g1d570439	MC_2_2	Needles	37.6544329658549	2638.1619245474	1337.90817875663	-6.12550572259241	0.563822322195972	-10.8642483304578	1.70622430584541e-27	1.38497764493243e-25	7.315	3.605	1.001	1.259	3.644	2.154	3.665	1.745	0.397	2.359	0.418	2.344	6.244	3.068	1.841	1.789	0.356	1.619	0.738	3.461	6.220	2.520	0.000	0.000	52.238	67.712	92.872
Pdensi_DN22886_c0_g1d223298	MC_2_2	Needles	487.963679537646	14048.0755905384	7268.01963503801	-4.84690312931459	0.44615125470791	-10.8638114947986	1.71440875490007e-27	1.3896611021585e-25	50.807	44.474	32.902	31.222	34.747	29.007	29.243	26.734	25.685	23.909	21.328	24.600	31.858	43.861	31.039	20.641	12.079	15.201	9.900	35.913	16.881	36.011	8.353	4.754	169.812	508.469	473.405
Pdensi_DN15615_c0_g1d214491	MC_2_2	Needles	566.534258857712	4674.42315511168	2620.4787069847	-3.04327003744918	0.280276877448192	-10.8580845667931	1.82537756654554e-27	1.47645462784564e-25	18.989	18.177	16.410	24.852	21.972	18.634	14.779	16.693	16.880	13.825	17.731	10.842	17.849	20.389	14.358	22.144	18.043	15.093	19.799	17.272	14.410	11.250	5.489	1.333	111.569	119.251	144.026
Pdensi_DN18283_c0_g1d216916	MC_2_2	Needles	183.51108826511	3062.14079972212	1622.82594399362	-4.05663677678763	0.373607323895811	-10.8580226278404	1.82661586249778e-27	1.47645462784564e-25	9.696	9.817	4.889	8.588	8.283	5.812	4.031	5.486	4.280	4.482	5.663	2.974	11.376	9.931	6.435	7.908	6.099	3.844	3.158	6.661	4.149	4.116	1.592	0.278	81.370	93.656	70.190
Pdensi_DN16559_c2_g1	MC_2_2	Needles	13.6424371262388	1327.67986840979	670.661152768012	-6.56695347257561	0.604825598668822	-10.8575984333815	1.83511886193321e-27	1.4812472036903e-25	1.186	1.252	0.186	1.515	0.707	2.072	1.623	1.031	0.681	0.930	1.723	0.788	1.098	1.702	1.214	0.854	0.146	0.342	0.415	0.578	0.528	4.521	2.210	22.447	37.554	31.562	36.579
Pdensi_DN21477_c1_g5	MC_2_2	Needles	61.6477070729494	1284.67209216004	673.159899616494	-4.37364978702611	0.403018979519914	-10.8522179085365	1.94643979333808e-27	1.56890135219047e-25	4.130	2.513	2.427	3.719	3.222	2.707	1.752	2.329	2.567	1.642	2.119	0.983	3.461	3.256	2.761	2.700	1.736	1.574	0.884	2.294	1.380	0.747	0.125	0.000	22.384	45.803	36.295
Pdensi_GG_53970_c0_g1	MC_2_2	Needles	3014.18233530938	0	1507.09116765469	13.7373793829014	1.26651354233453	10.846610733889	2.06957838138771e-27	1.66582245352789e-25	23.819	41.005	35.202	26.444	54.544	48.864	51.517	64.588	99.581	86.417	101.261	106.368	36.696	60.505	47.927	59.248	122.520	112.005	185.630	81.258	254.997	54.260	9.620	0.000	0.000	0.000	0.000
Pdensi_GG_142091_c0_g1	MC_2_2	Needles	0.588464719853573	1651.58978498217	826.089124851011	-11.6113764441286	1.07067629117472	-10.8448991911354	2.10868200738358e-27	1.69492679059961e-25	0.000	0.000	0.000	0.000	0.060	0.000	0.000	0.000	0.000	0.000	0.000	0.000	0.000	0.058	0.000	0.000	0.055	0.000	0.056	0.116	0.143	0.076	0.000	0.000	37.992	45.003	49.726
Pdensi_DN16271_c1_g1	MC_2_2	Needles	9.3379198619645	518.362085346829	263.850002604397	-5.83330383359031	0.538232583875769	-10.8378868324641	2.27669105167493e-27	1.82741766687509e-25	3.860	0.830	0.557	1.223	1.530	12.434	5.868	5.059	10.177	12.798	7.124	4.198	1.464	1.534	5.626	0.197	0.279	0.456	2.287	1.327	1.146	24.723	27.844	394.976	10.473	11.730	19.529
Pdensi_DN22000_c1_g2	MC_2_2	Needles	5395.37854645345	312.884457484133	2854.13150196879	4.11024726081416	0.379320117013428	10.8358272510726	2.32851198677261e-27	1.86640937814415e-25	136.853	190.664	169.665	289.253	265.722	261.434	268.902	236.574	225.498	222.978	258.132	174.592	147.818	219.402	186.005	239.844	166.519	119.327	110.363	114.521	99.221	130.571	363.071	258.048	8.691	9.714	6.610
Pdensi_GG_106603_c0_g1	MC_2_2	Needles	2731.16895751955	1.52386250595725	1366.34641001275	10.5847877888174	0.976850875036886	10.8356229792165	2.33371497661907e-27	1.86797817273163e-25	94.013	133.687	236.856	91.599	99.938	69.590	85.551	81.629	204.191	41.714	75.176	73.652	81.497	81.462	102.252	165.050	47.611	55.608	5.610	4.159	5.687	0.517	0.000	0.100	0.000	0.138	0.000
Pdensi_DN16293_c2_g2	MC_2_2	Needles	11.9371592098805	7009.71931047072	3510.8282348403	-9.23214341974518	0.852119877067277	-10.8343246862393	2.36705423597346e-27	1.89203247686817e-25	0.190	2.009	0.796	0.083	0.040	0.769	0.152	0.196	1.279	0.292	0.163	2.092	0.203	0.335	0.669	0.052	0.162	1.004	0.013	0.551	1.063	1.086	0.150	2.294	97.754	149.117	322.131
Pdensi_GG_55168_c0_g1	MC_2_2	Needles	5.38043115658189	1138.32652240969	571.853476783134	-7.76044828142981	0.716452739142701	-10.8317658059565	2.43415349654239e-27	1.94296765436215e-25	0.355	0.225	0.512	0.315	0.270	0.413	0.070	0.100	0.150	0.024	0.061	0.038	0.259	0.221	0.163	0.102	0.214	0.204	0.165	0.168	0.713	0.048	0.039	0.000	12.084	23.356	57.324
Pdensi_DN22699_c0_g2	MC_2_2	Needles	5449.06157966786	0.672940913258468	2724.86726029056	13.6300663074598	1.25979935281744	10.8192358386097	2.79094631013233e-27	2.22467799299758e-25	11.316	24.374	90.473	174.544	361.229	110.410	361.264	261.079	168.201	276.120	94.367	113.976	1.238	44.128	2.317	262.887	127.942	143.648	556.317	4.929	214.047	0.361	0.000	0.000	0.066	0.000	0.000
Pdensi_GG_122504_c0_g1	MC_2_2	Needles	565.463325206871	3.48635742751209	284.474841317192	7.3747064745088	0.681865824891669	10.8154804146116	2.90765221147105e-27	2.31342511902515e-25	7.760	12.035	17.248	16.774	14.878	9.661	12.490	10.266	11.073	8.295	15.955	8.535	7.085	14.376	6.453	20.593	19.810	14.627	12.915	13.431	20.113	5.536	22.750	2.453	0.119	0.155	0.017
Pdensi_DN14857_c0_g1d342973	MC_2_2	Needles	17.4567627979786	1033.61344877576	525.53510578687	-5.85714487028029	0.541556198038048	-10.8153962441933	2.91032264630364e-27	2.31342511902515e-25	2.715	1.974	1.380	1.053	0.536	1.265	0.346	0.157	0.194	0.080	0.306	0.216	4.332	1.532	2.736	0.972	0.371	0.345	0.400	0.203	0.195	0.125	0.028	0.000	16.809	32.316	34.935
Pdensi_GG_81767_c1_g1	MC_2_2	Needles	40.976301380275	2891.40653587489	1466.19141862758	-6.13498845194068	0.567429172890503	-10.811901722798	3.02336464333955e-27	2.39996770467358e-25	4.444	1.288	1.775	2.848	0.795	2.001	2.179	0.762	1.402	1.056	0.534	0.534	4.198	1.047	1.166	1.948	0.639	1.475	2.312	1.228	1.623	5.730	1.295	2.020	32.546	91.854	112.383
Pdensi_DN37707_c1_g1	MC_2_2	Needles	38.1004590106029	5525.25293140595	2781.67669520827	-7.16728172932641	0.663883256049786	-10.7959971335516	3.59538332258761e-27	2.85010889253774e-25	4.521	3.313	0.885	2.824	0.721	1.391	5.470	1.137	0.454	5.845	1.571	0.310	3.299	2.024	1.208	2.459	0.476	0.856	1.180	0.853	0.485	4.009	0.189	0.000	66.434	156.226	228.630
Pdensi_DN19451_c1_g4	MC_2_2	Needles	167.948042036831	1939.0494964566	1053.49876924672	-3.52700201243884	0.326859845850437	-10.7905637759271	3.81442324818826e-27	3.0195855894977e-25	10.961	6.830	3.913	7.312	5.492	4.876	4.955	4.943	3.548	4.079	4.731	2.450	9.415	7.729	4.190	6.393	5.626	4.331	3.916	7.527	3.541	6.100	1.129	0.951	37.469	58.141	61.260
Pdensi_DN15590_c0_g1d54346	MC_2_2	Needles	102.321438566321	2985.42734186206	1543.87439021419	-4.8633565568809	0.450785450343462	-10.7886280561527	3.89561497824885e-27	3.07962276941209e-25	9.813	5.130	6.059	5.735	5.796	6.164	2.994	3.579	4.722	3.158	2.740	4.214	6.402	5.476	5.198	4.669	2.071	3.344	2.039	5.739	5.025	20.434	12.542	19.455	43.639	94.025	105.666
Pdensi_DN25752_c0_g1d227908	MC_2_2	Needles	55.4010525818851	1204.00639433879	629.703723460338	-4.43439973047514	0.411195689098746	-10.7841590951364	4.08966479318758e-27	3.22859120044909e-25	1.730	1.374	1.352	1.913	2.275	2.573	1.895	1.755	1.638	1.829	1.558	1.509	1.463	1.892	1.756	2.378	1.480	1.591	2.886	1.962	1.060	1.674	3.938	3.504	26.242	46.946	24.296
Pdensi_DN37337_c0_g1d89013	MC_2_2	Needles	34.8584637322072	2461.1522221755	1248.00534295385	-6.12639981590828	0.568114097691988	-10.7837489701405	4.10794614254999e-27	3.23858093766979e-25	9.284	2.745	2.247	2.436	1.051	3.173	1.686	1.063	1.012	1.529	0.774	1.622	5.371	2.624	1.416	1.991	0.624	0.819	14.134	5.871	3.238	1.218	0.909	0.304	70.242	90.998	35.899
Pdensi_DN19549_c0_g1d61229	MC_2_2	Needles	86.3456877841756	1909.87422116056	998.109954472368	-4.46472182967073	0.414137757113543	-10.7807649821377	4.24341974847719e-27	3.3408077967799e-25	0.813	3.500	1.887	1.600	3.572	2.421	3.277	5.156	4.091	3.680	7.491	4.395	1.345	2.737	1.210	2.850	3.755	1.711	9.358	1.292	2.454	0.529	2.922	2.443	43.825	66.111	44.120
Pdensi_DN19176_c0_g1d285927	MC_2_2	Needles	64.2913132773069	1292.26419142603	678.27775235167	-4.32485309943903	0.401287425755881	-10.7774448483966	4.39936620841426e-27	3.45885142978755e-25	5.890	3.777	2.507	4.839	4.361	3.694	6.182	3.540	5.544	5.263	4.276	4.375	3.889	4.030	1.585	2.642	1.654	2.008	1.453	10.000	7.969	5.648	1.337	4.174	21.508	49.024	34.811
Pdensi_DN26431_c2_g3	MC_2_2	Needles	110.144031080865	3661.88720589825	1886.01561848956	-5.05186550154349	0.468871381959962	-10.7745230268178	4.54129698446952e-27	3.56264360903916e-25	10.788	7.135	6.838	6.911	2.129	11.909	7.160	1.440	7.102	5.061	3.549	7.204	8.059	5.993	10.679	4.978	2.687	3.125	3.983	4.478	5.100	7.414	1.152	101.407	45.695	123.158	130.825
Pdensi_GG_61014_c0_g1	MC_2_2	Needles	5610.43876855046	52567.1608027546	29088.7997856525	-3.22804011344335	0.299602437002295	-10.7744120700147	4.54677540276115e-27	3.56264360903916e-25	170.750	112.291	94.452	151.954	146.608	120.736	122.063	121.058	162.644	150.011	140.804	135.669	139.926	136.409	121.286	172.734	181.297	195.154	185.661	351.658	252.550	402.078	487.435	593.615	979.699	1352.405	1915.567
Pdensi_DN20525_c0_g1d537203	MC_2_2	Needles	95.4160033113761	1306.43013324637	700.923068278871	-3.77613804893178	0.350474861533604	-10.7743477874795	4.54995230776839e-27	3.56264360903916e-25	4.635	3.417	2.659	6.411	5.569	4.308	5.163	4.581	4.301	4.959	4.071	4.831	4.067	4.465	3.166	3.077	3.244	2.999	4.657	5.574	5.601	5.165	2.849	3.763	23.330	35.745	46.700
Pdensi_DN22489_c0_g3	MC_2_2	Needles	0.979135776649671	1352.23354215521	676.606338965932	-10.6822109582927	0.99179162643736	-10.7706202326637	4.73798566185466e-27	3.70421380845815e-25	0.000	0.000	0.000	0.063	0.000	0.242	0.137	0.000	0.000	0.029	0.000	0.000	0.111	0.057	0.056	0.000	0.028	0.063	0.142	0.145	0.107	0.488	1.198	0.458	20.904	29.296	59.345
Pdensi_DN22512_c0_g3d544206	MC_2_2	Needles	164.946602773165	1851.03282450979	1007.98971364148	-3.48494034221755	0.323563148924919	-10.7705106523927	4.74362839365721e-27	3.70421380845815e-25	5.135	7.525	5.223	12.782	18.816	34.686	10.633	6.666	9.140	7.080	7.958	7.788	14.319	22.903	29.770	6.323	4.770	5.070	13.986	7.604	7.705	7.969	30.866	14.235	55.375	39.296	52.111
Pdensi_DN15934_c0_g1	MC_2_2	Needles	9.83486215426761	703.066873634168	356.450867894218	-6.17221169791131	0.573164751667795	-10.768651910208	4.8403640665868e-27	3.77463133328099e-25	0.153	0.258	0.236	0.180	0.093	0.296	0.268	0.248	0.316	0.206	0.172	0.193	0.416	0.241	0.322	0.197	0.577	0.190	0.105	0.456	0.298	0.012	0.177	0.033	14.843	19.303	22.533
Pdensi_DN17197_c0_g1d56823	MC_2_2	Needles	504.757740906237	14780.8918579742	7642.82479944022	-4.8710541898847	0.452357267532128	-10.7681572498197	4.86643588286459e-27	3.78982748977997e-25	62.700	116.275	53.045	120.644	58.919	350.839	95.743	24.318	59.018	32.869	29.968	31.345	101.880	228.748	252.667	20.912	19.026	8.922	8.970	23.872	4.626	127.011	306.498	808.259	342.459	296.080	544.663
Pdensi_DN22569_c0_g1d544070	MC_2_2	Needles	21.2513315768962	1969.92467045871	995.588001017802	-6.54589631588951	0.608111597446059	-10.7643010647732	5.07451337869276e-27	3.9465313440155e-25	2.296	0.368	1.216	3.747	1.234	11.235	2.521	0.610	2.663	0.572	0.431	2.020	2.660	2.022	7.176	0.572	0.375	1.168	0.708	0.341	1.059	0.295	0.000	1.650	26.984	38.067	94.771
Pdensi_DN34748_c0_g1d201607	MC_2_2	Needles	1192.10047523318	9.22092405494854	600.660699644062	6.88760423805521	0.639873413668958	10.7640106479225	5.09053666309945e-27	3.95365014167391e-25	27.820	60.373	42.563	42.325	72.673	43.863	40.271	49.154	68.860	28.866	54.969	43.810	11.733	42.082	27.924	35.050	46.941	33.831	12.824	4.252	18.462	1.833	0.110	0.000	0.000	0.503	0.277
Pdensi_DN10258_c0_g1d266747	MC_2_2	Needles	14.4524430040986	501.833038586883	258.142740795491	-5.11471622175154	0.475489565077617	-10.7567370504054	5.50862280936099e-27	4.27259772643577e-25	0.296	0.613	0.176	1.650	1.273	0.843	1.671	1.428	2.915	2.526	1.638	2.518	0.458	0.655	0.332	0.535	0.326	0.569	0.314	1.440	1.125	0.354	1.279	1.441	10.621	11.147	18.582
Pdensi_GG_6177_c0_g1	MC_2_2	Needles	66.4323997600269	964.643924023905	515.538161891966	-3.84949813439567	0.358133372365576	-10.7487836416043	6.00482393255922e-27	4.65119276100559e-25	4.094	4.292	2.142	5.964	5.693	15.318	7.642	6.057	6.629	5.868	6.875	4.953	5.454	6.013	8.792	2.897	1.866	1.741	6.303	2.999	2.488	29.617	24.711	141.765	26.322	23.875	26.725
Pdensi_DN15595_c0_g1d396269	MC_2_2	Needles	267.838756288598	3123.80527420345	1695.82201524602	-3.54212728587508	0.329742334898231	-10.7421065207423	6.45543774237862e-27	4.9935066869843e-25	11.263	13.148	10.664	20.484	19.875	15.745	13.252	13.463	15.905	10.120	12.058	10.056	12.066	14.141	11.031	10.545	8.815	6.729	6.984	9.473	9.560	4.317	0.559	0.288	59.718	93.722	99.309
Pdensi_GG_110423_c0_g1	MC_2_2	Needles	16.5622151180173	706.140598405527	361.351406761772	-5.42209532238659	0.504778704788529	-10.7415294483513	6.49592119767921e-27	5.01807732681391e-25	1.391	0.301	0.139	0.529	1.351	0.456	0.309	1.167	0.660	1.476	0.528	1.148	0.310	0.964	0.776	0.499	0.450	0.681	0.308	0.323	0.000	8.478	0.000	0.000	13.523	13.599	29.697
Pdensi_DN13267_c0_g2d339581	MC_2_2	Needles	10.8573010100331	750.477835862072	380.667568436053	-6.14364541070212	0.572020540417462	-10.7402531493336	6.58635385639357e-27	5.08111596232314e-25	4.243	0.749	0.495	1.534	1.306	20.381	5.757	5.021	16.448	11.077	7.971	6.823	1.347	1.384	8.892	0.190	0.370	0.500	1.841	1.167	0.999	28.376	31.400	608.214	14.705	14.296	31.311
Pdensi_DN12062_c0_g2	MC_2_2	Needles	22.0591812830792	1530.46234272811	776.260762005595	-6.11694077493983	0.569991946180923	-10.73162667635	7.23118806210133e-27	5.57111250551531e-25	1.073	0.725	0.832	1.377	1.617	1.727	1.197	0.426	0.342	0.360	0.555	0.261	1.155	0.960	1.767	0.532	1.251	0.314	0.252	0.545	0.252	0.198	0.018	0.030	26.317	49.771	48.231
Pdensi_DN16574_c1_g2	MC_2_2	Needles	0	2162.48413322856	1081.24206661428	-13.8281421643457	1.28978244853419	-10.7212981383497	8.08603799522089e-27	6.22138466126949e-25	0.000	0.000	0.000	0.000	0.000	0.000	0.000	0.000	0.000	0.000	0.000	0.000	0.000	0.000	0.000	0.000	0.000	0.000	0.000	0.000	0.000	0.000	0.000	0.000	27.078	74.571	75.370
Pdensi_DN18976_c0_g1d217881	MC_2_2	Needles	554.730918611222	17.3527597552902	286.041839183256	5.05711245233275	0.471869453788404	10.7171854667254	8.45367162338866e-27	6.49555748461469e-25	14.536	17.470	23.126	13.046	9.267	17.263	12.173	7.877	11.606	7.850	10.182	9.480	10.884	12.788	13.130	21.117	14.841	18.514	11.148	2.397	13.706	1.900	1.276	6.508	0.596	0.292	0.495
Pdensi_GG_11332_c0_g1	MC_2_2	Needles	114.969916969968	970.492240078618	542.731078524293	-3.07513087307572	0.287157066728894	-10.7088810597824	9.24727080785571e-27	7.09586243017205e-25	1.800	3.194	2.621	2.947	2.979	2.533	2.245	2.245	2.532	4.183	2.219	2.060	3.020	2.783	3.025	4.166	3.675	3.371	3.853	5.789	4.833	5.357	2.056	2.322	20.851	30.436	27.036
Pdensi_DN17430_c0_g1d474057	MC_2_2	Needles	196.229837191824	2519.11029861084	1357.67006790133	-3.68010976714167	0.343815874198797	-10.7037226705065	9.77696862772416e-27	7.49233450724571e-25	8.432	8.165	6.182	10.872	10.984	9.829	6.852	8.983	9.087	7.316	9.660	6.255	7.265	9.420	7.105	6.865	7.106	5.110	11.361	7.403	7.553	5.670	5.560	8.021	77.650	53.892	68.038
Pdensi_DN13880_c0_g1	MC_2_2	Needles	3.36517149353599	845.806614977397	424.585893235466	-7.92061852184622	0.740131034299498	-10.7016435668621	9.9988738802696e-27	7.65219668461963e-25	0.218	0.000	0.054	0.954	0.000	0.000	0.000	0.000	0.000	0.032	0.000	0.000	0.000	0.031	0.000	0.172	0.060	0.102	4.172	0.000	0.855	0.122	0.000	0.000	30.499	9.358	26.293
Pdensi_DN20711_c2_g1	MC_2_2	Needles	36.0970044267779	604.469578262402	320.28329134459	-4.06388819296956	0.379848578987682	-10.6987057942932	1.03209634062314e-26	7.8882040503589e-25	1.491	1.819	1.533	2.999	4.063	4.668	4.530	3.516	3.434	4.127	3.448	2.583	1.656	3.656	1.504	1.209	1.034	1.297	1.904	1.444	2.487	0.600	2.254	3.720	17.984	12.756	17.229
Pdensi_DN1238_c0_g1	MC_2_2	Needles	144.708401336906	6774.00825091539	3459.35832612615	-5.55154855109328	0.518964543610915	-10.6973561478132	1.04723632230874e-26	7.99330206700138e-25	1.946	1.075	1.658	5.291	3.863	0.656	5.971	6.312	7.946	10.765	14.535	7.396	5.208	3.348	1.560	3.115	4.439	6.680	7.198	10.220	5.439	9.462	1.499	1.185	98.325	132.769	317.841
Pdensi_DN108339_c0_g1	MC_2_2	Needles	0	2212.47730490309	1106.23865245155	-13.8598339628027	1.29616708001779	-10.6929377982756	1.09835730963533e-26	8.37239225520837e-25	0.000	0.000	0.487	0.411	0.000	0.708	0.180	0.000	0.193	0.000	0.000	0.000	0.542	0.187	0.542	0.000	0.000	0.000	2.691	0.000	0.233	0.988	0.000	1.957	87.223	48.104	37.796
Pdensi_GG_26840_c0_g1	MC_2_2	Needles	3977.67699078776	1.91323519598928	1989.79511299187	11.0364374469782	1.03230768989971	10.6910348096413	1.12113036870568e-26	8.53467908060593e-25	2.237	1.026	3.455	10.441	0.206	0.061	0.145	0.238	0.022	0.156	0.000	0.000	0.698	0.285	0.494	18.696	165.581	205.613	389.578	0.155	237.359	0.029	0.023	0.000	0.059	0.021	0.069
Pdensi_DN24084_c0_g2	MC_2_2	Needles	593.958288637771	6246.81717347424	3420.38773105601	-3.39430875176336	0.317505246970641	-10.690559554996	1.12689041442092e-26	8.5671955403353e-25	36.827	30.075	28.190	29.822	26.221	23.760	20.473	19.921	24.061	17.555	23.730	17.229	30.012	26.882	22.434	22.436	18.054	17.577	13.053	23.933	18.713	22.460	10.893	12.276	107.888	191.374	207.729
Pdensi_DN15375_c1_g2	MC_2_2	Needles	19.2260094495324	500.621581743281	259.923795596407	-4.67541500964514	0.437491660029561	-10.6868666006781	1.17265994292241e-26	8.90339741096669e-25	2.010	2.068	0.937	1.203	1.479	1.018	0.737	0.745	0.566	0.662	0.779	0.469	1.852	1.557	0.662	0.892	0.483	0.511	0.592	0.529	0.854	0.303	0.286	0.062	13.807	13.436	12.743
Pdensi_DN17090_c0_g2	MC_2_2	Needles	93.1269748622013	4128.67499551644	2110.90098518932	-5.4640506060885	0.511553892690649	-10.6812804753551	1.24541805434927e-26	9.44335368193081e-25	9.262	4.706	5.047	6.153	2.463	4.817	4.184	1.539	2.341	2.537	1.877	2.962	6.913	4.947	4.542	5.157	1.612	2.379	2.202	1.785	2.759	3.850	4.481	0.736	68.555	157.694	110.417
Pdensi_DN34096_c0_g1	MC_2_2	Needles	629.882570763724	5533.17166585998	3081.52711831185	-3.13566121314135	0.293701342580042	-10.6763598204758	1.31320548936749e-26	9.94424856823532e-25	26.327	15.570	17.414	20.337	17.631	17.219	26.345	16.092	16.940	14.779	16.793	13.394	19.652	16.136	15.969	16.561	20.055	25.235	43.909	19.468	17.885	15.585	13.513	3.119	162.975	128.974	147.699
Pdensi_DN16082_c2_g2	MC_2_2	Needles	0	1518.78367940283	759.391839701417	-13.3185113624082	1.24775642950792	-10.6739673284318	1.34747393074386e-26	1.01903380010828e-24	0.000	0.064	0.000	0.000	0.000	0.000	0.000	0.000	0.000	0.000	0.000	0.000	0.000	0.000	0.000	0.000	0.000	0.000	0.067	0.069	0.512	0.000	0.000	0.000	27.565	53.676	42.147
Pdensi_DN16602_c0_g1d528014	MC_2_2	Needles	204.083278259338	1689.26005131508	946.671664787207	-3.04976463660573	0.28575367093131	-10.6727050143088	1.36591025182758e-26	1.0316207467576e-24	3.165	4.218	3.173	3.015	5.275	1.806	3.976	3.394	3.678	4.338	2.933	3.003	3.312	4.346	1.920	6.116	6.130	7.770	4.135	8.650	6.536	3.809	2.277	1.167	49.180	39.146	45.964
Pdensi_GG_83102_c3_g1	MC_2_2	Needles	0	1649.10089299255	824.550446496276	-13.4368361970255	1.25909190367558	-10.6718470334058	1.37858375343336e-26	1.03982796322206e-24	0.000	0.000	0.000	0.000	0.000	0.000	0.000	0.000	0.000	0.000	0.000	0.000	0.000	0.000	0.000	0.000	0.000	0.000	0.000	0.000	0.000	0.298	0.120	0.000	35.254	64.677	33.715
Pdensi_DN13737_c0_g1d106979	MC_2_2	Needles	217.779776670523	2392.65187331019	1305.21582499036	-3.45718149947899	0.324049225972566	-10.6686923540798	1.4261930021957e-26	1.07433028101263e-24	12.510	10.539	7.052	12.384	11.265	10.791	8.586	9.301	10.966	8.149	10.014	9.577	10.974	9.640	7.687	7.829	6.808	6.656	13.178	9.668	9.721	17.701	48.008	144.718	43.048	66.461	84.210
Pdensi_DN14056_c1_g1d178994	MC_2_2	Needles	357.851626274581	11134.3344623441	5746.09304430935	-4.95785932208626	0.464915226946614	-10.6640071882515	1.49992352002812e-26	1.12839344445932e-24	19.548	18.471	14.701	21.895	16.886	14.634	12.177	12.062	13.657	12.297	12.694	9.622	20.178	18.924	12.328	17.849	9.206	7.936	7.899	13.521	9.448	13.485	1.058	0.527	162.155	345.729	399.437
Pdensi_DN9706_c0_g1d385932	MC_2_2	Needles	19.6629736087666	939.298657908268	479.480815758517	-5.55889305148616	0.521346307974762	-10.662572970125	1.5232402915533e-26	1.14443866865776e-24	1.118	0.828	0.488	1.542	1.433	1.058	0.532	0.423	0.302	0.402	0.355	0.166	1.659	1.779	1.073	0.939	0.453	0.542	0.883	1.237	0.797	0.664	0.056	0.018	23.631	15.369	35.838
Pdensi_GG_100046_c0_g1	MC_2_2	Needles	1495.67090264165	13512.1245837749	7503.89774320826	-3.17541282799625	0.297826560661338	-10.6619531211222	1.53342835584479e-26	1.15059107310591e-24	74.129	67.313	56.951	85.432	79.887	69.904	50.081	48.645	50.311	39.315	47.547	38.399	65.789	71.885	66.684	51.741	48.202	46.221	46.064	63.683	66.138	90.657	23.564	20.381	235.081	412.452	448.823
Pdensi_DN38063_c0_g1d316747	MC_2_2	Needles	704.319983635757	9.88486774342839	357.102425689593	6.18910112439697	0.58076580702167	10.6567932367376	1.6209023805467e-26	1.21464261592243e-24	5.198	27.182	20.142	13.497	28.470	20.026	16.371	24.467	29.226	13.410	20.861	17.109	16.765	24.823	31.522	12.204	28.503	28.022	15.336	16.148	21.798	43.216	34.401	17.191	0.298	0.277	0.198
Pdensi_DN25789_c0_g1	MC_2_2	Needles	355.002891006247	4628.79437464253	2491.89863282439	-3.70458695587587	0.347824348147231	-10.6507407420131	1.72983045371018e-26	1.29458351679421e-24	27.915	15.346	9.935	8.204	8.873	9.452	7.042	6.305	9.288	8.629	11.731	8.483	12.031	11.641	10.463	10.896	11.092	12.836	10.166	16.223	21.118	17.434	14.359	26.953	162.050	105.199	97.407
Pdensi_DN8905_c0_g1d332115	MC_2_2	Needles	2.82299987612055	1604.9780215866	803.900510731361	-9.04515120081904	0.849487526910781	-10.6477739981802	1.78584357765935e-26	1.33476732127108e-24	0.060	0.032	0.210	0.303	0.036	0.227	0.594	0.000	0.000	0.071	0.000	0.036	0.302	0.069	0.271	0.218	0.000	0.076	0.823	2.912	0.000	0.723	0.000	0.613	69.370	32.129	23.244
Pdensi_DN26255_c1_g1	MC_2_2	Needles	164.064198817587	3102.76679433353	1633.41549657556	-4.23865465713502	0.398118274652049	-10.6467221602413	1.80613137251999e-26	1.34593821037598e-24	25.829	21.136	16.936	18.809	21.519	21.382	17.271	18.921	15.572	16.116	15.019	16.507	15.727	25.490	17.340	7.031	4.684	4.330	4.742	9.742	3.032	9.304	2.210	0.747	47.698	107.404	97.910
Pdensi_DN74752_c0_g1	MC_2_2	Needles	189.021089240251	3031.73733749086	1610.37921336556	-4.00012469725477	0.375714388648944	-10.6467168096465	1.80623515642568e-26	1.34593821037598e-24	10.718	8.223	6.434	11.291	7.409	5.836	4.875	6.691	7.108	5.230	7.350	5.421	10.454	8.451	6.660	8.564	5.293	4.627	7.275	8.034	7.862	5.971	1.155	0.852	55.923	99.556	90.407
Pdensi_DN23374_c1_g2	MC_2_2	Needles	20.9080173998641	642.420339392945	331.664178396405	-4.94330690131739	0.464306937648568	-10.6466358791713	1.80780566214424e-26	1.34593821037598e-24	0.847	0.701	0.959	1.045	0.561	1.717	0.798	0.542	0.674	0.664	0.510	0.305	1.120	0.790	1.645	0.684	0.652	0.718	1.536	1.621	0.538	5.326	11.428	21.087	9.451	24.190	18.882
Pdensi_DN20373_c0_g1d119899	MC_2_2	Needles	1640.36072864152	151.410715744345	895.885722192933	3.42711364326233	0.321925135918392	10.6456851636807	1.8263565554054e-26	1.3579928439294e-24	18.364	19.835	27.652	33.669	59.620	79.132	20.273	18.916	18.460	10.621	16.169	13.470	32.893	54.666	56.609	46.695	60.504	52.725	66.640	36.414	66.606	48.737	62.895	35.599	2.837	5.135	4.353
Pdensi_DN21105_c3_g1	MC_2_2	Needles	187.835610025448	8716.59979113845	4452.21770058195	-5.53413284113237	0.520172498165801	-10.6390338986518	1.9615256918035e-26	1.45661632372882e-24	15.600	11.108	4.227	7.474	8.482	5.366	5.523	4.459	4.241	4.026	3.964	3.165	6.882	12.921	3.554	8.002	7.106	3.053	4.754	10.925	2.588	8.154	2.738	0.000	182.620	380.747	144.926
Pdensi_DN16187_c0_g1d110613	MC_2_2	Needles	10.6268992751682	1965.38378232015	988.005340797661	-7.55739705758029	0.710554532518384	-10.6359142215235	2.02829669271524e-26	1.50425905879452e-24	0.230	0.920	0.581	0.258	0.432	0.488	0.032	0.079	0.063	0.023	0.037	0.012	0.164	0.477	0.160	0.079	0.619	0.303	0.030	0.332	1.207	0.162	0.000	0.000	31.307	44.335	83.527
Pdensi_DN8859_c0_g1d171197	MC_2_2	Needles	4.49431281914384	438.832668251503	221.663490535323	-6.66358267520106	0.626748266121116	-10.6319921975075	2.11544578183311e-26	1.56687284672171e-24	0.358	0.055	0.000	0.192	0.061	0.219	0.083	0.053	0.000	0.209	0.064	0.091	0.142	0.234	0.000	0.115	0.056	0.288	1.248	0.030	0.584	0.077	0.094	0.052	8.271	15.080	12.263
Pdensi_DN18907_c0_g1d217892	MC_2_2	Needles	175.957182313844	6583.00502195826	3379.48110213605	-5.22644081483111	0.492458520967982	-10.6129564060704	2.5940863056768e-26	1.91892366295637e-24	6.741	5.847	3.278	6.271	6.503	4.604	3.878	5.069	3.269	2.744	4.433	2.174	9.435	8.690	4.927	3.714	9.345	3.826	22.676	106.692	227.221	18.741	8.208	3.140	114.378	209.479	210.627
Pdensi_DN21040_c1_g1	MC_2_2	Needles	1989.96992918103	2.0188227397754	995.994375960403	10.6005243078145	0.998923921562728	10.6119435914909	2.62236508045542e-26	1.93735215334133e-24	3.092	9.416	72.816	187.736	298.030	161.348	316.600	231.563	324.505	332.597	73.863	234.486	2.829	40.870	4.232	83.413	33.673	80.125	132.376	0.438	97.549	0.000	0.000	0.110	0.166	0.000	0.000
Pdensi_DN4535_c0_g1d327629	MC_2_2	Needles	51.0089116766401	6583.70132415137	3317.355117914	-7.02080102410691	0.662016318269028	-10.6051781963082	2.81926042336045e-26	2.08014431570279e-24	0.126	0.952	1.758	1.274	0.457	5.214	0.977	0.921	5.948	0.888	0.635	7.257	0.280	1.015	3.084	0.338	2.172	2.462	1.531	0.583	1.620	0.383	0.154	2.022	153.508	127.860	245.387
Pdensi_DN39748_c1_g3	MC_2_2	Needles	117.256955200998	1029.16315130326	573.21005325213	-3.13178839938528	0.295481620223283	-10.5989279367655	3.01415538809671e-26	2.22109675723884e-24	3.457	3.518	1.865	5.106	6.943	5.971	5.608	4.437	6.208	4.967	4.468	4.988	4.744	4.217	4.860	4.256	3.414	3.826	5.987	5.847	5.446	15.064	52.223	86.632	23.952	34.812	24.166
Pdensi_GG_39802_c0_g1	MC_2_2	Needles	1052.45967151036	1.24736237538581	526.853516942871	9.48359187519129	0.895265501112367	10.5930496186974	3.20961677687583e-26	2.36210556427086e-24	24.646	32.439	57.691	59.449	50.197	37.762	166.654	38.831	97.621	107.312	39.132	45.182	30.713	41.805	40.942	42.798	21.350	39.816	23.093	15.401	29.301	0.859	27.346	7.395	0.000	0.000	0.113
Pdensi_DN31263_c0_g1d234712	MC_2_2	Needles	765.091831169249	18514.5895903264	9639.84071074782	-4.59720432650576	0.434016757256848	-10.5922277184915	3.23792892339705e-26	2.37989843512674e-24	6.135	5.140	6.886	21.023	33.299	15.832	27.097	52.944	45.542	64.260	63.990	48.705	13.995	23.003	9.847	16.305	36.057	21.597	49.584	51.282	30.504	11.571	22.080	7.369	557.955	357.818	550.860
Pdensi_DN16515_c1_g2	MC_2_2	Needles	429.986365996923	3.12525710810008	216.555811552512	7.01388567913389	0.662783806621684	10.5824638578375	3.59381289885981e-26	2.6381062007944e-24	7.175	22.766	16.342	13.982	16.946	16.315	14.029	19.585	18.155	19.306	16.720	16.958	15.827	22.224	17.136	12.550	13.086	16.550	16.772	26.202	16.207	6.250	5.028	2.593	0.029	0.145	0.044
Pdensi_DN10724_c0_g1d519376	MC_2_2	Needles	37.5649462774092	1077.16436021266	557.364653245033	-4.83257357416784	0.457084055466398	-10.572614634822	3.9920683076852e-26	2.92597124911079e-24	12.839	2.755	2.153	3.477	1.542	1.712	1.959	2.460	6.942	4.841	1.363	6.129	2.839	1.584	0.767	1.408	1.595	0.603	0.327	0.000	0.140	0.000	0.000	8.689	23.817	32.039	30.906
Pdensi_DN11834_c0_g1d336839	MC_2_2	Needles	1645.79183838371	24560.4146467857	13103.1032425847	-3.89893887415703	0.368780493779762	-10.5725192625983	3.99613108686397e-26	2.92597124911079e-24	108.685	118.231	70.649	137.883	125.439	99.688	75.624	93.854	70.844	62.853	86.644	48.943	94.751	115.052	73.441	77.165	48.773	34.457	23.930	41.040	33.744	16.324	10.142	2.404	581.694	732.297	660.308
Pdensi_DN10387_c0_g1d173149	MC_2_2	Needles	825.019054320635	33141.2120034454	16983.115528883	-5.32795228108127	0.504104522019241	-10.5691420099539	4.14267220745048e-26	3.02941458972024e-24	33.052	25.191	19.485	37.460	27.046	32.144	15.022	16.223	15.976	11.995	19.195	14.503	28.209	28.514	27.520	26.502	28.996	24.942	41.812	33.880	31.726	15.427	6.299	3.200	1449.345	476.628	640.565
Pdensi_DN23545_c0_g1d548923	MC_2_2	Needles	8921.87225275068	135485.337392075	72203.6048224128	-3.92463673413577	0.371505062273064	-10.5641541197925	4.36889563150855e-26	3.19079076762625e-24	321.046	446.799	266.544	533.019	410.171	525.498	255.793	282.271	341.022	166.796	341.010	250.742	299.836	333.742	401.672	277.098	291.321	304.511	549.084	284.532	418.240	67.186	12.856	1.798	4866.824	2424.983	3342.272
Pdensi_DN10546_c0_g1d4860	MC_2_2	Needles	587.758689283685	4.05371079698443	295.906200040335	7.07408642986339	0.669641137055187	10.5639962039554	4.37625435223129e-26	3.19211424873591e-24	3.528	10.474	7.961	17.297	16.646	10.396	14.472	15.522	16.690	13.683	15.554	15.286	3.526	9.547	5.193	11.876	24.601	20.708	54.783	1.696	15.299	18.250	0.353	0.205	0.025	0.177	0.097
Pdensi_DN20610_c0_g1d63578	MC_2_2	Needles	21.9812343930512	644.46624116978	333.223737781415	-4.86356677477703	0.460434903760456	-10.562984550162	4.42368875294254e-26	3.22262925848856e-24	0.696	0.287	0.443	0.378	0.286	0.193	3.867	3.766	6.444	5.538	8.625	5.773	1.467	1.301	0.167	0.785	0.796	0.574	1.222	2.935	0.860	0.134	2.789	1.668	21.963	16.622	12.375
Pdensi_DN45632_c0_g1d156557	MC_2_2	Needles	362.101772225772	3765.54147154415	2063.82162188496	-3.37752630044188	0.319805782559098	-10.5611795803528	4.50958938283473e-26	3.28105409066399e-24	18.365	15.483	17.115	18.832	15.073	14.298	13.314	12.764	17.976	13.771	16.529	17.784	17.395	14.097	12.780	14.732	8.243	12.672	7.828	13.204	14.146	18.799	6.227	6.803	74.476	115.739	114.329
Pdensi_DN19095_c0_g1d217977	MC_2_2	Needles	906.409253362906	2.33066333362186	454.369958348264	9.1171506633806	0.86340679310534	10.5595076807188	4.59063122775452e-26	3.33580072965279e-24	6.866	21.107	13.375	24.698	58.912	63.696	42.124	43.892	41.688	33.175	47.185	31.806	32.692	40.645	49.810	22.025	33.537	32.952	96.014	65.087	49.836	38.651	14.961	4.131	0.168	0.000	0.032
Pdensi_DN19743_c0_g2	MC_2_2	Needles	27.3060806360009	1726.07631946829	876.691200052147	-5.98955854339858	0.567385081304574	-10.5564258574211	4.74381755951988e-26	3.44276726819582e-24	0.683	0.130	0.154	13.858	7.865	35.874	17.894	8.468	8.572	4.185	6.164	6.101	5.796	9.233	14.221	0.452	1.538	0.622	3.419	2.568	2.436	30.691	21.170	156.425	46.793	61.357	30.307
Pdensi_DN20300_c0_g1d62841	MC_2_2	Needles	1.85990661043351	460.783319412715	231.321613011574	-7.95883123491005	0.753964673027177	-10.5559736677784	4.76671652349876e-26	3.45502900055261e-24	0.061	0.268	0.000	0.184	0.112	0.035	0.000	0.000	0.000	0.147	0.039	0.450	0.035	0.514	0.010	0.034	0.142	0.000	0.000	0.144	0.000	1.093	0.000	2.102	11.999	14.655	10.292
Pdensi_DN20929_c1_g2	MC_2_2	Needles	1219.88519783069	0.914317503574352	610.399757667132	10.1038320388573	0.957273441132983	10.5548024260434	4.82653912039109e-26	3.49398934487582e-24	41.096	50.290	24.907	33.120	22.309	26.679	27.218	20.091	22.230	19.886	25.299	18.702	27.420	45.111	28.453	49.020	40.407	29.342	21.879	6.327	10.685	0.289	0.086	0.000	0.000	0.078	0.000
Pdensi_GG_143409_c0_g1	MC_2_2	Needles	430.234195761304	3049.04793594509	1739.6410658532	-2.82661440802296	0.267978444742092	-10.5479170563265	5.19356840270607e-26	3.75496300432333e-24	22.245	21.240	23.077	25.186	23.408	28.462	24.904	21.367	30.158	22.268	20.842	19.473	23.254	27.395	14.163	12.840	12.098	17.401	42.685	5.656	37.951	32.531	46.629	107.519	67.412	80.192	97.619
Pdensi_DN8654_c0_g1d3633	MC_2_2	Needles	483.773973118137	2633.04237986731	1558.40817649272	-2.44397257396671	0.231811309425312	-10.5429393415947	5.47601169246146e-26	3.95420262124027e-24	17.337	11.571	12.829	15.374	14.200	32.052	17.554	18.757	27.854	19.581	22.749	25.828	19.733	18.672	21.444	17.076	14.611	15.695	29.217	32.130	51.939	58.797	67.216	109.181	59.375	85.293	67.581
Pdensi_DN17778_c0_g2	MC_2_2	Needles	2595.75882193511	0.977713414449919	1298.36826767478	11.7150877513931	1.11128700134168	10.5419101791429	5.53628029797216e-26	3.9927126244185e-24	74.937	93.230	101.007	126.573	104.942	74.647	122.106	115.468	135.781	99.514	118.361	86.447	47.273	79.300	49.760	133.913	67.319	52.280	43.315	17.535	36.408	2.696	0.901	0.100	0.044	0.024	0.008
Pdensi_DN21369_c1_g1	MC_2_2	Needles	6.77856233550664	474.597725383005	240.688143859256	-6.09179896168251	0.577914616254316	-10.5410017160766	5.59002671790592e-26	4.0264283810038e-24	0.519	0.462	0.226	0.949	0.357	0.383	0.749	0.169	0.337	0.514	0.243	0.205	0.437	0.463	0.257	0.352	0.086	0.243	0.379	0.304	0.313	0.440	0.065	0.107	8.966	15.675	13.849
Pdensi_DN38598_c1_g1	MC_2_2	Needles	45.857588551917	4597.01017232494	2321.43388043843	-6.65528203043099	0.631578392586674	-10.5375391377368	5.79966403685377e-26	4.17220581231214e-24	5.553	61.207	2.191	2.130	5.745	47.328	1.331	8.701	2.975	25.508	6.402	2.694	1.343	7.117	3.112	0.543	2.137	1.796	7.186	9.049	4.436	39.358	21.653	108.374	59.005	104.535	210.471
Pdensi_GG_72960_c0_g1	MC_2_2	Needles	3.60583700137391	813.459754569667	408.53279578552	-7.7293144039521	0.733565959485435	-10.5366317834239	5.85587532398595e-26	4.20738427928484e-24	1.503	0.893	0.258	0.587	0.561	0.896	0.285	0.324	0.121	0.667	0.654	0.123	0.691	0.358	1.278	0.233	0.057	0.064	0.467	0.120	0.074	0.078	0.000	0.210	9.291	25.392	31.904
Pdensi_DN19217_c0_g2	MC_2_2	Needles	917.870273822154	2.8980167030942	460.384145262624	8.40398257165381	0.797730950215305	10.5348583621904	5.96730391448111e-26	4.28209859828307e-24	56.691	60.989	46.997	86.743	77.943	67.844	77.488	76.847	96.564	62.121	71.515	71.538	38.349	55.819	36.936	46.919	26.384	16.069	11.399	1.561	7.254	0.352	0.028	0.062	0.095	0.017	0.100
Pdensi_DN15544_c0_g1d109619	MC_2_2	Needles	147.38025697513	1597.27804017555	872.329148575339	-3.43774961690603	0.326358586016162	-10.5336576520643	6.04393822882585e-26	4.33168977592972e-24	9.417	11.562	8.036	8.329	9.889	6.456	6.827	7.098	7.073	8.233	7.517	5.355	7.996	9.710	7.860	5.025	5.016	4.327	3.789	4.621	3.379	1.587	1.023	0.672	29.364	45.600	54.351
Pdensi_DN26360_c0_g1d560098	MC_2_2	Needles	290.409576412878	4739.69714283852	2515.0533596257	-4.02861377234915	0.382507370351098	-10.5321206455482	6.14346151817331e-26	4.39754171433324e-24	5.863	9.123	17.711	25.162	29.081	13.778	109.753	70.603	109.263	89.335	135.759	59.878	17.947	12.240	16.597	10.523	7.583	10.461	2.131	3.865	4.725	1.659	2.991	39.146	76.699	119.441	188.108
Pdensi_GG_18818_c0_g1	MC_2_2	Needles	5.28057120205489	994.904466947253	500.092519074654	-7.58498131689988	0.720355036368161	-10.5295041111135	6.3166357915648e-26	4.51588455205399e-24	6.618	2.397	0.160	0.905	1.757	2.647	15.814	3.166	5.553	4.528	7.751	2.427	3.430	2.005	0.700	0.109	0.178	0.202	1.031	1.749	0.057	4.123	16.974	52.262	22.271	49.145	9.483
Pdensi_DN16725_c0_g1d111861	MC_2_2	Needles	2363.46284721198	229.992982915631	1296.7279150638	3.35473541295466	0.318700145251076	10.5263065076791	6.53484938269495e-26	4.66609326083718e-24	73.334	125.021	106.220	122.717	94.109	101.907	107.315	68.440	81.294	77.397	76.291	63.824	69.081	112.963	76.343	77.334	81.034	72.265	37.349	28.917	37.813	14.046	9.426	9.108	4.401	8.649	5.642
Pdensi_DN39582_c1_g1	MC_2_2	Needles	158.088845365585	3864.13436043541	2011.1116029005	-4.60666234758095	0.43767771520385	-10.5252385203925	6.60938362223174e-26	4.71346514055835e-24	13.853	14.546	11.904	12.342	16.554	16.599	14.514	14.850	19.054	14.072	19.714	19.963	13.122	14.457	13.050	8.184	3.744	3.566	4.089	6.261	6.116	12.127	11.703	7.242	80.692	139.530	92.626
Pdensi_DN32946_c0_g1d505646	MC_2_2	Needles	1227.74081253159	6375.88635956343	3801.81358604751	-2.37694315030437	0.225934150275787	-10.5205129344234	6.94942181550127e-26	4.94982889732566e-24	62.173	37.884	40.372	41.894	37.390	43.899	36.668	33.565	35.402	37.646	36.255	33.731	49.457	35.079	39.484	40.803	32.871	47.151	47.282	113.651	109.251	302.723	230.184	452.957	143.404	181.837	187.828
Pdensi_DN16538_c0_g1d111333	MC_2_2	Needles	37.0534564858047	802.872673956768	419.963065221286	-4.42233145443671	0.420359574027842	-10.5203538296092	6.96116731120373e-26	4.95206600651528e-24	1.846	4.313	1.852	9.299	2.530	2.426	4.222	0.955	0.694	2.711	0.993	0.500	1.916	2.247	0.864	1.600	1.252	0.748	3.175	1.025	1.427	2.070	4.097	12.772	21.444	19.444	23.210
Pdensi_DN11994_c0_g1d458227	MC_2_2	Needles	1363.68807473598	32.3532180529546	698.020646394468	5.42937497296707	0.516174633325524	10.5184846802478	7.10063455165455e-26	5.04504468002804e-24	6.636	23.259	24.005	56.346	123.355	92.756	53.162	64.937	56.086	52.280	56.621	52.500	52.169	85.987	59.070	31.344	56.768	44.430	66.121	45.326	92.537	41.697	32.246	6.960	1.125	1.009	0.398
Pdensi_DN15488_c2_g6	MC_2_2	Needles	0.684903416722885	2363.10246395628	1181.8936836865	-12.0840084157065	1.14901417334936	-10.5168488744415	7.22496110497411e-26	5.12704977253224e-24	0.000	0.000	0.000	0.000	0.000	0.000	0.000	0.000	0.000	0.000	0.000	0.000	0.000	0.000	0.000	0.000	0.000	0.079	0.000	0.000	0.000	0.000	0.000	0.000	32.439	57.219	102.463
Pdensi_DN24433_c2_g1	MC_2_2	Needles	27.2297205731808	555.772135965701	291.500928269441	-4.33265486522427	0.412205400289466	-10.5109124290505	7.69454607655906e-26	5.45355691197106e-24	1.459	3.400	1.366	1.187	2.074	2.547	1.909	1.851	1.141	1.848	1.388	0.854	1.535	2.717	1.790	1.246	0.642	0.785	1.162	1.284	0.997	6.601	13.627	19.425	13.601	17.451	13.628
Pdensi_DN23028_c1_g1d546584	MC_2_2	Needles	1671.64055561195	81.4269698033804	876.533762707665	4.33962785099216	0.412946397933555	10.5089374134471	7.85738381395251e-26	5.5580869349136e-24	62.307	83.825	56.058	84.463	84.156	71.411	87.798	67.203	77.801	59.864	69.956	57.038	56.344	81.763	55.879	61.830	57.917	43.004	37.824	31.110	44.429	10.751	6.297	3.561	1.153	2.886	2.625
Pdensi_DN15048_c0_g1d8997	MC_2_2	Needles	2.19893706113726	492.173772402766	247.186354731952	-7.84872510046227	0.746865291619081	-10.5088898741666	7.86134518083035e-26	5.5580869349136e-24	0.195	0.046	0.045	0.089	0.060	0.239	0.105	0.163	0.204	0.653	0.453	0.460	0.084	0.153	0.164	0.053	0.066	0.105	0.072	0.297	0.207	0.570	0.134	0.584	18.549	11.431	8.695
Pdensi_DN24512_c0_g3	MC_2_2	Needles	1431.79500639856	12.655875701752	722.225441050154	6.83244158995379	0.650176935485387	10.5085880735727	7.88653992241377e-26	5.56905839355625e-24	8.570	48.987	29.996	48.767	77.457	45.834	38.245	56.150	43.506	32.705	60.764	44.607	8.495	46.091	20.044	30.661	49.568	60.193	11.721	19.386	9.008	43.902	0.572	0.531	0.356	0.589	0.070
Pdensi_DN25625_c0_g1d193398	MC_2_2	Needles	522.852044276703	32.6815578102736	277.766801043488	3.99957143383697	0.38077247539305	10.5038354721108	8.29401233902415e-26	5.84961647209778e-24	21.987	49.726	43.846	33.808	70.072	60.801	54.538	75.066	69.329	64.221	78.032	55.728	42.989	66.391	66.450	19.931	16.166	14.984	20.508	17.791	40.289	20.800	3.324	1.050	0.786	0.820	1.004
Pdensi_DN17460_c0_g1	MC_2_2	Needles	110.1922504293	1755.21294793419	932.702599181746	-3.98875666891279	0.379860141489376	-10.5005928057455	8.58393493688068e-26	6.04668347065386e-24	4.993	4.252	4.937	7.622	6.571	6.444	5.444	6.791	7.939	7.976	9.026	7.305	5.956	6.038	5.649	4.978	2.671	3.165	3.581	6.500	5.658	18.949	11.134	11.249	32.054	55.044	55.199
Pdensi_DN16285_c0_g1d184157	MC_2_2	Needles	46.1113520683553	1079.43621936499	562.773785716675	-4.53534310492496	0.432170035662712	-10.4943488226115	9.17078537673555e-26	6.45217444029961e-24	1.886	3.097	1.953	2.521	2.415	2.659	1.609	1.585	1.196	0.697	1.494	1.307	2.004	4.084	2.115	2.181	1.168	1.156	1.125	0.860	1.065	0.914	0.188	1.344	34.708	26.844	23.962
Pdensi_DN20360_c0_g1d490264	MC_2_2	Needles	198.152354862299	3996.42068519859	2097.28652003044	-4.33208232947059	0.412953222081932	-10.4904916533405	9.55299951777983e-26	6.71287759765259e-24	11.789	11.003	5.201	9.321	10.484	4.881	7.515	7.793	5.516	7.592	6.680	4.615	8.756	11.938	5.412	8.333	5.849	5.178	4.140	12.633	4.958	9.177	2.628	0.179	66.251	166.689	93.474
Pdensi_DN40016_c0_g5	MC_2_2	Needles	1331.8945711976	110.919639163045	721.407105180322	3.60557824585725	0.343770555765342	10.4883277098299	9.77429898952602e-26	6.85633261279716e-24	20.621	34.670	31.725	36.616	39.652	20.358	55.539	37.172	46.315	59.854	43.733	42.769	30.254	34.715	19.631	43.413	43.621	43.150	33.536	22.192	27.622	25.692	24.346	6.982	3.772	2.665	2.361
Pdensi_DN12469_c0_g1d459280	MC_2_2	Needles	405.988283566365	3669.88005320479	2037.93416838558	-3.17427991757447	0.302650673603404	-10.4882631840234	9.78097526560176e-26	6.85633261279716e-24	21.925	14.217	16.887	17.216	15.168	14.042	14.422	12.842	13.807	16.941	13.916	13.028	18.159	16.051	15.051	17.477	9.989	12.415	9.617	9.451	12.249	14.303	7.055	10.111	89.902	95.135	109.065
Pdensi_GG_91660_c1_g1	MC_2_2	Needles	134.665315019449	1902.55500686323	1018.61016094134	-3.82150390493282	0.364466384988536	-10.4852026478464	1.01028846502284e-25	7.07337122269213e-24	4.889	7.928	4.963	7.890	21.355	28.155	7.580	10.173	8.663	2.697	8.952	4.407	7.175	17.731	14.728	4.198	4.852	4.083	5.565	7.386	18.731	8.032	51.883	85.522	30.220	62.695	61.969
Pdensi_GG_157185_c0_g1	MC_2_2	Needles	2413.29115826713	37967.9570127328	20190.6240854999	-3.97553840335689	0.3793617675203	-10.4795441811203	1.07259448081462e-25	7.50047204925423e-24	85.116	120.785	85.365	119.250	100.352	113.208	74.531	78.164	78.355	60.010	92.416	63.142	93.716	109.653	91.008	88.028	78.296	69.259	105.376	48.472	68.401	13.777	13.579	2.708	1350.476	683.982	947.316
Pdensi_DN20030_c0_g1d410777	MC_2_2	Needles	231.779258525384	3092.95835338649	1662.36880595594	-3.73559235570371	0.356485794477176	-10.4789374880487	1.07949682535667e-25	7.53957788787642e-24	15.102	11.868	9.185	13.186	10.715	11.109	9.709	9.807	10.373	8.499	8.117	6.716	11.617	10.200	7.345	10.296	6.097	6.321	6.716	7.417	8.368	6.819	2.711	1.716	57.300	95.076	98.183
Pdensi_DN10517_c0_g1d209957	MC_2_2	Needles	6303.13367342742	122789.691354509	64546.4125139681	-4.28390338729056	0.408833594481701	-10.4783546291529	1.08616946645592e-25	7.57698654109148e-24	260.253	229.378	142.385	365.257	227.891	239.847	222.102	144.974	157.827	119.783	189.715	106.998	257.032	246.332	230.826	243.924	204.436	166.300	370.427	227.687	224.934	124.037	32.529	1.870	4536.246	2180.732	2905.391
Pdensi_DN4751_c0_g1d167299	MC_2_2	Needles	1.41952119354159	788.882620267629	395.151070730585	-9.19069616173019	0.87717313222399	-10.477630725451	1.09451374559415e-25	7.62595164318267e-24	0.054	1.045	0.092	0.251	0.018	0.049	0.201	0.048	0.009	0.090	0.058	0.009	0.034	0.044	0.043	0.021	0.077	0.019	0.460	0.529	0.022	0.496	0.852	0.850	30.553	11.310	19.700
Pdensi_DN30757_c0_g1	MC_2_2	Needles	693.254325876478	8.53898591691145	350.896655896695	6.33474164127042	0.604637546797426	10.476924026342	1.10272099089935e-25	7.67384470946175e-24	36.820	36.552	27.538	66.414	43.379	33.905	57.855	34.963	41.274	36.492	35.514	29.835	22.558	28.153	18.332	36.020	17.550	14.166	13.422	1.750	9.272	2.302	0.048	0.053	0.185	0.294	0.211
Pdensi_GG_114652_c0_g1	MC_2_2	Needles	207.461749070129	2817.14892699538	1512.30533803275	-3.76234400814187	0.35921066863642	-10.473920561502	1.1382876014699e-25	7.91178620195583e-24	10.131	10.976	7.753	3.266	1.343	5.014	4.088	1.354	4.599	3.263	1.629	3.255	6.759	4.677	5.328	8.080	5.743	6.517	1.629	2.988	4.496	2.523	0.225	0.000	45.385	85.203	98.353
Pdensi_DN16147_c0_g1d278122	MC_2_2	Needles	14.5147786174993	413.464831461068	213.989805039284	-4.84488025992259	0.462638793285529	-10.4722741158726	1.15826463151274e-25	8.04092735925086e-24	0.543	0.458	0.218	0.721	0.580	0.641	0.676	0.740	0.967	1.103	0.829	0.766	0.268	0.476	0.428	0.408	0.485	0.538	2.137	0.616	0.972	6.430	0.919	2.091	8.085	10.348	14.889
Pdensi_DN23717_c2_g2	MC_2_2	Needles	829.774960489993	11.4952595703498	420.635110030172	6.09045193970326	0.581691589062524	10.470242400305	1.18339584021543e-25	8.20549566267929e-24	9.244	19.824	25.721	33.099	34.419	23.265	36.292	38.574	38.924	27.266	36.049	23.966	9.795	21.821	12.056	36.182	26.740	17.832	13.537	7.307	9.875	48.714	0.803	0.202	0.093	0.512	0.333
Pdensi_DN16473_c2_g2	MC_2_2	Needles	220.928460611878	4436.47170563735	2328.70008312462	-4.3248944818365	0.413106373137567	-10.4692030020953	1.19646082902794e-25	8.28610314938468e-24	16.979	9.497	8.370	15.361	12.918	43.382	24.486	7.644	9.475	4.711	8.667	3.923	14.216	16.135	24.460	10.645	5.506	5.512	8.637	3.644	4.594	24.470	131.532	380.127	78.764	164.189	117.979
Pdensi_DN13863_c0_g1d392460	MC_2_2	Needles	1.66211294737603	449.800631696242	225.731372321809	-8.13716496846352	0.77750729863485	-10.465708788523	1.2414392606854e-25	8.58726813602232e-24	0.045	0.049	0.000	0.797	0.381	0.147	0.993	0.188	0.424	0.371	0.343	0.963	0.453	0.208	0.051	0.041	0.050	0.056	0.358	0.947	1.554	2.867	0.000	0.275	12.932	8.021	14.721
Pdensi_GG_27620_c0_g1	MC_2_2	Needles	1845.38108357907	0	922.690541789536	13.0295823083108	1.24526122744206	10.4633325290914	1.27298040226436e-25	8.79487336503198e-24	7.886	9.641	33.201	14.331	0.224	0.201	0.000	0.193	0.000	0.218	0.466	1.085	0.809	0.000	0.410	49.194	74.375	55.761	55.216	32.493	166.413	17.221	0.000	0.000	0.000	0.000	0.000
Pdensi_DN19985_c1_g1	MC_2_2	Needles	6.20271886895801	502.202364977457	254.202541923208	-6.35610568820523	0.607703409177503	-10.4592233517464	1.32940848972485e-25	9.17371558658932e-24	0.700	0.161	0.330	0.904	0.288	0.576	0.579	0.485	0.887	0.910	0.946	0.828	0.312	0.191	0.359	0.190	0.121	0.330	0.094	0.134	0.044	0.044	0.110	1.514	18.477	11.066	9.926
Pdensi_DN14230_c0_g3	MC_2_2	Needles	4.0661174212215	980.511251851407	492.288684636314	-8.00251775667373	0.765352722878253	-10.4559865241986	1.37559678676247e-25	9.48107433233136e-24	0.084	0.181	0.056	0.211	0.000	8.634	2.026	2.889	8.209	3.743	4.043	2.663	0.312	0.420	0.916	0.000	0.217	0.176	0.288	0.392	0.201	2.575	20.896	679.859	19.776	26.299	33.032
Pdensi_GG_57160_c0_g1	MC_2_2	Needles	10.0082757793859	559.486806747222	284.747541263304	-5.79995679401551	0.554778741634935	-10.4545404478243	1.39674239146805e-25	9.61530159944711e-24	0.220	0.127	0.507	0.298	0.143	0.364	0.203	0.177	0.356	0.059	0.214	0.201	0.226	0.274	0.249	0.384	0.206	0.405	0.156	0.216	0.145	0.076	0.021	0.035	9.195	24.372	12.191
Pdensi_DN26252_c2_g1d76740	MC_2_2	Needles	62.6909034003412	1750.52055290031	906.605728150325	-4.80322847732716	0.459472425913481	-10.4537904919492	1.40783534141649e-25	9.68008742340031e-24	4.967	2.718	3.521	3.321	2.696	3.202	1.601	1.721	3.055	1.353	1.211	1.298	3.320	2.493	3.083	2.335	1.390	2.482	1.085	3.343	2.785	1.736	0.448	0.220	25.226	46.142	70.954
Pdensi_DN26714_c0_g1d78173	MC_2_2	Needles	87.163702709687	6502.02532208669	3294.59451239819	-6.22084616571208	0.595463092228491	-10.4470726177686	1.51117811546283e-25	1.03782591554894e-23	7.409	2.708	5.336	7.782	3.617	29.596	4.555	2.015	7.290	1.041	2.042	5.852	7.137	4.945	17.618	3.482	1.124	4.091	1.761	1.072	5.329	1.329	0.494	4.352	103.581	114.333	307.416
Pdensi_DN18654_c0_g2	MC_2_2	Needles	180.453432318448	1892.01187177601	1036.23265204723	-3.39424100426108	0.324916212900909	-10.4465116528249	1.52014024227848e-25	1.04273648490309e-23	4.311	6.662	7.510	12.857	6.966	6.975	6.183	7.094	6.726	6.449	8.286	5.707	3.821	6.448	4.532	4.188	6.652	6.808	36.274	15.364	62.526	26.569	36.092	43.613	40.181	56.460	56.004
Pdensi_DN16526_c1_g1	MC_2_2	Needles	14.1275288183609	450.701396591629	232.414462704995	-4.9984114667756	0.478708904759333	-10.4414424237387	1.6035539162385e-25	1.09864442182669e-23	3.956	4.724	0.862	1.247	1.619	0.737	0.682	1.868	1.016	2.155	2.030	2.042	2.132	1.139	0.970	0.389	0.608	0.372	1.874	1.575	2.919	8.795	6.066	10.744	14.249	11.707	9.799
Pdensi_GG_70304_c1_g1	MC_2_2	Needles	4848.17084304041	1.60139460214282	2424.88611882127	11.6233528961178	1.11340902289836	10.4394276111223	1.63795330378627e-25	1.1208781282545e-23	4.961	1.826	19.197	8.467	0.000	0.045	0.030	0.196	0.025	0.033	0.080	0.033	1.128	0.000	0.427	16.844	216.824	240.144	297.245	0.954	58.051	0.220	0.000	0.000	0.033	0.032	0.042
Pdensi_DN23694_c0_g1d224375	MC_2_2	Needles	117.804474322068	1722.60963084822	920.207052585146	-3.87018290235152	0.370844148551305	-10.4361439096998	1.69559060500244e-25	1.15894221981586e-23	5.198	5.319	5.701	5.657	6.420	4.924	4.830	5.501	6.280	4.144	5.419	4.196	5.221	5.189	4.358	4.152	3.521	3.871	3.074	5.499	4.603	4.976	1.991	1.057	26.389	55.486	58.424
Pdensi_DN12077_c0_g1d105072	MC_2_2	Needles	1360.65699699368	38.6290117343864	699.643004364035	5.11970180132663	0.490702595006908	10.4334108957678	1.74509120697234e-25	1.1913611394124e-23	9.722	23.746	24.673	42.071	40.334	30.894	37.163	43.102	40.505	34.928	41.016	35.029	9.165	24.654	14.557	28.571	36.184	69.906	62.056	9.159	48.085	51.967	7.448	5.045	0.701	1.524	0.914
Pdensi_DN6068_c0_g1d46273	MC_2_2	Needles	8.31591224053438	1092.2582425039	550.287077372216	-7.06619297570616	0.677537311266093	-10.4292307718106	1.8235856785883e-25	1.24347368943644e-23	2.105	1.466	1.355	0.191	0.548	0.985	0.000	0.000	0.000	0.177	0.570	0.177	0.167	0.868	0.838	0.135	0.324	0.368	0.000	0.697	0.216	0.458	0.368	0.000	47.124	13.853	23.587
Pdensi_DN14421_c0_g1d107956	MC_2_2	Needles	315.530330106761	3294.40804779401	1804.96918895039	-3.38262520574951	0.324404130285646	-10.4271952480106	1.86306568847477e-25	1.26889104659659e-23	13.928	13.202	11.317	13.170	11.808	15.591	10.505	9.645	13.062	10.055	10.127	10.023	14.362	12.689	12.596	12.575	10.160	8.028	20.786	12.026	23.831	15.510	9.916	13.805	63.120	103.673	99.994
Pdensi_GG_150910_c0_g1	MC_2_2	Needles	13.9653332504332	702.85488404714	358.410108648787	-5.64555570519343	0.541733180213187	-10.4212847050863	1.98256861163204e-25	1.34868565210444e-23	0.981	0.860	1.107	0.145	0.582	0.593	0.939	0.793	0.756	0.236	0.438	0.317	0.450	0.803	1.140	0.530	0.412	0.435	0.553	9.918	2.916	2.418	0.544	11.428	8.331	25.029	24.246
Pdensi_DN41366_c0_g1d35604	MC_2_2	Needles	163.149957443325	2116.91030250889	1140.03012997611	-3.693601767518	0.354580856149898	-10.4168110134985	2.07804323063581e-25	1.41196535969683e-23	11.941	8.525	4.187	6.658	7.961	4.136	4.894	4.652	3.026	3.430	7.182	2.701	13.066	8.780	5.024	6.992	5.163	3.720	5.423	4.044	3.332	2.278	2.177	0.027	45.657	57.998	66.838
Pdensi_GG_142558_c0_g1	MC_2_2	Needles	226.264352994015	2167.07773885281	1196.67104592341	-3.26181289982442	0.313133718558336	-10.4166773059183	2.08096578059064e-25	1.41228374574023e-23	3.550	2.722	3.340	5.135	4.443	1.417	2.616	1.922	0.911	0.853	1.595	0.747	5.813	3.631	2.672	6.951	5.274	10.160	14.690	3.277	5.562	1.687	0.179	0.000	48.900	65.494	60.102
Pdensi_DN14673_c0_g1d464608	MC_2_2	Needles	7.57358947972958	426.95404264373	217.26381606173	-5.79574346461681	0.556439995005199	-10.4157564456931	2.10120466551176e-25	1.4243395724955e-23	0.882	1.901	0.267	0.973	0.521	0.831	1.116	0.796	0.324	1.804	0.724	0.330	0.698	1.923	0.407	0.278	0.360	0.093	0.223	0.430	0.026	0.388	1.591	2.059	8.156	13.681	12.741
Pdensi_DN16418_c0_g1	MC_2_2	Needles	614.248315084843	5015.64805681059	2814.94818594772	-3.02896784344082	0.29088385049064	-10.4129804330209	2.16340442223614e-25	1.46477750475426e-23	17.978	21.849	18.395	27.331	27.873	20.185	22.483	19.780	21.465	15.087	22.075	13.977	21.702	24.199	20.138	23.569	18.683	17.781	19.004	21.700	21.314	36.740	29.493	8.340	97.161	144.104	164.220
Pdensi_DN37245_c1_g2	MC_2_2	Needles	249.197497177059	4712.70918487894	2480.953341028	-4.24074758787967	0.407324879792944	-10.4112166927672	2.2038674373997e-25	1.49042038648402e-23	15.279	7.156	7.113	10.971	8.362	6.734	11.572	10.096	12.042	13.412	9.875	11.728	8.780	3.555	3.900	8.962	8.294	7.058	32.937	8.764	24.908	26.853	35.305	27.848	64.928	141.181	178.144
Pdensi_DN18767_c0_g1d405330	MC_2_2	Needles	1946.14862314306	22814.8701798796	12380.5094015113	-3.55109889629702	0.341249735392621	-10.4061586808597	2.32411278441949e-25	1.56989454056486e-23	56.358	56.586	50.022	77.527	86.665	45.161	42.957	55.824	49.107	41.952	49.927	33.924	67.291	70.729	48.068	76.149	62.275	51.420	33.235	63.744	47.046	30.252	8.040	0.896	384.852	696.017	771.720
Pdensi_DN22952_c0_g1d223342	MC_2_2	Needles	165.698326838273	1239.60384374534	702.651085291806	-2.90048911790507	0.27882728662487	-10.4024579266065	2.41618914000725e-25	1.63017703630196e-23	9.905	8.997	6.781	10.290	9.817	7.495	8.167	8.589	8.325	7.244	8.960	6.272	7.323	8.485	5.703	6.237	5.265	4.672	7.056	9.180	8.402	10.424	4.633	3.849	27.557	37.904	34.425
Pdensi_DN34804_c0_g1	MC_2_2	Needles	26885.6725298665	23.4250763690306	13454.5488031178	10.1788452449248	0.978775895842523	10.3995667324469	2.49063068478323e-25	1.67843426861779e-23	2.580	1.865	96.076	51.404	8.722	1.860	6.646	15.946	6.838	4.067	7.940	4.382	0.000	0.661	2.860	32.869	1054.306	1559.761	6265.624	4.974	2523.113	0.000	0.000	0.000	0.843	0.644	0.348
Pdensi_DN22576_c1_g2	MC_2_2	Needles	9.05288749768496	1480.99404448598	745.02346599183	-7.40601998763466	0.712163973183273	-10.3993185088131	2.49712682149054e-25	1.68084380939885e-23	0.628	0.228	0.146	1.202	0.088	8.296	1.060	0.076	0.744	0.171	0.153	0.262	0.471	0.801	3.885	0.067	0.244	0.608	0.448	0.086	0.105	1.399	1.711	15.218	22.048	57.683	41.387
Pdensi_DN22018_c0_g1	MC_2_2	Needles	0.979135776649671	729.653168168924	365.316151972787	-9.81147804049011	0.944287190902167	-10.3903538404627	2.74333464252065e-25	1.84441182256666e-23	0.061	0.033	0.015	0.019	0.036	0.097	0.000	0.110	0.035	0.106	0.115	0.144	0.101	0.052	0.017	0.000	0.034	0.057	9.237	0.422	5.059	0.113	0.260	0.401	13.232	25.825	20.204
Pdensi_DN22693_c6_g1	MC_2_2	Needles	0.684903416722885	1823.44875060424	912.066827010483	-11.7189121181013	1.12791690199151	-10.3898718934079	2.75723192474741e-25	1.85159223455237e-23	0.000	0.000	0.000	0.000	0.000	0.000	0.000	0.000	0.000	0.000	0.000	0.000	0.000	0.000	0.000	0.000	0.000	0.064	0.000	0.000	0.000	0.078	0.000	0.000	26.025	53.809	68.702
Pdensi_GG_99062_c0_g1	MC_2_2	Needles	2014.14158058248	11.629119484756	1012.88535003362	7.40640812941857	0.713072905494026	10.3866071370182	2.85322811334166e-25	1.91201101953332e-23	3.965	6.347	18.414	10.798	9.551	7.323	10.275	7.472	11.150	6.966	7.582	7.300	4.409	7.651	2.614	16.485	71.901	110.084	338.356	468.190	776.137	121.333	20.953	8.251	0.178	0.392	0.350
Pdensi_DN20491_c0_g1d490961	MC_2_2	Needles	478.236691576402	12354.3949759439	6416.31583376015	-4.68941867740207	0.45148795535485	-10.3865864455152	2.85384696317895e-25	1.91201101953332e-23	47.877	23.902	18.179	29.176	19.667	15.412	13.912	10.343	11.357	11.177	12.379	7.463	36.796	23.164	17.409	26.317	10.430	10.111	9.086	13.613	9.969	8.306	1.584	2.506	281.352	319.965	391.139
Pdensi_GG_34960_c0_g1	MC_2_2	Needles	530.548223723169	51.7783523838719	291.163288053521	3.363233216955	0.323850081202201	10.3851547743016	2.89699053263793e-25	1.93865932725402e-23	9.671	9.809	17.956	18.491	13.543	12.062	14.871	17.465	22.102	16.355	17.652	17.216	7.370	8.950	6.553	18.498	16.744	16.634	8.478	23.070	6.659	4.927	0.463	0.502	1.314	1.399	1.417
Pdensi_GG_36944_c0_g1	MC_2_2	Needles	2096.76210762475	1.34588182651694	1049.05399472564	11.3668226488407	1.09466914808926	10.3837973954792	2.9384919632338e-25	1.96414809496015e-23	22.277	87.436	67.762	49.269	108.903	97.396	95.450	82.363	106.479	78.425	116.309	109.957	75.604	113.767	95.057	84.997	75.687	42.737	47.295	15.495	54.693	10.882	5.782	0.053	0.080	0.000	0.000
Pdensi_DN24569_c0_g1d133942	MC_2_2	Needles	643.826316334477	11.9670863940794	327.896701364278	5.85428273294	0.564081426919128	10.3784355477092	3.10826847156834e-25	2.07521993975905e-23	31.691	34.620	33.329	31.291	22.367	24.915	20.909	19.256	20.642	11.251	17.976	12.915	23.228	27.879	28.605	28.201	18.868	15.791	7.368	2.793	7.272	0.197	0.132	0.000	0.486	0.228	0.215
Pdensi_DN16805_c0_g1d349099	MC_2_2	Needles	153.25894257821	22013.7297177965	11083.4943301874	-7.16856589114291	0.690744381105844	-10.3780299734996	3.1214990099631e-25	2.08163834904272e-23	3.665	25.058	3.991	21.448	1.975	18.452	25.688	3.034	6.130	28.318	4.775	6.325	3.741	5.614	5.532	1.031	7.948	5.846	34.411	14.892	6.436	36.114	13.058	57.926	820.977	420.848	483.575
Pdensi_DN55183_c0_g1d256677	MC_2_2	Needles	715.476031764584	7.09458463926339	361.285308201924	6.5042158670515	0.626973908746261	10.3739817180874	3.25665724111635e-25	2.16925788059592e-23	2.976	4.573	14.936	2.823	0.302	0.000	1.097	0.260	0.296	0.293	1.251	0.876	1.375	0.573	0.826	25.985	15.962	28.727	15.648	12.353	36.393	0.754	0.000	0.000	0.000	0.279	0.300
Pdensi_DN25139_c0_g1d226896	MC_2_2	Needles	6.69132363428458	336.955916938125	171.823620286205	-5.66802445024156	0.54647618474906	-10.3719514380014	3.32660930619398e-25	2.21329123908405e-23	0.870	1.430	0.439	0.842	0.605	0.864	0.252	0.578	0.403	0.852	0.654	0.824	0.514	0.948	0.693	0.209	0.149	0.314	0.548	1.718	0.522	2.840	8.941	17.376	10.226	9.364	7.199
Pdensi_DN33734_c0_g1d85670	MC_2_2	Needles	0	1275.91875534011	637.959377670056	-13.0663004423105	1.26015996113478	-10.3687633675841	3.4394684595141e-25	2.28573728999418e-23	1.923	0.297	0.000	0.174	0.000	0.750	0.305	0.144	0.000	0.162	0.000	0.324	0.306	0.317	0.460	0.000	0.000	0.000	0.152	0.159	0.000	0.837	0.673	0.829	32.475	46.146	24.023
Pdensi_DN20820_c0_g1d17595	MC_2_2	Needles	231.277923787271	3170.07273990063	1700.67533184395	-3.77776828151886	0.364449107495366	-10.3656949731092	3.55167169845509e-25	2.3575808295016e-23	13.397	7.863	8.759	9.975	6.466	5.667	5.123	3.488	5.100	3.841	3.174	3.417	9.733	4.985	4.084	7.670	6.236	8.842	4.867	5.488	9.351	7.270	2.908	1.788	47.967	107.531	102.953
Pdensi_GG_40683_c0_g1	MC_2_2	Needles	95.6139343109404	3036.5704737835	1566.09220404722	-4.98130262687131	0.48057575678713	-10.3652807211367	3.56709511204666e-25	2.36509090775804e-23	12.545	15.278	8.347	13.159	6.046	3.762	6.534	2.181	2.098	5.015	3.552	2.206	10.687	8.035	4.218	5.396	1.910	2.072	0.982	0.892	1.205	0.846	1.335	1.897	65.217	102.073	78.029
Pdensi_DN16367_c0_g1	MC_2_2	Needles	1665.04115039159	1.2190900047658	833.130120198178	10.17054368108	0.981314223293785	10.364206937654	3.6073838565613e-25	2.38905118905592e-23	1.284	5.669	18.621	5.614	5.774	6.278	2.691	4.650	17.259	0.573	7.690	11.915	4.512	6.809	2.972	26.071	82.373	52.514	44.892	4.760	17.176	0.000	0.050	0.000	0.000	0.092	0.000
Pdensi_DN21064_c0_g1d415633	MC_2_2	Needles	214.228799450617	3410.32059571795	1812.27469758428	-3.98913122017934	0.385178601888752	-10.3565753669034	3.90700993236434e-25	2.58450952433908e-23	12.505	8.560	9.276	13.922	7.469	9.073	9.065	7.597	9.559	9.846	6.908	6.535	10.997	8.804	8.203	10.448	5.098	5.469	5.004	8.291	8.647	9.443	5.036	3.602	70.486	97.728	106.965
Pdensi_DN49587_c0_g1d251609	MC_2_2	Needles	177.709626740775	1933.32268804133	1055.51615739105	-3.44621914235042	0.332783908668168	-10.3557265017485	3.94182509993276e-25	2.60454622647796e-23	5.995	5.480	4.740	5.970	5.806	5.687	3.419	5.077	7.943	3.541	5.882	8.479	7.208	6.201	4.497	4.843	6.325	6.199	3.450	7.192	9.617	4.893	2.375	3.418	34.467	58.017	64.233
Pdensi_DN11613_c0_g1d174932	MC_2_2	Needles	1170.8372926157	67.644302305584	619.240797460644	4.116796743172	0.397653534757123	10.3527226174072	4.06751264427426e-25	2.68451169943381e-23	32.257	59.150	47.243	77.581	75.129	55.174	74.914	68.974	77.491	65.202	65.639	57.510	38.583	56.237	38.650	54.142	32.052	28.241	19.513	12.039	27.811	38.983	17.116	10.368	1.738	1.836	1.835
Pdensi_DN24594_c0_g3	MC_2_2	Needles	1953.22301935592	1.34588182651694	977.284450591218	11.2679627882464	1.0887317278989	10.3496228680613	4.2013748753803e-25	2.76968299487986e-23	51.436	60.596	28.079	72.543	75.704	54.977	98.398	91.042	101.784	96.848	114.418	102.754	54.386	75.745	40.722	51.338	86.488	51.160	93.532	53.368	41.151	14.354	11.377	1.007	0.102	0.000	0.000
Pdensi_DN15312_c1_g1	MC_2_2	Needles	0.930916428215015	614.169000404924	307.549958416569	-9.57747812184444	0.925813905990488	-10.3449279168019	4.41248229325787e-25	2.90552366658219e-23	0.019	0.376	0.000	0.048	0.000	0.000	0.145	0.040	0.044	0.133	0.024	0.045	0.000	0.044	0.000	0.000	0.042	0.024	0.065	2.462	0.136	1.427	0.304	0.310	14.704	15.580	18.923
Pdensi_DN21388_c0_g1	MC_2_2	Needles	1889.98475240635	0	944.992376203176	13.0639569774734	1.26313849353463	10.342458126596	4.5277207429988e-25	2.97799835977513e-23	6.022	14.839	12.189	109.231	325.890	537.075	79.281	84.300	63.097	16.790	38.044	44.181	142.368	258.588	359.824	41.148	78.976	63.680	180.964	124.848	121.320	172.287	25.240	12.365	0.000	0.000	0.000
Pdensi_DN42647_c0_g1	MC_2_2	Needles	495.648325923793	6.4126465012263	251.030486212509	6.32628351635477	0.611975682766329	10.3374753188851	4.7693689929366e-25	3.13335564968601e-23	9.486	17.584	16.304	13.090	22.425	24.806	18.630	26.491	35.022	22.856	28.315	23.051	22.490	23.193	28.149	17.349	18.650	12.106	33.918	7.782	69.925	2.774	4.384	0.186	0.196	0.089	0.218
Pdensi_DN20747_c0_g1d493646	MC_2_2	Needles	420.469207477264	1.84983928511371	211.159523381189	7.57862384395097	0.733147871991837	10.3371013317697	4.78801324122055e-25	3.14201767440689e-23	8.661	13.971	14.359	12.762	20.592	19.086	21.694	20.809	26.744	17.881	25.887	23.593	13.751	16.938	23.412	13.575	12.881	14.754	13.276	10.931	14.638	8.042	9.323	1.614	0.012	0.080	0.081
Pdensi_DN39011_c0_g1d242015	MC_2_2	Needles	0	1169.51298246658	584.756491233289	-12.9414842654627	1.25201764862979	-10.3365030673696	4.81798858627534e-25	3.15808725659148e-23	0.000	0.000	0.000	0.000	0.000	0.218	0.000	0.000	0.000	0.000	0.000	0.079	0.000	0.000	0.000	0.000	0.000	0.000	0.000	0.000	0.000	0.101	0.000	0.405	22.785	43.004	29.121
Pdensi_DN8925_c0_g1	MC_2_2	Needles	445.355780308647	4762.58188935511	2603.96883483188	-3.41656019866374	0.330650465949133	-10.3328455589999	5.00532959063109e-25	3.27715271069863e-23	17.471	18.658	17.542	21.474	18.715	17.724	14.536	15.905	17.014	13.968	16.660	13.187	17.510	16.876	14.340	20.016	12.416	11.106	20.241	12.972	14.041	7.908	2.938	2.492	125.914	122.808	131.827
Pdensi_DN13832_c0_g1d462627	MC_2_2	Needles	1325.37713639647	160.10968789114	742.743412143807	3.04348276879486	0.294550948400548	10.3326191455889	5.01716107999835e-25	3.28116633312483e-23	52.586	49.572	48.360	27.225	43.675	39.512	30.149	39.585	65.887	33.441	33.074	48.496	41.252	40.860	37.763	51.295	39.533	38.797	25.377	57.001	60.592	12.744	9.491	3.074	3.403	5.125	4.405
Pdensi_DN15245_c0_g1	MC_2_2	Needles	575.030179635438	2.79242915930807	288.911304397373	7.47820969487901	0.723778431200922	10.3321809168461	5.04014000185247e-25	3.29245286318515e-23	35.158	16.645	20.700	7.669	3.278	5.842	1.045	1.462	1.787	0.837	1.657	2.208	20.488	6.825	8.904	23.516	17.295	15.364	11.347	1.455	16.544	2.329	0.119	2.405	0.000	0.055	0.175
Pdensi_DN19789_c2_g1	MC_2_2	Needles	52.358960843637	4252.0505704398	2152.20476564172	-6.33650894263737	0.613584925863367	-10.3270283795212	5.31826651089801e-25	3.47019904726407e-23	4.100	6.718	1.966	3.828	4.682	2.748	4.085	2.103	0.840	2.475	1.359	1.076	4.097	6.872	1.814	2.915	0.648	1.616	1.174	0.522	1.005	3.208	1.133	1.760	47.737	149.491	151.618
Pdensi_DN8109_c0_g1d452019	MC_2_2	Needles	2299.83183578029	0.935521781539358	1150.38367878091	11.0317348765753	1.06833015297102	10.3261476294534	5.36730708971668e-25	3.49823205345736e-23	2.137	1.818	18.988	8.568	1.557	2.251	2.909	2.284	3.231	2.041	2.484	2.391	0.938	1.941	0.567	30.536	114.511	77.398	463.481	71.446	361.211	3.740	32.618	5.913	0.000	0.000	0.067
Pdensi_DN20214_c0_g2d489917	MC_2_2	Needles	1732.71372076631	0.616613095037903	866.665166930676	11.1657882418091	1.08139336116858	10.3253715463382	5.41089097298181e-25	3.52264916726331e-23	66.073	108.509	95.762	48.233	89.560	101.122	64.134	62.860	81.217	62.326	96.121	95.026	88.766	99.939	96.494	76.918	51.444	40.707	43.381	18.895	51.093	6.618	1.249	0.084	0.021	0.015	0.016
Pdensi_DN25250_c1_g1	MC_2_2	Needles	3854.84154876345	12.6612315853028	1933.75139017437	8.31103412749635	0.805010557592005	10.324130595699	5.48131103110791e-25	3.56446249888465e-23	237.147	181.924	46.815	236.406	178.646	44.883	204.801	149.732	48.779	123.431	137.397	33.907	160.532	130.600	31.403	222.367	124.045	26.303	87.167	41.629	19.944	97.926	42.791	84.614	0.561	0.166	0.279
Pdensi_DN15159_c0_g1d214023	MC_2_2	Needles	7.46881325588373	1393.19843224296	700.333622749424	-7.54022883260351	0.730541633880395	-10.3214224664408	5.63815769418545e-25	3.66232069365764e-23	0.687	0.765	0.942	0.368	0.139	0.653	0.751	0.280	0.315	0.549	0.291	0.232	0.418	0.442	0.631	0.278	0.127	0.321	0.174	0.192	0.055	0.732	0.000	0.156	28.480	73.834	11.519
Pdensi_DN16751_c0_g1d215570	MC_2_2	Needles	5645.83424599199	38393.4462072745	22019.6402266332	-2.76567597706109	0.268126366921143	-10.3148228531903	6.03925770349228e-25	3.91843652867738e-23	397.178	499.053	275.928	558.636	497.996	345.002	450.004	326.411	271.249	379.905	198.534	200.067	272.635	310.477	217.754	177.609	183.881	190.825	135.913	55.986	102.548	382.235	175.101	127.509	733.340	1063.389	1306.627
Pdensi_DN16117_c0_g1d469076	MC_2_2	Needles	25.7639062772011	523.543997525394	274.653951901297	-4.32636243923429	0.419728558528589	-10.3075245925626	6.5157988076785e-25	4.22286866194488e-23	1.870	0.638	1.024	1.179	0.523	0.934	0.912	0.834	0.936	1.283	0.880	0.827	1.722	1.081	0.825	1.188	0.560	0.768	0.560	0.670	0.449	1.568	0.707	0.355	12.738	15.918	13.385
Pdensi_DN22178_c0_g2d422800	MC_2_2	Needles	10.3985156018467	415.273972066137	212.836243833992	-5.29568185599475	0.513957381920188	-10.303737318082	6.77758569862442e-25	4.38759093972479e-23	0.497	0.600	0.298	0.504	0.361	0.543	0.442	2.807	0.235	2.104	1.508	0.469	0.554	0.344	0.000	0.446	0.323	0.244	0.221	0.692	0.427	0.605	1.585	1.402	7.048	12.506	14.117
Pdensi_DN7371_c0_g1	MC_2_2	Needles	1216.0767210581	1.28955400829637	608.683137533199	10.0498036931402	0.9755140956969	10.3020589220299	6.8969084579136e-25	4.45981998495939e-23	5.809	16.073	11.602	13.856	22.261	24.708	39.751	72.045	108.106	81.381	89.171	93.941	11.502	28.171	14.395	22.018	52.249	44.007	114.856	78.428	82.075	67.659	559.905	367.127	0.059	0.021	0.034
Pdensi_DN27613_c0_g1d195265	MC_2_2	Needles	5.52273172155397	510.41713718372	257.969934452637	-6.5020652906282	0.631236490782653	-10.3005218892945	7.00800594424724e-25	4.52657407516692e-23	0.556	0.571	0.528	1.693	1.012	2.614	3.157	1.101	1.070	1.549	0.730	1.286	0.562	1.302	2.278	0.197	0.293	0.030	1.044	0.560	0.138	3.546	36.190	9.025	11.159	18.266	11.827
Pdensi_GG_108756_c0_g1	MC_2_2	Needles	69.4957720197835	999.932569601742	534.714170810763	-3.84714329391951	0.373565865789607	-10.298433679929	7.16178866197004e-25	4.6207186018502e-23	2.620	1.665	2.523	0.867	1.218	1.642	1.081	1.478	2.857	1.514	1.341	1.883	2.787	1.225	1.642	2.446	1.871	2.496	0.818	1.878	2.024	2.876	0.459	0.000	18.390	25.497	36.944
Pdensi_DN21028_c0_g1	MC_2_2	Needles	5.84186716930206	1819.58385896697	912.712863068136	-8.19993944713412	0.796329814556113	-10.2971649400128	7.25685090998792e-25	4.67680880986243e-23	0.052	0.000	0.104	0.198	0.189	0.000	1.122	0.512	0.978	0.490	0.396	0.789	0.000	0.000	0.000	0.465	0.115	0.000	1.863	1.460	0.824	0.079	1.027	2.998	36.448	45.458	64.755
Pdensi_DN16420_c0_g1d10655	MC_2_2	Needles	412.825813290299	4463.32833806179	2438.07707567604	-3.43376041512344	0.333578782575361	-10.2937015016766	7.52276616862923e-25	4.84275968423692e-23	15.907	18.219	16.770	19.914	17.955	23.187	12.203	13.683	16.464	11.170	13.055	11.299	14.001	18.405	13.662	15.176	14.809	10.141	21.351	10.874	18.764	5.611	11.718	12.217	83.450	136.530	141.522
Pdensi_DN16427_c0_g1	MC_2_2	Needles	765.161977175759	3653.16688255285	2209.1644298643	-2.25492574126109	0.219075612409267	-10.2929108195236	7.58481387997534e-25	4.87242794040092e-23	28.050	30.436	23.981	37.834	34.289	42.828	31.472	31.495	41.276	25.445	31.248	29.325	25.649	31.088	28.752	24.748	23.299	26.944	39.049	16.911	55.591	31.615	29.102	32.013	100.677	91.900	98.728
Pdensi_DN12365_c0_g1	MC_2_2	Needles	399.848889950148	3050.76900092657	1725.30894543836	-2.93012188069876	0.284674125946605	-10.292898488598	7.58578553734813e-25	4.87242794040092e-23	15.691	15.922	13.502	18.916	18.168	14.344	14.578	16.187	16.581	17.041	15.687	14.136	15.268	16.940	10.565	15.861	12.360	10.804	11.037	15.096	13.583	10.764	4.391	5.883	65.408	88.412	92.084
Pdensi_GG_122289_c1_g1	MC_2_2	Needles	41.9763041216594	615.817014639171	328.896659380415	-3.87372612202223	0.376479275811695	-10.2893475707804	7.87078593952198e-25	5.04985063105272e-23	8.133	1.916	0.000	2.675	0.430	0.381	0.000	0.742	1.266	0.000	0.445	0.000	0.780	1.223	1.565	1.268	1.514	1.290	1.962	1.226	2.035	0.000	1.288	3.553	19.194	15.515	14.177
Pdensi_DN13144_c0_g1d177346	MC_2_2	Needles	206.509368489312	1971.99654949679	1089.25295899305	-3.25380541128411	0.316308360707172	-10.2868144364239	8.08055685310887e-25	5.17866511640611e-23	4.734	7.907	6.708	10.186	9.630	8.238	6.619	8.070	9.277	6.430	6.791	5.672	6.073	7.217	6.300	6.939	7.539	5.608	15.075	8.474	34.981	5.812	2.715	3.629	53.156	43.893	60.123
Pdensi_DN20270_c0_g3d290192	MC_2_2	Needles	1519.21152905538	0	759.605764527692	12.7493407831711	1.2397424022956	10.2838628085669	8.3319795451718e-25	5.33385711684296e-23	57.694	12.328	40.775	8.340	0.101	0.833	0.258	0.070	0.256	0.138	0.085	0.341	33.161	0.116	0.533	62.257	40.548	46.173	34.847	54.196	55.234	71.172	41.960	24.451	0.000	0.000	0.000
Pdensi_DN21728_c0_g1d420044	MC_2_2	Needles	0	1330.5919431112	665.295971555602	-13.1278434985286	1.27684555059736	-10.2814655166295	8.54187501662339e-25	5.46214943424103e-23	0.013	0.014	0.000	0.000	0.000	0.014	0.000	0.000	0.000	0.000	0.000	0.000	0.000	0.015	0.000	0.000	0.000	0.016	0.058	0.000	3.195	0.019	0.016	0.052	19.317	46.914	42.446
Pdensi_DN19384_c0_g1d187799	MC_2_2	Needles	577.181557734529	7755.5345305245	4166.35804412951	-3.74698201808781	0.36448986915966	-10.2800717801199	8.66630345048319e-25	5.53556525947567e-23	34.601	34.605	25.796	39.205	33.529	27.283	25.441	27.985	24.905	24.409	27.354	19.107	31.968	32.472	23.147	26.342	15.308	14.827	14.335	23.367	17.554	20.683	5.166	2.059	142.135	258.557	228.613
Pdensi_DN18714_c0_g1d59697	MC_2_2	Needles	506.886091451699	3975.14087172162	2241.01348158666	-2.97172255588346	0.289133299380879	-10.2780363321928	8.8512549823131e-25	5.64743431803882e-23	14.796	20.141	15.579	24.415	27.000	22.675	19.438	20.590	22.345	17.409	22.272	16.373	17.269	21.760	17.906	16.731	16.414	16.427	16.131	33.666	27.639	17.667	11.160	8.302	71.004	130.437	121.245
Pdensi_DN21920_c0_g1d297650	MC_2_2	Needles	2.88384047786015	644.843635395739	323.8637379368	-7.87417476709529	0.766464973943708	-10.2733654306212	9.29059289747259e-25	5.92118396281777e-23	0.008	0.009	0.017	0.111	0.051	0.045	0.199	0.059	0.256	0.335	0.085	0.174	0.019	0.039	0.019	0.048	0.053	0.174	2.250	0.000	19.747	0.132	0.044	0.160	25.888	9.083	15.218
Pdensi_DN16114_c0_g1d397583	MC_2_2	Needles	13.9541151932426	1666.53687368299	840.245494438117	-6.90918663660851	0.672669230485625	-10.2712987653984	9.49181061865043e-25	6.04273443488884e-23	0.405	6.660	0.282	1.238	0.825	0.499	2.028	0.546	0.165	2.079	0.894	0.264	0.516	1.580	0.319	0.183	0.962	0.178	2.516	4.373	0.260	12.407	22.770	4.283	43.634	41.647	47.890
Pdensi_DN11725_c0_g1	MC_2_2	Needles	745.575058018893	4550.66146284281	2648.11826043085	-2.60872319609107	0.254041636637442	-10.2688804505465	9.73275403227632e-25	6.18927875482359e-23	17.848	20.903	15.271	31.289	25.546	20.499	16.207	17.652	21.017	13.018	20.471	14.056	21.051	25.572	16.535	28.074	23.883	20.833	39.994	15.687	22.575	3.843	2.492	0.751	109.067	119.045	136.890
Pdensi_GG_59226_c0_g1	MC_2_2	Needles	0	1216.68641403127	608.343207015637	-12.9974760438611	1.26581186891318	-10.2680946221658	9.81234524245338e-25	6.23300530958537e-23	0.000	0.000	0.000	0.000	0.000	0.000	0.000	0.000	0.000	0.000	0.000	0.000	0.000	0.000	0.000	0.000	0.000	0.000	0.000	0.000	0.000	0.000	0.000	0.000	33.624	42.229	21.659
Pdensi_DN23822_c0_g1d224766	MC_2_2	Needles	246.771763269808	2095.10243129101	1170.93709728041	-3.08276528204058	0.300271065846252	-10.2666078509844	9.96469846511371e-25	6.32280442520131e-23	11.781	13.484	9.454	9.183	8.276	6.642	8.686	7.421	9.429	8.276	5.300	9.760	5.232	10.855	6.738	9.792	7.550	6.770	4.800	17.254	3.908	14.383	6.236	3.159	55.405	64.940	47.528
Pdensi_DN15957_c0_g1	MC_2_2	Needles	100.652776227832	2972.75760906674	1536.70519264729	-4.878007442243	0.475344696915095	-10.2620424165883	1.04473307466874e-24	6.62174374231949e-23	3.359	5.676	2.934	10.209	4.788	5.492	9.656	5.649	7.261	7.315	6.729	5.376	3.433	2.780	4.198	5.383	1.841	2.670	7.681	2.181	4.359	3.780	41.610	25.740	72.894	62.053	102.679
Pdensi_DN17785_c0_g1	MC_2_2	Needles	70.6657671286285	647.551337653037	359.108552390833	-3.20122881465422	0.312153680870824	-10.2552973449605	1.12030665256878e-24	7.09293379119758e-23	1.192	2.984	1.819	2.318	1.943	1.750	2.021	1.809	1.986	1.774	2.242	1.867	1.495	2.150	1.515	1.966	2.356	2.605	1.889	1.555	3.073	1.519	0.984	1.749	15.661	16.681	19.561
Pdensi_DN24837_c0_g3	MC_2_2	Needles	110.285716780408	2772.82278631151	1441.55425154596	-4.65032810478358	0.45352917622928	-10.2536470606968	1.13960675055901e-24	7.2071986924639e-23	8.120	4.297	0.718	4.609	2.513	1.934	1.667	1.952	1.333	3.488	1.642	1.465	4.434	3.978	0.970	4.104	3.957	2.690	3.691	2.549	3.980	0.620	2.401	1.081	35.467	101.726	89.965
Pdensi_DN27770_c0_g1d431305	MC_2_2	Needles	2626.86742007629	24.0399772549643	1325.45369866563	6.82038680305413	0.665249231406272	10.2523783283996	1.15466824449363e-24	7.29443601963256e-23	11.031	25.676	14.992	10.759	39.041	35.417	27.358	39.835	71.736	62.781	74.278	82.541	37.251	54.926	39.577	34.579	111.751	109.892	115.202	60.262	61.490	12.579	3.643	0.000	1.019	0.258	0.556
Pdensi_GG_26793_c0_g1	MC_2_2	Needles	2.5360412658445	1050.43566856407	526.485854914957	-8.6813797386435	0.847183440459896	-10.2473435197586	1.21640699771301e-24	7.67603499181814e-23	0.000	0.000	0.000	0.000	0.000	0.000	0.000	0.000	0.000	0.000	0.000	0.000	0.000	0.000	0.000	0.115	0.000	0.157	0.000	0.000	0.000	0.000	0.000	0.000	10.536	25.417	49.913
Pdensi_DN16907_c0_g1	MC_2_2	Needles	845.089848474566	25.1434187179007	435.116633596234	5.03804727189701	0.491696749686171	10.2462488822889	1.23025669130772e-24	7.75492911735491e-23	29.780	34.790	24.324	53.027	38.378	22.212	51.356	32.431	37.501	29.853	38.368	25.759	24.714	27.040	16.591	38.378	25.099	18.936	18.761	11.654	12.349	5.465	4.047	1.609	0.381	0.716	0.908
Pdensi_DN48611_c0_g1d250736	MC_2_2	Needles	1513.67788621027	30.0225547193327	771.850220464802	5.67982571433826	0.554346003266711	10.2459938032701	1.23350640848925e-24	7.76690670842067e-23	13.307	52.742	55.723	92.503	90.938	68.651	91.486	107.164	97.218	72.035	102.116	62.809	16.262	59.137	31.915	77.008	35.948	35.304	160.236	9.693	7.522	174.225	21.852	11.194	0.987	1.016	0.381
Pdensi_DN12589_c0_g1d176330	MC_2_2	Needles	39.2184285736069	963.794045205501	501.506236889554	-4.63251774530112	0.452233626173418	-10.2436384142843	1.26391886404175e-24	7.94357755803182e-23	4.708	2.223	0.797	10.683	9.233	25.202	8.850	7.105	8.989	14.058	6.029	11.228	5.761	9.106	6.737	0.772	1.397	1.684	6.349	31.512	7.941	131.067	50.067	199.686	19.634	36.773	21.772
Pdensi_DN3841_c0_g1	MC_2_2	Needles	81.579377410831	938.087224082581	509.833300746706	-3.52046619003262	0.34367445703908	-10.2436073380697	1.26432504094753e-24	7.94357755803182e-23	11.101	5.717	8.356	4.557	2.365	4.203	2.452	2.039	2.317	1.969	1.049	2.285	3.995	2.882	3.078	3.231	2.082	2.705	0.615	2.890	0.799	4.636	1.013	1.116	17.977	29.004	28.935
Pdensi_DN22172_c0_g1d125423	MC_2_2	Needles	1.41417368988738	847.054865886693	424.23451978829	-9.13245167074383	0.892422689497047	-10.2333252820933	1.40606757035792e-24	8.82449233824088e-23	1.037	18.064	1.570	0.746	2.774	0.864	0.115	1.018	2.086	0.287	1.504	0.499	0.603	1.328	3.474	0.080	0.019	0.029	0.000	0.061	0.025	0.131	0.818	1.036	29.257	8.285	28.820
Pdensi_GG_97523_c0_g1	MC_2_2	Needles	0	942.08173153625	471.040865768125	-12.6284994617096	1.2342032394529	-10.232106883229	1.42387392988487e-24	8.92651073407454e-23	0.000	0.000	0.930	0.000	0.000	0.000	0.000	0.195	0.221	0.000	0.235	0.000	0.000	0.000	0.000	0.000	0.000	0.000	0.000	0.215	0.000	0.000	0.000	0.000	24.246	28.138	23.102
Pdensi_DN15116_c0_g1	MC_2_2	Needles	1819.88428377604	0	909.942141888019	13.0094972502213	1.27190585860815	10.2283491833725	1.4802100609115e-24	9.26959403868529e-23	4.958	20.138	23.456	13.472	18.158	8.723	37.476	51.702	78.185	61.613	54.064	43.866	14.652	18.598	9.821	42.341	82.341	51.433	78.747	32.877	48.108	8.097	0.856	0.000	0.000	0.000	0.000
Pdensi_DN34050_c0_g1	MC_2_2	Needles	1445.46879302418	0	722.734396512088	12.6775588202106	1.24075757311048	10.2175953586396	1.65392749587531e-24	1.03462153603391e-22	66.892	69.117	67.468	43.913	47.619	30.709	27.191	16.729	22.124	10.622	17.511	10.564	36.236	50.134	26.984	56.598	45.637	38.828	1.284	1.006	14.176	0.000	0.000	0.000	0.000	0.000	0.000
Pdensi_DN19375_c0_g1d218468	MC_2_2	Needles	435.399467650207	5324.30731951383	2879.85339358202	-3.61175661472732	0.353585624685892	-10.2146590884056	1.7047734440513e-24	1.06527053722689e-22	28.982	21.569	20.040	23.645	24.052	24.606	19.671	18.219	26.562	20.609	18.746	21.316	25.907	23.822	19.307	16.809	12.361	13.486	14.196	34.452	29.668	36.799	42.213	47.197	84.665	159.284	188.889
Pdensi_DN11295_c0_g1	MC_2_2	Needles	2211.1497832147	0.609545002382901	1105.87966410854	11.5236926030458	1.12832607528617	10.213087205419	1.7326262424104e-24	1.08150079042257e-22	2.813	16.213	14.211	5.570	7.520	5.122	43.112	49.555	61.468	50.842	97.022	47.010	7.699	11.442	6.015	42.987	108.283	62.199	126.917	39.232	58.399	22.571	16.414	0.105	0.000	0.058	0.000
Pdensi_GG_82040_c4_g1	MC_2_2	Needles	372.376111807301	17.0499163862223	194.713014096762	4.4230300181979	0.433082299368194	10.2129087811958	1.73581616204244e-24	1.0823180492059e-22	15.670	19.116	20.090	19.277	21.447	25.065	15.189	12.116	20.734	10.037	15.121	14.356	10.154	23.620	12.821	13.255	10.050	13.274	11.074	2.521	8.449	0.993	0.531	0.000	0.322	0.489	0.527
Pdensi_DN18856_c0_g1	MC_2_2	Needles	136.4951546695	1079.66863574776	608.08189520863	-2.97924689497225	0.291877041385209	-10.207198486161	1.84103730296498e-24	1.14668330977205e-22	5.853	5.149	4.283	8.087	6.726	5.577	5.552	5.722	4.649	4.240	5.016	3.499	5.285	6.903	3.920	5.044	4.106	4.209	4.984	6.577	7.373	6.971	4.214	4.522	31.112	29.014	25.890
Pdensi_DN20226_c3_g2	MC_2_2	Needles	1153.65376019729	155.962162757517	654.807961477404	2.88432910770103	0.282589402869211	10.2067843960729	1.84890875660724e-24	1.15034105785409e-22	39.836	35.617	41.417	38.786	37.329	31.852	40.141	55.056	69.396	34.817	55.387	41.120	25.597	30.047	20.488	42.295	36.084	34.405	53.262	11.599	45.141	8.715	6.466	2.712	3.631	5.060	3.897
Pdensi_DN17444_c0_g1d281287	MC_2_2	Needles	313.340236718547	2022.67178605921	1168.00601138888	-2.69067211671026	0.263672502602289	-10.2045988495385	1.89100955005899e-24	1.17526447748861e-22	14.179	13.239	11.948	19.110	17.651	17.033	15.751	18.757	22.907	18.194	17.045	17.832	12.963	13.234	8.972	10.719	9.455	10.525	9.959	10.977	11.626	9.435	4.127	4.328	43.007	53.020	66.865
Pdensi_DN18948_c1_g1d481130	MC_2_2	Needles	360.66864765131	18.0556852482728	189.362166449791	4.32044323822281	0.423516175050193	10.2013653615727	1.9550449011094e-24	1.21375177026696e-22	7.692	14.405	15.092	13.620	15.647	14.556	16.744	16.821	17.914	14.571	18.798	12.668	10.697	12.270	16.720	11.821	11.314	12.170	11.011	8.606	11.366	14.734	17.599	19.758	0.457	0.609	0.400
Pdensi_DN39711_c0_g1d511698	MC_2_2	Needles	0.636684068288229	1135.17646204291	567.906573055601	-11.0606872063045	1.08470534462028	-10.1969509610709	2.04594789766156e-24	1.26748245001705e-22	0.035	1.389	0.069	0.350	0.251	0.526	0.115	0.036	0.000	0.163	0.044	0.124	0.194	0.241	0.000	0.000	0.038	0.044	0.000	0.000	0.000	0.000	0.000	0.000	25.223	39.372	27.078
Pdensi_DN16483_c0_g1	MC_2_2	Needles	1151.05404188036	3.20278920428565	577.128415542324	8.54439543845228	0.837936495687666	10.1969486738254	2.0459960662123e-24	1.26748245001705e-22	2.486	10.374	7.679	3.206	6.696	4.150	16.356	26.297	47.191	30.397	42.500	37.589	3.463	8.843	3.467	12.741	61.457	36.792	73.730	38.297	43.486	3.664	29.963	10.081	0.078	0.058	0.104
Pdensi_DN13591_c0_g1	MC_2_2	Needles	475.247295602988	3707.25215395555	2091.24972477927	-2.96292288961557	0.290611807727124	-10.195466291575	2.07745198662236e-24	1.28558536862477e-22	20.709	23.451	16.429	26.778	23.942	19.994	16.465	18.863	17.758	14.087	18.217	12.327	17.636	23.721	16.776	17.261	16.469	12.539	15.952	17.902	20.170	16.751	14.627	12.441	75.478	111.421	112.539
Pdensi_DN43483_c0_g1d37305	MC_2_2	Needles	555.780716588785	4727.03829108363	2641.40950383621	-3.08792197789705	0.302990401577532	-10.1914844886823	2.16433680374373e-24	1.33791350582444e-22	12.697	17.213	13.259	22.839	24.481	16.117	16.985	20.881	23.454	16.155	20.273	13.255	16.586	22.978	15.090	20.571	18.021	15.662	13.248	16.590	16.235	10.394	6.238	1.164	87.866	139.284	155.582
Pdensi_DN9535_c0_g1d454006	MC_2_2	Needles	11.7058950063449	1910.05870435024	960.882299678292	-7.3764927186566	0.724584219322044	-10.1803110279691	2.42784122463048e-24	1.49919195620932e-22	0.329	1.189	0.413	3.354	0.849	0.926	3.424	1.416	0.645	1.997	1.417	0.840	0.211	0.357	0.311	0.063	0.669	0.391	2.764	1.506	1.162	3.469	15.165	31.289	64.706	46.861	39.302
Pdensi_DN21486_c0_g1d495385	MC_2_2	Needles	282.749984700883	2221.09839115064	1251.92418792576	-2.97168177083576	0.291920998531309	-10.1797465265831	2.44196623270636e-24	1.50629794917989e-22	9.279	10.675	8.067	11.295	11.865	16.097	10.877	8.229	8.860	9.636	8.486	8.971	11.697	13.253	12.638	10.826	9.191	7.547	13.790	10.048	10.335	35.761	36.124	70.951	50.916	57.563	69.933
Pdensi_DN19298_c2_g1	MC_2_2	Needles	859.049529824448	11.9812225793894	435.515376201918	6.25491150167723	0.614799421397331	10.1739059666987	2.592973368714e-24	1.59773244478436e-22	1.441	11.084	14.111	5.308	12.965	33.823	39.145	68.876	139.607	59.243	67.220	81.212	6.486	17.811	17.512	20.826	41.589	20.392	7.386	4.761	14.160	8.044	3.777	6.427	0.504	0.182	0.260
Pdensi_DN17979_c1_g1d476257	MC_2_2	Needles	2056.46359127623	0	1028.23179563812	13.185677702803	1.29605724536469	10.1736846500887	2.59887385413104e-24	1.59965549924167e-22	23.790	37.951	31.556	24.164	46.685	24.187	81.077	65.395	92.018	120.944	77.677	92.767	40.693	47.175	39.140	35.994	61.405	105.690	61.948	57.878	51.369	8.746	2.850	1.173	0.000	0.000	0.000
Pdensi_DN40341_c0_g1d34889	MC_2_2	Needles	447.596268441787	2.58617610924774	225.091222275517	7.59468113886009	0.746639840791459	10.1718134017728	2.64929749934125e-24	1.62895000410885e-22	9.816	13.645	17.305	11.311	9.430	13.507	6.266	4.269	4.940	4.114	4.046	3.696	8.522	14.008	12.085	14.578	16.534	12.430	10.577	4.879	12.620	2.514	0.884	0.319	0.122	0.026	0.075
Pdensi_DN12545_c0_g1d459570	MC_2_2	Needles	129.607284780578	1895.0544925114	1012.33088864599	-3.86562591141142	0.38006128285006	-10.1710594734178	2.66988606318513e-24	1.63985712723978e-22	7.099	5.824	5.143	5.418	5.262	4.898	4.172	4.285	4.676	4.579	3.830	3.674	6.473	5.735	4.572	5.959	3.118	3.671	4.718	5.045	6.036	8.032	4.090	4.604	35.330	60.768	57.523
Pdensi_DN9177_c0_g1d171516	MC_2_2	Needles	620.195142109084	5785.77979406014	3202.98746808461	-3.22104906206686	0.316893438837615	-10.1644548838937	2.85715742989634e-24	1.75300924571391e-22	26.006	24.420	19.883	26.940	25.929	22.174	25.225	18.032	22.409	17.849	22.870	14.664	27.253	26.358	18.832	25.052	17.963	17.643	24.145	25.197	24.494	32.419	55.800	74.430	104.823	187.531	177.084
Pdensi_GG_127752_c0_g2	MC_2_2	Needles	456.351109096788	8.90008623632347	232.625597666556	5.70353020365209	0.561273421956575	10.1617678310329	2.93702025063917e-24	1.80009001538376e-22	5.235	3.103	14.899	5.128	0.113	0.553	0.251	0.494	4.527	0.236	1.235	3.902	1.336	0.216	0.283	20.829	10.334	13.663	6.633	32.682	16.723	1.296	0.124	0.000	0.270	0.275	0.173
Pdensi_DN38748_c0_g1	MC_2_2	Needles	1653.76853887202	0	826.884269436008	12.8712201765436	1.26794852403912	10.1512166562895	3.27257815896646e-24	2.00361857049658e-22	0.518	4.931	10.445	0.000	0.000	0.000	0.000	0.000	1.024	1.973	0.000	0.000	0.000	14.757	0.000	34.178	53.853	74.571	36.340	226.209	108.768	15.201	0.000	0.000	0.000	0.000	0.000
Pdensi_DN19355_c0_g1d533940	MC_2_2	Needles	1113.42600050196	3.25204892985121	558.339024715907	8.61067016307665	0.848362048282862	10.1497587975619	3.3218340069703e-24	2.03161391004408e-22	5.312	10.198	27.403	135.439	192.873	55.754	183.817	140.358	79.668	164.130	29.377	40.945	1.209	26.004	2.028	66.720	15.243	27.886	104.971	1.725	67.271	0.000	0.000	0.000	0.168	0.041	0.044
Pdensi_DN17400_c0_g1d401270	MC_2_2	Needles	2052.15188542954	130.314373576813	1091.23312950318	3.96843425072652	0.391047692665401	10.1482103721862	3.37495411533662e-24	2.0619106612711e-22	42.076	136.757	68.356	81.957	131.778	127.535	76.461	92.784	110.417	65.913	90.243	72.565	40.488	124.696	65.488	65.672	85.187	47.803	45.358	56.417	38.629	17.946	106.274	93.292	2.348	4.237	3.960
Pdensi_DN12166_c0_g1d211357	MC_2_2	Needles	100.564152008057	2092.34027383064	1096.45221291935	-4.37236585790455	0.430959908364633	-10.1456441145451	3.46485081980418e-24	2.11458779989979e-22	12.188	10.054	6.533	6.893	6.065	13.497	5.657	4.104	5.013	6.443	3.439	6.593	7.765	11.863	7.384	4.906	2.826	2.074	3.470	8.270	4.772	28.687	38.045	86.140	38.973	63.109	67.344
Pdensi_DN25218_c3_g1	MC_2_2	Needles	14.6429629175053	510.759458728827	262.701210823166	-5.10822302792956	0.503495175981985	-10.1455252634085	3.46907119096286e-24	2.11492072151593e-22	0.707	0.383	0.000	0.892	2.152	1.144	1.947	2.598	0.844	3.762	0.889	0.831	0.780	0.816	1.173	0.634	0.378	0.430	0.785	0.817	0.509	0.536	0.429	0.000	7.781	17.107	16.754
Pdensi_DN24641_c0_g1d226087	MC_2_2	Needles	1809.58793479009	224.697897887257	1017.14291633867	3.01482644081172	0.29727728891474	10.1414623761467	3.61644634307356e-24	2.20243495756853e-22	30.298	131.125	99.363	128.049	135.814	82.834	158.527	165.615	144.399	218.102	185.924	156.018	51.852	115.162	64.893	72.254	53.001	51.759	28.909	52.248	64.798	47.200	69.903	76.266	6.254	6.312	5.345
Pdensi_DN11523_c1_g1	MC_2_2	Needles	75.0559539444785	3316.65981595874	1695.85788495161	-5.46834802255229	0.53926846570015	-10.1403074171091	3.65946131218856e-24	2.2262754543104e-22	1.036	3.496	1.479	3.312	8.420	5.998	2.577	4.174	3.106	1.428	3.985	1.763	2.198	5.987	3.678	1.392	4.121	1.676	4.407	6.467	6.766	6.885	2.238	0.347	53.653	124.867	92.000
Pdensi_DN22973_c1_g1	MC_2_2	Needles	19.8956410084166	468.712391339921	244.304016174169	-4.58238955299854	0.452094978122706	-10.1359001421042	3.82831215118002e-24	2.32653846475778e-22	0.536	2.127	0.220	0.132	1.897	2.724	0.172	2.567	0.235	1.870	0.665	0.187	0.794	0.638	0.325	0.449	0.581	0.963	2.279	6.172	0.908	4.316	0.149	0.428	10.023	12.650	15.079
Pdensi_DN26414_c1_g1	MC_2_2	Needles	18.1639186979891	2136.14132578458	1077.15262224129	-6.87955516427209	0.679186502059261	-10.1291105512457	4.10365155563561e-24	2.49123682150195e-22	2.902	3.871	1.792	2.838	2.104	5.567	2.171	0.748	1.358	3.059	1.264	2.281	1.773	2.215	2.956	0.629	0.323	0.844	3.268	2.046	2.388	12.060	15.774	88.082	89.845	17.287	58.168
Pdensi_GG_90148_c1_g1	MC_2_2	Needles	1008.75961787979	6904.61074277878	3956.68518032929	-2.77416517197049	0.273915315628928	-10.1278205842591	4.15813882965529e-24	2.52165487655945e-22	18.569	21.416	17.675	38.155	39.718	30.972	33.196	26.591	29.135	31.539	24.986	24.783	28.881	28.643	21.539	36.753	33.195	28.454	28.700	27.291	22.591	30.402	27.224	12.310	204.583	173.872	170.535
Pdensi_DN21682_c0_g5	MC_2_2	Needles	352.692788319211	17389.2073113262	8870.9500498227	-5.62412104489902	0.555675146841315	-10.1212391392144	4.44748851586061e-24	2.69428854290836e-22	18.856	6.634	12.340	18.432	6.945	61.269	9.584	3.310	17.150	2.164	3.169	16.662	17.461	11.785	42.184	11.641	5.063	18.505	12.531	1.543	22.887	0.783	0.271	7.296	330.173	296.567	771.637
Pdensi_GG_133603_c0_g1	MC_2_2	Needles	19.1786525697684	2070.60402209863	1044.8913373342	-6.75285847111647	0.667305180721711	-10.1195954507847	4.52281124545182e-24	2.73703795990534e-22	4.014	4.921	2.006	1.105	1.288	2.322	0.656	0.282	0.419	0.556	0.299	0.139	3.157	4.578	3.165	0.784	0.256	0.869	0.655	0.685	0.169	0.648	0.000	0.238	16.794	70.893	82.853
Pdensi_DN21564_c0_g1d65671	MC_2_2	Needles	18674.3443321247	106.875968522271	9390.61015032348	7.46157543825004	0.737542809502193	10.1168031768708	4.65367561277003e-24	2.81327400410218e-22	634.996	1027.729	683.716	1689.639	1475.283	875.807	1648.878	1411.688	1543.736	1039.813	1548.499	1017.486	453.634	1012.107	494.437	775.493	580.431	465.581	284.730	27.199	234.013	1.276	1.017	1.243	5.291	2.497	0.471
Pdensi_GG_26427_c0_g1	MC_2_2	Needles	41.2890432246047	727.247146635749	384.268094930177	-4.13577304328666	0.408959805053103	-10.1129083890033	4.84249678199056e-24	2.92434976180838e-22	0.612	3.087	1.264	1.755	3.440	7.279	1.041	1.266	1.520	0.462	2.581	1.604	1.720	6.173	7.503	1.362	1.698	0.955	1.093	0.767	0.802	0.988	0.344	0.000	14.247	21.099	23.456
Pdensi_GG_125970_c0_g1	MC_2_2	Needles	815.495624177383	19.697559274222	417.596591725802	5.43039682071815	0.53698277478635	10.1127951876646	4.8480968458413e-24	2.92466269994772e-22	3.176	2.115	2.722	22.765	54.694	75.732	12.705	19.071	26.316	7.650	14.839	21.934	44.572	77.108	75.175	20.575	30.896	28.052	49.240	61.668	46.259	16.337	83.281	65.054	0.747	0.245	0.553
Pdensi_DN25080_c1_g2	MC_2_2	Needles	5638.06528165779	215.298780896286	2926.68203127704	4.71909097961429	0.46677226827019	10.1100500188298	4.98588146249539e-24	3.00463313139343e-22	147.063	145.002	172.667	138.073	143.924	137.649	101.067	127.601	179.128	98.164	183.744	152.772	128.039	104.649	117.966	215.204	145.879	193.021	94.237	30.968	88.135	11.618	18.010	27.859	8.101	2.862	5.855
Pdensi_DN25590_c0_g2	MC_2_2	Needles	0	1916.3917138699	958.195856934948	-13.6524974455197	1.35055743598193	-10.1087869954924	5.05057068753122e-24	3.04043298784633e-22	0.208	0.000	0.000	0.527	0.000	0.226	0.000	0.000	0.000	0.246	0.000	0.000	0.000	0.241	0.000	0.000	0.000	0.000	0.000	21.491	1.007	64.305	1.491	1.089	87.280	29.310	31.514
Pdensi_GG_130321_c0_g1	MC_2_2	Needles	2640.9309396048	0.672940913258468	1320.80194025903	12.584904036778	1.24532608181993	10.1057098381705	5.21167655848904e-24	3.13413999600421e-22	57.222	81.193	50.787	26.128	28.871	28.808	79.995	58.404	102.549	79.900	161.553	136.553	50.979	55.090	32.740	65.434	107.584	83.728	53.051	6.975	71.655	0.491	0.246	0.037	0.057	0.000	0.000
Pdensi_DN16541_c0_g1d215371	MC_2_2	Needles	2363.4860291219	11.8824862052388	1187.68425766357	7.68366481145703	0.760368381252809	10.1051871709831	5.23954226904396e-24	3.14760852949634e-22	7.011	19.278	15.729	24.981	39.297	39.250	24.205	32.582	34.715	28.356	31.623	31.432	20.035	33.994	35.741	18.893	108.407	102.913	890.953	62.791	380.610	12.092	14.370	25.998	0.445	0.367	0.123
Pdensi_GG_128569_c0_g1	MC_2_2	Needles	4.26391108427898	2338.89316729279	1171.57853918853	-9.14797885130266	0.905547482431884	-10.102152596941	5.40426904008381e-24	3.24197379899743e-22	0.000	0.000	0.000	0.114	0.542	0.000	0.199	0.098	0.106	0.316	0.340	0.000	0.000	0.517	0.000	0.000	0.292	0.110	0.599	1.249	0.257	0.682	0.000	0.000	68.757	91.356	27.193
Pdensi_DN18083_c0_g1	MC_2_2	Needles	913.313876860985	8588.43479521488	4750.87433603793	-3.23273557598387	0.320006707562262	-10.1020869237714	5.40789012708299e-24	3.24197379899743e-22	34.059	26.445	19.398	42.130	29.171	27.113	19.350	18.766	17.359	9.634	16.927	9.832	27.550	26.202	21.465	30.443	33.469	24.945	48.801	29.809	25.351	9.367	5.486	0.599	269.125	188.612	222.299
Pdensi_DN19667_c0_g1	MC_2_2	Needles	1055.67897886976	14502.0331079891	7778.85604342943	-3.77979658027599	0.37434010523763	-10.097225831244	5.68270125788715e-24	3.40317523509535e-22	43.282	42.342	33.593	52.447	47.101	29.423	33.195	27.399	35.507	28.813	29.490	24.539	51.477	42.623	29.232	42.013	28.381	33.164	19.153	31.416	26.461	15.701	3.126	1.078	229.031	390.846	557.454
Pdensi_DN17711_c0_g1d113656	MC_2_2	Needles	25.0659503728379	1076.62119236044	550.843571366641	-5.40106951677584	0.534946152648894	-10.0964732432065	5.72646609445721e-24	3.42581964867055e-22	2.005	1.565	0.981	2.302	1.664	1.114	1.816	1.713	1.303	1.753	2.263	1.326	2.072	2.112	0.783	1.390	0.625	0.427	0.753	1.505	1.196	1.433	0.300	0.441	20.217	39.182	28.042
Pdensi_DN17372_c0_g1d529397	MC_2_2	Needles	194.118276942043	2028.69940284009	1111.40883989107	-3.38626220127957	0.335492547360787	-10.0934051379627	5.90836517171737e-24	3.53096909654732e-22	9.286	5.559	4.399	7.285	5.460	3.397	3.938	5.706	5.015	3.979	4.946	3.762	5.733	6.799	3.893	6.190	6.857	5.872	6.994	9.005	9.418	3.557	2.528	1.380	35.208	59.754	69.536
Pdensi_GG_45822_c0_g1	MC_2_2	Needles	2265.6503735996	11010.4777947191	6638.06408415937	-2.28069931255769	0.226010895298499	-10.0911033936904	6.04857530851353e-24	3.611012008094e-22	89.261	96.986	100.463	124.460	95.784	107.186	82.544	84.025	101.855	71.340	77.480	68.742	74.900	81.958	78.653	84.378	65.007	72.663	59.000	50.793	55.181	48.775	15.347	17.379	247.126	300.654	337.781
Pdensi_GG_140634_c0_g1	MC_2_2	Needles	2574.98218173187	3.74208712615743	1289.36213442901	9.29108497581243	0.920811205931631	10.0901084999418	6.11019438571582e-24	3.64401862271846e-22	35.828	65.423	58.416	38.619	88.819	29.945	115.008	85.743	101.820	136.198	67.753	69.115	116.026	70.526	88.854	61.853	69.470	123.063	55.750	67.754	78.069	9.204	1.924	0.530	0.000	0.000	0.319
Pdensi_DN23265_c0_g4	MC_2_2	Needles	455.19250551039	8361.45106745591	4408.32178648315	-4.19850826130805	0.416182427808958	-10.0881439983221	6.2336981252947e-24	3.71382568125089e-22	17.862	23.465	18.811	26.802	27.288	17.562	18.357	18.450	17.867	12.559	19.937	12.673	22.213	23.123	19.694	19.209	12.299	13.075	12.785	19.425	21.628	17.987	5.890	3.013	114.221	262.820	305.316
Pdensi_DN29306_c0_g1d196725	MC_2_2	Needles	95.5152307229126	1253.01197351975	674.263602121332	-3.71336764165659	0.368133190603533	-10.0870221333989	6.305333034821e-24	3.75261862964822e-22	5.856	5.614	7.331	0.565	0.849	1.737	1.168	1.926	1.818	1.759	2.383	1.889	5.086	3.349	4.228	2.934	2.873	3.559	1.890	2.747	1.380	0.590	2.212	0.519	42.811	29.469	26.618
Pdensi_DN24979_c2_g1	MC_2_2	Needles	428.670034200019	7.10657476943032	217.888304484725	6.05524005026334	0.600693228507503	10.0804200262226	6.74372227200928e-24	4.00937975698767e-22	3.589	10.637	12.006	18.512	14.671	12.936	17.206	15.086	16.777	16.132	17.250	14.167	4.452	9.873	6.771	11.982	13.643	16.411	7.700	1.704	3.175	23.369	0.380	0.671	0.287	0.192	0.068
Pdensi_DN24346_c1_g2d133301	MC_2_2	Needles	195.245353137894	6700.3583616497	3447.80185739379	-5.097811289619	0.505890190443054	-10.0769127093656	6.98875600120948e-24	4.15077292699285e-22	22.886	17.265	4.861	15.533	8.400	15.419	17.553	7.774	5.771	14.002	5.629	7.873	10.765	14.556	8.699	10.014	5.755	3.228	8.317	7.338	3.426	23.185	16.518	6.996	110.802	177.532	254.957
Pdensi_DN13172_c0_g3	MC_2_2	Needles	219.38066407641	2410.52265133284	1314.95165770463	-3.45714740201787	0.343130629133275	-10.0753098338973	7.10365479024928e-24	4.21466429725398e-22	9.929	6.884	4.540	7.835	9.654	16.069	6.457	4.862	5.831	4.870	5.627	8.075	9.506	9.173	10.058	6.792	7.325	7.316	16.766	9.091	10.984	28.445	78.055	111.093	82.178	54.747	53.243
Pdensi_DN20047_c2_g1	MC_2_2	Needles	19.6607542385682	957.351908320005	488.506331279287	-5.6350751923665	0.559999466131453	-10.0626438651706	8.07987986403615e-24	4.78893064938357e-22	0.676	1.238	0.379	0.713	0.708	0.754	0.715	0.316	0.297	0.542	0.265	0.284	0.366	1.016	0.366	0.260	0.498	1.202	0.372	0.123	0.429	0.112	0.515	0.285	24.158	23.222	29.186
Pdensi_DN31394_c0_g1d504182	MC_2_2	Needles	1929.23474626236	0	964.61737313118	13.093647046326	1.30142970826641	10.0609713787521	8.2183407181724e-24	4.86598484229979e-22	8.765	32.562	39.618	15.322	14.020	17.983	22.157	9.999	19.684	17.816	12.453	14.137	20.127	31.572	28.068	35.134	93.880	57.387	75.343	22.878	45.112	0.476	0.000	0.000	0.000	0.000	0.000
Pdensi_DN12352_c0_g1d389636	MC_2_2	Needles	92.9862332810386	1222.2171215897	657.601677435371	-3.71541320953858	0.369415355915525	-10.0575494495366	8.50899781504771e-24	5.03290167783978e-22	5.704	5.529	2.896	5.277	6.435	6.609	5.111	6.138	4.872	4.642	5.259	3.889	4.628	5.561	3.661	2.963	3.569	2.487	2.386	4.708	4.396	8.780	16.735	23.089	28.616	26.504	42.758
Pdensi_DN13222_c0_g2d7189	MC_2_2	Needles	453.748714545644	3874.38730202308	2164.06800828436	-3.09386706465144	0.307735687529175	-10.0536505515244	8.85259244367381e-24	5.23075511012188e-22	30.443	22.797	18.506	29.301	26.835	30.912	26.146	24.831	26.832	21.780	26.783	20.913	27.278	27.198	23.472	15.978	14.112	14.310	11.972	14.883	13.014	21.390	15.679	26.914	76.439	95.405	140.579
Pdensi_DN19990_c0_g1d535540	MC_2_2	Needles	198.212039871166	1414.32659505956	806.269317465362	-2.83246691933827	0.281787516250639	-10.0517828363231	9.022019895869e-24	5.32539761053494e-22	5.367	7.560	6.296	9.719	10.352	7.546	9.024	10.475	10.010	8.458	10.233	7.994	5.283	8.160	5.277	7.569	6.187	5.593	4.754	8.222	5.873	5.260	2.841	1.411	31.661	38.838	43.264
Pdensi_DN14090_c0_g1d7868	MC_2_2	Needles	79.0818324478918	1196.13094226755	637.606387357723	-3.91770154415435	0.389763841848754	-10.051475081864	9.05024398628653e-24	5.3365839308891e-22	2.508	3.271	3.092	4.350	5.758	3.227	4.282	5.734	7.340	5.625	7.760	7.905	3.257	4.095	2.684	2.797	2.685	2.207	1.944	4.834	2.901	4.632	0.550	0.537	19.267	35.464	42.465
Pdensi_DN30628_c0_g1d143663	MC_2_2	Needles	6.35079817191966	388.296973128524	197.323885650222	-5.96945042489785	0.594127138188616	-10.0474293147046	9.42951291175659e-24	5.55453324037363e-22	0.717	0.407	0.089	0.114	1.301	1.076	0.796	1.968	1.723	1.054	1.360	0.568	0.300	1.788	0.441	0.172	0.102	0.345	0.000	0.208	0.513	0.273	0.233	0.000	6.558	13.586	11.453
Pdensi_DN40437_c0_g1	MC_2_2	Needles	3.85377625886257	277.641396277669	140.747586268266	-6.10886144782326	0.608479248587071	-10.0395559289958	1.02132902542496e-23	6.00817656815544e-22	0.244	0.126	0.137	0.080	0.051	0.829	0.386	0.088	0.025	0.124	0.267	0.300	0.470	0.682	0.154	0.190	0.071	0.107	0.000	0.000	0.061	0.032	0.233	0.765	6.200	7.373	8.788
Pdensi_DN361_c0_g1d379946	MC_2_2	Needles	0	986.067445637029	493.033722818515	-12.6955184390807	1.2645585781642	-10.0394862351977	1.02205085232649e-23	6.00817656815544e-22	0.000	0.000	0.000	0.000	0.000	0.000	0.000	0.000	0.000	0.000	0.000	0.000	0.000	0.000	0.000	0.000	0.000	0.000	0.000	0.000	0.000	0.000	0.000	0.000	17.773	26.139	35.841
Pdensi_DN16299_c0_g2	MC_2_2	Needles	467.247587352331	79580.4764826491	40023.8620350007	-7.41310700187032	0.738449378218168	-10.0387477063867	1.02973099490882e-23	6.04714780489768e-22	723.771	219.768	46.341	111.743	10.092	538.457	299.241	37.365	198.607	79.008	123.428	103.928	223.419	88.081	184.363	3.967	8.516	34.475	34.549	7.298	8.413	68.458	14.694	1479.451	953.169	2638.767	2923.650
Pdensi_DN24746_c0_g1d72683	MC_2_2	Needles	9.59419664642969	795.504651460338	402.549424053384	-6.39507218789309	0.637095272823312	-10.0378584815942	1.03905413371979e-23	6.09567833330353e-22	0.599	0.523	0.216	0.568	0.567	1.823	0.896	0.698	1.571	1.113	0.967	0.798	0.560	0.579	0.758	0.143	0.579	0.223	0.576	0.804	0.481	2.487	0.872	27.526	12.806	26.287	25.644
Pdensi_DN13606_c0_g7	MC_2_2	Needles	123.726030222675	3698.07083847093	1910.8984343468	-4.89602582923788	0.487785473885109	-10.0372522171316	1.0454584337029e-23	6.12700390204031e-22	13.944	11.928	4.732	17.561	10.970	12.054	10.100	5.424	5.939	4.238	5.599	4.285	9.005	13.731	6.813	6.377	3.825	1.833	4.597	6.303	5.203	9.160	20.363	22.177	82.056	122.269	94.035
Pdensi_DN9303_c0_g1d332792	MC_2_2	Needles	796.765546608745	11099.3080453423	5948.03679597554	-3.79965030338126	0.378590176737078	-10.0363150891261	1.05543482061432e-23	6.17917897875631e-22	27.800	27.634	23.004	30.493	30.523	15.578	20.131	23.479	30.415	18.315	30.254	19.198	33.332	35.057	18.996	34.113	21.736	22.154	14.561	25.020	23.228	11.888	5.969	8.110	171.380	375.224	357.999
Pdensi_DN4607_c0_g1d205753	MC_2_2	Needles	7790.85729121221	111432.847849649	59611.8525704305	-3.83821747742667	0.38245592374728	-10.0357119320314	1.0619056617871e-23	6.21074519730785e-22	199.878	263.627	135.998	341.838	304.556	237.702	201.818	262.327	212.384	166.874	294.379	173.682	228.295	307.347	267.199	243.854	307.323	205.050	272.077	276.471	194.819	92.524	29.005	4.728	3942.973	2382.813	2442.962
Pdensi_GG_59400_c0_g1	MC_2_2	Needles	0	1337.41447744624	668.707238723121	-13.1347202138263	1.30905483711019	-10.0337433096553	1.08330022146868e-23	6.32944274576084e-22	0.055	0.000	0.000	0.000	0.000	0.000	0.000	0.000	0.000	0.000	0.000	0.000	0.000	0.000	0.000	0.000	0.000	0.000	0.000	0.000	0.000	0.000	0.000	0.000	24.278	23.849	59.607
Pdensi_DN35843_c0_g1d148237	MC_2_2	Needles	933.900818317282	46.7229479121036	490.311883114693	4.29035489550174	0.427754293253041	10.029951687624	1.125716713789e-23	6.57060066889156e-22	20.723	10.349	44.138	18.296	7.096	7.225	10.755	13.659	18.190	10.675	16.452	11.160	11.613	7.262	4.941	36.464	24.508	30.739	78.163	13.022	118.037	18.261	3.178	2.969	0.639	1.414	1.767
Pdensi_DN25184_c3_g2	MC_2_2	Needles	951.196310107666	48.2793540571345	499.7378320824	4.29380428859458	0.428174147332174	10.0281726847546	1.14618113386807e-23	6.68326954764351e-22	43.584	39.048	36.136	16.002	14.637	17.576	10.771	12.965	17.878	5.944	10.631	17.451	11.353	18.674	11.584	24.472	37.193	30.942	8.851	9.015	11.743	5.831	2.056	2.018	1.068	1.891	0.913
Pdensi_DN26399_c0_g1d194017	MC_2_2	Needles	2233.35782528617	41.4239999530439	1137.39091261961	5.76756444255289	0.575197188470732	10.0271081955164	1.15860201705108e-23	6.74885674932251e-22	34.273	129.897	52.906	310.831	299.559	208.072	237.770	104.828	125.201	137.926	197.356	159.335	48.368	172.927	56.851	80.444	78.987	57.903	161.387	87.494	204.674	3.913	0.000	0.000	1.328	1.641	0.324
Pdensi_GG_105008_c0_g1	MC_2_2	Needles	2043.78596550776	0	1021.89298275388	13.1769548611856	1.31416359122037	10.0268756106301	1.16133360383656e-23	6.75411948944206e-22	7.324	4.447	43.810	17.758	0.000	0.000	0.000	0.000	0.000	0.693	0.369	0.344	0.324	0.000	0.974	73.500	28.247	102.062	6.166	3.050	111.296	4.890	0.000	0.000	0.000	0.000	0.000
Pdensi_DN10313_c0_g1d455218	MC_2_2	Needles	337.214773350898	2795.91750373839	1566.56613854464	-3.05020484632919	0.304204259723153	-10.026831475355	1.16185266885852e-23	6.75411948944206e-22	7.697	14.645	10.932	21.765	25.824	20.706	16.099	19.504	18.314	16.434	19.288	13.138	13.427	19.960	16.531	13.259	10.566	9.078	12.099	15.921	16.347	14.388	3.251	1.565	55.753	81.876	88.294
Pdensi_DN26107_c1_g1	MC_2_2	Needles	49.3887618107871	1534.16752540794	791.778143609361	-4.95404137808312	0.494142130911461	-10.0255393502781	1.17715130912702e-23	6.83614883870524e-22	5.493	4.642	0.895	3.743	7.333	3.959	8.686	12.413	15.967	24.246	15.437	11.690	6.583	5.798	1.555	1.768	1.931	1.096	4.437	5.477	2.961	59.086	23.905	125.675	20.114	45.419	59.665
Pdensi_DN20055_c0_g1d219364	MC_2_2	Needles	173.074306286038	1873.67097328734	1023.37263978669	-3.43299645492091	0.342455887186974	-10.0246384523288	1.18793572502903e-23	6.89182347894614e-22	7.067	8.387	7.249	12.615	10.641	9.123	9.822	9.163	9.990	9.325	10.588	9.304	7.089	8.478	6.630	7.542	4.503	4.944	4.593	5.988	5.442	12.497	9.289	11.676	38.498	51.212	61.397
Pdensi_DN20257_c1_g2	MC_2_2	Needles	1422.743018821	21.1646601159198	721.953839468461	6.11285388707506	0.61021650357385	10.0175164900883	1.27670693092019e-23	7.39937165975706e-22	25.585	51.243	44.196	17.248	14.314	42.897	9.362	8.775	11.061	10.647	8.076	13.762	45.458	64.344	58.372	46.047	48.754	44.095	23.277	18.826	24.999	7.912	2.243	3.772	0.798	0.752	0.136
Pdensi_DN22738_c1_g1	MC_2_2	Needles	1474.02959939306	0	737.014799696531	12.7058111103643	1.26876361503984	10.0143249378769	1.31858999091316e-23	7.63442379950132e-22	8.324	6.268	27.254	15.977	0.257	1.575	0.234	0.891	0.925	0.824	0.612	0.834	1.523	0.000	1.511	63.333	48.037	32.060	27.798	31.734	109.303	29.256	0.000	7.363	0.000	0.000	0.000
Pdensi_DN19792_c3_g2	MC_2_2	Needles	1.47116179963393	1156.06564478891	578.76840329427	-9.70038845101776	0.96900920726769	-10.0106256764782	1.36884070039682e-23	7.91740212548115e-22	0.000	0.000	0.000	0.000	0.147	0.663	0.270	0.254	0.144	0.000	0.461	0.000	0.000	0.701	0.000	0.000	0.131	0.000	0.000	0.000	0.000	0.000	0.000	0.000	13.300	43.922	37.735
Pdensi_DN12493_c0_g1d338027	MC_2_2	Needles	376.455793826581	2219.89921306146	1298.17750344402	-2.55978162673807	0.25572914252253	-10.009737652456	1.38118314476358e-23	7.98077019721775e-22	12.016	11.327	9.584	12.689	10.576	10.109	8.881	8.842	8.771	7.914	8.067	6.702	9.995	10.249	8.840	13.100	12.274	11.392	10.831	14.574	14.124	18.627	6.909	7.354	45.978	65.658	67.567
Pdensi_DN14310_c0_g1d393378	MC_2_2	Needles	345.19220603401	5156.40631474004	2750.79926038703	-3.89901451350048	0.389574648586966	-10.0083887071263	1.40014299290567e-23	8.08220956717293e-22	28.119	19.109	17.031	21.093	24.984	17.850	13.330	13.376	11.956	11.131	10.574	8.147	25.426	21.649	16.491	16.466	7.876	9.539	8.387	21.186	16.568	71.603	94.621	105.678	100.781	185.755	131.674
Pdensi_DN31230_c0_g1d504118	MC_2_2	Needles	5.41453424005044	2064.12967903877	1034.77210663941	-8.57505941136696	0.856877273283638	-10.0073367315561	1.41510751409791e-23	8.16040606651794e-22	0.000	0.000	0.000	0.161	0.154	0.000	0.000	0.000	0.000	0.000	0.000	0.000	0.000	0.000	0.000	0.228	0.000	0.311	0.000	0.000	0.364	0.000	0.000	0.000	21.525	44.400	102.460
Pdensi_DN19912_c0_g1d118753	MC_2_2	Needles	7035.02935212446	172.77259466832	3603.90097339639	5.35886537609915	0.5355131337304	10.0069728239327	1.42032094277615e-23	8.18227132910013e-22	86.898	318.841	183.114	316.805	379.217	269.198	296.511	492.540	433.396	345.727	497.996	323.417	139.871	328.684	215.645	266.448	263.586	152.326	234.878	193.380	182.932	42.282	60.389	8.186	7.497	3.407	2.515
Pdensi_DN3838_c0_g1d327146	MC_2_2	Needles	598.93983838125	45.5134850593423	322.226661720296	3.7329718440356	0.373539797574953	9.99350502482015	1.62723969516954e-23	9.36489589038076e-22	9.487	11.748	12.388	10.944	11.527	4.801	10.723	8.713	7.849	8.399	8.351	9.183	6.974	17.995	3.583	21.389	20.605	16.341	13.110	7.263	9.728	2.322	0.828	0.000	1.260	1.332	1.023
Pdensi_DN22730_c6_g1	MC_2_2	Needles	69.1427803181821	4567.89668281786	2318.51973156802	-6.03742873198537	0.604141225006792	-9.99340631309756	1.62886149437388e-23	9.36489589038076e-22	7.955	9.563	3.153	3.356	3.809	2.365	2.799	3.855	1.731	4.264	2.378	1.757	7.296	6.632	1.877	4.037	1.904	0.759	5.741	9.077	4.043	16.405	0.680	0.224	78.925	182.582	110.928
Pdensi_DN14395_c0_g1d52853	MC_2_2	Needles	5340.41682502788	529.649158068557	2935.03299154822	3.33033042017758	0.333304081975278	9.99186808766596	1.65434180082189e-23	9.50189870050906e-22	146.557	162.325	153.207	150.588	127.649	113.249	156.715	72.404	77.466	58.875	131.750	56.980	125.386	150.754	104.236	141.124	187.266	193.779	198.433	236.390	208.664	61.273	21.658	3.249	9.253	14.999	18.678
Pdensi_DN18988_c0_g1d406151	MC_2_2	Needles	71.0889999626453	2594.04669749149	1332.56784872707	-5.18447752194857	0.518890827467518	-9.99146110801719	1.66114908779841e-23	9.53148466120504e-22	4.095	2.906	3.507	4.361	3.432	3.082	2.831	2.714	4.025	2.448	3.206	3.589	4.619	3.445	3.066	3.359	1.604	2.015	1.253	2.433	2.581	1.489	0.134	0.101	37.597	55.892	116.916
Pdensi_DN21926_c0_g3d421451	MC_2_2	Needles	0	772.014390603654	386.007195301827	-12.3416050471563	1.23564550877929	-9.98798195717857	1.72048624553505e-23	9.8621219040625e-22	2.618	0.000	0.000	0.255	0.000	0.000	0.000	0.000	0.000	0.000	0.000	0.000	0.000	0.000	0.000	0.000	0.000	0.000	0.000	0.233	0.000	0.000	0.000	0.000	18.795	22.227	20.981
Pdensi_DN1689_c0_g1d625	MC_2_2	Needles	52.2023603826053	605.916372535784	329.059366459194	-3.53581354126241	0.354033950042453	-9.98721603066152	1.73382845059666e-23	9.92871255326254e-22	1.480	1.301	1.434	2.139	1.450	1.449	1.163	1.956	1.848	1.994	2.380	1.519	2.507	1.920	1.262	1.920	1.417	1.791	1.301	3.101	4.479	1.253	0.175	0.109	11.587	19.433	18.091
Pdensi_DN24092_c1_g1	MC_2_2	Needles	9.6546978293807	1913.56799277223	961.611345300806	-7.59842977401399	0.760880211913076	-9.98636796573972	1.74872103577447e-23	1.00040401918347e-21	1.416	1.549	0.698	1.284	0.987	0.832	1.039	0.304	0.104	1.269	0.444	0.294	0.810	1.326	0.752	0.546	0.253	0.138	1.238	0.577	0.345	1.112	0.489	0.211	15.172	41.455	100.048
Pdensi_DN16542_c0_g4	MC_2_2	Needles	0	812.128973159	406.0644865795	-12.41548316463	1.24394624146548	-9.98072324251209	1.85112511340406e-23	1.05793546575489e-21	0.000	0.000	0.000	0.000	0.000	0.315	0.000	0.000	0.000	0.000	0.000	0.000	0.081	0.251	0.487	0.000	0.000	0.000	0.000	0.000	0.000	0.000	4.001	1.170	16.862	23.592	25.081
Pdensi_DN38830_c0_g1d90405	MC_2_2	Needles	5.97766463774735	1653.77909828592	829.878381461834	-8.14891826012695	0.81661938184935	-9.97884503019335	1.886498332268e-23	1.07708199920988e-21	0.029	2.400	0.110	0.387	0.353	0.330	0.547	0.366	0.373	0.537	0.237	0.231	0.143	0.423	0.157	0.012	0.400	0.138	0.700	0.301	0.119	0.641	6.369	11.128	50.922	24.757	54.875
Pdensi_DN18413_c0_g1	MC_2_2	Needles	1877.57384706544	9161.92412352968	5519.74898529756	-2.28691612407652	0.22924185970287	-9.97599708465414	1.94141580062467e-23	1.10733816394203e-21	89.107	99.980	60.120	119.134	137.154	119.664	135.840	121.376	109.920	154.072	147.211	109.575	106.711	121.184	90.808	57.787	66.985	58.299	88.119	138.790	98.462	280.018	312.931	365.733	209.633	288.178	240.099
Pdensi_DN12969_c0_g1d51365	MC_2_2	Needles	971.775246600297	1.2190900047658	486.497168302531	9.38512160231913	0.940869632213789	9.97494369144077	1.96212715757688e-23	1.11804336678918e-21	1.548	5.385	4.243	63.924	197.745	454.903	48.001	61.459	38.982	19.246	31.586	25.520	84.511	163.403	229.452	20.502	44.910	28.662	161.891	114.279	91.286	114.134	43.310	8.093	0.000	0.116	0.000
Pdensi_DN17215_c0_g1d350275	MC_2_2	Needles	1687.40222493771	62903.7567585468	32295.5794917422	-5.22020330090392	0.523374583990008	-9.97412457652621	1.97838331979801e-23	1.12619128029372e-21	30.842	44.573	38.699	74.852	72.953	58.959	42.353	54.836	53.575	32.459	56.353	37.776	49.484	65.598	65.564	55.658	58.920	49.914	84.640	54.252	60.627	43.712	12.648	5.667	2853.238	935.214	1072.372
Pdensi_DN16158_c1_g1	MC_2_2	Needles	111.774646028346	789.53959991548	450.657122971913	-2.82087305168844	0.283192085738788	-9.96098829643976	2.25806722547616e-23	1.28413070052745e-21	5.360	4.374	2.671	4.918	3.963	3.630	3.340	2.744	2.362	2.246	2.275	2.209	4.379	4.462	2.998	3.686	3.699	3.526	2.263	3.073	2.865	10.272	7.057	4.690	17.053	22.530	24.046
Pdensi_DN20092_c0_g1d219442	MC_2_2	Needles	409.049241111739	4413.11731082342	2411.08327596758	-3.42934640316177	0.344282194237882	-9.96085902947469	2.26100540514281e-23	1.28453230080329e-21	28.169	21.465	19.011	26.710	18.140	27.269	22.088	13.465	20.449	16.358	15.924	16.423	22.767	21.317	19.503	18.006	12.491	9.371	19.651	11.235	15.044	19.343	26.318	35.514	112.335	110.418	130.255
Pdensi_DN23112_c0_g1d547052	MC_2_2	Needles	1192.60504947834	134.744601574804	663.674825526571	3.1451701751591	0.315947536336123	9.95472289998518	2.40491905888072e-23	1.36494572739294e-21	46.252	91.267	49.863	125.497	113.193	79.960	125.781	90.960	97.949	82.288	88.848	55.962	45.800	95.624	66.532	47.518	37.096	31.830	36.149	23.373	32.378	26.358	65.490	40.401	3.207	3.650	3.956
Pdensi_GG_73524_c1_g1	MC_2_2	Needles	871.771232978967	12.9730721791493	442.372152579058	6.15922758729149	0.618781035974678	9.95380793722894	2.42714138084335e-23	1.37620111929966e-21	49.086	63.607	63.114	69.439	71.135	63.438	77.161	52.010	75.355	45.541	84.890	74.155	64.236	65.326	65.171	41.633	25.028	18.360	22.645	7.175	12.576	2.462	1.468	1.102	0.537	0.165	0.294
Pdensi_DN21906_c0_g1	MC_2_2	Needles	1449.9320604076	39.586584644136	744.75932252587	5.22973254663105	0.525932534300749	9.94373271390069	2.68570555918896e-23	1.52130945508744e-21	21.238	41.890	33.644	49.250	36.193	33.671	43.425	42.231	56.148	43.734	51.804	52.144	24.742	37.143	26.979	32.745	47.019	62.686	36.799	6.542	10.295	2.993	3.147	1.018	1.510	1.082	0.483
Pdensi_DN23849_c1_g1	MC_2_2	Needles	1348.06532461594	16.1634374072291	682.114381011586	6.39182295599984	0.642819468903781	9.94341843270554	2.69419524022432e-23	1.5235234367677e-21	3.191	22.451	10.698	29.299	32.191	22.185	27.225	36.255	32.825	36.187	34.104	42.927	5.511	24.567	7.891	21.796	38.276	73.362	127.030	7.581	120.624	26.250	0.399	0.158	0.453	0.672	0.181
Pdensi_DN15109_c0_g1d108947	MC_2_2	Needles	92.9870494551226	1279.36021934394	686.17363439953	-3.77439084656279	0.379587852965965	-9.9433920687162	2.69490861779903e-23	1.5235234367677e-21	6.134	5.378	4.257	5.381	5.336	9.096	3.830	2.156	5.079	1.609	2.693	5.040	5.244	6.067	5.968	4.125	2.925	2.002	3.398	1.462	2.991	2.571	6.947	14.755	33.025	37.776	31.727
Pdensi_DN24284_c1_g3	MC_2_2	Needles	21.2857277845667	2007.36360103437	1014.32466440947	-6.53549297189318	0.65730470242529	-9.94286660019142	2.70916623700705e-23	1.53008072724233e-21	2.876	0.582	1.326	2.365	0.130	3.984	1.583	0.127	0.856	0.921	0.137	1.071	2.323	0.234	2.409	1.407	0.151	0.527	1.571	0.032	1.491	0.041	0.000	0.000	54.541	49.640	55.949
Pdensi_DN12267_c0_g1d175845	MC_2_2	Needles	61.4059777877856	1452.07275831827	756.739368053026	-4.56005611926763	0.458671127516461	-9.94188612646863	2.73596957407179e-23	1.5428790714062e-21	3.347	2.625	2.108	2.774	2.454	2.137	2.121	2.429	3.584	2.833	2.815	2.879	3.268	3.414	2.718	2.559	1.508	1.980	1.027	3.423	2.067	3.319	1.498	0.200	20.847	39.265	58.029
Pdensi_DN20481_c1_g2d412781	MC_2_2	Needles	16.6719994267287	1491.7372358613	754.204617644015	-6.45484475519912	0.649260460546617	-9.94184175294571	2.7371888097613e-23	1.5428790714062e-21	0.968	0.954	0.648	0.961	0.745	0.948	0.959	0.574	0.568	0.435	0.350	0.455	0.515	0.615	0.333	0.986	0.357	0.287	0.630	0.333	0.504	0.315	0.299	1.200	61.819	26.343	27.945
Pdensi_GG_106085_c0_g1	MC_2_2	Needles	1.26802063292225	971.669224979204	486.468622806063	-9.56060362134669	0.961669496485497	-9.94167295134839	2.74183182988777e-23	1.54398398866801e-21	0.000	0.000	0.000	0.000	0.083	0.000	0.000	0.000	0.000	0.000	0.000	0.082	0.154	0.000	0.000	0.062	0.000	0.085	0.000	0.000	0.000	0.000	0.000	0.000	10.517	18.057	50.540
Pdensi_DN15835_c0_g1d110167	MC_2_2	Needles	4.73497832698176	467.004604027412	235.869791177197	-6.63320029248213	0.667330310704833	-9.93990560008604	2.79091492933597e-23	1.57008743986524e-21	0.522	0.451	0.222	0.290	0.087	0.325	0.110	0.165	0.236	0.574	0.164	0.435	0.449	0.266	0.163	0.178	0.050	0.235	0.165	0.461	0.642	0.693	0.018	0.029	6.961	12.266	18.710
Pdensi_DN20207_c0_g2	MC_2_2	Needles	1979.18050076624	0.311840593846453	989.746170680042	12.1690365964005	1.22434370207421	9.93923240327411	2.80983898900686e-23	1.57918987945638e-21	81.913	98.944	87.365	63.273	68.943	59.953	68.516	48.445	64.059	31.124	54.940	38.086	85.299	71.586	71.635	75.210	56.315	62.448	53.271	5.890	36.322	1.560	0.282	0.059	0.015	0.011	0.023
Pdensi_DN20422_c0_g1d290701	MC_2_2	Needles	399.816126090646	6.26465040151016	203.040388246078	5.92855911199789	0.596527659782594	9.93844797432958	2.8320501932851e-23	1.59012020169513e-21	5.366	9.972	11.836	13.982	13.803	10.286	11.818	14.418	14.418	12.661	12.037	9.799	5.013	10.265	6.209	17.363	11.284	10.448	50.351	2.273	24.885	19.079	0.243	0.377	0.103	0.267	0.158
Pdensi_DN52566_c0_g1	MC_2_2	Needles	1451.99985175375	0	725.999925876874	12.6841030191887	1.27660598212587	9.93580101987812	2.9082898991543e-23	1.6299501647438e-21	34.904	49.709	56.950	36.426	37.493	15.978	36.705	23.447	22.509	22.736	17.597	20.061	23.802	31.570	12.402	64.922	45.992	30.424	11.574	0.257	4.035	0.000	0.000	0.000	0.000	0.000	0.000
Pdensi_DN12329_c0_g1d521167	MC_2_2	Needles	323.812845944802	3768.74115046275	2046.27699820378	-3.53918724254662	0.35620597329617	-9.93578858264662	2.90865288038762e-23	1.6299501647438e-21	18.246	15.006	14.447	18.564	16.156	21.761	14.515	12.514	14.184	15.573	10.987	11.993	17.528	18.478	13.512	14.062	9.014	8.615	15.195	15.493	17.212	21.813	15.719	31.856	67.222	117.479	121.020
Pdensi_DN20924_c0_g5	MC_2_2	Needles	45.1265756638495	1084.20307089339	564.664823278619	-4.58716029455565	0.461869953706236	-9.93171401981527	3.03001628132269e-23	1.69630804480936e-21	20.858	4.487	2.035	2.035	2.332	18.252	17.634	3.142	10.463	8.196	17.284	8.463	6.586	3.822	16.925	1.527	1.086	1.840	2.380	2.599	0.975	26.937	264.377	1510.034	29.614	41.121	16.325
Pdensi_DN26859_c0_g2d229783	MC_2_2	Needles	1163.94133865883	3.85452583957911	583.897932249204	8.34360840149485	0.840661999622091	9.92504526818819	3.23955700066548e-23	1.81185369237414e-21	3.815	9.515	14.071	18.589	19.638	5.240	13.253	11.282	7.141	8.841	8.098	4.971	2.202	6.345	1.134	12.267	55.307	45.449	66.291	8.708	59.910	3.897	1.286	0.659	0.153	0.143	0.023
Pdensi_GG_54617_c0_g1	MC_2_2	Needles	449.313039861976	3365.13996878211	1907.22650432204	-2.90379838465386	0.292696956796723	-9.92083558514939	3.37915289140829e-23	1.88809347624698e-21	19.978	18.440	17.208	22.256	21.223	20.848	15.443	14.420	18.534	12.732	14.158	11.492	18.270	20.213	17.265	17.287	14.395	12.149	17.791	17.831	32.410	14.540	18.492	44.881	71.571	90.111	109.373
Pdensi_DN20693_c0_g1d413532	MC_2_2	Needles	735.648425060207	9785.22322903704	5260.43582704862	-3.73278480214117	0.376262960749458	-9.92068099051267	3.38439117845647e-23	1.88918619506643e-21	33.197	35.920	25.155	42.527	40.865	28.365	20.549	25.496	19.676	14.833	26.500	11.970	39.637	42.421	32.381	32.048	21.368	18.428	19.610	33.311	24.380	16.550	1.565	0.347	173.940	261.800	356.348
Pdensi_DN23808_c0_g1d224709	MC_2_2	Needles	2164.18952313638	0	1082.09476156819	13.2595259460295	1.33667804202297	9.91976042784554	3.4157504374191e-23	1.90484354092933e-21	101.903	69.780	26.296	27.758	84.123	20.275	75.411	203.904	204.387	158.853	186.211	163.403	54.432	39.690	10.467	42.690	120.984	43.564	31.755	52.652	55.948	1.223	8.623	3.378	0.000	0.000	0.000
Pdensi_DN8312_c0_g1d264528	MC_2_2	Needles	44.2972155104777	748.945513358356	396.621364434417	-4.07058338025838	0.410480015432066	-9.91664204644345	3.52413237352853e-23	1.96338182215818e-21	3.503	8.694	4.891	13.041	8.927	10.340	7.931	4.892	4.589	6.654	4.411	2.828	4.848	10.953	6.046	1.717	1.692	0.893	1.622	0.973	0.547	0.628	6.413	8.268	16.675	21.274	22.354
Pdensi_DN20494_c0_g2d412543	MC_2_2	Needles	786.513710208252	71.1347349203627	428.824222564307	3.44753923872436	0.347659368231934	9.91642841743994	3.53168062596623e-23	1.96568425246598e-21	70.015	82.640	73.811	25.880	26.938	62.484	40.383	24.968	32.647	21.171	20.941	15.801	195.624	56.598	130.026	21.831	25.885	29.314	7.395	2.913	8.461	5.574	20.126	23.868	1.285	2.277	2.190
Pdensi_DN10363_c0_g1	MC_2_2	Needles	423.661843944661	4007.34965429625	2215.50574912045	-3.23964523855431	0.326788951156963	-9.91357029386909	3.63422115344652e-23	2.02080252755556e-21	18.504	22.884	23.331	22.857	21.955	26.909	19.393	23.769	30.435	22.013	26.562	28.862	16.485	23.314	20.218	18.751	11.999	10.625	18.718	12.807	22.221	55.442	47.756	56.112	93.781	105.797	122.132
Pdensi_DN819_c0_g1d446053	MC_2_2	Needles	74.712374486643	1276.5201623051	675.616268395872	-4.08782848272952	0.412438095085041	-9.91137465584175	3.71499091981626e-23	2.0620641135324e-21	5.716	4.522	2.165	4.311	5.918	5.249	5.733	5.264	5.224	10.218	5.927	5.595	4.911	5.600	2.591	3.453	1.922	1.926	5.757	2.483	3.727	2.360	0.941	6.224	22.187	41.792	39.708
Pdensi_DN37728_c0_g1d440083	MC_2_2	Needles	553.067234966946	7.10657476943032	280.086904868188	6.41014951681458	0.646747822185208	9.91135848769649	3.7155922325122e-23	2.0620641135324e-21	11.619	38.583	28.833	43.269	45.445	37.643	47.795	41.701	51.955	38.238	41.975	39.492	14.481	37.557	26.194	25.871	14.200	14.089	9.181	2.225	9.422	0.523	0.251	0.094	0.321	0.193	0.079
Pdensi_DN18586_c0_g1d479377	MC_2_2	Needles	934.461971199403	43.3205399043738	488.891255551888	4.40963994523685	0.445135546067134	9.90628581383121	3.90908881344189e-23	2.16736002218106e-21	28.031	53.397	49.914	69.415	57.835	34.485	66.539	50.453	52.351	51.149	52.654	42.430	25.659	42.502	26.046	39.013	30.270	21.717	15.961	8.546	12.636	19.702	3.684	2.897	0.751	1.671	1.119
Pdensi_DN26156_c0_g1	MC_2_2	Needles	692.937715076615	7.77951568268879	350.358615379652	6.61094958973225	0.667711765893753	9.90090324510499	4.12532178386723e-23	2.28504710282332e-21	2.186	9.468	9.941	6.239	10.031	7.353	20.502	32.949	48.060	33.497	40.069	41.284	5.157	8.692	5.359	14.305	30.966	21.905	24.904	10.476	41.559	6.158	5.449	1.282	0.350	0.173	0.071
Pdensi_DN21303_c2_g1	MC_2_2	Needles	81.3210825648225	1113.71359264223	597.517337603525	-3.77659532118259	0.381737746185519	-9.89316712565076	4.45699659529933e-23	2.46639049092377e-21	4.929	3.058	2.548	4.717	4.417	2.983	2.673	3.194	2.610	2.389	3.242	1.766	5.306	3.766	3.397	2.822	2.324	2.847	3.272	3.706	3.982	2.797	1.311	0.892	17.280	36.571	36.842
Pdensi_DN24858_c1_g1	MC_2_2	Needles	1322.46492649257	67.9321626390965	695.198544565833	4.26661101077367	0.431453612128161	9.88892175390177	4.65009266541688e-23	2.56780790063927e-21	15.802	19.852	12.637	38.234	57.718	44.638	42.328	39.629	53.095	42.386	41.782	48.921	31.041	61.529	41.401	29.066	55.197	44.319	45.780	71.239	46.269	121.376	78.972	39.570	1.135	2.054	2.333
Pdensi_GG_77762_c4_g1	MC_2_2	Needles	12.5029402121111	401.98392033261	207.24343027236	-4.99895177307904	0.50551127759379	-9.88890257181565	4.65098367103667e-23	2.56780790063927e-21	0.341	0.171	0.226	0.212	0.245	0.073	0.074	0.084	0.086	0.000	0.057	0.172	0.327	0.130	0.237	0.456	0.401	0.335	1.695	0.377	1.281	0.272	0.028	0.000	6.278	12.606	13.821
Pdensi_DN21037_c1_g1d18102	MC_2_2	Needles	1040.78191975513	5855.27795895089	3448.02993935301	-2.49114045826727	0.251914194679232	-9.88884513411122	4.65365265654248e-23	2.56780790063927e-21	80.674	39.846	34.708	59.045	41.655	44.683	45.447	43.556	45.961	41.586	39.685	35.281	48.974	36.229	26.407	39.073	32.843	29.751	93.669	129.351	188.641	39.218	31.312	30.090	161.632	149.428	155.962
Pdensi_GG_25091_c0_g1	MC_2_2	Needles	0	2762.15727085795	1381.07863542897	-14.1808917045806	1.43406238063264	-9.88861565305456	4.66433120386127e-23	2.5712349148795e-21	0.000	0.000	0.000	0.000	0.000	0.000	0.000	0.000	0.000	0.000	0.000	0.000	0.000	0.000	0.000	0.000	0.000	0.000	0.000	0.000	0.000	0.000	0.000	0.000	24.461	35.116	165.306
Pdensi_DN22255_c0_g3	MC_2_2	Needles	1.91005220486469	465.562424501536	233.7362383532	-8.10047461308661	0.819183715905892	-9.88847123764994	4.67106378607426e-23	2.57248221963981e-21	0.000	0.000	0.000	0.000	0.000	0.082	0.000	0.236	0.000	0.000	0.571	0.178	0.000	0.000	0.000	0.000	0.082	0.093	1.096	0.526	0.216	0.114	0.000	0.000	15.345	11.674	9.785
Pdensi_DN8042_c0_g1d264148	MC_2_2	Needles	75.2267911030483	1447.69857169032	761.462681396685	-4.2699554130929	0.431829004252992	-9.88806997917931	4.68982082570058e-23	2.58034300516151e-21	1.845	2.060	2.144	2.660	2.619	2.276	1.417	2.018	2.933	1.625	2.342	1.971	3.404	2.800	1.938	2.336	1.840	3.243	1.061	5.547	2.805	4.214	0.551	0.671	20.690	45.620	51.701
Pdensi_DN19793_c0_g1d118277	MC_2_2	Needles	642.813905361533	1.55920296923226	322.186554165383	8.46184694068237	0.855852432111756	9.88703966150257	4.73832583525058e-23	2.60454049803731e-21	0.175	0.150	16.559	8.179	0.042	0.038	0.000	0.036	0.000	0.041	0.044	0.083	0.000	0.040	0.079	26.554	16.965	19.529	1.506	2.762	12.496	29.739	0.000	0.000	0.000	0.000	0.126
Pdensi_DN20401_c0_g1d63113	MC_2_2	Needles	2035.2899275976	0.928453688884356	1018.10919064324	10.8631546477379	1.09890088566413	9.88547264767431	4.81305101358978e-23	2.64309063819757e-21	4.978	1.673	14.402	4.873	0.040	0.047	0.276	0.457	0.618	0.296	0.070	0.196	1.591	0.152	0.273	18.195	92.143	87.949	129.298	44.251	151.040	26.232	0.542	1.913	0.017	0.037	0.040
Pdensi_DN15073_c1_g1	MC_2_2	Needles	105.302333380106	2868.43684803525	1486.86959070768	-4.77221344250687	0.482772071026049	-9.88502386305064	4.83466602133556e-23	2.65242959193406e-21	1.262	1.100	5.076	2.413	1.854	4.660	1.968	2.192	6.578	3.977	4.585	8.372	3.233	3.086	4.403	2.615	2.166	5.687	1.951	5.684	9.381	8.580	5.285	7.191	43.281	109.001	82.086
Pdensi_GG_108984_c0_g1	MC_2_2	Needles	24.7643524477136	3782.46822615215	1903.61628929993	-7.24776028843478	0.733557624469713	-9.88028758296142	5.06872335564586e-23	2.77819140800738e-21	1.271	1.324	0.681	1.162	1.679	0.628	0.677	0.831	0.822	0.527	0.663	0.692	1.515	2.463	0.761	0.985	1.084	0.309	0.450	0.912	0.203	0.281	0.698	0.023	97.997	182.194	25.682
Pdensi_DN18087_c1_g1	MC_2_2	Needles	2089.27996003841	362.711282987017	1225.99562151272	2.52111490350639	0.255222325942938	9.87811271679286	5.17992599920735e-23	2.83644073435188e-21	26.573	32.701	56.814	49.473	28.682	31.795	31.546	28.729	34.868	26.581	32.586	24.297	23.443	34.184	26.447	68.830	59.313	77.082	45.669	26.634	44.658	6.856	13.218	8.878	7.339	10.805	11.138
Pdensi_DN39387_c0_g1d242333	MC_2_2	Needles	506.862168944241	3.76307448110299	255.312621712672	6.98182855721816	0.707282304392613	9.87134629815726	5.54157727071129e-23	3.03159043257325e-21	16.795	26.702	34.943	35.322	26.338	25.396	26.004	21.384	24.266	18.379	21.891	16.702	16.550	28.816	19.642	25.656	10.826	13.301	21.140	5.939	33.746	11.737	0.992	1.161	0.029	0.113	0.143
Pdensi_DN53210_c0_g1d254999	MC_2_2	Needles	1441.95170774648	20633.2446177434	11037.598162745	-3.83828300434114	0.388907302629841	-9.86940327010106	5.64997199020737e-23	3.0879538272405e-21	95.483	51.585	63.767	83.339	44.578	56.922	31.614	16.362	24.627	14.786	19.008	12.377	73.441	48.927	64.748	72.730	33.799	34.777	29.112	30.410	27.778	16.057	10.162	4.421	442.054	599.293	622.013
Pdensi_DN15407_c0_g1d182088	MC_2_2	Needles	7936.75805925416	225.290143226025	4081.02410124009	5.13860190934904	0.520866636839541	9.86548483989779	5.87499270466121e-23	3.20789094066373e-21	257.422	339.912	330.788	303.354	358.167	343.609	578.425	770.530	885.363	865.349	831.528	857.761	271.774	352.759	221.510	387.339	217.737	169.709	182.995	108.839	153.159	40.377	79.621	72.590	5.410	3.170	9.400
Pdensi_DN39066_c1_g2	MC_2_2	Needles	7.22771651371045	392.516406692359	199.872061603035	-5.73327721340916	0.58160305143087	-9.85771515349524	6.34773973872156e-23	3.4627371535845e-21	0.284	0.698	0.121	2.086	0.973	1.135	1.598	1.053	1.375	0.663	1.585	1.054	0.315	0.605	0.546	0.293	0.267	0.152	0.367	0.141	0.116	0.610	0.646	8.869	13.603	7.723	9.573
Pdensi_DN19760_c1_g1	MC_2_2	Needles	10.8316272690878	466.865741041383	238.848684155235	-5.3854055622104	0.546505361324692	-9.85425934185997	6.56992880265139e-23	3.58054898221013e-21	0.452	1.111	0.500	0.922	0.703	1.960	1.175	0.567	0.610	0.742	1.286	0.894	0.634	1.605	1.175	0.562	0.364	0.156	0.487	0.246	0.513	2.758	2.585	8.545	11.539	12.439	13.410
Pdensi_DN22154_c1_g3	MC_2_2	Needles	7111.81791227788	222.787692613883	3667.30280244588	4.99097928695215	0.506556190105346	9.85276536826882	6.66835049857688e-23	3.63074966455627e-21	157.318	100.494	154.196	107.123	146.864	13.658	69.270	127.386	56.594	54.048	102.641	30.202	52.164	37.706	15.341	321.306	247.744	120.506	55.367	135.225	27.041	42.643	3.467	0.820	2.992	8.280	6.958
Pdensi_DN20901_c2_g1d64267	MC_2_2	Needles	39.9449387491293	4379.91806541629	2209.93150208271	-6.78853476277927	0.68903653272106	-9.85221311266445	6.70510095340407e-23	3.64730874262153e-21	2.526	2.364	5.687	0.632	0.664	4.252	0.940	1.388	5.252	2.229	0.286	10.931	1.087	1.040	4.756	0.559	0.543	2.909	0.854	0.880	4.751	2.342	1.459	11.147	60.099	170.666	127.971
Pdensi_DN20684_c1_g1	MC_2_2	Needles	68.2488482772763	1633.74827773078	850.998563004026	-4.58884395590236	0.46581284169752	-9.85126116141335	6.76892089158543e-23	3.67854736762637e-21	2.034	2.114	1.501	2.140	1.674	2.477	2.563	1.448	3.009	1.868	2.239	3.087	0.844	2.730	1.512	1.459	2.094	3.181	2.914	1.841	4.102	0.714	1.011	4.357	26.095	41.726	64.692
Pdensi_DN16968_c0_g1d349388	MC_2_2	Needles	331.458264157782	4785.76467611946	2558.61147013862	-3.85023241072466	0.391001024647691	-9.84711591023039	7.0539070183327e-23	3.82980568690628e-21	21.231	21.953	14.937	22.020	21.501	15.588	16.214	16.700	16.241	16.786	20.785	14.169	22.615	24.113	15.032	14.778	9.538	8.065	8.252	13.650	9.370	12.475	6.146	4.111	79.043	161.717	148.645
Pdensi_DN10713_c0_g1d173641	MC_2_2	Needles	2594.46287350086	17199.9818615088	9897.22236750483	-2.72865119317958	0.277217905926529	-9.84298320867758	7.34984945267097e-23	3.98672182705624e-21	112.659	119.770	84.245	123.924	122.856	87.820	107.482	98.477	82.766	86.980	113.602	67.305	109.307	109.227	81.813	88.622	86.121	78.567	98.454	126.447	140.393	135.415	89.733	65.065	536.001	433.010	395.478
Pdensi_GG_60682_c0_g1	MC_2_2	Needles	0	1360.683718989	680.341859494502	-13.158964137333	1.33712378900225	-9.84124599798801	7.47789021686935e-23	4.05235461272173e-21	0.000	0.000	0.000	0.000	0.000	0.307	0.000	0.000	0.000	0.000	0.000	0.000	0.000	0.000	0.000	0.000	0.000	0.000	0.000	0.000	0.000	0.000	0.000	0.000	39.225	55.132	14.782
Pdensi_DN9434_c0_g1d518297	MC_2_2	Needles	324.475479974303	6.66109118419718	165.56828557925	5.59073321725407	0.568178476833648	9.8397483276913	7.59004650206685e-23	4.10926402860253e-21	7.589	27.176	30.333	30.350	43.121	24.170	32.664	29.985	29.811	25.785	27.306	26.227	15.604	28.263	15.772	12.180	8.804	10.893	16.266	5.459	19.597	11.558	0.524	0.000	0.161	0.120	0.257
Pdensi_DN37608_c0_g1d89265	MC_2_2	Needles	468.89674503431	11.0898215628842	239.993283298597	5.41454683106476	0.550368750765976	9.83803463319648	7.72042428913667e-23	4.17592235210624e-21	13.000	24.524	13.170	24.976	37.453	17.862	43.438	43.234	69.316	72.147	65.623	48.656	24.020	29.788	13.248	15.991	17.277	12.348	9.427	3.800	8.618	1.991	2.451	0.521	0.276	0.442	0.163
Pdensi_DN145_c0_g1d97651	MC_2_2	Needles	466.245736362379	11318.2617244075	5892.25373038493	-4.60012917145646	0.467696926511129	-9.83570536965458	7.90119580008392e-23	4.26968750695427e-21	22.594	18.908	9.433	26.748	20.957	11.997	14.187	9.873	7.169	8.941	11.019	3.448	29.903	23.302	15.506	23.473	12.168	9.891	9.042	12.479	9.464	5.453	0.460	0.027	171.913	331.159	417.642
Pdensi_DN30611_c0_g1d433805	MC_2_2	Needles	173.974587183029	1262.73572022984	718.355153706434	-2.85752417667125	0.290593389384677	-9.83341081062433	8.08336957733494e-23	4.36403379498314e-21	11.300	7.389	6.641	10.360	7.106	8.054	4.538	6.342	7.416	4.835	4.924	6.886	4.764	6.522	7.366	6.105	5.233	5.704	9.691	3.160	10.633	7.114	4.754	6.660	34.662	28.222	37.672
Pdensi_DN24971_c0_g1	MC_2_2	Needles	1080.28267804528	34.5052707799103	557.393974412593	4.93989206722459	0.502384610106357	9.83288892185371	8.12538126802533e-23	4.38260372404991e-21	13.231	21.009	24.707	26.845	51.213	47.138	46.956	47.980	43.346	46.498	26.282	29.167	25.375	43.751	22.433	45.165	38.468	21.181	49.835	23.004	45.566	11.931	20.359	25.975	0.481	1.073	1.252
Pdensi_DN19727_c0_g2d486518	MC_2_2	Needles	550.691756147235	12.0816711626441	281.386713654939	5.53412462759567	0.562875065331564	9.83188804843535	8.20655657952989e-23	4.42224286243937e-21	30.616	46.155	32.440	79.338	81.317	52.125	82.763	50.288	51.444	50.078	49.269	36.012	40.124	50.481	37.500	26.349	14.408	13.113	10.638	7.965	11.666	17.545	8.892	7.805	0.327	0.424	0.202
Pdensi_DN34137_c0_g1d86113	MC_2_2	Needles	879.740500053105	1.53799869126726	440.639249372186	8.9316805249694	0.90867888968246	9.82930342762843	8.41991317696312e-23	4.53296934749677e-21	37.682	63.382	42.748	124.918	110.352	65.603	103.825	112.636	141.280	101.135	114.951	87.802	40.315	76.709	42.706	48.589	22.473	14.765	10.011	24.163	15.125	4.500	4.613	1.057	0.000	0.073	0.062
Pdensi_DN22597_c2_g1	MC_2_2	Needles	387.672053324517	13461.1769783927	6924.42451585859	-5.11604806658402	0.520546979999901	-9.82821582517873	8.51132623064973e-23	4.57790033551516e-21	43.154	35.992	16.727	33.541	34.558	34.950	27.639	19.105	16.857	25.719	22.652	16.588	21.888	33.330	21.683	20.633	11.945	5.056	81.637	16.786	145.991	36.592	24.031	92.099	384.120	324.986	362.315
Pdensi_GG_142184_c1_g1	MC_2_2	Needles	408.261067422295	3.49342552016709	205.877246471231	6.90295736333912	0.702523747495178	9.82594166809499	8.70565618418014e-23	4.67805059809291e-21	7.629	8.550	14.241	21.695	17.860	11.656	18.379	16.925	16.466	13.451	17.806	11.262	5.655	9.022	6.312	18.438	9.664	11.989	2.097	8.954	1.724	6.718	3.997	1.991	0.077	0.138	0.049
Pdensi_DN14429_c0_g1d8303	MC_2_2	Needles	240.253037086558	1329.36077743286	784.806907259709	-2.46653331391472	0.251031876313145	-9.82557813031636	8.73712557825245e-23	4.69058128875006e-21	5.952	7.349	6.415	8.329	8.654	7.672	6.429	5.785	6.342	5.705	7.010	4.927	5.804	8.007	6.616	8.618	7.710	7.161	8.835	9.964	6.640	6.687	7.066	4.457	30.913	36.656	39.210
Pdensi_DN18927_c0_g1d60069	MC_2_2	Needles	1402.87528561395	1.29662210095137	702.085953857449	10.2428948298842	1.04249893482352	9.82532882071309	8.75877195891724e-23	4.69781999075159e-21	2.118	27.954	6.786	4.252	17.648	7.258	31.673	60.920	73.351	69.126	97.132	60.618	9.463	24.453	9.941	20.201	72.673	42.431	103.796	87.360	53.531	20.737	21.367	2.494	0.053	0.000	0.041
Pdensi_DN23725_c0_g1d130648	MC_2_2	Needles	1594.30238479571	22096.0254713326	11845.1639280642	-3.79231101166833	0.385998086739275	-9.82468862398759	8.81460073596792e-23	4.72336207593752e-21	503.034	176.950	68.343	79.595	62.006	66.245	41.811	23.730	8.018	35.845	40.767	19.881	227.689	172.060	74.172	72.152	49.663	33.409	57.434	170.782	45.618	303.288	387.115	178.063	549.717	753.541	473.659
Pdensi_DN20688_c0_g1	MC_2_2	Needles	3.71104445955512	757.658177006509	380.684610733032	-7.64250690803264	0.777985918436614	-9.82345146219419	8.92348828086403e-23	4.7772620842047e-21	0.227	0.070	0.032	0.446	0.078	0.765	0.849	0.067	0.756	0.113	0.082	0.498	0.287	0.492	0.333	0.146	0.142	0.081	0.000	0.113	0.139	1.848	0.198	0.919	6.153	19.629	36.338
Pdensi_GG_134443_c0_g1	MC_2_2	Needles	77.7988154037712	1813.63067716772	945.714746285746	-4.53685157441825	0.461844915534925	-9.82332255225438	8.93491047647642e-23	4.77893153189307e-21	6.429	0.869	2.336	3.622	2.149	4.624	7.440	7.145	15.920	14.103	15.617	15.778	5.409	1.617	2.704	3.818	1.224	2.653	5.911	0.938	3.885	6.587	0.767	6.374	48.895	40.743	54.906
Pdensi_DN23074_c4_g1	MC_2_2	Needles	483.204070141744	3.54975333838766	243.376911740066	7.2565255975183	0.739026259853906	9.81903619900164	9.32306092145701e-23	4.98190788385118e-21	17.604	21.418	17.138	26.265	23.811	27.641	26.560	14.404	14.319	16.134	14.105	9.344	16.515	37.693	19.083	17.025	18.973	10.801	16.935	14.324	9.556	2.246	6.750	1.551	0.127	0.092	0.024
Pdensi_DN40047_c3_g1	MC_2_2	Needles	3.51859830015186	287.834701038568	145.67664966936	-6.38170242938044	0.65027735492883	-9.81381618321753	9.8183605535486e-23	5.24171120795246e-21	0.113	0.071	0.055	0.833	0.489	1.756	1.068	0.644	0.657	0.325	0.630	0.359	0.256	0.513	0.371	0.091	0.097	0.139	0.252	3.297	2.894	1.756	4.875	15.276	5.855	6.442	10.880
Pdensi_GG_112882_c0_g1	MC_2_2	Needles	1.17350818204946	431.939227876476	216.556368029263	-8.65355875347475	0.881843005979277	-9.81303780242047	9.89441535120482e-23	5.27741888672093e-21	0.050	0.000	0.000	0.031	0.000	0.174	0.068	0.065	0.044	0.044	0.095	0.015	0.014	0.072	0.099	0.023	0.014	0.079	0.215	0.276	0.215	0.993	0.876	5.999	10.209	8.687	15.640
Pdensi_DN19836_c0_g1d118671	MC_2_2	Needles	223.732785050064	3937.02917148247	2080.38097826627	-4.13539363119095	0.421567347628685	-9.80956816141603	1.02405859103802e-22	5.4569996271138e-21	8.361	9.177	7.151	11.591	8.869	7.163	5.208	6.472	8.066	4.197	5.675	4.588	9.184	8.252	6.806	9.576	7.041	5.181	4.675	9.185	4.609	6.364	1.081	0.094	58.489	139.904	123.004
Pdensi_DN20117_c1_g1	MC_2_2	Needles	178.237635025011	5586.01443708349	2882.12603605425	-4.96675662280348	0.506535111189497	-9.80535507428111	1.0677082322752e-22	5.68433639922939e-21	15.409	13.956	9.446	13.700	11.602	18.973	12.259	6.872	7.343	9.298	8.055	6.668	13.925	13.052	13.458	9.293	4.512	3.601	6.155	5.296	5.606	8.735	4.542	8.953	78.933	164.379	211.825
Pdensi_DN18705_c0_g1d217585	MC_2_2	Needles	485.160683383963	6.29999086478517	245.730337124374	6.20731237234349	0.633080033939731	9.80494098623622	1.0720965272638e-22	5.70242395938625e-21	17.356	45.379	32.510	61.059	44.828	47.971	164.054	129.055	219.211	101.957	182.895	137.582	13.675	35.713	27.865	22.948	11.962	12.655	7.072	5.050	11.290	2.792	0.299	0.409	0.112	0.122	0.275
Pdensi_DN17273_c0_g1d112741	MC_2_2	Needles	3045.11342978172	525.286121720192	1785.19977575095	2.53268964820519	0.25831368185111	9.80470577499262	1.0745971227309e-22	5.7104468153542e-21	83.945	98.436	102.014	122.377	113.377	109.412	114.599	112.987	134.022	102.396	118.929	101.056	73.192	96.892	77.101	115.105	85.858	97.577	59.704	54.666	46.032	97.236	46.639	16.056	11.050	17.128	14.244
Pdensi_GG_110732_c0_g1	MC_2_2	Needles	0	717.105884582441	358.55294229122	-12.2350398607787	1.24791215005064	-9.80440799481137	1.07777118893006e-22	5.72203041458616e-21	0.000	0.000	0.000	0.000	0.000	0.000	0.000	0.000	0.000	0.000	0.000	0.000	0.000	0.000	0.000	0.000	0.000	0.000	0.000	1.127	0.135	0.133	0.000	0.176	17.730	17.358	22.315
Pdensi_DN21084_c1_g1	MC_2_2	Needles	3.62722701599075	1096.07511176605	549.85116939102	-8.29945533053289	0.846646059608073	-9.8027448853596	1.09566983658472e-22	5.81169537007253e-21	0.000	0.072	0.033	0.042	0.000	0.072	0.000	0.000	0.000	0.000	0.000	0.000	0.018	0.000	0.358	0.000	0.281	0.084	0.000	0.000	0.000	0.000	0.041	0.000	23.089	27.436	37.717
Pdensi_DN14040_c0_g1d213034	MC_2_2	Needles	948.478416481969	1.28955400829637	474.883985245133	9.6891157507285	0.989108701078614	9.79580478885952	1.17359067372439e-22	6.21927411266226e-21	1.749	18.904	15.508	3.271	10.171	4.793	33.716	65.103	101.156	67.139	105.009	82.581	4.643	16.062	6.181	17.111	43.078	31.809	64.490	35.508	59.297	8.861	49.332	21.316	0.042	0.030	0.036
Pdensi_DN5861_c0_g1d262240	MC_2_2	Needles	56.5409807303481	2302.47790431846	1179.5094425244	-5.34254385364929	0.545498870011874	-9.79386786545129	1.19630025773058e-22	6.33378805268192e-21	7.487	3.017	2.307	2.373	5.835	2.446	1.777	1.963	0.695	1.135	1.292	0.509	5.210	5.577	2.657	2.717	1.061	1.806	1.637	2.379	1.541	0.976	0.000	0.000	25.981	71.816	90.706
Pdensi_DN19914_c1_g2	MC_2_2	Needles	2.34166886044471	907.343702556698	454.842685708571	-8.59988704715607	0.878145993579944	-9.79323154695138	1.20385532360964e-22	6.36694595916015e-21	0.000	0.245	0.565	0.000	0.000	0.247	0.000	0.000	0.267	0.000	0.000	0.000	0.000	0.000	0.253	0.101	0.000	0.139	0.000	18.106	1.238	25.687	2.098	0.775	42.185	14.073	13.749
Pdensi_DN11716_c0_g1d269111	MC_2_2	Needles	4829.45723543461	26.1755308184475	2427.81638312653	7.53466608407726	0.769380921443531	9.79315430637471	1.20477561632733e-22	6.36694595916015e-21	81.434	174.655	164.272	305.251	321.498	175.726	326.925	190.775	238.062	100.982	218.642	72.177	45.048	138.912	93.921	349.033	83.792	38.979	18.496	2.200	8.156	0.980	0.111	0.000	0.736	0.506	0.838
[truncated: 8,550 more rows]
