# Supplementary material for: Transcriptional Regulation of Pine Male and Female Cone Initiation and Development: Key Players Identified Through Comparative Transcriptomics
Source: Front Genet. 2022 Mar 18;13:815093. doi: 10.3389/fgene.2022.815093 (PMC8971679; doi:10.3389/fgene.2022.815093)
Supplement: Supplementary file 2 [file DataSheet3.ZIP › SUP_DEG/salmon.gene.counts.matrix.MC_2_3_vs_MC_2_4.DESeq2.DE_results.P0.001_C2.DE.subset]

sampleA	sampleB	baseMeanA	baseMeanB	baseMean	log2FoldChange	lfcSE	stat	pvalue	padj	Bud_Rep1	Bud_Rep2	Bud_Rep3	FC_3_1_Rep1	FC_3_1_Rep2	FC_3_1_Rep3	FC_3_2_Rep1	FC_3_2_Rep2	FC_3_2_Rep3	FC_3_3_Rep1	FC_3_3_Rep2	FC_3_3_Rep3	FC_3_Rep1	FC_3_Rep2	FC_3_Rep3	MC_2_2_Rep1	MC_2_2_Rep2	MC_2_2_Rep3	MC_2_3_Rep1	MC_2_3_Rep2	MC_2_3_Rep3	MC_2_4_Rep1	MC_2_4_Rep2	MC_2_4_Rep3	Needles_Rep1	Needles_Rep2	Needles_Rep3
Pdensi_DN32404_c0_g1d235795	MC_2_3	MC_2_4	11.6220247425581	6724.61345815816	3368.11774145036	-9.17674218646807	0.37761977613654	-24.301540243353	1.88818437446517e-130	9.64711160601744e-126	0.820	0.894	0.362	0.585	0.560	1.835	1.031	0.849	1.212	0.652	1.082	0.724	0.519	0.969	0.746	1.108	0.101	0.065	0.372	0.498	0.390	222.070	217.138	212.409	0.954	0.438	0.354
Pdensi_GG_33485_c0_g1	MC_2_3	MC_2_4	165.412014060798	24852.4612405535	12508.9366273071	-7.23098011704758	0.378418065527303	-19.1084432160279	2.14781187483956e-81	5.48680021546514e-77	0.743	1.684	0.465	20.935	78.820	80.746	27.914	40.972	19.149	17.164	15.005	15.368	24.598	67.864	55.751	2.212	12.722	2.375	6.059	6.670	5.145	1175.845	666.214	622.369	0.213	0.123	0.000
Pdensi_DN25922_c2_g5	MC_2_3	MC_2_4	19.2992318458272	5761.87745769297	2890.5883447694	-8.21517125368634	0.439009232234905	-18.7129806174339	3.88052738895077e-78	6.60879684520909e-74	0.371	0.847	0.876	0.931	0.779	1.299	0.457	0.867	1.410	0.650	1.227	0.985	1.029	0.905	0.727	0.585	1.015	2.133	0.993	0.646	0.463	265.193	137.403	166.244	1.423	2.025	4.222
Pdensi_GG_37273_c0_g1	MC_2_3	MC_2_4	116.632402587644	67445.3589952148	33780.9956989012	-9.17504891405299	0.490814675885713	-18.693509719317	5.59109540391486e-78	7.14150615942045e-74	1.130	0.675	8.985	10.224	0.075	0.168	0.034	0.293	0.073	0.256	0.158	0.148	1.775	0.180	0.810	3.827	89.028	48.500	5.802	3.243	3.631	3386.968	1817.831	1519.957	0.679	0.422	0.489
Pdensi_DN25185_c0_g1d226944	MC_2_3	MC_2_4	38.1226935404541	2773.33015954692	1405.72642654369	-6.18428223257444	0.337186569776565	-18.3408320108135	3.90770547867224e-75	3.99304976632644e-71	0.198	0.297	0.216	2.448	18.132	11.110	5.378	10.918	4.286	3.181	3.662	2.270	2.300	13.124	7.621	0.537	2.903	0.695	1.284	1.629	1.214	83.222	101.742	83.035	0.031	0.000	0.024
Pdensi_DN55669_c0_g1d257129	MC_2_3	MC_2_4	21.1839907005784	39398.9913848555	19710.087687778	-10.8623141755442	0.610063754414862	-17.8052114995141	6.4388564811861e-71	5.48290092227934e-67	0.157	0.000	0.314	0.595	0.000	40.837	1.566	0.000	0.744	0.185	0.990	0.739	1.569	3.436	12.389	0.561	0.169	0.191	0.346	1.271	0.674	1597.496	907.478	1342.763	3.035	27.095	5.105
Pdensi_DN19290_c1_g3	MC_2_3	MC_2_4	23.443450421573	7295.38431893931	3659.41388468044	-8.28406995151164	0.471064459700562	-17.5858521714364	3.16191946959122e-69	2.3078398505765e-65	0.339	0.066	0.000	5.012	13.944	29.333	5.877	8.364	4.849	2.191	1.435	1.092	4.333	12.355	23.348	0.389	0.813	0.154	0.489	1.205	0.835	267.733	178.568	261.686	0.190	0.274	0.369
Pdensi_GG_1169_c0_g1	MC_2_3	MC_2_4	1.66697785943755	36249.378566242	18125.5227720507	-14.4129818543635	0.835788585165767	-17.2447699216961	1.22499429638719e-66	7.82342607387676e-63	0.200	0.215	0.079	0.000	0.000	0.000	0.000	0.124	0.187	0.000	0.000	0.236	2.524	0.000	0.313	0.504	0.044	0.348	0.045	0.046	0.057	2026.158	1038.028	592.114	0.430	0.000	1.435
Pdensi_DN26298_c0_g1d76620	MC_2_3	MC_2_4	12.758076042929	2371.95664319665	1192.35735961979	-7.53980132189987	0.438942631748664	-17.1771907683306	3.93511502495902e-66	2.23392107616896e-62	0.100	0.000	0.050	0.126	0.000	0.000	0.110	0.000	0.059	0.059	0.000	0.000	0.167	0.000	0.056	0.000	0.000	0.062	0.283	0.692	0.394	80.547	81.611	68.396	0.000	0.000	0.000
Pdensi_DN16580_c0_g1d55897	MC_2_3	MC_2_4	1.42492471665664	9245.75284029787	4623.58888250726	-12.7006408198029	0.744442703131405	-17.0606022013235	2.9153429650823e-65	1.48950702771985e-61	0.040	0.043	0.039	0.000	0.000	0.000	0.000	0.000	0.000	0.000	0.000	0.047	0.440	0.000	0.000	0.072	0.000	0.000	0.000	0.092	0.057	345.125	284.578	272.561	0.305	0.000	0.190
Pdensi_DN26169_c0_g1d228600	MC_2_3	MC_2_4	546.788621354037	37879.269882254	19213.029251804	-6.11432376171033	0.362404100952981	-16.871563389134	7.28426599874921e-64	3.38334289461904e-60	5.262	5.348	4.523	66.458	157.933	268.989	77.989	75.168	58.899	38.369	36.644	38.545	83.355	156.954	180.046	10.094	31.486	8.052	16.376	24.578	17.915	1463.366	1141.356	1099.346	2.052	2.145	2.269
Pdensi_DN42144_c0_g1	MC_2_3	MC_2_4	26.3449499110863	6119.98984791324	3073.16739891216	-7.85753226491643	0.475514284082306	-16.524282293813	2.45342826267609e-61	1.04458797330539e-57	2.101	3.232	2.025	1.215	0.930	2.986	2.860	0.906	0.868	0.113	0.530	0.306	2.008	1.076	1.850	1.168	0.747	3.637	0.843	1.389	0.647	196.114	144.436	247.790	1.548	1.811	0.736
Pdensi_DN19857_c0_g1d535376	MC_2_3	MC_2_4	11.5868175054773	214334.851595339	107173.219206422	-14.1702967373771	0.860979763985076	-16.4583388949694	7.30785071215517e-61	2.87209775834948e-57	0.071	0.063	0.000	0.000	0.000	0.116	0.000	0.433	0.188	0.492	0.000	0.506	0.430	0.062	0.120	0.110	0.000	0.133	0.666	0.393	0.206	16022.471	3637.323	2536.148	0.665	0.120	0.553
Pdensi_DN21711_c0_g1d221681	MC_2_3	MC_2_4	23.2855169386161	6756.95946445057	3390.12249069459	-8.18776251175686	0.498648636030196	-16.4199035556192	1.37785559065426e-60	5.02838555983624e-57	0.136	2.475	0.485	1.900	3.279	3.342	2.541	1.742	2.244	1.106	1.263	0.801	1.021	2.828	1.034	0.539	1.105	1.832	0.400	0.912	1.161	201.934	258.174	193.395	0.000	0.000	0.000
Pdensi_GG_93610_c0_g1	MC_2_3	MC_2_4	3764.29264838038	8.91569944077293	1886.60417391058	8.64709389345959	0.543059140199989	15.9229322432087	4.39297637849497e-57	1.49630632753377e-53	3.260	31.766	58.568	21.323	36.695	10.934	119.583	244.253	260.847	112.185	163.100	88.687	10.908	10.546	9.105	65.399	119.524	97.767	112.178	130.381	161.475	0.573	0.186	0.133	0.061	0.011	0.024
Pdensi_DN26666_c1_g1	MC_2_3	MC_2_4	123.636007715185	5550.37302952978	2837.00451862248	-5.48759643681551	0.351006639831485	-15.6338821380988	4.27918511128978e-55	1.36645078566261e-51	28.883	11.950	10.645	13.930	10.566	16.226	10.034	7.451	14.662	7.131	7.587	7.456	20.183	13.426	10.211	4.785	2.842	1.538	6.161	3.278	3.995	206.941	185.452	150.219	1.705	0.781	1.189
Pdensi_DN45663_c0_g1	MC_2_3	MC_2_4	24.3227297814734	11582.0129168468	5803.16782331413	-8.89537001800579	0.570096349155842	-15.6032748344686	6.91538816410053e-55	2.07835889458955e-51	0.405	0.292	0.000	0.000	0.000	0.000	0.150	0.283	0.000	0.318	0.171	0.000	0.000	0.156	0.000	0.000	0.000	0.330	1.195	0.469	0.967	220.090	413.363	461.519	0.808	0.455	0.813
Pdensi_DN26336_c0_g1d228877	MC_2_3	MC_2_4	13.7588968958814	2949.48863699952	1481.6237669477	-7.74202686698244	0.502784624516491	-15.3982967844883	1.6803730357984e-53	4.76964550805621e-50	1.423	0.246	0.032	0.266	0.372	2.570	0.462	0.085	0.229	0.114	0.144	0.097	0.344	0.806	1.213	0.059	0.054	0.082	0.709	0.284	0.490	123.506	58.087	106.517	0.178	2.272	0.744
Pdensi_DN18345_c0_g1d403901	MC_2_3	MC_2_4	236.912487804033	8161.76503435427	4199.33876107915	-5.10646558788325	0.332919017285707	-15.3384616761047	4.23103039094476e-53	1.13774634070605e-49	0.386	1.356	1.603	9.008	6.474	27.236	8.427	3.020	6.591	3.233	2.341	4.019	4.121	6.959	18.404	0.506	1.579	0.919	8.772	8.179	8.612	299.565	194.176	297.994	0.541	0.746	0.336
Pdensi_DN35431_c0_g1d238732	MC_2_3	MC_2_4	68.1742078874205	6888.11389215061	3478.14405001902	-6.65727492438523	0.437690786628134	-15.2099955671247	3.03563694589458e-52	7.75483814198229e-49	3.622	1.227	1.323	3.209	1.410	5.300	4.516	3.025	4.816	4.038	3.237	1.969	2.101	2.593	1.644	2.222	1.161	0.445	2.776	2.803	1.784	184.994	176.150	295.365	25.211	26.252	23.291
Pdensi_DN20063_c0_g1d361691	MC_2_3	MC_2_4	28.7327343788618	5996.73115279882	3012.73194358884	-7.70708493933433	0.507493938020728	-15.186555664867	4.34139864566281e-52	1.05624161716288e-48	0.107	0.172	0.106	0.067	0.223	0.057	0.116	0.276	0.093	0.280	0.134	0.252	0.295	0.061	0.000	0.120	0.382	0.334	0.696	1.360	1.027	138.501	281.734	155.792	0.206	0.179	0.128
Pdensi_GG_66304_c0_g1	MC_2_3	MC_2_4	13.5000165748765	1920.63142366806	967.065720121468	-7.15002390925823	0.476758557152997	-14.9971590482931	7.66297342949138e-51	1.77962108390715e-47	0.053	0.234	0.082	1.471	6.200	8.304	3.010	4.899	2.419	2.142	2.562	1.824	1.720	5.967	6.807	0.279	1.106	0.237	0.481	0.548	0.418	44.573	57.755	80.017	0.000	0.000	0.000
Pdensi_DN17749_c0_g1d216433	MC_2_3	MC_2_4	43.1048627008052	7305.48050050194	3674.29268160138	-7.40103111845534	0.494206046989977	-14.9755980598219	1.06009899708908e-50	2.35489469388154e-47	0.225	0.000	0.045	7.524	17.694	30.011	11.599	10.807	5.042	3.126	3.179	3.225	6.439	14.126	17.205	1.019	2.509	0.424	2.384	1.594	0.772	278.988	274.775	163.677	0.035	0.050	0.000
Pdensi_DN11853_c0_g1d458076	MC_2_3	MC_2_4	9.99560694020614	1689.47504479896	849.735325869584	-7.38793892731116	0.503559668103954	-14.6714270329251	9.82566427201165e-49	2.09172016244008e-45	0.109	0.215	0.054	0.979	3.595	4.985	1.484	1.923	1.336	0.594	1.055	0.517	1.230	3.610	4.091	0.165	0.985	0.114	0.394	0.549	0.130	54.769	56.726	52.148	0.000	0.061	0.065
Pdensi_DN12099_c0_g1d5940	MC_2_3	MC_2_4	61.6794879989224	5845.92847127135	2953.80397963514	-6.56419324005935	0.448809164939619	-14.6258003464401	1.92296207980554e-48	3.92991914325699e-45	1.235	1.749	1.310	2.362	4.621	3.309	4.377	3.930	4.778	2.872	3.082	2.472	2.471	2.944	1.916	1.698	7.713	3.859	2.608	2.890	1.186	267.269	158.847	152.006	0.766	2.942	2.036
Pdensi_DN37390_c0_g1	MC_2_3	MC_2_4	10.4538881976679	1074.11394181464	542.283915006156	-6.67873828750659	0.457916331726268	-14.585062433412	3.49602012611602e-48	6.86994847244307e-45	0.056	0.165	0.056	1.463	4.979	5.990	1.963	2.452	1.762	0.866	1.465	1.079	1.273	3.742	5.587	0.368	0.914	0.212	0.352	0.504	0.280	28.995	34.504	39.376	0.000	0.016	0.050
Pdensi_GG_98911_c0_g1	MC_2_3	MC_2_4	139.467311900563	15245.0359560991	7692.25163399982	-6.77144442461408	0.464987288014816	-14.5626441822175	4.85432284244325e-48	9.18581713578187e-45	0.413	1.120	0.000	21.960	49.742	53.661	21.292	21.910	13.030	11.965	5.741	7.544	15.606	46.359	29.623	2.405	19.967	3.275	5.710	6.461	2.969	731.520	438.738	345.406	0.000	0.000	0.000
Pdensi_DN23957_c2_g7	MC_2_3	MC_2_4	22.8478465674543	3248.56370390081	1635.70577523413	-7.15060382338712	0.492860017881832	-14.5083868927293	1.07212259194762e-47	1.95631740956384e-44	3.488	2.471	2.919	2.031	2.623	2.181	1.650	1.656	1.741	0.833	1.065	1.171	1.998	1.937	2.413	1.846	0.950	0.459	0.802	0.980	0.650	168.754	104.031	53.283	0.912	1.939	2.407
Pdensi_DN44557_c0_g1d322508	MC_2_3	MC_2_4	3.97116570469859	26209.5192607542	13106.7452132295	-12.6991374017378	0.892489677067114	-14.2288899558699	6.06366361077839e-46	1.06829207310996e-42	0.341	0.000	0.114	0.144	0.000	0.000	0.000	0.000	0.134	0.134	0.000	0.000	0.887	0.000	0.127	0.102	0.000	0.418	0.000	0.264	0.163	1443.373	768.216	429.272	0.000	0.000	0.000
Pdensi_DN73690_c0_g1	MC_2_3	MC_2_4	27.6930612589573	2151.03158274046	1089.36232199971	-6.27724476187694	0.448045938034654	-14.0102704410444	1.34890332307162e-44	2.29727228607917e-41	0.205	0.846	0.247	1.106	0.581	0.519	1.113	0.615	0.289	0.956	0.558	0.384	0.287	0.804	0.267	0.245	0.383	0.272	0.939	1.416	0.648	94.902	73.938	44.293	1.736	1.332	2.055
Pdensi_DN19693_c2_g2	MC_2_3	MC_2_4	114.740534428866	3510.56528149252	1812.65290796069	-4.9357614170505	0.353612014187492	-13.9581270404276	2.80714269891499e-44	4.62653337977305e-41	17.486	10.927	13.241	12.707	32.623	51.379	11.770	20.104	14.729	8.558	17.306	17.514	20.130	24.657	35.801	5.658	7.596	4.817	3.079	5.412	3.846	137.939	103.957	101.671	1.904	2.191	3.493
Pdensi_DN26423_c0_g1d499916	MC_2_3	MC_2_4	3.15450395320382	5159.61103566022	2581.38276980671	-10.7014180470984	0.769120405038643	-13.9138397278132	5.22001556991333e-44	8.33440735931288e-41	0.000	0.000	0.000	0.047	0.045	6.484	0.170	0.000	0.187	0.044	0.047	0.133	0.084	0.216	2.175	0.000	0.041	0.000	0.107	0.000	0.224	166.587	105.066	223.451	0.060	2.459	0.237
Pdensi_DN13897_c0_g2d392421	MC_2_3	MC_2_4	15.5411560319518	146132.475133721	73074.0081448767	-13.1971138263359	0.949164061397337	-13.9039333272979	5.99539959393184e-44	9.28233200161107e-41	0.372	0.630	0.000	0.000	0.000	0.000	0.000	0.700	0.308	0.089	0.083	0.077	1.954	0.151	0.367	0.692	0.429	0.649	0.530	0.891	0.281	11815.190	2386.636	1089.227	1.489	0.515	1.291
Pdensi_DN24850_c0_g1d192691	MC_2_3	MC_2_4	209.836548681908	3700.41904636099	1955.12779752145	-4.14113740255236	0.30255656753583	-13.6871509228169	1.2116782005371e-42	1.82079595946593e-39	19.101	20.874	23.298	17.532	17.526	17.135	12.777	13.351	16.460	12.638	11.443	14.502	14.321	15.968	15.793	13.812	10.376	12.907	7.434	6.809	8.369	131.692	138.424	91.477	6.417	9.630	12.533
Pdensi_DN4451_c0_g1d327568	MC_2_3	MC_2_4	31.2070080121094	10071.5834709757	5051.39523949391	-8.33158252788806	0.611289457573449	-13.6295210471334	2.67328986960857e-42	3.90239217194403e-39	0.237	0.385	0.000	0.000	0.000	0.000	0.000	0.249	0.000	0.140	0.150	0.000	0.529	0.000	0.265	0.000	0.000	0.291	1.843	0.689	0.851	184.316	293.731	468.417	0.535	0.667	0.000
Pdensi_GG_14711_c2_g1	MC_2_3	MC_2_4	104387.896573493	18.9311664452947	52203.413869969	12.4062806210385	0.914320617113882	13.5688514387872	6.12746706296478e-42	8.69623742169435e-39	0.043	0.031	0.014	0.018	0.000	0.000	0.015	1.456	1.075	3.577	0.018	0.000	0.047	0.358	0.048	0.000	5.971	14.905	2944.966	1790.696	6397.227	1.508	0.209	0.260	0.266	0.064	0.051
Pdensi_DN17745_c0_g1	MC_2_3	MC_2_4	3.107683679699	38005.1084844533	19004.1080840665	-13.5878141479424	1.01107367976178	-13.4389950207624	3.57255508857146e-41	4.93321579960251e-38	0.081	0.145	0.134	0.068	0.000	0.000	0.000	0.168	0.032	0.126	0.034	0.032	0.389	0.062	0.030	0.342	0.030	0.135	0.092	0.094	0.154	3218.767	454.980	318.787	0.126	0.000	0.194
Pdensi_DN28728_c0_g1d501895	MC_2_3	MC_2_4	4.78887353081256	10807.5743976959	5406.18163561333	-11.1474571182062	0.830255911522659	-13.4265314627657	4.22753428549319e-41	5.68403109774785e-38	0.000	0.000	0.000	0.000	0.000	0.000	0.000	0.000	0.000	0.000	0.000	0.000	0.225	0.000	0.000	0.000	0.109	0.000	0.000	0.351	0.144	366.462	455.923	233.762	0.000	0.000	0.000
Pdensi_DN16693_c0_g1d56026	MC_2_3	MC_2_4	5.78291113003624	21304.2709466527	10655.0269288913	-11.8299951239534	0.882485388130048	-13.4053155815086	5.62833603310834e-41	7.373408835989e-38	0.161	0.043	0.000	0.000	0.000	0.000	0.000	0.083	0.000	0.000	0.000	0.000	0.579	0.000	0.000	0.181	0.000	0.000	0.408	0.233	0.000	1020.533	760.100	346.907	0.247	0.090	0.289
Pdensi_DN1994_c0_g1d380823	MC_2_3	MC_2_4	10.186010026787	1759.67609035571	884.93105019125	-7.44288068827316	0.556228669310965	-13.3809727885711	7.81182190159483e-41	9.97804011490708e-38	0.000	0.000	0.000	0.166	0.079	0.166	0.578	0.137	0.438	0.077	0.167	0.105	0.000	0.406	0.075	0.100	0.024	0.000	0.115	0.539	0.442	74.062	56.793	42.579	0.000	0.000	0.000
Pdensi_DN41308_c0_g1d319738	MC_2_3	MC_2_4	25.5619262847435	3090.03049030325	1557.796208294	-6.91843395652906	0.517637971036868	-13.36539114909	9.6327309742932e-41	1.20037924619168e-37	0.201	0.000	0.000	0.000	0.000	0.000	0.000	0.000	0.000	0.000	0.000	0.000	0.045	0.000	0.045	0.000	0.000	0.050	0.499	1.492	0.746	144.539	81.958	79.530	0.000	0.000	0.000
Pdensi_DN11359_c0_g1d210550	MC_2_3	MC_2_4	395.351642319484	4665.07527017707	2530.21345624828	-3.56090484987872	0.267008912982693	-13.3362770931528	1.42395113602585e-40	1.73220265337697e-37	16.385	13.664	15.009	18.356	20.897	26.639	20.695	20.259	21.692	17.076	19.915	17.751	17.849	21.048	19.870	12.217	8.690	7.091	12.620	15.599	14.341	174.195	136.699	143.903	43.633	55.741	68.369
Pdensi_DN32297_c0_g2	MC_2_3	MC_2_4	7.4504120267834	2964.19214540015	1485.82127871347	-8.61856700178651	0.651580420963802	-13.2271730771746	6.11441491722386e-40	7.26506248722794e-37	0.000	0.062	0.000	0.290	1.458	1.560	1.333	2.282	0.947	1.350	2.475	0.477	0.321	1.062	0.194	0.104	0.189	0.000	0.518	0.201	0.082	72.699	76.166	132.417	0.000	0.065	0.069
Pdensi_DN33771_c0_g1	MC_2_3	MC_2_4	3.3192206898895	14912.8291786703	7458.0741996801	-12.1342480910127	0.929727577171058	-13.0514017105251	6.23888544992307e-39	7.24448035016976e-36	0.178	0.128	0.000	0.075	0.072	0.064	0.000	0.186	0.000	0.209	0.000	0.000	0.331	0.205	0.000	0.054	0.000	0.000	0.200	0.000	0.170	1015.769	300.910	212.612	0.000	0.000	0.214
Pdensi_DN13837_c0_g1	MC_2_3	MC_2_4	481.133453516018	19407.3109355024	9944.22219450921	-5.33376933258883	0.409677128960165	-13.0194461822336	9.48563748036659e-39	1.07697820032642e-35	7.119	6.835	3.278	10.026	19.982	45.392	8.905	11.137	7.199	13.274	9.680	9.229	14.362	27.507	22.206	4.455	14.578	12.141	23.589	15.831	12.923	713.641	754.837	434.068	3.472	7.525	2.963
Pdensi_DN6672_c0_g2d262902	MC_2_3	MC_2_4	12.0087067730342	10067.8491408626	5039.92892381784	-9.71928730730941	0.747342636217038	-13.0051288877446	1.14405861875803e-38	1.27070093368663e-35	0.297	0.107	0.099	0.251	0.120	0.216	0.549	0.207	0.234	0.465	0.125	0.233	0.331	0.343	0.000	0.266	0.429	0.365	0.220	0.345	0.708	698.317	207.825	128.960	0.000	0.333	0.357
Pdensi_DN23284_c0_g1d191274	MC_2_3	MC_2_4	171.667360918247	22462.5735535972	11317.1204572577	-7.03157633578701	0.541063815976352	-12.9958354784796	1.2918916831359e-38	1.40436872073999e-35	1.743	2.768	2.000	1.430	2.864	4.940	1.834	2.604	2.599	2.397	2.021	1.461	3.891	5.155	4.486	4.503	4.805	5.301	9.485	2.769	6.405	725.968	834.245	620.756	0.334	0.184	1.114
Pdensi_DN32985_c1_g2	MC_2_3	MC_2_4	32.3919555039275	4370.72286394144	2201.55740972268	-7.07454176118161	0.545484241886452	-12.9692871359871	1.82721764603175e-38	1.94492091606363e-35	0.198	0.107	0.197	3.555	8.394	19.996	5.238	3.881	4.701	3.641	1.396	2.699	3.207	6.739	11.214	0.516	1.175	0.746	1.269	1.311	0.921	117.327	76.825	220.056	0.461	0.750	4.417
Pdensi_DN20634_c0_g1	MC_2_3	MC_2_4	30.3171616904041	2718.6421933131	1374.47967750175	-6.48610432188153	0.502731635952787	-12.9017230228389	4.401444784315e-38	4.58935952898412e-35	0.310	0.261	0.088	0.124	0.225	0.047	0.156	0.092	0.000	0.052	0.167	0.026	0.073	0.076	0.062	0.130	0.098	0.097	0.957	1.473	0.838	154.325	62.077	57.192	0.052	0.149	0.000
Pdensi_DN2805_c0_g1d204265	MC_2_3	MC_2_4	0	18057.5529370309	9028.77646851545	-16.8491888343359	1.30735488756768	-12.8879992682657	5.25905106814185e-38	5.37390874347007e-35	0.000	0.062	0.000	0.000	0.000	0.000	0.000	0.121	0.068	0.136	0.000	0.068	0.258	0.000	0.000	0.052	0.000	0.072	0.000	0.000	0.000	645.970	791.279	335.591	0.000	0.000	0.000
Pdensi_DN44955_c0_g1d95956	MC_2_3	MC_2_4	4.39893082956997	4316.75436005172	2160.57664544064	-9.96934620291833	0.775854756186312	-12.8495006615959	8.65672175512939e-38	8.67233780221707e-35	0.000	0.000	0.000	0.000	0.000	0.000	0.000	0.000	0.000	0.136	0.000	0.273	0.000	0.000	0.000	0.000	0.000	0.283	0.000	0.134	0.331	209.459	117.816	101.886	0.174	0.000	0.000
Pdensi_DN23735_c0_g1d497455	MC_2_3	MC_2_4	17.5564704609272	127570.356851971	63793.9566612158	-12.8260918521665	1.00600797298933	-12.749493241146	3.13778301939842e-37	3.08299250052124e-34	0.653	0.202	0.279	0.000	0.000	0.000	0.000	0.292	0.110	0.110	0.000	0.110	1.766	0.000	0.000	0.167	0.101	0.115	0.388	1.191	0.308	10513.581	1936.279	925.690	1.409	0.105	1.010
Pdensi_GG_83292_c0_g1	MC_2_3	MC_2_4	30.87495935219	13553.02520952	6791.95008443611	-8.77657750646343	0.689742105169998	-12.7244334377706	4.32601264089622e-37	4.17027618582395e-34	0.178	0.064	0.059	4.748	13.556	25.554	11.999	13.020	8.531	3.398	3.709	3.047	6.018	16.541	28.258	0.350	6.908	0.294	1.396	1.135	0.823	130.829	605.491	529.857	0.000	0.133	0.000
Pdensi_GG_58204_c0_g1	MC_2_3	MC_2_4	50307.6231974139	3.34448309021768	25155.4838402521	13.9097066332094	1.09605627235354	12.6906865861379	6.65993768763123e-37	6.30128770993435e-34	0.000	0.000	0.018	0.046	0.000	0.059	0.040	1.599	0.321	1.714	0.000	0.022	0.061	0.105	0.041	0.067	556.302	645.734	2141.793	379.646	2885.006	0.165	0.000	0.150	0.114	0.082	0.088
Pdensi_DN19885_c0_g1d288263	MC_2_3	MC_2_4	1454.4855630251	3.75206983034451	729.118816427721	8.40769368482348	0.66436057725769	12.6553169658686	1.04552747581588e-36	9.71237996261541e-34	0.000	0.000	0.000	0.000	0.000	0.000	0.000	0.000	0.076	0.000	0.000	0.000	0.072	0.074	0.000	0.000	0.000	0.080	49.903	65.488	41.693	0.293	0.079	0.000	0.000	0.000	0.000
Pdensi_DN19600_c0_g1d485629	MC_2_3	MC_2_4	633.494107368062	86452.2925724132	43542.8933398906	-7.09240361992937	0.568170923494619	-12.4828697257271	9.2588392074263e-36	8.44736808546115e-33	2.297	2.258	1.593	43.058	131.143	318.511	67.851	67.195	56.153	23.163	19.753	21.292	57.747	120.735	220.594	3.851	21.733	5.966	17.596	32.576	18.033	2171.696	2163.744	3873.470	1.815	1.619	1.848
Pdensi_DN24504_c0_g1	MC_2_3	MC_2_4	0	18607.0659157346	9303.53295786729	-16.8924388375427	1.35980432999537	-12.4226982257074	1.96809853063238e-35	1.76410684433455e-32	0.317	0.000	0.000	0.000	0.000	0.000	0.000	0.000	0.000	0.000	0.000	0.000	0.351	0.000	0.000	0.000	0.340	0.772	0.000	0.000	0.000	1103.402	495.597	286.965	0.000	0.000	0.000
Pdensi_DN12472_c0_g1d337998	MC_2_3	MC_2_4	16.9392096458893	286050.207329795	143033.57326972	-14.0437869737208	1.13193477442774	-12.4068871201706	2.39795674036164e-35	2.11235182376822e-32	3.750	2.805	1.193	0.000	0.000	0.000	0.000	0.054	0.732	1.158	0.460	1.784	15.978	0.779	1.693	3.144	1.597	2.977	0.235	1.150	0.447	685.000	16262.470	9627.540	10.056	1.577	9.376
Pdensi_GG_70813_c0_g1	MC_2_3	MC_2_4	39.3351576192098	13248.0163326839	6643.67574515157	-8.39446748345611	0.680582548142446	-12.3342385231117	5.92463692757742e-35	5.13053474413195e-32	13.420	13.065	1.785	7.935	8.282	1.541	8.744	9.106	0.898	4.305	6.124	0.704	5.646	8.882	2.136	5.632	2.843	2.501	0.834	2.860	0.535	545.565	447.173	312.169	2.606	8.960	3.423
Pdensi_DN18170_c0_g2	MC_2_3	MC_2_4	21.8855098536451	1942.19389529651	982.039702575079	-6.46514999989468	0.527012875258363	-12.2675371009204	1.35306733141082e-34	1.15218193494069e-31	0.501	0.382	0.158	2.049	1.335	3.880	2.452	0.706	0.575	0.578	1.032	0.377	2.015	4.920	3.389	0.226	0.803	0.656	1.010	1.029	0.357	45.968	64.867	74.175	0.247	5.071	0.790
Pdensi_DN23775_c1_g3	MC_2_3	MC_2_4	532.11957628207	15669.3843812904	8100.75197878625	-4.87993611247281	0.398390997582212	-12.2491124098902	1.69844584446605e-34	1.42257368992556e-31	18.452	24.389	13.648	36.171	70.300	48.873	43.936	43.431	25.752	28.569	30.876	18.438	34.539	68.858	35.927	17.819	20.100	9.944	17.695	25.270	14.501	454.013	607.690	451.728	5.098	11.919	7.301
Pdensi_DN17495_c0_g1	MC_2_3	MC_2_4	21967.6982485054	1.94322340108227	10984.8207359532	13.4036153353562	1.09521975026701	12.2382885554141	1.94081943184856e-34	1.59936042600011e-31	0.012	0.000	1.837	0.891	0.043	0.013	0.026	0.363	0.197	0.831	0.137	0.000	0.027	0.097	0.163	0.219	162.523	146.509	643.647	216.432	1479.527	0.144	0.000	0.049	0.075	0.041	0.014
Pdensi_GG_150465_c0_g1	MC_2_3	MC_2_4	33.0465157052846	608.689670715632	320.868093210458	-4.20033380335967	0.344801905531282	-12.1818752622253	3.88250837448786e-34	3.1486526645926e-31	3.968	5.649	3.485	2.509	5.433	9.946	8.505	6.512	4.139	5.573	2.503	5.546	5.227	6.012	5.231	1.999	1.596	0.907	1.373	1.149	1.070	21.487	16.615	20.947	0.732	2.508	3.605
Pdensi_DN25173_c1_g3	MC_2_3	MC_2_4	1148.51956448878	25928.843026102	13538.6812952954	-4.49666316346192	0.36951890047211	-12.1689666150144	4.54803842340063e-34	3.63075592388102e-31	7.735	14.988	22.383	19.105	47.316	53.267	64.696	66.088	67.492	88.336	82.433	48.810	27.377	38.624	36.884	20.205	54.636	29.703	41.129	45.441	37.412	680.658	893.989	909.258	9.906	11.987	36.407
Pdensi_DN24936_c1_g6	MC_2_3	MC_2_4	5.92127980131229	5718.03157558677	2861.97642769404	-9.90519036058189	0.821190464178305	-12.0619890179718	1.67683671587031e-33	1.31804525364994e-30	1.541	1.392	0.915	1.397	0.775	0.145	0.535	0.162	0.312	0.365	0.205	0.132	0.634	0.829	0.150	0.562	0.271	0.196	0.249	0.311	0.064	406.678	124.500	58.993	0.000	0.050	0.027
Pdensi_DN14737_c0_g1	MC_2_3	MC_2_4	16.3673549019283	22105.9003117034	11061.1338333026	-10.3932437100439	0.867449008187184	-11.9813886602556	4.44809718631295e-33	3.44336638550154e-30	0.375	0.000	0.000	0.949	2.946	9.810	3.326	3.917	4.199	2.312	2.250	1.879	1.148	1.946	1.781	0.252	1.017	0.000	1.251	0.435	0.134	1100.576	243.959	834.171	0.142	0.105	0.113
Pdensi_DN25718_c0_g2	MC_2_3	MC_2_4	167.817131725729	13925.2969716265	7046.5570516761	-6.37405773661011	0.53311901210216	-11.9561628677926	6.02837474045787e-33	4.5970406304399e-30	2.639	1.297	0.864	57.080	86.685	136.840	54.075	42.212	27.052	12.455	16.902	15.630	33.466	62.754	59.075	5.708	12.587	2.125	5.995	9.054	3.135	408.863	351.692	572.772	0.142	7.089	0.668
Pdensi_DN27539_c0_g1d307569	MC_2_3	MC_2_4	85.1594861069833	6102.64470012597	3093.90209311648	-6.16344827007921	0.515741489710655	-11.9506543356383	6.44160529839541e-33	4.83991908684733e-30	0.145	0.157	0.145	0.183	0.000	0.316	0.643	0.000	0.000	0.170	0.548	0.170	0.161	0.167	0.161	0.129	5.925	25.986	4.159	1.341	3.732	270.160	152.282	178.516	0.000	0.162	0.523
Pdensi_DN12890_c0_g1	MC_2_3	MC_2_4	21.294458425812	1473.42218088196	747.358319653888	-6.1167336733754	0.512213672158473	-11.941761819046	7.16884051541092e-33	5.3082666610634e-30	0.799	0.747	1.451	0.436	0.208	1.606	0.304	0.289	1.299	0.284	0.307	0.534	0.771	1.037	1.989	0.314	0.229	0.651	0.551	0.847	0.894	82.596	37.259	28.462	0.000	0.195	0.083
Pdensi_DN36223_c0_g1	MC_2_3	MC_2_4	44.057261705732	158418.564197347	79231.3107295265	-11.8113363584217	0.989713752822224	-11.9340933929037	7.86106968016812e-33	5.73768245855928e-30	0.163	0.000	0.491	0.000	0.000	0.356	0.181	0.514	0.000	0.386	0.000	0.000	0.727	0.377	0.364	0.732	0.528	0.599	1.084	3.219	0.469	12317.301	2439.330	1719.518	0.730	0.551	0.789
Pdensi_DN48630_c0_g1	MC_2_3	MC_2_4	6.27170852008845	1046.28156321496	526.276635867524	-7.37511895634271	0.622023775864928	-11.8566512125482	1.98766888239009e-32	1.43033772590245e-29	0.036	0.669	0.283	0.956	1.639	1.047	1.625	1.806	2.031	1.244	2.376	1.243	0.296	0.612	0.380	0.209	0.255	0.313	0.284	0.248	0.152	40.161	48.704	14.542	0.000	0.000	0.021
Pdensi_DN19278_c0_g4	MC_2_3	MC_2_4	33.7464657464225	1568.67839113476	801.212428440591	-5.53337668752853	0.466747232305048	-11.855189071399	2.0226715666099e-32	1.43531021779491e-29	0.460	0.149	0.366	0.751	0.221	0.397	3.129	1.627	1.346	1.399	1.277	0.978	0.460	0.264	1.857	0.249	0.000	0.401	1.868	1.176	0.658	43.062	59.891	48.058	0.353	2.527	4.801
Pdensi_DN20133_c0_g2	MC_2_3	MC_2_4	0	3957.70942851641	1978.85471425821	-14.6594540170779	1.23991836502699	-11.8229186941342	2.97177112467064e-32	2.07991411372154e-29	0.000	0.000	0.000	0.000	0.000	0.000	0.000	0.000	0.000	0.000	0.000	0.000	0.000	0.000	0.000	0.000	0.000	0.000	0.000	0.000	0.000	157.862	134.227	96.865	0.000	0.000	0.103
Pdensi_DN28769_c0_g1d308611	MC_2_3	MC_2_4	0	10657.4606540266	5328.73032701331	-16.0883783599765	1.36369786538763	-11.797612043195	4.01545018426515e-32	2.77239703803344e-29	0.000	0.242	0.000	0.283	0.000	0.000	0.248	0.000	0.799	0.264	0.000	0.000	0.728	0.000	0.000	0.200	0.000	0.000	0.000	0.000	0.000	152.722	439.312	410.318	0.000	0.251	0.000
Pdensi_DN10352_c0_g1	MC_2_3	MC_2_4	139.62641469213	4815.49229525226	2477.5593549722	-5.10815659613576	0.433482471953702	-11.7839980313699	4.71999722928393e-32	3.19496214443085e-29	4.004	1.777	3.940	4.719	6.074	7.171	4.913	3.192	2.928	2.820	2.341	1.977	5.376	4.363	7.555	3.567	2.542	3.898	5.063	5.550	4.451	222.707	177.678	79.429	2.242	6.622	2.210
Pdensi_DN13314_c0_g1d391439	MC_2_3	MC_2_4	31.7946600909712	1774.9472574052	903.370958748085	-5.80280011177513	0.492454706642718	-11.7834189286876	4.75254683662304e-32	3.19496214443085e-29	6.354	4.412	2.937	3.190	2.644	4.343	3.433	2.820	1.976	3.120	1.824	2.341	3.603	5.226	2.659	3.299	1.411	1.331	1.617	0.506	1.334	59.995	50.623	61.202	3.708	4.343	3.894
Pdensi_GG_16834_c0_g1	MC_2_3	MC_2_4	27.0305492823434	878.986391336093	453.008470309218	-5.02353470841601	0.428463633198701	-11.7245299698197	9.54292530509357e-32	6.33204077516676e-29	0.042	1.057	0.330	1.204	1.546	4.504	1.893	1.972	1.408	1.460	2.147	1.245	0.507	2.337	2.071	0.575	0.729	0.397	0.920	1.158	0.831	37.535	32.413	17.079	0.172	0.271	0.000
Pdensi_DN21886_c0_g1d190004	MC_2_3	MC_2_4	4.37845862147479	19653.5275373744	9828.95299799795	-12.1287778973341	1.03593617983063	-11.7080358167595	1.15934262332515e-31	7.59399145011905e-29	0.022	0.000	0.043	0.000	0.052	0.023	0.047	0.134	0.050	0.000	0.027	0.051	0.215	0.049	0.048	0.000	0.119	0.108	0.196	0.150	0.123	1783.740	190.312	109.577	0.904	0.266	0.207
Pdensi_DN22417_c1_g2	MC_2_3	MC_2_4	184.970110783416	5331.85395416905	2758.41203247623	-4.84969945599497	0.419198839805599	-11.5689715607133	5.91878695763773e-31	3.82788181315983e-28	17.576	20.570	16.437	26.141	63.027	71.868	31.598	45.129	36.460	29.585	31.803	32.496	27.778	48.277	59.551	16.713	14.009	6.279	5.869	5.998	8.012	187.613	111.419	215.663	3.919	4.866	4.116
Pdensi_DN85610_c0_g1	MC_2_3	MC_2_4	0	15405.053417923	7702.52670896149	-16.6199926527176	1.43683902433885	-11.5670526559961	6.05263021602144e-31	3.86551228746209e-28	0.000	0.000	0.000	0.000	0.000	0.401	0.000	0.000	0.000	0.000	0.000	0.000	0.410	0.000	0.000	0.000	0.000	0.000	0.000	0.000	0.000	860.808	577.310	124.837	0.000	0.000	0.000
Pdensi_DN27027_c0_g1d560751	MC_2_3	MC_2_4	39.13966362482	29799.4431934215	14919.2914285232	-9.57395777405957	0.828329545232733	-11.5581507736388	6.71390414330989e-31	4.23489864802456e-28	1.243	0.898	0.000	1.045	2.524	0.893	0.000	1.740	0.495	0.489	0.000	0.486	0.912	0.478	0.000	0.000	0.886	1.508	0.460	1.910	1.788	2097.097	644.658	329.491	1.820	0.000	0.504
Pdensi_DN9685_c0_g2	MC_2_3	MC_2_4	1.55912532075191	1374.17673982151	687.867932571133	-9.72393249603772	0.84729636841846	-11.4764241397472	1.73300608255544e-30	1.07978959475515e-27	0.027	0.029	0.000	0.000	0.000	0.029	0.059	0.000	0.031	0.000	0.000	0.000	0.030	0.068	0.000	0.024	0.000	0.000	0.153	0.031	0.000	46.822	63.990	23.942	0.000	0.393	0.065
Pdensi_DN39638_c0_g1d91086	MC_2_3	MC_2_4	5.88697996064584	13335.4237247919	6670.65535237625	-11.1626758262976	0.97797303361879	-11.4140936841503	3.55591195001619e-30	2.18889943795454e-27	0.000	0.000	0.000	0.000	0.000	0.000	0.000	0.000	0.135	0.000	0.000	0.000	0.127	0.000	0.000	0.000	0.000	0.000	0.127	0.000	0.491	687.996	294.230	346.386	0.000	0.000	0.000
Pdensi_DN8362_c0_g1d517694	MC_2_3	MC_2_4	0.576177720642659	5349.13197449145	2674.85407610605	-13.2318222668834	1.16123672395571	-11.394595084635	4.44893489353335e-30	2.70601168548102e-27	1.876	0.263	0.263	0.051	0.171	0.306	0.022	0.042	0.048	0.000	0.026	0.000	1.242	0.631	0.206	0.258	0.068	0.026	0.000	0.024	0.029	293.631	157.775	87.462	0.000	0.000	0.073
Pdensi_GG_27307_c0_g1	MC_2_3	MC_2_4	0	2734.21025026408	1367.10512513204	-14.1258255403814	1.24193442451978	-11.3740510460876	5.63119935921558e-30	3.38481456071815e-27	1.658	0.998	1.108	0.700	9.006	1.062	1.022	0.967	0.000	0.000	0.000	0.217	4.711	5.102	1.229	0.495	0.000	0.000	0.000	0.000	0.000	87.366	104.350	73.775	0.000	0.000	0.000
Pdensi_DN27363_c1_g2	MC_2_3	MC_2_4	16.9182144004845	3857.99443392073	1937.45632416061	-7.83025812735151	0.692010552045706	-11.3152293764942	1.10313420797358e-29	6.55364336671932e-27	0.312	0.773	0.739	1.394	1.163	0.667	1.459	1.217	1.271	0.853	1.255	1.479	0.425	0.756	0.708	0.555	0.615	0.423	0.370	1.225	0.226	209.769	87.732	89.032	0.019	0.000	0.029
Pdensi_DN17804_c1_g1	MC_2_3	MC_2_4	22.9872613133496	808.713371425186	415.850316369268	-5.13805213355898	0.454621471733644	-11.301824601389	1.28519593541952e-29	7.54749778533956e-27	1.949	2.213	1.217	1.161	0.876	1.524	0.682	0.800	0.812	0.696	0.621	0.602	2.064	1.470	1.847	0.638	0.829	0.569	0.793	0.901	0.775	42.550	18.572	19.668	0.323	0.494	0.348
Pdensi_GG_115732_c0_g1	MC_2_3	MC_2_4	2.95353390481815	5524.72572713132	2763.83963051807	-10.854555498495	0.963914290950051	-11.2609135484406	2.04626347011211e-29	1.18804196835191e-26	0.615	2.087	0.565	0.238	0.455	1.888	0.675	0.492	0.775	0.332	0.537	0.447	2.521	1.956	1.378	0.213	0.104	0.059	0.213	0.055	0.068	32.294	321.042	163.899	0.218	0.053	0.113
Pdensi_DN19089_c0_g1d285487	MC_2_3	MC_2_4	1.12183930869491	1316.02813177829	658.574985543491	-10.2129085264988	0.912410899231096	-11.1933214904659	4.39649622965006e-29	2.52388522882338e-26	0.000	0.000	0.000	0.000	0.000	0.000	0.000	0.000	0.000	0.000	0.069	0.000	0.122	0.000	0.000	0.000	0.000	0.000	0.062	0.000	0.079	74.878	33.246	24.606	0.168	0.000	0.000
Pdensi_DN36948_c0_g1d439380	MC_2_3	MC_2_4	1.63541565222794	43596.1291698968	21798.8822927745	-14.6937807209116	1.31718011091995	-11.1554832927512	6.73259817517669e-29	3.82202117740141e-26	0.439	0.079	0.000	0.000	0.000	0.000	0.000	0.000	0.172	0.000	0.093	0.346	1.631	0.084	0.246	0.132	0.000	0.453	0.000	0.170	0.000	341.585	2620.931	1140.950	0.000	0.000	0.528
Pdensi_GG_72043_c0_g1	MC_2_3	MC_2_4	19.9806469186075	928.613567712109	474.297107315358	-5.53510980582274	0.496336181492655	-11.1519369576821	7.00643459682581e-29	3.93376655407719e-26	0.000	0.060	0.111	0.619	0.801	2.874	1.216	1.486	1.691	0.464	1.392	1.792	0.883	2.262	1.213	0.226	1.087	0.339	0.618	1.151	0.397	28.543	37.108	24.419	0.000	0.000	0.067
Pdensi_DN61054_c0_g1	MC_2_3	MC_2_4	0.864528099618789	1939.4893809201	970.176954509858	-11.1801089079062	1.00313305565238	-11.1451904061074	7.55824557939798e-29	4.19745525155002e-26	0.061	0.066	0.091	0.077	0.018	0.131	0.050	0.032	0.036	0.054	0.019	0.109	0.102	0.018	0.034	0.042	0.017	0.077	0.035	0.000	0.066	35.230	81.069	67.552	0.000	0.052	0.000
Pdensi_DN16511_c0_g1d279199	MC_2_3	MC_2_4	125.428262081862	6280.84742258906	3203.13784233546	-5.6457749312027	0.506801418884463	-11.1400140584251	8.01067026655062e-29	4.40087274471617e-26	9.573	2.018	1.119	4.299	4.435	7.974	5.415	4.812	2.124	10.527	3.860	1.989	1.388	3.304	2.097	0.954	4.837	4.019	3.851	6.454	3.213	341.279	124.493	162.237	0.762	0.490	0.974
Pdensi_DN20723_c1_g1	MC_2_3	MC_2_4	2952.49131349271	35754.6152700358	19353.5532917642	-3.59812630236648	0.323843181749168	-11.1107057524941	1.11276534849943e-28	6.04823480697161e-26	93.037	98.184	73.600	167.260	203.949	187.451	168.770	138.505	128.271	123.360	129.818	96.057	125.397	185.459	152.067	96.116	77.650	54.407	94.749	121.061	102.212	1218.196	1097.351	1152.029	235.098	380.624	293.985
Pdensi_GG_32315_c0_g1	MC_2_3	MC_2_4	235.882565020918	18811.2181843246	9523.55037467278	-6.3174968369556	0.568669358867159	-11.1092618908475	1.13090414052117e-28	6.08212151026395e-26	1.019	1.272	0.991	24.633	100.923	116.355	36.474	57.242	31.827	21.963	22.831	25.603	23.499	82.533	76.072	2.783	15.779	3.963	7.265	9.082	8.981	272.336	763.399	733.190	0.097	0.000	0.000
Pdensi_GG_120308_c0_g1	MC_2_3	MC_2_4	0.81770782611397	1456.85288360336	728.835295714739	-10.7809542128939	0.971717451415284	-11.0947417865056	1.33043656733337e-28	7.08069428106216e-26	0.000	0.000	0.000	0.027	0.026	0.211	0.215	1.860	0.408	0.409	6.842	0.674	0.049	0.402	0.025	0.000	0.338	0.000	0.000	0.102	0.000	59.109	55.967	28.706	3.229	49.955	32.235
Pdensi_DN24306_c0_g1	MC_2_3	MC_2_4	16.405161094261	12627.0278303257	6321.71649571	-9.58653272977899	0.865930926699298	-11.0707822462472	1.73876143959905e-28	9.15843293525716e-26	0.131	0.141	0.000	0.000	0.105	0.188	0.621	0.136	0.920	0.509	1.263	3.042	0.387	0.507	0.488	0.079	0.096	0.217	0.492	0.961	0.311	1011.586	107.493	193.837	1.870	1.953	4.753
Pdensi_DN1824_c0_g1d446793	MC_2_3	MC_2_4	1.05976096889488	1070.55515464646	535.807457807675	-9.93106376464162	0.900603760799523	-11.0271178035335	2.82782810079313e-28	1.47427952373186e-25	0.000	0.113	0.157	0.066	0.000	0.057	0.058	0.273	0.492	0.000	0.066	0.124	0.000	0.060	0.118	0.236	0.115	0.000	0.059	0.061	0.000	23.143	49.040	30.262	0.000	0.000	0.000
Pdensi_DN23468_c0_g1d129797	MC_2_3	MC_2_4	10.716413548544	1638.98197425883	824.849193903689	-7.26347889116391	0.659482826971499	-11.0139014908387	3.27507159066708e-28	1.69020159303397e-25	0.734	0.840	2.375	0.346	0.552	0.347	0.504	0.430	0.161	0.268	0.521	0.163	0.204	0.633	0.257	0.207	0.050	0.057	0.207	0.480	0.459	60.468	81.982	19.515	0.000	0.051	0.110
Pdensi_DN19601_c0_g1d534643	MC_2_3	MC_2_4	9479.68827506011	140.263849018145	4809.97606203913	6.07765822637267	0.552359787831963	11.0030787183617	3.69303882315824e-28	1.88684739552801e-25	399.374	952.229	769.946	623.726	558.755	412.992	529.706	416.455	404.386	368.187	435.101	414.290	431.423	627.182	313.333	677.718	576.769	352.965	517.729	137.474	374.571	4.949	4.996	3.740	2.374	2.773	1.201
Pdensi_DN14041_c0_g1d523535	MC_2_3	MC_2_4	1.42544775396624	29876.3543670524	14938.8899074032	-14.3730387580342	1.30708175323452	-10.9962813897956	3.98216733757498e-28	2.01442468922159e-25	0.836	0.555	0.192	0.000	0.000	0.070	0.000	0.000	0.000	0.000	0.000	0.380	4.939	0.296	0.649	0.753	0.211	0.956	0.072	0.000	0.092	72.193	861.121	1786.137	0.098	0.361	2.627
Pdensi_DN17597_c0_g2	MC_2_3	MC_2_4	13.7663256338287	13165.7125420107	6589.73943382226	-9.89773066667055	0.903394857733914	-10.9561512133223	6.20838944579857e-28	3.10979444671314e-25	0.040	0.000	0.119	0.652	6.000	6.886	2.057	2.783	0.841	0.234	0.756	0.283	1.775	5.005	6.189	0.541	0.176	0.050	0.542	0.789	0.171	76.333	507.393	631.468	0.062	0.000	0.000
Pdensi_GG_27310_c1_g1	MC_2_3	MC_2_4	4.75783436091255	2271.32368674227	1138.04076055159	-8.90368860098813	0.814088025575211	-10.9370096614516	7.66877313871005e-28	3.80400929323276e-25	0.000	3.017	0.691	2.683	13.901	2.053	1.137	0.673	0.228	0.175	0.551	0.054	7.328	8.282	1.222	0.378	0.032	0.000	0.000	0.385	0.114	71.971	92.262	56.535	0.040	0.000	0.049
Pdensi_DN28840_c0_g1d81294	MC_2_3	MC_2_4	6.18275907756919	147167.379833181	73586.7812961295	-14.5408831242598	1.33007101333904	-10.932411110709	8.06758560797062e-28	3.96335657579265e-25	1.214	0.438	0.270	0.000	0.000	0.000	0.000	0.000	0.639	0.954	0.000	0.477	5.108	0.156	0.150	0.967	0.146	0.660	0.000	0.469	0.193	541.081	7979.740	5160.273	0.000	0.606	1.789
Pdensi_DN15456_c1_g1d344623	MC_2_3	MC_2_4	4127.50359168801	4.74836069511881	2066.12597619156	9.63705964249419	0.883947769762749	10.9022953302781	1.12385848784906e-27	5.46858836773182e-25	1.522	0.525	135.978	74.636	0.163	0.233	0.415	0.479	0.507	0.697	1.096	0.900	0.060	0.031	3.783	136.744	179.551	156.101	172.899	149.644	124.563	0.489	0.033	0.000	0.000	0.030	0.000
Pdensi_DN21835_c0_g2	MC_2_3	MC_2_4	86.3559071699384	1757.13700181258	921.74645449126	-4.34443938751625	0.402524982740559	-10.7929683219597	3.71590046011566e-27	1.79106402177575e-24	1.662	3.049	1.635	1.766	1.773	1.554	2.861	2.287	1.214	2.686	1.902	1.105	3.677	2.201	1.929	2.064	1.199	1.277	3.981	3.613	1.783	53.485	60.659	55.568	33.406	18.332	16.933
Pdensi_DN6592_c0_g1d262828	MC_2_3	MC_2_4	30.308425752724	28060.8221224532	14045.5652741029	-9.85809198502794	0.913495880725444	-10.7916107702634	3.77120975944707e-27	1.80073503766047e-24	0.627	0.498	0.514	2.490	0.653	0.847	1.010	0.367	1.271	0.731	0.343	0.322	0.815	0.375	0.153	0.714	0.090	0.341	0.650	0.221	2.334	1833.020	539.531	488.876	0.337	0.061	0.163
Pdensi_DN19527_c1_g1d287192	MC_2_3	MC_2_4	9.48307667129231	1089.54460784759	549.513842259439	-6.83723527412022	0.633909928047313	-10.7858151002328	4.01666518166121e-27	1.90018016167995e-24	0.000	0.378	0.000	1.769	2.545	4.184	2.519	0.733	1.452	1.648	0.441	0.617	3.495	4.836	6.993	0.313	1.127	0.213	0.579	0.202	0.251	63.783	28.561	17.898	0.000	0.000	0.000
Pdensi_DN3986_c0_g1d260936	MC_2_3	MC_2_4	8.8342536490448	791.5577310362	400.195992342622	-6.48609428179597	0.601425580316313	-10.7845334386753	4.07304883983707e-27	1.90917625068767e-24	0.000	0.000	0.000	0.000	0.000	0.000	0.000	0.058	0.000	0.000	0.000	0.000	0.000	0.064	0.000	0.000	0.000	0.000	0.375	0.259	0.318	41.608	27.489	10.573	0.255	0.000	0.000
Pdensi_DN18117_c0_g1d216785	MC_2_3	MC_2_4	68.6283373089976	2367.03536860729	1217.83185295815	-5.10612358669254	0.47358359792311	-10.7818843580844	4.19208834630702e-27	1.94711070717744e-24	0.185	1.038	0.480	3.287	10.546	16.442	4.432	4.961	3.461	1.607	1.845	2.088	4.456	7.756	11.143	0.902	1.745	1.252	3.767	1.765	1.949	61.615	65.227	98.748	2.016	0.669	1.549
Pdensi_DN38905_c0_g1d317577	MC_2_3	MC_2_4	1.90903100221847	2447.95571251707	1224.93237175964	-10.3148188852356	0.956956754836165	-10.7787722204872	4.33634924574769e-27	1.99597077174541e-24	0.104	0.227	0.208	0.087	0.042	1.059	0.380	0.506	0.488	0.163	0.483	0.206	0.463	0.080	0.586	0.283	0.077	0.043	0.118	0.040	0.050	17.840	125.061	85.767	0.000	0.000	0.000
Pdensi_DN39255_c0_g1d242195	MC_2_3	MC_2_4	28.6397555473666	1675.56650997918	852.103132763273	-5.8656365504833	0.54612775645356	-10.7404109774122	6.57510360006887e-27	2.99942136727427e-24	0.282	0.206	0.000	1.250	1.026	2.308	0.940	0.295	0.000	0.831	0.891	0.166	1.883	3.319	3.142	0.757	0.912	1.034	1.248	1.470	0.404	41.851	53.971	64.045	0.000	4.749	0.680
Pdensi_GG_64773_c0_g1	MC_2_3	MC_2_4	9.95192489055893	18190.4189042343	9100.18541456243	-10.831664566456	1.00873788918251	-10.737838523379	6.76087145447887e-27	3.05687118895783e-24	0.444	0.300	0.000	0.000	0.000	0.000	0.000	0.048	0.163	0.106	0.000	0.055	2.665	0.000	0.260	0.424	0.204	0.116	0.733	0.106	0.265	73.862	971.410	646.036	0.285	0.000	1.759
Pdensi_DN2176_c0_g1d259742	MC_2_3	MC_2_4	46.6743339896323	835.901289504957	441.287811747295	-4.16211548249369	0.390626994102431	-10.6549612426485	1.65313509681966e-26	7.40894547076403e-24	1.768	2.342	8.469	1.989	2.866	4.914	1.961	1.444	2.570	1.393	0.248	1.620	4.366	2.268	7.426	0.879	1.055	2.636	1.520	1.821	1.693	22.713	24.445	32.786	0.000	1.324	3.798
Pdensi_DN9784_c0_g1d103179	MC_2_3	MC_2_4	370.994513735404	30892.5559836534	15631.7752486944	-6.37963873280957	0.599284168262548	-10.6454317845664	1.83133240095781e-26	8.13621174171622e-24	2.215	4.560	6.702	41.514	107.598	143.217	45.225	48.599	33.242	17.622	19.205	17.795	35.812	89.527	110.008	9.693	29.531	14.090	8.026	23.685	8.212	860.763	1093.289	1016.400	0.278	0.100	0.142
Pdensi_DN21356_c0_g1d221183	MC_2_3	MC_2_4	3636.07049016488	3.14568765694093	1819.60808891091	10.0320310610088	0.94309852319441	10.6373096917053	1.99815514289904e-26	8.80083987594808e-24	233.067	236.822	150.711	201.386	230.860	232.986	243.316	314.186	391.310	312.067	423.455	352.519	323.111	336.151	361.171	293.581	369.400	227.716	222.423	37.573	136.376	0.283	0.077	0.000	0.261	0.118	0.050
Pdensi_DN39627_c0_g1d151386	MC_2_3	MC_2_4	16.5719537488891	34424.545750686	17220.5588522175	-11.0201080576183	1.03825379839735	-10.6140792112959	2.56308972146395e-26	1.11925965853877e-23	6.134	2.904	0.114	0.578	0.828	1.613	0.316	0.179	0.538	0.134	0.507	0.203	5.355	0.858	1.671	0.413	0.063	0.569	0.064	1.466	0.246	2069.914	854.000	566.356	0.088	0.064	0.344
Pdensi_DN22405_c0_g1d222680	MC_2_3	MC_2_4	6.61209331436937	5651.40522039773	2829.00865685605	-9.75022506599784	0.919662383071138	-10.6019613778676	2.91795359944096e-26	1.26342445171727e-23	0.160	0.052	0.040	0.081	0.711	0.374	0.415	0.615	0.702	0.363	1.160	0.400	0.180	0.177	0.161	0.099	0.126	1.768	0.177	0.098	0.442	458.689	72.548	59.092	0.000	0.119	0.151
Pdensi_DN11349_c0_g1d388093	MC_2_3	MC_2_4	2.18055420297059	44856.9424955556	22429.5615248793	-14.3218512541548	1.35158376787551	-10.5963474810493	3.09846159243243e-26	1.33030756034082e-23	0.366	0.079	0.167	0.000	0.000	0.000	0.037	0.035	0.157	0.401	0.147	0.397	2.926	0.000	0.151	0.690	0.184	0.792	0.000	0.234	0.000	532.460	3010.648	733.521	0.725	0.000	1.473
Pdensi_GG_93761_c0_g1	MC_2_3	MC_2_4	25.7103388805148	2374.59262456225	1200.15148172138	-6.52859366801166	0.616471259640268	-10.590264454212	3.30656378728383e-26	1.40782464183255e-23	0.972	0.584	0.216	1.369	0.654	3.185	3.840	1.469	1.787	3.304	1.639	1.401	1.444	1.621	1.328	0.775	0.585	0.265	0.480	1.629	0.619	51.307	69.096	104.167	3.414	14.923	19.374
Pdensi_DN39716_c2_g1	MC_2_3	MC_2_4	40.0469826089677	1860.00819457063	950.027588589797	-5.53769798511106	0.523317428990576	-10.5819100957381	3.61512045523989e-26	1.5264771429679e-23	1.349	1.318	0.701	1.290	1.212	1.838	1.452	1.163	1.114	1.333	1.021	0.801	1.091	1.537	1.096	0.835	0.946	0.608	1.352	1.711	1.270	113.633	37.111	37.553	1.139	4.076	2.705
Pdensi_DN18651_c0_g1d532296	MC_2_3	MC_2_4	0.303608445271335	3939.44096506096	1969.87228675312	-13.6907004273731	1.29565226987983	-10.5666471982046	4.2543329134077e-26	1.78165882960513e-23	0.018	0.000	0.000	0.000	0.000	0.076	0.000	0.018	0.000	0.021	0.045	0.021	0.060	0.020	0.020	0.000	0.039	0.022	0.000	0.000	0.025	76.825	155.770	141.243	0.000	0.040	0.042
Pdensi_DN19707_c0_g4	MC_2_3	MC_2_4	0	10283.8986741862	5141.94933709312	-16.0369019663557	1.53281852291819	-10.4623618038126	1.28609260154999e-25	5.34219863401563e-23	0.121	0.131	0.000	0.000	0.000	0.000	0.000	0.127	0.000	0.000	0.000	0.000	0.406	0.000	0.000	0.000	0.000	0.000	0.000	0.000	0.000	49.752	448.179	452.971	0.000	0.000	0.293
Pdensi_DN79500_c0_g1	MC_2_3	MC_2_4	4789.76608834185	21.1608218387731	2405.46345509031	7.79719319062492	0.745985617119611	10.4522031144934	1.43160380186134e-25	5.89866947134676e-23	338.859	355.763	357.742	401.984	459.618	285.718	388.905	424.662	529.511	286.853	413.636	344.493	225.691	315.240	196.994	554.908	365.037	271.641	212.532	91.976	212.692	1.619	0.216	0.356	0.000	0.199	0.000
Pdensi_DN9222_c0_g1	MC_2_3	MC_2_4	80.3953266044675	4705.96534304532	2393.18033482489	-5.87208349739928	0.562025188549229	-10.448078870908	1.49523296498233e-25	6.11155541175019e-23	0.516	0.584	0.206	0.393	1.125	0.226	0.344	0.216	0.000	0.243	0.261	0.272	1.537	1.311	1.501	0.577	0.250	5.328	1.193	4.565	2.830	195.180	162.141	106.650	0.037	1.160	1.243
Pdensi_DN19282_c0_g1d14910	MC_2_3	MC_2_4	400.147323376076	99589.8101449845	49994.9787341803	-7.95931541621138	0.762679716588042	-10.4359867492196	1.69839901496635e-25	6.88687321211592e-23	2.687	9.055	4.314	66.523	190.990	286.879	94.855	100.624	73.235	42.078	44.350	41.648	84.133	186.302	196.816	8.311	27.583	5.996	8.525	23.525	10.961	1252.659	3222.482	4800.101	0.344	0.283	0.113
Pdensi_DN16135_c0_g1	MC_2_3	MC_2_4	485.963314327613	2645.4184085429	1565.69086143526	-2.44496227329136	0.236153814230985	-10.3532618401832	4.04466183042378e-25	1.62716426960639e-22	42.678	32.740	26.698	36.861	36.844	28.600	40.781	30.516	29.126	47.793	39.676	32.017	36.357	35.851	26.142	21.074	12.186	18.093	17.931	17.478	17.043	98.814	89.427	70.451	62.281	105.742	108.433
Pdensi_DN9569_c0_g1d172114	MC_2_3	MC_2_4	30.6576851628899	1025.23867414635	527.948179654622	-5.05903762209043	0.489008844383614	-10.3454930932123	4.38652299600489e-25	1.75090806962408e-22	1.981	3.045	2.083	1.454	3.031	5.467	2.433	0.546	0.986	0.736	0.659	0.738	1.510	3.010	2.798	2.714	1.809	1.921	1.390	1.331	0.597	24.294	41.043	32.768	0.471	1.640	1.758
Pdensi_DN21593_c1_g4	MC_2_3	MC_2_4	8.2164697966973	8702.05270897266	4355.13458938468	-10.0534719009434	0.971916245881366	-10.3439693940156	4.45685697582392e-25	1.76519175665733e-22	0.037	0.020	0.184	0.905	0.155	1.508	1.957	0.307	0.519	0.216	0.140	0.110	0.226	0.340	1.438	0.017	0.061	0.116	0.169	0.301	0.424	24.732	422.232	357.349	0.087	0.042	0.155
Pdensi_DN45645_c0_g1d156523	MC_2_3	MC_2_4	14.8897340544524	1954.54092726096	984.715330657708	-7.03102414235692	0.681841773841729	-10.3118119365755	6.23152036839022e-25	2.44064256398548e-22	0.082	0.029	0.000	3.082	3.928	2.958	5.398	1.503	1.109	0.638	0.655	0.291	0.940	2.287	2.192	0.173	0.603	0.000	0.777	0.540	0.304	26.126	51.322	104.075	0.169	0.061	0.000
Pdensi_DN18303_c0_g1d13413	MC_2_3	MC_2_4	2.8971927441277	2339.53635024282	1171.21677149348	-9.68287987360918	0.939045422107419	-10.3114073565033	6.25781288424994e-25	2.44064256398548e-22	0.000	0.000	0.000	0.391	0.000	4.376	1.541	0.000	0.455	0.182	0.684	0.457	0.172	0.446	1.906	0.000	0.000	0.095	0.086	0.000	0.221	70.692	26.947	124.550	1.879	4.514	3.161
Pdensi_DN24423_c0_g3	MC_2_3	MC_2_4	0.60721689054267	2526.22171512755	1263.41446600905	-12.1373583496453	1.17784270017791	-10.304736233295	6.70754284813961e-25	2.5962255999784e-22	0.327	0.180	0.205	0.526	0.186	1.016	0.000	0.075	0.510	0.170	0.167	0.129	0.619	0.452	0.571	0.098	0.040	0.045	0.000	0.000	0.067	148.627	62.508	44.363	0.000	0.000	0.000
Pdensi_DN46337_c0_g1d39523	MC_2_3	MC_2_4	74.8693910182907	3891.80366107895	1983.33652604862	-5.69958030112615	0.554477253652335	-10.2791958796922	8.74541830237729e-25	3.35955572860948e-22	25.885	2.814	3.904	5.345	1.004	2.387	2.227	1.276	2.230	2.200	1.287	1.456	10.422	1.112	0.971	3.860	0.722	0.492	3.572	1.915	2.656	193.857	51.768	138.529	21.871	12.297	6.399
Pdensi_DN31819_c0_g1	MC_2_3	MC_2_4	11341.7352557288	1.66709149963459	5671.70117361422	12.6960540473374	1.23540935906384	10.2767993088203	8.96556247279851e-25	3.41842177507628e-22	0.000	0.000	0.000	0.000	0.000	0.023	0.000	0.000	0.151	0.479	0.000	0.000	0.048	0.025	0.000	0.000	0.000	0.000	52.928	275.601	862.747	0.129	0.000	0.044	0.000	0.024	0.000
Pdensi_GG_122052_c0_g1	MC_2_3	MC_2_4	19965.0993711329	49.5448261456886	10007.3220986393	8.66662411236379	0.844355987825861	10.264182687541	1.02182559228968e-24	3.86719356750106e-22	0.565	0.501	0.496	1.382	1.052	1.357	0.813	1.090	1.213	1.594	0.780	0.875	0.301	0.547	0.513	0.856	5.722	9.803	858.717	159.858	1127.990	0.795	1.198	2.631	0.763	0.402	0.455
Pdensi_DN11627_c0_g1d457795	MC_2_3	MC_2_4	1976.11809770962	0.552263802895364	988.33518075626	11.4596648908368	1.1201049056279	10.2308853690922	1.44195005513209e-24	5.41706707476535e-22	1.117	4.657	13.012	2.865	2.852	10.339	3.369	3.823	0.599	1.251	2.758	0.165	0.620	5.615	7.200	13.548	56.404	30.456	67.650	49.359	95.180	0.070	0.000	0.000	0.000	0.000	0.000
Pdensi_DN21237_c1_g1	MC_2_3	MC_2_4	70.2337111720566	2575.69383128852	1322.96377123029	-5.1962708321055	0.508322365013197	-10.2223926975367	1.57406770539384e-24	5.87023848204248e-22	1.469	1.215	0.696	1.209	1.357	0.967	1.081	1.295	1.474	1.332	1.460	0.961	1.538	1.506	0.829	1.588	1.203	0.944	1.611	4.333	1.604	102.399	83.717	66.680	1.882	3.083	1.384
Pdensi_DN37769_c0_g1d89398	MC_2_3	MC_2_4	17.7742676875368	1473.57478047937	745.674524083451	-6.37344705746408	0.624064976656096	-10.2127940132367	1.73787109077874e-24	6.43415288188895e-22	0.000	0.000	0.000	1.483	3.822	2.538	2.159	0.412	1.873	0.000	0.000	0.460	0.000	3.619	2.599	0.000	0.419	0.000	0.435	0.905	0.564	24.931	38.033	74.811	0.000	0.000	0.000
Pdensi_GG_147867_c0_g1	MC_2_3	MC_2_4	1.28655604538059	10097.3234786501	5049.30501734775	-12.8929985978343	1.26256944330909	-10.2117144258164	1.75731952809287e-24	6.45935031146192e-22	6.183	0.060	0.028	1.319	0.033	0.030	0.665	0.029	0.000	0.259	0.000	0.000	4.149	0.000	0.031	1.177	0.092	0.069	0.157	0.000	0.000	828.511	148.201	80.969	0.043	0.031	0.133
Pdensi_DN10735_c0_g1d103743	MC_2_3	MC_2_4	8.39227653249742	1021.45615657093	514.924216551715	-6.92027267017183	0.681301049394412	-10.1574372684778	3.07040879037922e-24	1.12052375655754e-21	0.350	0.162	0.448	0.567	0.060	0.162	0.275	0.052	0.293	0.117	0.000	0.059	0.000	0.173	0.224	0.541	0.877	0.436	0.508	0.175	0.215	64.409	23.565	16.003	0.000	0.000	0.120
Pdensi_DN10101_c0_g1d333969	MC_2_3	MC_2_4	32.1656834647514	1894.2491409362	963.207412200475	-5.87898108260017	0.582834819731186	-10.0868734735369	6.31488644892834e-24	2.28822821594785e-21	0.687	0.035	0.130	0.205	0.000	0.140	0.122	0.237	0.043	0.130	0.235	0.309	0.109	0.168	0.000	0.503	0.405	0.204	1.260	1.290	0.934	27.289	97.888	54.354	1.262	0.206	0.708
Pdensi_DN27255_c0_g1d24590	MC_2_3	MC_2_4	58.8883175564378	5009.24605363259	2534.06718559451	-6.41092420438756	0.63654786538214	-10.0713937679123	7.39229887851637e-24	2.65976995986731e-21	2.579	2.392	1.832	2.531	1.810	4.900	2.612	2.471	2.864	2.840	2.190	2.525	2.527	2.729	3.554	1.428	1.015	1.636	1.901	2.272	2.138	356.668	75.757	82.407	2.404	7.684	6.237
Pdensi_DN39788_c0_g3	MC_2_3	MC_2_4	582.024968042742	9076.7861060341	4829.40553703842	-3.96317038001352	0.394450360139654	-10.0473235177435	9.43963916131335e-24	3.37265765055819e-21	15.767	31.209	26.520	25.039	29.919	28.343	28.395	36.167	33.881	43.337	40.726	37.195	24.478	30.610	30.038	17.882	17.191	18.778	17.601	22.423	22.519	233.931	386.501	253.238	6.015	7.027	5.981
Pdensi_DN22235_c0_g4	MC_2_3	MC_2_4	18.2810607773411	3340.30509548071	1679.29307812903	-7.51089300890839	0.748396441407461	-10.0359817248504	1.05900640519881e-23	3.75741355933454e-21	0.000	0.125	0.000	0.095	1.416	1.967	0.448	0.378	0.313	0.221	0.287	0.179	0.336	0.657	0.719	0.034	0.042	0.142	0.364	1.366	0.217	63.855	99.009	151.661	0.000	0.000	0.000
Pdensi_DN19629_c0_g1d61370	MC_2_3	MC_2_4	0.60721689054267	3196.06729988351	1598.33725838703	-12.4688418006136	1.24287310982614	-10.0322725642989	1.09956204025435e-23	3.87440163866725e-21	0.042	0.000	0.000	0.000	0.000	0.000	0.000	0.000	0.000	0.000	0.000	0.000	0.139	0.000	0.047	0.000	0.046	0.000	0.000	0.000	0.060	38.430	116.086	143.690	0.000	0.000	0.150
Pdensi_DN36606_c1_g2	MC_2_3	MC_2_4	3.28713544537029	11208.8058592298	5606.04649733761	-11.7319378627124	1.17086463560473	-10.0198925699494	1.24638349289968e-23	4.36165927528977e-21	0.064	23.607	0.138	0.193	0.229	2.268	0.530	0.533	0.398	1.271	2.992	0.868	1.050	1.116	0.503	0.342	0.538	0.483	0.073	0.200	0.054	13.425	481.331	533.653	0.199	0.284	0.214
Pdensi_DN16443_c0_g1d215273	MC_2_3	MC_2_4	30360.8629055701	4.74836069511881	15182.8056331326	12.5697989237239	1.25875824755068	9.98587214676252	1.75748655297677e-23	6.10840156222376e-21	0.000	0.000	0.029	0.036	0.000	0.000	0.000	0.767	0.051	1.169	0.018	0.000	0.016	0.083	0.000	0.026	62.820	33.557	1312.834	164.038	1785.447	0.478	0.018	0.000	0.113	0.033	0.017
Pdensi_DN25650_c1_g1	MC_2_3	MC_2_4	1321.61848255311	23.1613636386761	672.389923095891	5.82726574237138	0.583764716271054	9.98221643061013	1.8234725509836e-23	6.29492294424689e-21	119.954	100.977	99.522	108.436	117.640	66.573	165.511	173.163	216.217	142.599	169.310	124.042	84.042	61.600	53.023	143.643	99.512	73.091	56.548	21.058	64.806	0.675	1.024	0.552	0.370	0.089	0.203
Pdensi_DN26055_c0_g1d228389	MC_2_3	MC_2_4	54.2337833079254	810.822325753853	432.528054530889	-3.89960835713224	0.390746824497607	-9.97988496041155	1.86683096089896e-23	6.4013508358557e-21	4.655	4.728	3.331	4.385	4.871	8.667	4.166	2.631	3.200	4.160	2.419	2.395	5.040	6.007	5.556	2.561	1.293	1.147	2.614	1.912	1.399	25.331	31.908	21.455	8.263	4.885	4.882
Pdensi_DN25952_c2_g1	MC_2_3	MC_2_4	14.2677659036281	13125.5678508628	6569.91780838323	-9.84417163621332	0.98796491205775	-9.96409033971633	2.18868217985739e-23	7.45494332888491e-21	0.102	0.220	0.000	0.129	0.246	0.000	0.169	0.266	0.060	0.000	0.000	0.000	0.626	0.235	0.115	0.046	0.505	0.064	0.115	1.249	0.146	219.472	801.699	236.606	0.078	0.115	0.368
Pdensi_DN18545_c0_g1d13764	MC_2_3	MC_2_4	6.48689056015012	637.728094479006	322.107492519578	-6.6275962537038	0.66529264438442	-9.96192624350471	2.2368610560356e-23	7.5685897400643e-21	2.341	1.515	0.548	0.689	0.853	0.692	0.888	0.899	0.224	1.080	0.797	0.169	1.178	2.489	0.512	0.276	0.350	0.107	0.064	0.381	0.242	16.421	18.599	25.763	4.028	5.618	1.061
Pdensi_DN24866_c1_g2d556169	MC_2_3	MC_2_4	52.1477770483788	5813.37113913813	2932.75945809325	-6.80102392331484	0.682938188348946	-9.95847653468732	2.31584135588618e-23	7.78427411545637e-21	1.763	1.276	0.537	0.812	0.993	1.934	0.708	0.560	1.261	0.504	0.862	0.383	1.556	1.321	1.292	1.234	1.858	0.808	2.240	1.295	2.107	417.609	117.214	65.335	0.721	3.144	0.647
Pdensi_DN16946_c0_g1	MC_2_3	MC_2_4	475.780582777053	5049.82530045796	2762.80294161751	-3.40807873462313	0.342640990467759	-9.94650035878826	2.61207778580752e-23	8.72263256421424e-21	22.008	19.712	21.680	27.520	28.146	36.195	32.114	22.293	32.994	21.913	24.038	24.330	29.563	28.156	24.638	22.208	11.624	11.790	17.436	12.672	21.089	173.396	148.127	168.012	27.319	41.914	44.985
Pdensi_GG_13555_c2_g1	MC_2_3	MC_2_4	82.4149802414205	1192.92552331812	637.670251779772	-3.85460228014865	0.389620063223099	-9.89323354721977	4.45403944545301e-23	1.47769989186419e-20	5.557	3.555	1.642	4.325	6.895	5.382	6.741	2.912	3.590	3.869	2.556	3.128	4.363	5.835	4.794	3.284	2.185	2.785	2.800	3.370	2.716	43.500	25.688	46.269	0.568	5.536	3.198
Pdensi_DN39045_c0_g1	MC_2_3	MC_2_4	56.3072536904198	1617.43651784613	836.871885768277	-4.84557207349118	0.490604120470587	-9.87674557001949	5.25106217335676e-23	1.73088560362028e-20	0.434	1.409	1.012	1.421	2.048	2.801	2.017	2.044	2.635	1.652	2.003	1.503	0.000	1.255	2.406	0.636	1.148	2.996	1.699	1.884	2.470	72.823	26.077	59.660	1.943	2.027	7.202
Pdensi_DN20632_c1_g1	MC_2_3	MC_2_4	1383.4675512781	14162.9838718203	7773.2257115492	-3.35569119603112	0.339814534131484	-9.87506671722496	5.33974149577585e-23	1.74883379809089e-20	27.574	68.099	67.400	79.397	84.755	74.692	81.890	75.880	91.400	73.293	100.683	77.953	33.937	65.741	55.875	71.151	69.903	46.193	61.344	46.277	42.400	605.132	357.787	428.041	4.969	11.475	4.955
Pdensi_DN24700_c1_g5	MC_2_3	MC_2_4	1.42544775396624	833.813747892714	417.61959782334	-9.22097295234119	0.936912772327639	-9.84186919496558	7.43170560155843e-23	2.41847581270588e-20	0.228	0.844	0.302	0.349	0.668	0.353	0.166	0.210	0.030	0.059	0.319	0.030	0.197	0.698	0.199	0.138	0.279	0.064	0.058	0.000	0.109	12.955	43.295	22.955	2.907	20.251	12.961
Pdensi_DN177_c0_g1d513827	MC_2_3	MC_2_4	0	25718.8597709189	12859.4298854595	-17.3593502758387	1.765210043014	-9.83415562614782	8.02378462321765e-23	2.59462787322428e-20	0.000	0.236	0.000	0.000	0.000	0.000	0.000	0.000	0.000	0.000	0.000	0.129	2.552	0.000	0.000	0.196	0.118	0.669	0.000	0.000	0.000	28.076	1308.115	1036.625	0.000	0.000	0.657
Pdensi_DN35103_c0_g1d87046	MC_2_3	MC_2_4	2.0011024372993	488.242422203628	245.121762320464	-7.9606525940153	0.809784921903744	-9.83057646381017	8.31414842391578e-23	2.67161302688494e-20	0.000	0.000	0.000	0.000	0.067	0.181	0.184	0.116	0.130	0.000	0.000	0.066	0.000	0.064	0.062	0.000	0.061	0.000	0.000	0.129	0.080	26.058	10.573	12.148	0.000	0.062	0.134
Pdensi_DN19807_c0_g1	MC_2_3	MC_2_4	2047.20706273203	15092.1851349515	8569.69609884176	-2.88209135945656	0.293277328285523	-9.82718772127748	8.59864148280781e-23	2.7457611914976e-20	39.525	86.906	52.634	117.072	199.215	244.521	108.087	143.454	112.885	117.829	113.451	90.993	74.799	193.923	123.970	52.215	53.081	45.524	69.074	79.211	72.328	479.819	541.660	441.147	67.520	115.765	83.690
Pdensi_DN24262_c0_g1d192184	MC_2_3	MC_2_4	25.1326245105354	16117.9409273633	8071.53677593693	-9.32333731405088	0.950157876133481	-9.81240859886437	9.95632020535476e-23	3.1595547324968e-20	0.075	0.000	0.000	0.000	0.000	0.000	0.000	0.078	0.000	0.000	0.000	0.000	0.249	0.086	0.000	0.000	0.000	0.000	1.834	0.173	0.747	1232.622	281.914	160.281	0.113	0.167	0.000
Pdensi_GG_30969_c0_g1	MC_2_3	MC_2_4	1977.62515725928	208.2915566169	1092.95835693809	3.24779782263957	0.331501770929742	9.79722616120777	1.15719768365108e-22	3.64960148475931e-20	100.699	138.992	61.961	127.299	146.196	118.714	115.390	116.820	134.152	139.988	105.121	139.353	97.111	123.796	95.788	87.684	79.176	55.304	77.790	58.747	76.899	8.772	5.021	6.656	93.452	67.176	61.348
Pdensi_DN27231_c0_g1d368140	MC_2_3	MC_2_4	24.4785711151919	570.709805216464	297.594188165828	-4.5373622740179	0.465182165713478	-9.75394718122667	1.77432100820895e-22	5.56157110131359e-20	1.572	1.796	0.440	2.530	1.785	1.703	7.320	4.612	7.301	5.778	5.427	4.149	1.086	1.801	0.770	4.649	1.490	0.632	1.033	1.098	0.489	21.439	13.538	20.471	0.973	4.651	4.084
Pdensi_GG_130592_c0_g1	MC_2_3	MC_2_4	18.2588970104083	11833.3090229526	5925.78395998149	-9.33997626430243	0.960030130081148	-9.72883659756903	2.27176237759974e-22	7.07737093880037e-20	0.074	0.053	0.025	3.622	5.778	22.851	7.249	5.282	4.298	2.366	2.774	1.931	2.220	8.255	11.556	0.291	2.863	0.372	0.619	0.746	0.601	44.445	212.065	814.896	0.000	0.055	0.000
Pdensi_DN7398_c0_g1	MC_2_3	MC_2_4	33.4990597836368	18178.450835615	9105.97494769932	-9.08344832799449	0.934483615546215	-9.72028634518662	2.4708566788091e-22	7.65097026870996e-20	0.074	0.080	0.037	3.361	6.029	17.452	9.647	8.850	6.002	3.173	4.269	3.871	2.271	9.442	8.852	0.269	4.538	0.418	1.432	1.210	1.010	58.754	517.197	1081.033	0.000	0.000	0.000
Pdensi_GG_36274_c0_g1	MC_2_3	MC_2_4	117.12735319142	5831.65483911302	2974.39109615222	-5.6367548484788	0.580621503923541	-9.7081400023742	2.78370356646418e-22	8.56777003721613e-20	0.858	1.128	0.644	6.532	5.435	7.575	13.325	14.968	27.130	11.380	36.470	16.842	9.157	9.152	2.844	1.735	6.324	7.361	7.235	3.223	2.410	327.584	153.472	106.557	0.000	0.167	0.051
Pdensi_DN20399_c0_g5	MC_2_3	MC_2_4	53.7736718134211	1968.41126540523	1011.09246860932	-5.1952981361484	0.535302921680005	-9.70534238790138	2.86114065598992e-22	8.75337714945131e-20	2.287	2.490	0.909	2.274	1.339	2.793	1.690	1.438	1.100	0.914	0.929	0.570	2.099	2.196	2.983	2.058	0.763	0.330	2.158	1.324	2.325	73.609	92.647	28.023	1.162	0.474	0.202
Pdensi_DN38567_c0_g1	MC_2_3	MC_2_4	59.8620216257712	1085.15857985555	572.510300740659	-4.17764064204838	0.43165967104172	-9.6780888331924	3.7363500370258e-22	1.13629521483168e-19	0.000	0.408	0.126	0.796	1.066	3.430	1.117	3.685	1.041	1.480	1.747	2.222	0.420	2.465	1.262	0.563	1.086	0.615	3.062	2.185	1.260	41.718	39.542	25.276	0.000	0.282	0.000
Pdensi_DN11832_c0_g1d50232	MC_2_3	MC_2_4	74.1737477225384	2535.91786687118	1305.04580729686	-5.09516011505844	0.527307510766217	-9.66259727204492	4.34700596899167e-22	1.31418478679126e-19	1.151	1.177	1.361	3.189	2.297	3.319	2.001	1.619	1.757	2.333	1.070	1.847	1.123	1.445	1.538	1.733	3.590	5.280	3.329	2.034	2.660	42.589	121.412	76.772	0.042	2.240	0.525
Pdensi_GG_81961_c1_g1	MC_2_3	MC_2_4	29.5530573915238	4379.71835212125	2204.63570475639	-7.21239769318186	0.747439784192237	-9.64946989137907	4.94104844036136e-22	1.48498851126437e-19	0.094	0.000	0.140	0.185	0.178	1.144	0.626	0.416	0.858	0.227	0.948	1.419	0.645	0.777	0.640	0.090	0.052	0.310	0.997	0.989	1.190	337.159	81.530	37.136	24.214	30.404	25.799
Pdensi_DN25760_c3_g2	MC_2_3	MC_2_4	13.0479955338339	401.148537543707	207.098266538771	-4.94314011848483	0.512469232478994	-9.64573052429533	5.12450094817954e-22	1.531116973359e-19	0.570	1.099	0.572	0.529	1.936	1.757	1.190	1.335	1.541	1.054	0.888	0.889	1.960	1.379	2.244	0.321	0.345	0.179	0.494	0.420	0.503	17.432	7.534	14.287	2.835	2.060	4.721
Pdensi_GG_34709_c2_g1	MC_2_3	MC_2_4	5.73178411114578	405.523928663347	205.627856387246	-6.16376322868007	0.640214333355081	-9.62765578267907	6.11075982770713e-22	1.81517989021635e-19	0.000	0.000	0.000	0.444	1.416	1.276	1.947	0.367	0.000	0.275	0.591	0.138	0.651	1.483	1.174	0.105	0.379	0.000	0.130	0.135	0.335	11.922	9.733	17.164	0.000	0.000	0.000
Pdensi_DN27102_c0_g2	MC_2_3	MC_2_4	156.41393641435	9189.80556950333	4673.10975295884	-5.87777876879514	0.610929951055183	-9.62103553548681	6.51717126579872e-22	1.92471279949242e-19	0.640	1.065	2.722	0.513	1.190	5.917	1.793	0.424	1.228	0.477	1.101	4.395	2.004	1.405	2.216	0.681	1.716	5.698	3.136	3.244	10.230	412.454	224.765	268.476	0.533	2.347	0.977
Pdensi_DN34285_c0_g1d313399	MC_2_3	MC_2_4	0.60721689054267	6254.20688056597	3127.40704872825	-13.4222863343724	1.39550168160781	-9.61825163758177	6.6959575154302e-22	1.96614862861126e-19	0.071	0.038	0.000	0.000	0.000	0.000	0.000	0.000	0.000	0.000	0.000	0.000	0.078	0.041	0.040	0.064	0.117	0.044	0.000	0.000	0.051	28.898	282.351	267.447	0.000	0.040	0.085
Pdensi_DN19790_c1_g1	MC_2_3	MC_2_4	58.5529174543531	5814.33479269479	2936.44385507457	-6.63182853877817	0.690143921800055	-9.60934136966797	7.30145221829877e-22	2.1316902670704e-19	2.763	0.998	0.738	3.965	0.896	5.816	4.701	4.254	2.628	5.874	3.724	2.821	1.024	2.551	2.869	0.660	0.990	0.225	3.665	1.707	1.058	94.197	133.086	314.431	10.389	29.366	42.946
Pdensi_DN9252_c0_g1d332607	MC_2_3	MC_2_4	67.9629327894259	5554.00382659803	2810.98337969373	-6.3531319319602	0.66148419903192	-9.60435931993233	7.66330220744164e-22	2.22462179762845e-19	0.254	1.655	0.651	2.781	16.271	26.153	5.446	6.719	5.819	2.632	3.254	4.211	4.356	13.104	22.964	1.083	3.396	1.543	2.387	1.900	3.013	57.710	187.567	270.305	0.000	0.000	0.044
Pdensi_DN39916_c1_g1	MC_2_3	MC_2_4	139.91811572619	4922.75000105778	2531.33405839199	-5.13642595071668	0.535035396734077	-9.60016100256181	7.98196433807882e-22	2.30403684723798e-19	1.600	3.111	1.597	3.682	4.138	3.863	4.805	4.368	5.146	16.024	3.704	7.422	3.006	3.415	3.456	1.301	0.697	1.580	3.544	8.439	3.093	120.258	182.517	168.026	1.700	0.959	0.000
Pdensi_DN24466_c0_g3	MC_2_3	MC_2_4	7.93607119297799	2784.91014644989	1396.42310882143	-8.45175830674121	0.881543804640173	-9.58745131240646	9.02877127206874e-22	2.5915616956884e-19	1.923	5.423	1.779	4.789	31.888	2.762	1.928	1.299	0.451	0.696	0.490	0.142	13.824	14.345	2.712	0.367	0.150	0.014	0.050	0.726	0.064	110.545	102.439	61.120	0.023	0.000	0.000
Pdensi_DN2437_c0_g1d203929	MC_2_3	MC_2_4	7.29626225190254	22409.2851676931	11208.2907149725	-11.5755742658399	1.20817855689723	-9.58101283933359	9.60978639799021e-22	2.74292294215707e-19	0.356	0.158	0.291	0.000	0.000	0.000	0.000	0.000	0.173	0.000	0.184	0.000	3.331	0.168	0.000	0.130	0.157	0.534	0.644	0.169	0.000	120.779	1098.909	862.807	0.652	0.327	1.755
Pdensi_DN7286_c0_g1d2947	MC_2_3	MC_2_4	0.81770782611397	1159.39090645444	580.104307140275	-10.4522204974562	1.09111431548405	-9.57940002172852	9.76103057863417e-22	2.77061430179765e-19	0.593	0.000	0.025	1.350	0.855	5.090	1.313	0.253	0.154	0.297	0.089	0.944	0.465	0.000	3.833	0.018	0.140	0.000	0.000	0.093	0.000	19.419	31.650	57.407	0.503	0.000	0.202
Pdensi_DN31804_c0_g1	MC_2_3	MC_2_4	7.22204783836889	4838.05449681495	2422.63827232666	-9.37991579531407	0.979983667400511	-9.57150216614842	1.0536350568355e-21	2.97416145435576e-19	0.115	0.000	0.000	0.291	0.000	0.126	0.128	0.120	0.000	0.000	0.000	0.000	0.000	0.000	0.000	0.000	0.000	0.000	0.255	0.533	0.000	330.193	95.077	70.803	0.000	0.000	0.000
Pdensi_GG_29956_c0_g1	MC_2_3	MC_2_4	2.64940242223721	716.089210895179	359.369306658708	-8.04764305408279	0.842207797156337	-9.55541266805551	1.2309236736587e-21	3.45551386453682e-19	0.039	0.000	0.020	0.295	0.846	2.417	0.698	1.056	0.275	1.214	0.495	1.116	0.196	1.213	0.221	0.036	0.065	0.025	0.157	0.137	0.000	16.843	13.721	36.933	0.031	0.000	0.000
Pdensi_DN39074_c1_g1	MC_2_3	MC_2_4	252.861026737078	2365.55992917849	1309.21047795779	-3.22539365919278	0.337767967545979	-9.54914014678944	1.30777168930296e-21	3.63558685031931e-19	12.765	19.723	14.023	22.365	23.571	18.837	27.568	18.149	24.281	21.035	22.970	16.538	13.637	18.896	16.255	10.378	9.803	8.077	7.787	11.533	7.951	72.564	73.407	82.026	4.216	11.023	8.935
Pdensi_DN13117_c0_g1d51549	MC_2_3	MC_2_4	17.7496111809648	8266.0381765131	4141.89389384703	-8.86162354257006	0.92801401670787	-9.54901906978374	1.30930083077341e-21	3.63558685031931e-19	0.030	0.000	0.030	0.000	0.000	0.000	0.000	0.000	0.000	0.000	0.000	0.000	0.165	0.034	0.000	0.000	0.072	0.000	0.169	1.622	0.127	443.697	204.011	180.459	0.000	0.033	0.036
Pdensi_DN1611_c0_g1	MC_2_3	MC_2_4	2.03214160719931	802.562053174314	402.297097390757	-8.66149189784379	0.907821710206359	-9.54096140295535	1.41514247789822e-21	3.9082410530149e-19	0.082	0.000	0.246	0.104	0.000	0.090	0.091	0.000	0.000	0.000	0.104	0.000	0.092	0.095	0.092	0.074	0.000	0.000	0.000	0.096	0.118	10.645	36.921	28.005	0.000	0.462	1.570
Pdensi_DN38621_c2_g3	MC_2_3	MC_2_4	2.77303606452765	1972.32831028327	987.550673173901	-9.4750500702123	0.997860858615598	-9.49536199200928	2.19447582500072e-21	6.02383278567059e-19	0.000	0.081	0.000	0.378	0.407	3.740	1.993	0.548	0.594	0.088	0.309	0.224	0.209	0.520	2.187	0.086	0.083	0.024	0.086	0.110	0.081	30.507	12.179	138.587	0.000	0.275	0.023
Pdensi_DN36051_c1_g1	MC_2_3	MC_2_4	35.0413579261647	573.934906218795	304.48813207248	-4.02940104537967	0.424376427017142	-9.49487480655214	2.20476147130745e-21	6.02383278567059e-19	0.380	0.120	0.153	0.774	1.059	1.517	1.232	0.453	0.500	0.336	0.341	0.214	1.141	0.705	1.405	0.404	0.609	3.993	1.408	1.471	0.910	18.020	14.498	22.632	1.487	2.430	1.992
Pdensi_DN3705_c0_g1d205023	MC_2_3	MC_2_4	109.803926249093	771.211822794355	440.507874521724	-2.81047664005649	0.296918323345613	-9.46548737170758	2.92195228260866e-21	7.94087159697029e-19	19.596	9.635	9.402	7.271	7.235	4.998	6.170	3.619	2.724	2.959	4.240	6.527	3.153	6.654	6.560	8.155	7.927	4.340	4.424	4.013	3.452	23.776	25.825	24.877	5.842	8.477	9.985
Pdensi_DN18860_c0_g3d355806	MC_2_3	MC_2_4	6418.18500416094	3.47593792889683	3210.83047104492	10.7531512673891	1.13716815787344	9.4560784110399	3.19709174057052e-21	8.64263551371582e-19	0.000	0.093	0.086	0.000	0.000	0.000	0.000	0.361	0.000	0.304	0.000	0.102	0.096	0.000	0.097	0.078	135.326	149.751	349.780	19.553	325.497	0.262	0.106	0.000	0.000	0.097	0.000
Pdensi_DN22155_c0_g1	MC_2_3	MC_2_4	6344.26662997638	223.921715107308	3284.09417254184	4.8269888928109	0.510721590942578	9.45131159209913	3.34611223897712e-21	8.99787192177994e-19	13.872	13.726	67.012	37.975	13.942	14.118	14.365	14.451	16.979	12.229	14.826	11.197	11.154	14.050	11.790	57.196	271.221	317.215	272.289	115.356	296.482	7.842	5.020	8.769	6.190	8.984	7.522
Pdensi_DN22726_c2_g1	MC_2_3	MC_2_4	47.9610287132178	21330.7809588405	10689.3709937768	-8.79622375033611	0.932085834777178	-9.43713917982555	3.83095967952866e-21	1.02477168558366e-18	0.252	0.000	0.107	9.022	18.428	50.549	20.961	20.131	14.835	6.049	7.709	6.421	7.143	18.085	21.068	0.520	6.285	0.449	2.199	1.838	1.182	76.828	584.968	1282.490	0.999	0.403	0.345
Pdensi_DN11163_c1_g1	MC_2_3	MC_2_4	6.73051281485984	426.304650247508	216.517581531184	-5.99403762373414	0.635442475100682	-9.4328564088896	3.99070349739016e-21	1.06194282858676e-18	0.000	0.000	0.000	0.000	0.101	0.000	0.000	0.000	0.000	0.000	0.000	0.000	0.000	0.000	0.000	0.000	0.000	0.000	0.280	0.097	0.359	21.967	11.891	8.764	0.000	0.000	0.000
Pdensi_DN39856_c1_g1	MC_2_3	MC_2_4	7.48040512206421	530.065989992137	268.773197557101	-6.13005248376732	0.651733237252417	-9.40576931385371	5.16509557166819e-21	1.36733193237135e-18	0.661	0.808	0.338	1.218	2.682	4.378	1.485	1.829	1.132	0.976	1.279	0.682	1.273	2.822	4.366	0.445	0.348	0.090	0.415	0.354	0.071	16.390	12.535	21.947	0.555	1.035	1.521
Pdensi_GG_56303_c0_g1	MC_2_3	MC_2_4	244.805784343778	12.5951928449884	128.700488594383	4.26862033865691	0.453982202385793	9.40261604138712	5.32230088174677e-21	1.40168554974333e-18	34.889	23.240	25.331	30.606	24.819	22.807	48.586	63.830	88.327	86.435	70.058	75.410	18.183	25.270	8.517	48.638	23.980	12.834	8.704	8.279	9.392	0.520	0.378	0.353	27.220	30.303	20.758
Pdensi_DN42774_c0_g1d93930	MC_2_3	MC_2_4	0	9089.53547098563	4544.76773549282	-15.8588049166194	1.6901986938612	-9.38280509517523	6.4240455267743e-21	1.6831658156613e-18	0.000	0.000	0.000	0.000	0.000	0.000	0.000	0.000	0.000	0.000	0.000	0.000	0.572	0.000	0.000	0.000	0.000	0.944	0.000	0.000	0.000	13.725	525.108	304.706	0.000	0.000	0.000
Pdensi_DN91975_c0_g1	MC_2_3	MC_2_4	57.9173673518573	773.227249973745	415.572308662801	-3.74203725547631	0.398871894579051	-9.38155158669544	6.50089222388794e-21	1.69461013011675e-18	0.482	0.784	0.967	1.828	2.638	0.784	1.599	2.531	1.148	1.994	0.912	1.134	1.069	0.834	0.267	1.079	1.034	0.881	1.600	1.954	2.659	34.056	19.963	22.140	0.000	0.000	0.000
Pdensi_GG_63618_c0_g1	MC_2_3	MC_2_4	3734.74733123161	2.78191919637382	1868.76462521399	10.3879903390664	1.10785770790055	9.37664671643812	6.81042406606742e-21	1.75987664009351e-18	0.000	0.000	0.000	0.000	0.000	0.000	0.000	0.205	0.015	0.153	0.000	0.000	0.000	0.000	0.000	0.000	0.000	0.000	175.658	16.653	209.991	0.177	0.000	0.080	0.000	0.000	0.000
Pdensi_DN11320_c0_g1	MC_2_3	MC_2_4	39.2578374444106	11235.8717216739	5637.56477955916	-8.15961848541881	0.870220436213025	-9.37649605303153	6.82015921746097e-21	1.75987664009351e-18	1.070	0.057	0.053	0.134	0.481	1.893	9.254	1.026	4.492	1.574	1.213	1.930	0.504	0.613	1.291	0.218	0.029	0.469	1.610	2.044	0.611	58.989	418.074	557.871	0.290	0.599	0.320
Pdensi_GG_81354_c0_g1	MC_2_3	MC_2_4	0	620.999609432211	310.499804716106	-11.9872750860465	1.27874996967955	-9.37421338829085	6.96934910438147e-21	1.78933660523145e-18	0.000	0.000	0.000	1.242	1.191	3.563	0.544	1.200	0.970	0.771	1.033	0.000	1.273	0.943	1.274	0.146	0.528	0.000	0.000	0.000	0.000	16.671	25.757	17.412	0.000	0.000	0.000
Pdensi_DN21751_c0_g1	MC_2_3	MC_2_4	1699.63812882832	7.12929110230871	853.383709965315	7.8682041768172	0.84051208607101	9.36120289905321	7.88339918509803e-21	2.01389315582514e-18	9.906	26.263	19.272	21.400	20.127	12.903	8.061	24.220	5.047	2.272	34.231	3.805	14.289	25.828	8.419	62.119	225.717	78.120	115.295	17.386	53.497	0.136	0.446	0.100	0.429	0.625	0.518
Pdensi_DN38894_c0_g1d441101	MC_2_3	MC_2_4	7.83447887071153	626.054473867727	316.944476369219	-6.32459992940637	0.678670245139946	-9.31910596449119	1.17324709004784e-20	2.98226568779722e-18	4.207	2.705	4.222	2.622	1.670	2.635	6.413	3.787	4.680	2.535	2.837	2.038	1.539	0.598	0.580	8.842	0.657	0.319	0.096	0.501	0.247	14.960	28.274	16.886	0.000	1.454	0.208
Pdensi_DN9772_c0_g1d385977	MC_2_3	MC_2_4	0.545138550742647	19081.4362514345	9540.99069499262	-15.0816713498522	1.61911708982281	-9.31475027016283	1.2223976182769e-20	3.09181876797047e-18	0.370	0.265	0.000	0.000	0.000	0.000	0.000	0.000	0.048	0.144	0.104	0.049	1.871	0.189	0.231	0.185	0.180	0.205	0.000	0.048	0.000	22.955	1122.043	626.057	0.063	0.184	1.084
Pdensi_DN88_c0_g1d258421	MC_2_3	MC_2_4	5.39192235417445	865.606655021528	435.499288687851	-7.3145985813506	0.785817207923966	-9.30826979556084	1.29931598408693e-20	3.27017991423495e-18	0.210	0.133	0.052	0.440	1.175	2.387	1.644	0.382	0.738	0.369	0.000	0.248	0.591	0.769	2.012	0.236	0.345	0.391	0.295	0.194	0.099	11.339	19.509	49.257	0.080	1.335	0.404
Pdensi_DN3986_c0_g2	MC_2_3	MC_2_4	6.59631221076457	639.790959851301	323.193636031033	-6.61689305285198	0.710996985807752	-9.30649944364341	1.32114839949849e-20	3.30882911897925e-18	0.000	0.000	0.000	0.000	0.000	0.000	0.000	0.000	0.000	0.000	0.000	0.000	0.000	0.000	0.000	0.000	0.000	0.000	0.133	0.138	0.424	36.610	19.280	8.873	0.000	0.000	0.000
Pdensi_DN30872_c0_g1d234296	MC_2_3	MC_2_4	8.10340311621168	1329.12460710297	668.614005109592	-7.35034236631039	0.791119195747161	-9.29106815486693	1.52747605443342e-20	3.80691739381034e-18	0.000	0.025	0.000	0.262	1.115	2.018	1.419	0.989	0.515	0.434	0.762	0.385	0.408	0.961	0.810	0.063	0.231	0.058	0.424	0.297	0.166	10.283	61.371	52.174	2.202	2.983	4.263
Pdensi_DN23377_c0_g3d548222	MC_2_3	MC_2_4	5.98178902918351	4598.46775376586	2302.22477139752	-9.58153936079493	1.03454530860922	-9.26159471321343	2.01401357764665e-20	4.99514474316128e-18	0.102	0.385	0.000	6.562	44.226	34.268	10.674	15.417	3.386	1.760	4.049	1.254	9.650	37.614	19.696	0.387	4.490	0.299	0.087	0.520	0.039	33.478	144.511	245.500	0.000	0.000	0.000
Pdensi_DN23617_c0_g1d70234	MC_2_3	MC_2_4	21.1581819037744	455.968272135932	238.563227019853	-4.4317046826886	0.479236149600474	-9.24743403932109	2.29946393730692e-20	5.67556577221668e-18	2.054	0.697	0.314	1.755	1.239	1.576	1.526	0.545	0.777	1.043	0.995	0.540	1.205	1.046	0.927	0.747	0.698	0.242	0.920	0.407	0.952	13.570	16.814	13.665	2.729	1.730	2.562
Pdensi_DN31025_c0_g1d434182	MC_2_3	MC_2_4	0	655.651951950721	327.82597597536	-12.0667232993212	1.30546527031079	-9.24323578247966	2.39153246250731e-20	5.87443156607805e-18	0.000	0.000	0.000	0.000	0.952	0.282	0.288	0.000	0.000	0.000	0.000	0.000	0.000	0.602	0.000	0.000	0.000	0.000	0.000	0.000	0.000	32.086	21.902	11.536	1.153	0.293	1.264
Pdensi_DN19811_c0_g1d15904	MC_2_3	MC_2_4	6.11755874520759	19977.7983159644	9991.95793735478	-11.6666823742723	1.26234400581003	-9.24207848302486	2.41754683092197e-20	5.90991878877824e-18	0.049	0.383	0.110	13.358	36.134	110.782	22.827	12.989	3.373	1.290	4.674	0.596	20.984	42.353	53.677	1.193	1.961	0.263	0.394	0.200	0.053	11.892	773.046	1040.063	0.000	0.028	0.000
Pdensi_DN11855_c0_g1d211103	MC_2_3	MC_2_4	205.004482102002	6753.20951924886	3479.10700067543	-5.04124434298866	0.545797656600424	-9.23647121240634	2.54760544826952e-20	6.17589152503795e-18	0.188	0.242	0.261	0.549	0.942	1.018	0.658	0.269	0.354	0.336	0.330	0.478	0.924	0.530	0.843	0.247	10.190	10.147	7.570	11.450	3.247	172.124	233.382	240.512	0.090	0.760	0.518
Pdensi_DN7133_c0_g1d207470	MC_2_3	MC_2_4	136.748386956365	1528.26911070387	832.508748830116	-3.48222015635146	0.377012634203899	-9.23634870673372	2.55052280549403e-20	6.17589152503795e-18	5.448	4.707	5.407	7.424	7.039	11.057	5.693	5.790	6.743	5.882	5.759	6.091	7.122	8.143	10.989	4.323	3.476	3.529	4.309	4.817	5.549	40.645	45.267	60.104	51.997	67.540	85.524
Pdensi_DN13937_c0_g1d178830	MC_2_3	MC_2_4	530.777594662955	5144.7448983112	2837.76124648708	-3.27677088269923	0.354790925279825	-9.23577986137843	2.56411265629029e-20	6.17951150165961e-18	61.536	50.783	63.700	72.896	65.237	62.146	91.030	112.642	140.453	72.835	119.379	82.452	43.590	42.959	35.793	78.732	35.991	25.091	22.604	15.433	19.380	198.606	118.546	183.449	40.217	24.727	46.198
Pdensi_DN21407_c0_g1	MC_2_3	MC_2_4	326.613349920562	3100.64805232546	1713.63070112301	-3.246123032129	0.351623248102931	-9.23182141579774	2.66068378504264e-20	6.38214347161495e-18	2.092	0.219	0.863	10.010	1.850	3.583	12.930	3.917	4.884	6.158	4.035	3.900	3.552	0.907	1.375	13.158	3.898	4.229	15.447	11.155	8.896	108.960	79.988	111.350	0.000	0.000	0.036
Pdensi_DN1526_c0_g1d259384	MC_2_3	MC_2_4	200.523336389753	18602.6482570103	9401.58579670004	-6.53536111906512	0.708966685883838	-9.21814980758618	3.02270648362743e-20	7.21664110567722e-18	0.567	0.307	0.854	0.000	0.000	0.000	0.000	0.000	0.338	0.335	0.357	0.333	0.000	0.327	0.000	2.286	1.823	2.073	5.024	13.777	2.856	986.973	568.447	313.632	0.000	0.000	0.000
Pdensi_DN30199_c0_g1d26865	MC_2_3	MC_2_4	0	477.822900061114	238.911450030557	-11.6100444653675	1.26018709431259	-9.2129529954444	3.17273967079984e-20	7.53961001211654e-18	0.000	0.000	0.000	0.129	0.123	0.111	0.113	0.426	0.000	0.000	0.000	0.240	0.000	0.000	0.000	0.000	0.000	0.000	0.000	0.000	0.000	19.529	15.448	12.016	0.000	0.000	0.000
Pdensi_DN18883_c0_g2d480523	MC_2_3	MC_2_4	77.8603305250409	907.406746619307	492.633538572174	-3.54074630573679	0.384539519354297	-9.20775662195205	3.33011726064203e-20	7.86274270623478e-18	1.295	1.865	1.019	2.401	2.069	2.750	3.934	2.837	3.907	4.709	4.194	4.320	1.078	1.806	1.043	1.607	0.861	0.773	2.757	3.463	2.222	26.006	26.098	34.844	19.645	10.068	33.615
Pdensi_DN11911_c0_g1d50350	MC_2_3	MC_2_4	0	1206.05681218973	603.028406094867	-12.9454723063403	1.40597730518881	-9.20745467125571	3.33949574738305e-20	7.86274270623478e-18	0.000	0.000	0.000	0.000	0.000	0.159	0.000	0.000	0.288	0.000	0.000	0.058	0.000	0.000	0.110	0.000	0.000	0.000	0.000	0.000	0.000	81.264	29.430	13.147	0.000	0.000	0.000
Pdensi_DN15459_c0_g1	MC_2_3	MC_2_4	12.7123018440434	83893.5542190725	41953.1332604582	-12.688003135393	1.37914772393918	-9.19988694115594	3.58326577253643e-20	8.39799150690052e-18	0.258	0.224	0.064	1.629	0.262	22.875	1.967	0.884	1.642	0.999	2.506	1.428	1.044	2.840	16.342	0.052	0.482	0.104	0.381	0.610	0.366	27.649	965.364	6513.549	3.141	8.626	6.105
Pdensi_DN10531_c0_g1d455577	MC_2_3	MC_2_4	52.8255308599919	7898.6124479923	3975.71898942614	-7.22436569294768	0.785723435933669	-9.19454016840293	3.76601861314661e-20	8.78600104944688e-18	1.210	0.775	2.065	16.000	13.258	76.152	6.810	5.715	7.640	0.965	1.630	3.741	8.555	15.127	103.403	1.363	6.227	15.702	1.449	2.412	1.818	50.753	244.747	430.443	1.153	0.499	9.117
Pdensi_DN36435_c0_g1d88190	MC_2_3	MC_2_4	0	892.985828071026	446.492914035513	-12.5121194914444	1.36552201976176	-9.16288372532239	5.05286417987035e-20	1.17345880308153e-17	0.000	0.000	0.000	0.000	0.000	0.000	0.000	0.000	0.000	0.000	0.000	0.000	0.000	0.268	0.000	0.000	0.000	0.000	0.000	0.000	0.000	53.955	25.172	11.665	0.000	0.000	0.000
Pdensi_DN42252_c0_g1d320449	MC_2_3	MC_2_4	21.7618599800587	9686.83496442412	4854.29841220209	-8.79648231598921	0.960566201425844	-9.15760132194106	5.30636486745156e-20	1.22675472311238e-17	0.000	0.000	0.000	0.000	0.117	0.000	0.107	0.101	0.114	0.000	0.000	0.000	0.000	0.112	0.000	0.087	0.525	0.119	0.323	1.908	0.138	140.772	496.267	280.890	0.000	0.000	0.000
Pdensi_DN19214_c1_g2	MC_2_3	MC_2_4	70397.5361339063	73.7156617992283	35235.6258978528	9.8933935970552	1.08074331904193	9.1542491382927	5.47371326440393e-20	1.25974305452669e-17	0.124	0.146	0.553	0.108	0.059	0.225	0.175	1.128	1.009	2.164	0.109	0.176	0.233	0.496	0.278	0.236	317.221	290.811	1567.932	1627.279	4293.300	6.863	0.410	0.529	0.309	0.222	0.252
Pdensi_DN19522_c0_g1d61274	MC_2_3	MC_2_4	23.5350150506403	823.652241784673	423.593628417657	-5.12881916830041	0.561403193411392	-9.13571427539432	6.49764099852819e-20	1.48868822375248e-17	0.447	0.945	2.766	1.761	1.519	1.921	1.670	1.788	2.468	1.133	2.359	1.824	0.449	1.204	1.478	2.083	1.856	3.524	1.076	0.538	0.950	14.283	32.780	30.774	0.139	0.038	0.107
Pdensi_DN19678_c1_g1	MC_2_3	MC_2_4	1580.06223989405	6.71986645328085	793.391053173663	7.98299159371397	0.873945775807891	9.13442437127675	6.57556533730937e-20	1.49981600095451e-17	0.000	0.615	0.682	0.144	0.138	0.124	0.126	0.119	0.134	0.000	0.288	0.134	0.253	0.000	0.127	0.102	1.354	1.116	50.324	38.657	80.354	0.173	0.000	0.458	0.000	0.000	0.000
Pdensi_DN5635_c0_g1d2092	MC_2_3	MC_2_4	4.75888043553175	1375.79246052985	690.275670482688	-8.17979026197744	0.896173721877355	-9.12746051607266	7.01248757095364e-20	1.59236451100073e-17	0.000	0.000	0.000	0.538	1.085	0.493	1.604	2.277	1.110	1.864	1.027	1.475	0.221	1.568	0.156	0.028	0.425	0.039	0.105	0.214	0.176	6.897	72.004	49.174	0.000	0.000	0.000
Pdensi_DN13003_c0_g1	MC_2_3	MC_2_4	155.984199225903	17337.2414880455	8746.61284363569	-6.79592938079939	0.744888424298366	-9.12341923852648	7.27907463449295e-20	1.64558620011289e-17	0.401	0.420	0.146	4.903	7.708	9.073	13.423	9.466	6.312	10.344	8.595	5.269	4.928	8.741	3.844	1.713	3.108	1.430	4.623	10.292	1.999	260.291	672.994	696.711	7.628	23.309	6.055
Pdensi_GG_116172_c0_g1	MC_2_3	MC_2_4	19.0981231192366	5041.04160011223	2530.06986161573	-8.04568364836365	0.882639035865331	-9.11548585711002	7.83187555376222e-20	1.76275852772167e-17	0.158	0.085	0.052	1.824	4.130	8.888	5.416	5.036	3.502	2.055	2.624	2.565	1.105	4.727	4.868	0.385	0.977	0.343	0.523	0.660	0.839	21.931	132.685	305.169	0.122	0.059	0.031
Pdensi_DN19147_c0_g1d406649	MC_2_3	MC_2_4	235.900298808474	3667.92217070231	1951.91123475539	-3.95834704921084	0.434599886946275	-9.10802595238634	8.38944970550777e-20	1.87997265067458e-17	1.113	0.336	1.098	6.823	2.186	6.202	11.472	4.897	5.560	4.011	3.872	4.602	3.031	1.183	2.514	5.894	2.563	3.346	7.632	10.550	7.241	122.774	74.447	155.535	0.000	0.034	0.037
Pdensi_DN25337_c0_g1d23084	MC_2_3	MC_2_4	2.22737447647541	753.121246991953	377.674310734214	-8.40454744674156	0.923136962189743	-9.10433423314067	8.67971385150185e-20	1.93652375589927e-17	0.072	0.031	0.129	0.163	0.190	0.340	0.063	0.180	0.101	0.051	0.091	0.069	0.064	0.149	0.163	0.066	0.144	0.309	0.017	0.151	0.062	7.333	25.769	36.733	0.023	0.081	0.104
Pdensi_DN39511_c1_g6	MC_2_3	MC_2_4	205.560441485991	19379.0811599028	9792.32080069437	-6.55873499488726	0.721285012653093	-9.09312529697845	9.62322509927607e-20	2.13769485553136e-17	0.601	0.757	0.657	0.365	0.471	0.331	1.395	0.825	0.972	1.014	1.487	1.498	0.720	0.309	0.508	0.277	1.097	1.736	12.338	1.767	8.286	911.267	609.229	406.165	0.118	0.387	0.393
Pdensi_DN10239_c0_g1d266783	MC_2_3	MC_2_4	0	1326.63402542693	663.317012713464	-13.0818404409692	1.44031798185768	-9.08260578965806	1.06005977262247e-19	2.34461358886699e-17	0.000	0.035	0.000	0.000	0.234	0.245	0.000	0.000	0.114	0.000	0.000	0.115	0.000	0.037	0.000	0.000	0.000	0.000	0.000	0.000	0.000	14.119	32.452	75.818	0.000	0.000	0.000
Pdensi_DN13825_c0_g1d340893	MC_2_3	MC_2_4	713.465786796573	3026.66492907999	1870.06535793828	-2.0845986073701	0.229773929705563	-9.07238958763228	1.1643494235204e-19	2.56417848045278e-17	27.215	21.020	18.131	25.853	23.894	33.712	25.102	22.005	22.075	21.966	22.301	20.059	22.450	25.586	24.413	19.572	20.324	16.954	27.949	25.468	23.680	112.716	88.877	93.449	79.236	47.216	28.961
Pdensi_DN30644_c0_g1d371195	MC_2_3	MC_2_4	42.7608174324393	4472.11680172183	2257.43880957713	-6.71073962948661	0.742032985863132	-9.04372144815191	1.51426807493809e-19	3.32047143711316e-17	1.300	1.207	1.861	1.175	0.677	4.446	1.854	2.144	2.870	1.316	2.581	2.625	1.238	1.071	1.239	1.994	7.185	10.419	1.436	0.430	2.666	79.962	235.410	111.611	0.551	4.586	2.691
Pdensi_DN21564_c0_g1d65671	MC_2_3	MC_2_4	5031.98462106362	36.5057778109356	2534.24519943728	7.11000687993991	0.786823188070288	9.03634639616742	1.61995747900363e-19	3.53704562039545e-17	634.996	1027.729	683.716	1689.639	1475.283	875.807	1648.878	1411.688	1543.736	1039.813	1548.499	1017.486	453.634	1012.107	494.437	775.493	580.431	465.581	284.730	27.199	234.013	1.276	1.017	1.243	5.291	2.497	0.471
Pdensi_DN9455_c0_g1d48354	MC_2_3	MC_2_4	109.592111882493	796.787396060515	453.189753971504	-2.86375552209565	0.31693784190721	-9.03570083289097	1.62954855792175e-19	3.54284659239736e-17	1.986	2.583	1.469	2.650	3.196	3.402	2.738	3.361	2.932	2.804	3.252	2.402	1.760	3.162	2.330	1.677	1.485	1.273	3.214	4.044	4.505	27.818	26.816	22.949	5.479	5.785	3.671
Pdensi_GG_17837_c0_g1	MC_2_3	MC_2_4	619.137412188621	13.3853103186783	316.26136125365	5.52062519817986	0.611510737204204	9.02784671193163	1.75082858203432e-19	3.79039550480073e-17	187.605	299.408	303.822	285.798	267.378	192.079	299.418	412.159	464.543	352.590	545.398	399.420	213.801	384.731	169.744	239.683	161.437	116.360	14.776	21.218	30.180	0.746	0.203	0.380	1.935	4.164	1.417
Pdensi_DN101278_c0_g1	MC_2_3	MC_2_4	13.4495512715005	549.657642229547	281.553596750524	-5.3436038319467	0.592192180967491	-9.02342854851041	1.82292811989478e-19	3.92983305914195e-17	0.000	0.990	0.366	1.157	1.111	3.781	0.608	0.959	0.000	0.216	0.231	0.861	0.610	1.688	1.830	0.164	0.000	0.000	0.808	0.423	0.262	23.923	10.038	19.844	0.000	0.205	0.442
Pdensi_GG_61773_c1_g1	MC_2_3	MC_2_4	4474.88307079382	11.000981988858	2242.94202639134	8.70319598648848	0.966717001310673	9.00283741228168	2.19957953067492e-19	4.72188728492617e-17	0.000	0.046	0.000	0.106	0.000	0.000	0.000	0.264	0.000	0.050	0.000	0.000	0.000	0.000	0.000	0.000	0.279	0.053	181.263	25.454	273.186	0.383	0.052	0.601	0.000	0.000	0.000
Pdensi_DN30670_c0_g1	MC_2_3	MC_2_4	0	788.836420882638	394.418210441319	-12.3328386736415	1.37165272866581	-8.99122526853973	2.44489364736353e-19	5.2265483778702e-17	0.000	0.000	0.000	0.000	0.000	0.000	0.000	0.000	0.000	0.000	0.000	0.000	0.000	0.000	0.000	0.000	0.000	0.000	0.000	0.000	0.000	49.061	11.410	19.236	0.000	0.000	0.000
Pdensi_DN8152_c0_g1d452050	MC_2_3	MC_2_4	8.02866566536843	5699.71014200613	2853.86940383575	-9.47125821196621	1.05465700636357	-8.98041558043868	2.69745951227393e-19	5.74244172504583e-17	0.251	0.585	0.208	0.158	0.452	0.271	0.459	0.218	0.441	0.098	0.053	0.198	0.186	0.433	0.329	0.038	0.367	0.991	0.000	0.729	0.120	275.809	204.888	89.120	6.827	3.894	3.062
Pdensi_DN22639_c0_g3	MC_2_3	MC_2_4	15990.4062726847	1.21276434680716	7995.80951851575	13.5718936786132	1.51242509488161	8.97359725420028	2.86985160434523e-19	6.08408540121189e-17	0.211	0.210	0.135	0.132	0.126	0.097	0.164	0.156	0.544	0.632	0.228	0.125	0.150	0.086	0.068	0.164	0.216	0.114	5.948	797.066	884.165	0.045	0.074	0.000	0.141	0.118	0.162
Pdensi_DN15400_c0_g2	MC_2_3	MC_2_4	16.5171979314235	537.287955512118	276.902576721771	-5.02284102636636	0.560447135895935	-8.96220304228482	3.18255151540726e-19	6.71912900930527e-17	0.075	0.323	0.149	0.868	0.247	0.121	0.510	0.369	0.459	1.291	2.271	1.267	0.229	0.280	0.148	0.306	0.373	0.236	0.877	0.283	0.617	14.102	24.292	13.472	0.000	0.000	0.045
Pdensi_DN26039_c0_g1d429728	MC_2_3	MC_2_4	1.09027710148529	32767.6881948734	16384.3892359874	-14.8671466540846	1.65912184065221	-8.96085283781223	3.22176795242575e-19	6.77393284877928e-17	0.559	0.403	0.000	0.000	0.000	0.000	0.000	0.000	0.000	0.000	0.000	0.000	2.390	0.000	0.313	0.335	0.000	0.229	0.000	0.108	0.000	16.313	1292.519	1685.600	0.000	0.314	0.224
Pdensi_GG_125611_c1_g1	MC_2_3	MC_2_4	98.9352839341095	19264.688740066	9681.81201200007	-7.60531419808317	0.848940945949387	-8.95859038767178	3.28855338571473e-19	6.88601514684168e-17	1.250	1.807	0.418	12.920	9.882	38.267	8.312	5.908	6.943	2.463	1.842	0.982	2.083	11.305	19.687	0.373	2.685	1.016	2.534	4.827	3.294	114.401	503.246	1144.893	27.449	51.239	36.277
Pdensi_GG_100193_c0_g1	MC_2_3	MC_2_4	1091.64600175821	0	545.823000879106	12.378382823188	1.38374971405958	8.94553595741879	3.70149133286484e-19	7.71904470117267e-17	0.000	0.000	0.000	0.000	0.000	0.161	0.000	0.000	0.000	0.249	0.000	0.000	0.000	0.000	0.148	34.644	120.579	41.114	74.181	29.565	16.398	0.000	0.000	0.000	2.749	1.917	0.000
Pdensi_DN39019_c0_g2	MC_2_3	MC_2_4	16.7514217458564	714.66241925267	365.706920499263	-5.40870975143073	0.604764386582803	-8.94349910713564	3.77038379468782e-19	7.80816647094194e-17	0.020	0.097	0.000	0.621	0.511	4.657	1.805	2.078	5.850	2.053	2.258	3.783	0.297	1.314	2.759	0.020	0.287	0.538	0.826	0.720	0.273	13.514	33.695	20.906	0.000	0.248	0.178
Pdensi_DN7524_c0_g1d101692	MC_2_3	MC_2_4	423.760849970717	5344.75869706516	2884.25977351794	-3.65634195065096	0.408832682469514	-8.94337000790929	3.77479276270778e-19	7.80816647094194e-17	7.417	4.986	9.199	24.372	21.241	13.193	24.267	15.140	13.973	9.474	14.970	6.893	6.262	11.021	7.223	12.088	13.233	7.552	16.344	18.966	10.591	163.720	134.530	214.747	1.720	3.448	6.192
Pdensi_GG_53326_c0_g1	MC_2_3	MC_2_4	45.0927667584556	8505.86289975731	4275.47783325788	-7.55863690455632	0.845551897962728	-8.9392938774877	3.91664979353358e-19	8.06893029238782e-17	0.909	0.416	0.168	10.391	14.888	19.310	14.654	9.976	5.906	4.345	4.637	3.041	3.499	7.311	10.349	1.087	3.980	0.747	1.121	3.006	0.726	65.958	263.698	454.191	0.151	0.014	0.029
Pdensi_DN22075_c3_g2	MC_2_3	MC_2_4	14.7260633923859	691.799903501411	353.262983446898	-5.55006392564777	0.621148513355614	-8.93516414563212	4.06574167033403e-19	8.34244471569102e-17	0.704	0.382	0.355	0.418	0.059	0.132	0.760	0.183	0.125	0.440	0.000	0.112	0.856	0.135	0.173	0.784	0.203	0.276	0.809	0.337	0.430	11.623	33.998	20.159	0.979	0.543	0.198
Pdensi_DN20532_c0_g4	MC_2_3	MC_2_4	161.905634723798	11653.8511755334	5907.87840512861	-6.16923288649508	0.69055797429954	-8.93369292093509	4.12019919839183e-19	8.42036869776941e-17	1.105	0.953	0.349	7.825	10.456	23.951	11.917	7.592	8.892	4.429	4.576	6.422	4.876	7.137	11.421	0.758	2.886	0.989	5.538	7.903	4.064	152.744	256.769	668.901	9.561	10.881	3.487
Pdensi_DN10536_c0_g1d386866	MC_2_3	MC_2_4	20.5516104974501	2361.45302786712	1191.00231918229	-6.84091459334749	0.765962075254369	-8.93114008428639	4.21640788706121e-19	8.58265783927217e-17	0.000	0.000	0.000	0.663	1.273	4.564	3.294	0.916	1.452	0.824	1.103	0.206	0.777	0.604	1.360	0.469	1.690	0.639	0.772	1.213	0.251	23.653	102.522	94.404	3.632	4.312	6.534
Pdensi_DN21750_c0_g1d419832	MC_2_3	MC_2_4	23.2083192107257	732.729318066862	377.968818638794	-4.97792070906309	0.55815545959014	-8.91852014261122	4.72560197147373e-19	9.58097047327524e-17	0.528	1.170	1.442	1.003	1.197	0.583	1.023	1.001	1.141	0.614	1.966	0.521	0.250	0.733	0.268	2.969	2.873	2.536	0.982	0.973	0.552	14.930	37.704	17.626	0.215	0.329	0.066
Pdensi_DN37337_c0_g3	MC_2_3	MC_2_4	0	3524.55917845095	1762.27958922547	-14.4918856557993	1.62818960434851	-8.90061305949555	5.55390598008332e-19	1.12158167721113e-16	0.000	0.000	0.047	0.000	0.000	0.257	0.105	0.050	0.000	0.000	0.000	0.000	0.000	0.110	0.000	0.000	0.000	0.000	0.000	0.000	0.000	15.616	45.214	257.509	1.172	9.361	49.116
Pdensi_DN12538_c1_g1	MC_2_3	MC_2_4	13.6867746315862	842.757626506652	428.222200569119	-5.94775901027788	0.668327594036389	-8.89946646427714	5.61157803204896e-19	1.12876671186396e-16	2.495	2.556	12.930	3.224	4.210	15.553	1.720	1.430	10.180	1.097	1.182	6.483	2.151	3.663	9.297	0.561	1.090	1.005	0.560	0.290	0.625	56.565	14.003	15.505	0.000	0.070	0.524
Pdensi_GG_106215_c1_g1	MC_2_3	MC_2_4	8721.24222619165	0.276131901447682	4360.75917904655	14.4144959979017	1.62078042650199	8.89355261342301	5.91856199424493e-19	1.18584772317632e-16	0.051	0.192	124.384	65.113	0.000	0.218	0.028	0.343	0.030	0.030	0.000	0.000	0.000	0.029	3.345	47.722	846.828	959.415	718.403	21.314	223.274	0.038	0.000	0.000	0.039	0.143	0.122
Pdensi_GG_46435_c0_g1	MC_2_3	MC_2_4	2611.32754630641	7.34178454916438	1309.33466542779	8.3956045710534	0.944379529967645	8.8900747047546	6.10678375377624e-19	1.21878045135912e-16	0.221	0.118	1.118	0.801	0.079	0.236	0.072	0.412	0.257	0.489	0.278	0.287	0.171	0.202	0.099	0.878	1.777	1.134	89.358	49.833	140.698	0.694	0.108	0.000	0.000	0.000	0.000
Pdensi_DN22617_c1_g2	MC_2_3	MC_2_4	104.958817773203	1110.12241730197	607.540617537585	-3.40205938908839	0.382726347911206	-8.88901275717157	6.16542508581773e-19	1.22569610305292e-16	7.699	7.463	4.381	6.120	7.462	7.749	4.230	2.129	1.695	1.823	2.278	1.216	8.594	10.229	8.627	5.517	2.981	2.133	3.364	5.324	2.645	41.928	33.396	33.087	184.749	167.570	229.096
Pdensi_DN12952_c0_g1	MC_2_3	MC_2_4	0	5277.37274395308	2638.68637197654	-15.0743308245091	1.6964929859873	-8.88558393640298	6.35858995451067e-19	1.2591979765731e-16	0.000	0.000	0.000	0.056	0.000	2.978	0.317	0.000	0.026	0.000	0.000	0.000	0.025	0.360	2.645	0.081	0.000	0.000	0.000	0.000	0.000	13.132	71.359	390.522	0.070	0.503	0.000
Pdensi_GG_3986_c0_g1	MC_2_3	MC_2_4	435.944783707599	5480.03298158842	2957.98888264801	-3.65199826676454	0.411046214190214	-8.88464153345677	6.41272012998921e-19	1.26501427367339e-16	26.032	30.477	21.521	36.011	37.400	38.397	42.581	39.852	37.567	44.514	41.947	36.235	27.074	31.447	24.909	24.930	21.606	19.360	19.456	13.098	14.679	285.186	125.516	136.045	11.997	22.591	16.229
Pdensi_DN34938_c0_g1d375074	MC_2_3	MC_2_4	12.9522628375859	1625.95655983792	819.454411337753	-6.97125193360977	0.786265069721652	-8.86628721288317	7.5625254585813e-19	1.48609442588398e-16	0.062	0.066	0.049	0.232	0.458	1.056	0.738	0.256	0.504	0.158	0.311	0.249	0.835	0.609	0.584	0.067	0.041	0.078	0.212	0.932	0.247	110.232	32.217	24.125	0.077	0.235	0.044
Pdensi_GG_60414_c1_g1	MC_2_3	MC_2_4	0.910825335814005	8224.9869368665	4112.94888110116	-13.2021852665128	1.48984133836334	-8.86147063217885	7.896575195968e-19	1.54579241345746e-16	0.179	0.000	0.000	0.000	0.072	0.130	0.000	0.000	0.000	0.000	0.000	0.000	0.993	0.069	0.000	0.000	0.000	0.000	0.000	0.000	0.086	11.152	373.663	371.428	0.548	0.000	0.287
Pdensi_DN31213_c0_g1d310806	MC_2_3	MC_2_4	53.2337474044784	842.880032956012	448.056890180245	-3.98602019359208	0.449988103782012	-8.85805682437112	8.14212129647523e-19	1.58591644896247e-16	0.000	0.000	0.771	0.355	0.170	0.305	0.233	0.000	0.165	0.000	0.000	0.166	0.078	0.162	0.472	0.000	2.605	3.562	1.966	1.225	2.514	22.479	26.545	31.634	0.000	0.079	0.422
Pdensi_GG_46837_c0_g1	MC_2_3	MC_2_4	41.7747632839823	18309.012941194	9175.39385223901	-8.77382023613008	0.990523289021929	-8.85776269308479	8.16362690983188e-19	1.58591644896247e-16	0.172	0.062	0.000	4.656	12.999	49.102	10.377	12.382	10.857	3.095	2.857	3.420	4.321	15.093	31.225	0.281	5.482	0.000	3.097	1.169	0.353	108.348	516.898	1052.407	0.438	0.000	0.000
Pdensi_DN13444_c0_g1d522647	MC_2_3	MC_2_4	5.98231206649311	4375.39704308188	2190.68967757419	-9.51023625363587	1.07427424427612	-8.8527080531882	8.54208967062369e-19	1.65315320246782e-16	0.000	0.000	0.000	1.800	0.666	7.477	2.636	0.961	1.839	0.432	0.816	0.710	0.924	2.709	7.825	0.042	0.456	0.115	0.156	0.430	0.066	11.494	261.607	134.436	0.000	0.000	0.000
Pdensi_DN18891_c0_g2	MC_2_3	MC_2_4	128.66601154815	2598.48272463891	1363.57436809353	-4.33611063637476	0.489959243740061	-8.84994148344962	8.75651963847919e-19	1.68825698629879e-16	1.481	5.600	2.429	18.370	22.837	23.719	14.456	7.928	6.788	5.628	4.167	3.663	6.568	16.577	10.803	2.257	2.202	1.001	5.251	2.754	5.876	62.176	73.727	110.873	0.035	0.025	0.082
Pdensi_DN35590_c0_g2	MC_2_3	MC_2_4	1710.68953779906	60.8622277476628	885.775882773362	4.81517073433378	0.544654078476576	8.84078706947729	9.5046645414657e-19	1.8256102283931e-16	0.059	1.077	0.191	2.139	0.688	0.662	1.330	0.978	0.584	0.860	0.892	0.472	0.376	0.913	0.199	0.348	8.532	10.724	36.166	42.150	103.579	2.051	1.917	1.921	10.113	2.993	3.073
Pdensi_GG_129410_c0_g1	MC_2_3	MC_2_4	0	765.002922801719	382.50146140086	-12.2890107483498	1.39213018355545	-8.82748674909415	1.07054052007132e-18	2.04854143263984e-16	0.000	0.000	0.000	0.291	0.280	0.000	0.000	0.000	0.000	0.000	0.000	0.000	0.000	0.000	0.000	0.000	0.000	0.000	0.000	0.000	0.000	39.471	30.049	7.581	0.000	0.000	0.278
Pdensi_DN21024_c2_g3	MC_2_3	MC_2_4	11.7562253466533	6378.83849051506	3195.29735793086	-9.08215379666994	1.02916788493348	-8.82475437645143	1.09700312179329e-18	2.09134639920384e-16	26.094	5.782	1.188	8.108	5.759	13.433	1.045	0.208	0.355	0.327	0.142	0.086	7.626	3.431	7.997	1.063	0.676	0.334	0.524	0.447	0.321	9.431	248.685	325.785	2.912	3.888	4.237
Pdensi_DN23461_c1_g1	MC_2_3	MC_2_4	36.7946862728695	1166.46808747569	601.631386874279	-4.98317681939895	0.565361000290405	-8.81415028068663	1.20596201382966e-18	2.29052086284702e-16	3.023	2.923	1.382	8.678	6.739	6.456	5.478	3.009	3.928	1.977	2.634	2.296	3.461	3.306	4.087	0.969	0.625	0.480	2.226	0.865	0.910	22.708	47.210	40.863	4.550	10.566	1.282
Pdensi_DN16212_c0_g2	MC_2_3	MC_2_4	2295.86858366226	50.1131016605534	1172.9908426614	5.51935168136248	0.626385447041067	8.81143025821387	1.2355914380929e-18	2.33810510203861e-16	405.005	298.791	122.412	735.603	993.206	296.850	617.586	850.348	778.772	600.024	804.322	468.030	195.963	326.899	127.549	159.148	198.916	192.924	149.950	29.953	71.325	2.102	1.158	1.640	2.351	0.756	0.540
Pdensi_DN34430_c0_g1	MC_2_3	MC_2_4	2.72569275371323	2223.29836172487	1113.01202723929	-9.6641538397337	1.09685264461113	-8.81080415606784	1.24251275880229e-18	2.34252626836629e-16	0.000	0.277	0.513	0.000	1.244	1.107	1.978	1.073	0.914	0.604	0.000	0.000	0.000	0.590	1.134	0.687	0.000	1.557	0.000	0.296	0.000	43.095	65.334	100.960	0.000	0.574	0.000
Pdensi_DN18557_c0_g2	MC_2_3	MC_2_4	750.975189815076	8150.59362983207	4450.78440982357	-3.43980440681563	0.391590987203993	-8.78417665170552	1.57513989003389e-18	2.95871497285336e-16	0.703	1.356	1.789	4.735	11.117	17.521	7.564	7.549	8.316	5.772	4.822	7.172	5.721	9.622	10.115	1.622	17.551	15.934	32.750	26.708	21.974	198.017	267.423	311.510	5.834	11.142	10.686
Pdensi_DN3241_c0_g2d381683	MC_2_3	MC_2_4	1.90798492759926	2251.57930393156	1126.74364442958	-10.1954572201976	1.16089310425141	-8.78242551606169	1.59986515520241e-18	2.99415056811726e-16	0.000	0.182	0.168	0.000	0.204	0.550	0.000	0.177	0.000	0.199	0.000	0.000	0.000	0.000	0.187	0.000	0.000	0.000	0.000	0.195	0.000	19.719	99.645	90.541	0.000	0.944	3.655
Pdensi_DN38676_c4_g1	MC_2_3	MC_2_4	78.0359985826361	9428.59304680782	4753.31452269523	-6.91667751577276	0.790341997853895	-8.75149939463472	2.1053647663475e-18	3.92581374606667e-16	4.522	1.662	0.859	3.431	3.954	9.644	9.660	4.236	4.299	4.558	5.990	4.201	2.229	2.975	3.459	1.794	1.794	1.188	2.554	3.302	2.562	59.807	263.113	541.555	3.277	8.129	3.916
Pdensi_DN22131_c0_g1d222311	MC_2_3	MC_2_4	98.7055542371552	10048.7116069907	5073.70858061392	-6.66934751571982	0.76218699050372	-8.75027729259999	2.12829127854289e-18	3.95413301830229e-16	4.825	3.621	5.192	4.045	2.051	1.473	3.265	1.724	1.313	1.425	1.230	0.806	2.708	2.241	1.858	6.370	12.655	11.639	5.659	2.039	3.066	726.741	226.064	87.006	1.720	2.951	1.403
Pdensi_DN41403_c0_g1d35652	MC_2_3	MC_2_4	40.1598036085535	3302.33887229606	1671.24933795231	-6.35915720505638	0.727171460996776	-8.74505882882081	2.22899480574841e-18	4.12622473243833e-16	3.234	0.038	0.495	2.050	0.171	0.497	2.059	0.184	0.830	1.328	0.403	0.924	13.087	0.082	0.439	0.545	0.234	0.621	2.133	1.857	0.406	111.397	173.091	40.412	0.877	0.358	0.468
Pdensi_DN24121_c0_g1d71452	MC_2_3	MC_2_4	26.2629061692047	3085.01621986526	1555.63956301723	-6.87481729138005	0.786964561012953	-8.73586643155954	2.41795549973224e-18	4.45986218022814e-16	0.177	1.098	0.900	1.250	0.696	0.993	1.385	1.148	1.442	0.786	1.030	1.359	0.220	0.652	0.592	0.758	0.889	0.305	0.352	2.204	0.284	137.430	91.136	76.362	0.000	0.049	0.026
Pdensi_DN22250_c0_g2d67184	MC_2_3	MC_2_4	1.69749399202796	26376.3068723953	13189.0021831937	-13.9308393635761	1.59485483266423	-8.73486356140918	2.43950405353752e-18	4.48342234184673e-16	0.075	0.188	0.074	0.187	14.194	23.821	1.196	4.189	0.873	0.640	0.880	1.505	1.106	10.699	41.544	0.000	0.302	0.063	0.000	0.116	0.071	7.140	378.213	1979.438	0.387	1.370	2.031
Pdensi_DN23426_c0_g1d224146	MC_2_3	MC_2_4	2.13478000408497	3939.55616507656	1970.84547254032	-10.8334134261195	1.24128313950916	-8.72759250593168	2.60151048266885e-18	4.76402772690024e-16	0.000	0.016	0.015	0.260	0.178	1.765	0.404	0.123	0.329	0.069	0.019	0.141	0.198	0.187	0.752	0.000	0.000	0.037	0.085	0.138	0.000	9.583	76.350	270.203	4.100	4.267	4.735
Pdensi_GG_113503_c2_g1	MC_2_3	MC_2_4	1536.472112153	12.5492324391525	774.510672296077	6.88514208803388	0.789388931640699	8.72211632575531	2.73049594569967e-18	4.97831497528211e-16	6.183	13.817	102.531	79.578	95.628	146.285	174.755	94.379	209.926	240.596	105.215	244.233	39.226	58.838	19.247	77.339	46.714	49.085	87.258	25.595	54.401	0.986	0.212	0.124	1.396	2.267	2.201
Pdensi_DN22717_c0_g1d68502	MC_2_3	MC_2_4	235.35296189288	1726.17852745616	980.765744674518	-2.87515800418493	0.32965171685171	-8.72180503606563	2.73801477345626e-18	4.97831497528211e-16	2.646	1.668	1.487	6.116	3.502	3.207	4.675	3.693	2.371	4.361	3.156	2.365	2.546	3.591	1.473	2.664	9.084	4.433	8.360	9.134	7.903	81.291	44.778	44.911	1.988	1.330	0.693
Pdensi_DN42533_c0_g1d93795	MC_2_3	MC_2_4	0	378.441118908116	189.220559454058	-11.2729796262809	1.29260310878203	-8.72114537686904	2.75401567148739e-18	4.98965137190191e-16	0.000	0.000	0.000	0.317	5.793	4.614	1.939	2.368	1.194	0.000	0.000	0.295	2.222	3.758	3.058	0.000	0.537	0.000	0.000	0.000	0.000	10.658	15.861	10.074	0.000	0.000	0.000
Pdensi_DN17864_c7_g1	MC_2_3	MC_2_4	426.629644577707	6.25523920950492	216.442441893606	6.19938415902441	0.711864863033958	8.70865311795658	3.07506742537933e-18	5.55163762888625e-16	0.326	0.414	0.383	0.668	0.461	0.254	0.711	0.265	0.035	0.553	0.299	0.105	0.394	0.510	0.199	0.535	0.424	0.222	11.367	22.615	11.970	0.178	0.073	0.361	0.193	0.638	1.263
Pdensi_DN34804_c0_g1	MC_2_3	MC_2_4	79920.110772354	0	39960.055386177	18.5721765931063	2.13430510123719	8.70174399261877	3.26822207510833e-18	5.87957754441671e-16	2.580	1.865	96.076	51.404	8.722	1.860	6.646	15.946	6.838	4.067	7.940	4.382	0.000	0.661	2.860	32.869	1054.306	1559.761	6265.624	4.974	2523.113	0.000	0.000	0.000	0.843	0.644	0.348
Pdensi_DN18341_c0_g1d186877	MC_2_3	MC_2_4	283.507286235636	2200.02851995149	1241.76790309356	-2.95611535148522	0.340114846141515	-8.69152107007771	3.57618798526646e-18	6.4110384752012e-16	6.033	5.421	6.654	7.614	8.299	10.762	8.396	4.700	6.706	6.824	5.493	5.300	7.311	7.790	9.291	5.511	4.966	8.284	11.659	10.572	8.498	104.411	57.712	56.010	5.616	6.251	7.500
Pdensi_DN20973_c0_g1d220569	MC_2_3	MC_2_4	0	1016.14494183904	508.072470919518	-12.6969659500091	1.46534072671009	-8.66485570118268	4.52085236985995e-18	8.07620242240855e-16	0.000	0.000	0.000	0.000	0.000	0.451	0.229	0.000	0.049	0.000	0.000	0.000	0.000	0.096	0.141	0.000	0.046	0.000	0.000	0.000	0.000	13.929	15.701	64.074	0.000	0.000	0.000
Pdensi_DN41100_c0_g1d152763	MC_2_3	MC_2_4	0	372.269403577292	186.134701788646	-11.2501283805899	1.29926165435368	-8.65886278017365	4.76493999655547e-18	8.48258934857186e-16	0.104	0.902	0.000	0.925	0.631	0.683	0.232	0.437	1.232	1.349	1.846	1.107	0.232	0.361	0.117	0.281	0.226	0.128	0.000	0.000	0.000	12.702	15.727	7.982	0.000	0.000	0.000
Pdensi_DN42508_c0_g1d245245	MC_2_3	MC_2_4	97.6160133912873	622.411446073224	360.013729732256	-2.67374667419673	0.309202073701453	-8.64724690293746	5.27567427764461e-18	9.35919271504925e-16	3.927	4.513	2.752	3.700	4.444	4.552	3.426	2.008	1.674	2.257	2.324	1.479	2.606	4.049	2.526	2.027	0.909	1.339	3.170	3.398	3.947	20.316	21.116	18.877	0.760	1.595	2.211
Pdensi_GG_94445_c0_g1	MC_2_3	MC_2_4	25.0872184394585	969.808090941235	497.447654690347	-5.27591443315139	0.610690968945491	-8.63925406046459	5.65812259102537e-18	1.00029342360093e-15	1.074	1.034	0.477	0.000	0.434	0.391	0.133	0.250	0.141	0.141	0.453	0.563	1.330	0.965	0.933	1.606	0.646	6.585	0.662	0.831	1.197	15.460	51.053	25.712	3.944	2.817	2.158
Pdensi_DN3823_c0_g1d382043	MC_2_3	MC_2_4	8.1497003524069	318.232330568582	163.191015460495	-5.28064232206245	0.611699112388154	-8.63274478435342	5.98969806623106e-18	1.05526087448234e-15	2.319	4.096	3.051	6.964	1.036	0.934	4.885	0.512	0.433	1.179	0.772	0.288	1.360	2.678	0.545	2.955	0.924	0.623	0.406	0.283	0.175	10.230	15.255	5.651	8.061	3.613	4.747
Pdensi_DN35378_c0_g1	MC_2_3	MC_2_4	21.4223988134881	1187.94902983377	604.68571432363	-5.79274249718278	0.671051125383337	-8.63234152818637	6.01085900303149e-18	1.05534985629857e-15	0.066	0.072	0.066	0.335	0.080	0.216	0.147	0.277	0.078	0.467	0.168	0.392	0.074	0.306	0.149	0.179	0.580	1.233	0.744	1.004	0.570	81.698	26.883	13.548	0.000	0.000	0.000
Pdensi_DN19697_c0_g1d218856	MC_2_3	MC_2_4	23.0755490403544	528.122885518762	275.599217279558	-4.52270981422445	0.524070776613922	-8.62995995206251	6.13734589053134e-18	1.07386738438023e-15	0.446	0.630	0.783	0.634	1.134	0.409	1.831	4.652	1.835	1.256	4.361	0.269	0.496	0.372	0.000	0.380	0.854	0.000	0.469	0.733	1.252	16.120	15.046	19.645	0.000	0.000	0.000
Pdensi_DN18337_c0_g1d353676	MC_2_3	MC_2_4	220.186367261885	2369.82416357112	1295.0052654165	-3.42704401275242	0.397624804809055	-8.61878829314518	6.76663293130413e-18	1.17993450418495e-15	21.450	12.006	5.985	17.326	18.536	10.144	16.272	12.441	6.937	11.252	12.181	4.412	17.814	16.763	8.455	12.822	11.483	4.806	8.701	9.444	5.719	59.143	76.809	90.152	8.969	19.055	6.856
Pdensi_DN11385_c0_g1d174595	MC_2_3	MC_2_4	77.9344224916657	600.299989558137	339.117206024901	-2.9448361716385	0.341753170056878	-8.61685107748493	6.88205498344557e-18	1.19597943270136e-15	4.603	3.627	5.005	3.162	3.666	3.078	3.439	3.941	4.120	3.280	5.729	3.850	4.285	3.992	3.347	3.502	3.582	6.577	3.326	2.217	2.855	18.398	21.355	18.296	15.163	17.508	21.504
Pdensi_DN39985_c0_g2	MC_2_3	MC_2_4	2.63935849774198	2312.90150592361	1157.77043221068	-9.79998910843776	1.1378673786334	-8.61259342912859	7.14260447966934e-18	1.23705067144158e-15	0.000	0.000	0.000	0.000	0.401	0.068	0.138	0.393	0.147	0.294	0.000	0.000	0.070	0.417	0.000	0.000	0.000	0.078	0.000	0.076	0.180	10.167	148.348	58.338	0.000	0.368	0.000
Pdensi_DN20551_c0_g5	MC_2_3	MC_2_4	10.9799849740393	1538.5811845435	774.780584758767	-7.13943537590762	0.829468678324658	-8.60723926348574	7.48411306165501e-18	1.29181859643945e-15	0.000	0.171	0.000	0.200	0.669	1.378	0.701	1.074	0.559	0.464	0.900	0.654	0.066	0.182	0.354	0.000	0.086	0.000	0.177	0.276	0.735	12.948	64.680	65.480	5.402	6.714	1.997
Pdensi_DN24597_c0_g2	MC_2_3	MC_2_4	0.879786165913994	295.680166026297	148.279976096105	-8.46105957915093	0.984682527085605	-8.59267768688187	8.49656290244795e-18	1.46163768286825e-15	0.013	0.014	0.053	0.066	0.016	0.042	0.014	0.000	0.000	0.015	0.017	0.000	0.029	0.015	0.015	0.012	0.029	0.033	0.000	0.031	0.057	8.251	8.682	11.345	0.000	0.015	0.063
Pdensi_DN22772_c1_g3	MC_2_3	MC_2_4	31.4190518283135	519.477646319512	275.448349073913	-4.04384638092672	0.471105979654508	-8.5837296819971	9.18456532696548e-18	1.57469064323933e-15	0.043	0.069	0.000	0.939	1.306	0.939	0.838	0.554	0.324	0.400	0.593	0.228	0.735	1.373	0.312	0.155	0.212	0.027	1.266	1.365	0.764	12.235	20.951	16.517	0.000	0.000	0.000
Pdensi_DN17873_c0_g1	MC_2_3	MC_2_4	3.00504528281334	6134.13055870743	3068.56780199512	-11.0205412593071	1.28405824738606	-8.58258671811929	9.27631525610211e-18	1.5851020035611e-15	0.078	0.123	0.083	0.000	0.000	2.306	0.000	0.030	0.737	0.000	0.299	0.509	0.260	0.212	1.256	0.000	0.147	0.503	0.000	0.033	0.276	17.618	260.741	286.121	0.000	52.482	108.997
Pdensi_DN25906_c0_g1d429621	MC_2_3	MC_2_4	42.2202142896039	8339.62603665903	4190.92312547432	-7.62560067881638	0.888605200151316	-8.58153956055834	9.36116815749076e-18	1.59117149638688e-15	0.499	0.261	0.047	0.490	2.419	3.197	0.756	0.902	0.405	0.255	0.179	0.094	0.333	1.478	2.514	0.249	0.205	0.239	0.551	3.156	0.817	104.429	155.083	509.402	0.257	2.627	1.763
Pdensi_DN40371_c5_g4	MC_2_3	MC_2_4	1.51804222635668	629.986734870233	315.752388548295	-8.77084727829236	1.0220788192405	-8.58138052876384	9.3741215926652e-18	1.59117149638688e-15	0.000	0.000	0.000	0.580	0.831	2.248	0.254	0.359	0.406	0.000	0.000	0.135	0.127	0.528	0.639	0.000	0.248	0.000	0.000	0.000	0.164	20.201	11.349	28.770	0.000	0.000	0.000
Pdensi_GG_112185_c0_g1	MC_2_3	MC_2_4	583.198336534893	0.552263802895364	291.875300168894	9.70106261664607	1.13122992204631	8.57567717011724	9.85054898407281e-18	1.66650413474917e-15	0.031	0.066	0.000	0.116	0.111	0.000	0.134	0.096	0.108	0.036	0.116	0.000	0.034	0.000	0.000	0.000	0.000	0.077	16.930	17.752	27.779	0.046	0.000	0.000	0.000	0.000	0.000
Pdensi_DN19286_c0_g1d117158	MC_2_3	MC_2_4	183.849839012486	7352.8163959647	3768.33311748859	-5.32113050977933	0.62077747493523	-8.57171969768156	1.0195099517908e-17	1.71910239131669e-15	0.444	0.573	0.088	9.316	15.526	14.633	13.026	12.778	7.159	8.982	7.057	5.509	7.298	16.929	7.171	1.882	4.078	1.604	7.262	9.545	3.174	120.127	234.643	334.910	0.341	0.995	0.213
Pdensi_DN27338_c0_g1d140850	MC_2_3	MC_2_4	0	1518.06328698683	759.031643493413	-13.2771481831243	1.54910131775365	-8.57087140199293	1.02704886236346e-17	1.72611777881164e-15	0.000	0.831	0.307	0.389	0.000	0.167	0.000	0.000	0.000	0.000	0.000	0.000	0.000	0.709	1.197	0.000	0.331	0.000	0.000	0.000	0.000	130.895	12.573	16.047	0.000	0.000	0.000
Pdensi_DN17097_c0_g1d56764	MC_2_3	MC_2_4	5.1093091543079	711.687433022075	358.398371088192	-7.13385743705224	0.832752973166197	-8.5665949770539	1.06589985172935e-17	1.78553951555921e-15	0.074	0.103	1.975	0.199	0.000	0.057	0.012	0.187	0.186	0.099	0.107	0.252	0.000	0.000	0.060	1.099	0.400	0.522	0.146	0.111	0.273	53.448	12.393	7.945	0.000	0.012	0.025
Pdensi_DN13373_c0_g1	MC_2_3	MC_2_4	13.9182608125623	920.629005001839	467.273632907201	-6.05303782109702	0.707059445495008	-8.56086126797913	1.12027445894285e-17	1.87049224367021e-15	0.286	1.229	1.933	0.483	1.284	2.707	1.336	0.504	1.666	1.034	0.379	0.949	1.268	1.246	3.105	0.544	1.171	4.769	0.392	0.299	0.797	10.994	35.283	39.742	0.245	5.068	3.682
Pdensi_DN6707_c0_g1	MC_2_3	MC_2_4	6.28696658638365	171.552632532805	88.9197995595944	-4.76411569238863	0.556792657360317	-8.55635509809826	1.16492100205473e-17	1.93870175364756e-15	0.230	0.622	0.459	0.583	0.279	0.126	0.128	0.481	0.408	0.406	0.436	0.271	0.384	0.133	0.128	0.206	0.498	0.282	0.255	0.267	0.165	5.777	6.761	4.165	0.346	0.387	0.138
Pdensi_DN15832_c0_g1d396974	MC_2_3	MC_2_4	30.0562054514568	33344.6885771155	16687.3723912835	-10.1150604152669	1.18291450885399	-8.55096487493958	1.22063769489248e-17	2.0234251971555e-15	2.572	0.417	0.140	2.076	1.310	25.219	6.353	1.170	2.181	0.946	1.155	1.957	1.172	3.518	10.989	0.032	0.348	0.484	1.277	1.227	0.755	35.415	491.939	2468.003	2.500	17.014	7.641
Pdensi_DN16590_c0_g1	MC_2_3	MC_2_4	483.171851084505	5463.94943424216	2973.56064266333	-3.49957769230386	0.409275213765609	-8.550670977862	1.2237500703066e-17	2.0234251971555e-15	35.152	44.889	49.663	52.184	51.526	54.298	62.799	49.059	56.520	65.010	56.010	58.185	35.912	43.995	35.755	28.961	14.110	21.023	14.726	15.754	21.363	241.254	112.912	182.231	16.805	26.001	17.781
Pdensi_DN42539_c0_g1d36634	MC_2_3	MC_2_4	498.565522403527	0.60638217340358	249.585952288465	9.45800812224389	1.10756397845641	8.53946887603307	1.34840173313032e-17	2.22234004351917e-15	3.811	16.002	12.033	11.566	22.276	20.289	10.841	10.521	10.365	7.388	9.383	4.333	9.165	15.603	17.704	15.681	17.879	8.582	24.356	15.379	14.445	0.044	0.036	0.000	0.000	0.000	0.000
Pdensi_GG_73731_c0_g1	MC_2_3	MC_2_4	345.538209161903	14377.9819209022	7361.76006503207	-5.37879320712536	0.629902706019876	-8.53908572819441	1.35287980641898e-17	2.22255096686683e-15	0.775	1.591	1.512	2.437	5.579	6.492	1.539	1.193	1.108	0.524	1.412	1.637	2.831	6.435	10.020	0.554	1.468	2.834	6.682	22.560	7.927	329.590	473.550	563.886	2.128	3.760	3.818
Pdensi_DN31912_c0_g1d435016	MC_2_3	MC_2_4	39.2771411309778	345.756496825519	192.516818978249	-3.13593191736514	0.367400842001977	-8.53545109008831	1.396096567128e-17	2.28619762204179e-15	3.117	2.956	1.758	0.740	0.948	0.636	1.080	1.841	1.159	0.921	1.231	1.607	0.866	0.675	1.733	1.744	3.140	9.269	1.508	1.354	1.399	10.078	11.410	11.753	8.666	3.282	4.238
Pdensi_DN17737_c0_g1	MC_2_3	MC_2_4	184.346205392855	964.299041500074	574.322623446464	-2.38763962573924	0.280363463552327	-8.51622959527894	1.64831890421259e-17	2.69060413591149e-15	6.702	6.998	5.402	9.349	9.466	11.673	10.232	9.670	10.242	8.131	9.683	7.777	6.706	7.915	8.909	5.145	4.215	5.281	6.251	6.264	7.315	31.570	33.090	28.883	5.187	12.144	10.726
Pdensi_DN33711_c0_g1	MC_2_3	MC_2_4	5.57711129895532	253.720756004888	129.648933651922	-5.51472777482665	0.648037122129989	-8.50989486019053	1.74091143509899e-17	2.83269576567127e-15	0.000	0.178	0.000	0.000	0.200	0.897	0.183	0.345	0.000	0.194	0.416	0.000	0.366	1.140	1.283	0.000	0.177	0.201	0.182	0.191	0.236	8.270	12.266	4.302	0.000	0.185	0.199
Pdensi_DN24113_c0_g2	MC_2_3	MC_2_4	45.4099579424806	1163.61872358747	604.514340764974	-4.67795752590876	0.549846364586826	-8.50775385124887	1.77335169020464e-17	2.87632014463288e-15	1.694	2.019	0.849	6.009	2.058	1.477	2.069	0.889	0.201	1.800	0.000	0.200	2.262	2.543	1.320	2.427	1.094	1.448	1.873	1.570	1.459	18.058	37.458	53.478	4.285	10.464	13.705
Pdensi_DN26571_c1_g2	MC_2_3	MC_2_4	0	585.021226854422	292.510613427211	-11.9003788815589	1.39964711225863	-8.50241377082187	1.85688582810026e-17	3.00227882054741e-15	0.533	1.316	0.332	0.193	0.644	0.167	0.000	0.159	0.000	0.179	0.096	0.090	0.257	1.054	0.257	0.069	0.498	0.000	0.000	0.000	0.000	7.172	22.767	24.763	2.546	13.193	10.466
Pdensi_DN22212_c0_g1d190376	MC_2_3	MC_2_4	1204.78464061587	17.0302013100427	610.907420962955	6.12329310645336	0.720300321048607	8.50102787340025	1.87919237797722e-17	3.02876015695937e-15	87.662	73.730	84.137	80.997	78.974	101.643	94.319	81.907	111.493	77.270	92.434	81.339	69.907	79.142	73.852	115.163	66.128	51.618	61.197	13.453	55.733	0.533	0.893	0.252	5.819	3.163	4.621
Pdensi_GG_26519_c0_g1	MC_2_3	MC_2_4	1928.11366256122	2.81281946921931	965.463241015218	9.68883459731668	1.14455946265212	8.46512122215662	2.55886406481365e-17	4.11124159746726e-15	0.000	0.000	0.078	0.000	0.047	0.000	0.043	0.243	0.729	0.091	0.393	0.323	0.000	0.045	0.044	0.106	0.043	0.340	101.666	25.719	81.729	0.000	0.000	0.237	0.000	0.000	0.047
Pdensi_DN21390_c1_g1	MC_2_3	MC_2_4	129.043016994858	2405.91668735496	1267.47985217491	-4.22021737202417	0.498937441790879	-8.45840984969214	2.7104803978397e-17	4.34118697449612e-15	2.843	4.965	2.614	8.098	8.367	14.741	8.002	5.989	5.491	5.036	6.028	4.845	2.799	6.912	5.056	2.763	1.687	1.082	4.342	5.168	4.382	42.165	75.900	108.084	5.494	5.929	4.372
Pdensi_DN18300_c1_g2d531556	MC_2_3	MC_2_4	3.54444665444641	559.695657942217	281.620052298332	-7.29354591735315	0.862366838698305	-8.45759088830729	2.72957782711538e-17	4.35811219821809e-15	0.158	0.108	0.154	0.269	1.119	3.322	0.430	0.357	0.402	0.240	0.062	0.269	0.125	1.290	1.416	0.405	0.268	0.206	0.110	0.208	0.070	6.347	13.466	31.888	0.601	0.329	1.128
Pdensi_DN11468_c1_g1	MC_2_3	MC_2_4	0	909.42359257858	454.71179628929	-12.5382544769647	1.48372250227919	-8.45053873463829	2.89961692380295e-17	4.61517843834705e-15	1.243	0.000	0.416	0.000	0.000	0.000	0.000	0.000	0.000	0.000	0.000	0.000	0.000	0.000	0.000	0.000	0.000	0.000	0.000	0.000	0.000	70.801	15.564	8.320	0.000	0.466	1.008
Pdensi_DN34165_c0_g1	MC_2_3	MC_2_4	30.1472308119185	2403.12136708627	1216.63429894909	-6.31547254331158	0.747491311200526	-8.44889090840196	2.94083100181265e-17	4.66624029641652e-15	0.533	0.099	0.488	2.265	5.054	4.257	4.196	4.111	2.244	2.864	3.820	2.890	2.528	4.472	2.032	0.852	1.483	0.584	1.049	1.503	0.727	18.246	82.139	121.548	0.359	0.052	0.000
Pdensi_DN19461_c0_g1d61048	MC_2_3	MC_2_4	59.6842297434277	7301.42319242906	3680.55371108624	-6.93572257312375	0.821221100589189	-8.44562148749914	3.02432133054772e-17	4.78385837214687e-15	0.969	0.108	1.299	0.785	0.421	6.033	5.281	1.587	7.977	3.940	7.063	7.833	0.501	1.786	2.955	0.091	0.362	1.456	0.905	2.479	2.962	48.895	295.896	331.326	0.000	0.000	0.000
Pdensi_GG_60680_c0_g1	MC_2_3	MC_2_4	114.989680644378	1162.85581247831	638.922746561346	-3.33715097644339	0.395226562074841	-8.44364042468245	3.07604441607932e-17	4.85065621315817e-15	0.000	0.000	0.000	0.000	0.000	0.135	0.000	0.241	0.000	0.000	0.000	0.271	0.000	0.000	0.000	0.000	3.893	9.300	5.746	3.458	3.320	34.158	47.750	30.668	0.000	0.081	0.335
Pdensi_GG_148325_c0_g1	MC_2_3	MC_2_4	983.422990637556	43.2672940952965	513.345142366426	4.49328823534613	0.532572822552834	8.43694616974259	3.25736390185778e-17	5.12077650688362e-15	71.277	81.720	41.570	65.723	67.924	65.364	49.484	61.932	79.140	43.667	56.041	38.590	50.775	68.635	58.993	44.960	51.010	24.111	28.372	26.827	50.048	1.385	2.092	0.733	0.000	0.000	0.000
Pdensi_DN23350_c1_g1d547912	MC_2_3	MC_2_4	30.9222864317084	1259.78483197273	645.353559202219	-5.34866087185972	0.634095150370133	-8.43510767861513	3.30898008103109e-17	5.18541018221228e-15	0.000	0.220	0.143	0.596	1.256	2.001	2.820	2.543	4.991	2.690	4.739	2.183	1.835	1.531	0.472	1.075	4.027	3.664	0.724	1.799	0.801	76.205	33.398	18.349	0.126	0.000	0.000
Pdensi_DN23256_c0_g1	MC_2_3	MC_2_4	100.275026685027	2692.94397399416	1396.60950033959	-4.74716850193663	0.562810015120853	-8.43476195233887	3.31877618723756e-17	5.18541018221228e-15	0.649	1.431	1.996	1.969	2.453	3.447	1.878	2.615	3.735	1.940	1.624	3.865	0.406	1.467	1.338	0.929	3.407	11.828	1.670	6.246	2.816	89.592	72.555	97.918	0.270	1.379	1.258
Pdensi_GG_131201_c0_g1	MC_2_3	MC_2_4	440.057489557106	0	220.028744778553	11.0675242448412	1.31335454957477	8.42691278484135	3.54904174119581e-17	5.52828172686513e-15	10.327	34.583	15.236	48.546	31.128	14.636	48.349	76.308	84.414	48.918	72.092	56.214	19.465	22.825	8.999	17.928	54.935	19.770	20.522	9.342	17.764	0.000	0.000	0.000	0.000	0.000	0.147
Pdensi_DN20825_c0_g1d292675	MC_2_3	MC_2_4	8634.91187771769	4.15227861266373	4319.53207816518	10.9679611179284	1.30315084674429	8.41649387354506	3.87919288097868e-17	6.0151131512656e-15	0.013	0.000	11.931	5.861	0.000	0.014	0.000	0.307	0.000	0.270	0.000	0.015	0.000	0.015	0.536	1.740	160.400	143.077	450.411	19.420	463.162	0.404	0.000	0.026	0.020	0.029	0.015
Pdensi_GG_156346_c0_g1	MC_2_3	MC_2_4	18.3662265117843	516.384829625743	267.375528068764	-4.81601242690548	0.572223417102741	-8.41631482208422	3.88512358082997e-17	6.0151131512656e-15	2.762	3.703	1.495	1.687	1.133	1.748	0.760	0.879	0.823	1.106	0.706	0.741	2.150	2.070	2.560	1.029	1.504	0.683	0.454	0.882	0.646	30.083	10.655	11.255	0.517	0.781	0.494
Pdensi_DN25559_c0_g1d429259	MC_2_3	MC_2_4	11.1341347489202	1933.33574340048	972.234939074701	-7.45057619089959	0.887006244904336	-8.39968854075333	4.47664408748382e-17	6.9099909280279e-15	0.031	0.049	0.106	0.095	0.219	0.098	0.149	0.174	0.178	0.036	0.038	0.036	0.034	0.088	0.052	0.028	0.051	0.115	0.070	0.301	0.807	128.994	40.935	27.964	0.048	0.068	0.055
Pdensi_DN5807_c0_g1d206501	MC_2_3	MC_2_4	1.09027710148529	523.068600969987	262.079439035736	-8.89233012087788	1.05885682414957	-8.39804770396587	4.53962782188792e-17	6.98610435770776e-15	0.000	0.101	0.000	0.354	0.000	0.000	0.000	0.000	0.000	0.000	0.000	0.000	0.000	0.000	0.000	0.000	0.000	0.000	0.000	0.108	0.000	23.263	22.301	6.578	0.000	0.000	0.000
Pdensi_DN18206_c0_g1	MC_2_3	MC_2_4	272.091985738952	1.26688271731538	136.679434228134	7.59803233342808	0.905599543208146	8.39005760373018	4.85904030458792e-17	7.45519781507525e-15	12.107	33.194	13.953	47.149	37.212	17.155	49.993	85.149	81.808	44.653	80.082	57.684	17.534	20.039	8.180	10.073	27.582	11.109	11.189	7.149	11.038	0.034	0.084	0.000	0.036	0.000	0.000
Pdensi_DN23310_c0_g4	MC_2_3	MC_2_4	743.390297466541	19340.0463603014	10041.718328884	-4.70120060640618	0.560465804526826	-8.38802397654782	4.94381401547882e-17	7.56255525984563e-15	0.762	18.230	6.421	56.419	35.853	10.528	63.918	30.769	18.590	58.890	43.463	23.858	6.582	14.746	3.535	15.565	18.986	20.323	32.898	32.212	15.727	384.582	947.572	516.743	0.537	0.504	0.060
Pdensi_DN22093_c1_g1	MC_2_3	MC_2_4	59.092270132098	7147.50408266823	3603.29817640017	-6.9173193455423	0.825255977616641	-8.38202876823707	5.20231149031048e-17	7.93422384068487e-15	0.630	0.826	0.312	1.137	2.009	6.067	2.656	1.584	1.706	1.369	1.303	0.804	1.054	1.934	2.766	0.586	0.834	0.553	1.507	4.415	0.473	132.251	181.024	356.868	0.065	0.288	0.139
Pdensi_DN4344_c0_g1	MC_2_3	MC_2_4	0	493.126696664822	246.563348332411	-11.6554133373943	1.3912362429262	-8.37773842987255	5.39543875115284e-17	8.20427847243753e-15	0.000	0.000	0.000	0.000	0.484	0.218	0.111	0.104	0.000	0.000	0.000	0.000	0.111	0.346	0.223	0.000	0.000	0.000	0.000	0.000	0.000	12.768	27.922	7.243	0.000	0.000	0.000
Pdensi_DN37268_c0_g1d569921	MC_2_3	MC_2_4	0	1824.82660424277	912.413302121384	-13.5423315825348	1.61697621225509	-8.37509635571457	5.5178707115693e-17	8.36555045683972e-15	0.000	0.000	0.000	0.000	0.000	0.000	0.000	0.000	0.000	0.006	0.000	0.000	0.608	0.000	0.106	0.159	0.000	0.000	0.000	0.005	0.000	4.553	110.550	54.919	0.000	0.213	0.275
Pdensi_DN25793_c1_g1d75331	MC_2_3	MC_2_4	85.5834342741044	5209.16975306845	2647.37659367128	-5.92712873935583	0.707883141644778	-8.37303276580942	5.61539836843234e-17	8.48822288283861e-15	0.987	0.178	0.165	0.625	0.400	0.897	2.193	1.727	2.931	4.273	1.248	2.133	1.648	1.520	1.099	0.442	0.000	0.000	3.068	4.563	1.653	323.164	164.507	44.663	0.490	1.276	0.397
Pdensi_DN419_c1_g1	MC_2_3	MC_2_4	9.94343384669647	1832.12808421773	921.035759032215	-7.53058983543797	0.899696243683671	-8.37014702273859	5.75463890968033e-17	8.66397921771293e-15	0.000	0.303	0.420	0.000	0.340	0.764	0.156	0.587	0.830	0.000	0.177	0.330	0.000	0.162	0.156	0.000	0.755	1.713	0.000	0.649	0.402	73.793	60.659	45.618	0.419	0.315	0.675
Pdensi_DN19101_c2_g2	MC_2_3	MC_2_4	298.120699769234	1.11482769673923	149.617763732986	8.12297776592225	0.970496106567013	8.36992308465419	5.76558548113676e-17	8.66397921771293e-15	0.000	0.000	0.005	0.020	0.000	0.000	0.000	0.000	0.006	0.006	0.000	0.000	0.000	0.000	0.000	0.000	0.965	2.922	13.746	9.094	9.499	0.070	0.000	0.043	0.000	0.006	0.000
Pdensi_DN39626_c1_g1	MC_2_3	MC_2_4	75.1550937481268	1240.73480992587	657.944951836996	-4.04493626336008	0.48341416020851	-8.36743437886757	5.88862972503112e-17	8.82292873640147e-15	3.516	4.689	4.110	4.467	3.586	8.760	5.817	2.836	2.372	1.617	1.277	2.108	3.444	5.288	4.064	2.773	1.953	3.019	1.784	4.001	2.271	29.693	45.619	43.160	0.157	2.274	2.647
Pdensi_DN26113_c0_g1d499669	MC_2_3	MC_2_4	5.77391328016022	26257.7073871706	13131.7406502254	-12.1503532661694	1.45257820416215	-8.36468097301357	6.0277800941338e-17	9.00500995817205e-15	0.176	0.000	0.000	1.114	0.427	5.594	1.367	0.554	0.000	0.415	1.334	0.829	0.587	2.436	6.262	0.000	1.135	0.215	0.389	0.000	0.252	22.224	525.791	1818.971	0.523	7.306	3.823
Pdensi_GG_20438_c0_g1	MC_2_3	MC_2_4	6326.30304679339	18.4514790685284	3172.37726293096	8.39140279303646	1.00504287754946	8.34929830406517	6.86697032668225e-17	1.02287827385087e-14	0.000	0.000	0.000	0.000	0.031	0.000	0.000	0.027	0.061	0.153	0.000	0.000	0.000	0.000	0.000	0.000	0.000	0.197	173.017	280.147	226.537	1.811	0.129	0.053	0.000	0.000	0.000
Pdensi_GG_2931_c0_g1	MC_2_3	MC_2_4	82.1119265089687	18737.9829228522	9410.04742468061	-7.83317299283391	0.938575833883389	-8.34580724332512	7.07290872310968e-17	1.05049143163116e-14	1.508	0.000	0.000	7.603	2.754	15.451	14.527	1.187	1.801	1.781	0.947	0.885	2.492	7.392	4.999	0.000	1.210	0.458	5.022	3.481	0.542	154.096	563.207	1009.894	0.000	1.273	0.000
Pdensi_DN19206_c0_g1d60634	MC_2_3	MC_2_4	35.7359389160018	3643.25010553395	1839.49302222497	-6.67133724287979	0.800639096225407	-8.33251495502986	7.91428576738942e-17	1.17204837225351e-14	20.877	12.865	10.065	4.907	5.379	9.559	3.249	5.797	5.519	3.387	7.735	4.177	12.245	11.340	11.687	2.630	1.278	0.911	0.781	2.326	0.731	276.394	61.107	40.489	14.992	20.075	8.893
Pdensi_DN18628_c0_g1d59396	MC_2_3	MC_2_4	20.2739503142699	13866.7389881976	6943.50646925595	-9.42255246835975	1.13157548183806	-8.32693233424813	8.29641328571463e-17	1.22508770980847e-14	0.020	0.108	0.159	0.100	0.024	0.536	0.109	0.062	0.047	0.280	0.354	0.095	0.266	0.322	0.270	0.036	0.022	2.290	0.114	0.186	1.832	1095.372	223.647	126.993	0.187	0.270	0.072
Pdensi_DN13009_c0_g1d51387	MC_2_3	MC_2_4	95.6179421751506	18039.3576460546	9067.48779411487	-7.55926728764373	0.908290777964741	-8.32251903358769	8.61132888360693e-17	1.26792511619955e-14	0.200	0.086	0.278	15.474	20.648	31.185	18.216	11.235	13.482	8.019	7.295	11.176	7.883	16.084	5.774	0.972	5.126	0.896	5.098	2.920	2.395	73.673	1148.947	467.207	0.000	0.000	0.000
Pdensi_DN35803_c0_g1d87701	MC_2_3	MC_2_4	227.666601243152	2048.40185839534	1138.03422981925	-3.16933981353402	0.382092650729609	-8.29468927884937	1.08869399474252e-16	1.59837797641911e-14	16.286	15.525	13.623	17.671	42.075	49.730	18.887	17.333	15.106	9.251	9.480	11.091	17.479	33.573	38.171	12.534	13.749	11.293	7.054	11.458	6.049	68.053	75.708	55.457	2.629	6.687	5.691
Pdensi_GG_54628_c0_g1	MC_2_3	MC_2_4	35.5502431652073	2209.02789850057	1122.28907083289	-5.95525693182385	0.718890440682505	-8.28395621197856	1.19149433670395e-16	1.74429308455239e-14	1.400	2.335	1.018	7.251	9.544	34.840	7.868	8.666	10.595	3.829	11.746	5.587	5.920	11.230	13.442	0.843	1.305	1.280	1.601	1.589	0.684	21.907	63.947	118.277	10.578	21.547	15.962
Pdensi_GG_141908_c0_g1	MC_2_3	MC_2_4	7.11993247879283	2764.07535858318	1385.59764553098	-8.59837532161806	1.03816828605228	-8.28225581260441	1.20863611783568e-16	1.76433247235601e-14	0.477	0.111	0.000	0.000	0.062	0.337	0.198	0.430	0.332	0.393	0.207	0.153	0.057	0.148	0.349	0.023	0.200	0.000	0.235	0.391	0.148	4.658	112.238	136.513	2.046	10.859	5.645
Pdensi_DN39717_c0_g1d441853	MC_2_3	MC_2_4	7.96920251211641	2611.93002353296	1309.94961302254	-8.3548445437733	1.010156779579	-8.27083945054083	1.33019076365115e-16	1.93624235032663e-14	0.606	0.083	0.167	2.248	0.590	5.048	2.810	0.431	1.405	0.568	0.781	0.801	0.819	0.814	2.902	0.109	0.228	0.246	0.284	0.349	0.220	9.054	36.663	189.950	0.000	0.671	0.297
Pdensi_GG_32756_c0_g1	MC_2_3	MC_2_4	9631.22671213162	1.43477787774663	4816.33074500468	12.5875249117576	1.52389833141034	8.26008182587095	1.45572640443842e-16	2.11295379135135e-14	0.000	0.000	0.000	0.000	0.000	0.000	0.000	0.000	0.117	0.546	0.000	0.000	0.037	0.000	0.000	0.000	0.000	0.021	5.724	136.588	863.124	0.125	0.020	0.000	0.000	0.000	0.000
Pdensi_DN19702_c3_g1d360283	MC_2_3	MC_2_4	1090.67533301324	8463.37044006807	4777.02288654065	-2.95600284672376	0.358010646743595	-8.25674564041899	1.49697968672664e-16	2.16667666159313e-14	73.332	60.203	42.137	50.135	40.436	42.036	38.070	41.324	43.164	29.553	53.341	30.798	46.614	46.091	27.651	24.424	35.840	22.347	38.290	45.002	34.440	238.446	351.901	227.459	61.054	190.389	110.795
Pdensi_DN13048_c0_g2	MC_2_3	MC_2_4	9.07266176195454	5259.90043081063	2634.48654628629	-9.1743850160011	1.11181200788126	-8.25174125748506	1.56103114811982e-16	2.25300009660277e-14	0.000	0.000	0.000	0.000	0.000	0.096	0.000	0.092	0.000	0.000	0.000	0.000	0.098	0.268	0.000	0.000	0.192	0.109	0.786	0.000	0.212	76.076	336.779	90.050	0.667	1.234	0.106
Pdensi_DN12016_c0_g1d458499	MC_2_3	MC_2_4	361.382704473258	3479.13319790721	1920.25795119023	-3.26703151575191	0.395965040476145	-8.25080797997553	1.5732716890348e-16	2.26427034186383e-14	23.241	9.221	6.575	20.499	18.728	26.817	17.718	11.126	14.088	11.632	10.037	10.308	19.594	16.726	18.567	8.924	4.188	7.026	11.694	13.805	13.420	77.407	130.694	123.321	8.713	16.703	15.396
Pdensi_GG_17691_c0_g1	MC_2_3	MC_2_4	8.81168929171121	5600.83126500928	2804.82147715049	-9.30658599110224	1.12828998009649	-8.24839904215609	1.60530554092933e-16	2.30388400834722e-14	0.104	0.112	0.104	0.921	1.257	2.380	1.153	0.217	0.613	0.366	0.262	0.122	1.503	1.797	3.944	0.093	0.338	0.127	0.346	0.602	0.000	35.742	162.534	315.717	0.000	0.000	0.000
Pdensi_DN39018_c1_g1	MC_2_3	MC_2_4	26.7071303444914	20805.0616393207	10415.8843848326	-9.60334737999997	1.16519465161645	-8.24183956446885	1.69582863779961e-16	2.42088265724502e-14	0.226	1.132	0.404	2.635	1.694	7.662	2.650	1.996	1.070	1.562	1.043	0.695	0.484	0.828	0.728	0.259	0.333	0.095	1.753	1.100	0.108	55.563	620.311	1220.281	24.416	23.037	28.678
Pdensi_DN27207_c0_g1d79864	MC_2_3	MC_2_4	25.2381075435729	6535.66721223292	3280.45265988825	-8.01979148070136	0.973062395635899	-8.24180598969751	1.69630468819721e-16	2.42088265724502e-14	0.789	0.457	1.888	0.406	0.484	3.798	1.829	0.646	5.795	2.349	0.894	4.139	0.671	0.325	2.790	0.458	0.358	2.732	0.392	0.506	1.763	32.388	154.493	408.822	0.063	3.156	0.269
Pdensi_DN18999_c0_g1d406164	MC_2_3	MC_2_4	77.2411324702655	3919.43375634217	1998.33744440622	-5.66406610516011	0.687289726072615	-8.24116219156415	1.70545850769284e-16	2.4271667430374e-14	7.237	7.326	1.862	9.677	5.613	4.297	3.234	3.589	2.064	6.285	3.050	3.849	7.961	4.985	5.027	1.412	2.983	2.151	3.697	2.930	1.784	73.035	55.297	236.251	42.419	24.059	20.383
Pdensi_DN19316_c0_g2	MC_2_3	MC_2_4	50.0238251312124	1461.83886870245	755.93134691683	-4.86598490119414	0.590655330224984	-8.23828153610441	1.74701704312047e-16	2.47940541019753e-14	0.584	0.847	0.435	5.228	15.881	20.013	6.114	5.661	4.087	1.771	2.832	2.520	6.181	12.288	16.675	1.451	3.053	1.096	2.684	2.033	0.750	27.847	55.184	55.379	1.355	1.308	0.280
Pdensi_DN11777_c0_g1	MC_2_3	MC_2_4	102.50938801862	1301.25961246705	701.884500242835	-3.66590718055945	0.445332393751827	-8.23184486912122	1.84351900681169e-16	2.60911559822778e-14	0.455	1.103	1.295	1.532	1.324	0.973	1.569	1.023	1.197	1.912	1.668	1.543	1.029	1.653	1.021	0.930	1.439	0.843	5.267	2.750	3.131	64.278	38.997	26.541	0.000	0.044	0.000
Pdensi_DN23650_c0_g1d497360	MC_2_3	MC_2_4	8.68374890403512	3378.44692224452	1693.56533557428	-8.60558817284726	1.04579157886271	-8.22877937323396	1.89130759198948e-16	2.66935600800903e-14	0.189	0.279	0.117	0.266	0.057	2.128	1.030	0.392	0.524	0.646	0.328	0.699	0.367	1.039	1.036	0.107	0.209	0.237	0.134	0.466	0.304	15.445	33.764	255.358	0.477	5.424	0.510
Pdensi_DN36199_c0_g1d315184	MC_2_3	MC_2_4	26.4897174769864	4223.19148208252	2124.84059977975	-7.31467853498264	0.889066789345489	-8.22736674301775	1.91373841240518e-16	2.69357363544367e-14	0.000	0.000	0.000	7.345	7.295	20.855	7.654	5.171	4.906	1.285	1.566	0.594	1.466	3.631	5.405	0.000	0.974	0.246	1.181	1.279	0.401	29.577	71.037	283.929	0.062	2.156	0.665
Pdensi_DN19712_c0_g1d118265	MC_2_3	MC_2_4	68.2516505091285	4195.8605347143	2132.05609261171	-5.94111586685341	0.722607105239427	-8.2217789221501	2.0050654680238e-16	2.81436277176571e-14	10.928	5.765	8.172	26.218	23.159	13.224	21.336	15.113	19.926	9.690	10.573	7.881	7.086	10.474	4.269	7.560	1.278	2.061	1.799	4.492	1.088	56.820	137.112	197.675	0.000	0.071	0.000
Pdensi_DN7377_c0_g1d330142	MC_2_3	MC_2_4	350.972470904858	54144.2318447121	27247.6021578085	-7.26916197217883	0.885220751254145	-8.21169404567186	2.1808940734206e-16	3.05277369860837e-14	1.061	0.000	0.000	42.358	84.777	156.411	74.387	71.264	64.568	23.824	26.226	28.655	28.870	78.698	53.978	4.437	36.335	2.150	17.655	13.484	7.121	287.603	1832.499	2855.514	0.000	0.796	0.000
Pdensi_DN21561_c0_g1	MC_2_3	MC_2_4	82.9031800540602	4488.66520787733	2285.7841939657	-5.75723174670362	0.701192848010879	-8.21062531233105	2.20039526973195e-16	3.07165560440286e-14	2.320	1.737	0.103	4.783	3.040	5.621	7.170	3.519	0.770	7.120	2.725	0.505	3.410	4.591	1.309	4.087	1.722	0.125	5.732	1.940	1.447	61.998	172.809	186.103	29.177	30.405	20.957
Pdensi_DN14528_c0_g1d394024	MC_2_3	MC_2_4	32.3435823497899	1102.48830933557	567.415945842682	-5.08793360660002	0.619874605956765	-8.2080045830348	2.24894631947886e-16	3.13087644018566e-14	5.502	1.228	1.074	0.676	0.898	2.634	2.104	0.610	1.036	3.394	0.857	1.489	2.832	1.491	2.307	0.759	0.618	1.070	1.822	0.824	0.868	21.965	23.613	57.800	7.038	9.530	2.272
Pdensi_DN19627_c0_g3	MC_2_3	MC_2_4	769.722157724626	3.3677011878804	386.544929456253	7.69015635746115	0.937905967832817	8.19928289317797	2.41825236231679e-16	3.35742798085569e-14	0.828	10.794	14.909	9.737	13.899	4.718	49.182	96.749	124.488	74.610	95.146	70.170	2.006	6.305	3.837	28.484	52.934	34.523	40.061	12.649	30.815	0.317	0.027	0.023	0.000	0.000	0.000
Pdensi_DN36493_c0_g1	MC_2_3	MC_2_4	0	459.370814783642	229.685407391821	-11.5508348125312	1.40904189654272	-8.19765178088229	2.45128203433142e-16	3.39406237664122e-14	0.345	0.000	0.000	0.000	0.420	0.000	0.000	0.000	0.823	0.408	0.434	0.000	0.000	0.398	0.000	0.000	0.000	0.000	0.000	0.000	0.000	11.682	6.701	24.958	0.000	0.776	2.932
Pdensi_GG_61809_c0_g1	MC_2_3	MC_2_4	24.2665110676918	577.217497113401	300.742004090546	-4.56897272759427	0.558312930986903	-8.18353377472005	2.75638975491781e-16	3.80620176643948e-14	0.061	0.039	0.097	0.456	0.364	1.273	0.568	0.214	0.368	0.283	0.368	0.259	0.175	0.320	0.752	0.066	0.081	0.199	0.876	1.283	0.486	13.407	26.557	15.470	0.133	0.095	0.146
Pdensi_DN23748_c0_g3	MC_2_3	MC_2_4	9.92088572065892	31067.0658252395	15538.4933554801	-11.610117323853	1.42014734043723	-8.17529068517537	2.95153413895676e-16	4.0646841570776e-14	1.276	0.549	0.122	0.823	0.215	12.889	2.028	0.690	3.152	0.691	2.621	1.427	0.564	1.449	7.872	0.155	0.104	0.294	0.725	0.133	0.231	10.512	273.546	2490.139	0.870	5.982	2.104
Pdensi_DN21394_c1_g2	MC_2_3	MC_2_4	19.9511768606362	814.232130534392	417.091653697514	-5.34801825999677	0.654928631398826	-8.1658031174698	3.19303684971317e-16	4.38544727756842e-14	0.666	0.510	0.175	0.849	1.414	0.885	2.522	3.712	0.807	1.757	3.406	0.370	0.662	0.841	0.565	0.542	0.631	0.359	0.791	0.914	0.485	9.623	36.345	30.410	0.106	2.862	0.049
Pdensi_DN15075_c0_g1d275390	MC_2_3	MC_2_4	0.802449759818765	494.836048656093	247.819249207956	-9.23233016922228	1.13082187261888	-8.1642656485243	3.23396511420289e-16	4.42975189315962e-14	0.000	0.015	0.000	0.017	0.000	0.030	0.030	0.000	0.065	0.082	0.000	0.050	0.000	0.000	0.000	0.013	0.000	0.088	0.016	0.049	0.000	5.317	19.542	21.285	17.823	11.461	49.200
Pdensi_DN19561_c0_g1d218633	MC_2_3	MC_2_4	206.599233055696	1520.48714330135	863.543188178524	-2.87980234989228	0.352854074815487	-8.16145414049184	3.31015067308127e-16	4.52198444355797e-14	28.167	33.635	21.497	31.469	28.695	31.549	22.228	19.743	19.648	20.555	21.988	16.059	25.304	28.355	25.025	12.885	6.103	6.710	7.170	5.963	9.100	53.383	39.309	54.579	15.889	25.527	24.507
Pdensi_DN22739_c0_g1d302230	MC_2_3	MC_2_4	799.386848532157	31.9825243520115	415.684686442084	4.61608441212062	0.565993510053376	8.15571968605313	3.47106665413761e-16	4.72916633315196e-14	71.288	74.470	76.677	71.225	98.593	67.217	56.787	81.340	98.841	38.195	72.902	67.192	47.017	62.319	45.108	72.636	45.434	34.287	20.636	28.475	36.460	1.933	0.879	0.471	0.410	2.009	1.109
Pdensi_DN8105_c0_g1d452005	MC_2_3	MC_2_4	222.988042102236	3871.61522246462	2047.30163228343	-4.11848436405229	0.505146419024606	-8.15305069766648	3.54856760187972e-16	4.82189935944783e-14	19.155	21.243	14.149	18.228	28.660	31.097	15.488	16.699	14.302	11.098	14.699	11.382	26.634	31.000	29.937	9.903	8.081	6.471	4.667	7.733	11.391	89.812	135.183	143.829	1.294	1.916	2.850
Pdensi_DN24642_c0_g1d226067	MC_2_3	MC_2_4	139.380577841273	3141.17695830642	1640.27876807385	-4.49396395050371	0.551275245466527	-8.15194222388964	3.58125397636281e-16	4.85340658250209e-14	12.834	13.751	8.528	18.308	19.366	24.332	15.084	11.674	8.564	13.853	13.759	8.294	15.064	17.680	20.406	7.146	4.621	5.883	4.803	5.318	4.874	43.678	111.402	138.895	1.743	3.919	2.666
Pdensi_DN18864_c1_g3d480664	MC_2_3	MC_2_4	1.37915051777103	502.791024862815	252.085087690293	-8.50838336582156	1.0437974780815	-8.15137375255971	3.59813183528313e-16	4.86103423739745e-14	0.609	1.599	0.495	0.109	1.077	2.293	0.127	0.254	0.279	0.177	0.027	0.051	1.854	2.010	1.700	0.579	0.182	0.412	0.074	0.000	0.062	4.785	26.390	16.078	0.036	0.000	0.000
Pdensi_DN27017_c0_g1d79208	MC_2_3	MC_2_4	19.3607871483176	7823.61937530954	3921.49008122893	-8.65741959618614	1.0621150745394	-8.15111262773529	3.60591085879126e-16	4.86103423739745e-14	0.669	0.828	0.193	1.350	2.436	20.930	2.699	1.763	1.022	0.840	0.973	0.327	0.818	2.447	4.673	0.144	0.338	0.176	0.920	0.672	0.508	9.854	228.958	471.888	1.546	3.008	1.464
Pdensi_DN27327_c0_g2	MC_2_3	MC_2_4	27.3492933470011	955.317339409058	491.33331637803	-5.12909024321434	0.629585502871417	-8.14677310678463	3.73764034719395e-16	5.02535580575878e-14	0.948	1.698	0.942	1.849	1.348	2.566	2.839	1.895	0.902	1.968	1.549	0.705	0.818	1.410	1.024	1.173	0.888	0.132	1.113	0.326	1.505	21.576	35.776	33.734	15.546	12.943	29.572
Pdensi_DN15493_c0_g1d395951	MC_2_3	MC_2_4	3.3034395862847	9901.91857302041	4952.61100630335	-11.5485981438289	1.41813711518361	-8.14349897494484	3.84015764119591e-16	5.1496413176898e-14	0.127	0.039	0.000	0.137	0.087	13.184	0.713	0.151	1.145	0.106	0.252	0.690	0.121	0.668	7.201	0.000	0.040	0.023	0.166	0.063	0.130	5.964	36.494	838.811	0.340	3.366	1.043
Pdensi_DN18147_c0_g1d13144	MC_2_3	MC_2_4	25.0121128608066	697.696577396898	361.354345128852	-4.80005225084892	0.590017004448917	-8.13544730856058	4.10420116371545e-16	5.48931533655889e-14	0.000	0.817	1.178	0.435	0.000	0.000	0.760	0.000	0.000	1.067	0.976	0.000	1.011	0.000	1.514	2.060	2.823	1.559	1.471	0.526	0.737	36.997	21.807	11.309	0.000	2.464	1.814
Pdensi_DN21448_c0_g1d18913	MC_2_3	MC_2_4	491.811171131488	9919.50432665349	5205.65774889249	-4.33392289674464	0.532826541485678	-8.13383448328301	4.15920337655831e-16	5.54835558525111e-14	33.215	24.083	5.949	47.262	60.512	62.540	29.121	31.017	24.140	19.568	22.326	15.956	30.015	49.941	24.797	15.809	10.653	2.166	14.021	29.602	9.519	376.592	245.710	342.884	64.238	139.351	84.076
Pdensi_DN25099_c0_g1d73557	MC_2_3	MC_2_4	84.6186056077382	1699.07309364311	891.845849625422	-4.32732746428811	0.532053897481926	-8.1332501928249	4.17930817509199e-16	5.5606565958802e-14	0.473	0.780	0.395	2.138	2.952	5.436	1.351	1.030	0.667	0.506	0.924	0.430	2.235	3.330	5.165	0.584	0.811	1.257	2.134	4.006	2.948	36.187	42.463	81.490	7.991	12.870	9.149
Pdensi_DN2504_c0_g1d447251	MC_2_3	MC_2_4	9.02948651832089	620.814422588399	314.92195455336	-6.09948827790548	0.7506041981837	-8.12610466696685	4.43306272458896e-16	5.88296209674544e-14	0.000	0.000	0.184	0.583	0.445	1.506	1.225	0.385	0.326	0.433	0.233	0.217	0.205	0.531	1.030	0.000	0.100	0.227	0.410	0.321	0.263	5.459	28.554	23.927	48.130	45.059	78.154
Pdensi_DN11481_c0_g1	MC_2_3	MC_2_4	19138.7917828785	109.699269751046	9624.24552631476	7.44310851837269	0.916638264848762	8.12000633597894	4.6615934382194e-16	6.17021067216335e-14	3.205	1.820	2.491	5.467	1.065	0.444	0.605	0.773	0.700	2.050	2.036	0.662	1.033	0.897	0.233	21.128	35.288	16.281	162.092	362.494	1488.073	6.885	2.932	1.387	0.032	1.552	1.342
Pdensi_GG_15810_c0_g1	MC_2_3	MC_2_4	26.2908395778392	2005.13188045787	1015.71136001785	-6.24939117216127	0.769901342029795	-8.11713245710828	4.77327711825851e-16	6.30171252005333e-14	1.245	0.736	0.197	2.321	0.755	1.288	7.409	1.830	1.344	11.074	3.202	4.759	1.458	0.517	1.114	0.947	0.339	0.475	1.521	1.004	0.386	18.770	63.462	103.229	3.981	6.565	3.561
Pdensi_DN17852_c2_g1	MC_2_3	MC_2_4	76.4972060046923	2714.13282645972	1395.31501623221	-5.14777592870825	0.634224407579008	-8.11664746293601	4.79238309215447e-16	6.31062981815352e-14	0.456	0.000	0.082	0.207	0.116	0.914	0.315	0.571	0.916	0.113	0.417	0.458	0.199	0.206	0.326	0.550	0.473	0.191	2.285	5.153	0.867	89.879	90.847	82.538	1.118	2.381	12.517
Pdensi_DN25347_c0_g1	MC_2_3	MC_2_4	507.326791617702	19.4855723744662	263.406181996084	4.69161023855712	0.578814969007541	8.10554406808369	5.25100061311714e-16	6.89676409576814e-14	1.252	2.259	1.253	2.116	3.208	1.823	3.402	2.480	1.484	0.492	1.935	0.984	1.240	4.177	0.931	1.620	19.219	13.446	17.865	11.452	25.137	1.060	0.341	0.560	0.832	1.094	0.000
Pdensi_GG_113507_c0_g1	MC_2_3	MC_2_4	5.57606522433612	1001.1541664116	503.36511581797	-7.49093239326938	0.924576625657648	-8.1020135977817	5.40568999634448e-16	7.08173111008288e-14	0.000	0.000	0.000	0.000	0.000	0.000	0.000	0.000	0.000	0.000	0.000	0.000	0.060	0.000	0.060	0.000	0.000	0.000	0.060	0.374	0.153	67.341	29.635	6.178	0.000	0.000	0.000
Pdensi_DN22372_c1_g5	MC_2_3	MC_2_4	3627.33037625798	1.10452760579073	1814.21745193188	11.4951637243151	1.41891831562725	8.10135692640874	5.43495369150127e-16	7.1018581587259e-14	0.000	0.000	0.088	0.000	0.000	0.000	0.000	0.000	0.414	0.000	0.000	0.000	0.000	0.000	0.000	0.000	1.813	1.514	9.623	302.117	75.471	0.133	0.000	0.000	0.000	0.000	0.000
Pdensi_DN20944_c5_g1	MC_2_3	MC_2_4	0.257311209076118	743.041270789389	371.649290999233	-11.2852608095031	1.39325955528474	-8.09989837621945	5.50051164986556e-16	7.1691872758911e-14	0.000	0.264	0.214	0.000	0.000	0.127	0.000	0.000	0.000	0.000	0.268	0.000	0.329	0.376	0.000	0.132	0.001	0.000	0.028	0.000	0.000	49.443	18.170	8.556	0.000	0.000	0.149
Pdensi_GG_71202_c0_g1	MC_2_3	MC_2_4	978.545662813792	12057.6226832129	6518.08417301334	-3.62296229361064	0.447320259036979	-8.09925823929906	5.52952957273688e-16	7.18866984555401e-14	14.413	22.559	26.272	36.537	34.471	51.882	43.618	32.169	25.039	36.515	23.456	20.020	41.162	43.336	36.753	19.176	12.008	9.250	47.379	37.717	21.489	308.006	442.318	404.995	11.729	18.599	9.050
Pdensi_DN32181_c0_g1d145044	MC_2_3	MC_2_4	2.60831932784197	1539.24201777413	770.925168550987	-9.2243583615662	1.13976359452787	-8.09322073968088	5.81074223576032e-16	7.53508736826056e-14	0.000	0.000	0.000	0.279	0.000	0.361	0.367	0.000	0.000	0.000	0.139	0.000	0.000	0.254	0.369	0.000	0.000	0.000	0.000	0.128	0.158	5.203	64.436	72.125	0.000	0.000	0.000
Pdensi_DN20461_c0_g1d188791	MC_2_3	MC_2_4	2.75725496092285	105472.421351356	52737.5893031584	-15.2225122231138	1.88153294564875	-8.09048401640667	5.94280986342517e-16	7.68683649473719e-14	0.000	0.000	0.000	0.000	0.000	1.471	0.000	0.113	0.127	0.317	0.069	0.000	0.060	0.374	1.396	0.000	0.000	0.000	0.061	0.189	0.077	0.082	2430.265	7082.324	0.000	0.364	0.065
Pdensi_DN28608_c0_g1d25786	MC_2_3	MC_2_4	9.21467546310176	555.539682239855	282.377178851478	-5.91835246519085	0.732202063391937	-8.08294972261344	6.32186917193232e-16	8.15648837707995e-14	0.532	0.000	0.267	0.000	0.648	1.152	0.588	0.000	0.000	0.315	0.000	0.000	1.475	0.000	1.772	0.000	0.000	0.649	0.295	0.308	0.383	35.174	16.845	4.816	0.000	0.000	0.323
Pdensi_DN23138_c0_g1d223672	MC_2_3	MC_2_4	133.089982456315	5569.66421123608	2851.3770968462	-5.3872400138514	0.66653568552187	-8.08244799321347	6.34794127898695e-16	8.16949662030229e-14	16.756	20.120	15.470	11.119	7.315	9.867	6.911	7.587	4.699	7.118	4.793	3.674	13.475	14.091	6.878	23.564	10.565	6.886	5.658	3.964	4.753	408.772	99.048	67.874	0.465	9.197	0.000
Pdensi_GG_13147_c0_g1	MC_2_3	MC_2_4	34.2735923661171	112158.421794764	56096.3476935648	-11.6761046473705	1.44528466060839	-8.07875774621135	6.54298595547534e-16	8.3993527245514e-14	2.672	1.793	0.720	37.462	23.795	166.485	48.225	14.092	31.665	6.231	8.206	9.038	7.695	28.218	81.943	0.714	2.755	2.321	1.051	1.595	1.034	17.183	1258.546	8754.043	0.110	0.000	1.070
Pdensi_DN26932_c0_g1d307035	MC_2_3	MC_2_4	21.215552907788	540.154219746699	280.684886327243	-4.67058797244195	0.578379781578342	-8.07529606186504	6.73131217720492e-16	8.6194536781392e-14	0.515	0.089	0.231	0.950	0.464	1.467	0.900	0.403	0.543	0.678	0.214	0.412	0.386	0.418	0.921	0.081	0.085	0.627	0.394	1.151	0.719	12.775	15.335	23.152	0.477	0.604	0.603
Pdensi_DN7313_c0_g1	MC_2_3	MC_2_4	1.63541565222794	1301.15724571583	651.396330684027	-9.62570155662156	1.19220315417809	-8.07387694193579	6.81005119767353e-16	8.69847839478839e-14	0.141	0.000	0.564	0.000	0.171	0.462	0.626	0.000	0.668	0.664	0.000	0.000	0.360	0.325	0.157	0.126	0.304	0.172	0.000	0.163	0.000	21.685	16.418	82.343	0.000	0.000	0.000
Pdensi_DN16428_c0_g1d10679	MC_2_3	MC_2_4	7.27460529098328	169.921505565433	88.5980554282082	-4.55246078274894	0.563955282820688	-8.07237900136208	6.894148099384e-16	8.78393552852187e-14	0.940	0.762	0.635	1.025	0.528	1.103	0.590	0.384	0.670	0.331	0.418	0.346	0.507	0.579	0.533	0.537	0.175	0.109	0.181	0.311	0.282	4.888	6.675	4.840	0.111	0.080	0.047
Pdensi_GG_80151_c1_g1	MC_2_3	MC_2_4	1439.67083463034	15.1650943839961	727.417964507169	6.52201299071285	0.808417781249171	8.06762684095716	7.16777246473144e-16	9.10984653651888e-14	10.342	60.624	33.293	27.772	57.209	14.851	90.442	130.872	164.154	82.569	121.373	78.342	17.079	38.214	20.368	47.149	74.025	48.546	44.159	48.310	62.062	0.940	0.635	0.000	0.365	0.023	0.000
Pdensi_DN24973_c0_g2	MC_2_3	MC_2_4	4.13640547869387	604.218689407958	304.177547443326	-7.18788909457163	0.89108430498722	-8.06645235960556	7.23703031563658e-16	9.17504597733261e-14	0.040	0.103	0.016	0.110	0.057	1.214	0.430	0.141	0.246	0.089	0.065	0.080	0.057	0.060	0.202	0.014	0.070	0.192	0.145	0.190	0.126	4.126	16.708	34.596	0.701	2.963	0.682
Pdensi_DN18791_c3_g1	MC_2_3	MC_2_4	7.66976213402585	2187.72596798087	1097.69786505745	-8.16089845580187	1.01217905400052	-8.06270236826858	7.46260632152163e-16	9.43761094502929e-14	0.000	0.000	0.000	1.330	2.556	10.277	0.000	1.545	1.751	1.242	0.531	0.990	0.700	3.154	2.803	0.376	0.677	0.256	0.000	0.487	0.302	25.572	68.191	109.484	0.000	1.416	0.254
Pdensi_DN21266_c0_g1d221055	MC_2_3	MC_2_4	81.0628557358696	880.089506325212	480.576181030541	-3.43925483251079	0.426634730442705	-8.06135691049341	7.54521777374015e-16	9.51852509866497e-14	2.235	2.709	3.369	5.234	5.057	3.375	4.460	3.985	3.721	3.369	4.905	2.516	1.582	2.632	1.562	4.938	8.515	9.434	4.322	2.378	2.138	29.301	35.450	21.058	0.421	1.399	1.950
Pdensi_DN21120_c0_g1d362716	MC_2_3	MC_2_4	12.8255072027338	21444.3323451556	10728.5789261792	-10.7047241242883	1.32816285860115	-8.05979782898219	7.64207322953753e-16	9.61696565131851e-14	2.395	0.681	0.057	0.559	0.069	16.305	19.389	1.762	6.986	2.689	15.060	2.203	1.309	1.603	8.285	0.026	0.048	0.199	0.675	0.636	0.103	18.042	198.799	1700.736	0.427	1.018	0.293
Pdensi_DN22546_c0_g3	MC_2_3	MC_2_4	69.87105639523	593.397244630899	331.634150513064	-3.08760577391746	0.383200231101221	-8.05742148183068	7.79206116931324e-16	9.78162135780226e-14	12.532	13.251	6.670	16.025	17.031	8.306	16.129	12.419	10.341	14.167	14.013	7.665	12.992	11.412	6.420	6.244	3.295	2.917	2.932	2.135	2.481	28.342	16.567	14.036	0.578	2.557	0.857
Pdensi_DN22319_c0_g9	MC_2_3	MC_2_4	4.74362236923654	1328.63734617855	666.690484273891	-8.13209396478617	1.00985285156903	-8.05275140051457	8.09532279533661e-16	1.01374076534151e-13	0.205	0.000	0.041	1.799	2.802	6.040	2.421	1.064	0.527	0.048	0.103	0.048	0.500	2.163	7.623	0.000	0.899	0.051	0.139	0.190	0.176	3.266	43.004	74.977	0.126	0.918	0.000
Pdensi_DN23121_c2_g2	MC_2_3	MC_2_4	45.6237257801144	3499.77252353426	1772.69812465718	-6.25981539783702	0.778023796607954	-8.04578911998413	8.5691440700847e-16	1.07045161082828e-13	2.025	3.577	2.805	4.852	3.254	7.699	4.191	2.103	3.338	2.238	3.054	3.334	2.608	5.230	2.881	1.795	0.954	0.181	2.784	1.176	1.033	25.004	176.733	124.983	0.000	0.041	0.000
Pdensi_DN34656_c0_g1d147086	MC_2_3	MC_2_4	13.0346909385722	34083.2551743756	17048.1449326571	-11.3568490572818	1.41562971905552	-8.0224714870064	1.03638461430618e-15	1.29148689546661e-13	0.573	0.326	0.000	0.000	0.000	0.000	0.000	0.175	0.000	0.039	0.042	0.199	1.458	0.039	0.189	0.304	0.074	0.379	0.191	0.000	1.156	3012.131	356.224	231.840	0.468	0.000	1.091
Pdensi_DN19614_c0_g5	MC_2_3	MC_2_4	886.238534119971	18850.2618730085	9868.25020356421	-4.41083766357631	0.549942492057487	-8.02054347005294	1.05278321042704e-15	1.30789306413018e-13	8.360	11.623	125.495	55.089	33.459	61.491	24.440	18.753	32.016	16.808	21.382	32.686	19.629	36.410	45.770	49.848	66.599	102.092	20.553	32.291	41.860	357.384	686.027	739.500	1.875	5.217	7.642
Pdensi_DN13659_c0_g1d340477	MC_2_3	MC_2_4	109111.81348626	30.7356597040464	54571.2745729822	11.784960662258	1.46938718743167	8.02032354920477	1.05466989435065e-15	1.30789306413018e-13	0.033	0.036	0.050	0.000	0.000	0.195	0.072	4.164	0.174	2.634	0.000	0.000	0.037	0.248	0.112	0.120	2563.858	2700.316	6684.813	303.892	4880.223	3.131	0.020	0.135	0.595	0.317	0.278
Pdensi_GG_6431_c0_g1	MC_2_3	MC_2_4	34.5271198671172	1520.6565418937	777.591830880409	-5.46158501432521	0.681357878798802	-8.015736200121	1.09479255646928e-15	1.35436177470044e-13	0.060	0.044	0.099	1.260	2.746	6.103	1.972	2.723	1.659	1.178	0.880	1.116	0.920	2.649	2.738	0.153	0.466	0.187	0.885	1.359	1.488	20.128	33.615	87.041	0.186	0.022	0.024
Pdensi_DN21253_c0_g1d294442	MC_2_3	MC_2_4	14.5339525156714	624.83855167951	319.686252097591	-5.42733431755501	0.677331851994786	-8.01281425282328	1.12112901168086e-15	1.38359235422218e-13	0.052	0.879	0.205	0.424	0.512	0.960	1.088	1.099	0.489	1.590	0.530	0.656	0.278	0.414	0.465	0.027	0.106	0.112	0.372	0.608	0.558	7.201	24.493	26.656	1.604	1.712	1.086
Pdensi_DN13251_c0_g1d271683	MC_2_3	MC_2_4	10.2323072629822	485.250312801285	247.741310032134	-5.57471418436235	0.696181631491648	-8.00755712617395	1.17009397460608e-15	1.44054075543552e-13	0.000	0.000	0.246	0.424	1.096	1.524	0.317	0.197	0.000	0.000	0.000	0.098	1.182	0.353	1.520	0.068	0.372	7.121	0.093	0.517	0.463	15.912	10.607	20.160	0.127	0.046	0.000
Pdensi_DN23730_c0_g1	MC_2_3	MC_2_4	1.82165067162801	19779.4820137962	9890.65183223394	-13.4340515193578	1.67797542521563	-8.00610743010819	1.18396306883814e-15	1.45411156521823e-13	0.410	0.296	0.000	0.000	0.000	0.000	0.000	0.000	0.000	0.000	0.000	0.000	2.281	0.000	0.152	0.489	0.442	0.167	0.000	0.000	0.196	7.697	838.185	965.145	0.000	0.153	0.823
Pdensi_DN22491_c0_g1d190539	MC_2_3	MC_2_4	495.662751962496	4182.82733327076	2339.24504261663	-3.07731654355931	0.384684694854319	-7.99958143571241	1.24842860423848e-15	1.52960945438255e-13	27.562	50.719	53.822	48.075	57.321	59.014	60.280	58.908	65.978	62.331	65.368	66.032	32.473	49.633	38.548	24.413	19.611	16.731	11.426	21.570	20.107	144.979	133.410	128.084	16.226	31.223	27.344
Pdensi_DN14428_c0_g1d179777	MC_2_3	MC_2_4	12.4865528421768	2350.4672962245	1181.47692453334	-7.55648971240486	0.945091236552863	-7.99551347017722	1.29034968533199e-15	1.57719009863593e-13	0.775	0.267	0.275	1.244	1.571	10.459	2.612	1.188	2.608	1.128	1.271	1.130	1.240	2.313	2.705	0.338	0.306	0.243	0.395	0.497	0.454	16.715	20.992	175.145	2.585	4.943	4.865
Pdensi_DN10817_c0_g2	MC_2_3	MC_2_4	17.6711062533416	2548.26584154197	1282.96847389766	-7.17314517613911	0.897411119641247	-7.99315388359204	1.31529785839302e-15	1.60384721195742e-13	0.598	0.483	0.595	1.378	3.478	2.474	4.320	3.729	5.020	3.303	5.799	3.295	1.613	1.375	1.342	1.222	1.245	0.785	0.290	0.943	0.677	18.428	41.769	171.890	0.657	2.012	0.205
Pdensi_DN17059_c0_g1d280234	MC_2_3	MC_2_4	387.570164356381	31497.8122594097	15942.691211883	-6.34480436614004	0.793887689159058	-7.99206796223393	1.32693849641884e-15	1.61418908711979e-13	16.386	0.685	0.475	7.074	10.657	24.249	7.230	8.447	16.720	64.743	37.279	137.504	4.539	3.660	4.518	2.771	5.572	2.372	7.462	15.226	18.657	272.306	1753.024	934.692	1.056	1.724	1.018
Pdensi_GG_147565_c1_g1	MC_2_3	MC_2_4	684.109877603259	10.1546040183837	347.132240810822	6.04768948684088	0.756792423969675	7.99121303979017	1.3361742617662e-15	1.61836362782597e-13	0.070	0.533	0.718	0.609	0.759	0.702	0.869	2.127	2.402	0.832	1.646	1.198	0.222	1.138	0.584	0.529	35.774	42.292	28.095	11.424	34.092	0.704	0.086	0.232	0.027	0.042	0.000
Pdensi_GG_107258_c0_g1	MC_2_3	MC_2_4	229.214497886584	3971.21520252228	2100.21485020443	-4.11455526105601	0.514888097394263	-7.99116406434502	1.33670525902795e-15	1.61836362782597e-13	3.816	3.796	2.947	9.015	8.028	14.187	21.169	13.343	21.422	9.181	8.887	14.467	6.590	7.924	7.988	2.049	3.307	1.771	6.392	11.580	6.704	74.402	136.030	164.410	4.248	2.307	9.355
Pdensi_GG_79640_c0_g1	MC_2_3	MC_2_4	0	431.613120182462	215.806560091231	-11.4609965918324	1.43464119349249	-7.988754710111	1.36308598048643e-15	1.64265151756656e-13	0.246	2.131	0.000	0.000	0.000	0.000	1.359	0.258	0.000	0.000	0.000	0.000	0.000	0.000	0.000	0.440	0.000	0.000	0.000	0.000	0.000	5.218	12.566	22.314	5.074	6.899	7.858
Pdensi_DN27042_c0_g1d230098	MC_2_3	MC_2_4	58.7932628070003	3425.35777929371	1742.07552105035	-5.8633774787797	0.733954791975801	-7.98874473316746	1.36319628013822e-15	1.64265151756656e-13	0.939	1.826	0.874	6.961	3.209	2.091	4.637	2.774	1.814	2.452	2.078	1.214	1.526	2.326	0.868	1.641	1.252	0.868	2.989	1.901	1.500	27.464	105.347	182.942	2.475	7.101	4.956
Pdensi_DN38369_c0_g1	MC_2_3	MC_2_4	48.1554774200705	3768.7591189382	1908.45729817913	-6.2907074019584	0.788681727594702	-7.97623069212419	1.50869837927256e-15	1.81370394338338e-13	1.526	3.257	1.994	3.874	3.908	6.594	5.819	5.338	6.681	2.975	5.200	4.141	1.891	3.230	3.577	3.333	1.667	1.916	1.834	1.077	2.273	32.030	77.700	235.454	0.000	0.093	0.020
Pdensi_DN19981_c0_g1d118767	MC_2_3	MC_2_4	0.81770782611397	1404.30267131792	702.560189572016	-10.7325594835566	1.34616643312416	-7.97268392634684	1.55264911221223e-15	1.86215841411144e-13	4.038	0.321	0.000	0.726	0.507	4.222	1.570	0.053	0.061	0.160	0.065	0.061	0.883	2.750	4.810	0.303	0.000	0.000	0.000	0.102	0.000	4.871	61.197	63.433	0.000	0.020	0.000
Pdensi_DN23785_c0_g3	MC_2_3	MC_2_4	163.765213247586	8745.45189555003	4454.60855439881	-5.73832152319763	0.719950794126253	-7.97043571590442	1.58115896571414e-15	1.89191039522873e-13	0.426	1.658	0.426	12.084	36.697	41.353	9.736	20.045	9.848	6.410	10.240	6.139	8.455	23.217	20.235	2.222	10.663	1.471	5.230	11.193	1.343	343.936	217.464	291.825	1.292	0.096	0.000
Pdensi_DN22165_c0_g6	MC_2_3	MC_2_4	37.1269806136888	18947.2961126538	9492.21154663376	-8.99593883445041	1.12957557442133	-7.96399907908681	1.66566496519055e-15	1.98836809349336e-13	0.429	0.031	0.028	0.108	0.034	1.013	0.000	0.030	0.067	0.000	0.000	0.068	0.095	0.164	11.533	0.155	0.000	0.000	1.657	0.296	2.044	29.961	914.461	802.095	0.000	0.257	0.000
Pdensi_DN50385_c0_g1	MC_2_3	MC_2_4	7.89134306871158	2289.35756311094	1148.62445308983	-8.17679864102785	1.02705587359234	-7.96139611414496	1.7010885313572e-15	2.02592110126112e-13	0.082	0.000	0.163	0.518	0.099	4.640	0.817	0.086	0.579	0.192	0.104	0.000	0.274	0.756	2.752	0.294	0.000	0.303	0.274	0.476	0.117	11.823	24.922	170.043	0.000	1.012	0.295
Pdensi_GG_75008_c0_g1	MC_2_3	MC_2_4	0	224.814991345044	112.407495672522	-10.5235725571701	1.32263145263405	-7.95654188943729	1.76914255577762e-15	2.10207049906489e-13	0.000	0.000	0.000	0.000	0.000	0.000	0.000	0.044	0.025	0.000	0.162	0.025	0.000	0.000	0.000	0.000	0.024	0.000	0.000	0.000	0.000	9.980	7.818	4.470	4.023	39.086	18.699
Pdensi_DN22569_c0_g1	MC_2_3	MC_2_4	241.415282286659	21705.5246988513	10973.469990569	-6.49025048940617	0.815856811990021	-7.95513427604445	1.78937335236388e-15	2.11964635509065e-13	0.798	0.525	0.526	14.474	31.354	62.149	17.894	16.827	18.381	4.182	5.816	5.109	6.592	16.223	33.949	0.897	6.659	1.075	6.167	15.256	4.618	233.206	500.564	1266.892	127.625	135.483	43.341
Pdensi_DN3390_c0_g1d260519	MC_2_3	MC_2_4	12.9512329942627	665.390209270994	339.170721132629	-5.67652712030467	0.713585460232001	-7.95493663570319	1.79223210169725e-15	2.11964635509065e-13	0.218	0.472	0.109	0.830	1.583	2.842	0.835	0.228	0.516	0.128	0.276	0.257	0.486	1.511	2.194	0.587	0.709	0.256	0.848	0.253	0.312	8.789	25.759	27.762	0.000	0.858	0.131
Pdensi_DN26966_c1_g1	MC_2_3	MC_2_4	107.269600713017	66900.5991422391	33503.9343714761	-9.28443818833508	1.16729994170767	-7.95377251090464	1.80916197611523e-15	2.13472756775241e-13	1.928	0.666	0.128	1.596	0.873	4.441	9.274	2.535	4.973	7.892	7.599	4.412	1.104	2.777	8.708	0.114	0.513	0.856	1.142	9.657	0.761	386.587	4040.949	1845.376	1.084	0.654	0.278
Pdensi_DN15548_c0_g1d54388	MC_2_3	MC_2_4	341.509543539692	1.10452760579073	171.307035572741	7.9969731889766	1.00583896782482	7.95055018227268	1.85685004331649e-15	2.18594890352826e-13	0.000	0.000	0.000	0.000	0.000	0.000	0.000	0.000	0.000	0.021	0.000	0.000	0.020	0.000	0.000	0.000	0.000	0.022	10.965	8.165	17.489	0.133	0.000	0.000	0.000	0.000	0.000
Pdensi_DN16772_c0_g1d56284	MC_2_3	MC_2_4	0	647.159607022079	323.57980351104	-12.045722244708	1.51613525035198	-7.94501825738271	1.94162186055797e-15	2.28049066895696e-13	0.029	0.000	0.000	0.073	0.000	0.343	0.063	0.000	0.271	0.102	0.000	0.034	0.161	0.067	0.098	0.000	0.000	0.000	0.000	0.000	0.000	8.241	8.262	42.935	0.000	0.000	0.000
Pdensi_DN25311_c0_g1d23078	MC_2_3	MC_2_4	166.163876070332	1010.00142544707	588.0826507587	-2.60283670710045	0.327712939817141	-7.94242884810343	1.98260088034634e-15	2.32328082978567e-13	0.746	2.401	1.826	5.700	6.556	6.543	6.163	7.128	6.564	6.224	7.099	5.419	3.149	6.796	3.936	3.626	4.003	2.766	6.624	5.712	5.648	27.178	37.180	32.682	2.940	3.109	4.136
Pdensi_DN1678_c0_g1d380621	MC_2_3	MC_2_4	2.81985633803247	481.883545180538	242.351700759285	-7.42959218459672	0.935582070234493	-7.94114425764335	2.00324524623578e-15	2.34210082656015e-13	0.657	0.372	0.137	0.130	0.207	0.334	0.076	0.179	0.283	0.000	0.392	0.163	0.383	0.238	0.078	0.125	0.418	0.086	0.117	0.040	0.148	34.594	11.057	4.206	0.320	1.976	1.450
Pdensi_GG_33122_c0_g1	MC_2_3	MC_2_4	38.2885787986678	2298.20570454475	1168.24714167171	-5.90564163659	0.743832242917594	-7.93948056543747	2.03029697612029e-15	2.36568621216503e-13	0.470	1.011	0.748	0.944	1.693	2.736	2.988	2.344	1.814	0.934	1.955	0.999	0.834	2.428	1.948	0.296	0.566	0.409	1.271	2.346	0.537	25.344	82.197	106.359	0.216	1.263	0.225
Pdensi_GG_61774_c0_g1	MC_2_3	MC_2_4	699.774510474116	0	349.887255237058	11.7365933087035	1.47828415304461	7.93933513021249	2.03267878951783e-15	2.36568621216503e-13	0.000	0.000	0.000	0.000	0.000	0.000	0.000	0.000	0.000	0.000	0.000	0.000	0.000	0.000	0.000	0.000	0.000	0.000	16.551	7.456	50.233	0.000	0.000	0.000	0.000	0.000	0.355
Pdensi_DN26466_c2_g3	MC_2_3	MC_2_4	3.74593974014168	2004.15261125029	1003.94927549522	-9.07595800562851	1.14382250471763	-7.93476082888316	2.10901349957317e-15	2.44894813000437e-13	0.000	0.000	0.000	0.000	0.000	0.152	0.022	0.021	0.024	0.071	0.051	0.048	0.000	0.023	0.250	0.000	0.000	0.025	0.092	0.070	0.260	8.243	18.035	154.087	0.094	0.045	0.024
Pdensi_DN11243_c0_g1d387969	MC_2_3	MC_2_4	1.05976096889488	617.02223653984	309.040998754368	-9.1491351587792	1.15317382289972	-7.9338734344257	2.12414573426556e-15	2.46092639127202e-13	0.231	0.062	0.000	0.000	0.139	1.127	0.191	0.000	0.068	0.000	0.000	0.000	0.000	0.067	0.324	0.000	0.000	0.000	0.065	0.067	0.000	4.196	38.077	15.780	0.000	0.000	0.000
Pdensi_DN40112_c0_g1	MC_2_3	MC_2_4	1040.53190424586	2.20905521158145	521.370479728722	8.71452570538333	1.09975464019287	7.92406359281647	2.29871967589268e-15	2.65715352218798e-13	0.000	0.000	0.981	0.104	0.198	0.000	0.000	0.000	0.000	0.192	0.104	0.000	0.183	0.094	0.000	0.147	0.357	0.404	32.640	13.515	64.961	0.249	0.000	0.000	0.000	0.000	0.000
Pdensi_DN23030_c0_g1d223609	MC_2_3	MC_2_4	320.129655893076	2461.71424839356	1390.92195214332	-2.94221768710887	0.371403426121608	-7.92189161482184	2.33924181218426e-15	2.69789035368213e-13	2.144	2.347	1.774	4.517	5.070	8.719	5.360	3.605	4.386	4.805	3.864	4.108	3.612	4.684	5.681	2.830	2.826	2.330	11.885	12.609	10.106	63.464	71.832	99.432	1.764	2.900	1.958
Pdensi_DN26776_c0_g1d430395	MC_2_3	MC_2_4	19.8006721156266	41695.6160355498	20857.7083538327	-11.0398163360998	1.39368321837884	-7.92132400714525	2.34994697259494e-15	2.70413267395993e-13	12.251	0.703	0.962	0.249	1.398	14.409	5.400	5.043	26.530	2.225	10.435	5.957	2.019	1.893	3.218	0.231	0.595	1.603	0.549	1.123	0.488	5.112	1081.659	2682.871	0.000	0.128	0.716
Pdensi_DN25226_c2_g2	MC_2_3	MC_2_4	21.8459958711787	960.795144556222	491.3205702137	-5.45583399714557	0.690231669070849	-7.90435188882292	2.69331200552076e-15	3.09228532552958e-13	0.091	0.197	0.045	1.493	4.393	5.569	2.857	3.374	2.246	1.176	1.326	1.566	0.964	3.308	1.281	0.206	0.751	0.228	1.031	0.743	0.588	10.537	27.616	50.791	1.404	3.534	1.261
Pdensi_GG_83194_c0_g1	MC_2_3	MC_2_4	266.636031573944	0.828395704343046	133.732213639143	8.01787421943873	1.01509178580082	7.89866919582384	2.81896932526249e-15	3.22930001718187e-13	0.248	0.054	0.000	0.000	0.000	0.000	0.070	0.000	0.000	0.000	0.000	0.000	0.000	0.000	0.000	0.000	0.000	0.000	11.224	7.378	10.219	0.094	0.000	0.000	0.000	0.000	0.000
Pdensi_DN38974_c1_g1	MC_2_3	MC_2_4	344.290252448902	2001.3257046621	1172.8079785555	-2.53910064374099	0.321610263219311	-7.89496149259869	2.90404885868446e-15	3.31932134872273e-13	27.271	27.634	18.158	28.835	21.851	19.363	22.937	24.975	22.492	29.988	28.232	21.124	26.147	22.220	13.960	15.811	11.339	10.576	11.152	12.441	13.456	72.042	49.936	72.067	41.229	46.529	45.213
Pdensi_DN10766_c0_g1	MC_2_3	MC_2_4	364.340211819491	1.67739159058309	183.008801705037	7.93672096991467	1.00649883811428	7.88547454737698	3.13342454462252e-15	3.57350283111281e-13	0.000	0.000	0.000	0.000	0.000	0.000	0.000	0.000	0.000	0.000	0.000	0.000	0.000	0.000	0.000	0.000	0.000	0.105	12.986	5.896	20.144	0.063	0.000	0.085	0.000	0.000	0.000
Pdensi_DN31718_c0_g1d144684	MC_2_3	MC_2_4	0	401.906707300019	200.953353650009	-11.3608152907847	1.44133182089891	-7.88216504073252	3.21756645703294e-15	3.66128965306742e-13	0.752	0.000	0.215	0.000	0.000	0.469	0.000	0.450	0.127	0.000	0.000	0.127	0.359	0.000	0.000	0.193	0.000	0.000	0.000	0.000	0.000	28.469	7.244	5.626	0.000	0.000	0.000
Pdensi_DN41457_c0_g1d319834	MC_2_3	MC_2_4	6.90527347604075	4918.02502370609	2462.46514859106	-9.46961602434916	1.20162409508214	-7.88068087441427	3.25601919670692e-15	3.69681183995889e-13	0.116	0.249	0.058	0.000	0.209	0.125	0.064	0.000	0.000	0.068	0.000	0.068	0.193	0.133	0.130	0.104	0.126	0.215	0.520	0.134	0.083	4.109	147.981	294.559	0.265	0.000	0.000
Pdensi_GG_88798_c0_g1	MC_2_3	MC_2_4	1.12183930869491	2478.07386556778	1239.59785243824	-11.1180892002212	1.41126595656014	-7.8780963634387	3.32406328495398e-15	3.76569936485297e-13	0.000	0.000	0.000	0.322	2.128	4.737	0.327	0.912	0.425	0.050	0.135	0.000	0.166	0.785	1.274	0.097	0.282	0.054	0.049	0.000	0.061	3.146	35.308	184.152	0.000	0.000	0.026
Pdensi_DN30937_c0_g1d371465	MC_2_3	MC_2_4	54.2143734057455	18390.9001739811	9222.55727369343	-8.40546595562826	1.06709611568504	-7.87695300552399	3.35461009499847e-15	3.78808308538088e-13	6.210	3.716	3.433	3.309	2.982	2.767	2.732	2.109	3.874	3.249	2.837	1.325	4.250	3.451	2.263	3.364	1.304	2.218	3.682	0.870	1.392	1712.427	166.253	78.239	10.575	1.680	7.915
Pdensi_DN22756_c0_g3	MC_2_3	MC_2_4	187.294827571415	7885.46833774137	4036.38158265639	-5.39575916400683	0.68501896944332	-7.87680254809833	3.3586503516745e-15	3.78808308538088e-13	5.427	2.585	1.792	7.862	8.749	12.309	14.880	17.522	18.608	21.748	16.901	18.597	3.455	5.506	7.709	3.167	1.923	1.768	3.009	12.368	4.697	134.508	298.542	310.760	13.910	21.905	12.544
Pdensi_DN22404_c1_g1d300726	MC_2_3	MC_2_4	209.003566558203	1085.84060806394	647.422087311071	-2.37694803571122	0.301852265601822	-7.87454098107282	3.41996097466381e-15	3.84873669862386e-13	4.852	2.030	5.498	3.075	3.777	3.135	6.105	3.952	8.863	9.175	7.544	6.698	2.657	1.056	0.921	7.834	6.711	8.418	6.700	7.549	8.241	35.736	31.564	37.659	1.995	5.263	0.791
Pdensi_DN20215_c2_g1	MC_2_3	MC_2_4	1987.82900694723	0	993.914503473614	13.2429127665061	1.68190685146655	7.87374922395905	3.44168471047977e-15	3.86467154346885e-13	0.000	0.000	0.006	0.008	0.000	0.013	0.000	0.026	0.015	0.175	0.000	0.000	0.000	0.000	0.000	0.000	0.000	0.000	39.172	4.471	166.073	0.000	0.000	0.000	0.029	0.163	0.090
Pdensi_DN38203_c0_g1	MC_2_3	MC_2_4	0	490.800830957244	245.400415478622	-11.6489166816093	1.47971291837646	-7.87241669444267	3.47855296762908e-15	3.89750500487072e-13	0.000	0.000	0.000	0.000	0.118	0.000	0.052	0.000	0.000	0.000	0.000	0.000	0.057	0.000	0.000	0.088	0.000	0.206	0.000	0.000	0.000	36.639	9.423	4.842	0.000	0.000	0.168
Pdensi_DN23377_c0_g3	MC_2_3	MC_2_4	9.18311325589215	331.318966719104	170.251039987498	-5.1743973540052	0.657671507438138	-7.86775357527849	3.61065899147671e-15	4.03666934775772e-13	0.718	0.668	0.318	2.473	0.814	0.730	1.161	0.723	0.233	0.579	0.322	0.609	0.620	1.061	0.240	0.828	0.131	0.123	0.226	0.429	0.321	5.307	15.333	10.722	0.246	0.134	0.000
Pdensi_DN37075_c0_g1d376825	MC_2_3	MC_2_4	50.9759792423215	1059.99810914021	555.487044191266	-4.37914823070791	0.55715534776875	-7.85983343468777	3.84644599364805e-15	4.29088687134205e-13	7.124	10.422	7.451	13.865	23.744	16.183	11.096	8.740	7.523	4.178	5.580	3.897	10.332	15.488	16.949	5.536	4.223	2.428	1.798	1.911	1.811	68.356	21.105	18.491	0.035	0.075	0.027
Pdensi_DN23707_c3_g2	MC_2_3	MC_2_4	7.10467441249762	459.418686657793	233.261680535145	-6.01157802324734	0.765073487745541	-7.85751711376353	3.91822486851012e-15	4.36143670984573e-13	0.306	1.478	0.895	1.933	1.871	1.272	2.530	2.921	2.236	2.060	3.403	2.595	0.508	1.032	1.279	1.339	0.995	0.662	0.271	0.355	0.170	32.401	5.955	8.742	0.106	0.000	0.020
Pdensi_DN31811_c0_g1d199035	MC_2_3	MC_2_4	6147.95439222934	55.4392842768244	3101.69683825308	6.78846872861023	0.86403972991803	7.85666271301464	3.94503288597141e-15	4.38173087413155e-13	636.790	872.409	548.266	417.127	618.950	433.161	444.197	519.904	562.869	315.193	483.277	279.991	577.811	628.522	500.091	767.744	573.073	400.278	319.846	88.051	258.702	4.043	0.270	1.337	0.328	0.000	0.268
Pdensi_DN23148_c0_g6	MC_2_3	MC_2_4	5.61819439335056	2070.65899687977	1038.13859563656	-8.51791997448371	1.08428251323256	-7.8558123648876	3.97189302280406e-15	4.40199475750771e-13	0.305	0.598	0.048	1.594	0.152	27.099	7.819	0.869	0.568	3.911	1.702	1.098	1.048	3.128	5.697	0.000	0.025	0.085	0.307	0.235	0.064	7.741	164.454	23.840	1.536	3.277	0.269
Pdensi_DN32104_c0_g1d235565	MC_2_3	MC_2_4	10.5880888017632	2197.76189524591	1104.17499202384	-7.69422814064125	0.979725228707783	-7.85345514761278	4.04729588047558e-15	4.47585370400992e-13	0.199	0.829	0.161	0.280	0.179	0.160	0.473	0.206	0.348	0.813	0.173	0.561	0.317	0.214	0.182	0.226	0.317	0.142	0.484	0.448	0.231	5.118	74.713	120.919	5.401	9.857	13.880
Pdensi_DN33531_c0_g1d200552	MC_2_3	MC_2_4	231.389796657326	14393.6765519144	7312.53317428584	-5.95895592497394	0.76042643391423	-7.83633453442789	4.63888952518652e-15	5.11900958144341e-13	7.941	20.330	13.369	17.496	14.141	11.444	11.026	13.070	15.225	10.042	12.006	15.645	9.303	15.282	8.295	6.502	7.696	8.246	10.524	6.729	7.821	1143.123	191.843	164.464	3.951	2.583	2.926
Pdensi_DN26825_c0_g3	MC_2_3	MC_2_4	16.1156421937569	2614.13238683921	1315.12401451648	-7.34408237030987	0.938413706711059	-7.82606042280575	5.03395467330989e-15	5.54299164156787e-13	0.350	0.876	1.055	0.800	1.279	10.393	3.432	3.272	11.176	1.464	3.166	5.187	0.531	2.212	8.361	0.340	0.229	1.060	0.538	0.301	0.878	10.060	67.384	160.654	0.384	1.148	18.081
Pdensi_DN16187_c0_g1	MC_2_3	MC_2_4	215.714195127462	1.77532824065102	108.744761684056	6.92091910470922	0.884376585889595	7.82576021927069	5.04598288070744e-15	5.54428725464741e-13	14.593	8.395	17.138	18.680	13.137	7.012	16.895	11.035	14.112	12.289	11.535	11.551	11.356	4.715	3.943	22.530	14.770	19.230	10.280	4.159	8.938	0.059	0.049	0.054	0.000	0.000	0.016
Pdensi_DN14514_c0_g1d342273	MC_2_3	MC_2_4	842.212801991068	3.63829304042148	422.925547515745	7.7579972044922	0.991598021256341	7.82373203474421	5.12799036047968e-15	5.62230222097914e-13	46.379	97.357	75.265	62.455	64.393	59.704	70.408	52.067	64.412	68.080	77.794	59.200	45.934	78.788	58.802	85.345	71.710	62.268	51.534	5.438	34.745	0.184	0.181	0.025	13.205	19.462	20.061
Pdensi_DN19127_c0_g1d356977	MC_2_3	MC_2_4	1.39388554675663	455.542203165127	228.468044355942	-8.35677584267049	1.06927728285661	-7.81534965406269	5.48106644752197e-15	5.99654490228677e-13	0.000	0.000	0.000	0.177	1.379	1.983	0.372	1.178	0.531	0.465	0.592	0.270	0.498	2.118	1.634	0.034	0.385	0.000	0.000	0.110	0.027	4.374	19.156	18.949	0.000	0.000	0.000
Pdensi_DN19945_c2_g5	MC_2_3	MC_2_4	17.3375047127894	474.024990978447	245.681247845618	-4.77345345391304	0.610831998188203	-7.81467485015788	5.51050911185004e-15	6.01587460561201e-13	0.237	0.085	0.078	0.495	1.753	2.040	0.389	0.778	0.876	0.323	0.199	0.792	0.350	1.676	0.973	0.142	0.520	0.050	0.401	0.781	0.676	12.826	8.655	23.501	0.000	0.088	0.095
Pdensi_DN22612_c0_g1	MC_2_3	MC_2_4	53.118988378073	3213.44325180567	1633.28112009187	-5.91689392753708	0.757408351927654	-7.81202625040798	5.62758358879197e-15	6.13058636926565e-13	0.524	0.367	1.056	0.929	1.751	2.688	0.580	1.380	1.163	0.736	1.213	2.152	0.391	0.128	0.987	0.955	8.623	3.553	2.888	2.525	0.411	114.939	159.622	42.173	0.267	0.898	0.241
Pdensi_DN36095_c0_g1d568910	MC_2_3	MC_2_4	28.7058795074386	1090.50649455072	559.606187029077	-5.24752153524185	0.671892380936018	-7.81006256973995	5.71596024814662e-15	6.21361363826186e-13	0.044	0.156	0.150	0.629	0.925	2.082	1.627	0.946	0.684	0.487	0.396	0.391	0.345	0.773	2.026	0.075	0.385	0.227	1.155	0.680	1.272	16.602	22.735	61.923	0.000	0.031	0.049
Pdensi_GG_84900_c1_g1	MC_2_3	MC_2_4	9.93145268246375	18339.3615039833	9174.64647833286	-10.8457728056105	1.39063053881196	-7.79917634692264	6.23125364798359e-15	6.74985017106145e-13	0.417	1.480	0.247	0.367	0.182	0.526	0.079	0.036	0.035	0.289	0.000	0.110	0.280	0.251	0.298	0.167	0.240	0.435	0.918	0.108	0.077	11.922	324.733	1312.991	383.843	280.956	573.957
Pdensi_GG_106030_c0_g1	MC_2_3	MC_2_4	524.613481342062	1.65679140868609	263.135136375374	8.09346231972181	1.03774485704789	7.79908689959262	6.23567149600916e-15	6.74985017106145e-13	0.000	0.000	0.000	0.516	0.000	0.012	0.037	0.000	0.013	0.013	0.000	0.000	0.000	0.000	0.477	0.000	74.593	281.165	8.248	23.119	24.536	0.188	0.000	0.000	0.000	0.000	0.014
Pdensi_DN17775_c0_g1d475646	MC_2_3	MC_2_4	22.2269407225453	5751.84247715618	2887.03470893936	-8.01493835438858	1.02849149226677	-7.79290681026815	6.54849195551943e-15	7.07347887931075e-13	73.896	16.913	6.938	10.732	4.780	19.453	2.762	0.811	1.289	1.038	0.917	1.116	21.362	20.683	12.227	1.900	1.425	1.181	1.011	0.688	0.693	8.487	167.079	347.058	67.288	19.027	27.148
Pdensi_DN96473_c0_g1	MC_2_3	MC_2_4	30.0788760244032	6256.69041115877	3143.38464359159	-7.69964222749748	0.988786906676196	-7.78695811555576	6.86416940781321e-15	7.39882159037958e-13	5.786	1.534	0.179	3.676	1.633	5.245	0.884	0.427	0.246	0.321	0.360	0.100	3.353	2.268	5.347	0.505	0.270	0.062	0.339	2.606	0.272	51.460	226.388	301.459	0.050	3.098	0.266
Pdensi_DN16441_c0_g1	MC_2_3	MC_2_4	622.716066338171	6380.13429611048	3501.42518122433	-3.35687079476044	0.431321138748725	-7.78276437945707	7.09567138303279e-15	7.6322535221455e-13	112.713	123.086	59.085	129.010	180.169	199.394	105.844	104.890	92.743	90.074	108.255	80.825	106.734	165.782	148.675	32.959	23.987	13.730	18.657	24.864	23.446	138.085	215.353	252.030	39.903	68.021	56.264
Pdensi_DN2637_c0_g1	MC_2_3	MC_2_4	59.274999586914	1480.55575874086	769.915379163887	-4.64257563342036	0.596671741977629	-7.78078683269438	7.20748529875176e-15	7.72535404539493e-13	0.491	0.266	0.123	1.089	2.531	3.085	2.047	1.158	2.034	0.289	0.621	0.869	1.368	2.835	2.193	0.220	0.398	5.115	1.769	2.136	2.463	24.690	33.840	79.558	2.579	6.897	7.397
Pdensi_DN23877_c0_g1d224774	MC_2_3	MC_2_4	45.9142590797278	1107.22882125504	576.571540167386	-4.59604985906144	0.590698806083273	-7.78069942198855	7.21246746976705e-15	7.72535404539493e-13	0.945	1.022	3.162	4.353	0.383	0.677	0.692	0.660	1.122	0.741	1.183	1.109	0.347	1.088	0.347	0.843	1.007	4.198	0.695	1.473	2.706	49.913	36.573	23.320	2.303	0.705	1.141
Pdensi_DN21110_c0_g3	MC_2_3	MC_2_4	4.58894955704609	198.688490073198	101.638719815122	-5.42040207444586	0.696794540495603	-7.77905359389088	7.30691044179032e-15	7.81013950401572e-13	0.083	0.231	0.181	1.425	0.119	0.283	0.726	0.086	0.058	2.326	0.146	0.215	0.091	0.337	0.056	0.165	0.128	0.291	0.207	0.230	0.071	4.313	8.462	6.182	0.746	1.889	0.514
Pdensi_DN6376_c0_g1d383495	MC_2_3	MC_2_4	313.885423456579	15.2195169718795	164.552470214229	4.37497519603579	0.563534165912307	7.76346042649097	8.26429174328912e-15	8.81501448325946e-13	6.118	24.463	13.048	28.521	27.463	21.560	22.961	8.602	15.013	7.925	11.458	9.973	10.558	29.813	19.220	24.861	26.146	8.896	15.086	5.968	12.924	0.525	0.430	0.479	1.113	0.000	0.000
Pdensi_DN24400_c0_g2	MC_2_3	MC_2_4	213.116622730058	1136.23784165739	674.677232193724	-2.41408178055702	0.310980477261086	-7.76280814094404	8.3069229391263e-15	8.84202722512169e-13	0.793	2.944	2.532	3.884	8.204	9.584	5.197	4.748	5.167	2.322	5.180	3.142	4.697	7.095	7.578	2.461	4.702	3.680	7.046	9.142	6.789	34.531	39.777	35.461	0.266	0.792	0.692
Pdensi_DN20377_c0_g1d16768	MC_2_3	MC_2_4	542.137321292781	1.81914652021074	271.978233906496	8.07817591839958	1.04084675597094	7.76115779970315	8.41575261238729e-15	8.9392439183387e-13	22.922	25.507	43.541	17.394	10.061	12.814	47.046	88.408	156.343	79.706	92.784	101.501	17.095	5.896	9.100	78.691	64.012	39.866	33.669	4.085	21.325	0.077	0.085	0.000	0.054	0.000	0.000
Pdensi_DN37381_c0_g1d240517	MC_2_3	MC_2_4	29.3069748597669	63889.6339821867	31959.4704785232	-11.0893081319828	1.42972477995613	-7.75625371221664	8.74749406125111e-15	9.27234370492617e-13	1.256	0.490	0.249	0.885	0.191	16.284	15.335	1.017	13.120	12.192	5.050	6.880	2.630	1.544	2.667	0.124	0.025	0.286	1.766	0.900	0.522	9.266	1018.866	4705.394	4.250	0.563	4.318
Pdensi_DN21384_c0_g1d495357	MC_2_3	MC_2_4	187.938117805024	1288.70471592232	738.32141686367	-2.77697385026613	0.358179440544821	-7.75302414354693	8.97295499020188e-15	9.49164009025662e-13	13.549	13.228	9.903	13.909	10.695	11.679	11.775	8.819	8.991	10.130	9.068	9.367	10.398	11.425	8.827	10.005	6.259	4.052	6.264	7.171	6.798	32.432	43.682	47.009	6.444	7.612	5.628
Pdensi_DN27611_c0_g1d431204	MC_2_3	MC_2_4	18.8808489299365	5661.05312701487	2839.9669879724	-8.22813650548421	1.06152077487932	-7.7512722315017	9.09764112121732e-15	9.60365041663709e-13	0.447	0.000	0.446	3.014	0.900	10.372	4.289	1.245	4.035	1.050	0.942	1.408	1.494	1.375	6.491	0.201	0.289	0.553	0.521	0.867	0.640	12.648	73.120	423.281	0.000	0.753	0.538
Pdensi_GG_130321_c0_g1	MC_2_3	MC_2_4	1225.29207659507	7.62267649265396	616.457376543861	7.27461024519509	0.938602691007501	7.75046813192756	9.15543946828813e-15	9.64473635698509e-13	57.222	81.193	50.787	26.128	28.871	28.808	79.995	58.404	102.549	79.900	161.553	136.553	50.979	55.090	32.740	65.434	107.584	83.728	53.051	6.975	71.655	0.491	0.246	0.037	0.057	0.000	0.000
Pdensi_DN17909_c0_g1d476153	MC_2_3	MC_2_4	826.887499329611	10.8486227509067	418.868061040259	6.20897185966101	0.801806629325768	7.74372726860849	9.65439820198935e-15	1.01494344225523e-12	47.855	137.468	91.058	132.237	128.763	128.166	134.190	104.760	124.748	77.326	99.283	71.428	40.665	115.992	72.244	50.175	42.538	41.232	45.272	9.558	34.916	0.773	0.178	0.130	1.144	0.795	1.024
Pdensi_DN25469_c2_g1	MC_2_3	MC_2_4	1994.83544145893	8396.51638310386	5195.67591228139	-2.07355502190889	0.267881861638913	-7.74055775640347	9.89816257365377e-15	1.03843310516041e-12	95.076	80.180	54.413	119.120	110.125	108.630	94.919	78.935	85.503	96.497	92.074	75.721	85.496	104.480	73.967	63.473	47.552	37.745	64.292	79.984	70.554	306.217	261.685	250.380	41.224	89.702	79.289
Pdensi_DN12856_c0_g1d460187	MC_2_3	MC_2_4	28.652275980205	1272.97757792534	650.814926952771	-5.47204518851306	0.707597582545487	-7.73327287075814	1.0481629430085e-14	1.09739223533177e-12	3.149	3.377	2.063	3.675	3.131	6.285	3.819	2.386	2.307	2.617	2.118	1.408	2.952	3.123	4.403	1.916	1.794	1.224	1.139	1.059	0.909	17.959	20.842	78.719	0.862	1.306	1.135
Pdensi_DN10467_c0_g1d386778	MC_2_3	MC_2_4	5.75760913924581	122.642325667689	64.1999674034674	-4.40692835785989	0.569922214328342	-7.73250848460696	1.05447789453722e-14	1.10174610608784e-12	0.128	0.000	0.000	0.000	0.155	0.419	1.137	0.000	0.151	0.151	0.000	0.151	0.427	0.295	0.428	0.344	0.000	0.000	0.283	0.148	0.183	4.089	4.227	3.601	0.575	1.723	6.008
Pdensi_DN13418_c0_g1d391702	MC_2_3	MC_2_4	226.045601185989	0	113.022800592994	10.1067670207622	1.30710840588804	7.73215670194984	1.05739670115561e-14	1.1025410664376e-12	1.935	3.429	3.031	4.329	4.935	3.486	4.440	2.401	2.797	2.576	4.546	1.039	3.060	5.342	1.644	6.498	8.892	6.856	10.456	8.135	5.960	0.000	0.000	0.000	0.000	0.885	0.271
Pdensi_DN14366_c0_g1d342022	MC_2_3	MC_2_4	3565.02207056472	122.617163338068	1843.8196169514	4.85919053763581	0.628496801169218	7.73144832017611	1.06329842237853e-14	1.10643672089947e-12	271.528	339.270	128.882	697.781	661.646	104.825	583.154	325.000	157.160	381.273	254.055	90.642	200.217	321.130	64.736	308.883	399.022	130.301	245.194	53.411	92.687	6.214	3.014	2.983	0.045	0.065	0.174
Pdensi_GG_148135_c2_g1	MC_2_3	MC_2_4	2322.2454768394	20548.9658175392	11435.6056471893	-3.14548311107461	0.40698062918808	-7.72882757921379	1.0854156644997e-14	1.12494312105437e-12	191.068	123.735	100.045	146.252	103.821	133.250	169.819	83.502	123.206	125.390	96.782	106.149	145.535	95.566	87.482	67.966	58.974	65.410	107.418	54.468	89.528	849.312	582.440	585.393	374.711	491.421	624.584
Pdensi_DN23276_c1_g1d547496	MC_2_3	MC_2_4	244.134951677016	13459.9807808721	6852.05786627453	-5.78465711618778	0.748452893966885	-7.72881922538697	1.08548688381704e-14	1.12494312105437e-12	25.508	10.843	7.175	26.654	19.550	41.821	22.763	20.377	17.310	18.752	12.649	18.618	17.554	19.809	25.702	5.833	9.371	4.774	10.687	8.806	7.003	169.761	208.017	860.598	211.136	161.773	125.157
Pdensi_DN26675_c0_g1d560378	MC_2_3	MC_2_4	0	665.791461360874	332.895730680437	-12.0869685311984	1.56394098497981	-7.72853237256547	1.0879351971109e-14	1.12519807876094e-12	0.000	0.000	0.000	0.000	0.000	0.421	0.057	0.000	0.000	0.000	0.000	0.031	0.029	0.000	0.059	0.000	0.000	0.000	0.000	0.000	0.000	16.850	3.301	42.205	0.000	0.000	0.000
Pdensi_DN15024_c1_g2d343650	MC_2_3	MC_2_4	290.164526070133	1.66709149963459	145.915808784884	7.38810223405643	0.956135477752732	7.72704538840162	1.10071409088491e-14	1.13611483497964e-12	17.391	26.453	22.461	26.466	34.972	13.776	29.193	20.111	26.195	14.521	23.475	16.797	18.919	21.752	11.923	27.078	18.284	19.300	11.357	5.289	14.550	0.106	0.000	0.047	0.000	0.000	0.000
Pdensi_DN2768_c0_g1d971	MC_2_3	MC_2_4	79.7484887287634	1080.7022838859	580.225386307329	-3.75897730311594	0.487813424475855	-7.7057684649718	1.30058248367333e-14	1.3397048438677e-12	1.790	2.453	1.343	2.452	1.185	1.548	1.967	0.828	0.466	0.288	0.648	0.338	1.265	0.633	1.797	2.791	2.312	2.342	2.820	4.439	1.386	41.874	32.913	30.919	87.528	69.627	38.762
Pdensi_DN16237_c0_g1d55502	MC_2_3	MC_2_4	318.862827609632	93935.0884531677	47126.9756403887	-8.20251687952885	1.06471724065363	-7.70393919280699	1.3193464808156e-14	1.35629880076118e-12	0.079	7.668	3.460	20.126	16.185	4.890	23.298	13.349	8.751	22.871	26.072	9.397	3.248	5.635	1.765	3.967	5.834	5.272	8.451	20.696	5.302	419.469	7016.193	1439.603	0.000	0.265	0.000
Pdensi_DN2986_c0_g1d381472	MC_2_3	MC_2_4	1.21443378108534	955.315186589297	478.264810185191	-9.68390404614654	1.25770462790857	-7.69966479510361	1.36423627965979e-14	1.3996297188831e-12	0.000	0.000	0.140	0.000	0.112	0.151	0.000	0.000	0.000	0.000	0.118	0.055	0.104	0.269	0.052	0.000	0.000	0.000	0.000	0.000	0.134	8.244	65.491	16.842	0.000	0.000	0.000
Pdensi_DN35236_c0_g1d375280	MC_2_3	MC_2_4	45.1625682109908	7286.98471684714	3666.07364252907	-7.33405036191973	0.95332151476998	-7.69315519296689	1.43550216225562e-14	1.46979311571071e-12	2.993	0.360	0.334	5.035	6.073	26.565	8.797	1.396	8.732	3.539	1.254	3.907	2.571	9.204	6.627	0.596	2.136	0.809	2.213	0.769	1.914	55.449	69.062	536.272	4.882	13.464	19.382
Pdensi_GG_29259_c0_g1	MC_2_3	MC_2_4	274.972375576906	0	137.486187788453	10.3891763790704	1.35158516029594	7.68666058511296	1.51025092941159e-14	1.54323480970994e-12	36.139	11.522	13.611	13.719	12.905	20.222	26.658	34.356	68.342	34.820	21.024	21.024	21.163	7.883	11.358	37.933	12.677	8.800	7.058	15.249	7.320	0.000	0.000	0.000	0.000	0.882	0.000
Pdensi_GG_72099_c0_g1	MC_2_3	MC_2_4	266.442442356699	15.598345565437	141.020393961068	4.11065047102905	0.535119992010826	7.68173593287444	1.56947101833749e-14	1.60054717103591e-12	1.382	1.139	0.914	2.232	1.402	1.892	0.885	0.714	0.838	0.596	0.645	0.361	1.068	1.879	1.328	1.151	2.533	1.656	8.262	8.572	11.754	0.321	0.673	0.499	0.116	0.208	0.302
Pdensi_DN40932_c0_g1d319415	MC_2_3	MC_2_4	0	667.293462695769	333.646731347884	-12.091686555271	1.57550671687381	-7.67479213244098	1.65687111076282e-14	1.68631192810945e-12	0.000	0.000	0.000	0.000	0.000	0.000	0.000	0.000	0.000	0.000	0.000	0.093	0.000	0.000	0.000	0.000	0.000	0.000	0.000	0.000	0.000	57.872	6.971	5.430	0.000	0.000	0.000
Pdensi_DN25296_c0_g1d227052	MC_2_3	MC_2_4	32.2235775060746	2915.69329879355	1473.95843814981	-6.49906647378373	0.847115314025059	-7.67199738475213	1.69338406308168e-14	1.72004728729561e-12	2.610	1.804	1.892	0.789	0.572	6.361	2.066	1.286	8.607	3.477	4.940	4.140	1.568	1.704	4.388	0.896	0.519	0.821	0.781	1.937	0.756	14.770	139.110	116.660	0.286	1.952	0.683
Pdensi_DN10691_c1_g2	MC_2_3	MC_2_4	16.7366704855748	2040.6849821461	1028.71082631584	-6.92859260534272	0.903251937964991	-7.67071988901867	1.71033687845088e-14	1.73382007527405e-12	0.164	0.144	0.133	0.506	0.081	0.145	0.221	0.000	0.079	0.000	0.084	0.000	0.074	0.077	0.075	0.481	0.146	0.000	0.150	1.476	0.191	33.845	98.348	61.520	1.528	0.000	0.000
Pdensi_DN25324_c0_g2	MC_2_3	MC_2_4	9.58988313535875	3761.45055051908	1885.52021682722	-8.61423000636298	1.12304139546101	-7.67044744849035	1.71397380250766e-14	1.73406632708359e-12	14.998	7.981	1.528	4.000	23.031	14.891	4.555	4.288	8.412	2.471	3.489	2.157	5.437	28.678	13.215	0.414	3.270	1.893	0.374	0.405	0.265	2.698	216.338	129.414	0.213	0.246	0.460
Pdensi_DN18995_c0_g2d356358	MC_2_3	MC_2_4	336.868343987786	2273.07483790926	1304.97159094852	-2.75438330417688	0.359159588315464	-7.66896776192313	1.73386004451534e-14	1.75071892083751e-12	1.599	6.059	5.864	6.771	6.758	8.077	6.848	6.481	6.342	7.020	5.421	5.087	3.512	6.235	5.775	2.994	5.568	4.727	15.374	12.211	9.008	100.372	73.431	51.133	14.254	9.509	10.304
Pdensi_DN24181_c1_g1	MC_2_3	MC_2_4	3.13872284959901	763.650656504891	383.394689677245	-7.9395639483001	1.03572521426041	-7.66570499490021	1.77851555110708e-14	1.79226659836614e-12	0.102	0.073	0.101	0.681	0.285	11.342	1.150	0.141	1.863	0.357	0.342	1.164	0.226	0.935	1.562	0.031	0.373	0.085	0.077	0.058	0.194	24.422	2.662	45.284	0.210	0.228	0.041
Pdensi_DN37973_c3_g2	MC_2_3	MC_2_4	1291.21760966624	0	645.608804833122	12.6204971080786	1.6466101991975	7.66453233086335	1.79483992489699e-14	1.80515672131569e-12	0.531	0.041	0.000	0.380	0.227	0.734	0.539	0.315	1.063	0.443	0.573	0.762	0.210	0.131	0.043	0.205	0.000	0.000	84.531	2.465	53.837	0.000	0.000	0.000	0.000	0.000	0.000
Pdensi_DN17873_c0_g3	MC_2_3	MC_2_4	157.513169288201	27376.8431692422	13767.1781692652	-7.44151808492228	0.974556690674605	-7.63579805682842	2.24425862329933e-14	2.25272419610235e-12	0.157	0.078	0.132	0.784	0.058	31.836	1.046	0.162	0.530	0.309	0.259	0.787	0.749	1.452	10.149	0.153	0.107	0.106	7.776	0.392	8.842	758.377	627.433	1222.837	2.824	20.551	1.615
Pdensi_DN21582_c1_g2	MC_2_3	MC_2_4	635.48151374711	0	317.740756873555	11.5976583466078	1.51988943993685	7.63059341151135	2.33675575005536e-14	2.3409710741535e-12	0.000	0.000	0.000	0.000	0.000	0.000	0.000	0.000	0.000	0.000	0.000	0.000	0.000	0.013	0.000	0.000	0.039	0.081	32.448	3.505	32.709	0.000	0.000	0.024	0.000	0.000	0.000
Pdensi_DN30260_c0_g1d433427	MC_2_3	MC_2_4	8.44274183587341	518.876171585208	263.659456710541	-5.9458318394661	0.780600576436296	-7.61699647547126	2.59646422097719e-14	2.59605772951402e-12	0.228	0.209	0.371	0.822	1.705	2.711	1.812	0.744	1.086	1.053	0.477	0.963	1.077	1.460	2.075	0.556	0.428	0.061	0.215	0.328	0.381	4.451	23.509	20.450	0.000	0.000	0.000
Pdensi_GG_19206_c0_g1	MC_2_3	MC_2_4	117.165911870667	524.989242143263	321.077577006965	-2.16301317315389	0.284114086416573	-7.61318525397734	2.6742205337825e-14	2.66857959984406e-12	7.695	9.287	4.084	9.777	20.461	14.327	10.224	12.911	5.298	9.881	11.951	5.891	17.853	26.671	11.015	4.679	3.359	1.752	4.714	4.351	3.599	19.765	16.126	15.337	5.675	10.950	5.212
Pdensi_GG_8135_c0_g1	MC_2_3	MC_2_4	13614.3731760119	0	6807.18658800596	29.7290689278793	3.90677012548219	7.60962840735606	2.74885089127678e-14	2.73770545296517e-12	0.000	0.000	0.000	0.000	0.000	0.000	0.000	0.132	0.000	0.444	0.000	0.000	0.000	0.000	0.000	0.000	8.689	66.314	711.353	0.000	758.781	0.000	0.000	0.000	0.188	0.000	0.000
Pdensi_DN15578_c0_g2d345025	MC_2_3	MC_2_4	11.2736881730203	208.667847295546	109.970767734283	-4.2060114985441	0.553114424226017	-7.60423397822188	2.8659633420023e-14	2.84878986516695e-12	0.000	0.000	0.000	0.327	0.078	8.835	0.855	1.219	3.468	0.572	0.658	2.740	0.253	2.472	19.149	0.000	0.431	0.449	0.592	0.227	0.420	5.523	7.239	7.215	0.151	0.183	0.078
Pdensi_DN28937_c0_g2	MC_2_3	MC_2_4	0.771933627228355	319.841404776289	160.306669201758	-8.61900790609258	1.13538662265752	-7.59125370520808	3.16824920886995e-14	3.14314929280745e-12	0.000	0.000	0.000	0.189	0.015	0.296	0.178	0.091	0.073	0.044	0.127	0.015	0.042	0.087	0.595	0.000	0.000	0.032	0.086	0.000	0.000	4.877	12.280	12.929	0.098	0.028	0.000
Pdensi_DN37466_c0_g1d509682	MC_2_3	MC_2_4	4.48683419747003	140.871513310106	72.6791737537882	-4.98427607037916	0.657018886044799	-7.58619908231878	3.29426148080722e-14	3.26182960421322e-12	0.077	0.251	0.000	0.293	0.841	1.178	0.342	0.323	0.182	0.182	0.293	0.183	0.431	0.803	1.732	0.139	0.337	0.286	0.173	0.090	0.221	6.811	3.416	3.746	0.470	1.215	0.093
Pdensi_DN34854_c1_g2	MC_2_3	MC_2_4	12.0530505381959	19279.6566026969	9645.85482661756	-10.6410751329348	1.40351855382314	-7.5817131907155	3.41021498306057e-14	3.37011032716693e-12	0.000	0.089	0.000	1.017	1.287	15.450	2.532	2.156	2.767	2.910	1.686	1.993	0.290	2.039	0.745	0.063	0.092	0.069	0.536	0.720	0.079	10.849	153.169	1557.252	0.000	0.046	0.050
Pdensi_DN12506_c0_g1d105678	MC_2_3	MC_2_4	14.9313401861572	438.377451164003	226.65439567508	-4.86606749260487	0.642008273224741	-7.57944670738139	3.47031711362844e-14	3.42288498010626e-12	0.033	0.000	0.000	0.451	0.980	1.334	1.000	0.611	0.573	0.916	0.865	1.005	0.218	0.975	0.367	0.000	0.360	0.041	1.001	0.455	0.187	10.751	17.131	14.120	0.000	0.000	0.000
Pdensi_DN14514_c0_g1d53036	MC_2_3	MC_2_4	0	1145.41172548695	572.705862743474	-12.8703657995301	1.69818394226527	-7.57889971704824	3.4849774144091e-14	3.4307218893447e-12	0.194	0.000	0.097	0.000	0.000	0.000	0.000	0.000	0.000	0.000	0.123	0.000	0.000	0.000	0.000	0.000	0.000	0.000	0.000	0.000	0.000	1.478	63.440	41.126	1.026	0.984	0.351
Pdensi_DN26982_c2_g1	MC_2_3	MC_2_4	3.63756416414644	403.267791007739	203.452677585943	-6.79601934978739	0.896861980413662	-7.57755317786226	3.52132703996801e-14	3.45983925242395e-12	0.421	0.371	0.421	0.711	1.148	0.957	1.084	0.551	0.622	1.107	0.266	0.793	0.578	0.851	0.697	1.228	0.228	0.259	0.117	0.122	0.151	6.062	5.101	26.021	3.649	2.746	3.840
Pdensi_GG_54400_c0_g1	MC_2_3	MC_2_4	44.0113650599375	907.973782202517	475.992573631228	-4.36482503983973	0.576453539283405	-7.57185920875026	3.67920095566666e-14	3.60801795061269e-12	0.276	0.102	0.067	0.858	1.018	2.532	1.038	0.798	0.503	0.329	0.690	0.360	0.287	0.852	0.828	0.417	0.388	0.493	1.371	2.256	1.135	16.728	24.722	43.764	0.434	0.381	0.068
Pdensi_GG_156213_c0_g1	MC_2_3	MC_2_4	229.110463092731	1734.52216196509	981.816312528911	-2.92109485176683	0.385971949219559	-7.56815322375972	3.78567318471973e-14	3.70531828263794e-12	22.627	39.414	24.689	70.404	100.776	87.008	68.684	64.468	56.361	46.928	56.335	40.373	32.149	66.481	60.187	16.126	7.415	5.104	6.908	6.317	11.336	60.213	49.624	58.347	4.155	7.690	5.397
Pdensi_DN13970_c0_g2d341021	MC_2_3	MC_2_4	448.493276211371	57.999745732602	253.246510971987	2.93796548523114	0.388341813989489	7.56541113883416	3.8663975002078e-14	3.77709332850128e-12	17.436	10.197	13.747	22.630	24.660	21.157	26.436	27.835	30.237	24.939	32.609	24.806	17.666	24.776	13.393	21.676	15.987	12.612	19.304	13.506	15.719	2.203	2.270	1.257	3.561	8.913	4.320
Pdensi_DN399_c0_g1	MC_2_3	MC_2_4	16.0236932055849	1334.59415841991	675.308925812747	-6.37688665615928	0.843086892031566	-7.56373597600723	3.91654307850063e-14	3.81877898791516e-12	0.137	0.000	0.068	0.990	7.400	4.885	0.994	1.861	1.244	0.492	0.634	1.053	0.557	6.009	3.865	0.062	1.272	0.000	0.461	1.073	0.196	10.978	53.060	59.820	0.000	0.693	1.338
Pdensi_DN22221_c0_g1d299154	MC_2_3	MC_2_4	70.4583078836911	539.5769756438	305.017641763746	-2.93847158056267	0.388570436774052	-7.56226234028028	3.96118438263827e-14	3.85494919005247e-12	5.752	6.538	4.610	4.619	3.598	5.315	3.614	1.562	1.292	1.498	1.547	1.778	2.182	3.855	4.995	3.822	4.856	3.819	2.432	2.908	2.269	26.043	14.803	12.765	0.844	2.330	2.183
Pdensi_DN38189_c1_g2	MC_2_3	MC_2_4	5.13513418240794	213.225346305539	109.180240243973	-5.36288561899406	0.709759885958287	-7.55591535263129	4.15924287413016e-14	4.04000070199731e-12	0.541	1.273	1.030	0.975	0.771	4.570	2.328	0.562	0.553	0.440	0.469	0.120	0.413	0.893	1.299	0.367	0.521	0.972	0.307	0.127	0.117	4.151	9.484	6.688	0.000	1.310	0.000
Pdensi_GG_56125_c0_g1	MC_2_3	MC_2_4	25.7160922909204	43862.1655834993	21943.9408378951	-10.7360785160209	1.4211934678086	-7.55426953416508	4.21217090976938e-14	4.08364774424928e-12	3.285	1.274	0.504	12.895	4.989	93.014	11.204	3.168	17.667	3.265	2.130	5.966	3.594	8.940	34.231	0.378	0.916	1.350	1.128	0.685	0.965	14.978	194.284	3694.654	0.000	0.189	2.195
Pdensi_DN20993_c1_g1d64326	MC_2_3	MC_2_4	0	593.329315839204	296.664657919602	-11.9204355432949	1.57911593291819	-7.54880328594121	4.39275763282445e-14	4.25065857909596e-12	0.000	0.117	0.054	0.069	0.526	2.466	0.000	0.000	0.000	0.000	0.000	0.064	0.207	1.139	0.000	0.000	0.000	0.067	0.000	0.000	0.000	5.021	7.475	41.526	0.000	0.000	0.000
Pdensi_DN20543_c0_g1	MC_2_3	MC_2_4	228.509169966309	4078.66123361587	2153.58520179109	-4.15800914218717	0.550923260422193	-7.54734722763517	4.44213133052043e-14	4.29030952625614e-12	14.967	30.449	11.776	9.757	11.969	17.441	8.679	11.436	8.759	12.675	12.576	9.578	12.844	17.961	16.168	7.654	8.325	6.856	10.225	5.592	8.907	150.333	198.635	53.618	9.686	10.183	8.749
Pdensi_DN20409_c0_g1	MC_2_3	MC_2_4	1.57438338704712	426.401917508062	213.988150447554	-8.04301922986453	1.06606010608472	-7.54462078072111	4.53605470129117e-14	4.37275673204469e-12	0.022	0.023	0.022	0.205	1.153	1.894	0.520	0.880	0.405	0.278	0.226	0.257	0.249	1.662	1.548	0.039	0.183	0.082	0.124	0.050	0.000	3.321	15.321	20.782	0.000	0.000	0.000
Pdensi_DN21787_c0_g1	MC_2_3	MC_2_4	2651.09174332027	89.3187284798535	1370.20523590006	4.89526324409939	0.649884087589103	7.53251747132249	4.97712637232516e-14	4.78891413587263e-12	42.989	92.006	239.900	109.279	110.811	261.315	216.612	107.056	266.564	294.999	133.634	282.350	97.582	145.863	102.575	136.453	76.108	73.496	101.767	66.372	117.378	4.317	0.758	3.687	52.419	134.752	94.643
Pdensi_DN35342_c0_g1d314450	MC_2_3	MC_2_4	8.18230863423572	1588.62387150673	798.403090070484	-7.59900618082814	1.00939589279834	-7.52827135026423	5.14164563810316e-14	4.93791276206704e-12	0.000	0.029	0.054	0.034	0.065	0.059	0.059	0.000	0.000	0.064	0.000	0.032	0.060	0.094	0.000	0.049	0.000	0.102	0.589	0.000	0.312	89.212	56.652	15.227	0.127	0.061	0.000
Pdensi_DN19506_c0_g1d287459	MC_2_3	MC_2_4	11369.1458898764	107.946763819422	5738.54632684793	6.71698001550701	0.892391487799974	7.52694317161908	5.19419626712599e-14	4.97902205778614e-12	0.022	0.027	0.067	0.056	0.242	2.002	0.293	1.193	1.861	4.116	12.494	15.403	0.917	0.751	0.151	0.043	10.502	7.433	73.295	932.417	210.926	3.421	5.031	2.098	33.898	33.415	22.838
Pdensi_DN25268_c8_g1	MC_2_3	MC_2_4	218.925219422907	6.65252585868326	112.788872640795	4.99904663078366	0.664292807680784	7.5253661833802	5.25727731982322e-14	5.03005267461438e-12	0.000	0.086	0.159	0.200	0.048	0.043	0.000	0.041	0.047	0.047	0.000	0.094	0.044	0.092	0.045	0.000	0.657	0.746	7.715	11.262	4.733	0.360	0.147	0.162	0.123	1.342	0.813
Pdensi_DN16067_c0_g2d397404	MC_2_3	MC_2_4	6.48636752284052	1509.73008056293	758.108224042885	-7.86623641764687	1.04559600975959	-7.52320814561596	5.34482306340588e-14	5.1042560739352e-12	0.391	0.249	0.206	0.900	0.785	4.231	1.738	0.642	0.859	0.509	0.204	0.269	0.449	1.098	3.302	0.000	0.077	0.161	0.000	0.458	0.213	17.811	34.647	86.983	0.000	0.372	0.557
Pdensi_GG_147979_c0_g1	MC_2_3	MC_2_4	9.36413413349224	3120.26473663619	1564.81443538484	-8.37966004609486	1.11438212075355	-7.51955715192961	5.49620888870044e-14	5.23903553249035e-12	0.048	0.529	0.101	0.787	0.698	1.355	0.817	0.558	0.511	0.629	0.792	0.597	0.092	0.490	0.370	0.242	0.314	0.407	0.392	0.305	0.308	2.260	130.591	152.961	0.017	0.057	0.141
Pdensi_DN37434_c0_g2	MC_2_3	MC_2_4	469.697177003766	3553.76878246005	2011.73297973191	-2.91969097957437	0.388296899036271	-7.51922301419575	5.51027241421561e-14	5.24265992899635e-12	27.276	23.590	14.502	29.951	33.752	35.543	27.282	23.083	25.139	16.872	19.891	15.370	23.311	34.482	21.536	15.870	15.420	8.767	11.017	22.332	17.043	124.604	109.469	111.260	16.823	33.177	25.958
Pdensi_DN19207_c0_g2	MC_2_3	MC_2_4	612.648405057395	1.93292331013377	307.290664183765	8.12369378688576	1.08085281992483	7.51600369368584	5.64759584718637e-14	5.36332652461795e-12	0.000	0.025	0.000	0.000	0.000	0.000	0.000	0.000	0.000	0.000	0.000	0.000	0.000	0.053	0.000	0.000	0.000	0.000	8.113	31.580	25.597	0.207	0.000	0.000	0.000	0.000	0.000
Pdensi_DN17725_c0_g1d57805	MC_2_3	MC_2_4	277.963258349014	37.2483748650602	157.605816607037	2.90480780562544	0.386560480583398	7.51449760524279	5.71298947929649e-14	5.41536286597804e-12	5.813	56.032	26.148	41.246	48.388	29.139	39.709	41.212	28.241	53.964	50.436	42.423	14.672	46.392	23.358	12.698	17.292	11.200	8.806	10.619	10.461	1.174	1.292	1.149	0.477	0.954	0.288
Pdensi_GG_76007_c3_g1	MC_2_3	MC_2_4	21.7828714567595	286.839752498679	154.311311977719	-3.71390515734745	0.494269527579738	-7.51392701778141	5.73795806731347e-14	5.42895839954037e-12	2.003	1.628	3.345	2.961	5.882	5.460	2.596	1.752	1.190	1.576	2.110	1.377	4.273	3.855	4.275	2.093	0.180	2.446	0.923	0.967	0.479	12.203	6.527	9.399	0.000	0.375	1.209
Pdensi_GG_45793_c0_g1	MC_2_3	MC_2_4	1041.8049988926	3.35478318116618	522.579891036882	8.37172062916742	1.11445577424965	7.511936159875	5.82592000820281e-14	5.50199454822732e-12	0.000	0.095	0.000	0.000	0.000	0.000	0.097	0.183	0.000	0.087	0.000	0.000	0.000	0.000	0.000	0.000	0.000	0.000	20.486	8.264	81.336	0.133	0.000	0.177	0.000	0.000	0.000
Pdensi_GG_141919_c0_g1	MC_2_3	MC_2_4	1.45596388655665	7298.34083493354	3649.89839941005	-12.3105001022988	1.63944140252563	-7.50896011491107	5.95988788016385e-14	5.61812899581792e-12	0.000	0.000	0.000	0.093	0.000	2.467	0.419	0.000	0.149	0.000	0.241	0.220	0.077	0.323	1.655	0.109	0.000	0.000	0.000	0.070	0.099	1.040	69.812	580.934	0.000	0.872	0.315
Pdensi_DN18778_c0_g1d59686	MC_2_3	MC_2_4	12.6044493053577	438.457850799594	225.531150052476	-5.11894453832463	0.682005362521023	-7.50572476351582	6.10896539276107e-14	5.74805266753128e-12	0.169	0.033	0.061	0.077	0.302	0.655	0.033	0.225	0.321	0.179	0.270	0.621	0.254	0.351	0.224	0.061	0.051	0.193	0.455	0.596	0.328	28.618	5.986	9.911	0.310	0.481	0.348
Pdensi_DN1343_c0_g1d203207	MC_2_3	MC_2_4	5.55611605355054	2336.0383995576	1170.79725780558	-8.70600435506069	1.16069512738548	-7.50068140173155	6.34869297027517e-14	5.96263641980329e-12	0.123	0.133	0.000	0.311	0.298	0.402	1.296	0.772	1.308	0.207	2.173	1.737	0.000	0.283	0.822	0.110	0.000	0.000	0.333	0.285	0.000	8.123	65.232	139.588	0.000	0.138	0.148
Pdensi_DN19650_c2_g2	MC_2_3	MC_2_4	2.68044159213722	540.589351023944	271.634896308041	-7.63878222944158	1.01948043389151	-7.49281886684493	6.74099024407398e-14	6.31946190000418e-12	0.061	0.092	0.030	0.456	0.581	1.650	1.004	0.548	0.485	0.177	0.393	0.215	0.172	0.661	0.769	0.082	0.200	0.227	0.138	0.106	0.043	3.230	12.764	33.360	0.234	0.170	0.073
Pdensi_GG_55296_c0_g1	MC_2_3	MC_2_4	0	581.72085671697	290.860428358485	-11.8933883885145	1.58832257447447	-7.48801822731107	6.99213186452409e-14	6.54289379527958e-12	0.098	0.000	0.000	0.373	0.237	1.284	0.109	0.205	0.000	0.000	0.124	0.116	0.000	0.226	0.767	0.000	0.744	0.000	0.000	0.000	0.000	44.748	2.404	12.836	0.000	0.000	0.000
Pdensi_GG_104749_c0_g1	MC_2_3	MC_2_4	1787.71149081537	12.8893070125674	900.30039891397	7.15284967246114	0.956328019707445	7.47949398643501	7.46093255943921e-14	6.96881108458626e-12	0.031	0.506	0.498	0.247	0.782	0.812	0.198	0.834	1.203	0.310	0.880	1.511	0.243	0.662	0.683	0.069	3.645	8.539	63.959	8.442	118.620	0.159	0.354	0.680	1.467	5.142	9.893
Pdensi_DN22340_c0_g1	MC_2_3	MC_2_4	0	209.221656360374	104.610828180187	-10.4192319752513	1.39378538714403	-7.47549233286275	7.69153432871953e-14	7.17109255333828e-12	0.251	0.000	0.126	0.000	0.152	0.274	0.000	0.658	0.149	0.000	0.159	0.741	0.000	0.000	0.140	0.000	0.000	0.000	0.000	0.000	0.000	12.439	3.846	4.803	0.000	0.141	0.908
Pdensi_DN22025_c0_g1d495983	MC_2_3	MC_2_4	2.87619749872292	281.761577281337	142.31888739003	-6.5821949474428	0.880607903957579	-7.47460352997226	7.74369616796047e-14	7.20657421882398e-12	0.000	0.000	0.000	3.539	5.279	1.040	2.644	1.427	0.241	0.321	0.086	0.000	2.588	1.970	0.230	0.123	0.597	0.000	0.230	0.080	0.000	13.269	10.404	4.420	0.937	2.734	2.793
Pdensi_GG_5158_c0_g1	MC_2_3	MC_2_4	1.33285328157581	2325.29390301442	1163.313378148	-10.7506065337064	1.43848267558291	-7.47357386792993	7.80455957150553e-14	7.25001013867928e-12	0.014	0.000	0.000	0.102	0.000	2.804	0.638	0.085	0.271	0.048	0.017	0.097	0.030	0.157	0.461	0.000	0.000	0.000	0.109	0.000	0.020	1.409	66.093	143.313	0.000	0.031	0.033
Pdensi_DN25626_c0_g1d559430	MC_2_3	MC_2_4	93.9971553362955	2641.51792563324	1367.75754048477	-4.81222961406668	0.644054838621228	-7.47176998835774	7.91232255037801e-14	7.33677647448119e-12	0.722	1.728	1.375	1.295	1.126	1.432	1.451	1.805	1.207	1.209	2.448	0.824	0.707	1.249	1.056	4.655	9.103	3.093	5.973	1.128	3.166	125.130	92.372	45.910	0.000	0.069	0.000
Pdensi_DN25859_c0_g1d429552	MC_2_3	MC_2_4	0	210.712366342473	105.356183171236	-10.4254453553675	1.39585334585122	-7.46886869337253	8.08872020150197e-14	7.48675529954961e-12	3.168	4.532	4.996	8.689	9.923	6.774	4.636	12.935	6.416	5.816	7.248	3.117	1.591	10.458	4.203	1.429	0.000	0.000	0.000	0.000	0.000	3.733	6.545	9.534	0.000	1.593	4.872
Pdensi_DN34411_c0_g3	MC_2_3	MC_2_4	31.8173468952136	303.192727829276	167.505037362245	-3.25171973800404	0.435554250636037	-7.46570543911711	8.28545095110121e-14	7.65497757673893e-12	4.428	4.865	2.694	3.806	3.636	3.643	3.242	2.738	2.961	1.278	3.574	1.820	2.388	3.241	1.693	2.408	2.212	1.524	1.457	1.026	0.971	9.690	12.576	7.241	0.023	0.213	0.131
Pdensi_DN39420_c0_g1d318010	MC_2_3	MC_2_4	0	203.985873468899	101.99293673445	-10.3836974203384	1.39091298808521	-7.46538245690914	8.30580070719714e-14	7.65992725148224e-12	0.000	0.000	0.000	0.000	0.000	0.000	0.000	0.000	0.000	0.000	0.000	0.000	0.000	0.000	0.000	0.000	0.000	0.000	0.000	0.000	0.000	11.354	6.160	3.092	0.000	0.000	0.000
Pdensi_DN15142_c2_g4	MC_2_3	MC_2_4	268.463264515181	5136.54838550292	2702.50582500905	-4.2579551758533	0.571257110102015	-7.45365808242267	9.07870988084313e-14	8.35304674594063e-12	27.770	14.636	13.322	14.611	11.795	11.028	20.653	13.726	11.856	18.243	18.099	12.089	21.860	11.987	10.330	12.747	7.796	5.716	9.811	8.059	11.026	69.715	177.876	232.518	42.141	40.679	19.344
Pdensi_DN27119_c2_g5	MC_2_3	MC_2_4	242.845365984637	0	121.422682992319	10.2095343526281	1.36976501210057	7.45349330902495	9.09006104819343e-14	8.35304674594063e-12	24.955	31.982	34.919	34.272	48.846	33.962	41.339	46.298	52.445	31.402	47.739	41.363	24.590	30.465	23.065	17.184	7.938	7.604	7.308	5.355	13.318	0.000	0.000	0.000	0.000	0.000	0.000
Pdensi_DN14793_c1_g1	MC_2_3	MC_2_4	0.60721689054267	788.791304740728	394.699260815635	-10.4343941104014	1.40189302364886	-7.44307442463952	9.83686299830946e-14	9.02307009532544e-12	0.000	0.000	0.000	0.000	0.000	0.000	0.000	0.000	0.000	0.000	0.052	0.000	0.000	0.000	0.047	0.019	0.000	0.000	0.000	0.000	0.059	3.827	39.952	29.519	0.355	0.023	0.000
Pdensi_DN20523_c0_g1d220115	MC_2_3	MC_2_4	1.87799183231846	1480.53695042222	741.207471127268	-9.60857363554449	1.29107370048742	-7.442312264526	9.89380086028475e-14	9.04311686532009e-12	0.741	0.713	0.292	0.351	0.932	3.669	0.541	0.780	0.595	0.119	0.257	0.166	0.608	1.741	2.068	0.324	0.480	0.096	0.117	0.059	0.018	1.793	19.577	111.516	1.533	7.256	5.471
Pdensi_DN14103_c0_g3	MC_2_3	MC_2_4	10.1618927888206	740.936033630753	375.548963209787	-6.17940995682258	0.830308275491948	-7.4423080429511	9.89411713715245e-14	9.04311686532009e-12	0.550	0.419	0.163	0.776	1.217	1.727	0.688	0.596	0.508	0.117	0.222	0.294	0.731	0.617	0.201	0.241	0.000	0.122	0.659	0.290	0.166	10.719	12.023	45.721	1.389	2.334	0.895
Pdensi_DN26571_c0_g1d306621	MC_2_3	MC_2_4	50.814629392015	14691.5964026779	7371.20551603496	-8.17510819636988	1.09886299758159	-7.43960640622342	1.00985729870363e-13	9.21350519738679e-12	3.455	1.038	0.103	0.971	0.744	1.791	3.472	0.575	0.975	1.008	1.835	0.797	1.052	2.632	2.842	0.016	0.305	0.217	0.886	3.985	0.592	32.985	690.424	631.383	0.564	1.083	0.165
Pdensi_DN21243_c0_g2d64874	MC_2_3	MC_2_4	246.535501471448	1244.40337901834	745.469440244895	-2.33434789521895	0.313783426059008	-7.43936008519444	1.01174194453266e-13	9.2142458877117e-12	11.561	13.125	13.529	21.842	17.840	18.192	23.411	13.450	16.747	14.397	13.570	8.990	11.629	17.265	12.979	12.362	11.702	11.248	10.015	10.130	6.586	41.121	37.887	41.456	0.820	3.082	2.169
Pdensi_GG_133827_c2_g1	MC_2_3	MC_2_4	8366.51322445914	0	4183.25661222957	29.0615282437746	3.90677353555995	7.43875425059908	1.01639201158128e-13	9.24012467183464e-12	0.000	0.000	0.025	0.000	0.000	0.000	0.000	0.103	0.000	0.582	0.000	0.000	0.000	0.000	0.000	0.000	1.292	11.596	320.683	0.000	573.664	0.000	0.000	0.000	0.000	0.028	0.000
Pdensi_GG_21875_c0_g1	MC_2_3	MC_2_4	14.2799019773617	3010.23319086252	1512.25654641994	-7.71653529820879	1.03763168263263	-7.43668049787257	1.03246860834556e-13	9.36960677399491e-12	0.141	0.151	0.028	0.528	0.707	2.442	1.103	1.224	0.656	2.000	0.921	0.698	0.312	2.149	0.284	0.051	0.310	0.141	0.480	0.979	0.080	18.547	42.223	212.327	0.087	0.249	0.067
Pdensi_GG_3111_c0_g1	MC_2_3	MC_2_4	5.7928163763266	14717.958657719	7361.87573704768	-11.316425123801	1.52189254475661	-7.43575830158945	1.03969789314599e-13	9.41848311287503e-12	0.000	0.000	0.000	1.397	4.848	44.683	6.872	3.409	2.090	0.282	0.000	0.517	1.324	6.013	5.467	0.427	0.000	0.000	0.000	0.276	0.343	6.606	207.587	1105.615	0.000	0.536	1.118
Pdensi_DN19114_c0_g1d116860	MC_2_3	MC_2_4	109.393757020655	535.191618154181	322.292687587418	-2.29239243362728	0.308860943206562	-7.42208584169919	1.15290046709655e-13	1.04254850734331e-11	4.577	2.134	2.072	2.127	2.417	3.018	1.767	2.395	2.324	3.304	1.807	3.101	3.754	2.642	2.880	2.255	1.996	4.675	3.593	3.658	4.505	19.198	17.935	15.078	1.656	1.544	1.756
Pdensi_DN38799_c1_g1	MC_2_3	MC_2_4	28.6718407918858	669.274222412818	348.973031602352	-4.54004499717745	0.612118939333215	-7.41693273226107	1.19863784837448e-13	1.08199302030298e-11	0.613	1.093	0.619	1.489	1.996	2.964	3.038	1.651	1.937	2.064	1.767	2.120	1.033	1.842	2.502	2.600	0.701	0.593	1.366	1.263	0.507	13.230	17.377	32.313	8.894	10.321	9.762
Pdensi_DN20625_c0_g4	MC_2_3	MC_2_4	35.7179432162497	12281.3078761771	6158.51290969667	-8.42584477909022	1.13627563513584	-7.41531765581063	1.21333636489458e-13	1.09212985528548e-11	3.498	1.424	0.827	2.843	1.798	15.309	2.182	1.116	1.223	1.674	0.608	1.148	2.083	2.626	6.464	0.370	0.538	0.348	0.739	1.871	1.232	11.208	312.530	787.936	28.306	46.177	16.541
Pdensi_DN19411_c0_g1d286824	MC_2_3	MC_2_4	0.81770782611397	1409.47558434858	705.146646087347	-10.7389423704003	1.44822789337665	-7.41522961925677	1.21414264033929e-13	1.09212985528548e-11	0.000	0.000	0.023	0.117	0.112	1.728	0.305	0.024	0.000	0.000	0.000	0.000	0.104	0.214	1.838	0.000	0.000	0.029	0.000	0.081	0.000	2.766	41.932	83.566	0.000	0.079	0.000
Pdensi_DN17511_c0_g1d186131	MC_2_3	MC_2_4	1.39388554675663	859.247901141778	430.320893344267	-9.27135318357884	1.25150816561523	-7.40814437996184	1.28078825328964e-13	1.15005331172362e-11	0.099	0.000	0.000	0.031	0.059	0.555	0.295	0.128	0.115	0.057	0.155	0.000	0.109	0.226	0.332	0.000	0.054	0.000	0.000	0.114	0.035	2.438	34.849	41.691	0.153	1.740	0.354
Pdensi_DN21920_c1_g1	MC_2_3	MC_2_4	87.5640807346046	1352.3173036615	719.94069219805	-3.94707119531569	0.532898997199524	-7.40679043506975	1.29392685703955e-13	1.15981247333096e-11	0.436	0.202	0.319	1.829	2.704	2.949	2.629	1.326	0.910	0.599	0.568	0.665	1.575	2.070	2.402	1.152	1.274	5.709	4.037	3.838	1.664	26.261	49.518	52.264	3.994	8.418	4.276
Pdensi_DN22324_c0_g1d363749	MC_2_3	MC_2_4	1.95480520110408	2902.61255648158	1452.28368084134	-10.5391575651473	1.42607942682465	-7.39030194735654	1.46495755672458e-13	1.31081631327797e-11	1.277	0.876	0.108	0.408	0.391	2.220	1.837	0.620	2.124	0.254	1.815	1.061	0.632	0.592	1.410	0.074	0.030	0.340	0.031	0.126	0.078	1.711	17.361	239.713	0.589	1.069	1.369
Pdensi_DN19018_c0_g1d356574	MC_2_3	MC_2_4	490.182867931615	5008.03388007724	2749.10837400443	-3.35295536717181	0.45414930710899	-7.38293621654065	1.54836215783162e-13	1.38302306587296e-11	13.515	37.298	17.506	40.284	69.459	81.425	24.490	20.158	17.910	9.796	17.373	13.781	37.239	61.967	62.298	16.663	18.179	13.410	14.807	19.047	18.847	105.649	232.329	141.032	7.159	12.416	16.158
Pdensi_DN26938_c0_g7	MC_2_3	MC_2_4	33.8836496648745	1442.76080759753	738.322228631202	-5.41166867311634	0.733294393539332	-7.37994006335747	1.58360806974792e-13	1.41203671028902e-11	3.492	1.968	1.657	2.977	4.138	8.962	3.795	3.555	3.652	7.609	2.681	6.702	3.968	4.660	4.764	1.725	0.989	0.806	1.050	1.408	1.209	17.370	24.673	90.728	5.646	14.516	13.996
Pdensi_DN26021_c0_g2	MC_2_3	MC_2_4	13.0516405637051	1550.88484197384	781.968241268771	-6.89616897127154	0.934802536096276	-7.37713977549725	1.61726196696439e-13	1.43953220237185e-11	0.644	0.495	0.320	3.353	3.725	2.967	2.810	1.903	2.821	1.614	2.691	2.626	1.863	1.919	1.548	0.456	0.403	0.286	0.156	0.641	0.592	7.674	95.050	42.530	1.201	5.278	1.379
Pdensi_DN14475_c0_g1d213391	MC_2_3	MC_2_4	200.034957395562	5.7597116928835	102.897334544223	5.04724338349336	0.684212725074866	7.37671662411876	1.6224081492041e-13	1.44160134189801e-11	7.141	14.693	16.864	26.049	20.522	18.634	27.547	18.104	29.688	19.303	17.043	20.800	6.407	13.569	11.067	10.763	6.508	6.221	4.885	8.152	8.386	0.375	0.139	0.109	0.209	0.075	0.421
Pdensi_GG_42759_c4_g1	MC_2_3	MC_2_4	607.447834626432	6979.66591920483	3793.55687691563	-3.52271385689385	0.477778973005584	-7.37310358120904	1.66700863329323e-13	1.47865981062878e-11	53.926	77.743	57.605	27.457	65.423	149.328	25.213	60.142	91.275	46.627	54.891	85.036	31.852	69.347	76.168	10.872	19.942	14.832	13.562	17.997	33.189	248.155	257.287	176.279	15.675	73.128	72.414
Pdensi_DN19506_c0_g3	MC_2_3	MC_2_4	731.291164954129	15.5413050617879	373.416235007959	5.53811072919734	0.752044285200205	7.36407527878894	1.78379018601595e-13	1.57950447459146e-11	6.112	39.478	122.734	26.356	35.732	98.896	89.563	47.921	104.967	133.239	50.949	110.043	26.399	32.758	56.578	32.461	16.963	21.841	50.980	20.399	9.227	0.444	0.825	0.273	3.502	1.991	1.709
Pdensi_DN14453_c0_g1d342034	MC_2_3	MC_2_4	300.785857448861	5.13748937962482	152.961673414243	5.80268532939045	0.78810107540493	7.36286944718226	1.79998392879376e-13	1.5910861399642e-11	43.586	144.463	70.877	54.903	49.841	63.432	90.686	57.244	57.241	56.901	89.197	41.489	30.130	87.715	65.250	23.504	36.028	17.609	19.283	5.105	8.514	0.212	0.239	0.072	1.435	0.278	1.508
Pdensi_DN36004_c0_g1d148427	MC_2_3	MC_2_4	0.303608445271335	396.509429304738	198.406518875005	-10.3798459283543	1.410022570134	-7.36147502047984	1.81889055646536e-13	1.60502169794349e-11	0.000	0.000	0.000	0.000	0.000	0.000	0.000	0.000	0.000	0.000	0.000	0.000	0.000	0.000	0.000	0.000	0.033	0.000	0.000	0.000	0.043	25.128	11.185	4.256	0.047	0.000	0.000
Pdensi_DN26982_c1_g1	MC_2_3	MC_2_4	75.639845517907	1829.25279719644	952.446321357172	-4.59512574063425	0.624298596001447	-7.36046143634704	1.83275577164575e-13	1.61446823939525e-11	1.594	2.398	0.686	3.457	6.373	7.415	6.808	1.674	4.883	4.578	2.300	3.486	3.034	3.944	7.590	10.808	0.000	0.556	1.764	4.749	1.638	51.241	34.710	87.947	18.846	17.649	24.806
Pdensi_DN18696_c0_g1d532341	MC_2_3	MC_2_4	344.979921712481	13637.34842862	6991.16417516624	-5.30488046174109	0.721163030740236	-7.35600722113544	1.89492769196701e-13	1.66636223129051e-11	4.698	4.632	5.303	8.643	8.697	21.105	12.247	7.571	9.124	11.029	13.360	10.030	6.509	9.537	11.676	5.751	3.025	6.125	7.048	19.375	10.590	172.256	354.949	737.227	15.927	22.147	22.895
Pdensi_DN34393_c0_g1d201230	MC_2_3	MC_2_4	1400.79174871466	12081.9672993555	6741.37952403507	-3.10847632603939	0.422791748760932	-7.35226346102861	1.94878203393794e-13	1.71077614566937e-11	189.024	299.578	335.279	284.034	232.907	151.290	371.971	164.106	253.640	135.786	289.575	92.641	226.355	224.394	189.326	263.016	126.516	130.024	51.379	42.907	56.630	329.656	305.243	517.343	3.763	3.687	2.517
Pdensi_DN39221_c0_g2	MC_2_3	MC_2_4	77.4192445736118	1297.80063596018	687.609940266898	-4.0670013144968	0.553189146878873	-7.35191812320084	1.95382484401668e-13	1.71226104512008e-11	2.741	2.780	2.099	3.800	3.459	7.514	3.322	4.313	3.920	2.886	4.055	3.884	2.220	4.716	3.519	3.346	3.008	2.026	1.714	3.998	2.581	24.610	42.518	55.324	3.693	8.800	7.854
Pdensi_DN19469_c0_g1d117598	MC_2_3	MC_2_4	262.020472039292	0.276131901447682	131.14830197037	9.35780249208833	1.27428197132892	7.34358854840369	2.07941713906933e-13	1.81920514502278e-11	4.947	14.809	6.844	12.178	32.618	16.537	8.106	6.060	6.409	2.089	3.581	2.189	12.422	21.166	12.801	11.407	13.398	4.580	11.068	8.219	9.040	0.021	0.000	0.000	0.022	0.000	0.000
Pdensi_DN19579_c0_g1d408610	MC_2_3	MC_2_4	27.4484091609245	581.496815892737	304.472612526831	-4.40045718578238	0.599727664672942	-7.33742571002147	2.17741185264896e-13	1.90168079274428e-11	0.043	0.051	0.282	0.565	0.790	2.015	1.034	0.366	0.534	0.358	0.379	0.165	0.236	0.823	1.738	0.146	0.230	0.084	1.328	1.034	0.640	9.626	17.700	27.184	0.059	0.117	0.025
Pdensi_DN26483_c0_g1	MC_2_3	MC_2_4	5.36505125145522	2544.50129168045	1274.93317146595	-8.89315165688861	1.21261737198189	-7.3338481390496	2.23636497233391e-13	1.94841148434913e-11	0.196	0.070	0.065	0.742	0.315	6.665	0.433	0.068	0.691	0.077	0.000	0.000	0.218	0.903	2.490	0.059	0.214	0.405	0.000	0.380	0.187	12.672	36.558	181.141	0.000	1.906	0.157
Pdensi_DN15119_c0_g1d395319	MC_2_3	MC_2_4	3.21553621838464	23375.6192653219	11689.4174007702	-12.836450351781	1.7503333276313	-7.33371761203469	2.23854525427256e-13	1.94841148434913e-11	0.000	0.000	0.079	0.104	0.000	10.954	1.016	1.379	10.166	1.561	5.871	4.674	0.089	1.470	0.510	0.401	0.803	0.944	0.000	0.130	0.219	2.511	96.144	1980.344	0.000	0.000	0.000
Pdensi_DN26246_c0_g1d76901	MC_2_3	MC_2_4	11.6015525344629	1885.10614481708	948.353848675773	-7.34059240189254	1.00155621379149	-7.32918662059315	2.31553757521609e-13	2.01199737743096e-11	0.020	0.011	0.029	1.578	2.102	1.919	2.410	1.860	1.172	1.461	1.866	1.650	1.093	2.919	0.889	0.098	0.787	0.062	0.576	0.504	0.183	4.099	107.876	63.151	0.000	0.000	0.000
Pdensi_DN19174_c1_g3	MC_2_3	MC_2_4	7.97976947392124	2582.80520577289	1295.39248762341	-8.33209398857248	1.13701762762446	-7.32802534115542	2.33568562235266e-13	2.02605857075114e-11	0.000	0.000	0.000	0.782	0.774	4.441	1.928	0.648	1.186	0.729	0.919	0.740	0.369	1.959	1.827	0.075	0.207	0.000	0.498	0.314	0.060	3.183	113.598	120.384	0.000	0.000	0.000
Pdensi_DN20924_c0_g5	MC_2_3	MC_2_4	54.7700464557009	20064.9920079425	10059.8810271991	-8.51657282972107	1.16248992046659	-7.32614767644849	2.3686277748864e-13	2.05115136058468e-11	20.858	4.487	2.035	2.035	2.332	18.252	17.634	3.142	10.463	8.196	17.284	8.463	6.586	3.822	16.925	1.527	1.086	1.840	2.380	2.599	0.975	26.937	264.377	1510.034	29.614	41.121	16.325
Pdensi_DN21579_c0_g2	MC_2_3	MC_2_4	11.6730130832437	331.881172716923	171.777092900083	-4.83743877968214	0.661522168741415	-7.31258755679444	2.62046414810016e-13	2.26539347300734e-11	0.224	0.525	0.162	0.637	2.709	1.942	1.375	1.668	0.760	0.856	0.591	0.651	1.287	2.547	3.207	0.461	0.743	1.305	0.116	0.568	0.553	9.063	12.340	10.524	0.000	0.000	0.024
Pdensi_GG_5131_c1_g1	MC_2_3	MC_2_4	4.12010133777946	8636.73518419971	4320.42764276875	-11.0320074025412	1.50896971686331	-7.31095347988384	2.65253362495375e-13	2.28924405348204e-11	3.088	13.533	0.842	0.105	0.036	0.032	0.000	0.035	0.000	0.041	0.000	0.073	0.068	0.107	0.000	0.000	0.375	1.049	0.064	0.314	0.077	1.428	61.806	706.790	578.354	244.217	751.893
Pdensi_DN24973_c0_g3	MC_2_3	MC_2_4	0.81770782611397	839.169763613855	419.993735719984	-9.98967956666106	1.36700060413027	-7.30773602914156	2.7168083483913e-13	2.34076175608783e-11	0.189	0.000	0.000	0.000	0.000	0.287	0.292	0.069	0.293	0.155	0.000	0.000	0.000	0.076	0.000	0.000	0.000	0.082	0.000	0.077	0.000	3.109	26.553	47.067	0.000	0.371	0.000
Pdensi_GG_54544_c0_g1	MC_2_3	MC_2_4	91.0549563244095	11518.041984297	5804.54847031072	-6.98228451970709	0.955659389869869	-7.30624801442892	2.74704927856421e-13	2.36283235253203e-11	9.035	6.799	2.356	8.485	10.382	32.792	10.946	5.218	5.147	2.518	2.675	3.486	9.392	11.155	20.752	2.161	1.553	0.516	5.635	2.708	1.632	48.131	242.052	755.919	6.604	9.242	6.629
Pdensi_DN1764_c0_g1d43929	MC_2_3	MC_2_4	10.8596120025153	757.489160151259	384.174386076887	-6.11959015238909	0.837636347213806	-7.30578391535232	2.75654862941081e-13	2.36701819451861e-11	0.222	0.599	0.443	0.562	1.611	1.089	1.477	0.580	1.310	0.782	1.401	1.045	0.247	0.767	0.495	0.696	0.360	0.544	0.369	0.643	0.159	32.563	5.024	35.914	0.000	0.000	0.000
Pdensi_GG_45909_c0_g1	MC_2_3	MC_2_4	3.17928290668465	673.6361145261	338.407698716392	-7.70820907031411	1.05544465300567	-7.30328117951317	2.80833438492907e-13	2.40743993951e-11	0.000	0.000	0.156	0.591	0.000	0.339	0.346	0.816	0.185	0.367	0.983	0.367	0.173	0.359	0.000	0.000	0.000	0.190	0.172	0.180	0.000	5.450	14.266	41.920	0.000	0.175	0.000
Pdensi_DN23873_c1_g4	MC_2_3	MC_2_4	8.92111094232565	3581.43128822052	1795.17619958143	-8.64589515338935	1.18391829214441	-7.30278027694731	2.81881306599536e-13	2.41237516194029e-11	0.133	0.071	0.050	0.104	0.119	1.482	0.301	0.160	0.186	0.142	0.000	0.059	0.074	0.152	0.691	0.060	0.110	0.042	0.442	0.376	0.164	6.493	24.619	289.245	0.155	0.384	0.106
Pdensi_DN4429_c0_g1d205605	MC_2_3	MC_2_4	14.236726733728	1549.33772441254	781.787225573133	-6.76397198447588	0.926650295896169	-7.29937929597746	2.89098281368545e-13	2.47000157051534e-11	0.155	0.022	0.041	0.168	0.248	3.050	0.786	0.214	0.687	0.193	0.196	0.209	0.172	0.605	1.875	0.150	0.092	0.130	0.118	1.273	0.133	29.526	49.242	67.328	0.711	3.759	1.697
Pdensi_DN22311_c1_g2d423946	MC_2_3	MC_2_4	0	129.707806743291	64.8539033716457	-9.72559095510185	1.33335942394045	-7.29405048667221	3.00772644935792e-13	2.56545508765601e-11	0.000	0.000	0.000	0.000	0.000	0.000	0.000	0.000	0.061	0.000	0.000	0.000	0.000	0.000	0.000	0.000	0.000	0.000	0.000	0.000	0.000	3.608	4.205	4.625	1.433	0.932	1.746
Pdensi_DN25819_c0_g4	MC_2_3	MC_2_4	86.422677401311	862.575954503911	474.499315952611	-3.320828664039	0.455313365903335	-7.29350138327375	3.02001617133829e-13	2.56744396580262e-11	5.361	5.165	4.076	10.690	10.280	6.383	8.107	6.508	8.544	7.650	6.531	4.256	5.909	7.197	6.108	3.311	2.551	1.872	3.097	1.720	4.460	32.611	25.321	26.244	10.270	14.725	13.529
Pdensi_DN21541_c0_g1d418334	MC_2_3	MC_2_4	3.84857813702734	177.415146206613	90.63186217182	-5.52195073838668	0.75710602691401	-7.29349726734357	3.02010847774089e-13	2.56744396580262e-11	0.143	0.077	0.036	0.045	0.000	0.052	0.041	0.000	0.105	0.000	0.000	0.169	0.119	0.048	0.092	0.032	0.121	0.268	0.162	0.131	0.127	8.431	2.315	6.664	0.055	0.058	1.593
Pdensi_DN21311_c1_g6	MC_2_3	MC_2_4	108.440972869541	18781.1585151943	9444.79974403191	-7.43577259722105	1.01954474191189	-7.29322833177209	3.02614580321318e-13	2.56830301291973e-11	4.216	0.000	5.477	3.764	1.811	29.569	14.267	7.554	44.939	18.771	10.949	32.984	4.676	4.414	14.592	3.331	0.266	4.536	6.040	4.022	1.784	81.801	238.648	1375.498	6.952	21.739	24.636
Pdensi_DN22392_c1_g1d543552	MC_2_3	MC_2_4	5524.47260123729	0	2762.23630061864	28.4876117979316	3.90677808664965	7.29184283470827	3.05743711184782e-13	2.59055683115305e-11	0.000	0.000	0.000	0.115	0.000	0.000	0.000	1.144	0.000	0.214	0.000	0.000	0.000	0.000	0.000	0.000	0.198	0.786	343.102	0.000	257.724	0.000	0.000	0.000	0.000	0.000	0.000
Pdensi_GG_139838_c0_g1	MC_2_3	MC_2_4	150.032159185265	1021.05715730334	585.544658244302	-2.76821299872017	0.379745330357715	-7.28965645505779	3.10746382373127e-13	2.62858512718673e-11	5.801	10.017	8.133	9.158	13.803	7.669	14.244	14.909	16.829	16.880	11.196	12.128	9.526	11.162	7.625	7.947	6.181	4.127	4.186	6.261	5.684	38.892	39.065	22.349	0.614	3.087	3.431
Pdensi_DN38045_c0_g3	MC_2_3	MC_2_4	56.8667104484513	3306.95077214425	1681.90874129635	-5.86204451445576	0.804341583688268	-7.28800379507379	3.14581114185753e-13	2.65662451007909e-11	0.685	1.216	0.503	2.865	6.413	4.991	4.955	2.942	4.520	4.068	4.641	5.694	2.197	4.500	3.042	0.807	1.508	0.857	0.608	3.872	1.617	42.652	183.477	87.210	0.921	9.632	2.937
Pdensi_DN8713_c0_g1	MC_2_3	MC_2_4	371.848029993847	0.552263802895364	186.200146898371	9.07327342075532	1.2460333424952	7.2817260271591	3.29575882595881e-13	2.77866188013016e-11	0.000	0.000	0.000	0.000	0.000	0.000	0.000	0.000	0.000	0.000	0.000	0.000	0.000	0.000	0.000	0.000	0.037	0.000	24.561	8.881	7.381	0.050	0.000	0.000	0.000	0.000	0.000
Pdensi_DN28348_c0_g1	MC_2_3	MC_2_4	0	656.160432463506	328.080216231753	-12.0660046362229	1.6577624624062	-7.27848826948913	3.37581579841978e-13	2.84146920548375e-11	0.000	0.000	0.000	0.000	0.000	0.971	0.331	0.314	0.000	0.000	0.000	0.000	0.000	0.000	0.332	0.268	0.000	0.000	0.000	0.000	0.000	1.818	14.934	42.759	0.000	0.000	0.363
Pdensi_DN24014_c2_g1	MC_2_3	MC_2_4	1.0908001387949	193.234435830546	97.1626179846703	-7.45212387591894	1.02450367731233	-7.27388689855051	3.49288463278926e-13	2.93517206675114e-11	0.030	0.121	0.000	0.286	0.157	0.522	0.338	0.072	0.164	0.071	0.000	0.121	0.126	0.221	0.258	0.000	0.168	0.152	0.069	0.035	0.043	2.738	6.231	9.073	0.000	0.000	0.000
Pdensi_DN18046_c1_g1	MC_2_3	MC_2_4	520.634867669579	13659.2819516899	7089.95840967972	-4.71348497996242	0.648059861659343	-7.2732246800375	3.51005781850367e-13	2.9447598368307e-11	27.462	34.900	20.657	29.776	33.755	59.401	44.774	26.184	32.038	31.340	25.323	24.599	39.494	42.227	51.837	19.674	9.552	8.730	20.624	12.516	22.977	157.773	525.320	592.072	51.531	121.441	113.004
Pdensi_GG_54519_c0_g1	MC_2_3	MC_2_4	5171.35485081861	0	2585.67742540931	28.3997767802147	3.90677900149698	7.26935840735618	3.61198898206031e-13	3.0253072306791e-11	0.000	0.000	0.000	0.000	0.000	0.000	0.000	0.268	0.000	0.151	0.000	0.000	0.000	0.000	0.000	0.000	0.829	8.609	257.728	0.000	299.719	0.000	0.000	0.000	0.000	0.000	0.000
Pdensi_DN5177_c0_g1	MC_2_3	MC_2_4	1507.44033734701	6.74308455094357	757.091710948977	7.8256333043601	1.07663830835424	7.26858151306396	3.63281916493837e-13	3.03777408797105e-11	4.940	1.878	20.307	6.560	1.374	1.011	0.924	0.905	1.210	0.909	0.826	0.811	1.231	1.002	0.618	17.633	16.321	14.383	62.585	4.523	94.526	0.327	0.045	0.308	0.170	1.674	1.337
Pdensi_DN38753_c1_g1	MC_2_3	MC_2_4	13.1006916646532	1290.16358017355	651.632135919103	-6.61717479694915	0.911026570455796	-7.26342678857161	3.77404746222952e-13	3.15071295653971e-11	0.069	0.074	0.187	0.939	2.617	9.508	1.650	1.272	0.999	0.259	0.733	0.608	1.196	2.566	4.074	0.352	0.284	0.086	0.958	0.224	0.244	102.500	9.589	21.806	0.000	0.000	0.000
Pdensi_DN20618_c1_g1d17254	MC_2_3	MC_2_4	104.720687803785	610.572469329328	357.646578566557	-2.54485016430945	0.350520368430908	-7.2602062348085	3.86500574860619e-13	3.22138456293291e-11	3.473	3.772	2.938	4.275	6.683	5.820	4.258	4.427	4.539	4.537	5.110	4.703	4.201	5.557	3.951	2.795	2.132	2.839	3.411	3.747	4.110	18.432	24.329	16.412	2.895	4.364	3.712
Pdensi_DN17383_c0_g2	MC_2_3	MC_2_4	26.6369453199336	784.135761802027	405.38635356098	-4.87877960582915	0.672165592630293	-7.25830012621993	3.91985058756558e-13	3.26177534560099e-11	0.147	0.221	1.110	0.626	0.282	0.536	0.994	0.945	1.853	0.686	0.296	0.243	0.978	0.540	1.221	0.159	0.032	0.331	0.534	1.570	0.756	13.276	21.073	39.047	0.000	0.033	0.000
Pdensi_DN18518_c0_g1d59209	MC_2_3	MC_2_4	934.506379469714	6064.93004686769	3499.7182131687	-2.69814001352118	0.371799839034373	-7.25696928898276	3.9585953715906e-13	3.28865942642776e-11	8.083	9.391	9.138	20.074	21.264	28.236	20.136	15.527	21.519	18.867	17.804	15.303	17.277	18.540	16.000	13.216	11.409	11.879	34.284	28.258	38.134	216.526	138.232	232.055	8.240	13.951	10.668
Pdensi_DN16578_c0_g2d398744	MC_2_3	MC_2_4	5.42243848676486	5048.28059221298	2526.85151534987	-9.85922644788126	1.35866971710942	-7.2565291797751	3.97149086837884e-13	3.29401641959759e-11	3.010	1.329	0.102	0.215	0.247	13.054	12.389	0.427	4.266	2.725	2.599	1.384	1.847	2.285	6.994	0.109	0.095	0.497	0.235	0.259	0.098	3.291	20.076	426.047	23.992	39.070	8.766
Pdensi_DN20929_c1_g2	MC_2_3	MC_2_4	355.810878070582	3.75206983034451	179.781473950463	6.43389297481506	0.8868969610112	7.25438608728507	4.03487679616313e-13	3.34116572560075e-11	41.096	50.290	24.907	33.120	22.309	26.679	27.218	20.091	22.230	19.886	25.299	18.702	27.420	45.111	28.453	49.020	40.407	29.342	21.879	6.327	10.685	0.289	0.086	0.000	0.000	0.078	0.000
Pdensi_DN40371_c0_g1d318812	MC_2_3	MC_2_4	161.461091114591	0	80.7305455572954	9.62142778135618	1.32655025974417	7.25296890237064	4.07733724493585e-13	3.37086269447026e-11	0.000	0.000	0.000	0.000	0.000	0.000	0.000	0.000	0.000	0.000	0.000	0.000	0.248	0.000	0.000	0.000	0.000	0.000	7.667	5.699	4.180	0.000	0.000	0.000	0.000	0.000	0.000
Pdensi_DN8144_c0_g1d384419	MC_2_3	MC_2_4	26.2908071152471	61123.6884630242	30574.9896350697	-11.1825745486924	1.54351927005773	-7.24485580816505	4.3289950835232e-13	3.573134358762e-11	0.000	0.105	0.000	0.000	0.000	0.317	0.000	0.000	0.000	0.227	0.122	0.456	1.077	0.112	0.000	0.260	0.000	0.119	0.000	2.693	0.138	493.656	3487.268	1762.477	0.000	0.000	0.698
Pdensi_DN22397_c0_g3d423828	MC_2_3	MC_2_4	157.78854995005	7.5118218358718	82.6501858929607	4.43289409141392	0.611983396798324	7.24348751061748	4.37291529700087e-13	3.60356432829627e-11	6.048	15.728	10.744	8.961	13.698	17.836	10.792	19.476	17.384	15.001	14.124	14.243	9.898	18.039	15.734	8.618	8.977	6.727	5.383	4.271	7.289	0.266	0.156	0.310	0.931	1.452	2.128
Pdensi_GG_41517_c0_g1	MC_2_3	MC_2_4	9.05100480103528	751.38882549164	380.219915146338	-6.37960593138825	0.880832302093719	-7.24270206283769	4.39832430687714e-13	3.61866643296243e-11	0.000	0.222	0.205	0.433	0.248	0.969	0.455	0.573	0.565	0.402	0.693	0.567	0.076	0.158	0.692	0.062	0.299	0.340	0.307	0.160	0.491	4.993	21.887	42.127	0.000	0.000	0.000
Pdensi_GG_100908_c0_g1	MC_2_3	MC_2_4	2293.43361566759	0.552263802895364	1146.99293973524	11.7485859513069	1.62236480300491	7.24164252672792	4.43282980472424e-13	3.64119196757188e-11	1.478	1.430	15.600	6.557	0.358	1.292	0.843	0.517	1.563	0.776	0.392	0.579	0.578	0.521	1.398	15.155	196.133	201.989	192.946	2.150	58.323	0.050	0.000	0.000	0.017	0.000	0.027
Pdensi_DN38289_c0_g2	MC_2_3	MC_2_4	1.15235544128532	764.750336791672	382.951346116479	-9.40044950368458	1.29857941774476	-7.23902548833736	4.5192010277481e-13	3.70618007880748e-11	0.212	0.000	0.000	0.000	0.000	0.057	0.292	0.341	0.559	0.000	0.201	0.063	0.000	0.061	0.000	0.000	0.000	0.000	0.000	0.062	0.076	4.805	6.633	57.714	0.000	0.000	0.000
Pdensi_DN19221_c0_g1d218281	MC_2_3	MC_2_4	70.5547185267496	1909.11922460117	989.83697156396	-4.75684095563105	0.65730470239438	-7.23688867324878	4.59094685707949e-13	3.75898488496643e-11	1.572	2.090	1.314	3.403	5.917	16.175	4.213	2.870	2.298	0.553	1.163	0.708	3.511	5.178	13.026	1.692	1.897	1.125	4.084	1.476	2.138	24.000	67.029	87.126	26.023	27.560	31.006
Pdensi_DN25000_c2_g2	MC_2_3	MC_2_4	380.552025441997	5170.54661286101	2775.5493191515	-3.76386893811583	0.520268942998157	-7.234467843546	4.6735805746775e-13	3.82052125954276e-11	2.829	1.601	1.004	6.227	11.345	21.464	6.549	5.681	4.771	4.124	3.819	5.348	5.654	7.878	12.705	2.466	4.732	4.429	12.661	17.436	10.964	90.232	162.638	233.010	20.744	17.997	16.693
Pdensi_DN27026_c0_g6	MC_2_3	MC_2_4	22.519581615611	876.133987421267	449.326784518439	-5.27883799861951	0.729740045792612	-7.23386091945367	4.69452551165183e-13	3.83151273867915e-11	1.972	2.771	0.000	2.614	7.884	6.181	2.078	4.820	0.826	1.525	3.440	0.771	3.050	6.064	3.839	1.527	3.627	0.338	0.545	1.695	0.192	28.457	25.982	30.228	0.088	0.754	0.000
Pdensi_DN21237_c1_g1d64974	MC_2_3	MC_2_4	67.1827692434488	2647.239255712	1357.21101247772	-5.2998491418532	0.732930251227266	-7.23104160727271	4.79303463416346e-13	3.90567345340797e-11	3.705	1.446	1.433	22.470	32.439	43.149	25.776	14.822	11.706	9.962	7.407	8.587	24.683	31.263	21.445	5.565	7.566	2.322	1.913	3.347	1.990	22.973	71.991	148.759	0.000	0.000	0.000
Pdensi_DN18919_c0_g6	MC_2_3	MC_2_4	117.738812689247	576.392603586259	347.065708137753	-2.29074709675835	0.316838943541243	-7.23000484459121	4.82976806067393e-13	3.92933932732408e-11	7.157	2.974	2.674	5.591	3.782	2.226	5.270	3.366	2.913	9.192	3.014	3.946	9.636	3.321	2.139	3.617	2.549	1.247	3.818	4.893	3.985	21.179	15.885	18.982	1.972	4.007	1.959
Pdensi_DN31010_c0_g1d371535	MC_2_3	MC_2_4	4.16692161128428	397.538655211333	200.852788411309	-6.57893757722683	0.910215027687918	-7.22789382409815	4.90541988923571e-13	3.98454233673817e-11	0.000	0.045	0.000	0.263	0.403	0.136	0.506	0.698	1.030	1.226	1.005	0.644	0.140	0.096	0.000	0.227	0.414	0.470	0.095	0.244	0.120	31.390	4.782	5.183	0.000	0.000	0.000
Pdensi_DN20485_c0_g1	MC_2_3	MC_2_4	27.5631511689517	3532.18437341911	1779.87376229403	-7.00071416473263	0.968658389456676	-7.22722710186751	4.92955382363883e-13	3.997789904085e-11	0.452	0.541	0.326	2.453	6.202	7.636	4.153	2.813	1.990	0.809	0.492	0.459	4.986	7.170	5.597	1.130	0.343	1.079	0.282	2.481	0.180	232.565	64.975	62.777	4.014	4.042	1.825
Pdensi_DN38728_c1_g1	MC_2_3	MC_2_4	33.9174264682314	3135.46866035359	1584.69304341091	-6.52973888978311	0.903540479661785	-7.22683602645821	4.94376413272409e-13	4.00296033390078e-11	0.229	0.148	0.046	3.338	5.174	11.256	8.842	4.953	6.673	5.141	7.106	7.046	2.340	9.579	3.338	0.124	2.059	0.000	1.137	1.809	0.733	10.837	181.830	99.481	2.673	0.924	0.055
Pdensi_DN13883_c0_g2	MC_2_3	MC_2_4	35.4868576256744	330.184912530287	182.83588507798	-3.22243673611303	0.445954467309138	-7.22593217993087	4.97676082402022e-13	4.02330164589938e-11	2.905	2.470	2.058	3.089	4.045	4.052	3.379	3.091	2.966	2.558	3.079	2.457	3.500	4.365	4.178	2.257	1.784	1.233	1.142	0.904	1.776	11.087	11.826	9.156	1.510	1.672	1.673
Pdensi_DN1891_c0_g1d325527	MC_2_3	MC_2_4	2.99826202908456	875.27006500288	439.134163515982	-8.18282369239382	1.13247698204891	-7.2255982435857	4.98900644937096e-13	4.02682966052545e-11	0.187	0.101	0.842	0.119	0.793	0.307	0.000	0.000	0.000	0.110	0.000	0.111	0.104	0.108	0.000	0.757	0.203	0.576	0.000	0.326	0.000	21.373	41.239	21.708	0.000	0.000	0.000
Pdensi_DN12891_c0_g1d106033	MC_2_3	MC_2_4	45.0258910985524	1528.53915424175	786.78252267015	-5.08376029177462	0.703649556674711	-7.22484686240595	5.01666827696425e-13	4.04276996225011e-11	1.710	0.550	0.387	2.717	1.425	1.325	2.740	1.706	0.728	1.371	0.799	0.628	1.602	1.906	1.054	3.603	1.813	1.907	2.319	1.291	1.302	13.720	52.389	75.461	4.454	14.893	7.607
Pdensi_GG_92687_c0_g1	MC_2_3	MC_2_4	4442.44450192219	0	2221.22225096109	28.1917852171013	3.90678134985522	7.21611543941308	5.34936509439969e-13	4.30409073075699e-11	0.000	0.000	1.227	0.598	0.000	0.000	0.000	0.099	0.000	0.222	0.000	0.000	0.000	0.109	0.317	0.000	41.247	37.085	261.484	0.000	220.512	0.000	0.000	0.000	0.000	0.106	0.000
Pdensi_GG_63790_c1_g1	MC_2_3	MC_2_4	1.317072177971	528.764640767281	265.040856472626	-8.61452426112427	1.19398242705323	-7.2149506273598	5.39535486582597e-13	4.3342684088802e-11	0.023	0.000	0.000	0.205	0.309	1.330	0.340	0.291	0.273	0.055	0.059	0.111	0.078	0.591	0.789	0.085	0.155	0.029	0.080	0.054	0.000	3.264	9.158	35.645	0.000	0.053	0.028
Pdensi_DN22728_c0_g1d545187	MC_2_3	MC_2_4	1311.36941635535	163.075035886776	737.22222612106	3.00065580677246	0.41593197572089	7.21429460087013	5.42142712623146e-13	4.34807521761613e-11	25.974	77.307	43.153	64.530	86.553	44.252	71.797	90.460	87.962	71.090	78.154	57.512	29.153	52.286	36.661	46.151	59.590	49.557	58.336	37.484	46.171	8.296	4.833	3.216	6.874	9.579	17.564
Pdensi_DN24754_c0_g1d498393	MC_2_3	MC_2_4	5.30297291165519	635.524565520118	320.413769215886	-6.90740332899006	0.957487751615464	-7.21409053780162	5.42956233625439e-13	4.34807521761613e-11	0.475	0.616	0.000	0.000	0.000	0.000	0.755	0.000	0.000	0.558	0.240	0.000	0.317	0.548	0.212	0.256	0.103	0.117	0.000	0.441	0.136	16.479	31.435	13.583	0.000	0.107	0.000
Pdensi_GG_47912_c0_g1	MC_2_3	MC_2_4	193.670865260145	16805.4083788558	8499.53962205799	-6.43893438999863	0.892611315511799	-7.21359261091903	5.44946310216018e-13	4.35718261057226e-11	0.276	0.210	0.160	0.783	4.817	11.408	4.015	2.621	1.111	0.504	1.424	0.203	0.804	2.561	5.697	0.305	0.915	0.279	4.005	15.193	1.742	229.431	483.784	851.255	0.000	0.384	0.165
Pdensi_DN11909_c0_g1d211148	MC_2_3	MC_2_4	18.4225839037708	2161.11021427901	1089.76639909139	-6.87252148561199	0.952782597359268	-7.21310559686949	5.46899698239926e-13	4.36596865351161e-11	0.000	0.000	0.000	0.108	0.000	0.000	0.190	0.000	0.101	0.000	0.108	0.000	0.000	0.198	0.000	0.000	0.000	0.106	1.337	0.099	0.613	136.779	70.579	14.159	0.000	0.096	0.206
Pdensi_GG_153902_c0_g1	MC_2_3	MC_2_4	4339.23256254379	0	2169.61628127189	28.1658730203265	3.90678174123851	7.20948209699514	5.61650811671617e-13	4.47673373945808e-11	0.000	0.000	0.000	0.000	0.000	0.000	0.000	0.265	0.000	0.074	0.000	0.000	0.000	0.073	0.000	0.029	0.105	0.120	223.055	0.000	245.217	0.000	0.000	0.000	0.000	0.000	0.000
Pdensi_DN21061_c0_g2d538483	MC_2_3	MC_2_4	10.9137385670585	899.131877248938	455.022807907998	-6.3656907408977	0.883191380457395	-7.20760061947274	5.6946358818298e-13	4.53193670520948e-11	0.294	0.356	0.256	1.244	0.706	1.423	1.527	0.801	0.301	0.558	0.463	0.304	0.448	1.097	0.660	1.260	0.888	0.367	0.458	0.171	0.525	12.927	8.917	60.853	4.816	5.518	3.215
Pdensi_DN22397_c2_g1d125846	MC_2_3	MC_2_4	224.35387604858	7.4856816050682	115.919778826824	4.90321182566885	0.680701278825684	7.20317704430886	5.88255102430987e-13	4.67420368482177e-11	15.367	15.807	4.827	26.581	17.010	8.897	14.620	18.274	10.036	11.990	11.975	9.496	3.487	11.625	2.351	7.378	8.485	2.399	12.501	8.110	3.942	0.210	0.300	0.212	0.108	0.509	1.841
Pdensi_DN13947_c0_g1d392749	MC_2_3	MC_2_4	114.626822264162	1868.84074846596	991.733785365063	-4.02669747618418	0.559349663154019	-7.19889139376385	6.07040768373322e-13	4.81598244374686e-11	2.020	5.318	3.085	9.238	14.214	14.841	10.477	10.708	8.681	7.963	6.965	6.841	3.354	9.218	7.559	3.404	5.665	6.813	3.492	4.611	4.214	32.460	45.769	96.507	0.411	0.505	1.041
Pdensi_GG_77646_c0_g1	MC_2_3	MC_2_4	4210.44520412406	0	2105.22260206203	28.1179352110885	3.90678226790716	7.19721071790138	6.14567510186066e-13	4.86813693494984e-11	0.000	0.000	0.000	0.000	0.000	0.000	0.029	0.028	0.062	0.062	0.000	0.000	0.000	0.000	0.000	0.000	0.000	0.401	146.631	0.000	302.295	0.000	0.000	0.000	0.000	0.000	0.032
Pdensi_DN43897_c0_g1	MC_2_3	MC_2_4	6778.05947535301	0	3389.0297376765	28.1139741405791	3.90677561075512	7.19620908433621	6.19096719674899e-13	4.89642253895201e-11	0.000	0.000	0.000	0.176	0.000	0.000	0.155	0.875	0.495	0.000	0.176	0.000	0.000	0.321	0.310	0.000	98.477	130.901	376.758	0.000	356.904	0.000	0.000	0.000	0.000	0.000	0.000
Pdensi_DN38467_c1_g1	MC_2_3	MC_2_4	2.71095772472763	1531.16065344994	766.935805587332	-9.13397259657178	1.26966093970419	-7.19402504317399	6.29086493758203e-13	4.96774144344576e-11	0.026	0.000	0.026	0.704	1.523	3.320	2.874	1.273	1.630	1.503	1.476	1.401	1.010	3.200	2.181	0.119	0.292	0.132	0.090	0.183	0.038	2.029	17.983	117.301	0.000	0.000	0.000
Pdensi_DN17498_c0_g1	MC_2_3	MC_2_4	474.977650483271	7142.57405254192	3808.7758515126	-3.91045117397547	0.543591108731173	-7.19373645220775	6.30418285084965e-13	4.97057577493226e-11	14.687	21.676	13.732	33.335	39.005	43.506	31.637	26.178	31.609	24.313	23.947	23.882	17.406	33.160	23.313	11.290	14.609	11.147	14.001	19.716	17.357	108.881	252.425	308.839	19.108	21.750	15.436
Pdensi_DN26864_c0_g1d500265	MC_2_3	MC_2_4	373.500664117356	5848.59494702055	3111.04780556895	-3.96927943117494	0.551929000260682	-7.19164861657968	6.40136033777727e-13	5.03941914295403e-11	4.247	8.931	6.186	12.894	20.995	33.976	18.911	15.166	17.690	11.979	12.194	10.654	12.132	16.406	21.545	3.662	6.367	3.400	8.044	9.879	21.826	175.266	142.696	242.379	42.440	20.322	34.594
Pdensi_GG_112720_c1_g1	MC_2_3	MC_2_4	378.426922808763	16.0019522703866	197.214437539575	4.52113049847583	0.628779185591364	7.19033104479075	6.46344144061508e-13	5.0804638474447e-11	59.938	111.786	72.143	45.954	58.426	34.803	55.577	65.768	39.105	59.592	51.887	37.393	56.519	72.727	30.695	48.058	39.667	18.983	12.709	12.812	15.201	1.105	0.276	0.227	1.720	2.585	0.877
Pdensi_GG_82842_c0_g1	MC_2_3	MC_2_4	1817.29876644387	7714.20981976943	4765.75429310665	-2.08579894234643	0.290183016050824	-7.18787395186875	6.58079710052994e-13	5.16476321751575e-11	96.950	48.308	51.487	70.011	75.220	79.031	110.928	118.784	112.989	254.002	119.054	142.612	58.829	64.704	26.759	38.292	33.454	16.920	65.028	71.375	59.764	332.313	216.853	210.427	156.697	284.941	232.292
Pdensi_GG_67563_c0_g2	MC_2_3	MC_2_4	4097.774352908	0	2048.887176454	28.079844834694	3.90678275110863	7.18746002109427	6.60077207738856e-13	5.17249458555117e-11	0.000	0.000	0.000	0.000	0.000	0.000	0.000	0.409	0.000	0.092	0.000	0.000	0.000	0.000	0.000	0.000	0.305	2.802	238.146	0.000	206.219	0.000	0.000	0.000	0.061	0.000	0.024
Pdensi_DN11262_c0_g1d210459	MC_2_3	MC_2_4	4981.01400048431	229.821291176511	2605.41764583041	4.43876881604754	0.61759442677299	7.1871905309131	6.6138087893594e-13	5.17477363960108e-11	149.831	173.007	361.684	377.856	390.851	307.854	329.258	173.013	463.206	189.242	123.284	264.398	119.396	177.176	191.094	181.929	294.758	390.560	176.812	59.892	296.541	7.124	7.276	7.758	0.044	0.063	0.068
Pdensi_DN23260_c0_g1d497083	MC_2_3	MC_2_4	0	261.67114596749	130.835572983745	-10.7389565539292	1.49422504930725	-7.18697398287358	6.62430271319096e-13	5.1750592388739e-11	0.774	1.680	0.777	0.979	3.142	1.957	1.712	0.000	0.000	0.305	0.000	0.607	0.858	4.766	4.297	0.925	0.000	0.000	0.000	0.000	0.000	2.353	10.056	11.939	1.142	2.031	2.816
Pdensi_DN21984_c0_g1d297873	MC_2_3	MC_2_4	1817.77313485417	1.10452760579073	909.438831229979	10.505387553394	1.46187250650241	7.1862542777609	6.65929721310188e-13	5.19445516353895e-11	0.000	0.010	0.000	0.023	0.000	0.000	0.010	0.000	0.032	0.053	0.000	0.011	0.000	0.011	0.000	0.000	0.000	0.012	2.260	101.820	88.207	0.110	0.000	0.000	0.000	0.000	0.000
Pdensi_DN36480_c0_g1d31739	MC_2_3	MC_2_4	48.0045720846601	696.553870607397	372.279221346028	-3.85850481834881	0.536954039238411	-7.18591264127842	6.67597219214499e-13	5.19952395184561e-11	2.763	2.353	2.501	2.294	3.016	5.562	1.805	0.904	1.244	0.726	0.477	1.190	1.750	3.320	3.871	1.790	2.407	2.941	1.325	2.258	1.579	12.161	28.620	25.156	0.576	1.483	3.592
Pdensi_DN26964_c0_g2d79103	MC_2_3	MC_2_4	594.682586248176	5324.51530324982	2959.598944749	-3.1622352378946	0.44012153494119	-7.18491368143836	6.72496605833571e-13	5.22971028694807e-11	14.831	12.709	13.500	16.095	29.804	36.848	19.758	20.115	14.818	15.087	10.841	15.392	16.372	21.478	27.864	10.200	11.816	13.425	17.600	29.107	17.366	130.650	162.800	213.532	2.531	10.862	7.959
Pdensi_DN1343_c0_g1d259304	MC_2_3	MC_2_4	399.180076510174	6.27291725826104	202.726496884217	6.00616482590772	0.835985532925105	7.18453201563454	6.74377785294554e-13	5.2363692714695e-11	0.425	1.151	0.744	23.592	67.383	5.925	48.100	25.493	22.245	44.427	14.526	18.569	0.237	0.246	0.000	2.958	5.994	2.220	4.017	25.799	12.796	0.162	0.261	0.214	0.000	0.000	0.000
Pdensi_GG_58118_c0_g1	MC_2_3	MC_2_4	14.1993049005	198.240178758766	106.219741829633	-3.80557633047138	0.529779373557123	-7.18332294615288	6.80371293159142e-13	5.27489076025598e-11	0.886	0.518	0.553	0.702	0.403	0.868	0.262	0.232	0.655	0.942	1.019	0.265	0.617	1.279	0.371	0.334	0.120	0.408	0.369	0.643	0.514	5.230	8.283	5.577	9.182	6.733	10.273
Pdensi_DN22913_c1_g3	MC_2_3	MC_2_4	4019.40120892834	0	2009.70060446417	28.047307078489	3.9067831034194	7.17913084397768	7.01559807397597e-13	5.43092328478152e-11	0.000	0.000	0.000	0.000	0.180	0.000	0.000	0.000	0.000	0.350	0.375	0.000	0.000	0.171	0.000	0.000	0.000	0.181	226.952	0.000	208.411	0.000	0.000	0.000	0.000	0.000	0.000
Pdensi_DN36506_c2_g5	MC_2_3	MC_2_4	21.630797599821	1774.33641833647	897.983607968147	-6.35677283492148	0.885874264526839	-7.17570550298889	7.1935253239518e-13	5.55577561704228e-11	0.665	0.304	0.183	0.292	0.206	0.829	0.241	0.115	0.086	0.143	0.217	0.131	0.368	0.593	1.191	0.279	0.300	0.217	0.521	1.442	0.387	9.180	90.069	65.771	0.211	0.649	0.000
Pdensi_GG_80339_c0_g1	MC_2_3	MC_2_4	4785.98332667114	0	2392.99166333557	28.0335247760367	3.90678014783738	7.17560848453549	7.1986288626047e-13	5.55577561704228e-11	0.000	0.000	0.000	0.000	0.000	0.000	0.000	0.432	0.000	0.114	0.000	0.000	0.000	0.000	0.000	0.000	0.027	2.978	295.634	0.000	224.739	0.000	0.000	0.000	0.000	0.000	0.029
Pdensi_DN8686_c0_g1d384695	MC_2_3	MC_2_4	178.332607688479	4178.6666826926	2178.49964519054	-4.54972996207708	0.634125679046839	-7.17480794803299	7.24087599937846e-13	5.5716040335999e-11	1.241	1.957	1.259	19.101	20.083	35.604	15.594	9.470	10.715	8.684	6.819	9.867	9.099	14.865	13.397	3.341	5.846	2.479	7.799	7.903	3.695	59.715	110.193	218.911	3.966	6.862	3.003
Pdensi_GG_25005_c0_g1	MC_2_3	MC_2_4	254.026686773625	19923.8014419686	10088.9140643711	-6.29331779633501	0.877141107162384	-7.17480659034936	7.24094785545747e-13	5.5716040335999e-11	10.429	9.397	9.715	35.517	64.260	73.832	32.199	32.249	32.100	15.992	24.448	19.394	19.724	33.491	31.894	6.800	10.721	10.615	8.065	11.982	7.338	76.938	878.978	883.407	3.924	8.538	8.105
Pdensi_GG_72986_c0_g1	MC_2_3	MC_2_4	3953.84300865551	0	1976.92150432775	28.0282820602332	3.90678340871564	7.17426054326558	7.26990449317333e-13	5.58547308819867e-11	0.000	0.000	0.000	0.102	0.194	0.000	0.000	0.000	0.473	0.094	0.102	0.000	0.000	0.000	0.000	0.000	0.000	0.793	190.611	0.000	235.106	0.000	0.000	0.000	0.122	0.000	0.000
Pdensi_DN40426_c0_g1d442421	MC_2_3	MC_2_4	42.5364818459185	3143.69562277003	1593.11605230797	-6.20733826078768	0.865590826745406	-7.1712153929901	7.43348407644672e-13	5.70257610260985e-11	0.076	0.041	0.188	0.238	0.182	0.204	0.664	0.394	1.108	1.992	3.584	0.851	0.126	0.174	0.128	0.068	0.208	0.520	0.986	2.773	0.812	250.880	55.235	22.508	0.818	0.807	0.772
Pdensi_GG_60723_c0_g1	MC_2_3	MC_2_4	16.8355414056804	2236.4753508466	1126.65544612614	-7.05340509414557	0.983717265799789	-7.17015481924164	7.49130003329141e-13	5.73831336283246e-11	0.364	0.087	0.080	4.671	9.423	14.505	5.493	3.531	4.778	2.789	2.959	4.303	3.727	13.149	9.076	0.365	2.176	0.504	0.777	0.423	0.636	4.810	143.496	60.486	0.000	0.045	0.000
Pdensi_DN36594_c0_g1d508861	MC_2_3	MC_2_4	10.8774852553585	233.442302991056	122.159894123207	-4.41856689329835	0.616279314095132	-7.16974721078546	7.51363756265051e-13	5.74680793938532e-11	0.000	0.460	0.639	0.987	1.184	1.547	1.832	0.467	0.927	0.516	0.492	0.000	0.650	1.593	2.792	0.349	0.000	0.000	0.646	0.238	0.314	6.207	10.777	5.574	0.000	0.656	1.007
Pdensi_DN19311_c0_g1d60826	MC_2_3	MC_2_4	68.1669178276782	5384.02509193116	2726.09600487942	-6.30272278798822	0.879260713736334	-7.16820698289294	7.59863608886297e-13	5.80313176460668e-11	3.582	0.505	0.963	9.964	11.224	6.111	16.078	8.617	6.372	8.827	6.696	5.851	2.994	3.603	2.109	2.891	2.941	0.918	3.491	2.351	1.593	30.346	95.271	363.643	1.362	3.487	1.196
Pdensi_DN19857_c1_g1	MC_2_3	MC_2_4	93.2615487737879	1331.4088786057	712.335213689743	-3.83505553986179	0.535408038113977	-7.16286508019401	7.90081017815734e-13	6.02489841227485e-11	1.250	2.578	1.333	9.499	19.622	27.694	9.148	7.203	6.137	3.611	4.717	2.906	9.298	13.930	19.239	3.374	3.704	1.898	3.249	4.491	2.326	26.617	68.079	32.795	1.686	1.302	2.080
Pdensi_DN28808_c0_g1	MC_2_3	MC_2_4	870.84650770957	104.999315805414	487.922911757492	3.04518070965168	0.425160469442737	7.16242672712031	7.92612364396349e-13	6.03519387805339e-11	24.658	38.603	22.729	28.775	23.920	12.965	14.538	21.133	10.168	12.949	18.821	6.559	18.920	28.298	8.547	41.356	60.140	26.285	29.778	23.182	40.556	5.039	2.943	2.419	0.224	6.251	2.722
Pdensi_DN18690_c0_g2	MC_2_3	MC_2_4	903.883574536593	0.552263802895364	452.217919169744	10.3849538531195	1.4499806321351	7.16213280575175	7.94314121345242e-13	6.03915135234689e-11	0.000	0.000	0.000	0.000	0.000	0.000	0.000	0.000	0.000	0.000	0.000	0.000	0.000	0.000	0.000	0.000	23.917	10.966	28.348	3.685	64.233	0.064	0.000	0.000	0.000	0.000	0.000
Pdensi_GG_85147_c0_g1	MC_2_3	MC_2_4	14.9774987441476	15818.5488446328	7916.7631716885	-10.0457887750631	1.40344282458996	-7.15796083677162	8.18859389137659e-13	6.21651766862129e-11	6.621	1.443	0.259	0.432	0.435	14.004	3.965	1.609	7.484	0.586	3.166	3.404	4.229	1.825	8.132	0.074	0.177	0.803	0.396	0.443	0.750	6.092	56.616	1344.444	2.151	1.777	1.284
Pdensi_GG_15817_c0_g1	MC_2_3	MC_2_4	6053.07340428163	0	3026.53670214081	27.963136903545	3.90677691858695	7.15759755068356	8.21031640041233e-13	6.22376091290603e-11	0.000	0.000	0.000	0.000	0.000	0.000	0.000	0.164	0.000	0.185	0.000	0.000	0.000	0.181	0.000	0.000	0.338	2.488	367.426	0.000	290.196	0.000	0.000	0.000	0.000	0.000	0.000
Pdensi_DN21270_c0_g1d362759	MC_2_3	MC_2_4	142.408726750026	0	71.204363375013	9.43974913329018	1.31894551105365	7.15704254207528	8.2436121158387e-13	6.23974266996194e-11	0.000	0.425	0.000	0.000	0.000	0.000	0.000	0.412	0.000	0.000	0.000	0.000	0.432	0.452	0.000	0.000	1.258	13.810	5.660	4.072	5.642	0.000	0.000	0.000	0.000	0.000	0.000
Pdensi_DN16367_c0_g1	MC_2_3	MC_2_4	607.909537762963	0.660500543911796	304.285019153437	9.7293791515674	1.36112753167384	7.14802906058536	8.80326785791733e-13	6.65349942894544e-11	1.284	5.669	18.621	5.614	5.774	6.278	2.691	4.650	17.259	0.573	7.690	11.915	4.512	6.809	2.972	26.071	82.373	52.514	44.892	4.760	17.176	0.000	0.050	0.000	0.000	0.092	0.000
Pdensi_GG_29430_c1_g1	MC_2_3	MC_2_4	3641.96501309755	0	1820.98250654878	27.9132490511568	3.9067850117688	7.14481318195677	9.01183679538942e-13	6.8010748234865e-11	0.000	0.000	0.015	0.000	0.000	0.000	0.000	0.109	0.000	0.158	0.000	0.000	0.000	0.000	0.000	0.000	0.299	3.605	190.461	0.000	202.822	0.000	0.000	0.000	0.000	0.000	0.000
Pdensi_DN24749_c0_g1d498367	MC_2_3	MC_2_4	2.95301086750854	514.082869538096	258.517940202802	-7.42885964633613	1.04005974031879	-7.14272397858521	9.14992491410073e-13	6.89510270960523e-11	0.000	0.057	0.000	0.378	1.256	2.905	0.696	0.818	0.447	0.415	0.224	0.400	0.414	1.148	1.250	0.123	0.267	0.095	0.156	0.144	0.025	2.502	13.368	31.067	0.000	0.025	0.000
Pdensi_GG_66429_c0_g1	MC_2_3	MC_2_4	45.51571911901	7962.9515498245	4004.23363447176	-7.45283697971091	1.04354946080682	-7.14181479615617	9.21066482939116e-13	6.93065224540873e-11	4.159	1.542	1.380	0.639	0.111	1.396	0.203	0.096	0.108	0.000	0.000	0.000	2.310	2.337	1.555	0.292	0.405	0.690	0.938	0.054	3.832	302.254	265.346	211.805	3.619	10.774	9.866
Pdensi_GG_87624_c0_g1	MC_2_3	MC_2_4	3581.62299841479	0	1790.81149920739	27.896111776559	3.90678535429812	7.14042601441324	9.30421009764658e-13	6.99074562219057e-11	0.000	0.000	0.000	0.000	0.000	0.000	0.000	0.083	0.000	0.070	0.000	0.000	0.000	0.000	0.000	0.000	1.048	12.493	235.286	0.000	155.240	0.000	0.000	0.000	0.031	0.000	0.000
Pdensi_DN19371_c1_g6	MC_2_3	MC_2_4	5454.4238495647	0	2727.21192478235	27.8899030023422	3.90677826259659	7.13884974465008	9.41151417524974e-13	7.06098505494655e-11	0.000	0.000	0.000	0.000	0.000	0.000	0.000	0.572	0.000	0.000	0.000	0.000	0.000	0.000	0.000	0.000	0.198	1.235	413.220	0.000	185.786	0.000	0.000	0.000	0.000	0.000	0.000
Pdensi_DN19626_c1_g2	MC_2_3	MC_2_4	1720.96759941394	9.68521673256586	865.326408073254	7.43242968873996	1.04215497972253	7.13178925721663	9.90724863916996e-13	7.42201096000691e-11	0.000	0.000	0.000	0.000	0.000	0.000	0.000	0.000	0.029	0.000	0.000	0.000	0.000	0.000	0.000	0.000	0.000	0.000	50.568	62.558	71.609	0.944	0.000	0.075	0.000	0.000	0.000
Pdensi_DN21116_c0_g2d538898	MC_2_3	MC_2_4	739.494865486615	5006.14557758982	2872.82022153822	-2.75920487461599	0.38703987772648	-7.12899376370182	1.01105314570809e-12	7.5632104422427e-11	21.801	34.911	19.364	44.495	47.555	38.312	46.700	37.312	42.588	39.671	48.928	40.984	21.689	30.494	21.502	18.414	15.848	12.916	19.846	26.326	33.049	185.481	122.366	178.303	5.566	7.920	4.459
Pdensi_DN11249_c0_g1d49775	MC_2_3	MC_2_4	1.07501903519009	290.809099992979	145.942059514084	-8.05581325143853	1.13082484651785	-7.12383821088188	1.0496224540348e-12	7.839714609734e-11	0.000	0.025	0.000	0.029	0.000	0.000	0.000	0.024	0.000	0.027	0.000	0.000	0.000	0.000	0.000	0.000	0.000	0.000	0.027	0.081	0.000	21.491	4.158	4.373	0.290	0.105	0.196
Pdensi_DN833_c0_g1d299	MC_2_3	MC_2_4	0.576177720642659	405.683303668788	203.129740694715	-9.50385011618011	1.33412716318588	-7.12364636477756	1.0510852007492e-12	7.839714609734e-11	2.009	0.754	0.486	0.244	0.377	1.090	0.259	0.304	0.171	0.165	0.233	0.013	1.492	1.079	1.320	0.422	0.099	0.055	0.000	0.025	0.047	31.386	4.596	6.083	0.248	1.193	0.297
Pdensi_GG_76946_c0_g1	MC_2_3	MC_2_4	500.49124773506	2.31175190369129	251.401499819375	7.68442390787372	1.07878471617655	7.12322281975689	1.054321642417e-12	7.85001613450717e-11	0.000	0.546	2.579	0.002	0.495	0.000	0.000	0.000	2.419	1.743	0.000	4.064	0.000	0.000	0.000	8.704	16.963	10.673	31.577	11.288	11.941	0.000	0.221	0.000	3.198	0.000	0.000
Pdensi_DN21905_c0_g2	MC_2_3	MC_2_4	14.4035356196521	36266.5198266874	18140.4616811535	-11.2970841948229	1.58598666282209	-7.12306380604803	1.05553923988226e-12	7.85001613450717e-11	6.809	1.229	0.626	7.382	3.556	45.899	18.038	2.896	7.184	2.063	1.847	3.544	2.207	6.590	23.632	0.572	0.510	1.092	0.430	0.943	0.181	2.446	178.178	3046.575	0.000	0.054	0.223
Pdensi_DN8192_c0_g1d452112	MC_2_3	MC_2_4	4.92359717221743	136.77991209204	70.8517546321288	-4.78335941274888	0.671767806670429	-7.12055469948355	1.07493561169635e-12	7.9804354636058e-11	0.092	0.000	0.000	3.262	5.566	8.303	2.349	2.116	0.543	0.865	1.047	2.063	2.563	3.717	3.295	0.248	0.500	0.113	0.205	0.214	0.132	3.359	3.499	6.121	0.000	0.000	0.000
Pdensi_DN42655_c0_g1d245322	MC_2_3	MC_2_4	0	138.830406937606	69.4152034688031	-9.82645571532568	1.38007681537399	-7.12022374831561	1.07751996213871e-12	7.9804354636058e-11	0.000	0.000	0.000	0.000	0.787	0.234	0.717	0.227	0.000	0.000	0.000	0.000	0.240	0.000	0.000	0.000	0.000	0.000	0.000	0.000	0.000	3.281	6.578	3.472	0.000	0.000	0.000
Pdensi_GG_73859_c0_g1	MC_2_3	MC_2_4	3388.96235844067	0	1694.48117922033	27.8170733969955	3.90678652874816	7.12019282146671	1.07776177677288e-12	7.9804354636058e-11	0.000	0.000	0.000	0.000	0.000	0.000	0.000	0.000	0.000	0.128	0.000	0.000	0.000	0.000	0.000	0.000	0.000	0.000	135.932	0.000	226.803	0.000	0.000	0.000	0.000	0.000	0.000
Pdensi_DN10242_c0_g2d266732	MC_2_3	MC_2_4	1036.11884528006	0.828395704343046	518.473620492204	10.066003066632	1.41401581083385	7.11873445085175	1.089225330121e-12	8.05364697055599e-11	0.067	0.270	0.217	0.398	0.221	0.323	0.547	0.104	0.332	0.313	0.127	0.079	0.056	0.250	0.170	0.162	0.222	0.105	2.678	56.151	50.810	0.100	0.000	0.000	0.000	0.019	0.000
Pdensi_DN14650_c0_g1d524424	MC_2_3	MC_2_4	5.55716212816974	243.65368333547	124.60542273182	-5.43320809147281	0.763382797813667	-7.11727865368928	1.10078796928519e-12	8.12737845761837e-11	0.153	0.082	0.569	0.550	0.366	1.124	1.538	0.673	1.403	1.047	0.843	0.769	0.466	0.701	1.181	0.311	0.211	0.096	0.436	0.111	0.055	6.405	6.860	9.982	0.416	0.300	0.503
Pdensi_DN21638_c1_g1	MC_2_3	MC_2_4	3288.88642208816	0	1644.44321104408	27.7750440977032	3.9067871935339	7.1094335887231	1.16520151615718e-12	8.59054485764829e-11	0.000	0.000	0.000	0.000	0.000	0.000	0.000	0.000	0.000	0.000	0.000	0.000	0.000	0.000	0.000	0.000	0.233	0.881	167.068	0.000	187.705	0.000	0.000	0.000	0.000	0.000	0.000
Pdensi_DN19957_c0_g1d219282	MC_2_3	MC_2_4	1.12131627138531	176.016994974529	88.5691556229571	-7.3033554294303	1.02751519161224	-7.1077834070471	1.17921420666331e-12	8.68132741308959e-11	0.163	0.175	0.023	0.058	0.390	1.147	0.000	0.121	0.000	0.027	0.029	0.138	0.129	0.694	1.045	0.105	0.000	0.000	0.000	0.081	0.033	3.416	5.018	8.130	0.000	0.183	0.000
Pdensi_DN9686_c0_g1d385880	MC_2_3	MC_2_4	1573.83534365539	249.451301645428	911.643322650409	2.65418234738059	0.373547254641745	7.10534561397356	1.20021805346734e-12	8.82324327881342e-11	5.245	7.882	12.248	16.000	11.969	10.763	10.348	12.229	11.086	7.877	10.078	7.262	3.291	7.478	4.407	14.534	17.107	10.896	75.644	47.639	47.663	11.739	7.042	5.999	2.897	1.175	1.371
Pdensi_DN20290_c0_g3d489802	MC_2_3	MC_2_4	0	329.941692608506	164.970846304253	-11.0730353353912	1.55978599162347	-7.09907345934431	1.25596042623582e-12	9.21976007144263e-11	0.337	1.824	1.351	0.000	0.410	1.816	0.371	0.000	0.000	0.000	0.000	0.000	0.372	0.776	0.000	0.603	0.000	0.409	0.000	0.000	0.000	5.101	3.275	22.027	0.494	2.650	4.496
Pdensi_DN22069_c0_g1d541929	MC_2_3	MC_2_4	154.880699472718	0	77.4403497363591	9.56107950058838	1.3468527720608	7.0988304727317	1.25817026918095e-12	9.22273104634045e-11	10.453	33.845	27.473	27.352	36.496	16.870	38.534	47.985	47.934	40.433	37.925	31.678	10.830	21.911	12.761	34.556	28.142	13.183	7.450	3.626	5.714	0.000	0.000	0.000	0.000	0.000	0.000
Pdensi_DN39368_c0_g2	MC_2_3	MC_2_4	630.702505127029	0	315.351252563514	11.5866850752913	1.63254682442792	7.09730643061432	1.27211794328024e-12	9.31161174184444e-11	0.000	0.000	0.000	0.000	0.000	0.000	0.000	0.000	0.027	0.000	0.029	0.000	0.000	0.000	0.000	0.000	0.000	0.000	1.878	21.384	43.079	0.000	0.000	0.000	0.000	0.000	0.000
Pdensi_DN19841_c1_g2	MC_2_3	MC_2_4	358.083574780687	0.552263802895364	179.317919291791	9.02263305004022	1.27185256537391	7.09408723595857	1.30207981163904e-12	9.51729066327064e-11	0.000	0.000	0.000	0.278	0.186	0.000	0.871	0.230	0.000	0.804	0.140	0.000	0.000	0.000	0.000	0.020	0.074	0.028	9.210	6.319	22.585	0.067	0.000	0.000	0.000	0.000	0.000
Pdensi_DN19705_c0_g1d486548	MC_2_3	MC_2_4	82.0972335574939	5082.63524325408	2582.36623840579	-5.95212971283211	0.839125585034874	-7.09325257027497	1.30996062277428e-12	9.56121544839768e-11	5.807	7.038	3.191	2.134	4.934	8.862	0.534	3.371	3.303	0.489	3.263	2.536	5.753	10.779	7.012	0.878	2.096	1.583	0.496	6.580	1.715	162.283	206.669	125.375	2.728	10.607	5.248
Pdensi_DN14777_c0_g1	MC_2_3	MC_2_4	13.6898966241478	933.529509769703	473.609703196925	-6.09651686713877	0.859648153820876	-7.09187455360847	1.32307422450346e-12	9.64037678546335e-11	0.082	0.355	0.253	0.832	0.406	0.000	0.364	0.086	0.194	0.000	0.208	0.000	0.275	0.000	0.000	0.370	0.447	0.203	0.148	0.612	0.696	12.240	62.611	14.350	0.672	0.369	1.226
Pdensi_GG_144649_c0_g1	MC_2_3	MC_2_4	17.5096501874223	1923.38711972961	970.448384958518	-6.77772640123318	0.955724295774229	-7.09171717324876	1.32458007190857e-12	9.64037678546335e-11	0.485	0.505	0.120	1.137	0.871	4.359	1.927	1.020	0.936	0.636	0.458	0.736	0.755	1.772	1.636	0.082	0.285	0.095	0.346	1.284	0.260	9.859	54.063	111.983	5.029	6.898	3.357
Pdensi_DN21588_c0_g1d418676	MC_2_3	MC_2_4	0.81770782611397	549.339934056434	275.078820941274	-9.37923281505242	1.32281609534721	-7.09035280719849	1.33770528256276e-12	9.72205381176341e-11	1.079	0.262	0.263	0.127	0.146	0.457	0.177	0.274	0.285	0.119	0.590	0.144	0.924	0.303	0.137	0.074	0.090	0.077	0.000	0.094	0.000	45.348	7.679	4.548	1.264	3.009	2.046
Pdensi_DN12363_c0_g1d270046	MC_2_3	MC_2_4	8.88055088524002	187.777696275924	98.3291235805823	-4.39926226752946	0.620738796086901	-7.08713922065471	1.36912634817269e-12	9.93627888932375e-11	0.471	0.253	0.260	0.753	0.219	0.813	0.371	0.461	1.037	1.526	0.560	1.516	0.319	0.210	0.411	0.355	0.086	0.066	0.357	0.273	0.336	5.637	3.608	8.695	0.081	0.703	0.501
Pdensi_DN17178_c0_g1d280626	MC_2_3	MC_2_4	1814.4246447313	10.2757587661143	912.350201748707	7.42295218318076	1.04762391560601	7.0855123414082	1.38530823080509e-12	1.00394564720984e-10	0.039	0.014	0.000	0.226	0.417	0.000	0.182	0.334	0.045	0.301	0.293	0.046	0.014	0.044	0.015	0.012	1.286	9.019	9.901	133.547	50.107	0.849	0.174	0.053	0.020	0.000	0.000
Pdensi_DN21516_c0_g1d65678	MC_2_3	MC_2_4	0.257311209076118	1003.7489307927	502.003121000888	-11.717682789589	1.65438153708156	-7.08281767352153	1.41252471105787e-12	1.02221972432533e-10	0.063	0.054	0.000	0.000	0.015	0.032	0.027	0.039	0.175	0.117	0.047	0.163	0.042	0.000	0.035	0.000	0.028	0.000	0.043	0.000	0.000	2.174	18.184	70.275	0.000	0.785	0.060
Pdensi_DN22152_c2_g9	MC_2_3	MC_2_4	22.6284802289159	4315.15851108052	2168.89349565472	-7.57392314817947	1.07040753321902	-7.07573789713765	1.48655598913055e-12	1.07427324747749e-10	0.024	0.103	0.048	0.540	0.201	3.670	0.939	0.745	1.005	0.503	0.634	0.283	0.372	0.330	1.049	0.087	0.026	0.090	0.572	1.556	0.308	22.824	34.425	331.765	0.854	2.228	1.233
Pdensi_DN37138_c4_g2	MC_2_3	MC_2_4	6.69842757034063	297.306098236137	152.002262903239	-5.47291464129687	0.773537900894103	-7.07517322030496	1.49262195052125e-12	1.07713334316429e-10	0.467	0.597	0.309	0.444	0.120	0.261	0.303	0.265	0.285	0.168	0.294	0.198	0.234	0.229	0.150	0.454	0.345	0.252	0.182	0.284	0.254	3.205	10.262	14.149	0.191	0.187	0.625
Pdensi_GG_72360_c0_g1	MC_2_3	MC_2_4	1082.22393135395	6266.40507514503	3674.31450324949	-2.53353547069349	0.358181133369022	-7.07333590371794	1.51252760802906e-12	1.08995854089451e-10	81.622	61.237	52.893	57.710	74.520	91.933	53.597	43.865	45.009	44.068	47.506	36.296	77.922	75.708	85.315	38.919	33.326	31.919	33.386	41.191	41.798	202.927	157.873	242.654	54.268	66.162	67.332
Pdensi_DN43601_c0_g1d37416	MC_2_3	MC_2_4	350307.338509868	86.617000488588	175196.977755178	11.9790697386635	1.69361299446671	7.07308563278679	1.51525914209923e-12	1.09038901532583e-10	0.000	0.146	14.919	8.460	0.000	0.588	0.374	19.634	0.000	6.114	0.086	0.000	0.000	1.170	4.476	0.305	12586.679	13892.283	28540.424	76.361	10013.989	8.929	0.249	0.137	1.650	0.836	1.139
Pdensi_DN33005_c0_g1d435888	MC_2_3	MC_2_4	409.569702023027	9.79297768409275	209.68133985356	5.48895768683796	0.776060664067795	7.07284615878747	1.51787736595074e-12	1.09073685486857e-10	7.325	17.689	11.480	23.012	16.507	10.471	25.773	12.667	18.396	13.829	17.672	12.394	7.207	12.370	9.962	21.290	22.353	21.840	18.194	11.547	14.592	0.097	0.157	0.646	0.000	0.000	0.274
Pdensi_DN26690_c0_g1d367637	MC_2_3	MC_2_4	307.867805978147	2895.05335403826	1601.46058000821	-3.23291967680256	0.457437968030814	-7.06744936525423	1.5780729809839e-12	1.13240034753412e-10	22.951	14.079	15.392	51.830	81.652	122.546	65.543	33.197	42.691	31.215	18.761	26.027	53.734	75.697	94.835	27.319	12.924	9.469	11.349	12.388	9.512	54.065	123.368	97.433	40.995	56.005	77.285
Pdensi_GG_156254_c1_g1	MC_2_3	MC_2_4	43.3720791561717	1198.49390501207	620.932992084123	-4.78638394922834	0.677708197608651	-7.06260299951733	1.63412102461465e-12	1.1709749143003e-10	1.603	6.176	2.706	2.894	12.458	6.277	7.050	27.362	8.618	16.888	26.387	15.096	4.223	11.756	2.880	3.885	2.879	1.180	1.988	1.615	1.099	12.450	37.016	61.519	0.859	13.897	0.701
Pdensi_GG_11773_c1_g1	MC_2_3	MC_2_4	413.790294298188	6608.4228131533	3511.10655372574	-3.99729834182407	0.566133420126375	-7.06070018076618	1.65665697626772e-12	1.18546103965645e-10	10.753	8.962	7.185	10.671	10.421	16.698	11.411	11.363	14.619	13.658	12.140	13.311	10.089	12.086	10.443	5.821	8.065	6.690	8.967	20.581	14.806	126.117	190.534	305.210	10.165	23.540	19.542
Pdensi_DN24604_c0_g1d134670	MC_2_3	MC_2_4	8.47325796846382	565.373194079616	286.92322602404	-6.0646405983397	0.858967962155861	-7.0603804397064	1.6604736200149e-12	1.18653032438883e-10	0.193	0.208	0.064	0.892	2.171	4.675	1.775	1.073	0.529	0.528	0.731	0.228	1.575	4.742	2.811	0.405	0.702	0.080	0.144	0.374	0.368	3.702	27.068	21.836	0.000	0.000	0.077
Pdensi_DN31394_c0_g1d504182	MC_2_3	MC_2_4	1315.80377125814	4.41811042316291	660.110940840651	8.12585120148639	1.15100560923405	7.05978418897003	1.66761392394314e-12	1.18996830449865e-10	8.765	32.562	39.618	15.322	14.020	17.983	22.157	9.999	19.684	17.816	12.453	14.137	20.127	31.572	28.068	35.134	93.880	57.387	75.343	22.878	45.112	0.476	0.000	0.000	0.000	0.000	0.000
Pdensi_DN15176_c2_g2	MC_2_3	MC_2_4	23.1524848560489	1090.03226603044	556.592375443243	-5.5574453638216	0.787335473234461	-7.05854817005894	1.68251174487197e-12	1.19892454768478e-10	0.000	0.000	0.343	1.090	4.719	6.816	1.776	1.036	1.205	0.869	0.347	0.664	1.499	3.535	1.972	0.227	0.799	0.355	0.173	1.660	0.642	21.974	35.088	46.003	0.793	2.871	0.866
Pdensi_GG_106383_c0_g1	MC_2_3	MC_2_4	121.008859831279	640.066129716266	380.537494773773	-2.40479670039784	0.34076747150289	-7.05700191920297	1.70133274988325e-12	1.21064753282778e-10	4.057	1.294	0.240	0.906	0.871	1.812	0.792	0.752	2.559	0.847	0.301	1.685	0.265	1.102	0.265	1.068	2.048	1.164	3.433	4.423	5.149	25.027	18.903	18.716	0.000	1.340	1.156
Pdensi_DN13209_c0_g3	MC_2_3	MC_2_4	35.956858135173	1124.18004393519	580.068451035179	-4.96753484467705	0.703952316563687	-7.0566354109407	1.70582408938089e-12	1.2121552764207e-10	0.082	0.029	0.241	0.150	0.066	0.029	0.060	0.094	0.032	0.000	0.034	0.000	0.152	0.070	0.061	0.579	0.844	0.171	0.435	2.381	1.042	60.276	34.870	17.962	0.212	0.215	0.164
Pdensi_DN19631_c0_g3d287514	MC_2_3	MC_2_4	19.7861989988369	7020.14709986818	3519.96664943351	-8.47471806750603	1.20120496680545	-7.05518067415599	1.72376600971469e-12	1.22320351344921e-10	0.000	0.000	0.000	0.000	0.000	0.000	0.000	0.000	0.059	0.000	0.000	0.000	0.113	0.000	0.000	0.000	0.055	0.063	0.342	0.000	1.739	414.733	196.262	100.889	0.000	0.000	0.000
Pdensi_DN13749_c0_g1d52201	MC_2_3	MC_2_4	5.15456031588392	308.171643203993	156.663101759938	-5.91540902598867	0.838574430904341	-7.05412520103831	1.73689939011223e-12	1.2308136427131e-10	0.000	0.000	0.000	0.105	0.805	0.723	0.736	0.835	0.394	0.587	0.419	0.391	0.000	0.191	0.277	0.000	0.089	0.000	0.000	0.288	0.238	12.207	8.663	9.262	0.000	0.000	0.000
Pdensi_DN36260_c0_g1d239483	MC_2_3	MC_2_4	22.8161456820399	929.698940516318	476.257543099179	-5.3518765338313	0.758762271528908	-7.05342995382105	1.7456040099533e-12	1.23526869912097e-10	0.659	0.573	0.429	0.383	0.367	1.262	0.678	0.341	0.595	0.251	0.272	0.404	0.252	0.508	0.818	0.257	0.176	0.143	0.195	1.094	1.136	13.660	36.147	37.562	0.957	1.643	1.659
Pdensi_DN13918_c0_g1	MC_2_3	MC_2_4	410.978420623841	3648.72771004679	2029.85306533531	-3.15002073201916	0.44688818181005	-7.04878951880199	1.80480908904477e-12	1.27539842292497e-10	29.438	37.893	13.316	7.508	18.123	34.241	7.215	17.742	7.085	20.960	11.203	5.990	23.638	41.033	24.048	7.548	9.354	8.454	11.551	23.091	9.702	119.175	112.750	121.010	2.871	4.919	5.770
Pdensi_DN5168_c0_g1d206099	MC_2_3	MC_2_4	3.87804819499855	1126.04319923225	564.960623713625	-8.18180715772683	1.16084373642582	-7.04815549327784	1.81304976338537e-12	1.27945218937687e-10	0.027	0.263	0.162	0.545	0.228	0.934	0.178	0.113	0.095	0.254	0.034	0.064	0.181	0.718	0.550	0.049	0.437	0.281	0.000	0.347	0.078	92.195	14.879	10.722	0.000	0.000	0.098
Pdensi_DN15822_c0_g1d345849	MC_2_3	MC_2_4	334.928149474875	0	167.464074737437	10.6733987199153	1.51503945399498	7.04496420325611	1.85509191783679e-12	1.30731525884299e-10	0.000	0.000	0.000	0.000	0.000	0.000	0.000	0.000	0.000	0.000	0.000	0.000	0.000	0.000	0.000	0.000	0.000	0.000	4.759	5.664	24.905	0.000	0.000	0.000	0.000	0.000	0.000
Pdensi_DN20473_c0_g1d536949	MC_2_3	MC_2_4	1828.19113310945	49.9799541628841	939.085543636167	5.17866728242403	0.735124967026633	7.04460807986189	1.85984240006623e-12	1.30885768463063e-10	132.191	204.048	83.504	125.741	111.378	115.624	111.053	73.545	55.327	77.721	75.980	35.731	162.565	194.910	130.095	202.303	106.786	48.003	93.244	27.517	77.353	2.685	2.027	0.373	0.250	0.155	0.000
Pdensi_DN7302_c0_g1d263455	MC_2_3	MC_2_4	11.4425729768868	790.228023548136	400.835298262511	-6.11235843211287	0.868035393582565	-7.04160046618131	1.90044110426004e-12	1.33558922831986e-10	0.823	0.178	1.648	0.208	0.400	0.359	0.183	0.173	0.391	0.388	0.000	0.000	0.366	0.190	0.000	2.063	0.177	0.000	0.364	0.381	0.472	67.160	9.250	6.618	0.000	0.000	0.000
Pdensi_GG_20577_c0_g1	MC_2_3	MC_2_4	2682.40850451843	0	1341.20425225922	27.4982733581021	3.90679228169391	7.03858085492566	1.94207597514488e-12	1.36297452914975e-10	0.000	0.000	1.334	2.523	0.000	0.000	0.000	0.000	0.528	0.000	0.000	0.000	0.000	0.000	0.000	0.000	19.526	10.813	41.441	0.000	240.492	0.000	0.000	0.000	0.000	0.000	0.000
Pdensi_DN19581_c1_g4	MC_2_3	MC_2_4	8.8189955827496	7288.07766371322	3648.44832964798	-9.69034148933994	1.37679674377845	-7.03832394514968	1.94565930853236e-12	1.36361626051489e-10	2.354	0.503	0.380	1.130	0.216	47.377	3.333	0.037	0.756	0.321	0.544	0.510	0.998	3.262	14.610	0.522	0.633	0.093	0.407	0.237	0.322	1.412	60.954	588.037	0.666	3.184	0.172
Pdensi_DN20943_c0_g1d121622	MC_2_3	MC_2_4	30.2503922461137	15434.7327683012	7732.49158027364	-8.99444670243556	1.27860402448329	-7.0345834442922	1.99857168476176e-12	1.39878115777874e-10	3.961	0.657	0.464	1.770	0.385	7.708	7.921	1.983	7.085	2.513	9.914	2.439	1.836	0.885	3.021	0.146	0.498	0.708	1.175	1.456	0.643	5.559	236.909	1142.673	0.827	1.749	0.559
Pdensi_DN18_c0_g1d202326	MC_2_3	MC_2_4	53.8613132691253	546.943977314139	300.402645291632	-3.34008686685496	0.474842221786378	-7.03409830383111	2.00553696368627e-12	1.40173590353843e-10	1.425	1.431	1.728	1.806	4.437	5.002	2.148	0.958	1.563	1.077	0.257	1.321	1.701	3.055	5.008	2.466	1.545	3.001	2.602	2.245	1.020	17.819	14.852	20.094	0.307	1.258	0.490
Pdensi_DN23973_c2_g1	MC_2_3	MC_2_4	746.16955766706	64592.1772245115	32669.1733910893	-6.43571838910353	0.915083310308696	-7.0329316649131	2.02238430551409e-12	1.4115800401274e-10	3.320	5.730	4.104	2.094	2.082	8.793	0.293	1.316	0.234	0.156	0.587	0.078	7.538	11.857	14.955	13.444	15.726	13.317	11.538	50.257	18.245	4930.576	1191.654	591.970	0.202	0.149	0.080
Pdensi_DN21405_c2_g1	MC_2_3	MC_2_4	7.71136826573069	1357.46414830917	682.587758287451	-7.45818140340875	1.06053261709654	-7.03248658568117	2.02884817661124e-12	1.41415976861421e-10	0.904	0.461	0.247	1.131	0.514	1.888	1.635	0.539	0.501	1.427	0.769	0.508	1.322	1.684	1.117	0.491	0.224	0.340	0.206	0.446	0.194	5.770	12.710	103.756	0.000	0.127	0.081
Pdensi_DN15426_c1_g7	MC_2_3	MC_2_4	133.294810752879	5514.19954149545	2823.74717612416	-5.37076975381153	0.763919638799109	-7.0305428490547	2.05731530396758e-12	1.43204841294702e-10	12.032	8.667	4.863	7.222	6.109	3.965	4.179	6.453	3.559	5.726	4.970	3.109	4.418	6.414	1.913	8.145	6.448	2.503	2.675	5.699	5.857	38.775	245.778	227.897	3.724	10.607	6.093
Pdensi_DN15267_c1_g3	MC_2_3	MC_2_4	72.7287513881873	1546.20090844383	809.46482991601	-4.40962861819729	0.627536131800869	-7.02689199033494	2.11184714482861e-12	1.46800672549093e-10	1.504	0.577	0.612	0.737	0.488	5.484	1.365	0.329	0.399	0.211	0.371	0.080	2.367	0.730	2.852	0.701	0.805	0.312	3.800	0.981	3.091	31.521	43.848	70.476	2.149	7.185	2.955
Pdensi_DN10912_c0_g1d210172	MC_2_3	MC_2_4	0	352.407583823987	176.203791911994	-11.1682537156204	1.58993638359412	-7.02433998671953	2.1508050480759e-12	1.49305613473226e-10	0.000	0.000	0.000	0.104	0.495	0.632	0.182	0.325	0.000	0.096	0.311	0.000	0.000	0.283	0.000	0.000	0.357	0.000	0.000	0.000	0.000	2.709	5.669	23.736	0.000	0.000	0.000
Pdensi_DN24299_c0_g1d428145	MC_2_3	MC_2_4	35.5313238377449	16265.424791368	8150.47805760285	-8.83783493331461	1.25845084551968	-7.02278914172848	2.17482308173447e-12	1.50768060911774e-10	13.959	2.329	1.315	1.664	0.940	13.624	13.588	3.252	17.603	4.663	13.942	6.237	4.040	3.869	17.324	0.054	0.984	0.372	1.213	2.163	0.481	11.041	225.285	1222.654	7.242	16.288	18.930
Pdensi_DN38138_c0_g1d241250	MC_2_3	MC_2_4	13.5387463949196	3220.44955628783	1616.99415134137	-7.9019373497837	1.12581048311047	-7.01888769764487	2.23641441061343e-12	1.54827757543444e-10	0.000	0.000	0.267	0.048	0.046	0.451	0.153	0.318	0.238	0.060	0.016	0.227	0.042	0.029	0.345	0.000	0.424	5.679	0.044	0.015	1.333	105.715	76.181	128.153	0.020	0.000	0.000
Pdensi_DN20936_c2_g1d494624	MC_2_3	MC_2_4	8.04601588090204	128.72151175209	68.3837638164962	-3.99925636980892	0.569920176279732	-7.01722194836979	2.26322946953796e-12	1.56472151634145e-10	2.269	2.837	1.574	0.884	1.909	1.902	1.550	0.183	0.622	0.412	1.544	0.617	3.495	2.619	0.777	0.938	0.563	0.639	0.193	0.404	0.251	3.721	4.476	4.211	0.000	0.784	0.422
Pdensi_DN20854_c0_g2	MC_2_3	MC_2_4	244.597722796826	1.71090977919431	123.15431628801	6.96115678953986	0.992141745964823	7.01629259916926	2.27832682294567e-12	1.57303073024243e-10	0.000	0.132	0.207	0.047	0.000	0.000	0.000	0.029	0.033	0.011	0.036	0.045	0.000	0.000	0.000	0.052	0.094	0.060	4.901	6.462	14.643	0.156	0.035	0.000	0.000	0.011	0.091
Pdensi_DN20807_c0_g1	MC_2_3	MC_2_4	121.015184972883	4947.30523219019	2534.16020858154	-5.35364787566862	0.76344023398783	-7.01253043437839	2.34045926448887e-12	1.61374824212234e-10	6.023	1.991	9.018	6.628	1.893	3.090	2.971	1.933	3.760	4.610	1.863	4.440	2.944	0.803	0.904	15.881	1.492	0.783	6.373	0.812	5.891	278.127	130.886	89.550	0.061	0.015	0.186
Pdensi_DN22699_c0_g2d301595	MC_2_3	MC_2_4	10994.8536958889	8.86712111917131	5501.86040850406	10.2584192847462	1.46317094099699	7.01108735644808	2.36473021623224e-12	1.62828566317706e-10	6.015	18.763	159.444	171.005	422.729	203.718	341.727	280.966	228.229	273.327	68.976	151.608	0.550	53.208	3.202	190.628	83.776	234.706	729.174	7.475	462.939	0.786	0.000	0.141	0.212	0.000	0.000
Pdensi_DN20498_c1_g10d490910	MC_2_3	MC_2_4	3.76067476912729	9025.45547280618	4514.60807378766	-11.2359753543097	1.6036513169573	-7.00649526209252	2.44361832027681e-12	1.68034114696612e-10	0.000	0.000	0.148	0.187	0.000	25.101	0.000	0.464	5.594	0.000	0.186	2.085	0.000	0.681	16.266	0.000	0.159	0.180	0.000	0.171	0.211	0.898	165.912	644.536	0.880	0.331	0.178
Pdensi_GG_88958_c0_g1	MC_2_3	MC_2_4	972.645630085655	5118.79950130502	3045.72256569534	-2.39604731782302	0.342028667242599	-7.00539910043131	2.46282770401557e-12	1.6912741001823e-10	62.172	100.294	68.943	81.385	93.131	76.074	95.210	101.694	92.986	94.640	109.439	80.568	55.989	95.186	54.529	38.502	48.540	31.222	30.404	40.214	34.087	237.349	142.756	126.943	30.162	85.072	48.933
Pdensi_DN25460_c1_g1	MC_2_3	MC_2_4	21.8422121631027	2573.45522523437	1297.64871869874	-6.88116069365491	0.982418634475546	-7.00430595692878	2.48213166245233e-12	1.70224256238945e-10	0.696	0.224	0.553	0.464	0.194	2.560	0.480	0.312	1.298	0.422	0.380	1.317	0.206	0.425	1.449	0.312	0.402	0.349	0.844	0.453	1.042	9.847	36.046	186.468	0.000	0.312	0.167
Pdensi_DN39230_c0_g2	MC_2_3	MC_2_4	5.84968057432664	339.881555764944	172.865618169635	-5.86053666031357	0.837318109719553	-6.99917581177896	2.57472606326581e-12	1.76337672954928e-10	0.000	0.039	0.013	0.605	1.340	4.377	1.533	1.068	1.319	0.395	0.638	0.249	0.588	1.221	2.944	0.080	0.656	0.329	0.173	0.234	0.223	3.249	8.360	19.710	0.080	0.000	0.000
Pdensi_DN29871_c0_g1d370444	MC_2_3	MC_2_4	152.489376977767	0	76.2446884888833	9.5383529573053	1.36296121482311	6.99825706965786	2.59166247319026e-12	1.77259998768724e-10	7.584	14.043	18.590	26.357	27.023	17.033	29.472	34.311	50.207	23.884	37.721	30.696	7.201	15.246	11.327	15.722	14.809	11.861	6.349	3.242	6.831	0.000	0.000	0.000	0.000	0.017	0.000
Pdensi_GG_118392_c1_g1	MC_2_3	MC_2_4	11.7350914230437	1072.92909576568	542.332093594362	-6.51931821801283	0.93181030290556	-6.99640065975271	2.62621827613705e-12	1.79383347813361e-10	2.031	1.388	1.388	2.719	2.474	3.767	2.391	0.224	1.011	0.377	0.815	0.126	3.097	3.086	3.704	1.254	0.232	0.656	0.119	0.496	0.620	6.080	33.025	59.334	2.751	3.256	1.037
Pdensi_DN53083_c0_g1d162660	MC_2_3	MC_2_4	0.81770782611397	441.481583821175	221.149645823644	-9.06145184740393	1.29525112655529	-6.99590346738614	2.63554963022047e-12	1.79780376111114e-10	0.069	0.000	0.207	0.087	1.500	1.050	0.305	1.081	0.812	0.162	0.262	0.163	0.154	0.876	1.316	0.062	0.452	0.256	0.000	0.080	0.000	3.561	10.749	26.197	0.000	0.000	0.000
Pdensi_DN25271_c1_g2	MC_2_3	MC_2_4	0	119.574887131045	59.7874435655223	-9.60695727316213	1.37333372104936	-6.99535526282826	2.64587607930039e-12	1.80244134191487e-10	0.000	0.000	0.000	0.311	0.000	0.266	0.815	0.000	0.000	0.000	0.000	0.000	0.272	0.283	0.273	0.000	0.000	0.000	0.000	0.000	0.000	2.844	3.590	4.939	0.000	0.276	0.000
Pdensi_DN22472_c0_g1d126278	MC_2_3	MC_2_4	1212.76572547792	0.552263802895364	606.658994640407	10.8210722316363	1.54758316393755	6.99223956669571	2.70532399772646e-12	1.84048486939867e-10	0.000	0.000	0.000	0.000	0.000	0.000	0.000	0.000	0.000	0.013	0.000	0.000	0.000	0.013	0.000	0.000	0.051	0.238	32.700	2.440	93.488	0.052	0.000	0.000	0.000	0.000	0.000
Pdensi_DN19760_c1_g2d486506	MC_2_3	MC_2_4	6.15171990766917	2077.10559148542	1041.62865569654	-8.4006868224094	1.20212369453801	-6.98820500800285	2.78425352055978e-12	1.89166330947394e-10	0.000	0.226	0.000	0.925	1.642	4.670	1.699	0.655	1.355	0.491	0.000	0.369	0.813	0.602	2.681	0.094	0.226	0.128	0.000	0.484	0.149	12.861	34.312	141.640	2.043	2.576	1.255
Pdensi_DN23267_c0_g1d69377	MC_2_3	MC_2_4	395.624472719969	2424.21132066571	1409.91789669284	-2.61491419159974	0.374205464159606	-6.98791023127453	2.79010806523045e-12	1.89312352282542e-10	11.346	11.983	9.722	21.535	30.404	32.794	18.298	20.063	18.793	13.964	17.610	12.798	16.890	25.488	24.139	8.773	12.676	11.832	12.974	16.523	13.140	58.422	84.912	87.992	5.834	13.898	8.060
Pdensi_DN21462_c0_g13	MC_2_3	MC_2_4	4.6199887269461	102.230923050505	53.4254558887255	-4.45562171221112	0.638079345773095	-6.98286465739257	2.89221013406473e-12	1.95979841073787e-10	0.000	0.080	0.037	0.093	0.624	0.839	0.203	0.154	0.087	0.087	0.609	0.220	0.041	0.256	0.750	0.000	0.204	0.603	0.210	0.206	0.106	4.357	2.549	3.163	0.916	1.082	5.521
Pdensi_DN25169_c0_g3	MC_2_3	MC_2_4	11.1852617678107	4893.78614973748	2452.48570575264	-8.77424950536578	1.25664090643369	-6.98230453938256	2.9037681447854e-12	1.96502413315729e-10	0.321	0.000	0.427	1.219	0.777	0.584	1.534	1.007	0.379	0.629	1.217	0.757	0.119	0.617	0.358	0.863	0.811	0.262	0.356	0.372	0.459	1.465	371.532	86.040	1.932	0.480	0.515
Pdensi_DN13751_c1_g1	MC_2_3	MC_2_4	105.704542800309	562.984471992797	334.344507396553	-2.41485567355323	0.34588476909346	-6.98167681647965	2.91677500837509e-12	1.97121519481349e-10	6.729	4.579	4.880	4.264	3.681	6.520	3.859	3.408	4.746	3.704	2.470	5.120	3.265	3.884	8.127	2.921	4.585	24.510	3.133	3.526	4.664	19.173	19.157	16.392	3.267	1.829	4.182
Pdensi_DN55352_c0_g1	MC_2_3	MC_2_4	0	167.422327791857	83.7111638959285	-10.0986008983884	1.44649349332312	-6.98143541260476	2.921792263871e-12	1.97199749465914e-10	0.201	0.000	0.000	0.000	0.000	0.000	0.000	0.000	0.000	0.000	0.000	0.000	0.000	0.000	0.448	0.000	0.000	0.000	0.000	0.000	0.000	11.005	3.223	2.835	0.000	0.000	0.000
Pdensi_DN9263_c0_g1d332666	MC_2_3	MC_2_4	1011.12330555825	14570.3100607261	7790.71668314219	-3.84895583691653	0.55154177851377	-6.97853904610499	2.98265326552311e-12	2.01041847812806e-10	35.462	38.408	28.606	65.738	70.226	102.112	61.750	44.919	45.048	42.870	34.931	29.393	42.162	56.051	65.683	27.872	24.040	21.779	30.293	39.895	38.504	286.762	345.864	734.991	69.964	58.641	60.282
Pdensi_DN24784_c0_g2	MC_2_3	MC_2_4	21.0972883167984	1716.62996525504	868.863626785917	-6.34342926677283	0.909483291443326	-6.97476174268795	3.06389613975743e-12	2.05948318667721e-10	0.000	0.000	0.000	0.000	0.000	0.000	0.000	0.000	0.000	0.000	0.000	0.000	0.000	0.000	0.000	0.000	0.000	0.000	1.605	0.335	0.417	59.366	101.871	8.742	0.000	0.000	0.000
Pdensi_DN22872_c1_g1d68686	MC_2_3	MC_2_4	472.835836652132	0.828395704343046	236.832116178238	8.90735571789646	1.27708620969051	6.9747489639365	3.06417463678671e-12	2.05948318667721e-10	0.000	0.000	0.000	0.087	0.041	0.000	0.378	0.251	0.000	0.323	0.087	0.000	0.000	0.000	0.000	0.031	0.000	0.043	17.271	3.693	29.662	0.104	0.000	0.000	0.000	0.000	0.000
Pdensi_DN18530_c0_g2	MC_2_3	MC_2_4	491.027079200002	0	245.513539600001	11.2254512606537	1.60947721375054	6.97459470985318	3.06753837207657e-12	2.05948318667721e-10	0.000	0.000	0.000	0.000	0.000	0.000	0.000	0.000	0.000	0.061	0.000	0.000	0.000	0.000	0.000	0.000	0.000	0.258	3.735	6.867	40.909	0.000	0.000	0.000	0.000	0.000	0.000
Pdensi_DN18004_c0_g1d216737	MC_2_3	MC_2_4	0	2737.96437095826	1368.98218547913	-27.2442575264876	3.90679718034914	-6.97355308423071	3.09034750784923e-12	2.07207394843875e-10	0.000	0.000	0.000	0.000	0.000	0.607	0.088	0.000	0.024	0.047	0.000	0.000	0.000	0.023	0.660	0.000	0.000	0.025	0.000	0.000	0.000	0.000	9.337	233.974	0.000	0.000	0.000
Pdensi_DN14607_c0_g1d213593	MC_2_3	MC_2_4	776.117104506604	19181.3701591566	9978.74363183158	-4.62731221550513	0.663741510989248	-6.97155766046413	3.13450797122244e-12	2.0989289812018e-10	12.806	16.535	20.427	26.998	47.678	72.411	34.809	32.785	32.743	30.598	26.053	27.615	28.102	44.620	44.416	16.802	12.668	13.521	14.667	37.047	31.225	348.525	439.016	1006.454	13.710	30.704	26.637
Pdensi_DN22201_c1_g3	MC_2_3	MC_2_4	11.9072368976766	32817.1815972643	16414.544417081	-11.4282984925718	1.64042922859517	-6.96665134548883	3.24573704838151e-12	2.16876621799853e-10	0.194	0.049	0.396	0.140	0.324	8.682	0.587	0.262	0.547	0.171	0.147	0.337	0.206	0.636	3.470	0.056	0.084	0.397	0.053	1.002	0.215	0.882	830.416	2133.660	0.000	0.113	0.028
Pdensi_DN38028_c0_g1d316761	MC_2_3	MC_2_4	1.84695266241844	852.62279882402	427.234875743219	-8.82736733663293	1.2671012642693	-6.96658395469553	3.24729146787926e-12	2.16876621799853e-10	0.000	0.000	0.000	0.000	0.000	0.095	0.000	0.140	0.000	0.000	0.478	0.089	0.392	0.000	0.508	0.000	0.000	0.000	0.109	0.088	0.000	1.834	18.276	57.031	0.000	0.000	0.000
Pdensi_DN7681_c0_g1d169920	MC_2_3	MC_2_4	122.306734538296	1850.152774586	986.22975456215	-3.91863718942448	0.562516169920064	-6.96626585859982	3.25463845430924e-12	2.17083535127373e-10	3.364	2.431	2.443	5.397	5.504	7.144	4.526	6.617	4.600	4.955	5.905	4.955	2.067	5.158	4.471	0.964	0.105	0.984	2.663	6.896	3.572	40.975	49.692	84.233	0.533	1.927	0.894
Pdensi_DN52028_c0_g1d253953	MC_2_3	MC_2_4	162.611444390955	0	81.3057221954773	9.63156713844627	1.38283106596591	6.96510757929681	3.28152893189451e-12	2.18591755134751e-10	0.681	1.444	1.615	1.837	0.000	0.302	0.289	0.873	0.609	0.013	3.060	0.000	2.909	1.080	0.427	1.799	5.608	1.269	5.704	8.688	3.209	0.000	0.000	0.000	0.000	0.000	0.116
Pdensi_DN17130_c0_g1d185805	MC_2_3	MC_2_4	662.794653381646	7888.76434891169	4275.77950114667	-3.57338712117481	0.513078270468605	-6.96460428525099	3.29328113228697e-12	2.1908895782657e-10	1.674	0.869	0.185	1.563	3.960	0.067	1.778	1.422	0.291	1.598	1.644	0.000	2.621	1.356	0.208	0.726	14.561	10.527	25.890	11.389	33.976	331.681	264.822	181.689	0.946	0.278	0.149
Pdensi_DN19591_c0_g2d359413	MC_2_3	MC_2_4	240.450088640813	5.32598472195307	122.888036681383	5.49306940263034	0.788785755550054	6.96395613635262	3.30847658682958e-12	2.19813635597265e-10	0.101	0.202	0.399	0.314	0.105	0.161	0.123	0.195	0.293	0.278	0.111	0.193	0.209	0.158	0.226	0.114	0.056	0.032	3.934	6.368	15.161	0.188	0.185	0.153	0.020	0.099	0.105
Pdensi_DN19345_c1_g2	MC_2_3	MC_2_4	308.635213025304	3892.6630825462	2100.64914778575	-3.65663660740191	0.525592481926269	-6.95717068478707	3.47174248326522e-12	2.30361385655827e-10	10.953	11.236	8.778	14.587	17.225	15.826	17.071	18.288	18.188	23.726	19.373	16.776	10.290	13.384	10.239	7.973	7.860	7.082	6.853	16.445	9.852	116.757	82.792	172.585	5.060	8.730	7.182
Pdensi_DN19311_c0_g1d534053	MC_2_3	MC_2_4	67.6167945847394	517.28173118402	292.44926288438	-2.93801735796218	0.422591140609892	-6.95238748668979	3.59155261261778e-12	2.38002083117857e-10	1.618	1.355	1.201	3.071	5.472	5.253	2.883	5.294	3.674	5.377	3.147	7.054	2.169	3.299	3.252	1.894	1.803	0.976	1.848	3.004	2.384	22.652	17.627	10.944	0.943	1.636	1.652
Pdensi_DN18529_c0_g2	MC_2_3	MC_2_4	229.724372465604	2106.11398715277	1167.91917980919	-3.19637224507359	0.459892005204146	-6.95026703857293	3.64595405755062e-12	2.41294151176653e-10	16.782	17.927	17.583	17.063	17.588	30.277	20.444	11.872	16.343	10.859	10.290	11.366	19.294	21.684	24.743	18.196	7.068	6.427	9.264	5.346	10.151	55.402	55.031	90.167	7.379	10.082	8.944
Pdensi_DN13436_c0_g1d272084	MC_2_3	MC_2_4	551.342050856459	2960.90733409001	1756.12469247324	-2.42475878940254	0.3494195772029	-6.93939019906301	3.93796054242545e-12	2.6028238037982e-10	17.494	18.402	15.067	22.894	30.584	35.025	19.828	20.537	20.346	20.818	17.716	18.039	20.082	26.407	28.748	11.139	12.079	10.789	27.265	15.645	17.001	120.305	78.385	91.208	7.091	13.390	11.937
Pdensi_GG_22044_c0_g1	MC_2_3	MC_2_4	0	2482.43077119669	1241.21538559834	-27.1067045470914	3.90680108289844	-6.93833752267239	3.96740930716625e-12	2.61890021087517e-10	0.000	0.000	0.000	0.000	0.656	0.885	0.300	0.142	0.000	0.000	0.000	0.000	0.227	0.391	0.381	0.000	0.000	0.000	0.000	0.000	0.000	0.000	43.341	179.615	0.000	0.000	0.000
Pdensi_DN27433_c0_g1d368357	MC_2_3	MC_2_4	57.2575184685974	143487.16565169	71772.2115850793	-11.2906788290765	1.62736396643933	-6.93801697832874	3.97641938338499e-12	2.6214608920762e-10	48.330	9.172	1.681	30.421	15.766	180.712	96.184	13.193	25.108	9.146	8.431	10.203	15.172	33.356	117.732	1.580	2.145	3.996	4.798	0.653	0.905	13.743	769.547	11990.112	0.962	3.153	0.338
Pdensi_DN14703_c2_g1	MC_2_3	MC_2_4	6.53371083365494	3793.04532995953	1899.78952039659	-9.18476550864147	1.3239652767993	-6.93731600789844	3.99619269179947e-12	2.63110150785333e-10	0.000	0.000	0.000	2.500	2.217	13.135	1.091	0.180	0.265	0.000	0.055	0.000	0.721	0.994	9.737	0.195	0.665	0.108	0.098	0.302	0.309	2.405	25.289	310.678	0.532	3.590	0.623
Pdensi_DN33955_c0_g1	MC_2_3	MC_2_4	633.166245200078	0	316.583122600039	11.5924631882372	1.67107828559336	6.93711556674378	4.00186453323941e-12	2.63144482280911e-10	0.805	2.838	2.423	3.568	2.939	3.723	2.009	1.480	1.198	0.714	1.018	0.949	0.895	3.022	2.239	1.082	14.061	28.150	49.198	1.400	19.095	0.000	0.000	0.000	0.000	0.452	0.243
Pdensi_DN21241_c2_g1	MC_2_3	MC_2_4	154.042364529008	9.07805455229758	81.5602095406528	4.02529877513412	0.580510715376976	6.93406455472599	4.08917904099697e-12	2.68540277072773e-10	6.193	37.183	15.056	21.310	13.793	13.588	17.757	17.054	11.740	31.380	21.719	16.697	8.349	22.651	11.934	11.375	7.547	5.712	6.359	4.350	5.940	0.473	0.271	0.142	9.358	10.444	5.948
Pdensi_DN9046_c0_g1d48041	MC_2_3	MC_2_4	3432.10217812924	0	1716.05108906462	27.0859139007268	3.90678626008065	6.93304217266487	4.11885347741533e-12	2.70141799573946e-10	0.060	0.259	0.024	0.060	0.463	0.194	0.171	0.363	0.098	0.090	0.137	0.043	0.201	0.222	0.204	0.044	6.367	13.953	223.410	0.000	150.665	0.000	0.000	0.000	0.000	0.014	0.000
Pdensi_GG_50191_c0_g1	MC_2_3	MC_2_4	321.618408030095	2622.04779991446	1471.83310397228	-3.02732640027253	0.436824647463999	-6.93030124982137	4.19945381212595e-12	2.74666981763651e-10	12.387	15.078	12.086	21.001	15.872	13.730	14.762	11.166	11.378	14.661	10.382	13.453	12.136	12.602	10.027	5.903	6.942	7.501	8.655	17.534	8.478	115.148	74.825	68.709	2.033	1.969	2.034
Pdensi_DN43546_c0_g1d246214	MC_2_3	MC_2_4	25.646707660082	1953.85988466542	989.753296162751	-6.24985937996838	0.901829461490907	-6.93020093803111	4.20243275241489e-12	2.74666981763651e-10	0.138	0.446	0.343	0.087	0.083	0.748	1.217	2.083	2.104	1.534	2.609	2.032	0.230	0.397	0.771	0.434	0.451	0.596	1.080	1.121	0.591	9.289	36.403	131.666	4.193	6.256	4.301
Pdensi_DN22703_c0_g1d496656	MC_2_3	MC_2_4	149.543901063818	761.26890271237	455.406401888094	-2.34931664850255	0.338999443941078	-6.93014897366878	4.20397674272245e-12	2.74666981763651e-10	18.071	11.498	9.643	9.919	9.984	8.861	8.103	7.162	7.928	9.766	7.337	8.124	12.665	11.314	7.576	7.328	4.466	3.751	5.095	5.314	5.671	35.259	20.181	19.896	8.869	16.421	18.052
Pdensi_DN38795_c1_g3	MC_2_3	MC_2_4	91.1995852121047	2876.9937483667	1484.0966667894	-4.97821666715855	0.718368613223465	-6.92989166776133	4.21163013871306e-12	2.74815590098503e-10	13.596	4.973	3.182	13.675	7.506	17.167	28.754	3.486	3.423	5.879	5.098	1.333	9.710	9.101	10.007	8.318	3.788	1.816	5.427	2.604	1.962	29.684	84.225	152.243	38.345	78.973	38.794
Pdensi_DN10560_c0_g1d386863	MC_2_3	MC_2_4	45.7377898413311	1983.4805604511	1014.60917514622	-5.43833602367058	0.785600717352084	-6.92251916724418	4.43681740034191e-12	2.89140146196771e-10	0.346	0.186	0.517	4.575	10.970	11.609	4.444	2.943	3.517	1.553	0.801	1.839	2.885	6.768	6.720	0.883	3.341	1.288	0.389	3.552	0.990	48.294	60.030	80.428	0.353	0.453	1.453
Pdensi_DN19245_c0_g2	MC_2_3	MC_2_4	180.185094713701	3184.41627763713	1682.30068617542	-4.14341790109885	0.598593187594701	-6.92192625470422	4.45543185557705e-12	2.89983343140309e-10	3.570	6.605	7.630	8.042	8.389	9.888	9.346	10.990	16.209	11.843	15.767	12.961	5.746	8.501	8.197	6.196	4.542	6.062	3.587	9.341	6.372	90.284	54.300	157.956	23.081	32.419	31.931
Pdensi_GG_96645_c0_g1	MC_2_3	MC_2_4	3357.01303909212	0	1678.50651954606	27.0355879362066	3.90678674288133	6.92015963898438	4.51134971510632e-12	2.93249210743272e-10	0.000	0.022	0.101	0.076	0.073	0.000	0.133	0.127	0.000	0.143	0.051	0.000	0.023	0.140	0.000	0.018	2.520	13.099	195.122	0.000	168.912	0.000	0.000	0.000	0.000	0.000	0.000
Pdensi_GG_82704_c0_g1	MC_2_3	MC_2_4	3375.69533538613	0	1687.84766769306	27.0321302402669	3.90678662310713	6.91927480256596	4.53961503466712e-12	2.94711577320473e-10	0.000	0.000	0.000	0.000	0.000	0.000	0.000	0.059	0.000	0.110	0.000	0.000	0.000	0.000	0.000	0.000	0.188	1.260	199.974	0.000	166.397	0.000	0.000	0.000	0.000	0.021	0.000
Pdensi_DN5412_c0_g1	MC_2_3	MC_2_4	3.513930521856	1435.03287335704	719.273401939448	-8.66700562912162	1.25270236121367	-6.91864715631627	4.55976981398476e-12	2.95644364639733e-10	0.023	0.012	0.000	0.048	0.017	1.021	0.112	0.012	0.067	0.054	0.091	0.041	0.064	0.085	1.403	0.022	0.042	0.110	0.171	0.147	0.066	0.773	34.109	94.756	5.488	12.085	12.891
Pdensi_DN22746_c0_g1	MC_2_3	MC_2_4	3.51914466365597	241.872537150741	122.695840907199	-6.13115784369954	0.887356795611209	-6.9094617565603	4.86495996351527e-12	3.15032363062005e-10	0.000	0.000	0.000	0.000	0.109	0.099	0.100	0.284	0.213	0.106	0.114	0.320	0.000	0.000	0.000	0.000	0.000	0.334	0.000	0.105	0.259	7.152	5.990	10.027	0.000	0.203	0.000
Pdensi_DN18979_c0_g1d217895	MC_2_3	MC_2_4	1468.24069793148	0.552263802895364	734.39648086719	11.10357964283	1.60805695311382	6.90496665639183	5.02152210375539e-12	3.24758996614013e-10	0.000	0.000	0.000	0.000	0.000	0.000	0.000	0.000	0.000	0.150	0.000	0.000	0.000	0.000	0.000	0.000	0.047	0.053	20.551	2.842	130.838	0.065	0.000	0.000	0.000	0.000	0.000
Pdensi_DN22397_c2_g1	MC_2_3	MC_2_4	5258.10985742702	44.9519836428335	2651.53092053493	6.85835597554747	0.993436761855501	6.90366638208326	5.06772373015305e-12	3.26963507686291e-10	392.478	828.670	581.220	1211.126	902.436	897.201	1406.669	1153.193	1235.593	1028.684	1323.921	1006.885	416.961	816.142	650.588	613.339	368.491	286.121	277.068	88.283	205.451	4.226	0.259	0.311	2.860	2.087	1.114
Pdensi_DN16515_c0_g2	MC_2_3	MC_2_4	61.3753727476375	646.466494421582	353.92093358461	-3.39448048510964	0.491693793155661	-6.90364721369385	5.06840793250495e-12	3.26963507686291e-10	13.055	7.750	4.977	10.589	5.371	6.672	9.257	3.266	2.117	5.262	2.593	1.417	8.236	6.419	4.102	6.591	2.583	1.216	3.301	2.143	1.261	29.952	14.338	19.500	10.615	15.875	11.628
Pdensi_DN36199_c0_g1d568925	MC_2_3	MC_2_4	11.026943925749	377.245146358803	194.136045142276	-5.08795713692867	0.737022398675044	-6.90339553597742	5.07739979757043e-12	3.27130530211183e-10	0.000	0.000	0.000	2.115	1.825	1.638	2.783	1.402	1.785	0.197	0.211	0.000	0.186	0.964	3.160	0.000	0.000	0.204	0.741	0.193	0.240	13.541	5.304	17.470	0.000	0.000	0.000
Pdensi_DN16662_c0_g1d348423	MC_2_3	MC_2_4	25.6318501841876	1660.44375823482	843.037804209504	-6.01793404782249	0.871829693065967	-6.90264864306146	5.10417671983966e-12	3.28307965700205e-10	0.139	0.065	0.020	0.158	1.146	1.512	0.952	0.510	0.118	0.118	0.204	0.048	0.999	1.235	1.531	0.032	0.000	0.000	1.372	0.113	1.294	22.532	48.102	83.945	3.073	2.100	1.302
Pdensi_DN2044_c0_g1d165313	MC_2_3	MC_2_4	15.2181214532045	1048.68148997048	531.949805711841	-6.10104608289937	0.883885783166925	-6.90252767845138	5.10852643724385e-12	3.28307965700205e-10	0.754	0.411	0.198	0.981	1.104	3.350	1.899	0.565	0.702	0.623	0.620	0.381	0.658	3.662	1.700	0.538	0.597	0.265	0.831	0.690	0.119	9.207	26.102	61.071	1.898	4.227	3.504
Pdensi_DN8397_c0_g1d208435	MC_2_3	MC_2_4	731.670802136256	30.3441909989463	381.007496567601	4.56194511416767	0.661448957084264	6.89689667707271	5.31508099097502e-12	3.41153414561427e-10	43.179	74.618	54.337	87.438	84.369	56.773	75.613	77.755	87.148	67.416	78.959	64.277	36.855	68.411	38.622	52.573	46.996	48.460	28.064	28.457	22.571	2.120	0.756	0.239	0.476	1.164	1.159
Pdensi_DN14568_c0_g1	MC_2_3	MC_2_4	311.483454417507	1.12512778768772	156.304291102597	8.62647569076947	1.25087791548458	6.8963370317619	5.33605148248083e-12	3.42040842052753e-10	0.195	0.418	4.371	2.338	0.200	0.498	0.042	0.217	0.781	0.409	0.272	0.899	0.065	0.145	0.662	7.410	10.642	12.026	8.742	6.054	18.449	0.000	0.000	0.079	0.000	0.000	0.000
Pdensi_GG_124446_c0_g1	MC_2_3	MC_2_4	29.1323528767909	3240.58087898768	1634.85661593223	-6.7949205397207	0.9853179017885	-6.89617079664025	5.3422960925017e-12	3.42040842052753e-10	0.767	0.553	0.255	3.237	3.299	3.067	1.796	2.316	0.402	2.404	3.234	1.308	0.570	0.984	0.382	2.145	0.834	0.525	2.092	0.891	0.244	15.941	216.209	72.569	0.646	5.074	1.846
Pdensi_DN18233_c0_g1d531394	MC_2_3	MC_2_4	143.618239189935	2816.12731417794	1479.87277668394	-4.29222021099564	0.622682495474969	-6.89311204696966	5.45848460326679e-12	3.49042422215403e-10	0.768	0.455	0.447	0.962	2.603	3.575	3.557	3.238	3.056	2.046	2.405	1.784	3.789	1.518	4.484	1.029	1.750	4.309	8.330	5.221	2.192	87.980	47.667	133.394	0.902	2.787	4.240
Pdensi_DN18207_c1_g3	MC_2_3	MC_2_4	475.010432267144	6086.4610732896	3280.73575277837	-3.67967348926679	0.53407293703157	-6.88983326831495	5.58578172367949e-12	3.56735949782791e-10	0.150	1.704	0.905	8.621	20.237	22.294	17.681	18.795	14.690	19.356	14.125	15.444	6.751	16.664	14.178	1.603	14.313	30.082	14.322	12.054	24.486	127.104	174.115	273.433	16.642	36.832	32.750
Pdensi_DN17307_c0_g1d185963	MC_2_3	MC_2_4	193.766558240128	4.53664725512784	99.1516027476281	5.30981342012657	0.77116670342883	6.88542878798787	5.76137299803177e-12	3.67490723115405e-10	27.835	27.567	16.016	63.490	47.473	32.894	63.654	48.621	49.383	54.196	51.321	40.157	18.401	27.877	13.476	16.486	12.766	9.161	6.978	5.742	8.131	0.351	0.072	0.040	0.000	0.044	0.023
Pdensi_GG_67117_c0_g1	MC_2_3	MC_2_4	1720.54811808	0	860.274059039998	26.8865820589029	3.90680770673497	6.88198244632132	5.90252883245673e-12	3.76024941531021e-10	0.000	0.000	0.411	0.098	0.000	0.000	0.000	0.175	0.000	0.000	0.000	0.000	0.000	0.000	0.000	0.108	1.713	12.822	185.814	0.000	7.480	0.000	0.000	0.000	0.000	0.000	0.000
Pdensi_DN25005_c1_g1d557437	MC_2_3	MC_2_4	10.3923328951775	499.13207915341	254.762206024294	-5.58117848372716	0.811007519565937	-6.88178389112136	5.91076375315214e-12	3.7608062475224e-10	1.310	1.755	0.874	3.206	2.672	3.062	3.047	2.011	1.784	2.202	1.399	1.558	1.282	1.130	1.724	0.637	0.435	0.443	0.409	0.455	0.246	5.979	8.317	31.641	0.214	0.940	0.313
Pdensi_DN31229_c0_g1d144237	MC_2_3	MC_2_4	4.39476276238919	690.005418312031	347.20009053721	-7.29273102297411	1.05988327142839	-6.88069263811077	5.95622401702693e-12	3.78501738156642e-10	0.064	0.000	0.000	0.000	0.000	0.070	0.000	0.000	0.000	0.075	0.000	0.000	0.000	0.000	0.000	0.000	0.000	0.000	0.289	0.000	0.184	4.579	31.882	27.685	0.000	0.000	0.000
Pdensi_DN25389_c0_g2	MC_2_3	MC_2_4	1288.13862102965	10.0231491797045	649.080885104677	7.01293398973556	1.02033274601957	6.87318329936368	6.27848058647825e-12	3.98484633694841e-10	56.482	179.938	75.197	162.357	146.010	112.016	135.585	117.063	114.960	82.590	101.042	59.420	43.882	135.724	62.524	96.636	86.782	74.638	90.370	18.057	33.050	0.586	0.000	0.388	1.889	0.973	0.579
Pdensi_DN4582_c0_g1d45413	MC_2_3	MC_2_4	2125.36598782552	45.2031658607747	1085.28457684315	5.55694336521868	0.808668970070622	6.87171583291169	6.34342227734347e-12	4.02106862275474e-10	18.446	20.648	17.908	17.886	24.528	12.227	23.928	21.289	13.543	23.367	13.373	13.858	27.416	17.698	20.428	38.537	21.667	28.258	85.498	13.187	129.237	2.127	0.731	1.607	1.775	3.364	4.104
Pdensi_GG_76901_c1_g1	MC_2_3	MC_2_4	178.29339769572	0	89.1466988478598	9.76393964498544	1.42143440927772	6.86907505633469	6.46195030316094e-12	4.0911271981301e-10	0.000	0.000	0.000	0.000	0.000	0.000	0.000	0.000	0.000	0.000	0.000	0.000	0.000	0.000	0.000	0.000	0.314	0.357	2.921	9.829	6.324	0.000	0.000	0.000	0.000	0.000	0.000
Pdensi_DN39660_c2_g1	MC_2_3	MC_2_4	162.0350696833	24967.5189376596	12564.7770036714	-7.26729823977743	1.05820318679144	-6.86758302232341	6.52987518714233e-12	4.12901464184995e-10	97.216	19.689	32.715	20.057	12.023	53.651	157.267	39.567	108.261	133.959	154.230	165.735	39.437	14.122	53.112	4.337	2.419	13.683	9.013	6.268	2.462	84.533	351.848	1816.044	2.714	1.641	0.392
Pdensi_DN91978_c0_g1	MC_2_3	MC_2_4	5.9354917929883	725.892145368671	365.91381858083	-6.92712765333873	1.00882254665879	-6.86654722010457	6.57744109838471e-12	4.1539508108612e-10	0.153	0.110	0.101	0.128	0.245	0.000	0.056	0.159	0.119	0.179	0.129	0.060	0.170	0.176	0.000	0.092	0.056	0.127	0.115	0.533	0.000	12.067	33.904	22.874	0.000	0.000	0.000
Pdensi_GG_84594_c0_g1	MC_2_3	MC_2_4	1001.83887921239	3.77267001224151	502.805774612315	8.03907979352684	1.17094560118386	6.86545966388112	6.62774907206004e-12	4.18055500728014e-10	0.043	0.023	0.043	0.189	0.129	0.023	0.024	0.045	0.050	0.076	0.000	0.102	0.000	0.099	0.170	0.059	24.019	57.189	85.816	1.430	23.586	0.194	0.106	0.088	0.034	0.000	0.026
Pdensi_DN25702_c0_g1d75509	MC_2_3	MC_2_4	4.92359717221743	3187.23884124381	1596.08121920802	-9.33623074502571	1.36045245626323	-6.86259244271545	6.76219499456002e-12	4.26009946562343e-10	0.689	0.382	0.031	0.367	0.246	2.113	2.791	0.000	0.213	0.198	0.891	0.727	1.578	2.183	1.117	0.000	0.838	0.183	0.199	0.204	0.125	1.370	16.027	266.429	2.655	20.046	0.388
Pdensi_DN25128_c0_g1d305386	MC_2_3	MC_2_4	16.6229583208707	273.639498525699	145.131228423285	-4.04336082226464	0.58926920517722	-6.86165302164165	6.80682363386847e-12	4.28293390519221e-10	3.700	4.095	3.171	3.951	2.851	5.768	4.311	3.274	5.232	2.963	4.827	4.232	2.761	5.120	5.861	4.647	1.205	0.606	0.563	0.671	0.569	16.140	4.986	6.454	0.120	0.367	0.203
Pdensi_GG_33888_c0_g1	MC_2_3	MC_2_4	1151.44193315895	15756.0738084016	8453.7578707803	-3.7744028923707	0.550129926646689	-6.86092995408835	6.84137052967777e-12	4.29546426839355e-10	0.989	13.906	0.790	17.673	15.567	16.957	11.755	8.486	7.709	3.490	2.752	8.404	10.251	7.651	13.387	1.066	8.372	2.676	21.674	61.092	40.511	517.188	359.962	639.022	2183.219	2874.141	2624.824
Pdensi_GG_28751_c0_g1	MC_2_3	MC_2_4	5.22720561748877	330.177603081586	167.702404349537	-5.97645949845598	0.871091705919369	-6.86088440269132	6.84355263930234e-12	4.29546426839355e-10	0.000	0.306	0.121	0.992	0.292	1.784	0.200	0.315	0.213	0.071	0.153	0.000	0.202	0.348	0.995	0.109	0.066	0.225	0.204	0.211	0.173	2.925	7.497	19.917	0.185	2.166	0.747
Pdensi_DN18305_c1_g3	MC_2_3	MC_2_4	6642.51232016952	5.24572612064125	3323.87902314508	10.2846181883711	1.49969523258512	6.85780548267987	6.99263819212856e-12	4.38365485291083e-10	0.000	0.000	0.000	0.000	0.000	0.000	0.000	0.071	0.000	0.334	0.000	0.000	0.000	0.047	0.015	0.000	0.000	0.000	176.161	0.364	527.427	0.163	0.301	0.056	0.021	0.000	0.000
Pdensi_DN22330_c0_g1d543295	MC_2_3	MC_2_4	156.831549824949	941.172242381638	549.001896103294	-2.5854246997589	0.377023853062705	-6.85745657405104	7.00973228805729e-12	4.38898580957626e-10	8.305	4.485	6.171	7.523	7.583	13.138	11.910	6.873	16.453	12.357	7.893	15.316	6.685	7.972	8.394	7.531	4.282	4.847	5.227	5.153	6.495	23.775	36.696	29.797	1.569	4.740	3.199
Pdensi_GG_67940_c0_g1	MC_2_3	MC_2_4	200.639179782665	10822.5976115932	5511.61839568791	-5.75287849819888	0.839394750513564	-6.85360314045224	7.20126871420159e-12	4.50339315968161e-10	43.535	20.053	10.179	16.696	14.319	16.133	15.201	9.380	10.640	12.709	11.834	5.775	23.156	20.883	12.505	7.313	4.703	2.968	13.237	6.757	2.123	422.089	572.986	80.560	1.778	2.336	0.326
Pdensi_DN26806_c0_g2	MC_2_3	MC_2_4	291.570579366134	3239.39108652468	1765.48083294541	-3.47410176805087	0.506950904997119	-6.85293533122424	7.23497985178812e-12	4.5142970902228e-10	115.490	108.462	61.177	57.215	47.823	83.788	57.758	29.501	35.144	36.207	36.797	31.928	75.978	88.224	64.543	38.722	27.698	20.636	13.901	5.315	12.322	161.541	95.554	66.201	21.691	9.904	11.243
Pdensi_GG_99282_c0_g1	MC_2_3	MC_2_4	0	314.341284917647	157.170642458823	-11.0031621414702	1.60561947790622	-6.85290773615845	7.23637617805621e-12	4.5142970902228e-10	0.889	0.229	0.259	0.061	0.058	0.000	0.053	0.000	0.000	0.056	0.182	0.000	1.036	0.166	0.054	0.000	0.053	0.000	0.000	0.000	0.000	2.512	4.532	21.574	7.947	8.778	4.873
Pdensi_DN26683_c1_g1	MC_2_3	MC_2_4	90.6001002621338	8669.05787629875	4379.82898828044	-6.58000916238937	0.960276646840316	-6.85220158590773	7.27219776799328e-12	4.53111132149161e-10	0.758	1.050	0.535	5.563	5.349	34.565	9.527	5.373	8.345	3.791	3.946	4.510	2.276	5.397	11.229	0.686	1.564	0.726	1.023	7.220	1.481	77.867	189.532	528.140	1.157	4.761	3.391
Pdensi_GG_59008_c0_g1	MC_2_3	MC_2_4	135.826118937842	0	67.9130594689208	9.37212869433409	1.36807737309702	6.85058380369063	7.35492096458992e-12	4.57707213060692e-10	0.000	0.000	0.000	0.000	0.000	0.000	0.000	0.000	0.000	0.000	0.000	0.000	0.000	0.000	0.000	7.311	12.727	10.660	6.704	5.258	2.833	0.000	0.000	0.000	0.000	0.233	0.002
Pdensi_DN27378_c0_g4	MC_2_3	MC_2_4	5.29880484447442	10102.0387343468	5053.66876959564	-10.8912351401446	1.59016339621599	-6.84912957125149	7.43006777846109e-12	4.61821195787268e-10	0.126	0.000	0.126	1.281	0.170	30.912	3.932	0.000	1.346	0.000	0.799	0.447	0.000	1.605	17.343	0.000	0.000	0.000	0.280	0.293	0.000	2.310	83.943	815.279	0.000	0.000	0.000
Pdensi_GG_75461_c0_g1	MC_2_3	MC_2_4	1605.00587572851	0	802.502937864253	26.7509747711956	3.90681078812047	6.84726653579895	7.52743944127821e-12	4.67304903929267e-10	0.000	0.000	0.000	0.000	0.000	0.000	0.000	0.000	0.000	1.141	0.000	0.000	0.000	0.000	0.000	0.000	0.000	135.028	0.000	156.672	15.068	0.000	0.000	0.000	0.000	0.000	0.000
Pdensi_GG_75850_c0_g1	MC_2_3	MC_2_4	1533.04175795517	27643.8629701851	14588.4523640701	-4.17248670339669	0.609427037587172	-6.8465730039092	7.56400539052304e-12	4.69005052685198e-10	7.411	24.391	8.975	54.269	152.107	59.512	106.816	91.240	36.866	55.593	54.771	30.971	84.407	153.653	64.657	20.366	41.374	15.262	35.078	97.335	32.718	1216.359	968.811	554.477	4.899	4.595	2.787
Pdensi_DN23656_c3_g5	MC_2_3	MC_2_4	34.5945510269221	210.140043396227	122.367297211575	-2.60129495185144	0.380089140570653	-6.84390758427339	7.7061645829406e-12	4.77240437420123e-10	1.395	0.753	1.113	1.409	2.273	3.259	3.161	1.601	2.707	2.373	3.967	3.131	1.787	2.654	3.908	0.690	0.609	1.294	1.250	1.298	1.198	7.829	5.735	6.904	8.178	8.064	13.413
Pdensi_DN10912_c0_g1d456263	MC_2_3	MC_2_4	1.07554207249969	225.077122049781	113.07633206114	-7.68711545427841	1.12423696779474	-6.83762914268616	8.05144982819876e-12	4.98020187194105e-10	1.046	2.434	0.274	2.378	3.024	1.331	2.576	1.390	0.667	0.312	1.194	0.327	2.121	3.393	1.419	0.768	0.436	0.198	0.090	0.000	0.028	5.097	13.929	2.768	0.651	0.629	0.189
Pdensi_DN19601_c0_g1d408709	MC_2_3	MC_2_4	2.15108414499938	701.216726569489	351.683905357244	-8.33582900669584	1.22021198746179	-6.83145969089808	8.40549111878273e-12	5.19290631488328e-10	8.143	0.726	0.191	0.000	0.000	0.000	0.000	0.039	0.044	0.000	0.143	0.045	4.531	0.095	0.042	0.000	0.000	0.000	0.171	0.000	0.078	4.545	7.882	51.129	1.067	2.861	0.461
Pdensi_DN22311_c1_g3d423945	MC_2_3	MC_2_4	0.257311209076118	159.251434927688	79.7543730683822	-9.05917230936165	1.3268545026155	-6.82755516260765	8.6373919641575e-12	5.32972983372868e-10	0.034	0.000	0.000	0.086	0.000	0.110	0.000	0.000	0.000	0.000	0.043	0.081	0.000	0.117	0.000	0.031	0.075	0.043	0.041	0.000	0.000	5.045	3.844	6.426	0.895	0.803	0.695
Pdensi_DN19598_c0_g1d15281	MC_2_3	MC_2_4	0	380.696017666312	190.348008833156	-11.2812709828837	1.65236208331559	-6.82736011482843	8.6491393437531e-12	5.33054074006072e-10	0.000	0.000	0.000	0.253	0.242	0.545	0.665	0.627	0.000	0.352	0.253	0.118	0.111	0.576	0.112	0.000	0.217	0.000	0.000	0.000	0.000	1.216	24.738	9.657	0.000	0.000	0.000
Pdensi_DN24913_c0_g1d192801	MC_2_3	MC_2_4	7.14092772419761	500.575266568797	253.858097146497	-6.13825283983815	0.899141771895254	-6.82679087069845	8.68351348594269e-12	5.34527796414198e-10	0.961	0.472	0.611	2.766	1.691	1.429	2.423	0.365	1.030	2.259	0.663	1.135	0.584	0.807	0.880	0.550	0.285	0.646	0.097	0.305	0.375	4.917	10.401	30.669	0.982	1.080	1.682
Pdensi_DN21622_c0_g1	MC_2_3	MC_2_4	1222.4488309545	27809.8191005011	14516.1339657278	-4.50771352281289	0.660358359969374	-6.82616257485095	8.7216089096154e-12	5.36226765836426e-10	0.327	3.186	1.962	5.669	11.101	14.180	2.909	2.626	1.805	1.284	4.138	1.415	6.563	17.632	18.896	3.131	5.199	8.300	26.039	82.027	23.593	642.100	1082.675	931.403	5.090	7.966	5.255
Pdensi_DN40055_c0_g2	MC_2_3	MC_2_4	1.63593868953754	1930.3106337131	965.973286201317	-10.1985343885299	1.49467720009191	-6.8232354035392	8.90126140832145e-12	5.4661448061774e-10	0.000	0.000	0.000	0.083	0.119	0.231	0.146	0.241	0.116	0.135	0.084	0.138	0.037	0.247	0.093	0.015	0.073	0.083	0.057	0.077	0.024	0.149	128.819	50.806	0.000	0.000	0.020
Pdensi_DN17358_c0_g1d57237	MC_2_3	MC_2_4	24.7579398755881	7448.91815288558	3736.83804638058	-8.232280643804	1.20679336668979	-6.82161575546687	9.00221876675083e-12	5.5215049367447e-10	0.079	0.028	0.000	0.000	0.000	0.000	0.029	0.000	0.000	0.000	0.000	0.031	0.554	0.000	0.030	0.071	0.203	0.429	1.801	0.000	0.902	78.988	225.002	385.950	0.041	0.030	0.315
Pdensi_DN39772_c0_g1	MC_2_3	MC_2_4	66.1131030282636	530.867753811487	298.490428419875	-3.00534799661902	0.440661472656505	-6.82008340439075	9.09876702108211e-12	5.57403123070896e-10	2.525	4.022	2.792	2.526	1.776	2.460	3.577	5.743	3.044	2.764	3.688	2.469	4.179	3.559	3.546	2.560	1.541	1.899	2.255	3.260	1.651	25.056	14.520	13.088	1.244	1.358	0.843
Pdensi_DN35987_c0_g1d508255	MC_2_3	MC_2_4	1.09027710148529	270.753259521575	135.92176831153	-7.94109792531839	1.16443648469492	-6.81969178198578	9.12360414599751e-12	5.58255309014736e-10	0.475	0.000	0.000	1.202	2.297	1.243	0.211	0.496	0.112	0.112	0.000	0.112	0.423	0.877	0.212	0.000	0.515	0.234	0.000	0.110	0.000	4.044	7.218	13.965	0.000	0.000	0.000
Pdensi_GG_56261_c0_g1	MC_2_3	MC_2_4	3004.84647708148	1.26688271731538	1503.0566798994	11.1293640772964	1.63257244959294	6.81707208771737	9.29146481530892e-12	5.67846316200674e-10	0.019	0.081	0.028	0.106	0.034	0.071	0.123	0.216	0.077	0.221	0.155	0.022	0.010	0.065	0.032	0.052	3.882	6.671	148.177	0.242	175.378	0.028	0.104	0.019	0.059	0.106	0.351
Pdensi_GG_138209_c0_g1	MC_2_3	MC_2_4	1.07501903519009	426.582175997767	213.828597516479	-8.60911023875914	1.26346204847372	-6.81390489659668	9.49845102679866e-12	5.79233887119886e-10	0.000	0.049	0.035	0.242	0.325	0.493	0.494	0.182	0.098	0.083	0.050	0.193	0.205	0.594	0.175	0.096	0.154	0.000	0.040	0.082	0.000	2.222	8.804	27.769	0.436	0.119	0.466
Pdensi_DN25531_c0_g1d23271	MC_2_3	MC_2_4	124.338876145495	2694.25603539885	1409.29745577217	-4.43722670955604	0.651204657832099	-6.81387434225032	9.50046969009755e-12	5.79233887119886e-10	3.879	3.130	1.679	4.457	3.432	4.426	1.600	1.541	1.228	0.795	1.231	0.863	1.460	1.972	2.649	2.640	2.622	1.813	2.655	6.996	3.676	49.033	56.664	145.944	0.773	2.033	1.633
Pdensi_DN29991_c0_g1d82242	MC_2_3	MC_2_4	692.575771441385	0	346.287885720692	11.7218401049222	1.72051087195147	6.81299972933439	9.5584321303191e-12	5.82073199525940e-10	0.284	0.615	1.825	9.726	6.355	0.000	11.504	3.164	3.742	7.902	1.039	3.522	1.066	2.920	0.869	19.981	23.154	16.176	54.474	0.991	20.779	0.000	0.000	0.000	1.110	0.349	0.000
Pdensi_DN24298_c0_g1	MC_2_3	MC_2_4	162.275015232629	6384.9096411066	3273.59232816961	-5.29791128639048	0.777887552931329	-6.81063897529439	9.71661945630022e-12	5.91001811025346e-10	3.323	5.428	4.740	8.486	9.557	22.550	12.128	5.680	11.279	6.438	7.087	9.896	5.255	12.830	7.279	5.551	7.114	1.227	7.465	5.527	4.632	35.119	309.659	248.466	1.768	0.920	0.098
Pdensi_DN39786_c0_g1d511609	MC_2_3	MC_2_4	51.8765312040364	755.077740888579	403.477136046308	-3.86095931101549	0.566949042017616	-6.81006408843271	9.75552763098125e-12	5.92662803474547e-10	0.000	1.056	1.172	1.480	6.396	4.451	3.673	4.091	2.781	2.763	1.477	1.377	2.815	5.622	9.099	0.872	1.256	5.229	3.446	1.129	1.119	23.418	31.140	18.805	0.000	0.000	0.000
Pdensi_DN23990_c1_g3	MC_2_3	MC_2_4	1.65119675583275	846.745449155083	424.198322955458	-8.99883919379501	1.32203639099534	-6.80680142777303	9.97925195214191e-12	6.05534371423794e-10	2.595	1.338	0.731	0.975	0.602	3.115	0.724	0.313	0.498	0.323	0.539	0.462	1.049	1.024	1.599	0.513	0.236	0.190	0.043	0.131	0.036	0.639	30.407	46.192	0.059	0.212	0.030
Pdensi_GG_9853_c0_g1	MC_2_3	MC_2_4	0	570.500358316313	285.250179158157	-11.8639919637262	1.74322922225218	-6.80575555542739	1.00520267487026e-11	6.09226750468222e-10	0.251	0.000	0.000	0.000	0.956	1.090	0.000	0.000	0.000	0.000	0.000	0.000	0.601	0.894	1.444	0.313	1.289	0.000	0.000	0.000	0.000	2.448	3.743	45.055	0.000	0.099	0.000
Pdensi_DN14517_c0_g1d274179	MC_2_3	MC_2_4	14307.3255924932	20.485063267553	7163.9053278804	9.45187880296362	1.38905296603381	6.80454887904797	1.01366368744144e-11	6.13626837899978e-10	0.000	0.041	0.000	0.180	0.000	0.479	0.262	0.969	1.015	1.010	0.742	1.299	0.021	0.214	0.382	0.085	483.568	608.068	749.329	1.973	793.854	0.141	1.076	0.719	0.029	0.227	0.289
Pdensi_DN23041_c0_g7	MC_2_3	MC_2_4	578.784069950596	9186.25087589668	4882.51747292364	-3.98822850581704	0.586286821484848	-6.80252115460541	1.02803914284545e-11	6.21592614038578e-10	8.240	11.470	7.066	24.338	40.172	61.063	28.399	18.054	16.001	9.957	13.891	9.568	16.215	36.754	42.133	13.789	22.231	21.178	22.617	23.676	16.362	118.310	349.671	391.621	50.073	120.875	95.140
Pdensi_DN36846_c0_g1d88509	MC_2_3	MC_2_4	0	501.706834374207	250.853417187103	-11.6789170956121	1.71721302085991	-6.80108813160748	1.03831874480473e-11	6.27065972926279e-10	0.000	0.000	0.000	0.000	0.000	0.000	0.000	0.104	0.235	0.000	0.126	0.000	0.000	0.000	0.000	0.178	0.000	0.000	0.000	0.000	0.000	0.756	18.040	27.034	0.000	0.000	0.000
Pdensi_GG_35684_c0_g1	MC_2_3	MC_2_4	9.44094750227787	701.030886678649	355.235917090463	-6.21614914812252	0.914267917073196	-6.79904547894669	1.05314571072336e-11	6.35269429188642e-10	0.541	8.157	2.173	6.649	12.783	16.397	4.684	3.231	2.357	0.960	2.340	1.286	2.814	4.098	10.272	1.021	2.489	1.032	0.321	0.355	0.336	61.108	8.037	4.775	0.000	0.000	0.000
Pdensi_GG_91700_c1_g1	MC_2_3	MC_2_4	116.203035888252	0	58.1015179441259	9.14674643438987	1.34545385214512	6.79826098814671	1.05889503597726e-11	6.37984259176301e-10	0.917	1.761	0.760	2.748	3.854	5.520	28.974	12.876	55.088	22.107	14.572	21.351	6.001	2.532	4.253	3.675	9.927	17.832	4.123	5.333	3.126	0.000	0.000	0.000	0.000	0.000	0.000
Pdensi_DN11779_c0_g1d336679	MC_2_3	MC_2_4	8.97053017108244	2254.85716480191	1131.9138474865	-7.97527044021767	1.17334508101746	-6.79703743531439	1.06792355973145e-11	6.42666083790333e-10	0.000	0.000	0.000	0.000	0.000	0.000	0.000	0.000	0.000	0.000	0.000	0.000	0.000	0.000	0.000	0.000	0.000	0.045	0.000	0.704	0.255	154.447	67.337	11.060	0.000	0.000	0.000
Pdensi_DN38560_c1_g1	MC_2_3	MC_2_4	3.27187737907508	599.750573373385	301.51122537623	-7.51131761220848	1.10552163926245	-6.79436507205745	1.08790579307328e-11	6.53920973878823e-10	0.147	0.138	0.091	0.092	0.197	0.824	0.399	0.228	0.107	0.406	0.162	0.217	0.142	0.231	0.268	0.083	0.142	0.069	0.105	0.170	0.079	2.798	6.638	44.673	1.882	1.695	3.599
Pdensi_DN18710_c0_g1d217624	MC_2_3	MC_2_4	2.43891148666591	689.720323308407	346.079617397536	-8.1346743434102	1.19744288606272	-6.79337147357201	1.09542831452737e-11	6.5766890065608e-10	6.963	1.661	0.762	3.201	3.258	4.761	1.438	0.167	0.317	0.130	0.156	0.323	2.673	3.873	3.147	0.774	0.288	0.078	0.142	0.072	0.071	0.943	18.862	42.767	0.039	1.443	0.059
Pdensi_DN19596_c0_g1d408249	MC_2_3	MC_2_4	25.3446520954435	1371.93227320083	698.638462648138	-5.75732021002663	0.84755045054428	-6.79289381101667	1.09906280454955e-11	6.5837726637177e-10	0.221	0.128	0.107	1.925	7.703	8.421	2.160	2.977	1.733	0.712	0.925	1.054	1.810	5.752	7.026	0.257	1.128	0.381	0.507	1.695	0.539	11.567	33.787	80.644	0.039	0.000	0.000
Pdensi_GG_43777_c0_g1	MC_2_3	MC_2_4	206.54028175067	0	103.270140875335	9.97664752422235	1.46869234632969	6.79287772497374	1.09918540713834e-11	6.5837726637177e-10	0.000	0.000	0.000	1.740	3.778	2.233	8.359	4.344	2.881	6.116	1.734	4.051	0.000	0.000	0.000	3.709	5.169	2.937	14.922	4.386	3.473	0.000	0.000	0.000	0.000	0.000	0.000
Pdensi_DN38313_c0_g1	MC_2_3	MC_2_4	159.470353609872	0	79.7351768049359	9.60260408188076	1.41369687575564	6.79254813854493	1.10170035917246e-11	6.59110945560181e-10	52.125	59.452	60.861	89.394	86.671	50.743	83.340	66.155	75.628	82.975	79.673	68.021	43.634	34.968	15.461	14.962	8.024	12.433	3.023	5.121	8.823	0.000	0.000	0.000	2.000	1.533	1.655
Pdensi_DN18475_c1_g1	MC_2_3	MC_2_4	91.3370148114565	751.967887344446	421.652451077951	-3.04012747200399	0.447676176863019	-6.79090742175949	1.11430417766238e-11	6.6587168473832e-10	4.802	2.616	3.626	2.573	1.944	3.694	2.208	2.466	3.263	2.360	3.108	3.201	3.310	2.900	2.177	3.533	2.754	2.470	3.578	2.698	3.589	17.077	22.325	31.921	2.423	4.913	3.982
Pdensi_DN18744_c0_g1d187204	MC_2_3	MC_2_4	127.759199370016	5.87824852484843	66.8187239474322	4.41936566668711	0.650951942303004	6.78908131228832	1.12849828520743e-11	6.73565822287593e-10	4.548	6.841	13.684	5.181	5.761	3.405	6.929	12.763	15.263	19.599	10.929	17.605	4.234	7.564	2.923	22.861	5.687	5.987	3.669	3.726	6.296	0.226	0.183	0.150	1.020	0.418	0.717
Pdensi_DN12428_c0_g1	MC_2_3	MC_2_4	523.703606586975	9221.90026873452	4872.80193766075	-4.13815781560473	0.609576319466861	-6.78858033596841	1.13242316889795e-11	6.75119772991062e-10	23.166	1.834	1.479	3.713	2.379	1.446	6.697	6.567	5.809	6.984	13.349	8.997	14.841	1.792	1.241	2.654	2.706	2.263	14.533	33.679	8.428	351.175	371.444	184.500	16.785	46.010	16.784
Pdensi_DN21612_c0_g1d419047	MC_2_3	MC_2_4	97.657570829104	4016.56005309198	2057.10881196054	-5.36228510310258	0.789975959829941	-6.78790922227168	1.13770194996738e-11	6.77476317339549e-10	3.207	3.093	2.479	4.113	3.774	6.707	4.125	3.856	3.460	3.830	3.606	2.966	3.198	5.042	4.158	3.026	2.673	4.834	1.103	5.873	3.434	45.034	124.570	203.113	4.980	6.662	5.668
Pdensi_DN41060_c0_g1d442982	MC_2_3	MC_2_4	666.651393513697	7.29718626273996	336.974289888218	6.48440690915973	0.957613378653868	6.77142472495002	1.27520305572863e-11	7.58471181877618e-10	55.007	193.595	103.398	91.787	101.009	31.676	181.621	87.551	116.488	161.778	128.303	94.599	45.682	95.395	31.309	174.452	102.182	55.722	36.440	2.767	32.981	0.240	0.389	0.107	0.000	0.119	0.063
Pdensi_DN85463_c0_g1	MC_2_3	MC_2_4	22.8620747904264	1373.92616448405	698.394119637236	-5.9071735489645	0.872430655925034	-6.77093761990877	1.27950437761134e-11	7.60144623964172e-10	0.068	0.037	0.051	0.556	1.351	3.128	1.116	1.010	0.658	0.459	0.345	0.385	0.549	1.294	1.846	0.077	0.321	1.418	1.424	0.337	0.733	11.027	26.368	88.212	0.000	0.000	0.000
Pdensi_GG_23843_c0_g1	MC_2_3	MC_2_4	778.643016519461	0	389.321508259731	11.8907813417159	1.75661398378906	6.76914874380491	1.29542309886363e-11	7.68707978712434e-10	0.000	0.000	16.504	0.000	0.000	0.000	0.000	0.393	0.000	0.000	0.000	0.000	0.000	0.000	0.208	0.000	0.000	23.742	45.089	0.650	38.695	0.000	0.000	0.000	0.000	0.000	0.000
Pdensi_DN21568_c0_g5	MC_2_3	MC_2_4	7.0436421473168	467.480120861137	237.261881504227	-6.04509749312717	0.893745122541669	-6.76378235881822	1.34434987787261e-11	7.96815823204957e-10	0.112	0.060	0.056	0.424	0.000	0.589	0.247	0.175	0.066	0.197	0.142	0.199	0.187	0.065	0.189	0.000	0.123	0.070	0.378	0.243	0.160	10.340	3.301	29.936	0.172	0.377	0.352
Pdensi_DN22200_c1_g5	MC_2_3	MC_2_4	2488.40339670102	37598.7611325233	20043.5822646122	-3.91739857897718	0.579189754457467	-6.76358403930444	1.34619226796516e-11	7.9698326019555e-10	15.325	21.198	221.251	98.554	57.526	105.446	41.229	30.165	57.109	30.860	39.424	57.714	37.083	68.726	83.617	124.013	267.891	366.469	65.260	106.102	95.665	610.893	1546.141	1392.269	5.923	13.412	13.565
Pdensi_GG_15961_c0_g1	MC_2_3	MC_2_4	48.3300831717506	719.203997166371	383.767040169061	-3.89727338730649	0.576403346064684	-6.76136496069045	1.36697692844277e-11	8.08351680879606e-10	0.679	0.734	0.565	4.445	2.605	2.842	5.280	2.132	3.210	4.261	4.863	2.935	1.260	1.567	0.885	1.014	0.000	0.555	0.753	1.969	2.431	20.677	18.301	29.835	4.082	10.422	15.669
Pdensi_DN1113_c0_g1d514261	MC_2_3	MC_2_4	2.11952193778977	628.570076198172	315.344799067981	-8.19129965668499	1.21174127664884	-6.75994109843205	1.38047851003334e-11	8.15392000400273e-10	0.000	0.230	0.053	0.134	0.257	0.864	0.176	0.388	0.125	0.125	0.135	0.315	0.059	0.061	0.179	0.288	0.292	0.066	0.120	0.124	0.000	2.093	13.139	41.730	0.653	0.239	1.152
Pdensi_DN35447_c0_g1d314473	MC_2_3	MC_2_4	40.2127129576805	4188.00113656875	2114.10692476321	-6.7027830590444	0.99159645116044	-6.75958758343709	1.38385085572959e-11	8.16440045276397e-10	0.000	0.000	0.000	0.000	0.000	0.000	0.000	0.000	0.046	0.000	0.000	0.000	0.130	0.000	0.000	0.000	0.000	0.000	0.044	3.215	1.003	174.086	122.092	115.348	0.000	0.000	0.047
Pdensi_DN25448_c0_g1	MC_2_3	MC_2_4	5.68079577046018	139.204832350904	72.4428140606822	-4.60109834216644	0.680714863410814	-6.75921533299863	1.38741064896093e-11	8.17596134679492e-10	0.000	0.177	0.151	0.999	4.905	8.491	1.268	1.787	1.508	0.340	0.976	0.812	0.605	3.070	6.868	0.161	0.211	0.144	0.363	0.074	0.145	4.212	4.046	5.117	0.042	0.043	0.030
Pdensi_DN19391_c0_g1	MC_2_3	MC_2_4	326.391599419243	6453.28073482611	3389.83616712268	-4.30530651816525	0.637296592963762	-6.7555774904481	1.42267444977183e-11	8.3741109432883e-10	3.417	5.812	5.662	9.841	11.592	29.423	16.649	9.967	17.460	16.135	9.794	20.227	8.142	13.175	20.319	8.129	5.425	6.825	11.865	9.048	14.218	87.946	156.654	354.163	9.089	8.906	8.438
Pdensi_DN25124_c3_g7	MC_2_3	MC_2_4	63.8692857326689	571.102399141144	317.485842436906	-3.16108838420395	0.467940583991242	-6.75531999648723	1.42520349517031e-11	8.37934372557438e-10	1.032	1.201	0.792	1.406	2.399	2.853	3.782	0.912	0.841	1.865	1.506	1.219	1.946	2.839	1.690	0.928	1.297	1.764	1.596	3.230	2.046	15.800	23.967	15.382	0.482	1.070	1.050
Pdensi_DN13688_c0_g1d461976	MC_2_3	MC_2_4	19.6733934434649	1030.49149194061	525.08244269204	-5.70756129710408	0.845250710902158	-6.7525069467404	1.45312103066368e-11	8.53366203432977e-10	5.000	12.725	6.887	7.973	4.725	5.371	8.820	3.578	0.979	3.847	3.792	1.193	3.231	9.139	3.479	2.979	1.490	0.484	0.963	0.913	0.287	6.133	51.239	38.556	0.457	0.164	0.318
Pdensi_DN45263_c0_g1d96250	MC_2_3	MC_2_4	0	268.722056417145	134.361028208572	-10.7769923150701	1.59610858747322	-6.75204206007753	1.45778598454567e-11	8.55122864780795e-10	0.000	0.000	0.000	0.000	0.000	2.516	0.000	0.000	0.308	0.000	0.000	0.000	0.000	0.298	0.000	0.000	0.000	0.000	0.000	0.000	0.000	1.569	6.913	16.092	0.000	8.413	0.000
Pdensi_DN35910_c0_g1d239189	MC_2_3	MC_2_4	119.418187747532	0	59.7090938737659	9.18625562503762	1.36063158641462	6.75146433226952	1.46360369759523e-11	8.57550918779077e-10	6.096	10.088	5.796	8.100	7.815	3.812	6.016	1.684	1.915	3.794	1.615	0.754	2.482	11.472	2.843	1.726	2.405	2.344	4.625	5.566	2.770	0.000	0.000	0.000	0.000	0.000	0.000
Pdensi_DN15407_c0_g2d525750	MC_2_3	MC_2_4	21.788592404573	4999.58387662724	2510.68623451591	-7.84260432186035	1.16195278659736	-6.7495034327741	1.48352000335139e-11	8.6822455912061e-10	0.000	0.000	0.000	0.063	0.061	0.054	0.997	0.262	0.295	0.295	1.336	0.537	0.399	0.232	0.113	0.000	0.055	0.000	0.057	1.699	0.577	427.847	77.580	21.770	0.162	0.113	0.242
Pdensi_DN13912_c0_g1d392624	MC_2_3	MC_2_4	54.1374051274589	1097.95362098554	576.0455130565	-4.34079116391112	0.643239990412296	-6.74832290997456	1.49563798153921e-11	8.74315054379875e-10	0.266	0.239	0.265	3.626	6.776	8.378	3.359	2.816	2.182	1.558	1.568	0.840	2.071	5.970	4.084	0.681	2.630	0.885	2.456	1.651	1.777	12.043	37.614	52.423	0.068	0.000	0.000
Pdensi_DN18569_c3_g6	MC_2_3	MC_2_4	639.450426413987	6527.65258007438	3583.55150324418	-3.35188466437382	0.496771711254508	-6.74733401366442	1.50586349803612e-11	8.79286603904703e-10	66.290	67.499	55.103	62.602	63.324	85.021	80.926	76.547	69.573	82.825	93.954	75.744	56.495	71.830	51.734	22.839	17.406	19.418	12.952	27.076	28.266	315.718	140.686	189.870	29.508	90.044	78.917
Pdensi_GG_13044_c0_g1	MC_2_3	MC_2_4	0	159.611381207639	79.8056906038196	-10.0300883780588	1.48696886682115	-6.74532507160099	1.52684789696743e-11	8.90521835066897e-10	0.000	0.000	0.000	0.000	5.982	3.633	0.000	0.000	0.000	0.886	2.213	0.000	2.076	0.000	4.210	0.000	0.000	0.000	0.000	0.000	0.000	8.322	6.412	1.384	0.000	0.000	0.000
Pdensi_DN39065_c0_g1d150863	MC_2_3	MC_2_4	0	95.2347268014585	47.6173634007292	-9.28047115991484	1.37601008545921	-6.74447902525197	1.53577072589875e-11	8.93936692861847e-10	0.647	0.541	0.000	0.099	0.981	0.539	0.316	0.000	0.000	0.339	0.722	0.000	0.000	0.000	0.015	0.000	0.000	0.349	0.000	0.000	0.000	2.384	3.624	3.154	0.000	0.000	0.000
Pdensi_DN21104_c0_g1d416376	MC_2_3	MC_2_4	2294.09118442608	10800.2832011372	6547.18719278165	-2.23506855095428	0.331394324048973	-6.74443823794634	1.53620217711716e-11	8.93936692861847e-10	93.303	92.959	70.342	124.229	129.862	111.639	116.287	99.223	94.764	105.518	106.175	76.724	92.308	107.121	79.987	79.209	54.136	51.128	74.886	74.434	97.239	336.060	334.158	371.495	137.721	195.225	134.431
Pdensi_DN38591_c1_g3	MC_2_3	MC_2_4	2.45416955296111	322.550636929183	162.502403241072	-7.03271357568375	1.04343916140559	-6.73993639093451	1.584559858496e-11	9.21027671106685e-10	0.051	0.091	0.000	0.127	0.162	0.018	0.055	0.087	0.079	0.020	0.085	0.000	0.000	0.058	0.019	0.000	0.168	0.021	0.116	0.078	0.048	22.915	9.315	1.202	0.026	0.038	0.000
Pdensi_DN1581_c0_g1	MC_2_3	MC_2_4	256.769853763945	1420.84880930647	838.809331535209	-2.46890639692942	0.366450548541203	-6.73735216595487	1.61298913054775e-11	9.36486825658476e-10	5.857	5.726	4.695	5.701	5.057	6.312	4.209	3.791	5.873	4.656	3.530	4.330	6.254	7.311	5.473	5.638	4.753	4.984	6.786	9.048	11.675	55.593	38.456	44.741	10.521	24.062	20.776
Pdensi_GG_72142_c0_g1	MC_2_3	MC_2_4	21.5033964807505	323.826514556736	172.664955518743	-3.91015238731681	0.580448175895111	-6.73643668754227	1.62317971770656e-11	9.41333690545557e-10	0.000	0.000	0.000	0.428	2.286	1.628	0.713	0.520	0.352	0.285	0.251	0.645	0.554	0.852	0.222	0.000	0.216	0.000	1.144	0.346	0.854	9.013	8.777	13.161	0.000	0.223	0.000
Pdensi_GG_117651_c1_g1	MC_2_3	MC_2_4	12.4818617376865	202.609142465334	107.54550210151	-4.01032983843274	0.595434745712753	-6.73512902514994	1.6378453027812e-11	9.48761816436476e-10	0.000	0.628	0.000	0.245	0.940	1.682	0.857	0.609	0.460	0.000	1.221	0.455	0.430	0.446	0.215	0.173	0.415	1.414	0.641	0.448	0.278	5.881	4.480	8.953	0.000	0.434	0.000
Pdensi_DN37386_c0_g2	MC_2_3	MC_2_4	253.736114395042	29223.1280902499	14738.4321023225	-6.84763918644246	1.01673856469727	-6.73490651796152	1.64035363154409e-11	9.49138706034546e-10	2.135	1.090	0.414	2.672	3.554	38.841	7.630	4.048	10.291	3.279	2.525	8.836	1.933	5.403	24.549	0.282	0.946	1.141	1.756	19.148	6.170	333.645	481.533	1869.076	19.435	33.479	55.634
Pdensi_DN11624_c0_g1d50059	MC_2_3	MC_2_4	12.5224217947721	1470.27985632136	741.401139058066	-6.87072878767868	1.02021355689854	-6.73459859577417	1.64383105167794e-11	9.5007484267341e-10	0.176	0.254	0.000	0.593	0.567	0.191	0.777	0.674	0.414	0.689	0.445	0.486	0.262	0.474	0.198	0.741	0.964	0.365	0.727	0.547	0.084	6.493	104.369	27.700	0.000	0.000	0.000
Pdensi_DN38795_c1_g4	MC_2_3	MC_2_4	28.5703871478242	5615.55329225132	2822.06183969957	-7.61657500965839	1.13131383118519	-6.73250410249038	1.66767683839853e-11	9.6276774042325e-10	0.119	0.043	0.000	1.799	0.717	6.945	5.188	1.283	5.190	3.025	2.611	1.177	1.238	1.052	2.234	0.036	0.262	0.050	1.936	1.064	0.171	23.191	60.427	422.488	0.245	2.856	2.721
Pdensi_DN31882_c0_g1d144795	MC_2_3	MC_2_4	117.615947765166	0	58.8079738825829	9.16348727334038	1.36119445532604	6.73194578297447	1.67409027356549e-11	9.65379461140048e-10	0.869	0.942	0.582	9.880	20.459	4.700	25.272	8.213	9.333	14.734	5.472	6.815	0.000	0.000	0.000	3.375	6.830	4.942	2.889	4.693	5.003	0.000	0.000	0.000	0.000	0.000	0.000
Pdensi_DN11496_c0_g1d210701	MC_2_3	MC_2_4	2416.2909466833	8.1723223797836	1212.23163453154	8.21690774372049	1.22120068593065	6.72854825450623	1.71364169978515e-11	9.87073074694731e-10	0.018	0.038	0.059	0.067	0.094	2.411	0.156	0.183	0.091	0.021	0.023	0.021	0.337	0.745	1.228	0.016	0.000	0.045	148.662	0.777	113.255	0.264	0.217	0.322	0.000	0.020	0.000
Pdensi_DN24079_c0_g6	MC_2_3	MC_2_4	1.89272686130406	1456.01560634615	728.954166603727	-9.57749491813632	1.42365061689678	-6.72741949777887	1.72698321058133e-11	9.93637682376364e-10	0.000	0.321	0.000	0.188	0.180	0.675	0.678	1.335	0.215	0.000	0.833	0.772	0.000	0.247	0.000	0.000	0.000	0.000	0.017	0.172	0.000	1.494	25.099	104.447	0.000	0.000	0.000
Pdensi_DN20518_c0_g2	MC_2_3	MC_2_4	1438.83960192492	4.70454241555909	721.772072170239	8.19905397946992	1.21890167156334	6.72659179222718	1.73683098672829e-11	9.98179626253337e-10	0.000	0.028	0.000	0.000	0.000	0.000	0.028	0.027	0.120	0.060	0.032	0.030	0.000	0.000	0.000	0.046	0.085	0.096	8.246	106.881	38.405	0.461	0.000	0.052	0.079	0.000	0.000
Pdensi_DN20724_c0_g1d292131	MC_2_3	MC_2_4	1095.70390797079	0	547.851953985395	26.2741039767329	3.90683223768626	6.72516821257039	1.75389705340284e-11	1.00685514890402e-09	0.012	0.000	0.000	0.131	0.000	0.000	0.000	0.060	0.000	0.000	0.000	0.000	0.000	0.013	0.000	0.011	10.336	22.279	115.470	0.000	7.416	0.000	0.000	0.024	0.091	0.013	0.000
Pdensi_DN8428_c0_g1	MC_2_3	MC_2_4	11.6951930814725	894.212661367636	452.953927224554	-6.2530759266643	0.930141348305849	-6.72271578728717	1.78368295518039e-11	1.02212082474775e-09	0.251	0.370	0.312	0.825	2.855	4.239	2.087	2.016	2.158	0.805	1.382	0.889	1.286	2.229	1.794	0.623	1.310	0.823	0.640	0.327	0.313	5.175	14.284	61.725	6.684	7.971	9.385
Pdensi_DN32546_c0_g1d311956	MC_2_3	MC_2_4	47.4864433148416	3264.59703656425	1656.04173993954	-6.10218588349098	0.907705443024012	-6.72264987545035	1.7844902835571e-11	1.02212082474775e-09	14.054	7.144	0.881	2.500	2.939	7.156	5.108	2.537	2.092	8.309	2.219	0.776	8.781	7.352	2.929	2.557	0.707	0.000	2.186	2.035	0.947	12.022	85.187	200.119	4.546	9.127	0.531
Pdensi_DN26309_c1_g2	MC_2_3	MC_2_4	46.9028206249557	367.771867204089	207.337343914523	-2.97071288223205	0.442047688923268	-6.72034478783967	1.81295057821811e-11	1.0372594730383e-09	3.378	1.754	2.706	3.128	2.374	2.411	2.058	1.719	2.334	1.852	1.623	1.746	2.300	2.336	1.641	3.953	2.230	0.794	1.579	2.373	1.133	13.861	13.162	9.027	2.810	4.199	5.000
Pdensi_DN1409_c0_g1	MC_2_3	MC_2_4	3.18449704848463	197.727462700432	100.455979874458	-5.9789156814862	0.889869404911907	-6.71886868846568	1.83140851344336e-11	1.0466479168775e-09	0.000	0.000	0.000	0.034	0.359	0.029	0.000	0.113	0.159	0.222	0.137	0.000	0.000	0.031	0.000	0.000	0.000	0.000	0.000	0.158	0.195	4.820	5.207	8.737	0.000	0.092	0.000
Pdensi_DN25650_c0_g1d139252	MC_2_3	MC_2_4	9.23893137927299	3004.19051036058	1506.71472086993	-8.34281071492858	1.24194775771756	-6.71752146021096	1.84841550991849e-11	1.05518709757269e-09	0.166	0.270	0.083	0.000	0.101	0.091	0.092	0.087	0.098	0.000	0.105	0.000	0.000	0.096	0.093	0.150	0.181	0.103	0.279	0.580	0.119	1.138	178.467	98.877	0.000	0.000	0.100
Pdensi_GG_136404_c0_g1	MC_2_3	MC_2_4	60.5558022218889	781.078013808677	420.816908015283	-3.68884401829318	0.549663328745764	-6.71109718509051	1.93166395379867e-11	1.10147962865493e-09	4.570	1.784	2.628	3.090	1.499	1.673	1.467	0.707	0.731	1.067	0.637	0.601	2.315	1.502	1.897	1.790	1.350	1.721	1.290	3.098	2.128	16.091	25.357	32.468	1.391	1.742	0.465
Pdensi_GG_56538_c0_g1	MC_2_3	MC_2_4	326.554024338713	0	163.277012169356	10.6368904543172	1.58533966999822	6.70953402328547	1.95246892518585e-11	1.11210192113262e-09	0.000	0.000	0.000	0.000	0.000	0.000	0.000	0.000	0.000	0.000	0.000	0.000	0.000	0.000	0.000	0.000	0.000	0.000	4.969	3.261	26.208	0.000	0.000	0.000	0.000	0.000	0.000
Pdensi_DN22012_c0_g1	MC_2_3	MC_2_4	32.2360979389129	331.657055986561	181.946576962737	-3.36680909104472	0.501974911943915	-6.70712621474773	1.98494571972172e-11	1.12934127741673e-09	11.041	2.987	5.433	1.837	1.071	2.486	13.152	5.105	9.328	6.324	3.047	3.452	2.865	1.645	1.012	3.625	0.000	1.079	0.677	1.510	1.266	12.155	12.716	7.649	0.000	2.381	0.441
Pdensi_DN9124_c0_g1d332502	MC_2_3	MC_2_4	185.508759668136	796.32914255116	490.918951109648	-2.10195091499334	0.313446661934595	-6.70592853667697	2.0012965277938e-11	1.13737755503939e-09	11.502	8.173	7.294	12.572	8.316	9.904	7.833	7.194	7.579	6.799	7.722	7.356	8.695	7.454	5.437	8.237	6.737	5.748	7.705	5.547	6.773	25.028	29.610	22.529	5.863	6.065	7.215
Pdensi_DN34657_c0_g1d567612	MC_2_3	MC_2_4	0	232.345454379058	116.172727189529	-10.57081658543	1.57644758269134	-6.70546658289979	2.00763834109535e-11	1.13971397914715e-09	0.398	0.000	0.099	0.000	0.000	0.109	0.000	0.000	0.000	0.000	0.000	0.000	0.000	0.000	0.111	0.089	0.000	0.000	0.000	0.000	0.000	18.456	4.022	1.802	0.000	0.000	0.000
Pdensi_DN34086_c0_g1d567067	MC_2_3	MC_2_4	110.859134791702	0	55.4295673958512	9.07909185792375	1.35624101167751	6.69430564313489	2.16698078949473e-11	1.22880557710172e-09	0.000	0.688	0.955	1.201	1.931	1.028	1.399	1.331	0.757	0.000	0.798	0.745	0.000	0.000	0.000	0.284	8.831	6.177	5.274	4.034	2.738	0.000	0.000	0.000	0.000	0.000	0.000
Pdensi_GG_78180_c0_g1	MC_2_3	MC_2_4	186.924253481924	848.922949177872	517.923601329898	-2.18332004697089	0.32624080198183	-6.69235740504491	2.1960370385011e-11	1.2439016005665e-09	1.429	4.063	0.895	7.011	9.333	13.422	4.955	5.998	3.821	6.115	4.739	7.153	5.362	8.452	7.749	1.918	2.305	3.269	5.922	8.068	6.153	26.641	31.611	24.059	0.796	5.213	2.804
Pdensi_DN16904_c0_g1d185559	MC_2_3	MC_2_4	37.2786376489304	395.980242643887	216.629440146409	-3.40741105318196	0.509288481259608	-6.69053233788935	2.22360213342561e-11	1.25812048949038e-09	3.963	4.665	5.179	4.721	3.640	8.364	10.934	6.386	14.367	7.266	11.959	9.300	2.221	4.846	2.761	2.391	4.192	2.562	1.030	1.628	1.336	8.598	12.083	16.824	2.315	9.177	1.620
Pdensi_GG_39393_c0_g1	MC_2_3	MC_2_4	4.90833910592223	1134.70597946788	569.807159286901	-7.84981325280333	1.17375127507265	-6.68779955303346	2.26551148300881e-11	1.2804149633837e-09	0.108	0.144	0.309	0.168	0.129	0.145	0.136	0.144	0.321	0.091	0.121	0.368	0.297	0.269	0.219	0.086	0.043	0.195	0.229	0.181	0.128	3.040	98.234	6.495	0.502	0.112	0.425
Pdensi_DN9506_c0_g1d333058	MC_2_3	MC_2_4	384.759904702226	11.9420702588842	198.350987480555	4.97343021779015	0.74392194618005	6.68541940902283	2.30264213421612e-11	1.2999623416726e-09	264.574	160.658	70.288	129.145	143.519	101.484	125.751	119.314	107.591	89.190	126.354	59.884	119.470	154.570	73.754	62.117	87.851	23.103	26.098	6.157	9.953	0.546	0.502	0.139	0.777	0.408	0.027
Pdensi_DN24938_c0_g1d556944	MC_2_3	MC_2_4	117.131088992691	852.87605139908	485.003570195885	-2.86260598290289	0.428208605860056	-6.685073451883	2.3080884783656e-11	1.30159885802047e-09	1.504	1.904	2.202	5.892	5.072	11.808	8.304	4.884	5.972	4.604	3.629	4.267	3.383	5.482	6.546	2.763	2.169	2.650	4.516	4.120	4.008	18.817	26.408	35.615	2.453	3.115	3.923
Pdensi_DN54570_c0_g1	MC_2_3	MC_2_4	27.4262453939916	763.386136237883	395.406190815937	-4.79676499654135	0.717613264209361	-6.68433156935337	2.31981036187434e-11	1.30676682479475e-09	1.306	2.570	1.662	3.311	3.742	3.632	2.772	2.363	3.371	1.678	1.952	3.780	0.926	3.975	2.387	3.300	0.514	0.437	1.580	0.413	1.021	12.842	16.731	41.584	0.357	0.133	0.000
Pdensi_DN48353_c0_g1	MC_2_3	MC_2_4	2951.7952315761	5.94558911944602	1478.87041034777	9.02685950966707	1.35137993473571	6.67973474937858	2.39375112573699e-11	1.34693317749069e-09	0.000	0.000	0.324	0.000	0.372	2.298	0.000	0.029	0.139	0.000	0.000	0.000	0.000	1.031	0.000	0.000	0.000	0.000	158.966	1.662	158.546	0.045	0.028	0.436	0.000	0.000	0.228
Pdensi_GG_11913_c0_g1	MC_2_3	MC_2_4	296.243199298715	1989.13892480932	1142.69106205402	-2.74710699976361	0.411290699636091	-6.6792344251748	2.40193682767533e-11	1.35005232562803e-09	2.952	15.012	12.633	5.370	15.291	17.352	5.243	11.948	7.421	4.937	11.476	11.141	6.360	18.230	17.293	4.007	5.676	5.047	11.537	8.759	11.681	43.427	79.005	67.217	3.548	2.725	2.315
Pdensi_DN70495_c0_g1	MC_2_3	MC_2_4	251.601204690376	2050.29874890009	1150.94997679523	-3.02730974427007	0.453758893191294	-6.6716262528299	2.52984180246046e-11	1.42038107001439e-09	2.946	4.470	2.757	10.444	10.031	11.324	8.060	14.026	14.254	8.834	10.921	8.794	7.423	8.617	8.737	2.110	2.321	2.636	6.080	7.510	13.261	80.990	49.486	69.523	4.659	7.059	7.122
Pdensi_DN95966_c0_g1	MC_2_3	MC_2_4	122.021539401556	0	61.0107697007779	9.21636636500479	1.38210488438045	6.66835525231227	2.58686006688762e-11	1.4507997204986e-09	10.733	6.892	21.946	2.506	7.748	5.573	14.444	19.608	20.885	23.483	9.488	22.859	11.378	8.254	6.586	2.138	2.126	9.170	3.090	3.669	6.291	0.000	0.000	0.000	1.747	3.132	15.952
Pdensi_DN19484_c0_g2d534249	MC_2_3	MC_2_4	15193.3202088739	43.8098662419936	7618.56503755796	8.44074866234915	1.26585489286389	6.66802230645303	2.59273384868685e-11	1.452499537249e-09	4.958	16.064	16.207	18.987	16.779	13.060	15.373	20.160	18.070	13.271	19.718	14.850	7.109	12.704	10.206	5.565	107.653	147.537	1046.308	3.796	610.390	0.783	1.657	1.685	0.333	0.319	0.075
Pdensi_DN39910_c0_g1d242829	MC_2_3	MC_2_4	0	1150.0468941238	575.0234470619	-26.0345344704446	3.90684952830562	-6.66381806665987	2.66803716557381e-11	1.49304879368562e-09	0.000	0.000	0.000	0.000	0.000	1.640	0.133	0.000	0.142	0.071	0.000	0.072	0.000	0.488	0.204	0.055	0.000	0.150	0.000	0.000	0.000	0.000	4.604	97.650	7.674	6.383	8.433
Pdensi_GG_141101_c0_g1	MC_2_3	MC_2_4	13.3821201116956	1170.92663745919	592.154378785443	-6.45168440756766	0.968759969405835	-6.65973472409748	2.74322266192952e-11	1.53344345999238e-09	0.030	0.192	0.118	0.279	0.410	1.575	0.679	0.632	0.919	0.607	0.750	0.546	0.016	0.614	0.218	0.216	1.399	23.076	0.442	0.466	0.531	2.937	32.211	71.339	0.765	4.721	2.922
Pdensi_DN36061_c0_g1d438605	MC_2_3	MC_2_4	65.765828764641	1129.3389126689	597.552370716769	-4.10049105003311	0.615729060486394	-6.65957043962476	2.74629059080164e-11	1.53348064333593e-09	0.475	0.034	0.252	6.629	3.912	16.871	12.243	4.602	5.991	3.439	2.475	3.759	6.288	6.288	6.684	1.087	3.450	0.871	3.341	1.949	1.855	13.934	44.250	47.485	36.909	5.821	0.949
Pdensi_DN53697_c0_g1d255417	MC_2_3	MC_2_4	1337.82312605174	193.708595763056	765.7658609074	2.79004607538919	0.419088434723607	6.65741605880692	2.78683468934901e-11	1.55442093829934e-09	19.847	13.100	26.404	7.098	9.447	23.674	11.472	26.059	23.889	30.610	37.335	36.592	31.393	17.933	33.811	29.177	52.589	60.786	48.199	56.977	39.388	4.265	8.157	6.075	129.888	141.993	61.064
Pdensi_DN16830_c0_g1d349088	MC_2_3	MC_2_4	131.306522336124	0.828395704343046	66.0674590202336	7.00541848167827	1.05234935981068	6.65693233560624	2.79601828224765e-11	1.55784259625515e-09	19.274	16.807	18.269	20.554	23.160	23.610	19.274	20.545	27.697	15.491	22.612	19.491	17.393	16.545	19.724	23.994	6.420	10.661	4.418	4.385	5.341	0.076	0.000	0.000	0.000	0.000	0.012
Pdensi_DN3015_c0_g1d1085	MC_2_3	MC_2_4	18178.7457862516	106.734844728536	9142.74031549005	7.40797276770665	1.11307227875868	6.655428321302	2.82476197054612e-11	1.57214312199501e-09	7.226	9.089	17.353	13.187	17.706	15.610	14.181	12.602	17.880	16.120	12.722	17.515	12.286	13.854	14.341	11.857	185.669	265.467	537.116	449.845	958.071	7.050	3.933	0.056	13.216	12.000	14.438
Pdensi_GG_83873_c1_g1	MC_2_3	MC_2_4	73.6541073625158	28383.6758593473	14228.6649833549	-8.58987559240999	1.29070148431056	-6.65519928258108	2.82916450180232e-11	1.57288000790081e-09	2.289	13.806	0.362	0.405	2.448	12.590	12.665	5.138	4.200	0.850	18.492	5.918	0.987	15.897	15.808	0.073	1.207	0.584	0.784	6.365	0.752	83.214	216.514	2246.206	1.981	22.096	3.660
Pdensi_DN26196_c2_g2	MC_2_3	MC_2_4	837.830623500045	22447.9695121587	11642.9000678294	-4.74367179515617	0.712958421489361	-6.65350412054423	2.86195798791445e-11	1.58938214694049e-09	2.397	1.543	1.868	11.602	20.174	19.132	36.653	25.250	50.337	26.910	54.055	19.936	10.535	9.782	7.917	3.101	11.349	18.812	33.891	40.097	16.978	366.638	410.053	1308.274	0.883	0.577	0.170
Pdensi_DN38420_c0_g1d90052	MC_2_3	MC_2_4	16.0868338513001	2192.77746563028	1104.43214974079	-7.08809194285609	1.06576103309149	-6.65073287798432	2.91637158359047e-11	1.61784209499245e-09	0.599	0.000	2.405	1.513	1.459	0.000	0.661	0.000	0.000	0.000	0.377	0.000	0.663	0.000	0.000	2.684	1.604	0.000	1.327	0.000	0.431	49.530	103.082	57.815	0.000	0.000	0.000
Pdensi_DN20721_c0_g1d220354	MC_2_3	MC_2_4	31.4564736615415	1253.08828795034	642.272380805942	-5.31447718189593	0.799405854119743	-6.64803385477819	2.97033995404275e-11	1.64531581912699e-09	4.213	5.868	2.294	3.060	6.799	13.375	5.356	2.186	3.311	1.431	1.741	1.276	8.127	10.135	11.824	2.179	1.147	1.579	1.001	2.019	0.378	84.604	12.889	30.013	0.568	0.568	1.066
Pdensi_DN11976_c0_g1	MC_2_3	MC_2_4	48.6070978707124	354.598416688216	201.602757279464	-2.86386319569489	0.430798535309061	-6.64780160786831	2.97502926418112e-11	1.64531581912699e-09	3.402	2.145	1.415	2.873	3.202	3.712	3.147	1.877	1.450	3.000	0.956	0.892	2.632	3.381	1.269	0.424	0.718	0.698	1.578	2.194	1.488	10.352	9.736	13.903	2.712	2.547	1.592
Pdensi_DN3826_c0_g1d327173	MC_2_3	MC_2_4	198.727870046197	2080.89728926657	1139.81257965638	-3.38788569538477	0.509626973778598	-6.64777547048873	2.97555745884549e-11	1.64531581912699e-09	0.557	1.474	0.545	4.946	4.097	3.129	4.858	3.496	2.163	3.501	3.080	1.393	1.555	2.924	1.908	1.436	3.462	1.524	9.435	7.685	4.516	46.880	104.995	48.263	4.388	4.775	3.254
Pdensi_DN14603_c0_g1d213535	MC_2_3	MC_2_4	27758.5455982023	11.8839718531988	13885.2147850277	11.1725359704971	1.68118275302849	6.64564036858622	3.01901585903541e-11	1.66754117048473e-09	0.000	0.037	0.000	0.000	0.000	0.037	0.075	1.735	0.040	0.159	0.000	0.000	0.000	0.157	0.038	0.031	1444.929	1277.340	2739.571	26.613	332.972	1.230	0.000	0.069	0.263	0.382	0.082
Pdensi_DN24532_c2_g3	MC_2_3	MC_2_4	55.1271197500009	2825.45072600622	1440.28892287811	-5.67931668539873	0.855399343327754	-6.63937461455667	3.15016842347973e-11	1.73810372670007e-09	2.929	1.450	3.057	3.178	1.074	10.053	3.328	2.653	7.346	3.366	4.071	5.511	2.384	2.522	4.400	4.026	0.832	1.209	1.861	2.181	1.890	14.158	58.697	184.176	21.163	28.099	40.785
Pdensi_DN20307_c0_g3	MC_2_3	MC_2_4	149.467643194934	1644.96386489156	897.215754043248	-3.4603432579204	0.521352883383035	-6.6372381705581	3.19614995118297e-11	1.76157166457217e-09	20.061	6.379	3.190	9.414	1.823	5.846	6.041	0.871	2.979	3.962	1.020	2.957	11.451	4.985	4.739	8.755	1.982	3.622	6.769	3.485	5.917	35.882	83.835	38.333	14.586	22.221	16.576
Pdensi_DN26017_c0_g2	MC_2_3	MC_2_4	66.3138119515355	518.480535486777	292.397173719156	-2.96698435903731	0.447061886808642	-6.63663006528508	3.20935753009974e-11	1.76694498844672e-09	1.092	1.132	1.034	1.943	2.901	3.048	2.334	2.702	2.565	1.984	2.914	3.088	1.660	2.396	2.121	1.584	2.942	1.790	1.836	2.279	3.012	13.647	15.257	20.612	2.094	1.866	2.221
Pdensi_DN17689_c0_g3	MC_2_3	MC_2_4	64.7544734124758	1279.80201345487	672.278243433672	-4.30357967026171	0.648563747940402	-6.6355538432857	3.23286328531698e-11	1.77797040875581e-09	1.442	2.988	4.475	3.771	2.270	7.081	4.273	0.982	2.081	3.572	1.260	2.228	2.344	4.276	3.668	8.593	5.400	5.509	4.243	0.709	2.142	33.980	39.945	48.460	0.000	0.000	0.067
Pdensi_DN21954_c1_g2d421049	MC_2_3	MC_2_4	2.15056110768978	180.900407359518	91.5254842336041	-6.37468007074507	0.960906934620189	-6.63402442117326	3.26655747496264e-11	1.79456940334184e-09	0.139	0.149	0.000	0.000	0.028	0.148	0.101	0.096	0.054	0.188	0.029	0.000	0.000	0.053	0.052	0.000	0.000	0.000	0.105	0.080	0.033	1.798	9.419	5.768	1.862	2.432	0.746
Pdensi_DN25197_c0_g1d73784	MC_2_3	MC_2_4	0	89.9224664152879	44.9612332076439	-9.19716862714248	1.38651733053429	-6.63328789666002	3.28290597029908e-11	1.80161366095081e-09	0.000	0.000	0.000	0.000	0.035	0.032	0.000	0.000	0.000	0.034	0.000	0.000	0.000	0.000	0.000	0.000	0.000	0.000	0.000	0.000	0.000	3.439	1.957	3.331	0.273	0.713	0.176
Pdensi_GG_15723_c0_g1	MC_2_3	MC_2_4	2.28997585358503	1107.28830861655	554.789142235069	-8.9298102263969	1.34631420588782	-6.6327831848942	3.2941551713749e-11	1.8058473821447e-09	0.048	0.050	0.000	0.249	0.000	1.120	0.600	0.000	0.000	0.338	0.104	0.157	0.111	0.182	0.353	0.093	0.000	0.000	0.101	0.000	0.154	2.441	10.834	86.081	1.602	3.715	1.828
Pdensi_DN19317_c1_g1d218483	MC_2_3	MC_2_4	0.864528099618789	154.355381318253	77.6099547089359	-7.5257757600154	1.13529620604878	-6.62890945985602	3.38175917025984e-11	1.85188466802697e-09	0.191	0.259	0.287	1.059	0.451	0.809	0.909	0.108	0.035	0.535	0.051	0.154	0.759	0.631	0.839	0.240	0.032	0.000	0.034	0.000	0.056	8.858	4.897	1.879	0.000	0.018	0.000
Pdensi_DN38419_c2_g3	MC_2_3	MC_2_4	226.80128898111	1176.12956391857	701.465426449838	-2.37520946654152	0.358329811519254	-6.62855668209983	3.389849559338e-11	1.85432755552138e-09	38.564	25.094	25.741	11.780	13.910	17.462	17.396	8.706	16.546	4.538	10.805	7.425	31.884	25.761	23.814	15.864	9.107	12.241	6.604	10.644	7.153	48.859	37.882	29.094	0.888	4.961	4.006
Pdensi_DN7686_c0_g1d207829	MC_2_3	MC_2_4	168.163605595632	3580.88440045459	1874.52400302511	-4.41200974471555	0.665788398418723	-6.62674470626744	3.43170373423567e-11	1.87521505015582e-09	0.090	0.146	0.000	5.485	11.556	23.648	7.996	8.173	7.219	3.558	3.759	5.215	3.205	8.136	11.169	0.225	2.917	1.445	3.780	10.383	3.937	66.240	79.666	189.056	0.456	0.608	0.081
Pdensi_GG_155153_c1_g1	MC_2_3	MC_2_4	40.1270566485198	6834.5398317188	3437.33344418366	-7.41163912515101	1.11868278032606	-6.62532690723171	3.46480523765784e-11	1.89128022652152e-09	0.037	0.040	0.000	4.478	7.094	9.219	5.017	5.047	5.235	4.369	3.798	5.244	3.368	8.091	2.201	0.235	2.149	0.317	1.410	2.110	0.831	5.308	420.932	208.824	0.000	0.000	0.000
Pdensi_GG_117653_c0_g1	MC_2_3	MC_2_4	1225.13559845304	3.93026508172426	614.53293176738	8.22815924780933	1.24218636724784	6.62393298200449	3.49765389470132e-11	1.90717324213532e-09	0.091	0.262	0.061	0.190	0.200	0.179	0.083	0.189	0.231	0.284	0.115	0.126	0.067	0.227	0.051	0.055	0.000	0.019	2.364	28.117	97.896	0.341	0.037	0.031	0.047	0.068	0.073
Pdensi_DN29111_c0_g1d232624	MC_2_3	MC_2_4	15.7832091747328	2387.85998059706	1201.8215948859	-7.23943743432595	1.09298386009499	-6.62355383152388	3.50664139235091e-11	1.91003541597007e-09	0.031	0.050	0.046	1.155	1.096	6.225	2.431	1.491	1.874	1.034	2.188	1.564	0.998	2.114	2.981	0.099	0.575	0.117	0.577	0.842	0.289	3.090	54.640	158.177	0.823	1.915	0.700
Pdensi_DN24313_c2_g2	MC_2_3	MC_2_4	0	132.178806335699	66.0894031678493	-9.7575467044255	1.47412963505858	-6.61919174024186	3.61168141505641e-11	1.96515470562366e-09	0.082	0.154	0.020	0.000	0.025	0.000	0.000	0.000	0.000	0.000	0.000	0.000	0.023	0.071	0.000	0.000	0.000	0.000	0.000	0.000	0.000	3.838	7.439	1.626	0.000	0.000	0.000
Pdensi_DN19222_c0_g1d60636	MC_2_3	MC_2_4	4.52791729186527	4633.73275027268	2319.13033378227	-9.9931744901939	1.50986053376013	-6.61860765729606	3.62597793849981e-11	1.97083473227481e-09	1.406	0.522	0.107	0.270	0.108	3.738	4.191	0.597	0.776	1.176	2.178	0.981	0.658	0.681	1.963	0.000	0.080	0.181	0.308	0.104	0.051	0.431	32.620	380.006	0.924	1.453	0.154
Pdensi_DN12841_c0_g1d270877	MC_2_3	MC_2_4	156.99517258021	0	78.4975862901049	9.58009678822509	1.44752152543471	6.6182758735474	3.63412361490254e-11	1.97316305773221e-09	0.000	0.000	0.000	0.000	0.000	0.000	0.000	0.000	0.000	0.000	0.000	0.000	0.000	0.000	0.000	0.000	1.282	0.636	2.302	5.980	8.416	0.000	0.000	0.000	0.000	0.000	0.000
Pdensi_DN22093_c1_g1d298076	MC_2_3	MC_2_4	24.2633728438342	899.902296378464	462.082834611149	-5.21126578810801	0.787457610300071	-6.61783659201947	3.64493604153187e-11	1.9769328262627e-09	2.055	2.865	1.499	1.571	2.856	4.051	2.367	1.114	0.729	0.833	1.311	0.642	4.252	5.066	5.507	1.318	0.637	0.289	0.526	1.826	0.271	51.158	12.714	26.199	0.310	0.209	0.510
Pdensi_DN16292_c0_g1	MC_2_3	MC_2_4	158.161281113963	6.871921473857	82.5166012939103	4.64325006876377	0.702071308246783	6.61364453186233	3.74971538956835e-11	2.03160613662594e-09	2.004	3.769	3.542	4.209	3.887	1.850	2.735	3.699	4.471	2.509	2.946	3.572	1.541	3.103	1.343	5.428	8.642	5.837	5.743	4.822	6.467	0.138	0.109	0.398	0.036	0.366	0.114
Pdensi_DN24167_c0_g1d192085	MC_2_3	MC_2_4	5.33089008899363	192.154512616886	98.74270135294	-5.15739894200416	0.780045769056135	-6.61166196471353	3.80029015381325e-11	2.05682653112952e-09	0.274	0.000	0.208	0.101	0.264	0.353	0.000	0.237	0.954	0.344	0.186	0.566	0.000	0.368	0.963	0.203	0.701	0.000	0.411	0.096	0.101	10.490	4.426	4.321	0.108	0.258	0.000
Pdensi_DN39681_c0_g1d511589	MC_2_3	MC_2_4	52.2390473026581	4032.38204746727	2042.31054738497	-6.2695355509747	0.948759835776603	-6.60813760717727	3.89184858264215e-11	2.10415161676563e-09	0.520	0.282	0.000	1.154	1.262	4.547	2.024	0.682	1.849	0.920	0.822	0.460	1.304	0.150	3.484	0.233	0.703	0.000	1.585	3.319	0.746	19.027	83.168	264.351	0.195	0.146	0.157
Pdensi_DN57221_c0_g1	MC_2_3	MC_2_4	0	148.68131145527	74.340655727635	-9.92360507725339	1.50244492722519	-6.60497093599358	3.97595339218222e-11	2.1473510646234e-09	1.007	0.873	0.404	0.510	0.735	1.095	0.447	0.423	0.240	0.238	0.000	0.949	0.224	0.232	0.896	0.541	0.865	0.246	0.000	0.000	0.000	1.532	7.125	5.265	2.088	1.131	0.974
Pdensi_DN37334_c0_g1d240530	MC_2_3	MC_2_4	11.8746448471438	1307.10606397388	659.49035441051	-6.77901418339972	1.02644949507846	-6.60433291253314	3.99311288690235e-11	2.15434132647956e-09	0.000	0.008	0.023	0.949	1.760	3.012	2.128	1.824	1.525	1.465	1.680	2.128	0.577	2.520	0.992	0.056	0.586	0.029	0.632	0.445	0.208	2.301	73.426	45.455	0.000	0.000	0.000
Pdensi_DN22482_c0_g2d424666	MC_2_3	MC_2_4	527.763128092191	4323.071219368	2425.41717373009	-3.03392338604828	0.459740443871945	-6.59920924184199	4.13356571441621e-11	2.22776518439824e-09	24.064	12.133	22.810	20.123	21.242	29.875	23.349	13.450	18.202	15.693	12.216	15.195	18.471	17.212	27.262	19.970	10.324	15.624	14.678	22.766	19.261	92.939	132.652	183.668	19.342	20.162	24.342
Pdensi_DN24609_c0_g4	MC_2_3	MC_2_4	109.128355358117	0	54.5641776790586	9.05527153366815	1.37353712068476	6.59266604251202	4.31997599352663e-11	2.3257767488015e-09	1.859	3.023	3.732	0.391	3.019	2.344	1.026	3.252	3.698	3.664	3.899	6.192	0.685	1.072	0.687	3.610	12.942	10.941	3.091	3.225	5.350	0.000	0.000	0.000	3.187	0.697	0.000
Pdensi_DN39626_c1_g2	MC_2_3	MC_2_4	384.995407826506	2718.73041524482	1551.86291153566	-2.82043966503014	0.428046855441803	-6.58909095855654	4.42527628919307e-11	2.37920184740461e-09	4.876	7.481	9.737	10.770	9.529	16.613	10.619	6.852	7.333	7.833	6.044	6.098	6.330	11.058	11.651	8.428	8.445	6.766	10.719	15.881	14.716	141.607	59.462	70.036	2.394	4.586	4.531
Pdensi_GG_126998_c0_g1	MC_2_3	MC_2_4	384.608760302293	0	192.304380151147	10.8733603317538	1.65023371408418	6.58898205687678	4.42852297205391e-11	2.37920184740461e-09	0.000	0.034	0.000	0.039	0.038	0.000	0.000	0.032	0.000	0.000	0.000	0.000	0.000	0.000	0.000	0.000	0.207	0.782	33.536	1.707	7.419	0.000	0.000	0.000	0.000	0.000	0.000
Pdensi_DN39402_c1_g1	MC_2_3	MC_2_4	0	129.250994319959	64.6254971599795	-9.71919179093018	1.47573574952585	-6.58599738744078	4.51841767207027e-11	2.42494743383838e-09	0.000	0.000	0.000	0.000	0.000	0.000	0.000	0.000	0.000	0.000	0.000	0.000	0.000	0.167	0.161	0.000	0.000	0.177	0.000	0.000	0.000	1.761	3.891	6.396	0.000	1.299	0.349
Pdensi_DN27720_c1_g1	MC_2_3	MC_2_4	178.168629568658	12051.8193094388	6114.99396950371	-6.08027659788265	0.923489220988848	-6.58402551940135	4.57878481401744e-11	2.45473855292745e-09	2.753	3.820	14.805	9.064	8.144	119.974	48.751	58.951	146.208	64.573	98.967	90.920	6.112	5.774	32.854	8.784	5.345	10.498	3.293	3.661	11.918	116.124	167.992	816.865	0.000	0.134	0.000
Pdensi_DN24739_c0_g3	MC_2_3	MC_2_4	268.856835227916	2485.27291621546	1377.06487572169	-3.20880891842456	0.487374180363247	-6.58387138201082	4.58353671708446e-11	2.45473855292745e-09	10.973	14.117	12.348	15.182	15.395	11.773	21.803	17.026	18.747	23.831	19.146	18.562	13.996	15.245	10.293	14.642	14.067	16.494	9.349	11.252	8.409	148.620	52.314	50.284	6.299	8.598	6.759
Pdensi_GG_2636_c0_g1	MC_2_3	MC_2_4	285.399671602429	3169.25609562747	1727.32788361495	-3.4730822020622	0.527548410593911	-6.58343790317218	4.59692631962898e-11	2.45933151332444e-09	26.664	48.549	23.599	73.380	102.901	109.921	63.715	60.852	60.697	50.867	58.762	52.175	42.760	84.472	76.088	15.142	11.721	6.314	6.939	12.168	11.477	54.553	114.727	129.410	6.194	13.491	9.545
Pdensi_DN12939_c0_g1d390788	MC_2_3	MC_2_4	1353.71116550148	0.660500543911796	677.185833022695	10.8863705904299	1.65427283222641	6.5807588557073	4.68053180203016e-11	2.49733857093545e-09	1.176	3.452	0.623	0.850	1.158	1.092	0.769	1.463	0.701	1.158	1.021	0.804	0.492	3.026	0.792	0.142	0.691	0.556	60.629	0.728	84.079	0.000	0.064	0.000	0.405	1.903	0.720
Pdensi_DN33253_c0_g1d200300	MC_2_3	MC_2_4	64.0677955040074	2031.44717083192	1047.75748316796	-4.98587188524461	0.7576466676104	-6.58073492353624	4.68128532046396e-11	2.49733857093545e-09	0.590	0.261	0.103	0.391	0.375	3.505	2.578	0.684	2.188	1.863	1.662	2.173	0.962	0.956	1.440	0.219	0.648	1.170	2.515	2.779	1.635	14.020	61.936	110.844	3.159	6.958	4.406
Pdensi_DN23160_c0_g2	MC_2_3	MC_2_4	57.8458905717805	753.473952054082	405.659921312931	-3.70496189613929	0.563004894543024	-6.58069216102733	4.68263201862554e-11	2.49733857093545e-09	0.592	0.321	0.000	0.000	0.721	0.641	2.289	1.555	0.707	1.051	0.746	0.000	2.950	1.025	2.298	0.796	0.952	3.705	1.313	2.741	2.131	44.494	14.950	16.576	0.000	0.000	0.000
Pdensi_DN35117_c0_g1d437824	MC_2_3	MC_2_4	338.815181182338	3602.62149883167	1970.71834000701	-3.40997129665937	0.51819486642401	-6.58048066008663	4.68929828649156e-11	2.49828600681362e-09	1.456	6.124	3.293	7.648	6.891	30.295	9.625	5.412	5.730	5.209	6.844	4.118	6.614	10.493	21.078	3.262	20.177	27.198	14.743	12.763	9.270	115.254	57.164	171.983	10.715	15.478	4.021
Pdensi_DN21396_c0_g2	MC_2_3	MC_2_4	20.8188431841126	280.794388820264	150.806616002189	-3.75124356077706	0.570129586280889	-6.57963321154308	4.7161021527246e-11	2.50994886653131e-09	0.681	0.591	1.328	1.439	0.882	2.032	2.288	0.806	1.893	1.774	1.234	1.052	0.936	1.085	1.289	1.098	0.753	5.882	1.151	0.392	0.724	12.291	6.080	9.173	1.512	1.481	2.023
Pdensi_GG_58994_c0_g1	MC_2_3	MC_2_4	268.166770416149	7704.33454716661	3986.25065879138	-4.84399879636175	0.736709746547549	-6.57517946390995	4.85945204491703e-11	2.58354967615922e-09	0.244	0.643	0.333	9.157	34.181	46.958	12.826	22.460	14.109	8.283	9.057	11.078	10.082	32.329	36.197	1.051	25.839	21.890	21.330	3.329	4.982	179.420	267.255	287.281	0.029	0.000	0.000
Pdensi_DN11217_c0_g1	MC_2_3	MC_2_4	2.60831932784197	152.997794658766	77.8030569933042	-5.90560183481852	0.898513032103176	-6.57263904230204	4.94311904563124e-11	2.62529977421405e-09	2.731	0.331	0.068	0.257	0.821	0.652	0.262	0.249	0.480	0.120	0.259	0.121	2.625	0.420	0.346	0.031	0.038	0.086	0.000	0.119	0.147	8.339	3.597	3.394	0.000	0.153	0.082
Pdensi_DN20406_c1_g1	MC_2_3	MC_2_4	0	176.764243600492	88.3821218002459	-10.1769674193943	1.54843654344565	-6.57241490616594	4.95056810439367e-11	2.62652570705796e-09	0.000	0.000	0.070	0.000	0.000	0.000	0.116	0.000	0.083	0.041	0.000	0.000	0.000	0.000	0.000	0.000	0.000	0.000	0.000	0.000	0.000	13.227	3.509	1.577	0.000	0.000	0.000
Pdensi_DN20044_c0_g1d488547	MC_2_3	MC_2_4	656.533516566001	18966.1863438816	9811.35993022381	-4.85234406456313	0.738673681080441	-6.56899546964461	5.06558254160745e-11	2.68475874705195e-09	3.782	2.051	1.186	7.177	12.081	27.176	18.312	9.932	12.112	12.021	17.896	12.523	7.608	9.551	13.913	7.333	4.566	8.072	13.080	45.730	11.901	321.206	589.783	869.054	2.095	5.843	6.010
Pdensi_DN60531_c0_g1	MC_2_3	MC_2_4	4.10588934610346	122.374008586685	63.2399489663942	-4.8859218856294	0.743824530129138	-6.56864850206155	5.07739801310851e-11	2.68823232420456e-09	1.040	0.734	0.472	0.595	1.068	0.988	0.551	0.955	1.074	0.554	0.561	0.562	1.119	1.431	0.533	0.349	0.196	0.260	0.202	0.103	0.127	2.228	3.857	5.423	0.919	1.131	1.850
Pdensi_DN31544_c0_g1d27991	MC_2_3	MC_2_4	105.469795161484	0	52.7348975807419	9.00700943405768	1.37140069332153	6.56774455337535	5.10830742125873e-11	2.70179754417134e-09	0.649	0.527	0.812	0.000	0.000	0.000	0.000	0.000	0.000	0.000	0.000	0.382	0.000	0.000	0.000	0.436	0.524	0.396	3.767	5.076	2.561	0.000	0.000	0.000	0.000	0.182	0.000
Pdensi_DN39301_c1_g1	MC_2_3	MC_2_4	18.6531626883325	2860.95625146074	1439.80470707454	-7.25728077518809	1.105992200736	-6.56178295864891	5.31681667829881e-11	2.80917060731792e-09	0.384	0.412	0.517	1.749	0.427	8.988	6.779	1.164	2.045	3.579	1.070	1.004	0.577	1.257	5.689	1.782	0.241	0.411	1.618	0.286	0.156	19.262	227.118	26.017	0.000	1.565	0.033
Pdensi_DN24699_c0_g1	MC_2_3	MC_2_4	804.22423310823	3931.67694397954	2367.95058854389	-2.28968422209389	0.349003299635624	-6.56063774893942	5.35781348127167e-11	2.8279070907555e-09	36.061	32.917	34.358	20.341	19.535	36.361	30.062	21.591	36.793	27.467	30.061	23.599	25.836	25.322	30.694	23.415	25.592	25.854	21.294	31.226	33.683	125.344	141.015	114.724	42.173	70.126	185.879
Pdensi_DN24459_c2_g13	MC_2_3	MC_2_4	340.030687671339	1906.21513474237	1123.12291120685	-2.48687915510975	0.379183050359995	-6.55851877542709	5.43448657311416e-11	2.86474309663193e-09	32.707	12.929	10.563	11.363	10.551	13.504	8.393	7.648	8.985	6.612	6.378	6.922	21.991	12.187	7.789	9.839	7.944	6.649	8.845	14.747	12.897	66.987	48.275	69.310	10.249	23.973	15.476
Pdensi_DN9224_c0_g1	MC_2_3	MC_2_4	33.3622439929935	3291.86243048294	1662.61233723797	-6.62425816591343	1.01004181160255	-6.55839994920933	5.43881782614298e-11	2.86474309663193e-09	0.178	0.556	0.290	4.028	6.802	9.420	7.250	6.993	7.111	6.625	5.060	6.673	2.637	7.609	2.057	0.323	2.327	0.366	0.998	1.691	0.902	4.747	155.556	142.831	0.000	0.091	0.019
Pdensi_DN40154_c0_g1d442133	MC_2_3	MC_2_4	17.57486675108	179.057050088666	98.3159584198729	-3.34851480216325	0.510629875640533	-6.55761631252555	5.46746631346652e-11	2.87686703282833e-09	3.331	2.123	2.006	0.826	1.106	1.087	1.105	1.094	1.026	0.461	0.608	0.622	2.434	0.655	1.721	2.016	2.019	1.037	0.693	0.713	0.501	5.415	7.899	4.083	1.415	1.720	1.209
Pdensi_DN26568_c0_g1d24084	MC_2_3	MC_2_4	0	99.5779471001018	49.7889735500509	-9.34300784225657	1.42536636192491	-6.55481151501231	5.57121996345084e-11	2.92844413963612e-09	0.000	0.443	0.000	0.000	0.000	0.000	0.450	0.000	0.488	0.000	0.000	0.000	0.000	0.000	0.000	0.000	0.000	0.000	0.000	0.000	0.000	1.854	3.467	4.102	0.000	1.840	2.982
Pdensi_GG_78411_c1_g1	MC_2_3	MC_2_4	670.839621765697	0	335.419810882848	25.6028431446961	3.90687501688843	6.55327929202278	5.62871006660831e-11	2.95562235070043e-09	0.000	0.000	0.000	0.000	0.000	0.041	0.000	0.000	0.000	0.000	0.000	0.000	0.000	0.000	0.043	0.000	17.203	7.334	72.751	0.000	2.637	0.000	0.000	0.000	0.000	0.000	0.000
Pdensi_DN38997_c0_g1d571459	MC_2_3	MC_2_4	312.182209154032	7396.62410175393	3854.40315545398	-4.56632860485704	0.696843967156575	-6.552870972665	5.64412817125731e-11	2.96067552901313e-09	5.856	6.527	3.519	15.479	30.156	56.448	13.234	11.636	8.821	4.696	5.579	5.284	18.101	36.643	36.968	4.183	5.161	2.225	4.872	21.495	7.118	133.836	277.386	287.712	2.080	11.502	6.361
Pdensi_GG_83894_c0_g1	MC_2_3	MC_2_4	62.7091171943316	2346.86784687597	1204.78848203515	-5.22554931893079	0.79773694357963	-6.55046674343869	5.73575294758154e-11	3.00565220100344e-09	0.249	0.716	0.662	0.839	2.605	3.070	2.021	1.818	1.953	2.239	1.572	1.761	1.108	1.913	1.392	0.670	1.263	1.329	2.220	2.793	1.780	11.851	124.877	81.885	0.251	0.465	0.199
Pdensi_DN16047_c2_g2	MC_2_3	MC_2_4	29.631562319147	2481.10211636078	1255.36683933997	-6.38686950902688	0.975708625904631	-6.54587787732765	5.91468999795172e-11	3.09624325179661e-09	0.211	0.045	0.084	0.132	1.037	2.194	0.345	0.044	0.098	0.099	0.240	0.000	0.351	0.145	0.831	0.191	0.070	0.027	0.866	1.667	0.664	46.968	7.817	174.326	5.052	7.244	3.541
Pdensi_DN11799_c0_g1d210965	MC_2_3	MC_2_4	275.099604917885	11910.6333210738	6092.86646299582	-5.43619549624878	0.830713762644135	-6.54400557774022	5.989256179492e-11	3.1320683390236e-09	4.440	1.686	2.098	1.916	3.804	9.331	1.981	1.405	1.633	0.483	0.920	1.355	2.763	2.961	3.479	2.043	8.824	53.572	15.462	1.608	12.763	683.131	189.265	321.978	18.907	26.700	45.774
Pdensi_DN17775_c0_g1d475645	MC_2_3	MC_2_4	19.6265731699601	6735.85074571973	3377.73865944485	-8.42132071295181	1.28702443746796	-6.5432484945815	6.01966814387622e-11	3.14475342338368e-09	139.526	45.302	5.004	14.078	14.880	12.281	7.110	2.976	2.252	2.770	7.727	0.710	39.591	33.696	8.995	2.477	4.227	1.078	0.919	0.999	0.224	2.855	95.306	505.861	94.633	30.670	26.966
Pdensi_DN18990_c0_g1d59915	MC_2_3	MC_2_4	988.634428384195	9.60495813125405	499.119693257724	6.6297463573681	1.01360128561693	6.54078329560612	6.11974533433985e-11	3.19359595640063e-09	127.441	243.434	163.697	92.007	105.037	106.399	102.794	97.968	95.319	85.839	89.473	56.803	113.848	148.028	103.062	218.600	132.435	89.079	42.291	15.551	48.665	0.914	0.114	0.000	0.072	0.052	0.056
Pdensi_DN21738_c0_g2	MC_2_3	MC_2_4	7.13154551521686	1263.419456151	635.275500833107	-7.46044831398533	1.14062992930348	-6.54063874909979	6.12566358191619e-11	3.19359595640063e-09	0.597	0.922	0.069	0.464	0.056	1.521	1.062	0.201	2.259	1.287	0.870	0.815	0.708	0.695	1.088	0.277	0.000	0.087	0.560	0.161	0.066	6.084	10.705	97.067	0.324	6.635	0.083
Pdensi_DN22675_c0_g1d301652	MC_2_3	MC_2_4	44.4885656448617	1740.09751759652	892.293041620689	-5.28909257658862	0.808730995716329	-6.53998994054114	6.15229713869421e-11	3.20421167594459e-09	4.091	3.923	1.045	4.056	3.502	5.850	3.769	2.719	2.816	3.569	2.640	1.642	2.904	3.915	3.659	1.782	1.206	0.433	1.685	1.607	1.521	8.822	53.658	96.998	1.306	11.737	2.992
Pdensi_DN34144_c0_g1d201064	MC_2_3	MC_2_4	18.009553807885	339.702801463171	178.856177635528	-4.23287031649955	0.647395043484026	-6.53831128165564	6.22173271814505e-11	3.23707503091107e-09	0.000	0.304	0.000	1.063	0.000	0.303	0.620	0.294	0.000	0.332	0.000	0.000	0.000	0.000	0.000	0.000	0.000	0.000	1.243	0.325	0.404	16.609	9.897	7.333	0.000	0.315	2.721
Pdensi_DN17786_c0_g1d12450	MC_2_3	MC_2_4	43.1720327354964	1292.18647593226	667.67925433388	-4.90310914063269	0.750099108975556	-6.53661507121251	6.29267267874861e-11	3.27065343339394e-09	6.770	6.980	5.334	5.143	6.154	7.372	4.785	4.066	4.893	4.420	3.484	4.703	6.638	7.100	7.347	4.723	2.676	1.985	2.414	0.605	1.676	13.281	67.069	41.129	0.135	0.081	0.208
Pdensi_DN21570_c1_g1	MC_2_3	MC_2_4	663.554042154199	5964.56081616348	3314.05742915884	-3.16808513202763	0.484687220965656	-6.53634961886505	6.30384594666964e-11	3.27313106816306e-09	19.882	30.636	28.469	24.409	35.373	51.617	23.732	14.639	15.450	9.034	13.953	10.500	31.165	42.904	46.308	21.619	28.567	19.434	19.759	22.194	29.227	119.603	182.780	260.656	19.563	29.135	31.850
Pdensi_DN22509_c0_g1	MC_2_3	MC_2_4	678.277519824087	3.58971471881986	340.933617271453	7.45139010205978	1.1401401744772	6.53550350111688	6.33958990185489e-11	3.28834850015807e-09	0.000	0.000	0.000	0.000	0.000	0.000	0.000	0.100	0.000	0.032	0.000	0.000	0.000	0.000	0.000	0.000	0.000	0.087	34.784	10.609	28.121	0.400	0.000	0.000	0.022	0.000	0.000
Pdensi_DN21246_c1_g1d18502	MC_2_3	MC_2_4	9.10525381248732	1386.69004566326	697.897649737875	-7.25020698274882	1.10940087429872	-6.53524542003975	6.35053184746716e-11	3.29068329767538e-09	0.158	0.133	0.022	2.345	1.410	6.207	8.958	2.292	2.159	5.213	2.917	6.100	1.406	4.443	1.203	0.112	0.236	0.127	0.193	0.548	0.225	1.837	94.477	33.289	0.000	0.000	0.000
Pdensi_GG_50965_c1_g1	MC_2_3	MC_2_4	22.6498760647214	372.843325542781	197.746600803751	-4.04373645465605	0.618838354779264	-6.53439856050685	6.3865663273785e-11	3.3060025004906e-09	0.000	0.000	0.000	0.000	1.821	2.091	0.711	1.123	1.528	0.506	0.000	0.252	0.713	0.247	0.951	0.000	0.459	2.869	0.710	0.495	1.230	13.334	6.260	16.346	2.531	3.843	13.967
Pdensi_GG_95231_c0_g1	MC_2_3	MC_2_4	442.007415494544	10.3998356469859	226.203625570765	5.3534522652525	0.81932090854957	6.53401153246489	6.40310115641759e-11	3.31120692594825e-09	72.974	32.344	34.845	99.275	128.735	49.523	127.005	128.743	203.522	85.841	126.313	104.260	40.711	24.848	12.113	42.175	15.367	22.832	18.607	13.817	15.392	0.900	0.087	0.108	0.551	2.182	0.127
Pdensi_GG_34709_c1_g1	MC_2_3	MC_2_4	6.50907055837898	582.245957219155	294.377513888767	-6.46768148511269	0.989891389346015	-6.53372840164379	6.41522374107596e-11	3.31412144973764e-09	0.000	0.143	0.000	0.839	0.482	2.748	0.442	0.972	0.628	0.156	0.335	0.625	0.738	0.459	0.887	0.119	0.000	0.000	0.587	0.154	0.000	12.511	15.246	27.178	0.000	0.000	0.000
Pdensi_DN24801_c1_g2	MC_2_3	MC_2_4	107.376765689974	25419.4497522359	12763.4132589629	-7.88663304537448	1.20735041905251	-6.53218230674379	6.48181866279239e-11	3.34514221332716e-09	11.023	123.738	1.001	10.304	2.968	1.460	14.355	6.878	0.132	28.177	6.618	0.131	2.109	1.800	0.373	0.799	5.306	0.956	5.809	5.685	0.319	99.898	361.963	1834.121	522.132	420.509	447.937
Pdensi_DN876_c0_g1d98123	MC_2_3	MC_2_4	165.449176343077	0	82.7245881715384	9.65574463778807	1.47850489369597	6.53074919058984	6.54415079286999e-11	3.37390264691537e-09	0.472	5.111	2.243	1.198	1.718	0.903	1.181	3.834	5.447	3.059	3.584	2.785	0.658	2.863	1.582	0.635	2.938	3.619	4.190	2.602	10.828	0.000	0.000	0.000	0.000	0.000	0.000
Pdensi_DN7200_c0_g1d451077	MC_2_3	MC_2_4	3.83384310804174	1183.93668979196	593.885266450001	-8.26815660807812	1.26638984246158	-6.52891892437061	6.62460961315498e-11	3.41194107213018e-09	0.047	0.000	0.000	0.761	0.986	11.039	1.721	0.413	1.719	0.136	0.326	0.332	0.181	0.939	4.937	0.021	0.026	0.088	0.269	0.000	0.167	2.340	27.496	77.373	0.000	0.026	0.000
Pdensi_DN37709_c0_g1d32870	MC_2_3	MC_2_4	0	89.7167688136931	44.8583844068465	-9.1961947962706	1.40868476486108	-6.52821342692487	6.65588105407594e-11	3.42459491253623e-09	0.000	0.000	0.000	0.000	0.000	0.381	0.000	0.000	0.000	1.254	0.000	0.000	0.000	0.408	0.000	0.000	0.000	0.000	0.000	0.000	0.000	4.285	1.717	2.843	0.000	0.398	0.430
Pdensi_DN38531_c0_g1d317207	MC_2_3	MC_2_4	15.964091374128	1947.77416524985	981.869128311989	-6.93349088643547	1.06242380623428	-6.52610648005993	6.75013415742408e-11	3.46959612043371e-09	3.092	2.513	0.775	2.447	1.175	0.631	0.643	1.420	0.000	0.228	0.977	0.455	2.577	0.669	0.430	1.038	0.415	0.707	0.214	0.672	0.833	3.234	116.010	61.784	0.573	0.217	1.168
Pdensi_DN40288_c4_g1	MC_2_3	MC_2_4	0	343.933901964078	171.966950982039	-11.1333619957669	1.70660827247533	-6.52367750428084	6.86041352088665e-11	3.51921040939245e-09	0.000	0.000	0.000	0.117	0.111	1.506	0.306	0.192	0.434	0.000	0.116	0.000	0.000	0.106	0.309	0.000	0.000	0.000	0.000	0.000	0.000	1.260	4.966	24.855	0.000	0.413	0.111
Pdensi_GG_51728_c1_g1	MC_2_3	MC_2_4	328.68745995798	2691.51833488543	1510.1028974217	-3.03411749443699	0.465093149236977	-6.52367702989112	6.86043523008471e-11	3.51921040939245e-09	10.360	10.774	13.723	21.935	8.583	10.722	10.490	9.135	12.369	16.642	6.765	16.040	7.751	11.471	9.608	9.289	6.203	11.061	6.904	15.761	12.518	129.698	72.800	64.900	2.427	0.933	5.040
Pdensi_DN67776_c0_g1	MC_2_3	MC_2_4	0	162.932370452169	81.4661852260845	-10.0549536940402	1.54183668584373	-6.52141292677694	6.96481498631574e-11	3.56567111956872e-09	0.000	0.000	0.000	0.709	1.024	0.303	1.239	0.589	0.000	0.663	0.000	0.000	0.000	0.000	1.867	0.000	0.000	0.000	0.000	0.000	0.000	1.278	6.484	7.333	0.000	0.000	0.000
Pdensi_DN36731_c0_g1	MC_2_3	MC_2_4	2.86093943242771	1533.7239307158	768.292435074113	-9.04892567465793	1.38757202617207	-6.5214097026887	6.96496472506377e-11	3.56567111956872e-09	0.000	0.000	0.000	0.000	0.000	0.525	0.138	0.404	0.276	0.000	0.159	0.050	0.135	0.145	0.331	0.000	0.000	0.000	0.272	0.049	0.000	2.210	18.933	116.466	0.000	0.094	0.000
Pdensi_DN21899_c1_g1	MC_2_3	MC_2_4	1.05976096889488	1237.42910339791	619.244432183403	-10.1657562977478	1.55888761409897	-6.52116047738534	6.97654921589406e-11	3.56802655193653e-09	0.025	0.188	0.025	0.324	0.158	5.032	4.150	0.517	1.835	0.151	0.440	0.991	0.194	0.674	2.509	0.023	0.055	0.094	0.059	0.058	0.000	0.381	16.839	93.666	0.000	0.000	0.060
Pdensi_GG_98580_c0_g1	MC_2_3	MC_2_4	13.316903548038	799.227604007601	406.272253777819	-5.90675725681259	0.905902071739377	-6.52030439170022	7.01648550405587e-11	3.58486277373222e-09	0.082	0.177	0.163	1.327	1.404	4.285	1.679	1.072	1.890	0.681	1.324	1.798	0.915	1.471	1.403	0.074	0.192	0.000	0.091	1.061	0.275	20.581	11.704	43.152	0.769	0.589	1.496
Pdensi_DN5005_c0_g1	MC_2_3	MC_2_4	26.9138213406906	1937.25567447247	982.084747906582	-6.16782019225914	0.946683559087667	-6.51518676230436	7.2599272204477e-11	3.70553647899215e-09	0.266	0.618	0.330	4.458	11.449	17.043	5.927	3.830	3.045	1.007	1.673	0.707	3.286	7.385	7.981	0.441	0.757	0.222	0.781	1.798	0.348	12.662	32.246	131.304	9.310	10.987	15.714
Pdensi_DN9405_c0_g1d332825	MC_2_3	MC_2_4	70.181586772435	947.088271198832	508.634928985634	-3.75436304911913	0.576325822470017	-6.51430649598292	7.30262527712057e-11	3.72361008641362e-09	3.414	15.200	4.771	8.003	5.691	8.117	7.829	7.594	6.410	8.783	9.080	7.128	3.234	8.635	4.296	2.928	2.253	1.396	3.474	1.865	2.283	59.146	15.337	21.398	3.663	13.168	12.954
Pdensi_DN20247_c0_g1	MC_2_3	MC_2_4	129.090391981182	2588.21592408198	1358.65315803158	-4.32439556731551	0.664038206530743	-6.51226921099653	7.40238959021128e-11	3.77071673921311e-09	2.252	0.645	0.551	2.271	3.046	6.044	4.164	1.906	3.614	2.335	2.222	3.845	4.570	2.249	8.961	1.302	1.801	3.661	6.576	5.201	2.300	37.944	63.397	139.347	5.510	4.645	2.776
Pdensi_GG_18371_c0_g1	MC_2_3	MC_2_4	47.5507524820849	1303.94577081661	675.748261649348	-4.77540852205148	0.733857181315038	-6.50727231897379	7.65276117032688e-11	3.89437125213487e-09	0.205	0.222	0.616	1.037	0.498	0.000	1.816	0.430	0.925	0.968	0.259	0.000	0.821	0.709	1.366	0.367	0.000	0.250	2.944	1.661	0.589	88.576	21.591	23.201	0.000	0.460	0.000
Pdensi_DN38375_c1_g3	MC_2_3	MC_2_4	13.6874363471007	4157.11854641737	2085.40299138224	-8.24275707377216	1.26699418844099	-6.50575760249914	7.73027903569659e-11	3.92608481450399e-09	0.000	0.000	0.061	0.245	1.053	1.116	2.140	1.316	1.886	0.560	1.012	1.705	0.132	1.107	0.627	0.000	0.034	0.000	1.162	0.226	0.132	3.068	86.904	284.951	0.634	0.103	0.000
Pdensi_DN104605_c0_g1	MC_2_3	MC_2_4	36.1288973941931	294.040694770342	165.084796082267	-3.02401499322763	0.464821581097869	-6.50575428551566	7.73044962692987e-11	3.92608481450399e-09	2.618	2.478	2.834	3.042	3.172	2.860	2.667	2.969	1.547	1.797	2.621	1.287	2.431	3.904	3.657	0.978	0.473	0.402	1.332	1.139	1.406	11.795	5.883	10.984	0.000	0.735	1.839
Pdensi_GG_80181_c0_g1	MC_2_3	MC_2_4	916.321945064773	13.8340974225992	465.078021243686	6.05062305151294	0.930410694328222	6.50317444586299	7.86425081541941e-11	3.99007251898122e-09	2.295	2.039	15.126	14.310	5.561	4.143	4.678	5.659	5.682	5.250	4.390	7.947	0.722	1.604	0.709	15.254	17.756	11.409	41.528	3.013	53.997	0.630	0.271	0.469	0.000	0.110	0.000
Pdensi_DN18731_c0_g1	MC_2_3	MC_2_4	2.78829413082286	96.7740392802159	49.7811667055194	-5.12150186796055	0.787641362898904	-6.50232721287127	7.90868380434136e-11	4.0086356441608e-09	0.000	0.000	0.000	0.230	0.486	0.724	0.797	0.105	0.189	0.338	0.298	0.394	0.203	0.839	0.509	0.109	0.067	0.000	0.068	0.141	0.103	2.101	4.219	2.947	0.000	0.000	0.000
Pdensi_DN20735_c1_g1d493200	MC_2_3	MC_2_4	61.7110664374281	29613.1048666951	14837.4079665663	-8.90615096748608	1.36982974647279	-6.50164809927568	7.94447696587477e-11	4.02278708761619e-09	0.954	1.093	0.240	1.207	2.323	12.422	4.489	0.752	4.266	6.209	3.613	5.337	1.589	4.959	3.975	1.068	0.256	0.582	3.433	1.935	1.373	9.793	217.245	2414.393	0.000	1.877	0.578
Pdensi_DN15174_c0_g1d9112	MC_2_3	MC_2_4	448.800140604916	0	224.400070302458	11.0960096849227	1.7069834041002	6.50036178340691	8.01270783631313e-11	4.05331949280109e-09	7.408	11.441	2.470	28.780	41.079	5.505	30.236	37.733	22.467	28.560	27.754	6.143	9.135	16.486	0.799	11.409	18.939	1.579	23.303	25.278	0.707	0.000	0.000	0.000	0.000	0.000	0.000
Pdensi_DN14965_c0_g1d465570	MC_2_3	MC_2_4	154.656332210687	8575.92530101922	4365.29081661495	-5.79315623072294	0.891256962141893	-6.49998426581787	8.03284127647689e-11	4.05948493073944e-09	1.194	1.842	5.213	4.797	2.600	41.509	21.738	23.850	55.929	30.364	40.127	35.686	2.454	2.984	9.458	8.599	14.893	15.147	4.854	5.751	6.026	39.176	165.406	573.925	0.068	0.347	0.159
Pdensi_DN20570_c0_g2	MC_2_3	MC_2_4	743.89339415162	5320.15535966279	3032.02437690721	-2.83817875537662	0.436696424976065	-6.49920309178666	8.07465938238853e-11	4.07658594036556e-09	29.579	34.426	21.331	36.020	32.268	34.289	26.221	22.472	27.269	21.942	22.269	17.639	25.388	29.540	29.811	25.739	18.868	17.696	20.867	31.247	27.822	120.045	169.302	215.744	17.818	49.066	46.768
Pdensi_DN25601_c1_g2d75239	MC_2_3	MC_2_4	1.790611501728	308.646308429585	155.218459965657	-7.4729744550529	1.14999140456222	-6.49828722667518	8.12395896455786e-11	4.09742656877779e-09	0.000	0.000	0.000	0.000	0.145	0.324	0.035	0.063	0.000	0.000	0.126	0.000	0.066	0.144	0.120	0.000	0.000	0.000	0.000	0.037	0.153	2.456	15.990	10.412	0.000	0.000	0.000
Pdensi_DN19174_c0_g1d285930	MC_2_3	MC_2_4	94.7552288683605	0	47.3776144341803	8.85214922109449	1.36322714906334	6.49352474176936	8.385098764587e-11	4.2249651487207e-09	0.272	0.000	0.000	0.000	0.000	0.000	0.000	0.000	0.000	0.321	0.000	0.000	0.000	0.000	0.000	0.487	0.874	0.331	4.212	2.516	3.519	0.000	0.000	0.000	0.000	0.305	0.000
Pdensi_DN40370_c0_g1d91729	MC_2_3	MC_2_4	89.2525614325426	5643.25915554354	2866.25585848804	-5.98274238183609	0.921375970235036	-6.49326938742491	8.39932999608226e-11	4.22796618876684e-09	0.570	0.757	3.624	2.229	1.420	30.766	12.058	12.862	40.782	16.673	20.293	25.150	1.266	2.162	7.361	4.270	4.818	8.163	2.610	2.649	4.283	24.626	96.576	390.040	0.000	0.046	0.049
Pdensi_DN32530_c0_g1d435498	MC_2_3	MC_2_4	0	524.983919113424	262.491959556712	-11.7442134477533	1.80971156755469	-6.48954985883319	8.60932124846371e-11	4.3294039490798e-09	0.000	0.000	0.000	0.000	0.000	0.000	0.000	0.000	0.000	0.000	0.000	0.000	0.000	0.000	0.000	0.000	0.000	0.000	0.000	0.000	0.000	0.523	10.051	36.744	0.000	0.000	0.000
Pdensi_DN26142_c0_g1d76476	MC_2_3	MC_2_4	10.8769622180489	127.617486257993	69.2472242380208	-3.54355888928975	0.546354124726588	-6.48582801688018	8.82457836476399e-11	4.43328768743876e-09	0.034	0.000	0.000	0.000	0.041	0.148	0.170	0.214	0.263	0.040	0.087	0.041	0.267	0.118	0.224	0.186	0.454	0.544	0.582	0.319	0.295	5.012	3.192	4.249	0.000	0.000	0.000
Pdensi_DN18447_c0_g1d186930	MC_2_3	MC_2_4	1.97006326739929	793.013887312451	397.491975289925	-8.65899582851984	1.3357236906283	-6.48262502886867	9.01403298850683e-11	4.5240174209115e-09	0.069	0.333	0.137	0.043	0.496	0.889	0.188	1.109	0.282	0.362	0.261	0.367	0.000	0.237	0.039	0.156	0.227	0.043	0.000	0.160	0.049	1.087	20.887	49.894	1.702	2.317	0.578
Pdensi_DN14378_c0_g1d8188	MC_2_3	MC_2_4	21.7754264875162	420.978668706945	221.37704759723	-4.27405198716286	0.659447964204205	-6.48125738369761	9.09613457775033e-11	4.56074296218272e-09	2.293	1.126	0.252	0.346	0.663	1.133	0.563	0.324	0.533	0.520	0.273	0.343	0.908	1.188	0.841	0.328	0.414	0.455	0.331	1.315	0.689	9.080	18.430	12.740	1.317	2.217	1.616
Pdensi_DN2212_c0_g1d44145	MC_2_3	MC_2_4	38.187370835506	575.565145822002	306.876258328754	-3.91400864226154	0.60414085487404	-6.47863591856835	9.25555350142414e-11	4.63612489700747e-09	0.082	0.000	0.081	0.826	2.268	1.422	0.994	1.960	0.096	0.575	1.031	0.289	0.636	0.941	0.640	0.073	0.355	0.201	0.820	1.991	1.285	25.287	8.408	22.551	0.000	0.183	0.000
Pdensi_DN16552_c0_g1d348043	MC_2_3	MC_2_4	223.513786195013	1384.9603568272	804.237071511107	-2.63253693785686	0.406383030992878	-6.47796964215023	9.29650511932674e-11	4.65207678312088e-09	20.217	23.464	20.308	22.533	22.562	19.327	25.291	27.720	29.983	28.009	30.585	26.608	15.185	17.331	11.741	16.457	13.668	17.995	7.131	7.796	9.100	72.276	35.296	30.868	45.149	46.195	40.644
Pdensi_DN22686_c0_g3	MC_2_3	MC_2_4	45.3500941988278	1623.91871730942	834.634405754124	-5.1605034757056	0.796675880701972	-6.47754450801064	9.32272783589263e-11	4.66063415451494e-09	0.682	0.447	0.414	0.899	1.214	2.240	4.360	4.381	10.517	6.702	7.434	6.487	0.587	0.325	0.340	1.196	1.499	3.760	1.909	2.174	0.838	18.937	23.947	106.178	0.059	0.127	0.159
Pdensi_DN17168_c0_g1d280500	MC_2_3	MC_2_4	498.892421527111	0.828395704343046	249.860408615727	9.00728890881907	1.39111311861914	6.47487884936344	9.48880443336944e-11	4.73902244486522e-09	0.000	0.066	0.000	0.078	0.149	0.000	0.000	0.128	0.072	0.000	0.078	0.000	0.000	0.000	0.000	0.000	0.269	0.000	16.046	2.149	34.976	0.093	0.000	0.000	0.000	0.000	0.000
Pdensi_DN18194_c0_g3	MC_2_3	MC_2_4	39.2642525703307	819.5288381778	429.396545374065	-4.37926153545381	0.67655386952737	-6.47289407791444	9.6143353632951e-11	4.79702756231908e-09	0.882	0.206	0.267	2.693	1.564	3.341	2.894	0.796	0.896	1.164	0.918	0.589	0.978	1.276	1.075	0.588	0.505	0.383	2.862	1.024	0.438	23.407	23.931	31.229	5.965	2.191	1.288
Pdensi_GG_11047_c0_g1	MC_2_3	MC_2_4	53.0159501778688	602.400347069669	327.708148623769	-3.50515225331571	0.541542579643477	-6.47253306586404	9.63734217791627e-11	4.80381547857657e-09	1.125	1.179	0.959	2.518	1.787	2.117	2.511	2.208	2.747	3.306	1.378	2.444	0.636	1.311	0.687	0.984	0.990	1.081	1.916	1.526	2.274	13.144	14.002	29.619	3.161	5.891	6.432
Pdensi_DN14946_c3_g3	MC_2_3	MC_2_4	812.090986489438	12740.4719499962	6776.28146824283	-3.97152239165553	0.6138899653822	-6.46943689523074	9.83687999055307e-11	4.89849778243019e-09	22.621	32.187	29.019	40.918	20.127	59.072	37.071	16.863	21.164	18.986	20.559	18.037	19.432	42.116	31.546	26.136	25.052	8.602	34.998	34.662	18.547	170.073	602.118	428.958	0.000	0.547	0.000
Pdensi_GG_126243_c0_g1	MC_2_3	MC_2_4	347.525350798001	0	173.762675399001	10.7267430969131	1.65832654365543	6.46841428062067	9.90366709467081e-11	4.92695383837314e-09	0.000	0.000	0.000	0.000	0.000	0.000	0.000	0.000	0.000	0.000	0.000	0.000	0.000	0.000	0.000	0.000	0.000	0.000	1.316	9.012	26.189	0.000	0.000	0.000	0.000	0.000	0.000
Pdensi_DN19253_c0_g1d286268	MC_2_3	MC_2_4	1355.22269255117	2.59342385404557	678.908058202609	8.93736502943638	1.38233511121193	6.46541128626961	1.01023657619285e-10	5.02091509249468e-09	0.000	0.000	0.000	0.000	0.000	0.000	0.000	0.000	0.042	0.085	0.000	0.000	0.000	0.000	0.000	0.000	0.000	0.000	0.852	46.596	94.931	0.218	0.064	0.000	0.000	0.000	0.000
Pdensi_DN17484_c0_g1	MC_2_3	MC_2_4	186.154508604628	0.562563893843862	93.3585362492359	8.86494921622816	1.37146485751419	6.46385444560066	1.02069056078776e-10	5.06794189813103e-09	9.386	11.073	4.582	20.770	13.818	8.811	11.328	6.190	4.155	4.114	4.954	1.923	4.735	7.661	3.536	10.127	10.209	5.207	11.211	4.524	4.599	0.000	0.000	0.069	0.314	0.607	0.365
Pdensi_DN22510_c0_g1	MC_2_3	MC_2_4	34.6772240217261	2875.96034366535	1455.31878384354	-6.37361971564097	0.986227796018883	-6.4626242956946	1.02902558652321e-10	5.10436653074213e-09	4.404	8.532	0.445	10.615	25.490	4.496	18.545	8.680	2.714	11.483	9.118	0.523	11.529	20.539	7.662	3.146	4.001	0.613	0.849	2.102	0.781	8.427	202.722	58.941	5.425	8.750	3.321
Pdensi_DN19927_c0_g1d188381	MC_2_3	MC_2_4	128.121411478931	8.04824549891207	68.0848284889215	4.00791578835471	0.620245703528675	6.46181951048278	1.03451446999604e-10	5.12661622706477e-09	14.215	7.695	2.107	9.345	12.937	2.732	8.926	12.141	4.522	8.533	8.490	3.570	6.453	6.841	3.085	12.507	18.912	5.963	6.708	3.664	3.586	0.201	0.322	0.265	1.775	1.923	0.794
Pdensi_DN21931_c0_g2d421564	MC_2_3	MC_2_4	163.964893114617	4910.5162853117	2537.24058921316	-4.90421019721725	0.759063541877337	-6.46086911918865	1.04103329693765e-10	5.15392182239712e-09	4.563	6.697	3.381	4.843	5.276	17.197	5.948	3.034	4.375	3.871	2.958	3.823	5.129	8.428	12.515	1.915	1.617	1.941	4.779	7.672	5.193	52.666	81.442	316.364	1.846	5.097	6.025
Pdensi_DN11441_c0_g1d268615	MC_2_3	MC_2_4	26.8415766294865	200.614841754592	113.728209192039	-2.90226248647286	0.449272006030549	-6.4599228251838	1.04756391159883e-10	5.181232852992e-09	0.495	0.319	0.171	0.489	0.574	0.767	0.473	0.405	0.717	0.228	0.177	0.691	0.243	0.592	0.565	0.227	0.415	0.389	0.829	0.900	1.126	5.555	6.778	6.956	0.926	0.421	0.616
Pdensi_DN31785_c0_g1d504535	MC_2_3	MC_2_4	108.367527961299	0	54.1837639806497	9.0453554138655	1.40025924580099	6.45977196079237	1.04860875971332e-10	5.18138479219273e-09	1.705	1.969	3.864	3.892	5.375	4.473	7.710	6.430	10.085	14.055	12.654	12.204	4.941	3.676	2.287	5.507	8.864	4.742	4.038	2.243	5.376	0.000	0.000	0.000	0.000	0.000	0.000
Pdensi_DN26750_c2_g1	MC_2_3	MC_2_4	81.0628395045736	862.298240560824	471.680540032699	-3.40897716460609	0.528093480515402	-6.45525326553745	1.08038068096706e-10	5.3332183335236e-09	5.381	2.226	0.905	2.480	2.310	3.058	1.470	1.906	1.582	2.187	1.463	1.417	3.622	2.150	1.506	1.359	1.421	0.651	3.565	3.213	2.016	15.023	29.341	36.805	25.485	19.304	8.748
Pdensi_DN39877_c1_g1	MC_2_3	MC_2_4	67.0818386366968	649.21980501559	358.150821826143	-3.27195601361606	0.506964575673169	-6.45401310194389	1.08926387087142e-10	5.37187931376085e-09	8.788	8.953	5.031	5.865	4.706	10.931	4.565	2.110	2.317	2.482	2.299	2.007	9.248	11.005	10.253	5.185	2.687	1.744	2.553	3.042	1.660	14.226	17.971	29.160	22.893	25.441	27.249
Pdensi_DN22336_c0_g2	MC_2_3	MC_2_4	546.845492318201	0	273.422746159101	11.3809616067386	1.76435070331327	6.45050985916026	1.11474480005418e-10	5.49224120775006e-09	0.000	0.000	0.000	0.000	0.000	0.000	0.000	0.086	0.000	0.000	0.000	0.016	0.000	0.033	0.021	0.000	19.039	0.336	33.889	0.489	25.117	0.000	0.000	0.000	0.000	0.031	0.000
Pdensi_DN5649_c0_g1d100546	MC_2_3	MC_2_4	52.9597314640871	1594.73565755728	823.847694510682	-4.9116977139598	0.761704922937965	-6.44829456400903	1.13115756004399e-10	5.56773622907203e-09	0.849	1.052	0.681	1.473	0.939	6.345	2.174	0.881	1.448	1.905	0.946	1.737	1.520	0.936	2.930	0.707	1.616	1.795	1.591	2.349	1.772	18.674	23.597	104.126	2.470	3.328	1.369
Pdensi_DN26562_c0_g2	MC_2_3	MC_2_4	7.42458699868337	284.725899240839	146.075243119761	-5.25615001680208	0.815178463975788	-6.44785191106103	1.13446530422659e-10	5.5786430532767e-09	0.426	0.591	0.607	0.921	1.027	0.660	0.604	0.762	0.786	0.856	0.846	0.503	0.677	0.841	1.229	0.274	0.266	0.679	0.342	0.212	0.261	3.779	5.154	17.356	1.674	4.651	14.918
Pdensi_DN22133_c2_g1	MC_2_3	MC_2_4	2801.34300974249	17.0869375963167	1409.2149736694	7.33637381895397	1.13833870165784	6.44480751490705	1.15747221015762e-10	5.68630482320898e-09	1.616	9.857	6.461	2.584	6.847	4.925	6.846	13.223	17.214	14.559	11.603	15.053	3.053	6.848	5.151	7.733	23.604	12.800	135.871	12.518	153.692	0.792	0.939	0.000	0.000	0.000	0.000
Pdensi_DN20686_c1_g2	MC_2_3	MC_2_4	557.18908016381	2.48518711302914	279.837133638419	7.67240188183337	1.19063806500986	6.44394136833666	1.1641007115043e-10	5.7133749809969e-09	0.000	0.000	0.000	0.000	0.000	0.000	0.000	0.000	0.000	0.008	0.000	0.000	0.000	0.000	0.007	0.000	0.029	0.090	5.776	34.459	19.198	0.272	0.000	0.000	0.000	0.000	0.000
Pdensi_DN29429_c0_g1	MC_2_3	MC_2_4	1152.74750668865	44.5703392391923	598.658922963921	4.6861430349113	0.727719904864905	6.43948723071035	1.19877799997932e-10	5.87792375959148e-09	27.285	49.974	55.366	64.273	52.068	55.487	47.897	48.478	51.009	44.309	41.181	33.941	30.200	52.264	38.651	42.894	95.396	124.214	70.002	10.041	45.504	2.415	1.063	1.007	1.076	1.556	0.802
Pdensi_DN11002_c0_g2	MC_2_3	MC_2_4	0	94.7931850100845	47.3965925050422	-9.27945819082404	1.44107400679558	-6.43926553880334	1.20053008913758e-10	5.88087088343406e-09	0.000	0.000	0.000	0.000	0.000	0.000	0.000	0.000	0.000	0.000	0.000	0.000	0.000	0.000	0.000	0.000	0.000	0.000	0.000	0.000	0.000	4.033	4.039	1.337	0.000	0.000	0.000
Pdensi_DN16398_c0_g1d278483	MC_2_3	MC_2_4	0.910825335814005	470.85282209362	235.881823714717	-9.08009133638791	1.41054514560448	-6.43729225163983	1.21623619173109e-10	5.9521014854334e-09	0.061	0.030	0.211	0.101	0.034	0.525	0.114	0.000	0.532	0.107	0.000	0.288	0.096	0.000	0.290	0.000	0.030	0.070	0.000	0.000	0.103	2.168	9.597	31.032	0.048	1.102	7.275
Pdensi_DN13534_c1_g1	MC_2_3	MC_2_4	261.337382426053	4280.387477389	2270.86242990753	-4.03383696312936	0.626830795643955	-6.43528842418363	1.23239085513426e-10	6.02538885842293e-09	8.908	13.490	7.690	21.803	21.549	21.177	19.357	12.212	16.396	13.018	14.940	16.332	9.352	14.055	14.180	14.534	7.843	4.125	11.587	4.347	12.239	64.663	195.393	144.429	0.474	2.439	1.345
Pdensi_DN52945_c0_g1	MC_2_3	MC_2_4	29.5641473906382	177.93227916276	103.748213276699	-2.58771200791943	0.40217354655505	-6.43431680200084	1.24029929543039e-10	6.05825732333933e-09	0.566	0.613	0.000	0.239	1.605	1.437	0.837	0.990	1.570	1.337	0.953	1.556	0.839	1.742	0.210	0.000	1.014	0.690	1.251	0.874	1.084	6.315	5.294	5.689	0.000	0.000	0.000
Pdensi_DN16582_c0_g1	MC_2_3	MC_2_4	207.036305849445	4.02820173179219	105.532253790619	5.54987456448583	0.862587839557066	6.43398192042177	1.2430365144809e-10	6.06162587202757e-09	16.879	13.094	10.169	36.023	19.457	16.418	18.418	16.306	14.842	18.153	13.118	9.022	11.431	15.867	7.291	14.676	7.533	5.347	9.792	4.442	8.165	0.332	0.083	0.013	0.426	0.763	0.592
Pdensi_DN18864_c0_g1d116020	MC_2_3	MC_2_4	594.984045809567	94.7026526400277	344.843349224797	2.63927637171207	0.410211391300505	6.43394217636107	1.24336176189715e-10	6.06162587202757e-09	1.789	3.597	4.601	21.389	6.201	9.354	17.191	3.616	13.015	16.413	7.919	9.344	2.136	6.936	2.995	3.437	5.801	21.287	19.967	23.270	20.885	4.674	2.974	1.800	2.490	2.441	0.462
Pdensi_DN20815_c1_g2	MC_2_3	MC_2_4	5.49508378836972	1539.44653997353	772.470811880949	-8.11953138908735	1.26247690799245	-6.43142962670006	1.26409305459874e-10	6.15682005200753e-09	2.152	1.205	0.000	1.512	1.156	3.910	0.914	0.587	0.000	0.468	0.302	0.000	0.888	1.103	2.162	2.293	0.392	0.115	0.445	0.185	0.000	6.702	16.407	115.717	0.605	0.626	0.000
Pdensi_DN16509_c0_g1	MC_2_3	MC_2_4	624.095110790116	5.27740640035145	314.686258595234	6.86532259876863	1.06765936652541	6.43025557965284	1.27389568145698e-10	6.19865506257142e-09	0.977	1.407	3.596	2.712	3.993	2.755	6.069	13.303	24.989	11.859	22.443	29.470	0.924	1.556	1.016	11.996	12.262	17.729	30.145	4.863	32.374	0.392	0.000	0.145	36.154	9.605	26.315
Pdensi_DN40077_c1_g2	MC_2_3	MC_2_4	1958.82286113934	15.4330683207715	987.127964730056	6.97754057098651	1.08515606764272	6.42998807180223	1.27613959169445e-10	6.20366546325907e-09	0.222	0.599	0.277	0.630	0.536	0.361	0.428	0.579	0.587	0.456	0.562	0.263	0.371	0.768	0.312	0.401	0.608	0.276	18.892	6.854	179.477	0.504	0.750	0.225	0.426	0.062	0.267
Pdensi_DN5867_c0_g1d383266	MC_2_3	MC_2_4	92.9147813161789	982.435810434759	537.675295875469	-3.40144897564986	0.529046446225839	-6.4293957551656	1.28112181973128e-10	6.22196540054281e-09	4.643	6.893	3.273	9.583	10.446	7.683	7.827	6.136	6.741	7.916	5.650	5.470	6.121	13.300	4.019	8.467	8.326	3.988	3.611	3.984	2.468	16.495	45.572	31.114	0.000	2.124	0.623
Pdensi_GG_13724_c2_g1	MC_2_3	MC_2_4	787.538303858064	10311.5813682757	5549.55983606688	-3.71074686881052	0.577435316344894	-6.42625548485529	1.30785522520255e-10	6.34576820190394e-09	12.161	17.610	38.895	30.420	36.792	88.811	56.496	27.226	74.081	39.090	29.970	57.651	36.566	38.803	92.854	34.334	31.874	40.424	33.643	15.513	35.814	186.536	327.907	455.971	0.394	0.444	0.155
Pdensi_DN18847_c0_g1d480798	MC_2_3	MC_2_4	12.3088088666392	11847.8768603661	5930.09283461638	-9.90758062433034	1.54193733211953	-6.42541069468203	1.31513957605666e-10	6.3750579905016e-09	104.722	0.201	0.806	1.098	1.799	1.551	3.909	1.609	6.644	1.093	3.848	4.701	9.963	0.143	10.733	0.224	0.000	0.000	1.117	0.145	0.089	1.130	138.924	919.714	0.000	0.000	0.075
Pdensi_DN22044_c0_g1d541947	MC_2_3	MC_2_4	157.335572818705	0.330250271955898	78.8329115453302	8.62155328961995	1.34233427298454	6.42280649696206	1.33784513953797e-10	6.47897477433878e-09	0.000	0.045	0.069	0.000	0.000	0.000	0.037	0.000	0.000	0.000	0.000	0.000	0.000	0.000	0.000	0.000	0.038	0.044	3.571	6.877	6.388	0.000	0.043	0.000	0.000	0.000	0.042
Pdensi_GG_111400_c0_g1	MC_2_3	MC_2_4	43.9393814738471	1095.37671902953	569.658050251691	-4.63876885203033	0.722320760911528	-6.4220345074624	1.34464929615449e-10	6.50575964385653e-09	2.157	1.876	0.672	10.602	5.845	1.918	6.942	4.691	1.334	2.494	4.492	1.250	2.892	5.263	2.362	1.287	2.733	0.000	1.755	2.295	0.740	28.819	66.131	11.924	7.276	13.819	0.188
Pdensi_DN17303_c0_g1d281143	MC_2_3	MC_2_4	142.598195806896	9390.00043395883	4766.29931488286	-6.04046283970222	0.940804486374753	-6.42052937372591	1.35801262430832e-10	6.56419877021386e-09	0.745	2.606	1.520	6.214	2.419	3.046	9.426	2.014	1.219	6.831	1.927	2.377	0.497	1.370	0.670	0.302	0.944	1.217	11.791	2.084	1.920	63.337	363.679	441.413	263.067	107.550	84.386
Pdensi_DN19638_c0_g1d287697	MC_2_3	MC_2_4	293.052197139993	2.48518711302914	147.768692126511	6.71848012794739	1.04694606614607	6.41721703265851	1.38787999390728e-10	6.70222728248683e-09	0.000	0.015	0.000	0.035	0.000	0.015	0.000	0.014	0.000	0.000	0.000	0.000	0.000	0.000	0.016	0.000	0.046	0.035	11.993	7.047	12.539	0.270	0.000	0.000	0.000	0.000	0.000
Pdensi_DN27232_c0_g1d194915	MC_2_3	MC_2_4	0	158.939998460232	79.4699992301161	-10.0238267510727	1.56212213782628	-6.41680090714357	1.39167729076994e-10	6.71421871010557e-09	0.077	0.000	0.000	0.000	0.093	0.000	0.000	0.000	0.000	0.000	0.000	0.000	0.000	0.000	0.000	0.000	0.000	0.000	0.000	0.000	0.000	9.710	5.577	0.933	0.000	0.259	0.093
Pdensi_DN36847_c0_g1d439255	MC_2_3	MC_2_4	0	283.606814647994	141.803407323997	-10.8553586218391	1.69221770454924	-6.41487120283423	1.40941967648645e-10	6.79340284066469e-09	0.000	0.000	0.000	0.000	0.000	0.000	0.000	0.000	0.000	0.000	0.000	0.000	0.000	0.000	0.265	0.000	0.000	0.000	0.000	0.000	0.000	0.725	9.306	15.837	0.000	0.000	0.000
Pdensi_DN8827_c0_g1d452944	MC_2_3	MC_2_4	10.1324064995534	1766.45123152979	888.29181901467	-7.44395285485789	1.16126568972797	-6.41020648478961	1.4532267864679e-10	6.99795126995455e-09	0.245	0.048	0.000	0.725	0.560	1.145	0.218	0.508	0.052	0.052	0.477	0.079	0.494	1.686	0.225	0.000	0.049	0.028	0.076	0.905	0.095	5.672	43.540	111.341	0.242	0.175	0.320
Pdensi_DN21453_c1_g1d417923	MC_2_3	MC_2_4	5.10252590057912	1538.69033735401	771.896431627293	-8.23002903514263	1.28434869448752	-6.40793973666673	1.47499183374746e-10	7.09607182390068e-09	0.000	0.000	0.000	0.151	0.145	3.000	1.194	0.125	0.424	0.141	0.604	0.282	0.133	0.276	0.933	0.000	0.000	0.000	0.132	0.415	0.000	2.910	40.374	96.362	0.000	0.134	0.000
Pdensi_DN18320_c0_g1d353852	MC_2_3	MC_2_4	339.074479899204	36.5981744120969	187.83632715565	3.21826156397634	0.50247288585457	6.40484622071289	1.50521015299742e-10	7.23463754816032e-09	3.880	5.178	6.228	4.646	6.503	12.418	7.042	5.486	17.384	7.787	10.051	15.300	4.904	5.974	11.128	9.858	10.619	8.143	14.674	6.881	15.056	1.096	1.210	1.196	0.000	0.074	1.659
Pdensi_DN19506_c0_g1	MC_2_3	MC_2_4	3217.36334433176	13.8607134428923	1615.61202888733	7.82847953971217	1.22231432942294	6.40463696716049	1.5072759035308e-10	7.23775756233039e-09	3.552	4.053	2.740	13.517	5.325	7.804	9.038	15.098	26.366	18.478	15.249	23.240	1.835	5.507	2.723	3.119	1.837	1.940	140.326	127.953	81.052	1.459	0.023	0.000	0.253	0.062	0.264
Pdensi_DN16766_c0_g1d11110	MC_2_3	MC_2_4	27.036286461453	1903.29717561834	965.166731039898	-6.13769798258444	0.958735424682704	-6.40186836177012	1.53486977596504e-10	7.36328927183429e-09	0.076	0.204	0.075	2.806	3.776	9.338	3.608	3.622	4.563	3.365	2.389	4.749	2.271	9.009	6.294	0.068	1.999	0.615	0.815	1.056	1.029	3.876	69.915	100.326	0.000	0.000	0.000
Pdensi_DN17365_c0_g1d473880	MC_2_3	MC_2_4	160.438890657129	2479.54190004503	1319.99039535108	-3.94901165048385	0.616866695274833	-6.40172614396769	1.53630047047979e-10	7.36328927183429e-09	2.213	1.907	0.771	2.489	2.283	4.824	3.398	2.171	2.617	1.619	1.536	1.438	1.661	2.355	3.246	1.794	1.694	2.472	7.903	6.320	3.270	35.499	73.890	121.949	24.296	18.200	9.495
Pdensi_DN21484_c0_g6	MC_2_3	MC_2_4	177.567964908076	4.30433363323988	90.9361492706577	5.2273412262017	0.816817210428381	6.3996462849506	1.55737309716056e-10	7.45589067099175e-09	2.504	5.338	5.271	5.340	6.420	4.839	4.312	4.026	3.586	3.235	5.136	3.551	4.520	6.409	5.366	5.321	5.259	4.411	6.378	6.461	6.311	0.368	0.079	0.000	0.301	0.839	0.269
Pdensi_DN18696_c0_g1d217485	MC_2_3	MC_2_4	144.133214291682	2964.60567927583	1554.36944678376	-4.36219357980435	0.681642598058576	-6.39953194273444	1.55853973941501e-10	7.45589067099175e-09	4.464	0.722	4.577	23.358	0.524	1.805	14.533	0.663	1.450	14.289	0.635	1.422	3.659	0.347	0.603	4.796	2.919	3.980	5.735	4.877	4.945	24.133	145.888	107.027	0.571	0.301	3.324
Pdensi_DN16379_c1_g1	MC_2_3	MC_2_4	666.183030677148	10045.3822031946	5355.7826169359	-3.91448172721039	0.611815789913545	-6.3981377920363	1.57283323234117e-10	7.51723063674227e-09	25.999	22.234	26.662	46.157	43.262	80.163	36.228	29.967	35.873	28.480	23.740	24.906	42.562	35.209	60.148	20.285	13.103	15.733	16.227	24.730	30.312	167.768	248.267	522.039	18.462	28.360	31.263
Pdensi_DN31386_c0_g1d27821	MC_2_3	MC_2_4	151.783411614027	17.7223821336647	84.7528968738459	3.06451043503813	0.479024923358174	6.39739246458113	1.58052714585113e-10	7.54694326503044e-09	2.235	5.216	3.617	0.871	1.045	2.436	3.246	3.609	1.838	4.871	5.867	7.091	8.417	4.367	6.699	4.156	2.960	6.717	5.512	5.180	5.677	0.785	0.630	0.346	30.938	30.506	13.909
Pdensi_DN40178_c2_g1	MC_2_3	MC_2_4	3.95226260853221	1817.12890886967	910.540585739099	-8.83464409644919	1.38104934437545	-6.39705172912882	1.58405674952065e-10	7.55673458884306e-09	0.202	0.244	0.108	10.002	9.050	18.614	9.028	2.929	1.531	0.219	0.780	0.264	3.732	4.668	26.563	0.204	2.398	0.315	0.363	0.014	0.071	3.243	25.995	134.217	0.000	0.028	0.000
Pdensi_DN38587_c0_g1d317205	MC_2_3	MC_2_4	5.04775385181748	783.313445872666	394.180599862242	-7.28197545148323	1.13874836939703	-6.39471866408824	1.60843223113732e-10	7.66586003295409e-09	1.295	0.187	1.206	0.546	0.209	0.376	0.096	0.180	0.203	0.101	0.000	0.102	0.000	0.199	0.097	1.086	0.094	0.000	0.193	0.100	0.247	72.308	9.531	1.567	0.000	0.000	0.000
Pdensi_GG_73915_c0_g1	MC_2_3	MC_2_4	4.33268442258917	415.123600387148	209.728142404869	-6.57517569547349	1.02831793459946	-6.39410776982565	1.61487506582285e-10	7.6851435373818e-09	0.000	0.107	0.049	0.312	0.000	0.161	0.272	0.155	0.290	0.290	0.125	0.059	0.000	0.057	0.056	0.089	0.054	0.123	0.279	0.058	0.142	1.720	23.397	13.542	0.608	0.056	0.119
Pdensi_DN19304_c0_g2	MC_2_3	MC_2_4	65.5917143747608	2465.58086917212	1265.58629177344	-5.2329686811498	0.818412235691623	-6.39404990900159	1.61548660438974e-10	7.6851435373818e-09	0.099	0.107	6.568	0.626	1.430	9.704	1.242	1.035	5.815	0.582	2.830	2.335	0.110	1.811	6.510	3.437	2.557	2.006	2.324	0.804	3.921	43.204	32.620	152.881	2.538	4.334	11.391
Pdensi_DN24448_c0_g7	MC_2_3	MC_2_4	16.8807925672564	199.969044481888	108.424918524572	-3.56657243535956	0.557850600667466	-6.39341865204083	1.62217316038705e-10	7.70977405679025e-09	0.596	0.927	0.652	0.653	0.538	0.948	0.858	0.894	0.467	1.020	0.276	0.576	1.387	0.710	0.965	0.320	0.175	0.138	0.639	0.578	0.590	4.342	9.493	5.346	0.531	1.377	0.509
Pdensi_DN19634_c0_g2d218862	MC_2_3	MC_2_4	0.78719169352356	538.005884116618	269.396537905071	-9.37721991550312	1.46678417418717	-6.39304683028746	1.62612431035818e-10	7.7213701918978e-09	0.343	0.029	0.014	0.103	0.000	0.586	1.235	0.099	0.112	0.431	0.207	0.227	0.106	0.738	0.308	0.000	0.000	0.086	0.063	0.032	0.000	0.676	12.461	35.527	0.064	0.200	0.197
Pdensi_DN11668_c0_g1d210945	MC_2_3	MC_2_4	105.483377900237	2293.70385990125	1199.59361890075	-4.44191929595098	0.694970579296947	-6.39152135108304	1.64243342427275e-10	7.79156996406159e-09	4.537	2.721	1.438	4.087	6.017	10.864	5.780	5.098	5.317	9.353	2.408	9.320	4.642	6.997	5.203	3.717	4.290	2.691	4.529	3.656	3.244	21.407	61.392	128.632	14.382	30.235	16.954
Pdensi_GG_75395_c0_g1	MC_2_3	MC_2_4	266.302304118434	0	133.151152059217	10.3425829403605	1.61858442669623	6.38989401465533	1.66000769978692e-10	7.86763575116079e-09	0.000	0.000	0.000	0.000	0.000	0.000	0.000	0.000	0.000	0.000	0.000	0.000	0.000	0.000	0.000	0.000	0.000	0.000	2.123	4.508	21.367	0.000	0.000	0.000	0.000	0.000	0.000
Pdensi_GG_73436_c0_g1	MC_2_3	MC_2_4	1.07554207249969	232.697362734948	116.886452403724	-7.73832179181969	1.21113589462946	-6.38930926424832	1.66636742653195e-10	7.89045825360243e-09	0.000	0.000	0.000	0.000	0.000	0.373	0.025	0.096	0.081	0.027	0.351	0.027	0.000	0.240	0.026	0.021	0.026	0.175	0.079	0.000	0.036	17.774	4.711	1.756	0.180	0.910	0.696
Pdensi_GG_47035_c0_g1	MC_2_3	MC_2_4	250.475279258062	0	125.237639629031	10.2543311571683	1.60572522296947	6.38610579847838	1.70163296078731e-10	8.0499843733838e-09	78.453	77.190	47.762	98.924	110.021	59.932	104.700	58.502	57.349	53.216	30.459	24.949	48.189	84.054	36.187	58.459	21.633	17.039	9.454	1.242	16.128	0.000	0.000	0.000	0.000	0.000	0.000
Pdensi_DN23710_c1_g1	MC_2_3	MC_2_4	497.492873661067	84.8583071464532	291.17559040376	2.55012191419112	0.399348147454543	6.38571114063173	1.70602770901858e-10	8.06330876125602e-09	16.087	25.364	16.982	22.323	44.759	42.550	21.163	45.707	42.964	30.909	50.077	28.662	27.406	39.591	22.059	25.909	21.741	12.750	25.026	13.116	15.925	3.387	2.478	2.449	1.947	2.119	2.980
Pdensi_GG_141584_c0_g1	MC_2_3	MC_2_4	123.126091845737	0	61.5630459228684	9.23058668688452	1.4460194885524	6.38344556208242	1.73147165600998e-10	8.17600275867485e-09	0.000	0.000	0.000	0.000	0.000	0.000	0.000	0.000	0.000	0.000	0.000	0.000	0.000	0.249	0.000	8.633	11.054	8.051	7.250	4.377	1.873	0.000	0.000	0.000	2.933	0.899	0.000
Pdensi_DN14298_c0_g1d179354	MC_2_3	MC_2_4	151.013276548331	1494.44187022164	822.727573384987	-3.30674366078489	0.51860195637607	-6.37626530353264	1.81458477704138e-10	8.55265363732454e-09	4.135	3.432	2.918	4.781	4.526	5.467	5.109	3.560	5.059	4.702	3.273	3.766	3.496	4.114	4.133	3.539	2.745	3.439	3.810	5.609	6.753	31.840	38.994	70.101	3.413	5.914	6.322
Pdensi_GG_149001_c1_g1	MC_2_3	MC_2_4	5260.59564825137	50.7183996097171	2655.65702393054	6.69468861236059	1.05008133405527	6.37540007163692	1.82485944930773e-10	8.59315382341294e-09	7.325	7.003	8.254	9.639	6.773	5.198	5.979	9.186	9.772	6.209	5.443	7.053	3.040	5.078	3.053	8.946	38.946	27.612	430.700	6.764	143.011	2.064	1.713	1.217	1.316	3.636	2.601
Pdensi_DN15561_c0_g1d467185	MC_2_3	MC_2_4	5253.1216729132	65.0130915965079	2659.06738225485	6.33103429174003	0.993386842462669	6.37318114265033	1.8514698455768e-10	8.71043253685175e-09	0.598	2.731	1.016	0.899	1.614	0.943	1.899	4.199	5.466	4.023	8.557	9.029	0.788	3.506	0.645	1.143	12.921	13.009	109.327	31.718	414.283	2.113	3.872	0.450	3.453	4.119	2.301
Pdensi_DN51654_c0_g1d161577	MC_2_3	MC_2_4	0	78.5917099439635	39.2958549719818	-9.00646677932181	1.41335146851748	-6.37241831203462	1.86070533016464e-10	8.74582858590356e-09	0.363	0.393	1.456	0.915	0.000	0.000	0.399	0.761	2.165	1.714	0.912	0.852	1.200	1.673	0.000	0.975	2.329	2.645	0.000	0.000	0.000	3.844	1.760	2.186	0.000	0.816	0.000
Pdensi_GG_22034_c0_g1	MC_2_3	MC_2_4	116.519548338384	1201.73006269318	659.12480551578	-3.36568703983623	0.528206741228063	-6.37191231602066	1.86685616684335e-10	8.7666741981949e-09	5.802	3.591	0.832	8.356	3.534	1.340	4.105	3.045	0.495	3.916	1.561	2.430	2.736	4.302	2.745	2.972	2.658	0.503	4.143	6.687	1.788	46.365	40.668	30.786	26.094	34.988	34.274
Pdensi_DN32039_c0_g1	MC_2_3	MC_2_4	0	171.249793039804	85.6248965199018	-10.1278846451864	1.58957258299038	-6.37145151694387	1.87247487365154e-10	8.77468002846867e-09	0.000	0.000	0.000	0.000	0.000	0.000	0.000	0.301	0.342	0.678	0.361	0.337	0.000	0.331	0.318	0.257	0.000	0.000	0.000	0.000	0.000	1.013	8.904	6.018	0.000	0.000	0.000
Pdensi_DN24433_c2_g1	MC_2_3	MC_2_4	32.0009667280657	423.477554946456	227.739260837261	-3.723391744592	0.584387071060641	-6.371447845063	1.87251971264219e-10	8.77468002846867e-09	1.459	3.400	1.366	1.187	2.074	2.547	1.909	1.851	1.141	1.848	1.388	0.854	1.535	2.717	1.790	1.246	0.642	0.785	1.162	1.284	0.997	6.601	13.627	19.425	13.601	17.451	13.628
Pdensi_DN34647_c0_g1d86568	MC_2_3	MC_2_4	0	341.718553018929	170.859276509464	-11.1240798599602	1.74595331050538	-6.37135013463807	1.87371328408739e-10	8.77468002846867e-09	0.000	0.075	0.000	0.000	0.000	0.300	0.000	0.000	0.081	0.000	0.000	0.000	0.000	0.239	0.619	0.000	0.000	0.000	0.000	0.000	0.000	1.047	4.237	25.495	0.000	0.000	0.000
Pdensi_DN27046_c0_g3	MC_2_3	MC_2_4	750.391056064046	3802.70047939681	2276.54576773043	-2.34166483742618	0.367593617427835	-6.37025434176886	1.88714984155498e-10	8.82951096197134e-09	27.508	22.698	24.825	32.220	33.220	35.936	39.088	32.054	22.405	32.652	32.958	23.943	27.419	23.080	30.644	10.601	19.641	26.181	24.055	26.320	30.301	186.842	95.214	95.840	10.485	10.599	8.881
Pdensi_DN21920_c0_g1d541611	MC_2_3	MC_2_4	546.008751395766	4561.26690750981	2553.63782945279	-3.06210590116647	0.480706549209536	-6.37001078142525	1.89014912887208e-10	8.83545281723079e-09	10.803	6.049	4.551	24.790	14.890	23.874	30.312	29.500	41.461	22.456	34.389	28.057	10.162	10.522	12.545	10.285	8.623	6.714	17.783	25.199	15.922	103.561	117.027	210.704	17.604	17.337	19.820
Pdensi_DN20831_c0_g4	MC_2_3	MC_2_4	89.4390413457604	3976.94277935086	2033.19091034831	-5.47481390298759	0.859642830023822	-6.36870769088585	1.90627512471267e-10	8.9026881784113e-09	3.712	10.877	6.126	6.222	14.664	14.222	7.718	13.855	12.760	10.477	9.727	8.336	8.885	12.210	12.351	3.906	3.347	2.870	2.207	4.248	3.147	22.570	280.025	72.919	1.827	1.102	7.382
Pdensi_DN20041_c0_g4d410712	MC_2_3	MC_2_4	0	128.308094463235	64.1540472316176	-9.70798787186825	1.52459704781555	-6.36757619711904	1.9203865455088e-10	8.96040085690738e-09	0.000	0.000	0.000	0.000	0.772	0.000	0.000	0.000	0.000	0.000	0.000	0.000	0.000	0.366	0.000	0.000	0.000	0.000	0.000	0.000	0.000	2.405	1.927	7.652	0.000	0.000	0.385
Pdensi_DN17686_c1_g1	MC_2_3	MC_2_4	179.363342054397	0.276131901447682	89.8197369779222	8.8105781280328	1.38481413391758	6.3622820653253	1.9877796898013e-10	9.26639050285841e-09	0.000	0.000	0.000	0.000	0.000	0.000	0.000	0.000	0.000	0.000	0.000	0.000	0.000	0.000	0.000	0.000	0.000	0.000	3.051	8.083	8.008	0.043	0.000	0.000	0.000	0.000	0.000
Pdensi_DN27696_c0_g1d80191	MC_2_3	MC_2_4	1.44070582026145	318.842497108652	160.141601464457	-7.81369730146716	1.22840912349518	-6.3608264966601	2.00671016913029e-10	9.34611084423017e-09	0.019	0.000	0.000	0.094	0.045	0.240	0.244	0.155	0.065	0.000	0.000	0.111	0.041	0.365	0.042	0.034	0.083	0.000	0.043	0.022	0.080	1.064	7.777	20.133	0.233	0.315	0.067
Pdensi_DN26791_c1_g1d78235	MC_2_3	MC_2_4	14.134627605448	191.910102069149	103.022364837298	-3.75522588698473	0.590418296797401	-6.36028034252014	2.01385855179591e-10	9.37086166924924e-09	4.569	3.289	3.115	10.516	7.648	5.057	6.246	4.788	6.072	3.728	2.407	2.574	3.453	4.262	2.093	1.472	1.322	0.429	0.827	0.293	0.414	5.311	5.683	7.375	0.000	0.023	0.048
Pdensi_DN24489_c1_g1	MC_2_3	MC_2_4	191.583249385323	1461.52377124765	826.553510316485	-2.93055375618206	0.460776268412495	-6.36003621948381	2.01706181506571e-10	9.37722677482595e-09	7.176	10.468	8.504	12.405	12.105	14.812	10.373	15.170	20.962	11.875	10.728	9.722	8.720	11.676	9.861	10.031	8.672	9.731	6.787	7.804	6.081	28.062	48.874	61.099	3.102	4.527	3.015
Pdensi_DN26053_c1_g3	MC_2_3	MC_2_4	3313.40647360803	406.892502736482	1860.14948817226	3.02494008035763	0.475684951311574	6.3591250301637	2.02906201717909e-10	9.42443968924674e-09	107.635	158.247	178.604	123.286	167.291	182.283	248.089	286.058	546.097	224.168	270.634	231.606	130.969	125.554	142.613	204.950	195.179	173.667	116.686	69.550	169.361	12.285	17.121	10.084	0.304	0.080	0.085
Pdensi_DN15221_c0_g5	MC_2_3	MC_2_4	29.6937793371519	8295.89734396912	4162.79556165314	-8.12481789899624	1.27822068249817	-6.35634989344485	2.06604135888597e-10	9.58748275278853e-09	5.904	3.349	0.326	1.151	1.730	11.093	2.543	1.770	1.762	3.675	3.406	2.336	3.710	6.285	3.533	0.444	0.325	0.123	1.413	1.637	0.187	8.767	76.890	656.530	3.343	6.358	0.393
Pdensi_GG_29827_c0_g1	MC_2_3	MC_2_4	343.615340912194	14548.1881672476	7445.90175407987	-5.40375129292753	0.850237518717224	-6.35557849891206	2.07643677345351e-10	9.62697891372838e-09	2.637	1.906	0.294	55.493	31.742	162.827	139.057	53.816	80.741	46.767	50.525	64.762	8.753	33.451	93.192	1.837	8.160	8.922	12.332	17.285	7.588	127.140	220.941	979.782	1.723	17.124	0.355
Pdensi_GG_28831_c0_g1	MC_2_3	MC_2_4	0	431.203166942217	215.601583471109	-11.4612738273357	1.80341430539401	-6.35531934789194	2.07994057971397e-10	9.63448087930611e-09	0.000	0.000	0.000	0.000	0.000	0.107	0.036	0.069	0.117	0.078	0.084	0.039	0.000	0.038	0.075	0.000	0.000	0.000	0.000	0.000	0.000	0.700	34.856	5.129	0.103	0.336	0.000
Pdensi_DN18196_c1_g2	MC_2_3	MC_2_4	114.332702243484	1272.97645433869	693.654578291089	-3.47768172016638	0.547360851291926	-6.35354485429141	2.1040879665064e-10	9.7375056507921e-09	0.186	1.207	0.372	1.881	5.191	5.053	2.884	6.237	5.298	4.166	5.865	2.406	0.413	4.286	3.304	1.330	2.395	1.132	2.052	6.453	3.732	63.009	36.252	27.623	0.000	0.000	0.000
Pdensi_DN16594_c0_g2	MC_2_3	MC_2_4	163.380305506592	3.14568765694093	83.2629965817663	5.54018412003573	0.872357540510419	6.35081817117572	2.14172741552877e-10	9.90272734065122e-09	23.784	29.469	16.404	25.962	24.299	19.945	20.146	16.397	19.650	11.771	16.222	12.726	15.636	24.680	15.650	24.925	13.911	8.618	7.820	3.912	5.968	0.281	0.062	0.000	0.193	0.171	0.929
Pdensi_GG_87643_c0_g1	MC_2_3	MC_2_4	2.45312347834191	565.393706863638	283.92341517099	-7.84185024925893	1.2349539130464	-6.34991327726116	2.15436342888279e-10	9.9521461400072e-09	0.000	0.000	0.000	0.963	0.394	9.366	0.844	0.227	1.667	0.128	0.137	0.128	0.242	0.251	2.305	0.000	0.000	0.000	0.000	0.252	0.000	36.363	5.987	14.862	0.000	0.732	0.000
Pdensi_DN13119_c0_g1	MC_2_3	MC_2_4	249.481312263531	2549.61257964435	1399.54694595394	-3.35321551572637	0.528115529441879	-6.34939767681156	2.16159585497063e-10	9.97653617183012e-09	2.797	2.765	15.829	10.524	5.463	3.738	3.332	3.356	4.051	2.789	3.452	3.238	1.861	3.475	2.906	7.113	27.342	48.289	9.131	12.364	5.524	77.978	126.884	44.046	0.000	1.380	0.457
Pdensi_DN22416_c2_g1	MC_2_3	MC_2_4	352.864317003045	2038.93797506847	1195.90114603576	-2.53103585945497	0.398754323988931	-6.34735652302351	2.1904610264408e-10	1.01006349064001e-08	5.843	14.557	11.763	16.334	25.592	19.906	19.864	19.458	18.844	14.411	21.635	12.680	10.559	19.073	17.450	10.342	14.406	35.687	12.121	16.028	9.954	88.763	73.530	39.728	5.011	6.085	8.468
Pdensi_DN22093_c1_g4	MC_2_3	MC_2_4	15.9983912147944	326.074202713606	171.0362969642	-4.34892533371113	0.685191017639073	-6.34702618942087	2.19516773329423e-10	1.01132109855247e-08	1.845	3.992	2.539	3.615	2.337	2.392	5.387	1.604	1.169	3.471	2.119	1.340	2.469	3.734	2.495	1.435	0.514	0.449	0.354	1.004	0.363	18.045	5.281	9.258	0.017	0.099	0.172
Pdensi_DN1883_c0_g1	MC_2_3	MC_2_4	185.890211325516	1174.35983986298	680.125025594246	-2.66057717371106	0.41919471020862	-6.34687678283673	2.19729977292246e-10	1.01139135133472e-08	8.186	17.462	11.015	3.555	4.619	9.682	4.531	7.034	10.075	3.939	9.712	7.665	16.029	15.592	18.744	6.369	9.568	13.788	6.983	6.276	6.784	55.626	41.469	20.061	6.283	5.121	3.292
Pdensi_DN13292_c0_g1d339486	MC_2_3	MC_2_4	467.004490123741	16.0719107807499	241.538200452245	4.83322965812124	0.761633221432861	6.34587557647299	2.21163932426555e-10	1.01707539473785e-08	14.802	23.066	72.300	32.858	28.676	63.941	63.474	37.279	87.018	71.185	53.127	79.938	23.802	40.957	32.666	57.928	28.364	22.135	24.450	10.080	16.217	1.186	0.166	0.293	9.407	16.814	11.909
Pdensi_DN98888_c0_g1	MC_2_3	MC_2_4	25.4936039598204	290.004520284885	157.749062122353	-3.50573200205078	0.552529333783228	-6.34487942576127	2.22599717194043e-10	1.02275762148184e-08	1.569	0.425	0.787	0.494	0.478	2.961	1.296	1.235	1.405	0.463	0.000	0.921	0.432	0.000	0.866	0.000	0.419	1.429	1.306	0.905	0.564	9.497	13.312	5.512	8.044	4.855	4.292
Pdensi_DN22366_c0_g2d424400	MC_2_3	MC_2_4	72.7616953352328	1745.2391954418	909.000445388516	-4.58457894382128	0.722708295997095	-6.34360912862651	2.24443852016123e-10	1.03030415877877e-08	5.066	6.017	4.666	6.066	4.870	8.347	5.802	3.410	4.444	6.089	4.293	3.635	9.063	7.090	6.396	4.213	1.330	1.350	1.223	3.131	3.395	21.463	43.740	96.403	4.304	9.136	5.776
Pdensi_DN22764_c0_g1	MC_2_3	MC_2_4	1.09027710148529	955.417716953334	478.253997027409	-9.76653480404709	1.54041657586128	-6.34019067120621	2.29480978679522e-10	1.05248134315028e-08	1.512	0.545	0.806	0.128	0.244	0.330	1.903	1.160	5.238	2.134	0.892	3.330	1.460	0.233	0.676	0.181	0.000	0.124	0.000	0.117	0.000	94.224	2.720	5.280	4.562	0.566	1.699
Pdensi_DN15662_c0_g1	MC_2_3	MC_2_4	214.817687998936	1032.2142039302	623.51594596457	-2.26369740671242	0.357142196200117	-6.33836446882353	2.32216982742252e-10	1.0640744468401e-08	6.258	4.882	4.647	7.726	7.597	7.905	7.929	6.715	7.216	6.877	5.838	4.930	6.410	8.234	4.963	5.672	6.494	4.492	9.176	6.078	7.993	27.797	35.071	36.120	7.303	17.316	10.496
Pdensi_DN41824_c0_g1d93160	MC_2_3	MC_2_4	5.87915063229785	1933.4520664521	969.665608542198	-8.36264755394254	1.31977277807026	-6.33642979526385	2.35150253196668e-10	1.0765498867674e-08	0.000	0.000	0.000	0.000	0.000	0.000	0.115	0.000	0.000	0.000	0.000	0.000	0.000	0.000	0.116	0.000	0.000	0.000	0.000	0.482	0.149	7.900	17.050	149.039	0.000	0.000	0.000
Pdensi_DN23388_c2_g2	MC_2_3	MC_2_4	559.669675790332	19430.9954998852	9995.33258783777	-5.11755961484561	0.807694619433275	-6.33600805516866	2.35794465848571e-10	1.07853275283216e-08	1.630	1.269	4.241	7.350	11.758	32.270	27.764	32.819	56.909	60.600	40.308	65.298	8.394	11.616	15.295	3.232	5.113	7.501	12.440	37.813	10.054	207.457	599.872	993.602	5.498	12.351	12.401
Pdensi_DN21690_c1_g1d19255	MC_2_3	MC_2_4	59.754921573999	639.230875064751	349.492898319375	-3.41870523603659	0.53959795245289	-6.33565272161604	2.36338579568055e-10	1.08005462498131e-08	7.882	10.618	4.406	17.131	14.282	6.179	9.683	9.761	8.138	11.414	9.082	6.799	6.941	10.598	4.327	5.376	3.943	8.790	1.418	2.788	2.223	12.246	21.265	26.820	2.663	3.222	3.729
Pdensi_DN22028_c0_g1d66679	MC_2_3	MC_2_4	404.144412283733	1618.97952503146	1011.5619686576	-2.00168792782901	0.31615091988465	-6.33143161044523	2.4289682919383e-10	1.10903349393844e-08	39.740	45.392	26.108	44.096	44.864	33.140	43.181	38.143	29.043	36.259	40.991	21.940	31.398	38.666	23.531	23.242	15.759	12.650	12.574	16.794	14.125	47.623	52.603	55.596	17.484	28.329	19.933
Pdensi_DN24569_c0_g1d133942	MC_2_3	MC_2_4	161.384679123288	3.25392439795736	82.3193017606228	5.49428743105972	0.868042072618667	6.32951743281846	2.45929108879129e-10	1.12187589561183e-08	31.691	34.620	33.329	31.291	22.367	24.915	20.909	19.256	20.642	11.251	17.976	12.915	23.228	27.879	28.605	28.201	18.868	15.791	7.368	2.793	7.272	0.197	0.132	0.000	0.486	0.228	0.215
Pdensi_DN25638_c0_g1	MC_2_3	MC_2_4	59.1840966733612	361.832440285854	210.508268479607	-2.60983347404967	0.412492697946927	-6.32698102788103	2.5000407930723e-10	1.13944767350267e-08	3.337	3.191	3.252	3.035	2.937	3.661	2.784	1.370	1.106	1.195	1.337	1.707	1.504	3.697	3.007	2.425	3.579	2.558	1.800	2.757	1.824	11.868	9.654	13.372	0.558	1.031	1.148
Pdensi_GG_75931_c0_g1	MC_2_3	MC_2_4	151.784009978522	0	75.8920049892609	9.53133752358069	1.50674995660161	6.32575928197012	2.51990388327786e-10	1.14747708738353e-08	0.368	1.397	3.323	6.998	12.315	3.008	6.949	14.309	16.425	5.004	13.500	10.200	0.205	2.126	1.434	4.947	10.099	8.989	1.832	4.695	9.521	0.000	0.000	0.000	0.000	0.000	0.000
Pdensi_DN102998_c0_g1	MC_2_3	MC_2_4	107.572523170724	0	53.7862615853619	9.03488866505868	1.42841930283281	6.32509561243038	2.53075831189116e-10	1.15139362129246e-08	14.196	14.105	14.919	19.337	17.684	8.897	15.857	9.371	8.116	10.200	8.106	3.687	9.330	9.952	4.265	14.903	12.506	8.404	4.603	1.848	5.151	0.000	0.000	0.000	0.000	0.000	0.117
Pdensi_DN39270_c1_g2	MC_2_3	MC_2_4	0.60721689054267	254.27906411553	127.443140503036	-8.80147915763911	1.39155594125298	-6.32491939182417	2.53364809384956e-10	1.15168281504414e-08	0.029	0.010	0.010	0.204	0.126	0.010	0.114	0.079	0.011	0.045	0.048	0.000	0.011	0.011	0.000	0.009	0.032	0.012	0.000	0.011	0.069	1.891	11.939	9.851	0.000	0.000	0.000
Pdensi_DN23166_c0_g1d547330	MC_2_3	MC_2_4	663.221247623743	76.833081850886	370.027164737315	3.11450615964767	0.492512836114325	6.3237055590663	2.55364106460893e-10	1.1597389268711e-08	680.464	997.143	616.616	538.383	498.938	540.009	275.948	250.815	442.265	238.390	215.680	339.771	440.168	1237.658	433.053	780.993	301.942	143.140	27.910	16.264	27.455	1.572	3.255	2.486	11.996	21.955	24.531
[truncated: 3,376 more rows]
