# Supplementary material for: Transcriptional Regulation of Pine Male and Female Cone Initiation and Development: Key Players Identified Through Comparative Transcriptomics
Source: Front Genet. 2022 Mar 18;13:815093. doi: 10.3389/fgene.2022.815093 (PMC8971679; doi:10.3389/fgene.2022.815093)
Supplement: Supplementary file 2 [file DataSheet3.ZIP › SUP_DEG/salmon.gene.counts.matrix.MC_2_4_vs_Needles.DESeq2.DE_results.P0.001_C2.DE.subset]

sampleA	sampleB	baseMeanA	baseMeanB	baseMean	log2FoldChange	lfcSE	stat	pvalue	padj	Bud_Rep1	Bud_Rep2	Bud_Rep3	FC_3_1_Rep1	FC_3_1_Rep2	FC_3_1_Rep3	FC_3_2_Rep1	FC_3_2_Rep2	FC_3_2_Rep3	FC_3_3_Rep1	FC_3_3_Rep2	FC_3_3_Rep3	FC_3_Rep1	FC_3_Rep2	FC_3_Rep3	MC_2_2_Rep1	MC_2_2_Rep2	MC_2_2_Rep3	MC_2_3_Rep1	MC_2_3_Rep2	MC_2_3_Rep3	MC_2_4_Rep1	MC_2_4_Rep2	MC_2_4_Rep3	Needles_Rep1	Needles_Rep2	Needles_Rep3
Pdensi_DN26169_c0_g1d228600	MC_2_4	Needles	34622.0087000447	63.533834217595	17342.7712671312	9.09639018497618	0.341351623357621	26.6481527039531	1.88012596143823e-156	9.21994970229695e-152	5.262	5.348	4.523	66.458	157.933	268.989	77.989	75.168	58.899	38.369	36.644	38.545	83.355	156.954	180.046	10.094	31.486	8.052	16.376	24.578	17.915	1463.366	1141.356	1099.346	2.052	2.145	2.269
Pdensi_DN18493_c0_g1d217177	MC_2_4	Needles	27.0362232048693	14294.2012599636	7160.61874158424	-9.03382898940147	0.414550136708701	-21.7918852014501	2.77009229157226e-105	6.7921277943206e-101	5.813	5.996	3.699	4.636	3.890	4.076	3.829	8.477	4.274	5.770	8.612	6.302	4.235	4.720	1.964	5.731	7.382	4.493	25.527	8.817	7.760	1.017	1.128	0.764	521.986	451.606	473.837
Pdensi_DN19600_c0_g1d485629	MC_2_4	Needles	78095.0136213647	52.0493289142126	39073.5314751395	10.5588978523095	0.492112015900055	21.4562894445844	3.98896367934305e-102	6.52049299571013e-98	2.297	2.258	1.593	43.058	131.143	318.511	67.851	67.195	56.153	23.163	19.753	21.292	57.747	120.735	220.594	3.851	21.733	5.966	17.596	32.576	18.033	2171.696	2163.744	3873.470	1.815	1.619	1.848
Pdensi_GG_37273_c0_g1	MC_2_4	Needles	62305.4777058766	15.9704453568725	31160.7240756167	11.9758594874804	0.562928061336445	21.2742272237211	1.96728062293734e-100	2.4118368617056e-96	1.130	0.675	8.985	10.224	0.075	0.168	0.034	0.293	0.073	0.256	0.158	0.148	1.775	0.180	0.810	3.827	89.028	48.500	5.802	3.243	3.631	3386.968	1817.831	1519.957	0.679	0.422	0.489
Pdensi_DN9784_c0_g1d103179	MC_2_4	Needles	27949.2596746223	5.66407904196954	13977.4618768321	12.4287402249318	0.60698866318849	20.4760664880364	3.51959217732332e-93	3.45194561567516e-89	2.215	4.560	6.702	41.514	107.598	143.217	45.225	48.599	33.242	17.622	19.205	17.795	35.812	89.527	110.008	9.693	29.531	14.090	8.026	23.685	8.212	860.763	1093.289	1016.400	0.278	0.100	0.142
Pdensi_DN21997_c1_g3	MC_2_4	Needles	4301.32196812373	6.21078125554931	2153.76637468964	9.44824702485185	0.507242976071515	18.6266690137859	1.95307568433658e-77	1.59628130806969e-73	2.967	9.427	11.107	45.098	109.689	130.986	45.936	41.499	53.835	42.945	31.800	38.792	51.854	84.160	78.317	22.194	16.179	8.718	7.491	79.638	12.977	183.274	137.168	139.552	0.189	0.229	0.200
Pdensi_DN19290_c1_g3	MC_2_4	Needles	6659.89180695633	8.12797544379299	3334.00989120006	9.64550478441254	0.519340432848374	18.5726051243706	5.35410886600632e-77	3.75085920971548e-73	0.339	0.066	0.000	5.012	13.944	29.333	5.877	8.364	4.849	2.191	1.435	1.092	4.333	12.355	23.348	0.389	0.813	0.154	0.489	1.205	0.835	267.733	178.568	261.686	0.190	0.274	0.369
Pdensi_DN36567_c0_g4	MC_2_4	Needles	3977.47741284382	7.15827241218356	1992.317842628	9.10099115593789	0.501120496550341	18.1612830019688	1.04552492055792e-73	6.40893707240497e-70	2.518	7.665	9.311	40.805	103.578	104.769	43.307	38.221	51.687	41.545	28.618	37.506	49.837	85.863	64.823	36.506	31.321	17.367	18.652	149.573	15.046	166.060	153.506	107.480	0.188	0.299	0.243
Pdensi_DN39511_c1_g6	MC_2_4	Needles	17844.1531076025	8.20093207905564	8926.17701984077	11.0055791057237	0.610527451518986	18.0263460362707	1.21030355073329e-72	6.59467509160109e-69	0.601	0.757	0.657	0.365	0.471	0.331	1.395	0.825	0.972	1.014	1.487	1.498	0.720	0.309	0.508	0.277	1.097	1.736	12.338	1.767	8.286	911.267	609.229	406.165	0.118	0.387	0.393
Pdensi_DN19282_c0_g1d14910	MC_2_4	Needles	88875.7617538025	7.34584047121757	44441.5537971369	13.6243789047194	0.797811474589744	17.0771909638494	2.19431579042547e-65	1.07607052046675e-61	2.687	9.055	4.314	66.523	190.990	286.879	94.855	100.624	73.235	42.078	44.350	41.648	84.133	186.302	196.816	8.311	27.583	5.996	8.525	23.525	10.961	1252.659	3222.482	4800.101	0.344	0.283	0.113
Pdensi_DN18345_c0_g1d403901	MC_2_4	Needles	7451.27641761855	15.8809258684021	3733.57867174347	8.88777561816481	0.526724986901072	16.8736548278354	7.03083554516189e-64	3.13441040271994e-60	0.386	1.356	1.603	9.008	6.474	27.236	8.427	3.020	6.591	3.233	2.341	4.019	4.121	6.959	18.404	0.506	1.579	0.919	8.772	8.179	8.612	299.565	194.176	297.994	0.541	0.746	0.336
Pdensi_DN21622_c0_g1	MC_2_4	Needles	25042.9863404221	177.103113996191	12610.0447272091	7.14268817376555	0.424368554892877	16.8313323204839	1.43828899993947e-63	5.8776878556693e-60	0.327	3.186	1.962	5.669	11.101	14.180	2.909	2.626	1.805	1.284	4.138	1.415	6.563	17.632	18.896	3.131	5.199	8.300	26.039	82.027	23.593	642.100	1082.675	931.403	5.090	7.966	5.255
Pdensi_DN17932_c1_g4	MC_2_4	Needles	4545.28152636063	9.76531312309066	2277.52341974186	8.83532892328207	0.546264093571253	16.1740978901254	7.68146311369117e-59	2.8976251510177e-55	0.535	5.956	3.850	5.487	6.145	5.078	5.439	6.612	8.302	7.019	11.149	8.783	2.118	6.327	3.177	1.498	9.063	4.813	35.009	11.038	82.426	162.035	185.971	137.942	0.230	0.562	0.213
Pdensi_DN9601_c0_g1d48503	MC_2_4	Needles	8.94599207652612	9907.85620840682	4958.40110024167	-10.1234592631715	0.626226560001916	-16.1658094845746	8.78760235891227e-59	3.07810880056213e-55	1.037	1.588	0.163	4.535	1.577	1.830	2.522	1.421	0.576	1.278	0.551	0.322	1.234	3.214	1.407	0.590	2.747	1.220	6.817	0.825	0.859	0.495	0.134	0.331	321.838	264.096	420.982
Pdensi_GG_120481_c0_g2	MC_2_4	Needles	118.697353327989	5580.67223986666	2849.68479659733	-5.55467142833937	0.345962687821643	-16.0556950904573	5.21513890879446e-58	1.70496797965581e-54	1.826	2.188	1.538	2.805	2.348	2.195	2.989	2.349	2.630	3.126	3.090	2.953	1.312	2.187	1.687	1.723	1.334	1.103	1.567	1.365	1.470	4.286	4.478	3.871	162.858	176.566	232.544
Pdensi_DN9306_c0_g1d265625	MC_2_4	Needles	7023.44541267191	5.91693874878987	3514.68117571035	10.1860013025424	0.634871508342274	16.0441934607197	6.2769073378531e-58	1.92383286838111e-54	0.081	0.232	0.697	2.095	0.162	0.434	0.059	0.308	0.189	0.157	0.204	0.000	0.269	0.836	0.788	0.122	23.490	22.676	121.544	0.094	46.682	400.677	198.352	160.471	0.125	0.212	0.259
Pdensi_DN21827_c0_g1d420834	MC_2_4	Needles	5.84003836770451	2186.22150420184	1096.03077128477	-8.59476619215365	0.53815384673383	-15.9708348166925	2.04036663655653e-57	5.88573761706444e-54	1.949	0.925	0.270	3.583	3.037	0.290	3.715	2.469	0.714	2.380	2.156	0.308	1.569	1.747	0.146	0.824	0.679	0.193	0.391	0.164	0.202	0.176	0.174	0.264	63.862	73.872	86.646
Pdensi_DN16693_c0_g1d56026	MC_2_4	Needles	19624.7714091931	6.09751380891717	9815.43446150102	11.70619655953	0.733578461830042	15.957661202766	2.51999066708113e-57	6.86543457349954e-54	0.161	0.043	0.000	0.000	0.000	0.000	0.000	0.083	0.000	0.000	0.000	0.000	0.579	0.000	0.000	0.181	0.000	0.000	0.408	0.233	0.000	1020.533	760.100	346.907	0.247	0.090	0.289
Pdensi_DN20063_c0_g1d361691	MC_2_4	Needles	5396.14684954192	5.0208643410127	2700.58385694147	10.1301534041702	0.64019525936057	15.8235370475693	2.14118249039077e-56	5.52639200769859e-53	0.107	0.172	0.106	0.067	0.223	0.057	0.116	0.276	0.093	0.280	0.134	0.252	0.295	0.061	0.000	0.120	0.382	0.334	0.696	1.360	1.027	138.501	281.734	155.792	0.206	0.179	0.128
Pdensi_GG_73731_c0_g1	MC_2_4	Needles	12952.6874220929	93.1999025800162	6522.94366233647	7.11141843153711	0.456265645812978	15.5861360520929	9.04410817430951e-55	2.21757010379982e-51	0.775	1.591	1.512	2.437	5.579	6.492	1.539	1.193	1.108	0.524	1.412	1.637	2.831	6.435	10.020	0.554	1.468	2.834	6.682	22.560	7.927	329.590	473.550	563.886	2.128	3.760	3.818
Pdensi_DN45663_c0_g1	MC_2_4	Needles	10393.9365606052	20.4480484343167	5207.19230451974	9.01243759525988	0.587587001730518	15.3380479294421	4.25808043491757e-53	9.9434288784725e-50	0.405	0.292	0.000	0.000	0.000	0.000	0.150	0.283	0.000	0.318	0.171	0.000	0.000	0.156	0.000	0.000	0.000	0.330	1.195	0.469	0.967	220.090	413.363	461.519	0.808	0.455	0.813
Pdensi_GG_75850_c0_g1	MC_2_4	Needles	25377.4158318896	121.55806183756	12749.4869468636	7.71215065647494	0.507574575196825	15.1941232546653	3.86804166715176e-52	8.62204069615705e-49	7.411	24.391	8.975	54.269	152.107	59.512	106.816	91.240	36.866	55.593	54.771	30.971	84.407	153.653	64.657	20.366	41.374	15.262	35.078	97.335	32.718	1216.359	968.811	554.477	4.899	4.595	2.787
Pdensi_DN36223_c0_g1	MC_2_4	Needles	150081.370999309	20.583527755924	75050.9772635323	12.8400152856408	0.84574749891936	15.1818542792582	4.66407888062549e-52	9.9444245316084e-49	0.163	0.000	0.491	0.000	0.000	0.356	0.181	0.514	0.000	0.386	0.000	0.000	0.727	0.377	0.364	0.732	0.528	0.599	1.084	3.219	0.469	12317.301	2439.330	1719.518	0.730	0.551	0.789
Pdensi_DN15579_c0_g1d467163	MC_2_4	Needles	4.99083125434004	16074.9480773247	8039.96945428952	-11.6675682062388	0.770316954522703	-15.146451259752	7.99696370792205e-52	1.63401293030329e-48	1.198	2.790	0.840	1.533	1.196	2.081	0.291	0.299	0.252	0.084	0.533	0.086	2.204	2.942	4.281	1.599	1.245	0.702	0.484	0.514	0.339	0.262	0.076	0.189	778.884	328.546	476.898
Pdensi_DN14737_c0_g1	MC_2_4	Needles	20442.5897703888	3.53710491971666	10223.0634376543	12.5678434449627	0.832701669041753	15.0928524731137	1.80468571252446e-51	3.53999930625947e-48	0.375	0.000	0.000	0.949	2.946	9.810	3.326	3.917	4.199	2.312	2.250	1.879	1.148	1.946	1.781	0.252	1.017	0.000	1.251	0.435	0.134	1100.576	243.959	834.171	0.142	0.105	0.113
Pdensi_DN19072_c0_g1d356753	MC_2_4	Needles	2047.80829810631	3.79063661510661	1025.79946736071	9.15741714068741	0.610996703701972	14.9876702856226	8.84000058912617e-51	1.66732611111599e-47	0.260	0.169	0.156	0.167	0.141	0.059	0.136	0.195	0.183	0.037	0.099	0.047	0.200	0.144	0.044	0.235	0.288	0.139	0.315	102.329	7.256	81.559	77.850	59.929	0.135	0.071	0.160
Pdensi_DN32404_c0_g1d235795	MC_2_4	Needles	6114.17051373035	17.7265073985224	3065.94851056444	8.50340900425444	0.567585768299175	14.9817163840026	9.66874194945166e-51	1.756094209108e-47	0.820	0.894	0.362	0.585	0.560	1.835	1.031	0.849	1.212	0.652	1.082	0.724	0.519	0.969	0.746	1.108	0.101	0.065	0.372	0.498	0.390	222.070	217.138	212.409	0.954	0.438	0.354
Pdensi_GG_33485_c0_g1	MC_2_4	Needles	22899.4900001502	3.34609591067138	11451.4180480304	12.9202887242668	0.872044691883621	14.8160855108916	1.15311284167874e-49	2.01955359439585e-46	0.743	1.684	0.465	20.935	78.820	80.746	27.914	40.972	19.149	17.164	15.005	15.368	24.598	67.864	55.751	2.212	12.722	2.375	6.059	6.670	5.145	1175.845	666.214	622.369	0.213	0.123	0.000
Pdensi_DN22129_c0_g1	MC_2_4	Needles	3719.92880298308	2.14851400865845	1861.03865849587	10.5347284843225	0.713446049875319	14.7659777304304	2.42775825161955e-49	4.10533920348866e-46	1.121	0.168	0.188	6.151	18.079	6.520	12.573	9.589	6.816	6.361	6.481	2.986	6.710	13.288	4.984	2.243	4.360	1.579	7.335	16.800	2.860	161.122	130.733	107.122	0.000	0.085	0.141
Pdensi_DN19857_c0_g1d535376	MC_2_4	Needles	202499.136988933	13.6058304038677	101256.371409669	13.8897846915227	0.941536483391175	14.75225329718	2.97561382172297e-49	4.86403754011576e-46	0.071	0.063	0.000	0.000	0.000	0.116	0.000	0.433	0.188	0.492	0.000	0.506	0.430	0.062	0.120	0.110	0.000	0.133	0.666	0.393	0.206	16022.471	3637.323	2536.148	0.665	0.120	0.553
Pdensi_GG_13724_c2_g1	MC_2_4	Needles	9249.42526098338	9.76598511166027	4629.59562304752	9.92433624513207	0.680185756603816	14.5906263822467	3.22225455854949e-48	5.09729488053899e-45	12.161	17.610	38.895	30.420	36.792	88.811	56.496	27.226	74.081	39.090	29.970	57.651	36.566	38.803	92.854	34.334	31.874	40.424	33.643	15.513	35.814	186.536	327.907	455.971	0.394	0.444	0.155
Pdensi_DN39627_c0_g1d151386	MC_2_4	Needles	32087.5593222955	4.70892289785896	16046.1341225967	12.7011748386699	0.873849087846218	14.5347463484508	7.29833720486712e-48	1.11844736934212e-44	6.134	2.904	0.114	0.578	0.828	1.613	0.316	0.179	0.538	0.134	0.507	0.203	5.355	0.858	1.671	0.413	0.063	0.569	0.064	1.466	0.246	2069.914	854.000	566.356	0.088	0.064	0.344
Pdensi_DN26309_c0_g1d367274	MC_2_4	Needles	5142.83125947149	70.5802641674488	2606.70576181947	6.17823113564758	0.428161123572633	14.4296873198005	3.36603628859886e-47	5.00203192595755e-44	2.217	2.271	4.236	29.526	70.406	72.623	30.821	37.557	58.568	28.578	26.075	35.263	27.131	44.111	37.626	11.251	13.451	15.762	36.224	46.507	61.161	152.638	239.367	156.895	1.670	2.632	3.007
Pdensi_DN23973_c2_g1	MC_2_4	Needles	61101.2619325848	4.30469300479322	30552.7833127948	13.8586575494132	0.962632857902893	14.3966180207109	5.43381541538793e-47	7.83731982809438e-44	3.320	5.730	4.104	2.094	2.082	8.793	0.293	1.316	0.234	0.156	0.587	0.078	7.538	11.857	14.955	13.444	15.726	13.317	11.538	50.257	18.245	4930.576	1191.654	591.970	0.202	0.149	0.080
Pdensi_DN22322_c1_g3d424371	MC_2_4	Needles	1230.32226108135	5.68561892837511	618.003940004864	7.73140694216043	0.540968529802416	14.2917868900512	2.4620992218283e-46	3.44968239254966e-43	0.000	0.589	0.746	0.699	1.814	4.529	3.239	0.466	1.400	0.623	0.388	0.718	1.681	3.445	4.308	0.404	0.803	0.368	0.000	1.354	0.265	41.626	41.560	47.494	0.159	0.177	0.255
Pdensi_DN26806_c0_g1d140369	MC_2_4	Needles	2870.88516080295	4.60964144904025	1437.747401126	9.45057864764423	0.661967096660752	14.2765081456722	3.06582763211264e-46	4.17625336808811e-43	0.000	0.000	0.000	0.202	0.064	1.085	0.234	0.056	0.431	0.042	0.068	0.062	0.218	0.186	0.718	0.016	0.000	0.051	7.728	0.106	1.257	120.223	103.593	83.862	0.251	0.160	0.043
Pdensi_DN38059_c0_g1	MC_2_4	Needles	13130.0336208545	211.852407371643	6670.94301411307	5.95578897916604	0.418491049016637	14.2315803245036	5.83481382197791e-46	7.73333608151283e-43	12.873	9.764	4.540	49.904	34.282	27.209	50.556	43.113	27.116	38.666	37.183	21.648	12.066	16.700	12.524	9.966	17.199	8.803	51.710	161.860	47.841	430.241	379.548	578.228	7.285	8.520	5.857
Pdensi_DN15778_c1_g2d345464	MC_2_4	Needles	9.77245833108466	10941.5706642373	5475.67156128418	-10.1167661870564	0.714888240019293	-14.1515353319889	1.82723898213983e-45	2.35805190645145e-42	0.078	0.164	0.278	0.191	0.183	0.505	0.378	0.277	0.275	0.313	0.000	0.319	0.253	0.349	0.131	0.103	0.752	0.485	0.258	0.227	0.220	0.658	0.093	0.308	284.017	520.560	333.711
Pdensi_DN20739_c0_g1	MC_2_4	Needles	15484.185502997	217.71709536868	7850.95129918283	6.1578209776935	0.43555874215747	14.137750851221	2.222755551254e-45	2.79491562763961e-42	14.127	11.089	10.554	44.913	154.597	429.969	43.103	52.364	33.797	19.345	16.437	23.679	123.546	204.963	305.053	10.496	47.875	36.128	296.593	105.471	117.416	537.110	526.775	581.965	9.095	7.608	5.220
Pdensi_DN16405_c0_g3	MC_2_4	Needles	1.94463942081414	3062.32025914181	1532.13244928131	-10.4372801944198	0.740873158807764	-14.0878098637232	4.51343222166798e-45	5.5333550679594e-42	0.000	0.000	0.000	0.000	0.000	0.000	0.000	0.000	0.000	0.000	0.089	0.000	0.156	0.000	0.000	0.000	0.000	0.174	0.000	0.163	0.302	0.107	0.086	0.000	93.339	132.975	89.134
Pdensi_DN19069_c0_g1	MC_2_4	Needles	7258.56148890041	30.602564680452	3644.58202679043	7.86265372585244	0.558230600512218	14.0849565011984	4.69948071486892e-45	5.62092279942578e-42	22.391	118.947	68.904	169.728	188.855	201.022	168.947	81.485	35.130	113.246	59.453	29.778	30.738	139.540	76.462	60.283	118.054	109.307	405.497	191.932	83.548	224.730	297.158	250.671	0.481	1.907	0.879
Pdensi_DN26666_c1_g1	MC_2_4	Needles	5065.44427630701	36.944328106933	2551.19430220697	7.13030866406834	0.508054380858822	14.0345382949266	9.58184214800619e-45	1.11877132641923e-41	28.883	11.950	10.645	13.930	10.566	16.226	10.034	7.451	14.662	7.131	7.587	7.456	20.183	13.426	10.211	4.785	2.842	1.538	6.161	3.278	3.995	206.941	185.452	150.219	1.705	0.781	1.189
Pdensi_DN34393_c0_g1d201230	MC_2_4	Needles	10935.2572749656	98.2055781366814	5516.73142655115	6.80574596884823	0.485066514274801	14.030541726887	1.01374232721894e-44	1.15611418568581e-41	189.024	299.578	335.279	284.034	232.907	151.290	371.971	164.106	253.640	135.786	289.575	92.641	226.355	224.394	189.326	263.016	126.516	130.024	51.379	42.907	56.630	329.656	305.243	517.343	3.763	3.687	2.517
Pdensi_DN23284_c0_g1d191274	MC_2_4	Needles	20401.4284994838	16.1175915056528	10208.7730454947	10.2901579249603	0.735390291139504	13.9927845783978	1.72522438900946e-44	1.92280179119625e-41	1.743	2.768	2.000	1.430	2.864	4.940	1.834	2.604	2.599	2.397	2.021	1.461	3.891	5.155	4.486	4.503	4.805	5.301	9.485	2.769	6.405	725.968	834.245	620.756	0.334	0.184	1.114
Pdensi_DN19919_c0_g4	MC_2_4	Needles	1464.1310987867	16.4025361466809	740.26681746669	6.44159536716003	0.460737438248547	13.9810547882698	2.03450189228776e-44	2.21710973990888e-41	38.656	58.227	37.860	58.482	83.855	73.594	57.652	56.780	55.739	35.884	51.502	34.604	50.289	72.560	65.532	47.260	49.547	36.260	62.014	35.521	48.989	45.808	53.479	56.095	0.358	0.660	0.718
Pdensi_DN26538_c2_g1	MC_2_4	Needles	13.6504043573704	12536.3885159016	6275.01946012948	-9.87293913709653	0.708809771603453	-13.9288981792141	4.2282801770918e-44	4.50762242618271e-41	757.915	87.951	46.752	79.100	8.894	29.263	48.363	21.782	57.950	81.922	30.846	51.221	237.072	28.494	17.437	17.358	7.722	5.607	2.042	1.579	1.796	0.385	0.346	0.677	619.155	439.674	186.351
Pdensi_DN16490_c1_g1	MC_2_4	Needles	4.59410617031487	7196.87874931585	3600.73642774308	-10.5285584892245	0.756036590736322	-13.9259906441439	4.40392650246497e-44	4.59498195222085e-41	0.011	0.051	0.022	0.056	0.236	0.208	0.242	0.169	0.139	0.114	0.028	0.142	0.103	0.204	0.100	0.010	0.247	0.239	0.097	0.264	0.150	0.366	0.082	0.068	142.111	292.888	318.081
Pdensi_DN39788_c0_g3	MC_2_4	Needles	8190.98639536084	185.963631523364	4188.4750134421	5.46252530807096	0.394437447329943	13.8489013785286	1.29172604248373e-43	1.31968652911166e-40	15.767	31.209	26.520	25.039	29.919	28.343	28.395	36.167	33.881	43.337	40.726	37.195	24.478	30.610	30.038	17.882	17.191	18.778	17.601	22.423	22.519	233.931	386.501	253.238	6.015	7.027	5.981
Pdensi_DN13656_c0_g1d272376	MC_2_4	Needles	476.044794546635	11978.4297878386	6227.23729119263	-4.65461032713059	0.336939250687213	-13.8143903318986	2.08713762445596e-43	2.08879881562645e-40	33.287	33.927	22.948	51.458	49.597	35.542	28.883	42.314	40.373	33.363	44.150	30.116	38.362	50.223	28.437	33.500	30.102	22.087	24.212	30.008	24.051	15.156	16.689	18.632	365.607	395.529	464.917
Pdensi_DN11855_c0_g1d211103	MC_2_4	Needles	6097.07497120403	12.6515383543742	3054.8632547792	8.84383101094763	0.641073541359318	13.7953455264982	2.71847225777059e-43	2.66622322097624e-40	0.188	0.242	0.261	0.549	0.942	1.018	0.658	0.269	0.354	0.336	0.330	0.478	0.924	0.530	0.843	0.247	10.190	10.147	7.570	11.450	3.247	172.124	233.382	240.512	0.090	0.760	0.518
Pdensi_DN17885_c0_g1d282184	MC_2_4	Needles	66.8849764690871	2547.51349852714	1307.19923749811	-5.2421206102806	0.380531644487764	-13.7757810321847	3.56506494661922e-43	3.42798470426e-40	57.576	32.692	24.857	18.909	18.872	28.629	12.795	8.682	9.018	9.408	7.780	8.865	47.435	25.568	23.759	17.329	9.777	11.381	4.714	15.848	16.571	3.025	2.403	1.766	69.823	95.400	97.562
Pdensi_GG_94203_c4_g1	MC_2_4	Needles	3527.69575064601	65.2572504353517	1796.47650054068	5.76948251765043	0.419885306016289	13.7406154370799	5.79808189919914e-43	5.46792573566974e-40	44.502	85.664	58.806	78.040	109.230	63.832	89.772	81.781	67.590	49.987	104.403	37.974	62.273	86.511	54.725	53.363	38.005	22.132	51.274	15.121	22.865	161.644	125.226	92.524	2.460	2.109	2.021
Pdensi_DN23775_c1_g3	MC_2_4	Needles	14186.3912288668	231.657787331424	7209.0245080991	5.93250195657001	0.433064789387212	13.6988785557111	1.03104425053841e-42	9.53988283059493e-40	18.452	24.389	13.648	36.171	70.300	48.873	43.936	43.431	25.752	28.569	30.876	18.438	34.539	68.858	35.927	17.819	20.100	9.944	17.695	25.270	14.501	454.013	607.690	451.728	5.098	11.919	7.301
Pdensi_DN2958_c0_g2	MC_2_4	Needles	2147.86742828624	31.2865700753005	1089.57699918077	6.13262209310057	0.447867310423535	13.6929442055084	1.11882301224537e-42	1.01603632773149e-39	2.373	7.528	4.404	9.893	12.926	12.198	10.177	13.720	16.254	12.335	13.653	10.741	5.462	9.799	9.509	7.502	20.597	23.033	96.125	18.482	105.493	64.852	87.853	75.747	1.279	0.948	0.927
Pdensi_DN18287_c0_g1d403608	MC_2_4	Needles	5.19497291431362	1432.20929714085	718.702135027581	-8.04676617604526	0.58774958362787	-13.6908071059392	1.15222241839507e-42	1.02734245773956e-39	0.207	1.931	0.827	0.228	0.204	1.580	0.886	2.234	2.612	1.369	3.476	2.967	0.472	1.124	1.036	0.519	0.499	0.548	0.850	0.269	0.574	0.219	0.239	0.099	52.757	51.463	41.109
Pdensi_DN14142_c0_g1	MC_2_4	Needles	1185.69278813557	22.0555092511628	603.874148693367	5.7444470204362	0.421273594046501	13.6359057430078	2.44930844879662e-42	2.14485066108102e-39	1.593	4.816	6.084	3.146	5.783	6.828	3.986	2.425	4.092	1.945	1.882	2.744	5.902	7.278	10.033	2.250	4.887	5.488	2.603	8.490	8.032	38.340	40.098	47.251	0.656	0.781	0.834
Pdensi_DN13837_c0_g1	MC_2_4	Needles	17694.684064676	133.289010166998	8913.98653742152	7.05004530698681	0.517272000757712	13.6292807201235	2.68210741941959e-42	2.30750641650732e-39	7.119	6.835	3.278	10.026	19.982	45.392	8.905	11.137	7.199	13.274	9.680	9.229	14.362	27.507	22.206	4.455	14.578	12.141	23.589	15.831	12.923	713.641	754.837	434.068	3.472	7.525	2.963
Pdensi_DN27266_c0_g2	MC_2_4	Needles	1638.1110096623	17.9494902428912	828.030249952594	6.52431108170323	0.479299159894981	13.61218968782	3.38934560501816e-42	2.86569170904286e-39	6.142	16.941	13.767	13.611	14.406	30.714	14.580	11.894	12.634	20.118	12.825	11.643	23.289	29.215	23.431	15.191	8.459	6.676	12.837	3.745	8.993	77.526	59.745	39.238	0.589	0.603	0.627
Pdensi_DN6592_c0_g1d262828	MC_2_4	Needles	26288.5881849082	5.74881360328939	13147.1684992558	12.2776900693928	0.905345642417598	13.5613289490265	6.78947345298095e-42	5.64320319763954e-39	0.627	0.498	0.514	2.490	0.653	0.847	1.010	0.367	1.271	0.731	0.343	0.322	0.815	0.375	0.153	0.714	0.090	0.341	0.650	0.221	2.334	1833.020	539.531	488.876	0.337	0.061	0.163
Pdensi_DN23968_c1_g4d551194	MC_2_4	Needles	4.15930248215967	1624.2839246493	814.22161356573	-8.51967606558455	0.628513879922464	-13.5552711527	7.37391574403076e-42	6.02682423619208e-39	0.241	0.773	0.198	0.464	0.048	0.525	0.288	0.193	0.232	0.728	0.084	0.330	0.470	0.274	0.602	0.171	0.132	0.102	0.167	0.092	0.171	0.139	0.260	0.054	48.207	52.576	65.608
Pdensi_GG_50313_c2_g1	MC_2_4	Needles	7.27243388388363	2207.12954445548	1107.20098916968	-8.35007686011467	0.623574698593913	-13.3906601389426	6.85685772576282e-41	5.5123515739948e-38	10.660	10.207	5.078	3.037	4.153	3.239	2.231	1.871	2.491	1.272	2.355	2.736	5.469	5.739	2.756	6.875	3.396	2.325	2.114	0.712	1.185	0.153	0.157	0.473	69.368	90.698	66.616
Pdensi_DN23680_c3_g1	MC_2_4	Needles	2.61033055773043	2413.6420596692	1208.12619511346	-9.99067899177589	0.746842270621424	-13.3772275415838	8.21550430683397e-41	6.49806638230373e-38	0.056	0.030	0.000	0.065	0.000	0.000	0.067	0.014	0.097	0.063	0.018	0.165	0.103	0.209	0.364	0.050	0.046	0.035	0.064	0.178	0.204	0.062	0.051	0.166	63.381	119.069	68.767
Pdensi_DN22093_c1_g1	MC_2_4	Needles	6417.51399425768	4.30402101622361	3210.90900763695	10.4454611027441	0.781608098370232	13.364064579838	9.80599752042748e-41	7.63295733974989e-38	0.630	0.826	0.312	1.137	2.009	6.067	2.656	1.584	1.706	1.369	1.303	0.804	1.054	1.934	2.766	0.586	0.834	0.553	1.507	4.415	0.473	132.251	181.024	356.868	0.065	0.288	0.139
Pdensi_DN18774_c0_g1d355297	MC_2_4	Needles	2901.65118180773	36.3310712755909	1468.99112654166	6.304602531054	0.472206474722441	13.3513682436476	1.16293068964235e-40	8.91077470146422e-38	3.097	4.681	6.242	7.352	9.208	7.780	7.967	9.828	9.134	9.843	6.993	6.896	2.658	7.349	3.252	5.074	9.711	10.283	26.416	74.755	43.162	121.768	125.949	64.951	0.826	1.437	1.513
Pdensi_DN15756_c1_g3	MC_2_4	Needles	207.990303642225	11835.1176538793	6021.55397876078	-5.82938535438969	0.438804227466604	-13.2847064579234	2.83969854865447e-40	2.14239964811487e-37	38.158	44.364	31.216	28.787	28.090	26.609	27.091	24.592	32.831	29.902	24.799	26.014	28.907	26.827	22.874	23.558	24.639	16.728	16.544	15.612	18.894	10.331	5.563	6.439	274.442	465.560	490.612
Pdensi_GG_13919_c0_g1	MC_2_4	Needles	5.56495220955129	3409.98725095948	1707.77610158452	-9.15135995243123	0.69497238668814	-13.1679475727685	1.34196326630333e-39	9.97099039640134e-37	10.864	6.281	6.880	4.004	4.855	6.293	4.480	6.768	15.604	11.180	10.929	11.405	5.235	3.611	2.920	5.991	7.335	5.478	9.222	1.565	6.032	0.338	0.275	0.000	105.524	125.939	118.129
Pdensi_DN419_c1_g1	MC_2_4	Needles	1676.59891918256	13.4579011676336	845.028410175098	6.96048592576503	0.528725943624217	13.1646385234164	1.40207052047547e-39	1.02621098885965e-36	0.000	0.303	0.420	0.000	0.340	0.764	0.156	0.587	0.830	0.000	0.177	0.330	0.000	0.162	0.156	0.000	0.755	1.713	0.000	0.649	0.402	73.793	60.659	45.618	0.419	0.315	0.675
Pdensi_DN16511_c0_g1d279199	MC_2_4	Needles	5827.17307963525	21.817868420411	2924.49547402783	8.07068814345066	0.615134178766666	13.1202076262975	2.5224291918815e-39	1.81907948736289e-36	9.573	2.018	1.119	4.299	4.435	7.974	5.415	4.812	2.124	10.527	3.860	1.989	1.388	3.304	2.097	0.954	4.837	4.019	3.851	6.454	3.213	341.279	124.493	162.237	0.762	0.490	0.974
Pdensi_DN20567_c2_g1	MC_2_4	Needles	236.212240615166	5618.82429917131	2927.51826989324	-4.5695857450733	0.348511084710242	-13.1117371743643	2.82062679826595e-39	2.00464808058209e-36	10.145	11.296	7.091	13.377	14.587	9.104	6.786	7.626	7.474	6.041	7.488	5.081	12.353	12.963	9.401	12.505	12.093	10.395	11.364	16.853	9.707	10.794	7.862	6.659	180.039	197.203	197.141
Pdensi_GG_50191_c0_g1	MC_2_4	Needles	2408.2928583005	59.4167092718358	1233.85478378617	5.34884094839224	0.408393641497507	13.0972679417314	3.41324300524197e-39	2.39117176762944e-36	12.387	15.078	12.086	21.001	15.872	13.730	14.762	11.166	11.378	14.661	10.382	13.453	12.136	12.602	10.027	5.903	6.942	7.501	8.655	17.534	8.478	115.148	74.825	68.709	2.033	1.969	2.034
Pdensi_DN17749_c0_g1d216433	MC_2_4	Needles	6670.08879099686	1.01001384297892	3335.54940241992	12.8712595461252	0.984910017287659	13.068462418091	4.98632127519996e-39	3.44400294386663e-36	0.225	0.000	0.045	7.524	17.694	30.011	11.599	10.807	5.042	3.126	3.179	3.225	6.439	14.126	17.205	1.019	2.509	0.424	2.384	1.594	0.772	278.988	274.775	163.677	0.035	0.050	0.000
Pdensi_DN42144_c0_g1	MC_2_4	Needles	5563.92503642631	40.191334674833	2802.05818555057	7.12480506615639	0.553529930481756	12.8715805122867	6.50571210432599e-38	4.43102244283392e-35	2.101	3.232	2.025	1.215	0.930	2.986	2.860	0.906	0.868	0.113	0.530	0.306	2.008	1.076	1.850	1.168	0.747	3.637	0.843	1.389	0.647	196.114	144.436	247.790	1.548	1.811	0.736
Pdensi_DN19693_c2_g2	MC_2_4	Needles	3210.74281536041	73.9907876312895	1642.36680149585	5.43415558806116	0.423067073431655	12.8446667900262	9.21478342555951e-38	6.19018855350703e-35	17.486	10.927	13.241	12.707	32.623	51.379	11.770	20.104	14.729	8.558	17.306	17.514	20.130	24.657	35.801	5.658	7.596	4.817	3.079	5.412	3.846	137.939	103.957	101.671	1.904	2.191	3.493
Pdensi_DN25952_c2_g1	MC_2_4	Needles	11726.8965679764	5.41398829659085	5866.15527813648	11.0389669005633	0.85963002460058	12.8415325019533	9.59559590982864e-38	6.35889767327144e-35	0.102	0.220	0.000	0.129	0.246	0.000	0.169	0.266	0.060	0.000	0.000	0.000	0.626	0.235	0.115	0.046	0.505	0.064	0.115	1.249	0.146	219.472	801.699	236.606	0.078	0.115	0.368
Pdensi_DN19809_c0_g2	MC_2_4	Needles	9.89832760751764	3628.3484620472	1819.12339482736	-8.53698020808391	0.671848437223773	-12.706705463751	5.42731747998468e-37	3.54866962534625e-34	0.093	0.039	0.218	0.093	0.122	0.375	0.221	0.742	0.948	0.806	2.474	1.058	0.416	1.236	0.310	0.210	0.581	0.805	0.528	2.105	0.307	0.250	0.415	0.389	63.641	100.698	213.713
Pdensi_DN27102_c0_g2	MC_2_4	Needles	8451.08652844195	36.0520788612619	4243.5693036516	7.85184191041868	0.618939447814764	12.6859613458804	7.07405189739765e-37	4.56453198679584e-34	0.640	1.065	2.722	0.513	1.190	5.917	1.793	0.424	1.228	0.477	1.101	4.395	2.004	1.405	2.216	0.681	1.716	5.698	3.136	3.244	10.230	412.454	224.765	268.476	0.533	2.347	0.977
Pdensi_DN25884_c0_g1d559631	MC_2_4	Needles	1543.8875804625	17.7000714860822	780.793825974289	6.45007725813348	0.508972113938473	12.6727517706661	8.37249211324974e-37	5.332190139502e-34	8.595	16.773	26.278	3.311	2.529	2.841	3.980	20.681	24.089	3.377	2.308	3.759	77.415	4.595	41.879	2.764	2.850	13.532	3.633	53.664	2.795	63.215	39.986	60.937	0.541	0.478	0.794
Pdensi_DN17059_c0_g1d280234	MC_2_4	Needles	27946.5707773997	36.458996708606	13991.5148870541	9.58039706678932	0.756420023215693	12.6654461446712	9.18964181703288e-37	5.77757493673686e-34	16.386	0.685	0.475	7.074	10.657	24.249	7.230	8.447	16.720	64.743	37.279	137.504	4.539	3.660	4.518	2.771	5.572	2.372	7.462	15.226	18.657	272.306	1753.024	934.692	1.056	1.724	1.018
Pdensi_DN19493_c0_g1d534341	MC_2_4	Needles	2628.72291502551	22.636201265775	1325.67955814564	6.86122122656075	0.541867921786567	12.6621653556072	9.58194088826728e-37	5.94795948379416e-34	2.548	5.828	7.004	10.400	15.846	17.455	14.227	15.836	19.492	11.502	14.857	15.892	8.025	13.006	14.283	7.662	8.363	11.293	8.845	14.221	18.863	54.264	115.405	107.983	0.668	0.713	0.917
Pdensi_GG_34298_c0_g1	MC_2_4	Needles	24571.4194519218	0	12285.7097259609	17.1176854103778	1.35553440707818	12.6279977262064	1.47996257491682e-36	9.07198558891822e-34	0.000	0.000	0.000	0.000	0.345	1.840	3.131	0.893	1.353	0.335	2.499	0.667	0.942	4.906	0.943	0.254	0.911	0.000	0.000	19.682	0.408	1194.440	1036.173	431.102	0.000	0.000	0.000
Pdensi_DN13897_c0_g2d392421	MC_2_4	Needles	138802.856099447	33.4113361257972	69418.1337177863	12.030106660718	0.953316774416823	12.619212190069	1.65468296096504e-36	1.00177774966376e-33	0.372	0.630	0.000	0.000	0.000	0.000	0.000	0.700	0.308	0.089	0.083	0.077	1.954	0.151	0.367	0.692	0.429	0.649	0.530	0.891	0.281	11815.190	2386.636	1089.227	1.489	0.515	1.291
Pdensi_GG_36274_c0_g1	MC_2_4	Needles	5416.07279394566	1.87277043829332	2708.97278219198	11.292566205824	0.895998328934387	12.6033340031496	2.02404355022199e-36	1.21045209340654e-33	0.858	1.128	0.644	6.532	5.435	7.575	13.325	14.968	27.130	11.380	36.470	16.842	9.157	9.152	2.844	1.735	6.324	7.361	7.235	3.223	2.410	327.584	153.472	106.557	0.000	0.167	0.051
Pdensi_DN11853_c0_g1d458076	MC_2_4	Needles	1535.07919535221	1.18991691453661	768.134556133374	10.0743152278743	0.801526642320072	12.5689087498246	3.13014513129302e-36	1.84938779630697e-33	0.109	0.215	0.054	0.979	3.595	4.985	1.484	1.923	1.336	0.594	1.055	0.517	1.230	3.610	4.091	0.165	0.985	0.114	0.394	0.549	0.130	54.769	56.726	52.148	0.000	0.061	0.065
Pdensi_DN18249_c0_g1	MC_2_4	Needles	93.0142706324559	8264.39696250644	4178.70561656945	-6.46564496453709	0.517021384605004	-12.50556583743	6.96024415957395e-36	4.06337396834937e-33	22.038	12.316	9.120	14.151	9.678	15.865	5.461	5.270	6.879	4.568	5.102	4.688	15.098	10.038	10.153	9.961	4.069	3.844	4.706	7.516	6.442	5.051	3.285	1.761	192.495	325.024	341.640
Pdensi_DN19427_c0_g1d407868	MC_2_4	Needles	1.3252621685705	2298.29997835707	1149.81262026282	-10.777743853081	0.862942840460412	-12.4895223040853	8.51634381174086e-36	4.87516924225219e-33	0.160	1.302	0.729	0.356	1.143	0.617	0.525	1.018	0.424	0.149	0.449	0.338	0.214	0.434	0.384	0.479	0.887	0.577	1.734	0.422	0.750	0.058	0.044	0.038	82.971	73.027	76.938
Pdensi_DN21685_c0_g1d363125	MC_2_4	Needles	8.8862302012304	3204.15833603481	1606.52228311802	-8.5365010168932	0.683509973707746	-12.4892120748237	8.54961469103548e-36	4.87516924225219e-33	0.092	1.400	0.146	0.000	0.000	0.098	0.060	0.019	0.000	0.086	0.023	0.000	0.081	0.042	0.041	0.033	0.081	0.277	0.021	0.064	0.079	0.330	0.158	0.448	72.116	190.908	74.603
Pdensi_DN23310_c0_g4	MC_2_4	Needles	17348.8353271302	10.9010443273285	8679.86818572874	10.6809324778252	0.858383400792097	12.4430790110446	1.52509563578527e-35	8.59645573370963e-33	0.762	18.230	6.421	56.419	35.853	10.528	63.918	30.769	18.590	58.890	43.463	23.858	6.582	14.746	3.535	15.565	18.986	20.323	32.898	32.212	15.727	384.582	947.572	516.743	0.537	0.504	0.060
Pdensi_DN2805_c0_g1d204265	MC_2_4	Needles	16441.8461651284	0	8220.9230825642	16.5380860677632	1.33172827021957	12.4185139247937	2.07377800849447e-35	1.15563636089273e-32	0.000	0.062	0.000	0.000	0.000	0.000	0.000	0.121	0.068	0.136	0.000	0.068	0.258	0.000	0.000	0.052	0.000	0.072	0.000	0.000	0.000	645.970	791.279	335.591	0.000	0.000	0.000
Pdensi_DN16288_c1_g1d469760	MC_2_4	Needles	4.99083125434004	1607.31899217623	806.154911715286	-8.34795545576933	0.673716265576563	-12.3909067990591	2.92714625784775e-35	1.61285758807411e-32	0.313	1.884	0.203	0.325	0.196	0.672	0.443	0.394	0.151	0.551	0.445	0.286	0.643	1.074	0.364	0.149	0.037	0.129	0.678	0.252	0.252	0.278	0.048	0.189	53.869	70.383	40.536
Pdensi_DN44557_c0_g1d322508	MC_2_4	Needles	24311.5216713701	0	12155.760835685	17.1023411739439	1.38112557078696	12.3829009727183	3.23436794176799e-35	1.76233521662623e-32	0.341	0.000	0.114	0.144	0.000	0.000	0.000	0.000	0.134	0.134	0.000	0.000	0.887	0.000	0.127	0.102	0.000	0.418	0.000	0.264	0.163	1443.373	768.216	429.272	0.000	0.000	0.000
Pdensi_GG_98911_c0_g1	MC_2_4	Needles	14052.9515269865	0	7026.47576349323	16.3115878216804	1.31904715377677	12.3661900751433	3.98268664411221e-35	2.1462304433035e-32	0.413	1.120	0.000	21.960	49.742	53.661	21.292	21.910	13.030	11.965	5.741	7.544	15.606	46.359	29.623	2.405	19.967	3.275	5.710	6.461	2.969	731.520	438.738	345.406	0.000	0.000	0.000
Pdensi_GG_53153_c0_g1	MC_2_4	Needles	107.158108001299	3186.49116650343	1646.82463725236	-4.89757339570087	0.39627354958355	-12.3590721632766	4.35150258646847e-35	2.31949277541117e-32	2.677	3.486	3.164	13.496	8.925	6.593	7.552	5.160	4.670	4.611	4.362	3.477	2.873	5.584	2.961	4.512	3.819	2.351	4.254	2.719	4.552	3.861	3.487	4.032	70.831	140.474	121.502
Pdensi_DN18891_c0_g2	MC_2_4	Needles	2344.02094995716	1.50597129627123	1172.76346062671	10.6374637914528	0.862771574056296	12.3294092101819	6.29062398603143e-35	3.31705279194619e-32	1.481	5.600	2.429	18.370	22.837	23.719	14.456	7.928	6.788	5.628	4.167	3.663	6.568	16.577	10.803	2.257	2.202	1.001	5.251	2.754	5.876	62.176	73.727	110.873	0.035	0.025	0.082
Pdensi_DN18651_c0_g1d532296	MC_2_4	Needles	3535.68141525764	0.94749115663425	1768.31445320714	11.6110672799591	0.943880612712366	12.3014151615989	8.90010056185342e-35	4.64310671758223e-32	0.018	0.000	0.000	0.000	0.000	0.076	0.000	0.018	0.000	0.021	0.045	0.021	0.060	0.020	0.020	0.000	0.039	0.022	0.000	0.000	0.025	76.825	155.770	141.243	0.000	0.040	0.042
Pdensi_DN32297_c0_g2	MC_2_4	Needles	2676.03914695501	1.18991691453661	1338.61453193477	10.8955650906345	0.892044386383065	12.2141512877093	2.61213126533751e-34	1.34838215916722e-31	0.000	0.062	0.000	0.290	1.458	1.560	1.333	2.282	0.947	1.350	2.475	0.477	0.321	1.062	0.194	0.104	0.189	0.000	0.518	0.201	0.082	72.699	76.166	132.417	0.000	0.065	0.069
Pdensi_DN15098_c0_g1d108891	MC_2_4	Needles	1840.28156139475	65.1226352083614	952.702098301557	4.82606610143895	0.395971865970968	12.1879015055903	3.60587410502989e-34	1.83457373158287e-31	12.174	21.538	17.961	31.099	33.533	32.928	27.298	22.604	25.637	20.451	21.214	15.713	16.038	25.716	22.307	18.799	19.050	15.602	25.766	34.159	39.300	68.527	55.449	71.560	2.167	2.667	1.822
Pdensi_DN20133_c0_g2	MC_2_4	Needles	3620.22209072761	0.969703031609432	1810.59589687961	11.6382854600665	0.954945293302717	12.1873844938436	3.62881893928381e-34	1.83457373158287e-31	0.000	0.000	0.000	0.000	0.000	0.000	0.000	0.000	0.000	0.000	0.000	0.000	0.000	0.000	0.000	0.000	0.000	0.000	0.000	0.000	0.000	157.862	134.227	96.865	0.000	0.000	0.103
Pdensi_DN20807_c0_g1	MC_2_4	Needles	4594.87151100484	2.47567432788066	2298.67359266636	10.8035521437687	0.886682773078117	12.1842359768243	3.77171374557337e-34	1.88735786090992e-31	6.023	1.991	9.018	6.628	1.893	3.090	2.971	1.933	3.760	4.610	1.863	4.440	2.944	0.803	0.904	15.881	1.492	0.783	6.373	0.812	5.891	278.127	130.886	89.550	0.061	0.015	0.186
Pdensi_DN26966_c1_g1	MC_2_4	Needles	59173.9430708362	20.4919112945816	29597.2174910654	11.5201866942943	0.948905240947487	12.1405027574633	6.44289371647818e-34	3.19144510063003e-31	1.928	0.666	0.128	1.596	0.873	4.441	9.274	2.535	4.973	7.892	7.599	4.412	1.104	2.777	8.708	0.114	0.513	0.856	1.142	9.657	0.761	386.587	4040.949	1845.376	1.084	0.654	0.278
Pdensi_DN21030_c0_g1d17981	MC_2_4	Needles	290.707175538198	3782.54704247661	2036.6271090074	-3.70114342326798	0.304943624028431	-12.1371398895781	6.71317774247635e-34	3.29207523313298e-31	10.240	21.556	15.757	16.558	37.949	27.338	11.971	14.953	9.193	6.300	14.150	6.350	19.914	33.120	24.152	9.349	35.064	18.248	11.110	14.754	16.942	11.370	10.248	9.408	118.213	152.170	118.049
Pdensi_DN1526_c0_g1d259384	MC_2_4	Needles	17222.7724596959	0	8611.38622984793	16.6050278900202	1.36970486204992	12.1230699766729	7.97161098157582e-34	3.87049337549997e-31	0.567	0.307	0.854	0.000	0.000	0.000	0.000	0.000	0.338	0.335	0.357	0.333	0.000	0.327	0.000	2.286	1.823	2.073	5.024	13.777	2.856	986.973	568.447	313.632	0.000	0.000	0.000
Pdensi_DN10853_c0_g1d5059	MC_2_4	Needles	1174.47884293412	30.7455168834883	602.612179908803	5.27598037216177	0.435381887955625	12.1180520322874	8.47495593033373e-34	4.07454278301604e-31	11.278	12.593	9.895	13.781	13.457	13.127	16.526	13.767	15.890	14.968	17.055	14.378	12.058	11.881	12.050	7.637	7.001	6.123	7.516	13.584	6.369	45.866	46.939	33.057	1.143	1.191	0.801
Pdensi_GG_47912_c0_g1	MC_2_4	Needles	15017.2538801678	4.92435185363565	7511.08911601074	11.470461713398	0.948257152363549	12.0963619254625	1.10396122851416e-33	5.25603443544716e-31	0.276	0.210	0.160	0.783	4.817	11.408	4.015	2.621	1.111	0.504	1.424	0.203	0.804	2.561	5.697	0.305	0.915	0.279	4.005	15.193	1.742	229.431	483.784	851.255	0.000	0.384	0.165
Pdensi_DN23939_c0_g4	MC_2_4	Needles	2183.0762748201	18.7295282425946	1100.90290153135	6.92548842154193	0.572823700857876	12.0900870742082	1.19160366975819e-33	5.6187550347377e-31	6.031	21.905	10.554	58.951	73.512	37.326	56.498	53.738	45.046	41.824	44.503	28.349	16.746	38.686	20.856	13.046	13.496	7.004	15.731	25.497	11.763	78.313	92.493	62.901	0.954	0.374	0.533
Pdensi_DN28728_c0_g1d501895	MC_2_4	Needles	9825.46842464938	0	4912.73421232469	15.7953268047324	1.30737524656621	12.0817086343178	1.31948967070161e-33	6.11954235044799e-31	0.000	0.000	0.000	0.000	0.000	0.000	0.000	0.000	0.000	0.000	0.000	0.000	0.225	0.000	0.000	0.000	0.109	0.000	0.000	0.351	0.144	366.462	455.923	233.762	0.000	0.000	0.000
Pdensi_DN15466_c0_g1d182052	MC_2_4	Needles	976.460002159014	88330.4573590417	44653.4586806003	-6.49998246746819	0.538011002977774	-12.0815047117851	1.32276655141313e-33	6.11954235044799e-31	2.074	1.048	1.936	4.031	12.920	1.812	12.909	63.918	74.550	100.889	185.812	101.873	24.484	28.576	4.934	4.831	29.994	33.829	34.745	338.695	54.321	35.595	17.431	49.777	2617.250	3513.159	2961.209
Pdensi_DN39638_c0_g1d91086	MC_2_4	Needles	12339.62516236	0	6169.81258118	16.124003338404	1.3440787604994	11.9963232901716	3.71433006473598e-33	1.70230871069708e-30	0.000	0.000	0.000	0.000	0.000	0.000	0.000	0.000	0.135	0.000	0.000	0.000	0.127	0.000	0.000	0.000	0.000	0.000	0.127	0.000	0.491	687.996	294.230	346.386	0.000	0.000	0.000
Pdensi_DN16096_c0_g2d183737	MC_2_4	Needles	36.6232758048047	1616.74095396345	826.682114884125	-5.45962079938484	0.456582280026978	-11.9575836343501	5.92613543056978e-33	2.69084958684918e-30	3.996	50.518	21.359	12.368	42.859	19.001	27.439	24.714	17.224	13.921	27.961	9.678	6.481	18.267	10.248	11.078	20.200	23.981	25.690	4.982	18.663	1.412	1.401	1.076	36.354	81.649	51.393
Pdensi_DN20497_c1_g1	MC_2_4	Needles	3240.22554533888	71.5445403750591	1655.88504285697	5.5125780909935	0.461223963683077	11.9520634768695	6.33329296156818e-33	2.84934269304901e-30	9.204	7.840	6.481	21.371	36.747	42.856	19.901	15.436	14.915	10.166	10.520	11.538	21.599	35.463	30.756	13.067	18.389	11.432	24.379	30.920	19.456	108.196	93.718	140.825	2.827	2.607	1.816
Pdensi_DN26196_c2_g2	MC_2_4	Needles	20128.4668206567	16.6387519931303	10072.5527863249	10.2768648657139	0.861966752616939	11.9225768679747	9.02725213110523e-33	4.02443106597518e-30	2.397	1.543	1.868	11.602	20.174	19.132	36.653	25.250	50.337	26.910	54.055	19.936	10.535	9.782	7.917	3.101	11.349	18.812	33.891	40.097	16.978	366.638	410.053	1308.274	0.883	0.577	0.170
Pdensi_GG_3087_c0_g1	MC_2_4	Needles	58.7080293676838	4900.00289115045	2479.35546025907	-6.37895808487272	0.535122364856329	-11.9205596771971	9.24851499920185e-33	4.08592727068342e-30	1.179	2.767	0.197	0.000	0.717	1.923	0.654	0.825	0.701	0.929	1.489	0.463	3.056	2.721	0.874	1.935	0.844	0.719	3.691	1.138	1.693	1.793	2.876	1.580	220.877	148.454	119.412
Pdensi_GG_56303_c0_g1	MC_2_4	Needles	11.5316920207496	767.94049158423	389.73609180249	-6.04468083045791	0.507365598969111	-11.9138562857627	1.00232114530919e-32	4.38864523614439e-30	34.889	23.240	25.331	30.606	24.819	22.807	48.586	63.830	88.327	86.435	70.058	75.410	18.183	25.270	8.517	48.638	23.980	12.834	8.704	8.279	9.392	0.520	0.378	0.353	27.220	30.303	20.758
Pdensi_DN13918_c0_g1	MC_2_4	Needles	3316.84718913231	130.255371068988	1723.55128010065	4.66260070741026	0.391701815236942	11.9034442171013	1.13561522318671e-32	4.92826857786311e-30	29.438	37.893	13.316	7.508	18.123	34.241	7.215	17.742	7.085	20.960	11.203	5.990	23.638	41.033	24.048	7.548	9.354	8.454	11.551	23.091	9.702	119.175	112.750	121.010	2.871	4.919	5.770
Pdensi_DN8105_c0_g1d452005	MC_2_4	Needles	3488.05393004158	58.5010808516409	1773.27750544661	5.88732273270751	0.494778154156015	11.8989140552295	1.19897169974977e-32	5.15757659509026e-30	19.155	21.243	14.149	18.228	28.660	31.097	15.488	16.699	14.302	11.098	14.699	11.382	26.634	31.000	29.937	9.903	8.081	6.471	4.667	7.733	11.391	89.812	135.183	143.829	1.294	1.916	2.850
Pdensi_DN19514_c0_g2d359177	MC_2_4	Needles	1725.94223772104	3.32732498570746	864.634781353374	8.84237738445749	0.743416186909772	11.894249197362	1.26788086613294e-32	5.40657476472116e-30	0.279	0.292	0.752	1.786	2.964	4.447	2.687	2.538	3.163	1.214	1.688	1.934	1.039	2.825	2.521	0.511	1.644	9.400	3.323	2.245	23.773	59.361	44.002	78.917	0.010	0.160	0.209
Pdensi_DN24419_c0_g1d428357	MC_2_4	Needles	697.724314710279	22625.0298456273	11661.3770801688	-5.01809175501535	0.422059303316884	-11.889541861959	1.34140352463314e-32	5.6707834003866e-30	193.097	180.077	45.787	244.462	175.250	89.949	149.373	124.484	70.824	78.231	126.498	43.056	129.306	141.911	68.611	151.952	221.447	73.154	249.002	138.177	98.122	29.369	29.054	16.666	841.467	833.848	620.596
Pdensi_DN22185_c0_g2d222254	MC_2_4	Needles	11.6935247260321	1386.94125443425	699.31738958014	-6.84581520052647	0.575923957958808	-11.8866650812538	1.38840362765898e-32	5.81930987151871e-30	0.484	0.480	0.257	0.302	0.390	0.315	1.130	1.672	1.237	1.373	2.661	1.958	0.256	0.272	0.396	0.267	3.654	10.853	15.207	0.640	6.877	0.627	0.451	0.214	53.511	38.742	47.397
Pdensi_DN20632_c1_g1	MC_2_4	Needles	12998.459569115	204.327432253058	6601.39350068405	5.98894221847943	0.504110840283877	11.8802091522311	1.4999159608965e-32	6.23342193274607e-30	27.574	68.099	67.400	79.397	84.755	74.692	81.890	75.880	91.400	73.293	100.683	77.953	33.937	65.741	55.875	71.151	69.903	46.193	61.344	46.277	42.400	605.132	357.787	428.041	4.969	11.475	4.955
Pdensi_GG_40683_c0_g1	MC_2_4	Needles	38.8975505489874	2370.60118677854	1204.74936866376	-5.949286363686	0.500959225093245	-11.8757896165674	1.58133796675897e-32	6.51657416402465e-30	12.545	15.278	8.347	13.159	6.046	3.762	6.534	2.181	2.098	5.015	3.552	2.206	10.687	8.035	4.218	5.396	1.910	2.072	0.982	0.892	1.205	0.846	1.335	1.897	65.217	102.073	78.029
Pdensi_DN16580_c0_g1d55897	MC_2_4	Needles	8440.30309812666	4.98122551821283	4222.64216182244	10.8573784465048	0.914462271016064	11.8729649003902	1.63566209181341e-32	6.68426944336981e-30	0.040	0.043	0.039	0.000	0.000	0.000	0.000	0.000	0.000	0.000	0.000	0.047	0.440	0.000	0.000	0.072	0.000	0.000	0.000	0.092	0.057	345.125	284.578	272.561	0.305	0.000	0.190
Pdensi_DN29663_c0_g1d197030	MC_2_4	Needles	456.226756181568	8205.58100786937	4330.90388202547	-4.1677194132925	0.351615628202816	-11.8530550948336	2.07485891443715e-32	8.40900878554407e-30	8.475	11.628	3.699	3.784	3.184	9.914	4.910	0.875	0.565	2.109	1.510	1.267	8.645	12.543	10.399	5.352	1.550	1.902	3.971	29.079	0.171	19.643	15.799	13.457	287.885	255.959	288.835
Pdensi_GG_96760_c0_g1	MC_2_4	Needles	0.827523842198799	2733.14160424067	1366.98456404143	-11.4707996885589	0.969361800944803	-11.8333522915579	2.62446795329121e-32	1.05492855706105e-29	0.302	0.281	0.110	0.013	0.000	0.022	0.022	0.031	0.023	0.012	0.013	0.000	0.301	0.046	0.034	0.210	1.059	3.687	0.392	0.023	0.216	0.045	0.025	0.021	92.944	84.596	100.250
Pdensi_GG_158124_c0_g1	MC_2_4	Needles	0.806898158673389	3287.64439629464	1644.22564722666	-11.7478510177603	0.993690815234761	-11.8224409822938	2.98872177315444e-32	1.19157664255057e-29	19.346	0.584	0.101	1.319	0.326	0.401	0.000	0.000	0.000	0.000	0.043	0.000	0.000	0.195	0.000	0.000	0.075	0.297	0.115	0.039	0.000	0.102	0.000	0.000	104.215	133.708	99.503
Pdensi_DN21711_c0_g1d221681	MC_2_4	Needles	6122.84198112562	0	3061.42099056281	15.1129788620508	1.27845408682321	11.8212918381798	3.02989111970607e-32	1.19824863402634e-29	0.136	2.475	0.485	1.900	3.279	3.342	2.541	1.742	2.244	1.106	1.263	0.801	1.021	2.828	1.034	0.539	1.105	1.832	0.400	0.912	1.161	201.934	258.174	193.395	0.000	0.000	0.000
Pdensi_DN22386_c1_g1	MC_2_4	Needles	38.9983383707544	1566.16112229874	802.579730334745	-5.34331523533451	0.452387788647196	-11.8113604509816	3.4099855229154e-32	1.33777824046599e-29	47.162	11.506	6.226	16.750	12.494	7.628	6.327	10.121	5.459	10.745	8.151	6.590	16.401	9.303	2.882	11.566	3.609	1.451	2.983	6.483	1.539	1.473	0.922	1.731	50.958	54.803	54.206
Pdensi_DN24504_c0_g1	MC_2_4	Needles	17328.4054327246	0	8664.20271636232	16.6138448851469	1.40814586031806	11.7983835008359	3.97881218906514e-32	1.54854738840925e-29	0.317	0.000	0.000	0.000	0.000	0.000	0.000	0.000	0.000	0.000	0.000	0.000	0.351	0.000	0.000	0.000	0.340	0.772	0.000	0.000	0.000	1103.402	495.597	286.965	0.000	0.000	0.000
Pdensi_GG_21940_c0_g1	MC_2_4	Needles	23033.7019472278	5.37367748522137	11519.5378123565	12.0089114394088	1.01908629207427	11.7839986003202	4.71996535940357e-32	1.82253843511647e-29	0.256	0.169	0.078	0.099	0.071	0.084	0.021	0.061	0.069	0.253	0.025	0.163	1.986	0.203	0.089	0.303	1.696	4.500	2.469	26.735	0.394	265.000	1180.876	977.934	0.061	0.044	0.448
Pdensi_DN24121_c0_g1d71452	MC_2_4	Needles	2834.87630247008	0.705065398731891	1417.7906839344	11.6928502759043	0.995768388230397	11.7425401469954	7.71343509107087e-32	2.95514955805488e-29	0.177	1.098	0.900	1.250	0.696	0.993	1.385	1.148	1.442	0.786	1.030	1.359	0.220	0.652	0.592	0.758	0.889	0.305	0.352	2.204	0.284	137.430	91.136	76.362	0.000	0.049	0.026
Pdensi_DN22203_c1_g1	MC_2_4	Needles	50.9610545702571	1089.73505514257	570.348054856413	-4.42841305398106	0.377180857320801	-11.7408213275643	7.87182390865788e-32	2.99245250121453e-29	5.242	7.210	4.415	11.454	10.985	7.787	6.046	5.559	5.876	4.235	4.087	3.284	6.036	8.514	5.306	3.643	2.115	0.938	2.295	4.760	1.992	1.577	1.829	2.013	30.148	43.846	38.579
Pdensi_DN13117_c0_g1d51549	MC_2_4	Needles	7661.15190568423	0.473745578317125	3830.81282563128	13.6790898087619	1.16537787825556	11.7379006964145	8.1483987626131e-32	3.07376405322911e-29	0.030	0.000	0.030	0.000	0.000	0.000	0.000	0.000	0.000	0.000	0.000	0.000	0.165	0.034	0.000	0.000	0.072	0.000	0.169	1.622	0.127	443.697	204.011	180.459	0.000	0.033	0.036
Pdensi_DN22417_c1_g2	MC_2_4	Needles	4862.34468851165	125.529915409643	2493.93730196065	5.27614457195472	0.45009675162544	11.7222453903542	9.80385054039062e-32	3.67000783702455e-29	17.576	20.570	16.437	26.141	63.027	71.868	31.598	45.129	36.460	29.585	31.803	32.496	27.778	48.277	59.551	16.713	14.009	6.279	5.869	5.998	8.012	187.613	111.419	215.663	3.919	4.866	4.116
Pdensi_DN24400_c0_g2	MC_2_4	Needles	1030.38460696772	16.2219610865536	523.303284027139	5.93387206739566	0.506264121934016	11.7209018184564	9.9605970110347e-32	3.70043724866766e-29	0.793	2.944	2.532	3.884	8.204	9.584	5.197	4.748	5.167	2.322	5.180	3.142	4.697	7.095	7.578	2.461	4.702	3.680	7.046	9.142	6.789	34.531	39.777	35.461	0.266	0.792	0.692
Pdensi_DN23116_c1_g2	MC_2_4	Needles	3399.08268349778	1.51707723375882	1700.29988036577	11.1646725838691	0.957305506431434	11.6626014463114	1.97901931919685e-31	7.29692694692437e-29	0.056	0.020	0.019	0.117	0.235	0.100	0.254	0.203	0.098	0.065	0.177	0.089	0.124	0.150	0.200	0.076	0.124	0.035	0.182	9.230	0.294	195.583	93.742	78.238	0.029	0.000	0.112
Pdensi_DN31731_c0_g1d434860	MC_2_4	Needles	2663.78567130434	34.6152390381472	1349.20045517124	6.29549933484623	0.540276394768056	11.6523679283618	2.23170058469866e-31	8.16719141589834e-29	8.784	31.713	18.927	21.194	29.100	30.172	21.989	29.131	23.259	27.021	30.648	26.343	29.128	31.892	39.278	29.721	39.574	46.134	67.602	64.116	47.140	68.173	111.069	102.965	1.594	0.832	1.019
Pdensi_DN22200_c1_g5	MC_2_4	Needles	33639.841874552	313.774009038098	16976.8079417951	6.74212593623323	0.579079115347578	11.642840775196	2.49562378678269e-31	9.06539962074342e-29	15.325	21.198	221.251	98.554	57.526	105.446	41.229	30.165	57.109	30.860	39.424	57.714	37.083	68.726	83.617	124.013	267.891	366.469	65.260	106.102	95.665	610.893	1546.141	1392.269	5.923	13.412	13.565
Pdensi_DN9376_c0_g1d332717	MC_2_4	Needles	597.195782945248	6.82000615547376	302.007894550361	6.39894584953365	0.551486468031966	11.6030876920134	3.97473763421751e-31	1.43321440326759e-28	0.553	1.026	0.573	0.771	1.054	1.908	0.741	1.389	1.985	0.883	1.609	1.523	1.012	2.161	2.485	0.889	2.538	1.724	6.019	14.764	14.498	24.709	20.554	18.667	0.155	0.360	0.217
Pdensi_GG_32315_c0_g1	MC_2_4	Needles	16803.9910887517	1.09474840429877	8402.54291857801	14.6126383932558	1.26200972734545	11.5788635195328	5.27405986295257e-31	1.88784395342577e-28	1.019	1.272	0.991	24.633	100.923	116.355	36.474	57.242	31.827	21.963	22.831	25.603	23.499	82.533	76.072	2.783	15.779	3.963	7.265	9.082	8.981	272.336	763.399	733.190	0.097	0.000	0.000
Pdensi_DN16390_c0_g1d215132	MC_2_4	Needles	2895.93682058936	3.77953067761902	1449.85817563349	9.63425767782552	0.83429165543538	11.547829365257	7.57084158896708e-31	2.69033696145911e-28	1.830	5.445	2.349	20.467	54.842	63.739	27.444	24.703	18.614	8.959	15.375	12.861	23.224	37.873	26.086	5.687	13.775	7.070	26.610	29.499	8.264	50.637	197.358	62.201	0.148	0.108	0.116
Pdensi_DN18628_c0_g1d59396	MC_2_4	Needles	13150.2655835001	5.22997228645229	6577.74777789327	11.3201767397508	0.980537624536805	11.5448672814552	7.83623362346585e-31	2.76461194720246e-28	0.020	0.108	0.159	0.100	0.024	0.536	0.109	0.062	0.047	0.280	0.354	0.095	0.266	0.322	0.270	0.036	0.022	2.290	0.114	0.186	1.832	1095.372	223.647	126.993	0.187	0.270	0.072
Pdensi_DN19286_c0_g1d117158	MC_2_4	Needles	6584.75912282198	14.5611786540257	3299.660150738	8.80555294384858	0.762971406998292	11.5411309822103	8.18419955765783e-31	2.86674972934273e-28	0.444	0.573	0.088	9.316	15.526	14.633	13.026	12.778	7.159	8.982	7.057	5.509	7.298	16.929	7.171	1.882	4.078	1.604	7.262	9.545	3.174	120.127	234.643	334.910	0.341	0.995	0.213
Pdensi_DN17130_c0_g1d185805	MC_2_4	Needles	7230.27613524982	14.3991824128149	3622.33765883132	9.0490349872987	0.787494181342039	11.4909229829196	1.46537830369454e-30	5.09650259821818e-28	1.674	0.869	0.185	1.563	3.960	0.067	1.778	1.422	0.291	1.598	1.644	0.000	2.621	1.356	0.208	0.726	14.561	10.527	25.890	11.389	33.976	331.681	264.822	181.689	0.946	0.278	0.149
Pdensi_DN17149_c0_g1d112553	MC_2_4	Needles	2861.22747289271	9.63327475149461	1435.4303738221	8.15045482674279	0.710006468773303	11.4794092521784	1.67420492438023e-30	5.78178417511846e-28	0.066	0.142	0.000	2.081	5.569	6.372	4.662	2.477	1.550	1.934	1.167	0.935	1.469	3.268	2.070	0.119	0.720	0.572	29.958	0.384	12.841	95.563	56.335	148.750	0.101	0.444	0.476
Pdensi_DN23030_c0_g1d223609	MC_2_4	Needles	2224.22890930736	64.0487547018986	1144.13883200463	5.11389485364821	0.445520378123742	11.4784757437691	1.69237726045323e-30	5.80367052275287e-28	2.144	2.347	1.774	4.517	5.070	8.719	5.360	3.605	4.386	4.805	3.864	4.108	3.612	4.684	5.681	2.830	2.826	2.330	11.885	12.609	10.106	63.464	71.832	99.432	1.764	2.900	1.958
Pdensi_DN12099_c0_g1d5940	MC_2_4	Needles	5378.70042162275	53.7438133712981	2716.22211749703	6.62750759959344	0.578145990820494	11.463380711484	2.01493088018098e-30	6.86181912730521e-28	1.235	1.749	1.310	2.362	4.621	3.309	4.377	3.930	4.778	2.872	3.082	2.472	2.471	2.944	1.916	1.698	7.713	3.859	2.608	2.890	1.186	267.269	158.847	152.006	0.766	2.942	2.036
Pdensi_DN17359_c0_g1d57193	MC_2_4	Needles	77.4252719951957	1527.71133979542	802.56830589531	-4.30963559708138	0.376603381487605	-11.4434330888323	2.53645939427374e-30	8.57830567143377e-28	19.781	17.549	15.446	3.398	8.404	24.175	2.351	3.739	13.589	3.861	7.646	10.680	53.012	12.458	15.598	7.520	5.189	2.888	4.044	3.198	6.457	2.315	2.867	3.063	41.230	63.202	53.655
Pdensi_DN16253_c1_g1	MC_2_4	Needles	1.92401373728873	1803.86298375994	902.893498748616	-9.70313056405297	0.848217483928854	-11.4394371112336	2.65603125629994e-30	8.92117238203375e-28	0.026	0.105	0.045	0.000	0.224	0.071	0.000	0.209	0.050	0.120	0.439	0.000	0.105	0.259	0.123	0.098	0.284	0.081	0.049	0.764	0.124	0.159	0.053	0.000	42.058	99.129	48.108
Pdensi_DN12749_c0_g1d270721	MC_2_4	Needles	33.9775885647061	1867.4748010232	950.726194793954	-5.77920376122228	0.505917764666341	-11.4232078113204	3.20193124246308e-30	1.06815990611665e-27	9.786	6.427	5.033	3.693	4.652	8.374	1.611	1.384	1.685	0.958	1.886	0.930	7.744	8.195	6.292	5.148	3.421	2.672	3.197	3.273	6.255	1.778	0.737	1.124	46.176	78.840	68.988
Pdensi_DN35447_c0_g1d314473	MC_2_4	Needles	3838.32164243241	0.484851515804716	1919.40324697411	12.673267872786	1.11153138309831	11.401628478955	4.10370157541387e-30	1.35973933484271e-27	0.000	0.000	0.000	0.000	0.000	0.000	0.000	0.000	0.046	0.000	0.000	0.000	0.130	0.000	0.000	0.000	0.000	0.000	0.044	3.215	1.003	174.086	122.092	115.348	0.000	0.000	0.047
Pdensi_DN17385_c0_g1d216077	MC_2_4	Needles	1036.41951592354	27334.8196983764	14185.61960715	-4.72049207930118	0.415002871302277	-11.3746010105624	5.59581693655956e-30	1.84169977685869e-27	56.840	58.207	40.229	76.199	66.788	47.218	37.546	42.446	37.756	31.597	43.527	24.112	66.600	67.479	50.769	52.802	41.320	38.121	36.275	62.541	46.207	53.686	30.492	27.431	792.846	956.766	1058.542
Pdensi_DN16349_c0_g1d184448	MC_2_4	Needles	1.26444270563452	11757.29247684	5879.27845977282	-13.4278023192183	1.18090296183174	-11.3707923116646	5.8454549614012e-30	1.91103510568102e-27	0.000	0.000	0.000	0.000	0.000	0.028	0.072	0.000	0.000	0.000	0.000	0.016	0.000	0.000	0.000	0.000	0.147	0.700	0.000	0.015	0.019	0.020	0.000	0.081	165.860	247.164	813.830
Pdensi_DN24590_c1_g9	MC_2_4	Needles	4323.18539216251	3.51422105617187	2163.34980660934	10.1213331475732	0.890435064258305	11.366727966855	6.12404706200877e-30	1.9888552574427e-27	0.421	0.867	0.954	1.846	1.976	2.874	2.298	2.729	2.238	2.578	1.988	1.418	0.933	1.287	0.895	0.791	3.660	3.250	28.579	3.825	15.899	269.788	114.368	85.119	0.000	0.275	0.090
Pdensi_GG_105388_c1_g1	MC_2_4	Needles	25.5281270344528	5716.732130092	2871.13012856323	-7.83825141501537	0.689876212111187	-11.361823001591	6.47785678551389e-30	2.08991854542642e-27	1.083	0.334	0.264	0.776	0.499	0.997	0.285	0.106	0.108	0.138	0.468	0.080	1.248	0.773	1.395	0.335	0.345	0.400	0.441	0.789	0.372	0.667	0.341	1.628	144.111	203.832	243.201
Pdensi_GG_27310_c1_g1	MC_2_4	Needles	2061.08452805595	1.0322257179541	1031.05837688695	11.167876723416	0.984855491751824	11.3396095335276	8.35162585803078e-30	2.67683255197367e-27	0.000	3.017	0.691	2.683	13.901	2.053	1.137	0.673	0.228	0.175	0.551	0.054	7.328	8.282	1.222	0.378	0.032	0.000	0.000	0.385	0.114	71.971	92.262	56.535	0.040	0.000	0.049
Pdensi_DN18224_c1_g1d353651	MC_2_4	Needles	7180.59771298549	12.7335039542524	3596.66560846987	9.15758720355851	0.808007653753118	11.3335401725744	8.95121566992302e-30	2.85038094309971e-27	8.867	24.918	15.829	26.389	29.106	96.197	31.646	31.617	29.136	18.629	37.745	24.516	9.845	30.205	36.364	12.328	13.738	9.115	14.501	57.327	13.575	99.979	494.393	172.546	0.516	0.596	0.212
Pdensi_DN34274_c0_g1d437057	MC_2_4	Needles	12367.9157087359	10.6912643933193	6189.30348656463	10.1893789934451	0.899547576691605	11.3272263273945	9.62031035295225e-30	3.04367999611887e-27	35.715	115.960	79.487	92.311	141.541	134.342	109.675	127.724	148.431	122.524	163.450	153.383	83.581	114.475	127.338	50.395	27.662	25.912	21.294	44.516	37.542	122.139	904.833	292.898	0.411	0.558	0.166
Pdensi_DN40098_c0_g1	MC_2_4	Needles	8525.7574329526	3.40794660844644	4264.58268978052	11.2772092707686	0.996480315207348	11.3170416903038	1.08057064373068e-29	3.39680152550697e-27	0.527	0.081	0.897	6.345	3.152	7.285	18.157	7.422	12.491	15.070	18.577	14.961	2.599	2.113	4.713	1.532	18.077	28.069	45.546	118.435	74.787	255.439	502.578	160.124	0.117	0.253	0.000
Pdensi_DN20570_c1_g3	MC_2_4	Needles	0.537932105782259	6227.95396269516	3114.24594740047	-13.2417577803823	1.17635017381685	-11.2566462564606	2.14777666054477e-29	6.70858723926466e-27	0.000	0.123	0.000	0.000	0.000	0.000	0.050	0.024	0.000	0.054	0.000	0.000	0.000	0.000	0.000	0.000	0.177	0.173	0.000	0.320	0.131	0.069	0.000	0.000	147.194	182.930	313.078
Pdensi_DN23892_c1_g5	MC_2_4	Needles	2040.30620846035	127.601137646689	1083.95367305352	3.99279775342668	0.354916949134266	11.2499494971039	2.31724706013045e-29	7.19211889757831e-27	10.254	17.607	15.089	22.619	37.079	32.884	22.858	21.636	19.997	17.968	18.523	14.883	18.055	29.107	28.860	15.032	22.202	19.833	44.459	32.500	69.117	74.138	71.302	71.910	3.167	4.632	5.417
Pdensi_DN15488_c2_g1	MC_2_4	Needles	1.84362617846761	1505.96233741795	753.902981798206	-9.8015391800003	0.872761741850774	-11.2304867525646	2.88882691014471e-29	8.90975992745826e-27	0.131	0.156	0.103	0.527	0.805	0.582	0.978	1.399	0.309	0.597	1.113	0.175	0.146	0.537	0.150	0.053	0.043	0.071	0.347	0.308	0.253	0.044	0.065	0.087	26.596	63.999	67.713
Pdensi_DN96797_c0_g1	MC_2_4	Needles	2447.76867640302	71.5793942707085	1259.67403533686	5.1036937758009	0.455098441348928	11.2144830922149	3.46203159587922e-29	1.06109104643951e-26	1.359	0.871	0.502	0.144	0.087	2.128	0.509	0.539	0.724	0.822	0.237	0.473	0.801	0.414	0.994	0.723	5.605	2.727	29.811	11.511	20.806	77.640	84.511	97.390	2.615	3.079	1.612
Pdensi_DN13789_c0_g2	MC_2_4	Needles	7048.65214336769	265.566520558081	3657.10933196288	4.73087667425527	0.422396313990073	11.2000898624472	4.07320120323635e-29	1.24065660748762e-26	16.094	10.978	10.115	24.617	28.589	27.896	32.978	34.685	61.352	31.058	62.350	32.000	26.940	35.383	19.927	25.806	47.589	30.967	50.194	62.970	31.974	213.901	199.476	329.660	8.522	9.596	9.063
Pdensi_DN21237_c1_g1	MC_2_4	Needles	2356.08803363571	61.4182692377613	1208.75315143674	5.26181519631627	0.470259841648483	11.1891655002288	4.60749472366782e-29	1.39473415897498e-26	1.469	1.215	0.696	1.209	1.357	0.967	1.081	1.295	1.474	1.332	1.460	0.961	1.538	1.506	0.829	1.588	1.203	0.944	1.611	4.333	1.604	102.399	83.717	66.680	1.882	3.083	1.384
Pdensi_DN23719_c0_g1d497454	MC_2_4	Needles	6318.82261874719	67.3768627750598	3193.09974076112	6.55531133751011	0.586019300630297	11.1861696883695	4.76579361153989e-29	1.4338021651307e-26	4.783	11.626	11.019	13.355	33.602	56.214	57.942	40.717	38.005	28.017	27.876	21.527	18.591	23.955	46.680	12.424	8.600	10.769	30.012	44.361	13.018	127.469	333.145	210.592	2.354	3.084	1.437
Pdensi_GG_70813_c0_g1	MC_2_4	Needles	12132.5753489526	141.069902495513	6136.82262572407	6.42115427067906	0.574760188382355	11.1718842057436	5.59805980048715e-29	1.67392228387859e-26	13.420	13.065	1.785	7.935	8.282	1.541	8.744	9.106	0.898	4.305	6.124	0.704	5.646	8.882	2.136	5.632	2.843	2.501	0.834	2.860	0.535	545.565	447.173	312.169	2.606	8.960	3.423
Pdensi_DN33734_c0_g1d85670	MC_2_4	Needles	22.0740274940178	997.86642465616	509.970226075089	-5.50780229329655	0.493412040700926	-11.1626831916634	6.20888680161703e-29	1.84531878705756e-26	1.923	0.297	0.000	0.174	0.000	0.750	0.305	0.144	0.000	0.162	0.000	0.324	0.306	0.317	0.460	0.000	0.000	0.000	0.152	0.159	0.000	0.837	0.673	0.829	32.475	46.146	24.023
Pdensi_DN13314_c0_g1d391439	MC_2_4	Needles	1615.49953702732	116.532190371628	866.015863699474	3.79525766801299	0.34004696002171	11.1609810238288	6.32892930785319e-29	1.86966484534827e-26	6.354	4.412	2.937	3.190	2.644	4.343	3.433	2.820	1.976	3.120	1.824	2.341	3.603	5.226	2.659	3.299	1.411	1.331	1.617	0.506	1.334	59.995	50.623	61.202	3.708	4.343	3.894
Pdensi_DN21142_c0_g1d495134	MC_2_4	Needles	1589.46392690202	38972.3310509474	20280.8974889247	-4.61568852085006	0.414970823910716	-11.1229229981797	9.70396515027452e-29	2.84953740721145e-26	97.857	84.606	66.934	97.595	89.032	70.700	61.119	64.256	76.466	51.756	67.206	52.140	81.536	87.492	64.129	70.418	60.057	61.659	63.715	88.302	111.716	74.259	47.739	48.400	887.036	1429.872	1731.713
Pdensi_DN16694_c0_g1d528133	MC_2_4	Needles	58.1465299488986	2960.60226062683	1509.37439528787	-5.67264101139735	0.510489828981273	-11.112152856635	1.09487545835727e-28	3.19592842871321e-26	3.200	2.790	5.063	3.456	2.950	5.344	1.702	1.328	5.200	2.019	1.805	4.339	3.671	2.806	3.333	3.183	1.104	2.491	0.969	2.164	3.211	2.890	1.143	2.202	73.857	114.229	118.739
Pdensi_GG_47195_c4_g1	MC_2_4	Needles	27990.8572765321	36.7964798778621	14013.826878205	9.55932284150235	0.861353485581015	11.0980253769499	1.28245968426718e-28	3.72133375483894e-26	11.886	12.316	60.435	22.893	12.607	10.087	18.844	38.474	36.183	25.333	44.904	35.585	8.554	10.668	7.656	127.416	372.829	272.505	292.307	617.633	470.634	2184.761	608.269	279.932	0.480	1.579	1.816
Pdensi_DN42252_c0_g1d320449	MC_2_4	Needles	8645.08346625523	0	4322.54173312761	15.6106345595256	1.40771814759123	11.0893182603615	1.41360950072901e-28	4.07776448860294e-26	0.000	0.000	0.000	0.000	0.117	0.000	0.107	0.101	0.114	0.000	0.000	0.000	0.000	0.112	0.000	0.087	0.525	0.119	0.323	1.908	0.138	140.772	496.267	280.890	0.000	0.000	0.000
Pdensi_DN42477_c0_g1d93713	MC_2_4	Needles	1438.14984166746	1.24133366339369	719.695587665429	10.2539988362954	0.925500974634567	11.0794036066188	1.57920954650085e-28	4.52875188705458e-26	0.932	0.894	1.820	1.627	0.519	1.609	1.781	3.143	2.876	3.380	3.691	2.479	0.775	0.726	0.485	7.963	6.331	6.154	21.987	27.661	11.884	51.829	66.018	36.505	0.051	0.075	0.000
Pdensi_DN20044_c0_g1d488547	MC_2_4	Needles	16995.6649123552	132.006729190651	8563.8358207729	7.00291504023675	0.632095772996321	11.0788828835872	1.58842008314482e-28	4.52875188705458e-26	3.782	2.051	1.186	7.177	12.081	27.176	18.312	9.932	12.112	12.021	17.896	12.523	7.608	9.551	13.913	7.333	4.566	8.072	13.080	45.730	11.901	321.206	589.783	869.054	2.095	5.843	6.010
Pdensi_DN12631_c0_g2d176571	MC_2_4	Needles	25379.2269195913	23.6039994305598	12701.4154595109	10.0691218386439	0.908915098995652	11.0781764432896	1.60100082783372e-28	4.53823581480565e-26	82.363	220.986	161.469	183.992	268.418	218.333	215.667	219.435	284.337	236.762	270.769	253.481	150.277	228.591	210.959	130.069	118.235	115.693	66.308	135.481	102.611	211.046	2019.786	485.852	0.668	1.277	0.495
Pdensi_DN11054_c0_g2	MC_2_4	Needles	4109.90400657906	13.3246299177825	2061.61431824842	8.26725423337782	0.746857895460803	11.069380512175	1.76617287904018e-28	4.97766389742823e-26	71.733	119.031	90.321	420.197	239.670	165.498	762.435	324.877	543.864	1107.186	312.554	383.622	192.535	108.836	114.721	98.262	86.910	95.961	102.484	91.127	78.415	190.184	216.998	40.335	0.399	0.624	0.359
Pdensi_GG_148379_c1_g1	MC_2_4	Needles	0	3582.10143050696	1791.05071525348	-14.2271517056728	1.28619376570453	-11.0614373083045	1.92979997359724e-28	5.4077406231563e-26	0.000	0.000	0.000	0.000	0.000	0.000	0.000	0.000	0.000	0.000	0.000	0.000	0.000	0.000	0.000	0.000	0.000	0.000	0.000	0.000	0.000	0.000	0.000	0.000	128.804	113.154	121.075
Pdensi_DN12062_c0_g2	MC_2_4	Needles	2.67009243302615	1191.96509711872	597.317594775875	-8.71847180637351	0.788872274587892	-11.0518167353873	2.1482292024708e-28	5.98562567386168e-26	1.073	0.725	0.832	1.377	1.617	1.727	1.197	0.426	0.342	0.360	0.555	0.261	1.155	0.960	1.767	0.532	1.251	0.314	0.252	0.545	0.252	0.198	0.018	0.030	26.317	49.771	48.231
Pdensi_DN14985_c0_g1d394887	MC_2_4	Needles	51.8937467772426	10340.7196732994	5196.30671003832	-7.63310302865875	0.69072292734434	-11.0508899103815	2.17052503875019e-28	5.9921544851111e-26	0.704	0.726	0.986	2.855	4.014	4.175	3.288	9.996	14.947	13.223	26.481	19.561	3.735	3.194	5.095	1.595	1.191	4.904	2.543	4.942	3.768	2.550	1.846	1.179	213.142	177.970	674.160
Pdensi_DN16560_c0_g1d215377	MC_2_4	Needles	3446.28133179203	4.24217031844855	1725.26175105524	9.68863593319672	0.876756915590713	11.0505383657784	2.17904176234166e-28	5.9921544851111e-26	0.245	0.157	0.016	0.224	0.429	2.109	1.311	1.198	2.145	0.912	0.329	0.579	0.704	0.579	0.879	0.208	0.919	5.735	3.872	14.012	1.490	238.955	34.653	98.620	0.127	0.164	0.117
Pdensi_DN20386_c0_g1	MC_2_4	Needles	1917.828157076	27.4993744102052	972.6637657431	6.13335840520509	0.555051456202345	11.0500717305913	2.19039796416021e-28	5.9921544851111e-26	38.793	90.904	13.474	120.040	78.059	105.974	105.246	72.552	33.344	82.612	65.117	23.694	29.679	100.347	34.065	41.056	135.988	66.955	316.276	199.793	94.511	110.131	57.112	40.450	0.959	0.831	1.027
Pdensi_DN25185_c0_g1d226944	MC_2_4	Needles	2513.70255359129	0.789799960051745	1257.24617677567	12.0291647947984	1.08864160368148	11.049701530898	2.19944902489855e-28	5.9921544851111e-26	0.198	0.297	0.216	2.448	18.132	11.110	5.378	10.918	4.286	3.181	3.662	2.270	2.300	13.124	7.621	0.537	2.903	0.695	1.284	1.629	1.214	83.222	101.742	83.035	0.031	0.000	0.024
Pdensi_DN15683_c0_g1	MC_2_4	Needles	9.06256848477623	2411.51792399875	1210.29024624176	-7.99319500796336	0.723492218070774	-11.0480732319106	2.23970201733756e-28	6.06810758166943e-26	2.168	1.775	0.894	0.896	1.143	0.786	0.200	0.380	0.214	0.364	0.579	0.239	2.604	1.895	1.548	1.929	0.710	0.600	0.712	0.703	0.551	0.605	0.360	0.037	94.536	73.770	74.647
Pdensi_DN34348_c0_g1d506925	MC_2_4	Needles	2907.44867007473	0	1453.72433503736	14.0385347631585	1.27083594476977	11.046693179348	2.27438969794134e-28	6.12823057128271e-26	0.000	0.000	0.297	0.000	0.000	0.000	0.000	0.000	0.000	0.000	0.000	0.000	0.000	0.000	0.000	0.000	0.000	0.000	0.597	0.000	0.000	106.874	108.539	94.958	0.000	0.000	0.000
Pdensi_DN16352_c1_g3	MC_2_4	Needles	1386.49216605142	65.9296700101904	726.210918030804	4.41179294528514	0.399541831833537	11.0421302446329	2.39291745411622e-28	6.41236497444838e-26	1.177	0.915	1.618	3.181	2.448	7.328	2.770	1.486	2.275	1.160	0.977	2.702	1.836	2.950	4.226	4.579	10.527	11.230	31.113	20.558	15.453	54.655	48.752	44.761	2.607	2.095	1.908
Pdensi_DN38063_c0_g1d316747	MC_2_4	Needles	876.42338187399	7.76816930067762	442.095775587334	6.85901459961448	0.62145553081515	11.0370159400105	2.53306242452281e-28	6.75102436066163e-26	5.198	27.182	20.142	13.497	28.470	20.026	16.371	24.467	29.226	13.410	20.861	17.109	16.765	24.823	31.522	12.204	28.503	28.022	15.336	16.148	21.798	43.216	34.401	17.191	0.298	0.277	0.198
Pdensi_DN39664_c1_g1	MC_2_4	Needles	25.3018455492909	833.720636091558	429.511240820424	-5.04830091676376	0.458080909505094	-11.0205442139422	3.04214231660366e-28	8.06397930075281e-26	1.573	1.179	0.696	2.636	2.159	1.747	5.272	2.187	2.552	7.315	2.716	2.713	1.074	2.115	1.134	1.906	2.088	1.533	5.741	2.592	8.340	0.663	1.135	0.897	27.031	32.943	25.439
Pdensi_DN23422_c0_g1d548261	MC_2_4	Needles	524.425136198386	9.94588818321796	267.185512190802	5.74378582696956	0.521791787735695	11.0078118551743	3.50410845024495e-28	9.23860076836355e-26	0.682	1.130	1.921	2.847	8.242	13.749	3.006	2.535	3.979	1.459	1.325	1.983	3.717	6.030	12.123	1.746	2.754	3.378	1.516	0.857	3.653	21.269	17.444	17.301	0.352	0.446	0.238
Pdensi_DN27539_c0_g1d307569	MC_2_4	Needles	5608.77265373546	6.23643408053576	2807.504543908	9.72143376395639	0.883352842187027	11.0051536596496	3.60900166148012e-28	9.46426911643442e-26	0.145	0.157	0.145	0.183	0.000	0.316	0.643	0.000	0.000	0.170	0.548	0.170	0.161	0.167	0.161	0.129	5.925	25.986	4.159	1.341	3.732	270.160	152.282	178.516	0.000	0.162	0.523
Pdensi_DN36148_c0_g1d148490	MC_2_4	Needles	0	3598.34389069986	1799.17194534993	-14.233705172796	1.29428325623923	-10.9973648381688	3.93462185838229e-28	1.02632936868728e-25	0.000	0.000	0.000	0.000	0.000	0.000	0.000	0.000	0.000	0.000	0.000	0.000	0.000	0.000	0.000	0.000	0.354	0.000	0.728	0.191	0.472	0.000	0.000	0.000	125.937	102.954	135.693
Pdensi_DN7371_c0_g1	MC_2_4	Needles	9437.47417742543	1.02111978046651	4719.24764860295	13.3299653924106	1.21377962495781	10.9821957119061	4.65470471221105e-28	1.20773579038158e-25	5.809	16.073	11.602	13.856	22.261	24.708	39.751	72.045	108.106	81.381	89.171	93.941	11.502	28.171	14.395	22.018	52.249	44.007	114.856	78.428	82.075	67.659	559.905	367.127	0.059	0.021	0.034
Pdensi_GG_83292_c0_g1	MC_2_4	Needles	12048.5446707253	1.15659910207383	6024.85063491371	13.1444662996701	1.19726641838043	10.9787312981274	4.83668622224497e-28	1.24834871396143e-25	0.178	0.064	0.059	4.748	13.556	25.554	11.999	13.020	8.531	3.398	3.709	3.047	6.018	16.541	28.258	0.350	6.908	0.294	1.396	1.135	0.823	130.829	605.491	529.857	0.000	0.133	0.000
Pdensi_GG_58994_c0_g1	MC_2_4	Needles	6941.78175578667	0.547374202149387	3471.16456499441	14.3322237313729	1.30575514674841	10.9761954736024	4.97434677837408e-28	1.27715702442244e-25	0.244	0.643	0.333	9.157	34.181	46.958	12.826	22.460	14.109	8.283	9.057	11.078	10.082	32.329	36.197	1.051	25.839	21.890	21.330	3.329	4.982	179.420	267.255	287.281	0.029	0.000	0.000
Pdensi_DN25250_c1_g1	MC_2_4	Needles	2117.57026496158	10.0757184830578	1063.82299172232	7.80111507500843	0.711899923069494	10.9581625481464	6.07196561283637e-28	1.55084959212439e-25	237.147	181.924	46.815	236.406	178.646	44.883	204.801	149.732	48.779	123.431	137.397	33.907	160.532	130.600	31.403	222.367	124.045	26.303	87.167	41.629	19.944	97.926	42.791	84.614	0.561	0.166	0.279
Pdensi_DN24271_c1_g2	MC_2_4	Needles	6101.53240694035	8.8226068936069	3055.17750691698	9.45923074224642	0.863372213611726	10.9561445146304	6.20884884314334e-28	1.57759449957983e-25	929.832	1102.059	789.080	1044.160	1543.936	1049.384	1443.163	1320.932	1678.413	1184.613	1773.893	1638.996	1101.338	1249.907	936.735	1246.970	1525.105	1223.200	1624.861	804.722	1206.492	290.075	337.057	39.213	0.335	0.244	0.304
Pdensi_DN8362_c0_g1d517694	MC_2_4	Needles	4960.9124770145	0.727277273707074	2480.8198771441	12.5136189257431	1.1423210936746	10.954554717614	6.31883643134534e-28	1.59726505029249e-25	1.876	0.263	0.263	0.051	0.171	0.306	0.022	0.042	0.048	0.000	0.026	0.000	1.242	0.631	0.206	0.258	0.068	0.026	0.000	0.024	0.029	293.631	157.775	87.462	0.000	0.000	0.073
Pdensi_DN85610_c0_g1	MC_2_4	Needles	14289.2667393678	0	7144.63336968388	16.3356372445565	1.49325581512028	10.9396106676074	7.45192258557297e-28	1.87402477781494e-25	0.000	0.000	0.000	0.000	0.000	0.401	0.000	0.000	0.000	0.000	0.000	0.000	0.410	0.000	0.000	0.000	0.000	0.000	0.000	0.000	0.000	860.808	577.310	124.837	0.000	0.000	0.000
Pdensi_DN20953_c0_g1d292950	MC_2_4	Needles	123.533460054692	7538.61783771605	3831.07564888537	-5.93141873531186	0.542966326691758	-10.9241005265491	8.84120059125537e-28	2.21205936629884e-25	79.739	40.799	19.428	50.347	33.318	25.026	29.528	23.856	36.356	24.824	26.793	24.899	53.898	41.865	18.935	31.351	15.848	6.723	13.629	8.538	10.397	6.709	2.152	4.319	192.859	304.376	284.116
Pdensi_DN24262_c0_g1d192184	MC_2_4	Needles	15249.9900359031	2.48266732678737	7626.23635161496	12.6249344310453	1.1563112149105	10.9182841680062	9.42596626146272e-28	2.34639573348158e-25	0.075	0.000	0.000	0.000	0.000	0.000	0.000	0.078	0.000	0.000	0.000	0.000	0.249	0.086	0.000	0.000	0.000	0.000	1.834	0.173	0.747	1232.622	281.914	160.281	0.113	0.167	0.000
Pdensi_DN16087_c1_g1	MC_2_4	Needles	253.913305942071	5389.53374984011	2821.72352789109	-4.40945897629551	0.404302891593307	-10.9063255989053	1.07514647694722e-27	2.66283374156639e-25	15.459	12.594	10.745	16.677	16.663	12.947	12.022	12.040	12.004	10.913	11.644	9.765	15.099	15.133	12.469	12.282	8.753	6.931	7.256	11.915	10.428	9.310	7.901	9.799	118.833	253.586	191.623
Pdensi_DN21071_c1_g2d415963	MC_2_4	Needles	6.45730044466763	1180.18833941475	593.322819929711	-7.45045489729575	0.683872338110359	-10.894511273672	1.22422050607537e-27	3.01681152750905e-25	12.539	17.140	8.361	6.632	4.856	7.279	4.145	5.873	6.557	6.081	5.724	5.324	8.294	14.459	5.544	5.064	2.265	2.182	1.090	1.256	1.446	0.477	0.136	0.085	34.899	44.205	42.227
Pdensi_DN18557_c0_g2	MC_2_4	Needles	7351.8894938779	264.929005794333	3808.40924983612	4.79117493020275	0.439809838299611	10.8937420516247	1.23460834289995e-27	3.02719792637354e-25	0.703	1.356	1.789	4.735	11.117	17.521	7.564	7.549	8.316	5.772	4.822	7.172	5.721	9.622	10.115	1.622	17.551	15.934	32.750	26.708	21.974	198.017	267.423	311.510	5.834	11.142	10.686
Pdensi_DN21116_c0_g2d538898	MC_2_4	Needles	4571.50960831335	174.599017881882	2373.05431309762	4.71146440006174	0.432534501483154	10.8926903724586	1.24895217386771e-27	3.04713261961684e-25	21.801	34.911	19.364	44.495	47.555	38.312	46.700	37.312	42.588	39.671	48.928	40.984	21.689	30.494	21.502	18.414	15.848	12.916	19.846	26.326	33.049	185.481	122.366	178.303	5.566	7.920	4.459
Pdensi_DN11320_c0_g1	MC_2_4	Needles	9954.92702964529	11.7561359351666	4983.34158279023	9.71565879885021	0.892060769815918	10.891252174283	1.26883563425055e-27	3.08031834990162e-25	1.070	0.057	0.053	0.134	0.481	1.893	9.254	1.026	4.492	1.574	1.213	1.930	0.504	0.613	1.291	0.218	0.029	0.469	1.610	2.044	0.611	58.989	418.074	557.871	0.290	0.599	0.320
Pdensi_DN21279_c0_g4	MC_2_4	Needles	2.11153464371848	2776.14848494903	1389.13000979638	-10.2985014974079	0.946045705327223	-10.8858392775493	1.34652512937548e-27	3.25281999110562e-25	1.030	1.540	0.419	2.384	1.495	0.812	0.954	0.594	0.865	1.200	1.127	1.519	0.673	1.373	0.038	0.046	0.131	0.106	0.116	0.020	0.024	0.177	0.000	0.034	52.056	156.881	84.754
Pdensi_DN14346_c0_g1d273800	MC_2_4	Needles	31.4859495905063	1493.01251958958	762.249234590042	-5.55554638883741	0.511830904184586	-10.8542613261857	1.90339483525654e-27	4.57551859441891e-25	1.853	1.641	1.602	2.148	2.886	1.736	1.434	5.057	6.746	3.355	6.570	6.117	2.326	4.161	1.619	1.726	1.784	2.149	0.995	7.063	7.156	1.600	1.006	0.815	30.264	60.884	65.009
Pdensi_DN19063_c0_g1d218039	MC_2_4	Needles	6148.97002073966	13.6524622255743	3081.31124148262	8.84252460510014	0.815858500469132	10.8383066426538	2.26626941631906e-27	5.42124809301806e-25	28.713	11.831	8.840	12.249	10.848	10.188	7.930	6.113	7.670	7.337	6.546	4.480	17.794	14.463	9.547	3.800	2.239	1.074	18.169	2.953	2.476	347.373	278.037	47.036	0.600	0.444	0.332
Pdensi_DN21751_c0_g2	MC_2_4	Needles	593.064890849781	6696.22452688564	3644.64470886771	-3.49763224405347	0.322735715255348	-10.8374502068547	2.28758054524799e-27	5.44566322128233e-25	27.421	35.970	48.991	48.846	48.670	56.359	61.300	48.580	64.643	78.832	52.916	71.458	30.831	43.906	30.965	45.720	45.422	43.020	60.745	33.731	57.831	21.837	19.795	21.479	206.245	212.801	265.509
Pdensi_DN19147_c0_g1d406649	MC_2_4	Needles	3339.96652716386	0.473745578317125	1670.22013637109	12.4800062061055	1.1517866559116	10.8353453671748	2.34080449369474e-27	5.54544500320273e-25	1.113	0.336	1.098	6.823	2.186	6.202	11.472	4.897	5.560	4.011	3.872	4.602	3.031	1.183	2.514	5.894	2.563	3.346	7.632	10.550	7.241	122.774	74.447	155.535	0.000	0.034	0.037
Pdensi_DN33596_c0_g2	MC_2_4	Needles	481.269004038055	14.0852250039524	247.677114521003	5.0840841151457	0.469316607241073	10.8329516507695	2.40282680159497e-27	5.66501074631805e-25	0.686	0.431	0.282	1.588	4.380	9.454	1.726	1.454	1.149	0.896	0.842	1.247	3.295	6.148	4.658	0.726	1.367	1.302	3.413	6.010	4.558	15.122	17.674	18.286	0.416	0.543	0.520
Pdensi_DN24409_c0_g1d553689	MC_2_4	Needles	9454.61601193468	87.6653961531326	4771.14070404391	6.75023181125951	0.623151711730467	10.832405149806	2.41721384065058e-27	5.67166265701741e-25	12.398	27.822	24.603	26.788	53.287	53.751	35.591	72.823	64.551	86.073	108.634	93.224	20.940	55.142	33.783	34.105	65.859	45.636	37.031	112.162	40.139	235.333	582.635	197.238	2.267	4.679	2.201
Pdensi_GG_57741_c0_g1	MC_2_4	Needles	3.47910576698005	1406.00544667192	704.742276219452	-8.70542162804992	0.804406693311585	-10.8221645846971	2.70316527408555e-27	6.31240580361339e-25	0.073	0.154	0.085	0.274	0.179	0.215	0.543	0.244	0.242	0.330	0.108	0.105	0.130	0.350	0.124	0.276	0.298	0.215	0.228	0.319	0.219	0.055	0.150	0.174	21.212	49.339	77.182
Pdensi_GG_53326_c0_g1	MC_2_4	Needles	7558.02742195631	2.11586818476529	3780.07164507054	12.0698058669992	1.1163994481109	10.8113685360763	3.0409910269955e-27	7.06763786601101e-25	0.909	0.416	0.168	10.391	14.888	19.310	14.654	9.976	5.906	4.345	4.637	3.041	3.499	7.311	10.349	1.087	3.980	0.747	1.121	3.006	0.726	65.958	263.698	454.191	0.151	0.014	0.029
Pdensi_DN19614_c0_g5	MC_2_4	Needles	16914.8226897648	139.78080519785	8527.30174748134	6.91322134255005	0.641189532018238	10.7818686945647	4.19280236551846e-27	9.69862430201226e-25	8.360	11.623	125.495	55.089	33.459	61.491	24.440	18.753	32.016	16.808	21.382	32.686	19.629	36.410	45.770	49.848	66.599	102.092	20.553	32.291	41.860	357.384	686.027	739.500	1.875	5.217	7.642
Pdensi_DN27242_c0_g1d230527	MC_2_4	Needles	542.348026711747	10688.4123274218	5615.38017706677	-4.29986484733981	0.398976069736921	-10.7772499994174	4.40869277645579e-27	1.0150135449043e-24	618.227	143.991	105.782	61.053	49.589	42.755	47.006	28.004	33.313	32.013	23.716	33.895	107.280	54.692	33.682	69.386	41.477	34.807	18.239	26.293	23.396	27.460	15.210	15.632	311.656	397.036	390.538
Pdensi_DN13209_c0_g3	MC_2_4	Needles	1041.27501691087	5.49460991932983	523.384813415098	7.59758257888994	0.70572179767498	10.7656906785654	4.99853314644349e-27	1.1454348923759e-24	0.082	0.029	0.241	0.150	0.066	0.029	0.060	0.094	0.032	0.000	0.034	0.000	0.152	0.070	0.061	0.579	0.844	0.171	0.435	2.381	1.042	60.276	34.870	17.962	0.212	0.215	0.164
Pdensi_GG_27307_c0_g1	MC_2_4	Needles	2482.27665430771	0	1241.13832715385	13.8104996676095	1.28290363242494	10.765032788554	5.03436309463809e-27	1.1482796827812e-24	1.658	0.998	1.108	0.700	9.006	1.062	1.022	0.967	0.000	0.000	0.000	0.217	4.711	5.102	1.229	0.495	0.000	0.000	0.000	0.000	0.000	87.366	104.350	73.775	0.000	0.000	0.000
Pdensi_GG_71202_c0_g1	MC_2_4	Needles	10884.5754144467	380.940075803398	5632.75774512506	4.83663015530579	0.449457925888461	10.7610298466648	5.25792555119051e-27	1.1937194958557e-24	14.413	22.559	26.272	36.537	34.471	51.882	43.618	32.169	25.039	36.515	23.456	20.020	41.162	43.336	36.753	19.176	12.008	9.250	47.379	37.717	21.489	308.006	442.318	404.995	11.729	18.599	9.050
Pdensi_GG_144723_c0_g1	MC_2_4	Needles	0	3841.76577664648	1920.88288832324	-14.3283873451721	1.33539857023335	-10.7296710244854	7.38586451663525e-27	1.66471746594673e-24	4.422	1.784	4.031	13.597	8.859	5.491	13.172	7.140	6.148	4.564	2.584	1.121	1.852	1.557	0.806	12.667	18.326	11.713	3.730	0.000	3.232	0.000	0.000	0.000	73.393	141.286	186.805
Pdensi_DN19631_c0_g3d287514	MC_2_4	Needles	6535.68013686018	0	3267.84006843009	15.2071570605959	1.41732347663602	10.7294892882814	7.4004039147696e-27	1.66471746594673e-24	0.000	0.000	0.000	0.000	0.000	0.000	0.000	0.000	0.059	0.000	0.000	0.000	0.113	0.000	0.000	0.000	0.055	0.063	0.342	0.000	1.739	414.733	196.262	100.889	0.000	0.000	0.000
Pdensi_DN73690_c0_g1	MC_2_4	Needles	1975.00939011008	50.3494685485703	1012.67942932932	5.30107287489931	0.494218126381581	10.7261805909693	7.67012583475385e-27	1.71751278908901e-24	0.205	0.846	0.247	1.106	0.581	0.519	1.113	0.615	0.289	0.956	0.558	0.384	0.287	0.804	0.267	0.245	0.383	0.272	0.939	1.416	0.648	94.902	73.938	44.293	1.736	1.332	2.055
Pdensi_GG_139834_c2_g1	MC_2_4	Needles	1501.7246370748	3.53710491971666	752.630870997258	8.80264565704254	0.820950609965983	10.7225033396434	7.98133979494407e-27	1.77907691911028e-24	19.840	46.685	33.761	23.301	43.540	56.316	26.493	24.502	21.901	16.569	25.434	15.996	27.496	57.048	46.316	26.198	31.307	19.915	30.395	38.059	21.535	35.265	98.449	27.770	0.143	0.102	0.096
Pdensi_DN25922_c2_g5	MC_2_4	Needles	5304.41417760666	73.9170479085731	2689.16561275761	6.15699039443355	0.57498781296429	10.7080363367909	9.33202194512201e-27	2.07073766591329e-24	0.371	0.847	0.876	0.931	0.779	1.299	0.457	0.867	1.410	0.650	1.227	0.985	1.029	0.905	0.727	0.585	1.015	2.133	0.993	0.646	0.463	265.193	137.403	166.244	1.423	2.025	4.222
Pdensi_DN38138_c0_g1d241250	MC_2_4	Needles	2929.88363913007	0	1464.94181956504	14.0494776906983	1.31378611005315	10.6938850876799	1.08719268206755e-26	2.40156945657254e-24	0.000	0.000	0.267	0.048	0.046	0.451	0.153	0.318	0.238	0.060	0.016	0.227	0.042	0.029	0.345	0.000	0.424	5.679	0.044	0.015	1.333	105.715	76.181	128.153	0.020	0.000	0.000
Pdensi_GG_3251_c0_g1	MC_2_4	Needles	0	4291.26477887191	2145.63238943596	-14.4880221971336	1.3560617162329	-10.6838958903588	1.2108119203594e-26	2.6626459983186e-24	3.536	6.514	0.355	8.918	13.340	7.630	11.294	8.537	11.816	23.406	8.890	4.984	7.023	17.942	2.738	9.191	0.757	3.010	3.531	2.860	1.017	0.000	0.000	0.000	68.993	191.754	192.028
Pdensi_DN23735_c0_g1d497455	MC_2_4	Needles	121347.631675649	26.4961614600856	60687.0639185544	12.175516937803	1.13976632339389	10.6824677022813	1.22958925607512e-26	2.69186730038697e-24	0.653	0.202	0.279	0.000	0.000	0.000	0.000	0.292	0.110	0.110	0.000	0.110	1.766	0.000	0.000	0.167	0.101	0.115	0.388	1.191	0.308	10513.581	1936.279	925.690	1.409	0.105	1.010
Pdensi_DN26298_c0_g1d76620	MC_2_4	Needles	2158.02997616118	0	1079.01498808059	13.6085249501568	1.27422539366872	10.679841272803	1.26487744393188e-26	2.75681444324335e-24	0.100	0.000	0.050	0.126	0.000	0.000	0.110	0.000	0.059	0.059	0.000	0.000	0.167	0.000	0.056	0.000	0.000	0.062	0.283	0.692	0.394	80.547	81.611	68.396	0.000	0.000	0.000
Pdensi_DN19787_c0_g4	MC_2_4	Needles	0.55855778930767	2447.11703642689	1223.8377971081	-11.879473082988	1.11335826303019	-10.669946483045	1.40707402691457e-26	3.05316385866653e-24	0.034	0.121	0.022	0.085	0.000	0.061	0.025	0.000	0.000	0.013	0.014	0.000	0.019	0.052	0.108	0.010	0.155	0.071	0.116	0.026	0.000	0.017	0.028	0.000	80.479	77.135	91.635
Pdensi_GG_147867_c0_g1	MC_2_4	Needles	9602.20090776352	1.99082281207594	4802.0958652878	12.2137680892935	1.146302178609	10.6549287938321	1.65371170234554e-26	3.57252723221687e-24	6.183	0.060	0.028	1.319	0.033	0.030	0.665	0.029	0.000	0.259	0.000	0.000	4.149	0.000	0.031	1.177	0.092	0.069	0.157	0.000	0.000	828.511	148.201	80.969	0.043	0.031	0.133
Pdensi_GG_62371_c0_g1	MC_2_4	Needles	2155.02044984662	1.18991691453661	1078.10518338058	10.6043617685817	0.995785271328921	10.6492454486996	1.75784089817062e-26	3.78082279848197e-24	10.264	4.622	22.776	6.912	1.506	1.056	0.608	1.620	1.624	1.014	2.521	1.593	4.644	1.150	0.884	23.617	12.436	6.264	2.448	52.060	6.923	35.016	129.088	65.133	0.000	0.052	0.074
Pdensi_DN41308_c0_g1d319738	MC_2_4	Needles	2845.91572285943	0	1422.95786142972	14.0077434392515	1.31567941686793	10.6467755439984	1.80509622726038e-26	3.86550715670839e-24	0.201	0.000	0.000	0.000	0.000	0.000	0.000	0.000	0.000	0.000	0.000	0.000	0.045	0.000	0.045	0.000	0.000	0.050	0.499	1.492	0.746	144.539	81.958	79.530	0.000	0.000	0.000
Pdensi_DN14891_c0_g1	MC_2_4	Needles	795.815651385428	88657.4905963716	44726.6531238785	-6.79892542796441	0.639374687186881	-10.6337106617065	2.07681300427011e-26	4.42803621375662e-24	146.041	160.397	100.202	172.536	127.433	169.243	111.696	95.798	135.839	69.821	115.413	98.387	105.896	126.035	162.096	92.482	92.502	119.310	115.930	71.612	138.012	52.905	20.405	13.359	3310.050	2280.410	3342.097
Pdensi_DN17745_c0_g1	MC_2_4	Needles	36232.5306086927	3.58152866966703	18118.0560686812	13.3432579349778	1.25553994480746	10.6275057119142	2.21969696876452e-26	4.71219565589798e-24	0.081	0.145	0.134	0.068	0.000	0.000	0.000	0.168	0.032	0.126	0.034	0.032	0.389	0.062	0.030	0.342	0.030	0.135	0.092	0.094	0.154	3218.767	454.980	318.787	0.126	0.000	0.194
Pdensi_DN30440_c0_g1d233913	MC_2_4	Needles	3427.46617563479	1.16770503956142	1714.31694033718	11.2986048862796	1.06400575264136	10.6189321422664	2.43328682273126e-26	5.14336002154821e-24	7.524	11.939	10.758	61.956	24.069	17.990	44.611	21.301	19.969	30.869	23.088	15.190	10.537	26.230	8.501	12.088	23.347	19.693	33.481	23.789	22.439	41.233	158.067	160.240	0.000	0.107	0.029
Pdensi_DN24466_c0_g3	MC_2_4	Needles	2546.32555464621	0	1273.1627773231	13.847336650789	1.3056477885313	10.6057213686745	2.8029254026148e-26	5.8992557432973e-24	1.923	5.423	1.779	4.789	31.888	2.762	1.928	1.299	0.451	0.696	0.490	0.142	13.824	14.345	2.712	0.367	0.150	0.014	0.050	0.726	0.064	110.545	102.439	61.120	0.023	0.000	0.000
Pdensi_DN24690_c0_g1d225993	MC_2_4	Needles	7896.45042479084	10.4418456365103	3953.44613521367	9.56879904266333	0.903422803397646	10.5917174181086	3.25563176354821e-26	6.82277461763421e-24	7.063	5.280	4.741	28.346	35.085	51.964	36.409	24.576	20.909	20.678	19.132	19.557	27.082	36.195	19.611	10.550	13.752	6.793	8.958	12.253	11.043	58.727	191.664	561.229	0.349	0.414	0.308
Pdensi_DN15613_c0_g1d526148	MC_2_4	Needles	19.8709226685943	750.760763533715	385.315843101155	-5.21769864656562	0.493131423895305	-10.5807466199383	3.66029728410991e-26	7.63818376661557e-24	7.049	6.526	3.305	6.939	3.900	5.392	4.059	4.096	4.370	3.107	3.508	2.452	4.419	5.895	4.732	4.366	1.107	0.619	0.620	2.009	0.727	0.787	0.915	0.449	17.646	31.353	29.141
Pdensi_DN20782_c0_g1d189093	MC_2_4	Needles	1263.04275275573	20.6482585140249	641.845505634875	5.94891324713746	0.56241155945392	10.5775088494156	3.7889842305041e-26	7.87322024066486e-24	2.048	1.849	4.103	7.566	12.650	21.021	6.633	5.732	5.880	7.857	8.844	7.642	7.215	14.384	10.449	7.335	8.816	5.417	14.528	9.888	13.476	37.684	37.524	57.992	0.762	0.958	0.412
Pdensi_DN22808_c3_g2	MC_2_4	Needles	3756.47801437077	10.8571814670636	1883.66759791892	8.41720771038341	0.796337539326665	10.569899439251	4.10935032023794e-26	8.50288735671511e-24	0.794	0.655	0.356	3.608	7.282	15.702	5.301	4.780	4.380	2.163	2.339	2.323	3.383	5.881	10.664	1.460	57.229	5.266	46.340	9.720	21.504	100.933	51.313	238.264	0.223	0.285	0.583
Pdensi_DN10099_c0_g1d386291	MC_2_4	Needles	2479.46797350981	99.3088255313525	1289.38839952058	4.63502396749622	0.438661724572466	10.5662831012067	4.27087642253837e-26	8.79997936491005e-24	10.924	28.557	21.595	20.785	45.814	42.886	26.866	29.389	24.569	34.542	31.671	30.819	27.285	48.922	35.652	15.796	15.761	15.186	21.528	49.006	29.219	75.902	114.051	74.810	2.331	4.819	3.248
Pdensi_DN53210_c0_g1d254999	MC_2_4	Needles	282.023271942794	16127.8218172142	8204.9225445785	-5.83483202488076	0.552705502327482	-10.5568553240557	4.72217026660417e-26	9.6891425817574e-24	95.483	51.585	63.767	83.339	44.578	56.922	31.614	16.362	24.627	14.786	19.008	12.377	73.441	48.927	64.748	72.730	33.799	34.777	29.112	30.410	27.778	16.057	10.162	4.421	442.054	599.293	622.013
Pdensi_DN25409_c0_g2d74733	MC_2_4	Needles	540.785665150007	28.2662905067122	284.52597782836	4.25694223859373	0.403945558459845	10.5384058555428	5.74646977656299e-26	1.1741713807203e-23	9.616	21.686	17.151	35.284	51.971	67.510	35.223	28.768	30.507	21.648	26.829	18.717	23.642	47.445	47.879	14.882	19.870	12.170	38.398	21.043	41.043	18.618	21.639	17.443	0.818	1.005	1.055
Pdensi_DN9303_c0_g1d332792	MC_2_4	Needles	242.664334062617	8631.72054244451	4437.19243825356	-5.15251376621166	0.48898939823938	-10.5370664164978	5.82888241121808e-26	1.18606873262956e-23	27.800	27.634	23.004	30.493	30.523	15.578	20.131	23.479	30.415	18.315	30.254	19.198	33.332	35.057	18.996	34.113	21.736	22.154	14.561	25.020	23.228	11.888	5.969	8.110	171.380	375.224	357.999
Pdensi_DN18529_c0_g2d404670	MC_2_4	Needles	11345.0396011611	181.52091243329	5763.28025679721	5.96887516435337	0.566718108027381	10.5323529984417	6.12831278204428e-26	1.24184434098624e-23	5.496	6.390	4.215	34.395	24.224	5.405	30.965	13.441	8.899	22.870	15.058	9.970	3.163	5.812	1.078	11.911	10.785	11.189	29.002	77.012	29.866	223.780	591.492	388.823	7.105	7.023	4.248
Pdensi_DN15221_c0_g1d214075	MC_2_4	Needles	2653.45330916468	85.8553250787746	1369.65431712173	4.95487626536751	0.472074387002252	10.4959650465931	9.01517334135444e-26	1.81932133945136e-23	7.091	7.918	11.270	208.022	213.044	74.708	238.909	223.945	259.209	188.844	223.622	195.800	11.484	24.794	13.592	16.329	32.866	34.223	59.386	61.501	75.065	62.009	107.233	111.008	3.037	2.602	3.096
Pdensi_DN20634_c0_g1	MC_2_4	Needles	2527.01072499933	1.93529312463799	1264.47300906199	10.309160843328	0.982983516878051	10.4876233083438	9.84742626234855e-26	1.97913088721029e-23	0.310	0.261	0.088	0.124	0.225	0.047	0.156	0.092	0.000	0.052	0.167	0.026	0.073	0.076	0.062	0.130	0.098	0.097	0.957	1.473	0.838	154.325	62.077	57.192	0.052	0.149	0.000
Pdensi_DN15606_c0_g2d467604	MC_2_4	Needles	42.0903875349303	858.889204034272	450.489795784601	-4.3501776617846	0.415656777074584	-10.4657926965642	1.24033978559621e-25	2.48265398962663e-23	4.204	1.822	0.505	1.065	0.817	0.367	0.747	0.883	0.000	0.199	0.425	0.595	1.310	1.553	2.434	2.108	1.086	1.027	1.673	1.559	0.241	1.280	1.849	1.353	23.523	30.031	34.925
Pdensi_DN6672_c0_g2d262902	MC_2_4	Needles	9464.20577342991	6.40111827602498	4735.30344585297	10.4536674506232	0.999493680306545	10.4589630295782	1.33306564568837e-25	2.65740675605333e-23	0.297	0.107	0.099	0.251	0.120	0.216	0.549	0.207	0.234	0.465	0.125	0.233	0.331	0.343	0.000	0.266	0.429	0.365	0.220	0.345	0.708	698.317	207.825	128.960	0.000	0.333	0.357
Pdensi_DN39697_c2_g3	MC_2_4	Needles	13.0299695174865	1781.32547680289	897.17772316019	-7.13214349707913	0.682076500871994	-10.4565154905075	1.36794136492837e-25	2.71588974067701e-23	0.110	0.569	0.087	0.000	0.000	0.126	0.032	0.000	0.068	0.000	0.053	0.000	0.047	0.034	0.066	0.000	0.124	0.110	0.270	0.136	0.334	0.449	0.210	0.679	37.257	49.148	98.187
Pdensi_DN15544_c0_g1d109619	MC_2_4	Needles	30.2823263478078	1246.28350832214	638.282917334973	-5.34503382153267	0.511196866029557	-10.4559205596218	1.37655442649005e-25	2.72196985970344e-23	9.417	11.562	8.036	8.329	9.889	6.456	6.827	7.098	7.073	8.233	7.517	5.355	7.996	9.710	7.860	5.025	5.016	4.327	3.789	4.621	3.379	1.587	1.023	0.672	29.364	45.600	54.351
Pdensi_DN18943_c0_g1	MC_2_4	Needles	1368.43335539937	54.0367917834405	711.235073591405	4.64728446430742	0.445366696661266	10.4347372606579	1.7208916341906e-25	3.38918894976196e-23	0.933	0.501	0.232	0.037	0.035	0.281	0.032	0.000	0.000	0.000	0.000	0.000	0.743	0.301	0.262	0.079	0.064	0.073	0.695	0.000	1.415	61.043	49.748	36.315	1.127	2.286	2.234
Pdensi_DN14036_c0_g1d213013	MC_2_4	Needles	1655.21144148891	29.6751884259209	842.443314957416	5.80677939076636	0.556817738968285	10.4285100570352	1.83746857249801e-25	3.6043048530692e-23	3.916	5.646	4.182	7.306	11.561	12.578	10.480	12.095	12.881	10.881	10.690	10.752	5.299	9.142	6.917	4.532	12.517	13.227	90.688	10.549	107.348	50.287	61.108	64.159	0.983	1.561	0.510
Pdensi_DN21360_c0_g1d189546	MC_2_4	Needles	344.321019813335	6929.64922283289	3636.98512132311	-4.3306560072311	0.415651924815095	-10.4189485208269	2.03187059261218e-25	3.9697570514386e-23	12.266	8.869	3.590	15.506	18.041	12.456	14.694	9.929	1.523	16.920	8.699	2.706	15.012	14.156	13.329	7.780	5.206	4.360	8.770	2.959	7.352	13.588	12.445	10.791	137.540	292.647	295.440
Pdensi_DN25626_c0_g1d559430	MC_2_4	Needles	2432.27391941822	0.6939594612443	1216.48393943973	11.4985523401761	1.10547348654811	10.401472744571	2.4413042595964e-25	4.75075871374395e-23	0.722	1.728	1.375	1.295	1.126	1.432	1.451	1.805	1.207	1.209	2.448	0.824	0.707	1.249	1.056	4.655	9.103	3.093	5.973	1.128	3.166	125.130	92.372	45.910	0.000	0.069	0.000
Pdensi_DN19035_c4_g1	MC_2_4	Needles	1660.40494025161	42.6452469185398	851.525093585074	5.26585549998157	0.506381373380509	10.3989913073376	2.50571550859506e-25	4.85682936071118e-23	16.441	6.830	9.685	32.839	32.307	42.332	18.584	28.925	30.738	16.055	23.444	26.664	14.807	26.338	25.644	26.923	23.746	19.226	29.276	35.840	35.531	59.432	48.309	68.338	0.839	1.405	2.194
Pdensi_DN36157_c0_g1d315187	MC_2_4	Needles	18.6599715405348	1602.8001378	810.730054670267	-6.44595606511139	0.620684393883851	-10.3852394689299	2.89442035947046e-25	5.58816850425479e-23	1.681	1.139	1.476	2.660	2.300	1.370	3.959	9.711	12.508	12.672	8.761	15.350	1.634	1.213	0.467	2.635	9.253	4.628	3.718	1.704	6.343	0.320	0.769	0.845	51.011	37.289	74.461
Pdensi_GG_142091_c0_g1	MC_2_4	Needles	0.806898158673389	1292.87457564841	646.840736903544	-10.4032196447433	1.00225802765816	-10.37978181033	3.0647481552603e-25	5.89381116807097e-23	0.000	0.000	0.000	0.000	0.060	0.000	0.000	0.000	0.000	0.000	0.000	0.000	0.000	0.058	0.000	0.000	0.055	0.000	0.056	0.116	0.143	0.076	0.000	0.000	37.992	45.003	49.726
Pdensi_DN19547_c2_g1	MC_2_4	Needles	1674.57859439574	6.86442990542412	840.721512150584	7.89786847748583	0.761237862781303	10.3750336966027	3.22098729475849e-25	6.17007796670553e-23	2.145	10.241	7.217	17.382	13.758	6.603	18.013	22.384	23.733	28.387	19.348	19.926	6.695	14.958	6.859	5.458	6.903	6.030	4.249	22.558	5.268	21.154	86.276	69.000	0.140	0.261	0.306
Pdensi_DN25559_c0_g1d429259	MC_2_4	Needles	1813.14388676066	1.7261851791984	907.435035969928	10.023952597035	0.967615655543517	10.3594361455474	3.79190727137676e-25	7.23546072688891e-23	0.031	0.049	0.106	0.095	0.219	0.098	0.149	0.174	0.178	0.036	0.038	0.036	0.034	0.088	0.052	0.028	0.051	0.115	0.070	0.301	0.807	128.994	40.935	27.964	0.048	0.068	0.055
Pdensi_GG_108736_c0_g1	MC_2_4	Needles	2576.36399991921	122.112287848011	1349.23814388361	4.394964144795	0.424478241637732	10.3538031250748	4.02185157355717e-25	7.64447981843682e-23	4.559	9.742	9.718	13.516	23.931	21.022	18.343	17.922	21.716	22.630	19.774	18.388	13.350	21.027	21.025	9.794	15.107	15.779	15.889	30.305	33.333	72.509	84.221	115.164	3.140	5.007	4.498
Pdensi_DN15317_c0_g1d181927	MC_2_4	Needles	10.1228695304372	1195.82281222391	602.972840877172	-6.85775280163748	0.662986406705341	-10.3437306289831	4.46797918966514e-25	8.45966144718104e-23	0.000	0.000	0.000	0.146	0.000	0.000	0.000	0.000	0.000	0.000	0.000	0.000	0.000	0.000	0.000	0.000	0.000	0.142	0.000	0.000	0.249	0.704	0.142	0.233	35.772	38.607	48.074
Pdensi_DN17358_c0_g1d57237	MC_2_4	Needles	6636.78604743299	3.68780311739245	3320.23692527519	10.7557622926344	1.04069312346012	10.3351910857961	4.88437648640452e-25	9.2124976352612e-23	0.079	0.028	0.000	0.000	0.000	0.000	0.029	0.000	0.000	0.000	0.000	0.031	0.554	0.000	0.030	0.071	0.203	0.429	1.801	0.000	0.902	78.988	225.002	385.950	0.041	0.030	0.315
Pdensi_DN26235_c1_g1	MC_2_4	Needles	1.55403444205106	786.623610960223	394.088822701137	-9.18589985065502	0.888998934265132	-10.3328581133208	5.00467435996006e-25	9.40322704743607e-23	0.047	0.040	0.037	0.023	0.011	0.189	0.061	0.058	0.043	0.043	0.094	0.066	0.051	0.011	0.042	0.034	0.072	0.035	0.085	0.065	0.066	0.028	0.023	0.114	22.714	24.330	33.580
Pdensi_DN25096_c0_g2	MC_2_4	Needles	2050.50202472976	98319.7062352584	50185.1041299941	-5.58304424030236	0.540397171340348	-10.3313720655768	5.08282706479879e-25	9.51361665765908e-23	216.942	173.299	120.480	204.867	136.512	114.451	116.161	102.541	112.641	87.354	126.291	75.956	202.085	157.644	124.323	164.182	106.174	92.738	102.342	131.218	107.992	111.349	78.168	33.150	2602.650	3588.838	3960.139
Pdensi_GG_144724_c0_g1	MC_2_4	Needles	0	2857.20966959391	1428.60483479696	-13.9012327483671	1.347399176733	-10.3170856776631	5.89864405334546e-25	1.09986161875288e-22	2.634	0.793	5.039	10.352	9.222	5.834	10.721	4.030	3.914	3.530	2.006	0.825	1.141	0.819	0.197	7.388	9.046	8.191	4.047	0.077	2.233	0.012	0.000	0.000	58.866	87.592	150.343
Pdensi_DN10909_c0_g2	MC_2_4	Needles	787.393746278483	5812.45155989731	3299.9226530879	-2.88348528627037	0.279504092593675	-10.3164331495575	5.93885641196176e-25	1.10316507419012e-22	36.604	31.485	26.596	25.821	24.375	23.665	18.966	21.120	23.603	20.863	29.270	20.315	41.264	34.531	30.036	27.704	21.211	20.782	21.891	26.289	18.242	30.195	29.480	24.517	179.497	210.521	205.691
Pdensi_DN18948_c1_g1d481130	MC_2_4	Needles	491.627673342416	14.1255358153218	252.876604578869	5.12548026852069	0.497110073603791	10.3105540214939	6.31362967407824e-25	1.16835503995141e-22	7.692	14.405	15.092	13.620	15.647	14.556	16.744	16.821	17.914	14.571	18.798	12.668	10.697	12.270	16.720	11.821	11.314	12.170	11.011	8.606	11.366	14.734	17.599	19.758	0.457	0.609	0.400
Pdensi_DN22235_c0_g4	MC_2_4	Needles	2999.64393944284	0	1499.82196972142	14.0833928893156	1.36631140346564	10.3076010736594	6.51061676898283e-25	1.20027870576748e-22	0.000	0.125	0.000	0.095	1.416	1.967	0.448	0.378	0.313	0.221	0.287	0.179	0.336	0.657	0.719	0.034	0.042	0.142	0.364	1.366	0.217	63.855	99.009	151.661	0.000	0.000	0.000
Pdensi_DN20899_c3_g1	MC_2_4	Needles	24.1074399466543	3331.18959055954	1677.6485152531	-7.08600535726646	0.687718975193206	-10.303635078959	6.7847953493896e-25	1.24614074583789e-22	42.414	21.485	15.981	47.937	21.505	21.893	29.425	10.572	8.333	13.086	5.686	3.760	26.672	26.802	11.157	29.621	8.710	5.120	7.339	7.333	7.301	1.396	0.962	0.252	79.627	95.216	168.843
Pdensi_DN12890_c0_g1	MC_2_4	Needles	1368.41751909395	2.34651601661044	685.382017555281	9.0021654799356	0.873721446806645	10.3032442580384	6.81242518841248e-25	1.24654671199462e-22	0.799	0.747	1.451	0.436	0.208	1.606	0.304	0.289	1.299	0.284	0.307	0.534	0.771	1.037	1.989	0.314	0.229	0.651	0.551	0.847	0.894	82.596	37.259	28.462	0.000	0.195	0.083
Pdensi_DN39224_c0_g1d571718	MC_2_4	Needles	5.25473478960934	1216.80727475142	611.031004770514	-7.7518931089215	0.753199381184686	-10.2919536348115	7.6606064682656e-25	1.39304267751225e-22	5.394	7.038	1.423	8.574	8.633	3.249	6.591	9.508	2.789	5.057	7.756	1.408	4.338	6.827	1.860	7.054	2.666	0.533	1.536	0.229	0.423	0.352	0.215	0.000	42.311	43.989	37.641
Pdensi_DN4995_c0_g1d1837	MC_2_4	Needles	9.37384349235844	842.893333445446	426.133588468902	-6.43134345056203	0.624904226615866	-10.2917265984751	7.6786936681996e-25	1.39304267751225e-22	0.309	0.255	0.062	0.206	1.272	0.121	0.389	0.871	0.995	1.250	1.687	1.773	0.691	0.769	0.070	0.356	0.857	0.273	0.520	0.671	0.295	0.450	0.468	0.105	21.392	28.819	36.837
Pdensi_DN21154_c0_g1d293755	MC_2_4	Needles	1.88276237023791	11759.2260543623	5880.55440836627	-12.4872242090411	1.21335533394845	-10.2914816951483	7.69825170998227e-25	1.39304267751225e-22	0.000	0.319	0.000	7.613	0.897	2.948	5.715	0.893	0.000	5.319	0.167	0.000	0.000	1.047	0.149	0.000	0.443	0.727	1.363	0.650	0.586	0.224	0.000	0.000	674.283	208.312	256.866
Pdensi_DN5039_c0_g1d261746	MC_2_4	Needles	6.12645734120027	4050.21640114502	2028.17142924311	-9.32482152656879	0.906154528787571	-10.2905423195813	7.77372930417638e-25	1.40152908583642e-22	2.838	1.193	1.684	3.105	1.486	0.844	0.460	0.590	0.426	0.392	0.847	0.190	4.014	1.742	1.265	4.383	2.230	3.327	2.871	2.119	2.421	0.546	0.018	0.089	141.566	105.531	162.670
Pdensi_DN15588_c0_g1d9544	MC_2_4	Needles	2157.57776086138	124.137292567167	1140.85752671428	4.11218170532673	0.399958102916241	10.2815311787492	8.53605677104075e-25	1.53333219045812e-22	16.997	43.904	36.269	47.565	57.603	60.118	47.272	50.964	64.722	63.751	65.143	67.545	30.439	55.586	40.550	28.807	37.531	27.784	47.919	32.083	35.125	72.375	69.774	86.680	2.891	5.614	4.475
Pdensi_DN24936_c1_g6	MC_2_4	Needles	5382.93177329561	0.705065398731891	2691.81841934717	12.6604549548065	1.23188798510925	10.277277729666	8.92118144379086e-25	1.59666356504402e-22	1.541	1.392	0.915	1.397	0.775	0.145	0.535	0.162	0.312	0.365	0.205	0.132	0.634	0.829	0.150	0.562	0.271	0.196	0.249	0.311	0.064	406.678	124.500	58.993	0.000	0.050	0.027
Pdensi_DN15781_c1_g1	MC_2_4	Needles	56.4449372463851	1508.32959791259	782.387267579489	-4.72949885574571	0.460277252881324	-10.2753260695356	9.10360707080464e-25	1.6233883168916e-22	4.051	5.056	1.466	3.685	4.916	2.709	6.183	4.317	3.067	4.701	3.838	2.068	3.189	4.544	2.272	2.143	1.784	1.198	2.339	1.514	1.991	2.122	2.697	1.238	38.389	54.847	62.752
Pdensi_DN16221_c0_g1d184059	MC_2_4	Needles	290.179218011417	9394.72846398057	4842.45384099599	-5.01574056727808	0.488289522644333	-10.272062648642	9.41693817490359e-25	1.67317837376484e-22	31.650	26.293	21.443	36.768	36.655	28.237	21.222	34.658	34.533	26.747	31.148	25.846	25.968	29.800	21.978	21.830	19.217	14.480	16.477	28.407	24.218	13.764	9.368	8.049	192.951	305.550	478.497
Pdensi_DN42969_c0_g1d94113	MC_2_4	Needles	5317.49338260196	0	2658.74669130098	14.9095611302587	1.45324953372604	10.2594639008977	1.07300773463571e-24	1.89961105771843e-22	0.187	0.000	0.188	0.000	0.000	0.000	0.000	0.000	0.000	0.000	0.000	0.220	0.000	0.000	0.000	0.000	0.603	0.228	0.000	0.867	0.000	376.485	105.961	96.697	0.000	0.000	0.000
Pdensi_DN16401_c0_g1d55717	MC_2_4	Needles	0.806898158673389	1889.07012025102	944.938509204848	-10.9635850107921	1.06915898522694	-10.2544010407067	1.13074841128152e-24	1.99463206261995e-22	0.036	0.058	0.000	0.136	0.087	0.039	0.039	0.056	0.000	0.000	0.046	0.000	0.000	0.062	0.041	0.016	0.041	0.000	0.000	0.021	0.129	0.081	0.000	0.000	80.491	52.098	56.282
Pdensi_DN20149_c1_g3	MC_2_4	Needles	526.347791699334	8.23013695293754	267.288964326136	5.93670400498382	0.579607880401701	10.2426212715903	1.27728064260669e-24	2.24503818755517e-22	0.407	1.541	0.915	1.677	0.863	0.556	2.713	3.088	2.404	6.106	2.445	1.201	0.907	0.587	0.455	1.096	0.000	3.376	0.679	7.088	2.332	23.379	16.680	16.298	0.153	0.457	0.245
Pdensi_DN19800_c1_g1	MC_2_4	Needles	2334.85490732495	103779.764033053	53057.3094701888	-5.47447632535571	0.53455271393831	-10.2412281943582	1.29580827570657e-24	2.26946935829909e-22	7.910	2.661	2.610	11.662	17.321	7.178	21.241	99.201	123.984	143.515	235.934	141.392	44.966	37.961	9.127	5.921	18.079	22.313	19.641	212.531	42.584	51.298	64.412	128.327	3150.828	3996.337	3513.714
Pdensi_GG_115732_c0_g1	MC_2_4	Needles	4887.99681523583	3.62183948103651	2445.80932735843	10.5113852897519	1.02645080527051	10.2405154107524	1.30539086692137e-24	2.27811611113726e-22	0.615	2.087	0.565	0.238	0.455	1.888	0.675	0.492	0.775	0.332	0.537	0.447	2.521	1.956	1.378	0.213	0.104	0.059	0.213	0.055	0.068	32.294	321.042	163.899	0.218	0.053	0.113
Pdensi_GG_83102_c3_g1	MC_2_4	Needles	3.84802747457746	1285.34088011474	644.594453794656	-8.26493631315904	0.80768143589371	-10.2329160308282	1.41202385227398e-24	2.45546942169021e-22	0.000	0.000	0.000	0.000	0.000	0.000	0.000	0.000	0.000	0.000	0.000	0.000	0.000	0.000	0.000	0.000	0.000	0.000	0.000	0.000	0.000	0.298	0.120	0.000	35.254	64.677	33.715
Pdensi_DN19711_c0_g2	MC_2_4	Needles	75.7189981009622	2129.98932738465	1102.85416274281	-4.80746920618888	0.470358183821436	-10.2208686306476	1.5990152779387e-24	2.77081661536523e-22	4.406	5.676	3.715	4.635	5.495	3.914	2.246	5.392	3.970	2.189	6.859	3.289	3.845	8.446	4.116	3.073	5.565	2.400	2.089	5.144	4.350	3.115	3.230	1.798	44.154	86.557	91.805
Pdensi_DN23256_c0_g1	MC_2_4	Needles	2450.22680152197	26.8756836299451	1238.55124257596	6.47537402413426	0.633614178876872	10.2197429287525	1.61769312129556e-24	2.79331172447932e-22	0.649	1.431	1.996	1.969	2.453	3.447	1.878	2.615	3.735	1.940	1.624	3.865	0.406	1.467	1.338	0.929	3.407	11.828	1.670	6.246	2.816	89.592	72.555	97.918	0.270	1.379	1.258
Pdensi_DN20993_c1_g1	MC_2_4	Needles	1797.87754128733	0	898.938770643666	13.3451501074404	1.30623940876262	10.2164656937445	1.67330903508236e-24	2.87920707969839e-22	0.000	0.117	0.054	0.069	0.526	7.848	0.121	0.795	0.000	0.128	0.000	0.064	1.244	1.993	0.606	0.000	0.000	0.067	0.000	0.882	0.000	56.240	84.159	51.801	0.000	0.000	0.000
Pdensi_GG_33702_c1_g1	MC_2_4	Needles	3674.69624010117	203.048687897149	1938.87246399916	4.17484764735313	0.408685303962128	10.2153114067933	1.69334542220847e-24	2.90349532026858e-22	46.225	69.103	48.552	80.607	110.152	95.033	84.632	76.056	97.529	84.208	67.604	78.220	62.214	91.117	59.925	76.172	103.400	110.378	122.187	113.302	172.232	127.077	167.939	98.785	5.039	7.237	8.750
Pdensi_DN19712_c0_g1d118265	MC_2_4	Needles	3747.68272631707	0.6939594612443	1874.18834288916	12.138462272834	1.19092621667192	10.1924553367843	2.14282623657055e-24	3.66139567300289e-22	10.928	5.765	8.172	26.218	23.159	13.224	21.336	15.113	19.926	9.690	10.573	7.881	7.086	10.474	4.269	7.560	1.278	2.061	1.799	4.492	1.088	56.820	137.112	197.675	0.000	0.071	0.000
Pdensi_DN37390_c0_g1	MC_2_4	Needles	971.29580324825	0.716171336219483	486.005987292235	10.143096238921	0.9963193793762	10.180567043945	2.42146187440743e-24	4.12312739093979e-22	0.056	0.165	0.056	1.463	4.979	5.990	1.963	2.452	1.762	0.866	1.465	1.079	1.273	3.742	5.587	0.368	0.914	0.212	0.352	0.504	0.280	28.995	34.504	39.376	0.000	0.016	0.050
Pdensi_DN8716_c0_g1	MC_2_4	Needles	2780.31499341249	65.609472598154	1422.96223300532	5.39350014661836	0.529828595486203	10.1797075366779	2.44294484196317e-24	4.14531391366892e-22	1.836	2.476	2.201	10.610	32.341	37.481	9.232	11.942	9.730	4.645	6.033	4.978	9.545	22.987	19.077	2.874	6.393	4.546	8.760	16.978	24.094	66.286	135.277	93.962	1.215	2.733	2.920
Pdensi_DN21407_c0_g1	MC_2_4	Needles	2826.23475696145	0.242425757902358	1413.23859135968	13.0357549997765	1.28496255318638	10.1448520561562	3.49307288202847e-24	5.90484019368711e-22	2.092	0.219	0.863	10.010	1.850	3.583	12.930	3.917	4.884	6.158	4.035	3.900	3.552	0.907	1.375	13.158	3.898	4.229	15.447	11.155	8.896	108.960	79.988	111.350	0.000	0.000	0.036
Pdensi_DN20864_c0_g2	MC_2_4	Needles	170.905408581438	76306.4707473007	38238.6880779411	-8.80008816553638	0.867469705756692	-10.1445481117523	3.50396316475244e-24	5.90484019368711e-22	2.478	3.539	3.418	6.672	3.829	2.734	4.089	4.046	3.858	5.491	3.849	4.246	1.549	1.806	0.886	4.937	7.838	5.922	15.009	18.447	12.974	14.812	1.695	2.224	2370.735	2837.411	2615.097
Pdensi_DN18138_c0_g1d403157	MC_2_4	Needles	210.001957859358	2671.41810958057	1440.71003371997	-3.66981666970448	0.362128304190966	-10.134023292941	3.90253972489522e-24	6.5539947112718e-22	15.368	15.943	12.558	21.713	18.720	16.622	15.136	15.210	16.230	12.371	14.597	10.859	14.392	15.258	11.911	12.648	8.856	12.284	12.547	10.454	13.433	9.003	5.856	7.536	87.445	93.100	92.183
Pdensi_GG_61809_c0_g1	MC_2_4	Needles	519.521315825954	4.02195643552138	261.771636130738	7.0617038783892	0.697229874336732	10.1282290652088	4.14080780618535e-24	6.92535304311635e-22	0.061	0.039	0.097	0.456	0.364	1.273	0.568	0.214	0.368	0.283	0.368	0.259	0.175	0.320	0.752	0.066	0.081	0.199	0.876	1.283	0.486	13.407	26.557	15.470	0.133	0.095	0.146
Pdensi_DN1994_c0_g1d380823	MC_2_4	Needles	1613.03779217068	0	806.518896085338	13.1887426440206	1.30221023627787	10.1279672641172	4.1519072466327e-24	6.92535304311635e-22	0.000	0.000	0.000	0.166	0.079	0.166	0.578	0.137	0.438	0.077	0.167	0.105	0.000	0.406	0.075	0.100	0.024	0.000	0.115	0.539	0.442	74.062	56.793	42.579	0.000	0.000	0.000
Pdensi_DN21593_c1_g4	MC_2_4	Needles	7684.58809611001	3.01194259254246	3843.80001935128	11.3314789880397	1.11900716705821	10.1263685538577	4.22032921737488e-24	7.01561777935073e-22	0.037	0.020	0.184	0.905	0.155	1.508	1.957	0.307	0.519	0.216	0.140	0.110	0.226	0.340	1.438	0.017	0.061	0.116	0.169	0.301	0.424	24.732	422.232	357.349	0.087	0.042	0.155
Pdensi_DN33771_c0_g1	MC_2_4	Needles	14004.0006148812	1.93940606321886	7002.97001047222	12.6952170937743	1.25397536794535	10.1239764498528	4.32479810519819e-24	7.16499237435183e-22	0.178	0.128	0.000	0.075	0.072	0.064	0.000	0.186	0.000	0.209	0.000	0.000	0.331	0.205	0.000	0.054	0.000	0.000	0.200	0.000	0.170	1015.769	300.910	212.612	0.000	0.000	0.214
Pdensi_DN6106_c0_g1	MC_2_4	Needles	1765.55807509037	64.956607035733	915.25734106305	4.76295139645375	0.470762307539234	10.1175292077877	4.61929253411046e-24	7.62712076027754e-22	0.000	0.181	0.000	0.662	0.683	0.754	1.543	0.148	1.366	0.000	0.172	0.000	0.461	0.152	0.276	3.121	7.536	3.306	44.910	15.426	22.728	50.360	91.452	47.141	1.872	2.763	2.057
Pdensi_DN21322_c3_g3	MC_2_4	Needles	2.93905848591727	1057.12202412765	530.030541306785	-8.40989323447528	0.832053049519918	-10.1074002905556	5.12255230844199e-24	8.42969270649955e-22	0.032	0.271	0.000	0.040	0.076	0.068	0.000	0.000	0.037	0.037	0.040	0.112	0.000	0.072	0.071	0.000	0.035	0.079	0.072	0.220	0.180	0.237	0.039	0.064	20.904	49.106	40.983
Pdensi_DN20494_c0_g1d290607	MC_2_4	Needles	520.7413686788	12490.4229671344	6505.58216790661	-4.58463090024923	0.453611475647191	-10.1069552830605	5.14586659087754e-24	8.43973751672387e-22	33.872	36.633	27.023	32.446	32.633	27.136	20.878	22.496	24.633	17.632	23.800	19.523	38.267	38.787	27.979	31.084	22.644	21.386	24.583	28.832	33.049	21.605	14.234	19.586	257.629	456.570	587.721
Pdensi_GG_39826_c0_g1	MC_2_4	Needles	7595.1458280271	17.3563483136523	3806.25108817038	8.75047158024921	0.86623364699978	10.1017451937554	5.42677125804025e-24	8.87078119076785e-22	0.520	2.628	6.247	9.874	11.367	13.592	19.618	12.545	43.430	12.884	19.266	33.681	1.927	5.000	7.134	6.669	61.137	259.889	20.107	29.904	25.864	55.922	400.289	340.644	0.258	0.973	0.628
Pdensi_DN18226_c0_g1d353366	MC_2_4	Needles	12317.2189704665	2.39793276546752	6159.808451616	12.2798259659144	1.21599467170644	10.098585340577	5.60448059108959e-24	9.13083467463263e-22	340.757	505.070	171.328	351.631	604.096	209.855	809.651	1535.115	1031.451	978.498	2005.681	790.816	338.503	488.540	212.579	465.074	1419.240	590.339	1522.507	1212.003	855.331	294.759	940.452	99.901	0.052	0.214	0.000
Pdensi_GG_147983_c0_g1	MC_2_4	Needles	50.3295872999479	2958.7459681697	1504.53777773483	-5.86330235962694	0.581033547475585	-10.0911597705523	6.04510207456097e-24	9.81608478921839e-22	34.047	23.871	20.275	34.169	25.125	22.376	19.043	19.438	24.235	15.788	19.108	15.366	23.581	21.286	13.793	22.838	19.993	13.310	8.548	11.738	11.394	2.626	2.123	0.695	70.079	126.032	111.915
Pdensi_DN34285_c0_g1d313399	MC_2_4	Needles	5533.84180580518	1.18991691453661	2767.51586135986	11.9993576123082	1.18984188966659	10.0848337216221	6.44742520942341e-24	1.04348278826704e-21	0.071	0.038	0.000	0.000	0.000	0.000	0.000	0.000	0.000	0.000	0.000	0.000	0.078	0.041	0.040	0.064	0.117	0.044	0.000	0.000	0.051	28.898	282.351	267.447	0.000	0.040	0.085
Pdensi_DN19231_c0_g1d483147	MC_2_4	Needles	827.709983430589	3.87469918785685	415.792341309223	7.6436485572994	0.757973341964227	10.0843237276545	6.4809918106782e-24	1.04546499146003e-21	12.594	21.242	13.865	35.040	48.007	50.054	38.161	32.385	38.030	30.451	39.448	27.707	22.581	32.953	39.721	20.075	13.615	8.091	13.557	4.925	7.243	44.932	15.533	28.237	0.072	0.153	0.212
Pdensi_GG_122874_c0_g1	MC_2_4	Needles	1418.21582283671	0	709.107911418354	13.0026918194955	1.2894706458755	10.0837439464682	6.51936191274446e-24	1.04820652078385e-21	0.000	0.073	0.081	1.105	8.006	19.288	2.363	4.914	0.903	1.157	1.011	0.822	2.425	11.222	6.149	0.222	0.632	0.736	8.220	2.950	98.820	52.654	43.912	54.202	0.000	0.000	0.000
Pdensi_DN23058_c0_g1d128325	MC_2_4	Needles	3058.88234979981	127.527761312346	1593.20505555608	4.59315970511716	0.455611355678073	10.0813108538116	6.68285316186502e-24	1.07098181766241e-21	1.085	1.028	1.792	21.552	25.322	39.161	22.702	10.955	31.219	17.243	9.092	21.304	17.597	17.472	19.525	11.962	9.437	20.616	54.820	29.386	51.947	105.641	119.254	101.354	5.375	4.567	2.866
Pdensi_DN17804_c1_g1	MC_2_4	Needles	748.941071548662	11.6206566135593	380.280864081111	6.00861401970942	0.596484958526228	10.0733705583378	7.24517123294783e-24	1.15731580486166e-21	1.949	2.213	1.217	1.161	0.876	1.524	0.682	0.800	0.812	0.696	0.621	0.602	2.064	1.470	1.847	0.638	0.829	0.569	0.793	0.901	0.775	42.550	18.572	19.668	0.323	0.494	0.348
Pdensi_DN22612_c0_g1	MC_2_4	Needles	2924.3591441509	12.7835767259702	1468.57136043843	7.81142688624213	0.775755526216055	10.069444073888	7.54030751280168e-24	1.20054915623468e-21	0.524	0.367	1.056	0.929	1.751	2.688	0.580	1.380	1.163	0.736	1.213	2.152	0.391	0.128	0.987	0.955	8.623	3.553	2.888	2.525	0.411	114.939	159.622	42.173	0.267	0.898	0.241
Pdensi_DN13009_c0_g1d51387	MC_2_4	Needles	15925.8651015701	0	7962.93255078506	16.4920389153177	1.63986835294046	10.0569285856061	8.56281435343683e-24	1.35893803585174e-21	0.200	0.086	0.278	15.474	20.648	31.185	18.216	11.235	13.482	8.019	7.295	11.176	7.883	16.084	5.774	0.972	5.126	0.896	5.098	2.920	2.395	73.673	1148.947	467.207	0.000	0.000	0.000
Pdensi_DN10183_c0_g1d266581	MC_2_4	Needles	7597.75692552128	1.64212260644816	3799.69952406387	12.6505742596971	1.25914138796183	10.046984699768	9.47214131172135e-24	1.49840108963066e-21	1.064	0.345	0.319	6.741	5.411	8.830	7.327	6.902	5.279	2.253	3.632	3.137	2.844	2.333	3.210	1.145	1.844	0.784	5.080	31.230	5.636	133.953	458.485	217.022	0.160	0.000	0.000
Pdensi_DN38420_c0_g1d90052	MC_2_4	Needles	1972.25052771639	0	986.125263858194	13.4786539475412	1.34269084239013	10.0385386732421	1.03191514104738e-23	1.62714104829012e-21	0.599	0.000	2.405	1.513	1.459	0.000	0.661	0.000	0.000	0.000	0.377	0.000	0.663	0.000	0.000	2.684	1.604	0.000	1.327	0.000	0.431	49.530	103.082	57.815	0.000	0.000	0.000
Pdensi_DN16237_c0_g1d55502	MC_2_4	Needles	82873.398299772	2.31319820414767	41437.8557489881	15.0333296157862	1.49902128639826	10.0287632685371	1.13934694025159e-23	1.78545842921681e-21	0.079	7.668	3.460	20.126	16.185	4.890	23.298	13.349	8.751	22.871	26.072	9.397	3.248	5.635	1.765	3.967	5.834	5.272	8.451	20.696	5.302	419.469	7016.193	1439.603	0.000	0.265	0.000
Pdensi_DN20976_c0_g6	MC_2_4	Needles	4.92600686142249	460.353556725769	232.639781793596	-6.49538745536489	0.647677235034245	-10.0287413298098	1.13960009042775e-23	1.78545842921681e-21	0.168	0.330	0.267	0.000	0.092	0.000	0.168	0.199	0.090	0.000	0.145	0.045	0.170	0.088	0.172	0.279	0.422	0.527	0.087	0.178	0.055	0.173	0.235	0.078	18.048	13.729	14.591
Pdensi_GG_128685_c2_g1	MC_2_4	Needles	21.6718642793327	5395.45101026698	2708.56143727316	-7.98267569731752	0.796398679309444	-10.0234667694819	1.20210813549373e-23	1.87739429479227e-21	0.073	2.041	0.218	0.184	0.000	0.237	0.000	0.000	0.257	0.000	0.000	0.515	0.000	0.084	0.407	0.000	0.079	0.360	0.244	0.507	1.561	0.772	0.178	1.321	108.157	152.441	299.487
Pdensi_DN3472_c0_g1d1288	MC_2_4	Needles	4507.35042249233	203.369107506954	2355.35976499964	4.4731801232407	0.446285479741425	10.0231361455731	1.20613749087623e-23	1.8777071877803e-21	2.427	1.871	1.587	38.459	65.996	84.942	35.270	32.515	30.343	16.806	21.818	18.612	32.945	52.420	48.887	12.206	13.309	9.216	25.720	57.695	43.531	172.255	213.017	99.940	7.306	6.964	6.366
Pdensi_DN41403_c0_g1d35652	MC_2_4	Needles	2998.95805076658	17.4548767667381	1508.20646376666	7.46644399959413	0.745177795957122	10.0196812627838	1.24905103797833e-23	1.93836119782973e-21	3.234	0.038	0.495	2.050	0.171	0.497	2.059	0.184	0.830	1.328	0.403	0.924	13.087	0.082	0.439	0.545	0.234	0.621	2.133	1.857	0.406	111.397	173.091	40.412	0.877	0.358	0.468
Pdensi_DN11585_c0_g1d336306	MC_2_4	Needles	192.128940504791	8484.06419728194	4338.09656889336	-5.4624656828711	0.545212644745897	-10.0189636750207	1.25815214930458e-23	1.94261911908422e-21	10.644	11.078	8.059	11.324	9.057	8.216	4.971	5.803	6.838	5.709	5.556	4.816	9.571	11.236	8.690	11.071	8.884	8.852	8.634	11.694	9.541	11.792	4.092	4.903	225.399	328.797	322.847
Pdensi_DN23468_c0_g1d129797	MC_2_4	Needles	1492.99589770696	1.43234267243897	747.214120189701	9.82473249008038	0.980625674823861	10.0188407690275	1.25971753067718e-23	1.94261911908422e-21	0.734	0.840	2.375	0.346	0.552	0.347	0.504	0.430	0.161	0.268	0.521	0.163	0.204	0.633	0.257	0.207	0.050	0.057	0.207	0.480	0.459	60.468	81.982	19.515	0.000	0.051	0.110
Pdensi_GG_75370_c0_g1	MC_2_4	Needles	2402.49615070948	22.3139369725875	1212.40504384103	6.79364869185785	0.678331438574316	10.0152348918641	1.3065118220593e-23	2.00846499191117e-21	0.385	2.809	0.384	0.000	0.116	0.210	0.000	0.101	0.114	0.000	0.000	0.000	0.107	0.444	0.538	0.259	4.283	13.965	65.955	8.490	20.251	131.633	59.716	67.287	1.162	0.649	0.347
Pdensi_DN25819_c2_g2	MC_2_4	Needles	1635.11336825308	0.6939594612443	817.903663857163	10.9228414604379	1.09117784268482	10.010138616417	1.37559665022969e-23	2.10805887908168e-21	5.783	4.137	1.202	6.698	5.776	3.259	7.321	5.746	3.735	7.033	5.743	2.383	7.493	7.634	4.020	9.205	5.661	2.775	5.013	10.589	2.143	74.643	69.681	32.383	0.000	0.081	0.000
Pdensi_DN16338_c0_g1d527521	MC_2_4	Needles	289.109317999792	2765.91109892241	1527.5102084611	-3.25656710964423	0.325529036887682	-10.0039220487967	1.46478186810093e-23	2.23773950248603e-21	9.012	10.923	9.539	11.828	12.090	9.419	9.793	9.406	8.822	7.070	10.728	5.800	9.460	12.906	8.932	10.501	7.824	7.222	7.396	10.492	8.353	11.446	11.103	8.443	73.360	108.842	103.842
Pdensi_GG_6223_c0_g1	MC_2_4	Needles	0	1776.50807217431	888.254036087156	-13.2157451409101	1.32243415351276	-9.99349956729817	1.62732931857905e-23	2.47834169111175e-21	0.000	0.839	0.000	0.000	0.000	0.000	0.000	0.000	0.000	0.000	0.000	0.000	0.000	0.000	0.000	0.000	0.000	0.000	0.000	0.893	0.557	0.000	0.000	0.000	41.392	91.464	53.172
Pdensi_DN19943_c0_g1	MC_2_4	Needles	2004.16613235114	0.473745578317125	1002.31993896473	11.7453558314767	1.17555592157403	9.99132037525712	1.66350948258155e-23	2.5255988085547e-21	2.326	19.433	22.526	4.425	14.316	23.114	31.553	38.230	77.260	42.076	74.830	58.527	13.403	19.212	31.557	19.494	62.900	51.752	61.982	934.575	97.253	43.451	108.598	61.401	0.000	0.019	0.036
Pdensi_DN15275_c0_g2	MC_2_4	Needles	874.285559841989	24.6111332132129	449.448346527601	5.13930027066197	0.514580621741904	9.98735679797842	1.73136866566385e-23	2.62051197516943e-21	1.630	3.570	4.698	4.082	9.897	12.646	7.850	7.691	12.837	2.251	7.068	3.567	7.318	7.635	13.300	1.523	2.634	3.708	3.704	6.085	3.104	20.125	36.015	36.208	0.631	1.037	0.879
Pdensi_DN24478_c1_g1	MC_2_4	Needles	8020.36618114018	3.14809390271939	4011.75713752145	11.4604651346817	1.14848794217251	9.97874223477066	1.88845352778374e-23	2.84947300150729e-21	0.028	0.747	1.383	0.692	1.292	1.670	0.262	0.471	1.307	0.348	0.340	1.346	0.635	1.205	1.504	0.051	0.676	0.912	0.260	7.878	2.171	705.028	104.692	73.595	0.177	0.016	0.086
Pdensi_GG_66304_c0_g1	MC_2_4	Needles	1731.13339737634	0	865.566698688168	13.2902256060337	1.33230906055129	9.97533230055079	1.9544611489881e-23	2.94002516212354e-21	0.053	0.234	0.082	1.471	6.200	8.304	3.010	4.899	2.419	2.142	2.562	1.824	1.720	5.967	6.807	0.279	1.106	0.237	0.481	0.548	0.418	44.573	57.755	80.017	0.000	0.000	0.000
Pdensi_GG_66429_c0_g1	MC_2_4	Needles	7271.6878542748	229.301064958929	3750.49445961686	4.98193983475978	0.499474086355056	9.97437098512119	1.97347911738419e-23	2.95955481459949e-21	4.159	1.542	1.380	0.639	0.111	1.396	0.203	0.096	0.108	0.000	0.000	0.000	2.310	2.337	1.555	0.292	0.405	0.690	0.938	0.054	3.832	302.254	265.346	211.805	3.619	10.774	9.866
Pdensi_DN17689_c0_g3	MC_2_4	Needles	1156.9215055643	0.727277273707074	578.824391419006	10.3983464388603	1.04264914535656	9.97300624583963	2.00079325793224e-23	2.99136891999204e-21	1.442	2.988	4.475	3.771	2.270	7.081	4.273	0.982	2.081	3.572	1.260	2.228	2.344	4.276	3.668	8.593	5.400	5.509	4.243	0.709	2.142	33.980	39.945	48.460	0.000	0.000	0.067
Pdensi_DN31804_c0_g1	MC_2_4	Needles	4543.95383080392	0	2271.97691540196	14.6827770175641	1.47296457857172	9.96818065496287	2.1004097349472e-23	3.13075966541264e-21	0.115	0.000	0.000	0.291	0.000	0.126	0.128	0.120	0.000	0.000	0.000	0.000	0.000	0.000	0.000	0.000	0.000	0.000	0.255	0.533	0.000	330.193	95.077	70.803	0.000	0.000	0.000
Pdensi_DN24227_c0_g1d225410	MC_2_4	Needles	15.7509817987844	1643.8597037099	829.805342754343	-6.69181058031028	0.671928788570464	-9.95910681926159	2.30120779294235e-23	3.41966451388181e-21	10.025	12.576	8.457	6.014	8.549	7.089	2.733	10.152	6.479	2.492	7.112	5.387	4.891	12.181	5.675	6.297	9.649	5.796	4.471	9.576	7.574	0.268	1.074	0.354	40.248	59.239	70.727
Pdensi_DN19648_c0_g2	MC_2_4	Needles	1363.72590367326	0	681.862951836628	12.9465525625221	1.30001708900404	9.95875567485084	2.30934911665734e-23	3.42139490428276e-21	0.000	0.037	0.035	0.174	0.208	0.075	0.228	0.541	0.122	0.122	0.044	0.000	0.039	0.040	0.000	0.094	0.038	0.000	0.000	1.896	0.000	55.029	55.910	35.507	0.000	0.000	0.000
Pdensi_DN9252_c0_g1d332607	MC_2_4	Needles	4945.8532572059	0.484851515804716	2473.16905436085	13.0504291973102	1.31092731019026	9.95511276320587	2.39551150874272e-23	3.53835809871188e-21	0.254	1.655	0.651	2.781	16.271	26.153	5.446	6.719	5.819	2.632	3.254	4.211	4.356	13.104	22.964	1.083	3.396	1.543	2.387	1.900	3.013	57.710	187.567	270.305	0.000	0.000	0.044
Pdensi_DN14857_c0_g1d342973	MC_2_4	Needles	1.36545594798106	804.802456738455	403.083956343218	-9.00870742529724	0.905872272306115	-9.94478769326211	2.65740062813842e-23	3.91340148358198e-21	2.715	1.974	1.380	1.053	0.536	1.265	0.346	0.157	0.194	0.080	0.306	0.216	4.332	1.532	2.736	0.972	0.371	0.345	0.400	0.203	0.195	0.125	0.028	0.000	16.809	32.316	34.935
Pdensi_DN22719_c2_g2	MC_2_4	Needles	1525.80280503673	162.611036723601	844.206920880166	3.2271825840248	0.324647768118057	9.94056605635202	2.772471668584e-23	4.07063587292487e-21	7.938	9.370	7.201	20.472	29.860	39.058	25.874	18.894	20.023	22.665	17.589	18.458	16.291	29.761	23.013	9.795	15.375	23.501	54.913	33.190	55.059	55.298	59.103	48.583	4.448	5.944	6.389
Pdensi_DN19201_c0_g1d286338	MC_2_4	Needles	13285.3838313397	3.52532699365946	6644.45457916668	11.7848099935239	1.18587330648567	9.93766360122235	2.85443363333998e-23	4.17846480433909e-21	23.687	26.949	42.866	15.254	14.915	9.069	14.174	25.075	40.049	42.735	20.017	41.927	24.813	19.522	11.040	42.245	229.486	180.395	46.972	558.606	263.337	77.743	1099.661	244.573	0.000	0.267	0.127
Pdensi_DN11475_c0_g1d336191	MC_2_4	Needles	4569.14179736845	27.030605865086	2298.08620161677	7.38826986465012	0.744416487040802	9.92491433662346	3.24381148395181e-23	4.73432355242597e-21	2.989	1.489	2.106	5.579	5.534	11.393	20.409	15.383	31.981	16.768	14.996	8.870	11.595	6.264	5.582	7.883	6.645	11.259	25.185	26.423	16.298	218.016	46.206	219.255	0.547	1.339	0.976
Pdensi_DN24271_c1_g1	MC_2_4	Needles	5610.15174146121	5.399441409092	2807.77559143515	10.101909956919	1.01789723203005	9.92429258970692	3.2640901266917e-23	4.74978384934226e-21	160.627	227.631	87.312	157.913	288.500	84.971	415.135	676.375	515.077	508.699	869.900	391.143	177.079	216.239	94.882	281.478	1044.588	564.886	1048.493	972.476	556.089	149.009	424.916	35.414	0.304	0.149	0.080
Pdensi_DN6203_c0_g1d328916	MC_2_4	Needles	1944.60034465262	0	972.30017232631	13.4584627881739	1.35685782822411	9.918845223297	3.44721233534867e-23	5.00141555364389e-21	0.000	0.000	0.000	0.000	0.000	0.000	0.000	0.309	0.000	0.000	0.000	0.000	0.000	0.170	0.000	0.000	0.000	0.000	0.489	17.088	1.057	96.099	78.267	36.170	0.000	0.000	0.000
Pdensi_DN27363_c1_g2	MC_2_4	Needles	3578.50308335601	0.242425757902358	1789.37275455696	13.37640859172	1.34886755927865	9.9167694409327	3.51963869042289e-23	5.09143249969464e-21	0.312	0.773	0.739	1.394	1.163	0.667	1.459	1.217	1.271	0.853	1.255	1.479	0.425	0.756	0.708	0.555	0.615	0.423	0.370	1.225	0.226	209.769	87.732	89.032	0.019	0.000	0.029
Pdensi_DN23186_c0_g1	MC_2_4	Needles	5394.35497745162	52.2036601679471	2723.27931880978	6.68258007347727	0.673897479082598	9.91631558345421	3.53567389945903e-23	5.0995856575168e-21	2.955	1.242	1.491	11.826	15.107	26.138	10.843	8.868	7.553	5.766	5.462	4.443	6.382	12.025	12.861	4.860	5.833	4.685	14.713	57.660	17.999	159.794	84.868	318.515	1.035	2.303	2.131
Pdensi_DN24446_c2_g1	MC_2_4	Needles	19.7903096891937	1057.21447616905	538.502392929121	-5.72206933743613	0.577618900095536	-9.90630558745519	3.90831551314066e-23	5.62052447064237e-21	9.985	8.133	5.801	6.892	4.707	6.007	3.155	4.127	4.042	4.825	4.761	3.010	6.944	8.760	3.880	6.221	5.485	4.424	7.288	4.583	5.544	1.208	0.442	0.489	37.682	31.684	37.709
Pdensi_DN19457_c0_g1d408126	MC_2_4	Needles	3.82845937869231	381.052949004743	192.440704191718	-6.54292006434945	0.660504017268406	-9.9059504458557	3.92222736958625e-23	5.62403824494562e-21	2.657	2.544	3.806	3.225	2.371	1.475	2.535	2.681	2.418	1.831	3.285	2.173	1.496	2.634	1.316	4.035	1.235	0.887	0.443	0.577	0.056	0.224	0.155	0.032	11.314	13.189	14.590
Pdensi_DN19461_c0_g1d61048	MC_2_4	Needles	6475.67962324477	0	3237.83981162238	15.1937409150064	1.53511691230747	9.89744871754965	4.27029618251608e-23	6.10527855668822e-21	0.969	0.108	1.299	0.785	0.421	6.033	5.281	1.587	7.977	3.940	7.063	7.833	0.501	1.786	2.955	0.091	0.362	1.456	0.905	2.479	2.962	48.895	295.896	331.326	0.000	0.000	0.000
Pdensi_DN20847_c0_g1d414702	MC_2_4	Needles	16604.1193979895	1201.55218139113	8902.83578969033	3.78952855890589	0.382912623289883	9.89658822513417	4.30718583122293e-23	6.14011877841108e-21	73.919	145.670	121.979	262.177	453.955	446.702	245.347	335.187	295.491	344.087	284.249	333.261	187.826	333.031	279.215	110.145	138.350	149.334	179.384	318.898	271.837	553.489	719.710	501.055	45.904	39.302	36.197
Pdensi_DN21213_c0_g1	MC_2_4	Needles	737.701942946584	20.0716794379936	378.886811192289	5.20534314530989	0.526022060507968	9.89567460399513	4.34669850075662e-23	6.17134263087043e-21	8.430	5.278	5.691	18.521	12.901	10.573	16.399	17.187	21.166	26.350	20.807	24.048	5.627	6.143	2.686	13.978	7.619	5.228	32.956	4.023	9.834	22.666	37.059	19.317	0.634	0.883	0.532
Pdensi_DN22612_c1_g1d426190	MC_2_4	Needles	2162.68003411705	119.392954883973	1141.03649450051	4.17648866841622	0.422059355437083	9.89550075034131	4.35425793813326e-23	6.17134263087043e-21	1.544	1.878	1.160	3.214	2.463	3.167	2.440	3.514	1.741	2.555	2.940	1.736	1.897	2.232	1.557	1.416	3.750	2.170	5.405	19.132	4.512	105.375	64.516	62.402	3.240	5.414	3.696
Pdensi_GG_54134_c0_g1	MC_2_4	Needles	1507.85047739316	0.936385219146658	754.393431306155	10.4084248968086	1.05190941503637	9.89479203059387	4.38520913473631e-23	6.19729886911624e-21	0.035	0.025	0.151	0.146	0.126	0.249	0.139	0.109	0.217	0.177	0.088	0.138	0.065	0.067	0.144	0.042	1.499	2.895	40.527	3.263	36.156	23.662	80.001	55.843	0.000	0.078	0.028
Pdensi_DN21862_c0_g1d221873	MC_2_4	Needles	4843.1312251213	8.63226987313124	2425.88174749722	9.21725909335736	0.93162137888046	9.89378228356443	4.42968339331473e-23	6.24216218174601e-21	0.000	1.259	0.283	0.026	0.088	0.418	0.436	0.427	0.578	1.330	1.199	0.852	0.117	0.133	0.345	0.058	0.047	0.133	38.813	50.600	134.969	364.244	84.819	79.669	0.561	0.118	0.152
Pdensi_DN28769_c0_g1d308611	MC_2_4	Needles	9518.42287669732	2.31319820414767	4760.36803745074	11.8749258707755	1.20067599959469	9.89020008294005	4.59109377813567e-23	6.45107873312307e-21	0.000	0.242	0.000	0.283	0.000	0.000	0.248	0.000	0.799	0.264	0.000	0.000	0.728	0.000	0.000	0.200	0.000	0.000	0.000	0.000	0.000	152.722	439.312	410.318	0.000	0.251	0.000
Pdensi_GG_6417_c0_g1	MC_2_4	Needles	1141.69281123685	0	570.846405618424	12.6898170048942	1.28455328988125	9.87877817514861	5.14564654627403e-23	7.20963888522092e-21	0.027	0.183	0.040	1.133	4.818	6.823	2.159	4.232	2.101	1.384	1.224	1.706	1.556	5.487	4.609	0.150	8.556	13.652	6.746	0.308	1.250	40.401	39.660	41.458	0.000	0.000	0.000
Pdensi_DN16818_c0_g1d349161	MC_2_4	Needles	1337.59153011746	0	668.795765058728	12.9185869717693	1.30859905589882	9.87207419532792	5.50150274642567e-23	7.6862733100276e-21	0.000	0.000	0.000	0.000	0.000	0.000	0.000	0.000	0.000	0.038	0.000	0.000	0.000	0.000	0.000	0.000	0.000	0.000	0.110	23.607	0.000	45.873	61.601	35.867	0.000	0.000	0.000
Pdensi_DN23623_c0_g5	MC_2_4	Needles	26.6416132961247	642.474099508227	334.557856402176	-4.57922936571808	0.463950990886124	-9.87007131285996	5.61246949834564e-23	7.79399651797453e-21	23.866	8.823	5.743	9.803	6.249	6.304	3.745	5.105	3.787	5.537	4.003	3.677	7.629	4.180	1.680	6.853	2.521	1.001	2.786	3.351	1.237	0.872	1.273	0.699	20.978	20.689	23.809
Pdensi_DN9042_c0_g1d453296	MC_2_4	Needles	158.844684835242	3533.93352442978	1846.38910463251	-4.47186444658293	0.45307821235598	-9.86996135464008	5.61862532967321e-23	7.79399651797453e-21	58.484	39.252	36.509	32.476	24.803	28.226	22.754	19.826	21.331	21.316	19.906	16.090	36.792	26.305	21.981	21.765	10.037	8.864	6.993	9.502	8.794	6.287	7.154	3.644	78.136	145.568	144.824
Pdensi_DN13252_c0_g1d106448	MC_2_4	Needles	328.228312936899	4441.25978928191	2384.74405110941	-3.75847053774198	0.380804184851396	-9.86982466909779	5.62628676637571e-23	7.79399651797453e-21	40.217	34.054	16.860	43.224	38.593	29.168	22.809	25.570	19.270	18.205	23.643	11.375	29.258	40.166	20.612	25.772	25.462	12.249	19.366	22.914	17.729	11.804	12.315	10.944	95.950	188.406	179.494
Pdensi_DN7398_c0_g1	MC_2_4	Needles	16089.0787867911	0	8044.53939339554	16.506725330904	1.6748102057605	9.85587816107714	6.4649053967179e-23	8.93049283801828e-21	0.074	0.080	0.037	3.361	6.029	17.452	9.647	8.850	6.002	3.173	4.269	3.871	2.271	9.442	8.852	0.269	4.538	0.418	1.432	1.210	1.010	58.754	517.197	1081.033	0.000	0.000	0.000
Pdensi_DN2437_c0_g1d203929	MC_2_4	Needles	19835.0907198679	26.8503995885967	9930.97055972825	9.52472023945056	0.967214560545612	9.84757739180187	7.02160158445559e-23	9.67225618258757e-21	0.356	0.158	0.291	0.000	0.000	0.000	0.000	0.000	0.173	0.000	0.184	0.000	3.331	0.168	0.000	0.130	0.157	0.534	0.644	0.169	0.000	120.779	1098.909	862.807	0.652	0.327	1.755
Pdensi_DN22306_c3_g4	MC_2_4	Needles	17343.0466101877	13.5628316382198	8678.30472091295	10.2834258167714	1.04511441545532	9.83952155352417	7.60717352481988e-23	1.04495289211104e-20	47.848	29.633	19.112	105.064	147.422	163.266	215.911	190.410	288.789	249.249	231.729	291.924	95.055	90.566	114.328	25.290	19.933	14.932	31.030	203.063	67.431	376.071	1135.251	350.271	0.000	0.606	0.869
Pdensi_DN20440_c0_g1d412554	MC_2_4	Needles	21.9631146370071	2293.63622289798	1157.79966876749	-6.70216618710912	0.682807406685211	-9.81560264503539	9.64598853382631e-23	1.32131182041986e-20	4.842	7.308	0.583	5.433	5.733	1.714	2.987	0.631	0.053	0.053	0.881	0.000	6.222	4.950	2.432	4.038	0.771	0.165	0.626	0.468	0.258	0.338	1.406	0.596	53.197	117.871	69.127
Pdensi_DN40067_c1_g1	MC_2_4	Needles	2080.85445822339	7.95573735971163	1044.40509779155	8.11659556254454	0.827034361718746	9.81409713820911	9.79105110792944e-23	1.33744667209402e-20	30.810	76.708	27.983	140.662	146.062	72.033	101.182	132.137	97.521	76.683	124.842	74.465	25.911	75.336	30.739	23.347	26.713	15.957	38.513	42.855	125.911	104.491	82.109	38.732	0.439	0.282	0.058
Pdensi_DN17680_c0_g2	MC_2_4	Needles	243.448185264703	4904.77979650799	2574.11399088634	-4.33358956999579	0.441629728497292	-9.81272158634213	9.92547882733814e-23	1.3520432117051e-20	18.329	17.178	13.339	22.137	21.945	17.949	16.997	18.432	21.667	14.151	19.409	16.011	16.357	19.780	14.662	13.471	9.710	8.021	12.381	14.660	14.762	9.442	7.432	9.015	106.142	164.035	239.278
Pdensi_DN11521_c0_g1d336257	MC_2_4	Needles	515.144295824628	1.17881097704902	258.161553400839	8.51792428718917	0.868197264884403	9.8110471337678	1.00915847809397e-22	1.37086212208449e-20	0.076	0.041	0.000	0.111	0.045	0.014	0.069	0.039	0.029	0.029	0.016	0.000	0.112	0.058	0.057	0.023	3.317	5.683	41.733	36.210	85.338	24.117	17.085	14.187	0.000	0.071	0.045
Pdensi_DN20557_c11_g1	MC_2_4	Needles	28.3355717517131	1302.63697709693	665.486274424321	-5.50237642075821	0.560896939699142	-9.80995978282503	1.02009207947795e-22	1.38188661562208e-20	19.278	14.583	8.857	14.896	11.903	9.400	8.851	9.136	8.107	5.725	8.537	4.468	10.625	9.830	7.687	12.345	7.525	5.169	4.500	4.234	4.574	1.704	0.830	0.533	46.885	46.220	39.226
Pdensi_DN17829_c0_g2d216588	MC_2_4	Needles	0	1161.32720253284	580.663601266418	-12.6023680961808	1.28478114667323	-9.80896094935158	1.03023890710219e-22	1.39178748664971e-20	1.099	0.669	0.266	1.370	1.207	0.718	0.213	0.000	0.046	0.040	0.122	0.000	0.538	0.721	1.244	0.088	0.185	0.000	0.000	0.000	0.065	0.000	0.000	0.000	33.025	47.617	39.235
Pdensi_DN22405_c0_g1d222680	MC_2_4	Needles	5371.0400618922	2.61115364948798	2686.82560777084	10.8804235640881	1.1096123865786	9.8056075217734	1.06504165108275e-22	1.43476335545862e-20	0.160	0.052	0.040	0.081	0.711	0.374	0.415	0.615	0.702	0.363	1.160	0.400	0.180	0.177	0.161	0.099	0.126	1.768	0.177	0.098	0.442	458.689	72.548	59.092	0.000	0.119	0.151
Pdensi_DN20047_c2_g1	MC_2_4	Needles	8.69576195245935	751.08480000593	379.890280979195	-6.44161024954917	0.656949417597412	-9.80533672304233	1.06790233231182e-22	1.43476335545862e-20	0.676	1.238	0.379	0.713	0.708	0.754	0.715	0.316	0.297	0.542	0.265	0.284	0.366	1.016	0.366	0.260	0.498	1.202	0.372	0.123	0.429	0.112	0.515	0.285	24.158	23.222	29.186
Pdensi_DN22726_c2_g1	MC_2_4	Needles	18887.3773398329	18.042561780257	9452.70995080659	10.0577095201415	1.02600433188524	9.80279440113171	1.09513271439447e-22	1.46732822899428e-20	0.252	0.000	0.107	9.022	18.428	50.549	20.961	20.131	14.835	6.049	7.709	6.421	7.143	18.085	21.068	0.520	6.285	0.449	2.199	1.838	1.182	76.828	584.968	1282.490	0.999	0.403	0.345
Pdensi_DN26366_c1_g5	MC_2_4	Needles	6862.11000607786	224.941766544757	3543.52588631131	4.92958709907584	0.503064812167461	9.79910933908627	1.13582721900219e-22	1.51770656655717e-20	7.926	25.638	11.367	43.341	39.414	26.368	45.260	36.260	22.989	49.095	45.516	22.873	24.366	32.700	15.560	10.794	19.010	16.484	29.903	117.303	24.732	319.023	295.291	128.009	5.823	10.541	7.021
Pdensi_DN16669_c0_g1d528064	MC_2_4	Needles	1181.88749866052	9.0088309755017	595.448164818011	7.00522966474253	0.715250347120302	9.79409474311556	1.19361788521002e-22	1.59059313784821e-20	1.309	1.570	0.798	8.910	7.549	9.249	5.629	4.705	2.994	3.498	2.665	2.061	1.862	6.119	4.562	2.681	6.658	2.696	10.985	5.833	5.100	18.315	50.590	55.202	0.221	0.490	0.262
Pdensi_DN16288_c0_g1	MC_2_4	Needles	194.024544382953	2776.28329617801	1485.15392028048	-3.84045569935725	0.392295592794812	-9.78969881358309	1.24666682265475e-22	1.65678304379855e-20	11.087	10.877	8.333	14.380	11.331	9.928	8.306	14.992	14.017	11.417	12.742	13.468	10.194	11.545	7.325	8.818	9.058	7.341	13.003	10.773	9.331	7.975	5.387	7.290	77.998	89.233	117.888
Pdensi_DN24423_c0_g3	MC_2_4	Needles	2352.04270938232	0	1176.02135469116	13.7328291549442	1.40337026928877	9.78560644718808	1.29814707169649e-22	1.72053606078174e-20	0.327	0.180	0.205	0.526	0.186	1.016	0.000	0.075	0.510	0.170	0.167	0.129	0.619	0.452	0.571	0.098	0.040	0.045	0.000	0.000	0.067	148.627	62.508	44.363	0.000	0.000	0.000
Pdensi_GG_148401_c0_g1	MC_2_4	Needles	3.3368411575827	1229.94465372103	616.640747439305	-8.69660447127731	0.889164836309541	-9.78064371885463	1.36340616146841e-22	1.80215834911723e-20	3.630	1.085	0.537	1.168	0.957	3.031	0.476	0.357	0.207	0.245	0.405	0.281	2.134	1.920	1.894	0.463	0.265	0.103	0.249	0.241	0.396	0.024	0.059	0.260	51.424	48.833	23.816
Pdensi_DN18518_c0_g1d59209	MC_2_4	Needles	5532.48706918476	316.732882304448	2924.6099757446	4.12499092839729	0.422114473471857	9.7722091698718	1.48185016006275e-22	1.9534529569709e-20	8.083	9.391	9.138	20.074	21.264	28.236	20.136	15.527	21.519	18.867	17.804	15.303	17.277	18.540	16.000	13.216	11.409	11.879	34.284	28.258	38.134	216.526	138.232	232.055	8.240	13.951	10.668
Pdensi_DN29248_c0_g1d502432	MC_2_4	Needles	2760.96777683984	2.39793276546752	1381.68285480265	10.1099754984188	1.03475936229265	9.77036388056323	1.50909080046647e-22	1.98402959153017e-20	0.614	0.388	0.179	3.350	3.249	5.783	4.973	2.024	1.982	0.970	1.274	1.024	1.322	2.942	3.726	0.619	0.555	0.586	1.717	7.587	1.444	47.909	95.518	145.273	0.056	0.202	0.000
Pdensi_DN17597_c0_g2	MC_2_4	Needles	11669.2292597825	0.547374202149387	5834.88831699231	15.0815646442127	1.54385854494373	9.76874772213169	1.53335574479514e-22	2.01054097243339e-20	0.040	0.000	0.119	0.652	6.000	6.886	2.057	2.783	0.841	0.234	0.756	0.283	1.775	5.005	6.189	0.541	0.176	0.050	0.542	0.789	0.171	76.333	507.393	631.468	0.062	0.000	0.000
Pdensi_DN21396_c0_g3	MC_2_4	Needles	0.806898158673389	1203.27314187772	602.040020018195	-10.310134217303	1.05552171222966	-9.76780875073058	1.54763037789127e-22	2.02384656270427e-20	0.000	0.000	0.000	0.000	0.000	0.000	0.000	0.000	0.000	0.000	0.000	0.000	0.000	0.000	0.000	0.000	0.062	0.071	0.192	0.463	0.163	0.086	0.000	0.000	45.300	31.814	44.088
Pdensi_DN12935_c0_g1d390848	MC_2_4	Needles	0.537932105782259	1844.36902265535	922.453477380565	-11.4862742415522	1.17629972062249	-9.76475131310389	1.59502846213555e-22	2.0802819349645e-20	13.127	70.722	25.413	20.922	30.298	19.779	29.277	24.126	21.418	19.508	23.520	18.911	15.415	24.912	15.422	3.242	4.975	1.358	0.465	0.329	0.582	0.053	0.000	0.000	41.751	59.604	89.771
Pdensi_GG_133265_c0_g1	MC_2_4	Needles	0	1294.50381010516	647.251905052578	-12.7592186938611	1.30744017923635	-9.75893115149142	1.68926139116533e-22	2.19733924035429e-20	0.000	0.000	0.000	0.000	0.000	0.294	0.000	0.000	0.131	0.000	0.000	0.557	0.000	0.000	0.904	0.000	0.000	0.662	1.203	0.000	0.000	0.000	0.000	0.000	29.808	49.234	55.505
Pdensi_GG_112277_c0_g1	MC_2_4	Needles	776.060134165757	4.49503002526889	390.277582095513	7.28271742396649	0.748011536528947	9.73610307905279	2.11510290314399e-22	2.74398230865816e-20	0.000	0.041	0.038	5.088	6.705	9.756	5.526	4.848	5.992	3.754	2.315	3.165	3.609	6.941	2.790	0.242	2.059	1.050	3.636	5.110	6.670	21.291	36.059	25.276	0.000	0.257	0.229
Pdensi_DN15830_c0_g1	MC_2_4	Needles	1.80237481141678	2303.65798956455	1152.73018218798	-10.4048476720131	1.06925835282464	-9.73090146504523	2.22611310379649e-22	2.88037890493604e-20	0.000	0.000	0.000	0.000	0.241	0.000	0.000	0.000	0.076	0.000	0.082	0.000	0.000	0.095	0.000	0.000	0.055	0.187	0.000	0.000	0.000	0.076	0.000	0.112	125.301	30.966	67.468
Pdensi_DN18630_c1_g1d355269	MC_2_4	Needles	24.5906726947627	1076.23897175069	550.414822222725	-5.43498866373878	0.558948066294581	-9.72360222975419	2.39167478993178e-22	3.08645631640697e-20	4.643	8.450	3.386	6.124	5.936	4.366	6.662	5.422	5.133	6.990	6.041	3.437	1.620	5.671	2.174	2.930	6.425	3.686	3.260	2.659	5.257	1.261	0.850	0.560	20.470	42.768	49.461
Pdensi_GG_43114_c0_g1	MC_2_4	Needles	4.84350412732085	716.078962186964	360.461233157142	-7.15693248941248	0.736500107266131	-9.71749008425651	2.53964267760084e-22	3.26880675241122e-20	0.409	0.328	0.156	0.593	0.324	0.295	0.283	0.121	0.181	0.124	0.256	0.445	0.453	0.602	0.212	0.178	0.227	0.106	1.277	0.274	0.392	0.300	0.115	0.089	28.890	14.814	27.859
Pdensi_DN14514_c0_g1d342273	MC_2_4	Needles	3.35134673584602	509.480357597483	256.415852166664	-7.11210046605324	0.731921751176066	-9.71702296676574	2.55131674458406e-22	3.27523617376068e-20	46.379	97.357	75.265	62.455	64.393	59.704	70.408	52.067	64.412	68.080	77.794	59.200	45.934	78.788	58.802	85.345	71.710	62.268	51.534	5.438	34.745	0.184	0.181	0.025	13.205	19.462	20.061
Pdensi_DN21385_c0_g1d417600	MC_2_4	Needles	2902.56254878467	243.159512048127	1572.8610304164	3.5766448083341	0.368420481260183	9.70805096421399	2.78613585240837e-22	3.56734506700402e-20	40.153	62.807	66.258	52.624	74.125	61.127	76.039	72.497	84.798	77.219	83.030	70.353	59.335	73.979	65.338	71.990	54.645	78.413	41.832	56.677	62.671	130.621	106.905	74.664	6.924	9.140	8.995
Pdensi_DN20095_c0_g3	MC_2_4	Needles	8582.97086473822	18.6302467937759	4300.800555766	8.88357633525539	0.915357782708171	9.70503174067358	2.86986969919321e-22	3.66498802548791e-20	4.434	12.586	11.319	12.316	40.165	97.173	13.237	15.909	27.480	15.790	42.523	66.438	22.900	34.681	106.522	4.345	4.222	8.962	9.316	52.494	18.508	102.604	630.939	184.458	1.075	0.479	0.244
Pdensi_DN21823_c0_g1d420827	MC_2_4	Needles	0	1249.01657657951	624.508288289756	-12.70682749528	1.31056746326221	-9.69566836616764	3.1457124402125e-22	4.00682058066444e-20	0.000	0.000	0.018	0.000	0.000	0.019	0.000	0.000	0.000	0.000	0.000	0.000	0.000	0.000	0.070	0.000	0.050	0.135	0.010	0.000	0.013	0.000	0.000	0.000	48.560	39.374	38.010
Pdensi_DN15498_c0_g3	MC_2_4	Needles	921.719395526123	34.9390394145214	478.329217470322	4.71192704146528	0.486225865853117	9.69081937506117	3.29871490935708e-22	4.19082073678657e-20	5.420	6.194	5.724	10.446	8.617	7.216	7.719	7.374	9.839	9.331	7.243	7.048	5.492	6.978	3.728	7.003	8.152	3.957	7.697	38.180	20.602	47.389	29.740	22.287	0.890	1.440	1.292
Pdensi_GG_124436_c0_g1	MC_2_4	Needles	9028.34289352591	0.547374202149387	4514.44513386403	14.7114538356343	1.51814608130649	9.69040727818096	3.31205256407076e-22	4.19689265347458e-20	0.035	0.000	0.173	0.480	0.042	0.150	2.777	0.181	1.342	2.357	0.351	1.728	0.386	0.040	0.039	0.157	5.472	12.128	41.792	90.970	40.478	289.794	617.845	73.041	0.054	0.000	0.000
Pdensi_DN1329_c0_g1d325161	MC_2_4	Needles	1323.77251022379	0.716171336219483	662.244340780007	10.606513477701	1.09515462315273	9.68494608292566	3.49392836095623e-22	4.41594723950858e-20	0.013	0.000	0.113	0.300	0.106	0.014	0.137	0.157	0.103	0.133	0.096	0.000	0.084	0.029	0.028	0.103	3.263	3.855	17.242	12.435	12.718	23.092	58.872	57.456	0.020	0.028	0.061
Pdensi_DN22018_c0_g1	MC_2_4	Needles	7.37450471387042	568.155642348664	287.765073531267	-6.34020091863899	0.654765619957481	-9.68316100507952	3.55549428373403e-22	4.48220781953813e-20	0.061	0.033	0.015	0.019	0.036	0.097	0.000	0.110	0.035	0.106	0.115	0.144	0.101	0.052	0.017	0.000	0.034	0.057	9.237	0.422	5.059	0.113	0.260	0.401	13.232	25.825	20.204
Pdensi_DN5887_c0_g1	MC_2_4	Needles	34.3446205176025	1153.25744162322	593.801031070409	-5.06193328700937	0.522810499544934	-9.68215690276954	3.59059551817734e-22	4.51485163117688e-20	4.221	3.194	2.480	2.295	2.182	1.645	1.039	1.165	1.235	1.221	1.304	0.858	3.023	2.891	1.848	1.559	1.074	1.351	0.798	1.561	2.938	1.701	1.031	0.948	22.029	53.308	45.853
Pdensi_DN25674_c0_g2	MC_2_4	Needles	2243.44937205986	0.242425757902358	1121.84589890888	12.7028782684767	1.31224273385071	9.680280896813	3.65709802367079e-22	4.58671176426577e-20	0.089	0.000	0.015	0.000	0.000	0.000	0.000	0.015	0.000	0.000	0.000	0.000	0.231	0.017	0.017	0.067	0.066	0.056	4.330	0.656	5.756	88.293	103.380	49.925	0.000	0.000	0.036
Pdensi_DN17508_c0_g1d401538	MC_2_4	Needles	2586.14437574355	164.431076527619	1375.28772613558	3.97725766150515	0.410984607779565	9.67738836496374	3.76203136325773e-22	4.70628204139786e-20	21.475	40.293	31.665	51.405	81.308	86.201	54.246	43.212	48.587	27.127	43.690	26.730	48.404	70.513	78.809	46.875	50.471	37.231	50.724	42.139	47.785	70.705	89.621	112.761	5.483	5.887	5.421
Pdensi_DN25571_c0_g1d74877	MC_2_4	Needles	116.12465053323	2766.67358109674	1441.39911581498	-4.57271717703997	0.472754873556095	-9.67249082520011	3.9465366554732e-22	4.92453463225828e-20	43.161	42.852	41.919	34.731	35.205	52.824	26.497	26.152	33.559	23.754	28.878	25.138	36.167	50.794	36.872	36.991	21.108	18.554	23.684	14.539	21.318	5.600	3.368	3.487	56.845	105.695	126.176
Pdensi_GG_107060_c0_g1	MC_2_4	Needles	1485.58620469691	0	742.793102348453	13.0700320435727	1.35149925801835	9.67076523796008	4.01365552406412e-22	4.99557495544621e-20	0.131	0.538	0.509	9.370	37.973	26.094	13.630	15.911	16.183	8.004	9.341	9.728	8.850	18.052	14.657	2.560	6.748	5.521	19.330	29.582	21.818	52.070	76.747	31.130	0.017	0.000	0.000
Pdensi_DN16082_c2_g2	MC_2_4	Needles	0	1182.65009485391	591.325047426956	-12.6288732324681	1.30674708616237	-9.66435920630695	4.2728553051269e-22	5.30472281792704e-20	0.000	0.064	0.000	0.000	0.000	0.000	0.000	0.000	0.000	0.000	0.000	0.000	0.000	0.000	0.000	0.000	0.000	0.000	0.067	0.069	0.512	0.000	0.000	0.000	27.565	53.676	42.147
Pdensi_DN61054_c0_g1	MC_2_4	Needles	1738.21703349176	0.462639640829533	869.339836566295	11.5476204468933	1.19555078425992	9.65882888366105	4.50989906990938e-22	5.58487223457793e-20	0.061	0.066	0.091	0.077	0.018	0.131	0.050	0.032	0.036	0.054	0.019	0.109	0.102	0.018	0.034	0.042	0.017	0.077	0.035	0.000	0.066	35.230	81.069	67.552	0.000	0.052	0.000
Pdensi_DN51102_c0_g1d161213	MC_2_4	Needles	3583.68111474482	101.285965550547	1842.48354014768	5.13889300892171	0.532506633664801	9.65038308265753	4.89724407944205e-22	6.04926832271433e-20	7.286	3.309	3.306	4.114	3.457	5.941	8.874	5.828	14.283	7.945	6.192	11.185	5.397	3.647	6.724	3.038	6.244	12.142	24.242	12.731	8.788	98.870	109.086	169.420	2.205	5.557	2.855
Pdensi_DN22693_c6_g1	MC_2_4	Needles	0.806898158673389	1418.71845614991	709.762677154289	-10.5560103846378	1.09392884024578	-9.64963167281167	4.93325987554039e-22	6.07844550343279e-20	0.000	0.000	0.000	0.000	0.000	0.000	0.000	0.000	0.000	0.000	0.000	0.000	0.000	0.000	0.000	0.000	0.000	0.064	0.000	0.000	0.000	0.078	0.000	0.000	26.025	53.809	68.702
Pdensi_DN20367_c0_g1d219855	MC_2_4	Needles	977.306948995696	61.4779118637801	519.392430429738	3.99004264145776	0.414015706259591	9.63741853541172	5.55677709546315e-22	6.82954365875733e-20	1.276	1.480	1.026	1.790	1.771	2.544	1.941	1.226	0.632	1.149	1.548	0.580	0.545	2.991	1.046	0.973	0.484	2.076	1.605	4.621	8.283	38.196	39.363	27.222	1.807	2.807	1.708
Pdensi_DN11201_c0_g1d335677	MC_2_4	Needles	120.569320377892	7678.53563841619	3899.55247939704	-5.99868998555608	0.622585678135391	-9.63512364036676	5.68235517604096e-22	6.96642538694682e-20	20.947	22.919	14.098	20.238	17.281	29.004	25.036	14.210	13.791	23.704	14.065	15.701	17.855	25.672	18.994	8.009	8.441	8.511	11.524	2.591	7.691	4.205	1.766	6.703	278.840	248.492	250.843
Pdensi_DN18923_c0_g1d59930	MC_2_4	Needles	6456.89587992961	472.920027987364	3464.90795395849	3.77054195923927	0.391397383415833	9.63353900410043	5.77070243583401e-22	7.05709418331332e-20	7.075	12.051	10.359	56.372	122.211	93.806	60.943	63.646	49.210	41.270	52.971	37.627	50.335	85.764	50.617	23.655	31.663	25.389	76.865	122.418	73.651	271.892	269.712	153.393	12.976	19.897	16.013
Pdensi_DN16574_c1_g2	MC_2_4	Needles	0	1678.31097371896	839.155486859478	-13.1338447126236	1.36360419790103	-9.63171331742764	5.87417497335008e-22	7.16576284870932e-20	0.000	0.000	0.000	0.000	0.000	0.000	0.000	0.000	0.000	0.000	0.000	0.000	0.000	0.000	0.000	0.000	0.000	0.000	0.000	0.000	0.000	0.000	0.000	0.000	27.078	74.571	75.370
Pdensi_DN53102_c0_g1d162748	MC_2_4	Needles	978.285273376535	0	489.142636688268	12.4672863733512	1.29461983416295	9.63007521154811	5.9685776482006e-22	7.2628555655114e-20	0.000	0.000	0.000	0.000	0.222	0.199	0.000	0.000	0.021	0.432	0.000	0.000	0.203	0.000	0.203	0.164	0.393	3.996	11.645	3.305	55.259	36.030	40.256	28.428	0.000	0.000	0.000
Pdensi_DN22347_c1_g1	MC_2_4	Needles	4.59727893323565	2428.33464866462	1216.46596379893	-9.07977231362028	0.942923630071692	-9.62938251205979	6.00894755146621e-22	7.29388066773148e-20	0.086	0.999	0.698	0.395	0.711	0.540	0.247	0.893	0.845	0.379	0.396	0.913	0.107	0.414	0.284	0.267	0.458	0.876	1.427	0.654	1.313	0.000	0.275	0.198	60.955	61.573	127.018
Pdensi_GG_116172_c0_g1	MC_2_4	Needles	4467.16660362734	1.79981380303066	2234.48320871518	11.4309008875848	1.18759366221185	9.62526262248243	6.25469441327231e-22	7.57343109462866e-20	0.158	0.085	0.052	1.824	4.130	8.888	5.416	5.036	3.502	2.055	2.624	2.565	1.105	4.727	4.868	0.385	0.977	0.343	0.523	0.660	0.839	21.931	132.685	305.169	0.122	0.059	0.031
Pdensi_DN27720_c1_g1	MC_2_4	Needles	10744.5347140212	1.15659910207383	5372.84565656163	13.0051172756722	1.3514774185477	9.62288906731975	6.40076254467311e-22	7.73120675931588e-20	2.753	3.820	14.805	9.064	8.144	119.974	48.751	58.951	146.208	64.573	98.967	90.920	6.112	5.774	32.854	8.784	5.345	10.498	3.293	3.661	11.918	116.124	167.992	816.865	0.000	0.134	0.000
Pdensi_DN17483_c0_g1d350904	MC_2_4	Needles	1358.44823609009	0	679.224118045047	12.9409772386849	1.34565018099047	9.61689555093707	6.78479688194486e-22	8.17493008092614e-20	0.000	0.071	0.000	0.000	0.000	0.000	0.000	0.000	0.026	0.000	0.000	0.026	0.073	0.000	0.000	0.000	0.000	0.028	0.601	29.678	2.358	73.218	41.890	31.621	0.000	0.000	0.000
Pdensi_DN23957_c2_g7	MC_2_4	Needles	3004.24622024552	49.9897434126181	1527.11798182907	5.89702572960917	0.613215877634659	9.61655747133555	6.80712602815709e-22	8.18173169840185e-20	3.488	2.471	2.919	2.031	2.623	2.181	1.650	1.656	1.741	0.833	1.065	1.171	1.998	1.937	2.413	1.846	0.950	0.459	0.802	0.980	0.650	168.754	104.031	53.283	0.912	1.939	2.407
Pdensi_DN15488_c2_g6	MC_2_4	Needles	0	1840.65574491309	920.327872456545	-13.2669526857491	1.3800018900932	-9.61372066298623	6.99737646953222e-22	8.3898372784692e-20	0.000	0.000	0.000	0.000	0.000	0.000	0.000	0.000	0.000	0.000	0.000	0.000	0.000	0.000	0.000	0.000	0.000	0.079	0.000	0.000	0.000	0.000	0.000	0.000	32.439	57.219	102.463
Pdensi_DN21978_c0_g1d297608	MC_2_4	Needles	11222.8402507059	52.4799646279976	5637.66010766696	7.73128133004499	0.804351003923456	9.61182530056333	7.12741128786366e-22	8.52490541818405e-20	27.279	245.139	220.849	382.295	581.639	637.440	301.301	177.871	203.796	135.081	127.145	143.927	109.532	194.006	356.224	223.923	425.297	705.813	363.874	399.229	587.091	111.580	456.281	602.344	0.736	1.919	2.864
Pdensi_DN27323_c0_g1d195014	MC_2_4	Needles	1413.9131508719	19.5089752608916	716.711063066397	6.13652599509803	0.63862088654458	9.60902802334144	7.32370394422934e-22	8.73837269394313e-20	0.314	0.324	0.435	1.560	2.894	0.861	2.038	2.689	0.636	1.596	2.308	0.938	0.759	1.870	0.709	0.320	1.820	0.938	1.378	7.515	1.869	62.268	57.306	32.762	0.191	0.873	0.993
Pdensi_DN22958_c4_g1	MC_2_4	Needles	1672.96675401342	203.789420370705	938.378087192061	3.04060414194641	0.316667162457649	9.60189278341439	7.84895974517088e-22	9.34235769280182e-20	7.120	32.215	23.774	25.384	52.206	48.362	27.592	44.182	40.991	30.849	44.448	41.500	11.326	35.321	24.961	11.156	17.511	15.914	14.287	32.670	29.043	66.724	58.437	53.643	6.827	7.367	6.624
Pdensi_DN18371_c0_g1d114899	MC_2_4	Needles	570.599807272058	5728.19753581955	3149.39867154581	-3.32720344948461	0.346615737625381	-9.59911247042285	8.063575280867e-22	9.57456823725029e-20	37.908	40.036	29.814	50.130	46.670	42.492	33.568	39.089	36.960	31.114	38.744	27.908	34.990	40.232	30.439	34.142	31.233	25.955	23.560	35.013	23.692	25.338	17.771	18.021	149.342	221.295	221.971
Pdensi_DN18553_c0_g1	MC_2_4	Needles	655.919767439116	5.96835549764695	330.944061468381	6.79522365675063	0.707967277057207	9.59821714500167	8.13391472074973e-22	9.6347595166871e-20	2.042	2.215	2.070	4.946	6.795	6.623	6.107	6.696	9.366	6.742	7.526	7.270	3.533	6.726	4.991	2.904	5.419	8.800	5.736	14.600	7.559	40.611	17.139	13.433	0.198	0.238	0.177
Pdensi_DN14965_c0_g1d465570	MC_2_4	Needles	7606.17810593927	5.0090864149555	3805.59359617711	10.5114592584088	1.09556748297399	9.59453381171442	8.4297311679221e-22	9.96109847575257e-20	1.194	1.842	5.213	4.797	2.600	41.509	21.738	23.850	55.929	30.364	40.127	35.686	2.454	2.984	9.458	8.599	14.893	15.147	4.854	5.751	6.026	39.176	165.406	573.925	0.068	0.347	0.159
Pdensi_DN12575_c0_g2	MC_2_4	Needles	587.173862590981	14763.4734241287	7675.32364335984	-4.6514969386396	0.485041589009547	-9.58989299894456	8.8176409813826e-22	1.03944301943755e-19	30.317	27.832	23.886	27.936	33.852	25.979	20.363	34.935	35.370	28.750	44.119	28.950	34.507	38.217	23.368	27.950	26.979	20.725	27.980	46.035	30.799	31.307	15.754	16.145	314.000	598.542	628.405
Pdensi_DN5375_c0_g1d1966	MC_2_4	Needles	16.9739477167887	1048.3048085632	532.639378139996	-5.93072587767475	0.618596314773815	-9.58739283767522	9.03388837845838e-22	1.06238094050652e-19	5.159	5.668	2.274	8.765	5.112	3.550	5.614	2.616	2.766	4.052	2.523	1.891	4.893	5.538	2.594	3.155	1.892	1.459	3.006	2.110	2.176	0.905	0.548	0.390	17.946	38.255	53.680
Pdensi_DN15690_c0_g1d345161	MC_2_4	Needles	328.268974168494	17489.7098016096	8908.98938788905	-5.73422925737266	0.599412228509638	-9.56642021072893	1.10671398701722e-21	1.29837672749612e-19	32.571	31.562	16.151	22.971	22.863	13.269	10.204	10.135	9.420	5.562	15.674	5.156	33.019	31.899	21.530	27.793	22.909	18.660	10.449	20.470	16.627	21.309	6.464	7.798	412.378	679.060	725.384
Pdensi_DN7209_c0_g1d207498	MC_2_4	Needles	1644.76126712415	0	822.380633562077	13.2164393663319	1.38159458460449	9.56607641171047	1.11039889158942e-21	1.29959072182944e-19	0.000	0.162	0.000	0.379	0.725	2.282	1.494	0.627	0.709	0.529	0.000	0.352	0.333	1.380	1.498	0.134	0.000	0.000	0.000	0.000	0.643	30.261	67.606	75.105	0.000	0.000	0.000
Pdensi_DN14648_c0_g1d53257	MC_2_4	Needles	820.85319440739	134045.205991578	67433.0295929926	-7.35067496897811	0.768509640416119	-9.56484418985037	1.12370608667558e-21	1.31203387582104e-19	247.091	290.720	210.172	330.375	252.236	251.408	200.385	180.020	200.012	99.833	205.959	124.700	239.266	254.060	256.139	221.883	211.320	179.398	182.042	153.408	193.867	54.749	27.997	7.206	5654.747	3265.029	4465.395
Pdensi_GG_72043_c0_g1	MC_2_4	Needles	841.975928665947	0.727277273707074	421.351602969827	9.93986586184661	1.03949696386376	9.5621884501717	1.15292520396619e-21	1.34295247214485e-19	0.000	0.060	0.111	0.619	0.801	2.874	1.216	1.486	1.691	0.464	1.392	1.792	0.883	2.262	1.213	0.226	1.087	0.339	0.618	1.151	0.397	28.543	37.108	24.419	0.000	0.000	0.067
Pdensi_DN17061_c0_g1d280245	MC_2_4	Needles	4.19949626157023	789.358386528483	396.778941395027	-7.44618811270089	0.778863715838444	-9.56032225058153	1.17390606917016e-21	1.36415117834208e-19	6.717	10.962	3.943	13.166	18.237	8.026	13.258	11.903	8.365	8.927	9.142	3.519	7.916	23.729	6.204	6.223	9.737	4.681	2.124	2.894	5.464	0.213	0.243	0.000	15.964	35.912	30.919
Pdensi_DN52157_c0_g1d254001	MC_2_4	Needles	296.835898247137	2.51598513925015	149.675941693194	6.9621983419997	0.729379142179947	9.54537625135712	1.35614429689238e-21	1.57219764007814e-19	0.032	0.069	0.128	0.848	0.889	1.142	1.021	0.301	0.564	0.376	0.366	0.648	0.608	0.851	1.085	0.146	0.461	0.282	4.385	3.741	3.176	12.436	10.623	8.759	0.100	0.072	0.077
Pdensi_DN19813_c1_g2	MC_2_4	Needles	1080.1942629481	0	540.097131474048	12.610298115331	1.32135740739503	9.54344225472754	1.38168374651952e-21	1.5980280482446e-19	0.051	0.174	0.108	0.660	0.454	0.264	0.444	0.534	0.501	0.675	0.458	0.434	0.057	0.156	0.144	0.155	1.369	1.957	18.419	12.311	21.433	53.570	33.423	29.235	0.000	0.000	0.000
Pdensi_DN7686_c0_g1d207829	MC_2_4	Needles	3216.07645882032	10.9740009625912	1613.52522989145	8.21680093928152	0.861337951218615	9.53957842871831	1.43414105647381e-21	1.6547963121981e-19	0.090	0.146	0.000	5.485	11.556	23.648	7.996	8.173	7.219	3.558	3.759	5.215	3.205	8.136	11.169	0.225	2.917	1.445	3.780	10.383	3.937	66.240	79.666	189.056	0.456	0.608	0.081
Pdensi_DN18839_c0_g3	MC_2_4	Needles	2004.59936969051	0	1002.29968484526	13.5021641935039	1.41618483257988	9.53418217938886	1.51071569363841e-21	1.7388134401563e-19	2.213	2.325	3.214	3.810	2.425	23.189	20.050	21.919	54.523	136.421	62.028	111.046	24.538	13.137	10.365	33.945	18.272	14.966	31.797	5.461	7.676	41.940	126.391	46.327	0.000	0.000	0.000
Pdensi_DN26004_c0_g1	MC_2_4	Needles	0	1013.41900899986	506.709504499932	-12.4061062028197	1.30125514370241	-9.53395363150773	1.51404665459479e-21	1.7388134401563e-19	6.938	5.792	35.293	3.847	2.632	17.201	8.532	2.728	42.334	13.297	2.741	31.185	7.566	7.511	13.858	16.317	1.871	12.551	8.958	0.000	13.891	0.000	0.000	0.000	24.401	42.065	38.883
Pdensi_DN10662_c0_g1	MC_2_4	Needles	0	1051.91538397302	525.957691986508	-12.4595904260229	1.30703470737283	-9.5327158152265	1.53221379751184e-21	1.75556617794821e-19	3.042	2.276	2.095	0.593	1.978	1.155	1.555	3.361	5.117	4.168	2.442	4.404	1.703	1.635	0.786	1.793	3.347	1.160	3.696	0.682	3.329	0.000	0.000	0.000	30.217	48.662	29.954
Pdensi_DN21489_c2_g1	MC_2_4	Needles	40.5258524445975	933.582102157262	487.05397730093	-4.53662206476149	0.476183435988918	-9.52704718789729	1.61820475388264e-21	1.84977023136715e-19	8.925	10.124	14.523	10.571	10.195	18.291	8.538	7.581	11.255	7.720	6.467	8.900	6.655	15.611	10.334	12.767	12.826	6.847	8.238	5.225	8.614	1.179	1.482	1.621	20.027	36.024	41.268
Pdensi_GG_133595_c0_g1	MC_2_4	Needles	10.3794451803455	1345.04858959986	677.714017390101	-7.06583397152548	0.741718971098639	-9.52629533131601	1.62996300692288e-21	1.85887804410445e-19	0.049	0.221	0.000	0.049	0.247	0.472	0.048	0.356	0.057	0.137	0.519	0.047	0.033	0.236	0.087	0.020	0.098	0.042	0.011	0.342	0.237	0.329	0.149	0.580	19.552	57.821	64.705
Pdensi_GG_98376_c1_g1	MC_2_4	Needles	0	2043.46471813377	1021.73235906688	-13.4177824729398	1.40880085494532	-9.52425775853219	1.66225514448564e-21	1.89130696126291e-19	0.000	0.000	0.000	0.000	0.000	0.000	0.000	0.000	0.000	0.000	0.000	0.000	0.000	0.000	0.000	0.000	0.196	0.223	0.000	0.000	0.000	0.000	0.000	0.000	25.731	95.482	95.839
Pdensi_DN17689_c0_g2	MC_2_4	Needles	1042.96069130797	6.50395177373914	524.732321540854	7.26424365143565	0.763178334937529	9.51840915666229	1.75850337703731e-21	1.99159062847899e-19	0.226	0.061	0.393	2.414	4.209	3.051	3.413	2.114	2.050	2.113	1.566	2.198	2.132	3.374	1.580	0.660	6.413	6.228	320.808	2.032	207.114	16.620	56.219	37.624	0.086	0.379	0.203
Pdensi_DN11962_c0_g1d175453	MC_2_4	Needles	0	1378.89985203578	689.449926017892	-12.8502143643888	1.35003813907185	-9.51840840083479	1.75851616495321e-21	1.99159062847899e-19	0.000	0.253	0.117	0.119	0.000	0.000	0.000	0.000	0.138	0.550	0.000	0.000	0.362	0.000	0.000	0.000	0.253	0.000	0.000	0.135	0.000	0.000	0.000	0.000	33.098	76.595	34.902
Pdensi_DN14193_c0_g1d341536	MC_2_4	Needles	937.120128798873	54.8710154934426	495.995572146158	4.07867852427831	0.428518826620857	9.51808478624213	1.76399989142743e-21	1.99319794183664e-19	4.343	22.266	21.364	20.142	25.908	37.720	25.158	23.464	27.849	20.455	25.009	27.234	13.501	25.210	31.798	9.330	12.375	14.862	18.899	11.804	29.969	37.615	28.442	33.833	1.203	2.184	2.341
Pdensi_DN20484_c0_g1d219932	MC_2_4	Needles	1045.604008427	24.0331291528792	534.818568789938	5.48836015083779	0.576717124601113	9.5165548528385	1.790154888647e-21	2.01810127780138e-19	3.415	7.336	4.782	22.282	19.649	15.711	21.277	13.046	13.610	8.531	13.449	9.063	5.602	14.060	8.452	5.152	5.331	8.011	12.813	4.649	8.063	28.659	39.955	42.082	1.207	0.602	0.580
Pdensi_DN19522_c0_g1d61274	MC_2_4	Needles	737.7557531028	2.84314545847236	370.299449280636	8.18038485862329	0.859659365691861	9.51584451364599	1.80242856199573e-21	2.02727739109424e-19	0.447	0.945	2.766	1.761	1.519	1.921	1.670	1.788	2.468	1.133	2.359	1.824	0.449	1.204	1.478	2.083	1.856	3.524	1.076	0.538	0.950	14.283	32.780	30.774	0.139	0.038	0.107
Pdensi_DN37673_c2_g6	MC_2_4	Needles	1.80237481141678	1051.32388148038	526.563128145898	-9.2843307039747	0.975885230451577	-9.51375265683497	1.8390585761524e-21	2.06374355871711e-19	8.020	1.422	5.222	12.105	5.170	18.924	5.947	1.596	6.409	1.796	1.290	2.083	8.122	3.405	20.660	3.330	0.467	1.026	0.647	0.224	1.342	0.090	0.000	0.123	14.898	51.223	45.375
Pdensi_DN21416_c1_g2	MC_2_4	Needles	15.2345075435884	541.612327536907	278.423417540248	-5.12748062884445	0.539421184494161	-9.50552328354089	1.99044726802351e-21	2.22852839215993e-19	58.247	53.284	34.174	55.194	94.532	13.766	44.929	25.924	38.119	16.663	16.304	17.206	55.888	30.386	24.262	33.511	5.832	7.592	43.102	0.763	62.777	0.589	0.702	0.358	18.613	23.338	13.471
Pdensi_DN9903_c0_g1d518607	MC_2_4	Needles	748.776274362447	8.01126704714959	378.393770704798	6.66075096148158	0.70109675413164	9.50047325455302	2.08938556866954e-21	2.33397218455549e-19	0.429	0.231	0.784	0.541	0.345	0.466	0.237	0.671	0.840	0.000	0.181	0.338	0.159	0.494	0.240	1.735	0.545	0.618	2.000	5.649	6.137	38.374	24.813	17.604	0.435	0.160	0.172
Pdensi_DN22132_c0_g2	MC_2_4	Needles	488.391400035102	8682.63049938402	4585.51094970956	-4.15236410008518	0.437188461978894	-9.49788125992593	2.1420407162328e-21	2.387353060985e-19	15.357	13.605	13.939	17.622	16.985	15.854	13.126	12.945	14.826	10.084	13.595	9.737	13.182	15.939	12.315	13.975	9.061	6.884	9.152	13.421	11.302	20.493	14.239	17.379	179.504	322.723	403.032
Pdensi_DN37337_c0_g1d89013	MC_2_4	Needles	22.4121984828462	1928.13103712009	975.27161780147	-6.40307293496507	0.674207168884627	-9.49718903991778	2.15632355851049e-21	2.3978220178185e-19	9.284	2.745	2.247	2.436	1.051	3.173	1.686	1.063	1.012	1.529	0.774	1.622	5.371	2.624	1.416	1.991	0.624	0.819	14.134	5.871	3.238	1.218	0.909	0.304	70.242	90.998	35.899
Pdensi_DN17034_c1_g1d472675	MC_2_4	Needles	0	1064.47193976274	532.235969881372	-12.4764024209104	1.31450213276616	-9.49135198027846	2.28056950852678e-21	2.53024543277477e-19	0.614	6.115	12.915	12.333	9.357	25.377	17.820	4.715	14.181	16.721	6.285	9.829	14.369	19.845	11.872	6.895	2.361	1.574	0.570	0.000	0.369	0.000	0.000	0.000	36.220	45.498	27.273
Pdensi_DN34938_c0_g1d375074	MC_2_4	Needles	1526.4973415857	3.66147830383639	765.079409944767	8.6843661043637	0.915428208196686	9.48667085698741	2.38530584868369e-21	2.64047434567945e-19	0.062	0.066	0.049	0.232	0.458	1.056	0.738	0.256	0.504	0.158	0.311	0.249	0.835	0.609	0.584	0.067	0.041	0.078	0.212	0.932	0.247	110.232	32.217	24.125	0.077	0.235	0.044
Pdensi_DN25793_c1_g1d75331	MC_2_4	Needles	4860.77781236201	20.6872253482552	2440.73251885513	7.86729742909544	0.829488825561729	9.4845128549715	2.43517832317095e-21	2.68961058085541e-19	0.987	0.178	0.165	0.625	0.400	0.897	2.193	1.727	2.931	4.273	1.248	2.133	1.648	1.520	1.099	0.442	0.000	0.000	3.068	4.563	1.653	323.164	164.507	44.663	0.490	1.276	0.397
Pdensi_DN38369_c0_g1	MC_2_4	Needles	3354.33629492934	1.16770503956142	1677.75199998445	11.2912974967628	1.19082441683654	9.48191634057899	2.49655383684905e-21	2.75120232820766e-19	1.526	3.257	1.994	3.874	3.908	6.594	5.819	5.338	6.681	2.975	5.200	4.141	1.891	3.230	3.577	3.333	1.667	1.916	1.834	1.077	2.273	32.030	77.700	235.454	0.000	0.093	0.020
Pdensi_DN25955_c0_g1d228218	MC_2_4	Needles	1540.95084526431	1.51707723375882	771.233961249032	10.0186058226953	1.05669015150398	9.481119709913	2.51568927098234e-21	2.76607368071083e-19	2.205	10.063	5.798	5.734	8.205	11.165	16.546	18.303	24.514	15.772	25.935	21.065	9.688	9.365	12.087	10.974	25.549	17.461	38.307	27.942	18.667	66.417	21.318	75.044	0.026	0.000	0.098
Pdensi_DN24772_c5_g1	MC_2_4	Needles	98.8438083518787	2513.18425798833	1306.01403317011	-4.66330758833074	0.491892237872989	-9.4803439234893	2.53446343959759e-21	2.78048216139656e-19	16.112	12.530	12.452	12.840	11.575	10.531	8.916	11.337	12.354	9.993	11.145	10.035	14.283	11.578	9.805	12.490	8.056	9.023	6.482	7.299	11.188	5.133	3.129	2.380	52.288	109.045	101.646
Pdensi_GG_63150_c0_g1	MC_2_4	Needles	1945.72880367708	0	972.86440183854	13.4590369207379	1.42206986372532	9.46439922823481	2.95253384046675e-21	3.23190417416627e-19	2.042	0.201	0.000	16.926	1.128	3.032	2.884	1.169	0.883	0.439	0.938	0.219	5.573	1.929	0.207	0.499	0.599	1.132	122.300	0.430	102.102	29.950	108.302	67.937	0.000	0.000	0.000
Pdensi_DN16018_c1_g3	MC_2_4	Needles	0.806898158673389	1129.67389120338	565.240394681025	-10.2239698951942	1.08082260093623	-9.45943384819863	3.09614998708337e-21	3.38156122976796e-19	0.000	0.000	0.000	0.000	0.000	0.000	0.022	0.000	0.000	0.000	0.000	0.024	0.023	0.000	0.000	0.000	0.000	0.026	0.023	0.071	0.465	0.095	0.000	0.000	45.829	27.951	39.385
Pdensi_DN18196_c1_g2	MC_2_4	Needles	1175.0541994424	0	587.527099721198	12.7317770923807	1.34613743042686	9.45800689038376	3.13868605486427e-21	3.42040056543309e-19	0.186	1.207	0.372	1.881	5.191	5.053	2.884	6.237	5.298	4.166	5.865	2.406	0.413	4.286	3.304	1.330	2.395	1.132	2.052	6.453	3.732	63.009	36.252	27.623	0.000	0.000	0.000
Pdensi_DN22123_c0_g1d298989	MC_2_4	Needles	1705.35510867794	110.007754912148	907.681431795045	3.95017537291451	0.417762610336687	9.45555029381627	3.21327289225213e-21	3.49391772423841e-19	7.502	9.880	8.093	9.949	16.769	14.513	13.390	14.823	14.648	15.072	15.165	12.483	10.370	14.844	10.781	8.055	11.204	10.036	32.917	24.006	71.192	54.293	58.556	67.979	2.938	5.357	3.167
Pdensi_DN21044_c2_g1	MC_2_4	Needles	953.24204236918	10.9787858897417	482.110414129461	6.50719275369075	0.688386371691678	9.45282042365193	3.2982147243381e-21	3.57834406784992e-19	6.611	12.908	12.298	11.465	17.227	22.912	12.272	13.078	14.161	11.422	14.648	12.325	11.819	17.118	20.623	9.546	11.148	7.730	9.911	9.495	11.096	49.398	37.462	16.531	0.528	0.319	0.223
Pdensi_DN8859_c0_g1d171197	MC_2_4	Needles	2.17341169429471	341.941351392644	172.057381543469	-7.2439647174398	0.767191457042111	-9.44218636814432	3.65080716525626e-21	3.95213979198679e-19	0.358	0.055	0.000	0.192	0.061	0.219	0.083	0.053	0.000	0.209	0.064	0.091	0.142	0.234	0.000	0.115	0.056	0.288	1.248	0.030	0.584	0.077	0.094	0.052	8.271	15.080	12.263
Pdensi_DN29780_c0_g1	MC_2_4	Needles	6.93335549987366	3148.6246112616	1577.77898338073	-8.78554868001654	0.930557919132662	-9.44116266100365	3.68665636053326e-21	3.98215729656807e-19	2.521	1.982	2.293	2.756	1.954	1.094	1.964	2.924	1.984	3.692	3.488	2.086	2.813	1.637	0.856	3.051	3.519	3.148	7.419	6.229	3.465	0.642	0.043	0.118	92.457	102.515	127.815
Pdensi_DN19639_c0_g1d117970	MC_2_4	Needles	19.4544040681045	1343.65546915868	681.554936613392	-6.08222738555831	0.644376971314511	-9.43892729926511	3.76615122319174e-21	4.05908329305714e-19	40.832	29.878	20.093	30.547	27.118	18.839	15.910	18.174	16.561	9.752	18.675	9.171	27.851	27.017	16.208	14.135	10.112	7.652	7.386	5.835	8.462	1.333	0.518	0.324	32.943	51.390	54.985
Pdensi_DN14658_c0_g1d53225	MC_2_4	Needles	447.247753467614	7611.82034373858	4029.5340486031	-4.08781982404074	0.433135475982497	-9.43773957736477	3.80907684248727e-21	4.09296962303444e-19	31.698	34.458	31.500	40.122	33.777	27.787	26.549	28.583	28.465	26.045	32.508	23.499	33.572	35.245	28.895	33.966	26.013	24.761	22.434	34.075	30.434	23.425	13.255	11.529	204.379	274.347	306.516
Pdensi_GG_17691_c0_g1	MC_2_4	Needles	4971.31551615381	0	2485.65775807691	14.8122999198406	1.56949919509605	9.4375963785914	3.81428478909998e-21	4.09296962303444e-19	0.104	0.112	0.104	0.921	1.257	2.380	1.153	0.217	0.613	0.366	0.262	0.122	1.503	1.797	3.944	0.093	0.338	0.127	0.346	0.602	0.000	35.742	162.534	315.717	0.000	0.000	0.000
Pdensi_DN18235_c1_g1d353466	MC_2_4	Needles	1426.22170922217	41.6596530222923	733.940681122232	5.07829470771813	0.538279219291093	9.43431313288702	3.93564299397046e-21	4.21397372884972e-19	0.969	2.077	3.201	4.414	8.310	9.951	8.407	8.589	12.881	9.912	9.305	11.825	4.726	8.020	6.822	3.034	2.548	5.492	3.236	3.524	13.577	37.123	49.075	64.163	0.723	1.707	1.916
Pdensi_DN22064_c0_g2d422082	MC_2_4	Needles	1934.81485568624	91.666853474456	1013.24085458035	4.40168754998244	0.466597321591057	9.43358940632805	3.9629034622167e-21	4.23391770988333e-19	21.713	47.509	38.463	43.192	72.614	118.953	47.894	48.285	43.893	43.685	58.480	38.504	53.194	85.025	96.317	38.883	53.939	53.872	56.238	51.879	48.715	76.367	92.241	39.983	2.932	3.450	3.009
Pdensi_DN23377_c0_g3d548222	MC_2_4	Needles	4084.10184195254	0	2042.05092097627	14.528679404061	1.54018943026942	9.43304707754004	3.98345359310551e-21	4.2466213207022e-19	0.102	0.385	0.000	6.562	44.226	34.268	10.674	15.417	3.386	1.760	4.049	1.254	9.650	37.614	19.696	0.387	4.490	0.299	0.087	0.520	0.039	33.478	144.511	245.500	0.000	0.000	0.000
Pdensi_DN15787_c1_g1d345433	MC_2_4	Needles	1180.54412699567	0.473745578317125	590.508936286991	10.9811864809188	1.16438781831108	9.4308668540064	4.06713646581705e-21	4.32642744354018e-19	0.000	0.000	0.000	0.000	0.000	0.000	0.000	0.000	0.000	0.030	0.016	0.015	0.056	0.000	0.029	0.000	0.085	0.000	1.471	5.765	4.259	64.670	36.738	26.251	0.000	0.014	0.015
Pdensi_DN24284_c1_g3	MC_2_4	Needles	0.26896605289113	1576.57174633046	788.420356191677	-12.0812370521576	1.28159957562713	-9.42668621456572	4.2324940585041e-21	4.49258173452343e-19	2.876	0.582	1.326	2.365	0.130	3.984	1.583	0.127	0.856	0.921	0.137	1.071	2.323	0.234	2.409	1.407	0.151	0.527	1.571	0.032	1.491	0.041	0.000	0.000	54.541	49.640	55.949
Pdensi_DN9891_c0_g1d172403	MC_2_4	Needles	8659.42746366554	674.523762048313	4666.97561285692	3.68103804010118	0.391217228131523	9.40919206876968	4.99965077387077e-21	5.29541845140062e-19	54.450	119.228	108.335	139.622	154.183	118.710	144.156	153.137	147.921	182.151	153.084	148.408	93.983	125.499	97.093	91.639	99.443	91.540	205.023	146.614	236.677	309.392	369.076	248.509	15.838	32.036	22.566
Pdensi_DN19731_c1_g3	MC_2_4	Needles	2332.32816263849	0	1166.16408131924	13.7206726015954	1.45867889225948	9.40623236162844	5.1424005530366e-21	5.43487458449056e-19	10.080	4.471	7.588	14.526	28.414	32.373	54.604	34.186	51.531	81.510	46.530	70.800	37.273	18.307	44.905	8.225	15.973	34.390	28.701	146.573	38.836	71.792	150.274	30.257	0.000	0.000	0.000
Pdensi_DN24858_c1_g1	MC_2_4	Needles	2211.78472390776	52.924616431317	1132.35467016954	5.37600371641428	0.571805200916641	9.40180975583327	5.36325191156864e-21	5.65609699981537e-19	15.802	19.852	12.637	38.234	57.718	44.638	42.328	39.629	53.095	42.386	41.782	48.921	31.041	61.529	41.401	29.066	55.197	44.319	45.780	71.239	46.269	121.376	78.972	39.570	1.135	2.054	2.333
Pdensi_DN20772_c0_g1d493131	MC_2_4	Needles	86.0047579243222	1688.313496418	887.15912717116	-4.28799634238299	0.456151852615637	-9.40037033236857	5.43713609636502e-21	5.72171066587219e-19	9.777	14.057	7.456	11.317	10.802	8.897	9.906	9.777	11.079	12.146	11.935	11.121	9.880	14.044	8.066	5.837	6.959	14.534	4.704	5.975	3.822	3.806	3.517	1.949	38.146	72.039	65.893
Pdensi_DN18399_c0_g1d114987	MC_2_4	Needles	525.432246842739	1.64145061787855	263.536848730309	8.09527378405666	0.861484754219594	9.39688571899342	5.62019216673522e-21	5.90168316198133e-19	3.055	2.101	2.009	3.891	6.445	4.723	3.901	2.993	2.672	3.303	2.684	3.584	4.160	4.172	3.832	1.456	3.096	15.923	3.719	5.059	2.745	13.289	18.902	23.221	0.023	0.129	0.043
Pdensi_DN39711_c0_g1d511698	MC_2_4	Needles	0	886.350354580644	443.175177290322	-12.2125646379654	1.30103522419905	-9.38680553056032	6.18475665678937e-21	6.48064704470714e-19	0.035	1.389	0.069	0.350	0.251	0.526	0.115	0.036	0.000	0.163	0.044	0.124	0.194	0.241	0.000	0.000	0.038	0.044	0.000	0.000	0.000	0.000	0.000	0.000	25.223	39.372	27.078
Pdensi_DN53360_c0_g1	MC_2_4	Needles	1551.48735177707	0	775.743675888534	13.1323289626533	1.3990635425044	9.38651359547668	6.20191669319874e-21	6.48477169973929e-19	0.061	0.065	1.476	1.671	0.218	0.098	0.430	0.189	0.142	0.318	0.153	0.251	0.202	0.174	0.034	2.081	5.639	2.389	10.043	155.175	91.407	26.387	79.229	58.489	0.000	0.000	0.000
Pdensi_DN37075_c0_g1d376825	MC_2_4	Needles	992.260826178225	1.48375942129604	496.87229279976	9.40408481529664	1.00299197693291	9.37603194399801	6.85023430964583e-21	7.14741787895153e-19	7.124	10.422	7.451	13.865	23.744	16.183	11.096	8.740	7.523	4.178	5.580	3.897	10.332	15.488	16.949	5.536	4.223	2.428	1.798	1.911	1.811	68.356	21.105	18.491	0.035	0.075	0.027
Pdensi_DN7524_c0_g1d101692	MC_2_4	Needles	4852.21979194824	108.590666602763	2480.4052292755	5.47420638835398	0.584089955493025	9.37219744471251	7.10378773016005e-21	7.39623453289424e-19	7.417	4.986	9.199	24.372	21.241	13.193	24.267	15.140	13.973	9.474	14.970	6.893	6.262	11.021	7.223	12.088	13.233	7.552	16.344	18.966	10.591	163.720	134.530	214.747	1.720	3.448	6.192
Pdensi_DN23116_c1_g4	MC_2_4	Needles	3980.59515787048	0.925279281659066	1990.76021857607	11.8563348838965	1.26574271052858	9.36709710849941	7.45547807539834e-21	7.74595740125973e-19	0.000	0.000	0.000	1.556	5.831	5.568	1.154	2.371	1.784	0.778	1.792	1.227	3.054	5.017	4.652	0.170	0.308	0.000	4.207	21.834	128.249	307.106	59.690	67.802	0.000	0.106	0.000
Pdensi_DN41126_c0_g1d35485	MC_2_4	Needles	1483.81645173191	56.4053275689787	770.110889650445	4.7165987397006	0.503591820461395	9.36591610121708	7.53933779136146e-21	7.81652401586839e-19	1.763	5.105	14.317	13.928	6.852	7.410	8.947	7.409	10.457	7.523	9.530	8.699	1.542	6.084	2.688	13.210	28.509	19.463	62.651	33.454	79.937	72.971	54.998	32.253	1.653	1.602	2.536
Pdensi_GG_116687_c0_g1	MC_2_4	Needles	0	890.231267544833	445.115633772416	-12.2184766121058	1.30472208425208	-9.36481167873379	7.61860322737897e-21	7.88203973981936e-19	0.023	0.151	0.023	0.044	0.239	0.075	0.089	1.591	0.027	0.068	1.611	0.069	0.000	0.000	0.000	0.011	0.506	0.044	0.443	0.857	0.503	0.000	0.000	0.000	29.709	26.578	34.235
Pdensi_GG_113881_c2_g1	MC_2_4	Needles	9367.91948317203	307.48749679058	4837.70348998131	4.92871912486583	0.526502760264098	9.36124080791818	7.88057085060441e-21	8.135901346164e-19	7.589	33.460	10.004	48.368	48.361	36.252	49.456	42.652	24.437	50.982	52.871	27.342	30.298	47.441	17.015	18.052	55.999	37.861	60.212	262.509	38.227	382.379	466.031	164.328	8.698	14.206	8.934
Pdensi_DN34440_c0_g1d146907	MC_2_4	Needles	695.707153111012	35.9128553847117	365.810004247862	4.26115298861489	0.455329732272987	9.35838950675018	8.09612895261852e-21	8.3408837753668e-19	9.244	14.415	7.578	12.788	18.079	14.434	11.940	16.236	13.222	13.659	14.683	11.166	7.265	13.716	7.998	7.317	24.858	21.242	41.403	15.514	27.566	29.785	26.315	18.610	0.851	1.264	1.621
Pdensi_DN13697_c0_g1d106914	MC_2_4	Needles	1272.59315810573	18202.9611427147	9737.7771504102	-3.83816893586785	0.410243329066839	-9.35583509571831	8.29418805928904e-21	8.52701652493659e-19	55.870	73.696	42.377	109.134	101.902	78.850	66.638	77.586	71.281	55.771	73.903	49.723	55.455	83.346	62.440	58.393	57.461	47.203	65.939	78.712	67.651	61.169	36.022	39.232	429.804	712.357	749.049
Pdensi_DN16187_c0_g1d110613	MC_2_4	Needles	1.34483026445565	1533.69402073228	767.519425498369	-9.97922442551134	1.06786084484382	-9.34506071057491	9.18367711495387e-21	9.42172263682475e-19	0.230	0.920	0.581	0.258	0.432	0.488	0.032	0.079	0.063	0.023	0.037	0.012	0.164	0.477	0.160	0.079	0.619	0.303	0.030	0.332	1.207	0.162	0.000	0.000	31.307	44.335	83.527
Pdensi_GG_69701_c0_g1	MC_2_4	Needles	20360.2198186587	2841.53873666748	11600.8792776631	2.84118428687485	0.304066687743351	9.34395118373824	9.28046656302788e-21	9.50114404560176e-19	230.379	409.231	331.227	380.450	334.312	285.776	394.968	276.554	269.701	318.318	261.866	242.928	314.079	334.367	291.616	231.156	160.433	191.695	166.056	165.808	210.854	753.207	824.665	601.012	91.110	108.054	91.829
Pdensi_DN20270_c0_g3d290192	MC_2_4	Needles	1269.06340896881	0	634.531704484403	12.842837806335	1.37497700175967	9.34040190483108	9.59691301881169e-21	9.80464619853138e-19	57.694	12.328	40.775	8.340	0.101	0.833	0.258	0.070	0.256	0.138	0.085	0.341	33.161	0.116	0.533	62.257	40.548	46.173	34.847	54.196	55.234	71.172	41.960	24.451	0.000	0.000	0.000
Pdensi_DN26309_c0_g1d499805	MC_2_4	Needles	8026.80527546301	278.368933787721	4152.58710462536	4.85069039568799	0.519372193931458	9.33952655218222	9.67658388790435e-21	9.8654885089177e-19	12.285	30.836	25.817	79.475	191.124	131.615	83.396	98.350	71.107	49.106	86.676	57.869	66.043	134.351	84.104	30.399	39.792	28.986	82.130	144.736	90.264	388.540	341.668	139.373	9.170	8.357	10.777
Pdensi_DN8681_c0_g1d452624	MC_2_4	Needles	1120.68023543995	0	560.340117719976	12.6632098871957	1.3559878186927	9.3387342516132	9.74925944200026e-21	9.91896128166495e-19	0.499	0.221	0.525	0.919	1.865	2.961	5.060	1.918	3.357	0.959	1.739	0.868	0.749	1.246	2.175	0.928	6.852	8.778	10.996	18.774	9.728	27.351	59.170	33.001	0.000	0.000	0.000
Pdensi_DN15951_c0_g1d55063	MC_2_4	Needles	219.992907259574	5485.74154376434	2852.86722551196	-4.63764452429528	0.497296110355997	-9.32572048668418	1.10232084743611e-20	1.11918658462566e-18	33.914	44.865	31.828	48.480	49.975	36.106	36.843	35.433	38.407	29.468	38.663	27.334	38.275	46.707	28.308	35.071	25.172	20.366	16.330	18.831	17.903	11.030	7.735	5.011	108.491	231.570	234.446
Pdensi_DN25189_c2_g1d558622	MC_2_4	Needles	0.806898158673389	928.037649409453	464.422273784063	-9.93732146451864	1.06580276830028	-9.32379025470769	1.12256837477696e-20	1.13738906055139e-18	0.031	0.532	0.092	0.039	0.186	0.465	0.203	0.771	0.145	0.181	1.248	0.146	0.137	0.426	0.139	0.196	0.443	0.039	0.527	1.545	1.017	0.093	0.000	0.000	36.150	34.439	23.288
Pdensi_DN13253_c0_g1d339530	MC_2_4	Needles	1228.30774529014	0	614.153872645068	12.7957576078086	1.37421998366662	9.31128768311727	1.26291812223658e-20	1.27672779072268e-18	25.498	36.226	37.668	26.691	44.070	70.253	31.432	32.304	31.874	25.977	30.597	16.680	45.241	59.676	54.060	18.304	13.105	11.259	14.319	34.124	18.749	49.288	61.550	21.905	0.000	0.000	0.000
Pdensi_DN17557_c1_g1d474536	MC_2_4	Needles	16.5337058979735	1929.43945464526	972.986580271618	-6.90122276960535	0.741183305931842	-9.31108770849727	1.26529844876776e-20	1.27672779072268e-18	0.661	0.447	1.089	2.355	1.909	2.465	4.209	10.028	11.726	9.242	12.095	16.220	1.364	1.091	0.281	3.028	3.462	2.028	2.485	1.288	2.579	0.531	0.174	1.007	69.229	41.700	83.451
Pdensi_DN25247_c1_g1	MC_2_4	Needles	142.639186772823	1577.18384742583	859.911517099328	-3.4669250333432	0.372455946281426	-9.3082821417049	1.29916498805674e-20	1.30820845686477e-18	8.696	11.764	7.965	14.301	12.253	6.649	11.281	9.559	9.832	8.324	9.634	7.513	9.091	9.415	6.923	12.159	10.035	11.813	10.189	10.359	8.984	6.272	4.069	4.880	49.601	63.072	49.185
Pdensi_DN11777_c0_g1	MC_2_4	Needles	1200.8846032883	0.462639640829533	600.673621464566	11.0132914500975	1.18399325557589	9.30181941343969	1.38062612157562e-20	1.38738779458907e-18	0.455	1.103	1.295	1.532	1.324	0.973	1.569	1.023	1.197	1.912	1.668	1.543	1.029	1.653	1.021	0.930	1.439	0.843	5.267	2.750	3.131	64.278	38.997	26.541	0.000	0.044	0.000
Pdensi_DN13945_c0_g1d341146	MC_2_4	Needles	43.0004141112307	1043.19161489003	543.09601450063	-4.59996259208605	0.495117962355748	-9.29063968957951	1.53363793676446e-20	1.5379973574845e-18	6.884	10.347	5.080	5.125	6.524	8.774	3.540	3.429	4.125	2.321	3.165	2.005	6.262	9.874	6.419	4.729	3.891	2.472	3.676	4.064	3.217	1.226	2.000	1.325	21.572	41.218	46.127
Pdensi_GG_70084_c0_g1	MC_2_4	Needles	4.88264031909115	3119.70174119172	1562.29219075541	-9.24152694443109	0.994925857215708	-9.2886589260967	1.56244482944685e-20	1.56368840798457e-18	0.037	0.394	0.182	0.161	0.066	0.157	0.060	0.076	0.000	0.000	0.116	0.022	0.224	0.147	0.330	0.017	0.162	0.484	0.523	1.128	1.494	0.494	0.067	0.000	125.498	94.494	93.713
Pdensi_DN40925_c0_g1d573241	MC_2_4	Needles	76.0676002228152	14657.0537103859	7366.56065530438	-7.5832000710015	0.816698205954971	-9.28519251751559	1.61415102303285e-20	1.6121456622914e-18	0.627	0.340	0.944	4.353	1.527	1.016	2.420	2.303	1.870	1.853	2.761	1.474	0.347	0.362	0.000	3.091	5.707	6.869	4.517	10.513	6.765	6.180	1.524	0.630	385.514	613.959	519.261
Pdensi_DN25231_c0_g3	MC_2_4	Needles	1279.07412754557	1.88387637578091	640.479001960677	9.22738169908522	0.993818549088545	9.28477508046904	1.62049069812213e-20	1.61518787287014e-18	0.062	0.199	0.184	0.000	0.149	0.534	0.612	0.385	2.098	0.578	0.233	0.218	0.617	0.142	0.138	0.222	1.753	6.569	0.553	6.233	0.705	92.324	25.146	21.998	0.000	0.138	0.074
Pdensi_DN9398_c0_g1d171755	MC_2_4	Needles	205.074136207572	3559.40494772446	1882.23954196602	-4.11542950249587	0.443391226498184	-9.2817116274463	1.66777521714948e-20	1.65894581894104e-18	10.040	7.574	6.991	11.336	10.587	8.393	9.400	12.543	14.335	12.697	16.815	13.740	10.115	9.391	6.948	7.883	6.568	6.658	12.528	11.093	8.417	10.558	5.871	5.645	85.390	153.997	131.108
Pdensi_DN9786_c0_g1	MC_2_4	Needles	18.2176145464391	7592.83856953814	3805.52809204229	-8.73516784655593	0.941426402895389	-9.27865186241923	1.71636412285322e-20	1.70382146195544e-18	0.000	0.000	0.013	0.230	0.347	0.141	0.063	0.068	0.629	0.077	0.045	0.328	0.058	0.051	0.015	0.000	0.102	0.133	0.000	0.000	0.019	0.217	0.307	1.362	417.655	105.930	213.369
Pdensi_DN23393_c0_g1d129216	MC_2_4	Needles	1111.86076386458	1.02111978046651	556.440941822521	10.2612009878803	1.10620678019716	9.27602431260764	1.75920470203121e-20	1.74282099763451e-18	88.843	23.390	74.744	129.084	76.356	36.974	196.437	245.081	269.199	220.931	283.960	217.933	43.656	9.852	1.751	125.263	74.413	75.360	87.646	56.719	84.280	59.154	15.644	43.828	0.062	0.030	0.016
Pdensi_DN39681_c0_g1d511589	MC_2_4	Needles	3576.45344713318	5.0319702785003	1790.74270870584	9.50332554180639	1.02510390340407	9.27059736115394	1.85106284082687e-20	1.83012642442155e-18	0.520	0.282	0.000	1.154	1.262	4.547	2.024	0.682	1.849	0.920	0.822	0.460	1.304	0.150	3.484	0.233	0.703	0.000	1.585	3.319	0.746	19.027	83.168	264.351	0.195	0.146	0.157
Pdensi_DN13593_c0_g1d7381	MC_2_4	Needles	320.1386358876	6835.52631619098	3577.83247603929	-4.41477394940776	0.476441419675168	-9.2661422099231	1.93000397896828e-20	1.90433531437878e-18	33.188	31.577	26.012	41.263	40.096	32.529	28.007	31.088	34.061	24.319	33.217	22.353	31.242	34.506	28.847	28.066	17.668	13.398	17.558	21.240	19.335	16.842	9.604	8.099	151.871	256.342	302.848
Pdensi_DN17786_c0_g1d12450	MC_2_4	Needles	1148.64362140957	4.27548813091133	576.459554770239	8.0943382197258	0.873818032333314	9.26318514864231	1.98422891272889e-20	1.95390766368096e-18	6.770	6.980	5.334	5.143	6.154	7.372	4.785	4.066	4.893	4.420	3.484	4.703	6.638	7.100	7.347	4.723	2.676	1.985	2.414	0.605	1.676	13.281	67.069	41.129	0.135	0.081	0.208
Pdensi_DN19541_c1_g1d484909	MC_2_4	Needles	2.4825715265964	436.822706801712	219.652639164154	-7.30144223133439	0.788273199088674	-9.26257830378557	1.99554177984476e-20	1.96110968620856e-18	0.201	3.650	3.530	0.487	1.892	9.521	0.782	4.460	10.048	1.032	7.824	8.309	0.209	5.614	9.548	1.134	4.770	3.984	0.499	1.862	2.934	0.176	0.101	0.000	13.005	19.283	12.803
Pdensi_DN28840_c0_g1d81294	MC_2_4	Needles	129991.607064255	22.2901589227047	65006.9486115891	12.4954246356282	1.34911436416015	9.26194618304789	2.00739365532617e-20	1.9688115492708e-18	1.214	0.438	0.270	0.000	0.000	0.000	0.000	0.000	0.639	0.954	0.000	0.477	5.108	0.156	0.150	0.967	0.146	0.660	0.000	0.469	0.193	541.081	7979.740	5160.273	0.000	0.606	1.789
Pdensi_DN12241_c0_g2	MC_2_4	Needles	819.037859889088	20.0535805015993	419.545720195344	5.34947741778341	0.577670377820465	9.26043228660407	2.03606196540558e-20	1.9929429684935e-18	1.501	2.957	2.089	2.069	5.994	10.647	1.906	2.124	1.850	1.323	1.378	1.436	3.714	6.243	6.379	1.897	2.927	2.969	2.360	10.908	8.819	21.085	21.327	43.361	0.592	0.773	0.695
Pdensi_GG_157185_c0_g1	MC_2_4	Needles	275.726509769462	30031.038608614	15153.3825591917	-6.76497476716883	0.731139537383476	-9.25264524933039	2.19004307639741e-20	2.13939287696121e-18	85.116	120.785	85.365	119.250	100.352	113.208	74.531	78.164	78.355	60.010	92.416	63.142	93.716	109.653	91.008	88.028	78.296	69.259	105.376	48.472	68.401	13.777	13.579	2.708	1350.476	683.982	947.316
Pdensi_DN15207_c0_g1d109141	MC_2_4	Needles	4079.46346997292	0	2039.73173498646	14.5271551940064	1.57078861631607	9.24831962945882	2.28049506637921e-20	2.22332400716044e-18	0.270	0.174	1.018	7.125	11.619	16.877	10.536	6.517	17.553	9.200	6.501	18.198	4.421	12.117	5.556	0.765	2.641	2.845	4.448	7.696	8.627	37.011	310.777	88.163	0.000	0.000	0.000
Pdensi_DN40211_c1_g2	MC_2_4	Needles	8.46275932841774	1249.36119393828	628.911976633349	-7.1454452508364	0.774184360749724	-9.22964298053853	2.71535435555682e-20	2.64202901274109e-18	2.757	8.687	3.355	2.293	4.121	2.893	2.571	2.886	1.042	1.294	2.513	0.940	4.079	7.402	3.799	4.696	3.890	1.628	2.618	2.143	1.489	0.643	0.250	0.069	49.915	39.133	36.737
Pdensi_DN39164_c0_g1d150905	MC_2_4	Needles	2440.91019713815	0.925279281659066	1220.9177382099	11.1401592451992	1.20806782174519	9.22146840158861	2.93059033255968e-20	2.84580632313652e-18	2.109	1.629	43.345	10.945	0.119	6.124	3.095	0.205	0.154	0.308	0.415	0.468	0.329	0.151	2.293	35.892	16.383	10.872	7.396	15.624	6.967	64.437	36.546	152.886	0.000	0.111	0.000
Pdensi_DN36606_c1_g2	MC_2_4	Needles	9888.28370930276	6.67342089637885	4947.47856509957	10.5316921749925	1.14248109587271	9.21826384089768	3.01949421521427e-20	2.9263434154129e-18	0.064	23.607	0.138	0.193	0.229	2.268	0.530	0.533	0.398	1.271	2.992	0.868	1.050	1.116	0.503	0.342	0.538	0.483	0.073	0.200	0.054	13.425	481.331	533.653	0.199	0.284	0.214
Pdensi_DN22347_c0_g1d423857	MC_2_4	Needles	0	1079.32609757839	539.663048789196	-12.4967633487718	1.3561036585927	-9.21519772444271	3.10705138883176e-20	3.00526021808522e-18	0.084	0.819	0.504	0.000	0.713	0.367	0.208	0.375	0.099	0.198	0.319	0.107	0.094	0.097	0.094	0.227	0.092	0.462	0.660	0.098	1.103	0.000	0.000	0.000	27.979	27.141	55.668
Pdensi_GG_63418_c0_g1	MC_2_4	Needles	12.1809878247015	11711.8847264649	5862.0328571448	-9.93210884541436	1.07784397712041	-9.21479273090081	3.11880262451743e-20	3.01068822645099e-18	3.190	5.981	4.863	0.726	3.071	1.236	0.724	2.460	1.420	0.766	1.244	1.261	0.582	1.486	0.970	0.245	0.897	0.576	1.267	1.210	0.825	0.000	0.578	0.676	315.115	329.598	557.557
Pdensi_GG_97523_c0_g1	MC_2_4	Needles	0	738.201664087858	369.100832043929	-11.9483087553488	1.29724494474039	-9.2105263572563	3.24529605605401e-20	3.12664191145054e-18	0.000	0.000	0.930	0.000	0.000	0.000	0.000	0.195	0.221	0.000	0.235	0.000	0.000	0.000	0.000	0.000	0.000	0.000	0.000	0.215	0.000	0.000	0.000	0.000	24.246	28.138	23.102
Pdensi_GG_59226_c0_g1	MC_2_4	Needles	0	953.223568695949	476.611784347974	-12.3170995114204	1.33761694126138	-9.20824126210998	3.31511890662092e-20	3.18764933454477e-18	0.000	0.000	0.000	0.000	0.000	0.000	0.000	0.000	0.000	0.000	0.000	0.000	0.000	0.000	0.000	0.000	0.000	0.000	0.000	0.000	0.000	0.000	0.000	0.000	33.624	42.229	21.659
Pdensi_DN45572_c0_g1d156418	MC_2_4	Needles	211.359478911714	3430.73913919155	1821.04930905163	-4.01796263202962	0.436549023526314	-9.20392078665922	3.45121717502918e-20	3.31202033358622e-18	15.168	13.338	12.449	18.002	14.293	14.874	12.871	13.917	15.543	11.627	13.597	12.365	13.698	12.881	12.335	13.389	11.172	15.101	12.950	15.294	14.540	11.032	6.248	5.477	117.065	112.030	119.929
Pdensi_DN30461_c0_g1d27118	MC_2_4	Needles	45.2491508467247	1550.78797270764	798.018561777184	-5.09154466002775	0.55339321170308	-9.20059110294905	3.55986038869882e-20	3.40960925002737e-18	36.017	7.280	0.434	0.825	0.789	0.474	0.482	0.341	0.000	1.405	0.137	0.000	3.359	4.135	0.485	2.142	3.057	0.133	1.326	3.635	0.287	1.488	2.262	1.093	52.142	75.602	31.739
Pdensi_DN40370_c0_g1d91729	MC_2_4	Needles	5005.20409125673	0.94749115663425	2503.07579120668	12.1789877570068	1.32409705419742	9.19795699144492	3.64819739536949e-20	3.48740647312913e-18	0.570	0.757	3.624	2.229	1.420	30.766	12.058	12.862	40.782	16.673	20.293	25.150	1.266	2.162	7.361	4.270	4.818	8.163	2.610	2.649	4.283	24.626	96.576	390.040	0.000	0.046	0.049
Pdensi_DN1824_c0_g1d446793	MC_2_4	Needles	962.131874905734	0	481.065937452867	12.4430955947314	1.35340169000289	9.19394122723815	3.78705574043883e-20	3.61310168201128e-18	0.000	0.113	0.157	0.066	0.000	0.057	0.058	0.273	0.492	0.000	0.066	0.124	0.000	0.060	0.118	0.236	0.115	0.000	0.059	0.061	0.000	23.143	49.040	30.262	0.000	0.000	0.000
Pdensi_GG_99216_c0_g1	MC_2_4	Needles	9608.52723725242	29.2372264165766	4818.8822318345	8.35561431695641	0.910348118280364	9.17848254878592	4.37208787713735e-20	4.16316150304735e-18	4.734	4.764	1.877	9.425	15.122	30.073	11.632	10.579	11.383	5.777	8.850	6.504	7.414	12.016	21.846	0.827	1.080	0.287	4.811	21.871	16.607	87.577	214.994	685.234	0.672	0.583	1.745
Pdensi_DN13837_c0_g1d178538	MC_2_4	Needles	175.327771533644	4531.55946207327	2353.44361680346	-4.69244516524664	0.511390064169986	-9.17586299386307	4.47971672242418e-20	4.25738039439843e-18	12.414	10.543	8.101	11.906	11.617	8.338	7.530	13.100	13.386	15.352	17.754	15.480	15.471	14.681	9.268	11.855	10.722	14.414	11.185	19.047	11.528	5.390	7.291	5.993	80.104	158.707	235.333
Pdensi_DN20122_c0_g1d536094	MC_2_4	Needles	6.20896007530191	843.04401234193	424.626486208616	-7.03385600569221	0.766634199430771	-9.17498333744422	4.51644306114879e-20	4.28398164943279e-18	9.861	8.164	2.970	4.959	7.909	5.541	6.459	11.423	5.429	11.847	5.595	3.358	6.431	7.350	3.212	4.684	4.183	2.364	4.883	1.533	2.908	0.422	0.159	0.088	14.893	26.746	46.434
Pdensi_DN26622_c1_g2	MC_2_4	Needles	0	740.870131159532	370.435065579766	-11.9537322386796	1.30420704648573	-9.16551729335435	4.93099007395781e-20	4.66816259144434e-18	0.000	0.000	0.000	0.051	0.000	0.106	0.000	0.133	0.000	0.000	0.103	0.000	0.141	0.000	0.077	0.044	0.087	0.000	0.187	0.564	0.074	0.000	0.000	0.000	22.475	23.443	29.861
Pdensi_DN17146_c0_g1	MC_2_4	Needles	1410.71818860387	58.4009353082052	734.559561956036	4.59538134947876	0.501491414868494	9.16342974821175	5.02735351833108e-20	4.75021944480613e-18	8.522	18.691	16.481	7.674	16.318	12.935	15.147	11.159	8.969	17.384	11.901	13.539	25.169	18.438	21.150	19.503	33.386	38.286	32.188	67.903	25.346	42.824	62.575	45.039	1.757	1.344	2.799
Pdensi_DN16592_c0_g1d184976	MC_2_4	Needles	147.815042168627	6352.58832600004	3250.20168408433	-5.42120731746746	0.591730579301593	-9.16161426686109	5.11267000968587e-20	4.8215427808651e-18	32.216	25.852	23.988	29.044	34.575	26.668	21.024	21.437	24.353	17.675	31.926	17.664	33.834	32.823	28.758	20.936	16.553	15.755	17.607	15.581	15.316	8.652	4.932	2.510	143.244	208.068	307.284
Pdensi_DN5931_c0_g1	MC_2_4	Needles	19.6831763415851	956.307812120978	487.995494231282	-5.57578585305872	0.608961896607191	-9.15621467307562	5.37496709841114e-20	5.05917488558511e-18	2.486	1.920	1.902	2.767	2.239	1.721	1.627	2.315	2.522	1.961	3.049	1.987	2.213	1.800	1.066	1.833	1.540	1.230	1.053	1.944	1.693	1.288	0.507	0.372	25.914	38.836	34.161
Pdensi_DN9849_c1_g1	MC_2_4	Needles	2543.78477432089	126.878003403284	1335.33138886209	4.3295537140219	0.472966045283707	9.15404764717272	5.48393671624307e-20	5.15185388175946e-18	0.396	0.037	0.035	0.107	0.082	0.018	0.037	0.124	0.240	0.320	0.195	0.224	0.285	0.138	0.019	0.078	0.019	0.108	0.215	5.296	3.162	132.664	85.807	56.399	4.513	4.020	4.355
Pdensi_DN970_c0_g1d202929	MC_2_4	Needles	108.397995057765	2663.03969308128	1385.71884406952	-4.61263535205619	0.504035898356363	-9.15140244394848	5.61991492660271e-20	5.26950302267056e-18	10.340	10.761	8.961	11.522	8.754	10.068	5.526	8.493	10.642	6.940	8.039	7.342	9.302	10.170	7.891	8.868	9.571	8.122	10.948	10.256	19.981	5.912	3.578	2.269	65.436	95.683	114.607
Pdensi_DN44955_c0_g1d95956	MC_2_4	Needles	3981.65879451805	2.18949680859755	1991.92414566332	11.2095143546959	1.22522686778336	9.1489295978106	5.75004470525206e-20	5.38122981490183e-18	0.000	0.000	0.000	0.000	0.000	0.000	0.000	0.000	0.000	0.136	0.000	0.273	0.000	0.000	0.000	0.000	0.000	0.283	0.000	0.134	0.331	209.459	117.816	101.886	0.174	0.000	0.000
Pdensi_DN15778_c1_g1d182724	MC_2_4	Needles	34.3219548869174	1222.04760613223	628.184780509572	-5.17429750814913	0.56558799751615	-9.14852778148174	5.77146915019264e-20	5.3909919172628e-18	1.274	2.188	1.349	4.100	3.126	3.859	8.349	3.885	5.969	5.914	2.386	3.179	2.101	3.478	1.905	0.895	1.762	1.752	5.385	5.102	5.269	0.678	1.159	1.723	34.390	36.107	54.807
Pdensi_DN19072_c0_g3	MC_2_4	Needles	2248.45462566779	1.69698030531651	1125.07580298655	10.2187579318697	1.11743180990884	9.14486042123975	5.97069168425315e-20	5.56647812745419e-18	0.041	0.030	0.273	0.051	0.000	0.029	0.030	0.000	0.080	0.016	0.017	0.131	0.229	0.000	0.093	0.075	0.061	0.207	0.799	1.765	14.481	44.123	112.179	81.947	0.000	0.000	0.181
Pdensi_DN13534_c1_g1	MC_2_4	Needles	3824.0701880822	40.0663703093069	1932.06827919575	6.55959940821203	0.717444767844677	9.14300264244474	6.07419069302638e-20	5.65222461850703e-18	8.908	13.490	7.690	21.803	21.549	21.177	19.357	12.212	16.396	13.018	14.940	16.332	9.352	14.055	14.180	14.534	7.843	4.125	11.587	4.347	12.239	64.663	195.393	144.429	0.474	2.439	1.345
Pdensi_GG_70883_c0_g1	MC_2_4	Needles	538.851070087235	1.57959992010349	270.215335003669	8.73933105373745	0.956403097695858	9.13770676275727	6.37906330523318e-20	5.92467586032822e-18	0.292	0.000	0.580	0.326	1.444	1.717	1.003	0.000	0.000	0.528	0.541	0.000	0.724	2.308	0.000	1.326	1.660	1.465	5.564	0.000	0.437	15.020	23.337	18.898	0.080	0.000	0.050
Pdensi_DN20576_c0_g1d63271	MC_2_4	Needles	77.5566600794901	5387.15170266898	2732.35418137423	-6.11218764926786	0.66896038522877	-9.13684544590428	6.43005755706785e-20	5.96074844122969e-18	0.499	0.107	0.066	0.291	0.897	0.835	5.183	0.344	0.503	1.542	1.382	0.256	0.202	0.190	0.093	0.000	0.202	0.125	0.190	0.173	0.024	5.368	1.568	1.487	184.649	243.003	124.456
Pdensi_DN22841_c1_g1	MC_2_4	Needles	508.572782419025	2.28466531883538	255.42872386893	7.90163763159769	0.865003474232229	9.13480450308148	6.55250571090251e-20	6.06279863314997e-18	0.834	0.300	1.219	4.692	3.415	0.662	4.346	3.823	3.196	4.038	1.825	1.708	0.371	0.320	0.374	1.703	0.791	0.621	1.564	4.785	7.637	27.907	9.277	17.322	0.085	0.062	0.067
Pdensi_GG_130592_c0_g1	MC_2_4	Needles	10488.6520785382	0.462639640829533	5244.55735908953	14.1720020802996	1.55188022318337	9.13214942015857	6.71525483496776e-20	6.20168327404866e-18	0.074	0.053	0.025	3.622	5.778	22.851	7.249	5.282	4.298	2.366	2.774	1.931	2.220	8.255	11.556	0.291	2.863	0.372	0.619	0.746	0.601	44.445	212.065	814.896	0.000	0.055	0.000
Pdensi_DN14628_c0_g1d274346	MC_2_4	Needles	25.3201306369563	718.434908397655	371.877519517306	-4.81808914721341	0.527906807208839	-9.1267797297173	7.05671054742871e-20	6.50477497246911e-18	6.175	3.279	2.451	3.935	3.372	1.994	2.329	3.366	3.055	2.839	3.230	2.778	4.093	3.886	1.914	2.454	1.401	1.026	1.215	2.263	1.397	1.397	0.558	0.772	19.777	26.476	27.828
Pdensi_DN11761_c0_g1d5730	MC_2_4	Needles	585.791248394449	15.0397091594933	300.415478776971	5.28134619746099	0.578973333046497	9.12191615056103	7.38076239537515e-20	6.79071683127208e-18	7.359	9.803	8.962	16.052	15.450	14.160	11.714	15.628	12.702	15.615	13.048	14.580	6.413	12.130	7.829	11.130	15.822	12.641	22.370	34.070	25.696	31.057	18.256	13.896	0.462	0.740	0.387
Pdensi_DN5385_c0_g1d382960	MC_2_4	Needles	1130.37005560902	5.3702365352101	567.870146072115	7.78885840630082	0.85417023410665	9.11862541598273	7.60831667974663e-20	6.98697081756732e-18	519.922	585.692	498.742	713.032	651.871	663.803	729.500	628.439	820.613	673.056	750.813	625.331	646.110	550.783	696.537	592.826	412.273	360.656	671.694	241.443	332.739	61.245	49.519	12.484	0.270	0.078	0.210
Pdensi_DN19629_c0_g1d61370	MC_2_4	Needles	2849.72946503518	1.45455454741415	1425.5920097913	10.7794313578243	1.18228572376862	9.11745032619029	7.69124299849018e-20	7.04992271781234e-18	0.042	0.000	0.000	0.000	0.000	0.000	0.000	0.000	0.000	0.000	0.000	0.000	0.139	0.000	0.047	0.000	0.046	0.000	0.000	0.000	0.060	38.430	116.086	143.690	0.000	0.000	0.150
Pdensi_DN11725_c0_g1	MC_2_4	Needles	64.7714768425467	3565.4915732025	1815.13152502253	-5.77168502702435	0.633090467382744	-9.11668288244023	7.74588324335788e-20	7.08676060393707e-18	17.848	20.903	15.271	31.289	25.546	20.499	16.207	17.652	21.017	13.018	20.471	14.056	21.051	25.572	16.535	28.074	23.883	20.833	39.994	15.687	22.575	3.843	2.492	0.751	109.067	119.045	136.890
Pdensi_DN25152_c0_g5	MC_2_4	Needles	211.452852458055	20318.7528068887	10265.1028296734	-6.58589537480546	0.722453765268554	-9.11600948243009	7.79414369614629e-20	7.1176352460953e-18	12.240	11.755	21.349	3.606	5.804	12.579	9.805	15.914	18.909	25.295	21.637	28.195	42.902	14.979	43.990	18.705	18.900	38.312	22.085	36.573	23.971	6.611	9.766	6.215	1203.067	499.210	268.996
Pdensi_DN13947_c0_g1d392749	MC_2_4	Needles	1676.36968245275	18.7135262790723	847.541604365912	6.46852394212065	0.710436890406212	9.10499444703961	8.62708501381156e-20	7.86363609651124e-18	2.020	5.318	3.085	9.238	14.214	14.841	10.477	10.708	8.681	7.963	6.965	6.841	3.354	9.218	7.559	3.404	5.665	6.813	3.492	4.611	4.214	32.460	45.769	96.507	0.411	0.505	1.041
Pdensi_DN15407_c0_g2d525750	MC_2_4	Needles	4768.56936922074	4.74923370922845	2386.65930146498	9.97667035095003	1.09584572400041	9.10408293106257	8.69982962391352e-20	7.91523088918544e-18	0.000	0.000	0.000	0.063	0.061	0.054	0.997	0.262	0.295	0.295	1.336	0.537	0.399	0.232	0.113	0.000	0.055	0.000	0.057	1.699	0.577	427.847	77.580	21.770	0.162	0.113	0.242
Pdensi_DN12472_c0_g1d337998	MC_2_4	Needles	252301.889373685	214.745099433941	126258.317236559	10.1996165000828	1.12042561203974	9.10334107903369	8.75948121200236e-20	7.9547444288034e-18	3.750	2.805	1.193	0.000	0.000	0.000	0.000	0.054	0.732	1.158	0.460	1.784	15.978	0.779	1.693	3.144	1.597	2.977	0.235	1.150	0.447	685.000	16262.470	9627.540	10.056	1.577	9.376
Pdensi_DN24409_c0_g1d133598	MC_2_4	Needles	31029.8704539438	642.584694429037	15836.2275741864	5.59360160379028	0.614538343166372	9.10211977168029	8.85856708543517e-20	8.02985714052967e-18	140.560	370.470	56.935	939.866	810.582	547.917	1284.702	1042.939	944.082	1676.482	1193.732	1024.613	456.628	822.982	256.691	249.450	271.194	127.261	297.371	227.262	169.645	465.932	1870.417	961.145	19.163	24.087	22.766
Pdensi_DN20491_c0_g1d490961	MC_2_4	Needles	113.870099790255	9673.27842586744	4893.57426282885	-6.40536246706691	0.704386055277665	-9.09353957119716	9.58661454552903e-20	8.67376366601842e-18	47.877	23.902	18.179	29.176	19.667	15.412	13.912	10.343	11.357	11.177	12.379	7.463	36.796	23.164	17.409	26.317	10.430	10.111	9.086	13.613	9.969	8.306	1.584	2.506	281.352	319.965	391.139
Pdensi_DN20279_c0_g1	MC_2_4	Needles	304.105320722503	12395.4552709892	6349.78029585584	-5.34760934167337	0.588324173571578	-9.08956249274832	9.9438380790751e-20	8.9804028648207e-18	54.211	30.960	24.188	30.754	25.036	20.313	19.609	23.308	21.556	18.967	26.818	16.204	38.234	23.143	15.895	20.802	14.704	12.452	17.550	24.483	20.149	19.581	6.379	6.995	312.173	437.529	531.852
Pdensi_DN29597_c0_g1d502699	MC_2_4	Needles	52.5284617748104	1973.02800799592	1012.77823488537	-5.21892875625233	0.574286536962931	-9.08767387069916	1.01180512896378e-19	9.12093965427482e-18	4.899	4.034	2.418	2.788	4.252	2.129	2.734	2.056	1.908	1.623	1.796	1.807	3.777	3.430	2.807	2.165	2.101	2.430	1.574	3.550	3.276	3.185	1.618	0.916	49.764	70.983	83.316
Pdensi_DN37769_c0_g1d89398	MC_2_4	Needles	1321.10346404692	0	660.551732023461	12.9001326880522	1.41978319496474	9.08598772953683	1.02761335855182e-19	9.24644614495832e-18	0.000	0.000	0.000	1.483	3.822	2.538	2.159	0.412	1.873	0.000	0.000	0.460	0.000	3.619	2.599	0.000	0.419	0.000	0.435	0.905	0.564	24.931	38.033	74.811	0.000	0.000	0.000
Pdensi_GG_60680_c0_g1	MC_2_4	Needles	1052.95106173467	3.84549431397496	528.398278024324	7.96872185653093	0.877219715492657	9.08406607352139	1.04592740592864e-19	9.39399891196601e-18	0.000	0.000	0.000	0.000	0.000	0.135	0.000	0.241	0.000	0.000	0.000	0.271	0.000	0.000	0.000	0.000	3.893	9.300	5.746	3.458	3.320	34.158	47.750	30.668	0.000	0.081	0.335
Pdensi_GG_86282_c0_g1	MC_2_4	Needles	4987.55831616137	0.231319820414767	2493.89481799089	13.8552666920286	1.5254381453504	9.08281121346026	1.05806036971577e-19	9.48559825785949e-18	0.146	0.687	2.000	1.155	0.314	3.150	1.678	0.686	1.044	0.725	0.408	0.408	1.278	0.949	2.879	0.338	0.460	2.146	0.352	4.883	0.507	33.415	293.610	198.211	0.000	0.020	0.000
Pdensi_DN32580_c0_g1d28812	MC_2_4	Needles	3606.51677195871	5.02718535134981	1805.77197865503	9.45043130152734	1.04084385291012	9.07958602542027	1.08988586782228e-19	9.75308632703227e-18	0.000	0.209	0.000	0.271	1.957	3.330	1.587	1.287	0.685	0.290	0.375	0.231	0.208	0.875	2.278	0.163	0.159	0.125	0.591	8.825	0.655	94.401	162.927	125.920	0.117	0.440	0.000
Pdensi_DN22834_c0_g1d545846	MC_2_4	Needles	95.917215497065	1195.58849197628	645.752853736674	-3.63754049729883	0.400647360259459	-9.07915752881329	1.0941847612379e-19	9.77372067510844e-18	8.182	6.641	4.636	7.819	6.115	5.739	5.210	7.338	9.704	6.591	7.649	6.783	6.850	6.514	5.007	6.084	5.035	4.232	3.074	5.514	3.435	3.981	3.387	2.884	30.119	40.057	53.268
Pdensi_DN10560_c0_g1d386863	MC_2_4	Needles	1789.60729130422	21.5823245625312	905.594807933374	6.35061333718561	0.699617118948607	9.07726978826559	1.11332392174036e-19	9.92659850876829e-18	0.346	0.186	0.517	4.575	10.970	11.609	4.444	2.943	3.517	1.553	0.801	1.839	2.885	6.768	6.720	0.883	3.341	1.288	0.389	3.552	0.990	48.294	60.030	80.428	0.353	0.453	1.453
Pdensi_DN31263_c0_g1d234712	MC_2_4	Needles	381.358751156232	14589.6953866087	7485.52706888248	-5.25632361523342	0.579153965453993	-9.07586570889321	1.12777361070165e-19	1.00371851352447e-17	6.135	5.140	6.886	21.023	33.299	15.832	27.097	52.944	45.542	64.260	63.990	48.705	13.995	23.003	9.847	16.305	36.057	21.597	49.584	51.282	30.504	11.571	22.080	7.369	557.955	357.818	550.860
Pdensi_DN45645_c0_g1d156523	MC_2_4	Needles	1746.53180824695	2.10476224727769	874.318285247114	9.97017953159588	1.09868451394591	9.07465191785415	1.14041425923842e-19	1.01312997932596e-17	0.082	0.029	0.000	3.082	3.928	2.958	5.398	1.503	1.109	0.638	0.655	0.291	0.940	2.287	2.192	0.173	0.603	0.000	0.777	0.540	0.304	26.126	51.322	104.075	0.169	0.061	0.000
Pdensi_DN23955_c0_g1d550875	MC_2_4	Needles	0	734.486971394489	367.243485697245	-11.9418505099478	1.31610958537475	-9.07359891809273	1.15149375452121e-19	1.02112300593066e-17	10.753	13.914	7.625	2.650	4.897	6.032	2.822	2.820	3.543	3.172	2.833	1.585	6.487	9.240	6.992	2.676	1.449	1.461	0.496	0.693	0.214	0.000	0.000	0.000	16.944	29.369	30.096
Pdensi_DN21886_c0_g1d190004	MC_2_4	Needles	18838.5713728346	14.1053399060555	9426.33835637033	10.4188687380632	1.14900280526757	9.06774873855679	1.2150135638585e-19	1.07550632054255e-17	0.022	0.000	0.043	0.000	0.052	0.023	0.047	0.134	0.050	0.000	0.027	0.051	0.215	0.049	0.048	0.000	0.119	0.108	0.196	0.150	0.123	1783.740	190.312	109.577	0.904	0.266	0.207
Pdensi_DN21728_c0_g1d420044	MC_2_4	Needles	0.766704379262827	1033.76213312405	517.264418751657	-10.6025304093471	1.16958528369228	-9.06520504077802	1.24370115174086e-19	1.09891641045442e-17	0.013	0.014	0.000	0.000	0.000	0.014	0.000	0.000	0.000	0.000	0.000	0.000	0.000	0.015	0.000	0.000	0.000	0.016	0.058	0.000	3.195	0.019	0.016	0.052	19.317	46.914	42.446
Pdensi_DN22097_c0_g1d298406	MC_2_4	Needles	68.7220259882699	3928.88912823636	1998.80557711232	-5.82791379113735	0.642995813420619	-9.06368854897192	1.26112143075221e-19	1.11230456551543e-17	2.177	1.746	1.556	4.167	3.292	1.860	2.951	1.883	2.141	2.483	2.348	1.105	2.377	1.842	1.072	2.577	1.627	1.386	2.699	3.379	3.175	3.023	3.646	0.776	85.606	161.346	162.962
Pdensi_DN39786_c0_g1d511609	MC_2_4	Needles	684.715872822419	0	342.357936411209	11.9526370527823	1.31974564940986	9.05677321848119	1.34366579573567e-19	1.18298073531565e-17	0.000	1.056	1.172	1.480	6.396	4.451	3.673	4.091	2.781	2.763	1.477	1.377	2.815	5.622	9.099	0.872	1.256	5.229	3.446	1.129	1.119	23.418	31.140	18.805	0.000	0.000	0.000
Pdensi_DN10505_c0_g1d49212	MC_2_4	Needles	1382.24654169373	83.8965872009064	733.071564447319	4.04983204159109	0.447206750023813	9.0558383597194	1.35522672531682e-19	1.19102084915433e-17	8.753	16.276	16.612	13.609	15.672	18.777	14.078	13.620	16.930	14.127	12.483	12.362	16.443	15.579	19.703	12.788	14.584	16.583	20.176	26.364	17.174	46.376	38.614	61.145	3.093	2.931	2.447
Pdensi_DN21751_c2_g2	MC_2_4	Needles	1390.29861347349	141.376179488443	765.837396480967	3.29689109143412	0.364111669124123	9.05461530349974	1.37050018713909e-19	1.2022890639913e-17	16.471	18.219	15.040	21.062	20.666	16.550	19.153	17.832	16.345	17.917	18.124	11.534	14.109	17.445	13.550	14.121	14.174	15.795	20.976	21.472	30.768	43.710	58.845	45.622	4.175	5.955	4.474
Pdensi_DN18118_c2_g4	MC_2_4	Needles	1796.75145828141	31.6319103380803	914.191684309745	5.80447091267592	0.641211279594539	9.05235309701085	1.39920013356403e-19	1.22527455981869e-17	1.287	1.289	0.469	1.582	2.207	5.279	2.333	1.999	0.924	1.100	0.702	0.863	2.684	3.883	3.347	0.310	0.307	0.565	24.039	0.398	10.347	41.468	54.475	92.425	0.466	1.609	1.309
Pdensi_DN91975_c0_g1	MC_2_4	Needles	710.452631301385	0	355.226315650693	12.0057293873016	1.32641930719493	9.05123238343912	1.41363749432377e-19	1.23571067886173e-17	0.482	0.784	0.967	1.828	2.638	0.784	1.599	2.531	1.148	1.994	0.912	1.134	1.069	0.834	0.267	1.079	1.034	0.881	1.600	1.954	2.659	34.056	19.963	22.140	0.000	0.000	0.000
Pdensi_DN21928_c0_g1	MC_2_4	Needles	191.525421354287	1963.72347827455	1077.62444981442	-3.35422493959107	0.37099929356292	-9.0410547884836	1.55167233232355e-19	1.3539583541782e-17	18.317	15.821	19.536	19.567	10.883	12.862	10.733	11.023	15.896	9.192	8.819	13.317	12.759	13.259	8.937	17.356	11.171	17.912	21.166	11.587	22.799	8.655	6.960	4.982	61.052	66.710	73.143
Pdensi_DN21129_c2_g5	MC_2_4	Needles	938.703693698734	26.2330599103947	482.468376804565	5.19872715349313	0.575067437114518	9.04020436208053	1.56379187059781e-19	1.36210993858341e-17	1.729	3.004	1.773	3.686	5.081	8.362	3.375	2.929	2.473	3.739	2.427	3.060	7.072	7.271	5.825	3.082	2.684	2.244	7.350	3.418	2.981	47.634	30.433	23.124	1.215	0.713	0.676
Pdensi_DN19789_c2_g1	MC_2_4	Needles	56.6255115933557	3296.71293459256	1676.66922309296	-5.86147958780433	0.64845490421942	-9.03914759478935	1.57898240953101e-19	1.37290280817361e-17	4.100	6.718	1.966	3.828	4.682	2.748	4.085	2.103	0.840	2.475	1.359	1.076	4.097	6.872	1.814	2.915	0.648	1.616	1.174	0.522	1.005	3.208	1.133	1.760	47.737	149.491	151.618
Pdensi_DN12467_c0_g1d176188	MC_2_4	Needles	0	725.552981862546	362.776490931273	-11.924213619675	1.31963905598694	-9.03596598295358	1.62560247420347e-19	1.41093663243299e-17	0.000	0.000	0.000	0.000	0.000	0.000	0.000	0.000	0.000	0.000	0.000	0.000	0.000	0.000	0.000	0.000	0.042	0.000	0.000	0.000	0.000	0.000	0.000	0.000	16.601	32.807	26.341
Pdensi_DN22709_c2_g1	MC_2_4	Needles	9.86213875808865	1649.18802232981	829.52508054395	-7.43403608318246	0.823265452239264	-9.02993811165287	1.71768912718266e-19	1.48822892416803e-17	0.106	0.129	0.119	0.100	0.048	0.000	0.087	0.041	0.000	0.047	0.181	0.047	0.183	0.230	0.199	0.225	0.262	0.239	0.045	0.185	0.000	0.240	0.177	0.599	16.573	92.299	67.992
Pdensi_DN361_c0_g1d379946	MC_2_4	Needles	0	769.654470627628	384.827235313814	-12.0092308875611	1.33027074007319	-9.02765920184062	1.75383046933349e-19	1.51686229957046e-17	0.000	0.000	0.000	0.000	0.000	0.000	0.000	0.000	0.000	0.000	0.000	0.000	0.000	0.000	0.000	0.000	0.000	0.000	0.000	0.000	0.000	0.000	0.000	0.000	17.773	26.139	35.841
Pdensi_GG_75262_c0_g1	MC_2_4	Needles	17.3664424502528	2973.13439196472	1495.25041720749	-7.4031380227431	0.820259837583445	-9.02535718992822	1.79110094826714e-19	1.54636970778296e-17	7.661	2.442	5.121	4.172	2.093	2.051	1.598	0.842	1.232	1.279	0.920	0.766	10.034	1.722	3.410	10.422	2.714	6.216	2.385	2.119	3.881	1.281	0.248	0.328	141.931	106.529	47.829
Pdensi_DN19670_c0_g1d118103	MC_2_4	Needles	3894.22959135564	496.967910797053	2195.59875107635	2.97085538741365	0.329443448586179	9.01780077935442	1.91902915994081e-19	1.65390634401295e-17	40.674	78.759	61.386	78.900	103.714	96.418	97.342	96.427	115.684	101.687	122.711	111.534	67.455	96.779	84.549	75.594	74.481	64.646	92.092	61.610	83.984	156.398	115.624	142.822	16.048	18.070	16.681
Pdensi_DN17684_c0_g3	MC_2_4	Needles	1073.74282519074	2.44235651541789	538.092590853077	8.72449514480037	0.968546613677522	9.00782163872724	2.10189857593008e-19	1.80833340815851e-17	1.996	3.847	1.802	18.667	30.352	27.842	18.182	11.828	8.260	9.012	9.252	6.691	19.026	23.154	14.731	6.110	9.871	8.261	10.745	12.784	3.783	10.987	73.069	30.166	0.071	0.104	0.111
Pdensi_DN15375_c1_g2	MC_2_4	Needles	5.79372448303186	393.048882926975	199.421303705004	-5.99938983860562	0.666141214258071	-9.00618323892115	2.13352547349164e-19	1.83232847100799e-17	2.010	2.068	0.937	1.203	1.479	1.018	0.737	0.745	0.566	0.662	0.779	0.469	1.852	1.557	0.662	0.892	0.483	0.511	0.592	0.529	0.854	0.303	0.286	0.062	13.807	13.436	12.743
Pdensi_GG_147061_c1_g1	MC_2_4	Needles	4489.92580032749	0.547374202149387	2245.23658726482	13.7036207729142	1.52163480010048	9.00585394866711	2.13993845716459e-19	1.83462311190374e-17	0.000	0.000	0.000	0.436	1.320	2.208	1.328	1.202	2.300	1.420	1.534	1.405	0.900	1.862	0.943	0.079	0.511	0.036	1.744	94.653	175.926	34.434	257.307	181.019	0.045	0.000	0.000
Pdensi_DN23121_c2_g2	MC_2_4	Needles	3102.36162744374	0.462639640829533	1551.41213354228	12.4009541281437	1.37745353851282	9.0028111884866	2.20010514616198e-19	1.88291372186104e-17	2.025	3.577	2.805	4.852	3.254	7.699	4.191	2.103	3.338	2.238	3.054	3.334	2.608	5.230	2.881	1.795	0.954	0.181	2.784	1.176	1.033	25.004	176.733	124.983	0.000	0.041	0.000
Pdensi_GG_115528_c0_g1	MC_2_4	Needles	9.68912342992222	1193.8513636234	601.770243526664	-6.94092081594435	0.771235584989501	-8.99974139035459	2.26249990135209e-19	1.93293959342169e-17	1.251	0.696	1.483	1.285	0.976	2.088	0.969	0.911	2.430	0.367	1.002	2.615	0.356	0.559	1.676	0.851	0.681	1.448	1.485	0.454	1.679	0.356	0.384	0.316	19.245	22.563	82.236
Pdensi_DN31230_c0_g1d504118	MC_2_4	Needles	0	1605.6453747736	802.822687386798	-13.0699074269273	1.4535509484284	-8.99170919399743	2.43415058364612e-19	2.0759706168943e-17	0.000	0.000	0.000	0.161	0.154	0.000	0.000	0.000	0.000	0.000	0.000	0.000	0.000	0.000	0.000	0.228	0.000	0.311	0.000	0.000	0.364	0.000	0.000	0.000	21.525	44.400	102.460
Pdensi_DN22131_c0_g1d222311	MC_2_4	Needles	9469.13004968653	58.6306534667269	4763.88035157663	7.33498750319131	0.816014497005705	8.98879557913054	2.49954449756041e-19	2.12804101763655e-17	4.825	3.621	5.192	4.045	2.051	1.473	3.265	1.724	1.313	1.425	1.230	0.806	2.708	2.241	1.858	6.370	12.655	11.639	5.659	2.039	3.066	726.741	226.064	87.006	1.720	2.951	1.403
Pdensi_DN18852_c0_g2d480517	MC_2_4	Needles	16163.5418145848	155.538327480369	8159.54007103258	6.69979463830905	0.745722417997993	8.9843009632132	2.60384204536701e-19	2.20983520341946e-17	39.271	59.156	28.865	113.278	164.500	246.397	101.143	50.045	52.461	27.553	36.417	31.358	95.171	138.451	159.692	48.415	39.205	19.422	55.229	33.459	69.882	218.730	446.907	1009.770	5.066	7.929	3.009
Pdensi_DN21926_c0_g3d421451	MC_2_4	Needles	0	604.580870688814	302.290435344407	-11.6603737581586	1.29786580158374	-8.98426766768171	2.60463049323284e-19	2.20983520341946e-17	2.618	0.000	0.000	0.255	0.000	0.000	0.000	0.000	0.000	0.000	0.000	0.000	0.000	0.000	0.000	0.000	0.000	0.000	0.000	0.233	0.000	0.000	0.000	0.000	18.795	22.227	20.981
Pdensi_DN25113_c1_g1	MC_2_4	Needles	5006.21388688546	130.954337655151	2568.58411227031	5.25638538441205	0.585174734786854	8.98259113378614	2.64463776990346e-19	2.2390832502676e-17	2.164	3.109	2.772	4.212	6.062	5.289	5.579	7.264	7.660	8.472	6.436	7.198	3.576	4.792	3.827	2.339	7.988	6.230	10.951	58.883	12.435	325.049	114.906	103.436	3.857	5.084	4.558
Pdensi_GG_72788_c0_g1	MC_2_4	Needles	1033.49303528716	3.30578509930189	518.399410193233	8.36991429721104	0.931808374337749	8.98244159177006	2.64823565968966e-19	2.2390832502676e-17	0.353	0.202	0.281	3.741	8.570	7.489	3.332	4.220	2.690	3.514	4.716	2.451	3.365	5.965	4.124	1.341	1.973	1.918	4.659	6.472	2.824	12.870	72.908	24.573	0.146	0.079	0.113
Pdensi_DN21237_c1_g1d64974	MC_2_4	Needles	2355.10486742092	0	1177.55243371046	13.7343663141467	1.52928078098372	8.98093174577925	2.6848336352565e-19	2.26611973561693e-17	3.705	1.446	1.433	22.470	32.439	43.149	25.776	14.822	11.706	9.962	7.407	8.587	24.683	31.263	21.445	5.565	7.566	2.322	1.913	3.347	1.990	22.973	71.991	148.759	0.000	0.000	0.000
Pdensi_DN1891_c0_g1d325527	MC_2_4	Needles	788.543543281507	0	394.271771640753	12.1562057291272	1.35435192074358	8.97566248693554	2.81651665542339e-19	2.37318144785752e-17	0.187	0.101	0.842	0.119	0.793	0.307	0.000	0.000	0.000	0.110	0.000	0.111	0.104	0.108	0.000	0.757	0.203	0.576	0.000	0.326	0.000	21.373	41.239	21.708	0.000	0.000	0.000
Pdensi_DN21755_c0_g1d221703	MC_2_4	Needles	12484.7795875555	1.42123673495137	6243.10041214522	12.9671654804215	1.44479848550917	8.97506857217647	2.83175346092897e-19	2.38192723791588e-17	0.070	1.125	0.069	9.217	11.074	22.493	17.059	14.364	28.449	14.354	13.090	24.305	1.858	19.714	3.428	0.375	4.323	0.516	3.505	8.408	15.526	10.228	916.451	394.334	0.000	0.078	0.084
Pdensi_DN34717_c0_g1d147158	MC_2_4	Needles	530.841353662185	3.01194259254246	266.926648127364	7.48294841783867	0.834266066019676	8.96949872783413	2.97866907064738e-19	2.50121494101844e-17	6.538	5.214	5.479	7.802	5.677	6.533	9.773	6.247	6.473	12.714	8.563	11.828	4.608	4.360	6.206	6.729	1.003	0.945	0.890	2.769	1.829	13.126	13.177	29.220	0.086	0.041	0.164
Pdensi_DN21218_c0_g1d294106	MC_2_4	Needles	1740.33773287518	3.53643293114705	871.937082903166	8.82000976119852	0.98350393058746	8.96794561454392	3.02096141973501e-19	2.53239191559632e-17	0.765	3.500	2.350	2.472	3.812	1.375	1.192	3.359	1.643	1.603	3.311	1.510	0.709	3.778	0.950	1.764	6.980	5.555	6.805	7.169	5.064	128.583	36.638	25.043	0.023	0.245	0.166
Pdensi_GG_53814_c0_g1	MC_2_4	Needles	0	1355.26538631496	677.632693157478	-12.8250083335099	1.43104887697286	-8.96196387131027	3.18946365378949e-19	2.6690803433137e-17	0.000	0.000	0.000	0.000	0.000	0.000	0.000	0.000	0.000	0.000	0.226	0.000	0.000	0.000	0.000	0.000	0.000	0.218	0.000	0.116	0.513	0.000	0.000	0.000	42.134	20.759	74.179
Pdensi_DN8786_c0_g1d452804	MC_2_4	Needles	534.852478920325	0.6939594612443	267.773219190784	9.2993184877085	1.03819445435388	8.95720300634424	3.33018222527908e-19	2.78209209787837e-17	0.035	0.000	0.000	0.000	0.166	0.000	0.038	0.072	0.040	0.040	0.000	0.000	0.000	0.278	0.039	0.000	0.000	0.000	0.000	3.359	0.000	18.994	18.812	19.168	0.000	0.078	0.000
Pdensi_DN15640_c0_g1d214494	MC_2_4	Needles	812.059916530792	35.1488193485306	423.604367939661	4.5293350365399	0.505685728999651	8.95681799345977	3.34182666602382e-19	2.7870720727065e-17	7.927	14.742	13.328	17.563	19.274	14.350	17.300	16.306	17.052	16.202	19.276	14.705	8.921	15.336	10.737	10.958	11.362	12.108	32.854	12.072	48.057	44.203	21.884	21.451	1.047	1.386	1.209
Pdensi_DN9898_c0_g1d386048	MC_2_4	Needles	0	671.339080665446	335.669540332723	-11.8117556082302	1.31995246520792	-8.94862195387441	3.59947627098719e-19	2.99685427594127e-17	0.290	1.885	0.291	1.830	0.353	0.000	0.960	1.521	1.037	0.343	1.094	0.341	0.000	0.000	0.000	0.253	1.552	0.353	0.000	1.341	0.000	0.000	0.000	0.000	19.050	31.406	19.062
Pdensi_DN24469_c1_g1d553845	MC_2_4	Needles	7511.90063399534	335.946518335114	3923.92357616523	4.48641151044099	0.501756852242269	8.9414055640535	3.84251385144952e-19	3.19378028408869e-17	30.967	52.815	42.989	72.326	90.543	135.933	73.124	65.120	66.807	65.160	74.609	57.786	54.028	89.369	93.925	57.747	59.584	55.176	112.664	57.107	57.127	308.974	258.831	235.834	15.087	11.874	6.702
Pdensi_DN26932_c0_g1d307035	MC_2_4	Needles	487.140481075777	16.6123160806901	251.876398578234	4.87154392961881	0.545128318249349	8.93650864674122	4.01659700387585e-19	3.33282403507729e-17	0.515	0.089	0.231	0.950	0.464	1.467	0.900	0.403	0.543	0.678	0.214	0.412	0.386	0.418	0.921	0.081	0.085	0.627	0.394	1.151	0.719	12.775	15.335	23.152	0.477	0.604	0.603
Pdensi_GG_59400_c0_g1	MC_2_4	Needles	0	1046.46030176189	523.230150880946	-12.452215717113	1.39398470065905	-8.93282093499722	4.15281530580669e-19	3.44003225982186e-17	0.055	0.000	0.000	0.000	0.000	0.000	0.000	0.000	0.000	0.000	0.000	0.000	0.000	0.000	0.000	0.000	0.000	0.000	0.000	0.000	0.000	0.000	0.000	0.000	24.278	23.849	59.607
Pdensi_DN17635_c0_g1	MC_2_4	Needles	1808.86530289472	1.88454836435052	905.374925629535	10.2715636753965	1.15005550953583	8.93136339092199	4.2079043060249e-19	3.47978784592167e-17	110.346	58.835	115.401	67.653	38.805	38.082	40.449	22.200	36.080	28.451	17.245	15.405	47.715	15.391	16.424	127.483	121.609	77.858	112.928	107.106	96.017	43.074	120.128	31.466	0.138	0.000	0.027
Pdensi_DN18659_c0_g1d479685	MC_2_4	Needles	5.96061970593619	544.115353544624	275.03798662528	-6.45896931363259	0.723388164169591	-8.92877383617013	4.3075649291733e-19	3.5562066761234e-17	2.757	4.639	2.175	2.540	2.386	4.291	2.840	1.662	2.050	3.583	1.852	2.215	2.317	3.858	3.099	1.139	1.186	0.613	0.891	0.316	0.806	0.363	0.191	0.079	10.048	18.669	28.133
Pdensi_DN7681_c0_g1d169920	MC_2_4	Needles	1666.51138023846	31.6236844609185	849.067532349691	5.6999803971724	0.638410319488407	8.9283963983228	4.32228424181792e-19	3.56236129301696e-17	3.364	2.431	2.443	5.397	5.504	7.144	4.526	6.617	4.600	4.955	5.905	4.955	2.067	5.158	4.471	0.964	0.105	0.984	2.663	6.896	3.572	40.975	49.692	84.233	0.533	1.927	0.894
Pdensi_GG_110732_c0_g1	MC_2_4	Needles	3.06681751705131	562.435345437038	282.751081477045	-7.64749947294911	0.857643598836533	-8.91687349304956	4.79637080315323e-19	3.9464635539569e-17	0.000	0.000	0.000	0.000	0.000	0.000	0.000	0.000	0.000	0.000	0.000	0.000	0.000	0.000	0.000	0.000	0.000	0.000	0.000	1.127	0.135	0.133	0.000	0.176	17.730	17.358	22.315
Pdensi_DN15318_c4_g3	MC_2_4	Needles	0	1066.69882877463	533.349414387314	-12.478973397	1.39960899947333	-8.91604255309576	4.83247893466496e-19	3.96951314031884e-17	0.000	0.000	0.000	0.000	0.000	0.000	0.000	0.000	0.000	0.000	0.000	0.000	0.000	0.000	0.000	0.000	0.000	0.041	0.000	0.000	0.000	0.000	0.000	0.000	52.533	23.297	29.249
Pdensi_DN21081_c1_g1	MC_2_4	Needles	2660.42844500638	245.603611416043	1453.01602821121	3.44040975291908	0.386090572126587	8.91088775871762	5.06255476585759e-19	4.15154888232258e-17	1.484	2.616	1.780	3.224	2.717	3.933	5.372	2.496	3.168	2.090	2.293	1.854	4.592	2.440	9.113	1.821	12.196	15.729	54.033	3.541	18.069	102.886	77.504	102.476	8.838	7.401	8.615
Pdensi_DN14090_c0_g1	MC_2_4	Needles	1661.42057627	2.91610209373501	832.16833918187	9.09353074979205	1.02116607983146	8.90504583866797	5.33639917716276e-19	4.36880933637537e-17	25.501	142.926	87.141	47.160	95.870	46.097	306.273	549.775	833.588	516.902	630.646	545.121	58.426	109.135	67.964	172.595	560.730	375.519	814.619	461.216	381.065	103.125	70.653	8.525	0.058	0.126	0.135
Pdensi_DN14276_c0_g1	MC_2_4	Needles	675.493667484842	0.484851515804716	337.989259500323	10.1689943288926	1.14223265909005	8.90273469942078	5.44873046785099e-19	4.45333822354908e-17	0.041	0.000	0.183	0.026	0.269	0.438	0.067	0.106	0.382	0.119	0.077	0.218	0.023	0.023	0.138	0.019	0.023	0.442	0.000	0.047	0.642	25.773	28.738	17.952	0.000	0.000	0.049
Pdensi_DN15082_c1_g1	MC_2_4	Needles	4.0622941697947	1007.62165717766	505.841975673726	-8.08292442617971	0.908293931699784	-8.89901841692732	5.63427455410637e-19	4.59732429049621e-17	0.224	0.120	0.000	0.112	0.000	0.455	0.097	0.000	0.224	0.026	0.000	0.192	0.050	0.051	0.427	0.061	0.025	0.084	0.178	0.000	0.032	0.134	0.000	0.318	31.612	30.472	40.725
Pdensi_DN28042_c0_g1d501253	MC_2_4	Needles	2.65158192478125	467.457265376017	235.054423650399	-7.58727444880682	0.852731573878298	-8.89761172358052	5.70612365663131e-19	4.64821591358044e-17	0.339	0.498	0.967	7.144	2.945	2.757	9.238	3.228	1.139	3.494	2.871	0.648	0.514	0.981	1.362	2.322	0.418	0.191	0.323	0.090	0.051	0.000	0.118	0.156	13.261	16.959	17.908
Pdensi_DN21038_c3_g2	MC_2_4	Needles	85.8332567378187	1039.99633754392	562.914797140868	-3.5950886968247	0.404084023773638	-8.89688402736412	5.74364634063955e-19	4.67102276780469e-17	7.847	8.706	9.305	9.438	10.545	11.613	10.058	10.429	12.713	10.513	9.652	10.854	8.221	11.035	9.265	7.528	8.967	8.927	9.791	11.306	18.330	4.012	2.713	2.484	26.830	39.238	41.508
Pdensi_DN25686_c0_g3	MC_2_4	Needles	595.699002715366	0	297.849501357683	11.7514049231053	1.32137046514741	8.89334613801466	5.92957449095104e-19	4.81424509042629e-17	0.362	0.000	0.178	0.224	0.000	0.000	0.000	0.186	0.000	0.000	0.000	0.209	0.197	0.000	0.000	0.635	1.933	2.030	15.201	9.631	9.046	17.658	26.105	19.713	0.000	0.000	0.000
Pdensi_DN22686_c0_g3	MC_2_4	Needles	1450.36097110547	3.15852785163737	726.759749478552	8.77712176268552	0.987191751952727	8.89099989472544	6.05614357693588e-19	4.90515911722869e-17	0.682	0.447	0.414	0.899	1.214	2.240	4.360	4.381	10.517	6.702	7.434	6.487	0.587	0.325	0.340	1.196	1.499	3.760	1.909	2.174	0.838	18.937	23.947	106.178	0.059	0.127	0.159
Pdensi_DN38905_c0_g1d317577	MC_2_4	Needles	2170.16779244945	0	1085.08389622473	13.6165089328552	1.53151063915262	8.8909006472127	6.06155595554679e-19	4.90515911722869e-17	0.104	0.227	0.208	0.087	0.042	1.059	0.380	0.506	0.488	0.163	0.483	0.206	0.463	0.080	0.586	0.283	0.077	0.043	0.118	0.040	0.050	17.840	125.061	85.767	0.000	0.000	0.000
Pdensi_DN30915_c0_g1d234365	MC_2_4	Needles	3513.51901100685	38.1400861492845	1775.82954857807	6.51974352765891	0.733557979277923	8.88783669707555	6.23101702400858e-19	5.03398424778182e-17	0.066	0.129	0.045	0.127	1.858	0.875	0.000	0.890	0.000	0.010	0.000	0.000	0.000	1.114	0.892	0.067	0.360	0.000	0.178	3.937	0.378	41.056	129.560	195.367	0.942	2.017	1.023
Pdensi_DN12373_c0_g1d521241	MC_2_4	Needles	330.314540441589	4341.65398818342	2335.98426431251	-3.71417905699019	0.41795984194231	-8.88644956828854	6.30926720369301e-19	5.08663172901223e-17	22.285	25.293	20.708	26.314	24.642	25.590	17.850	15.676	20.747	14.785	17.501	13.476	20.982	26.242	20.670	19.435	21.973	20.089	41.707	21.124	49.213	16.895	10.698	8.037	123.968	159.480	163.371
Pdensi_GG_157845_c0_g1	MC_2_4	Needles	1987.87295979548	0.547374202149387	994.210166998815	12.5282073371578	1.40983161267108	8.88631466663012	6.31692881781531e-19	5.08663172901223e-17	0.051	0.000	0.022	3.597	4.106	11.271	5.943	4.410	4.588	4.872	5.727	7.573	1.946	7.112	2.247	0.086	2.157	0.321	203.554	56.929	355.786	33.826	117.673	60.012	0.045	0.000	0.000
Pdensi_DN18117_c0_g1d216785	MC_2_4	Needles	2139.48082107502	43.2446288509526	1091.36272496299	5.6477535518751	0.635598214196597	8.88572910641972	6.3502918270662e-19	5.10511411323769e-17	0.185	1.038	0.480	3.287	10.546	16.442	4.432	4.961	3.461	1.607	1.845	2.088	4.456	7.756	11.143	0.902	1.745	1.252	3.767	1.765	1.949	61.615	65.227	98.748	2.016	0.669	1.549
Pdensi_GG_51082_c0_g1	MC_2_4	Needles	2.75765768474962	1067.45120180174	535.104429743247	-8.83386037026859	0.994990852424762	-8.87833325174874	6.78696440253591e-19	5.44723318062125e-17	1.465	3.203	1.473	0.817	0.281	1.634	0.962	1.713	1.747	1.762	2.061	1.286	0.322	0.948	0.541	1.848	1.431	1.073	2.455	0.368	1.621	0.028	0.000	0.271	31.204	40.777	37.844
Pdensi_DN14878_c0_g1d53491	MC_2_4	Needles	422.856836704508	0.716171336219483	211.786504020364	8.9450855337547	1.00773201988813	8.87645262551812	6.90265148830278e-19	5.53103147606013e-17	1.265	1.073	2.349	68.586	47.738	10.649	68.737	41.311	39.701	71.520	39.375	30.595	1.107	6.100	0.504	4.040	9.383	14.301	10.705	12.227	15.866	13.885	14.913	16.117	0.000	0.023	0.049
Pdensi_DN74180_c0_g1	MC_2_4	Needles	116.004901362059	1921.3786193586	1018.69176036033	-4.04856894153696	0.456170601674394	-8.87512024377834	6.98578990361832e-19	5.58851796221108e-17	5.570	4.834	5.180	7.261	6.499	6.301	4.464	5.802	7.325	4.179	5.882	4.943	5.376	6.945	5.329	4.832	3.670	3.257	3.002	5.063	4.408	5.861	2.946	3.637	47.205	71.358	80.523
Pdensi_DN19596_c0_g1d218685	MC_2_4	Needles	1206.28444378398	0	603.142221891992	12.7689112775102	1.43903132078413	8.87326849185771	7.10298099464149e-19	5.67301441361928e-17	0.039	0.043	0.101	0.847	2.768	5.957	1.488	1.195	1.759	0.470	0.555	0.893	1.467	3.253	6.407	0.151	0.299	0.359	0.359	2.680	0.274	23.168	30.451	71.909	0.000	0.000	0.000
Pdensi_DN14054_c0_g1d213005	MC_2_4	Needles	6330.10010017086	694.961331013534	3512.5307155922	3.1857140904304	0.359130253531936	8.87063693214336	7.27287115168873e-19	5.79925737248233e-17	14.799	33.784	28.075	38.561	55.066	46.265	47.375	66.479	60.304	86.459	64.788	73.613	30.053	46.460	32.728	31.297	88.672	92.746	129.728	173.835	164.990	209.606	218.153	244.283	16.621	30.082	25.676
Pdensi_DN32723_c0_g1d84827	MC_2_4	Needles	731.691777975959	0	365.845888987979	12.0485990419454	1.35857481820383	8.86855760941812	7.4099427988699e-19	5.89896404080814e-17	0.817	0.885	0.000	0.515	0.000	0.441	0.000	0.000	0.000	0.000	0.000	0.000	0.000	0.471	0.000	0.000	0.000	0.000	0.000	1.414	0.000	34.609	29.713	14.769	0.000	0.000	0.000
Pdensi_GG_126487_c0_g1	MC_2_4	Needles	2.85466599711458	796.078479363626	399.46657268037	-8.01933002764885	0.904810754199365	-8.8629915044996	7.78955182847613e-19	6.19111559346258e-17	2.051	2.528	0.808	2.642	1.797	2.892	2.388	1.258	0.657	2.008	0.941	0.681	1.749	2.808	1.411	0.972	0.414	0.133	0.394	0.067	0.082	0.057	0.246	0.000	16.194	27.708	39.026
Pdensi_DN20644_c0_g1d63564	MC_2_4	Needles	623.024799462929	5.66340705339992	314.344103258164	6.76436205483675	0.764111779064515	8.85258183445125	8.55175867501209e-19	6.78591737320256e-17	0.929	0.991	5.319	2.473	1.181	0.596	1.017	1.052	0.944	0.631	1.240	0.910	0.687	1.127	1.151	2.798	9.944	29.766	2.403	4.878	1.125	28.107	31.802	7.780	0.129	0.241	0.200
Pdensi_DN12972_c0_g1d271183	MC_2_4	Needles	1073.29353517705	62359.511207667	31716.402371422	-5.85990863698619	0.662039970740796	-8.85129130561285	8.65124222950591e-19	6.85376846030275e-17	133.514	176.129	95.952	205.287	171.431	171.851	124.777	119.154	112.412	75.022	143.794	81.145	133.329	160.017	146.603	109.535	116.714	95.999	150.887	115.387	114.899	67.165	34.898	14.947	2660.437	1558.585	2005.435
Pdensi_DN21021_c0_g1d121912	MC_2_4	Needles	1935.60628630536	68.0729192091762	1001.83960275727	4.82645152493766	0.545367307618826	8.84990988185712	8.75899945694696e-19	6.92794474789067e-17	8.228	5.563	5.013	12.415	10.870	10.509	10.222	9.505	9.931	9.121	7.707	7.691	5.278	7.247	7.040	6.564	5.183	4.958	9.141	14.667	10.342	43.770	65.944	93.673	1.861	3.418	1.797
Pdensi_GG_67976_c0_g1	MC_2_4	Needles	575.895620384804	0	287.947810192402	11.702961296764	1.32274082821818	8.84750893531327	8.9494472176258e-19	7.06718103228908e-17	0.920	2.332	5.862	6.042	8.169	1.807	5.455	2.303	5.332	1.400	2.285	1.873	1.104	2.372	1.090	2.563	6.474	10.045	2.235	0.178	0.182	19.713	25.878	16.075	0.000	0.000	0.000
Pdensi_DN12842_c0_g1d212003	MC_2_4	Needles	0	872.501316853949	436.250658426974	-12.1903527002	1.37929868881097	-8.83808039483365	9.7377197612145e-19	7.67729966833115e-17	0.000	0.000	0.000	0.000	0.000	0.036	0.000	0.000	0.000	0.000	0.000	0.013	0.000	0.000	0.000	0.000	0.039	0.000	0.000	0.105	0.000	0.000	0.000	0.000	13.826	38.700	39.520
Pdensi_GG_132477_c0_g1	MC_2_4	Needles	0	798.449644505014	399.224822252507	-12.060932905736	1.36561156370811	-8.83189131248004	1.02920428493002e-18	8.10130801423489e-17	0.035	0.075	0.104	0.218	0.000	0.150	0.000	0.108	0.203	0.122	0.483	0.123	0.039	0.080	0.000	0.126	0.344	0.043	1.853	0.727	0.547	0.000	0.000	0.000	36.042	21.257	22.189
Pdensi_DN20717_c1_g4d413972	MC_2_4	Needles	8.97379545295388	908.577515564553	458.775655508754	-6.74929973375211	0.764220022811961	-8.83161855524007	1.03171764327226e-18	8.10807716481226e-17	0.000	0.349	0.000	0.272	0.000	0.352	0.119	0.450	0.127	0.000	0.815	0.127	0.120	0.000	0.120	0.096	0.116	0.264	0.358	0.374	0.000	0.164	0.132	0.649	25.722	33.799	34.025
Pdensi_GG_9808_c0_g1	MC_2_4	Needles	8242.78454838771	0.462639640829533	4121.62359401427	13.8253612165004	1.5655813642022	8.83081616364643	1.03914658816911e-18	8.14038546597549e-17	0.414	0.490	0.085	4.807	6.631	13.181	4.364	2.935	4.364	0.648	2.513	2.400	4.923	4.441	13.512	0.968	1.339	1.774	3.141	6.165	108.641	19.465	473.261	370.823	0.000	0.064	0.000
Pdensi_DN1963_c0_g1d44028	MC_2_4	Needles	5020.09859944726	0	2510.04929972363	14.8264199446523	1.67894111384528	8.83081593653714	1.03914869832188e-18	8.14038546597549e-17	0.000	0.000	0.144	0.182	0.000	0.157	0.000	0.000	0.341	0.000	0.000	0.000	0.160	0.000	0.000	0.000	0.000	0.176	0.000	0.000	0.206	15.532	248.318	259.409	0.000	0.000	0.000
Pdensi_GG_42669_c1_g1	MC_2_4	Needles	0	618.409754911021	309.204877455511	-11.6933548980532	1.32441341075356	-8.82908222093578	1.0553812152141e-18	8.25436035293213e-17	2.414	0.201	0.930	0.235	0.000	0.404	0.000	0.390	0.000	0.000	0.000	0.000	1.238	0.000	0.000	1.828	0.998	0.453	0.000	1.721	0.267	0.000	0.000	0.000	16.807	19.176	27.587
Pdensi_DN11834_c0_g1d336839	MC_2_4	Needles	263.747103301158	19220.5933396068	9742.17022145398	-6.18482211758881	0.700528380034839	-8.82879594011769	1.05808560384352e-18	8.26233438326149e-17	108.685	118.231	70.649	137.883	125.439	99.688	75.624	93.854	70.844	62.853	86.644	48.943	94.751	115.052	73.441	77.165	48.773	34.457	23.930	41.040	33.744	16.324	10.142	2.404	581.694	732.297	660.308
Pdensi_DN12861_c0_g1d270971	MC_2_4	Needles	205.224110292016	2695.28015867306	1450.25213448254	-3.71602620641882	0.421000636733134	-8.82665222374557	1.07855518142518e-18	8.40878657264059e-17	48.447	41.591	40.775	44.970	30.935	37.301	30.527	24.291	36.920	20.670	20.085	20.794	32.137	31.939	28.538	36.932	21.880	24.013	12.824	13.794	14.537	9.217	5.144	7.535	80.801	85.009	110.076
Pdensi_DN21174_c0_g1d293813	MC_2_4	Needles	3294.08057707878	0.473745578317125	1647.27716132855	12.4800690737204	1.41568558119634	8.81556557436571	1.19082377919926e-18	9.26933449335753e-17	9.703	17.358	10.790	56.909	36.541	7.387	54.707	41.314	12.329	40.166	30.785	12.872	6.432	14.788	2.468	20.370	37.552	31.746	44.568	50.701	38.009	18.055	100.813	220.623	0.000	0.027	0.029
Pdensi_DN19527_c1_g1d287192	MC_2_4	Needles	1014.03836775303	0	507.019183876516	12.5192268570671	1.4205768707403	8.8127767774672	1.22083492074178e-18	9.48788013918483e-17	0.000	0.378	0.000	1.769	2.545	4.184	2.519	0.733	1.452	1.648	0.441	0.617	3.495	4.836	6.993	0.313	1.127	0.213	0.579	0.202	0.251	63.783	28.561	17.898	0.000	0.000	0.000
Pdensi_GG_57160_c0_g1	MC_2_4	Needles	1.59422822146163	434.195359847847	217.894794034654	-8.06678515806226	0.91541763963579	-8.81213645967292	1.22783033712011e-18	9.52714745285333e-17	0.220	0.127	0.507	0.298	0.143	0.364	0.203	0.177	0.356	0.059	0.214	0.201	0.226	0.274	0.249	0.384	0.206	0.405	0.156	0.216	0.145	0.076	0.021	0.035	9.195	24.372	12.191
Pdensi_DN9861_c0_g1d172401	MC_2_4	Needles	2657.28176854337	21.8313745357022	1339.55657153954	6.8971042382414	0.782699341331953	8.8119458826991	1.22992000789982e-18	9.52828550827793e-17	1.145	0.781	0.623	3.435	3.163	9.963	6.834	4.122	5.854	3.011	5.351	2.392	2.747	3.611	6.300	1.810	2.336	2.231	14.462	10.887	2.864	62.230	107.383	111.071	0.186	1.690	0.497
Pdensi_DN16319_c0_g6	MC_2_4	Needles	6.72437674285771	811.655742166492	409.190059454675	-6.85655841718951	0.778343472689175	-8.80916800586779	1.26078106281339e-18	9.74976863683186e-17	3.284	1.654	0.870	3.494	0.921	4.074	3.086	1.589	2.209	2.008	3.335	3.334	2.503	1.261	2.310	1.860	0.578	0.545	2.166	1.244	1.397	0.208	0.472	0.040	35.716	22.938	22.338
Pdensi_DN24850_c0_g1d192691	MC_2_4	Needles	3370.73324603822	275.778026962942	1823.25563650058	3.60875671894072	0.409666243931211	8.80901654066153	1.26248558991583e-18	9.74976863683186e-17	19.101	20.874	23.298	17.532	17.526	17.135	12.777	13.351	16.460	12.638	11.443	14.502	14.321	15.968	15.793	13.812	10.376	12.907	7.434	6.809	8.369	131.692	138.424	91.477	6.417	9.630	12.533
Pdensi_DN32401_c0_g1	MC_2_4	Needles	990.155206428936	37.0036019493138	513.579404189125	4.75637841038822	0.539985624172338	8.80834266223022	1.27009676868075e-18	9.79312506907787e-17	4.221	3.296	7.189	7.467	5.889	6.490	5.771	6.598	8.386	4.500	5.496	5.195	3.741	5.456	3.790	9.366	7.552	8.463	26.980	2.583	21.461	27.692	43.921	33.715	1.427	1.607	0.712
Pdensi_DN22000_c1_g2	MC_2_4	Needles	7096.35393370579	245.408423889711	3670.88117879775	4.85520927888401	0.551216831584834	8.80816586265068	1.27210113976551e-18	9.7931817571367e-17	136.853	190.664	169.665	289.253	265.722	261.434	268.902	236.574	225.498	222.978	258.132	174.592	147.818	219.402	186.005	239.844	166.519	119.327	110.363	114.521	99.221	130.571	363.071	258.048	8.691	9.714	6.610
Pdensi_DN19942_c0_g1d410381	MC_2_4	Needles	1.40670731503188	394.270461203904	197.838584259468	-7.96588619135609	0.904459152885328	-8.8073476463188	1.28141798820567e-18	9.84944462752631e-17	0.161	0.106	0.212	0.174	0.069	0.096	0.058	0.019	0.104	0.029	0.031	0.071	0.209	0.072	0.129	0.285	0.146	0.595	0.169	0.083	0.317	0.049	0.091	0.017	8.466	14.630	17.991
Pdensi_DN12621_c0_g2d176531	MC_2_4	Needles	0	643.249705935961	321.62485296798	-11.7494930334575	1.33416890841822	-8.80660084290797	1.28998047899358e-18	9.89974220803855e-17	0.000	0.000	0.000	0.000	0.000	0.045	0.000	0.000	0.000	0.000	0.000	0.050	0.000	0.000	0.000	0.000	0.000	0.052	0.142	0.000	0.300	0.000	0.000	0.000	22.652	16.878	25.550
Pdensi_DN26057_c0_g1d76256	MC_2_4	Needles	0	773.369531347298	386.684765673649	-12.0151071691363	1.36437006596493	-8.80634035358932	1.29298039687928e-18	9.9072602629005e-17	7.020	2.912	4.784	16.469	5.622	5.869	6.308	0.313	0.354	3.348	0.000	0.176	13.306	8.623	2.164	23.283	3.865	0.730	0.331	0.173	0.000	0.000	0.000	0.000	31.658	30.208	16.220
Pdensi_DN23776_c0_g1	MC_2_4	Needles	5.31661184018557	678.043662217973	341.68013702908	-6.90308792029019	0.784322338744702	-8.80134044293382	1.35191551681903e-18	1.03421096899751e-16	8.831	22.855	18.347	3.145	17.244	12.961	28.119	99.135	133.595	52.099	90.011	63.601	7.557	25.347	15.617	7.227	9.331	4.483	4.827	2.738	1.925	0.281	0.321	0.000	17.016	32.247	21.393
Pdensi_DN22604_c0_g1d190737	MC_2_4	Needles	36.3841530755011	1185.97422577598	611.179189425739	-5.00884049424997	0.569110642222296	-8.80117172768226	1.35394979933604e-18	1.03421096899751e-16	10.050	8.133	8.990	10.424	8.166	7.708	7.307	8.603	8.137	6.201	7.022	5.750	8.559	8.231	5.370	8.860	5.234	5.247	2.644	4.810	3.927	2.087	1.267	0.607	29.939	42.691	50.025
Pdensi_DN19097_c2_g1d356771	MC_2_4	Needles	17793.8299837291	1316.55168681077	9555.19083526994	3.75718924701359	0.426997279440656	8.79909411117399	1.37924983225859e-18	1.05189786196157e-16	46.060	62.174	91.888	61.103	71.979	131.554	136.904	253.785	316.104	308.180	247.348	354.532	40.238	70.035	43.511	102.089	62.684	48.613	82.221	43.831	158.230	614.040	828.190	465.593	49.381	49.346	34.882
Pdensi_DN14346_c0_g1d213266	MC_2_4	Needles	21.855755868819	889.810153822821	455.83295484582	-5.32700340318536	0.605628960115639	-8.79582013741254	1.42006904938541e-18	1.08134729988837e-16	0.892	1.649	1.270	1.688	1.921	0.829	0.914	4.319	4.790	2.540	5.473	4.591	1.276	2.202	0.571	1.606	1.949	3.474	0.787	7.409	3.830	0.965	1.016	0.386	15.652	35.959	41.792
Pdensi_DN19744_c0_g1	MC_2_4	Needles	3605.10298354189	262.272276523803	1933.68763003285	3.7762891514091	0.429536153455401	8.79155135378189	1.475087725943e-18	1.12150119368246e-16	32.264	43.116	45.445	36.231	53.323	56.462	56.467	72.319	79.456	78.267	76.660	81.997	37.132	47.576	39.898	33.888	27.146	32.653	48.653	82.150	91.203	123.237	127.968	132.191	5.031	12.181	10.358
Pdensi_DN19792_c3_g2	MC_2_4	Needles	0	895.774361660094	447.887180830047	-12.228321531773	1.39165399639179	-8.78689786647971	1.53746440001416e-18	1.16711635777546e-16	0.000	0.000	0.000	0.000	0.147	0.663	0.270	0.254	0.144	0.000	0.461	0.000	0.000	0.701	0.000	0.000	0.131	0.000	0.000	0.000	0.000	0.000	0.000	0.000	13.300	43.922	37.735
Pdensi_DN31386_c0_g1d27821	MC_2_4	Needles	16.2691203881021	745.87401219092	381.071566289511	-5.496451709096	0.625713936980821	-8.78428844915511	1.57357423689181e-18	1.19268171565591e-16	2.235	5.216	3.617	0.871	1.045	2.436	3.246	3.609	1.838	4.871	5.867	7.091	8.417	4.367	6.699	4.156	2.960	6.717	5.512	5.180	5.677	0.785	0.630	0.346	30.938	30.506	13.909
Pdensi_DN24910_c1_g2	MC_2_4	Needles	3858.05036938118	280.871428240137	2069.46089881066	3.78014864932563	0.430523399465095	8.78035585062806	1.62958246528185e-18	1.23322676720612e-16	32.366	65.459	54.803	97.758	190.558	236.559	117.385	154.898	154.804	124.133	151.983	151.709	103.533	160.044	160.053	69.946	107.767	85.359	160.806	113.743	148.701	94.878	184.502	130.749	8.668	9.961	10.173
Pdensi_DN147_c0_g1d202455	MC_2_4	Needles	1018.65826766918	32.0415971468661	525.349932408021	4.97109113724406	0.566354836123425	8.77734384907895	1.67380663900764e-18	1.26474273914169e-16	11.787	16.574	25.782	25.612	29.989	33.194	20.780	23.356	31.622	20.668	23.252	26.532	14.258	25.386	25.702	21.639	17.254	24.324	27.266	15.153	68.579	41.155	46.285	22.277	0.595	1.093	1.648
Pdensi_DN5238_c0_g1d100335	MC_2_4	Needles	228.033640605368	3463.05543603689	1845.54453832113	-3.92475636747656	0.447210741759169	-8.77607803434677	1.69274394601013e-18	1.27708415951371e-16	11.516	14.833	10.296	15.518	17.451	13.715	11.266	12.343	12.353	10.290	12.241	10.452	10.459	16.498	9.711	11.179	11.094	7.938	7.869	14.796	8.657	11.315	5.148	7.952	108.536	133.209	113.383
Pdensi_DN16057_c0_g1d10178	MC_2_4	Needles	810.60795476521	6.04609706006009	408.327025912635	7.08121912876075	0.806966218360904	8.77511222606567	1.70733514298015e-18	1.28611379533953e-16	0.501	1.318	1.269	1.549	5.303	8.884	3.222	2.918	2.304	1.065	0.884	2.255	3.010	4.664	10.198	0.590	1.067	1.198	7.071	3.022	1.628	20.811	24.562	39.798	0.215	0.058	0.345
Pdensi_DN15579_c0_g1d54375	MC_2_4	Needles	84.0009633746936	1521.61852526857	802.80974432163	-4.1724509749632	0.475532350020336	-8.77427366357887	1.72010462659087e-18	1.29374556416242e-16	43.408	43.075	32.163	31.122	25.852	19.971	23.788	16.974	20.179	16.704	19.046	15.948	24.826	29.484	21.136	30.009	22.208	44.942	11.843	5.128	11.512	4.514	2.559	2.019	38.149	57.037	62.354
Pdensi_GG_81354_c0_g1	MC_2_4	Needles	561.01061690917	0	280.505308454585	11.6649686730873	1.32979681241861	8.77199325803112	1.75530915492219e-18	1.31820223044762e-16	0.000	0.000	0.000	1.242	1.191	3.563	0.544	1.200	0.970	0.771	1.033	0.000	1.273	0.943	1.274	0.146	0.528	0.000	0.000	0.000	0.000	16.671	25.757	17.412	0.000	0.000	0.000
Pdensi_DN69209_c0_g1	MC_2_4	Needles	6093.29917175611	2.18949680859755	3047.74433428235	11.7619255916584	1.34110711992442	8.77031030326737	1.78174573180699e-18	1.33600961685142e-16	0.139	0.151	0.000	0.000	0.000	0.000	0.000	0.000	0.000	0.000	0.176	0.000	0.000	0.000	0.000	0.000	0.268	0.170	0.000	2.581	0.000	384.768	203.772	76.542	0.208	0.000	0.000
Pdensi_GG_146903_c0_g1	MC_2_4	Needles	0.84814952572421	479.467176028063	240.157662776893	-8.96303808976193	1.02199551351748	-8.77013447829452	1.78453024698787e-18	1.33605463789371e-16	2.299	1.846	0.847	1.210	0.277	0.355	0.879	1.511	1.313	0.842	3.295	1.284	1.632	0.911	0.244	2.265	0.863	0.509	0.825	0.251	0.289	0.043	0.071	0.000	10.739	19.403	19.822
Pdensi_DN42774_c0_g1d93930	MC_2_4	Needles	8009.83718576029	0	4004.91859288014	15.5004980424533	1.76759157590581	8.76927580655055	1.79819076729567e-18	1.34422983288739e-16	0.000	0.000	0.000	0.000	0.000	0.000	0.000	0.000	0.000	0.000	0.000	0.000	0.572	0.000	0.000	0.000	0.000	0.944	0.000	0.000	0.000	13.725	525.108	304.706	0.000	0.000	0.000
Pdensi_DN15026_c0_g1d395048	MC_2_4	Needles	177.020822594051	1586.33335847644	881.677090535244	-3.16120273005372	0.360566933782402	-8.76731179116239	1.82982549486427e-18	1.36579623200379e-16	9.846	7.278	8.282	6.500	6.112	7.708	5.129	4.750	6.685	4.242	4.585	5.649	7.590	6.959	7.115	5.581	4.511	9.583	4.064	7.496	11.853	7.112	6.940	4.945	40.129	64.067	60.304
Pdensi_GG_31328_c0_g1	MC_2_4	Needles	0	525.96251934968	262.98125967484	-11.459175731182	1.30738366300685	-8.76496781734832	1.86830023210657e-18	1.39239475808927e-16	0.000	0.000	0.000	0.000	0.000	0.000	0.000	0.000	0.000	0.000	0.000	0.000	0.000	0.000	0.000	0.000	0.000	0.000	0.000	0.000	0.000	0.000	0.000	0.000	17.252	17.834	18.585
Pdensi_DN19388_c0_g1d286462	MC_2_4	Needles	6903.64521848897	316.329900718094	3609.98755960353	4.44579742655286	0.507371974377191	8.76240244055688	1.91132508627432e-18	1.42229849629448e-16	31.128	59.688	58.277	75.962	79.170	67.121	71.444	72.422	82.625	74.792	84.939	75.329	37.779	63.351	51.342	45.939	48.430	42.676	47.630	25.896	47.511	330.631	155.967	250.548	6.993	16.339	9.846
Pdensi_DN26129_c1_g1	MC_2_4	Needles	7064.84306620834	486.787403034015	3775.81523462118	3.860743734291	0.44080975170111	8.75829928760008	1.98218291913622e-18	1.47264602764672e-16	14.210	15.710	29.534	16.309	15.409	38.688	31.645	56.200	94.005	64.675	52.743	108.895	8.485	16.203	15.334	23.868	19.230	18.235	25.114	12.814	54.351	255.835	339.909	163.814	17.734	17.387	14.312
Pdensi_DN19234_c0_g2d286190	MC_2_4	Needles	1926.25812660514	0	963.129063302568	13.4447352908439	1.53511312401547	8.75813976215369	1.98498954765489e-18	1.47264602764672e-16	0.000	0.083	0.000	0.506	0.000	0.000	0.000	0.000	0.044	0.045	0.049	0.000	0.000	0.000	0.092	0.034	2.821	10.680	12.582	0.136	3.566	87.056	109.090	13.974	0.000	0.000	0.000
Pdensi_GG_11913_c0_g1	MC_2_4	Needles	1789.04754304294	85.7602676674209	937.403905355183	4.39301675043616	0.501812280959481	8.75430298763629	2.05368701934316e-18	1.52131053990286e-16	2.952	15.012	12.633	5.370	15.291	17.352	5.243	11.948	7.421	4.937	11.476	11.141	6.360	18.230	17.293	4.007	5.676	5.047	11.537	8.759	11.681	43.427	79.005	67.217	3.548	2.725	2.315
Pdensi_DN21750_c0_g1d419832	MC_2_4	Needles	657.446398985257	5.92393174769659	331.685165366477	6.80508853300115	0.77807858213944	8.74601703376743	2.21015762223311e-18	1.63474991910542e-16	0.528	1.170	1.442	1.003	1.197	0.583	1.023	1.001	1.141	0.614	1.966	0.521	0.250	0.733	0.268	2.969	2.873	2.536	0.982	0.973	0.552	14.930	37.704	17.626	0.215	0.329	0.066
Pdensi_DN2521_c0_g1	MC_2_4	Needles	42.0076593802492	581.200874816302	311.604267098275	-3.78534603173515	0.433101923451462	-8.74008132212643	2.32942687084212e-18	1.72037295661486e-16	6.263	7.263	5.179	10.614	11.251	9.249	8.895	10.659	10.433	9.082	9.815	7.914	6.376	7.842	5.444	7.507	4.986	3.966	3.688	3.687	4.179	1.943	1.259	1.300	18.011	24.257	17.469
Pdensi_DN20560_c0_g4	MC_2_4	Needles	6201.63593827443	56.3642791903332	3129.00010873238	6.77590400332237	0.77547943594143	8.73769656457291	2.3791149805345e-18	1.75442736135987e-16	18.636	25.221	12.306	55.720	80.965	100.102	50.902	24.493	24.745	13.283	16.104	15.421	43.355	70.636	72.549	37.058	36.759	18.937	38.115	23.266	39.556	90.579	210.467	345.402	1.188	3.794	0.999
Pdensi_DN18699_c0_g1d59366	MC_2_4	Needles	120.805639980666	1725.87394445776	923.339792219211	-3.83117901370077	0.438591446787054	-8.73518861748551	2.43249892385758e-18	1.78933703335576e-16	9.896	10.509	7.857	13.202	10.521	9.117	7.905	8.325	8.491	6.353	8.917	6.076	9.280	10.688	7.169	8.972	7.259	6.322	9.861	7.137	7.365	6.117	4.029	2.905	49.462	57.897	69.865
Pdensi_DN25233_c0_g1d74016	MC_2_4	Needles	11662.7051894411	88.8588350248437	5875.78201223299	7.02993495260797	0.804788782737867	8.73513038873672	2.43375232212789e-18	1.78933703335576e-16	2.000	1.347	1.027	9.418	19.843	39.572	10.554	7.323	6.546	1.638	2.605	1.046	8.311	17.825	23.875	1.232	3.485	1.375	3.175	40.294	4.613	177.875	269.471	759.559	1.124	5.340	3.032
Pdensi_DN27020_c0_g1d560734	MC_2_4	Needles	641.458166903735	0	320.729083451868	11.8575511351244	1.35851563991147	8.72831404127011	2.58497044683537e-18	1.89767014584371e-16	0.000	0.000	0.000	0.000	0.000	0.221	0.000	0.000	0.000	0.000	0.000	0.000	0.000	0.000	0.000	0.000	0.000	0.000	0.000	0.941	0.000	19.868	16.872	30.831	0.000	0.000	0.000
Pdensi_DN13092_c0_g1d177216	MC_2_4	Needles	481.936117213705	5.62309624203044	243.779606727868	6.36412677812285	0.729534949169349	8.72353927028317	2.69638519532291e-18	1.97650274429657e-16	19.930	7.321	10.974	9.015	4.462	5.895	3.694	2.262	4.298	1.909	1.749	2.412	10.908	4.853	4.123	7.182	4.790	7.144	3.220	2.101	3.202	9.229	22.743	18.950	0.095	0.169	0.318
Pdensi_GG_150106_c0_g1	MC_2_4	Needles	3269.1670021567	24.0465241692862	1646.60676316299	7.06016719490066	0.809422291090306	8.72247684875406	2.72181342124341e-18	1.99216430394561e-16	2.725	1.734	3.334	10.671	16.074	13.734	27.867	48.321	80.600	48.662	64.709	31.750	18.785	11.455	4.957	8.917	15.541	15.768	23.742	38.547	17.795	92.199	62.706	186.732	0.195	1.611	0.785
Pdensi_DN24217_c0_g6	MC_2_4	Needles	74.4149683623985	1413.10999402548	743.762481193938	-4.23872154826397	0.486035408266479	-8.72101389358037	2.75721598844963e-18	2.01506877582088e-16	23.261	20.263	13.383	18.643	13.421	8.840	15.378	8.518	6.479	9.684	10.866	5.404	15.378	14.103	7.367	12.504	7.895	5.707	6.986	3.850	4.495	3.986	2.349	1.700	50.158	53.228	40.488
Pdensi_DN17372_c0_g1d529397	MC_2_4	Needles	69.4005640821917	1581.50234663545	825.451455358821	-4.501354338529	0.516181700473247	-8.72048415199929	2.77014719452002e-18	2.02150667071528e-16	9.286	5.559	4.399	7.285	5.460	3.397	3.938	5.706	5.015	3.979	4.946	3.762	5.733	6.799	3.893	6.190	6.857	5.872	6.994	9.005	9.418	3.557	2.528	1.380	35.208	59.754	69.536
Pdensi_DN11033_c0_g1d456517	MC_2_4	Needles	862.14503094354	4.92435185363565	433.534691398588	7.32812336002767	0.840468762198824	8.7190906903618	2.80444876345373e-18	2.0434972200744e-16	0.836	1.680	4.057	6.811	3.039	7.305	9.422	4.127	8.616	7.451	3.472	5.913	3.192	2.481	3.066	4.175	5.553	12.146	33.358	8.170	9.751	32.011	21.504	37.728	0.000	0.402	0.144
Pdensi_DN24978_c0_g1d226534	MC_2_4	Needles	1941.34801648155	40.16115460745	990.754585544498	5.60079251483105	0.642462407257892	8.71769686686559	2.8391787000527e-18	2.06573418801016e-16	13.592	14.476	20.121	14.944	16.627	19.276	15.661	21.224	22.809	16.401	19.364	20.158	9.607	14.863	16.383	10.383	11.497	20.450	24.211	13.609	18.068	116.686	36.572	55.879	1.403	0.876	1.780
Pdensi_GG_60682_c0_g1	MC_2_4	Needles	0	1065.14632979097	532.573164895484	-12.4773411007839	1.43162301681388	-8.71552144261592	2.89423417050554e-18	2.10267184425809e-16	0.000	0.000	0.000	0.000	0.000	0.307	0.000	0.000	0.000	0.000	0.000	0.000	0.000	0.000	0.000	0.000	0.000	0.000	0.000	0.000	0.000	0.000	0.000	0.000	39.225	55.132	14.782
Pdensi_DN20246_c0_g2	MC_2_4	Needles	56.2427660183141	114935.316390006	57495.7795780119	-10.9923147427143	1.26208246330319	-8.70966443345121	3.04775689996916e-18	2.21093122215366e-16	5.621	0.465	1.951	5.900	0.415	0.247	0.204	0.045	0.017	0.050	0.000	0.000	14.089	0.281	3.166	9.851	6.787	4.450	2.243	42.879	5.506	5.828	0.071	0.353	2938.826	4568.848	4400.371
Pdensi_DN11712_c0_g1d336667	MC_2_4	Needles	1861.06343094901	108.900955468582	984.982193208798	4.10096114995432	0.470877492785291	8.70918914747164	3.06056201781498e-18	2.21694092749821e-16	9.871	15.248	12.152	14.840	18.073	23.629	14.543	15.589	17.450	18.816	16.036	17.262	13.085	16.789	14.599	11.643	14.166	15.946	18.143	16.411	26.481	46.227	79.519	71.421	4.084	4.094	2.857
Pdensi_GG_102821_c0_g1	MC_2_4	Needles	7.57864637384401	803.710893941764	405.644770157804	-6.74877462795864	0.775576154747793	-8.70162728269186	3.27158566968149e-18	2.36630220730842e-16	0.049	0.039	0.012	0.091	0.102	0.026	0.066	0.076	0.028	0.099	0.000	0.000	0.040	0.028	0.000	0.000	0.013	0.046	0.070	0.000	0.000	0.055	0.447	0.297	31.863	21.042	27.784
Pdensi_DN27256_c9_g1	MC_2_4	Needles	8.92536639300071	816.363041758916	412.644204075958	-6.52325652319866	0.750091671921712	-8.69661238403871	3.4193899317978e-18	2.46956499065438e-16	1.217	1.673	1.744	1.552	1.208	1.485	1.345	0.903	1.319	1.496	0.949	1.338	0.983	0.791	2.271	0.328	0.327	0.298	0.987	0.332	0.671	0.502	0.108	0.334	14.228	35.093	36.542
Pdensi_DN25808_c0_g1d75589	MC_2_4	Needles	214.468304998539	2203.42803537128	1208.94817018491	-3.3614663415911	0.386566402234479	-8.69570227045273	3.44691180008454e-18	2.48578099653449e-16	11.018	9.897	8.237	10.802	10.745	9.349	8.688	10.943	17.379	11.405	14.177	15.651	12.116	12.447	9.500	8.401	5.702	5.593	5.687	7.495	6.402	9.483	5.992	7.449	55.120	90.137	83.357
Pdensi_DN13591_c0_g1	MC_2_4	Needles	408.969649949911	2895.0160352806	1651.99284261525	-2.82282341624114	0.32463327031082	-8.69542241785148	3.45541843200913e-18	2.48825645355794e-16	20.709	23.451	16.429	26.778	23.942	19.994	16.465	18.863	17.758	14.087	18.217	12.327	17.636	23.721	16.776	17.261	16.469	12.539	15.952	17.902	20.170	16.751	14.627	12.441	75.478	111.421	112.539
Pdensi_DN15421_c1_g3	MC_2_4	Needles	0	870.211779432487	435.105889716244	-12.1862637019672	1.40195537961819	-8.69233349301465	3.55069997332973e-18	2.55311988258236e-16	0.050	0.080	0.000	0.031	0.000	0.027	0.000	0.000	0.000	0.000	0.000	0.000	0.083	0.000	0.028	0.000	0.027	0.000	0.000	0.000	0.000	0.000	0.000	0.000	18.246	21.330	50.429
Pdensi_DN21917_c0_g2	MC_2_4	Needles	0	617.148401258615	308.574200629307	-11.6894510148669	1.34544675543371	-8.68815578740514	3.68370418020613e-18	2.64487802771784e-16	0.568	7.740	0.809	2.246	5.901	2.361	5.987	2.846	3.361	3.406	3.197	1.288	1.381	4.816	2.980	0.706	1.400	0.342	0.156	0.029	0.106	0.000	0.000	0.000	24.276	23.227	14.939
Pdensi_DN16239_c0_g1	MC_2_4	Needles	5734.90139990619	0.484851515804716	2867.693125711	13.2748332952869	1.52942485205096	8.67962442056922	3.97077871632368e-18	2.84682774078651e-16	5.501	12.596	11.295	26.427	33.212	21.006	31.591	21.584	20.531	28.072	27.512	17.312	18.743	23.453	11.222	28.827	47.736	34.116	45.785	69.719	53.942	20.239	410.902	176.539	0.000	0.000	0.043
Pdensi_DN11909_c0_g1d211148	MC_2_4	Needles	2018.59676896813	2.86468534487793	1010.7307271565	9.33955866154491	1.07606098979698	8.67939526671906	3.97878665396312e-18	2.84840465290069e-16	0.000	0.000	0.000	0.108	0.000	0.000	0.190	0.000	0.101	0.000	0.108	0.000	0.000	0.198	0.000	0.000	0.000	0.106	1.337	0.099	0.613	136.779	70.579	14.159	0.000	0.096	0.206
Pdensi_DN14879_c0_g1d53497	MC_2_4	Needles	175.84810026258	1801.05207602092	988.450088141752	-3.35197723966571	0.386514370726781	-8.6723224116165	4.23394799571319e-18	3.02665562334955e-16	9.004	10.419	8.517	13.868	9.796	10.738	10.853	12.064	17.433	11.851	14.674	14.007	9.825	12.905	10.966	11.382	11.023	9.813	11.715	9.366	9.097	7.702	6.875	4.329	58.850	60.116	64.772
Pdensi_DN53848_c0_g1d163273	MC_2_4	Needles	841.903060399666	0	420.951530199833	12.2506165364478	1.41299979511592	8.66993511166272	4.3236671190833e-18	3.08629274894798e-16	0.382	0.000	0.767	0.481	0.000	1.236	0.000	0.401	0.912	0.000	0.000	0.000	0.000	0.000	1.266	0.685	0.409	0.000	0.000	0.441	1.099	17.240	50.164	22.488	0.000	0.000	0.000
Pdensi_DN7681_c0_g1d330539	MC_2_4	Needles	261.581175925113	5.45429910796034	133.517737516537	5.57034420890058	0.642554461862698	8.66906159635517	4.35696228433323e-18	3.10495425500059e-16	4.772	4.918	4.574	8.111	7.836	6.251	9.350	8.893	13.138	8.531	12.367	9.268	5.293	3.513	2.334	10.653	9.420	7.075	16.848	9.520	12.454	12.070	9.117	6.907	0.164	0.144	0.265
Pdensi_DN6916_c0_g1	MC_2_4	Needles	3314.6439673326	117.586739063442	1716.11535319802	4.81991667945763	0.555999823861995	8.66891763738038	4.36247370805973e-18	3.10495425500059e-16	11.719	12.394	9.751	38.684	43.799	48.583	38.473	34.292	38.386	26.727	33.769	27.501	17.341	28.108	24.758	12.169	8.178	7.876	16.756	38.411	11.219	60.128	134.450	153.808	4.204	4.462	3.308
Pdensi_DN37747_c0_g1d240859	MC_2_4	Needles	1665.33572031344	56.5919659546893	860.963843134065	4.88188848830771	0.563231085436671	8.66764746218294	4.41140117648902e-18	3.13522756947601e-16	13.968	36.326	17.778	55.589	74.471	60.330	56.047	59.583	64.741	55.391	54.692	52.124	26.450	56.741	37.228	24.554	22.373	13.993	22.615	34.777	27.044	59.226	68.517	50.340	1.886	3.053	0.928
Pdensi_GG_129064_c1_g1	MC_2_4	Needles	3659.20785520557	192.087455482573	1925.64765534407	4.24671016528356	0.490013612295746	8.6665146818829	4.45549290411962e-18	3.16198142583389e-16	10.767	7.507	9.888	11.677	17.442	19.246	16.546	9.895	15.013	13.527	14.482	14.208	12.601	13.508	17.310	11.836	18.090	30.541	24.619	47.855	50.038	149.931	98.355	141.024	3.663	10.072	6.530
Pdensi_DN9222_c0_g1	MC_2_4	Needles	4310.60695623012	22.8356282580294	2166.72129224408	7.53017367774047	0.869039273358968	8.66494059426707	4.51748494692777e-18	3.2013431259016e-16	0.516	0.584	0.206	0.393	1.125	0.226	0.344	0.216	0.000	0.243	0.261	0.272	1.537	1.311	1.501	0.577	0.250	5.328	1.193	4.565	2.830	195.180	162.141	106.650	0.037	1.160	1.243
Pdensi_DN10387_c0_g1d173149	MC_2_4	Needles	228.311743093554	26371.9204492131	13300.1160961533	-6.84990626811585	0.791170293642248	-8.65794168861104	4.8035913765241e-18	3.39918207089993e-16	33.052	25.191	19.485	37.460	27.046	32.144	15.022	16.223	15.976	11.995	19.195	14.503	28.209	28.514	27.520	26.502	28.996	24.942	41.812	33.880	31.726	15.427	6.299	3.200	1449.345	476.628	640.565
Pdensi_DN19811_c0_g1d15904	MC_2_4	Needles	17621.352073228	0.231319820414767	8810.79169652422	15.6761722789269	1.81091881263147	8.65647436515813	4.86580422250749e-18	3.43824457157846e-16	0.049	0.383	0.110	13.358	36.134	110.782	22.827	12.989	3.373	1.290	4.674	0.596	20.984	42.353	53.677	1.193	1.961	0.263	0.394	0.200	0.053	11.892	773.046	1040.063	0.000	0.028	0.000
Pdensi_DN18737_c0_g1d14068	MC_2_4	Needles	184.463474656219	3821.8731556505	2003.16831515336	-4.37047318559705	0.504950379955329	-8.65525279134098	4.91820376270379e-18	3.47027042185944e-16	9.498	9.798	6.885	11.201	8.340	10.709	7.016	7.312	8.140	5.780	6.921	6.416	7.392	8.240	7.312	8.728	9.589	7.524	12.608	10.093	8.792	7.723	7.364	4.722	166.474	87.877	126.090
Pdensi_DN15218_c0_g1d181552	MC_2_4	Needles	13.9368233308662	784.54981110259	399.243317216728	-5.82183683074155	0.672927482617259	-8.65150700651772	5.08237710523118e-18	3.5809582020608e-16	1.171	3.864	4.094	2.216	0.785	3.376	2.062	0.644	0.627	1.078	0.763	0.548	1.313	1.340	3.483	1.999	0.541	0.636	1.743	0.722	0.372	0.754	0.175	0.548	27.058	19.343	32.943
Pdensi_DN40022_c0_g1d151731	MC_2_4	Needles	958.986608890072	0	479.493304445036	12.4387227414821	1.43800099634528	8.65000982133908	5.14949988303324e-18	3.62304626634243e-16	0.000	0.000	0.000	0.000	0.327	0.038	0.061	0.000	0.108	0.105	0.000	0.182	0.253	0.454	0.000	0.000	0.410	0.000	0.000	10.052	0.340	61.457	27.622	15.348	0.000	0.000	0.000
Pdensi_DN26039_c0_g1d429728	MC_2_4	Needles	28897.9936968405	4.95766966609842	14451.4756832533	12.456998270819	1.44118304265596	8.64359203662425	5.4472804193426e-18	3.82706568028856e-16	0.559	0.403	0.000	0.000	0.000	0.000	0.000	0.000	0.000	0.000	0.000	0.000	2.390	0.000	0.313	0.335	0.000	0.229	0.000	0.108	0.000	16.313	1292.519	1685.600	0.000	0.314	0.224
Pdensi_DN17340_c0_g1	MC_2_4	Needles	5713.86526766091	197.83132753965	2955.84829760028	4.84765954354957	0.561014917715868	8.64087458366787	5.57843278307007e-18	3.9136017918308e-16	41.916	61.623	54.372	103.239	167.485	121.399	192.617	186.247	215.320	243.422	182.762	181.436	83.507	124.906	77.154	66.095	70.243	56.910	88.792	114.027	158.200	144.810	188.450	268.168	3.239	7.923	9.613
Pdensi_DN13917_c0_g1d392714	MC_2_4	Needles	1616.92472839654	27.5203534069253	822.222540901734	5.88983225624418	0.681877277758854	8.63767198051013	5.73700566891672e-18	4.01910029997153e-16	16.074	28.890	16.906	30.453	30.150	41.731	28.450	22.422	28.575	21.246	19.311	19.255	17.350	35.753	28.509	20.341	21.098	22.287	23.849	18.058	20.023	27.166	63.661	78.758	1.084	1.211	0.475
Pdensi_GG_25091_c0_g1	MC_2_4	Needles	0	2151.72664125214	1075.86332062607	-13.4921201625835	1.56221537926987	-8.63653011077727	5.79461324676102e-18	4.05366674761646e-16	0.000	0.000	0.000	0.000	0.000	0.000	0.000	0.000	0.000	0.000	0.000	0.000	0.000	0.000	0.000	0.000	0.000	0.000	0.000	0.000	0.000	0.000	0.000	0.000	24.461	35.116	165.306
Pdensi_GG_68347_c0_g1	MC_2_4	Needles	2345.19578122348	186.415357332753	1265.80556927812	3.65241315216755	0.423088231115385	8.63274580467226	5.98964461819872e-18	4.18413365287531e-16	7.225	7.104	8.167	14.112	8.086	14.443	5.901	4.278	8.331	4.812	7.792	9.563	8.610	8.183	14.352	3.331	16.451	28.619	28.168	3.080	5.343	66.689	75.167	105.594	5.529	7.919	5.779
Pdensi_DN7983_c0_g2d330913	MC_2_4	Needles	1298.95169463259	56.9173679929565	677.934531312774	4.50166396822137	0.521504226859031	8.63207570786999	6.02484830684555e-18	4.20273877836983e-16	2.065	4.021	1.754	2.487	6.003	5.639	4.130	6.375	4.757	4.616	4.570	2.680	1.726	5.126	5.888	5.560	11.309	6.089	25.592	9.708	7.246	39.307	34.821	62.614	1.245	2.088	2.611
Pdensi_DN21524_c0_g2d221423	MC_2_4	Needles	443.133037261179	13.7288598108482	228.430948536013	4.98267760470998	0.577245642042509	8.63181502259492	6.03859858004956e-18	4.20634709896379e-16	1.788	1.838	1.954	3.392	2.547	1.872	2.965	2.185	2.690	2.087	2.600	2.296	1.461	1.761	1.431	2.554	3.155	2.520	3.018	4.830	3.182	19.526	10.174	17.458	0.313	0.516	0.616
Pdensi_DN21456_c0_g1d539896	MC_2_4	Needles	1915.83584543993	29.1992347758475	972.517540107888	6.04338528449596	0.700327274283615	8.62937301803348	6.16891966020054e-18	4.29103051371027e-16	32.307	37.385	37.233	67.492	108.251	109.874	72.314	60.029	69.300	65.874	43.593	43.463	40.468	84.601	66.377	48.212	82.846	83.465	79.420	177.549	175.902	107.323	81.184	20.485	1.056	1.115	0.823
Pdensi_DN35342_c0_g1d314450	MC_2_4	Needles	1474.15934902055	2.10476224727769	738.132055633914	9.71561439343691	1.12592301633963	8.62902192462708	6.18788310604462e-18	4.29812464075527e-16	0.000	0.029	0.054	0.034	0.065	0.059	0.059	0.000	0.000	0.064	0.000	0.032	0.060	0.094	0.000	0.049	0.000	0.102	0.589	0.000	0.312	89.212	56.652	15.227	0.127	0.061	0.000
Pdensi_DN16462_c0_g1d111245	MC_2_4	Needles	12489.5919414789	299.792662176803	6394.69230182783	5.38327406061133	0.62387783249195	8.6287311076737	6.20363442931195e-18	4.3029707040881e-16	68.138	164.829	108.952	126.470	162.568	192.550	155.909	154.001	162.744	212.390	207.278	199.611	120.884	186.869	151.788	89.847	84.092	76.474	96.891	158.543	98.648	353.401	706.991	280.310	13.568	10.941	5.475
Pdensi_DN4523_c0_g1d205651	MC_2_4	Needles	1.92401373728873	397.109478295339	199.516746016314	-7.524896937854	0.872140733221149	-8.62807646887639	6.23923615161795e-18	4.32155228303944e-16	1.867	1.215	1.124	0.869	0.618	0.574	0.517	0.247	0.370	0.162	0.200	0.441	0.462	0.608	0.598	0.675	0.442	0.997	0.854	0.461	0.907	0.149	0.065	0.000	9.839	12.079	19.059
Pdensi_DN38010_c1_g6	MC_2_4	Needles	6.19445449703859	1293.98635758293	650.090406039983	-7.7537340830885	0.89890680637054	-8.62573742699231	6.36809746154539e-18	4.40458577456593e-16	0.000	0.016	0.179	0.225	0.018	0.080	0.310	0.000	0.052	0.087	0.000	0.053	0.216	0.069	0.067	0.150	0.017	0.038	1.524	0.000	0.043	0.269	0.018	0.336	65.504	39.932	22.453
Pdensi_DN22717_c0_g1d68502	MC_2_4	Needles	1590.33867720937	40.2377743904922	815.288225799932	5.3288898362098	0.617861121070567	8.62473726616176	6.42399635336132e-18	4.43699094609135e-16	2.646	1.668	1.487	6.116	3.502	3.207	4.675	3.693	2.371	4.361	3.156	2.365	2.546	3.591	1.473	2.664	9.084	4.433	8.360	9.134	7.903	81.291	44.778	44.911	1.988	1.330	0.693
Pdensi_DN19697_c0_g1d218856	MC_2_4	Needles	479.258112736508	0	239.629056368254	11.4370921492191	1.32610742163611	8.62455934007848	6.43399124538024e-18	4.43764411648666e-16	0.446	0.630	0.783	0.634	1.134	0.409	1.831	4.652	1.835	1.256	4.361	0.269	0.496	0.372	0.000	0.380	0.854	0.000	0.469	0.733	1.252	16.120	15.046	19.645	0.000	0.000	0.000
Pdensi_DN19579_c0_g1d408610	MC_2_4	Needles	520.935230189556	1.94639906212558	261.440814625841	8.02202966419344	0.930277566966028	8.6232646567585	6.50718297945591e-18	4.48182227710026e-16	0.043	0.051	0.282	0.565	0.790	2.015	1.034	0.366	0.534	0.358	0.379	0.165	0.236	0.823	1.738	0.146	0.230	0.084	1.328	1.034	0.640	9.626	17.700	27.184	0.059	0.117	0.025
Pdensi_DN47867_c0_g1d249996	MC_2_4	Needles	1299.40198775086	0	649.700993875432	12.8768476398191	1.49452034528109	8.61604037742101	6.93093246115166e-18	4.76698452962716e-16	0.000	0.000	0.000	0.124	0.317	0.270	0.250	0.435	0.214	0.215	0.167	0.123	0.026	0.462	0.000	0.000	0.128	0.014	0.076	8.282	0.017	95.409	26.549	19.953	0.000	0.000	0.000
Pdensi_DN21084_c1_g1	MC_2_4	Needles	0.28959173641654	857.486581605223	428.88808667082	-11.2031033184004	1.30037311787389	-8.61529907409765	6.97592578825319e-18	4.78846544268605e-16	0.000	0.072	0.033	0.042	0.000	0.072	0.000	0.000	0.000	0.000	0.000	0.000	0.018	0.000	0.358	0.000	0.281	0.084	0.000	0.000	0.000	0.000	0.041	0.000	23.089	27.436	37.717
Pdensi_DN20109_c1_g1d488998	MC_2_4	Needles	76742.2496493303	4240.66030592966	40491.45497763	4.17763103683696	0.484913746763735	8.61520438370338	6.98169373665965e-18	4.78846544268605e-16	407.578	694.611	274.766	1222.589	1319.088	1207.896	1602.510	1395.900	1295.706	2000.757	1682.987	1356.615	1085.646	1488.648	924.967	750.560	874.904	596.333	960.508	985.335	808.373	2483.868	3395.063	2319.197	123.660	225.953	90.786
Pdensi_DN38026_c0_g1d570689	MC_2_4	Needles	4278.11238192503	92.5255272229105	2185.31895457397	5.53956351283688	0.643170179049802	8.61290478520139	7.12322530667808e-18	4.87871293036573e-16	24.296	52.756	38.089	42.780	51.745	63.747	45.858	50.920	54.757	73.378	69.744	68.167	39.280	61.166	61.726	25.100	28.147	20.680	25.399	43.806	30.381	109.377	246.040	102.937	4.291	3.268	1.673
Pdensi_DN45100_c0_g1d38575	MC_2_4	Needles	24.470091356531	346.367744490543	185.418917923537	-3.81143397725504	0.442758169618336	-8.60838769059994	7.4095301667827e-18	5.0677259393146e-16	8.133	3.065	4.259	0.892	0.861	0.763	0.779	2.227	0.844	0.418	0.445	1.246	1.951	0.408	1.956	1.902	1.514	1.720	1.177	0.409	0.509	1.071	0.859	0.711	10.375	12.731	12.458
Pdensi_DN17829_c0_g1d113892	MC_2_4	Needles	2.34030691719904	510.394667502187	256.367487209693	-7.79345285141914	0.905575245540563	-8.6060798258316	7.56016262386999e-18	5.16354895420558e-16	2.764	4.795	2.365	1.435	1.280	1.182	0.722	0.787	0.574	0.692	0.531	0.505	2.281	3.058	1.541	1.302	2.052	1.471	1.971	1.790	3.948	0.140	0.000	0.101	13.765	26.444	12.896
Pdensi_DN21365_c1_g2	MC_2_4	Needles	902.149970142369	0.242425757902358	451.196197950136	11.3888558088982	1.32379329448187	8.6031979889699	7.75250714069301e-18	5.28755490504096e-16	0.000	0.024	0.000	0.028	0.000	0.000	0.000	0.047	0.000	0.000	0.000	0.027	0.075	0.000	0.000	0.000	0.000	0.057	6.856	0.026	0.357	36.996	40.345	19.833	0.000	0.000	0.027
Pdensi_DN8783_c0_g1d265008	MC_2_4	Needles	2.2754825242815	639.460462690906	320.867972607594	-8.01578244531654	0.932270311901523	-8.59813118897566	8.10246478956111e-18	5.51856626132343e-16	0.261	2.281	5.885	0.794	1.027	2.522	1.343	0.812	0.522	1.869	1.079	0.660	0.372	1.068	1.503	2.385	3.680	3.019	13.604	1.340	2.978	0.056	0.182	0.000	30.579	18.100	14.719
Pdensi_DN15223_c0_g1	MC_2_4	Needles	1752.35677375239	34.9965850676682	893.676679410029	5.6560158757037	0.657932574233672	8.59664971337155	8.20770277623108e-18	5.58249010323989e-16	0.429	0.691	0.639	1.030	1.843	4.839	1.171	2.262	4.882	1.460	1.126	2.280	0.119	2.132	1.643	0.161	1.492	5.441	1.820	8.378	2.654	40.908	37.426	104.200	1.322	0.921	1.284
Pdensi_DN25531_c0_g1d23271	MC_2_4	Needles	2419.37328768234	42.3161817324929	1230.84473470741	5.82551549953573	0.677667140172775	8.59642611275276	8.22370319119985e-18	5.58562577275969e-16	3.879	3.130	1.679	4.457	3.432	4.426	1.600	1.541	1.228	0.795	1.231	0.863	1.460	1.972	2.649	2.640	2.622	1.813	2.655	6.996	3.676	49.033	56.664	145.944	0.773	2.033	1.633
Pdensi_DN16203_c0_g1d278347	MC_2_4	Needles	0	522.705442221236	261.352721110618	-11.449668784722	1.33255277918332	-8.59228164436317	8.52590882736161e-18	5.78287749633452e-16	0.130	0.000	0.130	0.165	0.316	0.000	0.000	0.000	0.000	0.000	0.164	0.000	0.725	0.451	2.032	0.000	0.000	0.000	0.000	0.000	0.186	0.000	0.000	0.000	20.269	16.807	15.681
Pdensi_DN68204_c0_g1	MC_2_4	Needles	17.1296603168091	6721.18538644484	3369.15752338083	-8.59167542323043	1.00002638542817	-8.591448734177	8.58795254430283e-18	5.81691443121639e-16	5.164	2.807	1.018	1.972	1.892	4.991	0.312	0.298	0.503	0.167	0.705	0.667	3.372	5.863	1.518	0.260	0.475	2.185	7.402	4.036	12.266	1.209	0.682	0.000	215.048	265.008	208.942
Pdensi_DN25303_c1_g1d138101	MC_2_4	Needles	0.537932105782259	754.188889100442	377.363410603112	-10.1968181509687	1.18697988204462	-8.5905568453311	8.65488369578015e-18	5.85416333182569e-16	0.306	0.714	0.000	0.077	0.174	0.038	0.000	0.040	0.000	0.000	0.125	0.000	0.102	0.144	0.075	0.000	0.113	0.054	0.000	0.071	0.000	0.046	0.000	0.000	28.632	29.700	18.232
Pdensi_GG_32787_c1_g1	MC_2_4	Needles	1469.95806626915	168428.522483347	84949.2402748082	-6.83985944295443	0.796667599049735	-8.58558757895139	9.0373326673414e-18	6.10443191010682e-16	340.299	303.143	190.239	369.640	240.037	285.055	242.436	159.697	192.035	103.504	223.036	128.333	263.250	257.010	255.743	220.073	241.934	203.296	349.092	203.537	254.146	100.514	46.227	14.258	8289.572	3595.489	4703.288
Pdensi_DN10184_c0_g1d454940	MC_2_4	Needles	2801.64576881056	185.218897210111	1493.43233301034	3.91638354933905	0.456218526121762	8.58444654282581	9.12747789667834e-18	6.15684165853107e-16	6.961	14.168	13.401	22.605	31.381	28.335	26.771	25.461	27.206	26.415	23.370	21.617	11.764	22.754	17.195	13.122	20.335	22.435	71.125	21.202	77.739	67.682	101.705	125.886	4.740	7.239	7.216
Pdensi_DN18299_c0_g1d13238	MC_2_4	Needles	360.084322236062	7392.53973446554	3876.3120283508	-4.35799887044669	0.507760680552035	-8.5827812931649	9.26063235975625e-18	6.23807898750119e-16	25.917	34.898	29.818	33.836	33.221	33.015	20.644	27.535	36.504	26.939	32.063	30.850	33.206	42.825	30.735	33.129	26.999	26.785	21.168	32.171	32.288	20.174	10.873	7.908	174.519	266.245	325.833
Pdensi_DN19085_c0_g1	MC_2_4	Needles	522.498626223698	0.462639640829533	261.480632932264	9.80742861956451	1.14291706157509	8.58105014728593	9.40108835314731e-18	6.31823497161003e-16	1.052	4.873	3.963	10.965	13.590	10.822	11.065	10.244	13.805	9.461	8.327	9.019	4.866	7.556	7.493	3.067	5.262	6.074	4.976	8.320	5.881	16.540	19.002	19.934	0.000	0.061	0.000
Pdensi_DN13897_c0_g1d178581	MC_2_4	Needles	2687.96237173287	381.48606050823	1534.72421612055	2.81639334208872	0.328212815640822	8.58099747442779	9.40539474556032e-18	6.31823497161003e-16	24.268	33.163	30.097	37.516	52.946	44.975	45.618	40.265	45.434	50.165	40.656	41.793	36.684	42.314	37.276	28.416	28.109	35.806	35.847	36.772	56.247	102.819	89.937	93.784	11.276	16.563	11.529
Pdensi_DN36095_c0_g1d568910	MC_2_4	Needles	976.593645768018	0.716171336219483	488.654908552119	10.18203493207	1.18704430608688	8.57763680753862	9.68421647589141e-18	6.49663873818384e-16	0.044	0.156	0.150	0.629	0.925	2.082	1.627	0.946	0.684	0.487	0.396	0.391	0.345	0.773	2.026	0.075	0.385	0.227	1.155	0.680	1.272	16.602	22.735	61.923	0.000	0.031	0.049
Pdensi_DN18388_c0_g1d114902	MC_2_4	Needles	553.692793410604	41.5423837359634	297.617588573284	3.73804991733067	0.435922389342799	8.5750353932639	9.90563298286524e-18	6.63609748424493e-16	13.152	23.641	20.170	26.127	30.806	32.479	25.377	21.025	24.628	19.735	20.262	19.304	20.873	36.493	28.692	16.439	19.631	17.142	13.347	17.910	17.009	22.985	19.170	17.122	1.304	1.906	1.095
Pdensi_GG_1169_c0_g1	MC_2_4	Needles	33650.903474261	18.5022102618765	16834.7028422614	10.8254683662614	1.26247607141745	8.57479092978534	9.92669525279517e-18	6.64113517737821e-16	0.200	0.215	0.079	0.000	0.000	0.000	0.000	0.124	0.187	0.000	0.000	0.236	2.524	0.000	0.313	0.504	0.044	0.348	0.045	0.046	0.057	2026.158	1038.028	592.114	0.430	0.000	1.435
Pdensi_DN15934_c0_g1	MC_2_4	Needles	2.23528874487094	549.671085862453	275.953187303662	-7.9161460046421	0.923839937001795	-8.56874192983359	1.04621700966241e-17	6.98984140828815e-16	0.153	0.258	0.236	0.180	0.093	0.296	0.268	0.248	0.316	0.206	0.172	0.193	0.416	0.241	0.322	0.197	0.577	0.190	0.105	0.456	0.298	0.012	0.177	0.033	14.843	19.303	22.533
Pdensi_DN48894_c0_g1	MC_2_4	Needles	691.441440998133	2.61115364948798	347.026297323811	7.88943759500957	0.920965886725893	8.56648189549903	1.06694663182881e-17	7.11863889500043e-16	1.389	2.051	3.032	2.403	7.814	8.142	4.775	3.310	5.235	1.786	2.396	2.979	2.674	5.689	3.525	1.812	0.956	3.868	3.360	2.637	2.354	10.394	38.996	23.897	0.000	0.142	0.152
Pdensi_DN11428_c0_g1d49867	MC_2_4	Needles	858.431697633829	19.7180832063312	439.07489042008	5.39956833054589	0.630405941357373	8.56522436784096	1.07865598194147e-17	7.18351075445215e-16	0.784	0.977	1.026	2.021	4.857	7.734	5.244	6.004	6.419	5.595	5.777	6.633	2.474	4.788	3.842	1.452	1.223	0.926	0.653	1.774	3.539	27.957	26.861	36.034	0.191	0.971	0.940
Pdensi_GG_156213_c0_g1	MC_2_4	Needles	1580.01324528193	165.601934740717	872.807590011325	3.24965242688714	0.379405197661339	8.5651236380473	1.07959938539351e-17	7.18351075445215e-16	22.627	39.414	24.689	70.404	100.776	87.008	68.684	64.468	56.361	46.928	56.335	40.373	32.149	66.481	60.187	16.126	7.415	5.104	6.908	6.317	11.336	60.213	49.624	58.347	4.155	7.690	5.397
Pdensi_DN18864_c1_g4	MC_2_4	Needles	506.930489852487	41.2970779177352	274.113783885111	3.61335048458501	0.421917778583393	8.56411051631196	1.0891333617261e-17	7.23712885171901e-16	7.045	9.194	9.755	15.026	13.870	11.286	13.266	14.949	17.269	19.165	13.711	16.500	5.444	9.876	6.590	7.373	369.867	462.753	814.517	35.106	889.552	19.151	14.654	20.044	1.166	1.614	1.452
Pdensi_DN24820_c0_g1	MC_2_4	Needles	1417.61930613069	0.789799960051745	709.20455304537	11.1559347920831	1.30318094768424	8.56054165916657	1.12338467834176e-17	7.45462263074446e-16	20.543	52.042	61.518	20.349	36.649	86.917	33.565	28.404	41.328	30.286	43.235	37.980	49.698	48.804	92.368	76.617	72.815	74.602	126.234	48.136	172.041	65.195	76.493	12.776	0.066	0.000	0.025
Pdensi_DN26571_c0_g1d306621	MC_2_4	Needles	12968.4768434833	17.1911032284776	6492.83397335589	9.55974129105079	1.1170081850913	8.55834488828697	1.14499397624942e-17	7.58775129747237e-16	3.455	1.038	0.103	0.971	0.744	1.791	3.472	0.575	0.975	1.008	1.835	0.797	1.052	2.632	2.842	0.016	0.305	0.217	0.886	3.985	0.592	32.985	690.424	631.383	0.564	1.083	0.165
Pdensi_DN2512_c0_g1d381218	MC_2_4	Needles	0	608.691079004902	304.345539502451	-11.6707391007076	1.36409132080154	-8.55568752820002	1.1716828420101e-17	7.75413696212326e-16	0.000	0.000	0.000	0.000	0.000	0.000	0.000	0.000	0.000	0.000	0.000	0.000	0.000	0.000	0.000	0.000	0.000	0.000	0.000	0.000	0.000	0.000	0.000	0.000	13.997	17.701	31.258
Pdensi_DN39019_c0_g2	MC_2_4	Needles	640.608607462114	4.01017850946417	322.309392985789	7.18000393066369	0.8392674677985	8.55508429213598	1.17782634814369e-17	7.77534834033245e-16	0.020	0.097	0.000	0.621	0.511	4.657	1.805	2.078	5.850	2.053	2.258	3.783	0.297	1.314	2.759	0.020	0.287	0.538	0.826	0.720	0.273	13.514	33.695	20.906	0.000	0.248	0.178
Pdensi_GG_118003_c0_g1	MC_2_4	Needles	509.442078512257	23.8448891052755	266.643483808766	4.43633195307329	0.51856225129611	8.55506150319465	1.17805905847734e-17	7.77534834033245e-16	3.499	0.920	0.692	4.452	3.166	3.894	5.024	3.606	4.288	2.227	4.877	3.371	1.504	0.814	0.735	3.701	5.454	5.357	10.107	13.284	9.977	17.577	13.361	22.875	0.877	0.730	0.786
Pdensi_DN40396_c0_g1d318870	MC_2_4	Needles	2140.46400864506	0	1070.23200432253	13.5965928600449	1.58933676918973	8.55488473155796	1.17986571197035e-17	7.7768057324347e-16	0.000	0.000	0.000	0.000	0.000	0.000	0.000	0.000	0.000	0.000	0.000	0.000	0.000	0.000	0.281	0.000	0.000	0.000	0.000	0.000	0.364	12.301	112.126	99.714	0.000	0.000	0.000
Pdensi_DN19102_c0_g1d357107	MC_2_4	Needles	977.231799108675	19.4672394652197	498.349519286947	5.67233998018682	0.663079770112556	8.5545363255826	1.18343452335993e-17	7.78985846859699e-16	0.707	0.796	0.502	1.756	1.017	1.145	1.721	2.332	2.452	3.751	2.138	2.007	1.168	1.120	0.583	1.092	0.740	2.019	1.847	5.090	1.779	17.279	34.372	50.636	0.780	0.465	0.686
Pdensi_GG_125030_c0_g1	MC_2_4	Needles	0	699.231230298264	349.615615149132	-11.8705930902374	1.38770130094811	-8.55414135745719	1.18749316756058e-17	7.80609617211842e-16	0.000	0.000	0.000	0.000	0.000	0.040	0.000	0.000	0.000	0.000	0.000	0.000	0.000	0.000	0.000	0.000	0.041	0.000	0.000	0.218	0.000	0.000	0.000	0.000	17.166	16.571	38.152
Pdensi_DN19420_c0_g1d534137	MC_2_4	Needles	25942.2377948246	374.976110987614	13158.6069529061	6.11233739557499	0.714631701497015	8.5531293710744	1.19795500859493e-17	7.86232445706881e-16	23.567	31.857	78.349	149.190	302.562	339.770	206.815	268.320	272.168	193.422	174.449	215.461	88.465	217.881	125.985	104.218	125.627	81.297	183.977	211.874	302.523	261.290	972.229	1465.585	11.285	12.516	14.643
Pdensi_DN39399_c0_g1d378954	MC_2_4	Needles	546.119718748853	0	273.059859374426	11.6259723491739	1.3592852083842	8.55300438602863	1.19925338891239e-17	7.86232445706881e-16	0.236	1.026	3.321	5.682	2.301	4.871	0.000	0.497	3.944	0.839	1.790	3.618	2.623	1.364	2.888	1.905	29.170	17.875	36.102	1.095	6.461	13.294	26.219	18.541	0.000	0.000	0.000
Pdensi_GG_21875_c0_g1	MC_2_4	Needles	2675.09169985765	4.13522388215351	1339.6134618699	9.31399645433077	1.08961135009447	8.54799874608802	1.2524107856094e-17	8.19986281915878e-16	0.141	0.151	0.028	0.528	0.707	2.442	1.103	1.224	0.656	2.000	0.921	0.698	0.312	2.149	0.284	0.051	0.310	0.141	0.480	0.979	0.080	18.547	42.223	212.327	0.087	0.249	0.067
Pdensi_DN23671_c0_g1d224475	MC_2_4	Needles	216.778236810007	2385.90311408406	1301.34067544703	-3.45886250614791	0.404647813460329	-8.5478344157345	1.25419475316145e-17	8.20059420003793e-16	11.783	11.788	12.419	13.052	13.929	13.588	12.486	14.273	16.374	13.226	14.735	12.006	11.855	13.125	11.766	10.712	5.490	4.842	4.457	8.647	7.403	9.997	6.928	6.310	57.154	87.229	102.972
Pdensi_DN7189_c0_g1d450939	MC_2_4	Needles	745.248157920295	4.95834165466803	375.103249787482	7.23093786690637	0.845954719104008	8.54766538162351	1.25603240099896e-17	8.20167415613687e-16	1.268	1.320	1.920	8.523	6.932	4.802	5.076	4.939	5.033	3.546	4.362	4.726	1.339	3.292	1.644	1.861	5.190	6.178	1.649	12.894	6.922	8.170	45.761	25.052	0.138	0.180	0.191
Pdensi_DN18556_c0_g1d59326	MC_2_4	Needles	1038.49516755183	0.242425757902358	519.368796654866	11.5917865590815	1.35623722525407	8.54701990421328	1.26307416203721e-17	8.23668800959347e-16	0.000	0.012	0.000	0.042	0.000	0.000	0.000	0.000	0.000	0.013	0.000	0.013	0.062	0.000	0.013	0.000	0.411	0.496	23.523	13.927	20.636	59.994	28.277	24.013	0.000	0.000	0.027
Pdensi_DN22318_c0_g1d125957	MC_2_4	Needles	504.252611924945	16235.8476948629	8370.05015339394	-5.00766970900668	0.586135852482915	-8.54353080057092	1.30181797988442e-17	8.47806798347306e-16	40.025	36.879	29.638	53.033	54.767	36.089	39.470	40.087	33.782	36.192	41.637	24.108	40.205	44.036	32.602	26.822	22.744	26.137	12.835	28.746	23.147	31.610	14.039	9.200	368.035	623.155	697.458
Pdensi_DN34854_c1_g2	MC_2_4	Needles	17054.2354325311	0.94749115663425	8527.59146184386	13.9884307635231	1.6394122764485	8.53258876030046	1.43108675274626e-17	9.30756807266893e-16	0.000	0.089	0.000	1.017	1.287	15.450	2.532	2.156	2.767	2.910	1.686	1.993	0.290	2.039	0.745	0.063	0.092	0.069	0.536	0.720	0.079	10.849	153.169	1557.252	0.000	0.046	0.050
Pdensi_DN20358_c0_g3d119833	MC_2_4	Needles	1306.28745026876	0.231319820414767	653.259385044587	11.922609617658	1.39734894172387	8.53230661408699	1.43458231362842e-17	9.3179446460959e-16	6.159	4.387	6.212	9.522	12.797	10.984	7.128	7.391	4.862	2.617	7.356	3.712	5.309	6.226	7.123	14.505	16.445	14.154	21.943	14.612	9.493	29.235	81.946	28.875	0.000	0.038	0.000
Pdensi_DN10456_c0_g2	MC_2_4	Needles	638.343438572883	6.46431295093926	322.403875761911	6.62925810275047	0.77710063339973	8.53075884618469	1.45390830438071e-17	9.43098007123357e-16	0.673	1.525	1.282	5.432	13.360	18.670	6.967	6.454	4.848	4.587	3.990	3.881	6.257	10.625	10.614	2.989	4.083	2.746	3.697	5.523	4.694	43.077	17.084	9.453	0.220	0.207	0.260
Pdensi_DN18808_c0_g1d285150	MC_2_4	Needles	392.96985435293	1.26354553836887	197.116699945649	8.3676853598745	0.980914112826528	8.53049747216177	1.45719717483236e-17	9.43982724657916e-16	0.000	0.052	0.000	0.000	0.058	0.121	0.018	0.067	0.056	0.056	0.041	0.076	0.018	0.018	0.000	0.000	0.516	0.304	3.547	0.392	5.474	9.007	21.071	11.814	0.050	0.018	0.058
Pdensi_DN25152_c0_g4	MC_2_4	Needles	213.873096356699	31735.1491085195	15974.5111024381	-7.21388114134184	0.845892455407483	-8.52813037310609	1.48731867361185e-17	9.62224544000679e-16	9.774	10.341	19.143	3.508	5.241	10.282	7.093	11.745	11.049	22.374	19.608	28.245	42.311	11.625	44.428	17.378	17.430	36.857	28.851	35.191	24.714	4.609	9.202	8.787	2050.538	699.639	294.926
Pdensi_DN25018_c0_g1d22875	MC_2_4	Needles	0	454.539199950397	227.269599975198	-11.249449653668	1.31921956798936	-8.52735202435897	1.49735680989923e-17	9.67442432156103e-16	4.057	0.776	0.958	0.302	0.000	0.000	0.000	0.752	0.000	0.000	0.602	0.562	0.265	1.377	0.265	0.214	0.000	0.291	0.000	0.276	0.000	0.000	0.000	0.000	11.980	19.571	15.604
Pdensi_GG_146717_c0_g1	MC_2_4	Needles	4774.6927961339	2.7758378449772	2388.73431698944	10.6388425499378	1.24839039573823	8.52204773943857	1.56756747177091e-17	1.01147291116018e-15	0.994	1.849	3.344	9.233	38.770	33.239	9.889	11.859	7.863	3.280	8.310	4.441	7.324	40.316	30.755	2.264	16.045	6.785	3.912	28.023	9.955	120.095	292.360	100.222	0.000	0.303	0.000
Pdensi_DN9987_c0_g1	MC_2_4	Needles	11.8366215024902	3477.35114757596	1744.59388453922	-8.16815141573085	0.958993847043056	-8.51741795937104	1.63149848698968e-17	1.05134105523636e-15	0.119	0.256	0.000	0.209	0.086	0.051	0.000	0.000	0.111	0.056	0.270	0.113	0.740	0.574	0.321	0.194	0.499	0.777	0.569	1.521	2.383	1.072	0.117	0.097	53.867	161.901	151.877
Pdensi_DN21317_c0_g1d417264	MC_2_4	Needles	282.693043765379	2981.19651479285	1631.94477927911	-3.39996909256176	0.399256368612676	-8.51575418665423	1.65509578121056e-17	1.06514753300242e-15	9.496	6.310	4.580	11.130	10.026	6.607	8.106	9.891	11.949	8.372	13.311	9.876	7.599	8.444	4.366	8.385	6.837	6.348	12.224	7.174	9.886	8.106	10.938	10.906	105.863	88.060	108.110
Pdensi_DN24970_c0_g1d192850	MC_2_4	Needles	0	435.880884725374	217.940442362687	-11.1885723268992	1.31456682244953	-8.51122372467209	1.7210719221379e-17	1.1047448448951e-15	2.555	3.326	0.769	5.169	1.555	1.107	2.543	0.805	1.828	3.323	0.000	1.503	5.665	1.770	0.000	2.517	0.274	0.000	0.000	0.888	0.735	0.000	0.000	0.000	12.812	15.221	16.723
Pdensi_DN8925_c0_g1	MC_2_4	Needles	123.115577504998	3737.68725003092	1930.40141376796	-4.91940197651314	0.577990240463989	-8.51121979596755	1.72113024633426e-17	1.1047448448951e-15	17.471	18.658	17.542	21.474	18.715	17.724	14.536	15.905	17.014	13.968	16.660	13.187	17.510	16.876	14.340	20.016	12.416	11.106	20.241	12.972	14.041	7.908	2.938	2.492	125.914	122.808	131.827
Pdensi_DN21905_c2_g4	MC_2_4	Needles	202.046299240752	4896.66000705066	2549.35315314571	-4.60043958794237	0.540674290888188	-8.50870785882021	1.7588236858286e-17	1.12746346051436e-15	88.819	94.088	95.983	101.813	110.290	114.679	101.371	119.334	141.404	79.825	115.142	112.802	67.599	71.680	61.098	128.617	52.571	42.474	51.942	9.433	31.345	5.240	8.013	8.104	224.403	112.736	148.430
Pdensi_DN16312_c0_g4	MC_2_4	Needles	1.96526510433955	350.735284210334	176.350274657337	-7.33181314323095	0.861841913963535	-8.50714385601483	1.7827029325104e-17	1.1412789700702e-15	1.918	2.718	1.011	1.055	0.986	3.630	0.848	0.511	1.230	0.395	0.359	0.573	1.222	2.260	2.746	0.675	0.327	1.489	0.200	0.491	1.572	0.104	0.118	0.000	6.872	15.371	14.541
Pdensi_DN35103_c0_g1d87046	MC_2_4	Needles	452.503100716569	1.67476843034132	227.088934573455	7.88253770802879	0.926707147165719	8.50596408168113	1.80092716806102e-17	1.15144286042431e-15	0.000	0.000	0.000	0.000	0.067	0.181	0.184	0.116	0.130	0.000	0.000	0.066	0.000	0.064	0.062	0.000	0.061	0.000	0.000	0.129	0.080	26.058	10.573	12.148	0.000	0.062	0.134
Pdensi_DN39626_c1_g2	MC_2_4	Needles	2516.85175432845	109.895609244887	1313.37368178667	4.51210855958684	0.530475590191131	8.50577980027529	1.80379035489163e-17	1.15177181267618e-15	4.876	7.481	9.737	10.770	9.529	16.613	10.619	6.852	7.333	7.833	6.044	6.098	6.330	11.058	11.651	8.428	8.445	6.766	10.719	15.881	14.716	141.607	59.462	70.036	2.394	4.586	4.531
Pdensi_DN19464_c0_g1	MC_2_4	Needles	1077.75361799516	21.1448879558868	549.449252975522	5.69535314553891	0.669636636336262	8.50513970785636	1.8137704330691e-17	1.15663833897627e-15	6.397	4.240	4.716	3.330	2.956	2.412	2.238	2.756	2.062	1.371	1.677	2.024	3.067	1.635	1.663	2.801	2.380	1.881	1.436	20.715	1.323	65.009	33.282	18.787	0.908	0.810	0.440
Pdensi_DN36948_c0_g1d439380	MC_2_4	Needles	38635.7059120608	5.09094091594952	19320.3984264884	12.8457994147907	1.51048749772354	8.50440631527945	1.82527220026581e-17	1.16246134323162e-15	0.439	0.079	0.000	0.000	0.000	0.000	0.000	0.000	0.172	0.000	0.093	0.346	1.631	0.084	0.246	0.132	0.000	0.453	0.000	0.170	0.000	341.585	2620.931	1140.950	0.000	0.000	0.528
Pdensi_DN55790_c0_g1	MC_2_4	Needles	1001.33149715346	0	500.66574857673	12.5008689246469	1.4700611439432	8.50363876098063	1.837386799336e-17	1.16865903051411e-15	0.358	1.552	2.516	0.000	1.307	0.386	1.578	0.000	1.710	0.000	0.900	0.421	1.580	0.413	0.396	2.568	0.000	0.435	1.987	2.068	11.847	68.325	15.647	24.469	0.000	0.000	0.000
Pdensi_DN30618_c0_g1d563912	MC_2_4	Needles	2743.90196487604	314.589906218673	1529.24593554735	3.12193170596102	0.367171777971076	8.50264615437561	1.85317118916402e-17	1.1771717868577e-15	14.310	17.462	25.130	27.135	41.371	53.422	33.910	35.959	36.256	41.392	39.306	42.398	27.475	39.814	28.359	13.730	16.988	15.573	108.064	22.485	236.377	106.766	108.579	78.624	7.536	14.072	11.149
Pdensi_GG_122761_c0_g1	MC_2_4	Needles	2706.45885397064	0.778694022564153	1353.6187739966	12.0786556653936	1.42061912929365	8.50238844200222	1.85729115171912e-17	1.17739076410882e-15	0.019	0.020	14.640	5.576	0.066	0.000	0.000	0.134	0.022	0.022	0.189	0.175	0.082	0.021	0.166	3.351	62.223	63.060	49.953	0.997	3.600	230.702	47.006	20.508	0.029	0.021	0.000
Pdensi_DN30199_c0_g1d26865	MC_2_4	Needles	437.530971404642	0	218.765485702321	11.3067175269863	1.32983841961879	8.50232431262401	1.8583177703873e-17	1.17739076410882e-15	0.000	0.000	0.000	0.129	0.123	0.111	0.113	0.426	0.000	0.000	0.000	0.240	0.000	0.000	0.000	0.000	0.000	0.000	0.000	0.000	0.000	19.529	15.448	12.016	0.000	0.000	0.000
Pdensi_GG_90716_c0_g1	MC_2_4	Needles	1.07586421156452	649.360397958781	325.218131085173	-9.03729689327882	1.06299337329588	-8.50174339775806	1.86764292298816e-17	1.18177214581182e-15	0.092	0.099	0.000	0.000	0.111	0.000	0.000	0.000	0.000	0.000	0.000	0.000	0.000	0.106	0.000	0.082	0.167	0.352	0.729	1.981	5.307	0.115	0.000	0.000	18.491	16.385	31.496
Pdensi_DN13444_c0_g1d522647	MC_2_4	Needles	3858.95324092368	0	1929.47662046184	14.4469411158177	1.69950501251367	8.50067579056437	1.88490127511818e-17	1.19115558802217e-15	0.000	0.000	0.000	1.800	0.666	7.477	2.636	0.961	1.839	0.432	0.816	0.710	0.924	2.709	7.825	0.042	0.456	0.115	0.156	0.430	0.066	11.494	261.607	134.436	0.000	0.000	0.000
Pdensi_DN21402_c1_g1	MC_2_4	Needles	315.843859186397	7022.26137957572	3669.05261938106	-4.47207252472673	0.526345688908141	-8.496455122495	1.95468453221434e-17	1.23366505502264e-15	81.389	78.032	44.983	90.153	75.562	55.981	53.915	56.378	50.116	41.486	55.980	28.802	63.372	60.537	34.452	62.268	38.097	21.722	48.808	27.843	43.800	16.888	12.196	5.205	203.832	280.059	239.645
Pdensi_GG_6431_c0_g1	MC_2_4	Needles	1359.18235071067	2.66324238691467	680.922796548795	9.25550007477248	1.08941529610065	8.49584185929896	1.96503390250312e-17	1.23860279620631e-15	0.060	0.044	0.099	1.260	2.746	6.103	1.972	2.723	1.659	1.178	0.880	1.116	0.920	2.649	2.738	0.153	0.466	0.187	0.885	1.359	1.488	20.128	33.615	87.041	0.186	0.022	0.024
Pdensi_DN19314_c1_g3	MC_2_4	Needles	892.870429387856	0.6939594612443	446.78219442455	10.0684023354765	1.18520462010598	8.4950751664942	1.97804861211143e-17	1.24450506719423e-15	4.498	3.207	1.085	4.940	5.370	3.489	6.288	4.679	3.022	4.447	5.041	2.272	5.650	6.732	3.354	4.436	2.872	1.502	3.700	6.846	1.551	49.719	33.742	13.638	0.000	0.085	0.000
Pdensi_DN25124_c3_g7	MC_2_4	Needles	516.296601018345	24.897310732496	270.59695587542	4.34755993798015	0.511779195953989	8.49499153609796	1.97947338324904e-17	1.24450506719423e-15	1.032	1.201	0.792	1.406	2.399	2.853	3.782	0.912	0.841	1.865	1.506	1.219	1.946	2.839	1.690	0.928	1.297	1.764	1.596	3.230	2.046	15.800	23.967	15.382	0.482	1.070	1.050
Pdensi_DN36350_c0_g1	MC_2_4	Needles	595.410415398575	0	297.705207699287	11.7512031872117	1.3839759068612	8.49090156046354	2.05040195094743e-17	1.28744764753535e-15	0.096	0.104	4.974	0.728	0.000	0.000	0.000	0.000	0.000	0.000	0.000	0.000	0.000	0.000	0.000	1.978	6.135	4.006	1.279	0.000	0.274	33.960	16.682	13.706	0.000	0.000	0.000
Pdensi_DN25169_c0_g2	MC_2_4	Needles	5489.72725315243	0.473745578317125	2745.10049936538	13.2257493873315	1.55771369466011	8.49048797135815	2.0577125457146e-17	1.2903857484565e-15	0.085	0.035	0.091	3.334	7.541	11.913	5.988	4.821	6.416	4.802	4.372	6.639	4.194	8.072	3.271	0.136	2.631	0.766	1.157	3.746	1.935	8.108	321.614	245.400	0.000	0.026	0.027
Pdensi_DN11235_c0_g1d174344	MC_2_4	Needles	0.26896605289113	768.082818841404	384.175892447147	-11.0446167279891	1.30219510261428	-8.48153760201988	2.22237218271151e-17	1.39186346702414e-15	0.018	0.019	0.000	0.000	0.000	0.000	0.000	0.000	0.000	0.000	0.000	0.042	0.039	0.000	0.000	0.000	0.098	0.045	0.000	0.124	0.051	0.027	0.000	0.000	17.765	31.541	30.624
Pdensi_DN21165_c0_g1	MC_2_4	Needles	4214.70353542556	44.6264998763147	2129.66501765094	6.55058370730291	0.772401166356828	8.48080504357592	2.23641078942357e-17	1.39886924365488e-15	12.932	8.777	7.969	10.096	9.729	16.074	7.850	7.456	9.279	5.882	9.889	7.921	9.947	10.082	13.233	5.931	5.771	5.187	4.268	11.225	12.145	42.768	189.361	208.793	0.670	1.994	2.018
Pdensi_DN8291_c0_g1d3375	MC_2_4	Needles	98.7430205301116	1239.59087908554	669.166949807824	-3.64394003526233	0.429808191046341	-8.47806093781365	2.28978036319358e-17	1.43042725134586e-15	7.206	10.340	9.458	13.968	11.757	12.684	8.704	10.091	11.258	8.186	11.349	8.967	8.522	9.836	8.603	8.821	9.033	8.786	10.262	9.515	11.327	4.514	3.590	2.565	46.171	37.261	41.853
Pdensi_GG_55080_c0_g1	MC_2_4	Needles	757.214282504351	1.21212878951179	379.213205646931	9.09735126224944	1.07323743818568	8.47655042450685	2.31969224214028e-17	1.44726956567834e-15	5.513	7.183	10.344	9.129	17.454	23.112	14.632	17.436	16.364	10.198	15.083	10.749	9.904	6.236	20.618	3.936	2.802	13.527	9.365	5.484	7.415	31.366	16.550	32.398	0.000	0.000	0.136
Pdensi_DN9685_c0_g2	MC_2_4	Needles	1248.9789897219	4.19707457992857	626.588032150916	8.10039123322533	0.956452848746999	8.46920080152121	2.4708241458557e-17	1.53902824054842e-15	0.027	0.029	0.000	0.000	0.000	0.029	0.059	0.000	0.031	0.000	0.000	0.000	0.030	0.068	0.000	0.024	0.000	0.000	0.153	0.031	0.000	46.822	63.990	23.942	0.000	0.393	0.065
Pdensi_DN42376_c0_g1d245062	MC_2_4	Needles	325.39677430979	9662.30125392944	4993.84901411962	-4.89026353396476	0.577424476748875	-8.46909635957737	2.47304034248691e-17	1.53902824054842e-15	21.935	25.769	24.093	23.927	24.488	23.625	17.628	19.575	20.609	16.668	20.693	16.280	24.570	26.484	20.410	24.331	16.650	14.841	17.396	17.718	21.269	20.910	8.097	6.325	247.146	382.335	371.467
Pdensi_DN25173_c1_g3	MC_2_4	Needles	23426.0886438155	561.569982651945	11993.8293132337	5.3814250308614	0.635553783074399	8.46730076065244	2.5114500385724e-17	1.56095055059001e-15	7.735	14.988	22.383	19.105	47.316	53.267	64.696	66.088	67.492	88.336	82.433	48.810	27.377	38.624	36.884	20.205	54.636	29.703	41.129	45.441	37.412	680.658	893.989	909.258	9.906	11.987	36.407
Pdensi_GG_120794_c0_g1	MC_2_4	Needles	16.579337808044	673.747869421262	345.163603614653	-5.32215301098396	0.628593661793011	-8.46676213024956	2.52308622406109e-17	1.56619778913585e-15	1.750	2.704	1.269	2.615	3.351	2.556	3.145	3.464	3.480	5.121	4.928	5.190	2.187	2.319	0.999	3.073	1.759	1.219	1.648	2.030	1.768	0.754	0.703	0.351	31.970	19.128	15.764
Pdensi_GG_4998_c3_g1	MC_2_4	Needles	53.4368240169892	1165.42006954619	609.428446781589	-4.43368524940896	0.523739412280123	-8.46544129666835	2.55184618839191e-17	1.5820478537617e-15	41.298	48.958	35.588	29.839	35.489	33.150	27.843	20.362	29.593	20.813	18.747	24.817	25.012	33.040	24.182	35.087	29.238	22.091	16.107	5.766	20.449	2.271	2.604	0.900	31.241	48.636	40.783
Pdensi_DN14132_c0_g1	MC_2_4	Needles	512.883919648444	11.8846222578672	262.384270953156	5.38747278005162	0.636807620192818	8.46012611849769	2.6708851498751e-17	1.65375677859501e-15	0.063	0.068	0.042	0.106	0.051	0.068	0.069	0.044	0.086	0.025	0.000	0.013	0.082	0.024	0.036	0.029	0.035	0.013	1.631	0.024	3.092	27.206	17.759	10.537	0.181	0.580	0.480
Pdensi_DN18056_c0_g2d352659	MC_2_4	Needles	48.8976483377915	1122.61893446701	585.758291402399	-4.51349181328467	0.53360374133814	-8.45850855911543	2.70818750484288e-17	1.67473905485486e-15	8.018	9.852	6.629	10.952	9.132	9.022	8.462	9.540	9.725	6.734	9.490	7.171	7.682	9.047	7.444	6.997	4.920	3.912	2.560	6.097	4.311	2.867	1.103	1.278	35.082	44.476	35.656
Pdensi_DN19345_c1_g2	MC_2_4	Needles	3533.16226003866	201.677266249162	1867.41976314391	4.12842768836667	0.488093645896759	8.45826968466603	2.71373954216773e-17	1.67605885904739e-15	10.953	11.236	8.778	14.587	17.225	15.826	17.071	18.288	18.188	23.726	19.373	16.776	10.290	13.384	10.239	7.973	7.860	7.082	6.853	16.445	9.852	116.757	82.792	172.585	5.060	8.730	7.182
Pdensi_DN22772_c1_g3	MC_2_4	Needles	467.936815534862	0	233.968407767431	11.4029782193679	1.34824524755249	8.45764391906296	2.72833718891496e-17	1.68295506172579e-15	0.043	0.069	0.000	0.939	1.306	0.939	0.838	0.554	0.324	0.400	0.593	0.228	0.735	1.373	0.312	0.155	0.212	0.027	1.266	1.365	0.764	12.235	20.951	16.517	0.000	0.000	0.000
Pdensi_GG_83894_c0_g1	MC_2_4	Needles	2075.81344199574	8.8400338414316	1042.32673791858	7.86923925451318	0.930756633084007	8.45466900239961	2.79880148971179e-17	1.72425158610524e-15	0.249	0.716	0.662	0.839	2.605	3.070	2.021	1.818	1.953	2.239	1.572	1.761	1.108	1.913	1.392	0.670	1.263	1.329	2.220	2.793	1.780	11.851	124.877	81.885	0.251	0.465	0.199
Pdensi_DN30616_c0_g1d82905	MC_2_4	Needles	574.199435760174	0.94749115663425	287.573463458404	9.01280327304324	1.06663756733627	8.44973358246797	2.91968303923207e-17	1.79646595434005e-15	0.000	0.039	0.000	0.000	0.000	0.039	0.079	0.112	0.000	0.042	0.091	0.000	0.040	0.082	0.000	0.000	0.000	0.090	0.000	3.044	0.103	37.402	10.869	13.903	0.000	0.040	0.043
Pdensi_DN20428_c1_g1d412583	MC_2_4	Needles	278.871767792453	2422.09562618868	1350.48369699057	-3.12161491788089	0.369584476538414	-8.44628255796464	3.00725327050131e-17	1.8480287359914e-15	9.901	9.921	8.201	11.856	10.680	9.734	11.096	9.893	10.832	8.334	9.718	8.875	10.705	11.270	9.350	10.485	7.338	7.615	8.119	7.848	8.992	8.895	8.763	11.872	74.869	83.283	89.826
Pdensi_DN91978_c0_g1	MC_2_4	Needles	649.345320396707	0	324.672660198353	11.8757092491509	1.40626477056746	8.44486009868456	3.0440979375458e-17	1.86832939623665e-15	0.153	0.110	0.101	0.128	0.245	0.000	0.056	0.159	0.119	0.179	0.129	0.060	0.170	0.176	0.000	0.092	0.056	0.127	0.115	0.533	0.000	12.067	33.904	22.874	0.000	0.000	0.000
Pdensi_DN20970_c0_g1d64260	MC_2_4	Needles	19.9850082885258	703.287030721996	361.636019505261	-5.14966229712638	0.609879864998276	-8.44373227035612	3.07362726377183e-17	1.88409509235133e-15	0.361	0.296	0.108	0.272	0.390	2.998	0.237	0.172	0.127	0.126	0.091	0.341	0.464	1.549	0.946	0.065	0.040	0.000	0.572	1.677	2.888	0.920	0.354	0.843	17.009	36.157	20.378
Pdensi_DN39034_c0_g1d150828	MC_2_4	Needles	463.444946998017	0	231.722473499009	11.3897249207297	1.349051048051	8.44276792726608	3.09910012681471e-17	1.89733796652767e-15	0.491	0.533	0.247	0.000	3.885	3.195	4.619	4.901	5.270	6.099	4.647	1.445	2.180	1.984	1.363	0.880	0.790	2.695	1.903	8.536	1.060	23.146	14.362	12.347	0.000	0.000	0.000
Pdensi_DN31759_c0_g1d372220	MC_2_4	Needles	1810.06814346047	0	905.034071730235	13.3546683583106	1.58210284556176	8.4410873766988	3.14399006674554e-17	1.92242055964008e-15	0.000	0.721	0.334	5.874	12.550	57.079	5.498	4.887	4.763	0.393	0.836	1.953	6.978	13.806	22.826	0.596	0.356	1.619	4.426	8.075	10.526	11.090	84.813	92.945	0.000	0.000	0.000
Pdensi_GG_27000_c0_g1	MC_2_4	Needles	2.69177570419182	255.40802329597	129.049899500081	-6.5957617237945	0.781473156998139	-8.44016414988674	3.16892315442492e-17	1.93303260502185e-15	0.340	1.201	0.579	0.732	0.467	0.628	1.598	0.959	0.852	0.567	1.285	0.688	0.216	0.390	0.163	0.656	0.000	3.922	0.930	0.000	3.399	0.073	0.119	0.098	5.582	9.986	11.036
Pdensi_GG_55168_c0_g1	MC_2_4	Needles	0.827523842198799	885.835278991952	443.331401417075	-9.87972992526682	1.17056291259676	-8.44015286914378	3.16922901045611e-17	1.93303260502185e-15	0.355	0.225	0.512	0.315	0.270	0.413	0.070	0.100	0.150	0.024	0.061	0.038	0.259	0.221	0.163	0.102	0.214	0.204	0.165	0.168	0.713	0.048	0.039	0.000	12.084	23.356	57.324
Pdensi_DN4451_c0_g1d327568	MC_2_4	Needles	9038.09321537838	12.0354315544272	4525.0643234664	9.57048039177843	1.13454048782479	8.43555650457879	3.29630520214375e-17	2.00804361252084e-15	0.237	0.385	0.000	0.000	0.000	0.000	0.000	0.249	0.000	0.140	0.150	0.000	0.529	0.000	0.265	0.000	0.000	0.291	1.843	0.689	0.851	184.316	293.731	468.417	0.535	0.667	0.000
Pdensi_DN16533_c1_g1	MC_2_4	Needles	1.69629905144842	589.88204705406	295.789173052754	-8.30811472150113	0.985074845385478	-8.43399337666572	3.34065628418968e-17	2.03253652010394e-15	0.169	0.036	0.000	0.000	0.000	0.036	0.037	0.035	0.039	0.000	0.000	0.040	0.112	0.155	0.038	0.000	0.000	0.000	0.000	0.078	0.000	0.051	0.124	0.000	7.338	29.629	25.799
Pdensi_DN15953_c0_g3	MC_2_4	Needles	1.07586421156452	804.393620946035	402.7347425788	-9.35443461746776	1.10929223821081	-8.43279552064263	3.3750413304686e-17	2.05091266177013e-15	0.000	0.000	0.000	0.000	0.000	0.000	0.000	0.000	0.000	0.000	0.101	0.000	0.000	0.000	0.000	0.000	0.000	0.000	0.000	0.000	0.057	0.121	0.000	0.000	35.225	30.543	15.012
Pdensi_DN33531_c0_g1d200552	MC_2_4	Needles	13658.3460360286	94.569560551784	6876.45779829021	7.17771980606371	0.85174552850561	8.42707072223442	3.54425665650944e-17	2.1510742843882e-15	7.941	20.330	13.369	17.496	14.141	11.444	11.026	13.070	15.225	10.042	12.006	15.645	9.303	15.282	8.295	6.502	7.696	8.246	10.524	6.729	7.821	1143.123	191.843	164.464	3.951	2.583	2.926
Pdensi_DN5336_c0_g1d1995	MC_2_4	Needles	4015.14384892729	2.0818783837329	2008.61286365551	10.7837518864754	1.27983081090883	8.42591989078438	3.57927010384554e-17	2.16963938964749e-15	0.000	0.000	0.000	0.000	0.000	0.000	0.000	0.000	0.083	0.000	0.000	0.000	0.079	0.000	0.159	0.000	0.000	0.088	0.636	0.000	0.000	234.455	166.575	37.690	0.000	0.239	0.000
Pdensi_DN17046_c0_g1d215812	MC_2_4	Needles	4428.09437733881	0.231319820414767	2214.16284857961	13.6836057858154	1.62415344567536	8.42506957840148	3.60535939912673e-17	2.1827557972071e-15	0.205	0.122	0.068	5.962	6.526	12.525	7.349	4.584	6.108	5.903	5.947	8.706	3.284	10.588	3.381	0.433	4.125	0.847	3.088	7.725	2.638	14.617	252.890	196.721	0.000	0.026	0.000
Pdensi_DN16105_c1_g3	MC_2_4	Needles	0	404.474276402303	202.237138201152	-11.0805063269592	1.31559234779513	-8.42244662302089	3.68702449628615e-17	2.22944505885791e-15	0.000	0.000	0.000	0.000	0.000	0.088	0.000	0.000	0.000	0.000	0.000	0.000	0.000	0.000	0.000	0.000	0.000	0.000	0.000	0.000	0.000	0.000	0.000	0.000	12.402	14.360	14.699
Pdensi_DN18198_c0_g1d186686	MC_2_4	Needles	1068.75428717135	94.7842874272701	581.769287299308	3.48811461096532	0.414175237517434	8.42183282581807	3.70639684767252e-17	2.23839895336222e-15	3.398	3.829	5.087	10.449	4.098	15.918	16.547	4.736	12.358	11.942	6.240	9.652	5.329	4.883	8.383	3.527	22.581	20.570	36.353	9.022	14.657	32.403	37.257	43.536	2.300	3.485	4.010
Pdensi_DN19826_c0_g1	MC_2_4	Needles	642.425047908796	34.122242652344	338.27364528057	4.21717364254037	0.500913325329385	8.41896877023044	3.79812625131007e-17	2.28958855244647e-15	6.674	8.699	8.152	8.260	10.492	7.795	8.384	8.148	9.160	6.659	8.404	6.187	6.706	10.743	7.630	5.356	5.028	4.269	4.563	26.691	9.806	24.051	28.114	16.774	0.724	1.756	1.069
Pdensi_DN21034_c2_g2	MC_2_4	Needles	950.706663086092	74.580008727995	512.643335907044	3.66444032396386	0.435263775189548	8.41889569690948	3.80049569055533e-17	2.28958855244647e-15	4.024	2.478	2.176	4.417	12.393	11.762	5.064	2.875	2.091	1.010	0.944	1.290	5.946	10.718	9.794	2.381	1.697	1.284	2.197	45.247	7.813	25.991	39.555	35.336	1.846	2.772	3.106
Pdensi_DN23219_c1_g1d223835	MC_2_4	Needles	1582.47745200843	0	791.238726004216	13.1611524369099	1.56407650024321	8.41464751555524	3.94078076314189e-17	2.37118954409467e-15	7.881	16.427	7.801	17.008	29.450	49.256	12.175	7.642	5.980	7.417	8.994	3.399	23.955	47.942	34.320	3.438	2.503	0.653	4.227	9.109	1.281	117.549	43.578	12.642	0.000	0.000	0.000
Pdensi_DN16096_c0_g3d277825	MC_2_4	Needles	0.995476652743395	981.688579484553	491.342028068648	-10.4235547184829	1.2389000044923	-8.41355612292089	3.97763824033731e-17	2.39043384396938e-15	8.931	10.779	5.320	2.409	1.890	3.016	1.135	0.519	0.628	0.628	0.872	1.226	5.192	8.692	4.367	4.340	2.582	1.485	0.869	0.134	0.500	0.000	0.000	0.124	31.025	51.402	19.060
Pdensi_DN23994_c1_g1	MC_2_4	Needles	5.23410910608393	612.555540987816	308.89482504695	-6.77511931568465	0.805453684722114	-8.41155667196693	4.04604604354607e-17	2.428568567068e-15	3.055	4.192	1.648	2.507	1.996	1.169	0.823	0.862	0.195	1.067	0.209	0.390	2.116	2.191	0.832	3.339	0.898	1.324	0.737	1.631	1.064	0.376	0.203	0.000	17.523	23.729	21.842
Pdensi_DN7585_c0_g1d207735	MC_2_4	Needles	1558.83824234459	20.173729848254	789.505986096422	6.23492586084673	0.741333003751383	8.41042531398981	4.08526628067097e-17	2.44911214104919e-15	1.228	0.560	0.425	1.452	3.465	5.815	2.140	1.717	2.209	0.820	1.006	1.401	1.608	2.651	4.353	0.508	0.851	0.658	14.038	1.677	11.227	43.442	42.139	78.208	0.148	0.881	1.136
Pdensi_DN22093_c1_g1d298076	MC_2_4	Needles	837.184394773216	9.98331893426162	423.583856853739	6.39058115658594	0.759957655224027	8.40912794634863	4.13070324443833e-17	2.47332791702089e-15	2.055	2.865	1.499	1.571	2.856	4.051	2.367	1.114	0.729	0.833	1.311	0.642	4.252	5.066	5.507	1.318	0.637	0.289	0.526	1.826	0.271	51.158	12.714	26.199	0.310	0.209	0.510
Pdensi_DN23160_c0_g2	MC_2_4	Needles	701.971447327222	0	350.985723663611	11.9885820940002	1.42593938431084	8.40749770004728	4.18850573064858e-17	2.50487966494239e-15	0.592	0.321	0.000	0.000	0.721	0.641	2.289	1.555	0.707	1.051	0.746	0.000	2.950	1.025	2.298	0.796	0.952	3.705	1.313	2.741	2.131	44.494	14.950	16.576	0.000	0.000	0.000
Pdensi_GG_67940_c0_g1	MC_2_4	Needles	9874.758786603	43.6757899674376	4959.21728828522	7.82609941431637	0.931010745328466	8.4060248000202	4.24141494106313e-17	2.53343175754927e-15	43.535	20.053	10.179	16.696	14.319	16.133	15.201	9.380	10.640	12.709	11.834	5.775	23.156	20.883	12.505	7.313	4.703	2.968	13.237	6.757	2.123	422.089	572.986	80.560	1.778	2.336	0.326
Pdensi_DN11779_c0_g1d336679	MC_2_4	Needles	2116.33004903506	0	1058.16502451753	13.5804653188409	1.61564396669793	8.40560519443948	4.2566082138945e-17	2.53941374940599e-15	0.000	0.000	0.000	0.000	0.000	0.000	0.000	0.000	0.000	0.000	0.000	0.000	0.000	0.000	0.000	0.000	0.000	0.045	0.000	0.704	0.255	154.447	67.337	11.060	0.000	0.000	0.000
Pdensi_DN14943_c0_g1	MC_2_4	Needles	0	423.66149734425	211.830748672125	-11.1467257698797	1.32623565769443	-8.40478515655167	4.28645566587734e-17	2.55411299391202e-15	0.000	0.040	0.000	0.000	0.000	0.000	0.000	0.000	0.000	0.043	0.000	0.000	0.000	0.000	0.000	0.000	0.000	0.000	0.000	0.000	0.000	0.000	0.000	0.000	15.114	13.801	14.054
Pdensi_DN22262_c0_g1d496121	MC_2_4	Needles	2350.120730045	144.238767860449	1247.17974895272	4.02750775006925	0.479315891692539	8.40261677084707	4.36637812472257e-17	2.59857787449357e-15	6.778	8.052	7.141	11.470	10.757	8.446	10.428	10.314	11.458	11.391	8.432	8.507	5.423	7.885	5.012	9.364	9.597	6.117	17.596	14.425	22.594	60.851	124.747	65.480	4.652	5.833	4.327
Pdensi_DN11262_c0_g1d210459	MC_2_4	Needles	208.57741629782	1.73729111668599	105.157353707253	6.89651606814772	0.82079946828123	8.40219363517518	4.38214461368126e-17	2.60479987527655e-15	149.831	173.007	361.684	377.856	390.851	307.854	329.258	173.013	463.206	189.242	123.284	264.398	119.396	177.176	191.094	181.929	294.758	390.560	176.812	59.892	296.541	7.124	7.276	7.758	0.044	0.063	0.068
Pdensi_DN10239_c0_g1d266783	MC_2_4	Needles	1182.6831224514	0	591.341561225702	12.7404416990946	1.51733819411809	8.39657351833785	4.59695956741817e-17	2.72918039015278e-15	0.000	0.035	0.000	0.000	0.234	0.245	0.000	0.000	0.114	0.000	0.000	0.115	0.000	0.037	0.000	0.000	0.000	0.000	0.000	0.000	0.000	14.119	32.452	75.818	0.000	0.000	0.000
Pdensi_DN589_c0_g1d164266	MC_2_4	Needles	1848.53112047492	0	924.265560237458	13.3851516784939	1.59478613547195	8.39307000529747	4.73609401910948e-17	2.80838348975949e-15	0.079	0.042	0.156	9.762	9.905	22.370	17.631	10.367	17.637	14.322	13.029	21.685	6.977	24.092	4.628	0.603	7.291	0.833	3.332	5.750	2.695	13.004	133.432	50.154	0.000	0.000	0.000
Pdensi_DN11911_c0_g1d50350	MC_2_4	Needles	1131.40003815002	0	565.700019075011	12.6771732999325	1.51069287826803	8.39162842580318	4.79454204692313e-17	2.83960806085825e-15	0.000	0.000	0.000	0.000	0.000	0.159	0.000	0.000	0.288	0.000	0.000	0.058	0.000	0.000	0.110	0.000	0.000	0.000	0.000	0.000	0.000	81.264	29.430	13.147	0.000	0.000	0.000
Pdensi_GG_131183_c0_g1	MC_2_4	Needles	2386.88768284726	140.093751926226	1263.49071738674	4.08744337720505	0.487155215088519	8.39043337853283	4.84353347273246e-17	2.86516330481697e-15	14.349	7.998	8.700	10.141	13.315	14.564	9.091	12.132	12.064	10.251	10.033	14.598	15.507	11.182	10.859	17.747	17.992	23.482	35.449	31.549	37.637	122.681	52.702	80.239	3.479	5.778	5.311
Pdensi_DN19114_c0_g1d116860	MC_2_4	Needles	487.81212990842	48.9859695728131	268.399049740617	3.32662462181184	0.396505662371404	8.38985401095183	4.86746226524944e-17	2.87584918103093e-15	4.577	2.134	2.072	2.127	2.417	3.018	1.767	2.395	2.324	3.304	1.807	3.101	3.754	2.642	2.880	2.255	1.996	4.675	3.593	3.658	4.505	19.198	17.935	15.078	1.656	1.544	1.756
Pdensi_DN24023_c0_g1d365327	MC_2_4	Needles	699.653106927515	15.4398261139782	357.546466520746	5.48997904969953	0.65449741292795	8.38808365206463	4.94130573262709e-17	2.91596500387846e-15	5.585	10.427	7.796	7.958	8.622	10.757	7.640	5.746	8.402	5.321	6.308	5.855	6.259	9.600	8.255	6.857	5.263	4.870	5.875	7.999	11.780	41.837	21.442	12.734	0.402	0.781	0.446
Pdensi_DN24837_c0_g3	MC_2_4	Needles	38.6075022585481	2151.0562685392	1094.83188539887	-5.79837163274373	0.691314854653347	-8.38745412992936	4.96782916615224e-17	2.92809344325649e-15	8.120	4.297	0.718	4.609	2.513	1.934	1.667	1.952	1.333	3.488	1.642	1.465	4.434	3.978	0.970	4.104	3.957	2.690	3.691	2.549	3.980	0.620	2.401	1.081	35.467	101.726	89.965
Pdensi_DN24750_c0_g1d72788	MC_2_4	Needles	384.161457119808	0	192.080728559904	11.1186050915748	1.32605740021791	8.38470875374454	5.08515020917046e-17	2.99364563154274e-15	0.000	0.000	0.311	0.782	0.000	0.000	0.000	0.000	0.000	0.000	0.000	0.000	0.000	0.000	0.000	0.555	4.646	5.282	41.895	0.000	36.114	12.689	15.819	12.460	0.000	0.000	0.000
Pdensi_DN39582_c1_g1	MC_2_4	Needles	288.852060375282	3013.4549612108	1651.15351079304	-3.38088487069212	0.40336798833801	-8.3816390205438	5.21957043014449e-17	3.06909489596949e-15	13.853	14.546	11.904	12.342	16.554	16.599	14.514	14.850	19.054	14.072	19.714	19.963	13.122	14.457	13.050	8.184	3.744	3.566	4.089	6.261	6.116	12.127	11.703	7.242	80.692	139.530	92.626
Pdensi_GG_50469_c0_g1	MC_2_4	Needles	1625.26572585203	20.3774919768576	822.821608914446	6.2948666955988	0.751246875977323	8.37922512144838	5.32772858043708e-17	3.12893990246771e-15	8.583	14.343	19.090	14.382	10.726	5.789	13.610	13.159	16.031	14.265	14.934	12.292	9.270	9.106	9.277	14.751	10.706	9.620	15.146	13.975	26.695	50.076	51.758	69.992	0.343	1.564	0.281
Pdensi_DN52354_c0_g1d254223	MC_2_4	Needles	733.927032443647	0	366.963516221823	12.0529410688129	1.43870732707001	8.37761846487517	5.40093932222773e-17	3.1681419069704e-15	0.000	0.230	0.000	0.000	0.000	0.000	0.118	0.000	0.000	0.125	0.000	0.000	0.069	0.123	0.000	0.000	0.000	0.000	0.118	129.913	53.195	26.869	41.955	10.640	0.000	0.000	0.000
Pdensi_DN22489_c0_g3	MC_2_4	Needles	19.7875877674319	1055.1604409034	537.474014335414	-5.72587260616491	0.683791057653618	-8.37371671079298	5.58288743248744e-17	3.27095838472822e-15	0.000	0.000	0.000	0.063	0.000	0.242	0.137	0.000	0.000	0.029	0.000	0.000	0.111	0.057	0.056	0.000	0.028	0.063	0.142	0.145	0.107	0.488	1.198	0.458	20.904	29.296	59.345
Pdensi_DN95575_c0_g1	MC_2_4	Needles	0	497.010759104097	248.505379552048	-11.3787487320495	1.35929993903982	-8.37103600555387	5.71138537398844e-17	3.3403611633592e-15	3.069	1.131	0.471	2.190	3.308	1.319	0.889	1.244	1.882	1.034	1.369	0.877	1.663	3.322	1.664	1.593	0.003	0.440	0.301	0.390	2.378	0.000	0.000	0.000	9.774	19.815	22.388
Pdensi_DN36435_c0_g1d88190	MC_2_4	Needles	832.324304075294	0	416.162152037647	12.2344161025016	1.46153045701311	8.37096212658121	5.71496771153239e-17	3.3403611633592e-15	0.000	0.000	0.000	0.000	0.000	0.000	0.000	0.000	0.000	0.000	0.000	0.000	0.000	0.268	0.000	0.000	0.000	0.000	0.000	0.000	0.000	53.955	25.172	11.665	0.000	0.000	0.000
Pdensi_GG_125320_c0_g1	MC_2_4	Needles	9.37679083469975	585.672616699547	297.524703767123	-5.93312985054203	0.709452428463537	-8.3629706693533	6.11584229410552e-17	3.57041416976953e-15	5.187	2.885	1.722	3.844	1.785	4.666	3.944	1.077	1.663	1.732	0.930	0.340	3.368	3.497	2.983	3.662	0.827	0.659	3.010	0.169	0.676	0.620	0.202	0.223	16.220	15.155	28.602
Pdensi_DN21747_c0_g2d221742	MC_2_4	Needles	1461.44179128703	0	730.720895643515	13.0463581435323	1.56027169500974	8.36159380783415	6.18765670763848e-17	3.60804396297127e-15	16.511	36.344	21.569	82.673	46.077	26.496	76.117	52.333	63.928	80.601	63.121	51.407	11.218	28.928	13.886	23.336	23.343	13.519	23.456	8.040	13.875	116.535	27.355	16.479	0.000	0.000	0.000
Pdensi_DN16675_c0_g1d528186	MC_2_4	Needles	121.292877658756	1298.6619873023	709.977432480526	-3.41644334601989	0.408653535707608	-8.36024418607833	6.25885733241084e-17	3.64522689696075e-15	10.469	7.090	5.839	9.924	8.574	7.852	6.430	6.022	6.871	4.920	7.577	4.525	7.444	6.977	5.513	5.954	4.446	4.100	3.753	5.340	5.550	6.040	3.676	3.321	37.916	46.480	49.043
Pdensi_DN24740_c2_g2	MC_2_4	Needles	2084.05237135719	21971.2897559684	12027.6710636628	-3.39835932317596	0.406517528706537	-8.35968705701057	6.28848430480953e-17	3.65813738817977e-15	66.886	59.920	49.456	73.678	70.853	51.129	44.982	47.971	53.122	36.030	49.018	31.266	67.404	61.364	46.313	53.642	45.559	37.472	38.586	72.542	64.035	85.556	56.542	79.684	503.469	855.067	926.475
Pdensi_DN35378_c0_g1	MC_2_4	Needles	1115.95950490462	0	557.979752452311	12.6573445058804	1.51415343625404	8.35935394843088	6.3062643585394e-17	3.66413386111865e-15	0.066	0.072	0.066	0.335	0.080	0.216	0.147	0.277	0.078	0.467	0.168	0.392	0.074	0.306	0.149	0.179	0.580	1.233	0.744	1.004	0.570	81.698	26.883	13.548	0.000	0.000	0.000
Pdensi_DN11936_c0_g1d388954	MC_2_4	Needles	247.783374925467	4449.50106237332	2348.64221864939	-4.16415260313709	0.498250093194335	-8.35755509134029	6.40314067202136e-17	3.7160191173403e-15	26.539	44.969	28.478	58.023	56.426	41.085	35.303	49.677	39.560	29.284	53.619	29.137	31.143	50.385	32.776	34.204	32.991	23.686	37.248	28.019	22.554	14.275	6.553	5.917	155.501	152.493	144.485
Pdensi_DN36308_c0_g1	MC_2_4	Needles	37.0393435641356	699.291069668258	368.165206616197	-4.23421361955682	0.506849029168616	-8.35399374543973	6.59928427639159e-17	3.82532271430221e-15	0.974	0.980	0.453	0.901	1.096	0.634	0.573	0.542	0.534	0.152	0.410	1.917	0.361	0.972	1.164	1.169	1.682	1.356	1.529	0.755	0.372	1.958	0.876	1.147	20.454	22.273	28.944
Pdensi_DN70495_c0_g1	MC_2_4	Needles	1876.47277204419	181.777632789202	1029.1252024167	3.36462006964432	0.402931224991888	8.35035822729314	6.80562377937893e-17	3.94027136383664e-15	2.946	4.470	2.757	10.444	10.031	11.324	8.060	14.026	14.254	8.834	10.921	8.794	7.423	8.617	8.737	2.110	2.321	2.636	6.080	7.510	13.261	80.990	49.486	69.523	4.659	7.059	7.122
Pdensi_DN8144_c0_g1d384419	MC_2_4	Needles	54196.6081051986	6.54549546336367	27101.576800331	12.9819828731045	1.55472553312131	8.35001586874406	6.8253795768967e-17	3.94704939942733e-15	0.000	0.105	0.000	0.000	0.000	0.317	0.000	0.000	0.000	0.227	0.122	0.456	1.077	0.112	0.000	0.260	0.000	0.119	0.000	2.693	0.138	493.656	3487.268	1762.477	0.000	0.000	0.698
Pdensi_DN19565_c0_g1d218684	MC_2_4	Needles	4560.13551094811	6.04198412147922	2283.08874753479	9.58459276287192	1.14792701911929	8.34947919443993	6.85646224144636e-17	3.96035396770657e-15	0.636	0.718	0.665	9.264	15.625	23.859	16.134	13.509	11.499	12.104	13.959	15.536	6.605	23.251	7.105	1.079	5.775	1.442	51.119	4.170	28.927	9.131	366.481	109.842	0.265	0.216	0.163
Pdensi_DN22501_c3_g4	MC_2_4	Needles	505.618190028632	0	252.809095014316	11.5155303785694	1.37931319171437	8.34874229271783	6.89936906773802e-17	3.97702222824118e-15	8.429	11.926	6.439	8.890	27.487	57.435	5.192	4.615	4.585	0.705	0.992	1.516	21.848	27.635	43.337	9.415	12.924	7.058	10.118	30.501	14.339	19.358	25.041	10.130	0.000	0.000	0.000
Pdensi_DN16701_c0_g1d56253	MC_2_4	Needles	39.3652950955299	2165.7149942845	1102.54014469001	-5.76969502753362	0.691088609787411	-8.3487051382723	6.90153942012123e-17	3.97702222824118e-15	8.253	7.448	8.190	9.461	7.227	7.410	6.725	5.828	7.378	5.353	6.990	6.364	7.083	7.666	7.035	9.546	5.593	6.585	5.710	5.493	6.847	2.693	0.953	0.648	40.010	84.256	102.557
Pdensi_GG_63925_c0_g1	MC_2_4	Needles	6.89021437812178	537.578162677864	272.234188527993	-6.21718990777336	0.744889253164345	-8.34646208327247	7.03382093406277e-17	4.04849230968902e-15	13.971	8.734	7.043	4.949	1.831	8.220	1.839	0.690	0.377	0.587	0.657	0.256	7.594	7.961	7.402	4.236	1.849	2.938	1.826	0.438	1.516	0.404	0.309	0.073	22.865	13.592	17.211
Pdensi_DN18480_c0_g1d354107	MC_2_4	Needles	2174.77631492529	46.0469026083701	1110.41160876683	5.58327537786889	0.669319849188059	8.3417149284335	7.32207971574283e-17	4.20946620375513e-15	4.649	11.476	7.892	10.033	12.011	14.092	12.432	15.708	15.500	9.882	11.791	8.548	9.170	11.247	14.287	6.444	12.098	17.315	17.986	11.750	10.176	67.943	50.198	110.470	2.398	0.953	1.123
Pdensi_DN40371_c5_g4	MC_2_4	Needles	573.041376494987	0	286.520688247494	11.6948393767922	1.40209564632431	8.34097117942775	7.36828541625817e-17	4.23106965489326e-15	0.000	0.000	0.000	0.580	0.831	2.248	0.254	0.359	0.406	0.000	0.000	0.135	0.127	0.528	0.639	0.000	0.248	0.000	0.000	0.000	0.164	20.201	11.349	28.770	0.000	0.000	0.000
Pdensi_DN14956_c0_g5	MC_2_4	Needles	2741.43681813517	0	1370.71840906759	13.9536570730776	1.6730529044145	8.34023660355247	7.41420345981865e-17	4.25245758439821e-15	0.000	0.000	0.000	6.527	7.681	18.860	7.378	4.695	7.550	4.790	3.472	9.824	5.748	9.178	4.659	0.823	4.798	2.668	5.107	8.316	8.194	9.738	179.182	100.220	0.000	0.000	0.000
Pdensi_DN20587_c0_g1d120333	MC_2_4	Needles	12.0294303471213	254.626959187323	133.328194767222	-4.40167852555468	0.52783980683215	-8.33904239237187	7.48945615287871e-17	4.29060093786237e-15	1.726	3.523	1.714	5.116	4.820	3.672	5.007	4.149	4.146	4.073	5.717	3.706	1.888	3.077	1.819	1.388	1.927	1.069	7.276	1.582	6.905	0.510	0.392	0.390	7.442	8.307	10.354
Pdensi_DN89764_c0_g1	MC_2_4	Needles	0	407.468069143009	203.734034571505	-11.0904201935093	1.3305168258506	-8.33542273050114	7.72217937326565e-17	4.41876259376399e-15	0.000	0.408	0.000	0.000	0.000	0.000	0.000	0.438	0.450	1.210	0.000	0.000	0.877	0.921	0.883	0.703	0.403	2.302	0.000	0.870	1.146	0.000	0.000	0.000	14.764	13.243	13.280
Pdensi_DN25168_c0_g1d22941	MC_2_4	Needles	282.463444510136	5901.01053449288	3091.73698950151	-4.38293775339065	0.526041792785415	-8.33191927619057	7.9542179105139e-17	4.54623417381924e-15	34.892	34.530	24.960	35.208	31.327	35.359	19.255	18.865	20.071	12.554	20.571	13.764	38.690	37.285	37.263	21.204	11.608	8.822	7.658	11.724	14.365	15.664	8.599	6.268	120.035	240.150	256.712
Pdensi_DN39286_c2_g1	MC_2_4	Needles	2485.2164552318	96.2212684409899	1290.7188618364	4.6919721426726	0.563802255446838	8.32201733381505	8.64786600187606e-17	4.93693481799768e-15	31.767	65.012	26.983	69.179	59.463	51.309	60.347	58.110	54.582	59.674	58.151	52.246	22.337	52.777	19.019	19.710	18.946	11.399	16.996	31.232	26.376	52.136	113.466	97.250	3.123	4.742	2.069
Pdensi_DN22670_c0_g1d190756	MC_2_4	Needles	0	388.647551672657	194.323775836328	-11.0235101858096	1.32472364840574	-8.32136589323821	8.69553645065316e-17	4.95837688376256e-15	1.201	1.441	0.131	0.688	3.144	1.286	1.455	1.567	1.240	1.234	1.158	0.463	1.495	1.999	0.292	0.737	0.000	0.320	0.000	0.152	0.188	0.000	0.000	0.000	10.389	16.467	13.409
Pdensi_DN19424_c0_g1d61094	MC_2_4	Needles	475.276269927928	0.789799960051745	238.03303494399	9.61077271654552	1.15504078061133	8.32072155189086	8.74294229129882e-17	4.97961843232292e-15	0.022	0.000	0.000	0.000	0.000	0.000	0.000	0.000	0.000	0.000	0.000	0.000	0.096	0.000	0.000	0.000	0.024	0.082	0.321	2.566	2.601	12.242	19.318	18.771	0.067	0.000	0.026
Pdensi_DN10352_c0_g1	MC_2_4	Needles	4428.83161005853	104.709434239993	2266.77052214926	5.39826909149878	0.648841657169842	8.3198559029722	8.80703170813086e-17	5.01030194820219e-15	4.004	1.777	3.940	4.719	6.074	7.171	4.913	3.192	2.928	2.820	2.341	1.977	5.376	4.363	7.555	3.567	2.542	3.898	5.063	5.550	4.451	222.707	177.678	79.429	2.242	6.622	2.210
Pdensi_DN15384_c2_g1	MC_2_4	Needles	2079.71560339435	315.889775391979	1197.80268939316	2.72141309044441	0.327178006364927	8.31783627720074	8.95836413461091e-17	5.08921085084819e-15	39.031	89.371	76.786	73.899	130.435	121.594	103.348	117.206	125.095	121.749	139.950	125.542	80.591	112.622	129.242	62.426	64.647	60.343	76.332	76.665	93.161	83.102	78.643	61.050	10.746	11.316	10.156
Pdensi_DN19945_c2_g5	MC_2_4	Needles	429.210575556547	1.66366249285373	215.4371190247	7.8118130686515	0.939176222048134	8.31772875554247	8.96649233290408e-17	5.08921085084819e-15	0.237	0.085	0.078	0.495	1.753	2.040	0.389	0.778	0.876	0.323	0.199	0.792	0.350	1.676	0.973	0.142	0.520	0.050	0.401	0.781	0.676	12.826	8.655	23.501	0.000	0.088	0.095
Pdensi_DN20373_c0_g1d119899	MC_2_4	Needles	1372.52787470333	117.982712987625	745.255293845479	3.53480644544279	0.425101741236951	8.31520105082914	9.15968554648887e-17	5.19285340478922e-15	18.364	19.835	27.652	33.669	59.620	79.132	20.273	18.916	18.460	10.621	16.169	13.470	32.893	54.666	56.609	46.695	60.504	52.725	66.640	36.414	66.606	48.737	62.895	35.599	2.837	5.135	4.353
Pdensi_GG_49749_c0_g1	MC_2_4	Needles	15643.9021545149	93.1903026339942	7868.54622857447	7.38453161593633	0.888644859837903	8.30987940141053	9.57993832074134e-17	5.4248336640974e-15	9.676	3.355	8.934	24.881	19.795	34.643	72.866	41.429	115.058	60.809	50.085	31.342	43.892	19.644	14.962	46.833	55.457	56.395	127.165	166.120	71.255	751.023	184.848	721.977	0.567	4.791	4.705
Pdensi_DN21300_c0_g1d221097	MC_2_4	Needles	641.573673507269	72.3036803852056	356.938676946237	3.14725535624976	0.379451020033441	8.29423348492353	1.09287608601436e-16	6.18149370035273e-15	26.972	36.540	29.548	51.733	61.650	54.245	48.910	48.040	53.836	42.919	44.964	39.638	28.025	45.049	36.894	28.054	23.077	19.809	18.119	16.568	21.054	27.502	19.943	21.159	2.053	2.600	2.752
Pdensi_DN15751_c0_g1d526247	MC_2_4	Needles	0.26896605289113	601.185485093878	300.727225573385	-10.6902920228686	1.28911725444305	-8.29272278066531	1.10685098442309e-16	6.2533255098069e-15	0.283	1.054	0.033	0.063	0.080	0.179	0.036	0.156	0.078	0.000	0.000	0.040	0.074	0.154	0.038	0.000	0.074	0.042	0.000	0.000	0.000	0.025	0.000	0.000	19.413	21.852	20.220
Pdensi_DN34856_c0_g1d374976	MC_2_4	Needles	416.422363772495	0	208.211181886247	11.2341561706048	1.35499789660317	8.29090303296237	1.12391883669073e-16	6.34244601064171e-15	0.182	0.690	0.091	0.693	0.441	0.696	4.959	5.149	9.468	13.294	8.419	10.980	1.321	0.842	0.306	0.410	0.892	1.797	10.972	2.118	3.787	14.429	11.189	18.388	0.000	0.000	0.000
Pdensi_GG_26793_c0_g1	MC_2_4	Needles	0	816.290100544254	408.145050272127	-12.0941936785478	1.45904104903324	-8.28913873709134	1.14071427722327e-16	6.42246855033923e-15	0.000	0.000	0.000	0.000	0.000	0.000	0.000	0.000	0.000	0.000	0.000	0.000	0.000	0.000	0.000	0.115	0.000	0.157	0.000	0.000	0.000	0.000	0.000	0.000	10.536	25.417	49.913
Pdensi_DN24867_c1_g5	MC_2_4	Needles	3.48416828460188	5625.04487005838	2814.26451917149	-10.8002968624697	1.30294567348199	-8.28913828280121	1.14071863360702e-16	6.42246855033923e-15	0.732	0.320	0.207	0.322	0.308	0.397	0.000	0.000	0.100	0.100	0.252	0.000	1.182	0.784	1.120	0.185	0.191	0.214	0.000	0.533	0.209	0.000	0.000	0.343	129.368	190.809	262.975
Pdensi_DN20878_c0_g1d292683	MC_2_4	Needles	914.920210590123	3.37941372313415	459.149812156628	8.2283325839152	0.993273135901485	8.2840583184073	1.19047266277488e-16	6.69490698507079e-15	0.073	0.026	0.242	0.183	0.204	0.313	0.265	0.101	0.397	0.158	0.031	0.173	0.331	0.223	0.710	0.066	0.080	0.122	2.711	0.282	6.739	20.134	12.504	62.014	0.204	0.055	0.087
Pdensi_GG_22817_c1_g1	MC_2_4	Needles	81.4380738045332	2131.47572389941	1106.45689885197	-4.70817545339713	0.568520437548434	-8.28145329955007	1.21681051806742e-16	6.83518568104334e-15	6.703	6.765	3.079	9.506	8.205	12.190	13.423	10.140	14.087	10.453	10.777	13.165	6.054	7.450	9.412	2.610	0.914	0.977	10.955	1.255	8.634	1.629	4.755	2.285	76.136	67.086	72.857
Pdensi_GG_34709_c1_g1	MC_2_4	Needles	524.167815826615	0	262.083907913307	11.5660395468731	1.39670382095303	8.28095360903436	1.22192788057892e-16	6.85607795603088e-15	0.000	0.143	0.000	0.839	0.482	2.748	0.442	0.972	0.628	0.156	0.335	0.625	0.738	0.459	0.887	0.119	0.000	0.000	0.587	0.154	0.000	12.511	15.246	27.178	0.000	0.000	0.000
Pdensi_DN9388_c0_g1d265663	MC_2_4	Needles	1159.35592688333	0.969703031609432	580.162814957467	10.0356269708202	1.21207220522947	8.27972700596687	1.23457975249576e-16	6.91914931230168e-15	0.084	0.000	0.107	0.000	0.000	0.209	0.144	0.152	0.000	0.000	0.106	0.338	0.000	0.053	0.134	0.000	2.115	1.349	48.954	2.670	23.177	14.184	50.303	56.908	0.000	0.000	0.100
Pdensi_DN37032_c0_g1d509284	MC_2_4	Needles	357.526264577646	3.29400717324469	180.410135875445	6.59244263928372	0.796247449922318	8.27938932793678	1.23808536874487e-16	6.93087538788583e-15	0.000	0.000	0.000	0.259	0.000	0.223	0.000	0.000	0.000	0.000	0.000	0.241	0.000	0.000	0.000	0.000	2.440	6.157	0.796	0.000	0.293	9.809	15.174	12.980	0.000	0.230	0.123
Pdensi_DN42563_c0_g1d93719	MC_2_4	Needles	123.493110106176	3967.12085172534	2045.30698091576	-5.00009591918855	0.603997884451014	-8.27833349736521	1.24910995459802e-16	6.98461836528303e-15	11.968	18.544	16.701	29.995	30.607	27.971	13.281	23.357	21.243	16.241	17.495	14.341	14.458	23.780	17.544	16.959	22.546	19.821	37.503	23.381	91.545	7.938	3.616	1.908	111.473	146.815	150.367
Pdensi_DN16373_c0_g1d111133	MC_2_4	Needles	5584.54343273845	752.68711714518	3168.61527494181	2.89213125793275	0.349432619403396	8.27664933763379	1.26689597529991e-16	7.07600361420638e-15	64.779	108.698	80.994	105.340	80.662	68.972	101.233	65.340	73.669	91.671	66.047	62.181	92.632	91.714	90.594	69.313	55.540	63.763	53.519	55.914	63.015	221.721	227.452	150.125	25.057	28.919	22.961
Pdensi_DN22874_c1_g5	MC_2_4	Needles	626.114116070964	0	313.057058035482	11.8235669647329	1.42862729688743	8.2761732122108	1.27196934388007e-16	7.0962576398788e-15	1.147	3.400	2.643	4.102	7.244	9.378	3.767	4.830	4.889	2.481	4.136	2.265	2.940	6.063	5.336	2.371	2.773	3.229	2.007	1.159	4.014	14.638	38.641	13.879	0.000	0.000	0.000
Pdensi_DN12506_c0_g1d105678	MC_2_4	Needles	395.266881381646	0	197.633440690823	11.1594354077638	1.34852026670112	8.2753190169422	1.28112150327598e-16	7.13919515899439e-15	0.033	0.000	0.000	0.451	0.980	1.334	1.000	0.611	0.573	0.916	0.865	1.005	0.218	0.975	0.367	0.000	0.360	0.041	1.001	0.455	0.187	10.751	17.131	14.120	0.000	0.000	0.000
Pdensi_DN21054_c0_g1d220723	MC_2_4	Needles	1539.0549960949	33.911709722602	786.483352908751	5.51796733231637	0.666898495381039	8.2740737466556	1.29458022018223e-16	7.20600674432647e-15	15.319	41.539	42.210	71.383	85.768	58.169	71.902	73.948	86.161	63.443	77.481	58.484	27.359	57.292	56.346	45.949	67.985	76.631	50.568	31.424	34.475	95.442	46.659	25.341	1.364	1.332	0.718
Pdensi_DN3912_c0_g1d260964	MC_2_4	Needles	785.852649577451	0	392.926324788726	12.1515209865442	1.46902455948531	8.2718297036515	1.31918641699394e-16	7.3346465649621e-15	2.625	0.518	0.479	1.509	0.000	0.000	1.056	0.000	0.000	0.847	0.000	0.000	5.297	0.000	0.000	1.282	0.000	0.000	1.849	1.382	0.000	53.319	20.358	11.998	0.000	0.000	0.000
Pdensi_DN21920_c0_g1d297650	MC_2_4	Needles	2.85867092709615	512.040450960838	257.449560943967	-7.55262535285662	0.913086907832298	-8.27152956424141	1.32251225007377e-16	7.34481067172909e-15	0.008	0.009	0.017	0.111	0.051	0.045	0.199	0.059	0.256	0.335	0.085	0.174	0.019	0.039	0.019	0.048	0.053	0.174	2.250	0.000	19.747	0.132	0.044	0.160	25.888	9.083	15.218
Pdensi_DN21055_c0_g2d415704	MC_2_4	Needles	16.7266649350632	312.757446591749	164.742055763406	-4.21020379563762	0.509153693901308	-8.26902337362538	1.35060791397282e-16	7.4923598974336e-15	4.308	4.186	2.985	5.309	5.262	5.999	3.729	3.619	3.959	3.592	3.855	2.845	2.971	7.043	2.370	4.353	2.928	1.239	2.097	1.879	2.112	0.735	0.642	0.473	7.628	13.967	10.998
Pdensi_DN18175_c1_g1	MC_2_4	Needles	1190.07930832618	15271.9328526074	8231.0060804668	-3.68248549258378	0.445376626731283	-8.26825044594358	1.35939096504085e-16	7.53256198131507e-15	82.043	81.653	60.113	83.092	85.854	80.109	58.398	73.348	84.018	71.716	84.720	77.927	82.120	89.995	69.947	56.042	45.956	40.688	33.421	54.557	46.754	40.737	29.780	55.113	373.662	638.225	575.177
Pdensi_DN23388_c2_g2	MC_2_4	Needles	17312.6134842475	288.21194371824	8800.41271398287	5.90697385690668	0.714612046171938	8.26598696250559	1.38543695050936e-16	7.66822151422444e-15	1.630	1.269	4.241	7.350	11.758	32.270	27.764	32.819	56.909	60.600	40.308	65.298	8.394	11.616	15.295	3.232	5.113	7.501	12.440	37.813	10.054	207.457	599.872	993.602	5.498	12.351	12.401
Pdensi_DN34798_c0_g2	MC_2_4	Needles	4.51983871675584	3951.78514045866	1978.15248958771	-9.87647624540865	1.19496891498726	-8.26504867326524	1.39637757837269e-16	7.72006314158043e-15	1.071	0.117	0.158	0.230	0.320	0.098	0.036	0.441	0.136	0.000	0.284	0.099	0.065	0.191	0.055	0.030	0.093	0.271	0.134	0.669	0.179	0.062	0.010	0.375	48.876	103.367	262.558
Pdensi_DN48630_c0_g1	MC_2_4	Needles	954.662544987337	0.242425757902358	477.45248537262	11.4704815513337	1.38837353221297	8.26181231865648	1.4347717356534e-16	7.923397651431e-15	0.036	0.669	0.283	0.956	1.639	1.047	1.625	1.806	2.031	1.244	2.376	1.243	0.296	0.612	0.380	0.209	0.255	0.313	0.284	0.248	0.152	40.161	48.704	14.542	0.000	0.000	0.021
Pdensi_DN19455_c1_g3	MC_2_4	Needles	37.711981260511	1398.91697696413	718.31447911232	-5.20617732164443	0.630431754768781	-8.25811403417308	1.47992134682564e-16	8.16353913689341e-15	2.321	2.661	1.503	3.116	2.983	0.895	2.580	2.720	1.456	2.575	2.072	2.254	2.586	4.099	1.980	5.017	4.864	3.676	3.477	2.850	2.937	0.832	2.340	0.824	28.603	53.845	63.556
Pdensi_DN4103_c0_g1d382243	MC_2_4	Needles	160.95433517334	9252.25094667254	4706.60264092294	-5.84121426532836	0.707616411233505	-8.25477500606021	1.52188664579169e-16	8.38559541831223e-15	22.774	21.922	18.086	31.832	37.913	28.972	17.579	28.484	21.942	23.277	36.158	18.982	35.897	36.475	22.165	30.527	32.698	25.885	23.667	38.509	25.651	10.795	5.111	1.672	228.350	309.754	418.239
Pdensi_DN11609_c0_g1	MC_2_4	Needles	1802.96264066325	7.52028662705516	905.241463645152	7.84420386386207	0.950506013667514	8.25266095223882	1.5490606215534e-16	8.52574453651597e-15	12.037	10.315	4.902	24.936	24.932	18.669	35.360	22.998	25.704	24.896	21.196	16.742	11.494	11.866	9.622	11.796	7.774	6.515	14.944	26.080	6.805	78.062	39.600	73.898	0.037	0.701	0.086
Pdensi_DN22120_c1_g1d422682	MC_2_4	Needles	0	387.738805152484	193.869402576242	-11.0204719581832	1.33564585840722	-8.25104341005875	1.5701749749344e-16	8.6322657618619e-15	0.000	0.000	0.000	0.000	0.000	0.000	0.000	0.000	0.000	0.000	0.000	0.000	0.000	0.000	0.000	0.000	0.000	0.052	0.000	0.000	0.000	0.000	0.000	0.000	9.253	16.375	14.752
Pdensi_DN16918_c1_g1	MC_2_4	Needles	1200.34805851075	86.6640880698376	643.506073290292	3.79396785230407	0.46013781371903	8.24528595387457	1.64765716845614e-16	9.04809181230915e-15	9.330	9.996	9.871	16.903	15.482	12.818	16.884	19.312	20.563	19.060	18.156	17.380	7.636	11.184	7.950	11.230	7.105	5.733	8.264	10.935	11.104	62.060	30.533	36.304	2.788	3.380	2.736
Pdensi_DN16631_c0_g1d398953	MC_2_4	Needles	4013.25089694312	508.800909536752	2261.02590323994	2.9789590684449	0.361459727140998	8.24146881315735	1.70109276245262e-16	9.33108366643336e-15	56.678	66.946	54.340	66.526	82.683	92.535	71.808	75.025	83.961	85.308	88.852	82.352	60.281	78.355	78.334	46.030	55.380	42.777	87.551	75.709	73.328	186.498	121.608	122.190	14.148	20.994	17.441
Pdensi_DN9464_c0_g1	MC_2_4	Needles	1824.70825993816	109.311026489462	967.009643213809	4.06070081432847	0.492783662623501	8.24033165529464	1.7173394241205e-16	9.40967687368102e-15	4.784	1.594	1.740	6.115	7.769	12.685	6.843	4.498	5.439	3.371	3.276	3.738	4.123	6.249	7.454	3.212	7.437	5.322	24.809	7.085	32.326	44.660	87.819	61.519	3.266	5.164	2.858
Pdensi_DN893_c0_g1d258943	MC_2_4	Needles	110.246001779252	3040.69023879572	1575.46812028749	-4.77929892707062	0.580134383937619	-8.23826178795244	1.74730536285778e-16	9.56318166173916e-15	13.309	7.262	7.066	12.780	9.164	10.296	6.630	6.982	10.567	8.192	6.717	7.548	8.627	9.943	6.188	9.941	7.105	5.983	6.487	11.132	10.662	6.205	4.094	1.718	73.414	107.594	133.913
Pdensi_DN25322_c0_g1d23061	MC_2_4	Needles	1.6550476843976	247.54961160281	124.602329643604	-7.04557852616335	0.855445140201173	-8.2361547164865	1.77833930953473e-16	9.71463194547353e-15	9.814	3.248	6.912	1.728	2.329	4.779	3.272	4.406	8.944	2.914	10.187	6.392	6.691	1.126	1.439	5.896	4.261	4.379	4.621	1.805	3.409	0.128	0.070	0.000	7.321	9.107	9.015
Pdensi_DN15697_c0_g1	MC_2_4	Needles	548.210568036818	49828.1978489969	25188.2042085168	-6.5050257346269	0.78981731645443	-8.23611435088384	1.77893910704444e-16	9.71463194547353e-15	190.798	179.963	110.755	209.816	155.829	132.971	128.511	103.691	112.153	69.868	124.317	73.855	169.596	158.937	134.262	177.516	143.987	124.483	182.159	108.398	144.183	38.657	17.601	3.924	1587.179	1511.674	1981.760
Pdensi_DN18446_c0_g1d354246	MC_2_4	Needles	47.2348162140102	796.175497195174	421.705156704592	-4.0643989344426	0.493513581721363	-8.23563744743575	1.78604059001912e-16	9.74256334749137e-15	7.416	9.622	8.057	8.970	7.963	7.099	7.183	7.792	9.204	7.369	7.838	6.544	7.243	8.060	6.310	7.213	3.704	4.286	3.246	5.282	4.349	2.103	1.937	1.033	17.171	33.239	32.686
Pdensi_GG_96776_c1_g1	MC_2_4	Needles	2935.33793052291	80.7921640524045	1508.06504728766	5.19289771662679	0.630564008177961	8.23532210731765	1.79075160484911e-16	9.75740755002173e-15	3.834	10.490	5.197	12.300	24.536	34.097	12.378	11.041	8.697	8.044	11.673	8.826	13.368	26.530	31.186	3.681	1.653	1.369	11.075	7.289	22.582	50.724	125.092	132.919	3.691	2.318	2.019
Pdensi_DN24784_c0_g2	MC_2_4	Needles	1559.13383614179	0	779.566918070896	13.139689299488	1.59580546029465	8.23389167816352	1.81227574276403e-16	9.86372809649338e-15	0.000	0.000	0.000	0.000	0.000	0.000	0.000	0.000	0.000	0.000	0.000	0.000	0.000	0.000	0.000	0.000	0.000	0.000	1.605	0.335	0.417	59.366	101.871	8.742	0.000	0.000	0.000
Pdensi_DN24154_c0_g1d71418	MC_2_4	Needles	338.490123857572	3047.7859584377	1693.13804114763	-3.1690775914979	0.384951792313174	-8.23240118575609	1.83497501292119e-16	9.97532729909861e-15	11.677	18.855	15.128	19.084	27.178	23.556	14.049	19.817	19.861	13.703	18.317	15.003	13.373	22.274	17.632	13.105	14.990	15.944	13.097	16.810	16.478	15.468	11.785	9.143	74.806	120.631	120.835
Pdensi_DN19705_c0_g1d486548	MC_2_4	Needles	4613.13374257301	174.181348217424	2393.65754539522	4.72188747469312	0.573582051755461	8.23227899171823	1.83684833522014e-16	9.97532729909861e-15	5.807	7.038	3.191	2.134	4.934	8.862	0.534	3.371	3.303	0.489	3.263	2.536	5.753	10.779	7.012	0.878	2.096	1.583	0.496	6.580	1.715	162.283	206.669	125.375	2.728	10.607	5.248
Pdensi_DN39720_c0_g1d91191	MC_2_4	Needles	25661.8284513106	543.343772895706	13102.5861121031	5.5618461910004	0.675684358023081	8.23142658988476	1.8499688201503e-16	1.00354669216096e-14	26.918	97.525	19.006	61.653	30.462	39.582	68.440	58.547	22.159	93.903	64.172	20.850	15.845	30.546	12.461	53.027	206.818	130.210	503.697	647.313	199.139	490.850	1466.572	774.336	18.208	29.320	8.560
Pdensi_GG_27248_c0_g1	MC_2_4	Needles	0	430.363097005568	215.181548502784	-11.1689624702204	1.35727765140801	-8.2289445041948	1.88870249634567e-16	1.02342631732923e-14	0.000	0.000	0.000	0.000	0.000	0.000	0.000	0.000	0.000	0.000	0.000	0.000	0.000	0.000	0.000	0.000	0.059	0.000	0.000	0.000	0.000	0.000	0.000	0.000	17.595	12.256	13.346
Pdensi_DN18404_c0_g2d217242	MC_2_4	Needles	1292.4678226716	1.47265348380845	646.970238077705	9.78978995516092	1.18970521990391	8.22875262827848	1.8917298519164e-16	1.02393532238552e-14	3.048	4.344	0.130	3.405	3.033	0.056	3.279	2.358	0.122	3.119	2.884	0.154	2.935	4.474	0.117	6.173	3.195	0.135	2.739	29.451	0.789	102.874	18.514	19.993	0.040	0.094	0.000
Pdensi_DN24325_c0_g2	MC_2_4	Needles	1849.34551992089	25.7960730945516	937.570796507719	6.17751638616113	0.750848719978189	8.22737819455906	1.91355552593127e-16	1.03460693975903e-14	10.889	25.329	16.892	22.678	20.514	16.340	35.304	29.042	17.297	54.406	50.999	25.840	9.304	25.461	16.731	6.478	6.166	4.909	10.138	14.313	5.559	20.845	101.246	72.939	1.036	0.570	0.980
Pdensi_DN7313_c0_g1	MC_2_4	Needles	1167.68491122581	0	583.842455612905	12.721994814859	1.54640621588532	8.22681303539359	1.92260197230807e-16	1.03835328326008e-14	0.141	0.000	0.564	0.000	0.171	0.462	0.626	0.000	0.668	0.664	0.000	0.000	0.360	0.325	0.157	0.126	0.304	0.172	0.000	0.163	0.000	21.685	16.418	82.343	0.000	0.000	0.000
Pdensi_DN23253_c1_g2	MC_2_4	Needles	898.257511072715	0.473745578317125	449.365628325516	10.5968204598333	1.28825076317426	8.22574359181645	1.93983597542831e-16	1.04650843123244e-14	0.048	0.000	0.313	0.000	0.000	0.234	0.127	0.075	0.763	0.085	0.000	0.143	0.457	0.000	0.218	0.088	0.661	3.701	0.717	2.591	0.393	63.870	14.469	19.239	0.000	0.033	0.029
Pdensi_DN24141_c2_g5	MC_2_4	Needles	1963.78285975965	39.3058863220212	1001.54437304083	5.63544938729447	0.685394364570745	8.22219977081938	1.99804005325986e-16	1.07672402386605e-14	7.942	6.809	9.995	40.093	10.229	8.751	17.731	10.734	9.056	17.038	9.385	4.993	9.522	7.769	5.411	31.798	72.404	48.929	137.352	108.067	36.083	82.399	73.280	55.010	0.915	2.714	0.519
Pdensi_DN19210_c0_g1d533664	MC_2_4	Needles	398.455053523111	13114.5541609199	6756.50460722152	-5.03918938987091	0.612986933837438	-8.22071256612998	2.02297583570136e-16	1.08896500556486e-14	36.928	42.262	40.038	70.355	61.533	54.636	37.212	52.291	61.922	39.322	40.642	40.934	37.869	49.671	44.278	47.367	43.074	43.173	37.664	58.505	54.282	26.602	9.274	7.429	332.651	467.902	555.293
Pdensi_DN23823_c0_g1d550694	MC_2_4	Needles	5.64934469835398	1460.54808831585	733.098716507103	-7.95836330526505	0.968752940314607	-8.21505976815981	2.12058611693419e-16	1.14025682662649e-14	0.470	2.855	0.283	0.356	0.000	1.017	0.620	0.000	0.194	0.111	0.030	0.337	0.105	0.027	0.187	0.000	0.183	0.357	0.378	0.385	0.271	0.498	0.058	0.048	55.312	23.765	67.080
Pdensi_DN73_c0_g2	MC_2_4	Needles	2904.71747519235	26.1331064730064	1465.42529083268	6.81484210498824	0.829736859036824	8.2132570474199	2.15268037083503e-16	1.15624636040941e-14	0.239	0.000	0.000	1.059	2.750	6.261	0.929	1.876	0.847	1.828	0.604	0.282	1.064	3.170	1.067	0.321	0.000	0.146	0.000	1.939	0.171	26.373	137.653	140.097	1.255	0.939	0.432
Pdensi_DN20560_c0_g1d220142	MC_2_4	Needles	67.251783001404	974.038947827589	520.645365414496	-3.84680727090617	0.46839192800638	-8.21279582523841	2.1609682466839e-16	1.15942802898393e-14	14.627	12.803	9.966	17.247	11.282	10.498	11.414	10.880	12.859	9.292	11.246	8.050	10.848	11.562	7.295	12.278	7.920	6.699	8.339	4.958	6.925	3.498	2.250	1.511	26.294	36.534	37.741
Pdensi_GG_157612_c3_g1	MC_2_4	Needles	348.21211915819	0	174.106059579095	10.9764012687442	1.33710639411396	8.20907095879819	2.22906475539693e-16	1.19465690207552e-14	0.000	0.000	0.000	0.557	1.067	1.776	0.977	0.614	0.521	0.000	0.370	0.000	0.326	0.676	1.143	0.000	0.000	0.179	0.486	1.528	0.000	13.384	10.392	13.254	0.000	0.000	0.000
Pdensi_DN6555_c0_g1	MC_2_4	Needles	509.333580424095	10.4681704500663	259.900875437081	5.60134315656164	0.682889547094224	8.20241454916981	2.35606204791675e-16	1.26134199528155e-14	2.225	1.963	1.461	1.665	1.440	1.505	3.611	3.004	3.280	1.873	1.403	0.999	3.656	1.687	2.278	2.412	3.020	4.091	6.167	7.503	1.960	28.328	13.480	13.110	0.274	0.200	0.556
Pdensi_GG_13787_c0_g1	MC_2_4	Needles	1050.39698730416	0	525.198493652079	12.5693407027461	1.53246521551301	8.20203980847836	2.36342001876587e-16	1.26390135550992e-14	14.665	15.623	10.087	24.200	18.259	19.790	16.228	8.168	13.156	12.560	7.876	8.848	15.689	21.224	14.663	12.418	8.243	4.827	11.389	9.189	7.742	10.126	36.528	62.367	0.000	0.000	0.000
Pdensi_DN14040_c0_g1d213034	MC_2_4	Needles	747.117460610399	1.02111978046651	374.069290195433	9.67622174650398	1.17980667358252	8.20153162646711	2.3734342856529e-16	1.26741665349245e-14	1.749	18.904	15.508	3.271	10.171	4.793	33.716	65.103	101.156	67.139	105.009	82.581	4.643	16.062	6.181	17.111	43.078	31.809	64.490	35.508	59.297	8.861	49.332	21.316	0.042	0.030	0.036
Pdensi_DN12919_c0_g1d176994	MC_2_4	Needles	6772.36517699866	85.4616911489532	3428.91343407381	6.30125041443862	0.768309861485407	8.20144414423646	2.37516243104378e-16	1.26741665349245e-14	219.988	226.287	161.148	142.311	49.597	123.033	104.660	66.136	105.053	70.198	103.800	117.057	109.105	154.011	70.020	228.879	251.300	171.438	169.878	193.104	88.160	87.944	228.766	388.027	1.065	4.061	3.929
Pdensi_DN17566_c0_g1d12213	MC_2_4	Needles	26.54332197554	1776.49499420628	901.51915809091	-6.06234223556638	0.739203501221102	-8.20118171187217	2.38035402911589e-16	1.26880631775885e-14	2.194	10.633	3.715	3.292	12.378	6.418	1.977	7.271	3.506	1.583	6.605	2.423	2.638	12.404	6.125	1.777	8.783	3.774	1.808	8.990	3.669	1.501	0.486	0.849	19.690	100.316	70.267
Pdensi_DN24754_c0_g1d498393	MC_2_4	Needles	573.218107699705	0.925279281659066	287.071693490682	9.02956653942303	1.10117957182669	8.19990378539652	2.40579504780878e-16	1.28097484635716e-14	0.475	0.616	0.000	0.000	0.000	0.000	0.755	0.000	0.000	0.558	0.240	0.000	0.317	0.548	0.212	0.256	0.103	0.117	0.000	0.441	0.136	16.479	31.435	13.583	0.000	0.107	0.000
Pdensi_DN30670_c0_g1	MC_2_4	Needles	737.297882512093	0	368.648941256046	12.059297011435	1.47098216556334	8.19812591461069	2.44163535152379e-16	1.29864811283487e-14	0.000	0.000	0.000	0.000	0.000	0.000	0.000	0.000	0.000	0.000	0.000	0.000	0.000	0.000	0.000	0.000	0.000	0.000	0.000	0.000	0.000	49.061	11.410	19.236	0.000	0.000	0.000
Pdensi_GG_83937_c0_g1	MC_2_4	Needles	8972.08619576273	7.76528924035178	4489.92574250154	10.1688889103849	1.24042497692556	8.19790724916622	2.44607964078841e-16	1.29960237816493e-14	0.275	0.074	0.000	0.087	0.083	0.000	0.076	0.000	0.162	0.161	0.000	0.081	0.766	0.079	0.000	0.372	0.075	0.085	5.475	0.160	0.099	75.144	511.161	358.850	0.210	0.000	0.579
Pdensi_DN9522_c0_g1d48421	MC_2_4	Needles	2086.31137962742	2.0818783837329	1044.19662900558	9.82738619626013	1.19958775559727	8.19230285604833	2.56274784934684e-16	1.36011462969827e-14	0.438	0.000	0.000	0.675	0.000	0.000	0.221	0.070	0.000	0.157	0.042	0.000	0.187	0.000	0.038	0.760	0.000	0.000	7.819	0.234	2.597	133.077	51.395	41.978	0.000	0.226	0.000
Pdensi_DN17902_c0_g1d402633	MC_2_4	Needles	319.918555976251	4294.90671400849	2307.41263499237	-3.74931605809276	0.457770990951688	-8.19037495210888	2.6041361075339e-16	1.38058627651195e-14	5.373	5.062	4.545	5.355	3.657	3.311	2.181	2.335	1.979	2.255	2.398	1.368	4.333	4.533	3.392	5.070	3.658	3.569	3.412	4.254	3.329	9.982	9.319	14.480	92.256	171.572	184.161
Pdensi_DN9952_c0_g1d209534	MC_2_4	Needles	885.478858000797	131970.666251538	66428.0725547694	-7.21900382419352	0.881765283511301	-8.18699030137197	2.67839747070703e-16	1.41842260870412e-14	102.074	142.801	87.675	158.437	122.713	138.872	106.117	88.863	87.351	56.935	118.244	57.174	114.354	139.447	132.288	131.576	129.676	118.297	199.742	118.252	116.081	62.058	29.153	6.042	6811.816	2486.940	3625.066
Pdensi_DN8152_c0_g1d452050	MC_2_4	Needles	5252.53879446508	139.326703907113	2695.9327491861	5.24327559225109	0.640461602926552	8.18671340841082	2.68456423595784e-16	1.42015475261205e-14	0.251	0.585	0.208	0.158	0.452	0.271	0.459	0.218	0.441	0.098	0.053	0.198	0.186	0.433	0.329	0.038	0.367	0.991	0.000	0.729	0.120	275.809	204.888	89.120	6.827	3.894	3.062
Pdensi_DN1883_c0_g1d325525	MC_2_4	Needles	2945.41108225337	1.64212260644816	1473.52660242991	11.2133646349155	1.37085515871731	8.17983181053771	2.84240328990297e-16	1.5020324885081e-14	0.000	0.065	0.060	0.229	0.213	0.064	0.413	0.198	0.210	0.083	0.077	0.057	0.101	0.140	0.054	0.000	3.458	4.679	44.539	8.055	45.817	33.576	201.723	78.435	0.141	0.000	0.000
Pdensi_DN9320_c0_g1d209152	MC_2_4	Needles	6.35228227233953	389.307142516038	197.829712394189	-5.8654996244231	0.717291459616346	-8.17728908630859	2.90300956386238e-16	1.53240781487887e-14	1.494	1.864	0.979	1.412	1.309	0.647	0.912	0.927	0.726	0.495	1.083	0.322	1.442	2.125	1.140	1.075	0.601	0.547	0.507	0.755	0.297	0.338	0.299	0.037	8.721	13.915	17.844
Pdensi_DN15341_c0_g1d275925	MC_2_4	Needles	1334.20936912423	137.987084812123	736.098226968177	3.26809947742527	0.399767350460113	8.17500347055318	2.95857358837151e-16	1.56005903441022e-14	18.298	29.421	27.764	35.577	37.875	28.442	41.656	33.980	35.312	38.956	33.262	27.788	23.767	35.333	24.779	32.776	32.711	31.300	29.039	38.174	38.965	46.379	57.762	38.608	3.299	6.296	4.774
Pdensi_DN9260_c0_g1d171712	MC_2_4	Needles	2.96074175708294	272.457169573441	137.708955665262	-6.53038183428598	0.798877590384472	-8.17444613904257	2.97228067711682e-16	1.56560335257929e-14	1.354	1.453	0.973	0.708	0.460	1.262	0.318	0.289	0.386	0.344	0.179	0.225	0.501	1.291	1.121	0.268	2.202	8.322	6.854	0.189	4.164	0.102	0.123	0.086	5.616	8.236	14.418
Pdensi_GG_94332_c0_g1	MC_2_4	Needles	7215.95056807466	0	3607.97528403733	15.3499427554585	1.87912920992702	8.16864677232848	3.11867814308081e-16	1.64095340620751e-14	0.286	0.137	0.104	7.936	16.469	23.127	12.194	10.085	6.022	5.938	7.388	5.605	10.729	17.578	18.042	0.828	3.046	1.514	3.815	4.726	1.661	734.030	48.248	19.136	0.000	0.000	0.000
Pdensi_DN25337_c0_g1d23084	MC_2_4	Needles	670.215679039356	1.66366249285373	335.939670766105	8.47476671668069	1.03760839353492	8.16759653206825	3.14593994295467e-16	1.65352356765867e-14	0.072	0.031	0.129	0.163	0.190	0.340	0.063	0.180	0.101	0.051	0.091	0.069	0.064	0.149	0.163	0.066	0.144	0.309	0.017	0.151	0.062	7.333	25.769	36.733	0.023	0.081	0.104
Pdensi_DN792_c0_g1d324689	MC_2_4	Needles	4934.36574715141	0	2467.1828735757	14.8015967076235	1.81227871681212	8.16739531856344	3.15118972562374e-16	1.65450956054457e-14	0.145	0.000	0.000	15.780	9.101	19.951	23.196	11.632	10.659	15.883	8.718	20.406	3.968	11.739	4.819	0.654	3.963	0.989	4.557	7.921	2.498	6.934	368.701	147.278	0.000	0.000	0.000
Pdensi_DN21510_c0_g1d221411	MC_2_4	Needles	4461.87963369441	0	2230.93981684721	14.6564147977128	1.79454607439828	8.16719894061634	3.15632167131515e-16	1.6554316410655e-14	397.794	248.372	160.636	218.097	131.488	114.242	129.127	95.909	115.721	125.692	208.384	156.342	273.017	195.029	82.211	130.648	48.419	31.028	7.611	14.837	13.413	15.796	415.449	48.794	0.000	0.000	0.000
Pdensi_DN43428_c0_g1d445152	MC_2_4	Needles	525.581514782209	0	262.790757391105	11.5714489227715	1.41798772305762	8.16047186771117	3.3371828519675e-16	1.74841997732515e-14	3.545	13.067	7.835	5.677	11.214	4.574	8.372	9.067	10.117	10.016	9.381	9.303	16.914	10.282	12.405	8.262	12.505	27.642	14.986	41.392	16.738	23.771	24.902	8.254	0.000	0.000	0.000
Pdensi_DN15400_c0_g2	MC_2_4	Needles	484.947396965591	0.484851515804716	242.716124240698	9.69353138662835	1.18834325907441	8.15718127957282	3.42933495459105e-16	1.79478289048229e-14	0.075	0.323	0.149	0.868	0.247	0.121	0.510	0.369	0.459	1.291	2.271	1.267	0.229	0.280	0.148	0.306	0.373	0.236	0.877	0.283	0.617	14.102	24.292	13.472	0.000	0.000	0.045
Pdensi_DN49587_c0_g1d251609	MC_2_4	Needles	100.194383108558	1507.36874799173	803.781565550144	-3.91152658504743	0.479540333118701	-8.1568250153407	3.43946127190531e-16	1.79816355344312e-14	5.995	5.480	4.740	5.970	5.806	5.687	3.419	5.077	7.943	3.541	5.882	8.479	7.208	6.201	4.497	4.843	6.325	6.199	3.450	7.192	9.617	4.893	2.375	3.418	34.467	58.017	64.233
Pdensi_DN20593_c1_g1d291243	MC_2_4	Needles	0	425.501774704977	212.750887352489	-11.1547593328162	1.36756011064833	-8.15668667575278	3.44340132181663e-16	1.79830625581007e-14	0.106	2.175	0.740	3.219	1.667	0.578	1.764	0.554	1.125	2.117	0.937	0.999	0.472	1.344	0.592	0.285	0.688	0.520	1.058	0.491	0.455	0.000	0.000	0.000	8.290	17.123	19.115
Pdensi_GG_151170_c0_g1	MC_2_4	Needles	8.20202855606922	525.366321439862	266.784174997965	-6.04113024483167	0.740694000894676	-8.15604046682524	3.46186500093861e-16	1.80602550830881e-14	0.177	0.107	0.990	0.664	0.344	0.142	0.144	0.115	0.129	0.168	0.153	0.105	0.110	0.266	0.162	0.321	1.974	4.101	1.089	1.349	2.009	0.165	0.272	0.383	9.732	13.459	31.405
Pdensi_GG_19950_c0_g1	MC_2_4	Needles	24.3541159818985	1725.12665564322	874.740385812557	-6.12835007465472	0.751752559968141	-8.15208407792378	3.57705452325158e-16	1.86413577859441e-14	16.749	19.799	12.001	17.225	13.718	8.071	3.433	4.102	1.643	1.538	7.023	1.665	16.774	16.669	12.510	9.447	12.201	6.370	2.142	2.956	3.423	0.629	1.762	0.243	36.833	72.139	71.233
Pdensi_DN11213_c0_g1d387891	MC_2_4	Needles	2954.39203835876	86.2140603579613	1520.30304935836	5.08928690015779	0.624330603129712	8.15158967804184	3.59171181508395e-16	1.8697872154979e-14	1.498	2.028	0.914	1.033	1.361	1.286	0.815	1.073	0.848	0.937	1.074	0.536	1.209	1.885	1.211	1.564	4.998	2.541	5.470	8.408	20.552	113.592	147.792	57.333	1.172	4.299	3.680
Pdensi_DN24642_c0_g1d226067	MC_2_4	Needles	2805.86647623338	79.2996687797036	1442.58307250654	5.13943887112844	0.630658077808066	8.14932695223889	3.65955296311813e-16	1.90308396350318e-14	12.834	13.751	8.528	18.308	19.366	24.332	15.084	11.674	8.564	13.853	13.759	8.294	15.064	17.680	20.406	7.146	4.621	5.883	4.803	5.318	4.874	43.678	111.402	138.895	1.743	3.919	2.666
Pdensi_DN11939_c0_g1d175433	MC_2_4	Needles	2531.6043559847	357.044492088084	1444.32442403639	2.82779017825311	0.347091927779844	8.14709289363463	3.72777319618725e-16	1.93650709499816e-14	9.940	22.831	15.610	25.879	37.736	33.190	28.284	32.416	34.439	30.178	32.520	29.450	16.915	27.381	20.573	17.250	37.965	49.059	107.857	57.430	107.865	96.022	77.301	95.940	12.360	12.884	11.137
Pdensi_DN35385_c0_g1d238631	MC_2_4	Needles	483.757979180022	0	241.878989590011	11.4509425677795	1.4061870065928	8.14325727239163	3.84783456740576e-16	1.99676147461388e-14	0.000	0.240	0.000	0.000	0.000	0.000	0.245	0.000	0.000	0.000	0.000	0.000	0.000	0.000	0.000	0.000	0.000	0.000	0.735	0.000	0.319	9.425	24.438	17.410	0.000	0.000	0.000
Pdensi_DN19707_c0_g4	MC_2_4	Needles	9102.56252189223	2.66668333692594	4552.61460261458	11.6556653558661	1.43178872525951	8.14063216886528	3.93219321291363e-16	2.03838079247433e-14	0.121	0.131	0.000	0.000	0.000	0.000	0.000	0.127	0.000	0.000	0.000	0.000	0.406	0.000	0.000	0.000	0.000	0.000	0.000	0.000	0.000	49.752	448.179	452.971	0.000	0.000	0.293
Pdensi_DN11274_c0_g2	MC_2_4	Needles	79.4922320527009	3488.3545363051	1783.9233841789	-5.4483088775547	0.669431557053628	-8.13870935743508	3.99513740683146e-16	2.06882305484275e-14	21.693	18.455	13.828	18.954	17.641	14.116	9.338	10.474	11.295	6.882	9.783	6.168	14.980	18.644	9.123	16.553	11.619	7.642	8.271	9.373	9.505	5.484	2.052	1.148	77.783	147.405	138.719
Pdensi_DN19569_c0_g6	MC_2_4	Needles	1814.84951655232	2.46456839039307	908.657042471355	9.48376577025144	1.16588680598169	8.134379531181	4.14053481447026e-16	2.14185323593678e-14	0.972	8.371	3.754	11.741	8.864	8.047	36.087	35.817	48.848	47.308	54.894	29.223	6.237	8.199	7.120	2.395	2.543	3.944	4.928	11.141	5.248	5.583	94.443	89.500	0.070	0.050	0.161
Pdensi_DN20614_c3_g1	MC_2_4	Needles	359.702946586871	6.78036733267388	183.241656959773	5.7602256756845	0.708197067550545	8.13364801919825	4.16560902535226e-16	2.15255322438619e-14	1.602	4.668	2.062	1.909	3.318	3.169	2.141	2.198	1.516	1.248	2.166	1.008	2.782	4.078	3.742	2.551	1.728	1.051	0.906	1.383	0.321	20.061	6.981	11.570	0.254	0.175	0.245
Pdensi_DN35803_c0_g1d87701	MC_2_4	Needles	1861.9952951191	142.520970572738	1002.25813284592	3.69982619153193	0.454904688682844	8.13318983861128	4.18139034738233e-16	2.15843369731876e-14	16.286	15.525	13.623	17.671	42.075	49.730	18.887	17.333	15.106	9.251	9.480	11.091	17.479	33.573	38.171	12.534	13.749	11.293	7.054	11.458	6.049	68.053	75.708	55.457	2.629	6.687	5.691
Pdensi_DN15616_c0_g1	MC_2_4	Needles	95.5173176501191	1028.94350409646	562.230410873287	-3.42506852561445	0.421197698330381	-8.13173609255546	4.2318534606724e-16	2.18218571880036e-14	11.498	12.544	10.688	13.862	11.557	9.622	7.950	8.211	9.694	7.064	8.939	5.178	10.336	12.861	9.029	11.875	7.189	6.786	4.822	5.692	5.723	4.451	3.246	2.573	24.621	44.907	37.643
Pdensi_DN57057_c0_g1	MC_2_4	Needles	10.9101995932254	435.759361309859	223.334780451542	-5.30152001108639	0.651995629281109	-8.13122016926993	4.24990634312572e-16	2.18919282731662e-14	8.938	4.243	4.381	3.506	2.327	1.761	1.194	2.494	2.086	0.904	1.753	1.728	1.974	2.221	2.675	3.048	2.266	3.425	2.928	2.328	1.654	0.702	0.189	0.311	11.584	15.827	17.599
Pdensi_DN23658_c1_g3	MC_2_4	Needles	452.917787388104	0	226.458893694052	11.3568674158943	1.39754250932477	8.1263126810944	4.42546546756023e-16	2.27723400906281e-14	0.839	0.869	0.864	0.788	1.832	3.119	1.111	3.046	1.504	1.888	2.379	0.957	1.461	1.993	1.715	1.137	1.814	2.736	4.861	11.858	3.894	23.377	17.253	8.449	0.000	0.000	0.000
Pdensi_DN12650_c0_g1d51001	MC_2_4	Needles	149.315359876307	1515.70887345561	832.512116665961	-3.34307300434467	0.411427979321606	-8.12553635719425	4.45388457380536e-16	2.28945540476772e-14	9.800	10.828	10.259	10.828	10.643	9.888	8.702	8.747	9.585	9.683	8.890	8.798	9.739	10.796	8.568	9.639	5.417	4.569	4.280	6.598	6.810	6.304	4.998	4.710	32.912	59.910	65.168
Pdensi_DN14060_c0_g1d523525	MC_2_4	Needles	10178.5280649085	0	5089.26403245427	15.8461475254994	1.95020348711544	8.12538159745454	4.45957136967237e-16	2.28997822405616e-14	0.000	0.000	0.000	0.999	0.000	7.700	1.165	1.106	0.000	0.311	0.000	0.000	0.292	2.128	5.553	0.000	0.282	0.642	0.292	0.000	0.000	5.602	223.817	807.820	0.000	0.000	0.000
Pdensi_DN15464_c0_g1d54275	MC_2_4	Needles	81535.1333058195	2055.03205859725	41795.0826822084	5.31013353416799	0.65367378802152	8.12352220859308	4.52845840557502e-16	2.32291916057525e-14	3218.827	4241.455	2097.381	6722.895	4024.907	2557.393	3188.499	1664.230	688.535	1504.673	1396.025	430.888	1639.863	3351.376	1457.702	2081.434	2126.852	756.590	2007.369	2835.971	770.334	1652.292	5443.687	1652.212	57.760	101.956	53.594
Pdensi_DN13869_c0_g1d523246	MC_2_4	Needles	124.003013678734	1347.12786337882	735.565438528779	-3.44173436323643	0.423698669963385	-8.12307096346055	4.54533372926733e-16	2.32913919278517e-14	6.851	8.282	6.830	5.853	6.625	7.707	5.756	8.314	12.455	15.347	12.568	15.583	10.747	12.711	5.450	8.082	6.562	9.193	4.801	8.959	7.172	5.551	3.523	4.211	33.163	46.674	59.538
Pdensi_GG_110632_c2_g1	MC_2_4	Needles	0	502.197399328248	251.098699664124	-11.3937852776567	1.40293134428355	-8.12141329943363	4.60785947175148e-16	2.35871420287287e-14	0.079	0.000	0.000	0.000	0.000	0.000	0.000	0.000	0.000	0.000	0.000	0.000	0.000	0.000	0.088	0.000	0.085	0.000	0.000	0.000	0.000	0.000	0.000	0.000	7.984	20.005	24.824
Pdensi_DN16985_c0_g1d215750	MC_2_4	Needles	898.228428381031	0.462639640829533	449.34553401093	10.6057522903934	1.30619924962084	8.11955166370833	4.67908969198473e-16	2.39267861736433e-14	0.075	0.067	0.012	0.374	0.313	1.757	0.906	0.439	0.566	0.378	0.251	0.310	0.069	0.328	0.771	0.011	0.083	0.063	7.820	9.455	69.900	18.250	19.202	55.841	0.000	0.042	0.000
Pdensi_DN13048_c0_g2	MC_2_4	Needles	4688.35328499219	19.5049734211949	2353.92912920669	7.91386305316266	0.974894300812426	8.11766264975358	4.75247646239078e-16	2.42767388790814e-14	0.000	0.000	0.000	0.000	0.000	0.096	0.000	0.092	0.000	0.000	0.000	0.000	0.098	0.268	0.000	0.000	0.192	0.109	0.786	0.000	0.212	76.076	336.779	90.050	0.667	1.234	0.106
Pdensi_DN55669_c0_g1d257129	MC_2_4	Needles	36096.2078460386	322.910230783771	18209.5590384112	6.8025941226782	0.83812454528641	8.11644780114817	4.80027049654933e-16	2.44953657523707e-14	0.157	0.000	0.314	0.595	0.000	40.837	1.566	0.000	0.744	0.185	0.990	0.739	1.569	3.436	12.389	0.561	0.169	0.191	0.346	1.271	0.674	1597.496	907.478	1342.763	3.035	27.095	5.105
Pdensi_GG_155153_c1_g1	MC_2_4	Needles	6016.42906276145	0	3008.21453138073	15.0876296058822	1.85920565681939	8.11509450315098	4.85406917819917e-16	2.47441474459157e-14	0.037	0.040	0.000	4.478	7.094	9.219	5.017	5.047	5.235	4.369	3.798	5.244	3.368	8.091	2.201	0.235	2.149	0.317	1.410	2.110	0.831	5.308	420.932	208.824	0.000	0.000	0.000
Pdensi_DN22165_c0_g6	MC_2_4	Needles	16712.7339356422	2.31319820414767	8357.52356692317	12.7298443781038	1.56883285010946	8.11421330017129	4.88941926963317e-16	2.48984664136595e-14	0.429	0.031	0.028	0.108	0.034	1.013	0.000	0.030	0.067	0.000	0.000	0.068	0.095	0.164	11.533	0.155	0.000	0.000	1.657	0.296	2.044	29.961	914.461	802.095	0.000	0.257	0.000
Pdensi_DN19679_c0_g1d15601	MC_2_4	Needles	420.098051916861	18.146148273704	219.122100095282	4.49103280752569	0.553558601332552	8.11302145195588	4.93763501978519e-16	2.51179132505442e-14	0.477	4.264	0.767	0.600	6.754	0.772	1.100	8.823	0.514	1.954	5.399	0.733	1.166	5.101	0.434	0.215	3.504	0.178	1.022	2.859	0.409	16.549	12.556	15.603	0.293	0.967	0.654
Pdensi_DN33964_c0_g1d237237	MC_2_4	Needles	182.256977360159	3019.90190966937	1601.07944351477	-4.04844795287332	0.499106379369625	-8.11139292185875	5.00427484681315e-16	2.54305320427844e-14	21.928	15.009	18.325	12.964	8.975	8.680	10.666	6.199	9.842	6.107	8.647	5.823	17.784	14.210	9.509	21.340	13.247	11.351	12.614	9.245	14.829	9.839	4.951	4.815	64.630	119.443	130.896
Pdensi_DN5560_c0_g1d328430	MC_2_4	Needles	1160.6622105639	0.462639640829533	580.562425102365	10.9802888112601	1.35385650281157	8.11037860250123	5.0462281341399e-16	2.56001671395306e-14	2.444	9.188	5.011	18.157	29.148	26.306	16.516	10.403	8.944	6.489	6.092	4.828	11.466	18.483	17.951	4.489	4.870	3.223	6.647	3.740	4.121	11.261	55.513	54.832	0.000	0.058	0.000
Pdensi_DN37742_c0_g1d377517	MC_2_4	Needles	392.325949752053	0	196.162974876026	11.1493473431733	1.37470884285645	8.11033361799467	5.04809674420891e-16	2.56001671395306e-14	0.000	0.000	0.000	0.000	0.000	0.000	0.000	0.000	0.000	0.000	0.000	0.000	0.000	0.000	0.000	0.020	0.000	0.000	0.060	2.538	0.541	20.742	10.677	10.829	0.000	0.000	0.000
Pdensi_GG_91279_c0_g1	MC_2_4	Needles	444.91550931461	0.473745578317125	222.694627446464	9.57427230544639	1.18151918650692	8.10335745266399	5.34628603569499e-16	2.7084351333104e-14	17.263	25.219	16.877	20.118	24.066	17.479	39.508	47.448	66.110	42.480	55.187	42.344	19.928	20.827	14.577	29.013	29.282	17.690	38.465	12.393	26.032	10.291	21.867	15.118	0.020	0.029	0.031
Pdensi_GG_85785_c0_g1	MC_2_4	Needles	0.766704379262827	415.48738538973	208.127044884496	-9.28929853260792	1.14649445053051	-8.10234932084452	5.39078897790331e-16	2.72816202979773e-14	0.025	0.120	0.000	0.093	0.015	0.291	0.000	0.013	0.015	0.043	0.031	0.073	0.041	0.057	0.042	0.000	0.041	0.000	0.071	0.014	0.053	0.037	0.000	0.025	14.444	15.009	12.887
Pdensi_DN12353_c0_g1d50734	MC_2_4	Needles	25380.3284591329	0	12690.1642295665	17.1643214166367	2.1189723662562	8.10030451079577	5.48217909972141e-16	2.77155238011586e-14	0.217	0.117	0.108	0.825	0.394	32.703	2.666	1.143	1.580	0.383	0.686	1.520	0.608	1.253	13.674	0.097	0.118	0.000	0.603	0.000	0.000	4.793	261.554	2296.686	0.000	0.000	0.000
Pdensi_DN6726_c0_g1	MC_2_4	Needles	4015.72082758632	376.758675285603	2196.23975143596	3.4116303093626	0.421226840133854	8.09927094930247	5.5289519528568e-16	2.79232002900252e-14	18.185	20.942	16.670	66.315	134.309	130.811	69.622	72.015	60.807	51.948	60.663	49.055	54.081	99.439	84.780	25.152	33.316	27.692	60.118	73.421	72.799	124.245	186.325	118.491	8.397	16.300	14.618
Pdensi_DN3986_c0_g2	MC_2_4	Needles	594.545332781096	0	297.272666390548	11.7492243720331	1.45085088020509	8.09816124615939	5.57960831204464e-16	2.81500423883083e-14	0.000	0.000	0.000	0.000	0.000	0.000	0.000	0.000	0.000	0.000	0.000	0.000	0.000	0.000	0.000	0.000	0.000	0.000	0.133	0.138	0.424	36.610	19.280	8.873	0.000	0.000	0.000
Pdensi_DN42533_c0_g1d93795	MC_2_4	Needles	342.269917593787	0	171.134958796893	10.9522561814251	1.35277032620074	8.09616826249031	5.67173596415459e-16	2.85854326768938e-14	0.000	0.000	0.000	0.317	5.793	4.614	1.939	2.368	1.194	0.000	0.000	0.295	2.222	3.758	3.058	0.000	0.537	0.000	0.000	0.000	0.000	10.658	15.861	10.074	0.000	0.000	0.000
Pdensi_DN15274_c0_g1d344023	MC_2_4	Needles	1020.48581260513	0	510.242906302565	12.5280634290264	1.5486784713732	8.08951868357662	5.99009657802126e-16	3.01589677710046e-14	0.000	0.000	0.031	0.942	1.729	3.222	2.240	1.507	1.976	1.746	1.914	1.937	0.708	2.689	0.754	0.029	0.708	0.013	0.575	5.822	5.298	10.110	71.196	27.314	0.000	0.000	0.000
Pdensi_DN26053_c1_g3	MC_2_4	Needles	368.667345642986	4.7054819478477	186.686413795417	6.48185942033441	0.801351739317946	8.08865708066137	6.03261510782773e-16	3.03418884382322e-14	107.635	158.247	178.604	123.286	167.291	182.283	248.089	286.058	546.097	224.168	270.634	231.606	130.969	125.554	142.613	204.950	195.179	173.667	116.686	69.550	169.361	12.285	17.121	10.084	0.304	0.080	0.085
Pdensi_GG_10390_c0_g1	MC_2_4	Needles	363.779127898938	5545.34132175822	2954.56022482858	-3.92808661461869	0.48598020955023	-8.08281188703978	6.32902119550796e-16	3.18000891809954e-14	29.605	32.898	29.667	50.452	44.501	41.100	32.300	40.882	47.345	31.638	36.270	30.388	27.939	37.994	28.842	36.164	39.261	37.154	60.011	40.534	42.798	20.125	11.613	7.624	181.000	178.474	205.844
Pdensi_DN22626_c0_g1d301640	MC_2_4	Needles	11308.2231916479	60.6787341554748	5684.45096290168	7.536990349096	0.932777565517119	8.08015825822054	6.46827756005893e-16	3.24665161993582e-14	2.298	2.571	3.443	14.122	13.400	36.812	22.202	16.398	27.822	27.963	13.252	25.908	11.241	12.498	15.547	8.048	8.002	8.817	17.638	12.827	20.417	208.610	115.074	839.198	1.070	4.198	1.207
Pdensi_DN23921_c1_g1	MC_2_4	Needles	52.0434897282426	3193.69839302336	1622.8709413758	-5.94552959060541	0.735891944153965	-8.07935137466524	6.51121641036849e-16	3.26486238801698e-14	11.150	3.897	4.225	8.038	3.953	5.457	6.410	3.612	3.654	6.232	6.420	3.669	8.525	5.868	4.352	9.832	9.493	6.213	10.080	9.908	8.919	0.458	2.656	2.358	85.340	147.350	98.881
Pdensi_DN3977_c0_g1d99753	MC_2_4	Needles	2199.88676486185	10.5259082092605	1105.20633653556	7.69434083441175	0.952819461526755	8.07533971029798	6.72890464374743e-16	3.37056950791348e-14	0.198	1.331	0.541	0.870	1.903	2.242	1.466	1.852	1.332	1.099	1.809	1.285	0.494	2.217	2.107	0.980	1.192	1.599	2.285	3.735	2.404	9.916	139.014	82.984	0.228	0.499	0.356
Pdensi_DN17130_c1_g2	MC_2_4	Needles	719.01421812648	0	359.50710906324	12.0232859464654	1.4898134281523	8.07032996163613	7.01084395565254e-16	3.50821200756372e-14	1.418	0.909	0.960	42.458	171.620	74.627	69.611	84.197	58.830	33.951	41.133	26.193	39.211	131.243	14.452	5.270	25.473	3.025	14.933	35.806	5.024	50.923	16.306	11.208	0.000	0.000	0.000
Pdensi_DN15550_c1_g1	MC_2_4	Needles	228.07087561671	4502.48021847142	2365.27554704407	-4.30238114206203	0.533335829655423	-8.06692688327673	7.20896916061373e-16	3.60367623514104e-14	29.241	22.822	16.243	18.407	20.098	17.881	16.806	18.191	13.731	14.266	13.341	18.923	19.497	27.434	20.042	13.984	11.380	16.618	13.217	15.990	8.858	8.615	9.434	6.406	66.977	210.583	199.003
Pdensi_DN17006_c0_g2	MC_2_4	Needles	38.3481351716209	2288.85233048312	1163.60023282737	-5.88577322687204	0.73011521371181	-8.0614307390604	7.54066140756205e-16	3.76564658620606e-14	1.513	1.989	1.840	1.933	2.338	1.926	0.868	1.232	1.603	1.248	0.792	1.549	2.145	3.038	2.444	2.031	1.408	1.900	0.891	2.740	2.232	2.846	0.833	0.484	56.260	74.545	105.637
Pdensi_GG_106085_c0_g1	MC_2_4	Needles	0	756.644809556532	378.322404778266	-11.9846689063228	1.48792655939218	-8.05461051197216	7.97322900504542e-16	3.97761116153024e-14	0.000	0.000	0.000	0.000	0.083	0.000	0.000	0.000	0.000	0.000	0.000	0.082	0.154	0.000	0.000	0.062	0.000	0.085	0.000	0.000	0.000	0.000	0.000	0.000	10.517	18.057	50.540
Pdensi_DN4535_c0_g1d327629	MC_2_4	Needles	25.351788750907	5165.88554231097	2595.61866553094	-7.69680807506829	0.955739008867041	-8.05325303629941	8.06219848417107e-16	4.01790804334619e-14	0.126	0.952	1.758	1.274	0.457	5.214	0.977	0.921	5.948	0.888	0.635	7.257	0.280	1.015	3.084	0.338	2.172	2.462	1.531	0.583	1.620	0.383	0.154	2.022	153.508	127.860	245.387
Pdensi_DN10542_c0_g1d209911	MC_2_4	Needles	2938.42668722169	154.588007178851	1546.50734720027	4.24249719506933	0.526994072600557	8.05036985356189	8.25442092990915e-16	4.10952840590675e-14	37.906	56.353	45.730	66.007	95.014	93.688	70.435	66.534	76.570	70.048	66.466	65.411	49.700	75.942	54.228	43.065	46.649	48.694	59.948	63.777	105.273	99.771	133.220	81.618	2.678	8.653	5.054
Pdensi_DN14372_c0_g1d524042	MC_2_4	Needles	0	379.296811351194	189.648405675597	-10.9884175145345	1.3650071444415	-8.05008058696317	8.27395384078293e-16	4.11507527787175e-14	2.302	0.929	0.994	0.086	0.082	1.121	0.151	0.071	0.000	0.000	0.000	0.000	1.265	0.681	1.034	0.062	0.000	0.000	0.000	0.000	0.000	0.000	0.000	0.000	9.510	11.307	18.299
Pdensi_DN26333_c0_g1	MC_2_4	Needles	6.76751786460958	319.072419985416	162.919968925013	-5.49736435252324	0.683108014015457	-8.04757701524908	8.44492290962435e-16	4.19585181930161e-14	0.191	0.699	0.266	0.384	0.367	0.864	0.460	0.556	0.402	0.358	0.289	0.724	1.231	1.274	0.858	0.104	0.504	0.382	1.299	10.708	0.711	0.460	0.188	0.078	10.789	10.829	10.914
Pdensi_DN6808_c0_g1d383722	MC_2_4	Needles	0	646.094793270773	323.047396635386	-11.7567828716124	1.46184189831726	-8.04244486708567	8.80635127464912e-16	4.36947855592148e-14	0.000	0.000	0.000	0.000	0.000	0.000	0.000	0.000	0.000	0.000	0.000	0.000	0.000	0.000	0.000	0.000	0.000	0.000	0.000	0.000	0.000	0.000	0.000	0.000	11.500	14.177	41.375
Pdensi_GG_34709_c2_g1	MC_2_4	Needles	367.77494555877	0	183.887472779385	11.0547438692304	1.3745716974206	8.04231884737248	8.81541518178515e-16	4.36947855592148e-14	0.000	0.000	0.000	0.444	1.416	1.276	1.947	0.367	0.000	0.275	0.591	0.138	0.651	1.483	1.174	0.105	0.379	0.000	0.130	0.135	0.335	11.922	9.733	17.164	0.000	0.000	0.000
Pdensi_DN22565_c0_g3	MC_2_4	Needles	428.833308007971	0	214.416654003986	11.278076776452	1.40235520622955	8.04223974521753	8.82110926071549e-16	4.36947855592148e-14	0.366	1.136	0.566	0.255	0.098	4.898	0.178	0.591	2.090	2.183	3.431	4.896	0.090	1.073	0.592	0.476	0.000	0.000	0.184	3.302	2.728	19.853	18.917	7.652	0.000	0.000	0.000
Pdensi_DN16530_c0_g1d10873	MC_2_4	Needles	1420.71251676918	95.0214784672207	757.866997618202	3.9033492172752	0.485477732284046	8.04022297564701	8.96751430214388e-16	4.43751699155231e-14	8.647	6.245	11.189	15.803	10.028	4.622	11.272	12.308	9.463	11.818	13.617	7.833	3.111	3.813	2.035	18.461	19.343	19.206	13.823	9.140	10.867	74.817	42.833	35.535	2.970	4.270	2.558
Pdensi_DN15763_c0_g2d467993	MC_2_4	Needles	436.016604408939	11.0621764739223	223.539390441431	5.28968428784115	0.658120802478578	8.03755825362066	9.16463329066099e-16	4.53048842682182e-14	3.474	8.861	6.760	8.415	17.838	9.710	13.950	10.355	13.417	10.651	9.196	7.677	7.104	11.796	8.599	5.348	4.347	3.056	3.620	2.374	3.125	25.280	13.823	8.231	0.321	0.510	0.334
Pdensi_GG_83884_c0_g1	MC_2_4	Needles	0	489.345014400437	244.672507200219	-11.3561954381693	1.41314085873387	-8.03613834246082	9.27140622820027e-16	4.57865548866781e-14	0.000	0.078	0.024	0.000	0.000	0.000	0.026	0.025	0.000	0.000	0.000	0.000	0.000	0.000	0.000	0.000	0.000	0.000	0.000	0.028	0.000	0.000	0.000	0.000	9.314	29.488	13.083
Pdensi_DN11704_c0_g1	MC_2_4	Needles	1125.337802412	78.4172771648082	601.877539788406	3.83635300441689	0.477425892502488	8.03549422991736	9.32024466930594e-16	4.59814364525245e-14	13.314	24.672	20.628	30.946	36.041	33.497	27.049	21.236	22.138	21.793	21.401	19.615	23.068	31.260	28.187	19.300	14.907	13.827	14.040	18.575	22.363	29.875	35.737	52.876	1.940	3.186	3.052
Pdensi_DN12518_c0_g1d105644	MC_2_4	Needles	48.4209113079833	3608.73837149926	1828.57964140362	-6.20885407256612	0.772851360023507	-8.03369754357069	9.45781801549834e-16	4.6613260066535e-14	6.883	11.943	5.143	15.301	10.925	6.814	9.080	5.710	5.532	2.977	8.218	3.702	8.404	11.372	9.562	13.215	12.006	10.820	22.923	4.906	15.975	3.066	1.785	0.443	90.311	79.217	200.644
Pdensi_DN11349_c0_g1d388093	MC_2_4	Needles	39875.7292925388	22.2713069905776	19949.0002997647	10.8081948880235	1.34567869179702	8.03177976578509	9.60687099879215e-16	4.73003360351173e-14	0.366	0.079	0.167	0.000	0.000	0.000	0.037	0.035	0.157	0.401	0.147	0.397	2.926	0.000	0.151	0.690	0.184	0.792	0.000	0.234	0.000	532.460	3010.648	733.521	0.725	0.000	1.473
Pdensi_DN45724_c0_g1d156626	MC_2_4	Needles	890.199050777337	0	445.099525388668	12.3310761486106	1.53548698722971	8.03072657154721	9.6897090091272e-16	4.76603450449938e-14	2.746	5.955	12.677	4.509	11.030	6.833	10.314	29.690	24.564	14.608	30.783	24.224	4.258	11.406	5.483	17.705	47.083	27.102	18.548	15.252	16.594	10.843	63.823	20.428	0.000	0.000	0.000
Pdensi_DN21342_c0_g3	MC_2_4	Needles	59.5740131399145	1280.03154840247	669.802780771193	-4.41692756674248	0.550080206821792	-8.02960643187334	9.77858480276482e-16	4.80493006155094e-14	1.907	2.620	2.530	2.259	3.397	4.072	1.450	2.095	2.550	1.676	2.590	2.625	2.293	2.874	3.275	2.091	1.868	1.916	2.303	3.629	5.867	3.661	1.436	1.355	37.327	45.219	48.978
Pdensi_DN35040_c0_g1d86938	MC_2_4	Needles	4121.30446029358	44.771210360306	2083.03783532695	6.53424849107744	0.814165973007132	8.02569587493705	1.00952037027536e-15	4.95554248627961e-14	0.323	3.405	0.321	0.081	0.039	0.278	0.035	0.168	0.151	0.075	0.204	0.076	0.323	0.297	0.363	0.409	7.326	24.204	133.819	14.374	26.231	217.327	118.171	108.453	2.048	2.210	0.271
Pdensi_GG_86850_c1_g1	MC_2_4	Needles	51.4122535913767	1666.25557847051	858.833916030944	-5.01938848289229	0.62578277945528	-8.02097572461401	1.04908461669984e-15	5.14460605183435e-14	8.886	7.386	13.973	7.855	4.688	8.006	6.539	5.908	8.836	3.853	8.948	11.493	5.899	6.149	6.565	5.043	6.663	4.330	2.953	8.224	8.526	2.247	1.441	1.787	23.956	53.277	97.704
Pdensi_DN20032_c0_g1	MC_2_4	Needles	19.1010455264107	595.314728375994	307.207886951202	-4.92885163021811	0.614779630639622	-8.01726567467776	1.08125088348569e-15	5.29704915836709e-14	2.961	0.894	0.130	0.866	1.608	2.540	2.179	0.703	0.972	2.096	4.057	0.596	1.115	0.627	0.393	0.040	0.048	0.082	0.320	0.216	0.125	1.110	0.734	0.244	19.952	22.454	18.385
Pdensi_DN23112_c0_g2	MC_2_4	Needles	6038.56676588904	614.91546744929	3326.74111666916	3.29458024107452	0.411080472234714	8.0144411218673	1.10638945229378e-15	5.41479364780785e-14	21.405	16.974	12.794	25.550	32.248	38.481	30.045	33.659	31.138	26.536	34.249	25.120	21.042	29.925	26.212	16.265	21.342	17.183	24.436	36.528	82.533	188.915	183.266	265.902	15.379	27.641	20.960
Pdensi_DN17084_c0_g1d215790	MC_2_4	Needles	590.585808554482	0	295.292904277241	11.7394454360668	1.46495915352235	8.01349676394763	1.11492200219486e-15	5.45111266855772e-14	0.024	0.065	0.012	0.136	0.173	0.168	0.197	0.125	0.070	0.113	0.046	0.014	0.321	0.235	0.054	0.066	0.067	0.015	0.083	17.209	1.121	40.006	12.726	11.453	0.000	0.000	0.000
Pdensi_DN17048_c0_g3	MC_2_4	Needles	554.328738512159	0	277.16436925608	11.6479332014958	1.45376668271773	8.01224387652129	1.12634232671217e-15	5.50146427884843e-14	0.388	0.830	0.129	0.759	0.733	1.830	0.695	0.949	0.613	1.340	1.347	0.152	0.381	0.747	0.991	0.000	0.985	6.317	0.000	0.450	0.000	36.081	10.422	13.530	0.000	0.000	0.000
Pdensi_DN21064_c0_g1d415633	MC_2_4	Needles	166.896143986114	2664.66082590048	1415.7784849433	-3.99304998987867	0.498407318931412	-8.01161989041371	1.13207299779002e-15	5.52395300881841e-14	12.505	8.560	9.276	13.922	7.469	9.073	9.065	7.597	9.559	9.846	6.908	6.535	10.997	8.804	8.203	10.448	5.098	5.469	5.004	8.291	8.647	9.443	5.036	3.602	70.486	97.728	106.965
Pdensi_DN25305_c0_g1d227229	MC_2_4	Needles	22364.6100922216	27.711554522018	11196.1608233718	9.65086103779221	1.20472565440138	8.01083715826379	1.13930221454148e-15	5.55370191837967e-14	5.141	1.982	0.351	1.906	1.767	4.583	7.972	0.781	1.197	0.711	2.569	1.103	2.223	4.857	5.197	0.218	1.349	1.029	1.905	12.514	1.123	24.297	998.925	1295.292	0.550	2.015	0.404
Pdensi_DN18439_c0_g1	MC_2_4	Needles	0	552.97182294673	276.485911473365	-11.5318761252303	1.4397553133242	-8.00960831226575	1.15074352349251e-15	5.603903837989e-14	2.061	0.595	0.275	0.522	1.167	0.150	0.611	0.576	0.651	0.000	0.347	0.162	0.918	0.635	0.766	0.246	0.297	0.841	0.608	0.956	0.197	0.000	0.000	0.000	15.004	9.879	31.480
Pdensi_DN21005_c2_g1	MC_2_4	Needles	5.33829511135124	466.633596747009	235.98594592918	-6.39055599191071	0.798116183526576	-8.00704975517879	1.17492963993681e-15	5.71290971611388e-14	3.332	2.862	5.657	8.702	8.399	10.117	7.594	2.284	8.697	12.792	2.541	6.075	8.945	9.113	2.295	6.994	0.819	1.349	0.660	0.168	1.067	0.130	0.403	0.039	14.810	21.306	11.907
Pdensi_GG_16834_c0_g1	MC_2_4	Needles	805.85130350421	3.95532081059583	404.903312157403	7.69766874253733	0.961368056942118	8.0069944980508	1.17545747334956e-15	5.71290971611388e-14	0.042	1.057	0.330	1.204	1.546	4.504	1.893	1.972	1.408	1.460	2.147	1.245	0.507	2.337	2.071	0.575	0.729	0.397	0.920	1.158	0.831	37.535	32.413	17.079	0.172	0.271	0.000
Pdensi_DN16666_c0_g1d56138	MC_2_4	Needles	1830.70996869585	241.24631969958	1035.97814419771	2.92139790742816	0.364907997167857	8.00584785782133	1.1864634074026e-15	5.7580025661516e-14	5.251	15.777	8.410	18.203	19.423	22.504	22.054	14.377	24.101	18.532	16.656	16.446	7.827	19.556	11.612	6.530	6.005	6.423	9.990	17.683	18.355	56.356	65.864	71.900	6.406	8.752	9.746
Pdensi_DN21873_c3_g1d420618	MC_2_4	Needles	21.8225143617313	423.47223734816	222.647375854946	-4.27425056433788	0.53389534571066	-8.00578352794683	1.18708387087405e-15	5.7580025661516e-14	1.878	1.693	2.140	2.018	1.896	2.498	2.031	2.003	2.319	2.164	2.060	2.120	1.974	2.295	2.269	1.526	0.720	0.855	0.867	1.149	0.767	1.131	0.516	0.722	10.791	16.703	16.406
Pdensi_DN13278_c0_g1d522321	MC_2_4	Needles	386.280383451281	0	193.140191725641	11.1266390680695	1.39084498666703	7.99991312815745	1.24507022014461e-15	6.03330024957229e-14	0.105	0.342	0.105	1.602	0.765	0.575	3.042	1.543	0.373	1.363	1.332	0.248	0.235	1.094	0.000	0.661	0.799	0.259	1.287	3.300	0.905	9.462	20.271	11.455	0.000	0.000	0.000
Pdensi_DN27378_c0_g1d140778	MC_2_4	Needles	4198.84287822568	0	2099.42143911284	14.5687214026293	1.82134103691031	7.99889812362841	1.25537528633058e-15	6.07723086538648e-14	0.344	0.000	0.086	9.030	7.899	19.115	20.874	10.690	9.626	15.452	13.476	12.481	3.161	12.498	4.042	0.232	1.215	0.212	0.671	2.097	1.969	5.358	305.941	132.976	0.000	0.000	0.000
Pdensi_DN33579_c0_g1d200525	MC_2_4	Needles	0	663.749259044092	331.874629522046	-11.7957541004918	1.47511541149385	-7.99649573760891	1.28010200792287e-15	6.19082074620607e-14	1.033	0.000	0.777	0.653	1.885	0.559	0.571	0.542	0.308	0.305	0.000	1.519	0.286	1.787	1.146	0.693	0.554	1.573	0.000	0.000	0.743	0.000	0.000	0.000	9.894	16.246	43.173
Pdensi_DN21243_c0_g2d64874	MC_2_4	Needles	1131.64126753049	57.2072896671825	594.424278598837	4.28790820724343	0.536296812819784	7.99540124935319	1.29152557987801e-15	6.23991358735346e-14	11.561	13.125	13.529	21.842	17.840	18.192	23.411	13.450	16.747	14.397	13.570	8.990	11.629	17.265	12.979	12.362	11.702	11.248	10.015	10.130	6.586	41.121	37.887	41.456	0.820	3.082	2.169
Pdensi_DN16096_c0_g3	MC_2_4	Needles	7.37344712623016	496.540336459112	251.956891792671	-6.10673528286983	0.763833816428007	-7.99484803046213	1.29733787376361e-15	6.26182598341475e-14	35.280	12.638	12.842	5.445	2.627	5.000	2.605	1.436	3.232	3.140	3.777	5.946	20.388	6.852	7.696	13.316	9.059	6.324	9.274	0.892	3.745	0.231	0.188	0.349	21.783	21.306	6.919
Pdensi_DN41100_c0_g1d152763	MC_2_4	Needles	338.496232537106	0	169.248116268553	10.9367255086347	1.36813028031392	7.99392109509135	1.30713435820806e-15	6.30290676422469e-14	0.104	0.902	0.000	0.925	0.631	0.683	0.232	0.437	1.232	1.349	1.846	1.107	0.232	0.361	0.117	0.281	0.226	0.128	0.000	0.000	0.000	12.702	15.727	7.982	0.000	0.000	0.000
Pdensi_DN85463_c0_g1	MC_2_4	Needles	1222.46669935247	0	611.233349676236	12.7881889471332	1.59988867578176	7.99317423812904	1.31508062919093e-15	6.33499400539236e-14	0.068	0.037	0.051	0.556	1.351	3.128	1.116	1.010	0.658	0.459	0.345	0.385	0.549	1.294	1.846	0.077	0.321	1.418	1.424	0.337	0.733	11.027	26.368	88.212	0.000	0.000	0.000
Pdensi_DN11163_c1_g1	MC_2_4	Needles	394.240364259594	0	197.120182129797	11.1566294742535	1.39676049089982	7.9875036177936	1.37698616886237e-15	6.62669526347809e-14	0.000	0.000	0.000	0.000	0.101	0.000	0.000	0.000	0.000	0.000	0.000	0.000	0.000	0.000	0.000	0.000	0.000	0.000	0.280	0.097	0.359	21.967	11.891	8.764	0.000	0.000	0.000
Pdensi_DN12614_c0_g1d521560	MC_2_4	Needles	1517.39909740271	172.698164349078	845.048630875894	3.13356385297849	0.392360127209496	7.98644825422172	1.38882021899509e-15	6.67500999265374e-14	7.373	11.638	8.579	16.624	23.700	26.831	15.523	16.330	19.528	20.868	16.343	16.815	12.767	18.590	16.953	11.983	18.118	17.701	25.797	20.025	33.663	50.099	44.936	65.459	4.930	7.045	5.835
Pdensi_GG_72960_c0_g1	MC_2_4	Needles	2.79785146416018	631.464266348942	317.131058906551	-7.95748027905782	0.996383134593448	-7.98636588956787	1.38974799700228e-15	6.67500999265374e-14	1.503	0.893	0.258	0.587	0.561	0.896	0.285	0.324	0.121	0.667	0.654	0.123	0.691	0.358	1.278	0.233	0.057	0.064	0.467	0.120	0.074	0.078	0.000	0.210	9.291	25.392	31.904
Pdensi_DN38546_c2_g1	MC_2_4	Needles	3577.30014690744	111.775933571772	1844.53804023961	4.99508545762033	0.625491332654929	7.9858587910698	1.39547355803042e-15	6.69595184072931e-14	1.334	1.330	2.151	3.351	4.428	8.307	21.283	27.717	52.404	65.561	47.997	63.613	6.341	3.150	5.683	4.363	6.867	6.287	13.525	45.502	10.061	57.380	179.293	141.143	2.145	4.565	5.033
Pdensi_DN9224_c0_g1	MC_2_4	Needles	2903.52544050213	0.936385219146658	1452.23091286064	11.4180030878264	1.42982732861082	7.98558179673332	1.39861085853364e-15	6.70444554170391e-14	0.178	0.556	0.290	4.028	6.802	9.420	7.250	6.993	7.111	6.625	5.060	6.673	2.637	7.609	2.057	0.323	2.327	0.366	0.998	1.691	0.902	4.747	155.556	142.831	0.000	0.091	0.019
Pdensi_DN27433_c0_g1	MC_2_4	Needles	767.121831618313	0	383.560915809156	12.1166026422974	1.51741152015337	7.98504722112078	1.40468523771669e-15	6.72698821995985e-14	0.000	0.000	0.000	0.000	0.130	0.000	0.000	0.000	0.000	0.000	0.000	0.000	0.000	0.000	0.000	0.000	0.000	0.000	0.239	3.491	0.462	56.938	12.117	14.498	0.000	0.000	0.000
Pdensi_DN32165_c0_g1d435199	MC_2_4	Needles	0	298.196666813083	149.098333406541	-10.6408928184366	1.33274808867558	-7.98417413527185	1.41466203179529e-15	6.76815720753263e-14	0.000	0.000	0.000	0.000	0.000	0.000	0.350	0.000	0.000	0.000	0.000	0.373	0.000	0.000	0.000	0.284	0.000	0.000	0.000	0.367	0.000	0.000	0.000	0.000	8.853	11.411	10.393
Pdensi_GG_37700_c0_g1	MC_2_4	Needles	890.165573045748	1.16770503956142	445.666639042655	9.37430743344601	1.17427495892819	7.98305998281893	1.42749492425748e-15	6.82289703612697e-14	7.653	16.454	10.416	8.499	24.695	29.620	6.840	9.547	8.480	6.076	8.337	8.256	15.328	27.060	25.826	10.153	8.450	5.653	7.245	10.849	9.234	7.057	42.735	43.323	0.000	0.092	0.028
Pdensi_DN38537_c0_g1	MC_2_4	Needles	987.884198302845	3.92611593671393	495.905157119779	7.95448433366324	0.996496556508223	7.982450397557	1.43456463346568e-15	6.85001120355631e-14	0.546	0.935	0.519	1.196	0.563	0.878	3.031	0.796	2.130	3.905	5.102	2.645	0.171	0.802	0.566	0.512	0.690	0.844	8.267	0.378	0.658	5.768	65.579	33.139	0.091	0.172	0.127
Pdensi_DN895_c0_g1d446090	MC_2_4	Needles	84.4358422909697	810.349185486933	447.392513888951	-3.26419239114705	0.408945136900441	-7.98198119162798	1.44002976175463e-15	6.86941823800442e-14	5.166	3.968	3.453	6.383	5.410	4.602	4.649	5.965	5.853	6.043	5.586	5.350	4.468	5.129	3.832	4.140	2.508	3.126	3.059	3.333	3.279	3.409	2.700	2.910	18.560	31.973	33.744
Pdensi_DN19907_c0_g2d288620	MC_2_4	Needles	1145.76227967037	0	572.881139835183	12.6953460075608	1.59065536472532	7.98120465884395	1.44911960250335e-15	6.90606182576886e-14	0.127	0.387	0.207	0.047	0.726	1.865	0.330	0.314	0.773	0.170	0.692	1.346	2.351	1.520	2.832	0.686	1.276	9.183	9.242	52.335	22.296	83.499	34.734	7.665	0.000	0.000	0.000
Pdensi_DN13251_c0_g1d271683	MC_2_4	Needles	441.520298795255	2.10476224727769	221.812530521266	8.02592452266619	1.00562512424933	7.9810302359513	1.45116910023921e-15	6.90911470938162e-14	0.000	0.000	0.246	0.424	1.096	1.524	0.317	0.197	0.000	0.000	0.000	0.098	1.182	0.353	1.520	0.068	0.372	7.121	0.093	0.517	0.463	15.912	10.607	20.160	0.127	0.046	0.000
Pdensi_DN24389_c0_g2d71827	MC_2_4	Needles	505.711222502901	2987.15037813655	1746.43080031972	-2.56328045835797	0.321295895340376	-7.97794337099289	1.4879162660113e-15	7.07719939562831e-14	16.826	24.192	14.267	22.549	21.202	21.770	25.121	17.195	18.659	19.694	15.679	15.387	16.409	23.206	16.537	12.069	8.366	6.493	8.217	7.486	8.944	19.128	16.229	18.523	82.520	106.626	118.544
Pdensi_DN17387_c1_g1	MC_2_4	Needles	0.28959173641654	566.462764183544	283.37617795998	-10.6049466888135	1.32942463425787	-7.97709506468832	1.49817435931688e-15	7.11908647350196e-14	8.884	1.115	1.943	0.395	0.270	0.354	0.033	0.000	0.088	0.053	0.171	0.143	5.599	0.517	0.271	0.204	0.316	0.151	0.155	0.314	0.150	0.000	0.037	0.000	15.633	15.819	26.639
Pdensi_DN21515_c2_g4	MC_2_4	Needles	5420.25528063599	380.099617485486	2900.17744906074	3.83205464735855	0.48039009416455	7.97696433358581	1.49976139981267e-15	7.11972887564507e-14	52.710	77.386	64.473	69.324	121.612	116.822	72.240	71.116	71.049	78.884	69.817	68.108	96.137	126.559	111.384	64.696	86.068	78.807	157.114	248.040	322.267	176.974	274.693	130.144	8.316	17.845	13.646
Pdensi_DN28448_c0_g1d561986	MC_2_4	Needles	300.405065767023	0	150.202532883511	10.7641053824612	1.34970017468769	7.97518262524632	1.52155664631193e-15	7.21621048147879e-14	0.000	0.034	0.064	0.074	0.150	0.073	0.000	0.000	0.025	0.000	0.258	0.138	0.132	0.078	0.000	0.086	2.100	2.751	1.329	2.194	0.674	13.555	9.505	9.139	0.000	0.000	0.000
Pdensi_DN36932_c1_g1	MC_2_4	Needles	351.189389038322	0	175.594694519161	10.9899237838824	1.37804185896243	7.97502899669318	1.52345049513556e-15	7.21821148125147e-14	13.699	40.469	13.401	66.840	77.751	17.090	51.755	31.893	29.341	15.798	29.373	11.531	15.034	27.359	11.199	20.486	23.247	16.336	19.979	20.872	16.895	14.125	16.127	7.571	0.000	0.000	0.000
Pdensi_DN17646_c0_g1d216334	MC_2_4	Needles	694.443483427777	0	347.221741713888	11.9731689223072	1.50171059901131	7.97302018790443	1.54842869327221e-15	7.32947825187027e-14	0.000	0.000	0.034	0.196	0.000	0.266	0.000	0.176	0.000	0.000	0.000	0.000	0.000	0.222	0.273	2.328	0.000	0.599	0.000	0.000	0.473	48.669	18.104	9.118	0.000	0.000	0.000
Pdensi_DN17618_c0_g1	MC_2_4	Needles	224.970591171992	3084.06980625424	1654.52019871311	-3.77535273910342	0.473591193556446	-7.97175452261329	1.56437308341963e-15	7.39781018686743e-14	10.526	15.433	12.297	17.031	18.192	18.624	11.533	15.648	17.390	13.552	16.228	15.430	9.886	13.981	10.843	13.036	22.015	16.613	15.344	15.789	28.611	9.217	8.465	6.413	136.375	80.699	90.201
Pdensi_DN20973_c0_g1d220569	MC_2_4	Needles	909.189866137386	0	454.594933068693	12.3608841589107	1.55062308888567	7.97155946374669	1.56684470302635e-15	7.40236005700476e-14	0.000	0.000	0.000	0.000	0.000	0.451	0.229	0.000	0.049	0.000	0.000	0.000	0.000	0.096	0.141	0.000	0.046	0.000	0.000	0.000	0.000	13.929	15.701	64.074	0.000	0.000	0.000
Pdensi_GG_125970_c0_g1	MC_2_4	Needles	1564.44251713734	15.6258580898256	790.034187613582	6.67655477174272	0.838045860760154	7.9668131356042	1.62818578955047e-15	7.6847548540679e-14	3.176	2.115	2.722	22.765	54.694	75.732	12.705	19.071	26.316	7.650	14.839	21.934	44.572	77.108	75.175	20.575	30.896	28.052	49.240	61.668	46.259	16.337	83.281	65.054	0.747	0.245	0.553
Pdensi_DN20680_c0_g1d291823	MC_2_4	Needles	582.505824853882	0.242425757902358	291.374125305892	10.7577971398669	1.35166990358411	7.95889374420587	1.73584222733199e-15	8.18499682558975e-14	0.000	0.028	0.013	0.214	0.063	0.056	0.000	0.027	0.092	0.015	0.000	0.016	0.050	0.030	0.015	0.000	0.000	0.000	2.143	70.639	38.509	18.475	30.660	13.394	0.000	0.000	0.032
Pdensi_DN34929_c0_g1	MC_2_4	Needles	0	345.489940301486	172.744970150743	-10.8520043810507	1.36354003106161	-7.95869877953028	1.73857913661375e-15	8.19002711627298e-14	0.501	1.358	0.000	0.000	0.000	0.543	0.000	0.526	0.597	0.000	0.000	0.295	1.111	0.578	1.946	0.449	0.269	0.305	1.109	0.000	0.360	0.000	0.000	0.000	13.671	12.104	9.104
Pdensi_DN5635_c0_g1d2092	MC_2_4	Needles	1216.955625307	0	608.477812653498	12.7819449775527	1.60635047376798	7.95713338171485	1.76070876186419e-15	8.28631448877718e-14	0.000	0.000	0.000	0.538	1.085	0.493	1.604	2.277	1.110	1.864	1.027	1.475	0.221	1.568	0.156	0.028	0.425	0.039	0.105	0.214	0.176	6.897	72.004	49.174	0.000	0.000	0.000
Pdensi_DN15238_c0_g1d54014	MC_2_4	Needles	4.59516375795513	197.802263856373	101.198713807164	-5.37869000124081	0.676029167199582	-7.95629872527804	1.77262124175871e-15	8.33437901002928e-14	0.000	0.060	0.000	0.035	0.033	0.090	0.000	0.058	0.065	0.098	0.035	0.000	0.000	0.064	0.031	0.000	0.922	5.878	5.409	0.097	1.338	0.251	0.171	0.113	5.018	7.583	7.833
Pdensi_GG_136118_c0_g1	MC_2_4	Needles	0	595.012717060116	297.506358530058	-11.6381409311787	1.46323575542029	-7.95370184747556	1.81019469021872e-15	8.50288672544403e-14	0.287	0.000	0.288	0.000	0.000	0.310	0.316	0.419	0.342	0.678	0.000	0.674	0.000	0.000	0.000	0.000	0.000	0.151	0.000	0.000	0.412	0.000	0.000	0.000	8.815	16.190	37.276
Pdensi_DN14581_c0_g1	MC_2_4	Needles	487.101806095761	8.01126704714959	247.556536571455	6.02632280513017	0.757812820236485	7.95225766073683	1.83142847043368e-15	8.59439433125333e-14	10.719	7.125	8.624	6.765	3.840	5.994	3.663	3.186	3.008	1.833	3.167	1.742	5.679	5.972	4.851	18.187	1.495	0.454	1.694	7.290	0.728	27.411	10.831	14.146	0.465	0.167	0.189
Pdensi_DN7319_c0_g1d101610	MC_2_4	Needles	301.925477639867	0	150.962738819934	10.7703108034131	1.3550213851128	7.94844341332412	1.8886957426782e-15	8.85466066206467e-14	0.065	0.559	0.280	0.624	0.182	0.296	4.084	1.820	5.839	8.977	6.476	6.493	0.673	0.522	0.073	0.235	1.531	1.469	12.714	1.407	2.319	8.930	10.762	12.249	0.000	0.000	0.000
Pdensi_DN13816_c0_g2	MC_2_4	Needles	0.57918347283308	539.140190586802	269.859687029818	-9.6983781579477	1.22108489498294	-7.94242742482141	1.98262363724125e-15	9.28613949824961e-14	1.430	3.983	1.277	22.640	17.855	5.220	25.190	5.902	3.929	6.867	0.560	0.991	0.712	2.836	0.885	7.246	8.970	1.104	0.334	0.000	0.776	0.000	0.060	0.000	13.620	14.323	27.461
Pdensi_DN19089_c0_g1d285487	MC_2_4	Needles	1223.13294572973	1.64212260644816	612.38753416809	10.0143538686059	1.26132764980075	7.93953408552317	2.02942116208407e-15	9.49625805032832e-14	0.000	0.000	0.000	0.000	0.000	0.000	0.000	0.000	0.000	0.000	0.069	0.000	0.122	0.000	0.000	0.000	0.000	0.000	0.062	0.000	0.079	74.878	33.246	24.606	0.168	0.000	0.000
Pdensi_DN10329_c0_g1	MC_2_4	Needles	971.720022709308	0.242425757902358	485.981224233605	11.496007435766	1.44843290383715	7.93685879774691	2.0736589395338e-15	9.69400960303127e-14	0.000	0.028	0.000	0.000	0.000	0.000	0.000	0.000	0.000	0.000	0.000	0.000	0.000	0.000	0.000	0.000	0.000	0.000	1.110	0.061	1.433	62.406	31.955	11.790	0.000	0.000	0.032
Pdensi_DN21388_c0_g1	MC_2_4	Needles	1900.67393671995	0	950.336968359973	13.4253972788318	1.69164958659845	7.93627556509939	2.08342846103339e-15	9.73040460005871e-14	6.022	14.839	12.189	109.231	325.890	537.075	79.281	84.300	63.097	16.790	38.044	44.181	142.368	258.588	359.824	41.148	78.976	63.680	180.964	124.848	121.320	172.287	25.240	12.365	0.000	0.000	0.000
Pdensi_DN22516_c0_g2d67897	MC_2_4	Needles	1209.19615509335	0	604.598077546675	12.77303525088	1.6095519621838	7.93577066847216	2.09192239855533e-15	9.76077854450571e-14	0.000	0.000	0.000	0.013	0.012	0.022	0.011	0.011	0.012	0.012	0.000	0.000	0.068	0.023	0.000	0.009	0.011	0.026	0.070	0.769	1.136	101.848	18.734	12.355	0.016	0.011	0.012
Pdensi_DN1343_c0_g1d203207	MC_2_4	Needles	2068.12059585786	2.61115364948798	1035.36587475368	9.51597600799363	1.19931043190098	7.93453951110075	2.11277753949474e-15	9.84871651704207e-14	0.123	0.133	0.000	0.311	0.298	0.402	1.296	0.772	1.308	0.207	2.173	1.737	0.000	0.283	0.822	0.110	0.000	0.000	0.333	0.285	0.000	8.123	65.232	139.588	0.000	0.138	0.148
Pdensi_DN25311_c0_g1d23078	MC_2_4	Needles	912.868055346425	99.8738033589172	506.370929352671	3.19171454524838	0.402395370206635	7.9317874447944	2.16013930258339e-15	1.00599307938639e-13	0.746	2.401	1.826	5.700	6.556	6.543	6.163	7.128	6.564	6.224	7.099	5.419	3.149	6.796	3.936	3.626	4.003	2.766	6.624	5.712	5.648	27.178	37.180	32.682	2.940	3.109	4.136
Pdensi_DN19623_c1_g1	MC_2_4	Needles	7964.90728653326	1009.81199339227	4487.35963996277	2.97942178012249	0.375820953932102	7.9277691915517	2.23117495354863e-15	1.03808907539916e-13	104.928	246.791	178.502	284.660	288.768	225.126	284.194	296.749	294.568	296.061	309.554	276.636	122.250	229.154	165.995	177.232	164.447	137.183	157.099	137.910	166.520	276.943	230.359	336.299	30.206	42.670	31.205
Pdensi_DN24039_c1_g2	MC_2_4	Needles	25.7182889216598	1724.66106421075	875.189676566206	-6.04519427047116	0.762560245043333	-7.92749728269356	2.23606407444931e-15	1.03937768859639e-13	15.581	6.463	1.527	6.999	4.797	1.238	4.048	2.765	0.714	3.465	2.372	0.647	10.137	6.319	0.624	4.618	2.793	0.609	1.414	2.003	0.499	1.415	1.257	0.159	45.361	81.520	52.395
Pdensi_DN22201_c1_g3	MC_2_4	Needles	28967.4167233177	1.16770503956142	14484.2922141786	14.4832653230377	1.82718292316121	7.92655466480619	2.25309486048121e-15	1.04630226196154e-13	0.194	0.049	0.396	0.140	0.324	8.682	0.587	0.262	0.547	0.171	0.147	0.337	0.206	0.636	3.470	0.056	0.084	0.397	0.053	1.002	0.215	0.882	830.416	2133.660	0.000	0.113	0.028
Pdensi_GG_103331_c0_g1	MC_2_4	Needles	151048.398288939	27.6314937889645	75538.0148913642	12.4089616851271	1.56613925708689	7.92328116990596	2.31323688435626e-15	1.07321498175919e-13	5.675	17.332	2.816	0.577	12.740	206.472	2.766	30.024	219.879	1.521	79.382	148.095	2.995	21.322	85.086	0.111	12.084	8.763	1.147	7.107	22.574	18.679	1312.554	13903.007	0.131	1.584	1.240
Pdensi_DN19295_c0_g3d483252	MC_2_4	Needles	8.11234812906523	526.744836395111	267.428592262088	-5.96870630449961	0.753423718717373	-7.9221109665365	2.33511768623214e-15	1.08234249730754e-13	0.670	0.850	1.322	3.546	8.934	7.660	1.519	2.096	2.128	1.743	3.417	2.049	10.906	13.099	10.576	6.466	4.493	3.046	3.576	4.907	2.791	0.588	0.189	0.084	15.274	14.705	23.903
Pdensi_DN20117_c1_g1	MC_2_4	Needles	209.852821918623	4345.81850480193	2277.83566336028	-4.37408834287318	0.552184487730949	-7.92142561057319	2.34802717908612e-15	1.0872984403702e-13	15.409	13.956	9.446	13.700	11.602	18.973	12.259	6.872	7.343	9.298	8.055	6.668	13.925	13.052	13.458	9.293	4.512	3.601	6.155	5.296	5.606	8.735	4.542	8.953	78.933	164.379	211.825
Pdensi_DN27076_c0_g1d24450	MC_2_4	Needles	1603.82505230799	1.15659910207383	802.490825705033	10.2518295180707	1.29440044767608	7.92013749413982	2.37248084482561e-15	1.09758573725852e-13	2.531	0.365	0.787	7.422	3.000	12.787	9.320	5.891	6.242	4.371	3.842	4.501	0.752	3.049	5.465	1.009	1.584	1.567	4.246	8.344	7.415	13.883	56.194	96.263	0.000	0.126	0.000
Pdensi_DN14761_c0_g1d342831	MC_2_4	Needles	333.890816139121	7051.36167768478	3692.62624691195	-4.39930670418384	0.555621260519595	-7.91781563590598	2.41719418134193e-15	1.11721758208131e-13	42.693	28.241	23.406	32.533	24.546	22.062	21.220	22.961	22.581	19.328	21.711	17.305	28.249	25.652	16.304	28.273	15.206	11.956	13.986	15.792	14.387	20.327	7.273	8.462	163.327	278.647	291.352
Pdensi_DN14946_c3_g3	MC_2_4	Needles	11362.151726124	4.8577162287101	5683.50472117636	11.1337395821891	1.40645642941718	7.91616387775537	2.4495071583799e-15	1.13108645517695e-13	22.621	32.187	29.019	40.918	20.127	59.072	37.071	16.863	21.164	18.986	20.559	18.037	19.432	42.116	31.546	26.136	25.052	8.602	34.998	34.662	18.547	170.073	602.118	428.958	0.000	0.547	0.000
Pdensi_DN21795_c0_g1d419723	MC_2_4	Needles	81.2221542009219	1203.41650527703	642.319329738974	-3.89388010132054	0.491937341022096	-7.91539852053158	2.46462352374408e-15	1.13699598288698e-13	2.884	2.396	3.597	3.371	4.507	4.450	1.974	3.015	4.105	2.295	4.324	2.889	2.934	3.954	4.191	3.697	2.706	3.806	2.827	4.041	6.250	3.526	1.684	3.386	34.992	38.918	49.511
Pdensi_DN22693_c8_g4	MC_2_4	Needles	0	310.4486336742	155.2243168371	-10.698611530988	1.35189662020365	-7.9137793312749	2.49690709296802e-15	1.15023292326951e-13	0.673	1.094	1.351	0.000	0.000	0.363	0.000	0.000	0.000	0.000	0.423	0.000	0.000	0.388	0.373	2.413	0.721	1.638	1.493	1.167	0.000	0.000	0.000	0.000	9.880	9.085	12.670
Pdensi_DN31537_c0_g1d564754	MC_2_4	Needles	0	288.912845262949	144.456422631474	-10.5956930247806	1.33890092354307	-7.91372448735171	2.49800783719494e-15	1.15023292326951e-13	0.341	1.109	0.513	0.432	0.000	0.000	0.000	0.000	0.000	0.201	0.000	0.000	0.190	0.985	0.570	0.611	0.551	0.000	0.377	0.198	0.000	0.000	0.000	0.000	7.869	11.500	10.509
Pdensi_DN12777_c0_g2d460069	MC_2_4	Needles	1.34483026445565	442.888716624636	222.116773444546	-8.18044975667018	1.03374052001616	-7.91344597437494	2.50360510738534e-15	1.15172880732711e-13	0.164	0.381	0.353	0.324	0.146	0.215	0.419	0.061	0.243	0.060	0.044	0.000	0.211	0.248	0.204	0.295	0.301	0.667	0.985	2.059	3.530	0.146	0.000	0.000	12.830	14.270	18.285
Pdensi_DN39426_c0_g1d90943	MC_2_4	Needles	1313.26374002543	0.242425757902358	656.753082891666	11.9303179824341	1.50765699718758	7.91315133660321	2.5095398810409e-15	1.15337700305871e-13	0.000	0.000	0.000	0.062	0.015	0.782	0.186	0.142	0.481	0.014	0.047	0.084	0.014	0.071	0.735	0.045	64.944	77.294	44.180	0.000	0.409	101.904	17.025	24.336	0.000	0.000	0.015
Pdensi_DN23937_c0_g1d550931	MC_2_4	Needles	788.252171201452	0	394.126085600726	12.1558534318027	1.5364838076734	7.91147512983531	2.54356759361457e-15	1.16792145340136e-13	0.000	0.000	0.084	0.084	0.000	0.000	0.935	0.672	1.652	1.670	0.351	0.796	0.195	0.000	0.093	0.000	0.170	0.164	3.997	4.734	1.497	22.762	54.679	7.981	0.000	0.000	0.000
Pdensi_DN13749_c0_g1d52201	MC_2_4	Needles	281.975831482791	0	140.987915741395	10.6725199549469	1.35003889599002	7.90534256949717	2.6719776293577e-15	1.22573536918683e-13	0.000	0.000	0.000	0.105	0.805	0.723	0.736	0.835	0.394	0.587	0.419	0.391	0.000	0.191	0.277	0.000	0.089	0.000	0.000	0.288	0.238	12.207	8.663	9.262	0.000	0.000	0.000
Pdensi_DN20458_c0_g3	MC_2_4	Needles	0.497738326371698	751.777574396819	376.137656361595	-11.0138395788746	1.39324863582869	-7.90515008997208	2.67610962243645e-15	1.2264835492959e-13	3.956	4.511	2.907	0.862	1.444	1.109	0.977	0.821	1.125	1.004	1.171	1.220	1.259	2.329	0.772	0.994	1.135	1.117	0.701	0.160	0.639	0.000	0.000	0.070	10.618	31.452	37.341
Pdensi_DN35960_c0_g1d87787	MC_2_4	Needles	6803.61227981838	318.801471375394	3561.20687559689	4.41711666927036	0.559016711282538	7.90158251107786	2.75384460497209e-15	1.26093170479203e-13	26.106	10.092	9.200	27.136	31.837	53.559	32.099	16.019	17.236	10.606	13.068	11.898	24.197	26.937	30.204	12.594	19.385	36.537	51.087	16.820	10.614	265.164	165.413	290.567	12.201	14.569	5.705
Pdensi_DN10735_c0_g1d103743	MC_2_4	Needles	954.727512371392	1.21212878951179	477.969820580452	9.45130312523608	1.19644640837495	7.8994788726669	2.80071902833376e-15	1.281198324911e-13	0.350	0.162	0.448	0.567	0.060	0.162	0.275	0.052	0.293	0.117	0.000	0.059	0.000	0.173	0.224	0.541	0.877	0.436	0.508	0.175	0.215	64.409	23.565	16.003	0.000	0.000	0.120
Pdensi_GG_54400_c0_g1	MC_2_4	Needles	815.026630310943	9.12344239927305	412.075036355108	6.53351024302741	0.827580781772461	7.89470996297709	2.90991135264105e-15	1.32990813440973e-13	0.276	0.102	0.067	0.858	1.018	2.532	1.038	0.798	0.503	0.329	0.690	0.360	0.287	0.852	0.828	0.417	0.388	0.493	1.371	2.256	1.135	16.728	24.722	43.764	0.434	0.381	0.068
Pdensi_DN5807_c0_g1d206501	MC_2_4	Needles	480.04987466385	0	240.024937331925	11.4407713862326	1.44952592649156	7.89276768158533	2.9555749598537e-15	1.34951992976039e-13	0.000	0.101	0.000	0.354	0.000	0.000	0.000	0.000	0.000	0.000	0.000	0.000	0.000	0.000	0.000	0.000	0.000	0.000	0.000	0.108	0.000	23.263	22.301	6.578	0.000	0.000	0.000
Pdensi_DN17376_c0_g1	MC_2_4	Needles	31.1479287941366	875.909959382229	453.528944088183	-4.79461985181294	0.607921071216802	-7.88691177000352	3.09756242551229e-15	1.41303594218323e-13	6.419	11.607	9.330	12.399	13.873	12.309	7.528	7.580	7.179	5.751	7.461	5.555	7.843	13.959	10.360	6.956	6.140	4.909	4.831	8.048	10.242	1.944	0.937	0.486	21.735	33.707	35.338
Pdensi_DN26336_c0_g1d228877	MC_2_4	Needles	2706.26764293685	29.3446681638506	1367.80615555035	6.5039580594655	0.825041345376315	7.88319045574491	3.19126088186627e-15	1.45442604447807e-13	1.423	0.246	0.032	0.266	0.372	2.570	0.462	0.085	0.229	0.114	0.144	0.097	0.344	0.806	1.213	0.059	0.054	0.082	0.709	0.284	0.490	123.506	58.087	106.517	0.178	2.272	0.744
Pdensi_DN10075_c0_g1d386354	MC_2_4	Needles	0.84814952572421	269.715589247442	135.281869386583	-8.13446286522023	1.03261761144105	-7.87751707417457	3.33950562689243e-15	1.52057582578624e-13	0.080	0.057	0.106	0.233	0.191	0.142	0.014	0.096	0.062	0.124	0.134	0.095	0.162	0.168	0.000	0.181	0.147	0.067	0.335	0.031	0.190	0.040	0.049	0.000	6.868	10.368	10.689
Pdensi_DN31394_c0_g1	MC_2_4	Needles	0	308.604366029499	154.302183014749	-10.6906914817028	1.35743796316083	-7.87563908763036	3.39005512899197e-15	1.5421606073343e-13	0.000	0.000	0.000	0.000	0.000	0.000	0.000	0.000	0.000	0.000	0.298	0.557	0.000	0.000	0.000	0.000	0.000	0.288	0.000	0.000	0.680	0.000	0.000	0.000	8.378	9.560	13.738
Pdensi_DN24603_c0_g1d226008	MC_2_4	Needles	90.7350892759738	11167.5237554414	5629.12942235871	-6.93803613440646	0.880995639920266	-7.8752218740088	3.40138707649476e-15	1.54588156482138e-13	5.667	12.938	7.955	10.146	15.786	8.124	3.251	7.720	5.908	2.443	8.714	3.647	6.788	19.629	14.972	19.032	60.197	34.113	26.897	43.822	21.921	7.725	1.680	0.586	311.900	391.325	446.087
Pdensi_DN37284_c0_g3	MC_2_4	Needles	428.299514413604	0	214.149757206802	11.2758314990106	1.43197162998869	7.87434000986431	3.4254622776139e-15	1.55538189473989e-13	0.000	0.000	0.000	1.243	0.000	2.145	0.543	0.258	0.293	0.290	0.000	0.000	0.817	1.701	6.162	0.000	0.263	0.000	0.000	0.569	0.000	10.080	25.661	10.132	0.000	0.000	0.000
Pdensi_DN11645_c0_g1d336523	MC_2_4	Needles	3764.44033620827	82.0014636970327	1923.22089995265	5.51342584674271	0.700262705765189	7.87336781089619	3.45219811655304e-15	1.56607163217063e-13	1.105	2.359	5.765	12.632	24.648	27.249	14.201	20.820	18.001	13.558	12.921	15.605	11.334	20.311	16.254	12.875	13.210	11.557	16.068	27.910	24.343	101.282	69.182	222.284	1.304	3.098	4.240
Pdensi_DN19597_c0_g1d534462	MC_2_4	Needles	101.673768771148	1425.27729108416	763.475529927655	-3.81320469909996	0.484392510716742	-7.87213801769492	3.48631238363993e-15	1.5800857022303e-13	12.638	16.677	12.566	11.983	15.671	14.680	11.205	15.206	15.621	12.701	17.496	12.242	11.333	16.426	10.044	10.181	9.423	7.676	4.884	9.512	9.468	3.122	3.666	3.980	26.130	60.884	62.651
Pdensi_DN20631_c2_g1	MC_2_4	Needles	1041.07218523686	1.24133366339369	521.156759450125	9.76921247338032	1.24144996462946	7.86919549858476	3.5692903806024e-15	1.61619973198856e-13	1.218	10.734	39.305	28.252	36.947	26.845	102.979	55.309	200.270	157.671	72.942	195.152	4.691	13.317	25.770	4.914	10.952	13.286	11.055	8.687	9.669	6.822	58.092	44.478	0.036	0.082	0.000
Pdensi_DN22261_c0_g1d542815	MC_2_4	Needles	110.655348399703	3991.073648492	2050.86449844585	-5.16878368015846	0.657267483691159	-7.86404897307714	3.71912038704293e-15	1.68249026439297e-13	28.560	27.772	23.989	28.677	24.016	23.285	17.754	19.906	23.478	16.110	22.362	18.252	24.289	27.117	22.259	18.887	13.783	14.000	9.268	12.858	15.690	7.258	2.519	2.231	71.937	150.731	195.364
Pdensi_DN24597_c0_g2	MC_2_4	Needles	267.666913945189	0.716171336219483	134.191542640704	8.29256286567094	1.05469535238736	7.86251958624853	3.76482677319565e-15	1.70159760489163e-13	0.013	0.014	0.053	0.066	0.016	0.042	0.014	0.000	0.000	0.015	0.017	0.000	0.029	0.015	0.015	0.012	0.029	0.033	0.000	0.031	0.057	8.251	8.682	11.345	0.000	0.015	0.063
Pdensi_DN20317_c1_g3	MC_2_4	Needles	2112.25347331336	0.231319820414767	1056.24239656689	12.6158497864278	1.6052391077714	7.85917171177245	3.86681852383916e-15	1.74608576050229e-13	18.562	29.812	30.739	52.140	39.622	52.115	88.963	32.649	56.393	38.696	51.082	48.047	28.358	30.441	43.280	26.667	20.579	20.719	42.008	65.956	45.913	183.112	15.667	32.716	0.000	0.032	0.000
Pdensi_DN12585_c0_g1d105675	MC_2_4	Needles	746.524835481613	0	373.262417740807	12.0764891393318	1.53687514227636	7.85782059136214	3.90874606690116e-15	1.76338338804006e-13	0.000	0.000	0.000	1.595	2.843	3.528	0.799	2.645	0.214	1.062	0.682	1.272	0.200	4.985	1.802	0.000	0.581	0.000	0.000	0.625	0.000	7.944	23.065	46.317	0.000	0.000	0.000
Pdensi_DN19632_c0_g3	MC_2_4	Needles	5094.57595458227	0	2547.28797729114	14.8476622399864	1.88956699361752	7.85770617826096	3.91231698482349e-15	1.76338338804006e-13	0.000	0.000	0.021	5.449	10.945	17.048	8.408	7.648	10.605	5.380	5.786	7.466	2.544	9.127	4.942	0.524	4.570	0.592	3.005	1.369	2.053	3.213	259.147	267.960	0.000	0.000	0.000
Pdensi_DN24029_c0_g1d551210	MC_2_4	Needles	541.640894289058	1.15659910207383	271.398746695566	8.65071229129808	1.10100917620932	7.85707556142422	3.93205671915008e-15	1.77065316299725e-13	0.000	0.000	0.228	0.869	0.693	0.125	0.508	0.239	0.946	0.000	0.000	0.944	0.382	1.320	0.255	0.103	1.485	5.468	2.029	14.722	12.446	14.454	29.423	14.040	0.000	0.128	0.000
Pdensi_DN19472_c0_g1	MC_2_4	Needles	0.497738326371698	531.998011943689	266.24787513503	-10.5151469688721	1.33868754694679	-7.85481794676773	4.00353238320437e-15	1.80118554623816e-13	0.113	1.289	1.315	0.535	1.180	0.392	0.276	0.204	0.212	0.131	0.638	0.166	0.187	0.872	0.979	0.172	0.434	0.366	0.320	0.033	0.040	0.000	0.000	0.057	10.621	24.414	20.810
Pdensi_DN4567_c0_g1d382519	MC_2_4	Needles	6146.5097216846	13.8907750448958	3080.20024836475	8.80722324544083	1.12128620285723	7.85457202897755	4.01139492968594e-15	1.80306870721236e-13	6.781	4.024	0.233	6.357	1.914	0.226	4.335	1.700	0.452	6.587	1.453	0.087	7.595	4.833	0.266	3.114	1.053	0.058	0.780	3.043	0.132	69.701	563.314	32.404	0.638	0.588	0.164
Pdensi_DN9640_c0_g1d48540	MC_2_4	Needles	88.5319847143334	1825.31944974704	956.925717230689	-4.36522110074717	0.555768951197743	-7.85438101811849	4.01751246571745e-15	1.80416477844614e-13	72.391	54.503	45.800	29.376	23.370	32.174	29.086	21.677	20.780	17.308	25.722	20.822	40.561	41.333	36.194	33.623	12.575	48.367	9.070	4.935	14.940	4.324	2.314	2.855	32.440	63.068	95.382
Pdensi_DN18341_c0_g1d186877	MC_2_4	Needles	2027.52120784656	189.190588767867	1108.35589830722	3.42193673552353	0.435679429906692	7.85425361086338	4.02159806432271e-15	1.80434718642563e-13	6.033	5.421	6.654	7.614	8.299	10.762	8.396	4.700	6.706	6.824	5.493	5.300	7.311	7.790	9.291	5.511	4.966	8.284	11.659	10.572	8.498	104.411	57.712	56.010	5.616	6.251	7.500
Pdensi_GG_131864_c0_g1	MC_2_4	Needles	15.5971589534651	469.123060328728	242.360109641096	-4.94639429100533	0.629841422442794	-7.85339629111896	4.04919650813801e-15	1.81506899051718e-13	3.137	4.938	4.075	5.073	5.124	5.775	4.674	4.380	5.148	4.634	6.177	4.639	2.808	4.760	3.851	2.950	2.115	2.034	1.299	0.623	1.320	0.284	0.563	0.802	11.628	15.617	21.252
Pdensi_DN20399_c0_g5	MC_2_4	Needles	1794.37747306446	19.2401436822699	906.808808373366	6.58950919144331	0.839143276500297	7.85266280023752	4.07295665716391e-15	1.82405225123891e-13	2.287	2.490	0.909	2.274	1.339	2.793	1.690	1.438	1.100	0.914	0.929	0.570	2.099	2.196	2.983	2.058	0.763	0.330	2.158	1.324	2.325	73.609	92.647	28.023	1.162	0.474	0.202
Pdensi_DN7377_c0_g1d330142	MC_2_4	Needles	47989.3723344922	7.17091443285777	23998.2716244625	12.6761630085664	1.61524836389237	7.84781046180404	4.23363390438392e-15	1.89428077588579e-13	1.061	0.000	0.000	42.358	84.777	156.411	74.387	71.264	64.568	23.824	26.226	28.655	28.870	78.698	53.978	4.437	36.335	2.150	17.655	13.484	7.121	287.603	1832.499	2855.514	0.000	0.796	0.000
Pdensi_DN13912_c0_g1d392624	MC_2_4	Needles	978.198860189429	0.547374202149387	489.373117195789	11.5047920463612	1.46630206944083	7.84612685621359	4.29082918036218e-15	1.9181218976826e-13	0.266	0.239	0.265	3.626	6.776	8.378	3.359	2.816	2.182	1.558	1.568	0.840	2.071	5.970	4.084	0.681	2.630	0.885	2.456	1.651	1.777	12.043	37.614	52.423	0.068	0.000	0.000
Pdensi_DN15659_c0_g1	MC_2_4	Needles	420.09902803595	1.32606822471354	210.712548130332	8.7394636088728	1.11389812667973	7.84583742404081	4.30073807777135e-15	1.92080049722977e-13	2.097	6.664	4.350	11.387	9.195	6.768	9.996	8.865	7.559	5.249	11.136	5.610	1.537	5.897	3.236	8.557	2.927	2.770	26.021	3.767	3.984	23.112	13.595	8.769	0.082	0.015	0.000
Pdensi_DN30935_c0_g1d234346	MC_2_4	Needles	1151.851350843	44.2298539635621	598.040602403279	4.71859746924246	0.601476851092443	7.84501924001269	4.32887115136045e-15	1.9316061182126e-13	1.607	1.689	1.885	6.427	10.461	15.436	6.099	6.080	6.631	4.065	4.700	3.937	4.383	7.082	8.460	2.688	5.145	3.731	14.233	13.904	4.980	24.742	39.060	57.043	1.919	1.491	1.010
Pdensi_DN39152_c0_g1	MC_2_4	Needles	1480.34175927386	4.39986151503105	742.370810394446	8.36885357018185	1.06727828972934	7.84130404479997	4.45891332292153e-15	1.98782409493408e-13	3.878	7.023	4.476	7.956	8.460	5.983	14.772	12.823	11.851	12.342	17.662	12.395	4.600	8.884	5.251	3.725	4.174	2.773	3.762	3.339	3.525	8.783	126.310	23.634	0.120	0.216	0.144
Pdensi_DN19857_c1_g1	MC_2_4	Needles	1194.20918395448	49.8132002839085	622.011192119197	4.58799787883805	0.585151440174444	7.84070167796269	4.4803570973231e-15	1.99556977016919e-13	1.250	2.578	1.333	9.499	19.622	27.694	9.148	7.203	6.137	3.611	4.717	2.906	9.298	13.930	19.239	3.374	3.704	1.898	3.249	4.491	2.326	26.617	68.079	32.795	1.686	1.302	2.080
Pdensi_DN17383_c0_g2	MC_2_4	Needles	702.928160062417	0.231319820414767	351.579739941416	11.0277065825068	1.40660543604715	7.83994309981973	4.50750634805895e-15	2.00584032488623e-13	0.147	0.221	1.110	0.626	0.282	0.536	0.994	0.945	1.853	0.686	0.296	0.243	0.978	0.540	1.221	0.159	0.032	0.331	0.534	1.570	0.756	13.276	21.073	39.047	0.000	0.033	0.000
Pdensi_DN30570_c0_g1	MC_2_4	Needles	4.68061383439809	683.435847540285	344.058230687341	-7.205909631658	0.919246583225265	-7.83893001415939	4.54401705815585e-15	2.02025432923758e-13	0.054	0.066	0.222	0.330	0.365	0.260	0.382	0.856	0.702	0.118	0.376	0.338	0.023	0.124	0.061	0.289	0.564	0.428	0.202	0.244	0.552	0.293	0.008	0.221	17.407	22.491	30.622
Pdensi_DN25857_c6_g3	MC_2_4	Needles	0	421.040158927791	210.520079463896	-11.1396958417173	1.42118038571307	-7.8383405468462	4.56539475934144e-15	2.02699636365563e-13	0.000	0.000	0.000	0.000	0.000	0.343	0.000	0.110	0.000	0.000	0.000	0.000	0.000	0.000	0.000	0.000	0.000	0.129	0.000	0.122	0.000	0.000	0.000	0.000	6.158	20.133	18.295
Pdensi_GG_144550_c0_g1	MC_2_4	Needles	0	361.824876420269	180.912438210135	-10.9203613199514	1.39320815998717	-7.83828406521248	4.56744832039698e-15	2.02699636365563e-13	0.658	0.000	0.000	0.695	0.000	0.240	0.000	0.000	0.000	0.000	0.000	0.129	1.588	0.000	0.245	0.393	0.000	0.000	0.730	0.000	0.157	0.000	0.000	0.000	8.910	9.609	18.750
Pdensi_DN25906_c0_g1d429621	MC_2_4	Needles	7451.56122931856	42.8275501679011	3747.19438974323	7.43012972587975	0.948045903517234	7.83731009048623	4.60300350516533e-15	2.04092847097471e-13	0.499	0.261	0.047	0.490	2.419	3.197	0.756	0.902	0.405	0.255	0.179	0.094	0.333	1.478	2.514	0.249	0.205	0.239	0.551	3.156	0.817	104.429	155.083	509.402	0.257	2.627	1.763
Pdensi_GG_6671_c0_g1	MC_2_4	Needles	366.648883633125	0	183.324441816562	11.0520041941473	1.41027840653155	7.83675346864928	4.62344533058024e-15	2.04814033935252e-13	0.000	0.000	0.000	0.285	1.193	0.095	0.387	0.505	0.172	0.069	0.260	0.175	0.000	0.400	0.000	0.027	0.423	0.000	1.718	31.236	21.024	12.803	19.510	7.197	0.000	0.000	0.000
Pdensi_DN22794_c1_g1	MC_2_4	Needles	678.857589620878	5227.08600169314	2952.97179565701	-2.94552248558025	0.375955869444027	-7.83475595137312	4.69754226744245e-15	2.0790864192519e-13	27.313	27.466	21.464	31.446	27.322	28.823	21.942	17.921	22.058	18.758	21.885	18.951	26.326	30.533	25.535	24.741	21.951	19.668	29.905	27.299	34.137	28.184	17.822	26.222	143.945	198.566	196.748
Pdensi_DN17729_c0_g1	MC_2_4	Needles	1641.76870088296	0.484851515804716	821.126776199383	11.4672313004885	1.4637383123961	7.83420861732927	4.71804859468572e-15	2.08627939616585e-13	0.000	0.000	0.037	0.047	0.045	0.000	0.000	0.000	0.000	0.044	0.047	0.000	0.125	0.000	0.000	0.135	0.000	0.094	1.909	8.881	1.982	8.512	100.110	64.278	0.000	0.000	0.045
Pdensi_DN38753_c1_g1	MC_2_4	Needles	1224.91475664399	0	612.457378321996	12.791589318527	1.63359285430541	7.83034113109286	4.86547992974615e-15	2.14953396643983e-13	0.069	0.074	0.187	0.939	2.617	9.508	1.650	1.272	0.999	0.259	0.733	0.608	1.196	2.566	4.074	0.352	0.284	0.086	0.958	0.224	0.244	102.500	9.589	21.806	0.000	0.000	0.000
Pdensi_DN13873_c0_g1d340772	MC_2_4	Needles	545.882560474805	36.7311882300757	291.30687435244	3.87727812117877	0.495208791668062	7.82958256479766	4.89492451812859e-15	2.15869786007251e-13	8.102	43.430	17.132	17.511	33.292	27.759	33.295	39.446	42.406	21.135	37.492	20.546	25.412	36.272	41.855	15.549	24.284	17.539	15.320	20.288	12.875	19.644	25.240	13.689	0.809	1.471	1.552
Pdensi_DN19665_c0_g3	MC_2_4	Needles	2433.75693510993	64.9303632293401	1249.34364916963	5.2175717433242	0.66639229421034	7.82957994660923	4.895026449154e-15	2.15869786007251e-13	6.342	5.131	3.921	11.345	17.164	22.809	8.147	10.264	7.171	6.840	8.675	12.776	8.438	13.917	19.813	4.557	7.390	6.025	5.972	11.458	8.758	46.720	78.934	128.931	1.007	3.600	2.315
Pdensi_DN12127_c0_g1d211291	MC_2_4	Needles	257.601008348816	15803.3882801479	8030.49464424837	-5.93660026911121	0.758298642838843	-7.82884200726821	4.92383927120493e-15	2.16945331554913e-13	67.756	80.664	48.770	92.712	99.861	76.802	61.487	81.664	79.750	54.500	79.387	49.793	78.027	99.836	65.822	60.144	50.555	39.447	56.450	57.684	57.350	18.278	7.836	2.158	520.097	516.259	574.491
Pdensi_DN27046_c0_g3	MC_2_4	Needles	3510.12600292725	294.554661514501	1902.34033222088	3.57683360373625	0.457064397440923	7.8256666320167	5.04973840790429e-15	2.22292748460699e-13	27.508	22.698	24.825	32.220	33.220	35.936	39.088	32.054	22.405	32.652	32.958	23.943	27.419	23.080	30.644	10.601	19.641	26.181	24.055	26.320	30.301	186.842	95.214	95.840	10.485	10.599	8.881
[truncated: 6,771 more rows]
