# Supplementary material for: Transcriptional Regulation of Pine Male and Female Cone Initiation and Development: Key Players Identified Through Comparative Transcriptomics
Source: Front Genet. 2022 Mar 18;13:815093. doi: 10.3389/fgene.2022.815093 (PMC8971679; doi:10.3389/fgene.2022.815093)
Supplement: Supplementary file 2 [file DataSheet3.ZIP › SUP_GSEA/salmon.gene.counts.matrix.Bud_vs_FC_3.DESeq2.DE_results.P0.001_C2.DE.subset.GOseq.depleted]

category	over_represented_pvalue	under_represented_pvalue	numDEInCat	numInCat	term	ontology	over_represented_FDR	under_represented_FDR	go_term
GO:0090304	1	0	4	3822	nucleic acid metabolic process	BP	0.9999999999	0	BP nucleic acid metabolic process
GO:0006139	1	0	8	4275	nucleobase-containing compound metabolic process	BP	0.9999999999	0	BP nucleobase-containing compound metabolic process
GO:0034641	1.00000000000001	0	13	4965	cellular nitrogen compound metabolic process	BP	0.9999999999	0	BP cellular nitrogen compound metabolic process
GO:0046483	1.00000000000017	0	12	4546	heterocycle metabolic process	BP	0.9999999999	0	BP heterocycle metabolic process
GO:0016070	0.999999999951173	5.48160179804637e-10	3	2243	RNA metabolic process	BP	0.9999999999	1.34419839291693e-06	BP RNA metabolic process
GO:0032991	0.999999999553487	2.19954098794704e-09	9	3050	protein-containing complex	CC	0.9999999999	4.49476200886977e-06	CC protein-containing complex
GO:0006807	0.999999989943332	2.12925690205831e-08	52	7782	nitrogen compound metabolic process	BP	0.9999999999	3.72954555373385e-05	BP nitrogen compound metabolic process
GO:0044428	0.999999994994654	2.82274423767662e-08	6	2591	nuclear part	CC	0.9999999999	4.32620838726913e-05	CC nuclear part
GO:0003723	0.999999963365877	3.96609289543691e-07	2	1518	RNA binding	MF	0.9999999999	0.000540314055455022	MF RNA binding
GO:0006396	1	4.7530416703632e-07	0	1074	RNA processing	BP	0.9999999999	0.000582770439203231	BP RNA processing
GO:0044260	0.999999482301046	1.04003782767359e-06	46	6671	cellular macromolecule metabolic process	BP	0.9999999999	0.00115926398228236	BP cellular macromolecule metabolic process
GO:0006259	0.999999883757219	1.18449314065375e-06	2	1672	DNA metabolic process	BP	0.9999999999	0.00121025586646297	BP DNA metabolic process
GO:0009451	1	1.30125950329902e-06	0	1068	RNA modification	BP	0.9999999999	0.00122728790538071	BP RNA modification
GO:0044446	0.999999242175706	1.52709168234968e-06	44	6412	intracellular organelle part	CC	0.9999999999	0.00133740507980639	CC intracellular organelle part
GO:0044422	0.999998696549681	2.57536187320203e-06	45	6434	organelle part	CC	0.9999999999	0.00210510079515534	CC organelle part
GO:0016071	1	2.0895970962665e-05	0	798	mRNA metabolic process	BP	0.9999999999	0.0160128437483272	BP mRNA metabolic process
GO:0016779	0.999997722540023	3.23234031254719e-05	1	1219	nucleotidyltransferase activity	MF	0.9999999999	0.023312779160083	MF nucleotidyltransferase activity
GO:0043234	0.999987984641725	5.28961264027535e-05	5	1546	NA	NA	0.9999999999	0.0360310781013422	none
GO:0000943	1	8.18525361045596e-05	0	953	retrotransposon nucleocapsid	CC	0.9999999999	0.0528207339567371	CC retrotransposon nucleocapsid
GO:0008270	0.999972734646982	9.05473364141517e-05	8	2074	zinc ion binding	MF	0.9999999999	0.0555100445886957	MF zinc ion binding
GO:1990904	0.999992264517303	0.000100216009046517	1	887	ribonucleoprotein complex	CC	0.9999999999	0.0585118327104449	CC ribonucleoprotein complex
GO:0005739	0.999970647315446	0.000122576422900468	5	1521	mitochondrion	CC	0.9999999999	0.0683140691446654	CC mitochondrion
GO:0043412	0.999915890623636	0.000182153955057773	21	3209	macromolecule modification	BP	0.9999999999	0.0933796820473098	BP macromolecule modification
GO:0000166	0.999899703632193	0.000197923618955365	28	3994	nucleotide binding	MF	0.9999999999	0.0933796820473098	MF nucleotide binding
GO:1901265	0.999899703632193	0.000197923618955365	28	3994	nucleoside phosphate binding	MF	0.9999999999	0.0933796820473098	MF nucleoside phosphate binding
GO:0034061	0.999983739452194	0.00019801580076911	1	1074	DNA polymerase activity	MF	0.9999999999	0.0933796820473098	MF DNA polymerase activity
GO:0030529	0.999982976270582	0.000206787049344272	1	832	NA	NA	0.9999999999	0.0939042967411157	none
GO:0003964	0.999972441470677	0.000320728506281084	1	1032	RNA-directed DNA polymerase activity	MF	0.9999999999	0.140444721982585	MF RNA-directed DNA polymerase activity
GO:0015074	0.999970502024559	0.000341231743345201	1	1038	DNA integration	BP	0.9999999999	0.144270427763983	BP DNA integration
GO:0006397	1	0.0003797697528098	0	576	mRNA processing	BP	0.9999999999	0.155211897973365	BP mRNA processing
GO:0032553	0.999775160182259	0.000438867390796132	26	3675	ribonucleotide binding	MF	0.9999999999	0.173579131566173	MF ribonucleotide binding
GO:0016772	0.999787199071794	0.000505817078615999	14	2591	transferase activity, transferring phosphorus-containing groups	MF	0.9999999999	0.193806975028461	MF transferase activity, transferring phosphorus-containing groups
GO:0017076	0.999718044581834	0.000545243723802285	26	3640	purine nucleotide binding	MF	0.9999999999	0.201005580326621	MF purine nucleotide binding
GO:0032555	0.999711486389572	0.000557392523538463	26	3637	purine ribonucleotide binding	MF	0.9999999999	0.201005580326621	MF purine ribonucleotide binding
GO:0043170	0.999602151765475	0.000624310155237107	62	7092	macromolecule metabolic process	BP	0.9999999999	0.218704766096062	BP macromolecule metabolic process
GO:0036094	0.999633333956862	0.000664599462063892	32	4191	small molecule binding	MF	0.9999999999	0.226351500121261	MF small molecule binding
GO:0035639	0.99957188801345	0.0008134150902468	26	3574	purine ribonucleoside triphosphate binding	MF	0.9999999999	0.269548173554487	MF purine ribonucleoside triphosphate binding
GO:1902494	0.999864361105078	0.00085918284994005	2	861	catalytic complex	CC	0.9999999999	0.277222129555657	CC catalytic complex
GO:0044427	1	0.000918066757977839	0	546	chromosomal part	CC	0.9999999999	0.288626064604264	CC chromosomal part
GO:0005515	0.999439616117172	0.00098443462432717	34	4207	protein binding	MF	0.9999999999	0.301753823221886	MF protein binding
GO:0006310	1	0.00109162935538437	0	599	DNA recombination	BP	0.9999999999	0.322971464458599	BP DNA recombination
GO:0097367	0.99939758791796	0.00110633728955723	28	3726	carbohydrate derivative binding	MF	0.9999999999	0.322971464458599	MF carbohydrate derivative binding
GO:0034660	1	0.00119005898874919	0	499	ncRNA metabolic process	BP	0.9999999999	0.339332866536136	BP ncRNA metabolic process
GO:0030554	0.999152060300284	0.00157916669943565	25	3386	adenyl nucleotide binding	MF	0.9999999999	0.426716255831686	MF adenyl nucleotide binding
GO:0043933	0.999839481637622	0.00158178941601443	1	659	protein-containing complex subunit organization	BP	0.9999999999	0.426716255831686	BP protein-containing complex subunit organization
GO:0032559	0.999139808459267	0.00160092551735238	25	3384	adenyl ribonucleotide binding	MF	0.9999999999	0.426716255831686	MF adenyl ribonucleotide binding
GO:0006974	1	0.00188995910341159	0	470	cellular response to DNA damage stimulus	BP	0.9999999999	0.480170253522767	BP cellular response to DNA damage stimulus
GO:0097159	0.998697716147384	0.00189692990882741	78	8282	organic cyclic compound binding	MF	0.9999999999	0.480170253522767	MF organic cyclic compound binding
GO:0044271	0.999437735832554	0.00191895786825019	5	1181	cellular nitrogen compound biosynthetic process	BP	0.9999999999	0.480170253522767	BP cellular nitrogen compound biosynthetic process
GO:1901363	0.998596805022898	0.00203916043520503	78	8265	heterocyclic compound binding	MF	0.9999999999	0.500042921920979	MF heterocyclic compound binding
GO:0005524	0.998744344654333	0.00229588686192789	25	3321	ATP binding	MF	0.9999999999	0.537299223809652	MF ATP binding
GO:0004518	0.999310567301348	0.00231393136021461	5	1393	nuclease activity	MF	0.9999999999	0.537299223809652	MF nuclease activity
GO:0006886	1	0.00232255597927669	0	455	intracellular protein transport	BP	0.9999999999	0.537299223809652	BP intracellular protein transport
GO:0034622	1	0.00239602756334412	0	456	cellular protein-containing complex assembly	BP	0.9999999999	0.539066079145045	BP cellular protein-containing complex assembly
GO:0043531	0.999741854087132	0.00241812530405166	1	652	ADP binding	MF	0.9999999999	0.539066079145045	MF ADP binding
GO:0043168	0.998313355462719	0.002830306645703	34	4124	anion binding	MF	0.9999999999	0.619685531838651	MF anion binding
GO:0005198	1	0.00324089056408585	0	447	structural molecule activity	MF	0.9999999999	0.697132617653624	MF structural molecule activity
GO:0006281	1	0.00388507390386537	0	416	DNA repair	BP	0.9999999999	0.812406159112171	BP DNA repair
GO:0065003	0.999556690578034	0.00390930294328506	1	585	protein-containing complex assembly	BP	0.9999999999	0.812406159112171	BP protein-containing complex assembly
GO:0006955	0.999245565193523	0.00405901266870454	2	732	immune response	BP	0.9999999999	0.829459238849772	BP immune response
GO:0034470	1	0.00444541878482332	0	402	ncRNA processing	BP	0.9999999999	0.882551930771571	BP ncRNA processing
GO:0045087	0.99916128979846	0.00446278604582313	2	723	innate immune response	BP	0.9999999999	0.882551930771571	BP innate immune response
GO:0004519	0.998067708261299	0.00595070040120626	5	1289	endonuclease activity	MF	0.9999999999	0.9999999999	MF endonuclease activity
GO:0043043	1	0.00772997349894831	0	381	peptide biosynthetic process	BP	0.9999999999	0.9999999999	BP peptide biosynthetic process
GO:0006412	1	0.00844567883359918	0	375	translation	BP	0.9999999999	0.9999999999	BP translation
GO:0008380	1	0.00849356567597298	0	352	RNA splicing	BP	0.9999999999	0.9999999999	BP RNA splicing
GO:0044436	1	0.00902135995352584	0	360	thylakoid part	CC	0.9999999999	0.9999999999	CC thylakoid part
GO:0003676	0.993091695205082	0.0105316905366917	40	4538	nucleic acid binding	MF	0.9999999999	0.9999999999	MF nucleic acid binding
GO:0005730	0.998563536982366	0.0109489757161862	1	494	nucleolus	CC	0.9999999999	0.9999999999	CC nucleolus
GO:0044429	0.998556916822838	0.0109916417296567	1	502	mitochondrial part	CC	0.9999999999	0.9999999999	CC mitochondrial part
GO:0044451	0.998514680484271	0.011271720138686	1	485	nucleoplasm part	CC	0.9999999999	0.9999999999	CC nucleoplasm part
GO:0044267	0.993158159359472	0.0119238841867681	21	2534	cellular protein metabolic process	BP	0.9999999999	0.9999999999	BP cellular protein metabolic process
GO:0009814	1	0.0131613970208636	0	335	defense response, incompatible interaction	BP	0.9999999999	0.9999999999	BP defense response, incompatible interaction
GO:0034654	0.997070463427224	0.0135295749096166	2	604	nucleobase-containing compound biosynthetic process	BP	0.9999999999	0.9999999999	BP nucleobase-containing compound biosynthetic process
GO:0003735	1	0.0138645167158575	0	336	structural constituent of ribosome	MF	0.9999999999	0.9999999999	MF structural constituent of ribosome
GO:0034357	1	0.0142671562547267	0	325	photosynthetic membrane	CC	0.9999999999	0.9999999999	CC photosynthetic membrane
GO:0042651	1	0.0142671562547267	0	325	thylakoid membrane	CC	0.9999999999	0.9999999999	CC thylakoid membrane
GO:0009535	1	0.0161461251407706	0	316	chloroplast thylakoid membrane	CC	0.9999999999	0.9999999999	CC chloroplast thylakoid membrane
GO:0055035	1	0.0161461251407706	0	316	plastid thylakoid membrane	CC	0.9999999999	0.9999999999	CC plastid thylakoid membrane
GO:0043632	0.997640845277686	0.0167926109148966	1	455	modification-dependent macromolecule catabolic process	BP	0.9999999999	0.9999999999	BP modification-dependent macromolecule catabolic process
GO:0051641	0.994197515247145	0.0176942064969991	4	806	cellular localization	BP	0.9999999999	0.9999999999	BP cellular localization
GO:0003729	1	0.0186851631743097	0	292	mRNA binding	MF	0.9999999999	0.9999999999	MF mRNA binding
GO:0032774	1	0.0187091531767214	0	294	RNA biosynthetic process	BP	0.9999999999	0.9999999999	BP RNA biosynthetic process
GO:0019941	0.997159887286937	0.019680531945485	1	442	modification-dependent protein catabolic process	BP	0.9999999999	0.9999999999	BP modification-dependent protein catabolic process
GO:0071705	0.99149130765594	0.0212159488512252	6	997	nitrogen compound transport	BP	0.9999999999	0.9999999999	BP nitrogen compound transport
GO:0045184	0.992349845560631	0.0226260335662158	4	774	establishment of protein localization	BP	0.9999999999	0.9999999999	BP establishment of protein localization
GO:0042886	0.9922735968315	0.0228259667227894	4	773	amide transport	BP	0.9999999999	0.9999999999	BP amide transport
GO:0016817	0.990330624370704	0.0238008141074485	6	995	hydrolase activity, acting on acid anhydrides	MF	0.9999999999	0.9999999999	MF hydrolase activity, acting on acid anhydrides
GO:0098796	0.99636540061011	0.0242706539954717	1	439	membrane protein complex	CC	0.9999999999	0.9999999999	CC membrane protein complex
GO:0043604	0.996255583307776	0.0248910447826631	1	436	amide biosynthetic process	BP	0.9999999999	0.9999999999	BP amide biosynthetic process
GO:0006511	0.996201877651587	0.0251973222981142	1	422	ubiquitin-dependent protein catabolic process	BP	0.9999999999	0.9999999999	BP ubiquitin-dependent protein catabolic process
GO:0070727	0.996171495506586	0.0253707954387791	1	413	cellular macromolecule localization	BP	0.9999999999	0.9999999999	BP cellular macromolecule localization
GO:0015833	0.991246871066567	0.0254939595476356	4	760	peptide transport	BP	0.9999999999	0.9999999999	BP peptide transport
GO:0016072	1	0.0256187617092469	0	272	rRNA metabolic process	BP	0.9999999999	0.9999999999	BP rRNA metabolic process
GO:0016818	0.989430657606154	0.0257806719107821	6	985	hydrolase activity, acting on acid anhydrides, in phosphorus-containing anhydrides	MF	0.9999999999	0.9999999999	MF hydrolase activity, acting on acid anhydrides, in phosphorus-containing anhydrides
GO:0044435	0.988112058322328	0.0259894455399732	8	1189	plastid part	CC	0.9999999999	0.9999999999	CC plastid part
GO:0019637	0.992152577473425	0.0262339863276994	3	661	organophosphate metabolic process	BP	0.9999999999	0.9999999999	BP organophosphate metabolic process
GO:0006725	0.981271904270035	0.0266708951486235	45	4796	cellular aromatic compound metabolic process	BP	0.9999999999	0.9999999999	BP cellular aromatic compound metabolic process
GO:0008104	0.989813955496206	0.026688076011392	5	860	protein localization	BP	0.9999999999	0.9999999999	BP protein localization
GO:0043228	0.987182063931779	0.0268172770961725	9	1280	non-membrane-bounded organelle	CC	0.9999999999	0.9999999999	CC non-membrane-bounded organelle
GO:0043232	0.987076192489504	0.0270185063662495	9	1279	intracellular non-membrane-bounded organelle	CC	0.9999999999	0.9999999999	CC intracellular non-membrane-bounded organelle
GO:0016462	0.988691197286963	0.0273924076415742	6	977	pyrophosphatase activity	MF	0.9999999999	0.9999999999	MF pyrophosphatase activity
GO:1990234	0.993275746628571	0.0278783815519819	2	537	transferase complex	CC	0.9999999999	0.9999999999	CC transferase complex
GO:0015031	0.990150980024164	0.0282955753284316	4	749	protein transport	BP	0.9999999999	0.9999999999	BP protein transport
GO:0006325	0.995562496677719	0.0287394862253468	1	407	chromatin organization	BP	0.9999999999	0.9999999999	BP chromatin organization
GO:0005789	0.992953182355755	0.0290272683886836	2	532	endoplasmic reticulum membrane	CC	0.9999999999	0.9999999999	CC endoplasmic reticulum membrane
GO:0051649	0.991128396504581	0.0292055753821357	3	644	establishment of localization in cell	BP	0.9999999999	0.9999999999	BP establishment of localization in cell
GO:0044434	0.98477865094765	0.0324974326416467	8	1160	chloroplast part	CC	0.9999999999	0.9999999999	CC chloroplast part
GO:0016853	1	0.0346562385473749	0	254	isomerase activity	MF	0.9999999999	0.9999999999	MF isomerase activity
GO:0006364	1	0.0348409610082214	0	250	rRNA processing	BP	0.9999999999	0.9999999999	BP rRNA processing
GO:0009657	1	0.0353130503659411	0	245	plastid organization	BP	0.9999999999	0.9999999999	BP plastid organization
GO:0006796	0.979128811178379	0.0377575311812964	13	1592	phosphate-containing compound metabolic process	BP	0.9999999999	0.9999999999	BP phosphate-containing compound metabolic process
GO:0004386	1	0.0393472644134261	0	244	helicase activity	MF	0.9999999999	0.9999999999	MF helicase activity
GO:0046907	0.987193552104904	0.0401880241629127	3	611	intracellular transport	BP	0.9999999999	0.9999999999	BP intracellular transport
GO:0022607	0.983384142012237	0.0411879243880709	5	818	cellular component assembly	BP	0.9999999999	0.9999999999	BP cellular component assembly
GO:0006753	0.993159363559716	0.0412947471353846	1	382	nucleoside phosphate metabolic process	BP	0.9999999999	0.9999999999	BP nucleoside phosphate metabolic process
GO:0017111	0.981548652010318	0.0423977021968539	6	919	nucleoside-triphosphatase activity	MF	0.9999999999	0.9999999999	MF nucleoside-triphosphatase activity
GO:0009117	0.99288878772384	0.042648362807666	1	379	nucleotide metabolic process	BP	0.9999999999	0.9999999999	BP nucleotide metabolic process
GO:0006457	1	0.0470426570681044	0	232	protein folding	BP	0.9999999999	0.9999999999	BP protein folding
GO:0051276	1	0.0473403414515298	0	230	chromosome organization	BP	0.9999999999	0.9999999999	BP chromosome organization
GO:0009658	1	0.0477214669467828	0	223	chloroplast organization	BP	0.9999999999	0.9999999999	BP chloroplast organization
GO:0009816	1	0.048726910498163	0	232	defense response to bacterium, incompatible interaction	BP	0.9999999999	0.9999999999	BP defense response to bacterium, incompatible interaction
GO:0034613	0.991609371803365	0.0489221735426121	1	355	cellular protein localization	BP	0.9999999999	0.9999999999	BP cellular protein localization
GO:0072594	1	0.0493412023867967	0	227	establishment of protein localization to organelle	BP	0.9999999999	0.9999999999	BP establishment of protein localization to organelle
