# Supplementary material for: Transcriptional Regulation of Pine Male and Female Cone Initiation and Development: Key Players Identified Through Comparative Transcriptomics
Source: Front Genet. 2022 Mar 18;13:815093. doi: 10.3389/fgene.2022.815093 (PMC8971679; doi:10.3389/fgene.2022.815093)
Supplement: Supplementary file 2 [file DataSheet3.ZIP › SUP_GSEA/salmon.gene.counts.matrix.Bud_vs_FC_3.DESeq2.DE_results.P0.001_C2.DE.subset.GOseq.enriched]

category	over_represented_pvalue	under_represented_pvalue	numDEInCat	numInCat	term	ontology	over_represented_FDR	go_term	gene_ids
GO:0005576	1.65600505022712e-34	1	74	973	extracellular region	CC	2.03042779208348e-30	CC extracellular region	Pdensi_DN10456_c0_g2, Pdensi_DN11062_c0_g1d456534, Pdensi_DN11283_c0_g1d174343, Pdensi_DN13660_c0_g1, Pdensi_DN13684_c0_g1, Pdensi_DN14923_c0_g4, Pdensi_DN14956_c0_g5, Pdensi_DN15086_c0_g1d213965, Pdensi_DN15834_c0_g1d526435, Pdensi_DN16142_c1_g1, Pdensi_DN16433_c0_g1d215250, Pdensi_DN17412_c0_g1, Pdensi_DN17518_c0_g1d474702, Pdensi_DN18117_c0_g1d216785, Pdensi_DN18207_c1_g3, Pdensi_DN18318_c1_g1…
GO:0009698	4.01313417693609e-27	1	34	206	phenylpropanoid metabolic process	BP	2.46025190717067e-23	BP phenylpropanoid metabolic process	Pdensi_DN13536_c0_g1, Pdensi_DN14956_c0_g5, Pdensi_DN15086_c0_g1d213965, Pdensi_DN16142_c1_g1, Pdensi_DN16433_c0_g1d215250, Pdensi_DN17127_c1_g4d473089, Pdensi_DN17568_c0_g1d216235, Pdensi_DN18549_c0_g1d354665, Pdensi_DN18549_c0_g3d354668, Pdensi_DN19175_c0_g1d286053, Pdensi_DN19554_c0_g3d485063, Pdensi_DN19565_c0_g1d218684, Pdensi_DN19704_c0_g1d218921, Pdensi_DN19717_c0_g2d287888, Pdensi_DN19743…
GO:0019748	4.09042643499806e-25	1	37	290	secondary metabolic process	BP	1.67175728398371e-21	BP secondary metabolic process	Pdensi_DN13536_c0_g1, Pdensi_DN14956_c0_g5, Pdensi_DN15086_c0_g1d213965, Pdensi_DN15855_c0_g1d468400, Pdensi_DN16142_c1_g1, Pdensi_DN16433_c0_g1d215250, Pdensi_DN17127_c1_g4d473089, Pdensi_DN17568_c0_g1d216235, Pdensi_DN18207_c1_g3, Pdensi_DN18549_c0_g1d354665, Pdensi_DN18549_c0_g3d354668, Pdensi_DN19175_c0_g1d286053, Pdensi_DN19554_c0_g3d485063, Pdensi_DN19565_c0_g1d218684, Pdensi_DN19704_c0_g1d…
GO:0009808	2.12001713969673e-21	1	23	111	lignin metabolic process	BP	6.49838253745541e-18	BP lignin metabolic process	Pdensi_DN14956_c0_g5, Pdensi_DN15086_c0_g1d213965, Pdensi_DN16142_c1_g1, Pdensi_DN16433_c0_g1d215250, Pdensi_DN17127_c1_g4d473089, Pdensi_DN18549_c0_g1d354665, Pdensi_DN18549_c0_g3d354668, Pdensi_DN19175_c0_g1d286053, Pdensi_DN19554_c0_g3d485063, Pdensi_DN19704_c0_g1d218921, Pdensi_DN19717_c0_g2d287888, Pdensi_DN19743_c0_g2, Pdensi_DN20231_c0_g1, Pdensi_DN21246_c1_g1d18502, Pdensi_DN27378_c0_g1d1…
GO:0009834	3.21075514324424e-19	1	16	44	plant-type secondary cell wall biogenesis	BP	7.87341376226352e-16	BP plant-type secondary cell wall biogenesis	Pdensi_DN12202_c0_g1d389479, Pdensi_DN12969_c0_g1d51365, Pdensi_DN14247_c0_g3, Pdensi_DN15094_c1_g3d465823, Pdensi_DN16433_c0_g1d215250, Pdensi_DN17499_c0_g1, Pdensi_DN18057_c0_g3, Pdensi_DN18434_c0_g1d283766, Pdensi_DN19175_c0_g1d286053, Pdensi_DN2023_c0_g1d165274, Pdensi_DN21067_c1_g1, Pdensi_DN23606_c1_g2d549348, Pdensi_DN35010_c2_g3, Pdensi_DN38664_c1_g5, Pdensi_GG_147018_c0_g1, Pdensi_GG_200…
GO:0009699	7.01122732264408e-19	1	25	169	phenylpropanoid biosynthetic process	BP	1.43274430338232e-15	BP phenylpropanoid biosynthetic process	Pdensi_DN13536_c0_g1, Pdensi_DN15086_c0_g1d213965, Pdensi_DN16142_c1_g1, Pdensi_DN16433_c0_g1d215250, Pdensi_DN17127_c1_g4d473089, Pdensi_DN17568_c0_g1d216235, Pdensi_DN19175_c0_g1d286053, Pdensi_DN19565_c0_g1d218684, Pdensi_DN19704_c0_g1d218921, Pdensi_DN19717_c0_g2d287888, Pdensi_DN19743_c0_g2, Pdensi_DN19958_c1_g1, Pdensi_DN20231_c0_g1, Pdensi_DN2475_c0_g1d447206, Pdensi_DN26246_c0_g1d76901, P…
GO:0044710	7.76921611245009e-18	1	114	3688	NA	NA	1.22369245246184e-14	none	Pdensi_DN10531_c0_g1d455577, Pdensi_DN13341_c0_g1d461319, Pdensi_DN13536_c0_g1, Pdensi_DN13671_c0_g1, Pdensi_DN14247_c0_g3, Pdensi_DN14695_c0_g2, Pdensi_DN14956_c0_g5, Pdensi_DN15086_c0_g1d213965, Pdensi_DN15194_c0_g1d343911, Pdensi_DN15521_c0_g1, Pdensi_DN15855_c0_g1d468400, Pdensi_DN16142_c1_g1, Pdensi_DN16309_c0_g1d278549, Pdensi_DN16433_c0_g1d215250, Pdensi_DN17127_c1_g4d473089, Pdensi_DN1749…
GO:0044550	8.89797304294759e-18	1	25	187	secondary metabolite biosynthetic process	BP	1.22369245246184e-14	BP secondary metabolite biosynthetic process	Pdensi_DN13536_c0_g1, Pdensi_DN15086_c0_g1d213965, Pdensi_DN16142_c1_g1, Pdensi_DN16433_c0_g1d215250, Pdensi_DN17127_c1_g4d473089, Pdensi_DN17568_c0_g1d216235, Pdensi_DN19175_c0_g1d286053, Pdensi_DN19565_c0_g1d218684, Pdensi_DN19704_c0_g1d218921, Pdensi_DN19717_c0_g2d287888, Pdensi_DN19743_c0_g2, Pdensi_DN19958_c1_g1, Pdensi_DN20231_c0_g1, Pdensi_DN2475_c0_g1d447206, Pdensi_DN26246_c0_g1d76901, P…
GO:0071669	8.98232776458412e-18	1	22	136	plant-type cell wall organization or biogenesis	BP	1.22369245246184e-14	BP plant-type cell wall organization or biogenesis	Pdensi_DN11062_c0_g1d456534, Pdensi_DN12202_c0_g1d389479, Pdensi_DN12969_c0_g1d51365, Pdensi_DN14247_c0_g3, Pdensi_DN15094_c1_g3d465823, Pdensi_DN16433_c0_g1d215250, Pdensi_DN17499_c0_g1, Pdensi_DN18057_c0_g3, Pdensi_DN18434_c0_g1d283766, Pdensi_DN19175_c0_g1d286053, Pdensi_DN2023_c0_g1d165274, Pdensi_DN20822_c1_g1, Pdensi_DN21067_c1_g1, Pdensi_DN21624_c0_g2d540410, Pdensi_DN23606_c1_g2d549348, P…
GO:0044699	2.91186775315269e-17	1	181	7523	NA	NA	3.57024105214051e-14	none	Pdensi_DN10531_c0_g1d455577, Pdensi_DN10914_c0_g1d387447, Pdensi_DN11760_c0_g1d268987, Pdensi_DN12202_c0_g1d389479, Pdensi_DN12629_c0_g1d459686, Pdensi_DN13111_c0_g1d271387, Pdensi_DN13341_c0_g1d461319, Pdensi_DN13531_c0_g1d522794, Pdensi_DN13536_c0_g1, Pdensi_DN13671_c0_g1, Pdensi_DN13684_c0_g1, Pdensi_DN14247_c0_g3, Pdensi_DN14363_c0_g1d213328, Pdensi_DN14695_c0_g2, Pdensi_DN14922_c0_g2, Pdensi…
GO:0046271	3.82274897208045e-17	1	13	34	phenylpropanoid catabolic process	BP	4.2609750133344e-14	BP phenylpropanoid catabolic process	Pdensi_DN13536_c0_g1, Pdensi_DN14956_c0_g5, Pdensi_DN16433_c0_g1d215250, Pdensi_DN17568_c0_g1d216235, Pdensi_DN18549_c0_g1d354665, Pdensi_DN18549_c0_g3d354668, Pdensi_DN19175_c0_g1d286053, Pdensi_DN19554_c0_g3d485063, Pdensi_DN21246_c1_g1d18502, Pdensi_DN27378_c0_g1d140778, Pdensi_DN39247_c0_g1d441442, Pdensi_DN792_c0_g1d324689, Pdensi_GG_107060_c0_g1
GO:0009832	1.84664016463365e-16	1	17	75	plant-type cell wall biogenesis	BP	1.88680458821443e-13	BP plant-type cell wall biogenesis	Pdensi_DN12202_c0_g1d389479, Pdensi_DN12969_c0_g1d51365, Pdensi_DN14247_c0_g3, Pdensi_DN15094_c1_g3d465823, Pdensi_DN16433_c0_g1d215250, Pdensi_DN17499_c0_g1, Pdensi_DN18057_c0_g3, Pdensi_DN18434_c0_g1d283766, Pdensi_DN19175_c0_g1d286053, Pdensi_DN2023_c0_g1d165274, Pdensi_DN21067_c1_g1, Pdensi_DN21624_c0_g2d540410, Pdensi_DN23606_c1_g2d549348, Pdensi_DN35010_c2_g3, Pdensi_DN38664_c1_g5, Pdensi_G…
GO:0046274	5.03962482313858e-15	1	11	28	lignin catabolic process	BP	4.41363142546444e-12	BP lignin catabolic process	Pdensi_DN14956_c0_g5, Pdensi_DN16433_c0_g1d215250, Pdensi_DN18549_c0_g1d354665, Pdensi_DN18549_c0_g3d354668, Pdensi_DN19175_c0_g1d286053, Pdensi_DN19554_c0_g3d485063, Pdensi_DN21246_c1_g1d18502, Pdensi_DN27378_c0_g1d140778, Pdensi_DN39247_c0_g1d441442, Pdensi_DN792_c0_g1d324689, Pdensi_GG_107060_c0_g1
GO:0052716	5.03962482313858e-15	1	11	28	hydroquinone:oxygen oxidoreductase activity	MF	4.41363142546444e-12	MF hydroquinone:oxygen oxidoreductase activity	Pdensi_DN14956_c0_g5, Pdensi_DN16433_c0_g1d215250, Pdensi_DN18549_c0_g1d354665, Pdensi_DN18549_c0_g3d354668, Pdensi_DN19175_c0_g1d286053, Pdensi_DN19554_c0_g3d485063, Pdensi_DN21246_c1_g1d18502, Pdensi_DN27378_c0_g1d140778, Pdensi_DN39247_c0_g1d441442, Pdensi_DN792_c0_g1d324689, Pdensi_GG_107060_c0_g1
GO:0042546	1.50887878409476e-14	1	19	132	cell wall biogenesis	BP	1.23335751811906e-11	BP cell wall biogenesis	Pdensi_DN12202_c0_g1d389479, Pdensi_DN12969_c0_g1d51365, Pdensi_DN14247_c0_g3, Pdensi_DN14923_c0_g4, Pdensi_DN15094_c1_g3d465823, Pdensi_DN16433_c0_g1d215250, Pdensi_DN17499_c0_g1, Pdensi_DN18057_c0_g3, Pdensi_DN18434_c0_g1d283766, Pdensi_DN19175_c0_g1d286053, Pdensi_DN2023_c0_g1d165274, Pdensi_DN20349_c0_g1d536683, Pdensi_DN21067_c1_g1, Pdensi_DN21624_c0_g2d540410, Pdensi_DN23606_c1_g2d549348, P…
GO:0044711	7.58436094107222e-14	1	64	1718	NA	NA	5.8119905936554e-11	none	Pdensi_DN10531_c0_g1d455577, Pdensi_DN13536_c0_g1, Pdensi_DN13671_c0_g1, Pdensi_DN14247_c0_g3, Pdensi_DN14695_c0_g2, Pdensi_DN15086_c0_g1d213965, Pdensi_DN15521_c0_g1, Pdensi_DN16142_c1_g1, Pdensi_DN16309_c0_g1d278549, Pdensi_DN16433_c0_g1d215250, Pdensi_DN17127_c1_g4d473089, Pdensi_DN17499_c0_g1, Pdensi_DN17568_c0_g1d216235, Pdensi_DN18027_c0_g1, Pdensi_DN19175_c0_g1d286053, Pdensi_DN19256_c0_g1…
GO:0048046	8.29084611806763e-14	1	28	368	apoplast	CC	5.97965083844866e-11	CC apoplast	Pdensi_DN11283_c0_g1d174343, Pdensi_DN13660_c0_g1, Pdensi_DN14923_c0_g4, Pdensi_DN14956_c0_g5, Pdensi_DN16433_c0_g1d215250, Pdensi_DN18549_c0_g1d354665, Pdensi_DN18549_c0_g3d354668, Pdensi_DN19175_c0_g1d286053, Pdensi_DN19554_c0_g3d485063, Pdensi_DN19643_c0_g2, Pdensi_DN19791_c0_g1d218938, Pdensi_DN20349_c0_g1d536683, Pdensi_DN20784_c0_g1, Pdensi_DN21246_c1_g1d18502, Pdensi_DN21375_c1_g1, Pdensi_…
GO:0009809	2.50253048837688e-13	1	15	82	lignin biosynthetic process	BP	1.70464035099938e-10	BP lignin biosynthetic process	Pdensi_DN15086_c0_g1d213965, Pdensi_DN16142_c1_g1, Pdensi_DN16433_c0_g1d215250, Pdensi_DN17127_c1_g4d473089, Pdensi_DN19175_c0_g1d286053, Pdensi_DN19704_c0_g1d218921, Pdensi_DN19717_c0_g2d287888, Pdensi_DN19743_c0_g2, Pdensi_DN20231_c0_g1, Pdensi_DN30823_c0_g1d27442, Pdensi_DN6726_c0_g1, Pdensi_GG_107060_c0_g1, Pdensi_GG_125970_c0_g1, Pdensi_GG_143718_c0_g1, Pdensi_GG_93227_c0_g1
GO:0016682	7.93093124403656e-13	1	11	41	oxidoreductase activity, acting on diphenols and related substances as donors, oxygen as acceptor	MF	5.07868658201614e-10	MF oxidoreductase activity, acting on diphenols and related substances as donors, oxygen as acceptor	Pdensi_DN14956_c0_g5, Pdensi_DN16433_c0_g1d215250, Pdensi_DN18549_c0_g1d354665, Pdensi_DN18549_c0_g3d354668, Pdensi_DN19175_c0_g1d286053, Pdensi_DN19554_c0_g3d485063, Pdensi_DN21246_c1_g1d18502, Pdensi_DN27378_c0_g1d140778, Pdensi_DN39247_c0_g1d441442, Pdensi_DN792_c0_g1d324689, Pdensi_GG_107060_c0_g1
GO:0071554	8.28429423703799e-13	1	30	461	cell wall organization or biogenesis	BP	5.07868658201614e-10	BP cell wall organization or biogenesis	Pdensi_DN11062_c0_g1d456534, Pdensi_DN12202_c0_g1d389479, Pdensi_DN12254_c0_g1, Pdensi_DN12969_c0_g1d51365, Pdensi_DN13671_c0_g1, Pdensi_DN14247_c0_g3, Pdensi_DN14923_c0_g4, Pdensi_DN15094_c1_g3d465823, Pdensi_DN16433_c0_g1d215250, Pdensi_DN17499_c0_g1, Pdensi_DN18057_c0_g3, Pdensi_DN18434_c0_g1d283766, Pdensi_DN19175_c0_g1d286053, Pdensi_DN20197_c2_g1, Pdensi_DN2023_c0_g1d165274, Pdensi_DN20349_…
GO:0016679	7.98231327456706e-12	1	11	49	oxidoreductase activity, acting on diphenols and related substances as donors	MF	4.66053062187937e-09	MF oxidoreductase activity, acting on diphenols and related substances as donors	Pdensi_DN14956_c0_g5, Pdensi_DN16433_c0_g1d215250, Pdensi_DN18549_c0_g1d354665, Pdensi_DN18549_c0_g3d354668, Pdensi_DN19175_c0_g1d286053, Pdensi_DN19554_c0_g3d485063, Pdensi_DN21246_c1_g1d18502, Pdensi_DN27378_c0_g1d140778, Pdensi_DN39247_c0_g1d441442, Pdensi_DN792_c0_g1d324689, Pdensi_GG_107060_c0_g1
GO:0003824	2.51581485893316e-11	1	190	9572	catalytic activity	MF	1.40210936297179e-08	MF catalytic activity	Pdensi_DN10456_c0_g2, Pdensi_DN10531_c0_g1d455577, Pdensi_DN11950_c0_g1d389012, Pdensi_DN12254_c0_g1, Pdensi_DN13536_c0_g1, Pdensi_DN13671_c0_g1, Pdensi_DN13684_c0_g1, Pdensi_DN14695_c0_g2, Pdensi_DN14923_c0_g4, Pdensi_DN14956_c0_g5, Pdensi_DN15086_c0_g1d213965, Pdensi_DN15194_c0_g1d343911, Pdensi_DN15207_c0_g1d109141, Pdensi_DN15459_c0_g1, Pdensi_DN15521_c0_g1, Pdensi_DN15837_c1_g1, Pdensi_DN158…
GO:0016491	1.32719102421023e-10	1	51	1445	oxidoreductase activity	MF	7.07508223819202e-08	MF oxidoreductase activity	Pdensi_DN13536_c0_g1, Pdensi_DN14956_c0_g5, Pdensi_DN15086_c0_g1d213965, Pdensi_DN15194_c0_g1d343911, Pdensi_DN16142_c1_g1, Pdensi_DN16309_c0_g1d278549, Pdensi_DN16433_c0_g1d215250, Pdensi_DN17568_c0_g1d216235, Pdensi_DN17788_c0_g1d113777, Pdensi_DN18318_c1_g1, Pdensi_DN18480_c0_g1d404239, Pdensi_DN18549_c0_g1d354665, Pdensi_DN18549_c0_g3d354668, Pdensi_DN18688_c1_g5, Pdensi_DN19175_c0_g1d286053,…
GO:0044036	2.89924820510145e-10	0.999999999969615	17	184	cell wall macromolecule metabolic process	BP	1.4811534267812e-07	BP cell wall macromolecule metabolic process	Pdensi_DN10456_c0_g2, Pdensi_DN14247_c0_g3, Pdensi_DN14923_c0_g4, Pdensi_DN17499_c0_g1, Pdensi_DN17518_c0_g1d474702, Pdensi_DN19565_c0_g1d218684, Pdensi_DN2023_c0_g1d165274, Pdensi_DN20250_c0_g5, Pdensi_DN20349_c0_g1d536683, Pdensi_DN20784_c0_g1, Pdensi_DN21624_c0_g2d540410, Pdensi_DN22102_c0_g1, Pdensi_DN22250_c0_g2d67184, Pdensi_DN23116_c1_g4, Pdensi_GG_108346_c0_g1, Pdensi_GG_144383_c0_g1, Pde…
GO:0044085	1.10841227919947e-09	1	19	252	cellular component biogenesis	BP	5.2817739796485e-07	BP cellular component biogenesis	Pdensi_DN12202_c0_g1d389479, Pdensi_DN12969_c0_g1d51365, Pdensi_DN14247_c0_g3, Pdensi_DN14923_c0_g4, Pdensi_DN15094_c1_g3d465823, Pdensi_DN16433_c0_g1d215250, Pdensi_DN17499_c0_g1, Pdensi_DN18057_c0_g3, Pdensi_DN18434_c0_g1d283766, Pdensi_DN19175_c0_g1d286053, Pdensi_DN2023_c0_g1d165274, Pdensi_DN20349_c0_g1d536683, Pdensi_DN21067_c1_g1, Pdensi_DN21624_c0_g2d540410, Pdensi_DN23606_c1_g2d549348, P…
GO:0009058	1.12002384365762e-09	1	77	2863	biosynthetic process	BP	5.2817739796485e-07	BP biosynthetic process	Pdensi_DN10531_c0_g1d455577, Pdensi_DN13536_c0_g1, Pdensi_DN13671_c0_g1, Pdensi_DN14247_c0_g3, Pdensi_DN14695_c0_g2, Pdensi_DN15086_c0_g1d213965, Pdensi_DN15194_c0_g1d343911, Pdensi_DN15521_c0_g1, Pdensi_DN15837_c1_g1, Pdensi_DN16142_c1_g1, Pdensi_DN16309_c0_g1d278549, Pdensi_DN16433_c0_g1d215250, Pdensi_DN17127_c1_g4d473089, Pdensi_DN17499_c0_g1, Pdensi_DN17568_c0_g1d216235, Pdensi_DN17788_c0_g1…
GO:1901576	1.43512254433245e-09	1	74	2721	organic substance biosynthetic process	BP	6.51705093187413e-07	BP organic substance biosynthetic process	Pdensi_DN10531_c0_g1d455577, Pdensi_DN13536_c0_g1, Pdensi_DN13671_c0_g1, Pdensi_DN14247_c0_g3, Pdensi_DN14695_c0_g2, Pdensi_DN15086_c0_g1d213965, Pdensi_DN15521_c0_g1, Pdensi_DN15837_c1_g1, Pdensi_DN16142_c1_g1, Pdensi_DN16309_c0_g1d278549, Pdensi_DN16433_c0_g1d215250, Pdensi_DN17127_c1_g4d473089, Pdensi_DN17499_c0_g1, Pdensi_DN17568_c0_g1d216235, Pdensi_DN17788_c0_g1d113777, Pdensi_DN18027_c0_g1…
GO:0010033	1.57747016179109e-09	1	44	1214	response to organic substance	BP	6.90762916204305e-07	BP response to organic substance	Pdensi_DN10914_c0_g1d387447, Pdensi_DN13684_c0_g1, Pdensi_DN14922_c0_g2, Pdensi_DN15094_c1_g3d465823, Pdensi_DN15194_c0_g1d343911, Pdensi_DN17135_c0_g2, Pdensi_DN18057_c0_g3, Pdensi_DN18206_c0_g1d283259, Pdensi_DN1833_c0_g1, Pdensi_DN18434_c0_g1d283766, Pdensi_DN18816_c0_g1d14153, Pdensi_DN19790_c0_g1d535027, Pdensi_DN20215_c0_g1d489506, Pdensi_DN20261_c4_g7, Pdensi_DN20532_c0_g4, Pdensi_DN20784_…
GO:0044763	1.89997717036129e-09	1	117	5204	NA	NA	8.03297244337923e-07	none	Pdensi_DN10531_c0_g1d455577, Pdensi_DN10914_c0_g1d387447, Pdensi_DN12629_c0_g1d459686, Pdensi_DN13531_c0_g1d522794, Pdensi_DN13536_c0_g1, Pdensi_DN14247_c0_g3, Pdensi_DN14695_c0_g2, Pdensi_DN14922_c0_g2, Pdensi_DN14956_c0_g5, Pdensi_DN15086_c0_g1d213965, Pdensi_DN15094_c1_g3d465823, Pdensi_DN15521_c0_g1, Pdensi_DN15834_c0_g1d526435, Pdensi_DN15837_c1_g1, Pdensi_DN15855_c0_g1d468400, Pdensi_DN1614…
GO:0005575	2.88559460324567e-09	1	280	16427	cellular_component	CC	1.1793425143465e-06	CC cellular_component	Pdensi_DN10456_c0_g2, Pdensi_DN10914_c0_g1d387447, Pdensi_DN11062_c0_g1d456534, Pdensi_DN11283_c0_g1d174343, Pdensi_DN11760_c0_g1d268987, Pdensi_DN11837_c0_g1d269228, Pdensi_DN11950_c0_g1d389012, Pdensi_DN11970_c0_g1d5850, Pdensi_DN12202_c0_g1d389479, Pdensi_DN12254_c0_g1, Pdensi_DN12303_c0_g1d105412, Pdensi_DN12629_c0_g1d459686, Pdensi_DN12969_c0_g1d51365, Pdensi_DN13111_c0_g1d271387, Pdensi_DN1…
GO:1901348	5.03294935645317e-09	0.999999999987141	5	6	positive regulation of secondary cell wall biogenesis	BP	1.92840600185851e-06	BP positive regulation of secondary cell wall biogenesis	Pdensi_DN15094_c1_g3d465823, Pdensi_DN18057_c0_g3, Pdensi_DN18434_c0_g1d283766, Pdensi_DN21067_c1_g1, Pdensi_GG_20042_c0_g1
GO:1903340	5.03294935645317e-09	0.999999999987141	5	6	positive regulation of cell wall organization or biogenesis	BP	1.92840600185851e-06	BP positive regulation of cell wall organization or biogenesis	Pdensi_DN15094_c1_g3d465823, Pdensi_DN18057_c0_g3, Pdensi_DN18434_c0_g1d283766, Pdensi_DN21067_c1_g1, Pdensi_GG_20042_c0_g1
GO:0008150	5.50786513358244e-09	1	278	16384	biological_process	BP	2.04642225463195e-06	BP biological_process	Pdensi_DN10090_c0_g1d4523, Pdensi_DN10456_c0_g2, Pdensi_DN10531_c0_g1d455577, Pdensi_DN10914_c0_g1d387447, Pdensi_DN11062_c0_g1d456534, Pdensi_DN11760_c0_g1d268987, Pdensi_DN11837_c0_g1d269228, Pdensi_DN11970_c0_g1d5850, Pdensi_DN12202_c0_g1d389479, Pdensi_DN12254_c0_g1, Pdensi_DN12303_c0_g1d105412, Pdensi_DN12629_c0_g1d459686, Pdensi_DN12969_c0_g1d51365, Pdensi_DN13111_c0_g1d271387, Pdensi_DN132…
GO:0005976	1.51062289903808e-08	0.999999996871323	23	430	polysaccharide metabolic process	BP	5.4475727544429e-06	BP polysaccharide metabolic process	Pdensi_DN10456_c0_g2, Pdensi_DN13671_c0_g1, Pdensi_DN14247_c0_g3, Pdensi_DN14923_c0_g4, Pdensi_DN17499_c0_g1, Pdensi_DN17518_c0_g1d474702, Pdensi_DN19565_c0_g1d218684, Pdensi_DN2023_c0_g1d165274, Pdensi_DN20250_c0_g5, Pdensi_DN20349_c0_g1d536683, Pdensi_DN20784_c0_g1, Pdensi_DN21097_c0_g7, Pdensi_DN21624_c0_g2d540410, Pdensi_DN21997_c1_g3, Pdensi_DN22102_c0_g1, Pdensi_DN22250_c0_g2d67184, Pdensi_…
GO:0005618	3.29425348679779e-08	0.99999999236989	25	522	cell wall	CC	1.12196783337855e-05	CC cell wall	Pdensi_DN11062_c0_g1d456534, Pdensi_DN13684_c0_g1, Pdensi_DN14923_c0_g4, Pdensi_DN18750_c0_g2, Pdensi_DN19290_c1_g3, Pdensi_DN19359_c0_g2d60691, Pdensi_DN19517_c0_g1d61117, Pdensi_DN19600_c0_g1d485629, Pdensi_DN19791_c0_g1d218938, Pdensi_DN19811_c0_g1d15904, Pdensi_DN20080_c0_g1d289369, Pdensi_DN20349_c0_g1d536683, Pdensi_DN21375_c1_g1, Pdensi_DN21624_c0_g2d540410, Pdensi_DN23116_c1_g4, Pdensi_DN…
GO:0030312	3.29425348679779e-08	0.99999999236989	25	522	external encapsulating structure	CC	1.12196783337855e-05	CC external encapsulating structure	Pdensi_DN11062_c0_g1d456534, Pdensi_DN13684_c0_g1, Pdensi_DN14923_c0_g4, Pdensi_DN18750_c0_g2, Pdensi_DN19290_c1_g3, Pdensi_DN19359_c0_g2d60691, Pdensi_DN19517_c0_g1d61117, Pdensi_DN19600_c0_g1d485629, Pdensi_DN19791_c0_g1d218938, Pdensi_DN19811_c0_g1d15904, Pdensi_DN20080_c0_g1d289369, Pdensi_DN20349_c0_g1d536683, Pdensi_DN21375_c1_g1, Pdensi_DN21624_c0_g2d540410, Pdensi_DN23116_c1_g4, Pdensi_DN…
GO:0005507	4.8743335849201e-08	0.999999994903867	12	128	copper ion binding	MF	1.61524875904609e-05	MF copper ion binding	Pdensi_DN10914_c0_g1d387447, Pdensi_DN14956_c0_g5, Pdensi_DN16433_c0_g1d215250, Pdensi_DN18549_c0_g1d354665, Pdensi_DN18549_c0_g3d354668, Pdensi_DN19175_c0_g1d286053, Pdensi_DN19554_c0_g3d485063, Pdensi_DN21246_c1_g1d18502, Pdensi_DN27378_c0_g1d140778, Pdensi_DN39247_c0_g1d441442, Pdensi_DN792_c0_g1d324689, Pdensi_GG_107060_c0_g1
GO:0044249	5.65279047615761e-08	1	66	2534	cellular biosynthetic process	BP	1.82391747442549e-05	BP cellular biosynthetic process	Pdensi_DN10531_c0_g1d455577, Pdensi_DN13536_c0_g1, Pdensi_DN14247_c0_g3, Pdensi_DN14695_c0_g2, Pdensi_DN15086_c0_g1d213965, Pdensi_DN15194_c0_g1d343911, Pdensi_DN15521_c0_g1, Pdensi_DN16142_c1_g1, Pdensi_DN16433_c0_g1d215250, Pdensi_DN17127_c1_g4d473089, Pdensi_DN17499_c0_g1, Pdensi_DN17568_c0_g1d216235, Pdensi_DN18923_c0_g1d59930, Pdensi_DN19175_c0_g1d286053, Pdensi_DN19256_c0_g1, Pdensi_DN19565…
GO:0016684	7.33327206186284e-08	0.999999992069528	12	118	oxidoreductase activity, acting on peroxide as acceptor	MF	2.30546791667949e-05	MF oxidoreductase activity, acting on peroxide as acceptor	Pdensi_DN15086_c0_g1d213965, Pdensi_DN15194_c0_g1d343911, Pdensi_DN16142_c1_g1, Pdensi_DN18318_c1_g1, Pdensi_DN18688_c1_g5, Pdensi_DN19717_c0_g2d287888, Pdensi_DN23377_c0_g3d548222, Pdensi_DN25099_c0_g1d73557, Pdensi_DN38467_c1_g1, Pdensi_DN39819_c1_g4, Pdensi_DN39846_c0_g1d441891, Pdensi_GG_4186_c0_g1
GO:0031224	7.90529985699789e-08	1	89	3890	intrinsic component of membrane	CC	2.42317203866628e-05	CC intrinsic component of membrane	Pdensi_DN10914_c0_g1d387447, Pdensi_DN11760_c0_g1d268987, Pdensi_DN11837_c0_g1d269228, Pdensi_DN11950_c0_g1d389012, Pdensi_DN11970_c0_g1d5850, Pdensi_DN12254_c0_g1, Pdensi_DN12969_c0_g1d51365, Pdensi_DN13111_c0_g1d271387, Pdensi_DN13341_c0_g1d461319, Pdensi_DN13351_c0_g1d339649, Pdensi_DN13671_c0_g1, Pdensi_DN14247_c0_g3, Pdensi_DN14363_c0_g1d213328, Pdensi_DN14985_c0_g1d394887, Pdensi_DN15194_c0…
GO:0031225	2.18507675174477e-07	0.999999970509781	13	156	anchored component of membrane	CC	6.53444537881529e-05	CC anchored component of membrane	Pdensi_DN10914_c0_g1d387447, Pdensi_DN11760_c0_g1d268987, Pdensi_DN12969_c0_g1d51365, Pdensi_DN13341_c0_g1d461319, Pdensi_DN14363_c0_g1d213328, Pdensi_DN15459_c0_g1, Pdensi_DN19632_c0_g3, Pdensi_DN21624_c0_g2d540410, Pdensi_DN23606_c1_g2d549348, Pdensi_DN25169_c0_g2, Pdensi_DN589_c0_g1d164266, Pdensi_GG_147061_c1_g1, Pdensi_GG_155153_c1_g1
GO:1901700	2.60212451722014e-07	0.999999908966903	38	1144	response to oxygen-containing compound	BP	7.59634492991338e-05	BP response to oxygen-containing compound	Pdensi_DN10090_c0_g1d4523, Pdensi_DN10914_c0_g1d387447, Pdensi_DN14922_c0_g2, Pdensi_DN15094_c1_g3d465823, Pdensi_DN17873_c0_g3, Pdensi_DN18057_c0_g3, Pdensi_DN18206_c0_g1d283259, Pdensi_DN1833_c0_g1, Pdensi_DN18434_c0_g1d283766, Pdensi_DN19596_c0_g1d408249, Pdensi_DN19790_c0_g1d535027, Pdensi_DN20215_c0_g1d489506, Pdensi_DN20261_c4_g7, Pdensi_DN20532_c0_g4, Pdensi_DN20784_c0_g1, Pdensi_DN21067_c…
GO:0010383	2.98394431286975e-07	0.999999962763434	12	143	cell wall polysaccharide metabolic process	BP	8.50840493490606e-05	BP cell wall polysaccharide metabolic process	Pdensi_DN14247_c0_g3, Pdensi_DN14923_c0_g4, Pdensi_DN17499_c0_g1, Pdensi_DN17518_c0_g1d474702, Pdensi_DN19565_c0_g1d218684, Pdensi_DN2023_c0_g1d165274, Pdensi_DN20250_c0_g5, Pdensi_DN20349_c0_g1d536683, Pdensi_DN21624_c0_g2d540410, Pdensi_DN22102_c0_g1, Pdensi_DN23116_c1_g4, Pdensi_GG_66178_c0_g1
GO:2000652	5.14267723945561e-07	0.999999991074366	5	12	regulation of secondary cell wall biogenesis	BP	0.00014101099045359	BP regulation of secondary cell wall biogenesis	Pdensi_DN15094_c1_g3d465823, Pdensi_DN18057_c0_g3, Pdensi_DN18434_c0_g1d283766, Pdensi_DN21067_c1_g1, Pdensi_GG_20042_c0_g1
GO:0005615	5.17534831613372e-07	0.999999948111647	10	97	extracellular space	CC	0.00014101099045359	CC extracellular space	Pdensi_DN17412_c0_g1, Pdensi_DN19282_c0_g1d14910, Pdensi_DN19290_c1_g3, Pdensi_DN19600_c0_g1d485629, Pdensi_DN19811_c0_g1d15904, Pdensi_DN23603_c0_g3d549323, Pdensi_DN23864_c1_g1d70605, Pdensi_GG_30920_c0_g1, Pdensi_GG_36274_c0_g1, Pdensi_GG_9808_c0_g1
GO:0010345	7.40338963828348e-07	0.999999961059057	7	38	suberin biosynthetic process	BP	0.000197332522510856	BP suberin biosynthetic process	Pdensi_DN19565_c0_g1d218684, Pdensi_DN2475_c0_g1d447206, Pdensi_DN26246_c0_g1d76901, Pdensi_DN33061_c0_g1d236426, Pdensi_DN37334_c0_g1d240530, Pdensi_GG_157845_c0_g1, Pdensi_GG_66178_c0_g1
GO:0009056	8.60519837968905e-07	0.999999671905981	48	1711	catabolic process	BP	0.000224485824113548	BP catabolic process	Pdensi_DN10456_c0_g2, Pdensi_DN13536_c0_g1, Pdensi_DN14956_c0_g5, Pdensi_DN15086_c0_g1d213965, Pdensi_DN15855_c0_g1d468400, Pdensi_DN16142_c1_g1, Pdensi_DN16433_c0_g1d215250, Pdensi_DN17518_c0_g1d474702, Pdensi_DN17568_c0_g1d216235, Pdensi_DN18117_c0_g1d216785, Pdensi_DN18318_c1_g1, Pdensi_DN18549_c0_g1d354665, Pdensi_DN18549_c0_g3d354668, Pdensi_DN18688_c1_g5, Pdensi_DN19134_c0_g1d482423, Pdensi…
GO:0006629	9.38567902099454e-07	0.99999965774859	36	1110	lipid metabolic process	BP	0.000239745438492529	BP lipid metabolic process	Pdensi_DN14695_c0_g2, Pdensi_DN16309_c0_g1d278549, Pdensi_DN18027_c0_g1, Pdensi_DN18117_c0_g1d216785, Pdensi_DN19174_c1_g3, Pdensi_DN19256_c0_g1, Pdensi_DN19828_c0_g2d535179, Pdensi_DN19907_c0_g2d288620, Pdensi_DN20685_c1_g1, Pdensi_DN20955_c0_g1d538370, Pdensi_DN21280_c1_g4, Pdensi_DN21394_c3_g1, Pdensi_DN22808_c3_g2, Pdensi_DN23072_c2_g3, Pdensi_DN23377_c0_g3d548222, Pdensi_DN24194_c1_g1d552023…
GO:0044712	1.10295437204098e-06	0.999999650386524	28	753	NA	NA	0.000275986195012132	none	Pdensi_DN13536_c0_g1, Pdensi_DN14956_c0_g5, Pdensi_DN15855_c0_g1d468400, Pdensi_DN16433_c0_g1d215250, Pdensi_DN17568_c0_g1d216235, Pdensi_DN18117_c0_g1d216785, Pdensi_DN18549_c0_g1d354665, Pdensi_DN18549_c0_g3d354668, Pdensi_DN19174_c1_g3, Pdensi_DN19175_c0_g1d286053, Pdensi_DN19554_c0_g3d485063, Pdensi_DN19828_c0_g2d535179, Pdensi_DN19907_c0_g2d288620, Pdensi_DN20955_c0_g1d538370, Pdensi_DN21246…
GO:0003674	1.22354618924399e-06	0.999999502034168	275	17038	molecular_function	MF	0.000300037996526411	MF molecular_function	Pdensi_DN10456_c0_g2, Pdensi_DN10531_c0_g1d455577, Pdensi_DN10914_c0_g1d387447, Pdensi_DN11760_c0_g1d268987, Pdensi_DN11950_c0_g1d389012, Pdensi_DN12202_c0_g1d389479, Pdensi_DN12254_c0_g1, Pdensi_DN13009_c0_g1d51387, Pdensi_DN13293_c0_g1d461084, Pdensi_DN13341_c0_g1d461319, Pdensi_DN13351_c0_g1d339649, Pdensi_DN13531_c0_g1d522794, Pdensi_DN13536_c0_g1, Pdensi_DN13671_c0_g1, Pdensi_DN13684_c0_g1, …
GO:0019439	1.37211619930328e-06	0.999999705599017	17	320	aromatic compound catabolic process	BP	0.000329872876856029	BP aromatic compound catabolic process	Pdensi_DN13536_c0_g1, Pdensi_DN14956_c0_g5, Pdensi_DN16433_c0_g1d215250, Pdensi_DN17568_c0_g1d216235, Pdensi_DN18549_c0_g1d354665, Pdensi_DN18549_c0_g3d354668, Pdensi_DN19175_c0_g1d286053, Pdensi_DN19256_c0_g1, Pdensi_DN19554_c0_g3d485063, Pdensi_DN21246_c1_g1d18502, Pdensi_DN26169_c0_g1d228600, Pdensi_DN27378_c0_g1d140778, Pdensi_DN39247_c0_g1d441442, Pdensi_DN792_c0_g1d324689, Pdensi_GG_107060_…
GO:0044264	1.67141464565709e-06	0.999999656977628	16	287	cellular polysaccharide metabolic process	BP	0.000394100287892337	BP cellular polysaccharide metabolic process	Pdensi_DN10456_c0_g2, Pdensi_DN14247_c0_g3, Pdensi_DN14923_c0_g4, Pdensi_DN17499_c0_g1, Pdensi_DN19565_c0_g1d218684, Pdensi_DN2023_c0_g1d165274, Pdensi_DN20250_c0_g5, Pdensi_DN20349_c0_g1d536683, Pdensi_DN20784_c0_g1, Pdensi_DN21624_c0_g2d540410, Pdensi_DN21997_c1_g3, Pdensi_DN22102_c0_g1, Pdensi_DN36567_c0_g4, Pdensi_DN38664_c1_g5, Pdensi_GG_144383_c0_g1, Pdensi_GG_66178_c0_g1
GO:0070592	2.07840759236405e-06	0.999999829843841	8	66	cell wall polysaccharide biosynthetic process	BP	0.000480818028112747	BP cell wall polysaccharide biosynthetic process	Pdensi_DN14247_c0_g3, Pdensi_DN17499_c0_g1, Pdensi_DN19565_c0_g1d218684, Pdensi_DN2023_c0_g1d165274, Pdensi_DN20250_c0_g5, Pdensi_DN21624_c0_g2d540410, Pdensi_DN22102_c0_g1, Pdensi_GG_66178_c0_g1
GO:0042221	2.14967492368709e-06	0.999999150383934	49	1816	response to chemical	BP	0.00048809563406162	BP response to chemical	Pdensi_DN10090_c0_g1d4523, Pdensi_DN10914_c0_g1d387447, Pdensi_DN13684_c0_g1, Pdensi_DN14922_c0_g2, Pdensi_DN15094_c1_g3d465823, Pdensi_DN15194_c0_g1d343911, Pdensi_DN17135_c0_g2, Pdensi_DN17412_c0_g1, Pdensi_DN17873_c0_g3, Pdensi_DN18057_c0_g3, Pdensi_DN18206_c0_g1d283259, Pdensi_DN1833_c0_g1, Pdensi_DN18434_c0_g1d283766, Pdensi_DN18816_c0_g1d14153, Pdensi_DN19596_c0_g1d408249, Pdensi_DN19790_c0…
GO:0009725	2.38046672130342e-06	0.999999195123876	29	830	response to hormone	BP	0.000530670953998205	BP response to hormone	Pdensi_DN10914_c0_g1d387447, Pdensi_DN13684_c0_g1, Pdensi_DN15194_c0_g1d343911, Pdensi_DN17135_c0_g2, Pdensi_DN18206_c0_g1d283259, Pdensi_DN18816_c0_g1d14153, Pdensi_DN20532_c0_g4, Pdensi_DN20784_c0_g1, Pdensi_DN23083_c0_g1d68985, Pdensi_DN23377_c0_g3d548222, Pdensi_DN23381_c1_g12, Pdensi_DN23394_c1_g2, Pdensi_DN23531_c2_g5, Pdensi_DN24348_c0_g2d553545, Pdensi_DN25099_c0_g1d73557, Pdensi_DN31246_…
GO:0033692	2.51306616652143e-06	0.999999612128857	12	165	cellular polysaccharide biosynthetic process	BP	0.000540774302656668	BP cellular polysaccharide biosynthetic process	Pdensi_DN14247_c0_g3, Pdensi_DN17499_c0_g1, Pdensi_DN19565_c0_g1d218684, Pdensi_DN2023_c0_g1d165274, Pdensi_DN20250_c0_g5, Pdensi_DN20784_c0_g1, Pdensi_DN21624_c0_g2d540410, Pdensi_DN21997_c1_g3, Pdensi_DN22102_c0_g1, Pdensi_DN36567_c0_g4, Pdensi_DN38664_c1_g5, Pdensi_GG_66178_c0_g1
GO:0030865	2.51399847087758e-06	0.999999884617422	6	31	cortical cytoskeleton organization	BP	0.000540774302656668	BP cortical cytoskeleton organization	Pdensi_DN10914_c0_g1d387447, Pdensi_DN12629_c0_g1d459686, Pdensi_DN13531_c0_g1d522794, Pdensi_DN19577_c0_g1d218702, Pdensi_DN23801_c0_g1, Pdensi_DN2469_c0_g1d203990
GO:0004478	2.61797952204475e-06	0.999999968044742	4	9	methionine adenosyltransferase activity	MF	0.000544051642708316	MF methionine adenosyltransferase activity	Pdensi_DN18923_c0_g1d59930, Pdensi_DN23058_c0_g1d128325, Pdensi_DN26309_c0_g1d367274, Pdensi_DN26309_c0_g1d499805
GO:0006556	2.61797952204475e-06	0.999999968044742	4	9	S-adenosylmethionine biosynthetic process	BP	0.000544051642708316	BP S-adenosylmethionine biosynthetic process	Pdensi_DN18923_c0_g1d59930, Pdensi_DN23058_c0_g1d128325, Pdensi_DN26309_c0_g1d367274, Pdensi_DN26309_c0_g1d499805
GO:0001101	2.78699223598991e-06	0.999999049861625	29	830	response to acid chemical	BP	0.000569521863424538	BP response to acid chemical	Pdensi_DN10090_c0_g1d4523, Pdensi_DN10914_c0_g1d387447, Pdensi_DN14922_c0_g2, Pdensi_DN15094_c1_g3d465823, Pdensi_DN17873_c0_g3, Pdensi_DN18057_c0_g3, Pdensi_DN1833_c0_g1, Pdensi_DN18434_c0_g1d283766, Pdensi_DN19596_c0_g1d408249, Pdensi_DN20532_c0_g4, Pdensi_DN20784_c0_g1, Pdensi_DN21067_c1_g1, Pdensi_DN23083_c0_g1d68985, Pdensi_DN23377_c0_g3d548222, Pdensi_DN23381_c1_g12, Pdensi_DN23394_c1_g2, P…
GO:1901361	2.89005339628951e-06	0.999999342749084	17	337	organic cyclic compound catabolic process	BP	0.000580900732654192	BP organic cyclic compound catabolic process	Pdensi_DN13536_c0_g1, Pdensi_DN14956_c0_g5, Pdensi_DN16433_c0_g1d215250, Pdensi_DN17568_c0_g1d216235, Pdensi_DN18549_c0_g1d354665, Pdensi_DN18549_c0_g3d354668, Pdensi_DN19175_c0_g1d286053, Pdensi_DN19256_c0_g1, Pdensi_DN19554_c0_g3d485063, Pdensi_DN21246_c1_g1d18502, Pdensi_DN26169_c0_g1d228600, Pdensi_DN27378_c0_g1d140778, Pdensi_DN39247_c0_g1d441442, Pdensi_DN792_c0_g1d324689, Pdensi_GG_107060_…
GO:0000271	3.16122223708824e-06	0.999999450878253	13	200	polysaccharide biosynthetic process	BP	0.000625157191111918	BP polysaccharide biosynthetic process	Pdensi_DN13671_c0_g1, Pdensi_DN14247_c0_g3, Pdensi_DN17499_c0_g1, Pdensi_DN19565_c0_g1d218684, Pdensi_DN2023_c0_g1d165274, Pdensi_DN20250_c0_g5, Pdensi_DN20784_c0_g1, Pdensi_DN21624_c0_g2d540410, Pdensi_DN21997_c1_g3, Pdensi_DN22102_c0_g1, Pdensi_DN36567_c0_g4, Pdensi_DN38664_c1_g5, Pdensi_GG_66178_c0_g1
GO:0042743	3.45773860942489e-06	0.999999630667203	9	87	hydrogen peroxide metabolic process	BP	0.000672941795081882	BP hydrogen peroxide metabolic process	Pdensi_DN15086_c0_g1d213965, Pdensi_DN15194_c0_g1d343911, Pdensi_DN16142_c1_g1, Pdensi_DN18318_c1_g1, Pdensi_DN18688_c1_g5, Pdensi_DN19717_c0_g2d287888, Pdensi_DN25099_c0_g1d73557, Pdensi_DN39819_c1_g4, Pdensi_DN39846_c0_g1d441891
GO:0014070	3.59602489540494e-06	0.999999262520399	15	269	response to organic cyclic compound	BP	0.000688919706914999	BP response to organic cyclic compound	Pdensi_DN14922_c0_g2, Pdensi_DN15094_c1_g3d465823, Pdensi_DN18057_c0_g3, Pdensi_DN18206_c0_g1d283259, Pdensi_DN1833_c0_g1, Pdensi_DN18434_c0_g1d283766, Pdensi_DN20215_c0_g1d489506, Pdensi_DN21067_c1_g1, Pdensi_DN23377_c0_g3d548222, Pdensi_DN23394_c1_g2, Pdensi_DN23531_c2_g5, Pdensi_DN25673_c0_g1d75219, Pdensi_DN37478_c2_g10, Pdensi_DN38997_c0_g1d571459, Pdensi_GG_9808_c0_g1
GO:0009751	3.90998972526995e-06	0.999999368836927	12	170	response to salicylic acid	BP	0.000737544369562075	BP response to salicylic acid	Pdensi_DN14922_c0_g2, Pdensi_DN15094_c1_g3d465823, Pdensi_DN18057_c0_g3, Pdensi_DN1833_c0_g1, Pdensi_DN18434_c0_g1d283766, Pdensi_DN21067_c1_g1, Pdensi_DN23377_c0_g3d548222, Pdensi_DN23394_c1_g2, Pdensi_DN23531_c2_g5, Pdensi_DN25673_c0_g1d75219, Pdensi_DN37478_c2_g10, Pdensi_DN38997_c0_g1d571459
GO:0044425	4.34544145671374e-06	0.999997740819047	91	4354	membrane part	CC	0.000807264510617684	CC membrane part	Pdensi_DN10914_c0_g1d387447, Pdensi_DN11760_c0_g1d268987, Pdensi_DN11837_c0_g1d269228, Pdensi_DN11950_c0_g1d389012, Pdensi_DN11970_c0_g1d5850, Pdensi_DN12254_c0_g1, Pdensi_DN12969_c0_g1d51365, Pdensi_DN13111_c0_g1d271387, Pdensi_DN13341_c0_g1d461319, Pdensi_DN13351_c0_g1d339649, Pdensi_DN13671_c0_g1, Pdensi_DN14247_c0_g3, Pdensi_DN14363_c0_g1d213328, Pdensi_DN14985_c0_g1d394887, Pdensi_DN15194_c0…
GO:0009719	4.86403589541747e-06	0.999998291448963	29	863	response to endogenous stimulus	BP	0.000890118568861396	BP response to endogenous stimulus	Pdensi_DN10914_c0_g1d387447, Pdensi_DN13684_c0_g1, Pdensi_DN15194_c0_g1d343911, Pdensi_DN17135_c0_g2, Pdensi_DN18206_c0_g1d283259, Pdensi_DN18816_c0_g1d14153, Pdensi_DN20532_c0_g4, Pdensi_DN20784_c0_g1, Pdensi_DN23083_c0_g1d68985, Pdensi_DN23377_c0_g3d548222, Pdensi_DN23381_c1_g12, Pdensi_DN23394_c1_g2, Pdensi_DN23531_c2_g5, Pdensi_DN24348_c0_g2d553545, Pdensi_DN25099_c0_g1d73557, Pdensi_DN31246_…
GO:0005975	5.39814969352022e-06	0.999998017488458	31	965	carbohydrate metabolic process	BP	0.000973334020474286	BP carbohydrate metabolic process	Pdensi_DN10456_c0_g2, Pdensi_DN13671_c0_g1, Pdensi_DN14247_c0_g3, Pdensi_DN14923_c0_g4, Pdensi_DN15459_c0_g1, Pdensi_DN17499_c0_g1, Pdensi_DN17518_c0_g1d474702, Pdensi_DN19565_c0_g1d218684, Pdensi_DN19704_c0_g1d218921, Pdensi_DN19707_c0_g3, Pdensi_DN2023_c0_g1d165274, Pdensi_DN20250_c0_g5, Pdensi_DN20349_c0_g1d536683, Pdensi_DN20784_c0_g1, Pdensi_DN21097_c0_g7, Pdensi_DN21237_c1_g1d64974, Pdensi_…
GO:0055114	5.56092671427385e-06	0.999997882876932	33	1036	oxidation-reduction process	BP	0.000988152499184227	BP oxidation-reduction process	Pdensi_DN13341_c0_g1d461319, Pdensi_DN15086_c0_g1d213965, Pdensi_DN15194_c0_g1d343911, Pdensi_DN16142_c1_g1, Pdensi_DN16309_c0_g1d278549, Pdensi_DN16433_c0_g1d215250, Pdensi_DN17788_c0_g1d113777, Pdensi_DN18318_c1_g1, Pdensi_DN18480_c0_g1d404239, Pdensi_DN18549_c0_g1d354665, Pdensi_DN18688_c1_g5, Pdensi_DN19175_c0_g1d286053, Pdensi_DN19256_c0_g1, Pdensi_DN19554_c0_g3d485063, Pdensi_DN19717_c0_g2d…
GO:0030154	5.87004200034619e-06	0.999998448909498	19	433	cell differentiation	BP	0.00102817978523207	BP cell differentiation	Pdensi_DN15094_c1_g3d465823, Pdensi_DN15834_c0_g1d526435, Pdensi_DN18057_c0_g3, Pdensi_DN1833_c0_g1, Pdensi_DN18434_c0_g1d283766, Pdensi_DN18633_c1_g2, Pdensi_DN19588_c0_g6, Pdensi_DN20497_c1_g1, Pdensi_DN20784_c0_g1, Pdensi_DN21067_c1_g1, Pdensi_DN21067_c1_g4, Pdensi_DN218_c0_g1, Pdensi_DN23394_c1_g2, Pdensi_DN23531_c2_g5, Pdensi_DN29111_c0_g1d232624, Pdensi_DN35010_c2_g3, Pdensi_DN37478_c2_g10,…
GO:0044038	7.27201626952929e-06	0.999999284670104	8	78	cell wall macromolecule biosynthetic process	BP	0.00119904743061693	BP cell wall macromolecule biosynthetic process	Pdensi_DN14247_c0_g3, Pdensi_DN17499_c0_g1, Pdensi_DN19565_c0_g1d218684, Pdensi_DN2023_c0_g1d165274, Pdensi_DN20250_c0_g5, Pdensi_DN21624_c0_g2d540410, Pdensi_DN22102_c0_g1, Pdensi_GG_66178_c0_g1
GO:0070589	7.27201626952929e-06	0.999999284670104	8	78	cellular component macromolecule biosynthetic process	BP	0.00119904743061693	BP cellular component macromolecule biosynthetic process	Pdensi_DN14247_c0_g3, Pdensi_DN17499_c0_g1, Pdensi_DN19565_c0_g1d218684, Pdensi_DN2023_c0_g1d165274, Pdensi_DN20250_c0_g5, Pdensi_DN21624_c0_g2d540410, Pdensi_DN22102_c0_g1, Pdensi_GG_66178_c0_g1
GO:0000975	7.33452061791614e-06	0.999998300480168	16	321	NA	NA	0.00119904743061693	none	Pdensi_DN15094_c1_g3d465823, Pdensi_DN18057_c0_g3, Pdensi_DN1833_c0_g1, Pdensi_DN18434_c0_g1d283766, Pdensi_DN18633_c1_g2, Pdensi_DN19588_c0_g6, Pdensi_DN20497_c1_g1, Pdensi_DN21067_c1_g1, Pdensi_DN21067_c1_g4, Pdensi_DN23394_c1_g2, Pdensi_DN23531_c2_g5, Pdensi_DN29111_c0_g1d232624, Pdensi_DN35010_c2_g3, Pdensi_DN37478_c2_g10, Pdensi_DN9785_c0_g1d385930, Pdensi_GG_147018_c0_g1
GO:0001067	7.33452061791614e-06	0.999998300480168	16	321	regulatory region nucleic acid binding	MF	0.00119904743061693	MF regulatory region nucleic acid binding	Pdensi_DN15094_c1_g3d465823, Pdensi_DN18057_c0_g3, Pdensi_DN1833_c0_g1, Pdensi_DN18434_c0_g1d283766, Pdensi_DN18633_c1_g2, Pdensi_DN19588_c0_g6, Pdensi_DN20497_c1_g1, Pdensi_DN21067_c1_g1, Pdensi_DN21067_c1_g4, Pdensi_DN23394_c1_g2, Pdensi_DN23531_c2_g5, Pdensi_DN29111_c0_g1d232624, Pdensi_DN35010_c2_g3, Pdensi_DN37478_c2_g10, Pdensi_DN9785_c0_g1d385930, Pdensi_GG_147018_c0_g1
GO:0044212	7.33452061791614e-06	0.999998300480168	16	321	transcription regulatory region DNA binding	MF	0.00119904743061693	MF transcription regulatory region DNA binding	Pdensi_DN15094_c1_g3d465823, Pdensi_DN18057_c0_g3, Pdensi_DN1833_c0_g1, Pdensi_DN18434_c0_g1d283766, Pdensi_DN18633_c1_g2, Pdensi_DN19588_c0_g6, Pdensi_DN20497_c1_g1, Pdensi_DN21067_c1_g1, Pdensi_DN21067_c1_g4, Pdensi_DN23394_c1_g2, Pdensi_DN23531_c2_g5, Pdensi_DN29111_c0_g1d232624, Pdensi_DN35010_c2_g3, Pdensi_DN37478_c2_g10, Pdensi_DN9785_c0_g1d385930, Pdensi_GG_147018_c0_g1
GO:0043622	7.6591126260872e-06	0.999999721014208	5	22	cortical microtubule organization	BP	0.00123563657774283	BP cortical microtubule organization	Pdensi_DN10914_c0_g1d387447, Pdensi_DN12629_c0_g1d459686, Pdensi_DN13531_c0_g1d522794, Pdensi_DN19577_c0_g1d218702, Pdensi_DN23801_c0_g1
GO:1902074	8.23780516981324e-06	0.9999996979899	5	21	response to salt	BP	0.00131173674268935	BP response to salt	Pdensi_DN10090_c0_g1d4523, Pdensi_DN17873_c0_g3, Pdensi_DN20532_c0_g4, Pdensi_GG_116172_c0_g1, Pdensi_GG_20042_c0_g1
GO:0034637	8.59619062125865e-06	0.999998493968055	12	186	cellular carbohydrate biosynthetic process	BP	0.00135125504111862	BP cellular carbohydrate biosynthetic process	Pdensi_DN14247_c0_g3, Pdensi_DN17499_c0_g1, Pdensi_DN19565_c0_g1d218684, Pdensi_DN2023_c0_g1d165274, Pdensi_DN20250_c0_g5, Pdensi_DN20784_c0_g1, Pdensi_DN21624_c0_g2d540410, Pdensi_DN21997_c1_g3, Pdensi_DN22102_c0_g1, Pdensi_DN36567_c0_g4, Pdensi_DN38664_c1_g5, Pdensi_GG_66178_c0_g1
GO:1901362	1.40601657892334e-05	0.999994386535791	33	1098	organic cyclic compound biosynthetic process	BP	0.00218217332584544	BP organic cyclic compound biosynthetic process	Pdensi_DN10531_c0_g1d455577, Pdensi_DN13536_c0_g1, Pdensi_DN14695_c0_g2, Pdensi_DN15086_c0_g1d213965, Pdensi_DN15521_c0_g1, Pdensi_DN16142_c1_g1, Pdensi_DN16309_c0_g1d278549, Pdensi_DN16433_c0_g1d215250, Pdensi_DN17127_c1_g4d473089, Pdensi_DN17568_c0_g1d216235, Pdensi_DN19175_c0_g1d286053, Pdensi_DN19256_c0_g1, Pdensi_DN19565_c0_g1d218684, Pdensi_DN19704_c0_g1d218921, Pdensi_DN19717_c0_g2d287888,…
GO:1903338	1.80879954670003e-05	0.999999204889383	5	23	regulation of cell wall organization or biogenesis	BP	0.00276214878582783	BP regulation of cell wall organization or biogenesis	Pdensi_DN15094_c1_g3d465823, Pdensi_DN18057_c0_g3, Pdensi_DN18434_c0_g1d283766, Pdensi_DN21067_c1_g1, Pdensi_GG_20042_c0_g1
GO:0033993	1.83034712277219e-05	0.999994953938619	18	431	response to lipid	BP	0.00276214878582783	BP response to lipid	Pdensi_DN18206_c0_g1d283259, Pdensi_DN20532_c0_g4, Pdensi_DN23083_c0_g1d68985, Pdensi_DN23377_c0_g3d548222, Pdensi_DN23381_c1_g12, Pdensi_DN23394_c1_g2, Pdensi_DN23531_c2_g5, Pdensi_DN24348_c0_g2d553545, Pdensi_DN31246_c0_g1d504127, Pdensi_DN35010_c2_g3, Pdensi_DN38997_c0_g1d571459, Pdensi_GG_116172_c0_g1, Pdensi_GG_147018_c0_g1, Pdensi_GG_20042_c0_g1, Pdensi_GG_42014_c0_g1, Pdensi_GG_56851_c0_g1…
GO:0008234	1.84728978417651e-05	0.999997525519163	9	117	cysteine-type peptidase activity	MF	0.00276214878582783	MF cysteine-type peptidase activity	Pdensi_DN19282_c0_g1d14910, Pdensi_DN19290_c1_g3, Pdensi_DN19600_c0_g1d485629, Pdensi_DN19643_c0_g2, Pdensi_DN20739_c0_g1, Pdensi_DN22289_c2_g2, Pdensi_GG_32315_c0_g1, Pdensi_GG_58994_c0_g1, Pdensi_GG_6417_c0_g1
GO:0004601	2.08046689733957e-05	0.999997176715175	9	111	peroxidase activity	MF	0.00307332585882897	MF peroxidase activity	Pdensi_DN15086_c0_g1d213965, Pdensi_DN15194_c0_g1d343911, Pdensi_DN16142_c1_g1, Pdensi_DN18318_c1_g1, Pdensi_DN18688_c1_g5, Pdensi_DN19717_c0_g2d287888, Pdensi_DN25099_c0_g1d73557, Pdensi_DN39819_c1_g4, Pdensi_DN39846_c0_g1d441891
GO:0008171	2.12559844567566e-05	0.999998028263478	7	64	O-methyltransferase activity	MF	0.00310261458838444	MF O-methyltransferase activity	Pdensi_DN17127_c1_g4d473089, Pdensi_DN19256_c0_g1, Pdensi_DN19743_c0_g2, Pdensi_DN20231_c0_g1, Pdensi_DN26056_c2_g2, Pdensi_GG_125970_c0_g1, Pdensi_GG_93227_c0_g1
GO:0009269	2.17811259303025e-05	0.999999467398412	4	13	response to desiccation	BP	0.00314186335331105	BP response to desiccation	Pdensi_DN10090_c0_g1d4523, Pdensi_DN17873_c0_g3, Pdensi_DN23377_c0_g3d548222, Pdensi_DN24348_c0_g2d553545
GO:0045229	2.32664061318051e-05	0.999993465154922	18	437	external encapsulating structure organization	BP	0.00331708611141933	BP external encapsulating structure organization	Pdensi_DN11062_c0_g1d456534, Pdensi_DN12254_c0_g1, Pdensi_DN13671_c0_g1, Pdensi_DN14923_c0_g4, Pdensi_DN17499_c0_g1, Pdensi_DN20197_c2_g1, Pdensi_DN20349_c0_g1d536683, Pdensi_DN20497_c1_g1, Pdensi_DN20822_c1_g1, Pdensi_DN21624_c0_g2d540410, Pdensi_DN22515_c0_g1d363928, Pdensi_DN24647_c0_g2, Pdensi_DN24989_c0_g1d557044, Pdensi_DN33061_c0_g1d236426, Pdensi_DN38664_c1_g5, Pdensi_GG_122874_c0_g1, Pde…
GO:0016174	2.64613755913876e-05	0.999999814465447	3	5	NAD(P)H oxidase activity	MF	0.00370829442120779	MF NAD(P)H oxidase activity	Pdensi_DN15194_c0_g1d343911, Pdensi_DN25099_c0_g1d73557, Pdensi_DN39819_c1_g4
GO:0016717	2.66152768180642e-05	0.999999300238127	4	14	oxidoreductase activity, acting on paired donors, with oxidation of a pair of donors resulting in the reduction of molecular oxygen to two molecules of water	MF	0.00370829442120779	MF oxidoreductase activity, acting on paired donors, with oxidation of a pair of donors resulting in the reduction of molecular oxygen to two molecules of water	Pdensi_DN20685_c1_g1, Pdensi_DN31506_c0_g1, Pdensi_DN9159_c0_g1d332506, Pdensi_GG_24978_c0_g1
GO:0016798	2.71693783211086e-05	0.99999296736803	16	363	hydrolase activity, acting on glycosyl bonds	MF	0.00374296345612486	MF hydrolase activity, acting on glycosyl bonds	Pdensi_DN10456_c0_g2, Pdensi_DN14923_c0_g4, Pdensi_DN15459_c0_g1, Pdensi_DN17518_c0_g1d474702, Pdensi_DN19704_c0_g1d218921, Pdensi_DN19707_c0_g3, Pdensi_DN20349_c0_g1d536683, Pdensi_DN20784_c0_g1, Pdensi_DN21237_c1_g1d64974, Pdensi_DN22250_c0_g2d67184, Pdensi_DN23116_c1_g4, Pdensi_DN24690_c0_g1d225993, Pdensi_DN27051_c0_g1, Pdensi_GG_108346_c0_g1, Pdensi_GG_122874_c0_g1, Pdensi_GG_144383_c0_g1
GO:0016903	2.778733568159e-05	0.999996673353806	8	91	oxidoreductase activity, acting on the aldehyde or oxo group of donors	MF	0.00378556136435528	MF oxidoreductase activity, acting on the aldehyde or oxo group of donors	Pdensi_DN19811_c0_g1d15904, Pdensi_DN23864_c1_g1d70605, Pdensi_DN24348_c0_g2d553545, Pdensi_DN2475_c0_g1d447206, Pdensi_DN30823_c0_g1d27442, Pdensi_DN33061_c0_g1d236426, Pdensi_GG_143718_c0_g1, Pdensi_GG_30920_c0_g1
GO:0016051	2.89030456842241e-05	0.999992882008444	15	323	carbohydrate biosynthetic process	BP	0.0038942883860909	BP carbohydrate biosynthetic process	Pdensi_DN13671_c0_g1, Pdensi_DN14247_c0_g3, Pdensi_DN17499_c0_g1, Pdensi_DN19565_c0_g1d218684, Pdensi_DN2023_c0_g1d165274, Pdensi_DN20250_c0_g5, Pdensi_DN20784_c0_g1, Pdensi_DN21624_c0_g2d540410, Pdensi_DN21997_c1_g3, Pdensi_DN22102_c0_g1, Pdensi_DN23083_c0_g1d68985, Pdensi_DN35341_c0_g1d30996, Pdensi_DN36567_c0_g4, Pdensi_DN38664_c1_g5, Pdensi_GG_66178_c0_g1
GO:0044421	3.23571144632037e-05	0.99999467454604	10	152	extracellular region part	CC	0.00431228891775371	CC extracellular region part	Pdensi_DN17412_c0_g1, Pdensi_DN19282_c0_g1d14910, Pdensi_DN19290_c1_g3, Pdensi_DN19600_c0_g1d485629, Pdensi_DN19811_c0_g1d15904, Pdensi_DN23603_c0_g3d549323, Pdensi_DN23864_c1_g1d70605, Pdensi_GG_30920_c0_g1, Pdensi_GG_36274_c0_g1, Pdensi_GG_9808_c0_g1
GO:0050896	3.27755020029752e-05	0.999980436640351	94	4750	response to stimulus	BP	0.00432107989310193	BP response to stimulus	Pdensi_DN10090_c0_g1d4523, Pdensi_DN10914_c0_g1d387447, Pdensi_DN11970_c0_g1d5850, Pdensi_DN12254_c0_g1, Pdensi_DN12303_c0_g1d105412, Pdensi_DN13293_c0_g1d461084, Pdensi_DN13684_c0_g1, Pdensi_DN14922_c0_g2, Pdensi_DN15086_c0_g1d213965, Pdensi_DN15094_c1_g3d465823, Pdensi_DN15194_c0_g1d343911, Pdensi_DN15459_c0_g1, Pdensi_DN16142_c1_g1, Pdensi_DN17135_c0_g2, Pdensi_DN17412_c0_g1, Pdensi_DN17873_c0…
GO:1901575	3.43241172631038e-05	0.999984339093035	40	1530	organic substance catabolic process	BP	0.00439034143994381	BP organic substance catabolic process	Pdensi_DN10456_c0_g2, Pdensi_DN13536_c0_g1, Pdensi_DN14956_c0_g5, Pdensi_DN16433_c0_g1d215250, Pdensi_DN17518_c0_g1d474702, Pdensi_DN17568_c0_g1d216235, Pdensi_DN18117_c0_g1d216785, Pdensi_DN18549_c0_g1d354665, Pdensi_DN18549_c0_g3d354668, Pdensi_DN19134_c0_g1d482423, Pdensi_DN19174_c1_g3, Pdensi_DN19175_c0_g1d286053, Pdensi_DN19256_c0_g1, Pdensi_DN19554_c0_g3d485063, Pdensi_DN19828_c0_g2d535179,…
GO:0004553	3.43401354601222e-05	0.999991408991119	15	331	hydrolase activity, hydrolyzing O-glycosyl compounds	MF	0.00439034143994381	MF hydrolase activity, hydrolyzing O-glycosyl compounds	Pdensi_DN10456_c0_g2, Pdensi_DN14923_c0_g4, Pdensi_DN15459_c0_g1, Pdensi_DN17518_c0_g1d474702, Pdensi_DN19704_c0_g1d218921, Pdensi_DN19707_c0_g3, Pdensi_DN20349_c0_g1d536683, Pdensi_DN20784_c0_g1, Pdensi_DN21237_c1_g1d64974, Pdensi_DN22250_c0_g2d67184, Pdensi_DN23116_c1_g4, Pdensi_DN24690_c0_g1d225993, Pdensi_GG_108346_c0_g1, Pdensi_GG_122874_c0_g1, Pdensi_GG_144383_c0_g1
GO:0046500	3.4375073667287e-05	0.999999017499321	4	15	S-adenosylmethionine metabolic process	BP	0.00439034143994381	BP S-adenosylmethionine metabolic process	Pdensi_DN18923_c0_g1d59930, Pdensi_DN23058_c0_g1d128325, Pdensi_DN26309_c0_g1d367274, Pdensi_DN26309_c0_g1d499805
GO:0002679	3.5209641769414e-05	0.999999728003318	3	5	respiratory burst involved in defense response	BP	0.00440341135048448	BP respiratory burst involved in defense response	Pdensi_DN15194_c0_g1d343911, Pdensi_DN25099_c0_g1d73557, Pdensi_DN39819_c1_g4
GO:0045730	3.5209641769414e-05	0.999999728003318	3	5	respiratory burst	BP	0.00440341135048448	BP respiratory burst	Pdensi_DN15194_c0_g1d343911, Pdensi_DN25099_c0_g1d73557, Pdensi_DN39819_c1_g4
GO:0071555	3.55548261722505e-05	0.999990115692346	17	411	cell wall organization	BP	0.00440341135048448	BP cell wall organization	Pdensi_DN11062_c0_g1d456534, Pdensi_DN12254_c0_g1, Pdensi_DN13671_c0_g1, Pdensi_DN14923_c0_g4, Pdensi_DN17499_c0_g1, Pdensi_DN20197_c2_g1, Pdensi_DN20349_c0_g1d536683, Pdensi_DN20497_c1_g1, Pdensi_DN20822_c1_g1, Pdensi_DN21624_c0_g2d540410, Pdensi_DN22515_c0_g1d363928, Pdensi_DN24647_c0_g2, Pdensi_DN24989_c0_g1d557044, Pdensi_DN38664_c1_g5, Pdensi_GG_122874_c0_g1, Pdensi_GG_144383_c0_g1, Pdensi_G…
GO:0072593	3.68107343850968e-05	0.999994610768888	9	117	reactive oxygen species metabolic process	BP	0.00451336414295672	BP reactive oxygen species metabolic process	Pdensi_DN15086_c0_g1d213965, Pdensi_DN15194_c0_g1d343911, Pdensi_DN16142_c1_g1, Pdensi_DN18318_c1_g1, Pdensi_DN18688_c1_g5, Pdensi_DN19717_c0_g2d287888, Pdensi_DN25099_c0_g1d73557, Pdensi_DN39819_c1_g4, Pdensi_DN39846_c0_g1d441891
GO:0050832	4.3150729739256e-05	0.99999102579794	12	230	defense response to fungus	BP	0.00523832769636652	BP defense response to fungus	Pdensi_DN13293_c0_g1d461084, Pdensi_DN15094_c1_g3d465823, Pdensi_DN18057_c0_g3, Pdensi_DN18434_c0_g1d283766, Pdensi_DN19290_c1_g3, Pdensi_DN19600_c0_g1d485629, Pdensi_DN19811_c0_g1d15904, Pdensi_DN21067_c1_g1, Pdensi_DN23377_c0_g3d548222, Pdensi_DN23864_c1_g1d70605, Pdensi_DN38664_c1_g5, Pdensi_GG_30920_c0_g1
GO:0016998	4.37679823683468e-05	0.999997590982464	5	30	cell wall macromolecule catabolic process	BP	0.0052611689393951	BP cell wall macromolecule catabolic process	Pdensi_DN10456_c0_g2, Pdensi_DN20784_c0_g1, Pdensi_DN22250_c0_g2d67184, Pdensi_GG_108346_c0_g1, Pdensi_GG_144383_c0_g1
GO:0019438	4.60387425698044e-05	0.999981659035233	29	965	aromatic compound biosynthetic process	BP	0.00548039827813953	BP aromatic compound biosynthetic process	Pdensi_DN13536_c0_g1, Pdensi_DN15086_c0_g1d213965, Pdensi_DN15521_c0_g1, Pdensi_DN16142_c1_g1, Pdensi_DN16433_c0_g1d215250, Pdensi_DN17127_c1_g4d473089, Pdensi_DN17568_c0_g1d216235, Pdensi_DN19175_c0_g1d286053, Pdensi_DN19256_c0_g1, Pdensi_DN19565_c0_g1d218684, Pdensi_DN19704_c0_g1d218921, Pdensi_DN19717_c0_g2d287888, Pdensi_DN19743_c0_g2, Pdensi_DN19958_c1_g1, Pdensi_DN20231_c0_g1, Pdensi_DN2475…
GO:0031122	4.82410966375561e-05	0.999997278888	5	31	cytoplasmic microtubule organization	BP	0.0056873469795488	BP cytoplasmic microtubule organization	Pdensi_DN10914_c0_g1d387447, Pdensi_DN12629_c0_g1d459686, Pdensi_DN13531_c0_g1d522794, Pdensi_DN19577_c0_g1d218702, Pdensi_DN23801_c0_g1
GO:0052636	4.91272007112354e-05	0.999999494778566	3	6	arabinosyltransferase activity	MF	0.00573665340876625	MF arabinosyltransferase activity	Pdensi_DN20822_c1_g1, Pdensi_DN24647_c0_g2, Pdensi_DN24989_c0_g1d557044
GO:0048869	5.44858001423762e-05	0.999979777812362	25	776	cellular developmental process	BP	0.006302362222129	BP cellular developmental process	Pdensi_DN10531_c0_g1d455577, Pdensi_DN15094_c1_g3d465823, Pdensi_DN15834_c0_g1d526435, Pdensi_DN15837_c1_g1, Pdensi_DN18057_c0_g3, Pdensi_DN1833_c0_g1, Pdensi_DN18434_c0_g1d283766, Pdensi_DN18633_c1_g2, Pdensi_DN19290_c1_g3, Pdensi_DN19588_c0_g6, Pdensi_DN19600_c0_g1d485629, Pdensi_DN19885_c1_g1d486838, Pdensi_DN20250_c0_g5, Pdensi_DN20497_c1_g1, Pdensi_DN20784_c0_g1, Pdensi_DN21067_c1_g1, Pdensi…
GO:0019187	6.6093635403158e-05	0.999999112579282	3	8	beta-1,4-mannosyltransferase activity	MF	0.00750346355257519	MF beta-1,4-mannosyltransferase activity	Pdensi_DN12254_c0_g1, Pdensi_DN22102_c0_g1, Pdensi_DN22515_c0_g1d363928
GO:0051753	6.6093635403158e-05	0.999999112579282	3	8	mannan synthase activity	MF	0.00750346355257519	MF mannan synthase activity	Pdensi_DN12254_c0_g1, Pdensi_DN22102_c0_g1, Pdensi_DN22515_c0_g1d363928
GO:1990137	6.85295600903524e-05	0.999999127712571	3	7	plant seed peroxidase activity	MF	0.00767154288811985	MF plant seed peroxidase activity	Pdensi_DN23377_c0_g3d548222, Pdensi_DN38467_c1_g1, Pdensi_GG_4186_c0_g1
GO:0010119	6.88255213843229e-05	0.999992229808064	7	75	regulation of stomatal movement	BP	0.00767154288811985	BP regulation of stomatal movement	Pdensi_DN15194_c0_g1d343911, Pdensi_DN18633_c1_g2, Pdensi_DN21067_c1_g4, Pdensi_DN25099_c0_g1d73557, Pdensi_DN39819_c1_g4, Pdensi_GG_146212_c0_g1, Pdensi_GG_56851_c0_g1
GO:0044262	7.33343584900594e-05	0.999979315365435	16	393	cellular carbohydrate metabolic process	BP	0.00810047359861818	BP cellular carbohydrate metabolic process	Pdensi_DN10456_c0_g2, Pdensi_DN14247_c0_g3, Pdensi_DN14923_c0_g4, Pdensi_DN17499_c0_g1, Pdensi_DN19565_c0_g1d218684, Pdensi_DN2023_c0_g1d165274, Pdensi_DN20250_c0_g5, Pdensi_DN20349_c0_g1d536683, Pdensi_DN20784_c0_g1, Pdensi_DN21624_c0_g2d540410, Pdensi_DN21997_c1_g3, Pdensi_DN22102_c0_g1, Pdensi_DN36567_c0_g4, Pdensi_DN38664_c1_g5, Pdensi_GG_144383_c0_g1, Pdensi_GG_66178_c0_g1
GO:0047259	7.61139282365519e-05	1	2	2	glucomannan 4-beta-mannosyltransferase activity	MF	0.00833243637596753	MF glucomannan 4-beta-mannosyltransferase activity	Pdensi_DN12254_c0_g1, Pdensi_DN22515_c0_g1d363928
GO:0045491	7.8550132258512e-05	0.999994993849254	5	37	xylan metabolic process	BP	0.00852303691700545	BP xylan metabolic process	Pdensi_DN14247_c0_g3, Pdensi_DN17499_c0_g1, Pdensi_DN17518_c0_g1d474702, Pdensi_DN2023_c0_g1d165274, Pdensi_DN23116_c1_g4
GO:0050664	8.45242262154841e-05	0.99999686321516	4	17	oxidoreductase activity, acting on NAD(P)H, oxygen as acceptor	MF	0.00909080296164957	MF oxidoreductase activity, acting on NAD(P)H, oxygen as acceptor	Pdensi_DN15194_c0_g1d343911, Pdensi_DN19958_c1_g1, Pdensi_DN25099_c0_g1d73557, Pdensi_DN39819_c1_g4
GO:0005881	8.69082056983635e-05	0.999994386051071	5	34	cytoplasmic microtubule	CC	0.00926592617450117	CC cytoplasmic microtubule	Pdensi_DN10914_c0_g1d387447, Pdensi_DN12629_c0_g1d459686, Pdensi_DN19577_c0_g1d218702, Pdensi_DN23801_c0_g1, Pdensi_DN2469_c0_g1d203990
GO:0102797	9.06643448356881e-05	0.999998730542119	3	7	geranial:oxygen oxidoreductase activity	MF	0.00950115839342198	MF geranial:oxygen oxidoreductase activity	Pdensi_DN19811_c0_g1d15904, Pdensi_DN23864_c1_g1d70605, Pdensi_GG_30920_c0_g1
GO:0102798	9.06643448356881e-05	0.999998730542119	3	7	heptaldehyde:oxygen oxidoreductase activity	MF	0.00950115839342198	MF heptaldehyde:oxygen oxidoreductase activity	Pdensi_DN19811_c0_g1d15904, Pdensi_DN23864_c1_g1d70605, Pdensi_GG_30920_c0_g1
GO:0016021	9.17085288945834e-05	0.999946148345573	76	3756	integral component of membrane	CC	0.00952913790488549	CC integral component of membrane	Pdensi_DN11837_c0_g1d269228, Pdensi_DN11950_c0_g1d389012, Pdensi_DN11970_c0_g1d5850, Pdensi_DN12254_c0_g1, Pdensi_DN13111_c0_g1d271387, Pdensi_DN13351_c0_g1d339649, Pdensi_DN13671_c0_g1, Pdensi_DN14247_c0_g3, Pdensi_DN14985_c0_g1d394887, Pdensi_DN15194_c0_g1d343911, Pdensi_DN15207_c0_g1d109141, Pdensi_DN16662_c0_g1d348423, Pdensi_DN17251_c0_g1d215968, Pdensi_DN17499_c0_g1, Pdensi_DN18385_c0_g1d11…
GO:0001071	9.41341553973174e-05	0.999963034242631	26	841	NA	NA	0.0096181573277209	none	Pdensi_DN12202_c0_g1d389479, Pdensi_DN15094_c1_g3d465823, Pdensi_DN16270_c1_g1, Pdensi_DN18057_c0_g3, Pdensi_DN18206_c0_g1d283259, Pdensi_DN1833_c0_g1, Pdensi_DN18434_c0_g1d283766, Pdensi_DN19484_c1_g1d484259, Pdensi_DN20497_c1_g1, Pdensi_DN21067_c1_g1, Pdensi_DN21394_c3_g1, Pdensi_DN23041_c0_g7, Pdensi_DN23394_c1_g2, Pdensi_DN23531_c2_g5, Pdensi_DN29111_c0_g1d232624, Pdensi_DN29696_c0_g1d309322,…
GO:0003700	9.41341553973174e-05	0.999963034242631	26	841	DNA-binding transcription factor activity	MF	0.0096181573277209	MF DNA-binding transcription factor activity	Pdensi_DN12202_c0_g1d389479, Pdensi_DN15094_c1_g3d465823, Pdensi_DN16270_c1_g1, Pdensi_DN18057_c0_g3, Pdensi_DN18206_c0_g1d283259, Pdensi_DN1833_c0_g1, Pdensi_DN18434_c0_g1d283766, Pdensi_DN19484_c1_g1d484259, Pdensi_DN20497_c1_g1, Pdensi_DN21067_c1_g1, Pdensi_DN21394_c3_g1, Pdensi_DN23041_c0_g7, Pdensi_DN23394_c1_g2, Pdensi_DN23531_c2_g5, Pdensi_DN29111_c0_g1d232624, Pdensi_DN29696_c0_g1d309322,…
GO:0071214	0.000101711372865858	0.999982875596814	9	139	cellular response to abiotic stimulus	BP	0.0103064722537875	BP cellular response to abiotic stimulus	Pdensi_DN10090_c0_g1d4523, Pdensi_DN10914_c0_g1d387447, Pdensi_DN15194_c0_g1d343911, Pdensi_DN17873_c0_g3, Pdensi_DN18816_c0_g1d14153, Pdensi_DN25099_c0_g1d73557, Pdensi_DN39819_c1_g4, Pdensi_DN8388_c0_g1d3437, Pdensi_GG_42014_c0_g1
GO:0010410	0.000121558665669935	0.999984836134613	7	88	hemicellulose metabolic process	BP	0.0122166458998285	BP hemicellulose metabolic process	Pdensi_DN14247_c0_g3, Pdensi_DN14923_c0_g4, Pdensi_DN17499_c0_g1, Pdensi_DN17518_c0_g1d474702, Pdensi_DN2023_c0_g1d165274, Pdensi_DN20349_c0_g1d536683, Pdensi_DN23116_c1_g4
GO:0006970	0.000136913014521782	0.999954075995048	19	536	response to osmotic stress	BP	0.0136478900085493	BP response to osmotic stress	Pdensi_DN10914_c0_g1d387447, Pdensi_DN14922_c0_g2, Pdensi_DN15194_c0_g1d343911, Pdensi_DN20532_c0_g4, Pdensi_DN20784_c0_g1, Pdensi_DN21624_c0_g2d540410, Pdensi_DN23377_c0_g3d548222, Pdensi_DN23381_c1_g12, Pdensi_DN24348_c0_g2d553545, Pdensi_DN2475_c0_g1d447206, Pdensi_DN25099_c0_g1d73557, Pdensi_DN25673_c0_g1d75219, Pdensi_DN31246_c0_g1d504127, Pdensi_DN38997_c0_g1d571459, Pdensi_DN39819_c1_g4, P…
GO:0009664	0.000145661973166362	0.999985209250381	6	62	plant-type cell wall organization	BP	0.01440291494349	BP plant-type cell wall organization	Pdensi_DN11062_c0_g1d456534, Pdensi_DN20822_c1_g1, Pdensi_DN21624_c0_g2d540410, Pdensi_DN24647_c0_g2, Pdensi_DN24989_c0_g1d557044, Pdensi_GG_144383_c0_g1
GO:0044248	0.00014940898883499	0.999932307389903	33	1254	cellular catabolic process	BP	0.0146552288968465	BP cellular catabolic process	Pdensi_DN10456_c0_g2, Pdensi_DN13536_c0_g1, Pdensi_DN14956_c0_g5, Pdensi_DN15086_c0_g1d213965, Pdensi_DN15855_c0_g1d468400, Pdensi_DN16142_c1_g1, Pdensi_DN16433_c0_g1d215250, Pdensi_DN17568_c0_g1d216235, Pdensi_DN18318_c1_g1, Pdensi_DN18549_c0_g1d354665, Pdensi_DN18549_c0_g3d354668, Pdensi_DN18688_c1_g5, Pdensi_DN19134_c0_g1d482423, Pdensi_DN19174_c1_g3, Pdensi_DN19175_c0_g1d286053, Pdensi_DN1925…
GO:0007231	0.000162874554910637	0.999997025605583	3	8	osmosensory signaling pathway	BP	0.0158492453790422	BP osmosensory signaling pathway	Pdensi_DN15194_c0_g1d343911, Pdensi_DN25099_c0_g1d73557, Pdensi_DN39819_c1_g4
GO:0071614	0.000180688120935461	1	2	2	linoleic acid epoxygenase activity	MF	0.0174442287463755	MF linoleic acid epoxygenase activity	Pdensi_DN38467_c1_g1, Pdensi_GG_4186_c0_g1
GO:0016209	0.000183023145700574	0.999966613647027	9	146	antioxidant activity	MF	0.0175316155424589	MF antioxidant activity	Pdensi_DN15086_c0_g1d213965, Pdensi_DN15194_c0_g1d343911, Pdensi_DN16142_c1_g1, Pdensi_DN18318_c1_g1, Pdensi_DN18688_c1_g5, Pdensi_DN19717_c0_g2d287888, Pdensi_DN25099_c0_g1d73557, Pdensi_DN39819_c1_g4, Pdensi_DN39846_c0_g1d441891
GO:0016747	0.000190227175246977	0.999947165701658	14	333	transferase activity, transferring acyl groups other than amino-acyl groups	MF	0.0180804294240557	MF transferase activity, transferring acyl groups other than amino-acyl groups	Pdensi_DN11950_c0_g1d389012, Pdensi_DN15837_c1_g1, Pdensi_DN18385_c0_g1d115059, Pdensi_DN19565_c0_g1d218684, Pdensi_DN19885_c1_g1d486838, Pdensi_DN20479_c0_g1, Pdensi_DN22501_c3_g4, Pdensi_DN26246_c0_g1d76901, Pdensi_DN41763_c0_g1d320038, Pdensi_DN48815_c0_g1, Pdensi_DN9224_c0_g1, Pdensi_GG_60361_c0_g1, Pdensi_GG_66178_c0_g1, Pdensi_GG_71588_c0_g1
GO:0046658	0.000201213277040244	0.999967558467326	8	119	anchored component of plasma membrane	CC	0.0189775076137725	CC anchored component of plasma membrane	Pdensi_DN10914_c0_g1d387447, Pdensi_DN11760_c0_g1d268987, Pdensi_DN14363_c0_g1d213328, Pdensi_DN15459_c0_g1, Pdensi_DN19632_c0_g3, Pdensi_DN21624_c0_g2d540410, Pdensi_DN25169_c0_g2, Pdensi_GG_147061_c1_g1
GO:0006636	0.00021227913929986	0.999989407067225	4	24	unsaturated fatty acid biosynthetic process	BP	0.0198683551675999	BP unsaturated fatty acid biosynthetic process	Pdensi_DN20685_c1_g1, Pdensi_DN23377_c0_g3d548222, Pdensi_DN31506_c0_g1, Pdensi_DN9159_c0_g1d332506
GO:0004031	0.000226185062398376	0.999995158216055	3	9	aldehyde oxidase activity	MF	0.0206714232975677	MF aldehyde oxidase activity	Pdensi_DN19811_c0_g1d15904, Pdensi_DN23864_c1_g1d70605, Pdensi_GG_30920_c0_g1
GO:0016623	0.000226185062398376	0.999995158216055	3	9	oxidoreductase activity, acting on the aldehyde or oxo group of donors, oxygen as acceptor	MF	0.0206714232975677	MF oxidoreductase activity, acting on the aldehyde or oxo group of donors, oxygen as acceptor	Pdensi_DN19811_c0_g1d15904, Pdensi_DN23864_c1_g1d70605, Pdensi_GG_30920_c0_g1
GO:0071465	0.00022760314372169	1	2	2	cellular response to desiccation	BP	0.0206714232975677	BP cellular response to desiccation	Pdensi_DN10090_c0_g1d4523, Pdensi_DN17873_c0_g3
GO:1902075	0.00022760314372169	1	2	2	cellular response to salt	BP	0.0206714232975677	BP cellular response to salt	Pdensi_DN10090_c0_g1d4523, Pdensi_DN17873_c0_g3
GO:0009624	0.000232545254833976	0.99997413075272	6	67	response to nematode	BP	0.0209649806582308	BP response to nematode	Pdensi_DN14922_c0_g2, Pdensi_DN21097_c0_g7, Pdensi_DN23381_c1_g12, Pdensi_DN25673_c0_g1d75219, Pdensi_DN31246_c0_g1d504127, Pdensi_GG_146212_c0_g1
GO:0009620	0.00023601250276387	0.999936806369131	13	310	response to fungus	BP	0.0210301601177088	BP response to fungus	Pdensi_DN13293_c0_g1d461084, Pdensi_DN15094_c1_g3d465823, Pdensi_DN18057_c0_g3, Pdensi_DN18434_c0_g1d283766, Pdensi_DN19290_c1_g3, Pdensi_DN19600_c0_g1d485629, Pdensi_DN19811_c0_g1d15904, Pdensi_DN21067_c1_g1, Pdensi_DN22501_c3_g4, Pdensi_DN23377_c0_g3d548222, Pdensi_DN23864_c1_g1d70605, Pdensi_DN38664_c1_g5, Pdensi_GG_30920_c0_g1
GO:0010256	0.0002382613575102	0.999994807853976	3	9	endomembrane system organization	BP	0.0210301601177088	BP endomembrane system organization	Pdensi_DN2665_c0_g1d326208, Pdensi_GG_94111_c0_g1, Pdensi_GG_94332_c0_g1
GO:0016765	0.000238413853385655	0.999960525710958	8	124	transferase activity, transferring alkyl or aryl (other than methyl) groups	MF	0.0210301601177088	MF transferase activity, transferring alkyl or aryl (other than methyl) groups	Pdensi_DN10531_c0_g1d455577, Pdensi_DN15855_c0_g1d468400, Pdensi_DN18923_c0_g1d59930, Pdensi_DN23058_c0_g1d128325, Pdensi_DN26309_c0_g1d367274, Pdensi_DN26309_c0_g1d499805, Pdensi_DN3472_c0_g1d1288, Pdensi_DN38795_c1_g4
GO:0008610	0.00027629812974641	0.999898867242709	20	622	lipid biosynthetic process	BP	0.0241977954915767	BP lipid biosynthetic process	Pdensi_DN14695_c0_g2, Pdensi_DN16309_c0_g1d278549, Pdensi_DN18027_c0_g1, Pdensi_DN20685_c1_g1, Pdensi_DN21394_c3_g1, Pdensi_DN22808_c3_g2, Pdensi_DN23072_c2_g3, Pdensi_DN23377_c0_g3d548222, Pdensi_DN26246_c0_g1d76901, Pdensi_DN30823_c0_g1d27442, Pdensi_DN31506_c0_g1, Pdensi_DN38467_c1_g1, Pdensi_DN41763_c0_g1d320038, Pdensi_DN48815_c0_g1, Pdensi_DN9159_c0_g1d332506, Pdensi_DN9224_c0_g1, Pdensi_GG…
GO:0010005	0.000281482517055269	0.999993093485226	3	11	cortical microtubule, transverse to long axis	CC	0.0244770010043592	CC cortical microtubule, transverse to long axis	Pdensi_DN12629_c0_g1d459686, Pdensi_DN19577_c0_g1d218702, Pdensi_DN23801_c0_g1
GO:0044767	0.000289454667523553	0.999843929758635	48	2148	NA	NA	0.0249929836514527	none	Pdensi_DN10531_c0_g1d455577, Pdensi_DN13684_c0_g1, Pdensi_DN14363_c0_g1d213328, Pdensi_DN14695_c0_g2, Pdensi_DN15094_c1_g3d465823, Pdensi_DN15834_c0_g1d526435, Pdensi_DN15837_c1_g1, Pdensi_DN16624_c2_g1, Pdensi_DN17135_c0_g2, Pdensi_DN17251_c0_g1d215968, Pdensi_DN17823_c0_g3, Pdensi_DN18057_c0_g3, Pdensi_DN18206_c0_g1d283259, Pdensi_DN1833_c0_g1, Pdensi_DN18434_c0_g1d283766, Pdensi_DN18633_c1_g2,…
GO:0006633	0.000310148803614055	0.999932140489832	10	199	fatty acid biosynthetic process	BP	0.0265925488189645	BP fatty acid biosynthetic process	Pdensi_DN20685_c1_g1, Pdensi_DN23072_c2_g3, Pdensi_DN23377_c0_g3d548222, Pdensi_DN31506_c0_g1, Pdensi_DN38467_c1_g1, Pdensi_DN41763_c0_g1d320038, Pdensi_DN9159_c0_g1d332506, Pdensi_DN9224_c0_g1, Pdensi_GG_4186_c0_g1, Pdensi_GG_71588_c0_g1
GO:0010143	0.000313389594369874	0.999982665151275	4	24	cutin biosynthetic process	BP	0.0266838181706183	BP cutin biosynthetic process	Pdensi_DN15837_c1_g1, Pdensi_DN19885_c1_g1d486838, Pdensi_DN26246_c0_g1d76901, Pdensi_DN48815_c0_g1
GO:0050665	0.000317018736669469	0.999992111363343	3	10	hydrogen peroxide biosynthetic process	BP	0.0268066671055473	BP hydrogen peroxide biosynthetic process	Pdensi_DN15194_c0_g1d343911, Pdensi_DN25099_c0_g1d73557, Pdensi_DN39819_c1_g4
GO:0010412	0.00042404819103375	0.999987761061671	3	12	mannan metabolic process	BP	0.0356113347278411	BP mannan metabolic process	Pdensi_DN10456_c0_g2, Pdensi_DN22102_c0_g1, Pdensi_GG_144383_c0_g1
GO:0016746	0.000455748260831887	0.999861744034383	14	363	transferase activity, transferring acyl groups	MF	0.0380131253473453	MF transferase activity, transferring acyl groups	Pdensi_DN11950_c0_g1d389012, Pdensi_DN15837_c1_g1, Pdensi_DN18385_c0_g1d115059, Pdensi_DN19565_c0_g1d218684, Pdensi_DN19885_c1_g1d486838, Pdensi_DN20479_c0_g1, Pdensi_DN22501_c3_g4, Pdensi_DN26246_c0_g1d76901, Pdensi_DN41763_c0_g1d320038, Pdensi_DN48815_c0_g1, Pdensi_DN9224_c0_g1, Pdensi_GG_60361_c0_g1, Pdensi_GG_66178_c0_g1, Pdensi_GG_71588_c0_g1
GO:0002238	0.000461088400005622	0.999986060873409	3	13	response to molecule of fungal origin	BP	0.0381986815707361	BP response to molecule of fungal origin	Pdensi_DN14922_c0_g2, Pdensi_DN25673_c0_g1d75219, Pdensi_DN7398_c0_g1
GO:0000226	0.000533177296254635	0.999900101465405	8	135	microtubule cytoskeleton organization	BP	0.0438744082508596	BP microtubule cytoskeleton organization	Pdensi_DN10914_c0_g1d387447, Pdensi_DN12629_c0_g1d459686, Pdensi_DN13531_c0_g1d522794, Pdensi_DN13660_c0_g1, Pdensi_DN19577_c0_g1d218702, Pdensi_DN23801_c0_g1, Pdensi_DN2469_c0_g1d203990, Pdensi_GG_87212_c0_g1
GO:0043565	0.000687366330393383	0.999729331260298	20	661	sequence-specific DNA binding	MF	0.0561853238463551	MF sequence-specific DNA binding	Pdensi_DN15094_c1_g3d465823, Pdensi_DN18057_c0_g3, Pdensi_DN1833_c0_g1, Pdensi_DN18434_c0_g1d283766, Pdensi_DN18633_c1_g2, Pdensi_DN19484_c1_g1d484259, Pdensi_DN19588_c0_g6, Pdensi_DN20497_c1_g1, Pdensi_DN21067_c1_g1, Pdensi_DN21067_c1_g4, Pdensi_DN23041_c0_g7, Pdensi_DN23394_c1_g2, Pdensi_DN23531_c2_g5, Pdensi_DN29111_c0_g1d232624, Pdensi_DN30935_c0_g1d234346, Pdensi_DN35010_c2_g3, Pdensi_DN3747…
GO:0042744	0.000695476582147084	0.999904176642418	6	77	hydrogen peroxide catabolic process	BP	0.0564717773093073	BP hydrogen peroxide catabolic process	Pdensi_DN15086_c0_g1d213965, Pdensi_DN16142_c1_g1, Pdensi_DN18318_c1_g1, Pdensi_DN18688_c1_g5, Pdensi_DN19717_c0_g2d287888, Pdensi_DN39846_c0_g1d441891
GO:0047763	0.00071772477576252	0.999974345059381	3	14	caffeate O-methyltransferase activity	MF	0.0578948912870017	MF caffeate O-methyltransferase activity	Pdensi_DN19743_c0_g2, Pdensi_DN20231_c0_g1, Pdensi_GG_93227_c0_g1
GO:0016042	0.00074266868589029	0.999802340245996	11	261	lipid catabolic process	BP	0.0595154297888944	BP lipid catabolic process	Pdensi_DN18117_c0_g1d216785, Pdensi_DN19174_c1_g3, Pdensi_DN19828_c0_g2d535179, Pdensi_DN19907_c0_g2d288620, Pdensi_DN20955_c0_g1d538370, Pdensi_DN24194_c1_g1d552023, Pdensi_DN38753_c1_g1, Pdensi_DN39989_c0_g2, Pdensi_DN7085_c0_g1d450861, Pdensi_GG_129632_c0_g1, Pdensi_GG_24549_c0_g1
GO:0009605	0.000850412365565588	0.999569032530706	34	1451	response to external stimulus	BP	0.0677071819103875	BP response to external stimulus	Pdensi_DN10090_c0_g1d4523, Pdensi_DN10914_c0_g1d387447, Pdensi_DN11970_c0_g1d5850, Pdensi_DN12254_c0_g1, Pdensi_DN13293_c0_g1d461084, Pdensi_DN14922_c0_g2, Pdensi_DN15094_c1_g3d465823, Pdensi_DN17873_c0_g3, Pdensi_DN18057_c0_g3, Pdensi_DN18434_c0_g1d283766, Pdensi_DN19290_c1_g3, Pdensi_DN19596_c0_g1d408249, Pdensi_DN19600_c0_g1d485629, Pdensi_DN19790_c0_g1d535027, Pdensi_DN19811_c0_g1d15904, Pden…
GO:0004392	0.000887973459226706	0.999992703384015	2	4	heme oxygenase (decyclizing) activity	MF	0.0702415650553461	MF heme oxygenase (decyclizing) activity	Pdensi_DN38467_c1_g1, Pdensi_GG_4186_c0_g1
GO:0010072	0.00094684134906262	0.999926484609945	4	38	primary shoot apical meristem specification	BP	0.0744180883388255	BP primary shoot apical meristem specification	Pdensi_DN17135_c0_g2, Pdensi_DN20665_c0_g1d220157, Pdensi_DN25925_c2_g1d75993, Pdensi_GG_145387_c0_g1
GO:0032502	0.000977801639121322	0.999431443938214	51	2441	developmental process	BP	0.0763619483902327	BP developmental process	Pdensi_DN10531_c0_g1d455577, Pdensi_DN13684_c0_g1, Pdensi_DN14363_c0_g1d213328, Pdensi_DN14695_c0_g2, Pdensi_DN15094_c1_g3d465823, Pdensi_DN15834_c0_g1d526435, Pdensi_DN15837_c1_g1, Pdensi_DN16624_c2_g1, Pdensi_DN17135_c0_g2, Pdensi_DN17251_c0_g1d215968, Pdensi_DN17823_c0_g3, Pdensi_DN18057_c0_g3, Pdensi_DN18206_c0_g1d283259, Pdensi_DN1833_c0_g1, Pdensi_DN18434_c0_g1d283766, Pdensi_DN18633_c1_g2,…
GO:0005381	0.0010066943802828	0.999959027942952	3	15	iron ion transmembrane transporter activity	MF	0.0781207582066295	MF iron ion transmembrane transporter activity	Pdensi_DN17412_c0_g1, Pdensi_DN23381_c1_g12, Pdensi_DN31246_c0_g1d504127
GO:0006869	0.0010285509798344	0.999814491501312	7	124	lipid transport	BP	0.079093701567218	BP lipid transport	Pdensi_DN11760_c0_g1d268987, Pdensi_DN14363_c0_g1d213328, Pdensi_DN19632_c0_g3, Pdensi_DN25169_c0_g2, Pdensi_GG_146212_c0_g1, Pdensi_GG_147061_c1_g1, Pdensi_GG_155153_c1_g1
GO:0009806	0.00103858461400555	0.999956819204834	3	16	lignan metabolic process	BP	0.079093701567218	BP lignan metabolic process	Pdensi_DN13536_c0_g1, Pdensi_DN17568_c0_g1d216235, Pdensi_DN19958_c1_g1
GO:0009807	0.00103858461400555	0.999956819204834	3	16	lignan biosynthetic process	BP	0.079093701567218	BP lignan biosynthetic process	Pdensi_DN13536_c0_g1, Pdensi_DN17568_c0_g1d216235, Pdensi_DN19958_c1_g1
GO:0044272	0.00105044524370939	0.999810185561721	7	117	sulfur compound biosynthetic process	BP	0.0795031427970424	BP sulfur compound biosynthetic process	Pdensi_DN15521_c0_g1, Pdensi_DN18923_c0_g1d59930, Pdensi_DN21936_c1_g2, Pdensi_DN23058_c0_g1d128325, Pdensi_DN26309_c0_g1d367274, Pdensi_DN26309_c0_g1d499805, Pdensi_DN26586_c0_g2
GO:0045492	0.00107410948871929	0.999954815705966	3	16	xylan biosynthetic process	BP	0.0807954382894919	BP xylan biosynthetic process	Pdensi_DN14247_c0_g3, Pdensi_DN17499_c0_g1, Pdensi_DN2023_c0_g1d165274
GO:0006730	0.0010832769903542	0.999913116420907	4	36	one-carbon metabolic process	BP	0.0809881657239804	BP one-carbon metabolic process	Pdensi_DN18923_c0_g1d59930, Pdensi_DN23058_c0_g1d128325, Pdensi_DN26309_c0_g1d367274, Pdensi_DN26309_c0_g1d499805
GO:0006790	0.00109305873583457	0.999694724729612	11	272	sulfur compound metabolic process	BP	0.0812242009701067	BP sulfur compound metabolic process	Pdensi_DN15521_c0_g1, Pdensi_DN15855_c0_g1d468400, Pdensi_DN18923_c0_g1d59930, Pdensi_DN21936_c1_g2, Pdensi_DN23058_c0_g1d128325, Pdensi_DN2475_c0_g1d447206, Pdensi_DN26309_c0_g1d367274, Pdensi_DN26309_c0_g1d499805, Pdensi_DN26586_c0_g2, Pdensi_DN33061_c0_g1d236426, Pdensi_DN38795_c1_g4
GO:0090447	0.00111298259229308	0.999989741958415	2	4	glycerol-3-phosphate 2-O-acyltransferase activity	MF	0.0819530102602438	MF glycerol-3-phosphate 2-O-acyltransferase activity	Pdensi_DN26246_c0_g1d76901, Pdensi_DN48815_c0_g1
GO:0009505	0.00111872231956949	0.999735867994767	9	191	plant-type cell wall	CC	0.0819530102602438	CC plant-type cell wall	Pdensi_DN19290_c1_g3, Pdensi_DN19517_c0_g1d61117, Pdensi_DN19600_c0_g1d485629, Pdensi_DN21624_c0_g2d540410, Pdensi_DN23116_c1_g4, Pdensi_DN23603_c0_g3d549323, Pdensi_GG_34298_c0_g1, Pdensi_GG_36274_c0_g1, Pdensi_GG_9808_c0_g1
GO:0031226	0.00112291866272906	0.999685278187347	11	275	intrinsic component of plasma membrane	CC	0.0819530102602438	CC intrinsic component of plasma membrane	Pdensi_DN10914_c0_g1d387447, Pdensi_DN11760_c0_g1d268987, Pdensi_DN13351_c0_g1d339649, Pdensi_DN14363_c0_g1d213328, Pdensi_DN15459_c0_g1, Pdensi_DN18870_c3_g1, Pdensi_DN19632_c0_g3, Pdensi_DN21624_c0_g2d540410, Pdensi_DN22219_c0_g2, Pdensi_DN25169_c0_g2, Pdensi_GG_147061_c1_g1
GO:0071470	0.00116760225363204	0.999904852648703	4	34	cellular response to osmotic stress	BP	0.0847098889454583	BP cellular response to osmotic stress	Pdensi_DN10914_c0_g1d387447, Pdensi_DN15194_c0_g1d343911, Pdensi_DN25099_c0_g1d73557, Pdensi_DN39819_c1_g4
GO:0005794	0.00125572419694181	0.999480073794067	20	702	Golgi apparatus	CC	0.0905672610511973	CC Golgi apparatus	Pdensi_DN11837_c0_g1d269228, Pdensi_DN11950_c0_g1d389012, Pdensi_DN13671_c0_g1, Pdensi_DN14247_c0_g3, Pdensi_DN17499_c0_g1, Pdensi_DN18385_c0_g1d115059, Pdensi_DN2023_c0_g1d165274, Pdensi_DN20250_c0_g5, Pdensi_DN20784_c0_g1, Pdensi_DN22102_c0_g1, Pdensi_DN22501_c3_g4, Pdensi_DN23381_c1_g12, Pdensi_DN23603_c0_g3d549323, Pdensi_DN24348_c0_g2d553545, Pdensi_DN31246_c0_g1d504127, Pdensi_DN38664_c1_g5…
GO:0033559	0.0012951989122191	0.999890740414034	4	37	unsaturated fatty acid metabolic process	BP	0.0928680342849029	BP unsaturated fatty acid metabolic process	Pdensi_DN20685_c1_g1, Pdensi_DN23377_c0_g3d548222, Pdensi_DN31506_c0_g1, Pdensi_DN9159_c0_g1d332506
GO:0009755	0.00131851473948884	0.999465980962705	19	660	hormone-mediated signaling pathway	BP	0.0938629611819442	BP hormone-mediated signaling pathway	Pdensi_DN13341_c0_g1d461319, Pdensi_DN15194_c0_g1d343911, Pdensi_DN17135_c0_g2, Pdensi_DN18206_c0_g1d283259, Pdensi_DN18816_c0_g1d14153, Pdensi_DN19484_c1_g1d484259, Pdensi_DN20215_c0_g1d489506, Pdensi_DN20532_c0_g4, Pdensi_DN20784_c0_g1, Pdensi_DN21394_c3_g1, Pdensi_DN23083_c0_g1d68985, Pdensi_DN25099_c0_g1d73557, Pdensi_DN38529_c0_g7, Pdensi_DN39819_c1_g4, Pdensi_DN9785_c0_g1d385930, Pdensi_GG_…
GO:0000272	0.00132438563612074	0.999712871134919	8	166	polysaccharide catabolic process	BP	0.0938629611819442	BP polysaccharide catabolic process	Pdensi_DN10456_c0_g2, Pdensi_DN17518_c0_g1d474702, Pdensi_DN21097_c0_g7, Pdensi_DN22250_c0_g2d67184, Pdensi_DN23116_c1_g4, Pdensi_DN9145_c0_g1d3908, Pdensi_GG_108346_c0_g1, Pdensi_GG_144383_c0_g1
GO:0000160	0.00133979265878901	0.999675235965872	9	195	phosphorelay signal transduction system	BP	0.0944091826977707	BP phosphorelay signal transduction system	Pdensi_DN15194_c0_g1d343911, Pdensi_DN18206_c0_g1d283259, Pdensi_DN18816_c0_g1d14153, Pdensi_DN19484_c1_g1d484259, Pdensi_DN20784_c0_g1, Pdensi_DN21394_c3_g1, Pdensi_DN25099_c0_g1d73557, Pdensi_DN39819_c1_g4, Pdensi_DN9785_c0_g1d385930
GO:0000030	0.00135803897506929	0.999936495337367	3	19	mannosyltransferase activity	MF	0.0951480907047115	MF mannosyltransferase activity	Pdensi_DN12254_c0_g1, Pdensi_DN22102_c0_g1, Pdensi_DN22515_c0_g1d363928
GO:0009628	0.00138424320986963	0.999249968309535	38	1707	response to abiotic stimulus	BP	0.0964329886148381	BP response to abiotic stimulus	Pdensi_DN10090_c0_g1d4523, Pdensi_DN10914_c0_g1d387447, Pdensi_DN14922_c0_g2, Pdensi_DN15194_c0_g1d343911, Pdensi_DN17873_c0_g3, Pdensi_DN18816_c0_g1d14153, Pdensi_DN19596_c0_g1d408249, Pdensi_DN19790_c0_g1d535027, Pdensi_DN20215_c0_g1d489506, Pdensi_DN20532_c0_g4, Pdensi_DN20784_c0_g1, Pdensi_DN21624_c0_g2d540410, Pdensi_DN22301_c1_g4, Pdensi_DN23377_c0_g3d548222, Pdensi_DN23381_c1_g12, Pdensi_D…
GO:0072330	0.00143078487577034	0.999586486366317	11	284	monocarboxylic acid biosynthetic process	BP	0.0991121658859894	BP monocarboxylic acid biosynthetic process	Pdensi_DN20685_c1_g1, Pdensi_DN23072_c2_g3, Pdensi_DN23377_c0_g3d548222, Pdensi_DN31506_c0_g1, Pdensi_DN38467_c1_g1, Pdensi_DN40178_c2_g1, Pdensi_DN41763_c0_g1d320038, Pdensi_DN9159_c0_g1d332506, Pdensi_DN9224_c0_g1, Pdensi_GG_4186_c0_g1, Pdensi_GG_71588_c0_g1
GO:0090421	0.00150906444736499	0.999866158022236	4	42	embryonic meristem initiation	BP	0.103947411174956	BP embryonic meristem initiation	Pdensi_DN17135_c0_g2, Pdensi_DN20665_c0_g1d220157, Pdensi_DN25925_c2_g1d75993, Pdensi_GG_145387_c0_g1
GO:0009873	0.00157519496287855	0.999649293478214	8	161	ethylene-activated signaling pathway	BP	0.105113793580837	BP ethylene-activated signaling pathway	Pdensi_DN15194_c0_g1d343911, Pdensi_DN18206_c0_g1d283259, Pdensi_DN19484_c1_g1d484259, Pdensi_DN20784_c0_g1, Pdensi_DN21394_c3_g1, Pdensi_DN25099_c0_g1d73557, Pdensi_DN39819_c1_g4, Pdensi_DN9785_c0_g1d385930
GO:0004568	0.00157743561038039	0.999922265971066	3	19	chitinase activity	MF	0.105113793580837	MF chitinase activity	Pdensi_DN20784_c0_g1, Pdensi_DN22250_c0_g2d67184, Pdensi_GG_108346_c0_g1
GO:0006030	0.00157743561038039	0.999922265971066	3	19	chitin metabolic process	BP	0.105113793580837	BP chitin metabolic process	Pdensi_DN20784_c0_g1, Pdensi_DN22250_c0_g2d67184, Pdensi_GG_108346_c0_g1
GO:0006032	0.00157743561038039	0.999922265971066	3	19	chitin catabolic process	BP	0.105113793580837	BP chitin catabolic process	Pdensi_DN20784_c0_g1, Pdensi_DN22250_c0_g2d67184, Pdensi_GG_108346_c0_g1
GO:0046348	0.00157743561038039	0.999922265971066	3	19	amino sugar catabolic process	BP	0.105113793580837	BP amino sugar catabolic process	Pdensi_DN20784_c0_g1, Pdensi_DN22250_c0_g2d67184, Pdensi_GG_108346_c0_g1
GO:1901072	0.00157743561038039	0.999922265971066	3	19	glucosamine-containing compound catabolic process	BP	0.105113793580837	BP glucosamine-containing compound catabolic process	Pdensi_DN20784_c0_g1, Pdensi_DN22250_c0_g2d67184, Pdensi_GG_108346_c0_g1
GO:0097305	0.00160285235578527	0.999499062364113	12	337	response to alcohol	BP	0.10519924574634	BP response to alcohol	Pdensi_DN20215_c0_g1d489506, Pdensi_DN20532_c0_g4, Pdensi_DN23377_c0_g3d548222, Pdensi_DN23381_c1_g12, Pdensi_DN23531_c2_g5, Pdensi_DN24348_c0_g2d553545, Pdensi_DN31246_c0_g1d504127, Pdensi_DN38997_c0_g1d571459, Pdensi_GG_116172_c0_g1, Pdensi_GG_20042_c0_g1, Pdensi_GG_42014_c0_g1, Pdensi_GG_56851_c0_g1
GO:0015198	0.00160445795241542	0.999856519845848	4	37	NA	NA	0.10519924574634	none	Pdensi_DN18870_c3_g1, Pdensi_DN19295_c0_g3d483252, Pdensi_DN22219_c0_g2, Pdensi_GG_146212_c0_g1
GO:0035673	0.00160445795241542	0.999856519845848	4	37	oligopeptide transmembrane transporter activity	MF	0.10519924574634	MF oligopeptide transmembrane transporter activity	Pdensi_DN18870_c3_g1, Pdensi_DN19295_c0_g3d483252, Pdensi_DN22219_c0_g2, Pdensi_GG_146212_c0_g1
GO:0006355	0.00174386186127312	0.999086468463997	33	1428	regulation of transcription, DNA-templated	BP	0.113731331282286	BP regulation of transcription, DNA-templated	Pdensi_DN12202_c0_g1d389479, Pdensi_DN15094_c1_g3d465823, Pdensi_DN15521_c0_g1, Pdensi_DN16624_c2_g1, Pdensi_DN17135_c0_g2, Pdensi_DN17823_c0_g3, Pdensi_DN18057_c0_g3, Pdensi_DN18206_c0_g1d283259, Pdensi_DN18434_c0_g1d283766, Pdensi_DN18816_c0_g1d14153, Pdensi_DN19484_c1_g1d484259, Pdensi_DN19588_c0_g6, Pdensi_DN20497_c1_g1, Pdensi_DN20665_c0_g1d220157, Pdensi_DN21067_c1_g1, Pdensi_DN21394_c3_g1,…
GO:1903506	0.00178900401319376	0.999061308250415	33	1430	regulation of nucleic acid-templated transcription	BP	0.115447253714572	BP regulation of nucleic acid-templated transcription	Pdensi_DN12202_c0_g1d389479, Pdensi_DN15094_c1_g3d465823, Pdensi_DN15521_c0_g1, Pdensi_DN16624_c2_g1, Pdensi_DN17135_c0_g2, Pdensi_DN17823_c0_g3, Pdensi_DN18057_c0_g3, Pdensi_DN18206_c0_g1d283259, Pdensi_DN18434_c0_g1d283766, Pdensi_DN18816_c0_g1d14153, Pdensi_DN19484_c1_g1d484259, Pdensi_DN19588_c0_g6, Pdensi_DN20497_c1_g1, Pdensi_DN20665_c0_g1d220157, Pdensi_DN21067_c1_g1, Pdensi_DN21394_c3_g1,…
GO:2001141	0.00178900401319376	0.999061308250415	33	1430	regulation of RNA biosynthetic process	BP	0.115447253714572	BP regulation of RNA biosynthetic process	Pdensi_DN12202_c0_g1d389479, Pdensi_DN15094_c1_g3d465823, Pdensi_DN15521_c0_g1, Pdensi_DN16624_c2_g1, Pdensi_DN17135_c0_g2, Pdensi_DN17823_c0_g3, Pdensi_DN18057_c0_g3, Pdensi_DN18206_c0_g1d283259, Pdensi_DN18434_c0_g1d283766, Pdensi_DN18816_c0_g1d14153, Pdensi_DN19484_c1_g1d484259, Pdensi_DN19588_c0_g6, Pdensi_DN20497_c1_g1, Pdensi_DN20665_c0_g1d220157, Pdensi_DN21067_c1_g1, Pdensi_DN21394_c3_g1,…
GO:0044089	0.00181911272821865	0.999759739777186	5	66	positive regulation of cellular component biogenesis	BP	0.116775608171146	BP positive regulation of cellular component biogenesis	Pdensi_DN15094_c1_g3d465823, Pdensi_DN18057_c0_g3, Pdensi_DN18434_c0_g1d283766, Pdensi_DN21067_c1_g1, Pdensi_GG_20042_c0_g1
GO:0006026	0.00186686428347579	0.999901795035333	3	20	aminoglycan catabolic process	BP	0.119216786352586	BP aminoglycan catabolic process	Pdensi_DN20784_c0_g1, Pdensi_DN22250_c0_g2d67184, Pdensi_GG_108346_c0_g1
GO:0031668	0.00189388439588126	0.999619234511381	7	136	cellular response to extracellular stimulus	BP	0.120315629937306	BP cellular response to extracellular stimulus	Pdensi_DN10090_c0_g1d4523, Pdensi_DN10914_c0_g1d387447, Pdensi_DN17873_c0_g3, Pdensi_DN19790_c0_g1d535027, Pdensi_DN9785_c0_g1d385930, Pdensi_GG_42014_c0_g1, Pdensi_GG_73180_c0_g1
GO:0052325	0.00193094248987604	0.999816534688715	4	43	cell wall pectin biosynthetic process	BP	0.122037556022526	BP cell wall pectin biosynthetic process	Pdensi_DN19565_c0_g1d218684, Pdensi_DN20250_c0_g5, Pdensi_DN22102_c0_g1, Pdensi_GG_66178_c0_g1
GO:0045488	0.00199153472657114	0.999595822112596	7	139	pectin metabolic process	BP	0.125221575807634	BP pectin metabolic process	Pdensi_DN13671_c0_g1, Pdensi_DN19565_c0_g1d218684, Pdensi_DN20250_c0_g5, Pdensi_DN21097_c0_g7, Pdensi_DN22102_c0_g1, Pdensi_DN9145_c0_g1d3908, Pdensi_GG_66178_c0_g1
GO:0006631	0.00203244703678836	0.999385495030821	11	299	fatty acid metabolic process	BP	0.127142005704398	BP fatty acid metabolic process	Pdensi_DN20685_c1_g1, Pdensi_DN21280_c1_g4, Pdensi_DN23072_c2_g3, Pdensi_DN23377_c0_g3d548222, Pdensi_DN31506_c0_g1, Pdensi_DN38467_c1_g1, Pdensi_DN41763_c0_g1d320038, Pdensi_DN9159_c0_g1d332506, Pdensi_DN9224_c0_g1, Pdensi_GG_4186_c0_g1, Pdensi_GG_71588_c0_g1
GO:0010014	0.00205007594542458	0.999801212353994	4	46	meristem initiation	BP	0.127593813029699	BP meristem initiation	Pdensi_DN17135_c0_g2, Pdensi_DN20665_c0_g1d220157, Pdensi_DN25925_c2_g1d75993, Pdensi_GG_145387_c0_g1
GO:0003871	0.00210110288092991	0.999966214783039	2	6	5-methyltetrahydropteroyltriglutamate-homocysteine S-methyltransferase activity	MF	0.129455389060711	MF 5-methyltetrahydropteroyltriglutamate-homocysteine S-methyltransferase activity	Pdensi_DN21936_c1_g2, Pdensi_DN26586_c0_g2
GO:0042085	0.00210110288092991	0.999966214783039	2	6	5-methyltetrahydropteroyltri-L-glutamate-dependent methyltransferase activity	MF	0.129455389060711	MF 5-methyltetrahydropteroyltri-L-glutamate-dependent methyltransferase activity	Pdensi_DN21936_c1_g2, Pdensi_DN26586_c0_g2
GO:0000139	0.00211541989055061	0.999244807819455	14	436	Golgi membrane	CC	0.129685816390205	CC Golgi membrane	Pdensi_DN12254_c0_g1, Pdensi_DN13671_c0_g1, Pdensi_DN14247_c0_g3, Pdensi_DN17499_c0_g1, Pdensi_DN20197_c2_g1, Pdensi_DN2023_c0_g1d165274, Pdensi_DN20250_c0_g5, Pdensi_DN20822_c1_g1, Pdensi_DN22102_c0_g1, Pdensi_DN22515_c0_g1d363928, Pdensi_DN23381_c1_g12, Pdensi_DN24647_c0_g2, Pdensi_DN24989_c0_g1d557044, Pdensi_DN31246_c0_g1d504127
GO:0009607	0.00213422421036183	0.998932534889847	28	1190	response to biotic stimulus	BP	0.130187676832072	BP response to biotic stimulus	Pdensi_DN10914_c0_g1d387447, Pdensi_DN11970_c0_g1d5850, Pdensi_DN12254_c0_g1, Pdensi_DN13293_c0_g1d461084, Pdensi_DN14922_c0_g2, Pdensi_DN15094_c1_g3d465823, Pdensi_DN15459_c0_g1, Pdensi_DN18057_c0_g3, Pdensi_DN18434_c0_g1d283766, Pdensi_DN19290_c1_g3, Pdensi_DN19600_c0_g1d485629, Pdensi_DN19811_c0_g1d15904, Pdensi_DN21067_c1_g1, Pdensi_DN21097_c0_g7, Pdensi_DN22501_c3_g4, Pdensi_DN22515_c0_g1d36…
GO:0010393	0.00218144017156403	0.999549953214414	7	141	galacturonan metabolic process	BP	0.131340660855956	BP galacturonan metabolic process	Pdensi_DN13671_c0_g1, Pdensi_DN19565_c0_g1d218684, Pdensi_DN20250_c0_g5, Pdensi_DN21097_c0_g7, Pdensi_DN22102_c0_g1, Pdensi_DN9145_c0_g1d3908, Pdensi_GG_66178_c0_g1
GO:0016053	0.00219367495657879	0.999150358561559	16	534	organic acid biosynthetic process	BP	0.131340660855956	BP organic acid biosynthetic process	Pdensi_DN10531_c0_g1d455577, Pdensi_DN20685_c1_g1, Pdensi_DN21936_c1_g2, Pdensi_DN23072_c2_g3, Pdensi_DN23377_c0_g3d548222, Pdensi_DN26586_c0_g2, Pdensi_DN31506_c0_g1, Pdensi_DN31812_c0_g1, Pdensi_DN3472_c0_g1d1288, Pdensi_DN38467_c1_g1, Pdensi_DN40178_c2_g1, Pdensi_DN41763_c0_g1d320038, Pdensi_DN9159_c0_g1d332506, Pdensi_DN9224_c0_g1, Pdensi_GG_4186_c0_g1, Pdensi_GG_71588_c0_g1
GO:0046394	0.00219367495657879	0.999150358561559	16	534	carboxylic acid biosynthetic process	BP	0.131340660855956	BP carboxylic acid biosynthetic process	Pdensi_DN10531_c0_g1d455577, Pdensi_DN20685_c1_g1, Pdensi_DN21936_c1_g2, Pdensi_DN23072_c2_g3, Pdensi_DN23377_c0_g3d548222, Pdensi_DN26586_c0_g2, Pdensi_DN31506_c0_g1, Pdensi_DN31812_c0_g1, Pdensi_DN3472_c0_g1d1288, Pdensi_DN38467_c1_g1, Pdensi_DN40178_c2_g1, Pdensi_DN41763_c0_g1d320038, Pdensi_DN9159_c0_g1d332506, Pdensi_DN9224_c0_g1, Pdensi_GG_4186_c0_g1, Pdensi_GG_71588_c0_g1
GO:1903409	0.00219597385820658	0.999878437559946	3	19	reactive oxygen species biosynthetic process	BP	0.131340660855956	BP reactive oxygen species biosynthetic process	Pdensi_DN15194_c0_g1d343911, Pdensi_DN25099_c0_g1d73557, Pdensi_DN39819_c1_g4
GO:0016620	0.0023556444602033	0.999668703034748	5	72	oxidoreductase activity, acting on the aldehyde or oxo group of donors, NAD or NADP as acceptor	MF	0.140206586051227	MF oxidoreductase activity, acting on the aldehyde or oxo group of donors, NAD or NADP as acceptor	Pdensi_DN24348_c0_g2d553545, Pdensi_DN2475_c0_g1d447206, Pdensi_DN30823_c0_g1d27442, Pdensi_DN33061_c0_g1d236426, Pdensi_GG_143718_c0_g1
GO:0016413	0.00237303775968221	0.999762075249823	4	41	O-acetyltransferase activity	MF	0.140559497446684	MF O-acetyltransferase activity	Pdensi_DN11950_c0_g1d389012, Pdensi_DN18385_c0_g1d115059, Pdensi_DN22501_c3_g4, Pdensi_GG_60361_c0_g1
GO:0010283	0.00254029889214278	0.999954989601689	2	6	pinoresinol reductase activity	MF	0.140934862970871	MF pinoresinol reductase activity	Pdensi_DN13536_c0_g1, Pdensi_DN17568_c0_g1d216235
GO:0010284	0.00254029889214278	0.999954989601689	2	6	lariciresinol reductase activity	MF	0.140934862970871	MF lariciresinol reductase activity	Pdensi_DN13536_c0_g1, Pdensi_DN17568_c0_g1d216235
GO:0046273	0.00254029889214278	0.999954989601689	2	6	lignan catabolic process	BP	0.140934862970871	BP lignan catabolic process	Pdensi_DN13536_c0_g1, Pdensi_DN17568_c0_g1d216235
GO:1901502	0.00254029889214278	0.999954989601689	2	6	ether catabolic process	BP	0.140934862970871	BP ether catabolic process	Pdensi_DN13536_c0_g1, Pdensi_DN17568_c0_g1d216235
GO:1902123	0.00254029889214278	0.999954989601689	2	6	(-)-pinoresinol catabolic process	BP	0.140934862970871	BP (-)-pinoresinol catabolic process	Pdensi_DN13536_c0_g1, Pdensi_DN17568_c0_g1d216235
GO:1902124	0.00254029889214278	0.999954989601689	2	6	(+)-pinoresinol metabolic process	BP	0.140934862970871	BP (+)-pinoresinol metabolic process	Pdensi_DN13536_c0_g1, Pdensi_DN17568_c0_g1d216235
GO:1902125	0.00254029889214278	0.999954989601689	2	6	(+)-pinoresinol catabolic process	BP	0.140934862970871	BP (+)-pinoresinol catabolic process	Pdensi_DN13536_c0_g1, Pdensi_DN17568_c0_g1d216235
GO:1902127	0.00254029889214278	0.999954989601689	2	6	(-)-lariciresinol metabolic process	BP	0.140934862970871	BP (-)-lariciresinol metabolic process	Pdensi_DN13536_c0_g1, Pdensi_DN17568_c0_g1d216235
GO:1902129	0.00254029889214278	0.999954989601689	2	6	(-)-lariciresinol biosynthetic process	BP	0.140934862970871	BP (-)-lariciresinol biosynthetic process	Pdensi_DN13536_c0_g1, Pdensi_DN17568_c0_g1d216235
GO:1902130	0.00254029889214278	0.999954989601689	2	6	(+)-lariciresinol metabolic process	BP	0.140934862970871	BP (+)-lariciresinol metabolic process	Pdensi_DN13536_c0_g1, Pdensi_DN17568_c0_g1d216235
GO:1902131	0.00254029889214278	0.999954989601689	2	6	(+)-lariciresinol catabolic process	BP	0.140934862970871	BP (+)-lariciresinol catabolic process	Pdensi_DN13536_c0_g1, Pdensi_DN17568_c0_g1d216235
GO:1902132	0.00254029889214278	0.999954989601689	2	6	(+)-lariciresinol biosynthetic process	BP	0.140934862970871	BP (+)-lariciresinol biosynthetic process	Pdensi_DN13536_c0_g1, Pdensi_DN17568_c0_g1d216235
GO:1902136	0.00254029889214278	0.999954989601689	2	6	(-)-secoisolariciresinol metabolic process	BP	0.140934862970871	BP (-)-secoisolariciresinol metabolic process	Pdensi_DN13536_c0_g1, Pdensi_DN17568_c0_g1d216235
GO:1902138	0.00254029889214278	0.999954989601689	2	6	(-)-secoisolariciresinol biosynthetic process	BP	0.140934862970871	BP (-)-secoisolariciresinol biosynthetic process	Pdensi_DN13536_c0_g1, Pdensi_DN17568_c0_g1d216235
GO:0071496	0.00263329738885778	0.999438095460173	7	143	cellular response to external stimulus	BP	0.145436303084618	BP cellular response to external stimulus	Pdensi_DN10090_c0_g1d4523, Pdensi_DN10914_c0_g1d387447, Pdensi_DN17873_c0_g3, Pdensi_DN19790_c0_g1d535027, Pdensi_DN9785_c0_g1d385930, Pdensi_GG_42014_c0_g1, Pdensi_GG_73180_c0_g1
GO:0009739	0.00268406592458615	0.999611212216432	5	71	response to gibberellin	BP	0.147575481171977	BP response to gibberellin	Pdensi_DN23083_c0_g1d68985, Pdensi_DN23394_c1_g2, Pdensi_DN35010_c2_g3, Pdensi_GG_147018_c0_g1, Pdensi_GG_78818_c0_g1
GO:0045489	0.00276922508667957	0.999594901513183	5	76	pectin biosynthetic process	BP	0.151577985659724	BP pectin biosynthetic process	Pdensi_DN13671_c0_g1, Pdensi_DN19565_c0_g1d218684, Pdensi_DN20250_c0_g5, Pdensi_DN22102_c0_g1, Pdensi_GG_66178_c0_g1
GO:0034310	0.00311899891044925	0.999935198621275	2	7	primary alcohol catabolic process	BP	0.169964647293414	BP primary alcohol catabolic process	Pdensi_DN13536_c0_g1, Pdensi_DN17568_c0_g1d216235
GO:1901503	0.0031490861968003	0.999934250656869	2	7	ether biosynthetic process	BP	0.170092272506469	BP ether biosynthetic process	Pdensi_DN13536_c0_g1, Pdensi_DN17568_c0_g1d216235
GO:1901598	0.0031490861968003	0.999934250656869	2	7	(-)-pinoresinol metabolic process	BP	0.170092272506469	BP (-)-pinoresinol metabolic process	Pdensi_DN13536_c0_g1, Pdensi_DN17568_c0_g1d216235
GO:0052546	0.00323009058715909	0.999643663526694	4	49	cell wall pectin metabolic process	BP	0.173702371443674	BP cell wall pectin metabolic process	Pdensi_DN19565_c0_g1d218684, Pdensi_DN20250_c0_g5, Pdensi_DN22102_c0_g1, Pdensi_GG_66178_c0_g1
GO:0009737	0.00324951816087393	0.998955259701109	11	321	response to abscisic acid	BP	0.173935625559179	BP response to abscisic acid	Pdensi_DN20532_c0_g4, Pdensi_DN23377_c0_g3d548222, Pdensi_DN23381_c1_g12, Pdensi_DN23531_c2_g5, Pdensi_DN24348_c0_g2d553545, Pdensi_DN31246_c0_g1d504127, Pdensi_DN38997_c0_g1d571459, Pdensi_GG_116172_c0_g1, Pdensi_GG_20042_c0_g1, Pdensi_GG_42014_c0_g1, Pdensi_GG_56851_c0_g1
GO:0008422	0.00326280025108974	0.999504211050582	5	76	beta-glucosidase activity	MF	0.173935625559179	MF beta-glucosidase activity	Pdensi_DN15459_c0_g1, Pdensi_DN19704_c0_g1d218921, Pdensi_DN19707_c0_g3, Pdensi_DN21237_c1_g1d64974, Pdensi_DN24690_c0_g1d225993
GO:0008152	0.00329131818953544	0.997524727445039	163	10492	metabolic process	BP	0.17469633039781	BP metabolic process	Pdensi_DN10456_c0_g2, Pdensi_DN10531_c0_g1d455577, Pdensi_DN10914_c0_g1d387447, Pdensi_DN13341_c0_g1d461319, Pdensi_DN13536_c0_g1, Pdensi_DN13671_c0_g1, Pdensi_DN13684_c0_g1, Pdensi_DN14247_c0_g3, Pdensi_DN14695_c0_g2, Pdensi_DN14923_c0_g4, Pdensi_DN14956_c0_g5, Pdensi_DN15086_c0_g1d213965, Pdensi_DN15194_c0_g1d343911, Pdensi_DN15459_c0_g1, Pdensi_DN15521_c0_g1, Pdensi_DN15837_c1_g1, Pdensi_DN158…
GO:0075733	0.00340003694613113	0.999921141950636	2	9	intracellular transport of virus	BP	0.178153217933819	BP intracellular transport of virus	Pdensi_DN10914_c0_g1d387447, Pdensi_DN20485_c0_g1
GO:1902581	0.00340003694613113	0.999921141950636	2	9	multi-organism cellular localization	BP	0.178153217933819	BP multi-organism cellular localization	Pdensi_DN10914_c0_g1d387447, Pdensi_DN20485_c0_g1
GO:1902583	0.00340003694613113	0.999921141950636	2	9	multi-organism intracellular transport	BP	0.178153217933819	BP multi-organism intracellular transport	Pdensi_DN10914_c0_g1d387447, Pdensi_DN20485_c0_g1
GO:0009991	0.00351996366751127	0.999104882369389	8	192	response to extracellular stimulus	BP	0.183416386614315	BP response to extracellular stimulus	Pdensi_DN10090_c0_g1d4523, Pdensi_DN10914_c0_g1d387447, Pdensi_DN17873_c0_g3, Pdensi_DN19596_c0_g1d408249, Pdensi_DN19790_c0_g1d535027, Pdensi_DN9785_c0_g1d385930, Pdensi_GG_42014_c0_g1, Pdensi_GG_73180_c0_g1
GO:1901071	0.00353040267849101	0.999762899755384	3	24	glucosamine-containing compound metabolic process	BP	0.183416386614315	BP glucosamine-containing compound metabolic process	Pdensi_DN20784_c0_g1, Pdensi_DN22250_c0_g2d67184, Pdensi_GG_108346_c0_g1
GO:0010118	0.00356182730343591	0.999596651436037	4	48	stomatal movement	BP	0.184268204925855	BP stomatal movement	Pdensi_DN10914_c0_g1d387447, Pdensi_DN19596_c0_g1d408249, Pdensi_DN23377_c0_g3d548222, Pdensi_GG_5131_c1_g1
GO:0020037	0.00359206855568422	0.998906110703043	10	272	heme binding	MF	0.185051901517833	MF heme binding	Pdensi_DN15086_c0_g1d213965, Pdensi_DN16142_c1_g1, Pdensi_DN18318_c1_g1, Pdensi_DN18688_c1_g5, Pdensi_DN19717_c0_g2d287888, Pdensi_DN22102_c0_g1, Pdensi_DN23745_c0_g4, Pdensi_DN39846_c0_g1d441891, Pdensi_DN6726_c0_g1, Pdensi_GG_24978_c0_g1
GO:0007010	0.00367803727012251	0.999058809453062	8	183	cytoskeleton organization	BP	0.188687928740469	BP cytoskeleton organization	Pdensi_DN10914_c0_g1d387447, Pdensi_DN12629_c0_g1d459686, Pdensi_DN13531_c0_g1d522794, Pdensi_DN13660_c0_g1, Pdensi_DN19577_c0_g1d218702, Pdensi_DN23801_c0_g1, Pdensi_DN2469_c0_g1d203990, Pdensi_GG_87212_c0_g1
GO:0005874	0.00375083105470933	0.998938613276931	9	230	microtubule	CC	0.191620581507463	CC microtubule	Pdensi_DN10914_c0_g1d387447, Pdensi_DN12629_c0_g1d459686, Pdensi_DN13531_c0_g1d522794, Pdensi_DN13660_c0_g1, Pdensi_DN19577_c0_g1d218702, Pdensi_DN20029_c1_g1, Pdensi_DN23801_c0_g1, Pdensi_DN2469_c0_g1d203990, Pdensi_GG_87212_c0_g1
GO:0006826	0.00379759797719315	0.999739293832914	3	23	iron ion transport	BP	0.193204766798196	BP iron ion transport	Pdensi_DN17412_c0_g1, Pdensi_DN23381_c1_g12, Pdensi_DN31246_c0_g1d504127
GO:0044459	0.00390880324931868	0.998637253309353	12	371	plasma membrane part	CC	0.198040647272299	CC plasma membrane part	Pdensi_DN10914_c0_g1d387447, Pdensi_DN11760_c0_g1d268987, Pdensi_DN13351_c0_g1d339649, Pdensi_DN14363_c0_g1d213328, Pdensi_DN15459_c0_g1, Pdensi_DN17412_c0_g1, Pdensi_DN18870_c3_g1, Pdensi_DN19632_c0_g3, Pdensi_DN21624_c0_g2d540410, Pdensi_DN22219_c0_g2, Pdensi_DN25169_c0_g2, Pdensi_GG_147061_c1_g1
GO:0071704	0.00404213286190869	0.99696420072096	152	9770	organic substance metabolic process	BP	0.203322262185939	BP organic substance metabolic process	Pdensi_DN10456_c0_g2, Pdensi_DN10531_c0_g1d455577, Pdensi_DN10914_c0_g1d387447, Pdensi_DN13536_c0_g1, Pdensi_DN13671_c0_g1, Pdensi_DN13684_c0_g1, Pdensi_DN14247_c0_g3, Pdensi_DN14695_c0_g2, Pdensi_DN14923_c0_g4, Pdensi_DN14956_c0_g5, Pdensi_DN15086_c0_g1d213965, Pdensi_DN15459_c0_g1, Pdensi_DN15521_c0_g1, Pdensi_DN15837_c1_g1, Pdensi_DN15855_c0_g1d468400, Pdensi_DN16142_c1_g1, Pdensi_DN16309_c0_g…
GO:0044723	0.00404621417285452	0.998331484673839	16	575	NA	NA	0.203322262185939	none	Pdensi_DN13671_c0_g1, Pdensi_DN14247_c0_g3, Pdensi_DN17499_c0_g1, Pdensi_DN19565_c0_g1d218684, Pdensi_DN2023_c0_g1d165274, Pdensi_DN20250_c0_g5, Pdensi_DN20784_c0_g1, Pdensi_DN21624_c0_g2d540410, Pdensi_DN21997_c1_g3, Pdensi_DN22102_c0_g1, Pdensi_DN23083_c0_g1d68985, Pdensi_DN23116_c1_g4, Pdensi_DN35341_c0_g1d30996, Pdensi_DN36567_c0_g4, Pdensi_DN38664_c1_g5, Pdensi_GG_66178_c0_g1
GO:0044283	0.00412044051918422	0.998196323814226	18	675	small molecule biosynthetic process	BP	0.205957389158348	BP small molecule biosynthetic process	Pdensi_DN10531_c0_g1d455577, Pdensi_DN13536_c0_g1, Pdensi_DN17568_c0_g1d216235, Pdensi_DN20685_c1_g1, Pdensi_DN21936_c1_g2, Pdensi_DN23072_c2_g3, Pdensi_DN23377_c0_g3d548222, Pdensi_DN26586_c0_g2, Pdensi_DN31506_c0_g1, Pdensi_DN31812_c0_g1, Pdensi_DN3472_c0_g1d1288, Pdensi_DN38467_c1_g1, Pdensi_DN40178_c2_g1, Pdensi_DN41763_c0_g1d320038, Pdensi_DN9159_c0_g1d332506, Pdensi_DN9224_c0_g1, Pdensi_GG_…
GO:0009738	0.00413225003938942	0.998921032934447	8	193	abscisic acid-activated signaling pathway	BP	0.205957389158348	BP abscisic acid-activated signaling pathway	Pdensi_DN15194_c0_g1d343911, Pdensi_DN20215_c0_g1d489506, Pdensi_DN20532_c0_g4, Pdensi_DN25099_c0_g1d73557, Pdensi_DN38529_c0_g7, Pdensi_DN39819_c1_g4, Pdensi_GG_116172_c0_g1, Pdensi_GG_56851_c0_g1
GO:0055028	0.00424550336129235	0.999694361398475	3	25	cortical microtubule	CC	0.210745411792735	CC cortical microtubule	Pdensi_DN12629_c0_g1d459686, Pdensi_DN19577_c0_g1d218702, Pdensi_DN23801_c0_g1
GO:0099513	0.00441035267891597	0.998720337600627	9	237	polymeric cytoskeletal fiber	CC	0.218045702403987	CC polymeric cytoskeletal fiber	Pdensi_DN10914_c0_g1d387447, Pdensi_DN12629_c0_g1d459686, Pdensi_DN13531_c0_g1d522794, Pdensi_DN13660_c0_g1, Pdensi_DN19577_c0_g1d218702, Pdensi_DN20029_c1_g1, Pdensi_DN23801_c0_g1, Pdensi_DN2469_c0_g1d203990, Pdensi_GG_87212_c0_g1
GO:0008374	0.00449889755463562	0.99909197103559	6	111	O-acyltransferase activity	MF	0.220139309098637	MF O-acyltransferase activity	Pdensi_DN11950_c0_g1d389012, Pdensi_DN18385_c0_g1d115059, Pdensi_DN22501_c3_g4, Pdensi_DN26246_c0_g1d76901, Pdensi_DN48815_c0_g1, Pdensi_GG_60361_c0_g1
GO:0034311	0.00450656280758159	0.999882524914334	2	8	diol metabolic process	BP	0.220139309098637	BP diol metabolic process	Pdensi_DN13536_c0_g1, Pdensi_DN17568_c0_g1d216235
GO:0034312	0.00450656280758159	0.999882524914334	2	8	diol biosynthetic process	BP	0.220139309098637	BP diol biosynthetic process	Pdensi_DN13536_c0_g1, Pdensi_DN17568_c0_g1d216235
GO:0051252	0.00455014475288219	0.997462848184637	33	1517	regulation of RNA metabolic process	BP	0.221386209583685	BP regulation of RNA metabolic process	Pdensi_DN12202_c0_g1d389479, Pdensi_DN15094_c1_g3d465823, Pdensi_DN15521_c0_g1, Pdensi_DN16624_c2_g1, Pdensi_DN17135_c0_g2, Pdensi_DN17823_c0_g3, Pdensi_DN18057_c0_g3, Pdensi_DN18206_c0_g1d283259, Pdensi_DN18434_c0_g1d283766, Pdensi_DN18816_c0_g1d14153, Pdensi_DN19484_c1_g1d484259, Pdensi_DN19588_c0_g6, Pdensi_DN20497_c1_g1, Pdensi_DN20665_c0_g1d220157, Pdensi_DN21067_c1_g1, Pdensi_DN21394_c3_g1,…
GO:0010047	0.0046453744722764	0.999873520072908	2	9	fruit dehiscence	BP	0.225126230848146	BP fruit dehiscence	Pdensi_DN12202_c0_g1d389479, Pdensi_GG_144383_c0_g1
GO:0099081	0.00469858819699948	0.998623298774707	9	239	supramolecular polymer	CC	0.225919176013375	CC supramolecular polymer	Pdensi_DN10914_c0_g1d387447, Pdensi_DN12629_c0_g1d459686, Pdensi_DN13531_c0_g1d522794, Pdensi_DN13660_c0_g1, Pdensi_DN19577_c0_g1d218702, Pdensi_DN20029_c1_g1, Pdensi_DN23801_c0_g1, Pdensi_DN2469_c0_g1d203990, Pdensi_GG_87212_c0_g1
GO:0099512	0.00469858819699948	0.998623298774707	9	239	supramolecular fiber	CC	0.225919176013375	CC supramolecular fiber	Pdensi_DN10914_c0_g1d387447, Pdensi_DN12629_c0_g1d459686, Pdensi_DN13531_c0_g1d522794, Pdensi_DN13660_c0_g1, Pdensi_DN19577_c0_g1d218702, Pdensi_DN20029_c1_g1, Pdensi_DN23801_c0_g1, Pdensi_DN2469_c0_g1d203990, Pdensi_GG_87212_c0_g1
GO:0005509	0.00472089189941425	0.998739169127025	8	199	calcium ion binding	MF	0.226104904604368	MF calcium ion binding	Pdensi_DN10914_c0_g1d387447, Pdensi_DN15194_c0_g1d343911, Pdensi_DN23377_c0_g3d548222, Pdensi_DN25099_c0_g1d73557, Pdensi_DN38467_c1_g1, Pdensi_DN38529_c0_g7, Pdensi_DN39819_c1_g4, Pdensi_GG_4186_c0_g1
GO:0045735	0.00479326108397123	0.999638392165899	3	26	nutrient reservoir activity	MF	0.228677720430238	MF nutrient reservoir activity	Pdensi_DN19791_c0_g1d218938, Pdensi_DN24389_c1_g2, Pdensi_DN26683_c1_g1
GO:0099080	0.004950173331041	0.99853777389248	9	241	supramolecular complex	CC	0.235248353534472	CC supramolecular complex	Pdensi_DN10914_c0_g1d387447, Pdensi_DN12629_c0_g1d459686, Pdensi_DN13531_c0_g1d522794, Pdensi_DN13660_c0_g1, Pdensi_DN19577_c0_g1d218702, Pdensi_DN20029_c1_g1, Pdensi_DN23801_c0_g1, Pdensi_DN2469_c0_g1d203990, Pdensi_GG_87212_c0_g1
GO:0080019	0.00500378329842557	0.999858443259435	2	9	fatty-acyl-CoA reductase (alcohol-forming) activity	MF	0.235966873161523	MF fatty-acyl-CoA reductase (alcohol-forming) activity	Pdensi_DN2475_c0_g1d447206, Pdensi_DN33061_c0_g1d236426
GO:0102965	0.00500378329842557	0.999858443259435	2	9	alcohol-forming fatty acyl-CoA reductase activity	MF	0.235966873161523	MF alcohol-forming fatty acyl-CoA reductase activity	Pdensi_DN2475_c0_g1d447206, Pdensi_DN33061_c0_g1d236426
GO:0016705	0.00518755901671339	0.998456016225028	9	247	oxidoreductase activity, acting on paired donors, with incorporation or reduction of molecular oxygen	MF	0.243438016969554	MF oxidoreductase activity, acting on paired donors, with incorporation or reduction of molecular oxygen	Pdensi_DN17788_c0_g1d113777, Pdensi_DN20685_c1_g1, Pdensi_DN23745_c0_g4, Pdensi_DN31506_c0_g1, Pdensi_DN38467_c1_g1, Pdensi_DN6726_c0_g1, Pdensi_DN9159_c0_g1d332506, Pdensi_GG_24978_c0_g1, Pdensi_GG_4186_c0_g1
GO:0042409	0.00521151684691448	0.999849440993936	2	9	caffeoyl-CoA O-methyltransferase activity	MF	0.243438016969554	MF caffeoyl-CoA O-methyltransferase activity	Pdensi_DN17127_c1_g4d473089, Pdensi_GG_125970_c0_g1
GO:0008172	0.00522177623872382	0.999848991468332	2	9	S-methyltransferase activity	MF	0.243438016969554	MF S-methyltransferase activity	Pdensi_DN21936_c1_g2, Pdensi_DN26586_c0_g2
GO:0033897	0.00535202539887598	0.999839845707973	2	10	ribonuclease T2 activity	MF	0.247327042787186	MF ribonuclease T2 activity	Pdensi_GG_33485_c0_g1, Pdensi_GG_73180_c0_g1
GO:0010116	0.00536484411186525	0.999842674974739	2	9	positive regulation of abscisic acid biosynthetic process	BP	0.247327042787186	BP positive regulation of abscisic acid biosynthetic process	Pdensi_DN20532_c0_g4, Pdensi_GG_116172_c0_g1
GO:0043207	0.00536971660564749	0.997201379474513	26	1153	response to external biotic stimulus	BP	0.247327042787186	BP response to external biotic stimulus	Pdensi_DN10914_c0_g1d387447, Pdensi_DN11970_c0_g1d5850, Pdensi_DN12254_c0_g1, Pdensi_DN13293_c0_g1d461084, Pdensi_DN14922_c0_g2, Pdensi_DN15094_c1_g3d465823, Pdensi_DN18057_c0_g3, Pdensi_DN18434_c0_g1d283766, Pdensi_DN19290_c1_g3, Pdensi_DN19600_c0_g1d485629, Pdensi_DN19811_c0_g1d15904, Pdensi_DN21067_c1_g1, Pdensi_DN21097_c0_g7, Pdensi_DN22501_c3_g4, Pdensi_DN22515_c0_g1d363928, Pdensi_DN23377_c…
GO:0006000	0.0053858837308685	0.999846084471819	2	8	fructose metabolic process	BP	0.247327042787186	BP fructose metabolic process	Pdensi_DN21997_c1_g3, Pdensi_DN36567_c0_g4
GO:0006950	0.00561125605864039	0.996248370636183	65	3612	response to stress	BP	0.256714964682798	BP response to stress	Pdensi_DN10090_c0_g1d4523, Pdensi_DN10914_c0_g1d387447, Pdensi_DN11970_c0_g1d5850, Pdensi_DN12303_c0_g1d105412, Pdensi_DN13293_c0_g1d461084, Pdensi_DN14922_c0_g2, Pdensi_DN15086_c0_g1d213965, Pdensi_DN15094_c1_g3d465823, Pdensi_DN15194_c0_g1d343911, Pdensi_DN15459_c0_g1, Pdensi_DN16142_c1_g1, Pdensi_DN17873_c0_g3, Pdensi_DN18057_c0_g3, Pdensi_DN18318_c1_g1, Pdensi_DN18434_c0_g1d283766, Pdensi_DN1…
GO:0102406	0.00577011696680461	0.999829125643932	2	8	omega-hydroxypalmitate O-sinapoyl transferase activity	MF	0.263001502341975	MF omega-hydroxypalmitate O-sinapoyl transferase activity	Pdensi_DN19565_c0_g1d218684, Pdensi_GG_66178_c0_g1
GO:0010623	0.00592191680138767	0.999817246285134	2	9	programmed cell death involved in cell development	BP	0.268743739818649	BP programmed cell death involved in cell development	Pdensi_DN19290_c1_g3, Pdensi_DN19600_c0_g1d485629
GO:0008168	0.00593993585277335	0.997929909693833	11	338	methyltransferase activity	MF	0.268743739818649	MF methyltransferase activity	Pdensi_DN17127_c1_g4d473089, Pdensi_DN18027_c0_g1, Pdensi_DN19256_c0_g1, Pdensi_DN19743_c0_g2, Pdensi_DN20231_c0_g1, Pdensi_DN2023_c0_g1d165274, Pdensi_DN21936_c1_g2, Pdensi_DN26056_c2_g2, Pdensi_DN26586_c0_g2, Pdensi_GG_125970_c0_g1, Pdensi_GG_93227_c0_g1
GO:0007154	0.00622347292338076	0.998442015502411	7	169	cell communication	BP	0.280536770270483	BP cell communication	Pdensi_DN10090_c0_g1d4523, Pdensi_DN10914_c0_g1d387447, Pdensi_DN17873_c0_g3, Pdensi_DN19790_c0_g1d535027, Pdensi_DN9785_c0_g1d385930, Pdensi_GG_42014_c0_g1, Pdensi_GG_73180_c0_g1
GO:2000038	0.00631203541912392	0.999798671188372	2	9	regulation of stomatal complex development	BP	0.283486689647906	BP regulation of stomatal complex development	Pdensi_DN21375_c1_g1, Pdensi_GG_56851_c0_g1
GO:0044217	0.00647777603433418	0.999779368207695	2	12	other organism part	CC	0.289868656777268	CC other organism part	Pdensi_DN10914_c0_g1d387447, Pdensi_DN20485_c0_g1
GO:0019028	0.00662431012476096	1	1	1	viral capsid	CC	0.295347877962524	CC viral capsid	Pdensi_DN20485_c0_g1
GO:0009987	0.00677450004341023	0.994721471618731	190	12671	cellular process	BP	0.300949800841496	BP cellular process	Pdensi_DN10090_c0_g1d4523, Pdensi_DN10456_c0_g2, Pdensi_DN10531_c0_g1d455577, Pdensi_DN10914_c0_g1d387447, Pdensi_DN11062_c0_g1d456534, Pdensi_DN12202_c0_g1d389479, Pdensi_DN12254_c0_g1, Pdensi_DN12629_c0_g1d459686, Pdensi_DN12969_c0_g1d51365, Pdensi_DN13341_c0_g1d461319, Pdensi_DN13531_c0_g1d522794, Pdensi_DN13536_c0_g1, Pdensi_DN13660_c0_g1, Pdensi_DN13671_c0_g1, Pdensi_DN14247_c0_g3, Pdensi_DN…
GO:0016892	0.00692129914117411	0.999759390669363	2	11	endoribonuclease activity, producing 3'-phosphomonoesters	MF	0.306361186895075	MF endoribonuclease activity, producing 3'-phosphomonoesters	Pdensi_GG_33485_c0_g1, Pdensi_GG_73180_c0_g1
GO:0016985	0.00698047959856125	0.999765431748069	2	9	mannan endo-1,4-beta-mannosidase activity	MF	0.306765807734622	MF mannan endo-1,4-beta-mannosidase activity	Pdensi_DN10456_c0_g2, Pdensi_GG_144383_c0_g1
GO:0046355	0.00698047959856125	0.999765431748069	2	9	mannan catabolic process	BP	0.306765807734622	BP mannan catabolic process	Pdensi_DN10456_c0_g2, Pdensi_GG_144383_c0_g1
GO:0001871	0.00729068903923113	0.998979660285409	4	59	pattern binding	MF	0.318117929928872	MF pattern binding	Pdensi_DN20784_c0_g1, Pdensi_DN22250_c0_g2d67184, Pdensi_GG_108346_c0_g1, Pdensi_GG_42014_c0_g1
GO:0030247	0.00729068903923113	0.998979660285409	4	59	polysaccharide binding	MF	0.318117929928872	MF polysaccharide binding	Pdensi_DN20784_c0_g1, Pdensi_DN22250_c0_g2d67184, Pdensi_GG_108346_c0_g1, Pdensi_GG_42014_c0_g1
GO:0044431	0.00744734006060426	0.996723813577099	16	610	Golgi apparatus part	CC	0.323800838592443	CC Golgi apparatus part	Pdensi_DN11837_c0_g1d269228, Pdensi_DN12254_c0_g1, Pdensi_DN13671_c0_g1, Pdensi_DN14247_c0_g3, Pdensi_DN17499_c0_g1, Pdensi_DN20197_c2_g1, Pdensi_DN2023_c0_g1d165274, Pdensi_DN20250_c0_g5, Pdensi_DN20822_c1_g1, Pdensi_DN22102_c0_g1, Pdensi_DN22515_c0_g1d363928, Pdensi_DN23381_c1_g12, Pdensi_DN24647_c0_g2, Pdensi_DN24989_c0_g1d557044, Pdensi_DN31246_c0_g1d504127, Pdensi_DN38664_c1_g5
GO:0051707	0.00754021883806221	0.996017139887403	25	1126	response to other organism	BP	0.326680647256116	BP response to other organism	Pdensi_DN10914_c0_g1d387447, Pdensi_DN11970_c0_g1d5850, Pdensi_DN12254_c0_g1, Pdensi_DN13293_c0_g1d461084, Pdensi_DN14922_c0_g2, Pdensi_DN15094_c1_g3d465823, Pdensi_DN18057_c0_g3, Pdensi_DN18434_c0_g1d283766, Pdensi_DN19290_c1_g3, Pdensi_DN19600_c0_g1d485629, Pdensi_DN19811_c0_g1d15904, Pdensi_DN21067_c1_g1, Pdensi_DN21097_c0_g7, Pdensi_DN22501_c3_g4, Pdensi_DN22515_c0_g1d363928, Pdensi_DN23377_c…
GO:0046906	0.00776832992846004	0.997353918783414	10	308	tetrapyrrole binding	MF	0.335378497369185	MF tetrapyrrole binding	Pdensi_DN15086_c0_g1d213965, Pdensi_DN16142_c1_g1, Pdensi_DN18318_c1_g1, Pdensi_DN18688_c1_g5, Pdensi_DN19717_c0_g2d287888, Pdensi_DN22102_c0_g1, Pdensi_DN23745_c0_g4, Pdensi_DN39846_c0_g1d441891, Pdensi_DN6726_c0_g1, Pdensi_GG_24978_c0_g1
GO:0005811	0.0078307393993111	0.999283855068467	3	32	lipid droplet	CC	0.335836445472383	CC lipid droplet	Pdensi_DN23377_c0_g3d548222, Pdensi_DN38467_c1_g1, Pdensi_GG_4186_c0_g1
GO:0008865	0.00783371857149511	0.999714491506282	2	10	fructokinase activity	MF	0.335836445472383	MF fructokinase activity	Pdensi_DN21997_c1_g3, Pdensi_DN36567_c0_g4
GO:0016741	0.00801827726222879	0.997087599521202	11	352	transferase activity, transferring one-carbon groups	MF	0.342550862411802	MF transferase activity, transferring one-carbon groups	Pdensi_DN17127_c1_g4d473089, Pdensi_DN18027_c0_g1, Pdensi_DN19256_c0_g1, Pdensi_DN19743_c0_g2, Pdensi_DN20231_c0_g1, Pdensi_DN2023_c0_g1d165274, Pdensi_DN21936_c1_g2, Pdensi_DN26056_c2_g2, Pdensi_DN26586_c0_g2, Pdensi_GG_125970_c0_g1, Pdensi_GG_93227_c0_g1
GO:0048658	0.00813344666844341	0.999692564218787	2	11	anther wall tapetum development	BP	0.346264547228419	BP anther wall tapetum development	Pdensi_DN19290_c1_g3, Pdensi_DN19600_c0_g1d485629
GO:0034309	0.00828239627968409	0.999689274126149	2	10	primary alcohol biosynthetic process	BP	0.351385677457462	BP primary alcohol biosynthetic process	Pdensi_DN13536_c0_g1, Pdensi_DN17568_c0_g1d216235
GO:0035336	0.00847560914006609	0.99967269531323	2	11	long-chain fatty-acyl-CoA metabolic process	BP	0.357111490262372	BP long-chain fatty-acyl-CoA metabolic process	Pdensi_DN2475_c0_g1d447206, Pdensi_DN33061_c0_g1d236426
GO:0035337	0.00847560914006609	0.99967269531323	2	11	fatty-acyl-CoA metabolic process	BP	0.357111490262372	BP fatty-acyl-CoA metabolic process	Pdensi_DN2475_c0_g1d447206, Pdensi_DN33061_c0_g1d236426
GO:0005886	0.00865185985530565	0.994504585063252	46	2429	plasma membrane	CC	0.363289224951721	CC plasma membrane	Pdensi_DN10914_c0_g1d387447, Pdensi_DN11970_c0_g1d5850, Pdensi_DN12969_c0_g1d51365, Pdensi_DN13293_c0_g1d461084, Pdensi_DN13341_c0_g1d461319, Pdensi_DN14363_c0_g1d213328, Pdensi_DN15194_c0_g1d343911, Pdensi_DN17251_c0_g1d215968, Pdensi_DN18650_c0_g2d479602, Pdensi_DN18710_c1_g1, Pdensi_DN19109_c0_g1d482743, Pdensi_DN19256_c0_g1, Pdensi_DN19295_c0_g3d483252, Pdensi_DN19596_c0_g1d218685, Pdensi_DN1…
GO:0010115	0.00870495361998338	0.999659137922476	2	11	regulation of abscisic acid biosynthetic process	BP	0.363384907615772	BP regulation of abscisic acid biosynthetic process	Pdensi_DN20532_c0_g4, Pdensi_GG_116172_c0_g1
GO:0070507	0.00876420343274627	0.999164951364778	3	32	regulation of microtubule cytoskeleton organization	BP	0.363384907615772	BP regulation of microtubule cytoskeleton organization	Pdensi_DN10914_c0_g1d387447, Pdensi_DN2469_c0_g1d203990, Pdensi_GG_87212_c0_g1
GO:0004436	0.00876943434433285	1	1	1	phosphatidylinositol diacylglycerol-lyase activity	MF	0.363384907615772	MF phosphatidylinositol diacylglycerol-lyase activity	Pdensi_DN18117_c0_g1d216785
GO:0010015	0.00877268841483308	0.999163847929251	3	32	root morphogenesis	BP	0.363384907615772	BP root morphogenesis	Pdensi_DN13684_c0_g1, Pdensi_DN23381_c1_g12, Pdensi_DN31246_c0_g1d504127
GO:0015926	0.00886415397564747	0.99827917575341	5	98	glucosidase activity	MF	0.365937346449204	MF glucosidase activity	Pdensi_DN15459_c0_g1, Pdensi_DN19704_c0_g1d218921, Pdensi_DN19707_c0_g3, Pdensi_DN21237_c1_g1d64974, Pdensi_DN24690_c0_g1d225993
GO:0007017	0.00897472689409462	0.99732440032452	8	217	microtubule-based process	BP	0.369258813585551	BP microtubule-based process	Pdensi_DN10914_c0_g1d387447, Pdensi_DN12629_c0_g1d459686, Pdensi_DN13531_c0_g1d522794, Pdensi_DN13660_c0_g1, Pdensi_DN19577_c0_g1d218702, Pdensi_DN23801_c0_g1, Pdensi_DN2469_c0_g1d203990, Pdensi_GG_87212_c0_g1
GO:0006022	0.00927008698050247	0.999093479094095	3	35	aminoglycan metabolic process	BP	0.380135573471374	BP aminoglycan metabolic process	Pdensi_DN20784_c0_g1, Pdensi_DN22250_c0_g2d67184, Pdensi_GG_108346_c0_g1
GO:1902932	0.00942103083981758	0.999610276553107	2	12	positive regulation of alcohol biosynthetic process	BP	0.384804275059889	BP positive regulation of alcohol biosynthetic process	Pdensi_DN20532_c0_g4, Pdensi_GG_116172_c0_g1
GO:0009891	0.00945585520093798	0.99599309422803	14	523	positive regulation of biosynthetic process	BP	0.384804275059889	BP positive regulation of biosynthetic process	Pdensi_DN12202_c0_g1d389479, Pdensi_DN15094_c1_g3d465823, Pdensi_DN15521_c0_g1, Pdensi_DN18057_c0_g3, Pdensi_DN18434_c0_g1d283766, Pdensi_DN19484_c1_g1d484259, Pdensi_DN19588_c0_g6, Pdensi_DN20497_c1_g1, Pdensi_DN20532_c0_g4, Pdensi_DN21067_c1_g1, Pdensi_DN21394_c3_g1, Pdensi_DN23041_c0_g7, Pdensi_DN38997_c0_g1d571459, Pdensi_GG_116172_c0_g1
GO:0016020	0.00947809241237146	0.993225993958612	83	4900	membrane	CC	0.384804275059889	CC membrane	Pdensi_DN10914_c0_g1d387447, Pdensi_DN11062_c0_g1d456534, Pdensi_DN11837_c0_g1d269228, Pdensi_DN11970_c0_g1d5850, Pdensi_DN12254_c0_g1, Pdensi_DN12969_c0_g1d51365, Pdensi_DN13293_c0_g1d461084, Pdensi_DN13341_c0_g1d461319, Pdensi_DN13671_c0_g1, Pdensi_DN14247_c0_g3, Pdensi_DN14363_c0_g1d213328, Pdensi_DN14985_c0_g1d394887, Pdensi_DN15194_c0_g1d343911, Pdensi_DN17251_c0_g1d215968, Pdensi_DN17412_c0…
GO:0016628	0.00958477573762809	0.998541872207828	4	67	oxidoreductase activity, acting on the CH-CH group of donors, NAD or NADP as acceptor	MF	0.387840115253208	MF oxidoreductase activity, acting on the CH-CH group of donors, NAD or NADP as acceptor	Pdensi_DN13536_c0_g1, Pdensi_DN17568_c0_g1d216235, Pdensi_DN33061_c0_g1d236426, Pdensi_GG_57214_c0_g1
GO:0008083	0.00961613204771024	0.999589399127431	2	14	growth factor activity	MF	0.387840115253208	MF growth factor activity	Pdensi_DN15834_c0_g1d526435, Pdensi_DN218_c0_g1
GO:0004567	0.00978063472521963	0.999593053826854	2	11	beta-mannosidase activity	MF	0.393181515953829	MF beta-mannosidase activity	Pdensi_DN10456_c0_g2, Pdensi_GG_144383_c0_g1
GO:0006040	0.0101598852370706	0.998974363210922	3	34	amino sugar metabolic process	BP	0.407092656508897	BP amino sugar metabolic process	Pdensi_DN20784_c0_g1, Pdensi_DN22250_c0_g2d67184, Pdensi_GG_108346_c0_g1
GO:0035556	0.010203958996199	0.995796760992976	13	473	intracellular signal transduction	BP	0.407526844470343	BP intracellular signal transduction	Pdensi_DN15194_c0_g1d343911, Pdensi_DN18206_c0_g1d283259, Pdensi_DN18816_c0_g1d14153, Pdensi_DN19484_c1_g1d484259, Pdensi_DN19596_c0_g1d408249, Pdensi_DN20215_c0_g1d489506, Pdensi_DN20784_c0_g1, Pdensi_DN21394_c3_g1, Pdensi_DN25099_c0_g1d73557, Pdensi_DN38529_c0_g7, Pdensi_DN39819_c1_g4, Pdensi_DN9785_c0_g1d385930, Pdensi_GG_56851_c0_g1
GO:0042631	0.0104704671055947	0.998929438220456	3	35	cellular response to water deprivation	BP	0.415464068549179	BP cellular response to water deprivation	Pdensi_DN10090_c0_g1d4523, Pdensi_DN17873_c0_g3, Pdensi_GG_42014_c0_g1
GO:0071462	0.0104704671055947	0.998929438220456	3	35	cellular response to water stimulus	BP	0.415464068549179	BP cellular response to water stimulus	Pdensi_DN10090_c0_g1d4523, Pdensi_DN17873_c0_g3, Pdensi_GG_42014_c0_g1
GO:0033500	0.0107929164718888	0.99889023596226	3	32	carbohydrate homeostasis	BP	0.426877254392997	BP carbohydrate homeostasis	Pdensi_DN15194_c0_g1d343911, Pdensi_DN25099_c0_g1d73557, Pdensi_DN39819_c1_g4
GO:0051704	0.0108446224032115	0.993946158031929	27	1286	multi-organism process	BP	0.427543135967125	BP multi-organism process	Pdensi_DN10914_c0_g1d387447, Pdensi_DN11970_c0_g1d5850, Pdensi_DN12254_c0_g1, Pdensi_DN13293_c0_g1d461084, Pdensi_DN14922_c0_g2, Pdensi_DN15094_c1_g3d465823, Pdensi_DN18057_c0_g3, Pdensi_DN18117_c0_g1d216785, Pdensi_DN18434_c0_g1d283766, Pdensi_DN19290_c1_g3, Pdensi_DN19600_c0_g1d485629, Pdensi_DN19811_c0_g1d15904, Pdensi_DN20485_c0_g1, Pdensi_DN21067_c1_g1, Pdensi_DN21097_c0_g7, Pdensi_DN22501_c…
GO:0031326	0.0112032874814552	0.993240902148384	35	1750	regulation of cellular biosynthetic process	BP	0.438141394904467	BP regulation of cellular biosynthetic process	Pdensi_DN12202_c0_g1d389479, Pdensi_DN15094_c1_g3d465823, Pdensi_DN15521_c0_g1, Pdensi_DN16624_c2_g1, Pdensi_DN17135_c0_g2, Pdensi_DN17823_c0_g3, Pdensi_DN18057_c0_g3, Pdensi_DN18206_c0_g1d283259, Pdensi_DN18434_c0_g1d283766, Pdensi_DN18816_c0_g1d14153, Pdensi_DN19484_c1_g1d484259, Pdensi_DN19588_c0_g6, Pdensi_DN20497_c1_g1, Pdensi_DN20532_c0_g4, Pdensi_DN20665_c0_g1d220157, Pdensi_DN21067_c1_g1,…
GO:0016787	0.0112132514854207	0.992183768430831	68	4168	hydrolase activity	MF	0.438141394904467	MF hydrolase activity	Pdensi_DN10456_c0_g2, Pdensi_DN13684_c0_g1, Pdensi_DN14695_c0_g2, Pdensi_DN14923_c0_g4, Pdensi_DN15207_c0_g1d109141, Pdensi_DN15459_c0_g1, Pdensi_DN17518_c0_g1d474702, Pdensi_DN18117_c0_g1d216785, Pdensi_DN18207_c1_g3, Pdensi_DN18379_c0_g2d353949, Pdensi_DN18557_c0_g2, Pdensi_DN19174_c1_g3, Pdensi_DN19256_c0_g1, Pdensi_DN19282_c0_g1d14910, Pdensi_DN19290_c1_g3, Pdensi_DN19600_c0_g1d485629, Pdensi…
GO:0009250	0.0112206506810213	0.99769292173786	5	98	glucan biosynthetic process	BP	0.438141394904467	BP glucan biosynthetic process	Pdensi_DN20784_c0_g1, Pdensi_DN21624_c0_g2d540410, Pdensi_DN21997_c1_g3, Pdensi_DN36567_c0_g4, Pdensi_DN38664_c1_g5
GO:0009705	0.0115247551695855	0.997614153306993	5	99	plant-type vacuole membrane	CC	0.448587375029484	CC plant-type vacuole membrane	Pdensi_DN19790_c0_g1d535027, Pdensi_DN2665_c0_g1d326208, Pdensi_GG_34298_c0_g1, Pdensi_GG_94111_c0_g1, Pdensi_GG_94332_c0_g1
GO:1905428	0.0118492799995272	0.999435779197733	2	14	regulation of plant organ formation	BP	0.459759563525959	BP regulation of plant organ formation	Pdensi_DN23381_c1_g12, Pdensi_DN31246_c0_g1d504127
GO:0046556	0.011997766972639	0.999420252845081	2	15	alpha-L-arabinofuranosidase activity	MF	0.464052431708287	MF alpha-L-arabinofuranosidase activity	Pdensi_DN17518_c0_g1d474702, Pdensi_DN23116_c1_g4
GO:0009409	0.0120487317138385	0.995898014461213	9	279	response to cold	BP	0.464558174664697	BP response to cold	Pdensi_DN10914_c0_g1d387447, Pdensi_DN19790_c0_g1d535027, Pdensi_DN23377_c0_g3d548222, Pdensi_DN30823_c0_g1d27442, Pdensi_DN38997_c0_g1d571459, Pdensi_DN41763_c0_g1d320038, Pdensi_GG_143718_c0_g1, Pdensi_GG_57214_c0_g1, Pdensi_GG_71588_c0_g1
GO:0001937	0.0121848385267462	1	1	1	negative regulation of endothelial cell proliferation	BP	0.466869703676361	BP negative regulation of endothelial cell proliferation	Pdensi_DN19256_c0_g1
GO:0043532	0.0121848385267462	1	1	1	angiostatin binding	MF	0.466869703676361	MF angiostatin binding	Pdensi_DN19256_c0_g1
GO:0009646	0.012361899570504	0.998652221163469	3	37	response to absence of light	BP	0.472041199047914	BP response to absence of light	Pdensi_DN19790_c0_g1d535027, Pdensi_DN23381_c1_g12, Pdensi_DN31246_c0_g1d504127
GO:0071840	0.0123968082614329	0.991776172516862	51	2781	cellular component organization or biogenesis	BP	0.472041199047914	BP cellular component organization or biogenesis	Pdensi_DN10531_c0_g1d455577, Pdensi_DN10914_c0_g1d387447, Pdensi_DN11062_c0_g1d456534, Pdensi_DN12202_c0_g1d389479, Pdensi_DN12254_c0_g1, Pdensi_DN12629_c0_g1d459686, Pdensi_DN12969_c0_g1d51365, Pdensi_DN13531_c0_g1d522794, Pdensi_DN13660_c0_g1, Pdensi_DN13671_c0_g1, Pdensi_DN14247_c0_g3, Pdensi_DN14923_c0_g4, Pdensi_DN15094_c1_g3d465823, Pdensi_DN15521_c0_g1, Pdensi_DN15837_c1_g1, Pdensi_DN16433…
GO:0004866	0.0125044245890202	0.999382544962454	2	15	endopeptidase inhibitor activity	MF	0.473199845327089	MF endopeptidase inhibitor activity	Pdensi_DN14922_c0_g2, Pdensi_DN25673_c0_g1d75219
GO:0030414	0.0125044245890202	0.999382544962454	2	15	peptidase inhibitor activity	MF	0.473199845327089	MF peptidase inhibitor activity	Pdensi_DN14922_c0_g2, Pdensi_DN25673_c0_g1d75219
GO:0009889	0.0125432278006672	0.992372125591568	35	1764	regulation of biosynthetic process	BP	0.473207741735323	BP regulation of biosynthetic process	Pdensi_DN12202_c0_g1d389479, Pdensi_DN15094_c1_g3d465823, Pdensi_DN15521_c0_g1, Pdensi_DN16624_c2_g1, Pdensi_DN17135_c0_g2, Pdensi_DN17823_c0_g3, Pdensi_DN18057_c0_g3, Pdensi_DN18206_c0_g1d283259, Pdensi_DN18434_c0_g1d283766, Pdensi_DN18816_c0_g1d14153, Pdensi_DN19484_c1_g1d484259, Pdensi_DN19588_c0_g6, Pdensi_DN20497_c1_g1, Pdensi_DN20532_c0_g4, Pdensi_DN20665_c0_g1d220157, Pdensi_DN21067_c1_g1,…
GO:1904680	0.012593035824395	0.997925944267265	4	67	peptide transmembrane transporter activity	MF	0.473629485407691	MF peptide transmembrane transporter activity	Pdensi_DN18870_c3_g1, Pdensi_DN19295_c0_g3d483252, Pdensi_DN22219_c0_g2, Pdensi_GG_146212_c0_g1
GO:0043455	0.0127268610857287	0.99789850853845	4	66	regulation of secondary metabolic process	BP	0.476160123272795	BP regulation of secondary metabolic process	Pdensi_DN20532_c0_g4, Pdensi_DN37478_c2_g10, Pdensi_DN39230_c0_g2, Pdensi_GG_116172_c0_g1
GO:0009835	0.0127379920425313	0.999370049209545	2	14	fruit ripening	BP	0.476160123272795	BP fruit ripening	Pdensi_DN7241_c0_g2d383895, Pdensi_GG_122874_c0_g1
GO:0032886	0.0129022685446765	0.998570909319383	3	37	regulation of microtubule-based process	BP	0.480834998864069	BP regulation of microtubule-based process	Pdensi_DN10914_c0_g1d387447, Pdensi_DN2469_c0_g1d203990, Pdensi_GG_87212_c0_g1
GO:0050734	0.012958076174966	0.999366749585998	2	12	hydroxycinnamoyltransferase activity	MF	0.481451430246236	MF hydroxycinnamoyltransferase activity	Pdensi_DN19565_c0_g1d218684, Pdensi_GG_66178_c0_g1
GO:0019219	0.0132027911055659	0.992066423491928	33	1639	regulation of nucleobase-containing compound metabolic process	BP	0.489061697115842	BP regulation of nucleobase-containing compound metabolic process	Pdensi_DN12202_c0_g1d389479, Pdensi_DN15094_c1_g3d465823, Pdensi_DN15521_c0_g1, Pdensi_DN16624_c2_g1, Pdensi_DN17135_c0_g2, Pdensi_DN17823_c0_g3, Pdensi_DN18057_c0_g3, Pdensi_DN18206_c0_g1d283259, Pdensi_DN18434_c0_g1d283766, Pdensi_DN18816_c0_g1d14153, Pdensi_DN19484_c1_g1d484259, Pdensi_DN19588_c0_g6, Pdensi_DN20497_c1_g1, Pdensi_DN20665_c0_g1d220157, Pdensi_DN21067_c1_g1, Pdensi_DN21394_c3_g1,…
GO:0009044	0.0141910362775874	0.999245881022785	2	16	xylan 1,4-beta-xylosidase activity	MF	0.519113675290305	MF xylan 1,4-beta-xylosidase activity	Pdensi_DN17518_c0_g1d474702, Pdensi_DN23116_c1_g4
GO:0046462	0.0145345344848325	1	1	1	monoacylglycerol metabolic process	BP	0.519113675290305	BP monoacylglycerol metabolic process	Pdensi_DN19174_c1_g3
GO:0052651	0.0145345344848325	1	1	1	monoacylglycerol catabolic process	BP	0.519113675290305	BP monoacylglycerol catabolic process	Pdensi_DN19174_c1_g3
GO:0061135	0.0146415097069404	0.999209059996692	2	16	endopeptidase regulator activity	MF	0.519113675290305	MF endopeptidase regulator activity	Pdensi_DN14922_c0_g2, Pdensi_DN25673_c0_g1d75219
GO:2000112	0.0147259506132604	0.991079319003408	33	1662	regulation of cellular macromolecule biosynthetic process	BP	0.519113675290305	BP regulation of cellular macromolecule biosynthetic process	Pdensi_DN12202_c0_g1d389479, Pdensi_DN15094_c1_g3d465823, Pdensi_DN15521_c0_g1, Pdensi_DN16624_c2_g1, Pdensi_DN17135_c0_g2, Pdensi_DN17823_c0_g3, Pdensi_DN18057_c0_g3, Pdensi_DN18206_c0_g1d283259, Pdensi_DN18434_c0_g1d283766, Pdensi_DN18816_c0_g1d14153, Pdensi_DN19484_c1_g1d484259, Pdensi_DN19588_c0_g6, Pdensi_DN20497_c1_g1, Pdensi_DN20665_c0_g1d220157, Pdensi_DN21067_c1_g1, Pdensi_DN21394_c3_g1,…
GO:0016621	0.014987065631504	0.999192739399371	2	14	cinnamoyl-CoA reductase activity	MF	0.519113675290305	MF cinnamoyl-CoA reductase activity	Pdensi_DN30823_c0_g1d27442, Pdensi_GG_143718_c0_g1
GO:0033095	0.0149940841018643	1	1	1	aleurone grain	CC	0.519113675290305	CC aleurone grain	Pdensi_DN20739_c0_g1
GO:0010055	0.0152737054757396	1	1	1	atrichoblast differentiation	BP	0.519113675290305	BP atrichoblast differentiation	Pdensi_DN29111_c0_g1d232624
GO:0008645	0.0153215438638089	1	1	1	hexose transmembrane transport	BP	0.519113675290305	BP hexose transmembrane transport	Pdensi_DN19790_c0_g1d535027
GO:0015755	0.0153215438638089	1	1	1	fructose transmembrane transport	BP	0.519113675290305	BP fructose transmembrane transport	Pdensi_DN19790_c0_g1d535027
GO:0035428	0.0153215438638089	1	1	1	NA	NA	0.519113675290305	none	Pdensi_DN19790_c0_g1d535027
GO:1902334	0.0153215438638089	1	1	1	fructose export from vacuole to cytoplasm	BP	0.519113675290305	BP fructose export from vacuole to cytoplasm	Pdensi_DN19790_c0_g1d535027
GO:1905950	0.0153215438638089	1	1	1	NA	NA	0.519113675290305	none	Pdensi_DN19790_c0_g1d535027
GO:0030775	0.0153500272698926	1	1	1	glucuronoxylan 4-O-methyltransferase activity	MF	0.519113675290305	MF glucuronoxylan 4-O-methyltransferase activity	Pdensi_DN2023_c0_g1d165274
GO:1901347	0.0153980543105243	1	1	1	negative regulation of secondary cell wall biogenesis	BP	0.519113675290305	BP negative regulation of secondary cell wall biogenesis	Pdensi_GG_20042_c0_g1
GO:1903339	0.0153980543105243	1	1	1	negative regulation of cell wall organization or biogenesis	BP	0.519113675290305	BP negative regulation of cell wall organization or biogenesis	Pdensi_GG_20042_c0_g1
GO:2001207	0.0153980543130468	1	1	1	regulation of transcription elongation from RNA polymerase I promoter	BP	0.519113675290305	BP regulation of transcription elongation from RNA polymerase I promoter	Pdensi_DN15521_c0_g1
GO:2001209	0.0153980543130468	1	1	1	positive regulation of transcription elongation from RNA polymerase I promoter	BP	0.519113675290305	BP positive regulation of transcription elongation from RNA polymerase I promoter	Pdensi_DN15521_c0_g1
GO:0009930	0.0153980543130649	1	1	1	longitudinal side of cell surface	CC	0.519113675290305	CC longitudinal side of cell surface	Pdensi_DN21624_c0_g2d540410
GO:0046864	0.0153980543130719	1	1	1	isoprenoid transport	BP	0.519113675290305	BP isoprenoid transport	Pdensi_GG_146212_c0_g1
GO:0046865	0.0153980543130719	1	1	1	terpenoid transport	BP	0.519113675290305	BP terpenoid transport	Pdensi_GG_146212_c0_g1
GO:0080168	0.0153980543130719	1	1	1	abscisic acid transport	BP	0.519113675290305	BP abscisic acid transport	Pdensi_GG_146212_c0_g1
GO:0090440	0.0153980543130719	1	1	1	abscisic acid transmembrane transporter activity	MF	0.519113675290305	MF abscisic acid transmembrane transporter activity	Pdensi_GG_146212_c0_g1
GO:0000249	0.0153980543132497	1	1	1	C-22 sterol desaturase activity	MF	0.519113675290305	MF C-22 sterol desaturase activity	Pdensi_GG_24978_c0_g1
GO:0070704	0.0153980543132497	1	1	1	sterol desaturase activity	MF	0.519113675290305	MF sterol desaturase activity	Pdensi_GG_24978_c0_g1
GO:0015091	0.0153980543133621	1	1	1	ferric iron transmembrane transporter activity	MF	0.519113675290305	MF ferric iron transmembrane transporter activity	Pdensi_DN17412_c0_g1
GO:0015682	0.0153980543133621	1	1	1	ferric iron transport	BP	0.519113675290305	BP ferric iron transport	Pdensi_DN17412_c0_g1
GO:0031232	0.0153980543133621	1	1	1	extrinsic component of external side of plasma membrane	CC	0.519113675290305	CC extrinsic component of external side of plasma membrane	Pdensi_DN17412_c0_g1
GO:0033572	0.0153980543133621	1	1	1	transferrin transport	BP	0.519113675290305	BP transferrin transport	Pdensi_DN17412_c0_g1
GO:0072562	0.0153980543133621	1	1	1	blood microparticle	CC	0.519113675290305	CC blood microparticle	Pdensi_DN17412_c0_g1
GO:1990459	0.0153980543133621	1	1	1	transferrin receptor binding	MF	0.519113675290305	MF transferrin receptor binding	Pdensi_DN17412_c0_g1
GO:1990712	0.0153980543133621	1	1	1	HFE-transferrin receptor complex	CC	0.519113675290305	CC HFE-transferrin receptor complex	Pdensi_DN17412_c0_g1
GO:0097435	0.0154112533892563	0.996560620419863	5	113	supramolecular fiber organization	BP	0.519113675290305	BP supramolecular fiber organization	Pdensi_DN10914_c0_g1d387447, Pdensi_DN12629_c0_g1d459686, Pdensi_DN13531_c0_g1d522794, Pdensi_DN19577_c0_g1d218702, Pdensi_DN23801_c0_g1
GO:0044087	0.0154659931629261	0.995921043446648	6	151	regulation of cellular component biogenesis	BP	0.519530252522294	BP regulation of cellular component biogenesis	Pdensi_DN10914_c0_g1d387447, Pdensi_DN15094_c1_g3d465823, Pdensi_DN18057_c0_g3, Pdensi_DN18434_c0_g1d283766, Pdensi_DN21067_c1_g1, Pdensi_GG_20042_c0_g1
GO:0018958	0.0155739360845287	0.997265513628235	4	70	phenol-containing compound metabolic process	BP	0.52172685883171	BP phenol-containing compound metabolic process	Pdensi_DN13536_c0_g1, Pdensi_DN17568_c0_g1d216235, Pdensi_DN19256_c0_g1, Pdensi_DN7686_c0_g1d207829
GO:0016627	0.0159495214510436	0.996408445399243	5	115	oxidoreductase activity, acting on the CH-CH group of donors	MF	0.531492538376774	MF oxidoreductase activity, acting on the CH-CH group of donors	Pdensi_DN13536_c0_g1, Pdensi_DN17568_c0_g1d216235, Pdensi_DN22808_c3_g2, Pdensi_DN33061_c0_g1d236426, Pdensi_GG_57214_c0_g1
GO:1902930	0.0159543337808759	0.999104604623001	2	15	regulation of alcohol biosynthetic process	BP	0.531492538376774	BP regulation of alcohol biosynthetic process	Pdensi_DN20532_c0_g4, Pdensi_GG_116172_c0_g1
GO:0004396	0.0160379216755647	0.999104733120099	2	14	hexokinase activity	MF	0.531492538376774	MF hexokinase activity	Pdensi_DN21997_c1_g3, Pdensi_DN36567_c0_g4
GO:0010556	0.0160388417909963	0.990221962512075	33	1672	regulation of macromolecule biosynthetic process	BP	0.531492538376774	BP regulation of macromolecule biosynthetic process	Pdensi_DN12202_c0_g1d389479, Pdensi_DN15094_c1_g3d465823, Pdensi_DN15521_c0_g1, Pdensi_DN16624_c2_g1, Pdensi_DN17135_c0_g2, Pdensi_DN17823_c0_g3, Pdensi_DN18057_c0_g3, Pdensi_DN18206_c0_g1d283259, Pdensi_DN18434_c0_g1d283766, Pdensi_DN18816_c0_g1d14153, Pdensi_DN19484_c1_g1d484259, Pdensi_DN19588_c0_g6, Pdensi_DN20497_c1_g1, Pdensi_DN20665_c0_g1d220157, Pdensi_DN21067_c1_g1, Pdensi_DN21394_c3_g1,…
GO:0042887	0.0161938256267627	0.997121018322167	4	72	amide transmembrane transporter activity	MF	0.534456586647556	MF amide transmembrane transporter activity	Pdensi_DN18870_c3_g1, Pdensi_DN19295_c0_g3d483252, Pdensi_DN22219_c0_g2, Pdensi_GG_146212_c0_g1
GO:0055076	0.0162154677622454	0.997117313741708	4	71	transition metal ion homeostasis	BP	0.534456586647556	BP transition metal ion homeostasis	Pdensi_DN17412_c0_g1, Pdensi_DN23122_c4_g1, Pdensi_DN23381_c1_g12, Pdensi_DN31246_c0_g1d504127
GO:0080169	0.0166098478113858	0.999930555674499	1	2	cellular response to boron-containing substance deprivation	BP	0.543583948666341	BP cellular response to boron-containing substance deprivation	Pdensi_DN9785_c0_g1d385930
GO:1990059	0.0166225940861885	0.999930448601928	1	2	fruit valve development	BP	0.543583948666341	BP fruit valve development	Pdensi_GG_144383_c0_g1
GO:0055072	0.0166253960321244	0.997971095880374	3	39	iron ion homeostasis	BP	0.543583948666341	BP iron ion homeostasis	Pdensi_DN17412_c0_g1, Pdensi_DN23381_c1_g12, Pdensi_DN31246_c0_g1d504127
GO:0002237	0.0169610184784509	0.997909466164493	3	41	response to molecule of bacterial origin	BP	0.553082573309271	BP response to molecule of bacterial origin	Pdensi_DN10914_c0_g1d387447, Pdensi_DN14922_c0_g2, Pdensi_DN25673_c0_g1d75219
GO:0061134	0.0170555234323618	0.998995388253467	2	17	peptidase regulator activity	MF	0.554689052531004	MF peptidase regulator activity	Pdensi_DN14922_c0_g2, Pdensi_DN25673_c0_g1d75219
GO:0010026	0.0177457079234551	0.998939111736912	2	16	trichome differentiation	BP	0.575608795898105	BP trichome differentiation	Pdensi_DN19588_c0_g6, Pdensi_GG_78818_c0_g1
GO:0031110	0.0183079991652393	0.998887291081353	2	16	regulation of microtubule polymerization or depolymerization	BP	0.589284929351055	BP regulation of microtubule polymerization or depolymerization	Pdensi_DN10914_c0_g1d387447, Pdensi_DN2469_c0_g1d203990
GO:0009414	0.0183816290434701	0.99328711819509	9	297	response to water deprivation	BP	0.589284929351055	BP response to water deprivation	Pdensi_DN10090_c0_g1d4523, Pdensi_DN10914_c0_g1d387447, Pdensi_DN17873_c0_g3, Pdensi_DN19596_c0_g1d408249, Pdensi_DN20784_c0_g1, Pdensi_DN23377_c0_g3d548222, Pdensi_DN24348_c0_g2d553545, Pdensi_GG_20042_c0_g1, Pdensi_GG_42014_c0_g1
GO:0044766	0.0184076443961711	0.998859623900211	2	19	multi-organism transport	BP	0.589284929351055	BP multi-organism transport	Pdensi_DN10914_c0_g1d387447, Pdensi_DN20485_c0_g1
GO:0046794	0.0184076443961711	0.998859623900211	2	19	transport of virus	BP	0.589284929351055	BP transport of virus	Pdensi_DN10914_c0_g1d387447, Pdensi_DN20485_c0_g1
GO:1902579	0.0184076443961711	0.998859623900211	2	19	multi-organism localization	BP	0.589284929351055	BP multi-organism localization	Pdensi_DN10914_c0_g1d387447, Pdensi_DN20485_c0_g1
GO:0016757	0.0189001117744904	0.991277471382999	14	570	transferase activity, transferring glycosyl groups	MF	0.603474662674549	MF transferase activity, transferring glycosyl groups	Pdensi_DN12254_c0_g1, Pdensi_DN13671_c0_g1, Pdensi_DN14923_c0_g4, Pdensi_DN17499_c0_g1, Pdensi_DN20197_c2_g1, Pdensi_DN20250_c0_g5, Pdensi_DN20282_c0_g1d219737, Pdensi_DN20349_c0_g1d536683, Pdensi_DN20822_c1_g1, Pdensi_DN22102_c0_g1, Pdensi_DN22515_c0_g1d363928, Pdensi_DN24647_c0_g2, Pdensi_DN24989_c0_g1d557044, Pdensi_DN38664_c1_g5
GO:0090406	0.0193321576562107	0.997494634373667	3	42	pollen tube	CC	0.615666454604673	CC pollen tube	Pdensi_DN13671_c0_g1, Pdensi_DN20250_c0_g5, Pdensi_DN589_c0_g1d164266
GO:0045828	0.0196552301033618	0.998752041022823	2	17	positive regulation of isoprenoid metabolic process	BP	0.624333617350566	BP positive regulation of isoprenoid metabolic process	Pdensi_DN20532_c0_g4, Pdensi_GG_116172_c0_g1
GO:0048581	0.0197858664207033	0.996261344414559	4	75	negative regulation of post-embryonic development	BP	0.626859194274529	BP negative regulation of post-embryonic development	Pdensi_DN18206_c0_g1d283259, Pdensi_DN19174_c1_g3, Pdensi_DN21375_c1_g1, Pdensi_DN23531_c2_g5
GO:0010029	0.0201406641104058	0.99733863349916	3	46	regulation of seed germination	BP	0.633658664259552	BP regulation of seed germination	Pdensi_DN19174_c1_g3, Pdensi_DN19517_c0_g1d61117, Pdensi_DN21920_c1_g1
GO:0009986	0.0201668504237221	0.998709874388589	2	16	cell surface	CC	0.633658664259552	CC cell surface	Pdensi_DN17412_c0_g1, Pdensi_DN19256_c0_g1
GO:0016894	0.0202489500334263	0.99868686634357	2	18	endonuclease activity, active with either ribo- or deoxyribonucleic acids and producing 3'-phosphomonoesters	MF	0.633658664259552	MF endonuclease activity, active with either ribo- or deoxyribonucleic acids and producing 3'-phosphomonoesters	Pdensi_GG_33485_c0_g1, Pdensi_GG_73180_c0_g1
GO:0001936	0.0202619729153584	0.999896468063536	1	2	regulation of endothelial cell proliferation	BP	0.633658664259552	BP regulation of endothelial cell proliferation	Pdensi_DN19256_c0_g1
GO:0031328	0.0202680520270343	0.990871482076147	13	521	positive regulation of cellular biosynthetic process	BP	0.633658664259552	BP positive regulation of cellular biosynthetic process	Pdensi_DN12202_c0_g1d389479, Pdensi_DN15094_c1_g3d465823, Pdensi_DN15521_c0_g1, Pdensi_DN18057_c0_g3, Pdensi_DN18434_c0_g1d283766, Pdensi_DN19484_c1_g1d484259, Pdensi_DN19588_c0_g6, Pdensi_DN20497_c1_g1, Pdensi_DN20532_c0_g4, Pdensi_DN21067_c1_g1, Pdensi_DN23041_c0_g7, Pdensi_DN38997_c0_g1d571459, Pdensi_GG_116172_c0_g1
GO:0097599	0.0203491869955358	0.998670591869408	2	19	xylanase activity	MF	0.633658664259552	MF xylanase activity	Pdensi_DN17518_c0_g1d474702, Pdensi_DN23116_c1_g4
GO:0090332	0.0203622472651711	0.998682690223989	2	17	stomatal closure	BP	0.633658664259552	BP stomatal closure	Pdensi_DN10914_c0_g1d387447, Pdensi_GG_5131_c1_g1
GO:0043209	0.0204765281294175	0.999894252305565	1	2	myelin sheath	CC	0.635601800999464	CC myelin sheath	Pdensi_DN19256_c0_g1
GO:0009415	0.0206221701524079	0.992320433954322	9	303	response to water	BP	0.638242783488177	BP response to water	Pdensi_DN10090_c0_g1d4523, Pdensi_DN10914_c0_g1d387447, Pdensi_DN17873_c0_g3, Pdensi_DN19596_c0_g1d408249, Pdensi_DN20784_c0_g1, Pdensi_DN23377_c0_g3d548222, Pdensi_DN24348_c0_g2d553545, Pdensi_GG_20042_c0_g1, Pdensi_GG_42014_c0_g1
GO:0004497	0.0206690263164891	0.993460796135323	7	210	monooxygenase activity	MF	0.638242783488177	MF monooxygenase activity	Pdensi_DN23377_c0_g3d548222, Pdensi_DN23745_c0_g4, Pdensi_DN35341_c0_g1d30996, Pdensi_DN38467_c1_g1, Pdensi_DN6726_c0_g1, Pdensi_GG_24978_c0_g1, Pdensi_GG_4186_c0_g1
GO:0009267	0.0207177740664134	0.996020731789688	4	82	cellular response to starvation	BP	0.638242783488177	BP cellular response to starvation	Pdensi_DN10914_c0_g1d387447, Pdensi_DN19790_c0_g1d535027, Pdensi_DN9785_c0_g1d385930, Pdensi_GG_73180_c0_g1
GO:0045893	0.0211050137678219	0.991185852484027	11	414	positive regulation of transcription, DNA-templated	BP	0.648542791496902	BP positive regulation of transcription, DNA-templated	Pdensi_DN12202_c0_g1d389479, Pdensi_DN15094_c1_g3d465823, Pdensi_DN15521_c0_g1, Pdensi_DN18057_c0_g3, Pdensi_DN18434_c0_g1d283766, Pdensi_DN19484_c1_g1d484259, Pdensi_DN19588_c0_g6, Pdensi_DN20497_c1_g1, Pdensi_DN21067_c1_g1, Pdensi_DN23041_c0_g7, Pdensi_DN38997_c0_g1d571459
GO:0009067	0.0211612884560649	0.997153866143534	3	45	aspartate family amino acid biosynthetic process	BP	0.648646394399528	BP aspartate family amino acid biosynthetic process	Pdensi_DN21936_c1_g2, Pdensi_DN26586_c0_g2, Pdensi_DN40178_c2_g1
GO:0043536	0.0213156703585363	0.999885358552479	1	2	positive regulation of blood vessel endothelial cell migration	BP	0.651749212633451	BP positive regulation of blood vessel endothelial cell migration	Pdensi_DN19256_c0_g1
GO:0043069	0.0215189039271097	0.997090251454096	3	44	negative regulation of programmed cell death	BP	0.656326569776847	BP negative regulation of programmed cell death	Pdensi_DN15194_c0_g1d343911, Pdensi_DN25099_c0_g1d73557, Pdensi_DN39819_c1_g4
GO:0030570	0.021734064674914	0.998523350930775	2	20	pectate lyase activity	MF	0.657332499425218	MF pectate lyase activity	Pdensi_DN21097_c0_g7, Pdensi_DN9145_c0_g1d3908
GO:0016847	0.02176061421692	0.99988049548114	1	2	1-aminocyclopropane-1-carboxylate synthase activity	MF	0.657332499425218	MF 1-aminocyclopropane-1-carboxylate synthase activity	Pdensi_DN7241_c0_g2d383895
GO:1902680	0.0218893615802163	0.990808276988996	11	416	positive regulation of RNA biosynthetic process	BP	0.657332499425218	BP positive regulation of RNA biosynthetic process	Pdensi_DN12202_c0_g1d389479, Pdensi_DN15094_c1_g3d465823, Pdensi_DN15521_c0_g1, Pdensi_DN18057_c0_g3, Pdensi_DN18434_c0_g1d283766, Pdensi_DN19484_c1_g1d484259, Pdensi_DN19588_c0_g6, Pdensi_DN20497_c1_g1, Pdensi_DN21067_c1_g1, Pdensi_DN23041_c0_g7, Pdensi_DN38997_c0_g1d571459
GO:1903508	0.0218893615802163	0.990808276988996	11	416	positive regulation of nucleic acid-templated transcription	BP	0.657332499425218	BP positive regulation of nucleic acid-templated transcription	Pdensi_DN12202_c0_g1d389479, Pdensi_DN15094_c1_g3d465823, Pdensi_DN15521_c0_g1, Pdensi_DN18057_c0_g3, Pdensi_DN18434_c0_g1d283766, Pdensi_DN19484_c1_g1d484259, Pdensi_DN19588_c0_g6, Pdensi_DN20497_c1_g1, Pdensi_DN21067_c1_g1, Pdensi_DN23041_c0_g7, Pdensi_DN38997_c0_g1d571459
GO:0019336	0.0219622152031037	0.99700734231523	3	44	phenol-containing compound catabolic process	BP	0.657332499425218	BP phenol-containing compound catabolic process	Pdensi_DN13536_c0_g1, Pdensi_DN17568_c0_g1d216235, Pdensi_DN19256_c0_g1
GO:0005353	0.0220236564725027	0.999877572483377	1	2	fructose transmembrane transporter activity	MF	0.657332499425218	MF fructose transmembrane transporter activity	Pdensi_DN19790_c0_g1d535027
GO:0015149	0.0220236564725027	0.999877572483377	1	2	hexose transmembrane transporter activity	MF	0.657332499425218	MF hexose transmembrane transporter activity	Pdensi_DN19790_c0_g1d535027
GO:0005275	0.0221025334976662	0.999876689019834	1	2	amine transmembrane transporter activity	MF	0.657332499425218	MF amine transmembrane transporter activity	Pdensi_GG_34298_c0_g1
GO:0015200	0.0221025334976662	0.999876689019834	1	2	methylammonium transmembrane transporter activity	MF	0.657332499425218	MF methylammonium transmembrane transporter activity	Pdensi_GG_34298_c0_g1
GO:0071695	0.0221089695341078	0.998497728752887	2	18	anatomical structure maturation	BP	0.657332499425218	BP anatomical structure maturation	Pdensi_DN7241_c0_g2d383895, Pdensi_GG_122874_c0_g1
GO:0031407	0.0221542182893264	0.996955294196765	3	50	oxylipin metabolic process	BP	0.657332499425218	BP oxylipin metabolic process	Pdensi_DN23377_c0_g3d548222, Pdensi_DN38467_c1_g1, Pdensi_GG_4186_c0_g1
GO:0048511	0.0222214076353752	0.994554112496859	5	120	rhythmic process	BP	0.657332499425218	BP rhythmic process	Pdensi_DN18816_c0_g1d14153, Pdensi_DN19790_c0_g1d535027, Pdensi_DN30823_c0_g1d27442, Pdensi_DN39846_c0_g1d441891, Pdensi_GG_143718_c0_g1
GO:0051225	0.0222488367393741	0.996950412245103	3	45	spindle assembly	BP	0.657332499425218	BP spindle assembly	Pdensi_DN13660_c0_g1, Pdensi_DN2469_c0_g1d203990, Pdensi_GG_87212_c0_g1
GO:0004312	0.0223572277184036	0.996927056730098	3	46	fatty acid synthase activity	MF	0.658947040998429	MF fatty acid synthase activity	Pdensi_DN41763_c0_g1d320038, Pdensi_DN9224_c0_g1, Pdensi_GG_71588_c0_g1
GO:0009555	0.0227280038694669	0.994398768089362	5	119	pollen development	BP	0.668268718090009	BP pollen development	Pdensi_DN10531_c0_g1d455577, Pdensi_DN19290_c1_g3, Pdensi_DN19600_c0_g1d485629, Pdensi_DN20250_c0_g5, Pdensi_DN25233_c0_g1d74016
GO:0030001	0.0228940517648534	0.991917087832943	8	265	metal ion transport	BP	0.671540594949444	BP metal ion transport	Pdensi_DN15521_c0_g1, Pdensi_DN17412_c0_g1, Pdensi_DN18016_c1_g4, Pdensi_DN18869_c0_g1d532751, Pdensi_DN19596_c0_g1d408249, Pdensi_DN23122_c4_g1, Pdensi_DN23381_c1_g12, Pdensi_DN31246_c0_g1d504127
GO:0006073	0.0230384782276514	0.992549683905226	7	212	cellular glucan metabolic process	BP	0.672034706657104	BP cellular glucan metabolic process	Pdensi_DN14923_c0_g4, Pdensi_DN20349_c0_g1d536683, Pdensi_DN20784_c0_g1, Pdensi_DN21624_c0_g2d540410, Pdensi_DN21997_c1_g3, Pdensi_DN36567_c0_g4, Pdensi_DN38664_c1_g5
GO:0017119	0.0230925224354032	0.998386481922619	2	19	Golgi transport complex	CC	0.672034706657104	CC Golgi transport complex	Pdensi_DN23381_c1_g12, Pdensi_DN31246_c0_g1d504127
GO:0044765	0.0231599421479637	0.987654587009348	19	876	NA	NA	0.672034706657104	none	Pdensi_DN10531_c0_g1d455577, Pdensi_DN11760_c0_g1d268987, Pdensi_DN13111_c0_g1d271387, Pdensi_DN14363_c0_g1d213328, Pdensi_DN17251_c0_g1d215968, Pdensi_DN17412_c0_g1, Pdensi_DN19256_c0_g1, Pdensi_DN19596_c0_g1d408249, Pdensi_DN19632_c0_g3, Pdensi_DN19790_c0_g1d535027, Pdensi_DN20080_c0_g1d289369, Pdensi_DN23381_c1_g12, Pdensi_DN25169_c0_g2, Pdensi_DN26463_c1_g1, Pdensi_DN31246_c0_g1d504127, Pdens…
GO:1901959	0.0232239659817763	0.999863780738059	1	2	positive regulation of cutin biosynthetic process	BP	0.672034706657104	BP positive regulation of cutin biosynthetic process	Pdensi_DN21394_c3_g1
GO:0045493	0.0232320642106618	0.998358364391151	2	21	xylan catabolic process	BP	0.672034706657104	BP xylan catabolic process	Pdensi_DN17518_c0_g1d474702, Pdensi_DN23116_c1_g4
GO:0010557	0.023239761489488	0.9897248674382	12	477	positive regulation of macromolecule biosynthetic process	BP	0.672034706657104	BP positive regulation of macromolecule biosynthetic process	Pdensi_DN12202_c0_g1d389479, Pdensi_DN15094_c1_g3d465823, Pdensi_DN15521_c0_g1, Pdensi_DN18057_c0_g3, Pdensi_DN18434_c0_g1d283766, Pdensi_DN19484_c1_g1d484259, Pdensi_DN19588_c0_g6, Pdensi_DN20497_c1_g1, Pdensi_DN21067_c1_g1, Pdensi_DN21394_c3_g1, Pdensi_DN23041_c0_g7, Pdensi_DN38997_c0_g1d571459
GO:1902457	0.0234061538944356	0.999861622273603	1	2	negative regulation of stomatal opening	BP	0.675253771528647	BP negative regulation of stomatal opening	Pdensi_GG_56851_c0_g1
GO:0044448	0.023630272052306	0.995276199070403	4	83	cell cortex part	CC	0.680119168153342	CC cell cortex part	Pdensi_DN12629_c0_g1d459686, Pdensi_DN19577_c0_g1d218702, Pdensi_DN20080_c0_g1d289369, Pdensi_DN23801_c0_g1
GO:0044042	0.0240402233721895	0.992157636554959	7	214	glucan metabolic process	BP	0.690297842544298	BP glucan metabolic process	Pdensi_DN14923_c0_g4, Pdensi_DN20349_c0_g1d536683, Pdensi_DN20784_c0_g1, Pdensi_DN21624_c0_g2d540410, Pdensi_DN21997_c1_g3, Pdensi_DN36567_c0_g4, Pdensi_DN38664_c1_g5
GO:0009735	0.024209171625671	0.993933359149733	5	122	response to cytokinin	BP	0.692070599155765	BP response to cytokinin	Pdensi_DN10914_c0_g1d387447, Pdensi_DN18816_c0_g1d14153, Pdensi_DN20784_c0_g1, Pdensi_DN9784_c0_g1d103179, Pdensi_GG_78818_c0_g1
GO:0009292	0.0242712957863942	0.998266735744866	2	18	genetic transfer	BP	0.692070599155765	BP genetic transfer	Pdensi_DN12254_c0_g1, Pdensi_DN22515_c0_g1d363928
GO:0009294	0.0242712957863942	0.998266735744866	2	18	DNA mediated transformation	BP	0.692070599155765	BP DNA mediated transformation	Pdensi_DN12254_c0_g1, Pdensi_DN22515_c0_g1d363928
GO:0009900	0.0244632522680857	0.998229872330836	2	20	dehiscence	BP	0.695851364326592	BP dehiscence	Pdensi_DN12202_c0_g1d389479, Pdensi_GG_144383_c0_g1
GO:0042128	0.0245173957580204	0.998239707541167	2	18	nitrate assimilation	BP	0.695851364326592	BP nitrate assimilation	Pdensi_DN22102_c0_g1, Pdensi_GG_146212_c0_g1
GO:0051093	0.0253870857586681	0.993561051600048	5	121	negative regulation of developmental process	BP	0.708364027201017	BP negative regulation of developmental process	Pdensi_DN10914_c0_g1d387447, Pdensi_DN18206_c0_g1d283259, Pdensi_DN19174_c1_g3, Pdensi_DN21375_c1_g1, Pdensi_DN23531_c2_g5
GO:0008289	0.0254082916110086	0.990849337563616	8	280	lipid binding	MF	0.708364027201017	MF lipid binding	Pdensi_DN10914_c0_g1d387447, Pdensi_DN11760_c0_g1d268987, Pdensi_DN14363_c0_g1d213328, Pdensi_DN19632_c0_g3, Pdensi_DN23083_c0_g1d68985, Pdensi_DN25169_c0_g2, Pdensi_GG_147061_c1_g1, Pdensi_GG_155153_c1_g1
GO:0044281	0.0254571656199822	0.983920091862517	33	1757	small molecule metabolic process	BP	0.708364027201017	BP small molecule metabolic process	Pdensi_DN10531_c0_g1d455577, Pdensi_DN13536_c0_g1, Pdensi_DN15521_c0_g1, Pdensi_DN17568_c0_g1d216235, Pdensi_DN18923_c0_g1d59930, Pdensi_DN19256_c0_g1, Pdensi_DN20685_c1_g1, Pdensi_DN21280_c1_g4, Pdensi_DN21936_c1_g2, Pdensi_DN21997_c1_g3, Pdensi_DN22102_c0_g1, Pdensi_DN23058_c0_g1d128325, Pdensi_DN23072_c2_g3, Pdensi_DN23377_c0_g3d548222, Pdensi_DN26309_c0_g1d367274, Pdensi_DN26309_c0_g1d499805,…
GO:0010350	0.0256995911253051	0.999832980699737	1	2	cellular response to magnesium starvation	BP	0.708364027201017	BP cellular response to magnesium starvation	Pdensi_DN10914_c0_g1d387447
GO:0031115	0.0256995911253051	0.999832980699737	1	2	negative regulation of microtubule polymerization	BP	0.708364027201017	BP negative regulation of microtubule polymerization	Pdensi_DN10914_c0_g1d387447
GO:0035865	0.0256995911253051	0.999832980699737	1	2	cellular response to potassium ion	BP	0.708364027201017	BP cellular response to potassium ion	Pdensi_DN10914_c0_g1d387447
GO:0043325	0.0256995911253051	0.999832980699737	1	2	phosphatidylinositol-3,4-bisphosphate binding	MF	0.708364027201017	MF phosphatidylinositol-3,4-bisphosphate binding	Pdensi_DN10914_c0_g1d387447
GO:0051511	0.0256995911253051	0.999832980699737	1	2	negative regulation of unidimensional cell growth	BP	0.708364027201017	BP negative regulation of unidimensional cell growth	Pdensi_DN10914_c0_g1d387447
GO:0071280	0.0256995911253051	0.999832980699737	1	2	cellular response to copper ion	BP	0.708364027201017	BP cellular response to copper ion	Pdensi_DN10914_c0_g1d387447
GO:0071325	0.0256995911253051	0.999832980699737	1	2	cellular response to mannitol stimulus	BP	0.708364027201017	BP cellular response to mannitol stimulus	Pdensi_DN10914_c0_g1d387447
GO:0072708	0.0256995911253051	0.999832980699737	1	2	response to sorbitol	BP	0.708364027201017	BP response to sorbitol	Pdensi_DN10914_c0_g1d387447
GO:0072709	0.0256995911253051	0.999832980699737	1	2	cellular response to sorbitol	BP	0.708364027201017	BP cellular response to sorbitol	Pdensi_DN10914_c0_g1d387447
GO:0102336	0.0259980281784807	0.998064858070211	2	19	3-oxo-arachidoyl-CoA synthase activity	MF	0.708364027201017	MF 3-oxo-arachidoyl-CoA synthase activity	Pdensi_DN41763_c0_g1d320038, Pdensi_GG_71588_c0_g1
GO:0102337	0.0259980281784807	0.998064858070211	2	19	3-oxo-cerotoyl-CoA synthase activity	MF	0.708364027201017	MF 3-oxo-cerotoyl-CoA synthase activity	Pdensi_DN41763_c0_g1d320038, Pdensi_GG_71588_c0_g1
GO:0102338	0.0259980281784807	0.998064858070211	2	19	3-oxo-lignoceronyl-CoA synthase activity	MF	0.708364027201017	MF 3-oxo-lignoceronyl-CoA synthase activity	Pdensi_DN41763_c0_g1d320038, Pdensi_GG_71588_c0_g1
GO:0102756	0.0259980281784807	0.998064858070211	2	19	very-long-chain 3-ketoacyl-CoA synthase activity	MF	0.708364027201017	MF very-long-chain 3-ketoacyl-CoA synthase activity	Pdensi_DN41763_c0_g1d320038, Pdensi_GG_71588_c0_g1
GO:0071281	0.0260527582283851	0.998067751906014	2	18	cellular response to iron ion	BP	0.708364027201017	BP cellular response to iron ion	Pdensi_DN10914_c0_g1d387447, Pdensi_DN17412_c0_g1
GO:0015186	0.0262870591612807	0.999825205185043	1	2	L-glutamine transmembrane transporter activity	MF	0.708364027201017	MF L-glutamine transmembrane transporter activity	Pdensi_DN17251_c0_g1d215968
GO:0044745	0.0262870591612807	0.999825205185043	1	2	NA	NA	0.708364027201017	none	Pdensi_DN17251_c0_g1d215968
GO:0089711	0.0262870591612807	0.999825205185043	1	2	NA	NA	0.708364027201017	none	Pdensi_DN17251_c0_g1d215968
GO:0089718	0.0262870591612807	0.999825205185043	1	2	amino acid import across plasma membrane	BP	0.708364027201017	BP amino acid import across plasma membrane	Pdensi_DN17251_c0_g1d215968
GO:0098712	0.0262870591612807	0.999825205185043	1	2	L-glutamate import across plasma membrane	BP	0.708364027201017	BP L-glutamate import across plasma membrane	Pdensi_DN17251_c0_g1d215968
GO:1903802	0.0262870591612807	0.999825205185043	1	2	NA	NA	0.708364027201017	none	Pdensi_DN17251_c0_g1d215968
GO:0009828	0.0263460568562058	0.999766233272803	1	3	plant-type cell wall loosening	BP	0.708396936653377	BP plant-type cell wall loosening	Pdensi_GG_144383_c0_g1
GO:0016837	0.0265498167527978	0.997978471534266	2	22	carbon-oxygen lyase activity, acting on polysaccharides	MF	0.71231357375504	MF carbon-oxygen lyase activity, acting on polysaccharides	Pdensi_DN21097_c0_g7, Pdensi_DN9145_c0_g1d3908
GO:0044255	0.0268455682188835	0.986018970720867	17	770	cellular lipid metabolic process	BP	0.718675790243954	BP cellular lipid metabolic process	Pdensi_DN14695_c0_g2, Pdensi_DN19174_c1_g3, Pdensi_DN20685_c1_g1, Pdensi_DN21280_c1_g4, Pdensi_DN21394_c3_g1, Pdensi_DN22808_c3_g2, Pdensi_DN23072_c2_g3, Pdensi_DN23377_c0_g3d548222, Pdensi_DN26246_c0_g1d76901, Pdensi_DN31506_c0_g1, Pdensi_DN38467_c1_g1, Pdensi_DN41763_c0_g1d320038, Pdensi_DN48815_c0_g1, Pdensi_DN9159_c0_g1d332506, Pdensi_DN9224_c0_g1, Pdensi_GG_4186_c0_g1, Pdensi_GG_71588_c0_g1
GO:0042288	0.027395368828038	0.999810047574758	1	2	MHC class I protein binding	MF	0.731796551635236	MF MHC class I protein binding	Pdensi_DN19256_c0_g1
GO:0051254	0.0283049555183783	0.987641818291101	11	433	positive regulation of RNA metabolic process	BP	0.753821861037494	BP positive regulation of RNA metabolic process	Pdensi_DN12202_c0_g1d389479, Pdensi_DN15094_c1_g3d465823, Pdensi_DN15521_c0_g1, Pdensi_DN18057_c0_g3, Pdensi_DN18434_c0_g1d283766, Pdensi_DN19484_c1_g1d484259, Pdensi_DN19588_c0_g6, Pdensi_DN20497_c1_g1, Pdensi_DN21067_c1_g1, Pdensi_DN23041_c0_g7, Pdensi_DN38997_c0_g1d571459
GO:0030246	0.0283428658297272	0.989580434312747	8	285	carbohydrate binding	MF	0.753821861037494	MF carbohydrate binding	Pdensi_DN17788_c0_g1d113777, Pdensi_DN20784_c0_g1, Pdensi_DN22250_c0_g2d67184, Pdensi_DN22354_c0_g2, Pdensi_GG_108346_c0_g1, Pdensi_GG_42014_c0_g1, Pdensi_GG_46519_c0_g1, Pdensi_GG_5131_c1_g1
GO:0007623	0.028912333343532	0.993848338160288	4	86	circadian rhythm	BP	0.763871948988178	BP circadian rhythm	Pdensi_DN18816_c0_g1d14153, Pdensi_DN19790_c0_g1d535027, Pdensi_DN30823_c0_g1d27442, Pdensi_GG_143718_c0_g1
GO:0005764	0.0290297151408522	0.99557818066315	3	50	lysosome	CC	0.763871948988178	CC lysosome	Pdensi_DN19282_c0_g1d14910, Pdensi_DN19290_c1_g3, Pdensi_DN19600_c0_g1d485629
GO:0042126	0.0290409118835709	0.99769658113911	2	20	nitrate metabolic process	BP	0.763871948988178	BP nitrate metabolic process	Pdensi_DN22102_c0_g1, Pdensi_GG_146212_c0_g1
GO:0030410	0.0291609405149338	0.999784580055205	1	2	nicotianamine synthase activity	MF	0.763871948988178	MF nicotianamine synthase activity	Pdensi_DN10531_c0_g1d455577
GO:0030417	0.0291609405149338	0.999784580055205	1	2	nicotianamine metabolic process	BP	0.763871948988178	BP nicotianamine metabolic process	Pdensi_DN10531_c0_g1d455577
GO:0030418	0.0291609405149338	0.999784580055205	1	2	nicotianamine biosynthetic process	BP	0.763871948988178	BP nicotianamine biosynthetic process	Pdensi_DN10531_c0_g1d455577
GO:0072351	0.0291609405149338	0.999784580055205	1	2	tricarboxylic acid biosynthetic process	BP	0.763871948988178	BP tricarboxylic acid biosynthetic process	Pdensi_DN10531_c0_g1d455577
GO:0072341	0.0292191455897117	0.997674816570619	2	20	modified amino acid binding	MF	0.763871948988178	MF modified amino acid binding	Pdensi_DN15855_c0_g1d468400, Pdensi_DN23072_c2_g3
GO:0034986	0.0292865262622262	0.999782706614434	1	2	iron chaperone activity	MF	0.764004464896075	MF iron chaperone activity	Pdensi_DN17412_c0_g1
GO:0050464	0.0302767724599044	0.999690723889062	1	3	nitrate reductase (NADPH) activity	MF	0.788160312379805	MF nitrate reductase (NADPH) activity	Pdensi_DN22102_c0_g1
GO:0015949	0.0304765751692949	0.999764545028282	1	2	nucleobase-containing small molecule interconversion	BP	0.788876881897953	BP nucleobase-containing small molecule interconversion	Pdensi_DN27051_c0_g1
GO:0033956	0.0305593333391538	0.999763254509583	1	2	beta-apiosyl-beta-glucosidase activity	MF	0.788876881897953	MF beta-apiosyl-beta-glucosidase activity	Pdensi_DN21237_c1_g1d64974
GO:0010331	0.0305593632293284	0.999763254042833	1	2	gibberellin binding	MF	0.788876881897953	MF gibberellin binding	Pdensi_DN23083_c0_g1d68985
GO:0102483	0.0305698973299457	0.997489542318953	2	22	scopolin beta-glucosidase activity	MF	0.788876881897953	MF scopolin beta-glucosidase activity	Pdensi_DN19707_c0_g3, Pdensi_DN24690_c0_g1d225993
GO:0052542	0.0306260007979305	0.995234665979205	3	51	defense response by callose deposition	BP	0.788876881897953	BP defense response by callose deposition	Pdensi_DN15194_c0_g1d343911, Pdensi_DN25099_c0_g1d73557, Pdensi_DN39819_c1_g4
GO:0016052	0.0313367384255117	0.988261084176747	8	283	carbohydrate catabolic process	BP	0.805486208304431	BP carbohydrate catabolic process	Pdensi_DN10456_c0_g2, Pdensi_DN17518_c0_g1d474702, Pdensi_DN21097_c0_g7, Pdensi_DN22250_c0_g2d67184, Pdensi_DN23116_c1_g4, Pdensi_DN9145_c0_g1d3908, Pdensi_GG_108346_c0_g1, Pdensi_GG_144383_c0_g1
GO:0009086	0.0314350877004032	0.997398159831756	2	20	methionine biosynthetic process	BP	0.805486208304431	BP methionine biosynthetic process	Pdensi_DN21936_c1_g2, Pdensi_DN26586_c0_g2
GO:0008061	0.0314678977063716	0.997367092756573	2	23	chitin binding	MF	0.805486208304431	MF chitin binding	Pdensi_DN22250_c0_g2d67184, Pdensi_GG_108346_c0_g1
GO:0043657	0.0322869241893933	0.999647971218182	1	3	host cell	CC	0.823014506208215	CC host cell	Pdensi_DN10914_c0_g1d387447
GO:0044216	0.0322869241893933	0.999647971218182	1	3	other organism cell	CC	0.823014506208215	CC other organism cell	Pdensi_DN10914_c0_g1d387447
GO:0031669	0.0326347959829648	0.992778967747789	4	93	cellular response to nutrient levels	BP	0.830156086197368	BP cellular response to nutrient levels	Pdensi_DN10914_c0_g1d387447, Pdensi_DN19790_c0_g1d535027, Pdensi_DN9785_c0_g1d385930, Pdensi_GG_73180_c0_g1
GO:1900140	0.0328484346831607	0.994731883728793	3	56	regulation of seedling development	BP	0.833860574845203	BP regulation of seedling development	Pdensi_DN19174_c1_g3, Pdensi_DN19517_c0_g1d61117, Pdensi_DN21920_c1_g1
GO:0031323	0.0330615132053948	0.97777163329907	40	2218	regulation of cellular metabolic process	BP	0.837535564899475	BP regulation of cellular metabolic process	Pdensi_DN12202_c0_g1d389479, Pdensi_DN15094_c1_g3d465823, Pdensi_DN15521_c0_g1, Pdensi_DN16624_c2_g1, Pdensi_DN17135_c0_g2, Pdensi_DN17823_c0_g3, Pdensi_DN18057_c0_g3, Pdensi_DN18206_c0_g1d283259, Pdensi_DN18434_c0_g1d283766, Pdensi_DN18816_c0_g1d14153, Pdensi_DN19484_c1_g1d484259, Pdensi_DN19588_c0_g6, Pdensi_DN20497_c1_g1, Pdensi_DN20532_c0_g4, Pdensi_DN20665_c0_g1d220157, Pdensi_DN20784_c0_g1,…
GO:0050062	0.0331786610661566	0.999628106052268	1	3	long-chain-fatty-acyl-CoA reductase activity	MF	0.838770233674528	MF long-chain-fatty-acyl-CoA reductase activity	Pdensi_DN2475_c0_g1d447206
GO:0034308	0.0338035607977464	0.997069410609531	2	22	primary alcohol metabolic process	BP	0.852809586298702	BP primary alcohol metabolic process	Pdensi_DN13536_c0_g1, Pdensi_DN17568_c0_g1d216235
GO:0009266	0.0340488274270375	0.98408875567933	12	503	response to temperature stimulus	BP	0.857233414954633	BP response to temperature stimulus	Pdensi_DN10914_c0_g1d387447, Pdensi_DN19790_c0_g1d535027, Pdensi_DN20784_c0_g1, Pdensi_DN23377_c0_g3d548222, Pdensi_DN23381_c1_g12, Pdensi_DN30823_c0_g1d27442, Pdensi_DN31246_c0_g1d504127, Pdensi_DN38997_c0_g1d571459, Pdensi_DN41763_c0_g1d320038, Pdensi_GG_143718_c0_g1, Pdensi_GG_57214_c0_g1, Pdensi_GG_71588_c0_g1
GO:0046189	0.0342480628447071	0.997019977934949	2	21	phenol-containing compound biosynthetic process	BP	0.860482578973266	BP phenol-containing compound biosynthetic process	Pdensi_DN13536_c0_g1, Pdensi_DN17568_c0_g1d216235
GO:0060548	0.0345192236889143	0.994367345960118	3	53	negative regulation of cell death	BP	0.865521884764373	BP negative regulation of cell death	Pdensi_DN15194_c0_g1d343911, Pdensi_DN25099_c0_g1d73557, Pdensi_DN39819_c1_g4
GO:0033037	0.0352523707538474	0.994196933825379	3	54	polysaccharide localization	BP	0.880304109598621	BP polysaccharide localization	Pdensi_DN15194_c0_g1d343911, Pdensi_DN25099_c0_g1d73557, Pdensi_DN39819_c1_g4
GO:0052545	0.0352523707538474	0.994196933825379	3	54	callose localization	BP	0.880304109598621	BP callose localization	Pdensi_DN15194_c0_g1d343911, Pdensi_DN25099_c0_g1d73557, Pdensi_DN39819_c1_g4
GO:0019747	0.0363423714986198	0.996713355846329	2	23	regulation of isoprenoid metabolic process	BP	0.905678489724752	BP regulation of isoprenoid metabolic process	Pdensi_DN20532_c0_g4, Pdensi_GG_116172_c0_g1
GO:0009812	0.0365397069144872	0.989780445948039	5	140	flavonoid metabolic process	BP	0.908749181498027	BP flavonoid metabolic process	Pdensi_DN16309_c0_g1d278549, Pdensi_DN17788_c0_g1d113777, Pdensi_DN20611_c0_g2, Pdensi_DN24374_c1_g3, Pdensi_GG_73180_c0_g1
GO:1902578	0.0369603859906603	0.979261184623349	19	925	NA	NA	0.914096907490953	none	Pdensi_DN10531_c0_g1d455577, Pdensi_DN11760_c0_g1d268987, Pdensi_DN13111_c0_g1d271387, Pdensi_DN14363_c0_g1d213328, Pdensi_DN17251_c0_g1d215968, Pdensi_DN17412_c0_g1, Pdensi_DN19256_c0_g1, Pdensi_DN19596_c0_g1d408249, Pdensi_DN19632_c0_g3, Pdensi_DN19790_c0_g1d535027, Pdensi_DN20080_c0_g1d289369, Pdensi_DN23381_c1_g12, Pdensi_DN25169_c0_g2, Pdensi_DN26463_c1_g1, Pdensi_DN31246_c0_g1d504127, Pdens…
GO:0090626	0.0369769845767799	0.996606279608357	2	25	plant epidermis morphogenesis	BP	0.914096907490953	BP plant epidermis morphogenesis	Pdensi_DN15837_c1_g1, Pdensi_DN19885_c1_g1d486838
GO:0015923	0.0369783921470935	0.996634606378142	2	22	mannosidase activity	MF	0.914096907490953	MF mannosidase activity	Pdensi_DN10456_c0_g2, Pdensi_GG_144383_c0_g1
GO:0000323	0.0375498951287118	0.993661358710674	3	55	lytic vacuole	CC	0.924647005713583	CC lytic vacuole	Pdensi_DN19282_c0_g1d14910, Pdensi_DN19290_c1_g3, Pdensi_DN19600_c0_g1d485629
GO:0035864	0.0375560075724137	0.999522549115631	1	3	response to potassium ion	BP	0.924647005713583	BP response to potassium ion	Pdensi_DN10914_c0_g1d387447
GO:0071941	0.0376857093741138	0.996514403635075	2	24	nitrogen cycle metabolic process	BP	0.925980927126271	BP nitrogen cycle metabolic process	Pdensi_DN22102_c0_g1, Pdensi_GG_146212_c0_g1
GO:1901136	0.0378183085507419	0.993587241512393	3	58	carbohydrate derivative catabolic process	BP	0.926650478316282	BP carbohydrate derivative catabolic process	Pdensi_DN20784_c0_g1, Pdensi_DN22250_c0_g2d67184, Pdensi_GG_108346_c0_g1
GO:0046857	0.0378978093963792	0.999453547537748	1	4	oxidoreductase activity, acting on other nitrogenous compounds as donors, with NAD or NADP as acceptor	MF	0.926650478316282	MF oxidoreductase activity, acting on other nitrogenous compounds as donors, with NAD or NADP as acceptor	Pdensi_DN22102_c0_g1
GO:0001895	0.0379851667111739	0.999511478999297	1	3	retina homeostasis	BP	0.926650478316282	BP retina homeostasis	Pdensi_DN17412_c0_g1
GO:0009825	0.0380152671554596	0.996477148591578	2	23	multidimensional cell growth	BP	0.926650478316282	BP multidimensional cell growth	Pdensi_DN20784_c0_g1, Pdensi_DN21624_c0_g2d540410
GO:0004028	0.0381921585908951	0.999506093518552	1	3	3-chloroallyl aldehyde dehydrogenase activity	MF	0.929115191434453	MF 3-chloroallyl aldehyde dehydrogenase activity	Pdensi_DN24348_c0_g2d553545
GO:0006952	0.0382714509577607	0.97519198679985	32	1775	defense response	BP	0.929200515233869	BP defense response	Pdensi_DN10914_c0_g1d387447, Pdensi_DN11970_c0_g1d5850, Pdensi_DN12303_c0_g1d105412, Pdensi_DN13293_c0_g1d461084, Pdensi_DN14922_c0_g2, Pdensi_DN15094_c1_g3d465823, Pdensi_DN15194_c0_g1d343911, Pdensi_DN15459_c0_g1, Pdensi_DN18057_c0_g3, Pdensi_DN18434_c0_g1d283766, Pdensi_DN19290_c1_g3, Pdensi_DN19600_c0_g1d485629, Pdensi_DN19811_c0_g1d15904, Pdensi_DN20261_c4_g7, Pdensi_DN21067_c1_g1, Pdensi_DN…
GO:0009625	0.0386305205632321	0.996388792231867	2	23	response to insect	BP	0.936064847086539	BP response to insect	Pdensi_DN14922_c0_g2, Pdensi_DN25673_c0_g1d75219
GO:0102419	0.0391024583953032	0.999482052802682	1	3	sn-2-glycerol-3-phosphate omega-OH-C22:0-CoA acyl transferase activity	MF	0.945631641784639	MF sn-2-glycerol-3-phosphate omega-OH-C22:0-CoA acyl transferase activity	Pdensi_DN48815_c0_g1
GO:0009407	0.0392815159774009	0.996274546952074	2	25	toxin catabolic process	BP	0.946229209035191	BP toxin catabolic process	Pdensi_DN15855_c0_g1d468400, Pdensi_DN38795_c1_g4
GO:0090487	0.0392815159774009	0.996274546952074	2	25	secondary metabolite catabolic process	BP	0.946229209035191	BP secondary metabolite catabolic process	Pdensi_DN15855_c0_g1d468400, Pdensi_DN38795_c1_g4
GO:0010200	0.0401884419180265	0.993029768482449	3	56	response to chitin	BP	0.966177424229262	BP response to chitin	Pdensi_DN20261_c4_g7, Pdensi_DN9785_c0_g1d385930, Pdensi_GG_47903_c0_g1
GO:1902609	0.0403794011937731	0.999378978631546	1	4	(R)-2-hydroxy-alpha-linolenic acid biosynthetic process	BP	0.968868567586795	BP (R)-2-hydroxy-alpha-linolenic acid biosynthetic process	Pdensi_DN23377_c0_g3d548222
GO:0005547	0.0405928239354783	0.999441436473526	1	3	phosphatidylinositol-3,4,5-trisphosphate binding	MF	0.972087137251756	MF phosphatidylinositol-3,4,5-trisphosphate binding	Pdensi_DN10914_c0_g1d387447
GO:0006979	0.0408535927415387	0.982844849568938	9	346	response to oxidative stress	BP	0.976424757512682	BP response to oxidative stress	Pdensi_DN14922_c0_g2, Pdensi_DN15086_c0_g1d213965, Pdensi_DN16142_c1_g1, Pdensi_DN18318_c1_g1, Pdensi_DN18688_c1_g5, Pdensi_DN19256_c0_g1, Pdensi_DN19717_c0_g2d287888, Pdensi_DN25673_c0_g1d75219, Pdensi_DN39846_c0_g1d441891
GO:0016758	0.0413261694248091	0.981678870786049	10	407	transferase activity, transferring hexosyl groups	MF	0.98579798310814	MF transferase activity, transferring hexosyl groups	Pdensi_DN12254_c0_g1, Pdensi_DN13671_c0_g1, Pdensi_DN14923_c0_g4, Pdensi_DN17499_c0_g1, Pdensi_DN20250_c0_g5, Pdensi_DN20282_c0_g1d219737, Pdensi_DN20349_c0_g1d536683, Pdensi_DN22102_c0_g1, Pdensi_DN22515_c0_g1d363928, Pdensi_DN38664_c1_g5
GO:0032787	0.0418193679485488	0.979179429086413	13	573	monocarboxylic acid metabolic process	BP	0.995625767800305	BP monocarboxylic acid metabolic process	Pdensi_DN20685_c1_g1, Pdensi_DN21280_c1_g4, Pdensi_DN23072_c2_g3, Pdensi_DN23377_c0_g3d548222, Pdensi_DN31506_c0_g1, Pdensi_DN38467_c1_g1, Pdensi_DN40178_c2_g1, Pdensi_DN41763_c0_g1d320038, Pdensi_DN7686_c0_g1d207829, Pdensi_DN9159_c0_g1d332506, Pdensi_DN9224_c0_g1, Pdensi_GG_4186_c0_g1, Pdensi_GG_71588_c0_g1
GO:0046173	0.042114220330708	0.995851632607972	2	25	polyol biosynthetic process	BP	0.9999999999	BP polyol biosynthetic process	Pdensi_DN13536_c0_g1, Pdensi_DN17568_c0_g1d216235
GO:0034486	0.0430471342042595	0.999371143108449	1	3	vacuolar transmembrane transport	BP	0.9999999999	BP vacuolar transmembrane transport	Pdensi_DN19790_c0_g1d535027
GO:0030244	0.0432928616991698	0.992269264118935	3	56	cellulose biosynthetic process	BP	0.9999999999	BP cellulose biosynthetic process	Pdensi_DN20784_c0_g1, Pdensi_DN21624_c0_g2d540410, Pdensi_DN38664_c1_g5
GO:0098754	0.0442842596644974	0.995487381616485	2	28	detoxification	BP	0.9999999999	BP detoxification	Pdensi_DN18345_c0_g1d403901, Pdensi_DN23122_c4_g1
GO:1990135	0.0445669878249543	0.999325482297532	1	3	flavonoid sulfotransferase activity	MF	0.9999999999	MF flavonoid sulfotransferase activity	Pdensi_DN20611_c0_g2
GO:0031667	0.0446355215228096	0.986817756844835	5	149	response to nutrient levels	BP	0.9999999999	BP response to nutrient levels	Pdensi_DN10914_c0_g1d387447, Pdensi_DN19596_c0_g1d408249, Pdensi_DN19790_c0_g1d535027, Pdensi_DN9785_c0_g1d385930, Pdensi_GG_73180_c0_g1
GO:0016763	0.0447655122851493	0.991882943036478	3	60	transferase activity, transferring pentosyl groups	MF	0.9999999999	MF transferase activity, transferring pentosyl groups	Pdensi_DN20822_c1_g1, Pdensi_DN24647_c0_g2, Pdensi_DN24989_c0_g1d557044
GO:0031177	0.0448075900741733	0.999318104175948	1	3	phosphopantetheine binding	MF	0.9999999999	MF phosphopantetheine binding	Pdensi_DN23072_c2_g3
GO:0006110	0.0452634995718332	0.999304011240823	1	3	regulation of glycolytic process	BP	0.9999999999	BP regulation of glycolytic process	Pdensi_DN21394_c3_g1
GO:0043470	0.0452634995718332	0.999304011240823	1	3	regulation of carbohydrate catabolic process	BP	0.9999999999	BP regulation of carbohydrate catabolic process	Pdensi_DN21394_c3_g1
GO:1903578	0.0452634995718332	0.999304011240823	1	3	regulation of ATP metabolic process	BP	0.9999999999	BP regulation of ATP metabolic process	Pdensi_DN21394_c3_g1
GO:0004366	0.045487561260312	0.999297031177812	1	3	glycerol-3-phosphate O-acyltransferase activity	MF	0.9999999999	MF glycerol-3-phosphate O-acyltransferase activity	Pdensi_DN26246_c0_g1d76901
GO:0102420	0.045487561260312	0.999297031177812	1	3	sn-1-glycerol-3-phosphate C16:0-DCA-CoA acyl transferase activity	MF	0.9999999999	MF sn-1-glycerol-3-phosphate C16:0-DCA-CoA acyl transferase activity	Pdensi_DN26246_c0_g1d76901
GO:0072510	0.045487561260887	0.999297031177794	1	3	trivalent inorganic cation transmembrane transporter activity	MF	0.9999999999	MF trivalent inorganic cation transmembrane transporter activity	Pdensi_DN17412_c0_g1
GO:0016740	0.0455588495310452	0.965667752691281	70	4588	transferase activity	MF	0.9999999999	MF transferase activity	Pdensi_DN10531_c0_g1d455577, Pdensi_DN11950_c0_g1d389012, Pdensi_DN12254_c0_g1, Pdensi_DN13671_c0_g1, Pdensi_DN14923_c0_g4, Pdensi_DN15837_c1_g1, Pdensi_DN15855_c0_g1d468400, Pdensi_DN16662_c0_g1d348423, Pdensi_DN17127_c1_g4d473089, Pdensi_DN17499_c0_g1, Pdensi_DN18027_c0_g1, Pdensi_DN18385_c0_g1d115059, Pdensi_DN18650_c0_g2d479602, Pdensi_DN18923_c0_g1d59930, Pdensi_DN19109_c0_g1d482743, Pdensi_…
GO:0047782	0.0458499895675201	0.999144584077412	1	5	coniferin beta-glucosidase activity	MF	0.9999999999	MF coniferin beta-glucosidase activity	Pdensi_DN19704_c0_g1d218921
GO:0009416	0.0464078938417881	0.97728103106649	12	526	response to light stimulus	BP	0.9999999999	BP response to light stimulus	Pdensi_DN18816_c0_g1d14153, Pdensi_DN19790_c0_g1d535027, Pdensi_DN20215_c0_g1d489506, Pdensi_DN22301_c1_g4, Pdensi_DN23381_c1_g12, Pdensi_DN31246_c0_g1d504127, Pdensi_DN37478_c2_g10, Pdensi_DN41763_c0_g1d320038, Pdensi_DN8388_c0_g1d3437, Pdensi_DN9008_c0_g1d265354, Pdensi_GG_42014_c0_g1, Pdensi_GG_71588_c0_g1
GO:0032104	0.0465696695516819	0.999171770306585	1	4	regulation of response to extracellular stimulus	BP	0.9999999999	BP regulation of response to extracellular stimulus	Pdensi_DN29111_c0_g1d232624
GO:0032107	0.0465696695516819	0.999171770306585	1	4	regulation of response to nutrient levels	BP	0.9999999999	BP regulation of response to nutrient levels	Pdensi_DN29111_c0_g1d232624
GO:0004197	0.0480213404550179	0.991027425823945	3	65	cysteine-type endopeptidase activity	MF	0.9999999999	MF cysteine-type endopeptidase activity	Pdensi_DN19282_c0_g1d14910, Pdensi_DN19290_c1_g3, Pdensi_DN19600_c0_g1d485629
GO:0009937	0.0480572247504608	0.994888966500291	2	27	regulation of gibberellic acid mediated signaling pathway	BP	0.9999999999	BP regulation of gibberellic acid mediated signaling pathway	Pdensi_DN17135_c0_g2, Pdensi_DN23083_c0_g1d68985
GO:2001057	0.0480957474485157	0.994893610390007	2	26	reactive nitrogen species metabolic process	BP	0.9999999999	BP reactive nitrogen species metabolic process	Pdensi_DN22102_c0_g1, Pdensi_GG_146212_c0_g1
GO:0046164	0.048131759409732	0.99487668563028	2	27	alcohol catabolic process	BP	0.9999999999	BP alcohol catabolic process	Pdensi_DN13536_c0_g1, Pdensi_DN17568_c0_g1d216235
GO:0045935	0.0484306690961644	0.97698655866012	11	473	positive regulation of nucleobase-containing compound metabolic process	BP	0.9999999999	BP positive regulation of nucleobase-containing compound metabolic process	Pdensi_DN12202_c0_g1d389479, Pdensi_DN15094_c1_g3d465823, Pdensi_DN15521_c0_g1, Pdensi_DN18057_c0_g3, Pdensi_DN18434_c0_g1d283766, Pdensi_DN19484_c1_g1d484259, Pdensi_DN19588_c0_g6, Pdensi_DN20497_c1_g1, Pdensi_DN21067_c1_g1, Pdensi_DN23041_c0_g7, Pdensi_DN38997_c0_g1d571459
GO:0046889	0.0491323513609809	0.994700258172947	2	28	positive regulation of lipid biosynthetic process	BP	0.9999999999	BP positive regulation of lipid biosynthetic process	Pdensi_DN20532_c0_g4, Pdensi_GG_116172_c0_g1
GO:0009865	0.0492314349046586	0.999073321903377	1	4	pollen tube adhesion	BP	0.9999999999	BP pollen tube adhesion	Pdensi_DN13293_c0_g1d461084
GO:0003993	0.0494734126206984	0.990650531719341	3	64	acid phosphatase activity	MF	0.9999999999	MF acid phosphatase activity	Pdensi_DN25718_c0_g2, Pdensi_GG_53326_c0_g1, Pdensi_GG_6431_c0_g1
GO:0006812	0.0499350105528394	0.978244665213957	9	363	cation transport	BP	0.9999999999	BP cation transport	Pdensi_DN15521_c0_g1, Pdensi_DN17412_c0_g1, Pdensi_DN18016_c1_g4, Pdensi_DN18869_c0_g1d532751, Pdensi_DN19256_c0_g1, Pdensi_DN19596_c0_g1d408249, Pdensi_DN23122_c4_g1, Pdensi_DN23381_c1_g12, Pdensi_DN31246_c0_g1d504127
