# Supplementary material for: Transcriptional Regulation of Pine Male and Female Cone Initiation and Development: Key Players Identified Through Comparative Transcriptomics
Source: Front Genet. 2022 Mar 18;13:815093. doi: 10.3389/fgene.2022.815093 (PMC8971679; doi:10.3389/fgene.2022.815093)
Supplement: Supplementary file 2 [file DataSheet3.ZIP › SUP_GSEA/salmon.gene.counts.matrix.Bud_vs_FC_3_1.DESeq2.DE_results.P0.001_C2.DE.subset.GOseq.depleted]

category	over_represented_pvalue	under_represented_pvalue	numDEInCat	numInCat	term	ontology	over_represented_FDR	under_represented_FDR	go_term
GO:0006139	1	0	14	4338	nucleobase-containing compound metabolic process	BP	0.9999999999	0	BP nucleobase-containing compound metabolic process
GO:0046483	1	0	17	4609	heterocycle metabolic process	BP	0.9999999999	0	BP heterocycle metabolic process
GO:0090304	1	0	11	3886	nucleic acid metabolic process	BP	0.9999999999	0	BP nucleic acid metabolic process
GO:0034641	1.00000000000001	0	23	5034	cellular nitrogen compound metabolic process	BP	0.9999999999	0	BP cellular nitrogen compound metabolic process
GO:0016070	1	3.02487733385014e-11	5	2367	RNA metabolic process	BP	0.9999999999	7.44482809407196e-08	BP RNA metabolic process
GO:0009451	1	4.49863927512122e-09	0	1178	RNA modification	BP	0.9999999999	9.22670915327363e-06	BP RNA modification
GO:0006807	0.999999961473009	7.15956287770333e-08	72	7890	nitrogen compound metabolic process	BP	0.9999999999	0.000125865115390025	BP nitrogen compound metabolic process
GO:0032991	0.999999947575007	1.57730925181162e-07	17	3075	protein-containing complex	CC	0.9999999999	0.000242629595659923	CC protein-containing complex
GO:0044428	0.999999875763911	4.1037277264062e-07	13	2551	nuclear part	CC	0.9999999999	0.000561116371123941	CC nuclear part
GO:0006396	0.999999956391349	7.94550997257326e-07	1	1099	RNA processing	BP	0.9999999999	0.000977774457224865	BP RNA processing
GO:0043234	0.999997634548788	1.0236672992115e-05	6	1562	NA	NA	0.9999999999	0.0108776128914742	none
GO:0006259	0.999997324968392	1.06071310497067e-05	7	1616	DNA metabolic process	BP	0.9999999999	0.0108776128914742	BP DNA metabolic process
GO:0003723	0.999996094729745	1.64860230145477e-05	6	1520	RNA binding	MF	0.9999999999	0.0156059230166942	MF RNA binding
GO:0008270	0.999991995427993	2.26455983616472e-05	13	2128	zinc ion binding	MF	0.9999999999	0.0199054809598879	MF zinc ion binding
GO:0044260	0.999984007386429	2.65818084681789e-05	68	6769	cellular macromolecule metabolic process	BP	0.9999999999	0.0218077156672939	BP cellular macromolecule metabolic process
GO:0043531	1	3.04462180805334e-05	0	662	ADP binding	MF	0.9999999999	0.0234169474811902	MF ADP binding
GO:0016071	0.999997273311004	3.81514008493738e-05	1	832	mRNA metabolic process	BP	0.9999999999	0.0276171258148467	BP mRNA metabolic process
GO:0005739	0.999983103108421	5.73132484926425e-05	8	1576	mitochondrion	CC	0.9999999999	0.0391831575528032	CC mitochondrion
GO:0042886	0.999993699247548	8.27787550919568e-05	1	775	amide transport	BP	0.9999999999	0.0519917482029615	BP amide transport
GO:0045184	0.999993557006201	8.44982093335957e-05	1	777	establishment of protein localization	BP	0.9999999999	0.0519917482029615	BP establishment of protein localization
GO:0015833	0.99999214701117	0.000101407758413046	1	762	peptide transport	BP	0.9999999999	0.059424946430045	BP peptide transport
GO:0015031	0.999990815390122	0.000117136924368905	1	752	protein transport	BP	0.9999999999	0.0655221359674428	BP protein transport
GO:0008104	0.999974101800301	0.000187245544198114	2	862	protein localization	BP	0.9999999999	0.0983057194693711	BP protein localization
GO:0000943	0.999965094571366	0.00019172251481106	3	895	retrotransposon nucleocapsid	CC	0.9999999999	0.0983057194693711	CC retrotransposon nucleocapsid
GO:0015074	0.999929481070834	0.000312967800889353	4	970	DNA integration	BP	0.9999999999	0.154055270309775	BP DNA integration
GO:0016779	0.999866984867177	0.000459974307859046	6	1160	nucleotidyltransferase activity	MF	0.9999999999	0.215411924129678	MF nucleotidyltransferase activity
GO:1990904	0.99990757214079	0.000472624894482472	3	888	ribonucleoprotein complex	CC	0.9999999999	0.215411924129678	CC ribonucleoprotein complex
GO:0043412	0.999719291530894	0.000519251875675265	30	3355	macromolecule modification	BP	0.9999999999	0.228211199359279	BP macromolecule modification
GO:0004518	0.999808471773346	0.000568208971515669	8	1339	nuclease activity	MF	0.9999999999	0.241116538050752	MF nuclease activity
GO:0044446	0.999529278454324	0.000710414991602934	71	6411	intracellular organelle part	CC	0.9999999999	0.291412229555524	CC intracellular organelle part
GO:0006886	1	0.000932106364257407	0	455	intracellular protein transport	BP	0.9999999999	0.35246485301936	BP intracellular protein transport
GO:0044422	0.999367600719214	0.000943989272124377	72	6433	organelle part	CC	0.9999999999	0.35246485301936	CC organelle part
GO:0030529	0.999803918958268	0.000945176348906134	3	832	NA	NA	0.9999999999	0.35246485301936	none
GO:0003964	0.999688534525254	0.00110920425554766	5	971	RNA-directed DNA polymerase activity	MF	0.9999999999	0.401466693199102	MF RNA-directed DNA polymerase activity
GO:0006397	0.99987463357639	0.00126522084029923	1	592	mRNA processing	BP	0.9999999999	0.44485164744921	BP mRNA processing
GO:0044271	0.999487075736099	0.00151213539744899	7	1188	cellular nitrogen compound biosynthetic process	BP	0.9999999999	0.516898283361314	BP cellular nitrogen compound biosynthetic process
GO:0004519	0.999402215428739	0.00164995228307664	8	1233	endonuclease activity	MF	0.9999999999	0.5487652106903	MF endonuclease activity
GO:0034470	1	0.00187403342694436	0	405	ncRNA processing	BP	0.9999999999	0.606890930315192	BP ncRNA processing
GO:0017076	0.99882148585378	0.0019706005624412	36	3689	purine nucleotide binding	MF	0.9999999999	0.616674710068702	MF purine nucleotide binding
GO:0032555	0.998800366637052	0.00200446842213133	36	3686	purine ribonucleotide binding	MF	0.9999999999	0.616674710068702	MF purine ribonucleotide binding
GO:0034061	0.999289027268498	0.00218971402112475	6	1014	DNA polymerase activity	MF	0.9999999999	0.657234652291735	MF DNA polymerase activity
GO:0032553	0.998456146288372	0.0025379645752125	37	3725	ribonucleotide binding	MF	0.9999999999	0.743623620537262	MF ribonucleotide binding
GO:0097367	0.998169165992081	0.00297180850422039	38	3777	carbohydrate derivative binding	MF	0.9999999999	0.850490126812469	MF carbohydrate derivative binding
GO:0035639	0.998146660299817	0.00304142205107129	36	3623	purine ribonucleoside triphosphate binding	MF	0.9999999999	0.850630449101893	MF purine ribonucleoside triphosphate binding
GO:0043170	0.997345455876787	0.00369289469155652	86	7205	macromolecule metabolic process	BP	0.9999999999	0.9999999999	BP macromolecule metabolic process
GO:0034660	0.999564380885998	0.00384560479875342	1	502	ncRNA metabolic process	BP	0.9999999999	0.9999999999	BP ncRNA metabolic process
GO:0034654	0.999224895175002	0.0041538652611703	2	608	nucleobase-containing compound biosynthetic process	BP	0.9999999999	0.9999999999	BP nucleobase-containing compound biosynthetic process
GO:0044451	0.999445792988557	0.00475652514011599	1	494	nucleoplasm part	CC	0.9999999999	0.9999999999	CC nucleoplasm part
GO:0005198	0.999391724056498	0.00516592807892233	1	451	structural molecule activity	MF	0.9999999999	0.9999999999	MF structural molecule activity
GO:0000166	0.996458457434806	0.00545746383415805	43	4048	nucleotide binding	MF	0.9999999999	0.9999999999	MF nucleotide binding
GO:1901265	0.996458457434806	0.00545746383415805	43	4048	nucleoside phosphate binding	MF	0.9999999999	0.9999999999	MF nucleoside phosphate binding
GO:0051641	0.998200303390026	0.00616450603271889	4	810	cellular localization	BP	0.9999999999	0.9999999999	BP cellular localization
GO:0098796	0.999218069296194	0.00644088960670814	1	440	membrane protein complex	CC	0.9999999999	0.9999999999	CC membrane protein complex
GO:0044427	0.99830400768656	0.00834645377760046	2	560	chromosomal part	CC	0.9999999999	0.9999999999	CC chromosomal part
GO:0030554	0.993895609231432	0.00949611145593569	36	3428	adenyl nucleotide binding	MF	0.9999999999	0.9999999999	MF adenyl nucleotide binding
GO:0032559	0.993815996917049	0.00961400557048274	36	3426	adenyl ribonucleotide binding	MF	0.9999999999	0.9999999999	MF adenyl ribonucleotide binding
GO:0016772	0.994181125991954	0.00970816830023925	26	2557	transferase activity, transferring phosphorus-containing groups	MF	0.9999999999	0.9999999999	MF transferase activity, transferring phosphorus-containing groups
GO:0018130	0.996143369141742	0.0111384530231657	5	824	heterocycle biosynthetic process	BP	0.9999999999	0.9999999999	BP heterocycle biosynthetic process
GO:0019001	1	0.0112854717059537	0	286	guanyl nucleotide binding	MF	0.9999999999	0.9999999999	MF guanyl nucleotide binding
GO:0032561	1	0.0112854717059537	0	286	guanyl ribonucleotide binding	MF	0.9999999999	0.9999999999	MF guanyl ribonucleotide binding
GO:0006955	0.996446732819226	0.0113920105031339	4	735	immune response	BP	0.9999999999	0.9999999999	BP immune response
GO:0051649	0.996872626600878	0.0116252188537999	3	644	establishment of localization in cell	BP	0.9999999999	0.9999999999	BP establishment of localization in cell
GO:0033036	0.995539262786818	0.0118071158305656	6	938	macromolecule localization	BP	0.9999999999	0.9999999999	BP macromolecule localization
GO:0001882	1	0.0118956547978643	0	285	nucleoside binding	MF	0.9999999999	0.9999999999	MF nucleoside binding
GO:0032549	1	0.0119860256200259	0	284	ribonucleoside binding	MF	0.9999999999	0.9999999999	MF ribonucleoside binding
GO:0071705	0.99492021875521	0.0125385305097931	7	1009	nitrogen compound transport	BP	0.9999999999	0.9999999999	BP nitrogen compound transport
GO:0045087	0.996035034715355	0.0125702400132137	4	726	innate immune response	BP	0.9999999999	0.9999999999	BP innate immune response
GO:0001883	1	0.0129281925392891	0	277	purine nucleoside binding	MF	0.9999999999	0.9999999999	MF purine nucleoside binding
GO:0005525	1	0.0129281925392891	0	277	GTP binding	MF	0.9999999999	0.9999999999	MF GTP binding
GO:0032550	1	0.0129281925392891	0	277	purine ribonucleoside binding	MF	0.9999999999	0.9999999999	MF purine ribonucleoside binding
GO:0070727	0.998138336276798	0.0136891144814067	1	417	cellular macromolecule localization	BP	0.9999999999	0.9999999999	BP cellular macromolecule localization
GO:0043043	0.99812691278912	0.0137696041816125	1	382	peptide biosynthetic process	BP	0.9999999999	0.9999999999	BP peptide biosynthetic process
GO:0005524	0.99089976853611	0.0138831072248348	36	3363	ATP binding	MF	0.9999999999	0.9999999999	MF ATP binding
GO:0006753	0.997938985256884	0.0149493479285703	1	383	nucleoside phosphate metabolic process	BP	0.9999999999	0.9999999999	BP nucleoside phosphate metabolic process
GO:0006412	0.997934356048104	0.0149801255215849	1	376	translation	BP	0.9999999999	0.9999999999	BP translation
GO:0009117	0.997830667975503	0.0156222812357902	1	380	nucleotide metabolic process	BP	0.9999999999	0.9999999999	BP nucleotide metabolic process
GO:0046907	0.995509159519251	0.0160312777921439	3	611	intracellular transport	BP	0.9999999999	0.9999999999	BP intracellular transport
GO:0016817	0.993223309579295	0.0162986629598342	7	1017	hydrolase activity, acting on acid anhydrides	MF	0.9999999999	0.9999999999	MF hydrolase activity, acting on acid anhydrides
GO:0016853	1	0.0172121980063747	0	254	isomerase activity	MF	0.9999999999	0.9999999999	MF isomerase activity
GO:0016818	0.992592657345769	0.0176707925178781	7	1007	hydrolase activity, acting on acid anhydrides, in phosphorus-containing anhydrides	MF	0.9999999999	0.9999999999	MF hydrolase activity, acting on acid anhydrides, in phosphorus-containing anhydrides
GO:0006310	0.994782585495743	0.0183083358983396	3	575	DNA recombination	BP	0.9999999999	0.9999999999	BP DNA recombination
GO:0016462	0.991860451384188	0.0192484447159489	7	997	pyrophosphatase activity	MF	0.9999999999	0.9999999999	MF pyrophosphatase activity
GO:0019637	0.993519442892671	0.0195020581950349	4	667	organophosphate metabolic process	BP	0.9999999999	0.9999999999	BP organophosphate metabolic process
GO:0006364	1	0.0203719945139066	0	253	rRNA processing	BP	0.9999999999	0.9999999999	BP rRNA processing
GO:0044445	1	0.0211146270394921	0	236	cytosolic part	CC	0.9999999999	0.9999999999	CC cytosolic part
GO:0016556	1	0.0230195725950557	0	238	mRNA modification	BP	0.9999999999	0.9999999999	BP mRNA modification
GO:0000287	1	0.0251556805389395	0	229	magnesium ion binding	MF	0.9999999999	0.9999999999	MF magnesium ion binding
GO:0003735	0.996201719851401	0.0252008547872756	1	336	structural constituent of ribosome	MF	0.9999999999	0.9999999999	MF structural constituent of ribosome
GO:0036094	0.981413006117923	0.0259394632996691	50	4253	small molecule binding	MF	0.9999999999	0.9999999999	MF small molecule binding
GO:0046982	1	0.0261983069340733	0	219	protein heterodimerization activity	MF	0.9999999999	0.9999999999	MF protein heterodimerization activity
GO:0043604	0.99370319591189	0.0263339990776399	2	437	amide biosynthetic process	BP	0.9999999999	0.9999999999	BP amide biosynthetic process
GO:0009816	1	0.0268279853098629	0	235	defense response to bacterium, incompatible interaction	BP	0.9999999999	0.9999999999	BP defense response to bacterium, incompatible interaction
GO:0006974	0.993450508106502	0.0272281218000349	2	479	cellular response to DNA damage stimulus	BP	0.9999999999	0.9999999999	BP cellular response to DNA damage stimulus
GO:0031967	0.993335972066185	0.0276480705262132	2	450	organelle envelope	CC	0.9999999999	0.9999999999	CC organelle envelope
GO:0031975	0.993335972066185	0.0276480705262132	2	450	envelope	CC	0.9999999999	0.9999999999	CC envelope
GO:0008380	0.995541036895703	0.0288431656416007	1	355	RNA splicing	BP	0.9999999999	0.9999999999	BP RNA splicing
GO:0005840	0.995231583343537	0.0305369163176581	1	324	ribosome	CC	0.9999999999	0.9999999999	CC ribosome
GO:0034613	0.99506245230548	0.0314258009069397	1	354	cellular protein localization	BP	0.9999999999	0.9999999999	BP cellular protein localization
GO:0072594	1	0.0326504483471845	0	227	establishment of protein localization to organelle	BP	0.9999999999	0.9999999999	BP establishment of protein localization to organelle
GO:0017111	0.984886474791275	0.0336452491583019	7	937	nucleoside-triphosphatase activity	MF	0.9999999999	0.9999999999	MF nucleoside-triphosphatase activity
GO:0004190	0.982020956065559	0.0352952163227678	10	1059	aspartic-type endopeptidase activity	MF	0.9999999999	0.9999999999	MF aspartic-type endopeptidase activity
GO:0070001	0.982020956065559	0.0352952163227678	10	1059	aspartic-type peptidase activity	MF	0.9999999999	0.9999999999	MF aspartic-type peptidase activity
GO:0043168	0.974151213176725	0.0354960154728685	50	4187	anion binding	MF	0.9999999999	0.9999999999	MF anion binding
GO:0005515	0.973350739995973	0.0364392545073259	51	4270	protein binding	MF	0.9999999999	0.9999999999	MF protein binding
GO:1901137	0.994085112728387	0.0365787299424041	1	322	carbohydrate derivative biosynthetic process	BP	0.9999999999	0.9999999999	BP carbohydrate derivative biosynthetic process
GO:0044454	1	0.0377202882486162	0	219	nuclear chromosome part	CC	0.9999999999	0.9999999999	CC nuclear chromosome part
GO:0010608	1	0.038641084774695	0	218	posttranscriptional regulation of gene expression	BP	0.9999999999	0.9999999999	BP posttranscriptional regulation of gene expression
GO:0006725	0.97064130202734	0.0389557837875839	62	4877	cellular aromatic compound metabolic process	BP	0.9999999999	0.9999999999	BP cellular aromatic compound metabolic process
GO:0009507	0.974590437111547	0.0404895558022392	21	1935	chloroplast	CC	0.9999999999	0.9999999999	CC chloroplast
GO:0003924	1	0.0415168320863329	0	203	GTPase activity	MF	0.9999999999	0.9999999999	MF GTPase activity
GO:1901135	0.984574316018359	0.041934331966538	4	592	carbohydrate derivative metabolic process	BP	0.9999999999	0.9999999999	BP carbohydrate derivative metabolic process
GO:0006399	1	0.0472400144970431	0	197	tRNA metabolic process	BP	0.9999999999	0.9999999999	BP tRNA metabolic process
GO:0005654	0.991580446329757	0.0490366726926237	1	320	nucleoplasm	CC	0.9999999999	0.9999999999	CC nucleoplasm
