# Supplementary material for: Transcriptional Regulation of Pine Male and Female Cone Initiation and Development: Key Players Identified Through Comparative Transcriptomics
Source: Front Genet. 2022 Mar 18;13:815093. doi: 10.3389/fgene.2022.815093 (PMC8971679; doi:10.3389/fgene.2022.815093)
Supplement: Supplementary file 2 [file DataSheet3.ZIP › SUP_GSEA/salmon.gene.counts.matrix.Bud_vs_FC_3_1.DESeq2.DE_results.P0.001_C2.DE.subset.GOseq.enriched]

category	over_represented_pvalue	under_represented_pvalue	numDEInCat	numInCat	term	ontology	over_represented_FDR	go_term	gene_ids
GO:0005576	4.34607601505101e-54	1	107	1005	extracellular region	CC	5.34828114412177e-50	CC extracellular region	Pdensi_DN10456_c0_g2, Pdensi_DN11062_c0_g1d456534, Pdensi_DN11283_c0_g1d174343, Pdensi_DN11539_c0_g1d336199, Pdensi_DN13660_c0_g1, Pdensi_DN13684_c0_g1, Pdensi_DN14956_c0_g5, Pdensi_DN15086_c0_g1d213965, Pdensi_DN15305_c0_g2, Pdensi_DN15508_c0_g1d214396, Pdensi_DN15834_c0_g1d526435, Pdensi_DN16142_c1_g1, Pdensi_DN16284_c0_g1d215067, Pdensi_DN16433_c0_g1d215250, Pdensi_DN16532_c0_g1d215401, Pdensi…
GO:0009698	6.88860150827433e-36	1	45	219	phenylpropanoid metabolic process	BP	4.23855650804119e-32	BP phenylpropanoid metabolic process	Pdensi_DN11539_c0_g1d336199, Pdensi_DN13536_c0_g1, Pdensi_DN14956_c0_g5, Pdensi_DN15086_c0_g1d213965, Pdensi_DN15305_c0_g2, Pdensi_DN15924_c0_g1d110384, Pdensi_DN16142_c1_g1, Pdensi_DN16405_c0_g1, Pdensi_DN16433_c0_g1d215250, Pdensi_DN17127_c1_g4d473089, Pdensi_DN17568_c0_g1d216235, Pdensi_DN18549_c0_g1d354665, Pdensi_DN18549_c0_g3d354668, Pdensi_DN19175_c0_g1d286053, Pdensi_DN19565_c0_g1d218684,…
GO:0019748	1.62520465709201e-33	1	49	306	secondary metabolic process	BP	6.66658950339141e-30	BP secondary metabolic process	Pdensi_DN11539_c0_g1d336199, Pdensi_DN13536_c0_g1, Pdensi_DN14956_c0_g5, Pdensi_DN15086_c0_g1d213965, Pdensi_DN15305_c0_g2, Pdensi_DN15855_c0_g1d468400, Pdensi_DN15924_c0_g1d110384, Pdensi_DN16142_c1_g1, Pdensi_DN16405_c0_g1, Pdensi_DN16433_c0_g1d215250, Pdensi_DN17127_c1_g4d473089, Pdensi_DN17568_c0_g1d216235, Pdensi_DN18207_c1_g3, Pdensi_DN18549_c0_g1d354665, Pdensi_DN18549_c0_g3d354668, Pdensi…
GO:0009808	1.42913362039325e-32	1	34	118	lignin metabolic process	BP	4.39672958313983e-29	BP lignin metabolic process	Pdensi_DN11539_c0_g1d336199, Pdensi_DN14956_c0_g5, Pdensi_DN15086_c0_g1d213965, Pdensi_DN15305_c0_g2, Pdensi_DN15924_c0_g1d110384, Pdensi_DN16142_c1_g1, Pdensi_DN16405_c0_g1, Pdensi_DN16433_c0_g1d215250, Pdensi_DN17127_c1_g4d473089, Pdensi_DN18549_c0_g1d354665, Pdensi_DN18549_c0_g3d354668, Pdensi_DN19175_c0_g1d286053, Pdensi_DN19704_c0_g1d218921, Pdensi_DN19717_c0_g2d287888, Pdensi_DN19743_c0_g2,…
GO:0044710	9.50068019364928e-30	1	159	3756	NA	NA	2.33830740926096e-26	none	Pdensi_DN10401_c0_g1d334336, Pdensi_DN10531_c0_g1d455577, Pdensi_DN11539_c0_g1d336199, Pdensi_DN11871_c0_g1d458112, Pdensi_DN13341_c0_g1d461319, Pdensi_DN13429_c0_g1d7318, Pdensi_DN13536_c0_g1, Pdensi_DN13671_c0_g1, Pdensi_DN14247_c0_g3, Pdensi_DN14956_c0_g5, Pdensi_DN15086_c0_g1d213965, Pdensi_DN15194_c0_g1d343911, Pdensi_DN15305_c0_g2, Pdensi_DN15730_c0_g1, Pdensi_DN15855_c0_g1d468400, Pdensi_D…
GO:0044699	1.69993487560204e-28	1	245	7680	NA	NA	3.48656642985978e-25	none	Pdensi_DN10401_c0_g1d334336, Pdensi_DN10531_c0_g1d455577, Pdensi_DN10615_c0_g1d173442, Pdensi_DN10914_c0_g1d387447, Pdensi_DN10968_c0_g1d210195, Pdensi_DN11539_c0_g1d336199, Pdensi_DN11760_c0_g1d268987, Pdensi_DN11871_c0_g1d458112, Pdensi_DN12202_c0_g1d389479, Pdensi_DN12629_c0_g1d459686, Pdensi_DN13111_c0_g1d271387, Pdensi_DN13341_c0_g1d461319, Pdensi_DN13429_c0_g1d7318, Pdensi_DN13536_c0_g1, Pd…
GO:0048046	3.0672708459894e-27	1	47	382	apoplast	CC	5.39226214724936e-24	CC apoplast	Pdensi_DN11283_c0_g1d174343, Pdensi_DN11539_c0_g1d336199, Pdensi_DN13660_c0_g1, Pdensi_DN14956_c0_g5, Pdensi_DN15305_c0_g2, Pdensi_DN16284_c0_g1d215067, Pdensi_DN16433_c0_g1d215250, Pdensi_DN17518_c0_g1, Pdensi_DN18549_c0_g1d354665, Pdensi_DN18549_c0_g3d354668, Pdensi_DN18749_c0_g1d115901, Pdensi_DN19065_c0_g1, Pdensi_DN19065_c0_g1d187560, Pdensi_DN19175_c0_g1d286053, Pdensi_DN19643_c0_g2, Pdensi…
GO:0009699	1.16611230646147e-23	1	32	181	phenylpropanoid biosynthetic process	BP	1.79377225541436e-20	BP phenylpropanoid biosynthetic process	Pdensi_DN13536_c0_g1, Pdensi_DN15086_c0_g1d213965, Pdensi_DN15924_c0_g1d110384, Pdensi_DN16142_c1_g1, Pdensi_DN16405_c0_g1, Pdensi_DN16433_c0_g1d215250, Pdensi_DN17127_c1_g4d473089, Pdensi_DN17568_c0_g1d216235, Pdensi_DN19175_c0_g1d286053, Pdensi_DN19565_c0_g1d218684, Pdensi_DN19704_c0_g1d218921, Pdensi_DN19717_c0_g2d287888, Pdensi_DN19743_c0_g2, Pdensi_DN19958_c1_g1, Pdensi_DN20231_c0_g1, Pdensi…
GO:0046271	8.54676829029185e-23	1	18	37	phenylpropanoid catabolic process	BP	1.16862811755924e-19	BP phenylpropanoid catabolic process	Pdensi_DN11539_c0_g1d336199, Pdensi_DN13536_c0_g1, Pdensi_DN14956_c0_g5, Pdensi_DN15305_c0_g2, Pdensi_DN16433_c0_g1d215250, Pdensi_DN17568_c0_g1d216235, Pdensi_DN18549_c0_g1d354665, Pdensi_DN18549_c0_g3d354668, Pdensi_DN19175_c0_g1d286053, Pdensi_DN20755_c0_g1d493374, Pdensi_DN20755_c0_g2d493377, Pdensi_DN20815_c1_g1, Pdensi_DN21246_c1_g1d18502, Pdensi_DN27378_c0_g1d140778, Pdensi_DN27378_c0_g4, …
GO:0044550	1.99349308710231e-22	1	32	199	secondary metabolite biosynthetic process	BP	2.4531925929881e-19	BP secondary metabolite biosynthetic process	Pdensi_DN13536_c0_g1, Pdensi_DN15086_c0_g1d213965, Pdensi_DN15924_c0_g1d110384, Pdensi_DN16142_c1_g1, Pdensi_DN16405_c0_g1, Pdensi_DN16433_c0_g1d215250, Pdensi_DN17127_c1_g4d473089, Pdensi_DN17568_c0_g1d216235, Pdensi_DN19175_c0_g1d286053, Pdensi_DN19565_c0_g1d218684, Pdensi_DN19704_c0_g1d218921, Pdensi_DN19717_c0_g2d287888, Pdensi_DN19743_c0_g2, Pdensi_DN19958_c1_g1, Pdensi_DN20231_c0_g1, Pdensi…
GO:0016491	2.43445135455421e-21	1	81	1487	oxidoreductase activity	MF	2.72348712446764e-18	MF oxidoreductase activity	Pdensi_DN10401_c0_g1d334336, Pdensi_DN10615_c0_g1d173442, Pdensi_DN11539_c0_g1d336199, Pdensi_DN11871_c0_g1d458112, Pdensi_DN13429_c0_g1d7318, Pdensi_DN13536_c0_g1, Pdensi_DN14956_c0_g5, Pdensi_DN15086_c0_g1d213965, Pdensi_DN15194_c0_g1d343911, Pdensi_DN15305_c0_g2, Pdensi_DN15730_c0_g1, Pdensi_DN15924_c0_g1d110384, Pdensi_DN16142_c1_g1, Pdensi_DN16309_c0_g1d278549, Pdensi_DN16322_c0_g1, Pdensi_D…
GO:0046274	5.71704187834173e-21	1	16	31	lignin catabolic process	BP	5.41183979652872e-18	BP lignin catabolic process	Pdensi_DN11539_c0_g1d336199, Pdensi_DN14956_c0_g5, Pdensi_DN15305_c0_g2, Pdensi_DN16433_c0_g1d215250, Pdensi_DN18549_c0_g1d354665, Pdensi_DN18549_c0_g3d354668, Pdensi_DN19175_c0_g1d286053, Pdensi_DN20755_c0_g1d493374, Pdensi_DN20755_c0_g2d493377, Pdensi_DN20815_c1_g1, Pdensi_DN21246_c1_g1d18502, Pdensi_DN27378_c0_g1d140778, Pdensi_DN27378_c0_g4, Pdensi_DN39247_c0_g1d441442, Pdensi_DN792_c0_g1d324…
GO:0052716	5.71704187834173e-21	1	16	31	hydroquinone:oxygen oxidoreductase activity	MF	5.41183979652872e-18	MF hydroquinone:oxygen oxidoreductase activity	Pdensi_DN11539_c0_g1d336199, Pdensi_DN14956_c0_g5, Pdensi_DN15305_c0_g2, Pdensi_DN16433_c0_g1d215250, Pdensi_DN18549_c0_g1d354665, Pdensi_DN18549_c0_g3d354668, Pdensi_DN19175_c0_g1d286053, Pdensi_DN20755_c0_g1d493374, Pdensi_DN20755_c0_g2d493377, Pdensi_DN20815_c1_g1, Pdensi_DN21246_c1_g1d18502, Pdensi_DN27378_c0_g1d140778, Pdensi_DN27378_c0_g4, Pdensi_DN39247_c0_g1d441442, Pdensi_DN792_c0_g1d324…
GO:0009809	6.6886527396309e-20	1	22	89	lignin biosynthetic process	BP	5.87932575813556e-17	BP lignin biosynthetic process	Pdensi_DN15086_c0_g1d213965, Pdensi_DN15924_c0_g1d110384, Pdensi_DN16142_c1_g1, Pdensi_DN16405_c0_g1, Pdensi_DN16433_c0_g1d215250, Pdensi_DN17127_c1_g4d473089, Pdensi_DN19175_c0_g1d286053, Pdensi_DN19704_c0_g1d218921, Pdensi_DN19717_c0_g2d287888, Pdensi_DN19743_c0_g2, Pdensi_DN20231_c0_g1, Pdensi_DN20755_c0_g1d493374, Pdensi_DN24354_c2_g1, Pdensi_DN30823_c0_g1d27442, Pdensi_DN39295_c0_g3, Pdensi_…
GO:0005575	3.9991748620986e-19	1	390	16722	cellular_component	CC	3.28092305686569e-16	CC cellular_component	Pdensi_DN10290_c0_g1d4636, Pdensi_DN10401_c0_g1d334336, Pdensi_DN10456_c0_g2, Pdensi_DN10615_c0_g1d173442, Pdensi_DN10914_c0_g1d387447, Pdensi_DN11062_c0_g1d456534, Pdensi_DN11283_c0_g1d174343, Pdensi_DN11539_c0_g1d336199, Pdensi_DN11645_c0_g1d336523, Pdensi_DN11760_c0_g1d268987, Pdensi_DN11837_c0_g1d269228, Pdensi_DN11871_c0_g1d458112, Pdensi_DN11970_c0_g1d5850, Pdensi_DN12202_c0_g1d389479, Pden…
GO:0016682	7.06032294534399e-18	1	16	44	oxidoreductase activity, acting on diphenols and related substances as donors, oxygen as acceptor	MF	5.4302708853377e-15	MF oxidoreductase activity, acting on diphenols and related substances as donors, oxygen as acceptor	Pdensi_DN11539_c0_g1d336199, Pdensi_DN14956_c0_g5, Pdensi_DN15305_c0_g2, Pdensi_DN16433_c0_g1d215250, Pdensi_DN18549_c0_g1d354665, Pdensi_DN18549_c0_g3d354668, Pdensi_DN19175_c0_g1d286053, Pdensi_DN20755_c0_g1d493374, Pdensi_DN20755_c0_g2d493377, Pdensi_DN20815_c1_g1, Pdensi_DN21246_c1_g1d18502, Pdensi_DN27378_c0_g1d140778, Pdensi_DN27378_c0_g4, Pdensi_DN39247_c0_g1d441442, Pdensi_DN792_c0_g1d324…
GO:0003824	8.10228785606568e-18	1	255	9668	catalytic activity	MF	5.86510319745554e-15	MF catalytic activity	Pdensi_DN10401_c0_g1d334336, Pdensi_DN10456_c0_g2, Pdensi_DN10531_c0_g1d455577, Pdensi_DN10615_c0_g1d173442, Pdensi_DN11539_c0_g1d336199, Pdensi_DN11871_c0_g1d458112, Pdensi_DN12254_c0_g1, Pdensi_DN12420_c0_g1d105565, Pdensi_DN1339_c0_g1d380450, Pdensi_DN13429_c0_g1d7318, Pdensi_DN13536_c0_g1, Pdensi_DN13671_c0_g1, Pdensi_DN13684_c0_g1, Pdensi_DN14305_c0_g1d213257, Pdensi_DN14318_c0_g1d273819, Pd…
GO:0042546	3.96675968154111e-17	1	23	137	cell wall biogenesis	BP	2.71194136894694e-14	BP cell wall biogenesis	Pdensi_DN12202_c0_g1d389479, Pdensi_DN12969_c0_g1d51365, Pdensi_DN14247_c0_g3, Pdensi_DN15094_c1_g3d465823, Pdensi_DN16284_c0_g1d215067, Pdensi_DN16433_c0_g1d215250, Pdensi_DN17499_c0_g1, Pdensi_DN18434_c0_g1d283766, Pdensi_DN19175_c0_g1d286053, Pdensi_DN2023_c0_g1d165274, Pdensi_DN20349_c0_g1d536683, Pdensi_DN21067_c1_g1, Pdensi_DN21624_c0_g2d540410, Pdensi_DN23606_c1_g2d549348, Pdensi_DN25884_c…
GO:0008150	7.29311314863424e-17	1	381	16728	biological_process	BP	4.72363423195226e-14	BP biological_process	Pdensi_DN10090_c0_g1d4523, Pdensi_DN10290_c0_g1d4636, Pdensi_DN10401_c0_g1d334336, Pdensi_DN10456_c0_g2, Pdensi_DN10531_c0_g1d455577, Pdensi_DN10615_c0_g1d173442, Pdensi_DN10914_c0_g1d387447, Pdensi_DN10968_c0_g1d210195, Pdensi_DN11062_c0_g1d456534, Pdensi_DN11539_c0_g1d336199, Pdensi_DN11645_c0_g1d336523, Pdensi_DN11760_c0_g1d268987, Pdensi_DN11837_c0_g1d269228, Pdensi_DN11871_c0_g1d458112, Pden…
GO:0044763	9.25887270401758e-17	1	161	5294	NA	NA	5.69698437478202e-14	none	Pdensi_DN10531_c0_g1d455577, Pdensi_DN10615_c0_g1d173442, Pdensi_DN10914_c0_g1d387447, Pdensi_DN10968_c0_g1d210195, Pdensi_DN11539_c0_g1d336199, Pdensi_DN12629_c0_g1d459686, Pdensi_DN13429_c0_g1d7318, Pdensi_DN13536_c0_g1, Pdensi_DN14247_c0_g3, Pdensi_DN14956_c0_g5, Pdensi_DN15086_c0_g1d213965, Pdensi_DN15094_c1_g3d465823, Pdensi_DN15221_c0_g1d214075, Pdensi_DN15274_c0_g1d344023, Pdensi_DN15305_c…
GO:0016679	1.52612308763925e-16	1	16	52	oxidoreductase activity, acting on diphenols and related substances as donors	MF	8.943081293566e-14	MF oxidoreductase activity, acting on diphenols and related substances as donors	Pdensi_DN11539_c0_g1d336199, Pdensi_DN14956_c0_g5, Pdensi_DN15305_c0_g2, Pdensi_DN16433_c0_g1d215250, Pdensi_DN18549_c0_g1d354665, Pdensi_DN18549_c0_g3d354668, Pdensi_DN19175_c0_g1d286053, Pdensi_DN20755_c0_g1d493374, Pdensi_DN20755_c0_g2d493377, Pdensi_DN20815_c1_g1, Pdensi_DN21246_c1_g1d18502, Pdensi_DN27378_c0_g1d140778, Pdensi_DN27378_c0_g4, Pdensi_DN39247_c0_g1d441442, Pdensi_DN792_c0_g1d324…
GO:0009834	1.86826627325848e-16	1	15	45	plant-type secondary cell wall biogenesis	BP	1.01043499549142e-13	BP plant-type secondary cell wall biogenesis	Pdensi_DN12202_c0_g1d389479, Pdensi_DN12969_c0_g1d51365, Pdensi_DN14247_c0_g3, Pdensi_DN15094_c1_g3d465823, Pdensi_DN16433_c0_g1d215250, Pdensi_DN17499_c0_g1, Pdensi_DN18434_c0_g1d283766, Pdensi_DN19175_c0_g1d286053, Pdensi_DN2023_c0_g1d165274, Pdensi_DN21067_c1_g1, Pdensi_DN23606_c1_g2d549348, Pdensi_DN35010_c2_g3, Pdensi_DN38664_c1_g5, Pdensi_GG_147018_c0_g1, Pdensi_GG_20042_c0_g1
GO:0071554	1.88851006795894e-16	1	39	489	cell wall organization or biogenesis	BP	1.01043499549142e-13	BP cell wall organization or biogenesis	Pdensi_DN11062_c0_g1d456534, Pdensi_DN12202_c0_g1d389479, Pdensi_DN12254_c0_g1, Pdensi_DN12969_c0_g1d51365, Pdensi_DN13671_c0_g1, Pdensi_DN14247_c0_g3, Pdensi_DN15094_c1_g3d465823, Pdensi_DN16281_c0_g1d10344, Pdensi_DN16284_c0_g1d215067, Pdensi_DN16433_c0_g1d215250, Pdensi_DN17499_c0_g1, Pdensi_DN18434_c0_g1d283766, Pdensi_DN19175_c0_g1d286053, Pdensi_DN19225_c1_g1, Pdensi_DN19365_c1_g1, Pdensi_D…
GO:0044711	3.41466543748857e-15	1	76	1745	NA	NA	1.75086970307227e-12	none	Pdensi_DN10531_c0_g1d455577, Pdensi_DN13536_c0_g1, Pdensi_DN13671_c0_g1, Pdensi_DN14247_c0_g3, Pdensi_DN15086_c0_g1d213965, Pdensi_DN15924_c0_g1d110384, Pdensi_DN16142_c1_g1, Pdensi_DN16309_c0_g1d278549, Pdensi_DN16322_c0_g1, Pdensi_DN16405_c0_g1, Pdensi_DN16433_c0_g1d215250, Pdensi_DN17127_c1_g4d473089, Pdensi_DN17499_c0_g1, Pdensi_DN17568_c0_g1d216235, Pdensi_DN18027_c0_g1, Pdensi_DN19175_c0_g1…
GO:0071669	8.35146074563973e-15	1	21	142	plant-type cell wall organization or biogenesis	BP	4.1109230374337e-12	BP plant-type cell wall organization or biogenesis	Pdensi_DN11062_c0_g1d456534, Pdensi_DN12202_c0_g1d389479, Pdensi_DN12969_c0_g1d51365, Pdensi_DN14247_c0_g3, Pdensi_DN15094_c1_g3d465823, Pdensi_DN16433_c0_g1d215250, Pdensi_DN17499_c0_g1, Pdensi_DN18434_c0_g1d283766, Pdensi_DN19175_c0_g1d286053, Pdensi_DN2023_c0_g1d165274, Pdensi_DN20822_c1_g1, Pdensi_DN21067_c1_g1, Pdensi_DN21624_c0_g2d540410, Pdensi_DN23606_c1_g2d549348, Pdensi_DN24647_c0_g2, P…
GO:0055114	1.60152054449061e-14	1	56	1073	oxidation-reduction process	BP	7.5801199309621e-12	BP oxidation-reduction process	Pdensi_DN10401_c0_g1d334336, Pdensi_DN11539_c0_g1d336199, Pdensi_DN11871_c0_g1d458112, Pdensi_DN13341_c0_g1d461319, Pdensi_DN15086_c0_g1d213965, Pdensi_DN15194_c0_g1d343911, Pdensi_DN15730_c0_g1, Pdensi_DN15924_c0_g1d110384, Pdensi_DN16142_c1_g1, Pdensi_DN16309_c0_g1d278549, Pdensi_DN16322_c0_g1, Pdensi_DN16433_c0_g1d215250, Pdensi_DN16532_c0_g1d215401, Pdensi_DN17788_c0_g1d113777, Pdensi_DN18480…
GO:0009832	3.28107538707026e-14	1	16	76	plant-type cell wall biogenesis	BP	1.49544124864024e-11	BP plant-type cell wall biogenesis	Pdensi_DN12202_c0_g1d389479, Pdensi_DN12969_c0_g1d51365, Pdensi_DN14247_c0_g3, Pdensi_DN15094_c1_g3d465823, Pdensi_DN16433_c0_g1d215250, Pdensi_DN17499_c0_g1, Pdensi_DN18434_c0_g1d283766, Pdensi_DN19175_c0_g1d286053, Pdensi_DN2023_c0_g1d165274, Pdensi_DN21067_c1_g1, Pdensi_DN21624_c0_g2d540410, Pdensi_DN23606_c1_g2d549348, Pdensi_DN35010_c2_g3, Pdensi_DN38664_c1_g5, Pdensi_GG_147018_c0_g1, Pdensi…
GO:0005618	4.83773449365028e-14	1	38	540	cell wall	CC	2.05286760961588e-11	CC cell wall	Pdensi_DN11062_c0_g1d456534, Pdensi_DN13684_c0_g1, Pdensi_DN16284_c0_g1d215067, Pdensi_DN17518_c0_g1, Pdensi_DN18750_c0_g2, Pdensi_DN19290_c1_g3, Pdensi_DN19359_c0_g2d60691, Pdensi_DN19517_c0_g1d61117, Pdensi_DN19600_c0_g1d485629, Pdensi_DN19791_c0_g1d218938, Pdensi_DN19811_c0_g1d15904, Pdensi_DN20080_c0_g1d289369, Pdensi_DN20349_c0_g1d536683, Pdensi_DN21375_c1_g1, Pdensi_DN21624_c0_g2d540410, Pd…
GO:0030312	4.83773449365028e-14	1	38	540	external encapsulating structure	CC	2.05286760961588e-11	CC external encapsulating structure	Pdensi_DN11062_c0_g1d456534, Pdensi_DN13684_c0_g1, Pdensi_DN16284_c0_g1d215067, Pdensi_DN17518_c0_g1, Pdensi_DN18750_c0_g2, Pdensi_DN19290_c1_g3, Pdensi_DN19359_c0_g2d60691, Pdensi_DN19517_c0_g1d61117, Pdensi_DN19600_c0_g1d485629, Pdensi_DN19791_c0_g1d218938, Pdensi_DN19811_c0_g1d15904, Pdensi_DN20080_c0_g1d289369, Pdensi_DN20349_c0_g1d536683, Pdensi_DN21375_c1_g1, Pdensi_DN21624_c0_g2d540410, Pd…
GO:0003674	1.17263224085957e-13	1	378	17352	molecular_function	MF	4.81013745200595e-11	MF molecular_function	Pdensi_DN10290_c0_g1d4636, Pdensi_DN10401_c0_g1d334336, Pdensi_DN10456_c0_g2, Pdensi_DN10531_c0_g1d455577, Pdensi_DN10615_c0_g1d173442, Pdensi_DN10914_c0_g1d387447, Pdensi_DN11539_c0_g1d336199, Pdensi_DN11645_c0_g1d336523, Pdensi_DN11760_c0_g1d268987, Pdensi_DN11871_c0_g1d458112, Pdensi_DN12202_c0_g1d389479, Pdensi_DN12254_c0_g1, Pdensi_DN12313_c0_g1, Pdensi_DN12420_c0_g1d105565, Pdensi_DN12634_c…
GO:0001071	1.52711789134914e-12	1	46	876	NA	NA	5.87272274091954e-10	none	Pdensi_DN10290_c0_g1d4636, Pdensi_DN12202_c0_g1d389479, Pdensi_DN13932_c0_g1d462718, Pdensi_DN14305_c0_g1d213257, Pdensi_DN14729_c0_g3, Pdensi_DN15094_c1_g3d465823, Pdensi_DN15221_c0_g1d214075, Pdensi_DN16047_c2_g6, Pdensi_DN16270_c1_g1, Pdensi_DN16281_c0_g1d10344, Pdensi_DN16481_c0_g1d278696, Pdensi_DN16706_c0_g1d399200, Pdensi_DN17239_c0_g1d400552, Pdensi_DN18206_c0_g1d283259, Pdensi_DN1833_c0_…
GO:0003700	1.52711789134914e-12	1	46	876	DNA-binding transcription factor activity	MF	5.87272274091954e-10	MF DNA-binding transcription factor activity	Pdensi_DN10290_c0_g1d4636, Pdensi_DN12202_c0_g1d389479, Pdensi_DN13932_c0_g1d462718, Pdensi_DN14305_c0_g1d213257, Pdensi_DN14729_c0_g3, Pdensi_DN15094_c1_g3d465823, Pdensi_DN15221_c0_g1d214075, Pdensi_DN16047_c2_g6, Pdensi_DN16270_c1_g1, Pdensi_DN16281_c0_g1d10344, Pdensi_DN16481_c0_g1d278696, Pdensi_DN16706_c0_g1d399200, Pdensi_DN17239_c0_g1d400552, Pdensi_DN18206_c0_g1d283259, Pdensi_DN1833_c0_…
GO:0044036	3.21968334821745e-12	1	21	186	cell wall macromolecule metabolic process	BP	1.20064919039891e-09	BP cell wall macromolecule metabolic process	Pdensi_DN10456_c0_g2, Pdensi_DN14247_c0_g3, Pdensi_DN16284_c0_g1d215067, Pdensi_DN17499_c0_g1, Pdensi_DN17518_c0_g1, Pdensi_DN17518_c0_g1d474702, Pdensi_DN19565_c0_g1d218684, Pdensi_DN2023_c0_g1d165274, Pdensi_DN20250_c0_g5, Pdensi_DN20349_c0_g1d536683, Pdensi_DN20784_c0_g1, Pdensi_DN21624_c0_g2d540410, Pdensi_DN22102_c0_g1, Pdensi_DN22250_c0_g2d67184, Pdensi_DN23116_c1_g4, Pdensi_DN23308_c0_g1d4…
GO:0016684	3.57096568522433e-12	1	18	128	oxidoreductase activity, acting on peroxide as acceptor	MF	1.29247952124619e-09	MF oxidoreductase activity, acting on peroxide as acceptor	Pdensi_DN11871_c0_g1d458112, Pdensi_DN15086_c0_g1d213965, Pdensi_DN15194_c0_g1d343911, Pdensi_DN16142_c1_g1, Pdensi_DN16532_c0_g1d215401, Pdensi_DN18688_c1_g5, Pdensi_DN19717_c0_g2d287888, Pdensi_DN22789_c1_g6, Pdensi_DN23377_c0_g3d548222, Pdensi_DN23979_c0_g1d224838, Pdensi_DN25099_c0_g1d73557, Pdensi_DN26109_c0_g1d228521, Pdensi_DN33677_c0_g1d29766, Pdensi_DN38467_c1_g1, Pdensi_DN39819_c1_g4, P…
GO:0005976	1.97825453055045e-11	1	30	438	polysaccharide metabolic process	BP	6.95554292941538e-09	BP polysaccharide metabolic process	Pdensi_DN10456_c0_g2, Pdensi_DN13671_c0_g1, Pdensi_DN14247_c0_g3, Pdensi_DN14305_c0_g1d213257, Pdensi_DN16284_c0_g1d215067, Pdensi_DN17499_c0_g1, Pdensi_DN17518_c0_g1, Pdensi_DN17518_c0_g1d474702, Pdensi_DN19225_c1_g1, Pdensi_DN19365_c1_g1, Pdensi_DN19565_c0_g1d218684, Pdensi_DN2023_c0_g1d165274, Pdensi_DN20250_c0_g5, Pdensi_DN20349_c0_g1d536683, Pdensi_DN20784_c0_g1, Pdensi_DN21097_c0_g7, Pdensi…
GO:0010383	2.11842906837063e-11	1	18	144	cell wall polysaccharide metabolic process	BP	7.24149669871361e-09	BP cell wall polysaccharide metabolic process	Pdensi_DN14247_c0_g3, Pdensi_DN16284_c0_g1d215067, Pdensi_DN17499_c0_g1, Pdensi_DN17518_c0_g1, Pdensi_DN17518_c0_g1d474702, Pdensi_DN19565_c0_g1d218684, Pdensi_DN2023_c0_g1d165274, Pdensi_DN20250_c0_g5, Pdensi_DN20349_c0_g1d536683, Pdensi_DN21624_c0_g2d540410, Pdensi_DN22102_c0_g1, Pdensi_DN23116_c1_g4, Pdensi_DN23308_c0_g1d427354, Pdensi_DN25618_c0_g1d193404, Pdensi_DN25884_c0_g1d559631, Pdensi_…
GO:0010033	2.42746438664788e-11	1	54	1254	response to organic substance	BP	8.07361533569968e-09	BP response to organic substance	Pdensi_DN10914_c0_g1d387447, Pdensi_DN11871_c0_g1d458112, Pdensi_DN12634_c0_g1d459820, Pdensi_DN13684_c0_g1, Pdensi_DN14729_c0_g3, Pdensi_DN15094_c1_g3d465823, Pdensi_DN15194_c0_g1d343911, Pdensi_DN16481_c0_g1d278696, Pdensi_DN17239_c0_g1d400552, Pdensi_DN18206_c0_g1d283259, Pdensi_DN1833_c0_g1, Pdensi_DN18434_c0_g1d283766, Pdensi_DN18816_c0_g1d14153, Pdensi_DN19180_c3_g2, Pdensi_DN19790_c0_g1d53…
GO:0044085	2.61353751051203e-11	1	23	257	cellular component biogenesis	BP	8.46373489588449e-09	BP cellular component biogenesis	Pdensi_DN12202_c0_g1d389479, Pdensi_DN12969_c0_g1d51365, Pdensi_DN14247_c0_g3, Pdensi_DN15094_c1_g3d465823, Pdensi_DN16284_c0_g1d215067, Pdensi_DN16433_c0_g1d215250, Pdensi_DN17499_c0_g1, Pdensi_DN18434_c0_g1d283766, Pdensi_DN19175_c0_g1d286053, Pdensi_DN2023_c0_g1d165274, Pdensi_DN20349_c0_g1d536683, Pdensi_DN21067_c1_g1, Pdensi_DN21624_c0_g2d540410, Pdensi_DN23606_c1_g2d549348, Pdensi_DN25884_c…
GO:0031224	2.81344860085592e-11	1	117	3980	intrinsic component of membrane	CC	8.87751243131613e-09	CC intrinsic component of membrane	Pdensi_DN10401_c0_g1d334336, Pdensi_DN10914_c0_g1d387447, Pdensi_DN11645_c0_g1d336523, Pdensi_DN11760_c0_g1d268987, Pdensi_DN11837_c0_g1d269228, Pdensi_DN11871_c0_g1d458112, Pdensi_DN11970_c0_g1d5850, Pdensi_DN12254_c0_g1, Pdensi_DN12969_c0_g1d51365, Pdensi_DN13111_c0_g1d271387, Pdensi_DN13341_c0_g1d461319, Pdensi_DN13429_c0_g1d7318, Pdensi_DN13671_c0_g1, Pdensi_DN14247_c0_g3, Pdensi_DN14320_c0_g…
GO:0009056	3.09986844556376e-11	1	67	1750	catabolic process	BP	9.53674527277689e-09	BP catabolic process	Pdensi_DN10456_c0_g2, Pdensi_DN11539_c0_g1d336199, Pdensi_DN13536_c0_g1, Pdensi_DN14305_c0_g1d213257, Pdensi_DN14956_c0_g5, Pdensi_DN15086_c0_g1d213965, Pdensi_DN15305_c0_g2, Pdensi_DN15855_c0_g1d468400, Pdensi_DN16142_c1_g1, Pdensi_DN16284_c0_g1d215067, Pdensi_DN16322_c0_g1, Pdensi_DN16433_c0_g1d215250, Pdensi_DN16532_c0_g1d215401, Pdensi_DN17518_c0_g1, Pdensi_DN17518_c0_g1d474702, Pdensi_DN1756…
GO:0009058	4.51545861659825e-11	1	94	2910	biosynthetic process	BP	1.35529838380142e-08	BP biosynthetic process	Pdensi_DN10531_c0_g1d455577, Pdensi_DN11871_c0_g1d458112, Pdensi_DN12868_c1_g1, Pdensi_DN13536_c0_g1, Pdensi_DN13671_c0_g1, Pdensi_DN14247_c0_g3, Pdensi_DN15086_c0_g1d213965, Pdensi_DN15194_c0_g1d343911, Pdensi_DN15837_c1_g1, Pdensi_DN15924_c0_g1d110384, Pdensi_DN16142_c1_g1, Pdensi_DN16309_c0_g1d278549, Pdensi_DN16322_c0_g1, Pdensi_DN16405_c0_g1, Pdensi_DN16433_c0_g1d215250, Pdensi_DN17127_c1_g4…
GO:0005507	4.71393032686228e-11	1	17	131	copper ion binding	MF	1.38118158577065e-08	MF copper ion binding	Pdensi_DN10914_c0_g1d387447, Pdensi_DN11539_c0_g1d336199, Pdensi_DN14956_c0_g5, Pdensi_DN15305_c0_g2, Pdensi_DN16433_c0_g1d215250, Pdensi_DN18549_c0_g1d354665, Pdensi_DN18549_c0_g3d354668, Pdensi_DN19175_c0_g1d286053, Pdensi_DN20755_c0_g1d493374, Pdensi_DN20755_c0_g2d493377, Pdensi_DN20815_c1_g1, Pdensi_DN21246_c1_g1d18502, Pdensi_DN27378_c0_g1d140778, Pdensi_DN27378_c0_g4, Pdensi_DN39247_c0_g1d4…
GO:0042743	6.27568830880908e-11	1	15	98	hydrogen peroxide metabolic process	BP	1.79601442623731e-08	BP hydrogen peroxide metabolic process	Pdensi_DN11871_c0_g1d458112, Pdensi_DN15086_c0_g1d213965, Pdensi_DN15194_c0_g1d343911, Pdensi_DN16142_c1_g1, Pdensi_DN16532_c0_g1d215401, Pdensi_DN18688_c1_g5, Pdensi_DN19717_c0_g2d287888, Pdensi_DN22789_c1_g6, Pdensi_DN23979_c0_g1d224838, Pdensi_DN25099_c0_g1d73557, Pdensi_DN26109_c0_g1d228521, Pdensi_DN33677_c0_g1d29766, Pdensi_DN39819_c1_g4, Pdensi_DN39846_c0_g1d441891, Pdensi_DN5196_c0_g1d449…
GO:1901576	1.66968006293751e-10	1	89	2762	organic substance biosynthetic process	BP	4.66979155784295e-08	BP organic substance biosynthetic process	Pdensi_DN10531_c0_g1d455577, Pdensi_DN12868_c1_g1, Pdensi_DN13536_c0_g1, Pdensi_DN13671_c0_g1, Pdensi_DN14247_c0_g3, Pdensi_DN15086_c0_g1d213965, Pdensi_DN15837_c1_g1, Pdensi_DN15924_c0_g1d110384, Pdensi_DN16142_c1_g1, Pdensi_DN16309_c0_g1d278549, Pdensi_DN16322_c0_g1, Pdensi_DN16405_c0_g1, Pdensi_DN16433_c0_g1d215250, Pdensi_DN17127_c1_g4d473089, Pdensi_DN17499_c0_g1, Pdensi_DN17568_c0_g1d216235…
GO:0010410	3.50932489729253e-10	0.999999999972354	14	92	hemicellulose metabolic process	BP	9.5968338191293e-08	BP hemicellulose metabolic process	Pdensi_DN14247_c0_g3, Pdensi_DN16284_c0_g1d215067, Pdensi_DN17499_c0_g1, Pdensi_DN17518_c0_g1, Pdensi_DN17518_c0_g1d474702, Pdensi_DN2023_c0_g1d165274, Pdensi_DN20349_c0_g1d536683, Pdensi_DN23116_c1_g4, Pdensi_DN23308_c0_g1d427354, Pdensi_DN25618_c0_g1d193404, Pdensi_DN25884_c0_g1d559631, Pdensi_DN40006_c1_g3, Pdensi_GG_111523_c0_g1, Pdensi_GG_88798_c0_g1
GO:0044249	5.39736548179934e-10	1	83	2568	cellular biosynthetic process	BP	1.44391260041354e-07	BP cellular biosynthetic process	Pdensi_DN10531_c0_g1d455577, Pdensi_DN11871_c0_g1d458112, Pdensi_DN12868_c1_g1, Pdensi_DN13536_c0_g1, Pdensi_DN14247_c0_g3, Pdensi_DN15086_c0_g1d213965, Pdensi_DN15194_c0_g1d343911, Pdensi_DN15924_c0_g1d110384, Pdensi_DN16142_c1_g1, Pdensi_DN16322_c0_g1, Pdensi_DN16405_c0_g1, Pdensi_DN16433_c0_g1d215250, Pdensi_DN17127_c1_g4d473089, Pdensi_DN17499_c0_g1, Pdensi_DN17568_c0_g1d216235, Pdensi_DN1892…
GO:0050896	6.72338090085744e-10	1	130	4865	response to stimulus	BP	1.76038139076493e-07	BP response to stimulus	Pdensi_DN10090_c0_g1d4523, Pdensi_DN10914_c0_g1d387447, Pdensi_DN10968_c0_g1d210195, Pdensi_DN11871_c0_g1d458112, Pdensi_DN11970_c0_g1d5850, Pdensi_DN12254_c0_g1, Pdensi_DN12303_c0_g1d105412, Pdensi_DN12634_c0_g1d459820, Pdensi_DN13684_c0_g1, Pdensi_DN14729_c0_g3, Pdensi_DN15086_c0_g1d213965, Pdensi_DN15094_c1_g3d465823, Pdensi_DN15194_c0_g1d343911, Pdensi_DN15274_c0_g1d344023, Pdensi_DN15924_c0_…
GO:0004601	1.60110114274395e-09	0.999999999828354	15	122	peroxidase activity	MF	4.10482305470981e-07	MF peroxidase activity	Pdensi_DN11871_c0_g1d458112, Pdensi_DN15086_c0_g1d213965, Pdensi_DN15194_c0_g1d343911, Pdensi_DN16142_c1_g1, Pdensi_DN16532_c0_g1d215401, Pdensi_DN18688_c1_g5, Pdensi_DN19717_c0_g2d287888, Pdensi_DN22789_c1_g6, Pdensi_DN23979_c0_g1d224838, Pdensi_DN25099_c0_g1d73557, Pdensi_DN26109_c0_g1d228521, Pdensi_DN33677_c0_g1d29766, Pdensi_DN39819_c1_g4, Pdensi_DN39846_c0_g1d441891, Pdensi_DN5196_c0_g1d449…
GO:0005975	1.78826460451376e-09	1	43	982	carbohydrate metabolic process	BP	4.49109882105026e-07	BP carbohydrate metabolic process	Pdensi_DN10456_c0_g2, Pdensi_DN13671_c0_g1, Pdensi_DN14247_c0_g3, Pdensi_DN14305_c0_g1d213257, Pdensi_DN15274_c0_g1d344023, Pdensi_DN15508_c0_g1d214396, Pdensi_DN16284_c0_g1d215067, Pdensi_DN17499_c0_g1, Pdensi_DN17518_c0_g1, Pdensi_DN17518_c0_g1d474702, Pdensi_DN19225_c1_g1, Pdensi_DN19365_c1_g1, Pdensi_DN19565_c0_g1d218684, Pdensi_DN19704_c0_g1d218921, Pdensi_DN19707_c0_g3, Pdensi_DN2023_c0_g1d…
GO:0044712	2.44189684115856e-09	1	37	764	NA	NA	6.00999650545945e-07	none	Pdensi_DN11539_c0_g1d336199, Pdensi_DN13536_c0_g1, Pdensi_DN14956_c0_g5, Pdensi_DN15305_c0_g2, Pdensi_DN15855_c0_g1d468400, Pdensi_DN16322_c0_g1, Pdensi_DN16433_c0_g1d215250, Pdensi_DN17518_c0_g1, Pdensi_DN17568_c0_g1d216235, Pdensi_DN18117_c0_g1d216785, Pdensi_DN18549_c0_g1d354665, Pdensi_DN18549_c0_g3d354668, Pdensi_DN19175_c0_g1d286053, Pdensi_DN19828_c0_g2d535179, Pdensi_DN20755_c0_g1d493374,…
GO:0072593	3.19494018103642e-09	0.999999999638096	15	129	reactive oxygen species metabolic process	BP	7.70920271918318e-07	BP reactive oxygen species metabolic process	Pdensi_DN11871_c0_g1d458112, Pdensi_DN15086_c0_g1d213965, Pdensi_DN15194_c0_g1d343911, Pdensi_DN16142_c1_g1, Pdensi_DN16532_c0_g1d215401, Pdensi_DN18688_c1_g5, Pdensi_DN19717_c0_g2d287888, Pdensi_DN22789_c1_g6, Pdensi_DN23979_c0_g1d224838, Pdensi_DN25099_c0_g1d73557, Pdensi_DN26109_c0_g1d228521, Pdensi_DN33677_c0_g1d29766, Pdensi_DN39819_c1_g4, Pdensi_DN39846_c0_g1d441891, Pdensi_DN5196_c0_g1d449…
GO:0020037	3.41249170058078e-09	0.999999999455784	22	293	heme binding	MF	8.0757928591052e-07	MF heme binding	Pdensi_DN15086_c0_g1d213965, Pdensi_DN16142_c1_g1, Pdensi_DN16532_c0_g1d215401, Pdensi_DN18688_c1_g5, Pdensi_DN19420_c0_g1d534137, Pdensi_DN19717_c0_g2d287888, Pdensi_DN21336_c1_g1, Pdensi_DN22102_c0_g1, Pdensi_DN22789_c1_g6, Pdensi_DN23745_c0_g4, Pdensi_DN23979_c0_g1d224838, Pdensi_DN26109_c0_g1d228521, Pdensi_DN29306_c0_g1d196725, Pdensi_DN33677_c0_g1d29766, Pdensi_DN38011_c1_g2, Pdensi_DN39711…
GO:0044425	4.16127161416782e-09	1	119	4444	membrane part	CC	9.66200160074512e-07	CC membrane part	Pdensi_DN10401_c0_g1d334336, Pdensi_DN10914_c0_g1d387447, Pdensi_DN11645_c0_g1d336523, Pdensi_DN11760_c0_g1d268987, Pdensi_DN11837_c0_g1d269228, Pdensi_DN11871_c0_g1d458112, Pdensi_DN11970_c0_g1d5850, Pdensi_DN12254_c0_g1, Pdensi_DN12969_c0_g1d51365, Pdensi_DN13111_c0_g1d271387, Pdensi_DN13341_c0_g1d461319, Pdensi_DN13429_c0_g1d7318, Pdensi_DN13671_c0_g1, Pdensi_DN14247_c0_g3, Pdensi_DN14320_c0_g…
GO:1901700	5.48992134026162e-09	1	47	1176	response to oxygen-containing compound	BP	1.25109207431962e-06	BP response to oxygen-containing compound	Pdensi_DN10090_c0_g1d4523, Pdensi_DN10914_c0_g1d387447, Pdensi_DN14729_c0_g3, Pdensi_DN15094_c1_g3d465823, Pdensi_DN16047_c2_g6, Pdensi_DN16322_c0_g1, Pdensi_DN16481_c0_g1d278696, Pdensi_DN17239_c0_g1d400552, Pdensi_DN18206_c0_g1d283259, Pdensi_DN1833_c0_g1, Pdensi_DN18434_c0_g1d283766, Pdensi_DN19180_c3_g2, Pdensi_DN19596_c0_g1d408249, Pdensi_DN19790_c0_g1d535027, Pdensi_DN20215_c0_g1d489506, Pd…
GO:0042221	7.55558695657972e-09	1	63	1857	response to chemical	BP	1.69052823795764e-06	BP response to chemical	Pdensi_DN10090_c0_g1d4523, Pdensi_DN10914_c0_g1d387447, Pdensi_DN11871_c0_g1d458112, Pdensi_DN12634_c0_g1d459820, Pdensi_DN13684_c0_g1, Pdensi_DN14729_c0_g3, Pdensi_DN15094_c1_g3d465823, Pdensi_DN15194_c0_g1d343911, Pdensi_DN16047_c2_g6, Pdensi_DN16322_c0_g1, Pdensi_DN16481_c0_g1d278696, Pdensi_DN17239_c0_g1d400552, Pdensi_DN17412_c0_g1, Pdensi_DN18206_c0_g1d283259, Pdensi_DN1833_c0_g1, Pdensi_DN…
GO:0004553	7.7541750234038e-09	0.999999998661092	23	341	hydrolase activity, hydrolyzing O-glycosyl compounds	MF	1.70397996139298e-06	MF hydrolase activity, hydrolyzing O-glycosyl compounds	Pdensi_DN10456_c0_g2, Pdensi_DN14305_c0_g1d213257, Pdensi_DN15274_c0_g1d344023, Pdensi_DN16284_c0_g1d215067, Pdensi_DN17518_c0_g1, Pdensi_DN17518_c0_g1d474702, Pdensi_DN19225_c1_g1, Pdensi_DN19704_c0_g1d218921, Pdensi_DN19707_c0_g3, Pdensi_DN20349_c0_g1d536683, Pdensi_DN20784_c0_g1, Pdensi_DN21237_c1_g1d64974, Pdensi_DN22250_c0_g2d67184, Pdensi_DN23116_c1_g4, Pdensi_DN23317_c2_g3, Pdensi_DN24690_…
GO:0031225	8.79645673647415e-09	0.999999998807785	16	159	anchored component of membrane	CC	1.89910871226405e-06	CC anchored component of membrane	Pdensi_DN10914_c0_g1d387447, Pdensi_DN11760_c0_g1d268987, Pdensi_DN12969_c0_g1d51365, Pdensi_DN13341_c0_g1d461319, Pdensi_DN14363_c0_g1d213328, Pdensi_DN15274_c0_g1d344023, Pdensi_DN19632_c0_g3, Pdensi_DN21624_c0_g2d540410, Pdensi_DN23317_c2_g3, Pdensi_DN23606_c1_g2d549348, Pdensi_DN25169_c0_g2, Pdensi_DN25856_c0_g4, Pdensi_DN36977_c0_g3, Pdensi_DN589_c0_g1d164266, Pdensi_GG_147061_c1_g1, Pdensi_…
GO:0045229	9.72087115455134e-09	0.999999998081564	27	467	external encapsulating structure organization	BP	2.06250069703291e-06	BP external encapsulating structure organization	Pdensi_DN11062_c0_g1d456534, Pdensi_DN12254_c0_g1, Pdensi_DN13671_c0_g1, Pdensi_DN15274_c0_g1d344023, Pdensi_DN16281_c0_g1d10344, Pdensi_DN16284_c0_g1d215067, Pdensi_DN17499_c0_g1, Pdensi_DN19225_c1_g1, Pdensi_DN19365_c1_g1, Pdensi_DN20349_c0_g1d536683, Pdensi_DN20497_c1_g1, Pdensi_DN20822_c1_g1, Pdensi_DN21624_c0_g2d540410, Pdensi_DN22515_c0_g1d363928, Pdensi_DN23317_c2_g3, Pdensi_DN24647_c0_g2,…
GO:0016798	1.00623385120975e-08	0.99999999817931	24	374	hydrolase activity, acting on glycosyl bonds	MF	2.09876504626901e-06	MF hydrolase activity, acting on glycosyl bonds	Pdensi_DN10456_c0_g2, Pdensi_DN14305_c0_g1d213257, Pdensi_DN15274_c0_g1d344023, Pdensi_DN16284_c0_g1d215067, Pdensi_DN17518_c0_g1, Pdensi_DN17518_c0_g1d474702, Pdensi_DN19225_c1_g1, Pdensi_DN19704_c0_g1d218921, Pdensi_DN19707_c0_g3, Pdensi_DN20349_c0_g1d536683, Pdensi_DN20784_c0_g1, Pdensi_DN21237_c1_g1d64974, Pdensi_DN22250_c0_g2d67184, Pdensi_DN23116_c1_g4, Pdensi_DN23317_c2_g3, Pdensi_DN24690_…
GO:0071555	1.24168501450698e-08	0.999999997166267	26	439	cell wall organization	BP	2.54669596475381e-06	BP cell wall organization	Pdensi_DN11062_c0_g1d456534, Pdensi_DN12254_c0_g1, Pdensi_DN13671_c0_g1, Pdensi_DN16281_c0_g1d10344, Pdensi_DN16284_c0_g1d215067, Pdensi_DN17499_c0_g1, Pdensi_DN19225_c1_g1, Pdensi_DN19365_c1_g1, Pdensi_DN20349_c0_g1d536683, Pdensi_DN20497_c1_g1, Pdensi_DN20822_c1_g1, Pdensi_DN21624_c0_g2d540410, Pdensi_DN22515_c0_g1d363928, Pdensi_DN23317_c2_g3, Pdensi_DN24647_c0_g2, Pdensi_DN24989_c0_g1d557044,…
GO:0009987	1.40984576625393e-08	1	273	12913	cellular process	BP	2.84419049172473e-06	BP cellular process	Pdensi_DN10090_c0_g1d4523, Pdensi_DN10456_c0_g2, Pdensi_DN10531_c0_g1d455577, Pdensi_DN10615_c0_g1d173442, Pdensi_DN10914_c0_g1d387447, Pdensi_DN10968_c0_g1d210195, Pdensi_DN11062_c0_g1d456534, Pdensi_DN11539_c0_g1d336199, Pdensi_DN11871_c0_g1d458112, Pdensi_DN12202_c0_g1d389479, Pdensi_DN12254_c0_g1, Pdensi_DN12629_c0_g1d459686, Pdensi_DN12634_c0_g1d459820, Pdensi_DN12868_c1_g1, Pdensi_DN12969_c…
GO:0044248	1.51536622113449e-08	1	49	1288	cellular catabolic process	BP	3.00775753504532e-06	BP cellular catabolic process	Pdensi_DN10456_c0_g2, Pdensi_DN11539_c0_g1d336199, Pdensi_DN13536_c0_g1, Pdensi_DN14956_c0_g5, Pdensi_DN15086_c0_g1d213965, Pdensi_DN15305_c0_g2, Pdensi_DN15855_c0_g1d468400, Pdensi_DN16142_c1_g1, Pdensi_DN16284_c0_g1d215067, Pdensi_DN16322_c0_g1, Pdensi_DN16433_c0_g1d215250, Pdensi_DN16532_c0_g1d215401, Pdensi_DN17568_c0_g1d216235, Pdensi_DN18549_c0_g1d354665, Pdensi_DN18549_c0_g3d354668, Pdensi…
GO:0009725	1.57363711114079e-08	0.999999996121257	38	864	response to hormone	BP	3.07383782376168e-06	BP response to hormone	Pdensi_DN10914_c0_g1d387447, Pdensi_DN11871_c0_g1d458112, Pdensi_DN12634_c0_g1d459820, Pdensi_DN13684_c0_g1, Pdensi_DN14729_c0_g3, Pdensi_DN15194_c0_g1d343911, Pdensi_DN16481_c0_g1d278696, Pdensi_DN17239_c0_g1d400552, Pdensi_DN18206_c0_g1d283259, Pdensi_DN18816_c0_g1d14153, Pdensi_DN19180_c3_g2, Pdensi_DN20532_c0_g4, Pdensi_DN20784_c0_g1, Pdensi_DN20821_c0_g1, Pdensi_DN2150_c0_g1d165343, Pdensi_D…
GO:0046906	2.93975070385444e-08	0.999999993938027	22	329	tetrapyrrole binding	MF	5.65258940025512e-06	MF tetrapyrrole binding	Pdensi_DN15086_c0_g1d213965, Pdensi_DN16142_c1_g1, Pdensi_DN16532_c0_g1d215401, Pdensi_DN18688_c1_g5, Pdensi_DN19420_c0_g1d534137, Pdensi_DN19717_c0_g2d287888, Pdensi_DN21336_c1_g1, Pdensi_DN22102_c0_g1, Pdensi_DN22789_c1_g6, Pdensi_DN23745_c0_g4, Pdensi_DN23979_c0_g1d224838, Pdensi_DN26109_c0_g1d228521, Pdensi_DN29306_c0_g1d196725, Pdensi_DN33677_c0_g1d29766, Pdensi_DN38011_c1_g2, Pdensi_DN39711…
GO:0044264	3.52242903189172e-08	0.999999993289454	20	290	cellular polysaccharide metabolic process	BP	6.66877102560916e-06	BP cellular polysaccharide metabolic process	Pdensi_DN10456_c0_g2, Pdensi_DN14247_c0_g3, Pdensi_DN16284_c0_g1d215067, Pdensi_DN17499_c0_g1, Pdensi_DN19225_c1_g1, Pdensi_DN19565_c0_g1d218684, Pdensi_DN2023_c0_g1d165274, Pdensi_DN20250_c0_g5, Pdensi_DN20349_c0_g1d536683, Pdensi_DN20784_c0_g1, Pdensi_DN21624_c0_g2d540410, Pdensi_DN21997_c1_g3, Pdensi_DN22102_c0_g1, Pdensi_DN25618_c0_g1d193404, Pdensi_DN25884_c0_g1d559631, Pdensi_DN36567_c0_g4,…
GO:0009719	4.65382950416827e-08	0.999999985466431	38	900	response to endogenous stimulus	BP	8.67727664822648e-06	BP response to endogenous stimulus	Pdensi_DN10914_c0_g1d387447, Pdensi_DN11871_c0_g1d458112, Pdensi_DN12634_c0_g1d459820, Pdensi_DN13684_c0_g1, Pdensi_DN14729_c0_g3, Pdensi_DN15194_c0_g1d343911, Pdensi_DN16481_c0_g1d278696, Pdensi_DN17239_c0_g1d400552, Pdensi_DN18206_c0_g1d283259, Pdensi_DN18816_c0_g1d14153, Pdensi_DN19180_c3_g2, Pdensi_DN20532_c0_g4, Pdensi_DN20784_c0_g1, Pdensi_DN20821_c0_g1, Pdensi_DN2150_c0_g1d165343, Pdensi_D…
GO:0016209	5.35102484261136e-08	0.999999992310474	15	158	antioxidant activity	MF	9.82831518107096e-06	MF antioxidant activity	Pdensi_DN11871_c0_g1d458112, Pdensi_DN15086_c0_g1d213965, Pdensi_DN15194_c0_g1d343911, Pdensi_DN16142_c1_g1, Pdensi_DN16532_c0_g1d215401, Pdensi_DN18688_c1_g5, Pdensi_DN19717_c0_g2d287888, Pdensi_DN22789_c1_g6, Pdensi_DN23979_c0_g1d224838, Pdensi_DN25099_c0_g1d73557, Pdensi_DN26109_c0_g1d228521, Pdensi_DN33677_c0_g1d29766, Pdensi_DN39819_c1_g4, Pdensi_DN39846_c0_g1d441891, Pdensi_DN5196_c0_g1d449…
GO:0030154	6.10455364715394e-08	0.999999984893889	25	451	cell differentiation	BP	1.10474466443936e-05	BP cell differentiation	Pdensi_DN15094_c1_g3d465823, Pdensi_DN15221_c0_g1d214075, Pdensi_DN15834_c0_g1d526435, Pdensi_DN16281_c0_g1d10344, Pdensi_DN16481_c0_g1d278696, Pdensi_DN1833_c0_g1, Pdensi_DN18434_c0_g1d283766, Pdensi_DN18494_c1_g2, Pdensi_DN20497_c1_g1, Pdensi_DN20784_c0_g1, Pdensi_DN21067_c1_g1, Pdensi_DN21067_c1_g4, Pdensi_DN21385_c0_g1, Pdensi_DN218_c0_g1, Pdensi_DN22306_c3_g4, Pdensi_DN23124_c0_g1d21375, Pde…
GO:0019439	8.51030638367449e-08	0.999999981624892	21	328	aromatic compound catabolic process	BP	1.51779464286229e-05	BP aromatic compound catabolic process	Pdensi_DN11539_c0_g1d336199, Pdensi_DN13536_c0_g1, Pdensi_DN14956_c0_g5, Pdensi_DN15305_c0_g2, Pdensi_DN16433_c0_g1d215250, Pdensi_DN17568_c0_g1d216235, Pdensi_DN18549_c0_g1d354665, Pdensi_DN18549_c0_g3d354668, Pdensi_DN19175_c0_g1d286053, Pdensi_DN20755_c0_g1d493374, Pdensi_DN20755_c0_g2d493377, Pdensi_DN20815_c1_g1, Pdensi_DN21246_c1_g1d18502, Pdensi_DN26169_c0_g1d228600, Pdensi_DN27378_c0_g1d1…
GO:0043565	8.76163196361329e-08	0.999999973476221	32	688	sequence-specific DNA binding	MF	1.54029489920322e-05	MF sequence-specific DNA binding	Pdensi_DN10290_c0_g1d4636, Pdensi_DN12868_c1_g1, Pdensi_DN13932_c0_g1d462718, Pdensi_DN15094_c1_g3d465823, Pdensi_DN15221_c0_g1d214075, Pdensi_DN16047_c2_g6, Pdensi_DN16281_c0_g1d10344, Pdensi_DN16481_c0_g1d278696, Pdensi_DN16706_c0_g1d399200, Pdensi_DN17239_c0_g1d400552, Pdensi_DN1833_c0_g1, Pdensi_DN18434_c0_g1d283766, Pdensi_DN18494_c1_g2, Pdensi_DN20497_c1_g1, Pdensi_DN20821_c0_g1, Pdensi_DN2…
GO:0047763	9.66364214989462e-08	0.999999997902795	6	15	caffeate O-methyltransferase activity	MF	1.67494056755779e-05	MF caffeate O-methyltransferase activity	Pdensi_DN16405_c0_g1, Pdensi_DN19743_c0_g2, Pdensi_DN20231_c0_g1, Pdensi_DN24354_c2_g1, Pdensi_DN39295_c0_g3, Pdensi_GG_93227_c0_g1
GO:0000160	1.15847178140806e-07	0.999999981124247	16	202	phosphorelay signal transduction system	BP	1.98002135305662e-05	BP phosphorelay signal transduction system	Pdensi_DN11871_c0_g1d458112, Pdensi_DN12634_c0_g1d459820, Pdensi_DN14729_c0_g3, Pdensi_DN15194_c0_g1d343911, Pdensi_DN17239_c0_g1d400552, Pdensi_DN18206_c0_g1d283259, Pdensi_DN18816_c0_g1d14153, Pdensi_DN19721_c0_g1d15640, Pdensi_DN20784_c0_g1, Pdensi_DN20821_c0_g1, Pdensi_DN21394_c3_g1, Pdensi_DN2386_c0_g1d835, Pdensi_DN25099_c0_g1d73557, Pdensi_DN38297_c1_g1, Pdensi_DN39819_c1_g4, Pdensi_DN9785…
GO:0016021	1.30110491749588e-07	1	101	3843	integral component of membrane	CC	2.17100696467577e-05	CC integral component of membrane	Pdensi_DN10401_c0_g1d334336, Pdensi_DN11645_c0_g1d336523, Pdensi_DN11837_c0_g1d269228, Pdensi_DN11871_c0_g1d458112, Pdensi_DN11970_c0_g1d5850, Pdensi_DN12254_c0_g1, Pdensi_DN13111_c0_g1d271387, Pdensi_DN13429_c0_g1d7318, Pdensi_DN13671_c0_g1, Pdensi_DN14247_c0_g3, Pdensi_DN14320_c0_g1, Pdensi_DN14985_c0_g1d394887, Pdensi_DN15194_c0_g1d343911, Pdensi_DN15207_c0_g1d109141, Pdensi_DN15586_c0_g3d2765…
GO:0008152	1.30549744340978e-07	1	229	10672	metabolic process	BP	2.17100696467577e-05	BP metabolic process	Pdensi_DN10401_c0_g1d334336, Pdensi_DN10456_c0_g2, Pdensi_DN10531_c0_g1d455577, Pdensi_DN10914_c0_g1d387447, Pdensi_DN11539_c0_g1d336199, Pdensi_DN11871_c0_g1d458112, Pdensi_DN12868_c1_g1, Pdensi_DN13341_c0_g1d461319, Pdensi_DN1339_c0_g1d380450, Pdensi_DN13429_c0_g1d7318, Pdensi_DN13536_c0_g1, Pdensi_DN13671_c0_g1, Pdensi_DN13684_c0_g1, Pdensi_DN14247_c0_g3, Pdensi_DN14305_c0_g1d213257, Pdensi_DN…
GO:0048869	1.5287677578697e-07	0.999999950682461	34	807	cellular developmental process	BP	2.5084021371126e-05	BP cellular developmental process	Pdensi_DN10531_c0_g1d455577, Pdensi_DN10968_c0_g1d210195, Pdensi_DN15094_c1_g3d465823, Pdensi_DN15221_c0_g1d214075, Pdensi_DN15834_c0_g1d526435, Pdensi_DN15837_c1_g1, Pdensi_DN16281_c0_g1d10344, Pdensi_DN16481_c0_g1d278696, Pdensi_DN1833_c0_g1, Pdensi_DN18434_c0_g1d283766, Pdensi_DN18494_c1_g2, Pdensi_DN19290_c1_g3, Pdensi_DN19600_c0_g1d485629, Pdensi_DN19885_c1_g1d486838, Pdensi_DN20250_c0_g5, P…
GO:0006629	1.66357651264148e-07	0.999999942229993	43	1126	lipid metabolic process	BP	2.69368060060079e-05	BP lipid metabolic process	Pdensi_DN15924_c0_g1d110384, Pdensi_DN16309_c0_g1d278549, Pdensi_DN16322_c0_g1, Pdensi_DN18027_c0_g1, Pdensi_DN18117_c0_g1d216785, Pdensi_DN19828_c0_g2d535179, Pdensi_DN20685_c1_g1, Pdensi_DN20955_c0_g1d538370, Pdensi_DN21280_c1_g4, Pdensi_DN21349_c1_g6, Pdensi_DN21394_c3_g1, Pdensi_DN21416_c0_g3, Pdensi_DN21755_c0_g1d221703, Pdensi_DN21755_c0_g2d124051, Pdensi_DN22547_c0_g1d20905, Pdensi_DN22808…
GO:0000975	1.8770744607329e-07	0.999999957453527	21	337	NA	NA	2.92395928022519e-05	none	Pdensi_DN12868_c1_g1, Pdensi_DN15094_c1_g3d465823, Pdensi_DN15221_c0_g1d214075, Pdensi_DN16281_c0_g1d10344, Pdensi_DN16481_c0_g1d278696, Pdensi_DN1833_c0_g1, Pdensi_DN18434_c0_g1d283766, Pdensi_DN18494_c1_g2, Pdensi_DN20497_c1_g1, Pdensi_DN21067_c1_g1, Pdensi_DN21067_c1_g4, Pdensi_DN21385_c0_g1, Pdensi_DN23394_c1_g2, Pdensi_DN23531_c2_g5, Pdensi_DN29111_c0_g1d232624, Pdensi_DN35010_c2_g3, Pdensi_…
GO:0001067	1.8770744607329e-07	0.999999957453527	21	337	regulatory region nucleic acid binding	MF	2.92395928022519e-05	MF regulatory region nucleic acid binding	Pdensi_DN12868_c1_g1, Pdensi_DN15094_c1_g3d465823, Pdensi_DN15221_c0_g1d214075, Pdensi_DN16281_c0_g1d10344, Pdensi_DN16481_c0_g1d278696, Pdensi_DN1833_c0_g1, Pdensi_DN18434_c0_g1d283766, Pdensi_DN18494_c1_g2, Pdensi_DN20497_c1_g1, Pdensi_DN21067_c1_g1, Pdensi_DN21067_c1_g4, Pdensi_DN21385_c0_g1, Pdensi_DN23394_c1_g2, Pdensi_DN23531_c2_g5, Pdensi_DN29111_c0_g1d232624, Pdensi_DN35010_c2_g3, Pdensi_…
GO:0044212	1.8770744607329e-07	0.999999957453527	21	337	transcription regulatory region DNA binding	MF	2.92395928022519e-05	MF transcription regulatory region DNA binding	Pdensi_DN12868_c1_g1, Pdensi_DN15094_c1_g3d465823, Pdensi_DN15221_c0_g1d214075, Pdensi_DN16281_c0_g1d10344, Pdensi_DN16481_c0_g1d278696, Pdensi_DN1833_c0_g1, Pdensi_DN18434_c0_g1d283766, Pdensi_DN18494_c1_g2, Pdensi_DN20497_c1_g1, Pdensi_DN21067_c1_g1, Pdensi_DN21067_c1_g4, Pdensi_DN21385_c0_g1, Pdensi_DN23394_c1_g2, Pdensi_DN23531_c2_g5, Pdensi_DN29111_c0_g1d232624, Pdensi_DN35010_c2_g3, Pdensi_…
GO:1901361	1.95651329055137e-07	0.999999955513328	21	345	organic cyclic compound catabolic process	BP	3.00960656919065e-05	BP organic cyclic compound catabolic process	Pdensi_DN11539_c0_g1d336199, Pdensi_DN13536_c0_g1, Pdensi_DN14956_c0_g5, Pdensi_DN15305_c0_g2, Pdensi_DN16433_c0_g1d215250, Pdensi_DN17568_c0_g1d216235, Pdensi_DN18549_c0_g1d354665, Pdensi_DN18549_c0_g3d354668, Pdensi_DN19175_c0_g1d286053, Pdensi_DN20755_c0_g1d493374, Pdensi_DN20755_c0_g2d493377, Pdensi_DN20815_c1_g1, Pdensi_DN21246_c1_g1d18502, Pdensi_DN26169_c0_g1d228600, Pdensi_DN27378_c0_g1d1…
GO:0042744	2.12349541281569e-07	0.999999977845638	11	87	hydrogen peroxide catabolic process	BP	3.2261400679148e-05	BP hydrogen peroxide catabolic process	Pdensi_DN15086_c0_g1d213965, Pdensi_DN16142_c1_g1, Pdensi_DN16532_c0_g1d215401, Pdensi_DN18688_c1_g5, Pdensi_DN19717_c0_g2d287888, Pdensi_DN22789_c1_g6, Pdensi_DN23979_c0_g1d224838, Pdensi_DN26109_c0_g1d228521, Pdensi_DN33677_c0_g1d29766, Pdensi_DN39846_c0_g1d441891, Pdensi_DN5196_c0_g1d449159
GO:0002679	3.38076633912031e-07	0.999999998323832	4	6	respiratory burst involved in defense response	BP	4.97463566051147e-05	BP respiratory burst involved in defense response	Pdensi_DN11871_c0_g1d458112, Pdensi_DN15194_c0_g1d343911, Pdensi_DN25099_c0_g1d73557, Pdensi_DN39819_c1_g4
GO:0045730	3.38076633912031e-07	0.999999998323832	4	6	respiratory burst	BP	4.97463566051147e-05	BP respiratory burst	Pdensi_DN11871_c0_g1d458112, Pdensi_DN15194_c0_g1d343911, Pdensi_DN25099_c0_g1d73557, Pdensi_DN39819_c1_g4
GO:0016174	3.39565574096346e-07	0.999999998314567	4	6	NAD(P)H oxidase activity	MF	4.97463566051147e-05	MF NAD(P)H oxidase activity	Pdensi_DN11871_c0_g1d458112, Pdensi_DN15194_c0_g1d343911, Pdensi_DN25099_c0_g1d73557, Pdensi_DN39819_c1_g4
GO:0009873	3.76893531754414e-07	0.999999941277589	14	168	ethylene-activated signaling pathway	BP	5.4565315314939e-05	BP ethylene-activated signaling pathway	Pdensi_DN11871_c0_g1d458112, Pdensi_DN14729_c0_g3, Pdensi_DN15194_c0_g1d343911, Pdensi_DN17239_c0_g1d400552, Pdensi_DN18206_c0_g1d283259, Pdensi_DN19721_c0_g1d15640, Pdensi_DN20784_c0_g1, Pdensi_DN20821_c0_g1, Pdensi_DN21394_c3_g1, Pdensi_DN2386_c0_g1d835, Pdensi_DN25099_c0_g1d73557, Pdensi_DN38297_c1_g1, Pdensi_DN39819_c1_g4, Pdensi_DN9785_c0_g1d385930
GO:0044262	3.85762805943435e-07	0.999999904051865	22	398	cellular carbohydrate metabolic process	BP	5.5199966162092e-05	BP cellular carbohydrate metabolic process	Pdensi_DN10456_c0_g2, Pdensi_DN14247_c0_g3, Pdensi_DN16284_c0_g1d215067, Pdensi_DN17499_c0_g1, Pdensi_DN19225_c1_g1, Pdensi_DN19565_c0_g1d218684, Pdensi_DN2023_c0_g1d165274, Pdensi_DN20250_c0_g5, Pdensi_DN20349_c0_g1d536683, Pdensi_DN20784_c0_g1, Pdensi_DN21624_c0_g2d540410, Pdensi_DN21997_c1_g3, Pdensi_DN22102_c0_g1, Pdensi_DN25618_c0_g1d193404, Pdensi_DN25884_c0_g1d559631, Pdensi_DN28526_c0_g1d…
GO:0009755	4.66344496843629e-07	0.999999851883938	30	685	hormone-mediated signaling pathway	BP	6.59636250362953e-05	BP hormone-mediated signaling pathway	Pdensi_DN11871_c0_g1d458112, Pdensi_DN12634_c0_g1d459820, Pdensi_DN13341_c0_g1d461319, Pdensi_DN14729_c0_g3, Pdensi_DN15194_c0_g1d343911, Pdensi_DN16978_c0_g1d215734, Pdensi_DN17239_c0_g1d400552, Pdensi_DN18206_c0_g1d283259, Pdensi_DN18670_c0_g1d532266, Pdensi_DN18816_c0_g1d14153, Pdensi_DN19180_c3_g2, Pdensi_DN19721_c0_g1d15640, Pdensi_DN20215_c0_g1d489506, Pdensi_DN20532_c0_g4, Pdensi_DN20784_c…
GO:0005615	6.57279903295058e-07	0.999999922295067	11	99	extracellular space	CC	9.19146192039658e-05	CC extracellular space	Pdensi_DN17412_c0_g1, Pdensi_DN19282_c0_g1d14910, Pdensi_DN19290_c1_g3, Pdensi_DN19600_c0_g1d485629, Pdensi_DN19811_c0_g1d15904, Pdensi_DN23864_c1_g1d70605, Pdensi_GG_28131_c0_g1, Pdensi_GG_30920_c0_g1, Pdensi_GG_36274_c0_g1, Pdensi_GG_87643_c0_g1, Pdensi_GG_9808_c0_g1
GO:1901575	8.33950342362805e-07	0.999999741221327	51	1553	organic substance catabolic process	BP	0.000115310032731648	BP organic substance catabolic process	Pdensi_DN10456_c0_g2, Pdensi_DN11539_c0_g1d336199, Pdensi_DN13536_c0_g1, Pdensi_DN14305_c0_g1d213257, Pdensi_DN14956_c0_g5, Pdensi_DN15305_c0_g2, Pdensi_DN16322_c0_g1, Pdensi_DN16433_c0_g1d215250, Pdensi_DN17518_c0_g1, Pdensi_DN17518_c0_g1d474702, Pdensi_DN17568_c0_g1d216235, Pdensi_DN18117_c0_g1d216785, Pdensi_DN18549_c0_g1d354665, Pdensi_DN18549_c0_g3d354668, Pdensi_DN18670_c0_g1d532266, Pdensi…
GO:0034637	9.3908016910122e-07	0.999999841230972	14	184	cellular carbohydrate biosynthetic process	BP	0.00012840356178844	BP cellular carbohydrate biosynthetic process	Pdensi_DN14247_c0_g3, Pdensi_DN17499_c0_g1, Pdensi_DN19565_c0_g1d218684, Pdensi_DN2023_c0_g1d165274, Pdensi_DN20250_c0_g5, Pdensi_DN20784_c0_g1, Pdensi_DN21624_c0_g2d540410, Pdensi_DN21997_c1_g3, Pdensi_DN22102_c0_g1, Pdensi_DN25618_c0_g1d193404, Pdensi_DN28526_c0_g1d81021, Pdensi_DN36567_c0_g4, Pdensi_DN38664_c1_g5, Pdensi_DN7189_c0_g1d450939
GO:0033993	1.5308847889628e-06	0.999999569676027	23	458	response to lipid	BP	0.00020548158728004	BP response to lipid	Pdensi_DN14729_c0_g3, Pdensi_DN17239_c0_g1d400552, Pdensi_DN18206_c0_g1d283259, Pdensi_DN19180_c3_g2, Pdensi_DN20532_c0_g4, Pdensi_DN20821_c0_g1, Pdensi_DN23083_c0_g1d68985, Pdensi_DN23377_c0_g3d548222, Pdensi_DN23394_c1_g2, Pdensi_DN23531_c2_g5, Pdensi_DN2370_c0_g1d447131, Pdensi_DN2386_c0_g1d835, Pdensi_DN24348_c0_g2d553545, Pdensi_DN29879_c0_g1d370446, Pdensi_DN35010_c2_g3, Pdensi_DN38997_c0_g…
GO:0016903	1.53618609050575e-06	0.999999826384622	10	89	oxidoreductase activity, acting on the aldehyde or oxo group of donors	MF	0.00020548158728004	MF oxidoreductase activity, acting on the aldehyde or oxo group of donors	Pdensi_DN19811_c0_g1d15904, Pdensi_DN21755_c0_g1d221703, Pdensi_DN21755_c0_g2d124051, Pdensi_DN23864_c1_g1d70605, Pdensi_DN24348_c0_g2d553545, Pdensi_DN2475_c0_g1d447206, Pdensi_DN30823_c0_g1d27442, Pdensi_GG_143718_c0_g1, Pdensi_GG_26120_c1_g1, Pdensi_GG_30920_c0_g1
GO:0009628	1.79146642700645e-06	0.999999267899516	54	1736	response to abiotic stimulus	BP	0.00023705146076066	BP response to abiotic stimulus	Pdensi_DN10090_c0_g1d4523, Pdensi_DN10914_c0_g1d387447, Pdensi_DN10968_c0_g1d210195, Pdensi_DN11871_c0_g1d458112, Pdensi_DN12634_c0_g1d459820, Pdensi_DN15194_c0_g1d343911, Pdensi_DN16047_c2_g6, Pdensi_DN16322_c0_g1, Pdensi_DN16481_c0_g1d278696, Pdensi_DN17239_c0_g1d400552, Pdensi_DN18816_c0_g1d14153, Pdensi_DN18852_c0_g2d480517, Pdensi_DN19180_c3_g2, Pdensi_DN19596_c0_g1d408249, Pdensi_DN19790_c0…
GO:0008171	1.88449709015866e-06	0.999999816020327	9	68	O-methyltransferase activity	MF	0.000246708736079707	MF O-methyltransferase activity	Pdensi_DN16405_c0_g1, Pdensi_DN17127_c1_g4d473089, Pdensi_DN19743_c0_g2, Pdensi_DN20231_c0_g1, Pdensi_DN24354_c2_g1, Pdensi_DN26056_c2_g2, Pdensi_DN39295_c0_g3, Pdensi_GG_125970_c0_g1, Pdensi_GG_93227_c0_g1
GO:0045491	2.05948947871564e-06	0.999999873102432	7	38	xylan metabolic process	BP	0.000266779763421838	BP xylan metabolic process	Pdensi_DN14247_c0_g3, Pdensi_DN17499_c0_g1, Pdensi_DN17518_c0_g1, Pdensi_DN17518_c0_g1d474702, Pdensi_DN2023_c0_g1d165274, Pdensi_DN23116_c1_g4, Pdensi_DN23308_c0_g1d427354
GO:0006970	2.27822210605596e-06	0.999999301914487	25	545	response to osmotic stress	BP	0.000292039596220049	BP response to osmotic stress	Pdensi_DN10914_c0_g1d387447, Pdensi_DN11871_c0_g1d458112, Pdensi_DN15194_c0_g1d343911, Pdensi_DN19180_c3_g2, Pdensi_DN20532_c0_g4, Pdensi_DN20784_c0_g1, Pdensi_DN21624_c0_g2d540410, Pdensi_DN21744_c2_g3, Pdensi_DN21755_c0_g1d221703, Pdensi_DN21755_c0_g2d124051, Pdensi_DN23377_c0_g3d548222, Pdensi_DN2370_c0_g1d447131, Pdensi_DN24348_c0_g2d553545, Pdensi_DN2475_c0_g1d447206, Pdensi_DN25099_c0_g1d73…
GO:0000271	2.5618253747785e-06	0.9999995262936	14	199	polysaccharide biosynthetic process	BP	0.000325008485175508	BP polysaccharide biosynthetic process	Pdensi_DN13671_c0_g1, Pdensi_DN14247_c0_g3, Pdensi_DN17499_c0_g1, Pdensi_DN19565_c0_g1d218684, Pdensi_DN2023_c0_g1d165274, Pdensi_DN20250_c0_g5, Pdensi_DN20784_c0_g1, Pdensi_DN21624_c0_g2d540410, Pdensi_DN21997_c1_g3, Pdensi_DN22102_c0_g1, Pdensi_DN25618_c0_g1d193404, Pdensi_DN36567_c0_g4, Pdensi_DN38664_c1_g5, Pdensi_GG_47132_c0_g1
GO:2000652	2.89077151340965e-06	0.999999921584035	5	15	regulation of secondary cell wall biogenesis	BP	0.000362998308612441	BP regulation of secondary cell wall biogenesis	Pdensi_DN15094_c1_g3d465823, Pdensi_DN18434_c0_g1d283766, Pdensi_DN21067_c1_g1, Pdensi_GG_20042_c0_g1, Pdensi_GG_23728_c1_g1
GO:0010345	3.14528554118093e-06	0.999999791243393	7	41	suberin biosynthetic process	BP	0.000390968523937097	BP suberin biosynthetic process	Pdensi_DN19565_c0_g1d218684, Pdensi_DN21755_c0_g1d221703, Pdensi_DN21755_c0_g2d124051, Pdensi_DN2475_c0_g1d447206, Pdensi_DN26246_c0_g1d76901, Pdensi_DN37334_c0_g1d240530, Pdensi_GG_157845_c0_g1
GO:0019438	3.64978467984459e-06	0.999998566563129	36	983	aromatic compound biosynthetic process	BP	0.000449142502701675	BP aromatic compound biosynthetic process	Pdensi_DN12868_c1_g1, Pdensi_DN13536_c0_g1, Pdensi_DN15086_c0_g1d213965, Pdensi_DN15924_c0_g1d110384, Pdensi_DN16142_c1_g1, Pdensi_DN16405_c0_g1, Pdensi_DN16433_c0_g1d215250, Pdensi_DN17127_c1_g4d473089, Pdensi_DN17568_c0_g1d216235, Pdensi_DN19175_c0_g1d286053, Pdensi_DN19565_c0_g1d218684, Pdensi_DN19704_c0_g1d218921, Pdensi_DN19717_c0_g2d287888, Pdensi_DN19743_c0_g2, Pdensi_DN19958_c1_g1, Pdensi…
GO:0007231	4.1222575926689e-06	0.999999943416437	4	9	osmosensory signaling pathway	BP	0.000502262395399837	BP osmosensory signaling pathway	Pdensi_DN11871_c0_g1d458112, Pdensi_DN15194_c0_g1d343911, Pdensi_DN25099_c0_g1d73557, Pdensi_DN39819_c1_g4
GO:0006950	4.17123015819348e-06	0.99999780211229	93	3694	response to stress	BP	0.000503246650262048	BP response to stress	Pdensi_DN10090_c0_g1d4523, Pdensi_DN10914_c0_g1d387447, Pdensi_DN10968_c0_g1d210195, Pdensi_DN11871_c0_g1d458112, Pdensi_DN11970_c0_g1d5850, Pdensi_DN12303_c0_g1d105412, Pdensi_DN15086_c0_g1d213965, Pdensi_DN15094_c1_g3d465823, Pdensi_DN15194_c0_g1d343911, Pdensi_DN15274_c0_g1d344023, Pdensi_DN15924_c0_g1d110384, Pdensi_DN16047_c2_g6, Pdensi_DN16142_c1_g1, Pdensi_DN16322_c0_g1, Pdensi_DN16532_c0_…
GO:1901362	4.61988370725259e-06	0.999998095604159	39	1116	organic cyclic compound biosynthetic process	BP	0.000551963969916994	BP organic cyclic compound biosynthetic process	Pdensi_DN10531_c0_g1d455577, Pdensi_DN12868_c1_g1, Pdensi_DN13536_c0_g1, Pdensi_DN15086_c0_g1d213965, Pdensi_DN15924_c0_g1d110384, Pdensi_DN16142_c1_g1, Pdensi_DN16309_c0_g1d278549, Pdensi_DN16405_c0_g1, Pdensi_DN16433_c0_g1d215250, Pdensi_DN17127_c1_g4d473089, Pdensi_DN17568_c0_g1d216235, Pdensi_DN19175_c0_g1d286053, Pdensi_DN19565_c0_g1d218684, Pdensi_DN19704_c0_g1d218921, Pdensi_DN19717_c0_g2d…
GO:1901348	4.96831763800346e-06	0.99999993364592	4	8	positive regulation of secondary cell wall biogenesis	BP	0.000582286827174005	BP positive regulation of secondary cell wall biogenesis	Pdensi_DN15094_c1_g3d465823, Pdensi_DN18434_c0_g1d283766, Pdensi_DN21067_c1_g1, Pdensi_GG_20042_c0_g1
GO:1903340	4.96831763800346e-06	0.99999993364592	4	8	positive regulation of cell wall organization or biogenesis	BP	0.000582286827174005	BP positive regulation of cell wall organization or biogenesis	Pdensi_DN15094_c1_g3d465823, Pdensi_DN18434_c0_g1d283766, Pdensi_DN21067_c1_g1, Pdensi_GG_20042_c0_g1
GO:0046658	5.28613221625286e-06	0.999999213087043	11	121	anchored component of plasma membrane	CC	0.000613690028803847	CC anchored component of plasma membrane	Pdensi_DN10914_c0_g1d387447, Pdensi_DN11760_c0_g1d268987, Pdensi_DN14363_c0_g1d213328, Pdensi_DN15274_c0_g1d344023, Pdensi_DN19632_c0_g3, Pdensi_DN21624_c0_g2d540410, Pdensi_DN23317_c2_g3, Pdensi_DN25169_c0_g2, Pdensi_DN25856_c0_g4, Pdensi_DN36977_c0_g3, Pdensi_GG_147061_c1_g1
GO:0030865	6.07515531092063e-06	0.999999673596	6	31	cortical cytoskeleton organization	BP	0.00069489302809454	BP cortical cytoskeleton organization	Pdensi_DN10914_c0_g1d387447, Pdensi_DN12629_c0_g1d459686, Pdensi_DN19577_c0_g1d218702, Pdensi_DN23801_c0_g1, Pdensi_DN23801_c0_g1d550455, Pdensi_DN2469_c0_g1d203990
GO:0016705	6.09852486869904e-06	0.999998609912838	16	259	oxidoreductase activity, acting on paired donors, with incorporation or reduction of molecular oxygen	MF	0.00069489302809454	MF oxidoreductase activity, acting on paired donors, with incorporation or reduction of molecular oxygen	Pdensi_DN17788_c0_g1d113777, Pdensi_DN19420_c0_g1d534137, Pdensi_DN20685_c1_g1, Pdensi_DN21336_c1_g1, Pdensi_DN2150_c0_g1d165343, Pdensi_DN23745_c0_g4, Pdensi_DN31506_c0_g1, Pdensi_DN38011_c1_g2, Pdensi_DN38467_c1_g1, Pdensi_DN39711_c2_g4, Pdensi_DN6726_c0_g1, Pdensi_DN9159_c0_g1d332506, Pdensi_GG_18306_c0_g1, Pdensi_GG_31250_c0_g1, Pdensi_GG_4186_c0_g1, Pdensi_GG_71020_c0_g1
GO:0001101	7.0058048154673e-06	0.999997333458514	32	855	response to acid chemical	BP	0.000790948936322391	BP response to acid chemical	Pdensi_DN10090_c0_g1d4523, Pdensi_DN10914_c0_g1d387447, Pdensi_DN15094_c1_g3d465823, Pdensi_DN16047_c2_g6, Pdensi_DN16322_c0_g1, Pdensi_DN16481_c0_g1d278696, Pdensi_DN17239_c0_g1d400552, Pdensi_DN1833_c0_g1, Pdensi_DN18434_c0_g1d283766, Pdensi_DN19180_c3_g2, Pdensi_DN19596_c0_g1d408249, Pdensi_DN20532_c0_g4, Pdensi_DN20784_c0_g1, Pdensi_DN20821_c0_g1, Pdensi_DN21067_c1_g1, Pdensi_DN23083_c0_g1d68…
GO:0006355	7.20289116822102e-06	0.999996777567098	46	1480	regulation of transcription, DNA-templated	BP	0.000805807079237526	BP regulation of transcription, DNA-templated	Pdensi_DN10290_c0_g1d4636, Pdensi_DN12202_c0_g1d389479, Pdensi_DN12634_c0_g1d459820, Pdensi_DN13932_c0_g1d462718, Pdensi_DN14729_c0_g3, Pdensi_DN15094_c1_g3d465823, Pdensi_DN15221_c0_g1d214075, Pdensi_DN16047_c2_g6, Pdensi_DN16281_c0_g1d10344, Pdensi_DN16481_c0_g1d278696, Pdensi_DN16706_c0_g1d399200, Pdensi_DN17239_c0_g1d400552, Pdensi_DN17327_c0_g1d112863, Pdensi_DN18206_c0_g1d283259, Pdensi_DN1…
GO:1903506	7.43775877968184e-06	0.999996668417189	46	1482	regulation of nucleic acid-templated transcription	BP	0.000817223745917542	BP regulation of nucleic acid-templated transcription	Pdensi_DN10290_c0_g1d4636, Pdensi_DN12202_c0_g1d389479, Pdensi_DN12634_c0_g1d459820, Pdensi_DN13932_c0_g1d462718, Pdensi_DN14729_c0_g3, Pdensi_DN15094_c1_g3d465823, Pdensi_DN15221_c0_g1d214075, Pdensi_DN16047_c2_g6, Pdensi_DN16281_c0_g1d10344, Pdensi_DN16481_c0_g1d278696, Pdensi_DN16706_c0_g1d399200, Pdensi_DN17239_c0_g1d400552, Pdensi_DN17327_c0_g1d112863, Pdensi_DN18206_c0_g1d283259, Pdensi_DN1…
GO:2001141	7.43775877968184e-06	0.999996668417189	46	1482	regulation of RNA biosynthetic process	BP	0.000817223745917542	BP regulation of RNA biosynthetic process	Pdensi_DN10290_c0_g1d4636, Pdensi_DN12202_c0_g1d389479, Pdensi_DN12634_c0_g1d459820, Pdensi_DN13932_c0_g1d462718, Pdensi_DN14729_c0_g3, Pdensi_DN15094_c1_g3d465823, Pdensi_DN15221_c0_g1d214075, Pdensi_DN16047_c2_g6, Pdensi_DN16281_c0_g1d10344, Pdensi_DN16481_c0_g1d278696, Pdensi_DN16706_c0_g1d399200, Pdensi_DN17239_c0_g1d400552, Pdensi_DN17327_c0_g1d112863, Pdensi_DN18206_c0_g1d283259, Pdensi_DN1…
GO:0033692	7.5178266166691e-06	0.999998702390163	12	163	cellular polysaccharide biosynthetic process	BP	0.000818711277386991	BP cellular polysaccharide biosynthetic process	Pdensi_DN14247_c0_g3, Pdensi_DN17499_c0_g1, Pdensi_DN19565_c0_g1d218684, Pdensi_DN2023_c0_g1d165274, Pdensi_DN20250_c0_g5, Pdensi_DN20784_c0_g1, Pdensi_DN21624_c0_g2d540410, Pdensi_DN21997_c1_g3, Pdensi_DN22102_c0_g1, Pdensi_DN25618_c0_g1d193404, Pdensi_DN36567_c0_g4, Pdensi_DN38664_c1_g5
GO:0044421	8.36952591743667e-06	0.999998541731667	12	157	extracellular region part	CC	0.000903468297719085	CC extracellular region part	Pdensi_DN17412_c0_g1, Pdensi_DN19282_c0_g1d14910, Pdensi_DN19290_c1_g3, Pdensi_DN19600_c0_g1d485629, Pdensi_DN19811_c0_g1d15904, Pdensi_DN23864_c1_g1d70605, Pdensi_DN35579_c0_g1d31124, Pdensi_GG_28131_c0_g1, Pdensi_GG_30920_c0_g1, Pdensi_GG_36274_c0_g1, Pdensi_GG_87643_c0_g1, Pdensi_GG_9808_c0_g1
GO:0035556	8.63142076054535e-06	0.999997375347865	22	485	intracellular signal transduction	BP	0.000923637077211052	BP intracellular signal transduction	Pdensi_DN11871_c0_g1d458112, Pdensi_DN12634_c0_g1d459820, Pdensi_DN14729_c0_g3, Pdensi_DN15194_c0_g1d343911, Pdensi_DN17239_c0_g1d400552, Pdensi_DN18206_c0_g1d283259, Pdensi_DN18816_c0_g1d14153, Pdensi_DN19180_c3_g2, Pdensi_DN19596_c0_g1d408249, Pdensi_DN19721_c0_g1d15640, Pdensi_DN20163_c0_g1d62509, Pdensi_DN20215_c0_g1d489506, Pdensi_DN20784_c0_g1, Pdensi_DN20821_c0_g1, Pdensi_DN21394_c3_g1, Pd…
GO:0050664	8.75578158458341e-06	0.999999677526646	5	20	oxidoreductase activity, acting on NAD(P)H, oxygen as acceptor	MF	0.000928867656723133	MF oxidoreductase activity, acting on NAD(P)H, oxygen as acceptor	Pdensi_DN11871_c0_g1d458112, Pdensi_DN15194_c0_g1d343911, Pdensi_DN19958_c1_g1, Pdensi_DN25099_c0_g1d73557, Pdensi_DN39819_c1_g4
GO:0004478	9.38181284572268e-06	0.999999840983088	4	9	methionine adenosyltransferase activity	MF	0.000978411770164944	MF methionine adenosyltransferase activity	Pdensi_DN18923_c0_g1d59930, Pdensi_DN23058_c0_g1d128325, Pdensi_DN26309_c0_g1d367274, Pdensi_DN26309_c0_g1d499805
GO:0006556	9.38181284572268e-06	0.999999840983088	4	9	S-adenosylmethionine biosynthetic process	BP	0.000978411770164944	BP S-adenosylmethionine biosynthetic process	Pdensi_DN18923_c0_g1d59930, Pdensi_DN23058_c0_g1d128325, Pdensi_DN26309_c0_g1d367274, Pdensi_DN26309_c0_g1d499805
GO:0005881	9.84834105563126e-06	0.999999414283039	6	35	cytoplasmic microtubule	CC	0.00101843432798822	CC cytoplasmic microtubule	Pdensi_DN10914_c0_g1d387447, Pdensi_DN12629_c0_g1d459686, Pdensi_DN19577_c0_g1d218702, Pdensi_DN23801_c0_g1, Pdensi_DN23801_c0_g1d550455, Pdensi_DN2469_c0_g1d203990
GO:0050665	1.18425918508087e-05	0.999999765849013	4	11	hydrogen peroxide biosynthetic process	BP	0.00121445779430043	BP hydrogen peroxide biosynthetic process	Pdensi_DN11871_c0_g1d458112, Pdensi_DN15194_c0_g1d343911, Pdensi_DN25099_c0_g1d73557, Pdensi_DN39819_c1_g4
GO:0071470	1.21573783675796e-05	0.999999249288139	6	35	cellular response to osmotic stress	BP	0.00123643552224326	BP cellular response to osmotic stress	Pdensi_DN10914_c0_g1d387447, Pdensi_DN11871_c0_g1d458112, Pdensi_DN15194_c0_g1d343911, Pdensi_DN25099_c0_g1d73557, Pdensi_DN39819_c1_g4, Pdensi_GG_2858_c0_g1
GO:0071214	1.29340034678753e-05	0.999997865861933	11	140	cellular response to abiotic stimulus	BP	0.00130463808750552	BP cellular response to abiotic stimulus	Pdensi_DN10090_c0_g1d4523, Pdensi_DN10914_c0_g1d387447, Pdensi_DN11871_c0_g1d458112, Pdensi_DN12634_c0_g1d459820, Pdensi_DN15194_c0_g1d343911, Pdensi_DN18816_c0_g1d14153, Pdensi_DN25099_c0_g1d73557, Pdensi_DN39819_c1_g4, Pdensi_DN8388_c0_g1d3437, Pdensi_GG_2858_c0_g1, Pdensi_GG_42014_c0_g1
GO:0043622	1.41195265212083e-05	0.999999414464534	5	22	cortical microtubule organization	BP	0.00141264140951211	BP cortical microtubule organization	Pdensi_DN10914_c0_g1d387447, Pdensi_DN12629_c0_g1d459686, Pdensi_DN19577_c0_g1d218702, Pdensi_DN23801_c0_g1, Pdensi_DN23801_c0_g1d550455
GO:0051252	1.43006636904789e-05	0.999993294476978	47	1570	regulation of RNA metabolic process	BP	0.00141922554334705	BP regulation of RNA metabolic process	Pdensi_DN10290_c0_g1d4636, Pdensi_DN12202_c0_g1d389479, Pdensi_DN12634_c0_g1d459820, Pdensi_DN13932_c0_g1d462718, Pdensi_DN14729_c0_g3, Pdensi_DN14878_c0_g1d53491, Pdensi_DN15094_c1_g3d465823, Pdensi_DN15221_c0_g1d214075, Pdensi_DN16047_c2_g6, Pdensi_DN16281_c0_g1d10344, Pdensi_DN16481_c0_g1d278696, Pdensi_DN16706_c0_g1d399200, Pdensi_DN17239_c0_g1d400552, Pdensi_DN17327_c0_g1d112863, Pdensi_DN18…
GO:0016051	1.54679769427823e-05	0.999995979872561	17	326	carbohydrate biosynthetic process	BP	0.00152279139406303	BP carbohydrate biosynthetic process	Pdensi_DN13671_c0_g1, Pdensi_DN14247_c0_g3, Pdensi_DN17499_c0_g1, Pdensi_DN19565_c0_g1d218684, Pdensi_DN2023_c0_g1d165274, Pdensi_DN20250_c0_g5, Pdensi_DN20784_c0_g1, Pdensi_DN21624_c0_g2d540410, Pdensi_DN21997_c1_g3, Pdensi_DN22102_c0_g1, Pdensi_DN23083_c0_g1d68985, Pdensi_DN25618_c0_g1d193404, Pdensi_DN28526_c0_g1d81021, Pdensi_DN36567_c0_g4, Pdensi_DN38664_c1_g5, Pdensi_DN7189_c0_g1d450939, Pd…
GO:0009505	1.61607943013417e-05	0.999996715253058	13	194	plant-type cell wall	CC	0.00157837091009771	CC plant-type cell wall	Pdensi_DN17518_c0_g1, Pdensi_DN19290_c1_g3, Pdensi_DN19517_c0_g1d61117, Pdensi_DN19600_c0_g1d485629, Pdensi_DN21624_c0_g2d540410, Pdensi_DN22789_c1_g6, Pdensi_DN23116_c1_g4, Pdensi_DN23317_c2_g3, Pdensi_DN25856_c0_g4, Pdensi_DN26109_c0_g1d228521, Pdensi_GG_28131_c0_g1, Pdensi_GG_36274_c0_g1, Pdensi_GG_9808_c0_g1
GO:0032502	1.74514931966515e-05	0.999990736584009	66	2513	developmental process	BP	0.00169100846675585	BP developmental process	Pdensi_DN10531_c0_g1d455577, Pdensi_DN10968_c0_g1d210195, Pdensi_DN13684_c0_g1, Pdensi_DN14363_c0_g1d213328, Pdensi_DN14729_c0_g3, Pdensi_DN15094_c1_g3d465823, Pdensi_DN15221_c0_g1d214075, Pdensi_DN15274_c0_g1d344023, Pdensi_DN15834_c0_g1d526435, Pdensi_DN15837_c1_g1, Pdensi_DN16047_c2_g6, Pdensi_DN16281_c0_g1d10344, Pdensi_DN16322_c0_g1, Pdensi_DN16481_c0_g1d278696, Pdensi_DN17251_c0_g1d215968, …
GO:0050062	1.78836782219719e-05	0.999999925253481	3	4	long-chain-fatty-acyl-CoA reductase activity	MF	0.00171934800155926	MF long-chain-fatty-acyl-CoA reductase activity	Pdensi_DN21755_c0_g1d221703, Pdensi_DN21755_c0_g2d124051, Pdensi_DN2475_c0_g1d447206
GO:0044767	1.81021859227955e-05	0.999990660394269	60	2217	NA	NA	0.0017268643408211	none	Pdensi_DN10531_c0_g1d455577, Pdensi_DN10968_c0_g1d210195, Pdensi_DN13684_c0_g1, Pdensi_DN14363_c0_g1d213328, Pdensi_DN14729_c0_g3, Pdensi_DN15094_c1_g3d465823, Pdensi_DN15221_c0_g1d214075, Pdensi_DN15274_c0_g1d344023, Pdensi_DN15834_c0_g1d526435, Pdensi_DN15837_c1_g1, Pdensi_DN16047_c2_g6, Pdensi_DN16281_c0_g1d10344, Pdensi_DN16322_c0_g1, Pdensi_DN16481_c0_g1d278696, Pdensi_DN17251_c0_g1d215968, …
GO:0016757	1.90232283251985e-05	0.999993542059555	24	579	transferase activity, transferring glycosyl groups	MF	0.0018007680597684	MF transferase activity, transferring glycosyl groups	Pdensi_DN12254_c0_g1, Pdensi_DN13671_c0_g1, Pdensi_DN16284_c0_g1d215067, Pdensi_DN17499_c0_g1, Pdensi_DN19122_c0_g2, Pdensi_DN20250_c0_g5, Pdensi_DN20349_c0_g1d536683, Pdensi_DN20822_c1_g1, Pdensi_DN22102_c0_g1, Pdensi_DN22515_c0_g1d363928, Pdensi_DN24647_c0_g2, Pdensi_DN24989_c0_g1d557044, Pdensi_DN25618_c0_g1d193404, Pdensi_DN25884_c0_g1d559631, Pdensi_DN29879_c0_g1d370446, Pdensi_DN34854_c1_g1…
GO:0010005	2.20277634841206e-05	0.999999488894998	4	11	cortical microtubule, transverse to long axis	CC	0.002069264560577	CC cortical microtubule, transverse to long axis	Pdensi_DN12629_c0_g1d459686, Pdensi_DN19577_c0_g1d218702, Pdensi_DN23801_c0_g1, Pdensi_DN23801_c0_g1d550455
GO:0031323	2.25905461500668e-05	0.999988196139748	61	2281	regulation of cellular metabolic process	BP	0.00210605500699032	BP regulation of cellular metabolic process	Pdensi_DN10290_c0_g1d4636, Pdensi_DN12202_c0_g1d389479, Pdensi_DN12634_c0_g1d459820, Pdensi_DN13932_c0_g1d462718, Pdensi_DN14729_c0_g3, Pdensi_DN14878_c0_g1d53491, Pdensi_DN15094_c1_g3d465823, Pdensi_DN15221_c0_g1d214075, Pdensi_DN16047_c2_g6, Pdensi_DN16281_c0_g1d10344, Pdensi_DN16481_c0_g1d278696, Pdensi_DN16706_c0_g1d399200, Pdensi_DN16978_c0_g1d215734, Pdensi_DN17239_c0_g1d400552, Pdensi_DN17…
GO:0006073	3.32644393142428e-05	0.99999272380103	13	217	cellular glucan metabolic process	BP	0.00307783601654941	BP cellular glucan metabolic process	Pdensi_DN16284_c0_g1d215067, Pdensi_DN19225_c1_g1, Pdensi_DN20349_c0_g1d536683, Pdensi_DN20784_c0_g1, Pdensi_DN21624_c0_g2d540410, Pdensi_DN21997_c1_g3, Pdensi_DN25618_c0_g1d193404, Pdensi_DN25884_c0_g1d559631, Pdensi_DN36567_c0_g4, Pdensi_DN38664_c1_g5, Pdensi_DN40006_c1_g3, Pdensi_GG_111523_c0_g1, Pdensi_GG_88798_c0_g1
GO:1903338	3.64555163271941e-05	0.999998102666317	5	26	regulation of cell wall organization or biogenesis	BP	0.00334792226807799	BP regulation of cell wall organization or biogenesis	Pdensi_DN15094_c1_g3d465823, Pdensi_DN18434_c0_g1d283766, Pdensi_DN21067_c1_g1, Pdensi_GG_20042_c0_g1, Pdensi_GG_23728_c1_g1
GO:0044042	3.69737785500139e-05	0.999991826065599	13	219	glucan metabolic process	BP	0.0033703653247146	BP glucan metabolic process	Pdensi_DN16284_c0_g1d215067, Pdensi_DN19225_c1_g1, Pdensi_DN20349_c0_g1d536683, Pdensi_DN20784_c0_g1, Pdensi_DN21624_c0_g2d540410, Pdensi_DN21997_c1_g3, Pdensi_DN25618_c0_g1d193404, Pdensi_DN25884_c0_g1d559631, Pdensi_DN36567_c0_g4, Pdensi_DN38664_c1_g5, Pdensi_DN40006_c1_g3, Pdensi_GG_111523_c0_g1, Pdensi_GG_88798_c0_g1
GO:0014070	5.01405944963735e-05	0.999987027943722	15	280	response to organic cyclic compound	BP	0.00453698644023803	BP response to organic cyclic compound	Pdensi_DN14729_c0_g3, Pdensi_DN15094_c1_g3d465823, Pdensi_DN16481_c0_g1d278696, Pdensi_DN18206_c0_g1d283259, Pdensi_DN1833_c0_g1, Pdensi_DN18434_c0_g1d283766, Pdensi_DN20163_c0_g1d62509, Pdensi_DN20215_c0_g1d489506, Pdensi_DN21067_c1_g1, Pdensi_DN23377_c0_g3d548222, Pdensi_DN23394_c1_g2, Pdensi_DN23531_c2_g5, Pdensi_DN37478_c2_g10, Pdensi_DN38997_c0_g1d571459, Pdensi_GG_9808_c0_g1
GO:0010411	5.14995700045207e-05	0.999994528409978	7	58	xyloglucan metabolic process	BP	0.00462593947792432	BP xyloglucan metabolic process	Pdensi_DN16284_c0_g1d215067, Pdensi_DN20349_c0_g1d536683, Pdensi_DN25618_c0_g1d193404, Pdensi_DN25884_c0_g1d559631, Pdensi_DN40006_c1_g3, Pdensi_GG_111523_c0_g1, Pdensi_GG_88798_c0_g1
GO:0045735	5.28755167764327e-05	0.999997038877923	5	25	nutrient reservoir activity	MF	0.00471511673515058	MF nutrient reservoir activity	Pdensi_DN19791_c0_g1d218938, Pdensi_DN24389_c1_g2, Pdensi_DN26683_c1_g1, Pdensi_DN38059_c0_g1, Pdensi_GG_126077_c0_g1
GO:0070592	5.96706743318952e-05	0.999993471300165	7	63	cell wall polysaccharide biosynthetic process	BP	0.00528278646279354	BP cell wall polysaccharide biosynthetic process	Pdensi_DN14247_c0_g3, Pdensi_DN17499_c0_g1, Pdensi_DN19565_c0_g1d218684, Pdensi_DN2023_c0_g1d165274, Pdensi_DN20250_c0_g5, Pdensi_DN21624_c0_g2d540410, Pdensi_DN22102_c0_g1
GO:0004497	6.36265624322548e-05	0.999985155880776	13	220	monooxygenase activity	MF	0.0055927748377952	MF monooxygenase activity	Pdensi_DN19420_c0_g1d534137, Pdensi_DN21336_c1_g1, Pdensi_DN2150_c0_g1d165343, Pdensi_DN23377_c0_g3d548222, Pdensi_DN23745_c0_g4, Pdensi_DN38011_c1_g2, Pdensi_DN38467_c1_g1, Pdensi_DN39711_c2_g4, Pdensi_DN6726_c0_g1, Pdensi_GG_18306_c0_g1, Pdensi_GG_31250_c0_g1, Pdensi_GG_4186_c0_g1, Pdensi_GG_71020_c0_g1
GO:0046500	6.85250957709365e-05	0.999997653779777	4	15	S-adenosylmethionine metabolic process	BP	0.00598063708196556	BP S-adenosylmethionine metabolic process	Pdensi_DN18923_c0_g1d59930, Pdensi_DN23058_c0_g1d128325, Pdensi_DN26309_c0_g1d367274, Pdensi_DN26309_c0_g1d499805
GO:0102797	7.68196846166096e-05	0.999999079138936	3	6	geranial:oxygen oxidoreductase activity	MF	0.00661079048176222	MF geranial:oxygen oxidoreductase activity	Pdensi_DN19811_c0_g1d15904, Pdensi_DN23864_c1_g1d70605, Pdensi_GG_30920_c0_g1
GO:0102798	7.68196846166096e-05	0.999999079138936	3	6	heptaldehyde:oxygen oxidoreductase activity	MF	0.00661079048176222	MF heptaldehyde:oxygen oxidoreductase activity	Pdensi_DN19811_c0_g1d15904, Pdensi_DN23864_c1_g1d70605, Pdensi_GG_30920_c0_g1
GO:0019219	8.10137293422152e-05	0.999958799528769	47	1692	regulation of nucleobase-containing compound metabolic process	BP	0.00692329828670347	BP regulation of nucleobase-containing compound metabolic process	Pdensi_DN10290_c0_g1d4636, Pdensi_DN12202_c0_g1d389479, Pdensi_DN12634_c0_g1d459820, Pdensi_DN13932_c0_g1d462718, Pdensi_DN14729_c0_g3, Pdensi_DN14878_c0_g1d53491, Pdensi_DN15094_c1_g3d465823, Pdensi_DN15221_c0_g1d214075, Pdensi_DN16047_c2_g6, Pdensi_DN16281_c0_g1d10344, Pdensi_DN16481_c0_g1d278696, Pdensi_DN16706_c0_g1d399200, Pdensi_DN17239_c0_g1d400552, Pdensi_DN17327_c0_g1d112863, Pdensi_DN18…
GO:0044464	8.48379624019795e-05	0.999936387910246	295	15487	cell part	CC	0.00720011010564662	CC cell part	Pdensi_DN10290_c0_g1d4636, Pdensi_DN10401_c0_g1d334336, Pdensi_DN10615_c0_g1d173442, Pdensi_DN10914_c0_g1d387447, Pdensi_DN11062_c0_g1d456534, Pdensi_DN11645_c0_g1d336523, Pdensi_DN11760_c0_g1d268987, Pdensi_DN11837_c0_g1d269228, Pdensi_DN11871_c0_g1d458112, Pdensi_DN11970_c0_g1d5850, Pdensi_DN12202_c0_g1d389479, Pdensi_DN12254_c0_g1, Pdensi_DN12303_c0_g1d105412, Pdensi_DN12420_c0_g1d105565, Pden…
GO:0031122	9.14128495157454e-05	0.999994080306742	5	31	cytoplasmic microtubule organization	BP	0.00770497620644358	BP cytoplasmic microtubule organization	Pdensi_DN10914_c0_g1d387447, Pdensi_DN12629_c0_g1d459686, Pdensi_DN19577_c0_g1d218702, Pdensi_DN23801_c0_g1, Pdensi_DN23801_c0_g1d550455
GO:1990137	9.38061749001454e-05	0.999998796206673	3	6	plant seed peroxidase activity	MF	0.00785291692735503	MF plant seed peroxidase activity	Pdensi_DN23377_c0_g3d548222, Pdensi_DN38467_c1_g1, Pdensi_GG_4186_c0_g1
GO:0008610	0.000102404427792072	0.999961197602571	24	631	lipid biosynthetic process	BP	0.00851478978654892	BP lipid biosynthetic process	Pdensi_DN15924_c0_g1d110384, Pdensi_DN16309_c0_g1d278549, Pdensi_DN16322_c0_g1, Pdensi_DN18027_c0_g1, Pdensi_DN20685_c1_g1, Pdensi_DN21349_c1_g6, Pdensi_DN21394_c3_g1, Pdensi_DN22547_c0_g1d20905, Pdensi_DN22808_c3_g2, Pdensi_DN23072_c2_g3, Pdensi_DN23377_c0_g3d548222, Pdensi_DN26246_c0_g1d76901, Pdensi_DN30823_c0_g1d27442, Pdensi_DN31506_c0_g1, Pdensi_DN38467_c1_g1, Pdensi_DN48815_c0_g1, Pdensi_D…
GO:0031326	0.000103579052979694	0.999945971453363	49	1805	regulation of cellular biosynthetic process	BP	0.00855465655012161	BP regulation of cellular biosynthetic process	Pdensi_DN10290_c0_g1d4636, Pdensi_DN12202_c0_g1d389479, Pdensi_DN12634_c0_g1d459820, Pdensi_DN13932_c0_g1d462718, Pdensi_DN14729_c0_g3, Pdensi_DN15094_c1_g3d465823, Pdensi_DN15221_c0_g1d214075, Pdensi_DN16047_c2_g6, Pdensi_DN16281_c0_g1d10344, Pdensi_DN16481_c0_g1d278696, Pdensi_DN16706_c0_g1d399200, Pdensi_DN17239_c0_g1d400552, Pdensi_DN17327_c0_g1d112863, Pdensi_DN18206_c0_g1d283259, Pdensi_DN1…
GO:0080090	0.000114960222831236	0.999937064450417	56	2163	regulation of primary metabolic process	BP	0.00943133668107464	BP regulation of primary metabolic process	Pdensi_DN10290_c0_g1d4636, Pdensi_DN12202_c0_g1d389479, Pdensi_DN12634_c0_g1d459820, Pdensi_DN13932_c0_g1d462718, Pdensi_DN14729_c0_g3, Pdensi_DN14878_c0_g1d53491, Pdensi_DN15094_c1_g3d465823, Pdensi_DN15221_c0_g1d214075, Pdensi_DN16047_c2_g6, Pdensi_DN16281_c0_g1d10344, Pdensi_DN16481_c0_g1d278696, Pdensi_DN16706_c0_g1d399200, Pdensi_DN16978_c0_g1d215734, Pdensi_DN17239_c0_g1d400552, Pdensi_DN17…
GO:0016762	0.000117125622904357	0.999988791956825	6	46	xyloglucan:xyloglucosyl transferase activity	MF	0.00954535043351664	MF xyloglucan:xyloglucosyl transferase activity	Pdensi_DN16284_c0_g1d215067, Pdensi_DN20349_c0_g1d536683, Pdensi_DN25884_c0_g1d559631, Pdensi_DN40006_c1_g3, Pdensi_GG_111523_c0_g1, Pdensi_GG_88798_c0_g1
GO:0009889	0.000125346173178903	0.999934081057837	49	1819	regulation of biosynthetic process	BP	0.0101047062554717	BP regulation of biosynthetic process	Pdensi_DN10290_c0_g1d4636, Pdensi_DN12202_c0_g1d389479, Pdensi_DN12634_c0_g1d459820, Pdensi_DN13932_c0_g1d462718, Pdensi_DN14729_c0_g3, Pdensi_DN15094_c1_g3d465823, Pdensi_DN15221_c0_g1d214075, Pdensi_DN16047_c2_g6, Pdensi_DN16281_c0_g1d10344, Pdensi_DN16481_c0_g1d278696, Pdensi_DN16706_c0_g1d399200, Pdensi_DN17239_c0_g1d400552, Pdensi_DN17327_c0_g1d112863, Pdensi_DN18206_c0_g1d283259, Pdensi_DN1…
GO:0048511	0.000125631403956377	0.999978286677658	9	123	rhythmic process	BP	0.0101047062554717	BP rhythmic process	Pdensi_DN12634_c0_g1d459820, Pdensi_DN16532_c0_g1d215401, Pdensi_DN18816_c0_g1d14153, Pdensi_DN19790_c0_g1d535027, Pdensi_DN23979_c0_g1d224838, Pdensi_DN30823_c0_g1d27442, Pdensi_DN39846_c0_g1d441891, Pdensi_GG_143718_c0_g1, Pdensi_GG_26120_c1_g1
GO:0016020	0.000135960895867916	0.999911034051886	110	4997	membrane	CC	0.0108153376553578	CC membrane	Pdensi_DN10401_c0_g1d334336, Pdensi_DN10914_c0_g1d387447, Pdensi_DN11062_c0_g1d456534, Pdensi_DN11645_c0_g1d336523, Pdensi_DN11837_c0_g1d269228, Pdensi_DN11871_c0_g1d458112, Pdensi_DN11970_c0_g1d5850, Pdensi_DN12254_c0_g1, Pdensi_DN12969_c0_g1d51365, Pdensi_DN13341_c0_g1d461319, Pdensi_DN13429_c0_g1d7318, Pdensi_DN13671_c0_g1, Pdensi_DN14247_c0_g3, Pdensi_DN14320_c0_g1, Pdensi_DN14363_c0_g1d21332…
GO:0052636	0.000136224389450711	0.999997805680647	3	7	arabinosyltransferase activity	MF	0.0108153376553578	MF arabinosyltransferase activity	Pdensi_DN20822_c1_g1, Pdensi_DN24647_c0_g2, Pdensi_DN24989_c0_g1d557044
GO:0016620	0.00014883501881368	0.999980979677485	7	71	oxidoreductase activity, acting on the aldehyde or oxo group of donors, NAD or NADP as acceptor	MF	0.0117407932148791	MF oxidoreductase activity, acting on the aldehyde or oxo group of donors, NAD or NADP as acceptor	Pdensi_DN21755_c0_g1d221703, Pdensi_DN21755_c0_g2d124051, Pdensi_DN24348_c0_g2d553545, Pdensi_DN2475_c0_g1d447206, Pdensi_DN30823_c0_g1d27442, Pdensi_GG_143718_c0_g1, Pdensi_GG_26120_c1_g1
GO:0071704	0.000151915269810121	0.999889805408845	199	9927	organic substance metabolic process	BP	0.0119074478361997	BP organic substance metabolic process	Pdensi_DN10456_c0_g2, Pdensi_DN10531_c0_g1d455577, Pdensi_DN10914_c0_g1d387447, Pdensi_DN11539_c0_g1d336199, Pdensi_DN12868_c1_g1, Pdensi_DN1339_c0_g1d380450, Pdensi_DN13429_c0_g1d7318, Pdensi_DN13536_c0_g1, Pdensi_DN13671_c0_g1, Pdensi_DN13684_c0_g1, Pdensi_DN14247_c0_g3, Pdensi_DN14305_c0_g1d213257, Pdensi_DN14878_c0_g1d53491, Pdensi_DN14956_c0_g5, Pdensi_DN15086_c0_g1d213965, Pdensi_DN15274_c0…
GO:0010119	0.000153181234579876	0.999980232159992	7	78	regulation of stomatal movement	BP	0.011930685270506	BP regulation of stomatal movement	Pdensi_DN11871_c0_g1d458112, Pdensi_DN15194_c0_g1d343911, Pdensi_DN21067_c1_g4, Pdensi_DN25099_c0_g1d73557, Pdensi_DN39819_c1_g4, Pdensi_GG_146212_c0_g1, Pdensi_GG_56851_c0_g1
GO:1903409	0.000167274810477408	0.999992348844812	4	20	reactive oxygen species biosynthetic process	BP	0.0129464391052515	BP reactive oxygen species biosynthetic process	Pdensi_DN11871_c0_g1d458112, Pdensi_DN15194_c0_g1d343911, Pdensi_DN25099_c0_g1d73557, Pdensi_DN39819_c1_g4
GO:1902074	0.000173846130560822	0.999992034413686	4	19	response to salt	BP	0.0132741526960837	BP response to salt	Pdensi_DN10090_c0_g1d4523, Pdensi_DN20532_c0_g4, Pdensi_GG_116172_c0_g1, Pdensi_GG_20042_c0_g1
GO:0006869	0.000174959137856986	0.999968350249629	9	127	lipid transport	BP	0.0132741526960837	BP lipid transport	Pdensi_DN11760_c0_g1d268987, Pdensi_DN14363_c0_g1d213328, Pdensi_DN19632_c0_g3, Pdensi_DN25169_c0_g2, Pdensi_DN36977_c0_g3, Pdensi_DN37782_c0_g1d570381, Pdensi_GG_146212_c0_g1, Pdensi_GG_147061_c1_g1, Pdensi_GG_155153_c1_g1
GO:0044038	0.000177573838870807	0.999976571094515	7	75	cell wall macromolecule biosynthetic process	BP	0.0132741526960837	BP cell wall macromolecule biosynthetic process	Pdensi_DN14247_c0_g3, Pdensi_DN17499_c0_g1, Pdensi_DN19565_c0_g1d218684, Pdensi_DN2023_c0_g1d165274, Pdensi_DN20250_c0_g5, Pdensi_DN21624_c0_g2d540410, Pdensi_DN22102_c0_g1
GO:0070589	0.000177573838870807	0.999976571094515	7	75	cellular component macromolecule biosynthetic process	BP	0.0132741526960837	BP cellular component macromolecule biosynthetic process	Pdensi_DN14247_c0_g3, Pdensi_DN17499_c0_g1, Pdensi_DN19565_c0_g1d218684, Pdensi_DN2023_c0_g1d165274, Pdensi_DN20250_c0_g5, Pdensi_DN21624_c0_g2d540410, Pdensi_DN22102_c0_g1
GO:0004031	0.000177981081980644	0.999996645793236	3	8	aldehyde oxidase activity	MF	0.0132741526960837	MF aldehyde oxidase activity	Pdensi_DN19811_c0_g1d15904, Pdensi_DN23864_c1_g1d70605, Pdensi_GG_30920_c0_g1
GO:0016623	0.000177981081980644	0.999996645793236	3	8	oxidoreductase activity, acting on the aldehyde or oxo group of donors, oxygen as acceptor	MF	0.0132741526960837	MF oxidoreductase activity, acting on the aldehyde or oxo group of donors, oxygen as acceptor	Pdensi_DN19811_c0_g1d15904, Pdensi_DN23864_c1_g1d70605, Pdensi_GG_30920_c0_g1
GO:0019222	0.000196922584460911	0.99988587237825	63	2583	regulation of metabolic process	BP	0.0145983694239516	BP regulation of metabolic process	Pdensi_DN10290_c0_g1d4636, Pdensi_DN12202_c0_g1d389479, Pdensi_DN12634_c0_g1d459820, Pdensi_DN13932_c0_g1d462718, Pdensi_DN14729_c0_g3, Pdensi_DN14878_c0_g1d53491, Pdensi_DN15094_c1_g3d465823, Pdensi_DN15221_c0_g1d214075, Pdensi_DN16047_c2_g6, Pdensi_DN16281_c0_g1d10344, Pdensi_DN16481_c0_g1d278696, Pdensi_DN16706_c0_g1d399200, Pdensi_DN16978_c0_g1d215734, Pdensi_DN17239_c0_g1d400552, Pdensi_DN17…
GO:0019187	0.000209491280036048	0.999995825055512	3	8	beta-1,4-mannosyltransferase activity	MF	0.0153452362626406	MF beta-1,4-mannosyltransferase activity	Pdensi_DN12254_c0_g1, Pdensi_DN22102_c0_g1, Pdensi_DN22515_c0_g1d363928
GO:0051753	0.000209491280036048	0.999995825055512	3	8	mannan synthase activity	MF	0.0153452362626406	MF mannan synthase activity	Pdensi_DN12254_c0_g1, Pdensi_DN22102_c0_g1, Pdensi_DN22515_c0_g1d363928
GO:2000112	0.000215054821456068	0.999886552155124	46	1716	regulation of cellular macromolecule biosynthetic process	BP	0.0156595540404638	BP regulation of cellular macromolecule biosynthetic process	Pdensi_DN10290_c0_g1d4636, Pdensi_DN12202_c0_g1d389479, Pdensi_DN12634_c0_g1d459820, Pdensi_DN13932_c0_g1d462718, Pdensi_DN14729_c0_g3, Pdensi_DN15094_c1_g3d465823, Pdensi_DN15221_c0_g1d214075, Pdensi_DN16047_c2_g6, Pdensi_DN16281_c0_g1d10344, Pdensi_DN16481_c0_g1d278696, Pdensi_DN16706_c0_g1d399200, Pdensi_DN17239_c0_g1d400552, Pdensi_DN17327_c0_g1d112863, Pdensi_DN18206_c0_g1d283259, Pdensi_DN1…
GO:0071840	0.000223552038356335	0.999866981271063	68	2846	cellular component organization or biogenesis	BP	0.0161574082185188	BP cellular component organization or biogenesis	Pdensi_DN10531_c0_g1d455577, Pdensi_DN10914_c0_g1d387447, Pdensi_DN11062_c0_g1d456534, Pdensi_DN12202_c0_g1d389479, Pdensi_DN12254_c0_g1, Pdensi_DN12629_c0_g1d459686, Pdensi_DN12868_c1_g1, Pdensi_DN12969_c0_g1d51365, Pdensi_DN13660_c0_g1, Pdensi_DN13671_c0_g1, Pdensi_DN14247_c0_g3, Pdensi_DN14878_c0_g1d53491, Pdensi_DN15094_c1_g3d465823, Pdensi_DN15274_c0_g1d344023, Pdensi_DN15837_c1_g1, Pdensi_D…
GO:0016998	0.000224517861642021	0.999982171281366	5	34	cell wall macromolecule catabolic process	BP	0.0161574082185188	BP cell wall macromolecule catabolic process	Pdensi_DN10456_c0_g2, Pdensi_DN16284_c0_g1d215067, Pdensi_DN20784_c0_g1, Pdensi_DN22250_c0_g2d67184, Pdensi_GG_111523_c0_g1
GO:0006979	0.000238326114765507	0.999925295235164	16	355	response to oxidative stress	BP	0.0170514021413042	BP response to oxidative stress	Pdensi_DN15086_c0_g1d213965, Pdensi_DN16142_c1_g1, Pdensi_DN16532_c0_g1d215401, Pdensi_DN18688_c1_g5, Pdensi_DN19717_c0_g2d287888, Pdensi_DN21744_c2_g3, Pdensi_DN22789_c1_g6, Pdensi_DN23979_c0_g1d224838, Pdensi_DN26109_c0_g1d228521, Pdensi_DN29879_c0_g1d370446, Pdensi_DN33677_c0_g1d29766, Pdensi_DN39846_c0_g1d441891, Pdensi_DN5196_c0_g1d449159, Pdensi_DN7189_c0_g1d450939, Pdensi_GG_39684_c1_g1, P…
GO:0010556	0.000245076177609681	0.999869933960352	46	1726	regulation of macromolecule biosynthetic process	BP	0.0173795783282425	BP regulation of macromolecule biosynthetic process	Pdensi_DN10290_c0_g1d4636, Pdensi_DN12202_c0_g1d389479, Pdensi_DN12634_c0_g1d459820, Pdensi_DN13932_c0_g1d462718, Pdensi_DN14729_c0_g3, Pdensi_DN15094_c1_g3d465823, Pdensi_DN15221_c0_g1d214075, Pdensi_DN16047_c2_g6, Pdensi_DN16281_c0_g1d10344, Pdensi_DN16481_c0_g1d278696, Pdensi_DN16706_c0_g1d399200, Pdensi_DN17239_c0_g1d400552, Pdensi_DN17327_c0_g1d112863, Pdensi_DN18206_c0_g1d283259, Pdensi_DN1…
GO:0016765	0.000245737577532439	0.999953467519232	9	126	transferase activity, transferring alkyl or aryl (other than methyl) groups	MF	0.0173795783282425	MF transferase activity, transferring alkyl or aryl (other than methyl) groups	Pdensi_DN10531_c0_g1d455577, Pdensi_DN15855_c0_g1d468400, Pdensi_DN18923_c0_g1d59930, Pdensi_DN23058_c0_g1d128325, Pdensi_DN26309_c0_g1d367274, Pdensi_DN26309_c0_g1d499805, Pdensi_DN3472_c0_g1d1288, Pdensi_DN38795_c1_g4, Pdensi_GG_103994_c0_g1
GO:0051171	0.000248026501579624	0.999861321749801	54	2128	regulation of nitrogen compound metabolic process	BP	0.0174412235910792	BP regulation of nitrogen compound metabolic process	Pdensi_DN10290_c0_g1d4636, Pdensi_DN12202_c0_g1d389479, Pdensi_DN12634_c0_g1d459820, Pdensi_DN13932_c0_g1d462718, Pdensi_DN14729_c0_g3, Pdensi_DN14878_c0_g1d53491, Pdensi_DN15094_c1_g3d465823, Pdensi_DN15221_c0_g1d214075, Pdensi_DN16047_c2_g6, Pdensi_DN16281_c0_g1d10344, Pdensi_DN16481_c0_g1d278696, Pdensi_DN16706_c0_g1d399200, Pdensi_DN16978_c0_g1d215734, Pdensi_DN17239_c0_g1d400552, Pdensi_DN17…
GO:0005886	0.000283905679193408	0.999834500950287	61	2489	plasma membrane	CC	0.019803651431992	CC plasma membrane	Pdensi_DN10914_c0_g1d387447, Pdensi_DN11871_c0_g1d458112, Pdensi_DN11970_c0_g1d5850, Pdensi_DN12969_c0_g1d51365, Pdensi_DN13341_c0_g1d461319, Pdensi_DN14320_c0_g1, Pdensi_DN14363_c0_g1d213328, Pdensi_DN15194_c0_g1d343911, Pdensi_DN16978_c0_g1d215734, Pdensi_DN17251_c0_g1d215968, Pdensi_DN18247_c0_g3d477764, Pdensi_DN18650_c0_g2d479602, Pdensi_DN18710_c1_g1, Pdensi_DN19109_c0_g1d482743, Pdensi_DN1…
GO:0008422	0.000287714158176741	0.999958784043873	7	79	beta-glucosidase activity	MF	0.019803651431992	MF beta-glucosidase activity	Pdensi_DN15274_c0_g1d344023, Pdensi_DN19704_c0_g1d218921, Pdensi_DN19707_c0_g3, Pdensi_DN21237_c1_g1d64974, Pdensi_DN23317_c2_g3, Pdensi_DN24690_c0_g1d225993, Pdensi_GG_20391_c0_g1
GO:0071614	0.00028803610002224	1	2	2	linoleic acid epoxygenase activity	MF	0.019803651431992	MF linoleic acid epoxygenase activity	Pdensi_DN38467_c1_g1, Pdensi_GG_4186_c0_g1
GO:0047259	0.000288058963621532	1	2	2	glucomannan 4-beta-mannosyltransferase activity	MF	0.019803651431992	MF glucomannan 4-beta-mannosyltransferase activity	Pdensi_DN12254_c0_g1, Pdensi_DN22515_c0_g1d363928
GO:0009738	0.000304367807054707	0.99992741259081	11	202	abscisic acid-activated signaling pathway	BP	0.0208086124089735	BP abscisic acid-activated signaling pathway	Pdensi_DN11871_c0_g1d458112, Pdensi_DN15194_c0_g1d343911, Pdensi_DN16978_c0_g1d215734, Pdensi_DN19180_c3_g2, Pdensi_DN20215_c0_g1d489506, Pdensi_DN20532_c0_g4, Pdensi_DN23799_c0_g1, Pdensi_DN25099_c0_g1d73557, Pdensi_DN39819_c1_g4, Pdensi_GG_116172_c0_g1, Pdensi_GG_56851_c0_g1
GO:0010256	0.000309915640342034	0.999992339560787	3	10	endomembrane system organization	BP	0.0209038124533358	BP endomembrane system organization	Pdensi_DN25618_c0_g1d193404, Pdensi_GG_94111_c0_g1, Pdensi_GG_94332_c0_g1
GO:0080019	0.000310856304157359	0.999992569244037	3	9	fatty-acyl-CoA reductase (alcohol-forming) activity	MF	0.0209038124533358	MF fatty-acyl-CoA reductase (alcohol-forming) activity	Pdensi_DN21755_c0_g1d221703, Pdensi_DN21755_c0_g2d124051, Pdensi_DN2475_c0_g1d447206
GO:0102965	0.000310856304157359	0.999992569244037	3	9	alcohol-forming fatty acyl-CoA reductase activity	MF	0.0209038124533358	MF alcohol-forming fatty acyl-CoA reductase activity	Pdensi_DN21755_c0_g1d221703, Pdensi_DN21755_c0_g2d124051, Pdensi_DN2475_c0_g1d447206
GO:0050662	0.00033096882509558	0.99988866328298	17	402	coenzyme binding	MF	0.0221353389218815	MF coenzyme binding	Pdensi_DN13536_c0_g1, Pdensi_DN15924_c0_g1d110384, Pdensi_DN16309_c0_g1d278549, Pdensi_DN17568_c0_g1d216235, Pdensi_DN18480_c0_g1d404239, Pdensi_DN19958_c1_g1, Pdensi_DN2150_c0_g1d165343, Pdensi_DN21755_c0_g2d124051, Pdensi_DN22102_c0_g1, Pdensi_DN22808_c3_g2, Pdensi_DN26370_c2_g1d77078, Pdensi_DN29879_c0_g1d370446, Pdensi_DN30823_c0_g1d27442, Pdensi_DN39868_c0_g1, Pdensi_GG_143718_c0_g1, Pdensi_…
GO:0003677	0.000337872542834563	0.999805443647464	57	2274	DNA binding	MF	0.0224749162817412	MF DNA binding	Pdensi_DN10290_c0_g1d4636, Pdensi_DN12202_c0_g1d389479, Pdensi_DN12868_c1_g1, Pdensi_DN13932_c0_g1d462718, Pdensi_DN14318_c0_g1d273819, Pdensi_DN14729_c0_g3, Pdensi_DN15094_c1_g3d465823, Pdensi_DN15221_c0_g1d214075, Pdensi_DN16047_c2_g6, Pdensi_DN16270_c1_g1, Pdensi_DN16281_c0_g1d10344, Pdensi_DN16481_c0_g1d278696, Pdensi_DN16662_c0_g2d111553, Pdensi_DN16706_c0_g1d399200, Pdensi_DN17239_c0_g1d400…
GO:0045493	0.000344613900281671	0.999980647559112	4	22	xylan catabolic process	BP	0.0228001003057325	BP xylan catabolic process	Pdensi_DN17518_c0_g1, Pdensi_DN17518_c0_g1d474702, Pdensi_DN23116_c1_g4, Pdensi_DN23308_c0_g1d427354
GO:0016042	0.000350945374644895	0.999902065669933	13	264	lipid catabolic process	BP	0.022998260549406	BP lipid catabolic process	Pdensi_DN16322_c0_g1, Pdensi_DN18117_c0_g1d216785, Pdensi_DN19828_c0_g2d535179, Pdensi_DN20955_c0_g1d538370, Pdensi_DN21416_c0_g3, Pdensi_DN23939_c0_g4, Pdensi_DN24194_c1_g1d552023, Pdensi_DN25448_c0_g1, Pdensi_DN38753_c1_g1, Pdensi_DN39989_c0_g2, Pdensi_DN7085_c0_g1d450861, Pdensi_GG_129632_c0_g1, Pdensi_GG_71020_c0_g1
GO:0016758	0.000351346740068936	0.999881142950316	17	412	transferase activity, transferring hexosyl groups	MF	0.022998260549406	MF transferase activity, transferring hexosyl groups	Pdensi_DN12254_c0_g1, Pdensi_DN13671_c0_g1, Pdensi_DN16284_c0_g1d215067, Pdensi_DN17499_c0_g1, Pdensi_DN20250_c0_g5, Pdensi_DN20349_c0_g1d536683, Pdensi_DN22102_c0_g1, Pdensi_DN22515_c0_g1d363928, Pdensi_DN25884_c0_g1d559631, Pdensi_DN34854_c1_g1, Pdensi_DN38226_c0_g3, Pdensi_DN38664_c1_g5, Pdensi_DN40006_c1_g3, Pdensi_GG_111523_c0_g1, Pdensi_GG_17993_c0_g1, Pdensi_GG_47132_c0_g1, Pdensi_GG_88798…
GO:0055028	0.000431786425604927	0.999973710427118	4	26	cortical microtubule	CC	0.0281140939338319	CC cortical microtubule	Pdensi_DN12629_c0_g1d459686, Pdensi_DN19577_c0_g1d218702, Pdensi_DN23801_c0_g1, Pdensi_DN23801_c0_g1d550455
GO:0005488	0.000453514965225738	0.999653368736576	255	13485	binding	MF	0.0293734482214101	MF binding	Pdensi_DN10290_c0_g1d4636, Pdensi_DN10914_c0_g1d387447, Pdensi_DN11539_c0_g1d336199, Pdensi_DN11760_c0_g1d268987, Pdensi_DN11871_c0_g1d458112, Pdensi_DN12202_c0_g1d389479, Pdensi_DN12313_c0_g1, Pdensi_DN12420_c0_g1d105565, Pdensi_DN12868_c1_g1, Pdensi_DN13009_c0_g1d51387, Pdensi_DN13341_c0_g1d461319, Pdensi_DN1339_c0_g1d380450, Pdensi_DN13429_c0_g1d7318, Pdensi_DN13536_c0_g1, Pdensi_DN13932_c0_g1…
GO:0006636	0.00045734183259132	0.999972140655236	4	23	unsaturated fatty acid biosynthetic process	BP	0.0294662229940774	BP unsaturated fatty acid biosynthetic process	Pdensi_DN20685_c1_g1, Pdensi_DN23377_c0_g3d548222, Pdensi_DN31506_c0_g1, Pdensi_DN9159_c0_g1d332506
GO:0000272	0.000464709199244345	0.999893075908647	10	172	polysaccharide catabolic process	BP	0.0297849552390673	BP polysaccharide catabolic process	Pdensi_DN10456_c0_g2, Pdensi_DN14305_c0_g1d213257, Pdensi_DN17518_c0_g1, Pdensi_DN17518_c0_g1d474702, Pdensi_DN19225_c1_g1, Pdensi_DN19365_c1_g1, Pdensi_DN21097_c0_g7, Pdensi_DN22250_c0_g2d67184, Pdensi_DN23116_c1_g4, Pdensi_DN23308_c0_g1d427354
GO:0009751	0.000468257455878623	0.999892171351143	10	171	response to salicylic acid	BP	0.0298568717722401	BP response to salicylic acid	Pdensi_DN15094_c1_g3d465823, Pdensi_DN16481_c0_g1d278696, Pdensi_DN1833_c0_g1, Pdensi_DN18434_c0_g1d283766, Pdensi_DN21067_c1_g1, Pdensi_DN23377_c0_g3d548222, Pdensi_DN23394_c1_g2, Pdensi_DN23531_c2_g5, Pdensi_DN37478_c2_g10, Pdensi_DN38997_c0_g1d571459
GO:0009269	0.000517316334233585	0.999984328632867	3	11	response to desiccation	BP	0.0328149216962809	BP response to desiccation	Pdensi_DN10090_c0_g1d4523, Pdensi_DN23377_c0_g3d548222, Pdensi_DN24348_c0_g2d553545
GO:0048037	0.000527411173660819	0.999796405988412	20	539	cofactor binding	MF	0.0332837020670258	MF cofactor binding	Pdensi_DN13536_c0_g1, Pdensi_DN15924_c0_g1d110384, Pdensi_DN16309_c0_g1d278549, Pdensi_DN17568_c0_g1d216235, Pdensi_DN18480_c0_g1d404239, Pdensi_DN19958_c1_g1, Pdensi_DN2150_c0_g1d165343, Pdensi_DN21755_c0_g2d124051, Pdensi_DN22102_c0_g1, Pdensi_DN22784_c0_g1d127133, Pdensi_DN22808_c3_g2, Pdensi_DN26370_c2_g1d77078, Pdensi_DN29879_c0_g1d370446, Pdensi_DN30823_c0_g1d27442, Pdensi_DN39868_c0_g1, Pd…
GO:0097305	0.000577901769836793	0.999811433012338	15	357	response to alcohol	BP	0.0362839754061815	BP response to alcohol	Pdensi_DN17239_c0_g1d400552, Pdensi_DN19180_c3_g2, Pdensi_DN20215_c0_g1d489506, Pdensi_DN20532_c0_g4, Pdensi_DN20821_c0_g1, Pdensi_DN23377_c0_g3d548222, Pdensi_DN23531_c2_g5, Pdensi_DN2370_c0_g1d447131, Pdensi_DN24348_c0_g2d553545, Pdensi_DN29879_c0_g1d370446, Pdensi_DN38997_c0_g1d571459, Pdensi_GG_116172_c0_g1, Pdensi_GG_20042_c0_g1, Pdensi_GG_42014_c0_g1, Pdensi_GG_56851_c0_g1
GO:0006790	0.0005983466516525	0.999823119513263	13	276	sulfur compound metabolic process	BP	0.0373769233260693	BP sulfur compound metabolic process	Pdensi_DN15855_c0_g1d468400, Pdensi_DN18923_c0_g1d59930, Pdensi_DN21723_c0_g1d420031, Pdensi_DN21755_c0_g1d221703, Pdensi_DN21755_c0_g2d124051, Pdensi_DN21936_c1_g2, Pdensi_DN23058_c0_g1d128325, Pdensi_DN2475_c0_g1d447206, Pdensi_DN26309_c0_g1d367274, Pdensi_DN26309_c0_g1d499805, Pdensi_DN26586_c0_g2, Pdensi_DN38795_c1_g4, Pdensi_GG_103994_c0_g1
GO:0043069	0.000634151934929847	0.999935126366408	5	46	negative regulation of programmed cell death	BP	0.039413503592155	BP negative regulation of programmed cell death	Pdensi_DN11871_c0_g1d458112, Pdensi_DN15194_c0_g1d343911, Pdensi_DN20163_c0_g1d62509, Pdensi_DN25099_c0_g1d73557, Pdensi_DN39819_c1_g4
GO:0016651	0.000686124567315392	0.999866649424667	8	119	oxidoreductase activity, acting on NAD(P)H	MF	0.0424293915848402	MF oxidoreductase activity, acting on NAD(P)H	Pdensi_DN10401_c0_g1d334336, Pdensi_DN11871_c0_g1d458112, Pdensi_DN15194_c0_g1d343911, Pdensi_DN19958_c1_g1, Pdensi_DN22784_c0_g1d127133, Pdensi_DN25099_c0_g1d73557, Pdensi_DN26370_c2_g1d77078, Pdensi_DN39819_c1_g4
GO:0009664	0.000696225425006153	0.999904523334207	6	67	plant-type cell wall organization	BP	0.0428387504006286	BP plant-type cell wall organization	Pdensi_DN11062_c0_g1d456534, Pdensi_DN20822_c1_g1, Pdensi_DN21624_c0_g2d540410, Pdensi_DN24647_c0_g2, Pdensi_DN24989_c0_g1d557044, Pdensi_DN25089_c1_g2
GO:0010118	0.000723226463107036	0.999923603395658	5	48	stomatal movement	BP	0.0442787306218666	BP stomatal movement	Pdensi_DN10914_c0_g1d387447, Pdensi_DN19596_c0_g1d408249, Pdensi_DN23316_c0_g1d497152, Pdensi_DN23377_c0_g3d548222, Pdensi_GG_5131_c1_g1
GO:0009891	0.000729911440777129	0.999718566854741	19	531	positive regulation of biosynthetic process	BP	0.0444667831198186	BP positive regulation of biosynthetic process	Pdensi_DN12202_c0_g1d389479, Pdensi_DN15094_c1_g3d465823, Pdensi_DN15221_c0_g1d214075, Pdensi_DN16047_c2_g6, Pdensi_DN16281_c0_g1d10344, Pdensi_DN17239_c0_g1d400552, Pdensi_DN17327_c0_g1d112863, Pdensi_DN18434_c0_g1d283766, Pdensi_DN18494_c1_g2, Pdensi_DN20497_c1_g1, Pdensi_DN20532_c0_g4, Pdensi_DN20821_c0_g1, Pdensi_DN21067_c1_g1, Pdensi_DN21385_c0_g1, Pdensi_DN21394_c3_g1, Pdensi_DN23041_c0_g7,…
GO:0031226	0.000747144008781944	0.999773621152189	13	286	intrinsic component of plasma membrane	CC	0.0452923850840916	CC intrinsic component of plasma membrane	Pdensi_DN10914_c0_g1d387447, Pdensi_DN11760_c0_g1d268987, Pdensi_DN14363_c0_g1d213328, Pdensi_DN15274_c0_g1d344023, Pdensi_DN19632_c0_g3, Pdensi_DN21624_c0_g2d540410, Pdensi_DN23317_c2_g3, Pdensi_DN25169_c0_g2, Pdensi_DN25856_c0_g4, Pdensi_DN36977_c0_g3, Pdensi_GG_114156_c0_g1, Pdensi_GG_147061_c1_g1, Pdensi_GG_25005_c0_g1
GO:0008234	0.000778355819275498	0.999845592081787	8	123	cysteine-type peptidase activity	MF	0.0469531701568837	MF cysteine-type peptidase activity	Pdensi_DN19282_c0_g1d14910, Pdensi_DN19290_c1_g3, Pdensi_DN19600_c0_g1d485629, Pdensi_DN19643_c0_g2, Pdensi_DN20739_c0_g1, Pdensi_GG_32315_c0_g1, Pdensi_GG_58994_c0_g1, Pdensi_GG_6417_c0_g1
GO:0008289	0.000802344211994854	0.999754944398858	13	290	lipid binding	MF	0.0481641359649203	MF lipid binding	Pdensi_DN10914_c0_g1d387447, Pdensi_DN11760_c0_g1d268987, Pdensi_DN14363_c0_g1d213328, Pdensi_DN16978_c0_g1d215734, Pdensi_DN19632_c0_g3, Pdensi_DN23083_c0_g1d68985, Pdensi_DN23799_c0_g1, Pdensi_DN25169_c0_g2, Pdensi_DN36977_c0_g3, Pdensi_DN37782_c0_g1d570381, Pdensi_GG_100381_c0_g1, Pdensi_GG_147061_c1_g1, Pdensi_GG_155153_c1_g1
GO:0035336	0.000818268358094966	0.999970315196416	3	12	long-chain fatty-acyl-CoA metabolic process	BP	0.0488816039549352	BP long-chain fatty-acyl-CoA metabolic process	Pdensi_DN21755_c0_g1d221703, Pdensi_DN21755_c0_g2d124051, Pdensi_DN2475_c0_g1d447206
GO:0044723	0.000838178459232999	0.99966379402678	20	579	NA	NA	0.0498291020257067	none	Pdensi_DN13671_c0_g1, Pdensi_DN14247_c0_g3, Pdensi_DN17499_c0_g1, Pdensi_DN17518_c0_g1, Pdensi_DN19565_c0_g1d218684, Pdensi_DN2023_c0_g1d165274, Pdensi_DN20250_c0_g5, Pdensi_DN20784_c0_g1, Pdensi_DN21624_c0_g2d540410, Pdensi_DN21997_c1_g3, Pdensi_DN22102_c0_g1, Pdensi_DN23083_c0_g1d68985, Pdensi_DN23116_c1_g4, Pdensi_DN25618_c0_g1d193404, Pdensi_DN28526_c0_g1d81021, Pdensi_DN36567_c0_g4, Pdensi_D…
GO:0000226	0.000973337702869261	0.999799545870084	8	135	microtubule cytoskeleton organization	BP	0.0574541228476568	BP microtubule cytoskeleton organization	Pdensi_DN10914_c0_g1d387447, Pdensi_DN12629_c0_g1d459686, Pdensi_DN13660_c0_g1, Pdensi_DN19577_c0_g1d218702, Pdensi_DN23801_c0_g1, Pdensi_DN23801_c0_g1d550455, Pdensi_DN2469_c0_g1d203990, Pdensi_GG_87212_c0_g1
GO:0010468	0.000975776992943301	0.999439165454164	48	1963	regulation of gene expression	BP	0.0574541228476568	BP regulation of gene expression	Pdensi_DN10290_c0_g1d4636, Pdensi_DN12202_c0_g1d389479, Pdensi_DN12634_c0_g1d459820, Pdensi_DN13932_c0_g1d462718, Pdensi_DN14729_c0_g3, Pdensi_DN14878_c0_g1d53491, Pdensi_DN15094_c1_g3d465823, Pdensi_DN15221_c0_g1d214075, Pdensi_DN16047_c2_g6, Pdensi_DN16281_c0_g1d10344, Pdensi_DN16481_c0_g1d278696, Pdensi_DN16706_c0_g1d399200, Pdensi_DN17239_c0_g1d400552, Pdensi_DN17327_c0_g1d112863, Pdensi_DN18…
GO:0045893	0.00098663521249169	0.999646354085854	16	421	positive regulation of transcription, DNA-templated	BP	0.057816823452013	BP positive regulation of transcription, DNA-templated	Pdensi_DN12202_c0_g1d389479, Pdensi_DN15094_c1_g3d465823, Pdensi_DN15221_c0_g1d214075, Pdensi_DN16047_c2_g6, Pdensi_DN16281_c0_g1d10344, Pdensi_DN17239_c0_g1d400552, Pdensi_DN17327_c0_g1d112863, Pdensi_DN18434_c0_g1d283766, Pdensi_DN18494_c1_g2, Pdensi_DN20497_c1_g1, Pdensi_DN20821_c0_g1, Pdensi_DN21067_c1_g1, Pdensi_DN21385_c0_g1, Pdensi_DN23041_c0_g7, Pdensi_DN35586_c0_g1d314565, Pdensi_DN38997…
GO:0060255	0.00104161604316731	0.999376025593869	55	2335	regulation of macromolecule metabolic process	BP	0.0605230331921937	BP regulation of macromolecule metabolic process	Pdensi_DN10290_c0_g1d4636, Pdensi_DN12202_c0_g1d389479, Pdensi_DN12634_c0_g1d459820, Pdensi_DN13932_c0_g1d462718, Pdensi_DN14729_c0_g3, Pdensi_DN14878_c0_g1d53491, Pdensi_DN15094_c1_g3d465823, Pdensi_DN15221_c0_g1d214075, Pdensi_DN16047_c2_g6, Pdensi_DN16281_c0_g1d10344, Pdensi_DN16481_c0_g1d278696, Pdensi_DN16706_c0_g1d399200, Pdensi_DN16978_c0_g1d215734, Pdensi_DN17239_c0_g1d400552, Pdensi_DN17…
GO:0016717	0.00104265261146961	0.999958124636565	3	13	oxidoreductase activity, acting on paired donors, with oxidation of a pair of donors resulting in the reduction of molecular oxygen to two molecules of water	MF	0.0605230331921937	MF oxidoreductase activity, acting on paired donors, with oxidation of a pair of donors resulting in the reduction of molecular oxygen to two molecules of water	Pdensi_DN20685_c1_g1, Pdensi_DN31506_c0_g1, Pdensi_DN9159_c0_g1d332506
GO:0035337	0.00105177773202719	0.999957629536136	3	13	fatty-acyl-CoA metabolic process	BP	0.0607660881235991	BP fatty-acyl-CoA metabolic process	Pdensi_DN21755_c0_g1d221703, Pdensi_DN21755_c0_g2d124051, Pdensi_DN2475_c0_g1d447206
GO:1902680	0.00108952113747732	0.999605703719958	16	425	positive regulation of RNA biosynthetic process	BP	0.0622642346448988	BP positive regulation of RNA biosynthetic process	Pdensi_DN12202_c0_g1d389479, Pdensi_DN15094_c1_g3d465823, Pdensi_DN15221_c0_g1d214075, Pdensi_DN16047_c2_g6, Pdensi_DN16281_c0_g1d10344, Pdensi_DN17239_c0_g1d400552, Pdensi_DN17327_c0_g1d112863, Pdensi_DN18434_c0_g1d283766, Pdensi_DN18494_c1_g2, Pdensi_DN20497_c1_g1, Pdensi_DN20821_c0_g1, Pdensi_DN21067_c1_g1, Pdensi_DN21385_c0_g1, Pdensi_DN23041_c0_g7, Pdensi_DN35586_c0_g1d314565, Pdensi_DN38997…
GO:1903508	0.00108952113747732	0.999605703719958	16	425	positive regulation of nucleic acid-templated transcription	BP	0.0622642346448988	BP positive regulation of nucleic acid-templated transcription	Pdensi_DN12202_c0_g1d389479, Pdensi_DN15094_c1_g3d465823, Pdensi_DN15221_c0_g1d214075, Pdensi_DN16047_c2_g6, Pdensi_DN16281_c0_g1d10344, Pdensi_DN17239_c0_g1d400552, Pdensi_DN17327_c0_g1d112863, Pdensi_DN18434_c0_g1d283766, Pdensi_DN18494_c1_g2, Pdensi_DN20497_c1_g1, Pdensi_DN20821_c0_g1, Pdensi_DN21067_c1_g1, Pdensi_DN21385_c0_g1, Pdensi_DN23041_c0_g7, Pdensi_DN35586_c0_g1d314565, Pdensi_DN38997…
GO:0009737	0.00109288759006161	0.999636538592981	14	340	response to abscisic acid	BP	0.0622642346448988	BP response to abscisic acid	Pdensi_DN17239_c0_g1d400552, Pdensi_DN19180_c3_g2, Pdensi_DN20532_c0_g4, Pdensi_DN20821_c0_g1, Pdensi_DN23377_c0_g3d548222, Pdensi_DN23531_c2_g5, Pdensi_DN2370_c0_g1d447131, Pdensi_DN24348_c0_g2d553545, Pdensi_DN29879_c0_g1d370446, Pdensi_DN38997_c0_g1d571459, Pdensi_GG_116172_c0_g1, Pdensi_GG_20042_c0_g1, Pdensi_GG_42014_c0_g1, Pdensi_GG_56851_c0_g1
GO:0003854	0.00119092538301881	0.999818295454272	6	71	3-beta-hydroxy-delta5-steroid dehydrogenase activity	MF	0.0675369943015185	MF 3-beta-hydroxy-delta5-steroid dehydrogenase activity	Pdensi_DN15924_c0_g1d110384, Pdensi_DN16309_c0_g1d278549, Pdensi_DN30823_c0_g1d27442, Pdensi_GG_143718_c0_g1, Pdensi_GG_19984_c0_g1, Pdensi_GG_26120_c1_g1
GO:0010143	0.00122799753329688	0.99989950605615	4	30	cutin biosynthetic process	BP	0.0693198974529881	BP cutin biosynthetic process	Pdensi_DN15837_c1_g1, Pdensi_DN19885_c1_g1d486838, Pdensi_DN26246_c0_g1d76901, Pdensi_DN48815_c0_g1
GO:0046556	0.00124254991388871	0.999946174272201	3	14	alpha-L-arabinofuranosidase activity	MF	0.0698210924215272	MF alpha-L-arabinofuranosidase activity	Pdensi_DN17518_c0_g1, Pdensi_DN17518_c0_g1d474702, Pdensi_DN23116_c1_g4
GO:0045892	0.00127553284273432	0.999636724124862	11	242	negative regulation of transcription, DNA-templated	BP	0.0713486689213117	BP negative regulation of transcription, DNA-templated	Pdensi_DN14729_c0_g3, Pdensi_DN16481_c0_g1d278696, Pdensi_DN17327_c0_g1d112863, Pdensi_DN18206_c0_g1d283259, Pdensi_DN18494_c1_g2, Pdensi_DN29111_c0_g1d232624, Pdensi_DN30872_c0_g1d234296, Pdensi_DN37478_c2_g10, Pdensi_DN5035_c0_g1d516156, Pdensi_DN9785_c0_g1d385930, Pdensi_GG_23728_c1_g1
GO:0015926	0.00128204672986407	0.999760861636119	7	102	glucosidase activity	MF	0.0713885387226571	MF glucosidase activity	Pdensi_DN15274_c0_g1d344023, Pdensi_DN19704_c0_g1d218921, Pdensi_DN19707_c0_g3, Pdensi_DN21237_c1_g1d64974, Pdensi_DN23317_c2_g3, Pdensi_DN24690_c0_g1d225993, Pdensi_GG_20391_c0_g1
GO:0008300	0.00131344407871892	0.99994198795034	3	14	isoprenoid catabolic process	BP	0.072807400147365	BP isoprenoid catabolic process	Pdensi_DN16322_c0_g1, Pdensi_DN25448_c0_g1, Pdensi_GG_71020_c0_g1
GO:0033500	0.00134152752896095	0.999886327508973	4	34	carbohydrate homeostasis	BP	0.0739088556062854	BP carbohydrate homeostasis	Pdensi_DN11871_c0_g1d458112, Pdensi_DN15194_c0_g1d343911, Pdensi_DN25099_c0_g1d73557, Pdensi_DN39819_c1_g4
GO:0009415	0.00134532615438062	0.999564540173378	13	311	response to water	BP	0.0739088556062854	BP response to water	Pdensi_DN10090_c0_g1d4523, Pdensi_DN10914_c0_g1d387447, Pdensi_DN16047_c2_g6, Pdensi_DN16322_c0_g1, Pdensi_DN17239_c0_g1d400552, Pdensi_DN19596_c0_g1d408249, Pdensi_DN20784_c0_g1, Pdensi_DN20821_c0_g1, Pdensi_DN23377_c0_g3d548222, Pdensi_DN2370_c0_g1d447131, Pdensi_DN24348_c0_g2d553545, Pdensi_GG_20042_c0_g1, Pdensi_GG_42014_c0_g1
GO:0033764	0.00138019327452702	0.999782979070624	6	73	steroid dehydrogenase activity, acting on the CH-OH group of donors, NAD or NADP as acceptor	MF	0.0754873708281313	MF steroid dehydrogenase activity, acting on the CH-OH group of donors, NAD or NADP as acceptor	Pdensi_DN15924_c0_g1d110384, Pdensi_DN16309_c0_g1d278549, Pdensi_DN30823_c0_g1d27442, Pdensi_GG_143718_c0_g1, Pdensi_GG_19984_c0_g1, Pdensi_GG_26120_c1_g1
GO:0009266	0.00139547300592911	0.999447266081396	18	505	response to temperature stimulus	BP	0.0759853575706356	BP response to temperature stimulus	Pdensi_DN10914_c0_g1d387447, Pdensi_DN10968_c0_g1d210195, Pdensi_DN17239_c0_g1d400552, Pdensi_DN19790_c0_g1d535027, Pdensi_DN20784_c0_g1, Pdensi_DN20821_c0_g1, Pdensi_DN21744_c2_g3, Pdensi_DN22737_c0_g1d302338, Pdensi_DN23377_c0_g3d548222, Pdensi_DN2370_c0_g1d447131, Pdensi_DN30823_c0_g1d27442, Pdensi_DN38997_c0_g1d571459, Pdensi_GG_143718_c0_g1, Pdensi_GG_26120_c1_g1, Pdensi_GG_39684_c1_g1, Pden…
GO:0009739	0.00140442544799109	0.999778143723258	6	75	response to gibberellin	BP	0.0761359452113582	BP response to gibberellin	Pdensi_DN23083_c0_g1d68985, Pdensi_DN23394_c1_g2, Pdensi_DN2386_c0_g1d835, Pdensi_DN35010_c2_g3, Pdensi_GG_147018_c0_g1, Pdensi_GG_78818_c0_g1
GO:0043092	0.00144005032030806	0.999984853669357	2	4	NA	NA	0.0773854115358556	none	Pdensi_DN17251_c0_g1d215968, Pdensi_DN20423_c0_g1d490946
GO:0051938	0.00144005032030806	0.999984853669357	2	4	L-glutamate import	BP	0.0773854115358556	BP L-glutamate import	Pdensi_DN17251_c0_g1d215968, Pdensi_DN20423_c0_g1d490946
GO:0060548	0.00152051655545657	0.999808641871191	5	55	negative regulation of cell death	BP	0.0811182242144808	BP negative regulation of cell death	Pdensi_DN11871_c0_g1d458112, Pdensi_DN15194_c0_g1d343911, Pdensi_DN20163_c0_g1d62509, Pdensi_DN25099_c0_g1d73557, Pdensi_DN39819_c1_g4
GO:0006633	0.00152871712373014	0.999587269283649	10	200	fatty acid biosynthetic process	BP	0.0811182242144808	BP fatty acid biosynthetic process	Pdensi_DN20685_c1_g1, Pdensi_DN22547_c0_g1d20905, Pdensi_DN23072_c2_g3, Pdensi_DN23377_c0_g3d548222, Pdensi_DN31506_c0_g1, Pdensi_DN38467_c1_g1, Pdensi_DN9159_c0_g1d332506, Pdensi_DN9224_c0_g1, Pdensi_GG_4186_c0_g1, Pdensi_GG_71588_c0_g1
GO:0016621	0.00152928880365347	0.99992875484137	3	14	cinnamoyl-CoA reductase activity	MF	0.0811182242144808	MF cinnamoyl-CoA reductase activity	Pdensi_DN30823_c0_g1d27442, Pdensi_GG_143718_c0_g1, Pdensi_GG_26120_c1_g1
GO:0009044	0.00155631582257383	0.999926158385862	3	15	xylan 1,4-beta-xylosidase activity	MF	0.0820617107194506	MF xylan 1,4-beta-xylosidase activity	Pdensi_DN17518_c0_g1, Pdensi_DN17518_c0_g1d474702, Pdensi_DN23116_c1_g4
GO:0009651	0.00156041283181793	0.999394674924594	17	475	response to salt stress	BP	0.0820617107194506	BP response to salt stress	Pdensi_DN10914_c0_g1d387447, Pdensi_DN20784_c0_g1, Pdensi_DN21624_c0_g2d540410, Pdensi_DN21744_c2_g3, Pdensi_DN21755_c0_g1d221703, Pdensi_DN21755_c0_g2d124051, Pdensi_DN23377_c0_g3d548222, Pdensi_DN2370_c0_g1d447131, Pdensi_DN24348_c0_g2d553545, Pdensi_DN2475_c0_g1d447206, Pdensi_DN38997_c0_g1d571459, Pdensi_DN7189_c0_g1d450939, Pdensi_DN9784_c0_g1d103179, Pdensi_GG_103994_c0_g1, Pdensi_GG_2858_c…
GO:0051254	0.00158184719672614	0.999406202923964	16	442	positive regulation of RNA metabolic process	BP	0.0828349429911146	BP positive regulation of RNA metabolic process	Pdensi_DN12202_c0_g1d389479, Pdensi_DN15094_c1_g3d465823, Pdensi_DN15221_c0_g1d214075, Pdensi_DN16047_c2_g6, Pdensi_DN16281_c0_g1d10344, Pdensi_DN17239_c0_g1d400552, Pdensi_DN17327_c0_g1d112863, Pdensi_DN18434_c0_g1d283766, Pdensi_DN18494_c1_g2, Pdensi_DN20497_c1_g1, Pdensi_DN20821_c0_g1, Pdensi_DN21067_c1_g1, Pdensi_DN21385_c0_g1, Pdensi_DN23041_c0_g7, Pdensi_DN35586_c0_g1d314565, Pdensi_DN38997…
GO:0010557	0.00164076822261092	0.999360331667262	17	485	positive regulation of macromolecule biosynthetic process	BP	0.0855563294383474	BP positive regulation of macromolecule biosynthetic process	Pdensi_DN12202_c0_g1d389479, Pdensi_DN15094_c1_g3d465823, Pdensi_DN15221_c0_g1d214075, Pdensi_DN16047_c2_g6, Pdensi_DN16281_c0_g1d10344, Pdensi_DN17239_c0_g1d400552, Pdensi_DN17327_c0_g1d112863, Pdensi_DN18434_c0_g1d283766, Pdensi_DN18494_c1_g2, Pdensi_DN20497_c1_g1, Pdensi_DN20821_c0_g1, Pdensi_DN21067_c1_g1, Pdensi_DN21385_c0_g1, Pdensi_DN21394_c3_g1, Pdensi_DN23041_c0_g7, Pdensi_DN35586_c0_g1d…
GO:0010161	0.00167297271268212	0.999981004546855	2	4	red light signaling pathway	BP	0.0868675198407856	BP red light signaling pathway	Pdensi_DN12634_c0_g1d459820, Pdensi_DN18816_c0_g1d14153
GO:0004392	0.00168119056425737	0.999980863400983	2	4	heme oxygenase (decyclizing) activity	MF	0.0869274415283663	MF heme oxygenase (decyclizing) activity	Pdensi_DN38467_c1_g1, Pdensi_GG_4186_c0_g1
GO:0031328	0.00172121424408966	0.9993048200742	18	529	positive regulation of cellular biosynthetic process	BP	0.0886245292375205	BP positive regulation of cellular biosynthetic process	Pdensi_DN12202_c0_g1d389479, Pdensi_DN15094_c1_g3d465823, Pdensi_DN15221_c0_g1d214075, Pdensi_DN16047_c2_g6, Pdensi_DN16281_c0_g1d10344, Pdensi_DN17239_c0_g1d400552, Pdensi_DN17327_c0_g1d112863, Pdensi_DN18434_c0_g1d283766, Pdensi_DN18494_c1_g2, Pdensi_DN20497_c1_g1, Pdensi_DN20532_c0_g4, Pdensi_DN20821_c0_g1, Pdensi_DN21067_c1_g1, Pdensi_DN21385_c0_g1, Pdensi_DN23041_c0_g7, Pdensi_DN35586_c0_g1d…
GO:0019840	0.0017387466738824	0.999914227353786	3	15	isoprenoid binding	MF	0.08915423570332	MF isoprenoid binding	Pdensi_DN16978_c0_g1d215734, Pdensi_DN23083_c0_g1d68985, Pdensi_DN23799_c0_g1
GO:0010476	0.0017667064765398	0.999769498098608	5	57	gibberellin mediated signaling pathway	BP	0.0902119912875468	BP gibberellin mediated signaling pathway	Pdensi_DN18670_c0_g1d532266, Pdensi_DN23083_c0_g1d68985, Pdensi_DN2386_c0_g1d835, Pdensi_DN52780_c0_g1, Pdensi_GG_78818_c0_g1
GO:1903507	0.00181601531463915	0.999458883960772	11	253	negative regulation of nucleic acid-templated transcription	BP	0.0923466300080551	BP negative regulation of nucleic acid-templated transcription	Pdensi_DN14729_c0_g3, Pdensi_DN16481_c0_g1d278696, Pdensi_DN17327_c0_g1d112863, Pdensi_DN18206_c0_g1d283259, Pdensi_DN18494_c1_g2, Pdensi_DN29111_c0_g1d232624, Pdensi_DN30872_c0_g1d234296, Pdensi_DN37478_c2_g10, Pdensi_DN5035_c0_g1d516156, Pdensi_DN9785_c0_g1d385930, Pdensi_GG_23728_c1_g1
GO:1902679	0.00187080583315456	0.999440415406038	11	254	negative regulation of RNA biosynthetic process	BP	0.0947413028098764	BP negative regulation of RNA biosynthetic process	Pdensi_DN14729_c0_g3, Pdensi_DN16481_c0_g1d278696, Pdensi_DN17327_c0_g1d112863, Pdensi_DN18206_c0_g1d283259, Pdensi_DN18494_c1_g2, Pdensi_DN29111_c0_g1d232624, Pdensi_DN30872_c0_g1d234296, Pdensi_DN37478_c2_g10, Pdensi_DN5035_c0_g1d516156, Pdensi_DN9785_c0_g1d385930, Pdensi_GG_23728_c1_g1
GO:0008083	0.00190590820220562	0.999902894346452	3	15	growth factor activity	MF	0.0961233866243538	MF growth factor activity	Pdensi_DN15834_c0_g1d526435, Pdensi_DN218_c0_g1, Pdensi_DN35579_c0_g1d31124
GO:0016740	0.0019140051364743	0.998669609103444	97	4591	transferase activity	MF	0.0961377437120517	MF transferase activity	Pdensi_DN10531_c0_g1d455577, Pdensi_DN12254_c0_g1, Pdensi_DN1339_c0_g1d380450, Pdensi_DN13671_c0_g1, Pdensi_DN15837_c1_g1, Pdensi_DN15855_c0_g1d468400, Pdensi_DN16284_c0_g1d215067, Pdensi_DN16405_c0_g1, Pdensi_DN16662_c0_g2d111553, Pdensi_DN17127_c1_g4d473089, Pdensi_DN17499_c0_g1, Pdensi_DN18027_c0_g1, Pdensi_DN18247_c0_g3d477764, Pdensi_DN18385_c0_g1d115059, Pdensi_DN18650_c0_g2d479602, Pdensi_…
GO:0007154	0.00203870580613942	0.999474706661225	9	177	cell communication	BP	0.101985014838828	BP cell communication	Pdensi_DN10090_c0_g1d4523, Pdensi_DN10914_c0_g1d387447, Pdensi_DN19790_c0_g1d535027, Pdensi_DN22119_c0_g4, Pdensi_DN40006_c1_g3, Pdensi_DN9785_c0_g1d385930, Pdensi_GG_42014_c0_g1, Pdensi_GG_73180_c0_g1, Pdensi_GG_87643_c0_g1
GO:0045492	0.00205778917783103	0.999891162918145	3	16	xylan biosynthetic process	BP	0.102522889159468	BP xylan biosynthetic process	Pdensi_DN14247_c0_g3, Pdensi_DN17499_c0_g1, Pdensi_DN2023_c0_g1d165274
GO:0072330	0.00225822392891127	0.999264671078699	12	286	monocarboxylic acid biosynthetic process	BP	0.112055256730573	BP monocarboxylic acid biosynthetic process	Pdensi_DN16322_c0_g1, Pdensi_DN20685_c1_g1, Pdensi_DN22547_c0_g1d20905, Pdensi_DN23072_c2_g3, Pdensi_DN23377_c0_g3d548222, Pdensi_DN31506_c0_g1, Pdensi_DN38467_c1_g1, Pdensi_DN40178_c2_g1, Pdensi_DN9159_c0_g1d332506, Pdensi_DN9224_c0_g1, Pdensi_GG_4186_c0_g1, Pdensi_GG_71588_c0_g1
GO:0015813	0.0022789970156215	0.999964843618944	2	5	L-glutamate transmembrane transport	BP	0.112631876603366	BP L-glutamate transmembrane transport	Pdensi_DN17251_c0_g1d215968, Pdensi_DN20423_c0_g1d490946
GO:0048527	0.0023164299283814	0.999770583076134	4	37	lateral root development	BP	0.114023946794646	BP lateral root development	Pdensi_DN14729_c0_g3, Pdensi_DN18206_c0_g1d283259, Pdensi_DN29111_c0_g1d232624, Pdensi_GG_103994_c0_g1
GO:0090447	0.00233061139500823	0.999963632934607	2	5	glycerol-3-phosphate 2-O-acyltransferase activity	MF	0.114264955485941	MF glycerol-3-phosphate 2-O-acyltransferase activity	Pdensi_DN26246_c0_g1d76901, Pdensi_DN48815_c0_g1
GO:0004805	0.00236126754115084	0.999962907258077	2	5	trehalose-phosphatase activity	MF	0.114975978015287	MF trehalose-phosphatase activity	Pdensi_DN28526_c0_g1d81021, Pdensi_DN7189_c0_g1d450939
GO:0016229	0.0023637999705727	0.999584765348153	6	81	steroid dehydrogenase activity	MF	0.114975978015287	MF steroid dehydrogenase activity	Pdensi_DN15924_c0_g1d110384, Pdensi_DN16309_c0_g1d278549, Pdensi_DN30823_c0_g1d27442, Pdensi_GG_143718_c0_g1, Pdensi_GG_19984_c0_g1, Pdensi_GG_26120_c1_g1
GO:0007623	0.00246760263243777	0.999561590108449	6	87	circadian rhythm	BP	0.119552433050312	BP circadian rhythm	Pdensi_DN12634_c0_g1d459820, Pdensi_DN18816_c0_g1d14153, Pdensi_DN19790_c0_g1d535027, Pdensi_DN30823_c0_g1d27442, Pdensi_GG_143718_c0_g1, Pdensi_GG_26120_c1_g1
GO:0051253	0.00248736625397502	0.999227874483557	11	265	negative regulation of RNA metabolic process	BP	0.120037369103594	BP negative regulation of RNA metabolic process	Pdensi_DN14729_c0_g3, Pdensi_DN16481_c0_g1d278696, Pdensi_DN17327_c0_g1d112863, Pdensi_DN18206_c0_g1d283259, Pdensi_DN18494_c1_g2, Pdensi_DN29111_c0_g1d232624, Pdensi_DN30872_c0_g1d234296, Pdensi_DN37478_c2_g10, Pdensi_DN5035_c0_g1d516156, Pdensi_DN9785_c0_g1d385930, Pdensi_GG_23728_c1_g1
GO:0033559	0.00250519038035373	0.999746964136462	4	36	unsaturated fatty acid metabolic process	BP	0.120425284455598	BP unsaturated fatty acid metabolic process	Pdensi_DN20685_c1_g1, Pdensi_DN23377_c0_g3d548222, Pdensi_DN31506_c0_g1, Pdensi_DN9159_c0_g1d332506
GO:0008374	0.00253096197866195	0.999465909337918	7	115	O-acyltransferase activity	MF	0.121190731943245	MF O-acyltransferase activity	Pdensi_DN18385_c0_g1d115059, Pdensi_DN21349_c1_g6, Pdensi_DN26246_c0_g1d76901, Pdensi_DN39173_c0_g3, Pdensi_DN48815_c0_g1, Pdensi_GG_121614_c0_g1, Pdensi_GG_60361_c0_g1
GO:0006730	0.00263709295133628	0.999729832438996	4	36	one-carbon metabolic process	BP	0.125783201004435	BP one-carbon metabolic process	Pdensi_DN18923_c0_g1d59930, Pdensi_DN23058_c0_g1d128325, Pdensi_DN26309_c0_g1d367274, Pdensi_DN26309_c0_g1d499805
GO:0071491	0.00276245413089583	0.999952971255962	2	5	cellular response to red light	BP	0.13125390167878	BP cellular response to red light	Pdensi_DN12634_c0_g1d459820, Pdensi_DN18816_c0_g1d14153
GO:0016746	0.00280877482560216	0.998964992674409	14	371	transferase activity, transferring acyl groups	MF	0.13294147309177	MF transferase activity, transferring acyl groups	Pdensi_DN15837_c1_g1, Pdensi_DN18385_c0_g1d115059, Pdensi_DN19565_c0_g1d218684, Pdensi_DN19885_c1_g1d486838, Pdensi_DN20479_c0_g1, Pdensi_DN21349_c1_g6, Pdensi_DN21723_c0_g1d420031, Pdensi_DN26246_c0_g1d76901, Pdensi_DN39173_c0_g3, Pdensi_DN48815_c0_g1, Pdensi_DN9224_c0_g1, Pdensi_GG_121614_c0_g1, Pdensi_GG_60361_c0_g1, Pdensi_GG_71588_c0_g1
GO:0005102	0.00309905732693867	0.999320448549243	7	124	signaling receptor binding	MF	0.146011973772474	MF signaling receptor binding	Pdensi_DN15834_c0_g1d526435, Pdensi_DN17412_c0_g1, Pdensi_DN218_c0_g1, Pdensi_DN22119_c0_g4, Pdensi_DN22306_c3_g4, Pdensi_DN35579_c0_g1d31124, Pdensi_GG_87643_c0_g1
GO:0009250	0.0031086573320647	0.999418938833235	6	99	glucan biosynthetic process	BP	0.146011973772474	BP glucan biosynthetic process	Pdensi_DN20784_c0_g1, Pdensi_DN21624_c0_g2d540410, Pdensi_DN21997_c1_g3, Pdensi_DN25618_c0_g1d193404, Pdensi_DN36567_c0_g4, Pdensi_DN38664_c1_g5
GO:0009806	0.0032057519131879	0.99979827322479	3	18	lignan metabolic process	BP	0.149431753953372	BP lignan metabolic process	Pdensi_DN13536_c0_g1, Pdensi_DN17568_c0_g1d216235, Pdensi_DN19958_c1_g1
GO:0009807	0.0032057519131879	0.99979827322479	3	18	lignan biosynthetic process	BP	0.149431753953372	BP lignan biosynthetic process	Pdensi_DN13536_c0_g1, Pdensi_DN17568_c0_g1d216235, Pdensi_DN19958_c1_g1
GO:0031325	0.00322891455507047	0.998483454534563	22	748	positive regulation of cellular metabolic process	BP	0.149943481187536	BP positive regulation of cellular metabolic process	Pdensi_DN12202_c0_g1d389479, Pdensi_DN15094_c1_g3d465823, Pdensi_DN15221_c0_g1d214075, Pdensi_DN16047_c2_g6, Pdensi_DN16281_c0_g1d10344, Pdensi_DN17239_c0_g1d400552, Pdensi_DN17327_c0_g1d112863, Pdensi_DN18434_c0_g1d283766, Pdensi_DN18494_c1_g2, Pdensi_DN19180_c3_g2, Pdensi_DN20163_c0_g1d62509, Pdensi_DN20497_c1_g1, Pdensi_DN20532_c0_g4, Pdensi_DN20821_c0_g1, Pdensi_DN21067_c1_g1, Pdensi_DN21385_…
GO:0009414	0.00327008746878917	0.998884967986059	12	305	response to water deprivation	BP	0.151284572898194	BP response to water deprivation	Pdensi_DN10090_c0_g1d4523, Pdensi_DN10914_c0_g1d387447, Pdensi_DN16322_c0_g1, Pdensi_DN17239_c0_g1d400552, Pdensi_DN19596_c0_g1d408249, Pdensi_DN20784_c0_g1, Pdensi_DN20821_c0_g1, Pdensi_DN23377_c0_g3d548222, Pdensi_DN2370_c0_g1d447131, Pdensi_DN24348_c0_g2d553545, Pdensi_GG_20042_c0_g1, Pdensi_GG_42014_c0_g1
GO:0044459	0.00328852746531192	0.99876638801746	14	383	plasma membrane part	CC	0.151300804497149	CC plasma membrane part	Pdensi_DN10914_c0_g1d387447, Pdensi_DN11760_c0_g1d268987, Pdensi_DN14363_c0_g1d213328, Pdensi_DN15274_c0_g1d344023, Pdensi_DN17412_c0_g1, Pdensi_DN19632_c0_g3, Pdensi_DN21624_c0_g2d540410, Pdensi_DN23317_c2_g3, Pdensi_DN25169_c0_g2, Pdensi_DN25856_c0_g4, Pdensi_DN36977_c0_g3, Pdensi_GG_114156_c0_g1, Pdensi_GG_147061_c1_g1, Pdensi_GG_25005_c0_g1
GO:0003871	0.00330796786100015	0.999932834959149	2	6	5-methyltetrahydropteroyltriglutamate-homocysteine S-methyltransferase activity	MF	0.151300804497149	MF 5-methyltetrahydropteroyltriglutamate-homocysteine S-methyltransferase activity	Pdensi_DN21936_c1_g2, Pdensi_DN26586_c0_g2
GO:0042085	0.00330796786100015	0.999932834959149	2	6	5-methyltetrahydropteroyltri-L-glutamate-dependent methyltransferase activity	MF	0.151300804497149	MF 5-methyltetrahydropteroyltri-L-glutamate-dependent methyltransferase activity	Pdensi_DN21936_c1_g2, Pdensi_DN26586_c0_g2
GO:0043455	0.00331961784611004	0.999495678342487	5	66	regulation of secondary metabolic process	BP	0.151300804497149	BP regulation of secondary metabolic process	Pdensi_DN16481_c0_g1d278696, Pdensi_DN20532_c0_g4, Pdensi_DN37478_c2_g10, Pdensi_DN39230_c0_g2, Pdensi_GG_116172_c0_g1
GO:0000030	0.00333936937086518	0.99978531973641	3	19	mannosyltransferase activity	MF	0.151501117253659	MF mannosyltransferase activity	Pdensi_DN12254_c0_g1, Pdensi_DN22102_c0_g1, Pdensi_DN22515_c0_g1d363928
GO:0050832	0.00334863512863604	0.998990732340489	10	230	defense response to fungus	BP	0.151501117253659	BP defense response to fungus	Pdensi_DN15094_c1_g3d465823, Pdensi_DN18434_c0_g1d283766, Pdensi_DN19290_c1_g3, Pdensi_DN19600_c0_g1d485629, Pdensi_DN19811_c0_g1d15904, Pdensi_DN21067_c1_g1, Pdensi_DN23377_c0_g3d548222, Pdensi_DN23864_c1_g1d70605, Pdensi_DN38664_c1_g5, Pdensi_GG_30920_c0_g1
GO:0008168	0.00344215235907903	0.998757888108327	13	347	methyltransferase activity	MF	0.155161637109255	MF methyltransferase activity	Pdensi_DN16405_c0_g1, Pdensi_DN17127_c1_g4d473089, Pdensi_DN18027_c0_g1, Pdensi_DN19743_c0_g2, Pdensi_DN20231_c0_g1, Pdensi_DN2023_c0_g1d165274, Pdensi_DN21936_c1_g2, Pdensi_DN24354_c2_g1, Pdensi_DN26056_c2_g2, Pdensi_DN26586_c0_g2, Pdensi_DN39295_c0_g3, Pdensi_GG_125970_c0_g1, Pdensi_GG_93227_c0_g1
GO:0045935	0.00347116947447808	0.998589303466339	16	481	positive regulation of nucleobase-containing compound metabolic process	BP	0.155898582309953	BP positive regulation of nucleobase-containing compound metabolic process	Pdensi_DN12202_c0_g1d389479, Pdensi_DN15094_c1_g3d465823, Pdensi_DN15221_c0_g1d214075, Pdensi_DN16047_c2_g6, Pdensi_DN16281_c0_g1d10344, Pdensi_DN17239_c0_g1d400552, Pdensi_DN17327_c0_g1d112863, Pdensi_DN18434_c0_g1d283766, Pdensi_DN18494_c1_g2, Pdensi_DN20497_c1_g1, Pdensi_DN20821_c0_g1, Pdensi_DN21067_c1_g1, Pdensi_DN21385_c0_g1, Pdensi_DN23041_c0_g7, Pdensi_DN35586_c0_g1d314565, Pdensi_DN38997…
GO:0097599	0.00348911162283544	0.999770767741504	3	20	xylanase activity	MF	0.156134573202229	MF xylanase activity	Pdensi_DN17518_c0_g1, Pdensi_DN17518_c0_g1d474702, Pdensi_DN23116_c1_g4
GO:0043090	0.00362192133998866	0.999922952709777	2	6	amino acid import	BP	0.160961376373858	BP amino acid import	Pdensi_DN17251_c0_g1d215968, Pdensi_DN20423_c0_g1d490946
GO:0000139	0.00362313515809838	0.99857136202984	15	437	Golgi membrane	CC	0.160961376373858	CC Golgi membrane	Pdensi_DN12254_c0_g1, Pdensi_DN13671_c0_g1, Pdensi_DN14247_c0_g3, Pdensi_DN17499_c0_g1, Pdensi_DN19122_c0_g2, Pdensi_DN2023_c0_g1d165274, Pdensi_DN20250_c0_g5, Pdensi_DN20822_c1_g1, Pdensi_DN22102_c0_g1, Pdensi_DN22515_c0_g1d363928, Pdensi_DN24647_c0_g2, Pdensi_DN24989_c0_g1d557044, Pdensi_DN25618_c0_g1d193404, Pdensi_DN39814_c0_g1d511757, Pdensi_GG_47132_c0_g1
GO:0009893	0.00368040285322909	0.998219622735198	23	807	positive regulation of metabolic process	BP	0.162917401121716	BP positive regulation of metabolic process	Pdensi_DN12202_c0_g1d389479, Pdensi_DN15094_c1_g3d465823, Pdensi_DN15221_c0_g1d214075, Pdensi_DN16047_c2_g6, Pdensi_DN16281_c0_g1d10344, Pdensi_DN17239_c0_g1d400552, Pdensi_DN17327_c0_g1d112863, Pdensi_DN18434_c0_g1d283766, Pdensi_DN18494_c1_g2, Pdensi_DN19180_c3_g2, Pdensi_DN20163_c0_g1d62509, Pdensi_DN20497_c1_g1, Pdensi_DN20532_c0_g4, Pdensi_DN20821_c0_g1, Pdensi_DN21067_c1_g1, Pdensi_DN21385_…
GO:0016747	0.00377174898696944	0.99862457370825	13	342	transferase activity, transferring acyl groups other than amino-acyl groups	MF	0.16470999747856	MF transferase activity, transferring acyl groups other than amino-acyl groups	Pdensi_DN15837_c1_g1, Pdensi_DN18385_c0_g1d115059, Pdensi_DN19565_c0_g1d218684, Pdensi_DN19885_c1_g1d486838, Pdensi_DN20479_c0_g1, Pdensi_DN21349_c1_g6, Pdensi_DN26246_c0_g1d76901, Pdensi_DN39173_c0_g3, Pdensi_DN48815_c0_g1, Pdensi_DN9224_c0_g1, Pdensi_GG_121614_c0_g1, Pdensi_GG_60361_c0_g1, Pdensi_GG_71588_c0_g1
GO:0010604	0.00383082765456276	0.998210352444806	21	718	positive regulation of macromolecule metabolic process	BP	0.16470999747856	BP positive regulation of macromolecule metabolic process	Pdensi_DN12202_c0_g1d389479, Pdensi_DN15094_c1_g3d465823, Pdensi_DN15221_c0_g1d214075, Pdensi_DN16047_c2_g6, Pdensi_DN16281_c0_g1d10344, Pdensi_DN17239_c0_g1d400552, Pdensi_DN17327_c0_g1d112863, Pdensi_DN18434_c0_g1d283766, Pdensi_DN18494_c1_g2, Pdensi_DN19180_c3_g2, Pdensi_DN20163_c0_g1d62509, Pdensi_DN20497_c1_g1, Pdensi_DN20821_c0_g1, Pdensi_DN21067_c1_g1, Pdensi_DN21385_c0_g1, Pdensi_DN21394_…
GO:0048528	0.0038887216880162	0.999551512608753	4	42	post-embryonic root development	BP	0.16470999747856	BP post-embryonic root development	Pdensi_DN14729_c0_g3, Pdensi_DN18206_c0_g1d283259, Pdensi_DN29111_c0_g1d232624, Pdensi_GG_103994_c0_g1
GO:0004871	0.00393699364089495	0.99862521784622	12	324	NA	NA	0.16470999747856	none	Pdensi_DN12634_c0_g1d459820, Pdensi_DN16978_c0_g1d215734, Pdensi_DN18247_c0_g3d477764, Pdensi_DN18650_c0_g2d479602, Pdensi_DN18816_c0_g1d14153, Pdensi_DN19109_c0_g1d482743, Pdensi_DN19180_c3_g2, Pdensi_DN21903_c1_g1d221998, Pdensi_DN23799_c0_g1, Pdensi_DN25910_c7_g1, Pdensi_GG_124446_c0_g1, Pdensi_GG_56851_c0_g1
GO:0010283	0.00396182018963544	0.999911741049565	2	6	pinoresinol reductase activity	MF	0.16470999747856	MF pinoresinol reductase activity	Pdensi_DN13536_c0_g1, Pdensi_DN17568_c0_g1d216235
GO:0010284	0.00396182018963544	0.999911741049565	2	6	lariciresinol reductase activity	MF	0.16470999747856	MF lariciresinol reductase activity	Pdensi_DN13536_c0_g1, Pdensi_DN17568_c0_g1d216235
GO:0046273	0.00396182018963544	0.999911741049565	2	6	lignan catabolic process	BP	0.16470999747856	BP lignan catabolic process	Pdensi_DN13536_c0_g1, Pdensi_DN17568_c0_g1d216235
GO:1901502	0.00396182018963544	0.999911741049565	2	6	ether catabolic process	BP	0.16470999747856	BP ether catabolic process	Pdensi_DN13536_c0_g1, Pdensi_DN17568_c0_g1d216235
GO:1902123	0.00396182018963544	0.999911741049565	2	6	(-)-pinoresinol catabolic process	BP	0.16470999747856	BP (-)-pinoresinol catabolic process	Pdensi_DN13536_c0_g1, Pdensi_DN17568_c0_g1d216235
GO:1902124	0.00396182018963544	0.999911741049565	2	6	(+)-pinoresinol metabolic process	BP	0.16470999747856	BP (+)-pinoresinol metabolic process	Pdensi_DN13536_c0_g1, Pdensi_DN17568_c0_g1d216235
GO:1902125	0.00396182018963544	0.999911741049565	2	6	(+)-pinoresinol catabolic process	BP	0.16470999747856	BP (+)-pinoresinol catabolic process	Pdensi_DN13536_c0_g1, Pdensi_DN17568_c0_g1d216235
GO:1902127	0.00396182018963544	0.999911741049565	2	6	(-)-lariciresinol metabolic process	BP	0.16470999747856	BP (-)-lariciresinol metabolic process	Pdensi_DN13536_c0_g1, Pdensi_DN17568_c0_g1d216235
GO:1902129	0.00396182018963544	0.999911741049565	2	6	(-)-lariciresinol biosynthetic process	BP	0.16470999747856	BP (-)-lariciresinol biosynthetic process	Pdensi_DN13536_c0_g1, Pdensi_DN17568_c0_g1d216235
GO:1902130	0.00396182018963544	0.999911741049565	2	6	(+)-lariciresinol metabolic process	BP	0.16470999747856	BP (+)-lariciresinol metabolic process	Pdensi_DN13536_c0_g1, Pdensi_DN17568_c0_g1d216235
GO:1902131	0.00396182018963544	0.999911741049565	2	6	(+)-lariciresinol catabolic process	BP	0.16470999747856	BP (+)-lariciresinol catabolic process	Pdensi_DN13536_c0_g1, Pdensi_DN17568_c0_g1d216235
GO:1902132	0.00396182018963544	0.999911741049565	2	6	(+)-lariciresinol biosynthetic process	BP	0.16470999747856	BP (+)-lariciresinol biosynthetic process	Pdensi_DN13536_c0_g1, Pdensi_DN17568_c0_g1d216235
GO:1902136	0.00396182018963544	0.999911741049565	2	6	(-)-secoisolariciresinol metabolic process	BP	0.16470999747856	BP (-)-secoisolariciresinol metabolic process	Pdensi_DN13536_c0_g1, Pdensi_DN17568_c0_g1d216235
GO:1902138	0.00396182018963544	0.999911741049565	2	6	(-)-secoisolariciresinol biosynthetic process	BP	0.16470999747856	BP (-)-secoisolariciresinol biosynthetic process	Pdensi_DN13536_c0_g1, Pdensi_DN17568_c0_g1d216235
GO:0047782	0.00405702141787646	0.999908508154295	2	6	coniferin beta-glucosidase activity	MF	0.16810001874878	MF coniferin beta-glucosidase activity	Pdensi_DN19704_c0_g1d218921, Pdensi_GG_20391_c0_g1
GO:0006835	0.00411348341518506	0.999711829392946	3	21	dicarboxylic acid transport	BP	0.169867539957273	BP dicarboxylic acid transport	Pdensi_DN17251_c0_g1d215968, Pdensi_DN20423_c0_g1d490946, Pdensi_DN23316_c0_g1d497152
GO:0009735	0.00451238828589304	0.998940244342561	7	127	response to cytokinin	BP	0.185717224903678	BP response to cytokinin	Pdensi_DN10914_c0_g1d387447, Pdensi_DN12634_c0_g1d459820, Pdensi_DN18816_c0_g1d14153, Pdensi_DN20784_c0_g1, Pdensi_DN2150_c0_g1d165343, Pdensi_DN9784_c0_g1d103179, Pdensi_GG_78818_c0_g1
GO:0016741	0.0047465184258154	0.998220107877156	13	361	transferase activity, transferring one-carbon groups	MF	0.194702185826948	MF transferase activity, transferring one-carbon groups	Pdensi_DN16405_c0_g1, Pdensi_DN17127_c1_g4d473089, Pdensi_DN18027_c0_g1, Pdensi_DN19743_c0_g2, Pdensi_DN20231_c0_g1, Pdensi_DN2023_c0_g1d165274, Pdensi_DN21936_c1_g2, Pdensi_DN24354_c2_g1, Pdensi_DN26056_c2_g2, Pdensi_DN26586_c0_g2, Pdensi_DN39295_c0_g3, Pdensi_GG_125970_c0_g1, Pdensi_GG_93227_c0_g1
GO:0015849	0.0048326576649565	0.998850469958563	7	128	organic acid transport	BP	0.196922798758128	BP organic acid transport	Pdensi_DN13111_c0_g1d271387, Pdensi_DN17251_c0_g1d215968, Pdensi_DN20423_c0_g1d490946, Pdensi_DN2212_c0_g1d44145, Pdensi_DN23316_c0_g1d497152, Pdensi_GG_146212_c0_g1, Pdensi_GG_34864_c0_g1
GO:0046942	0.0048326576649565	0.998850469958563	7	128	carboxylic acid transport	BP	0.196922798758128	BP carboxylic acid transport	Pdensi_DN13111_c0_g1d271387, Pdensi_DN17251_c0_g1d215968, Pdensi_DN20423_c0_g1d490946, Pdensi_DN2212_c0_g1d44145, Pdensi_DN23316_c0_g1d497152, Pdensi_GG_146212_c0_g1, Pdensi_GG_34864_c0_g1
GO:0009607	0.00539070507702709	0.997007980774347	31	1211	response to biotic stimulus	BP	0.218937348771932	BP response to biotic stimulus	Pdensi_DN10914_c0_g1d387447, Pdensi_DN11970_c0_g1d5850, Pdensi_DN12254_c0_g1, Pdensi_DN15094_c1_g3d465823, Pdensi_DN15924_c0_g1d110384, Pdensi_DN17518_c0_g1, Pdensi_DN18247_c0_g3d477764, Pdensi_DN18434_c0_g1d283766, Pdensi_DN18749_c0_g1d115901, Pdensi_DN19065_c0_g1, Pdensi_DN19065_c0_g1d187560, Pdensi_DN19290_c1_g3, Pdensi_DN19600_c0_g1d485629, Pdensi_DN19811_c0_g1d15904, Pdensi_DN21067_c1_g1, Pd…
GO:1901503	0.00551820559034422	0.999846081923119	2	7	ether biosynthetic process	BP	0.2219186574379	BP ether biosynthetic process	Pdensi_DN13536_c0_g1, Pdensi_DN17568_c0_g1d216235
GO:1901598	0.00551820559034422	0.999846081923119	2	7	(-)-pinoresinol metabolic process	BP	0.2219186574379	BP (-)-pinoresinol metabolic process	Pdensi_DN13536_c0_g1, Pdensi_DN17568_c0_g1d216235
GO:0034310	0.0055182113746138	0.999846081678343	2	7	primary alcohol catabolic process	BP	0.2219186574379	BP primary alcohol catabolic process	Pdensi_DN13536_c0_g1, Pdensi_DN17568_c0_g1d216235
GO:1901568	0.00567632105373545	0.999018244672286	5	72	fatty acid derivative metabolic process	BP	0.227533572922699	BP fatty acid derivative metabolic process	Pdensi_DN21349_c1_g6, Pdensi_DN21755_c0_g1d221703, Pdensi_DN21755_c0_g2d124051, Pdensi_DN2475_c0_g1d447206, Pdensi_GG_121614_c0_g1
GO:0042562	0.00578465048759334	0.999535859682454	3	24	hormone binding	MF	0.231123080845207	MF hormone binding	Pdensi_DN16978_c0_g1d215734, Pdensi_DN23083_c0_g1d68985, Pdensi_DN23799_c0_g1
GO:0010162	0.00580827435776482	0.999535139759074	3	23	seed dormancy process	BP	0.231315936073313	BP seed dormancy process	Pdensi_DN16322_c0_g1, Pdensi_DN18670_c0_g1d532266, Pdensi_DN52780_c0_g1
GO:0007010	0.00585533426972102	0.998378204052472	8	184	cytoskeleton organization	BP	0.232437882332861	BP cytoskeleton organization	Pdensi_DN10914_c0_g1d387447, Pdensi_DN12629_c0_g1d459686, Pdensi_DN13660_c0_g1, Pdensi_DN19577_c0_g1d218702, Pdensi_DN23801_c0_g1, Pdensi_DN23801_c0_g1d550455, Pdensi_DN2469_c0_g1d203990, Pdensi_GG_87212_c0_g1
GO:0006749	0.00609041239703551	0.999200638490561	4	44	glutathione metabolic process	BP	0.240992331054402	BP glutathione metabolic process	Pdensi_DN15855_c0_g1d468400, Pdensi_DN21723_c0_g1d420031, Pdensi_DN38795_c1_g4, Pdensi_GG_103994_c0_g1
GO:0005634	0.00612241915507672	0.995621515418397	89	4412	nucleus	CC	0.241482340135815	CC nucleus	Pdensi_DN10290_c0_g1d4636, Pdensi_DN12202_c0_g1d389479, Pdensi_DN12634_c0_g1d459820, Pdensi_DN13932_c0_g1d462718, Pdensi_DN14305_c0_g1d213257, Pdensi_DN14729_c0_g3, Pdensi_DN15094_c1_g3d465823, Pdensi_DN15221_c0_g1d214075, Pdensi_DN16047_c2_g6, Pdensi_DN16270_c1_g1, Pdensi_DN16281_c0_g1d10344, Pdensi_DN16481_c0_g1d278696, Pdensi_DN16662_c0_g2d111553, Pdensi_DN16706_c0_g1d399200, Pdensi_DN16978_c0…
GO:0090696	0.00633543375973587	0.999155132946623	4	48	post-embryonic plant organ development	BP	0.247368115469357	BP post-embryonic plant organ development	Pdensi_DN14729_c0_g3, Pdensi_DN18206_c0_g1d283259, Pdensi_DN29111_c0_g1d232624, Pdensi_GG_103994_c0_g1
GO:0010436	0.00637215119484693	0.999801187702575	2	8	carotenoid dioxygenase activity	MF	0.247368115469357	MF carotenoid dioxygenase activity	Pdensi_DN16322_c0_g1, Pdensi_DN25448_c0_g1
GO:0016121	0.00637215119484693	0.999801187702575	2	8	carotene catabolic process	BP	0.247368115469357	BP carotene catabolic process	Pdensi_DN16322_c0_g1, Pdensi_DN25448_c0_g1
GO:0045549	0.00637215119484693	0.999801187702575	2	8	9-cis-epoxycarotenoid dioxygenase activity	MF	0.247368115469357	MF 9-cis-epoxycarotenoid dioxygenase activity	Pdensi_DN16322_c0_g1, Pdensi_DN25448_c0_g1
GO:0046247	0.00637215119484693	0.999801187702575	2	8	terpene catabolic process	BP	0.247368115469357	BP terpene catabolic process	Pdensi_DN16322_c0_g1, Pdensi_DN25448_c0_g1
GO:0045489	0.00650003256266326	0.998837675654851	5	74	pectin biosynthetic process	BP	0.251538995962686	BP pectin biosynthetic process	Pdensi_DN13671_c0_g1, Pdensi_DN19565_c0_g1d218684, Pdensi_DN20250_c0_g5, Pdensi_DN22102_c0_g1, Pdensi_GG_47132_c0_g1
GO:0034311	0.00671599562879979	0.99978467378789	2	8	diol metabolic process	BP	0.258272006900032	BP diol metabolic process	Pdensi_DN13536_c0_g1, Pdensi_DN17568_c0_g1d216235
GO:0034312	0.00671599562879979	0.99978467378789	2	8	diol biosynthetic process	BP	0.258272006900032	BP diol biosynthetic process	Pdensi_DN13536_c0_g1, Pdensi_DN17568_c0_g1d216235
GO:0051173	0.00677227556014316	0.99673757600536	20	703	positive regulation of nitrogen compound metabolic process	BP	0.259602387595112	BP positive regulation of nitrogen compound metabolic process	Pdensi_DN12202_c0_g1d389479, Pdensi_DN15094_c1_g3d465823, Pdensi_DN15221_c0_g1d214075, Pdensi_DN16047_c2_g6, Pdensi_DN16281_c0_g1d10344, Pdensi_DN17239_c0_g1d400552, Pdensi_DN17327_c0_g1d112863, Pdensi_DN18434_c0_g1d283766, Pdensi_DN18494_c1_g2, Pdensi_DN19180_c3_g2, Pdensi_DN20163_c0_g1d62509, Pdensi_DN20497_c1_g1, Pdensi_DN20821_c0_g1, Pdensi_DN21067_c1_g1, Pdensi_DN21385_c0_g1, Pdensi_DN23041_…
GO:0010628	0.00679278147290965	0.99703712074515	16	516	positive regulation of gene expression	BP	0.259602387595112	BP positive regulation of gene expression	Pdensi_DN12202_c0_g1d389479, Pdensi_DN15094_c1_g3d465823, Pdensi_DN15221_c0_g1d214075, Pdensi_DN16047_c2_g6, Pdensi_DN16281_c0_g1d10344, Pdensi_DN17239_c0_g1d400552, Pdensi_DN17327_c0_g1d112863, Pdensi_DN18434_c0_g1d283766, Pdensi_DN18494_c1_g2, Pdensi_DN20497_c1_g1, Pdensi_DN20821_c0_g1, Pdensi_DN21067_c1_g1, Pdensi_DN21385_c0_g1, Pdensi_DN23041_c0_g7, Pdensi_DN35586_c0_g1d314565, Pdensi_DN38997…
GO:0016053	0.00687900673497561	0.996909672005718	17	542	organic acid biosynthetic process	BP	0.260950653187274	BP organic acid biosynthetic process	Pdensi_DN10531_c0_g1d455577, Pdensi_DN16322_c0_g1, Pdensi_DN20685_c1_g1, Pdensi_DN21936_c1_g2, Pdensi_DN22547_c0_g1d20905, Pdensi_DN23072_c2_g3, Pdensi_DN23377_c0_g3d548222, Pdensi_DN26586_c0_g2, Pdensi_DN31506_c0_g1, Pdensi_DN31812_c0_g1, Pdensi_DN3472_c0_g1d1288, Pdensi_DN38467_c1_g1, Pdensi_DN40178_c2_g1, Pdensi_DN9159_c0_g1d332506, Pdensi_DN9224_c0_g1, Pdensi_GG_4186_c0_g1, Pdensi_GG_71588_c0…
GO:0046394	0.00687900673497561	0.996909672005718	17	542	carboxylic acid biosynthetic process	BP	0.260950653187274	BP carboxylic acid biosynthetic process	Pdensi_DN10531_c0_g1d455577, Pdensi_DN16322_c0_g1, Pdensi_DN20685_c1_g1, Pdensi_DN21936_c1_g2, Pdensi_DN22547_c0_g1d20905, Pdensi_DN23072_c2_g3, Pdensi_DN23377_c0_g3d548222, Pdensi_DN26586_c0_g2, Pdensi_DN31506_c0_g1, Pdensi_DN31812_c0_g1, Pdensi_DN3472_c0_g1d1288, Pdensi_DN38467_c1_g1, Pdensi_DN40178_c2_g1, Pdensi_DN9159_c0_g1d332506, Pdensi_DN9224_c0_g1, Pdensi_GG_4186_c0_g1, Pdensi_GG_71588_c0…
GO:0006000	0.00689167579114774	0.999776061986167	2	8	fructose metabolic process	BP	0.260950653187274	BP fructose metabolic process	Pdensi_DN21997_c1_g3, Pdensi_DN36567_c0_g4
GO:0022611	0.00732231786480245	0.999357853915976	3	25	dormancy process	BP	0.27640626884742	BP dormancy process	Pdensi_DN16322_c0_g1, Pdensi_DN18670_c0_g1d532266, Pdensi_DN52780_c0_g1
GO:0016702	0.00743652455264941	0.998960785388015	4	49	oxidoreductase activity, acting on single donors with incorporation of molecular oxygen, incorporation of two atoms of oxygen	MF	0.279858933164843	MF oxidoreductase activity, acting on single donors with incorporation of molecular oxygen, incorporation of two atoms of oxygen	Pdensi_DN16322_c0_g1, Pdensi_DN22547_c0_g1d20905, Pdensi_DN25448_c0_g1, Pdensi_DN7790_c0_g1
GO:0048856	0.00751089881013488	0.995505116742215	37	1588	anatomical structure development	BP	0.281796099870487	BP anatomical structure development	Pdensi_DN10531_c0_g1d455577, Pdensi_DN14363_c0_g1d213328, Pdensi_DN14729_c0_g3, Pdensi_DN15221_c0_g1d214075, Pdensi_DN15274_c0_g1d344023, Pdensi_DN15834_c0_g1d526435, Pdensi_DN16047_c2_g6, Pdensi_DN16281_c0_g1d10344, Pdensi_DN17251_c0_g1d215968, Pdensi_DN18206_c0_g1d283259, Pdensi_DN1833_c0_g1, Pdensi_DN19290_c1_g3, Pdensi_DN19600_c0_g1d485629, Pdensi_DN19632_c0_g3, Pdensi_DN20163_c0_g1d62509, Pd…
GO:0010116	0.00759828550382884	0.999732964272333	2	9	positive regulation of abscisic acid biosynthetic process	BP	0.284208210973002	BP positive regulation of abscisic acid biosynthetic process	Pdensi_DN20532_c0_g4, Pdensi_GG_116172_c0_g1
GO:0050794	0.00782049497424311	0.994362071898162	88	4409	regulation of cellular process	BP	0.291633367130411	BP regulation of cellular process	Pdensi_DN10290_c0_g1d4636, Pdensi_DN10615_c0_g1d173442, Pdensi_DN10914_c0_g1d387447, Pdensi_DN11871_c0_g1d458112, Pdensi_DN12202_c0_g1d389479, Pdensi_DN12634_c0_g1d459820, Pdensi_DN13341_c0_g1d461319, Pdensi_DN13932_c0_g1d462718, Pdensi_DN14729_c0_g3, Pdensi_DN14878_c0_g1d53491, Pdensi_DN15094_c1_g3d465823, Pdensi_DN15194_c0_g1d343911, Pdensi_DN15221_c0_g1d214075, Pdensi_DN16047_c2_g6, Pdensi_DN1…
GO:0044283	0.00787024945640294	0.99615605125556	20	684	small molecule biosynthetic process	BP	0.292602084019621	BP small molecule biosynthetic process	Pdensi_DN10531_c0_g1d455577, Pdensi_DN13536_c0_g1, Pdensi_DN16322_c0_g1, Pdensi_DN17568_c0_g1d216235, Pdensi_DN20685_c1_g1, Pdensi_DN21936_c1_g2, Pdensi_DN22547_c0_g1d20905, Pdensi_DN23072_c2_g3, Pdensi_DN23377_c0_g3d548222, Pdensi_DN25618_c0_g1d193404, Pdensi_DN26586_c0_g2, Pdensi_DN31506_c0_g1, Pdensi_DN31812_c0_g1, Pdensi_DN3472_c0_g1d1288, Pdensi_DN38467_c1_g1, Pdensi_DN40178_c2_g1, Pdensi_DN…
GO:0045488	0.00799634354204115	0.997906687013372	7	141	pectin metabolic process	BP	0.296394589242043	BP pectin metabolic process	Pdensi_DN13671_c0_g1, Pdensi_DN19365_c1_g1, Pdensi_DN19565_c0_g1d218684, Pdensi_DN20250_c0_g5, Pdensi_DN21097_c0_g7, Pdensi_DN22102_c0_g1, Pdensi_GG_47132_c0_g1
GO:0008172	0.00818821935363856	0.999700826915324	2	9	S-methyltransferase activity	MF	0.302595277375003	MF S-methyltransferase activity	Pdensi_DN21936_c1_g2, Pdensi_DN26586_c0_g2
GO:0005874	0.00823355175962228	0.997363852725011	9	233	microtubule	CC	0.303145497518138	CC microtubule	Pdensi_DN10914_c0_g1d387447, Pdensi_DN12629_c0_g1d459686, Pdensi_DN13660_c0_g1, Pdensi_DN19577_c0_g1d218702, Pdensi_DN20029_c1_g1, Pdensi_DN23801_c0_g1, Pdensi_DN23801_c0_g1d550455, Pdensi_DN2469_c0_g1d203990, Pdensi_GG_87212_c0_g1
GO:0005992	0.00826699906934636	0.999689898018626	2	10	trehalose biosynthetic process	BP	0.303145497518138	BP trehalose biosynthetic process	Pdensi_DN28526_c0_g1d81021, Pdensi_DN7189_c0_g1d450939
GO:0009736	0.00827701017114369	0.998804906572675	4	51	cytokinin-activated signaling pathway	BP	0.303145497518138	BP cytokinin-activated signaling pathway	Pdensi_DN12634_c0_g1d459820, Pdensi_DN18816_c0_g1d14153, Pdensi_DN38297_c1_g1, Pdensi_GG_78818_c0_g1
GO:0010623	0.00830369180882771	0.999694389458115	2	9	programmed cell death involved in cell development	BP	0.303220271214937	BP programmed cell death involved in cell development	Pdensi_DN19290_c1_g3, Pdensi_DN19600_c0_g1d485629
GO:0031407	0.0084309129434536	0.998777379193942	4	50	oxylipin metabolic process	BP	0.306955073024083	BP oxylipin metabolic process	Pdensi_DN22547_c0_g1d20905, Pdensi_DN23377_c0_g3d548222, Pdensi_DN38467_c1_g1, Pdensi_GG_4186_c0_g1
GO:0010393	0.00847274088344084	0.997756947669671	7	143	galacturonan metabolic process	BP	0.307567992069684	BP galacturonan metabolic process	Pdensi_DN13671_c0_g1, Pdensi_DN19365_c1_g1, Pdensi_DN19565_c0_g1d218684, Pdensi_DN20250_c0_g5, Pdensi_DN21097_c0_g7, Pdensi_DN22102_c0_g1, Pdensi_GG_47132_c0_g1
GO:0042409	0.00872257334591985	0.99967064160131	2	9	caffeoyl-CoA O-methyltransferase activity	MF	0.315705845867323	MF caffeoyl-CoA O-methyltransferase activity	Pdensi_DN17127_c1_g4d473089, Pdensi_GG_125970_c0_g1
GO:2000113	0.00882272931631224	0.996749726294254	11	317	negative regulation of cellular macromolecule biosynthetic process	BP	0.318394448582224	BP negative regulation of cellular macromolecule biosynthetic process	Pdensi_DN14729_c0_g3, Pdensi_DN16481_c0_g1d278696, Pdensi_DN17327_c0_g1d112863, Pdensi_DN18206_c0_g1d283259, Pdensi_DN18494_c1_g2, Pdensi_DN29111_c0_g1d232624, Pdensi_DN30872_c0_g1d234296, Pdensi_DN37478_c2_g10, Pdensi_DN5035_c0_g1d516156, Pdensi_DN9785_c0_g1d385930, Pdensi_GG_23728_c1_g1
GO:0046164	0.00910113681419376	0.999130552930892	3	27	alcohol catabolic process	BP	0.32748125624406	BP alcohol catabolic process	Pdensi_DN13536_c0_g1, Pdensi_DN17568_c0_g1d216235, Pdensi_GG_71020_c0_g1
GO:0000156	0.00914388437039272	0.999646140428827	2	9	phosphorelay response regulator activity	MF	0.328060178023477	MF phosphorelay response regulator activity	Pdensi_DN12634_c0_g1d459820, Pdensi_DN18816_c0_g1d14153
GO:0045934	0.00919041215618512	0.996594786103172	11	319	negative regulation of nucleobase-containing compound metabolic process	BP	0.328770965098878	BP negative regulation of nucleobase-containing compound metabolic process	Pdensi_DN14729_c0_g3, Pdensi_DN16481_c0_g1d278696, Pdensi_DN17327_c0_g1d112863, Pdensi_DN18206_c0_g1d283259, Pdensi_DN18494_c1_g2, Pdensi_DN29111_c0_g1d232624, Pdensi_DN30872_c0_g1d234296, Pdensi_DN37478_c2_g10, Pdensi_DN5035_c0_g1d516156, Pdensi_DN9785_c0_g1d385930, Pdensi_GG_23728_c1_g1
GO:0044237	0.00933971741954281	0.992606388281486	174	9352	cellular metabolic process	BP	0.333143659608388	BP cellular metabolic process	Pdensi_DN10456_c0_g2, Pdensi_DN10531_c0_g1d455577, Pdensi_DN10914_c0_g1d387447, Pdensi_DN11539_c0_g1d336199, Pdensi_DN11871_c0_g1d458112, Pdensi_DN12868_c1_g1, Pdensi_DN1339_c0_g1d380450, Pdensi_DN13429_c0_g1d7318, Pdensi_DN13536_c0_g1, Pdensi_DN14247_c0_g3, Pdensi_DN14878_c0_g1d53491, Pdensi_DN14956_c0_g5, Pdensi_DN15086_c0_g1d213965, Pdensi_DN15194_c0_g1d343911, Pdensi_DN15305_c0_g2, Pdensi_DN1…
GO:0075733	0.0095635612970615	0.999621133144406	2	9	intracellular transport of virus	BP	0.338114120398308	BP intracellular transport of virus	Pdensi_DN10914_c0_g1d387447, Pdensi_DN20485_c0_g1
GO:1902581	0.0095635612970615	0.999621133144406	2	9	multi-organism cellular localization	BP	0.338114120398308	BP multi-organism cellular localization	Pdensi_DN10914_c0_g1d387447, Pdensi_DN20485_c0_g1
GO:1902583	0.0095635612970615	0.999621133144406	2	9	multi-organism intracellular transport	BP	0.338114120398308	BP multi-organism intracellular transport	Pdensi_DN10914_c0_g1d387447, Pdensi_DN20485_c0_g1
GO:0005506	0.00964593256679527	0.996608370910024	10	261	iron ion binding	MF	0.338114120398308	MF iron ion binding	Pdensi_DN17412_c0_g1, Pdensi_DN19420_c0_g1d534137, Pdensi_DN21336_c1_g1, Pdensi_DN23745_c0_g4, Pdensi_DN38011_c1_g2, Pdensi_DN39711_c2_g4, Pdensi_DN6726_c0_g1, Pdensi_GG_18306_c0_g1, Pdensi_GG_31250_c0_g1, Pdensi_GG_71020_c0_g1
GO:0031221	0.00964671346011345	0.999607855687194	2	10	arabinan metabolic process	BP	0.338114120398308	BP arabinan metabolic process	Pdensi_DN17518_c0_g1, Pdensi_DN23116_c1_g4
GO:0031222	0.00964671346011345	0.999607855687194	2	10	arabinan catabolic process	BP	0.338114120398308	BP arabinan catabolic process	Pdensi_DN17518_c0_g1, Pdensi_DN23116_c1_g4
GO:0044448	0.00967772445570269	0.998084651286862	5	87	cell cortex part	CC	0.338114120398308	CC cell cortex part	Pdensi_DN12629_c0_g1d459686, Pdensi_DN19577_c0_g1d218702, Pdensi_DN20080_c0_g1d289369, Pdensi_DN23801_c0_g1, Pdensi_DN23801_c0_g1d550455
GO:2000762	0.0096992603349348	0.999048923724908	3	28	regulation of phenylpropanoid metabolic process	BP	0.338114120398308	BP regulation of phenylpropanoid metabolic process	Pdensi_DN16481_c0_g1d278696, Pdensi_DN37478_c2_g10, Pdensi_DN39230_c0_g2
GO:0048523	0.00972634476036089	0.995057854267585	21	795	negative regulation of cellular process	BP	0.338114120398308	BP negative regulation of cellular process	Pdensi_DN10914_c0_g1d387447, Pdensi_DN11871_c0_g1d458112, Pdensi_DN14729_c0_g3, Pdensi_DN15194_c0_g1d343911, Pdensi_DN16481_c0_g1d278696, Pdensi_DN17327_c0_g1d112863, Pdensi_DN18206_c0_g1d283259, Pdensi_DN18494_c1_g2, Pdensi_DN20163_c0_g1d62509, Pdensi_DN25099_c0_g1d73557, Pdensi_DN29111_c0_g1d232624, Pdensi_DN30872_c0_g1d234296, Pdensi_DN37478_c2_g10, Pdensi_DN39230_c0_g2, Pdensi_DN39819_c1_g4, …
GO:0006631	0.00985443311366139	0.996315632501978	11	303	fatty acid metabolic process	BP	0.340131277517132	BP fatty acid metabolic process	Pdensi_DN20685_c1_g1, Pdensi_DN21280_c1_g4, Pdensi_DN22547_c0_g1d20905, Pdensi_DN23072_c2_g3, Pdensi_DN23377_c0_g3d548222, Pdensi_DN31506_c0_g1, Pdensi_DN38467_c1_g1, Pdensi_DN9159_c0_g1d332506, Pdensi_DN9224_c0_g1, Pdensi_GG_4186_c0_g1, Pdensi_GG_71588_c0_g1
GO:0010115	0.00987948936717563	0.999586441612705	2	11	regulation of abscisic acid biosynthetic process	BP	0.340131277517132	BP regulation of abscisic acid biosynthetic process	Pdensi_DN20532_c0_g4, Pdensi_GG_116172_c0_g1
GO:0099513	0.00991012990089121	0.996730848783192	9	240	polymeric cytoskeletal fiber	CC	0.340131277517132	CC polymeric cytoskeletal fiber	Pdensi_DN10914_c0_g1d387447, Pdensi_DN12629_c0_g1d459686, Pdensi_DN13660_c0_g1, Pdensi_DN19577_c0_g1d218702, Pdensi_DN20029_c1_g1, Pdensi_DN23801_c0_g1, Pdensi_DN23801_c0_g1d550455, Pdensi_DN2469_c0_g1d203990, Pdensi_GG_87212_c0_g1
GO:0009740	0.00992141407933605	0.998485359096933	4	55	gibberellic acid mediated signaling pathway	BP	0.340131277517132	BP gibberellic acid mediated signaling pathway	Pdensi_DN18670_c0_g1d532266, Pdensi_DN2386_c0_g1d835, Pdensi_DN52780_c0_g1, Pdensi_GG_78818_c0_g1
GO:0048522	0.00992256855425407	0.99448487770813	27	1080	positive regulation of cellular process	BP	0.340131277517132	BP positive regulation of cellular process	Pdensi_DN10914_c0_g1d387447, Pdensi_DN12202_c0_g1d389479, Pdensi_DN15094_c1_g3d465823, Pdensi_DN15221_c0_g1d214075, Pdensi_DN16047_c2_g6, Pdensi_DN16281_c0_g1d10344, Pdensi_DN17239_c0_g1d400552, Pdensi_DN17327_c0_g1d112863, Pdensi_DN17412_c0_g1, Pdensi_DN18434_c0_g1d283766, Pdensi_DN18494_c1_g2, Pdensi_DN19180_c3_g2, Pdensi_DN20163_c0_g1d62509, Pdensi_DN20497_c1_g1, Pdensi_DN20532_c0_g4, Pdensi_D…
GO:0015800	0.0100419569803226	0.999583143637201	2	10	acidic amino acid transport	BP	0.343267562777361	BP acidic amino acid transport	Pdensi_DN17251_c0_g1d215968, Pdensi_DN20423_c0_g1d490946
GO:0008865	0.0102523635925968	0.999569775190667	2	10	fructokinase activity	MF	0.348453040959315	MF fructokinase activity	Pdensi_DN21997_c1_g3, Pdensi_DN36567_c0_g4
GO:0032147	0.0103236086563132	0.99840326956009	4	57	activation of protein kinase activity	BP	0.348453040959315	BP activation of protein kinase activity	Pdensi_DN19180_c3_g2, Pdensi_DN20163_c0_g1d62509, Pdensi_GG_56851_c0_g1, Pdensi_GG_87212_c0_g1
GO:0099081	0.0103497066832063	0.996561638345253	9	242	supramolecular polymer	CC	0.348453040959315	CC supramolecular polymer	Pdensi_DN10914_c0_g1d387447, Pdensi_DN12629_c0_g1d459686, Pdensi_DN13660_c0_g1, Pdensi_DN19577_c0_g1d218702, Pdensi_DN20029_c1_g1, Pdensi_DN23801_c0_g1, Pdensi_DN23801_c0_g1d550455, Pdensi_DN2469_c0_g1d203990, Pdensi_GG_87212_c0_g1
GO:0099512	0.0103497066832063	0.996561638345253	9	242	supramolecular fiber	CC	0.348453040959315	CC supramolecular fiber	Pdensi_DN10914_c0_g1d387447, Pdensi_DN12629_c0_g1d459686, Pdensi_DN13660_c0_g1, Pdensi_DN19577_c0_g1d218702, Pdensi_DN20029_c1_g1, Pdensi_DN23801_c0_g1, Pdensi_DN23801_c0_g1d550455, Pdensi_DN2469_c0_g1d203990, Pdensi_GG_87212_c0_g1
GO:0009407	0.0103635472932805	0.998961707917165	3	27	toxin catabolic process	BP	0.348453040959315	BP toxin catabolic process	Pdensi_DN15855_c0_g1d468400, Pdensi_DN38795_c1_g4, Pdensi_GG_103994_c0_g1
GO:0090487	0.0103635472932805	0.998961707917165	3	27	secondary metabolite catabolic process	BP	0.348453040959315	BP secondary metabolite catabolic process	Pdensi_DN15855_c0_g1d468400, Pdensi_DN38795_c1_g4, Pdensi_GG_103994_c0_g1
GO:0052542	0.0106009620548956	0.998347701250409	4	57	defense response by callose deposition	BP	0.355464411573692	BP defense response by callose deposition	Pdensi_DN11871_c0_g1d458112, Pdensi_DN15194_c0_g1d343911, Pdensi_DN25099_c0_g1d73557, Pdensi_DN39819_c1_g4
GO:0015807	0.0106639814982248	0.9995432006727	2	10	L-amino acid transport	BP	0.356605859557484	BP L-amino acid transport	Pdensi_DN17251_c0_g1d215968, Pdensi_DN20423_c0_g1d490946
GO:0099080	0.0109579508215414	0.996325615578518	9	244	supramolecular complex	CC	0.365443205446852	CC supramolecular complex	Pdensi_DN10914_c0_g1d387447, Pdensi_DN12629_c0_g1d459686, Pdensi_DN13660_c0_g1, Pdensi_DN19577_c0_g1d218702, Pdensi_DN20029_c1_g1, Pdensi_DN23801_c0_g1, Pdensi_DN23801_c0_g1d550455, Pdensi_DN2469_c0_g1d203990, Pdensi_GG_87212_c0_g1
GO:0034309	0.0113183775234799	0.999499822763912	2	10	primary alcohol biosynthetic process	BP	0.371955060260819	BP primary alcohol biosynthetic process	Pdensi_DN13536_c0_g1, Pdensi_DN17568_c0_g1d216235
GO:0033897	0.0114248155473606	0.999492638244078	2	10	ribonuclease T2 activity	MF	0.371955060260819	MF ribonuclease T2 activity	Pdensi_GG_33485_c0_g1, Pdensi_GG_73180_c0_g1
GO:0015091	0.0114252407588648	1	1	1	ferric iron transmembrane transporter activity	MF	0.371955060260819	MF ferric iron transmembrane transporter activity	Pdensi_DN17412_c0_g1
GO:0015682	0.0114252407588648	1	1	1	ferric iron transport	BP	0.371955060260819	BP ferric iron transport	Pdensi_DN17412_c0_g1
GO:0031232	0.0114252407588648	1	1	1	extrinsic component of external side of plasma membrane	CC	0.371955060260819	CC extrinsic component of external side of plasma membrane	Pdensi_DN17412_c0_g1
GO:0033572	0.0114252407588648	1	1	1	transferrin transport	BP	0.371955060260819	BP transferrin transport	Pdensi_DN17412_c0_g1
GO:0072562	0.0114252407588648	1	1	1	blood microparticle	CC	0.371955060260819	CC blood microparticle	Pdensi_DN17412_c0_g1
GO:1990459	0.0114252407588648	1	1	1	transferrin receptor binding	MF	0.371955060260819	MF transferrin receptor binding	Pdensi_DN17412_c0_g1
GO:1990712	0.0114252407588648	1	1	1	HFE-transferrin receptor complex	CC	0.371955060260819	CC HFE-transferrin receptor complex	Pdensi_DN17412_c0_g1
GO:0044272	0.0115995368139701	0.997135718174712	6	119	sulfur compound biosynthetic process	BP	0.376632981616666	BP sulfur compound biosynthetic process	Pdensi_DN18923_c0_g1d59930, Pdensi_DN21936_c1_g2, Pdensi_DN23058_c0_g1d128325, Pdensi_DN26309_c0_g1d367274, Pdensi_DN26309_c0_g1d499805, Pdensi_DN26586_c0_g2
GO:0006949	0.0117722204913148	0.999468940826073	2	10	syncytium formation	BP	0.37845417500964	BP syncytium formation	Pdensi_DN25089_c1_g2, Pdensi_DN37968_c1_g1
GO:0050789	0.0117854556626389	0.991220269521817	98	5073	regulation of biological process	BP	0.37845417500964	BP regulation of biological process	Pdensi_DN10290_c0_g1d4636, Pdensi_DN10615_c0_g1d173442, Pdensi_DN10914_c0_g1d387447, Pdensi_DN11871_c0_g1d458112, Pdensi_DN12202_c0_g1d389479, Pdensi_DN12634_c0_g1d459820, Pdensi_DN13111_c0_g1d271387, Pdensi_DN13341_c0_g1d461319, Pdensi_DN13932_c0_g1d462718, Pdensi_DN14305_c0_g1d213257, Pdensi_DN14729_c0_g3, Pdensi_DN14878_c0_g1d53491, Pdensi_DN15094_c1_g3d465823, Pdensi_DN15194_c0_g1d343911, Pde…
GO:0019220	0.0117928317358006	0.996312635910639	8	197	regulation of phosphate metabolic process	BP	0.37845417500964	BP regulation of phosphate metabolic process	Pdensi_DN16978_c0_g1d215734, Pdensi_DN19180_c3_g2, Pdensi_DN20163_c0_g1d62509, Pdensi_DN21394_c3_g1, Pdensi_DN23799_c0_g1, Pdensi_DN25445_c0_g1, Pdensi_GG_56851_c0_g1, Pdensi_GG_87212_c0_g1
GO:0051174	0.0117928317358006	0.996312635910639	8	197	regulation of phosphorus metabolic process	BP	0.37845417500964	BP regulation of phosphorus metabolic process	Pdensi_DN16978_c0_g1d215734, Pdensi_DN19180_c3_g2, Pdensi_DN20163_c0_g1d62509, Pdensi_DN21394_c3_g1, Pdensi_DN23799_c0_g1, Pdensi_DN25445_c0_g1, Pdensi_GG_56851_c0_g1, Pdensi_GG_87212_c0_g1
GO:0016119	0.0118253401268339	0.999456210016909	2	11	carotene metabolic process	BP	0.37845417500964	BP carotene metabolic process	Pdensi_DN16322_c0_g1, Pdensi_DN25448_c0_g1
GO:0080163	0.0118401476823266	0.99946426328998	2	10	regulation of protein serine/threonine phosphatase activity	BP	0.37845417500964	BP regulation of protein serine/threonine phosphatase activity	Pdensi_DN16978_c0_g1d215734, Pdensi_DN23799_c0_g1
GO:0006694	0.0118776561918317	0.997054581332723	6	115	steroid biosynthetic process	BP	0.378669526157204	BP steroid biosynthetic process	Pdensi_DN15924_c0_g1d110384, Pdensi_DN16309_c0_g1d278549, Pdensi_DN30823_c0_g1d27442, Pdensi_GG_143718_c0_g1, Pdensi_GG_19984_c0_g1, Pdensi_GG_26120_c1_g1
GO:0010558	0.0119979905296888	0.995383260630201	11	331	negative regulation of macromolecule biosynthetic process	BP	0.3815174973084	BP negative regulation of macromolecule biosynthetic process	Pdensi_DN14729_c0_g3, Pdensi_DN16481_c0_g1d278696, Pdensi_DN17327_c0_g1d112863, Pdensi_DN18206_c0_g1d283259, Pdensi_DN18494_c1_g2, Pdensi_DN29111_c0_g1d232624, Pdensi_DN30872_c0_g1d234296, Pdensi_DN37478_c2_g10, Pdensi_DN5035_c0_g1d516156, Pdensi_DN9785_c0_g1d385930, Pdensi_GG_23728_c1_g1
GO:0006865	0.0120336920254051	0.997490639180568	5	84	amino acid transport	BP	0.381666531094422	BP amino acid transport	Pdensi_DN13111_c0_g1d271387, Pdensi_DN17251_c0_g1d215968, Pdensi_DN20423_c0_g1d490946, Pdensi_DN2212_c0_g1d44145, Pdensi_GG_34864_c0_g1
GO:0016627	0.0122415208986125	0.996943250341675	6	117	oxidoreductase activity, acting on the CH-CH group of donors	MF	0.387260041589527	MF oxidoreductase activity, acting on the CH-CH group of donors	Pdensi_DN13429_c0_g1d7318, Pdensi_DN13536_c0_g1, Pdensi_DN17568_c0_g1d216235, Pdensi_DN22808_c3_g2, Pdensi_DN39868_c0_g1, Pdensi_GG_57214_c0_g1
GO:0008202	0.0122941652453724	0.996501158722564	7	152	steroid metabolic process	BP	0.387547004874675	BP steroid metabolic process	Pdensi_DN15924_c0_g1d110384, Pdensi_DN16309_c0_g1d278549, Pdensi_DN30823_c0_g1d27442, Pdensi_GG_143718_c0_g1, Pdensi_GG_19984_c0_g1, Pdensi_GG_26120_c1_g1, Pdensi_GG_71020_c0_g1
GO:0033037	0.0123450695523218	0.997984328162795	4	60	polysaccharide localization	BP	0.387547004874675	BP polysaccharide localization	Pdensi_DN11871_c0_g1d458112, Pdensi_DN15194_c0_g1d343911, Pdensi_DN25099_c0_g1d73557, Pdensi_DN39819_c1_g4
GO:0052545	0.0123450695523218	0.997984328162795	4	60	callose localization	BP	0.387547004874675	BP callose localization	Pdensi_DN11871_c0_g1d458112, Pdensi_DN15194_c0_g1d343911, Pdensi_DN25099_c0_g1d73557, Pdensi_DN39819_c1_g4
GO:0042335	0.0123931426817695	0.998657757710121	3	32	cuticle development	BP	0.388066192981821	BP cuticle development	Pdensi_DN14363_c0_g1d213328, Pdensi_DN19632_c0_g3, Pdensi_DN36977_c0_g3
GO:0044765	0.0125983969164137	0.99322646502625	23	894	NA	NA	0.393492062064434	none	Pdensi_DN10531_c0_g1d455577, Pdensi_DN11760_c0_g1d268987, Pdensi_DN13111_c0_g1d271387, Pdensi_DN14320_c0_g1, Pdensi_DN14363_c0_g1d213328, Pdensi_DN15586_c0_g3d276568, Pdensi_DN17251_c0_g1d215968, Pdensi_DN17412_c0_g1, Pdensi_DN19596_c0_g1d408249, Pdensi_DN19632_c0_g3, Pdensi_DN19790_c0_g1d535027, Pdensi_DN20080_c0_g1d289369, Pdensi_DN20423_c0_g1d490946, Pdensi_DN2212_c0_g1d44145, Pdensi_DN23316_c…
GO:0042214	0.0128095580929235	0.998598521976856	3	31	terpene metabolic process	BP	0.399074485801308	BP terpene metabolic process	Pdensi_DN16322_c0_g1, Pdensi_DN22808_c3_g2, Pdensi_DN25448_c0_g1
GO:1902932	0.0129491153768837	0.999366904085653	2	12	positive regulation of alcohol biosynthetic process	BP	0.401725987948616	BP positive regulation of alcohol biosynthetic process	Pdensi_DN20532_c0_g4, Pdensi_GG_116172_c0_g1
GO:1905177	0.0129620077339828	0.999374547271222	2	11	tracheary element differentiation	BP	0.401725987948616	BP tracheary element differentiation	Pdensi_DN16281_c0_g1d10344, Pdensi_DN20497_c1_g1
GO:0010035	0.0129926006178733	0.993338929373275	20	733	response to inorganic substance	BP	0.401725987948616	BP response to inorganic substance	Pdensi_DN10090_c0_g1d4523, Pdensi_DN10914_c0_g1d387447, Pdensi_DN16047_c2_g6, Pdensi_DN16322_c0_g1, Pdensi_DN17239_c0_g1d400552, Pdensi_DN17412_c0_g1, Pdensi_DN19596_c0_g1d408249, Pdensi_DN20784_c0_g1, Pdensi_DN20821_c0_g1, Pdensi_DN21744_c2_g3, Pdensi_DN23377_c0_g3d548222, Pdensi_DN2370_c0_g1d447131, Pdensi_DN24348_c0_g2d553545, Pdensi_DN38997_c0_g1d571459, Pdensi_DN52708_c0_g1, Pdensi_GG_20042_…
GO:0044255	0.0130361922652762	0.993192814958743	21	780	cellular lipid metabolic process	BP	0.401842146055521	BP cellular lipid metabolic process	Pdensi_DN16322_c0_g1, Pdensi_DN20685_c1_g1, Pdensi_DN21280_c1_g4, Pdensi_DN21349_c1_g6, Pdensi_DN21394_c3_g1, Pdensi_DN22547_c0_g1d20905, Pdensi_DN22808_c3_g2, Pdensi_DN23072_c2_g3, Pdensi_DN23377_c0_g3d548222, Pdensi_DN25448_c0_g1, Pdensi_DN26246_c0_g1d76901, Pdensi_DN31506_c0_g1, Pdensi_DN38467_c1_g1, Pdensi_DN48815_c0_g1, Pdensi_DN9159_c0_g1d332506, Pdensi_DN9224_c0_g1, Pdensi_GG_121614_c0_g1,…
GO:0005811	0.0130616657258418	0.998560598957717	3	31	lipid droplet	CC	0.401842146055521	CC lipid droplet	Pdensi_DN23377_c0_g3d548222, Pdensi_DN38467_c1_g1, Pdensi_GG_4186_c0_g1
GO:0070507	0.0132876596562185	0.998523313367955	3	32	regulation of microtubule cytoskeleton organization	BP	0.407775410796569	BP regulation of microtubule cytoskeleton organization	Pdensi_DN10914_c0_g1d387447, Pdensi_DN2469_c0_g1d203990, Pdensi_GG_87212_c0_g1
GO:0016701	0.013623177287707	0.997713513665292	4	58	oxidoreductase activity, acting on single donors with incorporation of molecular oxygen	MF	0.417031889807271	MF oxidoreductase activity, acting on single donors with incorporation of molecular oxygen	Pdensi_DN16322_c0_g1, Pdensi_DN22547_c0_g1d20905, Pdensi_DN25448_c0_g1, Pdensi_DN7790_c0_g1
GO:0016892	0.0136930204286334	0.999319948669832	2	11	endoribonuclease activity, producing 3'-phosphomonoesters	MF	0.418129799987004	MF endoribonuclease activity, producing 3'-phosphomonoesters	Pdensi_GG_33485_c0_g1, Pdensi_GG_73180_c0_g1
GO:0055037	0.0138433563677896	0.999291044659156	2	13	recycling endosome	CC	0.421674117480244	CC recycling endosome	Pdensi_DN17412_c0_g1, Pdensi_DN6625_c0_g1d262914
GO:0044431	0.0138857684968913	0.993275155492472	17	611	Golgi apparatus part	CC	0.421921647216652	CC Golgi apparatus part	Pdensi_DN11837_c0_g1d269228, Pdensi_DN12254_c0_g1, Pdensi_DN13671_c0_g1, Pdensi_DN14247_c0_g3, Pdensi_DN17499_c0_g1, Pdensi_DN19122_c0_g2, Pdensi_DN2023_c0_g1d165274, Pdensi_DN20250_c0_g5, Pdensi_DN20822_c1_g1, Pdensi_DN22102_c0_g1, Pdensi_DN22515_c0_g1d363928, Pdensi_DN24647_c0_g2, Pdensi_DN24989_c0_g1d557044, Pdensi_DN25618_c0_g1d193404, Pdensi_DN38664_c1_g5, Pdensi_DN39814_c0_g1d511757, Pdensi…
GO:0007275	0.0139618890913753	0.992789277775793	20	763	multicellular organism development	BP	0.42264087694362	BP multicellular organism development	Pdensi_DN10531_c0_g1d455577, Pdensi_DN15221_c0_g1d214075, Pdensi_DN15274_c0_g1d344023, Pdensi_DN15834_c0_g1d526435, Pdensi_DN16047_c2_g6, Pdensi_DN16281_c0_g1d10344, Pdensi_DN1833_c0_g1, Pdensi_DN19290_c1_g3, Pdensi_DN19600_c0_g1d485629, Pdensi_DN20250_c0_g5, Pdensi_DN20497_c1_g1, Pdensi_DN21385_c0_g1, Pdensi_DN218_c0_g1, Pdensi_DN25233_c0_g1d74016, Pdensi_DN35579_c0_g1d31124, Pdensi_DN5005_c0_g1…
GO:2000038	0.0139781274919595	0.999288584229188	2	12	regulation of stomatal complex development	BP	0.42264087694362	BP regulation of stomatal complex development	Pdensi_DN21375_c1_g1, Pdensi_GG_56851_c0_g1
GO:0032350	0.0140350691910853	0.999284157446843	2	12	regulation of hormone metabolic process	BP	0.423322454572293	BP regulation of hormone metabolic process	Pdensi_DN2150_c0_g1d165343, Pdensi_DN6625_c0_g1d262914
GO:0016763	0.0141029320946342	0.997604028740866	4	61	transferase activity, transferring pentosyl groups	MF	0.424329296715327	MF transferase activity, transferring pentosyl groups	Pdensi_DN20822_c1_g1, Pdensi_DN24647_c0_g2, Pdensi_DN24989_c0_g1d557044, Pdensi_DN29879_c0_g1d370446
GO:0048518	0.014237840777008	0.991513996919248	31	1324	positive regulation of biological process	BP	0.425895293198623	BP positive regulation of biological process	Pdensi_DN10914_c0_g1d387447, Pdensi_DN12202_c0_g1d389479, Pdensi_DN15094_c1_g3d465823, Pdensi_DN15221_c0_g1d214075, Pdensi_DN16047_c2_g6, Pdensi_DN16281_c0_g1d10344, Pdensi_DN17239_c0_g1d400552, Pdensi_DN17327_c0_g1d112863, Pdensi_DN17412_c0_g1, Pdensi_DN18434_c0_g1d283766, Pdensi_DN18494_c1_g2, Pdensi_DN19180_c3_g2, Pdensi_DN19517_c0_g1d61117, Pdensi_DN20163_c0_g1d62509, Pdensi_DN20497_c1_g1, Pd…
GO:0005509	0.0142919977347671	0.995375209658308	8	202	calcium ion binding	MF	0.425895293198623	MF calcium ion binding	Pdensi_DN10914_c0_g1d387447, Pdensi_DN11871_c0_g1d458112, Pdensi_DN15194_c0_g1d343911, Pdensi_DN23377_c0_g3d548222, Pdensi_DN25099_c0_g1d73557, Pdensi_DN38467_c1_g1, Pdensi_DN39819_c1_g4, Pdensi_GG_4186_c0_g1
GO:0030296	0.0143250564372179	1	1	1	protein tyrosine kinase activator activity	MF	0.425895293198623	MF protein tyrosine kinase activator activity	Pdensi_DN20163_c0_g1d62509
GO:0060996	0.0143250564372179	1	1	1	dendritic spine development	BP	0.425895293198623	BP dendritic spine development	Pdensi_DN20163_c0_g1d62509
GO:0010200	0.0143280230281351	0.99755595954274	4	60	response to chitin	BP	0.425895293198623	BP response to chitin	Pdensi_DN20261_c4_g7, Pdensi_DN52708_c0_g1, Pdensi_DN9785_c0_g1d385930, Pdensi_GG_47903_c0_g1
GO:0036066	0.0144176418727473	1	1	1	protein O-linked fucosylation	BP	0.427526508159103	BP protein O-linked fucosylation	Pdensi_GG_17993_c0_g1
GO:0019432	0.0144905468066399	0.998337033463184	3	32	triglyceride biosynthetic process	BP	0.42865545433296	BP triglyceride biosynthetic process	Pdensi_DN21349_c1_g6, Pdensi_DN21394_c3_g1, Pdensi_GG_121614_c0_g1
GO:0031327	0.0147240496027897	0.994164273521553	11	342	negative regulation of cellular biosynthetic process	BP	0.434518355903909	BP negative regulation of cellular biosynthetic process	Pdensi_DN14729_c0_g3, Pdensi_DN16481_c0_g1d278696, Pdensi_DN17327_c0_g1d112863, Pdensi_DN18206_c0_g1d283259, Pdensi_DN18494_c1_g2, Pdensi_DN29111_c0_g1d232624, Pdensi_DN30872_c0_g1d234296, Pdensi_DN37478_c2_g10, Pdensi_DN5035_c0_g1d516156, Pdensi_DN9785_c0_g1d385930, Pdensi_GG_23728_c1_g1
GO:0005991	0.0148633850369026	0.999209803571529	2	13	trehalose metabolic process	BP	0.437580900153404	BP trehalose metabolic process	Pdensi_DN28526_c0_g1d81021, Pdensi_DN7189_c0_g1d450939
GO:0048658	0.0149347091400597	0.99921295104835	2	12	anther wall tapetum development	BP	0.438631338132636	BP anther wall tapetum development	Pdensi_DN19290_c1_g3, Pdensi_DN19600_c0_g1d485629
GO:0046864	0.0153964571963225	1	1	1	isoprenoid transport	BP	0.447916790207908	BP isoprenoid transport	Pdensi_GG_146212_c0_g1
GO:0046865	0.0153964571963225	1	1	1	terpenoid transport	BP	0.447916790207908	BP terpenoid transport	Pdensi_GG_146212_c0_g1
GO:0080168	0.0153964571963225	1	1	1	abscisic acid transport	BP	0.447916790207908	BP abscisic acid transport	Pdensi_GG_146212_c0_g1
GO:0090440	0.0153964571963225	1	1	1	abscisic acid transmembrane transporter activity	MF	0.447916790207908	MF abscisic acid transmembrane transporter activity	Pdensi_GG_146212_c0_g1
GO:0009930	0.0154882917072108	1	1	1	longitudinal side of cell surface	CC	0.449525749407869	CC longitudinal side of cell surface	Pdensi_DN21624_c0_g2d540410
GO:0009890	0.016064265780861	0.993551783660722	11	346	negative regulation of biosynthetic process	BP	0.460271717706343	BP negative regulation of biosynthetic process	Pdensi_DN14729_c0_g3, Pdensi_DN16481_c0_g1d278696, Pdensi_DN17327_c0_g1d112863, Pdensi_DN18206_c0_g1d283259, Pdensi_DN18494_c1_g2, Pdensi_DN29111_c0_g1d232624, Pdensi_DN30872_c0_g1d234296, Pdensi_DN37478_c2_g10, Pdensi_DN5035_c0_g1d516156, Pdensi_DN9785_c0_g1d385930, Pdensi_GG_23728_c1_g1
GO:0010295	0.016067509559475	1	1	1	(+)-abscisic acid 8'-hydroxylase activity	MF	0.460271717706343	MF (+)-abscisic acid 8'-hydroxylase activity	Pdensi_GG_71020_c0_g1
GO:0016107	0.016067509559475	1	1	1	sesquiterpenoid catabolic process	BP	0.460271717706343	BP sesquiterpenoid catabolic process	Pdensi_GG_71020_c0_g1
GO:0043290	0.016067509559475	1	1	1	apocarotenoid catabolic process	BP	0.460271717706343	BP apocarotenoid catabolic process	Pdensi_GG_71020_c0_g1
GO:0046345	0.016067509559475	1	1	1	abscisic acid catabolic process	BP	0.460271717706343	BP abscisic acid catabolic process	Pdensi_GG_71020_c0_g1
GO:1901347	0.0161542671348304	1	1	1	negative regulation of secondary cell wall biogenesis	BP	0.460271717706343	BP negative regulation of secondary cell wall biogenesis	Pdensi_GG_20042_c0_g1
GO:1903339	0.0161542671348304	1	1	1	negative regulation of cell wall organization or biogenesis	BP	0.460271717706343	BP negative regulation of cell wall organization or biogenesis	Pdensi_GG_20042_c0_g1
GO:0010427	0.0164530523036885	0.999087498386235	2	12	abscisic acid binding	MF	0.460271717706343	MF abscisic acid binding	Pdensi_DN16978_c0_g1d215734, Pdensi_DN23799_c0_g1
GO:0031406	0.016622479245348	0.996235024975863	5	91	carboxylic acid binding	MF	0.460271717706343	MF carboxylic acid binding	Pdensi_DN16978_c0_g1d215734, Pdensi_DN17788_c0_g1d113777, Pdensi_DN23083_c0_g1d68985, Pdensi_DN23799_c0_g1, Pdensi_DN37782_c0_g1d570381
GO:0043177	0.016622479245348	0.996235024975863	5	91	organic acid binding	MF	0.460271717706343	MF organic acid binding	Pdensi_DN16978_c0_g1d215734, Pdensi_DN17788_c0_g1d113777, Pdensi_DN23083_c0_g1d68985, Pdensi_DN23799_c0_g1, Pdensi_DN37782_c0_g1d570381
GO:0044217	0.0166686140732231	0.99906916329545	2	12	other organism part	CC	0.460271717706343	CC other organism part	Pdensi_DN10914_c0_g1d387447, Pdensi_DN20485_c0_g1
GO:1900377	0.0167135357077271	0.999065326221545	2	12	negative regulation of secondary metabolite biosynthetic process	BP	0.460271717706343	BP negative regulation of secondary metabolite biosynthetic process	Pdensi_DN16481_c0_g1d278696, Pdensi_DN37478_c2_g10
GO:1903085	0.0167135357077271	0.999065326221545	2	12	regulation of sinapate ester biosynthetic process	BP	0.460271717706343	BP regulation of sinapate ester biosynthetic process	Pdensi_DN16481_c0_g1d278696, Pdensi_DN37478_c2_g10
GO:1903086	0.0167135357077271	0.999065326221545	2	12	negative regulation of sinapate ester biosynthetic process	BP	0.460271717706343	BP negative regulation of sinapate ester biosynthetic process	Pdensi_DN16481_c0_g1d278696, Pdensi_DN37478_c2_g10
GO:0030775	0.0167236248656355	1	1	1	glucuronoxylan 4-O-methyltransferase activity	MF	0.460271717706343	MF glucuronoxylan 4-O-methyltransferase activity	Pdensi_DN2023_c0_g1d165274
GO:0008645	0.0167805455668957	1	1	1	hexose transmembrane transport	BP	0.460271717706343	BP hexose transmembrane transport	Pdensi_DN19790_c0_g1d535027
GO:0015755	0.0167805455668957	1	1	1	fructose transmembrane transport	BP	0.460271717706343	BP fructose transmembrane transport	Pdensi_DN19790_c0_g1d535027
GO:0035428	0.0167805455668957	1	1	1	NA	NA	0.460271717706343	none	Pdensi_DN19790_c0_g1d535027
GO:1902334	0.0167805455668957	1	1	1	fructose export from vacuole to cytoplasm	BP	0.460271717706343	BP fructose export from vacuole to cytoplasm	Pdensi_DN19790_c0_g1d535027
GO:1905950	0.0167805455668957	1	1	1	NA	NA	0.460271717706343	none	Pdensi_DN19790_c0_g1d535027
GO:0042735	0.0168254093499772	1	1	1	protein body	CC	0.460271717706343	CC protein body	Pdensi_DN38059_c0_g1
GO:0010055	0.0168377838081349	1	1	1	atrichoblast differentiation	BP	0.460271717706343	BP atrichoblast differentiation	Pdensi_DN29111_c0_g1d232624
GO:0033095	0.0169465768031046	1	1	1	aleurone grain	CC	0.460271717706343	CC aleurone grain	Pdensi_DN20739_c0_g1
GO:0071465	0.0169668337146878	1	1	1	cellular response to desiccation	BP	0.460271717706343	BP cellular response to desiccation	Pdensi_DN10090_c0_g1d4523
GO:1902075	0.0169668337146878	1	1	1	cellular response to salt	BP	0.460271717706343	BP cellular response to salt	Pdensi_DN10090_c0_g1d4523
GO:0007017	0.0169719444617597	0.99432966287019	8	219	microtubule-based process	BP	0.460271717706343	BP microtubule-based process	Pdensi_DN10914_c0_g1d387447, Pdensi_DN12629_c0_g1d459686, Pdensi_DN13660_c0_g1, Pdensi_DN19577_c0_g1d218702, Pdensi_DN23801_c0_g1, Pdensi_DN23801_c0_g1d550455, Pdensi_DN2469_c0_g1d203990, Pdensi_GG_87212_c0_g1
GO:0015453	0.016980288807138	1	1	1	oxidoreduction-driven active transmembrane transporter activity	MF	0.460271717706343	MF oxidoreduction-driven active transmembrane transporter activity	Pdensi_DN15730_c0_g1
GO:0004436	0.0169802950823129	1	1	1	phosphatidylinositol diacylglycerol-lyase activity	MF	0.460271717706343	MF phosphatidylinositol diacylglycerol-lyase activity	Pdensi_DN18117_c0_g1d216785
GO:0045168	0.016980358360934	1	1	1	cell-cell signaling involved in cell fate commitment	BP	0.460271717706343	BP cell-cell signaling involved in cell fate commitment	Pdensi_GG_87643_c0_g1
GO:0019028	0.0169806078204681	1	1	1	viral capsid	CC	0.460271717706343	CC viral capsid	Pdensi_DN20485_c0_g1
GO:0009409	0.0172088138566231	0.99338650887429	10	284	response to cold	BP	0.465432227076053	BP response to cold	Pdensi_DN10914_c0_g1d387447, Pdensi_DN19790_c0_g1d535027, Pdensi_DN23377_c0_g3d548222, Pdensi_DN2370_c0_g1d447131, Pdensi_DN30823_c0_g1d27442, Pdensi_DN38997_c0_g1d571459, Pdensi_GG_143718_c0_g1, Pdensi_GG_26120_c1_g1, Pdensi_GG_57214_c0_g1, Pdensi_GG_71588_c0_g1
GO:0031098	0.0176104187948799	0.997811240059562	3	36	stress-activated protein kinase signaling cascade	BP	0.475249591424982	BP stress-activated protein kinase signaling cascade	Pdensi_DN19180_c3_g2, Pdensi_DN20163_c0_g1d62509, Pdensi_GG_56851_c0_g1
GO:0016052	0.0177233285063917	0.993156051070347	10	289	carbohydrate catabolic process	BP	0.477250066957673	BP carbohydrate catabolic process	Pdensi_DN10456_c0_g2, Pdensi_DN14305_c0_g1d213257, Pdensi_DN17518_c0_g1, Pdensi_DN17518_c0_g1d474702, Pdensi_DN19225_c1_g1, Pdensi_DN19365_c1_g1, Pdensi_DN21097_c0_g7, Pdensi_DN22250_c0_g2d67184, Pdensi_DN23116_c1_g4, Pdensi_DN23308_c0_g1d427354
GO:0071219	0.0177802600638547	0.99896096407552	2	13	cellular response to molecule of bacterial origin	BP	0.477737730012656	BP cellular response to molecule of bacterial origin	Pdensi_DN10914_c0_g1d387447, Pdensi_DN5035_c0_g1d516156
GO:1902930	0.0179291818541635	0.998928957374162	2	15	regulation of alcohol biosynthetic process	BP	0.480689568403781	BP regulation of alcohol biosynthetic process	Pdensi_DN20532_c0_g4, Pdensi_GG_116172_c0_g1
GO:0044707	0.0180898074798736	0.988665212073375	35	1578	NA	NA	0.483941675755053	none	Pdensi_DN10531_c0_g1d455577, Pdensi_DN14729_c0_g3, Pdensi_DN15221_c0_g1d214075, Pdensi_DN15274_c0_g1d344023, Pdensi_DN15834_c0_g1d526435, Pdensi_DN16047_c2_g6, Pdensi_DN16281_c0_g1d10344, Pdensi_DN16322_c0_g1, Pdensi_DN17251_c0_g1d215968, Pdensi_DN17634_c0_g1d401613, Pdensi_DN18206_c0_g1d283259, Pdensi_DN1833_c0_g1, Pdensi_DN18670_c0_g1d532266, Pdensi_DN19290_c1_g3, Pdensi_DN19517_c0_g1d61117, Pd…
GO:0030145	0.0182834779232979	0.997699069793365	3	35	manganese ion binding	MF	0.488061777275714	MF manganese ion binding	Pdensi_DN19791_c0_g1d218938, Pdensi_DN24389_c1_g2, Pdensi_GG_126077_c0_g1
GO:0033293	0.0184748777661516	0.997665879423479	3	35	monocarboxylic acid binding	MF	0.492103562316584	MF monocarboxylic acid binding	Pdensi_DN16978_c0_g1d215734, Pdensi_DN23799_c0_g1, Pdensi_DN37782_c0_g1d570381
GO:0010412	0.0185519862903437	0.998891196714279	2	13	mannan metabolic process	BP	0.49309015829151	BP mannan metabolic process	Pdensi_DN10456_c0_g2, Pdensi_DN22102_c0_g1
GO:0046460	0.0186949926603165	0.997627544405103	3	35	neutral lipid biosynthetic process	BP	0.494753934791086	BP neutral lipid biosynthetic process	Pdensi_DN21349_c1_g6, Pdensi_DN21394_c3_g1, Pdensi_GG_121614_c0_g1
GO:0046463	0.0186949926603165	0.997627544405103	3	35	acylglycerol biosynthetic process	BP	0.494753934791086	BP acylglycerol biosynthetic process	Pdensi_DN21349_c1_g6, Pdensi_DN21394_c3_g1, Pdensi_GG_121614_c0_g1
GO:0080143	0.0190048609127302	0.998849514040158	2	13	regulation of amino acid export	BP	0.501875146764074	BP regulation of amino acid export	Pdensi_DN13111_c0_g1d271387, Pdensi_DN2212_c0_g1d44145
GO:0009405	0.0190607928532585	0.998833335445006	2	14	pathogenesis	BP	0.502274340154602	BP pathogenesis	Pdensi_DN15508_c0_g1d214396, Pdensi_DN18117_c0_g1d216785
GO:0004396	0.0196231939870324	0.998780245338591	2	14	hexokinase activity	MF	0.515924892448301	MF hexokinase activity	Pdensi_DN21997_c1_g3, Pdensi_DN36567_c0_g4
GO:0009055	0.0196626665495086	0.994539139569951	6	132	electron transfer activity	MF	0.515924892448301	MF electron transfer activity	Pdensi_DN10615_c0_g1d173442, Pdensi_DN13009_c0_g1d51387, Pdensi_DN13429_c0_g1d7318, Pdensi_DN14675_c0_g1d108192, Pdensi_DN15730_c0_g1, Pdensi_DN8685_c0_g1d264873
GO:0032886	0.0197499152879759	0.997433539469799	3	37	regulation of microtubule-based process	BP	0.516996294735913	BP regulation of microtubule-based process	Pdensi_DN10914_c0_g1d387447, Pdensi_DN2469_c0_g1d203990, Pdensi_GG_87212_c0_g1
GO:0010017	0.0197875227385515	0.998764575595255	2	14	red or far-red light signaling pathway	BP	0.516996294735913	BP red or far-red light signaling pathway	Pdensi_DN12634_c0_g1d459820, Pdensi_DN18816_c0_g1d14153
GO:0015711	0.0200175156525188	0.993717549550697	7	171	organic anion transport	BP	0.521897346652322	BP organic anion transport	Pdensi_DN13111_c0_g1d271387, Pdensi_DN17251_c0_g1d215968, Pdensi_DN20423_c0_g1d490946, Pdensi_DN2212_c0_g1d44145, Pdensi_DN23316_c0_g1d497152, Pdensi_GG_146212_c0_g1, Pdensi_GG_34864_c0_g1
GO:0032501	0.0201397944849061	0.987280989460609	35	1592	multicellular organismal process	BP	0.523975287381088	BP multicellular organismal process	Pdensi_DN10531_c0_g1d455577, Pdensi_DN14729_c0_g3, Pdensi_DN15221_c0_g1d214075, Pdensi_DN15274_c0_g1d344023, Pdensi_DN15834_c0_g1d526435, Pdensi_DN16047_c2_g6, Pdensi_DN16281_c0_g1d10344, Pdensi_DN16322_c0_g1, Pdensi_DN17251_c0_g1d215968, Pdensi_DN17634_c0_g1d401613, Pdensi_DN18206_c0_g1d283259, Pdensi_DN1833_c0_g1, Pdensi_DN18670_c0_g1d532266, Pdensi_DN19290_c1_g3, Pdensi_DN19517_c0_g1d61117, Pd…
GO:0045860	0.0208450662623224	0.99600290532098	4	70	positive regulation of protein kinase activity	BP	0.54118013802561	BP positive regulation of protein kinase activity	Pdensi_DN19180_c3_g2, Pdensi_DN20163_c0_g1d62509, Pdensi_GG_56851_c0_g1, Pdensi_GG_87212_c0_g1
GO:0044089	0.0215121215271674	0.995839645487012	4	68	positive regulation of cellular component biogenesis	BP	0.552504273527752	BP positive regulation of cellular component biogenesis	Pdensi_DN15094_c1_g3d465823, Pdensi_DN18434_c0_g1d283766, Pdensi_DN21067_c1_g1, Pdensi_GG_20042_c0_g1
GO:0051172	0.0215125561397084	0.990584185714012	12	407	negative regulation of nitrogen compound metabolic process	BP	0.552504273527752	BP negative regulation of nitrogen compound metabolic process	Pdensi_DN14729_c0_g3, Pdensi_DN16481_c0_g1d278696, Pdensi_DN17327_c0_g1d112863, Pdensi_DN18206_c0_g1d283259, Pdensi_DN18494_c1_g2, Pdensi_DN20163_c0_g1d62509, Pdensi_DN29111_c0_g1d232624, Pdensi_DN30872_c0_g1d234296, Pdensi_DN37478_c2_g10, Pdensi_DN5035_c0_g1d516156, Pdensi_DN9785_c0_g1d385930, Pdensi_GG_23728_c1_g1
GO:0032890	0.0215486175452178	0.998592254752506	2	14	regulation of organic acid transport	BP	0.552504273527752	BP regulation of organic acid transport	Pdensi_DN13111_c0_g1d271387, Pdensi_DN2212_c0_g1d44145
GO:0051952	0.0215486175452178	0.998592254752506	2	14	regulation of amine transport	BP	0.552504273527752	BP regulation of amine transport	Pdensi_DN13111_c0_g1d271387, Pdensi_DN2212_c0_g1d44145
GO:0051955	0.0215486175452178	0.998592254752506	2	14	regulation of amino acid transport	BP	0.552504273527752	BP regulation of amino acid transport	Pdensi_DN13111_c0_g1d271387, Pdensi_DN2212_c0_g1d44145
GO:0016787	0.0215506298791907	0.983935591595131	82	4153	hydrolase activity	MF	0.552504273527752	MF hydrolase activity	Pdensi_DN10456_c0_g2, Pdensi_DN1339_c0_g1d380450, Pdensi_DN13684_c0_g1, Pdensi_DN14305_c0_g1d213257, Pdensi_DN14318_c0_g1d273819, Pdensi_DN15207_c0_g1d109141, Pdensi_DN15274_c0_g1d344023, Pdensi_DN16284_c0_g1d215067, Pdensi_DN16662_c0_g2d111553, Pdensi_DN17518_c0_g1, Pdensi_DN17518_c0_g1d474702, Pdensi_DN18117_c0_g1d216785, Pdensi_DN18207_c1_g3, Pdensi_DN18379_c0_g2d353949, Pdensi_DN18557_c0_g2, …
GO:0046872	0.0218463596768342	0.983219514450548	102	5277	metal ion binding	MF	0.557978414382437	MF metal ion binding	Pdensi_DN10290_c0_g1d4636, Pdensi_DN10914_c0_g1d387447, Pdensi_DN11539_c0_g1d336199, Pdensi_DN11871_c0_g1d458112, Pdensi_DN12420_c0_g1d105565, Pdensi_DN13009_c0_g1d51387, Pdensi_DN13341_c0_g1d461319, Pdensi_DN1339_c0_g1d380450, Pdensi_DN13429_c0_g1d7318, Pdensi_DN14318_c0_g1d273819, Pdensi_DN14675_c0_g1d108192, Pdensi_DN14956_c0_g5, Pdensi_DN15086_c0_g1d213965, Pdensi_DN15194_c0_g1d343911, Pdensi…
GO:1902578	0.0218548346930225	0.987636067643869	23	943	NA	NA	0.557978414382437	none	Pdensi_DN10531_c0_g1d455577, Pdensi_DN11760_c0_g1d268987, Pdensi_DN13111_c0_g1d271387, Pdensi_DN14320_c0_g1, Pdensi_DN14363_c0_g1d213328, Pdensi_DN15586_c0_g3d276568, Pdensi_DN17251_c0_g1d215968, Pdensi_DN17412_c0_g1, Pdensi_DN19596_c0_g1d408249, Pdensi_DN19632_c0_g3, Pdensi_DN19790_c0_g1d535027, Pdensi_DN20080_c0_g1d289369, Pdensi_DN20423_c0_g1d490946, Pdensi_DN2212_c0_g1d44145, Pdensi_DN23316_c…
GO:0009416	0.0223644569120191	0.989131323417039	15	538	response to light stimulus	BP	0.569807467410573	BP response to light stimulus	Pdensi_DN12634_c0_g1d459820, Pdensi_DN16481_c0_g1d278696, Pdensi_DN18816_c0_g1d14153, Pdensi_DN18852_c0_g2d480517, Pdensi_DN19790_c0_g1d535027, Pdensi_DN20215_c0_g1d489506, Pdensi_DN22301_c1_g4, Pdensi_DN26248_c0_g3, Pdensi_DN37478_c2_g10, Pdensi_DN8388_c0_g1d3437, Pdensi_DN9008_c0_g1d265354, Pdensi_GG_103994_c0_g1, Pdensi_GG_42014_c0_g1, Pdensi_GG_59998_c0_g1, Pdensi_GG_71588_c0_g1
GO:0006641	0.022737745756834	0.996879463343921	3	38	triglyceride metabolic process	BP	0.578121279511568	BP triglyceride metabolic process	Pdensi_DN21349_c1_g6, Pdensi_DN21394_c3_g1, Pdensi_GG_121614_c0_g1
GO:0071489	0.0228255941004747	0.998449961365013	2	15	cellular response to red or far red light	BP	0.579158270104003	BP cellular response to red or far red light	Pdensi_DN12634_c0_g1d459820, Pdensi_DN18816_c0_g1d14153
GO:0009620	0.0233818213382131	0.990560729978904	10	312	response to fungus	BP	0.592050809440432	BP response to fungus	Pdensi_DN15094_c1_g3d465823, Pdensi_DN18434_c0_g1d283766, Pdensi_DN19290_c1_g3, Pdensi_DN19600_c0_g1d485629, Pdensi_DN19811_c0_g1d15904, Pdensi_DN21067_c1_g1, Pdensi_DN23377_c0_g3d548222, Pdensi_DN23864_c1_g1d70605, Pdensi_DN38664_c1_g5, Pdensi_GG_30920_c0_g1
GO:0009835	0.023438021548376	0.998385738818776	2	15	fruit ripening	BP	0.59225522212385	BP fruit ripening	Pdensi_DN7241_c0_g2d383895, Pdensi_GG_122874_c0_g1
GO:0007165	0.0236156419564695	0.984617977672574	38	1745	signal transduction	BP	0.595520676058019	BP signal transduction	Pdensi_DN11871_c0_g1d458112, Pdensi_DN12634_c0_g1d459820, Pdensi_DN13341_c0_g1d461319, Pdensi_DN14729_c0_g3, Pdensi_DN15194_c0_g1d343911, Pdensi_DN16978_c0_g1d215734, Pdensi_DN17239_c0_g1d400552, Pdensi_DN18206_c0_g1d283259, Pdensi_DN18670_c0_g1d532266, Pdensi_DN18816_c0_g1d14153, Pdensi_DN19180_c3_g2, Pdensi_DN19596_c0_g1d218685, Pdensi_DN19596_c0_g1d408249, Pdensi_DN19721_c0_g1d15640, Pdensi_DN…
GO:0010030	0.0241079921677444	0.998314425593389	2	15	positive regulation of seed germination	BP	0.606693152589494	BP positive regulation of seed germination	Pdensi_DN19517_c0_g1d61117, Pdensi_DN2386_c0_g1d835
GO:0031668	0.0242609651383799	0.992928325470255	6	141	cellular response to extracellular stimulus	BP	0.609296810189598	BP cellular response to extracellular stimulus	Pdensi_DN10090_c0_g1d4523, Pdensi_DN10914_c0_g1d387447, Pdensi_DN19790_c0_g1d535027, Pdensi_DN9785_c0_g1d385930, Pdensi_GG_42014_c0_g1, Pdensi_GG_73180_c0_g1
GO:0016043	0.0243896014022581	0.982842096553741	55	2736	cellular component organization	BP	0.61127990805741	BP cellular component organization	Pdensi_DN10531_c0_g1d455577, Pdensi_DN10914_c0_g1d387447, Pdensi_DN11062_c0_g1d456534, Pdensi_DN12254_c0_g1, Pdensi_DN12629_c0_g1d459686, Pdensi_DN12868_c1_g1, Pdensi_DN13660_c0_g1, Pdensi_DN13671_c0_g1, Pdensi_DN14878_c0_g1d53491, Pdensi_DN15274_c0_g1d344023, Pdensi_DN15837_c1_g1, Pdensi_DN16281_c0_g1d10344, Pdensi_DN16284_c0_g1d215067, Pdensi_DN17327_c0_g1d112863, Pdensi_DN17412_c0_g1, Pdensi_D…
GO:0080167	0.0246613529582413	0.995029366386791	4	68	response to karrikin	BP	0.615669925131509	BP response to karrikin	Pdensi_DN24374_c1_g3, Pdensi_DN8388_c0_g1d3437, Pdensi_GG_103994_c0_g1, Pdensi_GG_71588_c0_g1
GO:0009605	0.0247928974508097	0.984322980444907	33	1478	response to external stimulus	BP	0.615669925131509	BP response to external stimulus	Pdensi_DN10090_c0_g1d4523, Pdensi_DN10914_c0_g1d387447, Pdensi_DN11970_c0_g1d5850, Pdensi_DN12254_c0_g1, Pdensi_DN15094_c1_g3d465823, Pdensi_DN15924_c0_g1d110384, Pdensi_DN17518_c0_g1, Pdensi_DN18247_c0_g3d477764, Pdensi_DN18434_c0_g1d283766, Pdensi_DN19290_c1_g3, Pdensi_DN19596_c0_g1d408249, Pdensi_DN19600_c0_g1d485629, Pdensi_DN19790_c0_g1d535027, Pdensi_DN19811_c0_g1d15904, Pdensi_DN21067_c1_g…
GO:0009404	0.024809590868446	0.996480475659468	3	38	toxin metabolic process	BP	0.615669925131509	BP toxin metabolic process	Pdensi_DN15855_c0_g1d468400, Pdensi_DN38795_c1_g4, Pdensi_GG_103994_c0_g1
GO:0009292	0.0248149100329293	0.998205405576506	2	18	genetic transfer	BP	0.615669925131509	BP genetic transfer	Pdensi_DN12254_c0_g1, Pdensi_DN22515_c0_g1d363928
GO:0009294	0.0248149100329293	0.998205405576506	2	18	DNA mediated transformation	BP	0.615669925131509	BP DNA mediated transformation	Pdensi_DN12254_c0_g1, Pdensi_DN22515_c0_g1d363928
GO:0043067	0.0250909681001432	0.993659919745206	5	110	regulation of programmed cell death	BP	0.621266505916221	BP regulation of programmed cell death	Pdensi_DN11871_c0_g1d458112, Pdensi_DN15194_c0_g1d343911, Pdensi_DN20163_c0_g1d62509, Pdensi_DN25099_c0_g1d73557, Pdensi_DN39819_c1_g4
GO:0045828	0.0261635922707259	0.998063907262719	2	17	positive regulation of isoprenoid metabolic process	BP	0.643247235785487	BP positive regulation of isoprenoid metabolic process	Pdensi_DN20532_c0_g4, Pdensi_GG_116172_c0_g1
GO:0052325	0.0262243459134005	0.996190571720134	3	40	cell wall pectin biosynthetic process	BP	0.643247235785487	BP cell wall pectin biosynthetic process	Pdensi_DN19565_c0_g1d218684, Pdensi_DN20250_c0_g5, Pdensi_DN22102_c0_g1
GO:0033674	0.0262632442440747	0.99458769408946	4	75	positive regulation of kinase activity	BP	0.643247235785487	BP positive regulation of kinase activity	Pdensi_DN19180_c3_g2, Pdensi_DN20163_c0_g1d62509, Pdensi_GG_56851_c0_g1, Pdensi_GG_87212_c0_g1
GO:0006637	0.0262890328143255	0.996168782364067	3	42	acyl-CoA metabolic process	BP	0.643247235785487	BP acyl-CoA metabolic process	Pdensi_DN21755_c0_g1d221703, Pdensi_DN21755_c0_g2d124051, Pdensi_DN2475_c0_g1d447206
GO:0035383	0.0262890328143255	0.996168782364067	3	42	thioester metabolic process	BP	0.643247235785487	BP thioester metabolic process	Pdensi_DN21755_c0_g1d221703, Pdensi_DN21755_c0_g2d124051, Pdensi_DN2475_c0_g1d447206
GO:0097435	0.0262923256622867	0.993271741720115	5	113	supramolecular fiber organization	BP	0.643247235785487	BP supramolecular fiber organization	Pdensi_DN10914_c0_g1d387447, Pdensi_DN12629_c0_g1d459686, Pdensi_DN19577_c0_g1d218702, Pdensi_DN23801_c0_g1, Pdensi_DN23801_c0_g1d550455
GO:0090406	0.0265918337200322	0.996107677338351	3	42	pollen tube	CC	0.649283939997452	CC pollen tube	Pdensi_DN13671_c0_g1, Pdensi_DN20250_c0_g5, Pdensi_DN589_c0_g1d164266
GO:0090332	0.026693571685475	0.998003362828977	2	17	stomatal closure	BP	0.650477412200901	BP stomatal closure	Pdensi_DN10914_c0_g1d387447, Pdensi_GG_5131_c1_g1
GO:0071281	0.0268483406389599	0.997974812617244	2	18	cellular response to iron ion	BP	0.652583616308635	BP cellular response to iron ion	Pdensi_DN10914_c0_g1d387447, Pdensi_DN17412_c0_g1
GO:0005794	0.0269038383465242	0.985671333957154	18	704	Golgi apparatus	CC	0.652583616308635	CC Golgi apparatus	Pdensi_DN11837_c0_g1d269228, Pdensi_DN13671_c0_g1, Pdensi_DN14247_c0_g3, Pdensi_DN17499_c0_g1, Pdensi_DN18385_c0_g1d115059, Pdensi_DN2023_c0_g1d165274, Pdensi_DN20250_c0_g5, Pdensi_DN20784_c0_g1, Pdensi_DN22102_c0_g1, Pdensi_DN24348_c0_g2d553545, Pdensi_DN25618_c0_g1d193404, Pdensi_DN38664_c1_g5, Pdensi_DN39173_c0_g3, Pdensi_GG_28131_c0_g1, Pdensi_GG_36274_c0_g1, Pdensi_GG_47132_c0_g1, Pdensi_GG_…
GO:0043169	0.026970864636748	0.979096631248847	102	5324	cation binding	MF	0.652583616308635	MF cation binding	Pdensi_DN10290_c0_g1d4636, Pdensi_DN10914_c0_g1d387447, Pdensi_DN11539_c0_g1d336199, Pdensi_DN11871_c0_g1d458112, Pdensi_DN12420_c0_g1d105565, Pdensi_DN13009_c0_g1d51387, Pdensi_DN13341_c0_g1d461319, Pdensi_DN1339_c0_g1d380450, Pdensi_DN13429_c0_g1d7318, Pdensi_DN14318_c0_g1d273819, Pdensi_DN14675_c0_g1d108192, Pdensi_DN14956_c0_g5, Pdensi_DN15086_c0_g1d213965, Pdensi_DN15194_c0_g1d343911, Pdensi…
GO:0046351	0.0269921225988213	0.997968964163871	2	17	disaccharide biosynthetic process	BP	0.652583616308635	BP disaccharide biosynthetic process	Pdensi_DN28526_c0_g1d81021, Pdensi_DN7189_c0_g1d450939
GO:0016628	0.0271161457665225	0.994371594476842	4	69	oxidoreductase activity, acting on the CH-CH group of donors, NAD or NADP as acceptor	MF	0.654296646672206	MF oxidoreductase activity, acting on the CH-CH group of donors, NAD or NADP as acceptor	Pdensi_DN13536_c0_g1, Pdensi_DN17568_c0_g1d216235, Pdensi_DN39868_c0_g1, Pdensi_GG_57214_c0_g1
GO:0000976	0.0272517628761434	0.991843595504574	6	142	transcription regulatory region sequence-specific DNA binding	MF	0.656282179948769	MF transcription regulatory region sequence-specific DNA binding	Pdensi_DN12868_c1_g1, Pdensi_DN15221_c0_g1d214075, Pdensi_DN21385_c0_g1, Pdensi_DN29111_c0_g1d232624, Pdensi_DN35586_c0_g1d314565, Pdensi_GG_23728_c1_g1
GO:1901002	0.0273413534972055	0.997940929373082	2	16	positive regulation of response to salt stress	BP	0.657153703391817	BP positive regulation of response to salt stress	Pdensi_DN38997_c0_g1d571459, Pdensi_GG_23728_c1_g1
GO:0031110	0.0276944856902091	0.997899925769657	2	16	regulation of microtubule polymerization or depolymerization	BP	0.664343744451682	BP regulation of microtubule polymerization or depolymerization	Pdensi_DN10914_c0_g1d387447, Pdensi_DN2469_c0_g1d203990
GO:0015949	0.027798726276282	0.99980426317025	1	2	nucleobase-containing small molecule interconversion	BP	0.665546936879233	BP nucleobase-containing small molecule interconversion	Pdensi_DN27051_c0_g1
GO:0034986	0.0282109580732136	0.999798372411895	1	2	iron chaperone activity	MF	0.674104951551392	MF iron chaperone activity	Pdensi_DN17412_c0_g1
GO:0004709	0.028561611190767	0.997762399051296	2	19	MAP kinase kinase kinase activity	MF	0.68116121572399	MF MAP kinase kinase kinase activity	Pdensi_DN19180_c3_g2, Pdensi_GG_56851_c0_g1
GO:0016413	0.0286619602307107	0.995682598595484	3	42	O-acetyltransferase activity	MF	0.682232268083415	MF O-acetyltransferase activity	Pdensi_DN18385_c0_g1d115059, Pdensi_DN39173_c0_g3, Pdensi_GG_60361_c0_g1
GO:0010331	0.0290119656751686	0.999786672656048	1	2	gibberellin binding	MF	0.689230211580356	MF gibberellin binding	Pdensi_DN23083_c0_g1d68985
GO:0009812	0.0291352598762106	0.991145941922458	6	142	flavonoid metabolic process	BP	0.69082564168911	BP flavonoid metabolic process	Pdensi_DN16309_c0_g1d278549, Pdensi_DN17788_c0_g1d113777, Pdensi_DN20611_c0_g2, Pdensi_DN24374_c1_g3, Pdensi_GG_19984_c0_g1, Pdensi_GG_73180_c0_g1
GO:0006952	0.0294631162476183	0.980389849988108	39	1814	defense response	BP	0.69425849349909	BP defense response	Pdensi_DN10914_c0_g1d387447, Pdensi_DN11871_c0_g1d458112, Pdensi_DN11970_c0_g1d5850, Pdensi_DN12303_c0_g1d105412, Pdensi_DN15094_c1_g3d465823, Pdensi_DN15194_c0_g1d343911, Pdensi_DN15274_c0_g1d344023, Pdensi_DN15924_c0_g1d110384, Pdensi_DN16978_c0_g1d215734, Pdensi_DN17518_c0_g1, Pdensi_DN18247_c0_g3d477764, Pdensi_DN18434_c0_g1d283766, Pdensi_DN18749_c0_g1d115901, Pdensi_DN19065_c0_g1, Pdensi_DN…
GO:0071496	0.029510607847548	0.99099758100298	6	149	cellular response to external stimulus	BP	0.69425849349909	BP cellular response to external stimulus	Pdensi_DN10090_c0_g1d4523, Pdensi_DN10914_c0_g1d387447, Pdensi_DN19790_c0_g1d535027, Pdensi_DN9785_c0_g1d385930, Pdensi_GG_42014_c0_g1, Pdensi_GG_73180_c0_g1
GO:0042128	0.0296688147885544	0.997638817895835	2	18	nitrate assimilation	BP	0.69425849349909	BP nitrate assimilation	Pdensi_DN22102_c0_g1, Pdensi_GG_146212_c0_g1
GO:0019203	0.0296697895284859	0.997651183267715	2	17	carbohydrate phosphatase activity	MF	0.69425849349909	MF carbohydrate phosphatase activity	Pdensi_DN28526_c0_g1d81021, Pdensi_DN7189_c0_g1d450939
GO:0009687	0.0296749526719098	0.997626930881124	2	19	abscisic acid metabolic process	BP	0.69425849349909	BP abscisic acid metabolic process	Pdensi_DN16322_c0_g1, Pdensi_GG_71020_c0_g1
GO:0043288	0.0296749526719098	0.997626930881124	2	19	apocarotenoid metabolic process	BP	0.69425849349909	BP apocarotenoid metabolic process	Pdensi_DN16322_c0_g1, Pdensi_GG_71020_c0_g1
GO:1902644	0.0296749526719098	0.997626930881124	2	19	tertiary alcohol metabolic process	BP	0.69425849349909	BP tertiary alcohol metabolic process	Pdensi_DN16322_c0_g1, Pdensi_GG_71020_c0_g1
GO:0048581	0.0297634695791483	0.993615337040339	4	80	negative regulation of post-embryonic development	BP	0.695008077117645	BP negative regulation of post-embryonic development	Pdensi_DN14729_c0_g3, Pdensi_DN18206_c0_g1d283259, Pdensi_DN21375_c1_g1, Pdensi_DN23531_c2_g5
GO:0023014	0.0302512509663987	0.99532941412722	3	46	signal transduction by protein phosphorylation	BP	0.705060406046406	BP signal transduction by protein phosphorylation	Pdensi_DN19180_c3_g2, Pdensi_DN20163_c0_g1d62509, Pdensi_GG_56851_c0_g1
GO:0030243	0.0303709680433605	0.993442223159428	4	81	cellulose metabolic process	BP	0.705556345742354	BP cellulose metabolic process	Pdensi_DN19225_c1_g1, Pdensi_DN20784_c0_g1, Pdensi_DN21624_c0_g2d540410, Pdensi_DN38664_c1_g5
GO:1900117	0.0305955536353569	0.999762556140286	1	2	regulation of execution phase of apoptosis	BP	0.705556345742354	BP regulation of execution phase of apoptosis	Pdensi_DN20163_c0_g1d62509
GO:1900118	0.0305955536353569	0.999762556140286	1	2	negative regulation of execution phase of apoptosis	BP	0.705556345742354	BP negative regulation of execution phase of apoptosis	Pdensi_DN20163_c0_g1d62509
GO:2001270	0.0305955536353569	0.999762556140286	1	2	regulation of cysteine-type endopeptidase activity involved in execution phase of apoptosis	BP	0.705556345742354	BP regulation of cysteine-type endopeptidase activity involved in execution phase of apoptosis	Pdensi_DN20163_c0_g1d62509
GO:2001271	0.0305955536353569	0.999762556140286	1	2	negative regulation of cysteine-type endopeptidase activity involved in execution phase of apoptosis	BP	0.705556345742354	BP negative regulation of cysteine-type endopeptidase activity involved in execution phase of apoptosis	Pdensi_DN20163_c0_g1d62509
GO:0006004	0.0306165357245585	0.995260053578083	3	44	fucose metabolic process	BP	0.705556345742354	BP fucose metabolic process	Pdensi_DN22102_c0_g1, Pdensi_DN25618_c0_g1d193404, Pdensi_GG_17993_c0_g1
GO:0015927	0.0314164520027976	0.999749538330184	1	2	trehalase activity	MF	0.721973197117231	MF trehalase activity	Pdensi_DN7189_c0_g1d450939
GO:0042353	0.0314462565947372	0.999749059048118	1	2	fucose biosynthetic process	BP	0.721973197117231	BP fucose biosynthetic process	Pdensi_DN25618_c0_g1d193404
GO:0051225	0.0317729743516467	0.995005493419457	3	45	spindle assembly	BP	0.723152944047748	BP spindle assembly	Pdensi_DN13660_c0_g1, Pdensi_DN2469_c0_g1d203990, Pdensi_GG_87212_c0_g1
GO:0016894	0.0319616268755808	0.997352306052671	2	18	endonuclease activity, active with either ribo- or deoxyribonucleic acids and producing 3'-phosphomonoesters	MF	0.723152944047748	MF endonuclease activity, active with either ribo- or deoxyribonucleic acids and producing 3'-phosphomonoesters	Pdensi_GG_33485_c0_g1, Pdensi_GG_73180_c0_g1
GO:0033956	0.0320256277159808	0.999739649782717	1	2	beta-apiosyl-beta-glucosidase activity	MF	0.723152944047748	MF beta-apiosyl-beta-glucosidase activity	Pdensi_DN21237_c1_g1d64974
GO:0065007	0.0326671806621075	0.974497030240118	101	5476	biological regulation	BP	0.723152944047748	BP biological regulation	Pdensi_DN10290_c0_g1d4636, Pdensi_DN10615_c0_g1d173442, Pdensi_DN10914_c0_g1d387447, Pdensi_DN11871_c0_g1d458112, Pdensi_DN12202_c0_g1d389479, Pdensi_DN12634_c0_g1d459820, Pdensi_DN13111_c0_g1d271387, Pdensi_DN13341_c0_g1d461319, Pdensi_DN13932_c0_g1d462718, Pdensi_DN14305_c0_g1d213257, Pdensi_DN14729_c0_g3, Pdensi_DN14878_c0_g1d53491, Pdensi_DN15094_c1_g3d465823, Pdensi_DN15194_c0_g1d343911, Pde…
GO:0043666	0.0327219023241961	0.997269182897136	2	17	regulation of phosphoprotein phosphatase activity	BP	0.723152944047748	BP regulation of phosphoprotein phosphatase activity	Pdensi_DN16978_c0_g1d215734, Pdensi_DN23799_c0_g1
GO:0044087	0.0328530622277941	0.98972060649094	6	155	regulation of cellular component biogenesis	BP	0.723152944047748	BP regulation of cellular component biogenesis	Pdensi_DN10914_c0_g1d387447, Pdensi_DN15094_c1_g3d465823, Pdensi_DN18434_c0_g1d283766, Pdensi_DN21067_c1_g1, Pdensi_GG_20042_c0_g1, Pdensi_GG_23728_c1_g1
GO:0042325	0.0330009972364658	0.989663602056262	6	155	regulation of phosphorylation	BP	0.723152944047748	BP regulation of phosphorylation	Pdensi_DN19180_c3_g2, Pdensi_DN20163_c0_g1d62509, Pdensi_DN21394_c3_g1, Pdensi_DN25445_c0_g1, Pdensi_GG_56851_c0_g1, Pdensi_GG_87212_c0_g1
GO:0009408	0.0334003828240029	0.98734267279388	8	235	response to heat	BP	0.723152944047748	BP response to heat	Pdensi_DN10968_c0_g1d210195, Pdensi_DN17239_c0_g1d400552, Pdensi_DN20784_c0_g1, Pdensi_DN20821_c0_g1, Pdensi_DN21744_c2_g3, Pdensi_DN22737_c0_g1d302338, Pdensi_GG_39684_c1_g1, Pdensi_GG_59998_c0_g1
GO:0004586	0.0334162936354477	0.999716345879187	1	2	ornithine decarboxylase activity	MF	0.723152944047748	MF ornithine decarboxylase activity	Pdensi_DN32649_c0_g1d199696
GO:0033387	0.0334162936354477	0.999716345879187	1	2	putrescine biosynthetic process from ornithine	BP	0.723152944047748	BP putrescine biosynthetic process from ornithine	Pdensi_DN32649_c0_g1d199696
GO:0005353	0.0334764505330528	0.999715314884372	1	2	fructose transmembrane transporter activity	MF	0.723152944047748	MF fructose transmembrane transporter activity	Pdensi_DN19790_c0_g1d535027
GO:1901959	0.033527007423052	0.99971444694733	1	2	positive regulation of cutin biosynthetic process	BP	0.723152944047748	BP positive regulation of cutin biosynthetic process	Pdensi_DN21394_c3_g1
GO:0015186	0.0336223140214143	0.999712807113681	1	2	L-glutamine transmembrane transporter activity	MF	0.723152944047748	MF L-glutamine transmembrane transporter activity	Pdensi_DN17251_c0_g1d215968
GO:0044745	0.0336223140214143	0.999712807113681	1	2	NA	NA	0.723152944047748	none	Pdensi_DN17251_c0_g1d215968
GO:0089711	0.0336223140214143	0.999712807113681	1	2	NA	NA	0.723152944047748	none	Pdensi_DN17251_c0_g1d215968
GO:0089718	0.0336223140214143	0.999712807113681	1	2	amino acid import across plasma membrane	BP	0.723152944047748	BP amino acid import across plasma membrane	Pdensi_DN17251_c0_g1d215968
GO:0098712	0.0336223140214143	0.999712807113681	1	2	L-glutamate import across plasma membrane	BP	0.723152944047748	BP L-glutamate import across plasma membrane	Pdensi_DN17251_c0_g1d215968
GO:1903802	0.0336223140214143	0.999712807113681	1	2	NA	NA	0.723152944047748	none	Pdensi_DN17251_c0_g1d215968
GO:0010365	0.0336358380318617	0.999712574034264	1	2	positive regulation of ethylene biosynthetic process	BP	0.723152944047748	BP positive regulation of ethylene biosynthetic process	Pdensi_DN16047_c2_g6
GO:1900910	0.0336358380318617	0.999712574034264	1	2	positive regulation of olefin metabolic process	BP	0.723152944047748	BP positive regulation of olefin metabolic process	Pdensi_DN16047_c2_g6
GO:1900913	0.0336358380318617	0.999712574034264	1	2	positive regulation of olefin biosynthetic process	BP	0.723152944047748	BP positive regulation of olefin biosynthetic process	Pdensi_DN16047_c2_g6
GO:0001165	0.0336391269472561	0.999712517336947	1	2	RNA polymerase I upstream control element sequence-specific DNA binding	MF	0.723152944047748	MF RNA polymerase I upstream control element sequence-specific DNA binding	Pdensi_DN12868_c1_g1
GO:0030410	0.0336479171719769	0.999712365775138	1	2	nicotianamine synthase activity	MF	0.723152944047748	MF nicotianamine synthase activity	Pdensi_DN10531_c0_g1d455577
GO:0030417	0.0336479171719769	0.999712365775138	1	2	nicotianamine metabolic process	BP	0.723152944047748	BP nicotianamine metabolic process	Pdensi_DN10531_c0_g1d455577
GO:0030418	0.0336479171719769	0.999712365775138	1	2	nicotianamine biosynthetic process	BP	0.723152944047748	BP nicotianamine biosynthetic process	Pdensi_DN10531_c0_g1d455577
GO:0072351	0.0336479171719769	0.999712365775138	1	2	tricarboxylic acid biosynthetic process	BP	0.723152944047748	BP tricarboxylic acid biosynthetic process	Pdensi_DN10531_c0_g1d455577
GO:0010350	0.0336713596990501	0.999711961378399	1	2	cellular response to magnesium starvation	BP	0.723152944047748	BP cellular response to magnesium starvation	Pdensi_DN10914_c0_g1d387447
GO:0031115	0.0336713596990501	0.999711961378399	1	2	negative regulation of microtubule polymerization	BP	0.723152944047748	BP negative regulation of microtubule polymerization	Pdensi_DN10914_c0_g1d387447
GO:0035865	0.0336713596990501	0.999711961378399	1	2	cellular response to potassium ion	BP	0.723152944047748	BP cellular response to potassium ion	Pdensi_DN10914_c0_g1d387447
GO:0043325	0.0336713596990501	0.999711961378399	1	2	phosphatidylinositol-3,4-bisphosphate binding	MF	0.723152944047748	MF phosphatidylinositol-3,4-bisphosphate binding	Pdensi_DN10914_c0_g1d387447
GO:0051511	0.0336713596990501	0.999711961378399	1	2	negative regulation of unidimensional cell growth	BP	0.723152944047748	BP negative regulation of unidimensional cell growth	Pdensi_DN10914_c0_g1d387447
GO:0071280	0.0336713596990501	0.999711961378399	1	2	cellular response to copper ion	BP	0.723152944047748	BP cellular response to copper ion	Pdensi_DN10914_c0_g1d387447
GO:0071325	0.0336713596990501	0.999711961378399	1	2	cellular response to mannitol stimulus	BP	0.723152944047748	BP cellular response to mannitol stimulus	Pdensi_DN10914_c0_g1d387447
GO:0072708	0.0336713596990501	0.999711961378399	1	2	response to sorbitol	BP	0.723152944047748	BP response to sorbitol	Pdensi_DN10914_c0_g1d387447
GO:0072709	0.0336713596990501	0.999711961378399	1	2	cellular response to sorbitol	BP	0.723152944047748	BP cellular response to sorbitol	Pdensi_DN10914_c0_g1d387447
GO:0102210	0.0336713845774134	0.99971196094908	1	2	rhamnogalacturonan endolyase activity	MF	0.723152944047748	MF rhamnogalacturonan endolyase activity	Pdensi_DN15508_c0_g1d214396
GO:0016847	0.0336719191402048	0.999711951724195	1	2	1-aminocyclopropane-1-carboxylate synthase activity	MF	0.723152944047748	MF 1-aminocyclopropane-1-carboxylate synthase activity	Pdensi_DN7241_c0_g2d383895
GO:0015179	0.0338112436002708	0.997112691410595	2	18	L-amino acid transmembrane transporter activity	MF	0.724880076210683	MF L-amino acid transmembrane transporter activity	Pdensi_DN17251_c0_g1d215968, Pdensi_DN20423_c0_g1d490946
GO:0071695	0.0346578319357414	0.996986479351397	2	19	anatomical structure maturation	BP	0.741737877915188	BP anatomical structure maturation	Pdensi_DN7241_c0_g2d383895, Pdensi_GG_122874_c0_g1
GO:0004568	0.0352118233437908	0.996926316985047	2	18	chitinase activity	MF	0.745876581577777	MF chitinase activity	Pdensi_DN20784_c0_g1, Pdensi_DN22250_c0_g2d67184
GO:0006030	0.0352118233437908	0.996926316985047	2	18	chitin metabolic process	BP	0.745876581577777	BP chitin metabolic process	Pdensi_DN20784_c0_g1, Pdensi_DN22250_c0_g2d67184
GO:0006032	0.0352118233437908	0.996926316985047	2	18	chitin catabolic process	BP	0.745876581577777	BP chitin catabolic process	Pdensi_DN20784_c0_g1, Pdensi_DN22250_c0_g2d67184
GO:0046348	0.0352118233437908	0.996926316985047	2	18	amino sugar catabolic process	BP	0.745876581577777	BP amino sugar catabolic process	Pdensi_DN20784_c0_g1, Pdensi_DN22250_c0_g2d67184
GO:1901072	0.0352118233437908	0.996926316985047	2	18	glucosamine-containing compound catabolic process	BP	0.745876581577777	BP glucosamine-containing compound catabolic process	Pdensi_DN20784_c0_g1, Pdensi_DN22250_c0_g2d67184
GO:0009312	0.0352300809754876	0.994226147348886	3	47	oligosaccharide biosynthetic process	BP	0.745876581577777	BP oligosaccharide biosynthetic process	Pdensi_DN23083_c0_g1d68985, Pdensi_DN28526_c0_g1d81021, Pdensi_DN7189_c0_g1d450939
GO:0071216	0.0352754892311284	0.99689035283176	2	20	cellular response to biotic stimulus	BP	0.745876581577777	BP cellular response to biotic stimulus	Pdensi_DN10914_c0_g1d387447, Pdensi_DN5035_c0_g1d516156
GO:0009067	0.0356785740367117	0.994128972691433	3	46	aspartate family amino acid biosynthetic process	BP	0.753105543903557	BP aspartate family amino acid biosynthetic process	Pdensi_DN21936_c1_g2, Pdensi_DN26586_c0_g2, Pdensi_DN40178_c2_g1
GO:0072510	0.0360065540743544	0.99956119925989	1	3	trivalent inorganic cation transmembrane transporter activity	MF	0.757914850155564	MF trivalent inorganic cation transmembrane transporter activity	Pdensi_DN17412_c0_g1
GO:0035304	0.0360295942906716	0.996800656852423	2	19	regulation of protein dephosphorylation	BP	0.757914850155564	BP regulation of protein dephosphorylation	Pdensi_DN16978_c0_g1d215734, Pdensi_DN23799_c0_g1
GO:0044766	0.0364924905131829	0.996737048768398	2	19	multi-organism transport	BP	0.763735694311613	BP multi-organism transport	Pdensi_DN10914_c0_g1d387447, Pdensi_DN20485_c0_g1
GO:0046794	0.0364924905131829	0.996737048768398	2	19	transport of virus	BP	0.763735694311613	BP transport of virus	Pdensi_DN10914_c0_g1d387447, Pdensi_DN20485_c0_g1
GO:1902579	0.0364924905131829	0.996737048768398	2	19	multi-organism localization	BP	0.763735694311613	BP multi-organism localization	Pdensi_DN10914_c0_g1d387447, Pdensi_DN20485_c0_g1
GO:0010029	0.036641852659023	0.993907733930329	3	46	regulation of seed germination	BP	0.764286960595176	BP regulation of seed germination	Pdensi_DN19517_c0_g1d61117, Pdensi_DN21920_c1_g1, Pdensi_DN2386_c0_g1d835
GO:0001934	0.0366430445921627	0.99161156598218	4	82	positive regulation of protein phosphorylation	BP	0.764286960595176	BP positive regulation of protein phosphorylation	Pdensi_DN19180_c3_g2, Pdensi_DN20163_c0_g1d62509, Pdensi_GG_56851_c0_g1, Pdensi_GG_87212_c0_g1
GO:0009991	0.0369185864194703	0.986837998486625	7	198	response to extracellular stimulus	BP	0.76803358698308	BP response to extracellular stimulus	Pdensi_DN10090_c0_g1d4523, Pdensi_DN10914_c0_g1d387447, Pdensi_DN19596_c0_g1d408249, Pdensi_DN19790_c0_g1d535027, Pdensi_DN9785_c0_g1d385930, Pdensi_GG_42014_c0_g1, Pdensi_GG_73180_c0_g1
GO:0042126	0.0369474958145607	0.996660197116486	2	20	nitrate metabolic process	BP	0.76803358698308	BP nitrate metabolic process	Pdensi_DN22102_c0_g1, Pdensi_GG_146212_c0_g1
GO:0052546	0.0372229831119072	0.993773112393227	3	46	cell wall pectin metabolic process	BP	0.772455362858567	BP cell wall pectin metabolic process	Pdensi_DN19565_c0_g1d218684, Pdensi_DN20250_c0_g5, Pdensi_DN22102_c0_g1
GO:0015853	0.0375535232223098	0.999522346816369	1	3	adenine transport	BP	0.776695221468477	BP adenine transport	Pdensi_DN14320_c0_g1
GO:0015854	0.0375535232223098	0.999522346816369	1	3	guanine transport	BP	0.776695221468477	BP guanine transport	Pdensi_DN14320_c0_g1
GO:0004675	0.0385483222513439	0.98907108170833	5	126	transmembrane receptor protein serine/threonine kinase activity	MF	0.795465253220773	MF transmembrane receptor protein serine/threonine kinase activity	Pdensi_DN18247_c0_g3d477764, Pdensi_DN18650_c0_g2d479602, Pdensi_DN19109_c0_g1d482743, Pdensi_DN21903_c1_g1d221998, Pdensi_GG_124446_c0_g1
GO:0001895	0.0385903426111491	0.999495368247519	1	3	retina homeostasis	BP	0.795465253220773	BP retina homeostasis	Pdensi_DN17412_c0_g1
GO:0006026	0.0390222524088298	0.996381497069212	2	19	aminoglycan catabolic process	BP	0.803023140707457	BP aminoglycan catabolic process	Pdensi_DN20784_c0_g1, Pdensi_DN22250_c0_g2d67184
GO:0050730	0.0394561626235531	0.999472261052632	1	3	regulation of peptidyl-tyrosine phosphorylation	BP	0.807617740535267	BP regulation of peptidyl-tyrosine phosphorylation	Pdensi_DN20163_c0_g1d62509
GO:0050731	0.0394561626235531	0.999472261052632	1	3	positive regulation of peptidyl-tyrosine phosphorylation	BP	0.807617740535267	BP positive regulation of peptidyl-tyrosine phosphorylation	Pdensi_DN20163_c0_g1d62509
GO:0009825	0.039484575069186	0.996273345498666	2	22	multidimensional cell growth	BP	0.807617740535267	BP multidimensional cell growth	Pdensi_DN20784_c0_g1, Pdensi_DN21624_c0_g2d540410
GO:0045859	0.0395080350887559	0.988734166287502	5	121	regulation of protein kinase activity	BP	0.807617740535267	BP regulation of protein kinase activity	Pdensi_DN19180_c3_g2, Pdensi_DN20163_c0_g1d62509, Pdensi_DN25445_c0_g1, Pdensi_GG_56851_c0_g1, Pdensi_GG_87212_c0_g1
GO:0070085	0.0398664827289059	0.986941949400973	6	162	glycosylation	BP	0.813593592805831	BP glycosylation	Pdensi_DN19122_c0_g2, Pdensi_DN22102_c0_g1, Pdensi_DN25618_c0_g1d193404, Pdensi_DN29879_c0_g1d370446, Pdensi_DN39814_c0_g1d511757, Pdensi_GG_17993_c0_g1
GO:0051093	0.0400248383240656	0.988538273531191	5	126	negative regulation of developmental process	BP	0.815472947708529	BP negative regulation of developmental process	Pdensi_DN10914_c0_g1d387447, Pdensi_DN14729_c0_g3, Pdensi_DN18206_c0_g1d283259, Pdensi_DN21375_c1_g1, Pdensi_DN23531_c2_g5
GO:0009314	0.0407345454799279	0.978635747476011	15	583	response to radiation	BP	0.828560854009906	BP response to radiation	Pdensi_DN12634_c0_g1d459820, Pdensi_DN16481_c0_g1d278696, Pdensi_DN18816_c0_g1d14153, Pdensi_DN18852_c0_g2d480517, Pdensi_DN19790_c0_g1d535027, Pdensi_DN20215_c0_g1d489506, Pdensi_DN22301_c1_g4, Pdensi_DN26248_c0_g3, Pdensi_DN37478_c2_g10, Pdensi_DN8388_c0_g1d3437, Pdensi_DN9008_c0_g1d265354, Pdensi_GG_103994_c0_g1, Pdensi_GG_42014_c0_g1, Pdensi_GG_59998_c0_g1, Pdensi_GG_71588_c0_g1
GO:0050464	0.0411227017884829	0.999426300579948	1	3	nitrate reductase (NADPH) activity	MF	0.83507585513048	MF nitrate reductase (NADPH) activity	Pdensi_DN22102_c0_g1
GO:0009555	0.0413027886756328	0.988072567737758	5	126	pollen development	BP	0.836073628467426	BP pollen development	Pdensi_DN10531_c0_g1d455577, Pdensi_DN19290_c1_g3, Pdensi_DN19600_c0_g1d485629, Pdensi_DN20250_c0_g5, Pdensi_DN25233_c0_g1d74016
GO:0004864	0.041364117936712	0.996024158946804	2	20	protein phosphatase inhibitor activity	MF	0.836073628467426	MF protein phosphatase inhibitor activity	Pdensi_DN16978_c0_g1d215734, Pdensi_DN23799_c0_g1
GO:0042790	0.0414155671649349	0.999418021842568	1	3	nucleolar large rRNA transcription by RNA polymerase I	BP	0.836073628467426	BP nucleolar large rRNA transcription by RNA polymerase I	Pdensi_DN12868_c1_g1
GO:0031408	0.0414435977056013	0.992757872977027	3	48	oxylipin biosynthetic process	BP	0.836073628467426	BP oxylipin biosynthetic process	Pdensi_DN22547_c0_g1d20905, Pdensi_DN38467_c1_g1, Pdensi_GG_4186_c0_g1
GO:0010565	0.0420447874987968	0.989941891894011	4	85	regulation of cellular ketone metabolic process	BP	0.846813674239269	BP regulation of cellular ketone metabolic process	Pdensi_DN16047_c2_g6, Pdensi_DN20532_c0_g4, Pdensi_DN20784_c0_g1, Pdensi_GG_116172_c0_g1
GO:0031324	0.0424591489009452	0.979472644178342	12	453	negative regulation of cellular metabolic process	BP	0.85266212898594	BP negative regulation of cellular metabolic process	Pdensi_DN14729_c0_g3, Pdensi_DN16481_c0_g1d278696, Pdensi_DN17327_c0_g1d112863, Pdensi_DN18206_c0_g1d283259, Pdensi_DN18494_c1_g2, Pdensi_DN20163_c0_g1d62509, Pdensi_DN29111_c0_g1d232624, Pdensi_DN30872_c0_g1d234296, Pdensi_DN37478_c2_g10, Pdensi_DN5035_c0_g1d516156, Pdensi_DN9785_c0_g1d385930, Pdensi_GG_23728_c1_g1
GO:0009086	0.0424737433015099	0.995842658329842	2	21	methionine biosynthetic process	BP	0.85266212898594	BP methionine biosynthetic process	Pdensi_DN21936_c1_g2, Pdensi_DN26586_c0_g2
GO:0030246	0.0427995684909043	0.981877082221217	9	290	carbohydrate binding	MF	0.856579181122195	MF carbohydrate binding	Pdensi_DN15508_c0_g1d214396, Pdensi_DN17788_c0_g1d113777, Pdensi_DN18247_c0_g3d477764, Pdensi_DN20784_c0_g1, Pdensi_DN22250_c0_g2d67184, Pdensi_DN22354_c0_g2, Pdensi_GG_124446_c0_g1, Pdensi_GG_42014_c0_g1, Pdensi_GG_5131_c1_g1
GO:0071472	0.0428615709426193	0.995769627099188	2	22	cellular response to salt stress	BP	0.856579181122195	BP cellular response to salt stress	Pdensi_DN10914_c0_g1d387447, Pdensi_GG_2858_c0_g1
GO:0048609	0.042957690680967	0.98746522346285	5	125	multicellular organismal reproductive process	BP	0.856579181122195	BP multicellular organismal reproductive process	Pdensi_DN12202_c0_g1d389479, Pdensi_DN16322_c0_g1, Pdensi_DN18670_c0_g1d532266, Pdensi_DN2370_c0_g1d447131, Pdensi_DN52780_c0_g1
GO:0072341	0.0430079028846703	0.995777288995684	2	20	modified amino acid binding	MF	0.856579181122195	MF modified amino acid binding	Pdensi_DN15855_c0_g1d468400, Pdensi_DN23072_c2_g3
GO:0019747	0.0430168969554296	0.995732898091864	2	23	regulation of isoprenoid metabolic process	BP	0.856579181122195	BP regulation of isoprenoid metabolic process	Pdensi_DN20532_c0_g4, Pdensi_GG_116172_c0_g1
GO:0048519	0.0433177491508979	0.973190937101774	25	1154	negative regulation of biological process	BP	0.86117644757827	BP negative regulation of biological process	Pdensi_DN10914_c0_g1d387447, Pdensi_DN11871_c0_g1d458112, Pdensi_DN14729_c0_g3, Pdensi_DN15194_c0_g1d343911, Pdensi_DN16481_c0_g1d278696, Pdensi_DN17327_c0_g1d112863, Pdensi_DN18206_c0_g1d283259, Pdensi_DN18494_c1_g2, Pdensi_DN20163_c0_g1d62509, Pdensi_DN21375_c1_g1, Pdensi_DN23083_c0_g1d68985, Pdensi_DN23531_c2_g5, Pdensi_DN25099_c0_g1d73557, Pdensi_DN29111_c0_g1d232624, Pdensi_DN30872_c0_g1d234…
GO:0036065	0.0435183832710411	0.999356802793281	1	3	fucosylation	BP	0.863052625833989	BP fucosylation	Pdensi_GG_17993_c0_g1
GO:0051273	0.0435523875055182	0.989447603787498	4	91	beta-glucan metabolic process	BP	0.863052625833989	BP beta-glucan metabolic process	Pdensi_DN19225_c1_g1, Pdensi_DN20784_c0_g1, Pdensi_DN21624_c0_g2d540410, Pdensi_DN38664_c1_g5
GO:0004366	0.0437541555391452	0.999349744104904	1	3	glycerol-3-phosphate O-acyltransferase activity	MF	0.864267476829407	MF glycerol-3-phosphate O-acyltransferase activity	Pdensi_DN26246_c0_g1d76901
GO:0102420	0.0437541555391452	0.999349744104904	1	3	sn-1-glycerol-3-phosphate C16:0-DCA-CoA acyl transferase activity	MF	0.864267476829407	MF sn-1-glycerol-3-phosphate C16:0-DCA-CoA acyl transferase activity	Pdensi_DN26246_c0_g1d76901
GO:0030244	0.0438972676249217	0.992110947964939	3	56	cellulose biosynthetic process	BP	0.865704768256869	BP cellulose biosynthetic process	Pdensi_DN20784_c0_g1, Pdensi_DN21624_c0_g2d540410, Pdensi_DN38664_c1_g5
GO:0042327	0.0440992649616919	0.989284246432576	4	87	positive regulation of phosphorylation	BP	0.868296887389729	BP positive regulation of phosphorylation	Pdensi_DN19180_c3_g2, Pdensi_DN20163_c0_g1d62509, Pdensi_GG_56851_c0_g1, Pdensi_GG_87212_c0_g1
GO:0038023	0.0442221643489644	0.982286388339467	8	263	signaling receptor activity	MF	0.869325805875967	MF signaling receptor activity	Pdensi_DN16978_c0_g1d215734, Pdensi_DN18247_c0_g3d477764, Pdensi_DN18650_c0_g2d479602, Pdensi_DN19109_c0_g1d482743, Pdensi_DN21903_c1_g1d221998, Pdensi_DN23799_c0_g1, Pdensi_DN25910_c7_g1, Pdensi_GG_124446_c0_g1
GO:0044281	0.0446195366292845	0.969533195153165	38	1775	small molecule metabolic process	BP	0.875738465326914	BP small molecule metabolic process	Pdensi_DN10531_c0_g1d455577, Pdensi_DN13429_c0_g1d7318, Pdensi_DN13536_c0_g1, Pdensi_DN16322_c0_g1, Pdensi_DN17568_c0_g1d216235, Pdensi_DN18923_c0_g1d59930, Pdensi_DN20685_c1_g1, Pdensi_DN21280_c1_g4, Pdensi_DN21936_c1_g2, Pdensi_DN21997_c1_g3, Pdensi_DN22102_c0_g1, Pdensi_DN22547_c0_g1d20905, Pdensi_DN22906_c0_g1d426967, Pdensi_DN23058_c0_g1d128325, Pdensi_DN23072_c2_g3, Pdensi_DN23377_c0_g3d548…
GO:0009267	0.0448651711033587	0.989044792632904	4	85	cellular response to starvation	BP	0.879157317831101	BP cellular response to starvation	Pdensi_DN10914_c0_g1d387447, Pdensi_DN19790_c0_g1d535027, Pdensi_DN9785_c0_g1d385930, Pdensi_GG_73180_c0_g1
GO:0019212	0.0450290811290692	0.995449511459083	2	21	phosphatase inhibitor activity	MF	0.880966410769993	MF phosphatase inhibitor activity	Pdensi_DN16978_c0_g1d215734, Pdensi_DN23799_c0_g1
GO:0005764	0.0452840841574925	0.991782134399663	3	52	lysosome	CC	0.88454911054302	CC lysosome	Pdensi_DN19282_c0_g1d14910, Pdensi_DN19290_c1_g3, Pdensi_DN19600_c0_g1d485629
GO:0043178	0.0462815297210619	0.995236184946612	2	22	alcohol binding	MF	0.902599849044988	MF alcohol binding	Pdensi_DN16978_c0_g1d215734, Pdensi_DN23799_c0_g1
GO:0031177	0.046648760064472	0.99925987664845	1	3	phosphopantetheine binding	MF	0.905044807920979	MF phosphopantetheine binding	Pdensi_DN23072_c2_g3
GO:0043207	0.0468248851116012	0.970511871943434	26	1174	response to external biotic stimulus	BP	0.905044807920979	BP response to external biotic stimulus	Pdensi_DN10914_c0_g1d387447, Pdensi_DN11970_c0_g1d5850, Pdensi_DN12254_c0_g1, Pdensi_DN15094_c1_g3d465823, Pdensi_DN15924_c0_g1d110384, Pdensi_DN17518_c0_g1, Pdensi_DN18247_c0_g3d477764, Pdensi_DN18434_c0_g1d283766, Pdensi_DN19290_c1_g3, Pdensi_DN19600_c0_g1d485629, Pdensi_DN19811_c0_g1d15904, Pdensi_DN21067_c1_g1, Pdensi_DN21097_c0_g7, Pdensi_DN2212_c0_g1d44145, Pdensi_DN22515_c0_g1d363928, Pden…
GO:0043549	0.0468346978998783	0.986007802726598	5	127	regulation of kinase activity	BP	0.905044807920979	BP regulation of kinase activity	Pdensi_DN19180_c3_g2, Pdensi_DN20163_c0_g1d62509, Pdensi_DN25445_c0_g1, Pdensi_GG_56851_c0_g1, Pdensi_GG_87212_c0_g1
GO:0047196	0.0469173633577763	0.995150737128197	2	21	long-chain-alcohol O-fatty-acyltransferase activity	MF	0.905044807920979	MF long-chain-alcohol O-fatty-acyltransferase activity	Pdensi_DN21349_c1_g6, Pdensi_GG_121614_c0_g1
GO:0102966	0.0469173633577763	0.995150737128197	2	21	arachidoyl-CoA:1-dodecanol O-acyltransferase activity	MF	0.905044807920979	MF arachidoyl-CoA:1-dodecanol O-acyltransferase activity	Pdensi_DN21349_c1_g6, Pdensi_GG_121614_c0_g1
GO:0103095	0.0469173633577763	0.995150737128197	2	21	wax ester synthase activity	MF	0.905044807920979	MF wax ester synthase activity	Pdensi_DN21349_c1_g6, Pdensi_GG_121614_c0_g1
GO:0043154	0.047056774849809	0.999246731478457	1	3	negative regulation of cysteine-type endopeptidase activity involved in apoptotic process	BP	0.905044807920979	BP negative regulation of cysteine-type endopeptidase activity involved in apoptotic process	Pdensi_DN20163_c0_g1d62509
GO:2000117	0.047056774849809	0.999246731478457	1	3	negative regulation of cysteine-type endopeptidase activity	BP	0.905044807920979	BP negative regulation of cysteine-type endopeptidase activity	Pdensi_DN20163_c0_g1d62509
GO:0002252	0.0470789046689014	0.988311243465773	4	90	immune effector process	BP	0.905044807920979	BP immune effector process	Pdensi_DN11871_c0_g1d458112, Pdensi_DN15194_c0_g1d343911, Pdensi_DN25099_c0_g1d73557, Pdensi_DN39819_c1_g4
GO:0032787	0.0471423469752436	0.974796791987672	15	580	monocarboxylic acid metabolic process	BP	0.905044807920979	BP monocarboxylic acid metabolic process	Pdensi_DN16322_c0_g1, Pdensi_DN20685_c1_g1, Pdensi_DN21280_c1_g4, Pdensi_DN22547_c0_g1d20905, Pdensi_DN23072_c2_g3, Pdensi_DN23377_c0_g3d548222, Pdensi_DN31506_c0_g1, Pdensi_DN38467_c1_g1, Pdensi_DN40178_c2_g1, Pdensi_DN7686_c0_g1d207829, Pdensi_DN9159_c0_g1d332506, Pdensi_DN9224_c0_g1, Pdensi_GG_4186_c0_g1, Pdensi_GG_71020_c0_g1, Pdensi_GG_71588_c0_g1
GO:0034486	0.0474438718314723	0.999234150921336	1	3	vacuolar transmembrane transport	BP	0.907887486076643	BP vacuolar transmembrane transport	Pdensi_DN19790_c0_g1d535027
GO:2001238	0.047506952814773	0.999232090715894	1	3	positive regulation of extrinsic apoptotic signaling pathway	BP	0.907887486076643	BP positive regulation of extrinsic apoptotic signaling pathway	Pdensi_DN20163_c0_g1d62509
GO:0102483	0.0475117455739768	0.995038685560379	2	22	scopolin beta-glucosidase activity	MF	0.907887486076643	MF scopolin beta-glucosidase activity	Pdensi_DN19707_c0_g3, Pdensi_DN24690_c0_g1d225993
GO:0034308	0.0477703936831821	0.994996789180977	2	22	primary alcohol metabolic process	BP	0.911414673899596	BP primary alcohol metabolic process	Pdensi_DN13536_c0_g1, Pdensi_DN17568_c0_g1d216235
GO:0004028	0.0482452626233351	0.999207767422579	1	3	3-chloroallyl aldehyde dehydrogenase activity	MF	0.918840742708073	MF 3-chloroallyl aldehyde dehydrogenase activity	Pdensi_DN24348_c0_g2d553545
GO:0052638	0.048308951774104	0.999205651047112	1	3	indole-3-butyrate beta-glucosyltransferase activity	MF	0.918840742708073	MF indole-3-butyrate beta-glucosyltransferase activity	Pdensi_DN34854_c1_g1
GO:0035671	0.0485574832955346	0.994885625119014	2	21	enone reductase activity	MF	0.922142576288346	MF enone reductase activity	Pdensi_DN39868_c0_g1, Pdensi_GG_57214_c0_g1
GO:0030600	0.0489428116047973	0.999184430694587	1	3	feruloyl esterase activity	MF	0.923972656034299	MF feruloyl esterase activity	Pdensi_DN23308_c0_g1d427354
GO:0006110	0.0490989362778847	0.999179160047449	1	3	regulation of glycolytic process	BP	0.923972656034299	BP regulation of glycolytic process	Pdensi_DN21394_c3_g1
GO:0043470	0.0490989362778847	0.999179160047449	1	3	regulation of carbohydrate catabolic process	BP	0.923972656034299	BP regulation of carbohydrate catabolic process	Pdensi_DN21394_c3_g1
GO:1903578	0.0490989362778847	0.999179160047449	1	3	regulation of ATP metabolic process	BP	0.923972656034299	BP regulation of ATP metabolic process	Pdensi_DN21394_c3_g1
GO:1990135	0.049131545995188	0.999178056976999	1	3	flavonoid sulfotransferase activity	MF	0.923972656034299	MF flavonoid sulfotransferase activity	Pdensi_DN20611_c0_g2
GO:0005547	0.0499317066284937	0.999150752977692	1	3	phosphatidylinositol-3,4,5-trisphosphate binding	MF	0.923972656034299	MF phosphatidylinositol-3,4,5-trisphosphate binding	Pdensi_DN10914_c0_g1d387447
