# Supplementary material for: Transcriptional Regulation of Pine Male and Female Cone Initiation and Development: Key Players Identified Through Comparative Transcriptomics
Source: Front Genet. 2022 Mar 18;13:815093. doi: 10.3389/fgene.2022.815093 (PMC8971679; doi:10.3389/fgene.2022.815093)
Supplement: Supplementary file 2 [file DataSheet3.ZIP › SUP_GSEA/salmon.gene.counts.matrix.Bud_vs_FC_3_2.DESeq2.DE_results.P0.001_C2.DE.subset.GOseq.depleted]

category	over_represented_pvalue	under_represented_pvalue	numDEInCat	numInCat	term	ontology	over_represented_FDR	under_represented_FDR	go_term
GO:0006139	1	0	24	4339	nucleobase-containing compound metabolic process	BP	0.9999999999	0	BP nucleobase-containing compound metabolic process
GO:0006807	1	0	106	7906	nitrogen compound metabolic process	BP	0.9999999999	0	BP nitrogen compound metabolic process
GO:0034641	1	0	40	5037	cellular nitrogen compound metabolic process	BP	0.9999999999	0	BP cellular nitrogen compound metabolic process
GO:0044260	1	0	84	6785	cellular macromolecule metabolic process	BP	0.9999999999	0	BP cellular macromolecule metabolic process
GO:0046483	1	0	33	4613	heterocycle metabolic process	BP	0.9999999999	0	BP heterocycle metabolic process
GO:0090304	1	0	18	3890	nucleic acid metabolic process	BP	0.9999999999	0	BP nucleic acid metabolic process
GO:0044446	1	0	80	6424	intracellular organelle part	CC	0.9999999999	0	CC intracellular organelle part
GO:0044422	1	0	81	6446	organelle part	CC	0.9999999999	0	CC organelle part
GO:0016070	1	0	12	2347	RNA metabolic process	BP	0.9999999999	0	BP RNA metabolic process
GO:0044428	1.00000000000002	0	15	2564	nuclear part	CC	0.9999999999	0	CC nuclear part
GO:0009451	1.00000000000004	0	0	1163	RNA modification	BP	0.9999999999	0	BP RNA modification
GO:0043170	1.00000000000011	0	104	7218	macromolecule metabolic process	BP	0.9999999999	0	BP macromolecule metabolic process
GO:0005739	1.00000000000076	0	5	1567	mitochondrion	CC	0.9999999999	0	CC mitochondrion
GO:0032991	1.00000000000145	0	29	3068	protein-containing complex	CC	0.9999999999	0	CC protein-containing complex
GO:0006259	0.999999999975626	1.66783685955837e-10	7	1636	DNA metabolic process	BP	0.9999999999	1.36351222725095e-07	BP DNA metabolic process
GO:0003723	0.999999999822998	8.88063850140630e-10	9	1522	RNA binding	MF	0.9999999999	6.80645437142159e-07	MF RNA binding
GO:0006396	0.999999999702483	2.41321759042032e-09	4	1088	RNA processing	BP	0.9999999999	1.74078160654849e-06	BP RNA processing
GO:0008270	0.999999998713207	4.3368726510506e-09	17	2125	zinc ion binding	MF	0.9999999999	2.95461496221298e-06	MF zinc ion binding
GO:0015074	0.999999999750834	5.86394350165752e-09	1	994	DNA integration	BP	0.9999999999	3.78471258741191e-06	BP DNA integration
GO:0043412	0.999999996107089	8.78351084835288e-09	43	3343	macromolecule modification	BP	0.9999999999	5.38560967666757e-06	BP macromolecule modification
GO:0008104	0.999999999177245	1.05763569476911e-08	2	861	protein localization	BP	0.9999999999	6.17608882140645e-06	BP protein localization
GO:0043531	1	2.60706999938842e-08	0	654	ADP binding	MF	0.9999999999	1.45320451829547e-05	MF ADP binding
GO:0016779	0.999999995135693	3.53103095210724e-08	4	1179	nucleotidyltransferase activity	MF	0.9999999999	1.88265358981265e-05	MF nucleotidyltransferase activity
GO:0000943	0.999999998075509	4.12483980736405e-08	1	914	retrotransposon nucleocapsid	CC	0.9999999999	2.10762127323772e-05	CC retrotransposon nucleocapsid
GO:0003964	0.999999994799191	6.15526565675104e-08	2	991	RNA-directed DNA polymerase activity	MF	0.9999999999	3.01928090994952e-05	MF RNA-directed DNA polymerase activity
GO:0004518	0.999999983345573	8.14618895984395e-08	7	1359	nuclease activity	MF	0.9999999999	3.8421813544064e-05	MF nuclease activity
GO:0045184	0.999999991601545	9.74882805184465e-08	2	776	establishment of protein localization	BP	0.9999999999	4.37968831397618e-05	BP establishment of protein localization
GO:0042886	0.999999991374422	1.00001037911876e-07	2	775	amide transport	BP	0.9999999999	4.37968831397618e-05	BP amide transport
GO:0043234	0.999999969762921	1.04605929752861e-07	13	1557	NA	NA	0.9999999999	4.42338798813563e-05	none
GO:0015833	0.999999987905124	1.38026024628517e-07	2	762	peptide transport	BP	0.9999999999	5.64204380006501e-05	BP peptide transport
GO:0015031	0.999999983440361	1.86178034724907e-07	2	751	protein transport	BP	0.9999999999	7.36484270913398e-05	BP protein transport
GO:0004519	0.99999982460568	7.83366309221404e-07	7	1255	endonuclease activity	MF	0.9999999999	0.00030020065781194	MF endonuclease activity
GO:0034061	0.999999818328937	1.12826543666309e-06	4	1033	DNA polymerase activity	MF	0.9999999999	0.000419270274236348	MF DNA polymerase activity
GO:0043228	0.999999515072536	1.65185784948207e-06	11	1281	non-membrane-bounded organelle	CC	0.9999999999	0.000574739870566352	CC non-membrane-bounded organelle
GO:0043232	0.999999504448839	1.68667296937733e-06	11	1280	intracellular non-membrane-bounded organelle	CC	0.9999999999	0.000574739870566352	CC intracellular non-membrane-bounded organelle
GO:0030529	0.999999723425796	1.6872409149791e-06	4	831	NA	NA	0.9999999999	0.000574739870566352	none
GO:1990904	0.999999573189405	2.22684280916618e-06	5	887	ribonucleoprotein complex	CC	0.9999999999	0.000738047928886618	CC ribonucleoprotein complex
GO:0044444	0.999998206059159	2.65108965441778e-06	157	8050	cytoplasmic part	CC	0.9999999999	0.000855534537687505	CC cytoplasmic part
GO:0071705	0.999999316153829	2.88914425886785e-06	7	999	nitrogen compound transport	BP	0.9999999999	0.000908450667858884	BP nitrogen compound transport
GO:0006886	1	3.36058864831758e-06	0	455	intracellular protein transport	BP	0.9999999999	0.00103027246485796	BP intracellular protein transport
GO:0017076	0.999997250824724	4.91844749749098e-06	58	3672	purine nucleotide binding	MF	0.9999999999	0.00147109565028614	MF purine nucleotide binding
GO:0032555	0.999997133944523	5.12266914648067e-06	58	3669	purine ribonucleotide binding	MF	0.9999999999	0.00149569742245934	MF purine ribonucleotide binding
GO:0005198	1	5.6058940283254e-06	0	450	structural molecule activity	MF	0.9999999999	0.00159872275510126	MF structural molecule activity
GO:0035639	0.999996701323067	5.90216043319767e-06	57	3608	purine ribonucleoside triphosphate binding	MF	0.9999999999	0.00164495894073416	MF purine ribonucleoside triphosphate binding
GO:0016071	0.999998453631894	7.58420426727402e-06	5	823	mRNA metabolic process	BP	0.9999999999	0.00206677993176847	BP mRNA metabolic process
GO:0006310	0.999999456581166	8.51925965966543e-06	1	589	DNA recombination	BP	0.9999999999	0.00227112350448863	BP DNA recombination
GO:0032553	0.999994305938586	9.93514133789248e-06	60	3708	ribonucleotide binding	MF	0.9999999999	0.00256325165414825	MF ribonucleotide binding
GO:0033036	0.999997481406381	1.00331141971064e-05	7	935	macromolecule localization	BP	0.9999999999	0.00256325165414825	BP macromolecule localization
GO:0004190	0.999997544768646	1.06077181714539e-05	6	1077	aspartic-type endopeptidase activity	MF	0.9999999999	0.00260164895873079	MF aspartic-type endopeptidase activity
GO:0070001	0.999997544768646	1.06077181714539e-05	6	1077	aspartic-type peptidase activity	MF	0.9999999999	0.00260164895873079	MF aspartic-type peptidase activity
GO:0051641	0.999997678093095	1.11561291432596e-05	5	808	cellular localization	BP	0.9999999999	0.00268250218987829	BP cellular localization
GO:0034660	0.999999175784024	1.25907007304048e-05	1	501	ncRNA metabolic process	BP	0.9999999999	0.00296922621263373	BP ncRNA metabolic process
GO:0044271	0.999995806319736	1.31121609703231e-05	11	1183	cellular nitrogen compound biosynthetic process	BP	0.9999999999	0.00303385716941646	BP cellular nitrogen compound biosynthetic process
GO:0097367	0.999990891933751	1.55976812651132e-05	62	3763	carbohydrate derivative binding	MF	0.9999999999	0.00354211787692747	MF carbohydrate derivative binding
GO:0005730	0.999998928641318	1.60752505749493e-05	1	499	nucleolus	CC	0.9999999999	0.00358419632364733	CC nucleolus
GO:0051649	0.99999659624446	2.17813562422232e-05	3	643	establishment of localization in cell	BP	0.9999999999	0.00476972806425685	BP establishment of localization in cell
GO:0016772	0.999985608927141	2.81923321021045e-05	35	2574	transferase activity, transferring phosphorus-containing groups	MF	0.9999999999	0.00606530822049311	MF transferase activity, transferring phosphorus-containing groups
GO:0043043	1	3.69536610997529e-05	0	381	peptide biosynthetic process	BP	0.9999999999	0.00781315079424603	BP peptide biosynthetic process
GO:0006725	0.999973436220569	4.14526540317653e-05	86	4883	cellular aromatic compound metabolic process	BP	0.9999999999	0.00854869970476347	BP cellular aromatic compound metabolic process
GO:0043632	0.999997002147709	4.18267946086446e-05	1	460	modification-dependent macromolecule catabolic process	BP	0.9999999999	0.00854869970476347	BP modification-dependent macromolecule catabolic process
GO:0006412	1	4.42763804486303e-05	0	375	translation	BP	0.9999999999	0.00890100415477957	BP translation
GO:0046907	0.999992217084388	4.73496199654986e-05	3	611	intracellular transport	BP	0.9999999999	0.00936529660704693	BP intracellular transport
GO:0034613	1	5.21607594132565e-05	0	353	cellular protein localization	BP	0.9999999999	0.0101531332172185	BP cellular protein localization
GO:0019941	0.999995611087816	5.95226798044818e-05	1	447	modification-dependent protein catabolic process	BP	0.9999999999	0.0114051034756619	BP modification-dependent protein catabolic process
GO:0006397	0.99998968475524	6.16608300413055e-05	3	586	mRNA processing	BP	0.9999999999	0.0116330270584081	BP mRNA processing
GO:0030554	0.999959945145746	6.73722907620013e-05	57	3412	adenyl nucleotide binding	MF	0.9999999999	0.0125179757820367	MF adenyl nucleotide binding
GO:0032559	0.999958932592745	6.90297220640363e-05	57	3410	adenyl ribonucleotide binding	MF	0.9999999999	0.012634499726437	MF adenyl ribonucleotide binding
GO:0005524	0.999952653398932	7.95968078581666e-05	56	3349	ATP binding	MF	0.9999999999	0.0143543478641867	MF ATP binding
GO:0000166	0.999933159505608	0.000105649478607424	72	4035	nucleotide binding	MF	0.9999999999	0.0182319268003921	MF nucleotide binding
GO:1901265	0.999933159505608	0.000105649478607424	72	4035	nucleoside phosphate binding	MF	0.9999999999	0.0182319268003921	MF nucleoside phosphate binding
GO:0006511	0.999991792820794	0.000106048473652557	1	426	ubiquitin-dependent protein catabolic process	BP	0.9999999999	0.0182319268003921	BP ubiquitin-dependent protein catabolic process
GO:0043604	0.999991706535138	0.000107045480684028	1	435	amide biosynthetic process	BP	0.9999999999	0.0182319268003921	BP amide biosynthetic process
GO:0044429	0.999985320176024	0.000111072682121964	2	509	mitochondrial part	CC	0.9999999999	0.0186586890528992	CC mitochondrial part
GO:0009507	0.999938022069104	0.000123534067665343	28	1938	chloroplast	CC	0.9999999999	0.0204715982672986	CC chloroplast
GO:0003735	1	0.000129360736316518	0	335	structural constituent of ribosome	MF	0.9999999999	0.0211513427926595	MF structural constituent of ribosome
GO:0019538	0.999903406169043	0.000160526330571042	54	3093	protein metabolic process	BP	0.9999999999	0.0259017683130617	BP protein metabolic process
GO:0034470	0.999986847522065	0.000163644793397752	1	402	ncRNA processing	BP	0.9999999999	0.0260620272913848	BP ncRNA processing
GO:0005515	0.999886295946879	0.000173881888082923	80	4256	protein binding	MF	0.9999999999	0.027337353763601	MF protein binding
GO:0006974	0.99997260476517	0.000197986892324666	2	474	cellular response to DNA damage stimulus	BP	0.9999999999	0.0307330792478149	BP cellular response to DNA damage stimulus
GO:0044267	0.999879626832209	0.000209370062904551	43	2574	cellular protein metabolic process	BP	0.9999999999	0.0320938135174814	BP cellular protein metabolic process
GO:0034654	0.99994816210985	0.000235498644426233	4	605	nucleobase-containing compound biosynthetic process	BP	0.9999999999	0.0356533318098629	BP nucleobase-containing compound biosynthetic process
GO:0016192	0.999963971584889	0.000254980101064646	2	462	vesicle-mediated transport	BP	0.9999999999	0.038131963162875	BP vesicle-mediated transport
GO:0006955	0.999921609693754	0.000280782874264128	6	733	immune response	BP	0.9999999999	0.0414848239409759	BP immune response
GO:0019637	0.999926812111549	0.000288535014868142	5	662	organophosphate metabolic process	BP	0.9999999999	0.0421226772300955	BP organophosphate metabolic process
GO:0004175	0.99988148497643	0.000296744219289544	13	1306	endopeptidase activity	MF	0.9999999999	0.0428114630723257	MF endopeptidase activity
GO:1901360	0.99979274010805	0.000303711229857998	94	5015	organic cyclic compound metabolic process	BP	0.9999999999	0.0433071024621934	BP organic cyclic compound metabolic process
GO:0045087	0.999905552704086	0.000334410716591525	6	724	innate immune response	BP	0.9999999999	0.0471365358340445	BP innate immune response
GO:0009536	0.999814550078509	0.000345212092370864	31	2005	plastid	CC	0.9999999999	0.0481060896448171	CC plastid
GO:0044424	0.99971514236883	0.000359520716178467	312	13787	intracellular part	CC	0.9999999999	0.0495371072190623	CC intracellular part
GO:0033365	1	0.000475874303975391	0	276	protein localization to organelle	BP	0.9999999999	0.0648405176627802	BP protein localization to organelle
GO:0036094	0.999554649887118	0.00065602874442568	81	4234	small molecule binding	MF	0.9999999999	0.0880963548988261	MF small molecule binding
GO:0098796	0.999898388694072	0.000660920219415477	2	438	membrane protein complex	CC	0.9999999999	0.0880963548988261	CC membrane protein complex
GO:0006281	0.999890391981866	0.000708644715387	2	420	DNA repair	BP	0.9999999999	0.0934420445676428	BP DNA repair
GO:0006325	0.999885544517014	0.000737198233908946	2	421	chromatin organization	BP	0.9999999999	0.0961729993875042	BP chromatin organization
GO:0043168	0.99947733547429	0.000768167868771221	80	4171	anion binding	MF	0.9999999999	0.0991583428920157	MF anion binding
GO:0070727	0.999878894285441	0.000776363864020573	2	414	cellular macromolecule localization	BP	0.9999999999	0.0991723965050447	BP cellular macromolecule localization
GO:0031984	0.999870595798825	0.00082472282513836	2	416	organelle subcompartment	CC	0.9999999999	0.104263670151255	CC organelle subcompartment
GO:0031982	0.999782434207114	0.00089258337658985	4	541	vesicle	CC	0.9999999999	0.111691325991034	CC vesicle
GO:0043933	0.999722992277161	0.000914390218170497	6	663	protein-containing complex subunit organization	BP	0.9999999999	0.113264315610352	BP protein-containing complex subunit organization
GO:0006996	0.999557516216031	0.00100961301467082	14	1072	organelle organization	BP	0.9999999999	0.123808843989082	BP organelle organization
GO:0018193	0.999866484061114	0.00134505602468612	1	322	peptidyl-amino acid modification	BP	0.9999999999	0.163311109215108	BP peptidyl-amino acid modification
GO:0005654	0.999859239594135	0.00141062107449679	1	317	nucleoplasm	CC	0.9999999999	0.169592610162296	CC nucleoplasm
GO:0009816	1	0.00158519235813487	0	237	defense response to bacterium, incompatible interaction	BP	0.9999999999	0.188730231920466	BP defense response to bacterium, incompatible interaction
GO:0002376	0.999381708937874	0.00162708873795692	9	807	immune system process	BP	0.9999999999	0.190343368468646	BP immune system process
GO:0016556	1	0.00162978501909874	0	233	mRNA modification	BP	0.9999999999	0.190343368468646	BP mRNA modification
GO:0043226	0.998544979323754	0.00183773196272138	220	9735	organelle	CC	0.9999999999	0.212604783574078	CC organelle
GO:0072594	1	0.00190917243071912	0	227	establishment of protein localization to organelle	BP	0.9999999999	0.218805434746809	BP establishment of protein localization to organelle
GO:0044238	0.998475064887974	0.00193843373836788	203	9195	primary metabolic process	BP	0.9999999999	0.220101971607457	BP primary metabolic process
GO:0008233	0.999003266913335	0.00197624072029365	19	1483	peptidase activity	MF	0.9999999999	0.222336146357441	MF peptidase activity
GO:0097708	0.999475994336793	0.00200603795105729	4	503	intracellular vesicle	CC	0.9999999999	0.223636758125596	CC intracellular vesicle
GO:0016462	0.999085586585516	0.00205460803190834	13	992	pyrophosphatase activity	MF	0.9999999999	0.226987912570198	MF pyrophosphatase activity
GO:0031410	0.99944878711461	0.00210141483408446	4	501	cytoplasmic vesicle	CC	0.9999999999	0.228436454628606	CC cytoplasmic vesicle
GO:0006753	0.99963717802289	0.00210497589276951	2	380	nucleoside phosphate metabolic process	BP	0.9999999999	0.228436454628606	BP nucleoside phosphate metabolic process
GO:0043229	0.998295977605975	0.00214539943158831	220	9709	intracellular organelle	CC	0.9999999999	0.23078099324182	CC intracellular organelle
GO:0009117	0.999609324739117	0.00225052132942047	2	377	nucleotide metabolic process	BP	0.9999999999	0.239983852718984	BP nucleotide metabolic process
GO:0022607	0.999031017850915	0.00238026681544077	10	824	cellular component assembly	BP	0.9999999999	0.251631137566811	BP cellular component assembly
GO:0070011	0.99861195046134	0.00270523655505624	19	1459	peptidase activity, acting on L-amino acid peptides	MF	0.9999999999	0.283541161321835	MF peptidase activity, acting on L-amino acid peptides
GO:0051128	0.999158467059729	0.00278366897941958	5	547	regulation of cellular component organization	BP	0.9999999999	0.289289260123918	BP regulation of cellular component organization
GO:0006796	0.998355912441211	0.00289701214819501	27	1618	phosphate-containing compound metabolic process	BP	0.9999999999	0.298538319103491	BP phosphate-containing compound metabolic process
GO:0019001	0.999672119160122	0.00300324436930955	1	285	guanyl nucleotide binding	MF	0.9999999999	0.304370129759034	MF guanyl nucleotide binding
GO:0032561	0.999672119160122	0.00300324436930955	1	285	guanyl ribonucleotide binding	MF	0.9999999999	0.304370129759034	MF guanyl ribonucleotide binding
GO:0001882	0.999663379474697	0.00307427380489419	1	284	nucleoside binding	MF	0.9999999999	0.309014915323093	MF nucleoside binding
GO:0032549	0.999652586337669	0.00316164588674178	1	283	ribonucleoside binding	MF	0.9999999999	0.315213524464345	MF ribonucleoside binding
GO:0016817	0.998486284034876	0.00322218956159868	14	1012	hydrolase activity, acting on acid anhydrides	MF	0.9999999999	0.318658956402296	MF hydrolase activity, acting on acid anhydrides
GO:0034645	0.998451543456803	0.00346152239758383	12	914	cellular macromolecule biosynthetic process	BP	0.9999999999	0.339589193292564	BP cellular macromolecule biosynthetic process
GO:0016818	0.998229684239312	0.00373309821119279	14	1002	hydrolase activity, acting on acid anhydrides, in phosphorus-containing anhydrides	MF	0.9999999999	0.357731601241473	MF hydrolase activity, acting on acid anhydrides, in phosphorus-containing anhydrides
GO:0001883	0.999577186417474	0.00376313924489521	1	276	purine nucleoside binding	MF	0.9999999999	0.357731601241473	MF purine nucleoside binding
GO:0005525	0.999577186417474	0.00376313924489521	1	276	GTP binding	MF	0.9999999999	0.357731601241473	MF GTP binding
GO:0032550	0.999577186417474	0.00376313924489521	1	276	purine ribonucleoside binding	MF	0.9999999999	0.357731601241473	MF purine ribonucleoside binding
GO:0031090	0.997702305274448	0.00388744238942042	30	1743	organelle membrane	CC	0.9999999999	0.359821579820663	CC organelle membrane
GO:0065003	0.998677674162976	0.00389103732733857	6	587	protein-containing complex assembly	BP	0.9999999999	0.359821579820663	BP protein-containing complex assembly
GO:1901564	0.997169109894917	0.0038998608243088	89	4250	organonitrogen compound metabolic process	BP	0.9999999999	0.359821579820663	BP organonitrogen compound metabolic process
GO:0006399	1	0.00390249287418643	0	198	tRNA metabolic process	BP	0.9999999999	0.359821579820663	BP tRNA metabolic process
GO:1901566	0.998110322709502	0.00396876622852315	14	1007	organonitrogen compound biosynthetic process	BP	0.9999999999	0.363201345226712	BP organonitrogen compound biosynthetic process
GO:0003676	0.997061669375126	0.00403029262343592	91	4535	nucleic acid binding	MF	0.9999999999	0.366099840305146	MF nucleic acid binding
GO:0071702	0.997858835866242	0.0041426676045737	18	1183	organic substance transport	BP	0.9999999999	0.373497950300726	BP organic substance transport
GO:0044391	1	0.00417265099822225	0	206	ribosomal subunit	CC	0.9999999999	0.373497950300726	CC ribosomal subunit
GO:0016072	0.999511134996559	0.00427823466109517	1	273	rRNA metabolic process	BP	0.9999999999	0.380173852529058	BP rRNA metabolic process
GO:0051603	0.998597232408795	0.00444880916666767	5	520	proteolysis involved in cellular protein catabolic process	BP	0.9999999999	0.392487387128385	BP proteolysis involved in cellular protein catabolic process
GO:0034622	0.998633161014265	0.00481734183579215	4	461	cellular protein-containing complex assembly	BP	0.9999999999	0.421964735230851	BP cellular protein-containing complex assembly
GO:0098791	0.999435735544664	0.00485466104312389	1	272	Golgi subcompartment	CC	0.9999999999	0.422217789871123	CC Golgi subcompartment
GO:0017111	0.997655419038867	0.00497331278013389	13	932	nucleoside-triphosphatase activity	MF	0.9999999999	0.42949108889283	MF nucleoside-triphosphatase activity
GO:0010498	0.99940683724637	0.00507359745853304	1	268	proteasomal protein catabolic process	BP	0.9999999999	0.435087591846089	BP proteasomal protein catabolic process
GO:0009814	0.99897170565156	0.00536800414244151	2	341	defense response, incompatible interaction	BP	0.9999999999	0.457137741658057	BP defense response, incompatible interaction
GO:0018130	0.99756816956482	0.00543410038028468	11	821	heterocycle biosynthetic process	BP	0.9999999999	0.459574985954697	BP heterocycle biosynthetic process
GO:0043161	0.999314342010757	0.00576342551991746	1	263	proteasome-mediated ubiquitin-dependent protein catabolic process	BP	0.9999999999	0.484088268155807	BP proteasome-mediated ubiquitin-dependent protein catabolic process
GO:0019866	0.999279195719496	0.00602162893596435	1	263	organelle inner membrane	CC	0.9999999999	0.498963888660408	CC organelle inner membrane
GO:0032259	1	0.00604283451833932	0	182	methylation	BP	0.9999999999	0.498963888660408	BP methylation
GO:1902494	0.997179915892595	0.00606259638020067	12	870	catalytic complex	CC	0.9999999999	0.498963888660408	CC catalytic complex
GO:0031966	0.999187672699539	0.0066862401140744	1	262	mitochondrial membrane	CC	0.9999999999	0.546622416792629	CC mitochondrial membrane
GO:0044265	0.997399041181145	0.00680877480752485	7	606	cellular macromolecule catabolic process	BP	0.9999999999	0.552953678574021	BP cellular macromolecule catabolic process
GO:0044451	0.997566603661555	0.007354958650922	5	491	nucleoplasm part	CC	0.9999999999	0.593380644317477	CC nucleoplasm part
GO:0006364	0.999078664770704	0.00746755396437479	1	251	rRNA processing	BP	0.9999999999	0.598526890621752	BP rRNA processing
GO:1901137	0.998499414641205	0.0075165286826839	2	321	carbohydrate derivative biosynthetic process	BP	0.9999999999	0.598540202829563	BP carbohydrate derivative biosynthetic process
GO:0043414	1	0.00761039367939457	0	173	macromolecule methylation	BP	0.9999999999	0.602104888325262	BP macromolecule methylation
GO:0016853	0.999040447633876	0.00773664762322414	1	252	isomerase activity	MF	0.9999999999	0.608169934638447	MF isomerase activity
GO:0005840	0.998408138316171	0.00791971263188632	2	323	ribosome	CC	0.9999999999	0.618595133788674	CC ribosome
GO:0005802	0.998954325474243	0.00833901475682145	1	250	trans-Golgi network	CC	0.9999999999	0.647223657993047	CC trans-Golgi network
GO:0044427	0.996858318452521	0.00860052382908367	6	555	chromosomal part	CC	0.9999999999	0.663322161736182	CC chromosomal part
GO:0005743	1	0.0103280925040348	0	167	mitochondrial inner membrane	CC	0.9999999999	0.781914260803398	CC mitochondrial inner membrane
GO:0006464	0.993064800772322	0.0104153397802291	42	2150	cellular protein modification process	BP	0.9999999999	0.781914260803398	BP cellular protein modification process
GO:0036211	0.993064800772322	0.0104153397802291	42	2150	protein modification process	BP	0.9999999999	0.781914260803398	BP protein modification process
GO:0000959	1	0.0104213878862167	0	171	mitochondrial RNA metabolic process	BP	0.9999999999	0.781914260803398	BP mitochondrial RNA metabolic process
GO:1901701	1	0.0104569794317669	0	166	cellular response to oxygen-containing compound	BP	0.9999999999	0.781914260803398	BP cellular response to oxygen-containing compound
GO:0006793	0.993275596324336	0.0107226470395575	31	1678	phosphorus metabolic process	BP	0.9999999999	0.796920125127841	BP phosphorus metabolic process
GO:0006605	1	0.0112200104454882	0	162	protein targeting	BP	0.9999999999	0.828175119093102	BP protein targeting
GO:0008380	0.99698977803468	0.0112782553117955	3	353	RNA splicing	BP	0.9999999999	0.828175119093102	BP RNA splicing
GO:0044435	0.993245660153189	0.0118833154307622	20	1198	plastid part	CC	0.9999999999	0.867411292425222	CC plastid part
GO:0022402	0.99608681215035	0.0124623286037881	4	407	cell cycle process	BP	0.9999999999	0.904293110463036	BP cell cycle process
GO:0015931	1	0.0133114610075232	0	158	nucleobase-containing compound transport	BP	0.9999999999	0.960226154913277	BP nucleobase-containing compound transport
GO:0022603	1	0.0135229547816493	0	159	regulation of anatomical structure morphogenesis	BP	0.9999999999	0.969777745540146	BP regulation of anatomical structure morphogenesis
GO:0033043	0.996067810940306	0.0143010289622464	3	346	regulation of organelle organization	BP	0.9999999999	0.9999999999	BP regulation of organelle organization
GO:0048193	1	0.0143929337406075	0	154	Golgi vesicle transport	BP	0.9999999999	0.9999999999	BP Golgi vesicle transport
GO:0031967	0.994686245276024	0.0149172289833637	5	452	organelle envelope	CC	0.9999999999	0.9999999999	CC organelle envelope
GO:0031975	0.994686245276024	0.0149172289833637	5	452	envelope	CC	0.9999999999	0.9999999999	CC envelope
GO:0007049	0.995868906025972	0.014937339357689	3	352	cell cycle	BP	0.9999999999	0.9999999999	BP cell cycle
GO:0006457	0.997929974641751	0.0150683592968742	1	225	protein folding	BP	0.9999999999	0.9999999999	BP protein folding
GO:0044431	0.993384405202178	0.0152516394501871	8	609	Golgi apparatus part	CC	0.9999999999	0.9999999999	CC Golgi apparatus part
GO:0018205	1	0.0160491741512892	0	149	peptidyl-lysine modification	BP	0.9999999999	0.9999999999	BP peptidyl-lysine modification
GO:0044434	0.99008565032252	0.0170290469168795	20	1169	chloroplast part	CC	0.9999999999	0.9999999999	CC chloroplast part
GO:0019693	0.996096696749509	0.0174427571617543	2	284	ribose phosphate metabolic process	BP	0.9999999999	0.9999999999	BP ribose phosphate metabolic process
GO:0071822	0.994865873604572	0.0181090872178695	3	335	NA	NA	0.9999999999	0.9999999999	none
GO:0005768	0.994045471186264	0.0181386463810341	4	391	endosome	CC	0.9999999999	0.9999999999	CC endosome
GO:0006508	0.990785618099678	0.018186544068716	12	787	proteolysis	BP	0.9999999999	0.9999999999	BP proteolysis
GO:0044433	0.994638257220152	0.0188160558292287	3	333	cytoplasmic vesicle part	CC	0.9999999999	0.9999999999	CC cytoplasmic vesicle part
GO:0019843	1	0.0188879421615191	0	147	rRNA binding	MF	0.9999999999	0.9999999999	MF rRNA binding
GO:1900864	1	0.0190519391667269	0	149	mitochondrial RNA modification	BP	0.9999999999	0.9999999999	BP mitochondrial RNA modification
GO:1901135	0.99148790559021	0.0191932413588052	8	594	carbohydrate derivative metabolic process	BP	0.9999999999	0.9999999999	BP carbohydrate derivative metabolic process
GO:0010608	0.997186264909324	0.0196014607562335	1	215	posttranscriptional regulation of gene expression	BP	0.9999999999	0.9999999999	BP posttranscriptional regulation of gene expression
GO:0080156	1	0.0196610880944848	0	148	mitochondrial mRNA modification	BP	0.9999999999	0.9999999999	BP mitochondrial mRNA modification
GO:0043227	0.98335669174151	0.0199218624611646	217	9157	membrane-bounded organelle	CC	0.9999999999	0.9999999999	CC membrane-bounded organelle
GO:0031974	0.997023796229796	0.0205631477554582	1	213	membrane-enclosed lumen	CC	0.9999999999	0.9999999999	CC membrane-enclosed lumen
GO:0043233	0.997023796229796	0.0205631477554582	1	213	organelle lumen	CC	0.9999999999	0.9999999999	CC organelle lumen
GO:0070013	0.997023796229796	0.0205631477554582	1	213	intracellular organelle lumen	CC	0.9999999999	0.9999999999	CC intracellular organelle lumen
GO:0009059	0.987705492695349	0.0210736895661731	19	1108	macromolecule biosynthetic process	BP	0.9999999999	0.9999999999	BP macromolecule biosynthetic process
GO:0007005	1	0.0212289469636553	0	141	mitochondrion organization	BP	0.9999999999	0.9999999999	BP mitochondrion organization
GO:0044455	1	0.0214185336489051	0	146	mitochondrial membrane part	CC	0.9999999999	0.9999999999	CC mitochondrial membrane part
GO:0090407	0.992679761728099	0.0217952742588502	4	384	organophosphate biosynthetic process	BP	0.9999999999	0.9999999999	BP organophosphate biosynthetic process
GO:0008757	0.996799014996026	0.0218830920852282	1	207	S-adenosylmethionine-dependent methyltransferase activity	MF	0.9999999999	0.9999999999	MF S-adenosylmethionine-dependent methyltransferase activity
GO:0043603	0.990401991265766	0.0223975929401639	7	547	cellular amide metabolic process	BP	0.9999999999	0.9999999999	BP cellular amide metabolic process
GO:0006091	0.996661724615169	0.0226756867002653	1	208	generation of precursor metabolites and energy	BP	0.9999999999	0.9999999999	BP generation of precursor metabolites and energy
GO:0003924	0.996551834016176	0.0233149678434123	1	202	GTPase activity	MF	0.9999999999	0.9999999999	MF GTPase activity
GO:1901293	0.996549226574519	0.0233179874071742	1	211	nucleoside phosphate biosynthetic process	BP	0.9999999999	0.9999999999	BP nucleoside phosphate biosynthetic process
GO:1903046	1	0.0233192565950594	0	136	meiotic cell cycle process	BP	0.9999999999	0.9999999999	BP meiotic cell cycle process
GO:0009165	0.996438879316592	0.0239493549904186	1	210	nucleotide biosynthetic process	BP	0.9999999999	0.9999999999	BP nucleotide biosynthetic process
GO:0046982	0.99639521905627	0.024186333697126	1	219	protein heterodimerization activity	MF	0.9999999999	0.9999999999	MF protein heterodimerization activity
GO:0005856	1	0.0248366793058108	0	131	cytoskeleton	CC	0.9999999999	0.9999999999	CC cytoskeleton
GO:0008135	1	0.0252582500750625	0	133	translation factor activity, RNA binding	MF	0.9999999999	0.9999999999	MF translation factor activity, RNA binding
GO:0008033	1	0.026486427439226	0	129	tRNA processing	BP	0.9999999999	0.9999999999	BP tRNA processing
GO:0030163	0.990074799995166	0.0285456345830379	4	361	protein catabolic process	BP	0.9999999999	0.9999999999	BP protein catabolic process
GO:0009259	0.992998056144721	0.0289563845166466	2	260	ribonucleotide metabolic process	BP	0.9999999999	0.9999999999	BP ribonucleotide metabolic process
GO:0005681	0.995506084315601	0.0291786695868655	1	190	spliceosomal complex	CC	0.9999999999	0.9999999999	CC spliceosomal complex
GO:0016043	0.977433692013175	0.0304633445748638	59	2736	cellular component organization	BP	0.9999999999	0.9999999999	BP cellular component organization
GO:0017038	1	0.0317026469218742	0	126	protein import	BP	0.9999999999	0.9999999999	BP protein import
GO:0016893	0.992074342555004	0.0321827939289542	2	281	endonuclease activity, active with either ribo- or deoxyribonucleic acids and producing 5'-phosphomonoesters	MF	0.9999999999	0.9999999999	MF endonuclease activity, active with either ribo- or deoxyribonucleic acids and producing 5'-phosphomonoesters
GO:0043231	0.972043890275986	0.0330261480157035	215	8966	intracellular membrane-bounded organelle	CC	0.9999999999	0.9999999999	CC intracellular membrane-bounded organelle
GO:0042742	0.983226986427596	0.0331853779604071	10	651	defense response to bacterium	BP	0.9999999999	0.9999999999	BP defense response to bacterium
GO:0032774	0.989431607124863	0.0341089360763664	3	299	RNA biosynthetic process	BP	0.9999999999	0.9999999999	BP RNA biosynthetic process
GO:0010038	0.988895403334207	0.0356073662902946	3	298	response to metal ion	BP	0.9999999999	0.9999999999	BP response to metal ion
GO:0019899	0.983921504997945	0.0356561384079523	7	500	enzyme binding	MF	0.9999999999	0.9999999999	MF enzyme binding
GO:1902580	0.994288004546763	0.0356803900919535	1	187	NA	NA	0.9999999999	0.9999999999	none
GO:0003729	0.988748362940364	0.0360206769480405	3	294	mRNA binding	MF	0.9999999999	0.9999999999	MF mRNA binding
GO:0080135	1	0.0367120329281504	0	120	regulation of cellular response to stress	BP	0.9999999999	0.9999999999	BP regulation of cellular response to stress
GO:0006163	0.990763075345065	0.0367300768850373	2	249	purine nucleotide metabolic process	BP	0.9999999999	0.9999999999	BP purine nucleotide metabolic process
GO:0016887	0.980886936671523	0.0385212810361542	9	596	ATPase activity	MF	0.9999999999	0.9999999999	MF ATPase activity
GO:0098588	0.975003749170818	0.0391729430507977	23	1220	bounding membrane of organelle	CC	0.9999999999	0.9999999999	CC bounding membrane of organelle
GO:0016788	0.972347610994214	0.0392142502542069	39	2072	hydrolase activity, acting on ester bonds	MF	0.9999999999	0.9999999999	MF hydrolase activity, acting on ester bonds
GO:0050657	1	0.0404707156638677	0	117	nucleic acid transport	BP	0.9999999999	0.9999999999	BP nucleic acid transport
GO:0050658	1	0.0404707156638677	0	117	RNA transport	BP	0.9999999999	0.9999999999	BP RNA transport
GO:0051236	1	0.0404707156638677	0	117	establishment of RNA localization	BP	0.9999999999	0.9999999999	BP establishment of RNA localization
GO:0006518	0.982310453326079	0.0408768680754769	6	459	peptide metabolic process	BP	0.9999999999	0.9999999999	BP peptide metabolic process
GO:0002682	0.993209026901895	0.0412213855368503	1	182	regulation of immune system process	BP	0.9999999999	0.9999999999	BP regulation of immune system process
GO:0010638	1	0.0412254769942204	0	114	positive regulation of organelle organization	BP	0.9999999999	0.9999999999	BP positive regulation of organelle organization
GO:0070647	0.977828607547347	0.0416477015851284	11	675	protein modification by small protein conjugation or removal	BP	0.9999999999	0.9999999999	BP protein modification by small protein conjugation or removal
GO:0008219	0.982882689006853	0.0423470320065987	5	396	cell death	BP	0.9999999999	0.9999999999	BP cell death
GO:0009150	0.989002447118956	0.0426256738578834	2	242	purine ribonucleotide metabolic process	BP	0.9999999999	0.9999999999	BP purine ribonucleotide metabolic process
GO:0045595	1	0.0436363932335703	0	114	regulation of cell differentiation	BP	0.9999999999	0.9999999999	BP regulation of cell differentiation
GO:0044802	0.992679219224984	0.0438900766138275	1	175	NA	NA	0.9999999999	0.9999999999	none
GO:0009532	0.978647044806028	0.0440900062654879	8	538	plastid stroma	CC	0.9999999999	0.9999999999	CC plastid stroma
GO:0098772	0.981834637468829	0.0446227806342013	5	395	molecular function regulator	MF	0.9999999999	0.9999999999	MF molecular function regulator
GO:0008092	0.984959247437487	0.0462978683629831	3	288	cytoskeletal protein binding	MF	0.9999999999	0.9999999999	MF cytoskeletal protein binding
GO:0009570	0.9773450937347	0.0464939234736255	8	534	chloroplast stroma	CC	0.9999999999	0.9999999999	CC chloroplast stroma
GO:0072657	1	0.0469132036153885	0	109	protein localization to membrane	BP	0.9999999999	0.9999999999	BP protein localization to membrane
GO:0006461	0.984725731706496	0.0469189090341154	3	286	NA	NA	0.9999999999	0.9999999999	none
GO:0044877	0.987670891630881	0.0469858347313171	2	231	protein-containing complex binding	MF	0.9999999999	0.9999999999	MF protein-containing complex binding
GO:0051276	0.98761324071867	0.0471696497586618	2	232	chromosome organization	BP	0.9999999999	0.9999999999	BP chromosome organization
GO:0016810	1	0.0477788316822548	0	109	hydrolase activity, acting on carbon-nitrogen (but not peptide) bonds	MF	0.9999999999	0.9999999999	MF hydrolase activity, acting on carbon-nitrogen (but not peptide) bonds
GO:0019867	1	0.0483206435453471	0	111	outer membrane	CC	0.9999999999	0.9999999999	CC outer membrane
GO:0044445	0.986984768440191	0.0491734708805778	2	238	cytosolic part	CC	0.9999999999	0.9999999999	CC cytosolic part
GO:0015934	1	0.0495572987958371	0	113	large ribosomal subunit	CC	0.9999999999	0.9999999999	CC large ribosomal subunit
