# Supplementary material for: Transcriptional Regulation of Pine Male and Female Cone Initiation and Development: Key Players Identified Through Comparative Transcriptomics
Source: Front Genet. 2022 Mar 18;13:815093. doi: 10.3389/fgene.2022.815093 (PMC8971679; doi:10.3389/fgene.2022.815093)
Supplement: Supplementary file 2 [file DataSheet3.ZIP › SUP_GSEA/salmon.gene.counts.matrix.Bud_vs_FC_3_2.DESeq2.DE_results.P0.001_C2.DE.subset.GOseq.enriched]

category	over_represented_pvalue	under_represented_pvalue	numDEInCat	numInCat	term	ontology	over_represented_FDR	go_term	gene_ids
GO:0005576	1.78652150717115e-45	1	125	1029	extracellular region	CC	2.19081132424398e-41	CC extracellular region	Pdensi_DN10456_c0_g2, Pdensi_DN11283_c0_g1d174343, Pdensi_DN11539_c0_g1d336199, Pdensi_DN12353_c0_g1d50734, Pdensi_DN12819_c0_g1d460270, Pdensi_DN12835_c0_g1d51253, Pdensi_DN13422_c0_g1d391646, Pdensi_DN13660_c0_g1, Pdensi_DN14282_c1_g1, Pdensi_DN14728_c0_g1d464846, Pdensi_DN14956_c0_g5, Pdensi_DN15086_c0_g1d213965, Pdensi_DN15418_c0_g2d466840, Pdensi_DN15483_c1_g3, Pdensi_DN15834_c0_g1d526435, P…
GO:0009698	2.63288501650108e-32	1	51	222	phenylpropanoid metabolic process	BP	1.61435344786764e-28	BP phenylpropanoid metabolic process	Pdensi_DN11539_c0_g1d336199, Pdensi_DN12981_c0_g2, Pdensi_DN13536_c0_g1, Pdensi_DN14492_c3_g2, Pdensi_DN14735_c0_g1, Pdensi_DN14956_c0_g5, Pdensi_DN15086_c0_g1d213965, Pdensi_DN15924_c0_g1d110384, Pdensi_DN16433_c0_g1d215250, Pdensi_DN17568_c0_g1d216235, Pdensi_DN18549_c0_g1d354665, Pdensi_DN18549_c0_g3d354668, Pdensi_DN18910_c0_g1d285192, Pdensi_DN19025_c1_g3, Pdensi_DN19175_c0_g1d286053, Pdensi…
GO:0019748	9.54746188644128e-32	1	59	315	secondary metabolic process	BP	3.90268417044765e-28	BP secondary metabolic process	Pdensi_DN11539_c0_g1d336199, Pdensi_DN12981_c0_g2, Pdensi_DN13536_c0_g1, Pdensi_DN14492_c3_g2, Pdensi_DN14528_c0_g1, Pdensi_DN14735_c0_g1, Pdensi_DN14956_c0_g5, Pdensi_DN15086_c0_g1d213965, Pdensi_DN15855_c0_g1d468400, Pdensi_DN15924_c0_g1d110384, Pdensi_DN16433_c0_g1d215250, Pdensi_DN17568_c0_g1d216235, Pdensi_DN18207_c1_g3, Pdensi_DN18549_c0_g1d354665, Pdensi_DN18549_c0_g3d354668, Pdensi_DN1891…
GO:0016491	1.69435319704548e-30	1	128	1505	oxidoreductase activity	MF	5.19446331384217e-27	MF oxidoreductase activity	Pdensi_DN10615_c0_g1d173442, Pdensi_DN11539_c0_g1d336199, Pdensi_DN11871_c0_g1d458112, Pdensi_DN12353_c0_g1d50734, Pdensi_DN12835_c0_g1d51253, Pdensi_DN12981_c0_g2, Pdensi_DN13536_c0_g1, Pdensi_DN14956_c0_g5, Pdensi_DN14965_c0_g1d465570, Pdensi_DN15086_c0_g1d213965, Pdensi_DN15119_c0_g1d395319, Pdensi_DN15194_c0_g1d343911, Pdensi_DN15715_c0_g1d277050, Pdensi_DN15924_c0_g1d110384, Pdensi_DN16262_c…
GO:0044710	3.26674403895002e-28	1	222	3768	NA	NA	8.01201642992882e-25	none	Pdensi_DN10531_c0_g1d455577, Pdensi_DN11539_c0_g1d336199, Pdensi_DN11871_c0_g1d458112, Pdensi_DN12647_c0_g2, Pdensi_DN12835_c0_g1d51253, Pdensi_DN12981_c0_g2, Pdensi_DN13058_c0_g1d460568, Pdensi_DN13422_c0_g1d391646, Pdensi_DN13536_c0_g1, Pdensi_DN13671_c0_g1, Pdensi_DN14492_c3_g2, Pdensi_DN14528_c0_g1, Pdensi_DN14728_c0_g1d464846, Pdensi_DN14735_c0_g1, Pdensi_DN14956_c0_g5, Pdensi_DN14965_c0_g1d…
GO:0044550	1.23900826736935e-23	1	41	203	secondary metabolite biosynthetic process	BP	2.53232639712506e-20	BP secondary metabolite biosynthetic process	Pdensi_DN12981_c0_g2, Pdensi_DN13536_c0_g1, Pdensi_DN14492_c3_g2, Pdensi_DN14528_c0_g1, Pdensi_DN14735_c0_g1, Pdensi_DN15086_c0_g1d213965, Pdensi_DN15924_c0_g1d110384, Pdensi_DN16433_c0_g1d215250, Pdensi_DN17568_c0_g1d216235, Pdensi_DN18910_c0_g1d285192, Pdensi_DN18962_c1_g1, Pdensi_DN19025_c1_g3, Pdensi_DN19175_c0_g1d286053, Pdensi_DN19519_c0_g5, Pdensi_DN19565_c0_g1d218684, Pdensi_DN19704_c0_g1…
GO:0009699	1.70660949043917e-23	1	39	183	phenylpropanoid biosynthetic process	BP	2.98973602589364e-20	BP phenylpropanoid biosynthetic process	Pdensi_DN12981_c0_g2, Pdensi_DN13536_c0_g1, Pdensi_DN14492_c3_g2, Pdensi_DN14735_c0_g1, Pdensi_DN15086_c0_g1d213965, Pdensi_DN15924_c0_g1d110384, Pdensi_DN16433_c0_g1d215250, Pdensi_DN17568_c0_g1d216235, Pdensi_DN18910_c0_g1d285192, Pdensi_DN19025_c1_g3, Pdensi_DN19175_c0_g1d286053, Pdensi_DN19519_c0_g5, Pdensi_DN19565_c0_g1d218684, Pdensi_DN19704_c0_g1d218921, Pdensi_DN19717_c0_g2d287888, Pdensi…
GO:0044699	2.55565487750091e-22	1	343	7672	NA	NA	3.91749947034921e-19	none	Pdensi_DN10531_c0_g1d455577, Pdensi_DN10615_c0_g1d173442, Pdensi_DN10751_c0_g1d49359, Pdensi_DN11539_c0_g1d336199, Pdensi_DN11760_c0_g1d268987, Pdensi_DN11871_c0_g1d458112, Pdensi_DN12202_c0_g1d389479, Pdensi_DN12353_c0_g1d50734, Pdensi_DN12416_c0_g1d337984, Pdensi_DN12647_c0_g2, Pdensi_DN12819_c0_g1d460270, Pdensi_DN12835_c0_g1d51253, Pdensi_DN12981_c0_g2, Pdensi_DN13058_c0_g1d460568, Pdensi_DN1…
GO:0055114	1.36612327117177e-21	1	92	1080	oxidation-reduction process	BP	1.86141885270882e-18	BP oxidation-reduction process	Pdensi_DN11539_c0_g1d336199, Pdensi_DN11871_c0_g1d458112, Pdensi_DN12835_c0_g1d51253, Pdensi_DN12981_c0_g2, Pdensi_DN14965_c0_g1d465570, Pdensi_DN15086_c0_g1d213965, Pdensi_DN15119_c0_g1d395319, Pdensi_DN15194_c0_g1d343911, Pdensi_DN15715_c0_g1d277050, Pdensi_DN15924_c0_g1d110384, Pdensi_DN16262_c1_g1d347133, Pdensi_DN16309_c0_g1d278549, Pdensi_DN16322_c0_g1, Pdensi_DN16433_c0_g1d215250, Pdensi_D…
GO:0009808	5.18665603321719e-21	1	30	120	lignin metabolic process	BP	6.36039629353424e-18	BP lignin metabolic process	Pdensi_DN11539_c0_g1d336199, Pdensi_DN14735_c0_g1, Pdensi_DN14956_c0_g5, Pdensi_DN15086_c0_g1d213965, Pdensi_DN15924_c0_g1d110384, Pdensi_DN16433_c0_g1d215250, Pdensi_DN18549_c0_g1d354665, Pdensi_DN18549_c0_g3d354668, Pdensi_DN19175_c0_g1d286053, Pdensi_DN19704_c0_g1d218921, Pdensi_DN19717_c0_g2d287888, Pdensi_DN19743_c0_g2, Pdensi_DN20231_c0_g1, Pdensi_DN20755_c0_g1d493374, Pdensi_DN20755_c0_g2d…
GO:0048046	7.47135922292261e-21	1	51	388	apoplast	CC	8.32920710460909e-18	CC apoplast	Pdensi_DN11283_c0_g1d174343, Pdensi_DN11539_c0_g1d336199, Pdensi_DN13660_c0_g1, Pdensi_DN14282_c1_g1, Pdensi_DN14956_c0_g5, Pdensi_DN15418_c0_g2d466840, Pdensi_DN16284_c0_g1d215067, Pdensi_DN16433_c0_g1d215250, Pdensi_DN17518_c0_g1, Pdensi_DN17557_c1_g1d474536, Pdensi_DN18297_c1_g3, Pdensi_DN18549_c0_g1d354665, Pdensi_DN18549_c0_g3d354668, Pdensi_DN18749_c0_g1d115901, Pdensi_DN19001_c1_g1, Pdensi…
GO:0020037	3.23662161955767e-19	1	43	295	heme binding	MF	3.30755757671964e-16	MF heme binding	Pdensi_DN12835_c0_g1d51253, Pdensi_DN12981_c0_g2, Pdensi_DN15086_c0_g1d213965, Pdensi_DN16508_c0_g1d398834, Pdensi_DN16532_c0_g1d215401, Pdensi_DN16606_c1_g6, Pdensi_DN16914_c0_g1d185591, Pdensi_DN19420_c0_g1d534137, Pdensi_DN19456_c1_g3d484240, Pdensi_DN19569_c0_g6, Pdensi_DN19627_c0_g3, Pdensi_DN19717_c0_g2d287888, Pdensi_DN19943_c0_g2d487574, Pdensi_DN21336_c1_g1, Pdensi_DN22133_c2_g3, Pdensi_…
GO:0046271	8.69257559183186e-19	1	18	40	phenylpropanoid catabolic process	BP	8.19977342174109e-16	BP phenylpropanoid catabolic process	Pdensi_DN11539_c0_g1d336199, Pdensi_DN13536_c0_g1, Pdensi_DN14956_c0_g5, Pdensi_DN16433_c0_g1d215250, Pdensi_DN17568_c0_g1d216235, Pdensi_DN18549_c0_g1d354665, Pdensi_DN18549_c0_g3d354668, Pdensi_DN19175_c0_g1d286053, Pdensi_DN20755_c0_g1d493374, Pdensi_DN20755_c0_g2d493377, Pdensi_DN21246_c1_g1d18502, Pdensi_DN27378_c0_g1d140778, Pdensi_DN39247_c0_g1d441442, Pdensi_DN40201_c0_g1, Pdensi_DN792_c0…
GO:0046906	1.85669088992476e-17	1	43	331	tetrapyrrole binding	MF	1.62632859879624e-14	MF tetrapyrrole binding	Pdensi_DN12835_c0_g1d51253, Pdensi_DN12981_c0_g2, Pdensi_DN15086_c0_g1d213965, Pdensi_DN16508_c0_g1d398834, Pdensi_DN16532_c0_g1d215401, Pdensi_DN16606_c1_g6, Pdensi_DN16914_c0_g1d185591, Pdensi_DN19420_c0_g1d534137, Pdensi_DN19456_c1_g3d484240, Pdensi_DN19569_c0_g6, Pdensi_DN19627_c0_g3, Pdensi_DN19717_c0_g2d287888, Pdensi_DN19943_c0_g2d487574, Pdensi_DN21336_c1_g1, Pdensi_DN22133_c2_g3, Pdensi_…
GO:0046274	2.35785409585294e-17	1	16	34	lignin catabolic process	BP	1.80714779859029e-14	BP lignin catabolic process	Pdensi_DN11539_c0_g1d336199, Pdensi_DN14956_c0_g5, Pdensi_DN16433_c0_g1d215250, Pdensi_DN18549_c0_g1d354665, Pdensi_DN18549_c0_g3d354668, Pdensi_DN19175_c0_g1d286053, Pdensi_DN20755_c0_g1d493374, Pdensi_DN20755_c0_g2d493377, Pdensi_DN21246_c1_g1d18502, Pdensi_DN27378_c0_g1d140778, Pdensi_DN39247_c0_g1d441442, Pdensi_DN40201_c0_g1, Pdensi_DN792_c0_g1d324689, Pdensi_GG_107060_c0_g1, Pdensi_GG_13456…
GO:0052716	2.35785409585294e-17	1	16	34	hydroquinone:oxygen oxidoreductase activity	MF	1.80714779859029e-14	MF hydroquinone:oxygen oxidoreductase activity	Pdensi_DN11539_c0_g1d336199, Pdensi_DN14956_c0_g5, Pdensi_DN16433_c0_g1d215250, Pdensi_DN18549_c0_g1d354665, Pdensi_DN18549_c0_g3d354668, Pdensi_DN19175_c0_g1d286053, Pdensi_DN20755_c0_g1d493374, Pdensi_DN20755_c0_g2d493377, Pdensi_DN21246_c1_g1d18502, Pdensi_DN27378_c0_g1d140778, Pdensi_DN39247_c0_g1d441442, Pdensi_DN40201_c0_g1, Pdensi_DN792_c0_g1d324689, Pdensi_GG_107060_c0_g1, Pdensi_GG_13456…
GO:0044711	5.34995220973202e-16	1	109	1740	NA	NA	3.85920376164375e-13	none	Pdensi_DN10531_c0_g1d455577, Pdensi_DN12647_c0_g2, Pdensi_DN12981_c0_g2, Pdensi_DN13536_c0_g1, Pdensi_DN13671_c0_g1, Pdensi_DN14492_c3_g2, Pdensi_DN14528_c0_g1, Pdensi_DN14735_c0_g1, Pdensi_DN14965_c0_g1d465570, Pdensi_DN15086_c0_g1d213965, Pdensi_DN15119_c0_g1d395319, Pdensi_DN15345_c1_g1d466625, Pdensi_DN15924_c0_g1d110384, Pdensi_DN16309_c0_g1d278549, Pdensi_DN16322_c0_g1, Pdensi_DN16433_c0_g1…
GO:0016682	1.22079256010343e-14	1	16	47	oxidoreductase activity, acting on diphenols and related substances as donors, oxygen as acceptor	MF	8.3169884247491e-12	MF oxidoreductase activity, acting on diphenols and related substances as donors, oxygen as acceptor	Pdensi_DN11539_c0_g1d336199, Pdensi_DN14956_c0_g5, Pdensi_DN16433_c0_g1d215250, Pdensi_DN18549_c0_g1d354665, Pdensi_DN18549_c0_g3d354668, Pdensi_DN19175_c0_g1d286053, Pdensi_DN20755_c0_g1d493374, Pdensi_DN20755_c0_g2d493377, Pdensi_DN21246_c1_g1d18502, Pdensi_DN27378_c0_g1d140778, Pdensi_DN39247_c0_g1d441442, Pdensi_DN40201_c0_g1, Pdensi_DN792_c0_g1d324689, Pdensi_GG_107060_c0_g1, Pdensi_GG_13456…
GO:0016705	2.2558746499711e-14	1	34	257	oxidoreductase activity, acting on paired donors, with incorporation or reduction of molecular oxygen	MF	1.45598899118924e-11	MF oxidoreductase activity, acting on paired donors, with incorporation or reduction of molecular oxygen	Pdensi_DN12981_c0_g2, Pdensi_DN16914_c0_g1d185591, Pdensi_DN17788_c0_g1d113777, Pdensi_DN19420_c0_g1d534137, Pdensi_DN19456_c1_g3d484240, Pdensi_DN19627_c0_g3, Pdensi_DN20685_c1_g1, Pdensi_DN21336_c1_g1, Pdensi_DN2150_c0_g1d165343, Pdensi_DN22133_c2_g3, Pdensi_DN22738_c1_g1, Pdensi_DN23745_c0_g4, Pdensi_DN24294_c0_g1, Pdensi_DN24790_c1_g3, Pdensi_DN25871_c0_g2d75754, Pdensi_DN27094_c0_g1, Pdensi_…
GO:0016684	3.64110154617333e-14	1	25	134	oxidoreductase activity, acting on peroxide as acceptor	MF	2.23254141303618e-11	MF oxidoreductase activity, acting on peroxide as acceptor	Pdensi_DN11871_c0_g1d458112, Pdensi_DN12835_c0_g1d51253, Pdensi_DN15086_c0_g1d213965, Pdensi_DN15194_c0_g1d343911, Pdensi_DN16508_c0_g1d398834, Pdensi_DN16532_c0_g1d215401, Pdensi_DN16606_c1_g6, Pdensi_DN19569_c0_g6, Pdensi_DN19717_c0_g2d287888, Pdensi_DN19943_c0_g2d487574, Pdensi_DN22789_c1_g6, Pdensi_DN23377_c0_g3d548222, Pdensi_DN23979_c0_g1d224838, Pdensi_DN24570_c0_g1, Pdensi_DN33677_c0_g1d2…
GO:0042743	9.07427241151398e-14	1	22	103	hydrogen peroxide metabolic process	BP	5.29894298011409e-11	BP hydrogen peroxide metabolic process	Pdensi_DN11871_c0_g1d458112, Pdensi_DN12835_c0_g1d51253, Pdensi_DN15086_c0_g1d213965, Pdensi_DN15194_c0_g1d343911, Pdensi_DN16508_c0_g1d398834, Pdensi_DN16532_c0_g1d215401, Pdensi_DN16606_c1_g6, Pdensi_DN19569_c0_g6, Pdensi_DN19717_c0_g2d287888, Pdensi_DN19943_c0_g2d487574, Pdensi_DN22789_c1_g6, Pdensi_DN23979_c0_g1d224838, Pdensi_DN24570_c0_g1, Pdensi_DN33677_c0_g1d29766, Pdensi_DN33925_c0_g1d31…
GO:0003824	1.77451099603779e-13	1	365	9708	catalytic activity	MF	9.4877836454347e-11	MF catalytic activity	Pdensi_DN10456_c0_g2, Pdensi_DN10531_c0_g1d455577, Pdensi_DN10615_c0_g1d173442, Pdensi_DN11167_c0_g1d456771, Pdensi_DN11539_c0_g1d336199, Pdensi_DN11834_c0_g1d269165, Pdensi_DN11871_c0_g1d458112, Pdensi_DN12332_c0_g1d50692, Pdensi_DN12353_c0_g1d50734, Pdensi_DN12420_c0_g1d105565, Pdensi_DN12647_c0_g2, Pdensi_DN12819_c0_g1d460270, Pdensi_DN12835_c0_g1d51253, Pdensi_DN12981_c0_g2, Pdensi_DN13058_c0…
GO:0009056	1.77949134669329e-13	1	104	1779	catabolic process	BP	9.4877836454347e-11	BP catabolic process	Pdensi_DN10456_c0_g2, Pdensi_DN11539_c0_g1d336199, Pdensi_DN12819_c0_g1d460270, Pdensi_DN12835_c0_g1d51253, Pdensi_DN13422_c0_g1d391646, Pdensi_DN13536_c0_g1, Pdensi_DN14230_c0_g3, Pdensi_DN14728_c0_g1d464846, Pdensi_DN14735_c0_g1, Pdensi_DN14857_c0_g1d342973, Pdensi_DN14956_c0_g5, Pdensi_DN15086_c0_g1d213965, Pdensi_DN15418_c0_g2d466840, Pdensi_DN15483_c1_g3, Pdensi_DN15715_c0_g1d277050, Pdensi_…
GO:0016679	2.23154264954703e-13	1	16	55	oxidoreductase activity, acting on diphenols and related substances as donors	MF	1.1402253129748e-10	MF oxidoreductase activity, acting on diphenols and related substances as donors	Pdensi_DN11539_c0_g1d336199, Pdensi_DN14956_c0_g5, Pdensi_DN16433_c0_g1d215250, Pdensi_DN18549_c0_g1d354665, Pdensi_DN18549_c0_g3d354668, Pdensi_DN19175_c0_g1d286053, Pdensi_DN20755_c0_g1d493374, Pdensi_DN20755_c0_g2d493377, Pdensi_DN21246_c1_g1d18502, Pdensi_DN27378_c0_g1d140778, Pdensi_DN39247_c0_g1d441442, Pdensi_DN40201_c0_g1, Pdensi_DN792_c0_g1d324689, Pdensi_GG_107060_c0_g1, Pdensi_GG_13456…
GO:0004497	2.74557957313558e-13	1	30	218	monooxygenase activity	MF	1.34676169221446e-10	MF monooxygenase activity	Pdensi_DN12981_c0_g2, Pdensi_DN16914_c0_g1d185591, Pdensi_DN19420_c0_g1d534137, Pdensi_DN19456_c1_g3d484240, Pdensi_DN19627_c0_g3, Pdensi_DN21336_c1_g1, Pdensi_DN2150_c0_g1d165343, Pdensi_DN22133_c2_g3, Pdensi_DN22738_c1_g1, Pdensi_DN23377_c0_g3d548222, Pdensi_DN23745_c0_g4, Pdensi_DN24294_c0_g1, Pdensi_DN24790_c1_g3, Pdensi_DN25871_c0_g2d75754, Pdensi_DN27094_c0_g1, Pdensi_DN27359_c0_g1d230729, …
GO:0072593	3.77214627710193e-13	1	24	134	reactive oxygen species metabolic process	BP	1.77914729985004e-10	BP reactive oxygen species metabolic process	Pdensi_DN11871_c0_g1d458112, Pdensi_DN12835_c0_g1d51253, Pdensi_DN14857_c0_g1d342973, Pdensi_DN15086_c0_g1d213965, Pdensi_DN15194_c0_g1d343911, Pdensi_DN16508_c0_g1d398834, Pdensi_DN16532_c0_g1d215401, Pdensi_DN16606_c1_g6, Pdensi_DN19569_c0_g6, Pdensi_DN19717_c0_g2d287888, Pdensi_DN19943_c0_g2d487574, Pdensi_DN22789_c1_g6, Pdensi_DN23979_c0_g1d224838, Pdensi_DN24324_c0_g1, Pdensi_DN24570_c0_g1, …
GO:0009809	2.82248840801697e-12	1	19	89	lignin biosynthetic process	BP	1.28193242027823e-09	BP lignin biosynthetic process	Pdensi_DN14735_c0_g1, Pdensi_DN15086_c0_g1d213965, Pdensi_DN15924_c0_g1d110384, Pdensi_DN16433_c0_g1d215250, Pdensi_DN19175_c0_g1d286053, Pdensi_DN19704_c0_g1d218921, Pdensi_DN19717_c0_g2d287888, Pdensi_DN19743_c0_g2, Pdensi_DN20231_c0_g1, Pdensi_DN20755_c0_g1d493374, Pdensi_DN24354_c2_g1, Pdensi_DN30823_c0_g1d27442, Pdensi_GG_107060_c0_g1, Pdensi_GG_125970_c0_g1, Pdensi_GG_143718_c0_g1, Pdensi_G…
GO:0004601	6.53021205017013e-12	1	22	128	peroxidase activity	MF	2.85999965611558e-09	MF peroxidase activity	Pdensi_DN11871_c0_g1d458112, Pdensi_DN12835_c0_g1d51253, Pdensi_DN15086_c0_g1d213965, Pdensi_DN15194_c0_g1d343911, Pdensi_DN16508_c0_g1d398834, Pdensi_DN16532_c0_g1d215401, Pdensi_DN16606_c1_g6, Pdensi_DN19569_c0_g6, Pdensi_DN19717_c0_g2d287888, Pdensi_DN19943_c0_g2d487574, Pdensi_DN22789_c1_g6, Pdensi_DN23979_c0_g1d224838, Pdensi_DN24570_c0_g1, Pdensi_DN33677_c0_g1d29766, Pdensi_DN33925_c0_g1d31…
GO:0042744	7.70633321862731e-12	1	19	92	hydrogen peroxide catabolic process	BP	3.14598757371616e-09	BP hydrogen peroxide catabolic process	Pdensi_DN12835_c0_g1d51253, Pdensi_DN15086_c0_g1d213965, Pdensi_DN16508_c0_g1d398834, Pdensi_DN16532_c0_g1d215401, Pdensi_DN16606_c1_g6, Pdensi_DN19569_c0_g6, Pdensi_DN19717_c0_g2d287888, Pdensi_DN19943_c0_g2d487574, Pdensi_DN22789_c1_g6, Pdensi_DN23979_c0_g1d224838, Pdensi_DN24570_c0_g1, Pdensi_DN33677_c0_g1d29766, Pdensi_DN33925_c0_g1d313047, Pdensi_DN38889_c0_g1d90389, Pdensi_DN39846_c0_g1d441…
GO:0001071	7.95283493314857e-12	1	62	859	NA	NA	3.14598757371616e-09	none	Pdensi_DN11148_c0_g1d335521, Pdensi_DN12202_c0_g1d389479, Pdensi_DN13368_c0_g1d177692, Pdensi_DN13932_c0_g1d462718, Pdensi_DN14492_c3_g2, Pdensi_DN14729_c0_g3, Pdensi_DN15094_c1_g3d465823, Pdensi_DN15221_c0_g1d214075, Pdensi_DN15526_c0_g1, Pdensi_DN16047_c2_g6, Pdensi_DN16270_c1_g1, Pdensi_DN16706_c0_g1d399200, Pdensi_DN16777_c0_g1d471592, Pdensi_DN16905_c1_g1, Pdensi_DN16934_c0_g1d112142, Pdensi…
GO:0003700	7.95283493314857e-12	1	62	859	DNA-binding transcription factor activity	MF	3.14598757371616e-09	MF DNA-binding transcription factor activity	Pdensi_DN11148_c0_g1d335521, Pdensi_DN12202_c0_g1d389479, Pdensi_DN13368_c0_g1d177692, Pdensi_DN13932_c0_g1d462718, Pdensi_DN14492_c3_g2, Pdensi_DN14729_c0_g3, Pdensi_DN15094_c1_g3d465823, Pdensi_DN15221_c0_g1d214075, Pdensi_DN15526_c0_g1, Pdensi_DN16047_c2_g6, Pdensi_DN16270_c1_g1, Pdensi_DN16706_c0_g1d399200, Pdensi_DN16777_c0_g1d471592, Pdensi_DN16905_c1_g1, Pdensi_DN16934_c0_g1d112142, Pdensi…
GO:0005618	1.51632424634528e-11	1	46	552	cell wall	CC	5.63475279785825e-09	CC cell wall	Pdensi_DN12835_c0_g1d51253, Pdensi_DN14230_c0_g3, Pdensi_DN15418_c0_g2d466840, Pdensi_DN16284_c0_g1d215067, Pdensi_DN17518_c0_g1, Pdensi_DN17557_c1_g1d474536, Pdensi_DN18297_c1_g3, Pdensi_DN18750_c0_g2, Pdensi_DN18759_c0_g1d13953, Pdensi_DN19001_c1_g1, Pdensi_DN19290_c1_g3, Pdensi_DN19359_c0_g2d60691, Pdensi_DN19517_c0_g1d61117, Pdensi_DN19600_c0_g1d485629, Pdensi_DN19811_c0_g1d15904, Pdensi_DN19…
GO:0030312	1.51632424634528e-11	1	46	552	external encapsulating structure	CC	5.63475279785825e-09	CC external encapsulating structure	Pdensi_DN12835_c0_g1d51253, Pdensi_DN14230_c0_g3, Pdensi_DN15418_c0_g2d466840, Pdensi_DN16284_c0_g1d215067, Pdensi_DN17518_c0_g1, Pdensi_DN17557_c1_g1d474536, Pdensi_DN18297_c1_g3, Pdensi_DN18750_c0_g2, Pdensi_DN18759_c0_g1d13953, Pdensi_DN19001_c1_g1, Pdensi_DN19290_c1_g3, Pdensi_DN19359_c0_g2d60691, Pdensi_DN19517_c0_g1d61117, Pdensi_DN19600_c0_g1d485629, Pdensi_DN19811_c0_g1d15904, Pdensi_DN19…
GO:0072330	2.82189962232652e-11	1	32	293	monocarboxylic acid biosynthetic process	BP	1.017792796135e-08	BP monocarboxylic acid biosynthetic process	Pdensi_DN12647_c0_g2, Pdensi_DN12981_c0_g2, Pdensi_DN14492_c3_g2, Pdensi_DN14965_c0_g1d465570, Pdensi_DN15119_c0_g1d395319, Pdensi_DN16322_c0_g1, Pdensi_DN18796_c1_g3, Pdensi_DN19025_c1_g3, Pdensi_DN20053_c2_g3, Pdensi_DN20685_c1_g1, Pdensi_DN22133_c2_g3, Pdensi_DN22547_c0_g1d20905, Pdensi_DN23056_c4_g1, Pdensi_DN23377_c0_g3d548222, Pdensi_DN25859_c0_g1d559586, Pdensi_DN26290_c0_g1d193979, Pdensi…
GO:0044712	4.94982462635633e-11	1	56	783	NA	NA	1.73427712551451e-08	none	Pdensi_DN11539_c0_g1d336199, Pdensi_DN13422_c0_g1d391646, Pdensi_DN13536_c0_g1, Pdensi_DN14728_c0_g1d464846, Pdensi_DN14956_c0_g5, Pdensi_DN15483_c1_g3, Pdensi_DN15715_c0_g1d277050, Pdensi_DN15855_c0_g1d468400, Pdensi_DN16322_c0_g1, Pdensi_DN16433_c0_g1d215250, Pdensi_DN17518_c0_g1, Pdensi_DN17568_c0_g1d216235, Pdensi_DN18117_c0_g1d216785, Pdensi_DN18549_c0_g1d354665, Pdensi_DN18549_c0_g3d354668,…
GO:0009058	5.34477789746342e-11	1	138	2901	biosynthetic process	BP	1.82063920434983e-08	BP biosynthetic process	Pdensi_DN10531_c0_g1d455577, Pdensi_DN11871_c0_g1d458112, Pdensi_DN12647_c0_g2, Pdensi_DN12981_c0_g2, Pdensi_DN13058_c0_g1d460568, Pdensi_DN13536_c0_g1, Pdensi_DN13671_c0_g1, Pdensi_DN14492_c3_g2, Pdensi_DN14528_c0_g1, Pdensi_DN14735_c0_g1, Pdensi_DN14965_c0_g1d465570, Pdensi_DN15086_c0_g1d213965, Pdensi_DN15119_c0_g1d395319, Pdensi_DN15194_c0_g1d343911, Pdensi_DN15345_c1_g1d466625, Pdensi_DN1583…
GO:0016053	6.23059715022699e-11	1	45	548	organic acid biosynthetic process	BP	2.01067928561141e-08	BP organic acid biosynthetic process	Pdensi_DN10531_c0_g1d455577, Pdensi_DN12647_c0_g2, Pdensi_DN12981_c0_g2, Pdensi_DN14492_c3_g2, Pdensi_DN14965_c0_g1d465570, Pdensi_DN15119_c0_g1d395319, Pdensi_DN15345_c1_g1d466625, Pdensi_DN16322_c0_g1, Pdensi_DN18796_c1_g3, Pdensi_DN19025_c1_g3, Pdensi_DN20053_c2_g3, Pdensi_DN20685_c1_g1, Pdensi_DN21936_c1_g2, Pdensi_DN22133_c2_g3, Pdensi_DN22547_c0_g1d20905, Pdensi_DN23056_c4_g1, Pdensi_DN2326…
GO:0046394	6.23059715022699e-11	1	45	548	carboxylic acid biosynthetic process	BP	2.01067928561141e-08	BP carboxylic acid biosynthetic process	Pdensi_DN10531_c0_g1d455577, Pdensi_DN12647_c0_g2, Pdensi_DN12981_c0_g2, Pdensi_DN14492_c3_g2, Pdensi_DN14965_c0_g1d465570, Pdensi_DN15119_c0_g1d395319, Pdensi_DN15345_c1_g1d466625, Pdensi_DN16322_c0_g1, Pdensi_DN18796_c1_g3, Pdensi_DN19025_c1_g3, Pdensi_DN20053_c2_g3, Pdensi_DN20685_c1_g1, Pdensi_DN21936_c1_g2, Pdensi_DN22133_c2_g3, Pdensi_DN22547_c0_g1d20905, Pdensi_DN23056_c4_g1, Pdensi_DN2326…
GO:0044763	6.93790407361434e-11	1	218	5284	NA	NA	2.18152609371109e-08	none	Pdensi_DN10531_c0_g1d455577, Pdensi_DN10615_c0_g1d173442, Pdensi_DN10751_c0_g1d49359, Pdensi_DN11539_c0_g1d336199, Pdensi_DN12647_c0_g2, Pdensi_DN12981_c0_g2, Pdensi_DN13058_c0_g1d460568, Pdensi_DN13368_c0_g1d177692, Pdensi_DN13467_c0_g1d522696, Pdensi_DN13536_c0_g1, Pdensi_DN13969_c0_g1d212964, Pdensi_DN14492_c3_g2, Pdensi_DN14528_c0_g1, Pdensi_DN14735_c0_g1, Pdensi_DN14857_c0_g1d342973, Pdensi_…
GO:0006629	8.03261863296692e-11	1	71	1137	lipid metabolic process	BP	2.46260005740183e-08	BP lipid metabolic process	Pdensi_DN12647_c0_g2, Pdensi_DN12981_c0_g2, Pdensi_DN13422_c0_g1d391646, Pdensi_DN14728_c0_g1d464846, Pdensi_DN14965_c0_g1d465570, Pdensi_DN15119_c0_g1d395319, Pdensi_DN15483_c1_g3, Pdensi_DN15924_c0_g1d110384, Pdensi_DN16309_c0_g1d278549, Pdensi_DN16322_c0_g1, Pdensi_DN16858_c0_g3, Pdensi_DN18027_c0_g1, Pdensi_DN18117_c0_g1d216785, Pdensi_DN18796_c1_g3, Pdensi_DN18962_c1_g1, Pdensi_DN19174_c1_g3…
GO:0005506	9.89679392815487e-11	1	29	260	iron ion binding	MF	2.96010692538934e-08	MF iron ion binding	Pdensi_DN12981_c0_g2, Pdensi_DN16914_c0_g1d185591, Pdensi_DN17412_c0_g1, Pdensi_DN19420_c0_g1d534137, Pdensi_DN19456_c1_g3d484240, Pdensi_DN19627_c0_g3, Pdensi_DN21336_c1_g1, Pdensi_DN22133_c2_g3, Pdensi_DN22738_c1_g1, Pdensi_DN23745_c0_g4, Pdensi_DN24324_c0_g1, Pdensi_DN24790_c1_g3, Pdensi_DN25871_c0_g2d75754, Pdensi_DN27065_c0_g1, Pdensi_DN27065_c0_g1d307157, Pdensi_DN27094_c0_g1, Pdensi_DN2735…
GO:1901576	1.56131461962636e-10	1	131	2754	organic substance biosynthetic process	BP	4.55866694773288e-08	BP organic substance biosynthetic process	Pdensi_DN10531_c0_g1d455577, Pdensi_DN12647_c0_g2, Pdensi_DN12981_c0_g2, Pdensi_DN13536_c0_g1, Pdensi_DN13671_c0_g1, Pdensi_DN14492_c3_g2, Pdensi_DN14528_c0_g1, Pdensi_DN14735_c0_g1, Pdensi_DN14965_c0_g1d465570, Pdensi_DN15086_c0_g1d213965, Pdensi_DN15119_c0_g1d395319, Pdensi_DN15345_c1_g1d466625, Pdensi_DN15837_c1_g1, Pdensi_DN15924_c0_g1d110384, Pdensi_DN16262_c1_g1d347133, Pdensi_DN16309_c0_g1…
GO:0009505	3.20934234183909e-10	1	25	202	plant-type cell wall	CC	9.1525965437146e-08	CC plant-type cell wall	Pdensi_DN12835_c0_g1d51253, Pdensi_DN17518_c0_g1, Pdensi_DN19290_c1_g3, Pdensi_DN19517_c0_g1d61117, Pdensi_DN19600_c0_g1d485629, Pdensi_DN19943_c0_g2d487574, Pdensi_DN20311_c1_g1d16738, Pdensi_DN21624_c0_g2d540410, Pdensi_DN22789_c1_g6, Pdensi_DN23116_c1_g4, Pdensi_DN23317_c2_g3, Pdensi_DN23350_c1_g1d547912, Pdensi_DN23603_c0_g3d549323, Pdensi_DN24294_c0_g1, Pdensi_DN25856_c0_g4, Pdensi_DN33925_c…
GO:0016209	1.13399475485782e-09	0.999999999809566	22	164	antioxidant activity	MF	3.16049492700488e-07	MF antioxidant activity	Pdensi_DN11871_c0_g1d458112, Pdensi_DN12835_c0_g1d51253, Pdensi_DN15086_c0_g1d213965, Pdensi_DN15194_c0_g1d343911, Pdensi_DN16508_c0_g1d398834, Pdensi_DN16532_c0_g1d215401, Pdensi_DN16606_c1_g6, Pdensi_DN19569_c0_g6, Pdensi_DN19717_c0_g2d287888, Pdensi_DN19943_c0_g2d487574, Pdensi_DN22789_c1_g6, Pdensi_DN23979_c0_g1d224838, Pdensi_DN24570_c0_g1, Pdensi_DN33677_c0_g1d29766, Pdensi_DN33925_c0_g1d31…
GO:0010345	1.37926367320864e-09	0.999999999912713	12	43	suberin biosynthetic process	BP	3.75864676101278e-07	BP suberin biosynthetic process	Pdensi_DN12981_c0_g2, Pdensi_DN19519_c0_g5, Pdensi_DN19565_c0_g1d218684, Pdensi_DN21755_c0_g1d221703, Pdensi_DN21755_c0_g2d124051, Pdensi_DN2475_c0_g1d447206, Pdensi_DN26246_c0_g1d76901, Pdensi_DN2938_c0_g1, Pdensi_DN37334_c0_g1d240530, Pdensi_DN38678_c0_g1d510642, Pdensi_GG_157845_c0_g1, Pdensi_GG_81086_c0_g1
GO:0044248	1.69940076122526e-09	1	74	1305	cellular catabolic process	BP	4.5303807684577e-07	BP cellular catabolic process	Pdensi_DN10456_c0_g2, Pdensi_DN11539_c0_g1d336199, Pdensi_DN12819_c0_g1d460270, Pdensi_DN12835_c0_g1d51253, Pdensi_DN13536_c0_g1, Pdensi_DN14230_c0_g3, Pdensi_DN14735_c0_g1, Pdensi_DN14857_c0_g1d342973, Pdensi_DN14956_c0_g5, Pdensi_DN15086_c0_g1d213965, Pdensi_DN15418_c0_g2d466840, Pdensi_DN15715_c0_g1d277050, Pdensi_DN15855_c0_g1d468400, Pdensi_DN16284_c0_g1d215067, Pdensi_DN16322_c0_g1, Pdensi_…
GO:0008610	2.37676289402386e-09	1	46	638	lipid biosynthetic process	BP	6.2013283764712e-07	BP lipid biosynthetic process	Pdensi_DN12647_c0_g2, Pdensi_DN12981_c0_g2, Pdensi_DN14965_c0_g1d465570, Pdensi_DN15119_c0_g1d395319, Pdensi_DN15924_c0_g1d110384, Pdensi_DN16309_c0_g1d278549, Pdensi_DN16322_c0_g1, Pdensi_DN16858_c0_g3, Pdensi_DN18027_c0_g1, Pdensi_DN18796_c1_g3, Pdensi_DN19656_c0_g1d15592, Pdensi_DN20685_c1_g1, Pdensi_DN21349_c1_g6, Pdensi_DN21394_c3_g1, Pdensi_DN22133_c2_g3, Pdensi_DN22547_c0_g1d20905, Pdensi_…
GO:0044283	3.18530082940925e-09	1	48	690	small molecule biosynthetic process	BP	8.13778001480118e-07	BP small molecule biosynthetic process	Pdensi_DN10531_c0_g1d455577, Pdensi_DN12647_c0_g2, Pdensi_DN12981_c0_g2, Pdensi_DN13536_c0_g1, Pdensi_DN14492_c3_g2, Pdensi_DN14965_c0_g1d465570, Pdensi_DN15119_c0_g1d395319, Pdensi_DN15345_c1_g1d466625, Pdensi_DN16322_c0_g1, Pdensi_DN17568_c0_g1d216235, Pdensi_DN18796_c1_g3, Pdensi_DN19025_c1_g3, Pdensi_DN20053_c2_g3, Pdensi_DN20685_c1_g1, Pdensi_DN21936_c1_g2, Pdensi_DN22133_c2_g3, Pdensi_DN225…
GO:0000975	3.6351539927973e-09	0.999999999249092	31	334	NA	NA	8.74076341444575e-07	none	Pdensi_DN14492_c3_g2, Pdensi_DN15094_c1_g3d465823, Pdensi_DN15221_c0_g1d214075, Pdensi_DN18081_c1_g3, Pdensi_DN19025_c1_g3, Pdensi_DN19025_c1_g4, Pdensi_DN19038_c1_g6, Pdensi_DN19525_c0_g1d218718, Pdensi_DN20053_c2_g3, Pdensi_DN20100_c0_g1d489240, Pdensi_DN20270_c0_g3d290192, Pdensi_DN20401_c0_g1d63113, Pdensi_DN21067_c1_g4, Pdensi_DN21385_c0_g1, Pdensi_DN21876_c2_g2, Pdensi_DN23394_c1_g2, Pdensi…
GO:0001067	3.6351539927973e-09	0.999999999249092	31	334	regulatory region nucleic acid binding	MF	8.74076341444575e-07	MF regulatory region nucleic acid binding	Pdensi_DN14492_c3_g2, Pdensi_DN15094_c1_g3d465823, Pdensi_DN15221_c0_g1d214075, Pdensi_DN18081_c1_g3, Pdensi_DN19025_c1_g3, Pdensi_DN19025_c1_g4, Pdensi_DN19038_c1_g6, Pdensi_DN19525_c0_g1d218718, Pdensi_DN20053_c2_g3, Pdensi_DN20100_c0_g1d489240, Pdensi_DN20270_c0_g3d290192, Pdensi_DN20401_c0_g1d63113, Pdensi_DN21067_c1_g4, Pdensi_DN21385_c0_g1, Pdensi_DN21876_c2_g2, Pdensi_DN23394_c1_g2, Pdensi…
GO:0044212	3.6351539927973e-09	0.999999999249092	31	334	transcription regulatory region DNA binding	MF	8.74076341444575e-07	MF transcription regulatory region DNA binding	Pdensi_DN14492_c3_g2, Pdensi_DN15094_c1_g3d465823, Pdensi_DN15221_c0_g1d214075, Pdensi_DN18081_c1_g3, Pdensi_DN19025_c1_g3, Pdensi_DN19025_c1_g4, Pdensi_DN19038_c1_g6, Pdensi_DN19525_c0_g1d218718, Pdensi_DN20053_c2_g3, Pdensi_DN20100_c0_g1d489240, Pdensi_DN20270_c0_g3d290192, Pdensi_DN20401_c0_g1d63113, Pdensi_DN21067_c1_g4, Pdensi_DN21385_c0_g1, Pdensi_DN21876_c2_g2, Pdensi_DN23394_c1_g2, Pdensi…
GO:0016998	4.75397107874101e-08	0.999999996709347	10	37	cell wall macromolecule catabolic process	BP	1.12111437189617e-05	BP cell wall macromolecule catabolic process	Pdensi_DN10456_c0_g2, Pdensi_DN12819_c0_g1d460270, Pdensi_DN14230_c0_g3, Pdensi_DN15418_c0_g2d466840, Pdensi_DN16284_c0_g1d215067, Pdensi_DN20706_c1_g6, Pdensi_DN20784_c0_g1, Pdensi_DN22250_c0_g2d67184, Pdensi_GG_111523_c0_g1, Pdensi_GG_37132_c0_g1
GO:0032787	5.08828052089153e-08	0.999999986596867	41	588	monocarboxylic acid metabolic process	BP	1.17731290618288e-05	BP monocarboxylic acid metabolic process	Pdensi_DN12647_c0_g2, Pdensi_DN12981_c0_g2, Pdensi_DN14492_c3_g2, Pdensi_DN14965_c0_g1d465570, Pdensi_DN15119_c0_g1d395319, Pdensi_DN15715_c0_g1d277050, Pdensi_DN16322_c0_g1, Pdensi_DN18796_c1_g3, Pdensi_DN18962_c1_g1, Pdensi_DN19025_c1_g3, Pdensi_DN20053_c2_g3, Pdensi_DN20685_c1_g1, Pdensi_DN21024_c2_g3, Pdensi_DN21280_c1_g4, Pdensi_DN22133_c2_g3, Pdensi_DN22547_c0_g1d20905, Pdensi_DN23056_c4_g1…
GO:0031407	5.4474367407749e-08	0.999999995316452	11	51	oxylipin metabolic process	BP	1.23707253244671e-05	BP oxylipin metabolic process	Pdensi_DN14965_c0_g1d465570, Pdensi_DN15119_c0_g1d395319, Pdensi_DN18796_c1_g3, Pdensi_DN22133_c2_g3, Pdensi_DN22547_c0_g1d20905, Pdensi_DN23377_c0_g3d548222, Pdensi_DN26360_c0_g1d560098, Pdensi_DN27720_c1_g1, Pdensi_DN38467_c1_g1, Pdensi_DN40370_c0_g1d91729, Pdensi_GG_4186_c0_g1
GO:0033993	5.84256781902197e-08	0.999999982878862	34	440	response to lipid	BP	1.3026801666303e-05	BP response to lipid	Pdensi_DN11148_c0_g1d335521, Pdensi_DN13969_c0_g1d212964, Pdensi_DN14492_c3_g2, Pdensi_DN14729_c0_g3, Pdensi_DN19025_c1_g3, Pdensi_DN19180_c3_g2, Pdensi_DN19896_c0_g1, Pdensi_DN20053_c2_g3, Pdensi_DN20311_c1_g1d16738, Pdensi_DN20532_c0_g4, Pdensi_DN20796_c4_g2, Pdensi_DN22035_c2_g2, Pdensi_DN22125_c1_g1d125322, Pdensi_DN23083_c0_g1d68985, Pdensi_DN23350_c1_g1d547912, Pdensi_DN23377_c0_g3d548222, …
GO:0031225	6.63115849669777e-08	0.999999987489516	19	155	anchored component of membrane	CC	1.45210529723223e-05	CC anchored component of membrane	Pdensi_DN11760_c0_g1d268987, Pdensi_DN12969_c0_g1d51365, Pdensi_DN14363_c0_g1d213328, Pdensi_DN15274_c0_g1d344023, Pdensi_DN19632_c0_g3, Pdensi_DN21624_c0_g2d540410, Pdensi_DN23317_c2_g3, Pdensi_DN23606_c1_g2d549348, Pdensi_DN25169_c0_g2, Pdensi_DN25365_c0_g1d23124, Pdensi_DN25856_c0_g4, Pdensi_DN26557_c0_g2, Pdensi_DN34322_c0_g1d86240, Pdensi_DN38826_c1_g3, Pdensi_DN40307_c0_g1, Pdensi_DN589_c0_…
GO:0044249	8.25356364540488e-08	1	114	2565	cellular biosynthetic process	BP	1.77567457865965e-05	BP cellular biosynthetic process	Pdensi_DN10531_c0_g1d455577, Pdensi_DN11871_c0_g1d458112, Pdensi_DN12647_c0_g2, Pdensi_DN12981_c0_g2, Pdensi_DN13536_c0_g1, Pdensi_DN14492_c3_g2, Pdensi_DN14528_c0_g1, Pdensi_DN14735_c0_g1, Pdensi_DN14965_c0_g1d465570, Pdensi_DN15086_c0_g1d213965, Pdensi_DN15119_c0_g1d395319, Pdensi_DN15194_c0_g1d343911, Pdensi_DN15345_c1_g1d466625, Pdensi_DN15924_c0_g1d110384, Pdensi_DN16322_c0_g1, Pdensi_DN1643…
GO:0044036	2.13355482565201e-07	0.9999999538901	20	190	cell wall macromolecule metabolic process	BP	4.51099703913286e-05	BP cell wall macromolecule metabolic process	Pdensi_DN10456_c0_g2, Pdensi_DN12819_c0_g1d460270, Pdensi_DN14230_c0_g3, Pdensi_DN15418_c0_g2d466840, Pdensi_DN16284_c0_g1d215067, Pdensi_DN17518_c0_g1, Pdensi_DN18297_c1_g3, Pdensi_DN19001_c1_g1, Pdensi_DN19565_c0_g1d218684, Pdensi_DN20250_c0_g5, Pdensi_DN20706_c1_g6, Pdensi_DN20784_c0_g1, Pdensi_DN21624_c0_g2d540410, Pdensi_DN22250_c0_g2d67184, Pdensi_DN23116_c1_g4, Pdensi_DN23308_c0_g1d427354,…
GO:0005507	2.62309483137978e-07	0.999999954541824	16	132	copper ion binding	MF	5.45203591817122e-05	MF copper ion binding	Pdensi_DN11539_c0_g1d336199, Pdensi_DN14956_c0_g5, Pdensi_DN16433_c0_g1d215250, Pdensi_DN18549_c0_g1d354665, Pdensi_DN18549_c0_g3d354668, Pdensi_DN19175_c0_g1d286053, Pdensi_DN20755_c0_g1d493374, Pdensi_DN20755_c0_g2d493377, Pdensi_DN21246_c1_g1d18502, Pdensi_DN27378_c0_g1d140778, Pdensi_DN39247_c0_g1d441442, Pdensi_DN40201_c0_g1, Pdensi_DN792_c0_g1d324689, Pdensi_GG_107060_c0_g1, Pdensi_GG_13456…
GO:1901575	2.69837270972651e-07	1	77	1571	organic substance catabolic process	BP	5.51502408989603e-05	BP organic substance catabolic process	Pdensi_DN10456_c0_g2, Pdensi_DN11539_c0_g1d336199, Pdensi_DN12819_c0_g1d460270, Pdensi_DN13422_c0_g1d391646, Pdensi_DN13536_c0_g1, Pdensi_DN14230_c0_g3, Pdensi_DN14728_c0_g1d464846, Pdensi_DN14857_c0_g1d342973, Pdensi_DN14956_c0_g5, Pdensi_DN15483_c1_g3, Pdensi_DN15715_c0_g1d277050, Pdensi_DN16322_c0_g1, Pdensi_DN16433_c0_g1d215250, Pdensi_DN17518_c0_g1, Pdensi_DN17568_c0_g1d216235, Pdensi_DN1811…
GO:0031408	3.75621392869209e-07	0.999999965725655	10	49	oxylipin biosynthetic process	BP	7.55122154222149e-05	BP oxylipin biosynthetic process	Pdensi_DN14965_c0_g1d465570, Pdensi_DN15119_c0_g1d395319, Pdensi_DN18796_c1_g3, Pdensi_DN22133_c2_g3, Pdensi_DN22547_c0_g1d20905, Pdensi_DN26360_c0_g1d560098, Pdensi_DN27720_c1_g1, Pdensi_DN38467_c1_g1, Pdensi_DN40370_c0_g1d91729, Pdensi_GG_4186_c0_g1
GO:0009737	3.81921469053878e-07	0.99999988961483	27	330	response to abscisic acid	BP	7.55403705646405e-05	BP response to abscisic acid	Pdensi_DN13969_c0_g1d212964, Pdensi_DN14492_c3_g2, Pdensi_DN19025_c1_g3, Pdensi_DN19180_c3_g2, Pdensi_DN19896_c0_g1, Pdensi_DN20053_c2_g3, Pdensi_DN20311_c1_g1d16738, Pdensi_DN20532_c0_g4, Pdensi_DN20796_c4_g2, Pdensi_DN22035_c2_g2, Pdensi_DN23377_c0_g3d548222, Pdensi_DN27720_c1_g1, Pdensi_DN29431_c1_g1, Pdensi_DN29879_c0_g1d370446, Pdensi_DN32297_c0_g2, Pdensi_DN34854_c1_g2, Pdensi_DN35058_c0_g1…
GO:1901361	4.42591863420649e-07	0.999999867636473	28	350	organic cyclic compound catabolic process	BP	8.6150857478213e-05	BP organic cyclic compound catabolic process	Pdensi_DN11539_c0_g1d336199, Pdensi_DN13536_c0_g1, Pdensi_DN14956_c0_g5, Pdensi_DN15715_c0_g1d277050, Pdensi_DN16433_c0_g1d215250, Pdensi_DN17568_c0_g1d216235, Pdensi_DN18549_c0_g1d354665, Pdensi_DN18549_c0_g3d354668, Pdensi_DN19175_c0_g1d286053, Pdensi_DN19384_c0_g1d407766, Pdensi_DN20755_c0_g1d493374, Pdensi_DN20755_c0_g2d493377, Pdensi_DN21246_c1_g1d18502, Pdensi_DN24324_c0_g1, Pdensi_DN24570_…
GO:0019439	4.85373242157293e-07	0.999999857916252	27	332	aromatic compound catabolic process	BP	9.30020635714825e-05	BP aromatic compound catabolic process	Pdensi_DN11539_c0_g1d336199, Pdensi_DN13536_c0_g1, Pdensi_DN14956_c0_g5, Pdensi_DN15715_c0_g1d277050, Pdensi_DN16433_c0_g1d215250, Pdensi_DN17568_c0_g1d216235, Pdensi_DN18549_c0_g1d354665, Pdensi_DN18549_c0_g3d354668, Pdensi_DN19175_c0_g1d286053, Pdensi_DN19384_c0_g1d407766, Pdensi_DN20755_c0_g1d493374, Pdensi_DN20755_c0_g2d493377, Pdensi_DN21246_c1_g1d18502, Pdensi_DN24324_c0_g1, Pdensi_DN24570_…
GO:0051213	5.02484374456632e-07	0.999999890449085	19	180	dioxygenase activity	MF	9.47994751378719e-05	MF dioxygenase activity	Pdensi_DN14965_c0_g1d465570, Pdensi_DN15119_c0_g1d395319, Pdensi_DN15715_c0_g1d277050, Pdensi_DN16262_c1_g1d347133, Pdensi_DN16322_c0_g1, Pdensi_DN17788_c0_g1d113777, Pdensi_DN18584_c0_g1d115415, Pdensi_DN22547_c0_g1d20905, Pdensi_DN22574_c0_g1, Pdensi_DN24374_c1_g3, Pdensi_DN24570_c0_g1, Pdensi_DN25987_c0_g1d559726, Pdensi_DN26360_c0_g1d560098, Pdensi_DN27720_c1_g1, Pdensi_DN29431_c1_g1, Pdensi_…
GO:0009725	7.43091802530122e-07	0.999999714939768	49	847	response to hormone	BP	0.000138068708703438	BP response to hormone	Pdensi_DN11148_c0_g1d335521, Pdensi_DN11871_c0_g1d458112, Pdensi_DN13969_c0_g1d212964, Pdensi_DN14492_c3_g2, Pdensi_DN14729_c0_g3, Pdensi_DN14857_c0_g1d342973, Pdensi_DN15194_c0_g1d343911, Pdensi_DN15439_c0_g1d54251, Pdensi_DN19025_c1_g3, Pdensi_DN19038_c1_g6, Pdensi_DN19180_c3_g2, Pdensi_DN19896_c0_g1, Pdensi_DN20053_c2_g3, Pdensi_DN20311_c1_g1d16738, Pdensi_DN20532_c0_g4, Pdensi_DN20784_c0_g1, …
GO:0097305	8.90577982263256e-07	0.999999729704425	27	344	response to alcohol	BP	0.000163002355171557	BP response to alcohol	Pdensi_DN13969_c0_g1d212964, Pdensi_DN14492_c3_g2, Pdensi_DN19025_c1_g3, Pdensi_DN19180_c3_g2, Pdensi_DN19896_c0_g1, Pdensi_DN20053_c2_g3, Pdensi_DN20311_c1_g1d16738, Pdensi_DN20532_c0_g4, Pdensi_DN20796_c4_g2, Pdensi_DN22035_c2_g2, Pdensi_DN23377_c0_g3d548222, Pdensi_DN27720_c1_g1, Pdensi_DN29431_c1_g1, Pdensi_DN29879_c0_g1d370446, Pdensi_DN32297_c0_g2, Pdensi_DN34854_c1_g2, Pdensi_DN35058_c0_g1…
GO:0055076	9.11589594708963e-07	0.99999987831769	12	73	transition metal ion homeostasis	BP	0.000164394458822294	BP transition metal ion homeostasis	Pdensi_DN13969_c0_g1d212964, Pdensi_DN17412_c0_g1, Pdensi_DN22738_c1_g1, Pdensi_DN23589_c3_g1, Pdensi_DN27094_c0_g1, Pdensi_DN34957_c2_g1, Pdensi_DN38951_c2_g1, Pdensi_DN39970_c2_g4, Pdensi_DN50138_c0_g1d160317, Pdensi_DN5622_c0_g1d206363, Pdensi_DN6625_c0_g1d262914, Pdensi_DN74732_c0_g1
GO:0006633	1.02817323220693e-06	0.999999752736767	20	206	fatty acid biosynthetic process	BP	0.000182731715167444	BP fatty acid biosynthetic process	Pdensi_DN12647_c0_g2, Pdensi_DN12981_c0_g2, Pdensi_DN14965_c0_g1d465570, Pdensi_DN15119_c0_g1d395319, Pdensi_DN18796_c1_g3, Pdensi_DN20685_c1_g1, Pdensi_DN22133_c2_g3, Pdensi_DN22547_c0_g1d20905, Pdensi_DN23377_c0_g3d548222, Pdensi_DN26360_c0_g1d560098, Pdensi_DN27720_c1_g1, Pdensi_DN2938_c0_g1, Pdensi_DN38467_c1_g1, Pdensi_DN40370_c0_g1d91729, Pdensi_DN7371_c0_g1, Pdensi_DN9224_c0_g1, Pdensi_GG_…
GO:0046658	1.1072238251442e-06	0.999999799869789	15	120	anchored component of plasma membrane	CC	0.000193969796682048	CC anchored component of plasma membrane	Pdensi_DN11760_c0_g1d268987, Pdensi_DN14363_c0_g1d213328, Pdensi_DN15274_c0_g1d344023, Pdensi_DN19632_c0_g3, Pdensi_DN21624_c0_g2d540410, Pdensi_DN23317_c2_g3, Pdensi_DN25169_c0_g2, Pdensi_DN25365_c0_g1d23124, Pdensi_DN25856_c0_g4, Pdensi_DN26557_c0_g2, Pdensi_DN34322_c0_g1d86240, Pdensi_DN38826_c1_g3, Pdensi_DN40307_c0_g1, Pdensi_GG_147061_c1_g1, Pdensi_GG_26840_c0_g1
GO:0043565	1.14585900620147e-06	0.999999553609352	42	678	sequence-specific DNA binding	MF	0.000197592935802184	MF sequence-specific DNA binding	Pdensi_DN11148_c0_g1d335521, Pdensi_DN13932_c0_g1d462718, Pdensi_DN14492_c3_g2, Pdensi_DN15094_c1_g3d465823, Pdensi_DN15221_c0_g1d214075, Pdensi_DN16047_c2_g6, Pdensi_DN16706_c0_g1d399200, Pdensi_DN16777_c0_g1d471592, Pdensi_DN18081_c1_g3, Pdensi_DN19025_c1_g3, Pdensi_DN19025_c1_g4, Pdensi_DN19038_c1_g6, Pdensi_DN19525_c0_g1d218718, Pdensi_DN19596_c0_g1, Pdensi_DN20053_c2_g3, Pdensi_DN20100_c0_g1…
GO:0009611	1.16013140159482e-06	0.999999744879483	18	172	response to wounding	BP	0.000197592935802184	BP response to wounding	Pdensi_DN11475_c0_g1d336191, Pdensi_DN14230_c0_g3, Pdensi_DN14492_c3_g2, Pdensi_DN19025_c1_g3, Pdensi_DN20053_c2_g3, Pdensi_DN21755_c0_g1d221703, Pdensi_DN21755_c0_g2d124051, Pdensi_DN22686_c0_g3, Pdensi_DN23056_c4_g1, Pdensi_DN2475_c0_g1d447206, Pdensi_DN25859_c0_g1d559586, Pdensi_DN26290_c0_g1d193979, Pdensi_DN34856_c0_g1d374976, Pdensi_DN37478_c2_g2, Pdensi_DN38489_c0_g1d378125, Pdensi_DN5479_…
GO:0019752	2.05282648383274e-06	0.999999144322494	57	1082	carboxylic acid metabolic process	BP	0.000344846728373163	BP carboxylic acid metabolic process	Pdensi_DN10531_c0_g1d455577, Pdensi_DN12647_c0_g2, Pdensi_DN12981_c0_g2, Pdensi_DN13058_c0_g1d460568, Pdensi_DN14492_c3_g2, Pdensi_DN14965_c0_g1d465570, Pdensi_DN15119_c0_g1d395319, Pdensi_DN15345_c1_g1d466625, Pdensi_DN15715_c0_g1d277050, Pdensi_DN16322_c0_g1, Pdensi_DN18796_c1_g3, Pdensi_DN18962_c1_g1, Pdensi_DN19025_c1_g3, Pdensi_DN20053_c2_g3, Pdensi_DN20685_c1_g1, Pdensi_DN21024_c2_g3, Pdens…
GO:0000977	2.16781547280396e-06	0.999999646783833	13	99	RNA polymerase II regulatory region sequence-specific DNA binding	MF	0.00035924217760804	MF RNA polymerase II regulatory region sequence-specific DNA binding	Pdensi_DN15221_c0_g1d214075, Pdensi_DN18081_c1_g3, Pdensi_DN19525_c0_g1d218718, Pdensi_DN20100_c0_g1d489240, Pdensi_DN20270_c0_g3d290192, Pdensi_DN20401_c0_g1d63113, Pdensi_DN21385_c0_g1, Pdensi_DN23629_c0_g4, Pdensi_DN26605_c1_g1, Pdensi_DN29111_c0_g1d232624, Pdensi_DN35586_c0_g1d314565, Pdensi_DN8321_c0_g1d102256, Pdensi_GG_124630_c1_g1
GO:0009719	2.24621035515128e-06	0.999999041343714	49	881	response to endogenous stimulus	BP	0.000367270367802935	BP response to endogenous stimulus	Pdensi_DN11148_c0_g1d335521, Pdensi_DN11871_c0_g1d458112, Pdensi_DN13969_c0_g1d212964, Pdensi_DN14492_c3_g2, Pdensi_DN14729_c0_g3, Pdensi_DN14857_c0_g1d342973, Pdensi_DN15194_c0_g1d343911, Pdensi_DN15439_c0_g1d54251, Pdensi_DN19025_c1_g3, Pdensi_DN19038_c1_g6, Pdensi_DN19180_c3_g2, Pdensi_DN19896_c0_g1, Pdensi_DN20053_c2_g3, Pdensi_DN20311_c1_g1d16738, Pdensi_DN20532_c0_g4, Pdensi_DN20784_c0_g1, …
GO:0001012	2.86704735279853e-06	0.999999519522232	13	102	RNA polymerase II regulatory region DNA binding	MF	0.000462613180096952	MF RNA polymerase II regulatory region DNA binding	Pdensi_DN15221_c0_g1d214075, Pdensi_DN18081_c1_g3, Pdensi_DN19525_c0_g1d218718, Pdensi_DN20100_c0_g1d489240, Pdensi_DN20270_c0_g3d290192, Pdensi_DN20401_c0_g1d63113, Pdensi_DN21385_c0_g1, Pdensi_DN23629_c0_g4, Pdensi_DN26605_c1_g1, Pdensi_DN29111_c0_g1d232624, Pdensi_DN35586_c0_g1d314565, Pdensi_DN8321_c0_g1d102256, Pdensi_GG_124630_c1_g1
GO:0016701	2.91432034905801e-06	0.999999657714122	10	58	oxidoreductase activity, acting on single donors with incorporation of molecular oxygen	MF	0.000464133901824654	MF oxidoreductase activity, acting on single donors with incorporation of molecular oxygen	Pdensi_DN14965_c0_g1d465570, Pdensi_DN15119_c0_g1d395319, Pdensi_DN16322_c0_g1, Pdensi_DN22547_c0_g1d20905, Pdensi_DN26360_c0_g1d560098, Pdensi_DN27065_c0_g1, Pdensi_DN27065_c0_g1d307157, Pdensi_DN27720_c1_g1, Pdensi_DN29431_c1_g1, Pdensi_DN40370_c0_g1d91729
GO:0005976	4.89320827625464e-06	0.999998251956047	30	445	polysaccharide metabolic process	BP	0.000769300167842445	BP polysaccharide metabolic process	Pdensi_DN10456_c0_g2, Pdensi_DN12819_c0_g1d460270, Pdensi_DN13671_c0_g1, Pdensi_DN14230_c0_g3, Pdensi_DN15418_c0_g2d466840, Pdensi_DN16284_c0_g1d215067, Pdensi_DN17518_c0_g1, Pdensi_DN18297_c1_g3, Pdensi_DN19001_c1_g1, Pdensi_DN19565_c0_g1d218684, Pdensi_DN20250_c0_g5, Pdensi_DN20706_c1_g6, Pdensi_DN20784_c0_g1, Pdensi_DN20834_c0_g1, Pdensi_DN21097_c0_g7, Pdensi_DN21624_c0_g2d540410, Pdensi_DN219…
GO:1901362	5.28771493845208e-06	0.999997548533385	57	1111	organic cyclic compound biosynthetic process	BP	0.000820800611268833	BP organic cyclic compound biosynthetic process	Pdensi_DN10531_c0_g1d455577, Pdensi_DN12981_c0_g2, Pdensi_DN13536_c0_g1, Pdensi_DN14492_c3_g2, Pdensi_DN14528_c0_g1, Pdensi_DN14735_c0_g1, Pdensi_DN15086_c0_g1d213965, Pdensi_DN15345_c1_g1d466625, Pdensi_DN15924_c0_g1d110384, Pdensi_DN16309_c0_g1d278549, Pdensi_DN16433_c0_g1d215250, Pdensi_DN17568_c0_g1d216235, Pdensi_DN18910_c0_g1d285192, Pdensi_DN19025_c1_g3, Pdensi_DN19175_c0_g1d286053, Pdensi…
GO:0043436	5.59069809176872e-06	0.999997301748428	58	1141	oxoacid metabolic process	BP	0.000856984133741998	BP oxoacid metabolic process	Pdensi_DN10531_c0_g1d455577, Pdensi_DN12647_c0_g2, Pdensi_DN12981_c0_g2, Pdensi_DN13058_c0_g1d460568, Pdensi_DN14492_c3_g2, Pdensi_DN14965_c0_g1d465570, Pdensi_DN15119_c0_g1d395319, Pdensi_DN15345_c1_g1d466625, Pdensi_DN15715_c0_g1d277050, Pdensi_DN16322_c0_g1, Pdensi_DN18796_c1_g3, Pdensi_DN18962_c1_g1, Pdensi_DN19025_c1_g3, Pdensi_DN20053_c2_g3, Pdensi_DN20685_c1_g1, Pdensi_DN21024_c2_g3, Pdens…
GO:0030154	5.87833043722167e-06	0.999997878635874	30	446	cell differentiation	BP	0.000889950199403078	BP cell differentiation	Pdensi_DN13368_c0_g1d177692, Pdensi_DN14492_c3_g2, Pdensi_DN15094_c1_g3d465823, Pdensi_DN15221_c0_g1d214075, Pdensi_DN15834_c0_g1d526435, Pdensi_DN17532_c0_g1d113246, Pdensi_DN18334_c0_g1d114947, Pdensi_DN19025_c1_g3, Pdensi_DN19025_c1_g4, Pdensi_DN19038_c1_g6, Pdensi_DN20053_c2_g3, Pdensi_DN20326_c0_g1d290432, Pdensi_DN20784_c0_g1, Pdensi_DN21067_c1_g4, Pdensi_DN21385_c0_g1, Pdensi_DN21876_c2_g2…
GO:0006082	6.27136702090919e-06	0.999996961952885	58	1145	organic acid metabolic process	BP	0.000937875289968408	BP organic acid metabolic process	Pdensi_DN10531_c0_g1d455577, Pdensi_DN12647_c0_g2, Pdensi_DN12981_c0_g2, Pdensi_DN13058_c0_g1d460568, Pdensi_DN14492_c3_g2, Pdensi_DN14965_c0_g1d465570, Pdensi_DN15119_c0_g1d395319, Pdensi_DN15345_c1_g1d466625, Pdensi_DN15715_c0_g1d277050, Pdensi_DN16322_c0_g1, Pdensi_DN18796_c1_g3, Pdensi_DN18962_c1_g1, Pdensi_DN19025_c1_g3, Pdensi_DN20053_c2_g3, Pdensi_DN20685_c1_g1, Pdensi_DN21024_c2_g3, Pdens…
GO:0044767	7.01659929707806e-06	0.99999607304798	95	2203	NA	NA	0.00103668141180805	none	Pdensi_DN10531_c0_g1d455577, Pdensi_DN10751_c0_g1d49359, Pdensi_DN12353_c0_g1d50734, Pdensi_DN12416_c0_g1d337984, Pdensi_DN13368_c0_g1d177692, Pdensi_DN14230_c0_g3, Pdensi_DN14363_c0_g1d213328, Pdensi_DN14492_c3_g2, Pdensi_DN14729_c0_g3, Pdensi_DN14857_c0_g1d342973, Pdensi_DN14965_c0_g1d465570, Pdensi_DN15094_c1_g3d465823, Pdensi_DN15221_c0_g1d214075, Pdensi_DN15274_c0_g1d344023, Pdensi_DN15439_c…
GO:0005575	1.0072742326412e-05	0.999992342178483	520	16706	cellular_component	CC	0.00147050046605703	CC cellular_component	Pdensi_DN10456_c0_g2, Pdensi_DN10615_c0_g1d173442, Pdensi_DN11148_c0_g1d335521, Pdensi_DN11167_c0_g1d456771, Pdensi_DN11283_c0_g1d174343, Pdensi_DN11475_c0_g1d336191, Pdensi_DN11539_c0_g1d336199, Pdensi_DN11645_c0_g1d336523, Pdensi_DN11760_c0_g1d268987, Pdensi_DN11834_c0_g1d269165, Pdensi_DN11848_c0_g1d5764, Pdensi_DN11871_c0_g1d458112, Pdensi_DN11970_c0_g1d5850, Pdensi_DN12202_c0_g1d389479, Pden…
GO:0046916	1.30068195288258e-05	0.999998690336162	8	40	cellular transition metal ion homeostasis	BP	0.001876501504494	BP cellular transition metal ion homeostasis	Pdensi_DN13969_c0_g1d212964, Pdensi_DN17412_c0_g1, Pdensi_DN22738_c1_g1, Pdensi_DN23589_c3_g1, Pdensi_DN27094_c0_g1, Pdensi_DN50138_c0_g1d160317, Pdensi_DN5622_c0_g1d206363, Pdensi_DN74732_c0_g1
GO:0010033	1.51847880383183e-05	0.999992220477046	60	1237	response to organic substance	BP	0.00216524483388253	BP response to organic substance	Pdensi_DN11148_c0_g1d335521, Pdensi_DN11871_c0_g1d458112, Pdensi_DN13969_c0_g1d212964, Pdensi_DN14492_c3_g2, Pdensi_DN14729_c0_g3, Pdensi_DN14857_c0_g1d342973, Pdensi_DN15094_c1_g3d465823, Pdensi_DN15194_c0_g1d343911, Pdensi_DN15439_c0_g1d54251, Pdensi_DN19025_c1_g3, Pdensi_DN19038_c1_g6, Pdensi_DN19180_c3_g2, Pdensi_DN19790_c0_g1d535027, Pdensi_DN19896_c0_g1, Pdensi_DN20053_c2_g3, Pdensi_DN20163…
GO:0016746	1.70166480555779e-05	0.99999402137149	26	370	transferase activity, transferring acyl groups	MF	0.00239856500121324	MF transferase activity, transferring acyl groups	Pdensi_DN12647_c0_g2, Pdensi_DN15439_c0_g1d54251, Pdensi_DN15837_c1_g1, Pdensi_DN16858_c0_g3, Pdensi_DN18385_c0_g1d115059, Pdensi_DN19565_c0_g1d218684, Pdensi_DN19656_c0_g1d15592, Pdensi_DN19885_c1_g1d486838, Pdensi_DN20834_c0_g1, Pdensi_DN21024_c2_g3, Pdensi_DN21349_c1_g6, Pdensi_DN21723_c0_g1d420031, Pdensi_DN22639_c0_g4, Pdensi_DN23164_c0_g3d547144, Pdensi_DN24241_c3_g1, Pdensi_DN24334_c0_g1d1…
GO:0055072	1.80858367661336e-05	0.999998085806448	8	41	iron ion homeostasis	BP	0.00252030245753518	BP iron ion homeostasis	Pdensi_DN17412_c0_g1, Pdensi_DN22738_c1_g1, Pdensi_DN27094_c0_g1, Pdensi_DN38951_c2_g1, Pdensi_DN39970_c2_g4, Pdensi_DN50138_c0_g1d160317, Pdensi_DN6625_c0_g1d262914, Pdensi_DN74732_c0_g1
GO:0042546	1.87324567561721e-05	0.999995917379641	14	135	cell wall biogenesis	BP	0.00258107996854987	BP cell wall biogenesis	Pdensi_DN12202_c0_g1d389479, Pdensi_DN12969_c0_g1d51365, Pdensi_DN15094_c1_g3d465823, Pdensi_DN15418_c0_g2d466840, Pdensi_DN16284_c0_g1d215067, Pdensi_DN16433_c0_g1d215250, Pdensi_DN18297_c1_g3, Pdensi_DN19001_c1_g1, Pdensi_DN19175_c0_g1d286053, Pdensi_DN21624_c0_g2d540410, Pdensi_DN23606_c1_g2d549348, Pdensi_DN38664_c1_g5, Pdensi_GG_111523_c0_g1, Pdensi_GG_20042_c0_g1
GO:0009834	1.97011305554957e-05	0.999997876672127	8	43	plant-type secondary cell wall biogenesis	BP	0.0026843884889116	BP plant-type secondary cell wall biogenesis	Pdensi_DN12202_c0_g1d389479, Pdensi_DN12969_c0_g1d51365, Pdensi_DN15094_c1_g3d465823, Pdensi_DN16433_c0_g1d215250, Pdensi_DN19175_c0_g1d286053, Pdensi_DN23606_c1_g2d549348, Pdensi_DN38664_c1_g5, Pdensi_GG_20042_c0_g1
GO:0016042	2.04432901928157e-05	0.999993690325254	21	273	lipid catabolic process	BP	0.00274397793843847	BP lipid catabolic process	Pdensi_DN13422_c0_g1d391646, Pdensi_DN14728_c0_g1d464846, Pdensi_DN15483_c1_g3, Pdensi_DN16322_c0_g1, Pdensi_DN18117_c0_g1d216785, Pdensi_DN19174_c1_g3, Pdensi_DN20657_c0_g2d492328, Pdensi_DN20955_c0_g1d538370, Pdensi_DN21416_c0_g3, Pdensi_DN23939_c0_g4, Pdensi_DN24194_c1_g1d552023, Pdensi_DN29431_c1_g1, Pdensi_DN30235_c0_g1d309904, Pdensi_DN3057_c0_g1d260296, Pdensi_DN38753_c1_g1, Pdensi_DN38817…
GO:0001101	2.05859879586022e-05	0.999990352284006	45	844	response to acid chemical	BP	0.00274397793843847	BP response to acid chemical	Pdensi_DN11148_c0_g1d335521, Pdensi_DN13969_c0_g1d212964, Pdensi_DN14492_c3_g2, Pdensi_DN15094_c1_g3d465823, Pdensi_DN16047_c2_g6, Pdensi_DN16322_c0_g1, Pdensi_DN19025_c1_g3, Pdensi_DN19038_c1_g6, Pdensi_DN19180_c3_g2, Pdensi_DN19596_c0_g1d408249, Pdensi_DN19896_c0_g1, Pdensi_DN20053_c2_g3, Pdensi_DN20311_c1_g1d16738, Pdensi_DN20504_c0_g3d291342, Pdensi_DN20532_c0_g4, Pdensi_DN20784_c0_g1, Pdensi…
GO:0005975	2.31497535682071e-05	0.999988633363002	50	991	carbohydrate metabolic process	BP	0.00305253148394541	BP carbohydrate metabolic process	Pdensi_DN10456_c0_g2, Pdensi_DN12819_c0_g1d460270, Pdensi_DN13671_c0_g1, Pdensi_DN14230_c0_g3, Pdensi_DN15274_c0_g1d344023, Pdensi_DN15418_c0_g2d466840, Pdensi_DN16284_c0_g1d215067, Pdensi_DN17518_c0_g1, Pdensi_DN17761_c0_g1d216447, Pdensi_DN18297_c1_g3, Pdensi_DN19001_c1_g1, Pdensi_DN19514_c0_g2d359177, Pdensi_DN19565_c0_g1d218684, Pdensi_DN19704_c0_g1d218921, Pdensi_DN19707_c0_g3, Pdensi_DN2025…
GO:1901568	2.50428060847841e-05	0.999996149997425	10	70	fatty acid derivative metabolic process	BP	0.00326702054274157	BP fatty acid derivative metabolic process	Pdensi_DN12647_c0_g2, Pdensi_DN16858_c0_g3, Pdensi_DN19519_c0_g5, Pdensi_DN19656_c0_g1d15592, Pdensi_DN21349_c1_g6, Pdensi_DN21755_c0_g1d221703, Pdensi_DN21755_c0_g2d124051, Pdensi_DN2475_c0_g1d447206, Pdensi_DN7371_c0_g1, Pdensi_GG_121614_c0_g1
GO:0008150	2.85259794680717e-05	0.99997773039809	516	16711	biological_process	BP	0.00368225353912593	BP biological_process	Pdensi_DN10456_c0_g2, Pdensi_DN10531_c0_g1d455577, Pdensi_DN10615_c0_g1d173442, Pdensi_DN10751_c0_g1d49359, Pdensi_DN11148_c0_g1d335521, Pdensi_DN11167_c0_g1d456771, Pdensi_DN11475_c0_g1d336191, Pdensi_DN11539_c0_g1d336199, Pdensi_DN11645_c0_g1d336523, Pdensi_DN11760_c0_g1d268987, Pdensi_DN11848_c0_g1d5764, Pdensi_DN11871_c0_g1d458112, Pdensi_DN11970_c0_g1d5850, Pdensi_DN12202_c0_g1d389479, Pdens…
GO:0031224	2.90906144984375e-05	0.999980615797695	149	3977	intrinsic component of membrane	CC	0.00371602297494103	CC intrinsic component of membrane	Pdensi_DN11167_c0_g1d456771, Pdensi_DN11645_c0_g1d336523, Pdensi_DN11760_c0_g1d268987, Pdensi_DN11848_c0_g1d5764, Pdensi_DN11871_c0_g1d458112, Pdensi_DN11970_c0_g1d5850, Pdensi_DN12647_c0_g2, Pdensi_DN12969_c0_g1d51365, Pdensi_DN12981_c0_g2, Pdensi_DN13351_c0_g1d339649, Pdensi_DN13467_c0_g1d522696, Pdensi_DN13671_c0_g1, Pdensi_DN13969_c0_g1d212964, Pdensi_DN14363_c0_g1d213328, Pdensi_DN14528_c0_g…
GO:0004553	3.1059305213936e-05	0.99998920926176	24	348	hydrolase activity, hydrolyzing O-glycosyl compounds	MF	0.00392660061689172	MF hydrolase activity, hydrolyzing O-glycosyl compounds	Pdensi_DN10456_c0_g2, Pdensi_DN12819_c0_g1d460270, Pdensi_DN14230_c0_g3, Pdensi_DN15274_c0_g1d344023, Pdensi_DN15418_c0_g2d466840, Pdensi_DN16284_c0_g1d215067, Pdensi_DN17518_c0_g1, Pdensi_DN18297_c1_g3, Pdensi_DN19001_c1_g1, Pdensi_DN19704_c0_g1d218921, Pdensi_DN19707_c0_g3, Pdensi_DN20706_c1_g6, Pdensi_DN20784_c0_g1, Pdensi_DN21237_c1_g1d64974, Pdensi_DN22250_c0_g2d67184, Pdensi_DN23116_c1_g4, …
GO:1901700	3.29273818983169e-05	0.999982933898602	56	1159	response to oxygen-containing compound	BP	0.00409673859742992	BP response to oxygen-containing compound	Pdensi_DN11148_c0_g1d335521, Pdensi_DN13969_c0_g1d212964, Pdensi_DN14492_c3_g2, Pdensi_DN14729_c0_g3, Pdensi_DN15094_c1_g3d465823, Pdensi_DN16047_c2_g6, Pdensi_DN16322_c0_g1, Pdensi_DN19025_c1_g3, Pdensi_DN19038_c1_g6, Pdensi_DN19180_c3_g2, Pdensi_DN19596_c0_g1d408249, Pdensi_DN19790_c0_g1d535027, Pdensi_DN19896_c0_g1, Pdensi_DN20053_c2_g3, Pdensi_DN20311_c1_g1d16738, Pdensi_DN20504_c0_g3d291342,…
GO:0009812	3.36810441917221e-05	0.99999223037186	14	142	flavonoid metabolic process	BP	0.00409673859742992	BP flavonoid metabolic process	Pdensi_DN16262_c1_g1d347133, Pdensi_DN16309_c0_g1d278549, Pdensi_DN17788_c0_g1d113777, Pdensi_DN18584_c0_g1d115415, Pdensi_DN20611_c0_g2, Pdensi_DN22574_c0_g1, Pdensi_DN22639_c0_g4, Pdensi_DN23164_c0_g3d547144, Pdensi_DN24241_c3_g1, Pdensi_DN24374_c1_g3, Pdensi_DN38301_c1_g1, Pdensi_GG_137353_c0_g1, Pdensi_GG_19984_c0_g1, Pdensi_GG_73180_c0_g1
GO:0050896	3.37350786998539e-05	0.999976719857684	176	4848	response to stimulus	BP	0.00409673859742992	BP response to stimulus	Pdensi_DN10751_c0_g1d49359, Pdensi_DN11148_c0_g1d335521, Pdensi_DN11475_c0_g1d336191, Pdensi_DN11848_c0_g1d5764, Pdensi_DN11871_c0_g1d458112, Pdensi_DN11970_c0_g1d5850, Pdensi_DN12647_c0_g2, Pdensi_DN12835_c0_g1d51253, Pdensi_DN13467_c0_g1d522696, Pdensi_DN13969_c0_g1d212964, Pdensi_DN14230_c0_g3, Pdensi_DN14492_c3_g2, Pdensi_DN14729_c0_g3, Pdensi_DN14735_c0_g1, Pdensi_DN14857_c0_g1d342973, Pdens…
GO:0016747	3.3749690102683e-05	0.999988218180145	24	341	transferase activity, transferring acyl groups other than amino-acyl groups	MF	0.00409673859742992	MF transferase activity, transferring acyl groups other than amino-acyl groups	Pdensi_DN12647_c0_g2, Pdensi_DN15439_c0_g1d54251, Pdensi_DN15837_c1_g1, Pdensi_DN16858_c0_g3, Pdensi_DN18385_c0_g1d115059, Pdensi_DN19565_c0_g1d218684, Pdensi_DN19656_c0_g1d15592, Pdensi_DN19885_c1_g1d486838, Pdensi_DN20834_c0_g1, Pdensi_DN21349_c1_g6, Pdensi_DN22639_c0_g4, Pdensi_DN23164_c0_g3d547144, Pdensi_DN24241_c3_g1, Pdensi_DN24334_c0_g1d133196, Pdensi_DN26246_c0_g1d76901, Pdensi_DN38678_c…
GO:0009647	3.40754576317256e-05	0.999999251229158	4	8	skotomorphogenesis	BP	0.00409673859742992	BP skotomorphogenesis	Pdensi_DN22738_c1_g1, Pdensi_DN27094_c0_g1, Pdensi_DN50138_c0_g1d160317, Pdensi_DN74732_c0_g1
GO:0071669	3.68109656567225e-05	0.999991434753491	14	143	plant-type cell wall organization or biogenesis	BP	0.00434813447023437	BP plant-type cell wall organization or biogenesis	Pdensi_DN12202_c0_g1d389479, Pdensi_DN12969_c0_g1d51365, Pdensi_DN15094_c1_g3d465823, Pdensi_DN16433_c0_g1d215250, Pdensi_DN18759_c0_g1d13953, Pdensi_DN19175_c0_g1d286053, Pdensi_DN20822_c1_g1, Pdensi_DN21624_c0_g2d540410, Pdensi_DN23606_c1_g2d549348, Pdensi_DN24647_c0_g2, Pdensi_DN24989_c0_g1d557044, Pdensi_DN25089_c1_g2, Pdensi_DN38664_c1_g5, Pdensi_GG_20042_c0_g1
GO:0071554	3.68756409446607e-05	0.999985270010916	30	491	cell wall organization or biogenesis	BP	0.00434813447023437	BP cell wall organization or biogenesis	Pdensi_DN12202_c0_g1d389479, Pdensi_DN12969_c0_g1d51365, Pdensi_DN12981_c0_g2, Pdensi_DN13671_c0_g1, Pdensi_DN15094_c1_g3d465823, Pdensi_DN15418_c0_g2d466840, Pdensi_DN16284_c0_g1d215067, Pdensi_DN16433_c0_g1d215250, Pdensi_DN18297_c1_g3, Pdensi_DN18759_c0_g1d13953, Pdensi_DN19001_c1_g1, Pdensi_DN19175_c0_g1d286053, Pdensi_DN20822_c1_g1, Pdensi_DN21624_c0_g2d540410, Pdensi_DN22331_c0_g3d424292, P…
GO:0008300	3.7395908847959e-05	0.999998261192787	5	15	isoprenoid catabolic process	BP	0.00436748600192878	BP isoprenoid catabolic process	Pdensi_DN16322_c0_g1, Pdensi_DN29431_c1_g1, Pdensi_DN30235_c0_g1d309904, Pdensi_DN3057_c0_g1d260296, Pdensi_GG_71020_c0_g1
GO:0031226	3.78459091023954e-05	0.999987790761691	21	284	intrinsic component of plasma membrane	CC	0.00437834323889316	CC intrinsic component of plasma membrane	Pdensi_DN11760_c0_g1d268987, Pdensi_DN13351_c0_g1d339649, Pdensi_DN14363_c0_g1d213328, Pdensi_DN15274_c0_g1d344023, Pdensi_DN15986_c0_g1d346054, Pdensi_DN19632_c0_g3, Pdensi_DN21624_c0_g2d540410, Pdensi_DN22035_c2_g2, Pdensi_DN23317_c2_g3, Pdensi_DN24001_c0_g2d225091, Pdensi_DN24312_c1_g1, Pdensi_DN25169_c0_g2, Pdensi_DN25365_c0_g1d23124, Pdensi_DN25856_c0_g4, Pdensi_DN26557_c0_g2, Pdensi_DN34322…
GO:0006631	3.88604274519843e-05	0.99998704050075	22	307	fatty acid metabolic process	BP	0.00445369553124938	BP fatty acid metabolic process	Pdensi_DN12647_c0_g2, Pdensi_DN12981_c0_g2, Pdensi_DN14965_c0_g1d465570, Pdensi_DN15119_c0_g1d395319, Pdensi_DN18796_c1_g3, Pdensi_DN18962_c1_g1, Pdensi_DN20685_c1_g1, Pdensi_DN21280_c1_g4, Pdensi_DN22133_c2_g3, Pdensi_DN22547_c0_g1d20905, Pdensi_DN23377_c0_g3d548222, Pdensi_DN26360_c0_g1d560098, Pdensi_DN27720_c1_g1, Pdensi_DN2938_c0_g1, Pdensi_DN38467_c1_g1, Pdensi_DN40370_c0_g1d91729, Pdensi_D…
GO:0032502	4.03744395277283e-05	0.999974994931346	102	2503	developmental process	BP	0.00458436807341234	BP developmental process	Pdensi_DN10531_c0_g1d455577, Pdensi_DN10751_c0_g1d49359, Pdensi_DN12353_c0_g1d50734, Pdensi_DN12416_c0_g1d337984, Pdensi_DN13368_c0_g1d177692, Pdensi_DN14230_c0_g3, Pdensi_DN14363_c0_g1d213328, Pdensi_DN14492_c3_g2, Pdensi_DN14729_c0_g3, Pdensi_DN14857_c0_g1d342973, Pdensi_DN14965_c0_g1d465570, Pdensi_DN15094_c1_g3d465823, Pdensi_DN15221_c0_g1d214075, Pdensi_DN15274_c0_g1d344023, Pdensi_DN15439_c…
GO:0016702	4.44500975600059e-05	0.999994539626048	8	49	oxidoreductase activity, acting on single donors with incorporation of molecular oxygen, incorporation of two atoms of oxygen	MF	0.00500083987503075	MF oxidoreductase activity, acting on single donors with incorporation of molecular oxygen, incorporation of two atoms of oxygen	Pdensi_DN14965_c0_g1d465570, Pdensi_DN15119_c0_g1d395319, Pdensi_DN16322_c0_g1, Pdensi_DN22547_c0_g1d20905, Pdensi_DN26360_c0_g1d560098, Pdensi_DN27720_c1_g1, Pdensi_DN29431_c1_g1, Pdensi_DN40370_c0_g1d91729
GO:0019438	4.57016121133209e-05	0.999977048838225	49	979	aromatic compound biosynthetic process	BP	0.00509489881223322	BP aromatic compound biosynthetic process	Pdensi_DN12981_c0_g2, Pdensi_DN13536_c0_g1, Pdensi_DN14492_c3_g2, Pdensi_DN14528_c0_g1, Pdensi_DN14735_c0_g1, Pdensi_DN15086_c0_g1d213965, Pdensi_DN15345_c1_g1d466625, Pdensi_DN15924_c0_g1d110384, Pdensi_DN16433_c0_g1d215250, Pdensi_DN17568_c0_g1d216235, Pdensi_DN18910_c0_g1d285192, Pdensi_DN19025_c1_g3, Pdensi_DN19175_c0_g1d286053, Pdensi_DN19331_c0_g1d218392, Pdensi_DN19519_c0_g5, Pdensi_DN1956…
GO:0016798	4.91049938103791e-05	0.999981978876685	25	381	hydrolase activity, acting on glycosyl bonds	MF	0.00539552701588234	MF hydrolase activity, acting on glycosyl bonds	Pdensi_DN10456_c0_g2, Pdensi_DN12819_c0_g1d460270, Pdensi_DN14230_c0_g3, Pdensi_DN15274_c0_g1d344023, Pdensi_DN15418_c0_g2d466840, Pdensi_DN16284_c0_g1d215067, Pdensi_DN17518_c0_g1, Pdensi_DN18235_c1_g1d353466, Pdensi_DN18297_c1_g3, Pdensi_DN19001_c1_g1, Pdensi_DN19704_c0_g1d218921, Pdensi_DN19707_c0_g3, Pdensi_DN20706_c1_g6, Pdensi_DN20784_c0_g1, Pdensi_DN21237_c1_g1d64974, Pdensi_DN22250_c0_g2d…
GO:0048869	4.93204106170668e-05	0.999976602862256	42	797	cellular developmental process	BP	0.00539552701588234	BP cellular developmental process	Pdensi_DN10531_c0_g1d455577, Pdensi_DN10751_c0_g1d49359, Pdensi_DN13368_c0_g1d177692, Pdensi_DN14492_c3_g2, Pdensi_DN15094_c1_g3d465823, Pdensi_DN15221_c0_g1d214075, Pdensi_DN15439_c0_g1d54251, Pdensi_DN15834_c0_g1d526435, Pdensi_DN15837_c1_g1, Pdensi_DN17532_c0_g1d113246, Pdensi_DN18334_c0_g1d114947, Pdensi_DN19025_c1_g3, Pdensi_DN19025_c1_g4, Pdensi_DN19038_c1_g6, Pdensi_DN19290_c1_g3, Pdensi_D…
GO:0006970	4.97182217071438e-05	0.999979129316505	32	538	response to osmotic stress	BP	0.00539552701588234	BP response to osmotic stress	Pdensi_DN11871_c0_g1d458112, Pdensi_DN14492_c3_g2, Pdensi_DN14735_c0_g1, Pdensi_DN15194_c0_g1d343911, Pdensi_DN16481_c0_g1, Pdensi_DN19025_c1_g3, Pdensi_DN19180_c3_g2, Pdensi_DN19569_c0_g6, Pdensi_DN19843_c1_g1d61774, Pdensi_DN20053_c2_g3, Pdensi_DN20504_c0_g3d291342, Pdensi_DN20532_c0_g4, Pdensi_DN20784_c0_g1, Pdensi_DN20796_c4_g2, Pdensi_DN21624_c0_g2d540410, Pdensi_DN21755_c0_g1d221703, Pdensi…
GO:0009800	5.92609375617222e-05	0.999996899728491	5	16	cinnamic acid biosynthetic process	BP	0.00631927719408173	BP cinnamic acid biosynthetic process	Pdensi_DN14492_c3_g2, Pdensi_DN19025_c1_g3, Pdensi_DN20053_c2_g3, Pdensi_DN32512_c0_g1, Pdensi_DN37478_c2_g2
GO:0009803	5.92609375617222e-05	0.999996899728491	5	16	cinnamic acid metabolic process	BP	0.00631927719408173	BP cinnamic acid metabolic process	Pdensi_DN14492_c3_g2, Pdensi_DN19025_c1_g3, Pdensi_DN20053_c2_g3, Pdensi_DN32512_c0_g1, Pdensi_DN37478_c2_g2
GO:0050062	6.61117824093117e-05	0.999999568544714	3	4	long-chain-fatty-acyl-CoA reductase activity	MF	0.00698904127314991	MF long-chain-fatty-acyl-CoA reductase activity	Pdensi_DN21755_c0_g1d221703, Pdensi_DN21755_c0_g2d124051, Pdensi_DN2475_c0_g1d447206
GO:0009628	6.79377801267369e-05	0.999960257595309	75	1735	response to abiotic stimulus	BP	0.0071206922879844	BP response to abiotic stimulus	Pdensi_DN10751_c0_g1d49359, Pdensi_DN11848_c0_g1d5764, Pdensi_DN11871_c0_g1d458112, Pdensi_DN12647_c0_g2, Pdensi_DN14492_c3_g2, Pdensi_DN14735_c0_g1, Pdensi_DN14857_c0_g1d342973, Pdensi_DN15194_c0_g1d343911, Pdensi_DN15439_c0_g1d54251, Pdensi_DN16047_c2_g6, Pdensi_DN16262_c1_g1d347133, Pdensi_DN16322_c0_g1, Pdensi_DN16481_c0_g1, Pdensi_DN16777_c0_g1d471592, Pdensi_DN19025_c1_g3, Pdensi_DN19180_c3…
GO:0009813	8.00076763615826e-05	0.999981199199742	13	135	flavonoid biosynthetic process	BP	0.00831469606120413	BP flavonoid biosynthetic process	Pdensi_DN16262_c1_g1d347133, Pdensi_DN16309_c0_g1d278549, Pdensi_DN17788_c0_g1d113777, Pdensi_DN18584_c0_g1d115415, Pdensi_DN22574_c0_g1, Pdensi_DN22639_c0_g4, Pdensi_DN23164_c0_g3d547144, Pdensi_DN24241_c3_g1, Pdensi_DN24374_c1_g3, Pdensi_DN38301_c1_g1, Pdensi_GG_137353_c0_g1, Pdensi_GG_19984_c0_g1, Pdensi_GG_73180_c0_g1
GO:0045735	8.37104464316338e-05	0.999992882415794	6	28	nutrient reservoir activity	MF	0.00862639667723635	MF nutrient reservoir activity	Pdensi_DN17557_c1_g1d474536, Pdensi_DN24389_c1_g2, Pdensi_DN26683_c1_g1, Pdensi_DN37952_c1_g3, Pdensi_DN38059_c0_g1, Pdensi_GG_126077_c0_g1
GO:0000272	8.53155131835041e-05	0.999977114146902	15	178	polysaccharide catabolic process	BP	0.00871853448474425	BP polysaccharide catabolic process	Pdensi_DN10456_c0_g2, Pdensi_DN12819_c0_g1d460270, Pdensi_DN14230_c0_g3, Pdensi_DN17518_c0_g1, Pdensi_DN20706_c1_g6, Pdensi_DN21097_c0_g7, Pdensi_DN22250_c0_g2d67184, Pdensi_DN23116_c1_g4, Pdensi_DN23308_c0_g1d427354, Pdensi_DN24669_c0_g1d365890, Pdensi_DN25050_c2_g2, Pdensi_DN25155_c0_g1d192937, Pdensi_DN37721_c1_g7, Pdensi_GG_145839_c2_g1, Pdensi_GG_37132_c0_g1
GO:0008199	9.90086149671973e-05	0.999994035565114	5	18	ferric iron binding	MF	0.0100342367383698	MF ferric iron binding	Pdensi_DN17412_c0_g1, Pdensi_DN22738_c1_g1, Pdensi_DN27094_c0_g1, Pdensi_DN50138_c0_g1d160317, Pdensi_DN74732_c0_g1
GO:0080019	0.000120424726549703	0.999995646089156	4	11	fatty-acyl-CoA reductase (alcohol-forming) activity	MF	0.0120062473307237	MF fatty-acyl-CoA reductase (alcohol-forming) activity	Pdensi_DN19519_c0_g5, Pdensi_DN21755_c0_g1d221703, Pdensi_DN21755_c0_g2d124051, Pdensi_DN2475_c0_g1d447206
GO:0102965	0.000120424726549703	0.999995646089156	4	11	alcohol-forming fatty acyl-CoA reductase activity	MF	0.0120062473307237	MF alcohol-forming fatty acyl-CoA reductase activity	Pdensi_DN19519_c0_g5, Pdensi_DN21755_c0_g1d221703, Pdensi_DN21755_c0_g2d124051, Pdensi_DN2475_c0_g1d447206
GO:0000976	0.000123573184727557	0.99996958438887	13	142	transcription regulatory region sequence-specific DNA binding	MF	0.0122207900347906	MF transcription regulatory region sequence-specific DNA binding	Pdensi_DN15221_c0_g1d214075, Pdensi_DN18081_c1_g3, Pdensi_DN19525_c0_g1d218718, Pdensi_DN20100_c0_g1d489240, Pdensi_DN20270_c0_g3d290192, Pdensi_DN20401_c0_g1d63113, Pdensi_DN21385_c0_g1, Pdensi_DN23629_c0_g4, Pdensi_DN26605_c1_g1, Pdensi_DN29111_c0_g1d232624, Pdensi_DN35586_c0_g1d314565, Pdensi_DN8321_c0_g1d102256, Pdensi_GG_124630_c1_g1
GO:0010383	0.000127088023054252	0.999968601884496	13	145	cell wall polysaccharide metabolic process	BP	0.0124678434137144	BP cell wall polysaccharide metabolic process	Pdensi_DN15418_c0_g2d466840, Pdensi_DN16284_c0_g1d215067, Pdensi_DN17518_c0_g1, Pdensi_DN18297_c1_g3, Pdensi_DN19001_c1_g1, Pdensi_DN19565_c0_g1d218684, Pdensi_DN20250_c0_g5, Pdensi_DN21624_c0_g2d540410, Pdensi_DN23116_c1_g4, Pdensi_DN23308_c0_g1d427354, Pdensi_DN37721_c1_g7, Pdensi_DN38678_c0_g1d510642, Pdensi_GG_111523_c0_g1
GO:1990136	0.000135167201301439	0.9999983447469	3	5	linoleate 9S-lipoxygenase activity	MF	0.0131552015044408	MF linoleate 9S-lipoxygenase activity	Pdensi_DN14965_c0_g1d465570, Pdensi_DN27720_c1_g1, Pdensi_DN40370_c0_g1d91729
GO:0042537	0.000141317678199964	0.999972785414474	10	86	benzene-containing compound metabolic process	BP	0.0136455014784737	BP benzene-containing compound metabolic process	Pdensi_DN13536_c0_g1, Pdensi_DN14492_c3_g2, Pdensi_DN15715_c0_g1d277050, Pdensi_DN17568_c0_g1d216235, Pdensi_DN19025_c1_g3, Pdensi_DN20053_c2_g3, Pdensi_DN24570_c0_g1, Pdensi_DN32512_c0_g1, Pdensi_DN37478_c2_g2, Pdensi_DN7686_c0_g1d207829
GO:2000022	0.00015092121563569	0.999977567739359	8	56	regulation of jasmonic acid mediated signaling pathway	BP	0.0144589599010974	BP regulation of jasmonic acid mediated signaling pathway	Pdensi_DN11475_c0_g1d336191, Pdensi_DN16262_c1_g1d347133, Pdensi_DN18584_c0_g1d115415, Pdensi_DN22574_c0_g1, Pdensi_DN22686_c0_g3, Pdensi_DN24374_c1_g3, Pdensi_DN38489_c0_g1d378125, Pdensi_DN5479_c0_g1d449417
GO:0030570	0.000154920704785004	0.99998928622513	5	22	pectate lyase activity	MF	0.0147270744401435	MF pectate lyase activity	Pdensi_DN21097_c0_g7, Pdensi_DN24669_c0_g1d365890, Pdensi_DN25050_c2_g2, Pdensi_DN25155_c0_g1d192937, Pdensi_GG_145839_c2_g1
GO:0003674	0.000160954733313445	0.999870484084813	526	17345	molecular_function	MF	0.0151829838047906	MF molecular_function	Pdensi_DN10456_c0_g2, Pdensi_DN10531_c0_g1d455577, Pdensi_DN10615_c0_g1d173442, Pdensi_DN11148_c0_g1d335521, Pdensi_DN11167_c0_g1d456771, Pdensi_DN11539_c0_g1d336199, Pdensi_DN11645_c0_g1d336523, Pdensi_DN11760_c0_g1d268987, Pdensi_DN11834_c0_g1d269165, Pdensi_DN11871_c0_g1d458112, Pdensi_DN12202_c0_g1d389479, Pdensi_DN12332_c0_g1d50692, Pdensi_DN12353_c0_g1d50734, Pdensi_DN12416_c0_g1d337984, Pd…
GO:0006879	0.000188773014507923	0.999986614271642	5	20	cellular iron ion homeostasis	BP	0.0176711715794707	BP cellular iron ion homeostasis	Pdensi_DN17412_c0_g1, Pdensi_DN22738_c1_g1, Pdensi_DN27094_c0_g1, Pdensi_DN50138_c0_g1d160317, Pdensi_DN74732_c0_g1
GO:0048658	0.000194425165338386	0.999991771462588	4	12	anther wall tapetum development	BP	0.0177997248854335	BP anther wall tapetum development	Pdensi_DN19290_c1_g3, Pdensi_DN19600_c0_g1d485629, Pdensi_DN20401_c0_g1d63113, Pdensi_GG_38489_c2_g1
GO:0042445	0.000195398718098659	0.999960685266575	10	91	hormone metabolic process	BP	0.0177997248854335	BP hormone metabolic process	Pdensi_DN18955_c0_g1d14400, Pdensi_DN19663_c0_g2d359591, Pdensi_DN2150_c0_g1d165343, Pdensi_DN22738_c1_g1, Pdensi_DN24294_c0_g1, Pdensi_DN27094_c0_g1, Pdensi_DN34854_c1_g1, Pdensi_DN50138_c0_g1d160317, Pdensi_DN74732_c0_g1, Pdensi_GG_111520_c0_g1
GO:0014070	0.00019540932596477	0.999933074560082	19	272	response to organic cyclic compound	BP	0.0177997248854335	BP response to organic cyclic compound	Pdensi_DN14492_c3_g2, Pdensi_DN14729_c0_g3, Pdensi_DN15094_c1_g3d465823, Pdensi_DN19025_c1_g3, Pdensi_DN19038_c1_g6, Pdensi_DN20053_c2_g3, Pdensi_DN20163_c0_g1d62509, Pdensi_DN20311_c1_g1d16738, Pdensi_DN23350_c1_g1d547912, Pdensi_DN23377_c0_g3d548222, Pdensi_DN23394_c1_g2, Pdensi_DN23706_c0_g6, Pdensi_DN24570_c0_g1, Pdensi_DN24854_c2_g5, Pdensi_DN29431_c1_g1, Pdensi_DN35058_c0_g1d314079, Pdensi_…
GO:0009308	0.000196757686896716	0.999960428043297	10	89	amine metabolic process	BP	0.0177997248854335	BP amine metabolic process	Pdensi_DN10531_c0_g1d455577, Pdensi_DN15345_c1_g1d466625, Pdensi_DN18955_c0_g1d14400, Pdensi_DN19663_c0_g2d359591, Pdensi_DN20326_c0_g1d290432, Pdensi_DN24294_c0_g1, Pdensi_DN26416_c0_g1d77214, Pdensi_DN32649_c0_g1d199696, Pdensi_GG_111520_c0_g1, Pdensi_GG_27924_c0_g1
GO:0019432	0.000197403782469131	0.999980022752178	6	31	triglyceride biosynthetic process	BP	0.0177997248854335	BP triglyceride biosynthetic process	Pdensi_DN16858_c0_g3, Pdensi_DN19656_c0_g1d15592, Pdensi_DN21349_c1_g6, Pdensi_DN21394_c3_g1, Pdensi_DN24334_c0_g1d133196, Pdensi_GG_121614_c0_g1
GO:0009832	0.000210821136696845	0.999961841322416	9	75	plant-type cell wall biogenesis	BP	0.0188707999949884	BP plant-type cell wall biogenesis	Pdensi_DN12202_c0_g1d389479, Pdensi_DN12969_c0_g1d51365, Pdensi_DN15094_c1_g3d465823, Pdensi_DN16433_c0_g1d215250, Pdensi_DN19175_c0_g1d286053, Pdensi_DN21624_c0_g2d540410, Pdensi_DN23606_c1_g2d549348, Pdensi_DN38664_c1_g5, Pdensi_GG_20042_c0_g1
GO:0016903	0.000220659259413041	0.999954864124237	10	93	oxidoreductase activity, acting on the aldehyde or oxo group of donors	MF	0.0194127835336412	MF oxidoreductase activity, acting on the aldehyde or oxo group of donors	Pdensi_DN12353_c0_g1d50734, Pdensi_DN19519_c0_g5, Pdensi_DN19811_c0_g1d15904, Pdensi_DN21755_c0_g1d221703, Pdensi_DN21755_c0_g2d124051, Pdensi_DN2475_c0_g1d447206, Pdensi_DN30823_c0_g1d27442, Pdensi_DN5635_c0_g1d2092, Pdensi_GG_143718_c0_g1, Pdensi_GG_26120_c1_g1
GO:0044281	0.000223273447696032	0.999864148740511	74	1784	small molecule metabolic process	BP	0.0194127835336412	BP small molecule metabolic process	Pdensi_DN10531_c0_g1d455577, Pdensi_DN12647_c0_g2, Pdensi_DN12981_c0_g2, Pdensi_DN13058_c0_g1d460568, Pdensi_DN13536_c0_g1, Pdensi_DN14492_c3_g2, Pdensi_DN14965_c0_g1d465570, Pdensi_DN15119_c0_g1d395319, Pdensi_DN15345_c1_g1d466625, Pdensi_DN15715_c0_g1d277050, Pdensi_DN16322_c0_g1, Pdensi_DN17568_c0_g1d216235, Pdensi_DN18235_c1_g1d353466, Pdensi_DN18796_c1_g3, Pdensi_DN18923_c0_g1d59930, Pdensi_…
GO:0035336	0.000223893012756264	0.99999016300712	4	12	long-chain fatty-acyl-CoA metabolic process	BP	0.0194127835336412	BP long-chain fatty-acyl-CoA metabolic process	Pdensi_DN19519_c0_g5, Pdensi_DN21755_c0_g1d221703, Pdensi_DN21755_c0_g2d124051, Pdensi_DN2475_c0_g1d447206
GO:0035337	0.000223893012756264	0.99999016300712	4	12	fatty-acyl-CoA metabolic process	BP	0.0194127835336412	BP fatty-acyl-CoA metabolic process	Pdensi_DN19519_c0_g5, Pdensi_DN21755_c0_g1d221703, Pdensi_DN21755_c0_g2d124051, Pdensi_DN2475_c0_g1d447206
GO:0016132	0.000224791263294223	0.999989864769495	4	13	brassinosteroid biosynthetic process	BP	0.0194127835336412	BP brassinosteroid biosynthetic process	Pdensi_DN22738_c1_g1, Pdensi_DN27094_c0_g1, Pdensi_DN50138_c0_g1d160317, Pdensi_DN74732_c0_g1
GO:0016765	0.000238567779249774	0.999941223289304	12	131	transferase activity, transferring alkyl or aryl (other than methyl) groups	MF	0.0204584383002795	MF transferase activity, transferring alkyl or aryl (other than methyl) groups	Pdensi_DN10531_c0_g1d455577, Pdensi_DN15855_c0_g1d468400, Pdensi_DN18923_c0_g1d59930, Pdensi_DN19298_c2_g1, Pdensi_DN20326_c0_g1d290432, Pdensi_DN23058_c0_g1d128325, Pdensi_DN23583_c3_g1, Pdensi_DN26309_c0_g1d367274, Pdensi_DN3472_c0_g1d1288, Pdensi_DN38795_c1_g4, Pdensi_DN50364_c0_g1d160524, Pdensi_GG_103994_c0_g1
GO:0016985	0.000246277506745467	0.999989239242926	4	11	mannan endo-1,4-beta-mannosidase activity	MF	0.0208282832084114	MF mannan endo-1,4-beta-mannosidase activity	Pdensi_DN10456_c0_g2, Pdensi_DN12819_c0_g1d460270, Pdensi_DN20706_c1_g6, Pdensi_GG_37132_c0_g1
GO:0046355	0.000246277506745467	0.999989239242926	4	11	mannan catabolic process	BP	0.0208282832084114	BP mannan catabolic process	Pdensi_DN10456_c0_g2, Pdensi_DN12819_c0_g1d460270, Pdensi_DN20706_c1_g6, Pdensi_GG_37132_c0_g1
GO:0010256	0.000256633978198657	0.999988308011742	4	12	endomembrane system organization	BP	0.0215554964017132	BP endomembrane system organization	Pdensi_DN2665_c0_g1d326208, Pdensi_GG_137026_c0_g1, Pdensi_GG_94111_c0_g1, Pdensi_GG_94332_c0_g1
GO:0044255	0.000266900953470486	0.999866295827201	39	785	cellular lipid metabolic process	BP	0.0222653496082216	BP cellular lipid metabolic process	Pdensi_DN12647_c0_g2, Pdensi_DN12981_c0_g2, Pdensi_DN14965_c0_g1d465570, Pdensi_DN15119_c0_g1d395319, Pdensi_DN16322_c0_g1, Pdensi_DN16858_c0_g3, Pdensi_DN18796_c1_g3, Pdensi_DN18962_c1_g1, Pdensi_DN19174_c1_g3, Pdensi_DN19656_c0_g1d15592, Pdensi_DN20685_c1_g1, Pdensi_DN21280_c1_g4, Pdensi_DN21349_c1_g6, Pdensi_DN21394_c3_g1, Pdensi_DN22133_c2_g3, Pdensi_DN22547_c0_g1d20905, Pdensi_DN22808_c3_g2,…
GO:0005615	0.000288801355216919	0.999938678345981	10	99	extracellular space	CC	0.0239295339123316	CC extracellular space	Pdensi_DN17412_c0_g1, Pdensi_DN19282_c0_g1d14910, Pdensi_DN19290_c1_g3, Pdensi_DN19600_c0_g1d485629, Pdensi_DN19811_c0_g1d15904, Pdensi_DN23350_c1_g1d547912, Pdensi_DN23603_c0_g3d549323, Pdensi_GG_36274_c0_g1, Pdensi_GG_87643_c0_g1, Pdensi_GG_9808_c0_g1
GO:0016837	0.000319260329276977	0.999973605693499	5	25	carbon-oxygen lyase activity, acting on polysaccharides	MF	0.0262757679055273	MF carbon-oxygen lyase activity, acting on polysaccharides	Pdensi_DN21097_c0_g7, Pdensi_DN24669_c0_g1d365890, Pdensi_DN25050_c2_g2, Pdensi_DN25155_c0_g1d192937, Pdensi_GG_145839_c2_g1
GO:0046460	0.000324448776247398	0.999963523008716	6	34	neutral lipid biosynthetic process	BP	0.026349108232595	BP neutral lipid biosynthetic process	Pdensi_DN16858_c0_g3, Pdensi_DN19656_c0_g1d15592, Pdensi_DN21349_c1_g6, Pdensi_DN21394_c3_g1, Pdensi_DN24334_c0_g1d133196, Pdensi_GG_121614_c0_g1
GO:0046463	0.000324448776247398	0.999963523008716	6	34	acylglycerol biosynthetic process	BP	0.026349108232595	BP acylglycerol biosynthetic process	Pdensi_DN16858_c0_g3, Pdensi_DN19656_c0_g1d15592, Pdensi_DN21349_c1_g6, Pdensi_DN21394_c3_g1, Pdensi_DN24334_c0_g1d133196, Pdensi_GG_121614_c0_g1
GO:0009791	0.000350420759049252	0.999844993659571	28	508	post-embryonic development	BP	0.0281971057556991	BP post-embryonic development	Pdensi_DN13368_c0_g1d177692, Pdensi_DN14729_c0_g3, Pdensi_DN14965_c0_g1d465570, Pdensi_DN15221_c0_g1d214075, Pdensi_DN15439_c0_g1d54251, Pdensi_DN16508_c0_g1d398834, Pdensi_DN17251_c0_g1d215968, Pdensi_DN17532_c0_g1d113246, Pdensi_DN18334_c0_g1d114947, Pdensi_DN18955_c0_g1d14400, Pdensi_DN19038_c1_g6, Pdensi_DN19517_c0_g1d61117, Pdensi_DN19663_c0_g2d359591, Pdensi_DN21385_c0_g1, Pdensi_DN22738_c1…
GO:0042446	0.000351802754678461	0.999949366254016	7	50	hormone biosynthetic process	BP	0.0281971057556991	BP hormone biosynthetic process	Pdensi_DN2150_c0_g1d165343, Pdensi_DN22738_c1_g1, Pdensi_DN24294_c0_g1, Pdensi_DN27094_c0_g1, Pdensi_DN50138_c0_g1d160317, Pdensi_DN74732_c0_g1, Pdensi_GG_111520_c0_g1
GO:0008374	0.00035992262727629	0.999914105974662	11	112	O-acyltransferase activity	MF	0.0286605920668126	MF O-acyltransferase activity	Pdensi_DN16858_c0_g3, Pdensi_DN18385_c0_g1d115059, Pdensi_DN19656_c0_g1d15592, Pdensi_DN20834_c0_g1, Pdensi_DN21349_c1_g6, Pdensi_DN24334_c0_g1d133196, Pdensi_DN26246_c0_g1d76901, Pdensi_DN39173_c0_g3, Pdensi_DN48815_c0_g1, Pdensi_GG_121614_c0_g1, Pdensi_GG_60361_c0_g1
GO:0009738	0.000383510841385274	0.999881143250429	15	199	abscisic acid-activated signaling pathway	BP	0.0303418932123072	BP abscisic acid-activated signaling pathway	Pdensi_DN11871_c0_g1d458112, Pdensi_DN15194_c0_g1d343911, Pdensi_DN16481_c0_g1, Pdensi_DN16978_c0_g1d215734, Pdensi_DN19180_c3_g2, Pdensi_DN20532_c0_g4, Pdensi_DN20796_c4_g2, Pdensi_DN23799_c0_g1, Pdensi_DN29431_c1_g1, Pdensi_DN34641_c1_g2, Pdensi_DN34854_c1_g2, Pdensi_DN39819_c1_g4, Pdensi_GG_116172_c0_g1, Pdensi_GG_129987_c0_g1, Pdensi_GG_56851_c0_g1
GO:0019840	0.000387556173514147	0.999979384501864	4	14	isoprenoid binding	MF	0.0304653933064358	MF isoprenoid binding	Pdensi_DN16978_c0_g1d215734, Pdensi_DN23083_c0_g1d68985, Pdensi_DN23799_c0_g1, Pdensi_GG_129987_c0_g1
GO:0006979	0.000396643978680984	0.999843301959405	22	359	response to oxidative stress	BP	0.0309811790481841	BP response to oxidative stress	Pdensi_DN12835_c0_g1d51253, Pdensi_DN15086_c0_g1d213965, Pdensi_DN16508_c0_g1d398834, Pdensi_DN16532_c0_g1d215401, Pdensi_DN16606_c1_g6, Pdensi_DN19569_c0_g6, Pdensi_DN19717_c0_g2d287888, Pdensi_DN19943_c0_g2d487574, Pdensi_DN22789_c1_g6, Pdensi_DN23979_c0_g1d224838, Pdensi_DN24324_c0_g1, Pdensi_DN24633_c1_g1, Pdensi_DN29879_c0_g1d370446, Pdensi_DN33677_c0_g1d29766, Pdensi_DN33925_c0_g1d313047, P…
GO:1990137	0.000411246161904032	0.999991221907485	3	6	plant seed peroxidase activity	MF	0.0317863772145044	MF plant seed peroxidase activity	Pdensi_DN23377_c0_g3d548222, Pdensi_DN38467_c1_g1, Pdensi_GG_4186_c0_g1
GO:1990837	0.000413652878026954	0.999877176851036	14	180	sequence-specific double-stranded DNA binding	MF	0.0317863772145044	MF sequence-specific double-stranded DNA binding	Pdensi_DN15221_c0_g1d214075, Pdensi_DN18081_c1_g3, Pdensi_DN19525_c0_g1d218718, Pdensi_DN19596_c0_g1, Pdensi_DN20100_c0_g1d489240, Pdensi_DN20270_c0_g3d290192, Pdensi_DN20401_c0_g1d63113, Pdensi_DN21385_c0_g1, Pdensi_DN23629_c0_g4, Pdensi_DN26605_c1_g1, Pdensi_DN29111_c0_g1d232624, Pdensi_DN35586_c0_g1d314565, Pdensi_DN8321_c0_g1d102256, Pdensi_GG_124630_c1_g1
GO:0016174	0.000415766795046449	0.999991091691789	3	6	NAD(P)H oxidase activity	MF	0.0317863772145044	MF NAD(P)H oxidase activity	Pdensi_DN11871_c0_g1d458112, Pdensi_DN15194_c0_g1d343911, Pdensi_DN39819_c1_g4
GO:0006950	0.000417320943613733	0.999706640977971	133	3684	response to stress	BP	0.0317863772145044	BP response to stress	Pdensi_DN10751_c0_g1d49359, Pdensi_DN11475_c0_g1d336191, Pdensi_DN11848_c0_g1d5764, Pdensi_DN11871_c0_g1d458112, Pdensi_DN11970_c0_g1d5850, Pdensi_DN12647_c0_g2, Pdensi_DN12835_c0_g1d51253, Pdensi_DN13467_c0_g1d522696, Pdensi_DN14230_c0_g3, Pdensi_DN14492_c3_g2, Pdensi_DN14735_c0_g1, Pdensi_DN15086_c0_g1d213965, Pdensi_DN15094_c1_g3d465823, Pdensi_DN15194_c0_g1d343911, Pdensi_DN15274_c0_g1d344023…
GO:0047763	0.000423055951779559	0.999976962066033	4	14	caffeate O-methyltransferase activity	MF	0.0320242909671156	MF caffeate O-methyltransferase activity	Pdensi_DN19743_c0_g2, Pdensi_DN20231_c0_g1, Pdensi_DN24354_c2_g1, Pdensi_GG_93227_c0_g1
GO:0048856	0.000427765023472235	0.999741070391029	66	1581	anatomical structure development	BP	0.0321821011217179	BP anatomical structure development	Pdensi_DN10531_c0_g1d455577, Pdensi_DN12353_c0_g1d50734, Pdensi_DN12416_c0_g1d337984, Pdensi_DN13368_c0_g1d177692, Pdensi_DN14230_c0_g3, Pdensi_DN14363_c0_g1d213328, Pdensi_DN14729_c0_g3, Pdensi_DN14857_c0_g1d342973, Pdensi_DN14965_c0_g1d465570, Pdensi_DN15221_c0_g1d214075, Pdensi_DN15274_c0_g1d344023, Pdensi_DN15526_c0_g1, Pdensi_DN15834_c0_g1d526435, Pdensi_DN16047_c2_g6, Pdensi_DN16508_c0_g1d3…
GO:0004567	0.000452570945677613	0.999975406781972	4	13	beta-mannosidase activity	MF	0.0338407165051498	MF beta-mannosidase activity	Pdensi_DN10456_c0_g2, Pdensi_DN12819_c0_g1d460270, Pdensi_DN20706_c1_g6, Pdensi_GG_37132_c0_g1
GO:0006638	0.000461095363233776	0.999930323668892	7	52	neutral lipid metabolic process	BP	0.0340627255381675	BP neutral lipid metabolic process	Pdensi_DN16858_c0_g3, Pdensi_DN19174_c1_g3, Pdensi_DN19656_c0_g1d15592, Pdensi_DN21349_c1_g6, Pdensi_DN21394_c3_g1, Pdensi_DN24334_c0_g1d133196, Pdensi_GG_121614_c0_g1
GO:0006639	0.000461095363233776	0.999930323668892	7	52	acylglycerol metabolic process	BP	0.0340627255381675	BP acylglycerol metabolic process	Pdensi_DN16858_c0_g3, Pdensi_DN19174_c1_g3, Pdensi_DN19656_c0_g1d15592, Pdensi_DN21349_c1_g6, Pdensi_DN21394_c3_g1, Pdensi_DN24334_c0_g1d133196, Pdensi_GG_121614_c0_g1
GO:0000041	0.000492087284257179	0.999911397850647	8	68	transition metal ion transport	BP	0.0361345291427892	BP transition metal ion transport	Pdensi_DN13969_c0_g1d212964, Pdensi_DN17412_c0_g1, Pdensi_DN22738_c1_g1, Pdensi_DN27094_c0_g1, Pdensi_DN39970_c2_g4, Pdensi_DN50138_c0_g1d160317, Pdensi_DN5622_c0_g1d206363, Pdensi_DN74732_c0_g1
GO:0006641	0.000496725512437454	0.999938867547659	6	37	triglyceride metabolic process	BP	0.0362580057084554	BP triglyceride metabolic process	Pdensi_DN16858_c0_g3, Pdensi_DN19656_c0_g1d15592, Pdensi_DN21349_c1_g6, Pdensi_DN21394_c3_g1, Pdensi_DN24334_c0_g1d133196, Pdensi_GG_121614_c0_g1
GO:0010412	0.000500024394333112	0.999971521896672	4	14	mannan metabolic process	BP	0.0362725961106334	BP mannan metabolic process	Pdensi_DN10456_c0_g2, Pdensi_DN12819_c0_g1d460270, Pdensi_DN20706_c1_g6, Pdensi_GG_37132_c0_g1
GO:0002679	0.000505799065067137	0.999988398901775	3	6	respiratory burst involved in defense response	BP	0.0362725961106334	BP respiratory burst involved in defense response	Pdensi_DN11871_c0_g1d458112, Pdensi_DN15194_c0_g1d343911, Pdensi_DN39819_c1_g4
GO:0045730	0.000505799065067137	0.999988398901775	3	6	respiratory burst	BP	0.0362725961106334	BP respiratory burst	Pdensi_DN11871_c0_g1d458112, Pdensi_DN15194_c0_g1d343911, Pdensi_DN39819_c1_g4
GO:0006826	0.000523033445590766	0.999952068323629	5	24	iron ion transport	BP	0.0372904601353463	BP iron ion transport	Pdensi_DN17412_c0_g1, Pdensi_DN22738_c1_g1, Pdensi_DN27094_c0_g1, Pdensi_DN50138_c0_g1d160317, Pdensi_DN74732_c0_g1
GO:0044707	0.00055333375840505	0.999662909242945	65	1569	NA	NA	0.0392227276261337	none	Pdensi_DN10531_c0_g1d455577, Pdensi_DN12353_c0_g1d50734, Pdensi_DN12416_c0_g1d337984, Pdensi_DN12819_c0_g1d460270, Pdensi_DN13368_c0_g1d177692, Pdensi_DN14230_c0_g3, Pdensi_DN14729_c0_g3, Pdensi_DN14857_c0_g1d342973, Pdensi_DN14965_c0_g1d465570, Pdensi_DN15221_c0_g1d214075, Pdensi_DN15274_c0_g1d344023, Pdensi_DN15439_c0_g1d54251, Pdensi_DN15834_c0_g1d526435, Pdensi_DN16047_c2_g6, Pdensi_DN16322_c…
GO:0015923	0.000556858783774806	0.999948251798073	5	24	mannosidase activity	MF	0.0392457429047727	MF mannosidase activity	Pdensi_DN10456_c0_g2, Pdensi_DN12819_c0_g1d460270, Pdensi_DN20706_c1_g6, Pdensi_DN36611_c6_g1, Pdensi_GG_37132_c0_g1
GO:1901615	0.0005609067862234	0.99979020647553	19	296	organic hydroxy compound metabolic process	BP	0.0393051423969003	BP organic hydroxy compound metabolic process	Pdensi_DN13536_c0_g1, Pdensi_DN15715_c0_g1d277050, Pdensi_DN16322_c0_g1, Pdensi_DN17568_c0_g1d216235, Pdensi_DN18910_c0_g1d285192, Pdensi_DN22133_c2_g3, Pdensi_DN22738_c1_g1, Pdensi_DN23377_c0_g3d548222, Pdensi_DN24334_c0_g1d133196, Pdensi_DN24570_c0_g1, Pdensi_DN27065_c0_g1, Pdensi_DN27065_c0_g1d307157, Pdensi_DN27094_c0_g1, Pdensi_DN29431_c1_g1, Pdensi_DN30235_c0_g1d309904, Pdensi_DN50138_c0_g1…
GO:0045229	0.000594294630823211	0.999736916702726	26	472	external encapsulating structure organization	BP	0.0410999384847288	BP external encapsulating structure organization	Pdensi_DN12981_c0_g2, Pdensi_DN13671_c0_g1, Pdensi_DN15274_c0_g1d344023, Pdensi_DN15418_c0_g2d466840, Pdensi_DN16284_c0_g1d215067, Pdensi_DN18297_c1_g3, Pdensi_DN18759_c0_g1d13953, Pdensi_DN19001_c1_g1, Pdensi_DN19519_c0_g5, Pdensi_DN20822_c1_g1, Pdensi_DN21624_c0_g2d540410, Pdensi_DN22331_c0_g3d424292, Pdensi_DN23317_c2_g3, Pdensi_DN24647_c0_g2, Pdensi_DN24989_c0_g1d557044, Pdensi_DN25089_c1_g2,…
GO:0010025	0.000596574170291261	0.99992374638574	6	38	wax biosynthetic process	BP	0.0410999384847288	BP wax biosynthetic process	Pdensi_DN12647_c0_g2, Pdensi_DN16858_c0_g3, Pdensi_DN19656_c0_g1d15592, Pdensi_DN21349_c1_g6, Pdensi_DN7371_c0_g1, Pdensi_GG_121614_c0_g1
GO:0010166	0.000596574170291261	0.99992374638574	6	38	wax metabolic process	BP	0.0410999384847288	BP wax metabolic process	Pdensi_DN12647_c0_g2, Pdensi_DN16858_c0_g3, Pdensi_DN19656_c0_g1d15592, Pdensi_DN21349_c1_g6, Pdensi_DN7371_c0_g1, Pdensi_GG_121614_c0_g1
GO:0052636	0.00061286317834329	0.999983410216694	3	7	arabinosyltransferase activity	MF	0.0419862634414735	MF arabinosyltransferase activity	Pdensi_DN20822_c1_g1, Pdensi_DN24647_c0_g2, Pdensi_DN24989_c0_g1d557044
GO:0010410	0.000629656269914123	0.999865927602387	9	91	hemicellulose metabolic process	BP	0.0428970824330938	BP hemicellulose metabolic process	Pdensi_DN15418_c0_g2d466840, Pdensi_DN16284_c0_g1d215067, Pdensi_DN17518_c0_g1, Pdensi_DN18297_c1_g3, Pdensi_DN19001_c1_g1, Pdensi_DN23116_c1_g4, Pdensi_DN23308_c0_g1d427354, Pdensi_DN37721_c1_g7, Pdensi_GG_111523_c0_g1
GO:0004144	0.00064548751496516	0.999937281208875	5	26	diacylglycerol O-acyltransferase activity	MF	0.0437326706962307	MF diacylglycerol O-acyltransferase activity	Pdensi_DN16858_c0_g3, Pdensi_DN19656_c0_g1d15592, Pdensi_DN21349_c1_g6, Pdensi_DN24334_c0_g1d133196, Pdensi_GG_121614_c0_g1
GO:0042221	0.000653915631608567	0.999586000680687	74	1841	response to chemical	BP	0.0440602603869003	BP response to chemical	Pdensi_DN11148_c0_g1d335521, Pdensi_DN11871_c0_g1d458112, Pdensi_DN13969_c0_g1d212964, Pdensi_DN14492_c3_g2, Pdensi_DN14729_c0_g3, Pdensi_DN14735_c0_g1, Pdensi_DN14857_c0_g1d342973, Pdensi_DN15094_c1_g3d465823, Pdensi_DN15194_c0_g1d343911, Pdensi_DN15439_c0_g1d54251, Pdensi_DN16047_c2_g6, Pdensi_DN16262_c1_g1d347133, Pdensi_DN16322_c0_g1, Pdensi_DN17412_c0_g1, Pdensi_DN19025_c1_g3, Pdensi_DN19038…
GO:0016115	0.00067182962402822	0.999981222620252	3	7	terpenoid catabolic process	BP	0.0450199272101533	BP terpenoid catabolic process	Pdensi_DN30235_c0_g1d309904, Pdensi_DN3057_c0_g1d260296, Pdensi_GG_71020_c0_g1
GO:0045944	0.000692233191976657	0.999794464681267	13	168	positive regulation of transcription by RNA polymerase II	BP	0.0458312343975813	BP positive regulation of transcription by RNA polymerase II	Pdensi_DN15221_c0_g1d214075, Pdensi_DN18081_c1_g3, Pdensi_DN19525_c0_g1d218718, Pdensi_DN20100_c0_g1d489240, Pdensi_DN20270_c0_g3d290192, Pdensi_DN21250_c0_g2, Pdensi_DN21385_c0_g1, Pdensi_DN23629_c0_g4, Pdensi_DN26605_c1_g1, Pdensi_DN35586_c0_g1d314565, Pdensi_DN8321_c0_g1d102256, Pdensi_DN9715_c0_g1, Pdensi_GG_124630_c1_g1
GO:0044262	0.000694952662610083	0.999706748631513	23	401	cellular carbohydrate metabolic process	BP	0.0458312343975813	BP cellular carbohydrate metabolic process	Pdensi_DN10456_c0_g2, Pdensi_DN12819_c0_g1d460270, Pdensi_DN15418_c0_g2d466840, Pdensi_DN16284_c0_g1d215067, Pdensi_DN17761_c0_g1d216447, Pdensi_DN18297_c1_g3, Pdensi_DN19001_c1_g1, Pdensi_DN19565_c0_g1d218684, Pdensi_DN20250_c0_g5, Pdensi_DN20706_c1_g6, Pdensi_DN20784_c0_g1, Pdensi_DN20834_c0_g1, Pdensi_DN21024_c2_g3, Pdensi_DN21624_c0_g2d540410, Pdensi_DN21997_c1_g3, Pdensi_DN24334_c0_g1d133196…
GO:0032501	0.000695148788873043	0.99957263463172	65	1583	multicellular organismal process	BP	0.0458312343975813	BP multicellular organismal process	Pdensi_DN10531_c0_g1d455577, Pdensi_DN12353_c0_g1d50734, Pdensi_DN12416_c0_g1d337984, Pdensi_DN12819_c0_g1d460270, Pdensi_DN13368_c0_g1d177692, Pdensi_DN14230_c0_g3, Pdensi_DN14729_c0_g3, Pdensi_DN14857_c0_g1d342973, Pdensi_DN14965_c0_g1d465570, Pdensi_DN15221_c0_g1d214075, Pdensi_DN15274_c0_g1d344023, Pdensi_DN15439_c0_g1d54251, Pdensi_DN15834_c0_g1d526435, Pdensi_DN16047_c2_g6, Pdensi_DN16322_c…
GO:0009055	0.000719953075245779	0.999811979940535	11	130	electron transfer activity	MF	0.0470861871102809	MF electron transfer activity	Pdensi_DN10615_c0_g1d173442, Pdensi_DN12990_c0_g1d51297, Pdensi_DN13009_c0_g1d51387, Pdensi_DN14675_c0_g1d108192, Pdensi_DN24324_c0_g1, Pdensi_DN25365_c0_g1d23124, Pdensi_DN32681_c0_g1d505378, Pdensi_DN33578_c0_g1d85545, Pdensi_DN40307_c0_g1, Pdensi_DN4173_c0_g1d448374, Pdensi_DN8685_c0_g1d264873
GO:0009404	0.00072186277230146	0.999903579316856	6	41	toxin metabolic process	BP	0.0470861871102809	BP toxin metabolic process	Pdensi_DN14528_c0_g1, Pdensi_DN15855_c0_g1d468400, Pdensi_DN19298_c2_g1, Pdensi_DN23583_c3_g1, Pdensi_DN38795_c1_g4, Pdensi_GG_103994_c0_g1
GO:0044459	0.000764623378567921	0.99968218159386	22	379	plasma membrane part	CC	0.0493558578921654	CC plasma membrane part	Pdensi_DN11760_c0_g1d268987, Pdensi_DN13351_c0_g1d339649, Pdensi_DN14363_c0_g1d213328, Pdensi_DN15274_c0_g1d344023, Pdensi_DN15986_c0_g1d346054, Pdensi_DN17412_c0_g1, Pdensi_DN19632_c0_g3, Pdensi_DN21624_c0_g2d540410, Pdensi_DN22035_c2_g2, Pdensi_DN23317_c2_g3, Pdensi_DN24001_c0_g2d225091, Pdensi_DN24312_c1_g1, Pdensi_DN25169_c0_g2, Pdensi_DN25365_c0_g1d23124, Pdensi_DN25856_c0_g4, Pdensi_DN26557…
GO:0071614	0.000764707901778638	1	2	2	linoleic acid epoxygenase activity	MF	0.0493558578921654	MF linoleic acid epoxygenase activity	Pdensi_DN38467_c1_g1, Pdensi_GG_4186_c0_g1
GO:0016129	0.000793695919148005	0.999946533880843	4	17	phytosteroid biosynthetic process	BP	0.0508617887286097	BP phytosteroid biosynthetic process	Pdensi_DN22738_c1_g1, Pdensi_DN27094_c0_g1, Pdensi_DN50138_c0_g1d160317, Pdensi_DN74732_c0_g1
GO:0009755	0.000796335597805843	0.999602268345016	33	668	hormone-mediated signaling pathway	BP	0.0508617887286097	BP hormone-mediated signaling pathway	Pdensi_DN11871_c0_g1d458112, Pdensi_DN14729_c0_g3, Pdensi_DN15194_c0_g1d343911, Pdensi_DN15439_c0_g1d54251, Pdensi_DN16481_c0_g1, Pdensi_DN16978_c0_g1d215734, Pdensi_DN19180_c3_g2, Pdensi_DN19331_c0_g1d218392, Pdensi_DN20504_c0_g3d291342, Pdensi_DN20532_c0_g4, Pdensi_DN20784_c0_g1, Pdensi_DN20796_c4_g2, Pdensi_DN21394_c3_g1, Pdensi_DN2150_c0_g1d165343, Pdensi_DN23083_c0_g1d68985, Pdensi_DN23799_c…
GO:0046164	0.000801847014819852	0.99991741514399	5	28	alcohol catabolic process	BP	0.0509484452991495	BP alcohol catabolic process	Pdensi_DN13536_c0_g1, Pdensi_DN17568_c0_g1d216235, Pdensi_DN27065_c0_g1, Pdensi_DN27065_c0_g1d307157, Pdensi_GG_71020_c0_g1
GO:0044421	0.00102112714991136	0.999701343295696	12	156	extracellular region part	CC	0.0644809130793184	CC extracellular region part	Pdensi_DN17412_c0_g1, Pdensi_DN19282_c0_g1d14910, Pdensi_DN19290_c1_g3, Pdensi_DN19600_c0_g1d485629, Pdensi_DN19811_c0_g1d15904, Pdensi_DN23350_c1_g1d547912, Pdensi_DN23603_c0_g3d549323, Pdensi_DN25365_c0_g1d23124, Pdensi_DN40307_c0_g1, Pdensi_GG_36274_c0_g1, Pdensi_GG_87643_c0_g1, Pdensi_GG_9808_c0_g1
GO:0008202	0.00102534274243391	0.999700297706127	12	151	steroid metabolic process	BP	0.0644809130793184	BP steroid metabolic process	Pdensi_DN15924_c0_g1d110384, Pdensi_DN16309_c0_g1d278549, Pdensi_DN22133_c2_g3, Pdensi_DN22738_c1_g1, Pdensi_DN27094_c0_g1, Pdensi_DN30823_c0_g1d27442, Pdensi_DN50138_c0_g1d160317, Pdensi_DN74732_c0_g1, Pdensi_GG_143718_c0_g1, Pdensi_GG_19984_c0_g1, Pdensi_GG_26120_c1_g1, Pdensi_GG_71020_c0_g1
GO:0009751	0.00106907603719864	0.99966682939512	13	172	response to salicylic acid	BP	0.0668881604294231	BP response to salicylic acid	Pdensi_DN14492_c3_g2, Pdensi_DN15094_c1_g3d465823, Pdensi_DN19025_c1_g3, Pdensi_DN19038_c1_g6, Pdensi_DN20053_c2_g3, Pdensi_DN23377_c0_g3d548222, Pdensi_DN23394_c1_g2, Pdensi_DN23706_c0_g6, Pdensi_DN24570_c0_g1, Pdensi_DN24854_c2_g5, Pdensi_DN29431_c1_g1, Pdensi_DN35058_c0_g1d314079, Pdensi_DN37478_c2_g2
GO:0120091	0.00107472000963898	0.999921393137615	4	17	jasmonic acid hydrolase	MF	0.0668999567421462	MF jasmonic acid hydrolase	Pdensi_DN16262_c1_g1d347133, Pdensi_DN18584_c0_g1d115415, Pdensi_DN22574_c0_g1, Pdensi_DN24374_c1_g3
GO:0016052	0.00111551030912177	0.99957006275585	18	295	carbohydrate catabolic process	BP	0.0690883985896984	BP carbohydrate catabolic process	Pdensi_DN10456_c0_g2, Pdensi_DN12819_c0_g1d460270, Pdensi_DN14230_c0_g3, Pdensi_DN17518_c0_g1, Pdensi_DN20706_c1_g6, Pdensi_DN21097_c0_g7, Pdensi_DN22250_c0_g2d67184, Pdensi_DN23116_c1_g4, Pdensi_DN23308_c0_g1d427354, Pdensi_DN24669_c0_g1d365890, Pdensi_DN25050_c2_g2, Pdensi_DN25155_c0_g1d192937, Pdensi_DN27065_c0_g1, Pdensi_DN27065_c0_g1d307157, Pdensi_DN35774_c0_g2, Pdensi_DN37721_c1_g7, Pdensi…
GO:0071555	0.00113470369666657	0.999492784493038	24	443	cell wall organization	BP	0.0699239770463423	BP cell wall organization	Pdensi_DN12981_c0_g2, Pdensi_DN13671_c0_g1, Pdensi_DN15418_c0_g2d466840, Pdensi_DN16284_c0_g1d215067, Pdensi_DN18297_c1_g3, Pdensi_DN18759_c0_g1d13953, Pdensi_DN19001_c1_g1, Pdensi_DN20822_c1_g1, Pdensi_DN21624_c0_g2d540410, Pdensi_DN22331_c0_g3d424292, Pdensi_DN23317_c2_g3, Pdensi_DN24647_c0_g2, Pdensi_DN24989_c0_g1d557044, Pdensi_DN25089_c1_g2, Pdensi_DN2938_c0_g1, Pdensi_DN37968_c1_g1, Pdensi_…
GO:0006576	0.00115598744520366	0.999794154614293	7	57	cellular biogenic amine metabolic process	BP	0.070526736520062	BP cellular biogenic amine metabolic process	Pdensi_DN10531_c0_g1d455577, Pdensi_DN15345_c1_g1d466625, Pdensi_DN20326_c0_g1d290432, Pdensi_DN24294_c0_g1, Pdensi_DN26416_c0_g1d77214, Pdensi_DN32649_c0_g1d199696, Pdensi_GG_27924_c0_g1
GO:0044106	0.00115598744520366	0.999794154614293	7	57	cellular amine metabolic process	BP	0.070526736520062	BP cellular amine metabolic process	Pdensi_DN10531_c0_g1d455577, Pdensi_DN15345_c1_g1d466625, Pdensi_DN20326_c0_g1d290432, Pdensi_DN24294_c0_g1, Pdensi_DN26416_c0_g1d77214, Pdensi_DN32649_c0_g1d199696, Pdensi_GG_27924_c0_g1
GO:0009407	0.00117117424174532	0.999867062042356	5	31	toxin catabolic process	BP	0.0707493089976493	BP toxin catabolic process	Pdensi_DN15855_c0_g1d468400, Pdensi_DN19298_c2_g1, Pdensi_DN23583_c3_g1, Pdensi_DN38795_c1_g4, Pdensi_GG_103994_c0_g1
GO:0090487	0.00117117424174532	0.999867062042356	5	31	secondary metabolite catabolic process	BP	0.0707493089976493	BP secondary metabolite catabolic process	Pdensi_DN15855_c0_g1d468400, Pdensi_DN19298_c2_g1, Pdensi_DN23583_c3_g1, Pdensi_DN38795_c1_g4, Pdensi_GG_103994_c0_g1
GO:0080163	0.00119758536423317	0.999954248080111	3	9	regulation of protein serine/threonine phosphatase activity	BP	0.0719901437332912	BP regulation of protein serine/threonine phosphatase activity	Pdensi_DN16978_c0_g1d215734, Pdensi_DN23799_c0_g1, Pdensi_GG_129987_c0_g1
GO:0016758	0.00124340206977629	0.999451243477227	23	422	transferase activity, transferring hexosyl groups	MF	0.0738447948511166	MF transferase activity, transferring hexosyl groups	Pdensi_DN13671_c0_g1, Pdensi_DN14735_c0_g1, Pdensi_DN15418_c0_g2d466840, Pdensi_DN15699_c0_g1d54606, Pdensi_DN16284_c0_g1d215067, Pdensi_DN18297_c1_g3, Pdensi_DN18705_c0_g1d217585, Pdensi_DN18955_c0_g1d14400, Pdensi_DN19001_c1_g1, Pdensi_DN19514_c0_g2d359177, Pdensi_DN19663_c0_g2d359591, Pdensi_DN20250_c0_g5, Pdensi_DN20282_c0_g1d219737, Pdensi_DN26825_c0_g3, Pdensi_DN28247_c0_g1d501460, Pdensi_D…
GO:0004478	0.00124650350927026	0.999951705313665	3	9	methionine adenosyltransferase activity	MF	0.0738447948511166	MF methionine adenosyltransferase activity	Pdensi_DN18923_c0_g1d59930, Pdensi_DN23058_c0_g1d128325, Pdensi_DN26309_c0_g1d367274
GO:0006556	0.00124650350927026	0.999951705313665	3	9	S-adenosylmethionine biosynthetic process	BP	0.0738447948511166	BP S-adenosylmethionine biosynthetic process	Pdensi_DN18923_c0_g1d59930, Pdensi_DN23058_c0_g1d128325, Pdensi_DN26309_c0_g1d367274
GO:0044264	0.00126592756240812	0.999506608218585	18	293	cellular polysaccharide metabolic process	BP	0.0746349504702442	BP cellular polysaccharide metabolic process	Pdensi_DN10456_c0_g2, Pdensi_DN12819_c0_g1d460270, Pdensi_DN15418_c0_g2d466840, Pdensi_DN16284_c0_g1d215067, Pdensi_DN18297_c1_g3, Pdensi_DN19001_c1_g1, Pdensi_DN19565_c0_g1d218684, Pdensi_DN20250_c0_g5, Pdensi_DN20706_c1_g6, Pdensi_DN20784_c0_g1, Pdensi_DN20834_c0_g1, Pdensi_DN21624_c0_g2d540410, Pdensi_DN21997_c1_g3, Pdensi_DN36567_c0_g4, Pdensi_DN38664_c1_g5, Pdensi_DN38678_c0_g1d510642, Pdens…
GO:0006694	0.00129702711954193	0.999662892321362	10	114	steroid biosynthetic process	BP	0.0761026007987691	BP steroid biosynthetic process	Pdensi_DN15924_c0_g1d110384, Pdensi_DN16309_c0_g1d278549, Pdensi_DN22738_c1_g1, Pdensi_DN27094_c0_g1, Pdensi_DN30823_c0_g1d27442, Pdensi_DN50138_c0_g1d160317, Pdensi_DN74732_c0_g1, Pdensi_GG_143718_c0_g1, Pdensi_GG_19984_c0_g1, Pdensi_GG_26120_c1_g1
GO:0006595	0.00143857353480028	0.999829519374734	5	30	polyamine metabolic process	BP	0.0837592810226729	BP polyamine metabolic process	Pdensi_DN20326_c0_g1d290432, Pdensi_DN24294_c0_g1, Pdensi_DN26416_c0_g1d77214, Pdensi_DN32649_c0_g1d199696, Pdensi_GG_27924_c0_g1
GO:0010268	0.00144466266912851	0.999882203274766	4	20	brassinosteroid homeostasis	BP	0.0837592810226729	BP brassinosteroid homeostasis	Pdensi_DN22738_c1_g1, Pdensi_DN27094_c0_g1, Pdensi_DN50138_c0_g1d160317, Pdensi_DN74732_c0_g1
GO:0047196	0.00146167219594324	0.999882485674164	4	18	long-chain-alcohol O-fatty-acyltransferase activity	MF	0.0837592810226729	MF long-chain-alcohol O-fatty-acyltransferase activity	Pdensi_DN16858_c0_g3, Pdensi_DN19656_c0_g1d15592, Pdensi_DN21349_c1_g6, Pdensi_GG_121614_c0_g1
GO:0102966	0.00146167219594324	0.999882485674164	4	18	arachidoyl-CoA:1-dodecanol O-acyltransferase activity	MF	0.0837592810226729	MF arachidoyl-CoA:1-dodecanol O-acyltransferase activity	Pdensi_DN16858_c0_g3, Pdensi_DN19656_c0_g1d15592, Pdensi_DN21349_c1_g6, Pdensi_GG_121614_c0_g1
GO:0103095	0.00146167219594324	0.999882485674164	4	18	wax ester synthase activity	MF	0.0837592810226729	MF wax ester synthase activity	Pdensi_DN16858_c0_g3, Pdensi_DN19656_c0_g1d15592, Pdensi_DN21349_c1_g6, Pdensi_GG_121614_c0_g1
GO:0006749	0.00147275696564817	0.999770978792788	6	48	glutathione metabolic process	BP	0.0840019473011328	BP glutathione metabolic process	Pdensi_DN15855_c0_g1d468400, Pdensi_DN19298_c2_g1, Pdensi_DN21723_c0_g1d420031, Pdensi_DN23583_c3_g1, Pdensi_DN38795_c1_g4, Pdensi_GG_103994_c0_g1
GO:0019310	0.00159050729409529	0.999987516728709	2	3	inositol catabolic process	BP	0.089881985933136	BP inositol catabolic process	Pdensi_DN27065_c0_g1, Pdensi_DN27065_c0_g1d307157
GO:0050113	0.00159050729409529	0.999987516728709	2	3	inositol oxygenase activity	MF	0.089881985933136	MF inositol oxygenase activity	Pdensi_DN27065_c0_g1, Pdensi_DN27065_c0_g1d307157
GO:0055065	0.00164778320319833	0.999489654967556	12	160	metal ion homeostasis	BP	0.0926915844991797	BP metal ion homeostasis	Pdensi_DN13969_c0_g1d212964, Pdensi_DN17412_c0_g1, Pdensi_DN22738_c1_g1, Pdensi_DN23589_c3_g1, Pdensi_DN27094_c0_g1, Pdensi_DN34957_c2_g1, Pdensi_DN38951_c2_g1, Pdensi_DN39970_c2_g4, Pdensi_DN50138_c0_g1d160317, Pdensi_DN5622_c0_g1d206363, Pdensi_DN6625_c0_g1d262914, Pdensi_DN74732_c0_g1
GO:0050662	0.00172034444435866	0.99923697673297	22	405	coenzyme binding	MF	0.0963314334300013	MF coenzyme binding	Pdensi_DN13536_c0_g1, Pdensi_DN15924_c0_g1d110384, Pdensi_DN16309_c0_g1d278549, Pdensi_DN17568_c0_g1d216235, Pdensi_DN18480_c0_g1d404239, Pdensi_DN20029_c1_g1d288964, Pdensi_DN2150_c0_g1d165343, Pdensi_DN21755_c0_g2d124051, Pdensi_DN22534_c3_g1, Pdensi_DN22808_c3_g2, Pdensi_DN24294_c0_g1, Pdensi_DN24324_c0_g1, Pdensi_DN24334_c0_g1d133196, Pdensi_DN26416_c0_g1d77214, Pdensi_DN29879_c0_g1d370446, P…
GO:0010005	0.00178529018648198	0.999918790558499	3	10	cortical microtubule, transverse to long axis	CC	0.0995136979855841	CC cortical microtubule, transverse to long axis	Pdensi_DN19577_c0_g1d218702, Pdensi_DN23801_c0_g1, Pdensi_DN23801_c0_g1d550455
GO:0044425	0.00180075120211643	0.998656584644137	151	4443	membrane part	CC	0.0995707718721487	CC membrane part	Pdensi_DN11167_c0_g1d456771, Pdensi_DN11645_c0_g1d336523, Pdensi_DN11760_c0_g1d268987, Pdensi_DN11848_c0_g1d5764, Pdensi_DN11871_c0_g1d458112, Pdensi_DN11970_c0_g1d5850, Pdensi_DN12647_c0_g2, Pdensi_DN12969_c0_g1d51365, Pdensi_DN12981_c0_g2, Pdensi_DN13351_c0_g1d339649, Pdensi_DN13467_c0_g1d522696, Pdensi_DN13671_c0_g1, Pdensi_DN13969_c0_g1d212964, Pdensi_DN14363_c0_g1d213328, Pdensi_DN14528_c0_g…
GO:0006869	0.00180307128979256	0.999508166275417	10	126	lipid transport	BP	0.0995707718721487	BP lipid transport	Pdensi_DN11760_c0_g1d268987, Pdensi_DN14363_c0_g1d213328, Pdensi_DN19632_c0_g3, Pdensi_DN25169_c0_g2, Pdensi_DN34322_c0_g1d86240, Pdensi_DN37782_c0_g1d570381, Pdensi_GG_146212_c0_g1, Pdensi_GG_147061_c1_g1, Pdensi_GG_155153_c1_g1, Pdensi_GG_26840_c0_g1
GO:0007231	0.00181679372692044	0.999919615815786	3	9	osmosensory signaling pathway	BP	0.0995707718721487	BP osmosensory signaling pathway	Pdensi_DN11871_c0_g1d458112, Pdensi_DN15194_c0_g1d343911, Pdensi_DN39819_c1_g4
GO:0045493	0.00181879253847846	0.999839839973586	4	22	xylan catabolic process	BP	0.0995707718721487	BP xylan catabolic process	Pdensi_DN17518_c0_g1, Pdensi_DN23116_c1_g4, Pdensi_DN23308_c0_g1d427354, Pdensi_DN37721_c1_g7
GO:1901570	0.00183104481829598	0.999703684045721	6	46	fatty acid derivative biosynthetic process	BP	0.0997960115856158	BP fatty acid derivative biosynthetic process	Pdensi_DN12647_c0_g2, Pdensi_DN16858_c0_g3, Pdensi_DN19656_c0_g1d15592, Pdensi_DN21349_c1_g6, Pdensi_DN7371_c0_g1, Pdensi_GG_121614_c0_g1
GO:1901617	0.00184560485547653	0.999456225059177	11	142	organic hydroxy compound biosynthetic process	BP	0.100144479392517	BP organic hydroxy compound biosynthetic process	Pdensi_DN13536_c0_g1, Pdensi_DN16322_c0_g1, Pdensi_DN17568_c0_g1d216235, Pdensi_DN18910_c0_g1d285192, Pdensi_DN22738_c1_g1, Pdensi_DN23377_c0_g3d548222, Pdensi_DN27094_c0_g1, Pdensi_DN29431_c1_g1, Pdensi_DN30235_c0_g1d309904, Pdensi_DN50138_c0_g1d160317, Pdensi_DN74732_c0_g1
GO:0031406	0.00190157578860171	0.999571663569656	8	86	carboxylic acid binding	MF	0.102276420594837	MF carboxylic acid binding	Pdensi_DN16978_c0_g1d215734, Pdensi_DN17788_c0_g1d113777, Pdensi_DN23083_c0_g1d68985, Pdensi_DN23799_c0_g1, Pdensi_DN25333_c0_g2, Pdensi_DN37782_c0_g1d570381, Pdensi_DN38301_c1_g1, Pdensi_GG_129987_c0_g1
GO:0043177	0.00190157578860171	0.999571663569656	8	86	organic acid binding	MF	0.102276420594837	MF organic acid binding	Pdensi_DN16978_c0_g1d215734, Pdensi_DN17788_c0_g1d113777, Pdensi_DN23083_c0_g1d68985, Pdensi_DN23799_c0_g1, Pdensi_DN25333_c0_g2, Pdensi_DN37782_c0_g1d570381, Pdensi_DN38301_c1_g1, Pdensi_GG_129987_c0_g1
GO:0046983	0.00192924457074076	0.998981583364672	33	723	protein dimerization activity	MF	0.103311467995607	MF protein dimerization activity	Pdensi_DN15221_c0_g1d214075, Pdensi_DN15526_c0_g1, Pdensi_DN16676_c0_g1d528100, Pdensi_DN16905_c1_g1, Pdensi_DN16978_c0_g1d215734, Pdensi_DN18081_c1_g3, Pdensi_DN19525_c0_g1d218718, Pdensi_DN19743_c0_g2, Pdensi_DN20100_c0_g1d489240, Pdensi_DN20231_c0_g1, Pdensi_DN20270_c0_g3d290192, Pdensi_DN20401_c0_g1d63113, Pdensi_DN20498_c1_g1d120044, Pdensi_DN21343_c1_g1d18680, Pdensi_DN21385_c0_g1, Pdensi_D…
GO:1900366	0.00194707224605772	0.999983048852755	2	3	negative regulation of defense response to insect	BP	0.103812812840895	BP negative regulation of defense response to insect	Pdensi_DN14965_c0_g1d465570, Pdensi_DN40370_c0_g1d91729
GO:0016210	0.00211160405600067	0.999807481809683	4	21	naringenin-chalcone synthase activity	MF	0.112097837830027	MF naringenin-chalcone synthase activity	Pdensi_DN22639_c0_g4, Pdensi_DN23164_c0_g3d547144, Pdensi_DN24241_c3_g1, Pdensi_GG_137353_c0_g1
GO:0031221	0.00242253062119972	0.99987396271956	3	11	arabinan metabolic process	BP	0.127499969990438	BP arabinan metabolic process	Pdensi_DN17518_c0_g1, Pdensi_DN23116_c1_g4, Pdensi_DN37721_c1_g7
GO:0031222	0.00242253062119972	0.99987396271956	3	11	arabinan catabolic process	BP	0.127499969990438	BP arabinan catabolic process	Pdensi_DN17518_c0_g1, Pdensi_DN23116_c1_g4, Pdensi_DN37721_c1_g7
GO:0010083	0.00247574065768441	0.99997561345149	2	3	regulation of vegetative meristem growth	BP	0.129191522064612	BP regulation of vegetative meristem growth	Pdensi_DN18955_c0_g1d14400, Pdensi_DN19663_c0_g2d359591
GO:0050404	0.00247574065768441	0.99997561345149	2	3	zeatin O-beta-D-xylosyltransferase activity	MF	0.129191522064612	MF zeatin O-beta-D-xylosyltransferase activity	Pdensi_DN18955_c0_g1d14400, Pdensi_DN19663_c0_g2d359591
GO:0010427	0.00254086371500185	0.999865547358643	3	11	abscisic acid binding	MF	0.131751231989422	MF abscisic acid binding	Pdensi_DN16978_c0_g1d215734, Pdensi_DN23799_c0_g1, Pdensi_GG_129987_c0_g1
GO:0080167	0.00254628084330858	0.999472366887246	7	70	response to karrikin	BP	0.131751231989422	BP response to karrikin	Pdensi_DN11848_c0_g1d5764, Pdensi_DN16262_c1_g1d347133, Pdensi_DN24374_c1_g3, Pdensi_DN25987_c0_g1d559726, Pdensi_DN8388_c0_g1d3437, Pdensi_GG_103994_c0_g1, Pdensi_GG_71588_c0_g1
GO:0006949	0.00262492421258492	0.999859482264338	3	11	syncytium formation	BP	0.135249771508105	BP syncytium formation	Pdensi_DN18759_c0_g1d13953, Pdensi_DN25089_c1_g2, Pdensi_DN37968_c1_g1
GO:0046208	0.00276218722799153	0.999853308386033	3	10	spermine catabolic process	BP	0.141136258236917	BP spermine catabolic process	Pdensi_DN24294_c0_g1, Pdensi_DN26416_c0_g1d77214, Pdensi_GG_27924_c0_g1
GO:0046592	0.00276218722799153	0.999853308386033	3	10	polyamine oxidase activity	MF	0.141136258236917	MF polyamine oxidase activity	Pdensi_DN24294_c0_g1, Pdensi_DN26416_c0_g1d77214, Pdensi_GG_27924_c0_g1
GO:0010817	0.00283650301902591	0.999059679490727	12	173	regulation of hormone levels	BP	0.144332101752344	BP regulation of hormone levels	Pdensi_DN18955_c0_g1d14400, Pdensi_DN19663_c0_g2d359591, Pdensi_DN20326_c0_g1d290432, Pdensi_DN2150_c0_g1d165343, Pdensi_DN22738_c1_g1, Pdensi_DN24294_c0_g1, Pdensi_DN27094_c0_g1, Pdensi_DN34854_c1_g1, Pdensi_DN50138_c0_g1d160317, Pdensi_DN6625_c0_g1d262914, Pdensi_DN74732_c0_g1, Pdensi_GG_111520_c0_g1
GO:0009694	0.00296824789215698	0.999464252611582	6	55	jasmonic acid metabolic process	BP	0.149417056126903	BP jasmonic acid metabolic process	Pdensi_DN22133_c2_g3, Pdensi_DN23056_c4_g1, Pdensi_DN25859_c0_g1d559586, Pdensi_DN26290_c0_g1d193979, Pdensi_DN34856_c0_g1d374976, Pdensi_DN7686_c0_g1d207829
GO:0016131	0.0029721430294825	0.999696809681589	4	24	brassinosteroid metabolic process	BP	0.149417056126903	BP brassinosteroid metabolic process	Pdensi_DN22738_c1_g1, Pdensi_DN27094_c0_g1, Pdensi_DN50138_c0_g1d160317, Pdensi_DN74732_c0_g1
GO:0016757	0.00297298880330786	0.998478131938829	28	587	transferase activity, transferring glycosyl groups	MF	0.149417056126903	MF transferase activity, transferring glycosyl groups	Pdensi_DN13671_c0_g1, Pdensi_DN14735_c0_g1, Pdensi_DN15418_c0_g2d466840, Pdensi_DN15699_c0_g1d54606, Pdensi_DN16284_c0_g1d215067, Pdensi_DN18297_c1_g3, Pdensi_DN18705_c0_g1d217585, Pdensi_DN18955_c0_g1d14400, Pdensi_DN19001_c1_g1, Pdensi_DN19514_c0_g2d359177, Pdensi_DN19663_c0_g2d359591, Pdensi_DN20250_c0_g5, Pdensi_DN20282_c0_g1d219737, Pdensi_DN20822_c1_g1, Pdensi_DN24647_c0_g2, Pdensi_DN24989_…
GO:0042562	0.00302614646112593	0.999693122789727	4	22	hormone binding	MF	0.15146789409301	MF hormone binding	Pdensi_DN16978_c0_g1d215734, Pdensi_DN23083_c0_g1d68985, Pdensi_DN23799_c0_g1, Pdensi_GG_129987_c0_g1
GO:0050665	0.00325855975527431	0.999811577543335	3	11	hydrogen peroxide biosynthetic process	BP	0.162104044001466	BP hydrogen peroxide biosynthetic process	Pdensi_DN11871_c0_g1d458112, Pdensi_DN15194_c0_g1d343911, Pdensi_DN39819_c1_g4
GO:0016620	0.00326508186156423	0.999290971562108	7	73	oxidoreductase activity, acting on the aldehyde or oxo group of donors, NAD or NADP as acceptor	MF	0.162104044001466	MF oxidoreductase activity, acting on the aldehyde or oxo group of donors, NAD or NADP as acceptor	Pdensi_DN19519_c0_g5, Pdensi_DN21755_c0_g1d221703, Pdensi_DN21755_c0_g2d124051, Pdensi_DN2475_c0_g1d447206, Pdensi_DN30823_c0_g1d27442, Pdensi_GG_143718_c0_g1, Pdensi_GG_26120_c1_g1
GO:0016021	0.00330220202797565	0.997542279599568	131	3843	integral component of membrane	CC	0.162789635060883	CC integral component of membrane	Pdensi_DN11167_c0_g1d456771, Pdensi_DN11645_c0_g1d336523, Pdensi_DN11848_c0_g1d5764, Pdensi_DN11871_c0_g1d458112, Pdensi_DN11970_c0_g1d5850, Pdensi_DN12647_c0_g2, Pdensi_DN12981_c0_g2, Pdensi_DN13351_c0_g1d339649, Pdensi_DN13467_c0_g1d522696, Pdensi_DN13671_c0_g1, Pdensi_DN13969_c0_g1d212964, Pdensi_DN14528_c0_g1, Pdensi_DN14857_c0_g1d342973, Pdensi_DN14985_c0_g1d394887, Pdensi_DN15194_c0_g1d3439…
GO:0015149	0.00330544068581587	0.999946758221937	2	4	hexose transmembrane transporter activity	MF	0.162789635060883	MF hexose transmembrane transporter activity	Pdensi_DN19790_c0_g1d535027, Pdensi_DN22035_c2_g2
GO:0009856	0.00332478421641015	0.999802291869518	3	12	pollination	BP	0.163087315383351	BP pollination	Pdensi_DN25365_c0_g1d23124, Pdensi_DN29431_c1_g1, Pdensi_DN40307_c0_g1
GO:0035434	0.00338141752402524	0.999944892714496	2	4	copper ion transmembrane transport	BP	0.165204474490524	BP copper ion transmembrane transport	Pdensi_DN13969_c0_g1d212964, Pdensi_DN5622_c0_g1d206363
GO:0016051	0.00344621440924415	0.998523828004861	18	324	carbohydrate biosynthetic process	BP	0.167702092462544	BP carbohydrate biosynthetic process	Pdensi_DN13671_c0_g1, Pdensi_DN17761_c0_g1d216447, Pdensi_DN19514_c0_g2d359177, Pdensi_DN19565_c0_g1d218684, Pdensi_DN20250_c0_g5, Pdensi_DN20784_c0_g1, Pdensi_DN20834_c0_g1, Pdensi_DN21624_c0_g2d540410, Pdensi_DN21997_c1_g3, Pdensi_DN23083_c0_g1d68985, Pdensi_DN27065_c0_g1, Pdensi_DN27065_c0_g1d307157, Pdensi_DN32794_c0_g1, Pdensi_DN35774_c0_g2, Pdensi_DN36567_c0_g4, Pdensi_DN38664_c1_g5, Pdensi…
GO:0006875	0.00348994586873096	0.99913075166959	8	90	cellular metal ion homeostasis	BP	0.16915891774011	BP cellular metal ion homeostasis	Pdensi_DN13969_c0_g1d212964, Pdensi_DN17412_c0_g1, Pdensi_DN22738_c1_g1, Pdensi_DN23589_c3_g1, Pdensi_DN27094_c0_g1, Pdensi_DN50138_c0_g1d160317, Pdensi_DN5622_c0_g1d206363, Pdensi_DN74732_c0_g1
GO:0016835	0.00356161842586833	0.998720053578224	13	209	carbon-oxygen lyase activity	MF	0.171897343674738	MF carbon-oxygen lyase activity	Pdensi_DN12420_c0_g1d105565, Pdensi_DN16465_c0_g1d184695, Pdensi_DN21097_c0_g7, Pdensi_DN22133_c2_g3, Pdensi_DN23268_c0_g1d364537, Pdensi_DN23707_c0_g1d130847, Pdensi_DN24478_c0_g1d133775, Pdensi_DN24669_c0_g1d365890, Pdensi_DN24770_c3_g1d555930, Pdensi_DN25050_c2_g2, Pdensi_DN25155_c0_g1d192937, Pdensi_DN31812_c0_g1, Pdensi_GG_145839_c2_g1
GO:0009646	0.00357447791217959	0.99946523673804	5	38	response to absence of light	BP	0.171897343674738	BP response to absence of light	Pdensi_DN19790_c0_g1d535027, Pdensi_DN22738_c1_g1, Pdensi_DN27094_c0_g1, Pdensi_DN50138_c0_g1d160317, Pdensi_DN74732_c0_g1
GO:0016647	0.00360757742348007	0.999783655527618	3	11	oxidoreductase activity, acting on the CH-NH group of donors, oxygen as acceptor	MF	0.172811413844281	MF oxidoreductase activity, acting on the CH-NH group of donors, oxygen as acceptor	Pdensi_DN24294_c0_g1, Pdensi_DN26416_c0_g1d77214, Pdensi_GG_27924_c0_g1
GO:0006598	0.00374201393109567	0.999772628761641	3	11	polyamine catabolic process	BP	0.178553762011775	BP polyamine catabolic process	Pdensi_DN24294_c0_g1, Pdensi_DN26416_c0_g1d77214, Pdensi_GG_27924_c0_g1
GO:0009739	0.00380348331735877	0.999150878169806	7	73	response to gibberellin	BP	0.180783395041746	BP response to gibberellin	Pdensi_DN11148_c0_g1d335521, Pdensi_DN20311_c1_g1d16738, Pdensi_DN22125_c1_g1d125322, Pdensi_DN23083_c0_g1d68985, Pdensi_DN23394_c1_g2, Pdensi_DN29431_c1_g1, Pdensi_GG_30989_c0_g1
GO:0004392	0.003829241617894	0.999933457906014	2	4	heme oxygenase (decyclizing) activity	MF	0.181304980541445	MF heme oxygenase (decyclizing) activity	Pdensi_DN38467_c1_g1, Pdensi_GG_4186_c0_g1
GO:1901616	0.00414152242851778	0.999060318350811	7	74	organic hydroxy compound catabolic process	BP	0.195336498234283	BP organic hydroxy compound catabolic process	Pdensi_DN13536_c0_g1, Pdensi_DN15715_c0_g1d277050, Pdensi_DN17568_c0_g1d216235, Pdensi_DN24570_c0_g1, Pdensi_DN27065_c0_g1, Pdensi_DN27065_c0_g1d307157, Pdensi_GG_71020_c0_g1
GO:0016125	0.00415779590384404	0.999196275507795	6	55	sterol metabolic process	BP	0.195352686470649	BP sterol metabolic process	Pdensi_DN22133_c2_g3, Pdensi_DN22738_c1_g1, Pdensi_DN27094_c0_g1, Pdensi_DN50138_c0_g1d160317, Pdensi_DN74732_c0_g1, Pdensi_GG_71020_c0_g1
GO:0008083	0.00444385959490111	0.999693916940479	3	15	growth factor activity	MF	0.207996374856001	MF growth factor activity	Pdensi_DN15834_c0_g1d526435, Pdensi_DN218_c0_g1, Pdensi_GG_71144_c0_g1
GO:0010119	0.00447515577211649	0.998970117482832	7	74	regulation of stomatal movement	BP	0.208664772750816	BP regulation of stomatal movement	Pdensi_DN11871_c0_g1d458112, Pdensi_DN15194_c0_g1d343911, Pdensi_DN21067_c1_g4, Pdensi_DN39819_c1_g4, Pdensi_DN9493_c0_g1d453754, Pdensi_GG_146212_c0_g1, Pdensi_GG_56851_c0_g1
GO:0090447	0.00458299505201488	0.999912600804917	2	4	glycerol-3-phosphate 2-O-acyltransferase activity	MF	0.21288359213204	MF glycerol-3-phosphate 2-O-acyltransferase activity	Pdensi_DN26246_c0_g1d76901, Pdensi_DN48815_c0_g1
GO:0006790	0.00468741768881195	0.998048249033991	16	280	sulfur compound metabolic process	BP	0.216912464595853	BP sulfur compound metabolic process	Pdensi_DN15855_c0_g1d468400, Pdensi_DN18923_c0_g1d59930, Pdensi_DN18962_c1_g1, Pdensi_DN19298_c2_g1, Pdensi_DN19519_c0_g5, Pdensi_DN21723_c0_g1d420031, Pdensi_DN21755_c0_g1d221703, Pdensi_DN21755_c0_g2d124051, Pdensi_DN21936_c1_g2, Pdensi_DN23058_c0_g1d128325, Pdensi_DN23583_c3_g1, Pdensi_DN2475_c0_g1d447206, Pdensi_DN26309_c0_g1d367274, Pdensi_DN26586_c0_g2, Pdensi_DN38795_c1_g4, Pdensi_GG_10399…
GO:1905613	0.00501170820428954	0.999899887985433	2	4	regulation of developmental vegetative growth	BP	0.231047284621062	BP regulation of developmental vegetative growth	Pdensi_DN18955_c0_g1d14400, Pdensi_DN19663_c0_g2d359591
GO:0009873	0.00551645517047782	0.998116481462277	11	162	ethylene-activated signaling pathway	BP	0.251703949082153	BP ethylene-activated signaling pathway	Pdensi_DN11871_c0_g1d458112, Pdensi_DN14729_c0_g3, Pdensi_DN15194_c0_g1d343911, Pdensi_DN20504_c0_g3d291342, Pdensi_DN20784_c0_g1, Pdensi_DN21394_c3_g1, Pdensi_DN38297_c1_g1, Pdensi_DN39819_c1_g4, Pdensi_DN9493_c0_g1d453754, Pdensi_DN9785_c0_g1d385930, Pdensi_DN9998_c0_g1d4477
GO:1903506	0.00552135385330663	0.996389942985185	57	1465	regulation of nucleic acid-templated transcription	BP	0.251703949082153	BP regulation of nucleic acid-templated transcription	Pdensi_DN11148_c0_g1d335521, Pdensi_DN12202_c0_g1d389479, Pdensi_DN13368_c0_g1d177692, Pdensi_DN13932_c0_g1d462718, Pdensi_DN14729_c0_g3, Pdensi_DN15094_c1_g3d465823, Pdensi_DN15221_c0_g1d214075, Pdensi_DN15526_c0_g1, Pdensi_DN16047_c2_g6, Pdensi_DN16706_c0_g1d399200, Pdensi_DN16777_c0_g1d471592, Pdensi_DN16905_c1_g1, Pdensi_DN16934_c0_g1d112142, Pdensi_DN17327_c0_g1d112863, Pdensi_DN18081_c1_g3,…
GO:2001141	0.00552135385330663	0.996389942985185	57	1465	regulation of RNA biosynthetic process	BP	0.251703949082153	BP regulation of RNA biosynthetic process	Pdensi_DN11148_c0_g1d335521, Pdensi_DN12202_c0_g1d389479, Pdensi_DN13368_c0_g1d177692, Pdensi_DN13932_c0_g1d462718, Pdensi_DN14729_c0_g3, Pdensi_DN15094_c1_g3d465823, Pdensi_DN15221_c0_g1d214075, Pdensi_DN15526_c0_g1, Pdensi_DN16047_c2_g6, Pdensi_DN16706_c0_g1d399200, Pdensi_DN16777_c0_g1d471592, Pdensi_DN16905_c1_g1, Pdensi_DN16934_c0_g1d112142, Pdensi_DN17327_c0_g1d112863, Pdensi_DN18081_c1_g3,…
GO:0016128	0.00563078608289717	0.999300844762112	4	28	phytosteroid metabolic process	BP	0.255741961979881	BP phytosteroid metabolic process	Pdensi_DN22738_c1_g1, Pdensi_DN27094_c0_g1, Pdensi_DN50138_c0_g1d160317, Pdensi_DN74732_c0_g1
GO:0016621	0.00570811717451612	0.999574761389629	3	14	cinnamoyl-CoA reductase activity	MF	0.258297567937606	MF cinnamoyl-CoA reductase activity	Pdensi_DN30823_c0_g1d27442, Pdensi_GG_143718_c0_g1, Pdensi_GG_26120_c1_g1
GO:0009651	0.00589069339835101	0.997049250012078	23	469	response to salt stress	BP	0.265203537244967	BP response to salt stress	Pdensi_DN14492_c3_g2, Pdensi_DN14735_c0_g1, Pdensi_DN16481_c0_g1, Pdensi_DN19025_c1_g3, Pdensi_DN19569_c0_g6, Pdensi_DN19843_c1_g1d61774, Pdensi_DN20053_c2_g3, Pdensi_DN20784_c0_g1, Pdensi_DN21624_c0_g2d540410, Pdensi_DN21755_c0_g1d221703, Pdensi_DN21755_c0_g2d124051, Pdensi_DN22035_c2_g2, Pdensi_DN23377_c0_g3d548222, Pdensi_DN2475_c0_g1d447206, Pdensi_DN26318_c8_g1, Pdensi_DN29431_c1_g1, Pdensi_…
GO:0007275	0.00590398480533932	0.996644710377108	33	760	multicellular organism development	BP	0.265203537244967	BP multicellular organism development	Pdensi_DN10531_c0_g1d455577, Pdensi_DN12353_c0_g1d50734, Pdensi_DN12416_c0_g1d337984, Pdensi_DN14230_c0_g3, Pdensi_DN14857_c0_g1d342973, Pdensi_DN15221_c0_g1d214075, Pdensi_DN15274_c0_g1d344023, Pdensi_DN15834_c0_g1d526435, Pdensi_DN16047_c2_g6, Pdensi_DN19290_c1_g3, Pdensi_DN19600_c0_g1d485629, Pdensi_DN20100_c0_g1d489240, Pdensi_DN20250_c0_g5, Pdensi_DN20401_c0_g1d63113, Pdensi_DN21385_c0_g1, P…
GO:0035251	0.00603388916992469	0.997912949756828	11	167	UDP-glucosyltransferase activity	MF	0.270049572594111	MF UDP-glucosyltransferase activity	Pdensi_DN14735_c0_g1, Pdensi_DN18705_c0_g1d217585, Pdensi_DN18955_c0_g1d14400, Pdensi_DN19663_c0_g2d359591, Pdensi_DN20282_c0_g1d219737, Pdensi_DN26825_c0_g3, Pdensi_DN28247_c0_g1d501460, Pdensi_DN34854_c1_g1, Pdensi_DN34854_c1_g2, Pdensi_DN38664_c1_g5, Pdensi_GG_109311_c0_g1
GO:0043666	0.00611494974591966	0.99952739131097	3	15	regulation of phosphoprotein phosphatase activity	BP	0.272682286306228	BP regulation of phosphoprotein phosphatase activity	Pdensi_DN16978_c0_g1d215734, Pdensi_DN23799_c0_g1, Pdensi_GG_129987_c0_g1
GO:0046556	0.00640635650636939	0.999491316849874	3	16	alpha-L-arabinofuranosidase activity	MF	0.28464184723771	MF alpha-L-arabinofuranosidase activity	Pdensi_DN17518_c0_g1, Pdensi_DN23116_c1_g4, Pdensi_DN37721_c1_g7
GO:0016763	0.00663276240706715	0.998578081212865	6	62	transferase activity, transferring pentosyl groups	MF	0.293637420208897	MF transferase activity, transferring pentosyl groups	Pdensi_DN18955_c0_g1d14400, Pdensi_DN19663_c0_g2d359591, Pdensi_DN20822_c1_g1, Pdensi_DN24647_c0_g2, Pdensi_DN24989_c0_g1d557044, Pdensi_DN29879_c0_g1d370446
GO:0046500	0.00693964818146495	0.999438423379985	3	15	S-adenosylmethionine metabolic process	BP	0.306118365644981	BP S-adenosylmethionine metabolic process	Pdensi_DN18923_c0_g1d59930, Pdensi_DN23058_c0_g1d128325, Pdensi_DN26309_c0_g1d367274
GO:0051119	0.00705960685460807	0.998463003101595	6	65	sugar transmembrane transporter activity	MF	0.310096661708832	MF sugar transmembrane transporter activity	Pdensi_DN13351_c0_g1d339649, Pdensi_DN19790_c0_g1d535027, Pdensi_DN22035_c2_g2, Pdensi_DN24001_c0_g2d225091, Pdensi_DN24312_c1_g1, Pdensi_GG_114156_c0_g1
GO:0019852	0.00710569696976121	0.999051016438121	4	30	L-ascorbic acid metabolic process	BP	0.310096661708832	BP L-ascorbic acid metabolic process	Pdensi_DN27065_c0_g1, Pdensi_DN27065_c0_g1d307157, Pdensi_DN32794_c0_g1, Pdensi_GG_75007_c0_g1
GO:0019853	0.00710569696976121	0.999051016438121	4	30	L-ascorbic acid biosynthetic process	BP	0.310096661708832	BP L-ascorbic acid biosynthetic process	Pdensi_DN27065_c0_g1, Pdensi_DN27065_c0_g1d307157, Pdensi_DN32794_c0_g1, Pdensi_GG_75007_c0_g1
GO:0016762	0.00726299337360356	0.998696064579824	5	46	xyloglucan:xyloglucosyl transferase activity	MF	0.315837190569151	MF xyloglucan:xyloglucosyl transferase activity	Pdensi_DN15418_c0_g2d466840, Pdensi_DN16284_c0_g1d215067, Pdensi_DN18297_c1_g3, Pdensi_DN19001_c1_g1, Pdensi_GG_111523_c0_g1
GO:0010143	0.00733103776571036	0.999018331749986	4	28	cutin biosynthetic process	BP	0.317669668271753	BP cutin biosynthetic process	Pdensi_DN15837_c1_g1, Pdensi_DN19885_c1_g1d486838, Pdensi_DN26246_c0_g1d76901, Pdensi_DN48815_c0_g1
GO:0048316	0.00754743972379068	0.998632368511154	5	46	seed development	BP	0.325895258214244	BP seed development	Pdensi_DN13368_c0_g1d177692, Pdensi_DN15221_c0_g1d214075, Pdensi_DN17251_c0_g1d215968, Pdensi_DN18955_c0_g1d14400, Pdensi_DN19663_c0_g2d359591
GO:0048037	0.00762917406774329	0.995969581721347	25	544	cofactor binding	MF	0.328268637167494	MF cofactor binding	Pdensi_DN13058_c0_g1d460568, Pdensi_DN13536_c0_g1, Pdensi_DN15924_c0_g1d110384, Pdensi_DN16309_c0_g1d278549, Pdensi_DN17568_c0_g1d216235, Pdensi_DN18480_c0_g1d404239, Pdensi_DN18796_c1_g3, Pdensi_DN20029_c1_g1d288964, Pdensi_DN2150_c0_g1d165343, Pdensi_DN21755_c0_g2d124051, Pdensi_DN22534_c3_g1, Pdensi_DN22808_c3_g2, Pdensi_DN24294_c0_g1, Pdensi_DN24324_c0_g1, Pdensi_DN24334_c0_g1d133196, Pdensi_…
GO:0051252	0.00790097481543283	0.994700875110629	59	1551	regulation of RNA metabolic process	BP	0.337650752234909	BP regulation of RNA metabolic process	Pdensi_DN11148_c0_g1d335521, Pdensi_DN12202_c0_g1d389479, Pdensi_DN12416_c0_g1d337984, Pdensi_DN13368_c0_g1d177692, Pdensi_DN13932_c0_g1d462718, Pdensi_DN14729_c0_g3, Pdensi_DN14878_c0_g1d53491, Pdensi_DN15094_c1_g3d465823, Pdensi_DN15221_c0_g1d214075, Pdensi_DN15526_c0_g1, Pdensi_DN16047_c2_g6, Pdensi_DN16706_c0_g1d399200, Pdensi_DN16777_c0_g1d471592, Pdensi_DN16905_c1_g1, Pdensi_DN16934_c0_g1d1…
GO:0016411	0.00791835347512661	0.998552577498756	5	44	acylglycerol O-acyltransferase activity	MF	0.337650752234909	MF acylglycerol O-acyltransferase activity	Pdensi_DN16858_c0_g3, Pdensi_DN19656_c0_g1d15592, Pdensi_DN21349_c1_g6, Pdensi_DN24334_c0_g1d133196, Pdensi_GG_121614_c0_g1
GO:0009835	0.00795399807163658	0.999316652325312	3	16	fruit ripening	BP	0.337650752234909	BP fruit ripening	Pdensi_DN29431_c1_g1, Pdensi_DN34854_c1_g2, Pdensi_GG_122874_c0_g1
GO:0009044	0.00795735687807948	0.999310276800968	3	17	xylan 1,4-beta-xylosidase activity	MF	0.337650752234909	MF xylan 1,4-beta-xylosidase activity	Pdensi_DN17518_c0_g1, Pdensi_DN23116_c1_g4, Pdensi_DN37721_c1_g7
GO:0006355	0.00806388475696511	0.994645283424703	56	1463	regulation of transcription, DNA-templated	BP	0.340991099222976	BP regulation of transcription, DNA-templated	Pdensi_DN11148_c0_g1d335521, Pdensi_DN12202_c0_g1d389479, Pdensi_DN13368_c0_g1d177692, Pdensi_DN13932_c0_g1d462718, Pdensi_DN14729_c0_g3, Pdensi_DN15094_c1_g3d465823, Pdensi_DN15221_c0_g1d214075, Pdensi_DN15526_c0_g1, Pdensi_DN16047_c2_g6, Pdensi_DN16706_c0_g1d399200, Pdensi_DN16777_c0_g1d471592, Pdensi_DN16905_c1_g1, Pdensi_DN16934_c0_g1d112142, Pdensi_DN17327_c0_g1d112863, Pdensi_DN18081_c1_g3,…
GO:0046527	0.0082469967633714	0.997019523751545	11	174	glucosyltransferase activity	MF	0.346254925667218	MF glucosyltransferase activity	Pdensi_DN14735_c0_g1, Pdensi_DN18705_c0_g1d217585, Pdensi_DN18955_c0_g1d14400, Pdensi_DN19663_c0_g2d359591, Pdensi_DN20282_c0_g1d219737, Pdensi_DN26825_c0_g3, Pdensi_DN28247_c0_g1d501460, Pdensi_DN34854_c1_g1, Pdensi_DN34854_c1_g2, Pdensi_DN38664_c1_g5, Pdensi_GG_109311_c0_g1
GO:0046915	0.00824941732998329	0.998145421454161	6	64	transition metal ion transmembrane transporter activity	MF	0.346254925667218	MF transition metal ion transmembrane transporter activity	Pdensi_DN13969_c0_g1d212964, Pdensi_DN17412_c0_g1, Pdensi_DN23589_c3_g1, Pdensi_DN38951_c2_g1, Pdensi_DN39970_c2_g4, Pdensi_DN5622_c0_g1d206363
GO:0008215	0.00827307292020672	0.999286146039261	3	15	spermine metabolic process	BP	0.346254925667218	BP spermine metabolic process	Pdensi_DN24294_c0_g1, Pdensi_DN26416_c0_g1d77214, Pdensi_GG_27924_c0_g1
GO:0055080	0.00858936113364577	0.996713001056055	12	197	cation homeostasis	BP	0.358269848918021	BP cation homeostasis	Pdensi_DN13969_c0_g1d212964, Pdensi_DN17412_c0_g1, Pdensi_DN22738_c1_g1, Pdensi_DN23589_c3_g1, Pdensi_DN27094_c0_g1, Pdensi_DN34957_c2_g1, Pdensi_DN38951_c2_g1, Pdensi_DN39970_c2_g4, Pdensi_DN50138_c0_g1d160317, Pdensi_DN5622_c0_g1d206363, Pdensi_DN6625_c0_g1d262914, Pdensi_DN74732_c0_g1
GO:0006357	0.00865055680839976	0.996149334284837	16	303	regulation of transcription by RNA polymerase II	BP	0.35959924793697	BP regulation of transcription by RNA polymerase II	Pdensi_DN15221_c0_g1d214075, Pdensi_DN18081_c1_g3, Pdensi_DN18919_c0_g1, Pdensi_DN19525_c0_g1d218718, Pdensi_DN20100_c0_g1d489240, Pdensi_DN20270_c0_g3d290192, Pdensi_DN21250_c0_g2, Pdensi_DN21385_c0_g1, Pdensi_DN23629_c0_g4, Pdensi_DN26605_c1_g1, Pdensi_DN29111_c0_g1d232624, Pdensi_DN35586_c0_g1d314565, Pdensi_DN45607_c0_g1d156537, Pdensi_DN8321_c0_g1d102256, Pdensi_DN9715_c0_g1, Pdensi_GG_12463…
GO:1990534	0.00877578569923264	0.999728055373721	2	5	thermospermine oxidase activity	MF	0.363572500100304	MF thermospermine oxidase activity	Pdensi_DN26416_c0_g1d77214, Pdensi_GG_27924_c0_g1
GO:0003871	0.0089776535203645	0.999694185834453	2	6	5-methyltetrahydropteroyltriglutamate-homocysteine S-methyltransferase activity	MF	0.369439480269228	MF 5-methyltetrahydropteroyltriglutamate-homocysteine S-methyltransferase activity	Pdensi_DN21936_c1_g2, Pdensi_DN26586_c0_g2
GO:0042085	0.0089776535203645	0.999694185834453	2	6	5-methyltetrahydropteroyltri-L-glutamate-dependent methyltransferase activity	MF	0.369439480269228	MF 5-methyltetrahydropteroyltri-L-glutamate-dependent methyltransferase activity	Pdensi_DN21936_c1_g2, Pdensi_DN26586_c0_g2
GO:0035304	0.00938077100850287	0.999136382652779	3	17	regulation of protein dephosphorylation	BP	0.384737106612946	BP regulation of protein dephosphorylation	Pdensi_DN16978_c0_g1d215734, Pdensi_DN23799_c0_g1, Pdensi_GG_129987_c0_g1
GO:0008289	0.00949898070644668	0.995853947398706	15	289	lipid binding	MF	0.388286668010519	MF lipid binding	Pdensi_DN11760_c0_g1d268987, Pdensi_DN14363_c0_g1d213328, Pdensi_DN16978_c0_g1d215734, Pdensi_DN19632_c0_g3, Pdensi_DN23083_c0_g1d68985, Pdensi_DN23799_c0_g1, Pdensi_DN25169_c0_g2, Pdensi_DN34322_c0_g1d86240, Pdensi_DN37782_c0_g1d570381, Pdensi_DN6880_c0_g1d450628, Pdensi_GG_100381_c0_g1, Pdensi_GG_129987_c0_g1, Pdensi_GG_147061_c1_g1, Pdensi_GG_155153_c1_g1, Pdensi_GG_26840_c0_g1
GO:0004312	0.0096124010140874	0.998147871833511	5	48	fatty acid synthase activity	MF	0.391617520384564	MF fatty acid synthase activity	Pdensi_DN12647_c0_g2, Pdensi_DN7371_c0_g1, Pdensi_DN9224_c0_g1, Pdensi_GG_137353_c0_g1, Pdensi_GG_71588_c0_g1
GO:0044085	0.00969932987333953	0.995900857098806	14	255	cellular component biogenesis	BP	0.393806651351375	BP cellular component biogenesis	Pdensi_DN12202_c0_g1d389479, Pdensi_DN12969_c0_g1d51365, Pdensi_DN15094_c1_g3d465823, Pdensi_DN15418_c0_g2d466840, Pdensi_DN16284_c0_g1d215067, Pdensi_DN16433_c0_g1d215250, Pdensi_DN18297_c1_g3, Pdensi_DN19001_c1_g1, Pdensi_DN19175_c0_g1d286053, Pdensi_DN21624_c0_g2d540410, Pdensi_DN23606_c1_g2d549348, Pdensi_DN38664_c1_g5, Pdensi_GG_111523_c0_g1, Pdensi_GG_20042_c0_g1
GO:0009642	0.00973036087086902	0.997095419261452	8	111	response to light intensity	BP	0.393806651351375	BP response to light intensity	Pdensi_DN11848_c0_g1d5764, Pdensi_DN14857_c0_g1d342973, Pdensi_DN19790_c0_g1d535027, Pdensi_DN22738_c1_g1, Pdensi_DN27094_c0_g1, Pdensi_DN50138_c0_g1d160317, Pdensi_DN74732_c0_g1, Pdensi_GG_59998_c0_g1
GO:0008171	0.00977710083774069	0.997714534268028	6	68	O-methyltransferase activity	MF	0.394396669648731	MF O-methyltransferase activity	Pdensi_DN19743_c0_g2, Pdensi_DN20231_c0_g1, Pdensi_DN24354_c2_g1, Pdensi_DN26056_c2_g2, Pdensi_GG_125970_c0_g1, Pdensi_GG_93227_c0_g1
GO:0051193	0.0100119464900784	0.998519344196545	4	31	regulation of cofactor metabolic process	BP	0.396592877785552	BP regulation of cofactor metabolic process	Pdensi_DN11848_c0_g1d5764, Pdensi_DN18955_c0_g1d14400, Pdensi_DN19663_c0_g2d359591, Pdensi_DN21394_c3_g1
GO:0098771	0.0100210418453739	0.99608464364167	12	201	inorganic ion homeostasis	BP	0.396592877785552	BP inorganic ion homeostasis	Pdensi_DN13969_c0_g1d212964, Pdensi_DN17412_c0_g1, Pdensi_DN22738_c1_g1, Pdensi_DN23589_c3_g1, Pdensi_DN27094_c0_g1, Pdensi_DN34957_c2_g1, Pdensi_DN38951_c2_g1, Pdensi_DN39970_c2_g4, Pdensi_DN50138_c0_g1d160317, Pdensi_DN5622_c0_g1d206363, Pdensi_DN6625_c0_g1d262914, Pdensi_DN74732_c0_g1
GO:0010093	0.0103959755816848	0.999617583734348	2	6	specification of floral organ identity	BP	0.396592877785552	BP specification of floral organ identity	Pdensi_DN13368_c0_g1d177692, Pdensi_DN15221_c0_g1d214075
GO:0090701	0.0103959755816848	0.999617583734348	2	6	specification of plant organ identity	BP	0.396592877785552	BP specification of plant organ identity	Pdensi_DN13368_c0_g1d177692, Pdensi_DN15221_c0_g1d214075
GO:0010283	0.0104136758254055	0.9996165904142	2	6	pinoresinol reductase activity	MF	0.396592877785552	MF pinoresinol reductase activity	Pdensi_DN13536_c0_g1, Pdensi_DN17568_c0_g1d216235
GO:0010284	0.0104136758254055	0.9996165904142	2	6	lariciresinol reductase activity	MF	0.396592877785552	MF lariciresinol reductase activity	Pdensi_DN13536_c0_g1, Pdensi_DN17568_c0_g1d216235
GO:0046273	0.0104136758254055	0.9996165904142	2	6	lignan catabolic process	BP	0.396592877785552	BP lignan catabolic process	Pdensi_DN13536_c0_g1, Pdensi_DN17568_c0_g1d216235
GO:1901502	0.0104136758254055	0.9996165904142	2	6	ether catabolic process	BP	0.396592877785552	BP ether catabolic process	Pdensi_DN13536_c0_g1, Pdensi_DN17568_c0_g1d216235
GO:1902123	0.0104136758254055	0.9996165904142	2	6	(-)-pinoresinol catabolic process	BP	0.396592877785552	BP (-)-pinoresinol catabolic process	Pdensi_DN13536_c0_g1, Pdensi_DN17568_c0_g1d216235
GO:1902124	0.0104136758254055	0.9996165904142	2	6	(+)-pinoresinol metabolic process	BP	0.396592877785552	BP (+)-pinoresinol metabolic process	Pdensi_DN13536_c0_g1, Pdensi_DN17568_c0_g1d216235
GO:1902125	0.0104136758254055	0.9996165904142	2	6	(+)-pinoresinol catabolic process	BP	0.396592877785552	BP (+)-pinoresinol catabolic process	Pdensi_DN13536_c0_g1, Pdensi_DN17568_c0_g1d216235
GO:1902127	0.0104136758254055	0.9996165904142	2	6	(-)-lariciresinol metabolic process	BP	0.396592877785552	BP (-)-lariciresinol metabolic process	Pdensi_DN13536_c0_g1, Pdensi_DN17568_c0_g1d216235
GO:1902129	0.0104136758254055	0.9996165904142	2	6	(-)-lariciresinol biosynthetic process	BP	0.396592877785552	BP (-)-lariciresinol biosynthetic process	Pdensi_DN13536_c0_g1, Pdensi_DN17568_c0_g1d216235
GO:1902130	0.0104136758254055	0.9996165904142	2	6	(+)-lariciresinol metabolic process	BP	0.396592877785552	BP (+)-lariciresinol metabolic process	Pdensi_DN13536_c0_g1, Pdensi_DN17568_c0_g1d216235
GO:1902131	0.0104136758254055	0.9996165904142	2	6	(+)-lariciresinol catabolic process	BP	0.396592877785552	BP (+)-lariciresinol catabolic process	Pdensi_DN13536_c0_g1, Pdensi_DN17568_c0_g1d216235
GO:1902132	0.0104136758254055	0.9996165904142	2	6	(+)-lariciresinol biosynthetic process	BP	0.396592877785552	BP (+)-lariciresinol biosynthetic process	Pdensi_DN13536_c0_g1, Pdensi_DN17568_c0_g1d216235
GO:1902136	0.0104136758254055	0.9996165904142	2	6	(-)-secoisolariciresinol metabolic process	BP	0.396592877785552	BP (-)-secoisolariciresinol metabolic process	Pdensi_DN13536_c0_g1, Pdensi_DN17568_c0_g1d216235
GO:1902138	0.0104136758254055	0.9996165904142	2	6	(-)-secoisolariciresinol biosynthetic process	BP	0.396592877785552	BP (-)-secoisolariciresinol biosynthetic process	Pdensi_DN13536_c0_g1, Pdensi_DN17568_c0_g1d216235
GO:0003677	0.0105069132855062	0.992454410139054	79	2257	DNA binding	MF	0.398904884272951	MF DNA binding	Pdensi_DN11148_c0_g1d335521, Pdensi_DN12202_c0_g1d389479, Pdensi_DN13368_c0_g1d177692, Pdensi_DN13932_c0_g1d462718, Pdensi_DN14318_c0_g1d273819, Pdensi_DN14492_c3_g2, Pdensi_DN14729_c0_g3, Pdensi_DN15094_c1_g3d465823, Pdensi_DN15221_c0_g1d214075, Pdensi_DN15526_c0_g1, Pdensi_DN16047_c2_g6, Pdensi_DN16270_c1_g1, Pdensi_DN16676_c0_g1d528100, Pdensi_DN16706_c0_g1d399200, Pdensi_DN16777_c0_g1d471592,…
GO:0009409	0.0106710725279417	0.995281757238173	15	282	response to cold	BP	0.403886921018977	BP response to cold	Pdensi_DN11848_c0_g1d5764, Pdensi_DN12647_c0_g2, Pdensi_DN19790_c0_g1d535027, Pdensi_DN20498_c1_g1d120044, Pdensi_DN20504_c0_g3d291342, Pdensi_DN20834_c0_g1, Pdensi_DN23377_c0_g3d548222, Pdensi_DN30823_c0_g1d27442, Pdensi_DN32297_c0_g2, Pdensi_DN34732_c1_g1, Pdensi_DN7371_c0_g1, Pdensi_GG_143718_c0_g1, Pdensi_GG_154584_c0_g1, Pdensi_GG_26120_c1_g1, Pdensi_GG_71588_c0_g1
GO:0009664	0.0109338739902257	0.997378750203427	6	70	plant-type cell wall organization	BP	0.412242196169712	BP plant-type cell wall organization	Pdensi_DN18759_c0_g1d13953, Pdensi_DN20822_c1_g1, Pdensi_DN21624_c0_g2d540410, Pdensi_DN24647_c0_g2, Pdensi_DN24989_c0_g1d557044, Pdensi_DN25089_c1_g2
GO:0045893	0.0109590602586093	0.994496979591542	20	420	positive regulation of transcription, DNA-templated	BP	0.412242196169712	BP positive regulation of transcription, DNA-templated	Pdensi_DN12202_c0_g1d389479, Pdensi_DN15094_c1_g3d465823, Pdensi_DN15221_c0_g1d214075, Pdensi_DN16047_c2_g6, Pdensi_DN17327_c0_g1d112863, Pdensi_DN18081_c1_g3, Pdensi_DN19025_c1_g4, Pdensi_DN19525_c0_g1d218718, Pdensi_DN20100_c0_g1d489240, Pdensi_DN20270_c0_g3d290192, Pdensi_DN20498_c1_g1d120044, Pdensi_DN21250_c0_g2, Pdensi_DN21385_c0_g1, Pdensi_DN23629_c0_g4, Pdensi_DN26605_c1_g1, Pdensi_DN3464…
GO:0048653	0.0110138352023005	0.998316762196273	4	33	anther development	BP	0.413035660812877	BP anther development	Pdensi_DN25233_c0_g1d74016, Pdensi_DN25365_c0_g1d23124, Pdensi_DN29431_c1_g1, Pdensi_DN40307_c0_g1
GO:0009922	0.0113406532200142	0.999563324680377	2	6	fatty acid elongase activity	MF	0.423452130590914	MF fatty acid elongase activity	Pdensi_DN12647_c0_g2, Pdensi_DN7371_c0_g1
GO:0016726	0.0113606581557866	0.999562148575374	2	6	oxidoreductase activity, acting on CH or CH2 groups, NAD or NADP as acceptor	MF	0.423452130590914	MF oxidoreductase activity, acting on CH or CH2 groups, NAD or NADP as acceptor	Pdensi_DN18910_c0_g1d285192, Pdensi_DN24324_c0_g1
GO:0033293	0.0114499058074548	0.998226107731595	4	34	monocarboxylic acid binding	MF	0.425485439141874	MF monocarboxylic acid binding	Pdensi_DN16978_c0_g1d215734, Pdensi_DN23799_c0_g1, Pdensi_DN37782_c0_g1d570381, Pdensi_GG_129987_c0_g1
GO:0048449	0.0119609203457836	0.999500499204882	2	7	floral organ formation	BP	0.443132224170224	BP floral organ formation	Pdensi_DN15221_c0_g1d214075, Pdensi_DN15526_c0_g1
GO:1902680	0.0121029631213988	0.993862967811081	20	424	positive regulation of RNA biosynthetic process	BP	0.445701611885025	BP positive regulation of RNA biosynthetic process	Pdensi_DN12202_c0_g1d389479, Pdensi_DN15094_c1_g3d465823, Pdensi_DN15221_c0_g1d214075, Pdensi_DN16047_c2_g6, Pdensi_DN17327_c0_g1d112863, Pdensi_DN18081_c1_g3, Pdensi_DN19025_c1_g4, Pdensi_DN19525_c0_g1d218718, Pdensi_DN20100_c0_g1d489240, Pdensi_DN20270_c0_g3d290192, Pdensi_DN20498_c1_g1d120044, Pdensi_DN21250_c0_g2, Pdensi_DN21385_c0_g1, Pdensi_DN23629_c0_g4, Pdensi_DN26605_c1_g1, Pdensi_DN3464…
GO:1903508	0.0121029631213988	0.993862967811081	20	424	positive regulation of nucleic acid-templated transcription	BP	0.445701611885025	BP positive regulation of nucleic acid-templated transcription	Pdensi_DN12202_c0_g1d389479, Pdensi_DN15094_c1_g3d465823, Pdensi_DN15221_c0_g1d214075, Pdensi_DN16047_c2_g6, Pdensi_DN17327_c0_g1d112863, Pdensi_DN18081_c1_g3, Pdensi_DN19025_c1_g4, Pdensi_DN19525_c0_g1d218718, Pdensi_DN20100_c0_g1d489240, Pdensi_DN20270_c0_g3d290192, Pdensi_DN20498_c1_g1d120044, Pdensi_DN21250_c0_g2, Pdensi_DN21385_c0_g1, Pdensi_DN23629_c0_g4, Pdensi_DN26605_c1_g1, Pdensi_DN3464…
GO:0009415	0.01235610698907	0.994276460729298	16	311	response to water	BP	0.45197121382183	BP response to water	Pdensi_DN16047_c2_g6, Pdensi_DN16322_c0_g1, Pdensi_DN19596_c0_g1d408249, Pdensi_DN19896_c0_g1, Pdensi_DN20504_c0_g3d291342, Pdensi_DN20784_c0_g1, Pdensi_DN22035_c2_g2, Pdensi_DN23377_c0_g3d548222, Pdensi_DN24147_c1_g2, Pdensi_DN24324_c0_g1, Pdensi_DN24409_c0_g1d133598, Pdensi_DN29431_c1_g1, Pdensi_DN32297_c0_g2, Pdensi_DN38826_c1_g3, Pdensi_DN45607_c0_g1d156537, Pdensi_GG_20042_c0_g1
GO:0009741	0.0123710449710314	0.997452128276189	5	52	response to brassinosteroid	BP	0.45197121382183	BP response to brassinosteroid	Pdensi_DN14729_c0_g3, Pdensi_DN20311_c1_g1d16738, Pdensi_DN23350_c1_g1d547912, Pdensi_GG_30989_c0_g1, Pdensi_GG_9808_c0_g1
GO:0009309	0.0124206392447164	0.998033640013339	4	33	amine biosynthetic process	BP	0.45197121382183	BP amine biosynthetic process	Pdensi_DN10531_c0_g1d455577, Pdensi_DN15345_c1_g1d466625, Pdensi_DN20326_c0_g1d290432, Pdensi_DN32649_c0_g1d199696
GO:0042401	0.0124206392447164	0.998033640013339	4	33	cellular biogenic amine biosynthetic process	BP	0.45197121382183	BP cellular biogenic amine biosynthetic process	Pdensi_DN10531_c0_g1d455577, Pdensi_DN15345_c1_g1d466625, Pdensi_DN20326_c0_g1d290432, Pdensi_DN32649_c0_g1d199696
GO:0015144	0.0125106049743791	0.99690501698078	6	74	carbohydrate transmembrane transporter activity	MF	0.453898073375179	MF carbohydrate transmembrane transporter activity	Pdensi_DN13351_c0_g1d339649, Pdensi_DN19790_c0_g1d535027, Pdensi_DN22035_c2_g2, Pdensi_DN24001_c0_g2d225091, Pdensi_DN24312_c1_g1, Pdensi_GG_114156_c0_g1
GO:0005384	0.0126771619796308	0.998676992089462	3	19	manganese ion transmembrane transporter activity	MF	0.458471246020186	MF manganese ion transmembrane transporter activity	Pdensi_DN23589_c3_g1, Pdensi_DN38951_c2_g1, Pdensi_DN39970_c2_g4
GO:0004864	0.0127213134156458	0.998670669878856	3	19	protein phosphatase inhibitor activity	MF	0.458471246020186	MF protein phosphatase inhibitor activity	Pdensi_DN16978_c0_g1d215734, Pdensi_DN23799_c0_g1, Pdensi_GG_129987_c0_g1
GO:0052894	0.012911697307067	0.999467646259124	2	6	norspermine:oxygen oxidoreductase activity	MF	0.458471246020186	MF norspermine:oxygen oxidoreductase activity	Pdensi_DN26416_c0_g1d77214, Pdensi_GG_27924_c0_g1
GO:0052901	0.012911697307067	0.999467646259124	2	6	spermine:oxygen oxidoreductase (spermidine-forming) activity	MF	0.458471246020186	MF spermine:oxygen oxidoreductase (spermidine-forming) activity	Pdensi_DN26416_c0_g1d77214, Pdensi_GG_27924_c0_g1
GO:0052903	0.012911697307067	0.999467646259124	2	6	N1-acetylspermine:oxygen oxidoreductase (3-acetamidopropanal-forming) activity	MF	0.458471246020186	MF N1-acetylspermine:oxygen oxidoreductase (3-acetamidopropanal-forming) activity	Pdensi_DN26416_c0_g1d77214, Pdensi_GG_27924_c0_g1
GO:1903601	0.012911697307067	0.999467646259124	2	6	thermospermine metabolic process	BP	0.458471246020186	BP thermospermine metabolic process	Pdensi_DN26416_c0_g1d77214, Pdensi_GG_27924_c0_g1
GO:1903602	0.012911697307067	0.999467646259124	2	6	thermospermine catabolic process	BP	0.458471246020186	BP thermospermine catabolic process	Pdensi_DN26416_c0_g1d77214, Pdensi_GG_27924_c0_g1
GO:0097599	0.0129357458307905	0.99863181789069	3	20	xylanase activity	MF	0.458471246020186	MF xylanase activity	Pdensi_DN17518_c0_g1, Pdensi_DN23116_c1_g4, Pdensi_DN37721_c1_g7
GO:0034310	0.0130108922451972	0.999432037609044	2	7	primary alcohol catabolic process	BP	0.459805681852605	BP primary alcohol catabolic process	Pdensi_DN13536_c0_g1, Pdensi_DN17568_c0_g1d216235
GO:1901503	0.013108215171438	0.999425536626652	2	7	ether biosynthetic process	BP	0.460590380078352	BP ether biosynthetic process	Pdensi_DN13536_c0_g1, Pdensi_DN17568_c0_g1d216235
GO:1901598	0.013108215171438	0.999425536626652	2	7	(-)-pinoresinol metabolic process	BP	0.460590380078352	BP (-)-pinoresinol metabolic process	Pdensi_DN13536_c0_g1, Pdensi_DN17568_c0_g1d216235
GO:0045488	0.013244739668404	0.995464297350926	9	143	pectin metabolic process	BP	0.464057835867537	BP pectin metabolic process	Pdensi_DN13671_c0_g1, Pdensi_DN19565_c0_g1d218684, Pdensi_DN20250_c0_g5, Pdensi_DN21097_c0_g7, Pdensi_DN24669_c0_g1d365890, Pdensi_DN25050_c2_g2, Pdensi_DN25155_c0_g1d192937, Pdensi_DN38678_c0_g1d510642, Pdensi_GG_145839_c2_g1
GO:0004709	0.0134022805989703	0.998572106085313	3	19	MAP kinase kinase kinase activity	MF	0.467769689670134	MF MAP kinase kinase kinase activity	Pdensi_DN19180_c3_g2, Pdensi_DN20796_c4_g2, Pdensi_GG_56851_c0_g1
GO:0008152	0.0134269698086836	0.988662446539699	318	10702	metabolic process	BP	0.467769689670134	BP metabolic process	Pdensi_DN10456_c0_g2, Pdensi_DN10531_c0_g1d455577, Pdensi_DN11167_c0_g1d456771, Pdensi_DN11539_c0_g1d336199, Pdensi_DN11848_c0_g1d5764, Pdensi_DN11871_c0_g1d458112, Pdensi_DN12416_c0_g1d337984, Pdensi_DN12647_c0_g2, Pdensi_DN12819_c0_g1d460270, Pdensi_DN12835_c0_g1d51253, Pdensi_DN12981_c0_g2, Pdensi_DN13058_c0_g1d460568, Pdensi_DN13422_c0_g1d391646, Pdensi_DN13536_c0_g1, Pdensi_DN13671_c0_g1, Pd…
GO:0004364	0.0135683416472438	0.997135042783614	5	54	glutathione transferase activity	MF	0.471355732634987	MF glutathione transferase activity	Pdensi_DN15855_c0_g1d468400, Pdensi_DN19298_c2_g1, Pdensi_DN23583_c3_g1, Pdensi_DN38795_c1_g4, Pdensi_GG_103994_c0_g1
GO:0005372	0.0136664134705513	0.998533350123025	3	19	water transmembrane transporter activity	MF	0.472087967294001	MF water transmembrane transporter activity	Pdensi_DN19896_c0_g1, Pdensi_DN38826_c1_g3, Pdensi_GG_34298_c0_g1
GO:0015250	0.0136664134705513	0.998533350123025	3	19	water channel activity	MF	0.472087967294001	MF water channel activity	Pdensi_DN19896_c0_g1, Pdensi_DN38826_c1_g3, Pdensi_GG_34298_c0_g1
GO:0009360	0.0138756655742401	0.999373369000583	2	7	DNA polymerase III complex	CC	0.474775059272748	CC DNA polymerase III complex	Pdensi_DN21912_c0_g1, Pdensi_DN21912_c0_g2
GO:1901476	0.0140026684188019	0.99644622997437	6	76	NA	NA	0.474775059272748	none	Pdensi_DN13351_c0_g1d339649, Pdensi_DN19790_c0_g1d535027, Pdensi_DN22035_c2_g2, Pdensi_DN24001_c0_g2d225091, Pdensi_DN24312_c1_g1, Pdensi_GG_114156_c0_g1
GO:0010436	0.0140075324009912	0.999364245562898	2	7	carotenoid dioxygenase activity	MF	0.474775059272748	MF carotenoid dioxygenase activity	Pdensi_DN16322_c0_g1, Pdensi_DN29431_c1_g1
GO:0016121	0.0140075324009912	0.999364245562898	2	7	carotene catabolic process	BP	0.474775059272748	BP carotene catabolic process	Pdensi_DN16322_c0_g1, Pdensi_DN29431_c1_g1
GO:0045549	0.0140075324009912	0.999364245562898	2	7	9-cis-epoxycarotenoid dioxygenase activity	MF	0.474775059272748	MF 9-cis-epoxycarotenoid dioxygenase activity	Pdensi_DN16322_c0_g1, Pdensi_DN29431_c1_g1
GO:0046247	0.0140075324009912	0.999364245562898	2	7	terpene catabolic process	BP	0.474775059272748	BP terpene catabolic process	Pdensi_DN16322_c0_g1, Pdensi_DN29431_c1_g1
GO:0005375	0.0140175744778444	0.999363548882273	2	7	copper ion transmembrane transporter activity	MF	0.474775059272748	MF copper ion transmembrane transporter activity	Pdensi_DN13969_c0_g1d212964, Pdensi_DN5622_c0_g1d206363
GO:0031098	0.0140539302386045	0.997682413981388	4	35	stress-activated protein kinase signaling cascade	BP	0.474775059272748	BP stress-activated protein kinase signaling cascade	Pdensi_DN19180_c3_g2, Pdensi_DN20163_c0_g1d62509, Pdensi_DN20796_c4_g2, Pdensi_GG_56851_c0_g1
GO:0102336	0.0143496345992782	0.998431770482801	3	19	3-oxo-arachidoyl-CoA synthase activity	MF	0.479481114689233	MF 3-oxo-arachidoyl-CoA synthase activity	Pdensi_DN12647_c0_g2, Pdensi_DN7371_c0_g1, Pdensi_GG_71588_c0_g1
GO:0102337	0.0143496345992782	0.998431770482801	3	19	3-oxo-cerotoyl-CoA synthase activity	MF	0.479481114689233	MF 3-oxo-cerotoyl-CoA synthase activity	Pdensi_DN12647_c0_g2, Pdensi_DN7371_c0_g1, Pdensi_GG_71588_c0_g1
GO:0102338	0.0143496345992782	0.998431770482801	3	19	3-oxo-lignoceronyl-CoA synthase activity	MF	0.479481114689233	MF 3-oxo-lignoceronyl-CoA synthase activity	Pdensi_DN12647_c0_g2, Pdensi_DN7371_c0_g1, Pdensi_GG_71588_c0_g1
GO:0102756	0.0143496345992782	0.998431770482801	3	19	very-long-chain 3-ketoacyl-CoA synthase activity	MF	0.479481114689233	MF very-long-chain 3-ketoacyl-CoA synthase activity	Pdensi_DN12647_c0_g2, Pdensi_DN7371_c0_g1, Pdensi_GG_71588_c0_g1
GO:0010393	0.0145194324180503	0.994950402198566	9	145	galacturonan metabolic process	BP	0.483836412343887	BP galacturonan metabolic process	Pdensi_DN13671_c0_g1, Pdensi_DN19565_c0_g1d218684, Pdensi_DN20250_c0_g5, Pdensi_DN21097_c0_g7, Pdensi_DN24669_c0_g1d365890, Pdensi_DN25050_c2_g2, Pdensi_DN25155_c0_g1d192937, Pdensi_DN38678_c0_g1d510642, Pdensi_GG_145839_c2_g1
GO:0046364	0.0147811301751325	0.996808618971621	5	55	monosaccharide biosynthetic process	BP	0.491222220427237	BP monosaccharide biosynthetic process	Pdensi_DN27065_c0_g1, Pdensi_DN27065_c0_g1d307157, Pdensi_DN32794_c0_g1, Pdensi_DN35774_c0_g2, Pdensi_GG_75007_c0_g1
GO:0019212	0.0150327436943393	0.998318517702158	3	20	phosphatase inhibitor activity	MF	0.49823388087482	MF phosphatase inhibitor activity	Pdensi_DN16978_c0_g1d215734, Pdensi_DN23799_c0_g1, Pdensi_GG_129987_c0_g1
GO:0102797	0.0154873307105644	0.99925872537696	2	7	geranial:oxygen oxidoreductase activity	MF	0.506309165202831	MF geranial:oxygen oxidoreductase activity	Pdensi_DN12353_c0_g1d50734, Pdensi_DN19811_c0_g1d15904
GO:0102798	0.0154873307105644	0.99925872537696	2	7	heptaldehyde:oxygen oxidoreductase activity	MF	0.506309165202831	MF heptaldehyde:oxygen oxidoreductase activity	Pdensi_DN12353_c0_g1d50734, Pdensi_DN19811_c0_g1d15904
GO:0044723	0.015498551342218	0.991300883132795	25	580	NA	NA	0.506309165202831	none	Pdensi_DN13671_c0_g1, Pdensi_DN17518_c0_g1, Pdensi_DN17761_c0_g1d216447, Pdensi_DN19514_c0_g2d359177, Pdensi_DN19565_c0_g1d218684, Pdensi_DN20250_c0_g5, Pdensi_DN20784_c0_g1, Pdensi_DN20834_c0_g1, Pdensi_DN21024_c2_g3, Pdensi_DN21624_c0_g2d540410, Pdensi_DN21997_c1_g3, Pdensi_DN23083_c0_g1d68985, Pdensi_DN23116_c1_g4, Pdensi_DN24334_c0_g1d133196, Pdensi_DN27065_c0_g1, Pdensi_DN27065_c0_g1d307157,…
GO:0045491	0.015511790754376	0.997351320351155	4	38	xylan metabolic process	BP	0.506309165202831	BP xylan metabolic process	Pdensi_DN17518_c0_g1, Pdensi_DN23116_c1_g4, Pdensi_DN23308_c0_g1d427354, Pdensi_DN37721_c1_g7
GO:0004568	0.0157165983945241	0.998203161941569	3	21	chitinase activity	MF	0.506309165202831	MF chitinase activity	Pdensi_DN14230_c0_g3, Pdensi_DN20784_c0_g1, Pdensi_DN22250_c0_g2d67184
GO:0006030	0.0157165983945241	0.998203161941569	3	21	chitin metabolic process	BP	0.506309165202831	BP chitin metabolic process	Pdensi_DN14230_c0_g3, Pdensi_DN20784_c0_g1, Pdensi_DN22250_c0_g2d67184
GO:0006032	0.0157165983945241	0.998203161941569	3	21	chitin catabolic process	BP	0.506309165202831	BP chitin catabolic process	Pdensi_DN14230_c0_g3, Pdensi_DN20784_c0_g1, Pdensi_DN22250_c0_g2d67184
GO:0046348	0.0157165983945241	0.998203161941569	3	21	amino sugar catabolic process	BP	0.506309165202831	BP amino sugar catabolic process	Pdensi_DN14230_c0_g3, Pdensi_DN20784_c0_g1, Pdensi_DN22250_c0_g2d67184
GO:1901072	0.0157165983945241	0.998203161941569	3	21	glucosamine-containing compound catabolic process	BP	0.506309165202831	BP glucosamine-containing compound catabolic process	Pdensi_DN14230_c0_g3, Pdensi_DN20784_c0_g1, Pdensi_DN22250_c0_g2d67184
GO:0018958	0.0157235447044354	0.99591354590853	6	73	phenol-containing compound metabolic process	BP	0.506309165202831	BP phenol-containing compound metabolic process	Pdensi_DN13536_c0_g1, Pdensi_DN15715_c0_g1d277050, Pdensi_DN17568_c0_g1d216235, Pdensi_DN18910_c0_g1d285192, Pdensi_DN24570_c0_g1, Pdensi_DN7686_c0_g1d207829
GO:0003854	0.0157305546719627	0.99591365036194	6	72	3-beta-hydroxy-delta5-steroid dehydrogenase activity	MF	0.506309165202831	MF 3-beta-hydroxy-delta5-steroid dehydrogenase activity	Pdensi_DN15924_c0_g1d110384, Pdensi_DN16309_c0_g1d278549, Pdensi_DN30823_c0_g1d27442, Pdensi_GG_143718_c0_g1, Pdensi_GG_19984_c0_g1, Pdensi_GG_26120_c1_g1
GO:0071695	0.0158515555424355	0.998191398493971	3	20	anatomical structure maturation	BP	0.508868129887137	BP anatomical structure maturation	Pdensi_DN29431_c1_g1, Pdensi_DN34854_c1_g2, Pdensi_GG_122874_c0_g1
GO:0071470	0.0161225830420373	0.997230631288131	4	35	cellular response to osmotic stress	BP	0.515489030636195	BP cellular response to osmotic stress	Pdensi_DN11871_c0_g1d458112, Pdensi_DN15194_c0_g1d343911, Pdensi_DN39819_c1_g4, Pdensi_DN45607_c0_g1d156537
GO:1901957	0.0161590531734171	0.999208965683667	2	7	regulation of cutin biosynthetic process	BP	0.515489030636195	BP regulation of cutin biosynthetic process	Pdensi_DN21394_c3_g1, Pdensi_DN37478_c2_g9
GO:0009687	0.016281577904588	0.99812360576099	3	20	abscisic acid metabolic process	BP	0.515489030636195	BP abscisic acid metabolic process	Pdensi_DN16322_c0_g1, Pdensi_DN29431_c1_g1, Pdensi_GG_71020_c0_g1
GO:0043288	0.016281577904588	0.99812360576099	3	20	apocarotenoid metabolic process	BP	0.515489030636195	BP apocarotenoid metabolic process	Pdensi_DN16322_c0_g1, Pdensi_DN29431_c1_g1, Pdensi_GG_71020_c0_g1
GO:1902644	0.016281577904588	0.99812360576099	3	20	tertiary alcohol metabolic process	BP	0.515489030636195	BP tertiary alcohol metabolic process	Pdensi_DN16322_c0_g1, Pdensi_DN29431_c1_g1, Pdensi_GG_71020_c0_g1
GO:0019028	0.016310017441641	1	1	1	viral capsid	CC	0.515489030636195	CC viral capsid	Pdensi_DN20485_c0_g1
GO:0097237	0.0164984727724274	0.999183390062317	2	7	cellular response to toxic substance	BP	0.519770228773314	BP cellular response to toxic substance	Pdensi_DN16262_c1_g1d347133, Pdensi_DN24374_c1_g3
GO:0010380	0.0165395896324529	0.998082595019426	3	20	regulation of chlorophyll biosynthetic process	BP	0.519770228773314	BP regulation of chlorophyll biosynthetic process	Pdensi_DN11848_c0_g1d5764, Pdensi_DN18955_c0_g1d14400, Pdensi_DN19663_c0_g2d359591
GO:0050664	0.0165726298173665	0.998088500755056	3	19	oxidoreductase activity, acting on NAD(P)H, oxygen as acceptor	MF	0.519770228773314	MF oxidoreductase activity, acting on NAD(P)H, oxygen as acceptor	Pdensi_DN11871_c0_g1d458112, Pdensi_DN15194_c0_g1d343911, Pdensi_DN39819_c1_g4
GO:0050403	0.0169764888053465	0.999146885193538	2	7	trans-zeatin O-beta-D-glucosyltransferase activity	MF	0.531078270969297	MF trans-zeatin O-beta-D-glucosyltransferase activity	Pdensi_DN18955_c0_g1d14400, Pdensi_DN19663_c0_g2d359591
GO:0010411	0.0171692685792997	0.996144167393644	5	57	xyloglucan metabolic process	BP	0.534812651205811	BP xyloglucan metabolic process	Pdensi_DN15418_c0_g2d466840, Pdensi_DN16284_c0_g1d215067, Pdensi_DN18297_c1_g3, Pdensi_DN19001_c1_g1, Pdensi_GG_111523_c0_g1
GO:0048439	0.0171858605027392	0.999130718568551	2	7	flower morphogenesis	BP	0.534812651205811	BP flower morphogenesis	Pdensi_DN18955_c0_g1d14400, Pdensi_DN19663_c0_g2d359591
GO:0043178	0.017226697971646	0.997961584266361	3	21	alcohol binding	MF	0.534812651205811	MF alcohol binding	Pdensi_DN16978_c0_g1d215734, Pdensi_DN23799_c0_g1, Pdensi_GG_129987_c0_g1
GO:0098978	0.0175957871903202	0.999098755859823	2	7	glutamatergic synapse	CC	0.5417244784916	CC glutamatergic synapse	Pdensi_DN20163_c0_g1d62509, Pdensi_DN26557_c0_g2
GO:0051254	0.0176002972659249	0.990733833734562	20	440	positive regulation of RNA metabolic process	BP	0.5417244784916	BP positive regulation of RNA metabolic process	Pdensi_DN12202_c0_g1d389479, Pdensi_DN15094_c1_g3d465823, Pdensi_DN15221_c0_g1d214075, Pdensi_DN16047_c2_g6, Pdensi_DN17327_c0_g1d112863, Pdensi_DN18081_c1_g3, Pdensi_DN19025_c1_g4, Pdensi_DN19525_c0_g1d218718, Pdensi_DN20100_c0_g1d489240, Pdensi_DN20270_c0_g3d290192, Pdensi_DN20498_c1_g1d120044, Pdensi_DN21250_c0_g2, Pdensi_DN21385_c0_g1, Pdensi_DN23629_c0_g4, Pdensi_DN26605_c1_g1, Pdensi_DN3464…
GO:0080043	0.0177061140812446	0.995999455133757	5	55	quercetin 3-O-glucosyltransferase activity	MF	0.5417244784916	MF quercetin 3-O-glucosyltransferase activity	Pdensi_DN14735_c0_g1, Pdensi_DN18705_c0_g1d217585, Pdensi_DN26825_c0_g3, Pdensi_DN34854_c1_g1, Pdensi_DN34854_c1_g2
GO:0080044	0.0177061140812446	0.995999455133757	5	55	quercetin 7-O-glucosyltransferase activity	MF	0.5417244784916	MF quercetin 7-O-glucosyltransferase activity	Pdensi_DN14735_c0_g1, Pdensi_DN18705_c0_g1d217585, Pdensi_DN26825_c0_g3, Pdensi_DN34854_c1_g1, Pdensi_DN34854_c1_g2
GO:0043622	0.0177984017364032	0.997867918615704	3	21	cortical microtubule organization	BP	0.5417244784916	BP cortical microtubule organization	Pdensi_DN19577_c0_g1d218702, Pdensi_DN23801_c0_g1, Pdensi_DN23801_c0_g1d550455
GO:0009310	0.0178055940255225	0.997890096767275	3	19	amine catabolic process	BP	0.5417244784916	BP amine catabolic process	Pdensi_DN24294_c0_g1, Pdensi_DN26416_c0_g1d77214, Pdensi_GG_27924_c0_g1
GO:0042402	0.0178055940255225	0.997890096767275	3	19	cellular biogenic amine catabolic process	BP	0.5417244784916	BP cellular biogenic amine catabolic process	Pdensi_DN24294_c0_g1, Pdensi_DN26416_c0_g1d77214, Pdensi_GG_27924_c0_g1
GO:0033764	0.0178345861391936	0.995231562826172	6	74	steroid dehydrogenase activity, acting on the CH-OH group of donors, NAD or NADP as acceptor	MF	0.5417244784916	MF steroid dehydrogenase activity, acting on the CH-OH group of donors, NAD or NADP as acceptor	Pdensi_DN15924_c0_g1d110384, Pdensi_DN16309_c0_g1d278549, Pdensi_DN30823_c0_g1d27442, Pdensi_GG_143718_c0_g1, Pdensi_GG_19984_c0_g1, Pdensi_GG_26120_c1_g1
GO:1901348	0.0179186254053494	0.999073296634338	2	7	positive regulation of secondary cell wall biogenesis	BP	0.5417244784916	BP positive regulation of secondary cell wall biogenesis	Pdensi_DN15094_c1_g3d465823, Pdensi_GG_20042_c0_g1
GO:1903340	0.0179186254053494	0.999073296634338	2	7	positive regulation of cell wall organization or biogenesis	BP	0.5417244784916	BP positive regulation of cell wall organization or biogenesis	Pdensi_DN15094_c1_g3d465823, Pdensi_GG_20042_c0_g1
GO:0005623	0.0179352636604085	0.996801966127992	4	38	cell	CC	0.5417244784916	CC cell	Pdensi_DN22738_c1_g1, Pdensi_DN27094_c0_g1, Pdensi_DN50138_c0_g1d160317, Pdensi_DN74732_c0_g1
GO:1903409	0.0180072983630973	0.997844631213667	3	20	reactive oxygen species biosynthetic process	BP	0.542563881637991	BP reactive oxygen species biosynthetic process	Pdensi_DN11871_c0_g1d458112, Pdensi_DN15194_c0_g1d343911, Pdensi_DN39819_c1_g4
GO:0006026	0.018069597795595	0.997812867377266	3	22	aminoglycan catabolic process	BP	0.543106563155346	BP aminoglycan catabolic process	Pdensi_DN14230_c0_g3, Pdensi_DN20784_c0_g1, Pdensi_DN22250_c0_g2d67184
GO:0046189	0.0181398138314239	0.997822762554024	3	20	phenol-containing compound biosynthetic process	BP	0.543883953581298	BP phenol-containing compound biosynthetic process	Pdensi_DN13536_c0_g1, Pdensi_DN17568_c0_g1d216235, Pdensi_DN18910_c0_g1d285192
GO:0034311	0.0182650304041334	0.999009863713188	2	8	diol metabolic process	BP	0.544106052897714	BP diol metabolic process	Pdensi_DN13536_c0_g1, Pdensi_DN17568_c0_g1d216235
GO:0034312	0.0182650304041334	0.999009863713188	2	8	diol biosynthetic process	BP	0.544106052897714	BP diol biosynthetic process	Pdensi_DN13536_c0_g1, Pdensi_DN17568_c0_g1d216235
GO:0004035	0.0183103070425489	1	1	1	alkaline phosphatase activity	MF	0.544106052897714	MF alkaline phosphatase activity	Pdensi_DN17874_c0_g1
GO:0032147	0.0183356389130992	0.995816737872679	5	56	activation of protein kinase activity	BP	0.544106052897714	BP activation of protein kinase activity	Pdensi_DN19180_c3_g2, Pdensi_DN20163_c0_g1d62509, Pdensi_DN20796_c4_g2, Pdensi_GG_56851_c0_g1, Pdensi_GG_87212_c0_g1
GO:0009845	0.0184042389924509	0.995034680420221	6	78	seed germination	BP	0.544106052897714	BP seed germination	Pdensi_DN12819_c0_g1d460270, Pdensi_DN20706_c1_g6, Pdensi_DN34854_c1_g2, Pdensi_DN52780_c0_g1, Pdensi_GG_37132_c0_g1, Pdensi_GG_53326_c0_g1
GO:0071483	0.0184399497167384	0.998967537558955	2	9	cellular response to blue light	BP	0.544106052897714	BP cellular response to blue light	Pdensi_DN11848_c0_g1d5764, Pdensi_DN8388_c0_g1d3437
GO:0009891	0.0184578095087213	0.989754723598576	23	530	positive regulation of biosynthetic process	BP	0.544106052897714	BP positive regulation of biosynthetic process	Pdensi_DN12202_c0_g1d389479, Pdensi_DN15094_c1_g3d465823, Pdensi_DN15221_c0_g1d214075, Pdensi_DN16047_c2_g6, Pdensi_DN17327_c0_g1d112863, Pdensi_DN18081_c1_g3, Pdensi_DN19025_c1_g4, Pdensi_DN19525_c0_g1d218718, Pdensi_DN20100_c0_g1d489240, Pdensi_DN20270_c0_g3d290192, Pdensi_DN20498_c1_g1d120044, Pdensi_DN20532_c0_g4, Pdensi_DN21250_c0_g2, Pdensi_DN21385_c0_g1, Pdensi_DN21394_c3_g1, Pdensi_DN2362…
GO:0009695	0.0186193040911871	0.996637033589902	4	39	jasmonic acid biosynthetic process	BP	0.546791170083812	BP jasmonic acid biosynthetic process	Pdensi_DN22133_c2_g3, Pdensi_DN23056_c4_g1, Pdensi_DN25859_c0_g1d559586, Pdensi_DN26290_c0_g1d193979
GO:1902074	0.0186380746224442	0.997739979626767	3	20	response to salt	BP	0.546791170083812	BP response to salt	Pdensi_DN20532_c0_g4, Pdensi_GG_116172_c0_g1, Pdensi_GG_20042_c0_g1
GO:0000160	0.0189485917098793	0.992269846975358	11	194	phosphorelay signal transduction system	BP	0.554574176940931	BP phosphorelay signal transduction system	Pdensi_DN11871_c0_g1d458112, Pdensi_DN14729_c0_g3, Pdensi_DN15194_c0_g1d343911, Pdensi_DN20504_c0_g3d291342, Pdensi_DN20784_c0_g1, Pdensi_DN21394_c3_g1, Pdensi_DN38297_c1_g1, Pdensi_DN39819_c1_g4, Pdensi_DN9493_c0_g1d453754, Pdensi_DN9785_c0_g1d385930, Pdensi_DN9998_c0_g1d4477
GO:0045168	0.0191660435587948	1	1	1	cell-cell signaling involved in cell fate commitment	BP	0.559602838479765	BP cell-cell signaling involved in cell fate commitment	Pdensi_GG_87643_c0_g1
GO:0103075	0.0197472168244799	0.998884097347338	2	8	indole-3-pyruvate monooxygenase activity	MF	0.575202185079804	MF indole-3-pyruvate monooxygenase activity	Pdensi_DN2150_c0_g1d165343, Pdensi_DN24294_c0_g1
GO:0004436	0.019881092028661	1	1	1	phosphatidylinositol diacylglycerol-lyase activity	MF	0.577729458643294	MF phosphatidylinositol diacylglycerol-lyase activity	Pdensi_DN18117_c0_g1d216785
GO:0102406	0.0204662743459657	0.998821179886295	2	8	omega-hydroxypalmitate O-sinapoyl transferase activity	MF	0.593328421523824	MF omega-hydroxypalmitate O-sinapoyl transferase activity	Pdensi_DN19565_c0_g1d218684, Pdensi_DN38678_c0_g1d510642
GO:0010053	0.0205542561575671	0.99618818004262	4	37	root epidermal cell differentiation	BP	0.594473686934542	BP root epidermal cell differentiation	Pdensi_DN19025_c1_g4, Pdensi_DN20784_c0_g1, Pdensi_DN29111_c0_g1d232624, Pdensi_DN35058_c0_g1d314079
GO:0006066	0.0207070597256648	0.992902668265573	8	125	alcohol metabolic process	BP	0.597483937449007	BP alcohol metabolic process	Pdensi_DN13536_c0_g1, Pdensi_DN16322_c0_g1, Pdensi_DN17568_c0_g1d216235, Pdensi_DN24334_c0_g1d133196, Pdensi_DN27065_c0_g1, Pdensi_DN27065_c0_g1d307157, Pdensi_DN29431_c1_g1, Pdensi_GG_71020_c0_g1
GO:0008422	0.0207565874688807	0.994245085040943	6	79	beta-glucosidase activity	MF	0.59750711767813	MF beta-glucosidase activity	Pdensi_DN15274_c0_g1d344023, Pdensi_DN19704_c0_g1d218921, Pdensi_DN19707_c0_g3, Pdensi_DN21237_c1_g1d64974, Pdensi_DN23317_c2_g3, Pdensi_DN24690_c0_g1d225993
GO:0009889	0.0208592310476551	0.985058785273541	64	1802	regulation of biosynthetic process	BP	0.597800461404125	BP regulation of biosynthetic process	Pdensi_DN11148_c0_g1d335521, Pdensi_DN11848_c0_g1d5764, Pdensi_DN12202_c0_g1d389479, Pdensi_DN13368_c0_g1d177692, Pdensi_DN13932_c0_g1d462718, Pdensi_DN14729_c0_g3, Pdensi_DN15094_c1_g3d465823, Pdensi_DN15221_c0_g1d214075, Pdensi_DN15526_c0_g1, Pdensi_DN16047_c2_g6, Pdensi_DN16706_c0_g1d399200, Pdensi_DN16777_c0_g1d471592, Pdensi_DN16905_c1_g1, Pdensi_DN16934_c0_g1d112142, Pdensi_DN17327_c0_g1d11…
GO:0033037	0.0209241864546581	0.995054813867818	5	58	polysaccharide localization	BP	0.597800461404125	BP polysaccharide localization	Pdensi_DN11871_c0_g1d458112, Pdensi_DN15194_c0_g1d343911, Pdensi_DN22331_c0_g3d424292, Pdensi_DN39819_c1_g4, Pdensi_GG_38489_c2_g1
GO:0052545	0.0209241864546581	0.995054813867818	5	58	callose localization	BP	0.597800461404125	BP callose localization	Pdensi_DN11871_c0_g1d458112, Pdensi_DN15194_c0_g1d343911, Pdensi_DN22331_c0_g3d424292, Pdensi_DN39819_c1_g4, Pdensi_GG_38489_c2_g1
GO:0009414	0.0210006458167344	0.989925918867291	15	304	response to water deprivation	BP	0.597800461404125	BP response to water deprivation	Pdensi_DN16322_c0_g1, Pdensi_DN19596_c0_g1d408249, Pdensi_DN19896_c0_g1, Pdensi_DN20504_c0_g3d291342, Pdensi_DN20784_c0_g1, Pdensi_DN22035_c2_g2, Pdensi_DN23377_c0_g3d548222, Pdensi_DN24147_c1_g2, Pdensi_DN24324_c0_g1, Pdensi_DN24409_c0_g1d133598, Pdensi_DN29431_c1_g1, Pdensi_DN32297_c0_g2, Pdensi_DN38826_c1_g3, Pdensi_DN45607_c0_g1d156537, Pdensi_GG_20042_c0_g1
GO:0006000	0.0210105193562079	0.998772746814819	2	8	fructose metabolic process	BP	0.597800461404125	BP fructose metabolic process	Pdensi_DN21997_c1_g3, Pdensi_DN36567_c0_g4
GO:0008172	0.0214329668146161	0.998699845347606	2	9	S-methyltransferase activity	MF	0.608408500110271	MF S-methyltransferase activity	Pdensi_DN21936_c1_g2, Pdensi_DN26586_c0_g2
GO:0016614	0.0218756763025936	0.989760067818595	14	281	oxidoreductase activity, acting on CH-OH group of donors	MF	0.618267069847064	MF oxidoreductase activity, acting on CH-OH group of donors	Pdensi_DN15924_c0_g1d110384, Pdensi_DN16309_c0_g1d278549, Pdensi_DN17387_c1_g1, Pdensi_DN18480_c0_g1d404239, Pdensi_DN19084_c0_g1d481969, Pdensi_DN20154_c1_g1, Pdensi_DN25173_c1_g3, Pdensi_DN30823_c0_g1d27442, Pdensi_DN32794_c0_g1, Pdensi_GG_143718_c0_g1, Pdensi_GG_19984_c0_g1, Pdensi_GG_26120_c1_g1, Pdensi_GG_62371_c0_g1, Pdensi_GG_75007_c0_g1
GO:0010116	0.0218810982886427	0.998657904174137	2	9	positive regulation of abscisic acid biosynthetic process	BP	0.618267069847064	BP positive regulation of abscisic acid biosynthetic process	Pdensi_DN20532_c0_g4, Pdensi_GG_116172_c0_g1
GO:0031323	0.0221605252784716	0.983562411447294	78	2258	regulation of cellular metabolic process	BP	0.624723037907809	BP regulation of cellular metabolic process	Pdensi_DN11148_c0_g1d335521, Pdensi_DN11848_c0_g1d5764, Pdensi_DN12202_c0_g1d389479, Pdensi_DN12416_c0_g1d337984, Pdensi_DN13368_c0_g1d177692, Pdensi_DN13932_c0_g1d462718, Pdensi_DN14729_c0_g3, Pdensi_DN14857_c0_g1d342973, Pdensi_DN14878_c0_g1d53491, Pdensi_DN15094_c1_g3d465823, Pdensi_DN15221_c0_g1d214075, Pdensi_DN15526_c0_g1, Pdensi_DN16047_c2_g6, Pdensi_DN16706_c0_g1d399200, Pdensi_DN16777_c0…
GO:0033897	0.0227915053564443	0.998541112576981	2	10	ribonuclease T2 activity	MF	0.641037225197424	MF ribonuclease T2 activity	Pdensi_GG_33485_c0_g1, Pdensi_GG_73180_c0_g1
GO:0010557	0.0229365593503129	0.987381287463668	21	484	positive regulation of macromolecule biosynthetic process	BP	0.643640794766331	BP positive regulation of macromolecule biosynthetic process	Pdensi_DN12202_c0_g1d389479, Pdensi_DN15094_c1_g3d465823, Pdensi_DN15221_c0_g1d214075, Pdensi_DN16047_c2_g6, Pdensi_DN17327_c0_g1d112863, Pdensi_DN18081_c1_g3, Pdensi_DN19025_c1_g4, Pdensi_DN19525_c0_g1d218718, Pdensi_DN20100_c0_g1d489240, Pdensi_DN20270_c0_g3d290192, Pdensi_DN20498_c1_g1d120044, Pdensi_DN21250_c0_g2, Pdensi_DN21385_c0_g1, Pdensi_DN21394_c3_g1, Pdensi_DN23629_c0_g4, Pdensi_DN2660…
GO:0009555	0.0231705918478014	0.991892150188755	8	125	pollen development	BP	0.643980916618854	BP pollen development	Pdensi_DN10531_c0_g1d455577, Pdensi_DN19290_c1_g3, Pdensi_DN19600_c0_g1d485629, Pdensi_DN20250_c0_g5, Pdensi_DN20401_c0_g1d63113, Pdensi_DN25233_c0_g1d74016, Pdensi_DN29431_c1_g1, Pdensi_GG_38489_c2_g1
GO:0004854	0.023197240989635	1	1	1	xanthine dehydrogenase activity	MF	0.643980916618854	MF xanthine dehydrogenase activity	Pdensi_DN24324_c0_g1
GO:0042554	0.023197240989635	1	1	1	superoxide anion generation	BP	0.643980916618854	BP superoxide anion generation	Pdensi_DN24324_c0_g1
GO:0046110	0.023197240989635	1	1	1	xanthine metabolic process	BP	0.643980916618854	BP xanthine metabolic process	Pdensi_DN24324_c0_g1
GO:0042761	0.0232112505215309	0.99689807724849	3	23	very long-chain fatty acid biosynthetic process	BP	0.643980916618854	BP very long-chain fatty acid biosynthetic process	Pdensi_DN12981_c0_g2, Pdensi_DN2938_c0_g1, Pdensi_GG_81086_c0_g1
GO:0019222	0.0232755726038575	0.982418039654599	87	2559	regulation of metabolic process	BP	0.644307780679695	BP regulation of metabolic process	Pdensi_DN11148_c0_g1d335521, Pdensi_DN11848_c0_g1d5764, Pdensi_DN12202_c0_g1d389479, Pdensi_DN12416_c0_g1d337984, Pdensi_DN13368_c0_g1d177692, Pdensi_DN13932_c0_g1d462718, Pdensi_DN14492_c3_g2, Pdensi_DN14729_c0_g3, Pdensi_DN14857_c0_g1d342973, Pdensi_DN14878_c0_g1d53491, Pdensi_DN15094_c1_g3d465823, Pdensi_DN15221_c0_g1d214075, Pdensi_DN15526_c0_g1, Pdensi_DN16047_c2_g6, Pdensi_DN16706_c0_g1d399…
GO:0045490	0.0233997329813187	0.994292097259863	5	62	pectin catabolic process	BP	0.646285868355655	BP pectin catabolic process	Pdensi_DN21097_c0_g7, Pdensi_DN24669_c0_g1d365890, Pdensi_DN25050_c2_g2, Pdensi_DN25155_c0_g1d192937, Pdensi_GG_145839_c2_g1
GO:1901463	0.023609521945839	0.996824326846598	3	23	regulation of tetrapyrrole biosynthetic process	BP	0.649465908383831	BP regulation of tetrapyrrole biosynthetic process	Pdensi_DN11848_c0_g1d5764, Pdensi_DN18955_c0_g1d14400, Pdensi_DN19663_c0_g2d359591
GO:0010623	0.0236207938627733	0.99849063985955	2	9	programmed cell death involved in cell development	BP	0.649465908383831	BP programmed cell death involved in cell development	Pdensi_DN19290_c1_g3, Pdensi_DN19600_c0_g1d485629
GO:0090056	0.0237810060510422	0.996792419543099	3	23	regulation of chlorophyll metabolic process	BP	0.652408226407002	BP regulation of chlorophyll metabolic process	Pdensi_DN11848_c0_g1d5764, Pdensi_DN18955_c0_g1d14400, Pdensi_DN19663_c0_g2d359591
GO:0045017	0.0239136623327584	0.992306528497363	7	103	glycerolipid biosynthetic process	BP	0.654583127648697	BP glycerolipid biosynthetic process	Pdensi_DN16858_c0_g3, Pdensi_DN19656_c0_g1d15592, Pdensi_DN21349_c1_g6, Pdensi_DN21394_c3_g1, Pdensi_DN24334_c0_g1d133196, Pdensi_DN26246_c0_g1d76901, Pdensi_GG_121614_c0_g1
GO:0048509	0.0242213030845248	0.992176449068658	7	108	regulation of meristem development	BP	0.661527482684918	BP regulation of meristem development	Pdensi_DN15221_c0_g1d214075, Pdensi_DN18955_c0_g1d14400, Pdensi_DN19663_c0_g2d359591, Pdensi_DN26416_c0_g1d77214, Pdensi_DN6880_c0_g1d450628, Pdensi_DN9493_c0_g1d453754, Pdensi_GG_27924_c0_g1
GO:0045486	0.0244744839215131	0.998372471827814	2	10	naringenin 3-dioxygenase activity	MF	0.666956880732255	MF naringenin 3-dioxygenase activity	Pdensi_DN17788_c0_g1d113777, Pdensi_DN38301_c1_g1
GO:0009705	0.0246938181798639	0.992003475029325	7	103	plant-type vacuole membrane	CC	0.671441889888407	CC plant-type vacuole membrane	Pdensi_DN19790_c0_g1d535027, Pdensi_DN23316_c0_g1d497152, Pdensi_DN2665_c0_g1d326208, Pdensi_GG_137026_c0_g1, Pdensi_GG_34298_c0_g1, Pdensi_GG_94111_c0_g1, Pdensi_GG_94332_c0_g1
GO:0031326	0.0249395880475616	0.982011113614016	63	1788	regulation of cellular biosynthetic process	BP	0.676624265989487	BP regulation of cellular biosynthetic process	Pdensi_DN11148_c0_g1d335521, Pdensi_DN11848_c0_g1d5764, Pdensi_DN12202_c0_g1d389479, Pdensi_DN13368_c0_g1d177692, Pdensi_DN13932_c0_g1d462718, Pdensi_DN14729_c0_g3, Pdensi_DN15094_c1_g3d465823, Pdensi_DN15221_c0_g1d214075, Pdensi_DN15526_c0_g1, Pdensi_DN16047_c2_g6, Pdensi_DN16706_c0_g1d399200, Pdensi_DN16777_c0_g1d471592, Pdensi_DN16905_c1_g1, Pdensi_DN16934_c0_g1d112142, Pdensi_DN17327_c0_g1d11…
GO:0006637	0.0250990211440283	0.99502291409951	4	41	acyl-CoA metabolic process	BP	0.677949991826474	BP acyl-CoA metabolic process	Pdensi_DN19519_c0_g5, Pdensi_DN21755_c0_g1d221703, Pdensi_DN21755_c0_g2d124051, Pdensi_DN2475_c0_g1d447206
GO:0035383	0.0250990211440283	0.99502291409951	4	41	thioester metabolic process	BP	0.677949991826474	BP thioester metabolic process	Pdensi_DN19519_c0_g5, Pdensi_DN21755_c0_g1d221703, Pdensi_DN21755_c0_g2d124051, Pdensi_DN2475_c0_g1d447206
GO:0030003	0.0253926350882986	0.990956586879177	8	128	cellular cation homeostasis	BP	0.684373371621551	BP cellular cation homeostasis	Pdensi_DN13969_c0_g1d212964, Pdensi_DN17412_c0_g1, Pdensi_DN22738_c1_g1, Pdensi_DN23589_c3_g1, Pdensi_DN27094_c0_g1, Pdensi_DN50138_c0_g1d160317, Pdensi_DN5622_c0_g1d206363, Pdensi_DN74732_c0_g1
GO:0016229	0.0254774177326099	0.99259524927598	6	81	steroid dehydrogenase activity	MF	0.685152573804815	MF steroid dehydrogenase activity	Pdensi_DN15924_c0_g1d110384, Pdensi_DN16309_c0_g1d278549, Pdensi_DN30823_c0_g1d27442, Pdensi_GG_143718_c0_g1, Pdensi_GG_19984_c0_g1, Pdensi_GG_26120_c1_g1
GO:0016706	0.0257962283772252	0.994834584473493	4	42	oxidoreductase activity, acting on paired donors, with incorporation or reduction of molecular oxygen, 2-oxoglutarate as one donor, and incorporation of one atom each of oxygen into both donors	MF	0.690672024165775	MF oxidoreductase activity, acting on paired donors, with incorporation or reduction of molecular oxygen, 2-oxoglutarate as one donor, and incorporation of one atom each of oxygen into both donors	Pdensi_DN17788_c0_g1d113777, Pdensi_DN3057_c0_g1d260296, Pdensi_DN38301_c1_g1, Pdensi_GG_90263_c0_g1
GO:0003006	0.0258121965901623	0.98281126172759	41	1102	developmental process involved in reproduction	BP	0.690672024165775	BP developmental process involved in reproduction	Pdensi_DN10531_c0_g1d455577, Pdensi_DN13368_c0_g1d177692, Pdensi_DN14230_c0_g3, Pdensi_DN15221_c0_g1d214075, Pdensi_DN15274_c0_g1d344023, Pdensi_DN15526_c0_g1, Pdensi_DN16047_c2_g6, Pdensi_DN16322_c0_g1, Pdensi_DN16508_c0_g1d398834, Pdensi_DN17251_c0_g1d215968, Pdensi_DN17532_c0_g1d113246, Pdensi_DN18334_c0_g1d114947, Pdensi_DN18955_c0_g1d14400, Pdensi_DN19038_c1_g6, Pdensi_DN19290_c1_g3, Pdensi_…
GO:0048878	0.0258516235090998	0.986940383086834	16	339	chemical homeostasis	BP	0.690672024165775	BP chemical homeostasis	Pdensi_DN11871_c0_g1d458112, Pdensi_DN13969_c0_g1d212964, Pdensi_DN15194_c0_g1d343911, Pdensi_DN17412_c0_g1, Pdensi_DN22738_c1_g1, Pdensi_DN23589_c3_g1, Pdensi_DN27094_c0_g1, Pdensi_DN34957_c2_g1, Pdensi_DN38951_c2_g1, Pdensi_DN39819_c1_g4, Pdensi_DN39970_c2_g4, Pdensi_DN50138_c0_g1d160317, Pdensi_DN5622_c0_g1d206363, Pdensi_DN6625_c0_g1d262914, Pdensi_DN74732_c0_g1, Pdensi_GG_107258_c0_g1
GO:0004031	0.0263653001802511	0.998212796529026	2	9	aldehyde oxidase activity	MF	0.701339861410888	MF aldehyde oxidase activity	Pdensi_DN12353_c0_g1d50734, Pdensi_DN19811_c0_g1d15904
GO:0016623	0.0263653001802511	0.998212796529026	2	9	oxidoreductase activity, acting on the aldehyde or oxo group of donors, oxygen as acceptor	MF	0.701339861410888	MF oxidoreductase activity, acting on the aldehyde or oxo group of donors, oxygen as acceptor	Pdensi_DN12353_c0_g1d50734, Pdensi_DN19811_c0_g1d15904
GO:0035252	0.0264597669191951	0.998202936068273	2	9	UDP-xylosyltransferase activity	MF	0.702329267814047	MF UDP-xylosyltransferase activity	Pdensi_DN18955_c0_g1d14400, Pdensi_DN19663_c0_g2d359591
GO:0044275	0.0265713444618211	0.992196422671021	6	83	cellular carbohydrate catabolic process	BP	0.703767596404562	BP cellular carbohydrate catabolic process	Pdensi_DN10456_c0_g2, Pdensi_DN12819_c0_g1d460270, Pdensi_DN20706_c1_g6, Pdensi_DN27065_c0_g1, Pdensi_DN27065_c0_g1d307157, Pdensi_GG_37132_c0_g1
GO:0055028	0.0269227343603148	0.996177626185488	3	24	cortical microtubule	CC	0.711537697113234	CC cortical microtubule	Pdensi_DN19577_c0_g1d218702, Pdensi_DN23801_c0_g1, Pdensi_DN23801_c0_g1d550455
GO:0016119	0.02784406743432	0.998015472248222	2	10	carotene metabolic process	BP	0.725917591736508	BP carotene metabolic process	Pdensi_DN16322_c0_g1, Pdensi_DN29431_c1_g1
GO:0019751	0.0280272325590048	0.992831316874549	5	63	polyol metabolic process	BP	0.725917591736508	BP polyol metabolic process	Pdensi_DN13536_c0_g1, Pdensi_DN17568_c0_g1d216235, Pdensi_DN24334_c0_g1d133196, Pdensi_DN27065_c0_g1, Pdensi_DN27065_c0_g1d307157
GO:0016105	0.0280977988984725	1	1	1	triterpenoid catabolic process	BP	0.725917591736508	BP triterpenoid catabolic process	Pdensi_DN30235_c0_g1d309904
GO:0019741	0.0280977988984725	1	1	1	pentacyclic triterpenoid catabolic process	BP	0.725917591736508	BP pentacyclic triterpenoid catabolic process	Pdensi_DN30235_c0_g1d309904
GO:1902381	0.0280977988984725	1	1	1	11-oxo-beta-amyrin metabolic process	BP	0.725917591736508	BP 11-oxo-beta-amyrin metabolic process	Pdensi_DN30235_c0_g1d309904
GO:1902382	0.0280977988984725	1	1	1	11-oxo-beta-amyrin catabolic process	BP	0.725917591736508	BP 11-oxo-beta-amyrin catabolic process	Pdensi_DN30235_c0_g1d309904
GO:1902384	0.0280977988984725	1	1	1	glycyrrhetinate metabolic process	BP	0.725917591736508	BP glycyrrhetinate metabolic process	Pdensi_DN30235_c0_g1d309904
GO:1902386	0.0280977988984725	1	1	1	glycyrrhetinate biosynthetic process	BP	0.725917591736508	BP glycyrrhetinate biosynthetic process	Pdensi_DN30235_c0_g1d309904
GO:0052893	0.028608312607671	1	1	1	N1-acetylspermine:oxygen oxidoreductase (propane-1,3-diamine-forming) activity	MF	0.725917591736508	MF N1-acetylspermine:oxygen oxidoreductase (propane-1,3-diamine-forming) activity	Pdensi_DN24294_c0_g1
GO:0052896	0.028608312607671	1	1	1	spermidine oxidase (propane-1,3-diamine-forming) activity	MF	0.725917591736508	MF spermidine oxidase (propane-1,3-diamine-forming) activity	Pdensi_DN24294_c0_g1
GO:0052897	0.028608312607671	1	1	1	N8-acetylspermidine:oxygen oxidoreductase (propane-1,3-diamine-forming) activity	MF	0.725917591736508	MF N8-acetylspermidine:oxygen oxidoreductase (propane-1,3-diamine-forming) activity	Pdensi_DN24294_c0_g1
GO:0052898	0.028608312607671	1	1	1	N1-acetylspermidine:oxygen oxidoreductase (propane-1,3-diamine-forming) activity	MF	0.725917591736508	MF N1-acetylspermidine:oxygen oxidoreductase (propane-1,3-diamine-forming) activity	Pdensi_DN24294_c0_g1
GO:0052900	0.028608312607671	1	1	1	spermine oxidase (propane-1,3-diamine-forming) activity	MF	0.725917591736508	MF spermine oxidase (propane-1,3-diamine-forming) activity	Pdensi_DN24294_c0_g1
GO:0016892	0.0287666684081093	0.997878742940021	2	11	endoribonuclease activity, producing 3'-phosphomonoesters	MF	0.725917591736508	MF endoribonuclease activity, producing 3'-phosphomonoesters	Pdensi_GG_33485_c0_g1, Pdensi_GG_73180_c0_g1
GO:0050660	0.0288234377967261	0.989475981333684	8	134	flavin adenine dinucleotide binding	MF	0.725917591736508	MF flavin adenine dinucleotide binding	Pdensi_DN18480_c0_g1d404239, Pdensi_DN2150_c0_g1d165343, Pdensi_DN24294_c0_g1, Pdensi_DN24324_c0_g1, Pdensi_DN26416_c0_g1d77214, Pdensi_DN32794_c0_g1, Pdensi_GG_27924_c0_g1, Pdensi_GG_75007_c0_g1
GO:0009947	0.0288967367811822	1	1	1	centrolateral axis specification	BP	0.725917591736508	BP centrolateral axis specification	Pdensi_DN18334_c0_g1d114947
GO:0018858	0.0290892277342836	1	1	1	benzoate-CoA ligase activity	MF	0.725917591736508	MF benzoate-CoA ligase activity	Pdensi_DN18962_c1_g1
GO:0006558	0.0293497040336099	0.995677510344007	3	25	L-phenylalanine metabolic process	BP	0.725917591736508	BP L-phenylalanine metabolic process	Pdensi_DN23268_c0_g1d364537, Pdensi_DN31812_c0_g1, Pdensi_DN32512_c0_g1
GO:1902221	0.0293497040336099	0.995677510344007	3	25	erythrose 4-phosphate/phosphoenolpyruvate family amino acid metabolic process	BP	0.725917591736508	BP erythrose 4-phosphate/phosphoenolpyruvate family amino acid metabolic process	Pdensi_DN23268_c0_g1d364537, Pdensi_DN31812_c0_g1, Pdensi_DN32512_c0_g1
GO:0050105	0.0293658724269709	0.997846054674113	2	10	L-gulonolactone oxidase activity	MF	0.725917591736508	MF L-gulonolactone oxidase activity	Pdensi_DN32794_c0_g1, Pdensi_GG_75007_c0_g1
GO:0046462	0.0294610478340645	1	1	1	monoacylglycerol metabolic process	BP	0.725917591736508	BP monoacylglycerol metabolic process	Pdensi_DN19174_c1_g3
GO:0052651	0.0294610478340645	1	1	1	monoacylglycerol catabolic process	BP	0.725917591736508	BP monoacylglycerol catabolic process	Pdensi_DN19174_c1_g3
GO:0003993	0.0299195708115175	0.992205709775921	5	65	acid phosphatase activity	MF	0.725917591736508	MF acid phosphatase activity	Pdensi_DN12332_c0_g1d50692, Pdensi_DN17874_c0_g1, Pdensi_DN25718_c0_g2, Pdensi_GG_53326_c0_g1, Pdensi_GG_6431_c0_g1
GO:0016899	0.0303751445753728	0.99545253177334	3	26	oxidoreductase activity, acting on the CH-OH group of donors, oxygen as acceptor	MF	0.725917591736508	MF oxidoreductase activity, acting on the CH-OH group of donors, oxygen as acceptor	Pdensi_DN18480_c0_g1d404239, Pdensi_DN32794_c0_g1, Pdensi_GG_75007_c0_g1
GO:1901071	0.0304298045270016	0.995441183877058	3	26	glucosamine-containing compound metabolic process	BP	0.725917591736508	BP glucosamine-containing compound metabolic process	Pdensi_DN14230_c0_g3, Pdensi_DN20784_c0_g1, Pdensi_DN22250_c0_g2d67184
GO:0008865	0.0305087582958276	0.997715564669393	2	10	fructokinase activity	MF	0.725917591736508	MF fructokinase activity	Pdensi_DN21997_c1_g3, Pdensi_DN36567_c0_g4
GO:0008194	0.0305159812973001	0.985071921104587	14	296	UDP-glycosyltransferase activity	MF	0.725917591736508	MF UDP-glycosyltransferase activity	Pdensi_DN13671_c0_g1, Pdensi_DN14735_c0_g1, Pdensi_DN18705_c0_g1d217585, Pdensi_DN18955_c0_g1d14400, Pdensi_DN19663_c0_g2d359591, Pdensi_DN20250_c0_g5, Pdensi_DN20282_c0_g1d219737, Pdensi_DN26825_c0_g3, Pdensi_DN28247_c0_g1d501460, Pdensi_DN34854_c1_g1, Pdensi_DN34854_c1_g2, Pdensi_DN38664_c1_g5, Pdensi_GG_109311_c0_g1, Pdensi_GG_17993_c0_g1
GO:0016628	0.0306602013299426	0.991947485575955	5	68	oxidoreductase activity, acting on the CH-CH group of donors, NAD or NADP as acceptor	MF	0.725917591736508	MF oxidoreductase activity, acting on the CH-CH group of donors, NAD or NADP as acceptor	Pdensi_DN13536_c0_g1, Pdensi_DN17568_c0_g1d216235, Pdensi_DN18796_c1_g3, Pdensi_DN19519_c0_g5, Pdensi_GG_154584_c0_g1
GO:0010055	0.0306913938835066	1	1	1	atrichoblast differentiation	BP	0.725917591736508	BP atrichoblast differentiation	Pdensi_DN29111_c0_g1d232624
GO:0042735	0.0307126395799771	1	1	1	protein body	CC	0.725917591736508	CC protein body	Pdensi_DN38059_c0_g1
GO:0031328	0.0307296162074166	0.982322264498869	22	528	positive regulation of cellular biosynthetic process	BP	0.725917591736508	BP positive regulation of cellular biosynthetic process	Pdensi_DN12202_c0_g1d389479, Pdensi_DN15094_c1_g3d465823, Pdensi_DN15221_c0_g1d214075, Pdensi_DN16047_c2_g6, Pdensi_DN17327_c0_g1d112863, Pdensi_DN18081_c1_g3, Pdensi_DN19025_c1_g4, Pdensi_DN19525_c0_g1d218718, Pdensi_DN20100_c0_g1d489240, Pdensi_DN20270_c0_g3d290192, Pdensi_DN20498_c1_g1d120044, Pdensi_DN20532_c0_g4, Pdensi_DN21250_c0_g2, Pdensi_DN21385_c0_g1, Pdensi_DN23629_c0_g4, Pdensi_DN2660…
GO:0008645	0.0307713543773461	1	1	1	hexose transmembrane transport	BP	0.725917591736508	BP hexose transmembrane transport	Pdensi_DN19790_c0_g1d535027
GO:0015755	0.0307713543773461	1	1	1	fructose transmembrane transport	BP	0.725917591736508	BP fructose transmembrane transport	Pdensi_DN19790_c0_g1d535027
GO:0035428	0.0307713543773461	1	1	1	NA	NA	0.725917591736508	none	Pdensi_DN19790_c0_g1d535027
GO:1902334	0.0307713543773461	1	1	1	fructose export from vacuole to cytoplasm	BP	0.725917591736508	BP fructose export from vacuole to cytoplasm	Pdensi_DN19790_c0_g1d535027
GO:1905950	0.0307713543773461	1	1	1	NA	NA	0.725917591736508	none	Pdensi_DN19790_c0_g1d535027
GO:0019219	0.030855861973411	0.977722128814478	59	1674	regulation of nucleobase-containing compound metabolic process	BP	0.725917591736508	BP regulation of nucleobase-containing compound metabolic process	Pdensi_DN11148_c0_g1d335521, Pdensi_DN12202_c0_g1d389479, Pdensi_DN12416_c0_g1d337984, Pdensi_DN13368_c0_g1d177692, Pdensi_DN13932_c0_g1d462718, Pdensi_DN14729_c0_g3, Pdensi_DN14878_c0_g1d53491, Pdensi_DN15094_c1_g3d465823, Pdensi_DN15221_c0_g1d214075, Pdensi_DN15526_c0_g1, Pdensi_DN16047_c2_g6, Pdensi_DN16706_c0_g1d399200, Pdensi_DN16777_c0_g1d471592, Pdensi_DN16905_c1_g1, Pdensi_DN16934_c0_g1d1…
GO:0033855	0.0308714671782351	1	1	1	nicotianamine aminotransferase activity	MF	0.725917591736508	MF nicotianamine aminotransferase activity	Pdensi_DN13058_c0_g1d460568
GO:1901347	0.0309001860489832	1	1	1	negative regulation of secondary cell wall biogenesis	BP	0.725917591736508	BP negative regulation of secondary cell wall biogenesis	Pdensi_GG_20042_c0_g1
GO:1903339	0.0309001860489832	1	1	1	negative regulation of cell wall organization or biogenesis	BP	0.725917591736508	BP negative regulation of cell wall organization or biogenesis	Pdensi_GG_20042_c0_g1
GO:0048462	0.030900186160268	1	1	1	carpel formation	BP	0.725917591736508	BP carpel formation	Pdensi_DN15526_c0_g1
GO:0080126	0.030900186160268	1	1	1	ovary septum development	BP	0.725917591736508	BP ovary septum development	Pdensi_DN15526_c0_g1
GO:1905328	0.030900186160268	1	1	1	plant septum development	BP	0.725917591736508	BP plant septum development	Pdensi_DN15526_c0_g1
GO:0009930	0.0309001861602983	1	1	1	longitudinal side of cell surface	CC	0.725917591736508	CC longitudinal side of cell surface	Pdensi_DN21624_c0_g2d540410
GO:0046864	0.0309001861603035	1	1	1	isoprenoid transport	BP	0.725917591736508	BP isoprenoid transport	Pdensi_GG_146212_c0_g1
GO:0046865	0.0309001861603035	1	1	1	terpenoid transport	BP	0.725917591736508	BP terpenoid transport	Pdensi_GG_146212_c0_g1
GO:0080168	0.0309001861603035	1	1	1	abscisic acid transport	BP	0.725917591736508	BP abscisic acid transport	Pdensi_GG_146212_c0_g1
GO:0090440	0.0309001861603035	1	1	1	abscisic acid transmembrane transporter activity	MF	0.725917591736508	MF abscisic acid transmembrane transporter activity	Pdensi_GG_146212_c0_g1
GO:0036066	0.0309001861603612	1	1	1	protein O-linked fucosylation	BP	0.725917591736508	BP protein O-linked fucosylation	Pdensi_GG_17993_c0_g1
GO:0030296	0.0309001861603668	1	1	1	protein tyrosine kinase activator activity	MF	0.725917591736508	MF protein tyrosine kinase activator activity	Pdensi_DN20163_c0_g1d62509
GO:0060996	0.0309001861603668	1	1	1	dendritic spine development	BP	0.725917591736508	BP dendritic spine development	Pdensi_DN20163_c0_g1d62509
GO:0015091	0.03090018616052	1	1	1	ferric iron transmembrane transporter activity	MF	0.725917591736508	MF ferric iron transmembrane transporter activity	Pdensi_DN17412_c0_g1
GO:0015682	0.03090018616052	1	1	1	ferric iron transport	BP	0.725917591736508	BP ferric iron transport	Pdensi_DN17412_c0_g1
GO:0031232	0.03090018616052	1	1	1	extrinsic component of external side of plasma membrane	CC	0.725917591736508	CC extrinsic component of external side of plasma membrane	Pdensi_DN17412_c0_g1
GO:0033572	0.03090018616052	1	1	1	transferrin transport	BP	0.725917591736508	BP transferrin transport	Pdensi_DN17412_c0_g1
GO:0072562	0.03090018616052	1	1	1	blood microparticle	CC	0.725917591736508	CC blood microparticle	Pdensi_DN17412_c0_g1
GO:1990459	0.03090018616052	1	1	1	transferrin receptor binding	MF	0.725917591736508	MF transferrin receptor binding	Pdensi_DN17412_c0_g1
GO:1990712	0.03090018616052	1	1	1	HFE-transferrin receptor complex	CC	0.725917591736508	CC HFE-transferrin receptor complex	Pdensi_DN17412_c0_g1
GO:0034637	0.0310546239619469	0.986969765191777	10	183	cellular carbohydrate biosynthetic process	BP	0.728150771788442	BP cellular carbohydrate biosynthetic process	Pdensi_DN17761_c0_g1d216447, Pdensi_DN19565_c0_g1d218684, Pdensi_DN20250_c0_g5, Pdensi_DN20784_c0_g1, Pdensi_DN20834_c0_g1, Pdensi_DN21624_c0_g2d540410, Pdensi_DN21997_c1_g3, Pdensi_DN36567_c0_g4, Pdensi_DN38664_c1_g5, Pdensi_DN38678_c0_g1d510642
GO:0015145	0.0317577175967473	0.997529644829996	2	11	monosaccharide transmembrane transporter activity	MF	0.741752604636941	MF monosaccharide transmembrane transporter activity	Pdensi_DN19790_c0_g1d535027, Pdensi_DN22035_c2_g2
GO:0050801	0.0318260830460064	0.985352080992529	12	239	ion homeostasis	BP	0.741752604636941	BP ion homeostasis	Pdensi_DN13969_c0_g1d212964, Pdensi_DN17412_c0_g1, Pdensi_DN22738_c1_g1, Pdensi_DN23589_c3_g1, Pdensi_DN27094_c0_g1, Pdensi_DN34957_c2_g1, Pdensi_DN38951_c2_g1, Pdensi_DN39970_c2_g4, Pdensi_DN50138_c0_g1d160317, Pdensi_DN5622_c0_g1d206363, Pdensi_DN6625_c0_g1d262914, Pdensi_DN74732_c0_g1
GO:0034309	0.0318600080344933	0.997557742799682	2	10	primary alcohol biosynthetic process	BP	0.741752604636941	BP primary alcohol biosynthetic process	Pdensi_DN13536_c0_g1, Pdensi_DN17568_c0_g1d216235
GO:0004089	0.031876671503194	0.997515367753439	2	11	carbonate dehydratase activity	MF	0.741752604636941	MF carbonate dehydratase activity	Pdensi_DN12420_c0_g1d105565, Pdensi_DN16465_c0_g1d184695
GO:1905393	0.0320153342734018	0.991505044768035	5	66	plant organ formation	BP	0.743568265520315	BP plant organ formation	Pdensi_DN14965_c0_g1d465570, Pdensi_DN15221_c0_g1d214075, Pdensi_DN15526_c0_g1, Pdensi_DN27720_c1_g1, Pdensi_DN40370_c0_g1d91729
GO:1901401	0.0322630810705302	0.995055867540638	3	26	regulation of tetrapyrrole metabolic process	BP	0.747905790487545	BP regulation of tetrapyrrole metabolic process	Pdensi_DN11848_c0_g1d5764, Pdensi_DN18955_c0_g1d14400, Pdensi_DN19663_c0_g2d359591
GO:0006714	0.0323960415449377	0.995027570063977	3	26	sesquiterpenoid metabolic process	BP	0.749571051821833	BP sesquiterpenoid metabolic process	Pdensi_DN16322_c0_g1, Pdensi_DN29431_c1_g1, Pdensi_GG_71020_c0_g1
GO:0016413	0.0326240319775306	0.992967738656054	4	43	O-acetyltransferase activity	MF	0.753424678230617	MF O-acetyltransferase activity	Pdensi_DN18385_c0_g1d115059, Pdensi_DN20834_c0_g1, Pdensi_DN39173_c0_g3, Pdensi_GG_60361_c0_g1
GO:0003885	0.0334299871662557	0.997326225181116	2	11	D-arabinono-1,4-lactone oxidase activity	MF	0.770586339510891	MF D-arabinono-1,4-lactone oxidase activity	Pdensi_DN32794_c0_g1, Pdensi_GG_75007_c0_g1
GO:0016405	0.0335565363148309	0.997354251543307	2	10	CoA-ligase activity	MF	0.772052166658107	MF CoA-ligase activity	Pdensi_DN18962_c1_g1, Pdensi_DN34364_c0_g1d146787
GO:0048506	0.0340067363311201	0.994681062009802	3	26	regulation of timing of meristematic phase transition	BP	0.779485247903787	BP regulation of timing of meristematic phase transition	Pdensi_DN26416_c0_g1d77214, Pdensi_DN6880_c0_g1d450628, Pdensi_GG_27924_c0_g1
GO:0048510	0.0340067363311201	0.994681062009802	3	26	regulation of timing of transition from vegetative to reproductive phase	BP	0.779485247903787	BP regulation of timing of transition from vegetative to reproductive phase	Pdensi_DN26416_c0_g1d77214, Pdensi_DN6880_c0_g1d450628, Pdensi_GG_27924_c0_g1
GO:0010115	0.0342512479022408	0.997224207204356	2	11	regulation of abscisic acid biosynthetic process	BP	0.783625098927574	BP regulation of abscisic acid biosynthetic process	Pdensi_DN20532_c0_g4, Pdensi_GG_116172_c0_g1
GO:0023014	0.0345717613235664	0.992394106113719	4	45	signal transduction by protein phosphorylation	BP	0.789485119387142	BP signal transduction by protein phosphorylation	Pdensi_DN19180_c3_g2, Pdensi_DN20163_c0_g1d62509, Pdensi_DN20796_c4_g2, Pdensi_GG_56851_c0_g1
GO:0010029	0.034652243056035	0.992354475082219	4	47	regulation of seed germination	BP	0.789852149806985	BP regulation of seed germination	Pdensi_DN11848_c0_g1d5764, Pdensi_DN19174_c1_g3, Pdensi_DN19517_c0_g1d61117, Pdensi_DN34641_c1_g2
GO:0071490	0.0350626391757355	0.999687360739099	1	2	cellular response to far red light	BP	0.797723829706947	BP cellular response to far red light	Pdensi_DN11848_c0_g1d5764
GO:0006073	0.0357552553658858	0.983905133669399	11	217	cellular glucan metabolic process	BP	0.809482080025632	BP cellular glucan metabolic process	Pdensi_DN15418_c0_g2d466840, Pdensi_DN16284_c0_g1d215067, Pdensi_DN18297_c1_g3, Pdensi_DN19001_c1_g1, Pdensi_DN20784_c0_g1, Pdensi_DN20834_c0_g1, Pdensi_DN21624_c0_g2d540410, Pdensi_DN21997_c1_g3, Pdensi_DN36567_c0_g4, Pdensi_DN38664_c1_g5, Pdensi_GG_111523_c0_g1
GO:0035515	0.0357774840882241	0.999674363189649	1	2	oxidative RNA demethylase activity	MF	0.809482080025632	MF oxidative RNA demethylase activity	Pdensi_DN25987_c0_g1d559726
GO:1990931	0.0357774840882241	0.999674363189649	1	2	RNA N6-methyladenosine dioxygenase activity	MF	0.809482080025632	MF RNA N6-methyladenosine dioxygenase activity	Pdensi_DN25987_c0_g1d559726
GO:0006873	0.0359070318145843	0.986322426366263	8	137	cellular ion homeostasis	BP	0.810917000261965	BP cellular ion homeostasis	Pdensi_DN13969_c0_g1d212964, Pdensi_DN17412_c0_g1, Pdensi_DN22738_c1_g1, Pdensi_DN23589_c3_g1, Pdensi_DN27094_c0_g1, Pdensi_DN50138_c0_g1d160317, Pdensi_DN5622_c0_g1d206363, Pdensi_DN74732_c0_g1
GO:0005102	0.0360494182376754	0.987320736530337	7	121	signaling receptor binding	MF	0.812636058545244	MF signaling receptor binding	Pdensi_DN15834_c0_g1d526435, Pdensi_DN17412_c0_g1, Pdensi_DN218_c0_g1, Pdensi_DN22119_c0_g4, Pdensi_DN22306_c3_g4, Pdensi_GG_71144_c0_g1, Pdensi_GG_87643_c0_g1
GO:0005773	0.0363095972680515	0.979046371007073	21	509	vacuole	CC	0.816385833456146	CC vacuole	Pdensi_DN13969_c0_g1d212964, Pdensi_DN15586_c0_g3d276568, Pdensi_DN18207_c1_g3, Pdensi_DN19282_c0_g1d14910, Pdensi_DN19290_c1_g3, Pdensi_DN19600_c0_g1d485629, Pdensi_DN19896_c0_g1, Pdensi_DN22756_c0_g3, Pdensi_DN22789_c1_g6, Pdensi_DN23377_c0_g3d548222, Pdensi_DN32794_c0_g1, Pdensi_DN33925_c0_g1d313047, Pdensi_DN36508_c0_g1d31865, Pdensi_DN36611_c6_g1, Pdensi_DN38826_c1_g3, Pdensi_DN45848_c0_g1d2…
GO:0033692	0.0363489085107279	0.985172332487453	9	162	cellular polysaccharide biosynthetic process	BP	0.816385833456146	BP cellular polysaccharide biosynthetic process	Pdensi_DN19565_c0_g1d218684, Pdensi_DN20250_c0_g5, Pdensi_DN20784_c0_g1, Pdensi_DN20834_c0_g1, Pdensi_DN21624_c0_g2d540410, Pdensi_DN21997_c1_g3, Pdensi_DN36567_c0_g4, Pdensi_DN38664_c1_g5, Pdensi_DN38678_c0_g1d510642
GO:0019725	0.0364891754888926	0.98226119262894	13	270	cellular homeostasis	BP	0.818037950676947	BP cellular homeostasis	Pdensi_DN10615_c0_g1d173442, Pdensi_DN13969_c0_g1d212964, Pdensi_DN17412_c0_g1, Pdensi_DN22738_c1_g1, Pdensi_DN23589_c3_g1, Pdensi_DN27094_c0_g1, Pdensi_DN32681_c0_g1d505378, Pdensi_DN33578_c0_g1d85545, Pdensi_DN4173_c0_g1d448374, Pdensi_DN50138_c0_g1d160317, Pdensi_DN5622_c0_g1d206363, Pdensi_DN74732_c0_g1, Pdensi_GG_75068_c0_g1
GO:0016829	0.0366937749516643	0.979820789604188	18	425	lyase activity	MF	0.821123653708503	MF lyase activity	Pdensi_DN12420_c0_g1d105565, Pdensi_DN16465_c0_g1d184695, Pdensi_DN18117_c0_g1d216785, Pdensi_DN21097_c0_g7, Pdensi_DN22133_c2_g3, Pdensi_DN23255_c0_g1d223875, Pdensi_DN23268_c0_g1d364537, Pdensi_DN23707_c0_g1d130847, Pdensi_DN24478_c0_g1d133775, Pdensi_DN24669_c0_g1d365890, Pdensi_DN24770_c3_g1d555930, Pdensi_DN25050_c2_g2, Pdensi_DN25155_c0_g1d192937, Pdensi_DN31812_c0_g1, Pdensi_DN32512_c0_g1,…
GO:0005663	0.0368057012610342	0.996898138603061	2	11	DNA replication factor C complex	CC	0.822128077530168	CC DNA replication factor C complex	Pdensi_DN21912_c0_g1, Pdensi_DN21912_c0_g2
GO:0003939	0.0375671293269742	0.999640639913247	1	2	L-iditol 2-dehydrogenase activity	MF	0.836136946308893	MF L-iditol 2-dehydrogenase activity	Pdensi_DN17387_c1_g1
GO:1902932	0.0375692291785207	0.99675543044065	2	12	positive regulation of alcohol biosynthetic process	BP	0.836136946308893	BP positive regulation of alcohol biosynthetic process	Pdensi_DN20532_c0_g4, Pdensi_GG_116172_c0_g1
GO:0044042	0.0377319785424919	0.982868770984518	11	219	glucan metabolic process	BP	0.836815668167106	BP glucan metabolic process	Pdensi_DN15418_c0_g2d466840, Pdensi_DN16284_c0_g1d215067, Pdensi_DN18297_c1_g3, Pdensi_DN19001_c1_g1, Pdensi_DN20784_c0_g1, Pdensi_DN20834_c0_g1, Pdensi_DN21624_c0_g2d540410, Pdensi_DN21997_c1_g3, Pdensi_DN36567_c0_g4, Pdensi_DN38664_c1_g5, Pdensi_GG_111523_c0_g1
GO:0008519	0.0377362035795816	0.996733122719271	2	12	ammonium transmembrane transporter activity	MF	0.836815668167106	MF ammonium transmembrane transporter activity	Pdensi_DN15986_c0_g1d346054, Pdensi_GG_34298_c0_g1
GO:0045860	0.0384092136092493	0.989286401405504	5	69	positive regulation of protein kinase activity	BP	0.850202502689936	BP positive regulation of protein kinase activity	Pdensi_DN19180_c3_g2, Pdensi_DN20163_c0_g1d62509, Pdensi_DN20796_c4_g2, Pdensi_GG_56851_c0_g1, Pdensi_GG_87212_c0_g1
GO:0043069	0.0384788696239165	0.9912361551757	4	46	negative regulation of programmed cell death	BP	0.850209690447005	BP negative regulation of programmed cell death	Pdensi_DN11871_c0_g1d458112, Pdensi_DN15194_c0_g1d343911, Pdensi_DN20163_c0_g1d62509, Pdensi_DN39819_c1_g4
GO:0045935	0.0385561198822514	0.977940815542057	20	479	positive regulation of nucleobase-containing compound metabolic process	BP	0.850384349129585	BP positive regulation of nucleobase-containing compound metabolic process	Pdensi_DN12202_c0_g1d389479, Pdensi_DN15094_c1_g3d465823, Pdensi_DN15221_c0_g1d214075, Pdensi_DN16047_c2_g6, Pdensi_DN17327_c0_g1d112863, Pdensi_DN18081_c1_g3, Pdensi_DN19025_c1_g4, Pdensi_DN19525_c0_g1d218718, Pdensi_DN20100_c0_g1d489240, Pdensi_DN20270_c0_g3d290192, Pdensi_DN20498_c1_g1d120044, Pdensi_DN21250_c0_g2, Pdensi_DN21385_c0_g1, Pdensi_DN23629_c0_g4, Pdensi_DN26605_c1_g1, Pdensi_DN3464…
GO:0031012	0.0387865247013519	0.996591529924625	2	12	extracellular matrix	CC	0.853930255678058	CC extracellular matrix	Pdensi_DN25365_c0_g1d23124, Pdensi_DN40307_c0_g1
GO:0009686	0.0394101633488826	0.996552329874208	2	11	gibberellin biosynthetic process	BP	0.866105435747935	BP gibberellin biosynthetic process	Pdensi_DN3057_c0_g1d260296, Pdensi_GG_90263_c0_g1
GO:0043455	0.0397534016955043	0.988820920552599	5	67	regulation of secondary metabolic process	BP	0.872085804994578	BP regulation of secondary metabolic process	Pdensi_DN20532_c0_g4, Pdensi_DN23706_c0_g6, Pdensi_DN24854_c2_g5, Pdensi_DN39230_c0_g2, Pdensi_GG_116172_c0_g1
GO:0030001	0.0400137074330831	0.980282400639312	13	279	metal ion transport	BP	0.876228739735533	BP metal ion transport	Pdensi_DN13969_c0_g1d212964, Pdensi_DN17412_c0_g1, Pdensi_DN18016_c1_g4, Pdensi_DN19596_c0_g1d408249, Pdensi_DN22738_c1_g1, Pdensi_DN27094_c0_g1, Pdensi_DN27199_c1_g1, Pdensi_DN34957_c2_g1, Pdensi_DN38951_c2_g1, Pdensi_DN39970_c2_g4, Pdensi_DN50138_c0_g1d160317, Pdensi_DN5622_c0_g1d206363, Pdensi_DN74732_c0_g1
GO:0019220	0.0401628552291383	0.982395365373728	10	193	regulation of phosphate metabolic process	BP	0.876364935364633	BP regulation of phosphate metabolic process	Pdensi_DN16978_c0_g1d215734, Pdensi_DN19180_c3_g2, Pdensi_DN20163_c0_g1d62509, Pdensi_DN20796_c4_g2, Pdensi_DN21394_c3_g1, Pdensi_DN23799_c0_g1, Pdensi_DN25445_c0_g1, Pdensi_GG_129987_c0_g1, Pdensi_GG_56851_c0_g1, Pdensi_GG_87212_c0_g1
GO:0051174	0.0401628552291383	0.982395365373728	10	193	regulation of phosphorus metabolic process	BP	0.876364935364633	BP regulation of phosphorus metabolic process	Pdensi_DN16978_c0_g1d215734, Pdensi_DN19180_c3_g2, Pdensi_DN20163_c0_g1d62509, Pdensi_DN20796_c4_g2, Pdensi_DN21394_c3_g1, Pdensi_DN23799_c0_g1, Pdensi_DN25445_c0_g1, Pdensi_GG_129987_c0_g1, Pdensi_GG_56851_c0_g1, Pdensi_GG_87212_c0_g1
GO:0043620	0.0403556595116109	0.9932318361277	3	27	regulation of DNA-templated transcription in response to stress	BP	0.877479623880569	BP regulation of DNA-templated transcription in response to stress	Pdensi_DN23629_c0_g4, Pdensi_DN29111_c0_g1d232624, Pdensi_DN45607_c0_g1d156537
GO:0009690	0.0403701281795223	0.993210676436219	3	28	cytokinin metabolic process	BP	0.877479623880569	BP cytokinin metabolic process	Pdensi_DN18955_c0_g1d14400, Pdensi_DN19663_c0_g2d359591, Pdensi_GG_111520_c0_g1
GO:0019336	0.0404286053569698	0.990637830517089	4	47	phenol-containing compound catabolic process	BP	0.877479623880569	BP phenol-containing compound catabolic process	Pdensi_DN13536_c0_g1, Pdensi_DN15715_c0_g1d277050, Pdensi_DN17568_c0_g1d216235, Pdensi_DN24570_c0_g1
GO:0042214	0.041216872881975	0.992994493388277	3	29	terpene metabolic process	BP	0.893007971999398	BP terpene metabolic process	Pdensi_DN16322_c0_g1, Pdensi_DN22808_c3_g2, Pdensi_DN29431_c1_g1
GO:2000038	0.042017966657579	0.996142346645197	2	12	regulation of stomatal complex development	BP	0.90875895083226	BP regulation of stomatal complex development	Pdensi_DN21375_c1_g1, Pdensi_GG_56851_c0_g1
GO:0051171	0.0421211313667921	0.968149224377303	71	2107	regulation of nitrogen compound metabolic process	BP	0.909386327378471	BP regulation of nitrogen compound metabolic process	Pdensi_DN11148_c0_g1d335521, Pdensi_DN11848_c0_g1d5764, Pdensi_DN12202_c0_g1d389479, Pdensi_DN12416_c0_g1d337984, Pdensi_DN13368_c0_g1d177692, Pdensi_DN13932_c0_g1d462718, Pdensi_DN14729_c0_g3, Pdensi_DN14878_c0_g1d53491, Pdensi_DN15094_c1_g3d465823, Pdensi_DN15221_c0_g1d214075, Pdensi_DN15526_c0_g1, Pdensi_DN16047_c2_g6, Pdensi_DN16706_c0_g1d399200, Pdensi_DN16777_c0_g1d471592, Pdensi_DN16905_c1…
GO:0009072	0.042199718700344	0.98792187370723	5	70	aromatic amino acid family metabolic process	BP	0.909481810935533	BP aromatic amino acid family metabolic process	Pdensi_DN15345_c1_g1d466625, Pdensi_DN23268_c0_g1d364537, Pdensi_DN31812_c0_g1, Pdensi_DN32512_c0_g1, Pdensi_DN3472_c0_g1d1288
GO:0055037	0.0426357060115113	0.996010814099308	2	13	recycling endosome	CC	0.91726607512134	CC recycling endosome	Pdensi_DN17412_c0_g1, Pdensi_DN6625_c0_g1d262914
GO:0003690	0.0428794972805993	0.977452654268259	15	337	double-stranded DNA binding	MF	0.920895403068282	MF double-stranded DNA binding	Pdensi_DN15221_c0_g1d214075, Pdensi_DN17327_c0_g1d112863, Pdensi_DN18081_c1_g3, Pdensi_DN19525_c0_g1d218718, Pdensi_DN19596_c0_g1, Pdensi_DN20100_c0_g1d489240, Pdensi_DN20270_c0_g3d290192, Pdensi_DN20401_c0_g1d63113, Pdensi_DN21385_c0_g1, Pdensi_DN23629_c0_g4, Pdensi_DN26605_c1_g1, Pdensi_DN29111_c0_g1d232624, Pdensi_DN35586_c0_g1d314565, Pdensi_DN8321_c0_g1d102256, Pdensi_GG_124630_c1_g1
GO:0009073	0.0431629685995015	0.9897757177526	4	49	aromatic amino acid family biosynthetic process	BP	0.925362734153299	BP aromatic amino acid family biosynthetic process	Pdensi_DN15345_c1_g1d466625, Pdensi_DN23268_c0_g1d364537, Pdensi_DN31812_c0_g1, Pdensi_DN3472_c0_g1d1288
GO:0010118	0.0435636864575489	0.989650491066622	4	49	stomatal movement	BP	0.932323712092359	BP stomatal movement	Pdensi_DN19596_c0_g1d408249, Pdensi_DN23316_c0_g1d497152, Pdensi_DN23377_c0_g3d548222, Pdensi_GG_5131_c1_g1
GO:0080148	0.0437363361357311	0.995895302236038	2	12	negative regulation of response to water deprivation	BP	0.934387961729042	BP negative regulation of response to water deprivation	Pdensi_DN34854_c1_g2, Pdensi_GG_103994_c0_g1
GO:0004664	0.0443675009953223	0.99575710963187	2	13	prephenate dehydratase activity	MF	0.944581015113955	MF prephenate dehydratase activity	Pdensi_DN23268_c0_g1d364537, Pdensi_DN31812_c0_g1
GO:0047769	0.0443675009953223	0.99575710963187	2	13	arogenate dehydratase activity	MF	0.944581015113955	MF arogenate dehydratase activity	Pdensi_DN23268_c0_g1d364537, Pdensi_DN31812_c0_g1
GO:0009685	0.0446664838068282	0.99575924700684	2	12	gibberellin metabolic process	BP	0.948851368824297	BP gibberellin metabolic process	Pdensi_DN3057_c0_g1d260296, Pdensi_GG_90263_c0_g1
GO:0032350	0.0447228321928112	0.995750952567454	2	12	regulation of hormone metabolic process	BP	0.948851368824297	BP regulation of hormone metabolic process	Pdensi_DN2150_c0_g1d165343, Pdensi_DN6625_c0_g1d262914
GO:0015680	0.0450299081781134	0.999481689956899	1	2	protein maturation by copper ion transfer	BP	0.953716345402772	BP protein maturation by copper ion transfer	Pdensi_DN13969_c0_g1d212964
GO:0005315	0.0454282693417359	0.991926014470653	3	32	inorganic phosphate transmembrane transporter activity	MF	0.958787407676851	MF inorganic phosphate transmembrane transporter activity	Pdensi_DN11645_c0_g1d336523, Pdensi_DN22056_c0_g1d190192, Pdensi_DN36508_c0_g1d31865
GO:0090627	0.0454425840502876	0.986730797048836	5	70	plant epidermal cell differentiation	BP	0.958787407676851	BP plant epidermal cell differentiation	Pdensi_DN19025_c1_g4, Pdensi_DN20784_c0_g1, Pdensi_DN29111_c0_g1d232624, Pdensi_DN34732_c1_g1, Pdensi_DN35058_c0_g1d314079
GO:0030865	0.0455668122160453	0.991924200133917	3	30	cortical cytoskeleton organization	BP	0.958787407676851	BP cortical cytoskeleton organization	Pdensi_DN19577_c0_g1d218702, Pdensi_DN23801_c0_g1, Pdensi_DN23801_c0_g1d550455
GO:0050734	0.0455820809488383	0.995623736538426	2	12	hydroxycinnamoyltransferase activity	MF	0.958787407676851	MF hydroxycinnamoyltransferase activity	Pdensi_DN19565_c0_g1d218684, Pdensi_DN38678_c0_g1d510642
GO:0005811	0.0458185361310319	0.991861847972329	3	30	lipid droplet	CC	0.962110802354185	CC lipid droplet	Pdensi_DN23377_c0_g3d548222, Pdensi_DN38467_c1_g1, Pdensi_GG_4186_c0_g1
GO:0004871	0.046166262384268	0.97609361676392	14	317	NA	NA	0.967755342937228	none	Pdensi_DN13467_c0_g1d522696, Pdensi_DN16978_c0_g1d215734, Pdensi_DN18247_c0_g3d477764, Pdensi_DN18650_c0_g2d479602, Pdensi_DN19109_c0_g1d482743, Pdensi_DN19180_c3_g2, Pdensi_DN20796_c4_g2, Pdensi_DN22331_c0_g3d424292, Pdensi_DN23799_c0_g1, Pdensi_DN25910_c7_g1, Pdensi_DN45848_c0_g1d248317, Pdensi_DN9493_c0_g1d453754, Pdensi_GG_129987_c0_g1, Pdensi_GG_56851_c0_g1
GO:0000271	0.0463636952223948	0.979167365768624	10	198	polysaccharide biosynthetic process	BP	0.970235485515747	BP polysaccharide biosynthetic process	Pdensi_DN13671_c0_g1, Pdensi_DN19565_c0_g1d218684, Pdensi_DN20250_c0_g5, Pdensi_DN20784_c0_g1, Pdensi_DN20834_c0_g1, Pdensi_DN21624_c0_g2d540410, Pdensi_DN21997_c1_g3, Pdensi_DN36567_c0_g4, Pdensi_DN38664_c1_g5, Pdensi_DN38678_c0_g1d510642
GO:0043496	0.0465570453945894	0.999445499400957	1	2	regulation of protein homodimerization activity	BP	0.972621887008263	BP regulation of protein homodimerization activity	Pdensi_GG_85067_c0_g1
GO:0031122	0.0468705778547011	0.991599714118361	3	30	cytoplasmic microtubule organization	BP	0.973642575772801	BP cytoplasmic microtubule organization	Pdensi_DN19577_c0_g1d218702, Pdensi_DN23801_c0_g1, Pdensi_DN23801_c0_g1d550455
GO:0005353	0.0468735564959517	0.999437842129729	1	2	fructose transmembrane transporter activity	MF	0.973642575772801	MF fructose transmembrane transporter activity	Pdensi_DN19790_c0_g1d535027
GO:0071489	0.046967397546643	0.99536557565933	2	13	cellular response to red or far red light	BP	0.973642575772801	BP cellular response to red or far red light	Pdensi_DN11848_c0_g1d5764, Pdensi_DN16777_c0_g1d471592
GO:0005275	0.0470028871285573	0.999434697787272	1	2	amine transmembrane transporter activity	MF	0.973642575772801	MF amine transmembrane transporter activity	Pdensi_GG_34298_c0_g1
GO:0015200	0.0470028871285573	0.999434697787272	1	2	methylammonium transmembrane transporter activity	MF	0.973642575772801	MF methylammonium transmembrane transporter activity	Pdensi_GG_34298_c0_g1
GO:0005356	0.0474202734697059	0.999424488820261	1	2	glucose:proton symporter activity	MF	0.977335821107568	MF glucose:proton symporter activity	Pdensi_DN22035_c2_g2
GO:0005358	0.0474202734697059	0.999424488820261	1	2	high-affinity glucose:proton symporter activity	MF	0.977335821107568	MF high-affinity glucose:proton symporter activity	Pdensi_DN22035_c2_g2
GO:0009679	0.0474202734697059	0.999424488820261	1	2	hexose:proton symporter activity	MF	0.977335821107568	MF hexose:proton symporter activity	Pdensi_DN22035_c2_g2
GO:0021700	0.0475507956907437	0.985922931180503	5	73	developmental maturation	BP	0.978381556301326	BP developmental maturation	Pdensi_DN19025_c1_g4, Pdensi_DN29431_c1_g1, Pdensi_DN34854_c1_g2, Pdensi_DN35058_c0_g1d314079, Pdensi_GG_122874_c0_g1
GO:0048511	0.0478256571630584	0.982134049461113	7	121	rhythmic process	BP	0.982388666315888	BP rhythmic process	Pdensi_DN16532_c0_g1d215401, Pdensi_DN19790_c0_g1d535027, Pdensi_DN23979_c0_g1d224838, Pdensi_DN30823_c0_g1d27442, Pdensi_DN39846_c0_g1d441891, Pdensi_GG_143718_c0_g1, Pdensi_GG_26120_c1_g1
GO:0048646	0.0479736125961439	0.978313963937026	10	200	anatomical structure formation involved in morphogenesis	BP	0.983779951950689	BP anatomical structure formation involved in morphogenesis	Pdensi_DN14965_c0_g1d465570, Pdensi_DN15221_c0_g1d214075, Pdensi_DN15274_c0_g1d344023, Pdensi_DN15526_c0_g1, Pdensi_DN18759_c0_g1d13953, Pdensi_DN19519_c0_g5, Pdensi_DN25089_c1_g2, Pdensi_DN27720_c1_g1, Pdensi_DN37968_c1_g1, Pdensi_DN40370_c0_g1d91729
GO:2000762	0.0483139713146334	0.99125555354279	3	29	regulation of phenylpropanoid metabolic process	BP	0.984810457187299	BP regulation of phenylpropanoid metabolic process	Pdensi_DN23706_c0_g6, Pdensi_DN24854_c2_g5, Pdensi_DN39230_c0_g2
GO:0005680	0.0483180453209119	0.988114757535038	4	51	anaphase-promoting complex	CC	0.984810457187299	CC anaphase-promoting complex	Pdensi_DN16481_c0_g1, Pdensi_DN49315_c0_g1d251426, Pdensi_DN52708_c0_g1, Pdensi_GG_47903_c0_g1
GO:0044282	0.0483289781847375	0.976295154162469	12	258	small molecule catabolic process	BP	0.984810457187299	BP small molecule catabolic process	Pdensi_DN13536_c0_g1, Pdensi_DN15715_c0_g1d277050, Pdensi_DN17568_c0_g1d216235, Pdensi_DN19084_c0_g1d481969, Pdensi_DN24570_c0_g1, Pdensi_DN27065_c0_g1, Pdensi_DN27065_c0_g1d307157, Pdensi_DN30235_c0_g1d309904, Pdensi_DN3057_c0_g1d260296, Pdensi_DN32512_c0_g1, Pdensi_DN5635_c0_g1d2092, Pdensi_GG_71020_c0_g1
GO:0004586	0.0484254020781164	0.99939951976395	1	2	ornithine decarboxylase activity	MF	0.984810457187299	MF ornithine decarboxylase activity	Pdensi_DN32649_c0_g1d199696
GO:0033387	0.0484254020781164	0.99939951976395	1	2	putrescine biosynthetic process from ornithine	BP	0.984810457187299	BP putrescine biosynthetic process from ornithine	Pdensi_DN32649_c0_g1d199696
GO:0009753	0.0486833862011203	0.981743527658859	7	121	response to jasmonic acid	BP	0.986122814608465	BP response to jasmonic acid	Pdensi_DN19038_c1_g6, Pdensi_DN23394_c1_g2, Pdensi_DN23706_c0_g6, Pdensi_DN24854_c2_g5, Pdensi_DN27720_c1_g1, Pdensi_DN35058_c0_g1d314079, Pdensi_DN9029_c0_g1d171413
GO:0048608	0.0486999983239478	0.973948788291714	15	345	reproductive structure development	BP	0.986122814608465	BP reproductive structure development	Pdensi_DN13368_c0_g1d177692, Pdensi_DN15221_c0_g1d214075, Pdensi_DN16508_c0_g1d398834, Pdensi_DN17251_c0_g1d215968, Pdensi_DN17532_c0_g1d113246, Pdensi_DN18334_c0_g1d114947, Pdensi_DN18955_c0_g1d14400, Pdensi_DN19038_c1_g6, Pdensi_DN19663_c0_g2d359591, Pdensi_DN21385_c0_g1, Pdensi_DN23124_c0_g1d21375, Pdensi_DN25772_c2_g1, Pdensi_DN48815_c0_g1, Pdensi_DN6880_c0_g1d450628, Pdensi_GG_85067_c0_g1
GO:1901959	0.0488401014792684	0.999389059519583	1	2	positive regulation of cutin biosynthetic process	BP	0.986122814608465	BP positive regulation of cutin biosynthetic process	Pdensi_DN21394_c3_g1
GO:0010294	0.0489831832342607	0.999385428980164	1	2	abscisic acid glucosyltransferase activity	MF	0.986122814608465	MF abscisic acid glucosyltransferase activity	Pdensi_DN34854_c1_g2
GO:0047215	0.0489831832342607	0.999385428980164	1	2	indole-3-acetate beta-glucosyltransferase activity	MF	0.986122814608465	MF indole-3-acetate beta-glucosyltransferase activity	Pdensi_DN34854_c1_g2
GO:0033674	0.049010686752607	0.985364082042689	5	74	positive regulation of kinase activity	BP	0.986122814608465	BP positive regulation of kinase activity	Pdensi_DN19180_c3_g2, Pdensi_DN20163_c0_g1d62509, Pdensi_DN20796_c4_g2, Pdensi_GG_56851_c0_g1, Pdensi_GG_87212_c0_g1
GO:0004474	0.0490528351065126	0.999383657650447	1	2	malate synthase activity	MF	0.986122814608465	MF malate synthase activity	Pdensi_DN21024_c2_g3
GO:0080030	0.0494689410628946	0.987739529782044	4	51	methyl indole-3-acetate esterase activity	MF	0.992860268828602	MF methyl indole-3-acetate esterase activity	Pdensi_DN22152_c2_g9, Pdensi_DN23719_c0_g1d497454, Pdensi_DN26083_c0_g1d306198, Pdensi_DN7686_c0_g1d207829
GO:0000978	0.0497005918937345	0.990863500113138	3	31	RNA polymerase II proximal promoter sequence-specific DNA binding	MF	0.995879670576578	MF RNA polymerase II proximal promoter sequence-specific DNA binding	Pdensi_DN20401_c0_g1d63113, Pdensi_DN23629_c0_g4, Pdensi_DN29111_c0_g1d232624
