# Supplementary material for: Transcriptional Regulation of Pine Male and Female Cone Initiation and Development: Key Players Identified Through Comparative Transcriptomics
Source: Front Genet. 2022 Mar 18;13:815093. doi: 10.3389/fgene.2022.815093 (PMC8971679; doi:10.3389/fgene.2022.815093)
Supplement: Supplementary file 2 [file DataSheet3.ZIP › SUP_GSEA/salmon.gene.counts.matrix.Bud_vs_FC_3_3.DESeq2.DE_results.P0.001_C2.DE.subset.GOseq.depleted]

category	over_represented_pvalue	under_represented_pvalue	numDEInCat	numInCat	term	ontology	over_represented_FDR	under_represented_FDR	go_term
GO:0006139	1	0	29	4281	nucleobase-containing compound metabolic process	BP	0.9999999999	0	BP nucleobase-containing compound metabolic process
GO:0006807	1	0	124	7813	nitrogen compound metabolic process	BP	0.9999999999	0	BP nitrogen compound metabolic process
GO:0009451	1	0	0	1112	RNA modification	BP	0.9999999999	0	BP RNA modification
GO:0016070	1	0	12	2285	RNA metabolic process	BP	0.9999999999	0	BP RNA metabolic process
GO:0034641	1	0	45	4976	cellular nitrogen compound metabolic process	BP	0.9999999999	0	BP cellular nitrogen compound metabolic process
GO:0043170	1	0	128	7130	macromolecule metabolic process	BP	0.9999999999	0	BP macromolecule metabolic process
GO:0044260	1	0	102	6703	cellular macromolecule metabolic process	BP	0.9999999999	0	BP cellular macromolecule metabolic process
GO:0044422	1	0	109	6416	organelle part	CC	0.9999999999	0	CC organelle part
GO:0044446	1	0	109	6394	intracellular organelle part	CC	0.9999999999	0	CC intracellular organelle part
GO:0046483	1	0	37	4555	heterocycle metabolic process	BP	0.9999999999	0	BP heterocycle metabolic process
GO:0090304	1	0	24	3835	nucleic acid metabolic process	BP	0.9999999999	0	BP nucleic acid metabolic process
GO:0044428	1	0	25	2566	nuclear part	CC	0.9999999999	0	CC nuclear part
GO:0003723	1	0	8	1515	RNA binding	MF	0.9999999999	0	MF RNA binding
GO:0005739	1.00000000000001	0	8	1536	mitochondrion	CC	0.9999999999	0	CC mitochondrion
GO:0043412	1.00000000000019	0	48	3267	macromolecule modification	BP	0.9999999999	0	BP macromolecule modification
GO:0006396	1.00000000000106	0	4	1075	RNA processing	BP	0.9999999999	0	BP RNA processing
GO:0004518	1.00000000000118	0	6	1360	nuclease activity	MF	0.9999999999	0	MF nuclease activity
GO:0008270	1.00000000000118	0	20	2088	zinc ion binding	MF	0.9999999999	0	MF zinc ion binding
GO:0032991	1.00000000001038	0	47	3049	protein-containing complex	CC	0.9999999999	0	CC protein-containing complex
GO:0004519	1	3.02195488069524e-11	6	1255	endonuclease activity	MF	0.9999999999	1.84852980052128e-08	MF endonuclease activity
GO:0006259	0.999999999969441	1.49794147336263e-10	14	1641	DNA metabolic process	BP	0.9999999999	8.72657904053255e-08	BP DNA metabolic process
GO:0017076	0.999999999620345	8.1877068534992e-10	66	3639	purine nucleotide binding	MF	0.9999999999	4.55310934753224e-07	MF purine nucleotide binding
GO:0032555	0.999999999596669	8.69113233270141e-10	66	3636	purine ribonucleotide binding	MF	0.9999999999	4.62292665035952e-07	MF purine ribonucleotide binding
GO:0016071	0.999999999911553	9.70601716064949e-10	3	806	mRNA metabolic process	BP	0.9999999999	4.94764224764108e-07	BP mRNA metabolic process
GO:0035639	0.999999999406844	1.27626445696531e-09	65	3575	purine ribonucleoside triphosphate binding	MF	0.9999999999	6.12543024460624e-07	MF purine ribonucleoside triphosphate binding
GO:0051641	0.999999999872869	1.30179161647672e-09	3	800	cellular localization	BP	0.9999999999	6.12543024460624e-07	BP cellular localization
GO:0008104	0.999999999800268	1.64494608560962e-09	4	852	protein localization	BP	0.9999999999	7.45343348568449e-07	BP protein localization
GO:0016779	0.999999999684443	1.79281480439202e-09	7	1185	nucleotidyltransferase activity	MF	0.9999999999	7.83332011319e-07	MF nucleotidyltransferase activity
GO:0003964	0.99999999969413	2.47591516294279e-09	4	998	RNA-directed DNA polymerase activity	MF	0.9999999999	1.04449469322214e-06	MF RNA-directed DNA polymerase activity
GO:0015074	0.999999999678065	2.60105978968013e-09	4	1003	DNA integration	BP	0.9999999999	1.06071218223156e-06	BP DNA integration
GO:0043228	0.999999999173002	3.33615037045066e-09	12	1274	non-membrane-bounded organelle	CC	0.9999999999	1.31224341523565e-06	CC non-membrane-bounded organelle
GO:0043232	0.99999999914846	3.43238428049214e-09	12	1273	intracellular non-membrane-bounded organelle	CC	0.9999999999	1.31224341523565e-06	CC intracellular non-membrane-bounded organelle
GO:0000943	0.999999999627398	3.65796384211572e-09	3	923	retrotransposon nucleocapsid	CC	0.9999999999	1.35610695892254e-06	CC retrotransposon nucleocapsid
GO:0044444	0.999999997526282	3.879183465794e-09	193	7951	cytoplasmic part	CC	0.9999999999	1.39582148589776e-06	CC cytoplasmic part
GO:1990904	0.999999999133697	5.85769382034365e-09	5	883	ribonucleoprotein complex	CC	0.9999999999	2.04751503423098e-06	CC ribonucleoprotein complex
GO:0032553	0.999999996602299	6.60714709394116e-09	70	3677	ribonucleotide binding	MF	0.9999999999	2.24532882075767e-06	MF ribonucleotide binding
GO:0097367	0.999999990315323	1.82464703640654e-08	73	3730	carbohydrate derivative binding	MF	0.9999999999	6.03317076848584e-06	MF carbohydrate derivative binding
GO:0016772	0.999999990516925	2.13874511714779e-08	40	2566	transferase activity, transferring phosphorus-containing groups	MF	0.9999999999	6.88563362189107e-06	MF transferase activity, transferring phosphorus-containing groups
GO:0045184	0.999999996714812	2.43052404023964e-08	4	768	establishment of protein localization	BP	0.9999999999	7.62436695084405e-06	BP establishment of protein localization
GO:0034061	0.999999995513516	2.52606229666885e-08	6	1041	DNA polymerase activity	MF	0.9999999999	7.72596153436167e-06	MF DNA polymerase activity
GO:0051649	0.999999997393715	3.19530215669187e-08	2	638	establishment of localization in cell	BP	0.9999999999	9.53446989877278e-06	BP establishment of localization in cell
GO:0030529	0.999999994620744	3.37614990204094e-08	5	828	NA	NA	0.9999999999	9.67976026902957e-06	none
GO:0033036	0.999999993285365	3.40223713886114e-08	7	924	macromolecule localization	BP	0.9999999999	9.67976026902957e-06	BP macromolecule localization
GO:0015833	0.999999995039284	3.61149319521085e-08	4	755	peptide transport	BP	0.9999999999	1.00415926705022e-05	BP peptide transport
GO:0015031	0.999999992942585	5.06632567069167e-08	4	745	protein transport	BP	0.9999999999	1.37736507233871e-05	BP protein transport
GO:0043234	0.99999997936865	5.93878984457943e-08	20	1542	NA	NA	0.9999999999	1.57945989040402e-05	none
GO:0006886	1	8.34695597766603e-08	0	453	intracellular protein transport	BP	0.9999999999	2.17269488150567e-05	BP intracellular protein transport
GO:0030554	0.999999954008029	8.63701682411984e-08	66	3386	adenyl nucleotide binding	MF	0.9999999999	2.20135966304754e-05	MF adenyl nucleotide binding
GO:0032559	0.999999952294292	8.95288676005556e-08	66	3384	adenyl ribonucleotide binding	MF	0.9999999999	2.23529829841877e-05	MF adenyl ribonucleotide binding
GO:0046907	0.999999991819408	9.5264676609835e-08	2	606	intracellular transport	BP	0.9999999999	2.33093610728944e-05	BP intracellular transport
GO:0071705	0.999999969977343	1.2533040892314e-07	9	985	nitrogen compound transport	BP	0.9999999999	3.00645533875627e-05	BP nitrogen compound transport
GO:0005524	0.999999930612812	1.29794675714502e-07	65	3323	ATP binding	MF	0.9999999999	3.05366935132927e-05	MF ATP binding
GO:0042886	0.999999975720762	1.43639890434272e-07	5	768	amide transport	BP	0.9999999999	3.31564230108091e-05	BP amide transport
GO:0006397	0.999999985474484	1.64715842351953e-07	2	579	mRNA processing	BP	0.9999999999	3.70735092567092e-05	BP mRNA processing
GO:0004190	0.99999996144566	1.69700549156099e-07	8	1087	aspartic-type endopeptidase activity	MF	0.9999999999	3.70735092567092e-05	MF aspartic-type endopeptidase activity
GO:0070001	0.99999996144566	1.69700549156099e-07	8	1087	aspartic-type peptidase activity	MF	0.9999999999	3.70735092567092e-05	MF aspartic-type peptidase activity
GO:0044271	0.999999948624818	1.74789773131368e-07	13	1179	cellular nitrogen compound biosynthetic process	BP	0.9999999999	3.75154049910378e-05	BP cellular nitrogen compound biosynthetic process
GO:0034660	0.999999985669536	2.79170762851538e-07	1	498	ncRNA metabolic process	BP	0.9999999999	5.88857778056158e-05	BP ncRNA metabolic process
GO:0044267	0.999999608926581	7.6331613450748e-07	49	2550	cellular protein metabolic process	BP	0.9999999999	0.000158278128636687	BP cellular protein metabolic process
GO:0000166	0.999999257081199	1.23605594746785e-06	88	3997	nucleotide binding	MF	0.9999999999	0.000247900138710192	MF nucleotide binding
GO:1901265	0.999999257081199	1.23605594746785e-06	88	3997	nucleoside phosphate binding	MF	0.9999999999	0.000247900138710192	MF nucleoside phosphate binding
GO:0006725	0.999999174450663	1.31132091939797e-06	109	4823	cellular aromatic compound metabolic process	BP	0.9999999999	0.000258753227869593	BP cellular aromatic compound metabolic process
GO:0043531	0.999999654110059	2.09065310116579e-06	4	649	ADP binding	MF	0.9999999999	0.00040598492126448	MF ADP binding
GO:0019538	0.999998703868883	2.28789819479098e-06	65	3065	protein metabolic process	BP	0.9999999999	0.000437346039298013	BP protein metabolic process
GO:0005198	0.999999837590516	2.75727282980613e-06	1	445	structural molecule activity	MF	0.9999999999	0.00051896116615151	MF structural molecule activity
GO:0034613	1	2.9297569689717e-06	0	352	cellular protein localization	BP	0.9999999999	0.0005430704054303	BP cellular protein localization
GO:0044429	0.999999664321322	3.23611425104549e-06	2	504	mitochondrial part	CC	0.9999999999	0.000590904802198365	CC mitochondrial part
GO:0070727	0.999999676775533	5.261829952525e-06	1	413	cellular macromolecule localization	BP	0.9999999999	0.000946665112341042	BP cellular macromolecule localization
GO:0006310	0.999999138216211	5.96798019320715e-06	3	592	DNA recombination	BP	0.9999999999	0.0010581488359956	BP DNA recombination
GO:0004175	0.999997730864089	6.18472852946067e-06	16	1314	endopeptidase activity	MF	0.9999999999	0.00108091384042031	MF endopeptidase activity
GO:0034470	0.999999508192851	7.79448490654149e-06	1	401	ncRNA processing	BP	0.9999999999	0.00134306659643139	BP ncRNA processing
GO:1901360	0.999992445866069	1.13757271297188e-05	118	4956	organic cyclic compound metabolic process	BP	0.9999999999	0.00193292563479139	BP organic cyclic compound metabolic process
GO:0006796	0.999994552747829	1.17681875401377e-05	28	1602	phosphate-containing compound metabolic process	BP	0.9999999999	0.00195969527771334	BP phosphate-containing compound metabolic process
GO:0044238	0.999991213674666	1.1853641535948e-05	247	9091	primary metabolic process	BP	0.9999999999	0.00195969527771334	BP primary metabolic process
GO:0044424	0.999989488830207	1.34889885930707e-05	395	13647	intracellular part	CC	0.9999999999	0.00220032381930169	CC intracellular part
GO:1901564	0.99999010457225	1.52241971331966e-05	102	4207	organonitrogen compound metabolic process	BP	0.9999999999	0.002450695101678	BP organonitrogen compound metabolic process
GO:0036094	0.999986028977242	2.1425294724368e-05	100	4195	small molecule binding	MF	0.9999999999	0.00340411760594699	MF small molecule binding
GO:0006753	0.999998487101034	2.22263132271231e-05	1	377	nucleoside phosphate metabolic process	BP	0.9999999999	0.00348611174385415	BP nucleoside phosphate metabolic process
GO:0043043	0.999998332505133	2.4325088105955e-05	1	380	peptide biosynthetic process	BP	0.9999999999	0.00375076756080947	BP peptide biosynthetic process
GO:0009117	0.999998318079241	2.4526843621445e-05	1	374	nucleotide metabolic process	BP	0.9999999999	0.00375076756080947	BP nucleotide metabolic process
GO:0008233	0.999987811655303	2.77669187803939e-05	22	1491	peptidase activity	MF	0.9999999999	0.00419383314023876	MF peptidase activity
GO:0051128	0.999994525195007	2.86358780738422e-05	4	542	regulation of cellular component organization	BP	0.9999999999	0.00427233332140714	BP regulation of cellular component organization
GO:0006412	0.999997899726794	3.01409122876796e-05	1	374	translation	BP	0.9999999999	0.00444269784249967	BP translation
GO:0043604	0.999995878657216	3.41178401820215e-05	2	433	amide biosynthetic process	BP	0.9999999999	0.00496901972365299	BP amide biosynthetic process
GO:1901566	0.999986629160189	3.5967573577054e-05	14	1005	organonitrogen compound biosynthetic process	BP	0.9999999999	0.00517679170754916	BP organonitrogen compound biosynthetic process
GO:0019001	1	3.90078141448309e-05	0	278	guanyl nucleotide binding	MF	0.9999999999	0.00548530572698691	MF guanyl nucleotide binding
GO:0032561	1	3.90078141448309e-05	0	278	guanyl ribonucleotide binding	MF	0.9999999999	0.00548530572698691	MF guanyl ribonucleotide binding
GO:0001882	1	4.03797738473574e-05	0	277	nucleoside binding	MF	0.9999999999	0.00561370628691557	MF nucleoside binding
GO:0032549	1	4.2023292208247e-05	0	276	ribonucleoside binding	MF	0.9999999999	0.00577655007725498	MF ribonucleoside binding
GO:0006996	0.999982840625512	4.33714060340513e-05	16	1058	organelle organization	BP	0.9999999999	0.00589561979356204	BP organelle organization
GO:0070011	0.999980220433948	4.4287115093697e-05	22	1467	peptidase activity, acting on L-amino acid peptides	MF	0.9999999999	0.00595394028633285	MF peptidase activity, acting on L-amino acid peptides
GO:0006325	0.999994433731469	4.51828101362193e-05	2	415	chromatin organization	BP	0.9999999999	0.00600833151311421	BP chromatin organization
GO:0043168	0.999967057101195	4.96462724673406e-05	100	4125	anion binding	MF	0.9999999999	0.00653088706844564	MF anion binding
GO:0033365	1	5.05656086583957e-05	0	275	protein localization to organelle	BP	0.9999999999	0.0065810601736895	BP protein localization to organelle
GO:0001883	1	5.41853856193116e-05	0	269	purine nucleoside binding	MF	0.9999999999	0.00683406193470781	MF purine nucleoside binding
GO:0005525	1	5.41853856193116e-05	0	269	GTP binding	MF	0.9999999999	0.00683406193470781	MF GTP binding
GO:0032550	1	5.41853856193116e-05	0	269	purine ribonucleoside binding	MF	0.9999999999	0.00683406193470781	MF purine ribonucleoside binding
GO:0006955	0.999983049806277	5.76519472361217e-05	8	720	immune response	BP	0.9999999999	0.00719708084170115	BP immune response
GO:0019637	0.999980656397276	6.97126263053471e-05	7	660	organophosphate metabolic process	BP	0.9999999999	0.00861479060827895	BP organophosphate metabolic process
GO:0045087	0.999978562003622	7.20493922541183e-05	8	711	innate immune response	BP	0.9999999999	0.00881452264836883	BP innate immune response
GO:0005730	0.999977841270896	0.00010659424405683	4	497	nucleolus	CC	0.9999999999	0.0129116235820916	CC nucleolus
GO:0003735	0.9999914675149	0.000110195843408562	1	334	structural constituent of ribosome	MF	0.9999999999	0.0132170191005917	MF structural constituent of ribosome
GO:0009507	0.999938802981654	0.000111317845502497	39	1907	chloroplast	CC	0.9999999999	0.0132219662318209	CC chloroplast
GO:0006793	0.999936642276387	0.000120395766712025	33	1662	phosphorus metabolic process	BP	0.9999999999	0.0140413529013212	BP phosphorus metabolic process
GO:0022607	0.999957249191369	0.000120511856681276	11	812	cellular component assembly	BP	0.9999999999	0.0140413529013212	BP cellular component assembly
GO:0016788	0.999928055901817	0.000129295464870621	40	2068	hydrolase activity, acting on ester bonds	MF	0.9999999999	0.0149226482757281	MF hydrolase activity, acting on ester bonds
GO:0098796	0.999969202248761	0.000171454683105285	3	437	membrane protein complex	CC	0.9999999999	0.0196035195617763	CC membrane protein complex
GO:0006464	0.999879697920483	0.000204736818613061	47	2126	cellular protein modification process	BP	0.9999999999	0.0229793599900201	BP cellular protein modification process
GO:0036211	0.999879697920483	0.000204736818613061	47	2126	protein modification process	BP	0.9999999999	0.0229793599900201	BP protein modification process
GO:0043933	0.999926075236088	0.00023253541032369	8	656	protein-containing complex subunit organization	BP	0.9999999999	0.0258621655445456	BP protein-containing complex subunit organization
GO:0009816	1	0.00027526885713743	0	231	defense response to bacterium, incompatible interaction	BP	0.9999999999	0.0303390918758497	BP defense response to bacterium, incompatible interaction
GO:0008380	0.999958821154832	0.000289212999734095	2	350	RNA splicing	BP	0.9999999999	0.0315661570549932	BP RNA splicing
GO:0034654	0.999911933698832	0.00029156250998972	7	601	nucleobase-containing compound biosynthetic process	BP	0.9999999999	0.0315661570549932	BP nucleobase-containing compound biosynthetic process
GO:0072594	1	0.000294909722102071	0	227	establishment of protein localization to organelle	BP	0.9999999999	0.0316484696508485	BP establishment of protein localization to organelle
GO:0016462	0.999868297577899	0.000304876146581146	16	978	pyrophosphatase activity	MF	0.9999999999	0.0324335198023804	MF pyrophosphatase activity
GO:0016556	1	0.000332001439837945	0	223	mRNA modification	BP	0.9999999999	0.0350147035773915	BP mRNA modification
GO:0009536	0.999784569595391	0.0003674351530866	43	1973	plastid	CC	0.9999999999	0.0383991622241562	CC plastid
GO:0031967	0.999915157626048	0.000373508280584812	4	448	organelle envelope	CC	0.9999999999	0.0383991622241562	CC organelle envelope
GO:0031975	0.999915157626048	0.000373508280584812	4	448	envelope	CC	0.9999999999	0.0383991622241562	CC envelope
GO:0033043	0.99993727662699	0.00042593005125135	2	341	regulation of organelle organization	BP	0.9999999999	0.0434235687250751	BP regulation of organelle organization
GO:0044427	0.99987019675151	0.00045119559662266	6	551	chromosomal part	CC	0.9999999999	0.0455006461719045	CC chromosomal part
GO:0017111	0.999804772240599	0.000453741935014905	15	918	nucleoside-triphosphatase activity	MF	0.9999999999	0.0455006461719045	MF nucleoside-triphosphatase activity
GO:0016817	0.999793486316563	0.000458547754697113	17	997	hydrolase activity, acting on acid anhydrides	MF	0.9999999999	0.0456087254549957	MF hydrolase activity, acting on acid anhydrides
GO:0019693	0.999954670045029	0.000508062211441797	1	282	ribose phosphate metabolic process	BP	0.9999999999	0.0501260733449915	BP ribose phosphate metabolic process
GO:0016818	0.999745948537947	0.00055862671665359	17	987	hydrolase activity, acting on acid anhydrides, in phosphorus-containing anhydrides	MF	0.9999999999	0.0546739140123201	MF hydrolase activity, acting on acid anhydrides, in phosphorus-containing anhydrides
GO:0003676	0.999589635851105	0.000571514779902606	116	4514	nucleic acid binding	MF	0.9999999999	0.0554913636295912	MF nucleic acid binding
GO:0016072	0.999946892393842	0.000586822035437944	1	272	rRNA metabolic process	BP	0.9999999999	0.0560931625908636	BP rRNA metabolic process
GO:0002376	0.999764933920659	0.00058688285202146	12	793	immune system process	BP	0.9999999999	0.0560931625908636	BP immune system process
GO:0018130	0.999735056834536	0.000638208149224284	13	819	heterocycle biosynthetic process	BP	0.9999999999	0.06006393162781	BP heterocycle biosynthetic process
GO:0016043	0.99958224400271	0.000638246780416487	66	2698	cellular component organization	BP	0.9999999999	0.06006393162781	BP cellular component organization
GO:0006091	1	0.000652278075018934	0	205	generation of precursor metabolites and energy	BP	0.9999999999	0.060915801296043	BP generation of precursor metabolites and energy
GO:0003924	1	0.000781828628229484	0	196	GTPase activity	MF	0.9999999999	0.0724612987709054	MF GTPase activity
GO:0006399	1	0.000806452590877366	0	196	tRNA metabolic process	BP	0.9999999999	0.0741815112540879	BP tRNA metabolic process
GO:0044391	1	0.000813508877743172	0	204	ribosomal subunit	CC	0.9999999999	0.0742721463455968	CC ribosomal subunit
GO:0005654	0.999864345418974	0.000863478518573905	2	316	nucleoplasm	CC	0.9999999999	0.0782503421943197	CC nucleoplasm
GO:0016787	0.999353353641339	0.000902589206352129	106	4153	hydrolase activity	MF	0.9999999999	0.0811932084596467	MF hydrolase activity
GO:0016192	0.999711709072714	0.00103700429067198	5	457	vesicle-mediated transport	BP	0.9999999999	0.0926037262195692	BP vesicle-mediated transport
GO:0031966	0.999895381820845	0.0010830084227383	1	259	mitochondrial membrane	CC	0.9999999999	0.0960110510418865	CC mitochondrial membrane
GO:0009259	0.999892681102584	0.00110818770628437	1	258	ribonucleotide metabolic process	BP	0.9999999999	0.0975364632998778	BP ribonucleotide metabolic process
GO:0043632	0.999686513744363	0.00112068316746745	5	457	modification-dependent macromolecule catabolic process	BP	0.9999999999	0.0979316990771198	BP modification-dependent macromolecule catabolic process
GO:0034622	0.999680592692486	0.0011402675561378	5	457	cellular protein-containing complex assembly	BP	0.9999999999	0.0989364062538286	BP cellular protein-containing complex assembly
GO:0006364	0.999879922630266	0.0012265161396397	1	250	rRNA processing	BP	0.9999999999	0.105670411636282	BP rRNA processing
GO:0016853	0.99987635922763	0.00125906630198723	1	251	isomerase activity	MF	0.9999999999	0.107716203765817	MF isomerase activity
GO:0071840	0.999082025083378	0.00135259374105862	71	2803	cellular component organization or biogenesis	BP	0.9999999999	0.114914109917439	BP cellular component organization or biogenesis
GO:0031090	0.999174424794978	0.00137340629728361	39	1733	organelle membrane	CC	0.9999999999	0.115877604420467	CC organelle membrane
GO:0065003	0.999506409674356	0.00138423263460638	8	582	protein-containing complex assembly	BP	0.9999999999	0.11599110994366	BP protein-containing complex assembly
GO:0022402	0.999616931718288	0.00150755721834505	4	396	cell cycle process	BP	0.9999999999	0.125465680334921	BP cell cycle process
GO:0019941	0.999543679031078	0.00158638379585644	5	444	modification-dependent protein catabolic process	BP	0.9999999999	0.131133914584511	BP modification-dependent protein catabolic process
GO:0006163	0.999834312797228	0.00163728271151158	1	246	purine nucleotide metabolic process	BP	0.9999999999	0.134432997937132	BP purine nucleotide metabolic process
GO:0044265	0.999206467121577	0.0020578750573526	9	604	cellular macromolecule catabolic process	BP	0.9999999999	0.167229947056227	BP cellular macromolecule catabolic process
GO:0009150	0.999785372086129	0.00206406097805217	1	239	purine ribonucleotide metabolic process	BP	0.9999999999	0.167229947056227	BP purine ribonucleotide metabolic process
GO:0055086	0.999325574355251	0.00227491883599026	5	432	nucleobase-containing small molecule metabolic process	BP	0.9999999999	0.183101033154637	BP nucleobase-containing small molecule metabolic process
GO:0006974	0.999234695571865	0.00235356834659283	6	470	cellular response to DNA damage stimulus	BP	0.9999999999	0.188193170929521	BP cellular response to DNA damage stimulus
GO:1901701	1	0.00238955092580721	0	169	cellular response to oxygen-containing compound	BP	0.9999999999	0.189829649521593	BP cellular response to oxygen-containing compound
GO:0090407	0.999344975752281	0.002466739304775	4	384	organophosphate biosynthetic process	BP	0.9999999999	0.194697346158822	BP organophosphate biosynthetic process
GO:0044430	0.999276811605858	0.00270103452822725	4	378	cytoskeletal part	CC	0.9999999999	0.211823438579053	CC cytoskeletal part
GO:0006511	0.999162419197096	0.00277714912700088	5	423	ubiquitin-dependent protein catabolic process	BP	0.9999999999	0.216405365730756	BP ubiquitin-dependent protein catabolic process
GO:0005743	1	0.00283255504892665	0	165	mitochondrial inner membrane	CC	0.9999999999	0.219325813092207	CC mitochondrial inner membrane
GO:0009814	0.99933091248154	0.00291788648504895	3	333	defense response, incompatible interaction	BP	0.9999999999	0.224512095962823	BP defense response, incompatible interaction
GO:0006605	1	0.00295928078125773	0	162	protein targeting	BP	0.9999999999	0.226274006736919	BP protein targeting
GO:0051179	0.997703088938692	0.00337264699727822	61	2409	localization	BP	0.9999999999	0.256279275557154	BP localization
GO:0031984	0.998926646054506	0.00348813379690086	5	411	organelle subcompartment	CC	0.9999999999	0.262522416180147	CC organelle subcompartment
GO:0000959	1	0.00349772387096321	0	161	mitochondrial RNA metabolic process	BP	0.9999999999	0.262522416180147	BP mitochondrial RNA metabolic process
GO:0061659	1	0.00358816815806506	0	153	ubiquitin-like protein ligase activity	MF	0.9999999999	0.267668592962	MF ubiquitin-like protein ligase activity
GO:0018193	0.999142583522384	0.0036551090937718	3	319	peptidyl-amino acid modification	BP	0.9999999999	0.271009725170935	BP peptidyl-amino acid modification
GO:0033554	0.997884773048186	0.00375394700775563	25	1178	cellular response to stress	BP	0.9999999999	0.276229947085663	BP cellular response to stress
GO:0015931	1	0.00377982069616838	0	157	nucleobase-containing compound transport	BP	0.9999999999	0.276229947085663	BP nucleobase-containing compound transport
GO:0071702	0.99785279424205	0.00380803751799977	25	1171	organic substance transport	BP	0.9999999999	0.276229947085663	BP organic substance transport
GO:0033044	1	0.00381582974149723	0	155	regulation of chromosome organization	BP	0.9999999999	0.276229947085663	BP regulation of chromosome organization
GO:0051234	0.997399400043532	0.00384660185371593	57	2269	establishment of localization	BP	0.9999999999	0.276819571049181	BP establishment of localization
GO:0009526	0.998894525117514	0.00398007519326391	4	361	plastid envelope	CC	0.9999999999	0.283362057086802	CC plastid envelope
GO:0005840	0.999056768765003	0.00398383797767941	3	322	ribosome	CC	0.9999999999	0.283362057086802	CC ribosome
GO:0044451	0.998423827437507	0.00429999273066278	7	485	nucleoplasm part	CC	0.9999999999	0.304081566860858	CC nucleoplasm part
GO:0044454	0.999503606072801	0.00434905168869191	1	213	nuclear chromosome part	CC	0.9999999999	0.305783323904924	CC nuclear chromosome part
GO:0009941	0.998758268634545	0.0044245294594689	4	357	chloroplast envelope	CC	0.9999999999	0.3093125337551	CC chloroplast envelope
GO:0005515	0.996498085280767	0.00461364961013561	118	4212	protein binding	MF	0.9999999999	0.320701075740904	MF protein binding
GO:0061630	1	0.00469214679476074	0	145	ubiquitin protein ligase activity	MF	0.9999999999	0.322817106800591	MF ubiquitin protein ligase activity
GO:0042742	0.997922955657247	0.00469686488560612	11	645	defense response to bacterium	BP	0.9999999999	0.322817106800591	BP defense response to bacterium
GO:0034645	0.997410302880356	0.00495979960410227	18	912	cellular macromolecule biosynthetic process	BP	0.9999999999	0.3389842924949	BP cellular macromolecule biosynthetic process
GO:0018205	1	0.00525646610520649	0	146	peptidyl-lysine modification	BP	0.9999999999	0.357264479617201	BP peptidyl-lysine modification
GO:0008757	0.999379010424896	0.0052992323136132	1	205	S-adenosylmethionine-dependent methyltransferase activity	MF	0.9999999999	0.358181260357701	MF S-adenosylmethionine-dependent methyltransferase activity
GO:1901293	0.999363506480355	0.00541315363172176	1	210	nucleoside phosphate biosynthetic process	BP	0.9999999999	0.363870997420242	BP nucleoside phosphate biosynthetic process
GO:0006810	0.996163916036302	0.00559397135120742	57	2237	transport	BP	0.9999999999	0.372736798621259	BP transport
GO:0009165	0.999337659303495	0.00560598095032791	1	209	nucleotide biosynthetic process	BP	0.9999999999	0.372736798621259	BP nucleotide biosynthetic process
GO:0019843	1	0.00578736157498789	0	146	rRNA binding	MF	0.9999999999	0.382716656802172	MF rRNA binding
GO:0016893	0.998867428131613	0.005861204877501	2	278	endonuclease activity, active with either ribo- or deoxyribonucleic acids and producing 5'-phosphomonoesters	MF	0.9999999999	0.385516024039501	MF endonuclease activity, active with either ribo- or deoxyribonucleic acids and producing 5'-phosphomonoesters
GO:1901135	0.997309677845896	0.00617365217814958	10	592	carbohydrate derivative metabolic process	BP	0.9999999999	0.40389551201862	BP carbohydrate derivative metabolic process
GO:0051716	0.995883996734935	0.00667956080271398	32	1382	cellular response to stimulus	BP	0.9999999999	0.434668866278739	BP cellular response to stimulus
GO:0044455	1	0.00673697665130883	0	145	mitochondrial membrane part	CC	0.9999999999	0.435561581517654	CC mitochondrial membrane part
GO:0003729	0.998304347488863	0.00676448426421075	3	292	mRNA binding	MF	0.9999999999	0.435561581517654	MF mRNA binding
GO:1900864	1	0.00737554593176607	0	140	mitochondrial RNA modification	BP	0.9999999999	0.47049379700225	BP mitochondrial RNA modification
GO:0016310	0.995875939845805	0.00738391442082982	21	975	phosphorylation	BP	0.9999999999	0.47049379700225	BP phosphorylation
GO:0080156	1	0.00767491009913968	0	139	mitochondrial mRNA modification	BP	0.9999999999	0.4865018142636	BP mitochondrial mRNA modification
GO:0043226	0.993402680029665	0.00786141222946428	296	9623	organelle	CC	0.9999999999	0.494436986749423	CC organelle
GO:0005681	0.99902386125038	0.00788092303548615	1	189	spliceosomal complex	CC	0.9999999999	0.494436986749423	CC spliceosomal complex
GO:0006733	1	0.00794194792485263	0	135	oxidoreduction coenzyme metabolic process	BP	0.9999999999	0.495723423023709	BP oxidoreduction coenzyme metabolic process
GO:0006281	0.996971325368526	0.00833548496682548	6	416	DNA repair	BP	0.9999999999	0.516262648110271	BP DNA repair
GO:0097708	0.996574156387513	0.00835540332890581	8	497	intracellular vesicle	CC	0.9999999999	0.516262648110271	CC intracellular vesicle
GO:0031410	0.996486245774884	0.00855244373153008	8	496	cytoplasmic vesicle	CC	0.9999999999	0.525781892520296	CC cytoplasmic vesicle
GO:0009579	0.998227094458413	0.00873748596599044	2	243	thylakoid	CC	0.9999999999	0.534472016539635	CC thylakoid
GO:0072524	1	0.00878459654120428	0	130	pyridine-containing compound metabolic process	BP	0.9999999999	0.534680368582553	BP pyridine-containing compound metabolic process
GO:0044435	0.994562189486083	0.00903163017116593	27	1188	plastid part	CC	0.9999999999	0.541547599555445	CC plastid part
GO:0043229	0.992333771780191	0.00910747386532329	296	9598	intracellular organelle	CC	0.9999999999	0.541547599555445	CC intracellular organelle
GO:0005856	1	0.00911621038935014	0	129	cytoskeleton	CC	0.9999999999	0.541547599555445	CC cytoskeleton
GO:0008135	1	0.00914170441429256	0	131	translation factor activity, RNA binding	MF	0.9999999999	0.541547599555445	MF translation factor activity, RNA binding
GO:0008033	1	0.00915652471766243	0	129	tRNA processing	BP	0.9999999999	0.541547599555445	BP tRNA processing
GO:0043603	0.996035979491735	0.00916301725584249	9	544	cellular amide metabolic process	BP	0.9999999999	0.541547599555445	BP cellular amide metabolic process
GO:0008092	0.997424948451224	0.00983339568697982	3	283	cytoskeletal protein binding	MF	0.9999999999	0.578373859781304	MF cytoskeletal protein binding
GO:0098588	0.993808930465561	0.0101311598454129	28	1213	bounding membrane of organelle	CC	0.9999999999	0.593036409324315	CC bounding membrane of organelle
GO:1902580	0.998634381399521	0.0105528862442747	1	184	NA	NA	0.9999999999	0.61478100148789	none
GO:0032259	0.998613513252729	0.0106950466829842	1	181	methylation	BP	0.9999999999	0.620109957912931	BP methylation
GO:0072521	0.997116647111052	0.0108767338944186	3	281	purine-containing compound metabolic process	BP	0.9999999999	0.627669634265648	BP purine-containing compound metabolic process
GO:0097159	0.990740321341137	0.0110894026200369	249	8282	organic cyclic compound binding	MF	0.9999999999	0.636937801190291	MF organic cyclic compound binding
GO:0017038	1	0.0112576983938218	0	126	protein import	BP	0.9999999999	0.643582626869234	BP protein import
GO:0051276	0.99760248830419	0.0114083832730861	2	231	chromosome organization	BP	0.9999999999	0.649163539362489	BP chromosome organization
GO:0016891	0.997579705369643	0.0114888550947209	2	254	endoribonuclease activity, producing 5'-phosphomonoesters	MF	0.9999999999	0.650715987170444	MF endoribonuclease activity, producing 5'-phosphomonoesters
GO:1901137	0.996380761432736	0.0116421166052259	4	322	carbohydrate derivative biosynthetic process	BP	0.9999999999	0.656357855061447	BP carbohydrate derivative biosynthetic process
GO:0071824	1	0.011705630506542	0	125	protein-DNA complex subunit organization	BP	0.9999999999	0.656911392738694	BP protein-DNA complex subunit organization
GO:1901363	0.989749794489846	0.0122478561751119	249	8265	heterocyclic compound binding	MF	0.9999999999	0.684202157289126	MF heterocyclic compound binding
GO:0044419	0.997304883133734	0.0126421790961464	2	232	interspecies interaction between organisms	BP	0.9999999999	0.703020086646611	BP interspecies interaction between organisms
GO:0051603	0.99426861908213	0.0128680361999284	9	515	proteolysis involved in cellular protein catabolic process	BP	0.9999999999	0.712341877239476	BP proteolysis involved in cellular protein catabolic process
GO:0016301	0.991306355193079	0.0135103520796554	33	1371	kinase activity	MF	0.9999999999	0.74452994298425	MF kinase activity
GO:0080135	1	0.0136918803578043	0	120	regulation of cellular response to stress	BP	0.9999999999	0.751150064113799	BP regulation of cellular response to stress
GO:0044434	0.991499428245066	0.013781200318989	27	1159	chloroplast part	CC	0.9999999999	0.752675020993352	CC chloroplast part
GO:0019362	1	0.0138651700955252	0	118	pyridine nucleotide metabolic process	BP	0.9999999999	0.753324936887025	BP pyridine nucleotide metabolic process
GO:0043414	0.998120229061707	0.0139162527167294	1	172	macromolecule methylation	BP	0.9999999999	0.753324936887025	BP macromolecule methylation
GO:0006913	1	0.0140405479084895	0	121	nucleocytoplasmic transport	BP	0.9999999999	0.753386241721317	BP nucleocytoplasmic transport
GO:0051169	1	0.0140405479084895	0	121	nuclear transport	BP	0.9999999999	0.753386241721317	BP nuclear transport
GO:0046496	1	0.0144053320508965	0	117	nicotinamide nucleotide metabolic process	BP	0.9999999999	0.769584420570603	BP nicotinamide nucleotide metabolic process
GO:0006457	0.996749384033674	0.0149058437990027	2	222	protein folding	BP	0.9999999999	0.792861274073909	BP protein folding
GO:0050657	1	0.0154772681154445	0	117	nucleic acid transport	BP	0.9999999999	0.812656215125956	BP nucleic acid transport
GO:0050658	1	0.0154772681154445	0	117	RNA transport	BP	0.9999999999	0.812656215125956	BP RNA transport
GO:0051236	1	0.0154772681154445	0	117	establishment of RNA localization	BP	0.9999999999	0.812656215125956	BP establishment of RNA localization
GO:0010638	1	0.0161346636753566	0	114	positive regulation of organelle organization	BP	0.9999999999	0.843553313693643	BP positive regulation of organelle organization
GO:0070925	1	0.0168808226001538	0	112	organelle assembly	BP	0.9999999999	0.878808441235239	BP organelle assembly
GO:0051726	0.995186822307975	0.0171461341444286	3	261	regulation of cell cycle	BP	0.9999999999	0.884061394550907	BP regulation of cell cycle
GO:0046034	1	0.0171926806530794	0	112	ATP metabolic process	BP	0.9999999999	0.884061394550907	BP ATP metabolic process
GO:0005737	0.986986393508433	0.0172297328684247	81	2908	cytoplasm	CC	0.9999999999	0.884061394550907	CC cytoplasm
GO:0007049	0.993758655605892	0.0172707759765953	5	350	cell cycle	BP	0.9999999999	0.884061394550907	BP cell cycle
GO:0019866	0.995022718865152	0.0176608180660523	3	261	organelle inner membrane	CC	0.9999999999	0.8977568427965	CC organelle inner membrane
GO:0031982	0.991589798264229	0.0176850906583257	10	535	vesicle	CC	0.9999999999	0.8977568427965	CC vesicle
GO:0034248	0.997280741268497	0.0190960925094622	1	167	regulation of cellular amide metabolic process	BP	0.9999999999	0.962974306556831	BP regulation of cellular amide metabolic process
GO:0072657	1	0.0191279640462223	0	109	protein localization to membrane	BP	0.9999999999	0.962974306556831	BP protein localization to membrane
GO:0009123	0.997263261995661	0.0192059613208981	1	164	nucleoside monophosphate metabolic process	BP	0.9999999999	0.962974306556831	BP nucleoside monophosphate metabolic process
GO:0004527	1	0.0194617660788645	0	110	exonuclease activity	MF	0.9999999999	0.971817331464605	MF exonuclease activity
GO:0010608	0.99547498884869	0.0198952435648471	2	213	posttranscriptional regulation of gene expression	BP	0.9999999999	0.98942442996886	BP posttranscriptional regulation of gene expression
GO:0065004	1	0.0200149189790947	0	111	protein-DNA complex assembly	BP	0.9999999999	0.991346229920018	BP protein-DNA complex assembly
GO:0019867	1	0.0201388929322755	0	110	outer membrane	CC	0.9999999999	0.993464581183302	CC outer membrane
GO:0015934	1	0.0202386531686308	0	112	large ribosomal subunit	CC	0.9999999999	0.99437623640574	CC large ribosomal subunit
GO:0016569	0.997012813584132	0.020699531268957	1	160	covalent chromatin modification	BP	0.9999999999	0.9999999999	BP covalent chromatin modification
GO:0004540	0.993020783467655	0.0209192808944845	4	319	ribonuclease activity	MF	0.9999999999	0.9999999999	MF ribonuclease activity
GO:0044431	0.989226345731572	0.0210286383773154	12	601	Golgi apparatus part	CC	0.9999999999	0.9999999999	CC Golgi apparatus part
GO:0006417	0.996941816318344	0.0211087921645573	1	164	regulation of translation	BP	0.9999999999	0.9999999999	BP regulation of translation
GO:0046982	0.994979291816371	0.0217626108430358	2	220	protein heterodimerization activity	MF	0.9999999999	0.9999999999	MF protein heterodimerization activity
GO:0016570	0.996825598053765	0.0218004173801273	1	158	histone modification	BP	0.9999999999	0.9999999999	BP histone modification
GO:0032268	0.99003530903668	0.0221846797130114	8	451	regulation of cellular protein metabolic process	BP	0.9999999999	0.9999999999	BP regulation of cellular protein metabolic process
GO:0000785	0.996718907148078	0.0224138351371331	1	161	chromatin	CC	0.9999999999	0.9999999999	CC chromatin
GO:0008170	1	0.0233932873621236	0	104	N-methyltransferase activity	MF	0.9999999999	0.9999999999	MF N-methyltransferase activity
GO:0046390	0.996522656039097	0.0235423869824925	1	162	ribose phosphate biosynthetic process	BP	0.9999999999	0.9999999999	BP ribose phosphate biosynthetic process
GO:0006518	0.989157448043967	0.0239470678163742	8	457	peptide metabolic process	BP	0.9999999999	0.9999999999	BP peptide metabolic process
GO:1902582	0.996413291197634	0.0241765579984969	1	158	NA	NA	0.9999999999	0.9999999999	none
GO:0098687	1	0.0243275709647051	0	103	chromosomal region	CC	0.9999999999	0.9999999999	CC chromosomal region
GO:0009161	0.996381880875415	0.0243602445413654	1	156	ribonucleoside monophosphate metabolic process	BP	0.9999999999	0.9999999999	BP ribonucleoside monophosphate metabolic process
GO:0005759	1	0.024387565337713	0	103	mitochondrial matrix	CC	0.9999999999	0.9999999999	CC mitochondrial matrix
GO:0044403	0.994201933144806	0.0246676730042575	2	207	symbiont process	BP	0.9999999999	0.9999999999	BP symbiont process
GO:0051052	0.996322257817535	0.0246991812805179	1	156	regulation of DNA metabolic process	BP	0.9999999999	0.9999999999	BP regulation of DNA metabolic process
GO:0009524	1	0.0253105581941876	0	102	phragmoplast	CC	0.9999999999	0.9999999999	CC phragmoplast
GO:0031968	1	0.0257978900502118	0	103	organelle outer membrane	CC	0.9999999999	0.9999999999	CC organelle outer membrane
GO:0009260	0.996091970526872	0.0259916213991037	1	159	ribonucleotide biosynthetic process	BP	0.9999999999	0.9999999999	BP ribonucleotide biosynthetic process
GO:0016887	0.986428152877899	0.0260010918950713	12	591	ATPase activity	MF	0.9999999999	0.9999999999	MF ATPase activity
GO:0009756	1	0.0260339737774081	0	100	carbohydrate mediated signaling	BP	0.9999999999	0.9999999999	BP carbohydrate mediated signaling
GO:0010182	1	0.0260339737774081	0	100	sugar mediated signaling pathway	BP	0.9999999999	0.9999999999	BP sugar mediated signaling pathway
GO:0004386	0.992168473902264	0.0263164940255333	3	244	helicase activity	MF	0.9999999999	0.9999999999	MF helicase activity
GO:0051082	0.995998593802551	0.026527285928987	1	154	unfolded protein binding	MF	0.9999999999	0.9999999999	MF unfolded protein binding
GO:0048193	0.995942138595974	0.0268424619642936	1	154	Golgi vesicle transport	BP	0.9999999999	0.9999999999	BP Golgi vesicle transport
GO:0016311	1	0.0270977019947763	0	97	dephosphorylation	BP	0.9999999999	0.9999999999	BP dephosphorylation
GO:1902494	0.983506931597712	0.0274064453931648	20	868	catalytic complex	CC	0.9999999999	0.9999999999	CC catalytic complex
GO:0051130	0.995768918417239	0.0278128425353287	1	151	positive regulation of cellular component organization	BP	0.9999999999	0.9999999999	BP positive regulation of cellular component organization
GO:0042393	1	0.0278427662985784	0	97	histone binding	MF	0.9999999999	0.9999999999	MF histone binding
GO:0044440	0.991416838808926	0.0285147152764691	3	240	endosomal part	CC	0.9999999999	0.9999999999	CC endosomal part
GO:0044237	0.974294621957596	0.0297818109040856	289	9279	cellular metabolic process	BP	0.9999999999	0.9999999999	BP cellular metabolic process
GO:0009059	0.980660826925523	0.0298774124612097	27	1102	macromolecule biosynthetic process	BP	0.9999999999	0.9999999999	BP macromolecule biosynthetic process
GO:0015078	1	0.0303194506774277	0	99	proton transmembrane transporter activity	MF	0.9999999999	0.9999999999	MF proton transmembrane transporter activity
GO:0051188	0.990687668984332	0.0306177457400328	3	238	cofactor biosynthetic process	BP	0.9999999999	0.9999999999	BP cofactor biosynthetic process
GO:0016050	1	0.0310515949085806	0	97	vesicle organization	BP	0.9999999999	0.9999999999	BP vesicle organization
GO:0012501	0.986997941879056	0.0311230328307988	6	360	programmed cell death	BP	0.9999999999	0.9999999999	BP programmed cell death
GO:0009141	0.995127517184618	0.0313238088117179	1	148	nucleoside triphosphate metabolic process	BP	0.9999999999	0.9999999999	BP nucleoside triphosphate metabolic process
GO:0098542	0.979878473792312	0.0323120940998086	22	925	defense response to other organism	BP	0.9999999999	0.9999999999	BP defense response to other organism
GO:1903047	0.98994637974496	0.0327341298954661	3	234	mitotic cell cycle process	BP	0.9999999999	0.9999999999	BP mitotic cell cycle process
GO:0071229	1	0.0327749045184101	0	96	cellular response to acid chemical	BP	0.9999999999	0.9999999999	BP cellular response to acid chemical
GO:0006508	0.980285260700136	0.0331256863178379	18	782	proteolysis	BP	0.9999999999	0.9999999999	BP proteolysis
GO:0051028	1	0.0332504517064357	0	96	mRNA transport	BP	0.9999999999	0.9999999999	BP mRNA transport
GO:0004523	0.991689432061043	0.0335984695751689	2	215	RNA-DNA hybrid ribonuclease activity	MF	0.9999999999	0.9999999999	MF RNA-DNA hybrid ribonuclease activity
GO:0008094	1	0.0338033356515724	0	95	DNA-dependent ATPase activity	MF	0.9999999999	0.9999999999	MF DNA-dependent ATPase activity
GO:0016741	0.985375757560484	0.0345747538443293	6	350	transferase activity, transferring one-carbon groups	MF	0.9999999999	0.9999999999	MF transferase activity, transferring one-carbon groups
GO:0006888	1	0.0348884613291713	0	93	ER to Golgi vesicle-mediated transport	BP	0.9999999999	0.9999999999	BP ER to Golgi vesicle-mediated transport
GO:0044764	0.991294551033685	0.0350094207105182	2	192	multi-organism cellular process	BP	0.9999999999	0.9999999999	BP multi-organism cellular process
GO:0098805	0.978071753360846	0.0357188109047609	20	847	whole membrane	CC	0.9999999999	0.9999999999	CC whole membrane
GO:0016773	0.975639270266669	0.0357769338335906	33	1290	phosphotransferase activity, alcohol group as acceptor	MF	0.9999999999	0.9999999999	MF phosphotransferase activity, alcohol group as acceptor
GO:0015672	0.994097747731357	0.0367833100589025	1	144	monovalent inorganic cation transport	BP	0.9999999999	0.9999999999	BP monovalent inorganic cation transport
GO:0009126	0.993932606042119	0.0376464496759983	1	142	purine nucleoside monophosphate metabolic process	BP	0.9999999999	0.9999999999	BP purine nucleoside monophosphate metabolic process
GO:0009167	0.993932606042119	0.0376464496759983	1	142	purine ribonucleoside monophosphate metabolic process	BP	0.9999999999	0.9999999999	BP purine ribonucleoside monophosphate metabolic process
GO:0044445	0.988082539255488	0.037935204765703	3	235	cytosolic part	CC	0.9999999999	0.9999999999	CC cytosolic part
GO:0043543	1	0.0381735699234017	0	90	protein acylation	BP	0.9999999999	0.9999999999	BP protein acylation
GO:0044815	0.990329579693033	0.0382771587493859	2	199	DNA packaging complex	CC	0.9999999999	0.9999999999	CC DNA packaging complex
GO:0015935	1	0.0388837230185325	0	93	small ribosomal subunit	CC	0.9999999999	0.9999999999	CC small ribosomal subunit
GO:0034728	1	0.0389493262614997	0	93	nucleosome organization	BP	0.9999999999	0.9999999999	BP nucleosome organization
GO:0000375	0.990008787291651	0.0393992409605482	2	183	RNA splicing, via transesterification reactions	BP	0.9999999999	0.9999999999	BP RNA splicing, via transesterification reactions
GO:0005875	1	0.0396645551042367	0	89	microtubule associated complex	CC	0.9999999999	0.9999999999	CC microtubule associated complex
GO:0006468	0.975021451724882	0.0399011934023769	21	860	protein phosphorylation	BP	0.9999999999	0.9999999999	BP protein phosphorylation
GO:0098791	0.985368868705449	0.0402385188253282	4	267	Golgi subcompartment	CC	0.9999999999	0.9999999999	CC Golgi subcompartment
GO:0031300	1	0.0405462575889784	0	90	intrinsic component of organelle membrane	CC	0.9999999999	0.9999999999	CC intrinsic component of organelle membrane
GO:0000377	0.989657256611497	0.040578479692345	2	182	RNA splicing, via transesterification reactions with bulged adenosine as nucleophile	BP	0.9999999999	0.9999999999	BP RNA splicing, via transesterification reactions with bulged adenosine as nucleophile
GO:0051186	0.980530691287083	0.0406438901364125	8	417	cofactor metabolic process	BP	0.9999999999	0.9999999999	BP cofactor metabolic process
GO:0098800	1	0.0409317564108267	0	93	inner mitochondrial membrane protein complex	CC	0.9999999999	0.9999999999	CC inner mitochondrial membrane protein complex
GO:0071826	0.989528467977629	0.0409956670528964	2	186	ribonucleoprotein complex subunit organization	BP	0.9999999999	0.9999999999	BP ribonucleoprotein complex subunit organization
GO:0006479	1	0.0410470358475642	0	88	protein methylation	BP	0.9999999999	0.9999999999	BP protein methylation
GO:0008213	1	0.0410470358475642	0	88	protein alkylation	BP	0.9999999999	0.9999999999	BP protein alkylation
GO:0008276	1	0.0413198247604878	0	88	protein methyltransferase activity	MF	0.9999999999	0.9999999999	MF protein methyltransferase activity
GO:0008026	1	0.0419027722502881	0	88	ATP-dependent helicase activity	MF	0.9999999999	0.9999999999	MF ATP-dependent helicase activity
GO:0070035	1	0.0419027722502881	0	88	purine NTP-dependent helicase activity	MF	0.9999999999	0.9999999999	MF purine NTP-dependent helicase activity
GO:0006164	0.993054390079223	0.042115842253312	1	143	purine nucleotide biosynthetic process	BP	0.9999999999	0.9999999999	BP purine nucleotide biosynthetic process
GO:0006400	1	0.0425456670167549	0	86	tRNA modification	BP	0.9999999999	0.9999999999	BP tRNA modification
GO:0008565	1	0.0428731116756165	0	87	protein transporter activity	MF	0.9999999999	0.9999999999	MF protein transporter activity
GO:0006090	1	0.0431820380405362	0	87	pyruvate metabolic process	BP	0.9999999999	0.9999999999	BP pyruvate metabolic process
GO:0005829	0.967830918714036	0.04340288600685	52	1871	cytosol	CC	0.9999999999	0.9999999999	CC cytosol
GO:0051246	0.977464105914435	0.0434363468712122	10	490	regulation of protein metabolic process	BP	0.9999999999	0.9999999999	BP regulation of protein metabolic process
GO:0005815	1	0.0439322494851552	0	86	microtubule organizing center	CC	0.9999999999	0.9999999999	CC microtubule organizing center
GO:0031329	1	0.044678404482656	0	86	regulation of cellular catabolic process	BP	0.9999999999	0.9999999999	BP regulation of cellular catabolic process
GO:0033013	1	0.0449619773618318	0	87	tetrapyrrole metabolic process	BP	0.9999999999	0.9999999999	BP tetrapyrrole metabolic process
GO:0006897	0.992444429846557	0.0451926901682873	1	135	endocytosis	BP	0.9999999999	0.9999999999	BP endocytosis
GO:0003774	1	0.0457572293362225	0	87	motor activity	MF	0.9999999999	0.9999999999	MF motor activity
GO:0008168	0.979704601624952	0.0462759299021006	6	336	methyltransferase activity	MF	0.9999999999	0.9999999999	MF methyltransferase activity
GO:0009152	0.992194472984905	0.0463988494508423	1	140	purine ribonucleotide biosynthetic process	BP	0.9999999999	0.9999999999	BP purine ribonucleotide biosynthetic process
GO:0090150	1	0.0464420968118773	0	85	establishment of protein localization to membrane	BP	0.9999999999	0.9999999999	BP establishment of protein localization to membrane
GO:0044452	1	0.0468969599453391	0	82	nucleolar part	CC	0.9999999999	0.9999999999	CC nucleolar part
GO:1902275	1	0.0472674460511754	0	85	regulation of chromatin organization	BP	0.9999999999	0.9999999999	BP regulation of chromatin organization
GO:0022604	1	0.0474194386858055	0	85	regulation of cell morphogenesis	BP	0.9999999999	0.9999999999	BP regulation of cell morphogenesis
GO:0031301	1	0.0475335167041945	0	86	integral component of organelle membrane	CC	0.9999999999	0.9999999999	CC integral component of organelle membrane
GO:0000786	0.987483262183589	0.0476744138154938	2	191	nucleosome	CC	0.9999999999	0.9999999999	CC nucleosome
GO:0004521	0.982210360120243	0.0476867288064226	4	283	endoribonuclease activity	MF	0.9999999999	0.9999999999	MF endoribonuclease activity
GO:0022900	1	0.0493614743011384	0	85	electron transport chain	BP	0.9999999999	0.9999999999	BP electron transport chain
GO:0016197	1	0.0497098852693522	0	84	endosomal transport	BP	0.9999999999	0.9999999999	BP endosomal transport
GO:0000956	1	0.0498326788942344	0	84	nuclear-transcribed mRNA catabolic process	BP	0.9999999999	0.9999999999	BP nuclear-transcribed mRNA catabolic process
