# Supplementary material for: Transcriptional Regulation of Pine Male and Female Cone Initiation and Development: Key Players Identified Through Comparative Transcriptomics
Source: Front Genet. 2022 Mar 18;13:815093. doi: 10.3389/fgene.2022.815093 (PMC8971679; doi:10.3389/fgene.2022.815093)
Supplement: Supplementary file 2 [file DataSheet3.ZIP › SUP_GSEA/salmon.gene.counts.matrix.Bud_vs_FC_3_3.DESeq2.DE_results.P0.001_C2.DE.subset.GOseq.enriched]

category	over_represented_pvalue	under_represented_pvalue	numDEInCat	numInCat	term	ontology	over_represented_FDR	go_term	gene_ids
GO:0005576	1.94061504980433e-43	1	139	1020	extracellular region	CC	2.37414845193061e-39	CC extracellular region	Pdensi_DN11283_c0_g1d174343, Pdensi_DN11539_c0_g1d336199, Pdensi_DN12819_c0_g1d460270, Pdensi_DN13422_c0_g1d391646, Pdensi_DN13684_c0_g1, Pdensi_DN14282_c1_g1, Pdensi_DN14956_c0_g5, Pdensi_DN15086_c0_g1d213965, Pdensi_DN15086_c0_g3d465863, Pdensi_DN15418_c0_g2d466840, Pdensi_DN15483_c1_g3, Pdensi_DN15483_c1_g4, Pdensi_DN15773_c0_g1d468033, Pdensi_DN15834_c0_g1d526435, Pdensi_DN16284_c0_g1d215067,…
GO:0009698	7.70339712364178e-40	1	64	224	phenylpropanoid metabolic process	BP	4.71216802053168e-36	BP phenylpropanoid metabolic process	Pdensi_DN11042_c0_g1d104080, Pdensi_DN11539_c0_g1d336199, Pdensi_DN12981_c0_g2, Pdensi_DN13536_c0_g1, Pdensi_DN14492_c3_g2, Pdensi_DN14653_c0_g1d108253, Pdensi_DN14735_c0_g1, Pdensi_DN14956_c0_g5, Pdensi_DN15086_c0_g1d213965, Pdensi_DN15348_c2_g1, Pdensi_DN16433_c0_g1d215250, Pdensi_DN17377_c0_g1, Pdensi_DN17568_c0_g1d216235, Pdensi_DN18549_c0_g1d354665, Pdensi_DN18549_c0_g3d354668, Pdensi_DN1891…
GO:0019748	3.61791143632372e-38	1	73	316	secondary metabolic process	BP	1.47538428373281e-34	BP secondary metabolic process	Pdensi_DN11042_c0_g1d104080, Pdensi_DN11539_c0_g1d336199, Pdensi_DN12981_c0_g2, Pdensi_DN13536_c0_g1, Pdensi_DN14492_c3_g2, Pdensi_DN14528_c0_g1, Pdensi_DN14653_c0_g1d108253, Pdensi_DN14735_c0_g1, Pdensi_DN14956_c0_g5, Pdensi_DN15086_c0_g1d213965, Pdensi_DN15348_c2_g1, Pdensi_DN15855_c0_g1d468400, Pdensi_DN16433_c0_g1d215250, Pdensi_DN17377_c0_g1, Pdensi_DN17568_c0_g1d216235, Pdensi_DN18207_c1_g3…
GO:0016491	2.47745553680966e-34	1	155	1479	oxidoreductase activity	MF	7.57729775933234e-31	MF oxidoreductase activity	Pdensi_DN10615_c0_g1d173442, Pdensi_DN10846_c0_g1d335071, Pdensi_DN11042_c0_g1d104080, Pdensi_DN11539_c0_g1d336199, Pdensi_DN12205_c0_g1d269792, Pdensi_DN12981_c0_g2, Pdensi_DN13536_c0_g1, Pdensi_DN14653_c0_g1d108253, Pdensi_DN14956_c0_g5, Pdensi_DN14965_c0_g1d465570, Pdensi_DN15086_c0_g1d213965, Pdensi_DN15086_c0_g3d465863, Pdensi_DN15119_c0_g1d395319, Pdensi_DN15194_c0_g1d343911, Pdensi_DN15691…
GO:0044710	3.50572996244436e-28	1	264	3732	NA	NA	8.57782007210887e-25	none	Pdensi_DN10400_c0_g1d519127, Pdensi_DN10846_c0_g1d335071, Pdensi_DN11042_c0_g1d104080, Pdensi_DN11539_c0_g1d336199, Pdensi_DN12205_c0_g1d269792, Pdensi_DN12647_c0_g2, Pdensi_DN12981_c0_g2, Pdensi_DN13058_c0_g1d460568, Pdensi_DN13092_c0_g1d177216, Pdensi_DN13422_c0_g1d391646, Pdensi_DN13536_c0_g1, Pdensi_DN13671_c0_g1, Pdensi_DN13850_c0_g1d212878, Pdensi_DN14007_c0_g1d341217, Pdensi_DN14040_c0_g1d…
GO:0009699	4.24686308152233e-28	1	48	183	phenylpropanoid biosynthetic process	BP	8.65935382322403e-25	BP phenylpropanoid biosynthetic process	Pdensi_DN11042_c0_g1d104080, Pdensi_DN12981_c0_g2, Pdensi_DN13536_c0_g1, Pdensi_DN14492_c3_g2, Pdensi_DN14653_c0_g1d108253, Pdensi_DN14735_c0_g1, Pdensi_DN15086_c0_g1d213965, Pdensi_DN15348_c2_g1, Pdensi_DN16433_c0_g1d215250, Pdensi_DN17377_c0_g1, Pdensi_DN17568_c0_g1d216235, Pdensi_DN18910_c0_g1d285192, Pdensi_DN19025_c1_g3, Pdensi_DN19175_c0_g1d286053, Pdensi_DN19519_c0_g5, Pdensi_DN19565_c0_g1…
GO:0044550	6.72812644328646e-28	1	50	202	secondary metabolite biosynthetic process	BP	1.17588427010238e-24	BP secondary metabolite biosynthetic process	Pdensi_DN11042_c0_g1d104080, Pdensi_DN12981_c0_g2, Pdensi_DN13536_c0_g1, Pdensi_DN14492_c3_g2, Pdensi_DN14528_c0_g1, Pdensi_DN14653_c0_g1d108253, Pdensi_DN14735_c0_g1, Pdensi_DN15086_c0_g1d213965, Pdensi_DN15348_c2_g1, Pdensi_DN16433_c0_g1d215250, Pdensi_DN17377_c0_g1, Pdensi_DN17568_c0_g1d216235, Pdensi_DN18910_c0_g1d285192, Pdensi_DN18962_c1_g1, Pdensi_DN19025_c1_g3, Pdensi_DN19175_c0_g1d286053…
GO:0055114	3.7116470297325e-26	1	115	1065	oxidation-reduction process	BP	5.67603622021843e-23	BP oxidation-reduction process	Pdensi_DN11042_c0_g1d104080, Pdensi_DN11539_c0_g1d336199, Pdensi_DN12205_c0_g1d269792, Pdensi_DN12981_c0_g2, Pdensi_DN13850_c0_g1d212878, Pdensi_DN14653_c0_g1d108253, Pdensi_DN14965_c0_g1d465570, Pdensi_DN15086_c0_g1d213965, Pdensi_DN15086_c0_g3d465863, Pdensi_DN15119_c0_g1d395319, Pdensi_DN15194_c0_g1d343911, Pdensi_DN15691_c2_g3, Pdensi_DN15715_c0_g1d277050, Pdensi_DN16262_c0_g1, Pdensi_DN16262…
GO:0044699	3.2335241776007e-24	1	425	7593	NA	NA	4.39543719875189e-21	none	Pdensi_DN10201_c1_g2, Pdensi_DN10258_c0_g1d266747, Pdensi_DN10400_c0_g1d519127, Pdensi_DN10615_c0_g1d173442, Pdensi_DN10751_c0_g1d49359, Pdensi_DN10846_c0_g1d335071, Pdensi_DN11042_c0_g1d104080, Pdensi_DN11127_c0_g1d519871, Pdensi_DN11539_c0_g1d336199, Pdensi_DN11760_c0_g1d268987, Pdensi_DN11886_c0_g1d458064, Pdensi_DN12205_c0_g1d269792, Pdensi_DN12416_c0_g1d337984, Pdensi_DN12647_c0_g2, Pdensi_D…
GO:0020037	2.61768575858171e-22	1	52	289	heme binding	MF	3.20247675704886e-19	MF heme binding	Pdensi_DN11042_c0_g1d104080, Pdensi_DN12981_c0_g2, Pdensi_DN14653_c0_g1d108253, Pdensi_DN15086_c0_g1d213965, Pdensi_DN15086_c0_g3d465863, Pdensi_DN15691_c2_g3, Pdensi_DN16520_c0_g1d471080, Pdensi_DN16532_c0_g1d215401, Pdensi_DN16606_c1_g6, Pdensi_DN16914_c0_g1d185591, Pdensi_DN18318_c1_g1, Pdensi_DN19420_c0_g1d534137, Pdensi_DN19456_c1_g3d484240, Pdensi_DN19569_c0_g6, Pdensi_DN19627_c0_g3, Pdensi…
GO:0046271	2.90544995983435e-22	1	22	41	phenylpropanoid catabolic process	BP	3.23138861896486e-19	BP phenylpropanoid catabolic process	Pdensi_DN11539_c0_g1d336199, Pdensi_DN13536_c0_g1, Pdensi_DN14956_c0_g5, Pdensi_DN16433_c0_g1d215250, Pdensi_DN17568_c0_g1d216235, Pdensi_DN18549_c0_g1d354665, Pdensi_DN18549_c0_g3d354668, Pdensi_DN19175_c0_g1d286053, Pdensi_DN19175_c0_g1d286055, Pdensi_DN20755_c0_g1d493374, Pdensi_DN20755_c0_g2d493377, Pdensi_DN21246_c1_g1d18502, Pdensi_DN27378_c0_g1d140778, Pdensi_DN33782_c0_g1d373899, Pdensi_D…
GO:0009808	4.43869890095883e-22	1	34	119	lignin metabolic process	BP	4.52525352952753e-19	BP lignin metabolic process	Pdensi_DN11539_c0_g1d336199, Pdensi_DN14735_c0_g1, Pdensi_DN14956_c0_g5, Pdensi_DN15086_c0_g1d213965, Pdensi_DN16433_c0_g1d215250, Pdensi_DN18549_c0_g1d354665, Pdensi_DN18549_c0_g3d354668, Pdensi_DN19175_c0_g1d286053, Pdensi_DN19175_c0_g1d286055, Pdensi_DN19704_c0_g1d218921, Pdensi_DN19717_c0_g2d287888, Pdensi_DN19743_c0_g2, Pdensi_DN20231_c0_g1, Pdensi_DN20755_c0_g1d493374, Pdensi_DN20755_c0_g2d…
GO:0046274	3.25848591944163e-21	1	20	35	lignin catabolic process	BP	2.84745119560349e-18	BP lignin catabolic process	Pdensi_DN11539_c0_g1d336199, Pdensi_DN14956_c0_g5, Pdensi_DN16433_c0_g1d215250, Pdensi_DN18549_c0_g1d354665, Pdensi_DN18549_c0_g3d354668, Pdensi_DN19175_c0_g1d286053, Pdensi_DN19175_c0_g1d286055, Pdensi_DN20755_c0_g1d493374, Pdensi_DN20755_c0_g2d493377, Pdensi_DN21246_c1_g1d18502, Pdensi_DN27378_c0_g1d140778, Pdensi_DN33782_c0_g1d373899, Pdensi_DN39247_c0_g1d441442, Pdensi_DN40201_c0_g1, Pdensi_D…
GO:0052716	3.25848591944163e-21	1	20	35	hydroquinone:oxygen oxidoreductase activity	MF	2.84745119560349e-18	MF hydroquinone:oxygen oxidoreductase activity	Pdensi_DN11539_c0_g1d336199, Pdensi_DN14956_c0_g5, Pdensi_DN16433_c0_g1d215250, Pdensi_DN18549_c0_g1d354665, Pdensi_DN18549_c0_g3d354668, Pdensi_DN19175_c0_g1d286053, Pdensi_DN19175_c0_g1d286055, Pdensi_DN20755_c0_g1d493374, Pdensi_DN20755_c0_g2d493377, Pdensi_DN21246_c1_g1d18502, Pdensi_DN27378_c0_g1d140778, Pdensi_DN33782_c0_g1d373899, Pdensi_DN39247_c0_g1d441442, Pdensi_DN40201_c0_g1, Pdensi_D…
GO:0048046	7.09709254123945e-21	1	58	388	apoplast	CC	5.7883886766349e-18	CC apoplast	Pdensi_DN11283_c0_g1d174343, Pdensi_DN11539_c0_g1d336199, Pdensi_DN14282_c1_g1, Pdensi_DN14956_c0_g5, Pdensi_DN15418_c0_g2d466840, Pdensi_DN16284_c0_g1d215067, Pdensi_DN16350_c0_g1d215185, Pdensi_DN16433_c0_g1d215250, Pdensi_DN17518_c0_g1, Pdensi_DN17557_c1_g1d474536, Pdensi_DN18297_c1_g3, Pdensi_DN18549_c0_g1d354665, Pdensi_DN18549_c0_g3d354668, Pdensi_DN18749_c0_g1d115901, Pdensi_DN19065_c0_g1,…
GO:0046906	4.96468250306345e-20	1	52	326	tetrapyrrole binding	MF	3.79612035890489e-17	MF tetrapyrrole binding	Pdensi_DN11042_c0_g1d104080, Pdensi_DN12981_c0_g2, Pdensi_DN14653_c0_g1d108253, Pdensi_DN15086_c0_g1d213965, Pdensi_DN15086_c0_g3d465863, Pdensi_DN15691_c2_g3, Pdensi_DN16520_c0_g1d471080, Pdensi_DN16532_c0_g1d215401, Pdensi_DN16606_c1_g6, Pdensi_DN16914_c0_g1d185591, Pdensi_DN18318_c1_g1, Pdensi_DN19420_c0_g1d534137, Pdensi_DN19456_c1_g3d484240, Pdensi_DN19569_c0_g6, Pdensi_DN19627_c0_g3, Pdensi…
GO:0016682	1.13498413363263e-17	1	20	48	oxidoreductase activity, acting on diphenols and related substances as donors, oxygen as acceptor	MF	8.16787993580091e-15	MF oxidoreductase activity, acting on diphenols and related substances as donors, oxygen as acceptor	Pdensi_DN11539_c0_g1d336199, Pdensi_DN14956_c0_g5, Pdensi_DN16433_c0_g1d215250, Pdensi_DN18549_c0_g1d354665, Pdensi_DN18549_c0_g3d354668, Pdensi_DN19175_c0_g1d286053, Pdensi_DN19175_c0_g1d286055, Pdensi_DN20755_c0_g1d493374, Pdensi_DN20755_c0_g2d493377, Pdensi_DN21246_c1_g1d18502, Pdensi_DN27378_c0_g1d140778, Pdensi_DN33782_c0_g1d373899, Pdensi_DN39247_c0_g1d441442, Pdensi_DN40201_c0_g1, Pdensi_D…
GO:0016705	1.8933015559264e-16	1	41	252	oxidoreductase activity, acting on paired donors, with incorporation or reduction of molecular oxygen	MF	1.28681395751131e-13	MF oxidoreductase activity, acting on paired donors, with incorporation or reduction of molecular oxygen	Pdensi_DN10846_c0_g1d335071, Pdensi_DN11042_c0_g1d104080, Pdensi_DN12981_c0_g2, Pdensi_DN14653_c0_g1d108253, Pdensi_DN15691_c2_g3, Pdensi_DN16914_c0_g1d185591, Pdensi_DN17434_c0_g1, Pdensi_DN17788_c0_g1d113777, Pdensi_DN19420_c0_g1d534137, Pdensi_DN19456_c1_g3d484240, Pdensi_DN19627_c0_g3, Pdensi_DN21336_c1_g1, Pdensi_DN2150_c0_g1d165343, Pdensi_DN22133_c2_g3, Pdensi_DN22208_c1_g1d20470, Pdensi_D…
GO:0010345	2.71629095709606e-16	1	19	45	suberin biosynthetic process	BP	1.74900545100596e-13	BP suberin biosynthetic process	Pdensi_DN11042_c0_g1d104080, Pdensi_DN12981_c0_g2, Pdensi_DN14653_c0_g1d108253, Pdensi_DN17377_c0_g1, Pdensi_DN19519_c0_g5, Pdensi_DN19565_c0_g1d218684, Pdensi_DN21755_c0_g1d221703, Pdensi_DN21755_c0_g2d124051, Pdensi_DN23914_c0_g1d497570, Pdensi_DN2475_c0_g1d447206, Pdensi_DN26156_c0_g1, Pdensi_DN26246_c0_g1d76901, Pdensi_DN2938_c0_g1, Pdensi_DN33061_c0_g1d236426, Pdensi_DN37334_c0_g1d240530, Pd…
GO:0016679	4.56892890730271e-16	1	20	56	oxidoreductase activity, acting on diphenols and related substances as donors	MF	2.79481381259706e-13	MF oxidoreductase activity, acting on diphenols and related substances as donors	Pdensi_DN11539_c0_g1d336199, Pdensi_DN14956_c0_g5, Pdensi_DN16433_c0_g1d215250, Pdensi_DN18549_c0_g1d354665, Pdensi_DN18549_c0_g3d354668, Pdensi_DN19175_c0_g1d286053, Pdensi_DN19175_c0_g1d286055, Pdensi_DN20755_c0_g1d493374, Pdensi_DN20755_c0_g2d493377, Pdensi_DN21246_c1_g1d18502, Pdensi_DN27378_c0_g1d140778, Pdensi_DN33782_c0_g1d373899, Pdensi_DN39247_c0_g1d441442, Pdensi_DN40201_c0_g1, Pdensi_D…
GO:0001071	1.30179285911919e-15	1	81	851	NA	NA	7.15159776728416e-13	none	Pdensi_DN10618_c0_g1d103684, Pdensi_DN10619_c0_g1d103663, Pdensi_DN11148_c0_g1d335521, Pdensi_DN11886_c0_g1d458064, Pdensi_DN13368_c0_g1d177692, Pdensi_DN14492_c3_g2, Pdensi_DN14729_c0_g3, Pdensi_DN15221_c0_g1d214075, Pdensi_DN15348_c2_g1, Pdensi_DN15400_c0_g2, Pdensi_DN15526_c0_g1, Pdensi_DN15656_c1_g2, Pdensi_DN16706_c0_g1d399200, Pdensi_DN16777_c0_g1d471592, Pdensi_DN16905_c1_g1, Pdensi_DN1693…
GO:0003700	1.30179285911919e-15	1	81	851	DNA-binding transcription factor activity	MF	7.15159776728416e-13	MF DNA-binding transcription factor activity	Pdensi_DN10618_c0_g1d103684, Pdensi_DN10619_c0_g1d103663, Pdensi_DN11148_c0_g1d335521, Pdensi_DN11886_c0_g1d458064, Pdensi_DN13368_c0_g1d177692, Pdensi_DN14492_c3_g2, Pdensi_DN14729_c0_g3, Pdensi_DN15221_c0_g1d214075, Pdensi_DN15348_c2_g1, Pdensi_DN15400_c0_g2, Pdensi_DN15526_c0_g1, Pdensi_DN15656_c1_g2, Pdensi_DN16706_c0_g1d399200, Pdensi_DN16777_c0_g1d471592, Pdensi_DN16905_c1_g1, Pdensi_DN1693…
GO:0044711	1.34450505678875e-15	1	128	1728	NA	NA	7.15159776728416e-13	none	Pdensi_DN10846_c0_g1d335071, Pdensi_DN11042_c0_g1d104080, Pdensi_DN12647_c0_g2, Pdensi_DN12981_c0_g2, Pdensi_DN13536_c0_g1, Pdensi_DN13671_c0_g1, Pdensi_DN14007_c0_g1d341217, Pdensi_DN14040_c0_g1d213034, Pdensi_DN14492_c3_g2, Pdensi_DN14528_c0_g1, Pdensi_DN14572_c0_g2d180081, Pdensi_DN14653_c0_g1d108253, Pdensi_DN14735_c0_g1, Pdensi_DN14965_c0_g1d465570, Pdensi_DN15086_c0_g1d213965, Pdensi_DN1511…
GO:0072330	1.62553156834595e-15	1	43	291	monocarboxylic acid biosynthetic process	BP	8.28614716964346e-13	BP monocarboxylic acid biosynthetic process	Pdensi_DN10846_c0_g1d335071, Pdensi_DN11042_c0_g1d104080, Pdensi_DN12647_c0_g2, Pdensi_DN12981_c0_g2, Pdensi_DN14040_c0_g1d213034, Pdensi_DN14492_c3_g2, Pdensi_DN14653_c0_g1d108253, Pdensi_DN14965_c0_g1d465570, Pdensi_DN15119_c0_g1d395319, Pdensi_DN15348_c2_g1, Pdensi_DN16322_c0_g1, Pdensi_DN16483_c0_g1, Pdensi_DN17691_c0_g2d401637, Pdensi_DN17833_c0_g1d282233, Pdensi_DN18796_c1_g3, Pdensi_DN1902…
GO:0042743	4.76775406079523e-14	1	24	97	hydrogen peroxide metabolic process	BP	2.33314812719076e-11	BP hydrogen peroxide metabolic process	Pdensi_DN15086_c0_g1d213965, Pdensi_DN15086_c0_g3d465863, Pdensi_DN15194_c0_g1d343911, Pdensi_DN16520_c0_g1d471080, Pdensi_DN16532_c0_g1d215401, Pdensi_DN16606_c1_g6, Pdensi_DN18318_c1_g1, Pdensi_DN19569_c0_g6, Pdensi_DN19717_c0_g2d287888, Pdensi_DN19798_c0_g2, Pdensi_DN19943_c0_g2d487574, Pdensi_DN22789_c1_g6, Pdensi_DN23979_c0_g1d224838, Pdensi_DN24570_c0_g1, Pdensi_DN26695_c0_g4, Pdensi_DN3367…
GO:0006629	6.3248831873583e-14	1	92	1127	lipid metabolic process	BP	2.97610080439006e-11	BP lipid metabolic process	Pdensi_DN10400_c0_g1d519127, Pdensi_DN10846_c0_g1d335071, Pdensi_DN11042_c0_g1d104080, Pdensi_DN12647_c0_g2, Pdensi_DN12981_c0_g2, Pdensi_DN13422_c0_g1d391646, Pdensi_DN14040_c0_g1d213034, Pdensi_DN14653_c0_g1d108253, Pdensi_DN14965_c0_g1d465570, Pdensi_DN15119_c0_g1d395319, Pdensi_DN15483_c1_g3, Pdensi_DN15483_c1_g4, Pdensi_DN16309_c0_g1d278549, Pdensi_DN16322_c0_g1, Pdensi_DN16375_c0_g1d278578,…
GO:0009056	2.37253402613107e-13	1	123	1757	catabolic process	BP	1.07502152872917e-10	BP catabolic process	Pdensi_DN11539_c0_g1d336199, Pdensi_DN12819_c0_g1d460270, Pdensi_DN13422_c0_g1d391646, Pdensi_DN13536_c0_g1, Pdensi_DN14230_c0_g3, Pdensi_DN14735_c0_g1, Pdensi_DN14857_c0_g1d342973, Pdensi_DN14895_c0_g1, Pdensi_DN14953_c0_g1d180857, Pdensi_DN14956_c0_g5, Pdensi_DN15086_c0_g1d213965, Pdensi_DN15086_c0_g3d465863, Pdensi_DN15418_c0_g2d466840, Pdensi_DN15483_c1_g3, Pdensi_DN15483_c1_g4, Pdensi_DN1571…
GO:0016684	3.75201028626332e-13	1	26	127	oxidoreductase activity, acting on peroxide as acceptor	MF	1.63936049436234e-10	MF oxidoreductase activity, acting on peroxide as acceptor	Pdensi_DN15086_c0_g1d213965, Pdensi_DN15086_c0_g3d465863, Pdensi_DN15194_c0_g1d343911, Pdensi_DN16520_c0_g1d471080, Pdensi_DN16532_c0_g1d215401, Pdensi_DN16606_c1_g6, Pdensi_DN18318_c1_g1, Pdensi_DN18878_c0_g4, Pdensi_DN19569_c0_g6, Pdensi_DN19717_c0_g2d287888, Pdensi_DN19798_c0_g2, Pdensi_DN19943_c0_g2d487574, Pdensi_DN22789_c1_g6, Pdensi_DN23979_c0_g1d224838, Pdensi_DN24570_c0_g1, Pdensi_DN2669…
GO:0042744	4.07824196526677e-13	1	22	88	hydrogen peroxide catabolic process	BP	1.72045559320944e-10	BP hydrogen peroxide catabolic process	Pdensi_DN15086_c0_g1d213965, Pdensi_DN15086_c0_g3d465863, Pdensi_DN16520_c0_g1d471080, Pdensi_DN16532_c0_g1d215401, Pdensi_DN16606_c1_g6, Pdensi_DN18318_c1_g1, Pdensi_DN19569_c0_g6, Pdensi_DN19717_c0_g2d287888, Pdensi_DN19798_c0_g2, Pdensi_DN19943_c0_g2d487574, Pdensi_DN22789_c1_g6, Pdensi_DN23979_c0_g1d224838, Pdensi_DN24570_c0_g1, Pdensi_DN26695_c0_g4, Pdensi_DN33677_c0_g1d29766, Pdensi_DN33925…
GO:0072593	5.6058534091363e-13	1	26	128	reactive oxygen species metabolic process	BP	2.28606702024578e-10	BP reactive oxygen species metabolic process	Pdensi_DN14857_c0_g1d342973, Pdensi_DN15086_c0_g1d213965, Pdensi_DN15086_c0_g3d465863, Pdensi_DN15194_c0_g1d343911, Pdensi_DN16520_c0_g1d471080, Pdensi_DN16532_c0_g1d215401, Pdensi_DN16606_c1_g6, Pdensi_DN18318_c1_g1, Pdensi_DN19569_c0_g6, Pdensi_DN19717_c0_g2d287888, Pdensi_DN19798_c0_g2, Pdensi_DN19943_c0_g2d487574, Pdensi_DN22789_c1_g6, Pdensi_DN23979_c0_g1d224838, Pdensi_DN24324_c0_g1, Pdensi…
GO:0016053	7.12289422249089e-13	1	56	542	organic acid biosynthetic process	BP	2.72317149743605e-10	BP organic acid biosynthetic process	Pdensi_DN10846_c0_g1d335071, Pdensi_DN11042_c0_g1d104080, Pdensi_DN12647_c0_g2, Pdensi_DN12981_c0_g2, Pdensi_DN14007_c0_g1d341217, Pdensi_DN14040_c0_g1d213034, Pdensi_DN14492_c3_g2, Pdensi_DN14653_c0_g1d108253, Pdensi_DN14965_c0_g1d465570, Pdensi_DN15119_c0_g1d395319, Pdensi_DN15348_c2_g1, Pdensi_DN16322_c0_g1, Pdensi_DN16483_c0_g1, Pdensi_DN17340_c0_g1, Pdensi_DN17691_c0_g2d401637, Pdensi_DN1777…
GO:0046394	7.12289422249089e-13	1	56	542	carboxylic acid biosynthetic process	BP	2.72317149743605e-10	BP carboxylic acid biosynthetic process	Pdensi_DN10846_c0_g1d335071, Pdensi_DN11042_c0_g1d104080, Pdensi_DN12647_c0_g2, Pdensi_DN12981_c0_g2, Pdensi_DN14007_c0_g1d341217, Pdensi_DN14040_c0_g1d213034, Pdensi_DN14492_c3_g2, Pdensi_DN14653_c0_g1d108253, Pdensi_DN14965_c0_g1d465570, Pdensi_DN15119_c0_g1d395319, Pdensi_DN15348_c2_g1, Pdensi_DN16322_c0_g1, Pdensi_DN16483_c0_g1, Pdensi_DN17340_c0_g1, Pdensi_DN17691_c0_g2d401637, Pdensi_DN1777…
GO:0004601	8.36274624634667e-13	1	25	121	peroxidase activity	MF	3.07325895836697e-10	MF peroxidase activity	Pdensi_DN15086_c0_g1d213965, Pdensi_DN15086_c0_g3d465863, Pdensi_DN15194_c0_g1d343911, Pdensi_DN16520_c0_g1d471080, Pdensi_DN16532_c0_g1d215401, Pdensi_DN16606_c1_g6, Pdensi_DN18318_c1_g1, Pdensi_DN18878_c0_g4, Pdensi_DN19569_c0_g6, Pdensi_DN19717_c0_g2d287888, Pdensi_DN19798_c0_g2, Pdensi_DN19943_c0_g2d487574, Pdensi_DN22789_c1_g6, Pdensi_DN23979_c0_g1d224838, Pdensi_DN24570_c0_g1, Pdensi_DN2669…
GO:0004497	8.5410172130519e-13	1	33	215	monooxygenase activity	MF	3.07325895836697e-10	MF monooxygenase activity	Pdensi_DN11042_c0_g1d104080, Pdensi_DN12981_c0_g2, Pdensi_DN14653_c0_g1d108253, Pdensi_DN15691_c2_g3, Pdensi_DN16914_c0_g1d185591, Pdensi_DN19420_c0_g1d534137, Pdensi_DN19456_c1_g3d484240, Pdensi_DN19627_c0_g3, Pdensi_DN21336_c1_g1, Pdensi_DN2150_c0_g1d165343, Pdensi_DN22133_c2_g3, Pdensi_DN22208_c1_g1d20470, Pdensi_DN22738_c1_g1, Pdensi_DN23745_c0_g4, Pdensi_DN24294_c0_g1, Pdensi_DN24790_c1_g3, …
GO:0032787	3.92668834330915e-12	1	57	583	monocarboxylic acid metabolic process	BP	1.37254586262983e-09	BP monocarboxylic acid metabolic process	Pdensi_DN10846_c0_g1d335071, Pdensi_DN11042_c0_g1d104080, Pdensi_DN12647_c0_g2, Pdensi_DN12981_c0_g2, Pdensi_DN14040_c0_g1d213034, Pdensi_DN14492_c3_g2, Pdensi_DN14653_c0_g1d108253, Pdensi_DN14965_c0_g1d465570, Pdensi_DN15119_c0_g1d395319, Pdensi_DN15348_c2_g1, Pdensi_DN15715_c0_g1d277050, Pdensi_DN16322_c0_g1, Pdensi_DN16483_c0_g1, Pdensi_DN17022_c2_g2, Pdensi_DN17340_c0_g1, Pdensi_DN17691_c0_g2…
GO:0005618	4.23202761421209e-12	1	54	540	cell wall	CC	1.39931421168299e-09	CC cell wall	Pdensi_DN13684_c0_g1, Pdensi_DN14230_c0_g3, Pdensi_DN15086_c0_g3d465863, Pdensi_DN15418_c0_g2d466840, Pdensi_DN15773_c0_g1d468033, Pdensi_DN16284_c0_g1d215067, Pdensi_DN16350_c0_g1d215185, Pdensi_DN17518_c0_g1, Pdensi_DN17557_c1_g1d474536, Pdensi_DN17620_c0_g1, Pdensi_DN18297_c1_g3, Pdensi_DN18750_c0_g2, Pdensi_DN18759_c0_g1d13953, Pdensi_DN19359_c0_g2d60691, Pdensi_DN19517_c0_g1d61117, Pdensi_DN…
GO:0030312	4.23202761421209e-12	1	54	540	external encapsulating structure	CC	1.39931421168299e-09	CC external encapsulating structure	Pdensi_DN13684_c0_g1, Pdensi_DN14230_c0_g3, Pdensi_DN15086_c0_g3d465863, Pdensi_DN15418_c0_g2d466840, Pdensi_DN15773_c0_g1d468033, Pdensi_DN16284_c0_g1d215067, Pdensi_DN16350_c0_g1d215185, Pdensi_DN17518_c0_g1, Pdensi_DN17557_c1_g1d474536, Pdensi_DN17620_c0_g1, Pdensi_DN18297_c1_g3, Pdensi_DN18750_c0_g2, Pdensi_DN18759_c0_g1d13953, Pdensi_DN19359_c0_g2d60691, Pdensi_DN19517_c0_g1d61117, Pdensi_DN…
GO:0008610	1.16081309711492e-11	1	59	633	lipid biosynthetic process	BP	3.62132819169398e-09	BP lipid biosynthetic process	Pdensi_DN10846_c0_g1d335071, Pdensi_DN11042_c0_g1d104080, Pdensi_DN12647_c0_g2, Pdensi_DN12981_c0_g2, Pdensi_DN14040_c0_g1d213034, Pdensi_DN14653_c0_g1d108253, Pdensi_DN14965_c0_g1d465570, Pdensi_DN15119_c0_g1d395319, Pdensi_DN16309_c0_g1d278549, Pdensi_DN16322_c0_g1, Pdensi_DN16483_c0_g1, Pdensi_DN16858_c0_g3, Pdensi_DN17409_c0_g2, Pdensi_DN17691_c0_g2d401637, Pdensi_DN17833_c0_g1d282233, Pdensi…
GO:0000975	1.21362151266514e-11	1	40	332	NA	NA	3.62132819169398e-09	none	Pdensi_DN11886_c0_g1d458064, Pdensi_DN14492_c3_g2, Pdensi_DN15221_c0_g1d214075, Pdensi_DN15348_c2_g1, Pdensi_DN15400_c0_g2, Pdensi_DN17635_c0_g1, Pdensi_DN17770_c0_g3, Pdensi_DN18081_c1_g3, Pdensi_DN18878_c0_g4, Pdensi_DN19025_c1_g3, Pdensi_DN19025_c1_g4, Pdensi_DN19038_c1_g6, Pdensi_DN19525_c0_g1d218718, Pdensi_DN20053_c2_g3, Pdensi_DN20100_c0_g1d489240, Pdensi_DN20270_c0_g3d290192, Pdensi_DN204…
GO:0001067	1.21362151266514e-11	1	40	332	regulatory region nucleic acid binding	MF	3.62132819169398e-09	MF regulatory region nucleic acid binding	Pdensi_DN11886_c0_g1d458064, Pdensi_DN14492_c3_g2, Pdensi_DN15221_c0_g1d214075, Pdensi_DN15348_c2_g1, Pdensi_DN15400_c0_g2, Pdensi_DN17635_c0_g1, Pdensi_DN17770_c0_g3, Pdensi_DN18081_c1_g3, Pdensi_DN18878_c0_g4, Pdensi_DN19025_c1_g3, Pdensi_DN19025_c1_g4, Pdensi_DN19038_c1_g6, Pdensi_DN19525_c0_g1d218718, Pdensi_DN20053_c2_g3, Pdensi_DN20100_c0_g1d489240, Pdensi_DN20270_c0_g3d290192, Pdensi_DN204…
GO:0044212	1.21362151266514e-11	1	40	332	transcription regulatory region DNA binding	MF	3.62132819169398e-09	MF transcription regulatory region DNA binding	Pdensi_DN11886_c0_g1d458064, Pdensi_DN14492_c3_g2, Pdensi_DN15221_c0_g1d214075, Pdensi_DN15348_c2_g1, Pdensi_DN15400_c0_g2, Pdensi_DN17635_c0_g1, Pdensi_DN17770_c0_g3, Pdensi_DN18081_c1_g3, Pdensi_DN18878_c0_g4, Pdensi_DN19025_c1_g3, Pdensi_DN19025_c1_g4, Pdensi_DN19038_c1_g6, Pdensi_DN19525_c0_g1d218718, Pdensi_DN20053_c2_g3, Pdensi_DN20100_c0_g1d489240, Pdensi_DN20270_c0_g3d290192, Pdensi_DN204…
GO:0000977	2.14891205930302e-11	1	21	100	RNA polymerase II regulatory region sequence-specific DNA binding	MF	6.25947384131266e-09	MF RNA polymerase II regulatory region sequence-specific DNA binding	Pdensi_DN15221_c0_g1d214075, Pdensi_DN17635_c0_g1, Pdensi_DN17770_c0_g3, Pdensi_DN18081_c1_g3, Pdensi_DN18878_c0_g4, Pdensi_DN19525_c0_g1d218718, Pdensi_DN20100_c0_g1d489240, Pdensi_DN20270_c0_g3d290192, Pdensi_DN20401_c0_g1d63113, Pdensi_DN20468_c2_g3, Pdensi_DN20551_c2_g1, Pdensi_DN21385_c0_g1, Pdensi_DN23393_c0_g1d129216, Pdensi_DN23629_c0_g4, Pdensi_DN24610_c0_g1, Pdensi_DN26605_c1_g1, Pdensi…
GO:0006633	3.26746155704248e-11	1	30	205	fatty acid biosynthetic process	BP	9.29630806717621e-09	BP fatty acid biosynthetic process	Pdensi_DN10846_c0_g1d335071, Pdensi_DN11042_c0_g1d104080, Pdensi_DN12647_c0_g2, Pdensi_DN12981_c0_g2, Pdensi_DN14040_c0_g1d213034, Pdensi_DN14653_c0_g1d108253, Pdensi_DN14965_c0_g1d465570, Pdensi_DN15119_c0_g1d395319, Pdensi_DN16483_c0_g1, Pdensi_DN17691_c0_g2d401637, Pdensi_DN18796_c1_g3, Pdensi_DN20248_c0_g1, Pdensi_DN22133_c2_g3, Pdensi_DN22547_c0_g1d20905, Pdensi_DN22636_c0_g1, Pdensi_DN23072…
GO:0001012	3.57418557567124e-11	1	21	103	RNA polymerase II regulatory region DNA binding	MF	9.93786053017317e-09	MF RNA polymerase II regulatory region DNA binding	Pdensi_DN15221_c0_g1d214075, Pdensi_DN17635_c0_g1, Pdensi_DN17770_c0_g3, Pdensi_DN18081_c1_g3, Pdensi_DN18878_c0_g4, Pdensi_DN19525_c0_g1d218718, Pdensi_DN20100_c0_g1d489240, Pdensi_DN20270_c0_g3d290192, Pdensi_DN20401_c0_g1d63113, Pdensi_DN20468_c2_g3, Pdensi_DN20551_c2_g1, Pdensi_DN21385_c0_g1, Pdensi_DN23393_c0_g1d129216, Pdensi_DN23629_c0_g4, Pdensi_DN24610_c0_g1, Pdensi_DN26605_c1_g1, Pdensi…
GO:0044712	8.40669489644739e-11	1	65	776	NA	NA	2.28550011918083e-08	none	Pdensi_DN11539_c0_g1d336199, Pdensi_DN13422_c0_g1d391646, Pdensi_DN13536_c0_g1, Pdensi_DN14956_c0_g5, Pdensi_DN15483_c1_g3, Pdensi_DN15483_c1_g4, Pdensi_DN15715_c0_g1d277050, Pdensi_DN15855_c0_g1d468400, Pdensi_DN16322_c0_g1, Pdensi_DN16433_c0_g1d215250, Pdensi_DN17022_c2_g2, Pdensi_DN17066_c0_g1d472641, Pdensi_DN17518_c0_g1, Pdensi_DN17568_c0_g1d216235, Pdensi_DN18549_c0_g1d354665, Pdensi_DN1854…
GO:0009791	1.06533222393097e-10	1	49	503	post-embryonic development	BP	2.83332052773294e-08	BP post-embryonic development	Pdensi_DN13368_c0_g1d177692, Pdensi_DN14729_c0_g3, Pdensi_DN14965_c0_g1d465570, Pdensi_DN15221_c0_g1d214075, Pdensi_DN15439_c0_g1d54251, Pdensi_DN16520_c0_g1d471080, Pdensi_DN16624_c2_g1, Pdensi_DN17251_c0_g1d215968, Pdensi_DN17532_c0_g1d113246, Pdensi_DN17691_c0_g2d401637, Pdensi_DN18334_c0_g1d114947, Pdensi_DN18888_c0_g1d405534, Pdensi_DN18955_c0_g1d14400, Pdensi_DN19038_c1_g6, Pdensi_DN19517_c…
GO:0009809	1.60070020097048e-10	0.999999999982446	19	87	lignin biosynthetic process	BP	4.16658856567507e-08	BP lignin biosynthetic process	Pdensi_DN14735_c0_g1, Pdensi_DN15086_c0_g1d213965, Pdensi_DN16433_c0_g1d215250, Pdensi_DN19175_c0_g1d286053, Pdensi_DN19704_c0_g1d218921, Pdensi_DN19717_c0_g2d287888, Pdensi_DN19743_c0_g2, Pdensi_DN20231_c0_g1, Pdensi_DN20755_c0_g1d493374, Pdensi_DN24354_c2_g1, Pdensi_DN30823_c0_g1d27442, Pdensi_GG_107060_c0_g1, Pdensi_GG_125970_c0_g1, Pdensi_GG_143718_c0_g1, Pdensi_GG_26120_c1_g1, Pdensi_GG_2995…
GO:0044283	2.08471434254422e-10	1	59	682	small molecule biosynthetic process	BP	5.31341568055959e-08	BP small molecule biosynthetic process	Pdensi_DN10846_c0_g1d335071, Pdensi_DN11042_c0_g1d104080, Pdensi_DN12647_c0_g2, Pdensi_DN12981_c0_g2, Pdensi_DN13536_c0_g1, Pdensi_DN14007_c0_g1d341217, Pdensi_DN14040_c0_g1d213034, Pdensi_DN14492_c3_g2, Pdensi_DN14653_c0_g1d108253, Pdensi_DN14965_c0_g1d465570, Pdensi_DN15119_c0_g1d395319, Pdensi_DN15348_c2_g1, Pdensi_DN16322_c0_g1, Pdensi_DN16483_c0_g1, Pdensi_DN17340_c0_g1, Pdensi_DN17568_c0_g1…
GO:0005506	3.50599073891439e-10	1	32	256	iron ion binding	MF	8.75352871426094e-08	MF iron ion binding	Pdensi_DN11042_c0_g1d104080, Pdensi_DN12981_c0_g2, Pdensi_DN14653_c0_g1d108253, Pdensi_DN15691_c2_g3, Pdensi_DN16914_c0_g1d185591, Pdensi_DN17412_c0_g1, Pdensi_DN19420_c0_g1d534137, Pdensi_DN19456_c1_g3d484240, Pdensi_DN19627_c0_g3, Pdensi_DN21336_c1_g1, Pdensi_DN22133_c2_g3, Pdensi_DN22208_c1_g1d20470, Pdensi_DN22738_c1_g1, Pdensi_DN23745_c0_g4, Pdensi_DN24324_c0_g1, Pdensi_DN24790_c1_g3, Pdensi…
GO:0016209	3.75017843207527e-10	0.999999999941316	25	157	antioxidant activity	MF	9.17593658760178e-08	MF antioxidant activity	Pdensi_DN15086_c0_g1d213965, Pdensi_DN15086_c0_g3d465863, Pdensi_DN15194_c0_g1d343911, Pdensi_DN16520_c0_g1d471080, Pdensi_DN16532_c0_g1d215401, Pdensi_DN16606_c1_g6, Pdensi_DN18318_c1_g1, Pdensi_DN18878_c0_g4, Pdensi_DN19569_c0_g6, Pdensi_DN19717_c0_g2d287888, Pdensi_DN19798_c0_g2, Pdensi_DN19943_c0_g2d487574, Pdensi_DN22789_c1_g6, Pdensi_DN23979_c0_g1d224838, Pdensi_DN24570_c0_g1, Pdensi_DN2669…
GO:0044767	4.15653716403188e-10	1	132	2171	NA	NA	9.97079914995411e-08	none	Pdensi_DN10201_c1_g2, Pdensi_DN10258_c0_g1d266747, Pdensi_DN10751_c0_g1d49359, Pdensi_DN11127_c0_g1d519871, Pdensi_DN11886_c0_g1d458064, Pdensi_DN12416_c0_g1d337984, Pdensi_DN13368_c0_g1d177692, Pdensi_DN13684_c0_g1, Pdensi_DN13989_c0_g2, Pdensi_DN13989_c0_g3, Pdensi_DN14230_c0_g3, Pdensi_DN14363_c0_g1d213328, Pdensi_DN14492_c3_g2, Pdensi_DN14729_c0_g3, Pdensi_DN14857_c0_g1d342973, Pdensi_DN14965…
GO:0044763	6.46945956711071e-10	1	262	5233	NA	NA	1.52206477584678e-07	none	Pdensi_DN10258_c0_g1d266747, Pdensi_DN10615_c0_g1d173442, Pdensi_DN10751_c0_g1d49359, Pdensi_DN10846_c0_g1d335071, Pdensi_DN11042_c0_g1d104080, Pdensi_DN11127_c0_g1d519871, Pdensi_DN11539_c0_g1d336199, Pdensi_DN11886_c0_g1d458064, Pdensi_DN12647_c0_g2, Pdensi_DN12981_c0_g2, Pdensi_DN13058_c0_g1d460568, Pdensi_DN13092_c0_g1d177216, Pdensi_DN13368_c0_g1d177692, Pdensi_DN13467_c0_g1d522696, Pdensi_D…
GO:0033993	1.23132399910018e-09	1	43	439	response to lipid	BP	2.82366758617941e-07	BP response to lipid	Pdensi_DN10258_c0_g1d266747, Pdensi_DN11148_c0_g1d335521, Pdensi_DN13969_c0_g1d212964, Pdensi_DN13977_c0_g1d340966, Pdensi_DN14492_c3_g2, Pdensi_DN14729_c0_g3, Pdensi_DN15348_c2_g1, Pdensi_DN15400_c0_g2, Pdensi_DN15461_c0_g1d214312, Pdensi_DN16057_c0_g1d183538, Pdensi_DN17239_c0_g1d400552, Pdensi_DN17691_c0_g2d401637, Pdensi_DN17833_c0_g1d282233, Pdensi_DN19025_c1_g3, Pdensi_DN19180_c3_g2, Pdensi…
GO:1901576	1.24634665402721e-09	1	155	2736	organic substance biosynthetic process	BP	2.82366758617941e-07	BP organic substance biosynthetic process	Pdensi_DN10846_c0_g1d335071, Pdensi_DN11042_c0_g1d104080, Pdensi_DN12647_c0_g2, Pdensi_DN12981_c0_g2, Pdensi_DN13536_c0_g1, Pdensi_DN13671_c0_g1, Pdensi_DN14007_c0_g1d341217, Pdensi_DN14040_c0_g1d213034, Pdensi_DN14492_c3_g2, Pdensi_DN14528_c0_g1, Pdensi_DN14572_c0_g2d180081, Pdensi_DN14653_c0_g1d108253, Pdensi_DN14735_c0_g1, Pdensi_DN14965_c0_g1d465570, Pdensi_DN15086_c0_g1d213965, Pdensi_DN1511…
GO:0009058	1.56616289010082e-09	1	161	2880	biosynthetic process	BP	3.48371578136244e-07	BP biosynthetic process	Pdensi_DN10846_c0_g1d335071, Pdensi_DN11042_c0_g1d104080, Pdensi_DN12647_c0_g2, Pdensi_DN12981_c0_g2, Pdensi_DN13058_c0_g1d460568, Pdensi_DN13536_c0_g1, Pdensi_DN13671_c0_g1, Pdensi_DN14007_c0_g1d341217, Pdensi_DN14040_c0_g1d213034, Pdensi_DN14492_c3_g2, Pdensi_DN14528_c0_g1, Pdensi_DN14572_c0_g2d180081, Pdensi_DN14653_c0_g1d108253, Pdensi_DN14735_c0_g1, Pdensi_DN14965_c0_g1d465570, Pdensi_DN1508…
GO:0051213	2.44599032243754e-09	0.999999999516838	25	174	dioxygenase activity	MF	5.34361528655372e-07	MF dioxygenase activity	Pdensi_DN14965_c0_g1d465570, Pdensi_DN15119_c0_g1d395319, Pdensi_DN15715_c0_g1d277050, Pdensi_DN16262_c0_g1, Pdensi_DN16262_c1_g1d347133, Pdensi_DN16322_c0_g1, Pdensi_DN17022_c2_g2, Pdensi_DN17434_c0_g1, Pdensi_DN17691_c0_g2d401637, Pdensi_DN17788_c0_g1d113777, Pdensi_DN18584_c0_g1d115415, Pdensi_DN21992_c0_g1d124522, Pdensi_DN22547_c0_g1d20905, Pdensi_DN22574_c0_g1, Pdensi_DN24570_c0_g1, Pdensi_…
GO:0044248	3.48043252594946e-09	1	87	1290	cellular catabolic process	BP	7.47010728464311e-07	BP cellular catabolic process	Pdensi_DN11539_c0_g1d336199, Pdensi_DN12819_c0_g1d460270, Pdensi_DN13536_c0_g1, Pdensi_DN14230_c0_g3, Pdensi_DN14735_c0_g1, Pdensi_DN14857_c0_g1d342973, Pdensi_DN14895_c0_g1, Pdensi_DN14956_c0_g5, Pdensi_DN15086_c0_g1d213965, Pdensi_DN15086_c0_g3d465863, Pdensi_DN15418_c0_g2d466840, Pdensi_DN15715_c0_g1d277050, Pdensi_DN15855_c0_g1d468400, Pdensi_DN16284_c0_g1d215067, Pdensi_DN16322_c0_g1, Pdensi…
GO:0003824	3.61094148486736e-09	1	425	9609	catalytic activity	MF	7.6165962285978e-07	MF catalytic activity	Pdensi_DN10400_c0_g1d519127, Pdensi_DN10615_c0_g1d173442, Pdensi_DN10692_c0_g1, Pdensi_DN10846_c0_g1d335071, Pdensi_DN11042_c0_g1d104080, Pdensi_DN11539_c0_g1d336199, Pdensi_DN1180_c0_g1d325014, Pdensi_DN12205_c0_g1d269792, Pdensi_DN12332_c0_g1d50692, Pdensi_DN12647_c0_g2, Pdensi_DN12819_c0_g1d460270, Pdensi_DN12891_c0_g1d338749, Pdensi_DN12981_c0_g2, Pdensi_DN13058_c0_g1d460568, Pdensi_DN13092_c…
GO:0009737	3.83504752618449e-09	1	35	327	response to abscisic acid	BP	7.95219854836288e-07	BP response to abscisic acid	Pdensi_DN13969_c0_g1d212964, Pdensi_DN13977_c0_g1d340966, Pdensi_DN14492_c3_g2, Pdensi_DN15348_c2_g1, Pdensi_DN15400_c0_g2, Pdensi_DN15461_c0_g1d214312, Pdensi_DN16057_c0_g1d183538, Pdensi_DN17239_c0_g1d400552, Pdensi_DN17691_c0_g2d401637, Pdensi_DN19025_c1_g3, Pdensi_DN19180_c3_g2, Pdensi_DN19896_c0_g1, Pdensi_DN20053_c2_g3, Pdensi_DN20311_c1_g1d16738, Pdensi_DN20532_c0_g4, Pdensi_DN20821_c0_g1,…
GO:0032502	4.1879375937498e-09	1	142	2472	developmental process	BP	8.49737506384227e-07	BP developmental process	Pdensi_DN10201_c1_g2, Pdensi_DN10258_c0_g1d266747, Pdensi_DN10751_c0_g1d49359, Pdensi_DN11127_c0_g1d519871, Pdensi_DN11143_c0_g1d456681, Pdensi_DN11886_c0_g1d458064, Pdensi_DN12416_c0_g1d337984, Pdensi_DN13368_c0_g1d177692, Pdensi_DN13684_c0_g1, Pdensi_DN13989_c0_g2, Pdensi_DN13989_c0_g3, Pdensi_DN14230_c0_g3, Pdensi_DN14363_c0_g1d213328, Pdensi_DN14492_c3_g2, Pdensi_DN14729_c0_g3, Pdensi_DN14857…
GO:0005507	4.23687983402304e-09	0.999999999264681	21	135	copper ion binding	MF	8.49737506384227e-07	MF copper ion binding	Pdensi_DN11539_c0_g1d336199, Pdensi_DN14956_c0_g5, Pdensi_DN16433_c0_g1d215250, Pdensi_DN18549_c0_g1d354665, Pdensi_DN18549_c0_g3d354668, Pdensi_DN19175_c0_g1d286053, Pdensi_DN19175_c0_g1d286055, Pdensi_DN20755_c0_g1d493374, Pdensi_DN20755_c0_g2d493377, Pdensi_DN21246_c1_g1d18502, Pdensi_DN26129_c1_g1, Pdensi_DN27378_c0_g1d140778, Pdensi_DN33782_c0_g1d373899, Pdensi_DN39247_c0_g1d441442, Pdensi_D…
GO:0019752	1.00448928163598e-08	1	75	1071	carboxylic acid metabolic process	BP	1.98208417282815e-06	BP carboxylic acid metabolic process	Pdensi_DN10846_c0_g1d335071, Pdensi_DN11042_c0_g1d104080, Pdensi_DN12647_c0_g2, Pdensi_DN12981_c0_g2, Pdensi_DN13058_c0_g1d460568, Pdensi_DN14007_c0_g1d341217, Pdensi_DN14040_c0_g1d213034, Pdensi_DN14492_c3_g2, Pdensi_DN14572_c0_g2d180081, Pdensi_DN14653_c0_g1d108253, Pdensi_DN14965_c0_g1d465570, Pdensi_DN15119_c0_g1d395319, Pdensi_DN15348_c2_g1, Pdensi_DN15715_c0_g1d277050, Pdensi_DN16322_c0_g1,…
GO:0006631	1.18977117396681e-08	0.999999997346565	33	306	fatty acid metabolic process	BP	2.31042230830317e-06	BP fatty acid metabolic process	Pdensi_DN10846_c0_g1d335071, Pdensi_DN11042_c0_g1d104080, Pdensi_DN12647_c0_g2, Pdensi_DN12981_c0_g2, Pdensi_DN14040_c0_g1d213034, Pdensi_DN14653_c0_g1d108253, Pdensi_DN14965_c0_g1d465570, Pdensi_DN15119_c0_g1d395319, Pdensi_DN16483_c0_g1, Pdensi_DN17691_c0_g2d401637, Pdensi_DN18796_c1_g3, Pdensi_DN18962_c1_g1, Pdensi_DN20248_c0_g1, Pdensi_DN21280_c1_g4, Pdensi_DN22133_c2_g3, Pdensi_DN22547_c0_g1…
GO:0016746	1.42923038054564e-08	0.999999996577238	37	365	transferase activity, transferring acyl groups	MF	2.73206319931177e-06	MF transferase activity, transferring acyl groups	Pdensi_DN10400_c0_g1d519127, Pdensi_DN12647_c0_g2, Pdensi_DN14040_c0_g1d213034, Pdensi_DN14953_c0_g1d180857, Pdensi_DN15439_c0_g1d54251, Pdensi_DN16483_c0_g1, Pdensi_DN16858_c0_g3, Pdensi_DN17377_c0_g1, Pdensi_DN17409_c0_g2, Pdensi_DN18385_c0_g1d115059, Pdensi_DN19565_c0_g1d218684, Pdensi_DN19656_c0_g1d15592, Pdensi_DN19885_c1_g1d486838, Pdensi_DN20834_c0_g1, Pdensi_DN21024_c2_g3, Pdensi_DN21349_…
GO:0097305	1.48949026058361e-08	0.999999996534053	35	341	response to alcohol	BP	2.80344982276614e-06	BP response to alcohol	Pdensi_DN13969_c0_g1d212964, Pdensi_DN13977_c0_g1d340966, Pdensi_DN14492_c3_g2, Pdensi_DN15348_c2_g1, Pdensi_DN15400_c0_g2, Pdensi_DN15461_c0_g1d214312, Pdensi_DN16057_c0_g1d183538, Pdensi_DN17239_c0_g1d400552, Pdensi_DN17691_c0_g2d401637, Pdensi_DN19025_c1_g3, Pdensi_DN19180_c3_g2, Pdensi_DN19896_c0_g1, Pdensi_DN20053_c2_g3, Pdensi_DN20311_c1_g1d16738, Pdensi_DN20532_c0_g4, Pdensi_DN20821_c0_g1,…
GO:0000976	2.36214847824524e-08	0.99999999542772	21	142	transcription regulatory region sequence-specific DNA binding	MF	4.37856431558367e-06	MF transcription regulatory region sequence-specific DNA binding	Pdensi_DN15221_c0_g1d214075, Pdensi_DN17635_c0_g1, Pdensi_DN17770_c0_g3, Pdensi_DN18081_c1_g3, Pdensi_DN18878_c0_g4, Pdensi_DN19525_c0_g1d218718, Pdensi_DN20100_c0_g1d489240, Pdensi_DN20270_c0_g3d290192, Pdensi_DN20401_c0_g1d63113, Pdensi_DN20468_c2_g3, Pdensi_DN20551_c2_g1, Pdensi_DN21385_c0_g1, Pdensi_DN23393_c0_g1d129216, Pdensi_DN23629_c0_g4, Pdensi_DN24610_c0_g1, Pdensi_DN26605_c1_g1, Pdensi…
GO:0043436	3.95377853969891e-08	1	76	1128	oxoacid metabolic process	BP	7.21948159025022e-06	BP oxoacid metabolic process	Pdensi_DN10846_c0_g1d335071, Pdensi_DN11042_c0_g1d104080, Pdensi_DN12647_c0_g2, Pdensi_DN12981_c0_g2, Pdensi_DN13058_c0_g1d460568, Pdensi_DN14007_c0_g1d341217, Pdensi_DN14040_c0_g1d213034, Pdensi_DN14492_c3_g2, Pdensi_DN14572_c0_g2d180081, Pdensi_DN14653_c0_g1d108253, Pdensi_DN14965_c0_g1d465570, Pdensi_DN15119_c0_g1d395319, Pdensi_DN15348_c2_g1, Pdensi_DN15715_c0_g1d277050, Pdensi_DN16322_c0_g1,…
GO:0006082	4.59500482557347e-08	1	76	1132	organic acid metabolic process	BP	8.26695427000967e-06	BP organic acid metabolic process	Pdensi_DN10846_c0_g1d335071, Pdensi_DN11042_c0_g1d104080, Pdensi_DN12647_c0_g2, Pdensi_DN12981_c0_g2, Pdensi_DN13058_c0_g1d460568, Pdensi_DN14007_c0_g1d341217, Pdensi_DN14040_c0_g1d213034, Pdensi_DN14492_c3_g2, Pdensi_DN14572_c0_g2d180081, Pdensi_DN14653_c0_g1d108253, Pdensi_DN14965_c0_g1d465570, Pdensi_DN15119_c0_g1d395319, Pdensi_DN15348_c2_g1, Pdensi_DN15715_c0_g1d277050, Pdensi_DN16322_c0_g1,…
GO:0001101	5.04094163360906e-08	1	61	833	response to acid chemical	BP	8.93780868776424e-06	BP response to acid chemical	Pdensi_DN11148_c0_g1d335521, Pdensi_DN13092_c0_g1d177216, Pdensi_DN13969_c0_g1d212964, Pdensi_DN13977_c0_g1d340966, Pdensi_DN14492_c3_g2, Pdensi_DN15348_c2_g1, Pdensi_DN15400_c0_g2, Pdensi_DN15461_c0_g1d214312, Pdensi_DN16057_c0_g1d183538, Pdensi_DN16132_c1_g2, Pdensi_DN16322_c0_g1, Pdensi_DN17022_c2_g2, Pdensi_DN17239_c0_g1d400552, Pdensi_DN17691_c0_g2d401637, Pdensi_DN17833_c0_g1d282233, Pdensi…
GO:0016747	5.88414759385063e-08	0.999999982866025	34	336	transferase activity, transferring acyl groups other than amino-acyl groups	MF	1.02838088090241e-05	MF transferase activity, transferring acyl groups other than amino-acyl groups	Pdensi_DN10400_c0_g1d519127, Pdensi_DN12647_c0_g2, Pdensi_DN14040_c0_g1d213034, Pdensi_DN15439_c0_g1d54251, Pdensi_DN16483_c0_g1, Pdensi_DN16858_c0_g3, Pdensi_DN17377_c0_g1, Pdensi_DN17409_c0_g2, Pdensi_DN18385_c0_g1d115059, Pdensi_DN19565_c0_g1d218684, Pdensi_DN19656_c0_g1d15592, Pdensi_DN19885_c1_g1d486838, Pdensi_DN20834_c0_g1, Pdensi_DN21349_c1_g6, Pdensi_DN22140_c1_g2, Pdensi_DN22501_c3_g4, …
GO:0048608	6.33277135588738e-08	0.999999981491202	34	344	reproductive structure development	BP	1.09119894039333e-05	BP reproductive structure development	Pdensi_DN13368_c0_g1d177692, Pdensi_DN15221_c0_g1d214075, Pdensi_DN16520_c0_g1d471080, Pdensi_DN16624_c2_g1, Pdensi_DN17251_c0_g1d215968, Pdensi_DN17532_c0_g1d113246, Pdensi_DN18334_c0_g1d114947, Pdensi_DN18888_c0_g1d405534, Pdensi_DN18955_c0_g1d14400, Pdensi_DN19038_c1_g6, Pdensi_DN19663_c0_g2d359591, Pdensi_DN19809_c1_g1, Pdensi_DN20468_c2_g3, Pdensi_DN21020_c2_g1, Pdensi_DN21047_c1_g4, Pdensi_…
GO:0009725	6.49843197414875e-08	1	61	844	response to hormone	BP	1.10419189960744e-05	BP response to hormone	Pdensi_DN10201_c1_g2, Pdensi_DN10258_c0_g1d266747, Pdensi_DN11148_c0_g1d335521, Pdensi_DN11672_c0_g1d210870, Pdensi_DN13092_c0_g1d177216, Pdensi_DN13684_c0_g1, Pdensi_DN13969_c0_g1d212964, Pdensi_DN13977_c0_g1d340966, Pdensi_DN14492_c3_g2, Pdensi_DN14729_c0_g3, Pdensi_DN14857_c0_g1d342973, Pdensi_DN15194_c0_g1d343911, Pdensi_DN15348_c2_g1, Pdensi_DN15400_c0_g2, Pdensi_DN15439_c0_g1d54251, Pdensi_…
GO:0031408	8.9662306849694e-08	0.999999990846823	12	51	oxylipin biosynthetic process	BP	1.50264200273857e-05	BP oxylipin biosynthetic process	Pdensi_DN14965_c0_g1d465570, Pdensi_DN15119_c0_g1d395319, Pdensi_DN17691_c0_g2d401637, Pdensi_DN18796_c1_g3, Pdensi_DN20248_c0_g1, Pdensi_DN22133_c2_g3, Pdensi_DN22547_c0_g1d20905, Pdensi_DN22636_c0_g1, Pdensi_DN26360_c0_g1d560098, Pdensi_DN27720_c1_g1, Pdensi_DN38467_c1_g1, Pdensi_DN40370_c0_g1d91729
GO:0005976	1.17028293345198e-07	0.999999962094096	39	438	polysaccharide metabolic process	BP	1.9090182736895e-05	BP polysaccharide metabolic process	Pdensi_DN12819_c0_g1d460270, Pdensi_DN13671_c0_g1, Pdensi_DN14230_c0_g3, Pdensi_DN15418_c0_g2d466840, Pdensi_DN16284_c0_g1d215067, Pdensi_DN17377_c0_g1, Pdensi_DN17518_c0_g1, Pdensi_DN18297_c1_g3, Pdensi_DN19565_c0_g1d218684, Pdensi_DN19843_c0_g1d219141, Pdensi_DN20250_c0_g5, Pdensi_DN20706_c1_g6, Pdensi_DN20784_c0_g1, Pdensi_DN20834_c0_g1, Pdensi_DN21097_c0_g7, Pdensi_DN21624_c0_g2d540410, Pdens…
GO:0048856	1.17031527322799e-07	1	95	1569	anatomical structure development	BP	1.9090182736895e-05	BP anatomical structure development	Pdensi_DN10201_c1_g2, Pdensi_DN11127_c0_g1d519871, Pdensi_DN11143_c0_g1d456681, Pdensi_DN12416_c0_g1d337984, Pdensi_DN13368_c0_g1d177692, Pdensi_DN14230_c0_g3, Pdensi_DN14363_c0_g1d213328, Pdensi_DN14729_c0_g3, Pdensi_DN14857_c0_g1d342973, Pdensi_DN14895_c0_g1, Pdensi_DN14965_c0_g1d465570, Pdensi_DN15221_c0_g1d214075, Pdensi_DN15274_c0_g1d344023, Pdensi_DN15526_c0_g1, Pdensi_DN15834_c0_g1d526435,…
GO:0044707	1.26254206193735e-07	1	94	1553	NA	NA	2.0323604718081e-05	none	Pdensi_DN10201_c1_g2, Pdensi_DN12416_c0_g1d337984, Pdensi_DN12819_c0_g1d460270, Pdensi_DN13368_c0_g1d177692, Pdensi_DN13977_c0_g1d340966, Pdensi_DN14230_c0_g3, Pdensi_DN14729_c0_g3, Pdensi_DN14857_c0_g1d342973, Pdensi_DN14965_c0_g1d465570, Pdensi_DN15221_c0_g1d214075, Pdensi_DN15274_c0_g1d344023, Pdensi_DN15439_c0_g1d54251, Pdensi_DN15834_c0_g1d526435, Pdensi_DN16057_c0_g1d183538, Pdensi_DN16322_…
GO:1901700	1.32634186099341e-07	1	75	1145	response to oxygen-containing compound	BP	2.10733328927186e-05	BP response to oxygen-containing compound	Pdensi_DN10258_c0_g1d266747, Pdensi_DN11148_c0_g1d335521, Pdensi_DN13092_c0_g1d177216, Pdensi_DN13969_c0_g1d212964, Pdensi_DN13977_c0_g1d340966, Pdensi_DN14492_c3_g2, Pdensi_DN14729_c0_g3, Pdensi_DN15348_c2_g1, Pdensi_DN15400_c0_g2, Pdensi_DN15461_c0_g1d214312, Pdensi_DN16057_c0_g1d183538, Pdensi_DN16132_c1_g2, Pdensi_DN16322_c0_g1, Pdensi_DN17022_c2_g2, Pdensi_DN17239_c0_g1d400552, Pdensi_DN1769…
GO:0031407	1.43746175176508e-07	0.999999984550399	12	53	oxylipin metabolic process	BP	2.25460347065308e-05	BP oxylipin metabolic process	Pdensi_DN14965_c0_g1d465570, Pdensi_DN15119_c0_g1d395319, Pdensi_DN17691_c0_g2d401637, Pdensi_DN18796_c1_g3, Pdensi_DN20248_c0_g1, Pdensi_DN22133_c2_g3, Pdensi_DN22547_c0_g1d20905, Pdensi_DN22636_c0_g1, Pdensi_DN26360_c0_g1d560098, Pdensi_DN27720_c1_g1, Pdensi_DN38467_c1_g1, Pdensi_DN40370_c0_g1d91729
GO:0009505	1.47715551589859e-07	0.999999963531175	24	196	plant-type cell wall	CC	2.2875342508232e-05	CC plant-type cell wall	Pdensi_DN17518_c0_g1, Pdensi_DN19517_c0_g1d61117, Pdensi_DN19600_c0_g1d485629, Pdensi_DN19798_c0_g2, Pdensi_DN19943_c0_g2d487574, Pdensi_DN20311_c1_g1d16738, Pdensi_DN21624_c0_g2d540410, Pdensi_DN22789_c1_g6, Pdensi_DN23116_c1_g4, Pdensi_DN23350_c1_g1d547912, Pdensi_DN23603_c0_g3d549323, Pdensi_DN24294_c0_g1, Pdensi_DN24467_c0_g1, Pdensi_DN25856_c0_g4, Pdensi_DN26695_c0_g4, Pdensi_DN33925_c0_g1d3…
GO:0044036	1.73780323070954e-07	0.999999958242331	23	187	cell wall macromolecule metabolic process	BP	2.65753559056257e-05	BP cell wall macromolecule metabolic process	Pdensi_DN12819_c0_g1d460270, Pdensi_DN14230_c0_g3, Pdensi_DN15418_c0_g2d466840, Pdensi_DN16284_c0_g1d215067, Pdensi_DN17377_c0_g1, Pdensi_DN17518_c0_g1, Pdensi_DN18297_c1_g3, Pdensi_DN19565_c0_g1d218684, Pdensi_DN19843_c0_g1d219141, Pdensi_DN20250_c0_g5, Pdensi_DN20706_c1_g6, Pdensi_DN20784_c0_g1, Pdensi_DN21624_c0_g2d540410, Pdensi_DN23116_c1_g4, Pdensi_DN23308_c0_g1d427354, Pdensi_DN23914_c0_g1…
GO:0008300	1.84155146433752e-07	0.999999994180701	7	14	isoprenoid catabolic process	BP	2.76627503983381e-05	BP isoprenoid catabolic process	Pdensi_DN16322_c0_g1, Pdensi_DN18878_c0_g4, Pdensi_DN29431_c1_g1, Pdensi_DN30235_c0_g1d309904, Pdensi_DN3057_c0_g1d260296, Pdensi_DN34073_c0_g1d201036, Pdensi_GG_71020_c0_g1
GO:0032501	1.85413236281161e-07	1	94	1567	multicellular organismal process	BP	2.76627503983381e-05	BP multicellular organismal process	Pdensi_DN10201_c1_g2, Pdensi_DN12416_c0_g1d337984, Pdensi_DN12819_c0_g1d460270, Pdensi_DN13368_c0_g1d177692, Pdensi_DN13977_c0_g1d340966, Pdensi_DN14230_c0_g3, Pdensi_DN14729_c0_g3, Pdensi_DN14857_c0_g1d342973, Pdensi_DN14965_c0_g1d465570, Pdensi_DN15221_c0_g1d214075, Pdensi_DN15274_c0_g1d344023, Pdensi_DN15439_c0_g1d54251, Pdensi_DN15834_c0_g1d526435, Pdensi_DN16057_c0_g1d183538, Pdensi_DN16322_…
GO:0010229	2.03881366997587e-07	0.999999977048007	12	58	inflorescence development	BP	3.00516222150419e-05	BP inflorescence development	Pdensi_DN16624_c2_g1, Pdensi_DN19809_c1_g1, Pdensi_DN21020_c2_g1, Pdensi_DN21047_c1_g4, Pdensi_DN21144_c0_g1d64804, Pdensi_DN21269_c2_g1, Pdensi_DN24513_c1_g2, Pdensi_DN25772_c2_g1, Pdensi_DN25841_c0_g1d75723, Pdensi_DN26680_c0_g1d229530, Pdensi_DN39620_c3_g1, Pdensi_DN6880_c0_g1d450628
GO:0044249	2.13133843891436e-07	1	137	2550	cellular biosynthetic process	BP	3.07598121767743e-05	BP cellular biosynthetic process	Pdensi_DN10846_c0_g1d335071, Pdensi_DN11042_c0_g1d104080, Pdensi_DN12647_c0_g2, Pdensi_DN12981_c0_g2, Pdensi_DN13536_c0_g1, Pdensi_DN14007_c0_g1d341217, Pdensi_DN14040_c0_g1d213034, Pdensi_DN14492_c3_g2, Pdensi_DN14528_c0_g1, Pdensi_DN14572_c0_g2d180081, Pdensi_DN14653_c0_g1d108253, Pdensi_DN14735_c0_g1, Pdensi_DN14965_c0_g1d465570, Pdensi_DN15086_c0_g1d213965, Pdensi_DN15119_c0_g1d395319, Pdensi…
GO:0043565	2.13714568826698e-07	1	51	670	sequence-specific DNA binding	MF	3.07598121767743e-05	MF sequence-specific DNA binding	Pdensi_DN11148_c0_g1d335521, Pdensi_DN11886_c0_g1d458064, Pdensi_DN14492_c3_g2, Pdensi_DN15221_c0_g1d214075, Pdensi_DN15348_c2_g1, Pdensi_DN15400_c0_g2, Pdensi_DN16706_c0_g1d399200, Pdensi_DN16777_c0_g1d471592, Pdensi_DN17239_c0_g1d400552, Pdensi_DN17635_c0_g1, Pdensi_DN17770_c0_g3, Pdensi_DN18081_c1_g3, Pdensi_DN18169_c0_g1d13057, Pdensi_DN18755_c0_g1d59594, Pdensi_DN18878_c0_g4, Pdensi_DN19025_…
GO:0009719	2.32156319132664e-07	1	61	878	response to endogenous stimulus	BP	3.3025586142663e-05	BP response to endogenous stimulus	Pdensi_DN10201_c1_g2, Pdensi_DN10258_c0_g1d266747, Pdensi_DN11148_c0_g1d335521, Pdensi_DN11672_c0_g1d210870, Pdensi_DN13092_c0_g1d177216, Pdensi_DN13684_c0_g1, Pdensi_DN13969_c0_g1d212964, Pdensi_DN13977_c0_g1d340966, Pdensi_DN14492_c3_g2, Pdensi_DN14729_c0_g3, Pdensi_DN14857_c0_g1d342973, Pdensi_DN15194_c0_g1d343911, Pdensi_DN15348_c2_g1, Pdensi_DN15400_c0_g2, Pdensi_DN15439_c0_g1d54251, Pdensi_…
GO:0044255	2.50742796225895e-07	1	56	780	cellular lipid metabolic process	BP	3.52596249313517e-05	BP cellular lipid metabolic process	Pdensi_DN10846_c0_g1d335071, Pdensi_DN11042_c0_g1d104080, Pdensi_DN12647_c0_g2, Pdensi_DN12981_c0_g2, Pdensi_DN14040_c0_g1d213034, Pdensi_DN14653_c0_g1d108253, Pdensi_DN14965_c0_g1d465570, Pdensi_DN15119_c0_g1d395319, Pdensi_DN16322_c0_g1, Pdensi_DN16375_c0_g1d278578, Pdensi_DN16483_c0_g1, Pdensi_DN16858_c0_g3, Pdensi_DN17409_c0_g2, Pdensi_DN17691_c0_g2d401637, Pdensi_DN17833_c0_g1d282233, Pdensi…
GO:0009813	2.62593149926601e-07	0.999999946096192	19	135	flavonoid biosynthetic process	BP	3.65064158659322e-05	BP flavonoid biosynthetic process	Pdensi_DN16262_c0_g1, Pdensi_DN16262_c1_g1d347133, Pdensi_DN16309_c0_g1d278549, Pdensi_DN17434_c0_g1, Pdensi_DN17788_c0_g1d113777, Pdensi_DN18584_c0_g1d115415, Pdensi_DN21992_c0_g1d124522, Pdensi_DN22140_c1_g2, Pdensi_DN22574_c0_g1, Pdensi_DN22639_c0_g4, Pdensi_DN23164_c0_g3d547144, Pdensi_DN24241_c3_g1, Pdensi_DN25042_c0_g1d557381, Pdensi_DN25334_c1_g2, Pdensi_DN27282_c0_g1d430792, Pdensi_DN3830…
GO:1990837	3.31842102504913e-07	0.999999920236019	22	178	sequence-specific double-stranded DNA binding	MF	4.56152391241023e-05	MF sequence-specific double-stranded DNA binding	Pdensi_DN15221_c0_g1d214075, Pdensi_DN17635_c0_g1, Pdensi_DN17770_c0_g3, Pdensi_DN18081_c1_g3, Pdensi_DN18878_c0_g4, Pdensi_DN19525_c0_g1d218718, Pdensi_DN19596_c0_g1, Pdensi_DN20100_c0_g1d489240, Pdensi_DN20270_c0_g3d290192, Pdensi_DN20401_c0_g1d63113, Pdensi_DN20468_c2_g3, Pdensi_DN20551_c2_g1, Pdensi_DN21385_c0_g1, Pdensi_DN23393_c0_g1d129216, Pdensi_DN23629_c0_g4, Pdensi_DN24610_c0_g1, Pdensi…
GO:0030570	3.83081010089096e-07	0.999999978877585	8	23	pectate lyase activity	MF	5.20734786381111e-05	MF pectate lyase activity	Pdensi_DN21097_c0_g7, Pdensi_DN21896_c0_g1d221829, Pdensi_DN24669_c0_g1d365890, Pdensi_DN25050_c2_g2, Pdensi_DN25155_c0_g1d192937, Pdensi_DN38374_c2_g1, Pdensi_DN4065_c0_g1d99812, Pdensi_GG_145839_c2_g1
GO:0006979	4.0360345112069e-07	0.999999866560834	33	352	response to oxidative stress	BP	5.42602705605552e-05	BP response to oxidative stress	Pdensi_DN13977_c0_g1d340966, Pdensi_DN15086_c0_g1d213965, Pdensi_DN15086_c0_g3d465863, Pdensi_DN16057_c0_g1d183538, Pdensi_DN16520_c0_g1d471080, Pdensi_DN16532_c0_g1d215401, Pdensi_DN16606_c1_g6, Pdensi_DN18169_c0_g1d13057, Pdensi_DN18318_c1_g1, Pdensi_DN19569_c0_g6, Pdensi_DN19717_c0_g2d287888, Pdensi_DN19798_c0_g2, Pdensi_DN19803_c0_g3d487229, Pdensi_DN19943_c0_g2d487574, Pdensi_DN20248_c0_g1, …
GO:0009812	5.92434788923171e-07	0.999999870996011	19	142	flavonoid metabolic process	BP	7.87809479096312e-05	BP flavonoid metabolic process	Pdensi_DN16262_c0_g1, Pdensi_DN16262_c1_g1d347133, Pdensi_DN16309_c0_g1d278549, Pdensi_DN17434_c0_g1, Pdensi_DN17788_c0_g1d113777, Pdensi_DN18584_c0_g1d115415, Pdensi_DN21992_c0_g1d124522, Pdensi_DN22140_c1_g2, Pdensi_DN22574_c0_g1, Pdensi_DN22639_c0_g4, Pdensi_DN23164_c0_g3d547144, Pdensi_DN24241_c3_g1, Pdensi_DN25042_c0_g1d557381, Pdensi_DN25334_c1_g2, Pdensi_DN27282_c0_g1d430792, Pdensi_DN3830…
GO:1901361	8.17908122891368e-07	0.999999724523545	32	347	organic cyclic compound catabolic process	BP	0.00010759449435971	BP organic cyclic compound catabolic process	Pdensi_DN11539_c0_g1d336199, Pdensi_DN13536_c0_g1, Pdensi_DN14956_c0_g5, Pdensi_DN15715_c0_g1d277050, Pdensi_DN16433_c0_g1d215250, Pdensi_DN17022_c2_g2, Pdensi_DN17568_c0_g1d216235, Pdensi_DN18549_c0_g1d354665, Pdensi_DN18549_c0_g3d354668, Pdensi_DN19175_c0_g1d286053, Pdensi_DN19175_c0_g1d286055, Pdensi_DN20755_c0_g1d493374, Pdensi_DN20755_c0_g2d493377, Pdensi_DN21246_c1_g1d18502, Pdensi_DN24324_…
GO:0016837	8.29366318296871e-07	0.999999947933078	8	25	carbon-oxygen lyase activity, acting on polysaccharides	MF	0.000107941144021744	MF carbon-oxygen lyase activity, acting on polysaccharides	Pdensi_DN21097_c0_g7, Pdensi_DN21896_c0_g1d221829, Pdensi_DN24669_c0_g1d365890, Pdensi_DN25050_c2_g2, Pdensi_DN25155_c0_g1d192937, Pdensi_DN38374_c2_g1, Pdensi_DN4065_c0_g1d99812, Pdensi_GG_145839_c2_g1
GO:0030154	8.58953412579394e-07	0.999999685118653	37	435	cell differentiation	BP	0.00010971267510233	BP cell differentiation	Pdensi_DN11886_c0_g1d458064, Pdensi_DN13368_c0_g1d177692, Pdensi_DN14492_c3_g2, Pdensi_DN15221_c0_g1d214075, Pdensi_DN15348_c2_g1, Pdensi_DN15834_c0_g1d526435, Pdensi_DN17532_c0_g1d113246, Pdensi_DN18334_c0_g1d114947, Pdensi_DN19025_c1_g3, Pdensi_DN19025_c1_g4, Pdensi_DN19038_c1_g6, Pdensi_DN20053_c2_g3, Pdensi_DN20468_c2_g3, Pdensi_DN20784_c0_g1, Pdensi_DN21385_c0_g1, Pdensi_DN218_c0_g1, Pdensi_…
GO:0009628	8.60913585893714e-07	0.999999685293805	99	1714	response to abiotic stimulus	BP	0.00010971267510233	BP response to abiotic stimulus	Pdensi_DN10751_c0_g1d49359, Pdensi_DN10846_c0_g1d335071, Pdensi_DN11848_c0_g1d5764, Pdensi_DN12647_c0_g2, Pdensi_DN13092_c0_g1d177216, Pdensi_DN13572_c0_g1d51959, Pdensi_DN13967_c0_g1d7799, Pdensi_DN13977_c0_g1d340966, Pdensi_DN14492_c3_g2, Pdensi_DN14735_c0_g1, Pdensi_DN14857_c0_g1d342973, Pdensi_DN14953_c0_g1d180857, Pdensi_DN15194_c0_g1d343911, Pdensi_DN15348_c2_g1, Pdensi_DN15400_c0_g2, Pdens…
GO:0090567	8.76592672806022e-07	0.999999729248469	28	282	reproductive shoot system development	BP	0.000110559121227927	BP reproductive shoot system development	Pdensi_DN13368_c0_g1d177692, Pdensi_DN16520_c0_g1d471080, Pdensi_DN16624_c2_g1, Pdensi_DN17532_c0_g1d113246, Pdensi_DN18334_c0_g1d114947, Pdensi_DN18888_c0_g1d405534, Pdensi_DN19038_c1_g6, Pdensi_DN19809_c1_g1, Pdensi_DN20468_c2_g3, Pdensi_DN21020_c2_g1, Pdensi_DN21047_c1_g4, Pdensi_DN21144_c0_g1d64804, Pdensi_DN21269_c2_g1, Pdensi_DN21385_c0_g1, Pdensi_DN21564_c0_g2d123398, Pdensi_DN23124_c0_g1d…
GO:1901362	9.00273935360387e-07	0.999999693717956	71	1106	organic cyclic compound biosynthetic process	BP	0.000112387258420398	BP organic cyclic compound biosynthetic process	Pdensi_DN11042_c0_g1d104080, Pdensi_DN12981_c0_g2, Pdensi_DN13536_c0_g1, Pdensi_DN14492_c3_g2, Pdensi_DN14528_c0_g1, Pdensi_DN14653_c0_g1d108253, Pdensi_DN14735_c0_g1, Pdensi_DN15086_c0_g1d213965, Pdensi_DN15348_c2_g1, Pdensi_DN16309_c0_g1d278549, Pdensi_DN16433_c0_g1d215250, Pdensi_DN16680_c0_g1d348573, Pdensi_DN17340_c0_g1, Pdensi_DN17377_c0_g1, Pdensi_DN17568_c0_g1d216235, Pdensi_DN17771_c0_g1…
GO:0016115	1.11108540763529e-06	0.999999986494641	5	7	terpenoid catabolic process	BP	0.000137303220979901	BP terpenoid catabolic process	Pdensi_DN18878_c0_g4, Pdensi_DN30235_c0_g1d309904, Pdensi_DN3057_c0_g1d260296, Pdensi_DN34073_c0_g1d201036, Pdensi_GG_71020_c0_g1
GO:1901575	1.39037855978805e-06	0.999999348326577	91	1556	organic substance catabolic process	BP	0.00017009891300447	BP organic substance catabolic process	Pdensi_DN11539_c0_g1d336199, Pdensi_DN12819_c0_g1d460270, Pdensi_DN13422_c0_g1d391646, Pdensi_DN13536_c0_g1, Pdensi_DN14230_c0_g3, Pdensi_DN14857_c0_g1d342973, Pdensi_DN14895_c0_g1, Pdensi_DN14953_c0_g1d180857, Pdensi_DN14956_c0_g5, Pdensi_DN15483_c1_g3, Pdensi_DN15483_c1_g4, Pdensi_DN15715_c0_g1d277050, Pdensi_DN16322_c0_g1, Pdensi_DN16433_c0_g1d215250, Pdensi_DN17022_c2_g2, Pdensi_DN17066_c0_g1…
GO:0042537	1.48141570261769e-06	0.999999751248661	14	83	benzene-containing compound metabolic process	BP	0.000179441977285394	BP benzene-containing compound metabolic process	Pdensi_DN13536_c0_g1, Pdensi_DN14492_c3_g2, Pdensi_DN15348_c2_g1, Pdensi_DN15715_c0_g1d277050, Pdensi_DN17022_c2_g2, Pdensi_DN17568_c0_g1d216235, Pdensi_DN19025_c1_g3, Pdensi_DN20053_c2_g3, Pdensi_DN24570_c0_g1, Pdensi_DN25698_c2_g1, Pdensi_DN32512_c0_g1, Pdensi_DN37478_c2_g2, Pdensi_DN38537_c0_g1, Pdensi_DN7686_c0_g1d207829
GO:0050896	1.93133281036196e-06	0.999998829031194	226	4798	response to stimulus	BP	0.000231646329431061	BP response to stimulus	Pdensi_DN10201_c1_g2, Pdensi_DN10258_c0_g1d266747, Pdensi_DN10553_c0_g1d103553, Pdensi_DN10692_c0_g1, Pdensi_DN10751_c0_g1d49359, Pdensi_DN10846_c0_g1d335071, Pdensi_DN11143_c0_g1d456681, Pdensi_DN11148_c0_g1d335521, Pdensi_DN11450_c0_g1, Pdensi_DN11475_c0_g1d336191, Pdensi_DN11672_c0_g1d210870, Pdensi_DN11848_c0_g1d5764, Pdensi_DN11970_c0_g1d5850, Pdensi_DN12647_c0_g2, Pdensi_DN13092_c0_g1d17721…
GO:0045944	1.97172545949952e-06	0.999999508851886	20	168	positive regulation of transcription by RNA polymerase II	BP	0.000234195041471039	BP positive regulation of transcription by RNA polymerase II	Pdensi_DN15221_c0_g1d214075, Pdensi_DN17635_c0_g1, Pdensi_DN18081_c1_g3, Pdensi_DN18878_c0_g4, Pdensi_DN19525_c0_g1d218718, Pdensi_DN20100_c0_g1d489240, Pdensi_DN20270_c0_g3d290192, Pdensi_DN20468_c2_g3, Pdensi_DN20551_c2_g1, Pdensi_DN21250_c0_g2, Pdensi_DN21385_c0_g1, Pdensi_DN23393_c0_g1d129216, Pdensi_DN23629_c0_g4, Pdensi_DN24610_c0_g1, Pdensi_DN26605_c1_g1, Pdensi_DN35582_c2_g1, Pdensi_DN355…
GO:0003006	2.02069346781482e-06	0.999999109457493	69	1092	developmental process involved in reproduction	BP	0.000237703498896601	BP developmental process involved in reproduction	Pdensi_DN11127_c0_g1d519871, Pdensi_DN13368_c0_g1d177692, Pdensi_DN13989_c0_g2, Pdensi_DN13989_c0_g3, Pdensi_DN14230_c0_g3, Pdensi_DN15221_c0_g1d214075, Pdensi_DN15274_c0_g1d344023, Pdensi_DN15526_c0_g1, Pdensi_DN16322_c0_g1, Pdensi_DN16520_c0_g1d471080, Pdensi_DN16624_c2_g1, Pdensi_DN17251_c0_g1d215968, Pdensi_DN17340_c0_g1, Pdensi_DN17532_c0_g1d113246, Pdensi_DN17585_c0_g1, Pdensi_DN18334_c0_g1…
GO:0006355	2.15527129871176e-06	0.999998994099967	86	1449	regulation of transcription, DNA-templated	BP	0.000251119895889902	BP regulation of transcription, DNA-templated	Pdensi_DN10618_c0_g1d103684, Pdensi_DN10619_c0_g1d103663, Pdensi_DN11148_c0_g1d335521, Pdensi_DN11886_c0_g1d458064, Pdensi_DN13092_c0_g1d177216, Pdensi_DN13368_c0_g1d177692, Pdensi_DN13989_c0_g2, Pdensi_DN13989_c0_g3, Pdensi_DN14729_c0_g3, Pdensi_DN15221_c0_g1d214075, Pdensi_DN15400_c0_g2, Pdensi_DN15526_c0_g1, Pdensi_DN15656_c1_g2, Pdensi_DN16624_c2_g1, Pdensi_DN16680_c0_g1d348573, Pdensi_DN1670…
GO:0019439	2.27323502509162e-06	0.999999225002219	30	330	aromatic compound catabolic process	BP	0.000258694888457252	BP aromatic compound catabolic process	Pdensi_DN11539_c0_g1d336199, Pdensi_DN13536_c0_g1, Pdensi_DN14956_c0_g5, Pdensi_DN15715_c0_g1d277050, Pdensi_DN16433_c0_g1d215250, Pdensi_DN17022_c2_g2, Pdensi_DN17568_c0_g1d216235, Pdensi_DN18549_c0_g1d354665, Pdensi_DN18549_c0_g3d354668, Pdensi_DN19175_c0_g1d286053, Pdensi_DN19175_c0_g1d286055, Pdensi_DN20755_c0_g1d493374, Pdensi_DN20755_c0_g2d493377, Pdensi_DN21246_c1_g1d18502, Pdensi_DN24324_…
GO:1903506	2.28372142826412e-06	0.999998932873535	86	1451	regulation of nucleic acid-templated transcription	BP	0.000258694888457252	BP regulation of nucleic acid-templated transcription	Pdensi_DN10618_c0_g1d103684, Pdensi_DN10619_c0_g1d103663, Pdensi_DN11148_c0_g1d335521, Pdensi_DN11886_c0_g1d458064, Pdensi_DN13092_c0_g1d177216, Pdensi_DN13368_c0_g1d177692, Pdensi_DN13989_c0_g2, Pdensi_DN13989_c0_g3, Pdensi_DN14729_c0_g3, Pdensi_DN15221_c0_g1d214075, Pdensi_DN15400_c0_g2, Pdensi_DN15526_c0_g1, Pdensi_DN15656_c1_g2, Pdensi_DN16624_c2_g1, Pdensi_DN16680_c0_g1d348573, Pdensi_DN1670…
GO:2001141	2.28372142826412e-06	0.999998932873535	86	1451	regulation of RNA biosynthetic process	BP	0.000258694888457252	BP regulation of RNA biosynthetic process	Pdensi_DN10618_c0_g1d103684, Pdensi_DN10619_c0_g1d103663, Pdensi_DN11148_c0_g1d335521, Pdensi_DN11886_c0_g1d458064, Pdensi_DN13092_c0_g1d177216, Pdensi_DN13368_c0_g1d177692, Pdensi_DN13989_c0_g2, Pdensi_DN13989_c0_g3, Pdensi_DN14729_c0_g3, Pdensi_DN15221_c0_g1d214075, Pdensi_DN15400_c0_g2, Pdensi_DN15526_c0_g1, Pdensi_DN15656_c1_g2, Pdensi_DN16624_c2_g1, Pdensi_DN16680_c0_g1d348573, Pdensi_DN1670…
GO:0016998	2.36217726945984e-06	0.999999782583056	9	34	cell wall macromolecule catabolic process	BP	0.000265127309307997	BP cell wall macromolecule catabolic process	Pdensi_DN12819_c0_g1d460270, Pdensi_DN14230_c0_g3, Pdensi_DN15418_c0_g2d466840, Pdensi_DN16284_c0_g1d215067, Pdensi_DN20706_c1_g6, Pdensi_DN20784_c0_g1, Pdensi_DN37381_c0_g1d240517, Pdensi_GG_111523_c0_g1, Pdensi_GG_37132_c0_g1
GO:0019438	3.60243151619523e-06	0.999998296133005	63	975	aromatic compound biosynthetic process	BP	0.000400655883355749	BP aromatic compound biosynthetic process	Pdensi_DN11042_c0_g1d104080, Pdensi_DN12981_c0_g2, Pdensi_DN13536_c0_g1, Pdensi_DN14492_c3_g2, Pdensi_DN14528_c0_g1, Pdensi_DN14653_c0_g1d108253, Pdensi_DN14735_c0_g1, Pdensi_DN15086_c0_g1d213965, Pdensi_DN15348_c2_g1, Pdensi_DN16433_c0_g1d215250, Pdensi_DN16680_c0_g1d348573, Pdensi_DN17340_c0_g1, Pdensi_DN17377_c0_g1, Pdensi_DN17568_c0_g1d216235, Pdensi_DN17771_c0_g1, Pdensi_DN18910_c0_g1d285192…
GO:1990136	5.11849767079284e-06	0.999999966408738	4	5	linoleate 9S-lipoxygenase activity	MF	0.000564141445986302	MF linoleate 9S-lipoxygenase activity	Pdensi_DN14965_c0_g1d465570, Pdensi_DN17691_c0_g2d401637, Pdensi_DN27720_c1_g1, Pdensi_DN40370_c0_g1d91729
GO:1901568	7.03882475210043e-06	0.999998852339589	12	70	fatty acid derivative metabolic process	BP	0.000768865910867827	BP fatty acid derivative metabolic process	Pdensi_DN12647_c0_g2, Pdensi_DN16858_c0_g3, Pdensi_DN17409_c0_g2, Pdensi_DN19519_c0_g5, Pdensi_DN19656_c0_g1d15592, Pdensi_DN21349_c1_g6, Pdensi_DN21755_c0_g1d221703, Pdensi_DN21755_c0_g2d124051, Pdensi_DN2475_c0_g1d447206, Pdensi_DN33061_c0_g1d236426, Pdensi_DN7371_c0_g1, Pdensi_GG_121614_c0_g1
GO:0009611	7.20588255307266e-06	0.999998111144755	19	167	response to wounding	BP	0.00078014838189638	BP response to wounding	Pdensi_DN11143_c0_g1d456681, Pdensi_DN11475_c0_g1d336191, Pdensi_DN14230_c0_g3, Pdensi_DN14492_c3_g2, Pdensi_DN15348_c2_g1, Pdensi_DN19025_c1_g3, Pdensi_DN20053_c2_g3, Pdensi_DN21405_c2_g3, Pdensi_DN21755_c0_g1d221703, Pdensi_DN21755_c0_g2d124051, Pdensi_DN22686_c0_g3, Pdensi_DN2475_c0_g1d447206, Pdensi_DN25859_c0_g1d559586, Pdensi_DN26290_c0_g1d193979, Pdensi_DN34856_c0_g1d374976, Pdensi_DN37381…
GO:0016620	7.47006315590405e-06	0.9999987696628	12	73	oxidoreductase activity, acting on the aldehyde or oxo group of donors, NAD or NADP as acceptor	MF	0.000801655724994124	MF oxidoreductase activity, acting on the aldehyde or oxo group of donors, NAD or NADP as acceptor	Pdensi_DN19519_c0_g5, Pdensi_DN21309_c0_g1d221132, Pdensi_DN21755_c0_g1d221703, Pdensi_DN21755_c0_g2d124051, Pdensi_DN24348_c0_g2d553545, Pdensi_DN2475_c0_g1d447206, Pdensi_DN24773_c0_g1d555703, Pdensi_DN30823_c0_g1d27442, Pdensi_DN33061_c0_g1d236426, Pdensi_GG_143718_c0_g1, Pdensi_GG_26120_c1_g1, Pdensi_GG_29956_c0_g1
GO:0051252	8.26953930704389e-06	0.99999534091561	88	1537	regulation of RNA metabolic process	BP	0.000876179292606596	BP regulation of RNA metabolic process	Pdensi_DN10618_c0_g1d103684, Pdensi_DN10619_c0_g1d103663, Pdensi_DN11148_c0_g1d335521, Pdensi_DN11886_c0_g1d458064, Pdensi_DN12416_c0_g1d337984, Pdensi_DN13092_c0_g1d177216, Pdensi_DN13368_c0_g1d177692, Pdensi_DN13989_c0_g2, Pdensi_DN13989_c0_g3, Pdensi_DN14729_c0_g3, Pdensi_DN14878_c0_g1d53491, Pdensi_DN15221_c0_g1d214075, Pdensi_DN15400_c0_g2, Pdensi_DN15526_c0_g1, Pdensi_DN15656_c1_g2, Pdensi_…
GO:0009800	8.37935076303512e-06	0.999999601401859	6	15	cinnamic acid biosynthetic process	BP	0.000876179292606596	BP cinnamic acid biosynthetic process	Pdensi_DN14492_c3_g2, Pdensi_DN15348_c2_g1, Pdensi_DN19025_c1_g3, Pdensi_DN20053_c2_g3, Pdensi_DN32512_c0_g1, Pdensi_DN37478_c2_g2
GO:0009803	8.37935076303512e-06	0.999999601401859	6	15	cinnamic acid metabolic process	BP	0.000876179292606596	BP cinnamic acid metabolic process	Pdensi_DN14492_c3_g2, Pdensi_DN15348_c2_g1, Pdensi_DN19025_c1_g3, Pdensi_DN20053_c2_g3, Pdensi_DN32512_c0_g1, Pdensi_DN37478_c2_g2
GO:0000272	8.70278390818349e-06	0.999997683835921	19	172	polysaccharide catabolic process	BP	0.000902286935023024	BP polysaccharide catabolic process	Pdensi_DN12819_c0_g1d460270, Pdensi_DN14230_c0_g3, Pdensi_DN17518_c0_g1, Pdensi_DN20706_c1_g6, Pdensi_DN21097_c0_g7, Pdensi_DN21896_c0_g1d221829, Pdensi_DN21911_c0_g1d421240, Pdensi_DN23116_c1_g4, Pdensi_DN23308_c0_g1d427354, Pdensi_DN24669_c0_g1d365890, Pdensi_DN24770_c0_g1d498397, Pdensi_DN25050_c2_g2, Pdensi_DN25155_c0_g1d192937, Pdensi_DN37381_c0_g1d240517, Pdensi_DN37721_c1_g7, Pdensi_DN3837…
GO:0048367	9.62845307865906e-06	0.99999659497007	28	318	shoot system development	BP	0.000984984766754221	BP shoot system development	Pdensi_DN13368_c0_g1d177692, Pdensi_DN16520_c0_g1d471080, Pdensi_DN16624_c2_g1, Pdensi_DN17532_c0_g1d113246, Pdensi_DN18334_c0_g1d114947, Pdensi_DN18888_c0_g1d405534, Pdensi_DN19038_c1_g6, Pdensi_DN19809_c1_g1, Pdensi_DN20468_c2_g3, Pdensi_DN21020_c2_g1, Pdensi_DN21047_c1_g4, Pdensi_DN21144_c0_g1d64804, Pdensi_DN21269_c2_g1, Pdensi_DN21385_c0_g1, Pdensi_DN21564_c0_g2d123398, Pdensi_DN23124_c0_g1d…
GO:0045488	9.69327467942405e-06	0.999997635661171	17	144	pectin metabolic process	BP	0.000984984766754221	BP pectin metabolic process	Pdensi_DN13671_c0_g1, Pdensi_DN17377_c0_g1, Pdensi_DN19565_c0_g1d218684, Pdensi_DN19843_c0_g1d219141, Pdensi_DN20250_c0_g5, Pdensi_DN21097_c0_g7, Pdensi_DN21896_c0_g1d221829, Pdensi_DN23253_c0_g1d129038, Pdensi_DN23914_c0_g1d497570, Pdensi_DN24669_c0_g1d365890, Pdensi_DN25050_c2_g2, Pdensi_DN25155_c0_g1d192937, Pdensi_DN38374_c2_g1, Pdensi_DN38678_c0_g1d510642, Pdensi_DN4065_c0_g1d99812, Pdensi_G…
GO:0080019	9.82247356089709e-06	0.999999715603437	5	10	fatty-acyl-CoA reductase (alcohol-forming) activity	MF	0.000984984766754221	MF fatty-acyl-CoA reductase (alcohol-forming) activity	Pdensi_DN19519_c0_g5, Pdensi_DN21755_c0_g1d221703, Pdensi_DN21755_c0_g2d124051, Pdensi_DN2475_c0_g1d447206, Pdensi_DN33061_c0_g1d236426
GO:0102965	9.82247356089709e-06	0.999999715603437	5	10	alcohol-forming fatty acyl-CoA reductase activity	MF	0.000984984766754221	MF alcohol-forming fatty acyl-CoA reductase activity	Pdensi_DN19519_c0_g5, Pdensi_DN21755_c0_g1d221703, Pdensi_DN21755_c0_g2d124051, Pdensi_DN2475_c0_g1d447206, Pdensi_DN33061_c0_g1d236426
GO:0010383	1.01601670917962e-05	0.999997512560517	17	144	cell wall polysaccharide metabolic process	BP	0.00101056491220354	BP cell wall polysaccharide metabolic process	Pdensi_DN15418_c0_g2d466840, Pdensi_DN16284_c0_g1d215067, Pdensi_DN17377_c0_g1, Pdensi_DN17518_c0_g1, Pdensi_DN18297_c1_g3, Pdensi_DN19565_c0_g1d218684, Pdensi_DN19843_c0_g1d219141, Pdensi_DN20250_c0_g5, Pdensi_DN21624_c0_g2d540410, Pdensi_DN23116_c1_g4, Pdensi_DN23308_c0_g1d427354, Pdensi_DN23914_c0_g1d497570, Pdensi_DN25884_c0_g1d559631, Pdensi_DN37721_c1_g7, Pdensi_DN38678_c0_g1d510642, Pdensi…
GO:0010033	1.0639133799407e-05	0.999994376055799	73	1226	response to organic substance	BP	0.00104967066856408	BP response to organic substance	Pdensi_DN10201_c1_g2, Pdensi_DN10258_c0_g1d266747, Pdensi_DN11148_c0_g1d335521, Pdensi_DN11672_c0_g1d210870, Pdensi_DN13092_c0_g1d177216, Pdensi_DN13684_c0_g1, Pdensi_DN13969_c0_g1d212964, Pdensi_DN13977_c0_g1d340966, Pdensi_DN14492_c3_g2, Pdensi_DN14729_c0_g3, Pdensi_DN14857_c0_g1d342973, Pdensi_DN15194_c0_g1d343911, Pdensi_DN15348_c2_g1, Pdensi_DN15400_c0_g2, Pdensi_DN15439_c0_g1d54251, Pdensi_…
GO:0016042	1.07583836297512e-05	0.999996437740165	25	270	lipid catabolic process	BP	0.00105294452261101	BP lipid catabolic process	Pdensi_DN13422_c0_g1d391646, Pdensi_DN15483_c1_g3, Pdensi_DN15483_c1_g4, Pdensi_DN16322_c0_g1, Pdensi_DN17066_c0_g1d472641, Pdensi_DN18878_c0_g4, Pdensi_DN19009_c0_g1, Pdensi_DN20657_c0_g2d492328, Pdensi_DN20699_c0_g1d492277, Pdensi_DN20955_c0_g1d538370, Pdensi_DN21416_c0_g3, Pdensi_DN26139_c0_g1d559879, Pdensi_DN29431_c1_g1, Pdensi_DN30235_c0_g1d309904, Pdensi_DN3057_c0_g1d260296, Pdensi_DN34073…
GO:0010393	1.18178794295095e-05	0.999997069673091	17	146	galacturonan metabolic process	BP	0.00114745981698904	BP galacturonan metabolic process	Pdensi_DN13671_c0_g1, Pdensi_DN17377_c0_g1, Pdensi_DN19565_c0_g1d218684, Pdensi_DN19843_c0_g1d219141, Pdensi_DN20250_c0_g5, Pdensi_DN21097_c0_g7, Pdensi_DN21896_c0_g1d221829, Pdensi_DN23253_c0_g1d129038, Pdensi_DN23914_c0_g1d497570, Pdensi_DN24669_c0_g1d365890, Pdensi_DN25050_c2_g2, Pdensi_DN25155_c0_g1d192937, Pdensi_DN38374_c2_g1, Pdensi_DN38678_c0_g1d510642, Pdensi_DN4065_c0_g1d99812, Pdensi_G…
GO:0050662	1.29927693409787e-05	0.999994948860654	32	397	coenzyme binding	MF	0.00125160267809082	MF coenzyme binding	Pdensi_DN12205_c0_g1d269792, Pdensi_DN13536_c0_g1, Pdensi_DN16309_c0_g1d278549, Pdensi_DN17340_c0_g1, Pdensi_DN17568_c0_g1d216235, Pdensi_DN18480_c0_g1d404239, Pdensi_DN18757_c0_g1d217664, Pdensi_DN19618_c0_g1d485852, Pdensi_DN20029_c1_g1d288964, Pdensi_DN2150_c0_g1d165343, Pdensi_DN21755_c0_g2d124051, Pdensi_DN22534_c3_g1, Pdensi_DN24294_c0_g1, Pdensi_DN24324_c0_g1, Pdensi_DN24334_c0_g1d133196, …
GO:0102406	1.32864962514697e-05	0.999999589914568	5	10	omega-hydroxypalmitate O-sinapoyl transferase activity	MF	0.00126989839953501	MF omega-hydroxypalmitate O-sinapoyl transferase activity	Pdensi_DN17377_c0_g1, Pdensi_DN19565_c0_g1d218684, Pdensi_DN23914_c0_g1d497570, Pdensi_DN38678_c0_g1d510642, Pdensi_GG_66178_c0_g1
GO:0016903	1.83933778065796e-05	0.999996346713223	13	91	oxidoreductase activity, acting on the aldehyde or oxo group of donors	MF	0.00174437662081934	MF oxidoreductase activity, acting on the aldehyde or oxo group of donors	Pdensi_DN19519_c0_g5, Pdensi_DN21309_c0_g1d221132, Pdensi_DN21755_c0_g1d221703, Pdensi_DN21755_c0_g2d124051, Pdensi_DN24348_c0_g2d553545, Pdensi_DN2475_c0_g1d447206, Pdensi_DN24773_c0_g1d555703, Pdensi_DN30823_c0_g1d27442, Pdensi_DN33061_c0_g1d236426, Pdensi_DN5635_c0_g1d2092, Pdensi_GG_143718_c0_g1, Pdensi_GG_26120_c1_g1, Pdensi_GG_29956_c0_g1
GO:0006949	1.88569468762987e-05	0.999999334936797	5	11	syncytium formation	BP	0.00177458375449722	BP syncytium formation	Pdensi_DN18759_c0_g1d13953, Pdensi_DN22641_c2_g2, Pdensi_DN25089_c1_g2, Pdensi_DN37968_c1_g1, Pdensi_GG_124869_c1_g1
GO:0016701	1.94000333296913e-05	0.999997165077753	10	56	oxidoreductase activity, acting on single donors with incorporation of molecular oxygen	MF	0.0018117557843927	MF oxidoreductase activity, acting on single donors with incorporation of molecular oxygen	Pdensi_DN14965_c0_g1d465570, Pdensi_DN15119_c0_g1d395319, Pdensi_DN16322_c0_g1, Pdensi_DN17691_c0_g2d401637, Pdensi_DN22547_c0_g1d20905, Pdensi_DN26360_c0_g1d560098, Pdensi_DN27065_c0_g1d307157, Pdensi_DN27720_c1_g1, Pdensi_DN29431_c1_g1, Pdensi_DN40370_c0_g1d91729
GO:0044702	2.01723973439861e-05	0.99998925455514	66	1104	NA	NA	0.00186961446292671	none	Pdensi_DN11127_c0_g1d519871, Pdensi_DN13368_c0_g1d177692, Pdensi_DN13989_c0_g2, Pdensi_DN13989_c0_g3, Pdensi_DN14230_c0_g3, Pdensi_DN15221_c0_g1d214075, Pdensi_DN15274_c0_g1d344023, Pdensi_DN15526_c0_g1, Pdensi_DN16322_c0_g1, Pdensi_DN16520_c0_g1d471080, Pdensi_DN16624_c2_g1, Pdensi_DN17251_c0_g1d215968, Pdensi_DN17340_c0_g1, Pdensi_DN17532_c0_g1d113246, Pdensi_DN17585_c0_g1, Pdensi_DN18334_c0_g1…
GO:0010256	2.39780450776085e-05	0.99999910995464	5	11	endomembrane system organization	BP	0.00220561957503355	BP endomembrane system organization	Pdensi_DN2665_c0_g1d326208, Pdensi_GG_137026_c0_g1, Pdensi_GG_74971_c0_g1, Pdensi_GG_94111_c0_g1, Pdensi_GG_94332_c0_g1
GO:0046983	2.77276921191633e-05	0.999986707661498	47	722	protein dimerization activity	MF	0.00253149690586451	MF protein dimerization activity	Pdensi_DN10618_c0_g1d103684, Pdensi_DN15221_c0_g1d214075, Pdensi_DN15526_c0_g1, Pdensi_DN16676_c0_g1d528100, Pdensi_DN16905_c1_g1, Pdensi_DN16978_c0_g1d215734, Pdensi_DN17635_c0_g1, Pdensi_DN17770_c0_g3, Pdensi_DN18081_c1_g3, Pdensi_DN18169_c0_g1d13057, Pdensi_DN18878_c0_g4, Pdensi_DN19525_c0_g1d218718, Pdensi_DN19683_c2_g1d359848, Pdensi_DN19743_c0_g2, Pdensi_DN20100_c0_g1d489240, Pdensi_DN20109…
GO:0016702	2.86122409951298e-05	0.999996190888451	9	47	oxidoreductase activity, acting on single donors with incorporation of molecular oxygen, incorporation of two atoms of oxygen	MF	0.00259290486173643	MF oxidoreductase activity, acting on single donors with incorporation of molecular oxygen, incorporation of two atoms of oxygen	Pdensi_DN14965_c0_g1d465570, Pdensi_DN15119_c0_g1d395319, Pdensi_DN16322_c0_g1, Pdensi_DN17691_c0_g2d401637, Pdensi_DN22547_c0_g1d20905, Pdensi_DN26360_c0_g1d560098, Pdensi_DN27720_c1_g1, Pdensi_DN29431_c1_g1, Pdensi_DN40370_c0_g1d91729
GO:0047196	2.97570421535087e-05	0.999998099413395	6	18	long-chain-alcohol O-fatty-acyltransferase activity	MF	0.00263802647613062	MF long-chain-alcohol O-fatty-acyltransferase activity	Pdensi_DN10400_c0_g1d519127, Pdensi_DN16858_c0_g3, Pdensi_DN17409_c0_g2, Pdensi_DN19656_c0_g1d15592, Pdensi_DN21349_c1_g6, Pdensi_GG_121614_c0_g1
GO:0102966	2.97570421535087e-05	0.999998099413395	6	18	arachidoyl-CoA:1-dodecanol O-acyltransferase activity	MF	0.00263802647613062	MF arachidoyl-CoA:1-dodecanol O-acyltransferase activity	Pdensi_DN10400_c0_g1d519127, Pdensi_DN16858_c0_g3, Pdensi_DN17409_c0_g2, Pdensi_DN19656_c0_g1d15592, Pdensi_DN21349_c1_g6, Pdensi_GG_121614_c0_g1
GO:0103095	2.97570421535087e-05	0.999998099413395	6	18	wax ester synthase activity	MF	0.00263802647613062	MF wax ester synthase activity	Pdensi_DN10400_c0_g1d519127, Pdensi_DN16858_c0_g3, Pdensi_DN17409_c0_g2, Pdensi_DN19656_c0_g1d15592, Pdensi_DN21349_c1_g6, Pdensi_GG_121614_c0_g1
GO:0009889	3.30974224002056e-05	0.999979874883684	96	1784	regulation of biosynthetic process	BP	0.00291304939312313	BP regulation of biosynthetic process	Pdensi_DN10618_c0_g1d103684, Pdensi_DN10619_c0_g1d103663, Pdensi_DN11148_c0_g1d335521, Pdensi_DN11848_c0_g1d5764, Pdensi_DN11886_c0_g1d458064, Pdensi_DN13092_c0_g1d177216, Pdensi_DN13368_c0_g1d177692, Pdensi_DN13989_c0_g2, Pdensi_DN13989_c0_g3, Pdensi_DN14729_c0_g3, Pdensi_DN14895_c0_g1, Pdensi_DN15133_c0_g1d466015, Pdensi_DN15221_c0_g1d214075, Pdensi_DN15400_c0_g2, Pdensi_DN15526_c0_g1, Pdensi_D…
GO:0035336	3.40114836990094e-05	0.999998577725336	5	12	long-chain fatty-acyl-CoA metabolic process	BP	0.00295103894733107	BP long-chain fatty-acyl-CoA metabolic process	Pdensi_DN19519_c0_g5, Pdensi_DN21755_c0_g1d221703, Pdensi_DN21755_c0_g2d124051, Pdensi_DN2475_c0_g1d447206, Pdensi_DN33061_c0_g1d236426
GO:0035337	3.40114836990094e-05	0.999998577725336	5	12	fatty-acyl-CoA metabolic process	BP	0.00295103894733107	BP fatty-acyl-CoA metabolic process	Pdensi_DN19519_c0_g5, Pdensi_DN21755_c0_g1d221703, Pdensi_DN21755_c0_g2d124051, Pdensi_DN2475_c0_g1d447206, Pdensi_DN33061_c0_g1d236426
GO:0006950	3.8090988123007e-05	0.999973589739163	172	3644	response to stress	BP	0.00328172639927372	BP response to stress	Pdensi_DN10553_c0_g1d103553, Pdensi_DN10692_c0_g1, Pdensi_DN10751_c0_g1d49359, Pdensi_DN11143_c0_g1d456681, Pdensi_DN11450_c0_g1, Pdensi_DN11475_c0_g1d336191, Pdensi_DN11848_c0_g1d5764, Pdensi_DN11970_c0_g1d5850, Pdensi_DN12647_c0_g2, Pdensi_DN13092_c0_g1d177216, Pdensi_DN13467_c0_g1d522696, Pdensi_DN13967_c0_g1d7799, Pdensi_DN13977_c0_g1d340966, Pdensi_DN14230_c0_g3, Pdensi_DN14492_c3_g2, Pdensi…
GO:0042221	3.90990144527207e-05	0.999975960069778	97	1819	response to chemical	BP	0.00334501638331878	BP response to chemical	Pdensi_DN10201_c1_g2, Pdensi_DN10258_c0_g1d266747, Pdensi_DN11148_c0_g1d335521, Pdensi_DN11672_c0_g1d210870, Pdensi_DN13092_c0_g1d177216, Pdensi_DN13684_c0_g1, Pdensi_DN13969_c0_g1d212964, Pdensi_DN13977_c0_g1d340966, Pdensi_DN14492_c3_g2, Pdensi_DN14729_c0_g3, Pdensi_DN14735_c0_g1, Pdensi_DN14857_c0_g1d342973, Pdensi_DN15194_c0_g1d343911, Pdensi_DN15348_c2_g1, Pdensi_DN15400_c0_g2, Pdensi_DN1543…
GO:0048037	4.11178242562663e-05	0.999981515637935	38	538	cofactor binding	MF	0.00349330181910529	MF cofactor binding	Pdensi_DN12205_c0_g1d269792, Pdensi_DN13058_c0_g1d460568, Pdensi_DN13536_c0_g1, Pdensi_DN16309_c0_g1d278549, Pdensi_DN17340_c0_g1, Pdensi_DN17568_c0_g1d216235, Pdensi_DN18480_c0_g1d404239, Pdensi_DN18757_c0_g1d217664, Pdensi_DN18796_c1_g3, Pdensi_DN19493_c0_g3, Pdensi_DN19618_c0_g1d485852, Pdensi_DN20029_c1_g1d288964, Pdensi_DN20248_c0_g1, Pdensi_DN2150_c0_g1d165343, Pdensi_DN21755_c0_g2d124051, …
GO:0048731	4.17706466138191e-05	0.999983892044158	28	344	system development	BP	0.00350472603449937	BP system development	Pdensi_DN13368_c0_g1d177692, Pdensi_DN16520_c0_g1d471080, Pdensi_DN16624_c2_g1, Pdensi_DN17532_c0_g1d113246, Pdensi_DN18334_c0_g1d114947, Pdensi_DN18888_c0_g1d405534, Pdensi_DN19038_c1_g6, Pdensi_DN19809_c1_g1, Pdensi_DN20468_c2_g3, Pdensi_DN21020_c2_g1, Pdensi_DN21047_c1_g4, Pdensi_DN21144_c0_g1d64804, Pdensi_DN21269_c2_g1, Pdensi_DN21385_c0_g1, Pdensi_DN21564_c0_g2d123398, Pdensi_DN23124_c0_g1d…
GO:0016835	4.18252412160298e-05	0.999986943503916	20	212	carbon-oxygen lyase activity	MF	0.00350472603449937	MF carbon-oxygen lyase activity	Pdensi_DN16375_c0_g1d278578, Pdensi_DN16465_c0_g1d184695, Pdensi_DN17340_c0_g1, Pdensi_DN17771_c0_g1, Pdensi_DN20246_c0_g2, Pdensi_DN21097_c0_g7, Pdensi_DN21896_c0_g1d221829, Pdensi_DN22133_c2_g3, Pdensi_DN23268_c0_g1d364537, Pdensi_DN23707_c0_g1d130847, Pdensi_DN24478_c0_g1d133775, Pdensi_DN24669_c0_g1d365890, Pdensi_DN24770_c3_g1d555930, Pdensi_DN24963_c0_g6, Pdensi_DN25050_c2_g2, Pdensi_DN2515…
GO:0003913	4.25973716261852e-05	1	3	3	DNA photolyase activity	MF	0.00354514452023639	MF DNA photolyase activity	Pdensi_DN10692_c0_g1, Pdensi_DN13967_c0_g1d7799, Pdensi_DN3517_c0_g1d326930
GO:0044281	4.68883103918106e-05	0.999971244013319	94	1767	small molecule metabolic process	BP	0.00387588911711764	BP small molecule metabolic process	Pdensi_DN10846_c0_g1d335071, Pdensi_DN11042_c0_g1d104080, Pdensi_DN12647_c0_g2, Pdensi_DN12981_c0_g2, Pdensi_DN13058_c0_g1d460568, Pdensi_DN13536_c0_g1, Pdensi_DN14007_c0_g1d341217, Pdensi_DN14040_c0_g1d213034, Pdensi_DN14492_c3_g2, Pdensi_DN14572_c0_g2d180081, Pdensi_DN14653_c0_g1d108253, Pdensi_DN14965_c0_g1d465570, Pdensi_DN15119_c0_g1d395319, Pdensi_DN15348_c2_g1, Pdensi_DN15715_c0_g1d277050,…
GO:0008374	4.94139609059696e-05	0.999988334816796	14	110	O-acyltransferase activity	MF	0.00405725099143377	MF O-acyltransferase activity	Pdensi_DN10400_c0_g1d519127, Pdensi_DN16858_c0_g3, Pdensi_DN17409_c0_g2, Pdensi_DN18385_c0_g1d115059, Pdensi_DN19656_c0_g1d15592, Pdensi_DN20834_c0_g1, Pdensi_DN21349_c1_g6, Pdensi_DN22501_c3_g4, Pdensi_DN24334_c0_g1d133196, Pdensi_DN26246_c0_g1d76901, Pdensi_DN39173_c0_g3, Pdensi_DN48815_c0_g1, Pdensi_GG_121614_c0_g1, Pdensi_GG_60361_c0_g1
GO:0008150	5.45956360926282e-05	0.999955663095409	649	16527	biological_process	BP	0.00445282007971476	BP biological_process	Pdensi_DN10201_c1_g2, Pdensi_DN10258_c0_g1d266747, Pdensi_DN10400_c0_g1d519127, Pdensi_DN10553_c0_g1d103553, Pdensi_DN10615_c0_g1d173442, Pdensi_DN10618_c0_g1d103684, Pdensi_DN10619_c0_g1d103663, Pdensi_DN10692_c0_g1, Pdensi_DN10751_c0_g1d49359, Pdensi_DN10846_c0_g1d335071, Pdensi_DN11042_c0_g1d104080, Pdensi_DN11127_c0_g1d519871, Pdensi_DN11143_c0_g1d456681, Pdensi_DN11148_c0_g1d335521, Pdensi_D…
GO:0031225	5.85035260531752e-05	0.999983409826399	17	160	anchored component of membrane	CC	0.00473994793201686	CC anchored component of membrane	Pdensi_DN11760_c0_g1d268987, Pdensi_DN12969_c0_g1d51365, Pdensi_DN14363_c0_g1d213328, Pdensi_DN15274_c0_g1d344023, Pdensi_DN18405_c0_g1d531896, Pdensi_DN19632_c0_g3, Pdensi_DN21624_c0_g2d540410, Pdensi_DN23606_c1_g2d549348, Pdensi_DN25169_c0_g2, Pdensi_DN25856_c0_g4, Pdensi_DN34322_c0_g1d86240, Pdensi_DN36977_c0_g3, Pdensi_DN38826_c1_g3, Pdensi_DN40307_c0_g1, Pdensi_DN589_c0_g1d164266, Pdensi_GG_…
GO:0031326	6.43935658439929e-05	0.999960061891172	94	1770	regulation of cellular biosynthetic process	BP	0.00518283476668033	BP regulation of cellular biosynthetic process	Pdensi_DN10618_c0_g1d103684, Pdensi_DN10619_c0_g1d103663, Pdensi_DN11148_c0_g1d335521, Pdensi_DN11848_c0_g1d5764, Pdensi_DN11886_c0_g1d458064, Pdensi_DN13092_c0_g1d177216, Pdensi_DN13368_c0_g1d177692, Pdensi_DN13989_c0_g2, Pdensi_DN13989_c0_g3, Pdensi_DN14729_c0_g3, Pdensi_DN14895_c0_g1, Pdensi_DN15133_c0_g1d466015, Pdensi_DN15221_c0_g1d214075, Pdensi_DN15400_c0_g2, Pdensi_DN15526_c0_g1, Pdensi_D…
GO:0006970	7.31200852879646e-05	0.999966580818384	37	524	response to osmotic stress	BP	0.00584673936871215	BP response to osmotic stress	Pdensi_DN14492_c3_g2, Pdensi_DN14735_c0_g1, Pdensi_DN15194_c0_g1d343911, Pdensi_DN15348_c2_g1, Pdensi_DN15461_c0_g1d214312, Pdensi_DN16132_c1_g2, Pdensi_DN17833_c0_g1d282233, Pdensi_DN18169_c0_g1d13057, Pdensi_DN18617_c0_g1d115691, Pdensi_DN19025_c1_g3, Pdensi_DN19180_c3_g2, Pdensi_DN19569_c0_g6, Pdensi_DN19843_c1_g1d61774, Pdensi_DN20053_c2_g3, Pdensi_DN20504_c0_g3d291342, Pdensi_DN20532_c0_g4, …
GO:0045893	7.58756426955095e-05	0.999968009174662	31	416	positive regulation of transcription, DNA-templated	BP	0.00598916495718794	BP positive regulation of transcription, DNA-templated	Pdensi_DN11886_c0_g1d458064, Pdensi_DN15221_c0_g1d214075, Pdensi_DN15400_c0_g2, Pdensi_DN16680_c0_g1d348573, Pdensi_DN17239_c0_g1d400552, Pdensi_DN17635_c0_g1, Pdensi_DN18081_c1_g3, Pdensi_DN18878_c0_g4, Pdensi_DN19025_c1_g4, Pdensi_DN19525_c0_g1d218718, Pdensi_DN20100_c0_g1d489240, Pdensi_DN20270_c0_g3d290192, Pdensi_DN20468_c2_g3, Pdensi_DN20498_c1_g1d120044, Pdensi_DN20498_c1_g2d120043, Pdensi…
GO:0016210	7.58803799545635e-05	0.999993938469367	6	22	naringenin-chalcone synthase activity	MF	0.00598916495718794	MF naringenin-chalcone synthase activity	Pdensi_DN22140_c1_g2, Pdensi_DN22639_c0_g4, Pdensi_DN23164_c0_g3d547144, Pdensi_DN24241_c3_g1, Pdensi_DN38389_c0_g1d89942, Pdensi_GG_137353_c0_g1
GO:0019219	8.00433789523833e-05	0.999950701198392	89	1660	regulation of nucleobase-containing compound metabolic process	BP	0.00627724806476575	BP regulation of nucleobase-containing compound metabolic process	Pdensi_DN10618_c0_g1d103684, Pdensi_DN10619_c0_g1d103663, Pdensi_DN11148_c0_g1d335521, Pdensi_DN11886_c0_g1d458064, Pdensi_DN12416_c0_g1d337984, Pdensi_DN13092_c0_g1d177216, Pdensi_DN13368_c0_g1d177692, Pdensi_DN13989_c0_g2, Pdensi_DN13989_c0_g3, Pdensi_DN14729_c0_g3, Pdensi_DN14878_c0_g1d53491, Pdensi_DN15133_c0_g1d466015, Pdensi_DN15221_c0_g1d214075, Pdensi_DN15400_c0_g2, Pdensi_DN15526_c0_g1, …
GO:0071669	8.56442422123048e-05	0.999977272918467	15	135	plant-type cell wall organization or biogenesis	BP	0.00667370483583017	BP plant-type cell wall organization or biogenesis	Pdensi_DN12969_c0_g1d51365, Pdensi_DN15773_c0_g1d468033, Pdensi_DN16433_c0_g1d215250, Pdensi_DN18759_c0_g1d13953, Pdensi_DN19175_c0_g1d286053, Pdensi_DN20822_c1_g1, Pdensi_DN21624_c0_g2d540410, Pdensi_DN22641_c2_g2, Pdensi_DN23606_c1_g2d549348, Pdensi_DN24647_c0_g2, Pdensi_DN24770_c0_g1d498397, Pdensi_DN25089_c1_g2, Pdensi_DN38664_c1_g5, Pdensi_GG_124869_c1_g1, Pdensi_GG_20042_c0_g1
GO:0022414	8.72182199386727e-05	0.999948019836678	78	1429	reproductive process	BP	0.00671011392710433	BP reproductive process	Pdensi_DN11127_c0_g1d519871, Pdensi_DN11450_c0_g1, Pdensi_DN13368_c0_g1d177692, Pdensi_DN13989_c0_g2, Pdensi_DN13989_c0_g3, Pdensi_DN14230_c0_g3, Pdensi_DN15221_c0_g1d214075, Pdensi_DN15274_c0_g1d344023, Pdensi_DN15526_c0_g1, Pdensi_DN16322_c0_g1, Pdensi_DN16520_c0_g1d471080, Pdensi_DN16624_c2_g1, Pdensi_DN17251_c0_g1d215968, Pdensi_DN17340_c0_g1, Pdensi_DN17532_c0_g1d113246, Pdensi_DN17585_c0_g1…
GO:1902680	8.77569256446536e-05	0.999962689031486	31	419	positive regulation of RNA biosynthetic process	BP	0.00671011392710433	BP positive regulation of RNA biosynthetic process	Pdensi_DN11886_c0_g1d458064, Pdensi_DN15221_c0_g1d214075, Pdensi_DN15400_c0_g2, Pdensi_DN16680_c0_g1d348573, Pdensi_DN17239_c0_g1d400552, Pdensi_DN17635_c0_g1, Pdensi_DN18081_c1_g3, Pdensi_DN18878_c0_g4, Pdensi_DN19025_c1_g4, Pdensi_DN19525_c0_g1d218718, Pdensi_DN20100_c0_g1d489240, Pdensi_DN20270_c0_g3d290192, Pdensi_DN20468_c2_g3, Pdensi_DN20498_c1_g1d120044, Pdensi_DN20498_c1_g2d120043, Pdensi…
GO:1903508	8.77569256446536e-05	0.999962689031486	31	419	positive regulation of nucleic acid-templated transcription	BP	0.00671011392710433	BP positive regulation of nucleic acid-templated transcription	Pdensi_DN11886_c0_g1d458064, Pdensi_DN15221_c0_g1d214075, Pdensi_DN15400_c0_g2, Pdensi_DN16680_c0_g1d348573, Pdensi_DN17239_c0_g1d400552, Pdensi_DN17635_c0_g1, Pdensi_DN18081_c1_g3, Pdensi_DN18878_c0_g4, Pdensi_DN19025_c1_g4, Pdensi_DN19525_c0_g1d218718, Pdensi_DN20100_c0_g1d489240, Pdensi_DN20270_c0_g3d290192, Pdensi_DN20468_c2_g3, Pdensi_DN20498_c1_g1d120044, Pdensi_DN20498_c1_g2d120043, Pdensi…
GO:0019432	9.69278724235136e-05	0.999989336553007	7	31	triglyceride biosynthetic process	BP	0.00736531423123767	BP triglyceride biosynthetic process	Pdensi_DN16858_c0_g3, Pdensi_DN17409_c0_g2, Pdensi_DN19656_c0_g1d15592, Pdensi_DN21349_c1_g6, Pdensi_DN21394_c3_g1, Pdensi_DN24334_c0_g1d133196, Pdensi_GG_121614_c0_g1
GO:0050734	9.84436440911371e-05	0.999994489910613	5	14	hydroxycinnamoyltransferase activity	MF	0.00743431815932698	MF hydroxycinnamoyltransferase activity	Pdensi_DN17377_c0_g1, Pdensi_DN19565_c0_g1d218684, Pdensi_DN23914_c0_g1d497570, Pdensi_DN38678_c0_g1d510642, Pdensi_GG_66178_c0_g1
GO:0031224	0.000104641628017869	0.999925072257355	180	3921	intrinsic component of membrane	CC	0.00785389985994235	CC intrinsic component of membrane	Pdensi_DN10400_c0_g1d519127, Pdensi_DN10553_c0_g1d103553, Pdensi_DN10846_c0_g1d335071, Pdensi_DN11042_c0_g1d104080, Pdensi_DN11760_c0_g1d268987, Pdensi_DN1180_c0_g1d325014, Pdensi_DN11848_c0_g1d5764, Pdensi_DN11970_c0_g1d5850, Pdensi_DN12647_c0_g2, Pdensi_DN12891_c0_g1d338749, Pdensi_DN12969_c0_g1d51365, Pdensi_DN12981_c0_g2, Pdensi_DN13351_c0_g1d339649, Pdensi_DN13467_c0_g1d522696, Pdensi_DN1367…
GO:0016621	0.00011891931481197	0.999992904336472	5	15	cinnamoyl-CoA reductase activity	MF	0.00887109083786367	MF cinnamoyl-CoA reductase activity	Pdensi_DN24773_c0_g1d555703, Pdensi_DN30823_c0_g1d27442, Pdensi_GG_143718_c0_g1, Pdensi_GG_26120_c1_g1, Pdensi_GG_29956_c0_g1
GO:0010556	0.000139700735179611	0.999912375499851	89	1693	regulation of macromolecule biosynthetic process	BP	0.0103544720459781	BP regulation of macromolecule biosynthetic process	Pdensi_DN10618_c0_g1d103684, Pdensi_DN10619_c0_g1d103663, Pdensi_DN11148_c0_g1d335521, Pdensi_DN11886_c0_g1d458064, Pdensi_DN13092_c0_g1d177216, Pdensi_DN13368_c0_g1d177692, Pdensi_DN13989_c0_g2, Pdensi_DN13989_c0_g3, Pdensi_DN14729_c0_g3, Pdensi_DN14895_c0_g1, Pdensi_DN15133_c0_g1d466015, Pdensi_DN15221_c0_g1d214075, Pdensi_DN15400_c0_g2, Pdensi_DN15526_c0_g1, Pdensi_DN15656_c1_g2, Pdensi_DN1662…
GO:0009694	0.000140497168516624	0.999976385947486	9	58	jasmonic acid metabolic process	BP	0.0103544720459781	BP jasmonic acid metabolic process	Pdensi_DN20248_c0_g1, Pdensi_DN22133_c2_g3, Pdensi_DN22636_c0_g1, Pdensi_DN25698_c2_g1, Pdensi_DN25859_c0_g1d559586, Pdensi_DN26290_c0_g1d193979, Pdensi_DN34856_c0_g1d374976, Pdensi_DN38537_c0_g1, Pdensi_DN7686_c0_g1d207829
GO:0042761	0.000141916831850119	0.99998703610739	6	24	very long-chain fatty acid biosynthetic process	BP	0.0103964701847567	BP very long-chain fatty acid biosynthetic process	Pdensi_DN11042_c0_g1d104080, Pdensi_DN12981_c0_g2, Pdensi_DN14653_c0_g1d108253, Pdensi_DN26156_c0_g1, Pdensi_DN2938_c0_g1, Pdensi_GG_81086_c0_g1
GO:0050062	0.000147504537827224	0.999998731460854	3	4	long-chain-fatty-acyl-CoA reductase activity	MF	0.0107414911653468	MF long-chain-fatty-acyl-CoA reductase activity	Pdensi_DN21755_c0_g1d221703, Pdensi_DN21755_c0_g2d124051, Pdensi_DN2475_c0_g1d447206
GO:0048869	0.000174329888850974	0.999907972444786	48	780	cellular developmental process	BP	0.0124445236046125	BP cellular developmental process	Pdensi_DN10258_c0_g1d266747, Pdensi_DN10751_c0_g1d49359, Pdensi_DN11127_c0_g1d519871, Pdensi_DN11886_c0_g1d458064, Pdensi_DN13368_c0_g1d177692, Pdensi_DN14492_c3_g2, Pdensi_DN15221_c0_g1d214075, Pdensi_DN15348_c2_g1, Pdensi_DN15439_c0_g1d54251, Pdensi_DN15834_c0_g1d526435, Pdensi_DN17532_c0_g1d113246, Pdensi_DN18334_c0_g1d114947, Pdensi_DN19025_c1_g3, Pdensi_DN19025_c1_g4, Pdensi_DN19038_c1_g6, P…
GO:0051254	0.000174745685767985	0.99992264586407	31	435	positive regulation of RNA metabolic process	BP	0.0124445236046125	BP positive regulation of RNA metabolic process	Pdensi_DN11886_c0_g1d458064, Pdensi_DN15221_c0_g1d214075, Pdensi_DN15400_c0_g2, Pdensi_DN16680_c0_g1d348573, Pdensi_DN17239_c0_g1d400552, Pdensi_DN17635_c0_g1, Pdensi_DN18081_c1_g3, Pdensi_DN18878_c0_g4, Pdensi_DN19025_c1_g4, Pdensi_DN19525_c0_g1d218718, Pdensi_DN20100_c0_g1d489240, Pdensi_DN20270_c0_g3d290192, Pdensi_DN20468_c2_g3, Pdensi_DN20498_c1_g1d120044, Pdensi_DN20498_c1_g2d120043, Pdensi…
GO:0046460	0.000174959789111767	0.999978493954401	7	34	neutral lipid biosynthetic process	BP	0.0124445236046125	BP neutral lipid biosynthetic process	Pdensi_DN16858_c0_g3, Pdensi_DN17409_c0_g2, Pdensi_DN19656_c0_g1d15592, Pdensi_DN21349_c1_g6, Pdensi_DN21394_c3_g1, Pdensi_DN24334_c0_g1d133196, Pdensi_GG_121614_c0_g1
GO:0046463	0.000174959789111767	0.999978493954401	7	34	acylglycerol biosynthetic process	BP	0.0124445236046125	BP acylglycerol biosynthetic process	Pdensi_DN16858_c0_g3, Pdensi_DN17409_c0_g2, Pdensi_DN19656_c0_g1d15592, Pdensi_DN21349_c1_g6, Pdensi_DN21394_c3_g1, Pdensi_DN24334_c0_g1d133196, Pdensi_GG_121614_c0_g1
GO:2000112	0.000179342169159384	0.99988684476738	88	1683	regulation of cellular macromolecule biosynthetic process	BP	0.0126824976733867	BP regulation of cellular macromolecule biosynthetic process	Pdensi_DN10618_c0_g1d103684, Pdensi_DN10619_c0_g1d103663, Pdensi_DN11148_c0_g1d335521, Pdensi_DN11886_c0_g1d458064, Pdensi_DN13092_c0_g1d177216, Pdensi_DN13368_c0_g1d177692, Pdensi_DN13989_c0_g2, Pdensi_DN13989_c0_g3, Pdensi_DN14729_c0_g3, Pdensi_DN14895_c0_g1, Pdensi_DN15133_c0_g1d466015, Pdensi_DN15221_c0_g1d214075, Pdensi_DN15400_c0_g2, Pdensi_DN15526_c0_g1, Pdensi_DN15656_c1_g2, Pdensi_DN1662…
GO:2000022	0.000180521580695415	0.999968659541527	9	57	regulation of jasmonic acid mediated signaling pathway	BP	0.0126925345875156	BP regulation of jasmonic acid mediated signaling pathway	Pdensi_DN11143_c0_g1d456681, Pdensi_DN11475_c0_g1d336191, Pdensi_DN16262_c0_g1, Pdensi_DN16262_c1_g1d347133, Pdensi_DN18584_c0_g1d115415, Pdensi_DN21405_c2_g3, Pdensi_DN22574_c0_g1, Pdensi_DN22686_c0_g3, Pdensi_DN5479_c0_g1d449417
GO:0006357	0.000189402740136655	0.999926010016047	24	303	regulation of transcription by RNA polymerase II	BP	0.0132408749876105	BP regulation of transcription by RNA polymerase II	Pdensi_DN15221_c0_g1d214075, Pdensi_DN17635_c0_g1, Pdensi_DN17770_c0_g3, Pdensi_DN18081_c1_g3, Pdensi_DN18878_c0_g4, Pdensi_DN18919_c0_g1, Pdensi_DN19525_c0_g1d218718, Pdensi_DN20100_c0_g1d489240, Pdensi_DN20270_c0_g3d290192, Pdensi_DN20468_c2_g3, Pdensi_DN20551_c2_g1, Pdensi_DN21250_c0_g2, Pdensi_DN21385_c0_g1, Pdensi_DN23393_c0_g1d129216, Pdensi_DN23629_c0_g4, Pdensi_DN24610_c0_g1, Pdensi_DN266…
GO:0010557	0.000191157496079059	0.999912468896575	33	479	positive regulation of macromolecule biosynthetic process	BP	0.0132876182217682	BP positive regulation of macromolecule biosynthetic process	Pdensi_DN11886_c0_g1d458064, Pdensi_DN15221_c0_g1d214075, Pdensi_DN15400_c0_g2, Pdensi_DN16680_c0_g1d348573, Pdensi_DN17239_c0_g1d400552, Pdensi_DN17635_c0_g1, Pdensi_DN18081_c1_g3, Pdensi_DN18878_c0_g4, Pdensi_DN19025_c1_g4, Pdensi_DN19525_c0_g1d218718, Pdensi_DN20100_c0_g1d489240, Pdensi_DN20270_c0_g3d290192, Pdensi_DN20468_c2_g3, Pdensi_DN20498_c1_g1d120044, Pdensi_DN20498_c1_g2d120043, Pdensi…
GO:0016829	0.00021191744447232	0.999906513819087	30	426	lyase activity	MF	0.0146474464162394	MF lyase activity	Pdensi_DN10692_c0_g1, Pdensi_DN13967_c0_g1d7799, Pdensi_DN14572_c0_g2d180081, Pdensi_DN16375_c0_g1d278578, Pdensi_DN16465_c0_g1d184695, Pdensi_DN17340_c0_g1, Pdensi_DN17771_c0_g1, Pdensi_DN19493_c0_g3, Pdensi_DN20246_c0_g2, Pdensi_DN20341_c1_g2, Pdensi_DN21097_c0_g7, Pdensi_DN21896_c0_g1d221829, Pdensi_DN22133_c2_g3, Pdensi_DN23268_c0_g1d364537, Pdensi_DN23707_c0_g1d130847, Pdensi_DN24478_c0_g1d1…
GO:0055076	0.000224892615558384	0.999954657094922	10	71	transition metal ion homeostasis	BP	0.0154569452738274	BP transition metal ion homeostasis	Pdensi_DN13969_c0_g1d212964, Pdensi_DN15461_c0_g1d214312, Pdensi_DN17412_c0_g1, Pdensi_DN22738_c1_g1, Pdensi_DN23589_c3_g1, Pdensi_DN38951_c2_g1, Pdensi_DN39970_c2_g4, Pdensi_DN5622_c0_g1d206363, Pdensi_DN6625_c0_g1d262914, Pdensi_DN74732_c0_g1
GO:0014070	0.000230790847279496	0.9999129465874	22	268	response to organic cyclic compound	BP	0.015773716344231	BP response to organic cyclic compound	Pdensi_DN10258_c0_g1d266747, Pdensi_DN14492_c3_g2, Pdensi_DN14729_c0_g3, Pdensi_DN15348_c2_g1, Pdensi_DN17022_c2_g2, Pdensi_DN19025_c1_g3, Pdensi_DN19038_c1_g6, Pdensi_DN20053_c2_g3, Pdensi_DN20163_c0_g1d62509, Pdensi_DN20311_c1_g1d16738, Pdensi_DN23350_c1_g1d547912, Pdensi_DN23394_c1_g2, Pdensi_DN23706_c0_g6, Pdensi_DN24570_c0_g1, Pdensi_DN24854_c2_g5, Pdensi_DN29431_c1_g1, Pdensi_DN33597_c1_g3,…
GO:0009739	0.000234294777800042	0.999952417217134	10	73	response to gibberellin	BP	0.0159242350644762	BP response to gibberellin	Pdensi_DN11148_c0_g1d335521, Pdensi_DN17833_c0_g1d282233, Pdensi_DN20311_c1_g1d16738, Pdensi_DN23083_c0_g1d68985, Pdensi_DN23394_c1_g2, Pdensi_DN29431_c1_g1, Pdensi_DN33597_c1_g3, Pdensi_DN35582_c2_g1, Pdensi_DN38364_c0_g1, Pdensi_GG_30989_c0_g1
GO:0009891	0.000241840218748009	0.999884897043413	35	525	positive regulation of biosynthetic process	BP	0.0163462609732771	BP positive regulation of biosynthetic process	Pdensi_DN11886_c0_g1d458064, Pdensi_DN15221_c0_g1d214075, Pdensi_DN15400_c0_g2, Pdensi_DN16680_c0_g1d348573, Pdensi_DN17239_c0_g1d400552, Pdensi_DN17635_c0_g1, Pdensi_DN18081_c1_g3, Pdensi_DN18878_c0_g4, Pdensi_DN19025_c1_g4, Pdensi_DN19525_c0_g1d218718, Pdensi_DN20100_c0_g1d489240, Pdensi_DN20270_c0_g3d290192, Pdensi_DN20468_c2_g3, Pdensi_DN20498_c1_g1d120044, Pdensi_DN20498_c1_g2d120043, Pdensi…
GO:0004144	0.000250427056668578	0.999974178950972	6	26	diacylglycerol O-acyltransferase activity	MF	0.0168336517103482	MF diacylglycerol O-acyltransferase activity	Pdensi_DN16858_c0_g3, Pdensi_DN17409_c0_g2, Pdensi_DN19656_c0_g1d15592, Pdensi_DN21349_c1_g6, Pdensi_DN24334_c0_g1d133196, Pdensi_GG_121614_c0_g1
GO:0005975	0.000262549758590858	0.999851417964007	56	978	carbohydrate metabolic process	BP	0.0175520969759593	BP carbohydrate metabolic process	Pdensi_DN12819_c0_g1d460270, Pdensi_DN13671_c0_g1, Pdensi_DN14007_c0_g1d341217, Pdensi_DN14230_c0_g3, Pdensi_DN15274_c0_g1d344023, Pdensi_DN15418_c0_g2d466840, Pdensi_DN16284_c0_g1d215067, Pdensi_DN17377_c0_g1, Pdensi_DN17518_c0_g1, Pdensi_DN17620_c0_g1, Pdensi_DN17761_c0_g1d216447, Pdensi_DN18297_c1_g3, Pdensi_DN19565_c0_g1d218684, Pdensi_DN19704_c0_g1d218921, Pdensi_DN19843_c0_g1d219141, Pdensi…
GO:0009415	0.000269156313472607	0.999892231960455	24	307	response to water	BP	0.0178959692338254	BP response to water	Pdensi_DN13092_c0_g1d177216, Pdensi_DN13977_c0_g1d340966, Pdensi_DN16057_c0_g1d183538, Pdensi_DN16132_c1_g2, Pdensi_DN16322_c0_g1, Pdensi_DN17239_c0_g1d400552, Pdensi_DN19683_c2_g1d359848, Pdensi_DN19896_c0_g1, Pdensi_DN20109_c1_g1d488998, Pdensi_DN20504_c0_g3d291342, Pdensi_DN20784_c0_g1, Pdensi_DN20821_c0_g1, Pdensi_DN24147_c1_g2, Pdensi_DN24324_c0_g1, Pdensi_DN24348_c0_g2d553545, Pdensi_DN2440…
GO:0045735	0.000275916400730621	0.999970843549955	6	27	nutrient reservoir activity	MF	0.0182462770083158	MF nutrient reservoir activity	Pdensi_DN17557_c1_g1d474536, Pdensi_DN21304_c0_g2, Pdensi_DN24389_c1_g2, Pdensi_DN26683_c1_g1, Pdensi_DN37952_c1_g3, Pdensi_GG_126077_c0_g1
GO:0008202	0.00028882837925956	0.999913735091265	15	149	steroid metabolic process	BP	0.0189974537196853	BP steroid metabolic process	Pdensi_DN16309_c0_g1d278549, Pdensi_DN22133_c2_g3, Pdensi_DN22738_c1_g1, Pdensi_DN24773_c0_g1d555703, Pdensi_DN25334_c1_g2, Pdensi_DN26139_c0_g1d559879, Pdensi_DN30823_c0_g1d27442, Pdensi_DN34073_c0_g1d201036, Pdensi_DN74732_c0_g1, Pdensi_GG_143718_c0_g1, Pdensi_GG_19984_c0_g1, Pdensi_GG_26120_c1_g1, Pdensi_GG_29956_c0_g1, Pdensi_GG_71020_c0_g1, Pdensi_GG_94296_c0_g1
GO:0006641	0.000291216375187179	0.999960600807507	7	37	triglyceride metabolic process	BP	0.0190520916258821	BP triglyceride metabolic process	Pdensi_DN16858_c0_g3, Pdensi_DN17409_c0_g2, Pdensi_DN19656_c0_g1d15592, Pdensi_DN21349_c1_g6, Pdensi_DN21394_c3_g1, Pdensi_DN24334_c0_g1d133196, Pdensi_GG_121614_c0_g1
GO:0010262	0.000326157387480395	0.999994585943374	3	5	somatic embryogenesis	BP	0.0212245185023147	BP somatic embryogenesis	Pdensi_DN14230_c0_g3, Pdensi_DN18878_c0_g4, Pdensi_DN37381_c0_g1d240517
GO:0045486	0.000339282878850252	0.999983845563638	4	11	naringenin 3-dioxygenase activity	MF	0.021961834602402	MF naringenin 3-dioxygenase activity	Pdensi_DN17434_c0_g1, Pdensi_DN17788_c0_g1d113777, Pdensi_DN25042_c0_g1d557381, Pdensi_DN38301_c1_g1
GO:0016758	0.000353005577089166	0.999841789081186	29	414	transferase activity, transferring hexosyl groups	MF	0.0226392119248748	MF transferase activity, transferring hexosyl groups	Pdensi_DN13671_c0_g1, Pdensi_DN14735_c0_g1, Pdensi_DN15418_c0_g2d466840, Pdensi_DN15699_c0_g1d54606, Pdensi_DN16284_c0_g1d215067, Pdensi_DN18297_c1_g3, Pdensi_DN18705_c0_g1d217585, Pdensi_DN18955_c0_g1d14400, Pdensi_DN19311_c0_g1d534053, Pdensi_DN19663_c0_g2d359591, Pdensi_DN19843_c0_g1d219141, Pdensi_DN20250_c0_g5, Pdensi_DN20282_c0_g1d219737, Pdensi_DN21297_c0_g1d18386, Pdensi_DN21846_c0_g1, Pd…
GO:1901615	0.000356694478502996	0.999857510240367	23	295	organic hydroxy compound metabolic process	BP	0.0226392119248748	BP organic hydroxy compound metabolic process	Pdensi_DN13536_c0_g1, Pdensi_DN15715_c0_g1d277050, Pdensi_DN16322_c0_g1, Pdensi_DN17022_c2_g2, Pdensi_DN17340_c0_g1, Pdensi_DN17568_c0_g1d216235, Pdensi_DN17833_c0_g1d282233, Pdensi_DN18910_c0_g1d285192, Pdensi_DN22133_c2_g3, Pdensi_DN22738_c1_g1, Pdensi_DN24334_c0_g1d133196, Pdensi_DN24570_c0_g1, Pdensi_DN25698_c2_g1, Pdensi_DN27065_c0_g1d307157, Pdensi_DN29431_c1_g1, Pdensi_DN30235_c0_g1d309904…
GO:0010025	0.000357149575077721	0.999949834759498	7	38	wax biosynthetic process	BP	0.0226392119248748	BP wax biosynthetic process	Pdensi_DN12647_c0_g2, Pdensi_DN16858_c0_g3, Pdensi_DN17409_c0_g2, Pdensi_DN19656_c0_g1d15592, Pdensi_DN21349_c1_g6, Pdensi_DN7371_c0_g1, Pdensi_GG_121614_c0_g1
GO:0010166	0.000357149575077721	0.999949834759498	7	38	wax metabolic process	BP	0.0226392119248748	BP wax metabolic process	Pdensi_DN12647_c0_g2, Pdensi_DN16858_c0_g3, Pdensi_DN17409_c0_g2, Pdensi_DN19656_c0_g1d15592, Pdensi_DN21349_c1_g6, Pdensi_DN7371_c0_g1, Pdensi_GG_121614_c0_g1
GO:0009664	0.000386060566456466	0.999924770979565	9	65	plant-type cell wall organization	BP	0.0243456957217959	BP plant-type cell wall organization	Pdensi_DN15773_c0_g1d468033, Pdensi_DN18759_c0_g1d13953, Pdensi_DN20822_c1_g1, Pdensi_DN21624_c0_g2d540410, Pdensi_DN22641_c2_g2, Pdensi_DN24647_c0_g2, Pdensi_DN24770_c0_g1d498397, Pdensi_DN25089_c1_g2, Pdensi_GG_124869_c1_g1
GO:0006869	0.00039593058825777	0.999890461434789	13	126	lipid transport	BP	0.0248400759833106	BP lipid transport	Pdensi_DN11760_c0_g1d268987, Pdensi_DN14363_c0_g1d213328, Pdensi_DN18226_c0_g1d353366, Pdensi_DN19632_c0_g3, Pdensi_DN20467_c0_g1d188801, Pdensi_DN23590_c1_g2, Pdensi_DN24271_c1_g1, Pdensi_DN25169_c0_g2, Pdensi_DN34322_c0_g1d86240, Pdensi_DN36977_c0_g3, Pdensi_GG_146212_c0_g1, Pdensi_GG_147061_c1_g1, Pdensi_GG_155153_c1_g1
GO:0055072	0.000402646827247857	0.999942289028446	7	38	iron ion homeostasis	BP	0.0251074076821849	BP iron ion homeostasis	Pdensi_DN15461_c0_g1d214312, Pdensi_DN17412_c0_g1, Pdensi_DN22738_c1_g1, Pdensi_DN38951_c2_g1, Pdensi_DN39970_c2_g4, Pdensi_DN6625_c0_g1d262914, Pdensi_DN74732_c0_g1
GO:0009404	0.000404296167515974	0.999941671590633	7	40	toxin metabolic process	BP	0.0251074076821849	BP toxin metabolic process	Pdensi_DN14528_c0_g1, Pdensi_DN15855_c0_g1d468400, Pdensi_DN19298_c2_g1, Pdensi_DN23583_c3_g1, Pdensi_DN26129_c1_g1, Pdensi_DN38795_c1_g4, Pdensi_GG_46115_c0_g1
GO:0102336	0.000422806460562851	0.999964561996625	5	19	3-oxo-arachidoyl-CoA synthase activity	MF	0.0257343991966464	MF 3-oxo-arachidoyl-CoA synthase activity	Pdensi_DN12647_c0_g2, Pdensi_DN14040_c0_g1d213034, Pdensi_DN16483_c0_g1, Pdensi_DN7371_c0_g1, Pdensi_GG_71588_c0_g1
GO:0102337	0.000422806460562851	0.999964561996625	5	19	3-oxo-cerotoyl-CoA synthase activity	MF	0.0257343991966464	MF 3-oxo-cerotoyl-CoA synthase activity	Pdensi_DN12647_c0_g2, Pdensi_DN14040_c0_g1d213034, Pdensi_DN16483_c0_g1, Pdensi_DN7371_c0_g1, Pdensi_GG_71588_c0_g1
GO:0102338	0.000422806460562851	0.999964561996625	5	19	3-oxo-lignoceronyl-CoA synthase activity	MF	0.0257343991966464	MF 3-oxo-lignoceronyl-CoA synthase activity	Pdensi_DN12647_c0_g2, Pdensi_DN14040_c0_g1d213034, Pdensi_DN16483_c0_g1, Pdensi_DN7371_c0_g1, Pdensi_GG_71588_c0_g1
GO:0102756	0.000422806460562851	0.999964561996625	5	19	very-long-chain 3-ketoacyl-CoA synthase activity	MF	0.0257343991966464	MF very-long-chain 3-ketoacyl-CoA synthase activity	Pdensi_DN12647_c0_g2, Pdensi_DN14040_c0_g1d213034, Pdensi_DN16483_c0_g1, Pdensi_DN7371_c0_g1, Pdensi_GG_71588_c0_g1
GO:0071554	0.000437658656728161	0.999792395348442	32	479	cell wall organization or biogenesis	BP	0.0265065148832293	BP cell wall organization or biogenesis	Pdensi_DN11042_c0_g1d104080, Pdensi_DN12969_c0_g1d51365, Pdensi_DN12981_c0_g2, Pdensi_DN13671_c0_g1, Pdensi_DN14653_c0_g1d108253, Pdensi_DN15418_c0_g2d466840, Pdensi_DN15773_c0_g1d468033, Pdensi_DN16284_c0_g1d215067, Pdensi_DN16433_c0_g1d215250, Pdensi_DN18297_c1_g3, Pdensi_DN18759_c0_g1d13953, Pdensi_DN19175_c0_g1d286053, Pdensi_DN20822_c1_g1, Pdensi_DN21624_c0_g2d540410, Pdensi_DN22331_c0_g3d42…
GO:0009407	0.000456485940670633	0.999946073471477	6	30	toxin catabolic process	BP	0.0273757303831594	BP toxin catabolic process	Pdensi_DN15855_c0_g1d468400, Pdensi_DN19298_c2_g1, Pdensi_DN23583_c3_g1, Pdensi_DN26129_c1_g1, Pdensi_DN38795_c1_g4, Pdensi_GG_46115_c0_g1
GO:0090487	0.000456485940670633	0.999946073471477	6	30	secondary metabolite catabolic process	BP	0.0273757303831594	BP secondary metabolite catabolic process	Pdensi_DN15855_c0_g1d468400, Pdensi_DN19298_c2_g1, Pdensi_DN23583_c3_g1, Pdensi_DN26129_c1_g1, Pdensi_DN38795_c1_g4, Pdensi_GG_46115_c0_g1
GO:0031328	0.000459012121176919	0.999776089846899	34	523	positive regulation of cellular biosynthetic process	BP	0.0273929477584313	BP positive regulation of cellular biosynthetic process	Pdensi_DN11886_c0_g1d458064, Pdensi_DN15221_c0_g1d214075, Pdensi_DN15400_c0_g2, Pdensi_DN16680_c0_g1d348573, Pdensi_DN17239_c0_g1d400552, Pdensi_DN17635_c0_g1, Pdensi_DN18081_c1_g3, Pdensi_DN18878_c0_g4, Pdensi_DN19025_c1_g4, Pdensi_DN19525_c0_g1d218718, Pdensi_DN20100_c0_g1d489240, Pdensi_DN20270_c0_g3d290192, Pdensi_DN20468_c2_g3, Pdensi_DN20498_c1_g1d120044, Pdensi_DN20498_c1_g2d120043, Pdensi…
GO:0046658	0.000493989590770303	0.999860108433879	13	125	anchored component of plasma membrane	CC	0.0293372264732227	CC anchored component of plasma membrane	Pdensi_DN11760_c0_g1d268987, Pdensi_DN14363_c0_g1d213328, Pdensi_DN15274_c0_g1d344023, Pdensi_DN18405_c0_g1d531896, Pdensi_DN19632_c0_g3, Pdensi_DN21624_c0_g2d540410, Pdensi_DN25169_c0_g2, Pdensi_DN25856_c0_g4, Pdensi_DN34322_c0_g1d86240, Pdensi_DN36977_c0_g3, Pdensi_DN38826_c1_g3, Pdensi_DN40307_c0_g1, Pdensi_GG_147061_c1_g1
GO:0016628	0.000510422531519255	0.99989613130894	9	69	oxidoreductase activity, acting on the CH-CH group of donors, NAD or NADP as acceptor	MF	0.0300265321387129	MF oxidoreductase activity, acting on the CH-CH group of donors, NAD or NADP as acceptor	Pdensi_DN13536_c0_g1, Pdensi_DN17568_c0_g1d216235, Pdensi_DN18796_c1_g3, Pdensi_DN19519_c0_g5, Pdensi_DN19803_c0_g3d487229, Pdensi_DN20248_c0_g1, Pdensi_DN22636_c0_g1, Pdensi_DN26139_c0_g1d559879, Pdensi_DN33061_c0_g1d236426
GO:0005575	0.000510505042083724	0.9995729359075	637	16516	cellular_component	CC	0.0300265321387129	CC cellular_component	Pdensi_DN10201_c1_g2, Pdensi_DN10400_c0_g1d519127, Pdensi_DN10553_c0_g1d103553, Pdensi_DN10615_c0_g1d173442, Pdensi_DN10618_c0_g1d103684, Pdensi_DN10619_c0_g1d103663, Pdensi_DN10692_c0_g1, Pdensi_DN10846_c0_g1d335071, Pdensi_DN11042_c0_g1d104080, Pdensi_DN11143_c0_g1d456681, Pdensi_DN11148_c0_g1d335521, Pdensi_DN11283_c0_g1d174343, Pdensi_DN11450_c0_g1, Pdensi_DN11475_c0_g1d336191, Pdensi_DN11539…
GO:0008083	0.000533867926668619	0.999969659593063	4	13	growth factor activity	MF	0.0312504316500664	MF growth factor activity	Pdensi_DN15834_c0_g1d526435, Pdensi_DN218_c0_g1, Pdensi_DN34934_c0_g2, Pdensi_GG_71144_c0_g1
GO:0016765	0.00064156146644789	0.999812776614866	13	130	transferase activity, transferring alkyl or aryl (other than methyl) groups	MF	0.0373755380024928	MF transferase activity, transferring alkyl or aryl (other than methyl) groups	Pdensi_DN15855_c0_g1d468400, Pdensi_DN18923_c0_g1d59930, Pdensi_DN19097_c2_g1d356771, Pdensi_DN19298_c2_g1, Pdensi_DN23058_c0_g1d128325, Pdensi_DN23583_c3_g1, Pdensi_DN26129_c1_g1, Pdensi_DN26309_c0_g1d367274, Pdensi_DN3472_c0_g1d1288, Pdensi_DN38795_c1_g4, Pdensi_DN50364_c0_g1d160524, Pdensi_GG_46115_c0_g1, Pdensi_GG_94296_c0_g1
GO:0031418	0.000663656627324307	0.999915032353144	6	32	L-ascorbic acid binding	MF	0.0380083751035661	MF L-ascorbic acid binding	Pdensi_DN17434_c0_g1, Pdensi_DN17788_c0_g1d113777, Pdensi_DN21992_c0_g1d124522, Pdensi_DN25042_c0_g1d557381, Pdensi_DN27282_c0_g1d430792, Pdensi_DN38301_c1_g1
GO:0009687	0.000664851419990449	0.999937118085429	5	21	abscisic acid metabolic process	BP	0.0380083751035661	BP abscisic acid metabolic process	Pdensi_DN16322_c0_g1, Pdensi_DN17833_c0_g1d282233, Pdensi_DN29431_c1_g1, Pdensi_DN34073_c0_g1d201036, Pdensi_GG_71020_c0_g1
GO:0043288	0.000664851419990449	0.999937118085429	5	21	apocarotenoid metabolic process	BP	0.0380083751035661	BP apocarotenoid metabolic process	Pdensi_DN16322_c0_g1, Pdensi_DN17833_c0_g1d282233, Pdensi_DN29431_c1_g1, Pdensi_DN34073_c0_g1d201036, Pdensi_GG_71020_c0_g1
GO:1902644	0.000664851419990449	0.999937118085429	5	21	tertiary alcohol metabolic process	BP	0.0380083751035661	BP tertiary alcohol metabolic process	Pdensi_DN16322_c0_g1, Pdensi_DN17833_c0_g1d282233, Pdensi_DN29431_c1_g1, Pdensi_DN34073_c0_g1d201036, Pdensi_GG_71020_c0_g1
GO:0006694	0.000670625984002771	0.999815553078579	12	112	steroid biosynthetic process	BP	0.0381601780850693	BP steroid biosynthetic process	Pdensi_DN16309_c0_g1d278549, Pdensi_DN22738_c1_g1, Pdensi_DN24773_c0_g1d555703, Pdensi_DN25334_c1_g2, Pdensi_DN26139_c0_g1d559879, Pdensi_DN30823_c0_g1d27442, Pdensi_DN74732_c0_g1, Pdensi_GG_143718_c0_g1, Pdensi_GG_19984_c0_g1, Pdensi_GG_26120_c1_g1, Pdensi_GG_29956_c0_g1, Pdensi_GG_94296_c0_g1
GO:0031406	0.000681536225922768	0.999839580284384	10	85	carboxylic acid binding	MF	0.0384235676863555	MF carboxylic acid binding	Pdensi_DN16978_c0_g1d215734, Pdensi_DN17434_c0_g1, Pdensi_DN17788_c0_g1d113777, Pdensi_DN21992_c0_g1d124522, Pdensi_DN23083_c0_g1d68985, Pdensi_DN23799_c0_g1, Pdensi_DN25042_c0_g1d557381, Pdensi_DN25333_c0_g2, Pdensi_DN27282_c0_g1d430792, Pdensi_DN38301_c1_g1
GO:0043177	0.000681536225922768	0.999839580284384	10	85	organic acid binding	MF	0.0384235676863555	MF organic acid binding	Pdensi_DN16978_c0_g1d215734, Pdensi_DN17434_c0_g1, Pdensi_DN17788_c0_g1d113777, Pdensi_DN21992_c0_g1d124522, Pdensi_DN23083_c0_g1d68985, Pdensi_DN23799_c0_g1, Pdensi_DN25042_c0_g1d557381, Pdensi_DN25333_c0_g2, Pdensi_DN27282_c0_g1d430792, Pdensi_DN38301_c1_g1
GO:0052325	0.000698723048521985	0.999888268456035	7	44	cell wall pectin biosynthetic process	BP	0.039211824658798	BP cell wall pectin biosynthetic process	Pdensi_DN17377_c0_g1, Pdensi_DN19565_c0_g1d218684, Pdensi_DN19843_c0_g1d219141, Pdensi_DN20250_c0_g5, Pdensi_DN23914_c0_g1d497570, Pdensi_DN38678_c0_g1d510642, Pdensi_GG_66178_c0_g1
GO:0044264	0.000707519273135959	0.999709107541254	22	290	cellular polysaccharide metabolic process	BP	0.0395241588472389	BP cellular polysaccharide metabolic process	Pdensi_DN12819_c0_g1d460270, Pdensi_DN15418_c0_g2d466840, Pdensi_DN16284_c0_g1d215067, Pdensi_DN17377_c0_g1, Pdensi_DN18297_c1_g3, Pdensi_DN19565_c0_g1d218684, Pdensi_DN19843_c0_g1d219141, Pdensi_DN20250_c0_g5, Pdensi_DN20706_c1_g6, Pdensi_DN20784_c0_g1, Pdensi_DN20834_c0_g1, Pdensi_DN21624_c0_g2d540410, Pdensi_DN21997_c1_g3, Pdensi_DN23914_c0_g1d497570, Pdensi_DN24770_c0_g1d498397, Pdensi_DN2588…
GO:0045935	0.000759762060861552	0.99963197986391	31	474	positive regulation of nucleobase-containing compound metabolic process	BP	0.0422496775117283	BP positive regulation of nucleobase-containing compound metabolic process	Pdensi_DN11886_c0_g1d458064, Pdensi_DN15221_c0_g1d214075, Pdensi_DN15400_c0_g2, Pdensi_DN16680_c0_g1d348573, Pdensi_DN17239_c0_g1d400552, Pdensi_DN17635_c0_g1, Pdensi_DN18081_c1_g3, Pdensi_DN18878_c0_g4, Pdensi_DN19025_c1_g4, Pdensi_DN19525_c0_g1d218718, Pdensi_DN20100_c0_g1d489240, Pdensi_DN20270_c0_g3d290192, Pdensi_DN20468_c2_g3, Pdensi_DN20498_c1_g1d120044, Pdensi_DN20498_c1_g2d120043, Pdensi…
GO:0000038	0.000795883238628148	0.999894452982861	6	32	very long-chain fatty acid metabolic process	BP	0.0440580793727455	BP very long-chain fatty acid metabolic process	Pdensi_DN11042_c0_g1d104080, Pdensi_DN12981_c0_g2, Pdensi_DN14653_c0_g1d108253, Pdensi_DN26156_c0_g1, Pdensi_DN2938_c0_g1, Pdensi_GG_81086_c0_g1
GO:0048316	0.000827444228463725	0.999863492441408	7	45	seed development	BP	0.0455988859956091	BP seed development	Pdensi_DN13368_c0_g1d177692, Pdensi_DN15221_c0_g1d214075, Pdensi_DN17251_c0_g1d215968, Pdensi_DN18955_c0_g1d14400, Pdensi_DN19663_c0_g2d359591, Pdensi_DN3056_c0_g1d44631, Pdensi_DN42346_c0_g1d153836
GO:0051171	0.000925229325683251	0.999365700298591	101	2085	regulation of nitrogen compound metabolic process	BP	0.0507589935892776	BP regulation of nitrogen compound metabolic process	Pdensi_DN10618_c0_g1d103684, Pdensi_DN10619_c0_g1d103663, Pdensi_DN11148_c0_g1d335521, Pdensi_DN11848_c0_g1d5764, Pdensi_DN11886_c0_g1d458064, Pdensi_DN12416_c0_g1d337984, Pdensi_DN13092_c0_g1d177216, Pdensi_DN13368_c0_g1d177692, Pdensi_DN13989_c0_g2, Pdensi_DN13989_c0_g3, Pdensi_DN14729_c0_g3, Pdensi_DN14878_c0_g1d53491, Pdensi_DN14895_c0_g1, Pdensi_DN15133_c0_g1d466015, Pdensi_DN15221_c0_g1d214…
GO:0045229	0.000961307201469275	0.999533554823809	30	460	external encapsulating structure organization	BP	0.052502822780246	BP external encapsulating structure organization	Pdensi_DN11042_c0_g1d104080, Pdensi_DN12981_c0_g2, Pdensi_DN13671_c0_g1, Pdensi_DN14653_c0_g1d108253, Pdensi_DN15274_c0_g1d344023, Pdensi_DN15418_c0_g2d466840, Pdensi_DN15773_c0_g1d468033, Pdensi_DN16284_c0_g1d215067, Pdensi_DN18297_c1_g3, Pdensi_DN18759_c0_g1d13953, Pdensi_DN19519_c0_g5, Pdensi_DN20822_c1_g1, Pdensi_DN21624_c0_g2d540410, Pdensi_DN22331_c0_g3d424292, Pdensi_DN22641_c2_g2, Pdensi_…
GO:0003677	0.000976393824306196	0.999323256298005	106	2242	DNA binding	MF	0.0527406236618249	MF DNA binding	Pdensi_DN10618_c0_g1d103684, Pdensi_DN10619_c0_g1d103663, Pdensi_DN10692_c0_g1, Pdensi_DN11148_c0_g1d335521, Pdensi_DN11886_c0_g1d458064, Pdensi_DN13368_c0_g1d177692, Pdensi_DN13967_c0_g1d7799, Pdensi_DN14492_c3_g2, Pdensi_DN14729_c0_g3, Pdensi_DN15221_c0_g1d214075, Pdensi_DN15348_c2_g1, Pdensi_DN15400_c0_g2, Pdensi_DN15526_c0_g1, Pdensi_DN15656_c1_g2, Pdensi_DN16676_c0_g1d528100, Pdensi_DN16706_…
GO:0004553	0.000978372131888568	0.999569205096641	24	340	hydrolase activity, hydrolyzing O-glycosyl compounds	MF	0.0527406236618249	MF hydrolase activity, hydrolyzing O-glycosyl compounds	Pdensi_DN12819_c0_g1d460270, Pdensi_DN14230_c0_g3, Pdensi_DN15274_c0_g1d344023, Pdensi_DN15418_c0_g2d466840, Pdensi_DN16284_c0_g1d215067, Pdensi_DN17518_c0_g1, Pdensi_DN17620_c0_g1, Pdensi_DN18297_c1_g3, Pdensi_DN19704_c0_g1d218921, Pdensi_DN20706_c1_g6, Pdensi_DN20784_c0_g1, Pdensi_DN21237_c1_g1d64974, Pdensi_DN21470_c0_g1d539987, Pdensi_DN21911_c0_g1d421240, Pdensi_DN23116_c1_g4, Pdensi_DN24770…
GO:0006749	0.00097859421049814	0.999833152103599	7	47	glutathione metabolic process	BP	0.0527406236618249	BP glutathione metabolic process	Pdensi_DN15855_c0_g1d468400, Pdensi_DN19298_c2_g1, Pdensi_DN21723_c0_g1d420031, Pdensi_DN23583_c3_g1, Pdensi_DN26129_c1_g1, Pdensi_DN38795_c1_g4, Pdensi_GG_46115_c0_g1
GO:0018958	0.00106422872546806	0.999758911995903	9	72	phenol-containing compound metabolic process	BP	0.0568953516362909	BP phenol-containing compound metabolic process	Pdensi_DN13536_c0_g1, Pdensi_DN15715_c0_g1d277050, Pdensi_DN17022_c2_g2, Pdensi_DN17568_c0_g1d216235, Pdensi_DN18910_c0_g1d285192, Pdensi_DN24570_c0_g1, Pdensi_DN25698_c2_g1, Pdensi_DN38537_c0_g1, Pdensi_DN7686_c0_g1d207829
GO:1901959	0.00106498573849196	1	2	2	positive regulation of cutin biosynthetic process	BP	0.0568953516362909	BP positive regulation of cutin biosynthetic process	Pdensi_DN21394_c3_g1, Pdensi_DN34159_c0_g1d146602
GO:0006721	0.00108503081269083	0.999683380457125	12	120	terpenoid metabolic process	BP	0.0577142041846072	BP terpenoid metabolic process	Pdensi_DN16322_c0_g1, Pdensi_DN16375_c0_g1d278578, Pdensi_DN17833_c0_g1d282233, Pdensi_DN18878_c0_g4, Pdensi_DN29431_c1_g1, Pdensi_DN30235_c0_g1d309904, Pdensi_DN3057_c0_g1d260296, Pdensi_DN34073_c0_g1d201036, Pdensi_DN50364_c0_g1d160524, Pdensi_GG_124369_c0_g1, Pdensi_GG_71020_c0_g1, Pdensi_GG_94296_c0_g1
GO:0010295	0.00112479715635443	1	2	2	(+)-abscisic acid 8'-hydroxylase activity	MF	0.058806702610428	MF (+)-abscisic acid 8'-hydroxylase activity	Pdensi_DN34073_c0_g1d201036, Pdensi_GG_71020_c0_g1
GO:0016107	0.00112479715635443	1	2	2	sesquiterpenoid catabolic process	BP	0.058806702610428	BP sesquiterpenoid catabolic process	Pdensi_DN34073_c0_g1d201036, Pdensi_GG_71020_c0_g1
GO:0043290	0.00112479715635443	1	2	2	apocarotenoid catabolic process	BP	0.058806702610428	BP apocarotenoid catabolic process	Pdensi_DN34073_c0_g1d201036, Pdensi_GG_71020_c0_g1
GO:0046345	0.00112479715635443	1	2	2	abscisic acid catabolic process	BP	0.058806702610428	BP abscisic acid catabolic process	Pdensi_DN34073_c0_g1d201036, Pdensi_GG_71020_c0_g1
GO:0042445	0.00113317448462533	0.999714127193539	10	88	hormone metabolic process	BP	0.0589925814676862	BP hormone metabolic process	Pdensi_DN18955_c0_g1d14400, Pdensi_DN19663_c0_g2d359591, Pdensi_DN2150_c0_g1d165343, Pdensi_DN22738_c1_g1, Pdensi_DN24294_c0_g1, Pdensi_DN26139_c0_g1d559879, Pdensi_DN26680_c0_g1d229530, Pdensi_DN34854_c1_g1, Pdensi_DN74732_c0_g1, Pdensi_GG_111520_c0_g1
GO:0009414	0.0011474452568494	0.999509683619903	22	301	response to water deprivation	BP	0.0594823952215914	BP response to water deprivation	Pdensi_DN13092_c0_g1d177216, Pdensi_DN16132_c1_g2, Pdensi_DN16322_c0_g1, Pdensi_DN17239_c0_g1d400552, Pdensi_DN19683_c2_g1d359848, Pdensi_DN19896_c0_g1, Pdensi_DN20109_c1_g1d488998, Pdensi_DN20504_c0_g3d291342, Pdensi_DN20784_c0_g1, Pdensi_DN20821_c0_g1, Pdensi_DN24147_c1_g2, Pdensi_DN24324_c0_g1, Pdensi_DN24348_c0_g2d553545, Pdensi_DN24409_c0_g1d133598, Pdensi_DN24409_c0_g1d553689, Pdensi_DN2612…
GO:0004312	0.00117961133453997	0.999792242523574	7	47	fatty acid synthase activity	MF	0.0608918357247342	MF fatty acid synthase activity	Pdensi_DN12647_c0_g2, Pdensi_DN24828_c6_g2, Pdensi_DN38389_c0_g1d89942, Pdensi_DN7371_c0_g1, Pdensi_DN9224_c0_g1, Pdensi_GG_137353_c0_g1, Pdensi_GG_71588_c0_g1
GO:0045490	0.00120869460918294	0.999751230499798	8	62	pectin catabolic process	BP	0.0621309657510258	BP pectin catabolic process	Pdensi_DN21097_c0_g7, Pdensi_DN21896_c0_g1d221829, Pdensi_DN24669_c0_g1d365890, Pdensi_DN25050_c2_g2, Pdensi_DN25155_c0_g1d192937, Pdensi_DN38374_c2_g1, Pdensi_DN4065_c0_g1d99812, Pdensi_GG_145839_c2_g1
GO:1901071	0.00123905157188652	0.999862084791385	5	24	glucosamine-containing compound metabolic process	BP	0.0634249243952289	BP glucosamine-containing compound metabolic process	Pdensi_DN14007_c0_g1d341217, Pdensi_DN14230_c0_g3, Pdensi_DN20784_c0_g1, Pdensi_DN21911_c0_g1d421240, Pdensi_DN37381_c0_g1d240517
GO:0009651	0.00126003643857255	0.999377711965354	30	463	response to salt stress	BP	0.0642303574562359	BP response to salt stress	Pdensi_DN14492_c3_g2, Pdensi_DN14735_c0_g1, Pdensi_DN15348_c2_g1, Pdensi_DN16132_c1_g2, Pdensi_DN17833_c0_g1d282233, Pdensi_DN18169_c0_g1d13057, Pdensi_DN18617_c0_g1d115691, Pdensi_DN19025_c1_g3, Pdensi_DN19569_c0_g6, Pdensi_DN19843_c1_g1d61774, Pdensi_DN20053_c2_g3, Pdensi_DN20784_c0_g1, Pdensi_DN21624_c0_g2d540410, Pdensi_DN21755_c0_g1d221703, Pdensi_DN21755_c0_g2d124051, Pdensi_DN24348_c0_g2d5…
GO:0005615	0.00126676134252408	0.999674835748179	10	92	extracellular space	CC	0.0643052210142722	CC extracellular space	Pdensi_DN17412_c0_g1, Pdensi_DN19009_c0_g1, Pdensi_DN19282_c0_g1d14910, Pdensi_DN19600_c0_g1d485629, Pdensi_DN23350_c1_g1d547912, Pdensi_DN23603_c0_g3d549323, Pdensi_DN24467_c0_g1, Pdensi_DN31010_c0_g1d371535, Pdensi_DN36902_c1_g2, Pdensi_GG_36274_c0_g1
GO:1901570	0.00127935736921884	0.999771892247758	7	46	fatty acid derivative biosynthetic process	BP	0.0646762729546416	BP fatty acid derivative biosynthetic process	Pdensi_DN12647_c0_g2, Pdensi_DN16858_c0_g3, Pdensi_DN17409_c0_g2, Pdensi_DN19656_c0_g1d15592, Pdensi_DN21349_c1_g6, Pdensi_DN7371_c0_g1, Pdensi_GG_121614_c0_g1
GO:0045489	0.00128746210743527	0.999698949451906	9	77	pectin biosynthetic process	BP	0.0648055688847319	BP pectin biosynthetic process	Pdensi_DN13671_c0_g1, Pdensi_DN17377_c0_g1, Pdensi_DN19565_c0_g1d218684, Pdensi_DN19843_c0_g1d219141, Pdensi_DN20250_c0_g5, Pdensi_DN23253_c0_g1d129038, Pdensi_DN23914_c0_g1d497570, Pdensi_DN38678_c0_g1d510642, Pdensi_GG_66178_c0_g1
GO:0009755	0.00129250930258906	0.999296111483039	39	662	hormone-mediated signaling pathway	BP	0.0648055688847319	BP hormone-mediated signaling pathway	Pdensi_DN10201_c1_g2, Pdensi_DN10258_c0_g1d266747, Pdensi_DN11672_c0_g1d210870, Pdensi_DN13092_c0_g1d177216, Pdensi_DN13977_c0_g1d340966, Pdensi_DN14253_c0_g1d52723, Pdensi_DN14729_c0_g3, Pdensi_DN15194_c0_g1d343911, Pdensi_DN15400_c0_g2, Pdensi_DN15439_c0_g1d54251, Pdensi_DN16057_c0_g1d183538, Pdensi_DN16978_c0_g1d215734, Pdensi_DN17239_c0_g1d400552, Pdensi_DN17422_c0_g1d12106, Pdensi_DN19180_c3…
GO:0008194	0.00131779461712088	0.999443372059339	21	288	UDP-glycosyltransferase activity	MF	0.0655383955008068	MF UDP-glycosyltransferase activity	Pdensi_DN13671_c0_g1, Pdensi_DN14735_c0_g1, Pdensi_DN18705_c0_g1d217585, Pdensi_DN18955_c0_g1d14400, Pdensi_DN19311_c0_g1d534053, Pdensi_DN19663_c0_g2d359591, Pdensi_DN19843_c0_g1d219141, Pdensi_DN20250_c0_g5, Pdensi_DN20282_c0_g1d219737, Pdensi_DN21297_c0_g1d18386, Pdensi_DN21846_c0_g1, Pdensi_DN23014_c0_g1d128210, Pdensi_DN23253_c0_g1d129038, Pdensi_DN28247_c0_g1d501460, Pdensi_DN28247_c0_g2, P…
GO:0042446	0.00131783924253707	0.99976293076873	7	48	hormone biosynthetic process	BP	0.0655383955008068	BP hormone biosynthetic process	Pdensi_DN2150_c0_g1d165343, Pdensi_DN22738_c1_g1, Pdensi_DN24294_c0_g1, Pdensi_DN26139_c0_g1d559879, Pdensi_DN26680_c0_g1d229530, Pdensi_DN74732_c0_g1, Pdensi_GG_111520_c0_g1
GO:0009738	0.00138687202500874	0.999493642454988	16	193	abscisic acid-activated signaling pathway	BP	0.0686922767366679	BP abscisic acid-activated signaling pathway	Pdensi_DN13092_c0_g1d177216, Pdensi_DN13977_c0_g1d340966, Pdensi_DN15194_c0_g1d343911, Pdensi_DN15400_c0_g2, Pdensi_DN16057_c0_g1d183538, Pdensi_DN16978_c0_g1d215734, Pdensi_DN19180_c3_g2, Pdensi_DN20532_c0_g4, Pdensi_DN21742_c1_g2, Pdensi_DN23799_c0_g1, Pdensi_DN26510_c0_g1d77745, Pdensi_DN29431_c1_g1, Pdensi_DN34641_c1_g2, Pdensi_DN34854_c1_g2, Pdensi_DN39819_c1_g4, Pdensi_GG_116172_c0_g1
GO:0031323	0.00140714375465174	0.999013327450989	106	2232	regulation of cellular metabolic process	BP	0.0694153092516507	BP regulation of cellular metabolic process	Pdensi_DN10618_c0_g1d103684, Pdensi_DN10619_c0_g1d103663, Pdensi_DN11148_c0_g1d335521, Pdensi_DN11848_c0_g1d5764, Pdensi_DN11886_c0_g1d458064, Pdensi_DN12416_c0_g1d337984, Pdensi_DN13092_c0_g1d177216, Pdensi_DN13368_c0_g1d177692, Pdensi_DN13989_c0_g2, Pdensi_DN13989_c0_g3, Pdensi_DN14729_c0_g3, Pdensi_DN14857_c0_g1d342973, Pdensi_DN14878_c0_g1d53491, Pdensi_DN14895_c0_g1, Pdensi_DN15133_c0_g1d466…
GO:0080090	0.00150787444648792	0.998949552770877	101	2118	regulation of primary metabolic process	BP	0.0740494680152724	BP regulation of primary metabolic process	Pdensi_DN10618_c0_g1d103684, Pdensi_DN10619_c0_g1d103663, Pdensi_DN11148_c0_g1d335521, Pdensi_DN11886_c0_g1d458064, Pdensi_DN12416_c0_g1d337984, Pdensi_DN13092_c0_g1d177216, Pdensi_DN13368_c0_g1d177692, Pdensi_DN13989_c0_g2, Pdensi_DN13989_c0_g3, Pdensi_DN14729_c0_g3, Pdensi_DN14878_c0_g1d53491, Pdensi_DN14895_c0_g1, Pdensi_DN15133_c0_g1d466015, Pdensi_DN15221_c0_g1d214075, Pdensi_DN15400_c0_g2, …
GO:0019222	0.00151319004445137	0.998916516484923	118	2533	regulation of metabolic process	BP	0.0740494680152724	BP regulation of metabolic process	Pdensi_DN10618_c0_g1d103684, Pdensi_DN10619_c0_g1d103663, Pdensi_DN11148_c0_g1d335521, Pdensi_DN11848_c0_g1d5764, Pdensi_DN11886_c0_g1d458064, Pdensi_DN12416_c0_g1d337984, Pdensi_DN13092_c0_g1d177216, Pdensi_DN13368_c0_g1d177692, Pdensi_DN13989_c0_g2, Pdensi_DN13989_c0_g3, Pdensi_DN14492_c3_g2, Pdensi_DN14729_c0_g3, Pdensi_DN14857_c0_g1d342973, Pdensi_DN14878_c0_g1d53491, Pdensi_DN14895_c0_g1, Pd…
GO:0052546	0.00155281456716427	0.999711528211917	7	50	cell wall pectin metabolic process	BP	0.0756713297190795	BP cell wall pectin metabolic process	Pdensi_DN17377_c0_g1, Pdensi_DN19565_c0_g1d218684, Pdensi_DN19843_c0_g1d219141, Pdensi_DN20250_c0_g5, Pdensi_DN23914_c0_g1d497570, Pdensi_DN38678_c0_g1d510642, Pdensi_GG_66178_c0_g1
GO:0016798	0.00155870321147687	0.999275745822255	25	372	hydrolase activity, acting on glycosyl bonds	MF	0.0756713297190795	MF hydrolase activity, acting on glycosyl bonds	Pdensi_DN12819_c0_g1d460270, Pdensi_DN14230_c0_g3, Pdensi_DN15274_c0_g1d344023, Pdensi_DN15418_c0_g2d466840, Pdensi_DN16284_c0_g1d215067, Pdensi_DN17518_c0_g1, Pdensi_DN17620_c0_g1, Pdensi_DN18235_c1_g1d353466, Pdensi_DN18297_c1_g3, Pdensi_DN19704_c0_g1d218921, Pdensi_DN20706_c1_g6, Pdensi_DN20784_c0_g1, Pdensi_DN21237_c1_g1d64974, Pdensi_DN21470_c0_g1d539987, Pdensi_DN21911_c0_g1d421240, Pdensi_…
GO:1901957	0.00159695674655284	0.999939480878091	3	7	regulation of cutin biosynthetic process	BP	0.0772220112147328	BP regulation of cutin biosynthetic process	Pdensi_DN21394_c3_g1, Pdensi_DN34159_c0_g1d146602, Pdensi_DN37478_c2_g9
GO:0009873	0.00168941944979253	0.999421043739251	14	159	ethylene-activated signaling pathway	BP	0.0813714864124482	BP ethylene-activated signaling pathway	Pdensi_DN10201_c1_g2, Pdensi_DN13092_c0_g1d177216, Pdensi_DN14729_c0_g3, Pdensi_DN15194_c0_g1d343911, Pdensi_DN17239_c0_g1d400552, Pdensi_DN20504_c0_g3d291342, Pdensi_DN20784_c0_g1, Pdensi_DN20821_c0_g1, Pdensi_DN21394_c3_g1, Pdensi_DN34159_c0_g1d146602, Pdensi_DN39819_c1_g4, Pdensi_DN9493_c0_g1d453754, Pdensi_DN9785_c0_g1d385930, Pdensi_DN9998_c0_g1d4477
GO:0006714	0.00181499327683115	0.99977701170627	5	26	sesquiterpenoid metabolic process	BP	0.0870417866447657	BP sesquiterpenoid metabolic process	Pdensi_DN16322_c0_g1, Pdensi_DN17833_c0_g1d282233, Pdensi_DN29431_c1_g1, Pdensi_DN34073_c0_g1d201036, Pdensi_GG_71020_c0_g1
GO:0035251	0.00182961090174303	0.999367156300181	14	162	UDP-glucosyltransferase activity	MF	0.0870417866447657	MF UDP-glucosyltransferase activity	Pdensi_DN14735_c0_g1, Pdensi_DN18705_c0_g1d217585, Pdensi_DN18955_c0_g1d14400, Pdensi_DN19663_c0_g2d359591, Pdensi_DN20282_c0_g1d219737, Pdensi_DN21846_c0_g1, Pdensi_DN28247_c0_g1d501460, Pdensi_DN28247_c0_g2, Pdensi_DN34854_c1_g1, Pdensi_DN34854_c1_g2, Pdensi_DN38083_c0_g1d570649, Pdensi_DN38664_c1_g5, Pdensi_GG_109311_c0_g1, Pdensi_GG_67055_c0_g1
GO:0006638	0.00183560413228294	0.999648219042601	7	51	neutral lipid metabolic process	BP	0.0870417866447657	BP neutral lipid metabolic process	Pdensi_DN16858_c0_g3, Pdensi_DN17409_c0_g2, Pdensi_DN19656_c0_g1d15592, Pdensi_DN21349_c1_g6, Pdensi_DN21394_c3_g1, Pdensi_DN24334_c0_g1d133196, Pdensi_GG_121614_c0_g1
GO:0006639	0.00183560413228294	0.999648219042601	7	51	acylglycerol metabolic process	BP	0.0870417866447657	BP acylglycerol metabolic process	Pdensi_DN16858_c0_g3, Pdensi_DN17409_c0_g2, Pdensi_DN19656_c0_g1d15592, Pdensi_DN21349_c1_g6, Pdensi_DN21394_c3_g1, Pdensi_DN24334_c0_g1d133196, Pdensi_GG_121614_c0_g1
GO:0016021	0.0018771514774216	0.998577673979114	165	3784	integral component of membrane	CC	0.0886682284740379	CC integral component of membrane	Pdensi_DN10400_c0_g1d519127, Pdensi_DN10553_c0_g1d103553, Pdensi_DN10846_c0_g1d335071, Pdensi_DN11042_c0_g1d104080, Pdensi_DN1180_c0_g1d325014, Pdensi_DN11848_c0_g1d5764, Pdensi_DN11970_c0_g1d5850, Pdensi_DN12647_c0_g2, Pdensi_DN12891_c0_g1d338749, Pdensi_DN12981_c0_g2, Pdensi_DN13351_c0_g1d339649, Pdensi_DN13467_c0_g1d522696, Pdensi_DN13671_c0_g1, Pdensi_DN13692_c0_g1d272359, Pdensi_DN13850_c0_g…
GO:0044421	0.00195060402554819	0.999352552027506	13	147	extracellular region part	CC	0.0917834217252177	CC extracellular region part	Pdensi_DN17412_c0_g1, Pdensi_DN19009_c0_g1, Pdensi_DN19282_c0_g1d14910, Pdensi_DN19600_c0_g1d485629, Pdensi_DN22158_c0_g1d422615, Pdensi_DN23350_c1_g1d547912, Pdensi_DN23603_c0_g3d549323, Pdensi_DN24467_c0_g1, Pdensi_DN31010_c0_g1d371535, Pdensi_DN34120_c0_g2, Pdensi_DN36902_c1_g2, Pdensi_DN40307_c0_g1, Pdensi_GG_36274_c0_g1
GO:0044262	0.00201686523131053	0.999028495651819	26	398	cellular carbohydrate metabolic process	BP	0.0945376599228084	BP cellular carbohydrate metabolic process	Pdensi_DN12819_c0_g1d460270, Pdensi_DN15418_c0_g2d466840, Pdensi_DN16284_c0_g1d215067, Pdensi_DN17377_c0_g1, Pdensi_DN17761_c0_g1d216447, Pdensi_DN18297_c1_g3, Pdensi_DN19565_c0_g1d218684, Pdensi_DN19843_c0_g1d219141, Pdensi_DN20250_c0_g5, Pdensi_DN20706_c1_g6, Pdensi_DN20784_c0_g1, Pdensi_DN20834_c0_g1, Pdensi_DN21024_c2_g3, Pdensi_DN21624_c0_g2d540410, Pdensi_DN21997_c1_g3, Pdensi_DN23914_c0_g1…
GO:0004364	0.0021107246145906	0.999584123707596	7	53	glutathione transferase activity	MF	0.0985595608202345	MF glutathione transferase activity	Pdensi_DN15855_c0_g1d468400, Pdensi_DN19097_c2_g1d356771, Pdensi_DN19298_c2_g1, Pdensi_DN23583_c3_g1, Pdensi_DN26129_c1_g1, Pdensi_DN38795_c1_g4, Pdensi_GG_46115_c0_g1
GO:0080043	0.00220792585223564	0.999562741046912	7	51	quercetin 3-O-glucosyltransferase activity	MF	0.10231729119792	MF quercetin 3-O-glucosyltransferase activity	Pdensi_DN14735_c0_g1, Pdensi_DN18705_c0_g1d217585, Pdensi_DN28247_c0_g2, Pdensi_DN34854_c1_g1, Pdensi_DN34854_c1_g2, Pdensi_DN38083_c0_g1d570649, Pdensi_GG_67055_c0_g1
GO:0080044	0.00220792585223564	0.999562741046912	7	51	quercetin 7-O-glucosyltransferase activity	MF	0.10231729119792	MF quercetin 7-O-glucosyltransferase activity	Pdensi_DN14735_c0_g1, Pdensi_DN18705_c0_g1d217585, Pdensi_DN28247_c0_g2, Pdensi_DN34854_c1_g1, Pdensi_DN34854_c1_g2, Pdensi_DN38083_c0_g1d570649, Pdensi_GG_67055_c0_g1
GO:0046916	0.00223079023033071	0.999630477194141	6	38	cellular transition metal ion homeostasis	BP	0.102986745954211	BP cellular transition metal ion homeostasis	Pdensi_DN13969_c0_g1d212964, Pdensi_DN17412_c0_g1, Pdensi_DN22738_c1_g1, Pdensi_DN23589_c3_g1, Pdensi_DN5622_c0_g1d206363, Pdensi_DN74732_c0_g1
GO:0031983	0.00226389770548657	0.999896463804755	3	8	vesicle lumen	CC	0.103313709717727	CC vesicle lumen	Pdensi_DN17412_c0_g1, Pdensi_DN22158_c0_g1d422615, Pdensi_DN34120_c0_g2
GO:0034774	0.00226389770548657	0.999896463804755	3	8	secretory granule lumen	CC	0.103313709717727	CC secretory granule lumen	Pdensi_DN17412_c0_g1, Pdensi_DN22158_c0_g1d422615, Pdensi_DN34120_c0_g2
GO:0060205	0.00226389770548657	0.999896463804755	3	8	cytoplasmic vesicle lumen	CC	0.103313709717727	CC cytoplasmic vesicle lumen	Pdensi_DN17412_c0_g1, Pdensi_DN22158_c0_g1d422615, Pdensi_DN34120_c0_g2
GO:0070592	0.00228288992466995	0.99947723529899	8	67	cell wall polysaccharide biosynthetic process	BP	0.103313709717727	BP cell wall polysaccharide biosynthetic process	Pdensi_DN17377_c0_g1, Pdensi_DN19565_c0_g1d218684, Pdensi_DN19843_c0_g1d219141, Pdensi_DN20250_c0_g5, Pdensi_DN21624_c0_g2d540410, Pdensi_DN23914_c0_g1d497570, Pdensi_DN38678_c0_g1d510642, Pdensi_GG_66178_c0_g1
GO:0042546	0.00228564943477249	0.999268272553472	12	131	cell wall biogenesis	BP	0.103313709717727	BP cell wall biogenesis	Pdensi_DN12969_c0_g1d51365, Pdensi_DN15418_c0_g2d466840, Pdensi_DN16284_c0_g1d215067, Pdensi_DN16433_c0_g1d215250, Pdensi_DN18297_c1_g3, Pdensi_DN19175_c0_g1d286053, Pdensi_DN21624_c0_g2d540410, Pdensi_DN23606_c1_g2d549348, Pdensi_DN25884_c0_g1d559631, Pdensi_DN38664_c1_g5, Pdensi_GG_111523_c0_g1, Pdensi_GG_20042_c0_g1
GO:0010628	0.00228854138740428	0.998808545118279	31	511	positive regulation of gene expression	BP	0.103313709717727	BP positive regulation of gene expression	Pdensi_DN11886_c0_g1d458064, Pdensi_DN15221_c0_g1d214075, Pdensi_DN15400_c0_g2, Pdensi_DN16680_c0_g1d348573, Pdensi_DN17239_c0_g1d400552, Pdensi_DN17635_c0_g1, Pdensi_DN18081_c1_g3, Pdensi_DN18878_c0_g4, Pdensi_DN19025_c1_g4, Pdensi_DN19525_c0_g1d218718, Pdensi_DN20100_c0_g1d489240, Pdensi_DN20270_c0_g3d290192, Pdensi_DN20468_c2_g3, Pdensi_DN20498_c1_g1d120044, Pdensi_DN20498_c1_g2d120043, Pdensi…
GO:0071483	0.00234515807251839	0.999886368047183	3	9	cellular response to blue light	BP	0.105480381835257	BP cellular response to blue light	Pdensi_DN11848_c0_g1d5764, Pdensi_DN8388_c0_g1d3437, Pdensi_DN9616_c0_g1d266022
GO:0009741	0.00242634618998211	0.999509224413062	7	54	response to brassinosteroid	BP	0.108213017214213	BP response to brassinosteroid	Pdensi_DN10258_c0_g1d266747, Pdensi_DN14729_c0_g3, Pdensi_DN20311_c1_g1d16738, Pdensi_DN23350_c1_g1d547912, Pdensi_DN33597_c1_g3, Pdensi_DN38364_c0_g1, Pdensi_GG_30989_c0_g1
GO:0016229	0.00242801546699359	0.999374950051438	9	81	steroid dehydrogenase activity	MF	0.108213017214213	MF steroid dehydrogenase activity	Pdensi_DN16309_c0_g1d278549, Pdensi_DN24773_c0_g1d555703, Pdensi_DN25334_c1_g2, Pdensi_DN26139_c0_g1d559879, Pdensi_DN30823_c0_g1d27442, Pdensi_GG_143718_c0_g1, Pdensi_GG_19984_c0_g1, Pdensi_GG_26120_c1_g1, Pdensi_GG_29956_c0_g1
GO:0010468	0.00243244889111562	0.998306532901299	92	1927	regulation of gene expression	BP	0.108213017214213	BP regulation of gene expression	Pdensi_DN10618_c0_g1d103684, Pdensi_DN10619_c0_g1d103663, Pdensi_DN11148_c0_g1d335521, Pdensi_DN11886_c0_g1d458064, Pdensi_DN12416_c0_g1d337984, Pdensi_DN13092_c0_g1d177216, Pdensi_DN13368_c0_g1d177692, Pdensi_DN13989_c0_g2, Pdensi_DN13989_c0_g3, Pdensi_DN14729_c0_g3, Pdensi_DN14878_c0_g1d53491, Pdensi_DN14895_c0_g1, Pdensi_DN15221_c0_g1d214075, Pdensi_DN15400_c0_g2, Pdensi_DN15526_c0_g1, Pdensi_…
GO:0103075	0.00246114644617016	0.999884040260575	3	8	indole-3-pyruvate monooxygenase activity	MF	0.109092991385673	MF indole-3-pyruvate monooxygenase activity	Pdensi_DN2150_c0_g1d165343, Pdensi_DN24294_c0_g1, Pdensi_DN26680_c0_g1d229530
GO:0046164	0.00252882614439994	0.999661361569182	5	28	alcohol catabolic process	BP	0.11168829982162	BP alcohol catabolic process	Pdensi_DN13536_c0_g1, Pdensi_DN17568_c0_g1d216235, Pdensi_DN27065_c0_g1d307157, Pdensi_DN34073_c0_g1d201036, Pdensi_GG_71020_c0_g1
GO:0009751	0.00263668974052462	0.999050012781553	14	166	response to salicylic acid	BP	0.116033317574022	BP response to salicylic acid	Pdensi_DN14492_c3_g2, Pdensi_DN15348_c2_g1, Pdensi_DN17022_c2_g2, Pdensi_DN19025_c1_g3, Pdensi_DN19038_c1_g6, Pdensi_DN20053_c2_g3, Pdensi_DN23394_c1_g2, Pdensi_DN23706_c0_g6, Pdensi_DN24570_c0_g1, Pdensi_DN24854_c2_g5, Pdensi_DN29431_c1_g1, Pdensi_DN35058_c0_g1d314079, Pdensi_DN37478_c2_g2, Pdensi_GG_133473_c0_g1
GO:0004478	0.00270639559547733	0.999861995791009	3	9	methionine adenosyltransferase activity	MF	0.118250156125249	MF methionine adenosyltransferase activity	Pdensi_DN18923_c0_g1d59930, Pdensi_DN23058_c0_g1d128325, Pdensi_DN26309_c0_g1d367274
GO:0006556	0.00270639559547733	0.999861995791009	3	9	S-adenosylmethionine biosynthetic process	BP	0.118250156125249	BP S-adenosylmethionine biosynthetic process	Pdensi_DN18923_c0_g1d59930, Pdensi_DN23058_c0_g1d128325, Pdensi_DN26309_c0_g1d367274
GO:0046527	0.00274653933815616	0.999005374060624	14	169	glucosyltransferase activity	MF	0.119260620659018	MF glucosyltransferase activity	Pdensi_DN14735_c0_g1, Pdensi_DN18705_c0_g1d217585, Pdensi_DN18955_c0_g1d14400, Pdensi_DN19663_c0_g2d359591, Pdensi_DN20282_c0_g1d219737, Pdensi_DN21846_c0_g1, Pdensi_DN28247_c0_g1d501460, Pdensi_DN28247_c0_g2, Pdensi_DN34854_c1_g1, Pdensi_DN34854_c1_g2, Pdensi_DN38083_c0_g1d570649, Pdensi_DN38664_c1_g5, Pdensi_GG_109311_c0_g1, Pdensi_GG_67055_c0_g1
GO:0016706	0.00274901872043838	0.999521713071007	6	41	oxidoreductase activity, acting on paired donors, with incorporation or reduction of molecular oxygen, 2-oxoglutarate as one donor, and incorporation of one atom each of oxygen into both donors	MF	0.119260620659018	MF oxidoreductase activity, acting on paired donors, with incorporation or reduction of molecular oxygen, 2-oxoglutarate as one donor, and incorporation of one atom each of oxygen into both donors	Pdensi_DN17434_c0_g1, Pdensi_DN17788_c0_g1d113777, Pdensi_DN25042_c0_g1d557381, Pdensi_DN3057_c0_g1d260296, Pdensi_DN38301_c1_g1, Pdensi_GG_124369_c0_g1
GO:0016052	0.00280351851126283	0.998765463031557	20	287	carbohydrate catabolic process	BP	0.121195213663567	BP carbohydrate catabolic process	Pdensi_DN12819_c0_g1d460270, Pdensi_DN14230_c0_g3, Pdensi_DN17518_c0_g1, Pdensi_DN20706_c1_g6, Pdensi_DN21097_c0_g7, Pdensi_DN21896_c0_g1d221829, Pdensi_DN21911_c0_g1d421240, Pdensi_DN23116_c1_g4, Pdensi_DN23308_c0_g1d427354, Pdensi_DN24669_c0_g1d365890, Pdensi_DN24770_c0_g1d498397, Pdensi_DN25050_c2_g2, Pdensi_DN25155_c0_g1d192937, Pdensi_DN27065_c0_g1d307157, Pdensi_DN37381_c0_g1d240517, Pdensi…
GO:0071555	0.00303295780437613	0.998470748987617	27	433	cell wall organization	BP	0.130652133023724	BP cell wall organization	Pdensi_DN11042_c0_g1d104080, Pdensi_DN12981_c0_g2, Pdensi_DN13671_c0_g1, Pdensi_DN14653_c0_g1d108253, Pdensi_DN15418_c0_g2d466840, Pdensi_DN15773_c0_g1d468033, Pdensi_DN16284_c0_g1d215067, Pdensi_DN18297_c1_g3, Pdensi_DN18759_c0_g1d13953, Pdensi_DN20822_c1_g1, Pdensi_DN21624_c0_g2d540410, Pdensi_DN22331_c0_g3d424292, Pdensi_DN22641_c2_g2, Pdensi_DN23253_c0_g1d129038, Pdensi_DN24647_c0_g2, Pdensi_…
GO:0010410	0.00312035125710794	0.999162353256356	9	88	hemicellulose metabolic process	BP	0.133945183436697	BP hemicellulose metabolic process	Pdensi_DN15418_c0_g2d466840, Pdensi_DN16284_c0_g1d215067, Pdensi_DN17518_c0_g1, Pdensi_DN18297_c1_g3, Pdensi_DN23116_c1_g4, Pdensi_DN23308_c0_g1d427354, Pdensi_DN25884_c0_g1d559631, Pdensi_DN37721_c1_g7, Pdensi_GG_111523_c0_g1
GO:0009834	0.00313271778274422	0.999440322364282	6	41	plant-type secondary cell wall biogenesis	BP	0.134005836902422	BP plant-type secondary cell wall biogenesis	Pdensi_DN12969_c0_g1d51365, Pdensi_DN16433_c0_g1d215250, Pdensi_DN19175_c0_g1d286053, Pdensi_DN23606_c1_g2d549348, Pdensi_DN38664_c1_g5, Pdensi_GG_20042_c0_g1
GO:1900366	0.00331730197736377	0.999961987476995	2	3	negative regulation of defense response to insect	BP	0.141407220874803	BP negative regulation of defense response to insect	Pdensi_DN14965_c0_g1d465570, Pdensi_DN40370_c0_g1d91729
GO:0009908	0.00334691586135037	0.998618787274892	17	225	flower development	BP	0.141761243123686	BP flower development	Pdensi_DN13368_c0_g1d177692, Pdensi_DN16520_c0_g1d471080, Pdensi_DN17532_c0_g1d113246, Pdensi_DN18334_c0_g1d114947, Pdensi_DN18888_c0_g1d405534, Pdensi_DN19038_c1_g6, Pdensi_DN20468_c2_g3, Pdensi_DN21385_c0_g1, Pdensi_DN21564_c0_g2d123398, Pdensi_DN23124_c0_g1d21375, Pdensi_DN23691_c0_g5, Pdensi_DN24610_c0_g1, Pdensi_DN25291_c0_g1d227068, Pdensi_DN35582_c2_g1, Pdensi_DN48815_c0_g1, Pdensi_DN6880_…
GO:0043496	0.00337634132410764	0.999960956140351	2	3	regulation of protein homodimerization activity	BP	0.141761243123686	BP regulation of protein homodimerization activity	Pdensi_DN18888_c0_g1d405534, Pdensi_GG_85067_c0_g1
GO:0004568	0.00340671942769035	0.999650311609143	4	19	chitinase activity	MF	0.141761243123686	MF chitinase activity	Pdensi_DN14230_c0_g3, Pdensi_DN20784_c0_g1, Pdensi_DN21911_c0_g1d421240, Pdensi_DN37381_c0_g1d240517
GO:0006030	0.00340671942769035	0.999650311609143	4	19	chitin metabolic process	BP	0.141761243123686	BP chitin metabolic process	Pdensi_DN14230_c0_g3, Pdensi_DN20784_c0_g1, Pdensi_DN21911_c0_g1d421240, Pdensi_DN37381_c0_g1d240517
GO:0006032	0.00340671942769035	0.999650311609143	4	19	chitin catabolic process	BP	0.141761243123686	BP chitin catabolic process	Pdensi_DN14230_c0_g3, Pdensi_DN20784_c0_g1, Pdensi_DN21911_c0_g1d421240, Pdensi_DN37381_c0_g1d240517
GO:0046348	0.00340671942769035	0.999650311609143	4	19	amino sugar catabolic process	BP	0.141761243123686	BP amino sugar catabolic process	Pdensi_DN14230_c0_g3, Pdensi_DN20784_c0_g1, Pdensi_DN21911_c0_g1d421240, Pdensi_DN37381_c0_g1d240517
GO:1901072	0.00340671942769035	0.999650311609143	4	19	glucosamine-containing compound catabolic process	BP	0.141761243123686	BP glucosamine-containing compound catabolic process	Pdensi_DN14230_c0_g3, Pdensi_DN20784_c0_g1, Pdensi_DN21911_c0_g1d421240, Pdensi_DN37381_c0_g1d240517
GO:0120091	0.00343392945460126	0.999649894624467	4	18	jasmonic acid hydrolase	MF	0.142409128635904	MF jasmonic acid hydrolase	Pdensi_DN16262_c0_g1, Pdensi_DN16262_c1_g1d347133, Pdensi_DN18584_c0_g1d115415, Pdensi_DN22574_c0_g1
GO:0000160	0.00348252296640102	0.998651230732106	15	191	phosphorelay signal transduction system	BP	0.14321375470545	BP phosphorelay signal transduction system	Pdensi_DN10201_c1_g2, Pdensi_DN13092_c0_g1d177216, Pdensi_DN14729_c0_g3, Pdensi_DN15194_c0_g1d343911, Pdensi_DN17239_c0_g1d400552, Pdensi_DN17422_c0_g1d12106, Pdensi_DN20504_c0_g3d291342, Pdensi_DN20784_c0_g1, Pdensi_DN20821_c0_g1, Pdensi_DN21394_c3_g1, Pdensi_DN34159_c0_g1d146602, Pdensi_DN39819_c1_g4, Pdensi_DN9493_c0_g1d453754, Pdensi_DN9785_c0_g1d385930, Pdensi_DN9998_c0_g1d4477
GO:0004586	0.00349634583283515	0.999958830664168	2	3	ornithine decarboxylase activity	MF	0.14321375470545	MF ornithine decarboxylase activity	Pdensi_DN14572_c0_g2d180081, Pdensi_DN32649_c0_g1d199696
GO:0033387	0.00349634583283515	0.999958830664168	2	3	putrescine biosynthetic process from ornithine	BP	0.14321375470545	BP putrescine biosynthetic process from ornithine	Pdensi_DN14572_c0_g2d180081, Pdensi_DN32649_c0_g1d199696
GO:0045493	0.00350015633945802	0.999635086472504	4	20	xylan catabolic process	BP	0.14321375470545	BP xylan catabolic process	Pdensi_DN17518_c0_g1, Pdensi_DN23116_c1_g4, Pdensi_DN23308_c0_g1d427354, Pdensi_DN37721_c1_g7
GO:1901616	0.00358040647441879	0.999114460988016	8	71	organic hydroxy compound catabolic process	BP	0.146008976026798	BP organic hydroxy compound catabolic process	Pdensi_DN13536_c0_g1, Pdensi_DN15715_c0_g1d277050, Pdensi_DN17022_c2_g2, Pdensi_DN17568_c0_g1d216235, Pdensi_DN24570_c0_g1, Pdensi_DN27065_c0_g1d307157, Pdensi_DN34073_c0_g1d201036, Pdensi_GG_71020_c0_g1
GO:0016103	0.0036881124164581	0.99995535431357	2	3	diterpenoid catabolic process	BP	0.149405189744862	BP diterpenoid catabolic process	Pdensi_DN18878_c0_g4, Pdensi_DN3057_c0_g1d260296
GO:0045487	0.0036881124164581	0.99995535431357	2	3	gibberellin catabolic process	BP	0.149405189744862	BP gibberellin catabolic process	Pdensi_DN18878_c0_g4, Pdensi_DN3057_c0_g1d260296
GO:0010119	0.00378092278911506	0.99905639863018	8	71	regulation of stomatal movement	BP	0.152659436970408	BP regulation of stomatal movement	Pdensi_DN13977_c0_g1d340966, Pdensi_DN15194_c0_g1d343911, Pdensi_DN16057_c0_g1d183538, Pdensi_DN16132_c1_g2, Pdensi_DN26822_c1_g1d78530, Pdensi_DN39819_c1_g4, Pdensi_DN9493_c0_g1d453754, Pdensi_GG_146212_c0_g1
GO:0003690	0.00382940943985785	0.998190509070667	22	334	double-stranded DNA binding	MF	0.154108536471121	MF double-stranded DNA binding	Pdensi_DN15221_c0_g1d214075, Pdensi_DN17635_c0_g1, Pdensi_DN17770_c0_g3, Pdensi_DN18081_c1_g3, Pdensi_DN18878_c0_g4, Pdensi_DN19525_c0_g1d218718, Pdensi_DN19596_c0_g1, Pdensi_DN20100_c0_g1d489240, Pdensi_DN20270_c0_g3d290192, Pdensi_DN20401_c0_g1d63113, Pdensi_DN20468_c2_g3, Pdensi_DN20551_c2_g1, Pdensi_DN21385_c0_g1, Pdensi_DN23393_c0_g1d129216, Pdensi_DN23629_c0_g4, Pdensi_DN24610_c0_g1, Pdensi…
GO:0003854	0.00397282091761835	0.999000330277422	8	71	3-beta-hydroxy-delta5-steroid dehydrogenase activity	MF	0.159088330576143	MF 3-beta-hydroxy-delta5-steroid dehydrogenase activity	Pdensi_DN16309_c0_g1d278549, Pdensi_DN24773_c0_g1d555703, Pdensi_DN25334_c1_g2, Pdensi_DN30823_c0_g1d27442, Pdensi_GG_143718_c0_g1, Pdensi_GG_19984_c0_g1, Pdensi_GG_26120_c1_g1, Pdensi_GG_29956_c0_g1
GO:0044425	0.00400229767092259	0.996862410548961	185	4385	membrane part	CC	0.159088330576143	CC membrane part	Pdensi_DN10201_c1_g2, Pdensi_DN10400_c0_g1d519127, Pdensi_DN10553_c0_g1d103553, Pdensi_DN10846_c0_g1d335071, Pdensi_DN11042_c0_g1d104080, Pdensi_DN11760_c0_g1d268987, Pdensi_DN1180_c0_g1d325014, Pdensi_DN11848_c0_g1d5764, Pdensi_DN11970_c0_g1d5850, Pdensi_DN12647_c0_g2, Pdensi_DN12891_c0_g1d338749, Pdensi_DN12969_c0_g1d51365, Pdensi_DN12981_c0_g2, Pdensi_DN13351_c0_g1d339649, Pdensi_DN13467_c0_g1…
GO:0010083	0.00400516640652707	0.999949396799945	2	3	regulation of vegetative meristem growth	BP	0.159088330576143	BP regulation of vegetative meristem growth	Pdensi_DN18955_c0_g1d14400, Pdensi_DN19663_c0_g2d359591
GO:0050404	0.00400516640652707	0.999949396799945	2	3	zeatin O-beta-D-xylosyltransferase activity	MF	0.159088330576143	MF zeatin O-beta-D-xylosyltransferase activity	Pdensi_DN18955_c0_g1d14400, Pdensi_DN19663_c0_g2d359591
GO:0048646	0.0040825430767801	0.998390335562574	15	196	anatomical structure formation involved in morphogenesis	BP	0.161636996768051	BP anatomical structure formation involved in morphogenesis	Pdensi_DN14965_c0_g1d465570, Pdensi_DN15221_c0_g1d214075, Pdensi_DN15274_c0_g1d344023, Pdensi_DN15526_c0_g1, Pdensi_DN17691_c0_g2d401637, Pdensi_DN18759_c0_g1d13953, Pdensi_DN19519_c0_g5, Pdensi_DN22641_c2_g2, Pdensi_DN25089_c1_g2, Pdensi_DN27720_c1_g1, Pdensi_DN33061_c0_g1d236426, Pdensi_DN37968_c1_g1, Pdensi_DN40370_c0_g1d91729, Pdensi_GG_124869_c1_g1, Pdensi_GG_133473_c0_g1
GO:0016709	0.00410472100894859	0.999082350301814	7	58	oxidoreductase activity, acting on paired donors, with incorporation or reduction of molecular oxygen, NAD(P)H as one donor, and incorporation of one atom of oxygen	MF	0.161990828462829	MF oxidoreductase activity, acting on paired donors, with incorporation or reduction of molecular oxygen, NAD(P)H as one donor, and incorporation of one atom of oxygen	Pdensi_DN2150_c0_g1d165343, Pdensi_DN24294_c0_g1, Pdensi_DN26680_c0_g1d229530, Pdensi_DN30235_c0_g1d309904, Pdensi_DN34073_c0_g1d201036, Pdensi_DN4087_c0_g1d166714, Pdensi_GG_71020_c0_g1
GO:0006026	0.00419126489247363	0.999540257970746	4	20	aminoglycan catabolic process	BP	0.164874388085281	BP aminoglycan catabolic process	Pdensi_DN14230_c0_g3, Pdensi_DN20784_c0_g1, Pdensi_DN21911_c0_g1d421240, Pdensi_DN37381_c0_g1d240517
GO:0016757	0.00423231147658114	0.997653174464661	33	575	transferase activity, transferring glycosyl groups	MF	0.165955444245172	MF transferase activity, transferring glycosyl groups	Pdensi_DN13671_c0_g1, Pdensi_DN14735_c0_g1, Pdensi_DN15418_c0_g2d466840, Pdensi_DN15699_c0_g1d54606, Pdensi_DN16284_c0_g1d215067, Pdensi_DN18297_c1_g3, Pdensi_DN18705_c0_g1d217585, Pdensi_DN18955_c0_g1d14400, Pdensi_DN19311_c0_g1d534053, Pdensi_DN19663_c0_g2d359591, Pdensi_DN19843_c0_g1d219141, Pdensi_DN20250_c0_g5, Pdensi_DN20282_c0_g1d219737, Pdensi_DN20703_c0_g1d493602, Pdensi_DN20822_c1_g1, P…
GO:0045543	0.00432384513772905	0.999943153386687	2	3	gibberellin 2-beta-dioxygenase activity	MF	0.169002943817819	MF gibberellin 2-beta-dioxygenase activity	Pdensi_DN3057_c0_g1d260296, Pdensi_GG_124369_c0_g1
GO:0016614	0.00448439290632496	0.997986659238699	19	278	oxidoreductase activity, acting on CH-OH group of donors	MF	0.17415067360331	MF oxidoreductase activity, acting on CH-OH group of donors	Pdensi_DN16309_c0_g1d278549, Pdensi_DN17340_c0_g1, Pdensi_DN17387_c1_g1, Pdensi_DN18480_c0_g1d404239, Pdensi_DN19084_c0_g1d481969, Pdensi_DN20154_c1_g1, Pdensi_DN24773_c0_g1d555703, Pdensi_DN25173_c1_g3, Pdensi_DN25334_c1_g2, Pdensi_DN28396_c0_g1d141608, Pdensi_DN30823_c0_g1d27442, Pdensi_DN32794_c0_g1, Pdensi_DN42346_c0_g1d153836, Pdensi_GG_143718_c0_g1, Pdensi_GG_19984_c0_g1, Pdensi_GG_26120_c1…
GO:0016629	0.00448765695725278	0.999708811031519	3	11	12-oxophytodienoate reductase activity	MF	0.17415067360331	MF 12-oxophytodienoate reductase activity	Pdensi_DN18796_c1_g3, Pdensi_DN20248_c0_g1, Pdensi_DN22636_c0_g1
GO:0016411	0.00449825182758264	0.999131051081012	6	43	acylglycerol O-acyltransferase activity	MF	0.17415067360331	MF acylglycerol O-acyltransferase activity	Pdensi_DN16858_c0_g3, Pdensi_DN17409_c0_g2, Pdensi_DN19656_c0_g1d15592, Pdensi_DN21349_c1_g6, Pdensi_DN24334_c0_g1d133196, Pdensi_GG_121614_c0_g1
GO:0010015	0.00455061286237388	0.999292407488722	5	31	root morphogenesis	BP	0.175622074947262	BP root morphogenesis	Pdensi_DN13684_c0_g1, Pdensi_DN15461_c0_g1d214312, Pdensi_DN18955_c0_g1d14400, Pdensi_DN19663_c0_g2d359591, Pdensi_DN21564_c0_g2d123398
GO:0033764	0.00472379227033961	0.998774648823542	8	73	steroid dehydrogenase activity, acting on the CH-OH group of donors, NAD or NADP as acceptor	MF	0.18157059141969	MF steroid dehydrogenase activity, acting on the CH-OH group of donors, NAD or NADP as acceptor	Pdensi_DN16309_c0_g1d278549, Pdensi_DN24773_c0_g1d555703, Pdensi_DN25334_c1_g2, Pdensi_DN30823_c0_g1d27442, Pdensi_GG_143718_c0_g1, Pdensi_GG_19984_c0_g1, Pdensi_GG_26120_c1_g1, Pdensi_GG_29956_c0_g1
GO:0006066	0.00473443016698391	0.998427993812765	11	126	alcohol metabolic process	BP	0.18157059141969	BP alcohol metabolic process	Pdensi_DN13536_c0_g1, Pdensi_DN16322_c0_g1, Pdensi_DN17568_c0_g1d216235, Pdensi_DN17833_c0_g1d282233, Pdensi_DN24334_c0_g1d133196, Pdensi_DN27065_c0_g1d307157, Pdensi_DN29431_c1_g1, Pdensi_DN34073_c0_g1d201036, Pdensi_DN42346_c0_g1d153836, Pdensi_GG_71020_c0_g1, Pdensi_GG_94296_c0_g1
GO:0042335	0.00481650256834313	0.999238426199648	5	32	cuticle development	BP	0.184140913815968	BP cuticle development	Pdensi_DN14363_c0_g1d213328, Pdensi_DN19632_c0_g3, Pdensi_DN36977_c0_g3, Pdensi_DN8552_c0_g1, Pdensi_DN9629_c0_g1d518394
GO:0009416	0.00487366869978537	0.997326836622288	31	535	response to light stimulus	BP	0.18574599025911	BP response to light stimulus	Pdensi_DN11848_c0_g1d5764, Pdensi_DN12647_c0_g2, Pdensi_DN13572_c0_g1d51959, Pdensi_DN13967_c0_g1d7799, Pdensi_DN13977_c0_g1d340966, Pdensi_DN14857_c0_g1d342973, Pdensi_DN15439_c0_g1d54251, Pdensi_DN15461_c0_g1d214312, Pdensi_DN16057_c0_g1d183538, Pdensi_DN16350_c0_g1d215185, Pdensi_DN16777_c0_g1d471592, Pdensi_DN18755_c0_g1d59594, Pdensi_DN18888_c0_g1d405534, Pdensi_DN22738_c1_g1, Pdensi_DN23706…
GO:0072341	0.00492227473373681	0.999434876667849	4	20	modified amino acid binding	MF	0.187015866747007	MF modified amino acid binding	Pdensi_DN15855_c0_g1d468400, Pdensi_DN23072_c2_g3, Pdensi_DN26129_c1_g1, Pdensi_GG_46115_c0_g1
GO:0010218	0.00494330570240257	0.999431773109611	4	20	response to far red light	BP	0.187233442610505	BP response to far red light	Pdensi_DN11848_c0_g1d5764, Pdensi_DN16777_c0_g1d471592, Pdensi_DN18755_c0_g1d59594, Pdensi_DN9616_c0_g1d266022
GO:0000271	0.00502313233105416	0.997973367148724	15	199	polysaccharide biosynthetic process	BP	0.189669755981842	BP polysaccharide biosynthetic process	Pdensi_DN13671_c0_g1, Pdensi_DN17377_c0_g1, Pdensi_DN19565_c0_g1d218684, Pdensi_DN19843_c0_g1d219141, Pdensi_DN20250_c0_g5, Pdensi_DN20784_c0_g1, Pdensi_DN20834_c0_g1, Pdensi_DN21624_c0_g2d540410, Pdensi_DN21997_c1_g3, Pdensi_DN23253_c0_g1d129038, Pdensi_DN23914_c0_g1d497570, Pdensi_DN36567_c0_g4, Pdensi_DN38664_c1_g5, Pdensi_DN38678_c0_g1d510642, Pdensi_GG_66178_c0_g1
GO:0009696	0.00507101977972121	0.998992196378469	6	45	salicylic acid metabolic process	BP	0.19088878764649	BP salicylic acid metabolic process	Pdensi_DN15715_c0_g1d277050, Pdensi_DN17022_c2_g2, Pdensi_DN24570_c0_g1, Pdensi_DN25698_c2_g1, Pdensi_DN38537_c0_g1, Pdensi_DN7686_c0_g1d207829
GO:0031221	0.00516237788921068	0.999647635679853	3	11	arabinan metabolic process	BP	0.193139238827534	BP arabinan metabolic process	Pdensi_DN17518_c0_g1, Pdensi_DN23116_c1_g4, Pdensi_DN37721_c1_g7
GO:0031222	0.00516237788921068	0.999647635679853	3	11	arabinan catabolic process	BP	0.193139238827534	BP arabinan catabolic process	Pdensi_DN17518_c0_g1, Pdensi_DN23116_c1_g4, Pdensi_DN37721_c1_g7
GO:0016051	0.00533600365773325	0.997454560885577	21	323	carbohydrate biosynthetic process	BP	0.199026429111917	BP carbohydrate biosynthetic process	Pdensi_DN13671_c0_g1, Pdensi_DN17377_c0_g1, Pdensi_DN17761_c0_g1d216447, Pdensi_DN19565_c0_g1d218684, Pdensi_DN19843_c0_g1d219141, Pdensi_DN20250_c0_g5, Pdensi_DN20784_c0_g1, Pdensi_DN20834_c0_g1, Pdensi_DN21624_c0_g2d540410, Pdensi_DN21997_c1_g3, Pdensi_DN23083_c0_g1d68985, Pdensi_DN23253_c0_g1d129038, Pdensi_DN23914_c0_g1d497570, Pdensi_DN27065_c0_g1d307157, Pdensi_DN32794_c0_g1, Pdensi_DN36567…
GO:0050660	0.00561691103871126	0.99808986416085	11	129	flavin adenine dinucleotide binding	MF	0.208867141785998	MF flavin adenine dinucleotide binding	Pdensi_DN12205_c0_g1d269792, Pdensi_DN18480_c0_g1d404239, Pdensi_DN2150_c0_g1d165343, Pdensi_DN24294_c0_g1, Pdensi_DN24324_c0_g1, Pdensi_DN26680_c0_g1d229530, Pdensi_DN28396_c0_g1d141608, Pdensi_DN32794_c0_g1, Pdensi_DN3517_c0_g1d326930, Pdensi_GG_27924_c0_g1, Pdensi_GG_75007_c0_g1
GO:0009055	0.00571001096905566	0.998052820023426	11	131	electron transfer activity	MF	0.211685679380082	MF electron transfer activity	Pdensi_DN10615_c0_g1d173442, Pdensi_DN12990_c0_g1d51297, Pdensi_DN13009_c0_g1d51387, Pdensi_DN14675_c0_g1d108192, Pdensi_DN15845_c0_g1d277197, Pdensi_DN24324_c0_g1, Pdensi_DN33578_c0_g1d85545, Pdensi_DN40307_c0_g1, Pdensi_DN4173_c0_g1d448374, Pdensi_DN7133_c0_g2, Pdensi_DN8685_c0_g1d264873
GO:0035434	0.00589874159620009	0.999871719485396	2	4	copper ion transmembrane transport	BP	0.218021766428737	BP copper ion transmembrane transport	Pdensi_DN13969_c0_g1d212964, Pdensi_DN5622_c0_g1d206363
GO:0031226	0.00603303361520226	0.997212787818791	19	285	intrinsic component of plasma membrane	CC	0.222313654362604	CC intrinsic component of plasma membrane	Pdensi_DN11760_c0_g1d268987, Pdensi_DN13351_c0_g1d339649, Pdensi_DN14363_c0_g1d213328, Pdensi_DN15274_c0_g1d344023, Pdensi_DN18405_c0_g1d531896, Pdensi_DN18853_c0_g1d405511, Pdensi_DN19632_c0_g3, Pdensi_DN21624_c0_g2d540410, Pdensi_DN24001_c0_g2d225091, Pdensi_DN24312_c1_g1, Pdensi_DN25169_c0_g2, Pdensi_DN25856_c0_g4, Pdensi_DN34322_c0_g1d86240, Pdensi_DN36977_c0_g3, Pdensi_DN38661_c0_g4, Pdensi_…
GO:0033692	0.00605851678496086	0.997693228969971	13	164	cellular polysaccharide biosynthetic process	BP	0.222582265306941	BP cellular polysaccharide biosynthetic process	Pdensi_DN17377_c0_g1, Pdensi_DN19565_c0_g1d218684, Pdensi_DN19843_c0_g1d219141, Pdensi_DN20250_c0_g5, Pdensi_DN20784_c0_g1, Pdensi_DN20834_c0_g1, Pdensi_DN21624_c0_g2d540410, Pdensi_DN21997_c1_g3, Pdensi_DN23914_c0_g1d497570, Pdensi_DN36567_c0_g4, Pdensi_DN38664_c1_g5, Pdensi_DN38678_c0_g1d510642, Pdensi_GG_66178_c0_g1
GO:0044038	0.00621552493102717	0.998304402233023	8	79	cell wall macromolecule biosynthetic process	BP	0.226987259719959	BP cell wall macromolecule biosynthetic process	Pdensi_DN17377_c0_g1, Pdensi_DN19565_c0_g1d218684, Pdensi_DN19843_c0_g1d219141, Pdensi_DN20250_c0_g5, Pdensi_DN21624_c0_g2d540410, Pdensi_DN23914_c0_g1d497570, Pdensi_DN38678_c0_g1d510642, Pdensi_GG_66178_c0_g1
GO:0070589	0.00621552493102717	0.998304402233023	8	79	cellular component macromolecule biosynthetic process	BP	0.226987259719959	BP cellular component macromolecule biosynthetic process	Pdensi_DN17377_c0_g1, Pdensi_DN19565_c0_g1d218684, Pdensi_DN19843_c0_g1d219141, Pdensi_DN20250_c0_g5, Pdensi_DN21624_c0_g2d540410, Pdensi_DN23914_c0_g1d497570, Pdensi_DN38678_c0_g1d510642, Pdensi_GG_66178_c0_g1
GO:0009685	0.0063837694388299	0.99952930893736	3	11	gibberellin metabolic process	BP	0.23243760510311	BP gibberellin metabolic process	Pdensi_DN18878_c0_g4, Pdensi_DN3057_c0_g1d260296, Pdensi_GG_124369_c0_g1
GO:0006040	0.00647959453297699	0.998893667045196	5	34	amino sugar metabolic process	BP	0.234999770278144	BP amino sugar metabolic process	Pdensi_DN14007_c0_g1d341217, Pdensi_DN14230_c0_g3, Pdensi_DN20784_c0_g1, Pdensi_DN21911_c0_g1d421240, Pdensi_DN37381_c0_g1d240517
GO:0007275	0.00649255536652056	0.99607902877546	40	751	multicellular organism development	BP	0.234999770278144	BP multicellular organism development	Pdensi_DN10201_c1_g2, Pdensi_DN12416_c0_g1d337984, Pdensi_DN14230_c0_g3, Pdensi_DN14857_c0_g1d342973, Pdensi_DN15221_c0_g1d214075, Pdensi_DN15274_c0_g1d344023, Pdensi_DN15834_c0_g1d526435, Pdensi_DN17340_c0_g1, Pdensi_DN17585_c0_g1, Pdensi_DN18878_c0_g4, Pdensi_DN19311_c0_g1d534053, Pdensi_DN19600_c0_g1d485629, Pdensi_DN20100_c0_g1d489240, Pdensi_DN20250_c0_g5, Pdensi_DN20401_c0_g1d63113, Pdensi_…
GO:0006826	0.00656037923408484	0.99917657758413	4	21	iron ion transport	BP	0.236754216961044	BP iron ion transport	Pdensi_DN15461_c0_g1d214312, Pdensi_DN17412_c0_g1, Pdensi_DN22738_c1_g1, Pdensi_DN74732_c0_g1
GO:0034637	0.00666974273242851	0.997321073706996	14	185	cellular carbohydrate biosynthetic process	BP	0.239993037025089	BP cellular carbohydrate biosynthetic process	Pdensi_DN17377_c0_g1, Pdensi_DN17761_c0_g1d216447, Pdensi_DN19565_c0_g1d218684, Pdensi_DN19843_c0_g1d219141, Pdensi_DN20250_c0_g5, Pdensi_DN20784_c0_g1, Pdensi_DN20834_c0_g1, Pdensi_DN21624_c0_g2d540410, Pdensi_DN21997_c1_g3, Pdensi_DN23914_c0_g1d497570, Pdensi_DN36567_c0_g4, Pdensi_DN38664_c1_g5, Pdensi_DN38678_c0_g1d510642, Pdensi_GG_66178_c0_g1
GO:0046915	0.00676061013936724	0.998333691554987	7	63	transition metal ion transmembrane transporter activity	MF	0.242549279897416	MF transition metal ion transmembrane transporter activity	Pdensi_DN13969_c0_g1d212964, Pdensi_DN15461_c0_g1d214312, Pdensi_DN17412_c0_g1, Pdensi_DN23589_c3_g1, Pdensi_DN38951_c2_g1, Pdensi_DN39970_c2_g4, Pdensi_DN5622_c0_g1d206363
GO:0009270	0.00696331493161254	0.999834874962034	2	4	response to humidity	BP	0.244107648142919	BP response to humidity	Pdensi_DN13977_c0_g1d340966, Pdensi_DN16057_c0_g1d183538
GO:0010917	0.00696367248666656	0.999834862050816	2	4	negative regulation of mitochondrial membrane potential	BP	0.244107648142919	BP negative regulation of mitochondrial membrane potential	Pdensi_DN22158_c0_g1d422615, Pdensi_DN34120_c0_g2
GO:0010939	0.00696367248666656	0.999834862050816	2	4	regulation of necrotic cell death	BP	0.244107648142919	BP regulation of necrotic cell death	Pdensi_DN22158_c0_g1d422615, Pdensi_DN34120_c0_g2
GO:0010940	0.00696367248666656	0.999834862050816	2	4	positive regulation of necrotic cell death	BP	0.244107648142919	BP positive regulation of necrotic cell death	Pdensi_DN22158_c0_g1d422615, Pdensi_DN34120_c0_g2
GO:0035794	0.00696367248666656	0.999834862050816	2	4	positive regulation of mitochondrial membrane permeability	BP	0.244107648142919	BP positive regulation of mitochondrial membrane permeability	Pdensi_DN22158_c0_g1d422615, Pdensi_DN34120_c0_g2
GO:0045837	0.00696367248666656	0.999834862050816	2	4	negative regulation of membrane potential	BP	0.244107648142919	BP negative regulation of membrane potential	Pdensi_DN22158_c0_g1d422615, Pdensi_DN34120_c0_g2
GO:0046902	0.00696367248666656	0.999834862050816	2	4	regulation of mitochondrial membrane permeability	BP	0.244107648142919	BP regulation of mitochondrial membrane permeability	Pdensi_DN22158_c0_g1d422615, Pdensi_DN34120_c0_g2
GO:1905710	0.00696367248666656	0.999834862050816	2	4	positive regulation of membrane permeability	BP	0.244107648142919	BP positive regulation of membrane permeability	Pdensi_DN22158_c0_g1d422615, Pdensi_DN34120_c0_g2
GO:0016174	0.00734731426249506	0.999820807742597	2	4	NAD(P)H oxidase activity	MF	0.256820121963899	MF NAD(P)H oxidase activity	Pdensi_DN15194_c0_g1d343911, Pdensi_DN39819_c1_g4
GO:1902456	0.00740185846869798	0.999412021477656	3	12	regulation of stomatal opening	BP	0.257989562695302	BP regulation of stomatal opening	Pdensi_DN13977_c0_g1d340966, Pdensi_DN16057_c0_g1d183538, Pdensi_DN26822_c1_g1d78530
GO:0000041	0.00745540696590714	0.998125001221528	7	65	transition metal ion transport	BP	0.258600176127547	BP transition metal ion transport	Pdensi_DN13969_c0_g1d212964, Pdensi_DN15461_c0_g1d214312, Pdensi_DN17412_c0_g1, Pdensi_DN22738_c1_g1, Pdensi_DN39970_c2_g4, Pdensi_DN5622_c0_g1d206363, Pdensi_DN74732_c0_g1
GO:0090447	0.00746165294858789	0.999816542120552	2	4	glycerol-3-phosphate 2-O-acyltransferase activity	MF	0.258600176127547	MF glycerol-3-phosphate 2-O-acyltransferase activity	Pdensi_DN26246_c0_g1d76901, Pdensi_DN48815_c0_g1
GO:0016985	0.00757673391206595	0.99940522545332	3	11	mannan endo-1,4-beta-mannosidase activity	MF	0.261109190648493	MF mannan endo-1,4-beta-mannosidase activity	Pdensi_DN12819_c0_g1d460270, Pdensi_DN20706_c1_g6, Pdensi_GG_37132_c0_g1
GO:0046355	0.00757673391206595	0.99940522545332	3	11	mannan catabolic process	BP	0.261109190648493	BP mannan catabolic process	Pdensi_DN12819_c0_g1d460270, Pdensi_DN20706_c1_g6, Pdensi_GG_37132_c0_g1
GO:1905613	0.00801055924781403	0.999795582087008	2	4	regulation of developmental vegetative growth	BP	0.275284218645384	BP regulation of developmental vegetative growth	Pdensi_DN18955_c0_g1d14400, Pdensi_DN19663_c0_g2d359591
GO:0048029	0.00854606535670819	0.998085686936646	6	52	monosaccharide binding	MF	0.292214286931392	MF monosaccharide binding	Pdensi_DN17434_c0_g1, Pdensi_DN17788_c0_g1d113777, Pdensi_DN21992_c0_g1d124522, Pdensi_DN25042_c0_g1d557381, Pdensi_DN27282_c0_g1d430792, Pdensi_DN38301_c1_g1
GO:0002679	0.00857486750109283	0.999773220737977	2	4	respiratory burst involved in defense response	BP	0.292214286931392	BP respiratory burst involved in defense response	Pdensi_DN15194_c0_g1d343911, Pdensi_DN39819_c1_g4
GO:0045730	0.00857486750109283	0.999773220737977	2	4	respiratory burst	BP	0.292214286931392	BP respiratory burst	Pdensi_DN15194_c0_g1d343911, Pdensi_DN39819_c1_g4
GO:0005381	0.00880766742805894	0.999254228590951	3	12	iron ion transmembrane transporter activity	MF	0.298484433974247	MF iron ion transmembrane transporter activity	Pdensi_DN15461_c0_g1d214312, Pdensi_DN17412_c0_g1, Pdensi_DN23589_c3_g1
GO:0004664	0.00883205534564962	0.999238865867001	3	13	prephenate dehydratase activity	MF	0.298484433974247	MF prephenate dehydratase activity	Pdensi_DN17771_c0_g1, Pdensi_DN23268_c0_g1d364537, Pdensi_DN31812_c0_g1
GO:0047769	0.00883205534564962	0.999238865867001	3	13	arogenate dehydratase activity	MF	0.298484433974247	MF arogenate dehydratase activity	Pdensi_DN17771_c0_g1, Pdensi_DN23268_c0_g1d364537, Pdensi_DN31812_c0_g1
GO:0010114	0.00895269869490023	0.998334537956335	5	37	response to red light	BP	0.301728142791761	BP response to red light	Pdensi_DN11848_c0_g1d5764, Pdensi_DN16777_c0_g1d471592, Pdensi_DN18755_c0_g1d59594, Pdensi_DN3057_c0_g1d260296, Pdensi_DN9616_c0_g1d266022
GO:0005680	0.00916586632312948	0.997915978458083	6	52	anaphase-promoting complex	CC	0.307737275001323	CC anaphase-promoting complex	Pdensi_DN26510_c0_g1d77745, Pdensi_DN49315_c0_g1d251426, Pdensi_DN52708_c0_g1, Pdensi_DN74748_c0_g1, Pdensi_GG_2181_c0_g1, Pdensi_GG_47903_c0_g1
GO:0047763	0.00918130663523646	0.999197391593542	3	13	caffeate O-methyltransferase activity	MF	0.307737275001323	MF caffeate O-methyltransferase activity	Pdensi_DN19743_c0_g2, Pdensi_DN20231_c0_g1, Pdensi_DN24354_c2_g1
GO:0080031	0.00933393987655512	0.999179076444771	3	13	methyl salicylate esterase activity	MF	0.311148284604293	MF methyl salicylate esterase activity	Pdensi_DN25698_c2_g1, Pdensi_DN38537_c0_g1, Pdensi_DN7686_c0_g1d207829
GO:0080032	0.00933393987655512	0.999179076444771	3	13	methyl jasmonate esterase activity	MF	0.311148284604293	MF methyl jasmonate esterase activity	Pdensi_DN25698_c2_g1, Pdensi_DN38537_c0_g1, Pdensi_DN7686_c0_g1d207829
GO:0071489	0.0094508447084771	0.999164971493994	3	13	cellular response to red or far red light	BP	0.314189223270405	BP cellular response to red or far red light	Pdensi_DN11848_c0_g1d5764, Pdensi_DN16777_c0_g1d471592, Pdensi_DN18755_c0_g1d59594
GO:0080167	0.00979179729876093	0.997398182358528	7	69	response to karrikin	BP	0.323925641469937	BP response to karrikin	Pdensi_DN10846_c0_g1d335071, Pdensi_DN11848_c0_g1d5764, Pdensi_DN14953_c0_g1d180857, Pdensi_DN16262_c1_g1d347133, Pdensi_DN25987_c0_g1d559726, Pdensi_DN8388_c0_g1d3437, Pdensi_GG_71588_c0_g1
GO:0043295	0.00982314966367065	0.999119612247743	3	13	glutathione binding	MF	0.323925641469937	MF glutathione binding	Pdensi_DN15855_c0_g1d468400, Pdensi_DN26129_c1_g1, Pdensi_GG_46115_c0_g1
GO:1900750	0.00982314966367065	0.999119612247743	3	13	oligopeptide binding	MF	0.323925641469937	MF oligopeptide binding	Pdensi_DN15855_c0_g1d468400, Pdensi_DN26129_c1_g1, Pdensi_GG_46115_c0_g1
GO:0002229	0.00996808779364328	0.997342257124117	7	69	defense response to oomycetes	BP	0.327821467923204	BP defense response to oomycetes	Pdensi_DN13092_c0_g1d177216, Pdensi_DN15715_c0_g1d277050, Pdensi_DN16567_c1_g4, Pdensi_DN17022_c2_g2, Pdensi_DN18247_c0_g3d477764, Pdensi_DN24570_c0_g1, Pdensi_DN45848_c0_g1d248317
GO:0048262	0.0100350797662076	0.999666284038607	2	5	determination of dorsal/ventral asymmetry	BP	0.329139854851969	BP determination of dorsal/ventral asymmetry	Pdensi_DN23691_c0_g5, Pdensi_DN25291_c0_g1d227068
GO:0048511	0.0105407691809099	0.996304381960934	10	121	rhythmic process	BP	0.344515397489794	BP rhythmic process	Pdensi_DN16532_c0_g1d215401, Pdensi_DN23979_c0_g1d224838, Pdensi_DN24084_c1_g6, Pdensi_DN24773_c0_g1d555703, Pdensi_DN30823_c0_g1d27442, Pdensi_DN39846_c0_g1d441891, Pdensi_DN53210_c0_g1d254999, Pdensi_GG_143718_c0_g1, Pdensi_GG_26120_c1_g1, Pdensi_GG_29956_c0_g1
GO:0006558	0.0105883430976101	0.998440022661446	4	25	L-phenylalanine metabolic process	BP	0.344515397489794	BP L-phenylalanine metabolic process	Pdensi_DN17771_c0_g1, Pdensi_DN23268_c0_g1d364537, Pdensi_DN31812_c0_g1, Pdensi_DN32512_c0_g1
GO:1902221	0.0105883430976101	0.998440022661446	4	25	erythrose 4-phosphate/phosphoenolpyruvate family amino acid metabolic process	BP	0.344515397489794	BP erythrose 4-phosphate/phosphoenolpyruvate family amino acid metabolic process	Pdensi_DN17771_c0_g1, Pdensi_DN23268_c0_g1d364537, Pdensi_DN31812_c0_g1, Pdensi_DN32512_c0_g1
GO:0009266	0.0106878405282658	0.993983610905149	28	501	response to temperature stimulus	BP	0.345996984944532	BP response to temperature stimulus	Pdensi_DN10751_c0_g1d49359, Pdensi_DN11848_c0_g1d5764, Pdensi_DN12647_c0_g2, Pdensi_DN15400_c0_g2, Pdensi_DN15461_c0_g1d214312, Pdensi_DN17239_c0_g1d400552, Pdensi_DN20498_c1_g1d120044, Pdensi_DN20498_c1_g2d120043, Pdensi_DN20504_c0_g3d291342, Pdensi_DN20784_c0_g1, Pdensi_DN20821_c0_g1, Pdensi_DN20834_c0_g1, Pdensi_DN23629_c0_g4, Pdensi_DN24084_c1_g6, Pdensi_DN24610_c0_g1, Pdensi_DN24773_c0_g1d55…
GO:0060255	0.0106904414180998	0.991998416584465	102	2293	regulation of macromolecule metabolic process	BP	0.345996984944532	BP regulation of macromolecule metabolic process	Pdensi_DN10618_c0_g1d103684, Pdensi_DN10619_c0_g1d103663, Pdensi_DN11148_c0_g1d335521, Pdensi_DN11886_c0_g1d458064, Pdensi_DN12416_c0_g1d337984, Pdensi_DN13092_c0_g1d177216, Pdensi_DN13368_c0_g1d177692, Pdensi_DN13989_c0_g2, Pdensi_DN13989_c0_g3, Pdensi_DN14729_c0_g3, Pdensi_DN14878_c0_g1d53491, Pdensi_DN14895_c0_g1, Pdensi_DN15133_c0_g1d466015, Pdensi_DN15221_c0_g1d214075, Pdensi_DN15400_c0_g2, …
GO:0050891	0.0109715369269749	0.999617601911341	2	5	multicellular organismal water homeostasis	BP	0.354157738165202	BP multicellular organismal water homeostasis	Pdensi_DN13977_c0_g1d340966, Pdensi_DN16057_c0_g1d183538
GO:0019840	0.0110181889307111	0.998955390619616	3	14	isoprenoid binding	MF	0.354727693100842	MF isoprenoid binding	Pdensi_DN16978_c0_g1d215734, Pdensi_DN23083_c0_g1d68985, Pdensi_DN23799_c0_g1
GO:0015923	0.0110870296927835	0.998351827679449	4	24	mannosidase activity	MF	0.355980026823354	MF mannosidase activity	Pdensi_DN12819_c0_g1d460270, Pdensi_DN20706_c1_g6, Pdensi_DN36611_c6_g1, Pdensi_GG_37132_c0_g1
GO:0080060	0.0111152828385255	0.999609925033233	2	5	integument development	BP	0.355980026823354	BP integument development	Pdensi_DN15221_c0_g1d214075, Pdensi_GG_41924_c0_g1
GO:0010604	0.011162937291718	0.99316192276471	37	707	positive regulation of macromolecule metabolic process	BP	0.356572780226835	BP positive regulation of macromolecule metabolic process	Pdensi_DN11886_c0_g1d458064, Pdensi_DN15221_c0_g1d214075, Pdensi_DN15400_c0_g2, Pdensi_DN16680_c0_g1d348573, Pdensi_DN17239_c0_g1d400552, Pdensi_DN17635_c0_g1, Pdensi_DN18081_c1_g3, Pdensi_DN18878_c0_g4, Pdensi_DN19025_c1_g4, Pdensi_DN19180_c3_g2, Pdensi_DN19525_c0_g1d218718, Pdensi_DN20100_c0_g1d489240, Pdensi_DN20163_c0_g1d62509, Pdensi_DN20270_c0_g3d290192, Pdensi_DN20468_c2_g3, Pdensi_DN20498…
GO:0016125	0.0113875081816174	0.997284040955543	6	53	sterol metabolic process	BP	0.362798893473716	BP sterol metabolic process	Pdensi_DN22133_c2_g3, Pdensi_DN22738_c1_g1, Pdensi_DN34073_c0_g1d201036, Pdensi_DN74732_c0_g1, Pdensi_GG_71020_c0_g1, Pdensi_GG_94296_c0_g1
GO:0004567	0.0115981471927394	0.998894544930528	3	13	beta-mannosidase activity	MF	0.368549955210321	MF beta-mannosidase activity	Pdensi_DN12819_c0_g1d460270, Pdensi_DN20706_c1_g6, Pdensi_GG_37132_c0_g1
GO:0009409	0.0118161970172116	0.994289621911134	18	284	response to cold	BP	0.374469517979635	BP response to cold	Pdensi_DN11848_c0_g1d5764, Pdensi_DN12647_c0_g2, Pdensi_DN20498_c1_g1d120044, Pdensi_DN20498_c1_g2d120043, Pdensi_DN20504_c0_g3d291342, Pdensi_DN20834_c0_g1, Pdensi_DN24084_c1_g6, Pdensi_DN24610_c0_g1, Pdensi_DN24773_c0_g1d555703, Pdensi_DN30823_c0_g1d27442, Pdensi_DN32297_c0_g2, Pdensi_DN35582_c2_g1, Pdensi_DN63696_c0_g1, Pdensi_DN7371_c0_g1, Pdensi_GG_143718_c0_g1, Pdensi_GG_26120_c1_g1, Pdensi…
GO:0051881	0.0118456517458001	0.999570098945745	2	5	regulation of mitochondrial membrane potential	BP	0.374469517979635	BP regulation of mitochondrial membrane potential	Pdensi_DN22158_c0_g1d422615, Pdensi_DN34120_c0_g2
GO:0046556	0.0119591825085758	0.998817539374999	3	15	alpha-L-arabinofuranosidase activity	MF	0.377084120644115	MF alpha-L-arabinofuranosidase activity	Pdensi_DN17518_c0_g1, Pdensi_DN23116_c1_g4, Pdensi_DN37721_c1_g7
GO:0031325	0.012116238453733	0.992483934247904	38	735	positive regulation of cellular metabolic process	BP	0.381054142012774	BP positive regulation of cellular metabolic process	Pdensi_DN11886_c0_g1d458064, Pdensi_DN15221_c0_g1d214075, Pdensi_DN15400_c0_g2, Pdensi_DN16680_c0_g1d348573, Pdensi_DN17239_c0_g1d400552, Pdensi_DN17635_c0_g1, Pdensi_DN18081_c1_g3, Pdensi_DN18878_c0_g4, Pdensi_DN19025_c1_g4, Pdensi_DN19180_c3_g2, Pdensi_DN19525_c0_g1d218718, Pdensi_DN20100_c0_g1d489240, Pdensi_DN20163_c0_g1d62509, Pdensi_DN20270_c0_g3d290192, Pdensi_DN20468_c2_g3, Pdensi_DN20498…
GO:0048509	0.0124192513563095	0.995823638714085	9	109	regulation of meristem development	BP	0.388712694733234	BP regulation of meristem development	Pdensi_DN15221_c0_g1d214075, Pdensi_DN18955_c0_g1d14400, Pdensi_DN19663_c0_g2d359591, Pdensi_DN24610_c0_g1, Pdensi_DN33597_c1_g3, Pdensi_DN6880_c0_g1d450628, Pdensi_DN8217_c0_g1d102160, Pdensi_DN9493_c0_g1d453754, Pdensi_GG_27924_c0_g1
GO:0009695	0.0124233009351557	0.997474952688877	5	41	jasmonic acid biosynthetic process	BP	0.388712694733234	BP jasmonic acid biosynthetic process	Pdensi_DN20248_c0_g1, Pdensi_DN22133_c2_g3, Pdensi_DN22636_c0_g1, Pdensi_DN25859_c0_g1d559586, Pdensi_DN26290_c0_g1d193979
GO:0003674	0.0125606319774421	0.988967260278561	638	17138	molecular_function	MF	0.392007070438845	MF molecular_function	Pdensi_DN10400_c0_g1d519127, Pdensi_DN10553_c0_g1d103553, Pdensi_DN10615_c0_g1d173442, Pdensi_DN10618_c0_g1d103684, Pdensi_DN10619_c0_g1d103663, Pdensi_DN10692_c0_g1, Pdensi_DN10846_c0_g1d335071, Pdensi_DN11042_c0_g1d104080, Pdensi_DN11148_c0_g1d335521, Pdensi_DN11450_c0_g1, Pdensi_DN11539_c0_g1d336199, Pdensi_DN11760_c0_g1d268987, Pdensi_DN1180_c0_g1d325014, Pdensi_DN11886_c0_g1d458064, Pdensi_D…
GO:0010412	0.0127127600746512	0.998728917883197	3	14	mannan metabolic process	BP	0.395745309804792	BP mannan metabolic process	Pdensi_DN12819_c0_g1d460270, Pdensi_DN20706_c1_g6, Pdensi_GG_37132_c0_g1
GO:0004499	0.0130871467447451	0.998677242371852	3	14	N,N-dimethylaniline monooxygenase activity	MF	0.406365871256883	MF N,N-dimethylaniline monooxygenase activity	Pdensi_DN2150_c0_g1d165343, Pdensi_DN24294_c0_g1, Pdensi_DN26680_c0_g1d229530
GO:0009832	0.0133771596750967	0.996218861698188	7	71	plant-type cell wall biogenesis	BP	0.414319421430716	BP plant-type cell wall biogenesis	Pdensi_DN12969_c0_g1d51365, Pdensi_DN16433_c0_g1d215250, Pdensi_DN19175_c0_g1d286053, Pdensi_DN21624_c0_g2d540410, Pdensi_DN23606_c1_g2d549348, Pdensi_DN38664_c1_g5, Pdensi_GG_20042_c0_g1
GO:0009094	0.0135478107829665	0.998596781502458	3	15	L-phenylalanine biosynthetic process	BP	0.417490975110357	BP L-phenylalanine biosynthetic process	Pdensi_DN17771_c0_g1, Pdensi_DN23268_c0_g1d364537, Pdensi_DN31812_c0_g1
GO:1902223	0.0135478107829665	0.998596781502458	3	15	erythrose 4-phosphate/phosphoenolpyruvate family amino acid biosynthetic process	BP	0.417490975110357	BP erythrose 4-phosphate/phosphoenolpyruvate family amino acid biosynthetic process	Pdensi_DN17771_c0_g1, Pdensi_DN23268_c0_g1d364537, Pdensi_DN31812_c0_g1
GO:0046500	0.0140495973990542	0.998524897935745	3	15	S-adenosylmethionine metabolic process	BP	0.431866267789018	BP S-adenosylmethionine metabolic process	Pdensi_DN18923_c0_g1d59930, Pdensi_DN23058_c0_g1d128325, Pdensi_DN26309_c0_g1d367274
GO:0006637	0.0141312282645551	0.99703400656675	5	41	acyl-CoA metabolic process	BP	0.432203616471418	BP acyl-CoA metabolic process	Pdensi_DN19519_c0_g5, Pdensi_DN21755_c0_g1d221703, Pdensi_DN21755_c0_g2d124051, Pdensi_DN2475_c0_g1d447206, Pdensi_DN33061_c0_g1d236426
GO:0035383	0.0141312282645551	0.99703400656675	5	41	thioester metabolic process	BP	0.432203616471418	BP thioester metabolic process	Pdensi_DN19519_c0_g5, Pdensi_DN21755_c0_g1d221703, Pdensi_DN21755_c0_g2d124051, Pdensi_DN2475_c0_g1d447206, Pdensi_DN33061_c0_g1d236426
GO:0009314	0.0144215279364255	0.991428818554381	31	580	response to radiation	BP	0.439982475746207	BP response to radiation	Pdensi_DN11848_c0_g1d5764, Pdensi_DN12647_c0_g2, Pdensi_DN13572_c0_g1d51959, Pdensi_DN13967_c0_g1d7799, Pdensi_DN13977_c0_g1d340966, Pdensi_DN14857_c0_g1d342973, Pdensi_DN15439_c0_g1d54251, Pdensi_DN15461_c0_g1d214312, Pdensi_DN16057_c0_g1d183538, Pdensi_DN16350_c0_g1d215185, Pdensi_DN16777_c0_g1d471592, Pdensi_DN18755_c0_g1d59594, Pdensi_DN18888_c0_g1d405534, Pdensi_DN22738_c1_g1, Pdensi_DN23706…
GO:0009044	0.0147933605450863	0.998400843920292	3	16	xylan 1,4-beta-xylosidase activity	MF	0.450203912707926	MF xylan 1,4-beta-xylosidase activity	Pdensi_DN17518_c0_g1, Pdensi_DN23116_c1_g4, Pdensi_DN37721_c1_g7
GO:0016129	0.0152934029974526	0.998326065677744	3	16	phytosteroid biosynthetic process	BP	0.464266730200584	BP phytosteroid biosynthetic process	Pdensi_DN22738_c1_g1, Pdensi_DN74732_c0_g1, Pdensi_GG_94296_c0_g1
GO:0019852	0.0154075740121391	0.997426764043688	4	29	L-ascorbic acid metabolic process	BP	0.46542286534447	BP L-ascorbic acid metabolic process	Pdensi_DN27065_c0_g1d307157, Pdensi_DN32794_c0_g1, Pdensi_DN91460_c0_g1, Pdensi_GG_75007_c0_g1
GO:0019853	0.0154075740121391	0.997426764043688	4	29	L-ascorbic acid biosynthetic process	BP	0.46542286534447	BP L-ascorbic acid biosynthetic process	Pdensi_DN27065_c0_g1d307157, Pdensi_DN32794_c0_g1, Pdensi_DN91460_c0_g1, Pdensi_GG_75007_c0_g1
GO:0010035	0.0156216031404187	0.990205826004919	37	720	response to inorganic substance	BP	0.470725844383946	BP response to inorganic substance	Pdensi_DN13092_c0_g1d177216, Pdensi_DN13977_c0_g1d340966, Pdensi_DN16057_c0_g1d183538, Pdensi_DN16132_c1_g2, Pdensi_DN16322_c0_g1, Pdensi_DN16350_c0_g1d215185, Pdensi_DN17239_c0_g1d400552, Pdensi_DN17412_c0_g1, Pdensi_DN18169_c0_g1d13057, Pdensi_DN19683_c2_g1d359848, Pdensi_DN19803_c0_g3d487229, Pdensi_DN19896_c0_g1, Pdensi_DN20109_c1_g1d488998, Pdensi_DN20248_c0_g1, Pdensi_DN20504_c0_g3d291342, …
GO:0090559	0.0158651920021129	0.999270295874478	2	6	regulation of membrane permeability	BP	0.476891299640908	BP regulation of membrane permeability	Pdensi_DN22158_c0_g1d422615, Pdensi_DN34120_c0_g2
GO:0010436	0.0161107568141583	0.999252927535925	2	6	carotenoid dioxygenase activity	MF	0.479559607942608	MF carotenoid dioxygenase activity	Pdensi_DN16322_c0_g1, Pdensi_DN29431_c1_g1
GO:0016121	0.0161107568141583	0.999252927535925	2	6	carotene catabolic process	BP	0.479559607942608	BP carotene catabolic process	Pdensi_DN16322_c0_g1, Pdensi_DN29431_c1_g1
GO:0045549	0.0161107568141583	0.999252927535925	2	6	9-cis-epoxycarotenoid dioxygenase activity	MF	0.479559607942608	MF 9-cis-epoxycarotenoid dioxygenase activity	Pdensi_DN16322_c0_g1, Pdensi_DN29431_c1_g1
GO:0046247	0.0161107568141583	0.999252927535925	2	6	terpene catabolic process	BP	0.479559607942608	BP terpene catabolic process	Pdensi_DN16322_c0_g1, Pdensi_DN29431_c1_g1
GO:0006720	0.0163102912938647	0.993216140909754	12	170	isoprenoid metabolic process	BP	0.48131159013349	BP isoprenoid metabolic process	Pdensi_DN16322_c0_g1, Pdensi_DN16375_c0_g1d278578, Pdensi_DN17833_c0_g1d282233, Pdensi_DN18878_c0_g4, Pdensi_DN29431_c1_g1, Pdensi_DN30235_c0_g1d309904, Pdensi_DN3057_c0_g1d260296, Pdensi_DN34073_c0_g1d201036, Pdensi_DN50364_c0_g1d160524, Pdensi_GG_124369_c0_g1, Pdensi_GG_71020_c0_g1, Pdensi_GG_94296_c0_g1
GO:0009647	0.0164939204871236	0.99922553908423	2	6	skotomorphogenesis	BP	0.48131159013349	BP skotomorphogenesis	Pdensi_DN22738_c1_g1, Pdensi_DN74732_c0_g1
GO:2000122	0.0165631534936227	0.999220553100877	2	6	negative regulation of stomatal complex development	BP	0.48131159013349	BP negative regulation of stomatal complex development	Pdensi_DN21375_c1_g1, Pdensi_DN36582_c0_g1d508863
GO:0050878	0.0167054349326328	0.999210270767169	2	6	regulation of body fluid levels	BP	0.48131159013349	BP regulation of body fluid levels	Pdensi_DN13977_c0_g1d340966, Pdensi_DN16057_c0_g1d183538
GO:0015238	0.0168540642201	0.996295909371831	5	42	drug transmembrane transporter activity	MF	0.48131159013349	MF drug transmembrane transporter activity	Pdensi_DN15461_c0_g1d214312, Pdensi_DN15586_c0_g3d276568, Pdensi_DN19673_c0_g3, Pdensi_DN21519_c2_g4, Pdensi_DN22756_c0_g3
GO:0010093	0.0169684199152171	0.999191139931238	2	6	specification of floral organ identity	BP	0.48131159013349	BP specification of floral organ identity	Pdensi_DN13368_c0_g1d177692, Pdensi_DN15221_c0_g1d214075
GO:0090701	0.0169684199152171	0.999191139931238	2	6	specification of plant organ identity	BP	0.48131159013349	BP specification of plant organ identity	Pdensi_DN13368_c0_g1d177692, Pdensi_DN15221_c0_g1d214075
GO:0010283	0.016995799161163	0.99918913889652	2	6	pinoresinol reductase activity	MF	0.48131159013349	MF pinoresinol reductase activity	Pdensi_DN13536_c0_g1, Pdensi_DN17568_c0_g1d216235
GO:0010284	0.016995799161163	0.99918913889652	2	6	lariciresinol reductase activity	MF	0.48131159013349	MF lariciresinol reductase activity	Pdensi_DN13536_c0_g1, Pdensi_DN17568_c0_g1d216235
GO:0046273	0.016995799161163	0.99918913889652	2	6	lignan catabolic process	BP	0.48131159013349	BP lignan catabolic process	Pdensi_DN13536_c0_g1, Pdensi_DN17568_c0_g1d216235
GO:1901502	0.016995799161163	0.99918913889652	2	6	ether catabolic process	BP	0.48131159013349	BP ether catabolic process	Pdensi_DN13536_c0_g1, Pdensi_DN17568_c0_g1d216235
GO:1902123	0.016995799161163	0.99918913889652	2	6	(-)-pinoresinol catabolic process	BP	0.48131159013349	BP (-)-pinoresinol catabolic process	Pdensi_DN13536_c0_g1, Pdensi_DN17568_c0_g1d216235
GO:1902124	0.016995799161163	0.99918913889652	2	6	(+)-pinoresinol metabolic process	BP	0.48131159013349	BP (+)-pinoresinol metabolic process	Pdensi_DN13536_c0_g1, Pdensi_DN17568_c0_g1d216235
GO:1902125	0.016995799161163	0.99918913889652	2	6	(+)-pinoresinol catabolic process	BP	0.48131159013349	BP (+)-pinoresinol catabolic process	Pdensi_DN13536_c0_g1, Pdensi_DN17568_c0_g1d216235
GO:1902127	0.016995799161163	0.99918913889652	2	6	(-)-lariciresinol metabolic process	BP	0.48131159013349	BP (-)-lariciresinol metabolic process	Pdensi_DN13536_c0_g1, Pdensi_DN17568_c0_g1d216235
GO:1902129	0.016995799161163	0.99918913889652	2	6	(-)-lariciresinol biosynthetic process	BP	0.48131159013349	BP (-)-lariciresinol biosynthetic process	Pdensi_DN13536_c0_g1, Pdensi_DN17568_c0_g1d216235
GO:1902130	0.016995799161163	0.99918913889652	2	6	(+)-lariciresinol metabolic process	BP	0.48131159013349	BP (+)-lariciresinol metabolic process	Pdensi_DN13536_c0_g1, Pdensi_DN17568_c0_g1d216235
GO:1902131	0.016995799161163	0.99918913889652	2	6	(+)-lariciresinol catabolic process	BP	0.48131159013349	BP (+)-lariciresinol catabolic process	Pdensi_DN13536_c0_g1, Pdensi_DN17568_c0_g1d216235
GO:1902132	0.016995799161163	0.99918913889652	2	6	(+)-lariciresinol biosynthetic process	BP	0.48131159013349	BP (+)-lariciresinol biosynthetic process	Pdensi_DN13536_c0_g1, Pdensi_DN17568_c0_g1d216235
GO:1902136	0.016995799161163	0.99918913889652	2	6	(-)-secoisolariciresinol metabolic process	BP	0.48131159013349	BP (-)-secoisolariciresinol metabolic process	Pdensi_DN13536_c0_g1, Pdensi_DN17568_c0_g1d216235
GO:1902138	0.016995799161163	0.99918913889652	2	6	(-)-secoisolariciresinol biosynthetic process	BP	0.48131159013349	BP (-)-secoisolariciresinol biosynthetic process	Pdensi_DN13536_c0_g1, Pdensi_DN17568_c0_g1d216235
GO:0050801	0.0171633410691642	0.991999182245361	15	231	ion homeostasis	BP	0.484933752055786	BP ion homeostasis	Pdensi_DN13969_c0_g1d212964, Pdensi_DN13977_c0_g1d340966, Pdensi_DN13989_c0_g2, Pdensi_DN15461_c0_g1d214312, Pdensi_DN16057_c0_g1d183538, Pdensi_DN17412_c0_g1, Pdensi_DN21237_c4_g1d122408, Pdensi_DN21564_c0_g2d123398, Pdensi_DN22738_c1_g1, Pdensi_DN23589_c3_g1, Pdensi_DN38951_c2_g1, Pdensi_DN39970_c2_g4, Pdensi_DN5622_c0_g1d206363, Pdensi_DN6625_c0_g1d262914, Pdensi_DN74732_c0_g1
GO:0016763	0.0172975495508985	0.995451676976328	6	59	transferase activity, transferring pentosyl groups	MF	0.487296606446797	MF transferase activity, transferring pentosyl groups	Pdensi_DN18955_c0_g1d14400, Pdensi_DN19663_c0_g2d359591, Pdensi_DN20703_c0_g1d493602, Pdensi_DN20822_c1_g1, Pdensi_DN24647_c0_g2, Pdensi_DN29879_c0_g1d370446
GO:0008289	0.0173266326470784	0.99146694083351	17	282	lipid binding	MF	0.487296606446797	MF lipid binding	Pdensi_DN11760_c0_g1d268987, Pdensi_DN14363_c0_g1d213328, Pdensi_DN16978_c0_g1d215734, Pdensi_DN18226_c0_g1d353366, Pdensi_DN19632_c0_g3, Pdensi_DN20467_c0_g1d188801, Pdensi_DN23083_c0_g1d68985, Pdensi_DN23590_c1_g2, Pdensi_DN23799_c0_g1, Pdensi_DN24271_c1_g1, Pdensi_DN25169_c0_g2, Pdensi_DN34322_c0_g1d86240, Pdensi_DN36977_c0_g3, Pdensi_DN6880_c0_g1d450628, Pdensi_GG_100381_c0_g1, Pdensi_GG_1470…
GO:0010440	0.0174124487899061	0.999158471773559	2	6	stomatal lineage progression	BP	0.488578914144926	BP stomatal lineage progression	Pdensi_DN20498_c1_g1d120044, Pdensi_DN20498_c1_g2d120043
GO:0035578	0.0175134183434401	0.999150979258947	2	6	azurophil granule lumen	CC	0.488578914144926	CC azurophil granule lumen	Pdensi_DN22158_c0_g1d422615, Pdensi_DN34120_c0_g2
GO:0016413	0.0175247857597852	0.996110220183595	5	42	O-acetyltransferase activity	MF	0.488578914144926	MF O-acetyltransferase activity	Pdensi_DN18385_c0_g1d115059, Pdensi_DN20834_c0_g1, Pdensi_DN22501_c3_g4, Pdensi_DN39173_c0_g3, Pdensi_GG_60361_c0_g1
GO:0010817	0.0175601655456495	0.992621247128847	12	170	regulation of hormone levels	BP	0.488578914144926	BP regulation of hormone levels	Pdensi_DN18955_c0_g1d14400, Pdensi_DN19663_c0_g2d359591, Pdensi_DN2150_c0_g1d165343, Pdensi_DN22738_c1_g1, Pdensi_DN24294_c0_g1, Pdensi_DN24610_c0_g1, Pdensi_DN26139_c0_g1d559879, Pdensi_DN26680_c0_g1d229530, Pdensi_DN34854_c1_g1, Pdensi_DN6625_c0_g1d262914, Pdensi_DN74732_c0_g1, Pdensi_GG_111520_c0_g1
GO:0008199	0.0175926269382087	0.997970211866946	3	16	ferric iron binding	MF	0.488578914144926	MF ferric iron binding	Pdensi_DN17412_c0_g1, Pdensi_DN22738_c1_g1, Pdensi_DN74732_c0_g1
GO:0052636	0.017611844134209	0.999143652806941	2	6	arabinosyltransferase activity	MF	0.488578914144926	MF arabinosyltransferase activity	Pdensi_DN20822_c1_g1, Pdensi_DN24647_c0_g2
GO:0000152	0.0178665965561207	0.995264068915236	6	60	nuclear ubiquitin ligase complex	CC	0.494524756261494	CC nuclear ubiquitin ligase complex	Pdensi_DN26510_c0_g1d77745, Pdensi_DN49315_c0_g1d251426, Pdensi_DN52708_c0_g1, Pdensi_DN74748_c0_g1, Pdensi_GG_2181_c0_g1, Pdensi_GG_47903_c0_g1
GO:0010037	0.0188539185797757	0.997766980506486	3	16	response to carbon dioxide	BP	0.520674582178275	BP response to carbon dioxide	Pdensi_DN13977_c0_g1d340966, Pdensi_DN16057_c0_g1d183538, Pdensi_DN21375_c1_g1
GO:0016762	0.0190250560930754	0.995668868797021	5	45	xyloglucan:xyloglucosyl transferase activity	MF	0.524217423970011	MF xyloglucan:xyloglucosyl transferase activity	Pdensi_DN15418_c0_g2d466840, Pdensi_DN16284_c0_g1d215067, Pdensi_DN18297_c1_g3, Pdensi_DN25884_c0_g1d559631, Pdensi_GG_111523_c0_g1
GO:0051119	0.019526853487603	0.994711795823582	6	62	sugar transmembrane transporter activity	MF	0.53683488891536	MF sugar transmembrane transporter activity	Pdensi_DN13351_c0_g1d339649, Pdensi_DN18853_c0_g1d405511, Pdensi_DN24001_c0_g2d225091, Pdensi_DN24084_c1_g6, Pdensi_DN24312_c1_g1, Pdensi_GG_114156_c0_g1
GO:0009851	0.0196698181030083	0.997632621210826	3	16	auxin biosynthetic process	BP	0.539038534822123	BP auxin biosynthetic process	Pdensi_DN2150_c0_g1d165343, Pdensi_DN24294_c0_g1, Pdensi_DN26680_c0_g1d229530
GO:0016627	0.0196951303797195	0.992832378781089	9	117	oxidoreductase activity, acting on the CH-CH group of donors	MF	0.539038534822123	MF oxidoreductase activity, acting on the CH-CH group of donors	Pdensi_DN13536_c0_g1, Pdensi_DN17568_c0_g1d216235, Pdensi_DN18796_c1_g3, Pdensi_DN19519_c0_g5, Pdensi_DN19803_c0_g3d487229, Pdensi_DN20248_c0_g1, Pdensi_DN22636_c0_g1, Pdensi_DN26139_c0_g1d559879, Pdensi_DN33061_c0_g1d236426
GO:0019336	0.0198163253962061	0.99544795857648	5	44	phenol-containing compound catabolic process	BP	0.540718875629241	BP phenol-containing compound catabolic process	Pdensi_DN13536_c0_g1, Pdensi_DN15715_c0_g1d277050, Pdensi_DN17022_c2_g2, Pdensi_DN17568_c0_g1d216235, Pdensi_DN24570_c0_g1
GO:0010224	0.0198449219517353	0.994619520056119	6	59	response to UV-B	BP	0.540718875629241	BP response to UV-B	Pdensi_DN16350_c0_g1d215185, Pdensi_DN18888_c0_g1d405534, Pdensi_DN23706_c0_g6, Pdensi_DN24854_c2_g5, Pdensi_DN25042_c0_g1d557381, Pdensi_GG_85067_c0_g1
GO:0048449	0.0202421659122941	0.998882511850261	2	7	floral organ formation	BP	0.550317017268903	BP floral organ formation	Pdensi_DN15221_c0_g1d214075, Pdensi_DN15526_c0_g1
GO:0006855	0.0206719165187436	0.995193037705607	5	45	drug transmembrane transport	BP	0.560754382905341	BP drug transmembrane transport	Pdensi_DN15461_c0_g1d214312, Pdensi_DN15586_c0_g3d276568, Pdensi_DN19673_c0_g3, Pdensi_DN21519_c2_g4, Pdensi_DN22756_c0_g3
GO:0051173	0.0207884701950392	0.986877337624736	35	691	positive regulation of nitrogen compound metabolic process	BP	0.562668460986969	BP positive regulation of nitrogen compound metabolic process	Pdensi_DN11886_c0_g1d458064, Pdensi_DN15221_c0_g1d214075, Pdensi_DN15400_c0_g2, Pdensi_DN16680_c0_g1d348573, Pdensi_DN17239_c0_g1d400552, Pdensi_DN17635_c0_g1, Pdensi_DN18081_c1_g3, Pdensi_DN18878_c0_g4, Pdensi_DN19025_c1_g4, Pdensi_DN19180_c3_g2, Pdensi_DN19525_c0_g1d218718, Pdensi_DN20100_c0_g1d489240, Pdensi_DN20163_c0_g1d62509, Pdensi_DN20270_c0_g3d290192, Pdensi_DN20468_c2_g3, Pdensi_DN20498…
GO:0004315	0.0210122022222558	0.996125986203239	4	31	3-oxoacyl-[acyl-carrier-protein] synthase activity	MF	0.567468613658009	MF 3-oxoacyl-[acyl-carrier-protein] synthase activity	Pdensi_DN24828_c6_g2, Pdensi_DN38389_c0_g1d89942, Pdensi_GG_137353_c0_g1, Pdensi_GG_71588_c0_g1
GO:0046165	0.0213096723261856	0.994114727562827	6	62	alcohol biosynthetic process	BP	0.574234650305186	BP alcohol biosynthetic process	Pdensi_DN13536_c0_g1, Pdensi_DN16322_c0_g1, Pdensi_DN17568_c0_g1d216235, Pdensi_DN17833_c0_g1d282233, Pdensi_DN29431_c1_g1, Pdensi_GG_94296_c0_g1
GO:0055065	0.0214603184676055	0.991124286123533	11	154	metal ion homeostasis	BP	0.577023156335574	BP metal ion homeostasis	Pdensi_DN13969_c0_g1d212964, Pdensi_DN15461_c0_g1d214312, Pdensi_DN17412_c0_g1, Pdensi_DN21564_c0_g2d123398, Pdensi_DN22738_c1_g1, Pdensi_DN23589_c3_g1, Pdensi_DN38951_c2_g1, Pdensi_DN39970_c2_g4, Pdensi_DN5622_c0_g1d206363, Pdensi_DN6625_c0_g1d262914, Pdensi_DN74732_c0_g1
GO:0034310	0.0215883728317944	0.998766402882787	2	7	primary alcohol catabolic process	BP	0.579193318474063	BP primary alcohol catabolic process	Pdensi_DN13536_c0_g1, Pdensi_DN17568_c0_g1d216235
GO:1901503	0.0217124585305654	0.998755495450964	2	7	ether biosynthetic process	BP	0.579978641185452	BP ether biosynthetic process	Pdensi_DN13536_c0_g1, Pdensi_DN17568_c0_g1d216235
GO:1901598	0.0217124585305654	0.998755495450964	2	7	(-)-pinoresinol metabolic process	BP	0.579978641185452	BP (-)-pinoresinol metabolic process	Pdensi_DN13536_c0_g1, Pdensi_DN17568_c0_g1d216235
GO:0006595	0.0225348307232225	0.995767358081004	4	30	polyamine metabolic process	BP	0.600634246335303	BP polyamine metabolic process	Pdensi_DN14572_c0_g2d180081, Pdensi_DN24294_c0_g1, Pdensi_DN32649_c0_g1d199696, Pdensi_GG_27924_c0_g1
GO:0009360	0.0226769698599483	0.998669549498747	2	7	DNA polymerase III complex	CC	0.603108802753494	CC DNA polymerase III complex	Pdensi_DN21912_c0_g1, Pdensi_DN21912_c0_g2
GO:0005375	0.02285899976217	0.998653099685166	2	7	copper ion transmembrane transporter activity	MF	0.606631243146176	MF copper ion transmembrane transporter activity	Pdensi_DN13969_c0_g1d212964, Pdensi_DN5622_c0_g1d206363
GO:0009095	0.02309657629087	0.996997915492959	3	18	aromatic amino acid family biosynthetic process, prephenate pathway	BP	0.611609338403687	BP aromatic amino acid family biosynthetic process, prephenate pathway	Pdensi_DN17771_c0_g1, Pdensi_DN23268_c0_g1d364537, Pdensi_DN31812_c0_g1
GO:0050664	0.0232729480071346	0.996988327888765	3	17	oxidoreductase activity, acting on NAD(P)H, oxygen as acceptor	MF	0.614275689945141	MF oxidoreductase activity, acting on NAD(P)H, oxygen as acceptor	Pdensi_DN12205_c0_g1d269792, Pdensi_DN15194_c0_g1d343911, Pdensi_DN39819_c1_g4
GO:0051193	0.0232976884203487	0.995567569228007	4	31	regulation of cofactor metabolic process	BP	0.614275689945141	BP regulation of cofactor metabolic process	Pdensi_DN11848_c0_g1d5764, Pdensi_DN18955_c0_g1d14400, Pdensi_DN19663_c0_g2d359591, Pdensi_DN21394_c3_g1
GO:1905393	0.0233529812552495	0.993405783305241	6	64	plant organ formation	BP	0.614409403605855	BP plant organ formation	Pdensi_DN14965_c0_g1d465570, Pdensi_DN15221_c0_g1d214075, Pdensi_DN15526_c0_g1, Pdensi_DN17691_c0_g2d401637, Pdensi_DN27720_c1_g1, Pdensi_DN40370_c0_g1d91729
GO:0006591	0.0235461574137098	0.998590352484278	2	7	ornithine metabolic process	BP	0.618162424462073	BP ornithine metabolic process	Pdensi_DN14572_c0_g2d180081, Pdensi_DN32649_c0_g1d199696
GO:0009893	0.0237476000998278	0.984466579874781	39	795	positive regulation of metabolic process	BP	0.621435031714914	BP positive regulation of metabolic process	Pdensi_DN11886_c0_g1d458064, Pdensi_DN15221_c0_g1d214075, Pdensi_DN15400_c0_g2, Pdensi_DN16680_c0_g1d348573, Pdensi_DN17239_c0_g1d400552, Pdensi_DN17635_c0_g1, Pdensi_DN18081_c1_g3, Pdensi_DN18878_c0_g4, Pdensi_DN19025_c1_g4, Pdensi_DN19180_c3_g2, Pdensi_DN19525_c0_g1d218718, Pdensi_DN20100_c0_g1d489240, Pdensi_DN20163_c0_g1d62509, Pdensi_DN20270_c0_g3d290192, Pdensi_DN20468_c2_g3, Pdensi_DN20498…
GO:0090484	0.0237724043520173	0.994261906719108	5	46	NA	NA	0.621435031714914	none	Pdensi_DN15461_c0_g1d214312, Pdensi_DN15586_c0_g3d276568, Pdensi_DN19673_c0_g3, Pdensi_DN21519_c2_g4, Pdensi_DN22756_c0_g3
GO:0090332	0.0239309334368131	0.996846960024923	3	18	stomatal closure	BP	0.624245287134267	BP stomatal closure	Pdensi_DN13977_c0_g1d340966, Pdensi_DN16057_c0_g1d183538, Pdensi_GG_5131_c1_g1
GO:0097599	0.0240807501233067	0.996799042697726	3	19	xylanase activity	MF	0.626816802145818	MF xylanase activity	Pdensi_DN17518_c0_g1, Pdensi_DN23116_c1_g4, Pdensi_DN37721_c1_g7
GO:0016114	0.0243149709239423	0.99147123248737	8	99	terpenoid biosynthetic process	BP	0.631569754317432	BP terpenoid biosynthetic process	Pdensi_DN16322_c0_g1, Pdensi_DN17833_c0_g1d282233, Pdensi_DN29431_c1_g1, Pdensi_DN30235_c0_g1d309904, Pdensi_DN3057_c0_g1d260296, Pdensi_DN50364_c0_g1d160524, Pdensi_GG_124369_c0_g1, Pdensi_GG_94296_c0_g1
GO:0032440	0.0246090466995193	1	1	1	2-alkenal reductase [NAD(P)] activity	MF	0.637853977376948	MF 2-alkenal reductase [NAD(P)] activity	Pdensi_DN19803_c0_g3d487229
GO:0009922	0.0246816144956208	0.99848444346275	2	7	fatty acid elongase activity	MF	0.638382392683773	MF fatty acid elongase activity	Pdensi_DN12647_c0_g2, Pdensi_DN7371_c0_g1
GO:0010193	0.0247862005040002	0.993937246403462	5	48	response to ozone	BP	0.639734972501979	BP response to ozone	Pdensi_DN13977_c0_g1d340966, Pdensi_DN16057_c0_g1d183538, Pdensi_DN20248_c0_g1, Pdensi_DN22636_c0_g1, Pdensi_DN24633_c1_g1
GO:0043393	0.0251001866240434	0.998444710336869	2	7	regulation of protein binding	BP	0.646475122439047	BP regulation of protein binding	Pdensi_DN18888_c0_g1d405534, Pdensi_GG_85067_c0_g1
GO:0016726	0.0251578683155325	0.998439205942026	2	7	oxidoreductase activity, acting on CH or CH2 groups, NAD or NADP as acceptor	MF	0.646599497840808	MF oxidoreductase activity, acting on CH or CH2 groups, NAD or NADP as acceptor	Pdensi_DN18910_c0_g1d285192, Pdensi_DN24324_c0_g1
GO:0009445	0.0252855906407311	0.998426992908795	2	7	putrescine metabolic process	BP	0.646631443361057	BP putrescine metabolic process	Pdensi_DN14572_c0_g2d180081, Pdensi_DN32649_c0_g1d199696
GO:0009446	0.0252855906407311	0.998426992908795	2	7	putrescine biosynthetic process	BP	0.646631443361057	BP putrescine biosynthetic process	Pdensi_DN14572_c0_g2d180081, Pdensi_DN32649_c0_g1d199696
GO:0016836	0.0253689014022137	0.991024714629909	8	101	hydro-lyase activity	MF	0.646631443361057	MF hydro-lyase activity	Pdensi_DN16465_c0_g1d184695, Pdensi_DN17340_c0_g1, Pdensi_DN17771_c0_g1, Pdensi_DN20246_c0_g2, Pdensi_DN22133_c2_g3, Pdensi_DN23268_c0_g1d364537, Pdensi_DN24770_c3_g1d555930, Pdensi_DN31812_c0_g1
GO:0045055	0.0253705323535481	0.996581562521317	3	18	regulated exocytosis	BP	0.646631443361057	BP regulated exocytosis	Pdensi_DN17412_c0_g1, Pdensi_DN22158_c0_g1d422615, Pdensi_DN34120_c0_g2
GO:0010099	0.0254859892868003	0.996585011990643	3	17	regulation of photomorphogenesis	BP	0.64665588288296	BP regulation of photomorphogenesis	Pdensi_DN16777_c0_g1d471592, Pdensi_DN18755_c0_g1d59594, Pdensi_DN34641_c1_g2
GO:0006879	0.0255280046460913	0.996552158831609	3	18	cellular iron ion homeostasis	BP	0.64665588288296	BP cellular iron ion homeostasis	Pdensi_DN17412_c0_g1, Pdensi_DN22738_c1_g1, Pdensi_DN74732_c0_g1
GO:0005384	0.0255300630564386	0.996529516191564	3	19	manganese ion transmembrane transporter activity	MF	0.64665588288296	MF manganese ion transmembrane transporter activity	Pdensi_DN23589_c3_g1, Pdensi_DN38951_c2_g1, Pdensi_DN39970_c2_g4
GO:0007231	0.0257634056685877	0.998381000606049	2	7	osmosensory signaling pathway	BP	0.650123629470094	BP osmosensory signaling pathway	Pdensi_DN15194_c0_g1d343911, Pdensi_DN39819_c1_g4
GO:0031461	0.0257732516178679	0.988114939938942	13	202	cullin-RING ubiquitin ligase complex	CC	0.650123629470094	CC cullin-RING ubiquitin ligase complex	Pdensi_DN14895_c0_g1, Pdensi_DN17579_c0_g1d113322, Pdensi_DN18888_c0_g1d405534, Pdensi_DN21195_c1_g2, Pdensi_DN24648_c0_g1d134518, Pdensi_DN26510_c0_g1d77745, Pdensi_DN3056_c0_g1d44631, Pdensi_DN49315_c0_g1d251426, Pdensi_DN52708_c0_g1, Pdensi_DN74748_c0_g1, Pdensi_GG_2181_c0_g1, Pdensi_GG_47903_c0_g1, Pdensi_GG_85067_c0_g1
GO:0015893	0.0261128958236049	0.993525599444142	5	48	drug transport	BP	0.657335735609018	BP drug transport	Pdensi_DN15461_c0_g1d214312, Pdensi_DN15586_c0_g3d276568, Pdensi_DN19673_c0_g3, Pdensi_DN21519_c2_g4, Pdensi_DN22756_c0_g3
GO:0048831	0.02643228969584	0.987770150650846	13	201	regulation of shoot system development	BP	0.663020830785918	BP regulation of shoot system development	Pdensi_DN11143_c0_g1d456681, Pdensi_DN14729_c0_g3, Pdensi_DN18878_c0_g4, Pdensi_DN18955_c0_g1d14400, Pdensi_DN19038_c1_g6, Pdensi_DN19663_c0_g2d359591, Pdensi_DN21177_c0_g1d122059, Pdensi_DN24610_c0_g1, Pdensi_DN26680_c0_g1d229530, Pdensi_DN35582_c2_g1, Pdensi_DN38621_c1_g1, Pdensi_DN6880_c0_g1d450628, Pdensi_DN8217_c0_g1d102160
GO:0016616	0.0264471281202818	0.986984544069911	15	245	oxidoreductase activity, acting on the CH-OH group of donors, NAD or NADP as acceptor	MF	0.663020830785918	MF oxidoreductase activity, acting on the CH-OH group of donors, NAD or NADP as acceptor	Pdensi_DN16309_c0_g1d278549, Pdensi_DN17340_c0_g1, Pdensi_DN17387_c1_g1, Pdensi_DN19084_c0_g1d481969, Pdensi_DN20154_c1_g1, Pdensi_DN24773_c0_g1d555703, Pdensi_DN25173_c1_g3, Pdensi_DN25334_c1_g2, Pdensi_DN30823_c0_g1d27442, Pdensi_DN42346_c0_g1d153836, Pdensi_GG_143718_c0_g1, Pdensi_GG_19984_c0_g1, Pdensi_GG_26120_c1_g1, Pdensi_GG_29956_c0_g1, Pdensi_GG_62371_c0_g1
GO:0050403	0.0265525220230797	0.998304004938234	2	7	trans-zeatin O-beta-D-glucosyltransferase activity	MF	0.664301747301345	MF trans-zeatin O-beta-D-glucosyltransferase activity	Pdensi_DN18955_c0_g1d14400, Pdensi_DN19663_c0_g2d359591
GO:0009753	0.0266706560430767	0.989768154974581	9	120	response to jasmonic acid	BP	0.665895522512247	BP response to jasmonic acid	Pdensi_DN17691_c0_g2d401637, Pdensi_DN19038_c1_g6, Pdensi_DN23394_c1_g2, Pdensi_DN23706_c0_g6, Pdensi_DN24854_c2_g5, Pdensi_DN27720_c1_g1, Pdensi_DN35058_c0_g1d314079, Pdensi_DN9029_c0_g1d171413, Pdensi_GG_133473_c0_g1
GO:0048439	0.02680858910884	0.998278743930015	2	7	flower morphogenesis	BP	0.666801219805043	BP flower morphogenesis	Pdensi_DN18955_c0_g1d14400, Pdensi_DN19663_c0_g2d359591
GO:0071470	0.0270602835803946	0.994596507640556	4	32	cellular response to osmotic stress	BP	0.666801219805043	BP cellular response to osmotic stress	Pdensi_DN15194_c0_g1d343911, Pdensi_DN39819_c1_g4, Pdensi_DN45607_c0_g1d156537, Pdensi_DN9616_c0_g1d266022
GO:0006702	0.0270884589049457	1	1	1	androgen biosynthetic process	BP	0.666801219805043	BP androgen biosynthetic process	Pdensi_DN26139_c0_g1d559879
GO:0006710	0.0270884589049457	1	1	1	androgen catabolic process	BP	0.666801219805043	BP androgen catabolic process	Pdensi_DN26139_c0_g1d559879
GO:0008207	0.0270884589049457	1	1	1	C21-steroid hormone metabolic process	BP	0.666801219805043	BP C21-steroid hormone metabolic process	Pdensi_DN26139_c0_g1d559879
GO:0008209	0.0270884589049457	1	1	1	androgen metabolic process	BP	0.666801219805043	BP androgen metabolic process	Pdensi_DN26139_c0_g1d559879
GO:0042448	0.0270884589049457	1	1	1	progesterone metabolic process	BP	0.666801219805043	BP progesterone metabolic process	Pdensi_DN26139_c0_g1d559879
GO:0009850	0.0272403784234001	0.994562852406744	4	31	auxin metabolic process	BP	0.669194356690515	BP auxin metabolic process	Pdensi_DN2150_c0_g1d165343, Pdensi_DN24294_c0_g1, Pdensi_DN26680_c0_g1d229530, Pdensi_DN34854_c1_g1
GO:0010047	0.027514260692438	0.998141895837087	2	8	fruit dehiscence	BP	0.672249428968449	BP fruit dehiscence	Pdensi_DN18878_c0_g4, Pdensi_DN24770_c0_g1d498397
GO:0009688	0.0275845359933105	0.996136893192652	3	19	abscisic acid biosynthetic process	BP	0.672249428968449	BP abscisic acid biosynthetic process	Pdensi_DN16322_c0_g1, Pdensi_DN17833_c0_g1d282233, Pdensi_DN29431_c1_g1
GO:0043289	0.0275845359933105	0.996136893192652	3	19	apocarotenoid biosynthetic process	BP	0.672249428968449	BP apocarotenoid biosynthetic process	Pdensi_DN16322_c0_g1, Pdensi_DN17833_c0_g1d282233, Pdensi_DN29431_c1_g1
GO:1902645	0.0275845359933105	0.996136893192652	3	19	tertiary alcohol biosynthetic process	BP	0.672249428968449	BP tertiary alcohol biosynthetic process	Pdensi_DN16322_c0_g1, Pdensi_DN17833_c0_g1d282233, Pdensi_DN29431_c1_g1
GO:1990059	0.0285268574360023	1	1	1	fruit valve development	BP	0.693832154815212	BP fruit valve development	Pdensi_DN24770_c0_g1d498397
GO:0044459	0.0287546697192042	0.983847733199164	21	381	plasma membrane part	CC	0.69726609912697	CC plasma membrane part	Pdensi_DN10201_c1_g2, Pdensi_DN11760_c0_g1d268987, Pdensi_DN13351_c0_g1d339649, Pdensi_DN14363_c0_g1d213328, Pdensi_DN15274_c0_g1d344023, Pdensi_DN17412_c0_g1, Pdensi_DN18405_c0_g1d531896, Pdensi_DN18853_c0_g1d405511, Pdensi_DN19632_c0_g3, Pdensi_DN21624_c0_g2d540410, Pdensi_DN24001_c0_g2d225091, Pdensi_DN24312_c1_g1, Pdensi_DN25169_c0_g2, Pdensi_DN25856_c0_g4, Pdensi_DN34322_c0_g1d86240, Pdensi_…
GO:0010311	0.028782032046683	0.994116098015734	4	34	lateral root formation	BP	0.69726609912697	BP lateral root formation	Pdensi_DN14965_c0_g1d465570, Pdensi_DN17691_c0_g2d401637, Pdensi_DN27720_c1_g1, Pdensi_DN40370_c0_g1d91729
GO:0009411	0.0290980527229623	0.988663302289322	9	121	response to UV	BP	0.703528808325536	BP response to UV	Pdensi_DN11848_c0_g1d5764, Pdensi_DN13967_c0_g1d7799, Pdensi_DN16350_c0_g1d215185, Pdensi_DN18888_c0_g1d405534, Pdensi_DN23706_c0_g6, Pdensi_DN24854_c2_g5, Pdensi_DN25042_c0_g1d557381, Pdensi_DN3517_c0_g1d326930, Pdensi_GG_85067_c0_g1
GO:0009073	0.0294501161132506	0.992448125526567	5	50	aromatic amino acid family biosynthetic process	BP	0.710636529644	BP aromatic amino acid family biosynthetic process	Pdensi_DN17340_c0_g1, Pdensi_DN17771_c0_g1, Pdensi_DN23268_c0_g1d364537, Pdensi_DN31812_c0_g1, Pdensi_DN3472_c0_g1d1288
GO:0034311	0.0296691583863881	0.997912952689918	2	8	diol metabolic process	BP	0.710746336348894	BP diol metabolic process	Pdensi_DN13536_c0_g1, Pdensi_DN17568_c0_g1d216235
GO:0034312	0.0296691583863881	0.997912952689918	2	8	diol biosynthetic process	BP	0.710746336348894	BP diol biosynthetic process	Pdensi_DN13536_c0_g1, Pdensi_DN17568_c0_g1d216235
GO:0060860	0.029803242647293	1	1	1	regulation of floral organ abscission	BP	0.710746336348894	BP regulation of floral organ abscission	Pdensi_DN18878_c0_g4
GO:0060862	0.029803242647293	1	1	1	negative regulation of floral organ abscission	BP	0.710746336348894	BP negative regulation of floral organ abscission	Pdensi_DN18878_c0_g4
GO:0060867	0.029803242647293	1	1	1	fruit abscission	BP	0.710746336348894	BP fruit abscission	Pdensi_DN18878_c0_g4
GO:2000692	0.029803242647293	1	1	1	negative regulation of seed maturation	BP	0.710746336348894	BP negative regulation of seed maturation	Pdensi_DN18878_c0_g4
GO:0006022	0.0300228544128809	0.993769202105212	4	35	aminoglycan metabolic process	BP	0.714590663204639	BP aminoglycan metabolic process	Pdensi_DN14230_c0_g3, Pdensi_DN20784_c0_g1, Pdensi_DN21911_c0_g1d421240, Pdensi_DN37381_c0_g1d240517
GO:1901617	0.030376237877984	0.987363968278111	10	143	organic hydroxy compound biosynthetic process	BP	0.721597852814089	BP organic hydroxy compound biosynthetic process	Pdensi_DN13536_c0_g1, Pdensi_DN16322_c0_g1, Pdensi_DN17568_c0_g1d216235, Pdensi_DN17833_c0_g1d282233, Pdensi_DN18910_c0_g1d285192, Pdensi_DN22738_c1_g1, Pdensi_DN29431_c1_g1, Pdensi_DN30235_c0_g1d309904, Pdensi_DN74732_c0_g1, Pdensi_GG_94296_c0_g1
GO:1902074	0.0305817333448869	0.995542820910657	3	19	response to salt	BP	0.725071561514237	BP response to salt	Pdensi_DN20532_c0_g4, Pdensi_GG_116172_c0_g1, Pdensi_GG_20042_c0_g1
GO:0004854	0.0310990500583252	1	1	1	xanthine dehydrogenase activity	MF	0.733074717559828	MF xanthine dehydrogenase activity	Pdensi_DN24324_c0_g1
GO:0042554	0.0310990500583252	1	1	1	superoxide anion generation	BP	0.733074717559828	BP superoxide anion generation	Pdensi_DN24324_c0_g1
GO:0046110	0.0310990500583252	1	1	1	xanthine metabolic process	BP	0.733074717559828	BP xanthine metabolic process	Pdensi_DN24324_c0_g1
GO:0007623	0.0312270273247841	0.98944907137298	7	85	circadian rhythm	BP	0.734675869791169	BP circadian rhythm	Pdensi_DN24084_c1_g6, Pdensi_DN24773_c0_g1d555703, Pdensi_DN30823_c0_g1d27442, Pdensi_DN53210_c0_g1d254999, Pdensi_GG_143718_c0_g1, Pdensi_GG_26120_c1_g1, Pdensi_GG_29956_c0_g1
GO:0045491	0.0314685206819882	0.993360642055512	4	36	xylan metabolic process	BP	0.738099300916256	BP xylan metabolic process	Pdensi_DN17518_c0_g1, Pdensi_DN23116_c1_g4, Pdensi_DN23308_c0_g1d427354, Pdensi_DN37721_c1_g7
GO:0008886	0.0314932021479717	1	1	1	glyceraldehyde-3-phosphate dehydrogenase (NADP+) (non-phosphorylating) activity	MF	0.738099300916256	MF glyceraldehyde-3-phosphate dehydrogenase (NADP+) (non-phosphorylating) activity	Pdensi_DN21309_c0_g1d221132
GO:0045017	0.0315912723207799	0.988339547491878	8	104	glycerolipid biosynthetic process	BP	0.738982075664287	BP glycerolipid biosynthetic process	Pdensi_DN16858_c0_g3, Pdensi_DN17409_c0_g2, Pdensi_DN19656_c0_g1d15592, Pdensi_DN21349_c1_g6, Pdensi_DN21394_c3_g1, Pdensi_DN24334_c0_g1d133196, Pdensi_DN26246_c0_g1d76901, Pdensi_GG_121614_c0_g1
GO:0010380	0.0321342798159165	0.995198493279879	3	20	regulation of chlorophyll biosynthetic process	BP	0.750249578755578	BP regulation of chlorophyll biosynthetic process	Pdensi_DN11848_c0_g1d5764, Pdensi_DN18955_c0_g1d14400, Pdensi_DN19663_c0_g2d359591
GO:0035252	0.032640520344084	0.997581796267375	2	8	UDP-xylosyltransferase activity	MF	0.760617382646712	MF UDP-xylosyltransferase activity	Pdensi_DN18955_c0_g1d14400, Pdensi_DN19663_c0_g2d359591
GO:0006000	0.0330745204102589	0.997531960350167	2	8	fructose metabolic process	BP	0.769265556462182	BP fructose metabolic process	Pdensi_DN21997_c1_g3, Pdensi_DN36567_c0_g4
GO:0009646	0.0334465417983593	0.992821502854595	4	35	response to absence of light	BP	0.776442110742178	BP response to absence of light	Pdensi_DN15461_c0_g1d214312, Pdensi_DN22738_c1_g1, Pdensi_DN24084_c1_g6, Pdensi_DN74732_c0_g1
GO:0010072	0.033810714951362	0.992680028222408	4	38	primary shoot apical meristem specification	BP	0.782576191435003	BP primary shoot apical meristem specification	Pdensi_DN13989_c0_g2, Pdensi_DN13989_c0_g3, Pdensi_DN20665_c0_g1d220157, Pdensi_DN26812_c1_g1
GO:0080163	0.0338387122175181	0.997373920318948	2	9	regulation of protein serine/threonine phosphatase activity	BP	0.782576191435003	BP regulation of protein serine/threonine phosphatase activity	Pdensi_DN16978_c0_g1d215734, Pdensi_DN23799_c0_g1
GO:0015144	0.0340755401552132	0.989458057280666	6	71	carbohydrate transmembrane transporter activity	MF	0.786566336337506	MF carbohydrate transmembrane transporter activity	Pdensi_DN13351_c0_g1d339649, Pdensi_DN18853_c0_g1d405511, Pdensi_DN24001_c0_g2d225091, Pdensi_DN24084_c1_g6, Pdensi_DN24312_c1_g1, Pdensi_GG_114156_c0_g1
GO:0030145	0.0342670025771106	0.992575590969404	4	36	manganese ion binding	MF	0.789496251465858	MF manganese ion binding	Pdensi_DN17557_c1_g1d474536, Pdensi_DN21304_c0_g2, Pdensi_DN24389_c1_g2, Pdensi_GG_126077_c0_g1
GO:0009639	0.0347521567987545	0.98797262089879	7	89	response to red or far red light	BP	0.799168959165342	BP response to red or far red light	Pdensi_DN11848_c0_g1d5764, Pdensi_DN15439_c0_g1d54251, Pdensi_DN16777_c0_g1d471592, Pdensi_DN18755_c0_g1d59594, Pdensi_DN3057_c0_g1d260296, Pdensi_DN33597_c1_g3, Pdensi_DN9616_c0_g1d266022
GO:0044282	0.0351382398974112	0.982058469214388	15	255	small molecule catabolic process	BP	0.806531382560841	BP small molecule catabolic process	Pdensi_DN13536_c0_g1, Pdensi_DN15715_c0_g1d277050, Pdensi_DN17022_c2_g2, Pdensi_DN17568_c0_g1d216235, Pdensi_DN18878_c0_g4, Pdensi_DN19084_c0_g1d481969, Pdensi_DN24570_c0_g1, Pdensi_DN27065_c0_g1d307157, Pdensi_DN30235_c0_g1d309904, Pdensi_DN3057_c0_g1d260296, Pdensi_DN32512_c0_g1, Pdensi_DN34073_c0_g1d201036, Pdensi_DN42346_c0_g1d153836, Pdensi_DN5635_c0_g1d2092, Pdensi_GG_71020_c0_g1
GO:0010116	0.0357956063919281	0.997135633931458	2	9	positive regulation of abscisic acid biosynthetic process	BP	0.811411373632975	BP positive regulation of abscisic acid biosynthetic process	Pdensi_DN20532_c0_g4, Pdensi_GG_116172_c0_g1
GO:0016119	0.0358561377265043	0.99712814364387	2	9	carotene metabolic process	BP	0.811411373632975	BP carotene metabolic process	Pdensi_DN16322_c0_g1, Pdensi_DN29431_c1_g1
GO:0009308	0.0359504889741296	0.987483593938731	7	86	amine metabolic process	BP	0.811411373632975	BP amine metabolic process	Pdensi_DN14572_c0_g2d180081, Pdensi_DN18955_c0_g1d14400, Pdensi_DN19663_c0_g2d359591, Pdensi_DN24294_c0_g1, Pdensi_DN32649_c0_g1d199696, Pdensi_GG_111520_c0_g1, Pdensi_GG_27924_c0_g1
GO:0016105	0.0360788477066741	1	1	1	triterpenoid catabolic process	BP	0.811411373632975	BP triterpenoid catabolic process	Pdensi_DN30235_c0_g1d309904
GO:0019741	0.0360788477066741	1	1	1	pentacyclic triterpenoid catabolic process	BP	0.811411373632975	BP pentacyclic triterpenoid catabolic process	Pdensi_DN30235_c0_g1d309904
GO:1902381	0.0360788477066741	1	1	1	11-oxo-beta-amyrin metabolic process	BP	0.811411373632975	BP 11-oxo-beta-amyrin metabolic process	Pdensi_DN30235_c0_g1d309904
GO:1902382	0.0360788477066741	1	1	1	11-oxo-beta-amyrin catabolic process	BP	0.811411373632975	BP 11-oxo-beta-amyrin catabolic process	Pdensi_DN30235_c0_g1d309904
GO:1902384	0.0360788477066741	1	1	1	glycyrrhetinate metabolic process	BP	0.811411373632975	BP glycyrrhetinate metabolic process	Pdensi_DN30235_c0_g1d309904
GO:1902386	0.0360788477066741	1	1	1	glycyrrhetinate biosynthetic process	BP	0.811411373632975	BP glycyrrhetinate biosynthetic process	Pdensi_DN30235_c0_g1d309904
GO:0052893	0.0365963533999468	1	1	1	N1-acetylspermine:oxygen oxidoreductase (propane-1,3-diamine-forming) activity	MF	0.811411373632975	MF N1-acetylspermine:oxygen oxidoreductase (propane-1,3-diamine-forming) activity	Pdensi_DN24294_c0_g1
GO:0052896	0.0365963533999468	1	1	1	spermidine oxidase (propane-1,3-diamine-forming) activity	MF	0.811411373632975	MF spermidine oxidase (propane-1,3-diamine-forming) activity	Pdensi_DN24294_c0_g1
GO:0052897	0.0365963533999468	1	1	1	N8-acetylspermidine:oxygen oxidoreductase (propane-1,3-diamine-forming) activity	MF	0.811411373632975	MF N8-acetylspermidine:oxygen oxidoreductase (propane-1,3-diamine-forming) activity	Pdensi_DN24294_c0_g1
GO:0052898	0.0365963533999468	1	1	1	N1-acetylspermidine:oxygen oxidoreductase (propane-1,3-diamine-forming) activity	MF	0.811411373632975	MF N1-acetylspermidine:oxygen oxidoreductase (propane-1,3-diamine-forming) activity	Pdensi_DN24294_c0_g1
GO:0052900	0.0365963533999468	1	1	1	spermine oxidase (propane-1,3-diamine-forming) activity	MF	0.811411373632975	MF spermine oxidase (propane-1,3-diamine-forming) activity	Pdensi_DN24294_c0_g1
GO:0009947	0.036888533279343	1	1	1	centrolateral axis specification	BP	0.811411373632975	BP centrolateral axis specification	Pdensi_DN18334_c0_g1d114947
GO:0018858	0.0370834592522784	1	1	1	benzoate-CoA ligase activity	MF	0.811411373632975	MF benzoate-CoA ligase activity	Pdensi_DN18962_c1_g1
GO:0050105	0.0375680149420619	0.996913380163886	2	9	L-gulonolactone oxidase activity	MF	0.811411373632975	MF L-gulonolactone oxidase activity	Pdensi_DN32794_c0_g1, Pdensi_GG_75007_c0_g1
GO:1901476	0.0379855620077279	0.987932200803313	6	73	NA	NA	0.811411373632975	none	Pdensi_DN13351_c0_g1d339649, Pdensi_DN18853_c0_g1d405511, Pdensi_DN24001_c0_g2d225091, Pdensi_DN24084_c1_g6, Pdensi_DN24312_c1_g1, Pdensi_GG_114156_c0_g1
GO:0042562	0.0379881488364926	0.993909579671389	3	21	hormone binding	MF	0.811411373632975	MF hormone binding	Pdensi_DN16978_c0_g1d215734, Pdensi_DN23083_c0_g1d68985, Pdensi_DN23799_c0_g1
GO:0009072	0.0382398816952247	0.987845374312631	6	71	aromatic amino acid family metabolic process	BP	0.811411373632975	BP aromatic amino acid family metabolic process	Pdensi_DN17340_c0_g1, Pdensi_DN17771_c0_g1, Pdensi_DN23268_c0_g1d364537, Pdensi_DN31812_c0_g1, Pdensi_DN32512_c0_g1, Pdensi_DN3472_c0_g1d1288
GO:0009855	0.0382837166664392	0.99682192683891	2	9	determination of bilateral symmetry	BP	0.811411373632975	BP determination of bilateral symmetry	Pdensi_DN23691_c0_g5, Pdensi_DN25291_c0_g1d227068
GO:0052637	0.0383178398431611	1	1	1	delta 3-trans-hexadecenoic acid phosphatidylglycerol desaturase activity	MF	0.811411373632975	MF delta 3-trans-hexadecenoic acid phosphatidylglycerol desaturase activity	Pdensi_DN10846_c0_g1d335071
GO:0008645	0.0385653048684854	1	1	1	hexose transmembrane transport	BP	0.811411373632975	BP hexose transmembrane transport	Pdensi_DN24084_c1_g6
GO:0015755	0.0385653048684854	1	1	1	fructose transmembrane transport	BP	0.811411373632975	BP fructose transmembrane transport	Pdensi_DN24084_c1_g6
GO:0035428	0.0385653048684854	1	1	1	NA	NA	0.811411373632975	none	Pdensi_DN24084_c1_g6
GO:1902334	0.0385653048684854	1	1	1	fructose export from vacuole to cytoplasm	BP	0.811411373632975	BP fructose export from vacuole to cytoplasm	Pdensi_DN24084_c1_g6
GO:1905950	0.0385653048684854	1	1	1	NA	NA	0.811411373632975	none	Pdensi_DN24084_c1_g6
GO:0010055	0.0387010736425052	1	1	1	atrichoblast differentiation	BP	0.811411373632975	BP atrichoblast differentiation	Pdensi_DN29111_c0_g1d232624
GO:0033855	0.0388805890929807	1	1	1	nicotianamine aminotransferase activity	MF	0.811411373632975	MF nicotianamine aminotransferase activity	Pdensi_DN13058_c0_g1d460568
GO:0047434	0.0388859680984768	1	1	1	indolepyruvate decarboxylase activity	MF	0.811411373632975	MF indolepyruvate decarboxylase activity	Pdensi_DN26680_c0_g1d229530
GO:0000719	0.0389083144469474	1	1	1	photoreactive repair	BP	0.811411373632975	BP photoreactive repair	Pdensi_DN3517_c0_g1d326930
GO:0003904	0.0389083144469474	1	1	1	deoxyribodipyrimidine photo-lyase activity	MF	0.811411373632975	MF deoxyribodipyrimidine photo-lyase activity	Pdensi_DN3517_c0_g1d326930
GO:0003914	0.0389083144469474	1	1	1	DNA (6-4) photolyase activity	MF	0.811411373632975	MF DNA (6-4) photolyase activity	Pdensi_DN13967_c0_g1d7799
GO:0009930	0.0389083144469474	1	1	1	longitudinal side of cell surface	CC	0.811411373632975	CC longitudinal side of cell surface	Pdensi_DN21624_c0_g2d540410
GO:0015091	0.0389083144469474	1	1	1	ferric iron transmembrane transporter activity	MF	0.811411373632975	MF ferric iron transmembrane transporter activity	Pdensi_DN17412_c0_g1
GO:0015682	0.0389083144469474	1	1	1	ferric iron transport	BP	0.811411373632975	BP ferric iron transport	Pdensi_DN17412_c0_g1
GO:0030296	0.0389083144469474	1	1	1	protein tyrosine kinase activator activity	MF	0.811411373632975	MF protein tyrosine kinase activator activity	Pdensi_DN20163_c0_g1d62509
GO:0031232	0.0389083144469474	1	1	1	extrinsic component of external side of plasma membrane	CC	0.811411373632975	CC extrinsic component of external side of plasma membrane	Pdensi_DN17412_c0_g1
GO:0033572	0.0389083144469474	1	1	1	transferrin transport	BP	0.811411373632975	BP transferrin transport	Pdensi_DN17412_c0_g1
GO:0046864	0.0389083144469474	1	1	1	isoprenoid transport	BP	0.811411373632975	BP isoprenoid transport	Pdensi_GG_146212_c0_g1
GO:0046865	0.0389083144469474	1	1	1	terpenoid transport	BP	0.811411373632975	BP terpenoid transport	Pdensi_GG_146212_c0_g1
GO:0048462	0.0389083144469474	1	1	1	carpel formation	BP	0.811411373632975	BP carpel formation	Pdensi_DN15526_c0_g1
GO:0060996	0.0389083144469474	1	1	1	dendritic spine development	BP	0.811411373632975	BP dendritic spine development	Pdensi_DN20163_c0_g1d62509
GO:0061929	0.0389083144469474	1	1	1	gamma-glutamylaminecyclotransferase activity	MF	0.811411373632975	MF gamma-glutamylaminecyclotransferase activity	Pdensi_DN14953_c0_g1d180857
GO:0072562	0.0389083144469474	1	1	1	blood microparticle	CC	0.811411373632975	CC blood microparticle	Pdensi_DN17412_c0_g1
GO:0080126	0.0389083144469474	1	1	1	ovary septum development	BP	0.811411373632975	BP ovary septum development	Pdensi_DN15526_c0_g1
GO:0080168	0.0389083144469474	1	1	1	abscisic acid transport	BP	0.811411373632975	BP abscisic acid transport	Pdensi_GG_146212_c0_g1
GO:0090440	0.0389083144469474	1	1	1	abscisic acid transmembrane transporter activity	MF	0.811411373632975	MF abscisic acid transmembrane transporter activity	Pdensi_GG_146212_c0_g1
GO:1901347	0.0389083144469474	1	1	1	negative regulation of secondary cell wall biogenesis	BP	0.811411373632975	BP negative regulation of secondary cell wall biogenesis	Pdensi_GG_20042_c0_g1
GO:1903339	0.0389083144469474	1	1	1	negative regulation of cell wall organization or biogenesis	BP	0.811411373632975	BP negative regulation of cell wall organization or biogenesis	Pdensi_GG_20042_c0_g1
GO:1905328	0.0389083144469474	1	1	1	plant septum development	BP	0.811411373632975	BP plant septum development	Pdensi_DN15526_c0_g1
GO:1990459	0.0389083144469474	1	1	1	transferrin receptor binding	MF	0.811411373632975	MF transferrin receptor binding	Pdensi_DN17412_c0_g1
GO:1990712	0.0389083144469474	1	1	1	HFE-transferrin receptor complex	CC	0.811411373632975	CC HFE-transferrin receptor complex	Pdensi_DN17412_c0_g1
GO:0006790	0.0389323586989175	0.979366939623191	16	278	sulfur compound metabolic process	BP	0.811411373632975	BP sulfur compound metabolic process	Pdensi_DN15855_c0_g1d468400, Pdensi_DN18923_c0_g1d59930, Pdensi_DN18962_c1_g1, Pdensi_DN19298_c2_g1, Pdensi_DN19519_c0_g5, Pdensi_DN21723_c0_g1d420031, Pdensi_DN21755_c0_g1d221703, Pdensi_DN21755_c0_g2d124051, Pdensi_DN23058_c0_g1d128325, Pdensi_DN23583_c3_g1, Pdensi_DN2475_c0_g1d447206, Pdensi_DN26129_c1_g1, Pdensi_DN26309_c0_g1d367274, Pdensi_DN33061_c0_g1d236426, Pdensi_DN38795_c1_g4, Pdensi_G…
GO:0034308	0.039132302556839	0.993623903301668	3	22	primary alcohol metabolic process	BP	0.814191478708109	BP primary alcohol metabolic process	Pdensi_DN13536_c0_g1, Pdensi_DN17568_c0_g1d216235, Pdensi_DN42346_c0_g1d153836
GO:0090627	0.0392220635962384	0.987465349393875	6	70	plant epidermal cell differentiation	BP	0.814673558635621	BP plant epidermal cell differentiation	Pdensi_DN19025_c1_g4, Pdensi_DN20784_c0_g1, Pdensi_DN29111_c0_g1d232624, Pdensi_DN35058_c0_g1d314079, Pdensi_DN36582_c0_g1d508863, Pdensi_DN49744_c0_g1d251793
GO:0008134	0.039348142881583	0.983793928765059	9	130	transcription factor binding	MF	0.815803320137112	MF transcription factor binding	Pdensi_DN15221_c0_g1d214075, Pdensi_DN17770_c0_g3, Pdensi_DN20100_c0_g1d489240, Pdensi_DN20468_c2_g3, Pdensi_DN20551_c2_g1, Pdensi_DN21385_c0_g1, Pdensi_DN24610_c0_g1, Pdensi_DN35582_c2_g1, Pdensi_DN8321_c0_g1d102256
GO:0046189	0.039409821987987	0.993589678511012	3	21	phenol-containing compound biosynthetic process	BP	0.815803320137112	BP phenol-containing compound biosynthetic process	Pdensi_DN13536_c0_g1, Pdensi_DN17568_c0_g1d216235, Pdensi_DN18910_c0_g1d285192
GO:0008061	0.0404020982069571	0.993306587454205	3	23	chitin binding	MF	0.834931198418772	MF chitin binding	Pdensi_DN14230_c0_g3, Pdensi_DN21911_c0_g1d421240, Pdensi_DN37381_c0_g1d240517
GO:0050665	0.0407277270408619	0.996502341779768	2	9	hydrogen peroxide biosynthetic process	BP	0.840045854055322	BP hydrogen peroxide biosynthetic process	Pdensi_DN15194_c0_g1d343911, Pdensi_DN39819_c1_g4
GO:0047262	0.0407869247432451	0.990618587867654	4	39	polygalacturonate 4-alpha-galacturonosyltransferase activity	MF	0.840045854055322	MF polygalacturonate 4-alpha-galacturonosyltransferase activity	Pdensi_DN13671_c0_g1, Pdensi_DN19843_c0_g1d219141, Pdensi_DN20250_c0_g5, Pdensi_DN23253_c0_g1d129038
GO:0010005	0.0426488379167127	0.996165800968392	2	10	cortical microtubule, transverse to long axis	CC	0.876917450542963	CC cortical microtubule, transverse to long axis	Pdensi_DN19577_c0_g1d218702, Pdensi_DN23801_c0_g1
GO:0010411	0.043104565284052	0.987697503184522	5	56	xyloglucan metabolic process	BP	0.884800757860893	BP xyloglucan metabolic process	Pdensi_DN15418_c0_g2d466840, Pdensi_DN16284_c0_g1d215067, Pdensi_DN18297_c1_g3, Pdensi_DN25884_c0_g1d559631, Pdensi_GG_111523_c0_g1
GO:0046208	0.0437038771378498	0.996098230545781	2	9	spermine catabolic process	BP	0.894102396161296	BP spermine catabolic process	Pdensi_DN24294_c0_g1, Pdensi_GG_27924_c0_g1
GO:0046592	0.0437038771378498	0.996098230545781	2	9	polyamine oxidase activity	MF	0.894102396161296	MF polyamine oxidase activity	Pdensi_DN24294_c0_g1, Pdensi_GG_27924_c0_g1
GO:0003885	0.0439254919897938	0.995986424314921	2	10	D-arabinono-1,4-lactone oxidase activity	MF	0.897136008352482	MF D-arabinono-1,4-lactone oxidase activity	Pdensi_DN32794_c0_g1, Pdensi_GG_75007_c0_g1
GO:0008283	0.044773740690288	0.987078593908857	5	57	cell proliferation	BP	0.912936572674972	BP cell proliferation	Pdensi_DN15834_c0_g1d526435, Pdensi_DN18334_c0_g1d114947, Pdensi_DN218_c0_g1, Pdensi_DN34934_c0_g2, Pdensi_GG_71144_c0_g1
GO:0010053	0.0448580806114919	0.989398952150638	4	37	root epidermal cell differentiation	BP	0.913134373046576	BP root epidermal cell differentiation	Pdensi_DN19025_c1_g4, Pdensi_DN20784_c0_g1, Pdensi_DN29111_c0_g1d232624, Pdensi_DN35058_c0_g1d314079
GO:0004024	0.0452554507248618	0.995727834636507	2	11	alcohol dehydrogenase activity, zinc-dependent	MF	0.919692996956744	MF alcohol dehydrogenase activity, zinc-dependent	Pdensi_DN19084_c0_g1d481969, Pdensi_DN42346_c0_g1d153836
GO:1901463	0.0453606963680713	0.992132952664113	3	23	regulation of tetrapyrrole biosynthetic process	BP	0.920303083527338	BP regulation of tetrapyrrole biosynthetic process	Pdensi_DN11848_c0_g1d5764, Pdensi_DN18955_c0_g1d14400, Pdensi_DN19663_c0_g2d359591
GO:0090056	0.0456043262932875	0.992073848289544	3	23	regulation of chlorophyll metabolic process	BP	0.923714118993508	BP regulation of chlorophyll metabolic process	Pdensi_DN11848_c0_g1d5764, Pdensi_DN18955_c0_g1d14400, Pdensi_DN19663_c0_g2d359591
GO:0005773	0.0471601250819223	0.970681450133854	25	500	vacuole	CC	0.953647884714442	CC vacuole	Pdensi_DN13969_c0_g1d212964, Pdensi_DN15586_c0_g3d276568, Pdensi_DN16165_c0_g3d469408, Pdensi_DN16350_c0_g1d215185, Pdensi_DN18207_c1_g3, Pdensi_DN19282_c0_g1d14910, Pdensi_DN19600_c0_g1d485629, Pdensi_DN19896_c0_g1, Pdensi_DN22756_c0_g3, Pdensi_DN22789_c1_g6, Pdensi_DN23705_c0_g1d304118, Pdensi_DN24348_c0_g2d553545, Pdensi_DN26129_c1_g1, Pdensi_DN26695_c0_g4, Pdensi_DN32794_c0_g1, Pdensi_DN33925…
GO:0030246	0.0472676228334431	0.974301459151178	16	295	carbohydrate binding	MF	0.954244385716738	MF carbohydrate binding	Pdensi_DN14230_c0_g3, Pdensi_DN16567_c1_g4, Pdensi_DN17434_c0_g1, Pdensi_DN17788_c0_g1d113777, Pdensi_DN18247_c0_g3d477764, Pdensi_DN20784_c0_g1, Pdensi_DN21992_c0_g1d124522, Pdensi_DN24878_c1_g4, Pdensi_DN25042_c0_g1d557381, Pdensi_DN27282_c0_g1d430792, Pdensi_DN36611_c6_g1, Pdensi_DN37381_c0_g1d240517, Pdensi_DN38301_c1_g1, Pdensi_DN45848_c0_g1d248317, Pdensi_DN9787_c0_g2, Pdensi_GG_5131_c1_g1
GO:2000038	0.0483529267799508	0.995341323778696	2	10	regulation of stomatal complex development	BP	0.974389679623533	BP regulation of stomatal complex development	Pdensi_DN21375_c1_g1, Pdensi_DN36582_c0_g1d508863
GO:0090421	0.0484247936252336	0.988186448118661	4	42	embryonic meristem initiation	BP	0.974389679623533	BP embryonic meristem initiation	Pdensi_DN13989_c0_g2, Pdensi_DN13989_c0_g3, Pdensi_DN20665_c0_g1d220157, Pdensi_DN26812_c1_g1
GO:0004337	0.0493824864304902	0.995186276630297	2	10	geranyltranstransferase activity	MF	0.99202847124896	MF geranyltranstransferase activity	Pdensi_DN50364_c0_g1d160524, Pdensi_GG_94296_c0_g1
GO:0016106	0.0498195576268082	0.990997891379026	3	24	sesquiterpenoid biosynthetic process	BP	0.996541595903027	BP sesquiterpenoid biosynthetic process	Pdensi_DN16322_c0_g1, Pdensi_DN17833_c0_g1d282233, Pdensi_DN29431_c1_g1
GO:0034754	0.0498437463362939	0.987777229468969	4	39	cellular hormone metabolic process	BP	0.996541595903027	BP cellular hormone metabolic process	Pdensi_DN18955_c0_g1d14400, Pdensi_DN19663_c0_g2d359591, Pdensi_DN26139_c0_g1d559879, Pdensi_GG_111520_c0_g1
GO:0034309	0.049851516813197	0.995115021806198	2	10	primary alcohol biosynthetic process	BP	0.996541595903027	BP primary alcohol biosynthetic process	Pdensi_DN13536_c0_g1, Pdensi_DN17568_c0_g1d216235
