# Supplementary material for: Transcriptional Regulation of Pine Male and Female Cone Initiation and Development: Key Players Identified Through Comparative Transcriptomics
Source: Front Genet. 2022 Mar 18;13:815093. doi: 10.3389/fgene.2022.815093 (PMC8971679; doi:10.3389/fgene.2022.815093)
Supplement: Supplementary file 2 [file DataSheet3.ZIP › SUP_GSEA/salmon.gene.counts.matrix.Bud_vs_MC_2_2.DESeq2.DE_results.P0.001_C2.DE.subset.GOseq.depleted]

category	over_represented_pvalue	under_represented_pvalue	numDEInCat	numInCat	term	ontology	over_represented_FDR	under_represented_FDR	go_term
GO:0044444	1.00000000000005	0	81	7957	cytoplasmic part	CC	0.9999999999	0	CC cytoplasmic part
GO:0016070	1.00000000000016	0	7	2339	RNA metabolic process	BP	0.9999999999	0	BP RNA metabolic process
GO:0043412	1.00000000000041	0	17	3287	macromolecule modification	BP	0.9999999999	0	BP macromolecule modification
GO:1901564	1.00000000001577	0	31	4168	organonitrogen compound metabolic process	BP	0.9999999999	0	BP organonitrogen compound metabolic process
GO:0009451	1	1.80191597018698e-11	0	1144	RNA modification	BP	0.9999999999	4.41181106140581e-08	BP RNA modification
GO:0032991	0.999999999907229	3.81498376513706e-10	21	3088	protein-containing complex	CC	0.9999999999	7.78383854213465e-07	CC protein-containing complex
GO:0019538	0.999999999625948	1.26045611957948e-09	20	3052	protein metabolic process	BP	0.9999999999	2.20435768798457e-06	BP protein metabolic process
GO:0044267	0.999999994416223	1.83906362242067e-08	16	2536	cellular protein metabolic process	BP	0.9999999999	2.81422710820923e-05	BP cellular protein metabolic process
GO:0009536	0.999999891201613	3.60038131790058e-07	13	1970	plastid	CC	0.9999999999	0.00048973186770821	CC plastid
GO:0071705	0.999999954909526	4.80755202894678e-07	2	1003	nitrogen compound transport	BP	0.9999999999	0.000588540519383665	BP nitrogen compound transport
GO:0051234	0.999999796955692	5.99426304261603e-07	16	2263	establishment of localization	BP	0.9999999999	0.000667106983342777	BP establishment of localization
GO:0006810	0.999999713130587	8.37534035407843e-07	16	2231	transport	BP	0.9999999999	0.000854424305121901	BP transport
GO:0009507	0.99999970128093	9.55130169290202e-07	13	1904	chloroplast	CC	0.9999999999	0.000899438733265434	CC chloroplast
GO:0006396	0.999999856626432	1.08468835502495e-06	3	1096	RNA processing	BP	0.9999999999	0.000948482488729673	BP RNA processing
GO:0006796	0.999999569485963	1.72176314721759e-06	8	1573	phosphate-containing compound metabolic process	BP	0.9999999999	0.00140518829654918	BP phosphate-containing compound metabolic process
GO:0006793	0.999999265080905	2.70759422691103e-06	9	1631	phosphorus metabolic process	BP	0.9999999999	0.0020716480328653	BP phosphorus metabolic process
GO:0006464	0.999998642139763	3.86340679543371e-06	15	2110	cellular protein modification process	BP	0.9999999999	0.00262754588831664	BP cellular protein modification process
GO:0036211	0.999998642139763	3.86340679543371e-06	15	2110	protein modification process	BP	0.9999999999	0.00262754588831664	BP protein modification process
GO:0071702	0.999999151968768	4.26898487051668e-06	5	1181	organic substance transport	BP	0.9999999999	0.00275057435709817	BP organic substance transport
GO:0044271	0.999998414217188	6.99102664395122e-06	6	1180	cellular nitrogen compound biosynthetic process	BP	0.9999999999	0.00427920740876254	BP cellular nitrogen compound biosynthetic process
GO:0008104	0.999999039298234	8.66157187056397e-06	2	859	protein localization	BP	0.9999999999	0.00504928394473544	BP protein localization
GO:1990904	0.99999827840972	1.14257397725245e-05	3	897	ribonucleoprotein complex	CC	0.9999999999	0.00615344136463417	CC ribonucleoprotein complex
GO:0043226	0.999992104321072	1.15609501214333e-05	141	9630	organelle	CC	0.9999999999	0.00615344136463417	CC organelle
GO:0043229	0.999990740815085	1.35205320602047e-05	141	9605	intracellular organelle	CC	0.9999999999	0.00689659806170943	CC intracellular organelle
GO:0043234	0.999993802592577	1.90064991616459e-05	11	1571	NA	NA	0.9999999999	0.00930710250947477	none
GO:0044429	1	2.25220978000816e-05	0	499	mitochondrial part	CC	0.9999999999	0.0106044431257154	CC mitochondrial part
GO:0030529	0.999995635779056	2.74296723502024e-05	3	842	NA	NA	0.9999999999	0.0124368166263399	none
GO:0051179	0.999986944364885	2.96231696570359e-05	22	2406	localization	BP	0.9999999999	0.0127949206266167	BP localization
GO:0042886	0.999996346089794	3.03098103391509e-05	2	776	amide transport	BP	0.9999999999	0.0127949206266167	BP amide transport
GO:0045184	0.999995844753856	3.41773451147151e-05	2	774	establishment of protein localization	BP	0.9999999999	0.0139466352964781	BP establishment of protein localization
GO:0015833	0.999995048274112	4.02592727980103e-05	2	762	peptide transport	BP	0.9999999999	0.0158985166965562	BP peptide transport
GO:0015031	0.999994030757943	4.79279304668511e-05	2	751	protein transport	BP	0.9999999999	0.0183354288992247	BP protein transport
GO:0034660	1	6.04411914380963e-05	0	500	ncRNA metabolic process	BP	0.9999999999	0.022421850472278	BP ncRNA metabolic process
GO:0005739	0.999936888537184	0.000158195378291917	14	1556	mitochondrion	CC	0.9999999999	0.0569596417955778	CC mitochondrion
GO:0043227	0.999881992909224	0.000164939435095905	138	9049	membrane-bounded organelle	CC	0.9999999999	0.0571588050916028	CC membrane-bounded organelle
GO:0043231	0.999880072534349	0.000168086667480616	135	8862	intracellular membrane-bounded organelle	CC	0.9999999999	0.0571588050916028	CC intracellular membrane-bounded organelle
GO:0043043	1	0.000176044496378484	0	385	peptide biosynthetic process	BP	0.9999999999	0.0582469385044703	BP peptide biosynthetic process
GO:0006412	1	0.000198472695414892	0	379	translation	BP	0.9999999999	0.0639395457176079	BP translation
GO:0006811	0.999959569343977	0.000282597478828351	2	633	ion transport	BP	0.9999999999	0.0887066239952992	BP ion transport
GO:1901566	0.999903761468994	0.000315672482995485	7	999	organonitrogen compound biosynthetic process	BP	0.9999999999	0.0950843756476871	BP organonitrogen compound biosynthetic process
GO:0051603	0.999972672668931	0.000318449550854041	1	514	proteolysis involved in cellular protein catabolic process	BP	0.9999999999	0.0950843756476871	BP proteolysis involved in cellular protein catabolic process
GO:0065007	0.999769669523195	0.000351979113731231	72	5301	biological regulation	BP	0.9999999999	0.102593531197565	BP biological regulation
GO:0034470	1	0.000381824216264888	0	402	ncRNA processing	BP	0.9999999999	0.107192776728514	BP ncRNA processing
GO:0016310	0.999899900779796	0.000385270558409951	5	961	phosphorylation	BP	0.9999999999	0.107192776728514	BP phosphorylation
GO:0003735	1	0.000428270172835878	0	340	structural constituent of ribosome	MF	0.9999999999	0.116508521241263	MF structural constituent of ribosome
GO:0006518	0.999960994261817	0.000440815427854535	1	453	peptide metabolic process	BP	0.9999999999	0.117314401473809	BP peptide metabolic process
GO:0005515	0.999719682478998	0.000452279956325244	53	4154	protein binding	MF	0.9999999999	0.117804494156035	MF protein binding
GO:0044265	0.999927777589666	0.000481901613935985	2	600	cellular macromolecule catabolic process	BP	0.9999999999	0.12290499078759	BP cellular macromolecule catabolic process
GO:0005840	1	0.000677781925709562	0	326	ribosome	CC	0.9999999999	0.169334823153805	CC ribosome
GO:0044451	0.999932897834602	0.000720303748169022	1	495	nucleoplasm part	CC	0.9999999999	0.176359169701703	CC nucleoplasm part
GO:0016020	0.999461944850471	0.000813468051337619	67	4856	membrane	CC	0.9999999999	0.195264233028924	CC membrane
GO:0019637	0.999823444137318	0.000858532884646441	3	650	organophosphate metabolic process	BP	0.9999999999	0.201011154235213	BP organophosphate metabolic process
GO:1902578	0.999736512437605	0.000870249238234461	6	921	NA	NA	0.9999999999	0.201011154235213	none
GO:0043632	0.999904009862242	0.000995930771263096	1	453	modification-dependent macromolecule catabolic process	BP	0.9999999999	0.22578119447783	BP modification-dependent macromolecule catabolic process
GO:0005829	0.999451680265288	0.00110151015118637	20	1877	cytosol	CC	0.9999999999	0.245176132196791	CC cytosol
GO:0019941	0.999880126612094	0.00121670795189288	1	440	modification-dependent protein catabolic process	BP	0.9999999999	0.262725391485004	BP modification-dependent protein catabolic process
GO:0006886	0.999879362906776	0.0012232762060648	1	456	intracellular protein transport	BP	0.9999999999	0.262725391485004	BP intracellular protein transport
GO:0055086	0.999876232801261	0.00125235395915279	1	433	nucleobase-containing small molecule metabolic process	BP	0.9999999999	0.264333054619801	BP nucleobase-containing small molecule metabolic process
GO:0050794	0.999139979221673	0.00131587438520751	58	4267	regulation of cellular process	BP	0.9999999999	0.273032783452717	BP regulation of cellular process
GO:0051649	0.999712902797163	0.00134103324591483	3	647	establishment of localization in cell	BP	0.9999999999	0.273615483274823	BP establishment of localization in cell
GO:0050789	0.998954855487427	0.00154100059037239	69	4904	regulation of biological process	BP	0.9999999999	0.309261134874407	BP regulation of biological process
GO:1902494	0.999498938605617	0.00158242990857378	6	861	catalytic complex	CC	0.9999999999	0.312453337754197	CC catalytic complex
GO:0043228	0.999280717222584	0.00168115192511497	12	1296	non-membrane-bounded organelle	CC	0.9999999999	0.32166554313234	CC non-membrane-bounded organelle
GO:0043232	0.999270372892922	0.00170389813578559	12	1295	intracellular non-membrane-bounded organelle	CC	0.9999999999	0.32166554313234	CC intracellular non-membrane-bounded organelle
GO:0044765	0.999455906600758	0.0017079121306651	6	872	NA	NA	0.9999999999	0.32166554313234	none
GO:0006508	0.999494023769283	0.00173687715488124	5	782	proteolysis	BP	0.9999999999	0.322164395909941	BP proteolysis
GO:0006511	0.999817319612159	0.00177599461620763	1	419	ubiquitin-dependent protein catabolic process	BP	0.9999999999	0.324503374501698	BP ubiquitin-dependent protein catabolic process
GO:0051641	0.99946035475646	0.00184286951334504	5	807	cellular localization	BP	0.9999999999	0.331770714446617	BP cellular localization
GO:0044435	0.999172144192893	0.00197936388131628	11	1179	plastid part	CC	0.9999999999	0.343687129672102	CC plastid part
GO:0046907	0.999559654789909	0.00198296371517549	3	615	intracellular transport	BP	0.9999999999	0.343687129672102	BP intracellular transport
GO:0044432	0.999478017681131	0.00199328428416266	4	682	endoplasmic reticulum part	CC	0.9999999999	0.343687129672102	CC endoplasmic reticulum part
GO:0034654	0.999526200278905	0.00212019573672516	3	601	nucleobase-containing compound biosynthetic process	BP	0.9999999999	0.360492169569298	BP nucleobase-containing compound biosynthetic process
GO:0006468	0.999346911132903	0.0021967156691577	5	841	protein phosphorylation	BP	0.9999999999	0.368386208518199	BP protein phosphorylation
GO:0098805	0.99914503594099	0.00259548159442401	6	834	whole membrane	CC	0.9999999999	0.429376833499171	CC whole membrane
GO:0044434	0.998815679242775	0.00276908204011592	11	1150	chloroplast part	CC	0.9999999999	0.451988031134655	CC chloroplast part
GO:1901135	0.999352261455386	0.0028186737310614	3	577	carbohydrate derivative metabolic process	BP	0.9999999999	0.45402899757439	BP carbohydrate derivative metabolic process
GO:0018130	0.999002324020092	0.00299344041878108	6	815	heterocycle biosynthetic process	BP	0.9999999999	0.475918150736598	BP heterocycle biosynthetic process
GO:0072521	1	0.00307420278963556	0	279	purine-containing compound metabolic process	BP	0.9999999999	0.481656500816121	BP purine-containing compound metabolic process
GO:0098772	0.999657798299515	0.00310822280382891	1	394	molecular function regulator	MF	0.9999999999	0.481656500816121	MF molecular function regulator
GO:0019899	0.999413003894901	0.0032380684385624	2	498	enzyme binding	MF	0.9999999999	0.495505422811011	MF enzyme binding
GO:0006753	0.999617333125051	0.00343327500476634	1	377	nucleoside phosphate metabolic process	BP	0.9999999999	0.518890772942587	BP nucleoside phosphate metabolic process
GO:0031090	0.998090629378775	0.00365408853697123	19	1715	organelle membrane	CC	0.9999999999	0.545528681336607	CC organelle membrane
GO:0009117	0.999580061530011	0.00372798500051658	1	373	nucleotide metabolic process	BP	0.9999999999	0.549855329835228	BP nucleotide metabolic process
GO:0044436	0.999552960839215	0.00394139397260688	1	358	thylakoid part	CC	0.9999999999	0.574411250150636	CC thylakoid part
GO:0090407	0.99953796296359	0.00405641661423861	1	373	organophosphate biosynthetic process	BP	0.9999999999	0.577327259222631	BP organophosphate biosynthetic process
GO:0098796	0.999244651473851	0.00406442228271776	2	437	membrane protein complex	CC	0.9999999999	0.577327259222631	CC membrane protein complex
GO:0016071	0.998595008009296	0.00410288119199223	6	826	mRNA metabolic process	BP	0.9999999999	0.577327259222631	BP mRNA metabolic process
GO:1901565	0.998987736484566	0.00422469555481861	3	561	organonitrogen compound catabolic process	BP	0.9999999999	0.587712761160107	BP organonitrogen compound catabolic process
GO:0031966	1	0.00443547594783849	0	258	mitochondrial membrane	CC	0.9999999999	0.610102208465605	CC mitochondrial membrane
GO:0006397	0.998897611027971	0.00456126898261216	3	591	mRNA processing	BP	0.9999999999	0.620433943168201	BP mRNA processing
GO:0009259	1	0.00504773555978202	0	255	ribonucleotide metabolic process	BP	0.9999999999	0.679059106844522	BP ribonucleotide metabolic process
GO:0016072	1	0.00513303266708312	0	273	rRNA metabolic process	BP	0.9999999999	0.683028107722082	BP rRNA metabolic process
GO:0044445	1	0.00549344909780778	0	236	cytosolic part	CC	0.9999999999	0.723126923175945	CC cytosolic part
GO:0009057	0.99789832613595	0.00558265147144339	7	846	macromolecule catabolic process	BP	0.9999999999	0.727051269291595	BP macromolecule catabolic process
GO:0006812	0.999294579807808	0.00588895669605163	1	360	cation transport	BP	0.9999999999	0.758869556558569	BP cation transport
GO:0005789	0.998505856547957	0.00600410638477281	3	527	endoplasmic reticulum membrane	CC	0.9999999999	0.763580073571303	CC endoplasmic reticulum membrane
GO:0043531	0.998218888056111	0.00611000971549586	4	606	ADP binding	MF	0.9999999999	0.763580073571303	MF ADP binding
GO:0006163	1	0.00611263251184347	0	244	purine nucleotide metabolic process	BP	0.9999999999	0.763580073571303	BP purine nucleotide metabolic process
GO:0034220	1	0.00666928359018394	0	250	ion transmembrane transport	BP	0.9999999999	0.824700704151836	BP ion transmembrane transport
GO:0009150	1	0.00711902712927957	0	237	purine ribonucleotide metabolic process	BP	0.9999999999	0.86914810264643	BP purine ribonucleotide metabolic process
GO:0033036	0.997085077400501	0.00717072033714176	8	930	macromolecule localization	BP	0.9999999999	0.86914810264643	BP macromolecule localization
GO:0030234	0.999085690953748	0.00739405656944083	1	337	enzyme regulator activity	MF	0.9999999999	0.881914253455958	MF enzyme regulator activity
GO:0006364	1	0.00742012482486225	0	251	rRNA processing	BP	0.9999999999	0.881914253455958	BP rRNA processing
GO:0055085	0.997197989511828	0.00772869639467355	6	762	transmembrane transport	BP	0.9999999999	0.909756742919169	BP transmembrane transport
GO:0043603	0.997643441724594	0.00787711080362839	4	541	cellular amide metabolic process	BP	0.9999999999	0.910684945441858	BP cellular amide metabolic process
GO:0034357	0.999005523409509	0.00795975242299287	1	323	photosynthetic membrane	CC	0.9999999999	0.910684945441858	CC photosynthetic membrane
GO:0042651	0.999005523409509	0.00795975242299287	1	323	thylakoid membrane	CC	0.9999999999	0.910684945441858	CC thylakoid membrane
GO:0007165	0.995188588052822	0.00862300344334725	20	1667	signal transduction	BP	0.9999999999	0.977433408828306	BP signal transduction
GO:0044391	1	0.00878695730151586	0	207	ribosomal subunit	CC	0.9999999999	0.986880103533552	CC ribosomal subunit
GO:0009535	0.998836722349434	0.00912609512743717	1	314	chloroplast thylakoid membrane	CC	0.9999999999	0.997541522895158	CC chloroplast thylakoid membrane
GO:0055035	0.998836722349434	0.00912609512743717	1	314	plastid thylakoid membrane	CC	0.9999999999	0.997541522895158	CC plastid thylakoid membrane
GO:0005198	0.997619320546188	0.00912633969647588	3	457	structural molecule activity	MF	0.9999999999	0.997541522895158	MF structural molecule activity
GO:0034613	0.998794650430962	0.00940228517426177	1	354	cellular protein localization	BP	0.9999999999	0.9999999999	BP cellular protein localization
GO:0016556	1	0.0100280082286628	0	229	mRNA modification	BP	0.9999999999	0.9999999999	BP mRNA modification
GO:0044425	0.991851146550721	0.0112841514576019	66	4310	membrane part	CC	0.9999999999	0.9999999999	CC membrane part
GO:0019222	0.992658598467799	0.0114882507582896	33	2508	regulation of metabolic process	BP	0.9999999999	0.9999999999	BP regulation of metabolic process
GO:0009816	1	0.0122343805040257	0	223	defense response to bacterium, incompatible interaction	BP	0.9999999999	0.9999999999	BP defense response to bacterium, incompatible interaction
GO:0043604	0.996649701965704	0.0123784416146404	3	439	amide biosynthetic process	BP	0.9999999999	0.9999999999	BP amide biosynthetic process
GO:0044248	0.993469071844987	0.0126277831408395	14	1225	cellular catabolic process	BP	0.9999999999	0.9999999999	BP cellular catabolic process
GO:1901137	0.998273346261452	0.0128472404384717	1	312	carbohydrate derivative biosynthetic process	BP	0.9999999999	0.9999999999	BP carbohydrate derivative biosynthetic process
GO:1901293	1	0.0130921336832674	0	205	nucleoside phosphate biosynthetic process	BP	0.9999999999	0.9999999999	BP nucleoside phosphate biosynthetic process
GO:0006091	1	0.0133709577478484	0	209	generation of precursor metabolites and energy	BP	0.9999999999	0.9999999999	BP generation of precursor metabolites and energy
GO:0007389	1	0.0135815891960256	0	219	pattern specification process	BP	0.9999999999	0.9999999999	BP pattern specification process
GO:0044437	0.995662789318796	0.0136308800460452	4	545	vacuolar part	CC	0.9999999999	0.9999999999	CC vacuolar part
GO:0009165	1	0.0136887225071696	0	203	nucleotide biosynthetic process	BP	0.9999999999	0.9999999999	BP nucleotide biosynthetic process
GO:0044281	0.991645197111783	0.0140191672864904	23	1741	small molecule metabolic process	BP	0.9999999999	0.9999999999	BP small molecule metabolic process
GO:0018193	0.998053138070954	0.0142431795207477	1	320	peptidyl-amino acid modification	BP	0.9999999999	0.9999999999	BP peptidyl-amino acid modification
GO:0016021	0.989643341725313	0.0145532798417421	56	3721	integral component of membrane	CC	0.9999999999	0.9999999999	CC integral component of membrane
GO:0010608	1	0.0146273323673015	0	218	posttranscriptional regulation of gene expression	BP	0.9999999999	0.9999999999	BP posttranscriptional regulation of gene expression
GO:0042579	1	0.015785887632993	0	206	microbody	CC	0.9999999999	0.9999999999	CC microbody
GO:0016791	0.997770692658702	0.016005068242103	1	309	phosphatase activity	MF	0.9999999999	0.9999999999	MF phosphatase activity
GO:0070887	0.997732861223087	0.0162358466293241	1	313	cellular response to chemical stimulus	BP	0.9999999999	0.9999999999	BP cellular response to chemical stimulus
GO:0010468	0.989990809935197	0.0164551898284428	24	1908	regulation of gene expression	BP	0.9999999999	0.9999999999	BP regulation of gene expression
GO:0044255	0.992396008975414	0.0180997660807081	7	747	cellular lipid metabolic process	BP	0.9999999999	0.9999999999	BP cellular lipid metabolic process
GO:1990234	0.993971732332269	0.0182907158420434	4	536	transferase complex	CC	0.9999999999	0.9999999999	CC transferase complex
GO:0005774	0.993859917778198	0.0185958008225457	4	522	vacuolar membrane	CC	0.9999999999	0.9999999999	CC vacuolar membrane
GO:0061024	1	0.0186384317771793	0	204	membrane organization	BP	0.9999999999	0.9999999999	BP membrane organization
GO:0034645	0.991044872528629	0.0186714244103715	10	925	cellular macromolecule biosynthetic process	BP	0.9999999999	0.9999999999	BP cellular macromolecule biosynthetic process
GO:0009059	0.990220817041139	0.0187473146398693	13	1115	macromolecule biosynthetic process	BP	0.9999999999	0.9999999999	BP macromolecule biosynthetic process
GO:0019693	0.997028400555255	0.0204771984967458	1	280	ribose phosphate metabolic process	BP	0.9999999999	0.9999999999	BP ribose phosphate metabolic process
GO:0032268	0.993909364988125	0.0209925541950768	3	457	regulation of cellular protein metabolic process	BP	0.9999999999	0.9999999999	BP regulation of cellular protein metabolic process
GO:0006399	1	0.0220896302285825	0	197	tRNA metabolic process	BP	0.9999999999	0.9999999999	BP tRNA metabolic process
GO:0070647	0.990125136299726	0.0242204071587364	6	665	protein modification by small protein conjugation or removal	BP	0.9999999999	0.9999999999	BP protein modification by small protein conjugation or removal
GO:0009790	0.996319773434815	0.0245453713623342	1	292	embryo development	BP	0.9999999999	0.9999999999	BP embryo development
GO:0005777	1	0.0247368260063459	0	183	peroxisome	CC	0.9999999999	0.9999999999	CC peroxisome
GO:0060255	0.983371608621502	0.0252076682658115	31	2274	regulation of macromolecule metabolic process	BP	0.9999999999	0.9999999999	BP regulation of macromolecule metabolic process
GO:0015075	0.990203711904666	0.0257469376737088	5	587	ion transmembrane transporter activity	MF	0.9999999999	0.9999999999	MF ion transmembrane transporter activity
GO:0000959	1	0.0258261226536488	0	170	mitochondrial RNA metabolic process	BP	0.9999999999	0.9999999999	BP mitochondrial RNA metabolic process
GO:0009888	1	0.0262917393985065	0	187	tissue development	BP	0.9999999999	0.9999999999	BP tissue development
GO:0016192	0.992068288989557	0.0264656464224411	3	457	vesicle-mediated transport	BP	0.9999999999	0.9999999999	BP vesicle-mediated transport
GO:0005773	0.990770818600093	0.0267028535717635	4	493	vacuole	CC	0.9999999999	0.9999999999	CC vacuole
GO:0048583	0.987636703414989	0.0268725045028362	8	825	regulation of response to stimulus	BP	0.9999999999	0.9999999999	BP regulation of response to stimulus
GO:0042578	0.993369327767444	0.0275470611675118	2	362	phosphoric ester hydrolase activity	MF	0.9999999999	0.9999999999	MF phosphoric ester hydrolase activity
GO:0016301	0.984206099174459	0.027661649523236	16	1331	kinase activity	MF	0.9999999999	0.9999999999	MF kinase activity
GO:0016817	0.985510468681927	0.0281968979067529	11	1017	hydrolase activity, acting on acid anhydrides	MF	0.9999999999	0.9999999999	MF hydrolase activity, acting on acid anhydrides
GO:0065008	0.985258820653526	0.0286486956799969	11	984	regulation of biological quality	BP	0.9999999999	0.9999999999	BP regulation of biological quality
GO:0009056	0.982007715448022	0.0287835104547987	23	1681	catabolic process	BP	0.9999999999	0.9999999999	BP catabolic process
GO:0030163	0.992996538302935	0.0288773504578726	2	359	protein catabolic process	BP	0.9999999999	0.9999999999	BP protein catabolic process
GO:0005730	0.989910313297826	0.0288871880072996	4	498	nucleolus	CC	0.9999999999	0.9999999999	CC nucleolus
GO:1901575	0.982501612581719	0.0288955558799234	20	1506	organic substance catabolic process	BP	0.9999999999	0.9999999999	BP organic substance catabolic process
GO:0031982	0.989897395710364	0.0289066630500571	4	535	vesicle	CC	0.9999999999	0.9999999999	CC vesicle
GO:0009793	0.995504756302092	0.0290695060307084	1	282	embryo development ending in seed dormancy	BP	0.9999999999	0.9999999999	BP embryo development ending in seed dormancy
GO:0019866	0.995411432703959	0.0295957705583394	1	261	organelle inner membrane	CC	0.9999999999	0.9999999999	CC organelle inner membrane
GO:0051186	0.990959300916625	0.0296876188635317	3	421	cofactor metabolic process	BP	0.9999999999	0.9999999999	BP cofactor metabolic process
GO:0030001	0.995230907653316	0.0305686131218755	1	264	metal ion transport	BP	0.9999999999	0.9999999999	BP metal ion transport
GO:0016818	0.984050721212511	0.0307828407996388	11	1007	hydrolase activity, acting on acid anhydrides, in phosphorus-containing anhydrides	MF	0.9999999999	0.9999999999	MF hydrolase activity, acting on acid anhydrides, in phosphorus-containing anhydrides
GO:0033365	0.995117205194009	0.0311680742159886	1	276	protein localization to organelle	BP	0.9999999999	0.9999999999	BP protein localization to organelle
GO:0022892	0.984834596269535	0.0311765971642563	9	846	NA	NA	0.9999999999	0.9999999999	none
GO:0051246	0.988712936579566	0.0318878733189399	4	496	regulation of protein metabolic process	BP	0.9999999999	0.9999999999	BP regulation of protein metabolic process
GO:0044802	1	0.0323450041122097	0	176	NA	NA	0.9999999999	0.9999999999	none
GO:0005743	1	0.0325001593861349	0	165	mitochondrial inner membrane	CC	0.9999999999	0.9999999999	CC mitochondrial inner membrane
GO:0098660	1	0.033225693836812	0	174	inorganic ion transmembrane transport	BP	0.9999999999	0.9999999999	BP inorganic ion transmembrane transport
GO:0016462	0.982639879400916	0.0332596181672985	11	998	pyrophosphatase activity	MF	0.9999999999	0.9999999999	MF pyrophosphatase activity
GO:0019725	0.994711244559951	0.0333405393346565	1	263	cellular homeostasis	BP	0.9999999999	0.9999999999	BP cellular homeostasis
GO:0010498	0.994686463465829	0.03347133356948	1	263	proteasomal protein catabolic process	BP	0.9999999999	0.9999999999	BP proteasomal protein catabolic process
GO:0034248	1	0.0334762519226709	0	172	regulation of cellular amide metabolic process	BP	0.9999999999	0.9999999999	BP regulation of cellular amide metabolic process
GO:0009123	1	0.0337314008327412	0	168	nucleoside monophosphate metabolic process	BP	0.9999999999	0.9999999999	BP nucleoside monophosphate metabolic process
GO:0043161	0.99428832727682	0.0355625950464096	1	258	proteasome-mediated ubiquitin-dependent protein catabolic process	BP	0.9999999999	0.9999999999	BP proteasome-mediated ubiquitin-dependent protein catabolic process
GO:0022890	0.994277164795574	0.0356127491648617	1	265	inorganic cation transmembrane transporter activity	MF	0.9999999999	0.9999999999	MF inorganic cation transmembrane transporter activity
GO:0006417	1	0.0356221459761094	0	169	regulation of translation	BP	0.9999999999	0.9999999999	BP regulation of translation
GO:0016853	0.994226478702301	0.0358899784960503	1	253	isomerase activity	MF	0.9999999999	0.9999999999	MF isomerase activity
GO:0006082	0.979511952439245	0.0363431399129062	14	1112	organic acid metabolic process	BP	0.9999999999	0.9999999999	BP organic acid metabolic process
GO:0046390	1	0.0366368878517141	0	155	ribose phosphate biosynthetic process	BP	0.9999999999	0.9999999999	BP ribose phosphate biosynthetic process
GO:0015711	1	0.0366870928057324	0	159	organic anion transport	BP	0.9999999999	0.9999999999	BP organic anion transport
GO:0098588	0.978575002977169	0.0372316587641297	15	1202	bounding membrane of organelle	CC	0.9999999999	0.9999999999	CC bounding membrane of organelle
GO:0043436	0.978748993643475	0.0375838568788924	14	1108	oxoacid metabolic process	BP	0.9999999999	0.9999999999	BP oxoacid metabolic process
GO:1900864	1	0.0387267498235122	0	149	mitochondrial RNA modification	BP	0.9999999999	0.9999999999	BP mitochondrial RNA modification
GO:0009260	1	0.0390645689859809	0	152	ribonucleotide biosynthetic process	BP	0.9999999999	0.9999999999	BP ribonucleotide biosynthetic process
GO:0080156	1	0.0391242052991877	0	148	mitochondrial mRNA modification	BP	0.9999999999	0.9999999999	BP mitochondrial mRNA modification
GO:0006820	0.993562059774321	0.039306189219377	1	250	anion transport	BP	0.9999999999	0.9999999999	BP anion transport
GO:0044270	0.99339709760938	0.0401436798016659	1	249	cellular nitrogen compound catabolic process	BP	0.9999999999	0.9999999999	BP cellular nitrogen compound catabolic process
GO:0019843	1	0.0401905926710131	0	146	rRNA binding	MF	0.9999999999	0.9999999999	MF rRNA binding
GO:0009161	1	0.0403913824339555	0	160	ribonucleoside monophosphate metabolic process	BP	0.9999999999	0.9999999999	BP ribonucleoside monophosphate metabolic process
GO:0044249	0.971390157138613	0.0404592576169296	39	2518	cellular biosynthetic process	BP	0.9999999999	0.9999999999	BP cellular biosynthetic process
GO:0034622	0.985105515223013	0.0406905495099558	4	463	cellular protein-containing complex assembly	BP	0.9999999999	0.9999999999	BP cellular protein-containing complex assembly
GO:0044455	1	0.0407477953462221	0	143	mitochondrial membrane part	CC	0.9999999999	0.9999999999	CC mitochondrial membrane part
GO:0072522	1	0.0412864397200266	0	148	purine-containing compound biosynthetic process	BP	0.9999999999	0.9999999999	BP purine-containing compound biosynthetic process
GO:0009657	0.99297691010295	0.0422547826790347	1	249	plastid organization	BP	0.9999999999	0.9999999999	BP plastid organization
GO:0015931	1	0.0426564399050775	0	159	nucleobase-containing compound transport	BP	0.9999999999	0.9999999999	BP nucleobase-containing compound transport
GO:0000151	0.992712362468442	0.0435841428334766	1	240	ubiquitin ligase complex	CC	0.9999999999	0.9999999999	CC ubiquitin ligase complex
GO:0098655	1	0.0447368396445761	0	159	cation transmembrane transport	BP	0.9999999999	0.9999999999	BP cation transmembrane transport
GO:0009141	1	0.0449817881816705	0	152	nucleoside triphosphate metabolic process	BP	0.9999999999	0.9999999999	BP nucleoside triphosphate metabolic process
GO:0097708	0.983008596765213	0.0456310619098926	4	497	intracellular vesicle	CC	0.9999999999	0.9999999999	CC intracellular vesicle
GO:0031410	0.98284562424844	0.0460129877653064	4	496	cytoplasmic vesicle	CC	0.9999999999	0.9999999999	CC cytoplasmic vesicle
GO:0070727	0.984192653607228	0.0481846177090951	3	411	cellular macromolecule localization	BP	0.9999999999	0.9999999999	BP cellular macromolecule localization
GO:0048193	1	0.049936376920145	0	154	Golgi vesicle transport	BP	0.9999999999	0.9999999999	BP Golgi vesicle transport
