# Supplementary material for: Transcriptional Regulation of Pine Male and Female Cone Initiation and Development: Key Players Identified Through Comparative Transcriptomics
Source: Front Genet. 2022 Mar 18;13:815093. doi: 10.3389/fgene.2022.815093 (PMC8971679; doi:10.3389/fgene.2022.815093)
Supplement: Supplementary file 2 [file DataSheet3.ZIP › SUP_GSEA/salmon.gene.counts.matrix.Bud_vs_MC_2_2.DESeq2.DE_results.P0.001_C2.DE.subset.GOseq.enriched]

category	over_represented_pvalue	under_represented_pvalue	numDEInCat	numInCat	term	ontology	over_represented_FDR	go_term	gene_ids
GO:0000943	5.27795025989795e-52	1	128	1014	retrotransposon nucleocapsid	CC	6.46126670816707e-48	CC retrotransposon nucleocapsid	Pdensi_DN10136_c0_g1d172840, Pdensi_DN10213_c0_g1d518881, Pdensi_DN1098_c0_g1d43479, Pdensi_DN11141_c0_g1d456695, Pdensi_DN11556_c0_g1d5503, Pdensi_DN12148_c0_g1d458716, Pdensi_DN12421_c0_g1d6324, Pdensi_DN12866_c0_g1d6747, Pdensi_DN13055_c0_g1d271282, Pdensi_DN1399_c0_g1d43663, Pdensi_DN14402_c3_g1, Pdensi_DN14490_c0_g1d53004, Pdensi_DN14491_c3_g3, Pdensi_DN14604_c1_g1, Pdensi_DN15023_c1_g1, Pde…
GO:0015074	1.11815862703349e-50	1	132	1117	DNA integration	BP	6.844248956072e-47	BP DNA integration	Pdensi_DN10136_c0_g1d172840, Pdensi_DN10213_c0_g1d518881, Pdensi_DN10479_c0_g1d519085, Pdensi_DN1098_c0_g1d43479, Pdensi_DN11141_c0_g1d456695, Pdensi_DN11556_c0_g1d5503, Pdensi_DN12148_c0_g1d458716, Pdensi_DN12421_c0_g1d6324, Pdensi_DN12866_c0_g1d6747, Pdensi_DN13055_c0_g1d271282, Pdensi_DN1399_c0_g1d43663, Pdensi_DN14402_c3_g1, Pdensi_DN14490_c0_g1d53004, Pdensi_DN14491_c3_g3, Pdensi_DN14604_c1_…
GO:0004190	8.33286651995197e-50	1	135	1202	aspartic-type endopeptidase activity	MF	2.5502737984313e-46	MF aspartic-type endopeptidase activity	Pdensi_DN10136_c0_g1d172840, Pdensi_DN10213_c0_g1d518881, Pdensi_DN10479_c0_g1d519085, Pdensi_DN1098_c0_g1d43479, Pdensi_DN11141_c0_g1d456695, Pdensi_DN11556_c0_g1d5503, Pdensi_DN12148_c0_g1d458716, Pdensi_DN12421_c0_g1d6324, Pdensi_DN12866_c0_g1d6747, Pdensi_DN13055_c0_g1d271282, Pdensi_DN1399_c0_g1d43663, Pdensi_DN14402_c3_g1, Pdensi_DN14490_c0_g1d53004, Pdensi_DN14491_c3_g3, Pdensi_DN14604_c1_…
GO:0070001	8.33286651995197e-50	1	135	1202	aspartic-type peptidase activity	MF	2.5502737984313e-46	MF aspartic-type peptidase activity	Pdensi_DN10136_c0_g1d172840, Pdensi_DN10213_c0_g1d518881, Pdensi_DN10479_c0_g1d519085, Pdensi_DN1098_c0_g1d43479, Pdensi_DN11141_c0_g1d456695, Pdensi_DN11556_c0_g1d5503, Pdensi_DN12148_c0_g1d458716, Pdensi_DN12421_c0_g1d6324, Pdensi_DN12866_c0_g1d6747, Pdensi_DN13055_c0_g1d271282, Pdensi_DN1399_c0_g1d43663, Pdensi_DN14402_c3_g1, Pdensi_DN14490_c0_g1d53004, Pdensi_DN14491_c3_g3, Pdensi_DN14604_c1_…
GO:0004175	1.09414828044884e-45	1	139	1427	endopeptidase activity	MF	2.67891264985094e-42	MF endopeptidase activity	Pdensi_DN10136_c0_g1d172840, Pdensi_DN10213_c0_g1d518881, Pdensi_DN10479_c0_g1d519085, Pdensi_DN1098_c0_g1d43479, Pdensi_DN11141_c0_g1d456695, Pdensi_DN11556_c0_g1d5503, Pdensi_DN11980_c0_g1d520706, Pdensi_DN12148_c0_g1d458716, Pdensi_DN12421_c0_g1d6324, Pdensi_DN12866_c0_g1d6747, Pdensi_DN13055_c0_g1d271282, Pdensi_DN1399_c0_g1d43663, Pdensi_DN14402_c3_g1, Pdensi_DN14490_c0_g1d53004, Pdensi_DN14…
GO:0070011	5.93633116709074e-44	1	143	1579	peptidase activity, acting on L-amino acid peptides	MF	1.21120943579208e-40	MF peptidase activity, acting on L-amino acid peptides	Pdensi_DN10136_c0_g1d172840, Pdensi_DN10213_c0_g1d518881, Pdensi_DN10479_c0_g1d519085, Pdensi_DN1098_c0_g1d43479, Pdensi_DN11141_c0_g1d456695, Pdensi_DN11556_c0_g1d5503, Pdensi_DN11980_c0_g1d520706, Pdensi_DN12148_c0_g1d458716, Pdensi_DN12421_c0_g1d6324, Pdensi_DN12696_c1_g3, Pdensi_DN12866_c0_g1d6747, Pdensi_DN13055_c0_g1d271282, Pdensi_DN1399_c0_g1d43663, Pdensi_DN14402_c3_g1, Pdensi_DN14490_c0…
GO:0008233	8.84547350872279e-44	1	144	1606	peptidase activity	MF	1.54694695276835e-40	MF peptidase activity	Pdensi_DN10136_c0_g1d172840, Pdensi_DN10213_c0_g1d518881, Pdensi_DN10479_c0_g1d519085, Pdensi_DN1098_c0_g1d43479, Pdensi_DN11141_c0_g1d456695, Pdensi_DN11556_c0_g1d5503, Pdensi_DN11980_c0_g1d520706, Pdensi_DN12148_c0_g1d458716, Pdensi_DN12421_c0_g1d6324, Pdensi_DN12696_c1_g3, Pdensi_DN12866_c0_g1d6747, Pdensi_DN13055_c0_g1d271282, Pdensi_DN13885_c0_g1d212868, Pdensi_DN1399_c0_g1d43663, Pdensi_DN1…
GO:0003964	1.48464709667854e-42	1	120	1105	RNA-directed DNA polymerase activity	MF	2.27188121969233e-39	MF RNA-directed DNA polymerase activity	Pdensi_DN10136_c0_g1d172840, Pdensi_DN10213_c0_g1d518881, Pdensi_DN10479_c0_g1d519085, Pdensi_DN1098_c0_g1d43479, Pdensi_DN11141_c0_g1d456695, Pdensi_DN11556_c0_g1d5503, Pdensi_DN12421_c0_g1d6324, Pdensi_DN13055_c0_g1d271282, Pdensi_DN1399_c0_g1d43663, Pdensi_DN14402_c3_g1, Pdensi_DN14490_c0_g1d53004, Pdensi_DN14491_c3_g3, Pdensi_DN14604_c1_g1, Pdensi_DN15430_c3_g1, Pdensi_DN15438_c0_g1d9444, Pde…
GO:0034061	5.87762104645772e-42	1	121	1148	DNA polymerase activity	MF	7.99487076119282e-39	MF DNA polymerase activity	Pdensi_DN10136_c0_g1d172840, Pdensi_DN10213_c0_g1d518881, Pdensi_DN10479_c0_g1d519085, Pdensi_DN1098_c0_g1d43479, Pdensi_DN11141_c0_g1d456695, Pdensi_DN11556_c0_g1d5503, Pdensi_DN12421_c0_g1d6324, Pdensi_DN13055_c0_g1d271282, Pdensi_DN1399_c0_g1d43663, Pdensi_DN14402_c3_g1, Pdensi_DN14490_c0_g1d53004, Pdensi_DN14491_c3_g3, Pdensi_DN14604_c1_g1, Pdensi_DN15430_c3_g1, Pdensi_DN15438_c0_g1d9444, Pde…
GO:0006259	1.18421032554148e-41	1	147	1790	DNA metabolic process	BP	1.44971028052788e-38	BP DNA metabolic process	Pdensi_DN10136_c0_g1d172840, Pdensi_DN10213_c0_g1d518881, Pdensi_DN10479_c0_g1d519085, Pdensi_DN1098_c0_g1d43479, Pdensi_DN11141_c0_g1d456695, Pdensi_DN11556_c0_g1d5503, Pdensi_DN11708_c0_g1d50156, Pdensi_DN12148_c0_g1d458716, Pdensi_DN12421_c0_g1d6324, Pdensi_DN12866_c0_g1d6747, Pdensi_DN13055_c0_g1d271282, Pdensi_DN1399_c0_g1d43663, Pdensi_DN14402_c3_g1, Pdensi_DN14490_c0_g1d53004, Pdensi_DN144…
GO:0016779	1.99975990558255e-38	1	122	1293	nucleotidyltransferase activity	MF	2.22555097855832e-35	MF nucleotidyltransferase activity	Pdensi_DN10136_c0_g1d172840, Pdensi_DN10213_c0_g1d518881, Pdensi_DN10479_c0_g1d519085, Pdensi_DN1098_c0_g1d43479, Pdensi_DN11141_c0_g1d456695, Pdensi_DN11556_c0_g1d5503, Pdensi_DN12421_c0_g1d6324, Pdensi_DN13055_c0_g1d271282, Pdensi_DN1399_c0_g1d43663, Pdensi_DN14402_c3_g1, Pdensi_DN14490_c0_g1d53004, Pdensi_DN14491_c3_g3, Pdensi_DN14604_c1_g1, Pdensi_DN15430_c3_g1, Pdensi_DN15438_c0_g1d9444, Pde…
GO:0004519	1.81269479236138e-37	1	124	1372	endonuclease activity	MF	1.84925080400734e-34	MF endonuclease activity	Pdensi_DN10136_c0_g1d172840, Pdensi_DN10213_c0_g1d518881, Pdensi_DN10479_c0_g1d519085, Pdensi_DN1098_c0_g1d43479, Pdensi_DN11141_c0_g1d456695, Pdensi_DN11556_c0_g1d5503, Pdensi_DN12421_c0_g1d6324, Pdensi_DN13055_c0_g1d271282, Pdensi_DN1399_c0_g1d43663, Pdensi_DN14402_c3_g1, Pdensi_DN14490_c0_g1d53004, Pdensi_DN14491_c3_g3, Pdensi_DN14604_c1_g1, Pdensi_DN15430_c3_g1, Pdensi_DN15438_c0_g1d9444, Pde…
GO:0004518	8.07872567079679e-35	1	124	1478	nuclease activity	MF	7.60767382014572e-32	MF nuclease activity	Pdensi_DN10136_c0_g1d172840, Pdensi_DN10213_c0_g1d518881, Pdensi_DN10479_c0_g1d519085, Pdensi_DN1098_c0_g1d43479, Pdensi_DN11141_c0_g1d456695, Pdensi_DN11556_c0_g1d5503, Pdensi_DN12421_c0_g1d6324, Pdensi_DN13055_c0_g1d271282, Pdensi_DN1399_c0_g1d43663, Pdensi_DN14402_c3_g1, Pdensi_DN14490_c0_g1d53004, Pdensi_DN14491_c3_g3, Pdensi_DN14604_c1_g1, Pdensi_DN15430_c3_g1, Pdensi_DN15438_c0_g1d9444, Pde…
GO:0006310	3.31952166027685e-29	1	73	655	DNA recombination	BP	2.90268458322208e-26	BP DNA recombination	Pdensi_DN10213_c0_g1d518881, Pdensi_DN10479_c0_g1d519085, Pdensi_DN1098_c0_g1d43479, Pdensi_DN12421_c0_g1d6324, Pdensi_DN13055_c0_g1d271282, Pdensi_DN15438_c0_g1d9444, Pdensi_DN15729_c2_g1, Pdensi_DN16096_c0_g1d526981, Pdensi_DN16158_c1_g3, Pdensi_DN16333_c0_g1d278592, Pdensi_DN16476_c0_g1d215228, Pdensi_DN16982_c0_g1, Pdensi_DN16982_c1_g1, Pdensi_DN17072_c0_g1, Pdensi_DN17075_c5_g1, Pdensi_DN179…
GO:0016788	2.36181574076622e-26	1	134	2164	hydrolase activity, acting on ester bonds	MF	1.92755655323067e-23	MF hydrolase activity, acting on ester bonds	Pdensi_DN10136_c0_g1d172840, Pdensi_DN10213_c0_g1d518881, Pdensi_DN10479_c0_g1d519085, Pdensi_DN1098_c0_g1d43479, Pdensi_DN11141_c0_g1d456695, Pdensi_DN11556_c0_g1d5503, Pdensi_DN12421_c0_g1d6324, Pdensi_DN13055_c0_g1d271282, Pdensi_DN13659_c0_g1d340477, Pdensi_DN1399_c0_g1d43663, Pdensi_DN14402_c3_g1, Pdensi_DN14490_c0_g1d53004, Pdensi_DN14491_c3_g3, Pdensi_DN14604_c1_g1, Pdensi_DN15430_c3_g1, P…
GO:0044428	2.60757867887438e-25	1	147	2678	nuclear part	CC	1.99512363667376e-22	CC nuclear part	Pdensi_DN10136_c0_g1d172840, Pdensi_DN10213_c0_g1d518881, Pdensi_DN1098_c0_g1d43479, Pdensi_DN11141_c0_g1d456695, Pdensi_DN11556_c0_g1d5503, Pdensi_DN12148_c0_g1d458716, Pdensi_DN12421_c0_g1d6324, Pdensi_DN12866_c0_g1d6747, Pdensi_DN13055_c0_g1d271282, Pdensi_DN1399_c0_g1d43663, Pdensi_DN14402_c3_g1, Pdensi_DN14490_c0_g1d53004, Pdensi_DN14491_c3_g3, Pdensi_DN14604_c1_g1, Pdensi_DN14878_c0_g1d5349…
GO:0016772	6.01692068929805e-22	1	138	2634	transferase activity, transferring phosphorus-containing groups	MF	4.33289076931686e-19	MF transferase activity, transferring phosphorus-containing groups	Pdensi_DN10136_c0_g1d172840, Pdensi_DN10213_c0_g1d518881, Pdensi_DN10479_c0_g1d519085, Pdensi_DN1098_c0_g1d43479, Pdensi_DN11141_c0_g1d456695, Pdensi_DN11556_c0_g1d5503, Pdensi_DN12421_c0_g1d6324, Pdensi_DN13055_c0_g1d271282, Pdensi_DN1399_c0_g1d43663, Pdensi_DN14402_c3_g1, Pdensi_DN14490_c0_g1d53004, Pdensi_DN14491_c3_g3, Pdensi_DN14604_c1_g1, Pdensi_DN15253_c0_g1d9232, Pdensi_DN15430_c3_g1, Pde…
GO:0003676	1.85658478609639e-20	1	194	4624	nucleic acid binding	MF	1.262683941744e-17	MF nucleic acid binding	Pdensi_DN10136_c0_g1d172840, Pdensi_DN10213_c0_g1d518881, Pdensi_DN10479_c0_g1d519085, Pdensi_DN10618_c0_g1d103684, Pdensi_DN1098_c0_g1d43479, Pdensi_DN11141_c0_g1d456695, Pdensi_DN11556_c0_g1d5503, Pdensi_DN11665_c0_g1, Pdensi_DN12148_c0_g1d458716, Pdensi_DN12202_c0_g1d389479, Pdensi_DN12421_c0_g1d6324, Pdensi_DN12866_c0_g1d6747, Pdensi_DN13055_c0_g1d271282, Pdensi_DN13938_c0_g1d178814, Pdensi_D…
GO:0016787	6.34119075612422e-17	1	173	4254	hydrolase activity	MF	4.08572932823541e-14	MF hydrolase activity	Pdensi_DN10136_c0_g1d172840, Pdensi_DN10213_c0_g1d518881, Pdensi_DN10479_c0_g1d519085, Pdensi_DN1098_c0_g1d43479, Pdensi_DN11141_c0_g1d456695, Pdensi_DN11556_c0_g1d5503, Pdensi_DN11980_c0_g1d520706, Pdensi_DN12148_c0_g1d458716, Pdensi_DN12421_c0_g1d6324, Pdensi_DN12696_c1_g3, Pdensi_DN12866_c0_g1d6747, Pdensi_DN13055_c0_g1d271282, Pdensi_DN13659_c0_g1d340477, Pdensi_DN13885_c0_g1d212868, Pdensi_D…
GO:0008270	7.30462377982839e-17	1	113	2187	zinc ion binding	MF	4.47116021563296e-14	MF zinc ion binding	Pdensi_DN10136_c0_g1d172840, Pdensi_DN11141_c0_g1d456695, Pdensi_DN11556_c0_g1d5503, Pdensi_DN11665_c0_g1, Pdensi_DN12148_c0_g1d458716, Pdensi_DN12866_c0_g1d6747, Pdensi_DN13055_c0_g1d271282, Pdensi_DN1399_c0_g1d43663, Pdensi_DN14402_c3_g1, Pdensi_DN14490_c0_g1d53004, Pdensi_DN14491_c3_g3, Pdensi_DN14604_c1_g1, Pdensi_DN15430_c3_g1, Pdensi_DN15729_c2_g1, Pdensi_DN15731_c2_g1d468009, Pdensi_DN1580…
GO:0043169	9.05735811738463e-16	1	200	5329	cation binding	MF	5.28000847966775e-13	MF cation binding	Pdensi_DN10136_c0_g1d172840, Pdensi_DN10213_c0_g1d518881, Pdensi_DN10479_c0_g1d519085, Pdensi_DN10586_c0_g1d209930, Pdensi_DN1098_c0_g1d43479, Pdensi_DN11141_c0_g1d456695, Pdensi_DN11556_c0_g1d5503, Pdensi_DN11665_c0_g1, Pdensi_DN11871_c0_g1d458112, Pdensi_DN12148_c0_g1d458716, Pdensi_DN12421_c0_g1d6324, Pdensi_DN12866_c0_g1d6747, Pdensi_DN12935_c0_g1d390848, Pdensi_DN13055_c0_g1d271282, Pdensi_D…
GO:0046872	1.48721877143552e-15	1	198	5285	metal ion binding	MF	8.27569645450619e-13	MF metal ion binding	Pdensi_DN10136_c0_g1d172840, Pdensi_DN10213_c0_g1d518881, Pdensi_DN10479_c0_g1d519085, Pdensi_DN10586_c0_g1d209930, Pdensi_DN1098_c0_g1d43479, Pdensi_DN11141_c0_g1d456695, Pdensi_DN11556_c0_g1d5503, Pdensi_DN11665_c0_g1, Pdensi_DN11871_c0_g1d458112, Pdensi_DN12148_c0_g1d458716, Pdensi_DN12421_c0_g1d6324, Pdensi_DN12866_c0_g1d6747, Pdensi_DN12935_c0_g1d390848, Pdensi_DN13055_c0_g1d271282, Pdensi_D…
GO:0046914	3.08999814252897e-15	1	122	2609	transition metal ion binding	MF	1.64468509829738e-12	MF transition metal ion binding	Pdensi_DN10136_c0_g1d172840, Pdensi_DN10586_c0_g1d209930, Pdensi_DN11141_c0_g1d456695, Pdensi_DN11556_c0_g1d5503, Pdensi_DN11665_c0_g1, Pdensi_DN12148_c0_g1d458716, Pdensi_DN12866_c0_g1d6747, Pdensi_DN13055_c0_g1d271282, Pdensi_DN1399_c0_g1d43663, Pdensi_DN14402_c3_g1, Pdensi_DN14490_c0_g1d53004, Pdensi_DN14491_c3_g3, Pdensi_DN14604_c1_g1, Pdensi_DN14956_c0_g5, Pdensi_DN15430_c3_g1, Pdensi_DN1572…
GO:0016740	5.90361750165359e-15	1	174	4590	transferase activity	MF	3.01133689396847e-12	MF transferase activity	Pdensi_DN10136_c0_g1d172840, Pdensi_DN10213_c0_g1d518881, Pdensi_DN10479_c0_g1d519085, Pdensi_DN1098_c0_g1d43479, Pdensi_DN11141_c0_g1d456695, Pdensi_DN11481_c0_g1, Pdensi_DN11556_c0_g1d5503, Pdensi_DN12421_c0_g1d6324, Pdensi_DN13055_c0_g1d271282, Pdensi_DN13671_c0_g1, Pdensi_DN1399_c0_g1d43663, Pdensi_DN14402_c3_g1, Pdensi_DN14490_c0_g1d53004, Pdensi_DN14491_c3_g3, Pdensi_DN14604_c1_g1, Pdensi_D…
GO:0003887	1.60394503401253e-12	1	28	236	DNA-directed DNA polymerase activity	MF	7.85419804255254e-10	MF DNA-directed DNA polymerase activity	Pdensi_DN10479_c0_g1d519085, Pdensi_DN13055_c0_g1d271282, Pdensi_DN15729_c2_g1, Pdensi_DN16096_c0_g1d526981, Pdensi_DN16158_c1_g3, Pdensi_DN16476_c0_g1d215228, Pdensi_DN16982_c0_g1, Pdensi_DN16982_c1_g1, Pdensi_DN17957_c1_g1, Pdensi_DN20043_c0_g1, Pdensi_DN20966_c1_g1, Pdensi_DN21912_c0_g2, Pdensi_DN22417_c1_g1d544040, Pdensi_DN22972_c0_g1d223394, Pdensi_DN23234_c2_g1, Pdensi_DN2376_c0_g1, Pdensi…
GO:0090304	1.69408210649606e-12	1	153	4032	nucleic acid metabolic process	BP	7.9765204414326e-10	BP nucleic acid metabolic process	Pdensi_DN10136_c0_g1d172840, Pdensi_DN10213_c0_g1d518881, Pdensi_DN10479_c0_g1d519085, Pdensi_DN1098_c0_g1d43479, Pdensi_DN11141_c0_g1d456695, Pdensi_DN11556_c0_g1d5503, Pdensi_DN11708_c0_g1d50156, Pdensi_DN12148_c0_g1d458716, Pdensi_DN12421_c0_g1d6324, Pdensi_DN12866_c0_g1d6747, Pdensi_DN13055_c0_g1d271282, Pdensi_DN13938_c0_g1d178814, Pdensi_DN1399_c0_g1d43663, Pdensi_DN14402_c3_g1, Pdensi_DN14…
GO:0006725	2.55002286847684e-11	1	174	4987	cellular aromatic compound metabolic process	BP	1.15619925762568e-08	BP cellular aromatic compound metabolic process	Pdensi_DN10136_c0_g1d172840, Pdensi_DN10213_c0_g1d518881, Pdensi_DN10479_c0_g1d519085, Pdensi_DN10586_c0_g1d209930, Pdensi_DN1098_c0_g1d43479, Pdensi_DN11141_c0_g1d456695, Pdensi_DN11556_c0_g1d5503, Pdensi_DN11708_c0_g1d50156, Pdensi_DN12148_c0_g1d458716, Pdensi_DN12421_c0_g1d6324, Pdensi_DN12866_c0_g1d6747, Pdensi_DN13055_c0_g1d271282, Pdensi_DN13536_c0_g1, Pdensi_DN13938_c0_g1d178814, Pdensi_DN…
GO:1901360	4.83995982471418e-10	1	172	5121	organic cyclic compound metabolic process	BP	2.11609957764825e-07	BP organic cyclic compound metabolic process	Pdensi_DN10136_c0_g1d172840, Pdensi_DN10213_c0_g1d518881, Pdensi_DN10479_c0_g1d519085, Pdensi_DN1098_c0_g1d43479, Pdensi_DN11141_c0_g1d456695, Pdensi_DN11556_c0_g1d5503, Pdensi_DN11708_c0_g1d50156, Pdensi_DN12089_c0_g1, Pdensi_DN12148_c0_g1d458716, Pdensi_DN12421_c0_g1d6324, Pdensi_DN12866_c0_g1d6747, Pdensi_DN13055_c0_g1d271282, Pdensi_DN13536_c0_g1, Pdensi_DN13938_c0_g1d178814, Pdensi_DN1399_c0…
GO:0006139	5.97409901140746e-10	1	155	4479	nucleobase-containing compound metabolic process	BP	2.52189379647069e-07	BP nucleobase-containing compound metabolic process	Pdensi_DN10136_c0_g1d172840, Pdensi_DN10213_c0_g1d518881, Pdensi_DN10479_c0_g1d519085, Pdensi_DN1098_c0_g1d43479, Pdensi_DN11141_c0_g1d456695, Pdensi_DN11556_c0_g1d5503, Pdensi_DN11708_c0_g1d50156, Pdensi_DN12148_c0_g1d458716, Pdensi_DN12421_c0_g1d6324, Pdensi_DN12866_c0_g1d6747, Pdensi_DN13055_c0_g1d271282, Pdensi_DN13938_c0_g1d178814, Pdensi_DN1399_c0_g1d43663, Pdensi_DN14402_c3_g1, Pdensi_DN14…
GO:0032197	8.66566262633331e-10	0.999999999878923	19	136	transposition, RNA-mediated	BP	3.53616806238575e-07	BP transposition, RNA-mediated	Pdensi_DN13055_c0_g1d271282, Pdensi_DN15729_c2_g1, Pdensi_DN16158_c1_g3, Pdensi_DN16476_c0_g1d215228, Pdensi_DN16982_c0_g1, Pdensi_DN17957_c1_g1, Pdensi_DN20043_c0_g1, Pdensi_DN22417_c1_g1d544040, Pdensi_DN22972_c0_g1d223394, Pdensi_DN23234_c2_g1, Pdensi_DN2376_c0_g1, Pdensi_DN24707_c5_g1, Pdensi_DN27161_c4_g1, Pdensi_DN27161_c5_g1, Pdensi_DN47097_c0_g1d40017, Pdensi_DN4997_c0_g1, Pdensi_DN53279_…
GO:0032196	3.29589177851132e-09	0.999999999497482	19	148	transposition	BP	1.30155829524309e-06	BP transposition	Pdensi_DN13055_c0_g1d271282, Pdensi_DN15729_c2_g1, Pdensi_DN16158_c1_g3, Pdensi_DN16476_c0_g1d215228, Pdensi_DN16982_c0_g1, Pdensi_DN17957_c1_g1, Pdensi_DN20043_c0_g1, Pdensi_DN22417_c1_g1d544040, Pdensi_DN22972_c0_g1d223394, Pdensi_DN23234_c2_g1, Pdensi_DN2376_c0_g1, Pdensi_DN24707_c5_g1, Pdensi_DN27161_c4_g1, Pdensi_DN27161_c5_g1, Pdensi_DN47097_c0_g1d40017, Pdensi_DN4997_c0_g1, Pdensi_DN53279_…
GO:0046483	4.83604694882311e-09	1	158	4747	heterocycle metabolic process	BP	1.85009021085914e-06	BP heterocycle metabolic process	Pdensi_DN10136_c0_g1d172840, Pdensi_DN10213_c0_g1d518881, Pdensi_DN10479_c0_g1d519085, Pdensi_DN1098_c0_g1d43479, Pdensi_DN11141_c0_g1d456695, Pdensi_DN11556_c0_g1d5503, Pdensi_DN11708_c0_g1d50156, Pdensi_DN12148_c0_g1d458716, Pdensi_DN12421_c0_g1d6324, Pdensi_DN12866_c0_g1d6747, Pdensi_DN13055_c0_g1d271282, Pdensi_DN13536_c0_g1, Pdensi_DN13938_c0_g1d178814, Pdensi_DN1399_c0_g1d43663, Pdensi_DN14…
GO:0003824	1.68625717046782e-08	1	268	9557	catalytic activity	MF	6.25550311541424e-06	MF catalytic activity	Pdensi_DN10136_c0_g1d172840, Pdensi_DN10213_c0_g1d518881, Pdensi_DN10479_c0_g1d519085, Pdensi_DN10586_c0_g1d209930, Pdensi_DN1098_c0_g1d43479, Pdensi_DN11141_c0_g1d456695, Pdensi_DN11481_c0_g1, Pdensi_DN11556_c0_g1d5503, Pdensi_DN11871_c0_g1d458112, Pdensi_DN11980_c0_g1d520706, Pdensi_DN12089_c0_g1, Pdensi_DN12148_c0_g1d458716, Pdensi_DN12421_c0_g1d6324, Pdensi_DN12696_c1_g3, Pdensi_DN12866_c0_g1…
GO:0004523	1.78202449535534e-08	0.999999996313899	23	241	RNA-DNA hybrid ribonuclease activity	MF	6.41633643298238e-06	MF RNA-DNA hybrid ribonuclease activity	Pdensi_DN13055_c0_g1d271282, Pdensi_DN15729_c2_g1, Pdensi_DN16158_c1_g3, Pdensi_DN16476_c0_g1d215228, Pdensi_DN16982_c0_g1, Pdensi_DN17957_c1_g1, Pdensi_DN20043_c0_g1, Pdensi_DN22417_c1_g1d544040, Pdensi_DN22972_c0_g1d223394, Pdensi_DN23234_c2_g1, Pdensi_DN2376_c0_g1, Pdensi_DN24707_c5_g1, Pdensi_DN2484_c0_g1d99028, Pdensi_DN25306_c1_g1, Pdensi_DN27161_c4_g1, Pdensi_DN27161_c5_g1, Pdensi_DN27701_…
GO:1901363	2.88167402136373e-08	1	236	8274	heterocyclic compound binding	MF	1.00792723912957e-05	MF heterocyclic compound binding	Pdensi_DN10136_c0_g1d172840, Pdensi_DN10213_c0_g1d518881, Pdensi_DN10479_c0_g1d519085, Pdensi_DN10586_c0_g1d209930, Pdensi_DN10618_c0_g1d103684, Pdensi_DN1098_c0_g1d43479, Pdensi_DN11141_c0_g1d456695, Pdensi_DN11556_c0_g1d5503, Pdensi_DN11665_c0_g1, Pdensi_DN12148_c0_g1d458716, Pdensi_DN12202_c0_g1d389479, Pdensi_DN12421_c0_g1d6324, Pdensi_DN12866_c0_g1d6747, Pdensi_DN13043_c0_g1d460581, Pdensi_D…
GO:0097159	3.35365804809581e-08	1	236	8291	organic cyclic compound binding	MF	1.14043005068858e-05	MF organic cyclic compound binding	Pdensi_DN10136_c0_g1d172840, Pdensi_DN10213_c0_g1d518881, Pdensi_DN10479_c0_g1d519085, Pdensi_DN10586_c0_g1d209930, Pdensi_DN10618_c0_g1d103684, Pdensi_DN1098_c0_g1d43479, Pdensi_DN11141_c0_g1d456695, Pdensi_DN11556_c0_g1d5503, Pdensi_DN11665_c0_g1, Pdensi_DN12148_c0_g1d458716, Pdensi_DN12202_c0_g1d389479, Pdensi_DN12421_c0_g1d6324, Pdensi_DN12866_c0_g1d6747, Pdensi_DN13043_c0_g1d460581, Pdensi_D…
GO:0016891	1.96164878832714e-07	0.999999951767458	23	280	endoribonuclease activity, producing 5'-phosphomonoesters	MF	6.49040661262185e-05	MF endoribonuclease activity, producing 5'-phosphomonoesters	Pdensi_DN13055_c0_g1d271282, Pdensi_DN15729_c2_g1, Pdensi_DN16158_c1_g3, Pdensi_DN16476_c0_g1d215228, Pdensi_DN16982_c0_g1, Pdensi_DN17957_c1_g1, Pdensi_DN20043_c0_g1, Pdensi_DN22417_c1_g1d544040, Pdensi_DN22972_c0_g1d223394, Pdensi_DN23234_c2_g1, Pdensi_DN2376_c0_g1, Pdensi_DN24707_c5_g1, Pdensi_DN2484_c0_g1d99028, Pdensi_DN25306_c1_g1, Pdensi_DN27161_c4_g1, Pdensi_DN27161_c5_g1, Pdensi_DN27701_…
GO:0043167	2.99343791464396e-07	1	238	8577	ion binding	MF	9.64359656607142e-05	MF ion binding	Pdensi_DN10136_c0_g1d172840, Pdensi_DN10213_c0_g1d518881, Pdensi_DN10479_c0_g1d519085, Pdensi_DN10586_c0_g1d209930, Pdensi_DN1098_c0_g1d43479, Pdensi_DN11141_c0_g1d456695, Pdensi_DN11556_c0_g1d5503, Pdensi_DN11665_c0_g1, Pdensi_DN11871_c0_g1d458112, Pdensi_DN12148_c0_g1d458716, Pdensi_DN12421_c0_g1d6324, Pdensi_DN12866_c0_g1d6747, Pdensi_DN12935_c0_g1d390848, Pdensi_DN13043_c0_g1d460581, Pdensi_D…
GO:0007129	3.76580206549549e-07	0.999999989130603	6	17	synapsis	BP	0.00011820756124563	BP synapsis	Pdensi_DN17072_c0_g1, Pdensi_DN17929_c0_g1d282500, Pdensi_DN19926_c0_g1, Pdensi_DN3439_c0_g1d260589, Pdensi_DN42835_c0_g1d320957, Pdensi_DN5590_c0_g1d206296
GO:0016893	7.23377117015939e-07	0.999999807085668	23	306	endonuclease activity, active with either ribo- or deoxyribonucleic acids and producing 5'-phosphomonoesters	MF	0.000221389566662728	MF endonuclease activity, active with either ribo- or deoxyribonucleic acids and producing 5'-phosphomonoesters	Pdensi_DN13055_c0_g1d271282, Pdensi_DN15729_c2_g1, Pdensi_DN16158_c1_g3, Pdensi_DN16476_c0_g1d215228, Pdensi_DN16982_c0_g1, Pdensi_DN17957_c1_g1, Pdensi_DN20043_c0_g1, Pdensi_DN22417_c1_g1d544040, Pdensi_DN22972_c0_g1d223394, Pdensi_DN23234_c2_g1, Pdensi_DN2376_c0_g1, Pdensi_DN24707_c5_g1, Pdensi_DN2484_c0_g1d99028, Pdensi_DN25306_c1_g1, Pdensi_DN27161_c4_g1, Pdensi_DN27161_c5_g1, Pdensi_DN27701_…
GO:0004521	1.00240001166434e-06	0.999999727269743	23	311	endoribonuclease activity	MF	0.00029930197421451	MF endoribonuclease activity	Pdensi_DN13055_c0_g1d271282, Pdensi_DN15729_c2_g1, Pdensi_DN16158_c1_g3, Pdensi_DN16476_c0_g1d215228, Pdensi_DN16982_c0_g1, Pdensi_DN17957_c1_g1, Pdensi_DN20043_c0_g1, Pdensi_DN22417_c1_g1d544040, Pdensi_DN22972_c0_g1d223394, Pdensi_DN23234_c2_g1, Pdensi_DN2376_c0_g1, Pdensi_DN24707_c5_g1, Pdensi_DN2484_c0_g1d99028, Pdensi_DN25306_c1_g1, Pdensi_DN27161_c4_g1, Pdensi_DN27161_c5_g1, Pdensi_DN27701_…
GO:0034641	1.18672704424613e-06	0.999999385023377	159	5164	cellular nitrogen compound metabolic process	BP	0.000345902677991933	BP cellular nitrogen compound metabolic process	Pdensi_DN10136_c0_g1d172840, Pdensi_DN10213_c0_g1d518881, Pdensi_DN10479_c0_g1d519085, Pdensi_DN1098_c0_g1d43479, Pdensi_DN11141_c0_g1d456695, Pdensi_DN11556_c0_g1d5503, Pdensi_DN11708_c0_g1d50156, Pdensi_DN12148_c0_g1d458716, Pdensi_DN12421_c0_g1d6324, Pdensi_DN12866_c0_g1d6747, Pdensi_DN13055_c0_g1d271282, Pdensi_DN13885_c0_g1d212868, Pdensi_DN13938_c0_g1d178814, Pdensi_DN1399_c0_g1d43663, Pden…
GO:0007131	1.69943069791669e-06	0.999999901226585	7	31	reciprocal meiotic recombination	BP	0.000472827968270367	BP reciprocal meiotic recombination	Pdensi_DN16333_c0_g1d278592, Pdensi_DN17072_c0_g1, Pdensi_DN19926_c0_g1, Pdensi_DN22960_c1_g3d303306, Pdensi_DN2969_c0_g1d447479, Pdensi_GG_32521_c0_g1, Pdensi_GG_65765_c0_g1
GO:0035825	1.69943069791669e-06	0.999999901226585	7	31	homologous recombination	BP	0.000472827968270367	BP homologous recombination	Pdensi_DN16333_c0_g1d278592, Pdensi_DN17072_c0_g1, Pdensi_DN19926_c0_g1, Pdensi_DN22960_c1_g3d303306, Pdensi_DN2969_c0_g1d447479, Pdensi_GG_32521_c0_g1, Pdensi_GG_65765_c0_g1
GO:0044422	1.91854759781023e-06	0.999998865550892	188	6519	organelle part	CC	0.000521930215386508	CC organelle part	Pdensi_DN10136_c0_g1d172840, Pdensi_DN10213_c0_g1d518881, Pdensi_DN1098_c0_g1d43479, Pdensi_DN11141_c0_g1d456695, Pdensi_DN11556_c0_g1d5503, Pdensi_DN11708_c0_g1d50156, Pdensi_DN12148_c0_g1d458716, Pdensi_DN12421_c0_g1d6324, Pdensi_DN12866_c0_g1d6747, Pdensi_DN13055_c0_g1d271282, Pdensi_DN13671_c0_g1, Pdensi_DN13885_c0_g1d212868, Pdensi_DN1399_c0_g1d43663, Pdensi_DN14402_c3_g1, Pdensi_DN14490_c0_…
GO:0044446	2.0468085234855e-06	0.99999890828813	187	6497	intracellular organelle part	CC	0.000544718042271946	CC intracellular organelle part	Pdensi_DN10136_c0_g1d172840, Pdensi_DN10213_c0_g1d518881, Pdensi_DN1098_c0_g1d43479, Pdensi_DN11141_c0_g1d456695, Pdensi_DN11556_c0_g1d5503, Pdensi_DN11708_c0_g1d50156, Pdensi_DN12148_c0_g1d458716, Pdensi_DN12421_c0_g1d6324, Pdensi_DN12866_c0_g1d6747, Pdensi_DN13055_c0_g1d271282, Pdensi_DN13671_c0_g1, Pdensi_DN13885_c0_g1d212868, Pdensi_DN1399_c0_g1d43663, Pdensi_DN14402_c3_g1, Pdensi_DN14490_c0_…
GO:0004540	5.66466235653022e-06	0.999998279731687	23	349	ribonuclease activity	MF	0.00147546375677964	MF ribonuclease activity	Pdensi_DN13055_c0_g1d271282, Pdensi_DN15729_c2_g1, Pdensi_DN16158_c1_g3, Pdensi_DN16476_c0_g1d215228, Pdensi_DN16982_c0_g1, Pdensi_DN17957_c1_g1, Pdensi_DN20043_c0_g1, Pdensi_DN22417_c1_g1d544040, Pdensi_DN22972_c0_g1d223394, Pdensi_DN23234_c2_g1, Pdensi_DN2376_c0_g1, Pdensi_DN24707_c5_g1, Pdensi_DN2484_c0_g1d99028, Pdensi_DN25306_c1_g1, Pdensi_DN27161_c4_g1, Pdensi_DN27161_c5_g1, Pdensi_DN27701_…
GO:0009834	6.74446140759681e-06	0.999999500361284	7	38	plant-type secondary cell wall biogenesis	BP	0.0017201186781625	BP plant-type secondary cell wall biogenesis	Pdensi_DN12202_c0_g1d389479, Pdensi_DN12969_c0_g1d51365, Pdensi_DN15094_c1_g3d465823, Pdensi_DN19175_c0_g1d286053, Pdensi_DN23606_c1_g2d549348, Pdensi_DN38499_c1_g1, Pdensi_DN38664_c1_g5
GO:0080110	7.41412250566764e-06	0.999999890184995	4	8	sporopollenin biosynthetic process	BP	0.00185232015743639	BP sporopollenin biosynthetic process	Pdensi_DN10586_c0_g1d209930, Pdensi_DN17458_c0_g1d12111, Pdensi_GG_14711_c2_g1, Pdensi_GG_81284_c2_g1
GO:1903046	9.70293994291401e-06	0.999998134000291	13	155	meiotic cell cycle process	BP	0.00237566781562307	BP meiotic cell cycle process	Pdensi_DN16333_c0_g1d278592, Pdensi_DN17072_c0_g1, Pdensi_DN17929_c0_g1d282500, Pdensi_DN18391_c0_g1d283647, Pdensi_DN19926_c0_g1, Pdensi_DN22960_c1_g3d303306, Pdensi_DN27238_c0_g1d140751, Pdensi_DN2969_c0_g1d447479, Pdensi_DN3439_c0_g1d260589, Pdensi_DN42835_c0_g1d320957, Pdensi_DN5590_c0_g1d206296, Pdensi_GG_32521_c0_g1, Pdensi_GG_65765_c0_g1
GO:0070192	1.44112262843821e-05	0.99999908843696	6	33	chromosome organization involved in meiotic cell cycle	BP	0.00345925945438051	BP chromosome organization involved in meiotic cell cycle	Pdensi_DN17072_c0_g1, Pdensi_DN17929_c0_g1d282500, Pdensi_DN19926_c0_g1, Pdensi_DN3439_c0_g1d260589, Pdensi_DN42835_c0_g1d320957, Pdensi_DN5590_c0_g1d206296
GO:0009832	3.46291262160057e-05	0.999995780237991	8	68	plant-type cell wall biogenesis	BP	0.00815249544492965	BP plant-type cell wall biogenesis	Pdensi_DN12202_c0_g1d389479, Pdensi_DN12969_c0_g1d51365, Pdensi_DN15094_c1_g3d465823, Pdensi_DN19175_c0_g1d286053, Pdensi_DN21624_c0_g2d540410, Pdensi_DN23606_c1_g2d549348, Pdensi_DN38499_c1_g1, Pdensi_DN38664_c1_g5
GO:0005576	4.47635699007181e-05	0.999979418356315	39	926	extracellular region	CC	0.0102593954987667	CC extracellular region	Pdensi_DN13659_c0_g1d340477, Pdensi_DN14956_c0_g5, Pdensi_DN15834_c0_g1d526435, Pdensi_DN18379_c0_g2d353949, Pdensi_DN18688_c1_g5, Pdensi_DN19141_c1_g3, Pdensi_DN19175_c0_g1d286053, Pdensi_DN19214_c1_g2, Pdensi_DN19833_c2_g1, Pdensi_DN20625_c0_g1d362241, Pdensi_DN20657_c0_g2d492328, Pdensi_DN20724_c0_g1d292131, Pdensi_DN20784_c0_g1, Pdensi_DN21493_c0_g3, Pdensi_DN22015_c2_g1, Pdensi_DN22169_c0_g1…
GO:0002679	4.60926933860616e-05	0.999999535353595	3	6	respiratory burst involved in defense response	BP	0.0102593954987667	BP respiratory burst involved in defense response	Pdensi_DN11871_c0_g1d458112, Pdensi_DN15194_c0_g1d343911, Pdensi_DN39819_c1_g4
GO:0045730	4.60926933860616e-05	0.999999535353595	3	6	respiratory burst	BP	0.0102593954987667	BP respiratory burst	Pdensi_DN11871_c0_g1d458112, Pdensi_DN15194_c0_g1d343911, Pdensi_DN39819_c1_g4
GO:0016174	5.58292337717863e-05	0.999999399322905	3	6	NAD(P)H oxidase activity	MF	0.0122046692827537	MF NAD(P)H oxidase activity	Pdensi_DN11871_c0_g1d458112, Pdensi_DN15194_c0_g1d343911, Pdensi_DN39819_c1_g4
GO:0046271	8.98592485565766e-05	0.999994475011281	5	22	phenylpropanoid catabolic process	BP	0.0192992442250809	BP phenylpropanoid catabolic process	Pdensi_DN13536_c0_g1, Pdensi_DN14956_c0_g5, Pdensi_DN17568_c0_g1d216235, Pdensi_DN19175_c0_g1d286053, Pdensi_GG_107060_c0_g1
GO:0071669	0.000118497545357568	0.999977271202497	10	122	plant-type cell wall organization or biogenesis	BP	0.0250111543149543	BP plant-type cell wall organization or biogenesis	Pdensi_DN12202_c0_g1d389479, Pdensi_DN12969_c0_g1d51365, Pdensi_DN15094_c1_g3d465823, Pdensi_DN19175_c0_g1d286053, Pdensi_DN20822_c1_g1, Pdensi_DN21624_c0_g2d540410, Pdensi_DN23606_c1_g2d549348, Pdensi_DN24647_c0_g2, Pdensi_DN38499_c1_g1, Pdensi_DN38664_c1_g5
GO:0048046	0.000130833962354626	0.999956337046292	19	344	apoplast	CC	0.0271469384261921	CC apoplast	Pdensi_DN14956_c0_g5, Pdensi_DN19175_c0_g1d286053, Pdensi_DN20625_c0_g1d362241, Pdensi_DN20784_c0_g1, Pdensi_DN22203_c0_g2d20466, Pdensi_DN23350_c1_g1d547912, Pdensi_DN24110_c1_g3, Pdensi_DN25157_c0_g3, Pdensi_DN25243_c0_g3, Pdensi_DN25472_c1_g1, Pdensi_DN26760_c0_g1d24232, Pdensi_DN30705_c0_g1d564057, Pdensi_DN4816_c0_g1, Pdensi_DN9306_c0_g1d265625, Pdensi_GG_107060_c0_g1, Pdensi_GG_28131_c0_g1,…
GO:0007231	0.00031468246476759	0.999992441668064	3	9	osmosensory signaling pathway	BP	0.0642057122280807	BP osmosensory signaling pathway	Pdensi_DN11871_c0_g1d458112, Pdensi_DN15194_c0_g1d343911, Pdensi_DN39819_c1_g4
GO:0051026	0.000339086086423684	0.999982040047915	4	16	chiasma assembly	BP	0.068050686393422	BP chiasma assembly	Pdensi_DN22960_c1_g3d303306, Pdensi_DN2969_c0_g1d447479, Pdensi_DN3439_c0_g1d260589, Pdensi_DN5590_c0_g1d206296
GO:0030198	0.000365304394730288	0.999956385741027	6	51	extracellular matrix organization	BP	0.0721299419401321	BP extracellular matrix organization	Pdensi_DN10586_c0_g1d209930, Pdensi_DN17458_c0_g1d12111, Pdensi_DN21624_c0_g2d540410, Pdensi_GG_113712_c3_g1, Pdensi_GG_14711_c2_g1, Pdensi_GG_81284_c2_g1
GO:0043062	0.000384954053024428	0.999953518069924	6	52	extracellular structure organization	BP	0.0748032939226197	BP extracellular structure organization	Pdensi_DN10586_c0_g1d209930, Pdensi_DN17458_c0_g1d12111, Pdensi_DN21624_c0_g2d540410, Pdensi_GG_113712_c3_g1, Pdensi_GG_14711_c2_g1, Pdensi_GG_81284_c2_g1
GO:0010584	0.000495493434353851	0.99995302155466	5	35	pollen exine formation	BP	0.0947786034899976	BP pollen exine formation	Pdensi_DN10586_c0_g1d209930, Pdensi_DN17458_c0_g1d12111, Pdensi_GG_113712_c3_g1, Pdensi_GG_14711_c2_g1, Pdensi_GG_81284_c2_g1
GO:0033037	0.000579295827118985	0.999924110934181	6	55	polysaccharide localization	BP	0.10745059872107	BP polysaccharide localization	Pdensi_DN11871_c0_g1d458112, Pdensi_DN15194_c0_g1d343911, Pdensi_DN22510_c2_g3, Pdensi_DN22956_c1_g1d127987, Pdensi_DN39819_c1_g4, Pdensi_GG_113498_c0_g1
GO:0052545	0.000579295827118985	0.999924110934181	6	55	callose localization	BP	0.10745059872107	BP callose localization	Pdensi_DN11871_c0_g1d458112, Pdensi_DN15194_c0_g1d343911, Pdensi_DN22510_c2_g3, Pdensi_DN22956_c1_g1d127987, Pdensi_DN39819_c1_g4, Pdensi_GG_113498_c0_g1
GO:0003677	0.000634282256944423	0.999606060391615	68	2232	DNA binding	MF	0.115893781933039	MF DNA binding	Pdensi_DN10479_c0_g1d519085, Pdensi_DN10618_c0_g1d103684, Pdensi_DN12202_c0_g1d389479, Pdensi_DN13055_c0_g1d271282, Pdensi_DN13938_c0_g1d178814, Pdensi_DN14863_c0_g1d342967, Pdensi_DN15094_c1_g3d465823, Pdensi_DN15729_c2_g1, Pdensi_DN16096_c0_g1d526981, Pdensi_DN16158_c1_g3, Pdensi_DN16340_c0_g2, Pdensi_DN16431_c0_g1d527718, Pdensi_DN16476_c0_g1d215228, Pdensi_DN16523_c0_g1d111388, Pdensi_DN16895…
GO:0050665	0.00067177383644779	0.999977709183742	3	11	hydrogen peroxide biosynthetic process	BP	0.120939048614615	BP hydrogen peroxide biosynthetic process	Pdensi_DN11871_c0_g1d458112, Pdensi_DN15194_c0_g1d343911, Pdensi_DN39819_c1_g4
GO:0042546	0.000799160670166788	0.999821833659915	9	121	cell wall biogenesis	BP	0.141787317741766	BP cell wall biogenesis	Pdensi_DN12202_c0_g1d389479, Pdensi_DN12969_c0_g1d51365, Pdensi_DN15094_c1_g3d465823, Pdensi_DN19175_c0_g1d286053, Pdensi_DN21624_c0_g2d540410, Pdensi_DN23606_c1_g2d549348, Pdensi_DN24110_c1_g3, Pdensi_DN38499_c1_g1, Pdensi_DN38664_c1_g5
GO:0010208	0.000886310034923935	0.999903231617965	5	40	pollen wall assembly	BP	0.152819823204772	BP pollen wall assembly	Pdensi_DN10586_c0_g1d209930, Pdensi_DN17458_c0_g1d12111, Pdensi_GG_113712_c3_g1, Pdensi_GG_14711_c2_g1, Pdensi_GG_81284_c2_g1
GO:0085029	0.000886310034923935	0.999903231617965	5	40	extracellular matrix assembly	BP	0.152819823204772	BP extracellular matrix assembly	Pdensi_DN10586_c0_g1d209930, Pdensi_DN17458_c0_g1d12111, Pdensi_GG_113712_c3_g1, Pdensi_GG_14711_c2_g1, Pdensi_GG_81284_c2_g1
GO:0022402	0.00124189073084423	0.999513470326597	18	425	cell cycle process	BP	0.209118963031623	BP cell cycle process	Pdensi_DN11708_c0_g1d50156, Pdensi_DN16333_c0_g1d278592, Pdensi_DN17072_c0_g1, Pdensi_DN17929_c0_g1d282500, Pdensi_DN18391_c0_g1d283647, Pdensi_DN19926_c0_g1, Pdensi_DN22960_c1_g3d303306, Pdensi_DN27238_c0_g1d140751, Pdensi_DN28529_c0_g1d80994, Pdensi_DN2969_c0_g1d447479, Pdensi_DN3439_c0_g1d260589, Pdensi_DN38664_c1_g5, Pdensi_DN42835_c0_g1d320957, Pdensi_DN4730_c0_g1d205858, Pdensi_DN5590_c0_g1…
GO:0044260	0.00124699267287278	0.999057878212435	176	6859	cellular macromolecule metabolic process	BP	0.209118963031623	BP cellular macromolecule metabolic process	Pdensi_DN10136_c0_g1d172840, Pdensi_DN10213_c0_g1d518881, Pdensi_DN10479_c0_g1d519085, Pdensi_DN1098_c0_g1d43479, Pdensi_DN11141_c0_g1d456695, Pdensi_DN11556_c0_g1d5503, Pdensi_DN11708_c0_g1d50156, Pdensi_DN12148_c0_g1d458716, Pdensi_DN12421_c0_g1d6324, Pdensi_DN12866_c0_g1d6747, Pdensi_DN13055_c0_g1d271282, Pdensi_DN13384_c0_g1, Pdensi_DN13885_c0_g1d212868, Pdensi_DN13938_c0_g1d178814, Pdensi_DN…
GO:0010927	0.00127886720450626	0.999847022259722	5	45	cellular component assembly involved in morphogenesis	BP	0.209457836759033	BP cellular component assembly involved in morphogenesis	Pdensi_DN10586_c0_g1d209930, Pdensi_DN17458_c0_g1d12111, Pdensi_GG_113712_c3_g1, Pdensi_GG_14711_c2_g1, Pdensi_GG_81284_c2_g1
GO:0000977	0.00129991538327893	0.999722717062324	8	98	RNA polymerase II regulatory region sequence-specific DNA binding	MF	0.209457836759033	MF RNA polymerase II regulatory region sequence-specific DNA binding	Pdensi_DN14863_c0_g1d342967, Pdensi_DN17836_c0_g1, Pdensi_DN20100_c0_g1d489240, Pdensi_DN20468_c2_g3, Pdensi_DN20551_c2_g1, Pdensi_DN22780_c2_g1, Pdensi_DN35586_c0_g1d314565, Pdensi_DN8321_c0_g1d102256
GO:0009299	0.00130034272126176	0.999987010643556	2	4	mRNA transcription	BP	0.209457836759033	BP mRNA transcription	Pdensi_DN13938_c0_g1d178814, Pdensi_DN22243_c1_g3
GO:0001012	0.00156312728975955	0.99965630796722	8	101	RNA polymerase II regulatory region DNA binding	MF	0.248516938717355	MF RNA polymerase II regulatory region DNA binding	Pdensi_DN14863_c0_g1d342967, Pdensi_DN17836_c0_g1, Pdensi_DN20100_c0_g1d489240, Pdensi_DN20468_c2_g3, Pdensi_DN20551_c2_g1, Pdensi_DN22780_c2_g1, Pdensi_DN35586_c0_g1d314565, Pdensi_DN8321_c0_g1d102256
GO:0052636	0.00171557173039872	0.999980260396706	2	4	arabinosyltransferase activity	MF	0.269256783635142	MF arabinosyltransferase activity	Pdensi_DN20822_c1_g1, Pdensi_DN24647_c0_g2
GO:0043170	0.00175481150500065	0.998655416374473	184	7281	macromolecule metabolic process	BP	0.271929144863519	BP macromolecule metabolic process	Pdensi_DN10136_c0_g1d172840, Pdensi_DN10213_c0_g1d518881, Pdensi_DN10479_c0_g1d519085, Pdensi_DN1098_c0_g1d43479, Pdensi_DN11141_c0_g1d456695, Pdensi_DN11556_c0_g1d5503, Pdensi_DN11708_c0_g1d50156, Pdensi_DN12148_c0_g1d458716, Pdensi_DN12421_c0_g1d6324, Pdensi_DN12866_c0_g1d6747, Pdensi_DN13055_c0_g1d271282, Pdensi_DN13384_c0_g1, Pdensi_DN13671_c0_g1, Pdensi_DN13885_c0_g1d212868, Pdensi_DN13938_c…
GO:0005488	0.0020041350914295	0.998373529380027	315	13282	binding	MF	0.306682772366	MF binding	Pdensi_DN10136_c0_g1d172840, Pdensi_DN10213_c0_g1d518881, Pdensi_DN10479_c0_g1d519085, Pdensi_DN10586_c0_g1d209930, Pdensi_DN10618_c0_g1d103684, Pdensi_DN1098_c0_g1d43479, Pdensi_DN11141_c0_g1d456695, Pdensi_DN11556_c0_g1d5503, Pdensi_DN11665_c0_g1, Pdensi_DN11871_c0_g1d458112, Pdensi_DN12089_c0_g1, Pdensi_DN12148_c0_g1d458716, Pdensi_DN12202_c0_g1d389479, Pdensi_DN12421_c0_g1d6324, Pdensi_DN1286…
GO:0071554	0.0023369127430685	0.999003667700968	19	455	cell wall organization or biogenesis	BP	0.353191182724008	BP cell wall organization or biogenesis	Pdensi_DN12202_c0_g1d389479, Pdensi_DN12969_c0_g1d51365, Pdensi_DN13671_c0_g1, Pdensi_DN15094_c1_g3d465823, Pdensi_DN19175_c0_g1d286053, Pdensi_DN20724_c0_g1d292131, Pdensi_DN20822_c1_g1, Pdensi_DN21624_c0_g2d540410, Pdensi_DN22510_c2_g3, Pdensi_DN22956_c1_g1d127987, Pdensi_DN23606_c1_g2d549348, Pdensi_DN24110_c1_g3, Pdensi_DN24647_c0_g2, Pdensi_DN24783_c0_g1d22632, Pdensi_DN38499_c1_g1, Pdensi_D…
GO:0051276	0.00239611173582284	0.999214997767039	12	250	chromosome organization	BP	0.357721949633454	BP chromosome organization	Pdensi_DN11708_c0_g1d50156, Pdensi_DN17072_c0_g1, Pdensi_DN17929_c0_g1d282500, Pdensi_DN18391_c0_g1d283647, Pdensi_DN19926_c0_g1, Pdensi_DN2587_c0_g1d326118, Pdensi_DN27238_c0_g1d140751, Pdensi_DN28529_c0_g1d80994, Pdensi_DN3439_c0_g1d260589, Pdensi_DN42835_c0_g1d320957, Pdensi_DN4730_c0_g1d205858, Pdensi_DN5590_c0_g1d206296
GO:0052542	0.00310011042858275	0.99954158886582	5	52	defense response by callose deposition	BP	0.456821135637656	BP defense response by callose deposition	Pdensi_DN11871_c0_g1d458112, Pdensi_DN15194_c0_g1d343911, Pdensi_DN22510_c2_g3, Pdensi_DN22956_c1_g1d127987, Pdensi_DN39819_c1_g4
GO:0016602	0.00313453483038418	0.999950870974637	2	4	CCAAT-binding factor complex	CC	0.456821135637656	CC CCAAT-binding factor complex	Pdensi_DN25939_c0_g1d429589, Pdensi_DN34641_c1_g2
GO:0045229	0.00368271920612283	0.998404537526217	18	442	external encapsulating structure organization	BP	0.530398217898302	BP external encapsulating structure organization	Pdensi_DN10586_c0_g1d209930, Pdensi_DN13671_c0_g1, Pdensi_DN17458_c0_g1d12111, Pdensi_DN20724_c0_g1d292131, Pdensi_DN20822_c1_g1, Pdensi_DN21624_c0_g2d540410, Pdensi_DN22510_c2_g3, Pdensi_DN22956_c1_g1d127987, Pdensi_DN24110_c1_g3, Pdensi_DN24647_c0_g2, Pdensi_DN24783_c0_g1d22632, Pdensi_DN38664_c1_g5, Pdensi_DN8368_c0_g1d331302, Pdensi_GG_106030_c0_g1, Pdensi_GG_113712_c3_g1, Pdensi_GG_14711_c2_…
GO:0009808	0.0042024508932823	0.999033691735521	7	95	lignin metabolic process	BP	0.598213998087929	BP lignin metabolic process	Pdensi_DN14741_c0_g1d394293, Pdensi_DN14956_c0_g5, Pdensi_DN15940_c0_g1, Pdensi_DN19175_c0_g1d286053, Pdensi_DN21322_c0_g1d294658, Pdensi_GG_107060_c0_g1, Pdensi_GG_125970_c0_g1
GO:0050664	0.00432018460918366	0.999695347604041	3	19	oxidoreductase activity, acting on NAD(P)H, oxygen as acceptor	MF	0.606139740081511	MF oxidoreductase activity, acting on NAD(P)H, oxygen as acceptor	Pdensi_DN11871_c0_g1d458112, Pdensi_DN15194_c0_g1d343911, Pdensi_DN39819_c1_g4
GO:0046274	0.0044298019389635	0.999692090561771	3	16	lignin catabolic process	BP	0.606139740081511	BP lignin catabolic process	Pdensi_DN14956_c0_g5, Pdensi_DN19175_c0_g1d286053, Pdensi_GG_107060_c0_g1
GO:0052716	0.0044298019389635	0.999692090561771	3	16	hydroquinone:oxygen oxidoreductase activity	MF	0.606139740081511	MF hydroquinone:oxygen oxidoreductase activity	Pdensi_DN14956_c0_g5, Pdensi_DN19175_c0_g1d286053, Pdensi_GG_107060_c0_g1
GO:1903409	0.00445618171927267	0.999680313694649	3	20	reactive oxygen species biosynthetic process	BP	0.606139740081511	BP reactive oxygen species biosynthetic process	Pdensi_DN11871_c0_g1d458112, Pdensi_DN15194_c0_g1d343911, Pdensi_DN39819_c1_g4
GO:0019043	0.00474911589113562	0.999664964987739	3	15	establishment of viral latency	BP	0.625147061712712	BP establishment of viral latency	Pdensi_DN2484_c0_g1d99028, Pdensi_DN25306_c1_g1, Pdensi_DN27701_c0_g1d141142
GO:0044826	0.00474911589113562	0.999664964987739	3	15	viral genome integration into host DNA	BP	0.625147061712712	BP viral genome integration into host DNA	Pdensi_DN2484_c0_g1d99028, Pdensi_DN25306_c1_g1, Pdensi_DN27701_c0_g1d141142
GO:0075713	0.00474911589113562	0.999664964987739	3	15	establishment of integrated proviral latency	BP	0.625147061712712	BP establishment of integrated proviral latency	Pdensi_DN2484_c0_g1d99028, Pdensi_DN25306_c1_g1, Pdensi_DN27701_c0_g1d141142
GO:0044550	0.00512847028311273	0.998363955528232	10	184	secondary metabolite biosynthetic process	BP	0.667901417083681	BP secondary metabolite biosynthetic process	Pdensi_DN13536_c0_g1, Pdensi_DN14741_c0_g1d394293, Pdensi_DN15940_c0_g1, Pdensi_DN17568_c0_g1d216235, Pdensi_DN19175_c0_g1d286053, Pdensi_DN21322_c0_g1d294658, Pdensi_GG_107060_c0_g1, Pdensi_GG_125970_c0_g1, Pdensi_GG_14711_c2_g1, Pdensi_GG_66178_c0_g1
GO:0008429	0.00592561723243712	0.999837404067569	2	6	phosphatidylethanolamine binding	MF	0.746428655382145	MF phosphatidylethanolamine binding	Pdensi_DN21690_c0_g1d419489, Pdensi_DN6880_c0_g1d450628
GO:0009698	0.00622943163096683	0.997955176363553	10	189	phenylpropanoid metabolic process	BP	0.746428655382145	BP phenylpropanoid metabolic process	Pdensi_DN13536_c0_g1, Pdensi_DN14741_c0_g1d394293, Pdensi_DN14956_c0_g5, Pdensi_DN15940_c0_g1, Pdensi_DN17568_c0_g1d216235, Pdensi_DN19175_c0_g1d286053, Pdensi_DN21322_c0_g1d294658, Pdensi_GG_107060_c0_g1, Pdensi_GG_125970_c0_g1, Pdensi_GG_66178_c0_g1
GO:0009809	0.0068252325333685	0.998511670961158	6	79	lignin biosynthetic process	BP	0.746428655382145	BP lignin biosynthetic process	Pdensi_DN14741_c0_g1d394293, Pdensi_DN15940_c0_g1, Pdensi_DN19175_c0_g1d286053, Pdensi_DN21322_c0_g1d294658, Pdensi_GG_107060_c0_g1, Pdensi_GG_125970_c0_g1
GO:0010283	0.00688992305654161	0.999795549765046	2	6	pinoresinol reductase activity	MF	0.746428655382145	MF pinoresinol reductase activity	Pdensi_DN13536_c0_g1, Pdensi_DN17568_c0_g1d216235
GO:0010284	0.00688992305654161	0.999795549765046	2	6	lariciresinol reductase activity	MF	0.746428655382145	MF lariciresinol reductase activity	Pdensi_DN13536_c0_g1, Pdensi_DN17568_c0_g1d216235
GO:0046273	0.00688992305654161	0.999795549765046	2	6	lignan catabolic process	BP	0.746428655382145	BP lignan catabolic process	Pdensi_DN13536_c0_g1, Pdensi_DN17568_c0_g1d216235
GO:1901502	0.00688992305654161	0.999795549765046	2	6	ether catabolic process	BP	0.746428655382145	BP ether catabolic process	Pdensi_DN13536_c0_g1, Pdensi_DN17568_c0_g1d216235
GO:1901503	0.00688992305654161	0.999795549765046	2	6	ether biosynthetic process	BP	0.746428655382145	BP ether biosynthetic process	Pdensi_DN13536_c0_g1, Pdensi_DN17568_c0_g1d216235
GO:1901598	0.00688992305654161	0.999795549765046	2	6	(-)-pinoresinol metabolic process	BP	0.746428655382145	BP (-)-pinoresinol metabolic process	Pdensi_DN13536_c0_g1, Pdensi_DN17568_c0_g1d216235
GO:1902123	0.00688992305654161	0.999795549765046	2	6	(-)-pinoresinol catabolic process	BP	0.746428655382145	BP (-)-pinoresinol catabolic process	Pdensi_DN13536_c0_g1, Pdensi_DN17568_c0_g1d216235
GO:1902124	0.00688992305654161	0.999795549765046	2	6	(+)-pinoresinol metabolic process	BP	0.746428655382145	BP (+)-pinoresinol metabolic process	Pdensi_DN13536_c0_g1, Pdensi_DN17568_c0_g1d216235
GO:1902125	0.00688992305654161	0.999795549765046	2	6	(+)-pinoresinol catabolic process	BP	0.746428655382145	BP (+)-pinoresinol catabolic process	Pdensi_DN13536_c0_g1, Pdensi_DN17568_c0_g1d216235
GO:1902127	0.00688992305654161	0.999795549765046	2	6	(-)-lariciresinol metabolic process	BP	0.746428655382145	BP (-)-lariciresinol metabolic process	Pdensi_DN13536_c0_g1, Pdensi_DN17568_c0_g1d216235
GO:1902129	0.00688992305654161	0.999795549765046	2	6	(-)-lariciresinol biosynthetic process	BP	0.746428655382145	BP (-)-lariciresinol biosynthetic process	Pdensi_DN13536_c0_g1, Pdensi_DN17568_c0_g1d216235
GO:1902130	0.00688992305654161	0.999795549765046	2	6	(+)-lariciresinol metabolic process	BP	0.746428655382145	BP (+)-lariciresinol metabolic process	Pdensi_DN13536_c0_g1, Pdensi_DN17568_c0_g1d216235
GO:1902131	0.00688992305654161	0.999795549765046	2	6	(+)-lariciresinol catabolic process	BP	0.746428655382145	BP (+)-lariciresinol catabolic process	Pdensi_DN13536_c0_g1, Pdensi_DN17568_c0_g1d216235
GO:1902132	0.00688992305654161	0.999795549765046	2	6	(+)-lariciresinol biosynthetic process	BP	0.746428655382145	BP (+)-lariciresinol biosynthetic process	Pdensi_DN13536_c0_g1, Pdensi_DN17568_c0_g1d216235
GO:1902136	0.00688992305654161	0.999795549765046	2	6	(-)-secoisolariciresinol metabolic process	BP	0.746428655382145	BP (-)-secoisolariciresinol metabolic process	Pdensi_DN13536_c0_g1, Pdensi_DN17568_c0_g1d216235
GO:1902138	0.00688992305654161	0.999795549765046	2	6	(-)-secoisolariciresinol biosynthetic process	BP	0.746428655382145	BP (-)-secoisolariciresinol biosynthetic process	Pdensi_DN13536_c0_g1, Pdensi_DN17568_c0_g1d216235
GO:0009699	0.00816663496409486	0.997403151616954	9	165	phenylpropanoid biosynthetic process	BP	0.876981975705695	BP phenylpropanoid biosynthetic process	Pdensi_DN13536_c0_g1, Pdensi_DN14741_c0_g1d394293, Pdensi_DN15940_c0_g1, Pdensi_DN17568_c0_g1d216235, Pdensi_DN19175_c0_g1d286053, Pdensi_DN21322_c0_g1d294658, Pdensi_GG_107060_c0_g1, Pdensi_GG_125970_c0_g1, Pdensi_GG_66178_c0_g1
GO:0046718	0.00827165086262444	0.99926721584221	3	18	viral entry into host cell	BP	0.880535216176072	BP viral entry into host cell	Pdensi_DN2484_c0_g1d99028, Pdensi_DN25306_c1_g1, Pdensi_DN27701_c0_g1d141142
GO:0009555	0.00836583007204552	0.997796260252757	7	124	pollen development	BP	0.882670097292898	BP pollen development	Pdensi_DN17929_c0_g1d282500, Pdensi_DN20250_c0_g5, Pdensi_DN22960_c1_g3d303306, Pdensi_DN25939_c0_g1d429589, Pdensi_GG_113712_c3_g1, Pdensi_GG_32521_c0_g1, Pdensi_GG_82049_c0_g1
GO:0004711	0.00849542387273996	1	1	1	ribosomal protein S6 kinase activity	MF	0.882670097292898	MF ribosomal protein S6 kinase activity	Pdensi_DN19926_c0_g1
GO:0042138	0.00871043786437095	0.99968016749461	2	8	meiotic DNA double-strand break formation	BP	0.882670097292898	BP meiotic DNA double-strand break formation	Pdensi_DN16333_c0_g1d278592, Pdensi_DN22960_c1_g3d303306
GO:0010119	0.00882230799231544	0.99830251880796	5	72	regulation of stomatal movement	BP	0.882670097292898	BP regulation of stomatal movement	Pdensi_DN11871_c0_g1d458112, Pdensi_DN15194_c0_g1d343911, Pdensi_DN21690_c0_g1d419489, Pdensi_DN39819_c1_g4, Pdensi_GG_97745_c0_g1
GO:0042743	0.00885675273729843	0.997953321656998	6	86	hydrogen peroxide metabolic process	BP	0.882670097292898	BP hydrogen peroxide metabolic process	Pdensi_DN11871_c0_g1d458112, Pdensi_DN15194_c0_g1d343911, Pdensi_DN18688_c1_g5, Pdensi_DN33677_c0_g1d29766, Pdensi_DN39819_c1_g4, Pdensi_DN40098_c0_g1
GO:0030260	0.00894062179907853	0.999179605303273	3	19	entry into host cell	BP	0.882670097292898	BP entry into host cell	Pdensi_DN2484_c0_g1d99028, Pdensi_DN25306_c1_g1, Pdensi_DN27701_c0_g1d141142
GO:0044409	0.00894062179907853	0.999179605303273	3	19	entry into host	BP	0.882670097292898	BP entry into host	Pdensi_DN2484_c0_g1d99028, Pdensi_DN25306_c1_g1, Pdensi_DN27701_c0_g1d141142
GO:0051806	0.00894062179907853	0.999179605303273	3	19	entry into cell of other organism involved in symbiotic interaction	BP	0.882670097292898	BP entry into cell of other organism involved in symbiotic interaction	Pdensi_DN2484_c0_g1d99028, Pdensi_DN25306_c1_g1, Pdensi_DN27701_c0_g1d141142
GO:0051828	0.00894062179907853	0.999179605303273	3	19	entry into other organism involved in symbiotic interaction	BP	0.882670097292898	BP entry into other organism involved in symbiotic interaction	Pdensi_DN2484_c0_g1d99028, Pdensi_DN25306_c1_g1, Pdensi_DN27701_c0_g1d141142
GO:0000976	0.00948966949543373	0.997160517239248	8	140	transcription regulatory region sequence-specific DNA binding	MF	0.929380271704797	MF transcription regulatory region sequence-specific DNA binding	Pdensi_DN14863_c0_g1d342967, Pdensi_DN17836_c0_g1, Pdensi_DN20100_c0_g1d489240, Pdensi_DN20468_c2_g3, Pdensi_DN20551_c2_g1, Pdensi_DN22780_c2_g1, Pdensi_DN35586_c0_g1d314565, Pdensi_DN8321_c0_g1d102256
GO:0046189	0.0098939636810616	0.999047076444593	3	21	phenol-containing compound biosynthetic process	BP	0.961284947488541	BP phenol-containing compound biosynthetic process	Pdensi_DN13536_c0_g1, Pdensi_DN17568_c0_g1d216235, Pdensi_GG_61540_c0_g1
GO:0034310	0.0100321931683525	0.999617956658215	2	7	primary alcohol catabolic process	BP	0.967040226511582	BP primary alcohol catabolic process	Pdensi_DN13536_c0_g1, Pdensi_DN17568_c0_g1d216235
GO:0072593	0.0105454995506194	0.997101717532987	7	117	reactive oxygen species metabolic process	BP	0.9999999999	BP reactive oxygen species metabolic process	Pdensi_DN11871_c0_g1d458112, Pdensi_DN15194_c0_g1d343911, Pdensi_DN18688_c1_g5, Pdensi_DN25137_c0_g1, Pdensi_DN33677_c0_g1d29766, Pdensi_DN39819_c1_g4, Pdensi_DN40098_c0_g1
GO:1990837	0.010704228554228	0.996441174258422	9	176	sequence-specific double-stranded DNA binding	MF	0.9999999999	MF sequence-specific double-stranded DNA binding	Pdensi_DN14863_c0_g1d342967, Pdensi_DN17836_c0_g1, Pdensi_DN18391_c0_g1d283647, Pdensi_DN20100_c0_g1d489240, Pdensi_DN20468_c2_g3, Pdensi_DN20551_c2_g1, Pdensi_DN22780_c2_g1, Pdensi_DN35586_c0_g1d314565, Pdensi_DN8321_c0_g1d102256
GO:0034311	0.0112932422353001	0.999525029687322	2	8	diol metabolic process	BP	0.9999999999	BP diol metabolic process	Pdensi_DN13536_c0_g1, Pdensi_DN17568_c0_g1d216235
GO:0034312	0.0112932422353001	0.999525029687322	2	8	diol biosynthetic process	BP	0.9999999999	BP diol biosynthetic process	Pdensi_DN13536_c0_g1, Pdensi_DN17568_c0_g1d216235
GO:0007064	0.013015567565748	0.998589819876051	3	25	mitotic sister chromatid cohesion	BP	0.9999999999	BP mitotic sister chromatid cohesion	Pdensi_DN11708_c0_g1d50156, Pdensi_DN28529_c0_g1d80994, Pdensi_DN4730_c0_g1d205858
GO:0019336	0.0136551186259484	0.997740778310218	4	42	phenol-containing compound catabolic process	BP	0.9999999999	BP phenol-containing compound catabolic process	Pdensi_DN13536_c0_g1, Pdensi_DN15715_c0_g1d277050, Pdensi_DN17568_c0_g1d216235, Pdensi_DN27023_c0_g2
GO:0033500	0.015811275510041	0.998124580371049	3	32	carbohydrate homeostasis	BP	0.9999999999	BP carbohydrate homeostasis	Pdensi_DN11871_c0_g1d458112, Pdensi_DN15194_c0_g1d343911, Pdensi_DN39819_c1_g4
GO:0071704	0.0158271281907251	0.986866431989564	232	9893	organic substance metabolic process	BP	0.9999999999	BP organic substance metabolic process	Pdensi_DN10136_c0_g1d172840, Pdensi_DN10213_c0_g1d518881, Pdensi_DN10479_c0_g1d519085, Pdensi_DN10586_c0_g1d209930, Pdensi_DN1098_c0_g1d43479, Pdensi_DN11141_c0_g1d456695, Pdensi_DN11481_c0_g1, Pdensi_DN11556_c0_g1d5503, Pdensi_DN11708_c0_g1d50156, Pdensi_DN12089_c0_g1, Pdensi_DN12148_c0_g1d458716, Pdensi_DN12421_c0_g1d6324, Pdensi_DN12866_c0_g1d6747, Pdensi_DN13055_c0_g1d271282, Pdensi_DN13384_c…
GO:0048314	0.0158446942508686	1	1	1	embryo sac morphogenesis	BP	0.9999999999	BP embryo sac morphogenesis	Pdensi_DN16333_c0_g1d278592
GO:0009930	0.0159458432083276	1	1	1	longitudinal side of cell surface	CC	0.9999999999	CC longitudinal side of cell surface	Pdensi_DN21624_c0_g2d540410
GO:0070981	0.0162395146873608	0.999149956517746	2	9	L-asparagine biosynthetic process	BP	0.9999999999	BP L-asparagine biosynthetic process	Pdensi_DN20576_c0_g2, Pdensi_DN21762_c0_g1d420144
GO:0070982	0.0162395146873608	0.999149956517746	2	9	L-asparagine metabolic process	BP	0.9999999999	BP L-asparagine metabolic process	Pdensi_DN20576_c0_g2, Pdensi_DN21762_c0_g1d420144
GO:0018958	0.0171423798148616	0.996119969949546	5	69	phenol-containing compound metabolic process	BP	0.9999999999	BP phenol-containing compound metabolic process	Pdensi_DN13536_c0_g1, Pdensi_DN15715_c0_g1d277050, Pdensi_DN17568_c0_g1d216235, Pdensi_DN27023_c0_g2, Pdensi_GG_61540_c0_g1
GO:0004478	0.0172196889893954	0.999070229407542	2	9	methionine adenosyltransferase activity	MF	0.9999999999	MF methionine adenosyltransferase activity	Pdensi_DN23058_c0_g1d128325, Pdensi_DN26309_c0_g1d367274
GO:0006556	0.0172196889893954	0.999070229407542	2	9	S-adenosylmethionine biosynthetic process	BP	0.9999999999	BP S-adenosylmethionine biosynthetic process	Pdensi_DN23058_c0_g1d128325, Pdensi_DN26309_c0_g1d367274
GO:0052694	0.0173596127750474	1	1	1	jasmonoyl-isoleucine-12-hydroxylase activity	MF	0.9999999999	MF jasmonoyl-isoleucine-12-hydroxylase activity	Pdensi_GG_82049_c0_g1
GO:0008156	0.0173744087383771	0.997869643616705	3	31	negative regulation of DNA replication	BP	0.9999999999	BP negative regulation of DNA replication	Pdensi_DN27238_c0_g1d140751, Pdensi_DN28529_c0_g1d80994, Pdensi_DN4730_c0_g1d205858
GO:0034309	0.0175189529447588	0.999025114540655	2	10	primary alcohol biosynthetic process	BP	0.9999999999	BP primary alcohol biosynthetic process	Pdensi_DN13536_c0_g1, Pdensi_DN17568_c0_g1d216235
GO:0008152	0.0176251237309413	0.985260453723487	247	10604	metabolic process	BP	0.9999999999	BP metabolic process	Pdensi_DN10136_c0_g1d172840, Pdensi_DN10213_c0_g1d518881, Pdensi_DN10479_c0_g1d519085, Pdensi_DN10586_c0_g1d209930, Pdensi_DN1098_c0_g1d43479, Pdensi_DN11141_c0_g1d456695, Pdensi_DN11481_c0_g1, Pdensi_DN11556_c0_g1d5503, Pdensi_DN11708_c0_g1d50156, Pdensi_DN11871_c0_g1d458112, Pdensi_DN12089_c0_g1, Pdensi_DN12148_c0_g1d458716, Pdensi_DN12421_c0_g1d6324, Pdensi_DN12866_c0_g1d6747, Pdensi_DN12935_c…
GO:0045944	0.0189721640295965	0.993556755044249	8	167	positive regulation of transcription by RNA polymerase II	BP	0.9999999999	BP positive regulation of transcription by RNA polymerase II	Pdensi_DN14863_c0_g1d342967, Pdensi_DN17836_c0_g1, Pdensi_DN20100_c0_g1d489240, Pdensi_DN20468_c2_g3, Pdensi_DN20551_c2_g1, Pdensi_DN22780_c2_g1, Pdensi_DN35586_c0_g1d314565, Pdensi_DN8321_c0_g1d102256
GO:0030638	0.0194924850491164	1	1	1	polyketide metabolic process	BP	0.9999999999	BP polyketide metabolic process	Pdensi_GG_14711_c2_g1
GO:0030639	0.0194924850491164	1	1	1	polyketide biosynthetic process	BP	0.9999999999	BP polyketide biosynthetic process	Pdensi_GG_14711_c2_g1
GO:0090439	0.0194924850491164	1	1	1	tetraketide alpha-pyrone synthase activity	MF	0.9999999999	MF tetraketide alpha-pyrone synthase activity	Pdensi_GG_14711_c2_g1
GO:0008645	0.0200685193937262	1	1	1	hexose transmembrane transport	BP	0.9999999999	BP hexose transmembrane transport	Pdensi_DN19790_c0_g1d535027
GO:0015755	0.0200685193937262	1	1	1	fructose transmembrane transport	BP	0.9999999999	BP fructose transmembrane transport	Pdensi_DN19790_c0_g1d535027
GO:0035428	0.0200685193937262	1	1	1	NA	NA	0.9999999999	none	Pdensi_DN19790_c0_g1d535027
GO:1902334	0.0200685193937262	1	1	1	fructose export from vacuole to cytoplasm	BP	0.9999999999	BP fructose export from vacuole to cytoplasm	Pdensi_DN19790_c0_g1d535027
GO:1905950	0.0200685193937262	1	1	1	NA	NA	0.9999999999	none	Pdensi_DN19790_c0_g1d535027
GO:0017096	0.0204522086204206	1	1	1	acetylserotonin O-methyltransferase activity	MF	0.9999999999	MF acetylserotonin O-methyltransferase activity	Pdensi_DN14741_c0_g1d394293
GO:0030744	0.0204522086204206	1	1	1	luteolin O-methyltransferase activity	MF	0.9999999999	MF luteolin O-methyltransferase activity	Pdensi_DN14741_c0_g1d394293
GO:0030755	0.0204522086204206	1	1	1	quercetin 3-O-methyltransferase activity	MF	0.9999999999	MF quercetin 3-O-methyltransferase activity	Pdensi_DN14741_c0_g1d394293
GO:0033799	0.0204522086204206	1	1	1	myricetin 3'-O-methyltransferase activity	MF	0.9999999999	MF myricetin 3'-O-methyltransferase activity	Pdensi_DN14741_c0_g1d394293
GO:0102822	0.0204522086204206	1	1	1	quercetin 3'-O-methyltransferase activity	MF	0.9999999999	MF quercetin 3'-O-methyltransferase activity	Pdensi_DN14741_c0_g1d394293
GO:0004066	0.0204918691742849	0.998739875493737	2	11	asparagine synthase (glutamine-hydrolyzing) activity	MF	0.9999999999	MF asparagine synthase (glutamine-hydrolyzing) activity	Pdensi_DN20576_c0_g2, Pdensi_DN21762_c0_g1d420144
GO:0006529	0.0204918691742849	0.998739875493737	2	11	asparagine biosynthetic process	BP	0.9999999999	BP asparagine biosynthetic process	Pdensi_DN20576_c0_g2, Pdensi_DN21762_c0_g1d420144
GO:0019237	0.0224614488242697	0.999872519465553	1	2	centromeric DNA binding	MF	0.9999999999	MF centromeric DNA binding	Pdensi_DN18391_c0_g1d283647
GO:0010845	0.0226290041175796	1	1	1	positive regulation of reciprocal meiotic recombination	BP	0.9999999999	BP positive regulation of reciprocal meiotic recombination	Pdensi_GG_32521_c0_g1
GO:0060903	0.0226290041175796	1	1	1	positive regulation of meiosis I	BP	0.9999999999	BP positive regulation of meiosis I	Pdensi_GG_32521_c0_g1
GO:0044237	0.0235588553693308	0.98032941876462	218	9336	cellular metabolic process	BP	0.9999999999	BP cellular metabolic process	Pdensi_DN10136_c0_g1d172840, Pdensi_DN10213_c0_g1d518881, Pdensi_DN10479_c0_g1d519085, Pdensi_DN10586_c0_g1d209930, Pdensi_DN1098_c0_g1d43479, Pdensi_DN11141_c0_g1d456695, Pdensi_DN11556_c0_g1d5503, Pdensi_DN11708_c0_g1d50156, Pdensi_DN11871_c0_g1d458112, Pdensi_DN12148_c0_g1d458716, Pdensi_DN12421_c0_g1d6324, Pdensi_DN12866_c0_g1d6747, Pdensi_DN13055_c0_g1d271282, Pdensi_DN13384_c0_g1, Pdensi_DN…
GO:0031210	0.0236473939529926	0.998430339970828	2	11	phosphatidylcholine binding	MF	0.9999999999	MF phosphatidylcholine binding	Pdensi_DN22079_c0_g2d541921, Pdensi_GG_134937_c0_g1
GO:0050997	0.0236473939529926	0.998430339970828	2	11	quaternary ammonium group binding	MF	0.9999999999	MF quaternary ammonium group binding	Pdensi_DN22079_c0_g2d541921, Pdensi_GG_134937_c0_g1
GO:0019748	0.0240778323149501	0.98976357469203	11	268	secondary metabolic process	BP	0.9999999999	BP secondary metabolic process	Pdensi_DN13536_c0_g1, Pdensi_DN14741_c0_g1d394293, Pdensi_DN14956_c0_g5, Pdensi_DN15940_c0_g1, Pdensi_DN17568_c0_g1d216235, Pdensi_DN19175_c0_g1d286053, Pdensi_DN21322_c0_g1d294658, Pdensi_GG_107060_c0_g1, Pdensi_GG_125970_c0_g1, Pdensi_GG_14711_c2_g1, Pdensi_GG_66178_c0_g1
GO:0035798	0.0241108725646529	0.9983828646111	2	11	2-alkenal reductase (NADP+) activity	MF	0.9999999999	MF 2-alkenal reductase (NADP+) activity	Pdensi_DN20625_c0_g1d362241, Pdensi_DN25243_c0_g3
GO:0042537	0.024554946640983	0.993883056006098	5	78	benzene-containing compound metabolic process	BP	0.9999999999	BP benzene-containing compound metabolic process	Pdensi_DN13536_c0_g1, Pdensi_DN15715_c0_g1d277050, Pdensi_DN17568_c0_g1d216235, Pdensi_DN27023_c0_g2, Pdensi_GG_61540_c0_g1
GO:0016682	0.0256494499018189	0.996372212244958	3	29	oxidoreductase activity, acting on diphenols and related substances as donors, oxygen as acceptor	MF	0.9999999999	MF oxidoreductase activity, acting on diphenols and related substances as donors, oxygen as acceptor	Pdensi_DN14956_c0_g5, Pdensi_DN19175_c0_g1d286053, Pdensi_GG_107060_c0_g1
GO:0004601	0.0267090081522346	0.99208462580817	6	108	peroxidase activity	MF	0.9999999999	MF peroxidase activity	Pdensi_DN11871_c0_g1d458112, Pdensi_DN15194_c0_g1d343911, Pdensi_DN18688_c1_g5, Pdensi_DN33677_c0_g1d29766, Pdensi_DN39819_c1_g4, Pdensi_DN40098_c0_g1
GO:0070405	0.0272352829758236	0.99802356618949	2	12	ammonium ion binding	MF	0.9999999999	MF ammonium ion binding	Pdensi_DN22079_c0_g2d541921, Pdensi_GG_134937_c0_g1
GO:0005694	0.0281053566137206	0.991540068689936	6	128	chromosome	CC	0.9999999999	CC chromosome	Pdensi_DN16333_c0_g1d278592, Pdensi_DN17072_c0_g1, Pdensi_DN22960_c1_g3d303306, Pdensi_DN2969_c0_g1d447479, Pdensi_DN3439_c0_g1d260589, Pdensi_DN42835_c0_g1d320957
GO:0000975	0.029295651439144	0.986627336190206	12	309	NA	NA	0.9999999999	none	Pdensi_DN14863_c0_g1d342967, Pdensi_DN15094_c1_g3d465823, Pdensi_DN16340_c0_g2, Pdensi_DN17836_c0_g1, Pdensi_DN19038_c1_g6, Pdensi_DN20100_c0_g1d489240, Pdensi_DN20468_c2_g3, Pdensi_DN20551_c2_g1, Pdensi_DN22780_c2_g1, Pdensi_DN35586_c0_g1d314565, Pdensi_DN8321_c0_g1d102256, Pdensi_GG_113498_c0_g1
GO:0001067	0.029295651439144	0.986627336190206	12	309	regulatory region nucleic acid binding	MF	0.9999999999	MF regulatory region nucleic acid binding	Pdensi_DN14863_c0_g1d342967, Pdensi_DN15094_c1_g3d465823, Pdensi_DN16340_c0_g2, Pdensi_DN17836_c0_g1, Pdensi_DN19038_c1_g6, Pdensi_DN20100_c0_g1d489240, Pdensi_DN20468_c2_g3, Pdensi_DN20551_c2_g1, Pdensi_DN22780_c2_g1, Pdensi_DN35586_c0_g1d314565, Pdensi_DN8321_c0_g1d102256, Pdensi_GG_113498_c0_g1
GO:0044212	0.029295651439144	0.986627336190206	12	309	transcription regulatory region DNA binding	MF	0.9999999999	MF transcription regulatory region DNA binding	Pdensi_DN14863_c0_g1d342967, Pdensi_DN15094_c1_g3d465823, Pdensi_DN16340_c0_g2, Pdensi_DN17836_c0_g1, Pdensi_DN19038_c1_g6, Pdensi_DN20100_c0_g1d489240, Pdensi_DN20468_c2_g3, Pdensi_DN20551_c2_g1, Pdensi_DN22780_c2_g1, Pdensi_DN35586_c0_g1d314565, Pdensi_DN8321_c0_g1d102256, Pdensi_GG_113498_c0_g1
GO:0071470	0.0297943087876035	0.995470605193053	3	37	cellular response to osmotic stress	BP	0.9999999999	BP cellular response to osmotic stress	Pdensi_DN11871_c0_g1d458112, Pdensi_DN15194_c0_g1d343911, Pdensi_DN39819_c1_g4
GO:0016684	0.0302445624561724	0.990772079693711	6	111	oxidoreductase activity, acting on peroxide as acceptor	MF	0.9999999999	MF oxidoreductase activity, acting on peroxide as acceptor	Pdensi_DN11871_c0_g1d458112, Pdensi_DN15194_c0_g1d343911, Pdensi_DN18688_c1_g5, Pdensi_DN33677_c0_g1d29766, Pdensi_DN39819_c1_g4, Pdensi_DN40098_c0_g1
GO:0016209	0.0306470250463701	0.989539782835803	7	143	antioxidant activity	MF	0.9999999999	MF antioxidant activity	Pdensi_DN11871_c0_g1d458112, Pdensi_DN15194_c0_g1d343911, Pdensi_DN18688_c1_g5, Pdensi_DN25137_c0_g1, Pdensi_DN33677_c0_g1d29766, Pdensi_DN39819_c1_g4, Pdensi_DN40098_c0_g1
GO:0045836	0.0309953021841819	0.999756189467233	1	2	positive regulation of meiotic nuclear division	BP	0.9999999999	BP positive regulation of meiotic nuclear division	Pdensi_GG_32521_c0_g1
GO:0009812	0.0332236732868209	0.988472105369748	7	141	flavonoid metabolic process	BP	0.9999999999	BP flavonoid metabolic process	Pdensi_DN11481_c0_g1, Pdensi_DN12089_c0_g1, Pdensi_DN14741_c0_g1d394293, Pdensi_DN17788_c0_g1d113777, Pdensi_DN22574_c0_g1, Pdensi_DN24868_c0_g1, Pdensi_GG_14711_c2_g1
GO:0004802	0.0340694086573588	0.99970496425317	1	2	transketolase activity	MF	0.9999999999	MF transketolase activity	Pdensi_DN19206_c0_g1d60634
GO:0033692	0.03418057566584	0.988033909306972	7	165	cellular polysaccharide biosynthetic process	BP	0.9999999999	BP cellular polysaccharide biosynthetic process	Pdensi_DN20250_c0_g5, Pdensi_DN20784_c0_g1, Pdensi_DN21624_c0_g2d540410, Pdensi_DN36567_c0_g4, Pdensi_DN38499_c1_g1, Pdensi_DN38664_c1_g5, Pdensi_GG_66178_c0_g1
GO:0007062	0.0344868734460239	0.9944377891741	3	39	sister chromatid cohesion	BP	0.9999999999	BP sister chromatid cohesion	Pdensi_DN11708_c0_g1d50156, Pdensi_DN28529_c0_g1d80994, Pdensi_DN4730_c0_g1d205858
GO:0008083	0.0345703417400476	0.997146396577556	2	12	growth factor activity	MF	0.9999999999	MF growth factor activity	Pdensi_DN15834_c0_g1d526435, Pdensi_DN22169_c0_g1d125273
GO:0005618	0.0362696980475055	0.980418011934674	17	502	cell wall	CC	0.9999999999	CC cell wall	Pdensi_DN13885_c0_g1d212868, Pdensi_DN19214_c1_g2, Pdensi_DN20724_c0_g1d292131, Pdensi_DN21624_c0_g2d540410, Pdensi_DN22203_c0_g2d20466, Pdensi_DN23350_c1_g1d547912, Pdensi_DN24110_c1_g3, Pdensi_DN25157_c0_g3, Pdensi_DN26760_c0_g1d24232, Pdensi_DN27473_c1_g1, Pdensi_DN30705_c0_g1d564057, Pdensi_DN33677_c0_g1d29766, Pdensi_GG_28131_c0_g1, Pdensi_GG_30920_c0_g1, Pdensi_GG_30989_c0_g1, Pdensi_GG_471…
GO:0030312	0.0362696980475055	0.980418011934674	17	502	external encapsulating structure	CC	0.9999999999	CC external encapsulating structure	Pdensi_DN13885_c0_g1d212868, Pdensi_DN19214_c1_g2, Pdensi_DN20724_c0_g1d292131, Pdensi_DN21624_c0_g2d540410, Pdensi_DN22203_c0_g2d20466, Pdensi_DN23350_c1_g1d547912, Pdensi_DN24110_c1_g3, Pdensi_DN25157_c0_g3, Pdensi_DN26760_c0_g1d24232, Pdensi_DN27473_c1_g1, Pdensi_DN30705_c0_g1d564057, Pdensi_DN33677_c0_g1d29766, Pdensi_GG_28131_c0_g1, Pdensi_GG_30920_c0_g1, Pdensi_GG_30989_c0_g1, Pdensi_GG_471…
GO:0002933	0.0368829961337883	0.999653721148367	1	2	lipid hydroxylation	BP	0.9999999999	BP lipid hydroxylation	Pdensi_DN10586_c0_g1d209930
GO:0051792	0.0368829961337883	0.999653721148367	1	2	medium-chain fatty acid biosynthetic process	BP	0.9999999999	BP medium-chain fatty acid biosynthetic process	Pdensi_DN10586_c0_g1d209930
GO:0052722	0.0368829961337883	0.999653721148367	1	2	fatty acid in-chain hydroxylase activity	MF	0.9999999999	MF fatty acid in-chain hydroxylase activity	Pdensi_DN10586_c0_g1d209930
GO:0000271	0.0371962669910454	0.985630348660684	8	201	polysaccharide biosynthetic process	BP	0.9999999999	BP polysaccharide biosynthetic process	Pdensi_DN13671_c0_g1, Pdensi_DN20250_c0_g5, Pdensi_DN20784_c0_g1, Pdensi_DN21624_c0_g2d540410, Pdensi_DN36567_c0_g4, Pdensi_DN38499_c1_g1, Pdensi_DN38664_c1_g5, Pdensi_GG_66178_c0_g1
GO:0048480	0.0378088613407332	0.999635944347163	1	2	stigma development	BP	0.9999999999	BP stigma development	Pdensi_GG_82049_c0_g1
GO:2000905	0.0383305229869821	0.999625728491168	1	2	negative regulation of starch metabolic process	BP	0.9999999999	BP negative regulation of starch metabolic process	Pdensi_DN34641_c1_g2
GO:0006528	0.0385361649375147	0.996529061749683	2	15	asparagine metabolic process	BP	0.9999999999	BP asparagine metabolic process	Pdensi_DN20576_c0_g2, Pdensi_DN21762_c0_g1d420144
GO:0051119	0.0386537404782835	0.991088991110435	4	59	sugar transmembrane transporter activity	MF	0.9999999999	MF sugar transmembrane transporter activity	Pdensi_DN13351_c0_g1d339649, Pdensi_DN17464_c0_g1d529765, Pdensi_DN19790_c0_g1d535027, Pdensi_GG_107195_c0_g1
GO:0000775	0.0386576948593029	0.993445891318164	3	44	chromosome, centromeric region	CC	0.9999999999	CC chromosome, centromeric region	Pdensi_DN18391_c0_g1d283647, Pdensi_DN2614_c0_g1d99121, Pdensi_DN42835_c0_g1d320957
GO:0055046	0.0388208933749318	0.99642548670422	2	18	microgametogenesis	BP	0.9999999999	BP microgametogenesis	Pdensi_DN25939_c0_g1d429589, Pdensi_GG_113498_c0_g1
GO:0005712	0.0393445857812733	0.999605457116066	1	2	chiasma	CC	0.9999999999	CC chiasma	Pdensi_DN17072_c0_g1
GO:0031225	0.0395020303936038	0.985767149280859	7	151	anchored component of membrane	CC	0.9999999999	CC anchored component of membrane	Pdensi_DN12969_c0_g1d51365, Pdensi_DN13341_c0_g1d461319, Pdensi_DN16239_c0_g1, Pdensi_DN21624_c0_g2d540410, Pdensi_DN23606_c1_g2d549348, Pdensi_DN9306_c0_g1d265625, Pdensi_GG_26840_c0_g1
GO:0046500	0.0396491412122277	0.996348150477967	2	16	S-adenosylmethionine metabolic process	BP	0.9999999999	BP S-adenosylmethionine metabolic process	Pdensi_DN23058_c0_g1d128325, Pdensi_DN26309_c0_g1d367274
GO:0051446	0.0401572485580334	0.999453004223016	1	3	positive regulation of meiotic cell cycle	BP	0.9999999999	BP positive regulation of meiotic cell cycle	Pdensi_GG_32521_c0_g1
GO:0030154	0.0405426724545608	0.979309272176701	14	421	cell differentiation	BP	0.9999999999	BP cell differentiation	Pdensi_DN15094_c1_g3d465823, Pdensi_DN15834_c0_g1d526435, Pdensi_DN16333_c0_g1d278592, Pdensi_DN16340_c0_g2, Pdensi_DN17836_c0_g1, Pdensi_DN19038_c1_g6, Pdensi_DN20468_c2_g3, Pdensi_DN20784_c0_g1, Pdensi_DN21690_c0_g1d419489, Pdensi_DN22169_c0_g1d125273, Pdensi_DN27473_c1_g1, Pdensi_DN6746_c0_g1d450456, Pdensi_DN6880_c0_g1d450628, Pdensi_GG_113498_c0_g1
GO:0042542	0.0417569794250423	0.988004132554975	5	86	response to hydrogen peroxide	BP	0.9999999999	BP response to hydrogen peroxide	Pdensi_DN15940_c0_g1, Pdensi_DN25135_c0_g1, Pdensi_DN26569_c0_g1d430218, Pdensi_GG_58086_c0_g1, Pdensi_GG_9695_c0_g1
GO:0001786	0.0449847335568778	0.999482726417142	1	2	phosphatidylserine binding	MF	0.9999999999	MF phosphatidylserine binding	Pdensi_DN22079_c0_g2d541921
GO:0010167	0.0452447835760889	0.995413862115611	2	21	response to nitrate	BP	0.9999999999	BP response to nitrate	Pdensi_DN20784_c0_g1, Pdensi_GG_61540_c0_g1
GO:0018904	0.0456599608766737	0.991826313211323	3	35	ether metabolic process	BP	0.9999999999	BP ether metabolic process	Pdensi_DN13536_c0_g1, Pdensi_DN17568_c0_g1d216235, Pdensi_DN21440_c0_g4
GO:0005353	0.0462762666339453	0.999452231253883	1	2	fructose transmembrane transporter activity	MF	0.9999999999	MF fructose transmembrane transporter activity	Pdensi_DN19790_c0_g1d535027
GO:0015149	0.0462762666339453	0.999452231253883	1	2	hexose transmembrane transporter activity	MF	0.9999999999	MF hexose transmembrane transporter activity	Pdensi_DN19790_c0_g1d535027
GO:0008094	0.0470349386699688	0.985973804311748	5	106	DNA-dependent ATPase activity	MF	0.9999999999	MF DNA-dependent ATPase activity	Pdensi_DN16333_c0_g1d278592, Pdensi_DN2587_c0_g1d326118, Pdensi_DN27238_c0_g1d140751, Pdensi_DN2969_c0_g1d447479, Pdensi_GG_65765_c0_g1
GO:0044238	0.0471422093369117	0.959903997653024	210	9189	primary metabolic process	BP	0.9999999999	BP primary metabolic process	Pdensi_DN10136_c0_g1d172840, Pdensi_DN10213_c0_g1d518881, Pdensi_DN10479_c0_g1d519085, Pdensi_DN10586_c0_g1d209930, Pdensi_DN1098_c0_g1d43479, Pdensi_DN11141_c0_g1d456695, Pdensi_DN11556_c0_g1d5503, Pdensi_DN11708_c0_g1d50156, Pdensi_DN12089_c0_g1, Pdensi_DN12148_c0_g1d458716, Pdensi_DN12421_c0_g1d6324, Pdensi_DN12866_c0_g1d6747, Pdensi_DN13055_c0_g1d271282, Pdensi_DN13384_c0_g1, Pdensi_DN13659_c…
GO:0070592	0.0471942673651896	0.988355091779719	4	68	cell wall polysaccharide biosynthetic process	BP	0.9999999999	BP cell wall polysaccharide biosynthetic process	Pdensi_DN20250_c0_g5, Pdensi_DN21624_c0_g2d540410, Pdensi_DN38499_c1_g1, Pdensi_GG_66178_c0_g1
GO:0016679	0.0475218778575636	0.991332023247274	3	37	oxidoreductase activity, acting on diphenols and related substances as donors	MF	0.9999999999	MF oxidoreductase activity, acting on diphenols and related substances as donors	Pdensi_DN14956_c0_g5, Pdensi_DN19175_c0_g1d286053, Pdensi_GG_107060_c0_g1
GO:0102216	0.047557249425957	0.999230221476408	1	3	maltodextrin water dikinase	MF	0.9999999999	MF maltodextrin water dikinase	Pdensi_DN24097_c0_g1d71155
GO:0102218	0.047557249425957	0.999230221476408	1	3	starch, H2O dikinase activity	MF	0.9999999999	MF starch, H2O dikinase activity	Pdensi_DN24097_c0_g1d71155
GO:1990937	0.0479694672515111	0.999410896143565	1	2	xylan acetylation	BP	0.9999999999	BP xylan acetylation	Pdensi_DN38499_c1_g1
GO:0003674	0.048346417852004	0.957444826137044	376	17043	molecular_function	MF	0.9999999999	MF molecular_function	Pdensi_DN10136_c0_g1d172840, Pdensi_DN10213_c0_g1d518881, Pdensi_DN10479_c0_g1d519085, Pdensi_DN10586_c0_g1d209930, Pdensi_DN10618_c0_g1d103684, Pdensi_DN1098_c0_g1d43479, Pdensi_DN11141_c0_g1d456695, Pdensi_DN11420_c0_g2, Pdensi_DN11481_c0_g1, Pdensi_DN11556_c0_g1d5503, Pdensi_DN11665_c0_g1, Pdensi_DN11871_c0_g1d458112, Pdensi_DN11980_c0_g1d520706, Pdensi_DN12089_c0_g1, Pdensi_DN12148_c0_g1d4587…
GO:0000795	0.0490640712814649	0.99907889873309	1	4	synaptonemal complex	CC	0.9999999999	CC synaptonemal complex	Pdensi_DN19926_c0_g1
GO:0099086	0.0490640712814649	0.99907889873309	1	4	synaptonemal structure	CC	0.9999999999	CC synaptonemal structure	Pdensi_DN19926_c0_g1
GO:0009806	0.0494744262435257	0.994855338309507	2	16	lignan metabolic process	BP	0.9999999999	BP lignan metabolic process	Pdensi_DN13536_c0_g1, Pdensi_DN17568_c0_g1d216235
GO:0009807	0.0494744262435257	0.994855338309507	2	16	lignan biosynthetic process	BP	0.9999999999	BP lignan biosynthetic process	Pdensi_DN13536_c0_g1, Pdensi_DN17568_c0_g1d216235
GO:0010262	0.0495979753197335	0.99936968545176	1	2	somatic embryogenesis	BP	0.9999999999	BP somatic embryogenesis	Pdensi_DN25939_c0_g1d429589
