# Supplementary material for: Transcriptional Regulation of Pine Male and Female Cone Initiation and Development: Key Players Identified Through Comparative Transcriptomics
Source: Front Genet. 2022 Mar 18;13:815093. doi: 10.3389/fgene.2022.815093 (PMC8971679; doi:10.3389/fgene.2022.815093)
Supplement: Supplementary file 2 [file DataSheet3.ZIP › SUP_GSEA/salmon.gene.counts.matrix.Bud_vs_MC_2_3.DESeq2.DE_results.P0.001_C2.DE.subset.GOseq.depleted]

category	over_represented_pvalue	under_represented_pvalue	numDEInCat	numInCat	term	ontology	over_represented_FDR	under_represented_FDR	go_term
GO:0005739	1	0	28	1519	mitochondrion	CC	0.9999999999	0	CC mitochondrion
GO:0006139	1	0	83	4347	nucleobase-containing compound metabolic process	BP	0.9999999999	0	BP nucleobase-containing compound metabolic process
GO:0006396	1	0	13	1099	RNA processing	BP	0.9999999999	0	BP RNA processing
GO:0006725	1	0	164	4878	cellular aromatic compound metabolic process	BP	0.9999999999	0	BP cellular aromatic compound metabolic process
GO:0006807	1	0	345	7943	nitrogen compound metabolic process	BP	0.9999999999	0	BP nitrogen compound metabolic process
GO:0008270	1	0	56	2117	zinc ion binding	MF	0.9999999999	0	MF zinc ion binding
GO:0009451	1	0	1	1088	RNA modification	BP	0.9999999999	0	BP RNA modification
GO:0016070	1	0	35	2302	RNA metabolic process	BP	0.9999999999	0	BP RNA metabolic process
GO:0016779	1	0	15	1223	nucleotidyltransferase activity	MF	0.9999999999	0	MF nucleotidyltransferase activity
GO:0032991	1	0	109	3129	protein-containing complex	CC	0.9999999999	0	CC protein-containing complex
GO:0034061	1	0	11	1078	DNA polymerase activity	MF	0.9999999999	0	MF DNA polymerase activity
GO:0034641	1	0	114	5038	cellular nitrogen compound metabolic process	BP	0.9999999999	0	BP cellular nitrogen compound metabolic process
GO:0043170	1	0	347	7281	macromolecule metabolic process	BP	0.9999999999	0	BP macromolecule metabolic process
GO:0044260	1	0	305	6845	cellular macromolecule metabolic process	BP	0.9999999999	0	BP cellular macromolecule metabolic process
GO:0044422	1	0	288	6536	organelle part	CC	0.9999999999	0	CC organelle part
GO:0044428	1	0	67	2648	nuclear part	CC	0.9999999999	0	CC nuclear part
GO:0044446	1	0	285	6513	intracellular organelle part	CC	0.9999999999	0	CC intracellular organelle part
GO:0046483	1	0	103	4623	heterocycle metabolic process	BP	0.9999999999	0	BP heterocycle metabolic process
GO:0090304	1	0	67	3907	nucleic acid metabolic process	BP	0.9999999999	0	BP nucleic acid metabolic process
GO:1901360	1	0	166	5015	organic cyclic compound metabolic process	BP	0.9999999999	0	BP organic cyclic compound metabolic process
GO:0044444	1	0	421	8029	cytoplasmic part	CC	0.9999999999	0	CC cytoplasmic part
GO:0043234	1	0	43	1581	NA	NA	0.9999999999	0	none
GO:0006259	1	0	39	1707	DNA metabolic process	BP	0.9999999999	0	BP DNA metabolic process
GO:0003964	1	0	11	1036	RNA-directed DNA polymerase activity	MF	0.9999999999	0	MF RNA-directed DNA polymerase activity
GO:0015074	1	0	11	1044	DNA integration	BP	0.9999999999	0	BP DNA integration
GO:0004518	1.00000000000016	0	31	1424	nuclease activity	MF	0.9999999999	0	MF nuclease activity
GO:0003723	1.0000000000004	0	49	1568	RNA binding	MF	0.9999999999	0	MF RNA binding
GO:0034470	1.00000000000097	0	1	401	ncRNA processing	BP	0.9999999999	0	BP ncRNA processing
GO:0000943	1.00000000000099	0	12	959	retrotransposon nucleocapsid	CC	0.9999999999	0	CC retrotransposon nucleocapsid
GO:0004519	1.00000000000144	0	28	1317	endonuclease activity	MF	0.9999999999	0	MF endonuclease activity
GO:0034660	1.00000000000148	0	4	500	ncRNA metabolic process	BP	0.9999999999	0	BP ncRNA metabolic process
GO:0016772	1.00000000000229	0	94	2578	transferase activity, transferring phosphorus-containing groups	MF	0.9999999999	0	MF transferase activity, transferring phosphorus-containing groups
GO:0044237	1.00000000000842	0	526	9375	cellular metabolic process	BP	0.9999999999	0	BP cellular metabolic process
GO:0043228	1.00000000002778	0	41	1301	non-membrane-bounded organelle	CC	0.9999999999	0	CC non-membrane-bounded organelle
GO:0043232	1.00000000002916	0	41	1300	intracellular non-membrane-bounded organelle	CC	0.9999999999	0	CC intracellular non-membrane-bounded organelle
GO:0046914	1	7.84136771797769e-11	99	2547	transition metal ion binding	MF	0.9999999999	2.68632189071719e-08	MF transition metal ion binding
GO:0030529	0.999999999967862	1.38084750407014e-10	20	847	NA	NA	0.9999999999	4.6027006128911e-08	none
GO:1990904	0.999999999953447	1.89226653348116e-10	23	903	ribonucleoprotein complex	CC	0.9999999999	6.03534284474461e-08	CC ribonucleoprotein complex
GO:0016071	0.999999999955341	1.90852485968572e-10	20	826	mRNA metabolic process	BP	0.9999999999	6.03534284474461e-08	BP mRNA metabolic process
GO:0044271	0.999999999807311	5.32334342357914e-10	37	1179	cellular nitrogen compound biosynthetic process	BP	0.9999999999	1.62018967251379e-07	BP cellular nitrogen compound biosynthetic process
GO:0044424	0.999999999647602	5.38618151082991e-10	844	13888	intracellular part	CC	0.9999999999	1.62018967251379e-07	CC intracellular part
GO:0006364	1	4.32165629679692e-09	0	249	rRNA processing	BP	0.9999999999	1.26902350258087e-06	BP rRNA processing
GO:0006397	0.999999998040047	7.4976318744732e-09	13	597	mRNA processing	BP	0.9999999999	2.15042543971809e-06	BP mRNA processing
GO:0004190	0.999999995592574	1.17092200978483e-08	27	1134	aspartic-type endopeptidase activity	MF	0.9999999999	3.20910692148364e-06	MF aspartic-type endopeptidase activity
GO:0070001	0.999999995592574	1.17092200978483e-08	27	1134	aspartic-type peptidase activity	MF	0.9999999999	3.20910692148364e-06	MF aspartic-type peptidase activity
GO:0043412	0.999999990525059	1.48047969279963e-08	166	3328	macromolecule modification	BP	0.9999999999	3.9692947937604e-06	BP macromolecule modification
GO:0016072	0.99999999926099	1.69411964365547e-08	1	271	rRNA metabolic process	BP	0.9999999999	4.44544203514955e-06	BP rRNA metabolic process
GO:0009536	0.999999987830039	2.18806652163847e-08	86	1979	plastid	CC	0.9999999999	5.62196341903484e-06	CC plastid
GO:0008104	0.999999988820335	2.91609592755654e-08	27	872	protein localization	BP	0.9999999999	7.33963491317444e-06	BP protein localization
GO:0009507	0.999999980048437	3.58657279258805e-08	83	1912	chloroplast	CC	0.9999999999	8.84664045019769e-06	CC chloroplast
GO:0098796	0.999999983362785	8.25791627145642e-08	7	439	membrane protein complex	CC	0.9999999999	1.99695845835043e-05	CC membrane protein complex
GO:0043043	0.99999998120901	1.13753331358698e-07	5	382	peptide biosynthetic process	BP	0.9999999999	2.69792276085928e-05	BP peptide biosynthetic process
GO:0035639	0.99999991957112	1.20081580922118e-07	180	3540	purine ribonucleoside triphosphate binding	MF	0.9999999999	2.79427573115563e-05	MF purine ribonucleoside triphosphate binding
GO:0044238	0.999999888578841	1.42842278018676e-07	547	9238	primary metabolic process	BP	0.9999999999	3.26235891630433e-05	BP primary metabolic process
GO:0006412	0.999999970943253	1.72832818115287e-07	5	376	translation	BP	0.9999999999	3.8755402651197e-05	BP translation
GO:0097367	0.999999873452318	1.86080063650816e-07	190	3686	carbohydrate derivative binding	MF	0.9999999999	4.05142274296105e-05	MF carbohydrate derivative binding
GO:0032553	0.999999872666934	1.87722212187136e-07	187	3637	ribonucleotide binding	MF	0.9999999999	4.05142274296105e-05	MF ribonucleotide binding
GO:0017076	0.999999870975411	1.90531516331583e-07	185	3603	purine nucleotide binding	MF	0.9999999999	4.05142274296105e-05	MF purine nucleotide binding
GO:0044435	0.999999905988498	1.94986609668438e-07	45	1187	plastid part	CC	0.9999999999	4.07588111362856e-05	CC plastid part
GO:0032555	0.999999859946303	2.06606075310465e-07	185	3600	purine ribonucleotide binding	MF	0.9999999999	4.2467878780066e-05	MF purine ribonucleotide binding
GO:0043167	0.999999818207052	2.34055141178432e-07	501	8602	ion binding	MF	0.9999999999	4.6142748956963e-05	MF ion binding
GO:0000166	0.999999836790284	2.35708520578016e-07	208	3960	nucleotide binding	MF	0.9999999999	4.6142748956963e-05	MF nucleotide binding
GO:1901265	0.999999836790284	2.35708520578016e-07	208	3960	nucleoside phosphate binding	MF	0.9999999999	4.6142748956963e-05	MF nucleoside phosphate binding
GO:0005524	0.999999833389568	2.50134757920135e-07	165	3279	ATP binding	MF	0.9999999999	4.82017495223286e-05	MF ATP binding
GO:0004175	0.999999869199182	2.7229625263399e-07	43	1366	endopeptidase activity	MF	0.9999999999	5.16650720574616e-05	MF endopeptidase activity
GO:0036094	0.999999751168747	3.53885736404155e-07	222	4159	small molecule binding	MF	0.9999999999	6.61283755617038e-05	MF small molecule binding
GO:0030554	0.999999721779422	4.12667642239726e-07	170	3341	adenyl nucleotide binding	MF	0.9999999999	7.5961642264814e-05	MF adenyl nucleotide binding
GO:0032559	0.999999706349809	4.35239991525212e-07	170	3339	adenyl ribonucleotide binding	MF	0.9999999999	7.87482504615357e-05	MF adenyl ribonucleotide binding
GO:0044451	0.999999872990442	4.40576443837344e-07	12	511	nucleoplasm part	CC	0.9999999999	7.87482504615357e-05	CC nucleoplasm part
GO:0044434	0.999999679750995	6.46302670476536e-07	45	1158	chloroplast part	CC	0.9999999999	0.000112492142366064	CC chloroplast part
GO:0045184	0.999999734396019	6.4760740355068e-07	26	787	establishment of protein localization	BP	0.9999999999	0.000112492142366064	BP establishment of protein localization
GO:1901566	0.999999681525224	6.89455911395433e-07	36	999	organonitrogen compound biosynthetic process	BP	0.9999999999	0.000118098052156109	BP organonitrogen compound biosynthetic process
GO:0016556	0.999999952130577	8.88293322056908e-07	1	220	mRNA modification	BP	0.9999999999	0.000150072897820929	BP mRNA modification
GO:0015833	0.999999538078873	1.10910251387238e-06	26	774	peptide transport	BP	0.9999999999	0.00018484542302146	BP peptide transport
GO:0005730	0.999999648439338	1.1763364508769e-06	12	498	nucleolus	CC	0.9999999999	0.000193436765982198	CC nucleolus
GO:0006310	0.999999580046776	1.29643954448103e-06	14	614	DNA recombination	BP	0.9999999999	0.000208514546534015	BP DNA recombination
GO:0006996	0.999999347323477	1.31403729719621e-06	43	1077	organelle organization	BP	0.9999999999	0.000208514546534015	BP organelle organization
GO:0044429	0.99999960403204	1.31874926049243e-06	12	503	mitochondrial part	CC	0.9999999999	0.000208514546534015	CC mitochondrial part
GO:0042886	0.99999939716158	1.4171217718779e-06	27	788	amide transport	BP	0.9999999999	0.000221232440665444	BP amide transport
GO:0015031	0.999999231766944	1.81792523296317e-06	26	764	protein transport	BP	0.9999999999	0.000280255898726684	BP protein transport
GO:0005829	0.999998844169237	1.89902111595896e-06	90	1898	cytosol	CC	0.9999999999	0.000289143548433603	CC cytosol
GO:0034622	0.999999417368394	1.99453133330516e-06	11	466	cellular protein-containing complex assembly	BP	0.9999999999	0.000299982377239665	BP cellular protein-containing complex assembly
GO:0003735	0.999999614276243	2.05155977334725e-06	5	335	structural constituent of ribosome	MF	0.9999999999	0.000304842008249297	MF structural constituent of ribosome
GO:0008380	0.999999476602269	2.27024723136624e-06	7	363	RNA splicing	BP	0.9999999999	0.000333320941719522	BP RNA splicing
GO:0006518	0.999999254515891	2.6452487716151e-06	10	452	peptide metabolic process	BP	0.9999999999	0.000383810036474459	BP peptide metabolic process
GO:0006399	0.999999783367419	3.68083069320399e-06	1	197	tRNA metabolic process	BP	0.9999999999	0.000527856801619591	BP tRNA metabolic process
GO:0043168	0.999994596109323	7.36337859682357e-06	228	4105	anion binding	MF	0.9999999999	0.00104382239350144	MF anion binding
GO:0097159	0.999993805006147	7.7210808279736e-06	501	8337	organic cyclic compound binding	MF	0.9999999999	0.00108209193012953	MF organic cyclic compound binding
GO:0034654	0.999996560315608	8.72173347194427e-06	19	600	nucleobase-containing compound biosynthetic process	BP	0.9999999999	0.00120859706639875	BP nucleobase-containing compound biosynthetic process
GO:1901363	0.999992015927574	9.92594887431039e-06	501	8320	heterocyclic compound binding	MF	0.9999999999	0.001360185860743	MF heterocyclic compound binding
GO:0043226	0.999989063820996	1.33313352384536e-05	615	9764	organelle	CC	0.9999999999	0.00180676217028404	CC organelle
GO:0071705	0.999991497018654	1.603820624034e-05	43	1021	nitrogen compound transport	BP	0.9999999999	0.00214999127784906	BP nitrogen compound transport
GO:0051641	0.999991225319864	1.80262923524965e-05	32	823	cellular localization	BP	0.9999999999	0.00239051896326171	BP cellular localization
GO:0043229	0.999984187096272	1.92091810016647e-05	615	9738	intracellular organelle	CC	0.9999999999	0.00252028541801628	CC intracellular organelle
GO:0043604	0.99999362962047	1.97874197536744e-05	11	434	amide biosynthetic process	BP	0.9999999999	0.00256882366128491	BP amide biosynthetic process
GO:0019866	0.999996298726743	2.00780809893895e-05	4	262	organelle inner membrane	CC	0.9999999999	0.00257940596710563	CC organelle inner membrane
GO:0070011	0.999987463838438	2.15266349145642e-05	59	1523	peptidase activity, acting on L-amino acid peptides	MF	0.9999999999	0.00273698957114763	MF peptidase activity, acting on L-amino acid peptides
GO:0018130	0.999988503918389	2.34218745584537e-05	32	819	heterocycle biosynthetic process	BP	0.9999999999	0.00294757121356541	BP heterocycle biosynthetic process
GO:0043531	0.99998926882913	2.61012654275901e-05	19	598	ADP binding	MF	0.9999999999	0.00325158491432797	MF ADP binding
GO:0008233	0.9999836817946	2.76254541560406e-05	61	1550	peptidase activity	MF	0.9999999999	0.00339973388217355	MF peptidase activity
GO:0033036	0.999985312308765	2.78418164355411e-05	40	947	macromolecule localization	BP	0.9999999999	0.00339973388217355	BP macromolecule localization
GO:0031966	0.999994483786512	2.92461591262113e-05	4	259	mitochondrial membrane	CC	0.9999999999	0.00353620471081926	CC mitochondrial membrane
GO:0044391	0.999995314268663	3.90553715200395e-05	2	205	ribosomal subunit	CC	0.9999999999	0.00467640676656939	CC ribosomal subunit
GO:0004386	0.999992081723882	4.11401094225199e-05	4	248	helicase activity	MF	0.9999999999	0.00487866316834556	MF helicase activity
GO:0008033	1	4.19389287835469e-05	0	129	tRNA processing	BP	0.9999999999	0.00492602674940461	BP tRNA processing
GO:0043603	0.999980106458998	4.92606445399264e-05	17	539	cellular amide metabolic process	BP	0.9999999999	0.00573142951991426	BP cellular amide metabolic process
GO:0005840	0.999984909744343	5.57619699747748e-05	7	322	ribosome	CC	0.9999999999	0.00642721846447567	CC ribosome
GO:1902494	0.999970081632453	5.67298961498973e-05	37	890	catalytic complex	CC	0.9999999999	0.00647823897422855	CC catalytic complex
GO:0044436	0.999981774491219	5.91323548592066e-05	9	362	thylakoid part	CC	0.9999999999	0.00669063607778528	CC thylakoid part
GO:0005198	0.999973104689461	7.30219395677457e-05	13	449	structural molecule activity	MF	0.9999999999	0.0081870870971728	MF structural molecule activity
GO:0071826	0.99998889939385	8.72842366154745e-05	2	188	ribonucleoprotein complex subunit organization	BP	0.9999999999	0.00969798639800583	BP ribonucleoprotein complex subunit organization
GO:0000959	0.99999306263293	9.26148661281418e-05	1	160	mitochondrial RNA metabolic process	BP	0.9999999999	0.010198385213914	BP mitochondrial RNA metabolic process
GO:0006974	0.99996093265826	9.63254276000515e-05	16	486	cellular response to DNA damage stimulus	BP	0.9999999999	0.0105131106070038	BP cellular response to DNA damage stimulus
GO:0006091	0.999980299561359	0.000114811555253896	3	209	generation of precursor metabolites and energy	BP	0.9999999999	0.0124207974644412	BP generation of precursor metabolites and energy
GO:0071704	0.999900511129199	0.000118470357907675	629	9960	organic substance metabolic process	BP	0.9999999999	0.0127051732528291	BP organic substance metabolic process
GO:0006955	0.999934472173824	0.000132613269207243	27	695	immune response	BP	0.9999999999	0.0140993055959735	BP immune response
GO:0009657	0.99996371515113	0.000151967788998468	5	245	plastid organization	BP	0.9999999999	0.0160189636044283	BP plastid organization
GO:0019637	0.999922930234034	0.000158759648752023	25	648	organophosphate metabolic process	BP	0.9999999999	0.0165930741360907	BP organophosphate metabolic process
GO:0022618	0.999978486401601	0.000161257812665634	2	178	ribonucleoprotein complex assembly	BP	0.9999999999	0.0167125428874392	BP ribonucleoprotein complex assembly
GO:0045087	0.999911556537387	0.000177029897853366	27	687	innate immune response	BP	0.9999999999	0.0180563382309552	BP innate immune response
GO:0009535	0.999944435002074	0.00017962963385877	8	319	chloroplast thylakoid membrane	CC	0.9999999999	0.0180563382309552	CC chloroplast thylakoid membrane
GO:0055035	0.999944435002074	0.00017962963385877	8	319	plastid thylakoid membrane	CC	0.9999999999	0.0180563382309552	CC plastid thylakoid membrane
GO:0051649	0.999911054008847	0.000180080240201694	26	659	establishment of localization in cell	BP	0.9999999999	0.0180563382309552	BP establishment of localization in cell
GO:0008152	0.999836987055594	0.000192104798732379	683	10684	metabolic process	BP	0.9999999999	0.0190012526800761	BP metabolic process
GO:0043933	0.999903487553664	0.000192585468662086	27	679	protein-containing complex subunit organization	BP	0.9999999999	0.0190012526800761	BP protein-containing complex subunit organization
GO:0019843	0.999980886765459	0.000235071105344776	1	145	rRNA binding	MF	0.9999999999	0.0228454245406802	MF rRNA binding
GO:0005654	0.999921893435908	0.000235252486553667	9	326	nucleoplasm	CC	0.9999999999	0.0228454245406802	CC nucleoplasm
GO:0000375	0.999951464911795	0.000265905476447294	3	190	RNA splicing, via transesterification reactions	BP	0.9999999999	0.0256204081330037	BP RNA splicing, via transesterification reactions
GO:0003676	0.999779983927833	0.000278861586419325	268	4635	nucleic acid binding	MF	0.9999999999	0.026660464692322	MF nucleic acid binding
GO:0000377	0.999947561236181	0.000285683781662312	3	189	RNA splicing, via transesterification reactions with bulged adenosine as nucleophile	BP	0.9999999999	0.0271026006095484	BP RNA splicing, via transesterification reactions with bulged adenosine as nucleophile
GO:0046907	0.999838004994057	0.000324233257740204	25	627	intracellular transport	BP	0.9999999999	0.0302176204454785	BP intracellular transport
GO:0034357	0.999889656669165	0.000325869092617258	9	328	photosynthetic membrane	CC	0.9999999999	0.0302176204454785	CC photosynthetic membrane
GO:0042651	0.999889656669165	0.000325869092617258	9	328	thylakoid membrane	CC	0.9999999999	0.0302176204454785	CC thylakoid membrane
GO:0016604	0.999922947991819	0.000346734091166797	4	206	nuclear body	CC	0.9999999999	0.0317280560350198	CC nuclear body
GO:0046872	0.999721083478113	0.000347302972896105	309	5272	metal ion binding	MF	0.9999999999	0.0317280560350198	MF metal ion binding
GO:0005743	0.999948107710405	0.000363479150610746	2	165	mitochondrial inner membrane	CC	0.9999999999	0.0329616791506054	CC mitochondrial inner membrane
GO:0043169	0.999658427720704	0.000423543734973065	313	5318	cation binding	MF	0.9999999999	0.0381282108279037	MF cation binding
GO:1900864	0.99996309377881	0.000428425036278702	1	138	mitochondrial RNA modification	BP	0.9999999999	0.0382881592204727	BP mitochondrial RNA modification
GO:0061024	0.999898744291363	0.000446793441138194	4	205	membrane organization	BP	0.9999999999	0.0396424712917794	BP membrane organization
GO:0080156	0.999959676165648	0.000464358856345069	1	137	mitochondrial mRNA modification	BP	0.9999999999	0.0409066983950267	BP mitochondrial mRNA modification
GO:0006281	0.999779045996969	0.000515198088226406	15	429	DNA repair	BP	0.9999999999	0.0450633902276331	BP DNA repair
GO:0009658	0.999856653641674	0.00054922974579275	5	223	chloroplast organization	BP	0.9999999999	0.0477017637666337	BP chloroplast organization
GO:0044802	0.999883129893819	0.000599587592508179	3	177	NA	NA	0.9999999999	0.05171128516366	none
GO:0044445	0.999840156139078	0.000606896764880444	5	234	cytosolic part	CC	0.9999999999	0.0519781791754897	CC cytosolic part
GO:0072521	0.999801346000612	0.00063322983277362	7	272	purine-containing compound metabolic process	BP	0.9999999999	0.0538594726041176	BP purine-containing compound metabolic process
GO:0009259	0.999810524074107	0.000650747345896806	6	251	ribonucleotide metabolic process	BP	0.9999999999	0.054970322033872	BP ribonucleotide metabolic process
GO:0090407	0.999732666372239	0.000669479729316128	12	371	organophosphate biosynthetic process	BP	0.9999999999	0.0561679830044613	BP organophosphate biosynthetic process
GO:0006753	0.999709107980075	0.000725055433203215	12	371	nucleoside phosphate metabolic process	BP	0.9999999999	0.0604196530925355	BP nucleoside phosphate metabolic process
GO:0005681	0.999826988369414	0.00073451386465317	4	195	spliceosomal complex	CC	0.9999999999	0.0607970435756211	CC spliceosomal complex
GO:0016818	0.999495621823049	0.000815760720944226	49	1009	hydrolase activity, acting on acid anhydrides, in phosphorus-containing anhydrides	MF	0.9999999999	0.0670718464760342	MF hydrolase activity, acting on acid anhydrides, in phosphorus-containing anhydrides
GO:0009532	0.999593263091836	0.000824867805964449	21	531	plastid stroma	CC	0.9999999999	0.0670959749607818	CC plastid stroma
GO:0009117	0.999665690017285	0.000826934905865469	12	368	nucleotide metabolic process	BP	0.9999999999	0.0670959749607818	BP nucleotide metabolic process
GO:0032774	0.999694337678559	0.000851399577680325	9	300	RNA biosynthetic process	BP	0.9999999999	0.0686294836047807	BP RNA biosynthetic process
GO:0008026	1	0.000936766429179869	0	90	ATP-dependent helicase activity	MF	0.9999999999	0.0745363894908086	MF ATP-dependent helicase activity
GO:0070035	1	0.000936766429179869	0	90	purine NTP-dependent helicase activity	MF	0.9999999999	0.0745363894908086	MF purine NTP-dependent helicase activity
GO:0009570	0.999528034748407	0.000950633073108146	21	527	chloroplast stroma	CC	0.9999999999	0.0751548569912998	CC chloroplast stroma
GO:0065003	0.999489425315103	0.000974081876421597	25	601	protein-containing complex assembly	BP	0.9999999999	0.0759782844478925	BP protein-containing complex assembly
GO:0016817	0.999390706225838	0.000975068952120219	50	1019	hydrolase activity, acting on acid anhydrides	MF	0.9999999999	0.0759782844478925	MF hydrolase activity, acting on acid anhydrides
GO:0043227	0.99916019606967	0.000979530303025615	599	9177	membrane-bounded organelle	CC	0.9999999999	0.0759782844478925	CC membrane-bounded organelle
GO:0016462	0.999366237837764	0.00101720473129714	49	1001	pyrophosphatase activity	MF	0.9999999999	0.078407412194298	MF pyrophosphatase activity
GO:0006400	1	0.00119625300564367	0	85	tRNA modification	BP	0.9999999999	0.0916359522894623	BP tRNA modification
GO:0006163	0.99962167013351	0.00123935024165028	6	239	purine nucleotide metabolic process	BP	0.9999999999	0.0943512748782278	BP purine nucleotide metabolic process
GO:0043623	0.999727789124628	0.00130437772864202	3	165	NA	NA	0.9999999999	0.0986925799223437	none
GO:0009123	0.999714967953527	0.00135985916661415	3	167	nucleoside monophosphate metabolic process	BP	0.9999999999	0.102263067694221	BP nucleoside monophosphate metabolic process
GO:0022900	1	0.00166591058351252	0	85	electron transport chain	BP	0.9999999999	0.124519243796727	BP electron transport chain
GO:0055086	0.999201365520043	0.00170499018145877	16	425	nucleobase-containing small molecule metabolic process	BP	0.9999999999	0.126672553662235	BP nucleobase-containing small molecule metabolic process
GO:0043231	0.998512111081851	0.00172484264399751	589	8983	intracellular membrane-bounded organelle	CC	0.9999999999	0.127380145679169	CC intracellular membrane-bounded organelle
GO:0000398	0.999623687696027	0.00175387105725292	3	161	mRNA splicing, via spliceosome	BP	0.9999999999	0.128752927077978	BP mRNA splicing, via spliceosome
GO:0046488	1	0.00177952335294043	0	82	phosphatidylinositol metabolic process	BP	0.9999999999	0.129863085868724	BP phosphatidylinositol metabolic process
GO:0009150	0.99942999765805	0.00181299532258787	6	232	purine ribonucleotide metabolic process	BP	0.9999999999	0.131527478314566	BP purine ribonucleotide metabolic process
GO:0031965	1	0.00182591460897919	0	79	nuclear membrane	CC	0.9999999999	0.13169008697392	CC nuclear membrane
GO:0065002	1	0.0019346398229461	0	83	intracellular protein transmembrane transport	BP	0.9999999999	0.137918571886672	BP intracellular protein transmembrane transport
GO:0071806	1	0.0019346398229461	0	83	protein transmembrane transport	BP	0.9999999999	0.137918571886672	BP protein transmembrane transport
GO:0009161	0.999529057883538	0.00215167602359772	3	159	ribonucleoside monophosphate metabolic process	BP	0.9999999999	0.152166880392157	BP ribonucleoside monophosphate metabolic process
GO:0016788	0.998408071135469	0.00215918301051062	110	2132	hydrolase activity, acting on ester bonds	MF	0.9999999999	0.152166880392157	MF hydrolase activity, acting on ester bonds
GO:0034062	1	0.00239527074970811	0	79	5'-3' RNA polymerase activity	MF	0.9999999999	0.166296614097456	MF 5'-3' RNA polymerase activity
GO:0097747	1	0.00239527074970811	0	79	RNA polymerase activity	MF	0.9999999999	0.166296614097456	MF RNA polymerase activity
GO:0015934	0.999750438694783	0.0024001295150691	1	113	large ribosomal subunit	CC	0.9999999999	0.166296614097456	CC large ribosomal subunit
GO:0006353	1	0.00242353161782615	0	77	DNA-templated transcription, termination	BP	0.9999999999	0.166979974539944	BP DNA-templated transcription, termination
GO:0009199	0.999581697496248	0.00243940948633675	2	133	ribonucleoside triphosphate metabolic process	BP	0.9999999999	0.16714020663884	BP ribonucleoside triphosphate metabolic process
GO:0009987	0.997580001818332	0.00273675381010536	857	12907	cellular process	BP	0.9999999999	0.186477263757069	BP cellular process
GO:0098798	0.999695783112556	0.00286252790789271	1	111	mitochondrial protein complex	CC	0.9999999999	0.193975586198026	CC mitochondrial protein complex
GO:0002376	0.998081810830997	0.00313674247115958	37	772	immune system process	BP	0.9999999999	0.210721868173426	BP immune system process
GO:0015979	0.999662249470638	0.00314382743403148	1	107	photosynthesis	BP	0.9999999999	0.210721868173426	BP photosynthesis
GO:0017111	0.997934645657918	0.00319128039774236	48	942	nucleoside-triphosphatase activity	MF	0.9999999999	0.212746276461387	MF nucleoside-triphosphatase activity
GO:1901293	0.999020435626569	0.00324646774918045	5	201	nucleoside phosphate biosynthetic process	BP	0.9999999999	0.215261756723884	BP nucleoside phosphate biosynthetic process
GO:0009165	0.99895331496146	0.0034499919007379	5	200	nucleotide biosynthetic process	BP	0.9999999999	0.227533423057757	BP nucleotide biosynthetic process
GO:0009144	0.999376666579373	0.00349398876820265	2	127	purine nucleoside triphosphate metabolic process	BP	0.9999999999	0.228475676617737	BP purine nucleoside triphosphate metabolic process
GO:0006928	0.999373323930887	0.00351074867566125	2	127	movement of cell or subcellular component	BP	0.9999999999	0.228475676617737	BP movement of cell or subcellular component
GO:0034613	0.998354961839969	0.00351985555480175	14	362	cellular protein localization	BP	0.9999999999	0.228475676617737	BP cellular protein localization
GO:0009141	0.999143163180049	0.00370649540126192	3	150	nucleoside triphosphate metabolic process	BP	0.9999999999	0.239330930805044	BP nucleoside triphosphate metabolic process
GO:0019693	0.998463752352018	0.00384858023907453	9	276	ribose phosphate metabolic process	BP	0.9999999999	0.246488227690057	BP ribose phosphate metabolic process
GO:0006839	1	0.0038573119228234	0	74	mitochondrial transport	BP	0.9999999999	0.246488227690057	BP mitochondrial transport
GO:0017038	0.999290453179913	0.00392303121683	2	127	protein import	BP	0.9999999999	0.247915415208317	BP protein import
GO:0006886	0.997931024226785	0.00392624674495495	20	469	intracellular protein transport	BP	0.9999999999	0.247915415208317	BP intracellular protein transport
GO:0009756	0.99956256963031	0.00396005325517217	1	99	carbohydrate mediated signaling	BP	0.9999999999	0.247915415208317	BP carbohydrate mediated signaling
GO:0010182	0.99956256963031	0.00396005325517217	1	99	sugar mediated signaling pathway	BP	0.9999999999	0.247915415208317	BP sugar mediated signaling pathway
GO:0016192	0.997899254655966	0.0039838244297126	20	465	vesicle-mediated transport	BP	0.9999999999	0.248143973190129	BP vesicle-mediated transport
GO:0009205	0.99923495299425	0.00419907782531394	2	124	purine ribonucleoside triphosphate metabolic process	BP	0.9999999999	0.260237320701491	BP purine ribonucleoside triphosphate metabolic process
GO:0046390	0.998997020302582	0.00427051571505466	3	152	ribose phosphate biosynthetic process	BP	0.9999999999	0.263341351568846	BP ribose phosphate biosynthetic process
GO:1902580	0.998615412726838	0.00446179329007911	5	189	NA	NA	0.9999999999	0.27376764500769	none
GO:0009126	0.99879361278456	0.0050496028900845	3	145	purine nucleoside monophosphate metabolic process	BP	0.9999999999	0.306782031740946	BP purine nucleoside monophosphate metabolic process
GO:0009167	0.99879361278456	0.0050496028900845	3	145	purine ribonucleoside monophosphate metabolic process	BP	0.9999999999	0.306782031740946	BP purine ribonucleoside monophosphate metabolic process
GO:0009295	1	0.00512545793836838	0	65	nucleoid	CC	0.9999999999	0.309864082126947	CC nucleoid
GO:0009260	0.998756301627937	0.00518565881448837	3	149	ribonucleotide biosynthetic process	BP	0.9999999999	0.311974293458951	BP ribonucleotide biosynthetic process
GO:0016607	0.998730899132737	0.00529517329634304	3	136	nuclear speck	CC	0.9999999999	0.317016370212615	CC nuclear speck
GO:0008094	0.999376467478181	0.00541144575280981	1	96	DNA-dependent ATPase activity	MF	0.9999999999	0.322412369417408	MF DNA-dependent ATPase activity
GO:1990234	0.996667576300186	0.00576168145234486	26	563	transferase complex	CC	0.9999999999	0.341628929575813	CC transferase complex
GO:0009059	0.995673994847843	0.00624421966211232	60	1115	macromolecule biosynthetic process	BP	0.9999999999	0.368468713362829	BP macromolecule biosynthetic process
GO:0003899	1	0.00664897509677558	0	64	DNA-directed 5'-3' RNA polymerase activity	MF	0.9999999999	0.389141390608036	MF DNA-directed 5'-3' RNA polymerase activity
GO:0008173	1	0.00665765291642712	0	66	RNA methyltransferase activity	MF	0.9999999999	0.389141390608036	MF RNA methyltransferase activity
GO:1902589	0.997333843840615	0.00670781604657834	8	235	NA	NA	0.9999999999	0.390224034445522	none
GO:0022627	1	0.00678831546968161	0	68	cytosolic small ribosomal subunit	CC	0.9999999999	0.39297136635259	CC cytosolic small ribosomal subunit
GO:0015931	0.998029229770204	0.00681876853964601	4	162	nucleobase-containing compound transport	BP	0.9999999999	0.39297136635259	BP nucleobase-containing compound transport
GO:0042981	1	0.00700261136644421	0	63	regulation of apoptotic process	BP	0.9999999999	0.401260202525086	BP regulation of apoptotic process
GO:0006275	1	0.00703630066686611	0	64	regulation of DNA replication	BP	0.9999999999	0.401260202525086	BP regulation of DNA replication
GO:1902582	0.997952104623552	0.00706020140662804	4	161	NA	NA	0.9999999999	0.401260202525086	none
GO:0046034	0.998586417591008	0.00726246259127344	2	115	ATP metabolic process	BP	0.9999999999	0.41086216118429	BP ATP metabolic process
GO:0072522	0.998176256077731	0.00731722090443253	3	143	purine-containing compound biosynthetic process	BP	0.9999999999	0.412069796412632	BP purine-containing compound biosynthetic process
GO:0006650	0.998126391206737	0.00750345197697606	3	138	glycerophospholipid metabolic process	BP	0.9999999999	0.420636696509299	BP glycerophospholipid metabolic process
GO:0044743	1	0.00754102071823814	0	65	protein transmembrane import into intracellular organelle	BP	0.9999999999	0.42082990279652	BP protein transmembrane import into intracellular organelle
GO:0044455	0.998026521659638	0.00785028917971865	3	144	mitochondrial membrane part	CC	0.9999999999	0.436115389430046	CC mitochondrial membrane part
GO:0005488	0.992821740492563	0.00799552272041667	902	13451	binding	MF	0.9999999999	0.442191846237214	MF binding
GO:0033014	1	0.00809400121942224	0	63	tetrapyrrole biosynthetic process	BP	0.9999999999	0.445639808210422	BP tetrapyrrole biosynthetic process
GO:0015935	0.998954937456133	0.0084961328051618	1	93	small ribosomal subunit	CC	0.9999999999	0.465701359493602	CC small ribosomal subunit
GO:0006796	0.993397376393752	0.00879051372280257	94	1593	phosphate-containing compound metabolic process	BP	0.9999999999	0.479705335147452	BP phosphate-containing compound metabolic process
GO:0051536	0.997677831507516	0.0090910961463803	3	136	iron-sulfur cluster binding	MF	0.9999999999	0.491756529707492	MF iron-sulfur cluster binding
GO:0051540	0.997677831507516	0.0090910961463803	3	136	metal cluster binding	MF	0.9999999999	0.491756529707492	MF metal cluster binding
GO:0044452	0.99885894550633	0.0092001965232694	1	84	nucleolar part	CC	0.9999999999	0.494281107875236	CC nucleolar part
GO:0031984	0.995035980343312	0.00921792384750703	18	409	organelle subcompartment	CC	0.9999999999	0.494281107875236	CC organelle subcompartment
GO:0008565	0.998842326802851	0.0093045662090193	1	87	protein transporter activity	MF	0.9999999999	0.496767164743875	MF protein transporter activity
GO:0098800	0.998815091428013	0.00947267095639293	1	93	inner mitochondrial membrane protein complex	CC	0.9999999999	0.503562288384457	CC inner mitochondrial membrane protein complex
GO:1990204	0.998742188773653	0.00999262951045425	1	88	oxidoreductase complex	CC	0.9999999999	0.528923174903143	CC oxidoreductase complex
GO:0061025	1	0.0102719515378328	0	57	membrane fusion	BP	0.9999999999	0.541384522718342	BP membrane fusion
GO:0033013	0.998693091027663	0.0103325733309725	1	87	tetrapyrrole metabolic process	BP	0.9999999999	0.54226224208887	BP tetrapyrrole metabolic process
GO:0097708	0.993763176879429	0.0106289192039984	24	504	intracellular vesicle	CC	0.9999999999	0.555451103995393	CC intracellular vesicle
GO:0051716	0.992063157753784	0.0107309543413567	80	1386	cellular response to stimulus	BP	0.9999999999	0.556361205495593	BP cellular response to stimulus
GO:0032259	0.996054302771885	0.010736557764368	6	189	methylation	BP	0.9999999999	0.556361205495593	BP methylation
GO:0031410	0.993523334599318	0.0110140182498348	24	503	cytoplasmic vesicle	CC	0.9999999999	0.568350991946498	CC cytoplasmic vesicle
GO:0006260	0.996439459140583	0.0116203941331133	4	153	DNA replication	BP	0.9999999999	0.597143003515362	BP DNA replication
GO:0045786	0.997541389968901	0.0118482036288954	2	107	negative regulation of cell cycle	BP	0.9999999999	0.606323217241357	BP negative regulation of cell cycle
GO:0001510	1	0.0119386737526543	0	57	RNA methylation	BP	0.9999999999	0.606556548123088	BP RNA methylation
GO:0008080	1	0.0119511263434615	0	56	N-acetyltransferase activity	MF	0.9999999999	0.606556548123088	MF N-acetyltransferase activity
GO:0019867	0.997395420894872	0.0124583077100207	2	108	outer membrane	CC	0.9999999999	0.629706184375762	CC outer membrane
GO:0006779	1	0.0128420646102267	0	57	porphyrin-containing compound biosynthetic process	BP	0.9999999999	0.644627268950521	BP porphyrin-containing compound biosynthetic process
GO:0006164	0.996571150722465	0.0128593888546839	3	133	purine nucleotide biosynthetic process	BP	0.9999999999	0.644627268950521	BP purine nucleotide biosynthetic process
GO:0006261	1	0.0129103166651081	0	58	DNA-dependent DNA replication	BP	0.9999999999	0.644627268950521	BP DNA-dependent DNA replication
GO:1901681	1	0.0129678823527362	0	57	sulfur compound binding	MF	0.9999999999	0.644890697807641	MF sulfur compound binding
GO:0009124	0.998259152291981	0.0132346202311144	1	85	nucleoside monophosphate biosynthetic process	BP	0.9999999999	0.655512334579652	BP nucleoside monophosphate biosynthetic process
GO:0016887	0.991529465288907	0.0135075403778253	30	600	ATPase activity	MF	0.9999999999	0.666353981918879	MF ATPase activity
GO:0003697	0.998198972654669	0.0136313716997892	1	84	single-stranded DNA binding	MF	0.9999999999	0.669452426112072	MF single-stranded DNA binding
GO:0003729	0.993130750106813	0.0136789111635646	13	308	mRNA binding	MF	0.9999999999	0.669452426112072	MF mRNA binding
GO:0005684	1	0.0137708366763653	0	55	U2-type spliceosomal complex	CC	0.9999999999	0.671287465334438	CC U2-type spliceosomal complex
GO:0009814	0.992959224902433	0.0139834853660049	13	321	defense response, incompatible interaction	BP	0.9999999999	0.675181808986694	BP defense response, incompatible interaction
GO:0009534	0.996227318599208	0.0140149633585173	3	126	chloroplast thylakoid	CC	0.9999999999	0.675181808986694	CC chloroplast thylakoid
GO:0031976	0.996227318599208	0.0140149633585173	3	126	plastid thylakoid	CC	0.9999999999	0.675181808986694	CC plastid thylakoid
GO:0051539	0.998104101037188	0.0142388746694811	1	85	4 iron, 4 sulfur cluster binding	MF	0.9999999999	0.683299771590315	MF 4 iron, 4 sulfur cluster binding
GO:0044801	1	0.0143692058113803	0	53	NA	NA	0.9999999999	0.686881454541678	none
GO:0019904	0.998065268366866	0.0144937849465381	1	84	protein domain specific binding	MF	0.9999999999	0.688852168674363	MF protein domain specific binding
GO:0034645	0.989898476691817	0.0145221409109977	50	923	cellular macromolecule biosynthetic process	BP	0.9999999999	0.688852168674363	BP cellular macromolecule biosynthetic process
GO:0006778	0.99802392167787	0.0147701426697781	1	82	porphyrin-containing compound metabolic process	BP	0.9999999999	0.69595474128494	BP porphyrin-containing compound metabolic process
GO:0031977	1	0.0148045973624622	0	55	thylakoid lumen	CC	0.9999999999	0.69595474128494	CC thylakoid lumen
GO:0071702	0.989099633619048	0.0148411657307986	70	1218	organic substance transport	BP	0.9999999999	0.69595474128494	BP organic substance transport
GO:0048585	0.992276500542041	0.0152500420827378	13	303	negative regulation of response to stimulus	BP	0.9999999999	0.712419579569717	BP negative regulation of response to stimulus
GO:0009152	0.995773402946669	0.0154804152850292	3	130	purine ribonucleotide biosynthetic process	BP	0.9999999999	0.720452685699115	BP purine ribonucleotide biosynthetic process
GO:0043414	0.99393673183318	0.0158549962676453	6	180	macromolecule methylation	BP	0.9999999999	0.732676183308054	BP macromolecule methylation
GO:0044877	0.992878827857749	0.0158618779650734	9	238	protein-containing complex binding	MF	0.9999999999	0.732676183308054	MF protein-containing complex binding
GO:0005759	0.996497764060272	0.0161598848782867	2	102	mitochondrial matrix	CC	0.9999999999	0.743656194790708	CC mitochondrial matrix
GO:0031123	0.997748792187921	0.0165301179160815	1	79	RNA 3'-end processing	BP	0.9999999999	0.757767965991042	BP RNA 3'-end processing
GO:0070727	0.990437213098865	0.0165894227533918	20	422	cellular macromolecule localization	BP	0.9999999999	0.757767965991042	BP cellular macromolecule localization
GO:1901137	0.991347182977302	0.016930129481465	13	310	carbohydrate derivative biosynthetic process	BP	0.9999999999	0.768767531809855	BP carbohydrate derivative biosynthetic process
GO:0030684	0.997678517991591	0.0169548989420482	1	81	preribosome	CC	0.9999999999	0.768767531809855	CC preribosome
GO:0003887	0.993398505737481	0.0170463063705537	6	218	DNA-directed DNA polymerase activity	MF	0.9999999999	0.770080939443364	MF DNA-directed DNA polymerase activity
GO:0004003	1	0.0174967640593692	0	53	ATP-dependent DNA helicase activity	MF	0.9999999999	0.783647016185004	MF ATP-dependent DNA helicase activity
GO:0009816	0.992400264086108	0.0175084010781622	8	223	defense response to bacterium, incompatible interaction	BP	0.9999999999	0.783647016185004	BP defense response to bacterium, incompatible interaction
GO:0030258	0.995137667781475	0.0175372234222866	3	124	lipid modification	BP	0.9999999999	0.783647016185004	BP lipid modification
GO:0022625	0.997568370937063	0.0176307528181995	1	82	cytosolic large ribosomal subunit	CC	0.9999999999	0.784982218436296	CC cytosolic large ribosomal subunit
GO:0022613	0.997554154417675	0.0177254568623131	1	81	ribonucleoprotein complex biogenesis	BP	0.9999999999	0.785374664171165	BP ribonucleoprotein complex biogenesis
GO:0006913	0.995043843493748	0.0178306094192756	3	125	nucleocytoplasmic transport	BP	0.9999999999	0.785374664171165	BP nucleocytoplasmic transport
GO:0051169	0.995043843493748	0.0178306094192756	3	125	nuclear transport	BP	0.9999999999	0.785374664171165	BP nuclear transport
GO:0031425	1	0.017940306383365	0	54	chloroplast RNA processing	BP	0.9999999999	0.787394301160285	BP chloroplast RNA processing
GO:0005622	0.994085857314512	0.0182956501527577	4	144	intracellular	CC	0.9999999999	0.79652709941907	CC intracellular
GO:0098803	1	0.0182984719606096	0	54	respiratory chain complex	CC	0.9999999999	0.79652709941907	CC respiratory chain complex
GO:1990542	1	0.0183820769008796	0	54	mitochondrial transmembrane transport	BP	0.9999999999	0.79652709941907	BP mitochondrial transmembrane transport
GO:0008219	0.989759496149891	0.0184096215103153	17	373	cell death	BP	0.9999999999	0.79652709941907	BP cell death
GO:0006793	0.985542088333207	0.018594494291356	101	1653	phosphorus metabolic process	BP	0.9999999999	0.79652709941907	BP phosphorus metabolic process
GO:0044433	0.989996985656056	0.0186143452577417	15	337	cytoplasmic vesicle part	CC	0.9999999999	0.79652709941907	CC cytoplasmic vesicle part
GO:0031968	0.995845212778159	0.0187503346647063	2	101	organelle outer membrane	CC	0.9999999999	0.79652709941907	CC organelle outer membrane
GO:0050657	0.994742037102733	0.0187942419468864	3	122	nucleic acid transport	BP	0.9999999999	0.79652709941907	BP nucleic acid transport
GO:0050658	0.994742037102733	0.0187942419468864	3	122	RNA transport	BP	0.9999999999	0.79652709941907	BP RNA transport
GO:0051236	0.994742037102733	0.0187942419468864	3	122	establishment of RNA localization	BP	0.9999999999	0.79652709941907	BP establishment of RNA localization
GO:0044464	0.982005352825409	0.0197031738832693	1064	15541	cell part	CC	0.9999999999	0.832189190076576	CC cell part
GO:0031967	0.988129410195401	0.0198608911891787	22	450	organelle envelope	CC	0.9999999999	0.833144119170548	CC organelle envelope
GO:0031975	0.988129410195401	0.0198608911891787	22	450	envelope	CC	0.9999999999	0.833144119170548	CC envelope
GO:0033365	0.989898325735213	0.0199912290618705	12	285	protein localization to organelle	BP	0.9999999999	0.83576890854254	BP protein localization to organelle
GO:0022411	0.995485824602517	0.0201718380992936	2	97	cellular component disassembly	BP	0.9999999999	0.840470538103336	BP cellular component disassembly
GO:0003678	0.995349651508952	0.0206970516509301	2	97	DNA helicase activity	MF	0.9999999999	0.859450296333066	MF DNA helicase activity
GO:0032970	1	0.0213454400313298	0	50	regulation of actin filament-based process	BP	0.9999999999	0.882984067129302	BP regulation of actin filament-based process
GO:1901564	0.981619155198029	0.0214069760862451	283	4283	organonitrogen compound metabolic process	BP	0.9999999999	0.882984067129302	BP organonitrogen compound metabolic process
GO:0009156	0.996864030479309	0.0219225061780789	1	77	ribonucleoside monophosphate biosynthetic process	BP	0.9999999999	0.901234228980825	BP ribonucleoside monophosphate biosynthetic process
GO:0016301	0.983224325445051	0.02210251236966	79	1346	kinase activity	MF	0.9999999999	0.905615564966831	MF kinase activity
GO:0007005	0.992642835283498	0.0222200252745971	4	139	mitochondrion organization	BP	0.9999999999	0.907415800369554	BP mitochondrion organization
GO:0006413	1	0.02267917537972	0	52	translational initiation	BP	0.9999999999	0.920294404586671	BP translational initiation
GO:0033554	0.983079291513442	0.0226846265299885	69	1182	cellular response to stress	BP	0.9999999999	0.920294404586671	BP cellular response to stress
GO:1901135	0.984980985966093	0.0232015140526215	30	578	carbohydrate derivative metabolic process	BP	0.9999999999	0.938177943642562	BP carbohydrate derivative metabolic process
GO:0032956	1	0.0233187042676361	0	49	regulation of actin cytoskeleton organization	BP	0.9999999999	0.939835227884823	BP regulation of actin cytoskeleton organization
GO:0003724	1	0.023839095148116	0	47	RNA helicase activity	MF	0.9999999999	0.957679350038157	MF RNA helicase activity
GO:0072528	1	0.0239941832603444	0	49	pyrimidine-containing compound biosynthetic process	BP	0.9999999999	0.960780071915023	BP pyrimidine-containing compound biosynthetic process
GO:0031201	1	0.0242749866290561	0	48	SNARE complex	CC	0.9999999999	0.968878349825725	CC SNARE complex
GO:1900865	1	0.025148328610635	0	48	chloroplast RNA modification	BP	0.9999999999	0.9999999999	BP chloroplast RNA modification
GO:0009201	1	0.0256229013691993	0	49	ribonucleoside triphosphate biosynthetic process	BP	0.9999999999	0.9999999999	BP ribonucleoside triphosphate biosynthetic process
GO:0022406	1	0.0259298206508997	0	48	membrane docking	BP	0.9999999999	0.9999999999	BP membrane docking
GO:0070585	1	0.0260190984629395	0	49	protein localization to mitochondrion	BP	0.9999999999	0.9999999999	BP protein localization to mitochondrion
GO:0072655	1	0.0260190984629395	0	49	establishment of protein localization to mitochondrion	BP	0.9999999999	0.9999999999	BP establishment of protein localization to mitochondrion
GO:0000781	1	0.0264264750636478	0	47	chromosome, telomeric region	CC	0.9999999999	0.9999999999	CC chromosome, telomeric region
GO:1901699	0.995858284752114	0.0277465702297616	1	74	cellular response to nitrogen compound	BP	0.9999999999	0.9999999999	BP cellular response to nitrogen compound
GO:0005768	0.98340214320781	0.0280790465540253	19	392	endosome	CC	0.9999999999	0.9999999999	CC endosome
GO:0042254	1	0.0282195625964835	0	47	ribosome biogenesis	BP	0.9999999999	0.9999999999	BP ribosome biogenesis
GO:0030433	1	0.0289340595042255	0	44	ubiquitin-dependent ERAD pathway	BP	0.9999999999	0.9999999999	BP ubiquitin-dependent ERAD pathway
GO:0090174	1	0.029147526902379	0	45	organelle membrane fusion	BP	0.9999999999	0.9999999999	BP organelle membrane fusion
GO:0009579	0.984969571585678	0.030336749328356	10	244	thylakoid	CC	0.9999999999	0.9999999999	CC thylakoid
GO:0051276	0.984935360511757	0.0304118076614652	10	239	chromosome organization	BP	0.9999999999	0.9999999999	BP chromosome organization
GO:0072657	0.990883877312732	0.0304811310872943	3	110	protein localization to membrane	BP	0.9999999999	0.9999999999	BP protein localization to membrane
GO:0004536	0.995313451714288	0.0308271479724914	1	70	deoxyribonuclease activity	MF	0.9999999999	0.9999999999	MF deoxyribonuclease activity
GO:0005667	0.992538858886249	0.0310981083081639	2	95	transcription factor complex	CC	0.9999999999	0.9999999999	CC transcription factor complex
GO:0030532	0.995248770071514	0.031140262556999	1	73	small nuclear ribonucleoprotein complex	CC	0.9999999999	0.9999999999	CC small nuclear ribonucleoprotein complex
GO:0008186	1	0.0313291529431641	0	44	RNA-dependent ATPase activity	MF	0.9999999999	0.9999999999	MF RNA-dependent ATPase activity
GO:0051054	1	0.0313809861067579	0	44	positive regulation of DNA metabolic process	BP	0.9999999999	0.9999999999	BP positive regulation of DNA metabolic process
GO:0044267	0.973692372861627	0.0315434695638811	170	2630	cellular protein metabolic process	BP	0.9999999999	0.9999999999	BP cellular protein metabolic process
GO:0006635	1	0.0322489300733164	0	46	fatty acid beta-oxidation	BP	0.9999999999	0.9999999999	BP fatty acid beta-oxidation
GO:0010608	0.984358345715166	0.0324695442262803	9	225	posttranscriptional regulation of gene expression	BP	0.9999999999	0.9999999999	BP posttranscriptional regulation of gene expression
GO:0030117	1	0.033049557964869	0	45	membrane coat	CC	0.9999999999	0.9999999999	CC membrane coat
GO:0006351	0.986246328332936	0.0330998755300496	6	165	transcription, DNA-templated	BP	0.9999999999	0.9999999999	BP transcription, DNA-templated
GO:0097659	0.986246328332936	0.0330998755300496	6	165	nucleic acid-templated transcription	BP	0.9999999999	0.9999999999	BP nucleic acid-templated transcription
GO:0005484	1	0.0331018287365648	0	44	SNAP receptor activity	MF	0.9999999999	0.9999999999	MF SNAP receptor activity
GO:0010948	0.994882968826564	0.0332044199622169	1	68	negative regulation of cell cycle process	BP	0.9999999999	0.9999999999	BP negative regulation of cell cycle process
GO:0015197	0.988240767874191	0.0336496177833444	4	127	NA	NA	0.9999999999	0.9999999999	none
GO:0003774	0.991607919322457	0.0344237915958007	2	91	motor activity	MF	0.9999999999	0.9999999999	MF motor activity
GO:0008092	0.981264397552188	0.0344824286303359	13	288	cytoskeletal protein binding	MF	0.9999999999	0.9999999999	MF cytoskeletal protein binding
GO:0019898	0.99159294708947	0.0344872307085257	2	90	extrinsic component of membrane	CC	0.9999999999	0.9999999999	CC extrinsic component of membrane
GO:0003777	0.994631005543248	0.0345438062216923	1	69	microtubule motor activity	MF	0.9999999999	0.9999999999	MF microtubule motor activity
GO:0044430	0.978899207986694	0.0350821479483058	19	387	cytoskeletal part	CC	0.9999999999	0.9999999999	CC cytoskeletal part
GO:0097525	0.994450625546535	0.0354742315557597	1	71	spliceosomal snRNP complex	CC	0.9999999999	0.9999999999	CC spliceosomal snRNP complex
GO:0006090	0.991285481696251	0.035570139876462	2	89	pyruvate metabolic process	BP	0.9999999999	0.9999999999	BP pyruvate metabolic process
GO:0098687	0.98889670792564	0.0361767351920521	3	108	chromosomal region	CC	0.9999999999	0.9999999999	CC chromosomal region
GO:0051052	0.984746379170174	0.0362951945909281	6	164	regulation of DNA metabolic process	BP	0.9999999999	0.9999999999	BP regulation of DNA metabolic process
GO:0016553	1	0.0370613217758849	0	47	base conversion or substitution editing	BP	0.9999999999	0.9999999999	BP base conversion or substitution editing
GO:0016554	1	0.0370613217758849	0	47	cytidine to uridine editing	BP	0.9999999999	0.9999999999	BP cytidine to uridine editing
GO:0004004	1	0.0370810004541704	0	42	ATP-dependent RNA helicase activity	MF	0.9999999999	0.9999999999	MF ATP-dependent RNA helicase activity
GO:0006473	0.994108896461158	0.0373667195272922	1	66	protein acetylation	BP	0.9999999999	0.9999999999	BP protein acetylation
GO:0015995	1	0.0377870900339057	0	44	chlorophyll biosynthetic process	BP	0.9999999999	0.9999999999	BP chlorophyll biosynthetic process
GO:0046474	0.993912737119192	0.0383763424238717	1	67	glycerophospholipid biosynthetic process	BP	0.9999999999	0.9999999999	BP glycerophospholipid biosynthetic process
GO:0022904	1	0.0388740842720599	0	43	respiratory electron transport chain	BP	0.9999999999	0.9999999999	BP respiratory electron transport chain
GO:0000428	0.993811819866349	0.0389216718688357	1	66	DNA-directed RNA polymerase complex	CC	0.9999999999	0.9999999999	CC DNA-directed RNA polymerase complex
GO:0000075	0.993761666948155	0.0392023958192083	1	65	cell cycle checkpoint	BP	0.9999999999	0.9999999999	BP cell cycle checkpoint
GO:0016410	0.993654095529844	0.0397815190914991	1	64	N-acyltransferase activity	MF	0.9999999999	0.9999999999	MF N-acyltransferase activity
GO:0009528	0.990064684379745	0.0397876953586585	2	87	plastid inner membrane	CC	0.9999999999	0.9999999999	CC plastid inner membrane
GO:0098791	0.978505917297873	0.0399331520074737	12	266	Golgi subcompartment	CC	0.9999999999	0.9999999999	CC Golgi subcompartment
GO:0050661	0.989929568009876	0.0402326282024364	2	88	NADP binding	MF	0.9999999999	0.9999999999	MF NADP binding
GO:0044093	0.979971033104064	0.0406246220825048	9	213	positive regulation of molecular function	BP	0.9999999999	0.9999999999	BP positive regulation of molecular function
GO:0051345	0.993433669831769	0.0409421135271934	1	63	positive regulation of hydrolase activity	BP	0.9999999999	0.9999999999	BP positive regulation of hydrolase activity
GO:0015994	0.993367138775257	0.0412012046110917	1	67	chlorophyll metabolic process	BP	0.9999999999	0.9999999999	BP chlorophyll metabolic process
GO:0009081	1	0.0413330923961837	0	42	branched-chain amino acid metabolic process	BP	0.9999999999	0.9999999999	BP branched-chain amino acid metabolic process
GO:0000027	1	0.0413777901601081	0	43	ribosomal large subunit assembly	BP	0.9999999999	0.9999999999	BP ribosomal large subunit assembly
GO:0008064	1	0.0414511314088955	0	42	regulation of actin polymerization or depolymerization	BP	0.9999999999	0.9999999999	BP regulation of actin polymerization or depolymerization
GO:0030832	1	0.0414511314088955	0	42	regulation of actin filament length	BP	0.9999999999	0.9999999999	BP regulation of actin filament length
GO:0006818	0.993318565771976	0.0414907982573245	1	65	NA	NA	0.9999999999	0.9999999999	none
GO:0015992	0.993318565771976	0.0414907982573245	1	65	NA	NA	0.9999999999	0.9999999999	none
GO:1902600	0.993318565771976	0.0414907982573245	1	65	proton transmembrane transport	BP	0.9999999999	0.9999999999	BP proton transmembrane transport
GO:1903047	0.978136695959	0.0415308274465553	11	245	mitotic cell cycle process	BP	0.9999999999	0.9999999999	BP mitotic cell cycle process
GO:0016790	1	0.0418961435982754	0	42	thiolester hydrolase activity	MF	0.9999999999	0.9999999999	MF thiolester hydrolase activity
GO:0009543	1	0.0422028564859494	0	42	chloroplast thylakoid lumen	CC	0.9999999999	0.9999999999	CC chloroplast thylakoid lumen
GO:0031978	1	0.0422028564859494	0	42	plastid thylakoid lumen	CC	0.9999999999	0.9999999999	CC plastid thylakoid lumen
GO:0009706	0.989271872481146	0.0424753210921747	2	86	chloroplast inner membrane	CC	0.9999999999	0.9999999999	CC chloroplast inner membrane
GO:0090329	1	0.0426422793808265	0	40	regulation of DNA-dependent DNA replication	BP	0.9999999999	0.9999999999	BP regulation of DNA-dependent DNA replication
GO:0009119	0.993034598513318	0.0429196972439674	1	66	ribonucleoside metabolic process	BP	0.9999999999	0.9999999999	BP ribonucleoside metabolic process
GO:0016197	0.989016588574089	0.0433286039482222	2	86	endosomal transport	BP	0.9999999999	0.9999999999	BP endosomal transport
GO:0060627	0.992924715802474	0.0435430906458915	1	63	regulation of vesicle-mediated transport	BP	0.9999999999	0.9999999999	BP regulation of vesicle-mediated transport
GO:0005871	0.992912773249832	0.0435590053031586	1	65	kinesin complex	CC	0.9999999999	0.9999999999	CC kinesin complex
GO:0009378	1	0.0441476361572372	0	38	four-way junction helicase activity	MF	0.9999999999	0.9999999999	MF four-way junction helicase activity
GO:0034976	0.992782013330407	0.0443133867353325	1	61	response to endoplasmic reticulum stress	BP	0.9999999999	0.9999999999	BP response to endoplasmic reticulum stress
GO:0048278	1	0.044663451834008	0	41	vesicle docking	BP	0.9999999999	0.9999999999	BP vesicle docking
GO:0006338	0.992689811140434	0.0447540699061409	1	62	chromatin remodeling	BP	0.9999999999	0.9999999999	BP chromatin remodeling
GO:0006906	1	0.0453496624726256	0	40	vesicle fusion	BP	0.9999999999	0.9999999999	BP vesicle fusion
GO:0019842	0.981483038582455	0.0459985543851845	5	141	vitamin binding	MF	0.9999999999	0.9999999999	MF vitamin binding
GO:0009668	1	0.0460500469575958	0	40	plastid membrane organization	BP	0.9999999999	0.9999999999	BP plastid membrane organization
GO:0031969	0.974604510608173	0.0464829322455067	12	261	chloroplast membrane	CC	0.9999999999	0.9999999999	CC chloroplast membrane
GO:0048471	0.992182502958838	0.0473438199348763	1	60	perinuclear region of cytoplasm	CC	0.9999999999	0.9999999999	CC perinuclear region of cytoplasm
GO:0016311	0.984855313919831	0.0473669884824869	3	99	dephosphorylation	BP	0.9999999999	0.9999999999	BP dephosphorylation
GO:0051130	0.979191505799459	0.0478264488235423	6	157	positive regulation of cellular component organization	BP	0.9999999999	0.9999999999	BP positive regulation of cellular component organization
GO:0030490	1	0.0480703845995025	0	40	maturation of SSU-rRNA	BP	0.9999999999	0.9999999999	BP maturation of SSU-rRNA
GO:0000502	0.991949555229432	0.0483953625354719	1	64	proteasome complex	CC	0.9999999999	0.9999999999	CC proteasome complex
GO:1905369	0.991949555229432	0.0483953625354719	1	64	endopeptidase complex	CC	0.9999999999	0.9999999999	CC endopeptidase complex
GO:0034212	1	0.0484163011118975	0	38	peptide N-acetyltransferase activity	MF	0.9999999999	0.9999999999	MF peptide N-acetyltransferase activity
GO:0006289	1	0.0484843112400442	0	41	nucleotide-excision repair	BP	0.9999999999	0.9999999999	BP nucleotide-excision repair
GO:0006220	1	0.0485552394719337	0	40	pyrimidine nucleotide metabolic process	BP	0.9999999999	0.9999999999	BP pyrimidine nucleotide metabolic process
GO:0012501	0.970546592300769	0.0489317531863956	17	343	programmed cell death	BP	0.9999999999	0.9999999999	BP programmed cell death
GO:0051186	0.968671975300318	0.0490557087624022	22	421	cofactor metabolic process	BP	0.9999999999	0.9999999999	BP cofactor metabolic process
GO:0051128	0.96665054326003	0.0490656919461166	30	549	regulation of cellular component organization	BP	0.9999999999	0.9999999999	BP regulation of cellular component organization
GO:0016859	0.991815888558424	0.0490780737805657	1	63	cis-trans isomerase activity	MF	0.9999999999	0.9999999999	MF cis-trans isomerase activity
GO:0005635	0.987281364691827	0.0491032658500543	2	82	nuclear envelope	CC	0.9999999999	0.9999999999	CC nuclear envelope
GO:0031090	0.959605351458611	0.0495862381056788	111	1752	organelle membrane	CC	0.9999999999	0.9999999999	CC organelle membrane
GO:0009145	1	0.0497644272478818	0	40	purine nucleoside triphosphate biosynthetic process	BP	0.9999999999	0.9999999999	BP purine nucleoside triphosphate biosynthetic process
GO:0009206	1	0.0497644272478818	0	40	purine ribonucleoside triphosphate biosynthetic process	BP	0.9999999999	0.9999999999	BP purine ribonucleoside triphosphate biosynthetic process
GO:0055029	0.991636689581589	0.0499827573965943	1	62	nuclear DNA-directed RNA polymerase complex	CC	0.9999999999	0.9999999999	CC nuclear DNA-directed RNA polymerase complex
