# Supplementary material for: Transcriptional Regulation of Pine Male and Female Cone Initiation and Development: Key Players Identified Through Comparative Transcriptomics
Source: Front Genet. 2022 Mar 18;13:815093. doi: 10.3389/fgene.2022.815093 (PMC8971679; doi:10.3389/fgene.2022.815093)
Supplement: Supplementary file 2 [file DataSheet3.ZIP › SUP_GSEA/salmon.gene.counts.matrix.Bud_vs_MC_2_3.DESeq2.DE_results.P0.001_C2.DE.subset.GOseq.enriched]

category	over_represented_pvalue	under_represented_pvalue	numDEInCat	numInCat	term	ontology	over_represented_FDR	go_term	gene_ids
GO:0005576	2.76896627715725e-36	1	194	1005	extracellular region	CC	3.41496610961804e-32	CC extracellular region	Pdensi_DN10456_c0_g2, Pdensi_DN11172_c0_g1, Pdensi_DN11283_c0_g1d174343, Pdensi_DN11627_c0_g1d457795, Pdensi_DN11982_c0_g1d337024, Pdensi_DN12452_c0_g1d389970, Pdensi_DN12684_c0_g1d338441, Pdensi_DN12684_c0_g1d338442, Pdensi_DN12809_c0_g1, Pdensi_DN13332_c0_g1d106554, Pdensi_DN13659_c0_g1d340477, Pdensi_DN13660_c0_g1, Pdensi_DN13684_c0_g1, Pdensi_DN14864_c0_g1d108554, Pdensi_DN14956_c0_g5, Pdensi…
GO:0045229	2.1706729540474e-17	1	91	475	external encapsulating structure organization	BP	1.33854547711333e-13	BP external encapsulating structure organization	Pdensi_DN10124_c0_g1d4575, Pdensi_DN10586_c0_g1d209930, Pdensi_DN11496_c0_g1d210701, Pdensi_DN12254_c0_g1, Pdensi_DN12452_c0_g1d389970, Pdensi_DN12809_c0_g1, Pdensi_DN13671_c0_g1, Pdensi_DN13861_c0_g1, Pdensi_DN13940_c0_g1d7805, Pdensi_DN14864_c0_g1d108554, Pdensi_DN15274_c0_g1d344023, Pdensi_DN15418_c0_g2d466840, Pdensi_DN15787_c1_g1d345433, Pdensi_DN16094_c0_g1d346425, Pdensi_DN16940_c0_g1d3493…
GO:0071554	6.57843380903393e-16	1	89	486	cell wall organization or biogenesis	BP	2.70439413889385e-12	BP cell wall organization or biogenesis	Pdensi_DN10124_c0_g1d4575, Pdensi_DN12202_c0_g1d389479, Pdensi_DN12254_c0_g1, Pdensi_DN12452_c0_g1d389970, Pdensi_DN12809_c0_g1, Pdensi_DN12969_c0_g1d51365, Pdensi_DN13671_c0_g1, Pdensi_DN14247_c0_g3, Pdensi_DN14864_c0_g1d108554, Pdensi_DN15094_c1_g3d465823, Pdensi_DN15418_c0_g2d466840, Pdensi_DN15787_c1_g1d345433, Pdensi_DN16094_c0_g1d346425, Pdensi_DN16433_c0_g1d215250, Pdensi_DN16940_c0_g1d349…
GO:0001071	5.04135061712585e-15	1	130	851	NA	NA	1.24349954322026e-11	none	Pdensi_DN10979_c0_g1d103979, Pdensi_DN1115_c0_g1d203093, Pdensi_DN11496_c0_g1d210701, Pdensi_DN11521_c0_g1d336257, Pdensi_DN11635_c0_g1d210913, Pdensi_DN11895_c0_g1, Pdensi_DN12202_c0_g1d389479, Pdensi_DN12229_c0_g1d337510, Pdensi_DN12402_c0_g1d211571, Pdensi_DN12491_c0_g1d459331, Pdensi_DN12681_c0_g1d338362, Pdensi_DN12869_c0_g1d338718, Pdensi_DN12939_c0_g2, Pdensi_DN13149_c0_g1d271422, Pdensi_D…
GO:0003700	5.04135061712585e-15	1	130	851	DNA-binding transcription factor activity	MF	1.24349954322026e-11	MF DNA-binding transcription factor activity	Pdensi_DN10979_c0_g1d103979, Pdensi_DN1115_c0_g1d203093, Pdensi_DN11496_c0_g1d210701, Pdensi_DN11521_c0_g1d336257, Pdensi_DN11635_c0_g1d210913, Pdensi_DN11895_c0_g1, Pdensi_DN12202_c0_g1d389479, Pdensi_DN12229_c0_g1d337510, Pdensi_DN12402_c0_g1d211571, Pdensi_DN12491_c0_g1d459331, Pdensi_DN12681_c0_g1d338362, Pdensi_DN12869_c0_g1d338718, Pdensi_DN12939_c0_g2, Pdensi_DN13149_c0_g1d271422, Pdensi_D…
GO:0010383	9.75683002312581e-15	1	42	151	cell wall polysaccharide metabolic process	BP	2.00551641125351e-11	BP cell wall polysaccharide metabolic process	Pdensi_DN11511_c0_g1, Pdensi_DN14247_c0_g3, Pdensi_DN15418_c0_g2d466840, Pdensi_DN16094_c0_g1d346425, Pdensi_DN17499_c0_g1, Pdensi_DN17518_c0_g1d474702, Pdensi_DN17725_c0_g2, Pdensi_DN18230_c0_g1d186709, Pdensi_DN18305_c1_g3, Pdensi_DN18940_c0_g1d14363, Pdensi_DN19247_c0_g4d482891, Pdensi_DN19386_c0_g1d358050, Pdensi_DN19565_c0_g1d218684, Pdensi_DN19639_c4_g1, Pdensi_DN19843_c0_g1d219141, Pdensi_…
GO:0044699	1.56093068312553e-14	1	726	7685	NA	NA	2.48820377532237e-11	none	Pdensi_DN10072_c0_g1d386355, Pdensi_DN10124_c0_g1d4575, Pdensi_DN104174_c0_g1, Pdensi_DN1041_c0_g1d203043, Pdensi_DN10586_c0_g1d209930, Pdensi_DN10751_c0_g1d49359, Pdensi_DN10759_c0_g1d334935, Pdensi_DN10846_c0_g1d335071, Pdensi_DN10914_c0_g1d387447, Pdensi_DN11068_c0_g1d387639, Pdensi_DN11081_c0_g1d174065, Pdensi_DN1115_c0_g1d203093, Pdensi_DN11172_c0_g1, Pdensi_DN11351_c0_g1, Pdensi_DN11496_c0_…
GO:0009698	1.61401363841555e-14	1	51	210	phenylpropanoid metabolic process	BP	2.48820377532237e-11	BP phenylpropanoid metabolic process	Pdensi_DN104174_c0_g1, Pdensi_DN11511_c0_g1, Pdensi_DN13536_c0_g1, Pdensi_DN13940_c0_g1d7805, Pdensi_DN14741_c0_g1d394293, Pdensi_DN14956_c0_g5, Pdensi_DN15940_c0_g1, Pdensi_DN16405_c0_g1, Pdensi_DN16433_c0_g1d215250, Pdensi_DN17127_c1_g4d473089, Pdensi_DN17405_c1_g1, Pdensi_DN17568_c0_g1d216235, Pdensi_DN17676_c0_g1d351375, Pdensi_DN18305_c1_g3, Pdensi_DN18549_c0_g1d354665, Pdensi_DN18840_c0_g2d…
GO:0005975	6.99971665730283e-14	1	140	1001	carbohydrate metabolic process	BP	9.59194505939065e-11	BP carbohydrate metabolic process	Pdensi_DN10124_c0_g1d4575, Pdensi_DN10456_c0_g2, Pdensi_DN10911_c0_g1, Pdensi_DN11297_c0_g3, Pdensi_DN11511_c0_g1, Pdensi_DN11939_c0_g1d175433, Pdensi_DN12452_c0_g1d389970, Pdensi_DN13436_c0_g1, Pdensi_DN13590_c1_g1, Pdensi_DN13671_c0_g1, Pdensi_DN14247_c0_g3, Pdensi_DN14864_c0_g1d108554, Pdensi_DN15022_c0_g1d213951, Pdensi_DN15274_c0_g1d344023, Pdensi_DN15296_c0_g1d466330, Pdensi_DN15418_c0_g2d4…
GO:1990837	1.01718923423574e-13	1	46	184	sequence-specific double-stranded DNA binding	MF	1.25449948258294e-10	MF sequence-specific double-stranded DNA binding	Pdensi_DN11496_c0_g1d210701, Pdensi_DN11521_c0_g1d336257, Pdensi_DN12213_c0_g1d389462, Pdensi_DN12868_c1_g1, Pdensi_DN14863_c0_g1d342967, Pdensi_DN15221_c0_g1d214075, Pdensi_DN15548_c0_g1d54388, Pdensi_DN16982_c0_g1d279982, Pdensi_DN17780_c0_g1, Pdensi_DN17836_c0_g1, Pdensi_DN18400_c0_g3, Pdensi_DN18561_c3_g1, Pdensi_DN19525_c0_g1d218718, Pdensi_DN19596_c0_g1, Pdensi_DN19600_c1_g1, Pdensi_DN19845…
GO:0071555	1.31530818235657e-13	1	78	437	cell wall organization	BP	1.47469961936396e-10	BP cell wall organization	Pdensi_DN10124_c0_g1d4575, Pdensi_DN12254_c0_g1, Pdensi_DN12452_c0_g1d389970, Pdensi_DN12809_c0_g1, Pdensi_DN13671_c0_g1, Pdensi_DN14864_c0_g1d108554, Pdensi_DN15418_c0_g2d466840, Pdensi_DN15787_c1_g1d345433, Pdensi_DN16094_c0_g1d346425, Pdensi_DN16940_c0_g1d349324, Pdensi_DN17499_c0_g1, Pdensi_DN17848_c0_g1d476052, Pdensi_DN18230_c0_g1d186709, Pdensi_DN18940_c0_g1d14363, Pdensi_DN19022_c0_g1d602…
GO:0044036	2.89899134462383e-13	1	46	191	cell wall macromolecule metabolic process	BP	2.97943835443714e-10	BP cell wall macromolecule metabolic process	Pdensi_DN10456_c0_g2, Pdensi_DN11511_c0_g1, Pdensi_DN14247_c0_g3, Pdensi_DN15418_c0_g2d466840, Pdensi_DN16094_c0_g1d346425, Pdensi_DN17499_c0_g1, Pdensi_DN17518_c0_g1d474702, Pdensi_DN17725_c0_g2, Pdensi_DN18230_c0_g1d186709, Pdensi_DN18305_c1_g3, Pdensi_DN18940_c0_g1d14363, Pdensi_DN19247_c0_g4d482891, Pdensi_DN19386_c0_g1d358050, Pdensi_DN19565_c0_g1d218684, Pdensi_DN19639_c4_g1, Pdensi_DN19843…
GO:0005618	6.74112775825296e-13	1	88	539	cell wall	CC	5.93845204589527e-10	CC cell wall	Pdensi_DN12452_c0_g1d389970, Pdensi_DN12608_c0_g1d459878, Pdensi_DN12809_c0_g1, Pdensi_DN13044_c0_g1d460723, Pdensi_DN13389_c0_g1d339845, Pdensi_DN13684_c0_g1, Pdensi_DN13885_c0_g1d212868, Pdensi_DN15364_c0_g1d181907, Pdensi_DN15418_c0_g2d466840, Pdensi_DN15663_c2_g1, Pdensi_DN16895_c0_g1, Pdensi_DN16912_c0_g1d215698, Pdensi_DN16940_c0_g1d349324, Pdensi_DN18230_c0_g1d186709, Pdensi_DN18750_c0_g2,…
GO:0030312	6.74112775825296e-13	1	88	539	external encapsulating structure	CC	5.93845204589527e-10	CC external encapsulating structure	Pdensi_DN12452_c0_g1d389970, Pdensi_DN12608_c0_g1d459878, Pdensi_DN12809_c0_g1, Pdensi_DN13044_c0_g1d460723, Pdensi_DN13389_c0_g1d339845, Pdensi_DN13684_c0_g1, Pdensi_DN13885_c0_g1d212868, Pdensi_DN15364_c0_g1d181907, Pdensi_DN15418_c0_g2d466840, Pdensi_DN15663_c2_g1, Pdensi_DN16895_c0_g1, Pdensi_DN16912_c0_g1d215698, Pdensi_DN16940_c0_g1d349324, Pdensi_DN18230_c0_g1d186709, Pdensi_DN18750_c0_g2,…
GO:0000976	1.572756091372e-12	1	38	144	transcription regulatory region sequence-specific DNA binding	MF	1.29312005832606e-09	MF transcription regulatory region sequence-specific DNA binding	Pdensi_DN11521_c0_g1d336257, Pdensi_DN12213_c0_g1d389462, Pdensi_DN12868_c1_g1, Pdensi_DN14863_c0_g1d342967, Pdensi_DN15221_c0_g1d214075, Pdensi_DN15548_c0_g1d54388, Pdensi_DN16982_c0_g1d279982, Pdensi_DN17836_c0_g1, Pdensi_DN18400_c0_g3, Pdensi_DN18561_c3_g1, Pdensi_DN19525_c0_g1d218718, Pdensi_DN19600_c1_g1, Pdensi_DN19845_c1_g1, Pdensi_DN19970_c1_g4, Pdensi_DN19991_c0_g1, Pdensi_DN20100_c0_g1d…
GO:0044264	2.525514263292e-12	1	59	297	cellular polysaccharide metabolic process	BP	1.86149384151899e-09	BP cellular polysaccharide metabolic process	Pdensi_DN10124_c0_g1d4575, Pdensi_DN10456_c0_g2, Pdensi_DN11511_c0_g1, Pdensi_DN13436_c0_g1, Pdensi_DN14247_c0_g3, Pdensi_DN14864_c0_g1d108554, Pdensi_DN15418_c0_g2d466840, Pdensi_DN16094_c0_g1d346425, Pdensi_DN17499_c0_g1, Pdensi_DN17725_c0_g2, Pdensi_DN18230_c0_g1d186709, Pdensi_DN18305_c1_g3, Pdensi_DN18940_c0_g1d14363, Pdensi_DN19225_c1_g1, Pdensi_DN19247_c0_g4d482891, Pdensi_DN19354_c0_g1d60…
GO:0019748	2.6983239569063e-12	1	58	289	secondary metabolic process	BP	1.86149384151899e-09	BP secondary metabolic process	Pdensi_DN104174_c0_g1, Pdensi_DN11511_c0_g1, Pdensi_DN13536_c0_g1, Pdensi_DN13940_c0_g1d7805, Pdensi_DN14528_c0_g1, Pdensi_DN14620_c0_g3, Pdensi_DN14741_c0_g1d394293, Pdensi_DN14956_c0_g5, Pdensi_DN15940_c0_g1, Pdensi_DN16405_c0_g1, Pdensi_DN16433_c0_g1d215250, Pdensi_DN17127_c1_g4d473089, Pdensi_DN17405_c1_g1, Pdensi_DN17568_c0_g1d216235, Pdensi_DN17676_c0_g1d351375, Pdensi_DN18207_c1_g3, Pdensi…
GO:0042546	2.7168482240608e-12	1	37	138	cell wall biogenesis	BP	1.86149384151899e-09	BP cell wall biogenesis	Pdensi_DN12202_c0_g1d389479, Pdensi_DN12969_c0_g1d51365, Pdensi_DN14247_c0_g3, Pdensi_DN15094_c1_g3d465823, Pdensi_DN15418_c0_g2d466840, Pdensi_DN16094_c0_g1d346425, Pdensi_DN16433_c0_g1d215250, Pdensi_DN17499_c0_g1, Pdensi_DN18230_c0_g1d186709, Pdensi_DN18940_c0_g1d14363, Pdensi_DN19175_c0_g1d286053, Pdensi_DN19639_c4_g1, Pdensi_DN2023_c0_g1d165274, Pdensi_DN20349_c0_g1d536683, Pdensi_DN21510_c0…
GO:0009699	2.92338739892107e-12	1	43	177	phenylpropanoid biosynthetic process	BP	1.89758614688914e-09	BP phenylpropanoid biosynthetic process	Pdensi_DN104174_c0_g1, Pdensi_DN11511_c0_g1, Pdensi_DN13536_c0_g1, Pdensi_DN13940_c0_g1d7805, Pdensi_DN14741_c0_g1d394293, Pdensi_DN15940_c0_g1, Pdensi_DN16405_c0_g1, Pdensi_DN16433_c0_g1d215250, Pdensi_DN17127_c1_g4d473089, Pdensi_DN17568_c0_g1d216235, Pdensi_DN17676_c0_g1d351375, Pdensi_DN18305_c1_g3, Pdensi_DN18840_c0_g2d285011, Pdensi_DN19175_c0_g1d286053, Pdensi_DN19565_c0_g1d218684, Pdensi_…
GO:0005976	3.57429333279376e-12	1	76	447	polysaccharide metabolic process	BP	2.20408798366727e-09	BP polysaccharide metabolic process	Pdensi_DN10124_c0_g1d4575, Pdensi_DN10456_c0_g2, Pdensi_DN11511_c0_g1, Pdensi_DN13436_c0_g1, Pdensi_DN13671_c0_g1, Pdensi_DN14247_c0_g3, Pdensi_DN14864_c0_g1d108554, Pdensi_DN15418_c0_g2d466840, Pdensi_DN16094_c0_g1d346425, Pdensi_DN16940_c0_g1d349324, Pdensi_DN17499_c0_g1, Pdensi_DN17518_c0_g1d474702, Pdensi_DN17725_c0_g2, Pdensi_DN18230_c0_g1d186709, Pdensi_DN18305_c1_g3, Pdensi_DN18940_c0_g1d1…
GO:0010410	6.84744853232287e-12	1	29	94	hemicellulose metabolic process	BP	3.87370267633806e-09	BP hemicellulose metabolic process	Pdensi_DN14247_c0_g3, Pdensi_DN15418_c0_g2d466840, Pdensi_DN17499_c0_g1, Pdensi_DN17518_c0_g1d474702, Pdensi_DN17725_c0_g2, Pdensi_DN18230_c0_g1d186709, Pdensi_DN18940_c0_g1d14363, Pdensi_DN19386_c0_g1d358050, Pdensi_DN19639_c4_g1, Pdensi_DN2023_c0_g1d165274, Pdensi_DN20349_c0_g1d536683, Pdensi_DN21510_c0_g1d221411, Pdensi_DN23116_c1_g4, Pdensi_DN24110_c1_g3, Pdensi_DN24829_c0_g1d556051, Pdensi_D…
GO:0030198	7.13225213303695e-12	1	24	62	extracellular matrix organization	BP	3.87370267633806e-09	BP extracellular matrix organization	Pdensi_DN10586_c0_g1d209930, Pdensi_DN11496_c0_g1d210701, Pdensi_DN13861_c0_g1, Pdensi_DN13940_c0_g1d7805, Pdensi_DN15274_c0_g1d344023, Pdensi_DN16094_c0_g1d346425, Pdensi_DN17158_c0_g2, Pdensi_DN17458_c0_g1d12111, Pdensi_DN19189_c0_g1d357389, Pdensi_DN20930_c0_g1, Pdensi_DN21624_c0_g2d540410, Pdensi_DN21851_c0_g2, Pdensi_DN22105_c0_g1d299099, Pdensi_DN24073_c0_g2, Pdensi_DN24100_c0_g1, Pdensi_DN…
GO:0044550	7.98752900398145e-12	1	45	196	secondary metabolite biosynthetic process	BP	3.87370267633806e-09	BP secondary metabolite biosynthetic process	Pdensi_DN104174_c0_g1, Pdensi_DN11511_c0_g1, Pdensi_DN13536_c0_g1, Pdensi_DN13940_c0_g1d7805, Pdensi_DN14528_c0_g1, Pdensi_DN14741_c0_g1d394293, Pdensi_DN15940_c0_g1, Pdensi_DN16405_c0_g1, Pdensi_DN16433_c0_g1d215250, Pdensi_DN17127_c1_g4d473089, Pdensi_DN17568_c0_g1d216235, Pdensi_DN17676_c0_g1d351375, Pdensi_DN18305_c1_g3, Pdensi_DN18840_c0_g2d285011, Pdensi_DN19175_c0_g1d286053, Pdensi_DN19565…
GO:0000975	8.1664047340298e-12	1	61	323	NA	NA	3.87370267633806e-09	none	Pdensi_DN11521_c0_g1d336257, Pdensi_DN12213_c0_g1d389462, Pdensi_DN12868_c1_g1, Pdensi_DN13534_c0_g1d51910, Pdensi_DN14132_c0_g2, Pdensi_DN14863_c0_g1d342967, Pdensi_DN15094_c1_g3d465823, Pdensi_DN15221_c0_g1d214075, Pdensi_DN15548_c0_g1d54388, Pdensi_DN16982_c0_g1d279982, Pdensi_DN17780_c0_g1, Pdensi_DN17836_c0_g1, Pdensi_DN18400_c0_g3, Pdensi_DN18561_c3_g1, Pdensi_DN18979_c0_g1d217895, Pdensi_D…
GO:0001067	8.1664047340298e-12	1	61	323	regulatory region nucleic acid binding	MF	3.87370267633806e-09	MF regulatory region nucleic acid binding	Pdensi_DN11521_c0_g1d336257, Pdensi_DN12213_c0_g1d389462, Pdensi_DN12868_c1_g1, Pdensi_DN13534_c0_g1d51910, Pdensi_DN14132_c0_g2, Pdensi_DN14863_c0_g1d342967, Pdensi_DN15094_c1_g3d465823, Pdensi_DN15221_c0_g1d214075, Pdensi_DN15548_c0_g1d54388, Pdensi_DN16982_c0_g1d279982, Pdensi_DN17780_c0_g1, Pdensi_DN17836_c0_g1, Pdensi_DN18400_c0_g3, Pdensi_DN18561_c3_g1, Pdensi_DN18979_c0_g1d217895, Pdensi_D…
GO:0044212	8.1664047340298e-12	1	61	323	transcription regulatory region DNA binding	MF	3.87370267633806e-09	MF transcription regulatory region DNA binding	Pdensi_DN11521_c0_g1d336257, Pdensi_DN12213_c0_g1d389462, Pdensi_DN12868_c1_g1, Pdensi_DN13534_c0_g1d51910, Pdensi_DN14132_c0_g2, Pdensi_DN14863_c0_g1d342967, Pdensi_DN15094_c1_g3d465823, Pdensi_DN15221_c0_g1d214075, Pdensi_DN15548_c0_g1d54388, Pdensi_DN16982_c0_g1d279982, Pdensi_DN17780_c0_g1, Pdensi_DN17836_c0_g1, Pdensi_DN18400_c0_g3, Pdensi_DN18561_c3_g1, Pdensi_DN18979_c0_g1d217895, Pdensi_D…
GO:0043062	1.10252326715788e-11	1	24	63	extracellular structure organization	BP	5.03608127920673e-09	BP extracellular structure organization	Pdensi_DN10586_c0_g1d209930, Pdensi_DN11496_c0_g1d210701, Pdensi_DN13861_c0_g1, Pdensi_DN13940_c0_g1d7805, Pdensi_DN15274_c0_g1d344023, Pdensi_DN16094_c0_g1d346425, Pdensi_DN17158_c0_g2, Pdensi_DN17458_c0_g1d12111, Pdensi_DN19189_c0_g1d357389, Pdensi_DN20930_c0_g1, Pdensi_DN21624_c0_g2d540410, Pdensi_DN21851_c0_g2, Pdensi_DN22105_c0_g1d299099, Pdensi_DN24073_c0_g2, Pdensi_DN24100_c0_g1, Pdensi_DN…
GO:0031225	1.43280687953268e-11	1	41	171	anchored component of membrane	CC	6.31100258759876e-09	CC anchored component of membrane	Pdensi_DN10914_c0_g1d387447, Pdensi_DN11064_c0_g1d210295, Pdensi_DN11760_c0_g1d268987, Pdensi_DN12452_c0_g1d389970, Pdensi_DN12969_c0_g1d51365, Pdensi_DN13341_c0_g1d461319, Pdensi_DN15230_c0_g1, Pdensi_DN15274_c0_g1d344023, Pdensi_DN15440_c0_g1d109497, Pdensi_DN16094_c0_g1d346425, Pdensi_DN16239_c0_g1, Pdensi_DN17463_c0_g1d216204, Pdensi_DN19247_c0_g4d482891, Pdensi_DN19632_c0_g3, Pdensi_DN20964_…
GO:0030154	3.72647251301909e-11	1	74	451	cell differentiation	BP	1.5847788104505e-08	BP cell differentiation	Pdensi_DN13057_c0_g1, Pdensi_DN13534_c0_g1d51910, Pdensi_DN13774_c0_g1d462387, Pdensi_DN14132_c0_g2, Pdensi_DN15094_c1_g3d465823, Pdensi_DN15221_c0_g1d214075, Pdensi_DN15834_c0_g1d526435, Pdensi_DN17492_c0_g1d474248, Pdensi_DN17836_c0_g1, Pdensi_DN17899_c0_g1d216510, Pdensi_DN18334_c0_g1d114947, Pdensi_DN18561_c3_g1, Pdensi_DN19038_c1_g6, Pdensi_DN19247_c0_g4d482891, Pdensi_DN19317_c1_g1, Pdensi_…
GO:0000977	5.11645985440795e-11	1	29	101	RNA polymerase II regulatory region sequence-specific DNA binding	MF	2.10337664614711e-08	MF RNA polymerase II regulatory region sequence-specific DNA binding	Pdensi_DN11521_c0_g1d336257, Pdensi_DN14863_c0_g1d342967, Pdensi_DN15221_c0_g1d214075, Pdensi_DN15548_c0_g1d54388, Pdensi_DN17836_c0_g1, Pdensi_DN18400_c0_g3, Pdensi_DN18561_c3_g1, Pdensi_DN19525_c0_g1d218718, Pdensi_DN19845_c1_g1, Pdensi_DN19991_c0_g1, Pdensi_DN20100_c0_g1d489240, Pdensi_DN20401_c0_g1d63113, Pdensi_DN20468_c2_g1, Pdensi_DN20468_c2_g3, Pdensi_DN20551_c2_g1, Pdensi_DN21385_c0_g1, …
GO:0044710	6.78607860451507e-11	1	375	3718	NA	NA	2.69976475578982e-08	none	Pdensi_DN10124_c0_g1d4575, Pdensi_DN104174_c0_g1, Pdensi_DN1041_c0_g1d203043, Pdensi_DN10586_c0_g1d209930, Pdensi_DN10846_c0_g1d335071, Pdensi_DN11068_c0_g1d387639, Pdensi_DN11081_c0_g1d174065, Pdensi_DN11172_c0_g1, Pdensi_DN11506_c0_g1d457563, Pdensi_DN11511_c0_g1, Pdensi_DN11871_c0_g1d458112, Pdensi_DN11939_c0_g1d175433, Pdensi_DN12089_c0_g1, Pdensi_DN12591_c0_g1d211750, Pdensi_DN12647_c0_g2, P…
GO:0004553	9.40523156393554e-11	1	61	347	hydrolase activity, hydrolyzing O-glycosyl compounds	MF	3.57274305965101e-08	MF hydrolase activity, hydrolyzing O-glycosyl compounds	Pdensi_DN10456_c0_g2, Pdensi_DN11297_c0_g3, Pdensi_DN12452_c0_g1d389970, Pdensi_DN14864_c0_g1d108554, Pdensi_DN15274_c0_g1d344023, Pdensi_DN15418_c0_g2d466840, Pdensi_DN16245_c0_g1, Pdensi_DN16309_c0_g1d215144, Pdensi_DN16895_c0_g1, Pdensi_DN17518_c0_g1d474702, Pdensi_DN18230_c0_g1d186709, Pdensi_DN18386_c1_g2, Pdensi_DN18690_c0_g2, Pdensi_DN19189_c0_g1d357389, Pdensi_DN19225_c1_g1, Pdensi_DN1935…
GO:0001012	9.55976007204115e-11	1	29	104	RNA polymerase II regulatory region DNA binding	MF	3.57274305965101e-08	MF RNA polymerase II regulatory region DNA binding	Pdensi_DN11521_c0_g1d336257, Pdensi_DN14863_c0_g1d342967, Pdensi_DN15221_c0_g1d214075, Pdensi_DN15548_c0_g1d54388, Pdensi_DN17836_c0_g1, Pdensi_DN18400_c0_g3, Pdensi_DN18561_c3_g1, Pdensi_DN19525_c0_g1d218718, Pdensi_DN19845_c1_g1, Pdensi_DN19991_c0_g1, Pdensi_DN20100_c0_g1d489240, Pdensi_DN20401_c0_g1d63113, Pdensi_DN20468_c2_g1, Pdensi_DN20468_c2_g3, Pdensi_DN20551_c2_g1, Pdensi_DN21385_c0_g1, …
GO:0043565	2.12322913951659e-10	1	96	663	sequence-specific DNA binding	MF	7.70170146401708e-08	MF sequence-specific DNA binding	Pdensi_DN11496_c0_g1d210701, Pdensi_DN11521_c0_g1d336257, Pdensi_DN11635_c0_g1d210913, Pdensi_DN12213_c0_g1d389462, Pdensi_DN12229_c0_g1d337510, Pdensi_DN12491_c0_g1d459331, Pdensi_DN12868_c1_g1, Pdensi_DN12939_c0_g2, Pdensi_DN13806_c0_g1, Pdensi_DN14132_c0_g2, Pdensi_DN14863_c0_g1d342967, Pdensi_DN15094_c1_g3d465823, Pdensi_DN15221_c0_g1d214075, Pdensi_DN15327_c0_g1, Pdensi_DN15548_c0_g1d54388, …
GO:0044262	2.77191164923488e-10	1	67	406	cellular carbohydrate metabolic process	BP	9.76742467714679e-08	BP cellular carbohydrate metabolic process	Pdensi_DN10124_c0_g1d4575, Pdensi_DN10456_c0_g2, Pdensi_DN11511_c0_g1, Pdensi_DN13436_c0_g1, Pdensi_DN14247_c0_g3, Pdensi_DN14864_c0_g1d108554, Pdensi_DN15418_c0_g2d466840, Pdensi_DN16094_c0_g1d346425, Pdensi_DN17499_c0_g1, Pdensi_DN17725_c0_g2, Pdensi_DN17761_c0_g1d216447, Pdensi_DN18230_c0_g1d186709, Pdensi_DN18305_c1_g3, Pdensi_DN18386_c1_g2, Pdensi_DN18940_c0_g1d14363, Pdensi_DN19225_c1_g1, P…
GO:0016798	5.02112342446549e-10	1	63	379	hydrolase activity, acting on glycosyl bonds	MF	1.72015319983147e-07	MF hydrolase activity, acting on glycosyl bonds	Pdensi_DN10158_c0_g1d266584, Pdensi_DN10456_c0_g2, Pdensi_DN11297_c0_g3, Pdensi_DN12452_c0_g1d389970, Pdensi_DN14864_c0_g1d108554, Pdensi_DN15274_c0_g1d344023, Pdensi_DN15418_c0_g2d466840, Pdensi_DN16245_c0_g1, Pdensi_DN16309_c0_g1d215144, Pdensi_DN16895_c0_g1, Pdensi_DN17518_c0_g1d474702, Pdensi_DN18230_c0_g1d186709, Pdensi_DN18386_c1_g2, Pdensi_DN18690_c0_g2, Pdensi_DN19189_c0_g1d357389, Pdensi…
GO:0031226	7.11539688573281e-10	1	54	304	intrinsic component of plasma membrane	CC	2.37173485923629e-07	CC intrinsic component of plasma membrane	Pdensi_DN10914_c0_g1d387447, Pdensi_DN11064_c0_g1d210295, Pdensi_DN11760_c0_g1d268987, Pdensi_DN12452_c0_g1d389970, Pdensi_DN13351_c0_g1d339649, Pdensi_DN13866_c1_g1d523197, Pdensi_DN14253_c0_g1d179269, Pdensi_DN15230_c0_g1, Pdensi_DN15274_c0_g1d344023, Pdensi_DN16094_c0_g1d346425, Pdensi_DN16239_c0_g1, Pdensi_DN17463_c0_g1d216204, Pdensi_DN17464_c0_g1d529765, Pdensi_DN19247_c0_g4d482891, Pdensi_…
GO:0046271	8.00946130800495e-10	0.999999999940187	15	33	phenylpropanoid catabolic process	BP	2.59949174504277e-07	BP phenylpropanoid catabolic process	Pdensi_DN13536_c0_g1, Pdensi_DN14956_c0_g5, Pdensi_DN16433_c0_g1d215250, Pdensi_DN17568_c0_g1d216235, Pdensi_DN18549_c0_g1d354665, Pdensi_DN19175_c0_g1d286053, Pdensi_DN19175_c0_g1d286055, Pdensi_DN24029_c0_g1d365267, Pdensi_DN37388_c0_g1d240449, Pdensi_DN39555_c0_g3, Pdensi_DN40201_c0_g1, Pdensi_DN792_c0_g1d324689, Pdensi_GG_107060_c0_g1, Pdensi_GG_33289_c0_g1, Pdensi_GG_46175_c0_g1
GO:0048869	1.91971164893689e-09	1	107	807	cellular developmental process	BP	6.07071891444582e-07	BP cellular developmental process	Pdensi_DN10751_c0_g1d49359, Pdensi_DN11895_c0_g1, Pdensi_DN12681_c0_g1d338362, Pdensi_DN13057_c0_g1, Pdensi_DN13534_c0_g1d51910, Pdensi_DN13774_c0_g1d462387, Pdensi_DN14132_c0_g2, Pdensi_DN15094_c1_g3d465823, Pdensi_DN15221_c0_g1d214075, Pdensi_DN15327_c0_g1, Pdensi_DN15524_c0_g1d182417, Pdensi_DN15654_c0_g1, Pdensi_DN15834_c0_g1d526435, Pdensi_DN15837_c1_g1, Pdensi_DN16222_c0_g1d347070, Pdensi_D…
GO:0044767	8.58841389627416e-09	1	234	2231	NA	NA	2.64802271456873e-06	none	Pdensi_DN104174_c0_g1, Pdensi_DN10586_c0_g1d209930, Pdensi_DN10751_c0_g1d49359, Pdensi_DN1115_c0_g1d203093, Pdensi_DN11496_c0_g1d210701, Pdensi_DN11521_c0_g1d336257, Pdensi_DN11895_c0_g1, Pdensi_DN12213_c0_g1d389462, Pdensi_DN12229_c0_g1d337510, Pdensi_DN12681_c0_g1d338362, Pdensi_DN12923_c0_g2, Pdensi_DN13057_c0_g1, Pdensi_DN13534_c0_g1d51910, Pdensi_DN13684_c0_g1, Pdensi_DN13774_c0_g1d462387, P…
GO:0048831	8.84284565766431e-09	1	44	236	regulation of shoot system development	BP	2.6599711096579e-06	BP regulation of shoot system development	Pdensi_DN11521_c0_g1d336257, Pdensi_DN11895_c0_g1, Pdensi_DN12681_c0_g1d338362, Pdensi_DN16262_c0_g1d469738, Pdensi_DN17200_c0_g1d280809, Pdensi_DN17842_c0_g1, Pdensi_DN18345_c0_g1d403901, Pdensi_DN18561_c3_g1, Pdensi_DN19032_c2_g2, Pdensi_DN19038_c1_g6, Pdensi_DN19663_c0_g2d359591, Pdensi_DN19842_c0_g1d360987, Pdensi_DN20468_c2_g1, Pdensi_DN20933_c0_g1d415490, Pdensi_DN20996_c0_g1d293074, Pdensi…
GO:0031224	1.08049074282576e-08	1	378	3965	intrinsic component of membrane	CC	3.17278388839765e-06	CC intrinsic component of membrane	Pdensi_DN10072_c0_g1d386355, Pdensi_DN10124_c0_g1d4575, Pdensi_DN10184_c0_g1d454940, Pdensi_DN104174_c0_g1, Pdensi_DN1041_c0_g1d203043, Pdensi_DN10586_c0_g1d209930, Pdensi_DN10846_c0_g1d335071, Pdensi_DN10914_c0_g1d387447, Pdensi_DN11064_c0_g1d210295, Pdensi_DN11351_c0_g1, Pdensi_DN11420_c0_g2, Pdensi_DN11645_c0_g1d336523, Pdensi_DN11760_c0_g1d268987, Pdensi_DN11837_c0_g1d269228, Pdensi_DN11871_c…
GO:0032501	1.24767745225346e-08	1	181	1648	multicellular organismal process	BP	3.57851302759114e-06	BP multicellular organismal process	Pdensi_DN104174_c0_g1, Pdensi_DN11521_c0_g1d336257, Pdensi_DN11895_c0_g1, Pdensi_DN12213_c0_g1d389462, Pdensi_DN12229_c0_g1d337510, Pdensi_DN12681_c0_g1d338362, Pdensi_DN12923_c0_g2, Pdensi_DN13688_c0_g1d461976, Pdensi_DN14132_c0_g2, Pdensi_DN14237_c0_g1d393298, Pdensi_DN14469_c0_g1, Pdensi_DN15221_c0_g1d214075, Pdensi_DN15274_c0_g1d344023, Pdensi_DN15327_c0_g1, Pdensi_DN15654_c0_g1, Pdensi_DN158…
GO:0048046	1.29223033572286e-08	1	58	367	apoplast	CC	3.62206289328864e-06	CC apoplast	Pdensi_DN11283_c0_g1d174343, Pdensi_DN13660_c0_g1, Pdensi_DN14956_c0_g5, Pdensi_DN15418_c0_g2d466840, Pdensi_DN15663_c2_g1, Pdensi_DN16433_c0_g1d215250, Pdensi_DN16541_c0_g1d215371, Pdensi_DN16912_c0_g1d215698, Pdensi_DN18230_c0_g1d186709, Pdensi_DN18549_c0_g1d354665, Pdensi_DN18848_c0_g1d532853, Pdensi_DN18990_c0_g1d59915, Pdensi_DN19175_c0_g1d286053, Pdensi_DN19175_c0_g1d286055, Pdensi_DN19386_…
GO:0010584	1.40927678709989e-08	0.999999998379514	16	40	pollen exine formation	BP	3.86235791451178e-06	BP pollen exine formation	Pdensi_DN10586_c0_g1d209930, Pdensi_DN13861_c0_g1, Pdensi_DN13940_c0_g1d7805, Pdensi_DN15274_c0_g1d344023, Pdensi_DN17158_c0_g2, Pdensi_DN17458_c0_g1d12111, Pdensi_DN19189_c0_g1d357389, Pdensi_DN20930_c0_g1, Pdensi_DN24073_c0_g2, Pdensi_DN33061_c0_g1d236426, Pdensi_DN38645_c0_g6, Pdensi_DN9153_c0_g1, Pdensi_GG_113712_c3_g1, Pdensi_GG_14711_c2_g1, Pdensi_GG_30000_c0_g1, Pdensi_GG_81284_c2_g1
GO:0071669	1.46414265762773e-08	0.99999999634539	30	129	plant-type cell wall organization or biogenesis	BP	3.92549378185277e-06	BP plant-type cell wall organization or biogenesis	Pdensi_DN12202_c0_g1d389479, Pdensi_DN12809_c0_g1, Pdensi_DN12969_c0_g1d51365, Pdensi_DN14247_c0_g3, Pdensi_DN15094_c1_g3d465823, Pdensi_DN16094_c0_g1d346425, Pdensi_DN16433_c0_g1d215250, Pdensi_DN17499_c0_g1, Pdensi_DN17848_c0_g1d476052, Pdensi_DN18940_c0_g1d14363, Pdensi_DN19022_c0_g1d60200, Pdensi_DN19175_c0_g1d286053, Pdensi_DN2023_c0_g1d165274, Pdensi_DN20822_c1_g1, Pdensi_DN20964_c0_g1, Pde…
GO:0032502	1.60813928059305e-08	1	260	2537	developmental process	BP	4.20257164742977e-06	BP developmental process	Pdensi_DN104174_c0_g1, Pdensi_DN10586_c0_g1d209930, Pdensi_DN10751_c0_g1d49359, Pdensi_DN10759_c0_g1d334935, Pdensi_DN1115_c0_g1d203093, Pdensi_DN11496_c0_g1d210701, Pdensi_DN11521_c0_g1d336257, Pdensi_DN11895_c0_g1, Pdensi_DN12213_c0_g1d389462, Pdensi_DN12229_c0_g1d337510, Pdensi_DN12681_c0_g1d338362, Pdensi_DN12923_c0_g2, Pdensi_DN12939_c0_g2, Pdensi_DN13057_c0_g1, Pdensi_DN1329_c0_g1d325161, P…
GO:0009909	1.63563965844992e-08	0.999999995233186	36	174	regulation of flower development	BP	4.20257164742977e-06	BP regulation of flower development	Pdensi_DN11521_c0_g1d336257, Pdensi_DN12681_c0_g1d338362, Pdensi_DN17200_c0_g1d280809, Pdensi_DN17842_c0_g1, Pdensi_DN18345_c0_g1d403901, Pdensi_DN18561_c3_g1, Pdensi_DN19032_c2_g2, Pdensi_DN19038_c1_g6, Pdensi_DN19842_c0_g1d360987, Pdensi_DN20468_c2_g1, Pdensi_DN20933_c0_g1d415490, Pdensi_DN20996_c0_g1d293074, Pdensi_DN21739_c0_g1d221731, Pdensi_DN22392_c1_g1, Pdensi_DN22621_c1_g1, Pdensi_DN2273…
GO:0044707	1.68818006458615e-08	1	179	1633	NA	NA	4.21798709087532e-06	none	Pdensi_DN104174_c0_g1, Pdensi_DN11521_c0_g1d336257, Pdensi_DN11895_c0_g1, Pdensi_DN12213_c0_g1d389462, Pdensi_DN12229_c0_g1d337510, Pdensi_DN12681_c0_g1d338362, Pdensi_DN12923_c0_g2, Pdensi_DN13688_c0_g1d461976, Pdensi_DN14132_c0_g2, Pdensi_DN14237_c0_g1d393298, Pdensi_DN14469_c0_g1, Pdensi_DN15221_c0_g1d214075, Pdensi_DN15274_c0_g1d344023, Pdensi_DN15327_c0_g1, Pdensi_DN15654_c0_g1, Pdensi_DN158…
GO:0048646	1.71004098389496e-08	1	41	217	anatomical structure formation involved in morphogenesis	BP	4.21798709087532e-06	BP anatomical structure formation involved in morphogenesis	Pdensi_DN10586_c0_g1d209930, Pdensi_DN1115_c0_g1d203093, Pdensi_DN11496_c0_g1d210701, Pdensi_DN13057_c0_g1, Pdensi_DN13534_c0_g1d51910, Pdensi_DN13861_c0_g1, Pdensi_DN13940_c0_g1d7805, Pdensi_DN15221_c0_g1d214075, Pdensi_DN15274_c0_g1d344023, Pdensi_DN17158_c0_g2, Pdensi_DN17458_c0_g1d12111, Pdensi_DN19189_c0_g1d357389, Pdensi_DN20372_c1_g1, Pdensi_DN20680_c0_g1d291823, Pdensi_DN20930_c0_g1, Pden…
GO:0048856	1.76645309392644e-08	1	179	1629	anatomical structure development	BP	4.27169921713624e-06	BP anatomical structure development	Pdensi_DN10586_c0_g1d209930, Pdensi_DN10759_c0_g1d334935, Pdensi_DN1115_c0_g1d203093, Pdensi_DN11521_c0_g1d336257, Pdensi_DN11895_c0_g1, Pdensi_DN12213_c0_g1d389462, Pdensi_DN12229_c0_g1d337510, Pdensi_DN12681_c0_g1d338362, Pdensi_DN12923_c0_g2, Pdensi_DN13057_c0_g1, Pdensi_DN13774_c0_g1d462387, Pdensi_DN13861_c0_g1, Pdensi_DN14132_c0_g2, Pdensi_DN14237_c0_g1d393298, Pdensi_DN14469_c0_g1, Pdensi_…
GO:0009834	1.96382780212238e-08	0.999999997664543	16	41	plant-type secondary cell wall biogenesis	BP	4.65767082376449e-06	BP plant-type secondary cell wall biogenesis	Pdensi_DN12202_c0_g1d389479, Pdensi_DN12969_c0_g1d51365, Pdensi_DN14247_c0_g3, Pdensi_DN15094_c1_g3d465823, Pdensi_DN16433_c0_g1d215250, Pdensi_DN17499_c0_g1, Pdensi_DN18940_c0_g1d14363, Pdensi_DN19175_c0_g1d286053, Pdensi_DN2023_c0_g1d165274, Pdensi_DN23606_c1_g2d549348, Pdensi_DN37688_c0_g1d89319, Pdensi_DN38499_c1_g1, Pdensi_DN38664_c1_g5, Pdensi_DN45696_c0_g1d38979, Pdensi_DN9153_c0_g1, Pdens…
GO:0010208	2.10962953572362e-08	0.999999997228843	17	46	pollen wall assembly	BP	4.81815945631099e-06	BP pollen wall assembly	Pdensi_DN10586_c0_g1d209930, Pdensi_DN11496_c0_g1d210701, Pdensi_DN13861_c0_g1, Pdensi_DN13940_c0_g1d7805, Pdensi_DN15274_c0_g1d344023, Pdensi_DN17158_c0_g2, Pdensi_DN17458_c0_g1d12111, Pdensi_DN19189_c0_g1d357389, Pdensi_DN20930_c0_g1, Pdensi_DN24073_c0_g2, Pdensi_DN33061_c0_g1d236426, Pdensi_DN38645_c0_g6, Pdensi_DN9153_c0_g1, Pdensi_GG_113712_c3_g1, Pdensi_GG_14711_c2_g1, Pdensi_GG_30000_c0_g1…
GO:0085029	2.10962953572362e-08	0.999999997228843	17	46	extracellular matrix assembly	BP	4.81815945631099e-06	BP extracellular matrix assembly	Pdensi_DN10586_c0_g1d209930, Pdensi_DN11496_c0_g1d210701, Pdensi_DN13861_c0_g1, Pdensi_DN13940_c0_g1d7805, Pdensi_DN15274_c0_g1d344023, Pdensi_DN17158_c0_g2, Pdensi_DN17458_c0_g1d12111, Pdensi_DN19189_c0_g1d357389, Pdensi_DN20930_c0_g1, Pdensi_DN24073_c0_g2, Pdensi_DN33061_c0_g1d236426, Pdensi_DN38645_c0_g6, Pdensi_DN9153_c0_g1, Pdensi_GG_113712_c3_g1, Pdensi_GG_14711_c2_g1, Pdensi_GG_30000_c0_g1…
GO:0009808	4.25508672537027e-08	0.999999990098783	26	108	lignin metabolic process	BP	9.54145174254392e-06	BP lignin metabolic process	Pdensi_DN14741_c0_g1d394293, Pdensi_DN14956_c0_g5, Pdensi_DN15940_c0_g1, Pdensi_DN16405_c0_g1, Pdensi_DN16433_c0_g1d215250, Pdensi_DN17127_c1_g4d473089, Pdensi_DN17676_c0_g1d351375, Pdensi_DN18549_c0_g1d354665, Pdensi_DN19175_c0_g1d286053, Pdensi_DN19175_c0_g1d286055, Pdensi_DN20231_c0_g1, Pdensi_DN20249_c0_g1d411572, Pdensi_DN21322_c0_g1d294658, Pdensi_DN22101_c2_g1, Pdensi_DN23955_c1_g1, Pdensi…
GO:0016051	5.48542286571988e-08	1	53	334	carbohydrate biosynthetic process	BP	1.20806643219506e-05	BP carbohydrate biosynthetic process	Pdensi_DN10124_c0_g1d4575, Pdensi_DN11511_c0_g1, Pdensi_DN13436_c0_g1, Pdensi_DN13671_c0_g1, Pdensi_DN14247_c0_g3, Pdensi_DN15296_c0_g1d466330, Pdensi_DN15512_c0_g1d214428, Pdensi_DN16094_c0_g1d346425, Pdensi_DN17499_c0_g1, Pdensi_DN17725_c0_g2, Pdensi_DN17761_c0_g1d216447, Pdensi_DN17802_c1_g1, Pdensi_DN18305_c1_g3, Pdensi_DN18940_c0_g1d14363, Pdensi_DN19206_c0_g1d60634, Pdensi_DN19500_c3_g2, Pd…
GO:0044723	6.83521617697155e-08	1	79	589	NA	NA	1.47892493176474e-05	none	Pdensi_DN10124_c0_g1d4575, Pdensi_DN11511_c0_g1, Pdensi_DN13436_c0_g1, Pdensi_DN13590_c1_g1, Pdensi_DN13671_c0_g1, Pdensi_DN14247_c0_g3, Pdensi_DN15022_c0_g1d213951, Pdensi_DN15296_c0_g1d466330, Pdensi_DN15512_c0_g1d214428, Pdensi_DN16094_c0_g1d346425, Pdensi_DN17331_c0_g1d216046, Pdensi_DN17499_c0_g1, Pdensi_DN17725_c0_g2, Pdensi_DN17761_c0_g1d216447, Pdensi_DN17780_c0_g1, Pdensi_DN17802_c1_g1, …
GO:0016757	8.52710863522231e-08	1	78	579	transferase activity, transferring glycosyl groups	MF	1.81318673789994e-05	MF transferase activity, transferring glycosyl groups	Pdensi_DN10124_c0_g1d4575, Pdensi_DN12046_c0_g1d50385, Pdensi_DN12254_c0_g1, Pdensi_DN13044_c0_g1d460723, Pdensi_DN13671_c0_g1, Pdensi_DN15022_c0_g1d213951, Pdensi_DN15418_c0_g2d466840, Pdensi_DN15512_c0_g1d214428, Pdensi_DN15699_c0_g1d54606, Pdensi_DN15787_c1_g1d345433, Pdensi_DN16879_c0_g1d471972, Pdensi_DN17331_c0_g1d216046, Pdensi_DN17499_c0_g1, Pdensi_DN17725_c0_g2, Pdensi_DN18230_c0_g1d1867…
GO:0009755	8.88790727645358e-08	1	90	699	hormone-mediated signaling pathway	BP	1.85787390577122e-05	BP hormone-mediated signaling pathway	Pdensi_DN11635_c0_g1d210913, Pdensi_DN11871_c0_g1d458112, Pdensi_DN12402_c0_g1d211571, Pdensi_DN12491_c0_g1d459331, Pdensi_DN13149_c0_g1d271422, Pdensi_DN13341_c0_g1d461319, Pdensi_DN14469_c0_g1, Pdensi_DN15132_c1_g3, Pdensi_DN15194_c0_g1d343911, Pdensi_DN15253_c0_g1d9232, Pdensi_DN15822_c0_g1d345849, Pdensi_DN16524_c0_g1d279098, Pdensi_DN16982_c0_g1d279982, Pdensi_DN17110_c0_g1d280669, Pdensi_DN…
GO:0048580	1.26667298059415e-07	1	54	349	regulation of post-embryonic development	BP	2.60364631161129e-05	BP regulation of post-embryonic development	Pdensi_DN11521_c0_g1d336257, Pdensi_DN12213_c0_g1d389462, Pdensi_DN12681_c0_g1d338362, Pdensi_DN17200_c0_g1d280809, Pdensi_DN17385_c0_g1d57185, Pdensi_DN17842_c0_g1, Pdensi_DN18345_c0_g1d403901, Pdensi_DN18561_c3_g1, Pdensi_DN19032_c2_g2, Pdensi_DN19038_c1_g6, Pdensi_DN19467_c0_g1, Pdensi_DN19517_c0_g1d61117, Pdensi_DN19842_c0_g1d360987, Pdensi_DN20096_c0_g1d62246, Pdensi_DN20468_c2_g1, Pdensi_DN…
GO:0010927	1.42063914770293e-07	0.999999977897948	17	51	cellular component assembly involved in morphogenesis	BP	2.87225288665906e-05	BP cellular component assembly involved in morphogenesis	Pdensi_DN10586_c0_g1d209930, Pdensi_DN11496_c0_g1d210701, Pdensi_DN13861_c0_g1, Pdensi_DN13940_c0_g1d7805, Pdensi_DN15274_c0_g1d344023, Pdensi_DN17158_c0_g2, Pdensi_DN17458_c0_g1d12111, Pdensi_DN19189_c0_g1d357389, Pdensi_DN20930_c0_g1, Pdensi_DN24073_c0_g2, Pdensi_DN33061_c0_g1d236426, Pdensi_DN38645_c0_g6, Pdensi_DN9153_c0_g1, Pdensi_GG_113712_c3_g1, Pdensi_GG_14711_c2_g1, Pdensi_GG_30000_c0_g1…
GO:0070592	1.8935529959452e-07	0.999999964923035	19	67	cell wall polysaccharide biosynthetic process	BP	3.74437496649157e-05	BP cell wall polysaccharide biosynthetic process	Pdensi_DN11511_c0_g1, Pdensi_DN14247_c0_g3, Pdensi_DN16094_c0_g1d346425, Pdensi_DN17499_c0_g1, Pdensi_DN18305_c1_g3, Pdensi_DN18940_c0_g1d14363, Pdensi_DN19565_c0_g1d218684, Pdensi_DN19843_c0_g1d219141, Pdensi_DN20199_c0_g4, Pdensi_DN20215_c2_g1, Pdensi_DN2023_c0_g1d165274, Pdensi_DN20250_c0_g5, Pdensi_DN21385_c0_g1d221225, Pdensi_DN21624_c0_g2d540410, Pdensi_DN22105_c0_g1d299099, Pdensi_DN38499_…
GO:0009791	1.91271890771888e-07	1	73	544	post-embryonic development	BP	3.74437496649157e-05	BP post-embryonic development	Pdensi_DN12213_c0_g1d389462, Pdensi_DN12229_c0_g1d337510, Pdensi_DN12681_c0_g1d338362, Pdensi_DN15221_c0_g1d214075, Pdensi_DN15654_c0_g1, Pdensi_DN16508_c0_g1d398834, Pdensi_DN17110_c0_g1d280669, Pdensi_DN17158_c0_g2, Pdensi_DN17836_c0_g1, Pdensi_DN17867_c0_g1d530420, Pdensi_DN18334_c0_g1d114947, Pdensi_DN18561_c3_g1, Pdensi_DN19038_c1_g6, Pdensi_DN19101_c2_g2, Pdensi_DN19517_c0_g1d61117, Pdensi_…
GO:0003006	2.25517045924589e-07	1	129	1138	developmental process involved in reproduction	BP	4.34578394904369e-05	BP developmental process involved in reproduction	Pdensi_DN104174_c0_g1, Pdensi_DN10586_c0_g1d209930, Pdensi_DN1115_c0_g1d203093, Pdensi_DN11496_c0_g1d210701, Pdensi_DN12213_c0_g1d389462, Pdensi_DN12229_c0_g1d337510, Pdensi_DN12681_c0_g1d338362, Pdensi_DN12923_c0_g2, Pdensi_DN12939_c0_g2, Pdensi_DN13057_c0_g1, Pdensi_DN1329_c0_g1d325161, Pdensi_DN13861_c0_g1, Pdensi_DN14132_c0_g2, Pdensi_DN15221_c0_g1d214075, Pdensi_DN15274_c0_g1d344023, Pdensi_…
GO:0044459	2.91571723149058e-07	1	58	401	plasma membrane part	CC	5.53223701784205e-05	CC plasma membrane part	Pdensi_DN10914_c0_g1d387447, Pdensi_DN11064_c0_g1d210295, Pdensi_DN11760_c0_g1d268987, Pdensi_DN12452_c0_g1d389970, Pdensi_DN13351_c0_g1d339649, Pdensi_DN13866_c1_g1d523197, Pdensi_DN14253_c0_g1d179269, Pdensi_DN15230_c0_g1, Pdensi_DN15274_c0_g1d344023, Pdensi_DN16094_c0_g1d346425, Pdensi_DN16239_c0_g1, Pdensi_DN17463_c0_g1d216204, Pdensi_DN17464_c0_g1d529765, Pdensi_DN18871_c0_g1, Pdensi_DN19247…
GO:0046274	3.33258877319703e-07	0.999999970808819	11	26	lignin catabolic process	BP	6.13445034922969e-05	BP lignin catabolic process	Pdensi_DN14956_c0_g5, Pdensi_DN16433_c0_g1d215250, Pdensi_DN18549_c0_g1d354665, Pdensi_DN19175_c0_g1d286053, Pdensi_DN19175_c0_g1d286055, Pdensi_DN37388_c0_g1d240449, Pdensi_DN39555_c0_g3, Pdensi_DN40201_c0_g1, Pdensi_DN792_c0_g1d324689, Pdensi_GG_107060_c0_g1, Pdensi_GG_33289_c0_g1
GO:0052716	3.33258877319703e-07	0.999999970808819	11	26	hydroquinone:oxygen oxidoreductase activity	MF	6.13445034922969e-05	MF hydroquinone:oxygen oxidoreductase activity	Pdensi_DN14956_c0_g5, Pdensi_DN16433_c0_g1d215250, Pdensi_DN18549_c0_g1d354665, Pdensi_DN19175_c0_g1d286053, Pdensi_DN19175_c0_g1d286055, Pdensi_DN37388_c0_g1d240449, Pdensi_DN39555_c0_g3, Pdensi_DN40201_c0_g1, Pdensi_DN792_c0_g1d324689, Pdensi_GG_107060_c0_g1, Pdensi_GG_33289_c0_g1
GO:0009832	3.56830758175485e-07	0.999999926828208	20	74	plant-type cell wall biogenesis	BP	6.47175550085038e-05	BP plant-type cell wall biogenesis	Pdensi_DN12202_c0_g1d389479, Pdensi_DN12969_c0_g1d51365, Pdensi_DN14247_c0_g3, Pdensi_DN15094_c1_g3d465823, Pdensi_DN16094_c0_g1d346425, Pdensi_DN16433_c0_g1d215250, Pdensi_DN17499_c0_g1, Pdensi_DN18940_c0_g1d14363, Pdensi_DN19175_c0_g1d286053, Pdensi_DN2023_c0_g1d165274, Pdensi_DN21624_c0_g2d540410, Pdensi_DN22105_c0_g1d299099, Pdensi_DN23606_c1_g2d549348, Pdensi_DN37688_c0_g1d89319, Pdensi_DN38…
GO:0008429	4.70455544395768e-07	0.999999958795707	11	24	phosphatidylethanolamine binding	MF	8.40888149135219e-05	MF phosphatidylethanolamine binding	Pdensi_DN19842_c0_g1d360987, Pdensi_DN20996_c0_g1d293074, Pdensi_DN22621_c1_g1, Pdensi_DN22737_c0_g1d223194, Pdensi_DN6880_c0_g1d450628, Pdensi_GG_112643_c0_g1, Pdensi_GG_133827_c2_g1, Pdensi_GG_18974_c1_g1, Pdensi_GG_77646_c0_g1, Pdensi_GG_84135_c0_g1, Pdensi_GG_91739_c1_g1
GO:0008134	4.98002075345468e-07	0.9999998571802	28	136	transcription factor binding	MF	8.77408513605093e-05	MF transcription factor binding	Pdensi_DN11521_c0_g1d336257, Pdensi_DN11635_c0_g1d210913, Pdensi_DN13534_c0_g1d51910, Pdensi_DN15221_c0_g1d214075, Pdensi_DN18400_c0_g3, Pdensi_DN18561_c3_g1, Pdensi_DN19845_c1_g1, Pdensi_DN20100_c0_g1d489240, Pdensi_DN20468_c2_g1, Pdensi_DN20468_c2_g3, Pdensi_DN20551_c2_g1, Pdensi_DN21385_c0_g1, Pdensi_DN21726_c0_g1, Pdensi_DN21739_c0_g1d221731, Pdensi_DN22780_c2_g1, Pdensi_DN25015_c0_g3, Pdensi…
GO:0010411	7.64640146932745e-07	0.999999860120588	17	60	xyloglucan metabolic process	BP	0.000132821224396078	BP xyloglucan metabolic process	Pdensi_DN15418_c0_g2d466840, Pdensi_DN17725_c0_g2, Pdensi_DN18230_c0_g1d186709, Pdensi_DN19639_c4_g1, Pdensi_DN20349_c0_g1d536683, Pdensi_DN21510_c0_g1d221411, Pdensi_DN24110_c1_g3, Pdensi_DN24829_c0_g1d556051, Pdensi_DN25529_c0_g1d227576, Pdensi_DN26505_c0_g4, Pdensi_DN38499_c1_g1, Pdensi_DN39042_c0_g1d510956, Pdensi_DN40006_c1_g2, Pdensi_GG_106603_c0_g1, Pdensi_GG_111523_c0_g1, Pdensi_GG_154311…
GO:0046658	8.34599864313091e-07	0.999999760522267	27	130	anchored component of plasma membrane	CC	0.000142960001757963	CC anchored component of plasma membrane	Pdensi_DN10914_c0_g1d387447, Pdensi_DN11064_c0_g1d210295, Pdensi_DN11760_c0_g1d268987, Pdensi_DN12452_c0_g1d389970, Pdensi_DN15230_c0_g1, Pdensi_DN15274_c0_g1d344023, Pdensi_DN16094_c0_g1d346425, Pdensi_DN16239_c0_g1, Pdensi_DN17463_c0_g1d216204, Pdensi_DN19247_c0_g4d482891, Pdensi_DN19632_c0_g3, Pdensi_DN21624_c0_g2d540410, Pdensi_DN22105_c0_g1d299099, Pdensi_DN23317_c2_g3, Pdensi_DN25169_c0_g2,…
GO:0045491	8.99214729343574e-07	0.999999882196511	13	38	xylan metabolic process	BP	0.000149544656247155	BP xylan metabolic process	Pdensi_DN14247_c0_g3, Pdensi_DN17499_c0_g1, Pdensi_DN17518_c0_g1d474702, Pdensi_DN18940_c0_g1d14363, Pdensi_DN19386_c0_g1d358050, Pdensi_DN2023_c0_g1d165274, Pdensi_DN23116_c1_g4, Pdensi_DN37721_c1_g7, Pdensi_DN38499_c1_g1, Pdensi_DN45696_c0_g1d38979, Pdensi_DN9153_c0_g1, Pdensi_GG_106765_c0_g1, Pdensi_GG_11158_c0_g1
GO:0016762	9.14946730096509e-07	0.999999854499441	15	48	xyloglucan:xyloglucosyl transferase activity	MF	0.000149544656247155	MF xyloglucan:xyloglucosyl transferase activity	Pdensi_DN15418_c0_g2d466840, Pdensi_DN18230_c0_g1d186709, Pdensi_DN19639_c4_g1, Pdensi_DN20349_c0_g1d536683, Pdensi_DN21510_c0_g1d221411, Pdensi_DN24110_c1_g3, Pdensi_DN24829_c0_g1d556051, Pdensi_DN25529_c0_g1d227576, Pdensi_DN26505_c0_g4, Pdensi_DN39042_c0_g1d510956, Pdensi_DN40006_c1_g2, Pdensi_GG_106603_c0_g1, Pdensi_GG_111523_c0_g1, Pdensi_GG_154311_c0_g1, Pdensi_GG_24377_c1_g1
GO:0006073	9.18525447889896e-07	0.999999667331445	38	220	cellular glucan metabolic process	BP	0.000149544656247155	BP cellular glucan metabolic process	Pdensi_DN13436_c0_g1, Pdensi_DN14864_c0_g1d108554, Pdensi_DN15418_c0_g2d466840, Pdensi_DN16094_c0_g1d346425, Pdensi_DN17725_c0_g2, Pdensi_DN18230_c0_g1d186709, Pdensi_DN19225_c1_g1, Pdensi_DN19247_c0_g4d482891, Pdensi_DN19354_c0_g1d60862, Pdensi_DN19354_c0_g2, Pdensi_DN19500_c3_g2, Pdensi_DN19551_c0_g4, Pdensi_DN19639_c4_g1, Pdensi_DN20349_c0_g1d536683, Pdensi_DN20784_c0_g1, Pdensi_DN20964_c0_g1,…
GO:0090698	9.21543328856221e-07	0.999999795675475	20	81	post-embryonic plant morphogenesis	BP	0.000149544656247155	BP post-embryonic plant morphogenesis	Pdensi_DN12939_c0_g2, Pdensi_DN13684_c0_g1, Pdensi_DN15221_c0_g1d214075, Pdensi_DN17848_c0_g1d476052, Pdensi_DN19072_c0_g1d356753, Pdensi_DN19072_c0_g3, Pdensi_DN19247_c0_g4d482891, Pdensi_DN19454_c0_g1, Pdensi_DN19663_c0_g2d359591, Pdensi_DN21309_c0_g1d495337, Pdensi_DN21317_c0_g1d294644, Pdensi_DN22243_c1_g3, Pdensi_DN22556_c0_g2d544080, Pdensi_DN23083_c0_g1d68985, Pdensi_DN23145_c0_g1d496996, …
GO:0044711	1.03178505014287e-06	0.999999586048411	179	1721	NA	NA	0.000165259805498857	none	Pdensi_DN10124_c0_g1d4575, Pdensi_DN104174_c0_g1, Pdensi_DN10586_c0_g1d209930, Pdensi_DN10846_c0_g1d335071, Pdensi_DN11511_c0_g1, Pdensi_DN11939_c0_g1d175433, Pdensi_DN12089_c0_g1, Pdensi_DN12591_c0_g1d211750, Pdensi_DN12647_c0_g2, Pdensi_DN13044_c0_g1d460723, Pdensi_DN13433_c0_g1, Pdensi_DN13436_c0_g1, Pdensi_DN13536_c0_g1, Pdensi_DN13671_c0_g1, Pdensi_DN13861_c0_g1, Pdensi_DN13940_c0_g1d7805, P…
GO:0044042	1.14289940306621e-06	0.999999581931257	38	222	glucan metabolic process	BP	0.000180709978692507	BP glucan metabolic process	Pdensi_DN13436_c0_g1, Pdensi_DN14864_c0_g1d108554, Pdensi_DN15418_c0_g2d466840, Pdensi_DN16094_c0_g1d346425, Pdensi_DN17725_c0_g2, Pdensi_DN18230_c0_g1d186709, Pdensi_DN19225_c1_g1, Pdensi_DN19247_c0_g4d482891, Pdensi_DN19354_c0_g1d60862, Pdensi_DN19354_c0_g2, Pdensi_DN19500_c3_g2, Pdensi_DN19551_c0_g4, Pdensi_DN19639_c4_g1, Pdensi_DN20349_c0_g1d536683, Pdensi_DN20784_c0_g1, Pdensi_DN20964_c0_g1,…
GO:0016042	1.64449455149022e-06	0.999999360134254	43	272	lipid catabolic process	BP	0.000256728497513023	BP lipid catabolic process	Pdensi_DN11172_c0_g1, Pdensi_DN13057_c0_g1, Pdensi_DN13659_c0_g1d340477, Pdensi_DN15935_c0_g1d468637, Pdensi_DN16112_c0_g1d278040, Pdensi_DN17066_c0_g1d472641, Pdensi_DN17149_c1_g1, Pdensi_DN17966_c0_g2, Pdensi_DN18176_c1_g1, Pdensi_DN19783_c0_g1d288157, Pdensi_DN19907_c0_g2d288620, Pdensi_DN19924_c1_g1d361392, Pdensi_DN19936_c1_g2, Pdensi_DN19943_c0_g1, Pdensi_DN20096_c0_g1d62246, Pdensi_DN20657…
GO:0090567	1.79588863653574e-06	0.999999317079445	47	311	reproductive shoot system development	BP	0.00027685868192994	BP reproductive shoot system development	Pdensi_DN12213_c0_g1d389462, Pdensi_DN12229_c0_g1d337510, Pdensi_DN12681_c0_g1d338362, Pdensi_DN16508_c0_g1d398834, Pdensi_DN17836_c0_g1, Pdensi_DN18334_c0_g1d114947, Pdensi_DN18561_c3_g1, Pdensi_DN19038_c1_g6, Pdensi_DN19101_c2_g2, Pdensi_DN19842_c0_g1d360987, Pdensi_DN19845_c1_g1, Pdensi_DN20468_c2_g1, Pdensi_DN20468_c2_g3, Pdensi_DN20680_c0_g1d291823, Pdensi_DN20686_c1_g2, Pdensi_DN20996_c0_g1…
GO:0009908	2.11722838994286e-06	0.999999171058209	41	249	flower development	BP	0.000322367626335373	BP flower development	Pdensi_DN12213_c0_g1d389462, Pdensi_DN12229_c0_g1d337510, Pdensi_DN12681_c0_g1d338362, Pdensi_DN16508_c0_g1d398834, Pdensi_DN17836_c0_g1, Pdensi_DN18334_c0_g1d114947, Pdensi_DN18561_c3_g1, Pdensi_DN19038_c1_g6, Pdensi_DN19842_c0_g1d360987, Pdensi_DN19845_c1_g1, Pdensi_DN20468_c2_g1, Pdensi_DN20468_c2_g3, Pdensi_DN20680_c0_g1d291823, Pdensi_DN20996_c0_g1d293074, Pdensi_DN21385_c0_g1, Pdensi_DN2173…
GO:0033692	2.47752552913674e-06	0.999999164719577	31	167	cellular polysaccharide biosynthetic process	BP	0.000372625882327359	BP cellular polysaccharide biosynthetic process	Pdensi_DN10124_c0_g1d4575, Pdensi_DN11511_c0_g1, Pdensi_DN13436_c0_g1, Pdensi_DN14247_c0_g3, Pdensi_DN16094_c0_g1d346425, Pdensi_DN17499_c0_g1, Pdensi_DN17725_c0_g2, Pdensi_DN18305_c1_g3, Pdensi_DN18940_c0_g1d14363, Pdensi_DN19500_c3_g2, Pdensi_DN19565_c0_g1d218684, Pdensi_DN19843_c0_g1d219141, Pdensi_DN20199_c0_g4, Pdensi_DN20215_c2_g1, Pdensi_DN2023_c0_g1d165274, Pdensi_DN20250_c0_g5, Pdensi_DN…
GO:0044038	2.77847524592557e-06	0.999999361712399	19	79	cell wall macromolecule biosynthetic process	BP	0.000398842053181333	BP cell wall macromolecule biosynthetic process	Pdensi_DN11511_c0_g1, Pdensi_DN14247_c0_g3, Pdensi_DN16094_c0_g1d346425, Pdensi_DN17499_c0_g1, Pdensi_DN18305_c1_g3, Pdensi_DN18940_c0_g1d14363, Pdensi_DN19565_c0_g1d218684, Pdensi_DN19843_c0_g1d219141, Pdensi_DN20199_c0_g4, Pdensi_DN20215_c2_g1, Pdensi_DN2023_c0_g1d165274, Pdensi_DN20250_c0_g5, Pdensi_DN21385_c0_g1d221225, Pdensi_DN21624_c0_g2d540410, Pdensi_DN22105_c0_g1d299099, Pdensi_DN38499_…
GO:0070589	2.77847524592557e-06	0.999999361712399	19	79	cellular component macromolecule biosynthetic process	BP	0.000398842053181333	BP cellular component macromolecule biosynthetic process	Pdensi_DN11511_c0_g1, Pdensi_DN14247_c0_g3, Pdensi_DN16094_c0_g1d346425, Pdensi_DN17499_c0_g1, Pdensi_DN18305_c1_g3, Pdensi_DN18940_c0_g1d14363, Pdensi_DN19565_c0_g1d218684, Pdensi_DN19843_c0_g1d219141, Pdensi_DN20199_c0_g4, Pdensi_DN20215_c2_g1, Pdensi_DN2023_c0_g1d165274, Pdensi_DN20250_c0_g5, Pdensi_DN21385_c0_g1d221225, Pdensi_DN21624_c0_g2d540410, Pdensi_DN22105_c0_g1d299099, Pdensi_DN38499_…
GO:0048859	2.78119002461645e-06	0.999999892170111	7	11	formation of anatomical boundary	BP	0.000398842053181333	BP formation of anatomical boundary	Pdensi_DN20372_c1_g1, Pdensi_DN22455_c0_g2d543632, Pdensi_DN25689_c0_g3, Pdensi_GG_16193_c0_g1, Pdensi_GG_23961_c0_g1, Pdensi_GG_54134_c0_g1, Pdensi_GG_55579_c1_g1
GO:0090691	2.78119002461645e-06	0.999999892170111	7	11	formation of plant organ boundary	BP	0.000398842053181333	BP formation of plant organ boundary	Pdensi_DN20372_c1_g1, Pdensi_DN22455_c0_g2d543632, Pdensi_DN25689_c0_g3, Pdensi_GG_16193_c0_g1, Pdensi_GG_23961_c0_g1, Pdensi_GG_54134_c0_g1, Pdensi_GG_55579_c1_g1
GO:0009809	2.91794446131756e-06	0.999999296080925	20	84	lignin biosynthetic process	BP	0.000413643782085397	BP lignin biosynthetic process	Pdensi_DN14741_c0_g1d394293, Pdensi_DN15940_c0_g1, Pdensi_DN16405_c0_g1, Pdensi_DN16433_c0_g1d215250, Pdensi_DN17127_c1_g4d473089, Pdensi_DN17676_c0_g1d351375, Pdensi_DN19175_c0_g1d286053, Pdensi_DN20231_c0_g1, Pdensi_DN20249_c0_g1d411572, Pdensi_DN21322_c0_g1d294658, Pdensi_DN22101_c2_g1, Pdensi_DN23955_c1_g1, Pdensi_DN30823_c0_g1d27442, Pdensi_DN37388_c0_g1d240449, Pdensi_DN6726_c0_g1, Pdensi_G…
GO:0000271	3.16326347333293e-06	0.999998835531414	35	205	polysaccharide biosynthetic process	BP	0.000443324186552444	BP polysaccharide biosynthetic process	Pdensi_DN10124_c0_g1d4575, Pdensi_DN11511_c0_g1, Pdensi_DN13436_c0_g1, Pdensi_DN13671_c0_g1, Pdensi_DN14247_c0_g3, Pdensi_DN16094_c0_g1d346425, Pdensi_DN17499_c0_g1, Pdensi_DN17725_c0_g2, Pdensi_DN18305_c1_g3, Pdensi_DN18940_c0_g1d14363, Pdensi_DN19500_c3_g2, Pdensi_DN19565_c0_g1d218684, Pdensi_DN19843_c0_g1d219141, Pdensi_DN20199_c0_g4, Pdensi_DN20215_c2_g1, Pdensi_DN2023_c0_g1d165274, Pdensi_DN…
GO:0048608	3.52630395712014e-06	0.999998565238411	53	377	reproductive structure development	BP	0.000488650637114187	BP reproductive structure development	Pdensi_DN12213_c0_g1d389462, Pdensi_DN12229_c0_g1d337510, Pdensi_DN12681_c0_g1d338362, Pdensi_DN15221_c0_g1d214075, Pdensi_DN16508_c0_g1d398834, Pdensi_DN17158_c0_g2, Pdensi_DN17836_c0_g1, Pdensi_DN18334_c0_g1d114947, Pdensi_DN18561_c3_g1, Pdensi_DN19038_c1_g6, Pdensi_DN19101_c2_g2, Pdensi_DN19663_c0_g2d359591, Pdensi_DN19842_c0_g1d360987, Pdensi_DN19845_c1_g1, Pdensi_DN20468_c2_g1, Pdensi_DN2046…
GO:0004683	4.11938915554641e-06	0.999999364404512	13	41	calmodulin-dependent protein kinase activity	MF	0.00056449362728171	MF calmodulin-dependent protein kinase activity	Pdensi_DN20754_c1_g1, Pdensi_DN21742_c1_g3, Pdensi_DN22472_c0_g1d126278, Pdensi_DN25836_c0_g1d228127, Pdensi_GG_21811_c0_g1, Pdensi_GG_29430_c1_g1, Pdensi_GG_34891_c0_g1, Pdensi_GG_39321_c0_g1, Pdensi_GG_67563_c0_g2, Pdensi_GG_80966_c0_g1, Pdensi_GG_82704_c0_g1, Pdensi_GG_84000_c0_g1, Pdensi_GG_93074_c0_g1
GO:0035556	5.16814720945475e-06	0.99999752413174	66	509	intracellular signal transduction	BP	0.000700425928947312	BP intracellular signal transduction	Pdensi_DN11871_c0_g1d458112, Pdensi_DN12402_c0_g1d211571, Pdensi_DN13149_c0_g1d271422, Pdensi_DN15194_c0_g1d343911, Pdensi_DN16524_c0_g1d279098, Pdensi_DN16541_c0_g1d215371, Pdensi_DN17686_c1_g1, Pdensi_DN17796_c2_g1, Pdensi_DN17809_c0_g1d216519, Pdensi_DN17982_c0_g1d476415, Pdensi_DN18198_c0_g1d186686, Pdensi_DN18564_c0_g3, Pdensi_DN18848_c0_g1d532853, Pdensi_DN18979_c0_g1d217895, Pdensi_DN18990…
GO:0009931	5.8020145711286e-06	0.999999069556311	13	42	calcium-dependent protein serine/threonine kinase activity	MF	0.000769421996835796	MF calcium-dependent protein serine/threonine kinase activity	Pdensi_DN20754_c1_g1, Pdensi_DN21742_c1_g3, Pdensi_DN22472_c0_g1d126278, Pdensi_DN25836_c0_g1d228127, Pdensi_GG_21811_c0_g1, Pdensi_GG_29430_c1_g1, Pdensi_GG_34891_c0_g1, Pdensi_GG_39321_c0_g1, Pdensi_GG_67563_c0_g2, Pdensi_GG_80966_c0_g1, Pdensi_GG_82704_c0_g1, Pdensi_GG_84000_c0_g1, Pdensi_GG_93074_c0_g1
GO:0010857	5.8020145711286e-06	0.999999069556311	13	42	calcium-dependent protein kinase activity	MF	0.000769421996835796	MF calcium-dependent protein kinase activity	Pdensi_DN20754_c1_g1, Pdensi_DN21742_c1_g3, Pdensi_DN22472_c0_g1d126278, Pdensi_DN25836_c0_g1d228127, Pdensi_GG_21811_c0_g1, Pdensi_GG_29430_c1_g1, Pdensi_GG_34891_c0_g1, Pdensi_GG_39321_c0_g1, Pdensi_GG_67563_c0_g2, Pdensi_GG_80966_c0_g1, Pdensi_GG_82704_c0_g1, Pdensi_GG_84000_c0_g1, Pdensi_GG_93074_c0_g1
GO:0003690	5.9927000308399e-06	0.999997405310298	49	342	double-stranded DNA binding	MF	0.000786254994471792	MF double-stranded DNA binding	Pdensi_DN11496_c0_g1d210701, Pdensi_DN11521_c0_g1d336257, Pdensi_DN12213_c0_g1d389462, Pdensi_DN12868_c1_g1, Pdensi_DN14863_c0_g1d342967, Pdensi_DN15027_c0_g1d213970, Pdensi_DN15221_c0_g1d214075, Pdensi_DN15548_c0_g1d54388, Pdensi_DN16982_c0_g1d279982, Pdensi_DN17780_c0_g1, Pdensi_DN17836_c0_g1, Pdensi_DN18400_c0_g3, Pdensi_DN18561_c3_g1, Pdensi_DN19525_c0_g1d218718, Pdensi_DN19596_c0_g1, Pdensi_…
GO:0015293	6.61014610212587e-06	0.999997904305042	26	136	symporter activity	MF	0.000858136125026509	MF symporter activity	Pdensi_DN14253_c0_g1d179269, Pdensi_DN16039_c0_g1, Pdensi_DN16520_c0_g3d471087, Pdensi_DN17464_c0_g1d529765, Pdensi_DN19606_c0_g2d360085, Pdensi_DN20217_c2_g3, Pdensi_DN21784_c0_g4, Pdensi_DN21802_c0_g1d420801, Pdensi_DN21802_c0_g3, Pdensi_DN21862_c0_g1d221873, Pdensi_DN22056_c0_g1d190192, Pdensi_DN22185_c0_g2d222254, Pdensi_DN22260_c0_g1d222431, Pdensi_DN23212_c0_g3, Pdensi_DN23645_c0_g2, Pdensi…
GO:0022414	6.7267694949171e-06	0.999995753838269	154	1480	reproductive process	BP	0.000860867006172314	BP reproductive process	Pdensi_DN104174_c0_g1, Pdensi_DN10586_c0_g1d209930, Pdensi_DN1115_c0_g1d203093, Pdensi_DN11450_c0_g1, Pdensi_DN11496_c0_g1d210701, Pdensi_DN12202_c0_g1d389479, Pdensi_DN12213_c0_g1d389462, Pdensi_DN12229_c0_g1d337510, Pdensi_DN12681_c0_g1d338362, Pdensi_DN12923_c0_g2, Pdensi_DN12939_c0_g2, Pdensi_DN13057_c0_g1, Pdensi_DN13293_c0_g1d461084, Pdensi_DN1329_c0_g1d325161, Pdensi_DN13688_c0_g1d461976, …
GO:0022857	6.77078566437318e-06	0.999996060253409	116	1059	transmembrane transporter activity	MF	0.000860867006172314	MF transmembrane transporter activity	Pdensi_DN10072_c0_g1d386355, Pdensi_DN10207_c0_g1d266698, Pdensi_DN104174_c0_g1, Pdensi_DN11351_c0_g1, Pdensi_DN11420_c0_g2, Pdensi_DN11645_c0_g1d336523, Pdensi_DN12675_c0_g1d6600, Pdensi_DN12995_c0_g1d6844, Pdensi_DN13351_c0_g1d339649, Pdensi_DN13489_c0_g1d391704, Pdensi_DN13688_c0_g1d461976, Pdensi_DN13866_c1_g1d523197, Pdensi_DN14253_c0_g1d179269, Pdensi_DN15273_c2_g1, Pdensi_DN15403_c1_g1, Pd…
GO:2000241	7.48634903934507e-06	0.99999679562825	44	292	regulation of reproductive process	BP	0.000942134109206559	BP regulation of reproductive process	Pdensi_DN11521_c0_g1d336257, Pdensi_DN12213_c0_g1d389462, Pdensi_DN12681_c0_g1d338362, Pdensi_DN17200_c0_g1d280809, Pdensi_DN17842_c0_g1, Pdensi_DN18345_c0_g1d403901, Pdensi_DN18400_c0_g3, Pdensi_DN18561_c3_g1, Pdensi_DN19032_c2_g2, Pdensi_DN19038_c1_g6, Pdensi_DN19467_c0_g1, Pdensi_DN19517_c0_g1d61117, Pdensi_DN19842_c0_g1d360987, Pdensi_DN20468_c2_g1, Pdensi_DN20933_c0_g1d415490, Pdensi_DN20996…
GO:0016758	8.11744190462702e-06	0.999996171739926	55	407	transferase activity, transferring hexosyl groups	MF	0.00101123647484611	MF transferase activity, transferring hexosyl groups	Pdensi_DN10124_c0_g1d4575, Pdensi_DN12046_c0_g1d50385, Pdensi_DN12254_c0_g1, Pdensi_DN13671_c0_g1, Pdensi_DN15022_c0_g1d213951, Pdensi_DN15418_c0_g2d466840, Pdensi_DN15512_c0_g1d214428, Pdensi_DN15699_c0_g1d54606, Pdensi_DN16879_c0_g1d471972, Pdensi_DN17499_c0_g1, Pdensi_DN18230_c0_g1d186709, Pdensi_DN18864_c1_g4, Pdensi_DN18940_c0_g1d14363, Pdensi_DN19514_c0_g2d359177, Pdensi_DN19639_c4_g1, Pden…
GO:0080110	8.27285554228471e-06	0.999999787539248	6	8	sporopollenin biosynthetic process	BP	0.00102029127402997	BP sporopollenin biosynthetic process	Pdensi_DN10586_c0_g1d209930, Pdensi_DN17158_c0_g2, Pdensi_DN17458_c0_g1d12111, Pdensi_DN17495_c0_g1, Pdensi_GG_14711_c2_g1, Pdensi_GG_81284_c2_g1
GO:0009056	9.0619849712011e-06	0.999993998492626	179	1766	catabolic process	BP	0.00110654911534478	BP catabolic process	Pdensi_DN10456_c0_g2, Pdensi_DN11081_c0_g1d174065, Pdensi_DN11172_c0_g1, Pdensi_DN13057_c0_g1, Pdensi_DN13332_c0_g1d106554, Pdensi_DN13433_c0_g1, Pdensi_DN13536_c0_g1, Pdensi_DN13590_c1_g1, Pdensi_DN13659_c0_g1d340477, Pdensi_DN13799_c0_g1d272487, Pdensi_DN14124_c0_g2d273413, Pdensi_DN14453_c0_g1d342034, Pdensi_DN14864_c0_g1d108554, Pdensi_DN14953_c0_g1d180857, Pdensi_DN14956_c0_g5, Pdensi_DN1526…
GO:2000026	1.00494358287599e-05	0.999994888791213	67	528	regulation of multicellular organismal development	BP	0.00121509502035388	BP regulation of multicellular organismal development	Pdensi_DN11521_c0_g1d336257, Pdensi_DN11895_c0_g1, Pdensi_DN12213_c0_g1d389462, Pdensi_DN12681_c0_g1d338362, Pdensi_DN16262_c0_g1d469738, Pdensi_DN17200_c0_g1d280809, Pdensi_DN17385_c0_g1d57185, Pdensi_DN17842_c0_g1, Pdensi_DN17848_c0_g1d476052, Pdensi_DN18345_c0_g1d403901, Pdensi_DN18561_c3_g1, Pdensi_DN18755_c0_g1d355401, Pdensi_DN19032_c2_g2, Pdensi_DN19038_c1_g6, Pdensi_DN19467_c0_g1, Pdensi_…
GO:0050734	1.01958495651138e-05	0.999999244033927	8	16	hydroxycinnamoyltransferase activity	MF	0.00122082924938397	MF hydroxycinnamoyltransferase activity	Pdensi_DN11511_c0_g1, Pdensi_DN14424_c0_g1d213386, Pdensi_DN18305_c1_g3, Pdensi_DN19565_c0_g1d218684, Pdensi_DN20215_c2_g1, Pdensi_DN22719_c2_g2, Pdensi_DN24552_c1_g1, Pdensi_GG_65695_c0_g1
GO:0034637	1.09826625508756e-05	0.999995896998785	32	188	cellular carbohydrate biosynthetic process	BP	0.00128838519858633	BP cellular carbohydrate biosynthetic process	Pdensi_DN10124_c0_g1d4575, Pdensi_DN11511_c0_g1, Pdensi_DN13436_c0_g1, Pdensi_DN14247_c0_g3, Pdensi_DN16094_c0_g1d346425, Pdensi_DN17499_c0_g1, Pdensi_DN17725_c0_g2, Pdensi_DN17761_c0_g1d216447, Pdensi_DN18305_c1_g3, Pdensi_DN18940_c0_g1d14363, Pdensi_DN19500_c3_g2, Pdensi_DN19565_c0_g1d218684, Pdensi_DN19843_c0_g1d219141, Pdensi_DN20199_c0_g4, Pdensi_DN20215_c2_g1, Pdensi_DN2023_c0_g1d165274, Pd…
GO:0031012	1.10002219177743e-05	0.999999145900305	8	17	extracellular matrix	CC	0.00128838519858633	CC extracellular matrix	Pdensi_DN17492_c0_g1d474248, Pdensi_DN21851_c0_g2, Pdensi_DN24100_c0_g1, Pdensi_DN40307_c0_g1, Pdensi_DN6400_c0_g1d329090, Pdensi_DN9506_c0_g1d333058, Pdensi_GG_14314_c0_g1, Pdensi_GG_879_c1_g1
GO:0048367	1.10734477458973e-05	0.999994892699708	49	349	shoot system development	BP	0.00128838519858633	BP shoot system development	Pdensi_DN12213_c0_g1d389462, Pdensi_DN12229_c0_g1d337510, Pdensi_DN12681_c0_g1d338362, Pdensi_DN15971_c0_g1d183380, Pdensi_DN16508_c0_g1d398834, Pdensi_DN17836_c0_g1, Pdensi_DN18334_c0_g1d114947, Pdensi_DN18561_c3_g1, Pdensi_DN18755_c0_g1d355401, Pdensi_DN19038_c1_g6, Pdensi_DN19101_c2_g2, Pdensi_DN19842_c0_g1d360987, Pdensi_DN19845_c1_g1, Pdensi_DN20468_c2_g1, Pdensi_DN20468_c2_g3, Pdensi_DN2068…
GO:0016021	1.27234241763439e-05	0.999990471596043	346	3818	integral component of membrane	CC	0.00146652327445653	CC integral component of membrane	Pdensi_DN10072_c0_g1d386355, Pdensi_DN10124_c0_g1d4575, Pdensi_DN10184_c0_g1d454940, Pdensi_DN104174_c0_g1, Pdensi_DN1041_c0_g1d203043, Pdensi_DN10586_c0_g1d209930, Pdensi_DN10846_c0_g1d335071, Pdensi_DN11351_c0_g1, Pdensi_DN11420_c0_g2, Pdensi_DN11645_c0_g1d336523, Pdensi_DN11837_c0_g1d269228, Pdensi_DN11871_c0_g1d458112, Pdensi_DN11939_c0_g1d175433, Pdensi_DN11970_c0_g1d5850, Pdensi_DN12254_c0_…
GO:0044702	1.34373368895987e-05	0.999991757084834	124	1160	NA	NA	0.00153446922092057	none	Pdensi_DN104174_c0_g1, Pdensi_DN10586_c0_g1d209930, Pdensi_DN1115_c0_g1d203093, Pdensi_DN12202_c0_g1d389479, Pdensi_DN12213_c0_g1d389462, Pdensi_DN12229_c0_g1d337510, Pdensi_DN12681_c0_g1d338362, Pdensi_DN12923_c0_g2, Pdensi_DN13057_c0_g1, Pdensi_DN13688_c0_g1d461976, Pdensi_DN14132_c0_g2, Pdensi_DN15221_c0_g1d214075, Pdensi_DN15274_c0_g1d344023, Pdensi_DN15654_c0_g1, Pdensi_DN15663_c2_g1, Pdensi…
GO:0009873	1.41318349350315e-05	0.99999484743242	30	173	ethylene-activated signaling pathway	BP	0.00159897174544719	BP ethylene-activated signaling pathway	Pdensi_DN11871_c0_g1d458112, Pdensi_DN12402_c0_g1d211571, Pdensi_DN13149_c0_g1d271422, Pdensi_DN15194_c0_g1d343911, Pdensi_DN16524_c0_g1d279098, Pdensi_DN17686_c1_g1, Pdensi_DN17809_c0_g1d216519, Pdensi_DN18979_c0_g1d217895, Pdensi_DN19484_c1_g1d484259, Pdensi_DN19721_c0_g1d15640, Pdensi_DN20253_c0_g1d289878, Pdensi_DN20504_c0_g2d291341, Pdensi_DN20504_c0_g3d291342, Pdensi_DN20784_c0_g1, Pdensi_D…
GO:0005886	1.44605263136055e-05	0.999989725868105	237	2471	plasma membrane	CC	0.00162128791841542	CC plasma membrane	Pdensi_DN10914_c0_g1d387447, Pdensi_DN10979_c0_g1d103979, Pdensi_DN11420_c0_g2, Pdensi_DN11560_c0_g3, Pdensi_DN11871_c0_g1d458112, Pdensi_DN11970_c0_g1d5850, Pdensi_DN12452_c0_g1d389970, Pdensi_DN12591_c0_g1d211750, Pdensi_DN12770_c0_g1d390406, Pdensi_DN12905_c0_g1d271032, Pdensi_DN12923_c0_g2, Pdensi_DN12969_c0_g1d51365, Pdensi_DN13044_c0_g1d460723, Pdensi_DN13157_c0_g1, Pdensi_DN13293_c0_g1d461…
GO:0010048	1.46391213138494e-05	0.999998492839071	9	22	vernalization response	BP	0.00162652507354689	BP vernalization response	Pdensi_DN11521_c0_g1d336257, Pdensi_DN17200_c0_g1d280809, Pdensi_DN18561_c3_g1, Pdensi_DN20468_c2_g1, Pdensi_DN21739_c0_g1d221731, Pdensi_DN25060_c1_g2d136610, Pdensi_DN25687_c1_g1, Pdensi_DN25687_c1_g2, Pdensi_DN9616_c0_g1d333228
GO:0010200	1.48104735769872e-05	0.999996687983209	16	64	response to chitin	BP	0.0016308711662945	BP response to chitin	Pdensi_DN18938_c0_g1, Pdensi_DN20044_c0_g1d289250, Pdensi_DN20044_c0_g2, Pdensi_DN20761_c1_g3, Pdensi_DN20773_c0_g1d292304, Pdensi_DN21081_c1_g1, Pdensi_DN21849_c0_g1d541253, Pdensi_DN22173_c1_g1d298907, Pdensi_DN23015_c2_g2, Pdensi_DN29473_c0_g1d232951, Pdensi_DN6042_c0_g1, Pdensi_DN9785_c0_g1d385930, Pdensi_GG_153402_c0_g1, Pdensi_GG_17165_c0_g1, Pdensi_GG_47903_c0_g1, Pdensi_GG_75395_c0_g1
GO:0005215	1.94602982528482e-05	0.99998764336933	126	1192	transporter activity	MF	0.00212392795002103	MF transporter activity	Pdensi_DN10072_c0_g1d386355, Pdensi_DN10207_c0_g1d266698, Pdensi_DN104174_c0_g1, Pdensi_DN11351_c0_g1, Pdensi_DN11420_c0_g2, Pdensi_DN11645_c0_g1d336523, Pdensi_DN12675_c0_g1d6600, Pdensi_DN12995_c0_g1d6844, Pdensi_DN13351_c0_g1d339649, Pdensi_DN13389_c0_g1d339845, Pdensi_DN13489_c0_g1d391704, Pdensi_DN13688_c0_g1d461976, Pdensi_DN13820_c0_g1d392487, Pdensi_DN13866_c1_g1d523197, Pdensi_DN14253_c0…
GO:0008289	2.08837014911163e-05	0.999990592576621	43	310	lipid binding	MF	0.00225301932558358	MF lipid binding	Pdensi_DN10914_c0_g1d387447, Pdensi_DN11760_c0_g1d268987, Pdensi_DN15230_c0_g1, Pdensi_DN15440_c0_g1d109497, Pdensi_DN16626_c1_g1, Pdensi_DN17925_c0_g1d402590, Pdensi_DN18226_c0_g1d353366, Pdensi_DN18697_c0_g2, Pdensi_DN19234_c0_g2d286190, Pdensi_DN19443_c1_g2, Pdensi_DN19499_c0_g1d60977, Pdensi_DN19632_c0_g3, Pdensi_DN19753_c4_g3, Pdensi_DN19842_c0_g1d360987, Pdensi_DN20191_c0_g2, Pdensi_DN20996…
GO:0051239	2.10084506966765e-05	0.999988519904242	72	590	regulation of multicellular organismal process	BP	0.00225301932558358	BP regulation of multicellular organismal process	Pdensi_DN11521_c0_g1d336257, Pdensi_DN11895_c0_g1, Pdensi_DN12213_c0_g1d389462, Pdensi_DN12229_c0_g1d337510, Pdensi_DN12681_c0_g1d338362, Pdensi_DN16262_c0_g1d469738, Pdensi_DN17200_c0_g1d280809, Pdensi_DN17385_c0_g1d57185, Pdensi_DN17842_c0_g1, Pdensi_DN17848_c0_g1d476052, Pdensi_DN18345_c0_g1d403901, Pdensi_DN18561_c3_g1, Pdensi_DN18755_c0_g1d355401, Pdensi_DN19032_c2_g2, Pdensi_DN19038_c1_g6, …
GO:0006629	2.27317872290548e-05	0.999985670407762	120	1116	lipid metabolic process	BP	0.00241682010255115	BP lipid metabolic process	Pdensi_DN1041_c0_g1d203043, Pdensi_DN10586_c0_g1d209930, Pdensi_DN10846_c0_g1d335071, Pdensi_DN11172_c0_g1, Pdensi_DN11939_c0_g1d175433, Pdensi_DN12089_c0_g1, Pdensi_DN12591_c0_g1d211750, Pdensi_DN12647_c0_g2, Pdensi_DN13057_c0_g1, Pdensi_DN13659_c0_g1d340477, Pdensi_DN13861_c0_g1, Pdensi_DN13940_c0_g1d7805, Pdensi_DN15512_c0_g1d214428, Pdensi_DN15745_c0_g1, Pdensi_DN15935_c0_g1d468637, Pdensi_DN…
GO:0000160	2.43556709976586e-05	0.999990320545234	33	205	phosphorelay signal transduction system	BP	0.00256733752490704	BP phosphorelay signal transduction system	Pdensi_DN11871_c0_g1d458112, Pdensi_DN12402_c0_g1d211571, Pdensi_DN13149_c0_g1d271422, Pdensi_DN15194_c0_g1d343911, Pdensi_DN16524_c0_g1d279098, Pdensi_DN17686_c1_g1, Pdensi_DN17809_c0_g1d216519, Pdensi_DN18564_c0_g3, Pdensi_DN18979_c0_g1d217895, Pdensi_DN19484_c1_g1d484259, Pdensi_DN19721_c0_g1d15640, Pdensi_DN20253_c0_g1d289878, Pdensi_DN20504_c0_g2d291341, Pdensi_DN20504_c0_g3d291342, Pdensi_D…
GO:0045944	2.53412101390294e-05	0.999990611991815	29	173	positive regulation of transcription by RNA polymerase II	BP	0.00264858597156483	BP positive regulation of transcription by RNA polymerase II	Pdensi_DN10759_c0_g1d334935, Pdensi_DN11521_c0_g1d336257, Pdensi_DN12183_c0_g1d211347, Pdensi_DN14863_c0_g1d342967, Pdensi_DN15221_c0_g1d214075, Pdensi_DN15548_c0_g1d54388, Pdensi_DN17836_c0_g1, Pdensi_DN18400_c0_g3, Pdensi_DN18561_c3_g1, Pdensi_DN19525_c0_g1d218718, Pdensi_DN19638_c0_g1d287697, Pdensi_DN19845_c1_g1, Pdensi_DN20100_c0_g1d489240, Pdensi_DN20468_c2_g1, Pdensi_DN20468_c2_g3, Pdensi_…
GO:0044085	2.79010758086332e-05	0.999987973256209	38	257	cellular component biogenesis	BP	0.00287165371410851	BP cellular component biogenesis	Pdensi_DN12202_c0_g1d389479, Pdensi_DN12969_c0_g1d51365, Pdensi_DN14163_c0_g1, Pdensi_DN14247_c0_g3, Pdensi_DN15094_c1_g3d465823, Pdensi_DN15418_c0_g2d466840, Pdensi_DN16094_c0_g1d346425, Pdensi_DN16433_c0_g1d215250, Pdensi_DN17499_c0_g1, Pdensi_DN18230_c0_g1d186709, Pdensi_DN18940_c0_g1d14363, Pdensi_DN19175_c0_g1d286053, Pdensi_DN19639_c4_g1, Pdensi_DN2023_c0_g1d165274, Pdensi_DN20349_c0_g1d536…
GO:0016491	2.79411696823986e-05	0.999981421435104	148	1452	oxidoreductase activity	MF	0.00287165371410851	MF oxidoreductase activity	Pdensi_DN1041_c0_g1d203043, Pdensi_DN10586_c0_g1d209930, Pdensi_DN10846_c0_g1d335071, Pdensi_DN11871_c0_g1d458112, Pdensi_DN11939_c0_g1d175433, Pdensi_DN12089_c0_g1, Pdensi_DN12935_c0_g1d390848, Pdensi_DN13057_c0_g1, Pdensi_DN13536_c0_g1, Pdensi_DN13861_c0_g1, Pdensi_DN13940_c0_g1d7805, Pdensi_DN14515_c0_g1, Pdensi_DN14956_c0_g5, Pdensi_DN15194_c0_g1d343911, Pdensi_DN15269_c0_g1d344108, Pdensi_DN…
GO:0044425	2.85023238606281e-05	0.999977832409066	392	4432	membrane part	CC	0.00290511702622418	CC membrane part	Pdensi_DN10072_c0_g1d386355, Pdensi_DN10124_c0_g1d4575, Pdensi_DN10184_c0_g1d454940, Pdensi_DN10207_c0_g1d266698, Pdensi_DN104174_c0_g1, Pdensi_DN1041_c0_g1d203043, Pdensi_DN10586_c0_g1d209930, Pdensi_DN10846_c0_g1d335071, Pdensi_DN10914_c0_g1d387447, Pdensi_DN11064_c0_g1d210295, Pdensi_DN11351_c0_g1, Pdensi_DN11420_c0_g2, Pdensi_DN11645_c0_g1d336523, Pdensi_DN11760_c0_g1d268987, Pdensi_DN11837_c…
GO:0048731	4.27634749287924e-05	0.999978864855369	50	376	system development	BP	0.00432296669095735	BP system development	Pdensi_DN12213_c0_g1d389462, Pdensi_DN12229_c0_g1d337510, Pdensi_DN12681_c0_g1d338362, Pdensi_DN15971_c0_g1d183380, Pdensi_DN16508_c0_g1d398834, Pdensi_DN17836_c0_g1, Pdensi_DN18334_c0_g1d114947, Pdensi_DN18561_c3_g1, Pdensi_DN18755_c0_g1d355401, Pdensi_DN19038_c1_g6, Pdensi_DN19101_c2_g2, Pdensi_DN19317_c1_g1, Pdensi_DN19842_c0_g1d360987, Pdensi_DN19845_c1_g1, Pdensi_DN20468_c2_g1, Pdensi_DN2046…
GO:0016682	4.47660230322963e-05	0.999992420328308	11	40	oxidoreductase activity, acting on diphenols and related substances as donors, oxygen as acceptor	MF	0.00448861269965293	MF oxidoreductase activity, acting on diphenols and related substances as donors, oxygen as acceptor	Pdensi_DN14956_c0_g5, Pdensi_DN16433_c0_g1d215250, Pdensi_DN18549_c0_g1d354665, Pdensi_DN19175_c0_g1d286053, Pdensi_DN19175_c0_g1d286055, Pdensi_DN37388_c0_g1d240449, Pdensi_DN39555_c0_g3, Pdensi_DN40201_c0_g1, Pdensi_DN792_c0_g1d324689, Pdensi_GG_107060_c0_g1, Pdensi_GG_33289_c0_g1
GO:0090344	4.81065470015271e-05	0.999998401308363	5	8	negative regulation of cell aging	BP	0.00475739649944907	BP negative regulation of cell aging	Pdensi_DN22737_c0_g1d302326, Pdensi_DN22786_c1_g1d302012, Pdensi_GG_26038_c2_g1, Pdensi_GG_30498_c0_g1, Pdensi_GG_61773_c1_g1
GO:0045492	4.8218159606838e-05	0.999996189855726	7	15	xylan biosynthetic process	BP	0.00475739649944907	BP xylan biosynthetic process	Pdensi_DN14247_c0_g3, Pdensi_DN17499_c0_g1, Pdensi_DN18940_c0_g1d14363, Pdensi_DN2023_c0_g1d165274, Pdensi_DN38499_c1_g1, Pdensi_DN45696_c0_g1d38979, Pdensi_DN9153_c0_g1
GO:0010119	4.96858402175773e-05	0.999985575410786	19	92	regulation of stomatal movement	BP	0.0048632973603443	BP regulation of stomatal movement	Pdensi_DN11871_c0_g1d458112, Pdensi_DN15194_c0_g1d343911, Pdensi_DN16524_c0_g1d279098, Pdensi_DN19803_c0_g1d409969, Pdensi_DN21067_c1_g2, Pdensi_DN22621_c1_g1, Pdensi_DN22737_c0_g1d223194, Pdensi_DN25099_c0_g1d73557, Pdensi_DN27242_c1_g2d79719, Pdensi_DN39819_c1_g4, Pdensi_DN667_c0_g1d258768, Pdensi_DN9493_c0_g1d453754, Pdensi_GG_112643_c0_g1, Pdensi_GG_146212_c0_g1, Pdensi_GG_18974_c1_g1, Pdensi…
GO:1901700	5.1244852758534e-05	0.999966670385581	122	1156	response to oxygen-containing compound	BP	0.00497639975646456	BP response to oxygen-containing compound	Pdensi_DN1041_c0_g1d203043, Pdensi_DN10914_c0_g1d387447, Pdensi_DN11560_c0_g3, Pdensi_DN13806_c0_g1, Pdensi_DN13861_c0_g1, Pdensi_DN15094_c1_g3d465823, Pdensi_DN15524_c0_g1d182417, Pdensi_DN15813_c0_g1d277189, Pdensi_DN15940_c0_g1, Pdensi_DN16505_c1_g1d279192, Pdensi_DN17266_c0_g1d529220, Pdensi_DN17735_c0_g1d12535, Pdensi_DN17867_c0_g1d530420, Pdensi_DN17873_c0_g3, Pdensi_DN17943_c1_g3, Pdensi_D…
GO:0045165	5.52274332297866e-05	0.99999395708977	8	22	cell fate commitment	BP	0.00532124948455436	BP cell fate commitment	Pdensi_DN11895_c0_g1, Pdensi_DN18400_c0_g3, Pdensi_DN20372_c1_g1, Pdensi_DN22455_c0_g2d543632, Pdensi_DN22536_c1_g1, Pdensi_DN6277_c0_g1d46369, Pdensi_GG_16193_c0_g1, Pdensi_GG_23961_c0_g1
GO:0015291	5.74337781703674e-05	0.999972869471997	43	313	secondary active transmembrane transporter activity	MF	0.00549093632693908	MF secondary active transmembrane transporter activity	Pdensi_DN104174_c0_g1, Pdensi_DN11645_c0_g1d336523, Pdensi_DN12675_c0_g1d6600, Pdensi_DN14253_c0_g1d179269, Pdensi_DN15403_c1_g1, Pdensi_DN16039_c0_g1, Pdensi_DN16520_c0_g3d471087, Pdensi_DN17464_c0_g1d529765, Pdensi_DN19606_c0_g2d360085, Pdensi_DN19690_c0_g1d408815, Pdensi_DN19903_c0_g2, Pdensi_DN20217_c2_g3, Pdensi_DN21784_c0_g4, Pdensi_DN21802_c0_g1d420801, Pdensi_DN21802_c0_g3, Pdensi_DN21862…
GO:0042743	5.87645040066161e-05	0.99998273430314	19	91	hydrogen peroxide metabolic process	BP	0.00557494329164305	BP hydrogen peroxide metabolic process	Pdensi_DN11871_c0_g1d458112, Pdensi_DN15194_c0_g1d343911, Pdensi_DN15463_c2_g1, Pdensi_DN15901_c0_g2d346209, Pdensi_DN16508_c0_g1d398834, Pdensi_DN16524_c0_g1d279098, Pdensi_DN16606_c1_g6, Pdensi_DN18688_c1_g5, Pdensi_DN19247_c0_g1d286110, Pdensi_DN19943_c0_g1, Pdensi_DN19963_c1_g5, Pdensi_DN20249_c0_g1d411572, Pdensi_DN20337_c0_g1, Pdensi_DN24572_c0_g1, Pdensi_DN25099_c0_g1d73557, Pdensi_DN33677…
GO:0046983	6.04858616004591e-05	0.999964293660198	81	731	protein dimerization activity	MF	0.00569444374899589	MF protein dimerization activity	Pdensi_DN10432_c0_g1d267119, Pdensi_DN1115_c0_g1d203093, Pdensi_DN11521_c0_g1d336257, Pdensi_DN11635_c0_g1d210913, Pdensi_DN12491_c0_g1d459331, Pdensi_DN12939_c0_g2, Pdensi_DN13146_c0_g1d339344, Pdensi_DN13806_c0_g1, Pdensi_DN14741_c0_g1d394293, Pdensi_DN14755_c0_g1d274553, Pdensi_DN14863_c0_g1d342967, Pdensi_DN15045_c0_g1d275416, Pdensi_DN15221_c0_g1d214075, Pdensi_DN15548_c0_g1d54388, Pdensi_DN…
GO:0034310	6.28011297545321e-05	0.999997788013419	5	8	primary alcohol catabolic process	BP	0.00586762373683821	BP primary alcohol catabolic process	Pdensi_DN13536_c0_g1, Pdensi_DN17568_c0_g1d216235, Pdensi_DN24029_c0_g1d365267, Pdensi_DN39794_c0_g1, Pdensi_GG_46175_c0_g1
GO:0009739	6.34231000966947e-05	0.999983656120878	16	72	response to gibberellin	BP	0.00588032513696353	BP response to gibberellin	Pdensi_DN13806_c0_g1, Pdensi_DN18561_c3_g1, Pdensi_DN20468_c2_g1, Pdensi_DN20680_c0_g1d291823, Pdensi_DN22125_c1_g2, Pdensi_DN22803_c0_g3d545638, Pdensi_DN23083_c0_g1d68985, Pdensi_DN23145_c0_g1d496996, Pdensi_DN23394_c1_g2, Pdensi_DN25060_c1_g2d136610, Pdensi_DN25687_c1_g1, Pdensi_DN25687_c1_g2, Pdensi_DN33597_c1_g3, Pdensi_DN9064_c0_g1d385054, Pdensi_DN9616_c0_g1d333228, Pdensi_GG_83776_c1_g1
GO:0009738	6.38906647492997e-05	0.999973171193295	33	216	abscisic acid-activated signaling pathway	BP	0.00588032513696353	BP abscisic acid-activated signaling pathway	Pdensi_DN11635_c0_g1d210913, Pdensi_DN11871_c0_g1d458112, Pdensi_DN15194_c0_g1d343911, Pdensi_DN16524_c0_g1d279098, Pdensi_DN17110_c0_g1d280669, Pdensi_DN19180_c3_g2, Pdensi_DN19753_c4_g3, Pdensi_DN19803_c0_g1d409969, Pdensi_DN20532_c0_g4, Pdensi_DN20754_c1_g1, Pdensi_DN21129_c0_g1, Pdensi_DN21742_c1_g3, Pdensi_DN22173_c1_g1d298907, Pdensi_DN22472_c0_g1d126278, Pdensi_DN25099_c0_g1d73557, Pdensi_…
GO:0002679	6.90389165149217e-05	0.999997971130531	5	7	respiratory burst involved in defense response	BP	0.00622721055149593	BP respiratory burst involved in defense response	Pdensi_DN11871_c0_g1d458112, Pdensi_DN15194_c0_g1d343911, Pdensi_DN16524_c0_g1d279098, Pdensi_DN25099_c0_g1d73557, Pdensi_DN39819_c1_g4
GO:0045730	6.90389165149217e-05	0.999997971130531	5	7	respiratory burst	BP	0.00622721055149593	BP respiratory burst	Pdensi_DN11871_c0_g1d458112, Pdensi_DN15194_c0_g1d343911, Pdensi_DN16524_c0_g1d279098, Pdensi_DN25099_c0_g1d73557, Pdensi_DN39819_c1_g4
GO:1901575	6.91743975962817e-05	0.99995218327454	157	1578	organic substance catabolic process	BP	0.00622721055149593	BP organic substance catabolic process	Pdensi_DN10456_c0_g2, Pdensi_DN11081_c0_g1d174065, Pdensi_DN11172_c0_g1, Pdensi_DN13057_c0_g1, Pdensi_DN13332_c0_g1d106554, Pdensi_DN13433_c0_g1, Pdensi_DN13536_c0_g1, Pdensi_DN13590_c1_g1, Pdensi_DN13659_c0_g1d340477, Pdensi_DN13799_c0_g1d272487, Pdensi_DN14124_c0_g2d273413, Pdensi_DN14453_c0_g1d342034, Pdensi_DN14864_c0_g1d108554, Pdensi_DN14953_c0_g1d180857, Pdensi_DN14956_c0_g5, Pdensi_DN1526…
GO:0007275	7.07830660179457e-05	0.999957354980956	86	771	multicellular organism development	BP	0.00632585183477772	BP multicellular organism development	Pdensi_DN11521_c0_g1d336257, Pdensi_DN11895_c0_g1, Pdensi_DN12923_c0_g2, Pdensi_DN14132_c0_g2, Pdensi_DN14237_c0_g1d393298, Pdensi_DN15221_c0_g1d214075, Pdensi_DN15274_c0_g1d344023, Pdensi_DN15834_c0_g1d526435, Pdensi_DN17158_c0_g2, Pdensi_DN17483_c0_g1d350904, Pdensi_DN17492_c0_g1d474248, Pdensi_DN17585_c0_g1, Pdensi_DN18400_c0_g3, Pdensi_DN18506_c0_g2, Pdensi_DN18561_c3_g1, Pdensi_DN19202_c0_g3…
GO:0010345	7.22801246571545e-05	0.999985842823448	12	44	suberin biosynthetic process	BP	0.00641317106040781	BP suberin biosynthetic process	Pdensi_DN11511_c0_g1, Pdensi_DN13940_c0_g1d7805, Pdensi_DN18305_c1_g3, Pdensi_DN19565_c0_g1d218684, Pdensi_DN20215_c2_g1, Pdensi_DN21597_c0_g1d189745, Pdensi_DN21755_c0_g1d221703, Pdensi_DN26645_c0_g1d24118, Pdensi_DN33061_c0_g1d236426, Pdensi_GG_157845_c0_g1, Pdensi_GG_65695_c0_g1, Pdensi_GG_81086_c0_g1
GO:2000652	7.65918427389831e-05	0.999995427565021	6	11	regulation of secondary cell wall biogenesis	BP	0.00674444980854254	BP regulation of secondary cell wall biogenesis	Pdensi_DN11658_c0_g1, Pdensi_DN15094_c1_g3d465823, Pdensi_DN19600_c1_g1, Pdensi_DN24261_c1_g2, Pdensi_GG_20042_c0_g1, Pdensi_GG_23728_c1_g1
GO:0010654	7.76544127797812e-05	0.999998959931282	4	5	apical cell fate commitment	BP	0.00674444980854254	BP apical cell fate commitment	Pdensi_DN20372_c1_g1, Pdensi_DN22455_c0_g2d543632, Pdensi_GG_16193_c0_g1, Pdensi_GG_23961_c0_g1
GO:0090451	7.76544127797812e-05	0.999998959931282	4	5	cotyledon boundary formation	BP	0.00674444980854254	BP cotyledon boundary formation	Pdensi_DN20372_c1_g1, Pdensi_DN22455_c0_g2d543632, Pdensi_GG_16193_c0_g1, Pdensi_GG_23961_c0_g1
GO:0022804	8.18347622190086e-05	0.999954263039578	65	554	active transmembrane transporter activity	MF	0.00705781903809114	MF active transmembrane transporter activity	Pdensi_DN104174_c0_g1, Pdensi_DN11645_c0_g1d336523, Pdensi_DN12675_c0_g1d6600, Pdensi_DN13688_c0_g1d461976, Pdensi_DN14253_c0_g1d179269, Pdensi_DN15403_c1_g1, Pdensi_DN16039_c0_g1, Pdensi_DN16520_c0_g3d471087, Pdensi_DN17299_c0_g1d280926, Pdensi_DN17464_c0_g1d529765, Pdensi_DN18001_c1_g4, Pdensi_DN18657_c6_g1, Pdensi_DN19606_c0_g2d360085, Pdensi_DN19690_c0_g1d408815, Pdensi_DN19729_c0_g1d188188, …
GO:0003677	9.58380796618071e-05	0.999929669713726	212	2269	DNA binding	MF	0.00819819918758604	MF DNA binding	Pdensi_DN10979_c0_g1d103979, Pdensi_DN1115_c0_g1d203093, Pdensi_DN11496_c0_g1d210701, Pdensi_DN11521_c0_g1d336257, Pdensi_DN11635_c0_g1d210913, Pdensi_DN11658_c0_g1, Pdensi_DN11895_c0_g1, Pdensi_DN12202_c0_g1d389479, Pdensi_DN12213_c0_g1d389462, Pdensi_DN12229_c0_g1d337510, Pdensi_DN12402_c0_g1d211571, Pdensi_DN12491_c0_g1d459331, Pdensi_DN12824_c0_g1d211967, Pdensi_DN12868_c1_g1, Pdensi_DN12869_…
GO:0048658	9.63868387415856e-05	0.999993603596817	6	12	anther wall tapetum development	BP	0.00819819918758604	BP anther wall tapetum development	Pdensi_DN13861_c0_g1, Pdensi_DN19600_c0_g1d485629, Pdensi_DN20401_c0_g1d63113, Pdensi_DN29514_c0_g1d196898, Pdensi_GG_113498_c0_g1, Pdensi_GG_63618_c0_g1
GO:0030243	9.7122513093836e-05	0.999972598213031	17	81	cellulose metabolic process	BP	0.008202350000261	BP cellulose metabolic process	Pdensi_DN14864_c0_g1d108554, Pdensi_DN16094_c0_g1d346425, Pdensi_DN19225_c1_g1, Pdensi_DN19247_c0_g4d482891, Pdensi_DN19354_c0_g1d60862, Pdensi_DN19354_c0_g2, Pdensi_DN19551_c0_g4, Pdensi_DN20784_c0_g1, Pdensi_DN20964_c0_g1, Pdensi_DN21624_c0_g2d540410, Pdensi_DN22105_c0_g1d299099, Pdensi_DN24215_c0_g1d71642, Pdensi_DN24770_c0_g1d498397, Pdensi_DN38664_c1_g5, Pdensi_GG_11158_c0_g1, Pdensi_GG_1339…
GO:0090406	9.77657869162707e-05	0.999980054634993	12	46	pollen tube	CC	0.008202350000261	CC pollen tube	Pdensi_DN13671_c0_g1, Pdensi_DN20199_c0_g4, Pdensi_DN20217_c2_g3, Pdensi_DN20250_c0_g5, Pdensi_DN21784_c0_g4, Pdensi_DN21802_c0_g1d420801, Pdensi_DN21802_c0_g3, Pdensi_DN23212_c0_g3, Pdensi_DN28060_c0_g1d141387, Pdensi_DN36203_c0_g2, Pdensi_DN589_c0_g1d164266, Pdensi_GG_106803_c1_g1
GO:0010033	9.97112160249416e-05	0.999933276904106	127	1233	response to organic substance	BP	0.0083090434272676	BP response to organic substance	Pdensi_DN1041_c0_g1d203043, Pdensi_DN10914_c0_g1d387447, Pdensi_DN11560_c0_g3, Pdensi_DN11871_c0_g1d458112, Pdensi_DN12923_c0_g2, Pdensi_DN13684_c0_g1, Pdensi_DN13806_c0_g1, Pdensi_DN13820_c0_g1d392487, Pdensi_DN13861_c0_g1, Pdensi_DN14469_c0_g1, Pdensi_DN15094_c1_g3d465823, Pdensi_DN15194_c0_g1d343911, Pdensi_DN15524_c0_g1d182417, Pdensi_DN15813_c0_g1d277189, Pdensi_DN15822_c0_g1d345849, Pdensi_…
GO:0016174	0.000102054020201789	0.999996000670605	5	8	NAD(P)H oxidase activity	MF	0.00842448935885218	MF NAD(P)H oxidase activity	Pdensi_DN11871_c0_g1d458112, Pdensi_DN15194_c0_g1d343911, Pdensi_DN16524_c0_g1d279098, Pdensi_DN25099_c0_g1d73557, Pdensi_DN39819_c1_g4
GO:0030245	0.000102462774979958	0.999987711019406	8	22	cellulose catabolic process	BP	0.00842448935885218	BP cellulose catabolic process	Pdensi_DN14864_c0_g1d108554, Pdensi_DN19225_c1_g1, Pdensi_DN19354_c0_g1d60862, Pdensi_DN19354_c0_g2, Pdensi_DN19551_c0_g4, Pdensi_DN24770_c0_g1d498397, Pdensi_GG_11158_c0_g1, Pdensi_GG_16375_c0_g1
GO:0020037	0.000109942738756289	0.999948539940238	39	280	heme binding	MF	0.00889521788876969	MF heme binding	Pdensi_DN1041_c0_g1d203043, Pdensi_DN10586_c0_g1d209930, Pdensi_DN13820_c0_g1d392487, Pdensi_DN14054_c0_g1d213005, Pdensi_DN15463_c2_g1, Pdensi_DN15901_c0_g2d346209, Pdensi_DN16508_c0_g1d398834, Pdensi_DN16606_c1_g6, Pdensi_DN18688_c1_g5, Pdensi_DN19247_c0_g1d286110, Pdensi_DN19420_c0_g1d534137, Pdensi_DN19943_c0_g1, Pdensi_DN19963_c1_g5, Pdensi_DN20249_c0_g1d411572, Pdensi_DN20294_c0_g1d536376, …
GO:0005887	0.000110218210204996	0.999956921507869	27	172	integral component of plasma membrane	CC	0.00889521788876969	CC integral component of plasma membrane	Pdensi_DN13351_c0_g1d339649, Pdensi_DN13866_c1_g1d523197, Pdensi_DN14253_c0_g1d179269, Pdensi_DN17464_c0_g1d529765, Pdensi_DN19606_c0_g2d360085, Pdensi_DN20217_c2_g3, Pdensi_DN21456_c0_g1d539896, Pdensi_DN21784_c0_g4, Pdensi_DN21802_c0_g1d420801, Pdensi_DN21802_c0_g3, Pdensi_DN21862_c0_g1d221873, Pdensi_DN22823_c0_g1d302799, Pdensi_DN23212_c0_g3, Pdensi_DN23919_c0_g1d224932, Pdensi_DN25276_c0_g8,…
GO:0009266	0.00011035176655978	0.999938895104467	61	508	response to temperature stimulus	BP	0.00889521788876969	BP response to temperature stimulus	Pdensi_DN10751_c0_g1d49359, Pdensi_DN10914_c0_g1d387447, Pdensi_DN11521_c0_g1d336257, Pdensi_DN12647_c0_g2, Pdensi_DN13526_c0_g1d212716, Pdensi_DN15524_c0_g1d182417, Pdensi_DN16222_c0_g1d347070, Pdensi_DN17200_c0_g1d280809, Pdensi_DN17735_c0_g1d12535, Pdensi_DN17848_c0_g1d476052, Pdensi_DN18561_c3_g1, Pdensi_DN18669_c0_g1d532211, Pdensi_DN19247_c0_g1d286110, Pdensi_DN19617_c2_g1, Pdensi_DN19924_c…
GO:1905392	0.000138309802463439	0.999951572450321	22	123	plant organ morphogenesis	BP	0.0110449335347162	BP plant organ morphogenesis	Pdensi_DN12681_c0_g1d338362, Pdensi_DN12939_c0_g2, Pdensi_DN13684_c0_g1, Pdensi_DN13693_c0_g1, Pdensi_DN16862_c0_g1d349117, Pdensi_DN17839_c0_g1d402215, Pdensi_DN17848_c0_g1d476052, Pdensi_DN18847_c0_g2, Pdensi_DN19072_c0_g1d356753, Pdensi_DN19072_c0_g3, Pdensi_DN19454_c0_g1, Pdensi_DN19663_c0_g2d359591, Pdensi_DN19849_c0_g1d219045, Pdensi_DN20680_c0_g1d291823, Pdensi_DN21309_c0_g1d495337, Pdensi…
GO:0080141	0.00013881170014441	1	3	3	regulation of jasmonic acid biosynthetic process	BP	0.0110449335347162	BP regulation of jasmonic acid biosynthetic process	Pdensi_DN18506_c0_g2, Pdensi_DN19202_c0_g3d357609, Pdensi_GG_57871_c0_g1
GO:0004478	0.000152705621608226	0.999992625198016	5	9	methionine adenosyltransferase activity	MF	0.0119956587980525	MF methionine adenosyltransferase activity	Pdensi_DN18923_c0_g1d59930, Pdensi_DN23058_c0_g1d128325, Pdensi_DN24132_c0_g1d225215, Pdensi_DN26309_c0_g1d367274, Pdensi_DN26309_c0_g1d499805
GO:0006556	0.000152705621608226	0.999992625198016	5	9	S-adenosylmethionine biosynthetic process	BP	0.0119956587980525	BP S-adenosylmethionine biosynthetic process	Pdensi_DN18923_c0_g1d59930, Pdensi_DN23058_c0_g1d128325, Pdensi_DN24132_c0_g1d225215, Pdensi_DN26309_c0_g1d367274, Pdensi_DN26309_c0_g1d499805
GO:0006355	0.000165263542346258	0.999884639181344	147	1477	regulation of transcription, DNA-templated	BP	0.0128999700490911	BP regulation of transcription, DNA-templated	Pdensi_DN10759_c0_g1d334935, Pdensi_DN10979_c0_g1d103979, Pdensi_DN1115_c0_g1d203093, Pdensi_DN11521_c0_g1d336257, Pdensi_DN11635_c0_g1d210913, Pdensi_DN11658_c0_g1, Pdensi_DN11895_c0_g1, Pdensi_DN12183_c0_g1d211347, Pdensi_DN12202_c0_g1d389479, Pdensi_DN12213_c0_g1d389462, Pdensi_DN12229_c0_g1d337510, Pdensi_DN12824_c0_g1d211967, Pdensi_DN12869_c0_g1d338718, Pdensi_DN12939_c0_g2, Pdensi_DN13149_…
GO:1903506	0.000177069244386388	0.999876194461528	147	1479	regulation of nucleic acid-templated transcription	BP	0.0136487186938583	BP regulation of nucleic acid-templated transcription	Pdensi_DN10759_c0_g1d334935, Pdensi_DN10979_c0_g1d103979, Pdensi_DN1115_c0_g1d203093, Pdensi_DN11521_c0_g1d336257, Pdensi_DN11635_c0_g1d210913, Pdensi_DN11658_c0_g1, Pdensi_DN11895_c0_g1, Pdensi_DN12183_c0_g1d211347, Pdensi_DN12202_c0_g1d389479, Pdensi_DN12213_c0_g1d389462, Pdensi_DN12229_c0_g1d337510, Pdensi_DN12824_c0_g1d211967, Pdensi_DN12869_c0_g1d338718, Pdensi_DN12939_c0_g2, Pdensi_DN13149_…
GO:2001141	0.000177069244386388	0.999876194461528	147	1479	regulation of RNA biosynthetic process	BP	0.0136487186938583	BP regulation of RNA biosynthetic process	Pdensi_DN10759_c0_g1d334935, Pdensi_DN10979_c0_g1d103979, Pdensi_DN1115_c0_g1d203093, Pdensi_DN11521_c0_g1d336257, Pdensi_DN11635_c0_g1d210913, Pdensi_DN11658_c0_g1, Pdensi_DN11895_c0_g1, Pdensi_DN12183_c0_g1d211347, Pdensi_DN12202_c0_g1d389479, Pdensi_DN12213_c0_g1d389462, Pdensi_DN12229_c0_g1d337510, Pdensi_DN12824_c0_g1d211967, Pdensi_DN12869_c0_g1d338718, Pdensi_DN12939_c0_g2, Pdensi_DN13149_…
GO:0050793	0.000188476653983537	0.999884636097247	80	723	regulation of developmental process	BP	0.0143662838421563	BP regulation of developmental process	Pdensi_DN10914_c0_g1d387447, Pdensi_DN11521_c0_g1d336257, Pdensi_DN11895_c0_g1, Pdensi_DN12213_c0_g1d389462, Pdensi_DN12229_c0_g1d337510, Pdensi_DN12681_c0_g1d338362, Pdensi_DN15221_c0_g1d214075, Pdensi_DN16262_c0_g1d469738, Pdensi_DN17200_c0_g1d280809, Pdensi_DN17385_c0_g1d57185, Pdensi_DN17842_c0_g1, Pdensi_DN17848_c0_g1d476052, Pdensi_DN18345_c0_g1d403901, Pdensi_DN18400_c0_g3, Pdensi_DN18561_…
GO:0044712	0.000188708179877509	0.999883031589613	84	768	NA	NA	0.0143662838421563	none	Pdensi_DN11081_c0_g1d174065, Pdensi_DN11172_c0_g1, Pdensi_DN13057_c0_g1, Pdensi_DN13536_c0_g1, Pdensi_DN13590_c1_g1, Pdensi_DN13659_c0_g1d340477, Pdensi_DN14453_c0_g1d342034, Pdensi_DN14956_c0_g5, Pdensi_DN15935_c0_g1d468637, Pdensi_DN16112_c0_g1d278040, Pdensi_DN16286_c0_g4, Pdensi_DN16433_c0_g1d215250, Pdensi_DN17066_c0_g1d472641, Pdensi_DN17149_c1_g1, Pdensi_DN17568_c0_g1d216235, Pdensi_DN1796…
GO:0009409	0.00019574146671571	0.999906522289846	38	279	response to cold	BP	0.0147844271687282	BP response to cold	Pdensi_DN10914_c0_g1d387447, Pdensi_DN11521_c0_g1d336257, Pdensi_DN12647_c0_g2, Pdensi_DN16222_c0_g1d347070, Pdensi_DN17200_c0_g1d280809, Pdensi_DN17735_c0_g1d12535, Pdensi_DN18561_c3_g1, Pdensi_DN19247_c0_g1d286110, Pdensi_DN19617_c2_g1, Pdensi_DN20468_c2_g1, Pdensi_DN20498_c1_g1d120044, Pdensi_DN20504_c0_g2d291341, Pdensi_DN20504_c0_g3d291342, Pdensi_DN20625_c0_g1d362241, Pdensi_DN20864_c0_g2, …
GO:0015295	0.00019659823689868	0.999943180083802	16	81	solute:proton symporter activity	MF	0.0147844271687282	MF solute:proton symporter activity	Pdensi_DN14253_c0_g1d179269, Pdensi_DN16039_c0_g1, Pdensi_DN17464_c0_g1d529765, Pdensi_DN20217_c2_g3, Pdensi_DN21784_c0_g4, Pdensi_DN21802_c0_g1d420801, Pdensi_DN21802_c0_g3, Pdensi_DN21862_c0_g1d221873, Pdensi_DN23212_c0_g3, Pdensi_DN26653_c0_g1d78124, Pdensi_DN28060_c0_g1d141387, Pdensi_GG_106803_c1_g1, Pdensi_GG_114438_c1_g1, Pdensi_GG_117708_c0_g1, Pdensi_GG_129064_c1_g1, Pdensi_GG_146212_c0_…
GO:1901568	0.000202405604037547	0.999944682799292	15	69	fatty acid derivative metabolic process	BP	0.0151288988763337	BP fatty acid derivative metabolic process	Pdensi_DN12647_c0_g2, Pdensi_DN13861_c0_g1, Pdensi_DN13940_c0_g1d7805, Pdensi_DN17409_c0_g2, Pdensi_DN17495_c0_g1, Pdensi_DN17899_c0_g1d216510, Pdensi_DN20014_c1_g1, Pdensi_DN20327_c1_g1, Pdensi_DN21349_c1_g6, Pdensi_DN21755_c0_g1d221703, Pdensi_DN24954_c0_g1d305220, Pdensi_DN33061_c0_g1d236426, Pdensi_DN7371_c0_g1, Pdensi_GG_121614_c0_g1, Pdensi_GG_13995_c0_g1
GO:0051275	0.000210047940593819	0.99997119463637	8	24	beta-glucan catabolic process	BP	0.015605549706889	BP beta-glucan catabolic process	Pdensi_DN14864_c0_g1d108554, Pdensi_DN19225_c1_g1, Pdensi_DN19354_c0_g1d60862, Pdensi_DN19354_c0_g2, Pdensi_DN19551_c0_g4, Pdensi_DN24770_c0_g1d498397, Pdensi_GG_11158_c0_g1, Pdensi_GG_16375_c0_g1
GO:0090697	0.000212888209561594	0.999965763914173	9	29	post-embryonic plant organ morphogenesis	BP	0.0157218580151086	BP post-embryonic plant organ morphogenesis	Pdensi_DN12939_c0_g2, Pdensi_DN13684_c0_g1, Pdensi_DN19072_c0_g1d356753, Pdensi_DN19072_c0_g3, Pdensi_DN19454_c0_g1, Pdensi_DN22556_c0_g2d544080, Pdensi_DN23083_c0_g1d68985, Pdensi_DN23145_c0_g1d496996, Pdensi_DN32451_c0_g1d28804
GO:0051119	0.000242387243199287	0.999935701044977	14	68	sugar transmembrane transporter activity	MF	0.0177938206570048	MF sugar transmembrane transporter activity	Pdensi_DN13351_c0_g1d339649, Pdensi_DN14253_c0_g1d179269, Pdensi_DN17464_c0_g1d529765, Pdensi_DN20217_c2_g3, Pdensi_DN21456_c0_g1d539896, Pdensi_DN21784_c0_g4, Pdensi_DN21802_c0_g1d420801, Pdensi_DN21802_c0_g3, Pdensi_DN21862_c0_g1d221873, Pdensi_GG_106803_c1_g1, Pdensi_GG_107194_c3_g1, Pdensi_GG_107195_c0_g1, Pdensi_GG_129064_c1_g1, Pdensi_GG_55142_c0_g1
GO:0016679	0.000285195437557806	0.999938191687129	11	48	oxidoreductase activity, acting on diphenols and related substances as donors	MF	0.0208087973584592	MF oxidoreductase activity, acting on diphenols and related substances as donors	Pdensi_DN14956_c0_g5, Pdensi_DN16433_c0_g1d215250, Pdensi_DN18549_c0_g1d354665, Pdensi_DN19175_c0_g1d286053, Pdensi_DN19175_c0_g1d286055, Pdensi_DN37388_c0_g1d240449, Pdensi_DN39555_c0_g3, Pdensi_DN40201_c0_g1, Pdensi_DN792_c0_g1d324689, Pdensi_GG_107060_c0_g1, Pdensi_GG_33289_c0_g1
GO:0009664	0.000286831715798108	0.999927482414748	13	60	plant-type cell wall organization	BP	0.0208087973584592	BP plant-type cell wall organization	Pdensi_DN12809_c0_g1, Pdensi_DN16094_c0_g1d346425, Pdensi_DN17848_c0_g1d476052, Pdensi_DN19022_c0_g1d60200, Pdensi_DN20822_c1_g1, Pdensi_DN20964_c0_g1, Pdensi_DN21309_c0_g1d495337, Pdensi_DN21624_c0_g2d540410, Pdensi_DN22105_c0_g1d299099, Pdensi_DN24647_c0_g2, Pdensi_DN24770_c0_g1d498397, Pdensi_GG_18120_c0_g1, Pdensi_GG_21940_c0_g1
GO:0005372	0.000291298213285984	0.999965610325151	7	19	water transmembrane transporter activity	MF	0.020887098049163	MF water transmembrane transporter activity	Pdensi_DN19896_c0_g1, Pdensi_DN21658_c0_g1d19331, Pdensi_DN21923_c1_g1, Pdensi_DN23166_c0_g1d547330, Pdensi_DN38826_c1_g3, Pdensi_GG_103538_c0_g1, Pdensi_GG_121462_c1_g1
GO:0015250	0.000291298213285984	0.999965610325151	7	19	water channel activity	MF	0.020887098049163	MF water channel activity	Pdensi_DN19896_c0_g1, Pdensi_DN21658_c0_g1d19331, Pdensi_DN21923_c1_g1, Pdensi_DN23166_c0_g1d547330, Pdensi_DN38826_c1_g3, Pdensi_GG_103538_c0_g1, Pdensi_GG_121462_c1_g1
GO:0009628	0.000303715360799796	0.999779743962506	168	1747	response to abiotic stimulus	BP	0.021651569622797	BP response to abiotic stimulus	Pdensi_DN10751_c0_g1d49359, Pdensi_DN10846_c0_g1d335071, Pdensi_DN10914_c0_g1d387447, Pdensi_DN11521_c0_g1d336257, Pdensi_DN11560_c0_g3, Pdensi_DN11871_c0_g1d458112, Pdensi_DN12647_c0_g2, Pdensi_DN12923_c0_g2, Pdensi_DN13233_c0_g2d339539, Pdensi_DN13526_c0_g1d212716, Pdensi_DN13820_c0_g1d392487, Pdensi_DN13861_c0_g1, Pdensi_DN14292_c0_g1d273510, Pdensi_DN14953_c0_g1d180857, Pdensi_DN15194_c0_g1d3…
GO:0003854	0.000318565576467015	0.999908591192416	15	72	3-beta-hydroxy-delta5-steroid dehydrogenase activity	MF	0.0224376399494115	MF 3-beta-hydroxy-delta5-steroid dehydrogenase activity	Pdensi_DN11939_c0_g1d175433, Pdensi_DN12089_c0_g1, Pdensi_DN16309_c0_g1d278549, Pdensi_DN17158_c0_g2, Pdensi_DN17458_c0_g1d12111, Pdensi_DN17676_c0_g1d351375, Pdensi_DN20648_c0_g1d120678, Pdensi_DN21071_c1_g2d415963, Pdensi_DN21322_c0_g1d294658, Pdensi_DN22101_c2_g1, Pdensi_DN24678_c1_g6, Pdensi_DN24773_c0_g1d555703, Pdensi_DN30823_c0_g1d27442, Pdensi_DN39208_c0_g1d34103, Pdensi_DN6471_c0_g1d2069…
GO:0015146	0.000325657792179086	0.999979830591871	5	10	pentose transmembrane transporter activity	MF	0.0224376399494115	MF pentose transmembrane transporter activity	Pdensi_DN20217_c2_g3, Pdensi_DN21784_c0_g4, Pdensi_DN21802_c0_g1d420801, Pdensi_DN21802_c0_g3, Pdensi_GG_106803_c1_g1
GO:0015750	0.000325657792179086	0.999979830591871	5	10	pentose transmembrane transport	BP	0.0224376399494115	BP pentose transmembrane transport	Pdensi_DN20217_c2_g3, Pdensi_DN21784_c0_g4, Pdensi_DN21802_c0_g1d420801, Pdensi_DN21802_c0_g3, Pdensi_GG_106803_c1_g1
GO:0015751	0.000325657792179086	0.999979830591871	5	10	arabinose transmembrane transport	BP	0.0224376399494115	BP arabinose transmembrane transport	Pdensi_DN20217_c2_g3, Pdensi_DN21784_c0_g4, Pdensi_DN21802_c0_g1d420801, Pdensi_DN21802_c0_g3, Pdensi_GG_106803_c1_g1
GO:0042882	0.000325657792179086	0.999979830591871	5	10	L-arabinose transmembrane transport	BP	0.0224376399494115	BP L-arabinose transmembrane transport	Pdensi_DN20217_c2_g3, Pdensi_DN21784_c0_g4, Pdensi_DN21802_c0_g1d420801, Pdensi_DN21802_c0_g3, Pdensi_GG_106803_c1_g1
GO:0042900	0.000325657792179086	0.999979830591871	5	10	arabinose transmembrane transporter activity	MF	0.0224376399494115	MF arabinose transmembrane transporter activity	Pdensi_DN20217_c2_g3, Pdensi_DN21784_c0_g4, Pdensi_DN21802_c0_g1d420801, Pdensi_DN21802_c0_g3, Pdensi_GG_106803_c1_g1
GO:0008810	0.00033484544994755	0.999958852242384	7	20	cellulase activity	MF	0.0229424940789063	MF cellulase activity	Pdensi_DN14864_c0_g1d108554, Pdensi_DN19225_c1_g1, Pdensi_DN19354_c0_g1d60862, Pdensi_DN19354_c0_g2, Pdensi_DN19551_c0_g4, Pdensi_DN24770_c0_g1d498397, Pdensi_GG_16375_c0_g1
GO:0051273	0.000339972902059787	0.999891807313118	17	90	beta-glucan metabolic process	BP	0.0230692176131394	BP beta-glucan metabolic process	Pdensi_DN14864_c0_g1d108554, Pdensi_DN16094_c0_g1d346425, Pdensi_DN19225_c1_g1, Pdensi_DN19247_c0_g4d482891, Pdensi_DN19354_c0_g1d60862, Pdensi_DN19354_c0_g2, Pdensi_DN19551_c0_g4, Pdensi_DN20784_c0_g1, Pdensi_DN20964_c0_g1, Pdensi_DN21624_c0_g2d540410, Pdensi_DN22105_c0_g1d299099, Pdensi_DN24215_c0_g1d71642, Pdensi_DN24770_c0_g1d498397, Pdensi_DN38664_c1_g5, Pdensi_GG_11158_c0_g1, Pdensi_GG_1339…
GO:0010077	0.000340436033859674	0.999968720127712	6	14	maintenance of inflorescence meristem identity	BP	0.0230692176131394	BP maintenance of inflorescence meristem identity	Pdensi_DN18561_c3_g1, Pdensi_DN20468_c2_g1, Pdensi_DN25060_c1_g2d136610, Pdensi_DN25687_c1_g1, Pdensi_DN25687_c1_g2, Pdensi_DN9616_c0_g1d333228
GO:0010025	0.000344434023478001	0.999932031220063	10	37	wax biosynthetic process	BP	0.0230864391932293	BP wax biosynthetic process	Pdensi_DN12647_c0_g2, Pdensi_DN13861_c0_g1, Pdensi_DN17409_c0_g2, Pdensi_DN17899_c0_g1d216510, Pdensi_DN20014_c1_g1, Pdensi_DN21349_c1_g6, Pdensi_DN24954_c0_g1d305220, Pdensi_DN7371_c0_g1, Pdensi_GG_121614_c0_g1, Pdensi_GG_13995_c0_g1
GO:0010166	0.000344434023478001	0.999932031220063	10	37	wax metabolic process	BP	0.0230864391932293	BP wax metabolic process	Pdensi_DN12647_c0_g2, Pdensi_DN13861_c0_g1, Pdensi_DN17409_c0_g2, Pdensi_DN17899_c0_g1d216510, Pdensi_DN20014_c1_g1, Pdensi_DN21349_c1_g6, Pdensi_DN24954_c0_g1d305220, Pdensi_DN7371_c0_g1, Pdensi_GG_121614_c0_g1, Pdensi_GG_13995_c0_g1
GO:0004601	0.000367811551183512	0.999868571028695	20	115	peroxidase activity	MF	0.0245201073553851	MF peroxidase activity	Pdensi_DN11871_c0_g1d458112, Pdensi_DN15194_c0_g1d343911, Pdensi_DN15463_c2_g1, Pdensi_DN15901_c0_g2d346209, Pdensi_DN16508_c0_g1d398834, Pdensi_DN16524_c0_g1d279098, Pdensi_DN16606_c1_g6, Pdensi_DN18688_c1_g5, Pdensi_DN19247_c0_g1d286110, Pdensi_DN19943_c0_g1, Pdensi_DN19963_c1_g5, Pdensi_DN20249_c0_g1d411572, Pdensi_DN20337_c0_g1, Pdensi_DN24572_c0_g1, Pdensi_DN25099_c0_g1d73557, Pdensi_DN33677…
GO:0072593	0.000383024735694951	0.999858628262937	21	122	reactive oxygen species metabolic process	BP	0.0253970111039023	BP reactive oxygen species metabolic process	Pdensi_DN11871_c0_g1d458112, Pdensi_DN15194_c0_g1d343911, Pdensi_DN15463_c2_g1, Pdensi_DN15901_c0_g2d346209, Pdensi_DN16508_c0_g1d398834, Pdensi_DN16524_c0_g1d279098, Pdensi_DN16606_c1_g6, Pdensi_DN18688_c1_g5, Pdensi_DN18995_c0_g1, Pdensi_DN19247_c0_g1d286110, Pdensi_DN19943_c0_g1, Pdensi_DN19963_c1_g5, Pdensi_DN20249_c0_g1d411572, Pdensi_DN20327_c1_g1, Pdensi_DN20337_c0_g1, Pdensi_DN24572_c0_g1…
GO:0009911	0.00042665852844429	0.999887180392682	13	61	positive regulation of flower development	BP	0.028138928509644	BP positive regulation of flower development	Pdensi_DN18561_c3_g1, Pdensi_DN20468_c2_g1, Pdensi_DN22621_c1_g1, Pdensi_DN22737_c0_g1d223194, Pdensi_DN25060_c1_g2d136610, Pdensi_DN25687_c1_g1, Pdensi_DN25687_c1_g2, Pdensi_DN9616_c0_g1d333228, Pdensi_GG_112643_c0_g1, Pdensi_GG_133827_c2_g1, Pdensi_GG_18974_c1_g1, Pdensi_GG_77646_c0_g1, Pdensi_GG_84135_c0_g1
GO:0048582	0.000431552345745587	0.999859271078773	17	93	positive regulation of post-embryonic development	BP	0.0281634686125355	BP positive regulation of post-embryonic development	Pdensi_DN17385_c0_g1d57185, Pdensi_DN18561_c3_g1, Pdensi_DN19517_c0_g1d61117, Pdensi_DN20468_c2_g1, Pdensi_DN22621_c1_g1, Pdensi_DN22737_c0_g1d223194, Pdensi_DN25060_c1_g2d136610, Pdensi_DN25687_c1_g1, Pdensi_DN25687_c1_g2, Pdensi_DN34641_c1_g2, Pdensi_DN9616_c0_g1d333228, Pdensi_GG_112643_c0_g1, Pdensi_GG_129064_c1_g1, Pdensi_GG_133827_c2_g1, Pdensi_GG_18974_c1_g1, Pdensi_GG_77646_c0_g1, Pdensi_…
GO:0052736	0.00043159779192161	0.999986165352669	4	6	beta-glucanase activity	MF	0.0281634686125355	MF beta-glucanase activity	Pdensi_DN15418_c0_g2d466840, Pdensi_DN16895_c0_g1, Pdensi_DN22868_c0_g1d545714, Pdensi_DN25529_c0_g1d227576
GO:0033764	0.00043608711104483	0.999870575538687	15	74	steroid dehydrogenase activity, acting on the CH-OH group of donors, NAD or NADP as acceptor	MF	0.028306643897452	MF steroid dehydrogenase activity, acting on the CH-OH group of donors, NAD or NADP as acceptor	Pdensi_DN11939_c0_g1d175433, Pdensi_DN12089_c0_g1, Pdensi_DN16309_c0_g1d278549, Pdensi_DN17158_c0_g2, Pdensi_DN17458_c0_g1d12111, Pdensi_DN17676_c0_g1d351375, Pdensi_DN20648_c0_g1d120678, Pdensi_DN21071_c1_g2d415963, Pdensi_DN21322_c0_g1d294658, Pdensi_DN22101_c2_g1, Pdensi_DN24678_c1_g6, Pdensi_DN24773_c0_g1d555703, Pdensi_DN30823_c0_g1d27442, Pdensi_DN39208_c0_g1d34103, Pdensi_DN6471_c0_g1d2069…
GO:0015145	0.000473466236109216	0.999966222943895	5	11	monosaccharide transmembrane transporter activity	MF	0.0305720371200783	MF monosaccharide transmembrane transporter activity	Pdensi_DN20217_c2_g3, Pdensi_DN21784_c0_g4, Pdensi_DN21802_c0_g1d420801, Pdensi_DN21802_c0_g3, Pdensi_GG_106803_c1_g1
GO:0016684	0.000529737989361286	0.999804623224546	20	118	oxidoreductase activity, acting on peroxide as acceptor	MF	0.0338979390349521	MF oxidoreductase activity, acting on peroxide as acceptor	Pdensi_DN11871_c0_g1d458112, Pdensi_DN15194_c0_g1d343911, Pdensi_DN15463_c2_g1, Pdensi_DN15901_c0_g2d346209, Pdensi_DN16508_c0_g1d398834, Pdensi_DN16524_c0_g1d279098, Pdensi_DN16606_c1_g6, Pdensi_DN18688_c1_g5, Pdensi_DN19247_c0_g1d286110, Pdensi_DN19943_c0_g1, Pdensi_DN19963_c1_g5, Pdensi_DN20249_c0_g1d411572, Pdensi_DN20337_c0_g1, Pdensi_DN24572_c0_g1, Pdensi_DN25099_c0_g1d73557, Pdensi_DN33677…
GO:0080140	0.000530471274932762	0.999992874845394	3	4	regulation of jasmonic acid metabolic process	BP	0.0338979390349521	BP regulation of jasmonic acid metabolic process	Pdensi_DN18506_c0_g2, Pdensi_DN19202_c0_g3d357609, Pdensi_GG_57871_c0_g1
GO:0046906	0.000544928122083278	0.999718976514209	40	316	tetrapyrrole binding	MF	0.0346422604621292	MF tetrapyrrole binding	Pdensi_DN1041_c0_g1d203043, Pdensi_DN10586_c0_g1d209930, Pdensi_DN13820_c0_g1d392487, Pdensi_DN14054_c0_g1d213005, Pdensi_DN15463_c2_g1, Pdensi_DN15901_c0_g2d346209, Pdensi_DN16508_c0_g1d398834, Pdensi_DN16606_c1_g6, Pdensi_DN18688_c1_g5, Pdensi_DN19247_c0_g1d286110, Pdensi_DN19420_c0_g1d534137, Pdensi_DN19943_c0_g1, Pdensi_DN19963_c1_g5, Pdensi_DN20249_c0_g1d411572, Pdensi_DN20294_c0_g1d536376, …
GO:0015294	0.000564526394478403	0.99981855257114	16	88	solute:cation symporter activity	MF	0.0357041231953956	MF solute:cation symporter activity	Pdensi_DN14253_c0_g1d179269, Pdensi_DN16039_c0_g1, Pdensi_DN17464_c0_g1d529765, Pdensi_DN20217_c2_g3, Pdensi_DN21784_c0_g4, Pdensi_DN21802_c0_g1d420801, Pdensi_DN21802_c0_g3, Pdensi_DN21862_c0_g1d221873, Pdensi_DN23212_c0_g3, Pdensi_DN26653_c0_g1d78124, Pdensi_DN28060_c0_g1d141387, Pdensi_GG_106803_c1_g1, Pdensi_GG_114438_c1_g1, Pdensi_GG_117708_c0_g1, Pdensi_GG_129064_c1_g1, Pdensi_GG_146212_c0_…
GO:0007231	0.000580017123627812	0.999959061219734	5	10	osmosensory signaling pathway	BP	0.0364966897229684	BP osmosensory signaling pathway	Pdensi_DN11871_c0_g1d458112, Pdensi_DN15194_c0_g1d343911, Pdensi_DN16524_c0_g1d279098, Pdensi_DN25099_c0_g1d73557, Pdensi_DN39819_c1_g4
GO:0048446	0.000592994356297802	1	3	3	petal morphogenesis	BP	0.0371238548031512	BP petal morphogenesis	Pdensi_DN12939_c0_g2, Pdensi_DN19454_c0_g1, Pdensi_DN22556_c0_g2d544080
GO:0044763	0.00060623438091837	0.99949813676062	447	5285	NA	NA	0.0377610536356882	none	Pdensi_DN10072_c0_g1d386355, Pdensi_DN10124_c0_g1d4575, Pdensi_DN104174_c0_g1, Pdensi_DN10586_c0_g1d209930, Pdensi_DN10751_c0_g1d49359, Pdensi_DN10846_c0_g1d335071, Pdensi_DN10914_c0_g1d387447, Pdensi_DN11068_c0_g1d387639, Pdensi_DN11081_c0_g1d174065, Pdensi_DN11351_c0_g1, Pdensi_DN11496_c0_g1d210701, Pdensi_DN11506_c0_g1d457563, Pdensi_DN11511_c0_g1, Pdensi_DN11895_c0_g1, Pdensi_DN12591_c0_g1d21…
GO:0048653	0.000611402868083735	0.999882090427714	9	34	anther development	BP	0.0378916159400839	BP anther development	Pdensi_DN10586_c0_g1d209930, Pdensi_DN12681_c0_g1d338362, Pdensi_DN14132_c0_g2, Pdensi_DN21754_c0_g3, Pdensi_DN22365_c0_g1d496262, Pdensi_DN40307_c0_g1, Pdensi_DN9506_c0_g1d333058, Pdensi_GG_82049_c0_g1, Pdensi_GG_83776_c1_g1
GO:0009725	0.000656519437227013	0.999570046460573	88	844	response to hormone	BP	0.0394888617512892	BP response to hormone	Pdensi_DN1041_c0_g1d203043, Pdensi_DN10914_c0_g1d387447, Pdensi_DN11560_c0_g3, Pdensi_DN11871_c0_g1d458112, Pdensi_DN12923_c0_g2, Pdensi_DN13684_c0_g1, Pdensi_DN13806_c0_g1, Pdensi_DN13820_c0_g1d392487, Pdensi_DN13861_c0_g1, Pdensi_DN14469_c0_g1, Pdensi_DN15194_c0_g1d343911, Pdensi_DN15813_c0_g1d277189, Pdensi_DN15822_c0_g1d345849, Pdensi_DN16524_c0_g1d279098, Pdensi_DN16912_c0_g1d215698, Pdensi_…
GO:1901570	0.000657405739993187	0.999843090610879	11	46	fatty acid derivative biosynthetic process	BP	0.0394888617512892	BP fatty acid derivative biosynthetic process	Pdensi_DN12647_c0_g2, Pdensi_DN13861_c0_g1, Pdensi_DN17409_c0_g2, Pdensi_DN17495_c0_g1, Pdensi_DN17899_c0_g1d216510, Pdensi_DN20014_c1_g1, Pdensi_DN21349_c1_g6, Pdensi_DN24954_c0_g1d305220, Pdensi_DN7371_c0_g1, Pdensi_GG_121614_c0_g1, Pdensi_GG_13995_c0_g1
GO:0000272	0.000672631630265549	0.999713143269095	25	172	polysaccharide catabolic process	BP	0.0394888617512892	BP polysaccharide catabolic process	Pdensi_DN10456_c0_g2, Pdensi_DN14864_c0_g1d108554, Pdensi_DN16940_c0_g1d349324, Pdensi_DN17518_c0_g1d474702, Pdensi_DN19225_c1_g1, Pdensi_DN19354_c0_g1d60862, Pdensi_DN19354_c0_g2, Pdensi_DN19386_c0_g1d358050, Pdensi_DN19551_c0_g4, Pdensi_DN19780_c0_g1d360453, Pdensi_DN20111_c0_g1d188531, Pdensi_DN20854_c0_g2, Pdensi_DN20919_c0_g1d362500, Pdensi_DN23116_c1_g4, Pdensi_DN23393_c1_g1, Pdensi_DN24097…
GO:0010283	0.000698011178284363	0.999969239009691	4	7	pinoresinol reductase activity	MF	0.0394888617512892	MF pinoresinol reductase activity	Pdensi_DN13536_c0_g1, Pdensi_DN17568_c0_g1d216235, Pdensi_DN24029_c0_g1d365267, Pdensi_GG_46175_c0_g1
GO:0010284	0.000698011178284363	0.999969239009691	4	7	lariciresinol reductase activity	MF	0.0394888617512892	MF lariciresinol reductase activity	Pdensi_DN13536_c0_g1, Pdensi_DN17568_c0_g1d216235, Pdensi_DN24029_c0_g1d365267, Pdensi_GG_46175_c0_g1
GO:0046273	0.000698011178284363	0.999969239009691	4	7	lignan catabolic process	BP	0.0394888617512892	BP lignan catabolic process	Pdensi_DN13536_c0_g1, Pdensi_DN17568_c0_g1d216235, Pdensi_DN24029_c0_g1d365267, Pdensi_GG_46175_c0_g1
GO:1901502	0.000698011178284363	0.999969239009691	4	7	ether catabolic process	BP	0.0394888617512892	BP ether catabolic process	Pdensi_DN13536_c0_g1, Pdensi_DN17568_c0_g1d216235, Pdensi_DN24029_c0_g1d365267, Pdensi_GG_46175_c0_g1
GO:1901503	0.000698011178284363	0.999969239009691	4	7	ether biosynthetic process	BP	0.0394888617512892	BP ether biosynthetic process	Pdensi_DN13536_c0_g1, Pdensi_DN17568_c0_g1d216235, Pdensi_DN24029_c0_g1d365267, Pdensi_GG_46175_c0_g1
GO:1901598	0.000698011178284363	0.999969239009691	4	7	(-)-pinoresinol metabolic process	BP	0.0394888617512892	BP (-)-pinoresinol metabolic process	Pdensi_DN13536_c0_g1, Pdensi_DN17568_c0_g1d216235, Pdensi_DN24029_c0_g1d365267, Pdensi_GG_46175_c0_g1
GO:1902123	0.000698011178284363	0.999969239009691	4	7	(-)-pinoresinol catabolic process	BP	0.0394888617512892	BP (-)-pinoresinol catabolic process	Pdensi_DN13536_c0_g1, Pdensi_DN17568_c0_g1d216235, Pdensi_DN24029_c0_g1d365267, Pdensi_GG_46175_c0_g1
GO:1902124	0.000698011178284363	0.999969239009691	4	7	(+)-pinoresinol metabolic process	BP	0.0394888617512892	BP (+)-pinoresinol metabolic process	Pdensi_DN13536_c0_g1, Pdensi_DN17568_c0_g1d216235, Pdensi_DN24029_c0_g1d365267, Pdensi_GG_46175_c0_g1
GO:1902125	0.000698011178284363	0.999969239009691	4	7	(+)-pinoresinol catabolic process	BP	0.0394888617512892	BP (+)-pinoresinol catabolic process	Pdensi_DN13536_c0_g1, Pdensi_DN17568_c0_g1d216235, Pdensi_DN24029_c0_g1d365267, Pdensi_GG_46175_c0_g1
GO:1902127	0.000698011178284363	0.999969239009691	4	7	(-)-lariciresinol metabolic process	BP	0.0394888617512892	BP (-)-lariciresinol metabolic process	Pdensi_DN13536_c0_g1, Pdensi_DN17568_c0_g1d216235, Pdensi_DN24029_c0_g1d365267, Pdensi_GG_46175_c0_g1
GO:1902129	0.000698011178284363	0.999969239009691	4	7	(-)-lariciresinol biosynthetic process	BP	0.0394888617512892	BP (-)-lariciresinol biosynthetic process	Pdensi_DN13536_c0_g1, Pdensi_DN17568_c0_g1d216235, Pdensi_DN24029_c0_g1d365267, Pdensi_GG_46175_c0_g1
GO:1902130	0.000698011178284363	0.999969239009691	4	7	(+)-lariciresinol metabolic process	BP	0.0394888617512892	BP (+)-lariciresinol metabolic process	Pdensi_DN13536_c0_g1, Pdensi_DN17568_c0_g1d216235, Pdensi_DN24029_c0_g1d365267, Pdensi_GG_46175_c0_g1
GO:1902131	0.000698011178284363	0.999969239009691	4	7	(+)-lariciresinol catabolic process	BP	0.0394888617512892	BP (+)-lariciresinol catabolic process	Pdensi_DN13536_c0_g1, Pdensi_DN17568_c0_g1d216235, Pdensi_DN24029_c0_g1d365267, Pdensi_GG_46175_c0_g1
GO:1902132	0.000698011178284363	0.999969239009691	4	7	(+)-lariciresinol biosynthetic process	BP	0.0394888617512892	BP (+)-lariciresinol biosynthetic process	Pdensi_DN13536_c0_g1, Pdensi_DN17568_c0_g1d216235, Pdensi_DN24029_c0_g1d365267, Pdensi_GG_46175_c0_g1
GO:1902136	0.000698011178284363	0.999969239009691	4	7	(-)-secoisolariciresinol metabolic process	BP	0.0394888617512892	BP (-)-secoisolariciresinol metabolic process	Pdensi_DN13536_c0_g1, Pdensi_DN17568_c0_g1d216235, Pdensi_DN24029_c0_g1d365267, Pdensi_GG_46175_c0_g1
GO:1902138	0.000698011178284363	0.999969239009691	4	7	(-)-secoisolariciresinol biosynthetic process	BP	0.0394888617512892	BP (-)-secoisolariciresinol biosynthetic process	Pdensi_DN13536_c0_g1, Pdensi_DN17568_c0_g1d216235, Pdensi_DN24029_c0_g1d365267, Pdensi_GG_46175_c0_g1
GO:0034285	0.000716153302658623	0.999774731180152	15	81	response to disaccharide	BP	0.0403302222908164	BP response to disaccharide	Pdensi_DN21394_c3_g1, Pdensi_DN22091_c1_g1, Pdensi_DN22381_c0_g1d222602, Pdensi_DN22737_c0_g1d302326, Pdensi_DN22786_c1_g1d302012, Pdensi_DN23145_c0_g1d496996, Pdensi_DN25291_c3_g3, Pdensi_DN26668_c0_g4, Pdensi_DN40133_c1_g5, Pdensi_DN41846_c0_g1d93086, Pdensi_GG_26038_c2_g1, Pdensi_GG_26203_c1_g1, Pdensi_GG_30498_c0_g1, Pdensi_GG_61773_c1_g1, Pdensi_GG_78411_c1_g1
GO:0018209	0.000738727652010661	0.999767160991331	15	80	peptidyl-serine modification	BP	0.0414124006011249	BP peptidyl-serine modification	Pdensi_DN20754_c1_g1, Pdensi_DN21742_c1_g3, Pdensi_DN21846_c0_g1, Pdensi_DN22472_c0_g1d126278, Pdensi_DN25836_c0_g1d228127, Pdensi_GG_151067_c0_g1, Pdensi_GG_21811_c0_g1, Pdensi_GG_29430_c1_g1, Pdensi_GG_34891_c0_g1, Pdensi_GG_39321_c0_g1, Pdensi_GG_67563_c0_g2, Pdensi_GG_80966_c0_g1, Pdensi_GG_82704_c0_g1, Pdensi_GG_84000_c0_g1, Pdensi_GG_93074_c0_g1
GO:0071470	0.000748681562928763	0.999834104670702	10	40	cellular response to osmotic stress	BP	0.0417804964506807	BP cellular response to osmotic stress	Pdensi_DN10914_c0_g1d387447, Pdensi_DN11871_c0_g1d458112, Pdensi_DN15194_c0_g1d343911, Pdensi_DN16524_c0_g1d279098, Pdensi_DN20504_c0_g2d291341, Pdensi_DN21372_c1_g1d122819, Pdensi_DN22647_c0_g1, Pdensi_DN25099_c0_g1d73557, Pdensi_DN39819_c1_g4, Pdensi_GG_99904_c0_g1
GO:0015144	0.000832028855158386	0.999746124968808	14	77	carbohydrate transmembrane transporter activity	MF	0.0462225759940017	MF carbohydrate transmembrane transporter activity	Pdensi_DN13351_c0_g1d339649, Pdensi_DN14253_c0_g1d179269, Pdensi_DN17464_c0_g1d529765, Pdensi_DN20217_c2_g3, Pdensi_DN21456_c0_g1d539896, Pdensi_DN21784_c0_g4, Pdensi_DN21802_c0_g1d420801, Pdensi_DN21802_c0_g3, Pdensi_DN21862_c0_g1d221873, Pdensi_GG_106803_c1_g1, Pdensi_GG_107194_c3_g1, Pdensi_GG_107195_c0_g1, Pdensi_GG_129064_c1_g1, Pdensi_GG_55142_c0_g1
GO:0102406	0.000837813188847587	0.999931928269741	5	11	omega-hydroxypalmitate O-sinapoyl transferase activity	MF	0.0463352020540686	MF omega-hydroxypalmitate O-sinapoyl transferase activity	Pdensi_DN11511_c0_g1, Pdensi_DN18305_c1_g3, Pdensi_DN19565_c0_g1d218684, Pdensi_DN20215_c2_g1, Pdensi_GG_65695_c0_g1
GO:0018958	0.000858005885920066	0.99973896726615	14	72	phenol-containing compound metabolic process	BP	0.047157589759178	BP phenol-containing compound metabolic process	Pdensi_DN104174_c0_g1, Pdensi_DN13332_c0_g1d106554, Pdensi_DN13536_c0_g1, Pdensi_DN16286_c0_g4, Pdensi_DN17568_c0_g1d216235, Pdensi_DN18840_c0_g2d285011, Pdensi_DN21005_c0_g4, Pdensi_DN21984_c0_g1d297873, Pdensi_DN24029_c0_g1d365267, Pdensi_DN25439_c0_g4, Pdensi_DN25445_c0_g1d138526, Pdensi_DN25698_c2_g1, Pdensi_DN7686_c0_g1d207829, Pdensi_GG_46175_c0_g1
GO:0009312	0.000860330632921029	0.999785788430879	11	49	oligosaccharide biosynthetic process	BP	0.047157589759178	BP oligosaccharide biosynthetic process	Pdensi_DN13436_c0_g1, Pdensi_DN15512_c0_g1d214428, Pdensi_DN17761_c0_g1d216447, Pdensi_DN17802_c1_g1, Pdensi_DN19500_c3_g2, Pdensi_DN19514_c0_g2d359177, Pdensi_DN20864_c0_g2, Pdensi_DN23083_c0_g1d68985, Pdensi_DN34393_c0_g1d201230, Pdensi_GG_104441_c0_g1, Pdensi_GG_94454_c2_g1
GO:0009889	0.000864715516444361	0.999354724970578	171	1827	regulation of biosynthetic process	BP	0.047188214443842	BP regulation of biosynthetic process	Pdensi_DN10759_c0_g1d334935, Pdensi_DN10979_c0_g1d103979, Pdensi_DN1115_c0_g1d203093, Pdensi_DN11521_c0_g1d336257, Pdensi_DN11635_c0_g1d210913, Pdensi_DN11658_c0_g1, Pdensi_DN11895_c0_g1, Pdensi_DN12183_c0_g1d211347, Pdensi_DN12202_c0_g1d389479, Pdensi_DN12213_c0_g1d389462, Pdensi_DN12229_c0_g1d337510, Pdensi_DN12824_c0_g1d211967, Pdensi_DN12869_c0_g1d338718, Pdensi_DN12939_c0_g2, Pdensi_DN13149_…
GO:0051252	0.000905069538829168	0.999337397018944	150	1569	regulation of RNA metabolic process	BP	0.0491727868827318	BP regulation of RNA metabolic process	Pdensi_DN10759_c0_g1d334935, Pdensi_DN10979_c0_g1d103979, Pdensi_DN1115_c0_g1d203093, Pdensi_DN11521_c0_g1d336257, Pdensi_DN11635_c0_g1d210913, Pdensi_DN11658_c0_g1, Pdensi_DN11895_c0_g1, Pdensi_DN12183_c0_g1d211347, Pdensi_DN12202_c0_g1d389479, Pdensi_DN12213_c0_g1d389462, Pdensi_DN12229_c0_g1d337510, Pdensi_DN12824_c0_g1d211967, Pdensi_DN12869_c0_g1d338718, Pdensi_DN12939_c0_g2, Pdensi_DN13149_…
GO:0051321	0.00092696575011293	0.999698890414657	15	87	meiotic cell cycle	BP	0.0501415289304507	BP meiotic cell cycle	Pdensi_DN17483_c0_g1d350904, Pdensi_DN19189_c0_g1d357389, Pdensi_DN22020_c0_g1d222133, Pdensi_DN22020_c0_g2, Pdensi_DN22020_c0_g2d66763, Pdensi_DN22219_c2_g1, Pdensi_DN22219_c2_g2, Pdensi_DN22365_c0_g1d496262, Pdensi_DN24073_c0_g2, Pdensi_DN26347_c0_g1, Pdensi_DN30837_c0_g1d143857, Pdensi_DN38396_c0_g1d150334, Pdensi_DN38645_c0_g6, Pdensi_GG_103761_c0_g1, Pdensi_GG_53503_c0_g1
GO:0042221	0.00105258332694387	0.999210732223132	171	1834	response to chemical	BP	0.0566826731847079	BP response to chemical	Pdensi_DN1041_c0_g1d203043, Pdensi_DN10914_c0_g1d387447, Pdensi_DN11560_c0_g3, Pdensi_DN11871_c0_g1d458112, Pdensi_DN12923_c0_g2, Pdensi_DN13044_c0_g1d460723, Pdensi_DN13433_c0_g1, Pdensi_DN13684_c0_g1, Pdensi_DN13806_c0_g1, Pdensi_DN13820_c0_g1d392487, Pdensi_DN13861_c0_g1, Pdensi_DN14469_c0_g1, Pdensi_DN15094_c1_g3d465823, Pdensi_DN15194_c0_g1d343911, Pdensi_DN15524_c0_g1d182417, Pdensi_DN15539…
GO:1901476	0.00105708382652094	0.999668374387906	14	79	NA	NA	0.0566826731847079	none	Pdensi_DN13351_c0_g1d339649, Pdensi_DN14253_c0_g1d179269, Pdensi_DN17464_c0_g1d529765, Pdensi_DN20217_c2_g3, Pdensi_DN21456_c0_g1d539896, Pdensi_DN21784_c0_g4, Pdensi_DN21802_c0_g1d420801, Pdensi_DN21802_c0_g3, Pdensi_DN21862_c0_g1d221873, Pdensi_GG_106803_c1_g1, Pdensi_GG_107194_c3_g1, Pdensi_GG_107195_c0_g1, Pdensi_GG_129064_c1_g1, Pdensi_GG_55142_c0_g1
GO:0009311	0.00108376013618989	0.999626668729397	16	95	oligosaccharide metabolic process	BP	0.0578615314269693	BP oligosaccharide metabolic process	Pdensi_DN13436_c0_g1, Pdensi_DN15512_c0_g1d214428, Pdensi_DN17761_c0_g1d216447, Pdensi_DN17802_c1_g1, Pdensi_DN18386_c1_g2, Pdensi_DN19500_c3_g2, Pdensi_DN19514_c0_g2d359177, Pdensi_DN20864_c0_g2, Pdensi_DN21590_c0_g1d65540, Pdensi_DN22286_c0_g1d222491, Pdensi_DN23083_c0_g1d68985, Pdensi_DN34393_c0_g1d201230, Pdensi_DN38793_c0_g1d150607, Pdensi_DN38894_c0_g1d441101, Pdensi_GG_104441_c0_g1, Pdensi…
GO:0009910	0.00109763544889438	0.999766307092913	9	37	negative regulation of flower development	BP	0.0583371843362093	BP negative regulation of flower development	Pdensi_DN21739_c0_g1d221731, Pdensi_DN22392_c1_g1, Pdensi_DN22737_c0_g1d302326, Pdensi_DN22786_c1_g1d302012, Pdensi_DN9686_c0_g1d385880, Pdensi_GG_2176_c2_g1, Pdensi_GG_26038_c2_g1, Pdensi_GG_30498_c0_g1, Pdensi_GG_61773_c1_g1
GO:0048573	0.00110531507395431	0.999692804133177	12	58	photoperiodism, flowering	BP	0.0583371843362093	BP photoperiodism, flowering	Pdensi_DN17266_c0_g1d529220, Pdensi_DN19842_c0_g1d360987, Pdensi_DN20996_c0_g1d293074, Pdensi_DN22621_c1_g1, Pdensi_DN22737_c0_g1d223194, Pdensi_DN6880_c0_g1d450628, Pdensi_GG_112643_c0_g1, Pdensi_GG_133827_c2_g1, Pdensi_GG_18974_c1_g1, Pdensi_GG_77646_c0_g1, Pdensi_GG_84135_c0_g1, Pdensi_GG_91739_c1_g1
GO:0008083	0.00110685973685826	0.999893762803895	5	14	growth factor activity	MF	0.0583371843362093	MF growth factor activity	Pdensi_DN15834_c0_g1d526435, Pdensi_DN17492_c0_g1d474248, Pdensi_DN218_c0_g1, Pdensi_DN6400_c0_g1d329090, Pdensi_GG_71144_c0_g1
GO:0031326	0.00111577508937138	0.999163557403983	169	1814	regulation of cellular biosynthetic process	BP	0.0585568262860307	BP regulation of cellular biosynthetic process	Pdensi_DN10759_c0_g1d334935, Pdensi_DN10979_c0_g1d103979, Pdensi_DN1115_c0_g1d203093, Pdensi_DN11521_c0_g1d336257, Pdensi_DN11635_c0_g1d210913, Pdensi_DN11658_c0_g1, Pdensi_DN11895_c0_g1, Pdensi_DN12183_c0_g1d211347, Pdensi_DN12202_c0_g1d389479, Pdensi_DN12213_c0_g1d389462, Pdensi_DN12229_c0_g1d337510, Pdensi_DN12824_c0_g1d211967, Pdensi_DN12869_c0_g1d338718, Pdensi_DN12939_c0_g2, Pdensi_DN13149_…
GO:0015749	0.00115551975694334	0.999890944431135	5	13	monosaccharide transmembrane transport	BP	0.0603856998406024	BP monosaccharide transmembrane transport	Pdensi_DN20217_c2_g3, Pdensi_DN21784_c0_g4, Pdensi_DN21802_c0_g1d420801, Pdensi_DN21802_c0_g3, Pdensi_GG_106803_c1_g1
GO:0070981	0.00118760365577433	0.99993240390391	4	8	L-asparagine biosynthetic process	BP	0.0615408230532133	BP L-asparagine biosynthetic process	Pdensi_DN20576_c0_g2, Pdensi_DN21762_c0_g1d420144, Pdensi_DN25324_c0_g2, Pdensi_DN27287_c2_g4
GO:0070982	0.00118760365577433	0.99993240390391	4	8	L-asparagine metabolic process	BP	0.0615408230532133	BP L-asparagine metabolic process	Pdensi_DN20576_c0_g2, Pdensi_DN21762_c0_g1d420144, Pdensi_DN25324_c0_g2, Pdensi_DN27287_c2_g4
GO:0016229	0.00119898003543302	0.999602072964874	15	82	steroid dehydrogenase activity	MF	0.0618703798200647	MF steroid dehydrogenase activity	Pdensi_DN11939_c0_g1d175433, Pdensi_DN12089_c0_g1, Pdensi_DN16309_c0_g1d278549, Pdensi_DN17158_c0_g2, Pdensi_DN17458_c0_g1d12111, Pdensi_DN17676_c0_g1d351375, Pdensi_DN20648_c0_g1d120678, Pdensi_DN21071_c1_g2d415963, Pdensi_DN21322_c0_g1d294658, Pdensi_DN22101_c2_g1, Pdensi_DN24678_c1_g6, Pdensi_DN24773_c0_g1d555703, Pdensi_DN30823_c0_g1d27442, Pdensi_DN39208_c0_g1d34103, Pdensi_DN6471_c0_g1d2069…
GO:0003674	0.00120976244658874	0.998924438284109	1338	17361	molecular_function	MF	0.062166667724079	MF molecular_function	Pdensi_DN10072_c0_g1d386355, Pdensi_DN10124_c0_g1d4575, Pdensi_DN10158_c0_g1d266584, Pdensi_DN10207_c0_g1d266698, Pdensi_DN10229_c0_g1d455090, Pdensi_DN10242_c0_g2d266732, Pdensi_DN10308_c0_g1d266900, Pdensi_DN104174_c0_g1, Pdensi_DN1041_c0_g1d203043, Pdensi_DN10432_c0_g1d267119, Pdensi_DN10456_c0_g2, Pdensi_DN10586_c0_g1d209930, Pdensi_DN10759_c0_g1d334935, Pdensi_DN10846_c0_g1d335071, Pdensi_DN…
GO:0048572	0.00123158316988815	0.999936456283658	4	7	short-day photoperiodism	BP	0.0627649389844237	BP short-day photoperiodism	Pdensi_DN19842_c0_g1d360987, Pdensi_DN20996_c0_g1d293074, Pdensi_DN6880_c0_g1d450628, Pdensi_GG_91739_c1_g1
GO:0048575	0.00123158316988815	0.999936456283658	4	7	short-day photoperiodism, flowering	BP	0.0627649389844237	BP short-day photoperiodism, flowering	Pdensi_DN19842_c0_g1d360987, Pdensi_DN20996_c0_g1d293074, Pdensi_DN6880_c0_g1d450628, Pdensi_GG_91739_c1_g1
GO:0046189	0.00124122445228432	0.999801051872605	7	23	phenol-containing compound biosynthetic process	BP	0.062995971893097	BP phenol-containing compound biosynthetic process	Pdensi_DN104174_c0_g1, Pdensi_DN13536_c0_g1, Pdensi_DN17568_c0_g1d216235, Pdensi_DN18840_c0_g2d285011, Pdensi_DN21984_c0_g1d297873, Pdensi_DN24029_c0_g1d365267, Pdensi_GG_46175_c0_g1
GO:0048444	0.00130093910965325	0.999877915561098	5	12	floral organ morphogenesis	BP	0.0657560739317768	BP floral organ morphogenesis	Pdensi_DN12939_c0_g2, Pdensi_DN19454_c0_g1, Pdensi_DN22556_c0_g2d544080, Pdensi_DN23083_c0_g1d68985, Pdensi_DN32451_c0_g1d28804
GO:0006004	0.00143763339215598	0.999647078339743	10	44	fucose metabolic process	BP	0.0723687045937129	BP fucose metabolic process	Pdensi_DN17331_c0_g1d216046, Pdensi_DN19534_c0_g1, Pdensi_DN21385_c0_g1d221225, Pdensi_DN21861_c0_g1d420238, Pdensi_DN22350_c0_g1d423860, Pdensi_DN30786_c0_g1d371270, Pdensi_DN39335_c0_g3, Pdensi_DN4528_c0_g1d167135, Pdensi_DN8655_c0_g1, Pdensi_GG_17993_c0_g1
GO:0050665	0.00146966895196501	0.999858108053687	5	12	hydrogen peroxide biosynthetic process	BP	0.0732476104437291	BP hydrogen peroxide biosynthetic process	Pdensi_DN11871_c0_g1d458112, Pdensi_DN15194_c0_g1d343911, Pdensi_DN16524_c0_g1d279098, Pdensi_DN25099_c0_g1d73557, Pdensi_DN39819_c1_g4
GO:0005351	0.00147291067785979	0.99966879861135	9	40	carbohydrate:proton symporter activity	MF	0.0732476104437291	MF carbohydrate:proton symporter activity	Pdensi_DN14253_c0_g1d179269, Pdensi_DN17464_c0_g1d529765, Pdensi_DN20217_c2_g3, Pdensi_DN21784_c0_g4, Pdensi_DN21802_c0_g1d420801, Pdensi_DN21802_c0_g3, Pdensi_DN21862_c0_g1d221873, Pdensi_GG_106803_c1_g1, Pdensi_GG_129064_c1_g1
GO:0005402	0.00147291067785979	0.99966879861135	9	40	carbohydrate:cation symporter activity	MF	0.0732476104437291	MF carbohydrate:cation symporter activity	Pdensi_DN14253_c0_g1d179269, Pdensi_DN17464_c0_g1d529765, Pdensi_DN20217_c2_g3, Pdensi_DN21784_c0_g4, Pdensi_DN21802_c0_g1d420801, Pdensi_DN21802_c0_g3, Pdensi_DN21862_c0_g1d221873, Pdensi_GG_106803_c1_g1, Pdensi_GG_129064_c1_g1
GO:0034293	0.00151496828365215	0.999697466918686	8	33	sexual sporulation	BP	0.07503656161559	BP sexual sporulation	Pdensi_DN13057_c0_g1, Pdensi_DN17483_c0_g1d350904, Pdensi_DN19189_c0_g1d357389, Pdensi_DN22219_c2_g1, Pdensi_DN22219_c2_g2, Pdensi_DN22365_c0_g1d496262, Pdensi_DN24073_c0_g2, Pdensi_DN38645_c0_g6
GO:0008970	0.00161752324415994	0.999834950005332	5	13	phospholipase A1 activity	MF	0.079795656680898	MF phospholipase A1 activity	Pdensi_DN17966_c0_g2, Pdensi_DN19924_c1_g1d361392, Pdensi_DN20096_c0_g1d62246, Pdensi_DN21800_c0_g2d297024, Pdensi_DN7585_c0_g1d207735
GO:0009556	0.00163860015742686	0.99971675100209	7	26	microsporogenesis	BP	0.0805133694882291	BP microsporogenesis	Pdensi_DN17483_c0_g1d350904, Pdensi_DN19189_c0_g1d357389, Pdensi_DN22219_c2_g1, Pdensi_DN22219_c2_g2, Pdensi_DN22365_c0_g1d496262, Pdensi_DN24073_c0_g2, Pdensi_DN38645_c0_g6
GO:0016857	0.00166078480546108	0.999663370997624	8	33	racemase and epimerase activity, acting on carbohydrates and derivatives	MF	0.0812795992291724	MF racemase and epimerase activity, acting on carbohydrates and derivatives	Pdensi_DN10911_c0_g1, Pdensi_DN11939_c0_g1d175433, Pdensi_DN13590_c1_g1, Pdensi_DN20359_c3_g6, Pdensi_DN24678_c1_g6, Pdensi_DN39208_c0_g1d34103, Pdensi_DN6471_c0_g1d206985, Pdensi_DN91460_c0_g1
GO:0018105	0.00177446966886677	0.999440878054765	13	71	peptidyl-serine phosphorylation	BP	0.0862566622718923	BP peptidyl-serine phosphorylation	Pdensi_DN20754_c1_g1, Pdensi_DN21742_c1_g3, Pdensi_DN22472_c0_g1d126278, Pdensi_DN25836_c0_g1d228127, Pdensi_GG_21811_c0_g1, Pdensi_GG_29430_c1_g1, Pdensi_GG_34891_c0_g1, Pdensi_GG_39321_c0_g1, Pdensi_GG_67563_c0_g2, Pdensi_GG_80966_c0_g1, Pdensi_GG_82704_c0_g1, Pdensi_GG_84000_c0_g1, Pdensi_GG_93074_c0_g1
GO:0009743	0.00177646900324825	0.999332471055198	17	105	response to carbohydrate	BP	0.0862566622718923	BP response to carbohydrate	Pdensi_DN10914_c0_g1d387447, Pdensi_DN11560_c0_g3, Pdensi_DN21394_c3_g1, Pdensi_DN22091_c1_g1, Pdensi_DN22381_c0_g1d222602, Pdensi_DN22737_c0_g1d302326, Pdensi_DN22786_c1_g1d302012, Pdensi_DN23145_c0_g1d496996, Pdensi_DN25291_c3_g3, Pdensi_DN26668_c0_g4, Pdensi_DN40133_c1_g5, Pdensi_DN41846_c0_g1d93086, Pdensi_GG_26038_c2_g1, Pdensi_GG_26203_c1_g1, Pdensi_GG_30498_c0_g1, Pdensi_GG_61773_c1_g1, Pd…
GO:0043934	0.00183116505070176	0.999571952657051	9	42	sporulation	BP	0.0885637590992343	BP sporulation	Pdensi_DN13057_c0_g1, Pdensi_DN13534_c0_g1d51910, Pdensi_DN17483_c0_g1d350904, Pdensi_DN19189_c0_g1d357389, Pdensi_DN22219_c2_g1, Pdensi_DN22219_c2_g2, Pdensi_DN22365_c0_g1d496262, Pdensi_DN24073_c0_g2, Pdensi_DN38645_c0_g6
GO:0010325	0.00197407384505421	0.999714414428057	6	19	raffinose family oligosaccharide biosynthetic process	BP	0.0951025497306779	BP raffinose family oligosaccharide biosynthetic process	Pdensi_DN19514_c0_g2d359177, Pdensi_DN20864_c0_g2, Pdensi_DN23083_c0_g1d68985, Pdensi_DN34393_c0_g1d201230, Pdensi_GG_104441_c0_g1, Pdensi_GG_94454_c2_g1
GO:0009719	0.00203067825543367	0.998614704952745	88	878	response to endogenous stimulus	BP	0.0974488518453832	BP response to endogenous stimulus	Pdensi_DN1041_c0_g1d203043, Pdensi_DN10914_c0_g1d387447, Pdensi_DN11560_c0_g3, Pdensi_DN11871_c0_g1d458112, Pdensi_DN12923_c0_g2, Pdensi_DN13684_c0_g1, Pdensi_DN13806_c0_g1, Pdensi_DN13820_c0_g1d392487, Pdensi_DN13861_c0_g1, Pdensi_DN14469_c0_g1, Pdensi_DN15194_c0_g1d343911, Pdensi_DN15813_c0_g1d277189, Pdensi_DN15822_c0_g1d345849, Pdensi_DN16524_c0_g1d279098, Pdensi_DN16912_c0_g1d215698, Pdensi_…
GO:0005507	0.00207926065165451	0.999175666002117	18	125	copper ion binding	MF	0.0992502203590595	MF copper ion binding	Pdensi_DN10914_c0_g1d387447, Pdensi_DN14956_c0_g5, Pdensi_DN16433_c0_g1d215250, Pdensi_DN17932_c1_g4, Pdensi_DN18549_c0_g1d354665, Pdensi_DN19175_c0_g1d286053, Pdensi_DN19175_c0_g1d286055, Pdensi_DN21225_c0_g1d189464, Pdensi_DN22079_c0_g2d541921, Pdensi_DN25567_c0_g2, Pdensi_DN37388_c0_g1d240449, Pdensi_DN39555_c0_g3, Pdensi_DN40201_c0_g1, Pdensi_DN792_c0_g1d324689, Pdensi_GG_107060_c0_g1, Pdensi…
GO:0052546	0.0020843109602689	0.999454134777344	10	49	cell wall pectin metabolic process	BP	0.0992502203590595	BP cell wall pectin metabolic process	Pdensi_DN11511_c0_g1, Pdensi_DN18305_c1_g3, Pdensi_DN19565_c0_g1d218684, Pdensi_DN19843_c0_g1d219141, Pdensi_DN20199_c0_g4, Pdensi_DN20215_c2_g1, Pdensi_DN20250_c0_g5, Pdensi_DN21385_c0_g1d221225, Pdensi_DN39335_c0_g3, Pdensi_GG_65695_c0_g1
GO:0008610	0.00212333902300826	0.998638190372287	66	623	lipid biosynthetic process	BP	0.100719769887542	BP lipid biosynthetic process	Pdensi_DN10586_c0_g1d209930, Pdensi_DN10846_c0_g1d335071, Pdensi_DN11939_c0_g1d175433, Pdensi_DN12089_c0_g1, Pdensi_DN12591_c0_g1d211750, Pdensi_DN12647_c0_g2, Pdensi_DN13861_c0_g1, Pdensi_DN15512_c0_g1d214428, Pdensi_DN15745_c0_g1, Pdensi_DN16309_c0_g1d278549, Pdensi_DN16483_c0_g1, Pdensi_DN17158_c0_g2, Pdensi_DN17409_c0_g2, Pdensi_DN17458_c0_g1d12111, Pdensi_DN17676_c0_g1d351375, Pdensi_DN17802…
GO:0010413	0.0021718583563915	0.999853559550969	4	8	glucuronoxylan metabolic process	BP	0.102234843928917	BP glucuronoxylan metabolic process	Pdensi_DN17499_c0_g1, Pdensi_DN18940_c0_g1d14363, Pdensi_DN45696_c0_g1d38979, Pdensi_DN9153_c0_g1
GO:0010417	0.0021718583563915	0.999853559550969	4	8	glucuronoxylan biosynthetic process	BP	0.102234843928917	BP glucuronoxylan biosynthetic process	Pdensi_DN17499_c0_g1, Pdensi_DN18940_c0_g1d14363, Pdensi_DN45696_c0_g1d38979, Pdensi_DN9153_c0_g1
GO:0010256	0.00223171188027499	0.999848359064071	4	8	endomembrane system organization	BP	0.104185226086867	BP endomembrane system organization	Pdensi_DN10184_c0_g1d454940, Pdensi_DN15764_c0_g1d345403, Pdensi_GG_137026_c0_g1, Pdensi_GG_94332_c0_g1
GO:0034311	0.00223863495605447	0.999836539848394	4	9	diol metabolic process	BP	0.104185226086867	BP diol metabolic process	Pdensi_DN13536_c0_g1, Pdensi_DN17568_c0_g1d216235, Pdensi_DN24029_c0_g1d365267, Pdensi_GG_46175_c0_g1
GO:0034312	0.00223863495605447	0.999836539848394	4	9	diol biosynthetic process	BP	0.104185226086867	BP diol biosynthetic process	Pdensi_DN13536_c0_g1, Pdensi_DN17568_c0_g1d216235, Pdensi_DN24029_c0_g1d365267, Pdensi_GG_46175_c0_g1
GO:0042285	0.00234126323893924	0.999739405817329	5	13	xylosyltransferase activity	MF	0.108551877916683	MF xylosyltransferase activity	Pdensi_DN18940_c0_g1d14363, Pdensi_DN19022_c0_g1d60200, Pdensi_DN19663_c0_g2d359591, Pdensi_DN21317_c0_g1d294644, Pdensi_DN9153_c0_g1
GO:0102797	0.00242344007116045	0.999831428892373	4	8	geranial:oxygen oxidoreductase activity	MF	0.111523456707544	MF geranial:oxygen oxidoreductase activity	Pdensi_DN21944_c0_g1d541675, Pdensi_GG_149734_c0_g1, Pdensi_GG_18987_c0_g1, Pdensi_GG_30920_c0_g1
GO:0102798	0.00242344007116045	0.999831428892373	4	8	heptaldehyde:oxygen oxidoreductase activity	MF	0.111523456707544	MF heptaldehyde:oxygen oxidoreductase activity	Pdensi_DN21944_c0_g1d541675, Pdensi_GG_149734_c0_g1, Pdensi_GG_18987_c0_g1, Pdensi_GG_30920_c0_g1
GO:0050896	0.00244604581786068	0.997948681801837	400	4781	response to stimulus	BP	0.111736878951152	BP response to stimulus	Pdensi_DN1041_c0_g1d203043, Pdensi_DN10751_c0_g1d49359, Pdensi_DN10846_c0_g1d335071, Pdensi_DN10914_c0_g1d387447, Pdensi_DN10979_c0_g1d103979, Pdensi_DN11450_c0_g1, Pdensi_DN11475_c0_g1d336191, Pdensi_DN11521_c0_g1d336257, Pdensi_DN11560_c0_g3, Pdensi_DN11871_c0_g1d458112, Pdensi_DN11970_c0_g1d5850, Pdensi_DN11982_c0_g1d337024, Pdensi_DN12254_c0_g1, Pdensi_DN12452_c0_g1d389970, Pdensi_DN12647_c0_…
GO:0016903	0.00244619778778974	0.999118481818225	15	90	oxidoreductase activity, acting on the aldehyde or oxo group of donors	MF	0.111736878951152	MF oxidoreductase activity, acting on the aldehyde or oxo group of donors	Pdensi_DN13940_c0_g1d7805, Pdensi_DN19468_c0_g1d484035, Pdensi_DN21071_c1_g2d415963, Pdensi_DN21322_c0_g1d294658, Pdensi_DN21755_c0_g1d221703, Pdensi_DN21944_c0_g1d541675, Pdensi_DN21985_c1_g1, Pdensi_DN24348_c0_g2d553545, Pdensi_DN24773_c0_g1d555703, Pdensi_DN30823_c0_g1d27442, Pdensi_DN33061_c0_g1d236426, Pdensi_DN39794_c0_g1, Pdensi_GG_149734_c0_g1, Pdensi_GG_18987_c0_g1, Pdensi_GG_30920_c0_g1
GO:0052689	0.00247003040544681	0.998778952290685	28	213	carboxylic ester hydrolase activity	MF	0.112409169706183	MF carboxylic ester hydrolase activity	Pdensi_DN14453_c0_g1d342034, Pdensi_DN15940_c0_g1, Pdensi_DN15971_c0_g1d183380, Pdensi_DN16940_c0_g1d349324, Pdensi_DN17780_c0_g1, Pdensi_DN17966_c0_g2, Pdensi_DN18176_c1_g1, Pdensi_DN18842_c0_g1, Pdensi_DN19780_c0_g1d360453, Pdensi_DN19924_c1_g1d361392, Pdensi_DN19936_c1_g2, Pdensi_DN20096_c0_g1d62246, Pdensi_DN20111_c0_g1d188531, Pdensi_DN20854_c0_g2, Pdensi_DN20919_c0_g1d362500, Pdensi_DN21451…
GO:0010556	0.0026320225262382	0.997999170820004	159	1730	regulation of macromolecule biosynthetic process	BP	0.119340933147411	BP regulation of macromolecule biosynthetic process	Pdensi_DN10759_c0_g1d334935, Pdensi_DN10979_c0_g1d103979, Pdensi_DN1115_c0_g1d203093, Pdensi_DN11521_c0_g1d336257, Pdensi_DN11635_c0_g1d210913, Pdensi_DN11658_c0_g1, Pdensi_DN11895_c0_g1, Pdensi_DN12183_c0_g1d211347, Pdensi_DN12202_c0_g1d389479, Pdensi_DN12213_c0_g1d389462, Pdensi_DN12229_c0_g1d337510, Pdensi_DN12824_c0_g1d211967, Pdensi_DN12869_c0_g1d338718, Pdensi_DN12939_c0_g2, Pdensi_DN13149_…
GO:0042744	0.00274225331189535	0.99904461346993	14	79	hydrogen peroxide catabolic process	BP	0.123512558127592	BP hydrogen peroxide catabolic process	Pdensi_DN15463_c2_g1, Pdensi_DN15901_c0_g2d346209, Pdensi_DN16508_c0_g1d398834, Pdensi_DN16606_c1_g6, Pdensi_DN18688_c1_g5, Pdensi_DN19247_c0_g1d286110, Pdensi_DN19943_c0_g1, Pdensi_DN19963_c1_g5, Pdensi_DN20249_c0_g1d411572, Pdensi_DN20337_c0_g1, Pdensi_DN24572_c0_g1, Pdensi_DN33677_c0_g1d29766, Pdensi_DN33925_c0_g1d313047, Pdensi_DN40098_c0_g1
GO:0009965	0.00274405586045246	0.999042016885379	14	81	leaf morphogenesis	BP	0.123512558127592	BP leaf morphogenesis	Pdensi_DN12681_c0_g1d338362, Pdensi_DN13693_c0_g1, Pdensi_DN16862_c0_g1d349117, Pdensi_DN17839_c0_g1d402215, Pdensi_DN17848_c0_g1d476052, Pdensi_DN18847_c0_g2, Pdensi_DN19663_c0_g2d359591, Pdensi_DN19849_c0_g1d219045, Pdensi_DN20680_c0_g1d291823, Pdensi_DN21309_c0_g1d495337, Pdensi_DN21317_c0_g1d294644, Pdensi_DN26668_c0_g4, Pdensi_DN32451_c0_g1d28804, Pdensi_DN41846_c0_g1d93086
GO:0052325	0.00276169503267156	0.999311127795941	9	43	cell wall pectin biosynthetic process	BP	0.123854490319776	BP cell wall pectin biosynthetic process	Pdensi_DN11511_c0_g1, Pdensi_DN18305_c1_g3, Pdensi_DN19565_c0_g1d218684, Pdensi_DN19843_c0_g1d219141, Pdensi_DN20199_c0_g4, Pdensi_DN20215_c2_g1, Pdensi_DN20250_c0_g5, Pdensi_DN21385_c0_g1d221225, Pdensi_GG_65695_c0_g1
GO:0044275	0.00278687817571756	0.99902443957195	14	82	cellular carbohydrate catabolic process	BP	0.124531045438858	BP cellular carbohydrate catabolic process	Pdensi_DN10456_c0_g2, Pdensi_DN14864_c0_g1d108554, Pdensi_DN18386_c1_g2, Pdensi_DN19225_c1_g1, Pdensi_DN19354_c0_g1d60862, Pdensi_DN19354_c0_g2, Pdensi_DN19551_c0_g4, Pdensi_DN21590_c0_g1d65540, Pdensi_DN22286_c0_g1d222491, Pdensi_DN23393_c1_g1, Pdensi_DN24097_c0_g1d71155, Pdensi_DN24770_c0_g1d498397, Pdensi_GG_11158_c0_g1, Pdensi_GG_16375_c0_g1
GO:0016628	0.00281536484958526	0.999107998869073	12	69	oxidoreductase activity, acting on the CH-CH group of donors, NAD or NADP as acceptor	MF	0.125349800324675	MF oxidoreductase activity, acting on the CH-CH group of donors, NAD or NADP as acceptor	Pdensi_DN13057_c0_g1, Pdensi_DN13536_c0_g1, Pdensi_DN13940_c0_g1d7805, Pdensi_DN17568_c0_g1d216235, Pdensi_DN20625_c0_g1d362241, Pdensi_DN24029_c0_g1d365267, Pdensi_DN25243_c0_g3, Pdensi_DN33061_c0_g1d236426, Pdensi_DN39868_c0_g1, Pdensi_GG_154584_c0_g1, Pdensi_GG_46175_c0_g1, Pdensi_GG_57214_c0_g1
GO:2000243	0.00295026868636639	0.999009766276939	13	74	positive regulation of reproductive process	BP	0.130883682406319	BP positive regulation of reproductive process	Pdensi_DN18561_c3_g1, Pdensi_DN20468_c2_g1, Pdensi_DN22621_c1_g1, Pdensi_DN22737_c0_g1d223194, Pdensi_DN25060_c1_g2d136610, Pdensi_DN25687_c1_g1, Pdensi_DN25687_c1_g2, Pdensi_DN9616_c0_g1d333228, Pdensi_GG_112643_c0_g1, Pdensi_GG_133827_c2_g1, Pdensi_GG_18974_c1_g1, Pdensi_GG_77646_c0_g1, Pdensi_GG_84135_c0_g1
GO:0010016	0.00301702392906209	0.999409574036566	7	28	shoot system morphogenesis	BP	0.133365434111551	BP shoot system morphogenesis	Pdensi_DN13693_c0_g1, Pdensi_DN17839_c0_g1d402215, Pdensi_DN17848_c0_g1d476052, Pdensi_DN19663_c0_g2d359591, Pdensi_DN21309_c0_g1d495337, Pdensi_DN21317_c0_g1d294644, Pdensi_DN25070_c0_g1d22838
GO:0044247	0.00306167794071609	0.999085919328734	11	57	cellular polysaccharide catabolic process	BP	0.13485597872447	BP cellular polysaccharide catabolic process	Pdensi_DN10456_c0_g2, Pdensi_DN14864_c0_g1d108554, Pdensi_DN19225_c1_g1, Pdensi_DN19354_c0_g1d60862, Pdensi_DN19354_c0_g2, Pdensi_DN19551_c0_g4, Pdensi_DN23393_c1_g1, Pdensi_DN24097_c0_g1d71155, Pdensi_DN24770_c0_g1d498397, Pdensi_GG_11158_c0_g1, Pdensi_GG_16375_c0_g1
GO:0008378	0.0030860366710618	0.999140345308939	10	52	galactosyltransferase activity	MF	0.135445161082581	MF galactosyltransferase activity	Pdensi_DN15022_c0_g1d213951, Pdensi_DN15699_c0_g1d54606, Pdensi_DN16879_c0_g1d471972, Pdensi_DN18864_c1_g4, Pdensi_DN19514_c0_g2d359177, Pdensi_DN20864_c0_g2, Pdensi_DN26229_c2_g1, Pdensi_DN34393_c0_g1d201230, Pdensi_DN38396_c0_g1d150334, Pdensi_GG_104441_c0_g1
GO:0045493	0.00316877223867009	0.999473218261015	6	23	xylan catabolic process	BP	0.13858321992737	BP xylan catabolic process	Pdensi_DN17518_c0_g1d474702, Pdensi_DN19386_c0_g1d358050, Pdensi_DN23116_c1_g4, Pdensi_DN37721_c1_g7, Pdensi_GG_106765_c0_g1, Pdensi_GG_11158_c0_g1
GO:0009744	0.0032318572786956	0.998959435169331	12	68	response to sucrose	BP	0.1408427414069	BP response to sucrose	Pdensi_DN21394_c3_g1, Pdensi_DN22091_c1_g1, Pdensi_DN22381_c0_g1d222602, Pdensi_DN22737_c0_g1d302326, Pdensi_DN22786_c1_g1d302012, Pdensi_DN23145_c0_g1d496996, Pdensi_DN26668_c0_g4, Pdensi_DN41846_c0_g1d93086, Pdensi_GG_26038_c2_g1, Pdensi_GG_30498_c0_g1, Pdensi_GG_61773_c1_g1, Pdensi_GG_78411_c1_g1
GO:0046500	0.00328791219646296	0.999583915698832	5	15	S-adenosylmethionine metabolic process	BP	0.14278106027809	BP S-adenosylmethionine metabolic process	Pdensi_DN18923_c0_g1d59930, Pdensi_DN23058_c0_g1d128325, Pdensi_DN24132_c0_g1d225215, Pdensi_DN26309_c0_g1d367274, Pdensi_DN26309_c0_g1d499805
GO:0009891	0.0033128438219122	0.997915552389254	56	528	positive regulation of biosynthetic process	BP	0.143358957388222	BP positive regulation of biosynthetic process	Pdensi_DN10759_c0_g1d334935, Pdensi_DN11521_c0_g1d336257, Pdensi_DN11635_c0_g1d210913, Pdensi_DN12183_c0_g1d211347, Pdensi_DN12202_c0_g1d389479, Pdensi_DN14863_c0_g1d342967, Pdensi_DN15027_c0_g1d213970, Pdensi_DN15094_c1_g3d465823, Pdensi_DN15221_c0_g1d214075, Pdensi_DN15548_c0_g1d54388, Pdensi_DN16222_c0_g1d347070, Pdensi_DN16505_c1_g1d279192, Pdensi_DN17836_c0_g1, Pdensi_DN17943_c1_g3, Pdensi_D…
GO:0042542	0.00346445592433409	0.998751508720121	14	87	response to hydrogen peroxide	BP	0.149395576625218	BP response to hydrogen peroxide	Pdensi_DN15524_c0_g1d182417, Pdensi_DN15940_c0_g1, Pdensi_DN18169_c0_g1d13057, Pdensi_DN18669_c0_g1d532211, Pdensi_DN19991_c0_g1, Pdensi_DN21264_c2_g1, Pdensi_DN21709_c0_g1d363217, Pdensi_DN22508_c1_g4, Pdensi_DN23101_c3_g3, Pdensi_DN25428_c0_g3, Pdensi_DN26569_c0_g1d430218, Pdensi_DN8836_c0_g1d331994, Pdensi_GG_58086_c0_g1, Pdensi_GG_9695_c0_g1
GO:2000112	0.00354141720848486	0.997290109713134	157	1720	regulation of cellular macromolecule biosynthetic process	BP	0.152182224502592	BP regulation of cellular macromolecule biosynthetic process	Pdensi_DN10759_c0_g1d334935, Pdensi_DN10979_c0_g1d103979, Pdensi_DN1115_c0_g1d203093, Pdensi_DN11521_c0_g1d336257, Pdensi_DN11635_c0_g1d210913, Pdensi_DN11658_c0_g1, Pdensi_DN11895_c0_g1, Pdensi_DN12183_c0_g1d211347, Pdensi_DN12202_c0_g1d389479, Pdensi_DN12213_c0_g1d389462, Pdensi_DN12229_c0_g1d337510, Pdensi_DN12824_c0_g1d211967, Pdensi_DN12869_c0_g1d338718, Pdensi_DN12939_c0_g2, Pdensi_DN13149_…
GO:0045488	0.00364922127776464	0.998390453979035	20	145	pectin metabolic process	BP	0.156270298675942	BP pectin metabolic process	Pdensi_DN11511_c0_g1, Pdensi_DN13671_c0_g1, Pdensi_DN16940_c0_g1d349324, Pdensi_DN18305_c1_g3, Pdensi_DN19565_c0_g1d218684, Pdensi_DN19780_c0_g1d360453, Pdensi_DN19843_c0_g1d219141, Pdensi_DN20111_c0_g1d188531, Pdensi_DN20199_c0_g4, Pdensi_DN20215_c2_g1, Pdensi_DN20250_c0_g5, Pdensi_DN20854_c0_g2, Pdensi_DN20919_c0_g1d362500, Pdensi_DN21385_c0_g1d221225, Pdensi_DN25155_c0_g1d192937, Pdensi_DN2622…
GO:0033037	0.00375529760862636	0.998843861847088	11	59	polysaccharide localization	BP	0.15970374278341	BP polysaccharide localization	Pdensi_DN11871_c0_g1d458112, Pdensi_DN15194_c0_g1d343911, Pdensi_DN16524_c0_g1d279098, Pdensi_DN19254_c3_g2, Pdensi_DN19924_c3_g1, Pdensi_DN22331_c0_g3d424292, Pdensi_DN25099_c0_g1d73557, Pdensi_DN36449_c0_g1d31730, Pdensi_DN39819_c1_g4, Pdensi_GG_113498_c0_g1, Pdensi_GG_144104_c0_g1
GO:0052545	0.00375529760862636	0.998843861847088	11	59	callose localization	BP	0.15970374278341	BP callose localization	Pdensi_DN11871_c0_g1d458112, Pdensi_DN15194_c0_g1d343911, Pdensi_DN16524_c0_g1d279098, Pdensi_DN19254_c3_g2, Pdensi_DN19924_c3_g1, Pdensi_DN22331_c0_g3d424292, Pdensi_DN25099_c0_g1d73557, Pdensi_DN36449_c0_g1d31730, Pdensi_DN39819_c1_g4, Pdensi_GG_113498_c0_g1, Pdensi_GG_144104_c0_g1
GO:0004066	0.00380624322531408	0.999660034463881	4	10	asparagine synthase (glutamine-hydrolyzing) activity	MF	0.160761635951365	MF asparagine synthase (glutamine-hydrolyzing) activity	Pdensi_DN20576_c0_g2, Pdensi_DN21762_c0_g1d420144, Pdensi_DN25324_c0_g2, Pdensi_DN27287_c2_g4
GO:0006529	0.00380624322531408	0.999660034463881	4	10	asparagine biosynthetic process	BP	0.160761635951365	BP asparagine biosynthetic process	Pdensi_DN20576_c0_g2, Pdensi_DN21762_c0_g1d420144, Pdensi_DN25324_c0_g2, Pdensi_DN27287_c2_g4
GO:0003849	0.00392294950517254	0.999842400498223	3	5	3-deoxy-7-phosphoheptulonate synthase activity	MF	0.165125379683594	MF 3-deoxy-7-phosphoheptulonate synthase activity	Pdensi_DN18654_c0_g2, Pdensi_DN3472_c0_g1d1288, Pdensi_DN35183_c0_g1
GO:0048236	0.00398855997011213	0.999169046664499	7	30	plant-type sporogenesis	BP	0.167316020787051	BP plant-type sporogenesis	Pdensi_DN17483_c0_g1d350904, Pdensi_DN19189_c0_g1d357389, Pdensi_DN22219_c2_g1, Pdensi_DN22219_c2_g2, Pdensi_DN22365_c0_g1d496262, Pdensi_DN24073_c0_g2, Pdensi_DN38645_c0_g6
GO:0019318	0.00404730591929442	0.998199161904877	20	143	hexose metabolic process	BP	0.169204826788672	BP hexose metabolic process	Pdensi_DN13590_c1_g1, Pdensi_DN15022_c0_g1d213951, Pdensi_DN17331_c0_g1d216046, Pdensi_DN17780_c0_g1, Pdensi_DN19534_c0_g1, Pdensi_DN19924_c3_g1, Pdensi_DN20359_c3_g6, Pdensi_DN20864_c0_g2, Pdensi_DN21385_c0_g1d221225, Pdensi_DN21861_c0_g1d420238, Pdensi_DN22350_c0_g1d423860, Pdensi_DN24678_c1_g6, Pdensi_DN26873_c0_g3, Pdensi_DN30786_c0_g1d371270, Pdensi_DN39335_c0_g3, Pdensi_DN4528_c0_g1d167135,…
GO:0009505	0.00409395780271594	0.99798844700301	25	191	plant-type cell wall	CC	0.170576964800323	CC plant-type cell wall	Pdensi_DN13044_c0_g1d460723, Pdensi_DN15663_c2_g1, Pdensi_DN16912_c0_g1d215698, Pdensi_DN19247_c0_g1d286110, Pdensi_DN19386_c0_g1d358050, Pdensi_DN19517_c0_g1d61117, Pdensi_DN19600_c0_g1d485629, Pdensi_DN19943_c0_g1, Pdensi_DN20337_c0_g1, Pdensi_DN21451_c0_g2, Pdensi_DN21624_c0_g2d540410, Pdensi_DN21658_c0_g1d19331, Pdensi_DN23116_c1_g4, Pdensi_DN23317_c2_g3, Pdensi_DN23705_c0_g1d549825, Pdensi_D…
GO:0005783	0.00411953570604741	0.997251012073669	69	672	endoplasmic reticulum	CC	0.170631950973058	CC endoplasmic reticulum	Pdensi_DN10184_c0_g1d454940, Pdensi_DN11837_c0_g1d269228, Pdensi_DN12570_c0_g1d105682, Pdensi_DN12591_c0_g1d211750, Pdensi_DN12647_c0_g2, Pdensi_DN13157_c0_g1, Pdensi_DN13392_c0_g1d461449, Pdensi_DN15699_c0_g1d54606, Pdensi_DN15764_c0_g1d345403, Pdensi_DN15940_c0_g1, Pdensi_DN16262_c0_g1d469738, Pdensi_DN17158_c0_g2, Pdensi_DN17409_c0_g2, Pdensi_DN17495_c0_g1, Pdensi_DN18556_c0_g1d59326, Pdensi_D…
GO:0006486	0.00413678369747379	0.99807444747265	22	160	protein glycosylation	BP	0.170631950973058	BP protein glycosylation	Pdensi_DN10124_c0_g1d4575, Pdensi_DN15699_c0_g1d54606, Pdensi_DN15787_c1_g1d345433, Pdensi_DN16879_c0_g1d471972, Pdensi_DN18864_c1_g4, Pdensi_DN19000_c0_g1d406312, Pdensi_DN19663_c0_g2d359591, Pdensi_DN21317_c0_g1d294644, Pdensi_DN21846_c0_g1, Pdensi_DN21896_c0_g1d189998, Pdensi_DN22021_c0_g1d496006, Pdensi_DN22427_c0_g1d300413, Pdensi_DN23026_c0_g1d21334, Pdensi_DN24783_c0_g1d22632, Pdensi_DN274…
GO:0043413	0.00413678369747379	0.99807444747265	22	160	macromolecule glycosylation	BP	0.170631950973058	BP macromolecule glycosylation	Pdensi_DN10124_c0_g1d4575, Pdensi_DN15699_c0_g1d54606, Pdensi_DN15787_c1_g1d345433, Pdensi_DN16879_c0_g1d471972, Pdensi_DN18864_c1_g4, Pdensi_DN19000_c0_g1d406312, Pdensi_DN19663_c0_g2d359591, Pdensi_DN21317_c0_g1d294644, Pdensi_DN21846_c0_g1, Pdensi_DN21896_c0_g1d189998, Pdensi_DN22021_c0_g1d496006, Pdensi_DN22427_c0_g1d300413, Pdensi_DN23026_c0_g1d21334, Pdensi_DN24783_c0_g1d22632, Pdensi_DN274…
GO:0005996	0.0043254390194777	0.99789899491273	24	185	monosaccharide metabolic process	BP	0.177663389241285	BP monosaccharide metabolic process	Pdensi_DN13590_c1_g1, Pdensi_DN15022_c0_g1d213951, Pdensi_DN17331_c0_g1d216046, Pdensi_DN17780_c0_g1, Pdensi_DN19534_c0_g1, Pdensi_DN19924_c3_g1, Pdensi_DN20359_c3_g6, Pdensi_DN20864_c0_g2, Pdensi_DN21385_c0_g1d221225, Pdensi_DN21861_c0_g1d420238, Pdensi_DN22350_c0_g1d423860, Pdensi_DN24678_c1_g6, Pdensi_DN26873_c0_g3, Pdensi_DN30786_c0_g1d371270, Pdensi_DN34687_c0_g1d86587, Pdensi_DN39208_c0_g1d…
GO:0010393	0.00433606423105707	0.998055787023631	20	147	galacturonan metabolic process	BP	0.177663389241285	BP galacturonan metabolic process	Pdensi_DN11511_c0_g1, Pdensi_DN13671_c0_g1, Pdensi_DN16940_c0_g1d349324, Pdensi_DN18305_c1_g3, Pdensi_DN19565_c0_g1d218684, Pdensi_DN19780_c0_g1d360453, Pdensi_DN19843_c0_g1d219141, Pdensi_DN20111_c0_g1d188531, Pdensi_DN20199_c0_g4, Pdensi_DN20215_c2_g1, Pdensi_DN20250_c0_g5, Pdensi_DN20854_c0_g2, Pdensi_DN20919_c0_g1d362500, Pdensi_DN21385_c0_g1d221225, Pdensi_DN25155_c0_g1d192937, Pdensi_DN2622…
GO:0009555	0.00438017569475461	0.998087190698232	19	130	pollen development	BP	0.178876512726519	BP pollen development	Pdensi_DN11521_c0_g1d336257, Pdensi_DN14132_c0_g2, Pdensi_DN17158_c0_g2, Pdensi_DN17483_c0_g1d350904, Pdensi_DN18506_c0_g2, Pdensi_DN19202_c0_g3d357609, Pdensi_DN19600_c0_g1d485629, Pdensi_DN20199_c0_g4, Pdensi_DN20250_c0_g5, Pdensi_DN20401_c0_g1d63113, Pdensi_DN20930_c0_g1, Pdensi_DN21225_c0_g1d189464, Pdensi_DN21754_c0_g3, Pdensi_DN23870_c0_g1d70822, Pdensi_DN29514_c0_g1d196898, Pdensi_GG_11371…
GO:0019840	0.00442453529271987	0.999387898466533	5	16	isoprenoid binding	MF	0.180091728597736	MF isoprenoid binding	Pdensi_DN19753_c4_g3, Pdensi_DN23083_c0_g1d68985, Pdensi_GG_129987_c0_g1, Pdensi_GG_3477_c0_g1, Pdensi_GG_90355_c0_g1
GO:0016209	0.00451767660436071	0.997924934903912	21	150	antioxidant activity	MF	0.183277978820989	MF antioxidant activity	Pdensi_DN11871_c0_g1d458112, Pdensi_DN15194_c0_g1d343911, Pdensi_DN15463_c2_g1, Pdensi_DN15901_c0_g2d346209, Pdensi_DN16508_c0_g1d398834, Pdensi_DN16524_c0_g1d279098, Pdensi_DN16606_c1_g6, Pdensi_DN18688_c1_g5, Pdensi_DN18995_c0_g1, Pdensi_DN19247_c0_g1d286110, Pdensi_DN19943_c0_g1, Pdensi_DN19963_c1_g5, Pdensi_DN20249_c0_g1d411572, Pdensi_DN20337_c0_g1, Pdensi_DN24572_c0_g1, Pdensi_DN25099_c0_g1…
GO:0033993	0.00457989924466704	0.99719953368292	47	430	response to lipid	BP	0.185193106178618	BP response to lipid	Pdensi_DN1041_c0_g1d203043, Pdensi_DN11560_c0_g3, Pdensi_DN13806_c0_g1, Pdensi_DN13861_c0_g1, Pdensi_DN17266_c0_g1d529220, Pdensi_DN17735_c0_g1d12535, Pdensi_DN17867_c0_g1d530420, Pdensi_DN18561_c3_g1, Pdensi_DN19180_c3_g2, Pdensi_DN19617_c2_g1, Pdensi_DN19803_c0_g1d409969, Pdensi_DN19896_c0_g1, Pdensi_DN20468_c2_g1, Pdensi_DN20532_c0_g4, Pdensi_DN20680_c0_g1d291823, Pdensi_DN21081_c1_g1, Pdensi_…
GO:0052694	0.00465474751490515	1	2	2	jasmonoyl-isoleucine-12-hydroxylase activity	MF	0.187604578762501	MF jasmonoyl-isoleucine-12-hydroxylase activity	Pdensi_DN34856_c0_g1d374976, Pdensi_GG_82049_c0_g1
GO:0070085	0.00471988488482554	0.997732677509412	23	173	glycosylation	BP	0.189235643343493	BP glycosylation	Pdensi_DN10124_c0_g1d4575, Pdensi_DN15699_c0_g1d54606, Pdensi_DN15787_c1_g1d345433, Pdensi_DN16879_c0_g1d471972, Pdensi_DN18864_c1_g4, Pdensi_DN19000_c0_g1d406312, Pdensi_DN19663_c0_g2d359591, Pdensi_DN21317_c0_g1d294644, Pdensi_DN21385_c0_g1d221225, Pdensi_DN21846_c0_g1, Pdensi_DN21896_c0_g1d189998, Pdensi_DN22021_c0_g1d496006, Pdensi_DN22427_c0_g1d300413, Pdensi_DN23026_c0_g1d21334, Pdensi_DN24…
GO:0047172	0.00474124817912425	0.999795776607796	3	5	shikimate O-hydroxycinnamoyltransferase activity	MF	0.189235643343493	MF shikimate O-hydroxycinnamoyltransferase activity	Pdensi_DN14424_c0_g1d213386, Pdensi_DN22719_c2_g2, Pdensi_DN24552_c1_g1
GO:0050737	0.00474124817912425	0.999795776607796	3	5	O-hydroxycinnamoyltransferase activity	MF	0.189235643343493	MF O-hydroxycinnamoyltransferase activity	Pdensi_DN14424_c0_g1d213386, Pdensi_DN22719_c2_g2, Pdensi_DN24552_c1_g1
GO:0006869	0.00480693869523602	0.997929615797537	18	130	lipid transport	BP	0.191238628801116	BP lipid transport	Pdensi_DN11760_c0_g1d268987, Pdensi_DN15230_c0_g1, Pdensi_DN15440_c0_g1d109497, Pdensi_DN17925_c0_g1d402590, Pdensi_DN18226_c0_g1d353366, Pdensi_DN18697_c0_g2, Pdensi_DN19632_c0_g3, Pdensi_DN23590_c1_g2, Pdensi_DN24271_c1_g1, Pdensi_DN25169_c0_g2, Pdensi_DN32287_c0_g1, Pdensi_DN32796_c0_g1, Pdensi_DN4816_c0_g1, Pdensi_GG_106105_c0_g1, Pdensi_GG_123202_c1_g1, Pdensi_GG_146212_c0_g1, Pdensi_GG_1470…
GO:0048825	0.00487304920626026	0.999121366866737	6	22	cotyledon development	BP	0.193245388619961	BP cotyledon development	Pdensi_DN19638_c0_g1d287697, Pdensi_DN20191_c0_g2, Pdensi_DN20372_c1_g1, Pdensi_DN22455_c0_g2d543632, Pdensi_GG_16193_c0_g1, Pdensi_GG_23961_c0_g1
GO:0034308	0.00499508136966889	0.999086928047577	6	23	primary alcohol metabolic process	BP	0.197449802987585	BP primary alcohol metabolic process	Pdensi_DN13157_c0_g1, Pdensi_DN13536_c0_g1, Pdensi_DN17568_c0_g1d216235, Pdensi_DN24029_c0_g1d365267, Pdensi_DN39794_c0_g1, Pdensi_GG_46175_c0_g1
GO:0022891	0.00505333136697785	0.996536387835139	75	758	NA	NA	0.199114171721846	none	Pdensi_DN10072_c0_g1d386355, Pdensi_DN10207_c0_g1d266698, Pdensi_DN104174_c0_g1, Pdensi_DN11351_c0_g1, Pdensi_DN12675_c0_g1d6600, Pdensi_DN13351_c0_g1d339649, Pdensi_DN13489_c0_g1d391704, Pdensi_DN13866_c1_g1d523197, Pdensi_DN14253_c0_g1d179269, Pdensi_DN15273_c2_g1, Pdensi_DN16039_c0_g1, Pdensi_DN16689_c0_g1d215464, Pdensi_DN17464_c0_g1d529765, Pdensi_DN17735_c0_g1d12535, Pdensi_DN17735_c0_g2, P…
GO:0008194	0.00517413543035022	0.997130934040447	33	282	UDP-glycosyltransferase activity	MF	0.203224879816909	MF UDP-glycosyltransferase activity	Pdensi_DN12046_c0_g1d50385, Pdensi_DN13671_c0_g1, Pdensi_DN15022_c0_g1d213951, Pdensi_DN15512_c0_g1d214428, Pdensi_DN17499_c0_g1, Pdensi_DN18940_c0_g1d14363, Pdensi_DN19022_c0_g1d60200, Pdensi_DN19663_c0_g2d359591, Pdensi_DN19843_c0_g1d219141, Pdensi_DN19924_c3_g1, Pdensi_DN20199_c0_g4, Pdensi_DN20250_c0_g5, Pdensi_DN20282_c0_g1d219737, Pdensi_DN20864_c0_g2, Pdensi_DN20964_c0_g1, Pdensi_DN21317_c…
GO:0051171	0.00539669994466096	0.995720933213755	190	2143	regulation of nitrogen compound metabolic process	BP	0.211293652119059	BP regulation of nitrogen compound metabolic process	Pdensi_DN10759_c0_g1d334935, Pdensi_DN10979_c0_g1d103979, Pdensi_DN1115_c0_g1d203093, Pdensi_DN11496_c0_g1d210701, Pdensi_DN11521_c0_g1d336257, Pdensi_DN11635_c0_g1d210913, Pdensi_DN11658_c0_g1, Pdensi_DN11895_c0_g1, Pdensi_DN12183_c0_g1d211347, Pdensi_DN12202_c0_g1d389479, Pdensi_DN12213_c0_g1d389462, Pdensi_DN12229_c0_g1d337510, Pdensi_DN12824_c0_g1d211967, Pdensi_DN12869_c0_g1d338718, Pdensi_D…
GO:0080163	0.00541651937691127	0.999443925972365	4	11	regulation of protein serine/threonine phosphatase activity	BP	0.211398523656477	BP regulation of protein serine/threonine phosphatase activity	Pdensi_DN19753_c4_g3, Pdensi_GG_129987_c0_g1, Pdensi_GG_3477_c0_g1, Pdensi_GG_90355_c0_g1
GO:1903338	0.00610489273225373	0.998845314638674	6	22	regulation of cell wall organization or biogenesis	BP	0.237513066457051	BP regulation of cell wall organization or biogenesis	Pdensi_DN11658_c0_g1, Pdensi_DN15094_c1_g3d465823, Pdensi_DN19600_c1_g1, Pdensi_DN24261_c1_g2, Pdensi_GG_20042_c0_g1, Pdensi_GG_23728_c1_g1
GO:0009648	0.0061697604772023	0.997831605794112	12	72	photoperiodism	BP	0.238530728529666	BP photoperiodism	Pdensi_DN17266_c0_g1d529220, Pdensi_DN19842_c0_g1d360987, Pdensi_DN20996_c0_g1d293074, Pdensi_DN22621_c1_g1, Pdensi_DN22737_c0_g1d223194, Pdensi_DN6880_c0_g1d450628, Pdensi_GG_112643_c0_g1, Pdensi_GG_133827_c2_g1, Pdensi_GG_18974_c1_g1, Pdensi_GG_77646_c0_g1, Pdensi_GG_84135_c0_g1, Pdensi_GG_91739_c1_g1
GO:0042537	0.00617315028636873	0.997722053917135	13	79	benzene-containing compound metabolic process	BP	0.238530728529666	BP benzene-containing compound metabolic process	Pdensi_DN13536_c0_g1, Pdensi_DN16286_c0_g4, Pdensi_DN17568_c0_g1d216235, Pdensi_DN18672_c0_g1d217489, Pdensi_DN21005_c0_g4, Pdensi_DN23051_c0_g1d223592, Pdensi_DN24029_c0_g1d365267, Pdensi_DN25439_c0_g4, Pdensi_DN25445_c0_g1d138526, Pdensi_DN25698_c2_g1, Pdensi_DN32512_c0_g1, Pdensi_DN7686_c0_g1d207829, Pdensi_GG_46175_c0_g1
GO:0045893	0.00620286622648698	0.996183285362221	45	419	positive regulation of transcription, DNA-templated	BP	0.238530728529666	BP positive regulation of transcription, DNA-templated	Pdensi_DN10759_c0_g1d334935, Pdensi_DN11521_c0_g1d336257, Pdensi_DN11635_c0_g1d210913, Pdensi_DN12183_c0_g1d211347, Pdensi_DN12202_c0_g1d389479, Pdensi_DN14863_c0_g1d342967, Pdensi_DN15027_c0_g1d213970, Pdensi_DN15094_c1_g3d465823, Pdensi_DN15221_c0_g1d214075, Pdensi_DN15548_c0_g1d54388, Pdensi_DN16222_c0_g1d347070, Pdensi_DN17836_c0_g1, Pdensi_DN17943_c1_g3, Pdensi_DN18400_c0_g3, Pdensi_DN18561_…
GO:0003824	0.00620841351317788	0.99449986368343	754	9702	catalytic activity	MF	0.238530728529666	MF catalytic activity	Pdensi_DN10124_c0_g1d4575, Pdensi_DN10158_c0_g1d266584, Pdensi_DN10308_c0_g1d266900, Pdensi_DN1041_c0_g1d203043, Pdensi_DN10456_c0_g2, Pdensi_DN10586_c0_g1d209930, Pdensi_DN10846_c0_g1d335071, Pdensi_DN10911_c0_g1, Pdensi_DN11068_c0_g1d387639, Pdensi_DN11081_c0_g1d174065, Pdensi_DN11172_c0_g1, Pdensi_DN11297_c0_g3, Pdensi_DN11481_c0_g1, Pdensi_DN11506_c0_g1d457563, Pdensi_DN11511_c0_g1, Pdensi_DN…
GO:0080090	0.00626950279338509	0.995002928636281	192	2177	regulation of primary metabolic process	BP	0.240129745188877	BP regulation of primary metabolic process	Pdensi_DN10759_c0_g1d334935, Pdensi_DN10979_c0_g1d103979, Pdensi_DN1115_c0_g1d203093, Pdensi_DN11496_c0_g1d210701, Pdensi_DN11521_c0_g1d336257, Pdensi_DN11635_c0_g1d210913, Pdensi_DN11658_c0_g1, Pdensi_DN11895_c0_g1, Pdensi_DN12183_c0_g1d211347, Pdensi_DN12202_c0_g1d389479, Pdensi_DN12213_c0_g1d389462, Pdensi_DN12229_c0_g1d337510, Pdensi_DN12824_c0_g1d211967, Pdensi_DN12869_c0_g1d338718, Pdensi_D…
GO:0019432	0.00629416319459771	0.998571092544904	7	30	triglyceride biosynthetic process	BP	0.240327909222828	BP triglyceride biosynthetic process	Pdensi_DN17409_c0_g2, Pdensi_DN20014_c1_g1, Pdensi_DN21349_c1_g6, Pdensi_DN21394_c3_g1, Pdensi_DN24334_c0_g1d133196, Pdensi_DN24954_c0_g1d305220, Pdensi_GG_121614_c0_g1
GO:0004031	0.00645119740826513	0.999328527235822	4	10	aldehyde oxidase activity	MF	0.244808054265027	MF aldehyde oxidase activity	Pdensi_DN21944_c0_g1d541675, Pdensi_GG_149734_c0_g1, Pdensi_GG_18987_c0_g1, Pdensi_GG_30920_c0_g1
GO:0016623	0.00645119740826513	0.999328527235822	4	10	oxidoreductase activity, acting on the aldehyde or oxo group of donors, oxygen as acceptor	MF	0.244808054265027	MF oxidoreductase activity, acting on the aldehyde or oxo group of donors, oxygen as acceptor	Pdensi_DN21944_c0_g1d541675, Pdensi_GG_149734_c0_g1, Pdensi_GG_18987_c0_g1, Pdensi_GG_30920_c0_g1
GO:0033500	0.00649147693758886	0.998325312081831	8	36	carbohydrate homeostasis	BP	0.244984253691529	BP carbohydrate homeostasis	Pdensi_DN11871_c0_g1d458112, Pdensi_DN15194_c0_g1d343911, Pdensi_DN16524_c0_g1d279098, Pdensi_DN22645_c1_g1, Pdensi_DN25099_c0_g1d73557, Pdensi_DN39819_c1_g4, Pdensi_GG_129064_c1_g1, Pdensi_GG_146180_c0_g1
GO:0008284	0.00649556887676396	0.997826239403765	11	65	positive regulation of cell proliferation	BP	0.244984253691529	BP positive regulation of cell proliferation	Pdensi_DN12183_c0_g1d211347, Pdensi_DN17385_c0_g1d57185, Pdensi_DN20372_c1_g1, Pdensi_DN20715_c0_g1, Pdensi_DN22455_c0_g2d543632, Pdensi_DN32909_c0_g1d199954, Pdensi_DN8410_c0_g1d170709, Pdensi_GG_104047_c0_g1, Pdensi_GG_16193_c0_g1, Pdensi_GG_23961_c0_g1, Pdensi_GG_93509_c0_g1
GO:0016298	0.00657760420520355	0.997157387851613	17	120	lipase activity	MF	0.247321928849925	MF lipase activity	Pdensi_DN15940_c0_g1, Pdensi_DN17966_c0_g2, Pdensi_DN18176_c1_g1, Pdensi_DN19907_c0_g2d288620, Pdensi_DN19924_c1_g1d361392, Pdensi_DN20096_c0_g1d62246, Pdensi_DN20657_c0_g2d492328, Pdensi_DN21493_c0_g3, Pdensi_DN21800_c0_g2d297024, Pdensi_DN22129_c0_g1d67028, Pdensi_DN25291_c3_g3, Pdensi_DN40133_c1_g5, Pdensi_DN6959_c0_g1d263152, Pdensi_DN7585_c0_g1d207735, Pdensi_GG_26203_c1_g1, Pdensi_GG_32397_…
GO:0052542	0.00668503486213224	0.997904868327604	10	55	defense response by callose deposition	BP	0.250597370682909	BP defense response by callose deposition	Pdensi_DN11871_c0_g1d458112, Pdensi_DN15194_c0_g1d343911, Pdensi_DN16524_c0_g1d279098, Pdensi_DN19254_c3_g2, Pdensi_DN19924_c3_g1, Pdensi_DN22331_c0_g3d424292, Pdensi_DN25099_c0_g1d73557, Pdensi_DN36449_c0_g1d31730, Pdensi_DN39819_c1_g4, Pdensi_GG_144104_c0_g1
GO:0016746	0.00670620335939356	0.995960811851771	41	365	transferase activity, transferring acyl groups	MF	0.250629109186063	MF transferase activity, transferring acyl groups	Pdensi_DN11511_c0_g1, Pdensi_DN12591_c0_g1d211750, Pdensi_DN12647_c0_g2, Pdensi_DN13433_c0_g1, Pdensi_DN14424_c0_g1d213386, Pdensi_DN14953_c0_g1d180857, Pdensi_DN15837_c1_g1, Pdensi_DN15940_c0_g1, Pdensi_DN16483_c0_g1, Pdensi_DN17409_c0_g2, Pdensi_DN17802_c1_g1, Pdensi_DN18305_c1_g3, Pdensi_DN18323_c0_g1, Pdensi_DN18385_c0_g1d115059, Pdensi_DN18774_c0_g1d355297, Pdensi_DN19565_c0_g1d218684, Pdens…
GO:0009625	0.00679804814939599	0.998663162759019	6	24	response to insect	BP	0.250975224678867	BP response to insect	Pdensi_DN12923_c0_g2, Pdensi_DN22072_c0_g2d222098, Pdensi_DN25291_c3_g3, Pdensi_DN39093_c0_g2, Pdensi_DN40133_c1_g5, Pdensi_GG_26203_c1_g1
GO:0034309	0.006820630507431	0.999251116726599	4	11	primary alcohol biosynthetic process	BP	0.250975224678867	BP primary alcohol biosynthetic process	Pdensi_DN13536_c0_g1, Pdensi_DN17568_c0_g1d216235, Pdensi_DN24029_c0_g1d365267, Pdensi_GG_46175_c0_g1
GO:1902680	0.00683069531027306	0.995772739679817	45	421	positive regulation of RNA biosynthetic process	BP	0.250975224678867	BP positive regulation of RNA biosynthetic process	Pdensi_DN10759_c0_g1d334935, Pdensi_DN11521_c0_g1d336257, Pdensi_DN11635_c0_g1d210913, Pdensi_DN12183_c0_g1d211347, Pdensi_DN12202_c0_g1d389479, Pdensi_DN14863_c0_g1d342967, Pdensi_DN15027_c0_g1d213970, Pdensi_DN15094_c1_g3d465823, Pdensi_DN15221_c0_g1d214075, Pdensi_DN15548_c0_g1d54388, Pdensi_DN16222_c0_g1d347070, Pdensi_DN17836_c0_g1, Pdensi_DN17943_c1_g3, Pdensi_DN18400_c0_g3, Pdensi_DN18561_…
GO:1903508	0.00683069531027306	0.995772739679817	45	421	positive regulation of nucleic acid-templated transcription	BP	0.250975224678867	BP positive regulation of nucleic acid-templated transcription	Pdensi_DN10759_c0_g1d334935, Pdensi_DN11521_c0_g1d336257, Pdensi_DN11635_c0_g1d210913, Pdensi_DN12183_c0_g1d211347, Pdensi_DN12202_c0_g1d389479, Pdensi_DN14863_c0_g1d342967, Pdensi_DN15027_c0_g1d213970, Pdensi_DN15094_c1_g3d465823, Pdensi_DN15221_c0_g1d214075, Pdensi_DN15548_c0_g1d54388, Pdensi_DN16222_c0_g1d347070, Pdensi_DN17836_c0_g1, Pdensi_DN17943_c1_g3, Pdensi_DN18400_c0_g3, Pdensi_DN18561_…
GO:0030574	0.00683756389297814	0.999601675331516	3	6	collagen catabolic process	BP	0.250975224678867	BP collagen catabolic process	Pdensi_DN21851_c0_g2, Pdensi_GG_14314_c0_g1, Pdensi_GG_879_c1_g1
GO:0044243	0.00683756389297814	0.999601675331516	3	6	NA	NA	0.250975224678867	none	Pdensi_DN21851_c0_g2, Pdensi_GG_14314_c0_g1, Pdensi_GG_879_c1_g1
GO:2000242	0.00695019262222252	0.997657962794483	11	63	negative regulation of reproductive process	BP	0.254352301512968	BP negative regulation of reproductive process	Pdensi_DN12213_c0_g1d389462, Pdensi_DN19467_c0_g1, Pdensi_DN21739_c0_g1d221731, Pdensi_DN22392_c1_g1, Pdensi_DN22737_c0_g1d302326, Pdensi_DN22786_c1_g1d302012, Pdensi_DN9686_c0_g1d385880, Pdensi_GG_2176_c2_g1, Pdensi_GG_26038_c2_g1, Pdensi_GG_30498_c0_g1, Pdensi_GG_61773_c1_g1
GO:0019219	0.0070623542268544	0.994504023458454	153	1695	regulation of nucleobase-containing compound metabolic process	BP	0.256883064258608	BP regulation of nucleobase-containing compound metabolic process	Pdensi_DN10759_c0_g1d334935, Pdensi_DN10979_c0_g1d103979, Pdensi_DN1115_c0_g1d203093, Pdensi_DN11521_c0_g1d336257, Pdensi_DN11635_c0_g1d210913, Pdensi_DN11658_c0_g1, Pdensi_DN11895_c0_g1, Pdensi_DN12183_c0_g1d211347, Pdensi_DN12202_c0_g1d389479, Pdensi_DN12213_c0_g1d389462, Pdensi_DN12229_c0_g1d337510, Pdensi_DN12824_c0_g1d211967, Pdensi_DN12869_c0_g1d338718, Pdensi_DN12939_c0_g2, Pdensi_DN13149_…
GO:0042735	0.00706920623984292	1	2	2	protein body	CC	0.256883064258608	CC protein body	Pdensi_DN25674_c0_g2, Pdensi_DN38059_c0_g1
GO:0005201	0.00708183263179493	1	2	2	extracellular matrix structural constituent	MF	0.256883064258608	MF extracellular matrix structural constituent	Pdensi_DN19317_c1_g1, Pdensi_DN24100_c0_g1
GO:0051094	0.00711999471122183	0.996582051505458	21	159	positive regulation of developmental process	BP	0.257509955347504	BP positive regulation of developmental process	Pdensi_DN17385_c0_g1d57185, Pdensi_DN18561_c3_g1, Pdensi_DN19517_c0_g1d61117, Pdensi_DN20468_c2_g1, Pdensi_DN22621_c1_g1, Pdensi_DN22737_c0_g1d223194, Pdensi_DN25060_c1_g2d136610, Pdensi_DN25687_c1_g1, Pdensi_DN25687_c1_g2, Pdensi_DN34641_c1_g2, Pdensi_DN6277_c0_g1d46369, Pdensi_DN9616_c0_g1d333228, Pdensi_GG_112643_c0_g1, Pdensi_GG_129064_c1_g1, Pdensi_GG_133473_c0_g1, Pdensi_GG_133827_c2_g1, Pd…
GO:0008271	0.00729861055482931	0.999182546898881	4	11	secondary active sulfate transmembrane transporter activity	MF	0.262649042020988	MF secondary active sulfate transmembrane transporter activity	Pdensi_DN19606_c0_g2d360085, Pdensi_DN23919_c0_g1d224932, Pdensi_DN39885_c1_g2, Pdensi_GG_147565_c1_g1
GO:0031328	0.0073046802410767	0.995252365567787	54	526	positive regulation of cellular biosynthetic process	BP	0.262649042020988	BP positive regulation of cellular biosynthetic process	Pdensi_DN10759_c0_g1d334935, Pdensi_DN11521_c0_g1d336257, Pdensi_DN11635_c0_g1d210913, Pdensi_DN12183_c0_g1d211347, Pdensi_DN12202_c0_g1d389479, Pdensi_DN14863_c0_g1d342967, Pdensi_DN15027_c0_g1d213970, Pdensi_DN15094_c1_g3d465823, Pdensi_DN15221_c0_g1d214075, Pdensi_DN15548_c0_g1d54388, Pdensi_DN16222_c0_g1d347070, Pdensi_DN16505_c1_g1d279192, Pdensi_DN17836_c0_g1, Pdensi_DN17943_c1_g3, Pdensi_D…
GO:0051240	0.00749547096754843	0.996384612176137	21	159	positive regulation of multicellular organismal process	BP	0.268662774132372	BP positive regulation of multicellular organismal process	Pdensi_DN17385_c0_g1d57185, Pdensi_DN18561_c3_g1, Pdensi_DN19517_c0_g1d61117, Pdensi_DN19991_c0_g1, Pdensi_DN20468_c2_g1, Pdensi_DN22621_c1_g1, Pdensi_DN22737_c0_g1d223194, Pdensi_DN25060_c1_g2d136610, Pdensi_DN25687_c1_g1, Pdensi_DN25687_c1_g2, Pdensi_DN34641_c1_g2, Pdensi_DN9616_c0_g1d333228, Pdensi_GG_112643_c0_g1, Pdensi_GG_129064_c1_g1, Pdensi_GG_133473_c0_g1, Pdensi_GG_133827_c2_g1, Pdensi_…
GO:0016747	0.00751549964126071	0.995536947833284	38	335	transferase activity, transferring acyl groups other than amino-acyl groups	MF	0.268662774132372	MF transferase activity, transferring acyl groups other than amino-acyl groups	Pdensi_DN11511_c0_g1, Pdensi_DN12591_c0_g1d211750, Pdensi_DN12647_c0_g2, Pdensi_DN14424_c0_g1d213386, Pdensi_DN15837_c1_g1, Pdensi_DN15940_c0_g1, Pdensi_DN16483_c0_g1, Pdensi_DN17409_c0_g2, Pdensi_DN17802_c1_g1, Pdensi_DN18305_c1_g3, Pdensi_DN18323_c0_g1, Pdensi_DN18385_c0_g1d115059, Pdensi_DN18774_c0_g1d355297, Pdensi_DN19565_c0_g1d218684, Pdensi_DN19885_c1_g1d486838, Pdensi_DN20014_c1_g1, Pdens…
GO:0047196	0.00765269901923578	0.998771480237061	5	17	long-chain-alcohol O-fatty-acyltransferase activity	MF	0.271181764678723	MF long-chain-alcohol O-fatty-acyltransferase activity	Pdensi_DN17409_c0_g2, Pdensi_DN20014_c1_g1, Pdensi_DN21349_c1_g6, Pdensi_DN24954_c0_g1d305220, Pdensi_GG_121614_c0_g1
GO:0102966	0.00765269901923578	0.998771480237061	5	17	arachidoyl-CoA:1-dodecanol O-acyltransferase activity	MF	0.271181764678723	MF arachidoyl-CoA:1-dodecanol O-acyltransferase activity	Pdensi_DN17409_c0_g2, Pdensi_DN20014_c1_g1, Pdensi_DN21349_c1_g6, Pdensi_DN24954_c0_g1d305220, Pdensi_GG_121614_c0_g1
GO:0103095	0.00765269901923578	0.998771480237061	5	17	wax ester synthase activity	MF	0.271181764678723	MF wax ester synthase activity	Pdensi_DN17409_c0_g2, Pdensi_DN20014_c1_g1, Pdensi_DN21349_c1_g6, Pdensi_DN24954_c0_g1d305220, Pdensi_GG_121614_c0_g1
GO:0045489	0.00767391841992008	0.997210845315222	12	77	pectin biosynthetic process	BP	0.271181764678723	BP pectin biosynthetic process	Pdensi_DN11511_c0_g1, Pdensi_DN13671_c0_g1, Pdensi_DN18305_c1_g3, Pdensi_DN19565_c0_g1d218684, Pdensi_DN19843_c0_g1d219141, Pdensi_DN20199_c0_g4, Pdensi_DN20215_c2_g1, Pdensi_DN20250_c0_g5, Pdensi_DN21385_c0_g1d221225, Pdensi_DN26229_c2_g1, Pdensi_DN39335_c0_g3, Pdensi_GG_65695_c0_g1
GO:0072330	0.00771729326018878	0.995639497737554	32	277	monocarboxylic acid biosynthetic process	BP	0.271935365079738	BP monocarboxylic acid biosynthetic process	Pdensi_DN10586_c0_g1d209930, Pdensi_DN10846_c0_g1d335071, Pdensi_DN12647_c0_g2, Pdensi_DN15745_c0_g1, Pdensi_DN16483_c0_g1, Pdensi_DN18176_c1_g1, Pdensi_DN18774_c0_g1d355297, Pdensi_DN20327_c1_g1, Pdensi_DN20576_c0_g2, Pdensi_DN21227_c0_g1d362762, Pdensi_DN21597_c0_g1d189745, Pdensi_DN21762_c0_g1d420144, Pdensi_DN21774_c0_g1, Pdensi_DN22639_c0_g3, Pdensi_DN23051_c0_g1d223592, Pdensi_DN24369_c0_g2…
GO:0050789	0.00851343794475099	0.992675094776138	418	5108	regulation of biological process	BP	0.299134558896336	BP regulation of biological process	Pdensi_DN10229_c0_g1d455090, Pdensi_DN1041_c0_g1d203043, Pdensi_DN10759_c0_g1d334935, Pdensi_DN10914_c0_g1d387447, Pdensi_DN10979_c0_g1d103979, Pdensi_DN1115_c0_g1d203093, Pdensi_DN11475_c0_g1d336191, Pdensi_DN11496_c0_g1d210701, Pdensi_DN11521_c0_g1d336257, Pdensi_DN11635_c0_g1d210913, Pdensi_DN11658_c0_g1, Pdensi_DN11871_c0_g1d458112, Pdensi_DN11895_c0_g1, Pdensi_DN12183_c0_g1d211347, Pdensi_DN…
GO:0005543	0.00853791307716887	0.996098518239538	18	133	phospholipid binding	MF	0.299142278354329	MF phospholipid binding	Pdensi_DN10914_c0_g1d387447, Pdensi_DN19443_c1_g2, Pdensi_DN19842_c0_g1d360987, Pdensi_DN20996_c0_g1d293074, Pdensi_DN22079_c0_g2d541921, Pdensi_DN22621_c1_g1, Pdensi_DN22737_c0_g1d223194, Pdensi_DN23590_c1_g2, Pdensi_DN6119_c0_g1, Pdensi_DN6880_c0_g1d450628, Pdensi_DN97937_c0_g1, Pdensi_GG_112643_c0_g1, Pdensi_GG_133827_c2_g1, Pdensi_GG_134937_c0_g1, Pdensi_GG_18974_c1_g1, Pdensi_GG_77646_c0_g1,…
GO:0044421	0.00863698246310502	0.99585967285031	20	153	extracellular region part	CC	0.301756104015508	CC extracellular region part	Pdensi_DN13861_c0_g1, Pdensi_DN15132_c1_g3, Pdensi_DN17492_c0_g1d474248, Pdensi_DN17780_c0_g1, Pdensi_DN19317_c1_g1, Pdensi_DN19600_c0_g1d485629, Pdensi_DN20327_c1_g1, Pdensi_DN21851_c0_g2, Pdensi_DN21944_c0_g1d541675, Pdensi_DN22129_c0_g1d67028, Pdensi_DN22158_c0_g1d422615, Pdensi_DN24100_c0_g1, Pdensi_DN24467_c0_g1, Pdensi_DN40307_c0_g1, Pdensi_DN6400_c0_g1d329090, Pdensi_DN9506_c0_g1d333058, P…
GO:0004144	0.00874560022292854	0.998171916851458	6	25	diacylglycerol O-acyltransferase activity	MF	0.3041962785082	MF diacylglycerol O-acyltransferase activity	Pdensi_DN17409_c0_g2, Pdensi_DN20014_c1_g1, Pdensi_DN21349_c1_g6, Pdensi_DN24334_c0_g1d133196, Pdensi_DN24954_c0_g1d305220, Pdensi_GG_121614_c0_g1
GO:0009733	0.00876027949998466	0.995545344567051	23	187	response to auxin	BP	0.3041962785082	BP response to auxin	Pdensi_DN12923_c0_g2, Pdensi_DN13684_c0_g1, Pdensi_DN13820_c0_g1d392487, Pdensi_DN14469_c0_g1, Pdensi_DN15813_c0_g1d277189, Pdensi_DN15822_c0_g1d345849, Pdensi_DN18343_c0_g1d353974, Pdensi_DN19072_c0_g1d356753, Pdensi_DN19072_c0_g3, Pdensi_DN20253_c0_g1d289878, Pdensi_DN20680_c0_g1d291823, Pdensi_DN21778_c1_g3, Pdensi_DN22072_c0_g2d222098, Pdensi_DN22803_c0_g3d545638, Pdensi_DN23145_c0_g1d496996,…
GO:0042304	0.00878082179104184	0.998492003520401	5	20	regulation of fatty acid biosynthetic process	BP	0.3041962785082	BP regulation of fatty acid biosynthetic process	Pdensi_DN16505_c1_g1d279192, Pdensi_DN18506_c0_g2, Pdensi_DN19202_c0_g3d357609, Pdensi_DN4636_c0_g1d205709, Pdensi_GG_57871_c0_g1
GO:0016998	0.00885630156790254	0.997842710230837	7	31	cell wall macromolecule catabolic process	BP	0.30595172895502	BP cell wall macromolecule catabolic process	Pdensi_DN10456_c0_g2, Pdensi_DN15418_c0_g2d466840, Pdensi_DN20784_c0_g1, Pdensi_DN23393_c1_g1, Pdensi_DN25529_c0_g1d227576, Pdensi_GG_111523_c0_g1, Pdensi_GG_11158_c0_g1
GO:0031323	0.00895966671124427	0.992753758862881	201	2306	regulation of cellular metabolic process	BP	0.308658015502166	BP regulation of cellular metabolic process	Pdensi_DN10229_c0_g1d455090, Pdensi_DN10759_c0_g1d334935, Pdensi_DN10979_c0_g1d103979, Pdensi_DN1115_c0_g1d203093, Pdensi_DN11496_c0_g1d210701, Pdensi_DN11521_c0_g1d336257, Pdensi_DN11635_c0_g1d210913, Pdensi_DN11658_c0_g1, Pdensi_DN11895_c0_g1, Pdensi_DN12183_c0_g1d211347, Pdensi_DN12202_c0_g1d389479, Pdensi_DN12213_c0_g1d389462, Pdensi_DN12229_c0_g1d337510, Pdensi_DN12824_c0_g1d211967, Pdensi_D…
GO:0120025	0.0091695638143405	0.996137953058297	15	103	plasma membrane bounded cell projection	CC	0.315008998669252	CC plasma membrane bounded cell projection	Pdensi_DN13671_c0_g1, Pdensi_DN15654_c0_g1, Pdensi_DN19991_c0_g1, Pdensi_DN20199_c0_g4, Pdensi_DN20217_c2_g3, Pdensi_DN20250_c0_g5, Pdensi_DN21784_c0_g4, Pdensi_DN21802_c0_g1d420801, Pdensi_DN21802_c0_g3, Pdensi_DN23212_c0_g3, Pdensi_DN28060_c0_g1d141387, Pdensi_DN36203_c0_g2, Pdensi_DN589_c0_g1d164266, Pdensi_GG_106803_c1_g1, Pdensi_GG_78706_c1_g1
GO:0047274	0.00946880666136896	0.999314958946077	3	7	galactinol-sucrose galactosyltransferase activity	MF	0.324385534874065	MF galactinol-sucrose galactosyltransferase activity	Pdensi_DN19514_c0_g2d359177, Pdensi_DN34393_c0_g1d201230, Pdensi_GG_104441_c0_g1
GO:0006979	0.00950930548137981	0.994259195221709	38	347	response to oxidative stress	BP	0.324870538786308	BP response to oxidative stress	Pdensi_DN10979_c0_g1d103979, Pdensi_DN15022_c0_g1d213951, Pdensi_DN15463_c2_g1, Pdensi_DN15524_c0_g1d182417, Pdensi_DN15901_c0_g2d346209, Pdensi_DN15940_c0_g1, Pdensi_DN16508_c0_g1d398834, Pdensi_DN16606_c1_g6, Pdensi_DN18169_c0_g1d13057, Pdensi_DN18669_c0_g1d532211, Pdensi_DN18688_c1_g5, Pdensi_DN19247_c0_g1d286110, Pdensi_DN19803_c0_g1d409969, Pdensi_DN19943_c0_g1, Pdensi_DN19963_c1_g5, Pdensi_…
GO:0008283	0.00993313917978954	0.996666803304045	10	61	cell proliferation	BP	0.338096979788174	BP cell proliferation	Pdensi_DN10759_c0_g1d334935, Pdensi_DN15834_c0_g1d526435, Pdensi_DN17385_c0_g1d57185, Pdensi_DN17492_c0_g1d474248, Pdensi_DN18334_c0_g1d114947, Pdensi_DN19638_c0_g1d287697, Pdensi_DN218_c0_g1, Pdensi_DN6400_c0_g1d329090, Pdensi_GG_71144_c0_g1, Pdensi_GG_93509_c0_g1
GO:0048587	0.00995128546688617	0.998742898142311	4	12	regulation of short-day photoperiodism, flowering	BP	0.338096979788174	BP regulation of short-day photoperiodism, flowering	Pdensi_DN18345_c0_g1d403901, Pdensi_DN20933_c0_g1d415490, Pdensi_GG_12842_c0_g1, Pdensi_GG_73731_c0_g1
GO:0035337	0.0100050574546316	0.9987340767011	4	12	fatty-acyl-CoA metabolic process	BP	0.338990037329593	BP fatty-acyl-CoA metabolic process	Pdensi_DN13940_c0_g1d7805, Pdensi_DN17495_c0_g1, Pdensi_DN21755_c0_g1d221703, Pdensi_DN33061_c0_g1d236426
GO:0001101	0.0101171547738646	0.992763728890645	80	828	response to acid chemical	BP	0.341848958427593	BP response to acid chemical	Pdensi_DN10914_c0_g1d387447, Pdensi_DN11560_c0_g3, Pdensi_DN13806_c0_g1, Pdensi_DN13861_c0_g1, Pdensi_DN15094_c1_g3d465823, Pdensi_DN15813_c0_g1d277189, Pdensi_DN16505_c1_g1d279192, Pdensi_DN17266_c0_g1d529220, Pdensi_DN17735_c0_g1d12535, Pdensi_DN17867_c0_g1d530420, Pdensi_DN17873_c0_g3, Pdensi_DN17943_c1_g3, Pdensi_DN18561_c3_g1, Pdensi_DN18948_c0_g1d14272, Pdensi_DN19038_c1_g6, Pdensi_DN19180_…
GO:0008324	0.010247033021786	0.993573876464792	43	407	cation transmembrane transporter activity	MF	0.34529141600461	MF cation transmembrane transporter activity	Pdensi_DN10072_c0_g1d386355, Pdensi_DN104174_c0_g1, Pdensi_DN11351_c0_g1, Pdensi_DN12675_c0_g1d6600, Pdensi_DN13489_c0_g1d391704, Pdensi_DN14253_c0_g1d179269, Pdensi_DN15273_c2_g1, Pdensi_DN16039_c0_g1, Pdensi_DN17464_c0_g1d529765, Pdensi_DN17735_c0_g1d12535, Pdensi_DN17735_c0_g2, Pdensi_DN18001_c1_g4, Pdensi_DN19021_c0_g1d356802, Pdensi_DN19486_c0_g1d287099, Pdensi_DN20217_c2_g3, Pdensi_DN21658_…
GO:0090342	0.0103627650329164	0.998163080673951	5	19	regulation of cell aging	BP	0.347982293247905	BP regulation of cell aging	Pdensi_DN22737_c0_g1d302326, Pdensi_DN22786_c1_g1d302012, Pdensi_GG_26038_c2_g1, Pdensi_GG_30498_c0_g1, Pdensi_GG_61773_c1_g1
GO:0046460	0.0104394609535851	0.997352406676755	7	33	neutral lipid biosynthetic process	BP	0.347982293247905	BP neutral lipid biosynthetic process	Pdensi_DN17409_c0_g2, Pdensi_DN20014_c1_g1, Pdensi_DN21349_c1_g6, Pdensi_DN21394_c3_g1, Pdensi_DN24334_c0_g1d133196, Pdensi_DN24954_c0_g1d305220, Pdensi_GG_121614_c0_g1
GO:0046463	0.0104394609535851	0.997352406676755	7	33	acylglycerol biosynthetic process	BP	0.347982293247905	BP acylglycerol biosynthetic process	Pdensi_DN17409_c0_g2, Pdensi_DN20014_c1_g1, Pdensi_DN21349_c1_g6, Pdensi_DN21394_c3_g1, Pdensi_DN24334_c0_g1d133196, Pdensi_DN24954_c0_g1d305220, Pdensi_GG_121614_c0_g1
GO:0098754	0.0104397509528683	0.997693965427336	6	28	detoxification	BP	0.347982293247905	BP detoxification	Pdensi_DN18345_c0_g1d403901, Pdensi_DN20933_c0_g1d415490, Pdensi_DN34957_c2_g1, Pdensi_DN3631_c0_g1d447999, Pdensi_GG_12842_c0_g1, Pdensi_GG_73731_c0_g1
GO:0010229	0.0104798565467258	0.996430243331951	10	67	inflorescence development	BP	0.348377549301264	BP inflorescence development	Pdensi_DN19101_c2_g2, Pdensi_DN19842_c0_g1d360987, Pdensi_DN20686_c1_g2, Pdensi_DN20996_c0_g1d293074, Pdensi_DN21044_c1_g1, Pdensi_DN24008_c0_g2, Pdensi_DN24661_c3_g2, Pdensi_DN6880_c0_g1d450628, Pdensi_GG_43488_c0_g1, Pdensi_GG_91739_c1_g1
GO:0035798	0.0107108978864711	0.998616936687371	4	12	2-alkenal reductase (NADP+) activity	MF	0.35415926918815	MF 2-alkenal reductase (NADP+) activity	Pdensi_DN20625_c0_g1d362241, Pdensi_DN25243_c0_g3, Pdensi_GG_154584_c0_g1, Pdensi_GG_57214_c0_g1
GO:0090484	0.010711214417188	0.996636428089393	9	50	NA	NA	0.35415926918815	none	Pdensi_DN104174_c0_g1, Pdensi_DN15403_c1_g1, Pdensi_DN19690_c0_g1d408815, Pdensi_DN19903_c0_g2, Pdensi_DN21984_c0_g1d297873, Pdensi_DN22124_c0_g1d67031, Pdensi_DN24065_c1_g3, Pdensi_DN40533_c0_g1d319005, Pdensi_GG_125392_c2_g1
GO:0010557	0.0110224294822825	0.992830326133377	49	481	positive regulation of macromolecule biosynthetic process	BP	0.363474927286071	BP positive regulation of macromolecule biosynthetic process	Pdensi_DN10759_c0_g1d334935, Pdensi_DN11521_c0_g1d336257, Pdensi_DN11635_c0_g1d210913, Pdensi_DN12183_c0_g1d211347, Pdensi_DN12202_c0_g1d389479, Pdensi_DN14863_c0_g1d342967, Pdensi_DN15027_c0_g1d213970, Pdensi_DN15094_c1_g3d465823, Pdensi_DN15221_c0_g1d214075, Pdensi_DN15548_c0_g1d54388, Pdensi_DN16222_c0_g1d347070, Pdensi_DN17836_c0_g1, Pdensi_DN17943_c1_g3, Pdensi_DN18400_c0_g3, Pdensi_DN18561_…
GO:0045892	0.0112774398749735	0.993640196472908	29	253	negative regulation of transcription, DNA-templated	BP	0.369177950902224	BP negative regulation of transcription, DNA-templated	Pdensi_DN11658_c0_g1, Pdensi_DN12229_c0_g1d337510, Pdensi_DN14320_c1_g1, Pdensi_DN15027_c0_g1d213970, Pdensi_DN15813_c0_g1d277189, Pdensi_DN17780_c0_g1, Pdensi_DN18248_c0_g1d403725, Pdensi_DN18400_c0_g3, Pdensi_DN18504_c0_g1d284071, Pdensi_DN19600_c1_g1, Pdensi_DN19813_c1_g2, Pdensi_DN19991_c0_g1, Pdensi_DN20044_c0_g1d289250, Pdensi_DN20044_c0_g2, Pdensi_DN20680_c0_g1d291823, Pdensi_DN20990_c1_g1…
GO:0032963	0.0113151111198444	0.999124703681903	3	7	collagen metabolic process	BP	0.369177950902224	BP collagen metabolic process	Pdensi_DN21851_c0_g2, Pdensi_GG_14314_c0_g1, Pdensi_GG_879_c1_g1
GO:0044236	0.0113151111198444	0.999124703681903	3	7	NA	NA	0.369177950902224	none	Pdensi_DN21851_c0_g2, Pdensi_GG_14314_c0_g1, Pdensi_GG_879_c1_g1
GO:0044259	0.0113151111198444	0.999124703681903	3	7	NA	NA	0.369177950902224	none	Pdensi_DN21851_c0_g2, Pdensi_GG_14314_c0_g1, Pdensi_GG_879_c1_g1
GO:0065007	0.0114924738872256	0.990012129583766	447	5512	biological regulation	BP	0.373975410161353	BP biological regulation	Pdensi_DN10072_c0_g1d386355, Pdensi_DN10158_c0_g1d266584, Pdensi_DN10229_c0_g1d455090, Pdensi_DN1041_c0_g1d203043, Pdensi_DN10759_c0_g1d334935, Pdensi_DN10914_c0_g1d387447, Pdensi_DN10979_c0_g1d103979, Pdensi_DN1115_c0_g1d203093, Pdensi_DN11475_c0_g1d336191, Pdensi_DN11496_c0_g1d210701, Pdensi_DN11521_c0_g1d336257, Pdensi_DN11635_c0_g1d210913, Pdensi_DN11658_c0_g1, Pdensi_DN11871_c0_g1d458112, Pd…
GO:0048581	0.0115861585589532	0.995342218265089	13	86	negative regulation of post-embryonic development	BP	0.374132429748478	BP negative regulation of post-embryonic development	Pdensi_DN12213_c0_g1d389462, Pdensi_DN19467_c0_g1, Pdensi_DN20096_c0_g1d62246, Pdensi_DN21739_c0_g1d221731, Pdensi_DN22203_c0_g2d20466, Pdensi_DN22392_c1_g1, Pdensi_DN22737_c0_g1d302326, Pdensi_DN22786_c1_g1d302012, Pdensi_DN9686_c0_g1d385880, Pdensi_GG_2176_c2_g1, Pdensi_GG_26038_c2_g1, Pdensi_GG_30498_c0_g1, Pdensi_GG_61773_c1_g1
GO:0016763	0.0115947601578681	0.996026195722353	10	59	transferase activity, transferring pentosyl groups	MF	0.374132429748478	MF transferase activity, transferring pentosyl groups	Pdensi_DN13044_c0_g1d460723, Pdensi_DN18940_c0_g1d14363, Pdensi_DN19022_c0_g1d60200, Pdensi_DN19663_c0_g2d359591, Pdensi_DN20822_c1_g1, Pdensi_DN21317_c0_g1d294644, Pdensi_DN24647_c0_g2, Pdensi_DN29879_c0_g1d370446, Pdensi_DN45696_c0_g1d38979, Pdensi_DN9153_c0_g1
GO:0001158	0.0116301959532392	0.999090950774474	3	7	enhancer sequence-specific DNA binding	MF	0.374132429748478	MF enhancer sequence-specific DNA binding	Pdensi_DN19600_c1_g1, Pdensi_DN24261_c1_g2, Pdensi_GG_23728_c1_g1
GO:0035326	0.0116301959532392	0.999090950774474	3	7	enhancer binding	MF	0.374132429748478	MF enhancer binding	Pdensi_DN19600_c1_g1, Pdensi_DN24261_c1_g2, Pdensi_GG_23728_c1_g1
GO:0010427	0.0116489785959147	0.998422069895518	4	13	abscisic acid binding	MF	0.374132429748478	MF abscisic acid binding	Pdensi_DN19753_c4_g3, Pdensi_GG_129987_c0_g1, Pdensi_GG_3477_c0_g1, Pdensi_GG_90355_c0_g1
GO:0097599	0.011727445484563	0.997816606502579	5	21	xylanase activity	MF	0.375674247171727	MF xylanase activity	Pdensi_DN17518_c0_g1d474702, Pdensi_DN19386_c0_g1d358050, Pdensi_DN23116_c1_g4, Pdensi_DN37721_c1_g7, Pdensi_GG_106765_c0_g1
GO:0016020	0.0118125871332209	0.989792769494192	406	4975	membrane	CC	0.37742133967361	CC membrane	Pdensi_DN10072_c0_g1d386355, Pdensi_DN10124_c0_g1d4575, Pdensi_DN10184_c0_g1d454940, Pdensi_DN104174_c0_g1, Pdensi_DN10586_c0_g1d209930, Pdensi_DN10846_c0_g1d335071, Pdensi_DN10914_c0_g1d387447, Pdensi_DN10979_c0_g1d103979, Pdensi_DN11351_c0_g1, Pdensi_DN11420_c0_g2, Pdensi_DN11560_c0_g3, Pdensi_DN11572_c0_g1d268781, Pdensi_DN11645_c0_g1d336523, Pdensi_DN11837_c0_g1d269228, Pdensi_DN11871_c0_g1d4…
GO:0004497	0.0118844397171823	0.993595311588355	25	211	monooxygenase activity	MF	0.378735904475477	MF monooxygenase activity	Pdensi_DN1041_c0_g1d203043, Pdensi_DN10586_c0_g1d209930, Pdensi_DN15296_c0_g1d466330, Pdensi_DN19420_c0_g1d534137, Pdensi_DN21004_c0_g1d362641, Pdensi_DN21227_c0_g1d362762, Pdensi_DN21597_c0_g1d189745, Pdensi_DN21963_c1_g6, Pdensi_DN22208_c1_g1d20470, Pdensi_DN26645_c0_g1d24118, Pdensi_DN34856_c0_g1d374976, Pdensi_DN35341_c0_g1d30996, Pdensi_DN37836_c0_g1d509966, Pdensi_DN39573_c3_g1, Pdensi_DN40…
GO:0009900	0.0119349190769346	0.997768148974764	5	21	dehiscence	BP	0.379364322102667	BP dehiscence	Pdensi_DN12202_c0_g1d389479, Pdensi_DN18506_c0_g2, Pdensi_DN19202_c0_g3d357609, Pdensi_DN24770_c0_g1d498397, Pdensi_GG_57871_c0_g1
GO:0019439	0.0122087435291204	0.9926103743146	36	332	aromatic compound catabolic process	BP	0.387070524279286	BP aromatic compound catabolic process	Pdensi_DN13332_c0_g1d106554, Pdensi_DN13536_c0_g1, Pdensi_DN14453_c0_g1d342034, Pdensi_DN14956_c0_g5, Pdensi_DN16286_c0_g4, Pdensi_DN16433_c0_g1d215250, Pdensi_DN17568_c0_g1d216235, Pdensi_DN18549_c0_g1d354665, Pdensi_DN18672_c0_g1d217489, Pdensi_DN19175_c0_g1d286053, Pdensi_DN19175_c0_g1d286055, Pdensi_DN19721_c1_g2, Pdensi_DN20327_c1_g1, Pdensi_DN21005_c0_g4, Pdensi_DN22020_c0_g1d222133, Pdensi…
GO:0010158	0.0122863629562136	0.999019512680309	3	7	abaxial cell fate specification	BP	0.388532600869184	BP abaxial cell fate specification	Pdensi_DN11895_c0_g1, Pdensi_DN12681_c0_g1d338362, Pdensi_DN22536_c1_g1
GO:0009942	0.0124287918233799	0.998251232133699	4	14	longitudinal axis specification	BP	0.392031431093974	BP longitudinal axis specification	Pdensi_DN20372_c1_g1, Pdensi_DN22455_c0_g2d543632, Pdensi_GG_16193_c0_g1, Pdensi_GG_23961_c0_g1
GO:0048443	0.012574835739044	0.997617296427853	5	21	stamen development	BP	0.395626145840891	BP stamen development	Pdensi_DN12681_c0_g1d338362, Pdensi_DN18506_c0_g2, Pdensi_DN19202_c0_g3d357609, Pdensi_DN25689_c0_g3, Pdensi_GG_57871_c0_g1
GO:0048235	0.0126423377684198	0.998244969175678	4	13	pollen sperm cell differentiation	BP	0.396737790579952	BP pollen sperm cell differentiation	Pdensi_DN17899_c0_g1d216510, Pdensi_DN6530_c0_g1d168709, Pdensi_GG_72099_c0_g1, Pdensi_GG_83776_c1_g1
GO:0010374	0.0127748220256153	0.997590041965518	5	20	stomatal complex development	BP	0.397822214071439	BP stomatal complex development	Pdensi_DN20486_c0_g1, Pdensi_DN26347_c0_g1, Pdensi_DN6277_c0_g1d46369, Pdensi_GG_121618_c0_g1, Pdensi_GG_3300_c0_g1
GO:0008171	0.0128138460187103	0.995522828093122	10	62	O-methyltransferase activity	MF	0.397822214071439	MF O-methyltransferase activity	Pdensi_DN13332_c0_g1d106554, Pdensi_DN14741_c0_g1d394293, Pdensi_DN16405_c0_g1, Pdensi_DN17127_c1_g4d473089, Pdensi_DN20231_c0_g1, Pdensi_DN23955_c1_g1, Pdensi_DN26056_c2_g2, Pdensi_DN32730_c0_g1d199752, Pdensi_GG_118003_c0_g1, Pdensi_GG_125970_c0_g1
GO:0009877	0.0128408552594484	0.997017875545008	6	29	nodulation	BP	0.397822214071439	BP nodulation	Pdensi_DN16501_c0_g1d527998, Pdensi_DN16602_c0_g1d279250, Pdensi_DN19000_c0_g1d406312, Pdensi_DN23026_c0_g1d21334, Pdensi_DN40277_c1_g2, Pdensi_GG_88875_c0_g1
GO:0010565	0.0129165548904169	0.994725887225613	13	88	regulation of cellular ketone metabolic process	BP	0.397822214071439	BP regulation of cellular ketone metabolic process	Pdensi_DN16505_c1_g1d279192, Pdensi_DN18400_c0_g3, Pdensi_DN18506_c0_g2, Pdensi_DN19202_c0_g3d357609, Pdensi_DN20532_c0_g4, Pdensi_DN20784_c0_g1, Pdensi_DN25291_c3_g3, Pdensi_DN35590_c0_g2, Pdensi_DN40133_c1_g5, Pdensi_DN4636_c0_g1d205709, Pdensi_GG_104047_c0_g1, Pdensi_GG_26203_c1_g1, Pdensi_GG_57871_c0_g1
GO:0016621	0.0129601550606147	0.9981873632236	4	13	cinnamoyl-CoA reductase activity	MF	0.397822214071439	MF cinnamoyl-CoA reductase activity	Pdensi_DN21071_c1_g2d415963, Pdensi_DN21322_c0_g1d294658, Pdensi_DN24773_c0_g1d555703, Pdensi_DN30823_c0_g1d27442
GO:0035671	0.0129752179900269	0.997521864285152	5	21	enone reductase activity	MF	0.397822214071439	MF enone reductase activity	Pdensi_DN20625_c0_g1d362241, Pdensi_DN25243_c0_g3, Pdensi_DN39868_c0_g1, Pdensi_GG_154584_c0_g1, Pdensi_GG_57214_c0_g1
GO:0080167	0.0129766362419526	0.995171705426743	11	72	response to karrikin	BP	0.397822214071439	BP response to karrikin	Pdensi_DN10846_c0_g1d335071, Pdensi_DN14953_c0_g1d180857, Pdensi_DN20372_c1_g1, Pdensi_DN21774_c0_g1, Pdensi_DN22455_c0_g2d543632, Pdensi_DN23645_c0_g2, Pdensi_DN26760_c0_g1d24232, Pdensi_DN8388_c0_g1d3437, Pdensi_GG_16193_c0_g1, Pdensi_GG_23961_c0_g1, Pdensi_GG_94454_c2_g1
GO:0009251	0.0129821488113944	0.995769906629751	9	53	glucan catabolic process	BP	0.397822214071439	BP glucan catabolic process	Pdensi_DN14864_c0_g1d108554, Pdensi_DN19225_c1_g1, Pdensi_DN19354_c0_g1d60862, Pdensi_DN19354_c0_g2, Pdensi_DN19551_c0_g4, Pdensi_DN24097_c0_g1d71155, Pdensi_DN24770_c0_g1d498397, Pdensi_GG_11158_c0_g1, Pdensi_GG_16375_c0_g1
GO:0052541	0.0130184998175196	0.998176739333857	4	13	plant-type cell wall cellulose metabolic process	BP	0.397822214071439	BP plant-type cell wall cellulose metabolic process	Pdensi_DN16094_c0_g1d346425, Pdensi_DN19247_c0_g4d482891, Pdensi_DN21624_c0_g2d540410, Pdensi_DN22105_c0_g1d299099
GO:0016053	0.0130317177073592	0.99125460647913	54	536	organic acid biosynthetic process	BP	0.397822214071439	BP organic acid biosynthetic process	Pdensi_DN10586_c0_g1d209930, Pdensi_DN10846_c0_g1d335071, Pdensi_DN12647_c0_g2, Pdensi_DN13433_c0_g1, Pdensi_DN15345_c1_g1d466625, Pdensi_DN15745_c0_g1, Pdensi_DN16483_c0_g1, Pdensi_DN18176_c1_g1, Pdensi_DN18654_c0_g2, Pdensi_DN18774_c0_g1d355297, Pdensi_DN19924_c3_g1, Pdensi_DN19975_c0_g1d288637, Pdensi_DN20327_c1_g1, Pdensi_DN20576_c0_g2, Pdensi_DN21227_c0_g1d362762, Pdensi_DN21597_c0_g1d189745…
GO:0046394	0.0130317177073592	0.99125460647913	54	536	carboxylic acid biosynthetic process	BP	0.397822214071439	BP carboxylic acid biosynthetic process	Pdensi_DN10586_c0_g1d209930, Pdensi_DN10846_c0_g1d335071, Pdensi_DN12647_c0_g2, Pdensi_DN13433_c0_g1, Pdensi_DN15345_c1_g1d466625, Pdensi_DN15745_c0_g1, Pdensi_DN16483_c0_g1, Pdensi_DN18176_c1_g1, Pdensi_DN18654_c0_g2, Pdensi_DN18774_c0_g1d355297, Pdensi_DN19924_c3_g1, Pdensi_DN19975_c0_g1d288637, Pdensi_DN20327_c1_g1, Pdensi_DN20576_c0_g2, Pdensi_DN21227_c0_g1d362762, Pdensi_DN21597_c0_g1d189745…
GO:0010074	0.0131073497286004	0.995722262899035	9	53	maintenance of meristem identity	BP	0.399019004779193	BP maintenance of meristem identity	Pdensi_DN18561_c3_g1, Pdensi_DN20468_c2_g1, Pdensi_DN25060_c1_g2d136610, Pdensi_DN25687_c1_g1, Pdensi_DN25687_c1_g2, Pdensi_DN4636_c0_g1d205709, Pdensi_DN9616_c0_g1d333228, Pdensi_GG_78411_c1_g1, Pdensi_GG_83182_c0_g1
GO:0052861	0.0131679830491471	0.999688426394839	2	3	glucan endo-1,3-beta-glucanase activity, C-3 substituted reducing group	MF	0.399019004779193	MF glucan endo-1,3-beta-glucanase activity, C-3 substituted reducing group	Pdensi_DN16895_c0_g1, Pdensi_DN22868_c0_g1d545714
GO:0052862	0.0131679830491471	0.999688426394839	2	3	glucan endo-1,4-beta-glucanase activity, C-3 substituted reducing group	MF	0.399019004779193	MF glucan endo-1,4-beta-glucanase activity, C-3 substituted reducing group	Pdensi_DN16895_c0_g1, Pdensi_DN22868_c0_g1d545714
GO:0016052	0.0134104064706998	0.992095234636645	32	291	carbohydrate catabolic process	BP	0.404593483070059	BP carbohydrate catabolic process	Pdensi_DN10456_c0_g2, Pdensi_DN13590_c1_g1, Pdensi_DN14864_c0_g1d108554, Pdensi_DN16940_c0_g1d349324, Pdensi_DN17518_c0_g1d474702, Pdensi_DN18386_c1_g2, Pdensi_DN19225_c1_g1, Pdensi_DN19354_c0_g1d60862, Pdensi_DN19354_c0_g2, Pdensi_DN19386_c0_g1d358050, Pdensi_DN19468_c0_g1d484035, Pdensi_DN19551_c0_g4, Pdensi_DN19780_c0_g1d360453, Pdensi_DN20111_c0_g1d188531, Pdensi_DN20854_c0_g2, Pdensi_DN20919…
GO:0051254	0.013417557332008	0.991342630148562	45	438	positive regulation of RNA metabolic process	BP	0.404593483070059	BP positive regulation of RNA metabolic process	Pdensi_DN10759_c0_g1d334935, Pdensi_DN11521_c0_g1d336257, Pdensi_DN11635_c0_g1d210913, Pdensi_DN12183_c0_g1d211347, Pdensi_DN12202_c0_g1d389479, Pdensi_DN14863_c0_g1d342967, Pdensi_DN15027_c0_g1d213970, Pdensi_DN15094_c1_g3d465823, Pdensi_DN15221_c0_g1d214075, Pdensi_DN15548_c0_g1d54388, Pdensi_DN16222_c0_g1d347070, Pdensi_DN17836_c0_g1, Pdensi_DN17943_c1_g3, Pdensi_DN18400_c0_g3, Pdensi_DN18561_…
GO:0006813	0.0136850271350888	0.994873192207614	11	71	potassium ion transport	BP	0.410375803674534	BP potassium ion transport	Pdensi_DN11351_c0_g1, Pdensi_DN12675_c0_g1d6600, Pdensi_DN15273_c2_g1, Pdensi_DN17735_c0_g1d12535, Pdensi_DN19486_c0_g1d287099, Pdensi_DN22260_c0_g1d222431, Pdensi_DN22622_c0_g2, Pdensi_DN22841_c1_g2, Pdensi_DN25686_c0_g3, Pdensi_DN40298_c1_g1, Pdensi_DN8726_c0_g1d208786
GO:1901957	0.0136944349873938	0.998861161805571	3	7	regulation of cutin biosynthetic process	BP	0.410375803674534	BP regulation of cutin biosynthetic process	Pdensi_DN20373_c2_g4, Pdensi_DN21394_c3_g1, Pdensi_DN9064_c0_g1d385054
GO:0015075	0.0137091406076306	0.990568621801412	60	613	ion transmembrane transporter activity	MF	0.410375803674534	MF ion transmembrane transporter activity	Pdensi_DN10072_c0_g1d386355, Pdensi_DN10207_c0_g1d266698, Pdensi_DN104174_c0_g1, Pdensi_DN11351_c0_g1, Pdensi_DN12675_c0_g1d6600, Pdensi_DN13489_c0_g1d391704, Pdensi_DN13866_c1_g1d523197, Pdensi_DN14253_c0_g1d179269, Pdensi_DN15273_c2_g1, Pdensi_DN16039_c0_g1, Pdensi_DN16689_c0_g1d215464, Pdensi_DN17464_c0_g1d529765, Pdensi_DN17735_c0_g1d12535, Pdensi_DN17735_c0_g2, Pdensi_DN18001_c1_g4, Pdensi_D…
GO:0016854	0.0138046006405207	0.995818722296988	8	46	racemase and epimerase activity	MF	0.41223278377613	MF racemase and epimerase activity	Pdensi_DN10911_c0_g1, Pdensi_DN11939_c0_g1d175433, Pdensi_DN13590_c1_g1, Pdensi_DN20359_c3_g6, Pdensi_DN24678_c1_g6, Pdensi_DN39208_c0_g1d34103, Pdensi_DN6471_c0_g1d206985, Pdensi_DN91460_c0_g1
GO:0008126	0.01416170950323	0.999651559905007	2	3	acetylesterase activity	MF	0.420858706755025	MF acetylesterase activity	Pdensi_DN19936_c1_g2, Pdensi_GG_21510_c0_g1
GO:0034338	0.01416170950323	0.999651559905007	2	3	short-chain carboxylesterase activity	MF	0.420858706755025	MF short-chain carboxylesterase activity	Pdensi_DN19936_c1_g2, Pdensi_GG_21510_c0_g1
GO:0072348	0.0145613534894955	0.997159995523185	5	20	sulfur compound transport	BP	0.431695126408529	BP sulfur compound transport	Pdensi_DN19606_c0_g2d360085, Pdensi_DN22124_c0_g1d67031, Pdensi_DN23919_c0_g1d224932, Pdensi_DN39885_c1_g2, Pdensi_GG_147565_c1_g1
GO:0016705	0.0147457195207376	0.991589458522799	28	249	oxidoreductase activity, acting on paired donors, with incorporation or reduction of molecular oxygen	MF	0.436112611149296	MF oxidoreductase activity, acting on paired donors, with incorporation or reduction of molecular oxygen	Pdensi_DN1041_c0_g1d203043, Pdensi_DN10586_c0_g1d209930, Pdensi_DN10846_c0_g1d335071, Pdensi_DN17788_c0_g1d113777, Pdensi_DN19420_c0_g1d534137, Pdensi_DN21004_c0_g1d362641, Pdensi_DN21227_c0_g1d362762, Pdensi_DN21597_c0_g1d189745, Pdensi_DN21963_c1_g6, Pdensi_DN22208_c1_g1d20470, Pdensi_DN24369_c0_g2d133256, Pdensi_DN26645_c0_g1d24118, Pdensi_DN34856_c0_g1d374976, Pdensi_DN37836_c0_g1d509966, Pde…
GO:0006012	0.0148476103711016	0.996454840944892	6	28	galactose metabolic process	BP	0.438075547145445	BP galactose metabolic process	Pdensi_DN13590_c1_g1, Pdensi_DN15022_c0_g1d213951, Pdensi_DN20359_c3_g6, Pdensi_DN20864_c0_g2, Pdensi_DN24678_c1_g6, Pdensi_DN6471_c0_g1d206985
GO:0047918	0.0149108420949635	0.999471196643622	2	4	GDP-mannose 3,5-epimerase activity	MF	0.438891206580393	MF GDP-mannose 3,5-epimerase activity	Pdensi_DN39208_c0_g1d34103, Pdensi_DN91460_c0_g1
GO:0015018	0.0151605590228903	0.999613036818596	2	3	galactosylgalactosylxylosylprotein 3-beta-glucuronosyltransferase activity	MF	0.445178986736443	MF galactosylgalactosylxylosylprotein 3-beta-glucuronosyltransferase activity	Pdensi_DN18940_c0_g1d14363, Pdensi_DN9153_c0_g1
GO:0019336	0.0152299183864273	0.995322739873229	8	44	phenol-containing compound catabolic process	BP	0.446153404892656	BP phenol-containing compound catabolic process	Pdensi_DN13332_c0_g1d106554, Pdensi_DN13536_c0_g1, Pdensi_DN16286_c0_g4, Pdensi_DN17568_c0_g1d216235, Pdensi_DN21005_c0_g4, Pdensi_DN24029_c0_g1d365267, Pdensi_DN25439_c0_g4, Pdensi_GG_46175_c0_g1
GO:0050794	0.0153734891480941	0.986747803488416	362	4435	regulation of cellular process	BP	0.449292041856503	BP regulation of cellular process	Pdensi_DN10229_c0_g1d455090, Pdensi_DN10759_c0_g1d334935, Pdensi_DN10914_c0_g1d387447, Pdensi_DN10979_c0_g1d103979, Pdensi_DN1115_c0_g1d203093, Pdensi_DN11475_c0_g1d336191, Pdensi_DN11496_c0_g1d210701, Pdensi_DN11521_c0_g1d336257, Pdensi_DN11635_c0_g1d210913, Pdensi_DN11658_c0_g1, Pdensi_DN11871_c0_g1d458112, Pdensi_DN11895_c0_g1, Pdensi_DN12183_c0_g1d211347, Pdensi_DN12202_c0_g1d389479, Pdensi_D…
GO:0015116	0.0154656808168644	0.997675745846641	4	14	sulfate transmembrane transporter activity	MF	0.450917828639216	MF sulfate transmembrane transporter activity	Pdensi_DN19606_c0_g2d360085, Pdensi_DN23919_c0_g1d224932, Pdensi_DN39885_c1_g2, Pdensi_GG_147565_c1_g1
GO:0042995	0.0155501702389114	0.993001847897626	15	110	cell projection	CC	0.452311909331355	CC cell projection	Pdensi_DN13671_c0_g1, Pdensi_DN15654_c0_g1, Pdensi_DN19991_c0_g1, Pdensi_DN20199_c0_g4, Pdensi_DN20217_c2_g3, Pdensi_DN20250_c0_g5, Pdensi_DN21784_c0_g4, Pdensi_DN21802_c0_g1d420801, Pdensi_DN21802_c0_g3, Pdensi_DN23212_c0_g3, Pdensi_DN28060_c0_g1d141387, Pdensi_DN36203_c0_g2, Pdensi_DN589_c0_g1d164266, Pdensi_GG_106803_c1_g1, Pdensi_GG_78706_c1_g1
GO:0048509	0.0157434708909214	0.992891922609276	15	114	regulation of meristem development	BP	0.456857003524078	BP regulation of meristem development	Pdensi_DN11895_c0_g1, Pdensi_DN15221_c0_g1d214075, Pdensi_DN18755_c0_g1d355401, Pdensi_DN19424_c0_g1d61094, Pdensi_DN19663_c0_g2d359591, Pdensi_DN19842_c0_g1d360987, Pdensi_DN20996_c0_g1d293074, Pdensi_DN21317_c0_g1d294644, Pdensi_DN22803_c0_g3d545638, Pdensi_DN33597_c1_g3, Pdensi_DN4636_c0_g1d205709, Pdensi_DN6880_c0_g1d450628, Pdensi_DN9493_c0_g1d453754, Pdensi_GG_27924_c0_g1, Pdensi_GG_91739_c…
GO:0006641	0.0158863472583185	0.995575773967417	7	36	triglyceride metabolic process	BP	0.459920940696814	BP triglyceride metabolic process	Pdensi_DN17409_c0_g2, Pdensi_DN20014_c1_g1, Pdensi_DN21349_c1_g6, Pdensi_DN21394_c3_g1, Pdensi_DN24334_c0_g1d133196, Pdensi_DN24954_c0_g1d305220, Pdensi_GG_121614_c0_g1
GO:0055114	0.0159462125246955	0.98798115606583	98	1054	oxidation-reduction process	BP	0.46057292521562	BP oxidation-reduction process	Pdensi_DN1041_c0_g1d203043, Pdensi_DN10586_c0_g1d209930, Pdensi_DN11871_c0_g1d458112, Pdensi_DN11939_c0_g1d175433, Pdensi_DN12089_c0_g1, Pdensi_DN12935_c0_g1d390848, Pdensi_DN13341_c0_g1d461319, Pdensi_DN13861_c0_g1, Pdensi_DN15194_c0_g1d343911, Pdensi_DN15269_c0_g1d344108, Pdensi_DN15463_c2_g1, Pdensi_DN15561_c0_g1d467185, Pdensi_DN15745_c0_g1, Pdensi_DN15901_c0_g2d346209, Pdensi_DN16286_c0_g4, …
GO:0050664	0.0161101999973351	0.996775429743149	5	20	oxidoreductase activity, acting on NAD(P)H, oxygen as acceptor	MF	0.464222188240966	MF oxidoreductase activity, acting on NAD(P)H, oxygen as acceptor	Pdensi_DN11871_c0_g1d458112, Pdensi_DN15194_c0_g1d343911, Pdensi_DN16524_c0_g1d279098, Pdensi_DN25099_c0_g1d73557, Pdensi_DN39819_c1_g4
GO:0001708	0.0162110312321927	0.99605225354002	6	28	cell fate specification	BP	0.466027382926381	BP cell fate specification	Pdensi_DN11895_c0_g1, Pdensi_DN12681_c0_g1d338362, Pdensi_DN15327_c0_g1, Pdensi_DN22219_c2_g1, Pdensi_DN22219_c2_g2, Pdensi_DN22536_c1_g1
GO:0016567	0.016298913989441	0.988760307865061	58	582	protein ubiquitination	BP	0.466027382926381	BP protein ubiquitination	Pdensi_DN14124_c0_g2d273413, Pdensi_DN16039_c0_g1, Pdensi_DN16260_c0_g1d215108, Pdensi_DN16570_c0_g1, Pdensi_DN17072_c0_g1, Pdensi_DN17440_c0_g1d57434, Pdensi_DN17448_c0_g1, Pdensi_DN18334_c0_g1d58900, Pdensi_DN18506_c0_g2, Pdensi_DN18938_c0_g1, Pdensi_DN19202_c0_g3d357609, Pdensi_DN19470_c0_g1d484139, Pdensi_DN19571_c0_g1, Pdensi_DN19799_c1_g2, Pdensi_DN19799_c1_g2d360352, Pdensi_DN19808_c0_g3, …
GO:0009269	0.0163507528047229	0.997546275427354	4	13	response to desiccation	BP	0.466027382926381	BP response to desiccation	Pdensi_DN17873_c0_g3, Pdensi_DN19247_c0_g1d286110, Pdensi_DN24348_c0_g2d553545, Pdensi_GG_32756_c0_g1
GO:2000038	0.0164145285859858	0.997488111284403	4	14	regulation of stomatal complex development	BP	0.466027382926381	BP regulation of stomatal complex development	Pdensi_DN17385_c0_g1d57185, Pdensi_DN22203_c0_g2d20466, Pdensi_GG_121618_c0_g1, Pdensi_GG_56851_c0_g1
GO:0008272	0.0164153046756683	0.997487956367031	4	14	sulfate transport	BP	0.466027382926381	BP sulfate transport	Pdensi_DN19606_c0_g2d360085, Pdensi_DN23919_c0_g1d224932, Pdensi_DN39885_c1_g2, Pdensi_GG_147565_c1_g1
GO:0006528	0.0164247978116416	0.997486061227321	4	14	asparagine metabolic process	BP	0.466027382926381	BP asparagine metabolic process	Pdensi_DN20576_c0_g2, Pdensi_DN21762_c0_g1d420144, Pdensi_DN25324_c0_g2, Pdensi_DN27287_c2_g4
GO:1901682	0.0164382233817461	0.996665167411862	5	21	sulfur compound transmembrane transporter activity	MF	0.466027382926381	MF sulfur compound transmembrane transporter activity	Pdensi_DN12995_c0_g1d6844, Pdensi_DN19606_c0_g2d360085, Pdensi_DN23919_c0_g1d224932, Pdensi_DN39885_c1_g2, Pdensi_GG_147565_c1_g1
GO:0046593	0.0164751430273171	0.998436831374837	3	8	mandelonitrile lyase activity	MF	0.466027382926381	MF mandelonitrile lyase activity	Pdensi_DN28396_c0_g1d141608, Pdensi_GG_149001_c1_g1, Pdensi_GG_17201_c0_g1
GO:1902074	0.0170274893695328	0.996542840545247	5	20	response to salt	BP	0.480549259483863	BP response to salt	Pdensi_DN17873_c0_g3, Pdensi_DN20532_c0_g4, Pdensi_DN26791_c1_g1d78235, Pdensi_GG_20042_c0_g1, Pdensi_GG_32756_c0_g1
GO:0015297	0.0175119937623946	0.991146117179804	19	153	antiporter activity	MF	0.49214349338632	MF antiporter activity	Pdensi_DN104174_c0_g1, Pdensi_DN12675_c0_g1d6600, Pdensi_DN15403_c1_g1, Pdensi_DN19606_c0_g2d360085, Pdensi_DN19690_c0_g1d408815, Pdensi_DN19903_c0_g2, Pdensi_DN21984_c0_g1d297873, Pdensi_DN22622_c0_g2, Pdensi_DN23919_c0_g1d224932, Pdensi_DN24065_c1_g3, Pdensi_DN25276_c0_g8, Pdensi_DN3679_c0_g1, Pdensi_DN36804_c0_g2, Pdensi_DN39885_c1_g2, Pdensi_DN40298_c1_g1, Pdensi_DN40533_c0_g1d319005, Pdensi_…
GO:0008150	0.0175569858522317	0.98393474761273	1264	16715	biological_process	BP	0.49214349338632	BP biological_process	Pdensi_DN10072_c0_g1d386355, Pdensi_DN10124_c0_g1d4575, Pdensi_DN10158_c0_g1d266584, Pdensi_DN10184_c0_g1d454940, Pdensi_DN10229_c0_g1d455090, Pdensi_DN10308_c0_g1d266900, Pdensi_DN104174_c0_g1, Pdensi_DN1041_c0_g1d203043, Pdensi_DN10456_c0_g2, Pdensi_DN10586_c0_g1d209930, Pdensi_DN10751_c0_g1d49359, Pdensi_DN10759_c0_g1d334935, Pdensi_DN10846_c0_g1d335071, Pdensi_DN10911_c0_g1, Pdensi_DN10914_c0…
GO:0046556	0.0175580261971929	0.997178869248241	4	16	alpha-L-arabinofuranosidase activity	MF	0.49214349338632	MF alpha-L-arabinofuranosidase activity	Pdensi_DN17518_c0_g1d474702, Pdensi_DN19386_c0_g1d358050, Pdensi_DN23116_c1_g4, Pdensi_DN37721_c1_g7
GO:0009067	0.0180311924579032	0.99426444591754	8	46	aspartate family amino acid biosynthetic process	BP	0.504260082955373	BP aspartate family amino acid biosynthetic process	Pdensi_DN19975_c0_g1d288637, Pdensi_DN20576_c0_g2, Pdensi_DN21762_c0_g1d420144, Pdensi_DN21936_c1_g2, Pdensi_DN25324_c0_g2, Pdensi_DN26586_c0_g2, Pdensi_DN27287_c2_g4, Pdensi_GG_91345_c0_g1
GO:0009862	0.0182198360303421	0.996204280856866	5	21	systemic acquired resistance, salicylic acid mediated signaling pathway	BP	0.508382890864727	BP systemic acquired resistance, salicylic acid mediated signaling pathway	Pdensi_DN25291_c3_g3, Pdensi_DN40133_c1_g5, Pdensi_DN4816_c0_g1, Pdensi_GG_130225_c0_g1, Pdensi_GG_26203_c1_g1
GO:0000079	0.0185362011192682	0.994085055259984	8	45	regulation of cyclin-dependent protein serine/threonine kinase activity	BP	0.514880559468323	BP regulation of cyclin-dependent protein serine/threonine kinase activity	Pdensi_DN14259_c0_g1, Pdensi_DN17385_c0_g1d57185, Pdensi_DN20715_c0_g1, Pdensi_DN21699_c0_g1d189815, Pdensi_DN22547_c0_g1, Pdensi_DN32909_c0_g1d199954, Pdensi_DN8410_c0_g1d170709, Pdensi_GG_103656_c0_g1
GO:1904029	0.0185362011192682	0.994085055259984	8	45	regulation of cyclin-dependent protein kinase activity	BP	0.514880559468323	BP regulation of cyclin-dependent protein kinase activity	Pdensi_DN14259_c0_g1, Pdensi_DN17385_c0_g1d57185, Pdensi_DN20715_c0_g1, Pdensi_DN21699_c0_g1d189815, Pdensi_DN22547_c0_g1, Pdensi_DN32909_c0_g1d199954, Pdensi_DN8410_c0_g1d170709, Pdensi_GG_103656_c0_g1
GO:0006357	0.0188181985315409	0.988510365377315	33	309	regulation of transcription by RNA polymerase II	BP	0.521538971886504	BP regulation of transcription by RNA polymerase II	Pdensi_DN10759_c0_g1d334935, Pdensi_DN11521_c0_g1d336257, Pdensi_DN12183_c0_g1d211347, Pdensi_DN14863_c0_g1d342967, Pdensi_DN15221_c0_g1d214075, Pdensi_DN15548_c0_g1d54388, Pdensi_DN17836_c0_g1, Pdensi_DN18400_c0_g3, Pdensi_DN18561_c3_g1, Pdensi_DN18919_c0_g1, Pdensi_DN19525_c0_g1d218718, Pdensi_DN19638_c0_g1d287697, Pdensi_DN19845_c1_g1, Pdensi_DN20100_c0_g1d489240, Pdensi_DN20468_c2_g1, Pdensi_…
GO:1903507	0.019192662687543	0.988684740334179	29	265	negative regulation of nucleic acid-templated transcription	BP	0.530724459474143	BP negative regulation of nucleic acid-templated transcription	Pdensi_DN11658_c0_g1, Pdensi_DN12229_c0_g1d337510, Pdensi_DN14320_c1_g1, Pdensi_DN15027_c0_g1d213970, Pdensi_DN15813_c0_g1d277189, Pdensi_DN17780_c0_g1, Pdensi_DN18248_c0_g1d403725, Pdensi_DN18400_c0_g3, Pdensi_DN18504_c0_g1d284071, Pdensi_DN19600_c1_g1, Pdensi_DN19813_c1_g2, Pdensi_DN19991_c0_g1, Pdensi_DN20044_c0_g1d289250, Pdensi_DN20044_c0_g2, Pdensi_DN20680_c0_g1d291823, Pdensi_DN20990_c1_g1…
GO:0046164	0.0193856933735881	0.995041718579064	6	30	alcohol catabolic process	BP	0.532498213431323	BP alcohol catabolic process	Pdensi_DN13536_c0_g1, Pdensi_DN17568_c0_g1d216235, Pdensi_DN24029_c0_g1d365267, Pdensi_DN39794_c0_g1, Pdensi_GG_46175_c0_g1, Pdensi_GG_71020_c0_g1
GO:0018685	0.0194721146826021	0.999430750982152	2	3	alkane 1-monooxygenase activity	MF	0.532498213431323	MF alkane 1-monooxygenase activity	Pdensi_DN7319_c0_g1d101610, Pdensi_GG_81284_c2_g1
GO:0015298	0.0195586439135923	0.994987361708602	6	30	solute:cation antiporter activity	MF	0.532498213431323	MF solute:cation antiporter activity	Pdensi_DN104174_c0_g1, Pdensi_DN12675_c0_g1d6600, Pdensi_DN21984_c0_g1d297873, Pdensi_DN22622_c0_g2, Pdensi_DN40298_c1_g1, Pdensi_DN8726_c0_g1d208786
GO:0015299	0.0195586439135923	0.994987361708602	6	30	solute:proton antiporter activity	MF	0.532498213431323	MF solute:proton antiporter activity	Pdensi_DN104174_c0_g1, Pdensi_DN12675_c0_g1d6600, Pdensi_DN21984_c0_g1d297873, Pdensi_DN22622_c0_g2, Pdensi_DN40298_c1_g1, Pdensi_DN8726_c0_g1d208786
GO:0015238	0.0195820513171507	0.993674849842236	8	46	drug transmembrane transporter activity	MF	0.532498213431323	MF drug transmembrane transporter activity	Pdensi_DN104174_c0_g1, Pdensi_DN15403_c1_g1, Pdensi_DN19690_c0_g1d408815, Pdensi_DN19903_c0_g2, Pdensi_DN21984_c0_g1d297873, Pdensi_DN24065_c1_g3, Pdensi_DN40533_c0_g1d319005, Pdensi_GG_125392_c2_g1
GO:0071465	0.0196087854349647	0.999424565038629	2	3	cellular response to desiccation	BP	0.532498213431323	BP cellular response to desiccation	Pdensi_DN17873_c0_g3, Pdensi_GG_32756_c0_g1
GO:1902075	0.0196087854349647	0.999424565038629	2	3	cellular response to salt	BP	0.532498213431323	BP cellular response to salt	Pdensi_DN17873_c0_g3, Pdensi_GG_32756_c0_g1
GO:1903409	0.0196375247315982	0.995828566548893	5	21	reactive oxygen species biosynthetic process	BP	0.532498213431323	BP reactive oxygen species biosynthetic process	Pdensi_DN11871_c0_g1d458112, Pdensi_DN15194_c0_g1d343911, Pdensi_DN16524_c0_g1d279098, Pdensi_DN25099_c0_g1d73557, Pdensi_DN39819_c1_g4
GO:0033946	0.0196509934595152	0.999422649725171	2	3	xyloglucan-specific endo-beta-1,4-glucanase activity	MF	0.532498213431323	MF xyloglucan-specific endo-beta-1,4-glucanase activity	Pdensi_DN15418_c0_g2d466840, Pdensi_DN25529_c0_g1d227576
GO:0008146	0.0196885741769791	0.99791177481101	3	9	sulfotransferase activity	MF	0.532498213431323	MF sulfotransferase activity	Pdensi_DN11481_c0_g1, Pdensi_DN16501_c0_g1d527998, Pdensi_DN16602_c0_g1d279250
GO:0055071	0.0197848248362965	0.997985907365944	3	8	manganese ion homeostasis	BP	0.533930513579966	BP manganese ion homeostasis	Pdensi_DN10072_c0_g1d386355, Pdensi_DN19021_c0_g1d356802, Pdensi_DN41637_c0_g1d153156
GO:0010500	0.0198497251970305	0.999413600631137	2	3	transmitting tissue development	BP	0.534512359945364	BP transmitting tissue development	Pdensi_DN1115_c0_g1d203093, Pdensi_DN15654_c0_g1
GO:2000282	0.0201649909235763	0.999399140519072	2	3	regulation of cellular amino acid biosynthetic process	BP	0.541206735545381	BP regulation of cellular amino acid biosynthetic process	Pdensi_DN18400_c0_g3, Pdensi_DN35590_c0_g2
GO:0036065	0.0201954432278214	0.999397736999349	2	3	fucosylation	BP	0.541206735545381	BP fucosylation	Pdensi_DN10124_c0_g1d4575, Pdensi_GG_17993_c0_g1
GO:1902679	0.0202299768982746	0.988019508801413	29	266	negative regulation of RNA biosynthetic process	BP	0.541206735545381	BP negative regulation of RNA biosynthetic process	Pdensi_DN11658_c0_g1, Pdensi_DN12229_c0_g1d337510, Pdensi_DN14320_c1_g1, Pdensi_DN15027_c0_g1d213970, Pdensi_DN15813_c0_g1d277189, Pdensi_DN17780_c0_g1, Pdensi_DN18248_c0_g1d403725, Pdensi_DN18400_c0_g3, Pdensi_DN18504_c0_g1d284071, Pdensi_DN19600_c1_g1, Pdensi_DN19813_c1_g2, Pdensi_DN19991_c0_g1, Pdensi_DN20044_c0_g1d289250, Pdensi_DN20044_c0_g2, Pdensi_DN20680_c0_g1d291823, Pdensi_DN20990_c1_g1…
GO:0004650	0.0202890211281045	0.995621576951464	5	22	polygalacturonase activity	MF	0.541611466608037	MF polygalacturonase activity	Pdensi_DN19189_c0_g1d357389, Pdensi_DN24073_c0_g2, Pdensi_DN38241_c0_g1, Pdensi_DN38645_c0_g6, Pdensi_GG_122874_c0_g1
GO:0031492	0.0204033186570453	0.997806040960621	3	9	nucleosomal DNA binding	MF	0.543486239735076	MF nucleosomal DNA binding	Pdensi_DN15027_c0_g1d213970, Pdensi_DN15045_c0_g1d275416, Pdensi_DN19813_c1_g2
GO:0042409	0.0207499064926969	0.997754228589613	3	9	caffeoyl-CoA O-methyltransferase activity	MF	0.549096090438107	MF caffeoyl-CoA O-methyltransferase activity	Pdensi_DN17127_c1_g4d473089, Pdensi_DN23955_c1_g1, Pdensi_GG_125970_c0_g1
GO:0006833	0.0207523038609483	0.994569662088273	6	32	water transport	BP	0.549096090438107	BP water transport	Pdensi_DN17848_c0_g1d476052, Pdensi_DN21309_c0_g1d495337, Pdensi_DN21658_c0_g1d19331, Pdensi_DN21923_c1_g1, Pdensi_DN23166_c0_g1d547330, Pdensi_GG_66792_c0_g1
GO:0042044	0.0207523038609483	0.994569662088273	6	32	fluid transport	BP	0.549096090438107	BP fluid transport	Pdensi_DN17848_c0_g1d476052, Pdensi_DN21309_c0_g1d495337, Pdensi_DN21658_c0_g1d19331, Pdensi_DN21923_c1_g1, Pdensi_DN23166_c0_g1d547330, Pdensi_GG_66792_c0_g1
GO:0006954	0.0207920112085134	0.996578961291367	4	14	inflammatory response	BP	0.549096090438107	BP inflammatory response	Pdensi_DN20327_c1_g1, Pdensi_DN22645_c1_g1, Pdensi_GG_146180_c0_g1, Pdensi_GG_75737_c0_g1
GO:0005634	0.021237509668011	0.981563808968915	362	4470	nucleus	CC	0.559662834905084	CC nucleus	Pdensi_DN10158_c0_g1d266584, Pdensi_DN10759_c0_g1d334935, Pdensi_DN1115_c0_g1d203093, Pdensi_DN11450_c0_g1, Pdensi_DN11475_c0_g1d336191, Pdensi_DN11496_c0_g1d210701, Pdensi_DN11521_c0_g1d336257, Pdensi_DN11635_c0_g1d210913, Pdensi_DN11658_c0_g1, Pdensi_DN11895_c0_g1, Pdensi_DN12183_c0_g1d211347, Pdensi_DN12202_c0_g1d389479, Pdensi_DN12213_c0_g1d389462, Pdensi_DN12229_c0_g1d337510, Pdensi_DN12402_…
GO:0009753	0.0212911556507392	0.989742304159672	16	123	response to jasmonic acid	BP	0.559880218849823	BP response to jasmonic acid	Pdensi_DN15813_c0_g1d277189, Pdensi_DN17735_c0_g1d12535, Pdensi_DN17943_c1_g3, Pdensi_DN18948_c0_g1d14272, Pdensi_DN19038_c1_g6, Pdensi_DN19924_c3_g1, Pdensi_DN20253_c0_g1d289878, Pdensi_DN20680_c0_g1d291823, Pdensi_DN23145_c0_g1d496996, Pdensi_DN23394_c1_g2, Pdensi_DN24439_c2_g1, Pdensi_DN35058_c0_g1d314079, Pdensi_DN9064_c0_g1d385054, Pdensi_GG_133473_c0_g1, Pdensi_GG_144104_c0_g1, Pdensi_GG_34…
GO:0009415	0.0215780301532653	0.986689170219219	33	305	response to water	BP	0.566216693362172	BP response to water	Pdensi_DN10914_c0_g1d387447, Pdensi_DN11560_c0_g3, Pdensi_DN17266_c0_g1d529220, Pdensi_DN17735_c0_g1d12535, Pdensi_DN17873_c0_g3, Pdensi_DN19247_c0_g1d286110, Pdensi_DN19496_c0_g1, Pdensi_DN19803_c0_g1d409969, Pdensi_DN19896_c0_g1, Pdensi_DN20395_c0_g2d290364, Pdensi_DN20504_c0_g2d291341, Pdensi_DN20504_c0_g3d291342, Pdensi_DN20784_c0_g1, Pdensi_DN21227_c0_g1d362762, Pdensi_DN21372_c1_g1d122819, …
GO:0019852	0.0221011515869633	0.994132800869312	6	32	L-ascorbic acid metabolic process	BP	0.577486234156818	BP L-ascorbic acid metabolic process	Pdensi_DN19924_c3_g1, Pdensi_DN34687_c0_g1d86587, Pdensi_DN39208_c0_g1d34103, Pdensi_DN91460_c0_g1, Pdensi_GG_144104_c0_g1, Pdensi_GG_75007_c0_g1
GO:0019853	0.0221011515869633	0.994132800869312	6	32	L-ascorbic acid biosynthetic process	BP	0.577486234156818	BP L-ascorbic acid biosynthetic process	Pdensi_DN19924_c3_g1, Pdensi_DN34687_c0_g1d86587, Pdensi_DN39208_c0_g1d34103, Pdensi_DN91460_c0_g1, Pdensi_GG_144104_c0_g1, Pdensi_GG_75007_c0_g1
GO:0080019	0.0224895065395061	0.997488958816518	3	9	fatty-acyl-CoA reductase (alcohol-forming) activity	MF	0.583526902357362	MF fatty-acyl-CoA reductase (alcohol-forming) activity	Pdensi_DN13940_c0_g1d7805, Pdensi_DN21755_c0_g1d221703, Pdensi_DN33061_c0_g1d236426
GO:0102965	0.0224895065395061	0.997488958816518	3	9	alcohol-forming fatty acyl-CoA reductase activity	MF	0.583526902357362	MF alcohol-forming fatty acyl-CoA reductase activity	Pdensi_DN13940_c0_g1d7805, Pdensi_DN21755_c0_g1d221703, Pdensi_DN33061_c0_g1d236426
GO:0003680	0.0224944587174421	0.996207458147316	4	14	AT DNA binding	MF	0.583526902357362	MF AT DNA binding	Pdensi_DN11496_c0_g1d210701, Pdensi_DN21129_c1_g1, Pdensi_DN340_c0_g1d324329, Pdensi_DN39110_c0_g4
GO:0010052	0.0225215929232226	0.996094192349493	4	16	guard cell differentiation	BP	0.583526902357362	BP guard cell differentiation	Pdensi_DN20486_c0_g1, Pdensi_DN26347_c0_g1, Pdensi_DN6277_c0_g1d46369, Pdensi_GG_3300_c0_g1
GO:0030308	0.0226190817228676	0.997468858341255	3	9	negative regulation of cell growth	BP	0.5848241821554	BP negative regulation of cell growth	Pdensi_DN10914_c0_g1d387447, Pdensi_DN16541_c0_g1d215371, Pdensi_DN18848_c0_g1d532853
GO:0022892	0.0227652650973546	0.983086559138626	80	870	NA	NA	0.587372415158315	none	Pdensi_DN10072_c0_g1d386355, Pdensi_DN10207_c0_g1d266698, Pdensi_DN104174_c0_g1, Pdensi_DN11351_c0_g1, Pdensi_DN12675_c0_g1d6600, Pdensi_DN13351_c0_g1d339649, Pdensi_DN13389_c0_g1d339845, Pdensi_DN13489_c0_g1d391704, Pdensi_DN13820_c0_g1d392487, Pdensi_DN13866_c1_g1d523197, Pdensi_DN14253_c0_g1d179269, Pdensi_DN15273_c2_g1, Pdensi_DN16039_c0_g1, Pdensi_DN16689_c0_g1d215464, Pdensi_DN17464_c0_g1d5…
GO:0043178	0.022966282408228	0.994847134473401	5	23	alcohol binding	MF	0.591321839124583	MF alcohol binding	Pdensi_DN19256_c0_g1d14827, Pdensi_DN19753_c4_g3, Pdensi_GG_129987_c0_g1, Pdensi_GG_3477_c0_g1, Pdensi_GG_90355_c0_g1
GO:0009044	0.0230183686092909	0.995936716507252	4	17	xylan 1,4-beta-xylosidase activity	MF	0.591428208454968	MF xylan 1,4-beta-xylosidase activity	Pdensi_DN17518_c0_g1d474702, Pdensi_DN19386_c0_g1d358050, Pdensi_DN23116_c1_g4, Pdensi_DN37721_c1_g7
GO:0004564	0.023345037673088	0.995861053488935	4	17	beta-fructofuranosidase activity	MF	0.598574531439074	MF beta-fructofuranosidase activity	Pdensi_DN18386_c1_g2, Pdensi_DN21590_c0_g1d65540, Pdensi_DN26760_c0_g1d24232, Pdensi_DN38894_c0_g1d441101
GO:1905268	0.0237877128690371	0.992729857251415	7	40	negative regulation of chromatin organization	BP	0.604832455619593	BP negative regulation of chromatin organization	Pdensi_DN11496_c0_g1d210701, Pdensi_DN12213_c0_g1d389462, Pdensi_DN13534_c0_g1d51910, Pdensi_DN15027_c0_g1d213970, Pdensi_DN19813_c1_g2, Pdensi_DN4636_c0_g1d205709, Pdensi_DN6277_c0_g1d46369
GO:0005775	0.0237996484333628	0.995755182087127	4	17	vacuolar lumen	CC	0.604832455619593	CC vacuolar lumen	Pdensi_DN19000_c0_g1d406312, Pdensi_DN22158_c0_g1d422615, Pdensi_DN23026_c0_g1d21334, Pdensi_DN38894_c0_g1d441101
GO:0071214	0.0238742416337768	0.987762871797531	18	146	cellular response to abiotic stimulus	BP	0.604832455619593	BP cellular response to abiotic stimulus	Pdensi_DN10914_c0_g1d387447, Pdensi_DN11871_c0_g1d458112, Pdensi_DN13233_c0_g2d339539, Pdensi_DN15194_c0_g1d343911, Pdensi_DN16524_c0_g1d279098, Pdensi_DN16982_c0_g1d279982, Pdensi_DN17266_c0_g1d529220, Pdensi_DN17873_c0_g3, Pdensi_DN18276_c0_g1, Pdensi_DN19496_c0_g1, Pdensi_DN20504_c0_g2d291341, Pdensi_DN21372_c1_g1d122819, Pdensi_DN22647_c0_g1, Pdensi_DN25099_c0_g1d73557, Pdensi_DN39819_c1_g4, …
GO:0010628	0.0239064032544525	0.983620479503387	50	516	positive regulation of gene expression	BP	0.604832455619593	BP positive regulation of gene expression	Pdensi_DN10759_c0_g1d334935, Pdensi_DN11521_c0_g1d336257, Pdensi_DN11635_c0_g1d210913, Pdensi_DN12183_c0_g1d211347, Pdensi_DN12202_c0_g1d389479, Pdensi_DN14863_c0_g1d342967, Pdensi_DN15027_c0_g1d213970, Pdensi_DN15094_c1_g3d465823, Pdensi_DN15221_c0_g1d214075, Pdensi_DN15548_c0_g1d54388, Pdensi_DN16222_c0_g1d347070, Pdensi_DN17836_c0_g1, Pdensi_DN17943_c1_g3, Pdensi_DN18400_c0_g3, Pdensi_DN18561_…
GO:0030001	0.0239258525751197	0.985620455556041	29	272	metal ion transport	BP	0.604832455619593	BP metal ion transport	Pdensi_DN11351_c0_g1, Pdensi_DN12608_c0_g1d459878, Pdensi_DN12675_c0_g1d6600, Pdensi_DN13489_c0_g1d391704, Pdensi_DN13866_c1_g1d523197, Pdensi_DN15273_c2_g1, Pdensi_DN15364_c0_g1d181907, Pdensi_DN17735_c0_g1d12535, Pdensi_DN19021_c0_g1d356802, Pdensi_DN19486_c0_g1d287099, Pdensi_DN19802_c0_g1d61858, Pdensi_DN20691_c0_g1, Pdensi_DN22135_c0_g1d222216, Pdensi_DN22260_c0_g1d222431, Pdensi_DN22622_c0_…
GO:0009806	0.0239323958762962	0.995770630518282	4	16	lignan metabolic process	BP	0.604832455619593	BP lignan metabolic process	Pdensi_DN13536_c0_g1, Pdensi_DN17568_c0_g1d216235, Pdensi_DN24029_c0_g1d365267, Pdensi_GG_46175_c0_g1
GO:0009807	0.0239323958762962	0.995770630518282	4	16	lignan biosynthetic process	BP	0.604832455619593	BP lignan biosynthetic process	Pdensi_DN13536_c0_g1, Pdensi_DN17568_c0_g1d216235, Pdensi_DN24029_c0_g1d365267, Pdensi_GG_46175_c0_g1
GO:0019217	0.0244201767580356	0.994369574469131	5	25	regulation of fatty acid metabolic process	BP	0.615472875670678	BP regulation of fatty acid metabolic process	Pdensi_DN16505_c1_g1d279192, Pdensi_DN18506_c0_g2, Pdensi_DN19202_c0_g3d357609, Pdensi_DN4636_c0_g1d205709, Pdensi_GG_57871_c0_g1
GO:0010341	0.0245031364594424	0.998863948656241	2	4	gibberellin carboxyl-O-methyltransferase activity	MF	0.615472875670678	MF gibberellin carboxyl-O-methyltransferase activity	Pdensi_DN32730_c0_g1d199752, Pdensi_GG_118003_c0_g1
GO:0102118	0.0245031364594424	0.998863948656241	2	4	gibberellin A4 carboxyl methyltransferase activity	MF	0.615472875670678	MF gibberellin A4 carboxyl methyltransferase activity	Pdensi_DN32730_c0_g1d199752, Pdensi_GG_118003_c0_g1
GO:0023052	0.024772721265951	0.992347812818372	7	41	signaling	BP	0.620979616611736	BP signaling	Pdensi_DN16541_c0_g1d215371, Pdensi_DN18848_c0_g1d532853, Pdensi_DN18919_c0_g1, Pdensi_DN18990_c0_g1d59915, Pdensi_DN23212_c0_g3, Pdensi_DN28060_c0_g1d141387, Pdensi_DN28396_c0_g1d141608
GO:0006950	0.0248678593202462	0.978641877464755	294	3594	response to stress	BP	0.622100018248675	BP response to stress	Pdensi_DN10751_c0_g1d49359, Pdensi_DN10914_c0_g1d387447, Pdensi_DN10979_c0_g1d103979, Pdensi_DN11450_c0_g1, Pdensi_DN11475_c0_g1d336191, Pdensi_DN11521_c0_g1d336257, Pdensi_DN11560_c0_g3, Pdensi_DN11871_c0_g1d458112, Pdensi_DN11970_c0_g1d5850, Pdensi_DN11982_c0_g1d337024, Pdensi_DN12452_c0_g1d389970, Pdensi_DN12647_c0_g2, Pdensi_DN12923_c0_g2, Pdensi_DN13043_c0_g1d460581, Pdensi_DN13149_c0_g1d271…
GO:1901361	0.0253071108600974	0.983828439089973	36	349	organic cyclic compound catabolic process	BP	0.631806879023445	BP organic cyclic compound catabolic process	Pdensi_DN13332_c0_g1d106554, Pdensi_DN13536_c0_g1, Pdensi_DN14453_c0_g1d342034, Pdensi_DN14956_c0_g5, Pdensi_DN16286_c0_g4, Pdensi_DN16433_c0_g1d215250, Pdensi_DN17568_c0_g1d216235, Pdensi_DN18549_c0_g1d354665, Pdensi_DN18672_c0_g1d217489, Pdensi_DN19175_c0_g1d286053, Pdensi_DN19175_c0_g1d286055, Pdensi_DN19721_c1_g2, Pdensi_DN20327_c1_g1, Pdensi_DN21005_c0_g4, Pdensi_DN22020_c0_g1d222133, Pdensi…
GO:0005365	0.0257774341025011	0.996964808371936	3	9	myo-inositol transmembrane transporter activity	MF	0.64095382013336	MF myo-inositol transmembrane transporter activity	Pdensi_DN23212_c0_g3, Pdensi_DN26653_c0_g1d78124, Pdensi_DN28060_c0_g1d141387
GO:0005366	0.0257774341025011	0.996964808371936	3	9	myo-inositol:proton symporter activity	MF	0.64095382013336	MF myo-inositol:proton symporter activity	Pdensi_DN23212_c0_g3, Pdensi_DN26653_c0_g1d78124, Pdensi_DN28060_c0_g1d141387
GO:0010540	0.0259904952594386	0.993940189060124	5	24	basipetal auxin transport	BP	0.641460568588744	BP basipetal auxin transport	Pdensi_DN15253_c0_g1d9232, Pdensi_DN25689_c0_g3, Pdensi_DN26463_c1_g1, Pdensi_DN5412_c0_g1d2012, Pdensi_DN9132_c0_g1d265409
GO:0001906	0.0260408258316608	0.996679726513572	3	12	cell killing	BP	0.641460568588744	BP cell killing	Pdensi_DN11982_c0_g1d337024, Pdensi_DN14603_c0_g1d213535, Pdensi_DN43601_c0_g1d37416
GO:0031640	0.0260408258316608	0.996679726513572	3	12	killing of cells of other organism	BP	0.641460568588744	BP killing of cells of other organism	Pdensi_DN11982_c0_g1d337024, Pdensi_DN14603_c0_g1d213535, Pdensi_DN43601_c0_g1d37416
GO:0044364	0.0260408258316608	0.996679726513572	3	12	disruption of cells of other organism	BP	0.641460568588744	BP disruption of cells of other organism	Pdensi_DN11982_c0_g1d337024, Pdensi_DN14603_c0_g1d213535, Pdensi_DN43601_c0_g1d37416
GO:0090306	0.0260909247243863	0.996814218430521	3	10	spindle assembly involved in meiosis	BP	0.641460568588744	BP spindle assembly involved in meiosis	Pdensi_DN22020_c0_g1d222133, Pdensi_DN22020_c0_g2, Pdensi_DN22020_c0_g2d66763
GO:0010215	0.0261537085323853	0.996902996963534	3	9	cellulose microfibril organization	BP	0.641460568588744	BP cellulose microfibril organization	Pdensi_DN16094_c0_g1d346425, Pdensi_DN21624_c0_g2d540410, Pdensi_DN22105_c0_g1d299099
GO:0010234	0.0261618962134224	0.998742865252285	2	4	anther wall tapetum cell fate specification	BP	0.641460568588744	BP anther wall tapetum cell fate specification	Pdensi_DN22219_c2_g1, Pdensi_DN22219_c2_g2
GO:0003978	0.0268178391170924	0.996793009552038	3	9	UDP-glucose 4-epimerase activity	MF	0.65623890839504	MF UDP-glucose 4-epimerase activity	Pdensi_DN20359_c3_g6, Pdensi_DN24678_c1_g6, Pdensi_DN6471_c0_g1d206985
GO:1900140	0.0269882236938875	0.989915437208102	9	62	regulation of seedling development	BP	0.659100520429137	BP regulation of seedling development	Pdensi_DN19517_c0_g1d61117, Pdensi_DN20096_c0_g1d62246, Pdensi_DN20580_c1_g1, Pdensi_DN20724_c0_g2, Pdensi_DN21718_c0_g1d221772, Pdensi_DN21920_c1_g1, Pdensi_DN22079_c0_g2d541921, Pdensi_DN34641_c1_g2, Pdensi_GG_129064_c1_g1
GO:0009924	0.027326091077071	0.996518572934943	3	11	octadecanal decarbonylase activity	MF	0.663410789869127	MF octadecanal decarbonylase activity	Pdensi_DN13861_c0_g1, Pdensi_DN17899_c0_g1d216510, Pdensi_DN19617_c2_g1
GO:0071771	0.027326091077071	0.996518572934943	3	11	aldehyde decarbonylase activity	MF	0.663410789869127	MF aldehyde decarbonylase activity	Pdensi_DN13861_c0_g1, Pdensi_DN17899_c0_g1d216510, Pdensi_DN19617_c2_g1
GO:1990465	0.027326091077071	0.996518572934943	3	11	aldehyde oxygenase (deformylating) activity	MF	0.663410789869127	MF aldehyde oxygenase (deformylating) activity	Pdensi_DN13861_c0_g1, Pdensi_DN17899_c0_g1d216510, Pdensi_DN19617_c2_g1
GO:0010005	0.0276316169304585	0.996549635648548	3	10	cortical microtubule, transverse to long axis	CC	0.669510278199105	CC cortical microtubule, transverse to long axis	Pdensi_DN19577_c0_g1d218702, Pdensi_DN23801_c0_g1, Pdensi_DN23801_c0_g1d550455
GO:0098869	0.0277524224589122	0.994807497355766	4	17	cellular oxidant detoxification	BP	0.669805530696212	BP cellular oxidant detoxification	Pdensi_DN18345_c0_g1d403901, Pdensi_DN20933_c0_g1d415490, Pdensi_GG_12842_c0_g1, Pdensi_GG_73731_c0_g1
GO:1990748	0.0277524224589122	0.994807497355766	4	17	cellular detoxification	BP	0.669805530696212	BP cellular detoxification	Pdensi_DN18345_c0_g1d403901, Pdensi_DN20933_c0_g1d415490, Pdensi_GG_12842_c0_g1, Pdensi_GG_73731_c0_g1
GO:0005516	0.027846286353941	0.984167117334595	23	207	calmodulin binding	MF	0.670089657737356	MF calmodulin binding	Pdensi_DN10914_c0_g1d387447, Pdensi_DN12923_c0_g2, Pdensi_DN17921_c0_g1d402641, Pdensi_DN19493_c0_g3, Pdensi_DN20029_c1_g1, Pdensi_DN20754_c1_g1, Pdensi_DN21742_c1_g3, Pdensi_DN22072_c0_g2d222098, Pdensi_DN22472_c0_g1d126278, Pdensi_DN23660_c1_g4, Pdensi_DN25836_c0_g1d228127, Pdensi_DN26146_c0_g1d193914, Pdensi_DN39441_c0_g1d242362, Pdensi_GG_21811_c0_g1, Pdensi_GG_29430_c1_g1, Pdensi_GG_34891_c0…
GO:0016620	0.0278728609761829	0.988880798462921	10	70	oxidoreductase activity, acting on the aldehyde or oxo group of donors, NAD or NADP as acceptor	MF	0.670089657737356	MF oxidoreductase activity, acting on the aldehyde or oxo group of donors, NAD or NADP as acceptor	Pdensi_DN13940_c0_g1d7805, Pdensi_DN21071_c1_g2d415963, Pdensi_DN21322_c0_g1d294658, Pdensi_DN21755_c0_g1d221703, Pdensi_DN21985_c1_g1, Pdensi_DN24348_c0_g2d553545, Pdensi_DN24773_c0_g1d555703, Pdensi_DN30823_c0_g1d27442, Pdensi_DN33061_c0_g1d236426, Pdensi_DN39794_c0_g1
GO:0006855	0.0280075475508159	0.990253829511264	8	50	drug transmembrane transport	BP	0.670907015046556	BP drug transmembrane transport	Pdensi_DN104174_c0_g1, Pdensi_DN15403_c1_g1, Pdensi_DN19690_c0_g1d408815, Pdensi_DN19903_c0_g2, Pdensi_DN21984_c0_g1d297873, Pdensi_DN24065_c1_g3, Pdensi_DN40533_c0_g1d319005, Pdensi_GG_125392_c2_g1
GO:0000139	0.0280156582136525	0.981116785211293	44	443	Golgi membrane	CC	0.670907015046556	CC Golgi membrane	Pdensi_DN10124_c0_g1d4575, Pdensi_DN11939_c0_g1d175433, Pdensi_DN12254_c0_g1, Pdensi_DN13671_c0_g1, Pdensi_DN14036_c0_g1d213013, Pdensi_DN14247_c0_g3, Pdensi_DN15699_c0_g1d54606, Pdensi_DN15787_c1_g1d345433, Pdensi_DN16879_c0_g1d471972, Pdensi_DN17499_c0_g1, Pdensi_DN17725_c0_g2, Pdensi_DN18864_c1_g4, Pdensi_DN18940_c0_g1d14363, Pdensi_DN19022_c0_g1d60200, Pdensi_DN19256_c0_g1d14827, Pdensi_DN198…
GO:0009055	0.028196990204895	0.985897548483831	16	133	electron transfer activity	MF	0.673940853094904	MF electron transfer activity	Pdensi_DN12990_c0_g1d51297, Pdensi_DN13009_c0_g1d51387, Pdensi_DN14054_c0_g1d213005, Pdensi_DN14675_c0_g1d108192, Pdensi_DN16239_c0_g1, Pdensi_DN16690_c0_g1d528169, Pdensi_DN20977_c0_g1d64168, Pdensi_DN32681_c0_g1d505378, Pdensi_DN33578_c0_g1d85545, Pdensi_DN40307_c0_g1, Pdensi_DN4173_c0_g1d448374, Pdensi_DN53360_c0_g1, Pdensi_DN8685_c0_g1d264873, Pdensi_DN9306_c0_g1d265625, Pdensi_DN9506_c0_g1d3…
GO:0043666	0.028289357467801	0.994675146268055	4	17	regulation of phosphoprotein phosphatase activity	BP	0.674840707254138	BP regulation of phosphoprotein phosphatase activity	Pdensi_DN19753_c4_g3, Pdensi_GG_129987_c0_g1, Pdensi_GG_3477_c0_g1, Pdensi_GG_90355_c0_g1
GO:0031111	0.0283586289830125	0.998575736641251	2	4	negative regulation of microtubule polymerization or depolymerization	BP	0.675187203180489	BP negative regulation of microtubule polymerization or depolymerization	Pdensi_DN10914_c0_g1d387447, Pdensi_DN19991_c0_g1
GO:0002213	0.0286148573313946	0.99319491938137	5	23	defense response to insect	BP	0.679975020169729	BP defense response to insect	Pdensi_DN25291_c3_g3, Pdensi_DN40133_c1_g5, Pdensi_DN7585_c0_g1d207735, Pdensi_GG_26203_c1_g1, Pdensi_GG_82049_c0_g1
GO:0006040	0.0289430064744855	0.991820689454732	6	32	amino sugar metabolic process	BP	0.686450190095827	BP amino sugar metabolic process	Pdensi_DN17802_c1_g1, Pdensi_DN20784_c0_g1, Pdensi_DN22427_c0_g1d300413, Pdensi_DN40277_c1_g2, Pdensi_DN8487_c0_g1d264678, Pdensi_GG_88875_c0_g1
GO:0015698	0.029031034286632	0.986693460149406	13	98	inorganic anion transport	BP	0.687216402796608	BP inorganic anion transport	Pdensi_DN19256_c0_g1d14827, Pdensi_DN19606_c0_g2d360085, Pdensi_DN19803_c0_g1d409969, Pdensi_DN22056_c0_g1d190192, Pdensi_DN22185_c0_g2d222254, Pdensi_DN23919_c0_g1d224932, Pdensi_DN25276_c0_g8, Pdensi_DN36508_c0_g1d31865, Pdensi_DN39885_c1_g2, Pdensi_GG_117708_c0_g1, Pdensi_GG_135044_c0_g1, Pdensi_GG_147565_c1_g1, Pdensi_GG_4229_c0_g1
GO:0006638	0.0292735441910991	0.989711097547861	8	51	neutral lipid metabolic process	BP	0.690307113783605	BP neutral lipid metabolic process	Pdensi_DN17409_c0_g2, Pdensi_DN20014_c1_g1, Pdensi_DN20096_c0_g1d62246, Pdensi_DN21349_c1_g6, Pdensi_DN21394_c3_g1, Pdensi_DN24334_c0_g1d133196, Pdensi_DN24954_c0_g1d305220, Pdensi_GG_121614_c0_g1
GO:0006639	0.0292735441910991	0.989711097547861	8	51	acylglycerol metabolic process	BP	0.690307113783605	BP acylglycerol metabolic process	Pdensi_DN17409_c0_g2, Pdensi_DN20014_c1_g1, Pdensi_DN20096_c0_g1d62246, Pdensi_DN21349_c1_g6, Pdensi_DN21394_c3_g1, Pdensi_DN24334_c0_g1d133196, Pdensi_DN24954_c0_g1d305220, Pdensi_GG_121614_c0_g1
GO:0006694	0.0296366731408895	0.985500307041909	15	117	steroid biosynthetic process	BP	0.697536431004944	BP steroid biosynthetic process	Pdensi_DN11939_c0_g1d175433, Pdensi_DN12089_c0_g1, Pdensi_DN16309_c0_g1d278549, Pdensi_DN17158_c0_g2, Pdensi_DN17458_c0_g1d12111, Pdensi_DN17676_c0_g1d351375, Pdensi_DN20648_c0_g1d120678, Pdensi_DN21071_c1_g2d415963, Pdensi_DN21322_c0_g1d294658, Pdensi_DN22101_c2_g1, Pdensi_DN24678_c1_g6, Pdensi_DN24773_c0_g1d555703, Pdensi_DN30823_c0_g1d27442, Pdensi_DN39208_c0_g1d34103, Pdensi_DN6471_c0_g1d2069…
GO:0005179	0.0297799798736349	0.996076221456861	3	11	hormone activity	MF	0.69869299908208	MF hormone activity	Pdensi_DN16541_c0_g1d215371, Pdensi_DN18848_c0_g1d532853, Pdensi_DN18990_c0_g1d59915
GO:0042127	0.0297991176126793	0.985384921344625	15	122	regulation of cell proliferation	BP	0.69869299908208	BP regulation of cell proliferation	Pdensi_DN12183_c0_g1d211347, Pdensi_DN15813_c0_g1d277189, Pdensi_DN17385_c0_g1d57185, Pdensi_DN19217_c0_g2, Pdensi_DN20372_c1_g1, Pdensi_DN20715_c0_g1, Pdensi_DN22455_c0_g2d543632, Pdensi_DN32909_c0_g1d199954, Pdensi_DN8410_c0_g1d170709, Pdensi_GG_104047_c0_g1, Pdensi_GG_16193_c0_g1, Pdensi_GG_23961_c0_g1, Pdensi_GG_83182_c0_g1, Pdensi_GG_83776_c1_g1, Pdensi_GG_93509_c0_g1
GO:0052324	0.0298822582639992	0.996271170462421	3	9	plant-type cell wall cellulose biosynthetic process	BP	0.699312886470403	BP plant-type cell wall cellulose biosynthetic process	Pdensi_DN16094_c0_g1d346425, Pdensi_DN21624_c0_g2d540410, Pdensi_DN22105_c0_g1d299099
GO:0016984	0.0300595200282545	0.998441159057253	2	4	ribulose-bisphosphate carboxylase activity	MF	0.702128902478148	MF ribulose-bisphosphate carboxylase activity	Pdensi_DN15296_c0_g1d466330, Pdensi_DN35341_c0_g1d30996
GO:0090627	0.0301536817105233	0.987833897080104	10	68	plant epidermal cell differentiation	BP	0.70299689326254	BP plant epidermal cell differentiation	Pdensi_DN20486_c0_g1, Pdensi_DN20784_c0_g1, Pdensi_DN21778_c1_g3, Pdensi_DN26347_c0_g1, Pdensi_DN32028_c1_g1, Pdensi_DN32909_c0_g1d199954, Pdensi_DN35058_c0_g1d314079, Pdensi_DN6277_c0_g1d46369, Pdensi_GG_24905_c0_g1, Pdensi_GG_3300_c0_g1
GO:0043392	0.0308808550315146	0.99837458867421	2	4	negative regulation of DNA binding	BP	0.718591670006924	BP negative regulation of DNA binding	Pdensi_DN22803_c0_g3d545638, Pdensi_DN33597_c1_g3
GO:0047890	0.0311596102044446	0.998351763150295	2	4	flavanone 4-reductase activity	MF	0.723712754522438	MF flavanone 4-reductase activity	Pdensi_DN12089_c0_g1, Pdensi_DN20648_c0_g1d120678
GO:0015020	0.031276390000333	0.992382487499494	5	23	glucuronosyltransferase activity	MF	0.725059620064111	MF glucuronosyltransferase activity	Pdensi_DN12046_c0_g1d50385, Pdensi_DN17499_c0_g1, Pdensi_DN18940_c0_g1d14363, Pdensi_DN45696_c0_g1d38979, Pdensi_DN9153_c0_g1
GO:0048871	0.0323803561800265	0.99370780307244	4	16	multicellular organismal homeostasis	BP	0.749243776300687	BP multicellular organismal homeostasis	Pdensi_DN19803_c0_g1d409969, Pdensi_DN21227_c0_g1d362762, Pdensi_DN22645_c1_g1, Pdensi_GG_146180_c0_g1
GO:0035252	0.0324782008316727	0.995811330766565	3	9	UDP-xylosyltransferase activity	MF	0.7501004697697	MF UDP-xylosyltransferase activity	Pdensi_DN19022_c0_g1d60200, Pdensi_DN19663_c0_g2d359591, Pdensi_DN21317_c0_g1d294644
GO:0042562	0.0325811740265929	0.991930920425884	5	24	hormone binding	MF	0.750210798261641	MF hormone binding	Pdensi_DN19753_c4_g3, Pdensi_DN23083_c0_g1d68985, Pdensi_GG_129987_c0_g1, Pdensi_GG_3477_c0_g1, Pdensi_GG_90355_c0_g1
GO:0006633	0.0326061081135374	0.981424106944519	22	197	fatty acid biosynthetic process	BP	0.750210798261641	BP fatty acid biosynthetic process	Pdensi_DN10586_c0_g1d209930, Pdensi_DN10846_c0_g1d335071, Pdensi_DN12647_c0_g2, Pdensi_DN15745_c0_g1, Pdensi_DN16483_c0_g1, Pdensi_DN18176_c1_g1, Pdensi_DN18774_c0_g1d355297, Pdensi_DN20327_c1_g1, Pdensi_DN21597_c0_g1d189745, Pdensi_DN21774_c0_g1, Pdensi_DN22639_c0_g3, Pdensi_DN24369_c0_g2d133256, Pdensi_DN26645_c0_g1d24118, Pdensi_DN32037_c0_g1, Pdensi_DN38389_c0_g1d89942, Pdensi_DN4372_c0_g1d32…
GO:1902290	0.0327247588623189	0.995632381849656	3	10	positive regulation of defense response to oomycetes	BP	0.750210798261641	BP positive regulation of defense response to oomycetes	Pdensi_DN16431_c0_g1d527718, Pdensi_DN19000_c0_g1d406312, Pdensi_DN23026_c0_g1d21334
GO:0006558	0.032787125619316	0.991823980548542	5	25	L-phenylalanine metabolic process	BP	0.750210798261641	BP L-phenylalanine metabolic process	Pdensi_DN23051_c0_g1d223592, Pdensi_DN23268_c0_g1d364537, Pdensi_DN31812_c0_g1, Pdensi_DN32512_c0_g1, Pdensi_GG_141872_c0_g1
GO:1902221	0.032787125619316	0.991823980548542	5	25	erythrose 4-phosphate/phosphoenolpyruvate family amino acid metabolic process	BP	0.750210798261641	BP erythrose 4-phosphate/phosphoenolpyruvate family amino acid metabolic process	Pdensi_DN23051_c0_g1d223592, Pdensi_DN23268_c0_g1d364537, Pdensi_DN31812_c0_g1, Pdensi_DN32512_c0_g1, Pdensi_GG_141872_c0_g1
GO:0048281	0.0331257387664323	0.995359968373773	3	12	inflorescence morphogenesis	BP	0.756555067048907	BP inflorescence morphogenesis	Pdensi_DN17848_c0_g1d476052, Pdensi_DN21309_c0_g1d495337, Pdensi_DN25070_c0_g1d22838
GO:0015926	0.0332190540365246	0.984444749872321	13	103	glucosidase activity	MF	0.757283906529497	MF glucosidase activity	Pdensi_DN11297_c0_g3, Pdensi_DN12452_c0_g1d389970, Pdensi_DN15274_c0_g1d344023, Pdensi_DN18386_c1_g2, Pdensi_DN18690_c0_g2, Pdensi_DN21590_c0_g1d65540, Pdensi_DN23317_c2_g3, Pdensi_DN25111_c0_g2, Pdensi_DN37494_c0_g1, Pdensi_DN38894_c0_g1d441101, Pdensi_GG_20391_c0_g1, Pdensi_GG_24045_c4_g1, Pdensi_GG_30000_c0_g1
GO:0051253	0.0336388128476655	0.979167657102207	29	277	negative regulation of RNA metabolic process	BP	0.765438152860256	BP negative regulation of RNA metabolic process	Pdensi_DN11658_c0_g1, Pdensi_DN12229_c0_g1d337510, Pdensi_DN14320_c1_g1, Pdensi_DN15027_c0_g1d213970, Pdensi_DN15813_c0_g1d277189, Pdensi_DN17780_c0_g1, Pdensi_DN18248_c0_g1d403725, Pdensi_DN18400_c0_g3, Pdensi_DN18504_c0_g1d284071, Pdensi_DN19600_c1_g1, Pdensi_DN19813_c1_g2, Pdensi_DN19991_c0_g1, Pdensi_DN20044_c0_g1d289250, Pdensi_DN20044_c0_g2, Pdensi_DN20680_c0_g1d291823, Pdensi_DN20990_c1_g1…
GO:0004871	0.0340238627341248	0.978359021136858	32	317	NA	NA	0.772774031491641	none	Pdensi_DN13467_c0_g1d522696, Pdensi_DN17848_c0_g1d476052, Pdensi_DN18564_c0_g3, Pdensi_DN18948_c0_g1d14272, Pdensi_DN19109_c0_g1d482743, Pdensi_DN19180_c3_g2, Pdensi_DN19254_c3_g2, Pdensi_DN19753_c4_g3, Pdensi_DN20153_c0_g1d219497, Pdensi_DN20374_c1_g2, Pdensi_DN20708_c0_g2d493712, Pdensi_DN21309_c0_g1d495337, Pdensi_DN21903_c1_g1d221998, Pdensi_DN22002_c1_g4, Pdensi_DN22219_c2_g1, Pdensi_DN22219…
GO:0005881	0.0343309125627607	0.989866946781801	6	33	cytoplasmic microtubule	CC	0.777815684491205	CC cytoplasmic microtubule	Pdensi_DN10914_c0_g1d387447, Pdensi_DN14746_c0_g1d180455, Pdensi_DN19577_c0_g1d218702, Pdensi_DN19991_c0_g1, Pdensi_DN23801_c0_g1, Pdensi_DN23801_c0_g1d550455
GO:0010148	0.0346530193921287	0.995153212936938	3	11	transpiration	BP	0.777815684491205	BP transpiration	Pdensi_DN17848_c0_g1d476052, Pdensi_DN21309_c0_g1d495337, Pdensi_GG_66792_c0_g1
GO:0031490	0.0346540184970995	0.989718784879128	6	34	chromatin DNA binding	MF	0.777815684491205	MF chromatin DNA binding	Pdensi_DN11496_c0_g1d210701, Pdensi_DN15027_c0_g1d213970, Pdensi_DN15045_c0_g1d275416, Pdensi_DN16505_c1_g1d279192, Pdensi_DN19813_c1_g2, Pdensi_DN19970_c1_g4
GO:0010083	0.0347438190905346	0.998047979144247	2	4	regulation of vegetative meristem growth	BP	0.777815684491205	BP regulation of vegetative meristem growth	Pdensi_DN19663_c0_g2d359591, Pdensi_DN21317_c0_g1d294644
GO:0050404	0.0347438190905346	0.998047979144247	2	4	zeatin O-beta-D-xylosyltransferase activity	MF	0.777815684491205	MF zeatin O-beta-D-xylosyltransferase activity	Pdensi_DN19663_c0_g2d359591, Pdensi_DN21317_c0_g1d294644
GO:0102336	0.0348134482963711	0.993002712308132	4	17	3-oxo-arachidoyl-CoA synthase activity	MF	0.777815684491205	MF 3-oxo-arachidoyl-CoA synthase activity	Pdensi_DN12647_c0_g2, Pdensi_DN16483_c0_g1, Pdensi_DN21774_c0_g1, Pdensi_DN7371_c0_g1
GO:0102337	0.0348134482963711	0.993002712308132	4	17	3-oxo-cerotoyl-CoA synthase activity	MF	0.777815684491205	MF 3-oxo-cerotoyl-CoA synthase activity	Pdensi_DN12647_c0_g2, Pdensi_DN16483_c0_g1, Pdensi_DN21774_c0_g1, Pdensi_DN7371_c0_g1
GO:0102338	0.0348134482963711	0.993002712308132	4	17	3-oxo-lignoceronyl-CoA synthase activity	MF	0.777815684491205	MF 3-oxo-lignoceronyl-CoA synthase activity	Pdensi_DN12647_c0_g2, Pdensi_DN16483_c0_g1, Pdensi_DN21774_c0_g1, Pdensi_DN7371_c0_g1
GO:0102756	0.0348134482963711	0.993002712308132	4	17	very-long-chain 3-ketoacyl-CoA synthase activity	MF	0.777815684491205	MF very-long-chain 3-ketoacyl-CoA synthase activity	Pdensi_DN12647_c0_g2, Pdensi_DN16483_c0_g1, Pdensi_DN21774_c0_g1, Pdensi_DN7371_c0_g1
GO:0055073	0.0357440971629088	0.997647227167082	2	5	cadmium ion homeostasis	BP	0.79572554207609	BP cadmium ion homeostasis	Pdensi_DN34957_c2_g1, Pdensi_DN3631_c0_g1d447999
GO:0071585	0.0357440971629088	0.997647227167082	2	5	detoxification of cadmium ion	BP	0.79572554207609	BP detoxification of cadmium ion	Pdensi_DN34957_c2_g1, Pdensi_DN3631_c0_g1d447999
GO:0031221	0.0362856677679365	0.994831317489374	3	11	arabinan metabolic process	BP	0.804876152125828	BP arabinan metabolic process	Pdensi_DN19386_c0_g1d358050, Pdensi_DN23116_c1_g4, Pdensi_DN37721_c1_g7
GO:0031222	0.0362856677679365	0.994831317489374	3	11	arabinan catabolic process	BP	0.804876152125828	BP arabinan catabolic process	Pdensi_DN19386_c0_g1d358050, Pdensi_DN23116_c1_g4, Pdensi_DN37721_c1_g7
GO:0016713	0.037008498621145	0.997846391154907	2	4	oxidoreductase activity, acting on paired donors, with incorporation or reduction of molecular oxygen, reduced iron-sulfur protein as one donor, and incorporation of one atom of oxygen	MF	0.819435930869984	MF oxidoreductase activity, acting on paired donors, with incorporation or reduction of molecular oxygen, reduced iron-sulfur protein as one donor, and incorporation of one atom of oxygen	Pdensi_DN7319_c0_g1d101610, Pdensi_GG_81284_c2_g1
GO:0015893	0.0371035008645445	0.986305618767163	8	53	drug transport	BP	0.82006716158141	BP drug transport	Pdensi_DN104174_c0_g1, Pdensi_DN15403_c1_g1, Pdensi_DN19690_c0_g1d408815, Pdensi_DN19903_c0_g2, Pdensi_DN21984_c0_g1d297873, Pdensi_DN24065_c1_g3, Pdensi_DN40533_c0_g1d319005, Pdensi_GG_125392_c2_g1
GO:0010023	0.0372404110136343	0.994767594803751	3	10	proanthocyanidin biosynthetic process	BP	0.821620731719413	BP proanthocyanidin biosynthetic process	Pdensi_DN104174_c0_g1, Pdensi_DN18840_c0_g2d285011, Pdensi_DN21984_c0_g1d297873
GO:0080116	0.0374007406114702	0.99781073288925	2	4	glucuronoxylan glucuronosyltransferase activity	MF	0.823684524930825	MF glucuronoxylan glucuronosyltransferase activity	Pdensi_DN17499_c0_g1, Pdensi_DN45696_c0_g1d38979
GO:0009066	0.0379661480988513	0.984046417981189	10	70	aspartate family amino acid metabolic process	BP	0.83050422204284	BP aspartate family amino acid metabolic process	Pdensi_DN19975_c0_g1d288637, Pdensi_DN20576_c0_g2, Pdensi_DN21762_c0_g1d420144, Pdensi_DN21936_c1_g2, Pdensi_DN25324_c0_g2, Pdensi_DN26586_c0_g2, Pdensi_DN27287_c2_g4, Pdensi_DN47164_c0_g1, Pdensi_GG_131130_c0_g1, Pdensi_GG_91345_c0_g1
GO:0052636	0.0379927586504315	0.997756501762516	2	4	arabinosyltransferase activity	MF	0.83050422204284	MF arabinosyltransferase activity	Pdensi_DN20822_c1_g1, Pdensi_DN24647_c0_g2
GO:0046417	0.0380212690070474	0.99206663584066	4	18	chorismate metabolic process	BP	0.83050422204284	BP chorismate metabolic process	Pdensi_DN15345_c1_g1d466625, Pdensi_DN18654_c0_g2, Pdensi_DN3472_c0_g1d1288, Pdensi_DN35183_c0_g1
GO:0043447	0.0380993348796958	0.997402101038941	2	5	alkane biosynthetic process	BP	0.83050422204284	BP alkane biosynthetic process	Pdensi_DN17899_c0_g1d216510, Pdensi_DN20294_c0_g1d536376
GO:1901348	0.0381547262137191	0.99774157897437	2	4	positive regulation of secondary cell wall biogenesis	BP	0.83050422204284	BP positive regulation of secondary cell wall biogenesis	Pdensi_DN15094_c1_g3d465823, Pdensi_GG_20042_c0_g1
GO:1903340	0.0381547262137191	0.99774157897437	2	4	positive regulation of cell wall organization or biogenesis	BP	0.83050422204284	BP positive regulation of cell wall organization or biogenesis	Pdensi_DN15094_c1_g3d465823, Pdensi_GG_20042_c0_g1
GO:0046890	0.0382467771805152	0.986949278441949	7	45	regulation of lipid biosynthetic process	BP	0.83050422204284	BP regulation of lipid biosynthetic process	Pdensi_DN16505_c1_g1d279192, Pdensi_DN18506_c0_g2, Pdensi_DN19202_c0_g3d357609, Pdensi_DN20532_c0_g4, Pdensi_DN4636_c0_g1d205709, Pdensi_GG_104047_c0_g1, Pdensi_GG_57871_c0_g1
GO:0004620	0.0382491200940836	0.984768528577702	9	63	phospholipase activity	MF	0.83050422204284	MF phospholipase activity	Pdensi_DN15940_c0_g1, Pdensi_DN17966_c0_g2, Pdensi_DN18176_c1_g1, Pdensi_DN19924_c1_g1d361392, Pdensi_DN20096_c0_g1d62246, Pdensi_DN21800_c0_g2d297024, Pdensi_DN7585_c0_g1d207735, Pdensi_GG_32397_c0_g1, Pdensi_GG_97745_c0_g1
GO:0050662	0.0384320147810711	0.974160585477112	39	398	coenzyme binding	MF	0.833008854648418	MF coenzyme binding	Pdensi_DN11939_c0_g1d175433, Pdensi_DN12089_c0_g1, Pdensi_DN13536_c0_g1, Pdensi_DN15561_c0_g1d467185, Pdensi_DN16309_c0_g1d278549, Pdensi_DN16691_c0_g1, Pdensi_DN16955_c0_g2, Pdensi_DN17158_c0_g2, Pdensi_DN17458_c0_g1d12111, Pdensi_DN17568_c0_g1d216235, Pdensi_DN17676_c0_g1d351375, Pdensi_DN18480_c0_g1d404239, Pdensi_DN18774_c0_g1d355297, Pdensi_DN18840_c0_g2d285011, Pdensi_DN20648_c0_g1d120678, …
GO:0008217	0.0393808104237071	0.99434169640926	3	10	regulation of blood pressure	BP	0.8502426339502	BP regulation of blood pressure	Pdensi_DN20327_c1_g1, Pdensi_DN22645_c1_g1, Pdensi_GG_146180_c0_g1
GO:0043692	0.0394339403729437	0.991607692602293	4	19	monoterpene metabolic process	BP	0.8502426339502	BP monoterpene metabolic process	Pdensi_DN22265_c1_g1, Pdensi_DN22808_c3_g2, Pdensi_DN24439_c2_g1, Pdensi_GG_80104_c0_g1
GO:0043693	0.0394339403729437	0.991607692602293	4	19	monoterpene biosynthetic process	BP	0.8502426339502	BP monoterpene biosynthetic process	Pdensi_DN22265_c1_g1, Pdensi_DN22808_c3_g2, Pdensi_DN24439_c2_g1, Pdensi_GG_80104_c0_g1
GO:0015103	0.0397351118719504	0.984081402191225	9	62	inorganic anion transmembrane transporter activity	MF	0.855241072804127	MF inorganic anion transmembrane transporter activity	Pdensi_DN10207_c0_g1d266698, Pdensi_DN19256_c0_g1d14827, Pdensi_DN19606_c0_g2d360085, Pdensi_DN23919_c0_g1d224932, Pdensi_DN25276_c0_g8, Pdensi_DN39885_c1_g2, Pdensi_GG_117708_c0_g1, Pdensi_GG_135044_c0_g1, Pdensi_GG_147565_c1_g1
GO:0005737	0.0400270458855509	0.965660455082455	243	2997	cytoplasm	CC	0.860023618304005	CC cytoplasm	Pdensi_DN11481_c0_g1, Pdensi_DN11506_c0_g1d457563, Pdensi_DN11511_c0_g1, Pdensi_DN11572_c0_g1d268781, Pdensi_DN12570_c0_g1d105682, Pdensi_DN13157_c0_g1, Pdensi_DN13233_c0_g2d339539, Pdensi_DN13526_c0_g1d212716, Pdensi_DN13534_c0_g1d51910, Pdensi_DN13590_c1_g1, Pdensi_DN13660_c0_g1, Pdensi_DN13774_c0_g1d462387, Pdensi_DN14124_c0_g2d273413, Pdensi_DN14163_c0_g1, Pdensi_DN14292_c0_g1d273510, Pdensi_…
GO:0009414	0.0401265115327251	0.974332553689871	31	298	response to water deprivation	BP	0.860661333448868	BP response to water deprivation	Pdensi_DN10914_c0_g1d387447, Pdensi_DN11560_c0_g3, Pdensi_DN17266_c0_g1d529220, Pdensi_DN17735_c0_g1d12535, Pdensi_DN17873_c0_g3, Pdensi_DN19247_c0_g1d286110, Pdensi_DN19496_c0_g1, Pdensi_DN19896_c0_g1, Pdensi_DN20395_c0_g2d290364, Pdensi_DN20504_c0_g2d291341, Pdensi_DN20504_c0_g3d291342, Pdensi_DN20784_c0_g1, Pdensi_DN21227_c0_g1d362762, Pdensi_DN21372_c1_g1d122819, Pdensi_DN21923_c1_g1, Pdensi_…
GO:0090559	0.040207408030184	0.997175173834993	2	5	regulation of membrane permeability	BP	0.860899241729617	BP regulation of membrane permeability	Pdensi_DN22079_c0_g2d541921, Pdensi_DN22158_c0_g1d422615
GO:0042545	0.0406604892085099	0.979767988743807	14	115	cell wall modification	BP	0.867836478814325	BP cell wall modification	Pdensi_DN16940_c0_g1d349324, Pdensi_DN19254_c3_g2, Pdensi_DN19354_c0_g1d60862, Pdensi_DN19354_c0_g2, Pdensi_DN19780_c0_g1d360453, Pdensi_DN19924_c3_g1, Pdensi_DN20111_c0_g1d188531, Pdensi_DN20854_c0_g2, Pdensi_DN20919_c0_g1d362500, Pdensi_DN22331_c0_g3d424292, Pdensi_DN24770_c0_g1d498397, Pdensi_DN27242_c1_g2d79719, Pdensi_DN36449_c0_g1d31730, Pdensi_GG_144104_c0_g1
GO:0003688	0.0406721385514214	0.991327670624016	4	18	DNA replication origin binding	MF	0.867836478814325	MF DNA replication origin binding	Pdensi_DN18400_c0_g3, Pdensi_DN19596_c0_g1, Pdensi_DN23870_c0_g1d70822, Pdensi_DN32608_c0_g1d199694
GO:1901616	0.0408061949229177	0.982611940042807	10	72	organic hydroxy compound catabolic process	BP	0.869193094964324	BP organic hydroxy compound catabolic process	Pdensi_DN13332_c0_g1d106554, Pdensi_DN13536_c0_g1, Pdensi_DN16286_c0_g4, Pdensi_DN17568_c0_g1d216235, Pdensi_DN21005_c0_g4, Pdensi_DN24029_c0_g1d365267, Pdensi_DN25439_c0_g4, Pdensi_DN39794_c0_g1, Pdensi_GG_46175_c0_g1, Pdensi_GG_71020_c0_g1
GO:0031057	0.0413272074087941	0.991142459501078	4	18	negative regulation of histone modification	BP	0.878773187883893	BP negative regulation of histone modification	Pdensi_DN11496_c0_g1d210701, Pdensi_DN12213_c0_g1d389462, Pdensi_DN4636_c0_g1d205709, Pdensi_DN6277_c0_g1d46369
GO:0051093	0.0414469764818392	0.978240619995014	16	133	negative regulation of developmental process	BP	0.879803030895909	BP negative regulation of developmental process	Pdensi_DN10914_c0_g1d387447, Pdensi_DN12213_c0_g1d389462, Pdensi_DN12229_c0_g1d337510, Pdensi_DN19467_c0_g1, Pdensi_DN20096_c0_g1d62246, Pdensi_DN21739_c0_g1d221731, Pdensi_DN22203_c0_g2d20466, Pdensi_DN22392_c1_g1, Pdensi_DN22737_c0_g1d302326, Pdensi_DN22786_c1_g1d302012, Pdensi_DN6119_c0_g1, Pdensi_DN9686_c0_g1d385880, Pdensi_GG_2176_c2_g1, Pdensi_GG_26038_c2_g1, Pdensi_GG_30498_c0_g1, Pdensi_G…
GO:0016207	0.0421342371706424	0.996961654889092	2	5	4-coumarate-CoA ligase activity	MF	0.892854891796447	MF 4-coumarate-CoA ligase activity	Pdensi_DN17405_c1_g1, Pdensi_DN34364_c0_g1d146787
GO:0000578	0.0423864299710125	0.990767240260159	4	19	embryonic axis specification	BP	0.896039798980535	BP embryonic axis specification	Pdensi_DN20372_c1_g1, Pdensi_DN22455_c0_g2d543632, Pdensi_GG_16193_c0_g1, Pdensi_GG_23961_c0_g1
GO:0010468	0.0424516999125491	0.964627607561633	167	1977	regulation of gene expression	BP	0.896039798980535	BP regulation of gene expression	Pdensi_DN10759_c0_g1d334935, Pdensi_DN10979_c0_g1d103979, Pdensi_DN1115_c0_g1d203093, Pdensi_DN11521_c0_g1d336257, Pdensi_DN11635_c0_g1d210913, Pdensi_DN11658_c0_g1, Pdensi_DN11895_c0_g1, Pdensi_DN12183_c0_g1d211347, Pdensi_DN12202_c0_g1d389479, Pdensi_DN12213_c0_g1d389462, Pdensi_DN12229_c0_g1d337510, Pdensi_DN12824_c0_g1d211967, Pdensi_DN12869_c0_g1d338718, Pdensi_DN12939_c0_g2, Pdensi_DN13149_…
GO:0050832	0.042502495938021	0.974425726090541	24	230	defense response to fungus	BP	0.896039798980535	BP defense response to fungus	Pdensi_DN11982_c0_g1d337024, Pdensi_DN13043_c0_g1d460581, Pdensi_DN13293_c0_g1d461084, Pdensi_DN14603_c0_g1d213535, Pdensi_DN15094_c1_g3d465823, Pdensi_DN17848_c0_g1d476052, Pdensi_DN19462_c0_g1d287120, Pdensi_DN19548_c0_g3, Pdensi_DN19600_c0_g1d485629, Pdensi_DN20680_c0_g1d291823, Pdensi_DN21097_c0_g1, Pdensi_DN21309_c0_g1d495337, Pdensi_DN21944_c0_g1d541675, Pdensi_DN23463_c3_g1, Pdensi_DN25698…
GO:0045735	0.0433904252690107	0.988217255961821	5	27	nutrient reservoir activity	MF	0.913198148195749	MF nutrient reservoir activity	Pdensi_DN11068_c0_g1d387639, Pdensi_DN24389_c1_g2, Pdensi_DN25674_c0_g2, Pdensi_DN38059_c0_g1, Pdensi_GG_126077_c0_g1
GO:0035304	0.0439052208980093	0.990326904244084	4	19	regulation of protein dephosphorylation	BP	0.922458414540287	BP regulation of protein dephosphorylation	Pdensi_DN19753_c4_g3, Pdensi_GG_129987_c0_g1, Pdensi_GG_3477_c0_g1, Pdensi_GG_90355_c0_g1
GO:0016627	0.0441489473900887	0.977748136502949	14	119	oxidoreductase activity, acting on the CH-CH group of donors	MF	0.925407063271892	MF oxidoreductase activity, acting on the CH-CH group of donors	Pdensi_DN13057_c0_g1, Pdensi_DN13536_c0_g1, Pdensi_DN13940_c0_g1d7805, Pdensi_DN17568_c0_g1d216235, Pdensi_DN20625_c0_g1d362241, Pdensi_DN22808_c3_g2, Pdensi_DN24029_c0_g1d365267, Pdensi_DN25243_c0_g3, Pdensi_DN33061_c0_g1d236426, Pdensi_DN39868_c0_g1, Pdensi_DN9042_c0_g1d453296, Pdensi_GG_154584_c0_g1, Pdensi_GG_46175_c0_g1, Pdensi_GG_57214_c0_g1
GO:0006970	0.0441956344982684	0.968372857920131	51	532	response to osmotic stress	BP	0.925407063271892	BP response to osmotic stress	Pdensi_DN10914_c0_g1d387447, Pdensi_DN11560_c0_g3, Pdensi_DN11871_c0_g1d458112, Pdensi_DN12923_c0_g2, Pdensi_DN13861_c0_g1, Pdensi_DN15194_c0_g1d343911, Pdensi_DN16524_c0_g1d279098, Pdensi_DN17661_c0_g1, Pdensi_DN18169_c0_g1d13057, Pdensi_DN18506_c0_g1, Pdensi_DN18617_c0_g1d115691, Pdensi_DN18669_c0_g1d532211, Pdensi_DN18946_c0_g2, Pdensi_DN19180_c3_g2, Pdensi_DN19206_c0_g1d60634, Pdensi_DN19247_…
GO:0035336	0.0442939342291938	0.993166224701792	3	11	long-chain fatty-acyl-CoA metabolic process	BP	0.925409896210605	BP long-chain fatty-acyl-CoA metabolic process	Pdensi_DN13940_c0_g1d7805, Pdensi_DN21755_c0_g1d221703, Pdensi_DN33061_c0_g1d236426
GO:0045763	0.0443724667687079	0.996706436653922	2	5	negative regulation of cellular amino acid metabolic process	BP	0.925409896210605	BP negative regulation of cellular amino acid metabolic process	Pdensi_DN18400_c0_g3, Pdensi_DN35590_c0_g2
GO:0007049	0.044420875582314	0.970486156051378	35	359	cell cycle	BP	0.925409896210605	BP cell cycle	Pdensi_DN14259_c0_g1, Pdensi_DN16626_c1_g1, Pdensi_DN17385_c0_g1d57185, Pdensi_DN17483_c0_g1d350904, Pdensi_DN18788_c0_g1d355325, Pdensi_DN19189_c0_g1d357389, Pdensi_DN19499_c0_g1d60977, Pdensi_DN20253_c0_g1d289878, Pdensi_DN20715_c0_g1, Pdensi_DN20838_c0_g1d63948, Pdensi_DN21699_c0_g1d189815, Pdensi_DN22020_c0_g1d222133, Pdensi_DN22020_c0_g2, Pdensi_DN22020_c0_g2d66763, Pdensi_DN22155_c0_g1, Pde…
GO:0080060	0.0445382357899092	0.996687230564734	2	5	integument development	BP	0.926290155138196	BP integument development	Pdensi_DN15221_c0_g1d214075, Pdensi_GG_41924_c0_g1
GO:0000212	0.0447696762806198	0.992930099587653	3	12	meiotic spindle organization	BP	0.929536056513274	BP meiotic spindle organization	Pdensi_DN22020_c0_g1d222133, Pdensi_DN22020_c0_g2, Pdensi_DN22020_c0_g2d66763
GO:0044248	0.0452763621257713	0.963716949439825	111	1286	cellular catabolic process	BP	0.938476258986785	BP cellular catabolic process	Pdensi_DN10456_c0_g2, Pdensi_DN11081_c0_g1d174065, Pdensi_DN13057_c0_g1, Pdensi_DN13332_c0_g1d106554, Pdensi_DN13433_c0_g1, Pdensi_DN13536_c0_g1, Pdensi_DN13799_c0_g1d272487, Pdensi_DN14124_c0_g2d273413, Pdensi_DN14453_c0_g1d342034, Pdensi_DN14864_c0_g1d108554, Pdensi_DN14956_c0_g5, Pdensi_DN15418_c0_g2d466840, Pdensi_DN15463_c2_g1, Pdensi_DN15901_c0_g2d346209, Pdensi_DN16260_c0_g1d215108, Pdensi…
GO:0051787	0.0455103764034847	0.992765466552821	3	12	misfolded protein binding	MF	0.941744080845935	MF misfolded protein binding	Pdensi_DN15524_c0_g1d182417, Pdensi_DN19991_c0_g1, Pdensi_DN21709_c0_g1d363217
GO:0052662	0.0456650606956226	1	1	1	zeaxanthin epoxidase activity	MF	0.943362133264847	MF zeaxanthin epoxidase activity	Pdensi_DN21227_c0_g1d362762
GO:0006068	0.0460008195336944	1	1	1	ethanol catabolic process	BP	0.946266732611922	BP ethanol catabolic process	Pdensi_DN39794_c0_g1
GO:0047220	0.0461125684180463	1	1	1	galactosylxylosylprotein 3-beta-galactosyltransferase activity	MF	0.946266732611922	MF galactosylxylosylprotein 3-beta-galactosyltransferase activity	Pdensi_DN38396_c0_g1d150334
GO:0051071	0.0461125684180463	1	1	1	4,6-pyruvylated galactose residue metabolic process	BP	0.946266732611922	BP 4,6-pyruvylated galactose residue metabolic process	Pdensi_DN38396_c0_g1d150334
GO:0051072	0.0461125684180463	1	1	1	4,6-pyruvylated galactose residue biosynthetic process	BP	0.946266732611922	BP 4,6-pyruvylated galactose residue biosynthetic process	Pdensi_DN38396_c0_g1d150334
GO:0018904	0.0464906463225537	0.985082655082491	6	37	ether metabolic process	BP	0.951590499455796	BP ether metabolic process	Pdensi_DN13536_c0_g1, Pdensi_DN17568_c0_g1d216235, Pdensi_DN20327_c1_g1, Pdensi_DN21440_c0_g4, Pdensi_DN24029_c0_g1d365267, Pdensi_GG_46175_c0_g1
GO:0044765	0.0465263172927791	0.964153083791047	80	907	NA	NA	0.951590499455796	none	Pdensi_DN104174_c0_g1, Pdensi_DN11351_c0_g1, Pdensi_DN11760_c0_g1d268987, Pdensi_DN13157_c0_g1, Pdensi_DN13389_c0_g1d339845, Pdensi_DN13774_c0_g1d462387, Pdensi_DN13820_c0_g1d392487, Pdensi_DN13866_c1_g1d523197, Pdensi_DN14124_c1_g2, Pdensi_DN15230_c0_g1, Pdensi_DN15253_c0_g1d9232, Pdensi_DN15403_c1_g1, Pdensi_DN15440_c0_g1d109497, Pdensi_DN15654_c0_g1, Pdensi_DN16039_c0_g1, Pdensi_DN16520_c0_g3d…
GO:0005509	0.0473912273533145	0.971510170523809	23	218	calcium ion binding	MF	0.967675508192761	MF calcium ion binding	Pdensi_DN10914_c0_g1d387447, Pdensi_DN11871_c0_g1d458112, Pdensi_DN15194_c0_g1d343911, Pdensi_DN16524_c0_g1d279098, Pdensi_DN17865_c0_g1, Pdensi_DN17865_c0_g1d530527, Pdensi_DN18198_c0_g1d186686, Pdensi_DN19843_c1_g1d61774, Pdensi_DN20754_c1_g1, Pdensi_DN21742_c1_g3, Pdensi_DN22481_c1_g1, Pdensi_DN23532_c0_g1d70000, Pdensi_DN25099_c0_g1d73557, Pdensi_DN26318_c8_g1, Pdensi_DN3155_c0_g1d381599, Pde…
GO:0048518	0.0475515948770628	0.961659075667244	115	1341	positive regulation of biological process	BP	0.969345156394737	BP positive regulation of biological process	Pdensi_DN10759_c0_g1d334935, Pdensi_DN10914_c0_g1d387447, Pdensi_DN11496_c0_g1d210701, Pdensi_DN11521_c0_g1d336257, Pdensi_DN11635_c0_g1d210913, Pdensi_DN12183_c0_g1d211347, Pdensi_DN12202_c0_g1d389479, Pdensi_DN13467_c0_g1d522696, Pdensi_DN14259_c0_g1, Pdensi_DN14863_c0_g1d342967, Pdensi_DN15027_c0_g1d213970, Pdensi_DN15094_c1_g3d465823, Pdensi_DN15221_c0_g1d214075, Pdensi_DN15548_c0_g1d54388, P…
GO:0051241	0.0486044196926184	0.974540237972063	15	125	negative regulation of multicellular organismal process	BP	0.987878964110204	BP negative regulation of multicellular organismal process	Pdensi_DN12213_c0_g1d389462, Pdensi_DN12229_c0_g1d337510, Pdensi_DN19467_c0_g1, Pdensi_DN20096_c0_g1d62246, Pdensi_DN21739_c0_g1d221731, Pdensi_DN22203_c0_g2d20466, Pdensi_DN22392_c1_g1, Pdensi_DN22737_c0_g1d302326, Pdensi_DN22786_c1_g1d302012, Pdensi_DN6119_c0_g1, Pdensi_DN9686_c0_g1d385880, Pdensi_GG_2176_c2_g1, Pdensi_GG_26038_c2_g1, Pdensi_GG_30498_c0_g1, Pdensi_GG_61773_c1_g1
GO:0045548	0.0486209787736069	0.99620117961446	2	5	phenylalanine ammonia-lyase activity	MF	0.987878964110204	MF phenylalanine ammonia-lyase activity	Pdensi_DN23051_c0_g1d223592, Pdensi_DN32512_c0_g1
GO:0019827	0.0488270228806317	0.979602123364371	9	66	stem cell population maintenance	BP	0.988807345134369	BP stem cell population maintenance	Pdensi_DN18561_c3_g1, Pdensi_DN20468_c2_g1, Pdensi_DN25060_c1_g2d136610, Pdensi_DN25687_c1_g1, Pdensi_DN25687_c1_g2, Pdensi_DN4636_c0_g1d205709, Pdensi_DN9616_c0_g1d333228, Pdensi_GG_78411_c1_g1, Pdensi_GG_83182_c0_g1
GO:0098727	0.0488270228806317	0.979602123364371	9	66	maintenance of cell number	BP	0.988807345134369	BP maintenance of cell number	Pdensi_DN18561_c3_g1, Pdensi_DN20468_c2_g1, Pdensi_DN25060_c1_g2d136610, Pdensi_DN25687_c1_g1, Pdensi_DN25687_c1_g2, Pdensi_DN4636_c0_g1d205709, Pdensi_DN9616_c0_g1d333228, Pdensi_GG_78411_c1_g1, Pdensi_GG_83182_c0_g1
GO:0010102	0.049475559558702	0.992016815063505	3	11	lateral root morphogenesis	BP	0.9999999999	BP lateral root morphogenesis	Pdensi_DN13684_c0_g1, Pdensi_DN19072_c0_g1d356753, Pdensi_DN19072_c0_g3
GO:0016411	0.0497133268710017	0.982065359570026	7	44	acylglycerol O-acyltransferase activity	MF	0.9999999999	MF acylglycerol O-acyltransferase activity	Pdensi_DN15940_c0_g1, Pdensi_DN17409_c0_g2, Pdensi_DN20014_c1_g1, Pdensi_DN21349_c1_g6, Pdensi_DN24334_c0_g1d133196, Pdensi_DN24954_c0_g1d305220, Pdensi_GG_121614_c0_g1
