# Supplementary material for: Transcriptional Regulation of Pine Male and Female Cone Initiation and Development: Key Players Identified Through Comparative Transcriptomics
Source: Front Genet. 2022 Mar 18;13:815093. doi: 10.3389/fgene.2022.815093 (PMC8971679; doi:10.3389/fgene.2022.815093)
Supplement: Supplementary file 2 [file DataSheet3.ZIP › SUP_GSEA/salmon.gene.counts.matrix.Bud_vs_MC_2_4.DESeq2.DE_results.P0.001_C2.DE.subset.GOseq.depleted]

category	over_represented_pvalue	under_represented_pvalue	numDEInCat	numInCat	term	ontology	over_represented_FDR	under_represented_FDR	go_term
GO:0000943	1	0	10	927	retrotransposon nucleocapsid	CC	0.9999999999	0	CC retrotransposon nucleocapsid
GO:0003676	1	0	414	4515	nucleic acid binding	MF	0.9999999999	0	MF nucleic acid binding
GO:0003723	1	0	69	1518	RNA binding	MF	0.9999999999	0	MF RNA binding
GO:0003964	1	0	12	1005	RNA-directed DNA polymerase activity	MF	0.9999999999	0	MF RNA-directed DNA polymerase activity
GO:0004175	1	0	77	1336	endopeptidase activity	MF	0.9999999999	0	MF endopeptidase activity
GO:0004190	1	0	37	1106	aspartic-type endopeptidase activity	MF	0.9999999999	0	MF aspartic-type endopeptidase activity
GO:0004518	1	0	39	1380	nuclease activity	MF	0.9999999999	0	MF nuclease activity
GO:0004519	1	0	30	1276	endonuclease activity	MF	0.9999999999	0	MF endonuclease activity
GO:0005739	1	0	84	1495	mitochondrion	CC	0.9999999999	0	CC mitochondrion
GO:0006139	1	0	194	4213	nucleobase-containing compound metabolic process	BP	0.9999999999	0	BP nucleobase-containing compound metabolic process
GO:0006259	1	0	51	1653	DNA metabolic process	BP	0.9999999999	0	BP DNA metabolic process
GO:0006396	1	0	35	1067	RNA processing	BP	0.9999999999	0	BP RNA processing
GO:0006397	1	0	14	572	mRNA processing	BP	0.9999999999	0	BP mRNA processing
GO:0006725	1	0	340	4746	cellular aromatic compound metabolic process	BP	0.9999999999	0	BP cellular aromatic compound metabolic process
GO:0006807	1	0	756	7863	nitrogen compound metabolic process	BP	0.9999999999	0	BP nitrogen compound metabolic process
GO:0008270	1	0	106	2036	zinc ion binding	MF	0.9999999999	0	MF zinc ion binding
GO:0009451	1	0	18	1024	RNA modification	BP	0.9999999999	0	BP RNA modification
GO:0015074	1	0	12	1009	DNA integration	BP	0.9999999999	0	BP DNA integration
GO:0016070	1	0	79	2209	RNA metabolic process	BP	0.9999999999	0	BP RNA metabolic process
GO:0016071	1	0	19	787	mRNA metabolic process	BP	0.9999999999	0	BP mRNA metabolic process
GO:0016779	1	0	21	1190	nucleotidyltransferase activity	MF	0.9999999999	0	MF nucleotidyltransferase activity
GO:0030529	1	0	29	851	NA	NA	0.9999999999	0	none
GO:0032991	1	0	168	3076	protein-containing complex	CC	0.9999999999	0	CC protein-containing complex
GO:0034061	1	0	15	1046	DNA polymerase activity	MF	0.9999999999	0	MF DNA polymerase activity
GO:0034641	1	0	266	4923	cellular nitrogen compound metabolic process	BP	0.9999999999	0	BP cellular nitrogen compound metabolic process
GO:0043170	1	0	672	7181	macromolecule metabolic process	BP	0.9999999999	0	BP macromolecule metabolic process
GO:0043228	1	0	73	1287	non-membrane-bounded organelle	CC	0.9999999999	0	CC non-membrane-bounded organelle
GO:0043232	1	0	73	1286	intracellular non-membrane-bounded organelle	CC	0.9999999999	0	CC intracellular non-membrane-bounded organelle
GO:0043234	1	0	74	1553	NA	NA	0.9999999999	0	none
GO:0044260	1	0	556	6719	cellular macromolecule metabolic process	BP	0.9999999999	0	BP cellular macromolecule metabolic process
GO:0044422	1	0	545	6478	organelle part	CC	0.9999999999	0	CC organelle part
GO:0044428	1	0	103	2574	nuclear part	CC	0.9999999999	0	CC nuclear part
GO:0044446	1	0	538	6456	intracellular organelle part	CC	0.9999999999	0	CC intracellular organelle part
GO:0046483	1	0	248	4491	heterocycle metabolic process	BP	0.9999999999	0	BP heterocycle metabolic process
GO:0070001	1	0	37	1106	aspartic-type peptidase activity	MF	0.9999999999	0	MF aspartic-type peptidase activity
GO:0090304	1	0	122	3766	nucleic acid metabolic process	BP	0.9999999999	0	BP nucleic acid metabolic process
GO:1901360	1	0	370	4888	organic cyclic compound metabolic process	BP	0.9999999999	0	BP organic cyclic compound metabolic process
GO:1990904	1	0	32	906	ribonucleoprotein complex	CC	0.9999999999	0	CC ribonucleoprotein complex
GO:0006310	1	0	19	589	DNA recombination	BP	0.9999999999	0	BP DNA recombination
GO:0034660	1	0	18	498	ncRNA metabolic process	BP	0.9999999999	0	BP ncRNA metabolic process
GO:0046914	1	0	209	2487	transition metal ion binding	MF	0.9999999999	0	MF transition metal ion binding
GO:0034470	1.00000000000001	0	11	400	ncRNA processing	BP	0.9999999999	0	BP ncRNA processing
GO:0033036	1.00000000000002	0	59	932	macromolecule localization	BP	0.9999999999	0	BP macromolecule localization
GO:0008104	1.00000000000002	0	52	861	protein localization	BP	0.9999999999	0	BP protein localization
GO:0044451	1.00000000000019	0	20	488	nucleoplasm part	CC	0.9999999999	0	CC nucleoplasm part
GO:0098796	1.00000000000019	0	15	439	membrane protein complex	CC	0.9999999999	0	CC membrane protein complex
GO:0043604	1.00000000000029	0	16	451	amide biosynthetic process	BP	0.9999999999	0	BP amide biosynthetic process
GO:0016556	1.00000000000054	0	1	209	mRNA modification	BP	0.9999999999	0	BP mRNA modification
GO:0044237	1.00000000000071	0	1074	9313	cellular metabolic process	BP	0.9999999999	0	BP cellular metabolic process
GO:0045184	1.00000000000104	0	48	777	establishment of protein localization	BP	0.9999999999	0	BP establishment of protein localization
GO:0043043	1.00000000000174	0	13	397	peptide biosynthetic process	BP	0.9999999999	0	BP peptide biosynthetic process
GO:0005198	1.00000000000306	0	19	467	structural molecule activity	MF	0.9999999999	0	MF structural molecule activity
GO:0006412	1.00000000000367	0	13	391	translation	BP	0.9999999999	0	BP translation
GO:0034645	1.00000000000627	0	63	921	cellular macromolecule biosynthetic process	BP	0.9999999999	0	BP cellular macromolecule biosynthetic process
GO:0015833	1.00000000000837	0	49	763	peptide transport	BP	0.9999999999	0	BP peptide transport
GO:0015031	1.00000000000949	0	48	752	protein transport	BP	0.9999999999	0	BP protein transport
GO:0009059	1.00000000000958	0	84	1116	macromolecule biosynthetic process	BP	0.9999999999	0	BP macromolecule biosynthetic process
GO:0003735	1.00000000001268	0	11	354	structural constituent of ribosome	MF	0.9999999999	0	MF structural constituent of ribosome
GO:0044271	1.0000000000193	0	93	1190	cellular nitrogen compound biosynthetic process	BP	0.9999999999	0	BP cellular nitrogen compound biosynthetic process
GO:0044427	1.00000000002398	0	28	548	chromosomal part	CC	0.9999999999	0	CC chromosomal part
GO:0006996	1.00000000004045	0	82	1055	organelle organization	BP	0.9999999999	0	BP organelle organization
GO:0006325	1	2.84931699620972e-11	17	409	chromatin organization	BP	0.9999999999	5.65267726667413e-09	BP chromatin organization
GO:0034622	1	3.1510103426702e-11	21	457	cellular protein-containing complex assembly	BP	0.9999999999	6.15197257378467e-09	BP cellular protein-containing complex assembly
GO:0005730	1	6.49351154313824e-11	25	494	nucleolus	CC	0.9999999999	1.24797174969688e-08	CC nucleolus
GO:0004386	0.99999999998544	1.27459321612509e-10	5	241	helicase activity	MF	0.9999999999	2.4119225474367e-08	MF helicase activity
GO:0046907	0.999999999950966	1.74520257568653e-10	37	616	intracellular transport	BP	0.9999999999	3.25242298196126e-08	BP intracellular transport
GO:0006364	0.999999999973552	2.04675843365702e-10	6	251	rRNA processing	BP	0.9999999999	3.75748190059424e-08	BP rRNA processing
GO:0043933	0.999999999933863	2.26453348444024e-10	42	665	protein-containing complex subunit organization	BP	0.9999999999	4.09614144979631e-08	BP protein-containing complex subunit organization
GO:0042886	0.999999999758311	6.02531201614731e-10	55	777	amide transport	BP	0.9999999999	1.06274363723433e-07	BP amide transport
GO:0043603	0.999999999794301	6.04813452084578e-10	32	564	cellular amide metabolic process	BP	0.9999999999	1.06274363723433e-07	BP cellular amide metabolic process
GO:0008380	0.999999999765419	9.35596977215017e-10	15	352	RNA splicing	BP	0.9999999999	1.62082293235841e-07	BP RNA splicing
GO:0005681	0.999999999917417	9.51220720290659e-10	3	191	spliceosomal complex	CC	0.9999999999	1.62500206382988e-07	CC spliceosomal complex
GO:0051641	0.999999999466223	1.19779432879209e-09	59	810	cellular localization	BP	0.9999999999	1.97736812650705e-07	BP cellular localization
GO:0044391	0.999999999862096	1.20062591308661e-09	4	217	ribosomal subunit	CC	0.9999999999	1.97736812650705e-07	CC ribosomal subunit
GO:0043412	0.999999999193906	1.2057122722604e-09	342	3248	macromolecule modification	BP	0.9999999999	1.97736812650705e-07	BP macromolecule modification
GO:0016072	0.999999999603858	2.02077436273944e-09	9	273	rRNA metabolic process	BP	0.9999999999	3.27046377127567e-07	BP rRNA metabolic process
GO:0051649	0.999999997881934	4.93863532173792e-09	44	649	establishment of localization in cell	BP	0.9999999999	7.88898889056836e-07	BP establishment of localization in cell
GO:0005840	0.999999997646984	8.7750444546531e-09	14	331	ribosome	CC	0.9999999999	1.3807937934333e-06	CC ribosome
GO:0008233	0.999999994740797	8.86851298221389e-09	125	1533	peptidase activity	MF	0.9999999999	1.3807937934333e-06	MF peptidase activity
GO:0005654	0.999999996266374	1.376784398891e-08	14	317	nucleoplasm	CC	0.9999999999	2.11680601329491e-06	CC nucleoplasm
GO:0070011	0.999999991484935	1.42649893138887e-08	123	1507	peptidase activity, acting on L-amino acid peptides	MF	0.9999999999	2.16616504396088e-06	MF peptidase activity, acting on L-amino acid peptides
GO:0065003	0.999999993573877	1.50797490431062e-08	39	589	protein-containing complex assembly	BP	0.9999999999	2.26196235646593e-06	BP protein-containing complex assembly
GO:0070727	0.999999993750598	1.80508083192539e-08	23	415	cellular macromolecule localization	BP	0.9999999999	2.67499930514244e-06	BP cellular macromolecule localization
GO:0006886	0.999999991410169	2.30457949863462e-08	27	458	intracellular protein transport	BP	0.9999999999	3.37456283728641e-06	BP intracellular protein transport
GO:0034613	0.999999990159855	3.12795947823166e-08	18	355	cellular protein localization	BP	0.9999999999	4.52634136261758e-06	BP cellular protein localization
GO:0006974	0.999999987204993	3.30123879834665e-08	29	473	cellular response to DNA damage stimulus	BP	0.9999999999	4.72153921158882e-06	BP cellular response to DNA damage stimulus
GO:0006518	0.999999984230394	4.09763387164471e-08	28	476	peptide metabolic process	BP	0.9999999999	5.79320650818735e-06	BP peptide metabolic process
GO:0019866	0.999999988960187	4.68450649599781e-08	10	261	organelle inner membrane	CC	0.9999999999	6.54766248872422e-06	CC organelle inner membrane
GO:0044424	0.999999944771252	6.47897936953861e-08	1713	13771	intracellular part	CC	0.9999999999	8.95409508374437e-06	CC intracellular part
GO:1900864	0.999999996373533	7.97041998444859e-08	1	131	mitochondrial RNA modification	BP	0.9999999999	1.08929073120797e-05	BP mitochondrial RNA modification
GO:0006281	0.999999967269095	8.74820008328699e-08	25	421	DNA repair	BP	0.9999999999	1.18244902224648e-05	BP DNA repair
GO:0022607	0.999999952182718	9.11760432434716e-08	66	820	cellular component assembly	BP	0.9999999999	1.21898405640728e-05	BP cellular component assembly
GO:0033365	0.999999975341338	9.26454399488524e-08	12	278	protein localization to organelle	BP	0.9999999999	1.22220806024016e-05	BP protein localization to organelle
GO:0080156	0.999999995714706	9.34045184248578e-08	1	130	mitochondrial mRNA modification	BP	0.9999999999	1.22220806024016e-05	BP mitochondrial mRNA modification
GO:0017038	0.99999999475714	1.13239064394916e-07	1	127	protein import	BP	0.9999999999	1.46614788637628e-05	BP protein import
GO:1902582	0.999999984812976	1.34507206839143e-07	3	159	NA	NA	0.9999999999	1.72337358762653e-05	none
GO:0000398	0.99999998246621	1.54438934046115e-07	3	156	mRNA splicing, via spliceosome	BP	0.9999999999	1.9583493698631e-05	BP mRNA splicing, via spliceosome
GO:0044454	0.999999963962375	1.78965129142569e-07	7	212	nuclear chromosome part	CC	0.9999999999	2.24619498821796e-05	CC nuclear chromosome part
GO:0044238	0.999999776963132	2.66528486110252e-07	1109	9167	primary metabolic process	BP	0.9999999999	3.31141452440011e-05	BP primary metabolic process
GO:0009756	1	3.85278801259068e-07	0	96	carbohydrate mediated signaling	BP	0.9999999999	4.69200916384805e-05	BP carbohydrate mediated signaling
GO:0010182	1	3.85278801259068e-07	0	96	sugar mediated signaling pathway	BP	0.9999999999	4.69200916384805e-05	BP sugar mediated signaling pathway
GO:0072594	0.999999905440622	3.93767448670078e-07	9	230	establishment of protein localization to organelle	BP	0.9999999999	4.74837217513917e-05	BP establishment of protein localization to organelle
GO:0071826	0.999999906534706	4.88715633679153e-07	6	193	ribonucleoprotein complex subunit organization	BP	0.9999999999	5.83611873228503e-05	BP ribonucleoprotein complex subunit organization
GO:0031967	0.999999790067068	4.98438218530902e-07	30	452	organelle envelope	CC	0.9999999999	5.83884770279057e-05	CC organelle envelope
GO:0031975	0.999999790067068	4.98438218530902e-07	30	452	envelope	CC	0.9999999999	5.83884770279057e-05	CC envelope
GO:0044444	0.999999572606182	5.13475793467401e-07	973	8014	cytoplasmic part	CC	0.9999999999	5.9582568487255e-05	CC cytoplasmic part
GO:0006417	0.999999921478525	5.31838874946911e-07	4	165	regulation of translation	BP	0.9999999999	6.11366183350187e-05	BP regulation of translation
GO:0015935	1	5.49913141551929e-07	0	99	small ribosomal subunit	CC	0.9999999999	6.26289966767475e-05	CC small ribosomal subunit
GO:0044429	0.999999708610595	6.49561467450833e-07	35	506	mitochondrial part	CC	0.9999999999	7.32991380701399e-05	CC mitochondrial part
GO:1902580	0.999999826561713	8.84592224622525e-07	6	185	NA	NA	0.9999999999	9.89134942077915e-05	none
GO:0006399	0.999999796648841	9.4383868608973e-07	7	195	tRNA metabolic process	BP	0.9999999999	0.000104587530080213	BP tRNA metabolic process
GO:1902494	0.999999378931818	1.09001464351802e-06	75	865	catalytic complex	CC	0.9999999999	0.000119706965314925	CC catalytic complex
GO:0003729	0.999999605234993	1.18299681716591e-06	16	295	mRNA binding	MF	0.9999999999	0.00012876868009859	MF mRNA binding
GO:0046982	0.99999964737398	1.48141072306617e-06	8	217	protein heterodimerization activity	MF	0.9999999999	0.000159836420120298	MF protein heterodimerization activity
GO:0022618	0.999999694062321	1.52131697502015e-06	6	183	ribonucleoprotein complex assembly	BP	0.9999999999	0.00016271477211085	BP ribonucleoprotein complex assembly
GO:0008565	1	1.74559173459471e-06	0	87	protein transporter activity	MF	0.9999999999	0.000185092916685474	MF protein transporter activity
GO:0034248	0.999999648927305	1.9319107583729e-06	5	168	regulation of cellular amide metabolic process	BP	0.9999999999	0.000203098310495613	BP regulation of cellular amide metabolic process
GO:0016569	0.999999630227855	2.03352375959271e-06	5	163	covalent chromatin modification	BP	0.9999999999	0.00021196900205924	BP covalent chromatin modification
GO:0006913	0.999999787757694	2.202750611347e-06	2	124	nucleocytoplasmic transport	BP	0.9999999999	0.000225781937663068	BP nucleocytoplasmic transport
GO:0051169	0.999999787757694	2.202750611347e-06	2	124	nuclear transport	BP	0.9999999999	0.000225781937663068	BP nuclear transport
GO:0016570	0.999999540161815	2.50359196869516e-06	5	161	histone modification	BP	0.9999999999	0.000254497365412814	BP histone modification
GO:0000959	0.999999579513732	2.63193537588685e-06	4	152	mitochondrial RNA metabolic process	BP	0.9999999999	0.00026535086166728	BP mitochondrial RNA metabolic process
GO:1903047	0.999999216289739	2.72193965630132e-06	11	233	mitotic cell cycle process	BP	0.9999999999	0.000272193965630132	BP mitotic cell cycle process
GO:0010608	0.999999246725039	2.89143489932038e-06	9	214	posttranscriptional regulation of gene expression	BP	0.9999999999	0.000286811687593876	BP posttranscriptional regulation of gene expression
GO:0050657	0.999999596291278	4.04559962617298e-06	2	118	nucleic acid transport	BP	0.9999999999	0.000391817916550612	BP nucleic acid transport
GO:0050658	0.999999596291278	4.04559962617298e-06	2	118	RNA transport	BP	0.9999999999	0.000391817916550612	BP RNA transport
GO:0051236	0.999999596291278	4.04559962617298e-06	2	118	establishment of RNA localization	BP	0.9999999999	0.000391817916550612	BP establishment of RNA localization
GO:0065002	1	4.20918984864656e-06	0	83	intracellular protein transmembrane transport	BP	0.9999999999	0.000401341357661649	BP intracellular protein transmembrane transport
GO:0071806	1	4.20918984864656e-06	0	83	protein transmembrane transport	BP	0.9999999999	0.000401341357661649	BP protein transmembrane transport
GO:0071840	0.999995781432188	5.53930622290523e-06	320	2835	cellular component organization or biogenesis	BP	0.9999999999	0.000520423956404018	BP cellular component organization or biogenesis
GO:0022402	0.999997560162901	5.54272669015662e-06	28	401	cell cycle process	BP	0.9999999999	0.000520423956404018	BP cell cycle process
GO:0016772	0.999995215452526	6.4058928756552e-06	269	2585	transferase activity, transferring phosphorus-containing groups	MF	0.9999999999	0.000596912745231508	MF transferase activity, transferring phosphorus-containing groups
GO:0030684	1	7.2477031191702e-06	0	80	preribosome	CC	0.9999999999	0.000670276303502207	CC preribosome
GO:0044430	0.999996280005556	8.55474706382542e-06	26	381	cytoskeletal part	CC	0.9999999999	0.000785249170783975	CC cytoskeletal part
GO:0016607	0.999998342700784	9.70402140832265e-06	4	134	nuclear speck	CC	0.9999999999	0.000884144172758285	CC nuclear speck
GO:0005743	0.999997787807541	1.00455910856391e-05	6	165	mitochondrial inner membrane	CC	0.9999999999	0.000908535076127652	CC mitochondrial inner membrane
GO:0000375	0.999996686359297	1.26809961166059e-05	8	184	RNA splicing, via transesterification reactions	BP	0.9999999999	0.00113851279003104	BP RNA splicing, via transesterification reactions
GO:0000377	0.999996240721019	1.43021540771351e-05	8	183	RNA splicing, via transesterification reactions with bulged adenosine as nucleophile	BP	0.9999999999	0.00127475721122292	BP RNA splicing, via transesterification reactions with bulged adenosine as nucleophile
GO:0000785	0.999996070718832	1.73357349980205e-05	6	161	chromatin	CC	0.9999999999	0.00153402547104786	CC chromatin
GO:0003887	0.999995233496167	1.78077711315444e-05	8	206	DNA-directed DNA polymerase activity	MF	0.9999999999	0.00156248310946033	MF DNA-directed DNA polymerase activity
GO:0016043	0.99998621257579	1.7911391742594e-05	311	2728	cellular component organization	BP	0.9999999999	0.00156248310946033	BP cellular component organization
GO:0016817	0.99998773031879	1.92053367607516e-05	96	996	hydrolase activity, acting on acid anhydrides	MF	0.9999999999	0.00166356086026229	MF hydrolase activity, acting on acid anhydrides
GO:0044815	0.999994520635825	2.03987293561443e-05	8	193	DNA packaging complex	CC	0.9999999999	0.00175457602154248	CC DNA packaging complex
GO:0016818	0.999986691885597	2.08402963534736e-05	95	986	hydrolase activity, acting on acid anhydrides, in phosphorus-containing anhydrides	MF	0.9999999999	0.00178010864685921	MF hydrolase activity, acting on acid anhydrides, in phosphorus-containing anhydrides
GO:0032993	0.999993297988434	2.21889932085811e-05	10	216	protein-DNA complex	CC	0.9999999999	0.00188223873424516	CC protein-DNA complex
GO:0022627	1	2.25848606791395e-05	0	74	cytosolic small ribosomal subunit	CC	0.9999999999	0.00190269716680422	CC cytosolic small ribosomal subunit
GO:0051052	0.999994673286654	2.31516400111881e-05	6	157	regulation of DNA metabolic process	BP	0.9999999999	0.00193717804175247	BP regulation of DNA metabolic process
GO:0051128	0.99998574212278	2.67459695269517e-05	44	535	regulation of cellular component organization	BP	0.9999999999	0.00222280692690207	BP regulation of cellular component organization
GO:0016788	0.999978490754953	2.90415181965705e-05	217	2114	hydrolase activity, acting on ester bonds	MF	0.9999999999	0.0023973870726028	MF hydrolase activity, acting on ester bonds
GO:0017111	0.999981251436718	2.96082202146068e-05	88	919	nucleoside-triphosphatase activity	MF	0.9999999999	0.00242787405759776	MF nucleoside-triphosphatase activity
GO:0030532	1	3.01468465726473e-05	0	71	small nuclear ribonucleoprotein complex	CC	0.9999999999	0.0024556702837322	CC small nuclear ribonucleoprotein complex
GO:0006402	0.99999630175022	3.23855078269903e-05	2	102	mRNA catabolic process	BP	0.9999999999	0.0026206693833683	BP mRNA catabolic process
GO:0016462	0.999978681172726	3.30615197309918e-05	95	977	pyrophosphatase activity	MF	0.9999999999	0.00265788688033464	MF pyrophosphatase activity
GO:0008033	0.999993736236147	3.40118423366737e-05	4	127	tRNA processing	BP	0.9999999999	0.00271653026455251	BP tRNA processing
GO:0032182	1	3.84093422207364e-05	0	67	ubiquitin-like protein binding	MF	0.9999999999	0.00304796715687134	MF ubiquitin-like protein binding
GO:0044455	0.999991358174588	4.03780222501654e-05	5	145	mitochondrial membrane part	CC	0.9999999999	0.00318365175433996	CC mitochondrial membrane part
GO:0097525	1	4.08826555901753e-05	0	69	spliceosomal snRNP complex	CC	0.9999999999	0.00320290868636405	CC spliceosomal snRNP complex
GO:0032268	0.999978551653959	4.20704064153158e-05	36	457	regulation of cellular protein metabolic process	BP	0.9999999999	0.00327510125891383	BP regulation of cellular protein metabolic process
GO:0018193	0.999980942574054	4.39605894438799e-05	22	320	peptidyl-amino acid modification	BP	0.9999999999	0.00340072484377184	BP peptidyl-amino acid modification
GO:0016604	0.999983439504404	5.05973639299433e-05	11	202	nuclear body	CC	0.9999999999	0.00388967235211439	CC nuclear body
GO:0044452	0.999996448799607	5.18382530440189e-05	1	80	nucleolar part	CC	0.9999999999	0.00396031374187225	CC nucleolar part
GO:0007017	0.999981014793948	5.54538361637568e-05	12	215	microtubule-based process	BP	0.9999999999	0.0041966339128798	BP microtubule-based process
GO:0000786	0.999984262679468	5.56139290893827e-05	8	184	nucleosome	CC	0.9999999999	0.0041966339128798	CC nucleosome
GO:0044743	1	6.21494523287545e-05	0	65	protein transmembrane import into intracellular organelle	BP	0.9999999999	0.00466120892465658	BP protein transmembrane import into intracellular organelle
GO:0018205	0.999983622666417	6.70482540480978e-05	6	147	peptidyl-lysine modification	BP	0.9999999999	0.0049745571567308	BP peptidyl-lysine modification
GO:0031966	0.999973769158901	6.7136299838806e-05	16	259	mitochondrial membrane	CC	0.9999999999	0.0049745571567308	CC mitochondrial membrane
GO:0051028	0.999991654599322	6.9139512600407e-05	2	97	mRNA transport	BP	0.9999999999	0.00509231140709585	BP mRNA transport
GO:1901363	0.999938698461642	7.07909311594909e-05	1019	8241	heterocyclic compound binding	MF	0.9999999999	0.0051829074598913	MF heterocyclic compound binding
GO:0003682	0.999980964657861	7.14665867468775e-05	7	156	chromatin binding	MF	0.9999999999	0.00520141430169582	MF chromatin binding
GO:0003678	0.999991221180687	7.25589616783311e-05	2	95	DNA helicase activity	MF	0.9999999999	0.00524985428613808	MF DNA helicase activity
GO:0097159	0.999931803437214	7.86715951119923e-05	1022	8258	organic cyclic compound binding	MF	0.9999999999	0.00565883403437137	MF organic cyclic compound binding
GO:0043130	1	8.1401914748874e-05	0	62	ubiquitin binding	MF	0.9999999999	0.00582118343843692	MF ubiquitin binding
GO:0016891	0.999967552728579	8.4083390779847e-05	15	266	endoribonuclease activity, producing 5'-phosphomonoesters	MF	0.9999999999	0.00597818327509895	MF endoribonuclease activity, producing 5'-phosphomonoesters
GO:0033043	0.999955981218093	9.43033275646547e-05	25	339	regulation of organelle organization	BP	0.9999999999	0.00666626970715662	BP regulation of organelle organization
GO:0048471	1	9.82852998530284e-05	0	59	perinuclear region of cytoplasm	CC	0.9999999999	0.00690805250395571	CC perinuclear region of cytoplasm
GO:0031123	0.999992804144836	9.92917142516883e-05	1	78	RNA 3'-end processing	BP	0.9999999999	0.0069391368482714	BP RNA 3'-end processing
GO:0044877	0.999960520189661	0.000104660852785451	14	230	protein-containing complex binding	MF	0.9999999999	0.00724504410365663	MF protein-containing complex binding
GO:0051276	0.999960446481277	0.000104846979711454	14	230	chromosome organization	BP	0.9999999999	0.00724504410365663	BP chromosome organization
GO:0005875	0.999985304324272	0.000117128274553102	2	91	microtubule associated complex	CC	0.9999999999	0.00804847920113493	CC microtubule associated complex
GO:1901566	0.999917222463375	0.000122994733065938	102	1021	organonitrogen compound biosynthetic process	BP	0.9999999999	0.0084046400928391	BP organonitrogen compound biosynthetic process
GO:0034654	0.999923915899605	0.00012924110807319	54	598	nucleobase-containing compound biosynthetic process	BP	0.9999999999	0.00873451977430214	BP nucleobase-containing compound biosynthetic process
GO:0009526	0.999936633637729	0.000129242487717316	28	364	plastid envelope	CC	0.9999999999	0.00873451977430214	CC plastid envelope
GO:0044445	0.99994639184047	0.000136236933292533	15	245	cytosolic part	CC	0.9999999999	0.00915690863113748	CC cytosolic part
GO:0051168	1	0.000150019433362674	0	59	nuclear export	BP	0.9999999999	0.0100284729910918	BP nuclear export
GO:0046872	0.999858444415552	0.000167618022243444	621	5216	metal ion binding	MF	0.9999999999	0.0111443333707803	MF metal ion binding
GO:0004521	0.999926318590725	0.000169012631379393	19	298	endoribonuclease activity	MF	0.9999999999	0.0111766417525083	MF endoribonuclease activity
GO:0009941	0.999913296307938	0.000174814584215239	28	360	chloroplast envelope	CC	0.9999999999	0.0114984993895585	CC chloroplast envelope
GO:0006401	0.999953594079961	0.000178859873360041	6	139	RNA catabolic process	BP	0.9999999999	0.0117020023528112	BP RNA catabolic process
GO:0006260	0.999948836686418	0.000181510609869419	7	152	DNA replication	BP	0.9999999999	0.0118125952454701	BP DNA replication
GO:0015934	0.999961490844114	0.000186292140736832	4	119	large ribosomal subunit	CC	0.9999999999	0.012022314515141	CC large ribosomal subunit
GO:0042393	0.999967876603459	0.000187042161131409	3	99	histone binding	MF	0.9999999999	0.012022314515141	MF histone binding
GO:0008026	0.999975400597559	0.000188642821253838	2	88	ATP-dependent helicase activity	MF	0.9999999999	0.012022314515141	MF ATP-dependent helicase activity
GO:0070035	0.999975400597559	0.000188642821253838	2	88	purine NTP-dependent helicase activity	MF	0.9999999999	0.012022314515141	MF purine NTP-dependent helicase activity
GO:0044265	0.999879579820311	0.000201003617341548	55	600	cellular macromolecule catabolic process	BP	0.9999999999	0.0127440437799023	BP cellular macromolecule catabolic process
GO:0004540	0.999894568291295	0.000223630897402439	23	333	ribonuclease activity	MF	0.9999999999	0.0141059489130769	MF ribonuclease activity
GO:0005684	1	0.000225921467147135	0	55	U2-type spliceosomal complex	CC	0.9999999999	0.0141777247240294	CC U2-type spliceosomal complex
GO:0006928	0.999942008403678	0.000242357852832413	5	124	movement of cell or subcellular component	BP	0.9999999999	0.0151319877656786	BP movement of cell or subcellular component
GO:0019843	0.99992025918342	0.000275542125594509	7	149	rRNA binding	MF	0.9999999999	0.0171170108323862	MF rRNA binding
GO:0016893	0.999864086950245	0.000303592942194929	19	291	endonuclease activity, active with either ribo- or deoxyribonucleic acids and producing 5'-phosphomonoesters	MF	0.9999999999	0.0187647898944605	MF endonuclease activity, active with either ribo- or deoxyribonucleic acids and producing 5'-phosphomonoesters
GO:0043169	0.999736884369635	0.000309166264407241	631	5264	cation binding	MF	0.9999999999	0.0190137252610453	MF cation binding
GO:0006405	1	0.000325516090391592	0	54	RNA export from nucleus	BP	0.9999999999	0.0199196413523213	BP RNA export from nucleus
GO:0005635	0.999954086316084	0.000335639944978776	2	83	nuclear envelope	CC	0.9999999999	0.0204374817982126	CC nuclear envelope
GO:0008135	0.999904119292977	0.00035337469314164	6	133	translation factor activity, RNA binding	MF	0.9999999999	0.0214113730327201	MF translation factor activity, RNA binding
GO:0043623	0.999880769284565	0.00035937538937058	9	164	NA	NA	0.9999999999	0.0216682220061673	none
GO:0032259	0.999865226840638	0.000370775052556791	11	184	methylation	BP	0.9999999999	0.0222465031534075	BP methylation
GO:0098798	0.999917803698224	0.000377787158420502	4	112	mitochondrial protein complex	CC	0.9999999999	0.0225571944105445	CC mitochondrial protein complex
GO:0006605	0.999865739679156	0.00040180063497673	9	164	protein targeting	BP	0.9999999999	0.0238751101942695	BP protein targeting
GO:0015197	0.999881787373514	0.00043030774338432	6	129	NA	NA	0.9999999999	0.0254460829020535	none
GO:0000956	0.999939284417437	0.000433633537732512	2	82	nuclear-transcribed mRNA catabolic process	BP	0.9999999999	0.0255200598761239	BP nuclear-transcribed mRNA catabolic process
GO:0016192	0.999746097093295	0.000443828876568251	41	463	vesicle-mediated transport	BP	0.9999999999	0.0256524147716105	BP vesicle-mediated transport
GO:0051246	0.999741380283219	0.000443933918088502	44	495	regulation of protein metabolic process	BP	0.9999999999	0.0256524147716105	BP regulation of protein metabolic process
GO:0008094	0.999918170723709	0.000444196566317919	3	95	DNA-dependent ATPase activity	MF	0.9999999999	0.0256524147716105	MF DNA-dependent ATPase activity
GO:0004523	0.99982416793891	0.000444224743605937	13	227	RNA-DNA hybrid ribonuclease activity	MF	0.9999999999	0.0256524147716105	MF RNA-DNA hybrid ribonuclease activity
GO:0003743	0.999922896212194	0.000539213451911081	2	82	translation initiation factor activity	MF	0.9999999999	0.0309921750397491	MF translation initiation factor activity
GO:0005813	1	0.000559262214588104	0	49	centrosome	CC	0.9999999999	0.031995001113645	CC centrosome
GO:0070925	0.999839574120227	0.000626854223380301	5	114	organelle assembly	BP	0.9999999999	0.0355382757710727	BP organelle assembly
GO:0071013	1	0.00062697608474169	0	50	catalytic step 2 spliceosome	CC	0.9999999999	0.0355382757710727	CC catalytic step 2 spliceosome
GO:0000790	0.999876738902015	0.000647814335008176	3	93	nuclear chromatin	CC	0.9999999999	0.0365509922963329	CC nuclear chromatin
GO:0044435	0.999508253494718	0.000675417334764516	130	1203	plastid part	CC	0.9999999999	0.0379343982538975	CC plastid part
GO:0005874	0.999701821377755	0.000683325537713472	16	228	microtubule	CC	0.9999999999	0.0382041096085259	CC microtubule
GO:0016592	1	0.000694801194851561	0	48	mediator complex	CC	0.9999999999	0.0386699307541819	CC mediator complex
GO:0003899	0.999937836092402	0.000713442270897902	1	63	DNA-directed 5'-3' RNA polymerase activity	MF	0.9999999999	0.0395285582524513	MF DNA-directed 5'-3' RNA polymerase activity
GO:0015931	0.999720004143752	0.000802080810142049	9	158	nucleobase-containing compound transport	BP	0.9999999999	0.0442403316804807	BP nucleobase-containing compound transport
GO:0043414	0.999691256249115	0.000811376395755359	11	175	macromolecule methylation	BP	0.9999999999	0.0445532574454951	BP macromolecule methylation
GO:0043484	0.99987905624373	0.000817474624596761	2	74	regulation of RNA splicing	BP	0.9999999999	0.0446886128112896	BP regulation of RNA splicing
GO:0098800	0.999838058502234	0.000831686027733335	3	93	inner mitochondrial membrane protein complex	CC	0.9999999999	0.0452643280580532	CC inner mitochondrial membrane protein complex
GO:0033044	0.999699638367133	0.000857106895188055	9	156	regulation of chromosome organization	BP	0.9999999999	0.0464423559947713	BP regulation of chromosome organization
GO:0032774	0.999514025144449	0.000956472372147414	24	297	RNA biosynthetic process	BP	0.9999999999	0.0515991674447947	BP RNA biosynthetic process
GO:0005622	0.999636049201505	0.00107792194818407	8	145	intracellular	CC	0.9999999999	0.0578842713922739	CC intracellular
GO:0043021	0.999835113100895	0.00108238881465228	2	74	ribonucleoprotein complex binding	MF	0.9999999999	0.0578842713922739	MF ribonucleoprotein complex binding
GO:0048586	1	0.00110799424382832	0	43	regulation of long-day photoperiodism, flowering	BP	0.9999999999	0.0589970960999495	BP regulation of long-day photoperiodism, flowering
GO:0010228	0.999823702652492	0.00114888110971183	2	75	vegetative to reproductive phase transition of meristem	BP	0.9999999999	0.0609105071097222	BP vegetative to reproductive phase transition of meristem
GO:0044434	0.999143466069218	0.00116415175765802	128	1174	chloroplast part	CC	0.9999999999	0.0614552215416038	CC chloroplast part
GO:0006839	0.99981829481626	0.00118068713706101	2	75	mitochondrial transport	BP	0.9999999999	0.0620617597685918	BP mitochondrial transport
GO:0009528	0.999754904930106	0.00121985814347613	3	86	plastid inner membrane	CC	0.9999999999	0.0637988130137189	CC plastid inner membrane
GO:1900865	1	0.00122410730660469	0	44	chloroplast RNA modification	BP	0.9999999999	0.0637988130137189	BP chloroplast RNA modification
GO:0000988	0.999600124156228	0.00124759089379777	7	133	NA	NA	0.9999999999	0.0647483881591249	none
GO:0006400	0.999741190085958	0.00128376558981567	3	84	tRNA modification	BP	0.9999999999	0.0663365419939306	BP tRNA modification
GO:0090305	0.999690893702395	0.00128897833630483	4	99	nucleic acid phosphodiester bond hydrolysis	BP	0.9999999999	0.0663365419939306	BP nucleic acid phosphodiester bond hydrolysis
GO:0051726	0.999348764613478	0.00133461522993566	20	258	regulation of cell cycle	BP	0.9999999999	0.0683990305342028	BP regulation of cell cycle
GO:0006338	0.999874092610501	0.00134951466038067	1	58	chromatin remodeling	BP	0.9999999999	0.0688756444924576	BP chromatin remodeling
GO:0099080	0.999359548423382	0.00135760635549299	18	239	supramolecular complex	CC	0.9999999999	0.0689990487502412	CC supramolecular complex
GO:0022411	0.999672072064204	0.00136317425524654	4	96	cellular component disassembly	BP	0.9999999999	0.0689990487502412	BP cellular component disassembly
GO:0016197	0.999721849944677	0.00136876161748446	3	86	endosomal transport	BP	0.9999999999	0.0689990487502412	BP endosomal transport
GO:0009124	0.999718811308727	0.00138138143837709	3	87	nucleoside monophosphate biosynthetic process	BP	0.9999999999	0.0692150037178685	BP nucleoside monophosphate biosynthetic process
GO:0030117	1	0.00138985364738124	0	44	membrane coat	CC	0.9999999999	0.0692150037178685	CC membrane coat
GO:0009706	0.999717343769871	0.00138992731043199	3	85	chloroplast inner membrane	CC	0.9999999999	0.0692150037178685	CC chloroplast inner membrane
GO:0005819	0.999692812388256	0.00149707356668061	3	87	spindle	CC	0.9999999999	0.0742500196377881	CC spindle
GO:1902589	0.999252826211997	0.00157216976181039	18	234	NA	NA	0.9999999999	0.077343941556873	none
GO:0099081	0.999249312755919	0.0015783194577866	18	237	supramolecular polymer	CC	0.9999999999	0.077343941556873	CC supramolecular polymer
GO:0099512	0.999249312755919	0.0015783194577866	18	237	supramolecular fiber	CC	0.9999999999	0.077343941556873	CC supramolecular fiber
GO:0071824	0.999500812649596	0.00164503230474676	6	118	protein-DNA complex subunit organization	BP	0.9999999999	0.080293243445973	BP protein-DNA complex subunit organization
GO:0004712	0.999840324602538	0.00166924469994115	1	57	protein serine/threonine/tyrosine kinase activity	MF	0.9999999999	0.0811530031987199	MF protein serine/threonine/tyrosine kinase activity
GO:0006606	0.999834352664312	0.00172247793148488	1	58	protein import into nucleus	BP	0.9999999999	0.0830842296363296	BP protein import into nucleus
GO:1902593	0.999834352664312	0.00172247793148488	1	58	NA	NA	0.9999999999	0.0830842296363296	none
GO:0044087	0.999345338444366	0.00177768187781739	9	149	regulation of cellular component biogenesis	BP	0.9999999999	0.0854120589732573	BP regulation of cellular component biogenesis
GO:0009524	0.99950307090653	0.00178566655718088	5	106	phragmoplast	CC	0.9999999999	0.0854124776509971	CC phragmoplast
GO:0090501	0.99982684965215	0.00179157879950872	1	58	RNA phosphodiester bond hydrolysis	BP	0.9999999999	0.0854124776509971	BP RNA phosphodiester bond hydrolysis
GO:0060968	0.999709722680386	0.00180748054048605	2	71	regulation of gene silencing	BP	0.9999999999	0.0858378789497234	BP regulation of gene silencing
GO:0008186	1	0.00183657776270257	0	41	RNA-dependent ATPase activity	MF	0.9999999999	0.086884255697083	MF RNA-dependent ATPase activity
GO:0005769	0.999821135516028	0.00184618179832573	1	57	early endosome	CC	0.9999999999	0.0870039698061551	CC early endosome
GO:0099513	0.999104620761714	0.00186519106552975	18	235	polymeric cytoskeletal fiber	CC	0.9999999999	0.0875643133817402	CC polymeric cytoskeletal fiber
GO:0005643	1	0.00188146709890132	0	42	nuclear pore	CC	0.9999999999	0.0879925677432937	CC nuclear pore
GO:0030490	1	0.00192750635094376	0	42	maturation of SSU-rRNA	BP	0.9999999999	0.0898042731689708	BP maturation of SSU-rRNA
GO:0043226	0.998224692844121	0.00197110197064037	1253	9669	organelle	CC	0.9999999999	0.0914888839202889	CC organelle
GO:0003697	0.999580919019348	0.00199030768416445	3	83	single-stranded DNA binding	MF	0.9999999999	0.0920330244933187	MF single-stranded DNA binding
GO:1903311	0.999667424232277	0.00205026027617315	2	67	regulation of mRNA metabolic process	BP	0.9999999999	0.0941372464057742	BP regulation of mRNA metabolic process
GO:0000184	1	0.00205112049079248	0	41	nuclear-transcribed mRNA catabolic process, nonsense-mediated decay	BP	0.9999999999	0.0941372464057742	BP nuclear-transcribed mRNA catabolic process, nonsense-mediated decay
GO:0009123	0.999166851818285	0.00206165821184261	11	167	nucleoside monophosphate metabolic process	BP	0.9999999999	0.0942691301325805	BP nucleoside monophosphate metabolic process
GO:0061024	0.999009468560158	0.00217667189111674	15	203	membrane organization	BP	0.9999999999	0.0991594972619846	BP membrane organization
GO:0043229	0.997929672955779	0.00229548553348916	1251	9644	intracellular organelle	CC	0.9999999999	0.10418624377091	CC intracellular organelle
GO:0071822	0.998698584040819	0.00230594112884121	30	341	NA	NA	0.9999999999	0.104276014282158	none
GO:0032040	1	0.00233229608225538	0	42	small-subunit processome	CC	0.9999999999	0.10508147183788	CC small-subunit processome
GO:0007051	0.999609231128132	0.00236914828966837	2	67	spindle organization	BP	0.9999999999	0.106352277236938	BP spindle organization
GO:0005768	0.998591901573371	0.00239515655419895	35	383	endosome	CC	0.9999999999	0.107128820424171	CC endosome
GO:0003777	0.999599427128618	0.00241767191697521	2	69	microtubule motor activity	MF	0.9999999999	0.107744074560852	MF microtubule motor activity
GO:1902749	1	0.00253270552087227	0	40	regulation of cell cycle G2/M phase transition	BP	0.9999999999	0.112157698633275	BP regulation of cell cycle G2/M phase transition
GO:0004004	1	0.0025349463593537	0	39	ATP-dependent RNA helicase activity	MF	0.9999999999	0.112157698633275	MF ATP-dependent RNA helicase activity
GO:0043254	0.999442534975412	0.00258234846170413	3	80	regulation of protein complex assembly	BP	0.9999999999	0.113845469817064	BP regulation of protein complex assembly
GO:0000989	0.999183201305348	0.00259249807046813	6	115	NA	NA	0.9999999999	0.113884736666993	none
GO:0009295	0.999552481791604	0.00268024952252483	2	65	nucleoid	CC	0.9999999999	0.117320530701265	CC nucleoid
GO:0060249	0.999405974686487	0.0027327647012152	3	81	anatomical structure homeostasis	BP	0.9999999999	0.119195056116833	BP anatomical structure homeostasis
GO:0065004	0.999190715549172	0.00279603565442416	5	103	protein-DNA complex assembly	BP	0.9999999999	0.121523811128683	BP protein-DNA complex assembly
GO:1990542	0.999704141360251	0.00288797879495004	1	55	mitochondrial transmembrane transport	BP	0.9999999999	0.124545228133382	BP mitochondrial transmembrane transport
GO:0009378	1	0.00289047329698565	0	37	four-way junction helicase activity	MF	0.9999999999	0.124545228133382	MF four-way junction helicase activity
GO:0003712	0.999079067583562	0.00289592969480872	6	114	transcription coregulator activity	MF	0.9999999999	0.124545228133382	MF transcription coregulator activity
GO:0044433	0.99826211290467	0.00303934181440998	30	336	cytoplasmic vesicle part	CC	0.9999999999	0.130257506331857	CC cytoplasmic vesicle part
GO:0007018	0.999317988103576	0.00310004964315888	3	79	microtubule-based movement	BP	0.9999999999	0.13239795350991	BP microtubule-based movement
GO:0009142	0.999670604654143	0.00317827461818983	1	54	nucleoside triphosphate biosynthetic process	BP	0.9999999999	0.135269127348564	BP nucleoside triphosphate biosynthetic process
GO:0034062	0.999282311474465	0.00324830155728487	3	78	5'-3' RNA polymerase activity	MF	0.9999999999	0.137299344173896	MF 5'-3' RNA polymerase activity
GO:0097747	0.999282311474465	0.00324830155728487	3	78	RNA polymerase activity	MF	0.9999999999	0.137299344173896	MF RNA polymerase activity
GO:0008173	0.999440133509885	0.00327041781546015	2	66	RNA methyltransferase activity	MF	0.9999999999	0.137760750445753	MF RNA methyltransferase activity
GO:0009156	0.999237740075034	0.00342678506857577	3	79	ribonucleoside monophosphate biosynthetic process	BP	0.9999999999	0.143777949713697	BP ribonucleoside monophosphate biosynthetic process
GO:0003774	0.999099228270804	0.00343664367608348	4	90	motor activity	MF	0.9999999999	0.143777949713697	MF motor activity
GO:0004527	0.998854833578604	0.00354328039974259	6	110	exonuclease activity	MF	0.9999999999	0.147736775989268	MF exonuclease activity
GO:0072657	0.998850476119372	0.0035573685035054	6	109	protein localization to membrane	BP	0.9999999999	0.147823083084853	BP protein localization to membrane
GO:0098791	0.998095579831363	0.0035948961891679	22	262	Golgi subcompartment	CC	0.9999999999	0.148879539147357	CC Golgi subcompartment
GO:0016887	0.997533395386072	0.00367108171033541	60	588	ATPase activity	MF	0.9999999999	0.151524513547401	MF ATPase activity
GO:0005871	0.999330259820416	0.00384019693592457	2	65	kinesin complex	CC	0.9999999999	0.157974656561446	CC kinesin complex
GO:0016050	0.9988387241858	0.00389580309086245	5	99	vesicle organization	BP	0.9999999999	0.15956104107049	BP vesicle organization
GO:0051053	0.999314473199059	0.0039168477166569	2	66	negative regulation of DNA metabolic process	BP	0.9999999999	0.15956104107049	BP negative regulation of DNA metabolic process
GO:0051170	0.999314309932751	0.00391767759376325	2	66	import into nucleus	BP	0.9999999999	0.15956104107049	BP import into nucleus
GO:0009161	0.998300312343629	0.00401595938893309	11	159	ribonucleoside monophosphate metabolic process	BP	0.9999999999	0.163024094006195	BP ribonucleoside monophosphate metabolic process
GO:0006473	0.999274868955038	0.00412965773262981	2	63	protein acetylation	BP	0.9999999999	0.167088125366272	BP protein acetylation
GO:0006413	0.99954595443158	0.00421746413076661	1	53	translational initiation	BP	0.9999999999	0.170081340355506	BP translational initiation
GO:0016859	0.999240872187848	0.00429685611757226	2	64	cis-trans isomerase activity	MF	0.9999999999	0.172716765510257	MF cis-trans isomerase activity
GO:0031124	1	0.00434657406951703	0	35	mRNA 3'-end processing	BP	0.9999999999	0.174146127215177	BP mRNA 3'-end processing
GO:0007166	0.999517774568682	0.00446957793785168	1	49	cell surface receptor signaling pathway	BP	0.9999999999	0.178492885180441	BP cell surface receptor signaling pathway
GO:0044802	0.997965523039669	0.00448775637549303	13	175	NA	NA	0.9999999999	0.178638846014771	none
GO:0044769	1	0.00455118315554988	0	36	ATPase activity, coupled to transmembrane movement of ions, rotational mechanism	MF	0.9999999999	0.180579202623431	MF ATPase activity, coupled to transmembrane movement of ions, rotational mechanism
GO:0071704	0.995799890545481	0.00462004118762464	1284	9933	organic substance metabolic process	BP	0.9999999999	0.18272188619866	BP organic substance metabolic process
GO:0005747	1	0.00482241995818168	0	37	mitochondrial respiratory chain complex I	CC	0.9999999999	0.188318017168508	CC mitochondrial respiratory chain complex I
GO:0030964	1	0.00482241995818168	0	37	NADH dehydrogenase complex	CC	0.9999999999	0.188318017168508	CC NADH dehydrogenase complex
GO:0045271	1	0.00482241995818168	0	37	respiratory chain complex I	CC	0.9999999999	0.188318017168508	CC respiratory chain complex I
GO:1990234	0.996778697357955	0.00482277848846178	55	542	transferase complex	CC	0.9999999999	0.188318017168508	CC transferase complex
GO:0031329	0.998665345347322	0.00492092563216304	4	85	regulation of cellular catabolic process	BP	0.9999999999	0.191051609235675	BP regulation of cellular catabolic process
GO:0006754	1	0.00492385041688691	0	36	ATP biosynthetic process	BP	0.9999999999	0.191051609235675	BP ATP biosynthetic process
GO:0008170	0.998298662920761	0.0050985775617382	6	106	N-methyltransferase activity	MF	0.9999999999	0.197209132104968	MF N-methyltransferase activity
GO:0006275	0.999063540948781	0.00518662119879346	2	62	regulation of DNA replication	BP	0.9999999999	0.199985707665077	BP regulation of DNA replication
GO:0008092	0.997044698128803	0.00526989968097663	25	284	cytoskeletal protein binding	MF	0.9999999999	0.202561768987539	MF cytoskeletal protein binding
GO:0051983	1	0.00532828199943323	0	34	regulation of chromosome segregation	BP	0.9999999999	0.204167814931554	BP regulation of chromosome segregation
GO:0043632	0.996473998750206	0.00546513864640283	45	454	modification-dependent macromolecule catabolic process	BP	0.9999999999	0.208761507300481	BP modification-dependent macromolecule catabolic process
GO:0009201	0.999388203327538	0.00549306851099339	1	50	ribonucleoside triphosphate biosynthetic process	BP	0.9999999999	0.209178769923278	BP ribonucleoside triphosphate biosynthetic process
GO:0022625	0.998465192983894	0.00557116434129151	4	88	cytosolic large ribosomal subunit	CC	0.9999999999	0.211333067130546	CC cytosolic large ribosomal subunit
GO:0030120	1	0.00558400380629491	0	35	vesicle coat	CC	0.9999999999	0.211333067130546	CC vesicle coat
GO:0031965	0.99842906064603	0.00571187797738597	4	82	nuclear membrane	CC	0.9999999999	0.215509506508735	CC nuclear membrane
GO:0009507	0.995227766247861	0.00583814075270527	228	1906	chloroplast	CC	0.9999999999	0.219424640781147	CC chloroplast
GO:0034504	0.998623058120624	0.00585132375416392	3	73	protein localization to nucleus	BP	0.9999999999	0.219424640781147	BP protein localization to nucleus
GO:0060627	0.998920016881436	0.00589614637408555	2	60	regulation of vesicle-mediated transport	BP	0.9999999999	0.220433435870068	BP regulation of vesicle-mediated transport
GO:0031425	0.999332351273775	0.0059349498755029	1	49	chloroplast RNA processing	BP	0.9999999999	0.220531423774633	BP chloroplast RNA processing
GO:0006457	0.996893517612715	0.00594203996416293	19	230	protein folding	BP	0.9999999999	0.220531423774633	BP protein folding
GO:0046540	1	0.00597048488755714	0	36	U4/U6 x U5 tri-snRNP complex	CC	0.9999999999	0.220531423774633	CC U4/U6 x U5 tri-snRNP complex
GO:0097526	1	0.00597048488755714	0	36	spliceosomal tri-snRNP complex	CC	0.9999999999	0.220531423774633	CC spliceosomal tri-snRNP complex
GO:0007005	0.997494778633944	0.00619080330077462	9	135	mitochondrion organization	BP	0.9999999999	0.227984672453676	BP mitochondrion organization
GO:0070585	0.999292735437653	0.00623976344436039	1	49	protein localization to mitochondrion	BP	0.9999999999	0.228419911802479	BP protein localization to mitochondrion
GO:0072655	0.999292735437653	0.00623976344436039	1	49	establishment of protein localization to mitochondrion	BP	0.9999999999	0.228419911802479	BP establishment of protein localization to mitochondrion
GO:0015985	1	0.00643032294182987	0	34	energy coupled proton transport, down electrochemical gradient	BP	0.9999999999	0.234002876285525	BP energy coupled proton transport, down electrochemical gradient
GO:0015986	1	0.00643032294182987	0	34	ATP synthesis coupled proton transport	BP	0.9999999999	0.234002876285525	BP ATP synthesis coupled proton transport
GO:0015631	0.99681635096314	0.00665712670820811	14	181	tubulin binding	MF	0.9999999999	0.241541765519056	MF tubulin binding
GO:0043543	0.997851376230916	0.00683738363282243	5	92	protein acylation	BP	0.9999999999	0.246115886149771	BP protein acylation
GO:0006378	1	0.00684322220026191	0	32	mRNA polyadenylation	BP	0.9999999999	0.246115886149771	BP mRNA polyadenylation
GO:0043631	1	0.00684322220026191	0	32	RNA polyadenylation	BP	0.9999999999	0.246115886149771	BP RNA polyadenylation
GO:0019941	0.995393286056301	0.00709029156952303	44	441	modification-dependent protein catabolic process	BP	0.9999999999	0.254258269111176	BP modification-dependent protein catabolic process
GO:0033045	1	0.00715198151780295	0	32	regulation of sister chromatid segregation	BP	0.9999999999	0.25572492054935	BP regulation of sister chromatid segregation
GO:0007276	1	0.00767056842033605	0	32	gamete generation	BP	0.9999999999	0.27347243933372	BP gamete generation
GO:0018130	0.994286585042469	0.00773333032765613	91	818	heterocycle biosynthetic process	BP	0.9999999999	0.27491318794847	BP heterocycle biosynthetic process
GO:0001510	0.998484956565107	0.00796204193246159	2	58	RNA methylation	BP	0.9999999999	0.282016384192314	BP RNA methylation
GO:0016853	0.995572195984725	0.00797900013812401	22	251	isomerase activity	MF	0.9999999999	0.282016384192314	MF isomerase activity
GO:0010389	1	0.00803988185476776	0	31	regulation of G2/M transition of mitotic cell cycle	BP	0.9999999999	0.283354002331357	BP regulation of G2/M transition of mitotic cell cycle
GO:0003755	0.99845586349589	0.00808748808003247	2	59	peptidyl-prolyl cis-trans isomerase activity	MF	0.9999999999	0.284217438241141	MF peptidyl-prolyl cis-trans isomerase activity
GO:0042446	0.999041081107322	0.00814439113177722	1	47	hormone biosynthetic process	BP	0.9999999999	0.285176152328326	BP hormone biosynthetic process
GO:0006406	1	0.00816113866825779	0	33	mRNA export from nucleus	BP	0.9999999999	0.285176152328326	BP mRNA export from nucleus
GO:0005802	0.995444506076226	0.00829558470726838	21	241	trans-Golgi network	CC	0.9999999999	0.289052951556377	CC trans-Golgi network
GO:0016073	1	0.00850136648188718	0	32	snRNA metabolic process	BP	0.9999999999	0.295386462506249	BP snRNA metabolic process
GO:0016311	0.997016906503127	0.0085322964894994	6	98	dephosphorylation	BP	0.9999999999	0.295626047382655	BP dephosphorylation
GO:0050684	0.998358006249662	0.00856413546067177	2	56	regulation of mRNA processing	BP	0.9999999999	0.295895691478266	BP regulation of mRNA processing
GO:0008276	0.997178192808712	0.00875536649066774	5	90	protein methyltransferase activity	MF	0.9999999999	0.30165548413225	MF protein methyltransferase activity
GO:0000776	1	0.00878653633642009	0	31	kinetochore	CC	0.9999999999	0.301883790329517	CC kinetochore
GO:0000911	1	0.00896417034437219	0	32	cytokinesis by cell plate formation	BP	0.9999999999	0.306379016283505	BP cytokinesis by cell plate formation
GO:0009521	0.997776917760468	0.00897103974743655	3	72	photosystem	CC	0.9999999999	0.306379016283505	CC photosystem
GO:0006352	0.998259671386437	0.00899209958360532	2	58	DNA-templated transcription, initiation	BP	0.9999999999	0.306379016283505	BP DNA-templated transcription, initiation
GO:0051301	0.994390746163071	0.0091338158727704	32	334	cell division	BP	0.9999999999	0.310325580189167	BP cell division
GO:0008156	1	0.00915838907387543	0	31	negative regulation of DNA replication	BP	0.9999999999	0.310325580189167	BP negative regulation of DNA replication
GO:0003724	0.998897844248356	0.00922416141460783	1	44	RNA helicase activity	MF	0.9999999999	0.311695564284825	MF RNA helicase activity
GO:0008017	0.995508787025582	0.00938850771054813	13	167	microtubule binding	MF	0.9999999999	0.316379848876006	MF microtubule binding
GO:0005815	0.996895512851495	0.00954729811016714	5	89	microtubule organizing center	CC	0.9999999999	0.320851821735125	CC microtubule organizing center
GO:0022613	0.997200584160605	0.0095996179626402	4	81	ribonucleoprotein complex biogenesis	BP	0.9999999999	0.3217310652329	BP ribonucleoprotein complex biogenesis
GO:0005694	0.996066456901388	0.00981341611659631	8	116	chromosome	CC	0.9999999999	0.328002766940583	CC chromosome
GO:0006818	0.997488291482809	0.0100289675792911	3	68	NA	NA	0.9999999999	0.332496768801296	none
GO:0015992	0.997488291482809	0.0100289675792911	3	68	NA	NA	0.9999999999	0.332496768801296	none
GO:1902600	0.997488291482809	0.0100289675792911	3	68	proton transmembrane transport	BP	0.9999999999	0.332496768801296	BP proton transmembrane transport
GO:0007034	0.996405307003736	0.0100816318939822	6	102	vacuolar transport	BP	0.9999999999	0.333209775639304	BP vacuolar transport
GO:0032197	0.99637412349278	0.010104654171826	6	115	transposition, RNA-mediated	BP	0.9999999999	0.333209775639304	BP transposition, RNA-mediated
GO:0006461	0.993931893480887	0.0102197856995309	27	291	NA	NA	0.9999999999	0.336105251615589	none
GO:0000784	1	0.0102741646428651	0	30	nuclear chromosome, telomeric region	CC	0.9999999999	0.336992600285975	CC nuclear chromosome, telomeric region
GO:0031647	0.998731427682696	0.0103780421071535	1	46	regulation of protein stability	BP	0.9999999999	0.339383986597931	BP regulation of protein stability
GO:0034357	0.993592887084882	0.0104298493442291	31	327	photosynthetic membrane	CC	0.9999999999	0.339383986597931	CC photosynthetic membrane
GO:0042651	0.993592887084882	0.0104298493442291	31	327	thylakoid membrane	CC	0.9999999999	0.339383986597931	CC thylakoid membrane
GO:0044436	0.993329933261931	0.0105611181057063	35	361	thylakoid part	CC	0.9999999999	0.342748687863292	CC thylakoid part
GO:0004693	1	0.0107668057430728	0	29	cyclin-dependent protein serine/threonine kinase activity	MF	0.9999999999	0.347589791705499	MF cyclin-dependent protein serine/threonine kinase activity
GO:0097472	1	0.0107668057430728	0	29	cyclin-dependent protein kinase activity	MF	0.9999999999	0.347589791705499	MF cyclin-dependent protein kinase activity
GO:0007346	0.995047019966094	0.0108449289007705	11	146	regulation of mitotic cell cycle	BP	0.9999999999	0.349195354658316	BP regulation of mitotic cell cycle
GO:0043022	0.998648238018647	0.0110087595414772	1	43	ribosome binding	MF	0.9999999999	0.353545019217153	MF ribosome binding
GO:0000723	0.997163970140383	0.0111568869615001	3	69	telomere maintenance	BP	0.9999999999	0.35644080422455	BP telomere maintenance
GO:0032200	0.997163970140383	0.0111568869615001	3	69	telomere organization	BP	0.9999999999	0.35644080422455	BP telomere organization
GO:0009535	0.993019858695231	0.0113922320285767	30	317	chloroplast thylakoid membrane	CC	0.9999999999	0.36207869238112	CC chloroplast thylakoid membrane
GO:0055035	0.993019858695231	0.0113922320285767	30	317	plastid thylakoid membrane	CC	0.9999999999	0.36207869238112	CC plastid thylakoid membrane
GO:0033047	1	0.0123582311010291	0	28	regulation of mitotic sister chromatid segregation	BP	0.9999999999	0.391768666347056	BP regulation of mitotic sister chromatid segregation
GO:0000226	0.994285265436938	0.0127770418483592	10	133	microtubule cytoskeleton organization	BP	0.9999999999	0.404004150989249	BP microtubule cytoskeleton organization
GO:0009126	0.994031215434371	0.0128786539649434	11	145	purine nucleoside monophosphate metabolic process	BP	0.9999999999	0.405134127285942	BP purine nucleoside monophosphate metabolic process
GO:0009167	0.994031215434371	0.0128786539649434	11	145	purine ribonucleoside monophosphate metabolic process	BP	0.9999999999	0.405134127285942	BP purine ribonucleoside monophosphate metabolic process
GO:1903046	0.994211803905516	0.0129189015352147	10	135	meiotic cell cycle process	BP	0.9999999999	0.405363492048829	BP meiotic cell cycle process
GO:0010051	0.995626002791019	0.0130049657820392	5	87	xylem and phloem pattern formation	BP	0.9999999999	0.407025646613441	BP xylem and phloem pattern formation
GO:0016126	1	0.0130835996393264	0	28	sterol biosynthetic process	BP	0.9999999999	0.408447399907905	BP sterol biosynthetic process
GO:0007052	1	0.0131687565262787	0	27	mitotic spindle organization	BP	0.9999999999	0.409029558770777	BP mitotic spindle organization
GO:1902850	1	0.0131687565262787	0	27	microtubule cytoskeleton organization involved in mitosis	BP	0.9999999999	0.409029558770777	BP microtubule cytoskeleton organization involved in mitosis
GO:0006487	1	0.0134054600729039	0	28	protein N-linked glycosylation	BP	0.9999999999	0.415332893946394	BP protein N-linked glycosylation
GO:0016879	0.995876378044694	0.0135952885713387	4	77	ligase activity, forming carbon-nitrogen bonds	MF	0.9999999999	0.420155903084086	MF ligase activity, forming carbon-nitrogen bonds
GO:0051336	0.994352433792903	0.0136377153965332	8	117	regulation of hydrolase activity	BP	0.9999999999	0.42041077538185	BP regulation of hydrolase activity
GO:0046034	0.994302089148482	0.0137591225577568	8	115	ATP metabolic process	BP	0.9999999999	0.423093018651022	BP ATP metabolic process
GO:0016553	0.99821782040351	0.013920205034345	1	44	base conversion or substitution editing	BP	0.9999999999	0.425916721200109	BP base conversion or substitution editing
GO:0016554	0.99821782040351	0.013920205034345	1	44	cytidine to uridine editing	BP	0.9999999999	0.425916721200109	BP cytidine to uridine editing
GO:0048024	0.997109084078394	0.0140966509167829	2	52	regulation of mRNA splicing, via spliceosome	BP	0.9999999999	0.430245176864591	BP regulation of mRNA splicing, via spliceosome
GO:0006515	1	0.0141586385859866	0	28	protein quality control for misfolded or incompletely synthesized proteins	BP	0.9999999999	0.431067461900087	BP protein quality control for misfolded or incompletely synthesized proteins
GO:0051082	0.992951292826125	0.0142556050652669	13	163	unfolded protein binding	MF	0.9999999999	0.432007275036576	MF unfolded protein binding
GO:0000075	0.996272024535842	0.0142597523304756	3	64	cell cycle checkpoint	BP	0.9999999999	0.432007275036576	BP cell cycle checkpoint
GO:0004003	0.997051687777237	0.0143052843291029	2	54	ATP-dependent DNA helicase activity	MF	0.9999999999	0.432321860560112	MF ATP-dependent DNA helicase activity
GO:0051130	0.99308476887306	0.0143606603722878	12	151	positive regulation of cellular component organization	BP	0.9999999999	0.432931672988088	BP positive regulation of cellular component organization
GO:0006284	1	0.0144253067107404	0	27	base-excision repair	BP	0.9999999999	0.433817292278991	BP base-excision repair
GO:0090150	0.995055289794073	0.0145313335118703	5	85	establishment of protein localization to membrane	BP	0.9999999999	0.435699148569368	BP establishment of protein localization to membrane
GO:0000428	0.996182973395882	0.0145587276473179	3	64	DNA-directed RNA polymerase complex	CC	0.9999999999	0.435699148569368	CC DNA-directed RNA polymerase complex
GO:1901137	0.990700952175241	0.0148420336742071	31	319	carbohydrate derivative biosynthetic process	BP	0.9999999999	0.443099549011522	BP carbohydrate derivative biosynthetic process
GO:0009987	0.985931974282867	0.0151545934430834	1692	12829	cellular process	BP	0.9999999999	0.451335349515558	BP cellular process
GO:0042981	0.995935040956743	0.0154002181573275	3	63	regulation of apoptotic process	BP	0.9999999999	0.457542713369876	BP regulation of apoptotic process
GO:0008320	1	0.0155489541253878	0	28	protein transmembrane transporter activity	MF	0.9999999999	0.459740710918918	MF protein transmembrane transporter activity
GO:0022884	1	0.0155489541253878	0	28	macromolecule transmembrane transporter activity	MF	0.9999999999	0.459740710918918	MF macromolecule transmembrane transporter activity
GO:0017069	1	0.0156733279499429	0	26	snRNA binding	MF	0.9999999999	0.462117107989826	MF snRNA binding
GO:0051117	1	0.0157044675723372	0	27	ATPase binding	MF	0.9999999999	0.462117107989826	MF ATPase binding
GO:0034976	0.995828769213417	0.0157678004249397	3	62	response to endoplasmic reticulum stress	BP	0.9999999999	0.462873377629494	BP response to endoplasmic reticulum stress
GO:0008064	0.997923097959813	0.0159281713331447	1	41	regulation of actin polymerization or depolymerization	BP	0.9999999999	0.465359875053871	BP regulation of actin polymerization or depolymerization
GO:0030832	0.997923097959813	0.0159281713331447	1	41	regulation of actin filament length	BP	0.9999999999	0.465359875053871	BP regulation of actin filament length
GO:0031386	0.997916242724829	0.015972756660771	1	41	protein tag	MF	0.9999999999	0.465556651486928	MF protein tag
GO:0034728	0.994437579460264	0.0161331159407546	5	86	nucleosome organization	BP	0.9999999999	0.469118974163787	BP nucleosome organization
GO:0007049	0.989524291732345	0.016205199028377	35	355	cell cycle	BP	0.9999999999	0.47010365105905	BP cell cycle
GO:0009199	0.99253049879674	0.0163288095622593	10	132	ribonucleoside triphosphate metabolic process	BP	0.9999999999	0.472574959095974	BP ribonucleoside triphosphate metabolic process
GO:0000469	1	0.0166232295346464	0	27	cleavage involved in rRNA processing	BP	0.9999999999	0.479966486563735	BP cleavage involved in rRNA processing
GO:0008536	1	0.016666625229846	0	26	Ran GTPase binding	MF	0.9999999999	0.480092483201654	MF Ran GTPase binding
GO:0008152	0.984389534882555	0.0168869116728846	1401	10677	metabolic process	BP	0.9999999999	0.485301433589909	BP metabolic process
GO:0009127	0.995419657216077	0.0170692598126325	3	65	purine nucleoside monophosphate biosynthetic process	BP	0.9999999999	0.488260222547393	BP purine nucleoside monophosphate biosynthetic process
GO:0009168	0.995419657216077	0.0170692598126325	3	65	purine ribonucleoside monophosphate biosynthetic process	BP	0.9999999999	0.488260222547393	BP purine ribonucleoside monophosphate biosynthetic process
GO:0042162	0.997709565632154	0.0173053075200247	1	41	telomeric DNA binding	MF	0.9999999999	0.488854156953609	MF telomeric DNA binding
GO:0006475	0.996328249605773	0.0173595407770807	2	51	internal protein amino acid acetylation	BP	0.9999999999	0.488854156953609	BP internal protein amino acid acetylation
GO:0018393	0.996328249605773	0.0173595407770807	2	51	internal peptidyl-lysine acetylation	BP	0.9999999999	0.488854156953609	BP internal peptidyl-lysine acetylation
GO:0018394	0.996328249605773	0.0173595407770807	2	51	peptidyl-lysine acetylation	BP	0.9999999999	0.488854156953609	BP peptidyl-lysine acetylation
GO:0009145	0.997700450287727	0.0173635775062018	1	41	purine nucleoside triphosphate biosynthetic process	BP	0.9999999999	0.488854156953609	BP purine nucleoside triphosphate biosynthetic process
GO:0009206	0.997700450287727	0.0173635775062018	1	41	purine ribonucleoside triphosphate biosynthetic process	BP	0.9999999999	0.488854156953609	BP purine ribonucleoside triphosphate biosynthetic process
GO:0035601	1	0.0175302796048606	0	27	protein deacylation	BP	0.9999999999	0.488854156953609	BP protein deacylation
GO:0098732	1	0.0175302796048606	0	27	macromolecule deacylation	BP	0.9999999999	0.488854156953609	BP macromolecule deacylation
GO:0042644	1	0.0175545248558734	0	26	chloroplast nucleoid	CC	0.9999999999	0.488854156953609	CC chloroplast nucleoid
GO:0042646	1	0.0175545248558734	0	26	plastid nucleoid	CC	0.9999999999	0.488854156953609	CC plastid nucleoid
GO:0006505	1	0.0176059094346533	0	27	GPI anchor metabolic process	BP	0.9999999999	0.488854156953609	BP GPI anchor metabolic process
GO:0006506	1	0.0176059094346533	0	27	GPI anchor biosynthetic process	BP	0.9999999999	0.488854156953609	BP GPI anchor biosynthetic process
GO:0031248	0.996252661569321	0.0176464427388132	2	52	protein acetyltransferase complex	CC	0.9999999999	0.488854156953609	CC protein acetyltransferase complex
GO:1902493	0.996252661569321	0.0176464427388132	2	52	acetyltransferase complex	CC	0.9999999999	0.488854156953609	CC acetyltransferase complex
GO:0034250	0.997627620061877	0.0177999492704592	1	42	positive regulation of cellular amide metabolic process	BP	0.9999999999	0.490895461943158	BP positive regulation of cellular amide metabolic process
GO:0045727	0.997627620061877	0.0177999492704592	1	42	positive regulation of translation	BP	0.9999999999	0.490895461943158	BP positive regulation of translation
GO:0009536	0.984813218431896	0.0180071140759366	243	1974	plastid	CC	0.9999999999	0.495497769874765	CC plastid
GO:0007010	0.990299252582262	0.018087856669761	16	182	cytoskeleton organization	BP	0.9999999999	0.496608564817098	BP cytoskeleton organization
GO:0046488	0.993663281891908	0.0181539626806242	5	83	phosphatidylinositol metabolic process	BP	0.9999999999	0.497313454279906	BP phosphatidylinositol metabolic process
GO:0034661	1	0.0182043093537371	0	26	ncRNA catabolic process	BP	0.9999999999	0.497584455668815	BP ncRNA catabolic process
GO:0006497	0.995049852237836	0.0183185475546187	3	62	protein lipidation	BP	0.9999999999	0.499596751489602	BP protein lipidation
GO:0045324	1	0.018441042181488	0	27	late endosome to vacuole transport	BP	0.9999999999	0.501824820425447	BP late endosome to vacuole transport
GO:1902410	0.997498627174748	0.0186737650743545	1	40	mitotic cytokinetic process	BP	0.9999999999	0.507036005330157	BP mitotic cytokinetic process
GO:0016573	0.995883981858192	0.0191803015710545	2	50	histone acetylation	BP	0.9999999999	0.519642531550595	BP histone acetylation
GO:0033178	1	0.0193900657617389	0	26	proton-transporting two-sector ATPase complex, catalytic domain	CC	0.9999999999	0.523616571613137	CC proton-transporting two-sector ATPase complex, catalytic domain
GO:0005732	1	0.0194316237454059	0	26	small nucleolar ribonucleoprotein complex	CC	0.9999999999	0.523616571613137	CC small nucleolar ribonucleoprotein complex
GO:0006890	0.997369181906761	0.0194546970103418	1	41	retrograde vesicle-mediated transport, Golgi to ER	BP	0.9999999999	0.523616571613137	BP retrograde vesicle-mediated transport, Golgi to ER
GO:0005856	0.990905873653798	0.0195589702175759	10	129	cytoskeleton	CC	0.9999999999	0.525095097234868	CC cytoskeleton
GO:0032845	1	0.019595012165106	0	26	NA	NA	0.9999999999	0.525095097234868	none
GO:0031334	0.997281068897855	0.0200346118780678	1	40	positive regulation of protein complex assembly	BP	0.9999999999	0.535708100217901	BP positive regulation of protein complex assembly
GO:0000462	1	0.0201283475135351	0	26	maturation of SSU-rRNA from tricistronic rRNA transcript (SSU-rRNA, 5.8S rRNA, LSU-rRNA)	BP	0.9999999999	0.537047016087813	BP maturation of SSU-rRNA from tricistronic rRNA transcript (SSU-rRNA, 5.8S rRNA, LSU-rRNA)
GO:0048284	0.992218601806659	0.0203240609479207	6	90	organelle fusion	BP	0.9999999999	0.541095129132953	BP organelle fusion
GO:0048468	0.995567404300093	0.0204185068879503	2	51	cell development	BP	0.9999999999	0.542435496159372	BP cell development
GO:0031090	0.982267721074965	0.0211470132742257	216	1753	organelle membrane	CC	0.9999999999	0.559390150644048	CC organelle membrane
GO:0006511	0.985508377067601	0.0211476764267872	44	419	ubiquitin-dependent protein catabolic process	BP	0.9999999999	0.559390150644048	BP ubiquitin-dependent protein catabolic process
GO:0030544	1	0.0212584221130926	0	26	Hsp70 protein binding	MF	0.9999999999	0.56111285834987	MF Hsp70 protein binding
GO:0010008	0.987488924989082	0.0216474713088479	20	215	endosome membrane	CC	0.9999999999	0.570158237898993	CC endosome membrane
GO:0043068	0.99700884104637	0.0217833043667449	1	38	positive regulation of programmed cell death	BP	0.9999999999	0.570325634522454	BP positive regulation of programmed cell death
GO:0001522	1	0.0218111160654904	0	24	pseudouridine synthesis	BP	0.9999999999	0.570325634522454	BP pseudouridine synthesis
GO:0044440	0.986935798603758	0.0218118423496555	23	242	endosomal part	CC	0.9999999999	0.570325634522454	CC endosomal part
GO:0007093	0.995220095611916	0.021839298687811	2	49	mitotic cell cycle checkpoint	BP	0.9999999999	0.570325634522454	BP mitotic cell cycle checkpoint
GO:0051493	0.992181040033164	0.0219110836851741	5	81	regulation of cytoskeleton organization	BP	0.9999999999	0.570987985863648	BP regulation of cytoskeleton organization
GO:0022626	0.992145557350925	0.0219595437820827	5	84	cytosolic ribosome	CC	0.9999999999	0.571040990527733	CC cytosolic ribosome
GO:0055029	0.993817923421209	0.0222799924149571	3	60	nuclear DNA-directed RNA polymerase complex	CC	0.9999999999	0.578151701907116	CC nuclear DNA-directed RNA polymerase complex
GO:0006366	0.995074268745726	0.0223820462886187	2	50	transcription by RNA polymerase II	BP	0.9999999999	0.5795771986316	BP transcription by RNA polymerase II
GO:0006270	1	0.0228925931241749	0	25	DNA replication initiation	BP	0.9999999999	0.591552301317966	BP DNA replication initiation
GO:0008137	1	0.023042613486953	0	27	NADH dehydrogenase (ubiquinone) activity	MF	0.9999999999	0.592609509007319	MF NADH dehydrogenase (ubiquinone) activity
GO:0009892	0.982715489244757	0.0230776968153204	75	663	negative regulation of metabolic process	BP	0.9999999999	0.592609509007319	BP negative regulation of metabolic process
GO:0005085	0.99356274357322	0.0230780451068704	3	60	guanyl-nucleotide exchange factor activity	MF	0.9999999999	0.592609509007319	MF guanyl-nucleotide exchange factor activity
GO:0008360	0.996770067133029	0.0232332193704163	1	38	regulation of cell shape	BP	0.9999999999	0.595351246366916	BP regulation of cell shape
GO:0031984	0.983960947848905	0.02338220797415	43	406	organelle subcompartment	CC	0.9999999999	0.597923405575977	CC organelle subcompartment
GO:0000278	0.992348646579571	0.0236161692064535	4	69	mitotic cell cycle	BP	0.9999999999	0.60090264370904	BP mitotic cell cycle
GO:0009504	1	0.0236441955924388	0	24	cell plate	CC	0.9999999999	0.60090264370904	CC cell plate
GO:0032970	0.994746889970167	0.0236803787485923	2	49	regulation of actin filament-based process	BP	0.9999999999	0.60090264370904	BP regulation of actin filament-based process
GO:0044431	0.982478004388642	0.0236951063873295	68	608	Golgi apparatus part	CC	0.9999999999	0.60090264370904	CC Golgi apparatus part
GO:0000932	0.993341882728837	0.0237429825075279	3	61	P-body	CC	0.9999999999	0.60090264370904	CC P-body
GO:0000228	1	0.0239998692327631	0	24	nuclear chromosome	CC	0.9999999999	0.60615686152564	CC nuclear chromosome
GO:0006091	0.986082334863164	0.0241887402314889	19	208	generation of precursor metabolites and energy	BP	0.9999999999	0.609675214851053	BP generation of precursor metabolites and energy
GO:0030515	1	0.0243574916028084	0	25	snoRNA binding	MF	0.9999999999	0.612673101665732	MF snoRNA binding
GO:0032984	0.993058299904294	0.0246418714496674	3	60	protein-containing complex disassembly	BP	0.9999999999	0.618561262920222	BP protein-containing complex disassembly
GO:0007033	0.991779900324182	0.0251504494629657	4	69	vacuole organization	BP	0.9999999999	0.63004180935739	BP vacuole organization
GO:0042623	0.982593207876934	0.0252625463895355	43	409	ATPase activity, coupled	MF	0.9999999999	0.631563659738388	MF ATPase activity, coupled
GO:1904356	1	0.0253882470509585	0	25	regulation of telomere maintenance via telomere lengthening	BP	0.9999999999	0.633418739810933	BP regulation of telomere maintenance via telomere lengthening
GO:0030833	0.996400277581364	0.0254845356273649	1	37	regulation of actin filament polymerization	BP	0.9999999999	0.633872175970767	BP regulation of actin filament polymerization
GO:0051247	0.985039836870693	0.0255579382591873	20	215	positive regulation of protein metabolic process	BP	0.9999999999	0.633872175970767	BP positive regulation of protein metabolic process
GO:0000777	1	0.0255610243318293	0	24	condensed chromosome kinetochore	CC	0.9999999999	0.633872175970767	CC condensed chromosome kinetochore
GO:1901987	0.990667900986381	0.0256450925707471	5	80	regulation of cell cycle phase transition	BP	0.9999999999	0.634677341288107	BP regulation of cell cycle phase transition
GO:0051536	0.987270372856681	0.0258087492561801	11	137	iron-sulfur cluster binding	MF	0.9999999999	0.636167566835702	MF iron-sulfur cluster binding
GO:0051540	0.987270372856681	0.0258087492561801	11	137	metal cluster binding	MF	0.9999999999	0.636167566835702	MF metal cluster binding
GO:0007015	0.992639803619202	0.0259026635188468	3	61	actin filament organization	BP	0.9999999999	0.637205522563631	BP actin filament organization
GO:0032196	0.98840877573846	0.0260818851436795	8	124	transposition	BP	0.9999999999	0.639358959991766	BP transposition
GO:1905354	1	0.0260941624321843	0	23	exoribonuclease complex	CC	0.9999999999	0.639358959991766	CC exoribonuclease complex
GO:0048193	0.986354800289396	0.0262154720652423	13	154	Golgi vesicle transport	BP	0.9999999999	0.641054287082467	BP Golgi vesicle transport
GO:0008139	1	0.0263552341667462	0	24	nuclear localization sequence binding	MF	0.9999999999	0.643193214783687	MF nuclear localization sequence binding
GO:0071897	0.994018423127995	0.02646190186277	2	49	DNA biosynthetic process	BP	0.9999999999	0.644517609726873	BP DNA biosynthetic process
GO:0000049	0.993985917161897	0.0265846399849684	2	49	tRNA binding	MF	0.9999999999	0.64622741465437	MF tRNA binding
GO:0032956	0.993918498703702	0.0268720383898473	2	48	regulation of actin cytoskeleton organization	BP	0.9999999999	0.651925191706355	BP regulation of actin cytoskeleton organization
GO:0042788	0.996109330277096	0.0271008121059152	1	39	polysomal ribosome	CC	0.9999999999	0.655494885796186	CC polysomal ribosome
GO:0071011	1	0.0271257639731918	0	24	precatalytic spliceosome	CC	0.9999999999	0.655494885796186	CC precatalytic spliceosome
GO:0061025	0.992228377033918	0.0272563586783938	3	57	membrane fusion	BP	0.9999999999	0.657359238714204	BP membrane fusion
GO:0008353	1	0.0273847561086582	0	23	RNA polymerase II CTD heptapeptide repeat kinase activity	MF	0.9999999999	0.659163405355178	MF RNA polymerase II CTD heptapeptide repeat kinase activity
GO:1990204	0.989091991039523	0.0274842237795901	6	89	oxidoreductase complex	CC	0.9999999999	0.660265532204996	CC oxidoreductase complex
GO:0000154	0.996004857450632	0.0278501387261535	1	36	rRNA modification	BP	0.9999999999	0.667035246279457	BP rRNA modification
GO:0003684	0.992013498628362	0.0278797845653231	3	58	damaged DNA binding	MF	0.9999999999	0.667035246279457	MF damaged DNA binding
GO:0016180	1	0.0279437656938687	0	24	snRNA processing	BP	0.9999999999	0.667035246279457	BP snRNA processing
GO:1902750	1	0.0279829420390406	0	23	negative regulation of cell cycle G2/M phase transition	BP	0.9999999999	0.667035246279457	BP negative regulation of cell cycle G2/M phase transition
GO:0010605	0.979089219484647	0.0280658796753931	68	602	negative regulation of macromolecule metabolic process	BP	0.9999999999	0.667718220517089	BP negative regulation of macromolecule metabolic process
GO:0043038	0.991828938430878	0.0284093372912991	3	59	amino acid activation	BP	0.9999999999	0.673166377310656	BP amino acid activation
GO:0043039	0.991828938430878	0.0284093372912991	3	59	tRNA aminoacylation	BP	0.9999999999	0.673166377310656	BP tRNA aminoacylation
GO:0002181	0.995890759912614	0.0284590663578489	1	37	cytoplasmic translation	BP	0.9999999999	0.673166377310656	BP cytoplasmic translation
GO:0006334	0.990445873819624	0.0286502018748101	4	71	nucleosome assembly	BP	0.9999999999	0.676386723723924	BP nucleosome assembly
GO:0098687	0.987047820957951	0.0290061303781679	8	106	chromosomal region	CC	0.9999999999	0.683477784772921	CC chromosomal region
GO:0000028	1	0.0291594604988851	0	23	ribosomal small subunit assembly	BP	0.9999999999	0.685776986876265	BP ribosomal small subunit assembly
GO:0010564	0.983974818482765	0.0292506436385326	15	169	regulation of cell cycle process	BP	0.9999999999	0.686608619759448	BP regulation of cell cycle process
GO:0032210	1	0.0299905654342355	0	24	regulation of telomere maintenance via telomerase	BP	0.9999999999	0.702636104459231	BP regulation of telomere maintenance via telomerase
GO:0010638	0.985799654921965	0.0303480668294451	9	114	positive regulation of organelle organization	BP	0.9999999999	0.709660117874856	BP positive regulation of organelle organization
GO:0032451	1	0.030768999542197	0	23	demethylase activity	MF	0.9999999999	0.718068855225339	MF demethylase activity
GO:0000178	1	0.0308244191511365	0	22	exosome (RNase complex)	CC	0.9999999999	0.718068855225339	CC exosome (RNase complex)
GO:0003713	0.992821102005653	0.0310287060565821	2	46	transcription coactivator activity	MF	0.9999999999	0.721461407364763	MF transcription coactivator activity
GO:0006304	0.990755975167038	0.0317294347224385	3	55	DNA modification	BP	0.9999999999	0.735759655296813	BP DNA modification
GO:0016796	0.990712367957405	0.0317632826798868	3	58	exonuclease activity, active with either ribo- or deoxyribonucleic acids and producing 5'-phosphomonoesters	MF	0.9999999999	0.735759655296813	MF exonuclease activity, active with either ribo- or deoxyribonucleic acids and producing 5'-phosphomonoesters
GO:0009205	0.984398817246142	0.031984692945342	10	123	purine ribonucleoside triphosphate metabolic process	BP	0.9999999999	0.738830434042773	BP purine ribonucleoside triphosphate metabolic process
GO:0008408	0.99064785410727	0.0320159854751868	3	56	3'-5' exonuclease activity	MF	0.9999999999	0.738830434042773	MF 3'-5' exonuclease activity
GO:0006661	0.995249706482178	0.0321571938681779	1	36	phosphatidylinositol biosynthetic process	BP	0.9999999999	0.739657783815457	BP phosphatidylinositol biosynthetic process
GO:0007064	1	0.0321721068570138	0	24	mitotic sister chromatid cohesion	BP	0.9999999999	0.739657783815457	BP mitotic sister chromatid cohesion
GO:0051261	1	0.0325887932963309	0	23	protein depolymerization	BP	0.9999999999	0.746983525887158	BP protein depolymerization
GO:0016874	0.980095651861662	0.0326122075936101	22	230	ligase activity	MF	0.9999999999	0.746983525887158	MF ligase activity
GO:0000209	0.98771183746888	0.03275279203927	5	77	protein polyubiquitination	BP	0.9999999999	0.74880918602792	BP protein polyubiquitination
GO:0000781	0.992267352828356	0.0330480843044471	2	46	chromosome, telomeric region	CC	0.9999999999	0.754158510101482	CC chromosome, telomeric region
GO:0045840	1	0.0333767850993828	0	21	positive regulation of mitotic nuclear division	BP	0.9999999999	0.760248993930385	BP positive regulation of mitotic nuclear division
GO:0043065	1	0.0335042539507419	0	22	positive regulation of apoptotic process	BP	0.9999999999	0.761741818103744	BP positive regulation of apoptotic process
GO:0071103	0.985433598326916	0.0337384904375436	7	94	DNA conformation change	BP	0.9999999999	0.765652089265287	BP DNA conformation change
GO:0009259	0.978616531716652	0.0339349385287778	25	254	ribonucleotide metabolic process	BP	0.9999999999	0.768691977723696	BP ribonucleotide metabolic process
GO:0032543	1	0.0340293265424913	0	23	mitochondrial translation	BP	0.9999999999	0.769413081751182	BP mitochondrial translation
GO:0045931	0.994929257787073	0.0341406590314878	1	33	positive regulation of mitotic cell cycle	BP	0.9999999999	0.770513956123486	BP positive regulation of mitotic cell cycle
GO:0016075	1	0.0346262169583403	0	22	rRNA catabolic process	BP	0.9999999999	0.780041151259315	BP rRNA catabolic process
GO:0006573	1	0.0352518711758321	0	22	valine metabolic process	BP	0.9999999999	0.792683757701526	BP valine metabolic process
GO:0046933	1	0.0357419750982471	0	22	proton-transporting ATP synthase activity, rotational mechanism	MF	0.9999999999	0.802237762241677	MF proton-transporting ATP synthase activity, rotational mechanism
GO:0033177	1	0.0358398723964181	0	24	proton-transporting two-sector ATPase complex, proton-transporting domain	CC	0.9999999999	0.802969818717564	CC proton-transporting two-sector ATPase complex, proton-transporting domain
GO:0035097	0.994584576896672	0.0360435118798589	1	33	histone methyltransferase complex	CC	0.9999999999	0.806063992949571	CC histone methyltransferase complex
GO:0034708	0.991371779118758	0.0363578670048493	2	44	methyltransferase complex	CC	0.9999999999	0.811599012567615	CC methyltransferase complex
GO:0051225	0.991339454419272	0.0364229800762051	2	45	spindle assembly	BP	0.9999999999	0.811599012567615	BP spindle assembly
GO:0006779	0.989015959124084	0.0367679028380891	3	56	porphyrin-containing compound biosynthetic process	BP	0.9999999999	0.817803263848998	BP porphyrin-containing compound biosynthetic process
GO:2001251	0.987205215517417	0.0370979988447741	4	66	negative regulation of chromosome organization	BP	0.9999999999	0.823655931030184	BP negative regulation of chromosome organization
GO:0022900	0.984586098436263	0.0374028491677594	6	86	electron transport chain	BP	0.9999999999	0.825908974741278	BP electron transport chain
GO:0009895	1	0.0375327378283179	0	22	negative regulation of catabolic process	BP	0.9999999999	0.825908974741278	BP negative regulation of catabolic process
GO:0031330	1	0.0375327378283179	0	22	negative regulation of cellular catabolic process	BP	0.9999999999	0.825908974741278	BP negative regulation of cellular catabolic process
GO:0019001	0.975436219969864	0.037535212754502	29	279	guanyl nucleotide binding	MF	0.9999999999	0.825908974741278	MF guanyl nucleotide binding
GO:0032561	0.975436219969864	0.037535212754502	29	279	guanyl ribonucleotide binding	MF	0.9999999999	0.825908974741278	MF guanyl ribonucleotide binding
GO:2000104	1	0.0385960325926626	0	21	negative regulation of DNA-dependent DNA replication	BP	0.9999999999	0.847734287303125	BP negative regulation of DNA-dependent DNA replication
GO:0010506	0.994030708226043	0.0388996674991291	1	35	regulation of autophagy	BP	0.9999999999	0.852880410408712	BP regulation of autophagy
GO:0017056	1	0.0391142336204216	0	22	structural constituent of nuclear pore	MF	0.9999999999	0.856058849699619	MF structural constituent of nuclear pore
GO:0001882	0.974157167080396	0.0393608123000286	29	278	nucleoside binding	MF	0.9999999999	0.859925384174692	MF nucleoside binding
GO:0051345	0.986263476259976	0.0395200299954646	4	64	positive regulation of hydrolase activity	BP	0.9999999999	0.861872994581941	BP positive regulation of hydrolase activity
GO:0043628	0.993896216402537	0.039692243644871	1	34	ncRNA 3'-end processing	BP	0.9999999999	0.864096631560908	BP ncRNA 3'-end processing
GO:0005770	0.986157468908371	0.0397843517729378	4	64	late endosome	CC	0.9999999999	0.864571602132747	CC late endosome
GO:0000027	0.990110879469676	0.0406831154536723	2	46	ribosomal large subunit assembly	BP	0.9999999999	0.882543774391832	BP ribosomal large subunit assembly
GO:0034399	1	0.0410362943116275	0	21	nuclear periphery	CC	0.9999999999	0.887298804327787	CC nuclear periphery
GO:0030687	1	0.0410862580467633	0	21	preribosome, large subunit precursor	CC	0.9999999999	0.887298804327787	CC preribosome, large subunit precursor
GO:0007032	1	0.0411187250786048	0	22	endosome organization	BP	0.9999999999	0.887298804327787	BP endosome organization
GO:0031902	0.984056816815567	0.041264588420712	5	73	late endosome membrane	CC	0.9999999999	0.888886930954041	CC late endosome membrane
GO:0032549	0.972625810027765	0.0415370073317266	29	277	ribonucleoside binding	MF	0.9999999999	0.893190891923491	MF ribonucleoside binding
GO:0005793	1	0.0416585519583301	0	20	endoplasmic reticulum-Golgi intermediate compartment	CC	0.9999999999	0.894241167691902	CC endoplasmic reticulum-Golgi intermediate compartment
GO:0009896	0.987269919930481	0.0418067872882014	3	54	positive regulation of catabolic process	BP	0.9999999999	0.895529529759727	BP positive regulation of catabolic process
GO:0006611	1	0.0418641853342962	0	20	protein export from nucleus	BP	0.9999999999	0.895529529759727	BP protein export from nucleus
GO:0051539	0.982450781360881	0.0419395566713761	6	86	4 iron, 4 sulfur cluster binding	MF	0.9999999999	0.895584283086677	MF 4 iron, 4 sulfur cluster binding
GO:0006302	0.978099605608703	0.0423321086688279	11	127	double-strand break repair	BP	0.9999999999	0.901065127915134	BP double-strand break repair
GO:0044801	0.987094551516718	0.042342735279264	3	53	NA	NA	0.9999999999	0.901065127915134	none
GO:0005685	1	0.0426201792730905	0	21	U1 snRNP	CC	0.9999999999	0.90479421677448	CC U1 snRNP
GO:0009082	1	0.0426650931487153	0	21	branched-chain amino acid biosynthetic process	BP	0.9999999999	0.90479421677448	BP branched-chain amino acid biosynthetic process
GO:0009657	0.972106141310208	0.0435023975080217	25	243	plastid organization	BP	0.9999999999	0.92096297650373	BP plastid organization
GO:0006282	0.993190748077959	0.0435878611738645	1	32	regulation of DNA repair	BP	0.9999999999	0.921186756767239	BP regulation of DNA repair
GO:0016074	1	0.0438808030710968	0	20	snoRNA metabolic process	BP	0.9999999999	0.923521513669908	BP snoRNA metabolic process
GO:0032270	0.973174582321319	0.0439212162691782	20	206	positive regulation of cellular protein metabolic process	BP	0.9999999999	0.923521513669908	BP positive regulation of cellular protein metabolic process
GO:0000725	0.981562478808713	0.0439235841867395	6	81	recombinational repair	BP	0.9999999999	0.923521513669908	BP recombinational repair
GO:0006261	0.986322968819805	0.0444061668150059	3	55	DNA-dependent DNA replication	BP	0.9999999999	0.932074832465142	BP DNA-dependent DNA replication
GO:0001650	1	0.0445338645217076	0	20	fibrillar center	CC	0.9999999999	0.932430996080446	CC fibrillar center
GO:0030119	1	0.0445747500565286	0	21	AP-type membrane coat adaptor complex	CC	0.9999999999	0.932430996080446	CC AP-type membrane coat adaptor complex
GO:0097435	0.978103612065365	0.0448064293189462	9	112	supramolecular fiber organization	BP	0.9999999999	0.935686045200405	BP supramolecular fiber organization
GO:0043574	1	0.0459323024431854	0	21	peroxisomal transport	BP	0.9999999999	0.956410177905726	BP peroxisomal transport
GO:0004298	1	0.0460320996195276	0	21	threonine-type endopeptidase activity	MF	0.9999999999	0.956410177905726	MF threonine-type endopeptidase activity
GO:0070003	1	0.0460320996195276	0	21	threonine-type peptidase activity	MF	0.9999999999	0.956410177905726	MF threonine-type peptidase activity
GO:1903008	0.99268412668236	0.0463166048012816	1	31	organelle disassembly	BP	0.9999999999	0.960698548154746	BP organelle disassembly
GO:0101031	1	0.0464207419047705	0	19	chaperone complex	CC	0.9999999999	0.961237584896763	CC chaperone complex
GO:0016860	0.985560104112913	0.0465564402517949	3	54	intramolecular oxidoreductase activity	MF	0.9999999999	0.962298920046366	MF intramolecular oxidoreductase activity
GO:0048579	1	0.0466284679957426	0	19	negative regulation of long-day photoperiodism, flowering	BP	0.9999999999	0.962298920046366	BP negative regulation of long-day photoperiodism, flowering
GO:0048609	0.975537038090632	0.0467735844424686	11	127	multicellular organismal reproductive process	BP	0.9999999999	0.963676865397594	BP multicellular organismal reproductive process
GO:0042127	0.976969896052085	0.0468919811704198	9	111	regulation of cell proliferation	BP	0.9999999999	0.964500616047097	BP regulation of cell proliferation
GO:0000381	0.988280932357441	0.0471666084148516	2	42	regulation of alternative mRNA splicing, via spliceosome	BP	0.9999999999	0.968529688652211	BP regulation of alternative mRNA splicing, via spliceosome
GO:0048285	0.983121841041619	0.0473043225511007	4	62	organelle fission	BP	0.9999999999	0.969738612297565	BP organelle fission
GO:0004812	0.985029632026731	0.0480097493663638	3	54	aminoacyl-tRNA ligase activity	MF	0.9999999999	0.977681982129594	MF aminoacyl-tRNA ligase activity
GO:0006418	0.985029632026731	0.0480097493663638	3	54	tRNA aminoacylation for protein translation	BP	0.9999999999	0.977681982129594	BP tRNA aminoacylation for protein translation
GO:0016875	0.985029632026731	0.0480097493663638	3	54	ligase activity, forming carbon-oxygen bonds	MF	0.9999999999	0.977681982129594	MF ligase activity, forming carbon-oxygen bonds
GO:0016876	0.985029632026731	0.0480097493663638	3	54	NA	NA	0.9999999999	0.977681982129594	none
GO:0010972	1	0.0487187926080633	0	19	negative regulation of G2/M transition of mitotic cell cycle	BP	0.9999999999	0.988266465400783	BP negative regulation of G2/M transition of mitotic cell cycle
GO:0009144	0.974393962516857	0.0487516630754558	11	126	purine nucleoside triphosphate metabolic process	BP	0.9999999999	0.988266465400783	BP purine nucleoside triphosphate metabolic process
GO:0032844	0.984768513276654	0.0487705483331931	3	53	NA	NA	0.9999999999	0.988266465400783	none
GO:0042054	0.984698995670031	0.0489598899829926	3	53	histone methyltransferase activity	MF	0.9999999999	0.990471458537515	MF histone methyltransferase activity
GO:0015988	1	0.0490733090609938	0	21	energy coupled proton transmembrane transport, against electrochemical gradient	BP	0.9999999999	0.991135798768841	BP energy coupled proton transmembrane transport, against electrochemical gradient
GO:0032506	0.987614066937732	0.0493318638588849	2	43	cytokinetic process	BP	0.9999999999	0.993140345012307	BP cytokinetic process
GO:0071705	0.959600607370811	0.0493340447806926	124	1015	nitrogen compound transport	BP	0.9999999999	0.993140345012307	BP nitrogen compound transport
GO:0006414	0.992025995041012	0.0495749065612388	1	32	translational elongation	BP	0.9999999999	0.996358416181761	BP translational elongation
GO:0035770	0.977481859268286	0.0497234147135888	7	91	ribonucleoprotein granule	CC	0.9999999999	0.997712889032858	CC ribonucleoprotein granule
GO:0006470	0.987493451702266	0.049874193390794	2	41	protein dephosphorylation	BP	0.9999999999	0.99910843437584	BP protein dephosphorylation
