# Supplementary material for: Transcriptional Regulation of Pine Male and Female Cone Initiation and Development: Key Players Identified Through Comparative Transcriptomics
Source: Front Genet. 2022 Mar 18;13:815093. doi: 10.3389/fgene.2022.815093 (PMC8971679; doi:10.3389/fgene.2022.815093)
Supplement: Supplementary file 2 [file DataSheet3.ZIP › SUP_GSEA/salmon.gene.counts.matrix.Bud_vs_MC_2_4.DESeq2.DE_results.P0.001_C2.DE.subset.GOseq.enriched]

category	over_represented_pvalue	under_represented_pvalue	numDEInCat	numInCat	term	ontology	over_represented_FDR	go_term	gene_ids
GO:0005576	2.18586829954686e-74	1	384	1078	extracellular region	CC	2.68861800844264e-70	CC extracellular region	Pdensi_DN10099_c0_g1d386291, Pdensi_DN10239_c0_g1d266783, Pdensi_DN10374_c0_g1d334259, Pdensi_DN10456_c0_g2, Pdensi_DN11062_c0_g1d456534, Pdensi_DN11282_c0_g1d174432, Pdensi_DN11283_c0_g1d174343, Pdensi_DN11376_c0_g1d174520, Pdensi_DN11627_c0_g1d457795, Pdensi_DN11752_c0_g1d50151, Pdensi_DN11911_c0_g1d50350, Pdensi_DN11994_c0_g1d336954, Pdensi_DN12216_c0_g1, Pdensi_DN12235_c0_g1d389478, Pdensi_DN…
GO:0044699	6.53617939919677e-31	1	1405	7693	NA	NA	2.98833690220354e-27	none	Pdensi_DN10124_c0_g1d4575, Pdensi_DN102060_c0_g1, Pdensi_DN10212_c0_g1d4653, Pdensi_DN10239_c0_g1d266783, Pdensi_DN10329_c0_g1, Pdensi_DN10374_c0_g1d334259, Pdensi_DN10463_c0_g1d209872, Pdensi_DN10531_c0_g1d455577, Pdensi_DN10584_c0_g1d455509, Pdensi_DN10614_c0_g1, Pdensi_DN10616_c0_g1d455771, Pdensi_DN10695_c0_g1d49277, Pdensi_DN10751_c0_g1d49359, Pdensi_DN10828_c0_g1d5061, Pdensi_DN10846_c0_g1d…
GO:0048046	8.03435699500984e-31	1	149	410	apoplast	CC	2.98833690220354e-27	CC apoplast	Pdensi_DN10099_c0_g1d386291, Pdensi_DN11282_c0_g1d174432, Pdensi_DN11283_c0_g1d174343, Pdensi_DN11752_c0_g1d50151, Pdensi_DN11994_c0_g1d336954, Pdensi_DN12216_c0_g1, Pdensi_DN12235_c0_g1d389478, Pdensi_DN12589_c0_g1d176330, Pdensi_DN13117_c0_g1d51549, Pdensi_DN13427_c0_g1d339937, Pdensi_DN14059_c0_g2, Pdensi_DN14269_c0_g1d52720, Pdensi_DN14923_c0_g4, Pdensi_DN14956_c0_g4, Pdensi_DN14956_c0_g5, Pd…
GO:0031224	9.71816878765377e-31	1	814	4032	intrinsic component of membrane	CC	2.98833690220354e-27	CC intrinsic component of membrane	Pdensi_DN10124_c0_g1d4575, Pdensi_DN10155_c0_g1d172859, Pdensi_DN10184_c0_g1d454940, Pdensi_DN10554_c0_g1, Pdensi_DN10570_c0_g1d455641, Pdensi_DN10846_c0_g1d335071, Pdensi_DN10853_c0_g1d5059, Pdensi_DN10914_c0_g1d387447, Pdensi_DN10989_c0_g1d335310, Pdensi_DN11064_c0_g1d210295, Pdensi_DN11138_c0_g1, Pdensi_DN11163_c0_g1d268092, Pdensi_DN11163_c1_g1, Pdensi_DN11321_c0_g1, Pdensi_DN11351_c0_g1, Pde…
GO:0005886	2.17161220987189e-26	1	538	2501	plasma membrane	CC	5.34216603628484e-23	CC plasma membrane	Pdensi_DN10155_c0_g1d172859, Pdensi_DN10554_c0_g1, Pdensi_DN10853_c0_g1d5059, Pdensi_DN10914_c0_g1d387447, Pdensi_DN11137_c0_g1d268121, Pdensi_DN11138_c0_g1, Pdensi_DN11321_c0_g1, Pdensi_DN11360_c1_g1, Pdensi_DN11420_c0_g2, Pdensi_DN11560_c0_g3, Pdensi_DN11575_c0_g1, Pdensi_DN11712_c0_g1d336667, Pdensi_DN11899_c0_g1d175265, Pdensi_DN11994_c0_g1d336954, Pdensi_DN12120_c0_g1, Pdensi_DN12171_c0_g1d3…
GO:0016021	5.13543908857198e-25	1	761	3881	integral component of membrane	CC	1.05276501315726e-21	CC integral component of membrane	Pdensi_DN10124_c0_g1d4575, Pdensi_DN10155_c0_g1d172859, Pdensi_DN10184_c0_g1d454940, Pdensi_DN10554_c0_g1, Pdensi_DN10570_c0_g1d455641, Pdensi_DN10846_c0_g1d335071, Pdensi_DN10853_c0_g1d5059, Pdensi_DN10989_c0_g1d335310, Pdensi_DN11138_c0_g1, Pdensi_DN11163_c0_g1d268092, Pdensi_DN11163_c1_g1, Pdensi_DN11321_c0_g1, Pdensi_DN11351_c0_g1, Pdensi_DN11360_c1_g1, Pdensi_DN11420_c0_g2, Pdensi_DN11430_c0…
GO:0005618	1.55207366263711e-24	1	174	577	cell wall	CC	2.38631325630456e-21	CC cell wall	Pdensi_DN10099_c0_g1d386291, Pdensi_DN11062_c0_g1d456534, Pdensi_DN11752_c0_g1d50151, Pdensi_DN11994_c0_g1d336954, Pdensi_DN12216_c0_g1, Pdensi_DN12235_c0_g1d389478, Pdensi_DN12559_c0_g1, Pdensi_DN12589_c0_g1d176330, Pdensi_DN12608_c0_g1d459878, Pdensi_DN12766_c1_g1, Pdensi_DN13044_c0_g1d460723, Pdensi_DN13117_c0_g1d51549, Pdensi_DN13684_c0_g1, Pdensi_DN14049_c0_g1d7852, Pdensi_DN14269_c0_g1d5272…
GO:0030312	1.55207366263711e-24	1	174	577	external encapsulating structure	CC	2.38631325630456e-21	CC external encapsulating structure	Pdensi_DN10099_c0_g1d386291, Pdensi_DN11062_c0_g1d456534, Pdensi_DN11752_c0_g1d50151, Pdensi_DN11994_c0_g1d336954, Pdensi_DN12216_c0_g1, Pdensi_DN12235_c0_g1d389478, Pdensi_DN12559_c0_g1, Pdensi_DN12589_c0_g1d176330, Pdensi_DN12608_c0_g1d459878, Pdensi_DN12766_c1_g1, Pdensi_DN13044_c0_g1d460723, Pdensi_DN13117_c0_g1d51549, Pdensi_DN13684_c0_g1, Pdensi_DN14049_c0_g1d7852, Pdensi_DN14269_c0_g1d5272…
GO:0044710	4.21068415486479e-24	1	743	3777	NA	NA	5.75460167831521e-21	none	Pdensi_DN10124_c0_g1d4575, Pdensi_DN102060_c0_g1, Pdensi_DN10212_c0_g1d4653, Pdensi_DN10374_c0_g1d334259, Pdensi_DN10531_c0_g1d455577, Pdensi_DN10616_c0_g1d455771, Pdensi_DN10695_c0_g1d49277, Pdensi_DN10828_c0_g1d5061, Pdensi_DN10846_c0_g1d335071, Pdensi_DN10989_c0_g1d335310, Pdensi_DN11068_c0_g1d387639, Pdensi_DN11506_c0_g1d457563, Pdensi_DN11699_c0_g1d336477, Pdensi_DN11779_c0_g1d336679, Pdensi…
GO:0001071	1.42000517761513e-23	1	229	843	NA	NA	1.58782397133328e-20	none	Pdensi_DN10290_c0_g1d4636, Pdensi_DN10475_c0_g1, Pdensi_DN10618_c0_g1d103684, Pdensi_DN10619_c0_g1d103663, Pdensi_DN11057_c0_g1d49575, Pdensi_DN11360_c2_g3, Pdensi_DN11521_c0_g1d336257, Pdensi_DN11895_c0_g1, Pdensi_DN11974_c0_g1d211158, Pdensi_DN12151_c0_g1d269622, Pdensi_DN12229_c0_g1d337510, Pdensi_DN12457_c0_g1d50801, Pdensi_DN12603_c0_g1d105849, Pdensi_DN12869_c0_g1d338718, Pdensi_DN12939_c0_…
GO:0003700	1.42000517761513e-23	1	229	843	DNA-binding transcription factor activity	MF	1.58782397133328e-20	MF DNA-binding transcription factor activity	Pdensi_DN10290_c0_g1d4636, Pdensi_DN10475_c0_g1, Pdensi_DN10618_c0_g1d103684, Pdensi_DN10619_c0_g1d103663, Pdensi_DN11057_c0_g1d49575, Pdensi_DN11360_c2_g3, Pdensi_DN11521_c0_g1d336257, Pdensi_DN11895_c0_g1, Pdensi_DN11974_c0_g1d211158, Pdensi_DN12151_c0_g1d269622, Pdensi_DN12229_c0_g1d337510, Pdensi_DN12457_c0_g1d50801, Pdensi_DN12603_c0_g1d105849, Pdensi_DN12869_c0_g1d338718, Pdensi_DN12939_c0_…
GO:0050896	7.13503330084281e-23	1	909	4861	response to stimulus	BP	7.31340913336388e-20	BP response to stimulus	Pdensi_DN10329_c0_g1, Pdensi_DN10584_c0_g1d455509, Pdensi_DN10616_c0_g1d455771, Pdensi_DN10695_c0_g1d49277, Pdensi_DN10751_c0_g1d49359, Pdensi_DN10846_c0_g1d335071, Pdensi_DN10914_c0_g1d387447, Pdensi_DN10989_c0_g1d335310, Pdensi_DN11137_c0_g1d268121, Pdensi_DN11138_c0_g1, Pdensi_DN11143_c0_g1d456681, Pdensi_DN11276_c0_g1d210448, Pdensi_DN11282_c0_g1d174432, Pdensi_DN11320_c0_g1, Pdensi_DN11349_c…
GO:0044425	9.47694782938559e-23	1	848	4499	membrane part	CC	8.96665063857252e-20	CC membrane part	Pdensi_DN10124_c0_g1d4575, Pdensi_DN10155_c0_g1d172859, Pdensi_DN10184_c0_g1d454940, Pdensi_DN10207_c0_g1d266698, Pdensi_DN10554_c0_g1, Pdensi_DN10570_c0_g1d455641, Pdensi_DN10846_c0_g1d335071, Pdensi_DN10853_c0_g1d5059, Pdensi_DN10914_c0_g1d387447, Pdensi_DN10989_c0_g1d335310, Pdensi_DN11064_c0_g1d210295, Pdensi_DN11138_c0_g1, Pdensi_DN11163_c0_g1d268092, Pdensi_DN11163_c1_g1, Pdensi_DN11321_c0_…
GO:0019748	8.53573821427467e-22	1	109	305	secondary metabolic process	BP	7.49925571682704e-19	BP secondary metabolic process	Pdensi_DN13536_c0_g1, Pdensi_DN14200_c0_g1, Pdensi_DN14528_c0_g1, Pdensi_DN14620_c0_g3, Pdensi_DN14956_c0_g4, Pdensi_DN14956_c0_g5, Pdensi_DN15086_c0_g1d213965, Pdensi_DN15348_c2_g1, Pdensi_DN15924_c0_g1d110384, Pdensi_DN16067_c0_g2d397404, Pdensi_DN16202_c0_g1d469842, Pdensi_DN16405_c0_g1, Pdensi_DN16433_c0_g1d215250, Pdensi_DN16473_c2_g2, Pdensi_DN17127_c1_g4d473089, Pdensi_DN17377_c0_g1, Pdens…
GO:0009698	3.31497181998512e-21	1	85	212	phenylpropanoid metabolic process	BP	2.7182768923878e-18	BP phenylpropanoid metabolic process	Pdensi_DN13536_c0_g1, Pdensi_DN14200_c0_g1, Pdensi_DN14956_c0_g4, Pdensi_DN14956_c0_g5, Pdensi_DN15086_c0_g1d213965, Pdensi_DN15348_c2_g1, Pdensi_DN15924_c0_g1d110384, Pdensi_DN16405_c0_g1, Pdensi_DN16433_c0_g1d215250, Pdensi_DN17127_c1_g4d473089, Pdensi_DN17377_c0_g1, Pdensi_DN17930_c0_g2, Pdensi_DN18467_c0_g1d354439, Pdensi_DN18549_c0_g1d354665, Pdensi_DN18549_c0_g3d354668, Pdensi_DN19402_c2_g1…
GO:0016491	6.38491192029543e-21	1	340	1505	oxidoreductase activity	MF	4.90840103872711e-18	MF oxidoreductase activity	Pdensi_DN10616_c0_g1d455771, Pdensi_DN10846_c0_g1d335071, Pdensi_DN10989_c0_g1d335310, Pdensi_DN11832_c0_g1d50232, Pdensi_DN11903_c0_g2d175381, Pdensi_DN11909_c0_g1d211148, Pdensi_DN11939_c0_g1d175433, Pdensi_DN12226_c0_g1d211408, Pdensi_DN12353_c0_g1d50734, Pdensi_DN12684_c0_g1d51036, Pdensi_DN12935_c0_g1d390848, Pdensi_DN12952_c0_g1, Pdensi_DN13005_c0_g1d339187, Pdensi_DN13084_c0_g1, Pdensi_DN1…
GO:0042221	3.84057409404083e-20	1	406	1882	response to chemical	BP	2.77876831510013e-17	BP response to chemical	Pdensi_DN10329_c0_g1, Pdensi_DN10584_c0_g1d455509, Pdensi_DN10914_c0_g1d387447, Pdensi_DN10989_c0_g1d335310, Pdensi_DN11138_c0_g1, Pdensi_DN11560_c0_g3, Pdensi_DN11834_c0_g1d336839, Pdensi_DN11903_c0_g2d175381, Pdensi_DN11974_c0_g1d211158, Pdensi_DN11991_c0_g2, Pdensi_DN11994_c0_g1d336954, Pdensi_DN12030_c0_g1d389111, Pdensi_DN12151_c0_g1d269622, Pdensi_DN12226_c0_g1d211408, Pdensi_DN12284_c0_g1d…
GO:1901700	4.78118614150841e-18	1	275	1189	response to oxygen-containing compound	BP	3.26714386336408e-15	BP response to oxygen-containing compound	Pdensi_DN10584_c0_g1d455509, Pdensi_DN10914_c0_g1d387447, Pdensi_DN10989_c0_g1d335310, Pdensi_DN11138_c0_g1, Pdensi_DN11560_c0_g3, Pdensi_DN11834_c0_g1d336839, Pdensi_DN11903_c0_g2d175381, Pdensi_DN11991_c0_g2, Pdensi_DN12284_c0_g1d50629, Pdensi_DN12309_c0_g1d269969, Pdensi_DN12359_c0_g1, Pdensi_DN12363_c0_g1d270046, Pdensi_DN12856_c0_g1d460187, Pdensi_DN13087_c0_g1d212168, Pdensi_DN13394_c0_g1d2…
GO:0044712	1.36153285017106e-17	1	199	793	NA	NA	8.81413371426526e-15	none	Pdensi_DN102060_c0_g1, Pdensi_DN10374_c0_g1d334259, Pdensi_DN10616_c0_g1d455771, Pdensi_DN11779_c0_g1d336679, Pdensi_DN11911_c0_g1d50350, Pdensi_DN12030_c0_g1d389111, Pdensi_DN12684_c0_g1d51036, Pdensi_DN12769_c0_g2, Pdensi_DN12856_c0_g1d460187, Pdensi_DN13536_c0_g1, Pdensi_DN13590_c1_g1, Pdensi_DN14142_c0_g1, Pdensi_DN14453_c0_g1d342034, Pdensi_DN14697_c1_g7, Pdensi_DN14866_c0_g1d180569, Pdensi_…
GO:0010033	2.36878601085383e-17	1	287	1272	response to organic substance	BP	1.45680339667511e-14	BP response to organic substance	Pdensi_DN10584_c0_g1d455509, Pdensi_DN10914_c0_g1d387447, Pdensi_DN10989_c0_g1d335310, Pdensi_DN11138_c0_g1, Pdensi_DN11560_c0_g3, Pdensi_DN11834_c0_g1d336839, Pdensi_DN11974_c0_g1d211158, Pdensi_DN11991_c0_g2, Pdensi_DN11994_c0_g1d336954, Pdensi_DN12030_c0_g1d389111, Pdensi_DN12151_c0_g1d269622, Pdensi_DN12284_c0_g1d50629, Pdensi_DN12309_c0_g1d269969, Pdensi_DN12359_c0_g1, Pdensi_DN12363_c0_g1d2…
GO:0004553	3.49906386298989e-17	1	115	376	hydrolase activity, hydrolyzing O-glycosyl compounds	MF	2.04945169117979e-14	MF hydrolase activity, hydrolyzing O-glycosyl compounds	Pdensi_DN10099_c0_g1d386291, Pdensi_DN10456_c0_g2, Pdensi_DN10695_c0_g1d49277, Pdensi_DN11376_c0_g1d174520, Pdensi_DN12016_c0_g1d458499, Pdensi_DN12216_c0_g1, Pdensi_DN12766_c1_g1, Pdensi_DN14923_c0_g4, Pdensi_DN15221_c0_g5, Pdensi_DN15274_c0_g1d344023, Pdensi_DN15442_c1_g1, Pdensi_DN15459_c0_g1, Pdensi_DN15493_c0_g1d395951, Pdensi_DN15702_c0_g1d345565, Pdensi_DN15916_c0_g1d277422, Pdensi_DN15932…
GO:0006865	1.23912745586491e-16	1	45	89	amino acid transport	BP	6.92784895779019e-14	BP amino acid transport	Pdensi_DN11360_c1_g1, Pdensi_DN13334_c0_g1, Pdensi_DN13486_c0_g1d7376, Pdensi_DN13866_c1_g1d523197, Pdensi_DN16041_c0_g2, Pdensi_DN16471_c0_g1d215246, Pdensi_DN16666_c0_g1d56138, Pdensi_DN16705_c0_g1d399342, Pdensi_DN17034_c1_g1, Pdensi_DN17564_c0_g1d281568, Pdensi_DN18556_c0_g1d59326, Pdensi_DN18696_c0_g1d532341, Pdensi_DN19391_c0_g1, Pdensi_DN19464_c0_g1, Pdensi_DN20423_c0_g1d490946, Pdensi_DN2…
GO:0009725	2.53532007895752e-16	1	209	866	response to hormone	BP	1.35584508570337e-13	BP response to hormone	Pdensi_DN10584_c0_g1d455509, Pdensi_DN10914_c0_g1d387447, Pdensi_DN10989_c0_g1d335310, Pdensi_DN11560_c0_g3, Pdensi_DN11834_c0_g1d336839, Pdensi_DN11974_c0_g1d211158, Pdensi_DN11991_c0_g2, Pdensi_DN11994_c0_g1d336954, Pdensi_DN12151_c0_g1d269622, Pdensi_DN12309_c0_g1d269969, Pdensi_DN12359_c0_g1, Pdensi_DN12363_c0_g1d270046, Pdensi_DN12634_c0_g1d459820, Pdensi_DN13087_c0_g1d212168, Pdensi_DN13394…
GO:0003824	4.14101796524204e-16	1	1598	9820	catalytic activity	MF	2.12227170718655e-13	MF catalytic activity	Pdensi_DN10099_c0_g1d386291, Pdensi_DN10124_c0_g1d4575, Pdensi_DN10129_c0_g1d48926, Pdensi_DN10155_c0_g1d172859, Pdensi_DN102060_c0_g1, Pdensi_DN10212_c0_g1d4653, Pdensi_DN10243_c0_g1d518882, Pdensi_DN10352_c0_g1, Pdensi_DN10374_c0_g1d334259, Pdensi_DN10456_c0_g2, Pdensi_DN10463_c0_g1d209872, Pdensi_DN10531_c0_g1d455577, Pdensi_DN10614_c0_g1, Pdensi_DN10616_c0_g1d455771, Pdensi_DN10695_c0_g1d4927…
GO:0006950	5.40869178849184e-16	1	680	3687	response to stress	BP	2.66107635993799e-13	BP response to stress	Pdensi_DN10584_c0_g1d455509, Pdensi_DN10616_c0_g1d455771, Pdensi_DN10695_c0_g1d49277, Pdensi_DN10751_c0_g1d49359, Pdensi_DN10914_c0_g1d387447, Pdensi_DN11137_c0_g1d268121, Pdensi_DN11138_c0_g1, Pdensi_DN11143_c0_g1d456681, Pdensi_DN11276_c0_g1d210448, Pdensi_DN11282_c0_g1d174432, Pdensi_DN11320_c0_g1, Pdensi_DN11349_c0_g1d388093, Pdensi_DN11450_c0_g1, Pdensi_DN11475_c0_g1d336191, Pdensi_DN11521_c…
GO:0009808	9.87083921098277e-16	1	52	119	lignin metabolic process	BP	4.66966624211877e-13	BP lignin metabolic process	Pdensi_DN14200_c0_g1, Pdensi_DN14956_c0_g4, Pdensi_DN14956_c0_g5, Pdensi_DN15086_c0_g1d213965, Pdensi_DN15924_c0_g1d110384, Pdensi_DN16405_c0_g1, Pdensi_DN16433_c0_g1d215250, Pdensi_DN17127_c1_g4d473089, Pdensi_DN17930_c0_g2, Pdensi_DN18549_c0_g1d354665, Pdensi_DN18549_c0_g3d354668, Pdensi_DN19554_c0_g3d485063, Pdensi_DN19725_c1_g4, Pdensi_DN19732_c0_g1d61657, Pdensi_DN19743_c0_g2, Pdensi_DN19999…
GO:0031225	1.18296469373744e-15	1	67	176	anchored component of membrane	CC	5.38906138258169e-13	CC anchored component of membrane	Pdensi_DN10914_c0_g1d387447, Pdensi_DN11064_c0_g1d210295, Pdensi_DN11138_c0_g1, Pdensi_DN11712_c0_g1d336667, Pdensi_DN11720_c0_g1d211026, Pdensi_DN11760_c0_g1d268987, Pdensi_DN12969_c0_g1d51365, Pdensi_DN13825_c0_g1d340893, Pdensi_DN14363_c0_g1d213328, Pdensi_DN14514_c0_g1d342273, Pdensi_DN15274_c0_g1d344023, Pdensi_DN15459_c0_g1, Pdensi_DN15992_c0_g3, Pdensi_DN16069_c0_g1, Pdensi_DN16239_c0_g1, …
GO:0016798	1.35513914401758e-15	1	118	408	hydrolase activity, acting on glycosyl bonds	MF	5.95293266836292e-13	MF hydrolase activity, acting on glycosyl bonds	Pdensi_DN10099_c0_g1d386291, Pdensi_DN10456_c0_g2, Pdensi_DN10695_c0_g1d49277, Pdensi_DN11376_c0_g1d174520, Pdensi_DN12016_c0_g1d458499, Pdensi_DN12216_c0_g1, Pdensi_DN12766_c1_g1, Pdensi_DN14923_c0_g4, Pdensi_DN15221_c0_g5, Pdensi_DN15274_c0_g1d344023, Pdensi_DN15442_c1_g1, Pdensi_DN15459_c0_g1, Pdensi_DN15493_c0_g1d395951, Pdensi_DN15702_c0_g1d345565, Pdensi_DN15916_c0_g1d277422, Pdensi_DN15932…
GO:0009719	1.40837431999938e-15	1	213	902	response to endogenous stimulus	BP	5.97344970206633e-13	BP response to endogenous stimulus	Pdensi_DN10584_c0_g1d455509, Pdensi_DN10914_c0_g1d387447, Pdensi_DN10989_c0_g1d335310, Pdensi_DN11560_c0_g3, Pdensi_DN11834_c0_g1d336839, Pdensi_DN11974_c0_g1d211158, Pdensi_DN11991_c0_g2, Pdensi_DN11994_c0_g1d336954, Pdensi_DN12151_c0_g1d269622, Pdensi_DN12309_c0_g1d269969, Pdensi_DN12359_c0_g1, Pdensi_DN12363_c0_g1d270046, Pdensi_DN12634_c0_g1d459820, Pdensi_DN13087_c0_g1d212168, Pdensi_DN13394…
GO:0005615	1.49968046531509e-15	1	51	117	extracellular space	CC	6.14868990779186e-13	CC extracellular space	Pdensi_DN14059_c0_g2, Pdensi_DN14269_c0_g1d52720, Pdensi_DN15915_c1_g1, Pdensi_DN15921_c0_g1d55029, Pdensi_DN16074_c0_g1d55152, Pdensi_DN16435_c0_g1, Pdensi_DN17007_c1_g2, Pdensi_DN17780_c0_g1, Pdensi_DN17890_c0_g2d402305, Pdensi_DN17979_c0_g1d58195, Pdensi_DN18655_c0_g1d217532, Pdensi_DN18764_c0_g1d355610, Pdensi_DN18859_c0_g1d532690, Pdensi_DN18864_c1_g3d480664, Pdensi_DN18917_c0_g1d405959, Pde…
GO:0046658	1.73484196630451e-15	1	57	138	anchored component of plasma membrane	CC	6.88340522114368e-13	CC anchored component of plasma membrane	Pdensi_DN10914_c0_g1d387447, Pdensi_DN11064_c0_g1d210295, Pdensi_DN11138_c0_g1, Pdensi_DN11720_c0_g1d211026, Pdensi_DN11760_c0_g1d268987, Pdensi_DN13825_c0_g1d340893, Pdensi_DN14363_c0_g1d213328, Pdensi_DN14514_c0_g1d342273, Pdensi_DN15274_c0_g1d344023, Pdensi_DN15459_c0_g1, Pdensi_DN15992_c0_g3, Pdensi_DN16069_c0_g1, Pdensi_DN16239_c0_g1, Pdensi_DN16494_c0_g2, Pdensi_DN1891_c0_g1d325527, Pdensi_…
GO:0006952	3.45226070071267e-15	1	366	1798	defense response	BP	1.32696270683643e-12	BP defense response	Pdensi_DN10616_c0_g1d455771, Pdensi_DN10914_c0_g1d387447, Pdensi_DN11137_c0_g1d268121, Pdensi_DN11138_c0_g1, Pdensi_DN11276_c0_g1d210448, Pdensi_DN11282_c0_g1d174432, Pdensi_DN11320_c0_g1, Pdensi_DN11720_c0_g1d211026, Pdensi_DN1182_c0_g1d259126, Pdensi_DN11834_c0_g1d336839, Pdensi_DN12284_c0_g1d50629, Pdensi_DN12359_c0_g1, Pdensi_DN12856_c0_g1d460187, Pdensi_DN13043_c0_g1d460581, Pdensi_DN13087_c…
GO:0006629	4.19877665725767e-15	1	254	1137	lipid metabolic process	BP	1.56499857225059e-12	BP lipid metabolic process	Pdensi_DN102060_c0_g1, Pdensi_DN10374_c0_g1d334259, Pdensi_DN10846_c0_g1d335071, Pdensi_DN10989_c0_g1d335310, Pdensi_DN11911_c0_g1d50350, Pdensi_DN11939_c0_g1d175433, Pdensi_DN12363_c0_g1d270046, Pdensi_DN12591_c0_g1d211750, Pdensi_DN13292_c0_g1d339486, Pdensi_DN13861_c0_g1, Pdensi_DN14695_c0_g2, Pdensi_DN14697_c1_g7, Pdensi_DN14866_c0_g1d180569, Pdensi_DN14965_c0_g1d465570, Pdensi_DN15009_c0_g1d…
GO:0005975	4.98618284127215e-15	1	232	1019	carbohydrate metabolic process	BP	1.80382496904845e-12	BP carbohydrate metabolic process	Pdensi_DN10099_c0_g1d386291, Pdensi_DN10124_c0_g1d4575, Pdensi_DN10212_c0_g1d4653, Pdensi_DN10456_c0_g2, Pdensi_DN10695_c0_g1d49277, Pdensi_DN10911_c0_g1, Pdensi_DN11376_c0_g1d174520, Pdensi_DN11939_c0_g1d175433, Pdensi_DN12016_c0_g1d458499, Pdensi_DN12216_c0_g1, Pdensi_DN12241_c0_g2, Pdensi_DN12334_c0_g1d176014, Pdensi_DN12559_c0_g1, Pdensi_DN12766_c1_g1, Pdensi_DN13005_c0_g1d339187, Pdensi_DN13…
GO:0001101	5.75862597584796e-15	1	205	863	response to acid chemical	BP	2.02374570008371e-12	BP response to acid chemical	Pdensi_DN10584_c0_g1d455509, Pdensi_DN10914_c0_g1d387447, Pdensi_DN11138_c0_g1, Pdensi_DN11560_c0_g3, Pdensi_DN11834_c0_g1d336839, Pdensi_DN11991_c0_g2, Pdensi_DN12309_c0_g1d269969, Pdensi_DN12359_c0_g1, Pdensi_DN12363_c0_g1d270046, Pdensi_DN12856_c0_g1d460187, Pdensi_DN13087_c0_g1d212168, Pdensi_DN13394_c0_g1d212532, Pdensi_DN13806_c0_g1, Pdensi_DN13825_c0_g1d340893, Pdensi_DN13861_c0_g1, Pdensi…
GO:0009699	8.16648665403828e-15	1	64	168	phenylpropanoid biosynthetic process	BP	2.79021627346308e-12	BP phenylpropanoid biosynthetic process	Pdensi_DN13536_c0_g1, Pdensi_DN14200_c0_g1, Pdensi_DN15086_c0_g1d213965, Pdensi_DN15348_c2_g1, Pdensi_DN15924_c0_g1d110384, Pdensi_DN16405_c0_g1, Pdensi_DN16433_c0_g1d215250, Pdensi_DN17127_c1_g4d473089, Pdensi_DN17377_c0_g1, Pdensi_DN17930_c0_g2, Pdensi_DN18467_c0_g1d354439, Pdensi_DN19402_c2_g1, Pdensi_DN19461_c0_g1d61048, Pdensi_DN19565_c0_g1d218684, Pdensi_DN19725_c1_g4, Pdensi_DN19732_c0_g1d…
GO:0031226	1.38804943434922e-14	1	95	311	intrinsic component of plasma membrane	CC	4.61432649797175e-12	CC intrinsic component of plasma membrane	Pdensi_DN10914_c0_g1d387447, Pdensi_DN11064_c0_g1d210295, Pdensi_DN11138_c0_g1, Pdensi_DN11720_c0_g1d211026, Pdensi_DN11760_c0_g1d268987, Pdensi_DN12300_c0_g1d105477, Pdensi_DN13351_c0_g1d339649, Pdensi_DN13373_c0_g1, Pdensi_DN13825_c0_g1d340893, Pdensi_DN13866_c1_g1d523197, Pdensi_DN13918_c0_g1, Pdensi_DN14363_c0_g1d213328, Pdensi_DN14514_c0_g1d342273, Pdensi_DN15274_c0_g1d344023, Pdensi_DN15459…
GO:0009755	2.06389082768948e-14	1	170	690	hormone-mediated signaling pathway	BP	6.68048873173172e-12	BP hormone-mediated signaling pathway	Pdensi_DN10584_c0_g1d455509, Pdensi_DN11575_c0_g1, Pdensi_DN12120_c0_g1, Pdensi_DN12151_c0_g1d269622, Pdensi_DN12359_c0_g1, Pdensi_DN12634_c0_g1d459820, Pdensi_DN13087_c0_g1d212168, Pdensi_DN13149_c0_g1d271422, Pdensi_DN13328_c0_g1d339768, Pdensi_DN13394_c0_g1d212532, Pdensi_DN13918_c0_g1, Pdensi_DN14132_c0_g1, Pdensi_DN14469_c0_g1, Pdensi_DN15223_c0_g1d109233, Pdensi_DN15275_c0_g2, Pdensi_DN1540…
GO:0044421	2.59488178076918e-14	1	64	176	extracellular region part	CC	8.18385792396435e-12	CC extracellular region part	Pdensi_DN13861_c0_g1, Pdensi_DN14059_c0_g2, Pdensi_DN14269_c0_g1d52720, Pdensi_DN15915_c1_g1, Pdensi_DN15921_c0_g1d55029, Pdensi_DN16074_c0_g1d55152, Pdensi_DN16435_c0_g1, Pdensi_DN17007_c1_g2, Pdensi_DN17492_c0_g1d474248, Pdensi_DN17780_c0_g1, Pdensi_DN17890_c0_g2d402305, Pdensi_DN17979_c0_g1d58195, Pdensi_DN18655_c0_g1d217532, Pdensi_DN18764_c0_g1d355610, Pdensi_DN18859_c0_g1d532690, Pdensi_DN1…
GO:0005575	3.66743764594772e-14	1	2588	16780	cellular_component	CC	1.11728145156833e-11	CC cellular_component	Pdensi_DN10099_c0_g1d386291, Pdensi_DN10124_c0_g1d4575, Pdensi_DN10129_c0_g1d48926, Pdensi_DN10155_c0_g1d172859, Pdensi_DN10184_c0_g1d454940, Pdensi_DN102060_c0_g1, Pdensi_DN10207_c0_g1d266698, Pdensi_DN10212_c0_g1d4653, Pdensi_DN10239_c0_g1d266783, Pdensi_DN10243_c0_g1d518882, Pdensi_DN10290_c0_g1d4636, Pdensi_DN10329_c0_g1, Pdensi_DN10374_c0_g1d334259, Pdensi_DN10456_c0_g2, Pdensi_DN10475_c0_g1…
GO:0022857	3.72427150522777e-14	1	234	1050	transmembrane transporter activity	MF	1.11728145156833e-11	MF transmembrane transporter activity	Pdensi_DN10207_c0_g1d266698, Pdensi_DN10554_c0_g1, Pdensi_DN10853_c0_g1d5059, Pdensi_DN11321_c0_g1, Pdensi_DN11351_c0_g1, Pdensi_DN11360_c1_g1, Pdensi_DN11420_c0_g2, Pdensi_DN11645_c0_g1d336523, Pdensi_DN11991_c0_g2, Pdensi_DN12171_c0_g1d337482, Pdensi_DN12191_c1_g2, Pdensi_DN12300_c0_g1d105477, Pdensi_DN12952_c0_g1d51325, Pdensi_DN13088_c0_g1d212218, Pdensi_DN13294_c0_g1d461123, Pdensi_DN13334_c…
GO:0006811	1.2237064866495e-13	1	164	673	ion transport	BP	3.58371185375925e-11	BP ion transport	Pdensi_DN10554_c0_g1, Pdensi_DN10579_c0_g1, Pdensi_DN10853_c0_g1d5059, Pdensi_DN11321_c0_g1, Pdensi_DN11351_c0_g1, Pdensi_DN11360_c1_g1, Pdensi_DN11991_c0_g2, Pdensi_DN12171_c0_g1d337482, Pdensi_DN12191_c1_g2, Pdensi_DN12300_c0_g1d105477, Pdensi_DN12428_c0_g1, Pdensi_DN12608_c0_g1d459878, Pdensi_DN13088_c0_g1d212218, Pdensi_DN13245_c0_g1d7117, Pdensi_DN13334_c0_g1, Pdensi_DN13373_c0_g1, Pdensi_DN…
GO:0015849	1.51838903246935e-13	1	54	140	organic acid transport	BP	4.24458752258478e-11	BP organic acid transport	Pdensi_DN11360_c1_g1, Pdensi_DN12191_c1_g2, Pdensi_DN13334_c0_g1, Pdensi_DN13486_c0_g1d7376, Pdensi_DN13866_c1_g1d523197, Pdensi_DN16041_c0_g2, Pdensi_DN16471_c0_g1d215246, Pdensi_DN16666_c0_g1d56138, Pdensi_DN16705_c0_g1d399342, Pdensi_DN17034_c1_g1, Pdensi_DN17564_c0_g1d281568, Pdensi_DN18556_c0_g1d59326, Pdensi_DN18673_c0_g2, Pdensi_DN18696_c0_g1d532341, Pdensi_DN19391_c0_g1, Pdensi_DN19464_c0…
GO:0046942	1.51838903246935e-13	1	54	140	carboxylic acid transport	BP	4.24458752258478e-11	BP carboxylic acid transport	Pdensi_DN11360_c1_g1, Pdensi_DN12191_c1_g2, Pdensi_DN13334_c0_g1, Pdensi_DN13486_c0_g1d7376, Pdensi_DN13866_c1_g1d523197, Pdensi_DN16041_c0_g2, Pdensi_DN16471_c0_g1d215246, Pdensi_DN16666_c0_g1d56138, Pdensi_DN16705_c0_g1d399342, Pdensi_DN17034_c1_g1, Pdensi_DN17564_c0_g1d281568, Pdensi_DN18556_c0_g1d59326, Pdensi_DN18673_c0_g2, Pdensi_DN18696_c0_g1d532341, Pdensi_DN19391_c0_g1, Pdensi_DN19464_c0…
GO:0044550	2.25327608737348e-13	1	66	187	secondary metabolite biosynthetic process	BP	6.09393339794558e-11	BP secondary metabolite biosynthetic process	Pdensi_DN13536_c0_g1, Pdensi_DN14200_c0_g1, Pdensi_DN14528_c0_g1, Pdensi_DN15086_c0_g1d213965, Pdensi_DN15348_c2_g1, Pdensi_DN15924_c0_g1d110384, Pdensi_DN16202_c0_g1d469842, Pdensi_DN16405_c0_g1, Pdensi_DN16433_c0_g1d215250, Pdensi_DN17127_c1_g4d473089, Pdensi_DN17377_c0_g1, Pdensi_DN17930_c0_g2, Pdensi_DN18467_c0_g1d354439, Pdensi_DN19402_c2_g1, Pdensi_DN19461_c0_g1d61048, Pdensi_DN19565_c0_g1d…
GO:0003674	2.27903200248371e-13	1	2663	17371	molecular_function	MF	6.09393339794558e-11	MF molecular_function	Pdensi_DN10099_c0_g1d386291, Pdensi_DN10118_c0_g1d333904, Pdensi_DN10124_c0_g1d4575, Pdensi_DN10129_c0_g1d48926, Pdensi_DN10155_c0_g1d172859, Pdensi_DN102060_c0_g1, Pdensi_DN10207_c0_g1d266698, Pdensi_DN10212_c0_g1d4653, Pdensi_DN10239_c0_g1d266783, Pdensi_DN10243_c0_g1d518882, Pdensi_DN10290_c0_g1d4636, Pdensi_DN10352_c0_g1, Pdensi_DN10374_c0_g1d334259, Pdensi_DN10432_c0_g1d267119, Pdensi_DN1045…
GO:0006820	2.36448003912639e-13	1	85	276	anion transport	BP	6.18789457047971e-11	BP anion transport	Pdensi_DN10853_c0_g1d5059, Pdensi_DN11360_c1_g1, Pdensi_DN12191_c1_g2, Pdensi_DN12300_c0_g1d105477, Pdensi_DN13334_c0_g1, Pdensi_DN13373_c0_g1, Pdensi_DN13486_c0_g1d7376, Pdensi_DN13866_c1_g1d523197, Pdensi_DN14428_c0_g1d179777, Pdensi_DN16041_c0_g2, Pdensi_DN16057_c0_g1d183538, Pdensi_DN16471_c0_g1d215246, Pdensi_DN16666_c0_g1d56138, Pdensi_DN16705_c0_g1d399342, Pdensi_DN17034_c1_g1, Pdensi_DN17…
GO:0046271	2.58525337001211e-13	1	25	40	phenylpropanoid catabolic process	BP	6.62471176065603e-11	BP phenylpropanoid catabolic process	Pdensi_DN13536_c0_g1, Pdensi_DN14956_c0_g4, Pdensi_DN14956_c0_g5, Pdensi_DN16433_c0_g1d215250, Pdensi_DN18549_c0_g1d354665, Pdensi_DN18549_c0_g3d354668, Pdensi_DN19554_c0_g3d485063, Pdensi_DN20631_c0_g1d291641, Pdensi_DN21246_c1_g1d18502, Pdensi_DN21246_c1_g3, Pdensi_DN21246_c1_g4, Pdensi_DN22330_c0_g1d543295, Pdensi_DN23286_c2_g2, Pdensi_DN24029_c0_g1d365267, Pdensi_DN27033_c0_g1d140551, Pdensi_…
GO:0044763	3.4411931007271e-13	1	907	5276	NA	NA	8.63809696713128e-11	none	Pdensi_DN10124_c0_g1d4575, Pdensi_DN10329_c0_g1, Pdensi_DN10531_c0_g1d455577, Pdensi_DN10584_c0_g1d455509, Pdensi_DN10614_c0_g1, Pdensi_DN10616_c0_g1d455771, Pdensi_DN10695_c0_g1d49277, Pdensi_DN10751_c0_g1d49359, Pdensi_DN10828_c0_g1d5061, Pdensi_DN10846_c0_g1d335071, Pdensi_DN10914_c0_g1d387447, Pdensi_DN11068_c0_g1d387639, Pdensi_DN11163_c0_g1d268092, Pdensi_DN11163_c1_g1, Pdensi_DN11265_c0_g1…
GO:0009056	5.35062185237741e-13	1	354	1779	catabolic process	BP	1.31625297568484e-10	BP catabolic process	Pdensi_DN102060_c0_g1, Pdensi_DN10374_c0_g1d334259, Pdensi_DN10456_c0_g2, Pdensi_DN10616_c0_g1d455771, Pdensi_DN10695_c0_g1d49277, Pdensi_DN11376_c0_g1d174520, Pdensi_DN11779_c0_g1d336679, Pdensi_DN11911_c0_g1d50350, Pdensi_DN12030_c0_g1d389111, Pdensi_DN12216_c0_g1, Pdensi_DN12559_c0_g1, Pdensi_DN12684_c0_g1d51036, Pdensi_DN12766_c1_g1, Pdensi_DN12769_c0_g2, Pdensi_DN12856_c0_g1d460187, Pdensi_D…
GO:0016020	1.73075106524273e-12	1	862	5010	membrane	CC	4.1741643338207e-10	CC membrane	Pdensi_DN10124_c0_g1d4575, Pdensi_DN10155_c0_g1d172859, Pdensi_DN10184_c0_g1d454940, Pdensi_DN10554_c0_g1, Pdensi_DN10616_c0_g1d455771, Pdensi_DN10846_c0_g1d335071, Pdensi_DN10853_c0_g1d5059, Pdensi_DN10914_c0_g1d387447, Pdensi_DN11062_c0_g1d456534, Pdensi_DN11074_c0_g1d174068, Pdensi_DN11137_c0_g1d268121, Pdensi_DN11138_c0_g1, Pdensi_DN11163_c0_g1d268092, Pdensi_DN11163_c1_g1, Pdensi_DN11321_c0_…
GO:0008150	1.83451531828424e-12	1	2558	16712	biological_process	BP	4.33933431055695e-10	BP biological_process	Pdensi_DN10099_c0_g1d386291, Pdensi_DN10124_c0_g1d4575, Pdensi_DN10129_c0_g1d48926, Pdensi_DN10155_c0_g1d172859, Pdensi_DN10184_c0_g1d454940, Pdensi_DN102060_c0_g1, Pdensi_DN10212_c0_g1d4653, Pdensi_DN10239_c0_g1d266783, Pdensi_DN10290_c0_g1d4636, Pdensi_DN10329_c0_g1, Pdensi_DN10352_c0_g1, Pdensi_DN10374_c0_g1d334259, Pdensi_DN10456_c0_g2, Pdensi_DN10463_c0_g1d209872, Pdensi_DN10475_c0_g1, Pdens…
GO:0033993	4.08215404404220e-12	1	118	455	response to lipid	BP	9.3759001531821e-10	BP response to lipid	Pdensi_DN10584_c0_g1d455509, Pdensi_DN10989_c0_g1d335310, Pdensi_DN11560_c0_g3, Pdensi_DN11834_c0_g1d336839, Pdensi_DN11991_c0_g2, Pdensi_DN12363_c0_g1d270046, Pdensi_DN13394_c0_g1d212532, Pdensi_DN13806_c0_g1, Pdensi_DN13861_c0_g1, Pdensi_DN13969_c0_g1d212964, Pdensi_DN14132_c0_g1, Pdensi_DN14761_c0_g1d53296, Pdensi_DN14987_c0_g1d465381, Pdensi_DN15275_c0_g2, Pdensi_DN15348_c2_g1, Pdensi_DN15400…
GO:0015711	4.11624884773848e-12	1	62	184	organic anion transport	BP	9.3759001531821e-10	BP organic anion transport	Pdensi_DN11360_c1_g1, Pdensi_DN12191_c1_g2, Pdensi_DN13334_c0_g1, Pdensi_DN13486_c0_g1d7376, Pdensi_DN13866_c1_g1d523197, Pdensi_DN16041_c0_g2, Pdensi_DN16057_c0_g1d183538, Pdensi_DN16471_c0_g1d215246, Pdensi_DN16666_c0_g1d56138, Pdensi_DN16705_c0_g1d399342, Pdensi_DN17034_c1_g1, Pdensi_DN17564_c0_g1d281568, Pdensi_DN18556_c0_g1d59326, Pdensi_DN18673_c0_g2, Pdensi_DN18696_c0_g1d532341, Pdensi_DN1…
GO:0009607	4.40869928561396e-12	1	257	1237	response to biotic stimulus	BP	9.85945476600941e-10	BP response to biotic stimulus	Pdensi_DN10616_c0_g1d455771, Pdensi_DN10914_c0_g1d387447, Pdensi_DN11137_c0_g1d268121, Pdensi_DN11138_c0_g1, Pdensi_DN11276_c0_g1d210448, Pdensi_DN11282_c0_g1d174432, Pdensi_DN11320_c0_g1, Pdensi_DN11720_c0_g1d211026, Pdensi_DN11823_c0_g1d388823, Pdensi_DN1182_c0_g1d259126, Pdensi_DN11991_c0_g2, Pdensi_DN12284_c0_g1d50629, Pdensi_DN12856_c0_g1d460187, Pdensi_DN13043_c0_g1d460581, Pdensi_DN13087_c…
GO:0055114	6.38469720256395e-12	1	232	1077	oxidation-reduction process	BP	1.40235313556315e-09	BP oxidation-reduction process	Pdensi_DN10616_c0_g1d455771, Pdensi_DN10989_c0_g1d335310, Pdensi_DN11832_c0_g1d50232, Pdensi_DN11909_c0_g1d211148, Pdensi_DN11939_c0_g1d175433, Pdensi_DN12428_c0_g1d50752, Pdensi_DN12935_c0_g1d390848, Pdensi_DN12952_c0_g1, Pdensi_DN13005_c0_g1d339187, Pdensi_DN13084_c0_g1, Pdensi_DN13668_c0_g2, Pdensi_DN13832_c0_g1d462627, Pdensi_DN13861_c0_g1, Pdensi_DN14055_c0_g3, Pdensi_DN1409_c0_g1, Pdensi_DN…
GO:0022891	6.79224411217384e-12	1	174	760	NA	NA	1.46569478210067e-09	none	Pdensi_DN10207_c0_g1d266698, Pdensi_DN10554_c0_g1, Pdensi_DN10853_c0_g1d5059, Pdensi_DN11321_c0_g1, Pdensi_DN11351_c0_g1, Pdensi_DN11360_c1_g1, Pdensi_DN11991_c0_g2, Pdensi_DN12171_c0_g1d337482, Pdensi_DN12191_c1_g2, Pdensi_DN12300_c0_g1d105477, Pdensi_DN12952_c0_g1d51325, Pdensi_DN13088_c0_g1d212218, Pdensi_DN13334_c0_g1, Pdensi_DN13351_c0_g1d339649, Pdensi_DN13373_c0_g1, Pdensi_DN13486_c0_g1d73…
GO:0045229	1.62291711422412e-11	1	121	480	external encapsulating structure organization	BP	3.44170353533736e-09	BP external encapsulating structure organization	Pdensi_DN10124_c0_g1d4575, Pdensi_DN11062_c0_g1d456534, Pdensi_DN11376_c0_g1d174520, Pdensi_DN11820_c0_g1d211086, Pdensi_DN12216_c0_g1, Pdensi_DN12559_c0_g1, Pdensi_DN13671_c0_g1, Pdensi_DN13861_c0_g1, Pdensi_DN14923_c0_g4, Pdensi_DN15274_c0_g1d344023, Pdensi_DN15702_c0_g1d345565, Pdensi_DN15787_c1_g1d345433, Pdensi_DN16818_c0_g1d349161, Pdensi_DN16818_c3_g4, Pdensi_DN17499_c0_g1, Pdensi_DN177_c0…
GO:0046274	2.34832867810477e-11	1	21	34	lignin catabolic process	BP	4.81407379011477e-09	BP lignin catabolic process	Pdensi_DN14956_c0_g4, Pdensi_DN14956_c0_g5, Pdensi_DN16433_c0_g1d215250, Pdensi_DN18549_c0_g1d354665, Pdensi_DN18549_c0_g3d354668, Pdensi_DN19554_c0_g3d485063, Pdensi_DN20631_c0_g1d291641, Pdensi_DN21246_c1_g1d18502, Pdensi_DN21246_c1_g3, Pdensi_DN21246_c1_g4, Pdensi_DN23286_c2_g2, Pdensi_DN27033_c0_g1d140551, Pdensi_DN27378_c0_g1d140778, Pdensi_DN27378_c0_g4, Pdensi_DN39247_c0_g1d441442, Pdensi_…
GO:0052716	2.34832867810477e-11	1	21	34	hydroquinone:oxygen oxidoreductase activity	MF	4.81407379011477e-09	MF hydroquinone:oxygen oxidoreductase activity	Pdensi_DN14956_c0_g4, Pdensi_DN14956_c0_g5, Pdensi_DN16433_c0_g1d215250, Pdensi_DN18549_c0_g1d354665, Pdensi_DN18549_c0_g3d354668, Pdensi_DN19554_c0_g3d485063, Pdensi_DN20631_c0_g1d291641, Pdensi_DN21246_c1_g1d18502, Pdensi_DN21246_c1_g3, Pdensi_DN21246_c1_g4, Pdensi_DN23286_c2_g2, Pdensi_DN27033_c0_g1d140551, Pdensi_DN27378_c0_g1d140778, Pdensi_DN27378_c0_g4, Pdensi_DN39247_c0_g1d441442, Pdensi_…
GO:0044459	2.54600284200797e-11	1	106	406	plasma membrane part	CC	5.13374343552426e-09	CC plasma membrane part	Pdensi_DN10914_c0_g1d387447, Pdensi_DN11064_c0_g1d210295, Pdensi_DN11138_c0_g1, Pdensi_DN11720_c0_g1d211026, Pdensi_DN11760_c0_g1d268987, Pdensi_DN12300_c0_g1d105477, Pdensi_DN13351_c0_g1d339649, Pdensi_DN13373_c0_g1, Pdensi_DN13825_c0_g1d340893, Pdensi_DN13866_c1_g1d523197, Pdensi_DN13918_c0_g1, Pdensi_DN14363_c0_g1d213328, Pdensi_DN14514_c0_g1d342273, Pdensi_DN14892_c1_g1, Pdensi_DN15274_c0_g1d…
GO:0043565	3.25686641763329e-11	1	156	667	sequence-specific DNA binding	MF	6.46120273175636e-09	MF sequence-specific DNA binding	Pdensi_DN10290_c0_g1d4636, Pdensi_DN10475_c0_g1, Pdensi_DN11360_c2_g3, Pdensi_DN11521_c0_g1d336257, Pdensi_DN11974_c0_g1d211158, Pdensi_DN12229_c0_g1d337510, Pdensi_DN12939_c0_g2, Pdensi_DN13237_c0_g1, Pdensi_DN13806_c0_g1, Pdensi_DN13918_c0_g1, Pdensi_DN13997_c0_g1d7810, Pdensi_DN14132_c0_g1, Pdensi_DN14334_c0_g1d179490, Pdensi_DN14344_c0_g3, Pdensi_DN14471_c0_g1, Pdensi_DN14761_c0_g1d53296, Pde…
GO:0009605	4.74988048432054e-11	1	297	1502	response to external stimulus	BP	9.27357618367343e-09	BP response to external stimulus	Pdensi_DN10616_c0_g1d455771, Pdensi_DN10914_c0_g1d387447, Pdensi_DN11137_c0_g1d268121, Pdensi_DN11138_c0_g1, Pdensi_DN11276_c0_g1d210448, Pdensi_DN11282_c0_g1d174432, Pdensi_DN11320_c0_g1, Pdensi_DN11720_c0_g1d211026, Pdensi_DN11823_c0_g1d388823, Pdensi_DN1182_c0_g1d259126, Pdensi_DN11991_c0_g2, Pdensi_DN12120_c0_g1, Pdensi_DN12265_c0_g2d175909, Pdensi_DN12284_c0_g1d50629, Pdensi_DN12856_c0_g1d46…
GO:0071555	6.10309031340867e-11	1	114	453	cell wall organization	BP	1.17293766960823e-08	BP cell wall organization	Pdensi_DN10124_c0_g1d4575, Pdensi_DN11062_c0_g1d456534, Pdensi_DN11376_c0_g1d174520, Pdensi_DN11820_c0_g1d211086, Pdensi_DN12216_c0_g1, Pdensi_DN12559_c0_g1, Pdensi_DN13671_c0_g1, Pdensi_DN14923_c0_g4, Pdensi_DN15702_c0_g1d345565, Pdensi_DN15787_c1_g1d345433, Pdensi_DN16818_c0_g1d349161, Pdensi_DN16818_c3_g4, Pdensi_DN17499_c0_g1, Pdensi_DN177_c0_g1d513827, Pdensi_DN18439_c0_g1d217244, Pdensi_DN1…
GO:0052689	6.48427470691873e-11	1	69	226	carboxylic ester hydrolase activity	MF	1.22702429069385e-08	MF carboxylic ester hydrolase activity	Pdensi_DN102060_c0_g1, Pdensi_DN12559_c0_g1, Pdensi_DN13826_c0_g2, Pdensi_DN14200_c0_g1, Pdensi_DN14453_c0_g1d342034, Pdensi_DN14866_c0_g1d180569, Pdensi_DN15038_c0_g1d53704, Pdensi_DN15223_c0_g1d181563, Pdensi_DN15551_c0_g1d276610, Pdensi_DN16818_c0_g1d349161, Pdensi_DN16818_c3_g4, Pdensi_DN16888_c0_g1d56335, Pdensi_DN17498_c0_g1, Pdensi_DN17715_c0_g1d186309, Pdensi_DN17780_c0_g1, Pdensi_DN17930…
GO:0016042	1.4120714812196e-10	1	79	279	lipid catabolic process	BP	2.6315877604547e-08	BP lipid catabolic process	Pdensi_DN102060_c0_g1, Pdensi_DN10374_c0_g1d334259, Pdensi_DN11911_c0_g1d50350, Pdensi_DN14697_c1_g7, Pdensi_DN14866_c0_g1d180569, Pdensi_DN15038_c0_g1d53704, Pdensi_DN15903_c0_g1d214801, Pdensi_DN15935_c0_g1d468637, Pdensi_DN16112_c0_g1d278040, Pdensi_DN16322_c0_g1, Pdensi_DN16888_c0_g1d56335, Pdensi_DN17252_c0_g1d11803, Pdensi_DN17498_c0_g1, Pdensi_DN17919_c0_g2, Pdensi_DN17966_c0_g2, Pdensi_DN…
GO:0044711	1.70144480408297e-10	1	333	1731	NA	NA	3.1235479239135e-08	none	Pdensi_DN10124_c0_g1d4575, Pdensi_DN10531_c0_g1d455577, Pdensi_DN10695_c0_g1d49277, Pdensi_DN10828_c0_g1d5061, Pdensi_DN10846_c0_g1d335071, Pdensi_DN11939_c0_g1d175433, Pdensi_DN12334_c0_g1d176014, Pdensi_DN12363_c0_g1d270046, Pdensi_DN12591_c0_g1d211750, Pdensi_DN12952_c0_g1d51325, Pdensi_DN13044_c0_g1d460723, Pdensi_DN13292_c0_g1d339486, Pdensi_DN13433_c0_g1, Pdensi_DN13536_c0_g1, Pdensi_DN1367…
GO:0015171	1.98221056369903e-10	0.999999999967449	33	74	amino acid transmembrane transporter activity	MF	3.58546910786737e-08	MF amino acid transmembrane transporter activity	Pdensi_DN11360_c1_g1, Pdensi_DN13334_c0_g1, Pdensi_DN13486_c0_g1d7376, Pdensi_DN13866_c1_g1d523197, Pdensi_DN16041_c0_g2, Pdensi_DN16471_c0_g1d215246, Pdensi_DN16666_c0_g1d56138, Pdensi_DN16705_c0_g1d399342, Pdensi_DN17034_c1_g1, Pdensi_DN17564_c0_g1d281568, Pdensi_DN18556_c0_g1d59326, Pdensi_DN18696_c0_g1d532341, Pdensi_DN19464_c0_g1, Pdensi_DN20423_c0_g1d490946, Pdensi_DN21021_c0_g1d121912, Pde…
GO:1901575	2.03082254741259e-10	1	308	1587	organic substance catabolic process	BP	3.62016193234418e-08	BP organic substance catabolic process	Pdensi_DN102060_c0_g1, Pdensi_DN10374_c0_g1d334259, Pdensi_DN10456_c0_g2, Pdensi_DN10616_c0_g1d455771, Pdensi_DN10695_c0_g1d49277, Pdensi_DN11376_c0_g1d174520, Pdensi_DN11779_c0_g1d336679, Pdensi_DN11911_c0_g1d50350, Pdensi_DN12030_c0_g1d389111, Pdensi_DN12559_c0_g1, Pdensi_DN12684_c0_g1d51036, Pdensi_DN12766_c1_g1, Pdensi_DN12769_c0_g2, Pdensi_DN12856_c0_g1d460187, Pdensi_DN13433_c0_g1, Pdensi_D…
GO:0016903	2.17806559741828e-10	0.999999999958238	39	98	oxidoreductase activity, acting on the aldehyde or oxo group of donors	MF	3.82717240689212e-08	MF oxidoreductase activity, acting on the aldehyde or oxo group of donors	Pdensi_DN11909_c0_g1d211148, Pdensi_DN12353_c0_g1d50734, Pdensi_DN13292_c0_g1d339486, Pdensi_DN13832_c0_g1d462627, Pdensi_DN16379_c1_g1, Pdensi_DN18036_c0_g1, Pdensi_DN19402_c2_g1, Pdensi_DN19461_c0_g1d61048, Pdensi_DN19811_c0_g1d15904, Pdensi_DN20189_c0_g1d119417, Pdensi_DN20642_c1_g3, Pdensi_DN21071_c1_g2d415963, Pdensi_DN21146_c1_g1, Pdensi_DN21322_c0_g1d294658, Pdensi_DN21322_c3_g1, Pdensi_DN…
GO:0051704	2.37263556700178e-10	1	264	1329	multi-organism process	BP	4.11034048931295e-08	BP multi-organism process	Pdensi_DN10616_c0_g1d455771, Pdensi_DN10914_c0_g1d387447, Pdensi_DN11137_c0_g1d268121, Pdensi_DN11138_c0_g1, Pdensi_DN11276_c0_g1d210448, Pdensi_DN11282_c0_g1d174432, Pdensi_DN11320_c0_g1, Pdensi_DN11720_c0_g1d211026, Pdensi_DN11823_c0_g1d388823, Pdensi_DN1182_c0_g1d259126, Pdensi_DN11991_c0_g2, Pdensi_DN12030_c0_g1d389111, Pdensi_DN12284_c0_g1d50629, Pdensi_DN12570_c0_g1d105682, Pdensi_DN12856_c…
GO:0071554	2.45864104936759e-10	1	121	500	cell wall organization or biogenesis	BP	4.20017845933631e-08	BP cell wall organization or biogenesis	Pdensi_DN10124_c0_g1d4575, Pdensi_DN11062_c0_g1d456534, Pdensi_DN11376_c0_g1d174520, Pdensi_DN11820_c0_g1d211086, Pdensi_DN12216_c0_g1, Pdensi_DN12559_c0_g1, Pdensi_DN12969_c0_g1d51365, Pdensi_DN13671_c0_g1, Pdensi_DN14923_c0_g4, Pdensi_DN15702_c0_g1d345565, Pdensi_DN15787_c1_g1d345433, Pdensi_DN16433_c0_g1d215250, Pdensi_DN16818_c0_g1d349161, Pdensi_DN16818_c3_g4, Pdensi_DN16963_c0_g1d472256, Pd…
GO:0005215	2.64164868452228e-10	1	240	1180	transporter activity	MF	4.45099709857864e-08	MF transporter activity	Pdensi_DN10207_c0_g1d266698, Pdensi_DN10554_c0_g1, Pdensi_DN10853_c0_g1d5059, Pdensi_DN11321_c0_g1, Pdensi_DN11351_c0_g1, Pdensi_DN11360_c1_g1, Pdensi_DN11420_c0_g2, Pdensi_DN11645_c0_g1d336523, Pdensi_DN11991_c0_g2, Pdensi_DN12171_c0_g1d337482, Pdensi_DN12191_c1_g2, Pdensi_DN12300_c0_g1d105477, Pdensi_DN12952_c0_g1d51325, Pdensi_DN13088_c0_g1d212218, Pdensi_DN13294_c0_g1d461123, Pdensi_DN13334_c…
GO:0044767	3.83354452736864e-10	1	407	2204	NA	NA	6.37197266035597e-08	none	Pdensi_DN10531_c0_g1d455577, Pdensi_DN10616_c0_g1d455771, Pdensi_DN10751_c0_g1d49359, Pdensi_DN11265_c0_g1d210500, Pdensi_DN11349_c0_g1d388093, Pdensi_DN11360_c1_g1, Pdensi_DN11503_c0_g1d388392, Pdensi_DN11521_c0_g1d336257, Pdensi_DN11689_c0_g1, Pdensi_DN11720_c0_g1d211026, Pdensi_DN11777_c0_g1, Pdensi_DN11895_c0_g1, Pdensi_DN11991_c0_g2, Pdensi_DN12229_c0_g1d337510, Pdensi_DN12300_c0_g1d105477, …
GO:0008610	4.01770098522149e-10	1	146	638	lipid biosynthetic process	BP	6.58902961576324e-08	BP lipid biosynthetic process	Pdensi_DN10846_c0_g1d335071, Pdensi_DN11939_c0_g1d175433, Pdensi_DN12363_c0_g1d270046, Pdensi_DN12591_c0_g1d211750, Pdensi_DN13292_c0_g1d339486, Pdensi_DN13861_c0_g1, Pdensi_DN14695_c0_g2, Pdensi_DN14697_c1_g7, Pdensi_DN14965_c0_g1d465570, Pdensi_DN15009_c0_g1d213936, Pdensi_DN15098_c0_g1d108891, Pdensi_DN15119_c0_g1d395319, Pdensi_DN15316_c1_g2, Pdensi_DN15585_c0_g3, Pdensi_DN15662_c0_g1, Pdensi…
GO:0043207	5.60376777881973e-10	1	240	1194	response to external biotic stimulus	BP	9.06925574730035e-08	BP response to external biotic stimulus	Pdensi_DN10616_c0_g1d455771, Pdensi_DN10914_c0_g1d387447, Pdensi_DN11137_c0_g1d268121, Pdensi_DN11138_c0_g1, Pdensi_DN11276_c0_g1d210448, Pdensi_DN11282_c0_g1d174432, Pdensi_DN11320_c0_g1, Pdensi_DN11720_c0_g1d211026, Pdensi_DN11823_c0_g1d388823, Pdensi_DN1182_c0_g1d259126, Pdensi_DN11991_c0_g2, Pdensi_DN12284_c0_g1d50629, Pdensi_DN12856_c0_g1d460187, Pdensi_DN13043_c0_g1d460581, Pdensi_DN13087_c…
GO:0051707	6.37460280212004e-10	1	235	1166	response to other organism	BP	1.01828070735164e-07	BP response to other organism	Pdensi_DN10616_c0_g1d455771, Pdensi_DN10914_c0_g1d387447, Pdensi_DN11137_c0_g1d268121, Pdensi_DN11138_c0_g1, Pdensi_DN11276_c0_g1d210448, Pdensi_DN11282_c0_g1d174432, Pdensi_DN11320_c0_g1, Pdensi_DN11720_c0_g1d211026, Pdensi_DN11823_c0_g1d388823, Pdensi_DN1182_c0_g1d259126, Pdensi_DN11991_c0_g2, Pdensi_DN12284_c0_g1d50629, Pdensi_DN12856_c0_g1d460187, Pdensi_DN13043_c0_g1d460581, Pdensi_DN13087_c…
GO:0009620	9.79702319770647e-10	1	87	334	response to fungus	BP	1.54491519656141e-07	BP response to fungus	Pdensi_DN11320_c0_g1, Pdensi_DN13043_c0_g1d460581, Pdensi_DN13918_c0_g1, Pdensi_DN14059_c0_g2, Pdensi_DN14091_c0_g1d213054, Pdensi_DN15098_c0_g1d108891, Pdensi_DN15992_c0_g3, Pdensi_DN16068_c1_g1, Pdensi_DN16202_c0_g1d469842, Pdensi_DN16830_c0_g1d349088, Pdensi_DN17351_c0_g3, Pdensi_DN18073_c0_g3, Pdensi_DN18235_c0_g1d403715, Pdensi_DN18366_c0_g1d283686, Pdensi_DN18434_c0_g1d283766, Pdensi_DN1875…
GO:0005976	1.00526795923526e-09	1	111	457	polysaccharide metabolic process	BP	1.56516403779668e-07	BP polysaccharide metabolic process	Pdensi_DN10124_c0_g1d4575, Pdensi_DN10456_c0_g2, Pdensi_DN10695_c0_g1d49277, Pdensi_DN11376_c0_g1d174520, Pdensi_DN12216_c0_g1, Pdensi_DN12559_c0_g1, Pdensi_DN12766_c1_g1, Pdensi_DN13671_c0_g1, Pdensi_DN14923_c0_g4, Pdensi_DN15221_c0_g5, Pdensi_DN15493_c0_g1d395951, Pdensi_DN15702_c0_g1d345565, Pdensi_DN15916_c0_g1d277422, Pdensi_DN15932_c0_g1, Pdensi_DN16963_c0_g1d472256, Pdensi_DN17377_c0_g1, P…
GO:0016682	1.68273863158005e-09	0.999999999749282	24	50	oxidoreductase activity, acting on diphenols and related substances as donors, oxygen as acceptor	MF	2.58721064605433e-07	MF oxidoreductase activity, acting on diphenols and related substances as donors, oxygen as acceptor	Pdensi_DN1409_c0_g1, Pdensi_DN14956_c0_g4, Pdensi_DN14956_c0_g5, Pdensi_DN16433_c0_g1d215250, Pdensi_DN18549_c0_g1d354665, Pdensi_DN18549_c0_g3d354668, Pdensi_DN19554_c0_g3d485063, Pdensi_DN20631_c0_g1d291641, Pdensi_DN21246_c1_g1d18502, Pdensi_DN21246_c1_g3, Pdensi_DN21246_c1_g4, Pdensi_DN22746_c0_g1, Pdensi_DN23286_c2_g2, Pdensi_DN27033_c0_g1d140551, Pdensi_DN27378_c0_g1d140778, Pdensi_DN27378_…
GO:0009809	2.41180955547418e-09	0.999999999466611	34	84	lignin biosynthetic process	BP	3.66237747312746e-07	BP lignin biosynthetic process	Pdensi_DN14200_c0_g1, Pdensi_DN15086_c0_g1d213965, Pdensi_DN15924_c0_g1d110384, Pdensi_DN16405_c0_g1, Pdensi_DN16433_c0_g1d215250, Pdensi_DN17127_c1_g4d473089, Pdensi_DN17930_c0_g2, Pdensi_DN19725_c1_g4, Pdensi_DN19732_c0_g1d61657, Pdensi_DN19743_c0_g2, Pdensi_DN19999_c1_g3, Pdensi_DN20189_c0_g1d119417, Pdensi_DN20231_c0_g1, Pdensi_DN20743_c0_g3, Pdensi_DN21322_c0_g1d294658, Pdensi_DN21967_c0_g2,…
GO:0009737	2.7771544272284e-09	1	88	344	response to abscisic acid	BP	4.1657316408426e-07	BP response to abscisic acid	Pdensi_DN10584_c0_g1d455509, Pdensi_DN11560_c0_g3, Pdensi_DN11834_c0_g1d336839, Pdensi_DN11991_c0_g2, Pdensi_DN12363_c0_g1d270046, Pdensi_DN13394_c0_g1d212532, Pdensi_DN13861_c0_g1, Pdensi_DN13969_c0_g1d212964, Pdensi_DN14132_c0_g1, Pdensi_DN14761_c0_g1d53296, Pdensi_DN14987_c0_g1d465381, Pdensi_DN15275_c0_g2, Pdensi_DN15348_c2_g1, Pdensi_DN15400_c0_g2, Pdensi_DN15493_c0_g1d395951, Pdensi_DN16057…
GO:0009628	3.142993639994e-09	1	330	1756	response to abiotic stimulus	BP	4.65768937011159e-07	BP response to abiotic stimulus	Pdensi_DN10584_c0_g1d455509, Pdensi_DN10695_c0_g1d49277, Pdensi_DN10751_c0_g1d49359, Pdensi_DN10846_c0_g1d335071, Pdensi_DN10914_c0_g1d387447, Pdensi_DN11349_c0_g1d388093, Pdensi_DN11521_c0_g1d336257, Pdensi_DN11560_c0_g3, Pdensi_DN11834_c0_g1d336839, Pdensi_DN11848_c0_g1d5764, Pdensi_DN11991_c0_g2, Pdensi_DN12120_c0_g1, Pdensi_DN12309_c0_g1d269969, Pdensi_DN12634_c0_g1d459820, Pdensi_DN13084_c0_…
GO:0016757	3.7144295012884e-09	1	136	605	transferase activity, transferring glycosyl groups	MF	5.37903025511126e-07	MF transferase activity, transferring glycosyl groups	Pdensi_DN10124_c0_g1d4575, Pdensi_DN11820_c0_g1d211086, Pdensi_DN12016_c0_g1d458499, Pdensi_DN12216_c0_g1, Pdensi_DN12241_c0_g2, Pdensi_DN12334_c0_g1d176014, Pdensi_DN12922_c0_g1d521888, Pdensi_DN13044_c0_g1d460723, Pdensi_DN13087_c0_g1d212168, Pdensi_DN13671_c0_g1, Pdensi_DN14216_c0_g1d523860, Pdensi_DN14923_c0_g4, Pdensi_DN15662_c0_g1, Pdensi_DN15699_c0_g1d54606, Pdensi_DN15702_c0_g1d345565, Pd…
GO:0055085	3.71721602995493e-09	1	170	797	transmembrane transport	BP	5.37903025511126e-07	BP transmembrane transport	Pdensi_DN10853_c0_g1d5059, Pdensi_DN11321_c0_g1, Pdensi_DN11351_c0_g1, Pdensi_DN11360_c1_g1, Pdensi_DN11645_c0_g1d336523, Pdensi_DN11991_c0_g2, Pdensi_DN12171_c0_g1d337482, Pdensi_DN12191_c1_g2, Pdensi_DN12878_c0_g1d338658, Pdensi_DN13088_c0_g1d212218, Pdensi_DN13294_c0_g1d461123, Pdensi_DN13334_c0_g1, Pdensi_DN13373_c0_g1, Pdensi_DN13486_c0_g1d7376, Pdensi_DN13489_c0_g1d391704, Pdensi_DN13866_c1…
GO:0031407	3.77123882071922e-09	0.999999999378745	25	54	oxylipin metabolic process	BP	5.39374854591237e-07	BP oxylipin metabolic process	Pdensi_DN14965_c0_g1d465570, Pdensi_DN15119_c0_g1d395319, Pdensi_DN15745_c0_g1, Pdensi_DN15825_c0_g1d397026, Pdensi_DN16628_c0_g1d215450, Pdensi_DN19658_c0_g1d485534, Pdensi_DN19658_c0_g2, Pdensi_DN20044_c0_g2d289255, Pdensi_DN20128_c0_g1d489148, Pdensi_DN20497_c4_g1, Pdensi_DN20735_c0_g1d189051, Pdensi_DN20786_c0_g1d362316, Pdensi_DN21545_c0_g1d418947, Pdensi_DN22570_c0_g1d425832, Pdensi_DN22674…
GO:0050832	3.90478973030295e-09	1	68	248	defense response to fungus	BP	5.46778932621814e-07	BP defense response to fungus	Pdensi_DN11320_c0_g1, Pdensi_DN13043_c0_g1d460581, Pdensi_DN13918_c0_g1, Pdensi_DN14059_c0_g2, Pdensi_DN15098_c0_g1d108891, Pdensi_DN15992_c0_g3, Pdensi_DN16068_c1_g1, Pdensi_DN17351_c0_g3, Pdensi_DN18073_c0_g3, Pdensi_DN18235_c0_g1d403715, Pdensi_DN18434_c0_g1d283766, Pdensi_DN18757_c0_g2d479952, Pdensi_DN18829_c0_g1d480579, Pdensi_DN18900_c1_g1, Pdensi_DN19290_c1_g3, Pdensi_DN19310_c1_g1d357990…
GO:0000272	3.91191431469265e-09	0.999999998619273	57	189	polysaccharide catabolic process	BP	5.46778932621814e-07	BP polysaccharide catabolic process	Pdensi_DN10456_c0_g2, Pdensi_DN10695_c0_g1d49277, Pdensi_DN11376_c0_g1d174520, Pdensi_DN12559_c0_g1, Pdensi_DN12766_c1_g1, Pdensi_DN15221_c0_g5, Pdensi_DN15493_c0_g1d395951, Pdensi_DN15916_c0_g1d277422, Pdensi_DN17518_c0_g1d474702, Pdensi_DN17725_c0_g1d57805, Pdensi_DN18947_c0_g1d217923, Pdensi_DN19018_c0_g1d356574, Pdensi_DN19220_c0_g1d357855, Pdensi_DN19222_c0_g1d60636, Pdensi_DN19225_c1_g1, Pd…
GO:0016758	4.0995004256324e-09	1	104	430	transferase activity, transferring hexosyl groups	MF	5.66560171182905e-07	MF transferase activity, transferring hexosyl groups	Pdensi_DN10124_c0_g1d4575, Pdensi_DN12016_c0_g1d458499, Pdensi_DN12216_c0_g1, Pdensi_DN12334_c0_g1d176014, Pdensi_DN12922_c0_g1d521888, Pdensi_DN13671_c0_g1, Pdensi_DN14923_c0_g4, Pdensi_DN15662_c0_g1, Pdensi_DN15699_c0_g1d54606, Pdensi_DN15702_c0_g1d345565, Pdensi_DN16116_c1_g2, Pdensi_DN16166_c0_g5, Pdensi_DN16362_c0_g1d184374, Pdensi_DN16963_c0_g1d472256, Pdensi_DN17167_c0_g1d400375, Pdensi_DN…
GO:0003333	5.24014479009144e-09	0.999999999025837	27	60	amino acid transmembrane transport	BP	7.16153121312497e-07	BP amino acid transmembrane transport	Pdensi_DN11360_c1_g1, Pdensi_DN13334_c0_g1, Pdensi_DN13486_c0_g1d7376, Pdensi_DN13866_c1_g1d523197, Pdensi_DN16041_c0_g2, Pdensi_DN16471_c0_g1d215246, Pdensi_DN17034_c1_g1, Pdensi_DN17564_c0_g1d281568, Pdensi_DN18556_c0_g1d59326, Pdensi_DN18696_c0_g1d532341, Pdensi_DN19464_c0_g1, Pdensi_DN21493_c0_g1, Pdensi_DN22088_c1_g1d125033, Pdensi_DN22482_c0_g2d424666, Pdensi_DN23645_c0_g1d70322, Pdensi_DN2…
GO:0006355	5.89044354043052e-09	1	281	1459	regulation of transcription, DNA-templated	BP	7.9618083019006e-07	BP regulation of transcription, DNA-templated	Pdensi_DN10290_c0_g1d4636, Pdensi_DN10475_c0_g1, Pdensi_DN10618_c0_g1d103684, Pdensi_DN10619_c0_g1d103663, Pdensi_DN11057_c0_g1d49575, Pdensi_DN11265_c0_g1d210500, Pdensi_DN11359_c0_g1d210550, Pdensi_DN11360_c2_g3, Pdensi_DN11521_c0_g1d336257, Pdensi_DN11752_c0_g1d50151, Pdensi_DN11813_c0_g1d336868, Pdensi_DN11895_c0_g1, Pdensi_DN12229_c0_g1d337510, Pdensi_DN12235_c0_g1d389478, Pdensi_DN12405_c0_…
GO:1902578	6.07630759280387e-09	1	196	959	NA	NA	8.12375906429213e-07	none	Pdensi_DN10239_c0_g1d266783, Pdensi_DN10531_c0_g1d455577, Pdensi_DN11163_c0_g1d268092, Pdensi_DN11163_c1_g1, Pdensi_DN11282_c0_g1d174432, Pdensi_DN11321_c0_g1, Pdensi_DN11351_c0_g1, Pdensi_DN11360_c1_g1, Pdensi_DN11575_c0_g1, Pdensi_DN11760_c0_g1d268987, Pdensi_DN11991_c0_g2, Pdensi_DN12120_c0_g1, Pdensi_DN12191_c1_g2, Pdensi_DN12309_c0_g1d269969, Pdensi_DN12952_c0_g1d51325, Pdensi_DN13088_c0_g1d…
GO:0010035	6.67949460184971e-09	1	161	748	response to inorganic substance	BP	8.7625989238841e-07	BP response to inorganic substance	Pdensi_DN10329_c0_g1, Pdensi_DN10914_c0_g1d387447, Pdensi_DN11560_c0_g3, Pdensi_DN13044_c0_g1d460723, Pdensi_DN13087_c0_g1d212168, Pdensi_DN14200_c0_g1, Pdensi_DN14686_c0_g2d213578, Pdensi_DN14761_c0_g1d53296, Pdensi_DN14864_c3_g1, Pdensi_DN14892_c1_g1, Pdensi_DN14987_c0_g1d465381, Pdensi_DN15165_c3_g4, Pdensi_DN15895_c0_g1, Pdensi_DN15952_c0_g1d397157, Pdensi_DN16047_c2_g6, Pdensi_DN16057_c0_g1d…
GO:1903506	6.76786095747146e-09	1	281	1461	regulation of nucleic acid-templated transcription	BP	8.7625989238841e-07	BP regulation of nucleic acid-templated transcription	Pdensi_DN10290_c0_g1d4636, Pdensi_DN10475_c0_g1, Pdensi_DN10618_c0_g1d103684, Pdensi_DN10619_c0_g1d103663, Pdensi_DN11057_c0_g1d49575, Pdensi_DN11265_c0_g1d210500, Pdensi_DN11359_c0_g1d210550, Pdensi_DN11360_c2_g3, Pdensi_DN11521_c0_g1d336257, Pdensi_DN11752_c0_g1d50151, Pdensi_DN11813_c0_g1d336868, Pdensi_DN11895_c0_g1, Pdensi_DN12229_c0_g1d337510, Pdensi_DN12235_c0_g1d389478, Pdensi_DN12405_c0_…
GO:2001141	6.76786095747146e-09	1	281	1461	regulation of RNA biosynthetic process	BP	8.7625989238841e-07	BP regulation of RNA biosynthetic process	Pdensi_DN10290_c0_g1d4636, Pdensi_DN10475_c0_g1, Pdensi_DN10618_c0_g1d103684, Pdensi_DN10619_c0_g1d103663, Pdensi_DN11057_c0_g1d49575, Pdensi_DN11265_c0_g1d210500, Pdensi_DN11359_c0_g1d210550, Pdensi_DN11360_c2_g3, Pdensi_DN11521_c0_g1d336257, Pdensi_DN11752_c0_g1d50151, Pdensi_DN11813_c0_g1d336868, Pdensi_DN11895_c0_g1, Pdensi_DN12229_c0_g1d337510, Pdensi_DN12235_c0_g1d389478, Pdensi_DN12405_c0_…
GO:0097305	7.67161029697243e-09	1	90	361	response to alcohol	BP	9.82925069299593e-07	BP response to alcohol	Pdensi_DN10584_c0_g1d455509, Pdensi_DN11560_c0_g3, Pdensi_DN11834_c0_g1d336839, Pdensi_DN11991_c0_g2, Pdensi_DN12363_c0_g1d270046, Pdensi_DN13394_c0_g1d212532, Pdensi_DN13861_c0_g1, Pdensi_DN13969_c0_g1d212964, Pdensi_DN14132_c0_g1, Pdensi_DN14761_c0_g1d53296, Pdensi_DN14987_c0_g1d465381, Pdensi_DN15275_c0_g2, Pdensi_DN15348_c2_g1, Pdensi_DN15400_c0_g2, Pdensi_DN15493_c0_g1d395951, Pdensi_DN16057…
GO:0044765	8.13101902474425e-09	1	187	909	NA	NA	1.03104674231293e-06	none	Pdensi_DN10239_c0_g1d266783, Pdensi_DN10531_c0_g1d455577, Pdensi_DN11282_c0_g1d174432, Pdensi_DN11321_c0_g1, Pdensi_DN11351_c0_g1, Pdensi_DN11360_c1_g1, Pdensi_DN11575_c0_g1, Pdensi_DN11760_c0_g1d268987, Pdensi_DN11991_c0_g2, Pdensi_DN12120_c0_g1, Pdensi_DN12191_c1_g2, Pdensi_DN12309_c0_g1d269969, Pdensi_DN12952_c0_g1d51325, Pdensi_DN13088_c0_g1d212218, Pdensi_DN13334_c0_g1, Pdensi_DN13486_c0_g1d…
GO:0032502	9.07149331740425e-09	1	446	2504	developmental process	BP	1.13856497759257e-06	BP developmental process	Pdensi_DN10531_c0_g1d455577, Pdensi_DN10616_c0_g1d455771, Pdensi_DN10751_c0_g1d49359, Pdensi_DN11143_c0_g1d456681, Pdensi_DN11265_c0_g1d210500, Pdensi_DN11349_c0_g1d388093, Pdensi_DN11360_c1_g1, Pdensi_DN11503_c0_g1d388392, Pdensi_DN11521_c0_g1d336257, Pdensi_DN11689_c0_g1, Pdensi_DN11720_c0_g1d211026, Pdensi_DN11777_c0_g1, Pdensi_DN11895_c0_g1, Pdensi_DN11991_c0_g2, Pdensi_DN12030_c0_g1d389111, …
GO:0016762	1.04726077741899e-08	0.999999998145566	25	54	xyloglucan:xyloglucosyl transferase activity	MF	1.30114217800541e-06	MF xyloglucan:xyloglucosyl transferase activity	Pdensi_DN12216_c0_g1, Pdensi_DN14923_c0_g4, Pdensi_DN15702_c0_g1d345565, Pdensi_DN16963_c0_g1d472256, Pdensi_DN18439_c0_g1d217244, Pdensi_DN19166_c0_g1, Pdensi_DN19173_c0_g1d406996, Pdensi_DN19639_c4_g1, Pdensi_DN20349_c0_g1d536683, Pdensi_DN20473_c0_g1d536949, Pdensi_DN21952_c0_g1d495921, Pdensi_DN23378_c0_g1d548095, Pdensi_DN24829_c0_g1d556051, Pdensi_DN24922_c0_g2d557074, Pdensi_DN25529_c0_g1d…
GO:0006468	1.76360411209093e-08	1	184	889	protein phosphorylation	BP	2.16923305787185e-06	BP protein phosphorylation	Pdensi_DN10155_c0_g1d172859, Pdensi_DN11899_c0_g1d175265, Pdensi_DN12120_c0_g1, Pdensi_DN12725_c0_g3, Pdensi_DN13003_c0_g1d212187, Pdensi_DN13328_c0_g1d339768, Pdensi_DN13914_c0_g2, Pdensi_DN14550_c0_g1, Pdensi_DN15641_c0_g7, Pdensi_DN15781_c1_g2, Pdensi_DN15895_c0_g1, Pdensi_DN15899_c0_g1d110224, Pdensi_DN16202_c0_g1d469842, Pdensi_DN16312_c0_g4, Pdensi_DN16545_c0_g5, Pdensi_DN17134_c0_g1d112612…
GO:0004674	1.81515605857738e-08	1	210	1066	protein serine/threonine kinase activity	MF	2.21053658618829e-06	MF protein serine/threonine kinase activity	Pdensi_DN10155_c0_g1d172859, Pdensi_DN11899_c0_g1d175265, Pdensi_DN12120_c0_g1, Pdensi_DN12725_c0_g3, Pdensi_DN13003_c0_g1d212187, Pdensi_DN13328_c0_g1d339768, Pdensi_DN13467_c0_g1d522696, Pdensi_DN13914_c0_g2, Pdensi_DN14550_c0_g1, Pdensi_DN14864_c3_g1, Pdensi_DN15641_c0_g7, Pdensi_DN15781_c1_g2, Pdensi_DN15895_c0_g1, Pdensi_DN16202_c0_g1d469842, Pdensi_DN16312_c0_g4, Pdensi_DN16545_c0_g5, Pdens…
GO:0010411	1.9651995698747e-08	0.999999995832712	28	67	xyloglucan metabolic process	BP	2.36979948131949e-06	BP xyloglucan metabolic process	Pdensi_DN12216_c0_g1, Pdensi_DN14923_c0_g4, Pdensi_DN15702_c0_g1d345565, Pdensi_DN16963_c0_g1d472256, Pdensi_DN17725_c0_g2, Pdensi_DN18439_c0_g1d217244, Pdensi_DN19166_c0_g1, Pdensi_DN19173_c0_g1d406996, Pdensi_DN19388_c0_g1d286462, Pdensi_DN19639_c4_g1, Pdensi_DN20349_c0_g1d536683, Pdensi_DN20473_c0_g1d536949, Pdensi_DN21952_c0_g1d495921, Pdensi_DN23378_c0_g1d548095, Pdensi_DN24829_c0_g1d556051,…
GO:0022892	3.22241494476383e-08	1	178	871	NA	NA	3.84812658452379e-06	none	Pdensi_DN10207_c0_g1d266698, Pdensi_DN10554_c0_g1, Pdensi_DN10853_c0_g1d5059, Pdensi_DN11321_c0_g1, Pdensi_DN11351_c0_g1, Pdensi_DN11360_c1_g1, Pdensi_DN11991_c0_g2, Pdensi_DN12171_c0_g1d337482, Pdensi_DN12191_c1_g2, Pdensi_DN12300_c0_g1d105477, Pdensi_DN12952_c0_g1d51325, Pdensi_DN13088_c0_g1d212218, Pdensi_DN13334_c0_g1, Pdensi_DN13351_c0_g1d339649, Pdensi_DN13373_c0_g1, Pdensi_DN13486_c0_g1d73…
GO:0015075	4.15230206614357e-08	1	134	618	ion transmembrane transporter activity	MF	4.88303963066752e-06	MF ion transmembrane transporter activity	Pdensi_DN10207_c0_g1d266698, Pdensi_DN10554_c0_g1, Pdensi_DN10853_c0_g1d5059, Pdensi_DN11321_c0_g1, Pdensi_DN11351_c0_g1, Pdensi_DN11360_c1_g1, Pdensi_DN11991_c0_g2, Pdensi_DN12171_c0_g1d337482, Pdensi_DN12191_c1_g2, Pdensi_DN12300_c0_g1d105477, Pdensi_DN12952_c0_g1d51325, Pdensi_DN13088_c0_g1d212218, Pdensi_DN13334_c0_g1, Pdensi_DN13373_c0_g1, Pdensi_DN13486_c0_g1d7376, Pdensi_DN13489_c0_g1d3917…
GO:0009415	4.16844846520398e-08	1	81	320	response to water	BP	4.88303963066752e-06	BP response to water	Pdensi_DN10914_c0_g1d387447, Pdensi_DN11560_c0_g3, Pdensi_DN13087_c0_g1d212168, Pdensi_DN15165_c3_g4, Pdensi_DN16047_c2_g6, Pdensi_DN16057_c0_g1d183538, Pdensi_DN16067_c0_g2d397404, Pdensi_DN16069_c0_g1, Pdensi_DN16276_c0_g3d278254, Pdensi_DN16322_c0_g1, Pdensi_DN16379_c1_g1, Pdensi_DN16693_c0_g1d56026, Pdensi_DN17745_c0_g1, Pdensi_DN17873_c0_g1, Pdensi_DN17873_c0_g3, Pdensi_DN18313_c0_g1d186880,…
GO:0044281	5.73134316934132e-08	1	325	1785	small molecule metabolic process	BP	6.65052084744323e-06	BP small molecule metabolic process	Pdensi_DN10212_c0_g1d4653, Pdensi_DN10531_c0_g1d455577, Pdensi_DN10828_c0_g1d5061, Pdensi_DN10846_c0_g1d335071, Pdensi_DN11068_c0_g1d387639, Pdensi_DN11506_c0_g1d457563, Pdensi_DN11699_c0_g1d336477, Pdensi_DN11779_c0_g1d336679, Pdensi_DN11832_c0_g1d50232, Pdensi_DN12241_c0_g2, Pdensi_DN12363_c0_g1d270046, Pdensi_DN12572_c0_g1d211752, Pdensi_DN12769_c0_g2, Pdensi_DN12856_c0_g1d460187, Pdensi_DN129…
GO:0016679	7.20815355349876e-08	0.999999985665182	24	58	oxidoreductase activity, acting on diphenols and related substances as donors	MF	8.28600829047054e-06	MF oxidoreductase activity, acting on diphenols and related substances as donors	Pdensi_DN1409_c0_g1, Pdensi_DN14956_c0_g4, Pdensi_DN14956_c0_g5, Pdensi_DN16433_c0_g1d215250, Pdensi_DN18549_c0_g1d354665, Pdensi_DN18549_c0_g3d354668, Pdensi_DN19554_c0_g3d485063, Pdensi_DN20631_c0_g1d291641, Pdensi_DN21246_c1_g1d18502, Pdensi_DN21246_c1_g3, Pdensi_DN21246_c1_g4, Pdensi_DN22746_c0_g1, Pdensi_DN23286_c2_g2, Pdensi_DN27033_c0_g1d140551, Pdensi_DN27378_c0_g1d140778, Pdensi_DN27378_…
GO:0098542	7.83147012967843e-08	1	188	945	defense response to other organism	BP	8.86767772227339e-06	BP defense response to other organism	Pdensi_DN10616_c0_g1d455771, Pdensi_DN10914_c0_g1d387447, Pdensi_DN11137_c0_g1d268121, Pdensi_DN11138_c0_g1, Pdensi_DN11276_c0_g1d210448, Pdensi_DN11282_c0_g1d174432, Pdensi_DN11320_c0_g1, Pdensi_DN11720_c0_g1d211026, Pdensi_DN1182_c0_g1d259126, Pdensi_DN12284_c0_g1d50629, Pdensi_DN12856_c0_g1d460187, Pdensi_DN13043_c0_g1d460581, Pdensi_DN13087_c0_g1d212168, Pdensi_DN13328_c0_g1d339768, Pdensi_DN…
GO:0065007	7.85834855063251e-08	1	878	5418	biological regulation	BP	8.86767772227339e-06	BP biological regulation	Pdensi_DN10290_c0_g1d4636, Pdensi_DN10329_c0_g1, Pdensi_DN10352_c0_g1, Pdensi_DN10463_c0_g1d209872, Pdensi_DN10475_c0_g1, Pdensi_DN10584_c0_g1d455509, Pdensi_DN10618_c0_g1d103684, Pdensi_DN10619_c0_g1d103663, Pdensi_DN10914_c0_g1d387447, Pdensi_DN10989_c0_g1d335310, Pdensi_DN11057_c0_g1d49575, Pdensi_DN11143_c0_g1d456681, Pdensi_DN11163_c0_g1d268092, Pdensi_DN11163_c1_g1, Pdensi_DN11265_c0_g1d210…
GO:0004672	8.37421658412837e-08	1	221	1154	protein kinase activity	MF	9.363896725889e-06	MF protein kinase activity	Pdensi_DN10155_c0_g1d172859, Pdensi_DN11899_c0_g1d175265, Pdensi_DN12120_c0_g1, Pdensi_DN12725_c0_g3, Pdensi_DN13003_c0_g1d212187, Pdensi_DN13328_c0_g1d339768, Pdensi_DN13467_c0_g1d522696, Pdensi_DN13914_c0_g2, Pdensi_DN14550_c0_g1, Pdensi_DN14864_c3_g1, Pdensi_DN15641_c0_g7, Pdensi_DN15781_c1_g2, Pdensi_DN15895_c0_g1, Pdensi_DN15899_c0_g1d110224, Pdensi_DN16202_c0_g1d469842, Pdensi_DN16312_c0_g4…
GO:0008509	9.62352953873534e-08	1	60	220	anion transmembrane transporter activity	MF	1.06639111104905e-05	MF anion transmembrane transporter activity	Pdensi_DN10207_c0_g1d266698, Pdensi_DN11360_c1_g1, Pdensi_DN12191_c1_g2, Pdensi_DN12300_c0_g1d105477, Pdensi_DN13334_c0_g1, Pdensi_DN13373_c0_g1, Pdensi_DN13486_c0_g1d7376, Pdensi_DN13866_c1_g1d523197, Pdensi_DN16041_c0_g2, Pdensi_DN16057_c0_g1d183538, Pdensi_DN16471_c0_g1d215246, Pdensi_DN16666_c0_g1d56138, Pdensi_DN16705_c0_g1d399342, Pdensi_DN17034_c1_g1, Pdensi_DN17564_c0_g1d281568, Pdensi_DN…
GO:0008422	1.0725668149972e-07	0.999999971286885	32	88	beta-glucosidase activity	MF	1.17790819861299e-05	MF beta-glucosidase activity	Pdensi_DN11376_c0_g1d174520, Pdensi_DN15274_c0_g1d344023, Pdensi_DN15459_c0_g1, Pdensi_DN15992_c0_g3, Pdensi_DN17725_c0_g1d57805, Pdensi_DN19388_c0_g1d286462, Pdensi_DN19897_c0_g1d487018, Pdensi_DN20133_c0_g2, Pdensi_DN20485_c0_g2, Pdensi_DN20632_c1_g1, Pdensi_DN20765_c1_g1, Pdensi_DN20924_c0_g5, Pdensi_DN21237_c1_g1d64974, Pdensi_DN22397_c2_g1, Pdensi_DN22420_c1_g1d424761, Pdensi_DN23317_c2_g3, …
GO:0008061	1.14618725509599e-07	0.999999985415438	17	32	chitin binding	MF	1.24761975554697e-05	MF chitin binding	Pdensi_DN11320_c0_g1, Pdensi_DN15221_c0_g5, Pdensi_DN15493_c0_g1d395951, Pdensi_DN18235_c0_g1d403715, Pdensi_DN19222_c0_g1d60636, Pdensi_DN20461_c0_g1d188791, Pdensi_DN21911_c0_g1d19842, Pdensi_DN21911_c0_g1d421240, Pdensi_DN22250_c0_g2d67184, Pdensi_DN23897_c0_g1, Pdensi_DN24299_c0_g1d428145, Pdensi_DN25305_c0_g1d227229, Pdensi_DN26260_c0_g1d76898, Pdensi_DN37381_c0_g1d240517, Pdensi_GG_108346_c…
GO:0010410	1.33462245431861e-07	0.999999960991114	35	102	hemicellulose metabolic process	BP	1.43998738492271e-05	BP hemicellulose metabolic process	Pdensi_DN12216_c0_g1, Pdensi_DN12766_c1_g1, Pdensi_DN14923_c0_g4, Pdensi_DN15702_c0_g1d345565, Pdensi_DN16963_c0_g1d472256, Pdensi_DN17499_c0_g1, Pdensi_DN17518_c0_g1d474702, Pdensi_DN17725_c0_g2, Pdensi_DN18439_c0_g1d217244, Pdensi_DN19018_c0_g1d356574, Pdensi_DN19166_c0_g1, Pdensi_DN19173_c0_g1d406996, Pdensi_DN19388_c0_g1d286462, Pdensi_DN19639_c4_g1, Pdensi_DN20349_c0_g1d536683, Pdensi_DN2047…
GO:0005509	1.38753927813148e-07	1	59	219	calcium ion binding	MF	1.48406374965367e-05	MF calcium ion binding	Pdensi_DN10118_c0_g1d333904, Pdensi_DN10505_c0_g1d49212, Pdensi_DN10914_c0_g1d387447, Pdensi_DN14302_c0_g1, Pdensi_DN15330_c0_g1d344328, Pdensi_DN16069_c0_g1, Pdensi_DN16149_c0_g1d215021, Pdensi_DN16373_c0_g1d55637, Pdensi_DN16393_c1_g1d184533, Pdensi_DN17345_c0_g2d350648, Pdensi_DN18151_c1_g2, Pdensi_DN18198_c0_g1d186686, Pdensi_DN18278_c0_g1d283233, Pdensi_DN18673_c0_g2, Pdensi_DN18696_c0_g1d21…
GO:0031408	1.63594655877188e-07	0.999999968925331	22	51	oxylipin biosynthetic process	BP	1.73466747180121e-05	BP oxylipin biosynthetic process	Pdensi_DN14965_c0_g1d465570, Pdensi_DN15119_c0_g1d395319, Pdensi_DN15745_c0_g1, Pdensi_DN15825_c0_g1d397026, Pdensi_DN16628_c0_g1d215450, Pdensi_DN19658_c0_g1d485534, Pdensi_DN19658_c0_g2, Pdensi_DN20044_c0_g2d289255, Pdensi_DN20128_c0_g1d489148, Pdensi_DN20497_c4_g1, Pdensi_DN20735_c0_g1d189051, Pdensi_DN20786_c0_g1d362316, Pdensi_DN21545_c0_g1d418947, Pdensi_DN22570_c0_g1d425832, Pdensi_DN22674…
GO:0005773	1.78825639680009e-07	1	113	517	vacuole	CC	1.87996185304625e-05	CC vacuole	Pdensi_DN10099_c0_g1d386291, Pdensi_DN10914_c0_g1d387447, Pdensi_DN12145_c0_g1, Pdensi_DN13433_c0_g1, Pdensi_DN13455_c0_g1d106616, Pdensi_DN13820_c0_g1, Pdensi_DN13969_c0_g1d212964, Pdensi_DN14059_c0_g2, Pdensi_DN14475_c0_g1d213391, Pdensi_DN14892_c1_g1, Pdensi_DN15108_c0_g1d343889, Pdensi_DN15210_c0_g1d395456, Pdensi_DN15536_c0_g1d182204, Pdensi_DN15709_c0_g1d468081, Pdensi_DN15915_c1_g1, Pdensi…
GO:0009753	1.99467851141491e-07	0.999999934452573	40	124	response to jasmonic acid	BP	2.07919878732232e-05	BP response to jasmonic acid	Pdensi_DN12309_c0_g1d269969, Pdensi_DN14761_c0_g1d53296, Pdensi_DN14987_c0_g1d465381, Pdensi_DN15493_c0_g1d395951, Pdensi_DN15747_c1_g2, Pdensi_DN16067_c0_g2d397404, Pdensi_DN16340_c0_g2, Pdensi_DN17984_c1_g1, Pdensi_DN18948_c0_g1d14272, Pdensi_DN19035_c4_g1, Pdensi_DN19222_c0_g1d60636, Pdensi_DN19752_c0_g1d409295, Pdensi_DN20128_c0_g1d489148, Pdensi_DN20680_c0_g1d291823, Pdensi_DN20953_c0_g1d292…
GO:0016620	2.04804809843308e-07	0.999999949348452	28	74	oxidoreductase activity, acting on the aldehyde or oxo group of donors, NAD or NADP as acceptor	MF	2.11689005132159e-05	MF oxidoreductase activity, acting on the aldehyde or oxo group of donors, NAD or NADP as acceptor	Pdensi_DN11909_c0_g1d211148, Pdensi_DN13832_c0_g1d462627, Pdensi_DN16379_c1_g1, Pdensi_DN19402_c2_g1, Pdensi_DN19461_c0_g1d61048, Pdensi_DN20189_c0_g1d119417, Pdensi_DN20642_c1_g3, Pdensi_DN21071_c1_g2d415963, Pdensi_DN21146_c1_g1, Pdensi_DN21322_c0_g1d294658, Pdensi_DN21322_c3_g1, Pdensi_DN21755_c0_g1d221703, Pdensi_DN21755_c0_g2d124051, Pdensi_DN24348_c0_g2d553545, Pdensi_DN2475_c0_g1d447206, P…
GO:0007165	2.0703073258288e-07	1	307	1706	signal transduction	BP	2.12206500897452e-05	BP signal transduction	Pdensi_DN10584_c0_g1d455509, Pdensi_DN11276_c0_g1d210448, Pdensi_DN11282_c0_g1d174432, Pdensi_DN11575_c0_g1, Pdensi_DN11777_c0_g1, Pdensi_DN12030_c0_g1d389111, Pdensi_DN12120_c0_g1, Pdensi_DN12151_c0_g1d269622, Pdensi_DN12359_c0_g1, Pdensi_DN12634_c0_g1d459820, Pdensi_DN13043_c0_g1d460581, Pdensi_DN13087_c0_g1d212168, Pdensi_DN13117_c0_g1d51549, Pdensi_DN13149_c0_g1d271422, Pdensi_DN13328_c0_g1d3…
GO:0009739	2.27733009525357e-07	0.999999943547434	28	73	response to gibberellin	BP	2.31497191500983e-05	BP response to gibberellin	Pdensi_DN13806_c0_g1, Pdensi_DN14761_c0_g1d53296, Pdensi_DN14987_c0_g1d465381, Pdensi_DN17833_c0_g1d282233, Pdensi_DN18313_c0_g1d186880, Pdensi_DN18561_c3_g1, Pdensi_DN19404_c0_g1, Pdensi_DN19601_c0_g1d534643, Pdensi_DN19752_c0_g1d409295, Pdensi_DN20680_c0_g1d291823, Pdensi_DN21801_c0_g2, Pdensi_DN22125_c1_g1d125322, Pdensi_DN22125_c1_g2, Pdensi_DN22803_c0_g3d545638, Pdensi_DN23083_c0_g1d68985, P…
GO:0030001	2.32881939638852e-07	1	69	274	metal ion transport	BP	2.34790807996548e-05	BP metal ion transport	Pdensi_DN10554_c0_g1, Pdensi_DN10579_c0_g1, Pdensi_DN11321_c0_g1, Pdensi_DN11351_c0_g1, Pdensi_DN11991_c0_g2, Pdensi_DN12171_c0_g1d337482, Pdensi_DN12428_c0_g1, Pdensi_DN12608_c0_g1d459878, Pdensi_DN13088_c0_g1d212218, Pdensi_DN13245_c0_g1d7117, Pdensi_DN13489_c0_g1d391704, Pdensi_DN13866_c1_g1d523197, Pdensi_DN13969_c0_g1d212964, Pdensi_DN14093_c0_g1d52423, Pdensi_DN15273_c2_g1, Pdensi_DN15309_c…
GO:0047196	2.43360065220931e-07	0.999999984522661	12	17	long-chain-alcohol O-fatty-acyltransferase activity	MF	2.37392736218539e-05	MF long-chain-alcohol O-fatty-acyltransferase activity	Pdensi_DN16858_c0_g3, Pdensi_DN17409_c0_g2, Pdensi_DN17466_c0_g1d529752, Pdensi_DN17809_c1_g9, Pdensi_DN20014_c1_g1, Pdensi_DN21349_c1_g6, Pdensi_DN22518_c1_g1, Pdensi_DN24954_c0_g1d305220, Pdensi_DN25650_c1_g1, Pdensi_GG_121614_c0_g1, Pdensi_GG_148325_c0_g1, Pdensi_GG_155961_c0_g1
GO:0102966	2.43360065220931e-07	0.999999984522661	12	17	arachidoyl-CoA:1-dodecanol O-acyltransferase activity	MF	2.37392736218539e-05	MF arachidoyl-CoA:1-dodecanol O-acyltransferase activity	Pdensi_DN16858_c0_g3, Pdensi_DN17409_c0_g2, Pdensi_DN17466_c0_g1d529752, Pdensi_DN17809_c1_g9, Pdensi_DN20014_c1_g1, Pdensi_DN21349_c1_g6, Pdensi_DN22518_c1_g1, Pdensi_DN24954_c0_g1d305220, Pdensi_DN25650_c1_g1, Pdensi_GG_121614_c0_g1, Pdensi_GG_148325_c0_g1, Pdensi_GG_155961_c0_g1
GO:0103095	2.43360065220931e-07	0.999999984522661	12	17	wax ester synthase activity	MF	2.37392736218539e-05	MF wax ester synthase activity	Pdensi_DN16858_c0_g3, Pdensi_DN17409_c0_g2, Pdensi_DN17466_c0_g1d529752, Pdensi_DN17809_c1_g9, Pdensi_DN20014_c1_g1, Pdensi_DN21349_c1_g6, Pdensi_DN22518_c1_g1, Pdensi_DN24954_c0_g1d305220, Pdensi_DN25650_c1_g1, Pdensi_GG_121614_c0_g1, Pdensi_GG_148325_c0_g1, Pdensi_GG_155961_c0_g1
GO:0009409	2.44768405009003e-07	1	74	300	response to cold	BP	2.37392736218539e-05	BP response to cold	Pdensi_DN10695_c0_g1d49277, Pdensi_DN10914_c0_g1d387447, Pdensi_DN11521_c0_g1d336257, Pdensi_DN11834_c0_g1d336839, Pdensi_DN11848_c0_g1d5764, Pdensi_DN13084_c0_g1, Pdensi_DN16067_c0_g2d397404, Pdensi_DN16068_c1_g1, Pdensi_DN16069_c0_g1, Pdensi_DN16222_c0_g1d347070, Pdensi_DN16545_c0_g5, Pdensi_DN17954_c0_g1d216668, Pdensi_DN18278_c0_g1d283233, Pdensi_DN18561_c3_g1, Pdensi_DN19450_c4_g2, Pdensi_DN…
GO:0009414	2.45112825201256e-07	1	77	312	response to water deprivation	BP	2.37392736218539e-05	BP response to water deprivation	Pdensi_DN10914_c0_g1d387447, Pdensi_DN11560_c0_g3, Pdensi_DN13087_c0_g1d212168, Pdensi_DN15165_c3_g4, Pdensi_DN16067_c0_g2d397404, Pdensi_DN16069_c0_g1, Pdensi_DN16276_c0_g3d278254, Pdensi_DN16322_c0_g1, Pdensi_DN16379_c1_g1, Pdensi_DN16693_c0_g1d56026, Pdensi_DN17745_c0_g1, Pdensi_DN17873_c0_g1, Pdensi_DN17873_c0_g3, Pdensi_DN18313_c0_g1d186880, Pdensi_DN18507_c0_g1d115375, Pdensi_DN18706_c0_g2,…
GO:0045735	2.88700268950258e-07	0.999999956467057	18	36	nutrient reservoir activity	MF	2.77422914694389e-05	MF nutrient reservoir activity	Pdensi_DN11068_c0_g1d387639, Pdensi_DN11752_c0_g1d50151, Pdensi_DN12235_c0_g1d389478, Pdensi_DN12589_c0_g1d176330, Pdensi_DN1678_c0_g1d380621, Pdensi_DN19791_c0_g1d218938, Pdensi_DN21588_c0_g1d418676, Pdensi_DN24389_c1_g2, Pdensi_DN24433_c1_g2, Pdensi_DN25674_c0_g2, Pdensi_DN26683_c1_g1, Pdensi_DN38059_c0_g1, Pdensi_DN38270_c1_g1, Pdensi_DN39074_c1_g1, Pdensi_DN9425_c0_g2, Pdensi_GG_126077_c0_g1,…
GO:0014070	3.46291639749963e-07	1	68	269	response to organic cyclic compound	BP	3.30185051854616e-05	BP response to organic cyclic compound	Pdensi_DN10989_c0_g1d335310, Pdensi_DN11138_c0_g1, Pdensi_DN12359_c0_g1, Pdensi_DN12856_c0_g1d460187, Pdensi_DN13825_c0_g1d340893, Pdensi_DN14761_c0_g1d53296, Pdensi_DN14987_c0_g1d465381, Pdensi_DN15273_c0_g3d525430, Pdensi_DN15348_c2_g1, Pdensi_DN16067_c0_g2d397404, Pdensi_DN16340_c0_g2, Pdensi_DN16894_c0_g6, Pdensi_DN17984_c1_g1, Pdensi_DN18313_c0_g1d186880, Pdensi_DN18434_c0_g1d283766, Pdensi_…
GO:0070008	3.56460706276278e-07	0.999999928829803	22	51	serine-type exopeptidase activity	MF	3.3703207327305e-05	MF serine-type exopeptidase activity	Pdensi_DN13455_c0_g1d106616, Pdensi_DN14620_c0_g3, Pdensi_DN15210_c0_g1d395456, Pdensi_DN15403_c0_g1d54328, Pdensi_DN15921_c0_g1d55029, Pdensi_DN17007_c1_g2, Pdensi_DN17616_c2_g1, Pdensi_DN17979_c0_g1d58195, Pdensi_DN18207_c1_g3, Pdensi_DN18557_c0_g2, Pdensi_DN19945_c2_g5, Pdensi_DN20604_c0_g1d492854, Pdensi_DN20634_c0_g1, Pdensi_DN21462_c0_g10, Pdensi_DN21960_c0_g1d297592, Pdensi_DN22851_c1_g1, …
GO:0005507	3.58952858526582e-07	0.999999875446624	41	139	copper ion binding	MF	3.3703207327305e-05	MF copper ion binding	Pdensi_DN10914_c0_g1d387447, Pdensi_DN1409_c0_g1, Pdensi_DN14956_c0_g4, Pdensi_DN14956_c0_g5, Pdensi_DN15974_c0_g1d10018, Pdensi_DN16069_c0_g1, Pdensi_DN16433_c0_g1d215250, Pdensi_DN16582_c0_g1, Pdensi_DN17857_c0_g1d352278, Pdensi_DN17932_c1_g4, Pdensi_DN18549_c0_g1d354665, Pdensi_DN18549_c0_g3d354668, Pdensi_DN19554_c0_g3d485063, Pdensi_DN20631_c0_g1d291641, Pdensi_DN20865_c0_g1d537920, Pdensi_D…
GO:0000975	3.80658546075882e-07	1	79	328	NA	NA	3.49410456472638e-05	none	Pdensi_DN10475_c0_g1, Pdensi_DN11360_c2_g3, Pdensi_DN11521_c0_g1d336257, Pdensi_DN12603_c0_g1d105849, Pdensi_DN14132_c0_g1, Pdensi_DN14761_c0_g1d53296, Pdensi_DN14863_c0_g1d342967, Pdensi_DN14987_c0_g1d465381, Pdensi_DN15221_c0_g1d214075, Pdensi_DN15348_c2_g1, Pdensi_DN15400_c0_g2, Pdensi_DN16340_c0_g1d55657, Pdensi_DN16340_c0_g2, Pdensi_DN16822_c0_g1d56349, Pdensi_DN17097_c0_g1d56764, Pdensi_DN1…
GO:0001067	3.80658546075882e-07	1	79	328	regulatory region nucleic acid binding	MF	3.49410456472638e-05	MF regulatory region nucleic acid binding	Pdensi_DN10475_c0_g1, Pdensi_DN11360_c2_g3, Pdensi_DN11521_c0_g1d336257, Pdensi_DN12603_c0_g1d105849, Pdensi_DN14132_c0_g1, Pdensi_DN14761_c0_g1d53296, Pdensi_DN14863_c0_g1d342967, Pdensi_DN14987_c0_g1d465381, Pdensi_DN15221_c0_g1d214075, Pdensi_DN15348_c2_g1, Pdensi_DN15400_c0_g2, Pdensi_DN16340_c0_g1d55657, Pdensi_DN16340_c0_g2, Pdensi_DN16822_c0_g1d56349, Pdensi_DN17097_c0_g1d56764, Pdensi_DN1…
GO:0044212	3.80658546075882e-07	1	79	328	transcription regulatory region DNA binding	MF	3.49410456472638e-05	MF transcription regulatory region DNA binding	Pdensi_DN10475_c0_g1, Pdensi_DN11360_c2_g3, Pdensi_DN11521_c0_g1d336257, Pdensi_DN12603_c0_g1d105849, Pdensi_DN14132_c0_g1, Pdensi_DN14761_c0_g1d53296, Pdensi_DN14863_c0_g1d342967, Pdensi_DN14987_c0_g1d465381, Pdensi_DN15221_c0_g1d214075, Pdensi_DN15348_c2_g1, Pdensi_DN15400_c0_g2, Pdensi_DN16340_c0_g1d55657, Pdensi_DN16340_c0_g2, Pdensi_DN16822_c0_g1d56349, Pdensi_DN17097_c0_g1d56764, Pdensi_DN1…
GO:1903825	3.94852501412347e-07	0.999999901371687	27	72	organic acid transmembrane transport	BP	3.57109247600873e-05	BP organic acid transmembrane transport	Pdensi_DN11360_c1_g1, Pdensi_DN13334_c0_g1, Pdensi_DN13486_c0_g1d7376, Pdensi_DN13866_c1_g1d523197, Pdensi_DN16041_c0_g2, Pdensi_DN16471_c0_g1d215246, Pdensi_DN17034_c1_g1, Pdensi_DN17564_c0_g1d281568, Pdensi_DN18556_c0_g1d59326, Pdensi_DN18696_c0_g1d532341, Pdensi_DN19464_c0_g1, Pdensi_DN21493_c0_g1, Pdensi_DN22088_c1_g1d125033, Pdensi_DN22482_c0_g2d424666, Pdensi_DN23645_c0_g1d70322, Pdensi_DN2…
GO:1905039	3.94852501412347e-07	0.999999901371687	27	72	carboxylic acid transmembrane transport	BP	3.57109247600873e-05	BP carboxylic acid transmembrane transport	Pdensi_DN11360_c1_g1, Pdensi_DN13334_c0_g1, Pdensi_DN13486_c0_g1d7376, Pdensi_DN13866_c1_g1d523197, Pdensi_DN16041_c0_g2, Pdensi_DN16471_c0_g1d215246, Pdensi_DN17034_c1_g1, Pdensi_DN17564_c0_g1d281568, Pdensi_DN18556_c0_g1d59326, Pdensi_DN18696_c0_g1d532341, Pdensi_DN19464_c0_g1, Pdensi_DN21493_c0_g1, Pdensi_DN22088_c1_g1d125033, Pdensi_DN22482_c0_g2d424666, Pdensi_DN23645_c0_g1d70322, Pdensi_DN2…
GO:0010025	4.19962690441533e-07	0.9999999348636	18	36	wax biosynthetic process	BP	3.74314571915279e-05	BP wax biosynthetic process	Pdensi_DN13861_c0_g1, Pdensi_DN16817_c0_g1d215591, Pdensi_DN16858_c0_g3, Pdensi_DN17409_c0_g2, Pdensi_DN17466_c0_g1d529752, Pdensi_DN17809_c1_g9, Pdensi_DN20014_c1_g1, Pdensi_DN21349_c1_g6, Pdensi_DN22518_c1_g1, Pdensi_DN24954_c0_g1d305220, Pdensi_DN25650_c1_g1, Pdensi_DN5177_c0_g1, Pdensi_DN7371_c0_g1, Pdensi_DN9798_c0_g1, Pdensi_GG_121614_c0_g1, Pdensi_GG_148325_c0_g1, Pdensi_GG_155961_c0_g1, P…
GO:0010166	4.19962690441533e-07	0.9999999348636	18	36	wax metabolic process	BP	3.74314571915279e-05	BP wax metabolic process	Pdensi_DN13861_c0_g1, Pdensi_DN16817_c0_g1d215591, Pdensi_DN16858_c0_g3, Pdensi_DN17409_c0_g2, Pdensi_DN17466_c0_g1d529752, Pdensi_DN17809_c1_g9, Pdensi_DN20014_c1_g1, Pdensi_DN21349_c1_g6, Pdensi_DN22518_c1_g1, Pdensi_DN24954_c0_g1d305220, Pdensi_DN25650_c1_g1, Pdensi_DN5177_c0_g1, Pdensi_DN7371_c0_g1, Pdensi_DN9798_c0_g1, Pdensi_GG_121614_c0_g1, Pdensi_GG_148325_c0_g1, Pdensi_GG_155961_c0_g1, P…
GO:0009751	4.35379845587545e-07	0.999999831498809	49	169	response to salicylic acid	BP	3.85264179908403e-05	BP response to salicylic acid	Pdensi_DN11138_c0_g1, Pdensi_DN12359_c0_g1, Pdensi_DN12856_c0_g1d460187, Pdensi_DN13825_c0_g1d340893, Pdensi_DN14761_c0_g1d53296, Pdensi_DN14987_c0_g1d465381, Pdensi_DN15273_c0_g3d525430, Pdensi_DN15348_c2_g1, Pdensi_DN16067_c0_g2d397404, Pdensi_DN16340_c0_g2, Pdensi_DN16894_c0_g6, Pdensi_DN17984_c1_g1, Pdensi_DN18313_c0_g1d186880, Pdensi_DN18434_c0_g1d283766, Pdensi_DN18948_c0_g1d14272, Pdensi_D…
GO:0044403	4.94492156911354e-07	1	58	224	symbiont process	BP	4.34446680714975e-05	BP symbiont process	Pdensi_DN10914_c0_g1d387447, Pdensi_DN11138_c0_g1, Pdensi_DN11720_c0_g1d211026, Pdensi_DN1182_c0_g1d259126, Pdensi_DN12570_c0_g1d105682, Pdensi_DN13087_c0_g1d212168, Pdensi_DN13825_c0_g1d340893, Pdensi_DN13914_c0_g2, Pdensi_DN14091_c0_g1d213054, Pdensi_DN15662_c0_g1, Pdensi_DN15829_c0_g1, Pdensi_DN16069_c0_g1, Pdensi_DN16137_c0_g1d183863, Pdensi_DN16830_c0_g1d349088, Pdensi_DN18366_c0_g1d283686, …
GO:0046943	6.02825513601459e-07	0.999999813027428	34	103	carboxylic acid transmembrane transporter activity	MF	5.25869065056592e-05	MF carboxylic acid transmembrane transporter activity	Pdensi_DN11360_c1_g1, Pdensi_DN13334_c0_g1, Pdensi_DN13486_c0_g1d7376, Pdensi_DN13866_c1_g1d523197, Pdensi_DN16041_c0_g2, Pdensi_DN16471_c0_g1d215246, Pdensi_DN16666_c0_g1d56138, Pdensi_DN16705_c0_g1d399342, Pdensi_DN17034_c1_g1, Pdensi_DN17564_c0_g1d281568, Pdensi_DN18556_c0_g1d59326, Pdensi_DN18696_c0_g1d532341, Pdensi_DN19464_c0_g1, Pdensi_DN20423_c0_g1d490946, Pdensi_DN21021_c0_g1d121912, Pde…
GO:0004185	6.35893673474477e-07	0.999999880668035	20	45	serine-type carboxypeptidase activity	MF	5.49073110684932e-05	MF serine-type carboxypeptidase activity	Pdensi_DN13455_c0_g1d106616, Pdensi_DN14620_c0_g3, Pdensi_DN15210_c0_g1d395456, Pdensi_DN15403_c0_g1d54328, Pdensi_DN15921_c0_g1d55029, Pdensi_DN17007_c1_g2, Pdensi_DN17979_c0_g1d58195, Pdensi_DN18207_c1_g3, Pdensi_DN18557_c0_g2, Pdensi_DN19945_c2_g5, Pdensi_DN20604_c0_g1d492854, Pdensi_DN20634_c0_g1, Pdensi_DN21462_c0_g10, Pdensi_DN22851_c1_g1, Pdensi_DN23775_c1_g2, Pdensi_DN23775_c1_g3, Pdensi_…
GO:0016702	6.38353291284108e-07	0.999999865835207	22	53	oxidoreductase activity, acting on single donors with incorporation of molecular oxygen, incorporation of two atoms of oxygen	MF	5.49073110684932e-05	MF oxidoreductase activity, acting on single donors with incorporation of molecular oxygen, incorporation of two atoms of oxygen	Pdensi_DN12952_c0_g1, Pdensi_DN14965_c0_g1d465570, Pdensi_DN15119_c0_g1d395319, Pdensi_DN15745_c0_g1, Pdensi_DN16322_c0_g1, Pdensi_DN18313_c0_g1d186880, Pdensi_DN20044_c0_g2d289255, Pdensi_DN20497_c4_g1, Pdensi_DN20786_c0_g1d362316, Pdensi_DN20841_c0_g1d121282, Pdensi_DN21545_c0_g1d418947, Pdensi_DN21910_c0_g1d222028, Pdensi_DN22570_c0_g1d425832, Pdensi_DN25448_c0_g1, Pdensi_DN27720_c1_g1, Pdensi…
GO:1901568	7.14394278617637e-07	0.999999822457385	26	67	fatty acid derivative metabolic process	BP	6.10211779652565e-05	BP fatty acid derivative metabolic process	Pdensi_DN13861_c0_g1, Pdensi_DN16817_c0_g1d215591, Pdensi_DN16858_c0_g3, Pdensi_DN17409_c0_g2, Pdensi_DN17466_c0_g1d529752, Pdensi_DN17498_c0_g1, Pdensi_DN17809_c1_g9, Pdensi_DN19461_c0_g1d61048, Pdensi_DN20014_c1_g1, Pdensi_DN20128_c0_g1d489148, Pdensi_DN21349_c1_g6, Pdensi_DN21755_c0_g1d221703, Pdensi_DN21755_c0_g2d124051, Pdensi_DN22518_c1_g1, Pdensi_DN2475_c0_g1d447206, Pdensi_DN24916_c0_g14,…
GO:0051252	7.21129868273041e-07	0.999999698080856	284	1549	regulation of RNA metabolic process	BP	6.11717060672993e-05	BP regulation of RNA metabolic process	Pdensi_DN10290_c0_g1d4636, Pdensi_DN10352_c0_g1, Pdensi_DN10475_c0_g1, Pdensi_DN10618_c0_g1d103684, Pdensi_DN10619_c0_g1d103663, Pdensi_DN11057_c0_g1d49575, Pdensi_DN11265_c0_g1d210500, Pdensi_DN11359_c0_g1d210550, Pdensi_DN11360_c2_g3, Pdensi_DN11521_c0_g1d336257, Pdensi_DN11752_c0_g1d50151, Pdensi_DN11813_c0_g1d336868, Pdensi_DN11895_c0_g1, Pdensi_DN12229_c0_g1d337510, Pdensi_DN12235_c0_g1d3894…
GO:0005342	7.96091408517812e-07	0.99999974927353	34	104	organic acid transmembrane transporter activity	MF	6.70679748271855e-05	MF organic acid transmembrane transporter activity	Pdensi_DN11360_c1_g1, Pdensi_DN13334_c0_g1, Pdensi_DN13486_c0_g1d7376, Pdensi_DN13866_c1_g1d523197, Pdensi_DN16041_c0_g2, Pdensi_DN16471_c0_g1d215246, Pdensi_DN16666_c0_g1d56138, Pdensi_DN16705_c0_g1d399342, Pdensi_DN17034_c1_g1, Pdensi_DN17564_c0_g1d281568, Pdensi_DN18556_c0_g1d59326, Pdensi_DN18696_c0_g1d532341, Pdensi_DN19464_c0_g1, Pdensi_DN20423_c0_g1d490946, Pdensi_DN21021_c0_g1d121912, Pde…
GO:0102797	8.11738247612342e-07	0.999999974281867	9	11	geranial:oxygen oxidoreductase activity	MF	6.74620300380528e-05	MF geranial:oxygen oxidoreductase activity	Pdensi_DN12353_c0_g1d50734, Pdensi_DN18036_c0_g1, Pdensi_DN19811_c0_g1d15904, Pdensi_DN23864_c1_g1d70605, Pdensi_DN36482_c0_g1d31719, Pdensi_DN38950_c1_g1, Pdensi_DN58997_c0_g1, Pdensi_DN6451_c0_g1d329099, Pdensi_GG_30920_c0_g1
GO:0102798	8.11738247612342e-07	0.999999974281867	9	11	heptaldehyde:oxygen oxidoreductase activity	MF	6.74620300380528e-05	MF heptaldehyde:oxygen oxidoreductase activity	Pdensi_DN12353_c0_g1d50734, Pdensi_DN18036_c0_g1, Pdensi_DN19811_c0_g1d15904, Pdensi_DN23864_c1_g1d70605, Pdensi_DN36482_c0_g1d31719, Pdensi_DN38950_c1_g1, Pdensi_DN58997_c0_g1, Pdensi_DN6451_c0_g1d329099, Pdensi_GG_30920_c0_g1
GO:0001906	8.87824440229525e-07	0.999999931899566	11	18	cell killing	BP	7.23194742703521e-05	BP cell killing	Pdensi_DN18829_c0_g1d480579, Pdensi_DN19310_c1_g1d357990, Pdensi_DN21588_c0_g1d418676, Pdensi_DN23897_c0_g1, Pdensi_DN24299_c0_g1d428145, Pdensi_DN25305_c0_g1d227229, Pdensi_DN26776_c0_g1d430395, Pdensi_DN2986_c0_g1d381472, Pdensi_DN38289_c0_g2, Pdensi_DN39103_c0_g1, Pdensi_DN85610_c0_g1
GO:0031640	8.87824440229525e-07	0.999999931899566	11	18	killing of cells of other organism	BP	7.23194742703521e-05	BP killing of cells of other organism	Pdensi_DN18829_c0_g1d480579, Pdensi_DN19310_c1_g1d357990, Pdensi_DN21588_c0_g1d418676, Pdensi_DN23897_c0_g1, Pdensi_DN24299_c0_g1d428145, Pdensi_DN25305_c0_g1d227229, Pdensi_DN26776_c0_g1d430395, Pdensi_DN2986_c0_g1d381472, Pdensi_DN38289_c0_g2, Pdensi_DN39103_c0_g1, Pdensi_DN85610_c0_g1
GO:0044364	8.87824440229525e-07	0.999999931899566	11	18	disruption of cells of other organism	BP	7.23194742703521e-05	BP disruption of cells of other organism	Pdensi_DN18829_c0_g1d480579, Pdensi_DN19310_c1_g1d357990, Pdensi_DN21588_c0_g1d418676, Pdensi_DN23897_c0_g1, Pdensi_DN24299_c0_g1d428145, Pdensi_DN25305_c0_g1d227229, Pdensi_DN26776_c0_g1d430395, Pdensi_DN2986_c0_g1d381472, Pdensi_DN38289_c0_g2, Pdensi_DN39103_c0_g1, Pdensi_DN85610_c0_g1
GO:0015926	9.5528543991694e-07	0.999999689270015	35	110	glucosidase activity	MF	7.73027033616998e-05	MF glucosidase activity	Pdensi_DN11376_c0_g1d174520, Pdensi_DN15274_c0_g1d344023, Pdensi_DN15459_c0_g1, Pdensi_DN15932_c0_g1, Pdensi_DN15992_c0_g3, Pdensi_DN17725_c0_g1d57805, Pdensi_DN19388_c0_g1d286462, Pdensi_DN19897_c0_g1d487018, Pdensi_DN20133_c0_g2, Pdensi_DN20485_c0_g2, Pdensi_DN20632_c1_g1, Pdensi_DN20765_c1_g1, Pdensi_DN20924_c0_g5, Pdensi_DN21237_c1_g1d64974, Pdensi_DN22397_c2_g1, Pdensi_DN22420_c1_g1d424761, …
GO:0000160	1.08194683514188e-06	0.999999672251587	54	200	phosphorelay signal transduction system	BP	8.69800396878767e-05	BP phosphorelay signal transduction system	Pdensi_DN12359_c0_g1, Pdensi_DN12634_c0_g1d459820, Pdensi_DN13087_c0_g1d212168, Pdensi_DN13149_c0_g1d271422, Pdensi_DN15223_c0_g1d109233, Pdensi_DN15275_c0_g2, Pdensi_DN15579_c0_g1d54375, Pdensi_DN15747_c1_g2, Pdensi_DN16066_c0_g1d55175, Pdensi_DN16067_c0_g2d397404, Pdensi_DN16202_c0_g1d469842, Pdensi_DN16294_c1_g2, Pdensi_DN16726_c1_g1, Pdensi_DN17422_c0_g1d12106, Pdensi_DN17809_c0_g1d216519, Pd…
GO:0016310	1.15422499248002e-06	0.99999953518482	195	1006	phosphorylation	BP	9.21881000487285e-05	BP phosphorylation	Pdensi_DN10155_c0_g1d172859, Pdensi_DN11899_c0_g1d175265, Pdensi_DN12120_c0_g1, Pdensi_DN12725_c0_g3, Pdensi_DN13003_c0_g1d212187, Pdensi_DN13328_c0_g1d339768, Pdensi_DN13914_c0_g2, Pdensi_DN14550_c0_g1, Pdensi_DN15641_c0_g7, Pdensi_DN15781_c1_g2, Pdensi_DN15895_c0_g1, Pdensi_DN15899_c0_g1d110224, Pdensi_DN16202_c0_g1d469842, Pdensi_DN16312_c0_g4, Pdensi_DN16545_c0_g5, Pdensi_DN17134_c0_g1d112612…
GO:0009733	1.30599951549022e-06	0.999999457394288	51	189	response to auxin	BP	0.000103637380906643	BP response to auxin	Pdensi_DN12151_c0_g1d269622, Pdensi_DN13684_c0_g1, Pdensi_DN14469_c0_g1, Pdensi_DN14761_c0_g1d53296, Pdensi_DN14987_c0_g1d465381, Pdensi_DN15426_c1_g7, Pdensi_DN15590_c0_g1d214362, Pdensi_DN16066_c0_g1d55175, Pdensi_DN18313_c0_g1d186880, Pdensi_DN18878_c0_g4, Pdensi_DN19072_c0_g1d356753, Pdensi_DN19072_c0_g3, Pdensi_DN19752_c0_g1d409295, Pdensi_DN20680_c0_g1d291823, Pdensi_DN21165_c0_g1, Pdensi_D…
GO:0044419	1.4029900208658e-06	0.999999430601218	62	249	interspecies interaction between organisms	BP	0.000110620367029803	BP interspecies interaction between organisms	Pdensi_DN10914_c0_g1d387447, Pdensi_DN11137_c0_g1d268121, Pdensi_DN11138_c0_g1, Pdensi_DN11720_c0_g1d211026, Pdensi_DN1182_c0_g1d259126, Pdensi_DN12570_c0_g1d105682, Pdensi_DN13087_c0_g1d212168, Pdensi_DN13825_c0_g1d340893, Pdensi_DN13914_c0_g2, Pdensi_DN14091_c0_g1d213054, Pdensi_DN15508_c0_g1d214396, Pdensi_DN15662_c0_g1, Pdensi_DN15829_c0_g1, Pdensi_DN16069_c0_g1, Pdensi_DN16137_c0_g1d183863, …
GO:0042214	1.41871731237704e-06	0.999999805176926	15	29	terpene metabolic process	BP	0.000111147916829539	BP terpene metabolic process	Pdensi_DN15316_c1_g2, Pdensi_DN15896_c0_g1d345756, Pdensi_DN16322_c0_g1, Pdensi_DN17034_c1_g1d472675, Pdensi_DN17248_c0_g1d185830, Pdensi_DN18313_c0_g1d186880, Pdensi_DN22808_c3_g2, Pdensi_DN24439_c2_g1, Pdensi_DN25448_c0_g1, Pdensi_DN29431_c1_g1, Pdensi_DN30915_c0_g1d234365, Pdensi_DN44775_c0_g1d38317, Pdensi_DN71415_c0_g1, Pdensi_GG_66168_c0_g1, Pdensi_GG_80104_c0_g1
GO:0080043	1.44075953860744e-06	0.999999663533536	23	58	quercetin 3-O-glucosyltransferase activity	MF	0.000111454983175293	MF quercetin 3-O-glucosyltransferase activity	Pdensi_DN16116_c1_g2, Pdensi_DN16166_c0_g5, Pdensi_DN16362_c0_g1d184374, Pdensi_DN18705_c0_g1d217585, Pdensi_DN19973_c1_g1d219319, Pdensi_DN19999_c1_g3, Pdensi_DN20575_c0_g4, Pdensi_DN20656_c0_g1d220197, Pdensi_DN21394_c1_g2, Pdensi_DN22093_c1_g1, Pdensi_DN22502_c0_g1d425514, Pdensi_DN24532_c2_g3, Pdensi_DN24900_c4_g4, Pdensi_DN25758_c2_g1, Pdensi_DN25789_c1_g2, Pdensi_DN26113_c0_g2, Pdensi_DN268…
GO:0080044	1.44075953860744e-06	0.999999663533536	23	58	quercetin 7-O-glucosyltransferase activity	MF	0.000111454983175293	MF quercetin 7-O-glucosyltransferase activity	Pdensi_DN16116_c1_g2, Pdensi_DN16166_c0_g5, Pdensi_DN16362_c0_g1d184374, Pdensi_DN18705_c0_g1d217585, Pdensi_DN19973_c1_g1d219319, Pdensi_DN19999_c1_g3, Pdensi_DN20575_c0_g4, Pdensi_DN20656_c0_g1d220197, Pdensi_DN21394_c1_g2, Pdensi_DN22093_c1_g1, Pdensi_DN22502_c0_g1d425514, Pdensi_DN24532_c2_g3, Pdensi_DN24900_c4_g4, Pdensi_DN25758_c2_g1, Pdensi_DN25789_c1_g2, Pdensi_DN26113_c0_g2, Pdensi_DN268…
GO:0090698	1.46586770050937e-06	0.999999588167491	28	80	post-embryonic plant morphogenesis	BP	0.000112688579476658	BP post-embryonic plant morphogenesis	Pdensi_DN12939_c0_g2, Pdensi_DN13087_c0_g1d212168, Pdensi_DN13684_c0_g1, Pdensi_DN14761_c0_g1d53296, Pdensi_DN14987_c0_g1d465381, Pdensi_DN15221_c0_g1d214075, Pdensi_DN15426_c1_g7, Pdensi_DN18955_c0_g1d14400, Pdensi_DN19072_c0_g1d356753, Pdensi_DN19072_c0_g3, Pdensi_DN19404_c0_g1, Pdensi_DN19454_c0_g1, Pdensi_DN19663_c0_g2d359591, Pdensi_DN20917_c2_g4, Pdensi_DN21309_c0_g1d495337, Pdensi_DN22243_…
GO:1900140	1.5538767572294e-06	0.999999600623518	25	69	regulation of seedling development	BP	0.000118712323688954	BP regulation of seedling development	Pdensi_DN11848_c0_g1d5764, Pdensi_DN15038_c0_g1d53704, Pdensi_DN16237_c0_g2, Pdensi_DN16943_c0_g1d56581, Pdensi_DN17351_c0_g3, Pdensi_DN19174_c1_g3, Pdensi_DN19450_c4_g2, Pdensi_DN19517_c0_g1d61117, Pdensi_DN20096_c0_g1d62246, Pdensi_DN21920_c1_g1, Pdensi_DN22363_c0_g1d496231, Pdensi_DN22592_c0_g1d300803, Pdensi_DN25819_c0_g4, Pdensi_DN26750_c2_g1, Pdensi_DN26864_c0_g1d500265, Pdensi_DN26944_c0_g…
GO:0016701	1.65464624837466e-06	0.999999590109099	24	64	oxidoreductase activity, acting on single donors with incorporation of molecular oxygen	MF	0.000125630548487706	MF oxidoreductase activity, acting on single donors with incorporation of molecular oxygen	Pdensi_DN10616_c0_g1d455771, Pdensi_DN12952_c0_g1, Pdensi_DN14965_c0_g1d465570, Pdensi_DN15119_c0_g1d395319, Pdensi_DN15745_c0_g1, Pdensi_DN16322_c0_g1, Pdensi_DN18313_c0_g1d186880, Pdensi_DN20044_c0_g2d289255, Pdensi_DN20497_c4_g1, Pdensi_DN20786_c0_g1d362316, Pdensi_DN20841_c0_g1d121282, Pdensi_DN21545_c0_g1d418947, Pdensi_DN21910_c0_g1d222028, Pdensi_DN22570_c0_g1d425832, Pdensi_DN25448_c0_g1,…
GO:0006714	1.72991817127325e-06	0.999999758261077	15	29	sesquiterpenoid metabolic process	BP	0.000130539837464178	BP sesquiterpenoid metabolic process	Pdensi_DN14695_c0_g2, Pdensi_DN15585_c0_g3, Pdensi_DN16322_c0_g1, Pdensi_DN17833_c0_g1d282233, Pdensi_DN18313_c0_g1d186880, Pdensi_DN18455_c0_g1d404196, Pdensi_DN22261_c0_g1d542815, Pdensi_DN237_c0_g1d202516, Pdensi_DN29431_c1_g1, Pdensi_DN71415_c0_g1, Pdensi_GG_120308_c0_g1, Pdensi_GG_55735_c0_g1, Pdensi_GG_66168_c0_g1, Pdensi_GG_71020_c0_g1, Pdensi_GG_75008_c0_g1
GO:0010200	1.84161156562391e-06	0.999999527122765	25	66	response to chitin	BP	0.000138120867421793	BP response to chitin	Pdensi_DN12284_c0_g1d50629, Pdensi_DN15182_c0_g1, Pdensi_DN15275_c0_g2, Pdensi_DN16294_c1_g2, Pdensi_DN16724_c0_g3, Pdensi_DN17833_c0_g1d282233, Pdensi_DN19128_c0_g4, Pdensi_DN19888_c0_g1d486842, Pdensi_DN19980_c0_g1d219298, Pdensi_DN20761_c0_g3, Pdensi_DN21081_c1_g1, Pdensi_DN21849_c0_g1d541253, Pdensi_DN24448_c0_g1d72045, Pdensi_DN24448_c0_g5, Pdensi_DN24448_c0_g7, Pdensi_DN26260_c0_g1d76898, P…
GO:0016684	1.92424871107225e-06	0.999999327180856	37	120	oxidoreductase activity, acting on peroxide as acceptor	MF	0.000143443994825386	MF oxidoreductase activity, acting on peroxide as acceptor	Pdensi_DN15086_c0_g1d213965, Pdensi_DN16508_c0_g1d398834, Pdensi_DN16532_c0_g1d215401, Pdensi_DN18151_c1_g2, Pdensi_DN18318_c1_g1, Pdensi_DN18878_c0_g4, Pdensi_DN19103_c0_g1d533551, Pdensi_DN19790_c1_g1, Pdensi_DN20063_c0_g1d361691, Pdensi_DN20337_c0_g1, Pdensi_DN21912_c1_g1, Pdensi_DN22633_c1_g1, Pdensi_DN22723_c0_g1d364100, Pdensi_DN22789_c1_g2, Pdensi_DN23148_c0_g6, Pdensi_DN23377_c0_g3d548222…
GO:0016621	1.9456959344945e-06	0.999999885043802	10	14	cinnamoyl-CoA reductase activity	MF	0.000144169036110135	MF cinnamoyl-CoA reductase activity	Pdensi_DN20189_c0_g1d119417, Pdensi_DN21071_c1_g2d415963, Pdensi_DN21146_c1_g1, Pdensi_DN21322_c0_g1d294658, Pdensi_DN21322_c3_g1, Pdensi_DN24773_c0_g1d555703, Pdensi_DN30823_c0_g1d27442, Pdensi_GG_116652_c0_g1, Pdensi_GG_29956_c0_g1, Pdensi_GG_33828_c1_g1
GO:0009505	2.02994678256624e-06	0.999999215985747	53	200	plant-type cell wall	CC	0.000148799259305882	CC plant-type cell wall	Pdensi_DN11994_c0_g1d336954, Pdensi_DN13044_c0_g1d460723, Pdensi_DN13117_c0_g1d51549, Pdensi_DN14049_c0_g1d7852, Pdensi_DN14269_c0_g1d52720, Pdensi_DN16494_c0_g2, Pdensi_DN16818_c0_g1d349161, Pdensi_DN16818_c3_g4, Pdensi_DN16912_c0_g1d215698, Pdensi_DN17702_c1_g5, Pdensi_DN17890_c0_g2d402305, Pdensi_DN18864_c1_g3d480664, Pdensi_DN18917_c0_g1d405959, Pdensi_DN18917_c0_g1d405963, Pdensi_DN19018_c0_…
GO:0010383	2.03238012710473e-06	0.999999216543245	43	151	cell wall polysaccharide metabolic process	BP	0.000148799259305882	BP cell wall polysaccharide metabolic process	Pdensi_DN12216_c0_g1, Pdensi_DN12766_c1_g1, Pdensi_DN14923_c0_g4, Pdensi_DN15702_c0_g1d345565, Pdensi_DN16963_c0_g1d472256, Pdensi_DN17377_c0_g1, Pdensi_DN17499_c0_g1, Pdensi_DN17518_c0_g1d474702, Pdensi_DN17725_c0_g2, Pdensi_DN18439_c0_g1d217244, Pdensi_DN1891_c0_g1d325527, Pdensi_DN19018_c0_g1d356574, Pdensi_DN19166_c0_g1, Pdensi_DN19173_c0_g1d406996, Pdensi_DN19388_c0_g1d286462, Pdensi_DN19565…
GO:0010333	2.13115698068576e-06	0.999999499216409	22	59	terpene synthase activity	MF	0.00015510787492565	MF terpene synthase activity	Pdensi_DN15316_c1_g2, Pdensi_DN16375_c0_g1d278578, Pdensi_DN17034_c1_g1d472675, Pdensi_DN18580_c1_g2, Pdensi_DN19094_c0_g2, Pdensi_DN19094_c0_g3, Pdensi_DN21005_c2_g1, Pdensi_DN21005_c2_g2, Pdensi_DN22243_c0_g1d423709, Pdensi_DN24422_c2_g1, Pdensi_DN24439_c2_g1, Pdensi_DN24478_c0_g1d133775, Pdensi_DN24991_c0_g1d428765, Pdensi_DN26004_c0_g1, Pdensi_DN26057_c0_g1d76256, Pdensi_DN26412_c0_g1d229187,…
GO:0044255	2.407978344782e-06	0.999998759038113	156	788	cellular lipid metabolic process	BP	0.000174224315534227	BP cellular lipid metabolic process	Pdensi_DN10846_c0_g1d335071, Pdensi_DN12363_c0_g1d270046, Pdensi_DN12591_c0_g1d211750, Pdensi_DN13292_c0_g1d339486, Pdensi_DN14695_c0_g2, Pdensi_DN14697_c1_g7, Pdensi_DN14965_c0_g1d465570, Pdensi_DN15009_c0_g1d213936, Pdensi_DN15038_c0_g1d53704, Pdensi_DN15119_c0_g1d395319, Pdensi_DN15316_c1_g2, Pdensi_DN15585_c0_g3, Pdensi_DN15662_c0_g1, Pdensi_DN15745_c0_g1, Pdensi_DN15825_c0_g1d397026, Pdensi_…
GO:0009611	2.43085818576191e-06	0.999998996439434	48	176	response to wounding	BP	0.000174851202835506	BP response to wounding	Pdensi_DN11138_c0_g1, Pdensi_DN11143_c0_g1d456681, Pdensi_DN11475_c0_g1d336191, Pdensi_DN13825_c0_g1d340893, Pdensi_DN15348_c2_g1, Pdensi_DN16202_c0_g1d469842, Pdensi_DN16245_c0_g1d278220, Pdensi_DN17745_c0_g1, Pdensi_DN18679_c0_g1d355227, Pdensi_DN18948_c0_g1d14272, Pdensi_DN19461_c0_g1d61048, Pdensi_DN19598_c4_g1, Pdensi_DN19658_c0_g1d485534, Pdensi_DN19658_c0_g2, Pdensi_DN20128_c0_g1d489148, P…
GO:0006970	2.53854966235205e-06	0.999998760898632	116	546	response to osmotic stress	BP	0.000181535818877501	BP response to osmotic stress	Pdensi_DN10584_c0_g1d455509, Pdensi_DN10914_c0_g1d387447, Pdensi_DN11560_c0_g3, Pdensi_DN11991_c0_g2, Pdensi_DN13087_c0_g1d212168, Pdensi_DN13394_c0_g1d212532, Pdensi_DN13861_c0_g1, Pdensi_DN14428_c0_g1d179777, Pdensi_DN14761_c0_g1d53296, Pdensi_DN14864_c3_g1, Pdensi_DN14987_c0_g1d465381, Pdensi_DN15198_c2_g2, Pdensi_DN15348_c2_g1, Pdensi_DN15493_c0_g1d395951, Pdensi_DN15915_c1_g1, Pdensi_DN15992…
GO:0016838	2.6830471186039e-06	0.999999330098317	23	64	carbon-oxygen lyase activity, acting on phosphates	MF	0.000190759997449873	MF carbon-oxygen lyase activity, acting on phosphates	Pdensi_DN15316_c1_g2, Pdensi_DN16375_c0_g1d278578, Pdensi_DN17034_c1_g1d472675, Pdensi_DN18580_c1_g2, Pdensi_DN19094_c0_g2, Pdensi_DN19094_c0_g3, Pdensi_DN21005_c2_g1, Pdensi_DN21005_c2_g2, Pdensi_DN22048_c0_g1, Pdensi_DN22243_c0_g1d423709, Pdensi_DN24422_c2_g1, Pdensi_DN24439_c2_g1, Pdensi_DN24478_c0_g1d133775, Pdensi_DN24991_c0_g1d428765, Pdensi_DN26004_c0_g1, Pdensi_DN26057_c0_g1d76256, Pdensi…
GO:0042546	2.90999599812007e-06	0.999998892081297	41	141	cell wall biogenesis	BP	0.000205706613660212	BP cell wall biogenesis	Pdensi_DN12216_c0_g1, Pdensi_DN12969_c0_g1d51365, Pdensi_DN14923_c0_g4, Pdensi_DN15702_c0_g1d345565, Pdensi_DN16433_c0_g1d215250, Pdensi_DN16963_c0_g1d472256, Pdensi_DN17499_c0_g1, Pdensi_DN18434_c0_g1d283766, Pdensi_DN18439_c0_g1d217244, Pdensi_DN1891_c0_g1d325527, Pdensi_DN19166_c0_g1, Pdensi_DN19173_c0_g1d406996, Pdensi_DN19317_c1_g1d218483, Pdensi_DN19457_c0_g1d408126, Pdensi_DN19639_c4_g1, P…
GO:0048869	3.27602649632163e-06	0.999998127843737	155	780	cellular developmental process	BP	0.000230257862312891	BP cellular developmental process	Pdensi_DN10531_c0_g1d455577, Pdensi_DN10751_c0_g1d49359, Pdensi_DN11265_c0_g1d210500, Pdensi_DN11349_c0_g1d388093, Pdensi_DN11777_c0_g1, Pdensi_DN11895_c0_g1, Pdensi_DN12603_c0_g1d105849, Pdensi_DN14284_c0_g1d107643, Pdensi_DN14334_c0_g1d179490, Pdensi_DN14344_c0_g3, Pdensi_DN14892_c1_g1, Pdensi_DN14917_c0_g1, Pdensi_DN15141_c0_g1d214053, Pdensi_DN15221_c0_g1d214075, Pdensi_DN15327_c0_g1, Pdensi_…
GO:0016052	3.35885797729822e-06	0.999998533965555	72	307	carbohydrate catabolic process	BP	0.000234738370004364	BP carbohydrate catabolic process	Pdensi_DN10456_c0_g2, Pdensi_DN10695_c0_g1d49277, Pdensi_DN11376_c0_g1d174520, Pdensi_DN12559_c0_g1, Pdensi_DN12766_c1_g1, Pdensi_DN13590_c1_g1, Pdensi_DN15221_c0_g5, Pdensi_DN15493_c0_g1d395951, Pdensi_DN15916_c0_g1d277422, Pdensi_DN15932_c0_g1, Pdensi_DN17518_c0_g1d474702, Pdensi_DN17725_c0_g1d57805, Pdensi_DN18947_c0_g1d217923, Pdensi_DN19018_c0_g1d356574, Pdensi_DN19220_c0_g1d357855, Pdensi_D…
GO:0042973	3.55921565164741e-06	0.999999221634064	20	49	glucan endo-1,3-beta-D-glucosidase activity	MF	0.00024733532494499	MF glucan endo-1,3-beta-D-glucosidase activity	Pdensi_DN15274_c0_g1d344023, Pdensi_DN15459_c0_g1, Pdensi_DN15992_c0_g3, Pdensi_DN17725_c0_g1d57805, Pdensi_DN19897_c0_g1d487018, Pdensi_DN20133_c0_g2, Pdensi_DN20924_c0_g5, Pdensi_DN22397_c2_g1, Pdensi_DN22420_c1_g1d424761, Pdensi_DN23317_c2_g3, Pdensi_DN23748_c0_g3, Pdensi_DN25111_c0_g2, Pdensi_DN25686_c0_g1d193387, Pdensi_DN27330_c3_g1, Pdensi_DN37494_c0_g1, Pdensi_DN44955_c0_g1d95956, Pdensi_…
GO:0098656	3.92041748417012e-06	0.999998675797707	33	106	anion transmembrane transport	BP	0.000270905253119621	BP anion transmembrane transport	Pdensi_DN11360_c1_g1, Pdensi_DN13334_c0_g1, Pdensi_DN13373_c0_g1, Pdensi_DN13486_c0_g1d7376, Pdensi_DN13866_c1_g1d523197, Pdensi_DN14428_c0_g1d179777, Pdensi_DN16041_c0_g2, Pdensi_DN16471_c0_g1d215246, Pdensi_DN17034_c1_g1, Pdensi_DN17564_c0_g1d281568, Pdensi_DN18556_c0_g1d59326, Pdensi_DN18696_c0_g1d532341, Pdensi_DN19464_c0_g1, Pdensi_DN19821_c0_g1d288223, Pdensi_DN21493_c0_g1, Pdensi_DN22088_c…
GO:0008236	3.99299345818237e-06	0.999998373420146	45	162	serine-type peptidase activity	MF	0.000272854552975795	MF serine-type peptidase activity	Pdensi_DN11980_c0_g1d520706, Pdensi_DN13455_c0_g1d106616, Pdensi_DN13684_c0_g1, Pdensi_DN14036_c0_g1d213013, Pdensi_DN14620_c0_g3, Pdensi_DN14866_c0_g1d180569, Pdensi_DN14974_c0_g1d465599, Pdensi_DN15210_c0_g1d395456, Pdensi_DN15403_c0_g1d54328, Pdensi_DN15426_c1_g7, Pdensi_DN15921_c0_g1d55029, Pdensi_DN17007_c1_g2, Pdensi_DN17616_c2_g1, Pdensi_DN17780_c0_g1, Pdensi_DN17979_c0_g1d58195, Pdensi_DN…
GO:0017171	3.99299345818237e-06	0.999998373420146	45	162	serine hydrolase activity	MF	0.000272854552975795	MF serine hydrolase activity	Pdensi_DN11980_c0_g1d520706, Pdensi_DN13455_c0_g1d106616, Pdensi_DN13684_c0_g1, Pdensi_DN14036_c0_g1d213013, Pdensi_DN14620_c0_g3, Pdensi_DN14866_c0_g1d180569, Pdensi_DN14974_c0_g1d465599, Pdensi_DN15210_c0_g1d395456, Pdensi_DN15403_c0_g1d54328, Pdensi_DN15426_c1_g7, Pdensi_DN15921_c0_g1d55029, Pdensi_DN17007_c1_g2, Pdensi_DN17616_c2_g1, Pdensi_DN17780_c0_g1, Pdensi_DN17979_c0_g1d58195, Pdensi_DN…
GO:0035251	4.04601292597209e-06	0.999998311079167	47	173	UDP-glucosyltransferase activity	MF	0.000274950049665507	MF UDP-glucosyltransferase activity	Pdensi_DN12334_c0_g1d176014, Pdensi_DN12922_c0_g1d521888, Pdensi_DN16116_c1_g2, Pdensi_DN16166_c0_g5, Pdensi_DN16362_c0_g1d184374, Pdensi_DN18705_c0_g1d217585, Pdensi_DN18955_c0_g1d14400, Pdensi_DN19172_c0_g1d406742, Pdensi_DN19457_c0_g1d408126, Pdensi_DN19663_c0_g2d359591, Pdensi_DN19973_c1_g1d219319, Pdensi_DN19999_c1_g3, Pdensi_DN20282_c0_g1d219737, Pdensi_DN20575_c0_g4, Pdensi_DN20656_c0_g1d2…
GO:0044036	4.35259018948149e-06	0.999998098906968	51	195	cell wall macromolecule metabolic process	BP	0.000294158567750672	BP cell wall macromolecule metabolic process	Pdensi_DN10456_c0_g2, Pdensi_DN12216_c0_g1, Pdensi_DN12766_c1_g1, Pdensi_DN14923_c0_g4, Pdensi_DN15221_c0_g5, Pdensi_DN15702_c0_g1d345565, Pdensi_DN16963_c0_g1d472256, Pdensi_DN17377_c0_g1, Pdensi_DN17499_c0_g1, Pdensi_DN17518_c0_g1d474702, Pdensi_DN17725_c0_g2, Pdensi_DN18439_c0_g1d217244, Pdensi_DN1891_c0_g1d325527, Pdensi_DN19018_c0_g1d356574, Pdensi_DN19166_c0_g1, Pdensi_DN19173_c0_g1d406996,…
GO:0009873	5.42670082851235e-06	0.999997758557975	45	163	ethylene-activated signaling pathway	BP	0.000364745465522961	BP ethylene-activated signaling pathway	Pdensi_DN12359_c0_g1, Pdensi_DN13087_c0_g1d212168, Pdensi_DN13149_c0_g1d271422, Pdensi_DN15223_c0_g1d109233, Pdensi_DN15275_c0_g2, Pdensi_DN15579_c0_g1d54375, Pdensi_DN15747_c1_g2, Pdensi_DN16066_c0_g1d55175, Pdensi_DN16067_c0_g2d397404, Pdensi_DN16202_c0_g1d469842, Pdensi_DN16294_c1_g2, Pdensi_DN16726_c1_g1, Pdensi_DN17809_c0_g1d216519, Pdensi_DN19634_c0_g2d218862, Pdensi_DN19721_c0_g1d15640, Pd…
GO:0006638	5.54584340988058e-06	0.999998669255628	21	55	neutral lipid metabolic process	BP	0.000368723642927195	BP neutral lipid metabolic process	Pdensi_DN15038_c0_g1d53704, Pdensi_DN16858_c0_g3, Pdensi_DN16888_c0_g1d56335, Pdensi_DN17409_c0_g2, Pdensi_DN17466_c0_g1d529752, Pdensi_DN17498_c0_g1, Pdensi_DN17809_c1_g9, Pdensi_DN19174_c1_g3, Pdensi_DN20014_c1_g1, Pdensi_DN20096_c0_g1d62246, Pdensi_DN21349_c1_g6, Pdensi_DN21394_c3_g1, Pdensi_DN22518_c1_g1, Pdensi_DN23345_c0_g1d427336, Pdensi_DN24954_c0_g1d305220, Pdensi_DN25650_c1_g1, Pdensi_D…
GO:0006639	5.54584340988058e-06	0.999998669255628	21	55	acylglycerol metabolic process	BP	0.000368723642927195	BP acylglycerol metabolic process	Pdensi_DN15038_c0_g1d53704, Pdensi_DN16858_c0_g3, Pdensi_DN16888_c0_g1d56335, Pdensi_DN17409_c0_g2, Pdensi_DN17466_c0_g1d529752, Pdensi_DN17498_c0_g1, Pdensi_DN17809_c1_g9, Pdensi_DN19174_c1_g3, Pdensi_DN20014_c1_g1, Pdensi_DN20096_c0_g1d62246, Pdensi_DN21349_c1_g6, Pdensi_DN21394_c3_g1, Pdensi_DN22518_c1_g1, Pdensi_DN23345_c0_g1d427336, Pdensi_DN24954_c0_g1d305220, Pdensi_DN25650_c1_g1, Pdensi_D…
GO:0020037	5.86155039673154e-06	0.999997245205939	67	281	heme binding	MF	0.000387618655267731	MF heme binding	Pdensi_DN10989_c0_g1d335310, Pdensi_DN12856_c0_g1d460187, Pdensi_DN14054_c0_g1d213005, Pdensi_DN14793_c1_g1, Pdensi_DN15009_c0_g1d213936, Pdensi_DN15086_c0_g1d213965, Pdensi_DN15825_c0_g1d397026, Pdensi_DN16508_c0_g1d398834, Pdensi_DN16532_c0_g1d215401, Pdensi_DN16628_c0_g1d215450, Pdensi_DN18024_c0_g1d58308, Pdensi_DN18318_c1_g1, Pdensi_DN18467_c0_g1d354439, Pdensi_DN19420_c0_g1d534137, Pdensi_D…
GO:0035556	6.11094480060615e-06	0.999996751333106	103	484	intracellular signal transduction	BP	0.000400147366011636	BP intracellular signal transduction	Pdensi_DN11777_c0_g1, Pdensi_DN12359_c0_g1, Pdensi_DN12634_c0_g1d459820, Pdensi_DN13087_c0_g1d212168, Pdensi_DN13117_c0_g1d51549, Pdensi_DN13149_c0_g1d271422, Pdensi_DN13328_c0_g1d339768, Pdensi_DN14608_c0_g1d53279, Pdensi_DN14697_c1_g7, Pdensi_DN15223_c0_g1d109233, Pdensi_DN15275_c0_g2, Pdensi_DN15579_c0_g1d54375, Pdensi_DN15747_c1_g2, Pdensi_DN16066_c0_g1d55175, Pdensi_DN16067_c0_g2d397404, Pde…
GO:0016773	6.11607356180387e-06	0.99999583057583	237	1304	phosphotransferase activity, alcohol group as acceptor	MF	0.000400147366011636	MF phosphotransferase activity, alcohol group as acceptor	Pdensi_DN10155_c0_g1d172859, Pdensi_DN11899_c0_g1d175265, Pdensi_DN12120_c0_g1, Pdensi_DN12265_c0_g2d175909, Pdensi_DN12725_c0_g3, Pdensi_DN13003_c0_g1d212187, Pdensi_DN13328_c0_g1d339768, Pdensi_DN13467_c0_g1d522696, Pdensi_DN13914_c0_g2, Pdensi_DN14550_c0_g1, Pdensi_DN14686_c0_g2d213578, Pdensi_DN14864_c3_g1, Pdensi_DN15641_c0_g7, Pdensi_DN15781_c1_g2, Pdensi_DN15895_c0_g1, Pdensi_DN15899_c0_g1…
GO:0016106	6.19985879201563e-06	0.999999081138064	14	28	sesquiterpenoid biosynthetic process	BP	0.000403482873766097	BP sesquiterpenoid biosynthetic process	Pdensi_DN14695_c0_g2, Pdensi_DN15585_c0_g3, Pdensi_DN16322_c0_g1, Pdensi_DN17833_c0_g1d282233, Pdensi_DN18313_c0_g1d186880, Pdensi_DN18455_c0_g1d404196, Pdensi_DN22261_c0_g1d542815, Pdensi_DN237_c0_g1d202516, Pdensi_DN29431_c1_g1, Pdensi_DN71415_c0_g1, Pdensi_GG_120308_c0_g1, Pdensi_GG_55735_c0_g1, Pdensi_GG_66168_c0_g1, Pdensi_GG_75008_c0_g1
GO:0044262	7.45985730188852e-06	0.999996158447944	89	405	cellular carbohydrate metabolic process	BP	0.000482927604280151	BP cellular carbohydrate metabolic process	Pdensi_DN10124_c0_g1d4575, Pdensi_DN10456_c0_g2, Pdensi_DN10695_c0_g1d49277, Pdensi_DN11376_c0_g1d174520, Pdensi_DN12216_c0_g1, Pdensi_DN12334_c0_g1d176014, Pdensi_DN13005_c0_g1d339187, Pdensi_DN14055_c0_g3, Pdensi_DN14923_c0_g4, Pdensi_DN15536_c0_g1d182204, Pdensi_DN15545_c0_g1d214420, Pdensi_DN15702_c0_g1d345565, Pdensi_DN15932_c0_g1, Pdensi_DN16888_c0_g1d56335, Pdensi_DN16963_c0_g1d472256, Pde…
GO:0016411	7.92839678397386e-06	0.999998348672743	18	42	acylglycerol O-acyltransferase activity	MF	0.000510572148915594	MF acylglycerol O-acyltransferase activity	Pdensi_DN14200_c0_g1, Pdensi_DN16858_c0_g3, Pdensi_DN17409_c0_g2, Pdensi_DN17466_c0_g1d529752, Pdensi_DN17809_c1_g9, Pdensi_DN17930_c0_g2, Pdensi_DN19493_c0_g1d534341, Pdensi_DN19732_c0_g1d61657, Pdensi_DN20014_c1_g1, Pdensi_DN21349_c1_g6, Pdensi_DN22518_c1_g1, Pdensi_DN24954_c0_g1d305220, Pdensi_DN25650_c1_g1, Pdensi_DN5920_c0_g1, Pdensi_DN9484_c0_g1, Pdensi_GG_121614_c0_g1, Pdensi_GG_148325_c0_…
GO:0072330	8.21277762768878e-06	0.99999594396906	68	290	monocarboxylic acid biosynthetic process	BP	0.000526131066773812	BP monocarboxylic acid biosynthetic process	Pdensi_DN10846_c0_g1d335071, Pdensi_DN12363_c0_g1d270046, Pdensi_DN14965_c0_g1d465570, Pdensi_DN15098_c0_g1d108891, Pdensi_DN15119_c0_g1d395319, Pdensi_DN15348_c2_g1, Pdensi_DN15745_c0_g1, Pdensi_DN15825_c0_g1d397026, Pdensi_DN16322_c0_g1, Pdensi_DN16628_c0_g1d215450, Pdensi_DN16894_c0_g6, Pdensi_DN17191_c1_g1, Pdensi_DN17498_c0_g1, Pdensi_DN17833_c0_g1d282233, Pdensi_DN17954_c0_g1d216668, Pdensi…
GO:0004031	9.16609584280468e-06	0.999999411283949	9	13	aldehyde oxidase activity	MF	0.000581149375600503	MF aldehyde oxidase activity	Pdensi_DN12353_c0_g1d50734, Pdensi_DN18036_c0_g1, Pdensi_DN19811_c0_g1d15904, Pdensi_DN23864_c1_g1d70605, Pdensi_DN36482_c0_g1d31719, Pdensi_DN38950_c1_g1, Pdensi_DN58997_c0_g1, Pdensi_DN6451_c0_g1d329099, Pdensi_GG_30920_c0_g1
GO:0016623	9.16609584280468e-06	0.999999411283949	9	13	oxidoreductase activity, acting on the aldehyde or oxo group of donors, oxygen as acceptor	MF	0.000581149375600503	MF oxidoreductase activity, acting on the aldehyde or oxo group of donors, oxygen as acceptor	Pdensi_DN12353_c0_g1d50734, Pdensi_DN18036_c0_g1, Pdensi_DN19811_c0_g1d15904, Pdensi_DN23864_c1_g1d70605, Pdensi_DN36482_c0_g1d31719, Pdensi_DN38950_c1_g1, Pdensi_DN58997_c0_g1, Pdensi_DN6451_c0_g1d329099, Pdensi_GG_30920_c0_g1
GO:0044042	9.93053252453118e-06	0.999995379548328	57	230	glucan metabolic process	BP	0.000626387436162736	BP glucan metabolic process	Pdensi_DN10695_c0_g1d49277, Pdensi_DN11376_c0_g1d174520, Pdensi_DN12216_c0_g1, Pdensi_DN14923_c0_g4, Pdensi_DN15702_c0_g1d345565, Pdensi_DN15932_c0_g1, Pdensi_DN16963_c0_g1d472256, Pdensi_DN17725_c0_g1d57805, Pdensi_DN17725_c0_g2, Pdensi_DN18439_c0_g1d217244, Pdensi_DN1891_c0_g1d325527, Pdensi_DN19166_c0_g1, Pdensi_DN19173_c0_g1d406996, Pdensi_DN19220_c0_g1d357855, Pdensi_DN19225_c1_g1, Pdensi_DN…
GO:0008514	1.13016115644032e-05	0.999995511044063	39	140	organic anion transmembrane transporter activity	MF	0.000709233786949794	MF organic anion transmembrane transporter activity	Pdensi_DN11360_c1_g1, Pdensi_DN13334_c0_g1, Pdensi_DN13486_c0_g1d7376, Pdensi_DN13866_c1_g1d523197, Pdensi_DN16041_c0_g2, Pdensi_DN16471_c0_g1d215246, Pdensi_DN16666_c0_g1d56138, Pdensi_DN16705_c0_g1d399342, Pdensi_DN17034_c1_g1, Pdensi_DN17564_c0_g1d281568, Pdensi_DN18556_c0_g1d59326, Pdensi_DN18696_c0_g1d532341, Pdensi_DN19464_c0_g1, Pdensi_DN19639_c0_g1d117970, Pdensi_DN20423_c0_g1d490946, Pde…
GO:0010252	1.17878520686324e-05	0.999997939943348	15	32	auxin homeostasis	BP	0.000735992794132886	BP auxin homeostasis	Pdensi_DN10463_c0_g1d209872, Pdensi_DN14761_c0_g1d53296, Pdensi_DN14987_c0_g1d465381, Pdensi_DN18861_c0_g4, Pdensi_DN19541_c0_g1d117779, Pdensi_DN20943_c0_g3, Pdensi_DN21918_c0_g1d541792, Pdensi_DN23145_c0_g1d496996, Pdensi_DN24950_c0_g4, Pdensi_DN25220_c1_g1d558723, Pdensi_DN26798_c0_g1d140295, Pdensi_DN39953_c3_g1, Pdensi_DN8220_c0_g1d517661, Pdensi_GG_107258_c0_g1, Pdensi_GG_70108_c1_g1
GO:0016301	1.19456546532042e-05	0.999991549077332	248	1385	kinase activity	MF	0.00074207854663844	MF kinase activity	Pdensi_DN10155_c0_g1d172859, Pdensi_DN11899_c0_g1d175265, Pdensi_DN12002_c0_g1d337207, Pdensi_DN12120_c0_g1, Pdensi_DN12265_c0_g2d175909, Pdensi_DN12725_c0_g3, Pdensi_DN13003_c0_g1d212187, Pdensi_DN13328_c0_g1d339768, Pdensi_DN13467_c0_g1d522696, Pdensi_DN13914_c0_g2, Pdensi_DN14550_c0_g1, Pdensi_DN14686_c0_g2d213578, Pdensi_DN14864_c3_g1, Pdensi_DN15641_c0_g7, Pdensi_DN15698_c0_g1d276674, Pdensi…
GO:0030154	1.2544143342003e-05	0.999993141667091	91	423	cell differentiation	BP	0.000775341523148931	BP cell differentiation	Pdensi_DN11265_c0_g1d210500, Pdensi_DN11777_c0_g1, Pdensi_DN12603_c0_g1d105849, Pdensi_DN14284_c0_g1d107643, Pdensi_DN14334_c0_g1d179490, Pdensi_DN14344_c0_g3, Pdensi_DN15221_c0_g1d214075, Pdensi_DN15348_c2_g1, Pdensi_DN15834_c0_g1d526435, Pdensi_DN16340_c0_g1d55657, Pdensi_DN16340_c0_g2, Pdensi_DN16817_c0_g1d215591, Pdensi_DN16985_c0_g1d215750, Pdensi_DN17452_c0_g1d474352, Pdensi_DN17492_c0_g1d4…
GO:0010118	1.29851977060304e-05	0.999996803129001	20	53	stomatal movement	BP	0.000797619658250766	BP stomatal movement	Pdensi_DN10914_c0_g1d387447, Pdensi_DN16057_c0_g1d183538, Pdensi_DN16069_c0_g1, Pdensi_DN17071_c0_g1d528962, Pdensi_DN19450_c4_g2, Pdensi_DN19596_c0_g1d408249, Pdensi_DN19803_c0_g1d409969, Pdensi_DN20405_c0_g2, Pdensi_DN20676_c0_g1, Pdensi_DN21129_c2_g5, Pdensi_DN22592_c0_g1d300803, Pdensi_DN23377_c0_g3d548222, Pdensi_DN24824_c0_g1, Pdensi_DN24855_c2_g1, Pdensi_DN25003_c0_g4, Pdensi_DN25402_c0_g2…
GO:0044248	1.30342724640979e-05	0.999990922558962	234	1293	cellular catabolic process	BP	0.000797619658250766	BP cellular catabolic process	Pdensi_DN10456_c0_g2, Pdensi_DN10616_c0_g1d455771, Pdensi_DN10695_c0_g1d49277, Pdensi_DN11779_c0_g1d336679, Pdensi_DN12030_c0_g1d389111, Pdensi_DN12216_c0_g1, Pdensi_DN12684_c0_g1d51036, Pdensi_DN12769_c0_g2, Pdensi_DN12856_c0_g1d460187, Pdensi_DN13082_c0_g1d390874, Pdensi_DN13433_c0_g1, Pdensi_DN13536_c0_g1, Pdensi_DN14142_c0_g1, Pdensi_DN14453_c0_g1d342034, Pdensi_DN14681_c0_g2d524463, Pdensi_D…
GO:0046527	1.32275232482897e-05	0.999994170348576	47	180	glucosyltransferase activity	MF	0.000805438296801801	MF glucosyltransferase activity	Pdensi_DN12334_c0_g1d176014, Pdensi_DN12922_c0_g1d521888, Pdensi_DN16116_c1_g2, Pdensi_DN16166_c0_g5, Pdensi_DN16362_c0_g1d184374, Pdensi_DN18705_c0_g1d217585, Pdensi_DN18955_c0_g1d14400, Pdensi_DN19172_c0_g1d406742, Pdensi_DN19457_c0_g1d408126, Pdensi_DN19663_c0_g2d359591, Pdensi_DN19973_c1_g1d219319, Pdensi_DN19999_c1_g3, Pdensi_DN20282_c0_g1d219737, Pdensi_DN20575_c0_g4, Pdensi_DN20656_c0_g1d2…
GO:0090697	1.38420687381441e-05	0.999997743399	14	29	post-embryonic plant organ morphogenesis	BP	0.000838706627976216	BP post-embryonic plant organ morphogenesis	Pdensi_DN12939_c0_g2, Pdensi_DN13087_c0_g1d212168, Pdensi_DN13684_c0_g1, Pdensi_DN14761_c0_g1d53296, Pdensi_DN14987_c0_g1d465381, Pdensi_DN15426_c1_g7, Pdensi_DN19072_c0_g1d356753, Pdensi_DN19072_c0_g3, Pdensi_DN19404_c0_g1, Pdensi_DN19454_c0_g1, Pdensi_DN22556_c0_g2d544080, Pdensi_DN23083_c0_g1d68985, Pdensi_DN23145_c0_g1d496996, Pdensi_DN32451_c0_g1d28804
GO:0006790	1.49537693345249e-05	0.999992546295015	66	282	sulfur compound metabolic process	BP	0.000901188950611901	BP sulfur compound metabolic process	Pdensi_DN12226_c0_g1d211408, Pdensi_DN12265_c0_g2d175909, Pdensi_DN13292_c0_g1d339486, Pdensi_DN13433_c0_g1, Pdensi_DN14686_c0_g2d213578, Pdensi_DN14820_c0_g1, Pdensi_DN15452_c0_g1, Pdensi_DN15521_c0_g1, Pdensi_DN16067_c0_g2d397404, Pdensi_DN16202_c0_g1d469842, Pdensi_DN16473_c2_g2, Pdensi_DN16631_c0_g1d111504, Pdensi_DN18091_c0_g1, Pdensi_DN18367_c1_g1, Pdensi_DN18517_c0_g1d13670, Pdensi_DN18883…
GO:0010091	1.50198158435317e-05	0.999996440490209	19	49	trichome branching	BP	0.000901188950611901	BP trichome branching	Pdensi_DN16340_c0_g1d55657, Pdensi_DN16373_c0_g1d55637, Pdensi_DN16393_c1_g1d184533, Pdensi_DN17345_c0_g2d350648, Pdensi_DN18829_c2_g4, Pdensi_DN19108_c1_g2, Pdensi_DN19301_c0_g1d60820, Pdensi_DN21912_c0_g1, Pdensi_DN22481_c1_g1, Pdensi_DN23010_c0_g1d223567, Pdensi_DN23532_c0_g1d70000, Pdensi_DN25197_c0_g1d73784, Pdensi_DN25197_c1_g4d73796, Pdensi_DN37478_c2_g9, Pdensi_DN9507_c0_g1d333098, Pdensi…
GO:0006641	1.53698182970118e-05	0.999996972293554	16	37	triglyceride metabolic process	BP	0.000917712451714784	BP triglyceride metabolic process	Pdensi_DN16858_c0_g3, Pdensi_DN16888_c0_g1d56335, Pdensi_DN17409_c0_g2, Pdensi_DN17466_c0_g1d529752, Pdensi_DN17498_c0_g1, Pdensi_DN17809_c1_g9, Pdensi_DN20014_c1_g1, Pdensi_DN21349_c1_g6, Pdensi_DN21394_c3_g1, Pdensi_DN22518_c1_g1, Pdensi_DN24954_c0_g1d305220, Pdensi_DN25650_c1_g1, Pdensi_DN29776_c0_g1, Pdensi_GG_121614_c0_g1, Pdensi_GG_148325_c0_g1, Pdensi_GG_155961_c0_g1
GO:1901136	1.68808697343621e-05	0.999995185022717	23	67	carbohydrate derivative catabolic process	BP	0.00100306617262151	BP carbohydrate derivative catabolic process	Pdensi_DN12769_c0_g2, Pdensi_DN14142_c0_g1, Pdensi_DN14661_c0_g1d342607, Pdensi_DN15221_c0_g5, Pdensi_DN15493_c0_g1d395951, Pdensi_DN16530_c0_g1d10873, Pdensi_DN17226_c0_g1d57101, Pdensi_DN19222_c0_g1d60636, Pdensi_DN20461_c0_g1d188791, Pdensi_DN20847_c0_g1d414702, Pdensi_DN21066_c1_g1d293290, Pdensi_DN21266_c0_g1d221055, Pdensi_DN21570_c1_g1, Pdensi_DN21911_c0_g1d19842, Pdensi_DN21911_c0_g1d4212…
GO:1901570	1.78631347624601e-05	0.999995964004948	18	44	fatty acid derivative biosynthetic process	BP	0.00105632960374163	BP fatty acid derivative biosynthetic process	Pdensi_DN13861_c0_g1, Pdensi_DN16817_c0_g1d215591, Pdensi_DN16858_c0_g3, Pdensi_DN17409_c0_g2, Pdensi_DN17466_c0_g1d529752, Pdensi_DN17809_c1_g9, Pdensi_DN20014_c1_g1, Pdensi_DN21349_c1_g6, Pdensi_DN22518_c1_g1, Pdensi_DN24954_c0_g1d305220, Pdensi_DN25650_c1_g1, Pdensi_DN5177_c0_g1, Pdensi_DN7371_c0_g1, Pdensi_DN9798_c0_g1, Pdensi_GG_121614_c0_g1, Pdensi_GG_148325_c0_g1, Pdensi_GG_155961_c0_g1, P…
GO:0042335	1.88118186274368e-05	0.999996789170281	14	30	cuticle development	BP	0.0011071070292702	BP cuticle development	Pdensi_DN13861_c0_g1, Pdensi_DN14363_c0_g1d213328, Pdensi_DN14780_c0_g1, Pdensi_DN16817_c0_g1d215591, Pdensi_DN19632_c0_g3, Pdensi_DN19791_c0_g1d15652, Pdensi_DN24100_c0_g1, Pdensi_DN26777_c0_g1d500214, Pdensi_DN36977_c0_g3, Pdensi_DN39337_c1_g1, Pdensi_DN40429_c0_g1d34913, Pdensi_DN5177_c0_g1, Pdensi_GG_62739_c0_g1, Pdensi_GG_93610_c0_g1
GO:0048856	2.01475359517995e-05	0.999985241686076	279	1583	anatomical structure development	BP	0.00118006996289112	BP anatomical structure development	Pdensi_DN10531_c0_g1d455577, Pdensi_DN10616_c0_g1d455771, Pdensi_DN11143_c0_g1d456681, Pdensi_DN11265_c0_g1d210500, Pdensi_DN11360_c1_g1, Pdensi_DN11503_c0_g1d388392, Pdensi_DN11521_c0_g1d336257, Pdensi_DN11689_c0_g1, Pdensi_DN11895_c0_g1, Pdensi_DN12030_c0_g1d389111, Pdensi_DN12229_c0_g1d337510, Pdensi_DN12300_c0_g1d105477, Pdensi_DN12353_c0_g1d50734, Pdensi_DN12416_c0_g1d337984, Pdensi_DN12603_…
GO:0046246	2.08722449045642e-05	0.99999705538669	12	24	terpene biosynthetic process	BP	0.00121450293266538	BP terpene biosynthetic process	Pdensi_DN15316_c1_g2, Pdensi_DN15896_c0_g1d345756, Pdensi_DN17034_c1_g1d472675, Pdensi_DN17248_c0_g1d185830, Pdensi_DN18313_c0_g1d186880, Pdensi_DN22808_c3_g2, Pdensi_DN24439_c2_g1, Pdensi_DN29431_c1_g1, Pdensi_DN44775_c0_g1d38317, Pdensi_DN71415_c0_g1, Pdensi_GG_66168_c0_g1, Pdensi_GG_80104_c0_g1
GO:0010329	2.09328960752083e-05	0.999998338212532	9	14	auxin efflux transmembrane transporter activity	MF	0.00121450293266538	MF auxin efflux transmembrane transporter activity	Pdensi_DN18861_c0_g4, Pdensi_DN20943_c0_g3, Pdensi_DN24950_c0_g4, Pdensi_DN25220_c1_g1d558723, Pdensi_DN25689_c0_g3, Pdensi_DN26463_c1_g1, Pdensi_DN32754_c0_g1d312152, Pdensi_DN8220_c0_g1d517661, Pdensi_GG_70108_c1_g1
GO:0015174	2.22569918120534e-05	0.999998763129177	8	11	basic amino acid transmembrane transporter activity	MF	0.0012852629074566	MF basic amino acid transmembrane transporter activity	Pdensi_DN16666_c0_g1d56138, Pdensi_DN18556_c0_g1d59326, Pdensi_DN19464_c0_g1, Pdensi_DN20423_c0_g1d490946, Pdensi_DN21021_c0_g1d121912, Pdensi_DN22148_c1_g1, Pdensi_DN38295_c0_g3, Pdensi_GG_91660_c1_g1
GO:0016298	2.25078954594657e-05	0.999991122548268	36	129	lipase activity	MF	0.00129367810351135	MF lipase activity	Pdensi_DN102060_c0_g1, Pdensi_DN14200_c0_g1, Pdensi_DN14697_c1_g7, Pdensi_DN14866_c0_g1d180569, Pdensi_DN15038_c0_g1d53704, Pdensi_DN15903_c0_g1d214801, Pdensi_DN16888_c0_g1d56335, Pdensi_DN17252_c0_g1d11803, Pdensi_DN17498_c0_g1, Pdensi_DN17930_c0_g2, Pdensi_DN17966_c0_g2, Pdensi_DN18561_c0_g1, Pdensi_DN18673_c0_g2, Pdensi_DN19085_c0_g1, Pdensi_DN19174_c1_g3, Pdensi_DN19732_c0_g1d61657, Pdensi_D…
GO:0012511	2.26796286198934e-05	0.999999550905743	6	7	monolayer-surrounded lipid storage body	CC	0.00129748573034739	CC monolayer-surrounded lipid storage body	Pdensi_DN16888_c0_g1d56335, Pdensi_DN23377_c0_g3d548222, Pdensi_DN26366_c1_g5, Pdensi_DN39627_c0_g1d151386, Pdensi_DN8362_c0_g1d517694, Pdensi_DN9752_c0_g1d454312
GO:0004180	2.31179948267225e-05	0.999993998179711	20	55	carboxypeptidase activity	MF	0.00131644137207725	MF carboxypeptidase activity	Pdensi_DN13455_c0_g1d106616, Pdensi_DN14620_c0_g3, Pdensi_DN15210_c0_g1d395456, Pdensi_DN15403_c0_g1d54328, Pdensi_DN15921_c0_g1d55029, Pdensi_DN17007_c1_g2, Pdensi_DN17979_c0_g1d58195, Pdensi_DN18207_c1_g3, Pdensi_DN18557_c0_g2, Pdensi_DN19945_c2_g5, Pdensi_DN20604_c0_g1d492854, Pdensi_DN20634_c0_g1, Pdensi_DN21462_c0_g10, Pdensi_DN22851_c1_g1, Pdensi_DN23775_c1_g2, Pdensi_DN23775_c1_g3, Pdensi_…
GO:0006633	2.35595535098982e-05	0.999989013153017	51	206	fatty acid biosynthetic process	BP	0.00133540326346427	BP fatty acid biosynthetic process	Pdensi_DN10846_c0_g1d335071, Pdensi_DN12363_c0_g1d270046, Pdensi_DN14965_c0_g1d465570, Pdensi_DN15119_c0_g1d395319, Pdensi_DN15745_c0_g1, Pdensi_DN15825_c0_g1d397026, Pdensi_DN16628_c0_g1d215450, Pdensi_DN17191_c1_g1, Pdensi_DN17498_c0_g1, Pdensi_DN17954_c0_g1d216668, Pdensi_DN18447_c0_g1d186930, Pdensi_DN18467_c0_g1d354439, Pdensi_DN18774_c0_g1d355297, Pdensi_DN19658_c0_g1d485534, Pdensi_DN19658…
GO:0006812	2.59956736299411e-05	0.999985672726033	81	373	cation transport	BP	0.00146672837453338	BP cation transport	Pdensi_DN10554_c0_g1, Pdensi_DN10579_c0_g1, Pdensi_DN11321_c0_g1, Pdensi_DN11351_c0_g1, Pdensi_DN11991_c0_g2, Pdensi_DN12171_c0_g1d337482, Pdensi_DN12428_c0_g1, Pdensi_DN12608_c0_g1d459878, Pdensi_DN13088_c0_g1d212218, Pdensi_DN13245_c0_g1d7117, Pdensi_DN13489_c0_g1d391704, Pdensi_DN13866_c1_g1d523197, Pdensi_DN13969_c0_g1d212964, Pdensi_DN14093_c0_g1d52423, Pdensi_DN15198_c2_g2, Pdensi_DN15273_c…
GO:0010345	2.67351589292739e-05	0.999994414494334	16	38	suberin biosynthetic process	BP	0.00150156372068525	BP suberin biosynthetic process	Pdensi_DN17377_c0_g1, Pdensi_DN18467_c0_g1d354439, Pdensi_DN19461_c0_g1d61048, Pdensi_DN19565_c0_g1d218684, Pdensi_DN21597_c0_g1d189745, Pdensi_DN21755_c0_g1d221703, Pdensi_DN21755_c0_g2d124051, Pdensi_DN22590_c0_g2, Pdensi_DN2475_c0_g1d447206, Pdensi_DN26246_c0_g1d76901, Pdensi_DN37334_c0_g1d240530, Pdensi_DN39267_c0_g1d242162, Pdensi_DN49927_c0_g1, Pdensi_DN5177_c0_g1, Pdensi_GG_157845_c0_g1, P…
GO:0085030	2.97750154778481e-05	0.999998812276351	7	9	symbiont process benefiting host	BP	0.0016646940471706	BP symbiont process benefiting host	Pdensi_DN14091_c0_g1d213054, Pdensi_DN19388_c0_g1d286462, Pdensi_DN19612_c1_g1d15578, Pdensi_DN19717_c0_g1d188135, Pdensi_DN36051_c1_g1, Pdensi_DN50397_c0_g1d252384, Pdensi_GG_44037_c0_g1
GO:0019432	3.22962745867754e-05	0.999994103180243	14	31	triglyceride biosynthetic process	BP	0.00179748496568931	BP triglyceride biosynthetic process	Pdensi_DN16858_c0_g3, Pdensi_DN17409_c0_g2, Pdensi_DN17466_c0_g1d529752, Pdensi_DN17809_c1_g9, Pdensi_DN20014_c1_g1, Pdensi_DN21349_c1_g6, Pdensi_DN21394_c3_g1, Pdensi_DN22518_c1_g1, Pdensi_DN24954_c0_g1d305220, Pdensi_DN25650_c1_g1, Pdensi_DN29776_c0_g1, Pdensi_GG_121614_c0_g1, Pdensi_GG_148325_c0_g1, Pdensi_GG_155961_c0_g1
GO:0009856	3.36498296790202e-05	0.999996933820514	9	15	pollination	BP	0.00186438245518895	BP pollination	Pdensi_DN18313_c0_g1d186880, Pdensi_DN29431_c1_g1, Pdensi_DN40307_c0_g1, Pdensi_DN6884_c0_g1d101336, Pdensi_DN71415_c0_g1, Pdensi_DN9506_c0_g1d333058, Pdensi_GG_129124_c0_g1, Pdensi_GG_41517_c0_g1, Pdensi_GG_66168_c0_g1
GO:0009734	3.51222620322477e-05	0.999984435822099	43	167	auxin-activated signaling pathway	BP	0.00193723687442443	BP auxin-activated signaling pathway	Pdensi_DN11575_c0_g1, Pdensi_DN12120_c0_g1, Pdensi_DN12151_c0_g1d269622, Pdensi_DN14469_c0_g1, Pdensi_DN15498_c0_g3, Pdensi_DN15590_c0_g1d214362, Pdensi_DN15641_c0_g7, Pdensi_DN16214_c0_g2, Pdensi_DN16237_c0_g2, Pdensi_DN16478_c0_g1d10668, Pdensi_DN16643_c0_g1d185220, Pdensi_DN18753_c1_g3, Pdensi_DN18754_c0_g7, Pdensi_DN18861_c0_g4, Pdensi_DN19704_c0_g2, Pdensi_DN20184_c1_g1d411065, Pdensi_DN2084…
GO:1901071	3.73784661686156e-05	0.999992986157409	14	32	glucosamine-containing compound metabolic process	BP	0.00205247827622309	BP glucosamine-containing compound metabolic process	Pdensi_DN15221_c0_g5, Pdensi_DN15493_c0_g1d395951, Pdensi_DN19222_c0_g1d60636, Pdensi_DN20461_c0_g1d188791, Pdensi_DN20557_c11_g1, Pdensi_DN21911_c0_g1d19842, Pdensi_DN21911_c0_g1d421240, Pdensi_DN22250_c0_g2d67184, Pdensi_DN23775_c1_g3, Pdensi_DN25305_c0_g1d227229, Pdensi_DN37381_c0_g1d240517, Pdensi_GG_108346_c0_g1, Pdensi_GG_15723_c0_g1, Pdensi_GG_88875_c0_g1
GO:0008374	3.7648581769213e-05	0.999985769563896	32	108	O-acyltransferase activity	MF	0.00205812247005031	MF O-acyltransferase activity	Pdensi_DN11788_c0_g1d5668, Pdensi_DN12591_c0_g1d211750, Pdensi_DN14200_c0_g1, Pdensi_DN14424_c0_g1d213386, Pdensi_DN14820_c0_g1, Pdensi_DN16631_c0_g1d111504, Pdensi_DN16858_c0_g3, Pdensi_DN17409_c0_g2, Pdensi_DN17466_c0_g1d529752, Pdensi_DN17809_c1_g9, Pdensi_DN17930_c0_g2, Pdensi_DN18883_c0_g2d480523, Pdensi_DN19493_c0_g1d534341, Pdensi_DN19732_c0_g1d61657, Pdensi_DN20014_c1_g1, Pdensi_DN21349_c…
GO:0015293	3.90692406728125e-05	0.999984126052957	36	130	symporter activity	MF	0.00212633477998051	MF symporter activity	Pdensi_DN12952_c0_g1d51325, Pdensi_DN13918_c0_g1, Pdensi_DN15709_c0_g1d468081, Pdensi_DN16041_c0_g2, Pdensi_DN17839_c0_g1, Pdensi_DN18559_c3_g4, Pdensi_DN21435_c1_g2, Pdensi_DN21862_c0_g1d221873, Pdensi_DN21931_c0_g2d421564, Pdensi_DN22056_c0_g1d190192, Pdensi_DN22260_c0_g1d222431, Pdensi_DN2329_c0_g1d381079, Pdensi_DN23645_c0_g1d70322, Pdensi_DN23645_c0_g2, Pdensi_DN25080_c1_g2, Pdensi_DN25296_c…
GO:0044707	4.12161096753037e-05	0.999969340634232	277	1589	NA	NA	0.00223329581060016	none	Pdensi_DN10329_c0_g1, Pdensi_DN10463_c0_g1d209872, Pdensi_DN10531_c0_g1d455577, Pdensi_DN10616_c0_g1d455771, Pdensi_DN11360_c1_g1, Pdensi_DN11503_c0_g1d388392, Pdensi_DN11521_c0_g1d336257, Pdensi_DN11689_c0_g1, Pdensi_DN11895_c0_g1, Pdensi_DN11903_c0_g2d175381, Pdensi_DN12229_c0_g1d337510, Pdensi_DN12353_c0_g1d50734, Pdensi_DN12416_c0_g1d337984, Pdensi_DN12603_c0_g1d105849, Pdensi_DN13087_c0_g1d2…
GO:0010436	4.49403931918853e-05	0.999998985307098	6	7	carotenoid dioxygenase activity	MF	0.00239293002710039	MF carotenoid dioxygenase activity	Pdensi_DN16322_c0_g1, Pdensi_DN18313_c0_g1d186880, Pdensi_DN25448_c0_g1, Pdensi_DN29431_c1_g1, Pdensi_DN71415_c0_g1, Pdensi_GG_66168_c0_g1
GO:0016121	4.49403931918853e-05	0.999998985307098	6	7	carotene catabolic process	BP	0.00239293002710039	BP carotene catabolic process	Pdensi_DN16322_c0_g1, Pdensi_DN18313_c0_g1d186880, Pdensi_DN25448_c0_g1, Pdensi_DN29431_c1_g1, Pdensi_DN71415_c0_g1, Pdensi_GG_66168_c0_g1
GO:0045549	4.49403931918853e-05	0.999998985307098	6	7	9-cis-epoxycarotenoid dioxygenase activity	MF	0.00239293002710039	MF 9-cis-epoxycarotenoid dioxygenase activity	Pdensi_DN16322_c0_g1, Pdensi_DN18313_c0_g1d186880, Pdensi_DN25448_c0_g1, Pdensi_DN29431_c1_g1, Pdensi_DN71415_c0_g1, Pdensi_GG_66168_c0_g1
GO:0046247	4.49403931918853e-05	0.999998985307098	6	7	terpene catabolic process	BP	0.00239293002710039	BP terpene catabolic process	Pdensi_DN16322_c0_g1, Pdensi_DN18313_c0_g1d186880, Pdensi_DN25448_c0_g1, Pdensi_DN29431_c1_g1, Pdensi_DN71415_c0_g1, Pdensi_GG_66168_c0_g1
GO:0050789	4.59395649156114e-05	0.999961424018342	791	4999	regulation of biological process	BP	0.00243558900199147	BP regulation of biological process	Pdensi_DN10290_c0_g1d4636, Pdensi_DN10352_c0_g1, Pdensi_DN10475_c0_g1, Pdensi_DN10584_c0_g1d455509, Pdensi_DN10618_c0_g1d103684, Pdensi_DN10619_c0_g1d103663, Pdensi_DN10914_c0_g1d387447, Pdensi_DN10989_c0_g1d335310, Pdensi_DN11057_c0_g1d49575, Pdensi_DN11143_c0_g1d456681, Pdensi_DN11265_c0_g1d210500, Pdensi_DN11276_c0_g1d210448, Pdensi_DN11282_c0_g1d174432, Pdensi_DN11359_c0_g1d210550, Pdensi_DN1…
GO:0000977	4.61714855275237e-05	0.999983245284699	29	99	RNA polymerase II regulatory region sequence-specific DNA binding	MF	0.00243737884973623	MF RNA polymerase II regulatory region sequence-specific DNA binding	Pdensi_DN10475_c0_g1, Pdensi_DN11521_c0_g1d336257, Pdensi_DN14863_c0_g1d342967, Pdensi_DN15221_c0_g1d214075, Pdensi_DN17696_c0_g1d281883, Pdensi_DN17836_c0_g1, Pdensi_DN18057_c0_g4, Pdensi_DN18166_c0_g1d216835, Pdensi_DN18561_c3_g1, Pdensi_DN18588_c0_g2, Pdensi_DN18878_c0_g4, Pdensi_DN19525_c0_g1d218718, Pdensi_DN20100_c0_g1d489240, Pdensi_DN20164_c0_g1d119432, Pdensi_DN20468_c2_g3, Pdensi_DN2055…
GO:0016614	4.73036542969692e-05	0.999975097747333	64	282	oxidoreductase activity, acting on CH-OH group of donors	MF	0.00248553465884127	MF oxidoreductase activity, acting on CH-OH group of donors	Pdensi_DN11939_c0_g1d175433, Pdensi_DN12684_c0_g1d51036, Pdensi_DN13005_c0_g1d339187, Pdensi_DN13084_c0_g1, Pdensi_DN13668_c0_g2, Pdensi_DN14055_c0_g3, Pdensi_DN14661_c0_g1d342607, Pdensi_DN15098_c0_g1d108891, Pdensi_DN15924_c0_g1d110384, Pdensi_DN16309_c0_g1d278549, Pdensi_DN16857_c0_g1d111899, Pdensi_DN17340_c0_g1, Pdensi_DN17387_c1_g1, Pdensi_DN18480_c0_g1d404239, Pdensi_DN18628_c0_g1d59396, P…
GO:0009269	4.7487857303065e-05	0.999995461456791	9	15	response to desiccation	BP	0.00248553465884127	BP response to desiccation	Pdensi_DN16379_c1_g1, Pdensi_DN17745_c0_g1, Pdensi_DN17873_c0_g1, Pdensi_DN17873_c0_g3, Pdensi_DN23377_c0_g3d548222, Pdensi_DN24348_c0_g2d553545, Pdensi_DN26366_c1_g5, Pdensi_DN8362_c0_g1d517694, Pdensi_GG_42759_c4_g1
GO:0016053	4.79638033515165e-05	0.999970180734478	110	547	organic acid biosynthetic process	BP	0.00248926068026858	BP organic acid biosynthetic process	Pdensi_DN10531_c0_g1d455577, Pdensi_DN10846_c0_g1d335071, Pdensi_DN12363_c0_g1d270046, Pdensi_DN13433_c0_g1, Pdensi_DN14607_c0_g1d213593, Pdensi_DN14820_c0_g1, Pdensi_DN14965_c0_g1d465570, Pdensi_DN15098_c0_g1d108891, Pdensi_DN15119_c0_g1d395319, Pdensi_DN15345_c1_g1d466625, Pdensi_DN15348_c2_g1, Pdensi_DN15737_c0_g1d9790, Pdensi_DN15745_c0_g1, Pdensi_DN15825_c0_g1d397026, Pdensi_DN16308_c3_g3, P…
GO:0046394	4.79638033515165e-05	0.999970180734478	110	547	carboxylic acid biosynthetic process	BP	0.00248926068026858	BP carboxylic acid biosynthetic process	Pdensi_DN10531_c0_g1d455577, Pdensi_DN10846_c0_g1d335071, Pdensi_DN12363_c0_g1d270046, Pdensi_DN13433_c0_g1, Pdensi_DN14607_c0_g1d213593, Pdensi_DN14820_c0_g1, Pdensi_DN14965_c0_g1d465570, Pdensi_DN15098_c0_g1d108891, Pdensi_DN15119_c0_g1d395319, Pdensi_DN15345_c1_g1d466625, Pdensi_DN15348_c2_g1, Pdensi_DN15737_c0_g1d9790, Pdensi_DN15745_c0_g1, Pdensi_DN15825_c0_g1d397026, Pdensi_DN16308_c3_g3, P…
GO:0080161	4.82560047306031e-05	0.999995377726215	9	15	auxin transmembrane transporter activity	MF	0.00249390276548915	MF auxin transmembrane transporter activity	Pdensi_DN18861_c0_g4, Pdensi_DN20943_c0_g3, Pdensi_DN24950_c0_g4, Pdensi_DN25220_c1_g1d558723, Pdensi_DN25689_c0_g3, Pdensi_DN26463_c1_g1, Pdensi_DN32754_c0_g1d312152, Pdensi_DN8220_c0_g1d517661, Pdensi_GG_70108_c1_g1
GO:0005372	5.1493018442995e-05	0.999992708129846	11	22	water transmembrane transporter activity	MF	0.00262189232686567	MF water transmembrane transporter activity	Pdensi_DN19707_c0_g4, Pdensi_DN19896_c0_g1, Pdensi_DN21923_c1_g1, Pdensi_DN23166_c0_g1d547330, Pdensi_DN25626_c0_g1d559430, Pdensi_DN34285_c0_g1d313399, Pdensi_DN38826_c1_g3, Pdensi_GG_103538_c0_g1, Pdensi_GG_121462_c1_g1, Pdensi_GG_34298_c0_g1, Pdensi_GG_89808_c0_g1
GO:0015250	5.1493018442995e-05	0.999992708129846	11	22	water channel activity	MF	0.00262189232686567	MF water channel activity	Pdensi_DN19707_c0_g4, Pdensi_DN19896_c0_g1, Pdensi_DN21923_c1_g1, Pdensi_DN23166_c0_g1d547330, Pdensi_DN25626_c0_g1d559430, Pdensi_DN34285_c0_g1d313399, Pdensi_DN38826_c1_g3, Pdensi_GG_103538_c0_g1, Pdensi_GG_121462_c1_g1, Pdensi_GG_34298_c0_g1, Pdensi_GG_89808_c0_g1
GO:0009609	5.15851986261376e-05	0.99999880369473	6	7	response to symbiotic bacterium	BP	0.00262189232686567	BP response to symbiotic bacterium	Pdensi_DN14091_c0_g1d213054, Pdensi_DN19612_c1_g1d15578, Pdensi_DN19717_c0_g1d188135, Pdensi_DN36051_c1_g1, Pdensi_DN50397_c0_g1d252384, Pdensi_GG_44037_c0_g1
GO:0036377	5.15851986261376e-05	0.99999880369473	6	7	arbuscular mycorrhizal association	BP	0.00262189232686567	BP arbuscular mycorrhizal association	Pdensi_DN14091_c0_g1d213054, Pdensi_DN19612_c1_g1d15578, Pdensi_DN19717_c0_g1d188135, Pdensi_DN36051_c1_g1, Pdensi_DN50397_c0_g1d252384, Pdensi_GG_44037_c0_g1
GO:0004144	5.23693274994183e-05	0.99999164339424	12	25	diacylglycerol O-acyltransferase activity	MF	0.00265079312034093	MF diacylglycerol O-acyltransferase activity	Pdensi_DN16858_c0_g3, Pdensi_DN17409_c0_g2, Pdensi_DN17466_c0_g1d529752, Pdensi_DN17809_c1_g9, Pdensi_DN20014_c1_g1, Pdensi_DN21349_c1_g6, Pdensi_DN22518_c1_g1, Pdensi_DN24954_c0_g1d305220, Pdensi_DN25650_c1_g1, Pdensi_GG_121614_c0_g1, Pdensi_GG_148325_c0_g1, Pdensi_GG_155961_c0_g1
GO:1901361	5.50714669166052e-05	0.999969158700737	75	346	organic cyclic compound catabolic process	BP	0.00277614361915674	BP organic cyclic compound catabolic process	Pdensi_DN10616_c0_g1d455771, Pdensi_DN12684_c0_g1d51036, Pdensi_DN12769_c0_g2, Pdensi_DN12856_c0_g1d460187, Pdensi_DN13536_c0_g1, Pdensi_DN14142_c0_g1, Pdensi_DN14453_c0_g1d342034, Pdensi_DN14956_c0_g4, Pdensi_DN14956_c0_g5, Pdensi_DN16433_c0_g1d215250, Pdensi_DN16530_c0_g1d10873, Pdensi_DN17719_c0_g1d282070, Pdensi_DN18330_c0_g1d353900, Pdensi_DN18549_c0_g1d354665, Pdensi_DN18549_c0_g3d354668, P…
GO:0009914	5.73129752010467e-05	0.999983905554326	20	57	hormone transport	BP	0.00287734528560357	BP hormone transport	Pdensi_DN11575_c0_g1, Pdensi_DN12120_c0_g1, Pdensi_DN15641_c0_g7, Pdensi_DN18753_c1_g3, Pdensi_DN18754_c0_g7, Pdensi_DN18861_c0_g4, Pdensi_DN19694_c2_g1, Pdensi_DN19704_c0_g2, Pdensi_DN20264_c0_g2d119506, Pdensi_DN20326_c0_g1d290432, Pdensi_DN20847_c0_g1d493876, Pdensi_DN20943_c0_g3, Pdensi_DN22506_c0_g1, Pdensi_DN24858_c1_g1, Pdensi_DN24950_c0_g4, Pdensi_DN25528_c1_g2d139103, Pdensi_DN25689_c0_g…
GO:0006073	5.81917535586251e-05	0.999970980769596	54	227	cellular glucan metabolic process	BP	0.00290958767793126	BP cellular glucan metabolic process	Pdensi_DN10695_c0_g1d49277, Pdensi_DN11376_c0_g1d174520, Pdensi_DN12216_c0_g1, Pdensi_DN14923_c0_g4, Pdensi_DN15702_c0_g1d345565, Pdensi_DN15932_c0_g1, Pdensi_DN16963_c0_g1d472256, Pdensi_DN17725_c0_g1d57805, Pdensi_DN17725_c0_g2, Pdensi_DN18439_c0_g1d217244, Pdensi_DN1891_c0_g1d325527, Pdensi_DN19166_c0_g1, Pdensi_DN19173_c0_g1d406996, Pdensi_DN19220_c0_g1d357855, Pdensi_DN19225_c1_g1, Pdensi_DN…
GO:0009627	5.89565796557681e-05	0.999983342597689	20	58	systemic acquired resistance	BP	0.00293589445249372	BP systemic acquired resistance	Pdensi_DN11282_c0_g1d174432, Pdensi_DN16068_c1_g1, Pdensi_DN16894_c0_g6, Pdensi_DN19018_c0_g1d356574, Pdensi_DN19522_c0_g1d61274, Pdensi_DN19900_c1_g1, Pdensi_DN21565_c1_g5, Pdensi_DN21590_c1_g1d123232, Pdensi_DN21872_c3_g1, Pdensi_DN22308_c0_g1d222515, Pdensi_DN23116_c1_g2, Pdensi_DN23897_c0_g1, Pdensi_DN24299_c0_g1d428145, Pdensi_DN26039_c0_g1d429728, Pdensi_DN37386_c0_g2, Pdensi_DN40133_c1_g5,…
GO:0044283	6.14407769099991e-05	0.999959730613902	133	689	small molecule biosynthetic process	BP	0.00303508118829265	BP small molecule biosynthetic process	Pdensi_DN10531_c0_g1d455577, Pdensi_DN10846_c0_g1d335071, Pdensi_DN12363_c0_g1d270046, Pdensi_DN13292_c0_g1d339486, Pdensi_DN13433_c0_g1, Pdensi_DN13536_c0_g1, Pdensi_DN14607_c0_g1d213593, Pdensi_DN14800_c0_g1, Pdensi_DN14801_c0_g1, Pdensi_DN14820_c0_g1, Pdensi_DN14965_c0_g1d465570, Pdensi_DN15098_c0_g1d108891, Pdensi_DN15119_c0_g1d395319, Pdensi_DN15345_c1_g1d466625, Pdensi_DN15348_c2_g1, Pdensi…
GO:0080030	6.14418874703146e-05	0.999984139208548	18	49	methyl indole-3-acetate esterase activity	MF	0.00303508118829265	MF methyl indole-3-acetate esterase activity	Pdensi_DN13826_c0_g2, Pdensi_DN15223_c0_g1d181563, Pdensi_DN15551_c0_g1d276610, Pdensi_DN17715_c0_g1d186309, Pdensi_DN18842_c0_g1, Pdensi_DN20842_c0_g3, Pdensi_DN22152_c2_g9, Pdensi_DN23719_c0_g1d497454, Pdensi_DN24036_c0_g2, Pdensi_DN24943_c2_g2, Pdensi_DN25922_c2_g5, Pdensi_DN27017_c0_g1d79208, Pdensi_DN33200_c0_g1d200284, Pdensi_DN37386_c0_g2, Pdensi_DN38537_c0_g1, Pdensi_DN39638_c0_g1d91086, …
GO:0008289	6.22060918232815e-05	0.999966541205443	65	298	lipid binding	MF	0.00306053971770545	MF lipid binding	Pdensi_DN10239_c0_g1d266783, Pdensi_DN10914_c0_g1d387447, Pdensi_DN11282_c0_g1d174432, Pdensi_DN11760_c0_g1d268987, Pdensi_DN12309_c0_g1d269969, Pdensi_DN12359_c0_g1, Pdensi_DN14363_c0_g1d213328, Pdensi_DN15273_c0_g3d525430, Pdensi_DN15695_c0_g1d214518, Pdensi_DN16069_c0_g1, Pdensi_DN16149_c0_g1d215021, Pdensi_DN16626_c1_g1, Pdensi_DN16976_c0_g1d215710, Pdensi_DN17745_c0_g1, Pdensi_DN17787_c0_g1d…
GO:0004601	6.25560501582389e-05	0.999975503504306	32	113	peroxidase activity	MF	0.00306549568504517	MF peroxidase activity	Pdensi_DN15086_c0_g1d213965, Pdensi_DN16508_c0_g1d398834, Pdensi_DN16532_c0_g1d215401, Pdensi_DN18318_c1_g1, Pdensi_DN18878_c0_g4, Pdensi_DN19103_c0_g1d533551, Pdensi_DN19790_c1_g1, Pdensi_DN20063_c0_g1d361691, Pdensi_DN20337_c0_g1, Pdensi_DN21912_c1_g1, Pdensi_DN22633_c1_g1, Pdensi_DN22723_c0_g1d364100, Pdensi_DN22789_c1_g2, Pdensi_DN23148_c0_g6, Pdensi_DN23979_c0_g1d224838, Pdensi_DN24570_c0_g1…
GO:0050734	6.40218300093317e-05	0.999995196313573	8	12	hydroxycinnamoyltransferase activity	MF	0.00312487503616976	MF hydroxycinnamoyltransferase activity	Pdensi_DN11788_c0_g1d5668, Pdensi_DN14424_c0_g1d213386, Pdensi_DN17377_c0_g1, Pdensi_DN19565_c0_g1d218684, Pdensi_DN22590_c0_g2, Pdensi_DN22719_c2_g2, Pdensi_DN24552_c1_g1, Pdensi_DN39267_c0_g1d242162
GO:0008238	6.5815446199563e-05	0.999976090413283	28	95	exopeptidase activity	MF	0.00319972327373369	MF exopeptidase activity	Pdensi_DN13433_c0_g1, Pdensi_DN13455_c0_g1d106616, Pdensi_DN14620_c0_g3, Pdensi_DN15210_c0_g1d395456, Pdensi_DN15403_c0_g1d54328, Pdensi_DN15921_c0_g1d55029, Pdensi_DN17007_c1_g2, Pdensi_DN17616_c2_g1, Pdensi_DN17979_c0_g1d58195, Pdensi_DN18207_c1_g3, Pdensi_DN18557_c0_g2, Pdensi_DN19945_c2_g5, Pdensi_DN20604_c0_g1d492854, Pdensi_DN20634_c0_g1, Pdensi_DN21462_c0_g10, Pdensi_DN21960_c0_g1d297592, …
GO:0006793	6.61287903226979e-05	0.999949919247688	293	1688	phosphorus metabolic process	BP	0.00320229968885506	BP phosphorus metabolic process	Pdensi_DN10155_c0_g1d172859, Pdensi_DN10828_c0_g1d5061, Pdensi_DN10846_c0_g1d335071, Pdensi_DN11137_c0_g1d268121, Pdensi_DN11899_c0_g1d175265, Pdensi_DN12120_c0_g1, Pdensi_DN12572_c0_g1d211752, Pdensi_DN12591_c0_g1d211750, Pdensi_DN12725_c0_g3, Pdensi_DN12769_c0_g2, Pdensi_DN13003_c0_g1d212187, Pdensi_DN13005_c0_g1d339187, Pdensi_DN13044_c0_g1d460723, Pdensi_DN13292_c0_g1d339486, Pdensi_DN13328_c…
GO:0032501	7.72027363167676e-05	0.999941817481859	277	1603	multicellular organismal process	BP	0.00372389669292644	BP multicellular organismal process	Pdensi_DN10329_c0_g1, Pdensi_DN10463_c0_g1d209872, Pdensi_DN10531_c0_g1d455577, Pdensi_DN10616_c0_g1d455771, Pdensi_DN11360_c1_g1, Pdensi_DN11503_c0_g1d388392, Pdensi_DN11521_c0_g1d336257, Pdensi_DN11689_c0_g1, Pdensi_DN11895_c0_g1, Pdensi_DN11903_c0_g2d175381, Pdensi_DN12229_c0_g1d337510, Pdensi_DN12353_c0_g1d50734, Pdensi_DN12416_c0_g1d337984, Pdensi_DN12603_c0_g1d105849, Pdensi_DN13087_c0_g1d2…
GO:0001012	7.77378935201074e-05	0.999970751568309	29	102	RNA polymerase II regulatory region DNA binding	MF	0.00373506285272391	MF RNA polymerase II regulatory region DNA binding	Pdensi_DN10475_c0_g1, Pdensi_DN11521_c0_g1d336257, Pdensi_DN14863_c0_g1d342967, Pdensi_DN15221_c0_g1d214075, Pdensi_DN17696_c0_g1d281883, Pdensi_DN17836_c0_g1, Pdensi_DN18057_c0_g4, Pdensi_DN18166_c0_g1d216835, Pdensi_DN18561_c3_g1, Pdensi_DN18588_c0_g2, Pdensi_DN18878_c0_g4, Pdensi_DN19525_c0_g1d218718, Pdensi_DN20100_c0_g1d489240, Pdensi_DN20164_c0_g1d119432, Pdensi_DN20468_c2_g3, Pdensi_DN2055…
GO:0016616	8.29714683204037e-05	0.999956971696157	57	248	oxidoreductase activity, acting on the CH-OH group of donors, NAD or NADP as acceptor	MF	0.00397100801689092	MF oxidoreductase activity, acting on the CH-OH group of donors, NAD or NADP as acceptor	Pdensi_DN11939_c0_g1d175433, Pdensi_DN12684_c0_g1d51036, Pdensi_DN13005_c0_g1d339187, Pdensi_DN13668_c0_g2, Pdensi_DN14055_c0_g3, Pdensi_DN14661_c0_g1d342607, Pdensi_DN15098_c0_g1d108891, Pdensi_DN15924_c0_g1d110384, Pdensi_DN16309_c0_g1d278549, Pdensi_DN16857_c0_g1d111899, Pdensi_DN17340_c0_g1, Pdensi_DN17387_c1_g1, Pdensi_DN18628_c0_g1d59396, Pdensi_DN18774_c0_g1d355297, Pdensi_DN18938_c0_g1d11…
GO:0046906	8.5151967419393e-05	0.999952692016024	69	317	tetrapyrrole binding	MF	0.00405957053976176	MF tetrapyrrole binding	Pdensi_DN10989_c0_g1d335310, Pdensi_DN12856_c0_g1d460187, Pdensi_DN14054_c0_g1d213005, Pdensi_DN14229_c0_g1d213190, Pdensi_DN14648_c0_g1d53257, Pdensi_DN14793_c1_g1, Pdensi_DN15009_c0_g1d213936, Pdensi_DN15086_c0_g1d213965, Pdensi_DN15825_c0_g1d397026, Pdensi_DN16508_c0_g1d398834, Pdensi_DN16532_c0_g1d215401, Pdensi_DN16628_c0_g1d215450, Pdensi_DN18024_c0_g1d58308, Pdensi_DN18318_c1_g1, Pdensi_DN…
GO:0009653	8.64236665278812e-05	0.99994666895564	99	484	anatomical structure morphogenesis	BP	0.00410428995479899	BP anatomical structure morphogenesis	Pdensi_DN10531_c0_g1d455577, Pdensi_DN11777_c0_g1, Pdensi_DN11991_c0_g2, Pdensi_DN12939_c0_g2, Pdensi_DN13087_c0_g1d212168, Pdensi_DN13684_c0_g1, Pdensi_DN14334_c0_g1d179490, Pdensi_DN14344_c0_g3, Pdensi_DN14695_c0_g2, Pdensi_DN14761_c0_g1d53296, Pdensi_DN14892_c1_g1, Pdensi_DN14917_c0_g1, Pdensi_DN14987_c0_g1d465381, Pdensi_DN15221_c0_g1d214075, Pdensi_DN15426_c1_g7, Pdensi_DN15585_c0_g3, Pdensi…
GO:0004568	9.53506313466783e-05	0.999983143241418	12	27	chitinase activity	MF	0.00444247259683388	MF chitinase activity	Pdensi_DN15221_c0_g5, Pdensi_DN15493_c0_g1d395951, Pdensi_DN19222_c0_g1d60636, Pdensi_DN20461_c0_g1d188791, Pdensi_DN21911_c0_g1d19842, Pdensi_DN21911_c0_g1d421240, Pdensi_DN22250_c0_g2d67184, Pdensi_DN25305_c0_g1d227229, Pdensi_DN37381_c0_g1d240517, Pdensi_GG_108346_c0_g1, Pdensi_GG_15723_c0_g1, Pdensi_GG_88875_c0_g1
GO:0006030	9.53506313466783e-05	0.999983143241418	12	27	chitin metabolic process	BP	0.00444247259683388	BP chitin metabolic process	Pdensi_DN15221_c0_g5, Pdensi_DN15493_c0_g1d395951, Pdensi_DN19222_c0_g1d60636, Pdensi_DN20461_c0_g1d188791, Pdensi_DN21911_c0_g1d19842, Pdensi_DN21911_c0_g1d421240, Pdensi_DN22250_c0_g2d67184, Pdensi_DN25305_c0_g1d227229, Pdensi_DN37381_c0_g1d240517, Pdensi_GG_108346_c0_g1, Pdensi_GG_15723_c0_g1, Pdensi_GG_88875_c0_g1
GO:0006032	9.53506313466783e-05	0.999983143241418	12	27	chitin catabolic process	BP	0.00444247259683388	BP chitin catabolic process	Pdensi_DN15221_c0_g5, Pdensi_DN15493_c0_g1d395951, Pdensi_DN19222_c0_g1d60636, Pdensi_DN20461_c0_g1d188791, Pdensi_DN21911_c0_g1d19842, Pdensi_DN21911_c0_g1d421240, Pdensi_DN22250_c0_g2d67184, Pdensi_DN25305_c0_g1d227229, Pdensi_DN37381_c0_g1d240517, Pdensi_GG_108346_c0_g1, Pdensi_GG_15723_c0_g1, Pdensi_GG_88875_c0_g1
GO:0046348	9.53506313466783e-05	0.999983143241418	12	27	amino sugar catabolic process	BP	0.00444247259683388	BP amino sugar catabolic process	Pdensi_DN15221_c0_g5, Pdensi_DN15493_c0_g1d395951, Pdensi_DN19222_c0_g1d60636, Pdensi_DN20461_c0_g1d188791, Pdensi_DN21911_c0_g1d19842, Pdensi_DN21911_c0_g1d421240, Pdensi_DN22250_c0_g2d67184, Pdensi_DN25305_c0_g1d227229, Pdensi_DN37381_c0_g1d240517, Pdensi_GG_108346_c0_g1, Pdensi_GG_15723_c0_g1, Pdensi_GG_88875_c0_g1
GO:1901072	9.53506313466783e-05	0.999983143241418	12	27	glucosamine-containing compound catabolic process	BP	0.00444247259683388	BP glucosamine-containing compound catabolic process	Pdensi_DN15221_c0_g5, Pdensi_DN15493_c0_g1d395951, Pdensi_DN19222_c0_g1d60636, Pdensi_DN20461_c0_g1d188791, Pdensi_DN21911_c0_g1d19842, Pdensi_DN21911_c0_g1d421240, Pdensi_DN22250_c0_g2d67184, Pdensi_DN25305_c0_g1d227229, Pdensi_DN37381_c0_g1d240517, Pdensi_GG_108346_c0_g1, Pdensi_GG_15723_c0_g1, Pdensi_GG_88875_c0_g1
GO:0072527	9.74277436824008e-05	0.999966169706829	25	82	pyrimidine-containing compound metabolic process	BP	0.00452211791431521	BP pyrimidine-containing compound metabolic process	Pdensi_DN12952_c0_g1d51325, Pdensi_DN13292_c0_g1d339486, Pdensi_DN14142_c0_g1, Pdensi_DN15698_c0_g1d276674, Pdensi_DN16530_c0_g1d10873, Pdensi_DN18091_c0_g1, Pdensi_DN18235_c1_g1d353466, Pdensi_DN18517_c0_g1d13670, Pdensi_DN18900_c1_g1, Pdensi_DN19598_c1_g1, Pdensi_DN21147_c0_g1d538831, Pdensi_DN21266_c0_g1d221055, Pdensi_DN21570_c1_g1, Pdensi_DN22009_c0_g6, Pdensi_DN22322_c1_g2d424376, Pdensi_DN…
GO:0080143	9.90727662402227e-05	0.999990641732648	8	14	regulation of amino acid export	BP	0.00457082901127281	BP regulation of amino acid export	Pdensi_DN2212_c0_g1d44145, Pdensi_DN28632_c0_g1d501877, Pdensi_DN33467_c0_g1, Pdensi_DN37026_c0_g1d32315, Pdensi_DN40456_c0_g1d442417, Pdensi_DN8786_c0_g1d452804, Pdensi_DN91978_c0_g1, Pdensi_GG_19927_c0_g1
GO:0009615	9.92204346349463e-05	0.99996366437376	27	93	response to virus	BP	0.00457082901127281	BP response to virus	Pdensi_DN11138_c0_g1, Pdensi_DN11720_c0_g1d211026, Pdensi_DN1182_c0_g1d259126, Pdensi_DN13825_c0_g1d340893, Pdensi_DN16137_c0_g1d183863, Pdensi_DN19450_c4_g2, Pdensi_DN19752_c0_g1d409295, Pdensi_DN19900_c1_g1, Pdensi_DN20680_c0_g1d291823, Pdensi_DN2212_c0_g1d44145, Pdensi_DN22308_c0_g1d222515, Pdensi_DN22592_c0_g1d300803, Pdensi_DN23897_c0_g1, Pdensi_DN24299_c0_g1d428145, Pdensi_DN24400_c0_g2, Pd…
GO:0019439	0.000101889378419125	0.999942491683102	71	330	aromatic compound catabolic process	BP	0.00466186741324557	BP aromatic compound catabolic process	Pdensi_DN10616_c0_g1d455771, Pdensi_DN12684_c0_g1d51036, Pdensi_DN12769_c0_g2, Pdensi_DN12856_c0_g1d460187, Pdensi_DN13536_c0_g1, Pdensi_DN14142_c0_g1, Pdensi_DN14453_c0_g1d342034, Pdensi_DN14956_c0_g4, Pdensi_DN14956_c0_g5, Pdensi_DN16433_c0_g1d215250, Pdensi_DN16530_c0_g1d10873, Pdensi_DN17719_c0_g1d282070, Pdensi_DN18330_c0_g1d353900, Pdensi_DN18549_c0_g1d354665, Pdensi_DN18549_c0_g3d354668, P…
GO:0009889	0.00010195466131407	0.999921601992043	308	1798	regulation of biosynthetic process	BP	0.00466186741324557	BP regulation of biosynthetic process	Pdensi_DN10290_c0_g1d4636, Pdensi_DN10475_c0_g1, Pdensi_DN10618_c0_g1d103684, Pdensi_DN10619_c0_g1d103663, Pdensi_DN11057_c0_g1d49575, Pdensi_DN11265_c0_g1d210500, Pdensi_DN11359_c0_g1d210550, Pdensi_DN11360_c2_g3, Pdensi_DN11521_c0_g1d336257, Pdensi_DN11752_c0_g1d50151, Pdensi_DN11774_c0_g1d211004, Pdensi_DN11813_c0_g1d336868, Pdensi_DN11848_c0_g1d5764, Pdensi_DN11895_c0_g1, Pdensi_DN12229_c0_g1…
GO:0051179	0.000102947258940949	0.999917962926087	410	2477	localization	BP	0.00468981957397655	BP localization	Pdensi_DN10184_c0_g1d454940, Pdensi_DN10239_c0_g1d266783, Pdensi_DN10531_c0_g1d455577, Pdensi_DN10554_c0_g1, Pdensi_DN10579_c0_g1, Pdensi_DN10853_c0_g1d5059, Pdensi_DN10914_c0_g1d387447, Pdensi_DN11163_c0_g1d268092, Pdensi_DN11163_c1_g1, Pdensi_DN11282_c0_g1d174432, Pdensi_DN11321_c0_g1, Pdensi_DN11351_c0_g1, Pdensi_DN11360_c1_g1, Pdensi_DN11575_c0_g1, Pdensi_DN11645_c0_g1d336523, Pdensi_DN11760_…
GO:0046460	0.000106937278368242	0.999977197437977	14	34	neutral lipid biosynthetic process	BP	0.00483576663209329	BP neutral lipid biosynthetic process	Pdensi_DN16858_c0_g3, Pdensi_DN17409_c0_g2, Pdensi_DN17466_c0_g1d529752, Pdensi_DN17809_c1_g9, Pdensi_DN20014_c1_g1, Pdensi_DN21349_c1_g6, Pdensi_DN21394_c3_g1, Pdensi_DN22518_c1_g1, Pdensi_DN24954_c0_g1d305220, Pdensi_DN25650_c1_g1, Pdensi_DN29776_c0_g1, Pdensi_GG_121614_c0_g1, Pdensi_GG_148325_c0_g1, Pdensi_GG_155961_c0_g1
GO:0046463	0.000106937278368242	0.999977197437977	14	34	acylglycerol biosynthetic process	BP	0.00483576663209329	BP acylglycerol biosynthetic process	Pdensi_DN16858_c0_g3, Pdensi_DN17409_c0_g2, Pdensi_DN17466_c0_g1d529752, Pdensi_DN17809_c1_g9, Pdensi_DN20014_c1_g1, Pdensi_DN21349_c1_g6, Pdensi_DN21394_c3_g1, Pdensi_DN22518_c1_g1, Pdensi_DN24954_c0_g1d305220, Pdensi_DN25650_c1_g1, Pdensi_DN29776_c0_g1, Pdensi_GG_121614_c0_g1, Pdensi_GG_148325_c0_g1, Pdensi_GG_155961_c0_g1
GO:0019219	0.000108125046075364	0.99991747163812	289	1672	regulation of nucleobase-containing compound metabolic process	BP	0.00487156800998893	BP regulation of nucleobase-containing compound metabolic process	Pdensi_DN10290_c0_g1d4636, Pdensi_DN10352_c0_g1, Pdensi_DN10475_c0_g1, Pdensi_DN10618_c0_g1d103684, Pdensi_DN10619_c0_g1d103663, Pdensi_DN11057_c0_g1d49575, Pdensi_DN11265_c0_g1d210500, Pdensi_DN11359_c0_g1d210550, Pdensi_DN11360_c2_g3, Pdensi_DN11521_c0_g1d336257, Pdensi_DN11752_c0_g1d50151, Pdensi_DN11813_c0_g1d336868, Pdensi_DN11895_c0_g1, Pdensi_DN12229_c0_g1d337510, Pdensi_DN12235_c0_g1d3894…
GO:0010556	0.00011264201636751	0.999913802492417	293	1704	regulation of macromolecule biosynthetic process	BP	0.00505655766905244	BP regulation of macromolecule biosynthetic process	Pdensi_DN10290_c0_g1d4636, Pdensi_DN10475_c0_g1, Pdensi_DN10618_c0_g1d103684, Pdensi_DN10619_c0_g1d103663, Pdensi_DN11057_c0_g1d49575, Pdensi_DN11265_c0_g1d210500, Pdensi_DN11359_c0_g1d210550, Pdensi_DN11360_c2_g3, Pdensi_DN11521_c0_g1d336257, Pdensi_DN11752_c0_g1d50151, Pdensi_DN11774_c0_g1d211004, Pdensi_DN11813_c0_g1d336868, Pdensi_DN11895_c0_g1, Pdensi_DN12229_c0_g1d337510, Pdensi_DN12235_c0_…
GO:0008300	0.000113758551381474	0.999989749473356	8	13	isoprenoid catabolic process	BP	0.00508810975269865	BP isoprenoid catabolic process	Pdensi_DN16322_c0_g1, Pdensi_DN18313_c0_g1d186880, Pdensi_DN18878_c0_g4, Pdensi_DN25448_c0_g1, Pdensi_DN29431_c1_g1, Pdensi_DN71415_c0_g1, Pdensi_GG_66168_c0_g1, Pdensi_GG_71020_c0_g1
GO:0006813	0.00011676383114586	0.999962325823064	22	69	potassium ion transport	BP	0.0052036055184568	BP potassium ion transport	Pdensi_DN11321_c0_g1, Pdensi_DN11351_c0_g1, Pdensi_DN13088_c0_g1d212218, Pdensi_DN15273_c2_g1, Pdensi_DN15521_c0_g1, Pdensi_DN19596_c0_g1d408249, Pdensi_DN19807_c0_g1, Pdensi_DN20405_c0_g2, Pdensi_DN21237_c1_g1, Pdensi_DN21532_c0_g1d295568, Pdensi_DN22260_c0_g1d222431, Pdensi_DN22622_c0_g2, Pdensi_DN22841_c1_g1, Pdensi_DN22841_c1_g2, Pdensi_DN22882_c0_g3, Pdensi_DN24824_c0_g1, Pdensi_DN24855_c2_g…
GO:2000038	0.000122056249800619	0.999988880330877	8	13	regulation of stomatal complex development	BP	0.00541982625468455	BP regulation of stomatal complex development	Pdensi_DN18431_c0_g1, Pdensi_DN21375_c1_g1, Pdensi_DN22201_c1_g3, Pdensi_DN24648_c1_g1, Pdensi_DN26942_c0_g1d500380, Pdensi_GG_121618_c0_g1, Pdensi_GG_56851_c0_g1, Pdensi_GG_58279_c0_g1
GO:0008194	0.000122685486826855	0.999932346338823	65	297	UDP-glycosyltransferase activity	MF	0.00542817082003709	MF UDP-glycosyltransferase activity	Pdensi_DN12334_c0_g1d176014, Pdensi_DN12922_c0_g1d521888, Pdensi_DN13671_c0_g1, Pdensi_DN15662_c0_g1, Pdensi_DN16116_c1_g2, Pdensi_DN16166_c0_g5, Pdensi_DN16362_c0_g1d184374, Pdensi_DN17499_c0_g1, Pdensi_DN18480_c0_g1d354107, Pdensi_DN18652_c0_g1d59487, Pdensi_DN18705_c0_g1d217585, Pdensi_DN18955_c0_g1d14400, Pdensi_DN19022_c0_g1d60200, Pdensi_DN19172_c0_g1d406742, Pdensi_DN19311_c0_g1d534053, Pd…
GO:0044264	0.000127566558839563	0.999929597783441	65	294	cellular polysaccharide metabolic process	BP	0.00561392278728546	BP cellular polysaccharide metabolic process	Pdensi_DN10124_c0_g1d4575, Pdensi_DN10456_c0_g2, Pdensi_DN10695_c0_g1d49277, Pdensi_DN11376_c0_g1d174520, Pdensi_DN12216_c0_g1, Pdensi_DN14923_c0_g4, Pdensi_DN15702_c0_g1d345565, Pdensi_DN15932_c0_g1, Pdensi_DN16963_c0_g1d472256, Pdensi_DN17377_c0_g1, Pdensi_DN17499_c0_g1, Pdensi_DN17725_c0_g1d57805, Pdensi_DN17725_c0_g2, Pdensi_DN18439_c0_g1d217244, Pdensi_DN1891_c0_g1d325527, Pdensi_DN19166_c0_…
GO:0006720	0.000127796616295929	0.999940074905319	42	170	isoprenoid metabolic process	BP	0.00561392278728546	BP isoprenoid metabolic process	Pdensi_DN13292_c0_g1d339486, Pdensi_DN14695_c0_g2, Pdensi_DN15009_c0_g1d213936, Pdensi_DN15316_c1_g2, Pdensi_DN15585_c0_g3, Pdensi_DN15896_c0_g1d345756, Pdensi_DN16322_c0_g1, Pdensi_DN16375_c0_g1d278578, Pdensi_DN17034_c1_g1d472675, Pdensi_DN17248_c0_g1d185830, Pdensi_DN17833_c0_g1d282233, Pdensi_DN18313_c0_g1d186880, Pdensi_DN18455_c0_g1d404196, Pdensi_DN18878_c0_g4, Pdensi_DN21516_c0_g1d65678, …
GO:0009738	0.000132447754777296	0.999933742937398	49	208	abscisic acid-activated signaling pathway	BP	0.00579753517352576	BP abscisic acid-activated signaling pathway	Pdensi_DN10584_c0_g1d455509, Pdensi_DN13328_c0_g1d339768, Pdensi_DN13394_c0_g1d212532, Pdensi_DN14132_c0_g1, Pdensi_DN15400_c0_g2, Pdensi_DN15495_c4_g3, Pdensi_DN15564_c0_g2, Pdensi_DN16057_c0_g1d183538, Pdensi_DN16905_c0_g1d56614, Pdensi_DN16943_c0_g1d56581, Pdensi_DN17271_c0_g1d57059, Pdensi_DN17777_c0_g1d216479, Pdensi_DN18313_c0_g1d186880, Pdensi_DN19180_c3_g2, Pdensi_DN19803_c0_g1d409969, Pd…
GO:0090332	0.000139766785692096	0.999979875073371	10	20	stomatal closure	BP	0.00609621086529356	BP stomatal closure	Pdensi_DN10914_c0_g1d387447, Pdensi_DN16057_c0_g1d183538, Pdensi_DN16069_c0_g1, Pdensi_DN17071_c0_g1d528962, Pdensi_DN19450_c4_g2, Pdensi_DN19803_c0_g1d409969, Pdensi_DN22592_c0_g1d300803, Pdensi_DN25003_c0_g4, Pdensi_DN36965_c0_g1d315860, Pdensi_GG_84900_c1_g1
GO:0006979	0.00014152854603694	0.999917686268116	75	355	response to oxidative stress	BP	0.00615124069347832	BP response to oxidative stress	Pdensi_DN11903_c0_g2d175381, Pdensi_DN12226_c0_g1d211408, Pdensi_DN12856_c0_g1d460187, Pdensi_DN13087_c0_g1d212168, Pdensi_DN14200_c0_g1, Pdensi_DN14864_c3_g1, Pdensi_DN15086_c0_g1d213965, Pdensi_DN15781_c1_g2, Pdensi_DN15895_c0_g1, Pdensi_DN16057_c0_g1d183538, Pdensi_DN16508_c0_g1d398834, Pdensi_DN16532_c0_g1d215401, Pdensi_DN17930_c0_g2, Pdensi_DN18169_c0_g1d13057, Pdensi_DN18318_c1_g1, Pdensi_…
GO:0060918	0.000143255541398551	0.999957917492118	19	56	auxin transport	BP	0.00620437732113445	BP auxin transport	Pdensi_DN11575_c0_g1, Pdensi_DN12120_c0_g1, Pdensi_DN15641_c0_g7, Pdensi_DN18753_c1_g3, Pdensi_DN18754_c0_g7, Pdensi_DN18861_c0_g4, Pdensi_DN19694_c2_g1, Pdensi_DN19704_c0_g2, Pdensi_DN20264_c0_g2d119506, Pdensi_DN20326_c0_g1d290432, Pdensi_DN20847_c0_g1d493876, Pdensi_DN20943_c0_g3, Pdensi_DN22506_c0_g1, Pdensi_DN24858_c1_g1, Pdensi_DN24950_c0_g4, Pdensi_DN25528_c1_g2d139103, Pdensi_DN25689_c0_g…
GO:0006026	0.000148810928316354	0.999971916406333	12	28	aminoglycan catabolic process	BP	0.00642236637996895	BP aminoglycan catabolic process	Pdensi_DN15221_c0_g5, Pdensi_DN15493_c0_g1d395951, Pdensi_DN19222_c0_g1d60636, Pdensi_DN20461_c0_g1d188791, Pdensi_DN21911_c0_g1d19842, Pdensi_DN21911_c0_g1d421240, Pdensi_DN22250_c0_g2d67184, Pdensi_DN25305_c0_g1d227229, Pdensi_DN37381_c0_g1d240517, Pdensi_GG_108346_c0_g1, Pdensi_GG_15723_c0_g1, Pdensi_GG_88875_c0_g1
GO:0043090	0.00016676469658321	0.999992416376153	6	8	amino acid import	BP	0.00717204813976744	BP amino acid import	Pdensi_DN11360_c1_g1, Pdensi_DN20423_c0_g1d490946, Pdensi_DN23645_c0_g1d70322, Pdensi_DN23645_c0_g2, Pdensi_DN38303_c0_g1d33327, Pdensi_GG_91660_c1_g1
GO:0090627	0.000177190879448102	0.999942831058661	21	65	plant epidermal cell differentiation	BP	0.00759389483349007	BP plant epidermal cell differentiation	Pdensi_DN11777_c0_g1, Pdensi_DN14284_c0_g1d107643, Pdensi_DN17452_c0_g1d474352, Pdensi_DN18049_c0_g2, Pdensi_DN18278_c0_g1, Pdensi_DN19791_c0_g1d15652, Pdensi_DN20486_c0_g1, Pdensi_DN21202_c0_g1d220982, Pdensi_DN21722_c2_g3, Pdensi_DN22607_c0_g1d301507, Pdensi_DN22868_c0_g1d496691, Pdensi_DN24850_c0_g1d192691, Pdensi_DN26347_c0_g1, Pdensi_DN29111_c0_g1d232624, Pdensi_DN32028_c1_g1, Pdensi_DN32909…
GO:0006949	0.000180236168971316	0.999986077205366	7	11	syncytium formation	BP	0.00769758638314996	BP syncytium formation	Pdensi_DN21649_c0_g2, Pdensi_DN27257_c0_g1d230563, Pdensi_DN2770_c0_g1d326233, Pdensi_DN40217_c1_g4, Pdensi_GG_60414_c1_g1, Pdensi_GG_69927_c1_g1, Pdensi_GG_74594_c0_g1
GO:0034220	0.000187504130390056	0.999897895635741	59	266	ion transmembrane transport	BP	0.00798027959791587	BP ion transmembrane transport	Pdensi_DN11321_c0_g1, Pdensi_DN11351_c0_g1, Pdensi_DN11360_c1_g1, Pdensi_DN12171_c0_g1d337482, Pdensi_DN13088_c0_g1d212218, Pdensi_DN13334_c0_g1, Pdensi_DN13373_c0_g1, Pdensi_DN13486_c0_g1d7376, Pdensi_DN13489_c0_g1d391704, Pdensi_DN13866_c1_g1d523197, Pdensi_DN13969_c0_g1d212964, Pdensi_DN14428_c0_g1d179777, Pdensi_DN15198_c2_g2, Pdensi_DN15309_c0_g1d344494, Pdensi_DN16041_c0_g2, Pdensi_DN16107_…
GO:0016765	0.000190161762036138	0.999918551674422	33	126	transferase activity, transferring alkyl or aryl (other than methyl) groups	MF	0.00806548163118791	MF transferase activity, transferring alkyl or aryl (other than methyl) groups	Pdensi_DN10531_c0_g1d455577, Pdensi_DN15539_c0_g1d467281, Pdensi_DN16473_c2_g2, Pdensi_DN17839_c0_g1d216576, Pdensi_DN17887_c0_g1d282424, Pdensi_DN18654_c0_g2, Pdensi_DN18923_c0_g1d59930, Pdensi_DN19097_c2_g1d356771, Pdensi_DN19103_c0_g1d533551, Pdensi_DN19659_c1_g1, Pdensi_DN20326_c0_g1d290432, Pdensi_DN20345_c0_g1d219849, Pdensi_DN20362_c0_g1d290394, Pdensi_DN22675_c0_g1d301652, Pdensi_DN23058_…
GO:0009877	0.000195595841529757	0.999957782528614	13	33	nodulation	BP	0.00826745309558766	BP nodulation	Pdensi_DN14091_c0_g1d213054, Pdensi_DN15662_c0_g1, Pdensi_DN15829_c0_g1, Pdensi_DN18588_c0_g1d404615, Pdensi_DN19612_c1_g1d15578, Pdensi_DN19623_c0_g1d359959, Pdensi_DN19717_c0_g1d188135, Pdensi_DN20949_c1_g1, Pdensi_DN36051_c1_g1, Pdensi_DN50397_c0_g1d252384, Pdensi_GG_44037_c0_g1, Pdensi_GG_63438_c0_g1, Pdensi_GG_88875_c0_g1
GO:0015189	0.000198452470929198	0.999990658489815	6	8	L-lysine transmembrane transporter activity	MF	0.00835947052201759	MF L-lysine transmembrane transporter activity	Pdensi_DN16666_c0_g1d56138, Pdensi_DN20423_c0_g1d490946, Pdensi_DN21021_c0_g1d121912, Pdensi_DN22148_c1_g1, Pdensi_DN38295_c0_g3, Pdensi_GG_91660_c1_g1
GO:0010029	0.000201453564329468	0.999943709606882	17	50	regulation of seed germination	BP	0.00845692437287526	BP regulation of seed germination	Pdensi_DN11848_c0_g1d5764, Pdensi_DN15038_c0_g1d53704, Pdensi_DN16943_c0_g1d56581, Pdensi_DN17351_c0_g3, Pdensi_DN19174_c1_g3, Pdensi_DN19450_c4_g2, Pdensi_DN19517_c0_g1d61117, Pdensi_DN20096_c0_g1d62246, Pdensi_DN21920_c1_g1, Pdensi_DN22592_c0_g1d300803, Pdensi_DN25819_c0_g4, Pdensi_DN26750_c2_g1, Pdensi_DN26864_c0_g1d500265, Pdensi_DN26944_c0_g1d367833, Pdensi_DN334_c0_g1d445739, Pdensi_DN8870_…
GO:0032890	0.00020828730200544	0.999976732807398	8	15	regulation of organic acid transport	BP	0.00865518180630712	BP regulation of organic acid transport	Pdensi_DN2212_c0_g1d44145, Pdensi_DN28632_c0_g1d501877, Pdensi_DN33467_c0_g1, Pdensi_DN37026_c0_g1d32315, Pdensi_DN40456_c0_g1d442417, Pdensi_DN8786_c0_g1d452804, Pdensi_DN91978_c0_g1, Pdensi_GG_19927_c0_g1
GO:0051952	0.00020828730200544	0.999976732807398	8	15	regulation of amine transport	BP	0.00865518180630712	BP regulation of amine transport	Pdensi_DN2212_c0_g1d44145, Pdensi_DN28632_c0_g1d501877, Pdensi_DN33467_c0_g1, Pdensi_DN37026_c0_g1d32315, Pdensi_DN40456_c0_g1d442417, Pdensi_DN8786_c0_g1d452804, Pdensi_DN91978_c0_g1, Pdensi_GG_19927_c0_g1
GO:0051955	0.00020828730200544	0.999976732807398	8	15	regulation of amino acid transport	BP	0.00865518180630712	BP regulation of amino acid transport	Pdensi_DN2212_c0_g1d44145, Pdensi_DN28632_c0_g1d501877, Pdensi_DN33467_c0_g1, Pdensi_DN37026_c0_g1d32315, Pdensi_DN40456_c0_g1d442417, Pdensi_DN8786_c0_g1d452804, Pdensi_DN91978_c0_g1, Pdensi_GG_19927_c0_g1
GO:0051234	0.000213955247087434	0.999828759866082	384	2330	establishment of localization	BP	0.00886077285917657	BP establishment of localization	Pdensi_DN10184_c0_g1d454940, Pdensi_DN10239_c0_g1d266783, Pdensi_DN10531_c0_g1d455577, Pdensi_DN10554_c0_g1, Pdensi_DN10579_c0_g1, Pdensi_DN10853_c0_g1d5059, Pdensi_DN10914_c0_g1d387447, Pdensi_DN11163_c0_g1d268092, Pdensi_DN11163_c1_g1, Pdensi_DN11282_c0_g1d174432, Pdensi_DN11321_c0_g1, Pdensi_DN11351_c0_g1, Pdensi_DN11360_c1_g1, Pdensi_DN11575_c0_g1, Pdensi_DN11645_c0_g1d336523, Pdensi_DN11760_…
GO:0006796	0.000215365878869089	0.999834267344332	279	1627	phosphate-containing compound metabolic process	BP	0.00888926278553624	BP phosphate-containing compound metabolic process	Pdensi_DN10155_c0_g1d172859, Pdensi_DN10828_c0_g1d5061, Pdensi_DN10846_c0_g1d335071, Pdensi_DN11137_c0_g1d268121, Pdensi_DN11899_c0_g1d175265, Pdensi_DN12120_c0_g1, Pdensi_DN12572_c0_g1d211752, Pdensi_DN12591_c0_g1d211750, Pdensi_DN12725_c0_g3, Pdensi_DN12769_c0_g2, Pdensi_DN13003_c0_g1d212187, Pdensi_DN13005_c0_g1d339187, Pdensi_DN13044_c0_g1d460723, Pdensi_DN13292_c0_g1d339486, Pdensi_DN13328_c…
GO:0035821	0.000227835211276005	0.999934836151848	17	53	modification of morphology or physiology of other organism	BP	0.00937248527991591	BP modification of morphology or physiology of other organism	Pdensi_DN1182_c0_g1d259126, Pdensi_DN16137_c0_g1d183863, Pdensi_DN18829_c0_g1d480579, Pdensi_DN19310_c1_g1d357990, Pdensi_DN21588_c0_g1d418676, Pdensi_DN2212_c0_g1d44145, Pdensi_DN23897_c0_g1, Pdensi_DN24299_c0_g1d428145, Pdensi_DN24748_c1_g1, Pdensi_DN25305_c0_g1d227229, Pdensi_DN26776_c0_g1d430395, Pdensi_DN2986_c0_g1d381472, Pdensi_DN37026_c0_g1d32315, Pdensi_DN38289_c0_g2, Pdensi_DN39103_c0_g…
GO:0032787	0.00023500103489772	0.999845221569508	113	588	monocarboxylic acid metabolic process	BP	0.00963504243080651	BP monocarboxylic acid metabolic process	Pdensi_DN10846_c0_g1d335071, Pdensi_DN12363_c0_g1d270046, Pdensi_DN14055_c0_g3, Pdensi_DN14965_c0_g1d465570, Pdensi_DN15098_c0_g1d108891, Pdensi_DN15119_c0_g1d395319, Pdensi_DN15348_c2_g1, Pdensi_DN15545_c0_g1d214420, Pdensi_DN15745_c0_g1, Pdensi_DN15825_c0_g1d397026, Pdensi_DN16322_c0_g1, Pdensi_DN16628_c0_g1d215450, Pdensi_DN16894_c0_g6, Pdensi_DN17191_c1_g1, Pdensi_DN17340_c0_g1, Pdensi_DN1749…
GO:0052793	0.000236050656626827	0.999974465053795	8	14	pectin acetylesterase activity	MF	0.0096459238422258	MF pectin acetylesterase activity	Pdensi_DN16818_c0_g1d349161, Pdensi_DN16818_c3_g4, Pdensi_DN20849_c3_g1, Pdensi_DN21451_c0_g2, Pdensi_DN21700_c0_g1d123840, Pdensi_DN25363_c0_g2d74447, Pdensi_DN44148_c0_g1d246748, Pdensi_GG_156497_c2_g1
GO:0010256	0.000241032684208951	0.999980407579299	7	11	endomembrane system organization	BP	0.00978662824733526	BP endomembrane system organization	Pdensi_DN10184_c0_g1d454940, Pdensi_DN19899_c0_g1, Pdensi_DN25003_c0_g4, Pdensi_DN25618_c0_g1d193404, Pdensi_DN2665_c0_g1d326208, Pdensi_GG_94111_c0_g1, Pdensi_GG_94332_c0_g1
GO:0006631	0.000241085232434356	0.999862233406513	66	310	fatty acid metabolic process	BP	0.00978662824733526	BP fatty acid metabolic process	Pdensi_DN10846_c0_g1d335071, Pdensi_DN12363_c0_g1d270046, Pdensi_DN14965_c0_g1d465570, Pdensi_DN15119_c0_g1d395319, Pdensi_DN15745_c0_g1, Pdensi_DN15825_c0_g1d397026, Pdensi_DN16628_c0_g1d215450, Pdensi_DN17191_c1_g1, Pdensi_DN17498_c0_g1, Pdensi_DN17954_c0_g1d216668, Pdensi_DN18233_c1_g4, Pdensi_DN18337_c0_g1d353676, Pdensi_DN18447_c0_g1d186930, Pdensi_DN18467_c0_g1d354439, Pdensi_DN18774_c0_g1d…
GO:0004497	0.000254683665200036	0.999868180264118	49	214	monooxygenase activity	MF	0.0103046351380278	MF monooxygenase activity	Pdensi_DN10616_c0_g1d455771, Pdensi_DN10989_c0_g1d335310, Pdensi_DN14298_c0_g1d179354, Pdensi_DN14793_c1_g1, Pdensi_DN15296_c0_g1d466330, Pdensi_DN15825_c0_g1d397026, Pdensi_DN16628_c0_g1d215450, Pdensi_DN18024_c0_g1d58308, Pdensi_DN18151_c1_g2, Pdensi_DN18467_c0_g1d354439, Pdensi_DN19420_c0_g1d534137, Pdensi_DN19627_c0_g3, Pdensi_DN20016_c0_g2, Pdensi_DN20873_c1_g1, Pdensi_DN2124_c0_g1d203712, P…
GO:0042754	0.000255916466457941	0.999993409538927	5	6	negative regulation of circadian rhythm	BP	0.0103205656965006	BP negative regulation of circadian rhythm	Pdensi_DN21071_c1_g2d415963, Pdensi_DN21146_c1_g1, Pdensi_DN21322_c3_g1, Pdensi_DN24773_c0_g1d555703, Pdensi_GG_116652_c0_g1
GO:2000112	0.000259237338784522	0.999798914920551	288	1693	regulation of cellular macromolecule biosynthetic process	BP	0.010394431846215	BP regulation of cellular macromolecule biosynthetic process	Pdensi_DN10290_c0_g1d4636, Pdensi_DN10475_c0_g1, Pdensi_DN10618_c0_g1d103684, Pdensi_DN10619_c0_g1d103663, Pdensi_DN11057_c0_g1d49575, Pdensi_DN11265_c0_g1d210500, Pdensi_DN11359_c0_g1d210550, Pdensi_DN11360_c2_g3, Pdensi_DN11521_c0_g1d336257, Pdensi_DN11752_c0_g1d50151, Pdensi_DN11774_c0_g1d211004, Pdensi_DN11813_c0_g1d336868, Pdensi_DN11895_c0_g1, Pdensi_DN12229_c0_g1d337510, Pdensi_DN12235_c0_…
GO:0016705	0.000259438258275447	0.999859109597114	56	254	oxidoreductase activity, acting on paired donors, with incorporation or reduction of molecular oxygen	MF	0.010394431846215	MF oxidoreductase activity, acting on paired donors, with incorporation or reduction of molecular oxygen	Pdensi_DN10846_c0_g1d335071, Pdensi_DN10989_c0_g1d335310, Pdensi_DN11832_c0_g1d50232, Pdensi_DN14298_c0_g1d179354, Pdensi_DN14793_c1_g1, Pdensi_DN15009_c0_g1d213936, Pdensi_DN15825_c0_g1d397026, Pdensi_DN16628_c0_g1d215450, Pdensi_DN17434_c0_g1, Pdensi_DN18024_c0_g1d58308, Pdensi_DN18233_c1_g4, Pdensi_DN18467_c0_g1d354439, Pdensi_DN19420_c0_g1d534137, Pdensi_DN19627_c0_g3, Pdensi_DN20016_c0_g2, P…
GO:0015291	0.000265676189608615	0.999848355364008	65	303	secondary active transmembrane transporter activity	MF	0.0106097958837207	MF secondary active transmembrane transporter activity	Pdensi_DN11645_c0_g1d336523, Pdensi_DN11991_c0_g2, Pdensi_DN12300_c0_g1d105477, Pdensi_DN12952_c0_g1d51325, Pdensi_DN13918_c0_g1, Pdensi_DN14428_c0_g1d179777, Pdensi_DN15108_c0_g1d343889, Pdensi_DN15403_c1_g1, Pdensi_DN15709_c0_g1d468081, Pdensi_DN15917_c0_g1d397096, Pdensi_DN16041_c0_g2, Pdensi_DN17813_c0_g1d352282, Pdensi_DN17839_c0_g1, Pdensi_DN18559_c3_g4, Pdensi_DN19639_c0_g1d117970, Pdensi_…
GO:0006810	0.000268703451597342	0.999784525687108	378	2298	transport	BP	0.0106959626363991	BP transport	Pdensi_DN10184_c0_g1d454940, Pdensi_DN10239_c0_g1d266783, Pdensi_DN10531_c0_g1d455577, Pdensi_DN10554_c0_g1, Pdensi_DN10579_c0_g1, Pdensi_DN10853_c0_g1d5059, Pdensi_DN10914_c0_g1d387447, Pdensi_DN11163_c0_g1d268092, Pdensi_DN11163_c1_g1, Pdensi_DN11282_c0_g1d174432, Pdensi_DN11321_c0_g1, Pdensi_DN11351_c0_g1, Pdensi_DN11360_c1_g1, Pdensi_DN11575_c0_g1, Pdensi_DN11645_c0_g1d336523, Pdensi_DN11760_…
GO:0006082	0.000290623474821408	0.999785198420354	202	1145	organic acid metabolic process	BP	0.0115311894848494	BP organic acid metabolic process	Pdensi_DN10531_c0_g1d455577, Pdensi_DN10846_c0_g1d335071, Pdensi_DN11506_c0_g1d457563, Pdensi_DN11832_c0_g1d50232, Pdensi_DN12363_c0_g1d270046, Pdensi_DN12856_c0_g1d460187, Pdensi_DN13433_c0_g1, Pdensi_DN13569_c0_g1d106737, Pdensi_DN13668_c0_g2, Pdensi_DN14055_c0_g3, Pdensi_DN14572_c0_g2d180081, Pdensi_DN14607_c0_g1d213593, Pdensi_DN14800_c0_g1, Pdensi_DN14820_c0_g1, Pdensi_DN14965_c0_g1d465570, …
GO:0022838	0.000298991561663436	0.99986631644052	34	133	substrate-specific channel activity	MF	0.0117482376790564	MF substrate-specific channel activity	Pdensi_DN10207_c0_g1d266698, Pdensi_DN10853_c0_g1d5059, Pdensi_DN12191_c1_g2, Pdensi_DN15917_c0_g1d397096, Pdensi_DN16057_c0_g1d183538, Pdensi_DN18659_c0_g1d479685, Pdensi_DN19036_c0_g1d285517, Pdensi_DN19114_c0_g1d116860, Pdensi_DN19707_c0_g4, Pdensi_DN19803_c0_g1d409969, Pdensi_DN19807_c0_g1, Pdensi_DN19821_c0_g1d288223, Pdensi_DN19896_c0_g1, Pdensi_DN21621_c0_g1d123788, Pdensi_DN21923_c1_g1, P…
GO:1901175	0.000300869501536811	1	4	4	lycopene metabolic process	BP	0.0117482376790564	BP lycopene metabolic process	Pdensi_DN18313_c0_g1d186880, Pdensi_DN29431_c1_g1, Pdensi_DN71415_c0_g1, Pdensi_GG_66168_c0_g1
GO:1901177	0.000300869501536811	1	4	4	lycopene biosynthetic process	BP	0.0117482376790564	BP lycopene biosynthetic process	Pdensi_DN18313_c0_g1d186880, Pdensi_DN29431_c1_g1, Pdensi_DN71415_c0_g1, Pdensi_GG_66168_c0_g1
GO:1901810	0.000300869501536811	1	4	4	beta-carotene metabolic process	BP	0.0117482376790564	BP beta-carotene metabolic process	Pdensi_DN18313_c0_g1d186880, Pdensi_DN29431_c1_g1, Pdensi_DN71415_c0_g1, Pdensi_GG_66168_c0_g1
GO:1901812	0.000300869501536811	1	4	4	beta-carotene biosynthetic process	BP	0.0117482376790564	BP beta-carotene biosynthetic process	Pdensi_DN18313_c0_g1d186880, Pdensi_DN29431_c1_g1, Pdensi_DN71415_c0_g1, Pdensi_GG_66168_c0_g1
GO:0046462	0.000303233440354631	1	4	4	monoacylglycerol metabolic process	BP	0.0117658401147065	BP monoacylglycerol metabolic process	Pdensi_DN15038_c0_g1d53704, Pdensi_DN19174_c1_g3, Pdensi_DN20096_c0_g1d62246, Pdensi_DN334_c0_g1d445739
GO:0052651	0.000303233440354631	1	4	4	monoacylglycerol catabolic process	BP	0.0117658401147065	BP monoacylglycerol catabolic process	Pdensi_DN15038_c0_g1d53704, Pdensi_DN19174_c1_g3, Pdensi_DN20096_c0_g1d62246, Pdensi_DN334_c0_g1d445739
GO:0009266	0.000305926108506564	0.999801488593795	102	527	response to temperature stimulus	BP	0.0118199859378463	BP response to temperature stimulus	Pdensi_DN10695_c0_g1d49277, Pdensi_DN10751_c0_g1d49359, Pdensi_DN10914_c0_g1d387447, Pdensi_DN11349_c0_g1d388093, Pdensi_DN11521_c0_g1d336257, Pdensi_DN11834_c0_g1d336839, Pdensi_DN11848_c0_g1d5764, Pdensi_DN11991_c0_g2, Pdensi_DN13084_c0_g1, Pdensi_DN13526_c0_g1d212716, Pdensi_DN14132_c0_g1, Pdensi_DN15141_c0_g1d214053, Pdensi_DN15400_c0_g2, Pdensi_DN15747_c1_g2, Pdensi_DN16067_c0_g2d397404, Pde…
GO:0048878	0.000306550854810812	0.999818457246224	72	344	chemical homeostasis	BP	0.0118199859378463	BP chemical homeostasis	Pdensi_DN10329_c0_g1, Pdensi_DN10463_c0_g1d209872, Pdensi_DN10989_c0_g1d335310, Pdensi_DN11991_c0_g2, Pdensi_DN12300_c0_g1d105477, Pdensi_DN13969_c0_g1d212964, Pdensi_DN14761_c0_g1d53296, Pdensi_DN14892_c1_g1, Pdensi_DN14987_c0_g1d465381, Pdensi_DN15198_c2_g2, Pdensi_DN15309_c0_g1d344494, Pdensi_DN15495_c0_g1d276252, Pdensi_DN15917_c0_g1d397096, Pdensi_DN16057_c0_g1d183538, Pdensi_DN16107_c0_g2, …
GO:0009651	0.00030906655608523	0.999803420919494	94	474	response to salt stress	BP	0.011879745749526	BP response to salt stress	Pdensi_DN10584_c0_g1d455509, Pdensi_DN10914_c0_g1d387447, Pdensi_DN11560_c0_g3, Pdensi_DN13087_c0_g1d212168, Pdensi_DN13861_c0_g1, Pdensi_DN14428_c0_g1d179777, Pdensi_DN14761_c0_g1d53296, Pdensi_DN14864_c3_g1, Pdensi_DN14987_c0_g1d465381, Pdensi_DN15198_c2_g2, Pdensi_DN15348_c2_g1, Pdensi_DN15493_c0_g1d395951, Pdensi_DN15915_c1_g1, Pdensi_DN15992_c0_g3, Pdensi_DN16067_c0_g2d397404, Pdensi_DN16069…
GO:0031326	0.000317506244921368	0.999751425118502	301	1782	regulation of cellular biosynthetic process	BP	0.0121661271418468	BP regulation of cellular biosynthetic process	Pdensi_DN10290_c0_g1d4636, Pdensi_DN10475_c0_g1, Pdensi_DN10618_c0_g1d103684, Pdensi_DN10619_c0_g1d103663, Pdensi_DN11057_c0_g1d49575, Pdensi_DN11265_c0_g1d210500, Pdensi_DN11359_c0_g1d210550, Pdensi_DN11360_c2_g3, Pdensi_DN11521_c0_g1d336257, Pdensi_DN11752_c0_g1d50151, Pdensi_DN11774_c0_g1d211004, Pdensi_DN11813_c0_g1d336868, Pdensi_DN11848_c0_g1d5764, Pdensi_DN11895_c0_g1, Pdensi_DN12229_c0_g1…
GO:0050062	0.00032442303872433	1	4	4	long-chain-fatty-acyl-CoA reductase activity	MF	0.0123925570692834	MF long-chain-fatty-acyl-CoA reductase activity	Pdensi_DN19461_c0_g1d61048, Pdensi_DN21755_c0_g1d221703, Pdensi_DN21755_c0_g2d124051, Pdensi_DN2475_c0_g1d447206
GO:0008299	0.0003272106818148	0.999846952422367	37	150	isoprenoid biosynthetic process	BP	0.012430372213064	BP isoprenoid biosynthetic process	Pdensi_DN13292_c0_g1d339486, Pdensi_DN14695_c0_g2, Pdensi_DN15009_c0_g1d213936, Pdensi_DN15316_c1_g2, Pdensi_DN15585_c0_g3, Pdensi_DN15896_c0_g1d345756, Pdensi_DN16322_c0_g1, Pdensi_DN17034_c1_g1d472675, Pdensi_DN17248_c0_g1d185830, Pdensi_DN17833_c0_g1d282233, Pdensi_DN18313_c0_g1d186880, Pdensi_DN18455_c0_g1d404196, Pdensi_DN21516_c0_g1d65678, Pdensi_DN22261_c0_g1d542815, Pdensi_DN22724_c1_g4, …
GO:0008970	0.00032743419488071	0.999943564435477	10	23	phospholipase A1 activity	MF	0.012430372213064	MF phospholipase A1 activity	Pdensi_DN102060_c0_g1, Pdensi_DN15038_c0_g1d53704, Pdensi_DN17966_c0_g2, Pdensi_DN19174_c1_g3, Pdensi_DN19924_c1_g1d361392, Pdensi_DN20096_c0_g1d62246, Pdensi_DN21800_c0_g2d297024, Pdensi_DN22169_c0_g4, Pdensi_DN334_c0_g1d445739, Pdensi_DN7585_c0_g1d207735
GO:0080019	0.00033152095893701	0.999978710267317	6	9	fatty-acyl-CoA reductase (alcohol-forming) activity	MF	0.0125083061194025	MF fatty-acyl-CoA reductase (alcohol-forming) activity	Pdensi_DN19461_c0_g1d61048, Pdensi_DN20642_c1_g3, Pdensi_DN21755_c0_g1d221703, Pdensi_DN21755_c0_g2d124051, Pdensi_DN2475_c0_g1d447206, Pdensi_GG_80151_c1_g1
GO:0102965	0.00033152095893701	0.999978710267317	6	9	alcohol-forming fatty acyl-CoA reductase activity	MF	0.0125083061194025	MF alcohol-forming fatty acyl-CoA reductase activity	Pdensi_DN19461_c0_g1d61048, Pdensi_DN20642_c1_g3, Pdensi_DN21755_c0_g1d221703, Pdensi_DN21755_c0_g2d124051, Pdensi_DN2475_c0_g1d447206, Pdensi_GG_80151_c1_g1
GO:0004478	0.000335203810573436	0.999978426194603	6	9	methionine adenosyltransferase activity	MF	0.0125701428965038	MF methionine adenosyltransferase activity	Pdensi_DN18923_c0_g1d59930, Pdensi_DN20345_c0_g1d219849, Pdensi_DN23058_c0_g1d128325, Pdensi_DN24132_c0_g1d225215, Pdensi_DN26309_c0_g1d367274, Pdensi_DN26309_c0_g1d499805
GO:0006556	0.000335203810573436	0.999978426194603	6	9	S-adenosylmethionine biosynthetic process	BP	0.0125701428965038	BP S-adenosylmethionine biosynthetic process	Pdensi_DN18923_c0_g1d59930, Pdensi_DN20345_c0_g1d219849, Pdensi_DN23058_c0_g1d128325, Pdensi_DN24132_c0_g1d225215, Pdensi_DN26309_c0_g1d367274, Pdensi_DN26309_c0_g1d499805
GO:0006721	0.000337409971142993	0.999854692723152	31	118	terpenoid metabolic process	BP	0.0126144153345253	BP terpenoid metabolic process	Pdensi_DN13292_c0_g1d339486, Pdensi_DN14695_c0_g2, Pdensi_DN15009_c0_g1d213936, Pdensi_DN15316_c1_g2, Pdensi_DN15585_c0_g3, Pdensi_DN16322_c0_g1, Pdensi_DN16375_c0_g1d278578, Pdensi_DN17034_c1_g1d472675, Pdensi_DN17833_c0_g1d282233, Pdensi_DN18313_c0_g1d186880, Pdensi_DN18455_c0_g1d404196, Pdensi_DN18878_c0_g4, Pdensi_DN21516_c0_g1d65678, Pdensi_DN22261_c0_g1d542815, Pdensi_DN22724_c1_g4, Pdensi_…
GO:0006121	0.000354073435572883	1	4	4	mitochondrial electron transport, succinate to ubiquinone	BP	0.0131972825986256	BP mitochondrial electron transport, succinate to ubiquinone	Pdensi_DN18179_c0_g1d114616, Pdensi_DN22223_c1_g4, Pdensi_DN27429_c0_g1d230822, Pdensi_GG_93076_c0_g1
GO:0015562	0.000356997986110738	0.999930838910701	11	26	efflux transmembrane transporter activity	MF	0.0132660883056256	MF efflux transmembrane transporter activity	Pdensi_DN12300_c0_g1d105477, Pdensi_DN18861_c0_g4, Pdensi_DN20943_c0_g3, Pdensi_DN21684_c0_g1d123798, Pdensi_DN24950_c0_g4, Pdensi_DN25220_c1_g1d558723, Pdensi_DN25689_c0_g3, Pdensi_DN26463_c1_g1, Pdensi_DN32754_c0_g1d312152, Pdensi_DN8220_c0_g1d517661, Pdensi_GG_70108_c1_g1
GO:0048653	0.000361385191566336	0.999915758294979	13	34	anther development	BP	0.0133886682417649	BP anther development	Pdensi_DN16047_c2_g2, Pdensi_DN18313_c0_g1d186880, Pdensi_DN21754_c0_g3, Pdensi_DN21767_c0_g1, Pdensi_DN22365_c0_g1d496262, Pdensi_DN25233_c0_g1d74016, Pdensi_DN29431_c1_g1, Pdensi_DN33021_c0_g1d145718, Pdensi_DN40307_c0_g1, Pdensi_DN71415_c0_g1, Pdensi_DN9506_c0_g1d333058, Pdensi_GG_41517_c0_g1, Pdensi_GG_66168_c0_g1
GO:0016209	0.000368468726990031	0.999826603750135	37	149	antioxidant activity	MF	0.0136101061320642	MF antioxidant activity	Pdensi_DN12226_c0_g1d211408, Pdensi_DN15086_c0_g1d213965, Pdensi_DN16172_c0_g1d183781, Pdensi_DN16508_c0_g1d398834, Pdensi_DN16532_c0_g1d215401, Pdensi_DN18318_c1_g1, Pdensi_DN18878_c0_g4, Pdensi_DN19103_c0_g1d533551, Pdensi_DN19790_c1_g1, Pdensi_DN20063_c0_g1d361691, Pdensi_DN20337_c0_g1, Pdensi_DN21912_c1_g1, Pdensi_DN22633_c1_g1, Pdensi_DN22723_c0_g1d364100, Pdensi_DN22789_c1_g2, Pdensi_DN2314…
GO:0016032	0.000380761571961775	0.999810132688881	42	181	viral process	BP	0.0140220578896103	BP viral process	Pdensi_DN10914_c0_g1d387447, Pdensi_DN11138_c0_g1, Pdensi_DN11720_c0_g1d211026, Pdensi_DN1182_c0_g1d259126, Pdensi_DN12570_c0_g1d105682, Pdensi_DN13087_c0_g1d212168, Pdensi_DN13825_c0_g1d340893, Pdensi_DN13914_c0_g2, Pdensi_DN16069_c0_g1, Pdensi_DN16137_c0_g1d183863, Pdensi_DN18697_c0_g2, Pdensi_DN19281_c4_g4, Pdensi_DN19450_c4_g2, Pdensi_DN19752_c0_g1d409295, Pdensi_DN19900_c1_g1, Pdensi_DN20485…
GO:0048037	0.000384542806564175	0.999746919760282	105	547	cofactor binding	MF	0.0141190343902667	MF cofactor binding	Pdensi_DN11939_c0_g1d175433, Pdensi_DN12309_c0_g1d269969, Pdensi_DN13084_c0_g1, Pdensi_DN13536_c0_g1, Pdensi_DN14055_c0_g3, Pdensi_DN14298_c0_g1d179354, Pdensi_DN14661_c0_g1d342607, Pdensi_DN15098_c0_g1d108891, Pdensi_DN15275_c0_g1d275813, Pdensi_DN15924_c0_g1d110384, Pdensi_DN15974_c0_g1d10018, Pdensi_DN16309_c0_g1d278549, Pdensi_DN16590_c0_g1, Pdensi_DN16691_c0_g1, Pdensi_DN17167_c0_g1d400375, …
GO:0009112	0.000410796314646067	0.999871587694084	18	55	nucleobase metabolic process	BP	0.0150380793754364	BP nucleobase metabolic process	Pdensi_DN11699_c0_g1d336477, Pdensi_DN12952_c0_g1d51325, Pdensi_DN13044_c0_g1d460723, Pdensi_DN18235_c1_g1d353466, Pdensi_DN18588_c0_g1d404615, Pdensi_DN18900_c1_g1, Pdensi_DN19598_c1_g1, Pdensi_DN22009_c0_g6, Pdensi_DN22322_c1_g2d424376, Pdensi_DN22874_c1_g5, Pdensi_DN24324_c0_g1, Pdensi_DN25482_c0_g1d429139, Pdensi_DN27051_c0_g1, Pdensi_DN9263_c0_g1d332666, Pdensi_GG_153350_c0_g1, Pdensi_GG_153…
GO:0043436	0.000429388597859525	0.999680318390604	200	1141	oxoacid metabolic process	BP	0.0156420243334415	BP oxoacid metabolic process	Pdensi_DN10531_c0_g1d455577, Pdensi_DN10846_c0_g1d335071, Pdensi_DN11506_c0_g1d457563, Pdensi_DN11832_c0_g1d50232, Pdensi_DN12363_c0_g1d270046, Pdensi_DN12856_c0_g1d460187, Pdensi_DN13433_c0_g1, Pdensi_DN13668_c0_g2, Pdensi_DN14055_c0_g3, Pdensi_DN14572_c0_g2d180081, Pdensi_DN14607_c0_g1d213593, Pdensi_DN14800_c0_g1, Pdensi_DN14820_c0_g1, Pdensi_DN14965_c0_g1d465570, Pdensi_DN15098_c0_g1d108891, …
GO:0016835	0.000429837741845792	0.999776358357488	46	207	carbon-oxygen lyase activity	MF	0.0156420243334415	MF carbon-oxygen lyase activity	Pdensi_DN15316_c1_g2, Pdensi_DN15508_c0_g1d214396, Pdensi_DN15737_c0_g1d9790, Pdensi_DN15825_c0_g1d397026, Pdensi_DN16375_c0_g1d278578, Pdensi_DN16628_c0_g1d215450, Pdensi_DN17034_c1_g1d472675, Pdensi_DN17340_c0_g1, Pdensi_DN18028_c0_g1, Pdensi_DN18580_c1_g2, Pdensi_DN19094_c0_g2, Pdensi_DN19094_c0_g3, Pdensi_DN19345_c1_g2, Pdensi_DN20128_c0_g1d489148, Pdensi_DN20570_c0_g2, Pdensi_DN20643_c0_g1d2…
GO:0044242	0.000435881747403387	0.999818043144458	28	107	cellular lipid catabolic process	BP	0.0158151784456096	BP cellular lipid catabolic process	Pdensi_DN15038_c0_g1d53704, Pdensi_DN16322_c0_g1, Pdensi_DN16888_c0_g1d56335, Pdensi_DN17498_c0_g1, Pdensi_DN17919_c0_g2, Pdensi_DN18313_c0_g1d186880, Pdensi_DN18337_c0_g1d353676, Pdensi_DN18878_c0_g4, Pdensi_DN19174_c1_g3, Pdensi_DN19345_c1_g2, Pdensi_DN19658_c0_g1d485534, Pdensi_DN19658_c0_g2, Pdensi_DN19693_c2_g2, Pdensi_DN20096_c0_g1d62246, Pdensi_DN20643_c0_g1d291712, Pdensi_DN21226_c0_g1d49…
GO:0015204	0.000450702329998559	1	4	4	urea transmembrane transporter activity	MF	0.016304819585242	MF urea transmembrane transporter activity	Pdensi_DN18559_c3_g4, Pdensi_DN21746_c0_g1d541054, Pdensi_DN25626_c0_g1d559430, Pdensi_GG_89808_c0_g1
GO:0004620	0.000474590145022412	0.999831382964945	21	72	phospholipase activity	MF	0.0171186474597527	MF phospholipase activity	Pdensi_DN102060_c0_g1, Pdensi_DN14200_c0_g1, Pdensi_DN14697_c1_g7, Pdensi_DN15038_c0_g1d53704, Pdensi_DN17498_c0_g1, Pdensi_DN17930_c0_g2, Pdensi_DN17966_c0_g2, Pdensi_DN18673_c0_g2, Pdensi_DN19174_c1_g3, Pdensi_DN19732_c0_g1d61657, Pdensi_DN19924_c1_g1d361392, Pdensi_DN20096_c0_g1d62246, Pdensi_DN21800_c0_g2d297024, Pdensi_DN22169_c0_g4, Pdensi_DN30286_c0_g3, Pdensi_DN334_c0_g1d445739, Pdensi_DN…
GO:0009705	0.00048496849856225	0.999793039827022	29	109	plant-type vacuole membrane	CC	0.0173635953432196	CC plant-type vacuole membrane	Pdensi_DN12191_c1_g2, Pdensi_DN15309_c0_g1d344494, Pdensi_DN16345_c0_g1d398359, Pdensi_DN18194_c0_g3, Pdensi_DN19391_c0_g1, Pdensi_DN19821_c0_g1d288223, Pdensi_DN19899_c0_g1, Pdensi_DN20264_c0_g2d119506, Pdensi_DN20676_c0_g1, Pdensi_DN21835_c0_g2, Pdensi_DN22277_c0_g1d496154, Pdensi_DN22941_c0_g3, Pdensi_DN23104_c2_g1, Pdensi_DN24523_c0_g1d134371, Pdensi_DN25500_c0_g2d74961, Pdensi_DN25626_c0_g1d…
GO:0047172	0.000485615999842891	1	4	4	shikimate O-hydroxycinnamoyltransferase activity	MF	0.0173635953432196	MF shikimate O-hydroxycinnamoyltransferase activity	Pdensi_DN11788_c0_g1d5668, Pdensi_DN14424_c0_g1d213386, Pdensi_DN22719_c2_g2, Pdensi_DN24552_c1_g1
GO:0050737	0.000485615999842891	1	4	4	O-hydroxycinnamoyltransferase activity	MF	0.0173635953432196	MF O-hydroxycinnamoyltransferase activity	Pdensi_DN11788_c0_g1d5668, Pdensi_DN14424_c0_g1d213386, Pdensi_DN22719_c2_g2, Pdensi_DN24552_c1_g1
GO:0015179	0.000492351558155155	0.999922669371704	9	19	L-amino acid transmembrane transporter activity	MF	0.0175534033777055	MF L-amino acid transmembrane transporter activity	Pdensi_DN11360_c1_g1, Pdensi_DN16666_c0_g1d56138, Pdensi_DN16705_c0_g1d399342, Pdensi_DN20423_c0_g1d490946, Pdensi_DN21021_c0_g1d121912, Pdensi_DN22148_c1_g1, Pdensi_DN38295_c0_g3, Pdensi_DN38303_c0_g1d33327, Pdensi_GG_91660_c1_g1
GO:0009664	0.000500284865808475	0.99982148396847	21	72	plant-type cell wall organization	BP	0.0177846932064862	BP plant-type cell wall organization	Pdensi_DN11062_c0_g1d456534, Pdensi_DN1891_c0_g1d325527, Pdensi_DN19022_c0_g1d60200, Pdensi_DN19305_c0_g1d60788, Pdensi_DN19713_c0_g1d218900, Pdensi_DN19791_c0_g1d15652, Pdensi_DN19927_c0_g1d16045, Pdensi_DN21309_c0_g1d495337, Pdensi_DN21899_c1_g1, Pdensi_DN21952_c0_g1d495921, Pdensi_DN22105_c0_g3, Pdensi_DN24989_c0_g1d557044, Pdensi_DN38231_c0_g4, Pdensi_DN40217_c1_g4, Pdensi_DN41948_c0_g1d24469…
GO:0009687	0.000539958756772595	0.999914024771868	9	19	abscisic acid metabolic process	BP	0.0190300650667705	BP abscisic acid metabolic process	Pdensi_DN16322_c0_g1, Pdensi_DN17833_c0_g1d282233, Pdensi_DN18313_c0_g1d186880, Pdensi_DN22261_c0_g1d542815, Pdensi_DN29431_c1_g1, Pdensi_DN71415_c0_g1, Pdensi_GG_55735_c0_g1, Pdensi_GG_66168_c0_g1, Pdensi_GG_71020_c0_g1
GO:0043288	0.000539958756772595	0.999914024771868	9	19	apocarotenoid metabolic process	BP	0.0190300650667705	BP apocarotenoid metabolic process	Pdensi_DN16322_c0_g1, Pdensi_DN17833_c0_g1d282233, Pdensi_DN18313_c0_g1d186880, Pdensi_DN22261_c0_g1d542815, Pdensi_DN29431_c1_g1, Pdensi_DN71415_c0_g1, Pdensi_GG_55735_c0_g1, Pdensi_GG_66168_c0_g1, Pdensi_GG_71020_c0_g1
GO:1902644	0.000539958756772595	0.999914024771868	9	19	tertiary alcohol metabolic process	BP	0.0190300650667705	BP tertiary alcohol metabolic process	Pdensi_DN16322_c0_g1, Pdensi_DN17833_c0_g1d282233, Pdensi_DN18313_c0_g1d186880, Pdensi_DN22261_c0_g1d542815, Pdensi_DN29431_c1_g1, Pdensi_DN71415_c0_g1, Pdensi_GG_55735_c0_g1, Pdensi_GG_66168_c0_g1, Pdensi_GG_71020_c0_g1
GO:0004364	0.000551624409160875	0.999828124095251	17	54	glutathione transferase activity	MF	0.0193856578076536	MF glutathione transferase activity	Pdensi_DN15539_c0_g1d467281, Pdensi_DN16473_c2_g2, Pdensi_DN19097_c2_g1d356771, Pdensi_DN19103_c0_g1d533551, Pdensi_DN19659_c1_g1, Pdensi_DN22675_c0_g1d301652, Pdensi_DN24858_c0_g1d556409, Pdensi_DN24936_c1_g6, Pdensi_DN25081_c0_g1d136709, Pdensi_DN26107_c1_g1, Pdensi_DN26129_c1_g1, Pdensi_DN29353_c0_g1d81711, Pdensi_DN36837_c0_g1, Pdensi_DN38795_c1_g3, Pdensi_DN38795_c1_g4, Pdensi_DN5860_c0_g1, …
GO:0030599	0.000554928251268569	0.999843966754932	15	44	pectinesterase activity	MF	0.0193909587801233	MF pectinesterase activity	Pdensi_DN12559_c0_g1, Pdensi_DN18947_c0_g1d217923, Pdensi_DN19547_c2_g1, Pdensi_DN20919_c0_g1d362500, Pdensi_DN21652_c0_g1d495574, Pdensi_DN22249_c1_g2, Pdensi_DN23170_c0_g1d191209, Pdensi_DN26347_c0_g1d367335, Pdensi_DN29871_c0_g1d370444, Pdensi_DN36948_c0_g1d439380, Pdensi_DN39270_c1_g2, Pdensi_DN6719_c0_g1d46739, Pdensi_DN8144_c0_g1d384419, Pdensi_GG_117205_c0_g1, Pdensi_GG_386_c0_g1
GO:0045330	0.000554928251268569	0.999843966754932	15	44	aspartyl esterase activity	MF	0.0193909587801233	MF aspartyl esterase activity	Pdensi_DN12559_c0_g1, Pdensi_DN18947_c0_g1d217923, Pdensi_DN19547_c2_g1, Pdensi_DN20919_c0_g1d362500, Pdensi_DN21652_c0_g1d495574, Pdensi_DN22249_c1_g2, Pdensi_DN23170_c0_g1d191209, Pdensi_DN26347_c0_g1d367335, Pdensi_DN29871_c0_g1d370444, Pdensi_DN36948_c0_g1d439380, Pdensi_DN39270_c1_g2, Pdensi_DN6719_c0_g1d46739, Pdensi_DN8144_c0_g1d384419, Pdensi_GG_117205_c0_g1, Pdensi_GG_386_c0_g1
GO:0009723	0.000564711755290567	0.99976057966657	28	105	response to ethylene	BP	0.0196769251843455	BP response to ethylene	Pdensi_DN11974_c0_g1d211158, Pdensi_DN12309_c0_g1d269969, Pdensi_DN12359_c0_g1, Pdensi_DN13087_c0_g1d212168, Pdensi_DN14761_c0_g1d53296, Pdensi_DN14987_c0_g1d465381, Pdensi_DN15275_c0_g2, Pdensi_DN15579_c0_g1d54375, Pdensi_DN15747_c1_g2, Pdensi_DN16067_c0_g2d397404, Pdensi_DN18821_c0_g1d355808, Pdensi_DN20881_c1_g1, Pdensi_DN21129_c2_g5, Pdensi_DN21801_c0_g2, Pdensi_DN23145_c0_g1d496996, Pdensi_D…
GO:0005253	0.000568442711354807	0.999883151885363	11	26	anion channel activity	MF	0.019750975564023	MF anion channel activity	Pdensi_DN10207_c0_g1d266698, Pdensi_DN12191_c1_g2, Pdensi_DN16057_c0_g1d183538, Pdensi_DN19803_c0_g1d409969, Pdensi_DN19821_c0_g1d288223, Pdensi_DN21621_c0_g1d123788, Pdensi_DN26013_c1_g1, Pdensi_DN29864_c0_g2, Pdensi_DN36260_c0_g1d239483, Pdensi_DN72762_c0_g1, Pdensi_GG_151125_c0_g1
GO:0015267	0.000583194997591918	0.999720751233515	36	148	channel activity	MF	0.0201497148044399	MF channel activity	Pdensi_DN10207_c0_g1d266698, Pdensi_DN10853_c0_g1d5059, Pdensi_DN12191_c1_g2, Pdensi_DN15917_c0_g1d397096, Pdensi_DN16057_c0_g1d183538, Pdensi_DN18659_c0_g1d479685, Pdensi_DN19036_c0_g1d285517, Pdensi_DN19114_c0_g1d116860, Pdensi_DN19707_c0_g4, Pdensi_DN19803_c0_g1d409969, Pdensi_DN19807_c0_g1, Pdensi_DN19821_c0_g1d288223, Pdensi_DN19896_c0_g1, Pdensi_DN21621_c0_g1d123788, Pdensi_DN21746_c0_g1d54…
GO:0022803	0.000583194997591918	0.999720751233515	36	148	passive transmembrane transporter activity	MF	0.0201497148044399	MF passive transmembrane transporter activity	Pdensi_DN10207_c0_g1d266698, Pdensi_DN10853_c0_g1d5059, Pdensi_DN12191_c1_g2, Pdensi_DN15917_c0_g1d397096, Pdensi_DN16057_c0_g1d183538, Pdensi_DN18659_c0_g1d479685, Pdensi_DN19036_c0_g1d285517, Pdensi_DN19114_c0_g1d116860, Pdensi_DN19707_c0_g4, Pdensi_DN19803_c0_g1d409969, Pdensi_DN19807_c0_g1, Pdensi_DN19821_c0_g1d288223, Pdensi_DN19896_c0_g1, Pdensi_DN21621_c0_g1d123788, Pdensi_DN21746_c0_g1d54…
GO:0008324	0.000603438758920772	0.999620830207574	81	408	cation transmembrane transporter activity	MF	0.0207907471560938	MF cation transmembrane transporter activity	Pdensi_DN10554_c0_g1, Pdensi_DN11321_c0_g1, Pdensi_DN11351_c0_g1, Pdensi_DN11360_c1_g1, Pdensi_DN11991_c0_g2, Pdensi_DN12171_c0_g1d337482, Pdensi_DN12952_c0_g1d51325, Pdensi_DN13088_c0_g1d212218, Pdensi_DN13489_c0_g1d391704, Pdensi_DN13918_c0_g1, Pdensi_DN13969_c0_g1d212964, Pdensi_DN15198_c2_g2, Pdensi_DN15273_c0_g3d525430, Pdensi_DN15273_c2_g1, Pdensi_DN15309_c0_g1d344494, Pdensi_DN15495_c0_g1d…
GO:0007275	0.00062131980902757	0.999560661749902	139	766	multicellular organism development	BP	0.021293417571045	BP multicellular organism development	Pdensi_DN10531_c0_g1d455577, Pdensi_DN11503_c0_g1d388392, Pdensi_DN11521_c0_g1d336257, Pdensi_DN11689_c0_g1, Pdensi_DN11895_c0_g1, Pdensi_DN12353_c0_g1d50734, Pdensi_DN12416_c0_g1d337984, Pdensi_DN13087_c0_g1d212168, Pdensi_DN14857_c0_g1d342973, Pdensi_DN15221_c0_g1d214075, Pdensi_DN15274_c0_g1d344023, Pdensi_DN15834_c0_g1d526435, Pdensi_DN15932_c0_g1, Pdensi_DN16047_c2_g2, Pdensi_DN16047_c2_g6, …
GO:1905392	0.000621490805528876	0.999725505508661	30	115	plant organ morphogenesis	BP	0.021293417571045	BP plant organ morphogenesis	Pdensi_DN11991_c0_g2, Pdensi_DN12939_c0_g2, Pdensi_DN13087_c0_g1d212168, Pdensi_DN13684_c0_g1, Pdensi_DN14344_c0_g3, Pdensi_DN14761_c0_g1d53296, Pdensi_DN14987_c0_g1d465381, Pdensi_DN15426_c1_g7, Pdensi_DN16107_c0_g2, Pdensi_DN18955_c0_g1d14400, Pdensi_DN19072_c0_g1d356753, Pdensi_DN19072_c0_g3, Pdensi_DN19134_c0_g1d482421, Pdensi_DN19404_c0_g1, Pdensi_DN19454_c0_g1, Pdensi_DN19663_c0_g2d359591, …
GO:0048646	0.000630591018121874	0.999668367976156	45	199	anatomical structure formation involved in morphogenesis	BP	0.021545193119164	BP anatomical structure formation involved in morphogenesis	Pdensi_DN13861_c0_g1, Pdensi_DN14695_c0_g2, Pdensi_DN14965_c0_g1d465570, Pdensi_DN15221_c0_g1d214075, Pdensi_DN15274_c0_g1d344023, Pdensi_DN15585_c0_g3, Pdensi_DN16340_c0_g2, Pdensi_DN18455_c0_g1d404196, Pdensi_DN19172_c0_g1d406742, Pdensi_DN19752_c0_g1d409295, Pdensi_DN20133_c0_g2, Pdensi_DN20303_c1_g6, Pdensi_DN20680_c0_g1d291823, Pdensi_DN20786_c0_g1d362316, Pdensi_DN21565_c1_g5, Pdensi_DN2164…
GO:0009072	0.000632779035294682	0.999769782697573	21	72	aromatic amino acid family metabolic process	BP	0.0215600613133645	BP aromatic amino acid family metabolic process	Pdensi_DN12856_c0_g1d460187, Pdensi_DN15345_c1_g1d466625, Pdensi_DN17340_c0_g1, Pdensi_DN18184_c0_g1d531093, Pdensi_DN18446_c0_g1d354246, Pdensi_DN18654_c0_g2, Pdensi_DN19245_c0_g2, Pdensi_DN19541_c0_g1d117779, Pdensi_DN21910_c0_g1d222028, Pdensi_DN22048_c0_g1, Pdensi_DN23268_c0_g1d364537, Pdensi_DN24439_c0_g3, Pdensi_DN25906_c0_g1d429621, Pdensi_DN30915_c0_g1d234365, Pdensi_DN31812_c0_g1, Pdensi…
GO:2000022	0.000649769719837439	0.999786783813658	18	57	regulation of jasmonic acid mediated signaling pathway	BP	0.0220310094059581	BP regulation of jasmonic acid mediated signaling pathway	Pdensi_DN11143_c0_g1d456681, Pdensi_DN11475_c0_g1d336191, Pdensi_DN14396_c0_g2d8212, Pdensi_DN19128_c0_g4, Pdensi_DN21565_c1_g5, Pdensi_DN21872_c3_g1, Pdensi_DN22574_c0_g1, Pdensi_DN22686_c0_g3, Pdensi_DN23253_c1_g2, Pdensi_DN24217_c0_g6, Pdensi_DN24374_c1_g3, Pdensi_DN24892_c0_g2d135882, Pdensi_DN26035_c1_g1, Pdensi_DN29676_c0_g1d233126, Pdensi_DN34212_c0_g1d146735, Pdensi_DN38489_c0_g1d378125, …
GO:0019752	0.00065202803809944	0.999514057850301	189	1081	carboxylic acid metabolic process	BP	0.0220310094059581	BP carboxylic acid metabolic process	Pdensi_DN10531_c0_g1d455577, Pdensi_DN10846_c0_g1d335071, Pdensi_DN11506_c0_g1d457563, Pdensi_DN11832_c0_g1d50232, Pdensi_DN12363_c0_g1d270046, Pdensi_DN12856_c0_g1d460187, Pdensi_DN13433_c0_g1, Pdensi_DN13668_c0_g2, Pdensi_DN14055_c0_g3, Pdensi_DN14572_c0_g2d180081, Pdensi_DN14607_c0_g1d213593, Pdensi_DN14800_c0_g1, Pdensi_DN14820_c0_g1, Pdensi_DN14965_c0_g1d465570, Pdensi_DN15098_c0_g1d108891, …
GO:0045335	0.000653576370276715	0.999874205632043	10	24	phagocytic vesicle	CC	0.0220310094059581	CC phagocytic vesicle	Pdensi_DN12572_c0_g1d211752, Pdensi_DN16398_c0_g1d278483, Pdensi_DN19182_c0_g3d482227, Pdensi_DN19216_c2_g1, Pdensi_DN21339_c0_g3, Pdensi_DN24760_c0_g1d22637, Pdensi_DN25232_c0_g1d137507, Pdensi_DN27207_c0_g1d79864, Pdensi_DN38676_c4_g1, Pdensi_GG_50854_c0_g1
GO:0009743	0.000653765726274368	0.999724554504294	27	102	response to carbohydrate	BP	0.0220310094059581	BP response to carbohydrate	Pdensi_DN10914_c0_g1d387447, Pdensi_DN11560_c0_g3, Pdensi_DN14761_c0_g1d53296, Pdensi_DN14987_c0_g1d465381, Pdensi_DN16069_c0_g1, Pdensi_DN16276_c0_g3d278254, Pdensi_DN17084_c0_g1d215790, Pdensi_DN18507_c0_g1d115375, Pdensi_DN20557_c11_g1, Pdensi_DN21394_c3_g1, Pdensi_DN21565_c1_g5, Pdensi_DN21711_c0_g1d221681, Pdensi_DN21872_c3_g1, Pdensi_DN22410_c0_g1, Pdensi_DN23145_c0_g1d496996, Pdensi_DN2495…
GO:0015079	0.000659242314287333	0.999758843728169	21	73	potassium ion transmembrane transporter activity	MF	0.0221548646604759	MF potassium ion transmembrane transporter activity	Pdensi_DN11321_c0_g1, Pdensi_DN11351_c0_g1, Pdensi_DN13088_c0_g1d212218, Pdensi_DN15273_c2_g1, Pdensi_DN18659_c0_g1d479685, Pdensi_DN19036_c0_g1d285517, Pdensi_DN20264_c0_g2d119506, Pdensi_DN21237_c1_g1, Pdensi_DN21532_c0_g1d295568, Pdensi_DN22260_c0_g1d222431, Pdensi_DN22841_c1_g1, Pdensi_DN22841_c1_g2, Pdensi_DN22882_c0_g3, Pdensi_DN24824_c0_g1, Pdensi_DN24855_c2_g1, Pdensi_DN25402_c0_g2, Pdens…
GO:0031012	0.000684931562391029	0.999921921444506	7	13	extracellular matrix	CC	0.0229554719820427	CC extracellular matrix	Pdensi_DN17492_c0_g1d474248, Pdensi_DN22169_c0_g1d125273, Pdensi_DN24100_c0_g1, Pdensi_DN40307_c0_g1, Pdensi_DN6400_c0_g1d329090, Pdensi_DN9506_c0_g1d333058, Pdensi_GG_41517_c0_g1
GO:0047893	0.000692841018049711	0.999941566405025	6	10	flavonol 3-O-glucosyltransferase activity	MF	0.0231574579402485	MF flavonol 3-O-glucosyltransferase activity	Pdensi_DN16116_c1_g2, Pdensi_DN19973_c1_g1d219319, Pdensi_DN20656_c0_g1d220197, Pdensi_DN26113_c0_g2, Pdensi_DN27414_c0_g1d24736, Pdensi_DN35431_c0_g1d238732
GO:0005911	0.000711035784920425	0.999502942588795	128	703	cell-cell junction	CC	0.0237011928306808	CC cell-cell junction	Pdensi_DN10914_c0_g1d387447, Pdensi_DN11064_c0_g1d210295, Pdensi_DN11138_c0_g1, Pdensi_DN11282_c0_g1d174432, Pdensi_DN11720_c0_g1d211026, Pdensi_DN11994_c0_g1d336954, Pdensi_DN12589_c0_g1d176330, Pdensi_DN13117_c0_g1d51549, Pdensi_DN13486_c0_g1d7376, Pdensi_DN13825_c0_g1d340893, Pdensi_DN13877_c0_g1, Pdensi_DN13969_c0_g1d212964, Pdensi_DN14059_c0_g2, Pdensi_DN14200_c0_g1, Pdensi_DN14269_c0_g1d527…
GO:0019915	0.000720082182009591	0.999917169754849	7	13	lipid storage	BP	0.0239378671316702	BP lipid storage	Pdensi_DN13964_c0_g1d272966, Pdensi_DN15038_c0_g1d53704, Pdensi_DN19174_c1_g3, Pdensi_DN20096_c0_g1d62246, Pdensi_DN334_c0_g1d445739, Pdensi_DN39627_c0_g1d151386, Pdensi_DN9752_c0_g1d454312
GO:0010052	0.000724441675525929	0.999916577362913	7	13	guard cell differentiation	BP	0.0240178776522074	BP guard cell differentiation	Pdensi_DN14284_c0_g1d107643, Pdensi_DN18049_c0_g2, Pdensi_DN18278_c0_g1, Pdensi_DN20486_c0_g1, Pdensi_DN21202_c0_g1d220982, Pdensi_DN22607_c0_g1d301507, Pdensi_DN26347_c0_g1
GO:0009166	0.000728754075473866	0.999826645515886	12	32	nucleotide catabolic process	BP	0.0240893678366712	BP nucleotide catabolic process	Pdensi_DN12769_c0_g2, Pdensi_DN16530_c0_g1d10873, Pdensi_DN18900_c1_g1, Pdensi_DN19598_c1_g1, Pdensi_DN21266_c0_g1d221055, Pdensi_DN22322_c1_g2d424376, Pdensi_DN22874_c1_g5, Pdensi_DN47344_c0_g1d249493, Pdensi_DN7948_c0_g1d208066, Pdensi_GG_153350_c0_g1, Pdensi_GG_153351_c0_g1, Pdensi_GG_93214_c0_g1
GO:0005764	0.000730514975860028	0.999766207906988	17	54	lysosome	CC	0.0240893678366712	CC lysosome	Pdensi_DN14059_c0_g2, Pdensi_DN14892_c1_g1, Pdensi_DN15915_c1_g1, Pdensi_DN17226_c0_g1d57101, Pdensi_DN18859_c0_g1d532690, Pdensi_DN19282_c0_g1d14910, Pdensi_DN19290_c1_g3, Pdensi_DN19600_c0_g1d485629, Pdensi_DN20723_c1_g1, Pdensi_DN20765_c1_g1, Pdensi_DN21104_c0_g1d416376, Pdensi_DN25478_c0_g1d74559, Pdensi_DN37032_c0_g1d509284, Pdensi_DN39985_c0_g2, Pdensi_DN46633_c0_g1d97448, Pdensi_DN8654_c0_…
GO:0003854	0.000741459848279623	0.999727226673714	21	71	3-beta-hydroxy-delta5-steroid dehydrogenase activity	MF	0.0243849094487684	MF 3-beta-hydroxy-delta5-steroid dehydrogenase activity	Pdensi_DN11939_c0_g1d175433, Pdensi_DN15098_c0_g1d108891, Pdensi_DN15924_c0_g1d110384, Pdensi_DN16309_c0_g1d278549, Pdensi_DN20189_c0_g1d119417, Pdensi_DN21071_c1_g2d415963, Pdensi_DN21146_c1_g1, Pdensi_DN21322_c0_g1d294658, Pdensi_DN21905_c2_g4, Pdensi_DN21972_c0_g1d297903, Pdensi_DN22184_c0_g1d496036, Pdensi_DN24678_c1_g6, Pdensi_DN24773_c0_g1d555703, Pdensi_DN25550_c1_g1, Pdensi_DN30823_c0_g1d…
GO:0071804	0.000767956134654367	0.99976436634335	16	49	cellular potassium ion transport	BP	0.0251219692985338	BP cellular potassium ion transport	Pdensi_DN11321_c0_g1, Pdensi_DN11351_c0_g1, Pdensi_DN13088_c0_g1d212218, Pdensi_DN19596_c0_g1d408249, Pdensi_DN20405_c0_g2, Pdensi_DN21237_c1_g1, Pdensi_DN21532_c0_g1d295568, Pdensi_DN22260_c0_g1d222431, Pdensi_DN22841_c1_g1, Pdensi_DN22882_c0_g3, Pdensi_DN24824_c0_g1, Pdensi_DN24855_c2_g1, Pdensi_DN25402_c0_g2, Pdensi_DN26996_c0_g2d79059, Pdensi_DN31921_c1_g1, Pdensi_DN37129_c0_g2
GO:0071805	0.000767956134654367	0.99976436634335	16	49	potassium ion transmembrane transport	BP	0.0251219692985338	BP potassium ion transmembrane transport	Pdensi_DN11321_c0_g1, Pdensi_DN11351_c0_g1, Pdensi_DN13088_c0_g1d212218, Pdensi_DN19596_c0_g1d408249, Pdensi_DN20405_c0_g2, Pdensi_DN21237_c1_g1, Pdensi_DN21532_c0_g1d295568, Pdensi_DN22260_c0_g1d222431, Pdensi_DN22841_c1_g1, Pdensi_DN22882_c0_g3, Pdensi_DN24824_c0_g1, Pdensi_DN24855_c2_g1, Pdensi_DN25402_c0_g2, Pdensi_DN26996_c0_g2d79059, Pdensi_DN31921_c1_g1, Pdensi_DN37129_c0_g2
GO:1990137	0.00079393070724577	0.999959277518837	5	7	plant seed peroxidase activity	MF	0.0259027790427665	MF plant seed peroxidase activity	Pdensi_DN18151_c1_g2, Pdensi_DN23377_c0_g3d548222, Pdensi_DN26366_c1_g5, Pdensi_DN38467_c1_g1, Pdensi_DN8362_c0_g1d517694
GO:0009741	0.000797257269687499	0.999753487196871	16	50	response to brassinosteroid	BP	0.0259424984580853	BP response to brassinosteroid	Pdensi_DN10989_c0_g1d335310, Pdensi_DN19116_c1_g1d406902, Pdensi_DN19547_c2_g1, Pdensi_DN20016_c0_g2, Pdensi_DN20475_c0_g1, Pdensi_DN21129_c2_g5, Pdensi_DN21165_c0_g1, Pdensi_DN22803_c0_g3d545638, Pdensi_DN23350_c1_g1d547912, Pdensi_DN23378_c4_g1, Pdensi_DN25163_c0_g1d558215, Pdensi_DN38231_c0_g4, Pdensi_DN38364_c0_g1, Pdensi_DN38755_c0_g1, Pdensi_GG_117440_c0_g1, Pdensi_GG_9808_c0_g1
GO:0040008	0.000815542649468429	0.999504176436992	68	340	regulation of growth	BP	0.0264674791252287	BP regulation of growth	Pdensi_DN10914_c0_g1d387447, Pdensi_DN10989_c0_g1d335310, Pdensi_DN11265_c0_g1d210500, Pdensi_DN11521_c0_g1d336257, Pdensi_DN11712_c0_g1d336667, Pdensi_DN13237_c0_g1, Pdensi_DN14761_c0_g1d53296, Pdensi_DN14987_c0_g1d465381, Pdensi_DN15009_c0_g1d213936, Pdensi_DN15579_c0_g1d54375, Pdensi_DN16066_c0_g1d55175, Pdensi_DN16069_c0_g1, Pdensi_DN16107_c0_g2, Pdensi_DN16172_c0_g1d183781, Pdensi_DN16237_c0…
GO:0000323	0.000824588978282317	0.999721712243501	18	59	lytic vacuole	CC	0.0266906432444013	CC lytic vacuole	Pdensi_DN14059_c0_g2, Pdensi_DN14892_c1_g1, Pdensi_DN15915_c1_g1, Pdensi_DN17226_c0_g1d57101, Pdensi_DN18859_c0_g1d532690, Pdensi_DN19282_c0_g1d14910, Pdensi_DN19290_c1_g3, Pdensi_DN19600_c0_g1d485629, Pdensi_DN20723_c1_g1, Pdensi_DN20765_c1_g1, Pdensi_DN21104_c0_g1d416376, Pdensi_DN24950_c0_g4, Pdensi_DN25478_c0_g1d74559, Pdensi_DN37032_c0_g1d509284, Pdensi_DN39985_c0_g2, Pdensi_DN46633_c0_g1d97…
GO:0007623	0.000880152077308898	0.999643525983399	24	88	circadian rhythm	BP	0.0280097266139708	BP circadian rhythm	Pdensi_DN12634_c0_g1d459820, Pdensi_DN13044_c0_g1d460723, Pdensi_DN14334_c0_g1d179490, Pdensi_DN16541_c2_g1, Pdensi_DN17084_c0_g1d215790, Pdensi_DN18816_c0_g1d14153, Pdensi_DN19112_c1_g1d285936, Pdensi_DN20189_c0_g1d119417, Pdensi_DN20557_c11_g1, Pdensi_DN21071_c1_g2d415963, Pdensi_DN21146_c1_g1, Pdensi_DN21322_c0_g1d294658, Pdensi_DN21322_c3_g1, Pdensi_DN24773_c0_g1d555703, Pdensi_DN24966_c0_g1d…
GO:1901334	0.000882362897940211	0.999921817146583	6	10	lactone metabolic process	BP	0.0280097266139708	BP lactone metabolic process	Pdensi_DN14695_c0_g2, Pdensi_DN15585_c0_g3, Pdensi_DN18455_c0_g1d404196, Pdensi_DN237_c0_g1d202516, Pdensi_GG_120308_c0_g1, Pdensi_GG_75008_c0_g1
GO:1901336	0.000882362897940211	0.999921817146583	6	10	lactone biosynthetic process	BP	0.0280097266139708	BP lactone biosynthetic process	Pdensi_DN14695_c0_g2, Pdensi_DN15585_c0_g3, Pdensi_DN18455_c0_g1d404196, Pdensi_DN237_c0_g1d202516, Pdensi_GG_120308_c0_g1, Pdensi_GG_75008_c0_g1
GO:1901600	0.000882362897940211	0.999921817146583	6	10	strigolactone metabolic process	BP	0.0280097266139708	BP strigolactone metabolic process	Pdensi_DN14695_c0_g2, Pdensi_DN15585_c0_g3, Pdensi_DN18455_c0_g1d404196, Pdensi_DN237_c0_g1d202516, Pdensi_GG_120308_c0_g1, Pdensi_GG_75008_c0_g1
GO:1901601	0.000882362897940211	0.999921817146583	6	10	strigolactone biosynthetic process	BP	0.0280097266139708	BP strigolactone biosynthetic process	Pdensi_DN14695_c0_g2, Pdensi_DN15585_c0_g3, Pdensi_DN18455_c0_g1d404196, Pdensi_DN237_c0_g1d202516, Pdensi_GG_120308_c0_g1, Pdensi_GG_75008_c0_g1
GO:0016119	0.000882637754720287	0.999921787795921	6	10	carotene metabolic process	BP	0.0280097266139708	BP carotene metabolic process	Pdensi_DN16322_c0_g1, Pdensi_DN18313_c0_g1d186880, Pdensi_DN25448_c0_g1, Pdensi_DN29431_c1_g1, Pdensi_DN71415_c0_g1, Pdensi_GG_66168_c0_g1
GO:0009608	0.000883558855790299	0.999844902431645	9	20	response to symbiont	BP	0.0280097266139708	BP response to symbiont	Pdensi_DN14091_c0_g1d213054, Pdensi_DN16830_c0_g1d349088, Pdensi_DN18366_c0_g1d283686, Pdensi_DN19612_c1_g1d15578, Pdensi_DN19717_c0_g1d188135, Pdensi_DN24097_c0_g1d71155, Pdensi_DN36051_c1_g1, Pdensi_DN50397_c0_g1d252384, Pdensi_GG_44037_c0_g1
GO:0009610	0.000883558855790299	0.999844902431645	9	20	response to symbiotic fungus	BP	0.0280097266139708	BP response to symbiotic fungus	Pdensi_DN14091_c0_g1d213054, Pdensi_DN16830_c0_g1d349088, Pdensi_DN18366_c0_g1d283686, Pdensi_DN19612_c1_g1d15578, Pdensi_DN19717_c0_g1d188135, Pdensi_DN24097_c0_g1d71155, Pdensi_DN36051_c1_g1, Pdensi_DN50397_c0_g1d252384, Pdensi_GG_44037_c0_g1
GO:0048511	0.000886930653190848	0.999590982564824	31	125	rhythmic process	BP	0.0280443368489651	BP rhythmic process	Pdensi_DN12634_c0_g1d459820, Pdensi_DN13044_c0_g1d460723, Pdensi_DN14334_c0_g1d179490, Pdensi_DN15328_c0_g1, Pdensi_DN16532_c0_g1d215401, Pdensi_DN16541_c2_g1, Pdensi_DN17084_c0_g1d215790, Pdensi_DN18816_c0_g1d14153, Pdensi_DN19112_c1_g1d285936, Pdensi_DN19779_c0_g4d486097, Pdensi_DN20189_c0_g1d119417, Pdensi_DN20557_c11_g1, Pdensi_DN20807_c1_g1, Pdensi_DN21071_c1_g2d415963, Pdensi_DN21146_c1_g1,…
GO:0043692	0.000914326255909861	0.999860649151838	8	17	monoterpene metabolic process	BP	0.0287626929608473	BP monoterpene metabolic process	Pdensi_DN15316_c1_g2, Pdensi_DN15896_c0_g1d345756, Pdensi_DN17034_c1_g1d472675, Pdensi_DN17248_c0_g1d185830, Pdensi_DN22808_c3_g2, Pdensi_DN24439_c2_g1, Pdensi_DN44775_c0_g1d38317, Pdensi_GG_80104_c0_g1
GO:0043693	0.000914326255909861	0.999860649151838	8	17	monoterpene biosynthetic process	BP	0.0287626929608473	BP monoterpene biosynthetic process	Pdensi_DN15316_c1_g2, Pdensi_DN15896_c0_g1d345756, Pdensi_DN17034_c1_g1d472675, Pdensi_DN17248_c0_g1d185830, Pdensi_DN22808_c3_g2, Pdensi_DN24439_c2_g1, Pdensi_DN44775_c0_g1d38317, Pdensi_GG_80104_c0_g1
GO:0030246	0.000932235817538853	0.99944164714328	63	314	carbohydrate binding	MF	0.0292512769278773	MF carbohydrate binding	Pdensi_DN10099_c0_g1d386291, Pdensi_DN10911_c0_g1, Pdensi_DN11064_c0_g1d210295, Pdensi_DN11832_c0_g1d50232, Pdensi_DN11994_c0_g1d336954, Pdensi_DN13590_c1_g1, Pdensi_DN15221_c0_g5, Pdensi_DN15508_c0_g1d214396, Pdensi_DN16567_c1_g4, Pdensi_DN16912_c0_g1d215698, Pdensi_DN17071_c0_g1d528962, Pdensi_DN17434_c0_g1, Pdensi_DN17921_c0_g1, Pdensi_DN18224_c1_g1d353651, Pdensi_DN18233_c1_g4, Pdensi_DN19305…
GO:2000122	0.00101215231043003	0.999944995260208	5	7	negative regulation of stomatal complex development	BP	0.0316780494104056	BP negative regulation of stomatal complex development	Pdensi_DN18431_c0_g1, Pdensi_DN21375_c1_g1, Pdensi_DN22201_c1_g3, Pdensi_DN24648_c1_g1, Pdensi_DN26942_c0_g1d500380
GO:0033836	0.00101595382010724	0.999972410975172	4	5	flavonol 7-O-beta-glucosyltransferase activity	MF	0.0317163248409113	MF flavonol 7-O-beta-glucosyltransferase activity	Pdensi_DN16116_c1_g2, Pdensi_DN19973_c1_g1d219319, Pdensi_DN20656_c0_g1d220197, Pdensi_DN26113_c0_g2
GO:0071669	0.00103328861361922	0.999498515173338	34	142	plant-type cell wall organization or biogenesis	BP	0.0321758226519402	BP plant-type cell wall organization or biogenesis	Pdensi_DN11062_c0_g1d456534, Pdensi_DN12969_c0_g1d51365, Pdensi_DN16433_c0_g1d215250, Pdensi_DN17499_c0_g1, Pdensi_DN18434_c0_g1d283766, Pdensi_DN1891_c0_g1d325527, Pdensi_DN19022_c0_g1d60200, Pdensi_DN19173_c0_g1d406996, Pdensi_DN19305_c0_g1d60788, Pdensi_DN19317_c1_g1d218483, Pdensi_DN19457_c0_g1d408126, Pdensi_DN19713_c0_g1d218900, Pdensi_DN19791_c0_g1d15652, Pdensi_DN19927_c0_g1d16045, Pdensi…
GO:1901657	0.00107235223328291	0.999478666367594	34	141	glycosyl compound metabolic process	BP	0.0333079102762116	BP glycosyl compound metabolic process	Pdensi_DN11068_c0_g1d387639, Pdensi_DN13044_c0_g1d460723, Pdensi_DN14142_c0_g1, Pdensi_DN15521_c0_g1, Pdensi_DN15698_c0_g1d276674, Pdensi_DN16067_c0_g2d397404, Pdensi_DN16495_c1_g1d470655, Pdensi_DN16946_c0_g1, Pdensi_DN17226_c0_g1d57101, Pdensi_DN17880_c0_g1, Pdensi_DN18367_c1_g1, Pdensi_DN19154_c1_g1d357014, Pdensi_DN2051_c0_g1d380860, Pdensi_DN20847_c0_g1d414702, Pdensi_DN21066_c1_g1d293290, P…
GO:0009835	0.0010751588265896	0.999831696145311	8	17	fruit ripening	BP	0.0333109661638591	BP fruit ripening	Pdensi_DN18224_c1_g1d353651, Pdensi_DN18313_c0_g1d186880, Pdensi_DN29431_c1_g1, Pdensi_DN34854_c1_g2, Pdensi_DN71415_c0_g1, Pdensi_DN9772_c0_g1d385977, Pdensi_GG_122874_c0_g1, Pdensi_GG_66168_c0_g1
GO:0010038	0.00108170292517968	0.999351888176526	62	299	response to metal ion	BP	0.0334295125118343	BP response to metal ion	Pdensi_DN10329_c0_g1, Pdensi_DN10914_c0_g1d387447, Pdensi_DN13044_c0_g1d460723, Pdensi_DN14200_c0_g1, Pdensi_DN14686_c0_g2d213578, Pdensi_DN14761_c0_g1d53296, Pdensi_DN14892_c1_g1, Pdensi_DN14987_c0_g1d465381, Pdensi_DN15952_c0_g1d397157, Pdensi_DN16069_c0_g1, Pdensi_DN16107_c0_g2, Pdensi_DN16172_c0_g1d183781, Pdensi_DN16857_c0_g1d111899, Pdensi_DN17351_c0_g3, Pdensi_DN17930_c0_g2, Pdensi_DN18413…
GO:0016114	0.00108962272514482	0.99953156111421	26	99	terpenoid biosynthetic process	BP	0.0335898734819079	BP terpenoid biosynthetic process	Pdensi_DN13292_c0_g1d339486, Pdensi_DN14695_c0_g2, Pdensi_DN15009_c0_g1d213936, Pdensi_DN15585_c0_g3, Pdensi_DN16322_c0_g1, Pdensi_DN17833_c0_g1d282233, Pdensi_DN18313_c0_g1d186880, Pdensi_DN18455_c0_g1d404196, Pdensi_DN21516_c0_g1d65678, Pdensi_DN22261_c0_g1d542815, Pdensi_DN22724_c1_g4, Pdensi_DN22779_c0_g1d21081, Pdensi_DN23220_c0_g1d128802, Pdensi_DN237_c0_g1d202516, Pdensi_DN25735_c0_g6, Pde…
GO:0033764	0.00110573879637364	0.99957747707749	21	73	steroid dehydrogenase activity, acting on the CH-OH group of donors, NAD or NADP as acceptor	MF	0.0340014679884896	MF steroid dehydrogenase activity, acting on the CH-OH group of donors, NAD or NADP as acceptor	Pdensi_DN11939_c0_g1d175433, Pdensi_DN15098_c0_g1d108891, Pdensi_DN15924_c0_g1d110384, Pdensi_DN16309_c0_g1d278549, Pdensi_DN20189_c0_g1d119417, Pdensi_DN21071_c1_g2d415963, Pdensi_DN21146_c1_g1, Pdensi_DN21322_c0_g1d294658, Pdensi_DN21905_c2_g4, Pdensi_DN21972_c0_g1d297903, Pdensi_DN22184_c0_g1d496036, Pdensi_DN24678_c1_g6, Pdensi_DN24773_c0_g1d555703, Pdensi_DN25550_c1_g1, Pdensi_DN30823_c0_g1d…
GO:0010374	0.00112986031561576	0.999821671676529	8	17	stomatal complex development	BP	0.0346565632969424	BP stomatal complex development	Pdensi_DN14284_c0_g1d107643, Pdensi_DN18049_c0_g2, Pdensi_DN18278_c0_g1, Pdensi_DN20486_c0_g1, Pdensi_DN21202_c0_g1d220982, Pdensi_DN22607_c0_g1d301507, Pdensi_DN26347_c0_g1, Pdensi_GG_121618_c0_g1
GO:0016160	0.00114463482009917	0.99978677341938	9	21	amylase activity	MF	0.0350224086746762	MF amylase activity	Pdensi_DN10695_c0_g1d49277, Pdensi_DN15916_c0_g1d277422, Pdensi_DN19220_c0_g1d357855, Pdensi_DN20300_c0_g1d62840, Pdensi_DN22335_c2_g1d423747, Pdensi_DN24330_c0_g15, Pdensi_DN32104_c0_g1d235565, Pdensi_DN39748_c1_g3, Pdensi_GG_65470_c0_g1
GO:0010444	0.00119634813598947	0.999809374165026	8	17	guard mother cell differentiation	BP	0.0365138512969489	BP guard mother cell differentiation	Pdensi_DN18278_c0_g1, Pdensi_DN21722_c2_g3, Pdensi_DN22607_c0_g1d301507, Pdensi_DN22868_c0_g1d496691, Pdensi_DN32028_c1_g1, Pdensi_DN32909_c0_g1d199954, Pdensi_DN34080_c0_g2, Pdensi_DN34732_c1_g1
GO:0046688	0.00120570551315475	0.999916938452525	5	8	response to copper ion	BP	0.0366775325685579	BP response to copper ion	Pdensi_DN10914_c0_g1d387447, Pdensi_DN16069_c0_g1, Pdensi_DN20865_c0_g1d537920, Pdensi_DN23286_c2_g2, Pdensi_GG_146822_c0_g1
GO:0006206	0.0012086469755462	0.999669078113279	13	37	pyrimidine nucleobase metabolic process	BP	0.0366775325685579	BP pyrimidine nucleobase metabolic process	Pdensi_DN12952_c0_g1d51325, Pdensi_DN18235_c1_g1d353466, Pdensi_DN18900_c1_g1, Pdensi_DN19598_c1_g1, Pdensi_DN22009_c0_g6, Pdensi_DN22322_c1_g2d424376, Pdensi_DN22874_c1_g5, Pdensi_DN25482_c0_g1d429139, Pdensi_DN27051_c0_g1, Pdensi_DN9263_c0_g1d332666, Pdensi_GG_153350_c0_g1, Pdensi_GG_153351_c0_g1, Pdensi_GG_93214_c0_g1
GO:0006040	0.00121065676608411	0.99964598332669	14	42	amino sugar metabolic process	BP	0.0366775325685579	BP amino sugar metabolic process	Pdensi_DN15221_c0_g5, Pdensi_DN15493_c0_g1d395951, Pdensi_DN19222_c0_g1d60636, Pdensi_DN20461_c0_g1d188791, Pdensi_DN20557_c11_g1, Pdensi_DN21911_c0_g1d19842, Pdensi_DN21911_c0_g1d421240, Pdensi_DN22250_c0_g2d67184, Pdensi_DN23775_c1_g3, Pdensi_DN25305_c0_g1d227229, Pdensi_DN37381_c0_g1d240517, Pdensi_GG_108346_c0_g1, Pdensi_GG_15723_c0_g1, Pdensi_GG_88875_c0_g1
GO:1990136	0.00122568297341898	0.999964880993309	4	5	linoleate 9S-lipoxygenase activity	MF	0.0370415247495172	MF linoleate 9S-lipoxygenase activity	Pdensi_DN14965_c0_g1d465570, Pdensi_DN20786_c0_g1d362316, Pdensi_DN27720_c1_g1, Pdensi_DN40370_c0_g1d91729
GO:0051235	0.00124011034913968	0.999578253865543	17	57	maintenance of location	BP	0.0373856796431814	BP maintenance of location	Pdensi_DN11163_c0_g1d268092, Pdensi_DN11163_c1_g1, Pdensi_DN13897_c0_g1d178581, Pdensi_DN13964_c0_g1d272966, Pdensi_DN14892_c1_g1, Pdensi_DN15038_c0_g1d53704, Pdensi_DN15327_c0_g1, Pdensi_DN19174_c1_g3, Pdensi_DN20096_c0_g1d62246, Pdensi_DN22262_c0_g1d496121, Pdensi_DN334_c0_g1d445739, Pdensi_DN39627_c0_g1d151386, Pdensi_DN7676_c0_g1, Pdensi_DN8870_c0_g1d171246, Pdensi_DN9752_c0_g1d454312, Pdensi…
GO:0016829	0.00126554242873893	0.999180695582193	81	424	lyase activity	MF	0.0380569962667802	MF lyase activity	Pdensi_DN10352_c0_g1, Pdensi_DN11779_c0_g1d336679, Pdensi_DN13569_c0_g1d106737, Pdensi_DN13861_c0_g1, Pdensi_DN14572_c0_g2d180081, Pdensi_DN14800_c0_g1, Pdensi_DN15296_c0_g1d466330, Pdensi_DN15316_c1_g2, Pdensi_DN15508_c0_g1d214396, Pdensi_DN15521_c0_g1, Pdensi_DN15737_c0_g1d9790, Pdensi_DN15825_c0_g1d397026, Pdensi_DN16375_c0_g1d278578, Pdensi_DN16580_c0_g1d55897, Pdensi_DN16590_c0_g1, Pdensi_DN…
GO:0046873	0.00126856654222601	0.999317200778579	43	193	metal ion transmembrane transporter activity	MF	0.0380569962667802	MF metal ion transmembrane transporter activity	Pdensi_DN10554_c0_g1, Pdensi_DN11321_c0_g1, Pdensi_DN11351_c0_g1, Pdensi_DN11991_c0_g2, Pdensi_DN12171_c0_g1d337482, Pdensi_DN13088_c0_g1d212218, Pdensi_DN13489_c0_g1d391704, Pdensi_DN13969_c0_g1d212964, Pdensi_DN15273_c2_g1, Pdensi_DN15309_c0_g1d344494, Pdensi_DN15495_c0_g1d276252, Pdensi_DN15917_c0_g1d397096, Pdensi_DN16107_c0_g2, Pdensi_DN17331_c0_g1d57154, Pdensi_DN17766_c0_g1d216454, Pdensi_…
GO:0015698	0.0012915441743206	0.999447285626293	25	96	inorganic anion transport	BP	0.0386520519322223	BP inorganic anion transport	Pdensi_DN12300_c0_g1d105477, Pdensi_DN13373_c0_g1, Pdensi_DN14428_c0_g1d179777, Pdensi_DN16057_c0_g1d183538, Pdensi_DN19803_c0_g1d409969, Pdensi_DN19821_c0_g1d288223, Pdensi_DN20676_c0_g1, Pdensi_DN21253_c0_g1d294442, Pdensi_DN21524_c0_g2d221423, Pdensi_DN21591_c0_g1d540405, Pdensi_DN21621_c0_g1d123788, Pdensi_DN21684_c0_g1d123798, Pdensi_DN21746_c0_g1d541054, Pdensi_DN22056_c0_g1d190192, Pdensi_…
GO:0048437	0.00129479871323996	0.999576421229424	16	52	floral organ development	BP	0.0386553984777949	BP floral organ development	Pdensi_DN12603_c0_g1d105849, Pdensi_DN15221_c0_g1d214075, Pdensi_DN16137_c0_g1d183863, Pdensi_DN17786_c0_g1d12450, Pdensi_DN19032_c0_g1d218074, Pdensi_DN19980_c0_g1d219298, Pdensi_DN23957_c2_g7, Pdensi_DN24748_c1_g1, Pdensi_DN25689_c0_g3, Pdensi_DN32754_c0_g1d312152, Pdensi_DN33793_c0_g1, Pdensi_DN40246_c0_g1d151943, Pdensi_DN40341_c0_g1d34889, Pdensi_GG_3689_c1_g1, Pdensi_GG_44349_c0_g1, Pdensi_…
GO:1901292	0.00138186646904831	0.999638589477507	12	34	nucleoside phosphate catabolic process	BP	0.0411022462217934	BP nucleoside phosphate catabolic process	Pdensi_DN12769_c0_g2, Pdensi_DN16530_c0_g1d10873, Pdensi_DN18900_c1_g1, Pdensi_DN19598_c1_g1, Pdensi_DN21266_c0_g1d221055, Pdensi_DN22322_c1_g2d424376, Pdensi_DN22874_c1_g5, Pdensi_DN47344_c0_g1d249493, Pdensi_DN7948_c0_g1d208066, Pdensi_GG_153350_c0_g1, Pdensi_GG_153351_c0_g1, Pdensi_GG_93214_c0_g1
GO:0030139	0.00138344145819695	0.999665834491586	11	30	endocytic vesicle	CC	0.0411022462217934	CC endocytic vesicle	Pdensi_DN12572_c0_g1d211752, Pdensi_DN16398_c0_g1d278483, Pdensi_DN19182_c0_g3d482227, Pdensi_DN19216_c2_g1, Pdensi_DN21339_c0_g3, Pdensi_DN24760_c0_g1d22637, Pdensi_DN25232_c0_g1d137507, Pdensi_DN27207_c0_g1d79864, Pdensi_DN38676_c4_g1, Pdensi_DN9362_c0_g1d102983, Pdensi_GG_50854_c0_g1
GO:0007568	0.00139280006665011	0.999311504026067	34	141	aging	BP	0.0412805802886659	BP aging	Pdensi_DN11720_c0_g1d211026, Pdensi_DN14761_c0_g1d53296, Pdensi_DN14987_c0_g1d465381, Pdensi_DN15579_c0_g1d54375, Pdensi_DN16202_c0_g1d469842, Pdensi_DN16214_c0_g2, Pdensi_DN16495_c1_g1d470655, Pdensi_DN16946_c0_g1, Pdensi_DN18224_c1_g1d353651, Pdensi_DN18313_c0_g1d186880, Pdensi_DN21565_c1_g5, Pdensi_DN21593_c1_g4, Pdensi_DN21872_c3_g1, Pdensi_DN23145_c0_g1d496996, Pdensi_DN24570_c0_g1, Pdensi_D…
GO:0005680	0.00140934091616407	0.999534911279658	16	52	anaphase-promoting complex	CC	0.0416704165115818	CC anaphase-promoting complex	Pdensi_DN10243_c0_g1d518882, Pdensi_DN12107_c0_g1d337459, Pdensi_DN15182_c0_g1, Pdensi_DN16724_c0_g3, Pdensi_DN20247_c0_g1, Pdensi_DN24028_c1_g1, Pdensi_DN25760_c3_g2, Pdensi_DN26271_c0_g3, Pdensi_DN26510_c0_g1d77745, Pdensi_DN36123_c0_g1d31519, Pdensi_DN3861_c0_g1d382050, Pdensi_DN38757_c0_g1d510690, Pdensi_DN39503_c1_g1, Pdensi_DN74748_c0_g1, Pdensi_DN75789_c0_g1, Pdensi_GG_2181_c0_g1
GO:0009506	0.00141814621563957	0.998993180745957	124	691	plasmodesma	CC	0.0418302121159874	CC plasmodesma	Pdensi_DN10914_c0_g1d387447, Pdensi_DN11064_c0_g1d210295, Pdensi_DN11138_c0_g1, Pdensi_DN11282_c0_g1d174432, Pdensi_DN11720_c0_g1d211026, Pdensi_DN11994_c0_g1d336954, Pdensi_DN12589_c0_g1d176330, Pdensi_DN13117_c0_g1d51549, Pdensi_DN13486_c0_g1d7376, Pdensi_DN13825_c0_g1d340893, Pdensi_DN13969_c0_g1d212964, Pdensi_DN14059_c0_g2, Pdensi_DN14200_c0_g1, Pdensi_DN14269_c0_g1d52720, Pdensi_DN14475_c0_…
GO:0050826	0.00142823258843104	0.99962491669711	12	34	response to freezing	BP	0.0420269398031143	BP response to freezing	Pdensi_DN16067_c0_g2d397404, Pdensi_DN16222_c0_g1d347070, Pdensi_DN20498_c1_g1d120044, Pdensi_DN21722_c2_g3, Pdensi_DN22868_c0_g1d496691, Pdensi_DN23401_c0_g1d224095, Pdensi_DN24913_c0_g1d192801, Pdensi_DN32028_c1_g1, Pdensi_DN33577_c0_g2, Pdensi_DN34080_c0_g2, Pdensi_DN34732_c1_g1, Pdensi_DN39093_c0_g2
GO:0010015	0.00144007791233478	0.999624244083203	12	33	root morphogenesis	BP	0.0422075344573846	BP root morphogenesis	Pdensi_DN11991_c0_g2, Pdensi_DN13087_c0_g1d212168, Pdensi_DN13684_c0_g1, Pdensi_DN15426_c1_g7, Pdensi_DN16107_c0_g2, Pdensi_DN18955_c0_g1d14400, Pdensi_DN19072_c0_g1d356753, Pdensi_DN19072_c0_g3, Pdensi_DN19663_c0_g2d359591, Pdensi_DN21564_c0_g2d123398, Pdensi_DN24726_c0_g2, Pdensi_DN26944_c0_g1d367833
GO:0044282	0.00144123288391069	0.999158098904796	54	260	small molecule catabolic process	BP	0.0422075344573846	BP small molecule catabolic process	Pdensi_DN11779_c0_g1d336679, Pdensi_DN12856_c0_g1d460187, Pdensi_DN13536_c0_g1, Pdensi_DN13590_c1_g1, Pdensi_DN17351_c0_g3, Pdensi_DN18330_c0_g1d353900, Pdensi_DN18337_c0_g1d353676, Pdensi_DN18588_c0_g1d404615, Pdensi_DN18878_c0_g4, Pdensi_DN19305_c0_g2, Pdensi_DN19345_c1_g2, Pdensi_DN19541_c0_g1d117779, Pdensi_DN19658_c0_g1d485534, Pdensi_DN19658_c0_g2, Pdensi_DN20446_c0_g1d490968, Pdensi_DN2047…
GO:0009944	0.00147089863946338	0.999609592894425	12	35	polarity specification of adaxial/abaxial axis	BP	0.0429739982551059	BP polarity specification of adaxial/abaxial axis	Pdensi_DN10463_c0_g1d209872, Pdensi_DN11895_c0_g1, Pdensi_DN12603_c0_g1d105849, Pdensi_DN17786_c0_g1d12450, Pdensi_DN19032_c0_g1d218074, Pdensi_DN19752_c0_g1d409295, Pdensi_DN20680_c0_g1d291823, Pdensi_DN21309_c0_g1d495337, Pdensi_DN21918_c0_g1d541792, Pdensi_DN26798_c0_g1d140295, Pdensi_DN39953_c3_g1, Pdensi_DN8217_c0_g1d102160
GO:0016229	0.00148120421378716	0.999401848062584	22	80	steroid dehydrogenase activity	MF	0.0431725398805262	MF steroid dehydrogenase activity	Pdensi_DN11939_c0_g1d175433, Pdensi_DN15098_c0_g1d108891, Pdensi_DN15924_c0_g1d110384, Pdensi_DN16309_c0_g1d278549, Pdensi_DN18206_c0_g1, Pdensi_DN20189_c0_g1d119417, Pdensi_DN21071_c1_g2d415963, Pdensi_DN21146_c1_g1, Pdensi_DN21322_c0_g1d294658, Pdensi_DN21905_c2_g4, Pdensi_DN21972_c0_g1d297903, Pdensi_DN22184_c0_g1d496036, Pdensi_DN24678_c1_g6, Pdensi_DN24773_c0_g1d555703, Pdensi_DN25550_c1_g1,…
GO:0042743	0.00148660561340015	0.999370827670288	24	90	hydrogen peroxide metabolic process	BP	0.043227539113054	BP hydrogen peroxide metabolic process	Pdensi_DN15086_c0_g1d213965, Pdensi_DN16508_c0_g1d398834, Pdensi_DN16532_c0_g1d215401, Pdensi_DN18318_c1_g1, Pdensi_DN20063_c0_g1d361691, Pdensi_DN20337_c0_g1, Pdensi_DN21912_c1_g1, Pdensi_DN22633_c1_g1, Pdensi_DN22723_c0_g1d364100, Pdensi_DN22789_c1_g2, Pdensi_DN23148_c0_g6, Pdensi_DN23979_c0_g1d224838, Pdensi_DN24570_c0_g1, Pdensi_DN25099_c0_g1d73557, Pdensi_DN39819_c1_g4, Pdensi_DN39846_c0_g1d…
GO:0072529	0.00152010486818296	0.999741140771667	8	18	pyrimidine-containing compound catabolic process	BP	0.0440502517785164	BP pyrimidine-containing compound catabolic process	Pdensi_DN14142_c0_g1, Pdensi_DN16530_c0_g1d10873, Pdensi_DN21266_c0_g1d221055, Pdensi_DN21570_c1_g1, Pdensi_DN22009_c0_g6, Pdensi_DN25482_c0_g1d429139, Pdensi_DN47344_c0_g1d249493, Pdensi_DN9263_c0_g1d332666
GO:0006636	0.00152206154519264	0.999661290780569	10	26	unsaturated fatty acid biosynthetic process	BP	0.0440502517785164	BP unsaturated fatty acid biosynthetic process	Pdensi_DN10846_c0_g1d335071, Pdensi_DN20362_c0_g1d290394, Pdensi_DN20685_c1_g1, Pdensi_DN23377_c0_g3d548222, Pdensi_DN24386_c0_g2d71870, Pdensi_DN26366_c1_g5, Pdensi_DN31506_c0_g1, Pdensi_DN8362_c0_g1d517694, Pdensi_DN9159_c0_g1d332506, Pdensi_DN9409_c0_g1
GO:0030054	0.001586431964653	0.998861679634634	129	725	cell junction	CC	0.045805429965333	CC cell junction	Pdensi_DN10914_c0_g1d387447, Pdensi_DN11064_c0_g1d210295, Pdensi_DN11138_c0_g1, Pdensi_DN11282_c0_g1d174432, Pdensi_DN11720_c0_g1d211026, Pdensi_DN11994_c0_g1d336954, Pdensi_DN12589_c0_g1d176330, Pdensi_DN13117_c0_g1d51549, Pdensi_DN13486_c0_g1d7376, Pdensi_DN13825_c0_g1d340893, Pdensi_DN13877_c0_g1, Pdensi_DN13969_c0_g1d212964, Pdensi_DN14059_c0_g2, Pdensi_DN14200_c0_g1, Pdensi_DN14269_c0_g1d527…
GO:0043648	0.00159095224051235	0.999293919799327	26	102	dicarboxylic acid metabolic process	BP	0.045828366647077	BP dicarboxylic acid metabolic process	Pdensi_DN13433_c0_g1, Pdensi_DN15345_c1_g1d466625, Pdensi_DN15737_c0_g1d9790, Pdensi_DN16857_c0_g1d111899, Pdensi_DN17340_c0_g1, Pdensi_DN17351_c0_g3, Pdensi_DN18184_c0_g1d531093, Pdensi_DN18446_c0_g1d354246, Pdensi_DN18654_c0_g2, Pdensi_DN21165_c0_g1, Pdensi_DN21612_c0_g1d419047, Pdensi_DN22048_c0_g1, Pdensi_DN22128_c0_g2, Pdensi_DN22417_c1_g2, Pdensi_DN23378_c4_g1, Pdensi_DN24802_c0_g3, Pdensi_…
GO:0009514	0.00163113031181881	0.99967916872287	9	21	glyoxysome	CC	0.0468759412041388	CC glyoxysome	Pdensi_DN15545_c0_g1d214420, Pdensi_DN18337_c0_g1d353676, Pdensi_DN19345_c1_g2, Pdensi_DN19658_c0_g1d485534, Pdensi_DN19658_c0_g2, Pdensi_DN22633_c1_g1, Pdensi_DN833_c0_g1d299, Pdensi_DN96473_c0_g1, Pdensi_GG_144570_c0_g1
GO:0016627	0.00164678016560598	0.999238928358415	28	116	oxidoreductase activity, acting on the CH-CH group of donors	MF	0.0472153753775142	MF oxidoreductase activity, acting on the CH-CH group of donors	Pdensi_DN13536_c0_g1, Pdensi_DN17248_c0_g1d185830, Pdensi_DN18206_c0_g1, Pdensi_DN18337_c0_g1d353676, Pdensi_DN18821_c0_g1d355808, Pdensi_DN19245_c0_g2, Pdensi_DN20475_c0_g1, Pdensi_DN20735_c0_g1d189051, Pdensi_DN21442_c0_g1d539776, Pdensi_DN22223_c1_g4, Pdensi_DN22330_c0_g1d543295, Pdensi_DN22674_c0_g2d301727, Pdensi_DN22808_c3_g2, Pdensi_DN24029_c0_g1d365267, Pdensi_DN24978_c0_g1d226534, Pdensi…
GO:0045490	0.00166710491661677	0.9993909923004	18	64	pectin catabolic process	BP	0.0476869545915958	BP pectin catabolic process	Pdensi_DN12559_c0_g1, Pdensi_DN18947_c0_g1d217923, Pdensi_DN19547_c2_g1, Pdensi_DN20919_c0_g1d362500, Pdensi_DN21652_c0_g1d495574, Pdensi_DN22249_c1_g2, Pdensi_DN23170_c0_g1d191209, Pdensi_DN24228_c0_g2, Pdensi_DN24669_c0_g1d365890, Pdensi_DN26347_c0_g1d367335, Pdensi_DN29871_c0_g1d370444, Pdensi_DN36948_c0_g1d439380, Pdensi_DN39270_c1_g2, Pdensi_DN40101_c2_g6, Pdensi_DN6719_c0_g1d46739, Pdensi_D…
GO:0046417	0.00168167512102311	0.999708726328072	8	18	chorismate metabolic process	BP	0.0478944240351383	BP chorismate metabolic process	Pdensi_DN15345_c1_g1d466625, Pdensi_DN17340_c0_g1, Pdensi_DN18184_c0_g1d531093, Pdensi_DN18446_c0_g1d354246, Pdensi_DN18654_c0_g2, Pdensi_DN22048_c0_g1, Pdensi_DN3472_c0_g1d1288, Pdensi_DN8555_c0_g1d208626
GO:0033559	0.00168214562464876	0.999515281715188	13	39	unsaturated fatty acid metabolic process	BP	0.0478944240351383	BP unsaturated fatty acid metabolic process	Pdensi_DN10846_c0_g1d335071, Pdensi_DN17498_c0_g1, Pdensi_DN20128_c0_g1d489148, Pdensi_DN20362_c0_g1d290394, Pdensi_DN20685_c1_g1, Pdensi_DN23377_c0_g3d548222, Pdensi_DN24386_c0_g2d71870, Pdensi_DN24916_c0_g14, Pdensi_DN26366_c1_g5, Pdensi_DN31506_c0_g1, Pdensi_DN8362_c0_g1d517694, Pdensi_DN9159_c0_g1d332506, Pdensi_DN9409_c0_g1
GO:0042744	0.00173044132867253	0.99929081893103	22	81	hydrogen peroxide catabolic process	BP	0.049155723655132	BP hydrogen peroxide catabolic process	Pdensi_DN15086_c0_g1d213965, Pdensi_DN16508_c0_g1d398834, Pdensi_DN16532_c0_g1d215401, Pdensi_DN18318_c1_g1, Pdensi_DN20063_c0_g1d361691, Pdensi_DN20337_c0_g1, Pdensi_DN21912_c1_g1, Pdensi_DN22633_c1_g1, Pdensi_DN22723_c0_g1d364100, Pdensi_DN22789_c1_g2, Pdensi_DN23148_c0_g6, Pdensi_DN23979_c0_g1d224838, Pdensi_DN24570_c0_g1, Pdensi_DN39846_c0_g1d379394, Pdensi_DN39846_c0_g1d441891, Pdensi_DN4009…
GO:0010030	0.00175065713625258	0.9997419253632	7	15	positive regulation of seed germination	BP	0.0496153981011677	BP positive regulation of seed germination	Pdensi_DN11848_c0_g1d5764, Pdensi_DN16943_c0_g1d56581, Pdensi_DN17351_c0_g3, Pdensi_DN19517_c0_g1d61117, Pdensi_DN25819_c0_g4, Pdensi_DN26864_c0_g1d500265, Pdensi_GG_129064_c1_g1
GO:0071491	0.00178771538014932	0.999942872814259	4	5	cellular response to red light	BP	0.0501491824935232	BP cellular response to red light	Pdensi_DN11848_c0_g1d5764, Pdensi_DN12634_c0_g1d459820, Pdensi_DN18816_c0_g1d14153, Pdensi_DN37496_c0_g1d377271
GO:0009688	0.0017895730492338	0.999686769519235	8	18	abscisic acid biosynthetic process	BP	0.0501491824935232	BP abscisic acid biosynthetic process	Pdensi_DN16322_c0_g1, Pdensi_DN17833_c0_g1d282233, Pdensi_DN18313_c0_g1d186880, Pdensi_DN22261_c0_g1d542815, Pdensi_DN29431_c1_g1, Pdensi_DN71415_c0_g1, Pdensi_GG_55735_c0_g1, Pdensi_GG_66168_c0_g1
GO:0043289	0.0017895730492338	0.999686769519235	8	18	apocarotenoid biosynthetic process	BP	0.0501491824935232	BP apocarotenoid biosynthetic process	Pdensi_DN16322_c0_g1, Pdensi_DN17833_c0_g1d282233, Pdensi_DN18313_c0_g1d186880, Pdensi_DN22261_c0_g1d542815, Pdensi_DN29431_c1_g1, Pdensi_DN71415_c0_g1, Pdensi_GG_55735_c0_g1, Pdensi_GG_66168_c0_g1
GO:1902645	0.0017895730492338	0.999686769519235	8	18	tertiary alcohol biosynthetic process	BP	0.0501491824935232	BP tertiary alcohol biosynthetic process	Pdensi_DN16322_c0_g1, Pdensi_DN17833_c0_g1d282233, Pdensi_DN18313_c0_g1d186880, Pdensi_DN22261_c0_g1d542815, Pdensi_DN29431_c1_g1, Pdensi_DN71415_c0_g1, Pdensi_GG_55735_c0_g1, Pdensi_GG_66168_c0_g1
GO:0043092	0.00179395449570327	0.999942615230139	4	5	NA	NA	0.0501491824935232	none	Pdensi_DN11360_c1_g1, Pdensi_DN20423_c0_g1d490946, Pdensi_DN38303_c0_g1d33327, Pdensi_GG_91660_c1_g1
GO:0051938	0.00179395449570327	0.999942615230139	4	5	L-glutamate import	BP	0.0501491824935232	BP L-glutamate import	Pdensi_DN11360_c1_g1, Pdensi_DN20423_c0_g1d490946, Pdensi_DN38303_c0_g1d33327, Pdensi_GG_91660_c1_g1
GO:0005887	0.00181298107075509	0.999044731050247	38	171	integral component of plasma membrane	CC	0.0505661387081351	CC integral component of plasma membrane	Pdensi_DN12300_c0_g1d105477, Pdensi_DN13351_c0_g1d339649, Pdensi_DN13373_c0_g1, Pdensi_DN13866_c1_g1d523197, Pdensi_DN13918_c0_g1, Pdensi_DN15709_c0_g1d468081, Pdensi_DN15986_c0_g1d346054, Pdensi_DN16041_c0_g2, Pdensi_DN17839_c0_g1, Pdensi_DN18207_c1_g2, Pdensi_DN18276_c0_g1d283381, Pdensi_DN18651_c0_g1d532296, Pdensi_DN19648_c0_g2, Pdensi_DN20776_c0_g1, Pdensi_DN21684_c0_g1d123798, Pdensi_DN2186…
GO:0046983	0.00185472719238739	0.998665854131699	127	723	protein dimerization activity	MF	0.0515478909833549	MF protein dimerization activity	Pdensi_DN10432_c0_g1d267119, Pdensi_DN10475_c0_g1, Pdensi_DN10618_c0_g1d103684, Pdensi_DN11229_c0_g1d210486, Pdensi_DN11359_c0_g1d210550, Pdensi_DN11521_c0_g1d336257, Pdensi_DN11974_c0_g1d211158, Pdensi_DN12457_c0_g1d50801, Pdensi_DN12939_c0_g2, Pdensi_DN12998_c1_g1d177114, Pdensi_DN13237_c0_g1, Pdensi_DN13570_c0_g1d340125, Pdensi_DN13806_c0_g1, Pdensi_DN14142_c0_g1, Pdensi_DN14780_c0_g1, Pdensi_…
GO:0008083	0.00185656225248994	0.999714849902624	7	16	growth factor activity	MF	0.0515478909833549	MF growth factor activity	Pdensi_DN15834_c0_g1d526435, Pdensi_DN17492_c0_g1d474248, Pdensi_DN20961_c0_g5, Pdensi_DN218_c0_g1, Pdensi_DN22169_c0_g1d125273, Pdensi_DN6400_c0_g1d329090, Pdensi_GG_71144_c0_g1
GO:0009413	0.00188901511142935	0.999938657600542	4	5	response to flooding	BP	0.0523308240328401	BP response to flooding	Pdensi_DN16047_c2_g6, Pdensi_DN21165_c0_g1, Pdensi_DN23378_c4_g1, Pdensi_DN26929_c0_g3
GO:0009617	0.00195856857264956	0.998581935591534	131	736	response to bacterium	BP	0.0541357156035722	BP response to bacterium	Pdensi_DN10616_c0_g1d455771, Pdensi_DN10914_c0_g1d387447, Pdensi_DN11137_c0_g1d268121, Pdensi_DN11138_c0_g1, Pdensi_DN11276_c0_g1d210448, Pdensi_DN11320_c0_g1, Pdensi_DN12856_c0_g1d460187, Pdensi_DN13087_c0_g1d212168, Pdensi_DN13328_c0_g1d339768, Pdensi_DN13467_c0_g1d522696, Pdensi_DN13820_c0_g1, Pdensi_DN13825_c0_g1d340893, Pdensi_DN13997_c0_g1d7810, Pdensi_DN14091_c0_g1d213054, Pdensi_DN14864_c…
GO:0042537	0.00199475385449236	0.999171261102622	22	82	benzene-containing compound metabolic process	BP	0.0550122699781524	BP benzene-containing compound metabolic process	Pdensi_DN12856_c0_g1d460187, Pdensi_DN13536_c0_g1, Pdensi_DN15348_c2_g1, Pdensi_DN16894_c0_g6, Pdensi_DN19658_c0_g1d485534, Pdensi_DN19658_c0_g2, Pdensi_DN20842_c0_g3, Pdensi_DN21593_c1_g4, Pdensi_DN22330_c0_g1d543295, Pdensi_DN24029_c0_g1d365267, Pdensi_DN24570_c0_g1, Pdensi_DN24570_c0_g1d225817, Pdensi_DN30915_c0_g1d234365, Pdensi_DN32512_c0_g1, Pdensi_DN37386_c0_g2, Pdensi_DN38537_c0_g1, Pdens…
GO:0009251	0.00203305577604267	0.999269734064957	17	59	glucan catabolic process	BP	0.0559431455152681	BP glucan catabolic process	Pdensi_DN10695_c0_g1d49277, Pdensi_DN11376_c0_g1d174520, Pdensi_DN17725_c0_g1d57805, Pdensi_DN19220_c0_g1d357855, Pdensi_DN19225_c1_g1, Pdensi_DN19388_c0_g1d286462, Pdensi_DN20300_c0_g1d62840, Pdensi_DN20632_c1_g1, Pdensi_DN20765_c1_g1, Pdensi_DN22335_c2_g1d423747, Pdensi_DN22745_c0_g1d68357, Pdensi_DN24097_c0_g1d71155, Pdensi_DN27688_c0_g1d80208, Pdensi_DN38833_c0_g2, Pdensi_DN39748_c1_g3, Pdens…
GO:0051119	0.00207104177148167	0.999225701191612	18	65	sugar transmembrane transporter activity	MF	0.0568611914938048	MF sugar transmembrane transporter activity	Pdensi_DN13351_c0_g1d339649, Pdensi_DN13918_c0_g1, Pdensi_DN17839_c0_g1, Pdensi_DN18651_c0_g1d532296, Pdensi_DN19648_c0_g2, Pdensi_DN20776_c0_g1, Pdensi_DN21862_c0_g1d221873, Pdensi_DN24699_c0_g1, Pdensi_DN25819_c0_g4, Pdensi_DN28937_c0_g2, Pdensi_DN30044_c0_g1, Pdensi_DN39018_c1_g1, Pdensi_DN4567_c0_g1d382519, Pdensi_DN5412_c0_g1, Pdensi_DN9535_c0_g1d454006, Pdensi_GG_129064_c1_g1, Pdensi_GG_250…
GO:0002237	0.00209040727813596	0.999308708936804	15	49	response to molecule of bacterial origin	BP	0.0572650546126332	BP response to molecule of bacterial origin	Pdensi_DN10914_c0_g1d387447, Pdensi_DN14091_c0_g1d213054, Pdensi_DN16069_c0_g1, Pdensi_DN19612_c1_g1d15578, Pdensi_DN19717_c0_g1d188135, Pdensi_DN20557_c11_g1, Pdensi_DN20949_c1_g1, Pdensi_DN24913_c0_g1d192801, Pdensi_DN30915_c0_g1d234365, Pdensi_DN36051_c1_g1, Pdensi_DN39093_c0_g2, Pdensi_DN50397_c0_g1d252384, Pdensi_DN6197_c0_g1d449923, Pdensi_GG_44037_c0_g1, Pdensi_GG_95216_c0_g1
GO:1901615	0.00221398038697424	0.998632614555215	61	305	organic hydroxy compound metabolic process	BP	0.0605154639106293	BP organic hydroxy compound metabolic process	Pdensi_DN10989_c0_g1d335310, Pdensi_DN13005_c0_g1d339187, Pdensi_DN13084_c0_g1, Pdensi_DN13536_c0_g1, Pdensi_DN13820_c0_g1, Pdensi_DN14800_c0_g1, Pdensi_DN14801_c0_g1, Pdensi_DN15536_c0_g1d182204, Pdensi_DN15825_c0_g1d397026, Pdensi_DN16322_c0_g1, Pdensi_DN16888_c0_g1d56335, Pdensi_DN16894_c0_g6, Pdensi_DN17340_c0_g1, Pdensi_DN17833_c0_g1d282233, Pdensi_DN18184_c0_g1d531093, Pdensi_DN18313_c0_g1d…
GO:0050662	0.00223194325433194	0.998538998054343	77	402	coenzyme binding	MF	0.0606954508005377	MF coenzyme binding	Pdensi_DN11939_c0_g1d175433, Pdensi_DN12309_c0_g1d269969, Pdensi_DN13084_c0_g1, Pdensi_DN13536_c0_g1, Pdensi_DN14055_c0_g3, Pdensi_DN14298_c0_g1d179354, Pdensi_DN14661_c0_g1d342607, Pdensi_DN15098_c0_g1d108891, Pdensi_DN15924_c0_g1d110384, Pdensi_DN16309_c0_g1d278549, Pdensi_DN16590_c0_g1, Pdensi_DN16691_c0_g1, Pdensi_DN17340_c0_g1, Pdensi_DN18337_c0_g1d353676, Pdensi_DN18413_c0_g1, Pdensi_DN1848…
GO:0080167	0.00223616599193794	0.999104678882899	20	75	response to karrikin	BP	0.0606954508005377	BP response to karrikin	Pdensi_DN10846_c0_g1d335071, Pdensi_DN11848_c0_g1d5764, Pdensi_DN14049_c0_g1d7852, Pdensi_DN14269_c0_g1d52720, Pdensi_DN14953_c0_g1d180857, Pdensi_DN17399_c0_g1d57131, Pdensi_DN19699_c0_g4, Pdensi_DN20264_c0_g2d119506, Pdensi_DN21774_c0_g1, Pdensi_DN23645_c0_g1d70322, Pdensi_DN23645_c0_g2, Pdensi_DN24374_c1_g3, Pdensi_DN26035_c1_g1, Pdensi_DN26760_c0_g1d24232, Pdensi_DN31394_c0_g1d504182, Pdensi_…
GO:0015800	0.00223619874225861	0.99973895320677	6	11	acidic amino acid transport	BP	0.0606954508005377	BP acidic amino acid transport	Pdensi_DN11360_c1_g1, Pdensi_DN16041_c0_g2, Pdensi_DN20423_c0_g1d490946, Pdensi_DN38303_c0_g1d33327, Pdensi_GG_91660_c1_g1, Pdensi_GG_99216_c0_g1
GO:0022804	0.00224030363117432	0.998455172151201	98	535	active transmembrane transporter activity	MF	0.0606954508005377	MF active transmembrane transporter activity	Pdensi_DN11645_c0_g1d336523, Pdensi_DN11991_c0_g2, Pdensi_DN12300_c0_g1d105477, Pdensi_DN12952_c0_g1d51325, Pdensi_DN13918_c0_g1, Pdensi_DN14428_c0_g1d179777, Pdensi_DN15108_c0_g1d343889, Pdensi_DN15198_c2_g2, Pdensi_DN15403_c1_g1, Pdensi_DN15709_c0_g1d468081, Pdensi_DN15917_c0_g1d397096, Pdensi_DN16041_c0_g2, Pdensi_DN16582_c0_g1, Pdensi_DN17399_c0_g1d57131, Pdensi_DN17813_c0_g1d352282, Pdensi_D…
GO:0006835	0.00226046862792024	0.999461625549348	10	27	dicarboxylic acid transport	BP	0.0611071738976241	BP dicarboxylic acid transport	Pdensi_DN11360_c1_g1, Pdensi_DN12191_c1_g2, Pdensi_DN20423_c0_g1d490946, Pdensi_DN20676_c0_g1, Pdensi_DN23849_c0_g1d70682, Pdensi_DN36260_c0_g1d239483, Pdensi_DN38303_c0_g1d33327, Pdensi_GG_13716_c0_g1, Pdensi_GG_151125_c0_g1, Pdensi_GG_91660_c1_g1
GO:0015185	0.00235595905712299	0.999809249017471	5	8	gamma-aminobutyric acid transmembrane transporter activity	MF	0.0634098389553891	MF gamma-aminobutyric acid transmembrane transporter activity	Pdensi_DN18696_c0_g1d532341, Pdensi_DN21493_c0_g1, Pdensi_DN22148_c1_g1, Pdensi_DN24433_c2_g1, Pdensi_DN38295_c0_g3
GO:0015812	0.00235595905712299	0.999809249017471	5	8	gamma-aminobutyric acid transport	BP	0.0634098389553891	BP gamma-aminobutyric acid transport	Pdensi_DN18696_c0_g1d532341, Pdensi_DN21493_c0_g1, Pdensi_DN22148_c1_g1, Pdensi_DN24433_c2_g1, Pdensi_DN38295_c0_g3
GO:0006066	0.00237708972025866	0.998836584772843	30	128	alcohol metabolic process	BP	0.063810641200308	BP alcohol metabolic process	Pdensi_DN13005_c0_g1d339187, Pdensi_DN13084_c0_g1, Pdensi_DN13536_c0_g1, Pdensi_DN13820_c0_g1, Pdensi_DN14801_c0_g1, Pdensi_DN15536_c0_g1d182204, Pdensi_DN16322_c0_g1, Pdensi_DN16888_c0_g1d56335, Pdensi_DN17833_c0_g1d282233, Pdensi_DN18313_c0_g1d186880, Pdensi_DN20822_c0_g1d64034, Pdensi_DN21226_c0_g1d495194, Pdensi_DN21384_c0_g1d495357, Pdensi_DN22261_c0_g1d542815, Pdensi_DN22330_c0_g1d543295, P…
GO:0004022	0.0023812263667432	0.999480258359028	9	24	alcohol dehydrogenase (NAD) activity	MF	0.063810641200308	MF alcohol dehydrogenase (NAD) activity	Pdensi_DN13005_c0_g1d339187, Pdensi_DN19702_c3_g1, Pdensi_DN19702_c3_g1d360283, Pdensi_DN20312_c0_g1d536554, Pdensi_DN20446_c0_g1d490968, Pdensi_DN24800_c0_g1d305140, Pdensi_DN26690_c0_g1d367637, Pdensi_DN26929_c0_g3, Pdensi_GG_70813_c0_g1
GO:1900366	0.00242777830026879	1	3	3	negative regulation of defense response to insect	BP	0.0649166806376221	BP negative regulation of defense response to insect	Pdensi_DN14965_c0_g1d465570, Pdensi_DN20786_c0_g1d362316, Pdensi_DN40370_c0_g1d91729
GO:0016161	0.00243367865535365	0.999618423970525	7	15	beta-amylase activity	MF	0.0649332916721255	MF beta-amylase activity	Pdensi_DN10695_c0_g1d49277, Pdensi_DN15916_c0_g1d277422, Pdensi_DN20300_c0_g1d62840, Pdensi_DN22335_c2_g1d423747, Pdensi_DN24330_c0_g15, Pdensi_DN39748_c1_g3, Pdensi_GG_65470_c0_g1
GO:1901957	0.00247358250561035	0.999797320223643	5	8	regulation of cutin biosynthetic process	BP	0.0658551186558599	BP regulation of cutin biosynthetic process	Pdensi_DN18829_c2_g4, Pdensi_DN21394_c3_g1, Pdensi_DN21801_c0_g2, Pdensi_DN31462_c0_g1d234848, Pdensi_DN37478_c2_g9
GO:0071470	0.00251935545082711	0.999283979377347	12	35	cellular response to osmotic stress	BP	0.0669288813070701	BP cellular response to osmotic stress	Pdensi_DN10914_c0_g1d387447, Pdensi_DN16069_c0_g1, Pdensi_DN16643_c0_g1d185220, Pdensi_DN18706_c0_g2, Pdensi_DN20504_c0_g2d291341, Pdensi_DN21372_c1_g1d122819, Pdensi_DN22647_c0_g1, Pdensi_DN25099_c0_g1d73557, Pdensi_DN26944_c0_g1d367833, Pdensi_DN26948_c0_g1d79071, Pdensi_DN39687_c0_g1d151390, Pdensi_DN39819_c1_g4
GO:0098754	0.00258207175035911	0.999305607975626	11	33	detoxification	BP	0.0684471606237437	BP detoxification	Pdensi_DN18345_c0_g1d403901, Pdensi_DN18413_c0_g1, Pdensi_DN20481_c2_g1, Pdensi_DN20865_c0_g1d537920, Pdensi_DN20933_c0_g1d415490, Pdensi_DN23122_c4_g1, Pdensi_DN25137_c0_g1, Pdensi_DN27031_c0_g1d24484, Pdensi_DN34957_c2_g1, Pdensi_DN38057_c2_g1, Pdensi_GG_73731_c0_g1
GO:0010187	0.00259860347950691	0.999667997252615	6	12	negative regulation of seed germination	BP	0.0687372533288925	BP negative regulation of seed germination	Pdensi_DN15038_c0_g1d53704, Pdensi_DN19174_c1_g3, Pdensi_DN19450_c4_g2, Pdensi_DN20096_c0_g1d62246, Pdensi_DN22592_c0_g1d300803, Pdensi_DN334_c0_g1d445739
GO:0050378	0.00267171775348943	1	3	3	UDP-glucuronate 4-epimerase activity	MF	0.0705195887723606	MF UDP-glucuronate 4-epimerase activity	Pdensi_DN11939_c0_g1d175433, Pdensi_DN15098_c0_g1d108891, Pdensi_DN22184_c0_g1d496036
GO:0000976	0.00273096353917071	0.998613747787816	32	140	transcription regulatory region sequence-specific DNA binding	MF	0.0719290182693785	MF transcription regulatory region sequence-specific DNA binding	Pdensi_DN10475_c0_g1, Pdensi_DN11521_c0_g1d336257, Pdensi_DN14761_c0_g1d53296, Pdensi_DN14863_c0_g1d342967, Pdensi_DN14987_c0_g1d465381, Pdensi_DN15221_c0_g1d214075, Pdensi_DN17696_c0_g1d281883, Pdensi_DN17836_c0_g1, Pdensi_DN18057_c0_g4, Pdensi_DN18166_c0_g1d216835, Pdensi_DN18561_c3_g1, Pdensi_DN18588_c0_g2, Pdensi_DN18878_c0_g4, Pdensi_DN19525_c0_g1d218718, Pdensi_DN20100_c0_g1d489240, Pdensi_…
GO:0009055	0.00279032914521686	0.998597075119333	31	137	electron transfer activity	MF	0.0733355736883919	MF electron transfer activity	Pdensi_DN12226_c0_g1d211408, Pdensi_DN12990_c0_g1d51297, Pdensi_DN13009_c0_g1d51387, Pdensi_DN13717_c0_g1d340628, Pdensi_DN14054_c0_g1d213005, Pdensi_DN15641_c0_g1d526142, Pdensi_DN16239_c0_g1, Pdensi_DN16690_c0_g1d528169, Pdensi_DN18330_c0_g1d353900, Pdensi_DN19180_c0_g1d533441, Pdensi_DN22223_c1_g4, Pdensi_DN24324_c0_g1, Pdensi_DN27429_c0_g1d230822, Pdensi_DN32681_c0_g1d505378, Pdensi_DN33578_c…
GO:0072593	0.00290943229399538	0.998576873629183	29	121	reactive oxygen species metabolic process	BP	0.0763028085632051	BP reactive oxygen species metabolic process	Pdensi_DN13087_c0_g1d212168, Pdensi_DN14857_c0_g1d342973, Pdensi_DN15086_c0_g1d213965, Pdensi_DN16508_c0_g1d398834, Pdensi_DN16532_c0_g1d215401, Pdensi_DN18318_c1_g1, Pdensi_DN18655_c0_g1d217532, Pdensi_DN20063_c0_g1d361691, Pdensi_DN20337_c0_g1, Pdensi_DN21912_c1_g1, Pdensi_DN22633_c1_g1, Pdensi_DN22723_c0_g1d364100, Pdensi_DN22789_c1_g2, Pdensi_DN23148_c0_g6, Pdensi_DN23979_c0_g1d224838, Pdensi…
GO:0005547	0.00293732153405874	1	3	3	phosphatidylinositol-3,4,5-trisphosphate binding	MF	0.0768703295083458	MF phosphatidylinositol-3,4,5-trisphosphate binding	Pdensi_DN10914_c0_g1d387447, Pdensi_DN16069_c0_g1, Pdensi_DN20557_c11_g1
GO:1905393	0.0029904752546964	0.998838415314153	18	66	plant organ formation	BP	0.0780556627633022	BP plant organ formation	Pdensi_DN14695_c0_g2, Pdensi_DN14965_c0_g1d465570, Pdensi_DN15221_c0_g1d214075, Pdensi_DN15585_c0_g3, Pdensi_DN18455_c0_g1d404196, Pdensi_DN19752_c0_g1d409295, Pdensi_DN20680_c0_g1d291823, Pdensi_DN20786_c0_g1d362316, Pdensi_DN237_c0_g1d202516, Pdensi_DN25220_c1_g1d558723, Pdensi_DN27720_c1_g1, Pdensi_DN39337_c1_g1, Pdensi_DN40370_c0_g1d91729, Pdensi_DN8220_c0_g1d517661, Pdensi_DN9362_c0_g1d10298…
GO:0016628	0.00299530673368119	0.998831849450961	18	68	oxidoreductase activity, acting on the CH-CH group of donors, NAD or NADP as acceptor	MF	0.0780556627633022	MF oxidoreductase activity, acting on the CH-CH group of donors, NAD or NADP as acceptor	Pdensi_DN13536_c0_g1, Pdensi_DN18206_c0_g1, Pdensi_DN18821_c0_g1d355808, Pdensi_DN19245_c0_g2, Pdensi_DN20735_c0_g1d189051, Pdensi_DN22330_c0_g1d543295, Pdensi_DN22674_c0_g2d301727, Pdensi_DN24029_c0_g1d365267, Pdensi_DN24978_c0_g1d226534, Pdensi_DN27611_c0_g1d431204, Pdensi_DN27628_c1_g1, Pdensi_DN33793_c0_g1, Pdensi_DN39717_c0_g1d441853, Pdensi_DN39868_c0_g1, Pdensi_DN9263_c0_g1d332666, Pdensi_…
GO:0008889	0.00301350256445296	0.999709546848047	5	9	glycerophosphodiester phosphodiesterase activity	MF	0.0781982591906512	MF glycerophosphodiester phosphodiesterase activity	Pdensi_DN15536_c0_g1d182204, Pdensi_DN21226_c0_g1d495194, Pdensi_DN24850_c0_g1d192691, Pdensi_GG_2126_c0_g1, Pdensi_GG_2129_c1_g1
GO:0015840	0.0030198514728097	1	3	3	urea transport	BP	0.0781982591906512	BP urea transport	Pdensi_DN18559_c3_g4, Pdensi_DN25626_c0_g1d559430, Pdensi_GG_89808_c0_g1
GO:0019755	0.0030198514728097	1	3	3	one-carbon compound transport	BP	0.0781982591906512	BP one-carbon compound transport	Pdensi_DN18559_c3_g4, Pdensi_DN25626_c0_g1d559430, Pdensi_GG_89808_c0_g1
GO:0051213	0.00303093205916967	0.998334325501442	39	180	dioxygenase activity	MF	0.0783203032096363	MF dioxygenase activity	Pdensi_DN11832_c0_g1d50232, Pdensi_DN12952_c0_g1, Pdensi_DN14396_c0_g2d8212, Pdensi_DN14965_c0_g1d465570, Pdensi_DN15119_c0_g1d395319, Pdensi_DN15745_c0_g1, Pdensi_DN16322_c0_g1, Pdensi_DN17434_c0_g1, Pdensi_DN18233_c1_g4, Pdensi_DN18313_c0_g1d186880, Pdensi_DN20044_c0_g2d289255, Pdensi_DN20497_c4_g1, Pdensi_DN20786_c0_g1d362316, Pdensi_DN20841_c0_g1d121282, Pdensi_DN21545_c0_g1d418947, Pdensi_DN…
GO:0009404	0.00316015357764008	0.999002396950287	13	42	toxin metabolic process	BP	0.0814882369077002	BP toxin metabolic process	Pdensi_DN14528_c0_g1, Pdensi_DN16202_c0_g1d469842, Pdensi_DN16473_c2_g2, Pdensi_DN19103_c0_g1d533551, Pdensi_DN19659_c1_g1, Pdensi_DN24858_c0_g1d556409, Pdensi_DN26107_c1_g1, Pdensi_DN26129_c1_g1, Pdensi_DN29353_c0_g1d81711, Pdensi_DN30915_c0_g1d234365, Pdensi_DN38795_c1_g3, Pdensi_DN38795_c1_g4, Pdensi_GG_27183_c0_g1
GO:0004650	0.00320647731957276	0.999266536347093	9	24	polygalacturonase activity	MF	0.0825097720308471	MF polygalacturonase activity	Pdensi_DN15442_c1_g1, Pdensi_DN177_c0_g1d513827, Pdensi_DN20303_c1_g6, Pdensi_DN20719_c0_g1d493181, Pdensi_DN38241_c0_g1, Pdensi_DN38645_c0_g6, Pdensi_DN41948_c0_g1d244695, Pdensi_DN9772_c0_g1d385977, Pdensi_GG_122874_c0_g1
GO:0046189	0.00325672085104257	0.999262781755677	9	23	phenol-containing compound biosynthetic process	BP	0.083627696174997	BP phenol-containing compound biosynthetic process	Pdensi_DN13536_c0_g1, Pdensi_DN16894_c0_g6, Pdensi_DN22330_c0_g1d543295, Pdensi_DN24029_c0_g1d365267, Pdensi_DN25906_c0_g1d429621, Pdensi_DN30915_c0_g1d234365, Pdensi_GG_16260_c0_g1, Pdensi_GG_46175_c0_g1, Pdensi_GG_61540_c0_g1
GO:0004252	0.00326370141374297	0.998516572187783	24	96	serine-type endopeptidase activity	MF	0.0836323487271636	MF serine-type endopeptidase activity	Pdensi_DN11980_c0_g1d520706, Pdensi_DN13684_c0_g1, Pdensi_DN14036_c0_g1d213013, Pdensi_DN14974_c0_g1d465599, Pdensi_DN15426_c1_g7, Pdensi_DN17616_c2_g1, Pdensi_DN17780_c0_g1, Pdensi_DN18431_c0_g1, Pdensi_DN19072_c0_g1d356753, Pdensi_DN19072_c0_g3, Pdensi_DN21375_c1_g1, Pdensi_DN21906_c0_g1, Pdensi_DN21960_c0_g1d297592, Pdensi_DN22201_c1_g3, Pdensi_DN23182_c0_g1, Pdensi_DN23878_c0_g1d550284, Pdens…
GO:0008234	0.00331958213499088	0.998376476692833	28	122	cysteine-type peptidase activity	MF	0.0848874433687896	MF cysteine-type peptidase activity	Pdensi_DN11249_c0_g1d457004, Pdensi_DN12030_c0_g1d389111, Pdensi_DN12273_c0_g1d337648, Pdensi_DN13082_c0_g1d390874, Pdensi_DN14059_c0_g2, Pdensi_DN15915_c1_g1, Pdensi_DN18561_c0_g1, Pdensi_DN18859_c0_g1d532690, Pdensi_DN18873_c0_g1, Pdensi_DN19282_c0_g1d14910, Pdensi_DN19290_c1_g3, Pdensi_DN19600_c0_g1d485629, Pdensi_DN19643_c0_g2, Pdensi_DN19920_c0_g1, Pdensi_DN20723_c1_g1, Pdensi_DN20739_c0_g1,…
GO:0000152	0.00333253552601404	0.998734722384461	17	61	nuclear ubiquitin ligase complex	CC	0.0850418816804412	CC nuclear ubiquitin ligase complex	Pdensi_DN10243_c0_g1d518882, Pdensi_DN12107_c0_g1d337459, Pdensi_DN15182_c0_g1, Pdensi_DN16724_c0_g3, Pdensi_DN20247_c0_g1, Pdensi_DN21400_c0_g1d65427, Pdensi_DN24028_c1_g1, Pdensi_DN25760_c3_g2, Pdensi_DN26271_c0_g3, Pdensi_DN26510_c0_g1d77745, Pdensi_DN36123_c0_g1d31519, Pdensi_DN3861_c0_g1d382050, Pdensi_DN38757_c0_g1d510690, Pdensi_DN39503_c1_g1, Pdensi_DN74748_c0_g1, Pdensi_DN75789_c0_g1, Pd…
GO:0046686	0.00334786251528646	0.998090114925137	43	201	response to cadmium ion	BP	0.0852561261656802	BP response to cadmium ion	Pdensi_DN13044_c0_g1d460723, Pdensi_DN14200_c0_g1, Pdensi_DN14686_c0_g2d213578, Pdensi_DN14761_c0_g1d53296, Pdensi_DN14987_c0_g1d465381, Pdensi_DN16172_c0_g1d183781, Pdensi_DN16857_c0_g1d111899, Pdensi_DN17351_c0_g3, Pdensi_DN17930_c0_g2, Pdensi_DN18413_c0_g1, Pdensi_DN18883_c0_g2d480523, Pdensi_DN19103_c0_g1d533551, Pdensi_DN19206_c0_g1d60634, Pdensi_DN19450_c4_g2, Pdensi_DN19732_c0_g1d61657, Pd…
GO:0048262	0.00339778745222852	0.999804665313245	4	6	determination of dorsal/ventral asymmetry	BP	0.0863487307074603	BP determination of dorsal/ventral asymmetry	Pdensi_DN15272_c0_g1d466398, Pdensi_DN15656_c1_g3, Pdensi_DN23691_c0_g5, Pdensi_DN25291_c0_g1d227068
GO:0000904	0.00345210481375813	0.998105126953747	38	173	cell morphogenesis involved in differentiation	BP	0.0875482251736598	BP cell morphogenesis involved in differentiation	Pdensi_DN10531_c0_g1d455577, Pdensi_DN14334_c0_g1d179490, Pdensi_DN14917_c0_g1, Pdensi_DN15654_c0_g1, Pdensi_DN16172_c0_g1d183781, Pdensi_DN16340_c0_g1d55657, Pdensi_DN16373_c0_g1d55637, Pdensi_DN16393_c1_g1d184533, Pdensi_DN17345_c0_g2d350648, Pdensi_DN18108_c0_g3, Pdensi_DN18829_c2_g4, Pdensi_DN18842_c0_g1, Pdensi_DN18861_c0_g4, Pdensi_DN19108_c1_g2, Pdensi_DN19301_c0_g1d60820, Pdensi_DN19885_c…
GO:0047987	0.00347160391351578	0.999653548549282	5	9	hydroperoxide dehydratase activity	MF	0.0878615805272513	MF hydroperoxide dehydratase activity	Pdensi_DN15825_c0_g1d397026, Pdensi_DN16628_c0_g1d215450, Pdensi_DN20128_c0_g1d489148, Pdensi_DN24916_c0_g14, Pdensi_DN25838_c0_g1d559654
GO:0009736	0.00349372142597826	0.998768414485115	15	51	cytokinin-activated signaling pathway	BP	0.088239781395344	BP cytokinin-activated signaling pathway	Pdensi_DN12634_c0_g1d459820, Pdensi_DN15579_c0_g1d54375, Pdensi_DN17422_c0_g1d12106, Pdensi_DN18564_c0_g3, Pdensi_DN18816_c0_g1d14153, Pdensi_DN20504_c0_g2d291341, Pdensi_DN21644_c0_g1, Pdensi_DN23264_c0_g1d69571, Pdensi_DN25365_c0_g4d138483, Pdensi_DN26944_c0_g1d367833, Pdensi_DN28370_c0_g1, Pdensi_DN35346_c0_g2, Pdensi_DN37496_c0_g1d377271, Pdensi_DN9493_c0_g1d453754, Pdensi_GG_78818_c0_g1
GO:0102360	0.00351322007700452	0.999648362937334	5	9	daphnetin 3-O-glucosyltransferase activity	MF	0.0883693393602364	MF daphnetin 3-O-glucosyltransferase activity	Pdensi_DN16116_c1_g2, Pdensi_DN19973_c1_g1d219319, Pdensi_DN20656_c0_g1d220197, Pdensi_DN27414_c0_g1d24736, Pdensi_DN35431_c0_g1d238732
GO:0102425	0.00351322007700452	0.999648362937334	5	9	myricetin 3-O-glucosyltransferase activity	MF	0.0883693393602364	MF myricetin 3-O-glucosyltransferase activity	Pdensi_DN16116_c1_g2, Pdensi_DN19973_c1_g1d219319, Pdensi_DN20656_c0_g1d220197, Pdensi_DN27414_c0_g1d24736, Pdensi_DN35431_c0_g1d238732
GO:0050794	0.00353713684059134	0.996908051668214	665	4336	regulation of cellular process	BP	0.0887893533454561	BP regulation of cellular process	Pdensi_DN10290_c0_g1d4636, Pdensi_DN10352_c0_g1, Pdensi_DN10475_c0_g1, Pdensi_DN10584_c0_g1d455509, Pdensi_DN10618_c0_g1d103684, Pdensi_DN10619_c0_g1d103663, Pdensi_DN10914_c0_g1d387447, Pdensi_DN11057_c0_g1d49575, Pdensi_DN11143_c0_g1d456681, Pdensi_DN11265_c0_g1d210500, Pdensi_DN11276_c0_g1d210448, Pdensi_DN11282_c0_g1d174432, Pdensi_DN11359_c0_g1d210550, Pdensi_DN11360_c2_g3, Pdensi_DN11475_c0…
GO:0048446	0.00356393670247781	1	3	3	petal morphogenesis	BP	0.0892798807341693	BP petal morphogenesis	Pdensi_DN12939_c0_g2, Pdensi_DN19454_c0_g1, Pdensi_DN22556_c0_g2d544080
GO:0005783	0.00357131030713301	0.997416756875816	116	652	endoplasmic reticulum	CC	0.0892827576783252	CC endoplasmic reticulum	Pdensi_DN10184_c0_g1d454940, Pdensi_DN11163_c0_g1d268092, Pdensi_DN11163_c1_g1, Pdensi_DN11282_c0_g1d174432, Pdensi_DN11699_c0_g1d336477, Pdensi_DN11832_c0_g1d50232, Pdensi_DN12570_c0_g1d105682, Pdensi_DN12591_c0_g1d211750, Pdensi_DN13373_c0_g1, Pdensi_DN13436_c0_g1d272084, Pdensi_DN13820_c0_g1, Pdensi_DN13832_c0_g1d462627, Pdensi_DN13897_c0_g1d178581, Pdensi_DN14078_c0_g1d273206, Pdensi_DN14200_…
GO:0009423	0.00359177359725707	0.999375338165481	7	16	chorismate biosynthetic process	BP	0.0896122013108761	BP chorismate biosynthetic process	Pdensi_DN17340_c0_g1, Pdensi_DN18184_c0_g1d531093, Pdensi_DN18446_c0_g1d354246, Pdensi_DN18654_c0_g2, Pdensi_DN22048_c0_g1, Pdensi_DN3472_c0_g1d1288, Pdensi_DN8555_c0_g1d208626
GO:0006022	0.00363973194404534	0.998825785143515	13	43	aminoglycan metabolic process	BP	0.0906249046796714	BP aminoglycan metabolic process	Pdensi_DN15221_c0_g5, Pdensi_DN15493_c0_g1d395951, Pdensi_DN19222_c0_g1d60636, Pdensi_DN20461_c0_g1d188791, Pdensi_DN21911_c0_g1d19842, Pdensi_DN21911_c0_g1d421240, Pdensi_DN22250_c0_g2d67184, Pdensi_DN25305_c0_g1d227229, Pdensi_DN27266_c0_g2, Pdensi_DN37381_c0_g1d240517, Pdensi_GG_108346_c0_g1, Pdensi_GG_15723_c0_g1, Pdensi_GG_88875_c0_g1
GO:0048444	0.00366577958703872	0.999495903638203	6	12	floral organ morphogenesis	BP	0.0910154282090022	BP floral organ morphogenesis	Pdensi_DN12939_c0_g2, Pdensi_DN19404_c0_g1, Pdensi_DN19454_c0_g1, Pdensi_DN22556_c0_g2d544080, Pdensi_DN23083_c0_g1d68985, Pdensi_DN32451_c0_g1d28804
GO:0046777	0.00367021564159879	0.997846890409979	46	225	protein autophosphorylation	BP	0.0910154282090022	BP protein autophosphorylation	Pdensi_DN10155_c0_g1d172859, Pdensi_DN13003_c0_g1d212187, Pdensi_DN15895_c0_g1, Pdensi_DN16202_c0_g1d469842, Pdensi_DN17702_c1_g5, Pdensi_DN18073_c0_g3, Pdensi_DN19074_c0_g6, Pdensi_DN19760_c1_g2d486506, Pdensi_DN19919_c1_g1d487645, Pdensi_DN20215_c0_g1d289823, Pdensi_DN20374_c1_g2, Pdensi_DN20422_c0_g1d490770, Pdensi_DN20474_c3_g1, Pdensi_DN20754_c1_g1, Pdensi_DN21129_c2_g5, Pdensi_DN21420_c0_g1…
GO:1900425	0.00370746396552849	0.999041048113581	10	28	negative regulation of defense response to bacterium	BP	0.0910277028959167	BP negative regulation of defense response to bacterium	Pdensi_DN13997_c0_g1d7810, Pdensi_DN1716_c0_g1d446709, Pdensi_DN18431_c0_g1, Pdensi_DN21375_c1_g1, Pdensi_DN22201_c1_g3, Pdensi_DN24648_c1_g1, Pdensi_DN26942_c0_g1d500380, Pdensi_DN29352_c0_g1d432631, Pdensi_DN39110_c0_g4, Pdensi_GG_78754_c0_g1
GO:0006787	0.00370771375210197	0.999234308228456	8	20	porphyrin-containing compound catabolic process	BP	0.0910277028959167	BP porphyrin-containing compound catabolic process	Pdensi_DN10616_c0_g1d455771, Pdensi_DN12684_c0_g1d51036, Pdensi_DN14453_c0_g1d342034, Pdensi_DN17719_c0_g1d282070, Pdensi_DN18330_c0_g1d353900, Pdensi_DN23267_c0_g1d69377, Pdensi_DN24446_c2_g1, Pdensi_GG_136421_c0_g1
GO:0015996	0.00370771375210197	0.999234308228456	8	20	chlorophyll catabolic process	BP	0.0910277028959167	BP chlorophyll catabolic process	Pdensi_DN10616_c0_g1d455771, Pdensi_DN12684_c0_g1d51036, Pdensi_DN14453_c0_g1d342034, Pdensi_DN17719_c0_g1d282070, Pdensi_DN18330_c0_g1d353900, Pdensi_DN23267_c0_g1d69377, Pdensi_DN24446_c2_g1, Pdensi_GG_136421_c0_g1
GO:0033015	0.00370771375210197	0.999234308228456	8	20	tetrapyrrole catabolic process	BP	0.0910277028959167	BP tetrapyrrole catabolic process	Pdensi_DN10616_c0_g1d455771, Pdensi_DN12684_c0_g1d51036, Pdensi_DN14453_c0_g1d342034, Pdensi_DN17719_c0_g1d282070, Pdensi_DN18330_c0_g1d353900, Pdensi_DN23267_c0_g1d69377, Pdensi_DN24446_c2_g1, Pdensi_GG_136421_c0_g1
GO:0046149	0.00370771375210197	0.999234308228456	8	20	pigment catabolic process	BP	0.0910277028959167	BP pigment catabolic process	Pdensi_DN10616_c0_g1d455771, Pdensi_DN12684_c0_g1d51036, Pdensi_DN14453_c0_g1d342034, Pdensi_DN17719_c0_g1d282070, Pdensi_DN18330_c0_g1d353900, Pdensi_DN23267_c0_g1d69377, Pdensi_DN24446_c2_g1, Pdensi_GG_136421_c0_g1
GO:0006493	0.00374890132705267	0.999238427311066	8	19	protein O-linked glycosylation	BP	0.0918555504437209	BP protein O-linked glycosylation	Pdensi_DN19172_c0_g1d406742, Pdensi_DN20557_c11_g1, Pdensi_DN22311_c1_g2d423946, Pdensi_DN22516_c0_g2d67897, Pdensi_DN38690_c0_g2, Pdensi_DN8306_c0_g1d3453, Pdensi_GG_151067_c0_g1, Pdensi_GG_17993_c0_g1
GO:0015144	0.0037633866273117	0.998450913563877	19	74	carbohydrate transmembrane transporter activity	MF	0.0920271481430098	MF carbohydrate transmembrane transporter activity	Pdensi_DN13351_c0_g1d339649, Pdensi_DN13918_c0_g1, Pdensi_DN17839_c0_g1, Pdensi_DN18651_c0_g1d532296, Pdensi_DN19648_c0_g2, Pdensi_DN20776_c0_g1, Pdensi_DN21746_c0_g1d541054, Pdensi_DN21862_c0_g1d221873, Pdensi_DN24699_c0_g1, Pdensi_DN25819_c0_g4, Pdensi_DN28937_c0_g2, Pdensi_DN30044_c0_g1, Pdensi_DN39018_c1_g1, Pdensi_DN4567_c0_g1d382519, Pdensi_DN5412_c0_g1, Pdensi_DN9535_c0_g1d454006, Pdensi_G…
GO:0030308	0.00387773880500951	0.999602279660693	5	9	negative regulation of cell growth	BP	0.0945333056850217	BP negative regulation of cell growth	Pdensi_DN10914_c0_g1d387447, Pdensi_DN11265_c0_g1d210500, Pdensi_DN16069_c0_g1, Pdensi_DN21129_c2_g5, Pdensi_DN25983_c0_g1
GO:0000103	0.00388124547731187	0.999767938063432	4	6	sulfate assimilation	BP	0.0945333056850217	BP sulfate assimilation	Pdensi_DN12265_c0_g2d175909, Pdensi_DN14686_c0_g2d213578, Pdensi_DN19233_c0_g1d218230, Pdensi_GG_15322_c0_g1
GO:0016747	0.0038974395260031	0.997477511840395	66	338	transferase activity, transferring acyl groups other than amino-acyl groups	MF	0.094740130770431	MF transferase activity, transferring acyl groups other than amino-acyl groups	Pdensi_DN11788_c0_g1d5668, Pdensi_DN12131_c0_g1d175738, Pdensi_DN12131_c0_g2, Pdensi_DN12363_c0_g1d270046, Pdensi_DN12591_c0_g1d211750, Pdensi_DN14200_c0_g1, Pdensi_DN14424_c0_g1d213386, Pdensi_DN14820_c0_g1, Pdensi_DN15533_c0_g1d525945, Pdensi_DN16631_c0_g1d111504, Pdensi_DN16858_c0_g3, Pdensi_DN17030_c0_g1d56746, Pdensi_DN17191_c1_g1, Pdensi_DN17377_c0_g1, Pdensi_DN17409_c0_g2, Pdensi_DN17466_c…
GO:0016746	0.00396981167147083	0.997384588069886	71	368	transferase activity, transferring acyl groups	MF	0.0963090405504758	MF transferase activity, transferring acyl groups	Pdensi_DN11788_c0_g1d5668, Pdensi_DN12131_c0_g1d175738, Pdensi_DN12131_c0_g2, Pdensi_DN12363_c0_g1d270046, Pdensi_DN12591_c0_g1d211750, Pdensi_DN13433_c0_g1, Pdensi_DN14200_c0_g1, Pdensi_DN14424_c0_g1d213386, Pdensi_DN14820_c0_g1, Pdensi_DN14953_c0_g1d180857, Pdensi_DN15533_c0_g1d525945, Pdensi_DN15545_c0_g1d214420, Pdensi_DN16631_c0_g1d111504, Pdensi_DN16858_c0_g3, Pdensi_DN17030_c0_g1d56746, Pd…
GO:0004871	0.00402843627796581	0.997414069770285	63	330	NA	NA	0.0970413446745915	none	Pdensi_DN12634_c0_g1d459820, Pdensi_DN13467_c0_g1d522696, Pdensi_DN13914_c0_g2, Pdensi_DN14864_c3_g1, Pdensi_DN15579_c0_g1d54375, Pdensi_DN16202_c0_g1d469842, Pdensi_DN16545_c0_g5, Pdensi_DN16567_c1_g4, Pdensi_DN17134_c0_g1d112612, Pdensi_DN17473_c0_g9, Pdensi_DN18564_c0_g3, Pdensi_DN18650_c0_g2d479602, Pdensi_DN18816_c0_g1d14153, Pdensi_DN18948_c0_g1d14272, Pdensi_DN19180_c3_g2, Pdensi_DN19254_c…
GO:0010283	0.00413411907394195	0.999748149109014	4	6	pinoresinol reductase activity	MF	0.0970413446745915	MF pinoresinol reductase activity	Pdensi_DN13536_c0_g1, Pdensi_DN22330_c0_g1d543295, Pdensi_DN24029_c0_g1d365267, Pdensi_GG_46175_c0_g1
GO:0010284	0.00413411907394195	0.999748149109014	4	6	lariciresinol reductase activity	MF	0.0970413446745915	MF lariciresinol reductase activity	Pdensi_DN13536_c0_g1, Pdensi_DN22330_c0_g1d543295, Pdensi_DN24029_c0_g1d365267, Pdensi_GG_46175_c0_g1
GO:0046273	0.00413411907394195	0.999748149109014	4	6	lignan catabolic process	BP	0.0970413446745915	BP lignan catabolic process	Pdensi_DN13536_c0_g1, Pdensi_DN22330_c0_g1d543295, Pdensi_DN24029_c0_g1d365267, Pdensi_GG_46175_c0_g1
GO:1901502	0.00413411907394195	0.999748149109014	4	6	ether catabolic process	BP	0.0970413446745915	BP ether catabolic process	Pdensi_DN13536_c0_g1, Pdensi_DN22330_c0_g1d543295, Pdensi_DN24029_c0_g1d365267, Pdensi_GG_46175_c0_g1
GO:1901503	0.00413411907394195	0.999748149109014	4	6	ether biosynthetic process	BP	0.0970413446745915	BP ether biosynthetic process	Pdensi_DN13536_c0_g1, Pdensi_DN22330_c0_g1d543295, Pdensi_DN24029_c0_g1d365267, Pdensi_GG_46175_c0_g1
GO:1901598	0.00413411907394195	0.999748149109014	4	6	(-)-pinoresinol metabolic process	BP	0.0970413446745915	BP (-)-pinoresinol metabolic process	Pdensi_DN13536_c0_g1, Pdensi_DN22330_c0_g1d543295, Pdensi_DN24029_c0_g1d365267, Pdensi_GG_46175_c0_g1
GO:1902123	0.00413411907394195	0.999748149109014	4	6	(-)-pinoresinol catabolic process	BP	0.0970413446745915	BP (-)-pinoresinol catabolic process	Pdensi_DN13536_c0_g1, Pdensi_DN22330_c0_g1d543295, Pdensi_DN24029_c0_g1d365267, Pdensi_GG_46175_c0_g1
GO:1902124	0.00413411907394195	0.999748149109014	4	6	(+)-pinoresinol metabolic process	BP	0.0970413446745915	BP (+)-pinoresinol metabolic process	Pdensi_DN13536_c0_g1, Pdensi_DN22330_c0_g1d543295, Pdensi_DN24029_c0_g1d365267, Pdensi_GG_46175_c0_g1
GO:1902125	0.00413411907394195	0.999748149109014	4	6	(+)-pinoresinol catabolic process	BP	0.0970413446745915	BP (+)-pinoresinol catabolic process	Pdensi_DN13536_c0_g1, Pdensi_DN22330_c0_g1d543295, Pdensi_DN24029_c0_g1d365267, Pdensi_GG_46175_c0_g1
GO:1902127	0.00413411907394195	0.999748149109014	4	6	(-)-lariciresinol metabolic process	BP	0.0970413446745915	BP (-)-lariciresinol metabolic process	Pdensi_DN13536_c0_g1, Pdensi_DN22330_c0_g1d543295, Pdensi_DN24029_c0_g1d365267, Pdensi_GG_46175_c0_g1
GO:1902129	0.00413411907394195	0.999748149109014	4	6	(-)-lariciresinol biosynthetic process	BP	0.0970413446745915	BP (-)-lariciresinol biosynthetic process	Pdensi_DN13536_c0_g1, Pdensi_DN22330_c0_g1d543295, Pdensi_DN24029_c0_g1d365267, Pdensi_GG_46175_c0_g1
GO:1902130	0.00413411907394195	0.999748149109014	4	6	(+)-lariciresinol metabolic process	BP	0.0970413446745915	BP (+)-lariciresinol metabolic process	Pdensi_DN13536_c0_g1, Pdensi_DN22330_c0_g1d543295, Pdensi_DN24029_c0_g1d365267, Pdensi_GG_46175_c0_g1
GO:1902131	0.00413411907394195	0.999748149109014	4	6	(+)-lariciresinol catabolic process	BP	0.0970413446745915	BP (+)-lariciresinol catabolic process	Pdensi_DN13536_c0_g1, Pdensi_DN22330_c0_g1d543295, Pdensi_DN24029_c0_g1d365267, Pdensi_GG_46175_c0_g1
GO:1902132	0.00413411907394195	0.999748149109014	4	6	(+)-lariciresinol biosynthetic process	BP	0.0970413446745915	BP (+)-lariciresinol biosynthetic process	Pdensi_DN13536_c0_g1, Pdensi_DN22330_c0_g1d543295, Pdensi_DN24029_c0_g1d365267, Pdensi_GG_46175_c0_g1
GO:1902136	0.00413411907394195	0.999748149109014	4	6	(-)-secoisolariciresinol metabolic process	BP	0.0970413446745915	BP (-)-secoisolariciresinol metabolic process	Pdensi_DN13536_c0_g1, Pdensi_DN22330_c0_g1d543295, Pdensi_DN24029_c0_g1d365267, Pdensi_GG_46175_c0_g1
GO:1902138	0.00413411907394195	0.999748149109014	4	6	(-)-secoisolariciresinol biosynthetic process	BP	0.0970413446745915	BP (-)-secoisolariciresinol biosynthetic process	Pdensi_DN13536_c0_g1, Pdensi_DN22330_c0_g1d543295, Pdensi_DN24029_c0_g1d365267, Pdensi_GG_46175_c0_g1
GO:0000156	0.00433578247146519	0.999542771709235	5	9	phosphorelay response regulator activity	MF	0.10158118933147	MF phosphorelay response regulator activity	Pdensi_DN12634_c0_g1d459820, Pdensi_DN15579_c0_g1d54375, Pdensi_DN18816_c0_g1d14153, Pdensi_DN37496_c0_g1d377271, Pdensi_DN9493_c0_g1d453754
GO:0046503	0.00444952507404102	0.99917383527214	7	17	glycerolipid catabolic process	BP	0.104047829678145	BP glycerolipid catabolic process	Pdensi_DN15038_c0_g1d53704, Pdensi_DN16888_c0_g1d56335, Pdensi_DN17498_c0_g1, Pdensi_DN19174_c1_g3, Pdensi_DN20096_c0_g1d62246, Pdensi_DN21226_c0_g1d495194, Pdensi_DN334_c0_g1d445739
GO:0009986	0.0044638596803585	0.999190423952176	7	16	cell surface	CC	0.104184960281612	CC cell surface	Pdensi_DN11376_c0_g1d174520, Pdensi_DN14892_c1_g1, Pdensi_DN18861_c0_g4, Pdensi_DN38833_c0_g2, Pdensi_DN9362_c0_g1d102983, Pdensi_DN9798_c0_g1, Pdensi_GG_78706_c1_g1
GO:0044764	0.00469393770426166	0.997279850196892	42	204	multi-organism cellular process	BP	0.109347412428823	BP multi-organism cellular process	Pdensi_DN10914_c0_g1d387447, Pdensi_DN11138_c0_g1, Pdensi_DN11720_c0_g1d211026, Pdensi_DN1182_c0_g1d259126, Pdensi_DN12570_c0_g1d105682, Pdensi_DN13087_c0_g1d212168, Pdensi_DN13825_c0_g1d340893, Pdensi_DN13914_c0_g2, Pdensi_DN16069_c0_g1, Pdensi_DN16137_c0_g1d183863, Pdensi_DN18697_c0_g2, Pdensi_DN19281_c4_g4, Pdensi_DN19450_c4_g2, Pdensi_DN19752_c0_g1d409295, Pdensi_DN19900_c1_g1, Pdensi_DN20485…
GO:0060537	0.00473869624675863	0.999699335005561	4	6	muscle tissue development	BP	0.110059887596921	BP muscle tissue development	Pdensi_DN11265_c0_g1d210500, Pdensi_DN19172_c0_g1d406742, Pdensi_DN22311_c1_g2d423946, Pdensi_GG_151067_c0_g1
GO:0044272	0.00474241792084294	0.997619335369011	28	120	sulfur compound biosynthetic process	BP	0.110059887596921	BP sulfur compound biosynthetic process	Pdensi_DN12265_c0_g2d175909, Pdensi_DN13292_c0_g1d339486, Pdensi_DN13433_c0_g1, Pdensi_DN14686_c0_g2d213578, Pdensi_DN14820_c0_g1, Pdensi_DN15521_c0_g1, Pdensi_DN16202_c0_g1d469842, Pdensi_DN16631_c0_g1d111504, Pdensi_DN18091_c0_g1, Pdensi_DN18367_c1_g1, Pdensi_DN18517_c0_g1d13670, Pdensi_DN18883_c0_g2d480523, Pdensi_DN18923_c0_g1d59930, Pdensi_DN19154_c1_g1d357014, Pdensi_DN19233_c0_g1d218230, P…
GO:0015181	0.00479598973680759	0.999694603910147	4	6	arginine transmembrane transporter activity	MF	0.111093547575769	MF arginine transmembrane transporter activity	Pdensi_DN16666_c0_g1d56138, Pdensi_DN21021_c0_g1d121912, Pdensi_DN22148_c1_g1, Pdensi_DN38295_c0_g3
GO:0048580	0.00483484265610927	0.996870544981778	63	326	regulation of post-embryonic development	BP	0.111783016297263	BP regulation of post-embryonic development	Pdensi_DN11521_c0_g1d336257, Pdensi_DN11848_c0_g1d5764, Pdensi_DN13570_c0_g1d340125, Pdensi_DN14344_c0_g3, Pdensi_DN15038_c0_g1d53704, Pdensi_DN15579_c0_g1d54375, Pdensi_DN16214_c0_g2, Pdensi_DN16237_c0_g2, Pdensi_DN16643_c0_g1d185220, Pdensi_DN16777_c0_g1d471592, Pdensi_DN16943_c0_g1d56581, Pdensi_DN17351_c0_g3, Pdensi_DN17842_c0_g1, Pdensi_DN17984_c1_g1, Pdensi_DN18345_c0_g1d403901, Pdensi_DN18…
GO:0019199	0.00485729715563742	0.997314207356894	36	170	transmembrane receptor protein kinase activity	MF	0.112091472822402	MF transmembrane receptor protein kinase activity	Pdensi_DN13467_c0_g1d522696, Pdensi_DN13914_c0_g2, Pdensi_DN14864_c3_g1, Pdensi_DN16545_c0_g5, Pdensi_DN16567_c1_g4, Pdensi_DN17134_c0_g1d112612, Pdensi_DN17473_c0_g9, Pdensi_DN18650_c0_g2d479602, Pdensi_DN18948_c0_g1d14272, Pdensi_DN19254_c3_g2, Pdensi_DN19919_c1_g1d487645, Pdensi_DN20153_c0_g1d219497, Pdensi_DN20291_c0_g1d62630, Pdensi_DN20667_c1_g1, Pdensi_DN20708_c0_g2d493712, Pdensi_DN21309_…
GO:0046434	0.00489441659233875	0.998052744299283	17	64	organophosphate catabolic process	BP	0.112736561958365	BP organophosphate catabolic process	Pdensi_DN12769_c0_g2, Pdensi_DN14661_c0_g1d342607, Pdensi_DN16530_c0_g1d10873, Pdensi_DN18900_c1_g1, Pdensi_DN19598_c1_g1, Pdensi_DN19693_c2_g2, Pdensi_DN21226_c0_g1d495194, Pdensi_DN21266_c0_g1d221055, Pdensi_DN22322_c1_g2d424376, Pdensi_DN22546_c0_g4, Pdensi_DN22874_c1_g5, Pdensi_DN24782_c1_g1d135191, Pdensi_DN47344_c0_g1d249493, Pdensi_DN7948_c0_g1d208066, Pdensi_GG_153350_c0_g1, Pdensi_GG_153…
GO:0008253	0.00490803395079551	0.998784040884023	9	25	5'-nucleotidase activity	MF	0.112838911392121	MF 5'-nucleotidase activity	Pdensi_DN12572_c0_g1d211752, Pdensi_DN1596_c0_g1d325354, Pdensi_DN18900_c1_g1, Pdensi_DN19598_c1_g1, Pdensi_DN22322_c1_g2d424376, Pdensi_DN22874_c1_g5, Pdensi_GG_153350_c0_g1, Pdensi_GG_153351_c0_g1, Pdensi_GG_93214_c0_g1
GO:0030145	0.00496912759971879	0.998421586837444	12	39	manganese ion binding	MF	0.11403035350101	MF manganese ion binding	Pdensi_DN11752_c0_g1d50151, Pdensi_DN12235_c0_g1d389478, Pdensi_DN12589_c0_g1d176330, Pdensi_DN19791_c0_g1d218938, Pdensi_DN24389_c1_g2, Pdensi_DN24433_c1_g2, Pdensi_DN25528_c1_g2d139103, Pdensi_DN38270_c1_g1, Pdensi_DN8105_c0_g1d452005, Pdensi_DN9425_c0_g2, Pdensi_GG_126077_c0_g1, Pdensi_GG_96211_c0_g1
GO:0015813	0.00502288793057807	0.999675695611389	4	6	L-glutamate transmembrane transport	BP	0.115049388354023	BP L-glutamate transmembrane transport	Pdensi_DN11360_c1_g1, Pdensi_DN20423_c0_g1d490946, Pdensi_DN38303_c0_g1d33327, Pdensi_GG_91660_c1_g1
GO:1901476	0.00506828433493118	0.997845381474474	19	76	NA	NA	0.115873415092293	none	Pdensi_DN13351_c0_g1d339649, Pdensi_DN13918_c0_g1, Pdensi_DN17839_c0_g1, Pdensi_DN18651_c0_g1d532296, Pdensi_DN19648_c0_g2, Pdensi_DN20776_c0_g1, Pdensi_DN21746_c0_g1d541054, Pdensi_DN21862_c0_g1d221873, Pdensi_DN24699_c0_g1, Pdensi_DN25819_c0_g4, Pdensi_DN28937_c0_g2, Pdensi_DN30044_c0_g1, Pdensi_DN39018_c1_g1, Pdensi_DN4567_c0_g1d382519, Pdensi_DN5412_c0_g1, Pdensi_DN9535_c0_g1d454006, Pdensi_G…
GO:0009694	0.00525836733361379	0.998035824261253	15	55	jasmonic acid metabolic process	BP	0.119996137668738	BP jasmonic acid metabolic process	Pdensi_DN15825_c0_g1d397026, Pdensi_DN19658_c0_g1d485534, Pdensi_DN19658_c0_g2, Pdensi_DN20128_c0_g1d489148, Pdensi_DN20735_c0_g1d189051, Pdensi_DN20842_c0_g3, Pdensi_DN23055_c2_g3, Pdensi_DN24916_c0_g14, Pdensi_DN26290_c0_g1d193979, Pdensi_DN27628_c1_g1, Pdensi_DN33793_c0_g1, Pdensi_DN34856_c0_g1d374976, Pdensi_DN37386_c0_g2, Pdensi_DN38537_c0_g1, Pdensi_DN7686_c0_g1d207829
GO:0035252	0.0052697086085146	0.99941640383662	5	9	UDP-xylosyltransferase activity	MF	0.120032251638388	MF UDP-xylosyltransferase activity	Pdensi_DN18955_c0_g1d14400, Pdensi_DN19022_c0_g1d60200, Pdensi_DN19172_c0_g1d406742, Pdensi_DN19663_c0_g2d359591, Pdensi_DN22311_c1_g2d423946
GO:0005313	0.00531445293116809	0.99965100509023	4	6	L-glutamate transmembrane transporter activity	MF	0.120827672926742	MF L-glutamate transmembrane transporter activity	Pdensi_DN20423_c0_g1d490946, Pdensi_DN22148_c1_g1, Pdensi_DN38295_c0_g3, Pdensi_GG_91660_c1_g1
GO:0010555	0.00548532739889722	0.999140032509771	6	13	response to mannitol	BP	0.124482522152096	BP response to mannitol	Pdensi_DN10914_c0_g1d387447, Pdensi_DN11560_c0_g3, Pdensi_DN16069_c0_g1, Pdensi_DN16276_c0_g3d278254, Pdensi_DN18507_c0_g1d115375, Pdensi_DN21711_c0_g1d221681
GO:0016998	0.0055425319455883	0.998331270270529	11	34	cell wall macromolecule catabolic process	BP	0.125549066170785	BP cell wall macromolecule catabolic process	Pdensi_DN10456_c0_g2, Pdensi_DN12216_c0_g1, Pdensi_DN15221_c0_g5, Pdensi_DN15702_c0_g1d345565, Pdensi_DN20461_c0_g1d188791, Pdensi_DN22250_c0_g2d67184, Pdensi_DN23393_c1_g1, Pdensi_DN25305_c0_g1d227229, Pdensi_DN25529_c0_g1d227576, Pdensi_DN37381_c0_g1d240517, Pdensi_GG_108346_c0_g1
GO:0032026	0.00557968904189649	0.999628171797976	4	6	response to magnesium ion	BP	0.1259269270006	BP response to magnesium ion	Pdensi_DN10914_c0_g1d387447, Pdensi_DN14892_c1_g1, Pdensi_DN16069_c0_g1, Pdensi_GG_78706_c1_g1
GO:0071286	0.00557968904189649	0.999628171797976	4	6	cellular response to magnesium ion	BP	0.1259269270006	BP cellular response to magnesium ion	Pdensi_DN10914_c0_g1d387447, Pdensi_DN14892_c1_g1, Pdensi_DN16069_c0_g1, Pdensi_GG_78706_c1_g1
GO:0051171	0.00561423191670791	0.99530231662179	336	2103	regulation of nitrogen compound metabolic process	BP	0.126474455266497	BP regulation of nitrogen compound metabolic process	Pdensi_DN10290_c0_g1d4636, Pdensi_DN10352_c0_g1, Pdensi_DN10475_c0_g1, Pdensi_DN10618_c0_g1d103684, Pdensi_DN10619_c0_g1d103663, Pdensi_DN11057_c0_g1d49575, Pdensi_DN11265_c0_g1d210500, Pdensi_DN11359_c0_g1d210550, Pdensi_DN11360_c2_g3, Pdensi_DN11521_c0_g1d336257, Pdensi_DN11752_c0_g1d50151, Pdensi_DN11774_c0_g1d211004, Pdensi_DN11813_c0_g1d336868, Pdensi_DN11848_c0_g1d5764, Pdensi_DN11895_c0_g1…
GO:0018242	0.00563517105463501	0.999365260716732	5	9	protein O-linked glycosylation via serine	BP	0.126714084043895	BP protein O-linked glycosylation via serine	Pdensi_DN19172_c0_g1d406742, Pdensi_DN22311_c1_g2d423946, Pdensi_DN22516_c0_g2d67897, Pdensi_DN38690_c0_g2, Pdensi_GG_151067_c0_g1
GO:0071695	0.00572445867291076	0.998703536828073	8	21	anatomical structure maturation	BP	0.128486937366428	BP anatomical structure maturation	Pdensi_DN18224_c1_g1d353651, Pdensi_DN18313_c0_g1d186880, Pdensi_DN29431_c1_g1, Pdensi_DN34854_c1_g2, Pdensi_DN71415_c0_g1, Pdensi_DN9772_c0_g1d385977, Pdensi_GG_122874_c0_g1, Pdensi_GG_66168_c0_g1
GO:0102229	0.00575002545339805	0.999089158073059	6	13	amylopectin maltohydrolase activity	MF	0.12882570687941	MF amylopectin maltohydrolase activity	Pdensi_DN10695_c0_g1d49277, Pdensi_DN20300_c0_g1d62840, Pdensi_DN22335_c2_g1d423747, Pdensi_DN24330_c0_g15, Pdensi_DN39748_c1_g3, Pdensi_GG_65470_c0_g1
GO:0034515	0.00577979648258895	0.998654740537318	8	23	proteasome storage granule	CC	0.128865617002658	CC proteasome storage granule	Pdensi_DN14681_c0_g2d524463, Pdensi_DN19179_c1_g1d406845, Pdensi_DN20245_c1_g1d289971, Pdensi_DN23035_c0_g1d223622, Pdensi_DN23364_c1_g1, Pdensi_DN23497_c2_g2, Pdensi_DN24570_c2_g1, Pdensi_DN9472_c0_g1d48326
GO:0009407	0.00578323744597293	0.99836232987256	10	31	toxin catabolic process	BP	0.128865617002658	BP toxin catabolic process	Pdensi_DN16473_c2_g2, Pdensi_DN19103_c0_g1d533551, Pdensi_DN19659_c1_g1, Pdensi_DN24858_c0_g1d556409, Pdensi_DN26107_c1_g1, Pdensi_DN26129_c1_g1, Pdensi_DN29353_c0_g1d81711, Pdensi_DN38795_c1_g3, Pdensi_DN38795_c1_g4, Pdensi_GG_27183_c0_g1
GO:0090487	0.00578323744597293	0.99836232987256	10	31	secondary metabolite catabolic process	BP	0.128865617002658	BP secondary metabolite catabolic process	Pdensi_DN16473_c2_g2, Pdensi_DN19103_c0_g1d533551, Pdensi_DN19659_c1_g1, Pdensi_DN24858_c0_g1d556409, Pdensi_DN26107_c1_g1, Pdensi_DN26129_c1_g1, Pdensi_DN29353_c0_g1d81711, Pdensi_DN38795_c1_g3, Pdensi_DN38795_c1_g4, Pdensi_GG_27183_c0_g1
GO:0035017	0.00591678653282681	0.999598657246826	4	6	cuticle pattern formation	BP	0.131603027764502	BP cuticle pattern formation	Pdensi_DN18829_c2_g4, Pdensi_DN21801_c0_g2, Pdensi_DN31462_c0_g1d234848, Pdensi_DN37478_c2_g9
GO:0006869	0.00598089389100368	0.996888329215269	29	132	lipid transport	BP	0.1327887993851	BP lipid transport	Pdensi_DN10239_c0_g1d266783, Pdensi_DN11282_c0_g1d174432, Pdensi_DN11760_c0_g1d268987, Pdensi_DN12309_c0_g1d269969, Pdensi_DN14363_c0_g1d213328, Pdensi_DN15273_c0_g3d525430, Pdensi_DN15695_c0_g1d214518, Pdensi_DN17745_c0_g1, Pdensi_DN18673_c0_g2, Pdensi_DN18697_c0_g2, Pdensi_DN19632_c0_g3, Pdensi_DN20453_c0_g6d490799, Pdensi_DN21561_c0_g2d418559, Pdensi_DN21590_c1_g1d123232, Pdensi_DN24339_c0_g1d…
GO:0009926	0.00599843238033497	0.997930783325858	13	44	auxin polar transport	BP	0.132938231131748	BP auxin polar transport	Pdensi_DN12120_c0_g1, Pdensi_DN15641_c0_g7, Pdensi_DN18861_c0_g4, Pdensi_DN20264_c0_g2d119506, Pdensi_DN20326_c0_g1d290432, Pdensi_DN20847_c0_g1d493876, Pdensi_DN20943_c0_g3, Pdensi_DN22506_c0_g1, Pdensi_DN24950_c0_g4, Pdensi_DN25528_c1_g2d139103, Pdensi_DN25689_c0_g3, Pdensi_DN26463_c1_g1, Pdensi_DN32754_c0_g1d312152
GO:1901565	0.0062163830417634	0.995504243567004	103	577	organonitrogen compound catabolic process	BP	0.137520703981457	BP organonitrogen compound catabolic process	Pdensi_DN10616_c0_g1d455771, Pdensi_DN12030_c0_g1d389111, Pdensi_DN12684_c0_g1d51036, Pdensi_DN12769_c0_g2, Pdensi_DN12856_c0_g1d460187, Pdensi_DN13433_c0_g1, Pdensi_DN14049_c0_g1d7852, Pdensi_DN14142_c0_g1, Pdensi_DN14195_c2_g3, Pdensi_DN14453_c0_g1d342034, Pdensi_DN14681_c0_g2d524463, Pdensi_DN14857_c0_g1d342973, Pdensi_DN14953_c0_g1d180857, Pdensi_DN15221_c0_g5, Pdensi_DN15269_c0_g1d344108, Pd…
GO:0005506	0.00644799112420221	0.995975201800409	51	261	iron ion binding	MF	0.142388313873765	MF iron ion binding	Pdensi_DN10989_c0_g1d335310, Pdensi_DN11832_c0_g1d50232, Pdensi_DN12952_c0_g1, Pdensi_DN13861_c0_g1, Pdensi_DN14793_c1_g1, Pdensi_DN15825_c0_g1d397026, Pdensi_DN16628_c0_g1d215450, Pdensi_DN16817_c0_g1d215591, Pdensi_DN17669_c0_g1d281819, Pdensi_DN18024_c0_g1d58308, Pdensi_DN18467_c0_g1d354439, Pdensi_DN19420_c0_g1d534137, Pdensi_DN19627_c0_g3, Pdensi_DN20016_c0_g2, Pdensi_DN20128_c0_g1d489148, P…
GO:1902609	0.00659268599209912	0.999778806683605	3	4	(R)-2-hydroxy-alpha-linolenic acid biosynthetic process	BP	0.145322648212937	BP (R)-2-hydroxy-alpha-linolenic acid biosynthetic process	Pdensi_DN23377_c0_g3d548222, Pdensi_DN26366_c1_g5, Pdensi_DN8362_c0_g1d517694
GO:0015858	0.00663990583166224	0.999776617855633	3	4	nucleoside transport	BP	0.145840788802581	BP nucleoside transport	Pdensi_DN22206_c0_g1d496146, Pdensi_DN24938_c0_g1d556944, Pdensi_DN40167_c0_g1d318679
GO:1901642	0.00663990583166224	0.999776617855633	3	4	nucleoside transmembrane transport	BP	0.145840788802581	BP nucleoside transmembrane transport	Pdensi_DN22206_c0_g1d496146, Pdensi_DN24938_c0_g1d556944, Pdensi_DN40167_c0_g1d318679
GO:0046294	0.00721533062090015	0.999016986703245	5	11	formaldehyde catabolic process	BP	0.158197088479629	BP formaldehyde catabolic process	Pdensi_DN11779_c0_g1d336679, Pdensi_DN20446_c0_g1d490968, Pdensi_DN24800_c0_g1d305140, Pdensi_DN26690_c0_g1d367637, Pdensi_DN26929_c0_g3
GO:0015807	0.00748439397314713	0.999024039368207	5	10	L-amino acid transport	BP	0.163804352081334	BP L-amino acid transport	Pdensi_DN11360_c1_g1, Pdensi_DN16705_c0_g1d399342, Pdensi_DN20423_c0_g1d490946, Pdensi_DN38303_c0_g1d33327, Pdensi_GG_91660_c1_g1
GO:1990837	0.00755597166964363	0.995654518977624	37	177	sequence-specific double-stranded DNA binding	MF	0.164867719161031	MF sequence-specific double-stranded DNA binding	Pdensi_DN10475_c0_g1, Pdensi_DN11521_c0_g1d336257, Pdensi_DN13997_c0_g1d7810, Pdensi_DN14761_c0_g1d53296, Pdensi_DN14863_c0_g1d342967, Pdensi_DN14987_c0_g1d465381, Pdensi_DN15221_c0_g1d214075, Pdensi_DN17696_c0_g1d281883, Pdensi_DN17780_c0_g1, Pdensi_DN17836_c0_g1, Pdensi_DN18057_c0_g4, Pdensi_DN18166_c0_g1d216835, Pdensi_DN18561_c3_g1, Pdensi_DN18588_c0_g2, Pdensi_DN18878_c0_g4, Pdensi_DN19525_c…
GO:0000326	0.00755978809811559	0.998411242007163	7	18	protein storage vacuole	CC	0.164867719161031	CC protein storage vacuole	Pdensi_DN22277_c0_g1d496154, Pdensi_DN24523_c0_g1d134371, Pdensi_DN25626_c0_g1d559430, Pdensi_DN31919_c0_g1, Pdensi_DN36611_c6_g1, Pdensi_GG_34298_c0_g1, Pdensi_GG_89808_c0_g1
GO:0034310	0.00764422938916173	0.999330075445358	4	7	primary alcohol catabolic process	BP	0.166414197321574	BP primary alcohol catabolic process	Pdensi_DN13536_c0_g1, Pdensi_DN22330_c0_g1d543295, Pdensi_DN24029_c0_g1d365267, Pdensi_GG_46175_c0_g1
GO:0016120	0.00789779093588319	0.999300979356084	4	7	carotene biosynthetic process	BP	0.171630439066013	BP carotene biosynthetic process	Pdensi_DN18313_c0_g1d186880, Pdensi_DN29431_c1_g1, Pdensi_DN71415_c0_g1, Pdensi_GG_66168_c0_g1
GO:0005094	0.00797692046022464	0.99971218260592	3	4	Rho GDP-dissociation inhibitor activity	MF	0.173044306280005	MF Rho GDP-dissociation inhibitor activity	Pdensi_DN11777_c0_g1, Pdensi_DN17452_c0_g1d474352, Pdensi_GG_24905_c0_g1
GO:0019751	0.00799421069215041	0.996627701978413	17	67	polyol metabolic process	BP	0.173114069565933	BP polyol metabolic process	Pdensi_DN13005_c0_g1d339187, Pdensi_DN13536_c0_g1, Pdensi_DN14801_c0_g1, Pdensi_DN15536_c0_g1d182204, Pdensi_DN16888_c0_g1d56335, Pdensi_DN21226_c0_g1d495194, Pdensi_DN21384_c0_g1d495357, Pdensi_DN22330_c0_g1d543295, Pdensi_DN24029_c0_g1d365267, Pdensi_DN24782_c1_g1d135191, Pdensi_DN24850_c0_g1d192691, Pdensi_DN26281_c0_g1d429898, Pdensi_DN29776_c0_g1, Pdensi_GG_17101_c0_g1, Pdensi_GG_2126_c0_g1,…
GO:0040009	0.0080272111652943	0.99970966944912	3	4	regulation of growth rate	BP	0.173523193907065	BP regulation of growth rate	Pdensi_DN25220_c1_g1d558723, Pdensi_DN8220_c0_g1d517661, Pdensi_GG_70108_c1_g1
GO:0034309	0.00807553963330644	0.998926281276861	5	10	primary alcohol biosynthetic process	BP	0.174073521144796	BP primary alcohol biosynthetic process	Pdensi_DN13536_c0_g1, Pdensi_DN20822_c0_g1d64034, Pdensi_DN22330_c0_g1d543295, Pdensi_DN24029_c0_g1d365267, Pdensi_GG_46175_c0_g1
GO:0046165	0.00808881835408221	0.996697361027512	16	61	alcohol biosynthetic process	BP	0.174073521144796	BP alcohol biosynthetic process	Pdensi_DN13536_c0_g1, Pdensi_DN14801_c0_g1, Pdensi_DN16322_c0_g1, Pdensi_DN17833_c0_g1d282233, Pdensi_DN18313_c0_g1d186880, Pdensi_DN20822_c0_g1d64034, Pdensi_DN21384_c0_g1d495357, Pdensi_DN22261_c0_g1d542815, Pdensi_DN22330_c0_g1d543295, Pdensi_DN24029_c0_g1d365267, Pdensi_DN29431_c1_g1, Pdensi_DN71415_c0_g1, Pdensi_GG_17101_c0_g1, Pdensi_GG_46175_c0_g1, Pdensi_GG_55735_c0_g1, Pdensi_GG_66168_c0…
GO:0102483	0.00809512634917261	0.997998664915593	8	23	scopolin beta-glucosidase activity	MF	0.174073521144796	MF scopolin beta-glucosidase activity	Pdensi_DN19388_c0_g1d286462, Pdensi_DN20485_c0_g2, Pdensi_DN20632_c1_g1, Pdensi_DN20765_c1_g1, Pdensi_DN24690_c0_g1d225993, Pdensi_DN25111_c0_g2, Pdensi_DN27688_c0_g1d80208, Pdensi_DN35803_c0_g1d87701
GO:0015851	0.00832661001372528	0.998884167136587	5	10	nucleobase transport	BP	0.178619919809354	BP nucleobase transport	Pdensi_DN12952_c0_g1d51325, Pdensi_DN14320_c0_g1, Pdensi_DN20842_c1_g1, Pdensi_DN26703_c0_g2d78158, Pdensi_GG_78575_c0_g1
GO:0000302	0.00833559625776986	0.995250697229869	35	169	response to reactive oxygen species	BP	0.178619919809354	BP response to reactive oxygen species	Pdensi_DN13087_c0_g1d212168, Pdensi_DN14200_c0_g1, Pdensi_DN14864_c3_g1, Pdensi_DN15781_c1_g2, Pdensi_DN15895_c0_g1, Pdensi_DN16057_c0_g1d183538, Pdensi_DN17930_c0_g2, Pdensi_DN18169_c0_g1d13057, Pdensi_DN18669_c0_g1d532211, Pdensi_DN19732_c0_g1d61657, Pdensi_DN19803_c0_g1d409969, Pdensi_DN20422_c0_g1d490770, Pdensi_DN20835_c0_g2d292649, Pdensi_DN21709_c0_g1d363217, Pdensi_DN22508_c1_g4, Pdensi_D…
GO:0071322	0.0084957185955824	0.997905892934622	8	22	cellular response to carbohydrate stimulus	BP	0.181734502131589	BP cellular response to carbohydrate stimulus	Pdensi_DN10914_c0_g1d387447, Pdensi_DN16069_c0_g1, Pdensi_DN20557_c11_g1, Pdensi_DN21565_c1_g5, Pdensi_DN21872_c3_g1, Pdensi_DN26944_c0_g1d367833, Pdensi_DN30915_c0_g1d234365, Pdensi_DN40133_c1_g5
GO:0002376	0.00859906013805349	0.993453409616737	132	780	immune system process	BP	0.183625763364684	BP immune system process	Pdensi_DN10616_c0_g1d455771, Pdensi_DN11138_c0_g1, Pdensi_DN11276_c0_g1d210448, Pdensi_DN11282_c0_g1d174432, Pdensi_DN11720_c0_g1d211026, Pdensi_DN1182_c0_g1d259126, Pdensi_DN11834_c0_g1d336839, Pdensi_DN12284_c0_g1d50629, Pdensi_DN12359_c0_g1, Pdensi_DN12856_c0_g1d460187, Pdensi_DN13043_c0_g1d460581, Pdensi_DN13087_c0_g1d212168, Pdensi_DN13467_c0_g1d522696, Pdensi_DN13825_c0_g1d340893, Pdensi_DN…
GO:0048640	0.00890313351499959	0.998066752558393	7	18	negative regulation of developmental growth	BP	0.189789501272955	BP negative regulation of developmental growth	Pdensi_DN10914_c0_g1d387447, Pdensi_DN11265_c0_g1d210500, Pdensi_DN16069_c0_g1, Pdensi_DN19980_c0_g1d219298, Pdensi_DN39280_c0_g2, Pdensi_DN40341_c0_g1d34889, Pdensi_GG_6841_c0_g1
GO:0009838	0.008974662359939	0.997279920647635	10	31	abscission	BP	0.190983299355103	BP abscission	Pdensi_DN16214_c0_g2, Pdensi_DN18878_c0_g4, Pdensi_DN19899_c0_g1, Pdensi_DN21565_c1_g5, Pdensi_DN21872_c3_g1, Pdensi_DN25983_c0_g1, Pdensi_DN33531_c0_g1d200552, Pdensi_DN40133_c1_g5, Pdensi_GG_152133_c1_g1, Pdensi_GG_94111_c0_g1
GO:0004618	0.00915726347807292	0.999152158242889	4	7	phosphoglycerate kinase activity	MF	0.194532540207767	MF phosphoglycerate kinase activity	Pdensi_DN25523_c0_g1d74887, Pdensi_DN27255_c0_g1d24590, Pdensi_DN39716_c2_g1, Pdensi_GG_11773_c1_g1
GO:0042742	0.00919964632299069	0.993149996602928	112	647	defense response to bacterium	BP	0.195095947884113	BP defense response to bacterium	Pdensi_DN10616_c0_g1d455771, Pdensi_DN10914_c0_g1d387447, Pdensi_DN11137_c0_g1d268121, Pdensi_DN11138_c0_g1, Pdensi_DN11276_c0_g1d210448, Pdensi_DN11320_c0_g1, Pdensi_DN12856_c0_g1d460187, Pdensi_DN13087_c0_g1d212168, Pdensi_DN13328_c0_g1d339768, Pdensi_DN13820_c0_g1, Pdensi_DN13825_c0_g1d340893, Pdensi_DN13997_c0_g1d7810, Pdensi_DN14968_c1_g1, Pdensi_DN15098_c0_g1d108891, Pdensi_DN15273_c0_g3d52…
GO:0006081	0.00938699898897043	0.995634491655831	20	84	cellular aldehyde metabolic process	BP	0.1987264846202	BP cellular aldehyde metabolic process	Pdensi_DN11779_c0_g1d336679, Pdensi_DN13832_c0_g1d462627, Pdensi_DN14055_c0_g3, Pdensi_DN14800_c0_g1, Pdensi_DN15545_c0_g1d214420, Pdensi_DN16379_c1_g1, Pdensi_DN17780_c0_g1, Pdensi_DN19206_c0_g1d60634, Pdensi_DN20446_c0_g1d490968, Pdensi_DN20785_c0_g1d220296, Pdensi_DN20822_c0_g1d64034, Pdensi_DN21416_c1_g2, Pdensi_DN24348_c0_g2d553545, Pdensi_DN24800_c0_g1d305140, Pdensi_DN26690_c0_g1d367637, P…
GO:0006570	0.00955163680701298	0.998248228110887	6	14	tyrosine metabolic process	BP	0.201864489220377	BP tyrosine metabolic process	Pdensi_DN19245_c0_g2, Pdensi_DN19541_c0_g1d117779, Pdensi_DN21910_c0_g1d222028, Pdensi_DN25906_c0_g1d429621, Pdensi_DN30915_c0_g1d234365, Pdensi_GG_18970_c0_g1
GO:0006536	0.00968806802888108	0.997028087134049	10	31	glutamate metabolic process	BP	0.204396632513272	BP glutamate metabolic process	Pdensi_DN13433_c0_g1, Pdensi_DN21165_c0_g1, Pdensi_DN22128_c0_g2, Pdensi_DN22417_c1_g2, Pdensi_DN23378_c4_g1, Pdensi_DN24802_c0_g3, Pdensi_DN25559_c0_g1d429259, Pdensi_DN4429_c0_g1d205605, Pdensi_GG_131130_c0_g1, Pdensi_GG_86420_c0_g1
GO:0009904	0.00977746920113776	0.999076373646428	4	7	chloroplast accumulation movement	BP	0.205929573928073	BP chloroplast accumulation movement	Pdensi_DN13491_c0_g1d522659, Pdensi_DN14300_c0_g1d341889, Pdensi_DN15553_c0_g1, Pdensi_DN15652_c0_g1
GO:0071465	0.00985496380625242	0.999614230659851	3	4	cellular response to desiccation	BP	0.206734376970914	BP cellular response to desiccation	Pdensi_DN17745_c0_g1, Pdensi_DN17873_c0_g1, Pdensi_DN17873_c0_g3
GO:1902075	0.00985496380625242	0.999614230659851	3	4	cellular response to salt	BP	0.206734376970914	BP cellular response to salt	Pdensi_DN17745_c0_g1, Pdensi_DN17873_c0_g1, Pdensi_DN17873_c0_g3
GO:0045087	0.0098661040066607	0.992564344464476	119	699	innate immune response	BP	0.206734376970914	BP innate immune response	Pdensi_DN10616_c0_g1d455771, Pdensi_DN11138_c0_g1, Pdensi_DN11276_c0_g1d210448, Pdensi_DN11282_c0_g1d174432, Pdensi_DN1182_c0_g1d259126, Pdensi_DN11834_c0_g1d336839, Pdensi_DN12284_c0_g1d50629, Pdensi_DN12359_c0_g1, Pdensi_DN12856_c0_g1d460187, Pdensi_DN13043_c0_g1d460581, Pdensi_DN13087_c0_g1d212168, Pdensi_DN13467_c0_g1d522696, Pdensi_DN13825_c0_g1d340893, Pdensi_DN13997_c0_g1d7810, Pdensi_DN14…
GO:0008177	0.00992990260606561	0.999610153722631	3	4	succinate dehydrogenase (ubiquinone) activity	MF	0.207717350433005	MF succinate dehydrogenase (ubiquinone) activity	Pdensi_DN22223_c1_g4, Pdensi_DN27429_c0_g1d230822, Pdensi_GG_93076_c0_g1
GO:0015804	0.0100094476687732	0.99851753808234	5	11	neutral amino acid transport	BP	0.209025817191698	BP neutral amino acid transport	Pdensi_DN16041_c0_g2, Pdensi_DN22088_c1_g1d125033, Pdensi_GG_19927_c0_g1, Pdensi_GG_51042_c1_g1, Pdensi_GG_99216_c0_g1
GO:0080027	0.010046738421164	1	2	2	response to herbivore	BP	0.209448953525961	BP response to herbivore	Pdensi_DN23897_c0_g1, Pdensi_DN24299_c0_g1d428145
GO:0046461	0.0102356943221204	0.998041726631013	6	15	neutral lipid catabolic process	BP	0.212667297571084	BP neutral lipid catabolic process	Pdensi_DN15038_c0_g1d53704, Pdensi_DN16888_c0_g1d56335, Pdensi_DN17498_c0_g1, Pdensi_DN19174_c1_g3, Pdensi_DN20096_c0_g1d62246, Pdensi_DN334_c0_g1d445739
GO:0046464	0.0102356943221204	0.998041726631013	6	15	acylglycerol catabolic process	BP	0.212667297571084	BP acylglycerol catabolic process	Pdensi_DN15038_c0_g1d53704, Pdensi_DN16888_c0_g1d56335, Pdensi_DN17498_c0_g1, Pdensi_DN19174_c1_g3, Pdensi_DN20096_c0_g1d62246, Pdensi_DN334_c0_g1d445739
GO:0016054	0.0103524711688626	0.993858070169979	38	187	organic acid catabolic process	BP	0.214369352486549	BP organic acid catabolic process	Pdensi_DN12856_c0_g1d460187, Pdensi_DN17351_c0_g3, Pdensi_DN18330_c0_g1d353900, Pdensi_DN18337_c0_g1d353676, Pdensi_DN18878_c0_g4, Pdensi_DN19345_c1_g2, Pdensi_DN19541_c0_g1d117779, Pdensi_DN19658_c0_g1d485534, Pdensi_DN19658_c0_g2, Pdensi_DN20475_c0_g1, Pdensi_DN20643_c0_g1d291712, Pdensi_DN20847_c0_g1d414702, Pdensi_DN21066_c1_g1d293290, Pdensi_DN21165_c0_g1, Pdensi_DN21442_c0_g1d539776, Pdensi…
GO:0046395	0.0103524711688626	0.993858070169979	38	187	carboxylic acid catabolic process	BP	0.214369352486549	BP carboxylic acid catabolic process	Pdensi_DN12856_c0_g1d460187, Pdensi_DN17351_c0_g3, Pdensi_DN18330_c0_g1d353900, Pdensi_DN18337_c0_g1d353676, Pdensi_DN18878_c0_g4, Pdensi_DN19345_c1_g2, Pdensi_DN19541_c0_g1d117779, Pdensi_DN19658_c0_g1d485534, Pdensi_DN19658_c0_g2, Pdensi_DN20475_c0_g1, Pdensi_DN20643_c0_g1d291712, Pdensi_DN20847_c0_g1d414702, Pdensi_DN21066_c1_g1d293290, Pdensi_DN21165_c0_g1, Pdensi_DN21442_c0_g1d539776, Pdensi…
GO:0010143	0.0104030299454561	0.997024210716682	9	27	cutin biosynthetic process	BP	0.214889136243407	BP cutin biosynthetic process	Pdensi_DN13861_c0_g1, Pdensi_DN19885_c1_g1d486838, Pdensi_DN20214_c0_g2d489917, Pdensi_DN26246_c0_g1d76901, Pdensi_DN39557_c0_g1d441676, Pdensi_DN40093_c1_g1, Pdensi_DN48815_c0_g1, Pdensi_DN5177_c0_g1, Pdensi_GG_93610_c0_g1
GO:0016878	0.0104296714052795	0.997015289026138	9	27	acid-thiol ligase activity	MF	0.214889136243407	MF acid-thiol ligase activity	Pdensi_DN17351_c0_g3, Pdensi_DN18814_c0_g1d116014, Pdensi_DN19120_c0_g1d116882, Pdensi_DN23178_c0_g1d496988, Pdensi_DN26864_c0_g1d500265, Pdensi_DN34364_c0_g1d146787, Pdensi_DN61054_c0_g1, Pdensi_DN6750_c0_g1d450487, Pdensi_DN9218_c0_g1d332577
GO:0006955	0.0104299849054727	0.992113203214777	120	707	immune response	BP	0.214889136243407	BP immune response	Pdensi_DN10616_c0_g1d455771, Pdensi_DN11138_c0_g1, Pdensi_DN11276_c0_g1d210448, Pdensi_DN11282_c0_g1d174432, Pdensi_DN1182_c0_g1d259126, Pdensi_DN11834_c0_g1d336839, Pdensi_DN12284_c0_g1d50629, Pdensi_DN12359_c0_g1, Pdensi_DN12856_c0_g1d460187, Pdensi_DN13043_c0_g1d460581, Pdensi_DN13087_c0_g1d212168, Pdensi_DN13467_c0_g1d522696, Pdensi_DN13825_c0_g1d340893, Pdensi_DN13997_c0_g1d7810, Pdensi_DN14…
GO:0045926	0.0105790632648723	0.996444510876831	11	37	negative regulation of growth	BP	0.217596117320951	BP negative regulation of growth	Pdensi_DN10914_c0_g1d387447, Pdensi_DN11265_c0_g1d210500, Pdensi_DN16069_c0_g1, Pdensi_DN18955_c0_g1d14400, Pdensi_DN19663_c0_g2d359591, Pdensi_DN19980_c0_g1d219298, Pdensi_DN21129_c2_g5, Pdensi_DN25983_c0_g1, Pdensi_DN39280_c0_g2, Pdensi_DN40341_c0_g1d34889, Pdensi_GG_6841_c0_g1
GO:0044437	0.0106573012369952	0.992186004113913	98	561	vacuolar part	CC	0.218839407704576	CC vacuolar part	Pdensi_DN11138_c0_g1, Pdensi_DN12191_c1_g2, Pdensi_DN12614_c0_g1d521560, Pdensi_DN13082_c0_g1d390874, Pdensi_DN13433_c0_g1, Pdensi_DN13486_c0_g1d7376, Pdensi_DN13820_c0_g1, Pdensi_DN13825_c0_g1d340893, Pdensi_DN13969_c0_g1d212964, Pdensi_DN14078_c0_g1d273206, Pdensi_DN15108_c0_g1d343889, Pdensi_DN15165_c3_g4, Pdensi_DN15309_c0_g1d344494, Pdensi_DN15403_c1_g1, Pdensi_DN15709_c0_g1d468081, Pdensi_D…
GO:0009820	0.0108366596655556	0.997899845576827	6	15	alkaloid metabolic process	BP	0.222151523143889	BP alkaloid metabolic process	Pdensi_DN16691_c0_g1, Pdensi_DN20551_c0_g5, Pdensi_DN23444_c0_g1, Pdensi_DN25054_c0_g1d136674, Pdensi_DN26056_c2_g2, Pdensi_DN30915_c0_g1d234365
GO:0015175	0.0108836300159153	0.997888675518309	6	15	neutral amino acid transmembrane transporter activity	MF	0.222743176698433	MF neutral amino acid transmembrane transporter activity	Pdensi_DN11360_c1_g1, Pdensi_DN22088_c1_g1d125033, Pdensi_DN22148_c1_g1, Pdensi_DN38295_c0_g3, Pdensi_DN38303_c0_g1d33327, Pdensi_GG_51042_c1_g1
GO:0016635	0.0109059007563738	0.998934519610383	4	7	oxidoreductase activity, acting on the CH-CH group of donors, quinone or related compound as acceptor	MF	0.222828204822921	MF oxidoreductase activity, acting on the CH-CH group of donors, quinone or related compound as acceptor	Pdensi_DN22223_c1_g4, Pdensi_DN27429_c0_g1d230822, Pdensi_DN9042_c0_g1d453296, Pdensi_GG_93076_c0_g1
GO:0009636	0.0111146191286252	0.995282378357782	16	62	response to toxic substance	BP	0.226716111578922	BP response to toxic substance	Pdensi_DN13433_c0_g1, Pdensi_DN15539_c0_g1d467281, Pdensi_DN19999_c1_g3, Pdensi_DN20557_c11_g1, Pdensi_DN22675_c0_g1d301652, Pdensi_DN24374_c1_g3, Pdensi_DN25081_c0_g1d136709, Pdensi_DN25105_c1_g1, Pdensi_DN25758_c2_g1, Pdensi_DN25789_c1_g2, Pdensi_DN26035_c1_g1, Pdensi_DN27414_c0_g1d24736, Pdensi_DN30915_c0_g1d234365, Pdensi_DN36837_c0_g1, Pdensi_GG_17249_c0_g1, Pdensi_GG_67055_c0_g1
GO:0006749	0.0112420663774565	0.995722015476873	13	49	glutathione metabolic process	BP	0.22863211462146	BP glutathione metabolic process	Pdensi_DN13433_c0_g1, Pdensi_DN16473_c2_g2, Pdensi_DN19103_c0_g1d533551, Pdensi_DN19659_c1_g1, Pdensi_DN21416_c1_g2, Pdensi_DN24858_c0_g1d556409, Pdensi_DN26107_c1_g1, Pdensi_DN26129_c1_g1, Pdensi_DN29353_c0_g1d81711, Pdensi_DN38795_c1_g3, Pdensi_DN38795_c1_g4, Pdensi_DN4429_c0_g1d205605, Pdensi_GG_27183_c0_g1
GO:0015172	0.0112600402375507	0.998888987633894	4	7	acidic amino acid transmembrane transporter activity	MF	0.22863211462146	MF acidic amino acid transmembrane transporter activity	Pdensi_DN20423_c0_g1d490946, Pdensi_DN22148_c1_g1, Pdensi_DN38295_c0_g3, Pdensi_GG_91660_c1_g1
GO:0042794	0.0112982218572206	0.999533572085478	3	4	plastid rRNA transcription	BP	0.22863211462146	BP plastid rRNA transcription	Pdensi_DN16643_c0_g1, Pdensi_DN27114_c1_g1d79502, Pdensi_GG_142872_c1_g1
GO:0035336	0.0113014898934836	0.99827274199011	5	11	long-chain fatty-acyl-CoA metabolic process	BP	0.22863211462146	BP long-chain fatty-acyl-CoA metabolic process	Pdensi_DN19461_c0_g1d61048, Pdensi_DN21755_c0_g1d221703, Pdensi_DN21755_c0_g2d124051, Pdensi_DN2475_c0_g1d447206, Pdensi_GG_80151_c1_g1
GO:0035337	0.0113014898934836	0.99827274199011	5	11	fatty-acyl-CoA metabolic process	BP	0.22863211462146	BP fatty-acyl-CoA metabolic process	Pdensi_DN19461_c0_g1d61048, Pdensi_DN21755_c0_g1d221703, Pdensi_DN21755_c0_g2d124051, Pdensi_DN2475_c0_g1d447206, Pdensi_GG_80151_c1_g1
GO:0007231	0.0114161510228502	0.998868767168006	4	7	osmosensory signaling pathway	BP	0.230572508343279	BP osmosensory signaling pathway	Pdensi_DN25099_c0_g1d73557, Pdensi_DN26944_c0_g1d367833, Pdensi_DN26948_c0_g1d79071, Pdensi_DN39819_c1_g4
GO:0048572	0.0114659928736831	0.999523910278808	3	4	short-day photoperiodism	BP	0.230821133136337	BP short-day photoperiodism	Pdensi_DN19842_c0_g1d360987, Pdensi_DN27455_c0_g1d230798, Pdensi_DN6880_c0_g1d450628
GO:0048575	0.0114659928736831	0.999523910278808	3	4	short-day photoperiodism, flowering	BP	0.230821133136337	BP short-day photoperiodism, flowering	Pdensi_DN19842_c0_g1d360987, Pdensi_DN27455_c0_g1d230798, Pdensi_DN6880_c0_g1d450628
GO:0005983	0.0115159496018479	0.996931407977307	8	24	starch catabolic process	BP	0.231448006703807	BP starch catabolic process	Pdensi_DN10695_c0_g1d49277, Pdensi_DN19220_c0_g1d357855, Pdensi_DN20300_c0_g1d62840, Pdensi_DN22335_c2_g1d423747, Pdensi_DN22745_c0_g1d68357, Pdensi_DN24097_c0_g1d71155, Pdensi_DN39748_c1_g3, Pdensi_GG_65470_c0_g1
GO:0099402	0.0115595451375008	0.992043783453644	68	369	plant organ development	BP	0.231945196070571	BP plant organ development	Pdensi_DN11143_c0_g1d456681, Pdensi_DN12300_c0_g1d105477, Pdensi_DN12603_c0_g1d105849, Pdensi_DN14344_c0_g3, Pdensi_DN14697_c1_g7, Pdensi_DN14761_c0_g1d53296, Pdensi_DN14965_c0_g1d465570, Pdensi_DN14987_c0_g1d465381, Pdensi_DN15221_c0_g1d214075, Pdensi_DN15327_c0_g1, Pdensi_DN15579_c0_g1d54375, Pdensi_DN15932_c0_g1, Pdensi_DN16137_c0_g1d183863, Pdensi_DN16214_c0_g2, Pdensi_DN17786_c0_g1d12450, Pd…
GO:0002215	0.0115875943317489	0.998846456808459	4	7	defense response to nematode	BP	0.232129332704415	BP defense response to nematode	Pdensi_DN14550_c0_g1, Pdensi_DN15992_c0_g3, Pdensi_DN16508_c0_g1d398834, Pdensi_GG_7237_c0_g1
GO:0046500	0.0116097954701985	0.997714534832362	6	15	S-adenosylmethionine metabolic process	BP	0.232195909403969	BP S-adenosylmethionine metabolic process	Pdensi_DN18923_c0_g1d59930, Pdensi_DN20345_c0_g1d219849, Pdensi_DN23058_c0_g1d128325, Pdensi_DN24132_c0_g1d225215, Pdensi_DN26309_c0_g1d367274, Pdensi_DN26309_c0_g1d499805
GO:0008519	0.0118301114537278	0.997661172865013	6	15	ammonium transmembrane transporter activity	MF	0.236218134546837	MF ammonium transmembrane transporter activity	Pdensi_DN15273_c0_g3d525430, Pdensi_DN15986_c0_g1d346054, Pdensi_DN18207_c1_g2, Pdensi_DN40047_c3_g1, Pdensi_GG_23091_c0_g1, Pdensi_GG_34298_c0_g1
GO:0010161	0.0119046623970609	0.999498375273824	3	4	red light signaling pathway	BP	0.2370334706877	BP red light signaling pathway	Pdensi_DN12634_c0_g1d459820, Pdensi_DN18816_c0_g1d14153, Pdensi_DN37496_c0_g1d377271
GO:0090484	0.0119094865760162	0.995458727640199	13	47	NA	NA	0.2370334706877	none	Pdensi_DN11991_c0_g2, Pdensi_DN15108_c0_g1d343889, Pdensi_DN15403_c1_g1, Pdensi_DN19673_c0_g3, Pdensi_DN19690_c0_g1d408815, Pdensi_DN21021_c0_g1d121912, Pdensi_DN22124_c0_g1d67031, Pdensi_DN22756_c0_g3, Pdensi_DN24065_c1_g3, Pdensi_DN26848_c0_g1, Pdensi_DN40533_c0_g1d319005, Pdensi_GG_11047_c0_g1, Pdensi_GG_123897_c0_g1
GO:0005774	0.0120490157688733	0.991179969851683	94	538	vacuolar membrane	CC	0.239423092014768	CC vacuolar membrane	Pdensi_DN11138_c0_g1, Pdensi_DN12191_c1_g2, Pdensi_DN12614_c0_g1d521560, Pdensi_DN13082_c0_g1d390874, Pdensi_DN13433_c0_g1, Pdensi_DN13486_c0_g1d7376, Pdensi_DN13820_c0_g1, Pdensi_DN13825_c0_g1d340893, Pdensi_DN13969_c0_g1d212964, Pdensi_DN14078_c0_g1d273206, Pdensi_DN15108_c0_g1d343889, Pdensi_DN15165_c3_g4, Pdensi_DN15309_c0_g1d344494, Pdensi_DN15403_c1_g1, Pdensi_DN15709_c0_g1d468081, Pdensi_D…
GO:1990573	0.012105349708342	0.997155534797658	7	19	potassium ion import across plasma membrane	BP	0.24015451840743	BP potassium ion import across plasma membrane	Pdensi_DN19596_c0_g1d408249, Pdensi_DN20405_c0_g2, Pdensi_DN22260_c0_g1d222431, Pdensi_DN24824_c0_g1, Pdensi_DN24855_c2_g1, Pdensi_DN25402_c0_g2, Pdensi_DN31921_c1_g1
GO:0002832	0.0121354020394308	0.996094985505449	10	33	negative regulation of response to biotic stimulus	BP	0.240363035563604	BP negative regulation of response to biotic stimulus	Pdensi_DN13997_c0_g1d7810, Pdensi_DN1716_c0_g1d446709, Pdensi_DN18431_c0_g1, Pdensi_DN21375_c1_g1, Pdensi_DN22201_c1_g3, Pdensi_DN24648_c1_g1, Pdensi_DN26942_c0_g1d500380, Pdensi_DN29352_c0_g1d432631, Pdensi_DN39110_c0_g4, Pdensi_GG_78754_c0_g1
GO:0016717	0.0123546522835392	0.997533163276029	6	15	oxidoreductase activity, acting on paired donors, with oxidation of a pair of donors resulting in the reduction of molecular oxygen to two molecules of water	MF	0.244312255767736	MF oxidoreductase activity, acting on paired donors, with oxidation of a pair of donors resulting in the reduction of molecular oxygen to two molecules of water	Pdensi_DN20685_c1_g1, Pdensi_DN24369_c0_g2d133256, Pdensi_DN24386_c0_g2d71870, Pdensi_DN31506_c0_g1, Pdensi_DN9159_c0_g1d332506, Pdensi_DN9409_c0_g1
GO:0006560	0.0125384682489376	0.998720784073638	4	7	proline metabolic process	BP	0.247549212619474	BP proline metabolic process	Pdensi_DN21021_c0_g1d121912, Pdensi_DN21165_c0_g1, Pdensi_DN22128_c0_g2, Pdensi_DN23378_c4_g1
GO:0071489	0.0125854255402008	0.997476423380451	6	15	cellular response to red or far red light	BP	0.248078099590496	BP cellular response to red or far red light	Pdensi_DN11848_c0_g1d5764, Pdensi_DN12634_c0_g1d459820, Pdensi_DN16777_c0_g1d471592, Pdensi_DN18816_c0_g1d14153, Pdensi_DN27455_c0_g1d230798, Pdensi_DN37496_c0_g1d377271
GO:0009065	0.0129015404583673	0.997398290343687	6	15	glutamine family amino acid catabolic process	BP	0.253902316220668	BP glutamine family amino acid catabolic process	Pdensi_DN21165_c0_g1, Pdensi_DN22128_c0_g2, Pdensi_DN23378_c4_g1, Pdensi_DN25559_c0_g1d429259, Pdensi_DN8105_c0_g1d452005, Pdensi_GG_86420_c0_g1
GO:0010037	0.0131758921350536	0.996849644382923	7	19	response to carbon dioxide	BP	0.25888733747789	BP response to carbon dioxide	Pdensi_DN16057_c0_g1d183538, Pdensi_DN18431_c0_g1, Pdensi_DN19803_c0_g1d409969, Pdensi_DN21375_c1_g1, Pdensi_DN22201_c1_g3, Pdensi_DN24648_c1_g1, Pdensi_DN26942_c0_g1d500380
GO:0019344	0.0132277188866608	0.996834693505073	7	19	cysteine biosynthetic process	BP	0.259491136054112	BP cysteine biosynthetic process	Pdensi_DN13433_c0_g1, Pdensi_DN14820_c0_g1, Pdensi_DN16631_c0_g1d111504, Pdensi_DN18883_c0_g2d480523, Pdensi_DN19233_c0_g1d218230, Pdensi_DN32946_c0_g1d505646, Pdensi_DN4429_c0_g1d205605
GO:0051187	0.013295779783904	0.996360977051485	8	24	cofactor catabolic process	BP	0.260410973474553	BP cofactor catabolic process	Pdensi_DN10616_c0_g1d455771, Pdensi_DN12684_c0_g1d51036, Pdensi_DN14453_c0_g1d342034, Pdensi_DN17719_c0_g1d282070, Pdensi_DN18330_c0_g1d353900, Pdensi_DN23267_c0_g1d69377, Pdensi_DN24446_c2_g1, Pdensi_GG_136421_c0_g1
GO:0009814	0.01346602012346	0.990885802978183	60	329	defense response, incompatible interaction	BP	0.26332598969564	BP defense response, incompatible interaction	Pdensi_DN10616_c0_g1d455771, Pdensi_DN11138_c0_g1, Pdensi_DN11276_c0_g1d210448, Pdensi_DN11282_c0_g1d174432, Pdensi_DN12284_c0_g1d50629, Pdensi_DN12856_c0_g1d460187, Pdensi_DN13043_c0_g1d460581, Pdensi_DN13087_c0_g1d212168, Pdensi_DN13825_c0_g1d340893, Pdensi_DN14968_c1_g1, Pdensi_DN15273_c0_g3d525430, Pdensi_DN15992_c0_g3, Pdensi_DN16068_c1_g1, Pdensi_DN16374_c1_g1, Pdensi_DN16724_c0_g3, Pdensi_…
GO:0080090	0.0135549674988105	0.988442273541691	336	2139	regulation of primary metabolic process	BP	0.264644603548205	BP regulation of primary metabolic process	Pdensi_DN10290_c0_g1d4636, Pdensi_DN10352_c0_g1, Pdensi_DN10475_c0_g1, Pdensi_DN10618_c0_g1d103684, Pdensi_DN10619_c0_g1d103663, Pdensi_DN11057_c0_g1d49575, Pdensi_DN11265_c0_g1d210500, Pdensi_DN11359_c0_g1d210550, Pdensi_DN11360_c2_g3, Pdensi_DN11521_c0_g1d336257, Pdensi_DN11752_c0_g1d50151, Pdensi_DN11774_c0_g1d211004, Pdensi_DN11813_c0_g1d336868, Pdensi_DN11895_c0_g1, Pdensi_DN11903_c0_g2d1753…
GO:0072348	0.0140316830592528	0.996552872293883	7	20	sulfur compound transport	BP	0.273517752185119	BP sulfur compound transport	Pdensi_DN16705_c0_g1d399342, Pdensi_DN20676_c0_g1, Pdensi_DN22124_c0_g1d67031, Pdensi_DN23896_c0_g1d70786, Pdensi_DN24081_c1_g1, Pdensi_DN26944_c0_g1d367833, Pdensi_DN39885_c1_g2
GO:0009116	0.0141481379564558	0.993115889947515	20	87	nucleoside metabolic process	BP	0.275060264711578	BP nucleoside metabolic process	Pdensi_DN11068_c0_g1d387639, Pdensi_DN13044_c0_g1d460723, Pdensi_DN14142_c0_g1, Pdensi_DN15521_c0_g1, Pdensi_DN15698_c0_g1d276674, Pdensi_DN16495_c1_g1d470655, Pdensi_DN16946_c0_g1, Pdensi_DN17880_c0_g1, Pdensi_DN18367_c1_g1, Pdensi_DN19154_c1_g1d357014, Pdensi_DN20847_c0_g1d414702, Pdensi_DN21066_c1_g1d293290, Pdensi_DN21069_c0_g1d293442, Pdensi_DN21570_c1_g1, Pdensi_DN25370_c0_g3d138045, Pdensi…
GO:0010102	0.01415554045223	0.99770508356735	5	11	lateral root morphogenesis	BP	0.275060264711578	BP lateral root morphogenesis	Pdensi_DN13087_c0_g1d212168, Pdensi_DN13684_c0_g1, Pdensi_DN15426_c1_g7, Pdensi_DN19072_c0_g1d356753, Pdensi_DN19072_c0_g3
GO:0032586	0.0142662468381854	0.996043312881732	8	24	protein storage vacuole membrane	CC	0.276607018050462	CC protein storage vacuole membrane	Pdensi_DN16345_c0_g1d398359, Pdensi_DN18194_c0_g3, Pdensi_DN21835_c0_g2, Pdensi_DN22277_c0_g1d496154, Pdensi_DN24523_c0_g1d134371, Pdensi_DN31919_c0_g1, Pdensi_GG_60094_c0_g1, Pdensi_GG_89808_c0_g1
GO:1902074	0.0142801184115482	0.996038739974366	8	24	response to salt	BP	0.276607018050462	BP response to salt	Pdensi_DN13394_c0_g1d212532, Pdensi_DN17745_c0_g1, Pdensi_DN17873_c0_g1, Pdensi_DN17873_c0_g3, Pdensi_DN20532_c0_g4, Pdensi_DN26483_c0_g1, Pdensi_GG_116172_c0_g1, Pdensi_GG_20042_c0_g1
GO:0045944	0.014627709091379	0.991377996372245	34	167	positive regulation of transcription by RNA polymerase II	BP	0.282894373937048	BP positive regulation of transcription by RNA polymerase II	Pdensi_DN11265_c0_g1d210500, Pdensi_DN11521_c0_g1d336257, Pdensi_DN14863_c0_g1d342967, Pdensi_DN15221_c0_g1d214075, Pdensi_DN15521_c0_g1, Pdensi_DN17696_c0_g1d281883, Pdensi_DN17836_c0_g1, Pdensi_DN18057_c0_g4, Pdensi_DN18166_c0_g1d216835, Pdensi_DN18561_c3_g1, Pdensi_DN18588_c0_g2, Pdensi_DN18878_c0_g4, Pdensi_DN19525_c0_g1d218718, Pdensi_DN20100_c0_g1d489240, Pdensi_DN20164_c0_g1d119432, Pdensi…
GO:0015238	0.0147112071889571	0.994480774969633	12	43	drug transmembrane transporter activity	MF	0.284062556395876	MF drug transmembrane transporter activity	Pdensi_DN11991_c0_g2, Pdensi_DN15108_c0_g1d343889, Pdensi_DN15403_c1_g1, Pdensi_DN19673_c0_g3, Pdensi_DN19690_c0_g1d408815, Pdensi_DN21021_c0_g1d121912, Pdensi_DN22756_c0_g3, Pdensi_DN24065_c1_g3, Pdensi_DN26848_c0_g1, Pdensi_DN40533_c0_g1d319005, Pdensi_GG_11047_c0_g1, Pdensi_GG_123897_c0_g1
GO:0071214	0.0148270596972202	0.991589290885417	30	142	cellular response to abiotic stimulus	BP	0.285850837422897	BP cellular response to abiotic stimulus	Pdensi_DN10914_c0_g1d387447, Pdensi_DN11848_c0_g1d5764, Pdensi_DN12634_c0_g1d459820, Pdensi_DN15009_c0_g1d213936, Pdensi_DN16069_c0_g1, Pdensi_DN16643_c0_g1d185220, Pdensi_DN16777_c0_g1d471592, Pdensi_DN17745_c0_g1, Pdensi_DN17873_c0_g1, Pdensi_DN17873_c0_g3, Pdensi_DN18706_c0_g2, Pdensi_DN18816_c0_g1d14153, Pdensi_DN19103_c0_g1d533551, Pdensi_DN20504_c0_g2d291341, Pdensi_DN21372_c1_g1d122819, Pd…
GO:0046351	0.0149247337076976	0.996286428764656	7	20	disaccharide biosynthetic process	BP	0.287283606580095	BP disaccharide biosynthetic process	Pdensi_DN10695_c0_g1d49277, Pdensi_DN12334_c0_g1d176014, Pdensi_DN20300_c0_g1d62840, Pdensi_DN24896_c0_g1, Pdensi_DN26372_c0_g2d228924, Pdensi_DN28526_c0_g1d81021, Pdensi_DN7189_c0_g1d450939
GO:0034311	0.0152047444145042	0.998175271519023	4	8	diol metabolic process	BP	0.291760306237757	BP diol metabolic process	Pdensi_DN13536_c0_g1, Pdensi_DN22330_c0_g1d543295, Pdensi_DN24029_c0_g1d365267, Pdensi_GG_46175_c0_g1
GO:0034312	0.0152047444145042	0.998175271519023	4	8	diol biosynthetic process	BP	0.291760306237757	BP diol biosynthetic process	Pdensi_DN13536_c0_g1, Pdensi_DN22330_c0_g1d543295, Pdensi_DN24029_c0_g1d365267, Pdensi_GG_46175_c0_g1
GO:0015680	0.015266455611647	1	2	2	protein maturation by copper ion transfer	BP	0.292488168260526	BP protein maturation by copper ion transfer	Pdensi_DN13969_c0_g1d212964, Pdensi_DN22209_c0_g1d542897
GO:0043901	0.0153786345942103	0.994831419741	10	34	negative regulation of multi-organism process	BP	0.294179168753945	BP negative regulation of multi-organism process	Pdensi_DN13997_c0_g1d7810, Pdensi_DN1716_c0_g1d446709, Pdensi_DN18431_c0_g1, Pdensi_DN21375_c1_g1, Pdensi_DN22201_c1_g3, Pdensi_DN24648_c1_g1, Pdensi_DN26942_c0_g1d500380, Pdensi_DN29352_c0_g1d432631, Pdensi_DN39110_c0_g4, Pdensi_GG_78754_c0_g1
GO:0008252	0.0155892020227287	0.995146595155648	9	29	nucleotidase activity	MF	0.297744075899942	MF nucleotidase activity	Pdensi_DN12572_c0_g1d211752, Pdensi_DN1596_c0_g1d325354, Pdensi_DN18900_c1_g1, Pdensi_DN19598_c1_g1, Pdensi_DN22322_c1_g2d424376, Pdensi_DN22874_c1_g5, Pdensi_GG_153350_c0_g1, Pdensi_GG_153351_c0_g1, Pdensi_GG_93214_c0_g1
GO:0048658	0.0156569662033313	0.997289842779093	5	12	anther wall tapetum development	BP	0.298574704342597	BP anther wall tapetum development	Pdensi_DN13861_c0_g1, Pdensi_DN19290_c1_g3, Pdensi_DN19600_c0_g1d485629, Pdensi_DN39985_c0_g2, Pdensi_GG_93610_c0_g1
GO:0061687	0.0157457930000005	0.997186353493763	5	13	detoxification of inorganic compound	BP	0.299803798606821	BP detoxification of inorganic compound	Pdensi_DN20481_c2_g1, Pdensi_DN20865_c0_g1d537920, Pdensi_DN23122_c4_g1, Pdensi_DN27031_c0_g1d24484, Pdensi_DN34957_c2_g1
GO:0033609	0.0160554638831488	1	2	2	oxalate metabolic process	BP	0.30428691180698	BP oxalate metabolic process	Pdensi_DN17351_c0_g3, Pdensi_DN26864_c0_g1d500265
GO:0033611	0.0160554638831488	1	2	2	oxalate catabolic process	BP	0.30428691180698	BP oxalate catabolic process	Pdensi_DN17351_c0_g3, Pdensi_DN26864_c0_g1d500265
GO:0050203	0.0160554638831488	1	2	2	oxalate-CoA ligase activity	MF	0.30428691180698	MF oxalate-CoA ligase activity	Pdensi_DN17351_c0_g3, Pdensi_DN26864_c0_g1d500265
GO:0018958	0.0162565502361119	0.992339670195135	18	75	phenol-containing compound metabolic process	BP	0.30762395062181	BP phenol-containing compound metabolic process	Pdensi_DN13536_c0_g1, Pdensi_DN16894_c0_g6, Pdensi_DN20842_c0_g3, Pdensi_DN21593_c1_g4, Pdensi_DN22330_c0_g1d543295, Pdensi_DN24029_c0_g1d365267, Pdensi_DN24570_c0_g1, Pdensi_DN24570_c0_g1d225817, Pdensi_DN25906_c0_g1d429621, Pdensi_DN30915_c0_g1d234365, Pdensi_DN37386_c0_g2, Pdensi_DN38537_c0_g1, Pdensi_DN7686_c0_g1d207829, Pdensi_GG_16260_c0_g1, Pdensi_GG_39393_c0_g1, Pdensi_GG_46175_c0_g1, Pde…
GO:1903507	0.0164332391873592	0.989293939766351	48	254	negative regulation of nucleic acid-templated transcription	BP	0.31048977266439	BP negative regulation of nucleic acid-templated transcription	Pdensi_DN11360_c2_g3, Pdensi_DN12229_c0_g1d337510, Pdensi_DN12405_c0_g1d521308, Pdensi_DN14399_c0_g1d8149, Pdensi_DN14761_c0_g1d53296, Pdensi_DN14987_c0_g1d465381, Pdensi_DN15223_c0_g1d109233, Pdensi_DN15257_c0_g1d466226, Pdensi_DN15275_c0_g2, Pdensi_DN16214_c0_g2, Pdensi_DN17780_c0_g1, Pdensi_DN18248_c0_g1d403725, Pdensi_DN18290_c0_g1d403551, Pdensi_DN18504_c0_g1d284071, Pdensi_DN18845_c0_g1d405…
GO:0004622	0.0165288401911805	0.997207679853611	5	11	lysophospholipase activity	MF	0.311817077226257	MF lysophospholipase activity	Pdensi_DN14200_c0_g1, Pdensi_DN17498_c0_g1, Pdensi_DN17930_c0_g2, Pdensi_DN19732_c0_g1d61657, Pdensi_DN9484_c0_g1
GO:0009073	0.0165840513150027	0.99332952456395	13	50	aromatic amino acid family biosynthetic process	BP	0.312379527066666	BP aromatic amino acid family biosynthetic process	Pdensi_DN15345_c1_g1d466625, Pdensi_DN17340_c0_g1, Pdensi_DN18184_c0_g1d531093, Pdensi_DN18446_c0_g1d354246, Pdensi_DN18654_c0_g2, Pdensi_DN19245_c0_g2, Pdensi_DN22048_c0_g1, Pdensi_DN23268_c0_g1d364537, Pdensi_DN24439_c0_g3, Pdensi_DN31812_c0_g1, Pdensi_DN3472_c0_g1d1288, Pdensi_DN8555_c0_g1d208626, Pdensi_GG_141872_c0_g1
GO:0034285	0.0167600953245288	0.992055512091689	18	77	response to disaccharide	BP	0.31474460949991	BP response to disaccharide	Pdensi_DN14761_c0_g1d53296, Pdensi_DN14987_c0_g1d465381, Pdensi_DN17084_c0_g1d215790, Pdensi_DN21394_c3_g1, Pdensi_DN21565_c1_g5, Pdensi_DN21872_c3_g1, Pdensi_DN22410_c0_g1, Pdensi_DN23145_c0_g1d496996, Pdensi_DN26668_c0_g4, Pdensi_DN26929_c0_g3, Pdensi_DN26944_c0_g1d367833, Pdensi_DN31394_c0_g1d504182, Pdensi_DN34938_c0_g1d375074, Pdensi_DN37268_c0_g1d569921, Pdensi_DN40133_c1_g5, Pdensi_DN40201…
GO:0033612	0.0167607901806863	0.993532414403068	12	46	receptor serine/threonine kinase binding	MF	0.31474460949991	MF receptor serine/threonine kinase binding	Pdensi_DN20917_c2_g4, Pdensi_DN21309_c0_g1d495337, Pdensi_DN21995_c0_g2, Pdensi_DN22306_c3_g4, Pdensi_DN22739_c0_g1d302230, Pdensi_DN27119_c2_g5, Pdensi_DN37003_c0_g1d149276, Pdensi_DN40246_c0_g1d151943, Pdensi_GG_144895_c0_g1, Pdensi_GG_3689_c1_g1, Pdensi_GG_44349_c0_g1, Pdensi_GG_87643_c0_g1
GO:0042592	0.0169775163542576	0.987362294681653	95	550	homeostatic process	BP	0.31832843164233	BP homeostatic process	Pdensi_DN10329_c0_g1, Pdensi_DN10463_c0_g1d209872, Pdensi_DN10584_c0_g1d455509, Pdensi_DN10989_c0_g1d335310, Pdensi_DN11991_c0_g2, Pdensi_DN12226_c0_g1d211408, Pdensi_DN12300_c0_g1d105477, Pdensi_DN13717_c0_g1d340628, Pdensi_DN13881_c0_g1, Pdensi_DN13969_c0_g1d212964, Pdensi_DN14761_c0_g1d53296, Pdensi_DN14892_c1_g1, Pdensi_DN14987_c0_g1d465381, Pdensi_DN15198_c2_g2, Pdensi_DN15309_c0_g1d344494, …
GO:0004781	0.0170805601584902	1	2	2	sulfate adenylyltransferase (ATP) activity	MF	0.319773044063059	MF sulfate adenylyltransferase (ATP) activity	Pdensi_DN12265_c0_g2d175909, Pdensi_DN14686_c0_g2d213578
GO:0004788	0.0171897198785209	1	2	2	thiamine diphosphokinase activity	MF	0.320839991662833	MF thiamine diphosphokinase activity	Pdensi_DN18091_c0_g1, Pdensi_DN18517_c0_g1d13670
GO:0030975	0.0171897198785209	1	2	2	thiamine binding	MF	0.320839991662833	MF thiamine binding	Pdensi_DN18091_c0_g1, Pdensi_DN18517_c0_g1d13670
GO:0051749	0.017256077564512	0.997845187747063	4	8	indole acetic acid carboxyl methyltransferase activity	MF	0.321104015194399	MF indole acetic acid carboxyl methyltransferase activity	Pdensi_DN10463_c0_g1d209872, Pdensi_DN21918_c0_g1d541792, Pdensi_DN26798_c0_g1d140295, Pdensi_DN39953_c3_g1
GO:0103007	0.017256077564512	0.997845187747063	4	8	indole-3-acetate carboxyl methyltransferase activity	MF	0.321104015194399	MF indole-3-acetate carboxyl methyltransferase activity	Pdensi_DN10463_c0_g1d209872, Pdensi_DN21918_c0_g1d541792, Pdensi_DN26798_c0_g1d140295, Pdensi_DN39953_c3_g1
GO:0009308	0.0173981506752882	0.991356842433412	20	86	amine metabolic process	BP	0.323258690794629	BP amine metabolic process	Pdensi_DN10531_c0_g1d455577, Pdensi_DN12856_c0_g1d460187, Pdensi_DN13044_c0_g1d460723, Pdensi_DN13820_c0_g1, Pdensi_DN14572_c0_g2d180081, Pdensi_DN15269_c0_g1d344108, Pdensi_DN15345_c1_g1d466625, Pdensi_DN15521_c0_g1, Pdensi_DN15974_c0_g1d10018, Pdensi_DN18367_c1_g1, Pdensi_DN18955_c0_g1d14400, Pdensi_DN19154_c1_g1d357014, Pdensi_DN19541_c0_g1d117779, Pdensi_DN19663_c0_g2d359591, Pdensi_DN20326_c…
GO:0043473	0.017598042178378	0.99778884005112	4	8	pigmentation	BP	0.325997830968254	BP pigmentation	Pdensi_DN19791_c0_g1d15652, Pdensi_DN25689_c0_g3, Pdensi_DN30915_c0_g1d234365, Pdensi_DN32754_c0_g1d312152
GO:1901362	0.0175985820945464	0.985749406701453	179	1098	organic cyclic compound biosynthetic process	BP	0.325997830968254	BP organic cyclic compound biosynthetic process	Pdensi_DN10531_c0_g1d455577, Pdensi_DN10828_c0_g1d5061, Pdensi_DN11939_c0_g1d175433, Pdensi_DN12678_c0_g2, Pdensi_DN12952_c0_g1d51325, Pdensi_DN13044_c0_g1d460723, Pdensi_DN13292_c0_g1d339486, Pdensi_DN13536_c0_g1, Pdensi_DN14200_c0_g1, Pdensi_DN14229_c0_g1d213190, Pdensi_DN14528_c0_g1, Pdensi_DN14695_c0_g2, Pdensi_DN14800_c0_g1, Pdensi_DN15009_c0_g1d213936, Pdensi_DN15086_c0_g1d213965, Pdensi_DN…
GO:0051093	0.0176773621979396	0.990160894267109	27	126	negative regulation of developmental process	BP	0.326722995208059	BP negative regulation of developmental process	Pdensi_DN10914_c0_g1d387447, Pdensi_DN11265_c0_g1d210500, Pdensi_DN12229_c0_g1d337510, Pdensi_DN12359_c0_g1, Pdensi_DN15038_c0_g1d53704, Pdensi_DN16069_c0_g1, Pdensi_DN18431_c0_g1, Pdensi_DN18878_c0_g4, Pdensi_DN19174_c1_g3, Pdensi_DN19450_c4_g2, Pdensi_DN19980_c0_g1d219298, Pdensi_DN20096_c0_g1d62246, Pdensi_DN21375_c1_g1, Pdensi_DN22201_c1_g3, Pdensi_DN22592_c0_g1d300803, Pdensi_DN23188_c1_g10,…
GO:1902679	0.0176944470145074	0.988415929285345	48	255	negative regulation of RNA biosynthetic process	BP	0.326722995208059	BP negative regulation of RNA biosynthetic process	Pdensi_DN11360_c2_g3, Pdensi_DN12229_c0_g1d337510, Pdensi_DN12405_c0_g1d521308, Pdensi_DN14399_c0_g1d8149, Pdensi_DN14761_c0_g1d53296, Pdensi_DN14987_c0_g1d465381, Pdensi_DN15223_c0_g1d109233, Pdensi_DN15257_c0_g1d466226, Pdensi_DN15275_c0_g2, Pdensi_DN16214_c0_g2, Pdensi_DN17780_c0_g1, Pdensi_DN18248_c0_g1d403725, Pdensi_DN18290_c0_g1d403551, Pdensi_DN18504_c0_g1d284071, Pdensi_DN18845_c0_g1d405…
GO:0008911	0.017717417707624	1	2	2	lactaldehyde dehydrogenase activity	MF	0.326722995208059	MF lactaldehyde dehydrogenase activity	Pdensi_DN11909_c0_g1d211148, Pdensi_DN35342_c0_g1d314450
GO:0009799	0.0178407852864916	0.996802914127573	5	12	specification of symmetry	BP	0.328453416261092	BP specification of symmetry	Pdensi_DN15272_c0_g1d466398, Pdensi_DN15656_c1_g3, Pdensi_DN17786_c0_g1d12450, Pdensi_DN23691_c0_g5, Pdensi_DN25291_c0_g1d227068
GO:0004029	0.0178646614210301	0.995328721216997	7	21	aldehyde dehydrogenase (NAD) activity	MF	0.328453416261092	MF aldehyde dehydrogenase (NAD) activity	Pdensi_DN11909_c0_g1d211148, Pdensi_DN13832_c0_g1d462627, Pdensi_DN16379_c1_g1, Pdensi_DN19402_c2_g1, Pdensi_DN24348_c0_g2d553545, Pdensi_DN35342_c0_g1d314450, Pdensi_DN37673_c2_g6
GO:0010262	0.0179939418768319	0.998712281357132	3	5	somatic embryogenesis	BP	0.329418574689969	BP somatic embryogenesis	Pdensi_DN18878_c0_g4, Pdensi_DN25939_c0_g1d429589, Pdensi_DN37381_c0_g1d240517
GO:0010364	0.0180281311667115	0.997717452273942	4	8	regulation of ethylene biosynthetic process	BP	0.329418574689969	BP regulation of ethylene biosynthetic process	Pdensi_DN16047_c2_g6, Pdensi_DN19541_c0_g1d117779, Pdensi_DN25323_c0_g1d74355, Pdensi_GG_44072_c0_g1
GO:1900908	0.0180281311667115	0.997717452273942	4	8	regulation of olefin metabolic process	BP	0.329418574689969	BP regulation of olefin metabolic process	Pdensi_DN16047_c2_g6, Pdensi_DN19541_c0_g1d117779, Pdensi_DN25323_c0_g1d74355, Pdensi_GG_44072_c0_g1
GO:1900911	0.0180281311667115	0.997717452273942	4	8	regulation of olefin biosynthetic process	BP	0.329418574689969	BP regulation of olefin biosynthetic process	Pdensi_DN16047_c2_g6, Pdensi_DN19541_c0_g1d117779, Pdensi_DN25323_c0_g1d74355, Pdensi_GG_44072_c0_g1
GO:0010468	0.0180510666130926	0.984625300226816	305	1938	regulation of gene expression	BP	0.329418574689969	BP regulation of gene expression	Pdensi_DN10290_c0_g1d4636, Pdensi_DN10475_c0_g1, Pdensi_DN10618_c0_g1d103684, Pdensi_DN10619_c0_g1d103663, Pdensi_DN11057_c0_g1d49575, Pdensi_DN11265_c0_g1d210500, Pdensi_DN11359_c0_g1d210550, Pdensi_DN11360_c2_g3, Pdensi_DN11503_c0_g1d388392, Pdensi_DN11521_c0_g1d336257, Pdensi_DN11752_c0_g1d50151, Pdensi_DN11774_c0_g1d211004, Pdensi_DN11813_c0_g1d336868, Pdensi_DN1182_c0_g1d259126, Pdensi_DN118…
GO:0010232	0.0181502422515383	0.996732491900283	5	12	vascular transport	BP	0.33024849067148	BP vascular transport	Pdensi_DN10531_c0_g1d455577, Pdensi_DN20362_c0_g1d290394, Pdensi_DN21564_c0_g2d123398, Pdensi_DN24726_c0_g2, Pdensi_DN9933_c0_g1d172540
GO:0010233	0.0181502422515383	0.996732491900283	5	12	phloem transport	BP	0.33024849067148	BP phloem transport	Pdensi_DN10531_c0_g1d455577, Pdensi_DN20362_c0_g1d290394, Pdensi_DN21564_c0_g2d123398, Pdensi_DN24726_c0_g2, Pdensi_DN9933_c0_g1d172540
GO:0038023	0.0185838910627687	0.987728061924218	49	266	signaling receptor activity	MF	0.337639379722385	MF signaling receptor activity	Pdensi_DN13467_c0_g1d522696, Pdensi_DN13914_c0_g2, Pdensi_DN14864_c3_g1, Pdensi_DN16545_c0_g5, Pdensi_DN16567_c1_g4, Pdensi_DN17134_c0_g1d112612, Pdensi_DN17473_c0_g9, Pdensi_DN18564_c0_g3, Pdensi_DN18650_c0_g2d479602, Pdensi_DN18948_c0_g1d14272, Pdensi_DN19254_c3_g2, Pdensi_DN19919_c1_g1d487645, Pdensi_DN20153_c0_g1d219497, Pdensi_DN20291_c0_g1d62630, Pdensi_DN20374_c1_g2, Pdensi_DN20667_c1_g1, …
GO:0045892	0.0186239271493051	0.987887742300516	46	243	negative regulation of transcription, DNA-templated	BP	0.337867704921022	BP negative regulation of transcription, DNA-templated	Pdensi_DN11360_c2_g3, Pdensi_DN12229_c0_g1d337510, Pdensi_DN12405_c0_g1d521308, Pdensi_DN14399_c0_g1d8149, Pdensi_DN14761_c0_g1d53296, Pdensi_DN14987_c0_g1d465381, Pdensi_DN15223_c0_g1d109233, Pdensi_DN15257_c0_g1d466226, Pdensi_DN15275_c0_g2, Pdensi_DN16214_c0_g2, Pdensi_DN17780_c0_g1, Pdensi_DN18248_c0_g1d403725, Pdensi_DN18290_c0_g1d403551, Pdensi_DN18504_c0_g1d284071, Pdensi_DN18845_c0_g1d405…
GO:0015802	0.0188340135217103	0.997582157216498	4	8	basic amino acid transport	BP	0.340679045526229	BP basic amino acid transport	Pdensi_DN16666_c0_g1d56138, Pdensi_DN18556_c0_g1d59326, Pdensi_DN19464_c0_g1, Pdensi_DN2547_c0_g1d99085
GO:0004024	0.0189067450835395	0.997402362083353	4	9	alcohol dehydrogenase activity, zinc-dependent	MF	0.340679045526229	MF alcohol dehydrogenase activity, zinc-dependent	Pdensi_DN20446_c0_g1d490968, Pdensi_DN24800_c0_g1d305140, Pdensi_DN26690_c0_g1d367637, Pdensi_DN26929_c0_g3
GO:0010350	0.0191658754633483	1	2	2	cellular response to magnesium starvation	BP	0.340679045526229	BP cellular response to magnesium starvation	Pdensi_DN10914_c0_g1d387447, Pdensi_DN16069_c0_g1
GO:0031115	0.0191658754633483	1	2	2	negative regulation of microtubule polymerization	BP	0.340679045526229	BP negative regulation of microtubule polymerization	Pdensi_DN10914_c0_g1d387447, Pdensi_DN16069_c0_g1
GO:0035865	0.0191658754633483	1	2	2	cellular response to potassium ion	BP	0.340679045526229	BP cellular response to potassium ion	Pdensi_DN10914_c0_g1d387447, Pdensi_DN16069_c0_g1
GO:0043325	0.0191658754633483	1	2	2	phosphatidylinositol-3,4-bisphosphate binding	MF	0.340679045526229	MF phosphatidylinositol-3,4-bisphosphate binding	Pdensi_DN10914_c0_g1d387447, Pdensi_DN16069_c0_g1
GO:0051511	0.0191658754633483	1	2	2	negative regulation of unidimensional cell growth	BP	0.340679045526229	BP negative regulation of unidimensional cell growth	Pdensi_DN10914_c0_g1d387447, Pdensi_DN16069_c0_g1
GO:0071280	0.0191658754633483	1	2	2	cellular response to copper ion	BP	0.340679045526229	BP cellular response to copper ion	Pdensi_DN10914_c0_g1d387447, Pdensi_DN16069_c0_g1
GO:0071325	0.0191658754633483	1	2	2	cellular response to mannitol stimulus	BP	0.340679045526229	BP cellular response to mannitol stimulus	Pdensi_DN10914_c0_g1d387447, Pdensi_DN16069_c0_g1
GO:0072708	0.0191658754633483	1	2	2	response to sorbitol	BP	0.340679045526229	BP response to sorbitol	Pdensi_DN10914_c0_g1d387447, Pdensi_DN16069_c0_g1
GO:0072709	0.0191658754633483	1	2	2	cellular response to sorbitol	BP	0.340679045526229	BP cellular response to sorbitol	Pdensi_DN10914_c0_g1d387447, Pdensi_DN16069_c0_g1
GO:0030158	0.0191841160422532	1	2	2	protein xylosyltransferase activity	MF	0.340679045526229	MF protein xylosyltransferase activity	Pdensi_DN19172_c0_g1d406742, Pdensi_DN22311_c1_g2d423946
GO:0048318	0.0191841160422532	1	2	2	axial mesoderm development	BP	0.340679045526229	BP axial mesoderm development	Pdensi_DN19172_c0_g1d406742, Pdensi_DN22311_c1_g2d423946
GO:0048339	0.0191841160422532	1	2	2	paraxial mesoderm development	BP	0.340679045526229	BP paraxial mesoderm development	Pdensi_DN19172_c0_g1d406742, Pdensi_DN22311_c1_g2d423946
GO:0006805	0.0192251892975561	0.993788641754343	9	29	xenobiotic metabolic process	BP	0.340679045526229	BP xenobiotic metabolic process	Pdensi_DN13433_c0_g1, Pdensi_DN18028_c0_g1, Pdensi_DN19658_c0_g1d485534, Pdensi_DN19658_c0_g2, Pdensi_DN19999_c1_g3, Pdensi_DN25758_c2_g1, Pdensi_DN25789_c1_g2, Pdensi_GG_17249_c0_g1, Pdensi_GG_67055_c0_g1
GO:0016629	0.0192899722161759	0.997332922879749	4	9	12-oxophytodienoate reductase activity	MF	0.340679045526229	MF 12-oxophytodienoate reductase activity	Pdensi_DN20735_c0_g1d189051, Pdensi_DN22674_c0_g2d301727, Pdensi_DN27628_c1_g1, Pdensi_DN33793_c0_g1
GO:0033356	0.0194314259284014	0.997480595935182	4	8	UDP-L-arabinose metabolic process	BP	0.340679045526229	BP UDP-L-arabinose metabolic process	Pdensi_DN19317_c1_g1d218483, Pdensi_DN24678_c1_g6, Pdensi_DN38103_c0_g2, Pdensi_DN8588_c0_g1d170831
GO:0048587	0.0194719922993917	0.996427903636943	5	12	regulation of short-day photoperiodism, flowering	BP	0.340679045526229	BP regulation of short-day photoperiodism, flowering	Pdensi_DN18345_c0_g1d403901, Pdensi_DN18878_c0_g4, Pdensi_DN20933_c0_g1d415490, Pdensi_DN38057_c2_g1, Pdensi_GG_73731_c0_g1
GO:0120091	0.0194739420757891	0.995584878640335	6	16	jasmonic acid hydrolase	MF	0.340679045526229	MF jasmonic acid hydrolase	Pdensi_DN14396_c0_g2d8212, Pdensi_DN22574_c0_g1, Pdensi_DN24217_c0_g6, Pdensi_DN24374_c1_g3, Pdensi_DN26035_c1_g1, Pdensi_GG_40683_c0_g1
GO:0080170	0.019627113953698	1	2	2	hydrogen peroxide transmembrane transport	BP	0.340679045526229	BP hydrogen peroxide transmembrane transport	Pdensi_DN25626_c0_g1d559430, Pdensi_GG_89808_c0_g1
GO:0051513	0.019627670433499	0.998546243375928	3	5	regulation of monopolar cell growth	BP	0.340679045526229	BP regulation of monopolar cell growth	Pdensi_DN18020_c0_g2d530960, Pdensi_DN18399_c0_g1d114987, Pdensi_DN21791_c0_g1d495746
GO:0004126	0.0197486796510379	1	2	2	cytidine deaminase activity	MF	0.340679045526229	MF cytidine deaminase activity	Pdensi_DN14142_c0_g1, Pdensi_DN21570_c1_g1
GO:0006216	0.0197486796510379	1	2	2	cytidine catabolic process	BP	0.340679045526229	BP cytidine catabolic process	Pdensi_DN14142_c0_g1, Pdensi_DN21570_c1_g1
GO:0009972	0.0197486796510379	1	2	2	cytidine deamination	BP	0.340679045526229	BP cytidine deamination	Pdensi_DN14142_c0_g1, Pdensi_DN21570_c1_g1
GO:0046087	0.0197486796510379	1	2	2	cytidine metabolic process	BP	0.340679045526229	BP cytidine metabolic process	Pdensi_DN14142_c0_g1, Pdensi_DN21570_c1_g1
GO:0046133	0.0197486796510379	1	2	2	pyrimidine ribonucleoside catabolic process	BP	0.340679045526229	BP pyrimidine ribonucleoside catabolic process	Pdensi_DN14142_c0_g1, Pdensi_DN21570_c1_g1
GO:0046135	0.0197486796510379	1	2	2	pyrimidine nucleoside catabolic process	BP	0.340679045526229	BP pyrimidine nucleoside catabolic process	Pdensi_DN14142_c0_g1, Pdensi_DN21570_c1_g1
GO:0047844	0.0197486796510379	1	2	2	deoxycytidine deaminase activity	MF	0.340679045526229	MF deoxycytidine deaminase activity	Pdensi_DN14142_c0_g1, Pdensi_DN21570_c1_g1
GO:0010101	0.019756195465702	0.996361622884037	5	12	post-embryonic root morphogenesis	BP	0.340679045526229	BP post-embryonic root morphogenesis	Pdensi_DN13087_c0_g1d212168, Pdensi_DN13684_c0_g1, Pdensi_DN15426_c1_g7, Pdensi_DN19072_c0_g1d356753, Pdensi_DN19072_c0_g3
GO:0006253	0.019776003130547	0.998530874653806	3	5	dCTP catabolic process	BP	0.340679045526229	BP dCTP catabolic process	Pdensi_DN16530_c0_g1d10873, Pdensi_DN21266_c0_g1d221055, Pdensi_DN47344_c0_g1d249493
GO:0019103	0.019776003130547	0.998530874653806	3	5	pyrimidine nucleotide binding	MF	0.340679045526229	MF pyrimidine nucleotide binding	Pdensi_DN16530_c0_g1d10873, Pdensi_DN21266_c0_g1d221055, Pdensi_DN47344_c0_g1d249493
GO:0032552	0.019776003130547	0.998530874653806	3	5	deoxyribonucleotide binding	MF	0.340679045526229	MF deoxyribonucleotide binding	Pdensi_DN16530_c0_g1d10873, Pdensi_DN21266_c0_g1d221055, Pdensi_DN47344_c0_g1d249493
GO:0032556	0.019776003130547	0.998530874653806	3	5	pyrimidine deoxyribonucleotide binding	MF	0.340679045526229	MF pyrimidine deoxyribonucleotide binding	Pdensi_DN16530_c0_g1d10873, Pdensi_DN21266_c0_g1d221055, Pdensi_DN47344_c0_g1d249493
GO:0042262	0.019776003130547	0.998530874653806	3	5	DNA protection	BP	0.340679045526229	BP DNA protection	Pdensi_DN16530_c0_g1d10873, Pdensi_DN21266_c0_g1d221055, Pdensi_DN47344_c0_g1d249493
GO:0046065	0.019776003130547	0.998530874653806	3	5	dCTP metabolic process	BP	0.340679045526229	BP dCTP metabolic process	Pdensi_DN16530_c0_g1d10873, Pdensi_DN21266_c0_g1d221055, Pdensi_DN47344_c0_g1d249493
GO:0047840	0.019776003130547	0.998530874653806	3	5	dCTP diphosphatase activity	MF	0.340679045526229	MF dCTP diphosphatase activity	Pdensi_DN16530_c0_g1d10873, Pdensi_DN21266_c0_g1d221055, Pdensi_DN47344_c0_g1d249493
GO:0042178	0.0198052817828017	0.994770946591679	7	20	xenobiotic catabolic process	BP	0.340706246053792	BP xenobiotic catabolic process	Pdensi_DN19658_c0_g1d485534, Pdensi_DN19658_c0_g2, Pdensi_DN19999_c1_g3, Pdensi_DN25758_c2_g1, Pdensi_DN25789_c1_g2, Pdensi_GG_17249_c0_g1, Pdensi_GG_67055_c0_g1
GO:0015205	0.0199164174319726	0.996324135878282	5	12	nucleobase transmembrane transporter activity	MF	0.342139573202881	MF nucleobase transmembrane transporter activity	Pdensi_DN12952_c0_g1d51325, Pdensi_DN14320_c0_g1, Pdensi_DN20842_c1_g1, Pdensi_DN26703_c0_g2d78158, Pdensi_GG_78575_c0_g1
GO:0102406	0.0200951779222414	0.997366519262298	4	8	omega-hydroxypalmitate O-sinapoyl transferase activity	MF	0.343016220474357	MF omega-hydroxypalmitate O-sinapoyl transferase activity	Pdensi_DN17377_c0_g1, Pdensi_DN19565_c0_g1d218684, Pdensi_DN22590_c0_g2, Pdensi_DN39267_c0_g1d242162
GO:0004014	0.020116546431932	0.998495409531464	3	5	adenosylmethionine decarboxylase activity	MF	0.343016220474357	MF adenosylmethionine decarboxylase activity	Pdensi_DN15521_c0_g1, Pdensi_DN18367_c1_g1, Pdensi_DN19154_c1_g1d357014
GO:0006557	0.020116546431932	0.998495409531464	3	5	S-adenosylmethioninamine biosynthetic process	BP	0.343016220474357	BP S-adenosylmethioninamine biosynthetic process	Pdensi_DN15521_c0_g1, Pdensi_DN18367_c1_g1, Pdensi_DN19154_c1_g1d357014
GO:0006597	0.020116546431932	0.998495409531464	3	5	spermine biosynthetic process	BP	0.343016220474357	BP spermine biosynthetic process	Pdensi_DN15521_c0_g1, Pdensi_DN18367_c1_g1, Pdensi_DN19154_c1_g1d357014
GO:0046499	0.020116546431932	0.998495409531464	3	5	S-adenosylmethioninamine metabolic process	BP	0.343016220474357	BP S-adenosylmethioninamine metabolic process	Pdensi_DN15521_c0_g1, Pdensi_DN18367_c1_g1, Pdensi_DN19154_c1_g1d357014
GO:0046524	0.0201347732668687	1	2	2	sucrose-phosphate synthase activity	MF	0.343016220474357	MF sucrose-phosphate synthase activity	Pdensi_DN24896_c0_g1, Pdensi_DN26372_c0_g2d228924
GO:0098869	0.0203270497450601	0.995261397349611	6	17	cellular oxidant detoxification	BP	0.345335237381546	BP cellular oxidant detoxification	Pdensi_DN18345_c0_g1d403901, Pdensi_DN18413_c0_g1, Pdensi_DN20933_c0_g1d415490, Pdensi_DN25137_c0_g1, Pdensi_DN38057_c2_g1, Pdensi_GG_73731_c0_g1
GO:1990748	0.0203270497450601	0.995261397349611	6	17	cellular detoxification	BP	0.345335237381546	BP cellular detoxification	Pdensi_DN18345_c0_g1d403901, Pdensi_DN18413_c0_g1, Pdensi_DN20933_c0_g1d415490, Pdensi_DN25137_c0_g1, Pdensi_DN38057_c2_g1, Pdensi_GG_73731_c0_g1
GO:0016208	0.0204468790158044	0.993240501199954	9	31	AMP binding	MF	0.346891878475027	MF AMP binding	Pdensi_DN15267_c1_g3, Pdensi_DN17363_c0_g1d57277, Pdensi_DN18303_c2_g2, Pdensi_DN25488_c0_g2, Pdensi_DN25675_c2_g1, Pdensi_DN26521_c0_g2d77597, Pdensi_DN36603_c0_g1d31917, Pdensi_DN37337_c0_g3, Pdensi_DN48186_c0_g2
GO:0003006	0.020487456199871	0.983346332810896	177	1098	developmental process involved in reproduction	BP	0.347101530658971	BP developmental process involved in reproduction	Pdensi_DN10531_c0_g1d455577, Pdensi_DN10616_c0_g1d455771, Pdensi_DN11360_c1_g1, Pdensi_DN11689_c0_g1, Pdensi_DN12229_c0_g1d337510, Pdensi_DN12603_c0_g1d105849, Pdensi_DN12939_c0_g2, Pdensi_DN13087_c0_g1d212168, Pdensi_DN1329_c0_g1d325161, Pdensi_DN13861_c0_g1, Pdensi_DN14917_c0_g1, Pdensi_DN15221_c0_g1d214075, Pdensi_DN15272_c0_g1d466398, Pdensi_DN15274_c0_g1d344023, Pdensi_DN15654_c0_g1, Pdensi_…
GO:0065001	0.0206907485222331	0.991357896915685	13	53	specification of axis polarity	BP	0.350063558216598	BP specification of axis polarity	Pdensi_DN10463_c0_g1d209872, Pdensi_DN11895_c0_g1, Pdensi_DN12603_c0_g1d105849, Pdensi_DN17786_c0_g1d12450, Pdensi_DN19032_c0_g1d218074, Pdensi_DN19752_c0_g1d409295, Pdensi_DN20680_c0_g1d291823, Pdensi_DN21309_c0_g1d495337, Pdensi_DN21918_c0_g1d541792, Pdensi_DN26798_c0_g1d140295, Pdensi_DN27372_c0_g1, Pdensi_DN39953_c3_g1, Pdensi_DN8217_c0_g1d102160
GO:0004805	0.0213046717459354	0.998369721674994	3	5	trehalose-phosphatase activity	MF	0.359955305597535	MF trehalose-phosphatase activity	Pdensi_DN12334_c0_g1d176014, Pdensi_DN28526_c0_g1d81021, Pdensi_DN7189_c0_g1d450939
GO:0045282	0.0213587027600494	1	2	2	plasma membrane succinate dehydrogenase complex	CC	0.36037317414075	CC plasma membrane succinate dehydrogenase complex	Pdensi_DN22223_c1_g4, Pdensi_GG_93076_c0_g1
GO:0000104	0.0215454217213268	0.99834388875001	3	5	succinate dehydrogenase activity	MF	0.363025598866191	MF succinate dehydrogenase activity	Pdensi_DN22223_c1_g4, Pdensi_DN27429_c0_g1d230822, Pdensi_GG_93076_c0_g1
GO:0004587	0.0219263679791247	1	2	2	ornithine-oxo-acid transaminase activity	MF	0.366931055977189	MF ornithine-oxo-acid transaminase activity	Pdensi_DN21165_c0_g1, Pdensi_DN23378_c4_g1
GO:0006593	0.0219263679791247	1	2	2	ornithine catabolic process	BP	0.366931055977189	BP ornithine catabolic process	Pdensi_DN21165_c0_g1, Pdensi_DN23378_c4_g1
GO:0010121	0.0219263679791247	1	2	2	arginine catabolic process to proline via ornithine	BP	0.366931055977189	BP arginine catabolic process to proline via ornithine	Pdensi_DN21165_c0_g1, Pdensi_DN23378_c4_g1
GO:0019493	0.0219263679791247	1	2	2	arginine catabolic process to proline	BP	0.366931055977189	BP arginine catabolic process to proline	Pdensi_DN21165_c0_g1, Pdensi_DN23378_c4_g1
GO:0019544	0.0219263679791247	1	2	2	arginine catabolic process to glutamate	BP	0.366931055977189	BP arginine catabolic process to glutamate	Pdensi_DN21165_c0_g1, Pdensi_DN23378_c4_g1
GO:0010158	0.0222141800978486	0.998271495048325	3	5	abaxial cell fate specification	BP	0.371215382033073	BP abaxial cell fate specification	Pdensi_DN11895_c0_g1, Pdensi_DN23797_c2_g2, Pdensi_DN8217_c0_g1d102160
GO:0009791	0.0222508454527806	0.983453558565034	87	508	post-embryonic development	BP	0.371215382033073	BP post-embryonic development	Pdensi_DN10616_c0_g1d455771, Pdensi_DN11360_c1_g1, Pdensi_DN12229_c0_g1d337510, Pdensi_DN14284_c0_g1d107643, Pdensi_DN14761_c0_g1d53296, Pdensi_DN14965_c0_g1d465570, Pdensi_DN14987_c0_g1d465381, Pdensi_DN15221_c0_g1d214075, Pdensi_DN15272_c0_g1d466398, Pdensi_DN15654_c0_g1, Pdensi_DN15656_c1_g3, Pdensi_DN15952_c0_g1d397157, Pdensi_DN16508_c0_g1d398834, Pdensi_DN16693_c0_g1d56026, Pdensi_DN17097_c…
GO:0009862	0.0222729229219844	0.993897994237859	7	21	systemic acquired resistance, salicylic acid mediated signaling pathway	BP	0.371215382033073	BP systemic acquired resistance, salicylic acid mediated signaling pathway	Pdensi_DN11282_c0_g1d174432, Pdensi_DN21565_c1_g5, Pdensi_DN21590_c1_g1d123232, Pdensi_DN21872_c3_g1, Pdensi_DN40133_c1_g5, Pdensi_DN4816_c0_g1, Pdensi_GG_130225_c0_g1
GO:0052736	0.0223261374403709	0.998259285050624	3	5	beta-glucanase activity	MF	0.371598769305226	MF beta-glucanase activity	Pdensi_DN16895_c0_g1, Pdensi_DN22868_c0_g1d545714, Pdensi_DN25529_c0_g1d227576
GO:0010865	0.0224264888247962	1	2	2	stipule development	BP	0.372764611547289	BP stipule development	Pdensi_DN18334_c0_g1d114947, Pdensi_GG_63438_c0_g1
GO:0042454	0.0225420903504494	0.996725628725365	4	9	ribonucleoside catabolic process	BP	0.373409749004836	BP ribonucleoside catabolic process	Pdensi_DN14142_c0_g1, Pdensi_DN20847_c0_g1d414702, Pdensi_DN21066_c1_g1d293290, Pdensi_DN21570_c1_g1
GO:0009786	0.0225467816728427	1	2	2	regulation of asymmetric cell division	BP	0.373409749004836	BP regulation of asymmetric cell division	Pdensi_DN17483_c0_g1d350904, Pdensi_DN9362_c0_g1d102983
GO:0048316	0.0225981405519907	0.990862983318503	12	47	seed development	BP	0.373409749004836	BP seed development	Pdensi_DN11360_c1_g1, Pdensi_DN15221_c0_g1d214075, Pdensi_DN15952_c0_g1d397157, Pdensi_DN16693_c0_g1d56026, Pdensi_DN18955_c0_g1d14400, Pdensi_DN19663_c0_g2d359591, Pdensi_DN20964_c0_g1d220600, Pdensi_DN25939_c0_g1d429589, Pdensi_DN32909_c0_g1d199954, Pdensi_DN36434_c0_g2, Pdensi_DN38303_c0_g1d33327, Pdensi_DN40429_c0_g1d34913
GO:0003846	0.0226466748107791	0.996916295255824	4	8	2-acylglycerol O-acyltransferase activity	MF	0.373409749004836	MF 2-acylglycerol O-acyltransferase activity	Pdensi_DN14200_c0_g1, Pdensi_DN17930_c0_g2, Pdensi_DN19732_c0_g1d61657, Pdensi_DN9484_c0_g1
GO:0090430	0.0226466748107791	0.996916295255824	4	8	caffeoyl-CoA: alcohol caffeoyl transferase activity	MF	0.373409749004836	MF caffeoyl-CoA: alcohol caffeoyl transferase activity	Pdensi_DN14200_c0_g1, Pdensi_DN17930_c0_g2, Pdensi_DN19732_c0_g1d61657, Pdensi_DN9484_c0_g1
GO:0032102	0.0227020149330556	0.991787510600205	10	36	negative regulation of response to external stimulus	BP	0.373409749004836	BP negative regulation of response to external stimulus	Pdensi_DN13997_c0_g1d7810, Pdensi_DN1716_c0_g1d446709, Pdensi_DN18431_c0_g1, Pdensi_DN21375_c1_g1, Pdensi_DN22201_c1_g3, Pdensi_DN24648_c1_g1, Pdensi_DN26942_c0_g1d500380, Pdensi_DN29352_c0_g1d432631, Pdensi_DN39110_c0_g4, Pdensi_GG_78754_c0_g1
GO:0019632	0.0227952221435149	0.996677053794229	4	9	shikimate metabolic process	BP	0.373409749004836	BP shikimate metabolic process	Pdensi_DN17340_c0_g1, Pdensi_DN18184_c0_g1d531093, Pdensi_DN18446_c0_g1d354246, Pdensi_DN8555_c0_g1d208626
GO:1900424	0.0230833372112669	0.989206088995449	16	67	regulation of defense response to bacterium	BP	0.373409749004836	BP regulation of defense response to bacterium	Pdensi_DN13997_c0_g1d7810, Pdensi_DN1716_c0_g1d446709, Pdensi_DN18431_c0_g1, Pdensi_DN20488_c0_g1d491072, Pdensi_DN21375_c1_g1, Pdensi_DN21565_c1_g5, Pdensi_DN21872_c3_g1, Pdensi_DN22201_c1_g3, Pdensi_DN24132_c0_g1d22206, Pdensi_DN24648_c1_g1, Pdensi_DN26942_c0_g1d500380, Pdensi_DN29352_c0_g1d432631, Pdensi_DN39110_c0_g4, Pdensi_DN40133_c1_g5, Pdensi_GG_109436_c0_g1, Pdensi_GG_78754_c0_g1
GO:0008202	0.0232816226469516	0.986119321220772	31	153	steroid metabolic process	BP	0.373409749004836	BP steroid metabolic process	Pdensi_DN10989_c0_g1d335310, Pdensi_DN11939_c0_g1d175433, Pdensi_DN15098_c0_g1d108891, Pdensi_DN15825_c0_g1d397026, Pdensi_DN15924_c0_g1d110384, Pdensi_DN16309_c0_g1d278549, Pdensi_DN18206_c0_g1, Pdensi_DN20016_c0_g2, Pdensi_DN20128_c0_g1d489148, Pdensi_DN20189_c0_g1d119417, Pdensi_DN21071_c1_g2d415963, Pdensi_DN21146_c1_g1, Pdensi_DN21322_c0_g1d294658, Pdensi_DN21886_c0_g1d190004, Pdensi_DN21905…
GO:0042735	0.0233550056526151	1	2	2	protein body	CC	0.373409749004836	CC protein body	Pdensi_DN25674_c0_g2, Pdensi_DN38059_c0_g1
GO:0004511	0.0233889961888461	1	2	2	tyrosine 3-monooxygenase activity	MF	0.373409749004836	MF tyrosine 3-monooxygenase activity	Pdensi_DN25906_c0_g1d429621, Pdensi_DN30915_c0_g1d234365
GO:0006585	0.0233889961888461	1	2	2	dopamine biosynthetic process from tyrosine	BP	0.373409749004836	BP dopamine biosynthetic process from tyrosine	Pdensi_DN25906_c0_g1d429621, Pdensi_DN30915_c0_g1d234365
GO:0009713	0.0233889961888461	1	2	2	catechol-containing compound biosynthetic process	BP	0.373409749004836	BP catechol-containing compound biosynthetic process	Pdensi_DN25906_c0_g1d429621, Pdensi_DN30915_c0_g1d234365
GO:0016714	0.0233889961888461	1	2	2	oxidoreductase activity, acting on paired donors, with incorporation or reduction of molecular oxygen, reduced pteridine as one donor, and incorporation of one atom of oxygen	MF	0.373409749004836	MF oxidoreductase activity, acting on paired donors, with incorporation or reduction of molecular oxygen, reduced pteridine as one donor, and incorporation of one atom of oxygen	Pdensi_DN25906_c0_g1d429621, Pdensi_DN30915_c0_g1d234365
GO:0042416	0.0233889961888461	1	2	2	dopamine biosynthetic process	BP	0.373409749004836	BP dopamine biosynthetic process	Pdensi_DN25906_c0_g1d429621, Pdensi_DN30915_c0_g1d234365
GO:0042423	0.0233889961888461	1	2	2	catecholamine biosynthetic process	BP	0.373409749004836	BP catecholamine biosynthetic process	Pdensi_DN25906_c0_g1d429621, Pdensi_DN30915_c0_g1d234365
GO:0045471	0.0233889961888461	1	2	2	response to ethanol	BP	0.373409749004836	BP response to ethanol	Pdensi_DN25906_c0_g1d429621, Pdensi_DN30915_c0_g1d234365
GO:0004888	0.0234257808629182	0.9852082062028	38	200	transmembrane signaling receptor activity	MF	0.373409749004836	MF transmembrane signaling receptor activity	Pdensi_DN13467_c0_g1d522696, Pdensi_DN13914_c0_g2, Pdensi_DN14864_c3_g1, Pdensi_DN16545_c0_g5, Pdensi_DN16567_c1_g4, Pdensi_DN17134_c0_g1d112612, Pdensi_DN17473_c0_g9, Pdensi_DN18650_c0_g2d479602, Pdensi_DN18948_c0_g1d14272, Pdensi_DN19254_c3_g2, Pdensi_DN19919_c1_g1d487645, Pdensi_DN20153_c0_g1d219497, Pdensi_DN20291_c0_g1d62630, Pdensi_DN20667_c1_g1, Pdensi_DN20708_c0_g2d493712, Pdensi_DN21309_…
GO:2000469	0.0234363268420291	0.998136822535685	3	5	negative regulation of peroxidase activity	BP	0.373409749004836	BP negative regulation of peroxidase activity	Pdensi_DN14761_c0_g1d53296, Pdensi_DN14987_c0_g1d465381, Pdensi_DN23145_c0_g1d496996
GO:0015949	0.0234492796272208	1	2	2	nucleobase-containing small molecule interconversion	BP	0.373409749004836	BP nucleobase-containing small molecule interconversion	Pdensi_DN18235_c1_g1d353466, Pdensi_DN27051_c0_g1
GO:0010013	0.0234708547154622	1	2	2	N-1-naphthylphthalamic acid binding	MF	0.373409749004836	MF N-1-naphthylphthalamic acid binding	Pdensi_DN22506_c0_g1, Pdensi_DN25528_c1_g2d139103
GO:0042073	0.0235199649371844	1	2	2	intraciliary transport	BP	0.373409749004836	BP intraciliary transport	Pdensi_DN13877_c0_g1, Pdensi_DN15654_c0_g1
GO:0098840	0.0235199649371844	1	2	2	protein transport along microtubule	BP	0.373409749004836	BP protein transport along microtubule	Pdensi_DN13877_c0_g1, Pdensi_DN15654_c0_g1
GO:0099118	0.0235199649371844	1	2	2	microtubule-based protein transport	BP	0.373409749004836	BP microtubule-based protein transport	Pdensi_DN13877_c0_g1, Pdensi_DN15654_c0_g1
GO:0009978	0.0235220889946509	1	2	2	allene oxide synthase activity	MF	0.373409749004836	MF allene oxide synthase activity	Pdensi_DN20128_c0_g1d489148, Pdensi_DN24916_c0_g14
GO:0031597	0.0235231527897059	0.992596877918057	8	28	cytosolic proteasome complex	CC	0.373409749004836	CC cytosolic proteasome complex	Pdensi_DN14681_c0_g2d524463, Pdensi_DN19179_c1_g1d406845, Pdensi_DN20245_c1_g1d289971, Pdensi_DN23035_c0_g1d223622, Pdensi_DN23364_c1_g1, Pdensi_DN23497_c2_g2, Pdensi_DN24570_c2_g1, Pdensi_DN9472_c0_g1d48326
GO:0048531	0.0235251987067598	1	2	2	beta-1,3-galactosyltransferase activity	MF	0.373409749004836	MF beta-1,3-galactosyltransferase activity	Pdensi_DN15699_c0_g1d54606, Pdensi_DN8306_c0_g1d3453
GO:0090610	0.0235263932517231	1	2	2	bundle sheath cell fate specification	BP	0.373409749004836	BP bundle sheath cell fate specification	Pdensi_DN15327_c0_g1, Pdensi_DN7676_c0_g1
GO:0010331	0.023527850038865	1	2	2	gibberellin binding	MF	0.373409749004836	MF gibberellin binding	Pdensi_DN19404_c0_g1, Pdensi_DN23083_c0_g1d68985
GO:0000048	0.0235278500389166	1	2	2	peptidyltransferase activity	MF	0.373409749004836	MF peptidyltransferase activity	Pdensi_DN13433_c0_g1, Pdensi_DN4429_c0_g1d205605
GO:0036374	0.0235278500389166	1	2	2	glutathione hydrolase activity	MF	0.373409749004836	MF glutathione hydrolase activity	Pdensi_DN13433_c0_g1, Pdensi_DN4429_c0_g1d205605
GO:0102953	0.0235278500389166	1	2	2	hypoglycin A gamma-glutamyl transpeptidase activity	MF	0.373409749004836	MF hypoglycin A gamma-glutamyl transpeptidase activity	Pdensi_DN13433_c0_g1, Pdensi_DN4429_c0_g1d205605
GO:0103068	0.0235278500389166	1	2	2	leukotriene C4 gamma-glutamyl transferase activity	MF	0.373409749004836	MF leukotriene C4 gamma-glutamyl transferase activity	Pdensi_DN13433_c0_g1, Pdensi_DN4429_c0_g1d205605
GO:0010042	0.0235278500389226	1	2	2	response to manganese ion	BP	0.373409749004836	BP response to manganese ion	Pdensi_DN16107_c0_g2, Pdensi_DN30915_c0_g1d234365
GO:0071287	0.0235278500389226	1	2	2	cellular response to manganese ion	BP	0.373409749004836	BP cellular response to manganese ion	Pdensi_DN16107_c0_g2, Pdensi_DN30915_c0_g1d234365
GO:0042409	0.0238716060798047	0.996468475558498	4	9	caffeoyl-CoA O-methyltransferase activity	MF	0.378188036315726	MF caffeoyl-CoA O-methyltransferase activity	Pdensi_DN17127_c1_g4d473089, Pdensi_DN19725_c1_g4, Pdensi_DN24971_c0_g1d73397, Pdensi_GG_125970_c0_g1
GO:0045551	0.0239383154660526	0.995216249256692	5	13	cinnamyl-alcohol dehydrogenase activity	MF	0.378188036315726	MF cinnamyl-alcohol dehydrogenase activity	Pdensi_DN20743_c0_g3, Pdensi_DN21967_c0_g2, Pdensi_DN24758_c2_g3, Pdensi_DN26053_c1_g3, Pdensi_GG_5158_c0_g1
GO:0052747	0.0239383154660526	0.995216249256692	5	13	sinapyl alcohol dehydrogenase activity	MF	0.378188036315726	MF sinapyl alcohol dehydrogenase activity	Pdensi_DN20743_c0_g3, Pdensi_DN21967_c0_g2, Pdensi_DN24758_c2_g3, Pdensi_DN26053_c1_g3, Pdensi_GG_5158_c0_g1
GO:0016137	0.0239519089666626	0.995352483403587	5	12	glycoside metabolic process	BP	0.378188036315726	BP glycoside metabolic process	Pdensi_DN17226_c0_g1d57101, Pdensi_DN24569_c0_g1d133942, Pdensi_DN30915_c0_g1d234365, Pdensi_GG_61160_c0_g1, Pdensi_GG_61809_c0_g1
GO:0016857	0.0240145853608429	0.991785599352705	9	32	racemase and epimerase activity, acting on carbohydrates and derivatives	MF	0.378691538382523	MF racemase and epimerase activity, acting on carbohydrates and derivatives	Pdensi_DN10911_c0_g1, Pdensi_DN11939_c0_g1d175433, Pdensi_DN13590_c1_g1, Pdensi_DN15098_c0_g1d108891, Pdensi_DN19305_c0_g2, Pdensi_DN20785_c0_g1d220296, Pdensi_DN22184_c0_g1d496036, Pdensi_DN24678_c1_g6, Pdensi_DN8588_c0_g1d170831
GO:0042451	0.0241090724941256	0.992424840954534	8	27	purine nucleoside biosynthetic process	BP	0.379015638551028	BP purine nucleoside biosynthetic process	Pdensi_DN13044_c0_g1d460723, Pdensi_DN15521_c0_g1, Pdensi_DN16495_c1_g1d470655, Pdensi_DN16946_c0_g1, Pdensi_DN18367_c1_g1, Pdensi_DN19154_c1_g1d357014, Pdensi_DN25370_c0_g3d138045, Pdensi_GG_113109_c0_g1
GO:0046129	0.0241090724941256	0.992424840954534	8	27	purine ribonucleoside biosynthetic process	BP	0.379015638551028	BP purine ribonucleoside biosynthetic process	Pdensi_DN13044_c0_g1d460723, Pdensi_DN15521_c0_g1, Pdensi_DN16495_c1_g1d470655, Pdensi_DN16946_c0_g1, Pdensi_DN18367_c1_g1, Pdensi_DN19154_c1_g1d357014, Pdensi_DN25370_c0_g3d138045, Pdensi_GG_113109_c0_g1
GO:0004096	0.0241275808931264	0.998059316758394	3	5	catalase activity	MF	0.379015638551028	MF catalase activity	Pdensi_DN22633_c1_g1, Pdensi_DN833_c0_g1d299, Pdensi_GG_62760_c0_g1
GO:0004564	0.0242674887333486	0.994011434797667	6	18	beta-fructofuranosidase activity	MF	0.380615701022383	MF beta-fructofuranosidase activity	Pdensi_DN15932_c0_g1, Pdensi_DN17620_c0_g1, Pdensi_DN23093_c0_g1, Pdensi_DN26760_c0_g1d24232, Pdensi_DN38894_c0_g1d441101, Pdensi_GG_147979_c0_g1
GO:0010304	0.0243087919054847	0.998038841552586	3	5	PSII associated light-harvesting complex II catabolic process	BP	0.380615701022383	BP PSII associated light-harvesting complex II catabolic process	Pdensi_DN12684_c0_g1d51036, Pdensi_DN14857_c0_g1d342973, Pdensi_DN22222_c0_g3
GO:0005789	0.0243222716263084	0.981680755754922	92	541	endoplasmic reticulum membrane	CC	0.380615701022383	CC endoplasmic reticulum membrane	Pdensi_DN10184_c0_g1d454940, Pdensi_DN11163_c0_g1d268092, Pdensi_DN11163_c1_g1, Pdensi_DN11832_c0_g1d50232, Pdensi_DN12359_c0_g1, Pdensi_DN12591_c0_g1d211750, Pdensi_DN13436_c0_g1d272084, Pdensi_DN13820_c0_g1, Pdensi_DN13861_c0_g1, Pdensi_DN13897_c0_g1d178581, Pdensi_DN14605_c0_g1d524416, Pdensi_DN15634_c0_g2, Pdensi_DN16226_c0_g1d10463, Pdensi_DN16345_c0_g1d398359, Pdensi_DN16817_c0_g1d215591, P…
GO:0004675	0.0245462270741607	0.986053013597019	26	126	transmembrane receptor protein serine/threonine kinase activity	MF	0.38363226558091	MF transmembrane receptor protein serine/threonine kinase activity	Pdensi_DN13914_c0_g2, Pdensi_DN16545_c0_g5, Pdensi_DN16567_c1_g4, Pdensi_DN17134_c0_g1d112612, Pdensi_DN18650_c0_g2d479602, Pdensi_DN18948_c0_g1d14272, Pdensi_DN19254_c3_g2, Pdensi_DN19919_c1_g1d487645, Pdensi_DN20291_c0_g1d62630, Pdensi_DN20667_c1_g1, Pdensi_DN20708_c0_g2d493712, Pdensi_DN21903_c1_g1d221998, Pdensi_DN21995_c0_g2, Pdensi_DN22002_c1_g4, Pdensi_DN22694_c1_g4, Pdensi_DN23656_c3_g5, …
GO:0047763	0.0247488565706322	0.995009289570237	5	13	caffeate O-methyltransferase activity	MF	0.386308294186265	MF caffeate O-methyltransferase activity	Pdensi_DN16405_c0_g1, Pdensi_DN19743_c0_g2, Pdensi_DN20231_c0_g1, Pdensi_DN39295_c0_g2, Pdensi_DN39295_c0_g3
GO:0009744	0.0248488884180572	0.988571884024957	15	64	response to sucrose	BP	0.387378108418382	BP response to sucrose	Pdensi_DN14761_c0_g1d53296, Pdensi_DN14987_c0_g1d465381, Pdensi_DN17084_c0_g1d215790, Pdensi_DN21394_c3_g1, Pdensi_DN22410_c0_g1, Pdensi_DN23145_c0_g1d496996, Pdensi_DN26668_c0_g4, Pdensi_DN26929_c0_g3, Pdensi_DN26944_c0_g1d367833, Pdensi_DN31394_c0_g1d504182, Pdensi_DN34938_c0_g1d375074, Pdensi_DN37268_c0_g1d569921, Pdensi_DN40201_c0_g1d243089, Pdensi_DN9451_c0_g1d265703, Pdensi_GG_125168_c0_g1
GO:0005811	0.0250672597000781	0.991358622547448	9	32	lipid droplet	CC	0.390287714317672	CC lipid droplet	Pdensi_DN16888_c0_g1d56335, Pdensi_DN18151_c1_g2, Pdensi_DN23377_c0_g3d548222, Pdensi_DN26366_c1_g5, Pdensi_DN38467_c1_g1, Pdensi_DN39627_c0_g1d151386, Pdensi_DN8362_c0_g1d517694, Pdensi_DN9752_c0_g1d454312, Pdensi_GG_147867_c0_g1
GO:0051241	0.0251654477316764	0.985865631557731	25	118	negative regulation of multicellular organismal process	BP	0.391321121491302	BP negative regulation of multicellular organismal process	Pdensi_DN11265_c0_g1d210500, Pdensi_DN12229_c0_g1d337510, Pdensi_DN12359_c0_g1, Pdensi_DN15038_c0_g1d53704, Pdensi_DN18431_c0_g1, Pdensi_DN18878_c0_g4, Pdensi_DN19174_c1_g3, Pdensi_DN19450_c4_g2, Pdensi_DN19980_c0_g1d219298, Pdensi_DN20096_c0_g1d62246, Pdensi_DN21375_c1_g1, Pdensi_DN22201_c1_g3, Pdensi_DN22592_c0_g1d300803, Pdensi_DN23188_c1_g10, Pdensi_DN23531_c2_g5, Pdensi_DN24648_c1_g1, Pdensi…
GO:0098657	0.0252392847581195	0.991333363139789	9	31	import into cell	BP	0.391479448328966	BP import into cell	Pdensi_DN11360_c1_g1, Pdensi_DN19596_c0_g1d408249, Pdensi_DN20405_c0_g2, Pdensi_DN22260_c0_g1d222431, Pdensi_DN24824_c0_g1, Pdensi_DN24855_c2_g1, Pdensi_DN25402_c0_g2, Pdensi_DN31921_c1_g1, Pdensi_DN38303_c0_g1d33327
GO:0098739	0.0252392847581195	0.991333363139789	9	31	import across plasma membrane	BP	0.391479448328966	BP import across plasma membrane	Pdensi_DN11360_c1_g1, Pdensi_DN19596_c0_g1d408249, Pdensi_DN20405_c0_g2, Pdensi_DN22260_c0_g1d222431, Pdensi_DN24824_c0_g1, Pdensi_DN24855_c2_g1, Pdensi_DN25402_c0_g2, Pdensi_DN31921_c1_g1, Pdensi_DN38303_c0_g1d33327
GO:0032989	0.0252765002812407	0.982767077160816	52	281	cellular component morphogenesis	BP	0.39156291367665	BP cellular component morphogenesis	Pdensi_DN10531_c0_g1d455577, Pdensi_DN11777_c0_g1, Pdensi_DN14334_c0_g1d179490, Pdensi_DN14892_c1_g1, Pdensi_DN14917_c0_g1, Pdensi_DN15654_c0_g1, Pdensi_DN15914_c0_g1d10061, Pdensi_DN16172_c0_g1d183781, Pdensi_DN16340_c0_g1d55657, Pdensi_DN16373_c0_g1d55637, Pdensi_DN16393_c1_g1d184533, Pdensi_DN17345_c0_g2d350648, Pdensi_DN17452_c0_g1d474352, Pdensi_DN18108_c0_g3, Pdensi_DN18829_c2_g4, Pdensi_DN…
GO:0034308	0.0253769299812704	0.992775339747356	7	22	primary alcohol metabolic process	BP	0.392624199710221	BP primary alcohol metabolic process	Pdensi_DN13536_c0_g1, Pdensi_DN13820_c0_g1, Pdensi_DN20822_c0_g1d64034, Pdensi_DN22330_c0_g1d543295, Pdensi_DN24029_c0_g1d365267, Pdensi_DN38561_c0_g1, Pdensi_GG_46175_c0_g1
GO:0009074	0.0255205408098959	0.993720003234752	6	17	aromatic amino acid family catabolic process	BP	0.394350065278543	BP aromatic amino acid family catabolic process	Pdensi_DN12856_c0_g1d460187, Pdensi_DN19541_c0_g1d117779, Pdensi_DN21910_c0_g1d222028, Pdensi_DN32512_c0_g1, Pdensi_GG_18970_c0_g1, Pdensi_GG_54544_c0_g1
GO:0000322	0.0255552332660316	0.992713597003264	7	22	storage vacuole	CC	0.394390676502118	CC storage vacuole	Pdensi_DN22277_c0_g1d496154, Pdensi_DN24523_c0_g1d134371, Pdensi_DN25626_c0_g1d559430, Pdensi_DN31919_c0_g1, Pdensi_DN36611_c6_g1, Pdensi_GG_34298_c0_g1, Pdensi_GG_89808_c0_g1
GO:0015166	0.0259402978661112	0.994701488309942	5	13	polyol transmembrane transporter activity	MF	0.399831658838557	MF polyol transmembrane transporter activity	Pdensi_DN15273_c0_g3d525430, Pdensi_DN15709_c0_g1d468081, Pdensi_DN21746_c0_g1d541054, Pdensi_DN2329_c0_g1d381079, Pdensi_DN28060_c0_g1d141387
GO:0006855	0.0264353601487543	0.989056239067608	12	47	drug transmembrane transport	BP	0.406952352728008	BP drug transmembrane transport	Pdensi_DN11991_c0_g2, Pdensi_DN15108_c0_g1d343889, Pdensi_DN15403_c1_g1, Pdensi_DN19673_c0_g3, Pdensi_DN19690_c0_g1d408815, Pdensi_DN22756_c0_g3, Pdensi_DN24065_c1_g3, Pdensi_DN26777_c0_g1d500214, Pdensi_DN26848_c0_g1, Pdensi_DN40533_c0_g1d319005, Pdensi_GG_11047_c0_g1, Pdensi_GG_123897_c0_g1
GO:0009682	0.0268064712729972	0.997359978115323	3	6	induced systemic resistance	BP	0.411712645305791	BP induced systemic resistance	Pdensi_DN16068_c1_g1, Pdensi_DN19128_c0_g4, Pdensi_DN26039_c0_g1d429728
GO:0008171	0.02681153080406	0.987545412202259	15	64	O-methyltransferase activity	MF	0.411712645305791	MF O-methyltransferase activity	Pdensi_DN13066_c0_g1d339192, Pdensi_DN16405_c0_g1, Pdensi_DN17127_c1_g4d473089, Pdensi_DN19725_c1_g4, Pdensi_DN19743_c0_g2, Pdensi_DN20231_c0_g1, Pdensi_DN20551_c0_g5, Pdensi_DN23444_c0_g1, Pdensi_DN23444_c0_g1d69866, Pdensi_DN24971_c0_g1d73397, Pdensi_DN26056_c2_g2, Pdensi_DN39295_c0_g2, Pdensi_DN39295_c0_g3, Pdensi_GG_118003_c0_g1, Pdensi_GG_125970_c0_g1
GO:0010226	0.0272002565983431	0.997703508450839	3	5	response to lithium ion	BP	0.417161042593042	BP response to lithium ion	Pdensi_DN10329_c0_g1, Pdensi_DN22828_c0_g1d68648, Pdensi_DN38790_c0_g1d317369
GO:0004069	0.0274693983476785	0.997671486221828	3	5	L-aspartate:2-oxoglutarate aminotransferase activity	MF	0.420563656529308	MF L-aspartate:2-oxoglutarate aminotransferase activity	Pdensi_DN24802_c0_g3, Pdensi_DN6531_c0_g1d2546, Pdensi_GG_131130_c0_g1
GO:2000026	0.0274905024267938	0.979384153164671	86	503	regulation of multicellular organismal development	BP	0.420563656529308	BP regulation of multicellular organismal development	Pdensi_DN11143_c0_g1d456681, Pdensi_DN11265_c0_g1d210500, Pdensi_DN11521_c0_g1d336257, Pdensi_DN11848_c0_g1d5764, Pdensi_DN11895_c0_g1, Pdensi_DN12359_c0_g1, Pdensi_DN12589_c0_g1d176330, Pdensi_DN13570_c0_g1d340125, Pdensi_DN14344_c0_g3, Pdensi_DN15038_c0_g1d53704, Pdensi_DN15579_c0_g1d54375, Pdensi_DN16214_c0_g2, Pdensi_DN16237_c0_g2, Pdensi_DN16340_c0_g2, Pdensi_DN16643_c0_g1d185220, Pdensi_DN1…
GO:0010193	0.0277984162462751	0.988374834129632	12	48	response to ozone	BP	0.424745987365446	BP response to ozone	Pdensi_DN13087_c0_g1d212168, Pdensi_DN15895_c0_g1, Pdensi_DN16057_c0_g1d183538, Pdensi_DN19803_c0_g1d409969, Pdensi_DN20422_c0_g1d490770, Pdensi_DN23178_c0_g1d496988, Pdensi_DN24100_c0_g2d552315, Pdensi_DN27801_c0_g1d431358, Pdensi_DN33793_c0_g1, Pdensi_DN35117_c0_g1d437824, Pdensi_DN38808_c0_g1d241824, Pdensi_DN39093_c0_g1d242051
GO:0090313	0.027893276072011	0.997620780145099	3	5	regulation of protein targeting to membrane	BP	0.425134789735165	BP regulation of protein targeting to membrane	Pdensi_DN14892_c1_g1, Pdensi_DN20557_c11_g1, Pdensi_GG_78706_c1_g1
GO:1905475	0.027893276072011	0.997620780145099	3	5	regulation of protein localization to membrane	BP	0.425134789735165	BP regulation of protein localization to membrane	Pdensi_DN14892_c1_g1, Pdensi_DN20557_c11_g1, Pdensi_GG_78706_c1_g1
GO:0016328	0.0279621174711228	0.997612513594568	3	5	lateral plasma membrane	CC	0.425134789735165	CC lateral plasma membrane	Pdensi_DN14892_c1_g1, Pdensi_DN18861_c0_g4, Pdensi_GG_78706_c1_g1
GO:0009925	0.0279621174711991	0.997612513594585	3	5	basal plasma membrane	CC	0.425134789735165	CC basal plasma membrane	Pdensi_DN14892_c1_g1, Pdensi_DN24950_c0_g4, Pdensi_GG_78706_c1_g1
GO:0065008	0.0281998619980087	0.977057230263722	161	1005	regulation of biological quality	BP	0.428207692048213	BP regulation of biological quality	Pdensi_DN10329_c0_g1, Pdensi_DN10463_c0_g1d209872, Pdensi_DN10584_c0_g1d455509, Pdensi_DN10989_c0_g1d335310, Pdensi_DN11163_c0_g1d268092, Pdensi_DN11163_c1_g1, Pdensi_DN11575_c0_g1, Pdensi_DN1182_c0_g1d259126, Pdensi_DN11991_c0_g2, Pdensi_DN12120_c0_g1, Pdensi_DN12226_c0_g1d211408, Pdensi_DN12300_c0_g1d105477, Pdensi_DN13044_c0_g1d460723, Pdensi_DN13717_c0_g1d340628, Pdensi_DN13881_c0_g1, Pdensi_…
GO:0010817	0.0282338567683822	0.982566403711324	33	169	regulation of hormone levels	BP	0.428207692048213	BP regulation of hormone levels	Pdensi_DN10989_c0_g1d335310, Pdensi_DN11575_c0_g1, Pdensi_DN12120_c0_g1, Pdensi_DN13044_c0_g1d460723, Pdensi_DN15641_c0_g7, Pdensi_DN18753_c1_g3, Pdensi_DN18754_c0_g7, Pdensi_DN18861_c0_g4, Pdensi_DN18955_c0_g1d14400, Pdensi_DN19541_c0_g1d117779, Pdensi_DN19663_c0_g2d359591, Pdensi_DN19694_c2_g1, Pdensi_DN19704_c0_g2, Pdensi_DN20016_c0_g2, Pdensi_DN20264_c0_g2d119506, Pdensi_DN20326_c0_g1d290432,…
GO:0000902	0.0283502573539973	0.980679647530938	50	271	cell morphogenesis	BP	0.429443553514983	BP cell morphogenesis	Pdensi_DN10531_c0_g1d455577, Pdensi_DN11777_c0_g1, Pdensi_DN14334_c0_g1d179490, Pdensi_DN14917_c0_g1, Pdensi_DN15654_c0_g1, Pdensi_DN15914_c0_g1d10061, Pdensi_DN16172_c0_g1d183781, Pdensi_DN16340_c0_g1d55657, Pdensi_DN16373_c0_g1d55637, Pdensi_DN16393_c1_g1d184533, Pdensi_DN17345_c0_g2d350648, Pdensi_DN17452_c0_g1d474352, Pdensi_DN18108_c0_g3, Pdensi_DN18829_c2_g4, Pdensi_DN18842_c0_g1, Pdensi_DN…
GO:0019740	0.0285703570029703	0.99552128522099	4	9	nitrogen utilization	BP	0.432245253550473	BP nitrogen utilization	Pdensi_DN15986_c0_g1d346054, Pdensi_DN18207_c1_g2, Pdensi_DN25482_c0_g1d429139, Pdensi_DN40047_c3_g1
GO:0001676	0.0287792849858547	0.991503208214934	7	23	long-chain fatty acid metabolic process	BP	0.434871259614267	BP long-chain fatty acid metabolic process	Pdensi_DN17498_c0_g1, Pdensi_DN20128_c0_g1d489148, Pdensi_DN23377_c0_g3d548222, Pdensi_DN24916_c0_g14, Pdensi_DN26068_c0_g1d559777, Pdensi_DN26366_c1_g5, Pdensi_DN8362_c0_g1d517694
GO:0006863	0.0295561294846042	0.99531534756027	4	9	purine nucleobase transport	BP	0.444582157138356	BP purine nucleobase transport	Pdensi_DN14320_c0_g1, Pdensi_DN20842_c1_g1, Pdensi_DN26703_c0_g2d78158, Pdensi_GG_78575_c0_g1
GO:0010476	0.0295938914507272	0.986521097603463	14	58	gibberellin mediated signaling pathway	BP	0.444582157138356	BP gibberellin mediated signaling pathway	Pdensi_DN18670_c0_g1d532266, Pdensi_DN19201_c0_g1d286338, Pdensi_DN19404_c0_g1, Pdensi_DN19601_c0_g1d534643, Pdensi_DN21644_c0_g1, Pdensi_DN23083_c0_g1d68985, Pdensi_DN23468_c0_g1d129797, Pdensi_DN31394_c0_g1d504182, Pdensi_DN33590_c0_g1, Pdensi_DN37268_c0_g1d569921, Pdensi_DN4701_c0_g1d167308, Pdensi_DN52780_c0_g1, Pdensi_GG_66896_c0_g1, Pdensi_GG_78818_c0_g1
GO:0042285	0.0295982767913492	0.993730938811927	5	13	xylosyltransferase activity	MF	0.444582157138356	MF xylosyltransferase activity	Pdensi_DN18955_c0_g1d14400, Pdensi_DN19022_c0_g1d60200, Pdensi_DN19172_c0_g1d406742, Pdensi_DN19663_c0_g2d359591, Pdensi_DN22311_c1_g2d423946
GO:0055073	0.0296026655850662	0.995082598876413	4	10	cadmium ion homeostasis	BP	0.444582157138356	BP cadmium ion homeostasis	Pdensi_DN20481_c2_g1, Pdensi_DN23122_c4_g1, Pdensi_DN27031_c0_g1d24484, Pdensi_DN34957_c2_g1
GO:0071585	0.0296026655850662	0.995082598876413	4	10	detoxification of cadmium ion	BP	0.444582157138356	BP detoxification of cadmium ion	Pdensi_DN20481_c2_g1, Pdensi_DN23122_c4_g1, Pdensi_DN27031_c0_g1d24484, Pdensi_DN34957_c2_g1
GO:0090558	0.0297991801119611	0.98934699387069	9	33	plant epidermis development	BP	0.446844152217607	BP plant epidermis development	Pdensi_DN14284_c0_g1d107643, Pdensi_DN18049_c0_g2, Pdensi_DN18278_c0_g1, Pdensi_DN20486_c0_g1, Pdensi_DN21202_c0_g1d220982, Pdensi_DN22607_c0_g1d301507, Pdensi_DN26347_c0_g1, Pdensi_DN27372_c0_g1, Pdensi_GG_121618_c0_g1
GO:0005504	0.0298259389407037	0.993518959345971	5	14	fatty acid binding	MF	0.446844152217607	MF fatty acid binding	Pdensi_DN11282_c0_g1d174432, Pdensi_DN21442_c0_g1d539776, Pdensi_DN21590_c1_g1d123232, Pdensi_DN26068_c0_g1d559777, Pdensi_DN4816_c0_g1
GO:0009606	0.0300327608037723	0.984384627289979	19	86	tropism	BP	0.449395325895863	BP tropism	Pdensi_DN12120_c0_g1, Pdensi_DN15327_c0_g1, Pdensi_DN15641_c0_g7, Pdensi_DN18861_c0_g4, Pdensi_DN20264_c0_g2d119506, Pdensi_DN21173_c0_g2d538794, Pdensi_DN22313_c0_g1d363777, Pdensi_DN23753_c0_g1d130641, Pdensi_DN24950_c0_g4, Pdensi_DN25689_c0_g3, Pdensi_DN27539_c0_g1d307569, Pdensi_DN31245_c0_g1d564486, Pdensi_DN32451_c0_g1d28804, Pdensi_DN32754_c0_g1d312152, Pdensi_DN42477_c0_g1d93713, Pdensi_D…
GO:0008308	0.0302610979810992	0.991049143718938	7	22	voltage-gated anion channel activity	MF	0.452261853180462	MF voltage-gated anion channel activity	Pdensi_DN16057_c0_g1d183538, Pdensi_DN19803_c0_g1d409969, Pdensi_DN19821_c0_g1d288223, Pdensi_DN21621_c0_g1d123788, Pdensi_DN26013_c1_g1, Pdensi_DN29864_c0_g2, Pdensi_DN72762_c0_g1
GO:0042219	0.0303099134333384	0.993384524577034	5	14	cellular modified amino acid catabolic process	BP	0.452441668968522	BP cellular modified amino acid catabolic process	Pdensi_DN13433_c0_g1, Pdensi_DN14953_c0_g1d180857, Pdensi_DN20847_c0_g1d414702, Pdensi_DN21066_c1_g1d293290, Pdensi_DN4429_c0_g1d205605
GO:0009845	0.030487672485403	0.984410157726804	18	83	seed germination	BP	0.454543480691462	BP seed germination	Pdensi_DN10329_c0_g1, Pdensi_DN14550_c0_g1, Pdensi_DN18670_c0_g1d532266, Pdensi_DN20191_c0_g2, Pdensi_DN20192_c0_g2d62380, Pdensi_DN20374_c1_g2, Pdensi_DN22633_c1_g1, Pdensi_DN22828_c0_g1d68648, Pdensi_DN23656_c3_g5, Pdensi_DN25105_c0_g1, Pdensi_DN26750_c2_g1, Pdensi_DN34854_c1_g2, Pdensi_DN38790_c0_g1d317369, Pdensi_DN52780_c0_g1, Pdensi_DN833_c0_g1d299, Pdensi_GG_24087_c0_g1, Pdensi_GG_53326_c0…
GO:0090693	0.0306304285848565	0.982684843818595	24	113	plant organ senescence	BP	0.456118972873772	BP plant organ senescence	Pdensi_DN11720_c0_g1d211026, Pdensi_DN14761_c0_g1d53296, Pdensi_DN14987_c0_g1d465381, Pdensi_DN15579_c0_g1d54375, Pdensi_DN16202_c0_g1d469842, Pdensi_DN16214_c0_g2, Pdensi_DN16495_c1_g1d470655, Pdensi_DN16946_c0_g1, Pdensi_DN21565_c1_g5, Pdensi_DN21593_c1_g4, Pdensi_DN21872_c3_g1, Pdensi_DN23145_c0_g1d496996, Pdensi_DN24570_c0_g1, Pdensi_DN24802_c0_g3, Pdensi_DN25857_c0_g1d228067, Pdensi_DN35117_…
GO:0046292	0.0312466217521665	0.992989014378547	5	15	formaldehyde metabolic process	BP	0.464732101029805	BP formaldehyde metabolic process	Pdensi_DN11779_c0_g1d336679, Pdensi_DN20446_c0_g1d490968, Pdensi_DN24800_c0_g1d305140, Pdensi_DN26690_c0_g1d367637, Pdensi_DN26929_c0_g3
GO:0003997	0.0314314359000187	0.996699732381303	3	6	acyl-CoA oxidase activity	MF	0.466373441872821	MF acyl-CoA oxidase activity	Pdensi_DN18337_c0_g1d353676, Pdensi_DN21442_c0_g1d539776, Pdensi_DN26068_c0_g1d559777
GO:0015696	0.0314328116514284	0.993230357701472	5	13	ammonium transport	BP	0.466373441872821	BP ammonium transport	Pdensi_DN15986_c0_g1d346054, Pdensi_DN18207_c1_g2, Pdensi_DN21021_c0_g1d121912, Pdensi_DN40047_c3_g1, Pdensi_GG_23091_c0_g1
GO:0031323	0.0315481422283388	0.972496869490581	348	2257	regulation of cellular metabolic process	BP	0.467520661938033	BP regulation of cellular metabolic process	Pdensi_DN10290_c0_g1d4636, Pdensi_DN10352_c0_g1, Pdensi_DN10475_c0_g1, Pdensi_DN10618_c0_g1d103684, Pdensi_DN10619_c0_g1d103663, Pdensi_DN11057_c0_g1d49575, Pdensi_DN11265_c0_g1d210500, Pdensi_DN11359_c0_g1d210550, Pdensi_DN11360_c2_g3, Pdensi_DN11521_c0_g1d336257, Pdensi_DN11752_c0_g1d50151, Pdensi_DN11774_c0_g1d211004, Pdensi_DN11813_c0_g1d336868, Pdensi_DN11848_c0_g1d5764, Pdensi_DN11895_c0_g1…
GO:0090626	0.0322564501660763	0.989132726800991	8	29	plant epidermis morphogenesis	BP	0.47744204216936	BP plant epidermis morphogenesis	Pdensi_DN19885_c1_g1d486838, Pdensi_DN20214_c0_g2d489917, Pdensi_DN20917_c2_g4, Pdensi_DN21309_c0_g1d495337, Pdensi_DN22739_c0_g1d302230, Pdensi_DN27119_c2_g5, Pdensi_DN39557_c0_g1d441676, Pdensi_DN40093_c1_g1
GO:0016877	0.0323270891437823	0.98682512158698	11	42	ligase activity, forming carbon-sulfur bonds	MF	0.477912495755436	MF ligase activity, forming carbon-sulfur bonds	Pdensi_DN13082_c0_g1d390874, Pdensi_DN17351_c0_g3, Pdensi_DN18814_c0_g1d116014, Pdensi_DN19120_c0_g1d116882, Pdensi_DN22775_c1_g4, Pdensi_DN23178_c0_g1d496988, Pdensi_DN26864_c0_g1d500265, Pdensi_DN34364_c0_g1d146787, Pdensi_DN61054_c0_g1, Pdensi_DN6750_c0_g1d450487, Pdensi_DN9218_c0_g1d332577
GO:0009695	0.032566877175951	0.987329964914368	10	39	jasmonic acid biosynthetic process	BP	0.480879458900597	BP jasmonic acid biosynthetic process	Pdensi_DN15825_c0_g1d397026, Pdensi_DN19658_c0_g1d485534, Pdensi_DN19658_c0_g2, Pdensi_DN20128_c0_g1d489148, Pdensi_DN20735_c0_g1d189051, Pdensi_DN23055_c2_g3, Pdensi_DN24916_c0_g14, Pdensi_DN26290_c0_g1d193979, Pdensi_DN27628_c1_g1, Pdensi_DN33793_c0_g1
GO:0004857	0.0327568044280082	0.981541319313144	23	114	enzyme inhibitor activity	MF	0.483103950197244	MF enzyme inhibitor activity	Pdensi_DN10352_c0_g1, Pdensi_DN16245_c0_g1d278220, Pdensi_DN16732_c0_g1d56187, Pdensi_DN19424_c0_g1d61094, Pdensi_DN19547_c2_g1, Pdensi_DN20502_c0_g1d362123, Pdensi_DN20746_c1_g1d63683, Pdensi_DN20746_c1_g1d63684, Pdensi_DN20868_c0_g1d362410, Pdensi_DN20919_c0_g1d362500, Pdensi_DN21365_c1_g2, Pdensi_DN21905_c0_g2, Pdensi_DN25880_c0_g1d193575, Pdensi_DN2986_c0_g1d381472, Pdensi_DN298_c0_g1d258525,…
GO:0045488	0.0328333491413473	0.980547983306613	27	138	pectin metabolic process	BP	0.483652927471343	BP pectin metabolic process	Pdensi_DN12559_c0_g1, Pdensi_DN13671_c0_g1, Pdensi_DN17377_c0_g1, Pdensi_DN18480_c0_g1d354107, Pdensi_DN18947_c0_g1d217923, Pdensi_DN19474_c1_g1, Pdensi_DN19547_c2_g1, Pdensi_DN19565_c0_g1d218684, Pdensi_DN20919_c0_g1d362500, Pdensi_DN21111_c0_g2, Pdensi_DN21652_c0_g1d495574, Pdensi_DN22249_c1_g2, Pdensi_DN22590_c0_g2, Pdensi_DN23170_c0_g1d191209, Pdensi_DN24228_c0_g2, Pdensi_DN24669_c0_g1d365890…
GO:0043269	0.0331040182768033	0.980600183766754	26	131	regulation of ion transport	BP	0.487056728235264	BP regulation of ion transport	Pdensi_DN13467_c0_g1d522696, Pdensi_DN14864_c3_g1, Pdensi_DN14892_c1_g1, Pdensi_DN16214_c0_g2, Pdensi_DN17473_c0_g9, Pdensi_DN18659_c0_g1d479685, Pdensi_DN19036_c0_g1d285517, Pdensi_DN19254_c3_g2, Pdensi_DN19807_c0_g1, Pdensi_DN19821_c0_g1d288223, Pdensi_DN20153_c0_g1d219497, Pdensi_DN2212_c0_g1d44145, Pdensi_DN22228_c0_g1d125696, Pdensi_DN22746_c0_g9, Pdensi_DN25025_c6_g2, Pdensi_DN25476_c0_g1d2…
GO:0009958	0.0334945644731162	0.991065183934191	6	18	positive gravitropism	BP	0.492214029891672	BP positive gravitropism	Pdensi_DN18861_c0_g4, Pdensi_DN24950_c0_g4, Pdensi_DN25689_c0_g3, Pdensi_DN31245_c0_g1d564486, Pdensi_DN32754_c0_g1d312152, Pdensi_GG_121678_c0_g1
GO:0005254	0.0335505426312699	0.994456754688303	4	9	chloride channel activity	MF	0.492448298764463	MF chloride channel activity	Pdensi_DN10207_c0_g1d266698, Pdensi_DN19821_c0_g1d288223, Pdensi_DN26013_c1_g1, Pdensi_DN29864_c0_g2
GO:0042807	0.0337738407642264	0.99634876404593	3	6	central vacuole	CC	0.493173173756019	CC central vacuole	Pdensi_DN25626_c0_g1d559430, Pdensi_GG_34298_c0_g1, Pdensi_GG_89808_c0_g1
GO:0102336	0.0338004053232784	0.990963457374876	6	18	3-oxo-arachidoyl-CoA synthase activity	MF	0.493173173756019	MF 3-oxo-arachidoyl-CoA synthase activity	Pdensi_DN17954_c0_g1d216668, Pdensi_DN19699_c0_g4, Pdensi_DN20207_c0_g2, Pdensi_DN21774_c0_g1, Pdensi_DN7371_c0_g1, Pdensi_GG_71588_c0_g1
GO:0102337	0.0338004053232784	0.990963457374876	6	18	3-oxo-cerotoyl-CoA synthase activity	MF	0.493173173756019	MF 3-oxo-cerotoyl-CoA synthase activity	Pdensi_DN17954_c0_g1d216668, Pdensi_DN19699_c0_g4, Pdensi_DN20207_c0_g2, Pdensi_DN21774_c0_g1, Pdensi_DN7371_c0_g1, Pdensi_GG_71588_c0_g1
GO:0102338	0.0338004053232784	0.990963457374876	6	18	3-oxo-lignoceronyl-CoA synthase activity	MF	0.493173173756019	MF 3-oxo-lignoceronyl-CoA synthase activity	Pdensi_DN17954_c0_g1d216668, Pdensi_DN19699_c0_g4, Pdensi_DN20207_c0_g2, Pdensi_DN21774_c0_g1, Pdensi_DN7371_c0_g1, Pdensi_GG_71588_c0_g1
GO:0102756	0.0338004053232784	0.990963457374876	6	18	very-long-chain 3-ketoacyl-CoA synthase activity	MF	0.493173173756019	MF very-long-chain 3-ketoacyl-CoA synthase activity	Pdensi_DN17954_c0_g1d216668, Pdensi_DN19699_c0_g4, Pdensi_DN20207_c0_g2, Pdensi_DN21774_c0_g1, Pdensi_DN7371_c0_g1, Pdensi_GG_71588_c0_g1
GO:1901606	0.0343310750781827	0.982609336044522	17	76	alpha-amino acid catabolic process	BP	0.500322539646501	BP alpha-amino acid catabolic process	Pdensi_DN12856_c0_g1d460187, Pdensi_DN18330_c0_g1d353900, Pdensi_DN19541_c0_g1d117779, Pdensi_DN20475_c0_g1, Pdensi_DN20847_c0_g1d414702, Pdensi_DN21066_c1_g1d293290, Pdensi_DN21165_c0_g1, Pdensi_DN21910_c0_g1d222028, Pdensi_DN22128_c0_g2, Pdensi_DN23378_c4_g1, Pdensi_DN24642_c0_g1d226067, Pdensi_DN25559_c0_g1d429259, Pdensi_DN32512_c0_g1, Pdensi_DN8105_c0_g1d452005, Pdensi_GG_18970_c0_g1, Pdensi…
GO:0005984	0.0344057419240118	0.983891717232143	14	62	disaccharide metabolic process	BP	0.500817308479699	BP disaccharide metabolic process	Pdensi_DN10695_c0_g1d49277, Pdensi_DN12334_c0_g1d176014, Pdensi_DN15932_c0_g1, Pdensi_DN19220_c0_g1d357855, Pdensi_DN20300_c0_g1d62840, Pdensi_DN22745_c0_g1d68357, Pdensi_DN23093_c0_g1, Pdensi_DN24896_c0_g1, Pdensi_DN26372_c0_g2d228924, Pdensi_DN28526_c0_g1d81021, Pdensi_DN30044_c0_g1, Pdensi_DN38793_c0_g1d150607, Pdensi_DN38894_c0_g1d441101, Pdensi_DN7189_c0_g1d450939
GO:0043295	0.0347282914842901	0.99212852671454	5	14	glutathione binding	MF	0.50431875473054	MF glutathione binding	Pdensi_DN19103_c0_g1d533551, Pdensi_DN24858_c0_g1d556409, Pdensi_DN24936_c1_g6, Pdensi_DN26129_c1_g1, Pdensi_DN29353_c0_g1d81711
GO:1900750	0.0347282914842901	0.99212852671454	5	14	oligopeptide binding	MF	0.50431875473054	MF oligopeptide binding	Pdensi_DN19103_c0_g1d533551, Pdensi_DN24858_c0_g1d556409, Pdensi_DN24936_c1_g6, Pdensi_DN26129_c1_g1, Pdensi_DN29353_c0_g1d81711
GO:0009555	0.0347762539194868	0.979549605248123	26	128	pollen development	BP	0.504419720766141	BP pollen development	Pdensi_DN10531_c0_g1d455577, Pdensi_DN11521_c0_g1d336257, Pdensi_DN11689_c0_g1, Pdensi_DN16047_c2_g2, Pdensi_DN16822_c0_g1d56349, Pdensi_DN16907_c0_g1, Pdensi_DN17483_c0_g1d350904, Pdensi_DN18313_c0_g1d186880, Pdensi_DN19290_c1_g3, Pdensi_DN19553_c0_g1d287265, Pdensi_DN19600_c0_g1d485629, Pdensi_DN21754_c0_g3, Pdensi_DN21767_c0_g1, Pdensi_DN22506_c0_g1, Pdensi_DN23253_c1_g2, Pdensi_DN23864_c0_g1,…
GO:0006825	0.0349379251020578	0.991914949508022	5	15	copper ion transport	BP	0.506167819499777	BP copper ion transport	Pdensi_DN10579_c0_g1, Pdensi_DN13969_c0_g1d212964, Pdensi_DN20865_c0_g1d537920, Pdensi_DN22209_c0_g1d542897, Pdensi_GG_146822_c0_g1
GO:0006694	0.0350187207543089	0.979898405269594	24	116	steroid biosynthetic process	BP	0.506533482253391	BP steroid biosynthetic process	Pdensi_DN11939_c0_g1d175433, Pdensi_DN15098_c0_g1d108891, Pdensi_DN15924_c0_g1d110384, Pdensi_DN16309_c0_g1d278549, Pdensi_DN18206_c0_g1, Pdensi_DN20189_c0_g1d119417, Pdensi_DN21071_c1_g2d415963, Pdensi_DN21146_c1_g1, Pdensi_DN21322_c0_g1d294658, Pdensi_DN21886_c0_g1d190004, Pdensi_DN21905_c2_g4, Pdensi_DN21972_c0_g1d297903, Pdensi_DN22184_c0_g1d496036, Pdensi_DN24678_c1_g6, Pdensi_DN24773_c0_g1d…
GO:0005216	0.035124049815543	0.98009581028173	23	111	ion channel activity	MF	0.506533482253391	MF ion channel activity	Pdensi_DN10207_c0_g1d266698, Pdensi_DN10853_c0_g1d5059, Pdensi_DN12191_c1_g2, Pdensi_DN15917_c0_g1d397096, Pdensi_DN16057_c0_g1d183538, Pdensi_DN18659_c0_g1d479685, Pdensi_DN19036_c0_g1d285517, Pdensi_DN19114_c0_g1d116860, Pdensi_DN19803_c0_g1d409969, Pdensi_DN19807_c0_g1, Pdensi_DN19821_c0_g1d288223, Pdensi_DN21621_c0_g1d123788, Pdensi_DN22313_c0_g1d363777, Pdensi_DN23753_c0_g1d130641, Pdensi_DN…
GO:0004872	0.035127891086353	0.975777584160859	49	276	NA	NA	0.506533482253391	none	Pdensi_DN13467_c0_g1d522696, Pdensi_DN13914_c0_g2, Pdensi_DN14864_c3_g1, Pdensi_DN16545_c0_g5, Pdensi_DN16567_c1_g4, Pdensi_DN17134_c0_g1d112612, Pdensi_DN17473_c0_g9, Pdensi_DN18564_c0_g3, Pdensi_DN18650_c0_g2d479602, Pdensi_DN18948_c0_g1d14272, Pdensi_DN19254_c3_g2, Pdensi_DN19919_c1_g1d487645, Pdensi_DN20153_c0_g1d219497, Pdensi_DN20291_c0_g1d62630, Pdensi_DN20374_c1_g2, Pdensi_DN20667_c1_g1, …
GO:0060089	0.035127891086353	0.975777584160859	49	276	molecular transducer activity	MF	0.506533482253391	MF molecular transducer activity	Pdensi_DN13467_c0_g1d522696, Pdensi_DN13914_c0_g2, Pdensi_DN14864_c3_g1, Pdensi_DN16545_c0_g5, Pdensi_DN16567_c1_g4, Pdensi_DN17134_c0_g1d112612, Pdensi_DN17473_c0_g9, Pdensi_DN18564_c0_g3, Pdensi_DN18650_c0_g2d479602, Pdensi_DN18948_c0_g1d14272, Pdensi_DN19254_c3_g2, Pdensi_DN19919_c1_g1d487645, Pdensi_DN20153_c0_g1d219497, Pdensi_DN20291_c0_g1d62630, Pdensi_DN20374_c1_g2, Pdensi_DN20667_c1_g1, …
GO:0043650	0.0352606348541218	0.98699382675548	9	33	dicarboxylic acid biosynthetic process	BP	0.507852235018382	BP dicarboxylic acid biosynthetic process	Pdensi_DN15737_c0_g1d9790, Pdensi_DN17340_c0_g1, Pdensi_DN18184_c0_g1d531093, Pdensi_DN18446_c0_g1d354246, Pdensi_DN18654_c0_g2, Pdensi_DN22048_c0_g1, Pdensi_DN3472_c0_g1d1288, Pdensi_DN8555_c0_g1d208626, Pdensi_GG_91345_c0_g1
GO:0007154	0.0355611377781772	0.977408766255023	34	180	cell communication	BP	0.510419032848325	BP cell communication	Pdensi_DN10914_c0_g1d387447, Pdensi_DN12265_c0_g2d175909, Pdensi_DN13082_c0_g1d390874, Pdensi_DN13117_c0_g1d51549, Pdensi_DN15309_c0_g1d344494, Pdensi_DN16069_c0_g1, Pdensi_DN16530_c0_g1d10873, Pdensi_DN17745_c0_g1, Pdensi_DN17873_c0_g1, Pdensi_DN17873_c0_g3, Pdensi_DN18559_c3_g4, Pdensi_DN18990_c0_g1d59915, Pdensi_DN19103_c0_g1d533551, Pdensi_DN19888_c0_g1d486842, Pdensi_DN21253_c0_g1d294442, Pd…
GO:0046340	0.0355682814083445	0.99372747409146	4	10	diacylglycerol catabolic process	BP	0.510419032848325	BP diacylglycerol catabolic process	Pdensi_DN15038_c0_g1d53704, Pdensi_DN19174_c1_g3, Pdensi_DN20096_c0_g1d62246, Pdensi_DN334_c0_g1d445739
GO:0006772	0.0356048398523466	0.991873412659716	5	14	thiamine metabolic process	BP	0.510419032848325	BP thiamine metabolic process	Pdensi_DN13292_c0_g1d339486, Pdensi_DN18091_c0_g1, Pdensi_DN18517_c0_g1d13670, Pdensi_DN21147_c0_g1d538831, Pdensi_DN38489_c0_g1
GO:0042723	0.0356048398523466	0.991873412659716	5	14	thiamine-containing compound metabolic process	BP	0.510419032848325	BP thiamine-containing compound metabolic process	Pdensi_DN13292_c0_g1d339486, Pdensi_DN18091_c0_g1, Pdensi_DN18517_c0_g1d13670, Pdensi_DN21147_c0_g1d538831, Pdensi_DN38489_c0_g1
GO:0009991	0.0356937960301322	0.976844714175358	37	198	response to extracellular stimulus	BP	0.511098592748109	BP response to extracellular stimulus	Pdensi_DN10914_c0_g1d387447, Pdensi_DN12265_c0_g2d175909, Pdensi_DN13082_c0_g1d390874, Pdensi_DN15309_c0_g1d344494, Pdensi_DN16069_c0_g1, Pdensi_DN16530_c0_g1d10873, Pdensi_DN17745_c0_g1, Pdensi_DN17873_c0_g1, Pdensi_DN17873_c0_g3, Pdensi_DN18559_c3_g4, Pdensi_DN19103_c0_g1d533551, Pdensi_DN19596_c0_g1d408249, Pdensi_DN19888_c0_g1d486842, Pdensi_DN20405_c0_g2, Pdensi_DN21253_c0_g1d294442, Pdensi_…
GO:0005337	0.0362261417813596	0.993572856673111	4	10	nucleoside transmembrane transporter activity	MF	0.517922021938526	MF nucleoside transmembrane transporter activity	Pdensi_DN22206_c0_g1d496146, Pdensi_DN24938_c0_g1d556944, Pdensi_DN40167_c0_g1d318679, Pdensi_GG_78575_c0_g1
GO:0051253	0.0362545415356968	0.975063285046851	48	266	negative regulation of RNA metabolic process	BP	0.517922021938526	BP negative regulation of RNA metabolic process	Pdensi_DN11360_c2_g3, Pdensi_DN12229_c0_g1d337510, Pdensi_DN12405_c0_g1d521308, Pdensi_DN14399_c0_g1d8149, Pdensi_DN14761_c0_g1d53296, Pdensi_DN14987_c0_g1d465381, Pdensi_DN15223_c0_g1d109233, Pdensi_DN15257_c0_g1d466226, Pdensi_DN15275_c0_g2, Pdensi_DN16214_c0_g2, Pdensi_DN17780_c0_g1, Pdensi_DN18248_c0_g1d403725, Pdensi_DN18290_c0_g1d403551, Pdensi_DN18504_c0_g1d284071, Pdensi_DN18845_c0_g1d405…
GO:0000325	0.0363271141149514	0.981374179413526	17	81	plant-type vacuole	CC	0.518356732730745	CC plant-type vacuole	Pdensi_DN19290_c1_g3, Pdensi_DN19600_c0_g1d485629, Pdensi_DN22277_c0_g1d496154, Pdensi_DN22654_c3_g1, Pdensi_DN23705_c0_g1d304118, Pdensi_DN24523_c0_g1d134371, Pdensi_DN25308_c0_g1d366451, Pdensi_DN25626_c0_g1d559430, Pdensi_DN26938_c0_g7, Pdensi_DN31919_c0_g1, Pdensi_DN36611_c6_g1, Pdensi_DN39985_c0_g2, Pdensi_GG_138131_c0_g1, Pdensi_GG_24735_c0_g1, Pdensi_GG_34298_c0_g1, Pdensi_GG_71623_c0_g1, …
GO:1902680	0.0365153196748846	0.973017783858726	71	414	positive regulation of RNA biosynthetic process	BP	0.519836148149398	BP positive regulation of RNA biosynthetic process	Pdensi_DN11265_c0_g1d210500, Pdensi_DN11521_c0_g1d336257, Pdensi_DN13570_c0_g1d340125, Pdensi_DN14132_c0_g1, Pdensi_DN14344_c0_g3, Pdensi_DN14863_c0_g1d342967, Pdensi_DN15221_c0_g1d214075, Pdensi_DN15400_c0_g2, Pdensi_DN15521_c0_g1, Pdensi_DN15747_c1_g2, Pdensi_DN15913_c0_g1d397166, Pdensi_DN16047_c2_g2, Pdensi_DN16047_c2_g6, Pdensi_DN16067_c0_g2d397404, Pdensi_DN16202_c0_g1d469842, Pdensi_DN1622…
GO:1903508	0.0365153196748846	0.973017783858726	71	414	positive regulation of nucleic acid-templated transcription	BP	0.519836148149398	BP positive regulation of nucleic acid-templated transcription	Pdensi_DN11265_c0_g1d210500, Pdensi_DN11521_c0_g1d336257, Pdensi_DN13570_c0_g1d340125, Pdensi_DN14132_c0_g1, Pdensi_DN14344_c0_g3, Pdensi_DN14863_c0_g1d342967, Pdensi_DN15221_c0_g1d214075, Pdensi_DN15400_c0_g2, Pdensi_DN15521_c0_g1, Pdensi_DN15747_c1_g2, Pdensi_DN15913_c0_g1d397166, Pdensi_DN16047_c2_g2, Pdensi_DN16047_c2_g6, Pdensi_DN16067_c0_g2d397404, Pdensi_DN16202_c0_g1d469842, Pdensi_DN1622…
GO:0044085	0.0366405796988758	0.974886571981026	47	260	cellular component biogenesis	BP	0.521016335602511	BP cellular component biogenesis	Pdensi_DN10938_c0_g2, Pdensi_DN12216_c0_g1, Pdensi_DN12969_c0_g1d51365, Pdensi_DN14923_c0_g4, Pdensi_DN15702_c0_g1d345565, Pdensi_DN16433_c0_g1d215250, Pdensi_DN16643_c0_g1, Pdensi_DN16963_c0_g1d472256, Pdensi_DN17499_c0_g1, Pdensi_DN18179_c0_g1d114616, Pdensi_DN18434_c0_g1d283766, Pdensi_DN18439_c0_g1d217244, Pdensi_DN1891_c0_g1d325527, Pdensi_DN19166_c0_g1, Pdensi_DN19173_c0_g1d406996, Pdensi_D…
GO:0048440	0.0367178045725812	0.993456653266433	4	10	carpel development	BP	0.521511543005483	BP carpel development	Pdensi_DN12603_c0_g1d105849, Pdensi_DN16137_c0_g1d183863, Pdensi_DN19032_c0_g1d218074, Pdensi_DN24748_c1_g1
GO:0034620	0.0371971975696232	0.989690310212784	6	19	cellular response to unfolded protein	BP	0.524912316713151	BP cellular response to unfolded protein	Pdensi_DN19450_c4_g2, Pdensi_DN21709_c0_g1d363217, Pdensi_DN22592_c0_g1d300803, Pdensi_DN23182_c0_g1, Pdensi_DN26146_c0_g1d193914, Pdensi_DN30547_c0_g1d371105
GO:0033500	0.0372706064069332	0.986171862334119	9	32	carbohydrate homeostasis	BP	0.524912316713151	BP carbohydrate homeostasis	Pdensi_DN20557_c11_g1, Pdensi_DN21617_c0_g1d419056, Pdensi_DN25099_c0_g1d73557, Pdensi_DN25819_c0_g4, Pdensi_DN26944_c0_g1d367833, Pdensi_DN26948_c0_g1d79071, Pdensi_DN30915_c0_g1d234365, Pdensi_DN39819_c1_g4, Pdensi_GG_129064_c1_g1
GO:0034440	0.0373075178971714	0.982331573144596	14	62	lipid oxidation	BP	0.524912316713151	BP lipid oxidation	Pdensi_DN14965_c0_g1d465570, Pdensi_DN18337_c0_g1d353676, Pdensi_DN19345_c1_g2, Pdensi_DN19658_c0_g1d485534, Pdensi_DN19658_c0_g2, Pdensi_DN20643_c0_g1d291712, Pdensi_DN20786_c0_g1d362316, Pdensi_DN21442_c0_g1d539776, Pdensi_DN21566_c0_g1d540194, Pdensi_DN26068_c0_g1d559777, Pdensi_DN27720_c1_g1, Pdensi_DN40370_c0_g1d91729, Pdensi_DN5866_c0_g2, Pdensi_GG_82337_c2_g1
GO:0009641	0.0373157406035179	0.993314592254218	4	10	shade avoidance	BP	0.524912316713151	BP shade avoidance	Pdensi_DN19112_c1_g1d285936, Pdensi_DN19541_c0_g1d117779, Pdensi_DN25880_c0_g1d193575, Pdensi_GG_102419_c0_g1
GO:1901658	0.0373442119725159	0.989639473161101	6	19	glycosyl compound catabolic process	BP	0.524912316713151	BP glycosyl compound catabolic process	Pdensi_DN14142_c0_g1, Pdensi_DN17226_c0_g1d57101, Pdensi_DN20847_c0_g1d414702, Pdensi_DN21066_c1_g1d293290, Pdensi_DN21570_c1_g1, Pdensi_DN22209_c0_g1
GO:0015959	0.0373487621129224	0.995792712102862	3	6	diadenosine polyphosphate metabolic process	BP	0.524912316713151	BP diadenosine polyphosphate metabolic process	Pdensi_DN26392_c2_g5, Pdensi_DN26595_c0_g1d140075, Pdensi_DN7948_c0_g1d208066
GO:0015965	0.0373487621129224	0.995792712102862	3	6	diadenosine tetraphosphate metabolic process	BP	0.524912316713151	BP diadenosine tetraphosphate metabolic process	Pdensi_DN26392_c2_g5, Pdensi_DN26595_c0_g1d140075, Pdensi_DN7948_c0_g1d208066
GO:0010223	0.0373602940589405	0.989633908779998	6	19	secondary shoot formation	BP	0.524912316713151	BP secondary shoot formation	Pdensi_DN14695_c0_g2, Pdensi_DN15585_c0_g3, Pdensi_DN18455_c0_g1d404196, Pdensi_DN237_c0_g1d202516, Pdensi_GG_120308_c0_g1, Pdensi_GG_75008_c0_g1
GO:0010346	0.0373602940589405	0.989633908779998	6	19	shoot axis formation	BP	0.524912316713151	BP shoot axis formation	Pdensi_DN14695_c0_g2, Pdensi_DN15585_c0_g3, Pdensi_DN18455_c0_g1d404196, Pdensi_DN237_c0_g1d202516, Pdensi_GG_120308_c0_g1, Pdensi_GG_75008_c0_g1
GO:1905177	0.0373947789753169	0.993295753422476	4	10	tracheary element differentiation	BP	0.524912316713151	BP tracheary element differentiation	Pdensi_DN16985_c0_g1d215750, Pdensi_DN20326_c0_g1d290432, Pdensi_DN20497_c1_g1, Pdensi_DN25666_c0_g1d139236
GO:0050505	0.0374266749396287	0.991337132300095	5	14	hydroquinone glucosyltransferase activity	MF	0.524912316713151	MF hydroquinone glucosyltransferase activity	Pdensi_DN19999_c1_g3, Pdensi_DN25758_c2_g1, Pdensi_DN25789_c1_g2, Pdensi_GG_17249_c0_g1, Pdensi_GG_67055_c0_g1
GO:0048365	0.0378018361976805	0.995720527293245	3	6	Rac GTPase binding	MF	0.529570142632654	MF Rac GTPase binding	Pdensi_DN11777_c0_g1, Pdensi_DN17452_c0_g1d474352, Pdensi_GG_24905_c0_g1
GO:0050829	0.0380394037142351	0.985766830182747	9	33	defense response to Gram-negative bacterium	BP	0.53229199736643	BP defense response to Gram-negative bacterium	Pdensi_DN15098_c0_g1d108891, Pdensi_DN15900_c0_g2, Pdensi_DN16655_c1_g1, Pdensi_DN20749_c1_g2, Pdensi_DN21565_c1_g5, Pdensi_DN21872_c3_g1, Pdensi_DN25983_c0_g1, Pdensi_DN40133_c1_g5, Pdensi_GG_152133_c1_g1
GO:0043478	0.0383547122402201	0.995631929675204	3	6	pigment accumulation in response to UV light	BP	0.534272888510427	BP pigment accumulation in response to UV light	Pdensi_DN19791_c0_g1d15652, Pdensi_DN25689_c0_g3, Pdensi_DN32754_c0_g1d312152
GO:0043479	0.0383547122402201	0.995631929675204	3	6	pigment accumulation in tissues in response to UV light	BP	0.534272888510427	BP pigment accumulation in tissues in response to UV light	Pdensi_DN19791_c0_g1d15652, Pdensi_DN25689_c0_g3, Pdensi_DN32754_c0_g1d312152
GO:0043480	0.0383547122402201	0.995631929675204	3	6	pigment accumulation in tissues	BP	0.534272888510427	BP pigment accumulation in tissues	Pdensi_DN19791_c0_g1d15652, Pdensi_DN25689_c0_g3, Pdensi_DN32754_c0_g1d312152
GO:0043481	0.0383547122402201	0.995631929675204	3	6	anthocyanin accumulation in tissues in response to UV light	BP	0.534272888510427	BP anthocyanin accumulation in tissues in response to UV light	Pdensi_DN19791_c0_g1d15652, Pdensi_DN25689_c0_g3, Pdensi_DN32754_c0_g1d312152
GO:0006212	0.0384560257602821	0.995615633560633	3	6	uracil catabolic process	BP	0.534529890442111	BP uracil catabolic process	Pdensi_DN22009_c0_g6, Pdensi_DN25482_c0_g1d429139, Pdensi_DN9263_c0_g1d332666
GO:0019318	0.03846007748303	0.976636310052736	28	143	hexose metabolic process	BP	0.534529890442111	BP hexose metabolic process	Pdensi_DN10212_c0_g1d4653, Pdensi_DN12241_c0_g2, Pdensi_DN13590_c1_g1, Pdensi_DN17226_c0_g1d57101, Pdensi_DN17780_c0_g1, Pdensi_DN19305_c0_g2, Pdensi_DN21111_c0_g2, Pdensi_DN21997_c1_g3, Pdensi_DN22350_c0_g1d423860, Pdensi_DN22745_c0_g1d68357, Pdensi_DN23618_c12_g5, Pdensi_DN23651_c2_g1, Pdensi_DN24678_c1_g6, Pdensi_DN25618_c0_g1d193404, Pdensi_DN26222_c0_g1d367251, Pdensi_DN26873_c0_g3, Pdensi_D…
GO:0004623	0.0385838427579728	0.995595047637136	3	6	phospholipase A2 activity	MF	0.53564476966486	MF phospholipase A2 activity	Pdensi_DN18673_c0_g2, Pdensi_DN5920_c0_g1, Pdensi_GG_28831_c0_g1
GO:0010393	0.0390178643156071	0.976480303166091	27	140	galacturonan metabolic process	BP	0.540537721556443	BP galacturonan metabolic process	Pdensi_DN12559_c0_g1, Pdensi_DN13671_c0_g1, Pdensi_DN17377_c0_g1, Pdensi_DN18480_c0_g1d354107, Pdensi_DN18947_c0_g1d217923, Pdensi_DN19474_c1_g1, Pdensi_DN19547_c2_g1, Pdensi_DN19565_c0_g1d218684, Pdensi_DN20919_c0_g1d362500, Pdensi_DN21111_c0_g2, Pdensi_DN21652_c0_g1d495574, Pdensi_DN22249_c1_g2, Pdensi_DN22590_c0_g2, Pdensi_DN23170_c0_g1d191209, Pdensi_DN24228_c0_g2, Pdensi_DN24669_c0_g1d365890…
GO:0009855	0.0390241867270018	0.992904271952864	4	10	determination of bilateral symmetry	BP	0.540537721556443	BP determination of bilateral symmetry	Pdensi_DN15272_c0_g1d466398, Pdensi_DN15656_c1_g3, Pdensi_DN23691_c0_g5, Pdensi_DN25291_c0_g1d227068
GO:0043668	0.0392805027668203	0.998303823502326	2	3	exine	CC	0.543476022533059	CC exine	Pdensi_DN13861_c0_g1, Pdensi_GG_93610_c0_g1
GO:0008356	0.0393358042895377	0.987557367144397	7	23	asymmetric cell division	BP	0.543629654787993	BP asymmetric cell division	Pdensi_DN15327_c0_g1, Pdensi_DN17702_c1_g5, Pdensi_DN18057_c0_g4, Pdensi_DN19752_c0_g1d409295, Pdensi_DN20680_c0_g1d291823, Pdensi_DN580_c0_g1d164215, Pdensi_DN7676_c0_g1
GO:0010017	0.03939043494643	0.990750148881622	5	14	red or far-red light signaling pathway	BP	0.543773681078663	BP red or far-red light signaling pathway	Pdensi_DN12634_c0_g1d459820, Pdensi_DN16777_c0_g1d471592, Pdensi_DN18816_c0_g1d14153, Pdensi_DN27455_c0_g1d230798, Pdensi_DN37496_c0_g1d377271
GO:0044464	0.0396116409967147	0.962656827204941	2201	15492	cell part	CC	0.546214332129587	CC cell part	Pdensi_DN10099_c0_g1d386291, Pdensi_DN10124_c0_g1d4575, Pdensi_DN10129_c0_g1d48926, Pdensi_DN10155_c0_g1d172859, Pdensi_DN10184_c0_g1d454940, Pdensi_DN102060_c0_g1, Pdensi_DN10212_c0_g1d4653, Pdensi_DN10243_c0_g1d518882, Pdensi_DN10290_c0_g1d4636, Pdensi_DN10329_c0_g1, Pdensi_DN10475_c0_g1, Pdensi_DN10554_c0_g1, Pdensi_DN10579_c0_g1, Pdensi_DN10614_c0_g1, Pdensi_DN10616_c0_g1d455771, Pdensi_DN106…
GO:0002252	0.0398673325658791	0.978513676735602	19	89	immune effector process	BP	0.548650642547244	BP immune effector process	Pdensi_DN11138_c0_g1, Pdensi_DN11720_c0_g1d211026, Pdensi_DN1182_c0_g1d259126, Pdensi_DN13825_c0_g1d340893, Pdensi_DN15275_c0_g2, Pdensi_DN16137_c0_g1d183863, Pdensi_DN18764_c0_g1d355610, Pdensi_DN22158_c0_g1d422615, Pdensi_DN22313_c0_g1d363777, Pdensi_DN23753_c0_g1d130641, Pdensi_DN24400_c0_g2, Pdensi_DN24748_c1_g1, Pdensi_DN25099_c0_g1d73557, Pdensi_DN26976_c3_g5, Pdensi_DN39280_c0_g2, Pdensi_D…
GO:0006527	0.0398775345070924	0.995385017495881	3	6	arginine catabolic process	BP	0.548650642547244	BP arginine catabolic process	Pdensi_DN21165_c0_g1, Pdensi_DN23378_c4_g1, Pdensi_DN8105_c0_g1d452005
GO:0010227	0.0399526958551766	0.992678565376671	4	10	floral organ abscission	BP	0.548692870996412	BP floral organ abscission	Pdensi_DN16214_c0_g2, Pdensi_DN18878_c0_g4, Pdensi_DN25983_c0_g1, Pdensi_DN33531_c0_g1d200552
GO:0045665	0.0400864651141958	0.998248931630257	2	3	negative regulation of neuron differentiation	BP	0.548692870996412	BP negative regulation of neuron differentiation	Pdensi_DN11265_c0_g1d210500, Pdensi_DN7833_c0_g1d170042
GO:0006558	0.0400951644828425	0.98716151616882	7	24	L-phenylalanine metabolic process	BP	0.548692870996412	BP L-phenylalanine metabolic process	Pdensi_DN19541_c0_g1d117779, Pdensi_DN21910_c0_g1d222028, Pdensi_DN23268_c0_g1d364537, Pdensi_DN24439_c0_g3, Pdensi_DN31812_c0_g1, Pdensi_DN32512_c0_g1, Pdensi_GG_141872_c0_g1
GO:1902221	0.0400951644828425	0.98716151616882	7	24	erythrose 4-phosphate/phosphoenolpyruvate family amino acid metabolic process	BP	0.548692870996412	BP erythrose 4-phosphate/phosphoenolpyruvate family amino acid metabolic process	Pdensi_DN19541_c0_g1d117779, Pdensi_DN21910_c0_g1d222028, Pdensi_DN23268_c0_g1d364537, Pdensi_DN24439_c0_g3, Pdensi_DN31812_c0_g1, Pdensi_DN32512_c0_g1, Pdensi_GG_141872_c0_g1
GO:0015893	0.0401476648470229	0.982144731292359	12	50	drug transport	BP	0.548692870996412	BP drug transport	Pdensi_DN11991_c0_g2, Pdensi_DN15108_c0_g1d343889, Pdensi_DN15403_c1_g1, Pdensi_DN19673_c0_g3, Pdensi_DN19690_c0_g1d408815, Pdensi_DN22756_c0_g3, Pdensi_DN24065_c1_g3, Pdensi_DN26777_c0_g1d500214, Pdensi_DN26848_c0_g1, Pdensi_DN40533_c0_g1d319005, Pdensi_GG_11047_c0_g1, Pdensi_GG_123897_c0_g1
GO:0009063	0.040148258853396	0.978771750512297	18	83	cellular amino acid catabolic process	BP	0.548692870996412	BP cellular amino acid catabolic process	Pdensi_DN12856_c0_g1d460187, Pdensi_DN18330_c0_g1d353900, Pdensi_DN19541_c0_g1d117779, Pdensi_DN20475_c0_g1, Pdensi_DN20847_c0_g1d414702, Pdensi_DN21066_c1_g1d293290, Pdensi_DN21165_c0_g1, Pdensi_DN21910_c0_g1d222028, Pdensi_DN22128_c0_g2, Pdensi_DN23378_c4_g1, Pdensi_DN24642_c0_g1d226067, Pdensi_DN25559_c0_g1d429259, Pdensi_DN32512_c0_g1, Pdensi_DN5635_c0_g1d2092, Pdensi_DN8105_c0_g1d452005, Pde…
GO:0015295	0.040220724221098	0.979149238030352	17	79	solute:proton symporter activity	MF	0.549073149744179	MF solute:proton symporter activity	Pdensi_DN13918_c0_g1, Pdensi_DN15709_c0_g1d468081, Pdensi_DN17839_c0_g1, Pdensi_DN21862_c0_g1d221873, Pdensi_DN2329_c0_g1d381079, Pdensi_DN25296_c0_g1d227052, Pdensi_DN25819_c0_g4, Pdensi_DN26309_c1_g2, Pdensi_DN28060_c0_g1d141387, Pdensi_DN28937_c0_g2, Pdensi_DN30044_c0_g1, Pdensi_DN5412_c0_g1, Pdensi_GG_114438_c1_g1, Pdensi_GG_129064_c1_g1, Pdensi_GG_138131_c0_g1, Pdensi_GG_146212_c0_g1, Pdensi…
GO:0080144	0.0403732111722463	0.995303744571193	3	6	amino acid homeostasis	BP	0.550056418588601	BP amino acid homeostasis	Pdensi_DN16666_c0_g1d56138, Pdensi_DN19391_c0_g1, Pdensi_DN30006_c0_g1d26820
GO:0046717	0.040382190730529	0.995302268190208	3	6	acid secretion	BP	0.550056418588601	BP acid secretion	Pdensi_DN18673_c0_g2, Pdensi_GG_19927_c0_g1, Pdensi_GG_28831_c0_g1
GO:0048544	0.0405149004740564	0.982676077689935	11	46	recognition of pollen	BP	0.551253623706741	BP recognition of pollen	Pdensi_DN12725_c0_g3, Pdensi_DN16137_c0_g1d183863, Pdensi_DN17921_c0_g1, Pdensi_DN19436_c3_g1, Pdensi_DN20241_c0_g2d62780, Pdensi_DN24748_c1_g1, Pdensi_DN31410_c0_g1, Pdensi_DN37909_c0_g1d570535, Pdensi_DN40072_c0_g2, Pdensi_GG_58118_c0_g1, Pdensi_GG_70910_c0_g1
GO:0042545	0.0406369668560192	0.976561775864745	23	115	cell wall modification	BP	0.551846721444395	BP cell wall modification	Pdensi_DN12559_c0_g1, Pdensi_DN18947_c0_g1d217923, Pdensi_DN19254_c3_g2, Pdensi_DN19547_c2_g1, Pdensi_DN19791_c0_g1d15652, Pdensi_DN20919_c0_g1d362500, Pdensi_DN21652_c0_g1d495574, Pdensi_DN21952_c0_g1d495921, Pdensi_DN22228_c0_g1d125696, Pdensi_DN22249_c1_g2, Pdensi_DN22746_c0_g9, Pdensi_DN23170_c0_g1d191209, Pdensi_DN25025_c6_g2, Pdensi_DN25476_c0_g1d227392, Pdensi_DN26347_c0_g1d367335, Pdensi_…
GO:0000287	0.0406482219210262	0.972838627210445	40	224	magnesium ion binding	MF	0.551846721444395	MF magnesium ion binding	Pdensi_DN10212_c0_g1d4653, Pdensi_DN10463_c0_g1d209872, Pdensi_DN13964_c0_g1d272966, Pdensi_DN15316_c1_g2, Pdensi_DN16375_c0_g1d278578, Pdensi_DN16530_c0_g1d10873, Pdensi_DN16590_c0_g1, Pdensi_DN17034_c1_g1d472675, Pdensi_DN18184_c0_g1d531093, Pdensi_DN18446_c0_g1d354246, Pdensi_DN18580_c1_g2, Pdensi_DN19094_c0_g2, Pdensi_DN19094_c0_g3, Pdensi_DN21005_c2_g1, Pdensi_DN21005_c2_g2, Pdensi_DN21226_c…
GO:0016297	0.0408882239276162	0.995218835696655	3	6	acyl-[acyl-carrier-protein] hydrolase activity	MF	0.553989560331361	MF acyl-[acyl-carrier-protein] hydrolase activity	Pdensi_DN17191_c1_g1, Pdensi_DN18447_c0_g1d186930, Pdensi_DN9224_c0_g1
GO:0102917	0.0409411797025372	0.995210078213681	3	6	(S)-reticuline 7-O-methyltransferase activity	MF	0.553989560331361	MF (S)-reticuline 7-O-methyltransferase activity	Pdensi_DN20551_c0_g5, Pdensi_DN23444_c0_g1, Pdensi_DN26056_c2_g2
GO:0102918	0.0409411797025372	0.995210078213681	3	6	(R)-reticuline 7-O-methyltransferase activity	MF	0.553989560331361	MF (R)-reticuline 7-O-methyltransferase activity	Pdensi_DN20551_c0_g5, Pdensi_DN23444_c0_g1, Pdensi_DN26056_c2_g2
GO:0010440	0.0410148148198357	0.995197892629728	3	6	stomatal lineage progression	BP	0.554376068443933	BP stomatal lineage progression	Pdensi_DN16222_c0_g1d347070, Pdensi_DN20498_c1_g1d120044, Pdensi_DN23401_c0_g1d224095
GO:0004396	0.0413606613333916	0.990152186196067	5	14	hexokinase activity	MF	0.558437030077626	MF hexokinase activity	Pdensi_DN21384_c0_g1d495357, Pdensi_DN21617_c0_g1d419056, Pdensi_DN21997_c1_g3, Pdensi_DN26873_c0_g3, Pdensi_DN36567_c0_g4
GO:0015740	0.0415787019816966	0.98815268447008	6	19	C4-dicarboxylate transport	BP	0.560765388568935	BP C4-dicarboxylate transport	Pdensi_DN12191_c1_g2, Pdensi_DN20676_c0_g1, Pdensi_DN23849_c0_g1d70682, Pdensi_DN36260_c0_g1d239483, Pdensi_GG_13716_c0_g1, Pdensi_GG_151125_c0_g1
GO:0032507	0.0418748638341491	0.985048135712058	8	30	maintenance of protein location in cell	BP	0.563439583717754	BP maintenance of protein location in cell	Pdensi_DN11163_c0_g1d268092, Pdensi_DN11163_c1_g1, Pdensi_DN13897_c0_g1d178581, Pdensi_DN14892_c1_g1, Pdensi_DN15327_c0_g1, Pdensi_DN7676_c0_g1, Pdensi_DN8870_c0_g1d171246, Pdensi_GG_78706_c1_g1
GO:0006531	0.041899886035709	0.995050674225681	3	6	aspartate metabolic process	BP	0.563439583717754	BP aspartate metabolic process	Pdensi_DN21612_c0_g1d419047, Pdensi_DN24802_c0_g3, Pdensi_GG_131130_c0_g1
GO:0005345	0.0419144080570525	0.992195563939193	4	10	purine nucleobase transmembrane transporter activity	MF	0.563439583717754	MF purine nucleobase transmembrane transporter activity	Pdensi_DN14320_c0_g1, Pdensi_DN20842_c1_g1, Pdensi_DN26703_c0_g2d78158, Pdensi_GG_78575_c0_g1
GO:0006071	0.0427136250495443	0.986028891730766	7	25	glycerol metabolic process	BP	0.572930848538053	BP glycerol metabolic process	Pdensi_DN15536_c0_g1d182204, Pdensi_DN16888_c0_g1d56335, Pdensi_DN21226_c0_g1d495194, Pdensi_DN24850_c0_g1d192691, Pdensi_DN29776_c0_g1, Pdensi_GG_2126_c0_g1, Pdensi_GG_2129_c1_g1
GO:0019400	0.0427136250495443	0.986028891730766	7	25	alditol metabolic process	BP	0.572930848538053	BP alditol metabolic process	Pdensi_DN15536_c0_g1d182204, Pdensi_DN16888_c0_g1d56335, Pdensi_DN21226_c0_g1d495194, Pdensi_DN24850_c0_g1d192691, Pdensi_DN29776_c0_g1, Pdensi_GG_2126_c0_g1, Pdensi_GG_2129_c1_g1
GO:0008865	0.0429011958102761	0.991949503567154	4	10	fructokinase activity	MF	0.574819943863176	MF fructokinase activity	Pdensi_DN21384_c0_g1d495357, Pdensi_DN21997_c1_g3, Pdensi_DN26873_c0_g3, Pdensi_DN36567_c0_g4
GO:0010150	0.0430068268511197	0.975097212527554	23	111	leaf senescence	BP	0.575608237506825	BP leaf senescence	Pdensi_DN11720_c0_g1d211026, Pdensi_DN14761_c0_g1d53296, Pdensi_DN14987_c0_g1d465381, Pdensi_DN15579_c0_g1d54375, Pdensi_DN16202_c0_g1d469842, Pdensi_DN16214_c0_g2, Pdensi_DN16495_c1_g1d470655, Pdensi_DN16946_c0_g1, Pdensi_DN21565_c1_g5, Pdensi_DN21593_c1_g4, Pdensi_DN21872_c3_g1, Pdensi_DN23145_c0_g1d496996, Pdensi_DN24570_c0_g1, Pdensi_DN24802_c0_g3, Pdensi_DN25857_c0_g1d228067, Pdensi_DN35117_…
GO:2000468	0.0432470346766251	0.994823954407547	3	6	regulation of peroxidase activity	BP	0.578194050567922	BP regulation of peroxidase activity	Pdensi_DN14761_c0_g1d53296, Pdensi_DN14987_c0_g1d465381, Pdensi_DN23145_c0_g1d496996
GO:0009903	0.0437005210775995	0.991748690191097	4	10	chloroplast avoidance movement	BP	0.583096378175184	BP chloroplast avoidance movement	Pdensi_DN13491_c0_g1d522659, Pdensi_DN14300_c0_g1d341889, Pdensi_DN15553_c0_g1, Pdensi_DN15652_c0_g1
GO:0003988	0.0437085252583349	0.994745560882173	3	6	acetyl-CoA C-acyltransferase activity	MF	0.583096378175184	MF acetyl-CoA C-acyltransferase activity	Pdensi_DN19658_c0_g1d485534, Pdensi_DN19658_c0_g2, Pdensi_DN5866_c0_g2
GO:0010647	0.0437725896478146	0.972353153635124	31	160	positive regulation of cell communication	BP	0.58331836692104	BP positive regulation of cell communication	Pdensi_DN10584_c0_g1d455509, Pdensi_DN11575_c0_g1, Pdensi_DN14892_c1_g1, Pdensi_DN16202_c0_g1d469842, Pdensi_DN18753_c1_g3, Pdensi_DN18754_c0_g7, Pdensi_DN19172_c0_g1d406742, Pdensi_DN19404_c0_g1, Pdensi_DN19658_c0_g1d485534, Pdensi_DN19658_c0_g2, Pdensi_DN19704_c0_g2, Pdensi_DN21339_c0_g3, Pdensi_DN21565_c1_g5, Pdensi_DN21872_c3_g1, Pdensi_DN21916_c0_g1d421479, Pdensi_DN22311_c1_g2d423946, Pdens…
GO:0099600	0.0441159561912477	0.970679125131394	38	209	NA	NA	0.587257858389985	none	Pdensi_DN13467_c0_g1d522696, Pdensi_DN13914_c0_g2, Pdensi_DN14864_c3_g1, Pdensi_DN16545_c0_g5, Pdensi_DN16567_c1_g4, Pdensi_DN17134_c0_g1d112612, Pdensi_DN17473_c0_g9, Pdensi_DN18650_c0_g2d479602, Pdensi_DN18948_c0_g1d14272, Pdensi_DN19254_c3_g2, Pdensi_DN19919_c1_g1d487645, Pdensi_DN20153_c0_g1d219497, Pdensi_DN20291_c0_g1d62630, Pdensi_DN20667_c1_g1, Pdensi_DN20708_c0_g2d493712, Pdensi_DN21309_…
GO:0045893	0.0442579081495928	0.967000939783095	70	412	positive regulation of transcription, DNA-templated	BP	0.588510562421613	BP positive regulation of transcription, DNA-templated	Pdensi_DN11265_c0_g1d210500, Pdensi_DN11521_c0_g1d336257, Pdensi_DN13570_c0_g1d340125, Pdensi_DN14132_c0_g1, Pdensi_DN14863_c0_g1d342967, Pdensi_DN15221_c0_g1d214075, Pdensi_DN15400_c0_g2, Pdensi_DN15521_c0_g1, Pdensi_DN15747_c1_g2, Pdensi_DN15913_c0_g1d397166, Pdensi_DN16047_c2_g2, Pdensi_DN16047_c2_g6, Pdensi_DN16067_c0_g2d397404, Pdensi_DN16202_c0_g1d469842, Pdensi_DN16222_c0_g1d347070, Pdensi…
GO:0010646	0.0446126773525036	0.966452327857488	74	430	regulation of cell communication	BP	0.592587398958742	BP regulation of cell communication	Pdensi_DN10584_c0_g1d455509, Pdensi_DN11143_c0_g1d456681, Pdensi_DN11475_c0_g1d336191, Pdensi_DN11575_c0_g1, Pdensi_DN13877_c0_g1, Pdensi_DN14396_c0_g2d8212, Pdensi_DN14892_c1_g1, Pdensi_DN15275_c0_g2, Pdensi_DN16202_c0_g1d469842, Pdensi_DN16643_c0_g1d185220, Pdensi_DN16905_c0_g1d56614, Pdensi_DN17498_c0_g1, Pdensi_DN18753_c1_g3, Pdensi_DN18754_c0_g7, Pdensi_DN18861_c0_g4, Pdensi_DN19128_c0_g4, P…
GO:0019825	0.0447607212178645	0.994565451058395	3	6	oxygen binding	MF	0.593912482178784	MF oxygen binding	Pdensi_DN20128_c0_g1d489148, Pdensi_DN24916_c0_g14, Pdensi_DN30915_c0_g1d234365
GO:0010377	0.0450417334850153	0.997897082900963	2	3	guard cell fate commitment	BP	0.5963544907058	BP guard cell fate commitment	Pdensi_DN18278_c0_g1, Pdensi_DN22607_c0_g1d301507
GO:0061086	0.0450417334850153	0.997897082900963	2	3	negative regulation of histone H3-K27 methylation	BP	0.5963544907058	BP negative regulation of histone H3-K27 methylation	Pdensi_DN18278_c0_g1, Pdensi_DN22607_c0_g1d301507
GO:0071949	0.0450944430202622	0.978021947447807	14	63	FAD binding	MF	0.596410375429275	MF FAD binding	Pdensi_DN16691_c0_g1, Pdensi_DN21442_c0_g1d539776, Pdensi_DN22027_c0_g3, Pdensi_DN22128_c0_g2, Pdensi_DN22261_c0_g1d542815, Pdensi_DN24100_c0_g1d225290, Pdensi_DN24324_c0_g1, Pdensi_DN26068_c0_g1d559777, Pdensi_DN26455_c0_g2, Pdensi_DN39624_c1_g1, Pdensi_DN6576_c0_g1d168718, Pdensi_GG_5158_c0_g1, Pdensi_GG_75007_c0_g1, Pdensi_GG_8926_c0_g1
GO:0015970	0.045611932348424	0.997855034790536	2	3	guanosine tetraphosphate biosynthetic process	BP	0.601960051379416	BP guanosine tetraphosphate biosynthetic process	Pdensi_DN16495_c1_g1d470655, Pdensi_DN16946_c0_g1
GO:0034036	0.045611932348424	0.997855034790536	2	3	purine ribonucleoside bisphosphate biosynthetic process	BP	0.601960051379416	BP purine ribonucleoside bisphosphate biosynthetic process	Pdensi_DN16495_c1_g1d470655, Pdensi_DN16946_c0_g1
GO:0033293	0.0459173938268643	0.981980912965342	9	36	monocarboxylic acid binding	MF	0.605341847878276	MF monocarboxylic acid binding	Pdensi_DN11282_c0_g1d174432, Pdensi_DN21365_c1_g2, Pdensi_DN21442_c0_g1d539776, Pdensi_DN21590_c1_g1d123232, Pdensi_DN22506_c0_g1, Pdensi_DN25528_c1_g2d139103, Pdensi_DN26068_c0_g1d559777, Pdensi_DN298_c0_g1d258525, Pdensi_DN4816_c0_g1
GO:0048859	0.0462066674590643	0.994314856739699	3	6	formation of anatomical boundary	BP	0.606676846078444	BP formation of anatomical boundary	Pdensi_DN25689_c0_g3, Pdensi_GG_54134_c0_g1, Pdensi_GG_55579_c1_g1
GO:0090691	0.0462066674590643	0.994314856739699	3	6	formation of plant organ boundary	BP	0.606676846078444	BP formation of plant organ boundary	Pdensi_DN25689_c0_g3, Pdensi_GG_54134_c0_g1, Pdensi_GG_55579_c1_g1
GO:0015665	0.0462504386770875	0.988416472216781	5	15	alcohol transmembrane transporter activity	MF	0.606676846078444	MF alcohol transmembrane transporter activity	Pdensi_DN15273_c0_g3d525430, Pdensi_DN15709_c0_g1d468081, Pdensi_DN21746_c0_g1d541054, Pdensi_DN2329_c0_g1d381079, Pdensi_DN28060_c0_g1d141387
GO:1901618	0.0462504386770875	0.988416472216781	5	15	organic hydroxy compound transmembrane transporter activity	MF	0.606676846078444	MF organic hydroxy compound transmembrane transporter activity	Pdensi_DN15273_c0_g3d525430, Pdensi_DN15709_c0_g1d468081, Pdensi_DN21746_c0_g1d541054, Pdensi_DN2329_c0_g1d381079, Pdensi_DN28060_c0_g1d141387
GO:0016123	0.0462652749285838	0.990789432818738	4	11	xanthophyll biosynthetic process	BP	0.606676846078444	BP xanthophyll biosynthetic process	Pdensi_DN18313_c0_g1d186880, Pdensi_DN29431_c1_g1, Pdensi_DN71415_c0_g1, Pdensi_GG_66168_c0_g1
GO:0009164	0.0464866171936206	0.990730578407897	4	11	nucleoside catabolic process	BP	0.608930129373305	BP nucleoside catabolic process	Pdensi_DN14142_c0_g1, Pdensi_DN20847_c0_g1d414702, Pdensi_DN21066_c1_g1d293290, Pdensi_DN21570_c1_g1
GO:0006576	0.0470443381457214	0.977748267762316	13	55	cellular biogenic amine metabolic process	BP	0.614448190798319	BP cellular biogenic amine metabolic process	Pdensi_DN10531_c0_g1d455577, Pdensi_DN12856_c0_g1d460187, Pdensi_DN13820_c0_g1, Pdensi_DN14572_c0_g2d180081, Pdensi_DN15269_c0_g1d344108, Pdensi_DN15345_c1_g1d466625, Pdensi_DN15521_c0_g1, Pdensi_DN18367_c1_g1, Pdensi_DN19154_c1_g1d357014, Pdensi_DN19541_c0_g1d117779, Pdensi_DN20326_c0_g1d290432, Pdensi_DN38561_c0_g1, Pdensi_GG_54544_c0_g1
GO:0044106	0.0470443381457214	0.977748267762316	13	55	cellular amine metabolic process	BP	0.614448190798319	BP cellular amine metabolic process	Pdensi_DN10531_c0_g1d455577, Pdensi_DN12856_c0_g1d460187, Pdensi_DN13820_c0_g1, Pdensi_DN14572_c0_g2d180081, Pdensi_DN15269_c0_g1d344108, Pdensi_DN15345_c1_g1d466625, Pdensi_DN15521_c0_g1, Pdensi_DN18367_c1_g1, Pdensi_DN19154_c1_g1d357014, Pdensi_DN19541_c0_g1d117779, Pdensi_DN20326_c0_g1d290432, Pdensi_DN38561_c0_g1, Pdensi_GG_54544_c0_g1
GO:0015294	0.0470577394904078	0.974555328484187	18	86	solute:cation symporter activity	MF	0.614448190798319	MF solute:cation symporter activity	Pdensi_DN12952_c0_g1d51325, Pdensi_DN13918_c0_g1, Pdensi_DN15709_c0_g1d468081, Pdensi_DN17839_c0_g1, Pdensi_DN21862_c0_g1d221873, Pdensi_DN2329_c0_g1d381079, Pdensi_DN25296_c0_g1d227052, Pdensi_DN25819_c0_g4, Pdensi_DN26309_c1_g2, Pdensi_DN28060_c0_g1d141387, Pdensi_DN28937_c0_g2, Pdensi_DN30044_c0_g1, Pdensi_DN5412_c0_g1, Pdensi_GG_114438_c1_g1, Pdensi_GG_129064_c1_g1, Pdensi_GG_138131_c0_g1, Pd…
GO:0016138	0.0472262442294606	0.994136033058375	3	6	glycoside biosynthetic process	BP	0.615994489949486	BP glycoside biosynthetic process	Pdensi_DN24569_c0_g1d133942, Pdensi_GG_61160_c0_g1, Pdensi_GG_61809_c0_g1
GO:0044070	0.0472876011909088	0.974900214353363	17	82	regulation of anion transport	BP	0.616141413822223	BP regulation of anion transport	Pdensi_DN13467_c0_g1d522696, Pdensi_DN14864_c3_g1, Pdensi_DN17473_c0_g9, Pdensi_DN19254_c3_g2, Pdensi_DN20153_c0_g1d219497, Pdensi_DN2212_c0_g1d44145, Pdensi_DN22228_c0_g1d125696, Pdensi_DN22746_c0_g9, Pdensi_DN25025_c6_g2, Pdensi_DN25476_c0_g1d227392, Pdensi_DN28632_c0_g1d501877, Pdensi_DN33467_c0_g1, Pdensi_DN37026_c0_g1d32315, Pdensi_DN40456_c0_g1d442417, Pdensi_DN8786_c0_g1d452804, Pdensi_DN9…
GO:0042326	0.0475340004767712	0.985842781420448	6	20	negative regulation of phosphorylation	BP	0.618696514142101	BP negative regulation of phosphorylation	Pdensi_DN15474_c0_g1, Pdensi_DN20557_c11_g1, Pdensi_DN41772_c0_g1d244517, Pdensi_DN7833_c0_g1d170042, Pdensi_DN9455_c0_g1d48354, Pdensi_GG_137953_c1_g1
GO:0070012	0.0476731866944096	0.997700388905589	2	3	oligopeptidase activity	MF	0.619852216005537	MF oligopeptidase activity	Pdensi_DN17616_c2_g1, Pdensi_DN21960_c0_g1d297592
GO:0009001	0.0477883587437617	0.994036699912234	3	6	serine O-acetyltransferase activity	MF	0.620038831801971	MF serine O-acetyltransferase activity	Pdensi_DN14820_c0_g1, Pdensi_DN16631_c0_g1d111504, Pdensi_DN18883_c0_g2d480523
GO:0016412	0.0477883587437617	0.994036699912234	3	6	serine O-acyltransferase activity	MF	0.620038831801971	MF serine O-acyltransferase activity	Pdensi_DN14820_c0_g1, Pdensi_DN16631_c0_g1d111504, Pdensi_DN18883_c0_g2d480523
GO:0052861	0.0481396018063423	0.997664825239601	2	3	glucan endo-1,3-beta-glucanase activity, C-3 substituted reducing group	MF	0.623281160229484	MF glucan endo-1,3-beta-glucanase activity, C-3 substituted reducing group	Pdensi_DN16895_c0_g1, Pdensi_DN22868_c0_g1d545714
GO:0052862	0.0481396018063423	0.997664825239601	2	3	glucan endo-1,4-beta-glucanase activity, C-3 substituted reducing group	MF	0.623281160229484	MF glucan endo-1,4-beta-glucanase activity, C-3 substituted reducing group	Pdensi_DN16895_c0_g1, Pdensi_DN22868_c0_g1d545714
GO:0030198	0.0482499506894647	0.97875152636729	11	46	extracellular matrix organization	BP	0.624052989989922	BP extracellular matrix organization	Pdensi_DN13861_c0_g1, Pdensi_DN15274_c0_g1d344023, Pdensi_DN1891_c0_g1d325527, Pdensi_DN20133_c0_g2, Pdensi_DN20303_c1_g6, Pdensi_DN22105_c0_g3, Pdensi_DN24100_c0_g1, Pdensi_DN25686_c0_g1d193387, Pdensi_DN38645_c0_g6, Pdensi_GG_80151_c1_g1, Pdensi_GG_93610_c0_g1
GO:0006561	0.0483174342128506	0.993942725257227	3	6	proline biosynthetic process	BP	0.624269370607208	BP proline biosynthetic process	Pdensi_DN21021_c0_g1d121912, Pdensi_DN21165_c0_g1, Pdensi_DN23378_c4_g1
GO:0046173	0.0483843839736319	0.98372073851996	7	25	polyol biosynthetic process	BP	0.62447840805422	BP polyol biosynthetic process	Pdensi_DN13536_c0_g1, Pdensi_DN14801_c0_g1, Pdensi_DN21384_c0_g1d495357, Pdensi_DN22330_c0_g1d543295, Pdensi_DN24029_c0_g1d365267, Pdensi_GG_17101_c0_g1, Pdensi_GG_46175_c0_g1
GO:0031303	0.0484633550695694	0.997640016239023	2	3	integral component of endosome membrane	CC	0.624841999324636	CC integral component of endosome membrane	Pdensi_DN18995_c0_g2d356358, Pdensi_GG_11913_c0_g1
GO:0043649	0.0486962711306401	0.990137543136887	4	11	dicarboxylic acid catabolic process	BP	0.627187575818715	BP dicarboxylic acid catabolic process	Pdensi_DN17351_c0_g3, Pdensi_DN25559_c0_g1d429259, Pdensi_DN26864_c0_g1d500265, Pdensi_GG_86420_c0_g1
GO:0009863	0.048856139937665	0.981988522944582	8	30	salicylic acid mediated signaling pathway	BP	0.627213993630043	BP salicylic acid mediated signaling pathway	Pdensi_DN11282_c0_g1d174432, Pdensi_DN21565_c1_g5, Pdensi_DN21590_c1_g1d123232, Pdensi_DN21872_c3_g1, Pdensi_DN25618_c0_g1d193404, Pdensi_DN40133_c1_g5, Pdensi_DN4816_c0_g1, Pdensi_GG_130225_c0_g1
GO:0004709	0.0490298879251548	0.985282304693529	6	20	MAP kinase kinase kinase activity	MF	0.627213993630043	MF MAP kinase kinase kinase activity	Pdensi_DN19180_c3_g2, Pdensi_DN20796_c4_g2, Pdensi_DN27558_c1_g1, Pdensi_DN36095_c0_g1d568910, Pdensi_GG_56851_c0_g1, Pdensi_GG_58279_c0_g1
GO:0015186	0.0491062663305473	0.997590452026774	2	3	L-glutamine transmembrane transporter activity	MF	0.627213993630043	MF L-glutamine transmembrane transporter activity	Pdensi_DN11360_c1_g1, Pdensi_DN38303_c0_g1d33327
GO:0044745	0.0491062663305473	0.997590452026774	2	3	NA	NA	0.627213993630043	none	Pdensi_DN11360_c1_g1, Pdensi_DN38303_c0_g1d33327
GO:0089711	0.0491062663305473	0.997590452026774	2	3	NA	NA	0.627213993630043	none	Pdensi_DN11360_c1_g1, Pdensi_DN38303_c0_g1d33327
GO:0089718	0.0491062663305473	0.997590452026774	2	3	amino acid import across plasma membrane	BP	0.627213993630043	BP amino acid import across plasma membrane	Pdensi_DN11360_c1_g1, Pdensi_DN38303_c0_g1d33327
GO:0098712	0.0491062663305473	0.997590452026774	2	3	L-glutamate import across plasma membrane	BP	0.627213993630043	BP L-glutamate import across plasma membrane	Pdensi_DN11360_c1_g1, Pdensi_DN38303_c0_g1d33327
GO:1903802	0.0491062663305473	0.997590452026774	2	3	NA	NA	0.627213993630043	none	Pdensi_DN11360_c1_g1, Pdensi_DN38303_c0_g1d33327
GO:0035885	0.0491634566251659	0.997586023849904	2	3	exochitinase activity	MF	0.627293066897864	MF exochitinase activity	Pdensi_DN15493_c0_g1d395951, Pdensi_DN19222_c0_g1d60636
GO:0003993	0.049627259555924	0.975438484232458	14	64	acid phosphatase activity	MF	0.632554707293125	MF acid phosphatase activity	Pdensi_DN12656_c0_g1d459738, Pdensi_DN17669_c0_g1d281819, Pdensi_DN19693_c2_g2, Pdensi_DN20348_c0_g1d490328, Pdensi_DN22546_c0_g4, Pdensi_DN25106_c0_g2d558380, Pdensi_DN25718_c0_g2, Pdensi_DN26285_c0_g1d23854, Pdensi_DN38369_c0_g1, Pdensi_DN39817_c0_g1d242790, Pdensi_GG_17837_c0_g1, Pdensi_GG_45909_c0_g1, Pdensi_GG_53326_c0_g1, Pdensi_GG_6431_c0_g1
GO:0072350	0.0497219378435731	0.977990586933175	11	46	tricarboxylic acid metabolic process	BP	0.633105419747359	BP tricarboxylic acid metabolic process	Pdensi_DN10531_c0_g1d455577, Pdensi_DN15545_c0_g1d214420, Pdensi_DN16857_c0_g1d111899, Pdensi_DN18179_c0_g1d114616, Pdensi_DN22223_c1_g4, Pdensi_DN27429_c0_g1d230822, Pdensi_DN96473_c0_g1, Pdensi_GG_144570_c0_g1, Pdensi_GG_62853_c0_g1, Pdensi_GG_73690_c4_g1, Pdensi_GG_93076_c0_g1
GO:0048438	0.0499192313893731	0.985104337469009	6	19	floral whorl development	BP	0.63496023380485	BP floral whorl development	Pdensi_DN15654_c0_g1, Pdensi_DN16137_c0_g1d183863, Pdensi_DN19980_c0_g1d219298, Pdensi_DN24748_c1_g1, Pdensi_DN40341_c0_g1d34889, Pdensi_GG_6841_c0_g1
