# Supplementary material for: Transcriptional Regulation of Pine Male and Female Cone Initiation and Development: Key Players Identified Through Comparative Transcriptomics
Source: Front Genet. 2022 Mar 18;13:815093. doi: 10.3389/fgene.2022.815093 (PMC8971679; doi:10.3389/fgene.2022.815093)
Supplement: Supplementary file 2 [file DataSheet3.ZIP › SUP_GSEA/salmon.gene.counts.matrix.Bud_vs_Needles.DESeq2.DE_results.P0.001_C2.DE.subset.GOseq.depleted]

category	over_represented_pvalue	under_represented_pvalue	numDEInCat	numInCat	term	ontology	over_represented_FDR	under_represented_FDR	go_term
GO:0000943	1	0	37	971	retrotransposon nucleocapsid	CC	0.9999999999	0	CC retrotransposon nucleocapsid
GO:0003723	1	0	157	1527	RNA binding	MF	0.9999999999	0	MF RNA binding
GO:0003964	1	0	41	1049	RNA-directed DNA polymerase activity	MF	0.9999999999	0	MF RNA-directed DNA polymerase activity
GO:0004190	1	0	73	1141	aspartic-type endopeptidase activity	MF	0.9999999999	0	MF aspartic-type endopeptidase activity
GO:0004518	1	0	86	1410	nuclease activity	MF	0.9999999999	0	MF nuclease activity
GO:0004519	1	0	77	1307	endonuclease activity	MF	0.9999999999	0	MF endonuclease activity
GO:0005739	1	0	144	1542	mitochondrion	CC	0.9999999999	0	CC mitochondrion
GO:0006139	1	0	394	4323	nucleobase-containing compound metabolic process	BP	0.9999999999	0	BP nucleobase-containing compound metabolic process
GO:0006396	1	0	72	1081	RNA processing	BP	0.9999999999	0	BP RNA processing
GO:0006397	1	0	27	582	mRNA processing	BP	0.9999999999	0	BP mRNA processing
GO:0006725	1	0	551	4822	cellular aromatic compound metabolic process	BP	0.9999999999	0	BP cellular aromatic compound metabolic process
GO:0008270	1	0	147	2117	zinc ion binding	MF	0.9999999999	0	MF zinc ion binding
GO:0008380	1	0	13	353	RNA splicing	BP	0.9999999999	0	BP RNA splicing
GO:0009451	1	0	23	1104	RNA modification	BP	0.9999999999	0	BP RNA modification
GO:0015074	1	0	39	1051	DNA integration	BP	0.9999999999	0	BP DNA integration
GO:0016070	1	0	145	2284	RNA metabolic process	BP	0.9999999999	0	BP RNA metabolic process
GO:0016071	1	0	36	813	mRNA metabolic process	BP	0.9999999999	0	BP mRNA metabolic process
GO:0016779	1	0	76	1232	nucleotidyltransferase activity	MF	0.9999999999	0	MF nucleotidyltransferase activity
GO:0034061	1	0	54	1089	DNA polymerase activity	MF	0.9999999999	0	MF DNA polymerase activity
GO:0034641	1	0	552	5024	cellular nitrogen compound metabolic process	BP	0.9999999999	0	BP cellular nitrogen compound metabolic process
GO:0044260	1	0	1023	6880	cellular macromolecule metabolic process	BP	0.9999999999	0	BP cellular macromolecule metabolic process
GO:0044428	1	0	254	2601	nuclear part	CC	0.9999999999	0	CC nuclear part
GO:0046483	1	0	490	4601	heterocycle metabolic process	BP	0.9999999999	0	BP heterocycle metabolic process
GO:0070001	1	0	73	1141	aspartic-type peptidase activity	MF	0.9999999999	0	MF aspartic-type peptidase activity
GO:0090304	1	0	313	3879	nucleic acid metabolic process	BP	0.9999999999	0	BP nucleic acid metabolic process
GO:1901360	1	0	600	4965	organic cyclic compound metabolic process	BP	0.9999999999	0	BP organic cyclic compound metabolic process
GO:0046914	1	0	310	2537	transition metal ion binding	MF	0.9999999999	0	MF transition metal ion binding
GO:1990904	1.00000000000001	0	88	893	ribonucleoprotein complex	CC	0.9999999999	0	CC ribonucleoprotein complex
GO:0030529	1.00000000000002	0	80	837	NA	NA	0.9999999999	0	none
GO:0016556	1.00000000000002	0	6	229	mRNA modification	BP	0.9999999999	0	BP mRNA modification
GO:0004175	1.00000000000025	0	132	1363	endopeptidase activity	MF	0.9999999999	0	MF endopeptidase activity
GO:0044451	1.0000000000006	0	38	485	nucleoplasm part	CC	0.9999999999	0	CC nucleoplasm part
GO:0005681	1.0000000000012	0	5	190	spliceosomal complex	CC	0.9999999999	0	CC spliceosomal complex
GO:0034660	1.00000000000194	0	41	499	ncRNA metabolic process	BP	0.9999999999	0	BP ncRNA metabolic process
GO:0006807	1.00000000000312	0	1282	8014	nitrogen compound metabolic process	BP	0.9999999999	0	BP nitrogen compound metabolic process
GO:0034470	1.00000000000386	0	29	402	ncRNA processing	BP	0.9999999999	0	BP ncRNA processing
GO:0043170	1.00000000001428	0	1159	7298	macromolecule metabolic process	BP	0.9999999999	0	BP macromolecule metabolic process
GO:0006259	1.00000000001898	0	191	1689	DNA metabolic process	BP	0.9999999999	0	BP DNA metabolic process
GO:0015031	1.0000000000226	0	79	747	protein transport	BP	0.9999999999	0	BP protein transport
GO:0000959	1	1.47085898255052e-11	3	165	mitochondrial RNA metabolic process	BP	0.9999999999	4.50928592575427e-09	BP mitochondrial RNA metabolic process
GO:0015833	1	9.62602402196071e-11	83	759	peptide transport	BP	0.9999999999	2.87912030686108e-08	BP peptide transport
GO:0044429	0.999999999950772	1.69178429535947e-10	44	502	mitochondrial part	CC	0.9999999999	4.93960733666504e-08	CC mitochondrial part
GO:0000375	0.999999999964469	2.56645561096768e-10	7	185	RNA splicing, via transesterification reactions	BP	0.9999999999	7.31917329239457e-08	BP RNA splicing, via transesterification reactions
GO:0046907	0.999999999908278	2.88959891755789e-10	61	611	intracellular transport	BP	0.9999999999	8.05344352863919e-08	BP intracellular transport
GO:0000377	0.999999999956284	3.14032908793175e-10	7	184	RNA splicing, via transesterification reactions with bulged adenosine as nucleophile	BP	0.9999999999	8.55774569006823e-08	BP RNA splicing, via transesterification reactions with bulged adenosine as nucleophile
GO:0015931	0.999999999967807	3.24293490678698e-10	4	157	nucleobase-containing compound transport	BP	0.9999999999	8.6452414699845e-08	BP nucleobase-containing compound transport
GO:0042886	0.999999999842538	3.58680907694169e-10	86	772	amide transport	BP	0.9999999999	9.35851908734807e-08	BP amide transport
GO:0045184	0.999999999793509	4.677772586492e-10	87	776	establishment of protein localization	BP	0.9999999999	1.19507344225315e-07	BP establishment of protein localization
GO:1900864	0.999999999925568	8.79796108896826e-10	3	144	mitochondrial RNA modification	BP	0.9999999999	2.20182442518404e-07	BP mitochondrial RNA modification
GO:0008104	0.999999999484514	1.02684071239818e-09	101	859	protein localization	BP	0.9999999999	2.51842953122777e-07	BP protein localization
GO:0080156	0.999999999906534	1.09616702044152e-09	3	143	mitochondrial mRNA modification	BP	0.9999999999	2.63574434738712e-07	BP mitochondrial mRNA modification
GO:0000398	0.999999999825068	1.34083614877446e-09	5	157	mRNA splicing, via spliceosome	BP	0.9999999999	3.16205263315791e-07	BP mRNA splicing, via spliceosome
GO:0051649	0.999999998204829	3.66945307601268e-09	69	643	establishment of localization in cell	BP	0.9999999999	8.49028359832896e-07	BP establishment of localization in cell
GO:0005829	0.999999991864031	1.18887377207081e-08	265	1859	cytosol	CC	0.9999999999	2.69984427164895e-06	CC cytosol
GO:0006310	0.999999994193703	1.22955146548379e-08	55	607	DNA recombination	BP	0.9999999999	2.74145265840504e-06	BP DNA recombination
GO:0070011	0.999999990121696	1.54144453115256e-08	177	1524	peptidase activity, acting on L-amino acid peptides	MF	0.9999999999	3.37548826527212e-06	MF peptidase activity, acting on L-amino acid peptides
GO:0003729	0.999999994269957	1.69420581028766e-08	23	294	mRNA binding	MF	0.9999999999	3.64492032483466e-06	MF mRNA binding
GO:0016788	0.999999981731078	2.61362679055904e-08	277	2102	hydrolase activity, acting on ester bonds	MF	0.9999999999	5.46857999524723e-06	MF hydrolase activity, acting on ester bonds
GO:0048193	0.999999995650373	2.63105455206382e-08	6	153	Golgi vesicle transport	BP	0.9999999999	5.46857999524723e-06	BP Golgi vesicle transport
GO:0008233	0.999999975646955	3.72477955338167e-08	183	1549	peptidase activity	MF	0.9999999999	7.61282861051991e-06	MF peptidase activity
GO:0022618	0.999999990804157	4.25653255081034e-08	9	180	ribonucleoprotein complex assembly	BP	0.9999999999	8.55702601157168e-06	BP ribonucleoprotein complex assembly
GO:0003676	0.999999961366105	4.87462399490889e-08	696	4509	nucleic acid binding	MF	0.9999999999	9.64153452412383e-06	MF nucleic acid binding
GO:0050657	0.999999994247127	5.46388861092737e-08	3	118	nucleic acid transport	BP	0.9999999999	1.03082563132004e-05	BP nucleic acid transport
GO:0050658	0.999999994247127	5.46388861092737e-08	3	118	RNA transport	BP	0.9999999999	1.03082563132004e-05	BP RNA transport
GO:0051236	0.999999994247127	5.46388861092737e-08	3	118	establishment of RNA localization	BP	0.9999999999	1.03082563132004e-05	BP establishment of RNA localization
GO:0044265	0.999999964060672	6.95684751302714e-08	67	601	cellular macromolecule catabolic process	BP	0.9999999999	1.29260334927654e-05	BP cellular macromolecule catabolic process
GO:0031974	0.999999979223819	7.70497077225196e-08	13	211	membrane-enclosed lumen	CC	0.9999999999	1.3693631388424e-05	CC membrane-enclosed lumen
GO:0043233	0.999999979223819	7.70497077225196e-08	13	211	organelle lumen	CC	0.9999999999	1.3693631388424e-05	CC organelle lumen
GO:0070013	0.999999979223819	7.70497077225196e-08	13	211	intracellular organelle lumen	CC	0.9999999999	1.3693631388424e-05	CC intracellular organelle lumen
GO:0006402	0.999999993253922	8.57022901679354e-08	2	104	mRNA catabolic process	BP	0.9999999999	1.50138169189913e-05	BP mRNA catabolic process
GO:0009756	0.99999999040689	1.2030386119009e-07	2	99	carbohydrate mediated signaling	BP	0.9999999999	2.04900868024177e-05	BP carbohydrate mediated signaling
GO:0010182	0.99999999040689	1.2030386119009e-07	2	99	sugar mediated signaling pathway	BP	0.9999999999	2.04900868024177e-05	BP sugar mediated signaling pathway
GO:0016072	0.999999947221154	1.49705555047082e-07	22	274	rRNA metabolic process	BP	0.9999999999	2.51484824868818e-05	BP rRNA metabolic process
GO:0006886	0.999999919827285	1.69999544909171e-07	47	455	intracellular protein transport	BP	0.9999999999	2.81716813408265e-05	BP intracellular protein transport
GO:0071826	0.999999955583559	1.74877660133072e-07	11	189	ribonucleoprotein complex subunit organization	BP	0.9999999999	2.85936632828248e-05	BP ribonucleoprotein complex subunit organization
GO:0016607	0.999999959125489	2.28077733716902e-07	6	133	nuclear speck	CC	0.9999999999	3.6801542744347e-05	CC nuclear speck
GO:0071705	0.999999800152686	3.17753751433501e-07	133	1000	nitrogen compound transport	BP	0.9999999999	5.06053799198574e-05	BP nitrogen compound transport
GO:0030532	1	3.71225905366989e-07	0	72	small nuclear ribonucleoprotein complex	CC	0.9999999999	5.83633753527614e-05	CC small nuclear ribonucleoprotein complex
GO:0006364	0.999999857663865	4.08233556491981e-07	20	252	rRNA processing	BP	0.9999999999	6.33692164969768e-05	BP rRNA processing
GO:0097525	1	5.71781957618486e-07	0	70	spliceosomal snRNP complex	CC	0.9999999999	8.76470268284436e-05	CC spliceosomal snRNP complex
GO:0006913	0.999999845352962	9.05528659998963e-07	5	125	nucleocytoplasmic transport	BP	0.9999999999	0.000135420706799601	BP nucleocytoplasmic transport
GO:0051169	0.999999845352962	9.05528659998963e-07	5	125	nuclear transport	BP	0.9999999999	0.000135420706799601	BP nuclear transport
GO:0030684	0.999999942924019	1.11648029330832e-06	1	80	preribosome	CC	0.9999999999	0.000164643614976415	CC preribosome
GO:0031123	0.999999942551699	1.12778795221551e-06	1	77	RNA 3'-end processing	BP	0.9999999999	0.000164643614976415	BP RNA 3'-end processing
GO:0016192	0.999998952314045	2.01200247650575e-06	54	476	vesicle-mediated transport	BP	0.9999999999	0.000290272780816352	BP vesicle-mediated transport
GO:0000932	1	2.51465232293175e-06	0	62	P-body	CC	0.9999999999	0.000358571877164093	CC P-body
GO:0043632	0.999998577909685	2.75504644363596e-06	51	456	modification-dependent macromolecule catabolic process	BP	0.9999999999	0.000388334879750665	BP modification-dependent macromolecule catabolic process
GO:0051028	0.99999962301617	2.93990381784476e-06	3	97	mRNA transport	BP	0.9999999999	0.000409682278616253	BP mRNA transport
GO:0006457	0.999998713678025	3.59016580396419e-06	18	223	protein folding	BP	0.9999999999	0.000494676441056324	BP protein folding
GO:0000956	0.999999621213371	3.91976106306904e-06	2	84	nuclear-transcribed mRNA catabolic process	BP	0.9999999999	0.000534089221293508	BP nuclear-transcribed mRNA catabolic process
GO:0051168	1	4.16692925376197e-06	0	59	nuclear export	BP	0.9999999999	0.000561528059767945	BP nuclear export
GO:0051641	0.999997035591519	4.68801822760499e-06	110	822	cellular localization	BP	0.9999999999	0.000624882255707826	BP cellular localization
GO:0008033	0.999998857067305	5.05012355813687e-06	7	128	tRNA processing	BP	0.9999999999	0.000665910378424005	BP tRNA processing
GO:0007005	0.999998600430254	5.69078264693686e-06	8	140	mitochondrion organization	BP	0.9999999999	0.000742404974461561	BP mitochondrion organization
GO:0016604	0.999996714584229	9.10770600773614e-06	17	200	nuclear body	CC	0.9999999999	0.0011756610397144	CC nuclear body
GO:0019941	0.999994541260084	1.02304045734589e-05	51	443	modification-dependent protein catabolic process	BP	0.9999999999	0.00130468605543836	BP modification-dependent protein catabolic process
GO:0006399	0.999996350781256	1.03200315891316e-05	16	195	tRNA metabolic process	BP	0.9999999999	0.00130468605543836	BP tRNA metabolic process
GO:0006405	1	1.25888228009105e-05	0	54	RNA export from nucleus	BP	0.9999999999	0.00157527279599557	BP RNA export from nucleus
GO:1902531	0.999997342684499	1.36142954336684e-05	5	105	regulation of intracellular signal transduction	BP	0.9999999999	0.00168638489801086	BP regulation of intracellular signal transduction
GO:0033036	0.999990537297303	1.41126125204393e-05	134	945	macromolecule localization	BP	0.9999999999	0.00173062967338147	BP macromolecule localization
GO:0051082	0.999993612565293	2.07788824929851e-05	11	155	unfolded protein binding	MF	0.9999999999	0.00252288550506413	MF unfolded protein binding
GO:0072594	0.999988981898611	2.68390482026417e-05	21	228	establishment of protein localization to organelle	BP	0.9999999999	0.00322673772655878	BP establishment of protein localization to organelle
GO:0016592	1	2.99458032958318e-05	0	49	mediator complex	CC	0.9999999999	0.00356529500792995	CC mediator complex
GO:0071013	1	3.10722209039762e-05	0	50	catalytic step 2 spliceosome	CC	0.9999999999	0.00366383312447557	CC catalytic step 2 spliceosome
GO:0031966	0.999983797413248	3.65499163672064e-05	25	258	mitochondrial membrane	CC	0.9999999999	0.0042435227774528	CC mitochondrial membrane
GO:0030135	1	3.66805361175893e-05	0	46	coated vesicle	CC	0.9999999999	0.0042435227774528	CC coated vesicle
GO:0007033	0.999994456058467	4.86968776505946e-05	2	69	vacuole organization	BP	0.9999999999	0.00558102626756301	BP vacuole organization
GO:0006511	0.999972574061047	4.94898305908055e-05	50	420	ubiquitin-dependent protein catabolic process	BP	0.9999999999	0.00561938696791711	BP ubiquitin-dependent protein catabolic process
GO:0035770	0.999990344153765	5.23582460837228e-05	4	90	ribonucleoprotein granule	CC	0.9999999999	0.00589054285985956	CC ribonucleoprotein granule
GO:0034613	0.999967485033267	6.16243792484952e-05	41	353	cellular protein localization	BP	0.9999999999	0.00686999784294815	BP cellular protein localization
GO:0006400	0.99998698818244	6.95354618158792e-05	4	85	tRNA modification	BP	0.9999999999	0.00768210241664979	BP tRNA modification
GO:0044455	0.999975449105846	7.80879129768567e-05	10	144	mitochondrial membrane part	CC	0.9999999999	0.00854992925745708	CC mitochondrial membrane part
GO:0006353	0.999987283014219	8.09541445743684e-05	3	76	DNA-templated transcription, termination	BP	0.9999999999	0.00878531570721664	BP DNA-templated transcription, termination
GO:0022627	0.999989008275842	9.15013513951423e-05	2	70	cytosolic small ribosomal subunit	CC	0.9999999999	0.00984281642244413	CC cytosolic small ribosomal subunit
GO:0036464	0.999982140204412	9.32147600670326e-05	4	87	cytoplasmic ribonucleoprotein granule	CC	0.9999999999	0.00993993567566975	CC cytoplasmic ribonucleoprotein granule
GO:0044431	0.99993261333417	0.000106271887155015	81	603	Golgi apparatus part	CC	0.9999999999	0.0111948648444282	CC Golgi apparatus part
GO:0031329	0.999979398368713	0.000106809034232904	4	84	regulation of cellular catabolic process	BP	0.9999999999	0.0111948648444282	BP regulation of cellular catabolic process
GO:0005684	0.999992387998335	0.000107930302519513	1	54	U2-type spliceosomal complex	CC	0.9999999999	0.0111962511575952	CC U2-type spliceosomal complex
GO:0006888	0.999975996756228	0.000108648282455666	5	93	ER to Golgi vesicle-mediated transport	BP	0.9999999999	0.0111962511575952	BP ER to Golgi vesicle-mediated transport
GO:0016197	0.999977278022098	0.000116876630702355	4	85	endosomal transport	BP	0.9999999999	0.0119438176858581	BP endosomal transport
GO:0046872	0.999871842984501	0.000148832599081858	858	5219	metal ion binding	MF	0.9999999999	0.0150837534094283	MF metal ion binding
GO:0032040	1	0.000179369974802028	0	43	small-subunit processome	CC	0.9999999999	0.018029622958994	CC small-subunit processome
GO:0043412	0.999848150402611	0.000181555484640038	567	3399	macromolecule modification	BP	0.9999999999	0.0181009342125267	BP macromolecule modification
GO:0070647	0.999873443185222	0.000190975788610428	94	671	protein modification by small protein conjugation or removal	BP	0.9999999999	0.0188865814171749	BP protein modification by small protein conjugation or removal
GO:0043169	0.999832958525826	0.000193374877303121	868	5265	cation binding	MF	0.9999999999	0.0189708489629454	MF cation binding
GO:0060341	0.99995540170236	0.000220289739823099	4	78	regulation of cellular localization	BP	0.9999999999	0.0214397863448465	BP regulation of cellular localization
GO:0022613	0.999950373760806	0.000241860248398998	4	83	ribonucleoprotein complex biogenesis	BP	0.9999999999	0.0233537970560387	BP ribonucleoprotein complex biogenesis
GO:0003743	0.99994827423447	0.000251583569849248	4	82	translation initiation factor activity	MF	0.9999999999	0.0241028852895416	MF translation initiation factor activity
GO:0006401	0.999910686510271	0.000255988986333976	11	137	RNA catabolic process	BP	0.9999999999	0.024334828987702	BP RNA catabolic process
GO:0004540	0.999863116246686	0.000259108015074394	34	326	ribonuclease activity	MF	0.9999999999	0.0244418583758253	MF ribonuclease activity
GO:0006413	0.99997895221483	0.000272516558706299	1	53	translational initiation	BP	0.9999999999	0.0255104622856133	BP translational initiation
GO:1902532	0.999974324461911	0.000328727136877741	1	49	negative regulation of intracellular signal transduction	BP	0.9999999999	0.0305392490873616	BP negative regulation of intracellular signal transduction
GO:0008360	1	0.000337726811460567	0	38	regulation of cell shape	BP	0.9999999999	0.031139427736398	BP regulation of cell shape
GO:0005743	0.999861847942535	0.000342434245621173	15	165	mitochondrial inner membrane	CC	0.9999999999	0.0313000011917768	CC mitochondrial inner membrane
GO:0005759	0.999901423853734	0.000344573119211439	7	102	mitochondrial matrix	CC	0.9999999999	0.0313000011917768	CC mitochondrial matrix
GO:0043254	0.999924758498575	0.000357331996309568	4	78	regulation of protein complex assembly	BP	0.9999999999	0.0322203108142958	BP regulation of protein complex assembly
GO:0071702	0.999699514339943	0.000400854500421216	182	1181	organic substance transport	BP	0.9999999999	0.0358808667055867	BP organic substance transport
GO:0030136	1	0.000456959884995533	0	35	clathrin-coated vesicle	CC	0.9999999999	0.0406065149978277	CC clathrin-coated vesicle
GO:0080008	0.999935226260704	0.000472096326888914	2	59	Cul4-RING E3 ubiquitin ligase complex	CC	0.9999999999	0.0411030127743404	CC Cul4-RING E3 ubiquitin ligase complex
GO:0005769	0.999935329879773	0.000472173066349639	2	58	early endosome	CC	0.9999999999	0.0411030127743404	CC early endosome
GO:0042788	1	0.000472602528025931	0	39	polysomal ribosome	CC	0.9999999999	0.0411030127743404	CC polysomal ribosome
GO:0032446	0.999683849292576	0.000478330705719351	82	581	protein modification by small protein conjugation	BP	0.9999999999	0.0413082355227915	BP protein modification by small protein conjugation
GO:0031124	1	0.000488205381869405	0	34	mRNA 3'-end processing	BP	0.9999999999	0.0418661720130385	BP mRNA 3'-end processing
GO:0018205	0.999804454811033	0.000503271727887116	13	145	peptidyl-lysine modification	BP	0.9999999999	0.0428584805491646	BP peptidyl-lysine modification
GO:0018193	0.999705755550923	0.000528525296518781	38	313	peptidyl-amino acid modification	BP	0.9999999999	0.044698660077309	BP peptidyl-amino acid modification
GO:0061650	0.999950963898742	0.000588670628401761	1	49	ubiquitin-like protein conjugating enzyme activity	MF	0.9999999999	0.0494443007951424	MF ubiquitin-like protein conjugating enzyme activity
GO:0034708	0.999948365539478	0.000623329508366683	1	44	methyltransferase complex	CC	0.9999999999	0.0519992500755145	CC methyltransferase complex
GO:0032268	0.999586334404979	0.000662597633682403	59	445	regulation of cellular protein metabolic process	BP	0.9999999999	0.0549015863638332	BP regulation of cellular protein metabolic process
GO:0032991	0.999418355964578	0.000690025032440501	512	3056	protein-containing complex	CC	0.9999999999	0.0567904494819991	CC protein-containing complex
GO:0034248	0.999700074217125	0.000698519428264581	16	167	regulation of cellular amide metabolic process	BP	0.9999999999	0.0571062916587237	BP regulation of cellular amide metabolic process
GO:0009247	0.999938660349324	0.0007224509033585	1	47	glycolipid biosynthetic process	BP	0.9999999999	0.0586716253502337	BP glycolipid biosynthetic process
GO:1902494	0.999471099366655	0.000732650526090874	128	858	catalytic complex	CC	0.9999999999	0.0591085092200815	CC catalytic complex
GO:0090305	0.999764206603506	0.000778334223995833	7	99	nucleic acid phosphodiester bond hydrolysis	BP	0.9999999999	0.0618165124764675	BP nucleic acid phosphodiester bond hydrolysis
GO:0046540	1	0.000781338941030128	0	36	U4/U6 x U5 tri-snRNP complex	CC	0.9999999999	0.0618165124764675	CC U4/U6 x U5 tri-snRNP complex
GO:0097526	1	0.000781338941030128	0	36	spliceosomal tri-snRNP complex	CC	0.9999999999	0.0618165124764675	CC spliceosomal tri-snRNP complex
GO:0098798	0.999744257475312	0.000788948639838732	8	110	mitochondrial protein complex	CC	0.9999999999	0.0620184433996306	CC mitochondrial protein complex
GO:0033365	0.999562198730256	0.000803583568380796	33	276	protein localization to organelle	BP	0.9999999999	0.062766530567221	BP protein localization to organelle
GO:0061631	0.99992462323382	0.000868709449267948	1	47	ubiquitin conjugating enzyme activity	MF	0.9999999999	0.0674239492175497	MF ubiquitin conjugating enzyme activity
GO:0006378	1	0.000927739229421261	0	31	mRNA polyadenylation	BP	0.9999999999	0.0711054135649558	BP mRNA polyadenylation
GO:0043631	1	0.000927739229421261	0	31	RNA polyadenylation	BP	0.9999999999	0.0711054135649558	BP RNA polyadenylation
GO:0016073	1	0.00101542251286414	0	33	snRNA metabolic process	BP	0.9999999999	0.0773423992251734	BP snRNA metabolic process
GO:0006417	0.999550246125889	0.00102563175704693	16	164	regulation of translation	BP	0.9999999999	0.0776377915843611	BP regulation of translation
GO:0006891	1	0.00106720075870588	0	32	intra-Golgi vesicle-mediated transport	BP	0.9999999999	0.0802427781509642	BP intra-Golgi vesicle-mediated transport
GO:0030117	0.999905163967334	0.00107313182881498	1	44	membrane coat	CC	0.9999999999	0.0802427781509642	CC membrane coat
GO:0016570	0.999504040245198	0.00112795887116412	16	157	histone modification	BP	0.9999999999	0.0838312705277914	BP histone modification
GO:0006406	1	0.00122949839650291	0	33	mRNA export from nucleus	BP	0.9999999999	0.090568843133268	BP mRNA export from nucleus
GO:0060627	0.999759272386613	0.00123338471852367	3	60	regulation of vesicle-mediated transport	BP	0.9999999999	0.090568843133268	BP regulation of vesicle-mediated transport
GO:0098803	0.999809105387714	0.00126601761869598	2	54	respiratory chain complex	CC	0.9999999999	0.0924117503456477	CC respiratory chain complex
GO:0004532	1	0.00129130180181623	0	32	exoribonuclease activity	MF	0.9999999999	0.0931484352686612	MF exoribonuclease activity
GO:0016896	1	0.00129130180181623	0	32	exoribonuclease activity, producing 5'-phosphomonoesters	MF	0.9999999999	0.0931484352686612	MF exoribonuclease activity, producing 5'-phosphomonoesters
GO:1905037	1	0.00132612820971985	0	30	autophagosome organization	BP	0.9999999999	0.0951012294490911	BP autophagosome organization
GO:0070603	1	0.0013829070502984	0	29	SWI/SNF superfamily-type complex	CC	0.9999999999	0.0985964485919148	CC SWI/SNF superfamily-type complex
GO:0031970	1	0.00144455626078312	0	31	organelle envelope lumen	CC	0.9999999999	0.102396493791812	CC organelle envelope lumen
GO:0009081	0.999860036021261	0.00152362991420533	1	42	branched-chain amino acid metabolic process	BP	0.9999999999	0.107380882976436	BP branched-chain amino acid metabolic process
GO:0030490	0.999843146739616	0.00168542225529754	1	42	maturation of SSU-rRNA	BP	0.9999999999	0.118104760666935	BP maturation of SSU-rRNA
GO:0000184	0.999841289979887	0.00170713494435161	1	41	nuclear-transcribed mRNA catabolic process, nonsense-mediated decay	BP	0.9999999999	0.118946567173771	BP nuclear-transcribed mRNA catabolic process, nonsense-mediated decay
GO:0007030	1	0.00173055557989192	0	29	Golgi organization	BP	0.9999999999	0.119897192520987	BP Golgi organization
GO:0070469	0.999812761788509	0.00196674999893941	1	43	respiratory chain	CC	0.9999999999	0.135495815938168	CC respiratory chain
GO:0016569	0.999061450698661	0.00202078040120883	17	159	covalent chromatin modification	BP	0.9999999999	0.138440391396781	BP covalent chromatin modification
GO:0031098	1	0.00203963031717165	0	29	stress-activated protein kinase signaling cascade	BP	0.9999999999	0.138925369139896	BP stress-activated protein kinase signaling cascade
GO:0010648	0.99908160829365	0.00206184597435057	15	147	negative regulation of cell communication	BP	0.9999999999	0.138925369139896	BP negative regulation of cell communication
GO:0023057	0.99908160829365	0.00206184597435057	15	147	negative regulation of signaling	BP	0.9999999999	0.138925369139896	BP negative regulation of signaling
GO:0017069	1	0.00207676542196965	0	27	snRNA binding	MF	0.9999999999	0.139165980161824	MF snRNA binding
GO:0023014	0.999798185123036	0.00212142873211865	1	39	signal transduction by protein phosphorylation	BP	0.9999999999	0.14138630729332	BP signal transduction by protein phosphorylation
GO:0006664	0.999659563967076	0.00213871699559531	2	51	glycolipid metabolic process	BP	0.9999999999	0.141768035226947	BP glycolipid metabolic process
GO:0000045	1	0.0021608379904871	0	28	autophagosome assembly	BP	0.9999999999	0.142464281060985	BP autophagosome assembly
GO:0000989	0.999154347497833	0.00220539752226889	10	115	NA	NA	0.9999999999	0.14462454446836	none
GO:0001510	0.999517599545175	0.00232402776270694	3	57	RNA methylation	BP	0.9999999999	0.151593364117421	BP RNA methylation
GO:0070993	1	0.00234805361141463	0	30	translation preinitiation complex	CC	0.9999999999	0.152190429158747	CC translation preinitiation complex
GO:0034661	1	0.00236747393375966	0	28	ncRNA catabolic process	BP	0.9999999999	0.152190429158747	BP ncRNA catabolic process
GO:0006606	0.999503192072918	0.0023828233220647	3	58	protein import into nucleus	BP	0.9999999999	0.152190429158747	BP protein import into nucleus
GO:1902593	0.999503192072918	0.0023828233220647	3	58	NA	NA	0.9999999999	0.152190429158747	none
GO:0016050	0.999157075721606	0.00240884393563597	8	97	vesicle organization	BP	0.9999999999	0.153055197837844	BP vesicle organization
GO:0006487	1	0.00249764351664523	0	27	protein N-linked glycosylation	BP	0.9999999999	0.157879394044435	BP protein N-linked glycosylation
GO:0032147	0.999594725545221	0.00251307667877115	2	48	activation of protein kinase activity	BP	0.9999999999	0.158040304162926	BP activation of protein kinase activity
GO:0003712	0.999014709911837	0.00254348156655137	10	114	transcription coregulator activity	MF	0.9999999999	0.159136298217446	MF transcription coregulator activity
GO:0031227	0.999281514037698	0.00257251006959634	5	71	intrinsic component of endoplasmic reticulum membrane	CC	0.9999999999	0.160135487225685	CC intrinsic component of endoplasmic reticulum membrane
GO:0005758	1	0.00260892869826712	0	28	mitochondrial intermembrane space	CC	0.9999999999	0.161533901149061	CC mitochondrial intermembrane space
GO:0006890	0.999741211029813	0.00262779439847972	1	41	retrograde vesicle-mediated transport, Golgi to ER	BP	0.9999999999	0.161533901149061	BP retrograde vesicle-mediated transport, Golgi to ER
GO:0017038	0.998901496826781	0.00263449239417861	12	126	protein import	BP	0.9999999999	0.161533901149061	BP protein import
GO:0051170	0.9993142858043	0.00273789794270796	4	67	import into nucleus	BP	0.9999999999	0.167039017270785	BP import into nucleus
GO:0008536	1	0.00279267097078578	0	26	Ran GTPase binding	MF	0.9999999999	0.169537248092802	MF Ran GTPase binding
GO:0006900	1	0.00291706266578062	0	27	vesicle budding from membrane	BP	0.9999999999	0.176216450593437	BP vesicle budding from membrane
GO:1903827	0.999481220545478	0.00315034667683338	2	45	regulation of cellular protein localization	BP	0.9999999999	0.18937598675494	BP regulation of cellular protein localization
GO:0098800	0.998919718626398	0.00319497757276085	7	92	inner mitochondrial membrane protein complex	CC	0.9999999999	0.19051316694659	CC inner mitochondrial membrane protein complex
GO:0005654	0.998036651728593	0.00320033534950644	42	314	nucleoplasm	CC	0.9999999999	0.19051316694659	CC nucleoplasm
GO:0033290	1	0.00346218758229487	0	28	eukaryotic 48S preinitiation complex	CC	0.9999999999	0.204672467797593	CC eukaryotic 48S preinitiation complex
GO:0016282	1	0.00347157084741901	0	28	eukaryotic 43S preinitiation complex	CC	0.9999999999	0.204672467797593	CC eukaryotic 43S preinitiation complex
GO:0009968	0.998379890291354	0.00351779540054074	15	142	negative regulation of signal transduction	BP	0.9999999999	0.206405382759957	BP negative regulation of signal transduction
GO:0034655	0.998127627448846	0.00358787749340974	22	191	nucleobase-containing compound catabolic process	BP	0.9999999999	0.209297348435614	BP nucleobase-containing compound catabolic process
GO:0030176	0.998963019842917	0.00360121834134507	5	69	integral component of endoplasmic reticulum membrane	CC	0.9999999999	0.209297348435614	CC integral component of endoplasmic reticulum membrane
GO:0005730	0.997370360580361	0.00382734848659162	71	492	nucleolus	CC	0.9999999999	0.221390445712609	CC nucleolus
GO:0050897	1	0.00395784246480237	0	27	cobalt ion binding	MF	0.9999999999	0.227863953736486	MF cobalt ion binding
GO:0044433	0.997334659647161	0.00418847545452958	47	344	cytoplasmic vesicle part	CC	0.9999999999	0.240015301396711	CC cytoplasmic vesicle part
GO:0005667	0.998498685207242	0.00433462384040286	7	88	transcription factor complex	CC	0.9999999999	0.246867829023069	CC transcription factor complex
GO:1905354	1	0.00434832023721626	0	24	exoribonuclease complex	CC	0.9999999999	0.246867829023069	CC exoribonuclease complex
GO:0019751	0.998849388127703	0.00439920726818658	4	62	polyol metabolic process	BP	0.9999999999	0.248605892763926	BP polyol metabolic process
GO:0072583	1	0.00448981998674959	0	25	clathrin-dependent endocytosis	BP	0.9999999999	0.252562672006928	BP clathrin-dependent endocytosis
GO:0005543	0.998107269808384	0.00451617717293165	11	115	phospholipid binding	MF	0.9999999999	0.252885299870597	MF phospholipid binding
GO:0043408	1	0.00454514309184047	0	26	regulation of MAPK cascade	BP	0.9999999999	0.253350407887453	BP regulation of MAPK cascade
GO:0016567	0.996750800988261	0.00459748716407901	81	539	protein ubiquitination	BP	0.9999999999	0.255108529833036	BP protein ubiquitination
GO:0006635	0.999190702397883	0.00466249899683862	2	46	fatty acid beta-oxidation	BP	0.9999999999	0.257550563956	BP fatty acid beta-oxidation
GO:0046488	0.998370730840179	0.00468738434122951	7	84	phosphatidylinositol metabolic process	BP	0.9999999999	0.257764099446177	BP phosphatidylinositol metabolic process
GO:0051603	0.996685664584403	0.00473273649584325	76	516	proteolysis involved in cellular protein catabolic process	BP	0.9999999999	0.25909619485949	BP proteolysis involved in cellular protein catabolic process
GO:0090575	0.998923176038146	0.00478522926500399	3	56	RNA polymerase II transcription factor complex	CC	0.9999999999	0.260805628785528	CC RNA polymerase II transcription factor complex
GO:0031312	1	0.00496538056689968	0	25	extrinsic component of organelle membrane	CC	0.9999999999	0.26942682253049	CC extrinsic component of organelle membrane
GO:1902580	0.997285928045221	0.00509892554169847	22	186	NA	NA	0.9999999999	0.272917285089431	none
GO:0006661	0.999454966631462	0.00510139399727388	1	36	phosphatidylinositol biosynthetic process	BP	0.9999999999	0.272917285089431	BP phosphatidylinositol biosynthetic process
GO:0001732	1	0.0051187291503359	0	26	formation of cytoplasmic translation initiation complex	BP	0.9999999999	0.272917285089431	BP formation of cytoplasmic translation initiation complex
GO:0005852	1	0.0051187291503359	0	26	eukaryotic translation initiation factor 3 complex	CC	0.9999999999	0.272917285089431	CC eukaryotic translation initiation factor 3 complex
GO:0051246	0.996432354446627	0.00514914354364175	70	484	regulation of protein metabolic process	BP	0.9999999999	0.273350421106835	BP regulation of protein metabolic process
GO:0035097	0.999450651407421	0.00518169875795549	1	33	histone methyltransferase complex	CC	0.9999999999	0.273892982193139	CC histone methyltransferase complex
GO:0005635	0.998105291278034	0.00539034694732302	7	82	nuclear envelope	CC	0.9999999999	0.283295837843279	CC nuclear envelope
GO:0016180	1	0.00540579189882796	0	25	snRNA processing	BP	0.9999999999	0.283295837843279	BP snRNA processing
GO:0004721	0.997251227653504	0.00546791895998066	18	156	phosphoprotein phosphatase activity	MF	0.9999999999	0.28533229874997	MF phosphoprotein phosphatase activity
GO:0000178	1	0.00555045977068489	0	23	exosome (RNase complex)	CC	0.9999999999	0.288412237999613	CC exosome (RNase complex)
GO:0006325	0.996184890562863	0.00567683767664734	58	407	chromatin organization	BP	0.9999999999	0.293734432188719	BP chromatin organization
GO:0048585	0.996440073944198	0.00571931632041795	40	290	negative regulation of response to stimulus	BP	0.9999999999	0.294688974946577	BP negative regulation of response to stimulus
GO:0004521	0.996498404943019	0.00579970451960883	34	290	endoribonuclease activity	MF	0.9999999999	0.296832472253855	MF endoribonuclease activity
GO:0044087	0.997171696602012	0.0058093283324574	16	146	regulation of cellular component biogenesis	BP	0.9999999999	0.296832472253855	BP regulation of cellular component biogenesis
GO:0031425	0.998631251851454	0.00594448658469639	3	54	chloroplast RNA processing	BP	0.9999999999	0.302478170075236	BP chloroplast RNA processing
GO:0000291	1	0.00598540012801204	0	24	nuclear-transcribed mRNA catabolic process, exonucleolytic	BP	0.9999999999	0.303301494916577	BP nuclear-transcribed mRNA catabolic process, exonucleolytic
GO:0007034	0.997573536320491	0.00611219626661004	9	100	vacuolar transport	BP	0.9999999999	0.308452110359831	BP vacuolar transport
GO:1903509	0.998571106548159	0.00618599938996806	3	53	liposaccharide metabolic process	BP	0.9999999999	0.310897174258927	BP liposaccharide metabolic process
GO:0008654	0.997148048909351	0.00625542693743785	13	124	phospholipid biosynthetic process	BP	0.9999999999	0.311274722505694	BP phospholipid biosynthetic process
GO:0030120	0.999310960133901	0.00626735919205351	1	35	vesicle coat	CC	0.9999999999	0.311274722505694	CC vesicle coat
GO:0042273	1	0.00626966129486313	0	25	ribosomal large subunit biogenesis	BP	0.9999999999	0.311274722505694	BP ribosomal large subunit biogenesis
GO:0030488	1	0.00636517274308765	0	24	tRNA methylation	BP	0.9999999999	0.31373192539132	BP tRNA methylation
GO:0006914	0.998056766351666	0.00638258202843868	5	66	autophagy	BP	0.9999999999	0.31373192539132	BP autophagy
GO:0043228	0.994824636791606	0.00640866500087713	208	1269	non-membrane-bounded organelle	CC	0.9999999999	0.31373192539132	CC non-membrane-bounded organelle
GO:0005741	0.998512481403239	0.00642148848350496	3	52	mitochondrial outer membrane	CC	0.9999999999	0.31373192539132	CC mitochondrial outer membrane
GO:0043628	0.99927928307804	0.00653385297591076	1	34	ncRNA 3'-end processing	BP	0.9999999999	0.317954916839657	BP ncRNA 3'-end processing
GO:0043232	0.99461012371076	0.00666811245339316	208	1268	intracellular non-membrane-bounded organelle	CC	0.9999999999	0.323071823010642	CC intracellular non-membrane-bounded organelle
GO:0044798	0.997944322932102	0.00669169396107829	5	69	nuclear transcription factor complex	CC	0.9999999999	0.323071823010642	CC nuclear transcription factor complex
GO:1902582	0.996551698960928	0.00675566753137225	18	158	NA	NA	0.9999999999	0.324881376224384	none
GO:0016075	1	0.00697505389858353	0	23	rRNA catabolic process	BP	0.9999999999	0.334121429524726	BP rRNA catabolic process
GO:0044391	0.996043355215259	0.00702679458546182	25	210	ribosomal subunit	CC	0.9999999999	0.335290202340538	CC ribosomal subunit
GO:0005788	0.998715939826622	0.00705859220568169	2	42	endoplasmic reticulum lumen	CC	0.9999999999	0.335502000846025	CC endoplasmic reticulum lumen
GO:0044445	0.995801889575221	0.0071138408141974	30	241	cytosolic part	CC	0.9999999999	0.335863512893471	CC cytosolic part
GO:0022904	0.998696451991845	0.0071371584887122	2	43	respiratory electron transport chain	BP	0.9999999999	0.335863512893471	BP respiratory electron transport chain
GO:0031248	0.998315010380005	0.00718497157634048	3	51	protein acetyltransferase complex	CC	0.9999999999	0.335863512893471	CC protein acetyltransferase complex
GO:1902493	0.998315010380005	0.00718497157634048	3	51	acetyltransferase complex	CC	0.9999999999	0.335863512893471	CC acetyltransferase complex
GO:0043933	0.994651964533535	0.00720313984269615	101	658	protein-containing complex subunit organization	BP	0.9999999999	0.335863512893471	BP protein-containing complex subunit organization
GO:0048506	1	0.0074000543100641	0	23	regulation of timing of meristematic phase transition	BP	0.9999999999	0.342441003789872	BP regulation of timing of meristematic phase transition
GO:0048510	1	0.0074000543100641	0	23	regulation of timing of transition from vegetative to reproductive phase	BP	0.9999999999	0.342441003789872	BP regulation of timing of transition from vegetative to reproductive phase
GO:0000028	1	0.00759952917894808	0	22	ribosomal small subunit assembly	BP	0.9999999999	0.350349723012933	BP ribosomal small subunit assembly
GO:0010228	0.997394999908284	0.00767996967695738	6	74	vegetative to reproductive phase transition of meristem	BP	0.9999999999	0.351880177314272	BP vegetative to reproductive phase transition of meristem
GO:0004712	0.997870010912872	0.00769887796968179	4	57	protein serine/threonine/tyrosine kinase activity	MF	0.9999999999	0.351880177314272	MF protein serine/threonine/tyrosine kinase activity
GO:0022411	0.996867395407703	0.00777031189382172	9	92	cellular component disassembly	BP	0.9999999999	0.351880177314272	BP cellular component disassembly
GO:0010104	0.999124063664059	0.00777619897677304	1	32	regulation of ethylene-activated signaling pathway	BP	0.9999999999	0.351880177314272	BP regulation of ethylene-activated signaling pathway
GO:0070297	0.999124063664059	0.00777619897677304	1	32	regulation of phosphorelay signal transduction system	BP	0.9999999999	0.351880177314272	BP regulation of phosphorelay signal transduction system
GO:0032386	0.998109596729747	0.00796960626052785	3	50	regulation of intracellular transport	BP	0.9999999999	0.359254122976956	BP regulation of intracellular transport
GO:0000175	1	0.00799774733529388	0	22	3'-5'-exoribonuclease activity	MF	0.9999999999	0.359254122976956	MF 3'-5'-exoribonuclease activity
GO:0010506	0.99905699945734	0.00823644080794486	1	34	regulation of autophagy	BP	0.9999999999	0.366822032694886	BP regulation of autophagy
GO:0034504	0.997181631307705	0.00825528689559297	6	73	protein localization to nucleus	BP	0.9999999999	0.366822032694886	BP protein localization to nucleus
GO:0006643	0.996509395280219	0.00825596355082675	10	100	membrane lipid metabolic process	BP	0.9999999999	0.366822032694886	BP membrane lipid metabolic process
GO:0016790	0.998427625314018	0.0084282755635879	2	42	thiolester hydrolase activity	MF	0.9999999999	0.372867482413847	MF thiolester hydrolase activity
GO:0005643	0.998422381879023	0.0084528386292954	2	42	nuclear pore	CC	0.9999999999	0.372867482413847	CC nuclear pore
GO:0006573	1	0.00872192029905517	0	22	valine metabolic process	BP	0.9999999999	0.382502376165106	BP valine metabolic process
GO:0034976	0.99725390944472	0.00875729022267301	5	62	response to endoplasmic reticulum stress	BP	0.9999999999	0.382502376165106	BP response to endoplasmic reticulum stress
GO:0043405	1	0.0087648346817577	0	22	regulation of MAP kinase activity	BP	0.9999999999	0.382502376165106	BP regulation of MAP kinase activity
GO:0008173	0.997148491794398	0.009024718865621	5	65	RNA methyltransferase activity	MF	0.9999999999	0.390542835193879	MF RNA methyltransferase activity
GO:1903320	0.998298545378377	0.00902967517159298	2	42	regulation of protein modification by small protein conjugation or removal	BP	0.9999999999	0.390542835193879	BP regulation of protein modification by small protein conjugation or removal
GO:0043161	0.994392330049959	0.00906281485832022	35	260	proteasome-mediated ubiquitin-dependent protein catabolic process	BP	0.9999999999	0.390542835193879	BP proteasome-mediated ubiquitin-dependent protein catabolic process
GO:0031146	0.995989566501998	0.00907646644624117	11	107	SCF-dependent proteasomal ubiquitin-dependent protein catabolic process	BP	0.9999999999	0.390542835193879	BP SCF-dependent proteasomal ubiquitin-dependent protein catabolic process
GO:0030659	0.996981010040338	0.0094991357373474	5	65	cytoplasmic vesicle membrane	CC	0.9999999999	0.407300355059759	CC cytoplasmic vesicle membrane
GO:0010498	0.993942142246849	0.00969518882492027	36	265	proteasomal protein catabolic process	BP	0.9999999999	0.41425819010452	BP proteasomal protein catabolic process
GO:0000963	0.998833091322175	0.00988773808603501	1	34	mitochondrial RNA processing	BP	0.9999999999	0.421018514406414	BP mitochondrial RNA processing
GO:0005793	1	0.0102527339501138	0	20	endoplasmic reticulum-Golgi intermediate compartment	CC	0.9999999999	0.435049399412614	CC endoplasmic reticulum-Golgi intermediate compartment
GO:0031985	1	0.0103026520561435	0	20	Golgi cisterna	CC	0.9999999999	0.435660076429269	CC Golgi cisterna
GO:0006611	1	0.0103523820227464	0	20	protein export from nucleus	BP	0.9999999999	0.43625862798948	BP protein export from nucleus
GO:0051020	0.996008358326195	0.0106841778729679	7	75	GTPase binding	MF	0.9999999999	0.44774822142685	MF GTPase binding
GO:0017056	1	0.0106980534027617	0	22	structural constituent of nuclear pore	MF	0.9999999999	0.44774822142685	MF structural constituent of nuclear pore
GO:0043484	0.995967938894286	0.0107928771529161	7	74	regulation of RNA splicing	BP	0.9999999999	0.450180450769421	BP regulation of RNA splicing
GO:1903311	0.996119805201561	0.0110875191723907	6	67	regulation of mRNA metabolic process	BP	0.9999999999	0.460902534274668	BP regulation of mRNA metabolic process
GO:0008064	0.997830279930913	0.0112075102208633	2	40	regulation of actin polymerization or depolymerization	BP	0.9999999999	0.462753191375241	BP regulation of actin polymerization or depolymerization
GO:0030832	0.997830279930913	0.0112075102208633	2	40	regulation of actin filament length	BP	0.9999999999	0.462753191375241	BP regulation of actin filament length
GO:0043410	1	0.0114589806074483	0	22	positive regulation of MAPK cascade	BP	0.9999999999	0.469196004579534	BP positive regulation of MAPK cascade
GO:0000139	0.991933386289754	0.0114615443577098	64	430	Golgi membrane	CC	0.9999999999	0.469196004579534	CC Golgi membrane
GO:0030276	0.998620192925486	0.0115078117592255	1	31	clathrin binding	MF	0.9999999999	0.469196004579534	MF clathrin binding
GO:0005736	1	0.0115165944204876	0	19	RNA polymerase I complex	CC	0.9999999999	0.469196004579534	CC RNA polymerase I complex
GO:0016482	0.997739867955623	0.0116384575150725	2	39	cytosolic transport	BP	0.9999999999	0.470267704837941	BP cytosolic transport
GO:0005685	1	0.0116525506481971	0	21	U1 snRNP	CC	0.9999999999	0.470267704837941	CC U1 snRNP
GO:0043543	0.995110336759729	0.0116894916252124	9	90	protein acylation	BP	0.9999999999	0.470267704837941	BP protein acylation
GO:0015935	0.995088233216794	0.0116962937271118	9	95	small ribosomal subunit	CC	0.9999999999	0.470267704837941	CC small ribosomal subunit
GO:0007032	1	0.0118015494145162	0	22	endosome organization	BP	0.9999999999	0.472847985549121	BP endosome organization
GO:0010562	0.995243443503809	0.0118761460938701	8	85	positive regulation of phosphorus metabolic process	BP	0.9999999999	0.472847985549121	BP positive regulation of phosphorus metabolic process
GO:0045937	0.995243443503809	0.0118761460938701	8	85	positive regulation of phosphate metabolic process	BP	0.9999999999	0.472847985549121	BP positive regulation of phosphate metabolic process
GO:0006497	0.996110205778622	0.0119627813742627	5	62	protein lipidation	BP	0.9999999999	0.474755948196061	BP protein lipidation
GO:0006605	0.99341402253579	0.0120459547618966	20	163	protein targeting	BP	0.9999999999	0.476514655629476	BP protein targeting
GO:0032956	0.996878790699638	0.0124667732974159	3	47	regulation of actin cytoskeleton organization	BP	0.9999999999	0.491575694360807	BP regulation of actin cytoskeleton organization
GO:0070988	0.99848602958198	0.012535303607144	1	29	demethylation	BP	0.9999999999	0.492693679917971	BP demethylation
GO:0030119	1	0.0127254374307265	0	21	AP-type membrane coat adaptor complex	CC	0.9999999999	0.498568815376992	CC AP-type membrane coat adaptor complex
GO:0006473	0.995728769096544	0.013021561233533	5	61	protein acetylation	BP	0.9999999999	0.50854587709177	BP protein acetylation
GO:0098791	0.991550817121925	0.0132228671077393	37	267	Golgi subcompartment	CC	0.9999999999	0.514768315372086	CC Golgi subcompartment
GO:0031331	0.996636973005856	0.0133345636973023	3	46	positive regulation of cellular catabolic process	BP	0.9999999999	0.517473907025374	BP positive regulation of cellular catabolic process
GO:0034622	0.990320819446976	0.013489614489689	69	460	cellular protein-containing complex assembly	BP	0.9999999999	0.521839566205224	BP cellular protein-containing complex assembly
GO:1900865	0.996560448992053	0.0135755676338381	3	47	chloroplast RNA modification	BP	0.9999999999	0.523513163187915	BP chloroplast RNA modification
GO:0099023	0.994985784770325	0.013914949312638	6	70	tethering complex	CC	0.9999999999	0.53491856871749	CC tethering complex
GO:1902533	0.997199914373089	0.0140437050521468	2	38	positive regulation of intracellular signal transduction	BP	0.9999999999	0.538181109545239	BP positive regulation of intracellular signal transduction
GO:0033108	0.998248990127418	0.0141330725039146	1	30	mitochondrial respiratory chain complex assembly	BP	0.9999999999	0.538368693929263	BP mitochondrial respiratory chain complex assembly
GO:0009896	0.995793951083918	0.0141819198525532	4	53	positive regulation of catabolic process	BP	0.9999999999	0.538368693929263	BP positive regulation of catabolic process
GO:0006904	1	0.014185442107925	0	20	vesicle docking involved in exocytosis	BP	0.9999999999	0.538368693929263	BP vesicle docking involved in exocytosis
GO:0008175	0.998235647714784	0.0142242075212494	1	30	tRNA methyltransferase activity	MF	0.9999999999	0.538368693929263	MF tRNA methyltransferase activity
GO:0101031	1	0.0145608196402334	0	18	chaperone complex	CC	0.9999999999	0.545516741496916	CC chaperone complex
GO:0015914	1	0.0145747693931075	0	20	phospholipid transport	BP	0.9999999999	0.545516741496916	BP phospholipid transport
GO:0097346	1	0.0146171389091935	0	19	INO80-type complex	CC	0.9999999999	0.545516741496916	CC INO80-type complex
GO:0010105	0.998178049527877	0.0146643629875483	1	29	negative regulation of ethylene-activated signaling pathway	BP	0.9999999999	0.545516741496916	BP negative regulation of ethylene-activated signaling pathway
GO:0070298	0.998178049527877	0.0146643629875483	1	29	negative regulation of phosphorelay signal transduction system	BP	0.9999999999	0.545516741496916	BP negative regulation of phosphorelay signal transduction system
GO:0005776	1	0.0146874674370139	0	20	autophagosome	CC	0.9999999999	0.545516741496916	CC autophagosome
GO:0015030	1	0.0147244590585892	0	20	Cajal body	CC	0.9999999999	0.545516741496916	CC Cajal body
GO:0005794	0.987974439580762	0.0156090827694366	110	687	Golgi apparatus	CC	0.9999999999	0.576548740968679	CC Golgi apparatus
GO:0005669	1	0.0157771318379703	0	20	transcription factor TFIID complex	CC	0.9999999999	0.581005909096185	CC transcription factor TFIID complex
GO:0098588	0.986875577156422	0.0159153275539904	205	1224	bounding membrane of organelle	CC	0.9999999999	0.584340304774205	CC bounding membrane of organelle
GO:0031396	0.996733546899996	0.0160040113022484	2	39	regulation of protein ubiquitination	BP	0.9999999999	0.584403821641732	BP regulation of protein ubiquitination
GO:0048519	0.986917214922616	0.0160123692466462	186	1107	negative regulation of biological process	BP	0.9999999999	0.584403821641732	BP negative regulation of biological process
GO:0035091	0.994109688942194	0.0161259994323852	6	67	phosphatidylinositol binding	MF	0.9999999999	0.58680454314344	MF phosphatidylinositol binding
GO:0000422	1	0.0162630096903576	0	18	autophagy of mitochondrion	BP	0.9999999999	0.588298784167715	BP autophagy of mitochondrion
GO:0061726	1	0.0162630096903576	0	18	mitochondrion disassembly	BP	0.9999999999	0.588298784167715	BP mitochondrion disassembly
GO:0036452	1	0.0163118730039691	0	20	ESCRT complex	CC	0.9999999999	0.588330878375509	CC ESCRT complex
GO:0000151	0.989571023850579	0.016507261725065	33	244	ubiquitin ligase complex	CC	0.9999999999	0.593632113004318	CC ubiquitin ligase complex
GO:0046467	0.993405987982618	0.0168204125843074	7	74	membrane lipid biosynthetic process	BP	0.9999999999	0.603124910881173	BP membrane lipid biosynthetic process
GO:0034472	1	0.01737664335946	0	19	snRNA 3'-end processing	BP	0.9999999999	0.621252995676554	BP snRNA 3'-end processing
GO:0023051	0.987514792903438	0.0174757585322747	63	409	regulation of signaling	BP	0.9999999999	0.622980310701408	BP regulation of signaling
GO:0009083	1	0.01766158203666	0	19	branched-chain amino acid catabolic process	BP	0.9999999999	0.627779653668294	BP branched-chain amino acid catabolic process
GO:1903829	0.996307819797466	0.0179552791783765	2	35	positive regulation of cellular protein localization	BP	0.9999999999	0.63637453342321	BP positive regulation of cellular protein localization
GO:0030662	0.997685874472451	0.018066297940408	1	27	coated vesicle membrane	CC	0.9999999999	0.638464010499204	CC coated vesicle membrane
GO:0046822	1	0.0183153220700871	0	19	regulation of nucleocytoplasmic transport	BP	0.9999999999	0.645404582027237	BP regulation of nucleocytoplasmic transport
GO:0032196	0.990919336327262	0.0185616492100405	12	130	transposition	BP	0.9999999999	0.652210613933315	BP transposition
GO:0046474	0.993046334639514	0.0187047237609353	6	67	glycerophospholipid biosynthetic process	BP	0.9999999999	0.655360078515284	BP glycerophospholipid biosynthetic process
GO:0044463	0.992972923347819	0.0188613171394893	6	68	cell projection part	CC	0.9999999999	0.658963909064266	CC cell projection part
GO:0003735	0.986796438689477	0.0192268690680486	48	341	structural constituent of ribosome	MF	0.9999999999	0.669826975515569	MF structural constituent of ribosome
GO:0044093	0.988140211440727	0.019310266276022	28	206	positive regulation of molecular function	BP	0.9999999999	0.670571613557816	BP positive regulation of molecular function
GO:0015215	1	0.0193576083502786	0	18	nucleotide transmembrane transporter activity	MF	0.9999999999	0.670571613557816	MF nucleotide transmembrane transporter activity
GO:0032259	0.988422993191278	0.0195463298324509	24	180	methylation	BP	0.9999999999	0.675201810522099	BP methylation
GO:0044877	0.987492124357913	0.0197366849418474	32	231	protein-containing complex binding	MF	0.9999999999	0.679862268095152	MF protein-containing complex binding
GO:0008186	0.994704669616245	0.0199313833033922	3	43	RNA-dependent ATPase activity	MF	0.9999999999	0.684645807981788	MF RNA-dependent ATPase activity
GO:0006084	1	0.0200040578232256	0	19	acetyl-CoA metabolic process	BP	0.9999999999	0.685222796330211	BP acetyl-CoA metabolic process
GO:0030833	0.995777773939945	0.0200912985984312	2	36	regulation of actin filament polymerization	BP	0.9999999999	0.686294135689586	BP regulation of actin filament polymerization
GO:0016891	0.986989114433251	0.0203844548331279	32	261	endoribonuclease activity, producing 5'-phosphomonoesters	MF	0.9999999999	0.694373804496241	MF endoribonuclease activity, producing 5'-phosphomonoesters
GO:0065003	0.984415381692612	0.020486180616699	92	587	protein-containing complex assembly	BP	0.9999999999	0.695905908317397	BP protein-containing complex assembly
GO:0071025	1	0.0206220137746005	0	18	RNA surveillance	BP	0.9999999999	0.698584958336812	BP RNA surveillance
GO:0043144	1	0.0209492966325211	0	17	snoRNA processing	BP	0.9999999999	0.707716872188998	BP snoRNA processing
GO:0090501	0.992680355592897	0.0210695429881171	5	59	RNA phosphodiester bond hydrolysis	BP	0.9999999999	0.70971276060977	BP RNA phosphodiester bond hydrolysis
GO:0032806	1	0.0212747009646904	0	21	carboxy-terminal domain protein kinase complex	CC	0.9999999999	0.70971276060977	CC carboxy-terminal domain protein kinase complex
GO:0000176	1	0.0213348913880658	0	17	nuclear exosome (RNase complex)	CC	0.9999999999	0.70971276060977	CC nuclear exosome (RNase complex)
GO:0070271	0.997146880154508	0.0214539789849429	1	28	NA	NA	0.9999999999	0.70971276060977	none
GO:0000054	1	0.0215292462649298	0	17	ribosomal subunit export from nucleus	BP	0.9999999999	0.70971276060977	BP ribosomal subunit export from nucleus
GO:0033750	1	0.0215292462649298	0	17	ribosome localization	BP	0.9999999999	0.70971276060977	BP ribosome localization
GO:0033753	1	0.0215292462649298	0	17	NA	NA	0.9999999999	0.70971276060977	none
GO:0071426	1	0.0215292462649298	0	17	ribonucleoprotein complex export from nucleus	BP	0.9999999999	0.70971276060977	BP ribonucleoprotein complex export from nucleus
GO:0071428	1	0.0215292462649298	0	17	rRNA-containing ribonucleoprotein complex export from nucleus	BP	0.9999999999	0.70971276060977	BP rRNA-containing ribonucleoprotein complex export from nucleus
GO:0031344	0.9971077121069	0.0216998725865793	1	28	regulation of cell projection organization	BP	0.9999999999	0.713419671660114	BP regulation of cell projection organization
GO:0070569	1	0.0218022646981284	0	18	uridylyltransferase activity	MF	0.9999999999	0.714869443831947	MF uridylyltransferase activity
GO:0043406	1	0.0220961304509429	0	18	positive regulation of MAP kinase activity	BP	0.9999999999	0.722572927253101	BP positive regulation of MAP kinase activity
GO:0005682	1	0.0221691301822859	0	19	U5 snRNP	CC	0.9999999999	0.723032030386629	CC U5 snRNP
GO:0006470	0.99400634768996	0.0222829209899489	3	41	protein dephosphorylation	BP	0.9999999999	0.724815544031149	BP protein dephosphorylation
GO:0010646	0.983695070933662	0.0224542629029493	65	416	regulation of cell communication	BP	0.9999999999	0.728456682483776	BP regulation of cell communication
GO:0008287	1	0.0225815380342595	0	16	protein serine/threonine phosphatase complex	CC	0.9999999999	0.728730002405589	CC protein serine/threonine phosphatase complex
GO:1903293	1	0.0225815380342595	0	16	phosphatase complex	CC	0.9999999999	0.728730002405589	CC phosphatase complex
GO:0005732	0.996949198632808	0.0227666511149614	1	27	small nucleolar ribonucleoprotein complex	CC	0.9999999999	0.730897627982176	CC small nucleolar ribonucleoprotein complex
GO:0048583	0.981740002653272	0.0227679111056994	140	835	regulation of response to stimulus	BP	0.9999999999	0.730897627982176	BP regulation of response to stimulus
GO:0008135	0.987399937412382	0.0229898943141249	17	138	translation factor activity, RNA binding	MF	0.9999999999	0.735677778803423	MF translation factor activity, RNA binding
GO:1902903	0.992725632527752	0.023036799075309	4	51	regulation of supramolecular fiber organization	BP	0.9999999999	0.735677778803423	BP regulation of supramolecular fiber organization
GO:0032270	0.985395063094186	0.023649185056834	27	200	positive regulation of cellular protein metabolic process	BP	0.9999999999	0.753272613901183	BP positive regulation of cellular protein metabolic process
GO:0009966	0.982582932449242	0.0240827947902394	62	398	regulation of signal transduction	BP	0.9999999999	0.763527385900666	BP regulation of signal transduction
GO:0006839	0.990164143682524	0.0240956616116413	7	73	mitochondrial transport	BP	0.9999999999	0.763527385900666	BP mitochondrial transport
GO:0009894	0.9872906821402	0.0244073619206185	14	119	regulation of catabolic process	BP	0.9999999999	0.771411028949857	BP regulation of catabolic process
GO:0000295	1	0.0247042387830113	0	17	adenine nucleotide transmembrane transporter activity	MF	0.9999999999	0.771705870957689	MF adenine nucleotide transmembrane transporter activity
GO:0005346	1	0.0247042387830113	0	17	purine ribonucleotide transmembrane transporter activity	MF	0.9999999999	0.771705870957689	MF purine ribonucleotide transmembrane transporter activity
GO:0015216	1	0.0247042387830113	0	17	purine nucleotide transmembrane transporter activity	MF	0.9999999999	0.771705870957689	MF purine nucleotide transmembrane transporter activity
GO:0009892	0.98077148134858	0.024718989452077	104	643	negative regulation of metabolic process	BP	0.9999999999	0.771705870957689	BP negative regulation of metabolic process
GO:0006505	0.996620063655055	0.0247942683810919	1	27	GPI anchor metabolic process	BP	0.9999999999	0.771705870957689	BP GPI anchor metabolic process
GO:0006506	0.996620063655055	0.0247942683810919	1	27	GPI anchor biosynthetic process	BP	0.9999999999	0.771705870957689	BP GPI anchor biosynthetic process
GO:0000988	0.986444320814225	0.0249690105187937	16	133	NA	NA	0.9999999999	0.775177154410045	none
GO:0000469	0.996521229391255	0.0254871748765343	1	26	cleavage involved in rRNA processing	BP	0.9999999999	0.782963286561874	BP cleavage involved in rRNA processing
GO:0001775	0.996503186680059	0.0255048986612075	1	27	cell activation	BP	0.9999999999	0.782963286561874	BP cell activation
GO:0005747	0.994388673931929	0.0255534197850649	2	37	mitochondrial respiratory chain complex I	CC	0.9999999999	0.782963286561874	CC mitochondrial respiratory chain complex I
GO:0030964	0.994388673931929	0.0255534197850649	2	37	NADH dehydrogenase complex	CC	0.9999999999	0.782963286561874	CC NADH dehydrogenase complex
GO:0045271	0.994388673931929	0.0255534197850649	2	37	respiratory chain complex I	CC	0.9999999999	0.782963286561874	CC respiratory chain complex I
GO:0000049	0.991791963332234	0.0256028930858119	4	51	tRNA binding	MF	0.9999999999	0.782963286561874	MF tRNA binding
GO:1990234	0.980507060215505	0.025703903854596	84	533	transferase complex	CC	0.9999999999	0.784079672323054	CC transferase complex
GO:0002098	1	0.0257672761923013	0	17	tRNA wobble uridine modification	BP	0.9999999999	0.784079672323054	BP tRNA wobble uridine modification
GO:0044452	0.988311503582236	0.0259527535464428	9	80	nucleolar part	CC	0.9999999999	0.7877688533169	CC nucleolar part
GO:0009100	0.996348707333854	0.0265315241358168	1	26	glycoprotein metabolic process	BP	0.9999999999	0.803348346858079	BP glycoprotein metabolic process
GO:0045324	0.996297937028463	0.0267417115531091	1	27	late endosome to vacuole transport	BP	0.9999999999	0.807135249044172	BP late endosome to vacuole transport
GO:0005686	1	0.0267882285216487	0	19	U2 snRNP	CC	0.9999999999	0.807135249044172	CC U2 snRNP
GO:0009062	0.991283998085502	0.0269426685831351	4	52	fatty acid catabolic process	BP	0.9999999999	0.809798884399476	BP fatty acid catabolic process
GO:0000177	1	0.0270663976673648	0	16	cytoplasmic exosome (RNase complex)	CC	0.9999999999	0.811528690941063	CC cytoplasmic exosome (RNase complex)
GO:0004004	0.992307333095223	0.0276421225582859	3	41	ATP-dependent RNA helicase activity	MF	0.9999999999	0.82511308919359	MF ATP-dependent RNA helicase activity
GO:0016573	0.991070518330068	0.0276841424785931	4	48	histone acetylation	BP	0.9999999999	0.82511308919359	BP histone acetylation
GO:0034427	1	0.0277914711491266	0	16	nuclear-transcribed mRNA catabolic process, exonucleolytic, 3'-5'	BP	0.9999999999	0.82511308919359	BP nuclear-transcribed mRNA catabolic process, exonucleolytic, 3'-5'
GO:0051347	0.986845952960417	0.027824630779081	10	91	positive regulation of transferase activity	BP	0.9999999999	0.82511308919359	BP positive regulation of transferase activity
GO:0043066	0.993840880171696	0.0278558932501139	2	34	negative regulation of apoptotic process	BP	0.9999999999	0.82511308919359	BP negative regulation of apoptotic process
GO:0036503	0.990993529250651	0.0279387707598196	4	47	ERAD pathway	BP	0.9999999999	0.825573845367874	BP ERAD pathway
GO:0016925	0.996085603613792	0.0281056146928269	1	26	protein sumoylation	BP	0.9999999999	0.825933639266625	BP protein sumoylation
GO:0072329	0.985841702269861	0.0281489244469825	12	105	monocarboxylic acid catabolic process	BP	0.9999999999	0.825933639266625	BP monocarboxylic acid catabolic process
GO:0019208	0.993769405912913	0.028204336236678	2	33	phosphatase regulator activity	MF	0.9999999999	0.825933639266625	MF phosphatase regulator activity
GO:0006213	0.996062330419834	0.028243817174749	1	26	pyrimidine nucleoside metabolic process	BP	0.9999999999	0.825933639266625	BP pyrimidine nucleoside metabolic process
GO:0001666	0.989813654726303	0.0283444632437995	5	55	response to hypoxia	BP	0.9999999999	0.825933639266625	BP response to hypoxia
GO:0016408	1	0.0284544781692875	0	18	C-acyltransferase activity	MF	0.9999999999	0.825933639266625	MF C-acyltransferase activity
GO:0006366	0.990754783170993	0.0284892956653088	4	49	transcription by RNA polymerase II	BP	0.9999999999	0.825933639266625	BP transcription by RNA polymerase II
GO:0000407	1	0.0286017797763498	0	16	phagophore assembly site	CC	0.9999999999	0.825933639266625	CC phagophore assembly site
GO:0005849	1	0.0286271406807527	0	17	mRNA cleavage factor complex	CC	0.9999999999	0.825933639266625	CC mRNA cleavage factor complex
GO:0016973	1	0.0286398911906088	0	18	poly(A)+ mRNA export from nucleus	BP	0.9999999999	0.825933639266625	BP poly(A)+ mRNA export from nucleus
GO:0051247	0.981766305890057	0.028691815243218	29	209	positive regulation of protein metabolic process	BP	0.9999999999	0.825933639266625	BP positive regulation of protein metabolic process
GO:0009066	0.988039851360606	0.0288249332261345	7	68	aspartate family amino acid metabolic process	BP	0.9999999999	0.827822379747279	BP aspartate family amino acid metabolic process
GO:0016810	0.98501950075396	0.0290189942464792	13	108	hydrolase activity, acting on carbon-nitrogen (but not peptide) bonds	MF	0.9999999999	0.831448426272371	MF hydrolase activity, acting on carbon-nitrogen (but not peptide) bonds
GO:0042327	0.987157397104231	0.0292528458806999	8	78	positive regulation of phosphorylation	BP	0.9999999999	0.835044412500177	BP positive regulation of phosphorylation
GO:1990351	0.995905546409209	0.0292806896660749	1	25	transporter complex	CC	0.9999999999	0.835044412500177	CC transporter complex
GO:0008408	0.989374575772694	0.0294551662494657	5	54	3'-5' exonuclease activity	MF	0.9999999999	0.838071238322964	MF 3'-5' exonuclease activity
GO:0000462	0.995842797616646	0.0295395407401112	1	26	maturation of SSU-rRNA from tricistronic rRNA transcript (SSU-rRNA, 5.8S rRNA, LSU-rRNA)	BP	0.9999999999	0.838526361333297	BP maturation of SSU-rRNA from tricistronic rRNA transcript (SSU-rRNA, 5.8S rRNA, LSU-rRNA)
GO:0051865	0.995777531827274	0.0300342072614754	1	25	protein autoubiquitination	BP	0.9999999999	0.849684404674515	BP protein autoubiquitination
GO:0031420	1	0.0300711923370088	0	17	alkali metal ion binding	MF	0.9999999999	0.849684404674515	MF alkali metal ion binding
GO:0097458	0.987318893116582	0.0303359333067327	7	69	neuron part	CC	0.9999999999	0.855194368138996	CC neuron part
GO:0000123	0.991362264343967	0.0304805866872369	3	42	histone acetyltransferase complex	CC	0.9999999999	0.857301455379783	CC histone acetyltransferase complex
GO:0070568	1	0.0306135047435333	0	16	guanylyltransferase activity	MF	0.9999999999	0.859069585057091	MF guanylyltransferase activity
GO:0045010	1	0.0307685378889474	0	17	actin nucleation	BP	0.9999999999	0.861036884679769	BP actin nucleation
GO:0043085	0.981139353476314	0.0308240391726672	24	176	positive regulation of catalytic activity	BP	0.9999999999	0.861036884679769	BP positive regulation of catalytic activity
GO:0000266	1	0.031109047824759	0	16	mitochondrial fission	BP	0.9999999999	0.867023303352317	BP mitochondrial fission
GO:0045321	0.995537594079137	0.0313181761051607	1	26	leukocyte activation	BP	0.9999999999	0.870872547794978	BP leukocyte activation
GO:0006862	1	0.0314891045036205	0	17	nucleotide transport	BP	0.9999999999	0.873152475425709	BP nucleotide transport
GO:0016893	0.978722898236321	0.0315425708728361	37	285	endonuclease activity, active with either ribo- or deoxyribonucleic acids and producing 5'-phosphomonoesters	MF	0.9999999999	0.873152475425709	MF endonuclease activity, active with either ribo- or deoxyribonucleic acids and producing 5'-phosphomonoesters
GO:0032970	0.989558659671494	0.031719244197739	4	48	regulation of actin filament-based process	BP	0.9999999999	0.87606552161458	BP regulation of actin filament-based process
GO:0001817	1	0.0319626159209897	0	16	regulation of cytokine production	BP	0.9999999999	0.880803503458643	BP regulation of cytokine production
GO:0051181	1	0.0321621398916411	0	16	cofactor transport	BP	0.9999999999	0.884314622177567	BP cofactor transport
GO:0032271	0.990772869275777	0.0323201301193976	3	41	regulation of protein polymerization	BP	0.9999999999	0.886670594304636	BP regulation of protein polymerization
GO:0048471	0.987176444780768	0.032497049716168	6	59	perinuclear region of cytoplasm	CC	0.9999999999	0.889534197922696	CC perinuclear region of cytoplasm
GO:0000470	0.995335788908325	0.0325996337166404	1	25	maturation of LSU-rRNA	BP	0.9999999999	0.890354806831093	BP maturation of LSU-rRNA
GO:0042254	0.989042398136436	0.0330253769036203	4	49	ribosome biogenesis	BP	0.9999999999	0.899775985276728	BP ribosome biogenesis
GO:0032880	0.986892234734656	0.0330913291494581	6	60	regulation of protein localization	BP	0.9999999999	0.899775985276728	BP regulation of protein localization
GO:0071027	1	0.0332940680529008	0	16	nuclear RNA surveillance	BP	0.9999999999	0.900556712534185	BP nuclear RNA surveillance
GO:0016655	0.990358288290065	0.033326618417776	3	45	oxidoreductase activity, acting on NAD(P)H, quinone or similar compound as acceptor	MF	0.9999999999	0.900556712534185	MF oxidoreductase activity, acting on NAD(P)H, quinone or similar compound as acceptor
GO:0031982	0.974218101228286	0.0333403528900367	90	556	vesicle	CC	0.9999999999	0.900556712534185	CC vesicle
GO:0005801	1	0.0334218221043261	0	16	cis-Golgi network	CC	0.9999999999	0.900773196627145	CC cis-Golgi network
GO:0019888	0.99228636805798	0.0338712868813304	2	32	protein phosphatase regulator activity	MF	0.9999999999	0.906464869856266	MF protein phosphatase regulator activity
GO:0031126	1	0.0340072687823952	0	15	snoRNA 3'-end processing	BP	0.9999999999	0.906464869856266	BP snoRNA 3'-end processing
GO:0070628	1	0.0340565179734513	0	17	proteasome binding	MF	0.9999999999	0.906464869856266	MF proteasome binding
GO:0006558	0.995044076590114	0.0342661127547611	1	25	L-phenylalanine metabolic process	BP	0.9999999999	0.906464869856266	BP L-phenylalanine metabolic process
GO:1902221	0.995044076590114	0.0342661127547611	1	25	erythrose 4-phosphate/phosphoenolpyruvate family amino acid metabolic process	BP	0.9999999999	0.906464869856266	BP erythrose 4-phosphate/phosphoenolpyruvate family amino acid metabolic process
GO:0016811	0.986322180732436	0.0343171451069017	6	61	hydrolase activity, acting on carbon-nitrogen (but not peptide) bonds, in linear amides	MF	0.9999999999	0.906464869856266	MF hydrolase activity, acting on carbon-nitrogen (but not peptide) bonds, in linear amides
GO:0006623	0.988522673148902	0.0343298915116937	4	50	protein targeting to vacuole	BP	0.9999999999	0.906464869856266	BP protein targeting to vacuole
GO:0072665	0.988522673148902	0.0343298915116937	4	50	protein localization to vacuole	BP	0.9999999999	0.906464869856266	BP protein localization to vacuole
GO:0072666	0.988522673148902	0.0343298915116937	4	50	establishment of protein localization to vacuole	BP	0.9999999999	0.906464869856266	BP establishment of protein localization to vacuole
GO:0071011	0.995025384013634	0.0343721898787543	1	25	precatalytic spliceosome	CC	0.9999999999	0.906464869856266	CC precatalytic spliceosome
GO:0035303	0.992060810838121	0.0346101089144595	2	33	regulation of dephosphorylation	BP	0.9999999999	0.910780612914199	BP regulation of dephosphorylation
GO:0006360	0.994975688428389	0.0349378551415881	1	23	transcription by RNA polymerase I	BP	0.9999999999	0.917324752783824	BP transcription by RNA polymerase I
GO:0008757	0.977426309609496	0.0350502360385621	29	205	S-adenosylmethionine-dependent methyltransferase activity	MF	0.9999999999	0.917324752783824	MF S-adenosylmethionine-dependent methyltransferase activity
GO:0006997	0.994923186562911	0.0350871845341234	1	24	nucleus organization	BP	0.9999999999	0.917324752783824	BP nucleus organization
GO:0006486	0.979106183022376	0.0353197941620498	20	149	protein glycosylation	BP	0.9999999999	0.917324752783824	BP protein glycosylation
GO:0043413	0.979106183022376	0.0353197941620498	20	149	macromolecule glycosylation	BP	0.9999999999	0.917324752783824	BP macromolecule glycosylation
GO:0008565	0.982838912421253	0.035455552676103	10	87	protein transporter activity	MF	0.9999999999	0.917324752783824	MF protein transporter activity
GO:0017016	0.984934136191848	0.0354572235847291	7	66	Ras GTPase binding	MF	0.9999999999	0.917324752783824	MF Ras GTPase binding
GO:0031267	0.984934136191848	0.0354572235847291	7	66	small GTPase binding	MF	0.9999999999	0.917324752783824	MF small GTPase binding
GO:0043130	0.98568349710587	0.0357252307471723	6	61	ubiquitin binding	MF	0.9999999999	0.92231264137384	MF ubiquitin binding
GO:0000187	1	0.0359994719312663	0	16	activation of MAPK activity	BP	0.9999999999	0.927440177086384	BP activation of MAPK activity
GO:0070085	0.977961009300442	0.0363091861654643	22	162	glycosylation	BP	0.9999999999	0.933458175989704	BP glycosylation
GO:0071007	1	0.0364498924303087	0	15	U2-type catalytic step 2 spliceosome	CC	0.9999999999	0.935115127349112	CC U2-type catalytic step 2 spliceosome
GO:0030515	0.994585102877029	0.0368472707297706	1	25	snoRNA binding	MF	0.9999999999	0.943336285927301	MF snoRNA binding
GO:0006553	1	0.0371468967586938	0	16	lysine metabolic process	BP	0.9999999999	0.949025822816379	BP lysine metabolic process
GO:0030955	1	0.0374814045735595	0	16	potassium ion binding	MF	0.9999999999	0.955581006830685	MF potassium ion binding
GO:0043414	0.976685211380747	0.0375720829491002	24	171	macromolecule methylation	BP	0.9999999999	0.955905504574306	BP macromolecule methylation
GO:0006555	0.991242901743525	0.0379024813139284	2	30	methionine metabolic process	BP	0.9999999999	0.961753564289108	BP methionine metabolic process
GO:0005770	0.983728507438098	0.0379587967965366	7	66	late endosome	CC	0.9999999999	0.961753564289108	CC late endosome
GO:0004523	0.975350781453285	0.0383771708256672	27	222	RNA-DNA hybrid ribonuclease activity	MF	0.9999999999	0.970348960484861	MF RNA-DNA hybrid ribonuclease activity
GO:0051703	1	0.0387209916843533	0	15	intraspecies interaction between organisms	BP	0.9999999999	0.977027821039557	BP intraspecies interaction between organisms
GO:0008139	0.99418270541716	0.0392201047725053	1	24	nuclear localization sequence binding	MF	0.9999999999	0.987589619764337	MF nuclear localization sequence binding
GO:0006458	0.986660241480611	0.0393419647886617	4	46	'de novo' protein folding	BP	0.9999999999	0.988628102875736	BP 'de novo' protein folding
GO:0051101	1	0.0396386165781275	0	14	regulation of DNA binding	BP	0.9999999999	0.994045715945967	BP regulation of DNA binding
GO:0051084	0.988201865821157	0.0400388942150267	3	39	'de novo' posttranslational protein folding	BP	0.9999999999	0.998666279339038	BP 'de novo' posttranslational protein folding
GO:0051085	0.988201865821157	0.0400388942150267	3	39	chaperone cofactor-dependent protein refolding	BP	0.9999999999	0.998666279339038	BP chaperone cofactor-dependent protein refolding
GO:0070585	0.986275651002716	0.0401923802733428	4	48	protein localization to mitochondrion	BP	0.9999999999	0.998666279339038	BP protein localization to mitochondrion
GO:0072655	0.986275651002716	0.0401923802733428	4	48	establishment of protein localization to mitochondrion	BP	0.9999999999	0.998666279339038	BP establishment of protein localization to mitochondrion
GO:0009408	0.97313757784355	0.0402300531675352	33	230	response to heat	BP	0.9999999999	0.998666279339038	BP response to heat
GO:0044089	0.983446553503854	0.0405909082185987	6	61	positive regulation of cellular component biogenesis	BP	0.9999999999	0.9999999999	BP positive regulation of cellular component biogenesis
GO:0043647	0.993903504087828	0.0407484983526196	1	24	inositol phosphate metabolic process	BP	0.9999999999	0.9999999999	BP inositol phosphate metabolic process
GO:0009378	0.98798592928739	0.0408390213448957	3	37	four-way junction helicase activity	MF	0.9999999999	0.9999999999	MF four-way junction helicase activity
GO:0046131	0.993846945256256	0.0410562399062063	1	24	pyrimidine ribonucleoside metabolic process	BP	0.9999999999	0.9999999999	BP pyrimidine ribonucleoside metabolic process
GO:0005844	1	0.0410827811244455	0	15	polysome	CC	0.9999999999	0.9999999999	CC polysome
GO:0071004	1	0.0418259578485102	0	15	U2-type prespliceosome	CC	0.9999999999	0.9999999999	CC U2-type prespliceosome
GO:0071010	1	0.0418259578485102	0	15	prespliceosome	CC	0.9999999999	0.9999999999	CC prespliceosome
GO:0000159	1	0.0419560077689122	0	13	protein phosphatase type 2A complex	CC	0.9999999999	0.9999999999	CC protein phosphatase type 2A complex
GO:0006474	1	0.0419899943246052	0	15	N-terminal protein amino acid acetylation	BP	0.9999999999	0.9999999999	BP N-terminal protein amino acid acetylation
GO:0043248	1	0.0423324582482291	0	14	proteasome assembly	BP	0.9999999999	0.9999999999	BP proteasome assembly
GO:0016571	0.982570572099381	0.0425655602041144	6	59	histone methylation	BP	0.9999999999	0.9999999999	BP histone methylation
GO:0051184	1	0.0426275819140526	0	15	cofactor transmembrane transporter activity	MF	0.9999999999	0.9999999999	MF cofactor transmembrane transporter activity
GO:0031401	0.975395619828023	0.0426374965883921	17	130	positive regulation of protein modification process	BP	0.9999999999	0.9999999999	BP positive regulation of protein modification process
GO:0044389	0.976988951036993	0.0428352585843591	13	109	ubiquitin-like protein ligase binding	MF	0.9999999999	0.9999999999	MF ubiquitin-like protein ligase binding
GO:0030127	1	0.0428696879814816	0	15	COPII vesicle coat	CC	0.9999999999	0.9999999999	CC COPII vesicle coat
GO:0043044	1	0.0432565123561927	0	13	ATP-dependent chromatin remodeling	BP	0.9999999999	0.9999999999	BP ATP-dependent chromatin remodeling
GO:0070727	0.967224544106374	0.043356884999301	69	430	cellular macromolecule localization	BP	0.9999999999	0.9999999999	BP cellular macromolecule localization
GO:0030433	0.985006064893534	0.0436604653378582	4	44	ubiquitin-dependent ERAD pathway	BP	0.9999999999	0.9999999999	BP ubiquitin-dependent ERAD pathway
GO:0002097	0.993372630239991	0.0437877170283408	1	23	tRNA wobble base modification	BP	0.9999999999	0.9999999999	BP tRNA wobble base modification
GO:0032182	0.980775265548509	0.0439856138104797	7	66	ubiquitin-like protein binding	MF	0.9999999999	0.9999999999	MF ubiquitin-like protein binding
GO:0048259	1	0.044018805946997	0	14	regulation of receptor-mediated endocytosis	BP	0.9999999999	0.9999999999	BP regulation of receptor-mediated endocytosis
GO:0060866	0.9932047462779	0.0448797616566617	1	22	leaf abscission	BP	0.9999999999	0.9999999999	BP leaf abscission
GO:0048586	0.984471672298657	0.0450761829989092	4	43	regulation of long-day photoperiodism, flowering	BP	0.9999999999	0.9999999999	BP regulation of long-day photoperiodism, flowering
GO:0032543	0.99307192285767	0.0452134965599646	1	24	mitochondrial translation	BP	0.9999999999	0.9999999999	BP mitochondrial translation
GO:0046854	0.9930692257636	0.045406679744372	1	23	phosphatidylinositol phosphorylation	BP	0.9999999999	0.9999999999	BP phosphatidylinositol phosphorylation
GO:0032197	0.975811067016738	0.0454408725128908	12	120	transposition, RNA-mediated	BP	0.9999999999	0.9999999999	BP transposition, RNA-mediated
GO:0010975	1	0.0458106031737594	0	15	regulation of neuron projection development	BP	0.9999999999	0.9999999999	BP regulation of neuron projection development
GO:0046173	0.992988026991854	0.0458372488104331	1	23	polyol biosynthetic process	BP	0.9999999999	0.9999999999	BP polyol biosynthetic process
GO:0043043	0.96590690559989	0.0459005685284946	59	390	peptide biosynthetic process	BP	0.9999999999	0.9999999999	BP peptide biosynthetic process
GO:0008169	1	0.0465554395164884	0	14	C-methyltransferase activity	MF	0.9999999999	0.9999999999	MF C-methyltransferase activity
GO:0032451	0.992743988157001	0.0471246366491418	1	23	demethylase activity	MF	0.9999999999	0.9999999999	MF demethylase activity
GO:0006551	1	0.0474726772771472	0	15	leucine metabolic process	BP	0.9999999999	0.9999999999	BP leucine metabolic process
GO:0003887	0.969190539305517	0.0475720822701563	26	214	DNA-directed DNA polymerase activity	MF	0.9999999999	0.9999999999	MF DNA-directed DNA polymerase activity
GO:0010605	0.962324447118813	0.0476157865820815	96	582	negative regulation of macromolecule metabolic process	BP	0.9999999999	0.9999999999	BP negative regulation of macromolecule metabolic process
GO:0031011	1	0.0483776780333353	0	14	Ino80 complex	CC	0.9999999999	0.9999999999	CC Ino80 complex
GO:0033202	1	0.0483776780333353	0	14	DNA helicase complex	CC	0.9999999999	0.9999999999	CC DNA helicase complex
GO:0001934	0.976915298012639	0.0495041305153539	8	73	positive regulation of protein phosphorylation	BP	0.9999999999	0.9999999999	BP positive regulation of protein phosphorylation
GO:0046134	0.992281564532845	0.0495376584939284	1	23	pyrimidine nucleoside biosynthetic process	BP	0.9999999999	0.9999999999	BP pyrimidine nucleoside biosynthetic process
GO:0050684	0.979330488631556	0.0495915969232832	6	56	regulation of mRNA processing	BP	0.9999999999	0.9999999999	BP regulation of mRNA processing
GO:0005737	0.95520695838452	0.0496690118945506	514	2890	cytoplasm	CC	0.9999999999	0.9999999999	CC cytoplasm
