# Supplementary material for: Transcriptional Regulation of Pine Male and Female Cone Initiation and Development: Key Players Identified Through Comparative Transcriptomics
Source: Front Genet. 2022 Mar 18;13:815093. doi: 10.3389/fgene.2022.815093 (PMC8971679; doi:10.3389/fgene.2022.815093)
Supplement: Supplementary file 2 [file DataSheet3.ZIP › SUP_GSEA/salmon.gene.counts.matrix.Bud_vs_Needles.DESeq2.DE_results.P0.001_C2.DE.subset.GOseq.enriched]

category	over_represented_pvalue	under_represented_pvalue	numDEInCat	numInCat	term	ontology	over_represented_FDR	go_term	gene_ids
GO:0031224	8.03540563235382e-86	1	1299	4186	intrinsic component of membrane	CC	9.85381792695548e-82	CC intrinsic component of membrane	Pdensi_DN10028_c0_g1d386351, Pdensi_DN10115_c0_g1d172805, Pdensi_DN10129_c0_g1d386473, Pdensi_DN10155_c0_g1d172859, Pdensi_DN10347_c0_g1d209793, Pdensi_DN10400_c0_g1d519127, Pdensi_DN10517_c0_g1d209957, Pdensi_DN10542_c0_g1d209911, Pdensi_DN10570_c0_g1d455641, Pdensi_DN10709_c0_g1d173655, Pdensi_DN10709_c0_g1d173656, Pdensi_DN10846_c0_g1d335071, Pdensi_DN10853_c0_g1d5059, Pdensi_DN10856_c0_g1d387…
GO:0044436	7.5207077998379e-81	1	239	377	thylakoid part	CC	4.61132198747061e-77	CC thylakoid part	Pdensi_DN10115_c0_g1d172805, Pdensi_DN10347_c0_g1d209793, Pdensi_DN10387_c0_g1d173149, Pdensi_DN10517_c0_g1d209957, Pdensi_DN10616_c0_g1d455771, Pdensi_DN10671_c0_g1, Pdensi_DN10759_c0_g1d103777, Pdensi_DN10856_c0_g1d387249, Pdensi_DN10885_c0_g1d335033, Pdensi_DN10909_c0_g2, Pdensi_DN1095_c0_g1d203057, Pdensi_DN11196_c0_g1d5219, Pdensi_DN11231_c0_g1, Pdensi_DN11297_c0_g1, Pdensi_DN11491_c0_g1d210…
GO:0016021	1.92062619476854e-79	1	1247	4059	integral component of membrane	CC	7.85087967548221e-76	CC integral component of membrane	Pdensi_DN10028_c0_g1d386351, Pdensi_DN10115_c0_g1d172805, Pdensi_DN10129_c0_g1d386473, Pdensi_DN10155_c0_g1d172859, Pdensi_DN10347_c0_g1d209793, Pdensi_DN10400_c0_g1d519127, Pdensi_DN10517_c0_g1d209957, Pdensi_DN10542_c0_g1d209911, Pdensi_DN10570_c0_g1d455641, Pdensi_DN10709_c0_g1d173655, Pdensi_DN10709_c0_g1d173656, Pdensi_DN10846_c0_g1d335071, Pdensi_DN10853_c0_g1d5059, Pdensi_DN10856_c0_g1d387…
GO:0009535	1.56275953240236e-73	1	212	330	chloroplast thylakoid membrane	CC	3.30764199166369e-70	CC chloroplast thylakoid membrane	Pdensi_DN10115_c0_g1d172805, Pdensi_DN10347_c0_g1d209793, Pdensi_DN10387_c0_g1d173149, Pdensi_DN10517_c0_g1d209957, Pdensi_DN10616_c0_g1d455771, Pdensi_DN10671_c0_g1, Pdensi_DN10856_c0_g1d387249, Pdensi_DN10885_c0_g1d335033, Pdensi_DN10909_c0_g2, Pdensi_DN1095_c0_g1d203057, Pdensi_DN11196_c0_g1d5219, Pdensi_DN11231_c0_g1, Pdensi_DN11491_c0_g1d210705, Pdensi_DN11834_c0_g1d336839, Pdensi_DN12020_c0…
GO:0055035	1.56275953240236e-73	1	212	330	plastid thylakoid membrane	CC	3.30764199166369e-70	CC plastid thylakoid membrane	Pdensi_DN10115_c0_g1d172805, Pdensi_DN10347_c0_g1d209793, Pdensi_DN10387_c0_g1d173149, Pdensi_DN10517_c0_g1d209957, Pdensi_DN10616_c0_g1d455771, Pdensi_DN10671_c0_g1, Pdensi_DN10856_c0_g1d387249, Pdensi_DN10885_c0_g1d335033, Pdensi_DN10909_c0_g2, Pdensi_DN1095_c0_g1d203057, Pdensi_DN11196_c0_g1d5219, Pdensi_DN11231_c0_g1, Pdensi_DN11491_c0_g1d210705, Pdensi_DN11834_c0_g1d336839, Pdensi_DN12020_c0…
GO:0044425	1.61835211204291e-73	1	1366	4649	membrane part	CC	3.30764199166369e-70	CC membrane part	Pdensi_DN10028_c0_g1d386351, Pdensi_DN10115_c0_g1d172805, Pdensi_DN10129_c0_g1d386473, Pdensi_DN10155_c0_g1d172859, Pdensi_DN10347_c0_g1d209793, Pdensi_DN10387_c0_g1d173149, Pdensi_DN10400_c0_g1d519127, Pdensi_DN10517_c0_g1d209957, Pdensi_DN10542_c0_g1d209911, Pdensi_DN10570_c0_g1d455641, Pdensi_DN10709_c0_g1d173655, Pdensi_DN10709_c0_g1d173656, Pdensi_DN10759_c0_g1d103777, Pdensi_DN10846_c0_g1d3…
GO:0034357	3.38092247813307e-71	1	213	339	photosynthetic membrane	CC	5.18253154366822e-68	CC photosynthetic membrane	Pdensi_DN10115_c0_g1d172805, Pdensi_DN10347_c0_g1d209793, Pdensi_DN10387_c0_g1d173149, Pdensi_DN10517_c0_g1d209957, Pdensi_DN10616_c0_g1d455771, Pdensi_DN10671_c0_g1, Pdensi_DN10856_c0_g1d387249, Pdensi_DN10885_c0_g1d335033, Pdensi_DN10909_c0_g2, Pdensi_DN1095_c0_g1d203057, Pdensi_DN11196_c0_g1d5219, Pdensi_DN11231_c0_g1, Pdensi_DN11491_c0_g1d210705, Pdensi_DN11834_c0_g1d336839, Pdensi_DN12020_c0…
GO:0042651	3.38092247813307e-71	1	213	339	thylakoid membrane	CC	5.18253154366822e-68	CC thylakoid membrane	Pdensi_DN10115_c0_g1d172805, Pdensi_DN10347_c0_g1d209793, Pdensi_DN10387_c0_g1d173149, Pdensi_DN10517_c0_g1d209957, Pdensi_DN10616_c0_g1d455771, Pdensi_DN10671_c0_g1, Pdensi_DN10856_c0_g1d387249, Pdensi_DN10885_c0_g1d335033, Pdensi_DN10909_c0_g2, Pdensi_DN1095_c0_g1d203057, Pdensi_DN11196_c0_g1d5219, Pdensi_DN11231_c0_g1, Pdensi_DN11491_c0_g1d210705, Pdensi_DN11834_c0_g1d336839, Pdensi_DN12020_c0…
GO:0044434	7.14382852958157e-71	1	488	1186	chloroplast part	CC	9.73386325091764e-68	CC chloroplast part	Pdensi_DN10115_c0_g1d172805, Pdensi_DN10202_c0_g1, Pdensi_DN10273_c1_g1, Pdensi_DN10347_c0_g1d209793, Pdensi_DN10363_c0_g1, Pdensi_DN10387_c0_g1d173149, Pdensi_DN10517_c0_g1d209957, Pdensi_DN10616_c0_g1d455771, Pdensi_DN10671_c0_g1, Pdensi_DN10695_c0_g1d49277, Pdensi_DN10745_c0_g1, Pdensi_DN10759_c0_g1d103777, Pdensi_DN10846_c0_g1d335071, Pdensi_DN10856_c0_g1d387249, Pdensi_DN10885_c0_g1d335033, …
GO:0044435	1.64584715063711e-69	1	494	1215	plastid part	CC	2.01830236082629e-66	CC plastid part	Pdensi_DN10115_c0_g1d172805, Pdensi_DN10202_c0_g1, Pdensi_DN10273_c1_g1, Pdensi_DN10347_c0_g1d209793, Pdensi_DN10363_c0_g1, Pdensi_DN10387_c0_g1d173149, Pdensi_DN10517_c0_g1d209957, Pdensi_DN10616_c0_g1d455771, Pdensi_DN10671_c0_g1, Pdensi_DN10695_c0_g1d49277, Pdensi_DN10745_c0_g1, Pdensi_DN10759_c0_g1d103777, Pdensi_DN10846_c0_g1d335071, Pdensi_DN10856_c0_g1d387249, Pdensi_DN10885_c0_g1d335033, …
GO:0005576	1.69526012520993e-68	1	403	918	extracellular region	CC	1.88990681049539e-65	CC extracellular region	Pdensi_DN10099_c0_g1d386291, Pdensi_DN10374_c0_g1d334259, Pdensi_DN10620_c0_g1d4883, Pdensi_DN10697_c0_g1d49317, Pdensi_DN10855_c0_g1d210150, Pdensi_DN10940_c0_g1d5120, Pdensi_DN11282_c0_g1d174432, Pdensi_DN11539_c0_g1d336199, Pdensi_DN11627_c0_g1d457795, Pdensi_DN12216_c0_g1, Pdensi_DN12400_c0_g1d389834, Pdensi_DN12533_c0_g1d176409, Pdensi_DN12546_c0_g1d6477, Pdensi_DN12559_c0_g1, Pdensi_DN12573…
GO:0016020	9.19803219302503e-66	1	1460	5147	membrane	CC	9.39962239858883e-63	CC membrane	Pdensi_DN10028_c0_g1d386351, Pdensi_DN10085_c0_g1d4516, Pdensi_DN10115_c0_g1d172805, Pdensi_DN10129_c0_g1d386473, Pdensi_DN10152_c0_g2d386377, Pdensi_DN10155_c0_g1d172859, Pdensi_DN10347_c0_g1d209793, Pdensi_DN10363_c0_g1, Pdensi_DN10387_c0_g1d173149, Pdensi_DN10517_c0_g1d209957, Pdensi_DN10527_c0_g1d173309, Pdensi_DN10542_c0_g1d209911, Pdensi_DN10616_c0_g1d455771, Pdensi_DN10671_c0_g1, Pdensi_DN…
GO:0005886	1.8054934240266e-62	1	855	2657	plasma membrane	CC	1.70313583529525e-59	CC plasma membrane	Pdensi_DN10028_c0_g1d386351, Pdensi_DN10129_c0_g1d386473, Pdensi_DN10155_c0_g1d172859, Pdensi_DN10527_c0_g1d173309, Pdensi_DN10542_c0_g1d209911, Pdensi_DN10709_c0_g1d173655, Pdensi_DN10709_c0_g1d173656, Pdensi_DN10853_c0_g1d5059, Pdensi_DN10940_c0_g1d5120, Pdensi_DN10979_c0_g1d103979, Pdensi_DN11112_c0_g1d387695, Pdensi_DN11256_c0_g1d5270, Pdensi_DN11283_c0_g1d210457, Pdensi_DN11420_c0_g3, Pdensi…
GO:0004672	2.32035991351398e-60	1	512	1375	protein kinase activity	MF	2.03246954424442e-57	MF protein kinase activity	Pdensi_DN10028_c0_g1d386351, Pdensi_DN10155_c0_g1d172859, Pdensi_DN1090_c0_g1d164642, Pdensi_DN10940_c0_g1d5120, Pdensi_DN11256_c0_g1d5270, Pdensi_DN11330_c0_g1d457149, Pdensi_DN11784_c0_g1, Pdensi_DN11891_c0_g1, Pdensi_DN11962_c0_g1d175453, Pdensi_DN11998_c0_g1d389096, Pdensi_DN12062_c0_g2, Pdensi_DN12120_c0_g1, Pdensi_DN12166_c0_g1d337469, Pdensi_DN12647_c0_g1d105770, Pdensi_DN12725_c0_g3, Pden…
GO:0004674	7.91742519678303e-57	1	478	1283	protein serine/threonine kinase activity	MF	6.47275901254336e-54	MF protein serine/threonine kinase activity	Pdensi_DN10155_c0_g1d172859, Pdensi_DN1090_c0_g1d164642, Pdensi_DN10940_c0_g1d5120, Pdensi_DN11256_c0_g1d5270, Pdensi_DN11330_c0_g1d457149, Pdensi_DN11784_c0_g1, Pdensi_DN11891_c0_g1, Pdensi_DN11962_c0_g1d175453, Pdensi_DN11998_c0_g1d389096, Pdensi_DN12062_c0_g2, Pdensi_DN12120_c0_g1, Pdensi_DN12166_c0_g1d337469, Pdensi_DN12647_c0_g1d105770, Pdensi_DN12725_c0_g3, Pdensi_DN13003_c0_g1d212187, Pden…
GO:0003824	2.14984749363685e-54	1	2399	9857	catalytic activity	MF	1.64772373840429e-51	MF catalytic activity	Pdensi_DN10026_c0_g1, Pdensi_DN10028_c0_g1d386351, Pdensi_DN10099_c0_g1d386291, Pdensi_DN10115_c0_g1d172805, Pdensi_DN10155_c0_g1d172859, Pdensi_DN10213_c0_g1d518881, Pdensi_DN10236_c0_g1d455061, Pdensi_DN10307_c0_g1d209805, Pdensi_DN10313_c0_g1d455218, Pdensi_DN10363_c0_g1, Pdensi_DN10374_c0_g1d334259, Pdensi_DN10387_c0_g1d173149, Pdensi_DN10400_c0_g1d519127, Pdensi_DN10527_c0_g1d173309, Pdensi_…
GO:0016773	1.45723400287286e-52	1	535	1529	phosphotransferase activity, alcohol group as acceptor	MF	1.0511800339547e-49	MF phosphotransferase activity, alcohol group as acceptor	Pdensi_DN10028_c0_g1d386351, Pdensi_DN10155_c0_g1d172859, Pdensi_DN1090_c0_g1d164642, Pdensi_DN10940_c0_g1d5120, Pdensi_DN11256_c0_g1d5270, Pdensi_DN11330_c0_g1d457149, Pdensi_DN11784_c0_g1, Pdensi_DN11891_c0_g1, Pdensi_DN11962_c0_g1d175453, Pdensi_DN11998_c0_g1d389096, Pdensi_DN12062_c0_g2, Pdensi_DN12120_c0_g1, Pdensi_DN12166_c0_g1d337469, Pdensi_DN12647_c0_g1d105770, Pdensi_DN12725_c0_g3, Pden…
GO:0044699	3.779095570794e-51	1	1920	7501	NA	NA	2.57461383248038e-48	none	Pdensi_DN10026_c0_g1, Pdensi_DN10028_c0_g1d386351, Pdensi_DN10109_c0_g1d172869, Pdensi_DN10115_c0_g1d172805, Pdensi_DN10129_c0_g1d386473, Pdensi_DN10202_c0_g1, Pdensi_DN10229_c0_g1d266775, Pdensi_DN10258_c0_g1d266747, Pdensi_DN10313_c0_g1d455218, Pdensi_DN10374_c0_g1d334259, Pdensi_DN10387_c0_g1d173149, Pdensi_DN10400_c0_g1d519127, Pdensi_DN10527_c0_g1d173309, Pdensi_DN10542_c0_g1d209911, Pdensi_…
GO:0016301	2.0301659204476e-50	1	551	1612	kinase activity	MF	1.31031182539205e-47	MF kinase activity	Pdensi_DN10028_c0_g1d386351, Pdensi_DN10155_c0_g1d172859, Pdensi_DN10713_c0_g1d173641, Pdensi_DN1090_c0_g1d164642, Pdensi_DN10940_c0_g1d5120, Pdensi_DN11256_c0_g1d5270, Pdensi_DN11330_c0_g1d457149, Pdensi_DN11784_c0_g1, Pdensi_DN11891_c0_g1, Pdensi_DN11962_c0_g1d175453, Pdensi_DN11998_c0_g1d389096, Pdensi_DN12002_c0_g1d337207, Pdensi_DN12062_c0_g2, Pdensi_DN12120_c0_g1, Pdensi_DN12166_c0_g1d33746…
GO:0005575	7.95749654846085e-47	1	3743	16681	cellular_component	CC	4.87913900868877e-44	CC cellular_component	Pdensi_DN10026_c0_g1, Pdensi_DN10028_c0_g1d386351, Pdensi_DN10080_c0_g1d172654, Pdensi_DN10085_c0_g1d4516, Pdensi_DN10099_c0_g1d386291, Pdensi_DN10115_c0_g1d172805, Pdensi_DN10129_c0_g1d386473, Pdensi_DN10152_c0_g2d386377, Pdensi_DN10155_c0_g1d172859, Pdensi_DN10202_c0_g1, Pdensi_DN10213_c0_g1d518881, Pdensi_DN10229_c0_g1d266775, Pdensi_DN10236_c0_g1d455061, Pdensi_DN10273_c1_g1, Pdensi_DN10307_c…
GO:0050896	5.51571024977496e-46	1	1303	4825	response to stimulus	BP	3.22091213299954e-43	BP response to stimulus	Pdensi_DN10028_c0_g1d386351, Pdensi_DN10085_c0_g1d4516, Pdensi_DN10229_c0_g1d266775, Pdensi_DN10236_c0_g1d455061, Pdensi_DN10258_c0_g1d266747, Pdensi_DN10307_c0_g1d209805, Pdensi_DN10527_c0_g1d173309, Pdensi_DN10540_c0_g1d49214, Pdensi_DN10546_c0_g1d4860, Pdensi_DN10616_c0_g1d455771, Pdensi_DN10671_c0_g1, Pdensi_DN10694_c0_g1d173487, Pdensi_DN10695_c0_g1d49277, Pdensi_DN10697_c0_g1d49317, Pdensi_…
GO:0003674	3.60765831923028e-42	1	3835	17315	molecular_function	MF	2.01094154403277e-39	MF molecular_function	Pdensi_DN10026_c0_g1, Pdensi_DN10028_c0_g1d386351, Pdensi_DN10099_c0_g1d386291, Pdensi_DN10109_c0_g1d172869, Pdensi_DN10115_c0_g1d172805, Pdensi_DN10155_c0_g1d172859, Pdensi_DN10202_c0_g1, Pdensi_DN10213_c0_g1d518881, Pdensi_DN10229_c0_g1d266775, Pdensi_DN10236_c0_g1d455061, Pdensi_DN10307_c0_g1d209805, Pdensi_DN10313_c0_g1d455218, Pdensi_DN10363_c0_g1, Pdensi_DN10374_c0_g1d334259, Pdensi_DN10387…
GO:0046906	3.54018708967366e-39	1	167	326	tetrapyrrole binding	MF	1.88753540350731e-36	MF tetrapyrrole binding	Pdensi_DN10697_c0_g1d49317, Pdensi_DN10855_c0_g1d210150, Pdensi_DN10989_c0_g1d335310, Pdensi_DN11042_c0_g1d104080, Pdensi_DN11879_c0_g1, Pdensi_DN12095_c0_g1d175594, Pdensi_DN12484_c0_g1d50749, Pdensi_DN12546_c0_g1d6477, Pdensi_DN12573_c0_g1d176329, Pdensi_DN12981_c0_g2, Pdensi_DN13510_c0_g1d212689, Pdensi_DN13554_c0_g1d461922, Pdensi_DN13606_c0_g1d340396, Pdensi_DN13698_c0_g1, Pdensi_DN14029_c0_…
GO:0016491	2.1404971424451e-38	1	479	1447	oxidoreductase activity	MF	1.09370485240851e-35	MF oxidoreductase activity	Pdensi_DN10616_c0_g1d455771, Pdensi_DN10697_c0_g1d49317, Pdensi_DN10769_c0_g1d267536, Pdensi_DN10846_c0_g1d335071, Pdensi_DN10855_c0_g1d210150, Pdensi_DN1095_c0_g1d203057, Pdensi_DN10989_c0_g1d335310, Pdensi_DN11042_c0_g1d104080, Pdensi_DN11178_c0_g1d104168, Pdensi_DN11344_c0_g1d5349, Pdensi_DN11491_c0_g1d210705, Pdensi_DN11539_c0_g1d336199, Pdensi_DN11879_c0_g1, Pdensi_DN12095_c0_g1d175594, Pden…
GO:0006468	3.45260053430354e-34	1	353	992	protein phosphorylation	BP	1.69356961408657e-31	BP protein phosphorylation	Pdensi_DN10155_c0_g1d172859, Pdensi_DN10940_c0_g1d5120, Pdensi_DN11256_c0_g1d5270, Pdensi_DN11330_c0_g1d457149, Pdensi_DN11784_c0_g1, Pdensi_DN11962_c0_g1d175453, Pdensi_DN11998_c0_g1d389096, Pdensi_DN12062_c0_g2, Pdensi_DN12120_c0_g1, Pdensi_DN12166_c0_g1d337469, Pdensi_DN12249_c0_g1, Pdensi_DN12525_c0_g1, Pdensi_DN12725_c0_g3, Pdensi_DN13003_c0_g1d212187, Pdensi_DN13092_c0_g1d177216, Pdensi_DN1…
GO:0009579	4.71996686899913e-33	1	130	245	thylakoid	CC	2.22619052748217e-30	CC thylakoid	Pdensi_DN10347_c0_g1d209793, Pdensi_DN10387_c0_g1d173149, Pdensi_DN10616_c0_g1d455771, Pdensi_DN10671_c0_g1, Pdensi_DN10885_c0_g1d335033, Pdensi_DN10909_c0_g2, Pdensi_DN11196_c0_g1d5219, Pdensi_DN11297_c0_g1, Pdensi_DN11834_c0_g1d336839, Pdensi_DN12020_c0_g1d5957, Pdensi_DN12972_c0_g1d271183, Pdensi_DN13077_c0_g1d390972, Pdensi_DN13226_c0_g1, Pdensi_DN13344_c0_g1, Pdensi_DN13656_c0_g1d462100, Pde…
GO:0008150	3.6846661280159e-32	1	3615	16588	biological_process	BP	1.67352076769848e-29	BP biological_process	Pdensi_DN10026_c0_g1, Pdensi_DN10028_c0_g1d386351, Pdensi_DN10080_c0_g1d172654, Pdensi_DN10085_c0_g1d4516, Pdensi_DN10099_c0_g1d386291, Pdensi_DN10109_c0_g1d172869, Pdensi_DN10115_c0_g1d172805, Pdensi_DN10129_c0_g1d386473, Pdensi_DN10152_c0_g2d386377, Pdensi_DN10155_c0_g1d172859, Pdensi_DN10202_c0_g1, Pdensi_DN10213_c0_g1d518881, Pdensi_DN10229_c0_g1d266775, Pdensi_DN10236_c0_g1d455061, Pdensi_DN…
GO:0009521	1.18781527130476e-31	1	63	81	photosystem	CC	5.20220666857511e-29	CC photosystem	Pdensi_DN10347_c0_g1d209793, Pdensi_DN10517_c0_g1d209957, Pdensi_DN10759_c0_g1d103777, Pdensi_DN11297_c0_g1, Pdensi_DN12949_c0_g1d106124, Pdensi_DN12972_c0_g1d271183, Pdensi_DN13606_c0_g1d340396, Pdensi_DN14130_c0_g1d341378, Pdensi_DN14334_c1_g1, Pdensi_DN14461_c1_g1, Pdensi_DN14648_c0_g1d53257, Pdensi_DN14891_c0_g1, Pdensi_DN15045_c0_g1d53811, Pdensi_DN15441_c0_g1d214349, Pdensi_DN15697_c0_g1, P…
GO:0020037	9.25926769587751e-31	1	141	285	heme binding	MF	3.91539309498434e-28	MF heme binding	Pdensi_DN10697_c0_g1d49317, Pdensi_DN10855_c0_g1d210150, Pdensi_DN10989_c0_g1d335310, Pdensi_DN11042_c0_g1d104080, Pdensi_DN11879_c0_g1, Pdensi_DN12095_c0_g1d175594, Pdensi_DN12484_c0_g1d50749, Pdensi_DN12546_c0_g1d6477, Pdensi_DN12573_c0_g1d176329, Pdensi_DN12981_c0_g2, Pdensi_DN13510_c0_g1d212689, Pdensi_DN13554_c0_g1d461922, Pdensi_DN13698_c0_g1, Pdensi_DN14029_c0_g1d52451, Pdensi_DN14182_c1_g…
GO:0016310	1.47132099603084e-30	1	374	1112	phosphorylation	BP	6.01426979144205e-28	BP phosphorylation	Pdensi_DN10155_c0_g1d172859, Pdensi_DN10713_c0_g1d173641, Pdensi_DN10940_c0_g1d5120, Pdensi_DN11256_c0_g1d5270, Pdensi_DN11330_c0_g1d457149, Pdensi_DN11784_c0_g1, Pdensi_DN11962_c0_g1d175453, Pdensi_DN11998_c0_g1d389096, Pdensi_DN12062_c0_g2, Pdensi_DN12120_c0_g1, Pdensi_DN12166_c0_g1d337469, Pdensi_DN12249_c0_g1, Pdensi_DN12456_c0_g1d6343, Pdensi_DN12525_c0_g1, Pdensi_DN12725_c0_g3, Pdensi_DN130…
GO:0006950	1.21315455710218e-29	1	969	3682	response to stress	BP	4.79900462378842e-27	BP response to stress	Pdensi_DN10028_c0_g1d386351, Pdensi_DN10236_c0_g1d455061, Pdensi_DN10307_c0_g1d209805, Pdensi_DN10540_c0_g1d49214, Pdensi_DN10546_c0_g1d4860, Pdensi_DN10616_c0_g1d455771, Pdensi_DN10671_c0_g1, Pdensi_DN10695_c0_g1d49277, Pdensi_DN10697_c0_g1d49317, Pdensi_DN10751_c0_g1d49359, Pdensi_DN10855_c0_g1d210150, Pdensi_DN10885_c0_g1d335033, Pdensi_DN1095_c0_g1d203057, Pdensi_DN10979_c0_g1d103979, Pdensi_…
GO:0009536	1.1353861520798e-28	1	579	1994	plastid	CC	4.35101261967331e-26	CC plastid	Pdensi_DN10115_c0_g1d172805, Pdensi_DN10313_c0_g1d455218, Pdensi_DN10347_c0_g1d209793, Pdensi_DN10387_c0_g1d173149, Pdensi_DN10616_c0_g1d455771, Pdensi_DN10671_c0_g1, Pdensi_DN10713_c0_g1d173641, Pdensi_DN10745_c0_g1, Pdensi_DN10846_c0_g1d335071, Pdensi_DN10856_c0_g1d387249, Pdensi_DN10882_c0_g1, Pdensi_DN10885_c0_g1d335033, Pdensi_DN10909_c0_g2, Pdensi_DN10938_c0_g1d173901, Pdensi_DN1095_c0_g1d2…
GO:0044710	1.6708152417922e-28	1	966	3671	NA	NA	6.20885070002962e-26	none	Pdensi_DN10313_c0_g1d455218, Pdensi_DN10374_c0_g1d334259, Pdensi_DN10387_c0_g1d173149, Pdensi_DN10400_c0_g1d519127, Pdensi_DN10616_c0_g1d455771, Pdensi_DN10695_c0_g1d49277, Pdensi_DN10697_c0_g1d49317, Pdensi_DN10713_c0_g1d173641, Pdensi_DN10769_c0_g1d267536, Pdensi_DN10846_c0_g1d335071, Pdensi_DN10855_c0_g1d210150, Pdensi_DN10950_c0_g1d387414, Pdensi_DN1095_c0_g1d203057, Pdensi_DN10989_c0_g1d3353…
GO:0005618	2.29158046096457e-28	1	202	505	cell wall	CC	8.02904319794529e-26	CC cell wall	Pdensi_DN10099_c0_g1d386291, Pdensi_DN10620_c0_g1d4883, Pdensi_DN10697_c0_g1d49317, Pdensi_DN10855_c0_g1d210150, Pdensi_DN12216_c0_g1, Pdensi_DN12546_c0_g1d6477, Pdensi_DN12559_c0_g1, Pdensi_DN12573_c0_g1d176329, Pdensi_DN12589_c0_g1d176330, Pdensi_DN12608_c0_g1d459878, Pdensi_DN12766_c1_g1, Pdensi_DN13044_c0_g1d460723, Pdensi_DN13283_c0_g1d271643, Pdensi_DN13389_c0_g1d339845, Pdensi_DN13510_c0_g…
GO:0030312	2.29158046096457e-28	1	202	505	external encapsulating structure	CC	8.02904319794529e-26	CC external encapsulating structure	Pdensi_DN10099_c0_g1d386291, Pdensi_DN10620_c0_g1d4883, Pdensi_DN10697_c0_g1d49317, Pdensi_DN10855_c0_g1d210150, Pdensi_DN12216_c0_g1, Pdensi_DN12546_c0_g1d6477, Pdensi_DN12559_c0_g1, Pdensi_DN12573_c0_g1d176329, Pdensi_DN12589_c0_g1d176330, Pdensi_DN12608_c0_g1d459878, Pdensi_DN12766_c1_g1, Pdensi_DN13044_c0_g1d460723, Pdensi_DN13283_c0_g1d271643, Pdensi_DN13389_c0_g1d339845, Pdensi_DN13510_c0_g…
GO:0015979	3.05159523157434e-28	1	76	117	photosynthesis	BP	1.03949200902211e-25	BP photosynthesis	Pdensi_DN10347_c0_g1d209793, Pdensi_DN10517_c0_g1d209957, Pdensi_DN10759_c0_g1d103777, Pdensi_DN11297_c0_g1, Pdensi_DN12373_c0_g1d521241, Pdensi_DN12949_c0_g1d106124, Pdensi_DN12972_c0_g1d271183, Pdensi_DN13040_c0_g1d339239, Pdensi_DN13575_c0_g1, Pdensi_DN14334_c1_g1, Pdensi_DN14891_c0_g1, Pdensi_DN15045_c0_g1d53811, Pdensi_DN15174_c0_g1d53919, Pdensi_DN15830_c0_g1, Pdensi_DN15830_c0_g1d396867, P…
GO:0055114	4.46731209824195e-28	1	350	1042	oxidation-reduction process	BP	1.48061211515516e-25	BP oxidation-reduction process	Pdensi_DN10387_c0_g1d173149, Pdensi_DN10616_c0_g1d455771, Pdensi_DN10697_c0_g1d49317, Pdensi_DN10769_c0_g1d267536, Pdensi_DN10855_c0_g1d210150, Pdensi_DN10989_c0_g1d335310, Pdensi_DN11042_c0_g1d104080, Pdensi_DN11178_c0_g1d104168, Pdensi_DN11344_c0_g1d5349, Pdensi_DN11491_c0_g1d210705, Pdensi_DN11539_c0_g1d336199, Pdensi_DN11879_c0_g1, Pdensi_DN12095_c0_g1d175594, Pdensi_DN12129_c0_g1d105271, Pde…
GO:0009507	6.84509308319278e-28	1	560	1926	chloroplast	CC	2.20898359155771e-25	CC chloroplast	Pdensi_DN10115_c0_g1d172805, Pdensi_DN10313_c0_g1d455218, Pdensi_DN10347_c0_g1d209793, Pdensi_DN10387_c0_g1d173149, Pdensi_DN10616_c0_g1d455771, Pdensi_DN10671_c0_g1, Pdensi_DN10713_c0_g1d173641, Pdensi_DN10745_c0_g1, Pdensi_DN10846_c0_g1d335071, Pdensi_DN10856_c0_g1d387249, Pdensi_DN10882_c0_g1, Pdensi_DN10885_c0_g1d335033, Pdensi_DN10909_c0_g2, Pdensi_DN10938_c0_g1d173901, Pdensi_DN1095_c0_g1d2…
GO:0009534	1.61843737493995e-27	1	80	126	chloroplast thylakoid	CC	4.96172438222214e-25	CC chloroplast thylakoid	Pdensi_DN10347_c0_g1d209793, Pdensi_DN10387_c0_g1d173149, Pdensi_DN10616_c0_g1d455771, Pdensi_DN10671_c0_g1, Pdensi_DN11196_c0_g1d5219, Pdensi_DN11834_c0_g1d336839, Pdensi_DN12020_c0_g1d5957, Pdensi_DN12972_c0_g1d271183, Pdensi_DN13077_c0_g1d390972, Pdensi_DN13226_c0_g1, Pdensi_DN13344_c0_g1, Pdensi_DN13677_c0_g1d340413, Pdensi_DN14199_c0_g1d341436, Pdensi_DN145_c0_g1d97651, Pdensi_DN14648_c0_g1d…
GO:0031976	1.61843737493995e-27	1	80	126	plastid thylakoid	CC	4.96172438222214e-25	CC plastid thylakoid	Pdensi_DN10347_c0_g1d209793, Pdensi_DN10387_c0_g1d173149, Pdensi_DN10616_c0_g1d455771, Pdensi_DN10671_c0_g1, Pdensi_DN11196_c0_g1d5219, Pdensi_DN11834_c0_g1d336839, Pdensi_DN12020_c0_g1d5957, Pdensi_DN12972_c0_g1d271183, Pdensi_DN13077_c0_g1d390972, Pdensi_DN13226_c0_g1, Pdensi_DN13344_c0_g1, Pdensi_DN13677_c0_g1d340413, Pdensi_DN14199_c0_g1d341436, Pdensi_DN145_c0_g1d97651, Pdensi_DN14648_c0_g1d…
GO:0005524	1.77700720047841e-27	1	905	3520	ATP binding	MF	5.31498519499188e-25	MF ATP binding	Pdensi_DN10026_c0_g1, Pdensi_DN10155_c0_g1d172859, Pdensi_DN10236_c0_g1d455061, Pdensi_DN10307_c0_g1d209805, Pdensi_DN10540_c0_g1d49214, Pdensi_DN10546_c0_g1d4860, Pdensi_DN10713_c0_g1d173641, Pdensi_DN10882_c0_g1, Pdensi_DN1090_c0_g1d164642, Pdensi_DN10938_c0_g1d387493, Pdensi_DN10940_c0_g1d5120, Pdensi_DN11256_c0_g1d5270, Pdensi_DN11280_c0_g1d210462, Pdensi_DN11283_c0_g1d210457, Pdensi_DN11330_…
GO:0032559	2.70201407035028e-27	1	917	3581	adenyl ribonucleotide binding	MF	7.88923774873941e-25	MF adenyl ribonucleotide binding	Pdensi_DN10026_c0_g1, Pdensi_DN10155_c0_g1d172859, Pdensi_DN10236_c0_g1d455061, Pdensi_DN10307_c0_g1d209805, Pdensi_DN10540_c0_g1d49214, Pdensi_DN10546_c0_g1d4860, Pdensi_DN10713_c0_g1d173641, Pdensi_DN10882_c0_g1, Pdensi_DN1090_c0_g1d164642, Pdensi_DN10938_c0_g1d387493, Pdensi_DN10940_c0_g1d5120, Pdensi_DN11256_c0_g1d5270, Pdensi_DN11280_c0_g1d210462, Pdensi_DN11283_c0_g1d210457, Pdensi_DN11330_…
GO:0030554	3.33139517324511e-27	1	917	3583	adenyl nucleotide binding	MF	9.50067418825692e-25	MF adenyl nucleotide binding	Pdensi_DN10026_c0_g1, Pdensi_DN10155_c0_g1d172859, Pdensi_DN10236_c0_g1d455061, Pdensi_DN10307_c0_g1d209805, Pdensi_DN10540_c0_g1d49214, Pdensi_DN10546_c0_g1d4860, Pdensi_DN10713_c0_g1d173641, Pdensi_DN10882_c0_g1, Pdensi_DN1090_c0_g1d164642, Pdensi_DN10938_c0_g1d387493, Pdensi_DN10940_c0_g1d5120, Pdensi_DN11256_c0_g1d5270, Pdensi_DN11280_c0_g1d210462, Pdensi_DN11283_c0_g1d210457, Pdensi_DN11330_…
GO:0044763	9.18224320017648e-26	1	1272	5169	NA	NA	2.55913291735828e-23	none	Pdensi_DN10026_c0_g1, Pdensi_DN10109_c0_g1d172869, Pdensi_DN10115_c0_g1d172805, Pdensi_DN10129_c0_g1d386473, Pdensi_DN10202_c0_g1, Pdensi_DN10229_c0_g1d266775, Pdensi_DN10258_c0_g1d266747, Pdensi_DN10313_c0_g1d455218, Pdensi_DN10387_c0_g1d173149, Pdensi_DN10542_c0_g1d209911, Pdensi_DN10616_c0_g1d455771, Pdensi_DN10628_c0_g1, Pdensi_DN10695_c0_g1d49277, Pdensi_DN10713_c0_g1d173641, Pdensi_DN10751_…
GO:0004497	1.12759211600081e-25	1	111	220	monooxygenase activity	MF	3.07281380411511e-23	MF monooxygenase activity	Pdensi_DN10616_c0_g1d455771, Pdensi_DN10989_c0_g1d335310, Pdensi_DN11042_c0_g1d104080, Pdensi_DN12095_c0_g1d175594, Pdensi_DN12129_c0_g1d105271, Pdensi_DN12981_c0_g2, Pdensi_DN13470_c0_g1d391777, Pdensi_DN13698_c0_g1, Pdensi_DN14029_c0_g1d52451, Pdensi_DN14047_c0_g1d7924, Pdensi_DN14182_c1_g1, Pdensi_DN14508_c0_g1d8354, Pdensi_DN14653_c0_g1d108253, Pdensi_DN15109_c0_g1d108947, Pdensi_DN15296_c0_g…
GO:0035639	2.56669323419186e-25	1	952	3779	purine ribonucleoside triphosphate binding	MF	6.84246937628147e-23	MF purine ribonucleoside triphosphate binding	Pdensi_DN10026_c0_g1, Pdensi_DN10155_c0_g1d172859, Pdensi_DN10236_c0_g1d455061, Pdensi_DN10307_c0_g1d209805, Pdensi_DN10540_c0_g1d49214, Pdensi_DN10546_c0_g1d4860, Pdensi_DN10713_c0_g1d173641, Pdensi_DN10882_c0_g1, Pdensi_DN1090_c0_g1d164642, Pdensi_DN10938_c0_g1d387493, Pdensi_DN10940_c0_g1d5120, Pdensi_DN11231_c0_g1, Pdensi_DN11256_c0_g1d5270, Pdensi_DN11280_c0_g1d210462, Pdensi_DN11283_c0_g1d2…
GO:0017076	3.15831932104488e-25	1	965	3843	purine nucleotide binding	MF	8.24052549659008e-23	MF purine nucleotide binding	Pdensi_DN10026_c0_g1, Pdensi_DN10155_c0_g1d172859, Pdensi_DN10236_c0_g1d455061, Pdensi_DN10307_c0_g1d209805, Pdensi_DN10540_c0_g1d49214, Pdensi_DN10546_c0_g1d4860, Pdensi_DN10713_c0_g1d173641, Pdensi_DN10882_c0_g1, Pdensi_DN1090_c0_g1d164642, Pdensi_DN10938_c0_g1d387493, Pdensi_DN10940_c0_g1d5120, Pdensi_DN11231_c0_g1, Pdensi_DN11256_c0_g1d5270, Pdensi_DN11280_c0_g1d210462, Pdensi_DN11283_c0_g1d2…
GO:0032555	3.54470596038163e-25	1	964	3840	purine ribonucleotide binding	MF	9.05598524836666e-23	MF purine ribonucleotide binding	Pdensi_DN10026_c0_g1, Pdensi_DN10155_c0_g1d172859, Pdensi_DN10236_c0_g1d455061, Pdensi_DN10307_c0_g1d209805, Pdensi_DN10540_c0_g1d49214, Pdensi_DN10546_c0_g1d4860, Pdensi_DN10713_c0_g1d173641, Pdensi_DN10882_c0_g1, Pdensi_DN1090_c0_g1d164642, Pdensi_DN10938_c0_g1d387493, Pdensi_DN10940_c0_g1d5120, Pdensi_DN11231_c0_g1, Pdensi_DN11256_c0_g1d5270, Pdensi_DN11280_c0_g1d210462, Pdensi_DN11283_c0_g1d2…
GO:0097367	6.9004985260145e-25	1	982	3932	carbohydrate derivative binding	MF	1.72695537601053e-22	MF carbohydrate derivative binding	Pdensi_DN10026_c0_g1, Pdensi_DN10155_c0_g1d172859, Pdensi_DN10236_c0_g1d455061, Pdensi_DN10307_c0_g1d209805, Pdensi_DN10540_c0_g1d49214, Pdensi_DN10546_c0_g1d4860, Pdensi_DN10713_c0_g1d173641, Pdensi_DN10882_c0_g1, Pdensi_DN1090_c0_g1d164642, Pdensi_DN10938_c0_g1d387493, Pdensi_DN10940_c0_g1d5120, Pdensi_DN11231_c0_g1, Pdensi_DN11256_c0_g1d5270, Pdensi_DN11280_c0_g1d210462, Pdensi_DN11283_c0_g1d2…
GO:0000166	9.22654493954142e-25	1	1039	4196	nucleotide binding	MF	2.21853177634503e-22	MF nucleotide binding	Pdensi_DN10026_c0_g1, Pdensi_DN10155_c0_g1d172859, Pdensi_DN10236_c0_g1d455061, Pdensi_DN10307_c0_g1d209805, Pdensi_DN10540_c0_g1d49214, Pdensi_DN10546_c0_g1d4860, Pdensi_DN10713_c0_g1d173641, Pdensi_DN10882_c0_g1, Pdensi_DN1090_c0_g1d164642, Pdensi_DN10938_c0_g1d387493, Pdensi_DN10940_c0_g1d5120, Pdensi_DN11178_c0_g1d104168, Pdensi_DN11231_c0_g1, Pdensi_DN11256_c0_g1d5270, Pdensi_DN11280_c0_g1d2…
GO:1901265	9.22654493954142e-25	1	1039	4196	nucleoside phosphate binding	MF	2.21853177634503e-22	MF nucleoside phosphate binding	Pdensi_DN10026_c0_g1, Pdensi_DN10155_c0_g1d172859, Pdensi_DN10236_c0_g1d455061, Pdensi_DN10307_c0_g1d209805, Pdensi_DN10540_c0_g1d49214, Pdensi_DN10546_c0_g1d4860, Pdensi_DN10713_c0_g1d173641, Pdensi_DN10882_c0_g1, Pdensi_DN1090_c0_g1d164642, Pdensi_DN10938_c0_g1d387493, Pdensi_DN10940_c0_g1d5120, Pdensi_DN11178_c0_g1d104168, Pdensi_DN11231_c0_g1, Pdensi_DN11256_c0_g1d5270, Pdensi_DN11280_c0_g1d2…
GO:0009605	1.47644565484207e-24	1	457	1550	response to external stimulus	BP	3.48185635871699e-22	BP response to external stimulus	Pdensi_DN10527_c0_g1d173309, Pdensi_DN10540_c0_g1d49214, Pdensi_DN10616_c0_g1d455771, Pdensi_DN10671_c0_g1, Pdensi_DN1095_c0_g1d203057, Pdensi_DN11282_c0_g1d174432, Pdensi_DN11585_c0_g1d336306, Pdensi_DN11720_c0_g1d211026, Pdensi_DN11823_c0_g1d388823, Pdensi_DN1182_c0_g1d259126, Pdensi_DN11879_c0_g1, Pdensi_DN11891_c0_g1, Pdensi_DN11991_c0_g2, Pdensi_DN12062_c0_g2, Pdensi_DN12076_c0_g1d5943, Pden…
GO:0032553	2.38229973441693e-24	1	967	3876	ribonucleotide binding	MF	5.51210219682166e-22	MF ribonucleotide binding	Pdensi_DN10026_c0_g1, Pdensi_DN10155_c0_g1d172859, Pdensi_DN10236_c0_g1d455061, Pdensi_DN10307_c0_g1d209805, Pdensi_DN10540_c0_g1d49214, Pdensi_DN10546_c0_g1d4860, Pdensi_DN10713_c0_g1d173641, Pdensi_DN10882_c0_g1, Pdensi_DN1090_c0_g1d164642, Pdensi_DN10938_c0_g1d387493, Pdensi_DN10940_c0_g1d5120, Pdensi_DN11231_c0_g1, Pdensi_DN11256_c0_g1d5270, Pdensi_DN11280_c0_g1d210462, Pdensi_DN11283_c0_g1d2…
GO:0036094	3.80048828235083e-24	1	1078	4392	small molecule binding	MF	8.63062737156819e-22	MF small molecule binding	Pdensi_DN10026_c0_g1, Pdensi_DN10155_c0_g1d172859, Pdensi_DN10236_c0_g1d455061, Pdensi_DN10307_c0_g1d209805, Pdensi_DN10540_c0_g1d49214, Pdensi_DN10546_c0_g1d4860, Pdensi_DN10713_c0_g1d173641, Pdensi_DN10769_c0_g1d267536, Pdensi_DN10882_c0_g1, Pdensi_DN1090_c0_g1d164642, Pdensi_DN10938_c0_g1d387493, Pdensi_DN10940_c0_g1d5120, Pdensi_DN11178_c0_g1d104168, Pdensi_DN11201_c0_g1d335677, Pdensi_DN1123…
GO:0019199	4.30353549190489e-24	1	106	218	transmembrane receptor protein kinase activity	MF	9.59531922495084e-22	MF transmembrane receptor protein kinase activity	Pdensi_DN10940_c0_g1d5120, Pdensi_DN11256_c0_g1d5270, Pdensi_DN11784_c0_g1, Pdensi_DN11891_c0_g1, Pdensi_DN11962_c0_g1d175453, Pdensi_DN13467_c0_g1d522696, Pdensi_DN13914_c0_g2, Pdensi_DN14784_c0_g1, Pdensi_DN15082_c1_g1, Pdensi_DN15159_c0_g1d214023, Pdensi_DN15311_c1_g2, Pdensi_DN15318_c4_g3, Pdensi_DN15442_c0_g3, Pdensi_DN15442_c2_g3, Pdensi_DN15443_c3_g1, Pdensi_DN15452_c4_g1, Pdensi_DN15778_c…
GO:0006796	7.04267984610466e-24	1	502	1731	phosphate-containing compound metabolic process	BP	1.54222112415681e-21	BP phosphate-containing compound metabolic process	Pdensi_DN10155_c0_g1d172859, Pdensi_DN10387_c0_g1d173149, Pdensi_DN10713_c0_g1d173641, Pdensi_DN10846_c0_g1d335071, Pdensi_DN10940_c0_g1d5120, Pdensi_DN11256_c0_g1d5270, Pdensi_DN11330_c0_g1d457149, Pdensi_DN11448_c0_g1d388149, Pdensi_DN11784_c0_g1, Pdensi_DN11879_c0_g1, Pdensi_DN11962_c0_g1d175453, Pdensi_DN11998_c0_g1d389096, Pdensi_DN12062_c0_g2, Pdensi_DN12120_c0_g1, Pdensi_DN12166_c0_g1d3374…
GO:0005506	2.5120285749448e-23	1	121	265	iron ion binding	MF	5.4043870902716e-21	MF iron ion binding	Pdensi_DN10745_c0_g1, Pdensi_DN10950_c0_g1d387414, Pdensi_DN10989_c0_g1d335310, Pdensi_DN11042_c0_g1d104080, Pdensi_DN12095_c0_g1d175594, Pdensi_DN12267_c0_g1d175845, Pdensi_DN12329_c0_g1d521167, Pdensi_DN12981_c0_g2, Pdensi_DN13698_c0_g1, Pdensi_DN13861_c0_g1, Pdensi_DN14029_c0_g1d52451, Pdensi_DN14182_c1_g1, Pdensi_DN14653_c0_g1d108253, Pdensi_DN15109_c0_g1d108947, Pdensi_DN15691_c2_g3, Pdensi_…
GO:0006793	3.83907143611573e-23	1	513	1789	phosphorus metabolic process	BP	8.11698845191158e-21	BP phosphorus metabolic process	Pdensi_DN10155_c0_g1d172859, Pdensi_DN10387_c0_g1d173149, Pdensi_DN10713_c0_g1d173641, Pdensi_DN10846_c0_g1d335071, Pdensi_DN10940_c0_g1d5120, Pdensi_DN11256_c0_g1d5270, Pdensi_DN11330_c0_g1d457149, Pdensi_DN11448_c0_g1d388149, Pdensi_DN11784_c0_g1, Pdensi_DN11879_c0_g1, Pdensi_DN11962_c0_g1d175453, Pdensi_DN11998_c0_g1d389096, Pdensi_DN12062_c0_g2, Pdensi_DN12120_c0_g1, Pdensi_DN12166_c0_g1d3374…
GO:0004888	7.01868020572255e-23	1	115	253	transmembrane signaling receptor activity	MF	1.45881483665721e-20	MF transmembrane signaling receptor activity	Pdensi_DN10028_c0_g1d386351, Pdensi_DN10940_c0_g1d5120, Pdensi_DN11256_c0_g1d5270, Pdensi_DN11784_c0_g1, Pdensi_DN11891_c0_g1, Pdensi_DN11962_c0_g1d175453, Pdensi_DN13467_c0_g1d522696, Pdensi_DN13914_c0_g2, Pdensi_DN14784_c0_g1, Pdensi_DN15082_c1_g1, Pdensi_DN15159_c0_g1d214023, Pdensi_DN15311_c1_g2, Pdensi_DN15318_c4_g3, Pdensi_DN15442_c0_g3, Pdensi_DN15442_c2_g3, Pdensi_DN15443_c3_g1, Pdensi_DN…
GO:0044464	1.76688293101763e-22	1	3305	15475	cell part	CC	3.61121423051154e-20	CC cell part	Pdensi_DN10026_c0_g1, Pdensi_DN10028_c0_g1d386351, Pdensi_DN10080_c0_g1d172654, Pdensi_DN10099_c0_g1d386291, Pdensi_DN10115_c0_g1d172805, Pdensi_DN10129_c0_g1d386473, Pdensi_DN10152_c0_g2d386377, Pdensi_DN10155_c0_g1d172859, Pdensi_DN10202_c0_g1, Pdensi_DN10213_c0_g1d518881, Pdensi_DN10229_c0_g1d266775, Pdensi_DN10236_c0_g1d455061, Pdensi_DN10273_c1_g1, Pdensi_DN10307_c0_g1d209805, Pdensi_DN10313…
GO:0009607	1.86169534896226e-22	1	382	1272	response to biotic stimulus	BP	3.74261804333183e-20	BP response to biotic stimulus	Pdensi_DN10540_c0_g1d49214, Pdensi_DN10616_c0_g1d455771, Pdensi_DN10671_c0_g1, Pdensi_DN1095_c0_g1d203057, Pdensi_DN11282_c0_g1d174432, Pdensi_DN11720_c0_g1d211026, Pdensi_DN11823_c0_g1d388823, Pdensi_DN1182_c0_g1d259126, Pdensi_DN11879_c0_g1, Pdensi_DN11991_c0_g2, Pdensi_DN12076_c0_g1d5943, Pdensi_DN12254_c0_g1, Pdensi_DN12278_c0_g4, Pdensi_DN12284_c0_g1d50629, Pdensi_DN13092_c0_g1d177216, Pdens…
GO:0045229	2.24639502845547e-22	1	173	446	external encapsulating structure organization	BP	4.44315197321764e-20	BP external encapsulating structure organization	Pdensi_DN11042_c0_g1d104080, Pdensi_DN12095_c0_g1d175594, Pdensi_DN12216_c0_g1, Pdensi_DN12254_c0_g1, Pdensi_DN12525_c0_g1, Pdensi_DN12559_c0_g1, Pdensi_DN12676_c0_g2, Pdensi_DN12857_c1_g1, Pdensi_DN12981_c0_g2, Pdensi_DN13861_c0_g1, Pdensi_DN13873_c0_g1d340772, Pdensi_DN14653_c0_g1d108253, Pdensi_DN14864_c0_g1d108554, Pdensi_DN14914_c0_g2, Pdensi_DN15159_c0_g1d214023, Pdensi_DN15354_c3_g6, Pdens…
GO:0099600	2.30828957735232e-22	1	117	262	NA	NA	4.49310398207484e-20	none	Pdensi_DN10028_c0_g1d386351, Pdensi_DN10940_c0_g1d5120, Pdensi_DN11256_c0_g1d5270, Pdensi_DN11784_c0_g1, Pdensi_DN11891_c0_g1, Pdensi_DN11962_c0_g1d175453, Pdensi_DN13467_c0_g1d522696, Pdensi_DN13914_c0_g2, Pdensi_DN14784_c0_g1, Pdensi_DN15082_c1_g1, Pdensi_DN15159_c0_g1d214023, Pdensi_DN15311_c1_g2, Pdensi_DN15318_c4_g3, Pdensi_DN15442_c0_g3, Pdensi_DN15442_c2_g3, Pdensi_DN15443_c3_g1, Pdensi_DN…
GO:0043168	3.25795800788484e-22	1	1051	4320	anion binding	MF	6.2425529766706e-20	MF anion binding	Pdensi_DN10026_c0_g1, Pdensi_DN10155_c0_g1d172859, Pdensi_DN10236_c0_g1d455061, Pdensi_DN10307_c0_g1d209805, Pdensi_DN10540_c0_g1d49214, Pdensi_DN10546_c0_g1d4860, Pdensi_DN10713_c0_g1d173641, Pdensi_DN10769_c0_g1d267536, Pdensi_DN10882_c0_g1, Pdensi_DN1090_c0_g1d164642, Pdensi_DN10938_c0_g1d387493, Pdensi_DN10940_c0_g1d5120, Pdensi_DN11231_c0_g1, Pdensi_DN11256_c0_g1d5270, Pdensi_DN11280_c0_g1d2…
GO:0009523	1.05950530807855e-21	1	45	60	photosystem II	CC	1.99887901430266e-19	CC photosystem II	Pdensi_DN11297_c0_g1, Pdensi_DN12949_c0_g1d106124, Pdensi_DN13606_c0_g1d340396, Pdensi_DN14334_c1_g1, Pdensi_DN14461_c1_g1, Pdensi_DN14648_c0_g1d53257, Pdensi_DN14891_c0_g1, Pdensi_DN15045_c0_g1d53811, Pdensi_DN15441_c0_g1d214349, Pdensi_DN15697_c0_g1, Pdensi_DN15810_c2_g2, Pdensi_DN16117_c0_g1d469076, Pdensi_DN16416_c1_g1, Pdensi_DN17158_c0_g1d215886, Pdensi_DN18609_c3_g4, Pdensi_DN18788_c0_g3, …
GO:0071555	2.6631595353489e-21	1	163	420	cell wall organization	BP	4.94823111848236e-19	BP cell wall organization	Pdensi_DN11042_c0_g1d104080, Pdensi_DN12216_c0_g1, Pdensi_DN12254_c0_g1, Pdensi_DN12559_c0_g1, Pdensi_DN12676_c0_g2, Pdensi_DN12857_c1_g1, Pdensi_DN12981_c0_g2, Pdensi_DN13873_c0_g1d340772, Pdensi_DN14653_c0_g1d108253, Pdensi_DN14864_c0_g1d108554, Pdensi_DN14914_c0_g2, Pdensi_DN15159_c0_g1d214023, Pdensi_DN15354_c3_g6, Pdensi_DN15384_c2_g1, Pdensi_DN15443_c3_g1, Pdensi_DN15452_c4_g1, Pdensi_DN155…
GO:0071554	2.96751047955278e-21	1	174	459	cell wall organization or biogenesis	BP	5.43143000160533e-19	BP cell wall organization or biogenesis	Pdensi_DN11042_c0_g1d104080, Pdensi_DN12216_c0_g1, Pdensi_DN12254_c0_g1, Pdensi_DN12559_c0_g1, Pdensi_DN12676_c0_g2, Pdensi_DN12857_c1_g1, Pdensi_DN12969_c0_g1d51365, Pdensi_DN12981_c0_g2, Pdensi_DN13283_c0_g1d271643, Pdensi_DN13873_c0_g1d340772, Pdensi_DN14653_c0_g1d108253, Pdensi_DN14864_c0_g1d108554, Pdensi_DN14914_c0_g2, Pdensi_DN15094_c1_g3d465823, Pdensi_DN15159_c0_g1d214023, Pdensi_DN15354…
GO:0051704	5.71088455884325e-21	1	400	1371	multi-organism process	BP	1.02989084331022e-18	BP multi-organism process	Pdensi_DN10363_c0_g1, Pdensi_DN10540_c0_g1d49214, Pdensi_DN10616_c0_g1d455771, Pdensi_DN10671_c0_g1, Pdensi_DN1095_c0_g1d203057, Pdensi_DN11282_c0_g1d174432, Pdensi_DN11720_c0_g1d211026, Pdensi_DN11823_c0_g1d388823, Pdensi_DN1182_c0_g1d259126, Pdensi_DN11879_c0_g1, Pdensi_DN11991_c0_g2, Pdensi_DN12076_c0_g1d5943, Pdensi_DN12254_c0_g1, Pdensi_DN12278_c0_g4, Pdensi_DN12284_c0_g1d50629, Pdensi_DN130…
GO:0051707	8.82557612188398e-21	1	361	1209	response to other organism	BP	1.56852231858932e-18	BP response to other organism	Pdensi_DN10540_c0_g1d49214, Pdensi_DN10616_c0_g1d455771, Pdensi_DN10671_c0_g1, Pdensi_DN1095_c0_g1d203057, Pdensi_DN11282_c0_g1d174432, Pdensi_DN11720_c0_g1d211026, Pdensi_DN11823_c0_g1d388823, Pdensi_DN1182_c0_g1d259126, Pdensi_DN11879_c0_g1, Pdensi_DN11991_c0_g2, Pdensi_DN12076_c0_g1d5943, Pdensi_DN12254_c0_g1, Pdensi_DN12278_c0_g4, Pdensi_DN12284_c0_g1d50629, Pdensi_DN13092_c0_g1d177216, Pdens…
GO:0016705	1.85448936382475e-20	1	113	256	oxidoreductase activity, acting on paired donors, with incorporation or reduction of molecular oxygen	MF	3.24880043836899e-18	MF oxidoreductase activity, acting on paired donors, with incorporation or reduction of molecular oxygen	Pdensi_DN10769_c0_g1d267536, Pdensi_DN10846_c0_g1d335071, Pdensi_DN10989_c0_g1d335310, Pdensi_DN11042_c0_g1d104080, Pdensi_DN12095_c0_g1d175594, Pdensi_DN12981_c0_g2, Pdensi_DN13698_c0_g1, Pdensi_DN14029_c0_g1d52451, Pdensi_DN14182_c1_g1, Pdensi_DN14508_c0_g1d8354, Pdensi_DN14653_c0_g1d108253, Pdensi_DN14793_c0_g1, Pdensi_DN15109_c0_g1d108947, Pdensi_DN15691_c2_g3, Pdensi_DN15825_c0_g1d397026, Pd…
GO:0009570	8.58208282537173e-20	1	191	536	chloroplast stroma	CC	1.47707608027193e-17	CC chloroplast stroma	Pdensi_DN10671_c0_g1, Pdensi_DN10695_c0_g1d49277, Pdensi_DN10745_c0_g1, Pdensi_DN10938_c0_g1d173901, Pdensi_DN1095_c0_g1d203057, Pdensi_DN11344_c0_g1d5349, Pdensi_DN11359_c0_g1d210550, Pdensi_DN11774_c0_g1d211004, Pdensi_DN11834_c0_g1d336839, Pdensi_DN12002_c0_g1d337207, Pdensi_DN12329_c0_g1d521167, Pdensi_DN12604_c0_g1d6601, Pdensi_DN13036_c0_g1d271206, Pdensi_DN13044_c0_g1d460723, Pdensi_DN1322…
GO:0009532	8.67238667369966e-20	1	192	540	plastid stroma	CC	1.47707608027193e-17	CC plastid stroma	Pdensi_DN10671_c0_g1, Pdensi_DN10695_c0_g1d49277, Pdensi_DN10745_c0_g1, Pdensi_DN10938_c0_g1d173901, Pdensi_DN1095_c0_g1d203057, Pdensi_DN11344_c0_g1d5349, Pdensi_DN11359_c0_g1d210550, Pdensi_DN11774_c0_g1d211004, Pdensi_DN11834_c0_g1d336839, Pdensi_DN12002_c0_g1d337207, Pdensi_DN12329_c0_g1d521167, Pdensi_DN12604_c0_g1d6601, Pdensi_DN13036_c0_g1d271206, Pdensi_DN13044_c0_g1d460723, Pdensi_DN1322…
GO:0043207	1.23551499821309e-19	1	363	1235	response to external biotic stimulus	BP	2.0754959483681e-17	BP response to external biotic stimulus	Pdensi_DN10540_c0_g1d49214, Pdensi_DN10616_c0_g1d455771, Pdensi_DN10671_c0_g1, Pdensi_DN1095_c0_g1d203057, Pdensi_DN11282_c0_g1d174432, Pdensi_DN11720_c0_g1d211026, Pdensi_DN11823_c0_g1d388823, Pdensi_DN1182_c0_g1d259126, Pdensi_DN11879_c0_g1, Pdensi_DN11991_c0_g2, Pdensi_DN12076_c0_g1d5943, Pdensi_DN12254_c0_g1, Pdensi_DN12278_c0_g4, Pdensi_DN12284_c0_g1d50629, Pdensi_DN13092_c0_g1d177216, Pdens…
GO:0009725	2.17505473949062e-19	1	266	833	response to hormone	BP	3.60441841491534e-17	BP response to hormone	Pdensi_DN10085_c0_g1d4516, Pdensi_DN10229_c0_g1d266775, Pdensi_DN10236_c0_g1d455061, Pdensi_DN10258_c0_g1d266747, Pdensi_DN10885_c0_g1d456115, Pdensi_DN10909_c0_g2, Pdensi_DN10989_c0_g1d335310, Pdensi_DN11112_c0_g1d387695, Pdensi_DN11148_c0_g1d335521, Pdensi_DN11560_c0_g3, Pdensi_DN11585_c0_g1d336306, Pdensi_DN11834_c0_g1d336839, Pdensi_DN11879_c0_g1, Pdensi_DN11991_c0_g2, Pdensi_DN12020_c0_g1d59…
GO:0009719	2.9703964785943e-19	1	275	873	response to endogenous stimulus	BP	4.85679626893359e-17	BP response to endogenous stimulus	Pdensi_DN10085_c0_g1d4516, Pdensi_DN10229_c0_g1d266775, Pdensi_DN10236_c0_g1d455061, Pdensi_DN10258_c0_g1d266747, Pdensi_DN10885_c0_g1d456115, Pdensi_DN10909_c0_g2, Pdensi_DN10989_c0_g1d335310, Pdensi_DN11112_c0_g1d387695, Pdensi_DN11148_c0_g1d335521, Pdensi_DN11560_c0_g3, Pdensi_DN11585_c0_g1d336306, Pdensi_DN11834_c0_g1d336839, Pdensi_DN11879_c0_g1, Pdensi_DN11991_c0_g2, Pdensi_DN12020_c0_g1d59…
GO:0010287	2.60119723369609e-18	1	40	53	plastoglobule	CC	4.19716864168621e-16	CC plastoglobule	Pdensi_DN10273_c1_g1, Pdensi_DN12972_c0_g1d271183, Pdensi_DN13335_c0_g1, Pdensi_DN13554_c0_g1d461922, Pdensi_DN14260_c0_g1, Pdensi_DN14461_c1_g1, Pdensi_DN14648_c0_g1d53257, Pdensi_DN14989_c0_g1, Pdensi_DN15441_c0_g1d214349, Pdensi_DN15579_c0_g1d467163, Pdensi_DN16149_c0_g1d527092, Pdensi_DN16418_c0_g1, Pdensi_DN16789_c0_g1, Pdensi_DN17128_c0_g1d473240, Pdensi_DN17386_c0_g1d400977, Pdensi_DN18555…
GO:0006952	3.90174453105292e-18	1	491	1823	defense response	BP	6.21390820575351e-16	BP defense response	Pdensi_DN10540_c0_g1d49214, Pdensi_DN10616_c0_g1d455771, Pdensi_DN10671_c0_g1, Pdensi_DN1095_c0_g1d203057, Pdensi_DN11256_c0_g1d5270, Pdensi_DN11282_c0_g1d174432, Pdensi_DN11720_c0_g1d211026, Pdensi_DN1182_c0_g1d259126, Pdensi_DN11834_c0_g1d336839, Pdensi_DN11879_c0_g1, Pdensi_DN11980_c0_g1d175414, Pdensi_DN12005_c0_g1d337285, Pdensi_DN12076_c0_g1d5943, Pdensi_DN12284_c0_g1d50629, Pdensi_DN13092_…
GO:0048046	4.95671851406876e-18	1	129	327	apoplast	CC	7.79285117154169e-16	CC apoplast	Pdensi_DN10099_c0_g1d386291, Pdensi_DN11282_c0_g1d174432, Pdensi_DN11539_c0_g1d336199, Pdensi_DN12216_c0_g1, Pdensi_DN12589_c0_g1d176330, Pdensi_DN13226_c0_g1, Pdensi_DN13283_c0_g1d271643, Pdensi_DN13427_c0_g1d339937, Pdensi_DN13873_c0_g1d340772, Pdensi_DN14269_c0_g1d52720, Pdensi_DN14323_c0_g1d179544, Pdensi_DN147_c0_g1d202455, Pdensi_DN14891_c0_g1, Pdensi_DN14989_c0_g1, Pdensi_DN15169_c0_g2d275…
GO:0004675	6.46807672818934e-18	1	79	162	transmembrane receptor protein serine/threonine kinase activity	MF	1.00402563187071e-15	MF transmembrane receptor protein serine/threonine kinase activity	Pdensi_DN10940_c0_g1d5120, Pdensi_DN11256_c0_g1d5270, Pdensi_DN11784_c0_g1, Pdensi_DN11962_c0_g1d175453, Pdensi_DN13914_c0_g2, Pdensi_DN14784_c0_g1, Pdensi_DN15082_c1_g1, Pdensi_DN15159_c0_g1d214023, Pdensi_DN15311_c1_g2, Pdensi_DN15318_c4_g3, Pdensi_DN15442_c0_g3, Pdensi_DN15442_c2_g3, Pdensi_DN15443_c3_g1, Pdensi_DN15452_c4_g1, Pdensi_DN15852_c0_g1, Pdensi_DN15934_c0_g1, Pdensi_DN15934_c0_g1d18…
GO:0042221	9.29895480535246e-18	1	499	1841	response to chemical	BP	1.42541353472547e-15	BP response to chemical	Pdensi_DN10028_c0_g1d386351, Pdensi_DN10085_c0_g1d4516, Pdensi_DN10229_c0_g1d266775, Pdensi_DN10236_c0_g1d455061, Pdensi_DN10258_c0_g1d266747, Pdensi_DN10694_c0_g1d173487, Pdensi_DN10855_c0_g1d210150, Pdensi_DN10885_c0_g1d335033, Pdensi_DN10885_c0_g1d456115, Pdensi_DN10909_c0_g2, Pdensi_DN10989_c0_g1d335310, Pdensi_DN11112_c0_g1d387695, Pdensi_DN11148_c0_g1d335521, Pdensi_DN11544_c0_g2d5552, Pden…
GO:0009522	2.28543437065868e-17	1	33	43	photosystem I	CC	3.46003477622066e-15	CC photosystem I	Pdensi_DN10347_c0_g1d209793, Pdensi_DN10517_c0_g1d209957, Pdensi_DN10759_c0_g1d103777, Pdensi_DN12972_c0_g1d271183, Pdensi_DN14130_c0_g1d341378, Pdensi_DN14461_c1_g1, Pdensi_DN14648_c0_g1d53257, Pdensi_DN15441_c0_g1d214349, Pdensi_DN15697_c0_g1, Pdensi_DN15810_c2_g2, Pdensi_DN16117_c0_g1d469076, Pdensi_DN18788_c0_g3, Pdensi_DN19116_c1_g4, Pdensi_DN19234_c0_g3, Pdensi_DN19470_c1_g1, Pdensi_DN19545…
GO:0038023	2.65468134371801e-17	1	122	315	signaling receptor activity	MF	3.97004357536755e-15	MF signaling receptor activity	Pdensi_DN10028_c0_g1d386351, Pdensi_DN10940_c0_g1d5120, Pdensi_DN11256_c0_g1d5270, Pdensi_DN11784_c0_g1, Pdensi_DN11891_c0_g1, Pdensi_DN11962_c0_g1d175453, Pdensi_DN13467_c0_g1d522696, Pdensi_DN13914_c0_g2, Pdensi_DN14784_c0_g1, Pdensi_DN15082_c1_g1, Pdensi_DN15159_c0_g1d214023, Pdensi_DN15311_c1_g2, Pdensi_DN15318_c4_g3, Pdensi_DN15442_c0_g3, Pdensi_DN15442_c2_g3, Pdensi_DN15443_c3_g1, Pdensi_DN…
GO:0005515	4.73425134518691e-17	1	1024	4281	protein binding	MF	6.99471376458157e-15	MF protein binding	Pdensi_DN10202_c0_g1, Pdensi_DN10432_c0_g1d267119, Pdensi_DN10540_c0_g1d49214, Pdensi_DN10542_c0_g1d209911, Pdensi_DN10618_c0_g1d103684, Pdensi_DN10628_c0_g1, Pdensi_DN10704_c0_g1d173663, Pdensi_DN10731_c0_g1d267514, Pdensi_DN10759_c0_g1d103777, Pdensi_DN1090_c0_g1d164642, Pdensi_DN10940_c0_g1d5120, Pdensi_DN10959_c0_g1, Pdensi_DN11022_c0_g1d210297, Pdensi_DN11039_c0_g1d5163, Pdensi_DN11112_c0_g1…
GO:0004872	7.07995698012823e-17	1	124	325	NA	NA	1.02142955820368e-14	none	Pdensi_DN10028_c0_g1d386351, Pdensi_DN10940_c0_g1d5120, Pdensi_DN11256_c0_g1d5270, Pdensi_DN11784_c0_g1, Pdensi_DN11891_c0_g1, Pdensi_DN11962_c0_g1d175453, Pdensi_DN13467_c0_g1d522696, Pdensi_DN13914_c0_g2, Pdensi_DN14784_c0_g1, Pdensi_DN15082_c1_g1, Pdensi_DN15159_c0_g1d214023, Pdensi_DN15311_c1_g2, Pdensi_DN15318_c4_g3, Pdensi_DN15442_c0_g3, Pdensi_DN15442_c2_g3, Pdensi_DN15443_c3_g1, Pdensi_DN…
GO:0060089	7.07995698012823e-17	1	124	325	molecular transducer activity	MF	1.02142955820368e-14	MF molecular transducer activity	Pdensi_DN10028_c0_g1d386351, Pdensi_DN10940_c0_g1d5120, Pdensi_DN11256_c0_g1d5270, Pdensi_DN11784_c0_g1, Pdensi_DN11891_c0_g1, Pdensi_DN11962_c0_g1d175453, Pdensi_DN13467_c0_g1d522696, Pdensi_DN13914_c0_g2, Pdensi_DN14784_c0_g1, Pdensi_DN15082_c1_g1, Pdensi_DN15159_c0_g1d214023, Pdensi_DN15311_c1_g2, Pdensi_DN15318_c4_g3, Pdensi_DN15442_c0_g3, Pdensi_DN15442_c2_g3, Pdensi_DN15443_c3_g1, Pdensi_DN…
GO:0009628	1.20356632171739e-16	1	466	1719	response to abiotic stimulus	BP	1.71620160502562e-14	BP response to abiotic stimulus	Pdensi_DN10028_c0_g1d386351, Pdensi_DN10236_c0_g1d455061, Pdensi_DN10527_c0_g1d173309, Pdensi_DN10695_c0_g1d49277, Pdensi_DN10751_c0_g1d49359, Pdensi_DN10846_c0_g1d335071, Pdensi_DN10855_c0_g1d210150, Pdensi_DN10885_c0_g1d335033, Pdensi_DN11112_c0_g1d387695, Pdensi_DN11457_c0_g1, Pdensi_DN11461_c0_g1d210660, Pdensi_DN11560_c0_g3, Pdensi_DN11585_c0_g1d336306, Pdensi_DN11834_c0_g1d336839, Pdensi_DN…
GO:0010033	4.45819079879226e-16	1	351	1235	response to organic substance	BP	6.28399928340108e-14	BP response to organic substance	Pdensi_DN10085_c0_g1d4516, Pdensi_DN10229_c0_g1d266775, Pdensi_DN10236_c0_g1d455061, Pdensi_DN10258_c0_g1d266747, Pdensi_DN10694_c0_g1d173487, Pdensi_DN10885_c0_g1d456115, Pdensi_DN10909_c0_g2, Pdensi_DN10989_c0_g1d335310, Pdensi_DN11112_c0_g1d387695, Pdensi_DN11148_c0_g1d335521, Pdensi_DN11560_c0_g3, Pdensi_DN11585_c0_g1d336306, Pdensi_DN11834_c0_g1d336839, Pdensi_DN11879_c0_g1, Pdensi_DN11991_c…
GO:0044711	7.95931075465017e-16	1	456	1697	NA	NA	1.10914804300313e-13	none	Pdensi_DN10313_c0_g1d455218, Pdensi_DN10387_c0_g1d173149, Pdensi_DN10695_c0_g1d49277, Pdensi_DN10713_c0_g1d173641, Pdensi_DN10846_c0_g1d335071, Pdensi_DN11042_c0_g1d104080, Pdensi_DN11178_c0_g1d104168, Pdensi_DN11461_c0_g1d210660, Pdensi_DN11879_c0_g1, Pdensi_DN12095_c0_g1d175594, Pdensi_DN12249_c0_g1, Pdensi_DN12267_c0_g1d175845, Pdensi_DN12282_c0_g1d211398, Pdensi_DN12525_c0_g1, Pdensi_DN12647_…
GO:0031977	1.1402643478018e-15	1	40	60	thylakoid lumen	CC	1.57113052776331e-13	CC thylakoid lumen	Pdensi_DN10671_c0_g1, Pdensi_DN11297_c0_g1, Pdensi_DN13226_c0_g1, Pdensi_DN13252_c0_g1d106448, Pdensi_DN13944_c0_g2d341008, Pdensi_DN14857_c0_g1d342973, Pdensi_DN14891_c0_g1, Pdensi_DN15028_c0_g1d395015, Pdensi_DN15045_c0_g1d53811, Pdensi_DN15798_c1_g3, Pdensi_DN16288_c0_g1, Pdensi_DN16514_c0_g1d55876, Pdensi_DN17128_c0_g1d473240, Pdensi_DN17158_c0_g1d215886, Pdensi_DN17376_c0_g1, Pdensi_DN17566_…
GO:0016798	1.24478016440184e-15	1	136	373	hydrolase activity, acting on glycosyl bonds	MF	1.69608212845108e-13	MF hydrolase activity, acting on glycosyl bonds	Pdensi_DN10099_c0_g1d386291, Pdensi_DN10695_c0_g1d49277, Pdensi_DN11297_c0_g3, Pdensi_DN11461_c0_g1d210660, Pdensi_DN12216_c0_g1, Pdensi_DN12766_c1_g1, Pdensi_DN12857_c1_g1, Pdensi_DN12862_c0_g1, Pdensi_DN13283_c0_g1d271643, Pdensi_DN13651_c1_g1, Pdensi_DN13873_c0_g1d340772, Pdensi_DN13957_c0_g2, Pdensi_DN14230_c0_g3, Pdensi_DN14864_c0_g1d108554, Pdensi_DN15026_c0_g1, Pdensi_DN15459_c0_g1, Pdensi…
GO:0009941	1.4140384720256e-15	1	133	359	chloroplast envelope	CC	1.90553338268681e-13	CC chloroplast envelope	Pdensi_DN10115_c0_g1d172805, Pdensi_DN10202_c0_g1, Pdensi_DN10387_c0_g1d173149, Pdensi_DN10616_c0_g1d455771, Pdensi_DN10938_c0_g1d173901, Pdensi_DN1095_c0_g1d203057, Pdensi_DN11359_c0_g1d210550, Pdensi_DN11585_c0_g1d336306, Pdensi_DN11834_c0_g1d336839, Pdensi_DN12020_c0_g1d5957, Pdensi_DN12129_c0_g1d105271, Pdensi_DN12752_c0_g1d270682, Pdensi_DN12843_c0_g1d338700, Pdensi_DN12972_c0_g1d271183, Pde…
GO:0009526	1.57783918115862e-15	1	134	363	plastid envelope	CC	2.10315672592914e-13	CC plastid envelope	Pdensi_DN10115_c0_g1d172805, Pdensi_DN10202_c0_g1, Pdensi_DN10387_c0_g1d173149, Pdensi_DN10616_c0_g1d455771, Pdensi_DN10938_c0_g1d173901, Pdensi_DN1095_c0_g1d203057, Pdensi_DN11359_c0_g1d210550, Pdensi_DN11585_c0_g1d336306, Pdensi_DN11834_c0_g1d336839, Pdensi_DN12020_c0_g1d5957, Pdensi_DN12129_c0_g1d105271, Pdensi_DN12752_c0_g1d270682, Pdensi_DN12843_c0_g1d338700, Pdensi_DN12972_c0_g1d271183, Pde…
GO:0004553	3.12489892991476e-15	1	126	340	hydrolase activity, hydrolyzing O-glycosyl compounds	MF	4.12049844919835e-13	MF hydrolase activity, hydrolyzing O-glycosyl compounds	Pdensi_DN10099_c0_g1d386291, Pdensi_DN10695_c0_g1d49277, Pdensi_DN11297_c0_g3, Pdensi_DN11461_c0_g1d210660, Pdensi_DN12216_c0_g1, Pdensi_DN12766_c1_g1, Pdensi_DN12857_c1_g1, Pdensi_DN12862_c0_g1, Pdensi_DN13283_c0_g1d271643, Pdensi_DN13651_c1_g1, Pdensi_DN13873_c0_g1d340772, Pdensi_DN13957_c0_g2, Pdensi_DN14230_c0_g3, Pdensi_DN14864_c0_g1d108554, Pdensi_DN15459_c0_g1, Pdensi_DN15567_c0_g1d182274,…
GO:0005975	6.08934755486312e-15	1	282	965	carbohydrate metabolic process	BP	7.9440073473709e-13	BP carbohydrate metabolic process	Pdensi_DN10099_c0_g1d386291, Pdensi_DN10695_c0_g1d49277, Pdensi_DN10713_c0_g1d173641, Pdensi_DN11297_c0_g3, Pdensi_DN11344_c0_g1d5349, Pdensi_DN11461_c0_g1d210660, Pdensi_DN12216_c0_g1, Pdensi_DN12525_c0_g1, Pdensi_DN12559_c0_g1, Pdensi_DN12676_c0_g2, Pdensi_DN12766_c1_g1, Pdensi_DN12857_c1_g1, Pdensi_DN12862_c0_g1, Pdensi_DN13005_c0_g1d339187, Pdensi_DN13038_c0_g3, Pdensi_DN13182_c0_g1d7020, Pde…
GO:0004871	1.00950825659656e-14	1	131	371	NA	NA	1.30311576322565e-12	none	Pdensi_DN10028_c0_g1d386351, Pdensi_DN10940_c0_g1d5120, Pdensi_DN11256_c0_g1d5270, Pdensi_DN11330_c0_g1d457149, Pdensi_DN11784_c0_g1, Pdensi_DN11891_c0_g1, Pdensi_DN11962_c0_g1d175453, Pdensi_DN12456_c0_g1d6343, Pdensi_DN13092_c0_g1d177216, Pdensi_DN13344_c0_g1, Pdensi_DN13467_c0_g1d522696, Pdensi_DN13914_c0_g2, Pdensi_DN14784_c0_g1, Pdensi_DN15082_c1_g1, Pdensi_DN15159_c0_g1d214023, Pdensi_DN152…
GO:0005976	1.40944504776805e-14	1	146	420	polysaccharide metabolic process	BP	1.80041923133121e-12	BP polysaccharide metabolic process	Pdensi_DN10695_c0_g1d49277, Pdensi_DN12216_c0_g1, Pdensi_DN12525_c0_g1, Pdensi_DN12559_c0_g1, Pdensi_DN12766_c1_g1, Pdensi_DN12857_c1_g1, Pdensi_DN12862_c0_g1, Pdensi_DN13222_c0_g2d7189, Pdensi_DN13283_c0_g1d271643, Pdensi_DN13537_c0_g1d461758, Pdensi_DN13873_c0_g1d340772, Pdensi_DN14230_c0_g3, Pdensi_DN14636_c0_g1d180302, Pdensi_DN14675_c0_g1d394077, Pdensi_DN14864_c0_g1d108554, Pdensi_DN14989_c…
GO:0001101	1.87197543368897e-14	1	255	856	response to acid chemical	BP	2.36660151993070e-12	BP response to acid chemical	Pdensi_DN10028_c0_g1d386351, Pdensi_DN10085_c0_g1d4516, Pdensi_DN10229_c0_g1d266775, Pdensi_DN10236_c0_g1d455061, Pdensi_DN10855_c0_g1d210150, Pdensi_DN10885_c0_g1d335033, Pdensi_DN11112_c0_g1d387695, Pdensi_DN11148_c0_g1d335521, Pdensi_DN11544_c0_g2d5552, Pdensi_DN11560_c0_g3, Pdensi_DN11585_c0_g1d336306, Pdensi_DN11834_c0_g1d336839, Pdensi_DN11879_c0_g1, Pdensi_DN11991_c0_g2, Pdensi_DN12278_c0_…
GO:0016740	1.93477462884287e-14	1	1085	4849	transferase activity	MF	2.42103482382654e-12	MF transferase activity	Pdensi_DN10026_c0_g1, Pdensi_DN10028_c0_g1d386351, Pdensi_DN10155_c0_g1d172859, Pdensi_DN10213_c0_g1d518881, Pdensi_DN10363_c0_g1, Pdensi_DN10400_c0_g1d519127, Pdensi_DN10527_c0_g1d173309, Pdensi_DN10694_c0_g1d173487, Pdensi_DN10704_c0_g1d173663, Pdensi_DN10713_c0_g1d173641, Pdensi_DN10731_c0_g1d267514, Pdensi_DN10891_c0_g1d456146, Pdensi_DN1090_c0_g1d164642, Pdensi_DN10940_c0_g1d5120, Pdensi_DN1…
GO:0000272	4.79631827199786e-14	1	73	165	polysaccharide catabolic process	BP	5.94113646156664e-12	BP polysaccharide catabolic process	Pdensi_DN10695_c0_g1d49277, Pdensi_DN12559_c0_g1, Pdensi_DN12766_c1_g1, Pdensi_DN12857_c1_g1, Pdensi_DN12862_c0_g1, Pdensi_DN13222_c0_g2d7189, Pdensi_DN14230_c0_g3, Pdensi_DN14864_c0_g1d108554, Pdensi_DN14989_c0_g1, Pdensi_DN15916_c0_g1d277422, Pdensi_DN16114_c0_g1d397583, Pdensi_DN16265_c0_g2, Pdensi_DN17725_c0_g1d57805, Pdensi_DN17930_c0_g1d114128, Pdensi_DN18258_c0_g1d353508, Pdensi_DN18550_c1…
GO:1901363	5.17918352178934e-14	1	1813	8455	heterocyclic compound binding	MF	6.35123275277027e-12	MF heterocyclic compound binding	Pdensi_DN10026_c0_g1, Pdensi_DN10155_c0_g1d172859, Pdensi_DN10213_c0_g1d518881, Pdensi_DN10229_c0_g1d266775, Pdensi_DN10236_c0_g1d455061, Pdensi_DN10307_c0_g1d209805, Pdensi_DN10540_c0_g1d49214, Pdensi_DN10546_c0_g1d4860, Pdensi_DN10618_c0_g1d103684, Pdensi_DN10619_c0_g1d103663, Pdensi_DN10697_c0_g1d49317, Pdensi_DN10713_c0_g1d173641, Pdensi_DN10855_c0_g1d210150, Pdensi_DN10881_c0_g1d335027, Pden…
GO:0030154	7.3441211764478e-14	1	145	424	cell differentiation	BP	8.91692653334449e-12	BP cell differentiation	Pdensi_DN10229_c0_g1d266775, Pdensi_DN11998_c0_g1d389096, Pdensi_DN12456_c0_g1d6343, Pdensi_DN12603_c0_g1d105849, Pdensi_DN13344_c0_g1, Pdensi_DN13368_c0_g1d177692, Pdensi_DN13421_c0_g1d177912, Pdensi_DN13679_c0_g1d106910, Pdensi_DN13774_c0_g1d462387, Pdensi_DN14096_c0_g1d341297, Pdensi_DN14344_c0_g3, Pdensi_DN14452_c0_g1d274013, Pdensi_DN14577_c1_g1, Pdensi_DN15055_c0_g1d181160, Pdensi_DN15094_c…
GO:0030246	7.47397979191789e-14	1	120	340	carbohydrate binding	MF	8.98562884198913e-12	MF carbohydrate binding	Pdensi_DN10099_c0_g1d386291, Pdensi_DN10769_c0_g1d267536, Pdensi_DN11064_c0_g1d210295, Pdensi_DN11201_c0_g1d335677, Pdensi_DN12647_c0_g1d105770, Pdensi_DN12857_c1_g1, Pdensi_DN13222_c0_g2d7189, Pdensi_DN14230_c0_g3, Pdensi_DN14989_c0_g1, Pdensi_DN15082_c1_g1, Pdensi_DN15318_c4_g3, Pdensi_DN15407_c0_g1d182088, Pdensi_DN15442_c0_g3, Pdensi_DN15442_c2_g3, Pdensi_DN15519_c0_g2, Pdensi_DN15548_c0_g4, …
GO:0033993	7.80364409790259e-14	1	149	442	response to lipid	BP	9.29088228859994e-12	BP response to lipid	Pdensi_DN10085_c0_g1d4516, Pdensi_DN10236_c0_g1d455061, Pdensi_DN10258_c0_g1d266747, Pdensi_DN10989_c0_g1d335310, Pdensi_DN11112_c0_g1d387695, Pdensi_DN11148_c0_g1d335521, Pdensi_DN11560_c0_g3, Pdensi_DN11585_c0_g1d336306, Pdensi_DN11834_c0_g1d336839, Pdensi_DN11879_c0_g1, Pdensi_DN11991_c0_g2, Pdensi_DN12647_c0_g1d105770, Pdensi_DN12843_c0_g1d338700, Pdensi_DN13244_c0_g1d339594, Pdensi_DN13394_c…
GO:0097159	8.64191748409158e-14	1	1814	8472	organic cyclic compound binding	MF	1.01899840487899e-11	MF organic cyclic compound binding	Pdensi_DN10026_c0_g1, Pdensi_DN10155_c0_g1d172859, Pdensi_DN10213_c0_g1d518881, Pdensi_DN10229_c0_g1d266775, Pdensi_DN10236_c0_g1d455061, Pdensi_DN10307_c0_g1d209805, Pdensi_DN10540_c0_g1d49214, Pdensi_DN10546_c0_g1d4860, Pdensi_DN10618_c0_g1d103684, Pdensi_DN10619_c0_g1d103663, Pdensi_DN10697_c0_g1d49317, Pdensi_DN10713_c0_g1d173641, Pdensi_DN10855_c0_g1d210150, Pdensi_DN10881_c0_g1d335027, Pden…
GO:0009617	1.300728150342e-13	1	234	787	response to bacterium	BP	1.519126600728e-11	BP response to bacterium	Pdensi_DN10540_c0_g1d49214, Pdensi_DN10616_c0_g1d455771, Pdensi_DN10671_c0_g1, Pdensi_DN11879_c0_g1, Pdensi_DN12254_c0_g1, Pdensi_DN13092_c0_g1d177216, Pdensi_DN13293_c0_g1d461084, Pdensi_DN13394_c0_g1d271800, Pdensi_DN13467_c0_g1d522696, Pdensi_DN13997_c0_g1d7810, Pdensi_DN14091_c0_g1d213054, Pdensi_DN14230_c0_g3, Pdensi_DN14348_c2_g1, Pdensi_DN14673_c0_g1d464608, Pdensi_DN14838_c0_g1, Pdensi_DN…
GO:0098542	3.0162213265592e-13	1	278	981	defense response to other organism	BP	3.48942661581089e-11	BP defense response to other organism	Pdensi_DN10540_c0_g1d49214, Pdensi_DN10616_c0_g1d455771, Pdensi_DN10671_c0_g1, Pdensi_DN1095_c0_g1d203057, Pdensi_DN11282_c0_g1d174432, Pdensi_DN11720_c0_g1d211026, Pdensi_DN1182_c0_g1d259126, Pdensi_DN11879_c0_g1, Pdensi_DN12076_c0_g1d5943, Pdensi_DN12284_c0_g1d50629, Pdensi_DN13092_c0_g1d177216, Pdensi_DN13293_c0_g1d461084, Pdensi_DN13394_c0_g1d271800, Pdensi_DN13918_c0_g1, Pdensi_DN13997_c0_g1…
GO:0005488	5.1580509592685e-13	1	2794	13476	binding	MF	5.91151204799155e-11	MF binding	Pdensi_DN10026_c0_g1, Pdensi_DN10099_c0_g1d386291, Pdensi_DN10109_c0_g1d172869, Pdensi_DN10155_c0_g1d172859, Pdensi_DN10202_c0_g1, Pdensi_DN10213_c0_g1d518881, Pdensi_DN10229_c0_g1d266775, Pdensi_DN10236_c0_g1d455061, Pdensi_DN10307_c0_g1d209805, Pdensi_DN10421_c0_g2, Pdensi_DN10432_c0_g1d267119, Pdensi_DN10527_c0_g1d173309, Pdensi_DN10540_c0_g1d49214, Pdensi_DN10542_c0_g1d209911, Pdensi_DN10546_…
GO:0009058	7.21276202510899e-13	1	690	2855	biosynthetic process	BP	8.189824140177e-11	BP biosynthetic process	Pdensi_DN10236_c0_g1d455061, Pdensi_DN10313_c0_g1d455218, Pdensi_DN10387_c0_g1d173149, Pdensi_DN10695_c0_g1d49277, Pdensi_DN10713_c0_g1d173641, Pdensi_DN10745_c0_g1, Pdensi_DN10769_c0_g1d267536, Pdensi_DN10846_c0_g1d335071, Pdensi_DN10938_c0_g1d173901, Pdensi_DN11010_c0_g1d104110, Pdensi_DN11042_c0_g1d104080, Pdensi_DN11178_c0_g1d104168, Pdensi_DN11461_c0_g1d210660, Pdensi_DN11879_c0_g1, Pdensi_D…
GO:0009314	8.33633398921294e-13	1	180	575	response to radiation	BP	9.37875813850627e-11	BP response to radiation	Pdensi_DN11112_c0_g1d387695, Pdensi_DN11862_c0_g1d336785, Pdensi_DN11991_c0_g2, Pdensi_DN12020_c0_g1d5957, Pdensi_DN12062_c0_g2, Pdensi_DN12120_c0_g1, Pdensi_DN12309_c0_g1d269969, Pdensi_DN12647_c0_g1d105770, Pdensi_DN12647_c0_g2, Pdensi_DN13335_c0_g1, Pdensi_DN13344_c0_g1, Pdensi_DN13359_c0_g1d212538, Pdensi_DN13606_c0_g1d340396, Pdensi_DN13884_c0_g1d178580, Pdensi_DN13938_c0_g1d178814, Pdensi_D…
GO:0009416	8.61550475305059e-13	1	169	531	response to light stimulus	BP	9.60472134424177e-11	BP response to light stimulus	Pdensi_DN11112_c0_g1d387695, Pdensi_DN11991_c0_g2, Pdensi_DN12020_c0_g1d5957, Pdensi_DN12062_c0_g2, Pdensi_DN12120_c0_g1, Pdensi_DN12309_c0_g1d269969, Pdensi_DN12647_c0_g1d105770, Pdensi_DN12647_c0_g2, Pdensi_DN13335_c0_g1, Pdensi_DN13344_c0_g1, Pdensi_DN13359_c0_g1d212538, Pdensi_DN13606_c0_g1d340396, Pdensi_DN13938_c0_g1d178814, Pdensi_DN13977_c0_g1d340966, Pdensi_DN14065_c0_g1d463100, Pdensi_D…
GO:0001071	8.99594930287086e-13	1	241	812	NA	NA	9.84976127688441e-11	none	Pdensi_DN10229_c0_g1d266775, Pdensi_DN10618_c0_g1d103684, Pdensi_DN10619_c0_g1d103663, Pdensi_DN10979_c0_g1d103979, Pdensi_DN11057_c0_g1d49575, Pdensi_DN11148_c0_g1d335521, Pdensi_DN11298_c0_g1, Pdensi_DN11753_c0_g1d388610, Pdensi_DN11895_c0_g1, Pdensi_DN1194_c0_g1d98292, Pdensi_DN12151_c0_g1d269622, Pdensi_DN12491_c0_g1d459331, Pdensi_DN12603_c0_g1d105849, Pdensi_DN12939_c0_g2, Pdensi_DN13180_c1…
GO:0003700	8.99594930287086e-13	1	241	812	DNA-binding transcription factor activity	MF	9.84976127688441e-11	MF DNA-binding transcription factor activity	Pdensi_DN10229_c0_g1d266775, Pdensi_DN10618_c0_g1d103684, Pdensi_DN10619_c0_g1d103663, Pdensi_DN10979_c0_g1d103979, Pdensi_DN11057_c0_g1d49575, Pdensi_DN11148_c0_g1d335521, Pdensi_DN11298_c0_g1, Pdensi_DN11753_c0_g1d388610, Pdensi_DN11895_c0_g1, Pdensi_DN1194_c0_g1d98292, Pdensi_DN12151_c0_g1d269622, Pdensi_DN12491_c0_g1d459331, Pdensi_DN12603_c0_g1d105849, Pdensi_DN12939_c0_g2, Pdensi_DN13180_c1…
GO:0009737	9.53917209905326e-13	1	118	336	response to abscisic acid	BP	1.03521121637779e-10	BP response to abscisic acid	Pdensi_DN10085_c0_g1d4516, Pdensi_DN10236_c0_g1d455061, Pdensi_DN11112_c0_g1d387695, Pdensi_DN11560_c0_g3, Pdensi_DN11585_c0_g1d336306, Pdensi_DN11834_c0_g1d336839, Pdensi_DN11879_c0_g1, Pdensi_DN11991_c0_g2, Pdensi_DN12647_c0_g1d105770, Pdensi_DN12843_c0_g1d338700, Pdensi_DN13244_c0_g1d339594, Pdensi_DN13861_c0_g1, Pdensi_DN13977_c0_g1d340966, Pdensi_DN14323_c0_g1d179544, Pdensi_DN14673_c0_g1d46…
GO:1901700	1.1792965278303e-12	1	320	1169	response to oxygen-containing compound	BP	1.26857134392833e-10	BP response to oxygen-containing compound	Pdensi_DN10028_c0_g1d386351, Pdensi_DN10085_c0_g1d4516, Pdensi_DN10229_c0_g1d266775, Pdensi_DN10236_c0_g1d455061, Pdensi_DN10258_c0_g1d266747, Pdensi_DN10694_c0_g1d173487, Pdensi_DN10855_c0_g1d210150, Pdensi_DN10885_c0_g1d335033, Pdensi_DN10989_c0_g1d335310, Pdensi_DN11112_c0_g1d387695, Pdensi_DN11148_c0_g1d335521, Pdensi_DN11544_c0_g2d5552, Pdensi_DN11560_c0_g3, Pdensi_DN11585_c0_g1d336306, Pden…
GO:0044070	1.35997662501553e-12	1	51	105	regulation of anion transport	BP	1.45020811761439e-10	BP regulation of anion transport	Pdensi_DN10129_c0_g1d386473, Pdensi_DN13467_c0_g1d522696, Pdensi_DN14914_c0_g2, Pdensi_DN15159_c0_g1d214023, Pdensi_DN15354_c3_g6, Pdensi_DN15443_c3_g1, Pdensi_DN15452_c4_g1, Pdensi_DN16143_c1_g2, Pdensi_DN16451_c0_g4, Pdensi_DN16537_c0_g1d470760, Pdensi_DN17111_c0_g1, Pdensi_DN18163_c2_g1d477425, Pdensi_DN19254_c3_g2, Pdensi_DN19472_c0_g1, Pdensi_DN19673_c2_g1, Pdensi_DN19789_c2_g1, Pdensi_DN199…
GO:0099080	1.43443440723404e-12	1	90	231	supramolecular complex	CC	1.51641975309578e-10	CC supramolecular complex	Pdensi_DN10202_c0_g1, Pdensi_DN10628_c0_g1, Pdensi_DN11283_c0_g1d210457, Pdensi_DN13082_c0_g1d390874, Pdensi_DN13500_c0_g2, Pdensi_DN13531_c0_g1d522794, Pdensi_DN13701_c0_g1d392284, Pdensi_DN13766_c0_g1d392221, Pdensi_DN14535_c0_g1d274242, Pdensi_DN14781_c0_g2, Pdensi_DN15359_c0_g1d344451, Pdensi_DN15515_c0_g2, Pdensi_DN15641_c0_g7, Pdensi_DN16057_c4_g5, Pdensi_DN16069_c0_g1, Pdensi_DN16391_c0_g1…
GO:0009505	1.73025740003854e-12	1	75	178	plant-type cell wall	CC	1.81351679458741e-10	CC plant-type cell wall	Pdensi_DN10620_c0_g1d4883, Pdensi_DN10697_c0_g1d49317, Pdensi_DN10855_c0_g1d210150, Pdensi_DN12546_c0_g1d6477, Pdensi_DN12573_c0_g1d176329, Pdensi_DN13044_c0_g1d460723, Pdensi_DN13510_c0_g1d212689, Pdensi_DN14269_c0_g1d52720, Pdensi_DN15567_c0_g1d182274, Pdensi_DN15663_c2_g1, Pdensi_DN15852_c0_g1, Pdensi_DN16515_c1_g2, Pdensi_DN16613_c2_g1, Pdensi_DN17329_c0_g2d473906, Pdensi_DN17417_c1_g1, Pdens…
GO:0044767	1.96338327009097e-12	1	537	2146	NA	NA	2.03048356660205e-10	none	Pdensi_DN10028_c0_g1d386351, Pdensi_DN10109_c0_g1d172869, Pdensi_DN10229_c0_g1d266775, Pdensi_DN10258_c0_g1d266747, Pdensi_DN10527_c0_g1d173309, Pdensi_DN10616_c0_g1d455771, Pdensi_DN10628_c0_g1, Pdensi_DN10751_c0_g1d49359, Pdensi_DN11338_c0_g1, Pdensi_DN11585_c0_g1d336306, Pdensi_DN11720_c0_g1d211026, Pdensi_DN11862_c0_g1d336785, Pdensi_DN11891_c0_g1, Pdensi_DN11895_c0_g1, Pdensi_DN1194_c0_g1d98…
GO:1901576	1.97037873624434e-12	1	656	2713	organic substance biosynthetic process	BP	2.03048356660205e-10	BP organic substance biosynthetic process	Pdensi_DN10236_c0_g1d455061, Pdensi_DN10313_c0_g1d455218, Pdensi_DN10387_c0_g1d173149, Pdensi_DN10695_c0_g1d49277, Pdensi_DN10713_c0_g1d173641, Pdensi_DN10769_c0_g1d267536, Pdensi_DN10846_c0_g1d335071, Pdensi_DN10938_c0_g1d173901, Pdensi_DN11010_c0_g1d104110, Pdensi_DN11042_c0_g1d104080, Pdensi_DN11178_c0_g1d104168, Pdensi_DN11461_c0_g1d210660, Pdensi_DN11879_c0_g1, Pdensi_DN11936_c0_g1d388954, P…
GO:0097305	2.93632265185867e-12	1	121	352	response to alcohol	BP	3.00067705664524e-10	BP response to alcohol	Pdensi_DN10085_c0_g1d4516, Pdensi_DN10236_c0_g1d455061, Pdensi_DN11112_c0_g1d387695, Pdensi_DN11560_c0_g3, Pdensi_DN11585_c0_g1d336306, Pdensi_DN11834_c0_g1d336839, Pdensi_DN11879_c0_g1, Pdensi_DN11991_c0_g2, Pdensi_DN12647_c0_g1d105770, Pdensi_DN12843_c0_g1d338700, Pdensi_DN13244_c0_g1d339594, Pdensi_DN13861_c0_g1, Pdensi_DN13977_c0_g1d340966, Pdensi_DN14323_c0_g1d179544, Pdensi_DN14673_c0_g1d46…
GO:0099081	5.99039871156673e-12	1	88	229	supramolecular polymer	CC	6.02133273770023e-10	CC supramolecular polymer	Pdensi_DN10202_c0_g1, Pdensi_DN10628_c0_g1, Pdensi_DN11283_c0_g1d210457, Pdensi_DN13082_c0_g1d390874, Pdensi_DN13500_c0_g2, Pdensi_DN13531_c0_g1d522794, Pdensi_DN13701_c0_g1d392284, Pdensi_DN13766_c0_g1d392221, Pdensi_DN14535_c0_g1d274242, Pdensi_DN14781_c0_g2, Pdensi_DN15359_c0_g1d344451, Pdensi_DN15515_c0_g2, Pdensi_DN15641_c0_g7, Pdensi_DN16057_c4_g5, Pdensi_DN16069_c0_g1, Pdensi_DN16391_c0_g1…
GO:0099512	5.99039871156673e-12	1	88	229	supramolecular fiber	CC	6.02133273770023e-10	CC supramolecular fiber	Pdensi_DN10202_c0_g1, Pdensi_DN10628_c0_g1, Pdensi_DN11283_c0_g1d210457, Pdensi_DN13082_c0_g1d390874, Pdensi_DN13500_c0_g2, Pdensi_DN13531_c0_g1d522794, Pdensi_DN13701_c0_g1d392284, Pdensi_DN13766_c0_g1d392221, Pdensi_DN14535_c0_g1d274242, Pdensi_DN14781_c0_g2, Pdensi_DN15359_c0_g1d344451, Pdensi_DN15515_c0_g2, Pdensi_DN15641_c0_g7, Pdensi_DN16057_c4_g5, Pdensi_DN16069_c0_g1, Pdensi_DN16391_c0_g1…
GO:1901564	8.45127134864313e-12	1	1004	4366	organonitrogen compound metabolic process	BP	8.42584882507404e-10	BP organonitrogen compound metabolic process	Pdensi_DN10115_c0_g1d172805, Pdensi_DN10155_c0_g1d172859, Pdensi_DN10313_c0_g1d455218, Pdensi_DN10387_c0_g1d173149, Pdensi_DN10527_c0_g1d173309, Pdensi_DN10616_c0_g1d455771, Pdensi_DN10620_c0_g1d4883, Pdensi_DN10671_c0_g1, Pdensi_DN10694_c0_g1d173487, Pdensi_DN10704_c0_g1d173663, Pdensi_DN10713_c0_g1d173641, Pdensi_DN10731_c0_g1d267514, Pdensi_DN10745_c0_g1, Pdensi_DN10891_c0_g1d456146, Pdensi_DN…
GO:0099513	8.65699775788871e-12	1	87	227	polymeric cytoskeletal fiber	CC	8.56135189556365e-10	CC polymeric cytoskeletal fiber	Pdensi_DN10202_c0_g1, Pdensi_DN10628_c0_g1, Pdensi_DN11283_c0_g1d210457, Pdensi_DN13082_c0_g1d390874, Pdensi_DN13500_c0_g2, Pdensi_DN13531_c0_g1d522794, Pdensi_DN13701_c0_g1d392284, Pdensi_DN13766_c0_g1d392221, Pdensi_DN14535_c0_g1d274242, Pdensi_DN14781_c0_g2, Pdensi_DN15359_c0_g1d344451, Pdensi_DN15515_c0_g2, Pdensi_DN15641_c0_g7, Pdensi_DN16057_c4_g5, Pdensi_DN16069_c0_g1, Pdensi_DN16391_c0_g1…
GO:0042545	9.71504885205101e-12	1	56	122	cell wall modification	BP	9.53085152581612e-10	BP cell wall modification	Pdensi_DN12559_c0_g1, Pdensi_DN14914_c0_g2, Pdensi_DN15159_c0_g1d214023, Pdensi_DN15354_c3_g6, Pdensi_DN15443_c3_g1, Pdensi_DN15452_c4_g1, Pdensi_DN16114_c0_g1d397583, Pdensi_DN16537_c0_g1d470760, Pdensi_DN17111_c0_g1, Pdensi_DN17479_c0_g2, Pdensi_DN18258_c0_g1d353508, Pdensi_DN18947_c0_g1d217923, Pdensi_DN19254_c3_g2, Pdensi_DN19319_c0_g1d218367, Pdensi_DN19354_c0_g1d60862, Pdensi_DN19354_c0_g2,…
GO:0006629	1.1294016402633e-11	1	297	1089	lipid metabolic process	BP	1.0991946281388e-09	BP lipid metabolic process	Pdensi_DN10374_c0_g1d334259, Pdensi_DN10400_c0_g1d519127, Pdensi_DN10846_c0_g1d335071, Pdensi_DN10989_c0_g1d335310, Pdensi_DN11042_c0_g1d104080, Pdensi_DN11879_c0_g1, Pdensi_DN12095_c0_g1d175594, Pdensi_DN12267_c0_g1d175845, Pdensi_DN12400_c0_g1d389834, Pdensi_DN12525_c0_g1, Pdensi_DN12631_c0_g2d176571, Pdensi_DN12647_c0_g2, Pdensi_DN12721_c0_g1d390380, Pdensi_DN12842_c0_g1d212003, Pdensi_DN12945…
GO:0019748	1.43925350692231e-11	1	98	266	secondary metabolic process	BP	1.38972958703845e-09	BP secondary metabolic process	Pdensi_DN11042_c0_g1d104080, Pdensi_DN11539_c0_g1d336199, Pdensi_DN12981_c0_g2, Pdensi_DN13313_c0_g1d271755, Pdensi_DN13537_c0_g1d461758, Pdensi_DN13698_c0_g1, Pdensi_DN13827_c0_g2d392397, Pdensi_DN14199_c0_g1d7958, Pdensi_DN14528_c0_g1, Pdensi_DN14620_c0_g3, Pdensi_DN14653_c0_g1d108253, Pdensi_DN14741_c0_g1d394293, Pdensi_DN15053_c0_g4, Pdensi_DN15312_c1_g1, Pdensi_DN15341_c0_g1d344263, Pdensi_D…
GO:0005874	2.97657492936057e-11	1	84	220	microtubule	CC	2.85169830927724e-09	CC microtubule	Pdensi_DN10202_c0_g1, Pdensi_DN10628_c0_g1, Pdensi_DN11283_c0_g1d210457, Pdensi_DN13082_c0_g1d390874, Pdensi_DN13500_c0_g2, Pdensi_DN13531_c0_g1d522794, Pdensi_DN13701_c0_g1d392284, Pdensi_DN13766_c0_g1d392221, Pdensi_DN14535_c0_g1d274242, Pdensi_DN14781_c0_g2, Pdensi_DN15359_c0_g1d344451, Pdensi_DN15515_c0_g2, Pdensi_DN16057_c4_g5, Pdensi_DN16069_c0_g1, Pdensi_DN16391_c0_g1, Pdensi_DN16885_c0_g1…
GO:0009767	3.77617135622943e-11	1	23	31	photosynthetic electron transport chain	BP	3.58970460011175e-09	BP photosynthetic electron transport chain	Pdensi_DN10387_c0_g1d173149, Pdensi_DN13226_c0_g1, Pdensi_DN13335_c0_g1, Pdensi_DN14130_c0_g1d341378, Pdensi_DN14838_c0_g1, Pdensi_DN14891_c0_g1, Pdensi_DN16418_c0_g1, Pdensi_DN16657_c1_g1d399093, Pdensi_DN19116_c1_g4, Pdensi_DN19234_c0_g3, Pdensi_DN19353_c2_g1, Pdensi_DN21249_c0_g1d417146, Pdensi_DN21342_c0_g3, Pdensi_DN21848_c0_g4, Pdensi_DN22111_c1_g3, Pdensi_DN24423_c0_g2d554007, Pdensi_DN257…
GO:0022898	4.08919543990662e-11	1	46	95	regulation of transmembrane transporter activity	BP	3.79892452117991e-09	BP regulation of transmembrane transporter activity	Pdensi_DN13467_c0_g1d522696, Pdensi_DN14892_c1_g1, Pdensi_DN14914_c0_g2, Pdensi_DN15159_c0_g1d214023, Pdensi_DN15354_c3_g6, Pdensi_DN15443_c3_g1, Pdensi_DN15452_c4_g1, Pdensi_DN16143_c1_g2, Pdensi_DN16451_c0_g4, Pdensi_DN16537_c0_g1d470760, Pdensi_DN17111_c0_g1, Pdensi_DN18163_c2_g1d477425, Pdensi_DN19254_c3_g2, Pdensi_DN19472_c0_g1, Pdensi_DN19673_c2_g1, Pdensi_DN19789_c2_g1, Pdensi_DN19967_c2_g…
GO:0032409	4.08919543990662e-11	1	46	95	regulation of transporter activity	BP	3.79892452117991e-09	BP regulation of transporter activity	Pdensi_DN13467_c0_g1d522696, Pdensi_DN14892_c1_g1, Pdensi_DN14914_c0_g2, Pdensi_DN15159_c0_g1d214023, Pdensi_DN15354_c3_g6, Pdensi_DN15443_c3_g1, Pdensi_DN15452_c4_g1, Pdensi_DN16143_c1_g2, Pdensi_DN16451_c0_g4, Pdensi_DN16537_c0_g1d470760, Pdensi_DN17111_c0_g1, Pdensi_DN18163_c2_g1d477425, Pdensi_DN19254_c3_g2, Pdensi_DN19472_c0_g1, Pdensi_DN19673_c2_g1, Pdensi_DN19789_c2_g1, Pdensi_DN19967_c2_g…
GO:0032412	4.08919543990662e-11	1	46	95	regulation of ion transmembrane transporter activity	BP	3.79892452117991e-09	BP regulation of ion transmembrane transporter activity	Pdensi_DN13467_c0_g1d522696, Pdensi_DN14892_c1_g1, Pdensi_DN14914_c0_g2, Pdensi_DN15159_c0_g1d214023, Pdensi_DN15354_c3_g6, Pdensi_DN15443_c3_g1, Pdensi_DN15452_c4_g1, Pdensi_DN16143_c1_g2, Pdensi_DN16451_c0_g4, Pdensi_DN16537_c0_g1d470760, Pdensi_DN17111_c0_g1, Pdensi_DN18163_c2_g1d477425, Pdensi_DN19254_c3_g2, Pdensi_DN19472_c0_g1, Pdensi_DN19673_c2_g1, Pdensi_DN19789_c2_g1, Pdensi_DN19967_c2_g…
GO:0016168	4.1417084994414e-11	1	25	38	chlorophyll binding	MF	3.81877979914661e-09	MF chlorophyll binding	Pdensi_DN13606_c0_g1d340396, Pdensi_DN14461_c1_g1, Pdensi_DN14648_c0_g1d53257, Pdensi_DN15441_c0_g1d214349, Pdensi_DN15697_c0_g1, Pdensi_DN15810_c2_g2, Pdensi_DN16117_c0_g1d469076, Pdensi_DN18788_c0_g3, Pdensi_DN19353_c2_g1, Pdensi_DN19470_c1_g1, Pdensi_DN19545_c3_g1, Pdensi_DN20545_c1_g2, Pdensi_DN21837_c0_g2d221798, Pdensi_DN21848_c0_g4, Pdensi_DN23482_c0_g1d548277, Pdensi_DN23545_c0_g1d548920,…
GO:0009765	5.45605160702772e-11	1	20	26	photosynthesis, light harvesting	BP	4.99310155649111e-09	BP photosynthesis, light harvesting	Pdensi_DN13606_c0_g1d340396, Pdensi_DN14130_c0_g1d341378, Pdensi_DN14461_c1_g1, Pdensi_DN14648_c0_g1d53257, Pdensi_DN15441_c0_g1d214349, Pdensi_DN15697_c0_g1, Pdensi_DN15810_c2_g2, Pdensi_DN16117_c0_g1d469076, Pdensi_DN18788_c0_g3, Pdensi_DN19470_c1_g1, Pdensi_DN19545_c3_g1, Pdensi_DN20545_c1_g2, Pdensi_DN23482_c0_g1d548277, Pdensi_DN23545_c0_g1d548920, Pdensi_DN23545_c0_g1d548923, Pdensi_DN23545…
GO:0005875	5.95092943826039e-11	1	44	87	microtubule associated complex	CC	5.40564797788053e-09	CC microtubule associated complex	Pdensi_DN11283_c0_g1d210457, Pdensi_DN12843_c0_g1d338700, Pdensi_DN13500_c0_g2, Pdensi_DN13766_c0_g1d392221, Pdensi_DN14609_c0_g1d8569, Pdensi_DN14781_c0_g2, Pdensi_DN15359_c0_g1d344451, Pdensi_DN17550_c0_g1d12277, Pdensi_DN17852_c0_g1d282283, Pdensi_DN18343_c0_g1d403985, Pdensi_DN18887_c5_g2, Pdensi_DN18888_c0_g1d355750, Pdensi_DN19472_c0_g1d408210, Pdensi_DN19595_c0_g1d117685, Pdensi_DN19917_c0…
GO:0043565	6.8874131835567e-11	1	192	645	sequence-specific DNA binding	MF	6.21031969632028e-09	MF sequence-specific DNA binding	Pdensi_DN10229_c0_g1d266775, Pdensi_DN11148_c0_g1d335521, Pdensi_DN11298_c0_g1, Pdensi_DN12491_c0_g1d459331, Pdensi_DN12939_c0_g2, Pdensi_DN13180_c1_g1, Pdensi_DN13237_c0_g1, Pdensi_DN13313_c0_g1d271755, Pdensi_DN13327_c0_g2, Pdensi_DN13394_c0_g1d271800, Pdensi_DN13806_c0_g1, Pdensi_DN13827_c0_g2d392397, Pdensi_DN1386_c0_g1d203205, Pdensi_DN13884_c0_g1d178580, Pdensi_DN13918_c0_g1, Pdensi_DN13945…
GO:0042742	8.87332215896024e-11	1	201	695	defense response to bacterium	BP	7.94259486389266e-09	BP defense response to bacterium	Pdensi_DN10540_c0_g1d49214, Pdensi_DN10616_c0_g1d455771, Pdensi_DN10671_c0_g1, Pdensi_DN11879_c0_g1, Pdensi_DN13293_c0_g1d461084, Pdensi_DN13394_c0_g1d271800, Pdensi_DN13997_c0_g1d7810, Pdensi_DN14348_c2_g1, Pdensi_DN14673_c0_g1d464608, Pdensi_DN14838_c0_g1, Pdensi_DN14914_c0_g2, Pdensi_DN14989_c0_g1, Pdensi_DN15052_c0_g1d213980, Pdensi_DN15082_c1_g1, Pdensi_DN15098_c0_g1d108891, Pdensi_DN15159_c…
GO:0006811	9.20333434074847e-11	1	195	676	ion transport	BP	8.17829630584047e-09	BP ion transport	Pdensi_DN10387_c0_g1d173149, Pdensi_DN10579_c0_g1, Pdensi_DN10853_c0_g1d5059, Pdensi_DN10964_c0_g1, Pdensi_DN11112_c0_g1d387695, Pdensi_DN11544_c0_g2d5552, Pdensi_DN11585_c0_g1d336306, Pdensi_DN11891_c0_g1, Pdensi_DN11991_c0_g2, Pdensi_DN12171_c0_g1d337482, Pdensi_DN12193_c0_g1d269701, Pdensi_DN12300_c0_g1d105477, Pdensi_DN12352_c0_g1d389636, Pdensi_DN12499_c0_g1d105600, Pdensi_DN12537_c0_g1, Pde…
GO:0046983	1.03500121977458e-10	1	200	709	protein dimerization activity	MF	9.13109349503282e-09	MF protein dimerization activity	Pdensi_DN10432_c0_g1d267119, Pdensi_DN10618_c0_g1d103684, Pdensi_DN11359_c0_g1d210550, Pdensi_DN11753_c0_g1d388610, Pdensi_DN12491_c0_g1d459331, Pdensi_DN12887_c0_g1d176910, Pdensi_DN12939_c0_g2, Pdensi_DN13180_c1_g1, Pdensi_DN13237_c0_g1, Pdensi_DN13267_c0_g2d339581, Pdensi_DN13394_c0_g1d271800, Pdensi_DN13428_c0_g1d391662, Pdensi_DN13531_c0_g1d522794, Pdensi_DN13806_c0_g1, Pdensi_DN14354_c0_g1d…
GO:0010359	1.2383873419987e-10	0.999999999976532	43	88	regulation of anion channel activity	BP	1.07704567198085e-08	BP regulation of anion channel activity	Pdensi_DN13467_c0_g1d522696, Pdensi_DN14914_c0_g2, Pdensi_DN15159_c0_g1d214023, Pdensi_DN15354_c3_g6, Pdensi_DN15443_c3_g1, Pdensi_DN15452_c4_g1, Pdensi_DN16143_c1_g2, Pdensi_DN16451_c0_g4, Pdensi_DN16537_c0_g1d470760, Pdensi_DN17111_c0_g1, Pdensi_DN18163_c2_g1d477425, Pdensi_DN19254_c3_g2, Pdensi_DN19472_c0_g1, Pdensi_DN19673_c2_g1, Pdensi_DN19789_c2_g1, Pdensi_DN19967_c2_g1, Pdensi_DN20347_c3_g…
GO:1903959	1.2383873419987e-10	0.999999999976532	43	88	regulation of anion transmembrane transport	BP	1.07704567198085e-08	BP regulation of anion transmembrane transport	Pdensi_DN13467_c0_g1d522696, Pdensi_DN14914_c0_g2, Pdensi_DN15159_c0_g1d214023, Pdensi_DN15354_c3_g6, Pdensi_DN15443_c3_g1, Pdensi_DN15452_c4_g1, Pdensi_DN16143_c1_g2, Pdensi_DN16451_c0_g4, Pdensi_DN16537_c0_g1d470760, Pdensi_DN17111_c0_g1, Pdensi_DN18163_c2_g1d477425, Pdensi_DN19254_c3_g2, Pdensi_DN19472_c0_g1, Pdensi_DN19673_c2_g1, Pdensi_DN19789_c2_g1, Pdensi_DN19967_c2_g1, Pdensi_DN20347_c3_g…
GO:0009543	1.2684885143227e-10	0.999999999984446	29	47	chloroplast thylakoid lumen	CC	1.0877954301496e-08	CC chloroplast thylakoid lumen	Pdensi_DN10671_c0_g1, Pdensi_DN11297_c0_g1, Pdensi_DN13252_c0_g1d106448, Pdensi_DN15028_c0_g1d395015, Pdensi_DN15045_c0_g1d53811, Pdensi_DN15798_c1_g3, Pdensi_DN16288_c0_g1, Pdensi_DN17158_c0_g1d215886, Pdensi_DN17376_c0_g1, Pdensi_DN17566_c0_g1d12213, Pdensi_DN17902_c0_g1d402633, Pdensi_DN18045_c0_g1d282906, Pdensi_DN18083_c0_g1, Pdensi_DN18630_c0_g1d115702, Pdensi_DN18870_c0_g1d59882, Pdensi_DN…
GO:0031978	1.2684885143227e-10	0.999999999984446	29	47	plastid thylakoid lumen	CC	1.0877954301496e-08	CC plastid thylakoid lumen	Pdensi_DN10671_c0_g1, Pdensi_DN11297_c0_g1, Pdensi_DN13252_c0_g1d106448, Pdensi_DN15028_c0_g1d395015, Pdensi_DN15045_c0_g1d53811, Pdensi_DN15798_c1_g3, Pdensi_DN16288_c0_g1, Pdensi_DN17158_c0_g1d215886, Pdensi_DN17376_c0_g1, Pdensi_DN17566_c0_g1d12213, Pdensi_DN17902_c0_g1d402633, Pdensi_DN18045_c0_g1d282906, Pdensi_DN18083_c0_g1, Pdensi_DN18630_c0_g1d115702, Pdensi_DN18870_c0_g1d59882, Pdensi_DN…
GO:0042170	1.40134155047649e-10	1	98	278	plastid membrane	CC	1.19337857177036e-08	CC plastid membrane	Pdensi_DN10363_c0_g1, Pdensi_DN10616_c0_g1d455771, Pdensi_DN10846_c0_g1d335071, Pdensi_DN11231_c0_g1, Pdensi_DN11571_c0_g1d388299, Pdensi_DN11585_c0_g1d336306, Pdensi_DN12129_c0_g1d105271, Pdensi_DN12282_c0_g1d211398, Pdensi_DN13077_c0_g1d390972, Pdensi_DN14047_c0_g1d7924, Pdensi_DN14065_c0_g1d463100, Pdensi_DN14189_c0_g2, Pdensi_DN14199_c0_g1d341436, Pdensi_DN14229_c0_g1d213190, Pdensi_DN14350_c…
GO:0031969	1.94250733152313e-10	1	95	268	chloroplast membrane	CC	1.64282533837712e-08	CC chloroplast membrane	Pdensi_DN10363_c0_g1, Pdensi_DN10616_c0_g1d455771, Pdensi_DN10846_c0_g1d335071, Pdensi_DN11231_c0_g1, Pdensi_DN11571_c0_g1d388299, Pdensi_DN11585_c0_g1d336306, Pdensi_DN12129_c0_g1d105271, Pdensi_DN12282_c0_g1d211398, Pdensi_DN13077_c0_g1d390972, Pdensi_DN14047_c0_g1d7924, Pdensi_DN14065_c0_g1d463100, Pdensi_DN14189_c0_g2, Pdensi_DN14199_c0_g1d341436, Pdensi_DN14229_c0_g1d213190, Pdensi_DN14350_c…
GO:0003777	1.96934778143163e-10	0.999999999967847	36	67	microtubule motor activity	MF	1.65411724956823e-08	MF microtubule motor activity	Pdensi_DN11283_c0_g1d210457, Pdensi_DN13500_c0_g2, Pdensi_DN13766_c0_g1d392221, Pdensi_DN14781_c0_g2, Pdensi_DN15359_c0_g1d344451, Pdensi_DN17852_c0_g1d282283, Pdensi_DN18887_c5_g2, Pdensi_DN19472_c0_g1d408210, Pdensi_DN19917_c0_g1d118739, Pdensi_DN20126_c0_g6, Pdensi_DN20546_c0_g3, Pdensi_DN21251_c0_g1d221030, Pdensi_DN21695_c0_g1d65833, Pdensi_DN22052_c0_g1d124912, Pdensi_DN23383_c0_g5, Pdensi_…
GO:0005871	2.20413383377449e-10	0.999999999964945	35	64	kinesin complex	CC	1.83872742881473e-08	CC kinesin complex	Pdensi_DN11283_c0_g1d210457, Pdensi_DN13500_c0_g2, Pdensi_DN13766_c0_g1d392221, Pdensi_DN14781_c0_g2, Pdensi_DN15359_c0_g1d344451, Pdensi_DN17852_c0_g1d282283, Pdensi_DN18887_c5_g2, Pdensi_DN19472_c0_g1d408210, Pdensi_DN19917_c0_g1d118739, Pdensi_DN20126_c0_g6, Pdensi_DN20546_c0_g3, Pdensi_DN21251_c0_g1d221030, Pdensi_DN21695_c0_g1d65833, Pdensi_DN22052_c0_g1d124912, Pdensi_DN23383_c0_g5, Pdensi_…
GO:0016772	2.52516274829778e-10	1	627	2855	transferase activity, transferring phosphorus-containing groups	MF	2.09230207989025e-08	MF transferase activity, transferring phosphorus-containing groups	Pdensi_DN10026_c0_g1, Pdensi_DN10028_c0_g1d386351, Pdensi_DN10155_c0_g1d172859, Pdensi_DN10213_c0_g1d518881, Pdensi_DN10713_c0_g1d173641, Pdensi_DN1090_c0_g1d164642, Pdensi_DN10940_c0_g1d5120, Pdensi_DN11130_c0_g1, Pdensi_DN11256_c0_g1d5270, Pdensi_DN11330_c0_g1d457149, Pdensi_DN11784_c0_g1, Pdensi_DN11891_c0_g1, Pdensi_DN11962_c0_g1d175453, Pdensi_DN11998_c0_g1d389096, Pdensi_DN12002_c0_g1d33720…
GO:0016042	2.78749420295112e-10	1	91	257	lipid catabolic process	BP	2.28978541811019e-08	BP lipid catabolic process	Pdensi_DN10374_c0_g1d334259, Pdensi_DN11879_c0_g1, Pdensi_DN12631_c0_g2d176571, Pdensi_DN12721_c0_g1d390380, Pdensi_DN12842_c0_g1d212003, Pdensi_DN13983_c0_g1d272984, Pdensi_DN14145_c0_g1d213104, Pdensi_DN14728_c0_g2, Pdensi_DN15057_c0_g1, Pdensi_DN15360_c0_g1d54109, Pdensi_DN15579_c0_g1d467163, Pdensi_DN15645_c0_g1d54612, Pdensi_DN15683_c0_g1, Pdensi_DN15912_c0_g1d346264, Pdensi_DN15935_c0_g1d46…
GO:0022857	2.80084655236507e-10	1	274	1029	transmembrane transporter activity	MF	2.28978541811019e-08	MF transmembrane transporter activity	Pdensi_DN10387_c0_g1d173149, Pdensi_DN10853_c0_g1d5059, Pdensi_DN10856_c0_g1d387249, Pdensi_DN10964_c0_g1, Pdensi_DN11112_c0_g1d387695, Pdensi_DN11420_c0_g3, Pdensi_DN11580_c0_g1d336377, Pdensi_DN11585_c0_g1d336306, Pdensi_DN11613_c0_g1d174932, Pdensi_DN11910_c0_g1d5896, Pdensi_DN11991_c0_g2, Pdensi_DN12171_c0_g1d337482, Pdensi_DN12300_c0_g1d105477, Pdensi_DN12352_c0_g1d389636, Pdensi_DN12499_c0_…
GO:0004601	2.88106598272599e-10	0.999999999937514	50	109	peroxidase activity	MF	2.33976901630257e-08	MF peroxidase activity	Pdensi_DN10697_c0_g1d49317, Pdensi_DN10855_c0_g1d210150, Pdensi_DN11879_c0_g1, Pdensi_DN12546_c0_g1d6477, Pdensi_DN12573_c0_g1d176329, Pdensi_DN13510_c0_g1d212689, Pdensi_DN13615_c0_g1d392086, Pdensi_DN147_c0_g1d202455, Pdensi_DN16142_c1_g1, Pdensi_DN18870_c0_g1d187313, Pdensi_DN18878_c0_g4, Pdensi_DN19103_c0_g1d533551, Pdensi_DN19336_c0_g1d407577, Pdensi_DN19569_c0_g6, Pdensi_DN19790_c1_g1, Pden…
GO:0003774	3.06660646186257e-10	0.999999999940031	43	89	motor activity	MF	2.47406546327768e-08	MF motor activity	Pdensi_DN11283_c0_g1d210457, Pdensi_DN13500_c0_g2, Pdensi_DN13766_c0_g1d392221, Pdensi_DN14781_c0_g2, Pdensi_DN15359_c0_g1d344451, Pdensi_DN17852_c0_g1d282283, Pdensi_DN18343_c0_g1d403985, Pdensi_DN18887_c5_g2, Pdensi_DN19472_c0_g1d408210, Pdensi_DN19595_c0_g1d117685, Pdensi_DN19917_c0_g1d118739, Pdensi_DN20126_c0_g6, Pdensi_DN20546_c0_g3, Pdensi_DN21251_c0_g1d221030, Pdensi_DN21695_c0_g1d65833, …
GO:0031967	3.38377009949693e-10	1	141	450	organelle envelope	CC	2.68469313538008e-08	CC organelle envelope	Pdensi_DN10115_c0_g1d172805, Pdensi_DN10202_c0_g1, Pdensi_DN10387_c0_g1d173149, Pdensi_DN10616_c0_g1d455771, Pdensi_DN10938_c0_g1d173901, Pdensi_DN1095_c0_g1d203057, Pdensi_DN11359_c0_g1d210550, Pdensi_DN11585_c0_g1d336306, Pdensi_DN11834_c0_g1d336839, Pdensi_DN12020_c0_g1d5957, Pdensi_DN12129_c0_g1d105271, Pdensi_DN12752_c0_g1d270682, Pdensi_DN12843_c0_g1d338700, Pdensi_DN12972_c0_g1d271183, Pde…
GO:0031975	3.38377009949693e-10	1	141	450	envelope	CC	2.68469313538008e-08	CC envelope	Pdensi_DN10115_c0_g1d172805, Pdensi_DN10202_c0_g1, Pdensi_DN10387_c0_g1d173149, Pdensi_DN10616_c0_g1d455771, Pdensi_DN10938_c0_g1d173901, Pdensi_DN1095_c0_g1d203057, Pdensi_DN11359_c0_g1d210550, Pdensi_DN11585_c0_g1d336306, Pdensi_DN11834_c0_g1d336839, Pdensi_DN12020_c0_g1d5957, Pdensi_DN12129_c0_g1d105271, Pdensi_DN12752_c0_g1d270682, Pdensi_DN12843_c0_g1d338700, Pdensi_DN12972_c0_g1d271183, Pde…
GO:0008017	3.39335754696169e-10	0.999999999912744	66	164	microtubule binding	MF	2.68469313538008e-08	MF microtubule binding	Pdensi_DN10202_c0_g1, Pdensi_DN10628_c0_g1, Pdensi_DN11283_c0_g1d210457, Pdensi_DN13500_c0_g2, Pdensi_DN13531_c0_g1d522794, Pdensi_DN13701_c0_g1d392284, Pdensi_DN13766_c0_g1d392221, Pdensi_DN14781_c0_g2, Pdensi_DN15359_c0_g1d344451, Pdensi_DN16057_c4_g5, Pdensi_DN16069_c0_g1, Pdensi_DN16391_c0_g1, Pdensi_DN16885_c0_g1d215590, Pdensi_DN17021_c0_g1, Pdensi_DN17550_c0_g1d12277, Pdensi_DN17852_c0_g1d…
GO:0032502	3.52605238626368e-10	1	587	2441	developmental process	BP	2.77179361620202e-08	BP developmental process	Pdensi_DN10028_c0_g1d386351, Pdensi_DN10109_c0_g1d172869, Pdensi_DN10229_c0_g1d266775, Pdensi_DN10258_c0_g1d266747, Pdensi_DN10527_c0_g1d173309, Pdensi_DN10616_c0_g1d455771, Pdensi_DN10628_c0_g1, Pdensi_DN10704_c0_g1d173663, Pdensi_DN10751_c0_g1d49359, Pdensi_DN11143_c0_g1d456681, Pdensi_DN11231_c0_g1, Pdensi_DN11338_c0_g1, Pdensi_DN11585_c0_g1d336306, Pdensi_DN11720_c0_g1d211026, Pdensi_DN11862_…
GO:0048869	5.16162621416962e-10	1	215	761	cellular developmental process	BP	4.03165746906765e-08	BP cellular developmental process	Pdensi_DN10109_c0_g1d172869, Pdensi_DN10229_c0_g1d266775, Pdensi_DN10258_c0_g1d266747, Pdensi_DN10628_c0_g1, Pdensi_DN10751_c0_g1d49359, Pdensi_DN11338_c0_g1, Pdensi_DN11895_c0_g1, Pdensi_DN1194_c0_g1d98292, Pdensi_DN11998_c0_g1d389096, Pdensi_DN12077_c0_g1d105072, Pdensi_DN12456_c0_g1d6343, Pdensi_DN12603_c0_g1d105849, Pdensi_DN12927_c0_g3, Pdensi_DN13193_c0_g1d212340, Pdensi_DN13344_c0_g1, Pden…
GO:0044042	7.51698715874771e-10	1	78	211	glucan metabolic process	BP	5.83422870428628e-08	BP glucan metabolic process	Pdensi_DN10695_c0_g1d49277, Pdensi_DN12216_c0_g1, Pdensi_DN12857_c1_g1, Pdensi_DN12862_c0_g1, Pdensi_DN13222_c0_g2d7189, Pdensi_DN13283_c0_g1d271643, Pdensi_DN13873_c0_g1d340772, Pdensi_DN14675_c0_g1d394077, Pdensi_DN14864_c0_g1d108554, Pdensi_DN15384_c2_g1, Pdensi_DN15544_c0_g1d182222, Pdensi_DN15702_c0_g1d345565, Pdensi_DN16542_c0_g4, Pdensi_DN17479_c0_g2, Pdensi_DN17724_c0_g1, Pdensi_DN17725_c…
GO:0016684	1.04405293692426e-09	0.999999999715927	50	112	oxidoreductase activity, acting on peroxide as acceptor	MF	8.05234035566173e-08	MF oxidoreductase activity, acting on peroxide as acceptor	Pdensi_DN10697_c0_g1d49317, Pdensi_DN10855_c0_g1d210150, Pdensi_DN11879_c0_g1, Pdensi_DN12546_c0_g1d6477, Pdensi_DN12573_c0_g1d176329, Pdensi_DN13510_c0_g1d212689, Pdensi_DN13615_c0_g1d392086, Pdensi_DN147_c0_g1d202455, Pdensi_DN16142_c1_g1, Pdensi_DN18870_c0_g1d187313, Pdensi_DN18878_c0_g4, Pdensi_DN19103_c0_g1d533551, Pdensi_DN19336_c0_g1d407577, Pdensi_DN19569_c0_g6, Pdensi_DN19790_c1_g1, Pden…
GO:0006073	1.15672559775918e-09	1	77	209	cellular glucan metabolic process	BP	8.86557875332553e-08	BP cellular glucan metabolic process	Pdensi_DN10695_c0_g1d49277, Pdensi_DN12216_c0_g1, Pdensi_DN12857_c1_g1, Pdensi_DN12862_c0_g1, Pdensi_DN13222_c0_g2d7189, Pdensi_DN13283_c0_g1d271643, Pdensi_DN13873_c0_g1d340772, Pdensi_DN14675_c0_g1d394077, Pdensi_DN14864_c0_g1d108554, Pdensi_DN15384_c2_g1, Pdensi_DN15544_c0_g1d182222, Pdensi_DN15702_c0_g1d345565, Pdensi_DN16542_c0_g4, Pdensi_DN17479_c0_g2, Pdensi_DN17724_c0_g1, Pdensi_DN17725_c…
GO:0043269	1.60433427186843e-09	0.999999999468428	60	152	regulation of ion transport	BP	1.22198454508836e-07	BP regulation of ion transport	Pdensi_DN10129_c0_g1d386473, Pdensi_DN13467_c0_g1d522696, Pdensi_DN14892_c1_g1, Pdensi_DN14914_c0_g2, Pdensi_DN15159_c0_g1d214023, Pdensi_DN15354_c3_g6, Pdensi_DN15443_c3_g1, Pdensi_DN15452_c4_g1, Pdensi_DN16132_c1_g2, Pdensi_DN16143_c1_g2, Pdensi_DN16451_c0_g4, Pdensi_DN16537_c0_g1d470760, Pdensi_DN17111_c0_g1, Pdensi_DN18163_c2_g1d477425, Pdensi_DN18659_c0_g1d479685, Pdensi_DN19254_c3_g2, Pdens…
GO:0007018	1.75088960664699e-09	0.999999999611078	38	77	microtubule-based movement	BP	1.32538020038964e-07	BP microtubule-based movement	Pdensi_DN11283_c0_g1d210457, Pdensi_DN13500_c0_g2, Pdensi_DN13766_c0_g1d392221, Pdensi_DN13877_c0_g1, Pdensi_DN14781_c0_g2, Pdensi_DN15359_c0_g1d344451, Pdensi_DN17852_c0_g1d282283, Pdensi_DN18887_c5_g2, Pdensi_DN19472_c0_g1d408210, Pdensi_DN19595_c0_g1d117685, Pdensi_DN19917_c0_g1d118739, Pdensi_DN20126_c0_g6, Pdensi_DN20546_c0_g3, Pdensi_DN21251_c0_g1d221030, Pdensi_DN21695_c0_g1d65833, Pdensi_…
GO:0047196	2.0052544614193e-09	0.999999999967141	14	15	long-chain-alcohol O-fatty-acyltransferase activity	MF	1.49032942184151e-07	MF long-chain-alcohol O-fatty-acyltransferase activity	Pdensi_DN10400_c0_g1d519127, Pdensi_DN16858_c0_g3, Pdensi_DN17409_c0_g2, Pdensi_DN17466_c0_g1d529752, Pdensi_DN17809_c1_g9, Pdensi_DN18442_c0_g1d531857, Pdensi_DN19656_c0_g1d15592, Pdensi_DN20014_c1_g1, Pdensi_DN22518_c1_g1, Pdensi_DN24954_c0_g1d305220, Pdensi_DN25650_c1_g1, Pdensi_GG_148325_c0_g1, Pdensi_GG_155961_c0_g1, Pdensi_GG_158182_c2_g1
GO:0102966	2.0052544614193e-09	0.999999999967141	14	15	arachidoyl-CoA:1-dodecanol O-acyltransferase activity	MF	1.49032942184151e-07	MF arachidoyl-CoA:1-dodecanol O-acyltransferase activity	Pdensi_DN10400_c0_g1d519127, Pdensi_DN16858_c0_g3, Pdensi_DN17409_c0_g2, Pdensi_DN17466_c0_g1d529752, Pdensi_DN17809_c1_g9, Pdensi_DN18442_c0_g1d531857, Pdensi_DN19656_c0_g1d15592, Pdensi_DN20014_c1_g1, Pdensi_DN22518_c1_g1, Pdensi_DN24954_c0_g1d305220, Pdensi_DN25650_c1_g1, Pdensi_GG_148325_c0_g1, Pdensi_GG_155961_c0_g1, Pdensi_GG_158182_c2_g1
GO:0103095	2.0052544614193e-09	0.999999999967141	14	15	wax ester synthase activity	MF	1.49032942184151e-07	MF wax ester synthase activity	Pdensi_DN10400_c0_g1d519127, Pdensi_DN16858_c0_g3, Pdensi_DN17409_c0_g2, Pdensi_DN17466_c0_g1d529752, Pdensi_DN17809_c1_g9, Pdensi_DN18442_c0_g1d531857, Pdensi_DN19656_c0_g1d15592, Pdensi_DN20014_c1_g1, Pdensi_DN22518_c1_g1, Pdensi_DN24954_c0_g1d305220, Pdensi_DN25650_c1_g1, Pdensi_GG_148325_c0_g1, Pdensi_GG_155961_c0_g1, Pdensi_GG_158182_c2_g1
GO:0016758	2.09244550704805e-09	1	127	409	transferase activity, transferring hexosyl groups	MF	1.54576260559821e-07	MF transferase activity, transferring hexosyl groups	Pdensi_DN10363_c0_g1, Pdensi_DN11879_c0_g1, Pdensi_DN11980_c0_g1d175414, Pdensi_DN12216_c0_g1, Pdensi_DN12254_c0_g1, Pdensi_DN12927_c0_g3, Pdensi_DN13283_c0_g1d271643, Pdensi_DN13823_c0_g1d272795, Pdensi_DN13873_c0_g1d340772, Pdensi_DN14636_c0_g1d180302, Pdensi_DN14809_c0_g1, Pdensi_DN15384_c2_g1, Pdensi_DN15544_c0_g1d182222, Pdensi_DN15702_c0_g1d345565, Pdensi_DN16005_c2_g1, Pdensi_DN16166_c0_g5…
GO:0006812	2.32707496838406e-09	1	119	380	cation transport	BP	1.70879762498765e-07	BP cation transport	Pdensi_DN10387_c0_g1d173149, Pdensi_DN10579_c0_g1, Pdensi_DN10964_c0_g1, Pdensi_DN11991_c0_g2, Pdensi_DN12171_c0_g1d337482, Pdensi_DN12193_c0_g1d269701, Pdensi_DN12499_c0_g1d105600, Pdensi_DN12537_c0_g1, Pdensi_DN12608_c0_g1d459878, Pdensi_DN13344_c0_g1, Pdensi_DN13606_c0_g7, Pdensi_DN13863_c0_g1d392460, Pdensi_DN14033_c0_g2, Pdensi_DN14065_c0_g1d463100, Pdensi_DN14157_c0_g2, Pdensi_DN14628_c0_g1…
GO:0015631	2.60545926911647e-09	0.999999999059654	68	178	tubulin binding	MF	1.90183017959377e-07	MF tubulin binding	Pdensi_DN10202_c0_g1, Pdensi_DN10628_c0_g1, Pdensi_DN11283_c0_g1d210457, Pdensi_DN13500_c0_g2, Pdensi_DN13531_c0_g1d522794, Pdensi_DN13701_c0_g1d392284, Pdensi_DN13766_c0_g1d392221, Pdensi_DN14781_c0_g2, Pdensi_DN15359_c0_g1d344451, Pdensi_DN16057_c4_g5, Pdensi_DN16069_c0_g1, Pdensi_DN16391_c0_g1, Pdensi_DN16885_c0_g1d215590, Pdensi_DN17021_c0_g1, Pdensi_DN17550_c0_g1d12277, Pdensi_DN17585_c0_g1,…
GO:0044249	2.88647619351427e-09	1	593	2527	cellular biosynthetic process	BP	2.0944886130808e-07	BP cellular biosynthetic process	Pdensi_DN10236_c0_g1d455061, Pdensi_DN10313_c0_g1d455218, Pdensi_DN10387_c0_g1d173149, Pdensi_DN10695_c0_g1d49277, Pdensi_DN10745_c0_g1, Pdensi_DN10846_c0_g1d335071, Pdensi_DN10938_c0_g1d173901, Pdensi_DN11010_c0_g1d104110, Pdensi_DN11042_c0_g1d104080, Pdensi_DN11178_c0_g1d104168, Pdensi_DN11879_c0_g1, Pdensi_DN11936_c0_g1d388954, Pdensi_DN12095_c0_g1d175594, Pdensi_DN12249_c0_g1, Pdensi_DN12267_…
GO:0008236	3.18621090104965e-09	0.999999998907481	62	155	serine-type peptidase activity	MF	2.2849417707352e-07	MF serine-type peptidase activity	Pdensi_DN10115_c0_g1d172805, Pdensi_DN10620_c0_g1d4883, Pdensi_DN11571_c0_g1d388299, Pdensi_DN11783_c0_g1d457849, Pdensi_DN11980_c0_g1d520706, Pdensi_DN12005_c0_g1d337285, Pdensi_DN13455_c0_g1d106616, Pdensi_DN13455_c0_g2, Pdensi_DN13530_c0_g1, Pdensi_DN13684_c0_g1, Pdensi_DN14620_c0_g3, Pdensi_DN14879_c0_g1d53497, Pdensi_DN14974_c0_g1d465599, Pdensi_DN15132_c1_g3, Pdensi_DN15663_c2_g1, Pdensi_DN…
GO:0017171	3.18621090104965e-09	0.999999998907481	62	155	serine hydrolase activity	MF	2.2849417707352e-07	MF serine hydrolase activity	Pdensi_DN10115_c0_g1d172805, Pdensi_DN10620_c0_g1d4883, Pdensi_DN11571_c0_g1d388299, Pdensi_DN11783_c0_g1d457849, Pdensi_DN11980_c0_g1d520706, Pdensi_DN12005_c0_g1d337285, Pdensi_DN13455_c0_g1d106616, Pdensi_DN13455_c0_g2, Pdensi_DN13530_c0_g1, Pdensi_DN13684_c0_g1, Pdensi_DN14620_c0_g3, Pdensi_DN14879_c0_g1d53497, Pdensi_DN14974_c0_g1d465599, Pdensi_DN15132_c1_g3, Pdensi_DN15663_c2_g1, Pdensi_DN…
GO:0065007	3.49497494528216e-09	1	1174	5338	biological regulation	BP	2.49179521825553e-07	BP biological regulation	Pdensi_DN10028_c0_g1d386351, Pdensi_DN10129_c0_g1d386473, Pdensi_DN10202_c0_g1, Pdensi_DN10229_c0_g1d266775, Pdensi_DN10258_c0_g1d266747, Pdensi_DN10307_c0_g1d209805, Pdensi_DN10540_c0_g1d49214, Pdensi_DN10618_c0_g1d103684, Pdensi_DN10619_c0_g1d103663, Pdensi_DN10704_c0_g1d173663, Pdensi_DN10731_c0_g1d267514, Pdensi_DN10885_c0_g1d456115, Pdensi_DN10909_c0_g2, Pdensi_DN10938_c0_g1d387493, Pdensi_D…
GO:0044264	3.70994958908764e-09	1	95	281	cellular polysaccharide metabolic process	BP	2.6297752491897e-07	BP cellular polysaccharide metabolic process	Pdensi_DN10695_c0_g1d49277, Pdensi_DN12216_c0_g1, Pdensi_DN12525_c0_g1, Pdensi_DN12857_c1_g1, Pdensi_DN12862_c0_g1, Pdensi_DN13222_c0_g2d7189, Pdensi_DN13283_c0_g1d271643, Pdensi_DN13537_c0_g1d461758, Pdensi_DN13873_c0_g1d340772, Pdensi_DN14675_c0_g1d394077, Pdensi_DN14864_c0_g1d108554, Pdensi_DN15341_c0_g1d344263, Pdensi_DN15384_c2_g1, Pdensi_DN15544_c0_g1d182222, Pdensi_DN15702_c0_g1d345565, Pd…
GO:0003677	4.2530716162899e-09	1	516	2182	DNA binding	MF	2.99743777187144e-07	MF DNA binding	Pdensi_DN10026_c0_g1, Pdensi_DN10229_c0_g1d266775, Pdensi_DN10236_c0_g1d455061, Pdensi_DN10307_c0_g1d209805, Pdensi_DN10546_c0_g1d4860, Pdensi_DN10618_c0_g1d103684, Pdensi_DN10619_c0_g1d103663, Pdensi_DN10881_c0_g1d335027, Pdensi_DN10938_c0_g1d387493, Pdensi_DN10979_c0_g1d103979, Pdensi_DN11010_c0_g1d104110, Pdensi_DN11057_c0_g1d49575, Pdensi_DN11148_c0_g1d335521, Pdensi_DN11298_c0_g1, Pdensi_DN1…
GO:0007017	4.38748438493841e-09	1	75	206	microtubule-based process	BP	3.07449834357142e-07	BP microtubule-based process	Pdensi_DN10202_c0_g1, Pdensi_DN11283_c0_g1d210457, Pdensi_DN11480_c0_g1d5445, Pdensi_DN13500_c0_g2, Pdensi_DN13531_c0_g1d522794, Pdensi_DN13701_c0_g1d392284, Pdensi_DN13766_c0_g1d392221, Pdensi_DN13877_c0_g1, Pdensi_DN14535_c0_g1d274242, Pdensi_DN14781_c0_g2, Pdensi_DN15359_c0_g1d344451, Pdensi_DN15515_c0_g2, Pdensi_DN16069_c0_g1, Pdensi_DN16885_c0_g1d215590, Pdensi_DN17550_c0_g1d12277, Pdensi_DN…
GO:0016757	4.5679195969987e-09	1	165	572	transferase activity, transferring glycosyl groups	MF	3.18274988738608e-07	MF transferase activity, transferring glycosyl groups	Pdensi_DN10363_c0_g1, Pdensi_DN11461_c0_g1d210660, Pdensi_DN11879_c0_g1, Pdensi_DN11980_c0_g1d175414, Pdensi_DN12216_c0_g1, Pdensi_DN12254_c0_g1, Pdensi_DN12674_c0_g1d270642, Pdensi_DN12676_c0_g2, Pdensi_DN12927_c0_g3, Pdensi_DN13044_c0_g1d460723, Pdensi_DN13283_c0_g1d271643, Pdensi_DN13823_c0_g1d272795, Pdensi_DN13873_c0_g1d340772, Pdensi_DN14216_c0_g1d523860, Pdensi_DN14636_c0_g1d180302, Pdensi…
GO:0031226	4.61140934363045e-09	1	93	278	intrinsic component of plasma membrane	CC	3.19489902717176e-07	CC intrinsic component of plasma membrane	Pdensi_DN11064_c0_g1d210295, Pdensi_DN11720_c0_g1d211026, Pdensi_DN12300_c0_g1d105477, Pdensi_DN13344_c0_g1, Pdensi_DN13351_c0_g1d339649, Pdensi_DN13863_c0_g1d392460, Pdensi_DN13918_c0_g1, Pdensi_DN13957_c0_g2, Pdensi_DN13997_c2_g1, Pdensi_DN15131_c0_g1, Pdensi_DN15459_c0_g1, Pdensi_DN15661_c0_g1d9737, Pdensi_DN15986_c0_g1d346054, Pdensi_DN15992_c0_g3, Pdensi_DN16069_c0_g1, Pdensi_DN16239_c0_g1, …
GO:0031225	4.81952497414819e-09	0.999999998348561	59	146	anchored component of membrane	CC	3.32032779539209e-07	CC anchored component of membrane	Pdensi_DN11064_c0_g1d210295, Pdensi_DN11720_c0_g1d211026, Pdensi_DN12969_c0_g1d51365, Pdensi_DN13957_c0_g2, Pdensi_DN15169_c0_g2d275555, Pdensi_DN15440_c0_g1d109497, Pdensi_DN15459_c0_g1, Pdensi_DN15661_c0_g1d9737, Pdensi_DN15992_c0_g3, Pdensi_DN16069_c0_g1, Pdensi_DN16239_c0_g1, Pdensi_DN16378_c0_g1d278628, Pdensi_DN17417_c1_g1, Pdensi_DN17962_c0_g1d282686, Pdensi_DN18436_c0_g1, Pdensi_DN18505_c…
GO:0034765	5.17437728763663e-09	0.999999998358052	52	126	regulation of ion transmembrane transport	BP	3.54488204906637e-07	BP regulation of ion transmembrane transport	Pdensi_DN13467_c0_g1d522696, Pdensi_DN14892_c1_g1, Pdensi_DN14914_c0_g2, Pdensi_DN15159_c0_g1d214023, Pdensi_DN15354_c3_g6, Pdensi_DN15443_c3_g1, Pdensi_DN15452_c4_g1, Pdensi_DN16132_c1_g2, Pdensi_DN16143_c1_g2, Pdensi_DN16451_c0_g4, Pdensi_DN16537_c0_g1d470760, Pdensi_DN17111_c0_g1, Pdensi_DN18163_c2_g1d477425, Pdensi_DN18659_c0_g1d479685, Pdensi_DN19254_c3_g2, Pdensi_DN19472_c0_g1, Pdensi_DN196…
GO:0016762	6.22949362609049e-09	0.999999999147065	24	39	xyloglucan:xyloglucosyl transferase activity	MF	4.24401557426376e-07	MF xyloglucan:xyloglucosyl transferase activity	Pdensi_DN12216_c0_g1, Pdensi_DN13283_c0_g1d271643, Pdensi_DN13873_c0_g1d340772, Pdensi_DN15702_c0_g1d345565, Pdensi_DN18590_c0_g2, Pdensi_DN19639_c4_g1, Pdensi_DN19667_c0_g1d534673, Pdensi_DN20473_c0_g1d536949, Pdensi_DN21510_c0_g1d221411, Pdensi_DN21525_c0_g1d221509, Pdensi_DN24110_c1_g3, Pdensi_DN24829_c0_g1d556051, Pdensi_DN24829_c0_g1d72916, Pdensi_DN24922_c0_g2d557074, Pdensi_DN25884_c0_g1d5…
GO:0045490	6.55822575960586e-09	0.999999998856908	28	50	pectin catabolic process	BP	4.4432885353617e-07	BP pectin catabolic process	Pdensi_DN12559_c0_g1, Pdensi_DN16114_c0_g1d397583, Pdensi_DN18258_c0_g1d353508, Pdensi_DN18947_c0_g1d217923, Pdensi_DN19319_c0_g1d218367, Pdensi_DN19365_c1_g1, Pdensi_DN19547_c2_g1, Pdensi_DN20617_c0_g4d492304, Pdensi_DN21652_c0_g1d495574, Pdensi_DN22249_c1_g2, Pdensi_DN24001_c1_g1, Pdensi_DN24228_c0_g2, Pdensi_DN24325_c0_g2, Pdensi_DN24443_c0_g1d428324, Pdensi_DN24696_c0_g2, Pdensi_DN24708_c0_g2…
GO:0042440	6.75291493876662e-09	0.999999997593951	61	158	pigment metabolic process	BP	4.55005471945577e-07	BP pigment metabolic process	Pdensi_DN10313_c0_g1d455218, Pdensi_DN10616_c0_g1d455771, Pdensi_DN1095_c0_g1d203057, Pdensi_DN11178_c0_g1d104168, Pdensi_DN12684_c0_g1d51036, Pdensi_DN13044_c0_g1d460723, Pdensi_DN13077_c0_g1d390972, Pdensi_DN13335_c0_g1, Pdensi_DN14029_c0_g1d52451, Pdensi_DN14090_c0_g1d7868, Pdensi_DN14229_c0_g1d213190, Pdensi_DN14453_c0_g1d342034, Pdensi_DN14741_c0_g1d394293, Pdensi_DN14793_c0_g1, Pdensi_DN148…
GO:0009409	8.94708920063094e-09	1	96	294	response to cold	BP	5.99552758837908e-07	BP response to cold	Pdensi_DN10236_c0_g1d455061, Pdensi_DN10695_c0_g1d49277, Pdensi_DN10855_c0_g1d210150, Pdensi_DN11834_c0_g1d336839, Pdensi_DN12575_c0_g2, Pdensi_DN12647_c0_g2, Pdensi_DN13084_c0_g1, Pdensi_DN14115_c0_g2, Pdensi_DN147_c0_g1d202455, Pdensi_DN14989_c0_g1, Pdensi_DN15202_c0_g1, Pdensi_DN15824_c0_g1d396956, Pdensi_DN16069_c0_g1, Pdensi_DN16069_c1_g1, Pdensi_DN16192_c0_g1d214994, Pdensi_DN16222_c0_g1d34…
GO:0019253	9.21820582046445e-09	0.999999999152207	19	27	reductive pentose-phosphate cycle	BP	6.1436335856715e-07	BP reductive pentose-phosphate cycle	Pdensi_DN10713_c0_g1d173641, Pdensi_DN13182_c0_g1d7020, Pdensi_DN13470_c0_g1d391777, Pdensi_DN14591_c0_g1d342509, Pdensi_DN15296_c0_g1d466330, Pdensi_DN17952_c0_g1d114223, Pdensi_DN18647_c1_g4, Pdensi_DN18737_c0_g1d14068, Pdensi_DN19066_c0_g1d60179, Pdensi_DN19305_c0_g1d187818, Pdensi_DN20103_c0_g1d289684, Pdensi_DN20315_c0_g1d412031, Pdensi_DN20674_c0_g1d537558, Pdensi_DN23195_c0_g3d547192, Pden…
GO:0016209	9.28981997651109e-09	0.9999999967739	58	145	antioxidant activity	MF	6.15789526334895e-07	MF antioxidant activity	Pdensi_DN10697_c0_g1d49317, Pdensi_DN10855_c0_g1d210150, Pdensi_DN11879_c0_g1, Pdensi_DN12546_c0_g1d6477, Pdensi_DN12573_c0_g1d176329, Pdensi_DN13510_c0_g1d212689, Pdensi_DN13615_c0_g1d392086, Pdensi_DN147_c0_g1d202455, Pdensi_DN16142_c1_g1, Pdensi_DN16170_c0_g1d469184, Pdensi_DN16694_c0_g1d528133, Pdensi_DN18870_c0_g1d187313, Pdensi_DN18878_c0_g4, Pdensi_DN19103_c0_g1d533551, Pdensi_DN19336_c0_g…
GO:0005911	1.30288140593717e-08	1	189	690	cell-cell junction	CC	8.58991111882127e-07	CC cell-cell junction	Pdensi_DN10236_c0_g1d455061, Pdensi_DN10542_c0_g1d209911, Pdensi_DN10620_c0_g1d4883, Pdensi_DN10697_c0_g1d49317, Pdensi_DN10855_c0_g1d210150, Pdensi_DN11064_c0_g1d210295, Pdensi_DN11282_c0_g1d174432, Pdensi_DN11457_c0_g1, Pdensi_DN11461_c0_g1d210660, Pdensi_DN11613_c0_g1d174932, Pdensi_DN11720_c0_g1d211026, Pdensi_DN12546_c0_g1d6477, Pdensi_DN12573_c0_g1d176329, Pdensi_DN12589_c0_g1d176330, Pdens…
GO:0034762	1.3799839627633e-08	0.999999995445801	52	129	regulation of transmembrane transport	BP	9.00211141657902e-07	BP regulation of transmembrane transport	Pdensi_DN13467_c0_g1d522696, Pdensi_DN14892_c1_g1, Pdensi_DN14914_c0_g2, Pdensi_DN15159_c0_g1d214023, Pdensi_DN15354_c3_g6, Pdensi_DN15443_c3_g1, Pdensi_DN15452_c4_g1, Pdensi_DN16132_c1_g2, Pdensi_DN16143_c1_g2, Pdensi_DN16451_c0_g4, Pdensi_DN16537_c0_g1d470760, Pdensi_DN17111_c0_g1, Pdensi_DN18163_c2_g1d477425, Pdensi_DN18659_c0_g1d479685, Pdensi_DN19254_c3_g2, Pdensi_DN19472_c0_g1, Pdensi_DN196…
GO:0010109	1.38008394872124e-08	0.999999998325159	21	33	regulation of photosynthesis	BP	9.00211141657902e-07	BP regulation of photosynthesis	Pdensi_DN12020_c0_g1d5957, Pdensi_DN13335_c0_g1, Pdensi_DN13359_c0_g1d212538, Pdensi_DN14189_c0_g2, Pdensi_DN14857_c0_g1d342973, Pdensi_DN15368_c0_g1d395832, Pdensi_DN15830_c0_g1, Pdensi_DN15830_c0_g1d396867, Pdensi_DN17641_c0_g1d351496, Pdensi_DN17952_c0_g1d114223, Pdensi_DN18372_c0_g1d478117, Pdensi_DN19156_c0_g1d60460, Pdensi_DN19234_c0_g3, Pdensi_DN21610_c0_g1d495584, Pdensi_DN22222_c0_g3, Pd…
GO:0010025	1.45826747005221e-08	0.999999998159923	22	34	wax biosynthetic process	BP	9.41196525539485e-07	BP wax biosynthetic process	Pdensi_DN12647_c0_g2, Pdensi_DN13861_c0_g1, Pdensi_DN16817_c0_g1d215591, Pdensi_DN16858_c0_g3, Pdensi_DN17409_c0_g2, Pdensi_DN17466_c0_g1d529752, Pdensi_DN17809_c1_g9, Pdensi_DN17899_c0_g1d216510, Pdensi_DN18442_c0_g1d531857, Pdensi_DN19656_c0_g1d15592, Pdensi_DN20014_c1_g1, Pdensi_DN21412_c0_g1d122935, Pdensi_DN22518_c1_g1, Pdensi_DN22596_c1_g1, Pdensi_DN24954_c0_g1d305220, Pdensi_DN25650_c1_g1,…
GO:0010166	1.45826747005221e-08	0.999999998159923	22	34	wax metabolic process	BP	9.41196525539485e-07	BP wax metabolic process	Pdensi_DN12647_c0_g2, Pdensi_DN13861_c0_g1, Pdensi_DN16817_c0_g1d215591, Pdensi_DN16858_c0_g3, Pdensi_DN17409_c0_g2, Pdensi_DN17466_c0_g1d529752, Pdensi_DN17809_c1_g9, Pdensi_DN17899_c0_g1d216510, Pdensi_DN18442_c0_g1d531857, Pdensi_DN19656_c0_g1d15592, Pdensi_DN20014_c1_g1, Pdensi_DN21412_c0_g1d122935, Pdensi_DN22518_c1_g1, Pdensi_DN22596_c1_g1, Pdensi_DN24954_c0_g1d305220, Pdensi_DN25650_c1_g1,…
GO:0015994	1.55352815961854e-08	0.999999996380437	34	70	chlorophyll metabolic process	BP	9.97430147717388e-07	BP chlorophyll metabolic process	Pdensi_DN10313_c0_g1d455218, Pdensi_DN10616_c0_g1d455771, Pdensi_DN1095_c0_g1d203057, Pdensi_DN11178_c0_g1d104168, Pdensi_DN12684_c0_g1d51036, Pdensi_DN13077_c0_g1d390972, Pdensi_DN13335_c0_g1, Pdensi_DN14090_c0_g1d7868, Pdensi_DN14229_c0_g1d213190, Pdensi_DN14453_c0_g1d342034, Pdensi_DN15853_c0_g2, Pdensi_DN15968_c0_g1, Pdensi_DN16987_c0_g1d399737, Pdensi_DN17375_c0_g1, Pdensi_DN17414_c0_g1d5740…
GO:0010817	1.73579493291969e-08	0.999999993399675	64	170	regulation of hormone levels	BP	1.10864860741636e-06	BP regulation of hormone levels	Pdensi_DN10989_c0_g1d335310, Pdensi_DN11575_c0_g1, Pdensi_DN12062_c0_g2, Pdensi_DN12120_c0_g1, Pdensi_DN12887_c0_g1d176910, Pdensi_DN13044_c0_g1d460723, Pdensi_DN13774_c0_g1d462387, Pdensi_DN14508_c0_g1d8354, Pdensi_DN14741_c0_g1d394293, Pdensi_DN15388_c0_g1d181844, Pdensi_DN15429_c0_g1, Pdensi_DN15588_c0_g1d9544, Pdensi_DN15641_c0_g7, Pdensi_DN15971_c0_g1d183380, Pdensi_DN15976_c0_g1d526796, Pde…
GO:0052689	1.83078113256836e-08	1	73	205	carboxylic ester hydrolase activity	MF	1.16325746262621e-06	MF carboxylic ester hydrolase activity	Pdensi_DN12559_c0_g1, Pdensi_DN12842_c0_g1d212003, Pdensi_DN14090_c0_g1d7868, Pdensi_DN14432_c0_g1, Pdensi_DN14453_c0_g1d342034, Pdensi_DN15053_c0_g4, Pdensi_DN15223_c0_g1d181563, Pdensi_DN15551_c0_g1d276610, Pdensi_DN15971_c0_g1d183380, Pdensi_DN15976_c0_g1d526796, Pdensi_DN16114_c0_g1d397583, Pdensi_DN16324_c0_g1d347588, Pdensi_DN16987_c0_g1d399737, Pdensi_DN17715_c0_g1d216462, Pdensi_DN17804_c…
GO:0030001	2.13760564119836e-08	1	91	281	metal ion transport	BP	1.35120917412451e-06	BP metal ion transport	Pdensi_DN10579_c0_g1, Pdensi_DN10964_c0_g1, Pdensi_DN11991_c0_g2, Pdensi_DN12171_c0_g1d337482, Pdensi_DN12193_c0_g1d269701, Pdensi_DN12537_c0_g1, Pdensi_DN12608_c0_g1d459878, Pdensi_DN13344_c0_g1, Pdensi_DN13606_c0_g7, Pdensi_DN14033_c0_g2, Pdensi_DN14065_c0_g1d463100, Pdensi_DN14157_c0_g2, Pdensi_DN14628_c0_g1d274346, Pdensi_DN147_c0_g1d202455, Pdensi_DN15364_c0_g1d181907, Pdensi_DN15368_c0_g1d3…
GO:0000975	2.19411988100727e-08	1	100	311	NA	NA	1.3658117817661e-06	none	Pdensi_DN10229_c0_g1d266775, Pdensi_DN11298_c0_g1, Pdensi_DN12603_c0_g1d105849, Pdensi_DN13313_c0_g1d271755, Pdensi_DN13827_c0_g2d392397, Pdensi_DN1386_c0_g1d203205, Pdensi_DN13945_c0_g1d341146, Pdensi_DN14096_c0_g1d341297, Pdensi_DN14288_c0_g1d393278, Pdensi_DN14452_c0_g1d274013, Pdensi_DN14577_c1_g1, Pdensi_DN14761_c0_g1d53296, Pdensi_DN14863_c0_g1d342967, Pdensi_DN15055_c0_g1d181160, Pdensi_DN…
GO:0001067	2.19411988100727e-08	1	100	311	regulatory region nucleic acid binding	MF	1.3658117817661e-06	MF regulatory region nucleic acid binding	Pdensi_DN10229_c0_g1d266775, Pdensi_DN11298_c0_g1, Pdensi_DN12603_c0_g1d105849, Pdensi_DN13313_c0_g1d271755, Pdensi_DN13827_c0_g2d392397, Pdensi_DN1386_c0_g1d203205, Pdensi_DN13945_c0_g1d341146, Pdensi_DN14096_c0_g1d341297, Pdensi_DN14288_c0_g1d393278, Pdensi_DN14452_c0_g1d274013, Pdensi_DN14577_c1_g1, Pdensi_DN14761_c0_g1d53296, Pdensi_DN14863_c0_g1d342967, Pdensi_DN15055_c0_g1d181160, Pdensi_DN…
GO:0044212	2.19411988100727e-08	1	100	311	transcription regulatory region DNA binding	MF	1.3658117817661e-06	MF transcription regulatory region DNA binding	Pdensi_DN10229_c0_g1d266775, Pdensi_DN11298_c0_g1, Pdensi_DN12603_c0_g1d105849, Pdensi_DN13313_c0_g1d271755, Pdensi_DN13827_c0_g2d392397, Pdensi_DN1386_c0_g1d203205, Pdensi_DN13945_c0_g1d341146, Pdensi_DN14096_c0_g1d341297, Pdensi_DN14288_c0_g1d393278, Pdensi_DN14452_c0_g1d274013, Pdensi_DN14577_c1_g1, Pdensi_DN14761_c0_g1d53296, Pdensi_DN14863_c0_g1d342967, Pdensi_DN15055_c0_g1d181160, Pdensi_DN…
GO:0008610	2.93870545798417e-08	1	172	615	lipid biosynthetic process	BP	1.82006793087171e-06	BP lipid biosynthetic process	Pdensi_DN10846_c0_g1d335071, Pdensi_DN11042_c0_g1d104080, Pdensi_DN11879_c0_g1, Pdensi_DN12095_c0_g1d175594, Pdensi_DN12267_c0_g1d175845, Pdensi_DN12525_c0_g1, Pdensi_DN12647_c0_g2, Pdensi_DN12945_c0_g1d212100, Pdensi_DN12981_c0_g2, Pdensi_DN13038_c0_g3, Pdensi_DN13376_c1_g2, Pdensi_DN13861_c0_g1, Pdensi_DN14040_c0_g1d213034, Pdensi_DN14056_c1_g1d178994, Pdensi_DN14115_c0_g2, Pdensi_DN14323_c0_g1…
GO:0055085	3.01795534327896e-08	1	209	779	transmembrane transport	BP	1.85829890669423e-06	BP transmembrane transport	Pdensi_DN10387_c0_g1d173149, Pdensi_DN10853_c0_g1d5059, Pdensi_DN10856_c0_g1d387249, Pdensi_DN10964_c0_g1, Pdensi_DN11112_c0_g1d387695, Pdensi_DN11585_c0_g1d336306, Pdensi_DN11613_c0_g1d174932, Pdensi_DN11910_c0_g1d5896, Pdensi_DN11991_c0_g2, Pdensi_DN12171_c0_g1d337482, Pdensi_DN12352_c0_g1d389636, Pdensi_DN12499_c0_g1d105600, Pdensi_DN12710_c0_g2, Pdensi_DN13334_c0_g1, Pdensi_DN13344_c0_g1, Pde…
GO:0030054	3.03074110200478e-08	1	192	712	cell junction	CC	1.85829890669423e-06	CC cell junction	Pdensi_DN10236_c0_g1d455061, Pdensi_DN10542_c0_g1d209911, Pdensi_DN10620_c0_g1d4883, Pdensi_DN10697_c0_g1d49317, Pdensi_DN10855_c0_g1d210150, Pdensi_DN11064_c0_g1d210295, Pdensi_DN11282_c0_g1d174432, Pdensi_DN11457_c0_g1, Pdensi_DN11461_c0_g1d210660, Pdensi_DN11613_c0_g1d174932, Pdensi_DN11704_c0_g1, Pdensi_DN11720_c0_g1d211026, Pdensi_DN12546_c0_g1d6477, Pdensi_DN12573_c0_g1d176329, Pdensi_DN125…
GO:0016045	3.06551638153706e-08	0.999999991005336	42	98	detection of bacterium	BP	1.86101125677173e-06	BP detection of bacterium	Pdensi_DN13467_c0_g1d522696, Pdensi_DN14914_c0_g2, Pdensi_DN15159_c0_g1d214023, Pdensi_DN15354_c3_g6, Pdensi_DN15443_c3_g1, Pdensi_DN15452_c4_g1, Pdensi_DN16143_c1_g2, Pdensi_DN16451_c0_g4, Pdensi_DN16537_c0_g1d470760, Pdensi_DN17111_c0_g1, Pdensi_DN18163_c2_g1d477425, Pdensi_DN19254_c3_g2, Pdensi_DN19673_c2_g1, Pdensi_DN19789_c2_g1, Pdensi_DN19967_c2_g1, Pdensi_DN20347_c3_g7, Pdensi_DN20526_c2_g…
GO:0098543	3.06551638153706e-08	0.999999991005336	42	98	detection of other organism	BP	1.86101125677173e-06	BP detection of other organism	Pdensi_DN13467_c0_g1d522696, Pdensi_DN14914_c0_g2, Pdensi_DN15159_c0_g1d214023, Pdensi_DN15354_c3_g6, Pdensi_DN15443_c3_g1, Pdensi_DN15452_c4_g1, Pdensi_DN16143_c1_g2, Pdensi_DN16451_c0_g4, Pdensi_DN16537_c0_g1d470760, Pdensi_DN17111_c0_g1, Pdensi_DN18163_c2_g1d477425, Pdensi_DN19254_c3_g2, Pdensi_DN19673_c2_g1, Pdensi_DN19789_c2_g1, Pdensi_DN19967_c2_g1, Pdensi_DN20347_c3_g7, Pdensi_DN20526_c2_g…
GO:0009506	3.54962583785631e-08	1	184	678	plasmodesma	CC	2.1442887512134e-06	CC plasmodesma	Pdensi_DN10236_c0_g1d455061, Pdensi_DN10542_c0_g1d209911, Pdensi_DN10620_c0_g1d4883, Pdensi_DN10697_c0_g1d49317, Pdensi_DN10855_c0_g1d210150, Pdensi_DN11064_c0_g1d210295, Pdensi_DN11282_c0_g1d174432, Pdensi_DN11457_c0_g1, Pdensi_DN11461_c0_g1d210660, Pdensi_DN11613_c0_g1d174932, Pdensi_DN11720_c0_g1d211026, Pdensi_DN12546_c0_g1d6477, Pdensi_DN12573_c0_g1d176329, Pdensi_DN12589_c0_g1d176330, Pdens…
GO:0044707	3.77774682894903e-08	1	377	1548	NA	NA	2.27090732173539e-06	none	Pdensi_DN10028_c0_g1d386351, Pdensi_DN10616_c0_g1d455771, Pdensi_DN10628_c0_g1, Pdensi_DN10704_c0_g1d173663, Pdensi_DN11112_c0_g1d387695, Pdensi_DN11585_c0_g1d336306, Pdensi_DN11862_c0_g1d336785, Pdensi_DN11891_c0_g1, Pdensi_DN11895_c0_g1, Pdensi_DN1194_c0_g1d98292, Pdensi_DN11998_c0_g1d389096, Pdensi_DN12005_c0_g1d337285, Pdensi_DN12020_c0_g1d5957, Pdensi_DN12095_c0_g1d175594, Pdensi_DN12267_c0_…
GO:0009699	3.95783467851e-08	0.99999998507714	60	157	phenylpropanoid biosynthetic process	BP	2.36755739817405e-06	BP phenylpropanoid biosynthetic process	Pdensi_DN11042_c0_g1d104080, Pdensi_DN12981_c0_g2, Pdensi_DN13537_c0_g1d461758, Pdensi_DN14199_c0_g1d7958, Pdensi_DN14653_c0_g1d108253, Pdensi_DN14741_c0_g1d394293, Pdensi_DN15053_c0_g4, Pdensi_DN15341_c0_g1d344263, Pdensi_DN15348_c2_g1, Pdensi_DN16084_c0_g1d214889, Pdensi_DN16142_c1_g1, Pdensi_DN16397_c0_g2, Pdensi_DN16405_c0_g1, Pdensi_DN16927_c0_g1, Pdensi_DN17377_c0_g1, Pdensi_DN17569_c0_g1d4…
GO:0030599	4.31497529081644e-08	0.999999993834554	22	36	pectinesterase activity	MF	2.5399004014006e-06	MF pectinesterase activity	Pdensi_DN12559_c0_g1, Pdensi_DN16114_c0_g1d397583, Pdensi_DN18258_c0_g1d353508, Pdensi_DN18947_c0_g1d217923, Pdensi_DN19319_c0_g1d218367, Pdensi_DN19365_c1_g1, Pdensi_DN19547_c2_g1, Pdensi_DN20617_c0_g4d492304, Pdensi_DN21652_c0_g1d495574, Pdensi_DN22249_c1_g2, Pdensi_DN24001_c1_g1, Pdensi_DN24325_c0_g2, Pdensi_DN24443_c0_g1d428324, Pdensi_DN24696_c0_g2, Pdensi_DN24708_c0_g2, Pdensi_DN26347_c0_g1…
GO:0045330	4.31497529081644e-08	0.999999993834554	22	36	aspartyl esterase activity	MF	2.5399004014006e-06	MF aspartyl esterase activity	Pdensi_DN12559_c0_g1, Pdensi_DN16114_c0_g1d397583, Pdensi_DN18258_c0_g1d353508, Pdensi_DN18947_c0_g1d217923, Pdensi_DN19319_c0_g1d218367, Pdensi_DN19365_c1_g1, Pdensi_DN19547_c2_g1, Pdensi_DN20617_c0_g4d492304, Pdensi_DN21652_c0_g1d495574, Pdensi_DN22249_c1_g2, Pdensi_DN24001_c1_g1, Pdensi_DN24325_c0_g2, Pdensi_DN24443_c0_g1d428324, Pdensi_DN24696_c0_g2, Pdensi_DN24708_c0_g2, Pdensi_DN26347_c0_g1…
GO:0009595	4.32878727793138e-08	0.999999987080253	42	99	detection of biotic stimulus	BP	2.5399004014006e-06	BP detection of biotic stimulus	Pdensi_DN13467_c0_g1d522696, Pdensi_DN14914_c0_g2, Pdensi_DN15159_c0_g1d214023, Pdensi_DN15354_c3_g6, Pdensi_DN15443_c3_g1, Pdensi_DN15452_c4_g1, Pdensi_DN16143_c1_g2, Pdensi_DN16451_c0_g4, Pdensi_DN16537_c0_g1d470760, Pdensi_DN17111_c0_g1, Pdensi_DN18163_c2_g1d477425, Pdensi_DN19254_c3_g2, Pdensi_DN19673_c2_g1, Pdensi_DN19789_c2_g1, Pdensi_DN19967_c2_g1, Pdensi_DN20347_c3_g7, Pdensi_DN20526_c2_g…
GO:0098581	4.32878727793138e-08	0.999999987080253	42	99	detection of external biotic stimulus	BP	2.5399004014006e-06	BP detection of external biotic stimulus	Pdensi_DN13467_c0_g1d522696, Pdensi_DN14914_c0_g2, Pdensi_DN15159_c0_g1d214023, Pdensi_DN15354_c3_g6, Pdensi_DN15443_c3_g1, Pdensi_DN15452_c4_g1, Pdensi_DN16143_c1_g2, Pdensi_DN16451_c0_g4, Pdensi_DN16537_c0_g1d470760, Pdensi_DN17111_c0_g1, Pdensi_DN18163_c2_g1d477425, Pdensi_DN19254_c3_g2, Pdensi_DN19673_c2_g1, Pdensi_DN19789_c2_g1, Pdensi_DN19967_c2_g1, Pdensi_DN20347_c3_g7, Pdensi_DN20526_c2_g…
GO:0031984	4.35684555671735e-08	1	124	414	organelle subcompartment	CC	2.5441903362869e-06	CC organelle subcompartment	Pdensi_DN10347_c0_g1d209793, Pdensi_DN10387_c0_g1d173149, Pdensi_DN10616_c0_g1d455771, Pdensi_DN10671_c0_g1, Pdensi_DN11196_c0_g1d5219, Pdensi_DN11834_c0_g1d336839, Pdensi_DN12020_c0_g1d5957, Pdensi_DN12972_c0_g1d271183, Pdensi_DN13077_c0_g1d390972, Pdensi_DN13092_c0_g1d177216, Pdensi_DN13226_c0_g1, Pdensi_DN13344_c0_g1, Pdensi_DN13677_c0_g1d340413, Pdensi_DN13978_c0_g1d392580, Pdensi_DN14147_c0_…
GO:0006464	4.52053893890936e-08	1	533	2266	cellular protein modification process	BP	2.61381893748616e-06	BP cellular protein modification process	Pdensi_DN10155_c0_g1d172859, Pdensi_DN10527_c0_g1d173309, Pdensi_DN10671_c0_g1, Pdensi_DN10694_c0_g1d173487, Pdensi_DN10731_c0_g1d267514, Pdensi_DN10891_c0_g1d456146, Pdensi_DN10940_c0_g1d5120, Pdensi_DN11256_c0_g1d5270, Pdensi_DN11330_c0_g1d457149, Pdensi_DN11448_c0_g1d388149, Pdensi_DN11784_c0_g1, Pdensi_DN11879_c0_g1, Pdensi_DN11962_c0_g1d175453, Pdensi_DN11998_c0_g1d389096, Pdensi_DN12062_c0_…
GO:0036211	4.52053893890936e-08	1	533	2266	protein modification process	BP	2.61381893748616e-06	BP protein modification process	Pdensi_DN10155_c0_g1d172859, Pdensi_DN10527_c0_g1d173309, Pdensi_DN10671_c0_g1, Pdensi_DN10694_c0_g1d173487, Pdensi_DN10731_c0_g1d267514, Pdensi_DN10891_c0_g1d456146, Pdensi_DN10940_c0_g1d5120, Pdensi_DN11256_c0_g1d5270, Pdensi_DN11330_c0_g1d457149, Pdensi_DN11448_c0_g1d388149, Pdensi_DN11784_c0_g1, Pdensi_DN11879_c0_g1, Pdensi_DN11962_c0_g1d175453, Pdensi_DN11998_c0_g1d389096, Pdensi_DN12062_c0_…
GO:0010411	4.54002636944101e-08	0.99999999119551	27	51	xyloglucan metabolic process	BP	2.61381893748616e-06	BP xyloglucan metabolic process	Pdensi_DN12216_c0_g1, Pdensi_DN13283_c0_g1d271643, Pdensi_DN13873_c0_g1d340772, Pdensi_DN14675_c0_g1d394077, Pdensi_DN15702_c0_g1d345565, Pdensi_DN17930_c0_g1d114128, Pdensi_DN18590_c0_g2, Pdensi_DN19639_c4_g1, Pdensi_DN19667_c0_g1d534673, Pdensi_DN20473_c0_g1d536949, Pdensi_DN21510_c0_g1d221411, Pdensi_DN21525_c0_g1d221509, Pdensi_DN24110_c1_g3, Pdensi_DN24829_c0_g1d556051, Pdensi_DN24829_c0_g1d…
GO:0002229	4.57094260587971e-08	0.999999987389034	38	86	defense response to oomycetes	BP	2.61932098952817e-06	BP defense response to oomycetes	Pdensi_DN13092_c0_g1d177216, Pdensi_DN15082_c1_g1, Pdensi_DN15318_c4_g3, Pdensi_DN15442_c0_g3, Pdensi_DN15442_c2_g3, Pdensi_DN15715_c0_g1d277050, Pdensi_DN15934_c0_g1, Pdensi_DN15934_c0_g1d183236, Pdensi_DN16567_c1_g4, Pdensi_DN17291_c0_g1d57060, Pdensi_DN19185_c0_g2d357147, Pdensi_DN19185_c0_g5, Pdensi_DN19449_c2_g3, Pdensi_DN19985_c1_g1, Pdensi_DN20095_c0_g5, Pdensi_DN20095_c0_g8, Pdensi_DN2044…
GO:0006721	4.82113607365257e-08	0.999999983904248	49	120	terpenoid metabolic process	BP	2.74984147307914e-06	BP terpenoid metabolic process	Pdensi_DN12267_c0_g1d175845, Pdensi_DN12721_c0_g1d390380, Pdensi_DN14793_c0_g1, Pdensi_DN15626_c0_g1d54595, Pdensi_DN15788_c0_g1d468038, Pdensi_DN16322_c0_g1, Pdensi_DN16449_c0_g1, Pdensi_DN16923_c0_g2, Pdensi_DN17375_c0_g1, Pdensi_DN18313_c0_g1d186880, Pdensi_DN18372_c0_g1, Pdensi_DN18455_c0_g1d404196, Pdensi_DN18455_c0_g5, Pdensi_DN18574_c0_g1d217376, Pdensi_DN18878_c0_g4, Pdensi_DN18892_c0_g1,…
GO:0008422	5.10551546774296e-08	0.999999986269918	37	81	beta-glucosidase activity	MF	2.89856186022833e-06	MF beta-glucosidase activity	Pdensi_DN11297_c0_g3, Pdensi_DN13651_c1_g1, Pdensi_DN13957_c0_g2, Pdensi_DN15459_c0_g1, Pdensi_DN15661_c0_g1d9737, Pdensi_DN15785_c0_g1d182690, Pdensi_DN15992_c0_g3, Pdensi_DN16308_c0_g1d215184, Pdensi_DN16613_c2_g1, Pdensi_DN17417_c1_g1, Pdensi_DN17725_c0_g1d57805, Pdensi_DN17930_c0_g1d114128, Pdensi_DN18436_c0_g1, Pdensi_DN18888_c0_g1d480538, Pdensi_DN18921_c0_g1d532902, Pdensi_DN19897_c0_g1d48…
GO:0019538	5.83172025982272e-08	1	728	3215	protein metabolic process	BP	3.29559380397263e-06	BP protein metabolic process	Pdensi_DN10115_c0_g1d172805, Pdensi_DN10155_c0_g1d172859, Pdensi_DN10527_c0_g1d173309, Pdensi_DN10620_c0_g1d4883, Pdensi_DN10671_c0_g1, Pdensi_DN10694_c0_g1d173487, Pdensi_DN10704_c0_g1d173663, Pdensi_DN10731_c0_g1d267514, Pdensi_DN10745_c0_g1, Pdensi_DN10891_c0_g1d456146, Pdensi_DN10938_c0_g1d173901, Pdensi_DN10940_c0_g1d5120, Pdensi_DN11256_c0_g1d5270, Pdensi_DN11330_c0_g1d457149, Pdensi_DN1135…
GO:0010206	6.07845323764191e-08	0.999999998812789	12	13	photosystem II repair	BP	3.41926936023866e-06	BP photosystem II repair	Pdensi_DN12020_c0_g1d5957, Pdensi_DN14857_c0_g1d342973, Pdensi_DN15905_c0_g1d346289, Pdensi_DN16514_c0_g1d55876, Pdensi_DN18083_c0_g1, Pdensi_DN18630_c0_g1d115702, Pdensi_DN22222_c0_g3, Pdensi_DN22461_c2_g5, Pdensi_DN23265_c0_g4, Pdensi_DN23694_c0_g1d224375, Pdensi_DN25654_c0_g1d227870, Pdensi_DN9303_c0_g1d332792
GO:0009987	6.32839458401399e-08	1	2599	12837	cellular process	BP	3.54361199925861e-06	BP cellular process	Pdensi_DN10026_c0_g1, Pdensi_DN10028_c0_g1d386351, Pdensi_DN10080_c0_g1d172654, Pdensi_DN10109_c0_g1d172869, Pdensi_DN10115_c0_g1d172805, Pdensi_DN10129_c0_g1d386473, Pdensi_DN10155_c0_g1d172859, Pdensi_DN10202_c0_g1, Pdensi_DN10213_c0_g1d518881, Pdensi_DN10229_c0_g1d266775, Pdensi_DN10236_c0_g1d455061, Pdensi_DN10258_c0_g1d266747, Pdensi_DN10307_c0_g1d209805, Pdensi_DN10313_c0_g1d455218, Pdensi_…
GO:0032501	7.19151503489266e-08	1	378	1562	multicellular organismal process	BP	4.00861585785858e-06	BP multicellular organismal process	Pdensi_DN10028_c0_g1d386351, Pdensi_DN10616_c0_g1d455771, Pdensi_DN10628_c0_g1, Pdensi_DN10704_c0_g1d173663, Pdensi_DN11112_c0_g1d387695, Pdensi_DN11585_c0_g1d336306, Pdensi_DN11862_c0_g1d336785, Pdensi_DN11891_c0_g1, Pdensi_DN11895_c0_g1, Pdensi_DN1194_c0_g1d98292, Pdensi_DN11998_c0_g1d389096, Pdensi_DN12005_c0_g1d337285, Pdensi_DN12020_c0_g1d5957, Pdensi_DN12095_c0_g1d175594, Pdensi_DN12267_c0_…
GO:0019685	7.57127927802027e-08	0.999999990067573	20	32	photosynthesis, dark reaction	BP	4.20120351974491e-06	BP photosynthesis, dark reaction	Pdensi_DN10713_c0_g1d173641, Pdensi_DN13182_c0_g1d7020, Pdensi_DN13470_c0_g1d391777, Pdensi_DN14591_c0_g1d342509, Pdensi_DN15296_c0_g1d466330, Pdensi_DN17952_c0_g1d114223, Pdensi_DN18647_c1_g4, Pdensi_DN18737_c0_g1d14068, Pdensi_DN19066_c0_g1d60179, Pdensi_DN19305_c0_g1d187818, Pdensi_DN20103_c0_g1d289684, Pdensi_DN20315_c0_g1d412031, Pdensi_DN20674_c0_g1d537558, Pdensi_DN20964_c0_g5, Pdensi_DN23…
GO:0042743	8.58591884598936e-08	0.999999975940553	38	83	hydrogen peroxide metabolic process	BP	4.73138380545377e-06	BP hydrogen peroxide metabolic process	Pdensi_DN10697_c0_g1d49317, Pdensi_DN10855_c0_g1d210150, Pdensi_DN12546_c0_g1d6477, Pdensi_DN12573_c0_g1d176329, Pdensi_DN13510_c0_g1d212689, Pdensi_DN13615_c0_g1d392086, Pdensi_DN16142_c1_g1, Pdensi_DN18870_c0_g1d187313, Pdensi_DN19336_c0_g1d407577, Pdensi_DN19569_c0_g6, Pdensi_DN19798_c0_g2, Pdensi_DN19943_c0_g1, Pdensi_DN20249_c0_g1d411572, Pdensi_DN20270_c0_g5, Pdensi_DN20337_c0_g1, Pdensi_DN…
GO:0044459	8.60391901342404e-08	1	112	372	plasma membrane part	CC	4.73138380545377e-06	CC plasma membrane part	Pdensi_DN10129_c0_g1d386473, Pdensi_DN11064_c0_g1d210295, Pdensi_DN11720_c0_g1d211026, Pdensi_DN12300_c0_g1d105477, Pdensi_DN13344_c0_g1, Pdensi_DN13351_c0_g1d339649, Pdensi_DN13863_c0_g1d392460, Pdensi_DN13918_c0_g1, Pdensi_DN13957_c0_g2, Pdensi_DN13997_c2_g1, Pdensi_DN14892_c1_g1, Pdensi_DN15131_c0_g1, Pdensi_DN15459_c0_g1, Pdensi_DN15661_c0_g1d9737, Pdensi_DN15986_c0_g1d346054, Pdensi_DN15992_…
GO:0009698	8.76817672113344e-08	0.999999964274074	65	180	phenylpropanoid metabolic process	BP	4.8001853183598e-06	BP phenylpropanoid metabolic process	Pdensi_DN11042_c0_g1d104080, Pdensi_DN11539_c0_g1d336199, Pdensi_DN12981_c0_g2, Pdensi_DN13537_c0_g1d461758, Pdensi_DN14199_c0_g1d7958, Pdensi_DN14653_c0_g1d108253, Pdensi_DN14741_c0_g1d394293, Pdensi_DN15053_c0_g4, Pdensi_DN15341_c0_g1d344263, Pdensi_DN15348_c2_g1, Pdensi_DN16084_c0_g1d214889, Pdensi_DN16142_c1_g1, Pdensi_DN16397_c0_g2, Pdensi_DN16405_c0_g1, Pdensi_DN16927_c0_g1, Pdensi_DN17377_…
GO:0009056	8.98785739506708e-08	1	405	1687	catabolic process	BP	4.89858201047589e-06	BP catabolic process	Pdensi_DN10080_c0_g1d172654, Pdensi_DN10374_c0_g1d334259, Pdensi_DN10616_c0_g1d455771, Pdensi_DN10695_c0_g1d49277, Pdensi_DN10697_c0_g1d49317, Pdensi_DN10704_c0_g1d173663, Pdensi_DN10713_c0_g1d173641, Pdensi_DN10855_c0_g1d210150, Pdensi_DN10950_c0_g1d387414, Pdensi_DN1095_c0_g1d203057, Pdensi_DN11461_c0_g1d210660, Pdensi_DN11539_c0_g1d336199, Pdensi_DN11614_c0_g1d520362, Pdensi_DN11879_c0_g1, Pde…
GO:0006720	9.7065193144646e-08	0.999999961253687	62	171	isoprenoid metabolic process	BP	5.26686045810971e-06	BP isoprenoid metabolic process	Pdensi_DN12267_c0_g1d175845, Pdensi_DN12721_c0_g1d390380, Pdensi_DN12945_c0_g1d212100, Pdensi_DN14793_c0_g1, Pdensi_DN15174_c0_g1d53919, Pdensi_DN15579_c0_g1d467163, Pdensi_DN15626_c0_g1d54595, Pdensi_DN15788_c0_g1d468038, Pdensi_DN16322_c0_g1, Pdensi_DN16449_c0_g1, Pdensi_DN16923_c0_g2, Pdensi_DN17375_c0_g1, Pdensi_DN18313_c0_g1d186880, Pdensi_DN18372_c0_g1, Pdensi_DN18455_c0_g1d404196, Pdensi_D…
GO:0009654	1.13907478407273e-07	0.999999991629685	15	20	photosystem II oxygen evolving complex	CC	6.15351280928808e-06	CC photosystem II oxygen evolving complex	Pdensi_DN11297_c0_g1, Pdensi_DN13226_c0_g1, Pdensi_DN14891_c0_g1, Pdensi_DN15045_c0_g1d53811, Pdensi_DN17158_c0_g1d215886, Pdensi_DN18870_c0_g1d59882, Pdensi_DN20746_c4_g2, Pdensi_DN21646_c1_g2, Pdensi_DN24649_c1_g1, Pdensi_DN25096_c0_g2, Pdensi_DN27366_c0_g1d140789, Pdensi_DN35867_c0_g1, Pdensi_DN50783_c0_g1d252689, Pdensi_DN875_c0_g1, Pdensi_GG_32787_c1_g1
GO:0022891	1.23202829624128e-07	1	198	749	NA	NA	6.62647499859949e-06	none	Pdensi_DN10387_c0_g1d173149, Pdensi_DN10853_c0_g1d5059, Pdensi_DN10856_c0_g1d387249, Pdensi_DN10964_c0_g1, Pdensi_DN11112_c0_g1d387695, Pdensi_DN11580_c0_g1d336377, Pdensi_DN11585_c0_g1d336306, Pdensi_DN11910_c0_g1d5896, Pdensi_DN11991_c0_g2, Pdensi_DN12171_c0_g1d337482, Pdensi_DN12300_c0_g1d105477, Pdensi_DN12352_c0_g1d389636, Pdensi_DN12499_c0_g1d105600, Pdensi_DN12952_c0_g1d51325, Pdensi_DN133…
GO:0016051	1.27530933227999e-07	1	100	324	carbohydrate biosynthetic process	BP	6.82930931954129e-06	BP carbohydrate biosynthetic process	Pdensi_DN10695_c0_g1d49277, Pdensi_DN10713_c0_g1d173641, Pdensi_DN11461_c0_g1d210660, Pdensi_DN12525_c0_g1, Pdensi_DN13038_c0_g3, Pdensi_DN13182_c0_g1d7020, Pdensi_DN13470_c0_g1d391777, Pdensi_DN13537_c0_g1d340122, Pdensi_DN13537_c0_g1d461758, Pdensi_DN14591_c0_g1d342509, Pdensi_DN14636_c0_g1d180302, Pdensi_DN14675_c0_g1d394077, Pdensi_DN15098_c0_g1d108891, Pdensi_DN15296_c0_g1d466330, Pdensi_DN1…
GO:1901568	1.29699108516362e-07	0.999999968224667	32	65	fatty acid derivative metabolic process	BP	6.91521812059196e-06	BP fatty acid derivative metabolic process	Pdensi_DN12647_c0_g2, Pdensi_DN13861_c0_g1, Pdensi_DN16084_c0_g1d214889, Pdensi_DN16817_c0_g1d215591, Pdensi_DN16858_c0_g3, Pdensi_DN17409_c0_g2, Pdensi_DN17466_c0_g1d529752, Pdensi_DN17569_c0_g1d401490, Pdensi_DN17809_c1_g9, Pdensi_DN17899_c0_g1d216510, Pdensi_DN18442_c0_g1d531857, Pdensi_DN19656_c0_g1d15592, Pdensi_DN19776_c0_g1d535048, Pdensi_DN20014_c1_g1, Pdensi_DN20128_c0_g1d489148, Pdensi_…
GO:0009055	1.35602930260056e-07	0.999999951683843	50	130	electron transfer activity	MF	7.19869581722538e-06	MF electron transfer activity	Pdensi_DN10950_c0_g1d387414, Pdensi_DN1254_c0_g1, Pdensi_DN12990_c0_g1d51297, Pdensi_DN13226_c0_g1, Pdensi_DN13717_c0_g1d340628, Pdensi_DN14806_c0_g1d465250, Pdensi_DN14891_c0_g1, Pdensi_DN15641_c0_g1d526142, Pdensi_DN15845_c0_g1d277197, Pdensi_DN16087_c1_g1, Pdensi_DN16239_c0_g1, Pdensi_DN16690_c0_g1d528169, Pdensi_DN17385_c0_g1d216077, Pdensi_DN17408_c0_g1d57368, Pdensi_DN19180_c0_g1d533441, Pd…
GO:0016052	1.49270682405559e-07	1	89	282	carbohydrate catabolic process	BP	7.89011369973867e-06	BP carbohydrate catabolic process	Pdensi_DN10695_c0_g1d49277, Pdensi_DN10713_c0_g1d173641, Pdensi_DN11461_c0_g1d210660, Pdensi_DN12559_c0_g1, Pdensi_DN12766_c1_g1, Pdensi_DN12857_c1_g1, Pdensi_DN12862_c0_g1, Pdensi_DN13222_c0_g2d7189, Pdensi_DN13537_c0_g1d340122, Pdensi_DN14230_c0_g3, Pdensi_DN14864_c0_g1d108554, Pdensi_DN14989_c0_g1, Pdensi_DN15003_c0_g1d108917, Pdensi_DN15916_c0_g1d277422, Pdensi_DN16114_c0_g1d397583, Pdensi_DN…
GO:0010027	1.74722113289042e-07	0.999999971408797	22	38	thylakoid membrane organization	BP	9.18294429024112e-06	BP thylakoid membrane organization	Pdensi_DN10115_c0_g1d172805, Pdensi_DN10856_c0_g1d387249, Pdensi_DN11231_c0_g1, Pdensi_DN12020_c0_g1d5957, Pdensi_DN13335_c0_g1, Pdensi_DN13344_c0_g1, Pdensi_DN14065_c0_g1d463100, Pdensi_DN14199_c0_g1d341436, Pdensi_DN14628_c0_g1d274346, Pdensi_DN14857_c0_g1d342973, Pdensi_DN16288_c0_g1, Pdensi_DN16578_c0_g1d10775, Pdensi_DN17444_c0_g1d281287, Pdensi_DN18513_c0_g1d217345, Pdensi_DN18714_c0_g1d596…
GO:0043167	1.75227021439813e-07	0.99999991862756	1788	8783	ion binding	MF	9.18294429024112e-06	MF ion binding	Pdensi_DN10026_c0_g1, Pdensi_DN10109_c0_g1d172869, Pdensi_DN10155_c0_g1d172859, Pdensi_DN10213_c0_g1d518881, Pdensi_DN10236_c0_g1d455061, Pdensi_DN10307_c0_g1d209805, Pdensi_DN10421_c0_g2, Pdensi_DN10527_c0_g1d173309, Pdensi_DN10540_c0_g1d49214, Pdensi_DN10546_c0_g1d4860, Pdensi_DN10579_c0_g1, Pdensi_DN10616_c0_g1d455771, Pdensi_DN10694_c0_g1d173487, Pdensi_DN10697_c0_g1d49317, Pdensi_DN10713_c0_…
GO:0046658	1.8235345446019e-07	0.99999993806097	46	114	anchored component of plasma membrane	CC	9.51574643423536e-06	CC anchored component of plasma membrane	Pdensi_DN11064_c0_g1d210295, Pdensi_DN11720_c0_g1d211026, Pdensi_DN13957_c0_g2, Pdensi_DN15459_c0_g1, Pdensi_DN15661_c0_g1d9737, Pdensi_DN15992_c0_g3, Pdensi_DN16069_c0_g1, Pdensi_DN16239_c0_g1, Pdensi_DN17417_c1_g1, Pdensi_DN17962_c0_g1d282686, Pdensi_DN18436_c0_g1, Pdensi_DN18505_c0_g1, Pdensi_DN18888_c0_g1d480538, Pdensi_DN19022_c0_g1d14437, Pdensi_DN19180_c0_g1d533441, Pdensi_DN19897_c0_g1d48…
GO:0005215	1.901115687574e-07	1	287	1159	transporter activity	MF	9.87855155793218e-06	MF transporter activity	Pdensi_DN10387_c0_g1d173149, Pdensi_DN10542_c0_g1d209911, Pdensi_DN10853_c0_g1d5059, Pdensi_DN10856_c0_g1d387249, Pdensi_DN10964_c0_g1, Pdensi_DN11112_c0_g1d387695, Pdensi_DN11420_c0_g3, Pdensi_DN11580_c0_g1d336377, Pdensi_DN11585_c0_g1d336306, Pdensi_DN11613_c0_g1d174932, Pdensi_DN11910_c0_g1d5896, Pdensi_DN11991_c0_g2, Pdensi_DN12047_c0_g2, Pdensi_DN12171_c0_g1d337482, Pdensi_DN12300_c0_g1d1054…
GO:0016709	1.9356036436135e-07	0.999999952122928	31	65	oxidoreductase activity, acting on paired donors, with incorporation or reduction of molecular oxygen, NAD(P)H as one donor, and incorporation of one atom of oxygen	MF	1.00153196125031e-05	MF oxidoreductase activity, acting on paired donors, with incorporation or reduction of molecular oxygen, NAD(P)H as one donor, and incorporation of one atom of oxygen	Pdensi_DN12095_c0_g1d175594, Pdensi_DN13698_c0_g1, Pdensi_DN14508_c0_g1d8354, Pdensi_DN15109_c0_g1d108947, Pdensi_DN16401_c0_g1d55717, Pdensi_DN16401_c0_g2, Pdensi_DN17277_c0_g1d280791, Pdensi_DN17414_c0_g1d57409, Pdensi_DN19776_c0_g1d535048, Pdensi_DN19923_c0_g1d410008, Pdensi_DN20891_c1_g1, Pdensi_DN21030_c0_g1d17981, Pdensi_DN21227_c0_g1d362762, Pdensi_DN2150_c0_g1d165343, Pdensi_DN21737_c0_g1…
GO:0008092	2.13504706689567e-07	1	88	278	cytoskeletal protein binding	MF	1.10008748661099e-05	MF cytoskeletal protein binding	Pdensi_DN10202_c0_g1, Pdensi_DN10628_c0_g1, Pdensi_DN11283_c0_g1d210457, Pdensi_DN12205_c0_g1d337539, Pdensi_DN13444_c0_g1d106611, Pdensi_DN13500_c0_g2, Pdensi_DN13531_c0_g1d522794, Pdensi_DN13701_c0_g1d392284, Pdensi_DN13766_c0_g1d392221, Pdensi_DN14781_c0_g2, Pdensi_DN14892_c1_g1, Pdensi_DN15359_c0_g1d344451, Pdensi_DN16057_c4_g5, Pdensi_DN16069_c0_g1, Pdensi_DN16391_c0_g1, Pdensi_DN16885_c0_g1…
GO:0042445	2.37447577742085e-07	0.999999929202648	38	87	hormone metabolic process	BP	1.21833457985405e-05	BP hormone metabolic process	Pdensi_DN10989_c0_g1d335310, Pdensi_DN12887_c0_g1d176910, Pdensi_DN13044_c0_g1d460723, Pdensi_DN14508_c0_g1d8354, Pdensi_DN14741_c0_g1d394293, Pdensi_DN15429_c0_g1, Pdensi_DN15971_c0_g1d183380, Pdensi_DN15976_c0_g1d526796, Pdensi_DN17827_c0_g1, Pdensi_DN17863_c0_g2, Pdensi_DN18493_c1_g2, Pdensi_DN18955_c0_g1d14400, Pdensi_DN19376_c0_g2, Pdensi_DN19522_c1_g3, Pdensi_DN20016_c0_g2d289314, Pdensi_DN…
GO:0009768	2.84172380076974e-07	1	9	9	photosynthesis, light harvesting in photosystem I	BP	1.45200245703497e-05	BP photosynthesis, light harvesting in photosystem I	Pdensi_DN14130_c0_g1d341378, Pdensi_DN14461_c1_g1, Pdensi_DN14648_c0_g1d53257, Pdensi_DN15441_c0_g1d214349, Pdensi_DN16117_c0_g1d469076, Pdensi_DN18788_c0_g3, Pdensi_DN19470_c1_g1, Pdensi_DN20545_c1_g2, Pdensi_DN89992_c0_g1
GO:0009415	3.06493657990638e-07	1	96	309	response to water	BP	1.55955673358473e-05	BP response to water	Pdensi_DN10028_c0_g1d386351, Pdensi_DN10855_c0_g1d210150, Pdensi_DN10885_c0_g1d335033, Pdensi_DN11112_c0_g1d387695, Pdensi_DN11560_c0_g3, Pdensi_DN11585_c0_g1d336306, Pdensi_DN12647_c0_g1d105770, Pdensi_DN13092_c0_g1d177216, Pdensi_DN13335_c0_g1, Pdensi_DN13977_c0_g1d340966, Pdensi_DN14705_c0_g2, Pdensi_DN147_c0_g1d202455, Pdensi_DN14982_c0_g1d524945, Pdensi_DN14989_c0_g1, Pdensi_DN15548_c0_g4, P…
GO:0050789	3.70423331221713e-07	0.999999775611016	1071	4929	regulation of biological process	BP	1.87706665734375e-05	BP regulation of biological process	Pdensi_DN10028_c0_g1d386351, Pdensi_DN10129_c0_g1d386473, Pdensi_DN10202_c0_g1, Pdensi_DN10229_c0_g1d266775, Pdensi_DN10258_c0_g1d266747, Pdensi_DN10307_c0_g1d209805, Pdensi_DN10540_c0_g1d49214, Pdensi_DN10618_c0_g1d103684, Pdensi_DN10619_c0_g1d103663, Pdensi_DN10704_c0_g1d173663, Pdensi_DN10731_c0_g1d267514, Pdensi_DN10938_c0_g1d387493, Pdensi_DN10940_c0_g1d5120, Pdensi_DN1095_c0_g1d203057, Pden…
GO:0006260	3.773875859045e-07	0.999999849851404	56	155	DNA replication	BP	1.90448722878473e-05	BP DNA replication	Pdensi_DN10236_c0_g1d455061, Pdensi_DN11010_c0_g1d104110, Pdensi_DN14084_c0_g1d341311, Pdensi_DN14576_c2_g1, Pdensi_DN15674_c0_g1, Pdensi_DN15786_c0_g1d345588, Pdensi_DN15996_c0_g1, Pdensi_DN16075_c0_g1d397367, Pdensi_DN17354_c0_g1d473947, Pdensi_DN17542_c0_g1d474704, Pdensi_DN17897_c0_g1d282278, Pdensi_DN17972_c0_g1d58186, Pdensi_DN18389_c0_g1d217070, Pdensi_DN18444_c0_g1d59020, Pdensi_DN18621_c…
GO:0016114	4.54596273543564e-07	0.999999851251615	41	99	terpenoid biosynthetic process	BP	2.28439935448541e-05	BP terpenoid biosynthetic process	Pdensi_DN12267_c0_g1d175845, Pdensi_DN14793_c0_g1, Pdensi_DN15626_c0_g1d54595, Pdensi_DN15788_c0_g1d468038, Pdensi_DN16322_c0_g1, Pdensi_DN16449_c0_g1, Pdensi_DN17375_c0_g1, Pdensi_DN18313_c0_g1d186880, Pdensi_DN18372_c0_g1, Pdensi_DN18455_c0_g1d404196, Pdensi_DN18455_c0_g5, Pdensi_DN18574_c0_g1d217376, Pdensi_DN18892_c0_g1, Pdensi_DN19721_c0_g1d118426, Pdensi_DN20891_c1_g1, Pdensi_DN21227_c0_g1d…
GO:0035251	4.56395532780661e-07	0.999999812110044	59	165	UDP-glucosyltransferase activity	MF	2.28439935448541e-05	MF UDP-glucosyltransferase activity	Pdensi_DN14809_c0_g1, Pdensi_DN15384_c2_g1, Pdensi_DN15544_c0_g1d182222, Pdensi_DN16005_c2_g1, Pdensi_DN16166_c0_g5, Pdensi_DN16191_c0_g1d183796, Pdensi_DN16362_c0_g1d184374, Pdensi_DN16362_c0_g1d184375, Pdensi_DN16397_c0_g2, Pdensi_DN16542_c0_g4, Pdensi_DN17724_c0_g1, Pdensi_DN18287_c0_g1d403608, Pdensi_DN18705_c0_g1d217585, Pdensi_DN18948_c1_g1d481130, Pdensi_DN18955_c0_g1d14400, Pdensi_DN19457…
GO:0005615	4.60831627787079e-07	0.999999859143089	37	88	extracellular space	CC	2.29722693152559e-05	CC extracellular space	Pdensi_DN10750_c0_g1, Pdensi_DN12842_c0_g1d212003, Pdensi_DN14269_c0_g1d52720, Pdensi_DN15132_c1_g3, Pdensi_DN15865_c0_g1d9959, Pdensi_DN16462_c0_g1d111245, Pdensi_DN17329_c0_g2d473906, Pdensi_DN17746_c2_g5, Pdensi_DN17804_c0_g1d12690, Pdensi_DN17890_c0_g2d402305, Pdensi_DN17979_c0_g1d58195, Pdensi_DN19009_c0_g1, Pdensi_DN19248_c0_g2d482987, Pdensi_DN19282_c0_g1d14910, Pdensi_DN20723_c1_g1, Pdens…
GO:0044815	4.72488888119254e-07	0.999999797640384	62	190	DNA packaging complex	CC	2.34580211943579e-05	CC DNA packaging complex	Pdensi_DN14354_c0_g1d393490, Pdensi_DN15800_c2_g4, Pdensi_DN16832_c0_g1d185461, Pdensi_DN16964_c0_g3, Pdensi_DN16964_c0_g6, Pdensi_DN18008_c1_g1d402900, Pdensi_DN18280_c0_g4, Pdensi_DN18429_c0_g4, Pdensi_DN18689_c2_g3, Pdensi_DN19141_c1_g7, Pdensi_DN19162_c0_g1d218186, Pdensi_DN19246_c0_g1d286270, Pdensi_DN19746_c2_g9, Pdensi_DN20145_c0_g2d488970, Pdensi_DN20837_c1_g1, Pdensi_DN20880_c1_g3, Pdens…
GO:0042546	4.9620353250252e-07	0.999999823377143	46	117	cell wall biogenesis	BP	2.45360641898323e-05	BP cell wall biogenesis	Pdensi_DN12216_c0_g1, Pdensi_DN12969_c0_g1d51365, Pdensi_DN13283_c0_g1d271643, Pdensi_DN13873_c0_g1d340772, Pdensi_DN15094_c1_g3d465823, Pdensi_DN15384_c2_g1, Pdensi_DN15702_c0_g1d345565, Pdensi_DN16542_c0_g4, Pdensi_DN17724_c0_g1, Pdensi_DN17852_c0_g1d282283, Pdensi_DN17957_c0_g1d216622, Pdensi_DN18590_c0_g2, Pdensi_DN18948_c1_g1d481130, Pdensi_DN19457_c0_g1d408126, Pdensi_DN19639_c4_g1, Pdensi_…
GO:0042744	5.30011681777319e-07	0.999999849516896	34	75	hydrogen peroxide catabolic process	BP	2.61025431872902e-05	BP hydrogen peroxide catabolic process	Pdensi_DN10697_c0_g1d49317, Pdensi_DN10855_c0_g1d210150, Pdensi_DN12546_c0_g1d6477, Pdensi_DN12573_c0_g1d176329, Pdensi_DN13510_c0_g1d212689, Pdensi_DN13615_c0_g1d392086, Pdensi_DN16142_c1_g1, Pdensi_DN18870_c0_g1d187313, Pdensi_DN19336_c0_g1d407577, Pdensi_DN19569_c0_g6, Pdensi_DN19798_c0_g2, Pdensi_DN19943_c0_g1, Pdensi_DN20249_c0_g1d411572, Pdensi_DN20270_c0_g5, Pdensi_DN20337_c0_g1, Pdensi_DN…
GO:0009668	5.38637194177729e-07	0.999999901606649	22	40	plastid membrane organization	BP	2.6421231648806e-05	BP plastid membrane organization	Pdensi_DN10115_c0_g1d172805, Pdensi_DN10856_c0_g1d387249, Pdensi_DN11231_c0_g1, Pdensi_DN12020_c0_g1d5957, Pdensi_DN13335_c0_g1, Pdensi_DN13344_c0_g1, Pdensi_DN14065_c0_g1d463100, Pdensi_DN14199_c0_g1d341436, Pdensi_DN14628_c0_g1d274346, Pdensi_DN14857_c0_g1d342973, Pdensi_DN16288_c0_g1, Pdensi_DN16578_c0_g1d10775, Pdensi_DN17444_c0_g1d281287, Pdensi_DN18513_c0_g1d217345, Pdensi_DN18714_c0_g1d596…
GO:0050826	5.56551876265785e-07	0.999999902813925	21	38	response to freezing	BP	2.71912177635351e-05	BP response to freezing	Pdensi_DN15202_c0_g1, Pdensi_DN16192_c0_g1d214994, Pdensi_DN16222_c0_g1d347070, Pdensi_DN16293_c2_g2, Pdensi_DN16293_c2_g7, Pdensi_DN18623_c1_g1, Pdensi_DN18671_c0_g2, Pdensi_DN20128_c2_g3, Pdensi_DN20498_c1_g1d120044, Pdensi_DN20498_c1_g2d120043, Pdensi_DN20554_c1_g2, Pdensi_DN20790_c1_g5, Pdensi_DN20790_c1_g7, Pdensi_DN20834_c0_g1, Pdensi_DN22868_c0_g1d496691, Pdensi_DN25932_c0_g1d429571, Pdens…
GO:0044712	5.80932883447554e-07	1	192	735	NA	NA	2.82697617052276e-05	none	Pdensi_DN10374_c0_g1d334259, Pdensi_DN10616_c0_g1d455771, Pdensi_DN10713_c0_g1d173641, Pdensi_DN10950_c0_g1d387414, Pdensi_DN1095_c0_g1d203057, Pdensi_DN11461_c0_g1d210660, Pdensi_DN11539_c0_g1d336199, Pdensi_DN11879_c0_g1, Pdensi_DN12631_c0_g2d176571, Pdensi_DN12684_c0_g1d51036, Pdensi_DN12721_c0_g1d390380, Pdensi_DN12842_c0_g1d212003, Pdensi_DN12862_c0_g1, Pdensi_DN13335_c0_g1, Pdensi_DN13537_c…
GO:0006778	6.2125704234428e-07	0.999999811207193	36	85	porphyrin-containing compound metabolic process	BP	3.01125498429561e-05	BP porphyrin-containing compound metabolic process	Pdensi_DN10313_c0_g1d455218, Pdensi_DN10616_c0_g1d455771, Pdensi_DN1095_c0_g1d203057, Pdensi_DN11178_c0_g1d104168, Pdensi_DN12684_c0_g1d51036, Pdensi_DN13077_c0_g1d390972, Pdensi_DN13335_c0_g1, Pdensi_DN14090_c0_g1d7868, Pdensi_DN14229_c0_g1d213190, Pdensi_DN14453_c0_g1d342034, Pdensi_DN15853_c0_g2, Pdensi_DN15968_c0_g1, Pdensi_DN16617_c0_g1d471155, Pdensi_DN16987_c0_g1d399737, Pdensi_DN17375_c0_…
GO:0010207	6.49649738231355e-07	0.999999955897116	13	17	photosystem II assembly	BP	3.13647824406737e-05	BP photosystem II assembly	Pdensi_DN12545_c0_g1d459570, Pdensi_DN13864_c0_g1d392392, Pdensi_DN14346_c0_g1d273800, Pdensi_DN15028_c0_g1d395015, Pdensi_DN17444_c0_g1d281287, Pdensi_DN18083_c0_g1, Pdensi_DN19470_c1_g1, Pdensi_DN19761_c1_g1d486225, Pdensi_DN20708_c0_g1d63858, Pdensi_DN23265_c0_g4, Pdensi_DN9303_c0_g1d332792, Pdensi_DN9616_c0_g1d266022, Pdensi_GG_32787_c1_g1
GO:0001871	6.92950242047351e-07	0.999999792664879	35	82	pattern binding	MF	3.31939406961979e-05	MF pattern binding	Pdensi_DN11064_c0_g1d210295, Pdensi_DN12647_c0_g1d105770, Pdensi_DN13222_c0_g2d7189, Pdensi_DN14230_c0_g3, Pdensi_DN14989_c0_g1, Pdensi_DN15548_c0_g4, Pdensi_DN15835_c0_g1d110167, Pdensi_DN16181_c0_g4, Pdensi_DN16434_c0_g1, Pdensi_DN16502_c0_g1d215318, Pdensi_DN16502_c0_g2, Pdensi_DN16541_c1_g5, Pdensi_DN17210_c0_g1d400680, Pdensi_DN17847_c0_g2d475942, Pdensi_DN18243_c0_g1d114696, Pdensi_DN18553_…
GO:0030247	6.92950242047351e-07	0.999999792664879	35	82	polysaccharide binding	MF	3.31939406961979e-05	MF polysaccharide binding	Pdensi_DN11064_c0_g1d210295, Pdensi_DN12647_c0_g1d105770, Pdensi_DN13222_c0_g2d7189, Pdensi_DN14230_c0_g3, Pdensi_DN14989_c0_g1, Pdensi_DN15548_c0_g4, Pdensi_DN15835_c0_g1d110167, Pdensi_DN16181_c0_g4, Pdensi_DN16434_c0_g1, Pdensi_DN16502_c0_g1d215318, Pdensi_DN16502_c0_g2, Pdensi_DN16541_c1_g5, Pdensi_DN17210_c0_g1d400680, Pdensi_DN17847_c0_g2d475942, Pdensi_DN18243_c0_g1d114696, Pdensi_DN18553_…
GO:0016160	7.81452343683038e-07	0.999999907143111	16	25	amylase activity	MF	3.72877435431327e-05	MF amylase activity	Pdensi_DN10695_c0_g1d49277, Pdensi_DN12862_c0_g1, Pdensi_DN15916_c0_g1d277422, Pdensi_DN19220_c0_g1d357855, Pdensi_DN19942_c0_g1d410381, Pdensi_DN19962_c2_g1, Pdensi_DN19962_c2_g3, Pdensi_DN20300_c0_g1d62840, Pdensi_DN20300_c0_g1d62841, Pdensi_DN20300_c0_g1d62842, Pdensi_DN22335_c2_g1d423747, Pdensi_DN24330_c0_g15, Pdensi_DN32104_c0_g1d235565, Pdensi_DN39748_c1_g3, Pdensi_GG_152382_c0_g1, Pdensi_…
GO:0004180	8.11330057715471e-07	0.999999812970323	26	53	carboxypeptidase activity	MF	3.85633352626543e-05	MF carboxypeptidase activity	Pdensi_DN10620_c0_g1d4883, Pdensi_DN11783_c0_g1d457849, Pdensi_DN12005_c0_g1d337285, Pdensi_DN13455_c0_g1d106616, Pdensi_DN13455_c0_g2, Pdensi_DN14620_c0_g3, Pdensi_DN15132_c1_g3, Pdensi_DN16881_c0_g1, Pdensi_DN17979_c0_g1d58195, Pdensi_DN18207_c1_g3, Pdensi_DN18557_c0_g2, Pdensi_DN18853_c0_g1d217679, Pdensi_DN20260_c0_g2, Pdensi_DN20260_c0_g4, Pdensi_DN20520_c0_g1d63408, Pdensi_DN22334_c0_g4, Pd…
GO:0046527	8.60436026951844e-07	0.999999633754934	60	171	glucosyltransferase activity	MF	4.07394864807354e-05	MF glucosyltransferase activity	Pdensi_DN14809_c0_g1, Pdensi_DN15384_c2_g1, Pdensi_DN15544_c0_g1d182222, Pdensi_DN16005_c2_g1, Pdensi_DN16166_c0_g5, Pdensi_DN16191_c0_g1d183796, Pdensi_DN16362_c0_g1d184374, Pdensi_DN16362_c0_g1d184375, Pdensi_DN16397_c0_g2, Pdensi_DN16542_c0_g4, Pdensi_DN17724_c0_g1, Pdensi_DN18287_c0_g1d403608, Pdensi_DN18705_c0_g1d217585, Pdensi_DN18948_c1_g1d481130, Pdensi_DN18955_c0_g1d14400, Pdensi_DN19457…
GO:0072593	9.48302803029121e-07	0.999999657799883	45	114	reactive oxygen species metabolic process	BP	4.47270664367158e-05	BP reactive oxygen species metabolic process	Pdensi_DN10697_c0_g1d49317, Pdensi_DN10855_c0_g1d210150, Pdensi_DN12546_c0_g1d6477, Pdensi_DN12573_c0_g1d176329, Pdensi_DN13510_c0_g1d212689, Pdensi_DN13615_c0_g1d392086, Pdensi_DN14857_c0_g1d342973, Pdensi_DN16142_c1_g1, Pdensi_DN18870_c0_g1d187313, Pdensi_DN19336_c0_g1d407577, Pdensi_DN19569_c0_g6, Pdensi_DN19798_c0_g2, Pdensi_DN19943_c0_g1, Pdensi_DN20117_c1_g1, Pdensi_DN20249_c0_g1d411572, Pd…
GO:0006979	1.00486457262186e-06	0.999999641500336	104	351	response to oxidative stress	BP	4.72132346898923e-05	BP response to oxidative stress	Pdensi_DN10697_c0_g1d49317, Pdensi_DN10855_c0_g1d210150, Pdensi_DN10885_c0_g1d335033, Pdensi_DN10979_c0_g1d103979, Pdensi_DN11112_c0_g1d387695, Pdensi_DN11461_c0_g1d210660, Pdensi_DN11879_c0_g1, Pdensi_DN12278_c0_g4, Pdensi_DN12546_c0_g1d6477, Pdensi_DN12573_c0_g1d176329, Pdensi_DN13335_c0_g1, Pdensi_DN13510_c0_g1d212689, Pdensi_DN13615_c0_g1d392086, Pdensi_DN13977_c0_g1d340966, Pdensi_DN147_c0_g…
GO:0015035	1.14311814765159e-06	0.999999682254415	31	69	protein disulfide oxidoreductase activity	MF	5.35040375750053e-05	MF protein disulfide oxidoreductase activity	Pdensi_DN1254_c0_g1, Pdensi_DN13717_c0_g1d340628, Pdensi_DN13881_c0_g1, Pdensi_DN14806_c0_g1d465250, Pdensi_DN14982_c0_g1d524945, Pdensi_DN15073_c1_g1, Pdensi_DN15845_c0_g1d277197, Pdensi_DN16182_c0_g1d214977, Pdensi_DN16690_c0_g1d528169, Pdensi_DN16774_c0_g1, Pdensi_DN17372_c0_g1d529397, Pdensi_DN17403_c0_g1d401157, Pdensi_DN17829_c0_g2d216588, Pdensi_DN19210_c0_g1d533664, Pdensi_DN19657_c0_g1d6…
GO:0033013	1.17451146813152e-06	0.999999622338976	37	90	tetrapyrrole metabolic process	BP	5.47643883410526e-05	BP tetrapyrrole metabolic process	Pdensi_DN10313_c0_g1d455218, Pdensi_DN10616_c0_g1d455771, Pdensi_DN1095_c0_g1d203057, Pdensi_DN11178_c0_g1d104168, Pdensi_DN12684_c0_g1d51036, Pdensi_DN13077_c0_g1d390972, Pdensi_DN13335_c0_g1, Pdensi_DN14090_c0_g1d7868, Pdensi_DN14229_c0_g1d213190, Pdensi_DN14453_c0_g1d342034, Pdensi_DN15853_c0_g2, Pdensi_DN15968_c0_g1, Pdensi_DN16617_c0_g1d471155, Pdensi_DN16987_c0_g1d399737, Pdensi_DN17375_c0_…
GO:0044267	1.19280095988944e-06	0.999999213014821	611	2694	cellular protein metabolic process	BP	5.54065082239555e-05	BP cellular protein metabolic process	Pdensi_DN10115_c0_g1d172805, Pdensi_DN10155_c0_g1d172859, Pdensi_DN10527_c0_g1d173309, Pdensi_DN10671_c0_g1, Pdensi_DN10694_c0_g1d173487, Pdensi_DN10731_c0_g1d267514, Pdensi_DN10891_c0_g1d456146, Pdensi_DN10938_c0_g1d173901, Pdensi_DN10940_c0_g1d5120, Pdensi_DN11256_c0_g1d5270, Pdensi_DN11330_c0_g1d457149, Pdensi_DN11448_c0_g1d388149, Pdensi_DN11784_c0_g1, Pdensi_DN11879_c0_g1, Pdensi_DN11936_c0_…
GO:0048856	1.22152828656692e-06	0.999999308272568	370	1553	anatomical structure development	BP	5.65267976534721e-05	BP anatomical structure development	Pdensi_DN10527_c0_g1d173309, Pdensi_DN10616_c0_g1d455771, Pdensi_DN10628_c0_g1, Pdensi_DN11143_c0_g1d456681, Pdensi_DN11338_c0_g1, Pdensi_DN11585_c0_g1d336306, Pdensi_DN11862_c0_g1d336785, Pdensi_DN11895_c0_g1, Pdensi_DN1194_c0_g1d98292, Pdensi_DN11998_c0_g1d389096, Pdensi_DN12020_c0_g1d5957, Pdensi_DN12095_c0_g1d175594, Pdensi_DN12300_c0_g1d105477, Pdensi_DN12400_c0_g1d389834, Pdensi_DN12416_c0_…
GO:1901570	1.32423922277653e-06	0.999999728041091	23	43	fatty acid derivative biosynthetic process	BP	6.10494195071752e-05	BP fatty acid derivative biosynthetic process	Pdensi_DN12647_c0_g2, Pdensi_DN13861_c0_g1, Pdensi_DN16817_c0_g1d215591, Pdensi_DN16858_c0_g3, Pdensi_DN17409_c0_g2, Pdensi_DN17466_c0_g1d529752, Pdensi_DN17809_c1_g9, Pdensi_DN17899_c0_g1d216510, Pdensi_DN18442_c0_g1d531857, Pdensi_DN19656_c0_g1d15592, Pdensi_DN20014_c1_g1, Pdensi_DN21412_c0_g1d122935, Pdensi_DN22518_c1_g1, Pdensi_DN22596_c1_g1, Pdensi_DN23727_c0_g1d70540, Pdensi_DN24954_c0_g1d3…
GO:0044550	1.35785047417982e-06	0.999999407647374	61	175	secondary metabolite biosynthetic process	BP	6.23644957485662e-05	BP secondary metabolite biosynthetic process	Pdensi_DN11042_c0_g1d104080, Pdensi_DN12981_c0_g2, Pdensi_DN13537_c0_g1d461758, Pdensi_DN14199_c0_g1d7958, Pdensi_DN14528_c0_g1, Pdensi_DN14653_c0_g1d108253, Pdensi_DN14741_c0_g1d394293, Pdensi_DN15053_c0_g4, Pdensi_DN15341_c0_g1d344263, Pdensi_DN15348_c2_g1, Pdensi_DN16084_c0_g1d214889, Pdensi_DN16142_c1_g1, Pdensi_DN16397_c0_g2, Pdensi_DN16405_c0_g1, Pdensi_DN16927_c0_g1, Pdensi_DN17377_c0_g1, …
GO:0022402	1.39397732611648e-06	0.999999490218608	114	391	cell cycle process	BP	6.37848654856953e-05	BP cell cycle process	Pdensi_DN10202_c0_g1, Pdensi_DN10546_c0_g1d4860, Pdensi_DN11010_c0_g1d104110, Pdensi_DN11450_c0_g1, Pdensi_DN11480_c0_g1d5445, Pdensi_DN11862_c0_g1d336785, Pdensi_DN12077_c0_g1d105072, Pdensi_DN13244_c0_g1d339594, Pdensi_DN13344_c0_g1, Pdensi_DN13701_c0_g1d392284, Pdensi_DN13766_c0_g1d392221, Pdensi_DN13877_c0_g1, Pdensi_DN14018_c0_g1, Pdensi_DN14179_c0_g2, Pdensi_DN14234_c0_g1d213181, Pdensi_DN1…
GO:0051301	1.49013567112219e-06	0.999999471652093	98	327	cell division	BP	6.79313521746152e-05	BP cell division	Pdensi_DN10202_c0_g1, Pdensi_DN11275_c0_g1d387913, Pdensi_DN11480_c0_g1d5445, Pdensi_DN12525_c0_g1, Pdensi_DN13394_c0_g1d271800, Pdensi_DN13531_c0_g1d522794, Pdensi_DN13835_c0_g2d392407, Pdensi_DN13945_c0_g1d341146, Pdensi_DN14136_c0_g1d107573, Pdensi_DN14179_c0_g2, Pdensi_DN14234_c0_g1d213181, Pdensi_DN14259_c0_g1, Pdensi_DN14731_c0_g1d274697, Pdensi_DN14900_c0_g1d343302, Pdensi_DN15327_c0_g1, P…
GO:0044430	1.54907108522165e-06	0.999999438251583	108	372	cytoskeletal part	CC	7.03565137706411e-05	CC cytoskeletal part	Pdensi_DN10202_c0_g1, Pdensi_DN10628_c0_g1, Pdensi_DN11275_c0_g1d387913, Pdensi_DN11283_c0_g1d210457, Pdensi_DN12843_c0_g1d338700, Pdensi_DN13082_c0_g1d390874, Pdensi_DN13500_c0_g2, Pdensi_DN13531_c0_g1d522794, Pdensi_DN13701_c0_g1d392284, Pdensi_DN13766_c0_g1d392221, Pdensi_DN13877_c0_g1, Pdensi_DN14084_c0_g1d341311, Pdensi_DN14535_c0_g1d274242, Pdensi_DN14609_c0_g1d8569, Pdensi_DN14781_c0_g2, P…
GO:0002239	1.63769118929944e-06	0.999999401607707	43	116	response to oomycetes	BP	7.41070371010298e-05	BP response to oomycetes	Pdensi_DN13092_c0_g1d177216, Pdensi_DN15082_c1_g1, Pdensi_DN15318_c4_g3, Pdensi_DN15442_c0_g3, Pdensi_DN15442_c2_g3, Pdensi_DN15715_c0_g1d277050, Pdensi_DN15934_c0_g1, Pdensi_DN15934_c0_g1d183236, Pdensi_DN16567_c1_g4, Pdensi_DN17291_c0_g1d57060, Pdensi_DN19185_c0_g2d357147, Pdensi_DN19185_c0_g5, Pdensi_DN19449_c2_g3, Pdensi_DN19985_c1_g1, Pdensi_DN20095_c0_g5, Pdensi_DN20095_c0_g8, Pdensi_DN2014…
GO:0044262	1.65112787169649e-06	0.99999939616201	112	388	cellular carbohydrate metabolic process	BP	7.44403716566693e-05	BP cellular carbohydrate metabolic process	Pdensi_DN10695_c0_g1d49277, Pdensi_DN12216_c0_g1, Pdensi_DN12525_c0_g1, Pdensi_DN12857_c1_g1, Pdensi_DN12862_c0_g1, Pdensi_DN13005_c0_g1d339187, Pdensi_DN13222_c0_g2d7189, Pdensi_DN13283_c0_g1d271643, Pdensi_DN13537_c0_g1d461758, Pdensi_DN13873_c0_g1d340772, Pdensi_DN14048_c0_g1d213046, Pdensi_DN14675_c0_g1d394077, Pdensi_DN14864_c0_g1d108554, Pdensi_DN15144_c0_g1d109056, Pdensi_DN15169_c0_g2d275…
GO:0044421	1.69632196072589e-06	0.999999309854566	52	146	extracellular region part	CC	7.61977882944382e-05	CC extracellular region part	Pdensi_DN10750_c0_g1, Pdensi_DN11448_c0_g1d388149, Pdensi_DN12842_c0_g1d212003, Pdensi_DN13861_c0_g1, Pdensi_DN14269_c0_g1d52720, Pdensi_DN15132_c1_g3, Pdensi_DN15865_c0_g1d9959, Pdensi_DN16462_c0_g1d111245, Pdensi_DN17329_c0_g2d473906, Pdensi_DN17363_c0_g1d400882, Pdensi_DN17492_c0_g1d474248, Pdensi_DN17746_c2_g5, Pdensi_DN17804_c0_g1d12690, Pdensi_DN17890_c0_g2d402305, Pdensi_DN17979_c0_g1d5819…
GO:0030091	1.71893119788507e-06	0.999999833295522	14	20	protein repair	BP	7.69315813126448e-05	BP protein repair	Pdensi_DN12020_c0_g1d5957, Pdensi_DN14857_c0_g1d342973, Pdensi_DN15905_c0_g1d346289, Pdensi_DN16514_c0_g1d55876, Pdensi_DN18083_c0_g1, Pdensi_DN18630_c0_g1d115702, Pdensi_DN19689_c0_g1, Pdensi_DN20822_c0_g1d64034, Pdensi_DN22222_c0_g3, Pdensi_DN22461_c2_g5, Pdensi_DN23265_c0_g4, Pdensi_DN23694_c0_g1d224375, Pdensi_DN25654_c0_g1d227870, Pdensi_DN9303_c0_g1d332792
GO:0008083	1.77283798619674e-06	0.999999885535003	11	15	growth factor activity	MF	7.90556808172025e-05	MF growth factor activity	Pdensi_DN15667_c0_g1d526108, Pdensi_DN17363_c0_g1d400882, Pdensi_DN17492_c0_g1d474248, Pdensi_DN218_c0_g1, Pdensi_DN22169_c0_g1d125273, Pdensi_DN23843_c0_g4d550371, Pdensi_DN26698_c0_g2, Pdensi_DN34934_c0_g2, Pdensi_DN6400_c0_g1d329090, Pdensi_GG_34222_c0_g1, Pdensi_GG_71144_c0_g1
GO:1901362	2.1642655182446e-06	0.999998674525724	271	1091	organic cyclic compound biosynthetic process	BP	9.61608262689621e-05	BP organic cyclic compound biosynthetic process	Pdensi_DN10313_c0_g1d455218, Pdensi_DN10387_c0_g1d173149, Pdensi_DN11042_c0_g1d104080, Pdensi_DN11178_c0_g1d104168, Pdensi_DN12249_c0_g1, Pdensi_DN12267_c0_g1d175845, Pdensi_DN12282_c0_g1d211398, Pdensi_DN12525_c0_g1, Pdensi_DN12952_c0_g1d51325, Pdensi_DN12981_c0_g2, Pdensi_DN13044_c0_g1d460723, Pdensi_DN13077_c0_g1d390972, Pdensi_DN13359_c0_g1d212538, Pdensi_DN13376_c1_g2, Pdensi_DN13394_c0_g1d2…
GO:0006270	2.49979052233823e-06	0.999999658671227	16	26	DNA replication initiation	BP	0.000110667621571963	BP DNA replication initiation	Pdensi_DN10938_c0_g1d387493, Pdensi_DN14576_c2_g1, Pdensi_DN17584_c0_g1d281607, Pdensi_DN19324_c0_g1d15073, Pdensi_DN19763_c0_g2d287984, Pdensi_DN20490_c0_g1d412496, Pdensi_DN21856_c0_g1d495791, Pdensi_DN21951_c0_g1d66606, Pdensi_DN23543_c0_g2, Pdensi_DN23580_c0_g1d70164, Pdensi_DN23870_c0_g1d70822, Pdensi_DN24378_c0_g1, Pdensi_DN25056_c0_g1d136540, Pdensi_DN25698_c0_g1d429374, Pdensi_DN32608_c0_…
GO:0006662	2.51182585893654e-06	0.999999618490301	17	29	glycerol ether metabolic process	BP	0.000110800433482514	BP glycerol ether metabolic process	Pdensi_DN13881_c0_g1, Pdensi_DN14982_c0_g1d524945, Pdensi_DN16182_c0_g1d214977, Pdensi_DN16774_c0_g1, Pdensi_DN17372_c0_g1d529397, Pdensi_DN17403_c0_g1d401157, Pdensi_DN17829_c0_g2d216588, Pdensi_DN19210_c0_g1d533664, Pdensi_DN19657_c0_g1d61488, Pdensi_DN21440_c0_g1d122939, Pdensi_DN24403_c1_g1, Pdensi_DN24677_c0_g1, Pdensi_DN32665_c0_g1, Pdensi_DN33270_c0_g1d200263, Pdensi_DN37712_c0_g3, Pdensi_…
GO:0071949	2.59868709640357e-06	0.999999315116919	27	60	FAD binding	MF	0.000114221146463072	MF FAD binding	Pdensi_DN14508_c0_g1d8354, Pdensi_DN15159_c0_g1, Pdensi_DN16691_c0_g1, Pdensi_DN17277_c0_g1d280791, Pdensi_DN17375_c0_g1, Pdensi_DN19923_c0_g1d410008, Pdensi_DN20664_c0_g1d291517, Pdensi_DN20711_c0_g1d493269, Pdensi_DN20891_c1_g1, Pdensi_DN21227_c0_g1d362762, Pdensi_DN2150_c0_g1d165343, Pdensi_DN21873_c3_g1d420618, Pdensi_DN22102_c0_g1, Pdensi_DN22128_c0_g2, Pdensi_DN22261_c0_g1d542815, Pdensi_DN…
GO:0005315	2.70176697119549e-06	0.999999505305578	19	36	inorganic phosphate transmembrane transporter activity	MF	0.000118327744170608	MF inorganic phosphate transmembrane transporter activity	Pdensi_DN14428_c0_g1d179777, Pdensi_DN15830_c0_g1, Pdensi_DN15830_c0_g1d396867, Pdensi_DN16675_c0_g1d528186, Pdensi_DN16923_c0_g2, Pdensi_DN17345_c0_g1d185972, Pdensi_DN20436_c1_g2, Pdensi_DN22056_c0_g1d190192, Pdensi_DN22185_c0_g2d222254, Pdensi_DN24382_c1_g2d133377, Pdensi_DN25000_c0_g1d498652, Pdensi_DN25080_c1_g2, Pdensi_DN26597_c0_g2, Pdensi_DN28517_c0_g1d196074, Pdensi_DN36508_c0_g1d31865, …
GO:0004185	2.71644672628557e-06	0.999999422526715	22	43	serine-type carboxypeptidase activity	MF	0.000118547281866334	MF serine-type carboxypeptidase activity	Pdensi_DN10620_c0_g1d4883, Pdensi_DN11783_c0_g1d457849, Pdensi_DN13455_c0_g1d106616, Pdensi_DN13455_c0_g2, Pdensi_DN14620_c0_g3, Pdensi_DN15132_c1_g3, Pdensi_DN17979_c0_g1d58195, Pdensi_DN18207_c1_g3, Pdensi_DN18557_c0_g2, Pdensi_DN18853_c0_g1d217679, Pdensi_DN20260_c0_g2, Pdensi_DN20260_c0_g4, Pdensi_DN20520_c0_g1d63408, Pdensi_DN22334_c0_g4, Pdensi_DN23386_c1_g4, Pdensi_DN23775_c1_g2, Pdensi_DN…
GO:0016161	3.1471067922607e-06	0.999999695201532	13	19	beta-amylase activity	MF	0.000136854505650684	MF beta-amylase activity	Pdensi_DN10695_c0_g1d49277, Pdensi_DN15916_c0_g1d277422, Pdensi_DN19942_c0_g1d410381, Pdensi_DN19962_c2_g1, Pdensi_DN19962_c2_g3, Pdensi_DN20300_c0_g1d62840, Pdensi_DN20300_c0_g1d62841, Pdensi_DN20300_c0_g1d62842, Pdensi_DN22335_c2_g1d423747, Pdensi_DN24330_c0_g15, Pdensi_DN39748_c1_g3, Pdensi_GG_152382_c0_g1, Pdensi_GG_65470_c0_g1
GO:0008299	3.27855250251714e-06	0.9999986136987	53	152	isoprenoid biosynthetic process	BP	0.000142066746778685	BP isoprenoid biosynthetic process	Pdensi_DN12267_c0_g1d175845, Pdensi_DN12945_c0_g1d212100, Pdensi_DN14793_c0_g1, Pdensi_DN15174_c0_g1d53919, Pdensi_DN15626_c0_g1d54595, Pdensi_DN15788_c0_g1d468038, Pdensi_DN16322_c0_g1, Pdensi_DN16449_c0_g1, Pdensi_DN17375_c0_g1, Pdensi_DN18313_c0_g1d186880, Pdensi_DN18372_c0_g1, Pdensi_DN18455_c0_g1d404196, Pdensi_DN18455_c0_g5, Pdensi_DN18574_c0_g1d217376, Pdensi_DN18892_c0_g1, Pdensi_DN19683_…
GO:0044247	3.60447292011123e-06	0.999999068431702	26	56	cellular polysaccharide catabolic process	BP	0.000155639617673676	BP cellular polysaccharide catabolic process	Pdensi_DN10695_c0_g1d49277, Pdensi_DN12857_c1_g1, Pdensi_DN12862_c0_g1, Pdensi_DN13222_c0_g2d7189, Pdensi_DN14864_c0_g1d108554, Pdensi_DN16265_c0_g2, Pdensi_DN17725_c0_g1d57805, Pdensi_DN18550_c1_g1d404671, Pdensi_DN19220_c0_g1d357855, Pdensi_DN19354_c0_g1d60862, Pdensi_DN19354_c0_g2, Pdensi_DN19962_c2_g1, Pdensi_DN19962_c2_g3, Pdensi_DN20300_c0_g1d62840, Pdensi_DN20300_c0_g1d62841, Pdensi_DN2030…
GO:0006714	3.83681087492732e-06	0.999999396160353	17	29	sesquiterpenoid metabolic process	BP	0.000165090567576259	BP sesquiterpenoid metabolic process	Pdensi_DN12267_c0_g1d175845, Pdensi_DN16322_c0_g1, Pdensi_DN16449_c0_g1, Pdensi_DN18313_c0_g1d186880, Pdensi_DN18372_c0_g1, Pdensi_DN18455_c0_g1d404196, Pdensi_DN18455_c0_g5, Pdensi_DN20891_c1_g1, Pdensi_DN21227_c0_g1d362762, Pdensi_DN21873_c3_g1d420618, Pdensi_DN22261_c0_g1d542815, Pdensi_DN237_c0_g1d202516, Pdensi_GG_120308_c0_g1, Pdensi_GG_151170_c0_g1, Pdensi_GG_33342_c0_g1, Pdensi_GG_55735_c…
GO:0009263	4.517756931597e-06	0.99999960881358	12	17	deoxyribonucleotide biosynthetic process	BP	0.000193710675706902	BP deoxyribonucleotide biosynthetic process	Pdensi_DN15551_c0_g1, Pdensi_DN15996_c0_g1, Pdensi_DN18389_c0_g1d217070, Pdensi_DN19769_c0_g1d409219, Pdensi_DN22346_c0_g1d424208, Pdensi_DN22961_c0_g2d546367, Pdensi_DN23694_c1_g1, Pdensi_DN24541_c2_g2, Pdensi_DN32798_c0_g1, Pdensi_DN38689_c0_g2, Pdensi_GG_10430_c0_g1, Pdensi_GG_155594_c0_g1
GO:0000786	4.67164221639208e-06	0.999997897018334	57	182	nucleosome	CC	0.000199610970381938	CC nucleosome	Pdensi_DN14354_c0_g1d393490, Pdensi_DN15800_c2_g4, Pdensi_DN16832_c0_g1d185461, Pdensi_DN16964_c0_g3, Pdensi_DN16964_c0_g6, Pdensi_DN18008_c1_g1d402900, Pdensi_DN18280_c0_g4, Pdensi_DN18429_c0_g4, Pdensi_DN18689_c2_g3, Pdensi_DN19141_c1_g7, Pdensi_DN19162_c0_g1d218186, Pdensi_DN19746_c2_g9, Pdensi_DN20145_c0_g2d488970, Pdensi_DN20837_c1_g1, Pdensi_DN20880_c1_g3, Pdensi_DN21096_c2_g1, Pdensi_DN211…
GO:0010035	4.75235261578185e-06	0.999997060262071	190	731	response to inorganic substance	BP	0.000202354514331017	BP response to inorganic substance	Pdensi_DN10028_c0_g1d386351, Pdensi_DN10694_c0_g1d173487, Pdensi_DN10855_c0_g1d210150, Pdensi_DN10885_c0_g1d335033, Pdensi_DN11112_c0_g1d387695, Pdensi_DN11544_c0_g2d5552, Pdensi_DN11560_c0_g3, Pdensi_DN11585_c0_g1d336306, Pdensi_DN11879_c0_g1, Pdensi_DN12278_c0_g4, Pdensi_DN12352_c0_g1d389636, Pdensi_DN12647_c0_g1d105770, Pdensi_DN13044_c0_g1d460723, Pdensi_DN13092_c0_g1d177216, Pdensi_DN13335_c…
GO:0006928	4.89719056075916e-06	0.999998071969769	45	123	movement of cell or subcellular component	BP	0.000207800165559134	BP movement of cell or subcellular component	Pdensi_DN11283_c0_g1d210457, Pdensi_DN13500_c0_g2, Pdensi_DN13766_c0_g1d392221, Pdensi_DN13877_c0_g1, Pdensi_DN14781_c0_g2, Pdensi_DN15359_c0_g1d344451, Pdensi_DN17852_c0_g1d282283, Pdensi_DN18887_c5_g2, Pdensi_DN19472_c0_g1d408210, Pdensi_DN19553_c0_g1d534490, Pdensi_DN19595_c0_g1d117685, Pdensi_DN19917_c0_g1d118739, Pdensi_DN19956_c0_g1d16122, Pdensi_DN20126_c0_g6, Pdensi_DN20505_c0_g1d291031, …
GO:0046148	5.0512439306408e-06	0.99999795458921	47	132	pigment biosynthetic process	BP	0.000213597945936028	BP pigment biosynthetic process	Pdensi_DN10313_c0_g1d455218, Pdensi_DN11178_c0_g1d104168, Pdensi_DN13044_c0_g1d460723, Pdensi_DN13077_c0_g1d390972, Pdensi_DN14029_c0_g1d52451, Pdensi_DN14229_c0_g1d213190, Pdensi_DN14741_c0_g1d394293, Pdensi_DN14793_c0_g1, Pdensi_DN14809_c0_g1, Pdensi_DN15407_c0_g1d182088, Pdensi_DN15588_c0_g1d9544, Pdensi_DN15626_c0_g1d54595, Pdensi_DN15788_c0_g1d468038, Pdensi_DN15853_c0_g2, Pdensi_DN16285_c0_…
GO:0032993	5.19805269817545e-06	0.999997637549359	65	215	protein-DNA complex	CC	0.000219050585009366	CC protein-DNA complex	Pdensi_DN1386_c0_g1d203205, Pdensi_DN14354_c0_g1d393490, Pdensi_DN15800_c2_g4, Pdensi_DN16832_c0_g1d185461, Pdensi_DN16964_c0_g3, Pdensi_DN16964_c0_g6, Pdensi_DN18008_c1_g1d402900, Pdensi_DN18280_c0_g4, Pdensi_DN18429_c0_g4, Pdensi_DN18621_c0_g1d479778, Pdensi_DN18689_c2_g3, Pdensi_DN19141_c1_g7, Pdensi_DN19162_c0_g1d218186, Pdensi_DN19324_c0_g1d15073, Pdensi_DN19746_c2_g9, Pdensi_DN20145_c0_g2d4…
GO:0102229	5.26049125450657e-06	0.99999953682854	12	17	amylopectin maltohydrolase activity	MF	0.000220718777649656	MF amylopectin maltohydrolase activity	Pdensi_DN10695_c0_g1d49277, Pdensi_DN19942_c0_g1d410381, Pdensi_DN19962_c2_g1, Pdensi_DN19962_c2_g3, Pdensi_DN20300_c0_g1d62840, Pdensi_DN20300_c0_g1d62841, Pdensi_DN20300_c0_g1d62842, Pdensi_DN22335_c2_g1d423747, Pdensi_DN24330_c0_g15, Pdensi_DN39748_c1_g3, Pdensi_GG_152382_c0_g1, Pdensi_GG_65470_c0_g1
GO:0018298	5.27363629220821e-06	0.999998615682835	25	57	protein-chromophore linkage	BP	0.000220718777649656	BP protein-chromophore linkage	Pdensi_DN14461_c1_g1, Pdensi_DN14648_c0_g1d53257, Pdensi_DN15441_c0_g1d214349, Pdensi_DN15697_c0_g1, Pdensi_DN15810_c2_g2, Pdensi_DN16117_c0_g1d469076, Pdensi_DN18788_c0_g3, Pdensi_DN19353_c2_g1, Pdensi_DN19470_c1_g1, Pdensi_DN19545_c3_g1, Pdensi_DN20545_c1_g2, Pdensi_DN20711_c0_g1d493269, Pdensi_DN21848_c0_g4, Pdensi_DN22816_c0_g1d545542, Pdensi_DN23482_c0_g1d548277, Pdensi_DN23545_c0_g1d548920,…
GO:0016106	5.45758527815403e-06	0.99999917535821	16	27	sesquiterpenoid biosynthetic process	BP	0.000227504968222809	BP sesquiterpenoid biosynthetic process	Pdensi_DN12267_c0_g1d175845, Pdensi_DN16322_c0_g1, Pdensi_DN16449_c0_g1, Pdensi_DN18313_c0_g1d186880, Pdensi_DN18372_c0_g1, Pdensi_DN18455_c0_g1d404196, Pdensi_DN18455_c0_g5, Pdensi_DN20891_c1_g1, Pdensi_DN21227_c0_g1d362762, Pdensi_DN21873_c3_g1d420618, Pdensi_DN22261_c0_g1d542815, Pdensi_DN237_c0_g1d202516, Pdensi_GG_120308_c0_g1, Pdensi_GG_33342_c0_g1, Pdensi_GG_55735_c0_g1, Pdensi_GG_75008_c0…
GO:0009251	5.4728831138978e-06	0.999998578108809	25	55	glucan catabolic process	BP	0.000227504968222809	BP glucan catabolic process	Pdensi_DN10695_c0_g1d49277, Pdensi_DN12857_c1_g1, Pdensi_DN12862_c0_g1, Pdensi_DN13222_c0_g2d7189, Pdensi_DN14864_c0_g1d108554, Pdensi_DN17725_c0_g1d57805, Pdensi_DN17930_c0_g1d114128, Pdensi_DN18550_c1_g1d404671, Pdensi_DN19220_c0_g1d357855, Pdensi_DN19354_c0_g1d60862, Pdensi_DN19354_c0_g2, Pdensi_DN19962_c2_g1, Pdensi_DN19962_c2_g3, Pdensi_DN20300_c0_g1d62840, Pdensi_DN20300_c0_g1d62841, Pdensi…
GO:0045488	5.58187910136367e-06	0.999997779473921	45	126	pectin metabolic process	BP	0.00023125197101359	BP pectin metabolic process	Pdensi_DN12559_c0_g1, Pdensi_DN13537_c0_g1d461758, Pdensi_DN15341_c0_g1d344263, Pdensi_DN16114_c0_g1d397583, Pdensi_DN17377_c0_g1, Pdensi_DN17479_c0_g2, Pdensi_DN18258_c0_g1d353508, Pdensi_DN18947_c0_g1d217923, Pdensi_DN19319_c0_g1d218367, Pdensi_DN19365_c1_g1, Pdensi_DN19547_c2_g1, Pdensi_DN19843_c0_g1d219141, Pdensi_DN20351_c0_g1d290222, Pdensi_DN20617_c0_g4d492304, Pdensi_DN21111_c0_g2, Pdensi…
GO:0010410	5.87811164990004e-06	0.999998071649678	33	83	hemicellulose metabolic process	BP	0.000242704657113549	BP hemicellulose metabolic process	Pdensi_DN12216_c0_g1, Pdensi_DN12766_c1_g1, Pdensi_DN13283_c0_g1d271643, Pdensi_DN13873_c0_g1d340772, Pdensi_DN14675_c0_g1d394077, Pdensi_DN15702_c0_g1d345565, Pdensi_DN17930_c0_g1d114128, Pdensi_DN18590_c0_g2, Pdensi_DN19386_c0_g1d358050, Pdensi_DN19639_c4_g1, Pdensi_DN19667_c0_g1d534673, Pdensi_DN20473_c0_g1d536949, Pdensi_DN21510_c0_g1d221411, Pdensi_DN21525_c0_g1d221509, Pdensi_DN21735_c1_g1,…
GO:0098807	6.28860512092266e-06	0.999999856594544	8	9	chloroplast thylakoid membrane protein complex	CC	0.000258782431536492	CC chloroplast thylakoid membrane protein complex	Pdensi_DN10387_c0_g1d173149, Pdensi_DN10759_c0_g1d103777, Pdensi_DN14838_c0_g1, Pdensi_DN19116_c1_g4, Pdensi_DN19234_c0_g3, Pdensi_DN19470_c1_g1, Pdensi_DN21837_c0_g2d221798, Pdensi_DN53210_c0_g1d254999
GO:0043227	6.7241885852626e-06	0.99999416048067	1864	9033	membrane-bounded organelle	CC	0.000275781687695904	CC membrane-bounded organelle	Pdensi_DN10026_c0_g1, Pdensi_DN10080_c0_g1d172654, Pdensi_DN10099_c0_g1d386291, Pdensi_DN10115_c0_g1d172805, Pdensi_DN10129_c0_g1d386473, Pdensi_DN10152_c0_g2d386377, Pdensi_DN10202_c0_g1, Pdensi_DN10229_c0_g1d266775, Pdensi_DN10236_c0_g1d455061, Pdensi_DN10313_c0_g1d455218, Pdensi_DN10347_c0_g1d209793, Pdensi_DN10387_c0_g1d173149, Pdensi_DN10542_c0_g1d209911, Pdensi_DN10616_c0_g1d455771, Pdensi_…
GO:0009809	6.75323596060393e-06	0.999997782071635	33	81	lignin biosynthetic process	BP	0.000276049775282953	BP lignin biosynthetic process	Pdensi_DN14741_c0_g1d394293, Pdensi_DN15053_c0_g4, Pdensi_DN16142_c1_g1, Pdensi_DN16397_c0_g2, Pdensi_DN16405_c0_g1, Pdensi_DN17656_c0_g1d186236, Pdensi_DN19334_c0_g1, Pdensi_DN19732_c0_g1d61657, Pdensi_DN19743_c0_g2, Pdensi_DN19755_c0_g1, Pdensi_DN19999_c1_g3, Pdensi_DN20037_c1_g1, Pdensi_DN20231_c0_g1, Pdensi_DN20249_c0_g1d411572, Pdensi_DN20780_c1_g1, Pdensi_DN21322_c0_g1d294658, Pdensi_DN2187…
GO:0016725	6.84543665185377e-06	0.999999379495702	12	17	oxidoreductase activity, acting on CH or CH2 groups	MF	0.000278889002198281	MF oxidoreductase activity, acting on CH or CH2 groups	Pdensi_DN14056_c1_g1d178994, Pdensi_DN14199_c0_g1d7958, Pdensi_DN15996_c0_g1, Pdensi_DN18389_c0_g1d217070, Pdensi_DN18910_c0_g1d285192, Pdensi_DN19769_c0_g1d409219, Pdensi_DN24541_c2_g2, Pdensi_DN28715_c0_g1, Pdensi_DN32798_c0_g1, Pdensi_DN38689_c0_g2, Pdensi_DN7575_c0_g1d169807, Pdensi_GG_155594_c0_g1
GO:0033037	7.25227860875428e-06	0.999997770660063	30	71	polysaccharide localization	BP	0.000293513836894897	BP polysaccharide localization	Pdensi_DN14914_c0_g2, Pdensi_DN15159_c0_g1d214023, Pdensi_DN15354_c3_g6, Pdensi_DN15443_c3_g1, Pdensi_DN15452_c4_g1, Pdensi_DN16537_c0_g1d470760, Pdensi_DN17111_c0_g1, Pdensi_DN19254_c3_g2, Pdensi_DN19673_c2_g1, Pdensi_DN19789_c2_g1, Pdensi_DN20598_c4_g3, Pdensi_DN20614_c1_g1d413419, Pdensi_DN21344_c0_g1d417506, Pdensi_DN21355_c0_g1d362854, Pdensi_DN22228_c0_g1d125696, Pdensi_DN22256_c1_g1, Pdens…
GO:0052545	7.25227860875428e-06	0.999997770660063	30	71	callose localization	BP	0.000293513836894897	BP callose localization	Pdensi_DN14914_c0_g2, Pdensi_DN15159_c0_g1d214023, Pdensi_DN15354_c3_g6, Pdensi_DN15443_c3_g1, Pdensi_DN15452_c4_g1, Pdensi_DN16537_c0_g1d470760, Pdensi_DN17111_c0_g1, Pdensi_DN19254_c3_g2, Pdensi_DN19673_c2_g1, Pdensi_DN19789_c2_g1, Pdensi_DN20598_c4_g3, Pdensi_DN20614_c1_g1d413419, Pdensi_DN21344_c0_g1d417506, Pdensi_DN21355_c0_g1d362854, Pdensi_DN22228_c0_g1d125696, Pdensi_DN22256_c1_g1, Pdens…
GO:0043231	7.63963753669913e-06	0.999993368149595	1820	8817	intracellular membrane-bounded organelle	CC	0.000308173931291255	CC intracellular membrane-bounded organelle	Pdensi_DN10026_c0_g1, Pdensi_DN10080_c0_g1d172654, Pdensi_DN10099_c0_g1d386291, Pdensi_DN10115_c0_g1d172805, Pdensi_DN10129_c0_g1d386473, Pdensi_DN10202_c0_g1, Pdensi_DN10229_c0_g1d266775, Pdensi_DN10236_c0_g1d455061, Pdensi_DN10313_c0_g1d455218, Pdensi_DN10347_c0_g1d209793, Pdensi_DN10387_c0_g1d173149, Pdensi_DN10542_c0_g1d209911, Pdensi_DN10616_c0_g1d455771, Pdensi_DN10618_c0_g1d103684, Pdensi_…
GO:0022804	8.35619064257335e-06	0.999995058489909	141	532	active transmembrane transporter activity	MF	0.000335973658524187	MF active transmembrane transporter activity	Pdensi_DN10387_c0_g1d173149, Pdensi_DN11991_c0_g2, Pdensi_DN12300_c0_g1d105477, Pdensi_DN12352_c0_g1d389636, Pdensi_DN12952_c0_g1d51325, Pdensi_DN13688_c0_g1d461976, Pdensi_DN13918_c0_g1, Pdensi_DN13997_c2_g1, Pdensi_DN14033_c0_g2, Pdensi_DN14428_c0_g1d179777, Pdensi_DN14673_c0_g1d464608, Pdensi_DN14918_c0_g1, Pdensi_DN15048_c0_g1d8997, Pdensi_DN15108_c0_g1d343889, Pdensi_DN15198_c2_g2, Pdensi_DN…
GO:0052542	8.40355377546992e-06	0.999997458472968	29	68	defense response by callose deposition	BP	0.000336773790681659	BP defense response by callose deposition	Pdensi_DN14914_c0_g2, Pdensi_DN15159_c0_g1d214023, Pdensi_DN15354_c3_g6, Pdensi_DN15443_c3_g1, Pdensi_DN15452_c4_g1, Pdensi_DN16537_c0_g1d470760, Pdensi_DN17111_c0_g1, Pdensi_DN19254_c3_g2, Pdensi_DN19673_c2_g1, Pdensi_DN19789_c2_g1, Pdensi_DN20598_c4_g3, Pdensi_DN20614_c1_g1d413419, Pdensi_DN21344_c0_g1d417506, Pdensi_DN21355_c0_g1d362854, Pdensi_DN22228_c0_g1d125696, Pdensi_DN22256_c1_g1, Pdens…
GO:0042592	8.71384697427257e-06	0.999994803563893	147	550	homeostatic process	BP	0.000348071353242686	BP homeostatic process	Pdensi_DN10885_c0_g1d456115, Pdensi_DN10989_c0_g1d335310, Pdensi_DN11112_c0_g1d387695, Pdensi_DN11580_c0_g1d336377, Pdensi_DN11910_c0_g1d5896, Pdensi_DN11991_c0_g2, Pdensi_DN12005_c0_g1d337285, Pdensi_DN12300_c0_g1d105477, Pdensi_DN1254_c0_g1, Pdensi_DN13615_c0_g1d392086, Pdensi_DN13717_c0_g1d340628, Pdensi_DN13881_c0_g1, Pdensi_DN13884_c0_g1d178580, Pdensi_DN13977_c0_g1d340966, Pdensi_DN14033_c0…
GO:0080167	8.83918646132415e-06	0.999997219153044	30	74	response to karrikin	BP	0.000351931634984474	BP response to karrikin	Pdensi_DN10846_c0_g1d335071, Pdensi_DN11461_c0_g1d210660, Pdensi_DN14115_c0_g2, Pdensi_DN14269_c0_g1d52720, Pdensi_DN15311_c1_g4, Pdensi_DN15830_c0_g1, Pdensi_DN15830_c0_g1d396867, Pdensi_DN16262_c1_g1d347133, Pdensi_DN17399_c0_g1d57131, Pdensi_DN18267_c0_g4, Pdensi_DN19699_c0_g4, Pdensi_DN20264_c0_g2d119506, Pdensi_DN21220_c1_g1, Pdensi_DN21721_c0_g1, Pdensi_DN21766_c0_g1d420000, Pdensi_DN21774_…
GO:0010393	9.26726422587397e-06	0.999996218528655	45	128	galacturonan metabolic process	BP	0.000366616201975951	BP galacturonan metabolic process	Pdensi_DN12559_c0_g1, Pdensi_DN13537_c0_g1d461758, Pdensi_DN15341_c0_g1d344263, Pdensi_DN16114_c0_g1d397583, Pdensi_DN17377_c0_g1, Pdensi_DN17479_c0_g2, Pdensi_DN18258_c0_g1d353508, Pdensi_DN18947_c0_g1d217923, Pdensi_DN19319_c0_g1d218367, Pdensi_DN19365_c1_g1, Pdensi_DN19547_c2_g1, Pdensi_DN19843_c0_g1d219141, Pdensi_DN20351_c0_g1d290222, Pdensi_DN20617_c0_g4d492304, Pdensi_DN21111_c0_g2, Pdensi…
GO:0042446	9.26779928341717e-06	0.999997687021104	23	49	hormone biosynthetic process	BP	0.000366616201975951	BP hormone biosynthetic process	Pdensi_DN12887_c0_g1d176910, Pdensi_DN14508_c0_g1d8354, Pdensi_DN14741_c0_g1d394293, Pdensi_DN15429_c0_g1, Pdensi_DN17827_c0_g1, Pdensi_DN18493_c1_g2, Pdensi_DN19522_c1_g3, Pdensi_DN2150_c0_g1d165343, Pdensi_DN21873_c3_g1d420618, Pdensi_DN22345_c0_g1d222514, Pdensi_DN22738_c1_g1, Pdensi_DN22958_c0_g1, Pdensi_DN25332_c0_g1d74269, Pdensi_DN26139_c0_g1d559879, Pdensi_DN26518_c3_g1, Pdensi_DN36994_c0…
GO:0008374	9.5223558825508e-06	0.999996399757852	40	104	O-acyltransferase activity	MF	0.000375474759446046	MF O-acyltransferase activity	Pdensi_DN10400_c0_g1d519127, Pdensi_DN11788_c0_g1d5668, Pdensi_DN14424_c0_g1d213386, Pdensi_DN15053_c0_g4, Pdensi_DN16268_c0_g1, Pdensi_DN16858_c0_g3, Pdensi_DN17409_c0_g2, Pdensi_DN17466_c0_g1d529752, Pdensi_DN17479_c0_g2, Pdensi_DN17809_c1_g9, Pdensi_DN18385_c0_g1d115059, Pdensi_DN18442_c0_g1d531857, Pdensi_DN18574_c0_g1d217376, Pdensi_DN18883_c0_g2d480523, Pdensi_DN19493_c0_g1d534341, Pdensi_D…
GO:0009808	1.08207889079004e-05	0.999996098397872	36	95	lignin metabolic process	BP	0.000425305558902508	BP lignin metabolic process	Pdensi_DN11539_c0_g1d336199, Pdensi_DN14741_c0_g1d394293, Pdensi_DN15053_c0_g4, Pdensi_DN16142_c1_g1, Pdensi_DN16397_c0_g2, Pdensi_DN16405_c0_g1, Pdensi_DN17656_c0_g1d186236, Pdensi_DN19334_c0_g1, Pdensi_DN19732_c0_g1d61657, Pdensi_DN19743_c0_g2, Pdensi_DN19755_c0_g1, Pdensi_DN19999_c1_g3, Pdensi_DN20037_c1_g1, Pdensi_DN20231_c0_g1, Pdensi_DN20249_c0_g1d411572, Pdensi_DN20631_c2_g1, Pdensi_DN2078…
GO:0015926	1.12021411909805e-05	0.999995816903114	38	102	glucosidase activity	MF	0.000438887723402536	MF glucosidase activity	Pdensi_DN11297_c0_g3, Pdensi_DN13651_c1_g1, Pdensi_DN13957_c0_g2, Pdensi_DN15459_c0_g1, Pdensi_DN15661_c0_g1d9737, Pdensi_DN15785_c0_g1d182690, Pdensi_DN15992_c0_g3, Pdensi_DN16308_c0_g1d215184, Pdensi_DN16613_c2_g1, Pdensi_DN17417_c1_g1, Pdensi_DN17725_c0_g1d57805, Pdensi_DN17930_c0_g1d114128, Pdensi_DN18436_c0_g1, Pdensi_DN18888_c0_g1d480538, Pdensi_DN18921_c0_g1d532902, Pdensi_DN19897_c0_g1d48…
GO:0051726	1.1422162074789e-05	0.999994382675068	78	257	regulation of cell cycle	BP	0.000446082718226552	BP regulation of cell cycle	Pdensi_DN10202_c0_g1, Pdensi_DN11448_c0_g1d388149, Pdensi_DN12525_c0_g1, Pdensi_DN13344_c0_g1, Pdensi_DN13835_c0_g2d392407, Pdensi_DN14084_c0_g1d341311, Pdensi_DN14259_c0_g1, Pdensi_DN14731_c0_g1d274697, Pdensi_DN14784_c0_g1, Pdensi_DN14900_c0_g1d343302, Pdensi_DN15367_c0_g1d525637, Pdensi_DN15600_c0_g1d276778, Pdensi_DN16057_c4_g5, Pdensi_DN16536_c0_g1d279066, Pdensi_DN16732_c0_g1d56187, Pdensi_…
GO:0009414	1.14866839491602e-05	0.999993903221031	89	300	response to water deprivation	BP	0.000447178429423975	BP response to water deprivation	Pdensi_DN10028_c0_g1d386351, Pdensi_DN10855_c0_g1d210150, Pdensi_DN10885_c0_g1d335033, Pdensi_DN11560_c0_g3, Pdensi_DN11585_c0_g1d336306, Pdensi_DN12647_c0_g1d105770, Pdensi_DN13092_c0_g1d177216, Pdensi_DN13335_c0_g1, Pdensi_DN14705_c0_g2, Pdensi_DN147_c0_g1d202455, Pdensi_DN14982_c0_g1d524945, Pdensi_DN14989_c0_g1, Pdensi_DN15548_c0_g4, Pdensi_DN15835_c0_g1d110167, Pdensi_DN16069_c0_g1, Pdensi_D…
GO:0015036	1.21356324105209e-05	0.999995780009754	34	86	disulfide oxidoreductase activity	MF	0.000470947026108284	MF disulfide oxidoreductase activity	Pdensi_DN1254_c0_g1, Pdensi_DN13717_c0_g1d340628, Pdensi_DN13881_c0_g1, Pdensi_DN14806_c0_g1d465250, Pdensi_DN14982_c0_g1d524945, Pdensi_DN15073_c1_g1, Pdensi_DN15845_c0_g1d277197, Pdensi_DN16182_c0_g1d214977, Pdensi_DN16288_c0_g1, Pdensi_DN16690_c0_g1d528169, Pdensi_DN16774_c0_g1, Pdensi_DN17372_c0_g1d529397, Pdensi_DN17403_c0_g1d401157, Pdensi_DN17829_c0_g2d216588, Pdensi_DN19210_c0_g1d533664, …
GO:0045787	1.29674204540167e-05	0.999995572086932	33	82	positive regulation of cell cycle	BP	0.000501638728793714	BP positive regulation of cell cycle	Pdensi_DN12525_c0_g1, Pdensi_DN13835_c0_g2d392407, Pdensi_DN14084_c0_g1d341311, Pdensi_DN14259_c0_g1, Pdensi_DN14731_c0_g1d274697, Pdensi_DN15600_c0_g1d276778, Pdensi_DN16057_c4_g5, Pdensi_DN17354_c0_g1d473947, Pdensi_DN17385_c0_g1d57185, Pdensi_DN17815_c0_g1, Pdensi_DN18189_c0_g1, Pdensi_DN18969_c0_g1, Pdensi_DN19151_c0_g1d285866, Pdensi_DN19324_c0_g1d15073, Pdensi_DN19553_c0_g1d534490, Pdensi_D…
GO:0051233	1.36850546246786e-05	0.999998877477171	11	15	spindle midzone	CC	0.000526700793188183	CC spindle midzone	Pdensi_DN13766_c0_g1d392221, Pdensi_DN16057_c4_g5, Pdensi_DN18203_c0_g2, Pdensi_DN20775_c6_g2, Pdensi_DN22417_c2_g3, Pdensi_DN23615_c1_g2, Pdensi_DN2469_c0_g1d203990, Pdensi_DN31245_c0_g1d564486, Pdensi_DN35986_c0_g1d239151, Pdensi_DN37017_c0_g2, Pdensi_GG_140227_c0_g2
GO:1903047	1.37011785881946e-05	0.999993163802385	72	232	mitotic cell cycle process	BP	0.000526700793188183	BP mitotic cell cycle process	Pdensi_DN10202_c0_g1, Pdensi_DN10546_c0_g1d4860, Pdensi_DN11010_c0_g1d104110, Pdensi_DN11480_c0_g1d5445, Pdensi_DN13244_c0_g1d339594, Pdensi_DN13701_c0_g1d392284, Pdensi_DN13766_c0_g1d392221, Pdensi_DN14179_c0_g2, Pdensi_DN14892_c1_g1, Pdensi_DN14900_c0_g1d343302, Pdensi_DN15297_c0_g2, Pdensi_DN15367_c0_g1d525637, Pdensi_DN15384_c2_g1, Pdensi_DN15600_c0_g1d276778, Pdensi_DN16536_c0_g1d279066, Pde…
GO:0012505	1.39948813367736e-05	0.999994957436231	35	93	endomembrane system	CC	0.000535136288575046	CC endomembrane system	Pdensi_DN10542_c0_g1d209911, Pdensi_DN10853_c0_g1d5059, Pdensi_DN13467_c0_g1d522696, Pdensi_DN14033_c0_g2, Pdensi_DN16143_c1_g2, Pdensi_DN16451_c0_g4, Pdensi_DN18163_c2_g1d477425, Pdensi_DN19937_c0_g1d288584, Pdensi_DN19937_c0_g2d410056, Pdensi_DN19967_c2_g1, Pdensi_DN20217_c2_g3, Pdensi_DN20347_c3_g7, Pdensi_DN20400_c2_g3, Pdensi_DN20526_c2_g1, Pdensi_DN20676_c0_g1, Pdensi_DN21147_c1_g2, Pdensi_…
GO:0004144	1.40078894750542e-05	0.999998039230396	14	23	diacylglycerol O-acyltransferase activity	MF	0.000535136288575046	MF diacylglycerol O-acyltransferase activity	Pdensi_DN16858_c0_g3, Pdensi_DN17409_c0_g2, Pdensi_DN17466_c0_g1d529752, Pdensi_DN17809_c1_g9, Pdensi_DN18442_c0_g1d531857, Pdensi_DN19656_c0_g1d15592, Pdensi_DN20014_c1_g1, Pdensi_DN20772_c0_g1d493131, Pdensi_DN22518_c1_g1, Pdensi_DN24954_c0_g1d305220, Pdensi_DN25650_c1_g1, Pdensi_GG_148325_c0_g1, Pdensi_GG_155961_c0_g1, Pdensi_GG_158182_c2_g1
GO:0050662	1.70446763169453e-05	0.999990144466411	108	389	coenzyme binding	MF	0.000649126912033232	MF coenzyme binding	Pdensi_DN11178_c0_g1d104168, Pdensi_DN11344_c0_g1d5349, Pdensi_DN12309_c0_g1d269969, Pdensi_DN12400_c0_g1d389834, Pdensi_DN12525_c0_g1, Pdensi_DN12974_c0_g1d338910, Pdensi_DN13084_c0_g1, Pdensi_DN13376_c1_g2, Pdensi_DN13823_c0_g1d462655, Pdensi_DN14189_c0_g2, Pdensi_DN14323_c0_g1d179544, Pdensi_DN14508_c0_g1d8354, Pdensi_DN14591_c0_g1d342509, Pdensi_DN14989_c0_g1, Pdensi_DN15098_c0_g1d108891, Pde…
GO:0010383	1.76726762150215e-05	0.999992458453459	46	135	cell wall polysaccharide metabolic process	BP	0.000669495800435982	BP cell wall polysaccharide metabolic process	Pdensi_DN12216_c0_g1, Pdensi_DN12766_c1_g1, Pdensi_DN13283_c0_g1d271643, Pdensi_DN13537_c0_g1d461758, Pdensi_DN13873_c0_g1d340772, Pdensi_DN14675_c0_g1d394077, Pdensi_DN15341_c0_g1d344263, Pdensi_DN15702_c0_g1d345565, Pdensi_DN17377_c0_g1, Pdensi_DN17930_c0_g1d114128, Pdensi_DN18590_c0_g2, Pdensi_DN19386_c0_g1d358050, Pdensi_DN19639_c4_g1, Pdensi_DN19667_c0_g1d534673, Pdensi_DN19843_c0_g1d219141,…
GO:0018904	1.76887090712924e-05	0.999996365475652	18	35	ether metabolic process	BP	0.000669495800435982	BP ether metabolic process	Pdensi_DN13881_c0_g1, Pdensi_DN14982_c0_g1d524945, Pdensi_DN16182_c0_g1d214977, Pdensi_DN16774_c0_g1, Pdensi_DN17372_c0_g1d529397, Pdensi_DN17403_c0_g1d401157, Pdensi_DN17829_c0_g2d216588, Pdensi_DN19210_c0_g1d533664, Pdensi_DN19657_c0_g1d61488, Pdensi_DN20327_c1_g1, Pdensi_DN21440_c0_g1d122939, Pdensi_DN24403_c1_g1, Pdensi_DN24677_c0_g1, Pdensi_DN32665_c0_g1, Pdensi_DN33270_c0_g1d200263, Pdensi_…
GO:0000977	1.80611663167742e-05	0.999993387811793	35	94	RNA polymerase II regulatory region sequence-specific DNA binding	MF	0.000681489484746469	MF RNA polymerase II regulatory region sequence-specific DNA binding	Pdensi_DN1386_c0_g1d203205, Pdensi_DN14288_c0_g1d393278, Pdensi_DN14863_c0_g1d342967, Pdensi_DN15055_c0_g1d181160, Pdensi_DN17635_c0_g1, Pdensi_DN17696_c0_g1d281883, Pdensi_DN17836_c0_g1, Pdensi_DN18081_c1_g3, Pdensi_DN18561_c3_g1, Pdensi_DN18588_c0_g2, Pdensi_DN18878_c0_g4, Pdensi_DN19525_c0_g1d218718, Pdensi_DN19845_c1_g1, Pdensi_DN20164_c0_g1d119432, Pdensi_DN20270_c0_g3d290192, Pdensi_DN20401…
GO:0071214	1.8158866347627e-05	0.999991856374403	51	152	cellular response to abiotic stimulus	BP	0.000683074165708434	BP cellular response to abiotic stimulus	Pdensi_DN11585_c0_g1d336306, Pdensi_DN12647_c0_g1d105770, Pdensi_DN13359_c0_g1d212538, Pdensi_DN13606_c0_g1d340396, Pdensi_DN13884_c0_g1d178580, Pdensi_DN14989_c0_g1, Pdensi_DN15548_c0_g4, Pdensi_DN15835_c0_g1d110167, Pdensi_DN16069_c0_g1, Pdensi_DN16181_c0_g4, Pdensi_DN16292_c0_g1d215085, Pdensi_DN16434_c0_g1, Pdensi_DN16502_c0_g1d215318, Pdensi_DN16578_c0_g1d10775, Pdensi_DN16982_c0_g1d279982, …
GO:0010345	1.86546211004458e-05	0.999996210176295	18	34	suberin biosynthetic process	BP	0.000699576815152194	BP suberin biosynthetic process	Pdensi_DN11042_c0_g1d104080, Pdensi_DN12981_c0_g2, Pdensi_DN13537_c0_g1d461758, Pdensi_DN14653_c0_g1d108253, Pdensi_DN15341_c0_g1d344263, Pdensi_DN16084_c0_g1d214889, Pdensi_DN17377_c0_g1, Pdensi_DN17569_c0_g1d401490, Pdensi_DN18467_c0_g1d354439, Pdensi_DN21597_c0_g1d189745, Pdensi_DN22590_c0_g2, Pdensi_DN26156_c0_g1, Pdensi_DN2938_c0_g1, Pdensi_DN33061_c0_g1d236426, Pdensi_DN49927_c0_g1, Pdensi_…
GO:0042973	2.12848476747623e-05	0.999994776618348	21	44	glucan endo-1,3-beta-D-glucosidase activity	MF	0.000795780753157346	MF glucan endo-1,3-beta-D-glucosidase activity	Pdensi_DN13957_c0_g2, Pdensi_DN15459_c0_g1, Pdensi_DN15661_c0_g1d9737, Pdensi_DN15992_c0_g3, Pdensi_DN16308_c0_g1d215184, Pdensi_DN17417_c1_g1, Pdensi_DN17725_c0_g1d57805, Pdensi_DN18436_c0_g1, Pdensi_DN18888_c0_g1d480538, Pdensi_DN19897_c0_g1d487018, Pdensi_DN22397_c2_g1, Pdensi_DN22420_c1_g1d424761, Pdensi_DN23317_c2_g3, Pdensi_DN24641_c0_g1d226087, Pdensi_DN25686_c0_g1d193387, Pdensi_DN37122_c…
GO:0009741	2.20592618155369e-05	0.999994521761392	21	45	response to brassinosteroid	BP	0.000822227135695834	BP response to brassinosteroid	Pdensi_DN10258_c0_g1d266747, Pdensi_DN10989_c0_g1d335310, Pdensi_DN15204_c0_g1d344164, Pdensi_DN17863_c0_g2, Pdensi_DN18709_c7_g2, Pdensi_DN19376_c0_g2, Pdensi_DN19547_c2_g1, Pdensi_DN20016_c0_g2d289314, Pdensi_DN21065_c0_g1d64479, Pdensi_DN21165_c0_g1, Pdensi_DN21288_c2_g1, Pdensi_DN22345_c0_g1d222514, Pdensi_DN24688_c0_g1d72564, Pdensi_DN25137_c0_g1d227012, Pdensi_DN25163_c0_g1d558215, Pdensi_D…
GO:0044427	2.25140398347643e-05	0.999985885953362	139	539	chromosomal part	CC	0.000836635365132469	CC chromosomal part	Pdensi_DN10731_c0_g1d267514, Pdensi_DN11010_c0_g1d104110, Pdensi_DN11450_c0_g1, Pdensi_DN11480_c0_g1d5445, Pdensi_DN13573_c0_g1d340258, Pdensi_DN13884_c0_g1d178580, Pdensi_DN14354_c0_g1d393490, Pdensi_DN14374_c0_g1d8160, Pdensi_DN14576_c2_g1, Pdensi_DN14900_c0_g1d343302, Pdensi_DN15095_c0_g1d465751, Pdensi_DN15367_c0_g1d525637, Pdensi_DN15674_c0_g1, Pdensi_DN15800_c2_g4, Pdensi_DN16057_c4_g5, Pde…
GO:0009735	2.31622347906381e-05	0.999990357840636	43	122	response to cytokinin	BP	0.000858122311896058	BP response to cytokinin	Pdensi_DN10909_c0_g2, Pdensi_DN12020_c0_g1d5957, Pdensi_DN13656_c0_g1d462100, Pdensi_DN13864_c0_g1d392392, Pdensi_DN14648_c0_g1d53257, Pdensi_DN14686_c0_g2d213578, Pdensi_DN14857_c0_g1d342973, Pdensi_DN16069_c0_g1, Pdensi_DN16418_c0_g1, Pdensi_DN16857_c0_g1d111899, Pdensi_DN18623_c1_g1, Pdensi_DN18630_c0_g1d115702, Pdensi_DN18647_c1_g4, Pdensi_DN18661_c0_g1, Pdensi_DN18737_c0_g1d14068, Pdensi_DN2…
GO:0016667	2.36831249709135e-05	0.999990926467583	37	100	oxidoreductase activity, acting on a sulfur group of donors	MF	0.000874777594934677	MF oxidoreductase activity, acting on a sulfur group of donors	Pdensi_DN1254_c0_g1, Pdensi_DN13717_c0_g1d340628, Pdensi_DN13881_c0_g1, Pdensi_DN14806_c0_g1d465250, Pdensi_DN14982_c0_g1d524945, Pdensi_DN15073_c1_g1, Pdensi_DN15845_c0_g1d277197, Pdensi_DN16182_c0_g1d214977, Pdensi_DN16288_c0_g1, Pdensi_DN16690_c0_g1d528169, Pdensi_DN16774_c0_g1, Pdensi_DN17372_c0_g1d529397, Pdensi_DN17403_c0_g1d401157, Pdensi_DN17829_c0_g2d216588, Pdensi_DN19210_c0_g1d533664, …
GO:0016682	2.42447077273416e-05	0.999996069363475	14	26	oxidoreductase activity, acting on diphenols and related substances as donors, oxygen as acceptor	MF	0.000892831383965135	MF oxidoreductase activity, acting on diphenols and related substances as donors, oxygen as acceptor	Pdensi_DN11539_c0_g1d336199, Pdensi_DN19310_c0_g1d60684, Pdensi_DN19583_c0_g1, Pdensi_DN20631_c2_g1, Pdensi_DN21766_c0_g1d420000, Pdensi_DN21848_c0_g4, Pdensi_DN22395_c1_g1, Pdensi_DN23476_c0_g1d69931, Pdensi_DN23962_c0_g1d22019, Pdensi_DN24254_c0_g1d71533, Pdensi_DN24741_c0_g1d226176, Pdensi_DN37294_c0_g1d149448, Pdensi_DN37294_c0_g1d569935, Pdensi_DN8088_c0_g1
GO:0046777	2.580758389225e-05	0.999986637056708	71	241	protein autophosphorylation	BP	0.000947540123564856	BP protein autophosphorylation	Pdensi_DN10155_c0_g1d172859, Pdensi_DN13003_c0_g1d212187, Pdensi_DN13092_c0_g1d177216, Pdensi_DN13193_c0_g1, Pdensi_DN13222_c0_g2d7189, Pdensi_DN15185_c1_g9, Pdensi_DN15202_c0_g1, Pdensi_DN15751_c0_g1d467779, Pdensi_DN15751_c0_g1d526247, Pdensi_DN15895_c0_g3, Pdensi_DN16192_c0_g1d214994, Pdensi_DN16293_c2_g2, Pdensi_DN16293_c2_g7, Pdensi_DN16378_c1_g1, Pdensi_DN16444_c2_g1, Pdensi_DN16559_c2_g1, …
GO:1990939	2.62373808962792e-05	0.99999814393306	10	13	ATP-dependent microtubule motor activity	MF	0.000960444781883796	MF ATP-dependent microtubule motor activity	Pdensi_DN13500_c0_g2, Pdensi_DN13766_c0_g1d392221, Pdensi_DN17852_c0_g1d282283, Pdensi_DN18887_c5_g2, Pdensi_DN20126_c0_g6, Pdensi_DN23502_c0_g1d549139, Pdensi_DN26578_c2_g1, Pdensi_DN29759_c0_g1d309377, Pdensi_DN35986_c0_g1d239151, Pdensi_DN9890_c0_g1d266193
GO:0008194	3.13161961553029e-05	0.999982811982517	84	291	UDP-glycosyltransferase activity	MF	0.00114294795670381	MF UDP-glycosyltransferase activity	Pdensi_DN10363_c0_g1, Pdensi_DN11980_c0_g1d175414, Pdensi_DN12927_c0_g3, Pdensi_DN14675_c0_g1d394077, Pdensi_DN14809_c0_g1, Pdensi_DN15384_c2_g1, Pdensi_DN15544_c0_g1d182222, Pdensi_DN16005_c2_g1, Pdensi_DN16166_c0_g5, Pdensi_DN16191_c0_g1d183796, Pdensi_DN16362_c0_g1d184374, Pdensi_DN16362_c0_g1d184375, Pdensi_DN16397_c0_g2, Pdensi_DN16542_c0_g4, Pdensi_DN16611_c0_g1, Pdensi_DN17724_c0_g1, Pdens…
GO:0016122	3.28578225458467e-05	0.99999781927843	9	12	xanthophyll metabolic process	BP	0.00119463819086012	BP xanthophyll metabolic process	Pdensi_DN14793_c0_g1, Pdensi_DN15788_c0_g1d468038, Pdensi_DN16923_c0_g2, Pdensi_DN18313_c0_g1d186880, Pdensi_DN21227_c0_g1d362762, Pdensi_DN25808_c0_g1d75589, Pdensi_DN28517_c0_g1d196074, Pdensi_DN33540_c0_g1d436330, Pdensi_DN36474_c0_g1d239638
GO:0052386	3.30247367448079e-05	0.999989226613561	28	69	cell wall thickening	BP	0.00119463819086012	BP cell wall thickening	Pdensi_DN14914_c0_g2, Pdensi_DN15159_c0_g1d214023, Pdensi_DN15354_c3_g6, Pdensi_DN15443_c3_g1, Pdensi_DN15452_c4_g1, Pdensi_DN16537_c0_g1d470760, Pdensi_DN17111_c0_g1, Pdensi_DN19254_c3_g2, Pdensi_DN19673_c2_g1, Pdensi_DN19789_c2_g1, Pdensi_DN20598_c4_g3, Pdensi_DN20614_c1_g1d413419, Pdensi_DN21344_c0_g1d417506, Pdensi_DN21355_c0_g1d362854, Pdensi_DN22228_c0_g1d125696, Pdensi_DN22256_c1_g1, Pdens…
GO:0052543	3.30247367448079e-05	0.999989226613561	28	69	callose deposition in cell wall	BP	0.00119463819086012	BP callose deposition in cell wall	Pdensi_DN14914_c0_g2, Pdensi_DN15159_c0_g1d214023, Pdensi_DN15354_c3_g6, Pdensi_DN15443_c3_g1, Pdensi_DN15452_c4_g1, Pdensi_DN16537_c0_g1d470760, Pdensi_DN17111_c0_g1, Pdensi_DN19254_c3_g2, Pdensi_DN19673_c2_g1, Pdensi_DN19789_c2_g1, Pdensi_DN20598_c4_g3, Pdensi_DN20614_c1_g1d413419, Pdensi_DN21344_c0_g1d417506, Pdensi_DN21355_c0_g1d362854, Pdensi_DN22228_c0_g1d125696, Pdensi_DN22256_c1_g1, Pdens…
GO:0001012	3.45172233780426e-05	0.999986827437499	35	97	RNA polymerase II regulatory region DNA binding	MF	0.00124495503024981	MF RNA polymerase II regulatory region DNA binding	Pdensi_DN1386_c0_g1d203205, Pdensi_DN14288_c0_g1d393278, Pdensi_DN14863_c0_g1d342967, Pdensi_DN15055_c0_g1d181160, Pdensi_DN17635_c0_g1, Pdensi_DN17696_c0_g1d281883, Pdensi_DN17836_c0_g1, Pdensi_DN18081_c1_g3, Pdensi_DN18561_c3_g1, Pdensi_DN18588_c0_g2, Pdensi_DN18878_c0_g4, Pdensi_DN19525_c0_g1d218718, Pdensi_DN19845_c1_g1, Pdensi_DN20164_c0_g1d119432, Pdensi_DN20270_c0_g3d290192, Pdensi_DN20401…
GO:0006787	3.60603544991755e-05	0.999994728535738	13	22	porphyrin-containing compound catabolic process	BP	0.00128548874192846	BP porphyrin-containing compound catabolic process	Pdensi_DN10616_c0_g1d455771, Pdensi_DN1095_c0_g1d203057, Pdensi_DN12684_c0_g1d51036, Pdensi_DN13335_c0_g1, Pdensi_DN14090_c0_g1d7868, Pdensi_DN14453_c0_g1d342034, Pdensi_DN15968_c0_g1, Pdensi_DN16987_c0_g1d399737, Pdensi_DN19017_c0_g1d14435, Pdensi_DN20173_c0_g2, Pdensi_DN20806_c0_g1d121142, Pdensi_DN24446_c2_g1, Pdensi_DN25615_c3_g4
GO:0015996	3.60603544991755e-05	0.999994728535738	13	22	chlorophyll catabolic process	BP	0.00128548874192846	BP chlorophyll catabolic process	Pdensi_DN10616_c0_g1d455771, Pdensi_DN1095_c0_g1d203057, Pdensi_DN12684_c0_g1d51036, Pdensi_DN13335_c0_g1, Pdensi_DN14090_c0_g1d7868, Pdensi_DN14453_c0_g1d342034, Pdensi_DN15968_c0_g1, Pdensi_DN16987_c0_g1d399737, Pdensi_DN19017_c0_g1d14435, Pdensi_DN20173_c0_g2, Pdensi_DN20806_c0_g1d121142, Pdensi_DN24446_c2_g1, Pdensi_DN25615_c3_g4
GO:0033015	3.60603544991755e-05	0.999994728535738	13	22	tetrapyrrole catabolic process	BP	0.00128548874192846	BP tetrapyrrole catabolic process	Pdensi_DN10616_c0_g1d455771, Pdensi_DN1095_c0_g1d203057, Pdensi_DN12684_c0_g1d51036, Pdensi_DN13335_c0_g1, Pdensi_DN14090_c0_g1d7868, Pdensi_DN14453_c0_g1d342034, Pdensi_DN15968_c0_g1, Pdensi_DN16987_c0_g1d399737, Pdensi_DN19017_c0_g1d14435, Pdensi_DN20173_c0_g2, Pdensi_DN20806_c0_g1d121142, Pdensi_DN24446_c2_g1, Pdensi_DN25615_c3_g4
GO:0046149	3.60603544991755e-05	0.999994728535738	13	22	pigment catabolic process	BP	0.00128548874192846	BP pigment catabolic process	Pdensi_DN10616_c0_g1d455771, Pdensi_DN1095_c0_g1d203057, Pdensi_DN12684_c0_g1d51036, Pdensi_DN13335_c0_g1, Pdensi_DN14090_c0_g1d7868, Pdensi_DN14453_c0_g1d342034, Pdensi_DN15968_c0_g1, Pdensi_DN16987_c0_g1d399737, Pdensi_DN19017_c0_g1d14435, Pdensi_DN20173_c0_g2, Pdensi_DN20806_c0_g1d121142, Pdensi_DN24446_c2_g1, Pdensi_DN25615_c3_g4
GO:0009262	3.73420168014719e-05	0.999993214352434	15	28	deoxyribonucleotide metabolic process	BP	0.00132731928126507	BP deoxyribonucleotide metabolic process	Pdensi_DN15551_c0_g1, Pdensi_DN15996_c0_g1, Pdensi_DN18389_c0_g1d217070, Pdensi_DN18807_c2_g2, Pdensi_DN19693_c0_g1d409066, Pdensi_DN19769_c0_g1d409219, Pdensi_DN22346_c0_g1d424208, Pdensi_DN22961_c0_g2d546367, Pdensi_DN23694_c1_g1, Pdensi_DN24541_c2_g2, Pdensi_DN32798_c0_g1, Pdensi_DN38689_c0_g2, Pdensi_DN47344_c0_g1d249493, Pdensi_GG_10430_c0_g1, Pdensi_GG_155594_c0_g1
GO:0052482	3.88770966469616e-05	0.99998749705682	27	66	defense response by cell wall thickening	BP	0.00137391883625847	BP defense response by cell wall thickening	Pdensi_DN14914_c0_g2, Pdensi_DN15159_c0_g1d214023, Pdensi_DN15354_c3_g6, Pdensi_DN15443_c3_g1, Pdensi_DN15452_c4_g1, Pdensi_DN16537_c0_g1d470760, Pdensi_DN17111_c0_g1, Pdensi_DN19254_c3_g2, Pdensi_DN19673_c2_g1, Pdensi_DN19789_c2_g1, Pdensi_DN20598_c4_g3, Pdensi_DN20614_c1_g1d413419, Pdensi_DN21344_c0_g1d417506, Pdensi_DN21355_c0_g1d362854, Pdensi_DN22228_c0_g1d125696, Pdensi_DN22256_c1_g1, Pdens…
GO:0052544	3.88770966469616e-05	0.99998749705682	27	66	defense response by callose deposition in cell wall	BP	0.00137391883625847	BP defense response by callose deposition in cell wall	Pdensi_DN14914_c0_g2, Pdensi_DN15159_c0_g1d214023, Pdensi_DN15354_c3_g6, Pdensi_DN15443_c3_g1, Pdensi_DN15452_c4_g1, Pdensi_DN16537_c0_g1d470760, Pdensi_DN17111_c0_g1, Pdensi_DN19254_c3_g2, Pdensi_DN19673_c2_g1, Pdensi_DN19789_c2_g1, Pdensi_DN20598_c4_g3, Pdensi_DN20614_c1_g1d413419, Pdensi_DN21344_c0_g1d417506, Pdensi_DN21355_c0_g1d362854, Pdensi_DN22228_c0_g1d125696, Pdensi_DN22256_c1_g1, Pdens…
GO:0019432	3.92267181894255e-05	0.999993000577241	15	27	triglyceride biosynthetic process	BP	0.00138229093435898	BP triglyceride biosynthetic process	Pdensi_DN16858_c0_g3, Pdensi_DN17409_c0_g2, Pdensi_DN17466_c0_g1d529752, Pdensi_DN17809_c1_g9, Pdensi_DN18442_c0_g1d531857, Pdensi_DN19472_c0_g1, Pdensi_DN19656_c0_g1d15592, Pdensi_DN20014_c1_g1, Pdensi_DN20772_c0_g1d493131, Pdensi_DN22518_c1_g1, Pdensi_DN24954_c0_g1d305220, Pdensi_DN25650_c1_g1, Pdensi_GG_148325_c0_g1, Pdensi_GG_155961_c0_g1, Pdensi_GG_158182_c2_g1
GO:0070008	4.02894146215742e-05	0.999989001775414	22	49	serine-type exopeptidase activity	MF	0.00141567074929617	MF serine-type exopeptidase activity	Pdensi_DN10620_c0_g1d4883, Pdensi_DN11783_c0_g1d457849, Pdensi_DN13455_c0_g1d106616, Pdensi_DN13455_c0_g2, Pdensi_DN14620_c0_g3, Pdensi_DN15132_c1_g3, Pdensi_DN17979_c0_g1d58195, Pdensi_DN18207_c1_g3, Pdensi_DN18557_c0_g2, Pdensi_DN18853_c0_g1d217679, Pdensi_DN20260_c0_g2, Pdensi_DN20260_c0_g4, Pdensi_DN20520_c0_g1d63408, Pdensi_DN22334_c0_g4, Pdensi_DN23386_c1_g4, Pdensi_DN23775_c1_g2, Pdensi_DN…
GO:0005983	4.66872196905983e-05	0.999991912280546	14	26	starch catabolic process	BP	0.00163578678590231	BP starch catabolic process	Pdensi_DN10695_c0_g1d49277, Pdensi_DN12862_c0_g1, Pdensi_DN13222_c0_g2d7189, Pdensi_DN19220_c0_g1d357855, Pdensi_DN19962_c2_g1, Pdensi_DN19962_c2_g3, Pdensi_DN20300_c0_g1d62840, Pdensi_DN20300_c0_g1d62841, Pdensi_DN20300_c0_g1d62842, Pdensi_DN22335_c2_g1d423747, Pdensi_DN24097_c0_g1d71155, Pdensi_DN39748_c1_g3, Pdensi_GG_152382_c0_g1, Pdensi_GG_65470_c0_g1
GO:0045156	4.8137873958599e-05	0.999998679862784	7	8	electron transporter, transferring electrons within the cyclic electron transport pathway of photosynthesis activity	MF	0.0016818083998698	MF electron transporter, transferring electrons within the cyclic electron transport pathway of photosynthesis activity	Pdensi_DN13226_c0_g1, Pdensi_DN14891_c0_g1, Pdensi_DN19353_c2_g1, Pdensi_DN21848_c0_g4, Pdensi_DN22111_c1_g3, Pdensi_DN24423_c0_g2d554007, Pdensi_DN9299_c0_g1
GO:0022838	5.03769458062876e-05	0.999977603157189	45	134	substrate-specific channel activity	MF	0.00175503547279121	MF substrate-specific channel activity	Pdensi_DN10853_c0_g1d5059, Pdensi_DN11112_c0_g1d387695, Pdensi_DN11580_c0_g1d336377, Pdensi_DN11910_c0_g1d5896, Pdensi_DN13344_c0_g1, Pdensi_DN13977_c0_g1d340966, Pdensi_DN14918_c0_g1, Pdensi_DN15917_c0_g1d397096, Pdensi_DN16057_c0_g1d183538, Pdensi_DN16132_c1_g2, Pdensi_DN17914_c0_g1d402540, Pdensi_DN18034_c1_g1, Pdensi_DN18659_c0_g1d479685, Pdensi_DN19626_c2_g1, Pdensi_DN19707_c0_g2, Pdensi_DN1…
GO:0090558	5.12814960203083e-05	0.999988009364027	18	38	plant epidermis development	BP	0.00178148721160635	BP plant epidermis development	Pdensi_DN15724_c0_g1d54664, Pdensi_DN16537_c0_g3, Pdensi_DN16632_c1_g1, Pdensi_DN18049_c0_g2, Pdensi_DN20486_c0_g1, Pdensi_DN21202_c0_g1d220982, Pdensi_DN21947_c2_g2, Pdensi_DN22049_c0_g1d222100, Pdensi_DN22607_c0_g1d301507, Pdensi_DN26347_c0_g1, Pdensi_DN26441_c0_g1, Pdensi_DN2854_c0_g1d447410, Pdensi_GG_119558_c0_g1, Pdensi_GG_121618_c0_g1, Pdensi_GG_12411_c1_g1, Pdensi_GG_152863_c0_g1, Pdensi_…
GO:0065008	5.44218582797995e-05	0.999960641007197	239	998	regulation of biological quality	BP	0.00188524081379995	BP regulation of biological quality	Pdensi_DN10129_c0_g1d386473, Pdensi_DN10885_c0_g1d456115, Pdensi_DN10909_c0_g2, Pdensi_DN10989_c0_g1d335310, Pdensi_DN11112_c0_g1d387695, Pdensi_DN11575_c0_g1, Pdensi_DN11580_c0_g1d336377, Pdensi_DN1182_c0_g1d259126, Pdensi_DN11910_c0_g1d5896, Pdensi_DN11991_c0_g2, Pdensi_DN12005_c0_g1d337285, Pdensi_DN12062_c0_g2, Pdensi_DN12076_c0_g1d5943, Pdensi_DN12120_c0_g1, Pdensi_DN12300_c0_g1d105477, Pden…
GO:0008152	5.84670402903285e-05	0.999947751761735	2146	10698	metabolic process	BP	0.00201966567628253	BP metabolic process	Pdensi_DN10026_c0_g1, Pdensi_DN10080_c0_g1d172654, Pdensi_DN10099_c0_g1d386291, Pdensi_DN10115_c0_g1d172805, Pdensi_DN10155_c0_g1d172859, Pdensi_DN10213_c0_g1d518881, Pdensi_DN10236_c0_g1d455061, Pdensi_DN10307_c0_g1d209805, Pdensi_DN10313_c0_g1d455218, Pdensi_DN10347_c0_g1d209793, Pdensi_DN10374_c0_g1d334259, Pdensi_DN10387_c0_g1d173149, Pdensi_DN10400_c0_g1d519127, Pdensi_DN10517_c0_g1d209957, …
GO:0009606	6.05318740729639e-05	0.999977518298076	32	84	tropism	BP	0.00208511902178864	BP tropism	Pdensi_DN10527_c0_g1d173309, Pdensi_DN12062_c0_g2, Pdensi_DN12120_c0_g1, Pdensi_DN12205_c0_g1d337539, Pdensi_DN15327_c0_g1, Pdensi_DN15641_c0_g7, Pdensi_DN17086_c0_g1d11523, Pdensi_DN17086_c0_g2, Pdensi_DN17444_c0_g1d281287, Pdensi_DN18861_c0_g4, Pdensi_DN20264_c0_g2d119506, Pdensi_DN20496_c0_g1, Pdensi_DN20651_c0_g1d220263, Pdensi_DN20711_c0_g1d493269, Pdensi_DN20978_c0_g1, Pdensi_DN22417_c2_g3,…
GO:0022414	6.18381525796938e-05	0.999952835901858	330	1428	reproductive process	BP	0.00210107497927864	BP reproductive process	Pdensi_DN10028_c0_g1d386351, Pdensi_DN10546_c0_g1d4860, Pdensi_DN10616_c0_g1d455771, Pdensi_DN11231_c0_g1, Pdensi_DN11450_c0_g1, Pdensi_DN11480_c0_g1d5445, Pdensi_DN11862_c0_g1d336785, Pdensi_DN11998_c0_g1d389096, Pdensi_DN12077_c0_g1d105072, Pdensi_DN12095_c0_g1d175594, Pdensi_DN12456_c0_g1d6343, Pdensi_DN12603_c0_g1d105849, Pdensi_DN12604_c0_g1d6601, Pdensi_DN12647_c0_g1d105770, Pdensi_DN12725_…
GO:0102336	6.18517546701124e-05	0.999992692286003	11	17	3-oxo-arachidoyl-CoA synthase activity	MF	0.00210107497927864	MF 3-oxo-arachidoyl-CoA synthase activity	Pdensi_DN12647_c0_g2, Pdensi_DN14040_c0_g1d213034, Pdensi_DN14115_c0_g2, Pdensi_DN16483_c0_g1, Pdensi_DN17954_c0_g1d216668, Pdensi_DN19699_c0_g4, Pdensi_DN20207_c0_g2, Pdensi_DN21774_c0_g1, Pdensi_DN24237_c2_g1, Pdensi_DN7371_c0_g1, Pdensi_GG_91279_c0_g1
GO:0102337	6.18517546701124e-05	0.999992692286003	11	17	3-oxo-cerotoyl-CoA synthase activity	MF	0.00210107497927864	MF 3-oxo-cerotoyl-CoA synthase activity	Pdensi_DN12647_c0_g2, Pdensi_DN14040_c0_g1d213034, Pdensi_DN14115_c0_g2, Pdensi_DN16483_c0_g1, Pdensi_DN17954_c0_g1d216668, Pdensi_DN19699_c0_g4, Pdensi_DN20207_c0_g2, Pdensi_DN21774_c0_g1, Pdensi_DN24237_c2_g1, Pdensi_DN7371_c0_g1, Pdensi_GG_91279_c0_g1
GO:0102338	6.18517546701124e-05	0.999992692286003	11	17	3-oxo-lignoceronyl-CoA synthase activity	MF	0.00210107497927864	MF 3-oxo-lignoceronyl-CoA synthase activity	Pdensi_DN12647_c0_g2, Pdensi_DN14040_c0_g1d213034, Pdensi_DN14115_c0_g2, Pdensi_DN16483_c0_g1, Pdensi_DN17954_c0_g1d216668, Pdensi_DN19699_c0_g4, Pdensi_DN20207_c0_g2, Pdensi_DN21774_c0_g1, Pdensi_DN24237_c2_g1, Pdensi_DN7371_c0_g1, Pdensi_GG_91279_c0_g1
GO:0102756	6.18517546701124e-05	0.999992692286003	11	17	very-long-chain 3-ketoacyl-CoA synthase activity	MF	0.00210107497927864	MF very-long-chain 3-ketoacyl-CoA synthase activity	Pdensi_DN12647_c0_g2, Pdensi_DN14040_c0_g1d213034, Pdensi_DN14115_c0_g2, Pdensi_DN16483_c0_g1, Pdensi_DN17954_c0_g1d216668, Pdensi_DN19699_c0_g4, Pdensi_DN20207_c0_g2, Pdensi_DN21774_c0_g1, Pdensi_DN24237_c2_g1, Pdensi_DN7371_c0_g1, Pdensi_GG_91279_c0_g1
GO:0031570	6.34367431512997e-05	0.999983342699503	20	44	DNA integrity checkpoint	BP	0.00214896348415577	BP DNA integrity checkpoint	Pdensi_DN15367_c0_g1d525637, Pdensi_DN17685_c0_g1d475159, Pdensi_DN19002_c0_g1d406330, Pdensi_DN20072_c0_g1d188476, Pdensi_DN20976_c1_g10, Pdensi_DN21502_c0_g1d221401, Pdensi_DN21750_c0_g1d540941, Pdensi_DN21836_c1_g2, Pdensi_DN21951_c0_g1d66606, Pdensi_DN25901_c0_g1, Pdensi_DN27741_c0_g1d80221, Pdensi_DN37364_c0_g1, Pdensi_DN38398_c1_g3, Pdensi_DN39729_c0_g1, Pdensi_DN4575_c0_g1d100022, Pdensi_D…
GO:0002764	6.4381200390343e-05	0.999985159392866	17	37	immune response-regulating signaling pathway	BP	0.00217494947764952	BP immune response-regulating signaling pathway	Pdensi_DN13467_c0_g1d522696, Pdensi_DN16143_c1_g2, Pdensi_DN16451_c0_g4, Pdensi_DN18163_c2_g1d477425, Pdensi_DN19967_c2_g1, Pdensi_DN20347_c3_g7, Pdensi_DN20526_c2_g1, Pdensi_DN21147_c1_g2, Pdensi_DN21976_c0_g1d66547, Pdensi_DN22746_c0_g2, Pdensi_DN23749_c0_g4, Pdensi_DN25271_c0_g1d137472, Pdensi_DN25503_c0_g1d429254, Pdensi_DN26255_c1_g1, Pdensi_DN27256_c9_g1, Pdensi_DN34137_c0_g1d86113, Pdensi_…
GO:0006949	6.46199712154078e-05	1	6	6	syncytium formation	BP	0.00217701842586414	BP syncytium formation	Pdensi_DN18759_c0_g1d13953, Pdensi_DN20275_c0_g1d119663, Pdensi_DN21649_c0_g2, Pdensi_DN2770_c0_g1d326233, Pdensi_DN37968_c1_g1, Pdensi_GG_69927_c1_g1
GO:0051606	6.51689390863268e-05	0.999969117659941	50	157	detection of stimulus	BP	0.00218949780826199	BP detection of stimulus	Pdensi_DN13467_c0_g1d522696, Pdensi_DN14914_c0_g2, Pdensi_DN15159_c0_g1d214023, Pdensi_DN15354_c3_g6, Pdensi_DN15443_c3_g1, Pdensi_DN15452_c4_g1, Pdensi_DN16143_c1_g2, Pdensi_DN16451_c0_g4, Pdensi_DN16537_c0_g1d470760, Pdensi_DN16982_c0_g1d279982, Pdensi_DN17111_c0_g1, Pdensi_DN18163_c2_g1d477425, Pdensi_DN19254_c3_g2, Pdensi_DN19673_c2_g1, Pdensi_DN19789_c2_g1, Pdensi_DN19967_c2_g1, Pdensi_DN203…
GO:0019740	6.65455366593245e-05	0.999996505435812	8	10	nitrogen utilization	BP	0.00222963911489972	BP nitrogen utilization	Pdensi_DN13863_c0_g1d392460, Pdensi_DN15888_c0_g3, Pdensi_DN15986_c0_g1d346054, Pdensi_DN18207_c1_g2, Pdensi_DN18459_c3_g3, Pdensi_DN22504_c0_g1, Pdensi_DN26610_c1_g1, Pdensi_DN40047_c3_g1
GO:0016679	6.83930527553636e-05	0.999985085533217	16	34	oxidoreductase activity, acting on diphenols and related substances as donors	MF	0.00228529701890742	MF oxidoreductase activity, acting on diphenols and related substances as donors	Pdensi_DN11539_c0_g1d336199, Pdensi_DN17385_c0_g1d216077, Pdensi_DN19310_c0_g1d60684, Pdensi_DN19583_c0_g1, Pdensi_DN20567_c2_g1, Pdensi_DN20631_c2_g1, Pdensi_DN21766_c0_g1d420000, Pdensi_DN21848_c0_g4, Pdensi_DN22395_c1_g1, Pdensi_DN23476_c0_g1d69931, Pdensi_DN23962_c0_g1d22019, Pdensi_DN24254_c0_g1d71533, Pdensi_DN24741_c0_g1d226176, Pdensi_DN37294_c0_g1d149448, Pdensi_DN37294_c0_g1d569935, Pde…
GO:0004748	7.21500029018206e-05	0.999997875012009	7	8	ribonucleoside-diphosphate reductase activity, thioredoxin disulfide as acceptor	MF	0.00239128509617574	MF ribonucleoside-diphosphate reductase activity, thioredoxin disulfide as acceptor	Pdensi_DN15996_c0_g1, Pdensi_DN18389_c0_g1d217070, Pdensi_DN19769_c0_g1d409219, Pdensi_DN24541_c2_g2, Pdensi_DN32798_c0_g1, Pdensi_DN38689_c0_g2, Pdensi_GG_155594_c0_g1
GO:0016728	7.21500029018206e-05	0.999997875012009	7	8	oxidoreductase activity, acting on CH or CH2 groups, disulfide as acceptor	MF	0.00239128509617574	MF oxidoreductase activity, acting on CH or CH2 groups, disulfide as acceptor	Pdensi_DN15996_c0_g1, Pdensi_DN18389_c0_g1d217070, Pdensi_DN19769_c0_g1d409219, Pdensi_DN24541_c2_g2, Pdensi_DN32798_c0_g1, Pdensi_DN38689_c0_g2, Pdensi_GG_155594_c0_g1
GO:0061731	7.21500029018206e-05	0.999997875012009	7	8	ribonucleoside-diphosphate reductase activity	MF	0.00239128509617574	MF ribonucleoside-diphosphate reductase activity	Pdensi_DN15996_c0_g1, Pdensi_DN18389_c0_g1d217070, Pdensi_DN19769_c0_g1d409219, Pdensi_DN24541_c2_g2, Pdensi_DN32798_c0_g1, Pdensi_DN38689_c0_g2, Pdensi_GG_155594_c0_g1
GO:0006820	7.34474830544902e-05	0.999958977464289	77	270	anion transport	BP	0.00242772637384694	BP anion transport	Pdensi_DN10853_c0_g1d5059, Pdensi_DN11112_c0_g1d387695, Pdensi_DN11544_c0_g2d5552, Pdensi_DN11585_c0_g1d336306, Pdensi_DN11891_c0_g1, Pdensi_DN12300_c0_g1d105477, Pdensi_DN12352_c0_g1d389636, Pdensi_DN12499_c0_g1d105600, Pdensi_DN12710_c0_g2, Pdensi_DN13334_c0_g1, Pdensi_DN13977_c0_g1d340966, Pdensi_DN14428_c0_g1d179777, Pdensi_DN15218_c0_g1d181552, Pdensi_DN15253_c0_g1d344230, Pdensi_DN15620_c0_…
GO:0007088	7.36589450191586e-05	0.999972394000875	32	83	regulation of mitotic nuclear division	BP	0.0024281710827149	BP regulation of mitotic nuclear division	Pdensi_DN12525_c0_g1, Pdensi_DN14084_c0_g1d341311, Pdensi_DN15367_c0_g1d525637, Pdensi_DN15600_c0_g1d276778, Pdensi_DN16057_c4_g5, Pdensi_DN16536_c0_g1d279066, Pdensi_DN1733_c0_g1d98645, Pdensi_DN17354_c0_g1d473947, Pdensi_DN17385_c0_g1d57185, Pdensi_DN17815_c0_g1, Pdensi_DN18189_c0_g1, Pdensi_DN18969_c0_g1, Pdensi_DN19553_c0_g1d534490, Pdensi_DN19860_c0_g2d535182, Pdensi_DN20715_c0_g1, Pdensi_DN…
GO:0010118	7.43341930566968e-05	0.999978458083275	22	51	stomatal movement	BP	0.00244386115135194	BP stomatal movement	Pdensi_DN11112_c0_g1d387695, Pdensi_DN11585_c0_g1d336306, Pdensi_DN13977_c0_g1d340966, Pdensi_DN16057_c0_g1d183538, Pdensi_DN16069_c0_g1, Pdensi_DN17071_c0_g1d528962, Pdensi_DN18372_c0_g1, Pdensi_DN18881_c2_g1, Pdensi_DN19450_c4_g2, Pdensi_DN19472_c0_g1, Pdensi_DN19803_c0_g1d409969, Pdensi_DN20676_c0_g1, Pdensi_DN20711_c0_g1d493269, Pdensi_DN20875_c0_g2, Pdensi_DN23384_c0_g1d303821, Pdensi_DN2469…
GO:0051716	7.88912276927898e-05	0.9999396397553	326	1410	cellular response to stimulus	BP	0.0025867463240553	BP cellular response to stimulus	Pdensi_DN10236_c0_g1d455061, Pdensi_DN10307_c0_g1d209805, Pdensi_DN10546_c0_g1d4860, Pdensi_DN11338_c0_g1, Pdensi_DN11450_c0_g1, Pdensi_DN11544_c0_g2d5552, Pdensi_DN11585_c0_g1d336306, Pdensi_DN11862_c0_g1d336785, Pdensi_DN11879_c0_g1, Pdensi_DN12647_c0_g1d105770, Pdensi_DN12674_c0_g1d270642, Pdensi_DN12710_c0_g2, Pdensi_DN13082_c0_g1d390874, Pdensi_DN13335_c0_g1, Pdensi_DN13344_c0_g1, Pdensi_DN1…
GO:0048564	8.67067809892852e-05	0.999995249836479	8	10	photosystem I assembly	BP	0.00283542734739094	BP photosystem I assembly	Pdensi_DN10885_c0_g1d335033, Pdensi_DN12020_c0_g1d5957, Pdensi_DN14857_c0_g1d342973, Pdensi_DN16288_c0_g1, Pdensi_DN17444_c0_g1d281287, Pdensi_DN35188_c0_g1, Pdensi_DN8689_c0_g1d452679, Pdensi_DN970_c0_g1d202929
GO:0051783	8.72609929959084e-05	0.9999656755514	34	91	regulation of nuclear division	BP	0.00284596158805538	BP regulation of nuclear division	Pdensi_DN12525_c0_g1, Pdensi_DN14084_c0_g1d341311, Pdensi_DN15367_c0_g1d525637, Pdensi_DN15600_c0_g1d276778, Pdensi_DN16057_c4_g5, Pdensi_DN16536_c0_g1d279066, Pdensi_DN1733_c0_g1d98645, Pdensi_DN17354_c0_g1d473947, Pdensi_DN17385_c0_g1d57185, Pdensi_DN17685_c0_g1d475159, Pdensi_DN17815_c0_g1, Pdensi_DN18189_c0_g1, Pdensi_DN18969_c0_g1, Pdensi_DN19553_c0_g1d534490, Pdensi_DN19860_c0_g2d535182, Pd…
GO:1901476	8.95492274728801e-05	0.999968121827873	28	76	NA	NA	0.00291284396949583	none	Pdensi_DN11585_c0_g1d336306, Pdensi_DN13351_c0_g1d339649, Pdensi_DN13918_c0_g1, Pdensi_DN13997_c2_g1, Pdensi_DN15830_c0_g1, Pdensi_DN15830_c0_g1d396867, Pdensi_DN16834_c0_g1, Pdensi_DN16923_c0_g2, Pdensi_DN18853_c0_g1d405511, Pdensi_DN19650_c1_g1d359717, Pdensi_DN20217_c2_g3, Pdensi_DN20254_c0_g1d188649, Pdensi_DN20776_c0_g1, Pdensi_DN21369_c1_g1, Pdensi_DN21456_c0_g1d539896, Pdensi_DN21784_c0_g3…
GO:0007346	9.09693358421022e-05	0.999957087930149	48	147	regulation of mitotic cell cycle	BP	0.00295120890325847	BP regulation of mitotic cell cycle	Pdensi_DN10202_c0_g1, Pdensi_DN11448_c0_g1d388149, Pdensi_DN12525_c0_g1, Pdensi_DN13835_c0_g2d392407, Pdensi_DN14084_c0_g1d341311, Pdensi_DN14259_c0_g1, Pdensi_DN14731_c0_g1d274697, Pdensi_DN14900_c0_g1d343302, Pdensi_DN15367_c0_g1d525637, Pdensi_DN15600_c0_g1d276778, Pdensi_DN16057_c4_g5, Pdensi_DN16536_c0_g1d279066, Pdensi_DN1733_c0_g1d98645, Pdensi_DN17354_c0_g1d473947, Pdensi_DN17385_c0_g1d57…
GO:0050505	9.30209701523668e-05	0.999990035377271	10	15	hydroquinone glucosyltransferase activity	MF	0.00300980516353159	MF hydroquinone glucosyltransferase activity	Pdensi_DN16397_c0_g2, Pdensi_DN19999_c1_g3, Pdensi_DN20037_c1_g1, Pdensi_DN23535_c1_g1, Pdensi_DN27049_c0_g1d307150, Pdensi_DN37389_c0_g1d509567, Pdensi_GG_125320_c0_g1, Pdensi_GG_17249_c0_g1, Pdensi_GG_61608_c0_g1, Pdensi_GG_67055_c0_g1
GO:0031379	9.43954066016389e-05	0.99998986813778	10	15	RNA-directed RNA polymerase complex	CC	0.00303824375631469	CC RNA-directed RNA polymerase complex	Pdensi_DN14255_c0_g1d107683, Pdensi_DN16137_c0_g1d183863, Pdensi_DN19831_c0_g1d15874, Pdensi_DN21412_c0_g1d122935, Pdensi_DN21562_c0_g1, Pdensi_DN22596_c1_g1, Pdensi_DN24748_c1_g1, Pdensi_DN25434_c1_g2, Pdensi_DN2614_c0_g1d99121, Pdensi_DN5002_c0_g1
GO:0031380	9.43954066016389e-05	0.99998986813778	10	15	nuclear RNA-directed RNA polymerase complex	CC	0.00303824375631469	CC nuclear RNA-directed RNA polymerase complex	Pdensi_DN14255_c0_g1d107683, Pdensi_DN16137_c0_g1d183863, Pdensi_DN19831_c0_g1d15874, Pdensi_DN21412_c0_g1d122935, Pdensi_DN21562_c0_g1, Pdensi_DN22596_c1_g1, Pdensi_DN24748_c1_g1, Pdensi_DN25434_c1_g2, Pdensi_DN2614_c0_g1d99121, Pdensi_DN5002_c0_g1
GO:0008574	9.47036774276802e-05	0.999992674506677	9	12	ATP-dependent microtubule motor activity, plus-end-directed	MF	0.00304018637773728	MF ATP-dependent microtubule motor activity, plus-end-directed	Pdensi_DN13500_c0_g2, Pdensi_DN13766_c0_g1d392221, Pdensi_DN17852_c0_g1d282283, Pdensi_DN18887_c5_g2, Pdensi_DN23502_c0_g1d549139, Pdensi_DN26578_c2_g1, Pdensi_DN29759_c0_g1d309377, Pdensi_DN35986_c0_g1d239151, Pdensi_DN9890_c0_g1d266193
GO:0046351	0.000101402200852983	0.99998429887162	12	21	disaccharide biosynthetic process	BP	0.0032467237312275	BP disaccharide biosynthetic process	Pdensi_DN10695_c0_g1d49277, Pdensi_DN17761_c0_g1d216447, Pdensi_DN19962_c2_g1, Pdensi_DN19962_c2_g3, Pdensi_DN20300_c0_g1d62840, Pdensi_DN20300_c0_g1d62841, Pdensi_DN21044_c0_g5, Pdensi_DN24896_c0_g1, Pdensi_DN6556_c0_g1d168735, Pdensi_DN7189_c0_g1d450939, Pdensi_GG_152382_c0_g1, Pdensi_GG_154783_c1_g1
GO:0022892	0.000104811420042224	0.999924737361898	208	860	NA	NA	0.00334714178119218	none	Pdensi_DN10387_c0_g1d173149, Pdensi_DN10542_c0_g1d209911, Pdensi_DN10853_c0_g1d5059, Pdensi_DN10856_c0_g1d387249, Pdensi_DN10964_c0_g1, Pdensi_DN11112_c0_g1d387695, Pdensi_DN11580_c0_g1d336377, Pdensi_DN11585_c0_g1d336306, Pdensi_DN11910_c0_g1d5896, Pdensi_DN11991_c0_g2, Pdensi_DN12047_c0_g2, Pdensi_DN12171_c0_g1d337482, Pdensi_DN12300_c0_g1d105477, Pdensi_DN12352_c0_g1d389636, Pdensi_DN12499_c0_…
GO:1903046	0.000106664615129188	0.999951705946905	43	129	meiotic cell cycle process	BP	0.00339747578007593	BP meiotic cell cycle process	Pdensi_DN10546_c0_g1d4860, Pdensi_DN11450_c0_g1, Pdensi_DN11480_c0_g1d5445, Pdensi_DN11862_c0_g1d336785, Pdensi_DN12077_c0_g1d105072, Pdensi_DN14018_c0_g1, Pdensi_DN14234_c0_g1d213181, Pdensi_DN15367_c0_g1d525637, Pdensi_DN15600_c0_g1d276778, Pdensi_DN16378_c1_g1, Pdensi_DN16907_c0_g1, Pdensi_DN1733_c0_g1d98645, Pdensi_DN18025_c0_g1d58326, Pdensi_DN18887_c5_g2, Pdensi_DN19314_c0_g5, Pdensi_DN1959…
GO:0009312	0.000109294533337225	0.99996832105725	21	49	oligosaccharide biosynthetic process	BP	0.00347222503190256	BP oligosaccharide biosynthetic process	Pdensi_DN10695_c0_g1d49277, Pdensi_DN11461_c0_g1d210660, Pdensi_DN13038_c0_g3, Pdensi_DN17761_c0_g1d216447, Pdensi_DN19962_c2_g1, Pdensi_DN19962_c2_g3, Pdensi_DN20300_c0_g1d62840, Pdensi_DN20300_c0_g1d62841, Pdensi_DN20864_c0_g2, Pdensi_DN21044_c0_g5, Pdensi_DN21552_c0_g2, Pdensi_DN24896_c0_g1, Pdensi_DN26146_c0_g2d76577, Pdensi_DN34393_c0_g1d201230, Pdensi_DN6556_c0_g1d168735, Pdensi_DN7189_c0_g…
GO:0008447	0.000110254821786805	1	5	5	L-ascorbate oxidase activity	MF	0.00349368185935813	MF L-ascorbate oxidase activity	Pdensi_DN19583_c0_g1, Pdensi_DN23962_c0_g1d22019, Pdensi_DN24254_c0_g1d71533, Pdensi_DN37294_c0_g1d149448, Pdensi_DN37294_c0_g1d569935
GO:0009538	0.00011874494827646	1	5	5	photosystem I reaction center	CC	0.0037530136616346	CC photosystem I reaction center	Pdensi_DN10517_c0_g1d209957, Pdensi_DN12972_c0_g1d271183, Pdensi_DN19859_c0_g1d219135, Pdensi_DN22745_c0_g1d127196, Pdensi_DN9952_c0_g1d209534
GO:0015698	0.000120548019007927	0.999950370414208	35	100	inorganic anion transport	BP	0.00380020657350698	BP inorganic anion transport	Pdensi_DN11112_c0_g1d387695, Pdensi_DN11544_c0_g2d5552, Pdensi_DN11891_c0_g1, Pdensi_DN12300_c0_g1d105477, Pdensi_DN13977_c0_g1d340966, Pdensi_DN14428_c0_g1d179777, Pdensi_DN15218_c0_g1d181552, Pdensi_DN16057_c0_g1d183538, Pdensi_DN17345_c0_g1d185972, Pdensi_DN19172_c0_g1d218115, Pdensi_DN19669_c0_g1d485249, Pdensi_DN19803_c0_g1d409969, Pdensi_DN20436_c1_g2, Pdensi_DN20676_c0_g1, Pdensi_DN20775_c…
GO:0010204	0.000124188615359863	0.999969301096644	17	38	defense response signaling pathway, resistance gene-independent	BP	0.0039049358722	BP defense response signaling pathway, resistance gene-independent	Pdensi_DN13467_c0_g1d522696, Pdensi_DN16143_c1_g2, Pdensi_DN16451_c0_g4, Pdensi_DN18056_c0_g1, Pdensi_DN18163_c2_g1d477425, Pdensi_DN19967_c2_g1, Pdensi_DN20347_c3_g7, Pdensi_DN20526_c2_g1, Pdensi_DN21147_c1_g2, Pdensi_DN21976_c0_g1d66547, Pdensi_DN22746_c0_g2, Pdensi_DN23749_c0_g4, Pdensi_DN25271_c0_g1d137472, Pdensi_DN25503_c0_g1d429254, Pdensi_DN26255_c1_g1, Pdensi_DN27256_c9_g1, Pdensi_GG_952…
GO:0044036	0.000125178596355785	0.99993679848233	54	176	cell wall macromolecule metabolic process	BP	0.00392599776754728	BP cell wall macromolecule metabolic process	Pdensi_DN12216_c0_g1, Pdensi_DN12766_c1_g1, Pdensi_DN13283_c0_g1d271643, Pdensi_DN13537_c0_g1d461758, Pdensi_DN13873_c0_g1d340772, Pdensi_DN14230_c0_g3, Pdensi_DN14675_c0_g1d394077, Pdensi_DN15341_c0_g1d344263, Pdensi_DN15702_c0_g1d345565, Pdensi_DN16265_c0_g2, Pdensi_DN17377_c0_g1, Pdensi_DN17930_c0_g1d114128, Pdensi_DN18590_c0_g2, Pdensi_DN19386_c0_g1d358050, Pdensi_DN19639_c4_g1, Pdensi_DN1966…
GO:0016747	0.000128266676645128	0.999923219736152	91	326	transferase activity, transferring acyl groups other than amino-acyl groups	MF	0.00401258738698776	MF transferase activity, transferring acyl groups other than amino-acyl groups	Pdensi_DN10400_c0_g1d519127, Pdensi_DN10731_c0_g1d267514, Pdensi_DN11788_c0_g1d5668, Pdensi_DN12647_c0_g2, Pdensi_DN13537_c0_g1d461758, Pdensi_DN14040_c0_g1d213034, Pdensi_DN14115_c0_g2, Pdensi_DN14424_c0_g1d213386, Pdensi_DN14937_c0_g1, Pdensi_DN15053_c0_g4, Pdensi_DN15341_c0_g1d344263, Pdensi_DN15341_c0_g2, Pdensi_DN15439_c0_g1d54251, Pdensi_DN15837_c1_g1, Pdensi_DN16158_c1_g1, Pdensi_DN16268_c…
GO:0009739	0.000128817467600471	0.999954456470784	27	70	response to gibberellin	BP	0.00401956388087678	BP response to gibberellin	Pdensi_DN11148_c0_g1d335521, Pdensi_DN13394_c0_g1d271800, Pdensi_DN13806_c0_g1, Pdensi_DN14761_c0_g1d53296, Pdensi_DN15429_c0_g1, Pdensi_DN18313_c0_g1d186880, Pdensi_DN18561_c3_g1, Pdensi_DN18661_c0_g1, Pdensi_DN19601_c0_g1d534643, Pdensi_DN21065_c0_g1d64479, Pdensi_DN21288_c2_g1, Pdensi_DN22125_c1_g1d125322, Pdensi_DN22125_c1_g2, Pdensi_DN2386_c0_g1d835, Pdensi_DN25070_c0_g1d226785, Pdensi_DN251…
GO:0048871	0.000131829010334654	0.99998519421891	10	15	multicellular organismal homeostasis	BP	0.00410309429881691	BP multicellular organismal homeostasis	Pdensi_DN11112_c0_g1d387695, Pdensi_DN12005_c0_g1d337285, Pdensi_DN13977_c0_g1d340966, Pdensi_DN16057_c0_g1d183538, Pdensi_DN16881_c0_g1, Pdensi_DN19803_c0_g1d409969, Pdensi_DN21227_c0_g1d362762, Pdensi_DN22645_c1_g1, Pdensi_DN23384_c0_g1d303821, Pdensi_DN25018_c0_g1d136589
GO:0008202	0.000133954466633514	0.999935581856975	48	148	steroid metabolic process	BP	0.00415869271981465	BP steroid metabolic process	Pdensi_DN10989_c0_g1d335310, Pdensi_DN12525_c0_g1, Pdensi_DN13376_c1_g2, Pdensi_DN14323_c0_g1d179544, Pdensi_DN15098_c0_g1d108891, Pdensi_DN15588_c0_g1d9544, Pdensi_DN15825_c0_g1d397026, Pdensi_DN16455_c0_g1, Pdensi_DN17569_c0_g1d401490, Pdensi_DN17589_c0_g2, Pdensi_DN17827_c0_g1, Pdensi_DN17863_c0_g2, Pdensi_DN18206_c0_g1, Pdensi_DN18892_c0_g1, Pdensi_DN19376_c0_g2, Pdensi_DN19711_c0_g2, Pdensi_…
GO:0009958	0.000134705755285822	0.999981402188584	11	18	positive gravitropism	BP	0.00417145625522736	BP positive gravitropism	Pdensi_DN12205_c0_g1d337539, Pdensi_DN18861_c0_g4, Pdensi_DN20496_c0_g1, Pdensi_DN20651_c0_g1d220263, Pdensi_DN24950_c0_g4, Pdensi_DN25689_c0_g3, Pdensi_DN26518_c3_g1, Pdensi_DN31245_c0_g1d564486, Pdensi_DN32754_c0_g1d312152, Pdensi_DN3330_c0_g1d326762, Pdensi_GG_121678_c0_g1
GO:0000024	0.000138351219388061	0.99999610159971	6	7	maltose biosynthetic process	BP	0.00427355416462417	BP maltose biosynthetic process	Pdensi_DN10695_c0_g1d49277, Pdensi_DN19962_c2_g1, Pdensi_DN19962_c2_g3, Pdensi_DN20300_c0_g1d62840, Pdensi_DN20300_c0_g1d62841, Pdensi_GG_152382_c0_g1
GO:0080043	0.000142399964339123	0.999956344619527	22	52	quercetin 3-O-glucosyltransferase activity	MF	0.00437656832754553	MF quercetin 3-O-glucosyltransferase activity	Pdensi_DN16166_c0_g5, Pdensi_DN16191_c0_g1d183796, Pdensi_DN16362_c0_g1d184374, Pdensi_DN16362_c0_g1d184375, Pdensi_DN16397_c0_g2, Pdensi_DN18287_c0_g1d403608, Pdensi_DN18705_c0_g1d217585, Pdensi_DN19999_c1_g3, Pdensi_DN20037_c1_g1, Pdensi_DN21311_c1_g4, Pdensi_DN23535_c1_g1, Pdensi_DN24249_c0_g2, Pdensi_DN24532_c2_g3, Pdensi_DN24736_c1_g2, Pdensi_DN34758_c0_g4, Pdensi_DN37389_c0_g1d509567, Pdens…
GO:0080044	0.000142399964339123	0.999956344619527	22	52	quercetin 7-O-glucosyltransferase activity	MF	0.00437656832754553	MF quercetin 7-O-glucosyltransferase activity	Pdensi_DN16166_c0_g5, Pdensi_DN16191_c0_g1d183796, Pdensi_DN16362_c0_g1d184374, Pdensi_DN16362_c0_g1d184375, Pdensi_DN16397_c0_g2, Pdensi_DN18287_c0_g1d403608, Pdensi_DN18705_c0_g1d217585, Pdensi_DN19999_c1_g3, Pdensi_DN20037_c1_g1, Pdensi_DN21311_c1_g4, Pdensi_DN23535_c1_g1, Pdensi_DN24249_c0_g2, Pdensi_DN24532_c2_g3, Pdensi_DN24736_c1_g2, Pdensi_DN34758_c0_g4, Pdensi_DN37389_c0_g1d509567, Pdens…
GO:0009524	0.000144856655973692	0.999938800437483	36	104	phragmoplast	CC	0.00444094293051346	CC phragmoplast	Pdensi_DN10202_c0_g1, Pdensi_DN12166_c0_g1d337469, Pdensi_DN13531_c0_g1d522794, Pdensi_DN13701_c0_g1d392284, Pdensi_DN14609_c0_g1d8569, Pdensi_DN15297_c0_g2, Pdensi_DN16885_c0_g1d215590, Pdensi_DN17021_c0_g1, Pdensi_DN17550_c0_g1d12277, Pdensi_DN17916_c0_g1d402543, Pdensi_DN18887_c5_g2, Pdensi_DN19294_c0_g1d60652, Pdensi_DN19682_c0_g1d485759, Pdensi_DN20126_c0_g6, Pdensi_DN20739_c0_g3, Pdensi_DN2…
GO:0009812	0.000145851537269591	0.999931276091393	45	140	flavonoid metabolic process	BP	0.0044602927719127	BP flavonoid metabolic process	Pdensi_DN10769_c0_g1d267536, Pdensi_DN13864_c0_g1, Pdensi_DN14029_c0_g1d52451, Pdensi_DN14741_c0_g1d394293, Pdensi_DN14809_c0_g1, Pdensi_DN15109_c0_g1d108947, Pdensi_DN15407_c0_g1d182088, Pdensi_DN15588_c0_g1d9544, Pdensi_DN16262_c1_g1d347133, Pdensi_DN16285_c0_g1d184157, Pdensi_DN16424_c0_g1d215277, Pdensi_DN17378_c0_g1d280994, Pdensi_DN17434_c0_g1, Pdensi_DN17589_c0_g2, Pdensi_DN17788_c0_g1d113…
GO:0015075	0.00014848327662525	0.999898574983176	153	613	ion transmembrane transporter activity	MF	0.00452947865983942	MF ion transmembrane transporter activity	Pdensi_DN10387_c0_g1d173149, Pdensi_DN10853_c0_g1d5059, Pdensi_DN10964_c0_g1, Pdensi_DN11112_c0_g1d387695, Pdensi_DN11580_c0_g1d336377, Pdensi_DN11585_c0_g1d336306, Pdensi_DN11910_c0_g1d5896, Pdensi_DN11991_c0_g2, Pdensi_DN12171_c0_g1d337482, Pdensi_DN12300_c0_g1d105477, Pdensi_DN12352_c0_g1d389636, Pdensi_DN12499_c0_g1d105600, Pdensi_DN12952_c0_g1d51325, Pdensi_DN13334_c0_g1, Pdensi_DN13344_c0_g…
GO:0050794	0.000150884549207372	0.99987063786846	908	4277	regulation of cellular process	BP	0.00459130825540944	BP regulation of cellular process	Pdensi_DN10028_c0_g1d386351, Pdensi_DN10129_c0_g1d386473, Pdensi_DN10202_c0_g1, Pdensi_DN10229_c0_g1d266775, Pdensi_DN10258_c0_g1d266747, Pdensi_DN10307_c0_g1d209805, Pdensi_DN10540_c0_g1d49214, Pdensi_DN10618_c0_g1d103684, Pdensi_DN10619_c0_g1d103663, Pdensi_DN10704_c0_g1d173663, Pdensi_DN10731_c0_g1d267514, Pdensi_DN10938_c0_g1d387493, Pdensi_DN10940_c0_g1d5120, Pdensi_DN1095_c0_g1d203057, Pden…
GO:0006641	0.000153290768988486	0.999964368679104	16	33	triglyceride metabolic process	BP	0.00465298193095495	BP triglyceride metabolic process	Pdensi_DN16858_c0_g3, Pdensi_DN17409_c0_g2, Pdensi_DN17466_c0_g1d529752, Pdensi_DN17809_c1_g9, Pdensi_DN18442_c0_g1d531857, Pdensi_DN19472_c0_g1, Pdensi_DN19656_c0_g1d15592, Pdensi_DN20014_c1_g1, Pdensi_DN20772_c0_g1d493131, Pdensi_DN22518_c1_g1, Pdensi_DN23150_c0_g2d69298, Pdensi_DN24954_c0_g1d305220, Pdensi_DN25650_c1_g1, Pdensi_GG_148325_c0_g1, Pdensi_GG_155961_c0_g1, Pdensi_GG_158182_c2_g1
GO:0071229	0.000155921438091983	0.999931771455286	38	114	cellular response to acid chemical	BP	0.00472114714894317	BP cellular response to acid chemical	Pdensi_DN10236_c0_g1d455061, Pdensi_DN11544_c0_g2d5552, Pdensi_DN11585_c0_g1d336306, Pdensi_DN11879_c0_g1, Pdensi_DN12647_c0_g1d105770, Pdensi_DN14989_c0_g1, Pdensi_DN15548_c0_g4, Pdensi_DN15835_c0_g1d110167, Pdensi_DN16181_c0_g4, Pdensi_DN16434_c0_g1, Pdensi_DN16502_c0_g1d215318, Pdensi_DN17354_c0_g1d473947, Pdensi_DN17873_c0_g1, Pdensi_DN17873_c0_g3, Pdensi_DN19103_c0_g1d533551, Pdensi_DN19669_…
GO:0009733	0.000164141505144282	0.999917231854497	52	170	response to auxin	BP	0.0049578011763161	BP response to auxin	Pdensi_DN10885_c0_g1d456115, Pdensi_DN12151_c0_g1d269622, Pdensi_DN12887_c0_g1d176910, Pdensi_DN13327_c0_g2, Pdensi_DN13394_c0_g1d271800, Pdensi_DN13684_c0_g1, Pdensi_DN14761_c0_g1d53296, Pdensi_DN15109_c0_g1d108947, Pdensi_DN16066_c0_g1d55175, Pdensi_DN16314_c0_g1d469972, Pdensi_DN16524_c0_g1d348098, Pdensi_DN17001_c0_g3, Pdensi_DN17135_c0_g2, Pdensi_DN17413_c0_g3, Pdensi_DN17764_c0_g1d216480, P…
GO:0015849	0.000176241573886075	0.999919277297765	41	128	organic acid transport	BP	0.00529718240334543	BP organic acid transport	Pdensi_DN11585_c0_g1d336306, Pdensi_DN12352_c0_g1d389636, Pdensi_DN12499_c0_g1d105600, Pdensi_DN12710_c0_g2, Pdensi_DN13334_c0_g1, Pdensi_DN15253_c0_g1d344230, Pdensi_DN15620_c0_g2, Pdensi_DN15830_c0_g1, Pdensi_DN15830_c0_g1d396867, Pdensi_DN16923_c0_g2, Pdensi_DN17034_c1_g1, Pdensi_DN17564_c0_g1d281568, Pdensi_DN18108_c0_g1d353272, Pdensi_DN18459_c3_g3, Pdensi_DN18696_c0_g1d532341, Pdensi_DN1946…
GO:0046942	0.000176241573886075	0.999919277297765	41	128	carboxylic acid transport	BP	0.00529718240334543	BP carboxylic acid transport	Pdensi_DN11585_c0_g1d336306, Pdensi_DN12352_c0_g1d389636, Pdensi_DN12499_c0_g1d105600, Pdensi_DN12710_c0_g2, Pdensi_DN13334_c0_g1, Pdensi_DN15253_c0_g1d344230, Pdensi_DN15620_c0_g2, Pdensi_DN15830_c0_g1, Pdensi_DN15830_c0_g1d396867, Pdensi_DN16923_c0_g2, Pdensi_DN17034_c1_g1, Pdensi_DN17564_c0_g1d281568, Pdensi_DN18108_c0_g1d353272, Pdensi_DN18459_c3_g3, Pdensi_DN18696_c0_g1d532341, Pdensi_DN1946…
GO:0046460	0.000178024057827575	0.999960760453463	15	30	neutral lipid biosynthetic process	BP	0.00532465614912086	BP neutral lipid biosynthetic process	Pdensi_DN16858_c0_g3, Pdensi_DN17409_c0_g2, Pdensi_DN17466_c0_g1d529752, Pdensi_DN17809_c1_g9, Pdensi_DN18442_c0_g1d531857, Pdensi_DN19472_c0_g1, Pdensi_DN19656_c0_g1d15592, Pdensi_DN20014_c1_g1, Pdensi_DN20772_c0_g1d493131, Pdensi_DN22518_c1_g1, Pdensi_DN24954_c0_g1d305220, Pdensi_DN25650_c1_g1, Pdensi_GG_148325_c0_g1, Pdensi_GG_155961_c0_g1, Pdensi_GG_158182_c2_g1
GO:0046463	0.000178024057827575	0.999960760453463	15	30	acylglycerol biosynthetic process	BP	0.00532465614912086	BP acylglycerol biosynthetic process	Pdensi_DN16858_c0_g3, Pdensi_DN17409_c0_g2, Pdensi_DN17466_c0_g1d529752, Pdensi_DN17809_c1_g9, Pdensi_DN18442_c0_g1d531857, Pdensi_DN19472_c0_g1, Pdensi_DN19656_c0_g1d15592, Pdensi_DN20014_c1_g1, Pdensi_DN20772_c0_g1d493131, Pdensi_DN22518_c1_g1, Pdensi_DN24954_c0_g1d305220, Pdensi_DN25650_c1_g1, Pdensi_GG_148325_c0_g1, Pdensi_GG_155961_c0_g1, Pdensi_GG_158182_c2_g1
GO:0046910	0.000183997689493595	0.999962380381879	14	27	pectinesterase inhibitor activity	MF	0.00548993592763978	MF pectinesterase inhibitor activity	Pdensi_DN18258_c0_g1d353508, Pdensi_DN18661_c2_g3, Pdensi_DN19319_c0_g1d218367, Pdensi_DN19365_c1_g1, Pdensi_DN19547_c2_g1, Pdensi_DN20317_c1_g3, Pdensi_DN20617_c0_g4d492304, Pdensi_DN26347_c0_g1d430011, Pdensi_DN27242_c1_g2d79719, Pdensi_DN39025_c0_g1, Pdensi_DN39152_c0_g1, Pdensi_DN8416_c0_g1d331518, Pdensi_GG_139834_c2_g1, Pdensi_GG_386_c0_g1
GO:0004252	0.000185856029524846	0.999924047376262	33	92	serine-type endopeptidase activity	MF	0.00553192351957084	MF serine-type endopeptidase activity	Pdensi_DN10115_c0_g1d172805, Pdensi_DN11571_c0_g1d388299, Pdensi_DN11980_c0_g1d520706, Pdensi_DN13530_c0_g1, Pdensi_DN13684_c0_g1, Pdensi_DN14879_c0_g1d53497, Pdensi_DN14974_c0_g1d465599, Pdensi_DN15663_c2_g1, Pdensi_DN15905_c0_g1d346289, Pdensi_DN16329_c0_g1d10610, Pdensi_DN16701_c0_g1d56253, Pdensi_DN17242_c0_g1d350244, Pdensi_DN17460_c0_g1, Pdensi_DN18335_c0_g1d404062, Pdensi_DN18714_c0_g1d596…
GO:0042761	0.000187254328303923	0.999971776308432	11	19	very long-chain fatty acid biosynthetic process	BP	0.00556004800966346	BP very long-chain fatty acid biosynthetic process	Pdensi_DN11042_c0_g1d104080, Pdensi_DN12981_c0_g2, Pdensi_DN14653_c0_g1d108253, Pdensi_DN18218_c0_g1d58768, Pdensi_DN18467_c0_g1d354439, Pdensi_DN21597_c0_g1d189745, Pdensi_DN26156_c0_g1, Pdensi_DN2938_c0_g1, Pdensi_DN49927_c0_g1, Pdensi_DN9798_c0_g1, Pdensi_GG_4623_c0_g1
GO:0005881	0.000188653100724175	0.99995816998312	15	30	cytoplasmic microtubule	CC	0.00558805066227189	CC cytoplasmic microtubule	Pdensi_DN10628_c0_g1, Pdensi_DN13701_c0_g1d392284, Pdensi_DN13766_c0_g1d392221, Pdensi_DN14535_c0_g1d274242, Pdensi_DN16069_c0_g1, Pdensi_DN17852_c0_g1d282283, Pdensi_DN19167_c0_g1d285960, Pdensi_DN19682_c0_g1d485759, Pdensi_DN21627_c0_g1d419167, Pdensi_DN22417_c2_g3, Pdensi_DN2469_c0_g1d203990, Pdensi_DN25409_c0_g2d74733, Pdensi_DN31245_c0_g1d564486, Pdensi_DN35986_c0_g1d239151, Pdensi_GG_140227…
GO:0000307	0.000190143923906541	0.999950650616091	17	39	cyclin-dependent protein kinase holoenzyme complex	CC	0.0056186384069058	CC cyclin-dependent protein kinase holoenzyme complex	Pdensi_DN12525_c0_g1, Pdensi_DN13835_c0_g2d392407, Pdensi_DN14259_c0_g1, Pdensi_DN14731_c0_g1d274697, Pdensi_DN17385_c0_g1d57185, Pdensi_DN17815_c0_g1, Pdensi_DN18189_c0_g1, Pdensi_DN18969_c0_g1, Pdensi_DN19860_c0_g2d535182, Pdensi_DN20280_c0_g1d16456, Pdensi_DN20715_c0_g1, Pdensi_DN21408_c0_g1d65408, Pdensi_DN25445_c0_g1, Pdensi_DN30757_c0_g1, Pdensi_DN32909_c0_g1d199954, Pdensi_DN35344_c0_g1d87…
GO:0051513	0.000196929933193926	1	5	5	regulation of monopolar cell growth	BP	0.00580517252585846	BP regulation of monopolar cell growth	Pdensi_DN18020_c0_g2d530960, Pdensi_DN18399_c0_g1d114987, Pdensi_DN21791_c0_g1d495746, Pdensi_DN22323_c0_g1d126060, Pdensi_DN73792_c0_g1
GO:0016614	0.000199294201068357	0.999883603947049	78	280	oxidoreductase activity, acting on CH-OH group of donors	MF	0.00586077886738913	MF oxidoreductase activity, acting on CH-OH group of donors	Pdensi_DN11344_c0_g1d5349, Pdensi_DN12400_c0_g1d389834, Pdensi_DN12525_c0_g1, Pdensi_DN12684_c0_g1d51036, Pdensi_DN12721_c0_g1d390380, Pdensi_DN12777_c0_g2d460069, Pdensi_DN13005_c0_g1d339187, Pdensi_DN13084_c0_g1, Pdensi_DN13376_c1_g2, Pdensi_DN14048_c0_g1d213046, Pdensi_DN14323_c0_g1d179544, Pdensi_DN15098_c0_g1d108891, Pdensi_DN15144_c0_g1d109056, Pdensi_DN15588_c0_g1d9544, Pdensi_DN15968_c0_g…
GO:0019901	0.000201661090366333	0.999915785998518	34	96	protein kinase binding	MF	0.0059161960554123	MF protein kinase binding	Pdensi_DN11112_c0_g1d387695, Pdensi_DN12456_c0_g1d6343, Pdensi_DN12525_c0_g1, Pdensi_DN13835_c0_g2d392407, Pdensi_DN13977_c0_g1d340966, Pdensi_DN14259_c0_g1, Pdensi_DN14731_c0_g1d274697, Pdensi_DN16057_c0_g1d183538, Pdensi_DN16057_c4_g5, Pdensi_DN17385_c0_g1d57185, Pdensi_DN17815_c0_g1, Pdensi_DN18189_c0_g1, Pdensi_DN18969_c0_g1, Pdensi_DN19598_c4_g1, Pdensi_DN19661_c0_g4, Pdensi_DN19803_c0_g1d40…
GO:0010193	0.000217975204748565	0.999929790452876	22	55	response to ozone	BP	0.00637675153160119	BP response to ozone	Pdensi_DN11112_c0_g1d387695, Pdensi_DN12278_c0_g4, Pdensi_DN13977_c0_g1d340966, Pdensi_DN15751_c0_g1d467779, Pdensi_DN15751_c0_g1d526247, Pdensi_DN15895_c0_g3, Pdensi_DN16057_c0_g1d183538, Pdensi_DN16293_c2_g2, Pdensi_DN16444_c2_g1, Pdensi_DN16859_c0_g1, Pdensi_DN19451_c1_g4, Pdensi_DN19803_c0_g1d409969, Pdensi_DN21954_c1_g1, Pdensi_DN21954_c1_g1d421051, Pdensi_DN22694_c1_g2d426506, Pdensi_DN2270…
GO:0016820	0.00021901511621886	0.999881749895286	60	210	NA	NA	0.00637675153160119	none	Pdensi_DN10387_c0_g1d173149, Pdensi_DN13688_c0_g1d461976, Pdensi_DN15048_c0_g1d8997, Pdensi_DN15198_c2_g2, Pdensi_DN15830_c0_g1d396868, Pdensi_DN16145_c1_g1, Pdensi_DN16418_c0_g1, Pdensi_DN16582_c0_g1, Pdensi_DN17399_c0_g1d57131, Pdensi_DN17824_c0_g1d475957, Pdensi_DN17972_c1_g3, Pdensi_DN18428_c0_g1d283871, Pdensi_DN18669_c0_g5, Pdensi_DN19256_c0_g1, Pdensi_DN19702_c4_g3, Pdensi_DN19775_c2_g9, P…
GO:0042626	0.00021901511621886	0.999881749895286	60	210	ATPase activity, coupled to transmembrane movement of substances	MF	0.00637675153160119	MF ATPase activity, coupled to transmembrane movement of substances	Pdensi_DN10387_c0_g1d173149, Pdensi_DN13688_c0_g1d461976, Pdensi_DN15048_c0_g1d8997, Pdensi_DN15198_c2_g2, Pdensi_DN15830_c0_g1d396868, Pdensi_DN16145_c1_g1, Pdensi_DN16418_c0_g1, Pdensi_DN16582_c0_g1, Pdensi_DN17399_c0_g1d57131, Pdensi_DN17824_c0_g1d475957, Pdensi_DN17972_c1_g3, Pdensi_DN18428_c0_g1d283871, Pdensi_DN18669_c0_g5, Pdensi_DN19256_c0_g1, Pdensi_DN19702_c4_g3, Pdensi_DN19775_c2_g9, P…
GO:0044403	0.000219439708581563	0.999880368534721	62	215	symbiont process	BP	0.00637675153160119	BP symbiont process	Pdensi_DN10363_c0_g1, Pdensi_DN11720_c0_g1d211026, Pdensi_DN1182_c0_g1d259126, Pdensi_DN12076_c0_g1d5943, Pdensi_DN13038_c0_g3, Pdensi_DN13394_c0_g1d271800, Pdensi_DN13914_c0_g2, Pdensi_DN14091_c0_g1d213054, Pdensi_DN14383_c0_g1d273702, Pdensi_DN15226_c1_g2, Pdensi_DN15550_c1_g1, Pdensi_DN15778_c1_g1d182724, Pdensi_DN15829_c0_g1, Pdensi_DN16069_c0_g1, Pdensi_DN16137_c0_g1d183863, Pdensi_DN16293_c…
GO:0009755	0.000220524564174069	0.999846315418554	160	646	hormone-mediated signaling pathway	BP	0.00638718535379752	BP hormone-mediated signaling pathway	Pdensi_DN10028_c0_g1d386351, Pdensi_DN10258_c0_g1d266747, Pdensi_DN11112_c0_g1d387695, Pdensi_DN11575_c0_g1, Pdensi_DN12062_c0_g2, Pdensi_DN12120_c0_g1, Pdensi_DN12151_c0_g1d269622, Pdensi_DN12456_c0_g1d6343, Pdensi_DN12491_c0_g1d459331, Pdensi_DN12887_c0_g1d176910, Pdensi_DN13092_c0_g1d177216, Pdensi_DN13313_c0_g1d271755, Pdensi_DN13794_c0_g1d52193, Pdensi_DN13827_c0_g2d392397, Pdensi_DN13918_c0…
GO:0016538	0.000221061503641102	0.999938971385322	18	42	cyclin-dependent protein serine/threonine kinase regulator activity	MF	0.00638718535379752	MF cyclin-dependent protein serine/threonine kinase regulator activity	Pdensi_DN12525_c0_g1, Pdensi_DN13835_c0_g2d392407, Pdensi_DN14259_c0_g1, Pdensi_DN14731_c0_g1d274697, Pdensi_DN16732_c0_g1d56187, Pdensi_DN17385_c0_g1d57185, Pdensi_DN17815_c0_g1, Pdensi_DN18189_c0_g1, Pdensi_DN18969_c0_g1, Pdensi_DN19860_c0_g2d535182, Pdensi_DN20280_c0_g1d16456, Pdensi_DN20715_c0_g1, Pdensi_DN21408_c0_g1d65408, Pdensi_DN25445_c0_g1, Pdensi_DN30757_c0_g1, Pdensi_DN32909_c0_g1d199…
GO:0090332	0.000221361312514389	0.999961159000602	12	22	stomatal closure	BP	0.00638718535379752	BP stomatal closure	Pdensi_DN11112_c0_g1d387695, Pdensi_DN13977_c0_g1d340966, Pdensi_DN16057_c0_g1d183538, Pdensi_DN16069_c0_g1, Pdensi_DN17071_c0_g1d528962, Pdensi_DN18881_c2_g1, Pdensi_DN19450_c4_g2, Pdensi_DN19803_c0_g1d409969, Pdensi_DN23384_c0_g1d303821, Pdensi_DN36965_c0_g1d315860, Pdensi_GG_5131_c1_g1, Pdensi_GG_84900_c1_g1
GO:0080030	0.000225162195894799	0.999932853676231	20	47	methyl indole-3-acetate esterase activity	MF	0.0064816056531876	MF methyl indole-3-acetate esterase activity	Pdensi_DN15223_c0_g1d181563, Pdensi_DN15551_c0_g1d276610, Pdensi_DN15971_c0_g1d183380, Pdensi_DN15976_c0_g1d526796, Pdensi_DN16324_c0_g1d347588, Pdensi_DN17715_c0_g1d216462, Pdensi_DN18842_c0_g1, Pdensi_DN20842_c0_g3, Pdensi_DN22152_c2_g9, Pdensi_DN22525_c0_g1d363905, Pdensi_DN24036_c0_g2, Pdensi_DN25445_c0_g1d138526, Pdensi_DN2544_c0_g1d381245, Pdensi_DN25698_c2_g1, Pdensi_DN26083_c0_g1d306198, …
GO:0015995	0.000228048587410365	0.999934098346639	19	45	chlorophyll biosynthetic process	BP	0.00654932043890703	BP chlorophyll biosynthetic process	Pdensi_DN10313_c0_g1d455218, Pdensi_DN11178_c0_g1d104168, Pdensi_DN13077_c0_g1d390972, Pdensi_DN14229_c0_g1d213190, Pdensi_DN15853_c0_g2, Pdensi_DN17375_c0_g1, Pdensi_DN17414_c0_g1d57409, Pdensi_DN17584_c0_g1, Pdensi_DN20747_c0_g1d493646, Pdensi_DN20964_c0_g5, Pdensi_DN21690_c1_g3, Pdensi_DN23792_c0_g1d224578, Pdensi_DN24154_c0_g1d71418, Pdensi_DN24254_c0_g1d22304, Pdensi_DN25257_c0_g1, Pdensi_DN…
GO:0044765	0.000232024843692065	0.999830184809829	209	878	NA	NA	0.00662556726372854	none	Pdensi_DN10129_c0_g1d386473, Pdensi_DN10387_c0_g1d173149, Pdensi_DN10964_c0_g1, Pdensi_DN11282_c0_g1d174432, Pdensi_DN11575_c0_g1, Pdensi_DN11585_c0_g1d336306, Pdensi_DN11991_c0_g2, Pdensi_DN12062_c0_g2, Pdensi_DN12120_c0_g1, Pdensi_DN12309_c0_g1d269969, Pdensi_DN12352_c0_g1d389636, Pdensi_DN12499_c0_g1d105600, Pdensi_DN12710_c0_g2, Pdensi_DN12919_c0_g1d176994, Pdensi_DN12952_c0_g1d51325, Pdensi_…
GO:0009200	0.000232472108982819	0.99996792508065	10	17	deoxyribonucleoside triphosphate metabolic process	BP	0.00662556726372854	BP deoxyribonucleoside triphosphate metabolic process	Pdensi_DN15551_c0_g1, Pdensi_DN18807_c2_g2, Pdensi_DN19693_c0_g1d409066, Pdensi_DN19769_c0_g1d409219, Pdensi_DN22346_c0_g1d424208, Pdensi_DN22961_c0_g2d546367, Pdensi_DN23694_c1_g1, Pdensi_DN32798_c0_g1, Pdensi_DN47344_c0_g1d249493, Pdensi_GG_10430_c0_g1
GO:0000079	0.000232864673462204	0.999933575606577	19	43	regulation of cyclin-dependent protein serine/threonine kinase activity	BP	0.00662556726372854	BP regulation of cyclin-dependent protein serine/threonine kinase activity	Pdensi_DN12525_c0_g1, Pdensi_DN13835_c0_g2d392407, Pdensi_DN14259_c0_g1, Pdensi_DN14731_c0_g1d274697, Pdensi_DN17385_c0_g1d57185, Pdensi_DN17815_c0_g1, Pdensi_DN18189_c0_g1, Pdensi_DN18969_c0_g1, Pdensi_DN19661_c0_g4, Pdensi_DN19860_c0_g2d535182, Pdensi_DN20280_c0_g1d16456, Pdensi_DN20715_c0_g1, Pdensi_DN21408_c0_g1d65408, Pdensi_DN23898_c2_g1, Pdensi_DN25445_c0_g1, Pdensi_DN30757_c0_g1, Pdensi_D…
GO:1904029	0.000232864673462204	0.999933575606577	19	43	regulation of cyclin-dependent protein kinase activity	BP	0.00662556726372854	BP regulation of cyclin-dependent protein kinase activity	Pdensi_DN12525_c0_g1, Pdensi_DN13835_c0_g2d392407, Pdensi_DN14259_c0_g1, Pdensi_DN14731_c0_g1d274697, Pdensi_DN17385_c0_g1d57185, Pdensi_DN17815_c0_g1, Pdensi_DN18189_c0_g1, Pdensi_DN18969_c0_g1, Pdensi_DN19661_c0_g4, Pdensi_DN19860_c0_g2d535182, Pdensi_DN20280_c0_g1d16456, Pdensi_DN20715_c0_g1, Pdensi_DN21408_c0_g1d65408, Pdensi_DN23898_c2_g1, Pdensi_DN25445_c0_g1, Pdensi_DN30757_c0_g1, Pdensi_D…
GO:0007275	0.000233763612928352	0.999833056668479	181	745	multicellular organism development	BP	0.00663574811421385	BP multicellular organism development	Pdensi_DN10628_c0_g1, Pdensi_DN11862_c0_g1d336785, Pdensi_DN11895_c0_g1, Pdensi_DN1194_c0_g1d98292, Pdensi_DN11998_c0_g1d389096, Pdensi_DN12020_c0_g1d5957, Pdensi_DN12095_c0_g1d175594, Pdensi_DN12400_c0_g1d389834, Pdensi_DN12416_c0_g1d337984, Pdensi_DN12604_c0_g1d6601, Pdensi_DN12887_c0_g1d176910, Pdensi_DN13823_c0_g1d272795, Pdensi_DN13938_c0_g1d178814, Pdensi_DN14230_c0_g3, Pdensi_DN14709_c0_g1…
GO:0070919	0.000234637471461842	0.999981117599466	8	11	production of siRNA involved in chromatin silencing by small RNA	BP	0.0066451716224863	BP production of siRNA involved in chromatin silencing by small RNA	Pdensi_DN14255_c0_g1d107683, Pdensi_DN15680_c0_g1d276865, Pdensi_DN16137_c0_g1d183863, Pdensi_DN21412_c0_g1d122935, Pdensi_DN21562_c0_g1, Pdensi_DN22596_c1_g1, Pdensi_DN24748_c1_g1, Pdensi_DN25434_c1_g2
GO:0048878	0.000244155427737442	0.999849173480452	93	342	chemical homeostasis	BP	0.00689879725885772	BP chemical homeostasis	Pdensi_DN10885_c0_g1d456115, Pdensi_DN10989_c0_g1d335310, Pdensi_DN11112_c0_g1d387695, Pdensi_DN11580_c0_g1d336377, Pdensi_DN11910_c0_g1d5896, Pdensi_DN11991_c0_g2, Pdensi_DN12005_c0_g1d337285, Pdensi_DN12300_c0_g1d105477, Pdensi_DN13977_c0_g1d340966, Pdensi_DN14033_c0_g2, Pdensi_DN14065_c0_g1d463100, Pdensi_DN14541_c0_g1d342339, Pdensi_DN14628_c0_g1d274346, Pdensi_DN14761_c0_g1d53296, Pdensi_DN1…
GO:0009740	0.000247102374559426	0.999920008469636	22	54	gibberellic acid mediated signaling pathway	BP	0.00696601475683275	BP gibberellic acid mediated signaling pathway	Pdensi_DN12491_c0_g1d459331, Pdensi_DN13794_c0_g1d52193, Pdensi_DN13945_c0_g1d341146, Pdensi_DN15429_c0_g1, Pdensi_DN16982_c0_g1d279982, Pdensi_DN18661_c0_g1, Pdensi_DN18670_c0_g1d532266, Pdensi_DN19201_c0_g1d286338, Pdensi_DN19601_c0_g1d534643, Pdensi_DN20193_c0_g1, Pdensi_DN21644_c0_g1, Pdensi_DN21721_c0_g1, Pdensi_DN2386_c0_g1d835, Pdensi_DN27177_c0_g2, Pdensi_DN31394_c0_g1d504182, Pdensi_DN34…
GO:0016411	0.000247867459296279	0.999928906049589	19	43	acylglycerol O-acyltransferase activity	MF	0.00697155654438136	MF acylglycerol O-acyltransferase activity	Pdensi_DN15053_c0_g4, Pdensi_DN16858_c0_g3, Pdensi_DN17409_c0_g2, Pdensi_DN17466_c0_g1d529752, Pdensi_DN17809_c1_g9, Pdensi_DN18442_c0_g1d531857, Pdensi_DN19493_c0_g1d534341, Pdensi_DN19656_c0_g1d15592, Pdensi_DN19732_c0_g1d61657, Pdensi_DN19755_c0_g1, Pdensi_DN20014_c1_g1, Pdensi_DN20772_c0_g1d493131, Pdensi_DN21872_c0_g1d221848, Pdensi_DN22518_c1_g1, Pdensi_DN24954_c0_g1d305220, Pdensi_DN25650_…
GO:0009991	0.000248978783156646	0.999865033579112	60	207	response to extracellular stimulus	BP	0.00698678905686488	BP response to extracellular stimulus	Pdensi_DN11585_c0_g1d336306, Pdensi_DN11891_c0_g1, Pdensi_DN12647_c0_g1d105770, Pdensi_DN12710_c0_g2, Pdensi_DN12826_c0_g1d51242, Pdensi_DN13082_c0_g1d390874, Pdensi_DN13335_c0_g1, Pdensi_DN14989_c0_g1, Pdensi_DN15548_c0_g4, Pdensi_DN15835_c0_g1d110167, Pdensi_DN16069_c0_g1, Pdensi_DN16121_c0_g1d397815, Pdensi_DN16149_c0_g1d527092, Pdensi_DN16181_c0_g4, Pdensi_DN16434_c0_g1, Pdensi_DN16502_c0_g1d…
GO:1990837	0.000253659062766676	0.999869401093319	52	171	sequence-specific double-stranded DNA binding	MF	0.00710187462718663	MF sequence-specific double-stranded DNA binding	Pdensi_DN1386_c0_g1d203205, Pdensi_DN13997_c0_g1d7810, Pdensi_DN14288_c0_g1d393278, Pdensi_DN14576_c2_g1, Pdensi_DN14761_c0_g1d53296, Pdensi_DN14863_c0_g1d342967, Pdensi_DN15055_c0_g1d181160, Pdensi_DN15119_c0_g1d53903, Pdensi_DN16982_c0_g1d279982, Pdensi_DN17635_c0_g1, Pdensi_DN17696_c0_g1d281883, Pdensi_DN17836_c0_g1, Pdensi_DN18081_c1_g3, Pdensi_DN18561_c3_g1, Pdensi_DN18588_c0_g2, Pdensi_DN18…
GO:0047763	0.000254511208008715	0.999971145188479	9	14	caffeate O-methyltransferase activity	MF	0.0071095010109587	MF caffeate O-methyltransferase activity	Pdensi_DN14741_c0_g1d394293, Pdensi_DN16405_c0_g1, Pdensi_DN17656_c0_g1d186236, Pdensi_DN19334_c0_g1, Pdensi_DN19743_c0_g2, Pdensi_DN20231_c0_g1, Pdensi_DN39295_c0_g2, Pdensi_DN39664_c1_g1, Pdensi_GG_93227_c0_g1
GO:0019438	0.000255736586292005	0.999810016410911	227	953	aromatic compound biosynthetic process	BP	0.00712749490386105	BP aromatic compound biosynthetic process	Pdensi_DN10313_c0_g1d455218, Pdensi_DN10387_c0_g1d173149, Pdensi_DN11042_c0_g1d104080, Pdensi_DN11178_c0_g1d104168, Pdensi_DN12095_c0_g1d175594, Pdensi_DN12525_c0_g1, Pdensi_DN12952_c0_g1d51325, Pdensi_DN12981_c0_g2, Pdensi_DN13044_c0_g1d460723, Pdensi_DN13077_c0_g1d390972, Pdensi_DN13359_c0_g1d212538, Pdensi_DN13376_c1_g2, Pdensi_DN13394_c0_g1d271800, Pdensi_DN13537_c0_g1d461758, Pdensi_DN13591_…
GO:1901575	0.000261008267032266	0.999794606008996	342	1508	organic substance catabolic process	BP	0.00724589507562783	BP organic substance catabolic process	Pdensi_DN10080_c0_g1d172654, Pdensi_DN10374_c0_g1d334259, Pdensi_DN10616_c0_g1d455771, Pdensi_DN10695_c0_g1d49277, Pdensi_DN10704_c0_g1d173663, Pdensi_DN10713_c0_g1d173641, Pdensi_DN10950_c0_g1d387414, Pdensi_DN1095_c0_g1d203057, Pdensi_DN11461_c0_g1d210660, Pdensi_DN11539_c0_g1d336199, Pdensi_DN11614_c0_g1d520362, Pdensi_DN11879_c0_g1, Pdensi_DN12009_c0_g1, Pdensi_DN12020_c0_g1d5957, Pdensi_DN12…
GO:0042555	0.000261166568003547	0.999984762403055	7	9	MCM complex	CC	0.00724589507562783	CC MCM complex	Pdensi_DN10938_c0_g1d387493, Pdensi_DN17584_c0_g1d281607, Pdensi_DN17897_c0_g1d282278, Pdensi_DN21856_c0_g1d495791, Pdensi_DN23580_c0_g1d70164, Pdensi_DN24378_c0_g1, Pdensi_DN25056_c0_g1d136540
GO:0090627	0.000268965248467256	0.99990439963358	25	64	plant epidermal cell differentiation	BP	0.00744541950779674	BP plant epidermal cell differentiation	Pdensi_DN17452_c0_g1d474352, Pdensi_DN18049_c0_g2, Pdensi_DN18671_c0_g2, Pdensi_DN20128_c2_g3, Pdensi_DN20486_c0_g1, Pdensi_DN20784_c0_g1, Pdensi_DN21049_c2_g2, Pdensi_DN21202_c0_g1d220982, Pdensi_DN21408_c0_g1d65408, Pdensi_DN22064_c1_g3, Pdensi_DN22607_c0_g1d301507, Pdensi_DN22868_c0_g1d496691, Pdensi_DN26347_c0_g1, Pdensi_DN32028_c1_g1, Pdensi_DN32909_c0_g1d199954, Pdensi_DN34080_c0_g2, Pdensi…
GO:0043137	0.000271468901277706	0.999984049309018	7	9	DNA replication, removal of RNA primer	BP	0.00749779985668582	BP DNA replication, removal of RNA primer	Pdensi_DN15786_c0_g1d345588, Pdensi_DN18621_c0_g1d479778, Pdensi_DN24279_c0_g1, Pdensi_DN24329_c0_g1d133139, Pdensi_DN26503_c2_g1, Pdensi_DN46209_c0_g1d39463, Pdensi_DN85438_c0_g1
GO:0006546	0.000272455933288071	1	5	5	glycine catabolic process	BP	0.00750815080879015	BP glycine catabolic process	Pdensi_DN14701_c2_g1, Pdensi_DN18686_c0_g1d217541, Pdensi_DN18767_c0_g1d405330, Pdensi_DN19987_c1_g3, Pdensi_DN22037_c0_g1d422242
GO:0016984	0.000277452150998475	1	5	5	ribulose-bisphosphate carboxylase activity	MF	0.00762868997240874	MF ribulose-bisphosphate carboxylase activity	Pdensi_DN13470_c0_g1d391777, Pdensi_DN15296_c0_g1d466330, Pdensi_DN19305_c0_g1d187818, Pdensi_DN20315_c0_g1d412031, Pdensi_DN35341_c0_g1d30996
GO:0042548	0.000280961897731651	0.999967671790383	9	14	regulation of photosynthesis, light reaction	BP	0.00770790995947033	BP regulation of photosynthesis, light reaction	Pdensi_DN12020_c0_g1d5957, Pdensi_DN14189_c0_g2, Pdensi_DN14857_c0_g1d342973, Pdensi_DN19156_c0_g1d60460, Pdensi_DN19234_c0_g3, Pdensi_DN22222_c0_g3, Pdensi_DN29780_c0_g1, Pdensi_DN74180_c0_g1, Pdensi_GG_32787_c1_g1
GO:0007154	0.000283468040749071	0.999849862543789	55	187	cell communication	BP	0.00775930487434343	BP cell communication	Pdensi_DN11585_c0_g1d336306, Pdensi_DN12400_c0_g1d389834, Pdensi_DN12647_c0_g1d105770, Pdensi_DN12710_c0_g2, Pdensi_DN13082_c0_g1d390874, Pdensi_DN13335_c0_g1, Pdensi_DN14989_c0_g1, Pdensi_DN15548_c0_g4, Pdensi_DN15835_c0_g1d110167, Pdensi_DN16069_c0_g1, Pdensi_DN16121_c0_g1d397815, Pdensi_DN16149_c0_g1d527092, Pdensi_DN16181_c0_g4, Pdensi_DN16434_c0_g1, Pdensi_DN16502_c0_g1d215318, Pdensi_DN1654…
GO:0000075	0.000286366224198898	0.999897365740838	25	65	cell cycle checkpoint	BP	0.0078211781900915	BP cell cycle checkpoint	Pdensi_DN14900_c0_g1d343302, Pdensi_DN15367_c0_g1d525637, Pdensi_DN1733_c0_g1d98645, Pdensi_DN17685_c0_g1d475159, Pdensi_DN19002_c0_g1d406330, Pdensi_DN20072_c0_g1d188476, Pdensi_DN20976_c1_g10, Pdensi_DN21502_c0_g1d221401, Pdensi_DN21750_c0_g1d540941, Pdensi_DN21836_c1_g2, Pdensi_DN21951_c0_g1d66606, Pdensi_DN23717_c2_g2, Pdensi_DN25782_c0_g1d193515, Pdensi_DN25901_c0_g1, Pdensi_DN2657_c0_g1d204…
GO:0050878	0.000288368554762269	0.999990566344195	6	7	regulation of body fluid levels	BP	0.0078409392174051	BP regulation of body fluid levels	Pdensi_DN11112_c0_g1d387695, Pdensi_DN13977_c0_g1d340966, Pdensi_DN16057_c0_g1d183538, Pdensi_DN19803_c0_g1d409969, Pdensi_DN21227_c0_g1d362762, Pdensi_DN23384_c0_g1d303821
GO:0050891	0.000288368554762269	0.999990566344195	6	7	multicellular organismal water homeostasis	BP	0.0078409392174051	BP multicellular organismal water homeostasis	Pdensi_DN11112_c0_g1d387695, Pdensi_DN13977_c0_g1d340966, Pdensi_DN16057_c0_g1d183538, Pdensi_DN19803_c0_g1d409969, Pdensi_DN21227_c0_g1d362762, Pdensi_DN23384_c0_g1d303821
GO:0016887	0.000306014477493208	0.999788917244647	145	582	ATPase activity	MF	0.008302335259954	MF ATPase activity	Pdensi_DN10236_c0_g1d455061, Pdensi_DN10307_c0_g1d209805, Pdensi_DN10387_c0_g1d173149, Pdensi_DN10546_c0_g1d4860, Pdensi_DN10938_c0_g1d387493, Pdensi_DN11283_c0_g1d210457, Pdensi_DN11359_c0_g1d210550, Pdensi_DN12020_c0_g1d5957, Pdensi_DN13500_c0_g2, Pdensi_DN13688_c0_g1d461976, Pdensi_DN13766_c0_g1d392221, Pdensi_DN13884_c0_g1d178580, Pdensi_DN14234_c0_g1d213181, Pdensi_DN14709_c0_g1d53315, Pdens…
GO:0009624	0.000308976310399931	0.999888246705169	25	66	response to nematode	BP	0.00836418652193014	BP response to nematode	Pdensi_DN11823_c0_g1d388823, Pdensi_DN11991_c0_g2, Pdensi_DN12278_c0_g4, Pdensi_DN13327_c0_g2, Pdensi_DN13701_c0_g1d392284, Pdensi_DN15461_c0_g1d214312, Pdensi_DN15830_c0_g1, Pdensi_DN15830_c0_g1d396867, Pdensi_DN16859_c0_g1, Pdensi_DN17975_c0_g1d476518, Pdensi_DN18459_c3_g3, Pdensi_DN19164_c0_g1d218193, Pdensi_DN20617_c0_g4d492304, Pdensi_DN20651_c0_g1d220263, Pdensi_DN22504_c0_g1, Pdensi_DN2367…
GO:0009773	0.000316361064349495	0.999980883989889	7	9	photosynthetic electron transport in photosystem I	BP	0.00854523289012744	BP photosynthetic electron transport in photosystem I	Pdensi_DN16418_c0_g1, Pdensi_DN16657_c1_g1d399093, Pdensi_DN19116_c1_g4, Pdensi_DN19234_c0_g3, Pdensi_DN48293_c0_g1d250334, Pdensi_GG_108756_c0_g1, Pdensi_GG_8757_c0_g1
GO:0030104	0.000337225766333502	0.999929603261453	13	26	water homeostasis	BP	0.00908551633062586	BP water homeostasis	Pdensi_DN11112_c0_g1d387695, Pdensi_DN13977_c0_g1d340966, Pdensi_DN15724_c0_g1d54664, Pdensi_DN16057_c0_g1d183538, Pdensi_DN16632_c1_g1, Pdensi_DN19803_c0_g1d409969, Pdensi_DN21227_c0_g1d362762, Pdensi_DN21947_c2_g2, Pdensi_DN22049_c0_g1d222100, Pdensi_DN23384_c0_g1d303821, Pdensi_DN26441_c0_g1, Pdensi_GG_119558_c0_g1, Pdensi_GG_152863_c0_g1
GO:0045454	0.000338034065093823	0.999845097309501	38	116	cell redox homeostasis	BP	0.00908551633062586	BP cell redox homeostasis	Pdensi_DN1254_c0_g1, Pdensi_DN13615_c0_g1d392086, Pdensi_DN13717_c0_g1d340628, Pdensi_DN13881_c0_g1, Pdensi_DN14806_c0_g1d465250, Pdensi_DN14982_c0_g1d524945, Pdensi_DN15845_c0_g1d277197, Pdensi_DN16170_c0_g1d469184, Pdensi_DN16182_c0_g1d214977, Pdensi_DN16690_c0_g1d528169, Pdensi_DN16774_c0_g1, Pdensi_DN17372_c0_g1d529397, Pdensi_DN17403_c0_g1d401157, Pdensi_DN17829_c0_g2d216588, Pdensi_DN19210_…
GO:1901334	0.000340808734574565	0.999966638662941	8	12	lactone metabolic process	BP	0.00908551633062586	BP lactone metabolic process	Pdensi_DN12267_c0_g1d175845, Pdensi_DN16449_c0_g1, Pdensi_DN18455_c0_g1d404196, Pdensi_DN18455_c0_g5, Pdensi_DN237_c0_g1d202516, Pdensi_GG_120308_c0_g1, Pdensi_GG_33342_c0_g1, Pdensi_GG_75008_c0_g1
GO:1901336	0.000340808734574565	0.999966638662941	8	12	lactone biosynthetic process	BP	0.00908551633062586	BP lactone biosynthetic process	Pdensi_DN12267_c0_g1d175845, Pdensi_DN16449_c0_g1, Pdensi_DN18455_c0_g1d404196, Pdensi_DN18455_c0_g5, Pdensi_DN237_c0_g1d202516, Pdensi_GG_120308_c0_g1, Pdensi_GG_33342_c0_g1, Pdensi_GG_75008_c0_g1
GO:1901600	0.000340808734574565	0.999966638662941	8	12	strigolactone metabolic process	BP	0.00908551633062586	BP strigolactone metabolic process	Pdensi_DN12267_c0_g1d175845, Pdensi_DN16449_c0_g1, Pdensi_DN18455_c0_g1d404196, Pdensi_DN18455_c0_g5, Pdensi_DN237_c0_g1d202516, Pdensi_GG_120308_c0_g1, Pdensi_GG_33342_c0_g1, Pdensi_GG_75008_c0_g1
GO:1901601	0.000340808734574565	0.999966638662941	8	12	strigolactone biosynthetic process	BP	0.00908551633062586	BP strigolactone biosynthetic process	Pdensi_DN12267_c0_g1d175845, Pdensi_DN16449_c0_g1, Pdensi_DN18455_c0_g1d404196, Pdensi_DN18455_c0_g5, Pdensi_DN237_c0_g1d202516, Pdensi_GG_120308_c0_g1, Pdensi_GG_33342_c0_g1, Pdensi_GG_75008_c0_g1
GO:0015267	0.00034241090588007	0.999829372969203	46	148	channel activity	MF	0.0090887119887604	MF channel activity	Pdensi_DN10853_c0_g1d5059, Pdensi_DN11112_c0_g1d387695, Pdensi_DN11580_c0_g1d336377, Pdensi_DN11910_c0_g1d5896, Pdensi_DN13344_c0_g1, Pdensi_DN13977_c0_g1d340966, Pdensi_DN14918_c0_g1, Pdensi_DN15917_c0_g1d397096, Pdensi_DN16057_c0_g1d183538, Pdensi_DN16132_c1_g2, Pdensi_DN17914_c0_g1d402540, Pdensi_DN18034_c1_g1, Pdensi_DN18659_c0_g1d479685, Pdensi_DN19626_c2_g1, Pdensi_DN19707_c0_g2, Pdensi_DN1…
GO:0022803	0.00034241090588007	0.999829372969203	46	148	passive transmembrane transporter activity	MF	0.0090887119887604	MF passive transmembrane transporter activity	Pdensi_DN10853_c0_g1d5059, Pdensi_DN11112_c0_g1d387695, Pdensi_DN11580_c0_g1d336377, Pdensi_DN11910_c0_g1d5896, Pdensi_DN13344_c0_g1, Pdensi_DN13977_c0_g1d340966, Pdensi_DN14918_c0_g1, Pdensi_DN15917_c0_g1d397096, Pdensi_DN16057_c0_g1d183538, Pdensi_DN16132_c1_g2, Pdensi_DN17914_c0_g1d402540, Pdensi_DN18034_c1_g1, Pdensi_DN18659_c0_g1d479685, Pdensi_DN19626_c2_g1, Pdensi_DN19707_c0_g2, Pdensi_DN1…
GO:0010476	0.000347644878379018	0.999883757921911	22	55	gibberellin mediated signaling pathway	BP	0.00920770873339502	BP gibberellin mediated signaling pathway	Pdensi_DN12491_c0_g1d459331, Pdensi_DN13794_c0_g1d52193, Pdensi_DN13945_c0_g1d341146, Pdensi_DN15429_c0_g1, Pdensi_DN16982_c0_g1d279982, Pdensi_DN18661_c0_g1, Pdensi_DN18670_c0_g1d532266, Pdensi_DN19201_c0_g1d286338, Pdensi_DN19601_c0_g1d534643, Pdensi_DN20193_c0_g1, Pdensi_DN21644_c0_g1, Pdensi_DN21721_c0_g1, Pdensi_DN2386_c0_g1d835, Pdensi_DN27177_c0_g2, Pdensi_DN31394_c0_g1d504182, Pdensi_DN34…
GO:0009813	0.000351800020776889	0.999830824230051	42	133	flavonoid biosynthetic process	BP	0.00929768029048921	BP flavonoid biosynthetic process	Pdensi_DN10769_c0_g1d267536, Pdensi_DN13864_c0_g1, Pdensi_DN14029_c0_g1d52451, Pdensi_DN14741_c0_g1d394293, Pdensi_DN14809_c0_g1, Pdensi_DN15109_c0_g1d108947, Pdensi_DN15407_c0_g1d182088, Pdensi_DN15588_c0_g1d9544, Pdensi_DN16262_c1_g1d347133, Pdensi_DN16285_c0_g1d184157, Pdensi_DN16424_c0_g1d215277, Pdensi_DN17378_c0_g1d280994, Pdensi_DN17434_c0_g1, Pdensi_DN17589_c0_g2, Pdensi_DN17788_c0_g1d113…
GO:0042631	0.000374131907788706	0.999882034150393	20	49	cellular response to water deprivation	BP	0.00982736067535386	BP cellular response to water deprivation	Pdensi_DN11585_c0_g1d336306, Pdensi_DN12647_c0_g1d105770, Pdensi_DN14989_c0_g1, Pdensi_DN15548_c0_g4, Pdensi_DN15835_c0_g1d110167, Pdensi_DN16181_c0_g4, Pdensi_DN16434_c0_g1, Pdensi_DN16502_c0_g1d215318, Pdensi_DN17354_c0_g1d473947, Pdensi_DN17873_c0_g1, Pdensi_DN17873_c0_g3, Pdensi_DN19103_c0_g1d533551, Pdensi_DN20741_c2_g2, Pdensi_DN21445_c3_g2, Pdensi_DN21742_c0_g1d419963, Pdensi_DN22705_c1_g1…
GO:0071462	0.000374131907788706	0.999882034150393	20	49	cellular response to water stimulus	BP	0.00982736067535386	BP cellular response to water stimulus	Pdensi_DN11585_c0_g1d336306, Pdensi_DN12647_c0_g1d105770, Pdensi_DN14989_c0_g1, Pdensi_DN15548_c0_g4, Pdensi_DN15835_c0_g1d110167, Pdensi_DN16181_c0_g4, Pdensi_DN16434_c0_g1, Pdensi_DN16502_c0_g1d215318, Pdensi_DN17354_c0_g1d473947, Pdensi_DN17873_c0_g1, Pdensi_DN17873_c0_g3, Pdensi_DN19103_c0_g1d533551, Pdensi_DN20741_c2_g2, Pdensi_DN21445_c3_g2, Pdensi_DN21742_c0_g1d419963, Pdensi_DN22705_c1_g1…
GO:0051187	0.000374245897039081	0.999920930662792	13	26	cofactor catabolic process	BP	0.00982736067535386	BP cofactor catabolic process	Pdensi_DN10616_c0_g1d455771, Pdensi_DN1095_c0_g1d203057, Pdensi_DN12684_c0_g1d51036, Pdensi_DN13335_c0_g1, Pdensi_DN14090_c0_g1d7868, Pdensi_DN14453_c0_g1d342034, Pdensi_DN15968_c0_g1, Pdensi_DN16987_c0_g1d399737, Pdensi_DN19017_c0_g1d14435, Pdensi_DN20173_c0_g2, Pdensi_DN20806_c0_g1d121142, Pdensi_DN24446_c2_g1, Pdensi_DN25615_c3_g4
GO:0015144	0.000388295178989561	0.999851793649991	26	74	carbohydrate transmembrane transporter activity	MF	0.0101744952563012	MF carbohydrate transmembrane transporter activity	Pdensi_DN11585_c0_g1d336306, Pdensi_DN13351_c0_g1d339649, Pdensi_DN13918_c0_g1, Pdensi_DN13997_c2_g1, Pdensi_DN15830_c0_g1, Pdensi_DN15830_c0_g1d396867, Pdensi_DN16834_c0_g1, Pdensi_DN18853_c0_g1d405511, Pdensi_DN19650_c1_g1d359717, Pdensi_DN20217_c2_g3, Pdensi_DN20254_c0_g1d188649, Pdensi_DN20776_c0_g1, Pdensi_DN21369_c1_g1, Pdensi_DN21456_c0_g1d539896, Pdensi_DN21784_c0_g3, Pdensi_DN21802_c0_g3…
GO:0008300	0.000389319171984103	0.99997555835631	7	9	isoprenoid catabolic process	BP	0.0101795757058445	BP isoprenoid catabolic process	Pdensi_DN12721_c0_g1d390380, Pdensi_DN15579_c0_g1d467163, Pdensi_DN16322_c0_g1, Pdensi_DN18313_c0_g1d186880, Pdensi_DN18878_c0_g4, Pdensi_DN3057_c0_g1d260296, Pdensi_GG_151170_c0_g1
GO:0005200	0.000401130831799682	0.999889265256594	17	38	structural constituent of cytoskeleton	MF	0.0104657632888398	MF structural constituent of cytoskeleton	Pdensi_DN14892_c1_g1, Pdensi_DN15515_c0_g2, Pdensi_DN17618_c0_g1, Pdensi_DN19267_c1_g10, Pdensi_DN20362_c0_g6d490465, Pdensi_DN21370_c2_g1, Pdensi_DN22064_c0_g2d422082, Pdensi_DN22064_c0_g3, Pdensi_DN22064_c1_g3, Pdensi_DN24154_c1_g7, Pdensi_DN30518_c0_g1d233971, Pdensi_DN37196_c2_g1, Pdensi_DN37462_c2_g2, Pdensi_GG_12277_c0_g1, Pdensi_GG_124546_c0_g1, Pdensi_GG_24087_c0_g1, Pdensi_GG_78706_c1_g1
GO:0046982	0.000402023360587882	0.99977725823804	59	216	protein heterodimerization activity	MF	0.0104657632888398	MF protein heterodimerization activity	Pdensi_DN11753_c0_g1d388610, Pdensi_DN13180_c1_g1, Pdensi_DN14354_c0_g1d393490, Pdensi_DN15429_c0_g1, Pdensi_DN15774_c0_g1d182744, Pdensi_DN15800_c2_g4, Pdensi_DN16832_c0_g1d185461, Pdensi_DN16964_c0_g3, Pdensi_DN16964_c0_g6, Pdensi_DN18280_c0_g4, Pdensi_DN18429_c0_g4, Pdensi_DN18689_c2_g3, Pdensi_DN19141_c1_g7, Pdensi_DN19162_c0_g1d218186, Pdensi_DN19746_c2_g9, Pdensi_DN20145_c0_g2d488970, Pdens…
GO:0061695	0.000402824779607956	0.9997906458377	50	166	transferase complex, transferring phosphorus-containing groups	CC	0.0104657632888398	CC transferase complex, transferring phosphorus-containing groups	Pdensi_DN12525_c0_g1, Pdensi_DN13835_c0_g2d392407, Pdensi_DN14255_c0_g1d107683, Pdensi_DN14259_c0_g1, Pdensi_DN14731_c0_g1d274697, Pdensi_DN14989_c0_g1, Pdensi_DN15095_c0_g1d465751, Pdensi_DN16137_c0_g1d183863, Pdensi_DN16500_c0_g1d55985, Pdensi_DN17385_c0_g1d57185, Pdensi_DN17542_c0_g1d474704, Pdensi_DN17815_c0_g1, Pdensi_DN18189_c0_g1, Pdensi_DN18907_c0_g1d116359, Pdensi_DN18969_c0_g1, Pdensi_D…
GO:0005507	0.000409780311763139	0.999815410818399	35	112	copper ion binding	MF	0.0106239660954575	MF copper ion binding	Pdensi_DN11539_c0_g1d336199, Pdensi_DN13591_c0_g1, Pdensi_DN147_c0_g1d202455, Pdensi_DN15974_c0_g1d10018, Pdensi_DN16069_c0_g1, Pdensi_DN16145_c1_g1, Pdensi_DN16582_c0_g1, Pdensi_DN17857_c0_g1d352278, Pdensi_DN17952_c0_g1d114223, Pdensi_DN17962_c0_g1d282686, Pdensi_DN18175_c1_g1, Pdensi_DN19583_c0_g1, Pdensi_DN19711_c0_g2, Pdensi_DN20058_c0_g1d119012, Pdensi_DN20117_c1_g1, Pdensi_DN20631_c2_g1, P…
GO:0045158	0.00042240216761653	1	5	5	electron transporter, transferring electrons within cytochrome b6/f complex of photosystem II activity	MF	0.0109066925629125	MF electron transporter, transferring electrons within cytochrome b6/f complex of photosystem II activity	Pdensi_DN17385_c0_g1d216077, Pdensi_DN20567_c2_g1, Pdensi_DN22111_c1_g3, Pdensi_DN24423_c0_g2d554007, Pdensi_DN26700_c2_g3
GO:0009637	0.000422464239369114	0.999870210774485	19	46	response to blue light	BP	0.0109066925629125	BP response to blue light	Pdensi_DN12062_c0_g2, Pdensi_DN12120_c0_g1, Pdensi_DN13335_c0_g1, Pdensi_DN14344_c0_g3, Pdensi_DN14648_c0_g1d53257, Pdensi_DN15641_c0_g7, Pdensi_DN16117_c0_g1d469076, Pdensi_DN19470_c1_g1, Pdensi_DN20651_c0_g1d220263, Pdensi_DN20711_c0_g1d493269, Pdensi_DN20978_c0_g1, Pdensi_DN25689_c0_g3, Pdensi_DN32754_c0_g1d312152, Pdensi_DN47264_c0_g1, Pdensi_DN6421_c0_g1d101100, Pdensi_DN8388_c0_g1d3437, Pde…
GO:0016759	0.000425587060166949	0.999925985803384	11	20	cellulose synthase activity	MF	0.0109412455321327	MF cellulose synthase activity	Pdensi_DN15384_c2_g1, Pdensi_DN16542_c0_g4, Pdensi_DN17724_c0_g1, Pdensi_DN18948_c1_g1d481130, Pdensi_DN19457_c0_g1d408126, Pdensi_DN22565_c1_g2, Pdensi_DN34798_c0_g2, Pdensi_DN38664_c1_g5, Pdensi_GG_120481_c0_g2, Pdensi_GG_152243_c0_g1, Pdensi_GG_53153_c0_g1
GO:0016760	0.000425587060166949	0.999925985803384	11	20	cellulose synthase (UDP-forming) activity	MF	0.0109412455321327	MF cellulose synthase (UDP-forming) activity	Pdensi_DN15384_c2_g1, Pdensi_DN16542_c0_g4, Pdensi_DN17724_c0_g1, Pdensi_DN18948_c1_g1d481130, Pdensi_DN19457_c0_g1d408126, Pdensi_DN22565_c1_g2, Pdensi_DN34798_c0_g2, Pdensi_DN38664_c1_g5, Pdensi_GG_120481_c0_g2, Pdensi_GG_152243_c0_g1, Pdensi_GG_53153_c0_g1
GO:0016128	0.000459761386730091	0.999898702996975	13	27	phytosteroid metabolic process	BP	0.011795091810609	BP phytosteroid metabolic process	Pdensi_DN10989_c0_g1d335310, Pdensi_DN17827_c0_g1, Pdensi_DN17863_c0_g2, Pdensi_DN18892_c0_g1, Pdensi_DN19376_c0_g2, Pdensi_DN20016_c0_g2d289314, Pdensi_DN22345_c0_g1d222514, Pdensi_DN22738_c1_g1, Pdensi_DN24688_c0_g1d72564, Pdensi_DN25137_c0_g1d227012, Pdensi_DN36994_c0_g1d509197, Pdensi_DN6983_c0_g1d263165, Pdensi_GG_94296_c0_g1
GO:0006091	0.000471611780988602	0.999735196426127	61	214	generation of precursor metabolites and energy	BP	0.0120738523387541	BP generation of precursor metabolites and energy	Pdensi_DN10387_c0_g1d173149, Pdensi_DN10713_c0_g1d173641, Pdensi_DN13226_c0_g1, Pdensi_DN13335_c0_g1, Pdensi_DN13537_c0_g1d340122, Pdensi_DN13606_c0_g1d340396, Pdensi_DN14130_c0_g1d341378, Pdensi_DN14461_c1_g1, Pdensi_DN14648_c0_g1d53257, Pdensi_DN14838_c0_g1, Pdensi_DN14891_c0_g1, Pdensi_DN15003_c0_g1d108917, Pdensi_DN15441_c0_g1d214349, Pdensi_DN15697_c0_g1, Pdensi_DN15810_c2_g2, Pdensi_DN16117…
GO:0005773	0.000491366806452437	0.999663508007109	130	525	vacuole	CC	0.012553398224013	CC vacuole	Pdensi_DN10099_c0_g1d386291, Pdensi_DN10620_c0_g1d4883, Pdensi_DN12005_c0_g1d337285, Pdensi_DN12619_c0_g1d6598, Pdensi_DN13428_c0_g1d391662, Pdensi_DN13433_c0_g1, Pdensi_DN13455_c0_g1d106616, Pdensi_DN13455_c0_g2, Pdensi_DN14475_c0_g1d213391, Pdensi_DN147_c0_g1d202455, Pdensi_DN14892_c1_g1, Pdensi_DN14918_c0_g1, Pdensi_DN14989_c0_g1, Pdensi_DN15108_c0_g1d343889, Pdensi_DN15341_c0_g1d275925, Pdens…
GO:0005102	0.000501311102959554	0.999760154380105	39	128	signaling receptor binding	MF	0.0127808275584054	MF signaling receptor binding	Pdensi_DN11998_c0_g1d389096, Pdensi_DN15667_c0_g1d526108, Pdensi_DN16541_c0_g1d215371, Pdensi_DN17363_c0_g1d400882, Pdensi_DN17492_c0_g1d474248, Pdensi_DN17848_c0_g1d476052, Pdensi_DN18117_c1_g1, Pdensi_DN18211_c1_g1, Pdensi_DN18990_c0_g1d59915, Pdensi_DN19256_c0_g1, Pdensi_DN19350_c0_g1d14977, Pdensi_DN19350_c0_g2, Pdensi_DN20327_c1_g1, Pdensi_DN20929_c2_g1, Pdensi_DN218_c0_g1, Pdensi_DN21995_c0…
GO:0015405	0.000526052653100042	0.999699231860132	63	229	P-P-bond-hydrolysis-driven transmembrane transporter activity	MF	0.0133651122063814	MF P-P-bond-hydrolysis-driven transmembrane transporter activity	Pdensi_DN10387_c0_g1d173149, Pdensi_DN13688_c0_g1d461976, Pdensi_DN15048_c0_g1d8997, Pdensi_DN15198_c2_g2, Pdensi_DN15830_c0_g1d396868, Pdensi_DN16145_c1_g1, Pdensi_DN16418_c0_g1, Pdensi_DN16582_c0_g1, Pdensi_DN17399_c0_g1d57131, Pdensi_DN17824_c0_g1d475957, Pdensi_DN17972_c1_g3, Pdensi_DN18056_c0_g2d352659, Pdensi_DN18428_c0_g1d283871, Pdensi_DN18669_c0_g5, Pdensi_DN19256_c0_g1, Pdensi_DN19702_c…
GO:0048037	0.00052640864353602	0.999638379149784	131	526	cofactor binding	MF	0.0133651122063814	MF cofactor binding	Pdensi_DN11178_c0_g1d104168, Pdensi_DN11344_c0_g1d5349, Pdensi_DN12309_c0_g1d269969, Pdensi_DN12400_c0_g1d389834, Pdensi_DN12525_c0_g1, Pdensi_DN12545_c0_g1d459570, Pdensi_DN12974_c0_g1d338910, Pdensi_DN13084_c0_g1, Pdensi_DN13376_c1_g2, Pdensi_DN13823_c0_g1d462655, Pdensi_DN14189_c0_g2, Pdensi_DN14323_c0_g1d179544, Pdensi_DN14508_c0_g1d8354, Pdensi_DN14591_c0_g1d342509, Pdensi_DN14989_c0_g1, Pde…
GO:0006355	0.000572040798303598	0.999546770145547	323	1416	regulation of transcription, DNA-templated	BP	0.0144936700611509	BP regulation of transcription, DNA-templated	Pdensi_DN10618_c0_g1d103684, Pdensi_DN10619_c0_g1d103663, Pdensi_DN10731_c0_g1d267514, Pdensi_DN10979_c0_g1d103979, Pdensi_DN11057_c0_g1d49575, Pdensi_DN11148_c0_g1d335521, Pdensi_DN11298_c0_g1, Pdensi_DN11359_c0_g1d210550, Pdensi_DN11448_c0_g1d388149, Pdensi_DN11753_c0_g1d388610, Pdensi_DN11813_c0_g1d336868, Pdensi_DN11895_c0_g1, Pdensi_DN1194_c0_g1d98292, Pdensi_DN12077_c0_g1d105072, Pdensi_DN1…
GO:0033554	0.000583665724820551	0.999546360891445	275	1205	cellular response to stress	BP	0.0147577170793287	BP cellular response to stress	Pdensi_DN10236_c0_g1d455061, Pdensi_DN10307_c0_g1d209805, Pdensi_DN10546_c0_g1d4860, Pdensi_DN11338_c0_g1, Pdensi_DN11450_c0_g1, Pdensi_DN11585_c0_g1d336306, Pdensi_DN11862_c0_g1d336785, Pdensi_DN11879_c0_g1, Pdensi_DN12647_c0_g1d105770, Pdensi_DN12674_c0_g1d270642, Pdensi_DN12710_c0_g2, Pdensi_DN13082_c0_g1d390874, Pdensi_DN13335_c0_g1, Pdensi_DN13344_c0_g1, Pdensi_DN13467_c0_g1d522696, Pdensi_D…
GO:0048646	0.000589443152703294	0.999674896495754	56	192	anatomical structure formation involved in morphogenesis	BP	0.0148731304148158	BP anatomical structure formation involved in morphogenesis	Pdensi_DN10229_c0_g1d266775, Pdensi_DN11891_c0_g1, Pdensi_DN12005_c0_g1d337285, Pdensi_DN12095_c0_g1d175594, Pdensi_DN12267_c0_g1d175845, Pdensi_DN13394_c0_g1d271800, Pdensi_DN13701_c0_g1d392284, Pdensi_DN13861_c0_g1, Pdensi_DN14452_c0_g1d274013, Pdensi_DN16084_c0_g1d214889, Pdensi_DN16340_c0_g2, Pdensi_DN16449_c0_g1, Pdensi_DN16881_c0_g1, Pdensi_DN17001_c0_g3, Pdensi_DN17691_c0_g2d401637, Pdensi…
GO:0016746	0.00060484059398239	0.999611748994235	95	357	transferase activity, transferring acyl groups	MF	0.0152303084271172	MF transferase activity, transferring acyl groups	Pdensi_DN10400_c0_g1d519127, Pdensi_DN10731_c0_g1d267514, Pdensi_DN11788_c0_g1d5668, Pdensi_DN12647_c0_g2, Pdensi_DN13433_c0_g1, Pdensi_DN13537_c0_g1d461758, Pdensi_DN14040_c0_g1d213034, Pdensi_DN14115_c0_g2, Pdensi_DN14424_c0_g1d213386, Pdensi_DN14937_c0_g1, Pdensi_DN15053_c0_g4, Pdensi_DN15341_c0_g1d344263, Pdensi_DN15341_c0_g2, Pdensi_DN15439_c0_g1d54251, Pdensi_DN15837_c1_g1, Pdensi_DN16158_c…
GO:0009772	0.000623097352764635	0.999962990093632	6	8	photosynthetic electron transport in photosystem II	BP	0.0156578746658867	BP photosynthetic electron transport in photosystem II	Pdensi_DN10387_c0_g1d173149, Pdensi_DN14838_c0_g1, Pdensi_DN16418_c0_g1, Pdensi_DN19353_c2_g1, Pdensi_DN21848_c0_g4, Pdensi_DN9299_c0_g1
GO:0071496	0.000626493092082286	0.999671209066914	48	162	cellular response to external stimulus	BP	0.0157110118368202	BP cellular response to external stimulus	Pdensi_DN11585_c0_g1d336306, Pdensi_DN12647_c0_g1d105770, Pdensi_DN12710_c0_g2, Pdensi_DN13082_c0_g1d390874, Pdensi_DN13335_c0_g1, Pdensi_DN14989_c0_g1, Pdensi_DN15548_c0_g4, Pdensi_DN15835_c0_g1d110167, Pdensi_DN16069_c0_g1, Pdensi_DN16121_c0_g1d397815, Pdensi_DN16149_c0_g1d527092, Pdensi_DN16181_c0_g4, Pdensi_DN16434_c0_g1, Pdensi_DN16502_c0_g1d215318, Pdensi_DN17354_c0_g1d473947, Pdensi_DN1770…
GO:1903506	0.000637043834315527	0.99949427828629	323	1418	regulation of nucleic acid-templated transcription	BP	0.0159105265584752	BP regulation of nucleic acid-templated transcription	Pdensi_DN10618_c0_g1d103684, Pdensi_DN10619_c0_g1d103663, Pdensi_DN10731_c0_g1d267514, Pdensi_DN10979_c0_g1d103979, Pdensi_DN11057_c0_g1d49575, Pdensi_DN11148_c0_g1d335521, Pdensi_DN11298_c0_g1, Pdensi_DN11359_c0_g1d210550, Pdensi_DN11448_c0_g1d388149, Pdensi_DN11753_c0_g1d388610, Pdensi_DN11813_c0_g1d336868, Pdensi_DN11895_c0_g1, Pdensi_DN1194_c0_g1d98292, Pdensi_DN12077_c0_g1d105072, Pdensi_DN1…
GO:2001141	0.000637043834315527	0.99949427828629	323	1418	regulation of RNA biosynthetic process	BP	0.0159105265584752	BP regulation of RNA biosynthetic process	Pdensi_DN10618_c0_g1d103684, Pdensi_DN10619_c0_g1d103663, Pdensi_DN10731_c0_g1d267514, Pdensi_DN10979_c0_g1d103979, Pdensi_DN11057_c0_g1d49575, Pdensi_DN11148_c0_g1d335521, Pdensi_DN11298_c0_g1, Pdensi_DN11359_c0_g1d210550, Pdensi_DN11448_c0_g1d388149, Pdensi_DN11753_c0_g1d388610, Pdensi_DN11813_c0_g1d336868, Pdensi_DN11895_c0_g1, Pdensi_DN1194_c0_g1d98292, Pdensi_DN12077_c0_g1d105072, Pdensi_DN1…
GO:0009407	0.000642271718095473	0.999862348811227	12	25	toxin catabolic process	BP	0.0159760204442288	BP toxin catabolic process	Pdensi_DN16053_c0_g1d214908, Pdensi_DN16473_c2_g2, Pdensi_DN19103_c0_g1d533551, Pdensi_DN19298_c2_g1, Pdensi_DN19659_c1_g1, Pdensi_DN19659_c1_g2d359623, Pdensi_DN21220_c1_g1, Pdensi_DN26107_c1_g1, Pdensi_DN38795_c1_g3, Pdensi_DN38795_c1_g4, Pdensi_DN41939_c0_g1, Pdensi_GG_103994_c0_g1
GO:0090487	0.000642271718095473	0.999862348811227	12	25	secondary metabolite catabolic process	BP	0.0159760204442288	BP secondary metabolite catabolic process	Pdensi_DN16053_c0_g1d214908, Pdensi_DN16473_c2_g2, Pdensi_DN19103_c0_g1d533551, Pdensi_DN19298_c2_g1, Pdensi_DN19659_c1_g1, Pdensi_DN19659_c1_g2d359623, Pdensi_DN21220_c1_g1, Pdensi_DN26107_c1_g1, Pdensi_DN38795_c1_g3, Pdensi_DN38795_c1_g4, Pdensi_DN41939_c0_g1, Pdensi_GG_103994_c0_g1
GO:0015399	0.000668179159298351	0.999613705026876	63	231	primary active transmembrane transporter activity	MF	0.0165868037054164	MF primary active transmembrane transporter activity	Pdensi_DN10387_c0_g1d173149, Pdensi_DN13688_c0_g1d461976, Pdensi_DN15048_c0_g1d8997, Pdensi_DN15198_c2_g2, Pdensi_DN15830_c0_g1d396868, Pdensi_DN16145_c1_g1, Pdensi_DN16418_c0_g1, Pdensi_DN16582_c0_g1, Pdensi_DN17399_c0_g1d57131, Pdensi_DN17824_c0_g1d475957, Pdensi_DN17972_c1_g3, Pdensi_DN18056_c0_g2d352659, Pdensi_DN18428_c0_g1d283871, Pdensi_DN18669_c0_g5, Pdensi_DN19256_c0_g1, Pdensi_DN19702_c…
GO:0050801	0.000673635172374937	0.999602501973432	68	244	ion homeostasis	BP	0.016688460846129	BP ion homeostasis	Pdensi_DN11112_c0_g1d387695, Pdensi_DN11580_c0_g1d336377, Pdensi_DN11910_c0_g1d5896, Pdensi_DN11991_c0_g2, Pdensi_DN12300_c0_g1d105477, Pdensi_DN13977_c0_g1d340966, Pdensi_DN14033_c0_g2, Pdensi_DN14065_c0_g1d463100, Pdensi_DN14541_c0_g1d342339, Pdensi_DN14628_c0_g1d274346, Pdensi_DN14892_c1_g1, Pdensi_DN14918_c0_g1, Pdensi_DN15198_c2_g2, Pdensi_DN15218_c0_g1d181552, Pdensi_DN15461_c0_g1d214312, P…
GO:0006817	0.00068037403856985	0.999826921450259	14	32	phosphate ion transport	BP	0.0168214250705284	BP phosphate ion transport	Pdensi_DN14428_c0_g1d179777, Pdensi_DN17345_c0_g1d185972, Pdensi_DN19172_c0_g1d218115, Pdensi_DN20436_c1_g2, Pdensi_DN22056_c0_g1d190192, Pdensi_DN22185_c0_g2d222254, Pdensi_DN24382_c1_g2d133377, Pdensi_DN25000_c0_g1d498652, Pdensi_DN25080_c1_g2, Pdensi_DN26597_c0_g2, Pdensi_DN36508_c0_g1d31865, Pdensi_GG_104354_c0_g1, Pdensi_GG_4229_c0_g1, Pdensi_GG_85785_c0_g1
GO:0031540	0.000682578764349347	0.99994114617867	7	10	regulation of anthocyanin biosynthetic process	BP	0.0168419786463099	BP regulation of anthocyanin biosynthetic process	Pdensi_DN11891_c0_g1, Pdensi_DN13335_c0_g1, Pdensi_DN19900_c1_g1, Pdensi_DN20436_c0_g1d290805, Pdensi_DN20496_c0_g1, Pdensi_DN22308_c0_g1d222515, Pdensi_GG_109998_c0_g1
GO:0005372	0.000696558871623576	0.999882967425924	10	18	water transmembrane transporter activity	MF	0.0171180389633666	MF water transmembrane transporter activity	Pdensi_DN19626_c2_g1, Pdensi_DN19707_c0_g2, Pdensi_DN19896_c0_g1, Pdensi_DN21923_c1_g1, Pdensi_DN22000_c1_g2, Pdensi_DN23166_c0_g1d547330, Pdensi_DN38826_c1_g3, Pdensi_DN9466_c0_g1d385560, Pdensi_GG_121462_c1_g1, Pdensi_GG_72960_c0_g1
GO:0015250	0.000696558871623576	0.999882967425924	10	18	water channel activity	MF	0.0171180389633666	MF water channel activity	Pdensi_DN19626_c2_g1, Pdensi_DN19707_c0_g2, Pdensi_DN19896_c0_g1, Pdensi_DN21923_c1_g1, Pdensi_DN22000_c1_g2, Pdensi_DN23166_c0_g1d547330, Pdensi_DN38826_c1_g3, Pdensi_DN9466_c0_g1d385560, Pdensi_GG_121462_c1_g1, Pdensi_GG_72960_c0_g1
GO:0032544	0.000703792470956813	0.999957122417797	6	8	plastid translation	BP	0.0172612141426868	BP plastid translation	Pdensi_DN10938_c0_g1d173901, Pdensi_DN14989_c0_g1, Pdensi_DN19341_c0_g1, Pdensi_DN20693_c0_g1d413532, Pdensi_DN21052_c0_g1d415852, Pdensi_GG_79600_c0_g1
GO:0008171	0.000715300399771718	0.999726999976009	24	67	O-methyltransferase activity	MF	0.0174737625371411	MF O-methyltransferase activity	Pdensi_DN13267_c0_g2d339581, Pdensi_DN14741_c0_g1d394293, Pdensi_DN15532_c0_g1d109655, Pdensi_DN15659_c1_g3, Pdensi_DN16271_c1_g1, Pdensi_DN16405_c0_g1, Pdensi_DN16405_c0_g3, Pdensi_DN16779_c0_g2, Pdensi_DN17656_c0_g1d186236, Pdensi_DN19256_c0_g1, Pdensi_DN19334_c0_g1, Pdensi_DN19743_c0_g2, Pdensi_DN20231_c0_g1, Pdensi_DN20354_c0_g1d412379, Pdensi_DN20551_c0_g5, Pdensi_DN20780_c1_g1, Pdensi_DN234…
GO:0005982	0.000715308553669155	0.999727825231034	24	66	starch metabolic process	BP	0.0174737625371411	BP starch metabolic process	Pdensi_DN10695_c0_g1d49277, Pdensi_DN12862_c0_g1, Pdensi_DN13222_c0_g2d7189, Pdensi_DN15544_c0_g1d182222, Pdensi_DN19220_c0_g1d357855, Pdensi_DN19962_c2_g1, Pdensi_DN19962_c2_g3, Pdensi_DN20300_c0_g1d62840, Pdensi_DN20300_c0_g1d62841, Pdensi_DN20300_c0_g1d62842, Pdensi_DN20679_c4_g5d492884, Pdensi_DN21997_c1_g3, Pdensi_DN22097_c0_g1d298406, Pdensi_DN22335_c2_g1d423747, Pdensi_DN23018_c1_g2, Pdens…
GO:0070192	0.000719961418038153	0.999849956052817	12	23	chromosome organization involved in meiotic cell cycle	BP	0.0175441977566987	BP chromosome organization involved in meiotic cell cycle	Pdensi_DN10546_c0_g1d4860, Pdensi_DN11450_c0_g1, Pdensi_DN14018_c0_g1, Pdensi_DN1733_c0_g1d98645, Pdensi_DN19314_c0_g5, Pdensi_DN21556_c0_g2, Pdensi_DN25252_c1_g7, Pdensi_DN2657_c0_g1d204083, Pdensi_DN35765_c0_g1, Pdensi_DN36671_c0_g6, Pdensi_DN6398_c0_g1, Pdensi_DN7254_c0_g1d207503
GO:1901615	0.000722259683625694	0.999554151395642	79	292	organic hydroxy compound metabolic process	BP	0.0175441977566987	BP organic hydroxy compound metabolic process	Pdensi_DN10989_c0_g1d335310, Pdensi_DN11879_c0_g1, Pdensi_DN12282_c0_g1d211398, Pdensi_DN12945_c0_g1d212100, Pdensi_DN13005_c0_g1d339187, Pdensi_DN13084_c0_g1, Pdensi_DN13973_c0_g6, Pdensi_DN14199_c0_g1d7958, Pdensi_DN14741_c0_g1d394293, Pdensi_DN15169_c0_g2d275555, Pdensi_DN15588_c0_g1d9544, Pdensi_DN15659_c1_g3, Pdensi_DN15715_c0_g1d277050, Pdensi_DN15825_c0_g1d397026, Pdensi_DN16322_c0_g1, Pde…
GO:0010374	0.000722483883807618	0.999877975749104	10	18	stomatal complex development	BP	0.0175441977566987	BP stomatal complex development	Pdensi_DN18049_c0_g2, Pdensi_DN20486_c0_g1, Pdensi_DN21202_c0_g1d220982, Pdensi_DN22607_c0_g1d301507, Pdensi_DN26347_c0_g1, Pdensi_DN2854_c0_g1d447410, Pdensi_GG_121618_c0_g1, Pdensi_GG_12411_c1_g1, Pdensi_GG_3300_c0_g1, Pdensi_GG_82308_c0_g1
GO:0016123	0.00072485291001775	0.999955566190929	6	8	xanthophyll biosynthetic process	BP	0.0175669392006871	BP xanthophyll biosynthetic process	Pdensi_DN14793_c0_g1, Pdensi_DN15788_c0_g1d468038, Pdensi_DN18313_c0_g1d186880, Pdensi_DN21227_c0_g1d362762, Pdensi_DN25808_c0_g1d75589, Pdensi_DN33540_c0_g1d436330
GO:0008238	0.000738525280942124	0.999676290639545	31	92	exopeptidase activity	MF	0.0178629891917027	MF exopeptidase activity	Pdensi_DN10620_c0_g1d4883, Pdensi_DN11783_c0_g1d457849, Pdensi_DN12005_c0_g1d337285, Pdensi_DN13433_c0_g1, Pdensi_DN13455_c0_g1d106616, Pdensi_DN13455_c0_g2, Pdensi_DN14620_c0_g3, Pdensi_DN15132_c1_g3, Pdensi_DN15435_c0_g2, Pdensi_DN15723_c1_g1, Pdensi_DN16881_c0_g1, Pdensi_DN17979_c0_g1d58195, Pdensi_DN18207_c1_g3, Pdensi_DN18557_c0_g2, Pdensi_DN18853_c0_g1d217679, Pdensi_DN20260_c0_g2, Pdensi_D…
GO:0000226	0.000756191419390423	0.999628234262407	40	125	microtubule cytoskeleton organization	BP	0.0182542822361905	BP microtubule cytoskeleton organization	Pdensi_DN10202_c0_g1, Pdensi_DN11480_c0_g1d5445, Pdensi_DN13531_c0_g1d522794, Pdensi_DN13701_c0_g1d392284, Pdensi_DN13766_c0_g1d392221, Pdensi_DN14535_c0_g1d274242, Pdensi_DN15515_c0_g2, Pdensi_DN16069_c0_g1, Pdensi_DN16885_c0_g1d215590, Pdensi_DN17550_c0_g1d12277, Pdensi_DN17585_c0_g1, Pdensi_DN18857_c0_g1d285067, Pdensi_DN18887_c5_g2, Pdensi_DN19167_c0_g1d285960, Pdensi_DN19296_c0_g2, Pdensi_DN…
GO:0016641	0.000769244544489524	0.999883520260269	9	16	oxidoreductase activity, acting on the CH-NH2 group of donors, oxygen as acceptor	MF	0.0185328995070236	MF oxidoreductase activity, acting on the CH-NH2 group of donors, oxygen as acceptor	Pdensi_DN15159_c0_g1, Pdensi_DN15974_c0_g1d10018, Pdensi_DN17197_c0_g1d56823, Pdensi_DN18224_c1_g1d353651, Pdensi_DN20117_c1_g1, Pdensi_DN24850_c0_g2d556671, Pdensi_DN40175_c0_g1, Pdensi_DN6498_c0_g1d168628, Pdensi_GG_49155_c0_g1
GO:0102917	0.000772924971572761	0.999951977418068	6	8	(S)-reticuline 7-O-methyltransferase activity	MF	0.0185486867444164	MF (S)-reticuline 7-O-methyltransferase activity	Pdensi_DN13267_c0_g2d339581, Pdensi_DN16271_c1_g1, Pdensi_DN16405_c0_g3, Pdensi_DN20551_c0_g5, Pdensi_DN23444_c0_g1, Pdensi_DN26056_c2_g2
GO:0102918	0.000772924971572761	0.999951977418068	6	8	(R)-reticuline 7-O-methyltransferase activity	MF	0.0185486867444164	MF (R)-reticuline 7-O-methyltransferase activity	Pdensi_DN13267_c0_g2d339581, Pdensi_DN16271_c1_g1, Pdensi_DN16405_c0_g3, Pdensi_DN20551_c0_g5, Pdensi_DN23444_c0_g1, Pdensi_DN26056_c2_g2
GO:0000278	0.000792887075044448	0.999689988832267	25	68	mitotic cell cycle	BP	0.0189905746118556	BP mitotic cell cycle	Pdensi_DN10202_c0_g1, Pdensi_DN12166_c0_g1d337469, Pdensi_DN12525_c0_g1, Pdensi_DN15515_c0_g2, Pdensi_DN17385_c0_g1d57185, Pdensi_DN17815_c0_g1, Pdensi_DN18189_c0_g1, Pdensi_DN18969_c0_g1, Pdensi_DN19860_c0_g2d535182, Pdensi_DN20715_c0_g1, Pdensi_DN20739_c0_g3, Pdensi_DN21370_c2_g1, Pdensi_DN21408_c0_g1d65408, Pdensi_DN21836_c1_g2, Pdensi_DN22064_c0_g2d422082, Pdensi_DN22064_c0_g3, Pdensi_DN23531…
GO:0050734	0.000799869467759452	0.999909684457771	8	12	hydroxycinnamoyltransferase activity	MF	0.019120466438858	MF hydroxycinnamoyltransferase activity	Pdensi_DN11788_c0_g1d5668, Pdensi_DN13537_c0_g1d461758, Pdensi_DN14424_c0_g1d213386, Pdensi_DN15341_c0_g1d344263, Pdensi_DN17377_c0_g1, Pdensi_DN22590_c0_g2, Pdensi_DN24552_c1_g1, Pdensi_GG_65695_c0_g1
GO:0010232	0.000823653878085289	0.999897748016592	8	13	vascular transport	BP	0.0196125582659415	BP vascular transport	Pdensi_DN15761_c0_g2, Pdensi_DN17308_c0_g3, Pdensi_DN21564_c0_g2d123398, Pdensi_DN24246_c2_g1, Pdensi_DN24726_c0_g2, Pdensi_DN36474_c0_g1d239638, Pdensi_DN9933_c0_g1d172540, Pdensi_GG_59993_c0_g1
GO:0010233	0.000823653878085289	0.999897748016592	8	13	phloem transport	BP	0.0196125582659415	BP phloem transport	Pdensi_DN15761_c0_g2, Pdensi_DN17308_c0_g3, Pdensi_DN21564_c0_g2d123398, Pdensi_DN24246_c2_g1, Pdensi_DN24726_c0_g2, Pdensi_DN36474_c0_g1d239638, Pdensi_DN9933_c0_g1d172540, Pdensi_GG_59993_c0_g1
GO:0016638	0.000825699621642985	0.999801999850928	13	28	oxidoreductase activity, acting on the CH-NH2 group of donors	MF	0.0196231675585425	MF oxidoreductase activity, acting on the CH-NH2 group of donors	Pdensi_DN14701_c2_g1, Pdensi_DN15159_c0_g1, Pdensi_DN15888_c0_g3, Pdensi_DN15974_c0_g1d10018, Pdensi_DN17197_c0_g1d56823, Pdensi_DN18224_c1_g1d353651, Pdensi_DN19987_c1_g3, Pdensi_DN20117_c1_g1, Pdensi_DN24850_c0_g2d556671, Pdensi_DN26610_c1_g1, Pdensi_DN40175_c0_g1, Pdensi_DN6498_c0_g1d168628, Pdensi_GG_49155_c0_g1
GO:0009642	0.000859702985025266	0.999600377592176	34	107	response to light intensity	BP	0.020391755716373	BP response to light intensity	Pdensi_DN11991_c0_g2, Pdensi_DN12020_c0_g1d5957, Pdensi_DN13606_c0_g1d340396, Pdensi_DN14761_c0_g1d53296, Pdensi_DN14857_c0_g1d342973, Pdensi_DN15368_c0_g1d395832, Pdensi_DN15461_c0_g1d214312, Pdensi_DN15830_c0_g1, Pdensi_DN15830_c0_g1d396867, Pdensi_DN16149_c0_g1d527092, Pdensi_DN17774_c1_g1, Pdensi_DN17822_c0_g1d530500, Pdensi_DN18083_c0_g1, Pdensi_DN18623_c1_g1, Pdensi_DN18907_c0_g1d116359, Pd…
GO:0009914	0.00086849649329069	0.999681456542605	22	59	hormone transport	BP	0.0205479454479853	BP hormone transport	Pdensi_DN11575_c0_g1, Pdensi_DN12062_c0_g2, Pdensi_DN12120_c0_g1, Pdensi_DN13774_c0_g1d462387, Pdensi_DN15388_c0_g1d181844, Pdensi_DN15588_c0_g1d9544, Pdensi_DN15641_c0_g7, Pdensi_DN18753_c1_g3, Pdensi_DN18754_c0_g7, Pdensi_DN18861_c0_g4, Pdensi_DN20264_c0_g2d119506, Pdensi_DN20326_c0_g1d290432, Pdensi_DN20651_c0_g1d220263, Pdensi_DN20847_c0_g1d493876, Pdensi_DN22041_c0_g1d190112, Pdensi_DN24858_…
GO:0031668	0.000869639051415183	0.99954588559091	45	152	cellular response to extracellular stimulus	BP	0.0205479454479853	BP cellular response to extracellular stimulus	Pdensi_DN11585_c0_g1d336306, Pdensi_DN12647_c0_g1d105770, Pdensi_DN12710_c0_g2, Pdensi_DN13082_c0_g1d390874, Pdensi_DN13335_c0_g1, Pdensi_DN14989_c0_g1, Pdensi_DN15548_c0_g4, Pdensi_DN15835_c0_g1d110167, Pdensi_DN16069_c0_g1, Pdensi_DN16121_c0_g1d397815, Pdensi_DN16149_c0_g1d527092, Pdensi_DN16181_c0_g4, Pdensi_DN16434_c0_g1, Pdensi_DN16502_c0_g1d215318, Pdensi_DN17354_c0_g1d473947, Pdensi_DN1770…
GO:0009211	0.000880504612999794	0.999909535186827	7	11	pyrimidine deoxyribonucleoside triphosphate metabolic process	BP	0.0207646693638778	BP pyrimidine deoxyribonucleoside triphosphate metabolic process	Pdensi_DN15551_c0_g1, Pdensi_DN19693_c0_g1d409066, Pdensi_DN22346_c0_g1d424208, Pdensi_DN22961_c0_g2d546367, Pdensi_DN23694_c1_g1, Pdensi_DN47344_c0_g1d249493, Pdensi_GG_10430_c0_g1
GO:0070141	0.000899589686537489	0.999968786592016	5	6	response to UV-A	BP	0.0211334642260713	BP response to UV-A	Pdensi_DN13606_c0_g1d340396, Pdensi_DN18211_c1_g1, Pdensi_DN25039_c1_g2, Pdensi_DN26647_c0_g2, Pdensi_GG_87763_c0_g1
GO:0071492	0.000899589686537489	0.999968786592016	5	6	cellular response to UV-A	BP	0.0211334642260713	BP cellular response to UV-A	Pdensi_DN13606_c0_g1d340396, Pdensi_DN18211_c1_g1, Pdensi_DN25039_c1_g2, Pdensi_DN26647_c0_g2, Pdensi_GG_87763_c0_g1
GO:0102483	0.000901652754188237	0.999816828038033	11	22	scopolin beta-glucosidase activity	MF	0.0211353859321747	MF scopolin beta-glucosidase activity	Pdensi_DN11297_c0_g3, Pdensi_DN13651_c1_g1, Pdensi_DN15785_c0_g1d182690, Pdensi_DN16613_c2_g1, Pdensi_DN17930_c0_g1d114128, Pdensi_DN18921_c0_g1d532902, Pdensi_DN20485_c0_g2, Pdensi_DN20632_c1_g1, Pdensi_DN21642_c0_g1d123714, Pdensi_DN24690_c0_g1d225993, Pdensi_GG_129893_c0_g1
GO:0019725	0.000903418515226873	0.99944717858741	74	271	cellular homeostasis	BP	0.0211353859321747	BP cellular homeostasis	Pdensi_DN11112_c0_g1d387695, Pdensi_DN11580_c0_g1d336377, Pdensi_DN11910_c0_g1d5896, Pdensi_DN12300_c0_g1d105477, Pdensi_DN1254_c0_g1, Pdensi_DN13615_c0_g1d392086, Pdensi_DN13717_c0_g1d340628, Pdensi_DN13881_c0_g1, Pdensi_DN13977_c0_g1d340966, Pdensi_DN14541_c0_g1d342339, Pdensi_DN14806_c0_g1d465250, Pdensi_DN14918_c0_g1, Pdensi_DN14982_c0_g1d524945, Pdensi_DN15198_c2_g2, Pdensi_DN15761_c0_g2, Pd…
GO:0016616	0.000904842013731691	0.999458455324878	68	249	oxidoreductase activity, acting on the CH-OH group of donors, NAD or NADP as acceptor	MF	0.0211353859321747	MF oxidoreductase activity, acting on the CH-OH group of donors, NAD or NADP as acceptor	Pdensi_DN11344_c0_g1d5349, Pdensi_DN12525_c0_g1, Pdensi_DN12684_c0_g1d51036, Pdensi_DN12721_c0_g1d390380, Pdensi_DN12777_c0_g2d460069, Pdensi_DN13005_c0_g1d339187, Pdensi_DN13376_c1_g2, Pdensi_DN14048_c0_g1d213046, Pdensi_DN14323_c0_g1d179544, Pdensi_DN15098_c0_g1d108891, Pdensi_DN15144_c0_g1d109056, Pdensi_DN15588_c0_g1d9544, Pdensi_DN15968_c0_g1, Pdensi_DN16194_c0_g2, Pdensi_DN16455_c0_g1, Pden…
GO:0043492	0.00091511107038015	0.999470972329356	60	220	ATPase activity, coupled to movement of substances	MF	0.0213346141750414	MF ATPase activity, coupled to movement of substances	Pdensi_DN10387_c0_g1d173149, Pdensi_DN13688_c0_g1d461976, Pdensi_DN15048_c0_g1d8997, Pdensi_DN15198_c2_g2, Pdensi_DN15830_c0_g1d396868, Pdensi_DN16145_c1_g1, Pdensi_DN16418_c0_g1, Pdensi_DN16582_c0_g1, Pdensi_DN17399_c0_g1d57131, Pdensi_DN17824_c0_g1d475957, Pdensi_DN17972_c1_g3, Pdensi_DN18428_c0_g1d283871, Pdensi_DN18669_c0_g5, Pdensi_DN19256_c0_g1, Pdensi_DN19702_c4_g3, Pdensi_DN19775_c2_g9, P…
GO:0030422	0.000921012870282476	0.999703550241151	18	45	production of siRNA involved in RNA interference	BP	0.0214314626722467	BP production of siRNA involved in RNA interference	Pdensi_DN14255_c0_g1d107683, Pdensi_DN14383_c0_g1d273702, Pdensi_DN16137_c0_g1d183863, Pdensi_DN16500_c0_g1d55985, Pdensi_DN18444_c0_g1d354132, Pdensi_DN21412_c0_g1d122935, Pdensi_DN21562_c0_g1, Pdensi_DN22596_c1_g1, Pdensi_DN23552_c0_g1d303915, Pdensi_DN24291_c0_g1d225449, Pdensi_DN24748_c1_g1, Pdensi_DN24943_c0_g1d557017, Pdensi_DN25434_c1_g2, Pdensi_DN25848_c2_g8, Pdensi_DN26046_c0_g1, Pdensi_…
GO:0008131	0.000960969085288693	0.999966116625684	5	6	primary amine oxidase activity	MF	0.0221510599490512	MF primary amine oxidase activity	Pdensi_DN15974_c0_g1d10018, Pdensi_DN20117_c1_g1, Pdensi_DN24850_c0_g2d556671, Pdensi_DN40175_c0_g1, Pdensi_DN6498_c0_g1d168628
GO:0052593	0.000960969085288693	0.999966116625684	5	6	tryptamine:oxygen oxidoreductase (deaminating) activity	MF	0.0221510599490512	MF tryptamine:oxygen oxidoreductase (deaminating) activity	Pdensi_DN15974_c0_g1d10018, Pdensi_DN20117_c1_g1, Pdensi_DN24850_c0_g2d556671, Pdensi_DN40175_c0_g1, Pdensi_DN6498_c0_g1d168628
GO:0052594	0.000960969085288693	0.999966116625684	5	6	aminoacetone:oxygen oxidoreductase(deaminating) activity	MF	0.0221510599490512	MF aminoacetone:oxygen oxidoreductase(deaminating) activity	Pdensi_DN15974_c0_g1d10018, Pdensi_DN20117_c1_g1, Pdensi_DN24850_c0_g2d556671, Pdensi_DN40175_c0_g1, Pdensi_DN6498_c0_g1d168628
GO:0052595	0.000960969085288693	0.999966116625684	5	6	aliphatic-amine oxidase activity	MF	0.0221510599490512	MF aliphatic-amine oxidase activity	Pdensi_DN15974_c0_g1d10018, Pdensi_DN20117_c1_g1, Pdensi_DN24850_c0_g2d556671, Pdensi_DN40175_c0_g1, Pdensi_DN6498_c0_g1d168628
GO:0052596	0.000960969085288693	0.999966116625684	5	6	phenethylamine:oxygen oxidoreductase (deaminating) activity	MF	0.0221510599490512	MF phenethylamine:oxygen oxidoreductase (deaminating) activity	Pdensi_DN15974_c0_g1d10018, Pdensi_DN20117_c1_g1, Pdensi_DN24850_c0_g2d556671, Pdensi_DN40175_c0_g1, Pdensi_DN6498_c0_g1d168628
GO:0006544	0.000974726790561825	0.999875488715903	8	13	glycine metabolic process	BP	0.0224214155960056	BP glycine metabolic process	Pdensi_DN14701_c2_g1, Pdensi_DN15820_c0_g1d9909, Pdensi_DN16300_c0_g1, Pdensi_DN18190_c0_g2, Pdensi_DN18686_c0_g1d217541, Pdensi_DN18767_c0_g1d405330, Pdensi_DN19987_c1_g3, Pdensi_DN22037_c0_g1d422242
GO:0000023	0.000976354556655549	0.999897737821037	7	11	maltose metabolic process	BP	0.0224214155960056	BP maltose metabolic process	Pdensi_DN10695_c0_g1d49277, Pdensi_DN19962_c2_g1, Pdensi_DN19962_c2_g3, Pdensi_DN20300_c0_g1d62840, Pdensi_DN20300_c0_g1d62841, Pdensi_DN35011_c0_g1d314094, Pdensi_GG_152382_c0_g1
GO:0043467	0.00100981354977335	0.999791702099989	11	22	regulation of generation of precursor metabolites and energy	BP	0.0231464365623749	BP regulation of generation of precursor metabolites and energy	Pdensi_DN12020_c0_g1d5957, Pdensi_DN14189_c0_g2, Pdensi_DN14857_c0_g1d342973, Pdensi_DN19156_c0_g1d60460, Pdensi_DN19234_c0_g3, Pdensi_DN21368_c0_g1d539398, Pdensi_DN22222_c0_g3, Pdensi_DN29780_c0_g1, Pdensi_DN40099_c2_g2, Pdensi_DN74180_c0_g1, Pdensi_GG_32787_c1_g1
GO:0004170	0.00102065018894394	1	4	4	dUTP diphosphatase activity	MF	0.0232643741022668	MF dUTP diphosphatase activity	Pdensi_DN15551_c0_g1, Pdensi_DN22961_c0_g2d546367, Pdensi_DN23694_c1_g1, Pdensi_GG_10430_c0_g1
GO:0046080	0.00102065018894394	1	4	4	dUTP metabolic process	BP	0.0232643741022668	BP dUTP metabolic process	Pdensi_DN15551_c0_g1, Pdensi_DN22961_c0_g2d546367, Pdensi_DN23694_c1_g1, Pdensi_GG_10430_c0_g1
GO:0046081	0.00102065018894394	1	4	4	dUTP catabolic process	BP	0.0232643741022668	BP dUTP catabolic process	Pdensi_DN15551_c0_g1, Pdensi_DN22961_c0_g2d546367, Pdensi_DN23694_c1_g1, Pdensi_GG_10430_c0_g1
GO:0034637	0.00104158761389554	0.999415977000756	54	186	cellular carbohydrate biosynthetic process	BP	0.0236975675495381	BP cellular carbohydrate biosynthetic process	Pdensi_DN10695_c0_g1d49277, Pdensi_DN12525_c0_g1, Pdensi_DN13537_c0_g1d461758, Pdensi_DN14675_c0_g1d394077, Pdensi_DN15341_c0_g1d344263, Pdensi_DN15384_c2_g1, Pdensi_DN15544_c0_g1d182222, Pdensi_DN16542_c0_g4, Pdensi_DN17377_c0_g1, Pdensi_DN17479_c0_g2, Pdensi_DN17724_c0_g1, Pdensi_DN17761_c0_g1d216447, Pdensi_DN18948_c1_g1d481130, Pdensi_DN19457_c0_g1d408126, Pdensi_DN19843_c0_g1d219141, Pdensi_…
GO:1902578	0.00107637891330904	0.999180372918644	214	927	NA	NA	0.0244211496636309	none	Pdensi_DN10129_c0_g1d386473, Pdensi_DN10387_c0_g1d173149, Pdensi_DN10964_c0_g1, Pdensi_DN11282_c0_g1d174432, Pdensi_DN11575_c0_g1, Pdensi_DN11585_c0_g1d336306, Pdensi_DN11991_c0_g2, Pdensi_DN12062_c0_g2, Pdensi_DN12120_c0_g1, Pdensi_DN12309_c0_g1d269969, Pdensi_DN12352_c0_g1d389636, Pdensi_DN12499_c0_g1d105600, Pdensi_DN12710_c0_g2, Pdensi_DN12919_c0_g1d176994, Pdensi_DN12952_c0_g1d51325, Pdensi_…
GO:0005887	0.00107737437560339	0.999421132026822	47	162	integral component of plasma membrane	CC	0.0244211496636309	CC integral component of plasma membrane	Pdensi_DN12300_c0_g1d105477, Pdensi_DN13344_c0_g1, Pdensi_DN13351_c0_g1d339649, Pdensi_DN13863_c0_g1d392460, Pdensi_DN13918_c0_g1, Pdensi_DN13997_c2_g1, Pdensi_DN15131_c0_g1, Pdensi_DN15986_c0_g1d346054, Pdensi_DN16834_c0_g1, Pdensi_DN17666_c0_g1d281922, Pdensi_DN18207_c1_g2, Pdensi_DN18276_c0_g1d283381, Pdensi_DN18853_c0_g1d405511, Pdensi_DN19650_c1_g1d359717, Pdensi_DN20217_c2_g3, Pdensi_DN2025…
GO:0009266	0.0011384820410137	0.999205905416943	125	510	response to temperature stimulus	BP	0.0257586813080277	BP response to temperature stimulus	Pdensi_DN10236_c0_g1d455061, Pdensi_DN10695_c0_g1d49277, Pdensi_DN10751_c0_g1d49359, Pdensi_DN10855_c0_g1d210150, Pdensi_DN10885_c0_g1d335033, Pdensi_DN11834_c0_g1d336839, Pdensi_DN11991_c0_g2, Pdensi_DN12575_c0_g2, Pdensi_DN12647_c0_g2, Pdensi_DN13084_c0_g1, Pdensi_DN13884_c0_g1d178580, Pdensi_DN14115_c0_g2, Pdensi_DN14288_c0_g1d393278, Pdensi_DN147_c0_g1d202455, Pdensi_DN14879_c0_g1d53497, Pden…
GO:0000076	0.00114687896180533	0.99981521737638	9	16	DNA replication checkpoint	BP	0.0259008779164251	BP DNA replication checkpoint	Pdensi_DN15367_c0_g1d525637, Pdensi_DN20072_c0_g1d188476, Pdensi_DN21836_c1_g2, Pdensi_DN21951_c0_g1d66606, Pdensi_DN37364_c0_g1, Pdensi_DN39729_c0_g1, Pdensi_DN4575_c0_g1d100022, Pdensi_DN73716_c0_g1, Pdensi_DN85438_c0_g1
GO:0010268	0.00117360342877259	0.999802303944588	9	17	brassinosteroid homeostasis	BP	0.0264556964099967	BP brassinosteroid homeostasis	Pdensi_DN10989_c0_g1d335310, Pdensi_DN17827_c0_g1, Pdensi_DN17863_c0_g2, Pdensi_DN19376_c0_g2, Pdensi_DN20016_c0_g2d289314, Pdensi_DN22738_c1_g1, Pdensi_DN24688_c0_g1d72564, Pdensi_DN25137_c0_g1d227012, Pdensi_DN36994_c0_g1d509197
GO:0016131	0.00118295080902726	0.999745268714299	11	23	brassinosteroid metabolic process	BP	0.0266174784790849	BP brassinosteroid metabolic process	Pdensi_DN10989_c0_g1d335310, Pdensi_DN17827_c0_g1, Pdensi_DN17863_c0_g2, Pdensi_DN19376_c0_g2, Pdensi_DN20016_c0_g2d289314, Pdensi_DN22345_c0_g1d222514, Pdensi_DN22738_c1_g1, Pdensi_DN24688_c0_g1d72564, Pdensi_DN25137_c0_g1d227012, Pdensi_DN36994_c0_g1d509197, Pdensi_DN6983_c0_g1d263165
GO:0031573	0.00120624234539806	1	4	4	intra-S DNA damage checkpoint	BP	0.0270870184178434	BP intra-S DNA damage checkpoint	Pdensi_DN15367_c0_g1d525637, Pdensi_DN21750_c0_g1d540941, Pdensi_DN4575_c0_g1d100022, Pdensi_DN6398_c0_g1
GO:0009620	0.00120823608208109	0.99922750470375	83	320	response to fungus	BP	0.0270870184178434	BP response to fungus	Pdensi_DN11879_c0_g1, Pdensi_DN12278_c0_g4, Pdensi_DN13092_c0_g1d177216, Pdensi_DN13293_c0_g1d461084, Pdensi_DN13394_c0_g1d271800, Pdensi_DN13918_c0_g1, Pdensi_DN14091_c0_g1d213054, Pdensi_DN14255_c0_g1d107683, Pdensi_DN15094_c1_g3d465823, Pdensi_DN15098_c0_g1d108891, Pdensi_DN15865_c0_g1d9959, Pdensi_DN15992_c0_g3, Pdensi_DN16310_c0_g1, Pdensi_DN16496_c2_g1, Pdensi_DN16510_c0_g1d111483, Pdensi_D…
GO:0009833	0.00129864705988058	0.999722802721105	11	22	plant-type primary cell wall biogenesis	BP	0.0290607826556854	BP plant-type primary cell wall biogenesis	Pdensi_DN15384_c2_g1, Pdensi_DN16542_c0_g4, Pdensi_DN17724_c0_g1, Pdensi_DN18948_c1_g1d481130, Pdensi_DN19457_c0_g1d408126, Pdensi_DN22565_c1_g2, Pdensi_DN34798_c0_g2, Pdensi_DN38664_c1_g5, Pdensi_GG_120481_c0_g2, Pdensi_GG_152243_c0_g1, Pdensi_GG_53153_c0_g1
GO:0071669	0.00132003354575196	0.999346773850806	37	118	plant-type cell wall organization or biogenesis	BP	0.0294730069709549	BP plant-type cell wall organization or biogenesis	Pdensi_DN12969_c0_g1d51365, Pdensi_DN15094_c1_g3d465823, Pdensi_DN15384_c2_g1, Pdensi_DN15773_c0_g1d468033, Pdensi_DN16542_c0_g4, Pdensi_DN17479_c0_g2, Pdensi_DN17724_c0_g1, Pdensi_DN17848_c0_g1d476052, Pdensi_DN17852_c0_g1d282283, Pdensi_DN18661_c2_g3, Pdensi_DN18759_c0_g1d13953, Pdensi_DN18948_c1_g1d481130, Pdensi_DN19457_c0_g1d408126, Pdensi_DN20275_c0_g1d119663, Pdensi_DN21136_c0_g1d416219, P…
GO:0055065	0.00132187505781825	0.999278071452957	48	163	metal ion homeostasis	BP	0.0294730069709549	BP metal ion homeostasis	Pdensi_DN11991_c0_g2, Pdensi_DN14065_c0_g1d463100, Pdensi_DN14541_c0_g1d342339, Pdensi_DN14628_c0_g1d274346, Pdensi_DN14892_c1_g1, Pdensi_DN14918_c0_g1, Pdensi_DN15218_c0_g1d181552, Pdensi_DN15461_c0_g1d214312, Pdensi_DN15724_c0_g1d54664, Pdensi_DN15761_c0_g2, Pdensi_DN15917_c0_g1d397096, Pdensi_DN16632_c1_g1, Pdensi_DN18034_c1_g1, Pdensi_DN18623_c1_g1, Pdensi_DN19775_c2_g9, Pdensi_DN19787_c0_g2,…
GO:0031012	0.00132749488857109	0.99980923122701	8	14	extracellular matrix	CC	0.0294737543005405	CC extracellular matrix	Pdensi_DN17363_c0_g1d400882, Pdensi_DN17492_c0_g1d474248, Pdensi_DN22169_c0_g1d125273, Pdensi_DN24100_c0_g1, Pdensi_DN25365_c0_g1d23124, Pdensi_DN40307_c0_g1, Pdensi_DN6400_c0_g1d329090, Pdensi_DN9506_c0_g1d333058
GO:0004714	0.00132880736683903	0.999852512120765	7	11	transmembrane receptor protein tyrosine kinase activity	MF	0.0294737543005405	MF transmembrane receptor protein tyrosine kinase activity	Pdensi_DN11891_c0_g1, Pdensi_DN15778_c1_g2d345464, Pdensi_DN22480_c2_g4, Pdensi_DN819_c0_g1d446053, Pdensi_GG_109998_c0_g1, Pdensi_GG_26486_c1_g1, Pdensi_GG_78982_c3_g1
GO:0010119	0.00132911898623493	0.999443572481222	26	74	regulation of stomatal movement	BP	0.0294737543005405	BP regulation of stomatal movement	Pdensi_DN11112_c0_g1d387695, Pdensi_DN13977_c0_g1d340966, Pdensi_DN145_c0_g1d97651, Pdensi_DN16057_c0_g1d183538, Pdensi_DN16132_c1_g2, Pdensi_DN17774_c1_g1, Pdensi_DN19296_c0_g2, Pdensi_DN19319_c0_g1d218367, Pdensi_DN19472_c0_g1, Pdensi_DN19803_c0_g1d409969, Pdensi_DN20264_c0_g2d119506, Pdensi_DN20717_c0_g1d291940, Pdensi_DN21067_c1_g2, Pdensi_DN21067_c1_g4, Pdensi_DN21690_c0_g1d419489, Pdensi_DN…
GO:0031360	0.00135574583851751	1	4	4	intrinsic component of thylakoid membrane	CC	0.0299240503263528	CC intrinsic component of thylakoid membrane	Pdensi_DN20315_c0_g1d412031, Pdensi_DN24735_c1_g6, Pdensi_DN5238_c0_g1d100335, Pdensi_DN7484_c0_g1
GO:0031361	0.00135574583851751	1	4	4	integral component of thylakoid membrane	CC	0.0299240503263528	CC integral component of thylakoid membrane	Pdensi_DN20315_c0_g1d412031, Pdensi_DN24735_c1_g6, Pdensi_DN5238_c0_g1d100335, Pdensi_DN7484_c0_g1
GO:0034754	0.00135674565615691	0.999585293659688	16	38	cellular hormone metabolic process	BP	0.0299240503263528	BP cellular hormone metabolic process	Pdensi_DN13044_c0_g1d460723, Pdensi_DN14741_c0_g1d394293, Pdensi_DN15971_c0_g1d183380, Pdensi_DN15976_c0_g1d526796, Pdensi_DN18493_c1_g2, Pdensi_DN18955_c0_g1d14400, Pdensi_DN19522_c1_g3, Pdensi_DN26139_c0_g1d559879, Pdensi_DN39040_c2_g2, Pdensi_DN4995_c0_g1d1837, Pdensi_DN8865_c0_g1d265108, Pdensi_GG_111520_c0_g1, Pdensi_GG_157653_c0_g1, Pdensi_GG_54617_c0_g1, Pdensi_GG_70084_c0_g1, Pdensi_GG_89…
GO:2000280	0.00140403190798442	0.999426862350559	24	72	regulation of root development	BP	0.0309113883081022	BP regulation of root development	Pdensi_DN10229_c0_g1d266775, Pdensi_DN11891_c0_g1, Pdensi_DN12589_c0_g1d176330, Pdensi_DN14452_c0_g1d274013, Pdensi_DN15724_c0_g1d54664, Pdensi_DN16340_c0_g2, Pdensi_DN16537_c0_g3, Pdensi_DN16632_c1_g1, Pdensi_DN17308_c0_g3, Pdensi_DN20496_c0_g1, Pdensi_DN21947_c2_g2, Pdensi_DN22049_c0_g1d222100, Pdensi_DN22480_c2_g4, Pdensi_DN23723_c0_g3, Pdensi_DN24133_c0_g4, Pdensi_DN25332_c0_g1d74269, Pdensi_…
GO:0015291	0.00140746166203095	0.999103360081731	80	304	secondary active transmembrane transporter activity	MF	0.0309313662392215	MF secondary active transmembrane transporter activity	Pdensi_DN11991_c0_g2, Pdensi_DN12300_c0_g1d105477, Pdensi_DN12352_c0_g1d389636, Pdensi_DN12952_c0_g1d51325, Pdensi_DN13918_c0_g1, Pdensi_DN13997_c2_g1, Pdensi_DN14033_c0_g2, Pdensi_DN14428_c0_g1d179777, Pdensi_DN14673_c0_g1d464608, Pdensi_DN14918_c0_g1, Pdensi_DN15108_c0_g1d343889, Pdensi_DN15218_c0_g1d181552, Pdensi_DN15368_c0_g1d395832, Pdensi_DN15403_c1_g1, Pdensi_DN15461_c0_g1d214312, Pdensi_…
GO:0009270	0.00141605630153772	0.999945071481136	5	6	response to humidity	BP	0.031064576790263	BP response to humidity	Pdensi_DN11112_c0_g1d387695, Pdensi_DN13977_c0_g1d340966, Pdensi_DN16057_c0_g1d183538, Pdensi_DN19803_c0_g1d409969, Pdensi_DN23384_c0_g1d303821
GO:0044281	0.00142499957776877	0.998829162774003	386	1762	small molecule metabolic process	BP	0.031204946111033	BP small molecule metabolic process	Pdensi_DN10387_c0_g1d173149, Pdensi_DN10713_c0_g1d173641, Pdensi_DN10846_c0_g1d335071, Pdensi_DN11042_c0_g1d104080, Pdensi_DN11068_c0_g1d387639, Pdensi_DN11344_c0_g1d5349, Pdensi_DN11506_c0_g1d457563, Pdensi_DN11879_c0_g1, Pdensi_DN12095_c0_g1d175594, Pdensi_DN12249_c0_g1, Pdensi_DN12282_c0_g1d211398, Pdensi_DN12400_c0_g1d389834, Pdensi_DN12525_c0_g1, Pdensi_DN12647_c0_g2, Pdensi_DN12676_c0_g2, P…
GO:0010333	0.00143582772334859	0.999438116102112	22	66	terpene synthase activity	MF	0.0313860167048551	MF terpene synthase activity	Pdensi_DN15316_c1_g8, Pdensi_DN16260_c0_g3d346952, Pdensi_DN18698_c0_g1, Pdensi_DN19094_c0_g3, Pdensi_DN19827_c1_g1, Pdensi_DN21005_c2_g1, Pdensi_DN21005_c2_g2, Pdensi_DN21573_c0_g1d221446, Pdensi_DN22459_c1_g5, Pdensi_DN23707_c0_g1d130847, Pdensi_DN24439_c2_g1, Pdensi_DN24478_c0_g1d133775, Pdensi_DN25320_c1_g3d138011, Pdensi_DN26057_c0_g1d76256, Pdensi_DN26412_c0_g1d229187, Pdensi_DN27057_c0_g1d…
GO:0071163	0.00144957091404319	0.999943443520274	5	6	DNA replication preinitiation complex assembly	BP	0.0316300500336505	BP DNA replication preinitiation complex assembly	Pdensi_DN19324_c0_g1d15073, Pdensi_DN21836_c1_g2, Pdensi_DN21951_c0_g1d66606, Pdensi_DN32608_c0_g1d199694, Pdensi_DN39729_c0_g1
GO:0009877	0.00149954889637162	0.999630580205392	12	27	nodulation	BP	0.0326624655705242	BP nodulation	Pdensi_DN10363_c0_g1, Pdensi_DN13038_c0_g3, Pdensi_DN14091_c0_g1d213054, Pdensi_DN15778_c1_g1d182724, Pdensi_DN15829_c0_g1, Pdensi_DN19623_c0_g1d359959, Pdensi_DN20717_c1_g3, Pdensi_DN22958_c0_g1, Pdensi_DN23026_c0_g1d21334, Pdensi_DN36051_c1_g1, Pdensi_GG_112882_c0_g1, Pdensi_GG_63438_c0_g1
GO:0008324	0.00150398643804139	0.998981479131831	103	412	cation transmembrane transporter activity	MF	0.0327010384569176	MF cation transmembrane transporter activity	Pdensi_DN10387_c0_g1d173149, Pdensi_DN10964_c0_g1, Pdensi_DN11991_c0_g2, Pdensi_DN12171_c0_g1d337482, Pdensi_DN12499_c0_g1d105600, Pdensi_DN12952_c0_g1d51325, Pdensi_DN13344_c0_g1, Pdensi_DN13606_c0_g7, Pdensi_DN13863_c0_g1d392460, Pdensi_DN13918_c0_g1, Pdensi_DN13997_c2_g1, Pdensi_DN14033_c0_g2, Pdensi_DN14065_c0_g1d463100, Pdensi_DN14157_c0_g2, Pdensi_DN14628_c0_g1d274346, Pdensi_DN14673_c0_g1d…
GO:0044275	0.00150949615158089	0.999345958879919	27	80	cellular carbohydrate catabolic process	BP	0.0327627456758168	BP cellular carbohydrate catabolic process	Pdensi_DN10695_c0_g1d49277, Pdensi_DN12857_c1_g1, Pdensi_DN12862_c0_g1, Pdensi_DN13222_c0_g2d7189, Pdensi_DN14864_c0_g1d108554, Pdensi_DN16265_c0_g2, Pdensi_DN17725_c0_g1d57805, Pdensi_DN18550_c1_g1d404671, Pdensi_DN19220_c0_g1d357855, Pdensi_DN19354_c0_g1d60862, Pdensi_DN19354_c0_g2, Pdensi_DN19962_c2_g1, Pdensi_DN19962_c2_g3, Pdensi_DN20300_c0_g1d62840, Pdensi_DN20300_c0_g1d62841, Pdensi_DN2030…
GO:0009413	0.0015786274731776	1	4	4	response to flooding	BP	0.0342026655540228	BP response to flooding	Pdensi_DN16047_c2_g6, Pdensi_DN21165_c0_g1, Pdensi_DN22582_c0_g4, Pdensi_DN26929_c0_g3
GO:0044255	0.00160457862886906	0.998797739321747	179	765	cellular lipid metabolic process	BP	0.0347036115093849	BP cellular lipid metabolic process	Pdensi_DN10846_c0_g1d335071, Pdensi_DN11042_c0_g1d104080, Pdensi_DN11879_c0_g1, Pdensi_DN12095_c0_g1d175594, Pdensi_DN12267_c0_g1d175845, Pdensi_DN12400_c0_g1d389834, Pdensi_DN12647_c0_g2, Pdensi_DN12721_c0_g1d390380, Pdensi_DN12842_c0_g1d212003, Pdensi_DN12945_c0_g1d212100, Pdensi_DN12981_c0_g2, Pdensi_DN13038_c0_g3, Pdensi_DN14040_c0_g1d213034, Pdensi_DN14056_c1_g1d178994, Pdensi_DN14115_c0_g2,…
GO:0010052	0.00160816287472046	0.999761146995258	8	14	guard cell differentiation	BP	0.0347198967124947	BP guard cell differentiation	Pdensi_DN18049_c0_g2, Pdensi_DN20486_c0_g1, Pdensi_DN21202_c0_g1d220982, Pdensi_DN22607_c0_g1d301507, Pdensi_DN26347_c0_g1, Pdensi_GG_12411_c1_g1, Pdensi_GG_3300_c0_g1, Pdensi_GG_82308_c0_g1
GO:0006694	0.00162348142853483	0.999204526782199	35	110	steroid biosynthetic process	BP	0.0349890206645388	BP steroid biosynthetic process	Pdensi_DN12525_c0_g1, Pdensi_DN13376_c1_g2, Pdensi_DN14323_c0_g1d179544, Pdensi_DN15098_c0_g1d108891, Pdensi_DN15588_c0_g1d9544, Pdensi_DN16455_c0_g1, Pdensi_DN17569_c0_g1d401490, Pdensi_DN17589_c0_g2, Pdensi_DN17827_c0_g1, Pdensi_DN18206_c0_g1, Pdensi_DN18892_c0_g1, Pdensi_DN19711_c0_g2, Pdensi_DN20016_c0_g1, Pdensi_DN21146_c1_g1, Pdensi_DN21322_c0_g1d294658, Pdensi_DN21691_c1_g1, Pdensi_DN21972…
GO:0010319	0.001640747399511	0.999572342625834	13	28	stromule	CC	0.0352990971231638	CC stromule	Pdensi_DN11834_c0_g1d336839, Pdensi_DN14989_c0_g1, Pdensi_DN16418_c0_g1, Pdensi_DN18327_c0_g1d13434, Pdensi_DN18647_c1_g4, Pdensi_DN20674_c0_g1d537558, Pdensi_DN20693_c0_g1d413532, Pdensi_DN24978_c0_g1d226534, Pdensi_DN25243_c0_g3, Pdensi_GG_100046_c0_g1, Pdensi_GG_134544_c0_g1, Pdensi_GG_138477_c0_g1, Pdensi_GG_57214_c0_g1
GO:0006779	0.00169427597301215	0.999353761429571	21	58	porphyrin-containing compound biosynthetic process	BP	0.0363868761069141	BP porphyrin-containing compound biosynthetic process	Pdensi_DN10313_c0_g1d455218, Pdensi_DN11178_c0_g1d104168, Pdensi_DN13077_c0_g1d390972, Pdensi_DN14229_c0_g1d213190, Pdensi_DN15853_c0_g2, Pdensi_DN16617_c0_g1d471155, Pdensi_DN17375_c0_g1, Pdensi_DN17414_c0_g1d57409, Pdensi_DN17584_c0_g1, Pdensi_DN20747_c0_g1d493646, Pdensi_DN20964_c0_g5, Pdensi_DN21690_c1_g3, Pdensi_DN23792_c0_g1d224578, Pdensi_DN24154_c0_g1d71418, Pdensi_DN24254_c0_g1d22304, Pd…
GO:0007165	0.00169819261287532	0.998608154243777	364	1672	signal transduction	BP	0.0364072307896679	BP signal transduction	Pdensi_DN10028_c0_g1d386351, Pdensi_DN10258_c0_g1d266747, Pdensi_DN10540_c0_g1d49214, Pdensi_DN10940_c0_g1d5120, Pdensi_DN11022_c0_g1d210297, Pdensi_DN11112_c0_g1d387695, Pdensi_DN11282_c0_g1d174432, Pdensi_DN11330_c0_g1d457149, Pdensi_DN11575_c0_g1, Pdensi_DN12062_c0_g2, Pdensi_DN12120_c0_g1, Pdensi_DN12151_c0_g1d269622, Pdensi_DN12166_c0_g1d337469, Pdensi_DN12456_c0_g1d6343, Pdensi_DN12491_c0_g…
GO:0016229	0.00171737849354846	0.999250042056545	27	79	steroid dehydrogenase activity	MF	0.0367542974980537	MF steroid dehydrogenase activity	Pdensi_DN12525_c0_g1, Pdensi_DN13376_c1_g2, Pdensi_DN14323_c0_g1d179544, Pdensi_DN15098_c0_g1d108891, Pdensi_DN15588_c0_g1d9544, Pdensi_DN16455_c0_g1, Pdensi_DN17569_c0_g1d401490, Pdensi_DN17589_c0_g2, Pdensi_DN18206_c0_g1, Pdensi_DN19711_c0_g2, Pdensi_DN20016_c0_g1, Pdensi_DN21146_c1_g1, Pdensi_DN21322_c0_g1d294658, Pdensi_DN21691_c1_g1, Pdensi_DN21972_c0_g1d297903, Pdensi_DN22981_c0_g1d21194, P…
GO:0007049	0.00179675362346416	0.9988188608712	87	344	cell cycle	BP	0.0383860447465871	BP cell cycle	Pdensi_DN10202_c0_g1, Pdensi_DN10938_c0_g1d387493, Pdensi_DN11275_c0_g1d387913, Pdensi_DN12077_c0_g1d105072, Pdensi_DN12166_c0_g1d337469, Pdensi_DN12525_c0_g1, Pdensi_DN13531_c0_g1d522794, Pdensi_DN13835_c0_g2d392407, Pdensi_DN14259_c0_g1, Pdensi_DN14731_c0_g1d274697, Pdensi_DN15483_c0_g1d276277, Pdensi_DN15515_c0_g2, Pdensi_DN15674_c0_g1, Pdensi_DN16057_c4_g5, Pdensi_DN16378_c1_g1, Pdensi_DN1653…
GO:0010277	0.00187633306556096	1	4	4	chlorophyllide a oxygenase [overall] activity	MF	0.0399490398581795	MF chlorophyllide a oxygenase [overall] activity	Pdensi_DN10616_c0_g1d455771, Pdensi_DN12129_c0_g1d105271, Pdensi_DN14047_c0_g1d7924, Pdensi_DN24154_c0_g1d71418
GO:0005261	0.0018764288476157	0.999217418962357	24	71	cation channel activity	MF	0.0399490398581795	MF cation channel activity	Pdensi_DN13344_c0_g1, Pdensi_DN14918_c0_g1, Pdensi_DN15917_c0_g1d397096, Pdensi_DN16132_c1_g2, Pdensi_DN17914_c0_g1d402540, Pdensi_DN18034_c1_g1, Pdensi_DN18659_c0_g1d479685, Pdensi_DN19787_c0_g2, Pdensi_DN22024_c0_g1, Pdensi_DN22340_c0_g1d67630, Pdensi_DN22600_c0_g1, Pdensi_DN24695_c2_g1, Pdensi_DN24855_c2_g1, Pdensi_DN24973_c1_g3, Pdensi_DN25402_c0_g2, Pdensi_DN26091_c0_g1d193799, Pdensi_DN2617…
GO:0006869	0.00189257670013923	0.999055968763915	35	117	lipid transport	BP	0.040222994928609	BP lipid transport	Pdensi_DN11282_c0_g1d174432, Pdensi_DN12309_c0_g1d269969, Pdensi_DN12919_c0_g1d176994, Pdensi_DN15440_c0_g1d109497, Pdensi_DN15952_c0_g1d10011, Pdensi_DN17215_c0_g1d350275, Pdensi_DN18226_c0_g1d353366, Pdensi_DN18697_c0_g2, Pdensi_DN18731_c0_g1d115849, Pdensi_DN18910_c0_g1d217830, Pdensi_DN19022_c0_g1d14437, Pdensi_DN19797_c0_g2d61555, Pdensi_DN20453_c0_g6d490799, Pdensi_DN20467_c0_g1d188801, Pde…
GO:0010564	0.00192091320615891	0.998926786094181	48	167	regulation of cell cycle process	BP	0.0407545997355134	BP regulation of cell cycle process	Pdensi_DN10202_c0_g1, Pdensi_DN11448_c0_g1d388149, Pdensi_DN12525_c0_g1, Pdensi_DN14084_c0_g1d341311, Pdensi_DN15367_c0_g1d525637, Pdensi_DN15600_c0_g1d276778, Pdensi_DN16057_c4_g5, Pdensi_DN16536_c0_g1d279066, Pdensi_DN1733_c0_g1d98645, Pdensi_DN17354_c0_g1d473947, Pdensi_DN17385_c0_g1d57185, Pdensi_DN17685_c0_g1d475159, Pdensi_DN17815_c0_g1, Pdensi_DN18189_c0_g1, Pdensi_DN18969_c0_g1, Pdensi_DN…
GO:0009753	0.00193430054062353	0.999027909820937	36	116	response to jasmonic acid	BP	0.0409677504830162	BP response to jasmonic acid	Pdensi_DN10229_c0_g1d266775, Pdensi_DN12309_c0_g1d269969, Pdensi_DN13394_c0_g1d271800, Pdensi_DN14452_c0_g1d274013, Pdensi_DN14673_c0_g1d464608, Pdensi_DN14761_c0_g1d53296, Pdensi_DN16340_c0_g2, Pdensi_DN17691_c0_g2d401637, Pdensi_DN17984_c1_g1, Pdensi_DN18133_c1_g1, Pdensi_DN19035_c4_g1, Pdensi_DN19038_c1_g4, Pdensi_DN19038_c1_g6, Pdensi_DN20128_c0_g1d489148, Pdensi_DN20185_c0_g1d16298, Pdensi_D…
GO:0009706	0.0020028693079412	0.999095326975798	28	85	chloroplast inner membrane	CC	0.0423468729711774	CC chloroplast inner membrane	Pdensi_DN10616_c0_g1d455771, Pdensi_DN11231_c0_g1, Pdensi_DN11585_c0_g1d336306, Pdensi_DN12129_c0_g1d105271, Pdensi_DN12282_c0_g1d211398, Pdensi_DN14047_c0_g1d7924, Pdensi_DN14199_c0_g1d341436, Pdensi_DN14634_c0_g1d464542, Pdensi_DN15613_c0_g1d526148, Pdensi_DN15853_c0_g2, Pdensi_DN16172_c0_g1d277967, Pdensi_DN16923_c0_g2, Pdensi_DN16955_c0_g2, Pdensi_DN17430_c0_g1d474057, Pdensi_DN17618_c0_g1, P…
GO:0009643	0.00201360946144974	0.999870669606111	5	7	photosynthetic acclimation	BP	0.0425006761200656	BP photosynthetic acclimation	Pdensi_DN15368_c0_g1d395832, Pdensi_DN15830_c0_g1, Pdensi_DN15830_c0_g1d396867, Pdensi_DN74180_c0_g1, Pdensi_DN9786_c0_g1
GO:0051119	0.00203831807311222	0.9992016469347	21	61	sugar transmembrane transporter activity	MF	0.0429482723893045	MF sugar transmembrane transporter activity	Pdensi_DN13351_c0_g1d339649, Pdensi_DN13918_c0_g1, Pdensi_DN13997_c2_g1, Pdensi_DN16834_c0_g1, Pdensi_DN18853_c0_g1d405511, Pdensi_DN19650_c1_g1d359717, Pdensi_DN20217_c2_g3, Pdensi_DN20254_c0_g1d188649, Pdensi_DN20776_c0_g1, Pdensi_DN21369_c1_g1, Pdensi_DN21456_c0_g1d539896, Pdensi_DN21784_c0_g3, Pdensi_DN21802_c0_g3, Pdensi_DN24312_c1_g1, Pdensi_DN24699_c0_g1d226118, Pdensi_DN32162_c0_g1d235569…
GO:0047746	0.00208423868469209	1	4	4	chlorophyllase activity	MF	0.0437654434766766	MF chlorophyllase activity	Pdensi_DN14453_c0_g1d342034, Pdensi_DN16987_c0_g1d399737, Pdensi_DN19017_c0_g1d14435, Pdensi_DN24446_c2_g1
GO:0102293	0.00208423868469209	1	4	4	pheophytinase b activity	MF	0.0437654434766766	MF pheophytinase b activity	Pdensi_DN14453_c0_g1d342034, Pdensi_DN16987_c0_g1d399737, Pdensi_DN19017_c0_g1d14435, Pdensi_DN24446_c2_g1
GO:0019900	0.00208826223068666	0.998828589711526	48	166	kinase binding	MF	0.0437749739058299	MF kinase binding	Pdensi_DN11112_c0_g1d387695, Pdensi_DN11560_c0_g3, Pdensi_DN12456_c0_g1d6343, Pdensi_DN12525_c0_g1, Pdensi_DN12826_c0_g1d51242, Pdensi_DN13835_c0_g2d392407, Pdensi_DN13977_c0_g1d340966, Pdensi_DN14259_c0_g1, Pdensi_DN14731_c0_g1d274697, Pdensi_DN16057_c0_g1d183538, Pdensi_DN16057_c4_g5, Pdensi_DN16276_c0_g3d278254, Pdensi_DN16510_c1_g1d471021, Pdensi_DN17385_c0_g1d57185, Pdensi_DN17815_c0_g1, Pde…
GO:0065009	0.00211274703045686	0.998530000857844	111	449	regulation of molecular function	BP	0.044212656714151	BP regulation of molecular function	Pdensi_DN10202_c0_g1, Pdensi_DN10938_c0_g1d387493, Pdensi_DN11275_c0_g1d387913, Pdensi_DN11704_c0_g1, Pdensi_DN12525_c0_g1, Pdensi_DN13335_c0_g1, Pdensi_DN13344_c0_g1, Pdensi_DN13467_c0_g1d522696, Pdensi_DN13835_c0_g2d392407, Pdensi_DN14229_c0_g1d213190, Pdensi_DN14259_c0_g1, Pdensi_DN14541_c0_g1d342339, Pdensi_DN14731_c0_g1d274697, Pdensi_DN14761_c0_g1d53296, Pdensi_DN14892_c1_g1, Pdensi_DN14914…
GO:0009641	0.00214667197370683	0.999796846963764	6	9	shade avoidance	BP	0.0448460620333337	BP shade avoidance	Pdensi_DN19112_c1_g1d285936, Pdensi_DN21266_c0_g4, Pdensi_DN21610_c0_g1d495584, Pdensi_DN25880_c0_g1d193575, Pdensi_DN38372_c0_g2, Pdensi_GG_102419_c0_g1
GO:0009308	0.00216178043729836	0.999004855102074	29	87	amine metabolic process	BP	0.0450848869091663	BP amine metabolic process	Pdensi_DN13044_c0_g1d460723, Pdensi_DN13591_c0_g1, Pdensi_DN13774_c0_g1d462387, Pdensi_DN14572_c0_g1d180080, Pdensi_DN14572_c0_g2d180081, Pdensi_DN15026_c0_g1, Pdensi_DN15521_c0_g1, Pdensi_DN15974_c0_g1d10018, Pdensi_DN16429_c0_g1d111299, Pdensi_DN16619_c0_g1, Pdensi_DN17277_c0_g1d280791, Pdensi_DN18955_c0_g1d14400, Pdensi_DN19522_c1_g3, Pdensi_DN19597_c0_g1d534462, Pdensi_DN19932_c0_g2d62035, Pd…
GO:0030865	0.0021799736554041	0.999436164175678	12	27	cortical cytoskeleton organization	BP	0.0453871255283879	BP cortical cytoskeleton organization	Pdensi_DN13531_c0_g1d522794, Pdensi_DN14535_c0_g1d274242, Pdensi_DN16069_c0_g1, Pdensi_DN16885_c0_g1d215590, Pdensi_DN19167_c0_g1d285960, Pdensi_DN19296_c0_g2, Pdensi_DN21509_c0_g1d65721, Pdensi_DN21627_c0_g1d419167, Pdensi_DN22417_c2_g3, Pdensi_DN2469_c0_g1d203990, Pdensi_DN37508_c0_g1, Pdensi_GG_140227_c0_g2
GO:0071215	0.00219709679388524	0.99935356060974	14	33	cellular response to abscisic acid stimulus	BP	0.0456660982769741	BP cellular response to abscisic acid stimulus	Pdensi_DN10236_c0_g1d455061, Pdensi_DN12647_c0_g1d105770, Pdensi_DN15548_c0_g4, Pdensi_DN15835_c0_g1d110167, Pdensi_DN16181_c0_g4, Pdensi_DN16434_c0_g1, Pdensi_DN16502_c0_g1d215318, Pdensi_DN20741_c2_g2, Pdensi_DN21445_c3_g2, Pdensi_DN21742_c0_g1d419963, Pdensi_DN22705_c1_g1d545376, Pdensi_DN26775_c0_g4, Pdensi_DN36607_c3_g3, Pdensi_DN39130_c0_g1d150904
GO:0009924	0.00226624036463262	0.999755294869466	6	10	octadecanal decarbonylase activity	MF	0.0468032053066111	MF octadecanal decarbonylase activity	Pdensi_DN13861_c0_g1, Pdensi_DN16817_c0_g1d215591, Pdensi_DN17899_c0_g1d216510, Pdensi_DN26241_c0_g1d193928, Pdensi_GG_37606_c0_g1, Pdensi_GG_93610_c0_g1
GO:0071771	0.00226624036463262	0.999755294869466	6	10	aldehyde decarbonylase activity	MF	0.0468032053066111	MF aldehyde decarbonylase activity	Pdensi_DN13861_c0_g1, Pdensi_DN16817_c0_g1d215591, Pdensi_DN17899_c0_g1d216510, Pdensi_DN26241_c0_g1d193928, Pdensi_GG_37606_c0_g1, Pdensi_GG_93610_c0_g1
GO:1990465	0.00226624036463262	0.999755294869466	6	10	aldehyde oxygenase (deformylating) activity	MF	0.0468032053066111	MF aldehyde oxygenase (deformylating) activity	Pdensi_DN13861_c0_g1, Pdensi_DN16817_c0_g1d215591, Pdensi_DN17899_c0_g1d216510, Pdensi_DN26241_c0_g1d193928, Pdensi_GG_37606_c0_g1, Pdensi_GG_93610_c0_g1
GO:1901617	0.00226707200131509	0.998788901726893	41	138	organic hydroxy compound biosynthetic process	BP	0.0468032053066111	BP organic hydroxy compound biosynthetic process	Pdensi_DN11879_c0_g1, Pdensi_DN12282_c0_g1d211398, Pdensi_DN12945_c0_g1d212100, Pdensi_DN13973_c0_g6, Pdensi_DN14199_c0_g1d7958, Pdensi_DN14741_c0_g1d394293, Pdensi_DN15588_c0_g1d9544, Pdensi_DN15659_c1_g3, Pdensi_DN16322_c0_g1, Pdensi_DN17375_c0_g1, Pdensi_DN17827_c0_g1, Pdensi_DN17861_c0_g1d282374, Pdensi_DN18313_c0_g1d186880, Pdensi_DN18372_c0_g1, Pdensi_DN18892_c0_g1, Pdensi_DN18910_c0_g1d285…
GO:0008395	0.00230105534136706	0.999778926714714	6	9	steroid hydroxylase activity	MF	0.0474249439515701	MF steroid hydroxylase activity	Pdensi_DN10989_c0_g1d335310, Pdensi_DN17863_c0_g2, Pdensi_DN19376_c0_g2, Pdensi_DN20016_c0_g2d289314, Pdensi_DN24688_c0_g1d72564, Pdensi_DN25137_c0_g1d227012
GO:0043229	0.00230977952510762	0.997887233457908	1918	9583	intracellular organelle	CC	0.0475248763697898	CC intracellular organelle	Pdensi_DN10026_c0_g1, Pdensi_DN10080_c0_g1d172654, Pdensi_DN10099_c0_g1d386291, Pdensi_DN10115_c0_g1d172805, Pdensi_DN10129_c0_g1d386473, Pdensi_DN10152_c0_g2d386377, Pdensi_DN10202_c0_g1, Pdensi_DN10229_c0_g1d266775, Pdensi_DN10236_c0_g1d455061, Pdensi_DN10313_c0_g1d455218, Pdensi_DN10347_c0_g1d209793, Pdensi_DN10387_c0_g1d173149, Pdensi_DN10542_c0_g1d209911, Pdensi_DN10546_c0_g1d4860, Pdensi_DN…
GO:0042659	0.00234914169759028	0.999424571117982	11	25	regulation of cell fate specification	BP	0.0482538101131484	BP regulation of cell fate specification	Pdensi_DN10229_c0_g1d266775, Pdensi_DN14452_c0_g1d274013, Pdensi_DN15724_c0_g1d54664, Pdensi_DN16340_c0_g2, Pdensi_DN16537_c0_g3, Pdensi_DN16632_c1_g1, Pdensi_DN21947_c2_g2, Pdensi_DN22049_c0_g1d222100, Pdensi_DN26441_c0_g1, Pdensi_GG_119558_c0_g1, Pdensi_GG_152863_c0_g1
GO:0042538	0.00241194706274008	0.999282396724544	14	33	hyperosmotic salinity response	BP	0.0494610482113404	BP hyperosmotic salinity response	Pdensi_DN10855_c0_g1d210150, Pdensi_DN10885_c0_g1d335033, Pdensi_DN11457_c0_g1, Pdensi_DN14673_c0_g1d464608, Pdensi_DN18313_c0_g1d186880, Pdensi_DN18623_c1_g1, Pdensi_DN18795_c0_g2, Pdensi_DN19843_c1_g1d61774, Pdensi_DN21165_c0_g1, Pdensi_DN22185_c0_g4, Pdensi_DN22640_c0_g1d126873, Pdensi_DN26318_c8_g1, Pdensi_DN38421_c2_g3, Pdensi_GG_58388_c0_g1
GO:0016101	0.0024693888476156	0.999400507656898	11	24	diterpenoid metabolic process	BP	0.0505544498135394	BP diterpenoid metabolic process	Pdensi_DN18574_c0_g1d217376, Pdensi_DN18878_c0_g4, Pdensi_DN19721_c0_g1d118426, Pdensi_DN20772_c0_g1d493131, Pdensi_DN21685_c0_g1d363125, Pdensi_DN24268_c0_g1d225364, Pdensi_DN25735_c0_g6, Pdensi_DN27177_c0_g2, Pdensi_DN3057_c0_g1d260296, Pdensi_GG_110112_c0_g1, Pdensi_GG_124369_c0_g1
GO:0009528	0.00248436318312366	0.998857180209993	28	86	plastid inner membrane	CC	0.0507762428577423	CC plastid inner membrane	Pdensi_DN10616_c0_g1d455771, Pdensi_DN11231_c0_g1, Pdensi_DN11585_c0_g1d336306, Pdensi_DN12129_c0_g1d105271, Pdensi_DN12282_c0_g1d211398, Pdensi_DN14047_c0_g1d7924, Pdensi_DN14199_c0_g1d341436, Pdensi_DN14634_c0_g1d464542, Pdensi_DN15613_c0_g1d526148, Pdensi_DN15853_c0_g2, Pdensi_DN16172_c0_g1d277967, Pdensi_DN16923_c0_g2, Pdensi_DN16955_c0_g2, Pdensi_DN17430_c0_g1d474057, Pdensi_DN17618_c0_g1, P…
GO:0051049	0.00249560009769654	0.998409098907057	72	279	regulation of transport	BP	0.0509210382663106	BP regulation of transport	Pdensi_DN10129_c0_g1d386473, Pdensi_DN13467_c0_g1d522696, Pdensi_DN14892_c1_g1, Pdensi_DN14914_c0_g2, Pdensi_DN15159_c0_g1d214023, Pdensi_DN15354_c3_g6, Pdensi_DN15443_c3_g1, Pdensi_DN15452_c4_g1, Pdensi_DN16132_c1_g2, Pdensi_DN16143_c1_g2, Pdensi_DN16451_c0_g4, Pdensi_DN16537_c0_g1d470760, Pdensi_DN17111_c0_g1, Pdensi_DN17916_c0_g1d402543, Pdensi_DN18163_c2_g1d477425, Pdensi_DN18211_c1_g1, Pdens…
GO:0071484	0.00254956502112235	0.999749506531221	6	9	cellular response to light intensity	BP	0.0519357406213013	BP cellular response to light intensity	Pdensi_DN13606_c0_g1d340396, Pdensi_DN17774_c1_g1, Pdensi_DN18083_c0_g1, Pdensi_DN19472_c0_g1, Pdensi_DN48293_c0_g1d250334, Pdensi_GG_87763_c0_g1
GO:0006865	0.00259658200348249	0.998858775370214	25	77	amino acid transport	BP	0.0528057796164276	BP amino acid transport	Pdensi_DN12499_c0_g1d105600, Pdensi_DN13334_c0_g1, Pdensi_DN15253_c0_g1d344230, Pdensi_DN15620_c0_g2, Pdensi_DN17034_c1_g1, Pdensi_DN17564_c0_g1d281568, Pdensi_DN18459_c3_g3, Pdensi_DN18696_c0_g1d532341, Pdensi_DN19464_c0_g1, Pdensi_DN21493_c0_g1, Pdensi_DN21777_c0_g1d495751, Pdensi_DN23645_c0_g1d70322, Pdensi_DN23815_c2_g1, Pdensi_DN24433_c2_g1, Pdensi_DN25636_c0_g2, Pdensi_DN26227_c0_g2, Pdensi…
GO:0004806	0.00263863326741008	0.999343066770387	11	25	triglyceride lipase activity	MF	0.0535380727162958	MF triglyceride lipase activity	Pdensi_DN12842_c0_g1d212003, Pdensi_DN17804_c0_g1d12690, Pdensi_DN19009_c0_g1, Pdensi_DN19079_c0_g2, Pdensi_DN20271_c1_g2, Pdensi_DN23150_c0_g2d69298, Pdensi_DN23199_c0_g1d547021, Pdensi_DN24768_c0_g1, Pdensi_DN36658_c0_g1d508901, Pdensi_DN5915_c0_g1d168168, Pdensi_GG_152832_c1_g1
GO:0005216	0.00264319784733001	0.998653231469128	35	116	ion channel activity	MF	0.0535380727162958	MF ion channel activity	Pdensi_DN10853_c0_g1d5059, Pdensi_DN11112_c0_g1d387695, Pdensi_DN11580_c0_g1d336377, Pdensi_DN11910_c0_g1d5896, Pdensi_DN13344_c0_g1, Pdensi_DN13977_c0_g1d340966, Pdensi_DN14918_c0_g1, Pdensi_DN15917_c0_g1d397096, Pdensi_DN16057_c0_g1d183538, Pdensi_DN16132_c1_g2, Pdensi_DN17914_c0_g1d402540, Pdensi_DN18034_c1_g1, Pdensi_DN18659_c0_g1d479685, Pdensi_DN19787_c0_g2, Pdensi_DN19803_c0_g1d409969, Pde…
GO:0016108	0.00265005383175337	0.99919524566764	14	34	tetraterpenoid metabolic process	BP	0.0535380727162958	BP tetraterpenoid metabolic process	Pdensi_DN14793_c0_g1, Pdensi_DN15626_c0_g1d54595, Pdensi_DN15788_c0_g1d468038, Pdensi_DN16923_c0_g2, Pdensi_DN18313_c0_g1d186880, Pdensi_DN18892_c0_g1, Pdensi_DN21227_c0_g1d362762, Pdensi_DN2264_c0_g1d259769, Pdensi_DN24895_c0_g2d135527, Pdensi_DN25808_c0_g1d75589, Pdensi_DN28517_c0_g1d196074, Pdensi_DN33540_c0_g1d436330, Pdensi_DN36474_c0_g1d239638, Pdensi_GG_94296_c0_g1
GO:0016116	0.00265005383175337	0.99919524566764	14	34	carotenoid metabolic process	BP	0.0535380727162958	BP carotenoid metabolic process	Pdensi_DN14793_c0_g1, Pdensi_DN15626_c0_g1d54595, Pdensi_DN15788_c0_g1d468038, Pdensi_DN16923_c0_g2, Pdensi_DN18313_c0_g1d186880, Pdensi_DN18892_c0_g1, Pdensi_DN21227_c0_g1d362762, Pdensi_DN2264_c0_g1d259769, Pdensi_DN24895_c0_g2d135527, Pdensi_DN25808_c0_g1d75589, Pdensi_DN28517_c0_g1d196074, Pdensi_DN33540_c0_g1d436330, Pdensi_DN36474_c0_g1d239638, Pdensi_GG_94296_c0_g1
GO:0009913	0.00269208435403604	0.999627499791741	7	12	epidermal cell differentiation	BP	0.0542801128063824	BP epidermal cell differentiation	Pdensi_DN10229_c0_g1d266775, Pdensi_DN14452_c0_g1d274013, Pdensi_DN16340_c0_g2, Pdensi_DN19167_c0_g1d285960, Pdensi_DN20191_c0_g2, Pdensi_DN21627_c0_g1d419167, Pdensi_DN27648_c0_g1d231195
GO:0009687	0.0027061952362034	0.999479127024784	9	17	abscisic acid metabolic process	BP	0.0542801128063824	BP abscisic acid metabolic process	Pdensi_DN16322_c0_g1, Pdensi_DN18313_c0_g1d186880, Pdensi_DN18372_c0_g1, Pdensi_DN20891_c1_g1, Pdensi_DN21227_c0_g1d362762, Pdensi_DN21873_c3_g1d420618, Pdensi_DN22261_c0_g1d542815, Pdensi_GG_151170_c0_g1, Pdensi_GG_55735_c0_g1
GO:0043288	0.0027061952362034	0.999479127024784	9	17	apocarotenoid metabolic process	BP	0.0542801128063824	BP apocarotenoid metabolic process	Pdensi_DN16322_c0_g1, Pdensi_DN18313_c0_g1d186880, Pdensi_DN18372_c0_g1, Pdensi_DN20891_c1_g1, Pdensi_DN21227_c0_g1d362762, Pdensi_DN21873_c3_g1d420618, Pdensi_DN22261_c0_g1d542815, Pdensi_GG_151170_c0_g1, Pdensi_GG_55735_c0_g1
GO:1902644	0.0027061952362034	0.999479127024784	9	17	tertiary alcohol metabolic process	BP	0.0542801128063824	BP tertiary alcohol metabolic process	Pdensi_DN16322_c0_g1, Pdensi_DN18313_c0_g1d186880, Pdensi_DN18372_c0_g1, Pdensi_DN20891_c1_g1, Pdensi_DN21227_c0_g1d362762, Pdensi_DN21873_c3_g1d420618, Pdensi_DN22261_c0_g1d542815, Pdensi_GG_151170_c0_g1, Pdensi_GG_55735_c0_g1
GO:0060918	0.0027089153581918	0.998945363317473	20	56	auxin transport	BP	0.0542801128063824	BP auxin transport	Pdensi_DN11575_c0_g1, Pdensi_DN12062_c0_g2, Pdensi_DN12120_c0_g1, Pdensi_DN13774_c0_g1d462387, Pdensi_DN15388_c0_g1d181844, Pdensi_DN15588_c0_g1d9544, Pdensi_DN15641_c0_g7, Pdensi_DN18753_c1_g3, Pdensi_DN18754_c0_g7, Pdensi_DN18861_c0_g4, Pdensi_DN20264_c0_g2d119506, Pdensi_DN20326_c0_g1d290432, Pdensi_DN20651_c0_g1d220263, Pdensi_DN20847_c0_g1d493876, Pdensi_DN24858_c1_g1, Pdensi_DN24950_c0_g4, …
GO:0033014	0.00286826385972717	0.998813669195304	22	64	tetrapyrrole biosynthetic process	BP	0.0573793143749335	BP tetrapyrrole biosynthetic process	Pdensi_DN10313_c0_g1d455218, Pdensi_DN11178_c0_g1d104168, Pdensi_DN13077_c0_g1d390972, Pdensi_DN14229_c0_g1d213190, Pdensi_DN15853_c0_g2, Pdensi_DN16617_c0_g1d471155, Pdensi_DN17375_c0_g1, Pdensi_DN17414_c0_g1d57409, Pdensi_DN17584_c0_g1, Pdensi_DN20747_c0_g1d493646, Pdensi_DN20964_c0_g5, Pdensi_DN21690_c1_g3, Pdensi_DN23792_c0_g1d224578, Pdensi_DN24154_c0_g1d71418, Pdensi_DN24254_c0_g1d22304, Pd…
GO:0051536	0.00290194373059035	0.998434732300399	40	138	iron-sulfur cluster binding	MF	0.0578642861272024	MF iron-sulfur cluster binding	Pdensi_DN10616_c0_g1d455771, Pdensi_DN10745_c0_g1, Pdensi_DN12129_c0_g1d105271, Pdensi_DN12329_c0_g1d521167, Pdensi_DN12373_c0_g1d521241, Pdensi_DN13036_c0_g1d271206, Pdensi_DN14047_c0_g1d7924, Pdensi_DN14056_c1_g1d178994, Pdensi_DN14234_c0_g1d213181, Pdensi_DN14709_c0_g1d53315, Pdensi_DN15888_c0_g3, Pdensi_DN16087_c1_g1, Pdensi_DN17385_c0_g1d216077, Pdensi_DN17840_c0_g1d113894, Pdensi_DN17887_c0…
GO:0051540	0.00290194373059035	0.998434732300399	40	138	metal cluster binding	MF	0.0578642861272024	MF metal cluster binding	Pdensi_DN10616_c0_g1d455771, Pdensi_DN10745_c0_g1, Pdensi_DN12129_c0_g1d105271, Pdensi_DN12329_c0_g1d521167, Pdensi_DN12373_c0_g1d521241, Pdensi_DN13036_c0_g1d271206, Pdensi_DN14047_c0_g1d7924, Pdensi_DN14056_c1_g1d178994, Pdensi_DN14234_c0_g1d213181, Pdensi_DN14709_c0_g1d53315, Pdensi_DN15888_c0_g3, Pdensi_DN16087_c1_g1, Pdensi_DN17385_c0_g1d216077, Pdensi_DN17840_c0_g1d113894, Pdensi_DN17887_c0…
GO:1901992	0.00291150067568543	0.999432854200822	9	17	positive regulation of mitotic cell cycle phase transition	BP	0.057960605171965	BP positive regulation of mitotic cell cycle phase transition	Pdensi_DN14084_c0_g1d341311, Pdensi_DN15600_c0_g1d276778, Pdensi_DN16057_c4_g5, Pdensi_DN17354_c0_g1d473947, Pdensi_DN19324_c0_g1d15073, Pdensi_DN19553_c0_g1d534490, Pdensi_DN26078_c0_g1d228423, Pdensi_DN32608_c0_g1d199694, Pdensi_DN7004_c0_g1d263180
GO:0006749	0.002950402119584	0.998986139815649	16	43	glutathione metabolic process	BP	0.0586398398581177	BP glutathione metabolic process	Pdensi_DN13433_c0_g1, Pdensi_DN16053_c0_g1d214908, Pdensi_DN16473_c2_g2, Pdensi_DN19103_c0_g1d533551, Pdensi_DN19298_c2_g1, Pdensi_DN19514_c0_g3d484775, Pdensi_DN19659_c1_g1, Pdensi_DN19659_c1_g2d359623, Pdensi_DN21220_c1_g1, Pdensi_DN21723_c0_g1d420031, Pdensi_DN26107_c1_g1, Pdensi_DN38795_c1_g3, Pdensi_DN38795_c1_g4, Pdensi_DN41939_c0_g1, Pdensi_DN4429_c0_g1d205605, Pdensi_GG_103994_c0_g1
GO:2000652	0.00298554170074114	0.999696311130255	6	9	regulation of secondary cell wall biogenesis	BP	0.0592422295731207	BP regulation of secondary cell wall biogenesis	Pdensi_DN11891_c0_g1, Pdensi_DN14577_c1_g1, Pdensi_DN15094_c1_g3d465823, Pdensi_DN24261_c1_g2, Pdensi_DN8834_c0_g1d102616, Pdensi_GG_109998_c0_g1
GO:0016829	0.00299409603888626	0.997917976522222	103	425	lyase activity	MF	0.059315993093477	MF lyase activity	Pdensi_DN10313_c0_g1d455218, Pdensi_DN12400_c0_g1d389834, Pdensi_DN13376_c1_g2, Pdensi_DN13470_c0_g1d391777, Pdensi_DN13591_c0_g1, Pdensi_DN13774_c0_g1d392336, Pdensi_DN13823_c0_g1d462655, Pdensi_DN13861_c0_g1, Pdensi_DN14189_c0_g2, Pdensi_DN14572_c0_g1d180080, Pdensi_DN14572_c0_g2d180081, Pdensi_DN15003_c0_g1d108917, Pdensi_DN15296_c0_g1d466330, Pdensi_DN15316_c1_g8, Pdensi_DN15501_c0_g3, Pdensi…
GO:0099402	0.00300790132771305	0.997953867355159	93	368	plant organ development	BP	0.05947117435553	BP plant organ development	Pdensi_DN10527_c0_g1d173309, Pdensi_DN11143_c0_g1d456681, Pdensi_DN11585_c0_g1d336306, Pdensi_DN11998_c0_g1d389096, Pdensi_DN12300_c0_g1d105477, Pdensi_DN12603_c0_g1d105849, Pdensi_DN12887_c0_g1d176910, Pdensi_DN13368_c0_g1d177692, Pdensi_DN13394_c0_g1d271800, Pdensi_DN14344_c0_g3, Pdensi_DN14709_c0_g1d53315, Pdensi_DN14761_c0_g1d53296, Pdensi_DN147_c0_g1d202455, Pdensi_DN15327_c0_g1, Pdensi_DN15…
GO:0043226	0.00301162841676459	0.997238864181794	1920	9608	organelle	CC	0.05947117435553	CC organelle	Pdensi_DN10026_c0_g1, Pdensi_DN10080_c0_g1d172654, Pdensi_DN10099_c0_g1d386291, Pdensi_DN10115_c0_g1d172805, Pdensi_DN10129_c0_g1d386473, Pdensi_DN10152_c0_g2d386377, Pdensi_DN10202_c0_g1, Pdensi_DN10229_c0_g1d266775, Pdensi_DN10236_c0_g1d455061, Pdensi_DN10313_c0_g1d455218, Pdensi_DN10347_c0_g1d209793, Pdensi_DN10387_c0_g1d173149, Pdensi_DN10542_c0_g1d209911, Pdensi_DN10546_c0_g1d4860, Pdensi_DN…
GO:0003968	0.00301803771271537	0.999454050655064	8	16	RNA-directed 5'-3' RNA polymerase activity	MF	0.0595019235868627	MF RNA-directed 5'-3' RNA polymerase activity	Pdensi_DN14255_c0_g1d107683, Pdensi_DN16137_c0_g1d183863, Pdensi_DN21412_c0_g1d122935, Pdensi_DN21562_c0_g1, Pdensi_DN22596_c1_g1, Pdensi_DN24748_c1_g1, Pdensi_DN25434_c1_g2, Pdensi_DN43605_c0_g1d37465
GO:1905421	0.00308004142687228	0.998930995514045	16	44	regulation of plant organ morphogenesis	BP	0.0606268828535069	BP regulation of plant organ morphogenesis	Pdensi_DN10229_c0_g1d266775, Pdensi_DN11143_c0_g1d456681, Pdensi_DN14452_c0_g1d274013, Pdensi_DN15724_c0_g1d54664, Pdensi_DN16340_c0_g2, Pdensi_DN16537_c0_g3, Pdensi_DN16632_c1_g1, Pdensi_DN17848_c0_g1d476052, Pdensi_DN18133_c1_g1, Pdensi_DN20711_c0_g1d493269, Pdensi_DN21947_c2_g2, Pdensi_DN22049_c0_g1d222100, Pdensi_DN26441_c0_g1, Pdensi_DN41203_c0_g1d35551, Pdensi_GG_119558_c0_g1, Pdensi_GG_152…
GO:0000976	0.00312655888837981	0.998319227882202	39	135	transcription regulatory region sequence-specific DNA binding	MF	0.061443896872118	MF transcription regulatory region sequence-specific DNA binding	Pdensi_DN1386_c0_g1d203205, Pdensi_DN14288_c0_g1d393278, Pdensi_DN14761_c0_g1d53296, Pdensi_DN14863_c0_g1d342967, Pdensi_DN15055_c0_g1d181160, Pdensi_DN15119_c0_g1d53903, Pdensi_DN16982_c0_g1d279982, Pdensi_DN17635_c0_g1, Pdensi_DN17696_c0_g1d281883, Pdensi_DN17836_c0_g1, Pdensi_DN18081_c1_g3, Pdensi_DN18561_c3_g1, Pdensi_DN18588_c0_g2, Pdensi_DN18878_c0_g4, Pdensi_DN19525_c0_g1d218718, Pdensi_DN…
GO:0097306	0.00313239970879864	0.999029376085318	14	34	cellular response to alcohol	BP	0.0614601882063964	BP cellular response to alcohol	Pdensi_DN10236_c0_g1d455061, Pdensi_DN12647_c0_g1d105770, Pdensi_DN15548_c0_g4, Pdensi_DN15835_c0_g1d110167, Pdensi_DN16181_c0_g4, Pdensi_DN16434_c0_g1, Pdensi_DN16502_c0_g1d215318, Pdensi_DN20741_c2_g2, Pdensi_DN21445_c3_g2, Pdensi_DN21742_c0_g1d419963, Pdensi_DN22705_c1_g1d545376, Pdensi_DN26775_c0_g4, Pdensi_DN36607_c3_g3, Pdensi_DN39130_c0_g1d150904
GO:0017111	0.00319983185655968	0.997504834663415	209	918	nucleoside-triphosphatase activity	MF	0.0626829681421586	MF nucleoside-triphosphatase activity	Pdensi_DN10236_c0_g1d455061, Pdensi_DN10307_c0_g1d209805, Pdensi_DN10387_c0_g1d173149, Pdensi_DN10546_c0_g1d4860, Pdensi_DN10938_c0_g1d387493, Pdensi_DN11283_c0_g1d210457, Pdensi_DN11359_c0_g1d210550, Pdensi_DN1182_c0_g1d259126, Pdensi_DN11933_c0_g1, Pdensi_DN12002_c0_g1d337207, Pdensi_DN12020_c0_g1d5957, Pdensi_DN12076_c0_g1d5943, Pdensi_DN12575_c0_g2, Pdensi_DN12604_c0_g1d6601, Pdensi_DN12816_c…
GO:0055080	0.00327243989886465	0.99803518048389	55	200	cation homeostasis	BP	0.0640030789151151	BP cation homeostasis	Pdensi_DN11991_c0_g2, Pdensi_DN12300_c0_g1d105477, Pdensi_DN14033_c0_g2, Pdensi_DN14065_c0_g1d463100, Pdensi_DN14541_c0_g1d342339, Pdensi_DN14628_c0_g1d274346, Pdensi_DN14892_c1_g1, Pdensi_DN14918_c0_g1, Pdensi_DN15198_c2_g2, Pdensi_DN15218_c0_g1d181552, Pdensi_DN15461_c0_g1d214312, Pdensi_DN15724_c0_g1d54664, Pdensi_DN15761_c0_g2, Pdensi_DN15917_c0_g1d397096, Pdensi_DN16632_c1_g1, Pdensi_DN18034…
GO:0008283	0.00340905535192131	0.998629828655003	20	59	cell proliferation	BP	0.0665688627079794	BP cell proliferation	Pdensi_DN13445_c0_g1d51882, Pdensi_DN14576_c2_g1, Pdensi_DN15667_c0_g1d526108, Pdensi_DN17363_c0_g1d400882, Pdensi_DN17385_c0_g1d57185, Pdensi_DN17492_c0_g1d474248, Pdensi_DN17815_c0_g1, Pdensi_DN18334_c0_g1d114947, Pdensi_DN19151_c0_g1d285866, Pdensi_DN218_c0_g1, Pdensi_DN22169_c0_g1d125273, Pdensi_DN23843_c0_g4d550371, Pdensi_DN26698_c0_g2, Pdensi_DN3272_c0_g1d166120, Pdensi_DN34934_c0_g2, Pden…
GO:0010569	0.00342218227489933	0.999641194886741	6	9	regulation of double-strand break repair via homologous recombination	BP	0.0667189526821788	BP regulation of double-strand break repair via homologous recombination	Pdensi_DN14709_c0_g1d53315, Pdensi_DN18203_c0_g2, Pdensi_DN20072_c0_g1d188476, Pdensi_DN23615_c1_g2, Pdensi_DN39387_c0_g1d242333, Pdensi_GG_38916_c0_g1
GO:0016817	0.00343069390917388	0.997294949130627	225	997	hydrolase activity, acting on acid anhydrides	MF	0.0667787292193639	MF hydrolase activity, acting on acid anhydrides	Pdensi_DN10236_c0_g1d455061, Pdensi_DN10307_c0_g1d209805, Pdensi_DN10387_c0_g1d173149, Pdensi_DN10546_c0_g1d4860, Pdensi_DN10938_c0_g1d387493, Pdensi_DN11283_c0_g1d210457, Pdensi_DN11359_c0_g1d210550, Pdensi_DN1182_c0_g1d259126, Pdensi_DN11933_c0_g1, Pdensi_DN12002_c0_g1d337207, Pdensi_DN12020_c0_g1d5957, Pdensi_DN12076_c0_g1d5943, Pdensi_DN12575_c0_g2, Pdensi_DN12604_c0_g1d6601, Pdensi_DN12816_c…
GO:0016462	0.00346717949687964	0.997271484905023	221	978	pyrophosphatase activity	MF	0.0673819685740649	MF pyrophosphatase activity	Pdensi_DN10236_c0_g1d455061, Pdensi_DN10307_c0_g1d209805, Pdensi_DN10387_c0_g1d173149, Pdensi_DN10546_c0_g1d4860, Pdensi_DN10938_c0_g1d387493, Pdensi_DN11283_c0_g1d210457, Pdensi_DN11359_c0_g1d210550, Pdensi_DN1182_c0_g1d259126, Pdensi_DN11933_c0_g1, Pdensi_DN12002_c0_g1d337207, Pdensi_DN12020_c0_g1d5957, Pdensi_DN12076_c0_g1d5943, Pdensi_DN12575_c0_g2, Pdensi_DN12604_c0_g1d6601, Pdensi_DN12816_c…
GO:0009821	0.00351661187268153	0.999455271616944	7	13	alkaloid biosynthetic process	BP	0.0682345117004647	BP alkaloid biosynthetic process	Pdensi_DN13267_c0_g2d339581, Pdensi_DN16271_c1_g1, Pdensi_DN16405_c0_g3, Pdensi_DN19226_c1_g2, Pdensi_DN20551_c0_g5, Pdensi_DN23444_c0_g1, Pdensi_DN26056_c2_g2
GO:0006633	0.00358897304924778	0.99786531114791	52	191	fatty acid biosynthetic process	BP	0.0691925364445912	BP fatty acid biosynthetic process	Pdensi_DN10846_c0_g1d335071, Pdensi_DN11042_c0_g1d104080, Pdensi_DN11879_c0_g1, Pdensi_DN12095_c0_g1d175594, Pdensi_DN12647_c0_g2, Pdensi_DN12981_c0_g2, Pdensi_DN14040_c0_g1d213034, Pdensi_DN14115_c0_g2, Pdensi_DN14628_c0_g1d464486, Pdensi_DN14653_c0_g1d108253, Pdensi_DN15825_c0_g1d397026, Pdensi_DN16483_c0_g1, Pdensi_DN17150_c0_g2d349886, Pdensi_DN17691_c0_g2d401637, Pdensi_DN17954_c0_g1d216668,…
GO:0006244	0.00359419764455717	0.999571035072694	6	10	pyrimidine nucleotide catabolic process	BP	0.0691925364445912	BP pyrimidine nucleotide catabolic process	Pdensi_DN15551_c0_g1, Pdensi_DN19693_c0_g1d409066, Pdensi_DN22961_c0_g2d546367, Pdensi_DN23694_c1_g1, Pdensi_DN47344_c0_g1d249493, Pdensi_GG_10430_c0_g1
GO:0009149	0.00359419764455717	0.999571035072694	6	10	pyrimidine nucleoside triphosphate catabolic process	BP	0.0691925364445912	BP pyrimidine nucleoside triphosphate catabolic process	Pdensi_DN15551_c0_g1, Pdensi_DN19693_c0_g1d409066, Pdensi_DN22961_c0_g2d546367, Pdensi_DN23694_c1_g1, Pdensi_DN47344_c0_g1d249493, Pdensi_GG_10430_c0_g1
GO:0009213	0.00359419764455717	0.999571035072694	6	10	pyrimidine deoxyribonucleoside triphosphate catabolic process	BP	0.0691925364445912	BP pyrimidine deoxyribonucleoside triphosphate catabolic process	Pdensi_DN15551_c0_g1, Pdensi_DN19693_c0_g1d409066, Pdensi_DN22961_c0_g2d546367, Pdensi_DN23694_c1_g1, Pdensi_DN47344_c0_g1d249493, Pdensi_GG_10430_c0_g1
GO:0009223	0.00359419764455717	0.999571035072694	6	10	pyrimidine deoxyribonucleotide catabolic process	BP	0.0691925364445912	BP pyrimidine deoxyribonucleotide catabolic process	Pdensi_DN15551_c0_g1, Pdensi_DN19693_c0_g1d409066, Pdensi_DN22961_c0_g2d546367, Pdensi_DN23694_c1_g1, Pdensi_DN47344_c0_g1d249493, Pdensi_GG_10430_c0_g1
GO:0009311	0.00362837296234329	0.998264935803934	28	92	oligosaccharide metabolic process	BP	0.0697409680834103	BP oligosaccharide metabolic process	Pdensi_DN10695_c0_g1d49277, Pdensi_DN11461_c0_g1d210660, Pdensi_DN12862_c0_g1, Pdensi_DN13038_c0_g3, Pdensi_DN17761_c0_g1d216447, Pdensi_DN19220_c0_g1d357855, Pdensi_DN19472_c0_g1, Pdensi_DN19962_c2_g1, Pdensi_DN19962_c2_g3, Pdensi_DN20300_c0_g1d62840, Pdensi_DN20300_c0_g1d62841, Pdensi_DN20864_c0_g2, Pdensi_DN21044_c0_g5, Pdensi_DN21552_c0_g2, Pdensi_DN24896_c0_g1, Pdensi_DN26146_c0_g2d76577, Pd…
GO:0006805	0.00369260774694528	0.998906241848574	13	30	xenobiotic metabolic process	BP	0.0708645521139123	BP xenobiotic metabolic process	Pdensi_DN13433_c0_g1, Pdensi_DN16162_c3_g1, Pdensi_DN16397_c0_g2, Pdensi_DN18028_c0_g1, Pdensi_DN19999_c1_g3, Pdensi_DN20037_c1_g1, Pdensi_DN20327_c1_g1, Pdensi_DN23535_c1_g1, Pdensi_DN37389_c0_g1d509567, Pdensi_GG_125320_c0_g1, Pdensi_GG_17249_c0_g1, Pdensi_GG_61608_c0_g1, Pdensi_GG_67055_c0_g1
GO:0044764	0.00372303709042076	0.997755969491996	54	201	multi-organism cellular process	BP	0.0713368809997341	BP multi-organism cellular process	Pdensi_DN11720_c0_g1d211026, Pdensi_DN1182_c0_g1d259126, Pdensi_DN12076_c0_g1d5943, Pdensi_DN12254_c0_g1, Pdensi_DN13394_c0_g1d271800, Pdensi_DN13914_c0_g2, Pdensi_DN14383_c0_g1d273702, Pdensi_DN15226_c1_g2, Pdensi_DN15550_c1_g1, Pdensi_DN16069_c0_g1, Pdensi_DN16137_c0_g1d183863, Pdensi_DN16293_c2_g4, Pdensi_DN16519_c1_g2, Pdensi_DN16600_c0_g3d185267, Pdensi_DN17287_c0_g3, Pdensi_DN18008_c1_g1d40…
GO:0006638	0.00373705152720098	0.998626743151853	17	47	neutral lipid metabolic process	BP	0.0713823409315664	BP neutral lipid metabolic process	Pdensi_DN16858_c0_g3, Pdensi_DN17409_c0_g2, Pdensi_DN17466_c0_g1d529752, Pdensi_DN17809_c1_g9, Pdensi_DN18442_c0_g1d531857, Pdensi_DN19472_c0_g1, Pdensi_DN19656_c0_g1d15592, Pdensi_DN20014_c1_g1, Pdensi_DN20772_c0_g1d493131, Pdensi_DN22518_c1_g1, Pdensi_DN23150_c0_g2d69298, Pdensi_DN24954_c0_g1d305220, Pdensi_DN25034_c0_g1d366258, Pdensi_DN25650_c1_g1, Pdensi_GG_148325_c0_g1, Pdensi_GG_155961_c0_…
GO:0006639	0.00373705152720098	0.998626743151853	17	47	acylglycerol metabolic process	BP	0.0713823409315664	BP acylglycerol metabolic process	Pdensi_DN16858_c0_g3, Pdensi_DN17409_c0_g2, Pdensi_DN17466_c0_g1d529752, Pdensi_DN17809_c1_g9, Pdensi_DN18442_c0_g1d531857, Pdensi_DN19472_c0_g1, Pdensi_DN19656_c0_g1d15592, Pdensi_DN20014_c1_g1, Pdensi_DN20772_c0_g1d493131, Pdensi_DN22518_c1_g1, Pdensi_DN23150_c0_g2d69298, Pdensi_DN24954_c0_g1d305220, Pdensi_DN25034_c0_g1d366258, Pdensi_DN25650_c1_g1, Pdensi_GG_148325_c0_g1, Pdensi_GG_155961_c0_…
GO:0010444	0.00376199701060665	0.999210643274566	9	18	guard mother cell differentiation	BP	0.0717470751805122	BP guard mother cell differentiation	Pdensi_DN18671_c0_g2, Pdensi_DN20128_c2_g3, Pdensi_DN21408_c0_g1d65408, Pdensi_DN22607_c0_g1d301507, Pdensi_DN22868_c0_g1d496691, Pdensi_DN32028_c1_g1, Pdensi_DN32909_c0_g1d199954, Pdensi_DN34080_c0_g2, Pdensi_GG_82308_c0_g1
GO:0070212	0.0038274295994834	0.999711175811558	5	7	protein poly-ADP-ribosylation	BP	0.072881629159107	BP protein poly-ADP-ribosylation	Pdensi_DN12674_c0_g1d270642, Pdensi_DN18361_c0_g1d353936, Pdensi_DN25771_c1_g1, Pdensi_DN26362_c0_g1d306483, Pdensi_DN29879_c0_g1d370446
GO:0051179	0.00396109287844019	0.996601556690029	520	2453	localization	BP	0.0753098945245147	BP localization	Pdensi_DN10129_c0_g1d386473, Pdensi_DN10152_c0_g2d386377, Pdensi_DN10387_c0_g1d173149, Pdensi_DN10542_c0_g1d209911, Pdensi_DN10579_c0_g1, Pdensi_DN10853_c0_g1d5059, Pdensi_DN10856_c0_g1d387249, Pdensi_DN10964_c0_g1, Pdensi_DN11112_c0_g1d387695, Pdensi_DN11275_c0_g1d387913, Pdensi_DN11282_c0_g1d174432, Pdensi_DN11457_c0_g1, Pdensi_DN11544_c0_g2d5552, Pdensi_DN11575_c0_g1, Pdensi_DN11585_c0_g1d3363…
GO:0046386	0.00398440598778968	0.99936748057286	7	13	deoxyribose phosphate catabolic process	BP	0.0756358678456113	BP deoxyribose phosphate catabolic process	Pdensi_DN15551_c0_g1, Pdensi_DN18807_c2_g2, Pdensi_DN19693_c0_g1d409066, Pdensi_DN22961_c0_g2d546367, Pdensi_DN23694_c1_g1, Pdensi_DN47344_c0_g1d249493, Pdensi_GG_10430_c0_g1
GO:0044723	0.00401429891810581	0.997037831215004	136	578	NA	NA	0.0758842304761187	none	Pdensi_DN10695_c0_g1d49277, Pdensi_DN10713_c0_g1d173641, Pdensi_DN11344_c0_g1d5349, Pdensi_DN11461_c0_g1d210660, Pdensi_DN12525_c0_g1, Pdensi_DN12676_c0_g2, Pdensi_DN12862_c0_g1, Pdensi_DN13005_c0_g1d339187, Pdensi_DN13038_c0_g3, Pdensi_DN13182_c0_g1d7020, Pdensi_DN13376_c1_g2, Pdensi_DN13470_c0_g1d391777, Pdensi_DN13537_c0_g1d340122, Pdensi_DN13537_c0_g1d461758, Pdensi_DN14048_c0_g1d213046, Pden…
GO:0005658	0.00401454333147856	0.999836883392521	4	5	alpha DNA polymerase:primase complex	CC	0.0758842304761187	CC alpha DNA polymerase:primase complex	Pdensi_DN15095_c0_g1d465751, Pdensi_DN20804_c0_g1d121146, Pdensi_DN23543_c0_g2, Pdensi_DN25698_c0_g1d429374
GO:0022890	0.00401983340740813	0.99739726477949	70	273	inorganic cation transmembrane transporter activity	MF	0.0758842304761187	MF inorganic cation transmembrane transporter activity	Pdensi_DN10387_c0_g1d173149, Pdensi_DN10964_c0_g1, Pdensi_DN11991_c0_g2, Pdensi_DN12171_c0_g1d337482, Pdensi_DN13344_c0_g1, Pdensi_DN13606_c0_g7, Pdensi_DN14033_c0_g2, Pdensi_DN14065_c0_g1d463100, Pdensi_DN14157_c0_g2, Pdensi_DN14628_c0_g1d274346, Pdensi_DN14918_c0_g1, Pdensi_DN15198_c2_g2, Pdensi_DN15218_c0_g1d181552, Pdensi_DN15368_c0_g1d395832, Pdensi_DN15461_c0_g1d214312, Pdensi_DN15761_c0_g2…
GO:0033764	0.00402224168714647	0.998209827744468	24	71	steroid dehydrogenase activity, acting on the CH-OH group of donors, NAD or NADP as acceptor	MF	0.0758842304761187	MF steroid dehydrogenase activity, acting on the CH-OH group of donors, NAD or NADP as acceptor	Pdensi_DN12525_c0_g1, Pdensi_DN13376_c1_g2, Pdensi_DN14323_c0_g1d179544, Pdensi_DN15098_c0_g1d108891, Pdensi_DN15588_c0_g1d9544, Pdensi_DN16455_c0_g1, Pdensi_DN17569_c0_g1d401490, Pdensi_DN17589_c0_g2, Pdensi_DN19711_c0_g2, Pdensi_DN20016_c0_g1, Pdensi_DN21146_c1_g1, Pdensi_DN21322_c0_g1d294658, Pdensi_DN21691_c1_g1, Pdensi_DN21972_c0_g1d297903, Pdensi_DN22981_c0_g1d21194, Pdensi_DN23792_c0_g1d22…
GO:0044419	0.00408027597496282	0.997432364678063	62	240	interspecies interaction between organisms	BP	0.0768608667910431	BP interspecies interaction between organisms	Pdensi_DN10363_c0_g1, Pdensi_DN11720_c0_g1d211026, Pdensi_DN1182_c0_g1d259126, Pdensi_DN12076_c0_g1d5943, Pdensi_DN13038_c0_g3, Pdensi_DN13394_c0_g1d271800, Pdensi_DN13914_c0_g2, Pdensi_DN14091_c0_g1d213054, Pdensi_DN14383_c0_g1d273702, Pdensi_DN15226_c1_g2, Pdensi_DN15550_c1_g1, Pdensi_DN15778_c1_g1d182724, Pdensi_DN15829_c0_g1, Pdensi_DN16069_c0_g1, Pdensi_DN16137_c0_g1d183863, Pdensi_DN16293_c…
GO:0009820	0.00412154365139057	0.99921195302125	8	16	alkaloid metabolic process	BP	0.0774974824634388	BP alkaloid metabolic process	Pdensi_DN13267_c0_g2d339581, Pdensi_DN16271_c1_g1, Pdensi_DN16405_c0_g3, Pdensi_DN16691_c0_g1, Pdensi_DN19226_c1_g2, Pdensi_DN20551_c0_g5, Pdensi_DN23444_c0_g1, Pdensi_DN26056_c2_g2
GO:0009688	0.00413935016012007	0.999237206137899	8	15	abscisic acid biosynthetic process	BP	0.0774974824634388	BP abscisic acid biosynthetic process	Pdensi_DN16322_c0_g1, Pdensi_DN18313_c0_g1d186880, Pdensi_DN18372_c0_g1, Pdensi_DN20891_c1_g1, Pdensi_DN21227_c0_g1d362762, Pdensi_DN21873_c3_g1d420618, Pdensi_DN22261_c0_g1d542815, Pdensi_GG_55735_c0_g1
GO:0043289	0.00413935016012007	0.999237206137899	8	15	apocarotenoid biosynthetic process	BP	0.0774974824634388	BP apocarotenoid biosynthetic process	Pdensi_DN16322_c0_g1, Pdensi_DN18313_c0_g1d186880, Pdensi_DN18372_c0_g1, Pdensi_DN20891_c1_g1, Pdensi_DN21227_c0_g1d362762, Pdensi_DN21873_c3_g1d420618, Pdensi_DN22261_c0_g1d542815, Pdensi_GG_55735_c0_g1
GO:1902645	0.00413935016012007	0.999237206137899	8	15	tertiary alcohol biosynthetic process	BP	0.0774974824634388	BP tertiary alcohol biosynthetic process	Pdensi_DN16322_c0_g1, Pdensi_DN18313_c0_g1d186880, Pdensi_DN18372_c0_g1, Pdensi_DN20891_c1_g1, Pdensi_DN21227_c0_g1d362762, Pdensi_DN21873_c3_g1d420618, Pdensi_DN22261_c0_g1d542815, Pdensi_GG_55735_c0_g1
GO:0070182	0.00415787767640337	0.999487529455459	6	10	DNA polymerase binding	MF	0.0777256919904491	MF DNA polymerase binding	Pdensi_DN14709_c0_g1d53315, Pdensi_DN17542_c0_g1d474704, Pdensi_DN19314_c0_g5, Pdensi_DN21836_c1_g2, Pdensi_DN36671_c0_g6, Pdensi_DN39729_c0_g1
GO:0010971	0.00421014221144453	0.99967444196307	5	7	positive regulation of G2/M transition of mitotic cell cycle	BP	0.078582913149078	BP positive regulation of G2/M transition of mitotic cell cycle	Pdensi_DN14084_c0_g1d341311, Pdensi_DN15600_c0_g1d276778, Pdensi_DN16057_c4_g5, Pdensi_DN17354_c0_g1d473947, Pdensi_DN7004_c0_g1d263180
GO:0016818	0.00423478169346373	0.996648450319389	222	987	hydrolase activity, acting on acid anhydrides, in phosphorus-containing anhydrides	MF	0.0789226867886714	MF hydrolase activity, acting on acid anhydrides, in phosphorus-containing anhydrides	Pdensi_DN10236_c0_g1d455061, Pdensi_DN10307_c0_g1d209805, Pdensi_DN10387_c0_g1d173149, Pdensi_DN10546_c0_g1d4860, Pdensi_DN10938_c0_g1d387493, Pdensi_DN11283_c0_g1d210457, Pdensi_DN11359_c0_g1d210550, Pdensi_DN1182_c0_g1d259126, Pdensi_DN11933_c0_g1, Pdensi_DN12002_c0_g1d337207, Pdensi_DN12020_c0_g1d5957, Pdensi_DN12076_c0_g1d5943, Pdensi_DN12575_c0_g2, Pdensi_DN12604_c0_g1d6601, Pdensi_DN12816_c…
GO:0080169	0.0042820744524587	1	3	3	cellular response to boron-containing substance deprivation	BP	0.0796829727018225	BP cellular response to boron-containing substance deprivation	Pdensi_DN16121_c0_g1d397815, Pdensi_DN19888_c0_g1d486842, Pdensi_DN9785_c0_g1d385930
GO:0071482	0.00438604533013138	0.998193449310868	20	59	cellular response to light stimulus	BP	0.0814940513384865	BP cellular response to light stimulus	Pdensi_DN13359_c0_g1d212538, Pdensi_DN13606_c0_g1d340396, Pdensi_DN16292_c0_g1d215085, Pdensi_DN16578_c0_g1d10775, Pdensi_DN16982_c0_g1d279982, Pdensi_DN17386_c0_g1d400977, Pdensi_DN17774_c1_g1, Pdensi_DN18083_c0_g1, Pdensi_DN18211_c1_g1, Pdensi_DN18372_c0_g1d478117, Pdensi_DN19472_c0_g1, Pdensi_DN20711_c0_g1d493269, Pdensi_DN23182_c0_g1, Pdensi_DN25039_c1_g2, Pdensi_DN26647_c0_g2, Pdensi_DN48293…
GO:0009639	0.00440786564881888	0.997895622227944	27	87	response to red or far red light	BP	0.0817755770823993	BP response to red or far red light	Pdensi_DN13335_c0_g1, Pdensi_DN14648_c0_g1d53257, Pdensi_DN15439_c0_g1d54251, Pdensi_DN16117_c0_g1d469076, Pdensi_DN16149_c0_g1d527092, Pdensi_DN16292_c0_g1d215085, Pdensi_DN16982_c0_g1d279982, Pdensi_DN18373_c0_g1d531510, Pdensi_DN19112_c1_g1d285936, Pdensi_DN19470_c1_g1, Pdensi_DN19667_c0_g1d534673, Pdensi_DN20651_c0_g1d220263, Pdensi_DN21266_c0_g4, Pdensi_DN21610_c0_g1d495584, Pdensi_DN22466_c…
GO:1901989	0.00442409801277245	0.999046311636339	9	18	positive regulation of cell cycle phase transition	BP	0.0819527400764783	BP positive regulation of cell cycle phase transition	Pdensi_DN14084_c0_g1d341311, Pdensi_DN15600_c0_g1d276778, Pdensi_DN16057_c4_g5, Pdensi_DN17354_c0_g1d473947, Pdensi_DN19324_c0_g1d15073, Pdensi_DN19553_c0_g1d534490, Pdensi_DN26078_c0_g1d228423, Pdensi_DN32608_c0_g1d199694, Pdensi_DN7004_c0_g1d263180
GO:0009540	0.00459071093024177	1	3	3	zeaxanthin epoxidase [overall] activity	MF	0.0849108418364327	MF zeaxanthin epoxidase [overall] activity	Pdensi_DN20891_c1_g1, Pdensi_DN21227_c0_g1d362762, Pdensi_DN22261_c0_g1d542815
GO:0016838	0.00460697927719887	0.997972991388976	22	72	carbon-oxygen lyase activity, acting on phosphates	MF	0.0850111277081235	MF carbon-oxygen lyase activity, acting on phosphates	Pdensi_DN15316_c1_g8, Pdensi_DN16260_c0_g3d346952, Pdensi_DN18698_c0_g1, Pdensi_DN19094_c0_g3, Pdensi_DN19827_c1_g1, Pdensi_DN21005_c2_g1, Pdensi_DN21005_c2_g2, Pdensi_DN21573_c0_g1d221446, Pdensi_DN22459_c1_g5, Pdensi_DN23707_c0_g1d130847, Pdensi_DN24439_c2_g1, Pdensi_DN24478_c0_g1d133775, Pdensi_DN25320_c1_g3d138011, Pdensi_DN26057_c0_g1d76256, Pdensi_DN26412_c0_g1d229187, Pdensi_DN27057_c0_g1d…
GO:0015672	0.00460999754757418	0.99741273987054	41	145	monovalent inorganic cation transport	BP	0.0850111277081235	BP monovalent inorganic cation transport	Pdensi_DN10387_c0_g1d173149, Pdensi_DN10964_c0_g1, Pdensi_DN13344_c0_g1, Pdensi_DN14033_c0_g2, Pdensi_DN147_c0_g1d202455, Pdensi_DN15198_c2_g2, Pdensi_DN15218_c0_g1d181552, Pdensi_DN15368_c0_g1d395832, Pdensi_DN15521_c0_g1, Pdensi_DN16132_c1_g2, Pdensi_DN16418_c0_g1, Pdensi_DN17215_c0_g1d350275, Pdensi_DN17972_c1_g3, Pdensi_DN18108_c0_g1d353272, Pdensi_DN18459_c3_g3, Pdensi_DN19256_c0_g1, Pdensi_…
GO:0016701	0.00462012966971031	0.998193217683374	18	52	oxidoreductase activity, acting on single donors with incorporation of molecular oxygen	MF	0.0850700452547411	MF oxidoreductase activity, acting on single donors with incorporation of molecular oxygen	Pdensi_DN10616_c0_g1d455771, Pdensi_DN11879_c0_g1, Pdensi_DN12129_c0_g1d105271, Pdensi_DN14047_c0_g1d7924, Pdensi_DN15579_c0_g1d467163, Pdensi_DN15972_c0_g1d346127, Pdensi_DN16322_c0_g1, Pdensi_DN17691_c0_g2d401637, Pdensi_DN17968_c0_g1d476348, Pdensi_DN18313_c0_g1d186880, Pdensi_DN20786_c0_g1d362316, Pdensi_DN22570_c0_g1d425832, Pdensi_DN24154_c0_g1d71418, Pdensi_DN25301_c0_g1d498912, Pdensi_DN2…
GO:0009954	0.00464091150142359	0.999802930188068	4	5	proximal/distal pattern formation	BP	0.0853245843207758	BP proximal/distal pattern formation	Pdensi_DN17786_c0_g1d12450, Pdensi_DN24943_c0_g1d557017, Pdensi_DN25250_c1_g1, Pdensi_DN27271_c0_g1d230510
GO:0046933	0.00469560858571634	0.998834606246717	10	22	proton-transporting ATP synthase activity, rotational mechanism	MF	0.08620097018958	MF proton-transporting ATP synthase activity, rotational mechanism	Pdensi_DN10387_c0_g1d173149, Pdensi_DN16418_c0_g1, Pdensi_DN17972_c1_g3, Pdensi_DN19256_c0_g1, Pdensi_DN20315_c0_g1d412031, Pdensi_DN24772_c5_g1, Pdensi_DN24971_c0_g1d136323, Pdensi_DN24979_c1_g3, Pdensi_GG_32233_c0_g1, Pdensi_GG_4969_c0_g1
GO:2000067	0.00472997297916938	0.998686369252753	11	27	regulation of root morphogenesis	BP	0.0867020308573304	BP regulation of root morphogenesis	Pdensi_DN10229_c0_g1d266775, Pdensi_DN14452_c0_g1d274013, Pdensi_DN15724_c0_g1d54664, Pdensi_DN16340_c0_g2, Pdensi_DN16537_c0_g3, Pdensi_DN16632_c1_g1, Pdensi_DN21947_c2_g2, Pdensi_DN22049_c0_g1d222100, Pdensi_DN26441_c0_g1, Pdensi_GG_119558_c0_g1, Pdensi_GG_152863_c0_g1
GO:0016441	0.00482522240846636	0.998410201055333	14	35	posttranscriptional gene silencing	BP	0.0881874108512416	BP posttranscriptional gene silencing	Pdensi_DN1182_c0_g1d259126, Pdensi_DN12076_c0_g1d5943, Pdensi_DN12604_c0_g1d6601, Pdensi_DN14255_c0_g1d107683, Pdensi_DN16137_c0_g1d183863, Pdensi_DN16500_c0_g1d55985, Pdensi_DN18444_c0_g1d354132, Pdensi_DN24291_c0_g1d225449, Pdensi_DN24748_c1_g1, Pdensi_DN25434_c1_g2, Pdensi_DN25848_c2_g8, Pdensi_DN26046_c0_g1, Pdensi_DN26046_c0_g1d559852, Pdensi_DN35174_c0_g1
GO:0009742	0.00482538960133598	0.998006118690387	20	57	brassinosteroid mediated signaling pathway	BP	0.0881874108512416	BP brassinosteroid mediated signaling pathway	Pdensi_DN10258_c0_g1d266747, Pdensi_DN12491_c0_g1d459331, Pdensi_DN14784_c0_g1, Pdensi_DN15132_c1_g3, Pdensi_DN15204_c0_g1d344164, Pdensi_DN15311_c1_g2, Pdensi_DN16378_c1_g1, Pdensi_DN17979_c0_g1d58195, Pdensi_DN19112_c1_g1d285936, Pdensi_DN20970_c1_g1d415337, Pdensi_DN2150_c0_g1d165343, Pdensi_DN21954_c0_g1d421052, Pdensi_DN23680_c3_g1, Pdensi_DN25321_c0_g1d305568, Pdensi_DN25677_c0_g1, Pdensi_D…
GO:0080183	0.00485902068156654	0.99979074960411	4	5	response to photooxidative stress	BP	0.0886698967530514	BP response to photooxidative stress	Pdensi_DN10885_c0_g1d335033, Pdensi_DN13335_c0_g1, Pdensi_DN16149_c0_g1d527092, Pdensi_GG_11332_c0_g1
GO:0030855	0.00490295486001798	0.999032686062007	8	16	epithelial cell differentiation	BP	0.0893386856588417	BP epithelial cell differentiation	Pdensi_DN10229_c0_g1d266775, Pdensi_DN14452_c0_g1d274013, Pdensi_DN16340_c0_g2, Pdensi_DN19167_c0_g1d285960, Pdensi_DN20191_c0_g2, Pdensi_DN21627_c0_g1d419167, Pdensi_DN27648_c0_g1d231195, Pdensi_DN4294_c0_g1d382336
GO:0042178	0.00492919420814047	0.998791261741775	10	21	xenobiotic catabolic process	BP	0.0896835438789712	BP xenobiotic catabolic process	Pdensi_DN16162_c3_g1, Pdensi_DN16397_c0_g2, Pdensi_DN19999_c1_g3, Pdensi_DN20037_c1_g1, Pdensi_DN23535_c1_g1, Pdensi_DN37389_c0_g1d509567, Pdensi_GG_125320_c0_g1, Pdensi_GG_17249_c0_g1, Pdensi_GG_61608_c0_g1, Pdensi_GG_67055_c0_g1
GO:0016053	0.00494612267541776	0.996375241166478	125	525	organic acid biosynthetic process	BP	0.0897252993619053	BP organic acid biosynthetic process	Pdensi_DN10846_c0_g1d335071, Pdensi_DN11042_c0_g1d104080, Pdensi_DN11879_c0_g1, Pdensi_DN12095_c0_g1d175594, Pdensi_DN12647_c0_g2, Pdensi_DN12981_c0_g2, Pdensi_DN13433_c0_g1, Pdensi_DN13591_c0_g1, Pdensi_DN14007_c0_g1d341217, Pdensi_DN14040_c0_g1d213034, Pdensi_DN14115_c0_g2, Pdensi_DN14628_c0_g1d464486, Pdensi_DN14653_c0_g1d108253, Pdensi_DN15026_c0_g1, Pdensi_DN15098_c0_g1d108891, Pdensi_DN1534…
GO:0046394	0.00494612267541776	0.996375241166478	125	525	carboxylic acid biosynthetic process	BP	0.0897252993619053	BP carboxylic acid biosynthetic process	Pdensi_DN10846_c0_g1d335071, Pdensi_DN11042_c0_g1d104080, Pdensi_DN11879_c0_g1, Pdensi_DN12095_c0_g1d175594, Pdensi_DN12647_c0_g2, Pdensi_DN12981_c0_g2, Pdensi_DN13433_c0_g1, Pdensi_DN13591_c0_g1, Pdensi_DN14007_c0_g1d341217, Pdensi_DN14040_c0_g1d213034, Pdensi_DN14115_c0_g2, Pdensi_DN14628_c0_g1d464486, Pdensi_DN14653_c0_g1d108253, Pdensi_DN15026_c0_g1, Pdensi_DN15098_c0_g1d108891, Pdensi_DN1534…
GO:0000077	0.00498701084897468	0.998539285698503	12	28	DNA damage checkpoint	BP	0.0901724197718019	BP DNA damage checkpoint	Pdensi_DN15367_c0_g1d525637, Pdensi_DN17685_c0_g1d475159, Pdensi_DN19002_c0_g1d406330, Pdensi_DN20976_c1_g10, Pdensi_DN21502_c0_g1d221401, Pdensi_DN21750_c0_g1d540941, Pdensi_DN25901_c0_g1, Pdensi_DN38398_c1_g3, Pdensi_DN4575_c0_g1d100022, Pdensi_DN6398_c0_g1, Pdensi_DN9673_c0_g1d172134, Pdensi_GG_38916_c0_g1
GO:0044283	0.00499338369851048	0.996214974477641	155	667	small molecule biosynthetic process	BP	0.0901724197718019	BP small molecule biosynthetic process	Pdensi_DN10846_c0_g1d335071, Pdensi_DN11042_c0_g1d104080, Pdensi_DN11879_c0_g1, Pdensi_DN12095_c0_g1d175594, Pdensi_DN12249_c0_g1, Pdensi_DN12282_c0_g1d211398, Pdensi_DN12647_c0_g2, Pdensi_DN12945_c0_g1d212100, Pdensi_DN12981_c0_g2, Pdensi_DN13433_c0_g1, Pdensi_DN13537_c0_g1d340122, Pdensi_DN13591_c0_g1, Pdensi_DN13973_c0_g6, Pdensi_DN14007_c0_g1d341217, Pdensi_DN14040_c0_g1d213034, Pdensi_DN1411…
GO:0010189	0.00500353854429026	0.999168933027172	7	13	vitamin E biosynthetic process	BP	0.0901724197718019	BP vitamin E biosynthetic process	Pdensi_DN12282_c0_g1d211398, Pdensi_DN13973_c0_g6, Pdensi_DN15659_c1_g3, Pdensi_DN17375_c0_g1, Pdensi_DN36474_c0_g1d239638, Pdensi_GG_18970_c0_g1, Pdensi_GG_31960_c0_g1
GO:0042360	0.00500353854429026	0.999168933027172	7	13	vitamin E metabolic process	BP	0.0901724197718019	BP vitamin E metabolic process	Pdensi_DN12282_c0_g1d211398, Pdensi_DN13973_c0_g6, Pdensi_DN15659_c1_g3, Pdensi_DN17375_c0_g1, Pdensi_DN36474_c0_g1d239638, Pdensi_GG_18970_c0_g1, Pdensi_GG_31960_c0_g1
GO:0090548	0.0050177218552338	1	3	3	response to nitrate starvation	BP	0.0901724197718019	BP response to nitrate starvation	Pdensi_DN11891_c0_g1, Pdensi_DN22480_c2_g4, Pdensi_GG_109998_c0_g1
GO:1902025	0.0050177218552338	1	3	3	nitrate import	BP	0.0901724197718019	BP nitrate import	Pdensi_DN11891_c0_g1, Pdensi_DN22480_c2_g4, Pdensi_GG_109998_c0_g1
GO:0030261	0.00502224273865618	0.998628725626069	11	25	chromosome condensation	BP	0.0901724197718019	BP chromosome condensation	Pdensi_DN11450_c0_g1, Pdensi_DN19246_c0_g1d286270, Pdensi_DN19553_c0_g1d534490, Pdensi_DN21556_c0_g2, Pdensi_DN21939_c0_g1d495869, Pdensi_DN24241_c0_g1, Pdensi_DN25252_c1_g7, Pdensi_DN30837_c0_g1d143857, Pdensi_DN7254_c0_g1d207503, Pdensi_DN84893_c0_g1, Pdensi_GG_82123_c0_g1
GO:0045962	0.00506448354242744	0.999589224124599	5	7	positive regulation of development, heterochronic	BP	0.090797897194134	BP positive regulation of development, heterochronic	Pdensi_DN14344_c0_g3, Pdensi_DN18441_c1_g1d404383, Pdensi_DN25502_c0_g3, Pdensi_DN36803_c0_g2, Pdensi_DN50180_c0_g1
GO:0090333	0.00507527742360101	0.99841647431421	13	31	regulation of stomatal closure	BP	0.0908585796286412	BP regulation of stomatal closure	Pdensi_DN11112_c0_g1d387695, Pdensi_DN13977_c0_g1d340966, Pdensi_DN145_c0_g1d97651, Pdensi_DN16057_c0_g1d183538, Pdensi_DN16132_c1_g2, Pdensi_DN17774_c1_g1, Pdensi_DN19472_c0_g1, Pdensi_DN19803_c0_g1d409969, Pdensi_DN20264_c0_g2d119506, Pdensi_DN23384_c0_g1d303821, Pdensi_DN35299_c0_g1d437911, Pdensi_DN35818_c0_g2, Pdensi_GG_97745_c0_g1
GO:1905156	0.00511212203004172	0.999497712825735	5	8	negative regulation of photosynthesis	BP	0.0912605848589432	BP negative regulation of photosynthesis	Pdensi_DN12020_c0_g1d5957, Pdensi_DN14857_c0_g1d342973, Pdensi_DN17952_c0_g1d114223, Pdensi_DN22222_c0_g3, Pdensi_DN29780_c0_g1
GO:0009704	0.00511261696143635	0.999147140073036	7	13	de-etiolation	BP	0.0912605848589432	BP de-etiolation	Pdensi_DN145_c0_g1d97651, Pdensi_DN16982_c0_g1d279982, Pdensi_DN20428_c1_g1d412583, Pdensi_DN21220_c1_g1, Pdensi_DN35299_c0_g1d437911, Pdensi_DN8689_c0_g1d452679, Pdensi_GG_103994_c0_g1
GO:0004364	0.00515675738324254	0.998020966879457	17	49	glutathione transferase activity	MF	0.0919147031841618	MF glutathione transferase activity	Pdensi_DN14424_c0_g3, Pdensi_DN15539_c0_g1d467281, Pdensi_DN16053_c0_g1d214908, Pdensi_DN16253_c1_g1, Pdensi_DN16473_c2_g2, Pdensi_DN19101_c0_g1d406877, Pdensi_DN19103_c0_g1d533551, Pdensi_DN19298_c2_g1, Pdensi_DN19659_c1_g1, Pdensi_DN19659_c1_g2d359623, Pdensi_DN21220_c1_g1, Pdensi_DN24936_c1_g6, Pdensi_DN26107_c1_g1, Pdensi_DN38795_c1_g3, Pdensi_DN38795_c1_g4, Pdensi_DN41939_c0_g1, Pdensi_GG_10…
GO:0098771	0.00517348270670299	0.996811172855459	55	204	inorganic ion homeostasis	BP	0.0920789817595048	BP inorganic ion homeostasis	Pdensi_DN11991_c0_g2, Pdensi_DN12300_c0_g1d105477, Pdensi_DN14033_c0_g2, Pdensi_DN14065_c0_g1d463100, Pdensi_DN14541_c0_g1d342339, Pdensi_DN14628_c0_g1d274346, Pdensi_DN14892_c1_g1, Pdensi_DN14918_c0_g1, Pdensi_DN15198_c2_g2, Pdensi_DN15218_c0_g1d181552, Pdensi_DN15461_c0_g1d214312, Pdensi_DN15724_c0_g1d54664, Pdensi_DN15761_c0_g2, Pdensi_DN15917_c0_g1d397096, Pdensi_DN16632_c1_g1, Pdensi_DN18034…
GO:0010023	0.00532589575954224	0.999562322623478	5	7	proanthocyanidin biosynthetic process	BP	0.0946542894192268	BP proanthocyanidin biosynthetic process	Pdensi_DN14199_c0_g1d7958, Pdensi_DN18910_c0_g1d285192, Pdensi_DN22049_c3_g10, Pdensi_DN7575_c0_g1d169807, Pdensi_DN9611_c0_g1d266034
GO:0045165	0.0054673557844932	0.998865954454794	8	17	cell fate commitment	BP	0.0970277626414474	BP cell fate commitment	Pdensi_DN11895_c0_g1, Pdensi_DN1194_c0_g1d98292, Pdensi_DN21049_c2_g2, Pdensi_DN22536_c1_g1, Pdensi_DN22607_c0_g1d301507, Pdensi_DN39552_c0_g3, Pdensi_DN6983_c0_g1d263165, Pdensi_GG_82308_c0_g1
GO:0031537	0.00553658323089397	0.998883188210944	8	16	regulation of anthocyanin metabolic process	BP	0.0981143354919838	BP regulation of anthocyanin metabolic process	Pdensi_DN11891_c0_g1, Pdensi_DN13335_c0_g1, Pdensi_DN16982_c0_g1d279982, Pdensi_DN19900_c1_g1, Pdensi_DN20436_c0_g1d290805, Pdensi_DN20496_c0_g1, Pdensi_DN22308_c0_g1d222515, Pdensi_GG_109998_c0_g1
GO:0010032	0.0055720543799982	0.999749722919051	4	5	meiotic chromosome condensation	BP	0.0986004370301845	BP meiotic chromosome condensation	Pdensi_DN11450_c0_g1, Pdensi_DN21556_c0_g2, Pdensi_DN25252_c1_g7, Pdensi_DN7254_c0_g1d207503
GO:0048038	0.00566101466942572	0.998617761595147	9	22	quinone binding	MF	0.0999483753948104	MF quinone binding	Pdensi_DN12545_c0_g1d459570, Pdensi_DN15974_c0_g1d10018, Pdensi_DN20117_c1_g1, Pdensi_DN24850_c0_g2d556671, Pdensi_DN25714_c0_g1d429389, Pdensi_DN29372_c0_g1d309083, Pdensi_DN36136_c0_g1d508465, Pdensi_DN40175_c0_g1, Pdensi_DN6498_c0_g1d168628
GO:0044454	0.00566452914453178	0.996469782447881	56	212	nuclear chromosome part	CC	0.0999483753948104	CC nuclear chromosome part	Pdensi_DN10731_c0_g1d267514, Pdensi_DN11480_c0_g1d5445, Pdensi_DN13884_c0_g1d178580, Pdensi_DN14576_c2_g1, Pdensi_DN14900_c0_g1d343302, Pdensi_DN15095_c0_g1d465751, Pdensi_DN15367_c0_g1d525637, Pdensi_DN15674_c0_g1, Pdensi_DN1733_c0_g1d98645, Pdensi_DN17542_c0_g1d474704, Pdensi_DN17897_c0_g1d282278, Pdensi_DN18008_c1_g1d402900, Pdensi_DN18203_c0_g2, Pdensi_DN18429_c0_g4, Pdensi_DN18621_c0_g1d4797…
GO:0016628	0.00570032412532706	0.997515353548136	21	65	oxidoreductase activity, acting on the CH-CH group of donors, NAD or NADP as acceptor	MF	0.10043545222541	MF oxidoreductase activity, acting on the CH-CH group of donors, NAD or NADP as acceptor	Pdensi_DN13536_c0_g2, Pdensi_DN14628_c0_g1d464486, Pdensi_DN15552_c0_g1, Pdensi_DN16084_c0_g1d214889, Pdensi_DN17375_c0_g1, Pdensi_DN18206_c0_g1, Pdensi_DN19245_c0_g2, Pdensi_DN19803_c0_g3d487229, Pdensi_DN20766_c4_g2, Pdensi_DN21573_c1_g1, Pdensi_DN23792_c0_g1d224578, Pdensi_DN24978_c0_g1d226534, Pdensi_DN25243_c0_g3, Pdensi_DN26139_c0_g1d559879, Pdensi_DN33061_c0_g1d236426, Pdensi_DN6983_c0_g1d…
GO:0042802	0.0058554706759952	0.995665457387834	128	544	identical protein binding	MF	0.103020999856139	MF identical protein binding	Pdensi_DN11359_c0_g1d210550, Pdensi_DN11998_c0_g1d389096, Pdensi_DN12887_c0_g1d176910, Pdensi_DN13267_c0_g2d339581, Pdensi_DN13394_c0_g1d271800, Pdensi_DN13428_c0_g1d391662, Pdensi_DN13898_c0_g1d7676, Pdensi_DN14576_c2_g1, Pdensi_DN14703_c0_g1d464817, Pdensi_DN147_c0_g1d202455, Pdensi_DN14914_c0_g2, Pdensi_DN15092_c1_g3, Pdensi_DN15159_c0_g1d214023, Pdensi_DN15354_c3_g6, Pdensi_DN15443_c3_g1, Pde…
GO:0051234	0.00589540936731776	0.99493107509972	489	2316	establishment of localization	BP	0.103479456602871	BP establishment of localization	Pdensi_DN10129_c0_g1d386473, Pdensi_DN10152_c0_g2d386377, Pdensi_DN10387_c0_g1d173149, Pdensi_DN10542_c0_g1d209911, Pdensi_DN10579_c0_g1, Pdensi_DN10853_c0_g1d5059, Pdensi_DN10856_c0_g1d387249, Pdensi_DN10964_c0_g1, Pdensi_DN11112_c0_g1d387695, Pdensi_DN11275_c0_g1d387913, Pdensi_DN11282_c0_g1d174432, Pdensi_DN11457_c0_g1, Pdensi_DN11544_c0_g2d5552, Pdensi_DN11575_c0_g1, Pdensi_DN11585_c0_g1d3363…
GO:0072330	0.00590569356040016	0.996116395786613	69	271	monocarboxylic acid biosynthetic process	BP	0.103479456602871	BP monocarboxylic acid biosynthetic process	Pdensi_DN10846_c0_g1d335071, Pdensi_DN11042_c0_g1d104080, Pdensi_DN11879_c0_g1, Pdensi_DN12095_c0_g1d175594, Pdensi_DN12647_c0_g2, Pdensi_DN12981_c0_g2, Pdensi_DN14040_c0_g1d213034, Pdensi_DN14115_c0_g2, Pdensi_DN14628_c0_g1d464486, Pdensi_DN14653_c0_g1d108253, Pdensi_DN15098_c0_g1d108891, Pdensi_DN15348_c2_g1, Pdensi_DN15825_c0_g1d397026, Pdensi_DN16322_c0_g1, Pdensi_DN16483_c0_g1, Pdensi_DN1715…
GO:0004713	0.00590684331909076	0.997988964768735	14	36	protein tyrosine kinase activity	MF	0.103479456602871	MF protein tyrosine kinase activity	Pdensi_DN11891_c0_g1, Pdensi_DN15778_c1_g2d345464, Pdensi_DN16312_c0_g4, Pdensi_DN20520_c0_g1d413336, Pdensi_DN20608_c2_g4, Pdensi_DN22114_c0_g1d190270, Pdensi_DN22480_c2_g4, Pdensi_DN23026_c0_g1d21334, Pdensi_DN26523_c1_g1, Pdensi_DN73716_c0_g1, Pdensi_DN819_c0_g1d446053, Pdensi_GG_109998_c0_g1, Pdensi_GG_26486_c1_g1, Pdensi_GG_78982_c3_g1
GO:0009657	0.00594355859749696	0.996164555602399	64	243	plastid organization	BP	0.103974121371049	BP plastid organization	Pdensi_DN10885_c0_g1d335033, Pdensi_DN10938_c0_g1d173901, Pdensi_DN11585_c0_g1d336306, Pdensi_DN12329_c0_g1d521167, Pdensi_DN14781_c0_g2, Pdensi_DN14857_c0_g1d342973, Pdensi_DN14989_c0_g1, Pdensi_DN15092_c1_g3, Pdensi_DN15368_c0_g1d395832, Pdensi_DN15388_c0_g1d181844, Pdensi_DN15553_c0_g1, Pdensi_DN15652_c0_g1, Pdensi_DN15905_c0_g1d346289, Pdensi_DN15951_c0_g1d55063, Pdensi_DN16149_c0_g1d527092, …
GO:0030896	0.00602370927036936	0.999722828809663	4	5	checkpoint clamp complex	CC	0.105226135017863	CC checkpoint clamp complex	Pdensi_DN15367_c0_g1d525637, Pdensi_DN19002_c0_g1d406330, Pdensi_DN21750_c0_g1d540941, Pdensi_DN38398_c1_g3
GO:0010598	0.00603580134273432	1	3	3	NAD(P)H dehydrogenase complex (plastoquinone)	CC	0.105287385300072	CC NAD(P)H dehydrogenase complex (plastoquinone)	Pdensi_DN25714_c0_g1d429389, Pdensi_GG_108756_c0_g1, Pdensi_GG_8757_c0_g1
GO:0003688	0.00606340610297642	0.998756318400004	8	16	DNA replication origin binding	MF	0.105618677614772	MF DNA replication origin binding	Pdensi_DN14576_c2_g1, Pdensi_DN19324_c0_g1d15073, Pdensi_DN19763_c0_g2d287984, Pdensi_DN23543_c0_g2, Pdensi_DN23870_c0_g1d70822, Pdensi_DN24378_c0_g1, Pdensi_DN32608_c0_g1d199694, Pdensi_DN37364_c0_g1
GO:0030880	0.00608490669988801	0.997119199731957	25	78	RNA polymerase complex	CC	0.105842852284719	CC RNA polymerase complex	Pdensi_DN14255_c0_g1d107683, Pdensi_DN14989_c0_g1, Pdensi_DN15095_c0_g1d465751, Pdensi_DN16137_c0_g1d183863, Pdensi_DN16500_c0_g1d55985, Pdensi_DN18907_c0_g1d116359, Pdensi_DN19831_c0_g1d15874, Pdensi_DN20804_c0_g1d121146, Pdensi_DN21412_c0_g1d122935, Pdensi_DN21562_c0_g1, Pdensi_DN22563_c0_g1d126726, Pdensi_DN22596_c1_g1, Pdensi_DN23543_c0_g2, Pdensi_DN24291_c0_g1d225449, Pdensi_DN24748_c1_g1, P…
GO:1902171	0.00610068369449313	1	3	3	regulation of tocopherol cyclase activity	BP	0.105966974710438	BP regulation of tocopherol cyclase activity	Pdensi_DN13335_c0_g1, Pdensi_DN16149_c0_g1d527092, Pdensi_GG_11332_c0_g1
GO:0006333	0.00611802782295353	0.998256856795514	11	26	chromatin assembly or disassembly	BP	0.106108466574552	BP chromatin assembly or disassembly	Pdensi_DN14900_c0_g1d343302, Pdensi_DN19151_c0_g1d285866, Pdensi_DN20809_c0_g1d538058, Pdensi_DN21939_c0_g1d495869, Pdensi_DN24378_c0_g1, Pdensi_DN25782_c0_g1d193515, Pdensi_DN3272_c0_g1d166120, Pdensi_DN36868_c2_g1, Pdensi_DN39903_c0_g1, Pdensi_GG_118079_c0_g1, Pdensi_GG_82123_c0_g1
GO:0047429	0.00612613506766558	0.998702676103831	8	17	nucleoside-triphosphate diphosphatase activity	MF	0.106108466574552	MF nucleoside-triphosphate diphosphatase activity	Pdensi_DN15551_c0_g1, Pdensi_DN18807_c2_g2, Pdensi_DN19693_c0_g1d409066, Pdensi_DN22961_c0_g2d546367, Pdensi_DN23694_c1_g1, Pdensi_DN33829_c0_g1, Pdensi_DN47344_c0_g1d249493, Pdensi_GG_10430_c0_g1
GO:0014070	0.00613869903485431	0.996013449559695	65	251	response to organic cyclic compound	BP	0.106176116028799	BP response to organic cyclic compound	Pdensi_DN10229_c0_g1d266775, Pdensi_DN10258_c0_g1d266747, Pdensi_DN10989_c0_g1d335310, Pdensi_DN11879_c0_g1, Pdensi_DN13394_c0_g1d271800, Pdensi_DN14452_c0_g1d274013, Pdensi_DN14673_c0_g1d464608, Pdensi_DN14761_c0_g1d53296, Pdensi_DN15094_c1_g3d465823, Pdensi_DN15204_c0_g1d344164, Pdensi_DN15348_c2_g1, Pdensi_DN16340_c0_g2, Pdensi_DN17863_c0_g2, Pdensi_DN17984_c1_g1, Pdensi_DN18313_c0_g1d186880, …
GO:0005960	0.00620611237749569	1	3	3	glycine cleavage complex	CC	0.107190924063704	CC glycine cleavage complex	Pdensi_DN18767_c0_g1d405330, Pdensi_DN19987_c1_g3, Pdensi_DN22037_c0_g1d422242
GO:0015696	0.00623112255233882	0.998918225123679	7	13	ammonium transport	BP	0.107349674076109	BP ammonium transport	Pdensi_DN13863_c0_g1d392460, Pdensi_DN15131_c0_g1, Pdensi_DN15986_c0_g1d346054, Pdensi_DN17256_c0_g1d400508, Pdensi_DN17916_c0_g1d402543, Pdensi_DN18207_c1_g2, Pdensi_DN40047_c3_g1
GO:0071396	0.00623480623527614	0.997656635769929	16	44	cellular response to lipid	BP	0.107349674076109	BP cellular response to lipid	Pdensi_DN10236_c0_g1d455061, Pdensi_DN12647_c0_g1d105770, Pdensi_DN15548_c0_g4, Pdensi_DN15835_c0_g1d110167, Pdensi_DN16181_c0_g4, Pdensi_DN16434_c0_g1, Pdensi_DN16502_c0_g1d215318, Pdensi_DN20741_c2_g2, Pdensi_DN21445_c3_g2, Pdensi_DN21742_c0_g1d419963, Pdensi_DN22705_c1_g1d545376, Pdensi_DN26775_c0_g4, Pdensi_DN27315_c2_g1, Pdensi_DN36607_c3_g3, Pdensi_DN39130_c0_g1d150904, Pdensi_GG_33342_c0_g1
GO:0071478	0.00624156549101081	0.997198344609248	22	68	cellular response to radiation	BP	0.107349674076109	BP cellular response to radiation	Pdensi_DN13359_c0_g1d212538, Pdensi_DN13606_c0_g1d340396, Pdensi_DN13884_c0_g1d178580, Pdensi_DN16292_c0_g1d215085, Pdensi_DN16578_c0_g1d10775, Pdensi_DN16982_c0_g1d279982, Pdensi_DN17386_c0_g1d400977, Pdensi_DN17774_c1_g1, Pdensi_DN18083_c0_g1, Pdensi_DN18211_c1_g1, Pdensi_DN18372_c0_g1d478117, Pdensi_DN19472_c0_g1, Pdensi_DN20711_c0_g1d493269, Pdensi_DN21750_c0_g1d540941, Pdensi_DN23182_c0_g1, …
GO:0005262	0.00629456986257637	0.998054873688663	12	30	calcium channel activity	MF	0.108109678185958	MF calcium channel activity	Pdensi_DN14918_c0_g1, Pdensi_DN15917_c0_g1d397096, Pdensi_DN18034_c1_g1, Pdensi_DN22024_c0_g1, Pdensi_DN22340_c0_g1d67630, Pdensi_DN26091_c0_g1d193799, Pdensi_DN26178_c0_g1d193825, Pdensi_DN26948_c0_g1d79071, Pdensi_DN27397_c0_g1d230720, Pdensi_DN40377_c0_g1, Pdensi_DN42472_c0_g1d444266, Pdensi_GG_143701_c0_g1
GO:0045786	0.00631266092918873	0.99671643699418	31	104	negative regulation of cell cycle	BP	0.10826875660789	BP negative regulation of cell cycle	Pdensi_DN11448_c0_g1d388149, Pdensi_DN13344_c0_g1, Pdensi_DN14084_c0_g1d341311, Pdensi_DN14900_c0_g1d343302, Pdensi_DN15367_c0_g1d525637, Pdensi_DN16732_c0_g1d56187, Pdensi_DN1733_c0_g1d98645, Pdensi_DN17685_c0_g1d475159, Pdensi_DN19002_c0_g1d406330, Pdensi_DN19324_c0_g1d15073, Pdensi_DN20072_c0_g1d188476, Pdensi_DN20976_c1_g10, Pdensi_DN21502_c0_g1d221401, Pdensi_DN21750_c0_g1d540941, Pdensi_DN2…
GO:0000018	0.00632992722043294	0.99804241684013	12	30	regulation of DNA recombination	BP	0.108413264670627	BP regulation of DNA recombination	Pdensi_DN10307_c0_g1d209805, Pdensi_DN14709_c0_g1d53315, Pdensi_DN16075_c0_g1d397367, Pdensi_DN18203_c0_g2, Pdensi_DN20072_c0_g1d188476, Pdensi_DN20976_c1_g10, Pdensi_DN21939_c0_g1d495869, Pdensi_DN23615_c1_g2, Pdensi_DN25901_c0_g1, Pdensi_DN39387_c0_g1d242333, Pdensi_GG_38916_c0_g1, Pdensi_GG_82123_c0_g1
GO:0007010	0.00640269039413971	0.996154616013118	48	173	cytoskeleton organization	BP	0.108971268581577	BP cytoskeleton organization	Pdensi_DN10202_c0_g1, Pdensi_DN11480_c0_g1d5445, Pdensi_DN13531_c0_g1d522794, Pdensi_DN13701_c0_g1d392284, Pdensi_DN13766_c0_g1d392221, Pdensi_DN14535_c0_g1d274242, Pdensi_DN14892_c1_g1, Pdensi_DN15515_c0_g2, Pdensi_DN16069_c0_g1, Pdensi_DN16885_c0_g1d215590, Pdensi_DN17550_c0_g1d12277, Pdensi_DN17585_c0_g1, Pdensi_DN18857_c0_g1d285067, Pdensi_DN18887_c5_g2, Pdensi_DN19167_c0_g1d285960, Pdensi_DN…
GO:0002237	0.00640330302834945	0.997483053010925	17	49	response to molecule of bacterial origin	BP	0.108971268581577	BP response to molecule of bacterial origin	Pdensi_DN14091_c0_g1d213054, Pdensi_DN15202_c0_g1, Pdensi_DN16069_c0_g1, Pdensi_DN16192_c0_g1d214994, Pdensi_DN16293_c2_g2, Pdensi_DN16293_c2_g7, Pdensi_DN20554_c1_g2, Pdensi_DN20717_c1_g3, Pdensi_DN20790_c1_g5, Pdensi_DN20790_c1_g7, Pdensi_DN23026_c0_g1d21334, Pdensi_DN25932_c0_g1d429571, Pdensi_DN36051_c1_g1, Pdensi_DN39697_c2_g3, Pdensi_DN6197_c0_g1d449923, Pdensi_DN8118_c0_g1d208245, Pdensi_G…
GO:0003849	0.00640377826425924	0.999699681282964	4	5	3-deoxy-7-phosphoheptulonate synthase activity	MF	0.108971268581577	MF 3-deoxy-7-phosphoheptulonate synthase activity	Pdensi_DN18654_c0_g2, Pdensi_DN25551_c4_g4, Pdensi_DN3472_c0_g1d1288, Pdensi_GG_131122_c2_g1
GO:0035336	0.00640693832237762	0.999129640752013	6	10	long-chain fatty-acyl-CoA metabolic process	BP	0.108971268581577	BP long-chain fatty-acyl-CoA metabolic process	Pdensi_DN16084_c0_g1d214889, Pdensi_DN17569_c0_g1d401490, Pdensi_DN19776_c0_g1d535048, Pdensi_DN21737_c0_g1d221676, Pdensi_DN33061_c0_g1d236426, Pdensi_GG_80151_c1_g1
GO:0035337	0.00640693832237762	0.999129640752013	6	10	fatty-acyl-CoA metabolic process	BP	0.108971268581577	BP fatty-acyl-CoA metabolic process	Pdensi_DN16084_c0_g1d214889, Pdensi_DN17569_c0_g1d401490, Pdensi_DN19776_c0_g1d535048, Pdensi_DN21737_c0_g1d221676, Pdensi_DN33061_c0_g1d236426, Pdensi_GG_80151_c1_g1
GO:0015985	0.00642886408731869	0.997876566246357	13	34	energy coupled proton transport, down electrochemical gradient	BP	0.109041715494867	BP energy coupled proton transport, down electrochemical gradient	Pdensi_DN10387_c0_g1d173149, Pdensi_DN16418_c0_g1, Pdensi_DN17215_c0_g1d350275, Pdensi_DN17972_c1_g3, Pdensi_DN19256_c0_g1, Pdensi_DN20315_c0_g1d412031, Pdensi_DN24772_c5_g1, Pdensi_DN24971_c0_g1d136323, Pdensi_DN24979_c1_g3, Pdensi_DN27357_c0_g1d195040, Pdensi_DN99516_c0_g1, Pdensi_GG_32233_c0_g1, Pdensi_GG_4969_c0_g1
GO:0015986	0.00642886408731869	0.997876566246357	13	34	ATP synthesis coupled proton transport	BP	0.109041715494867	BP ATP synthesis coupled proton transport	Pdensi_DN10387_c0_g1d173149, Pdensi_DN16418_c0_g1, Pdensi_DN17215_c0_g1d350275, Pdensi_DN17972_c1_g3, Pdensi_DN19256_c0_g1, Pdensi_DN20315_c0_g1d412031, Pdensi_DN24772_c5_g1, Pdensi_DN24971_c0_g1d136323, Pdensi_DN24979_c1_g3, Pdensi_DN27357_c0_g1d195040, Pdensi_DN99516_c0_g1, Pdensi_GG_32233_c0_g1, Pdensi_GG_4969_c0_g1
GO:0019676	0.00644587860386902	0.999697089026279	4	5	ammonia assimilation cycle	BP	0.109070908940678	BP ammonia assimilation cycle	Pdensi_DN15888_c0_g3, Pdensi_DN18459_c3_g3, Pdensi_DN22504_c0_g1, Pdensi_DN26610_c1_g1
GO:0006970	0.00645271061720699	0.995228556508386	125	521	response to osmotic stress	BP	0.109070908940678	BP response to osmotic stress	Pdensi_DN10028_c0_g1d386351, Pdensi_DN10855_c0_g1d210150, Pdensi_DN10885_c0_g1d335033, Pdensi_DN11457_c0_g1, Pdensi_DN11560_c0_g3, Pdensi_DN11991_c0_g2, Pdensi_DN13394_c0_g1d271800, Pdensi_DN13861_c0_g1, Pdensi_DN14428_c0_g1d179777, Pdensi_DN14673_c0_g1d464608, Pdensi_DN14761_c0_g1d53296, Pdensi_DN147_c0_g1d202455, Pdensi_DN15185_c1_g9, Pdensi_DN15198_c2_g2, Pdensi_DN15348_c2_g1, Pdensi_DN15375_c…
GO:0009638	0.00645726819627598	0.99861928675538	8	17	phototropism	BP	0.109070908940678	BP phototropism	Pdensi_DN12062_c0_g2, Pdensi_DN12120_c0_g1, Pdensi_DN15641_c0_g7, Pdensi_DN20711_c0_g1d493269, Pdensi_DN20978_c0_g1, Pdensi_DN47264_c0_g1, Pdensi_DN6421_c0_g1d101100, Pdensi_DN8648_c0_g1d331767
GO:0003006	0.00648651024441805	0.994762470350411	240	1087	developmental process involved in reproduction	BP	0.109414133600136	BP developmental process involved in reproduction	Pdensi_DN10028_c0_g1d386351, Pdensi_DN10616_c0_g1d455771, Pdensi_DN11231_c0_g1, Pdensi_DN11998_c0_g1d389096, Pdensi_DN12077_c0_g1d105072, Pdensi_DN12095_c0_g1d175594, Pdensi_DN12456_c0_g1d6343, Pdensi_DN12603_c0_g1d105849, Pdensi_DN12604_c0_g1d6601, Pdensi_DN12887_c0_g1d176910, Pdensi_DN12939_c0_g2, Pdensi_DN13127_c0_g1d391167, Pdensi_DN13193_c0_g1d212340, Pdensi_DN13368_c0_g1d177692, Pdensi_DN13…
GO:0005527	0.00650738664398863	1	3	3	macrolide binding	MF	0.109465133628577	MF macrolide binding	Pdensi_DN18211_c1_g1, Pdensi_DN25039_c1_g2, Pdensi_DN26647_c0_g2
GO:0005528	0.00650738664398863	1	3	3	FK506 binding	MF	0.109465133628577	MF FK506 binding	Pdensi_DN18211_c1_g1, Pdensi_DN25039_c1_g2, Pdensi_DN26647_c0_g2
GO:0051574	0.0065600320484859	0.99910402298206	6	10	positive regulation of histone H3-K9 methylation	BP	0.110199552069291	BP positive regulation of histone H3-K9 methylation	Pdensi_DN18008_c1_g1d402900, Pdensi_DN18203_c0_g2, Pdensi_DN21900_c0_g1d541648, Pdensi_DN23615_c1_g2, Pdensi_DN7917_c0_g1d451819, Pdensi_GG_11587_c0_g1
GO:0009204	0.00668119990229782	0.998769513487399	7	14	deoxyribonucleoside triphosphate catabolic process	BP	0.112081469770011	BP deoxyribonucleoside triphosphate catabolic process	Pdensi_DN15551_c0_g1, Pdensi_DN18807_c2_g2, Pdensi_DN19693_c0_g1d409066, Pdensi_DN22961_c0_g2d546367, Pdensi_DN23694_c1_g1, Pdensi_DN47344_c0_g1d249493, Pdensi_GG_10430_c0_g1
GO:0016043	0.00675860529776343	0.994117138756102	564	2666	cellular component organization	BP	0.113225104872231	BP cellular component organization	Pdensi_DN10109_c0_g1d172869, Pdensi_DN10115_c0_g1d172805, Pdensi_DN10129_c0_g1d386473, Pdensi_DN10202_c0_g1, Pdensi_DN10236_c0_g1d455061, Pdensi_DN10258_c0_g1d266747, Pdensi_DN10542_c0_g1d209911, Pdensi_DN10546_c0_g1d4860, Pdensi_DN10628_c0_g1, Pdensi_DN10731_c0_g1d267514, Pdensi_DN10745_c0_g1, Pdensi_DN10856_c0_g1d387249, Pdensi_DN10885_c0_g1d335033, Pdensi_DN10938_c0_g1d173901, Pdensi_DN10938_c…
GO:0016174	0.00682374329590321	1	3	3	NAD(P)H oxidase activity	MF	0.11416038750022	MF NAD(P)H oxidase activity	Pdensi_DN25099_c0_g1d73557, Pdensi_DN9320_c0_g1d209152, Pdensi_GG_122504_c0_g1
GO:0051252	0.00687402184251506	0.994263733070755	330	1505	regulation of RNA metabolic process	BP	0.114844863562346	BP regulation of RNA metabolic process	Pdensi_DN10618_c0_g1d103684, Pdensi_DN10619_c0_g1d103663, Pdensi_DN10731_c0_g1d267514, Pdensi_DN10979_c0_g1d103979, Pdensi_DN11057_c0_g1d49575, Pdensi_DN11148_c0_g1d335521, Pdensi_DN11298_c0_g1, Pdensi_DN11359_c0_g1d210550, Pdensi_DN11448_c0_g1d388149, Pdensi_DN11753_c0_g1d388610, Pdensi_DN11813_c0_g1d336868, Pdensi_DN11895_c0_g1, Pdensi_DN1194_c0_g1d98292, Pdensi_DN12077_c0_g1d105072, Pdensi_DN1…
GO:0010304	0.00690477427622523	0.999668478266845	4	5	PSII associated light-harvesting complex II catabolic process	BP	0.115201696529728	BP PSII associated light-harvesting complex II catabolic process	Pdensi_DN12020_c0_g1d5957, Pdensi_DN12684_c0_g1d51036, Pdensi_DN14857_c0_g1d342973, Pdensi_DN22222_c0_g3
GO:0030093	0.0070036556318609	1	3	3	chloroplast photosystem I	CC	0.116692702464008	CC chloroplast photosystem I	Pdensi_DN10759_c0_g1d103777, Pdensi_DN19116_c1_g4, Pdensi_DN19234_c0_g3
GO:0009202	0.0070523240139379	1	3	3	deoxyribonucleoside triphosphate biosynthetic process	BP	0.117344164698671	BP deoxyribonucleoside triphosphate biosynthetic process	Pdensi_DN19769_c0_g1d409219, Pdensi_DN22346_c0_g1d424208, Pdensi_DN32798_c0_g1
GO:0034329	0.00706549045916697	1	3	3	cell junction assembly	BP	0.11740394241296	BP cell junction assembly	Pdensi_DN16057_c4_g5, Pdensi_DN30518_c0_g1d233971, Pdensi_DN32863_c0_g1
GO:0009851	0.0071364374081049	0.998491316085172	8	16	auxin biosynthetic process	BP	0.118422370684155	BP auxin biosynthetic process	Pdensi_DN12887_c0_g1d176910, Pdensi_DN14508_c0_g1d8354, Pdensi_DN15429_c0_g1, Pdensi_DN2150_c0_g1d165343, Pdensi_DN21873_c3_g1d420618, Pdensi_DN25332_c0_g1d74269, Pdensi_DN26518_c3_g1, Pdensi_DN40909_c0_g1d152525
GO:0016115	0.00718364601850039	0.999650780882067	4	5	terpenoid catabolic process	BP	0.119044663682257	BP terpenoid catabolic process	Pdensi_DN12721_c0_g1d390380, Pdensi_DN18878_c0_g4, Pdensi_DN3057_c0_g1d260296, Pdensi_GG_151170_c0_g1
GO:0019684	0.00719789737279006	0.999136920298897	5	9	photosynthesis, light reaction	BP	0.119119858950775	BP photosynthesis, light reaction	Pdensi_DN19353_c2_g1, Pdensi_DN21848_c0_g4, Pdensi_DN29372_c0_g1d309083, Pdensi_DN36136_c0_g1d508465, Pdensi_DN9299_c0_g1
GO:0006810	0.00721316543071808	0.993783364610868	481	2284	transport	BP	0.119211654551073	BP transport	Pdensi_DN10129_c0_g1d386473, Pdensi_DN10152_c0_g2d386377, Pdensi_DN10387_c0_g1d173149, Pdensi_DN10542_c0_g1d209911, Pdensi_DN10579_c0_g1, Pdensi_DN10853_c0_g1d5059, Pdensi_DN10856_c0_g1d387249, Pdensi_DN10964_c0_g1, Pdensi_DN11112_c0_g1d387695, Pdensi_DN11275_c0_g1d387913, Pdensi_DN11282_c0_g1d174432, Pdensi_DN11457_c0_g1, Pdensi_DN11544_c0_g2d5552, Pdensi_DN11575_c0_g1, Pdensi_DN11585_c0_g1d3363…
GO:0015238	0.00729433838627876	0.997322750062798	15	40	drug transmembrane transporter activity	MF	0.120390944321583	MF drug transmembrane transporter activity	Pdensi_DN11991_c0_g2, Pdensi_DN12352_c0_g1d389636, Pdensi_DN15108_c0_g1d343889, Pdensi_DN15403_c1_g1, Pdensi_DN15461_c0_g1d214312, Pdensi_DN15586_c0_g3d276568, Pdensi_DN19724_c0_g2, Pdensi_DN19903_c0_g2, Pdensi_DN21519_c2_g4, Pdensi_DN22194_c1_g1d20309, Pdensi_DN22756_c0_g3, Pdensi_DN24065_c1_g3, Pdensi_DN34717_c0_g1d147158, Pdensi_GG_11047_c0_g1, Pdensi_GG_118311_c0_g1
GO:0015711	0.00730886505755364	0.99561044718974	46	173	organic anion transport	BP	0.120468564785995	BP organic anion transport	Pdensi_DN11112_c0_g1d387695, Pdensi_DN11585_c0_g1d336306, Pdensi_DN12352_c0_g1d389636, Pdensi_DN12499_c0_g1d105600, Pdensi_DN12710_c0_g2, Pdensi_DN13334_c0_g1, Pdensi_DN13977_c0_g1d340966, Pdensi_DN15253_c0_g1d344230, Pdensi_DN15620_c0_g2, Pdensi_DN15830_c0_g1, Pdensi_DN15830_c0_g1d396867, Pdensi_DN16057_c0_g1d183538, Pdensi_DN16923_c0_g2, Pdensi_DN17034_c1_g1, Pdensi_DN17564_c0_g1d281568, Pdensi…
GO:0006323	0.0073820952332875	0.997836981045185	11	26	DNA packaging	BP	0.121377417235277	BP DNA packaging	Pdensi_DN11450_c0_g1, Pdensi_DN19246_c0_g1d286270, Pdensi_DN19553_c0_g1d534490, Pdensi_DN21556_c0_g2, Pdensi_DN21939_c0_g1d495869, Pdensi_DN24241_c0_g1, Pdensi_DN25252_c1_g7, Pdensi_DN30837_c0_g1d143857, Pdensi_DN7254_c0_g1d207503, Pdensi_DN84893_c0_g1, Pdensi_GG_82123_c0_g1
GO:0006081	0.00738637363581005	0.996359369459611	26	86	cellular aldehyde metabolic process	BP	0.121377417235277	BP cellular aldehyde metabolic process	Pdensi_DN13832_c0_g1d462627, Pdensi_DN14048_c0_g1d213046, Pdensi_DN14056_c1_g1d178994, Pdensi_DN15144_c0_g1d109056, Pdensi_DN17861_c0_g1d282374, Pdensi_DN18327_c0_g1d13434, Pdensi_DN18737_c0_g1d14068, Pdensi_DN19084_c0_g1d481969, Pdensi_DN20103_c0_g1d289684, Pdensi_DN20446_c0_g1d490968, Pdensi_DN20822_c0_g1d64034, Pdensi_DN21751_c0_g2, Pdensi_DN22568_c1_g1, Pdensi_DN23195_c0_g3d547192, Pdensi_DN2…
GO:0010214	0.00739400963763741	0.997832965303343	11	26	seed coat development	BP	0.121377417235277	BP seed coat development	Pdensi_DN14636_c0_g1d180302, Pdensi_DN15663_c2_g1, Pdensi_DN19151_c0_g1d285866, Pdensi_DN21920_c0_g1d297650, Pdensi_DN26543_c1_g2, Pdensi_DN26543_c1_g3, Pdensi_DN26800_c0_g1d229849, Pdensi_DN26864_c0_g1d500265, Pdensi_DN37553_c0_g3, Pdensi_GG_146903_c0_g1, Pdensi_GG_37700_c0_g1
GO:0019219	0.00740359684351193	0.993772928791675	354	1625	regulation of nucleobase-containing compound metabolic process	BP	0.121377417235277	BP regulation of nucleobase-containing compound metabolic process	Pdensi_DN10307_c0_g1d209805, Pdensi_DN10618_c0_g1d103684, Pdensi_DN10619_c0_g1d103663, Pdensi_DN10731_c0_g1d267514, Pdensi_DN10979_c0_g1d103979, Pdensi_DN11010_c0_g1d104110, Pdensi_DN11057_c0_g1d49575, Pdensi_DN11148_c0_g1d335521, Pdensi_DN11298_c0_g1, Pdensi_DN11359_c0_g1d210550, Pdensi_DN11448_c0_g1d388149, Pdensi_DN11753_c0_g1d388610, Pdensi_DN11813_c0_g1d336868, Pdensi_DN11895_c0_g1, Pdensi_D…
GO:0046943	0.00749796162773094	0.996183312525422	28	95	carboxylic acid transmembrane transporter activity	MF	0.122760351723451	MF carboxylic acid transmembrane transporter activity	Pdensi_DN11585_c0_g1d336306, Pdensi_DN12352_c0_g1d389636, Pdensi_DN12499_c0_g1d105600, Pdensi_DN13334_c0_g1, Pdensi_DN15253_c0_g1d344230, Pdensi_DN15620_c0_g2, Pdensi_DN15830_c0_g1, Pdensi_DN15830_c0_g1d396867, Pdensi_DN16519_c1_g2, Pdensi_DN17034_c1_g1, Pdensi_DN17564_c0_g1d281568, Pdensi_DN18108_c0_g1d353272, Pdensi_DN18459_c3_g3, Pdensi_DN18696_c0_g1d532341, Pdensi_DN19464_c0_g1, Pdensi_DN2149…
GO:0004857	0.00761639620528398	0.996065506848133	29	99	enzyme inhibitor activity	MF	0.124533155553863	MF enzyme inhibitor activity	Pdensi_DN13723_c0_g1d462239, Pdensi_DN16147_c0_g1d55359, Pdensi_DN16245_c0_g1d278220, Pdensi_DN16732_c0_g1d56187, Pdensi_DN18258_c0_g1d353508, Pdensi_DN18661_c2_g3, Pdensi_DN19319_c0_g1d218367, Pdensi_DN19343_c0_g5, Pdensi_DN19365_c1_g1, Pdensi_DN19547_c2_g1, Pdensi_DN20277_c0_g3d489911, Pdensi_DN20317_c1_g3, Pdensi_DN20617_c0_g4d492304, Pdensi_DN21266_c0_g4, Pdensi_DN22337_c0_g2d222528, Pdensi_D…
GO:0016903	0.007692006979315	0.996142070981101	27	89	oxidoreductase activity, acting on the aldehyde or oxo group of donors	MF	0.125509393842257	MF oxidoreductase activity, acting on the aldehyde or oxo group of donors	Pdensi_DN11178_c0_g1d104168, Pdensi_DN12974_c0_g1d338910, Pdensi_DN13832_c0_g1d462627, Pdensi_DN14591_c0_g1d342509, Pdensi_DN15534_c0_g4, Pdensi_DN15865_c0_g1d9959, Pdensi_DN16084_c0_g1d214889, Pdensi_DN17569_c0_g1d401490, Pdensi_DN18036_c0_g1, Pdensi_DN20674_c0_g1d537558, Pdensi_DN21146_c1_g1, Pdensi_DN21322_c0_g1d294658, Pdensi_DN21873_c3_g1d420618, Pdensi_DN23864_c1_g1d70605, Pdensi_DN23871_c2…
GO:2000779	0.00769657214135021	0.998604771993377	7	13	regulation of double-strand break repair	BP	0.125509393842257	BP regulation of double-strand break repair	Pdensi_DN14709_c0_g1d53315, Pdensi_DN18203_c0_g2, Pdensi_DN20072_c0_g1d188476, Pdensi_DN23615_c1_g2, Pdensi_DN30891_c0_g1d234273, Pdensi_DN39387_c0_g1d242333, Pdensi_GG_38916_c0_g1
GO:0006775	0.00772242730030413	0.998535269904625	7	14	fat-soluble vitamin metabolic process	BP	0.125596984063169	BP fat-soluble vitamin metabolic process	Pdensi_DN12282_c0_g1d211398, Pdensi_DN13973_c0_g6, Pdensi_DN15659_c1_g3, Pdensi_DN17375_c0_g1, Pdensi_DN36474_c0_g1d239638, Pdensi_GG_18970_c0_g1, Pdensi_GG_31960_c0_g1
GO:0042362	0.00772242730030413	0.998535269904625	7	14	fat-soluble vitamin biosynthetic process	BP	0.125596984063169	BP fat-soluble vitamin biosynthetic process	Pdensi_DN12282_c0_g1d211398, Pdensi_DN13973_c0_g6, Pdensi_DN15659_c1_g3, Pdensi_DN17375_c0_g1, Pdensi_DN36474_c0_g1d239638, Pdensi_GG_18970_c0_g1, Pdensi_GG_31960_c0_g1
GO:0031497	0.00776709723991266	0.998525060220062	7	14	chromatin assembly	BP	0.126156176759005	BP chromatin assembly	Pdensi_DN19151_c0_g1d285866, Pdensi_DN21939_c0_g1d495869, Pdensi_DN3272_c0_g1d166120, Pdensi_DN36868_c2_g1, Pdensi_DN39903_c0_g1, Pdensi_GG_118079_c0_g1, Pdensi_GG_82123_c0_g1
GO:1990023	0.0078754954139111	1	3	3	mitotic spindle midzone	CC	0.127747619392582	CC mitotic spindle midzone	Pdensi_DN13766_c0_g1d392221, Pdensi_DN16057_c4_g5, Pdensi_DN35986_c0_g1d239151
GO:0008509	0.00792380420809213	0.995009132706134	54	207	anion transmembrane transporter activity	MF	0.128283740356654	MF anion transmembrane transporter activity	Pdensi_DN11112_c0_g1d387695, Pdensi_DN11580_c0_g1d336377, Pdensi_DN11585_c0_g1d336306, Pdensi_DN11910_c0_g1d5896, Pdensi_DN12300_c0_g1d105477, Pdensi_DN12352_c0_g1d389636, Pdensi_DN12499_c0_g1d105600, Pdensi_DN13334_c0_g1, Pdensi_DN13977_c0_g1d340966, Pdensi_DN15218_c0_g1d181552, Pdensi_DN15253_c0_g1d344230, Pdensi_DN15620_c0_g2, Pdensi_DN15739_c0_g1, Pdensi_DN15830_c0_g1, Pdensi_DN15830_c0_g1d39…
GO:0000779	0.00793007221114802	0.999602303145361	4	5	condensed chromosome, centromeric region	CC	0.128283740356654	CC condensed chromosome, centromeric region	Pdensi_DN20775_c6_g2, Pdensi_DN21556_c0_g2, Pdensi_DN25252_c1_g7, Pdensi_DN37017_c0_g2
GO:0006813	0.00793992978314447	0.99634498979965	22	69	potassium ion transport	BP	0.128283740356654	BP potassium ion transport	Pdensi_DN10964_c0_g1, Pdensi_DN13344_c0_g1, Pdensi_DN14033_c0_g2, Pdensi_DN147_c0_g1d202455, Pdensi_DN15368_c0_g1d395832, Pdensi_DN15521_c0_g1, Pdensi_DN16132_c1_g2, Pdensi_DN19787_c0_g2, Pdensi_DN19858_c0_g1d219166, Pdensi_DN19937_c0_g1d288584, Pdensi_DN19937_c0_g2d410056, Pdensi_DN21532_c1_g1, Pdensi_DN22600_c0_g1, Pdensi_DN24695_c2_g1, Pdensi_DN24804_c0_g1, Pdensi_DN24855_c2_g1, Pdensi_DN24973…
GO:0009404	0.00808735680061202	0.997226099847603	13	35	toxin metabolic process	BP	0.130338287605675	BP toxin metabolic process	Pdensi_DN14528_c0_g1, Pdensi_DN16053_c0_g1d214908, Pdensi_DN16473_c2_g2, Pdensi_DN19103_c0_g1d533551, Pdensi_DN19298_c2_g1, Pdensi_DN19659_c1_g1, Pdensi_DN19659_c1_g2d359623, Pdensi_DN21220_c1_g1, Pdensi_DN26107_c1_g1, Pdensi_DN38795_c1_g3, Pdensi_DN38795_c1_g4, Pdensi_DN41939_c0_g1, Pdensi_GG_103994_c0_g1
GO:0016102	0.00808835006669807	0.997973682526669	9	20	diterpenoid biosynthetic process	BP	0.130338287605675	BP diterpenoid biosynthetic process	Pdensi_DN18574_c0_g1d217376, Pdensi_DN19721_c0_g1d118426, Pdensi_DN21685_c0_g1d363125, Pdensi_DN24268_c0_g1d225364, Pdensi_DN25735_c0_g6, Pdensi_DN27177_c0_g2, Pdensi_DN3057_c0_g1d260296, Pdensi_GG_110112_c0_g1, Pdensi_GG_124369_c0_g1
GO:0008519	0.00812811289339904	0.998442084096935	7	14	ammonium transmembrane transporter activity	MF	0.130807150146657	MF ammonium transmembrane transporter activity	Pdensi_DN13863_c0_g1d392460, Pdensi_DN15131_c0_g1, Pdensi_DN15986_c0_g1d346054, Pdensi_DN17256_c0_g1d400508, Pdensi_DN17916_c0_g1d402543, Pdensi_DN18207_c1_g2, Pdensi_DN40047_c3_g1
GO:0010325	0.00821558449423766	0.998163122382553	8	17	raffinose family oligosaccharide biosynthetic process	BP	0.132041563109877	BP raffinose family oligosaccharide biosynthetic process	Pdensi_DN11461_c0_g1d210660, Pdensi_DN20864_c0_g2, Pdensi_DN21552_c0_g2, Pdensi_DN26146_c0_g2d76577, Pdensi_DN34393_c0_g1d201230, Pdensi_GG_104441_c0_g1, Pdensi_GG_94203_c4_g1, Pdensi_GG_94454_c2_g1
GO:0016032	0.00827298980239696	0.994961471282546	47	178	viral process	BP	0.132790149145018	BP viral process	Pdensi_DN11720_c0_g1d211026, Pdensi_DN1182_c0_g1d259126, Pdensi_DN12076_c0_g1d5943, Pdensi_DN13394_c0_g1d271800, Pdensi_DN13914_c0_g2, Pdensi_DN14383_c0_g1d273702, Pdensi_DN15226_c1_g2, Pdensi_DN15550_c1_g1, Pdensi_DN16069_c0_g1, Pdensi_DN16137_c0_g1d183863, Pdensi_DN16293_c2_g4, Pdensi_DN16519_c1_g2, Pdensi_DN16600_c0_g3d185267, Pdensi_DN17287_c0_g3, Pdensi_DN18586_c0_g1d479377, Pdensi_DN18645_c…
GO:0000038	0.00829542525171715	0.997496975743972	11	27	very long-chain fatty acid metabolic process	BP	0.132976208969683	BP very long-chain fatty acid metabolic process	Pdensi_DN11042_c0_g1d104080, Pdensi_DN12981_c0_g2, Pdensi_DN14653_c0_g1d108253, Pdensi_DN18218_c0_g1d58768, Pdensi_DN18467_c0_g1d354439, Pdensi_DN21597_c0_g1d189745, Pdensi_DN26156_c0_g1, Pdensi_DN2938_c0_g1, Pdensi_DN49927_c0_g1, Pdensi_DN9798_c0_g1, Pdensi_GG_4623_c0_g1
GO:0033788	0.00836613346847369	1	3	3	leucoanthocyanidin reductase activity	MF	0.133934588412393	MF leucoanthocyanidin reductase activity	Pdensi_DN14199_c0_g1d7958, Pdensi_DN18910_c0_g1d285192, Pdensi_DN7575_c0_g1d169807
GO:0007389	0.00838945946183152	0.994578531470401	59	231	pattern specification process	BP	0.134132909231343	BP pattern specification process	Pdensi_DN10028_c0_g1d386351, Pdensi_DN10704_c0_g1d173663, Pdensi_DN11891_c0_g1, Pdensi_DN11895_c0_g1, Pdensi_DN1194_c0_g1d98292, Pdensi_DN12603_c0_g1d105849, Pdensi_DN13368_c0_g1d177692, Pdensi_DN13394_c0_g1d271800, Pdensi_DN13688_c0_g1d461976, Pdensi_DN15327_c0_g1, Pdensi_DN15388_c0_g1d181844, Pdensi_DN15600_c0_g1d276778, Pdensi_DN15656_c0_g2d182555, Pdensi_DN15656_c1_g3, Pdensi_DN15724_c0_g1d54…
GO:0006898	0.00842927549911497	0.995739061213225	27	89	receptor-mediated endocytosis	BP	0.134594017507353	BP receptor-mediated endocytosis	Pdensi_DN14914_c0_g2, Pdensi_DN15159_c0_g1d214023, Pdensi_DN15354_c3_g6, Pdensi_DN15443_c3_g1, Pdensi_DN15452_c4_g1, Pdensi_DN16537_c0_g1d470760, Pdensi_DN17111_c0_g1, Pdensi_DN19254_c3_g2, Pdensi_DN19673_c2_g1, Pdensi_DN19789_c2_g1, Pdensi_DN20598_c4_g3, Pdensi_DN20614_c1_g1d413419, Pdensi_DN21344_c0_g1d417506, Pdensi_DN21355_c0_g1d362854, Pdensi_DN22228_c0_g1d125696, Pdensi_DN22256_c1_g1, Pdens…
GO:0006269	0.0084869878099833	1	3	3	DNA replication, synthesis of RNA primer	BP	0.135339312761801	BP DNA replication, synthesis of RNA primer	Pdensi_DN15095_c0_g1d465751, Pdensi_DN20804_c0_g1d121146, Pdensi_DN23543_c0_g2
GO:1902751	0.00858342539359908	0.999035286422356	5	8	positive regulation of cell cycle G2/M phase transition	BP	0.136699409872345	BP positive regulation of cell cycle G2/M phase transition	Pdensi_DN14084_c0_g1d341311, Pdensi_DN15600_c0_g1d276778, Pdensi_DN16057_c4_g5, Pdensi_DN17354_c0_g1d473947, Pdensi_DN7004_c0_g1d263180
GO:0009395	0.00863625406654047	0.99800265286266	8	18	phospholipid catabolic process	BP	0.137362365263276	BP phospholipid catabolic process	Pdensi_DN15912_c0_g1d346264, Pdensi_DN19693_c2_g2, Pdensi_DN21846_c0_g4, Pdensi_DN22546_c0_g4, Pdensi_DN22758_c0_g1, Pdensi_DN39409_c0_g1d151170, Pdensi_DN39409_c0_g2, Pdensi_DN6489_c0_g1
GO:0006302	0.00881007302773566	0.995040913854789	36	126	double-strand break repair	BP	0.139945499403008	BP double-strand break repair	Pdensi_DN10236_c0_g1d455061, Pdensi_DN11338_c0_g1, Pdensi_DN11450_c0_g1, Pdensi_DN11862_c0_g1d336785, Pdensi_DN12674_c0_g1d270642, Pdensi_DN13884_c0_g1d178580, Pdensi_DN14234_c0_g1d213181, Pdensi_DN14900_c0_g1d343302, Pdensi_DN14918_c0_g1, Pdensi_DN15367_c0_g1d525637, Pdensi_DN15674_c0_g1, Pdensi_DN17354_c0_g1d473947, Pdensi_DN18025_c0_g1d58326, Pdensi_DN18361_c0_g1d353936, Pdensi_DN19324_c0_g1d1…
GO:0016328	0.00888936001217182	0.999537744850488	4	5	lateral plasma membrane	CC	0.141022279209913	CC lateral plasma membrane	Pdensi_DN14892_c1_g1, Pdensi_DN18861_c0_g4, Pdensi_DN21624_c0_g2d540410, Pdensi_GG_78706_c1_g1
GO:0010495	0.00892131537738681	1	3	3	long-distance posttranscriptional gene silencing	BP	0.141243056831889	BP long-distance posttranscriptional gene silencing	Pdensi_DN14255_c0_g1d107683, Pdensi_DN16500_c0_g1d55985, Pdensi_DN25434_c1_g2
GO:0005342	0.00892631240681023	0.995384036975108	28	96	organic acid transmembrane transporter activity	MF	0.141243056831889	MF organic acid transmembrane transporter activity	Pdensi_DN11585_c0_g1d336306, Pdensi_DN12352_c0_g1d389636, Pdensi_DN12499_c0_g1d105600, Pdensi_DN13334_c0_g1, Pdensi_DN15253_c0_g1d344230, Pdensi_DN15620_c0_g2, Pdensi_DN15830_c0_g1, Pdensi_DN15830_c0_g1d396867, Pdensi_DN16519_c1_g2, Pdensi_DN17034_c1_g1, Pdensi_DN17564_c0_g1d281568, Pdensi_DN18108_c0_g1d353272, Pdensi_DN18459_c3_g3, Pdensi_DN18696_c0_g1d532341, Pdensi_DN19464_c0_g1, Pdensi_DN2149…
GO:0008284	0.00897191731810421	0.996097497711098	19	58	positive regulation of cell proliferation	BP	0.141781729474113	BP positive regulation of cell proliferation	Pdensi_DN12525_c0_g1, Pdensi_DN17354_c0_g1d473947, Pdensi_DN17385_c0_g1d57185, Pdensi_DN17815_c0_g1, Pdensi_DN18189_c0_g1, Pdensi_DN18969_c0_g1, Pdensi_DN19860_c0_g2d535182, Pdensi_DN20715_c0_g1, Pdensi_DN21408_c0_g1d65408, Pdensi_DN25445_c0_g1, Pdensi_DN25947_c1_g1d76078, Pdensi_DN26278_c0_g1d193993, Pdensi_DN2704_c0_g1d381355, Pdensi_DN27151_c1_g2, Pdensi_DN30757_c0_g1, Pdensi_DN32909_c0_g1d199…
GO:0009394	0.009098751462803	0.997875082978554	8	18	2'-deoxyribonucleotide metabolic process	BP	0.143045933289409	BP 2'-deoxyribonucleotide metabolic process	Pdensi_DN15551_c0_g1, Pdensi_DN18807_c2_g2, Pdensi_DN19693_c0_g1d409066, Pdensi_DN22346_c0_g1d424208, Pdensi_DN22961_c0_g2d546367, Pdensi_DN23694_c1_g1, Pdensi_DN47344_c0_g1d249493, Pdensi_GG_10430_c0_g1
GO:0019692	0.009098751462803	0.997875082978554	8	18	deoxyribose phosphate metabolic process	BP	0.143045933289409	BP deoxyribose phosphate metabolic process	Pdensi_DN15551_c0_g1, Pdensi_DN18807_c2_g2, Pdensi_DN19693_c0_g1d409066, Pdensi_DN22346_c0_g1d424208, Pdensi_DN22961_c0_g2d546367, Pdensi_DN23694_c1_g1, Pdensi_DN47344_c0_g1d249493, Pdensi_GG_10430_c0_g1
GO:0010436	0.00912190490355685	1	3	3	carotenoid dioxygenase activity	MF	0.143045933289409	MF carotenoid dioxygenase activity	Pdensi_DN15579_c0_g1d467163, Pdensi_DN16322_c0_g1, Pdensi_DN18313_c0_g1d186880
GO:0016121	0.00912190490355685	1	3	3	carotene catabolic process	BP	0.143045933289409	BP carotene catabolic process	Pdensi_DN15579_c0_g1d467163, Pdensi_DN16322_c0_g1, Pdensi_DN18313_c0_g1d186880
GO:0045549	0.00912190490355685	1	3	3	9-cis-epoxycarotenoid dioxygenase activity	MF	0.143045933289409	MF 9-cis-epoxycarotenoid dioxygenase activity	Pdensi_DN15579_c0_g1d467163, Pdensi_DN16322_c0_g1, Pdensi_DN18313_c0_g1d186880
GO:0046247	0.00912190490355685	1	3	3	terpene catabolic process	BP	0.143045933289409	BP terpene catabolic process	Pdensi_DN15579_c0_g1d467163, Pdensi_DN16322_c0_g1, Pdensi_DN18313_c0_g1d186880
GO:0005876	0.00921831640817102	0.997893850902749	8	17	spindle microtubule	CC	0.144373198101406	CC spindle microtubule	Pdensi_DN13766_c0_g1d392221, Pdensi_DN1733_c0_g1d98645, Pdensi_DN19294_c0_g1d60652, Pdensi_DN20775_c6_g2, Pdensi_DN23383_c0_g5, Pdensi_DN35986_c0_g1d239151, Pdensi_DN37017_c0_g2, Pdensi_DN38518_c0_g1d440833
GO:0010449	0.0094161023079884	0.997307256884397	10	24	root meristem growth	BP	0.147282732911813	BP root meristem growth	Pdensi_DN15226_c1_g2, Pdensi_DN15550_c1_g1, Pdensi_DN15653_c3_g2, Pdensi_DN16600_c0_g3d185267, Pdensi_DN20400_c2_g3, Pdensi_DN20904_c1_g1, Pdensi_DN25358_c2_g1, Pdensi_DN27006_c1_g1, Pdensi_DN38342_c4_g1, Pdensi_GG_14875_c1_g1
GO:0047751	0.00949304945387405	0.999255485921854	4	6	cholestenone 5-alpha-reductase activity	MF	0.14829715344313	MF cholestenone 5-alpha-reductase activity	Pdensi_DN18206_c0_g1, Pdensi_DN26139_c0_g1d559879, Pdensi_DN6983_c0_g1d263165, Pdensi_GG_70084_c0_g1
GO:0032299	0.00951661346057317	1	3	3	ribonuclease H2 complex	CC	0.148411084221627	CC ribonuclease H2 complex	Pdensi_DN10080_c0_g1d172654, Pdensi_DN12417_c0_g1d389803, Pdensi_DN46209_c0_g1d39463
GO:0033281	0.00952454727900352	1	3	3	TAT protein transport complex	CC	0.148411084221627	CC TAT protein transport complex	Pdensi_DN16138_c0_g1d397717, Pdensi_DN18056_c0_g2d352659, Pdensi_DN5238_c0_g1d100335
GO:0009791	0.00979477366039474	0.99273091445489	115	493	post-embryonic development	BP	0.15242805761094	BP post-embryonic development	Pdensi_DN10616_c0_g1d455771, Pdensi_DN11585_c0_g1d336306, Pdensi_DN11891_c0_g1, Pdensi_DN12826_c0_g1d51242, Pdensi_DN13368_c0_g1d177692, Pdensi_DN13394_c0_g1d271800, Pdensi_DN14761_c0_g1d53296, Pdensi_DN15055_c0_g1d181160, Pdensi_DN15439_c0_g1d54251, Pdensi_DN15656_c0_g2d182555, Pdensi_DN15656_c1_g3, Pdensi_DN16292_c0_g1d215085, Pdensi_DN16378_c1_g1, Pdensi_DN16510_c1_g1d471021, Pdensi_DN17001_c0…
GO:0047496	0.00994382827800203	1	3	3	vesicle transport along microtubule	BP	0.154355906548277	BP vesicle transport along microtubule	Pdensi_DN23502_c0_g1d549139, Pdensi_DN29759_c0_g1d309377, Pdensi_DN9890_c0_g1d266193
GO:0099518	0.00994382827800203	1	3	3	vesicle cytoskeletal trafficking	BP	0.154355906548277	BP vesicle cytoskeletal trafficking	Pdensi_DN23502_c0_g1d549139, Pdensi_DN29759_c0_g1d309377, Pdensi_DN9890_c0_g1d266193
GO:0003854	0.00996805023198363	0.995318225270234	22	68	3-beta-hydroxy-delta5-steroid dehydrogenase activity	MF	0.154536283179286	MF 3-beta-hydroxy-delta5-steroid dehydrogenase activity	Pdensi_DN12525_c0_g1, Pdensi_DN13376_c1_g2, Pdensi_DN14323_c0_g1d179544, Pdensi_DN15098_c0_g1d108891, Pdensi_DN15588_c0_g1d9544, Pdensi_DN16455_c0_g1, Pdensi_DN17569_c0_g1d401490, Pdensi_DN17589_c0_g2, Pdensi_DN19711_c0_g2, Pdensi_DN20016_c0_g1, Pdensi_DN21146_c1_g1, Pdensi_DN21322_c0_g1d294658, Pdensi_DN21691_c1_g1, Pdensi_DN21972_c0_g1d297903, Pdensi_DN23792_c0_g1d224578, Pdensi_DN24773_c0_g1d5…
GO:0048446	0.00998351982008976	1	3	3	petal morphogenesis	BP	0.154580686305253	BP petal morphogenesis	Pdensi_DN12939_c0_g2, Pdensi_DN19454_c0_g1, Pdensi_DN22556_c0_g2d544080
GO:0009575	0.0100971814313947	1	3	3	chromoplast stroma	CC	0.155909407592956	CC chromoplast stroma	Pdensi_DN18892_c0_g1, Pdensi_DN23265_c0_g4, Pdensi_DN9303_c0_g1d332792
GO:0045120	0.0101440888335623	1	3	3	pronucleus	CC	0.155909407592956	CC pronucleus	Pdensi_DN18203_c0_g2, Pdensi_DN23615_c1_g2, Pdensi_DN25252_c1_g7
GO:0043201	0.0101440888335788	1	3	3	response to leucine	BP	0.155909407592956	BP response to leucine	Pdensi_DN14673_c0_g1d464608, Pdensi_DN22640_c0_g1d126873, Pdensi_DN38421_c2_g3
GO:0080052	0.0101440888335788	1	3	3	response to histidine	BP	0.155909407592956	BP response to histidine	Pdensi_DN14673_c0_g1d464608, Pdensi_DN22640_c0_g1d126873, Pdensi_DN38421_c2_g3
GO:0080053	0.0101440888335788	1	3	3	response to phenylalanine	BP	0.155909407592956	BP response to phenylalanine	Pdensi_DN14673_c0_g1d464608, Pdensi_DN22640_c0_g1d126873, Pdensi_DN38421_c2_g3
GO:0005267	0.0101456174883128	0.996780490402589	11	29	potassium channel activity	MF	0.155909407592956	MF potassium channel activity	Pdensi_DN13344_c0_g1, Pdensi_DN16132_c1_g2, Pdensi_DN18659_c0_g1d479685, Pdensi_DN19787_c0_g2, Pdensi_DN22600_c0_g1, Pdensi_DN24695_c2_g1, Pdensi_DN24855_c2_g1, Pdensi_DN24973_c1_g3, Pdensi_DN25402_c0_g2, Pdensi_DN97408_c0_g1, Pdensi_GG_130269_c0_g1
GO:0009219	0.0101988896795399	0.997879025175382	7	15	pyrimidine deoxyribonucleotide metabolic process	BP	0.156531895044052	BP pyrimidine deoxyribonucleotide metabolic process	Pdensi_DN15551_c0_g1, Pdensi_DN19693_c0_g1d409066, Pdensi_DN22346_c0_g1d424208, Pdensi_DN22961_c0_g2d546367, Pdensi_DN23694_c1_g1, Pdensi_DN47344_c0_g1d249493, Pdensi_GG_10430_c0_g1
GO:0005789	0.0102803842351849	0.992258615942644	125	539	endoplasmic reticulum membrane	CC	0.15758543984509	CC endoplasmic reticulum membrane	Pdensi_DN11042_c0_g1d104080, Pdensi_DN11879_c0_g1, Pdensi_DN12205_c0_g1d337539, Pdensi_DN12647_c0_g2, Pdensi_DN12981_c0_g2, Pdensi_DN13861_c0_g1, Pdensi_DN14115_c0_g2, Pdensi_DN14147_c0_g2, Pdensi_DN14653_c0_g1d108253, Pdensi_DN14893_c0_g1d465287, Pdensi_DN15026_c0_g1d395048, Pdensi_DN15109_c0_g1d108947, Pdensi_DN15341_c0_g1d275925, Pdensi_DN15659_c0_g1, Pdensi_DN15795_c0_g1d467860, Pdensi_DN1624…
GO:0006754	0.0104106338113696	0.996280971518592	13	36	ATP biosynthetic process	BP	0.159231869826142	BP ATP biosynthetic process	Pdensi_DN10387_c0_g1d173149, Pdensi_DN16418_c0_g1, Pdensi_DN17215_c0_g1d350275, Pdensi_DN17972_c1_g3, Pdensi_DN19256_c0_g1, Pdensi_DN20315_c0_g1d412031, Pdensi_DN24772_c5_g1, Pdensi_DN24971_c0_g1d136323, Pdensi_DN24979_c1_g3, Pdensi_DN27357_c0_g1d195040, Pdensi_DN99516_c0_g1, Pdensi_GG_32233_c0_g1, Pdensi_GG_4969_c0_g1
GO:0000796	0.0104137616896816	0.998767862309048	5	8	condensin complex	CC	0.159231869826142	CC condensin complex	Pdensi_DN19246_c0_g1d286270, Pdensi_DN21556_c0_g2, Pdensi_DN25252_c1_g7, Pdensi_DN30837_c0_g1d143857, Pdensi_DN84893_c0_g1
GO:0004420	0.0104610754867075	0.999154292602545	4	6	hydroxymethylglutaryl-CoA reductase (NADPH) activity	MF	0.159756125396631	MF hydroxymethylglutaryl-CoA reductase (NADPH) activity	Pdensi_DN19683_c3_g1, Pdensi_DN25133_c0_g1d226937, Pdensi_DN25133_c0_g3, Pdensi_DN8970_c0_g1d384942
GO:0016835	0.0104851679268597	0.993331131198543	52	207	carbon-oxygen lyase activity	MF	0.159924893391891	MF carbon-oxygen lyase activity	Pdensi_DN13774_c0_g1d392336, Pdensi_DN13823_c0_g1d462655, Pdensi_DN14189_c0_g2, Pdensi_DN15316_c1_g8, Pdensi_DN15588_c0_g1d9544, Pdensi_DN15825_c0_g1d397026, Pdensi_DN16260_c0_g3d346952, Pdensi_DN16465_c0_g1d184695, Pdensi_DN17027_c0_g1d215839, Pdensi_DN17340_c0_g1, Pdensi_DN17840_c0_g1d113894, Pdensi_DN18028_c0_g1, Pdensi_DN18698_c0_g1, Pdensi_DN18933_c0_g1d14388, Pdensi_DN19094_c0_g3, Pdensi_DN…
GO:0009888	0.0105864798839527	0.993307883225808	51	197	tissue development	BP	0.161269568716661	BP tissue development	Pdensi_DN13774_c0_g1d462387, Pdensi_DN15073_c1_g1, Pdensi_DN15544_c0_g1d182222, Pdensi_DN15724_c0_g1d54664, Pdensi_DN16537_c0_g3, Pdensi_DN16632_c1_g1, Pdensi_DN16761_c0_g1d56183, Pdensi_DN17308_c0_g3, Pdensi_DN17848_c0_g1d476052, Pdensi_DN17916_c0_g1d402543, Pdensi_DN18049_c0_g2, Pdensi_DN19190_c2_g1, Pdensi_DN19553_c0_g1d534490, Pdensi_DN19598_c4_g3, Pdensi_DN20326_c0_g1d290432, Pdensi_DN20486_…
GO:0045944	0.0106152551129485	0.993550014657052	44	165	positive regulation of transcription by RNA polymerase II	BP	0.161507287158917	BP positive regulation of transcription by RNA polymerase II	Pdensi_DN10731_c0_g1d267514, Pdensi_DN14288_c0_g1d393278, Pdensi_DN14863_c0_g1d342967, Pdensi_DN15055_c0_g1d181160, Pdensi_DN15521_c0_g1, Pdensi_DN17287_c0_g3, Pdensi_DN17635_c0_g1, Pdensi_DN17696_c0_g1d281883, Pdensi_DN17836_c0_g1, Pdensi_DN18081_c1_g3, Pdensi_DN18561_c3_g1, Pdensi_DN18588_c0_g2, Pdensi_DN18878_c0_g4, Pdensi_DN19525_c0_g1d218718, Pdensi_DN19845_c1_g1, Pdensi_DN20164_c0_g1d119432…
GO:0080143	0.0106379462207144	0.998065356677881	6	13	regulation of amino acid export	BP	0.161651963450584	BP regulation of amino acid export	Pdensi_DN37026_c0_g1d32315, Pdensi_DN7104_c0_g1, Pdensi_GG_106424_c0_g1, Pdensi_GG_110_c0_g1, Pdensi_GG_59399_c0_g1, Pdensi_GG_96168_c0_g1
GO:0043535	0.0106871497473072	0.998726704254803	5	8	regulation of blood vessel endothelial cell migration	BP	0.162198660088153	BP regulation of blood vessel endothelial cell migration	Pdensi_DN12005_c0_g1d337285, Pdensi_DN16881_c0_g1, Pdensi_DN19256_c0_g1, Pdensi_DN22645_c1_g1, Pdensi_DN25018_c0_g1d136589
GO:0031050	0.0107189397260906	0.995234853495859	19	59	dsRNA processing	BP	0.162279454149443	BP dsRNA processing	Pdensi_DN14255_c0_g1d107683, Pdensi_DN14383_c0_g1d273702, Pdensi_DN15680_c0_g1d276865, Pdensi_DN16137_c0_g1d183863, Pdensi_DN16500_c0_g1d55985, Pdensi_DN18444_c0_g1d354132, Pdensi_DN21412_c0_g1d122935, Pdensi_DN21562_c0_g1, Pdensi_DN22596_c1_g1, Pdensi_DN23552_c0_g1d303915, Pdensi_DN24291_c0_g1d225449, Pdensi_DN24748_c1_g1, Pdensi_DN24943_c0_g1d557017, Pdensi_DN25434_c1_g2, Pdensi_DN25848_c2_g8, …
GO:0070918	0.0107189397260906	0.995234853495859	19	59	production of small RNA involved in gene silencing by RNA	BP	0.162279454149443	BP production of small RNA involved in gene silencing by RNA	Pdensi_DN14255_c0_g1d107683, Pdensi_DN14383_c0_g1d273702, Pdensi_DN15680_c0_g1d276865, Pdensi_DN16137_c0_g1d183863, Pdensi_DN16500_c0_g1d55985, Pdensi_DN18444_c0_g1d354132, Pdensi_DN21412_c0_g1d122935, Pdensi_DN21562_c0_g1, Pdensi_DN22596_c1_g1, Pdensi_DN23552_c0_g1d303915, Pdensi_DN24291_c0_g1d225449, Pdensi_DN24748_c1_g1, Pdensi_DN24943_c0_g1d557017, Pdensi_DN25434_c1_g2, Pdensi_DN25848_c2_g8, …
GO:0000741	0.0109368848576172	0.99573403004993	15	42	karyogamy	BP	0.165171205676058	BP karyogamy	Pdensi_DN15375_c1_g2, Pdensi_DN17096_c0_g1d112353, Pdensi_DN17661_c0_g1, Pdensi_DN18617_c0_g1d115691, Pdensi_DN19278_c0_g3, Pdensi_DN20947_c0_g3d494574, Pdensi_DN22608_c2_g1d426134, Pdensi_DN26235_c1_g1, Pdensi_DN26251_c1_g1, Pdensi_DN39612_c0_g4, Pdensi_GG_120096_c0_g1, Pdensi_GG_47947_c0_g1, Pdensi_GG_54628_c0_g1, Pdensi_GG_81597_c0_g1, Pdensi_GG_84936_c0_g1
GO:0010197	0.0109368848576172	0.99573403004993	15	42	polar nucleus fusion	BP	0.165171205676058	BP polar nucleus fusion	Pdensi_DN15375_c1_g2, Pdensi_DN17096_c0_g1d112353, Pdensi_DN17661_c0_g1, Pdensi_DN18617_c0_g1d115691, Pdensi_DN19278_c0_g3, Pdensi_DN20947_c0_g3d494574, Pdensi_DN22608_c2_g1d426134, Pdensi_DN26235_c1_g1, Pdensi_DN26251_c1_g1, Pdensi_DN39612_c0_g4, Pdensi_GG_120096_c0_g1, Pdensi_GG_47947_c0_g1, Pdensi_GG_54628_c0_g1, Pdensi_GG_81597_c0_g1, Pdensi_GG_84936_c0_g1
GO:0015743	0.0110754056067553	0.997736444058727	7	14	malate transport	BP	0.167057440289841	BP malate transport	Pdensi_DN12710_c0_g2, Pdensi_DN18108_c0_g1d353272, Pdensi_DN18459_c3_g3, Pdensi_DN20676_c0_g1, Pdensi_DN22504_c0_g1, Pdensi_DN26932_c0_g1d78911, Pdensi_GG_151125_c0_g1
GO:0046292	0.0111581012024508	0.997568954555639	7	16	formaldehyde metabolic process	BP	0.168098028311615	BP formaldehyde metabolic process	Pdensi_DN19084_c0_g1d481969, Pdensi_DN20446_c0_g1d490968, Pdensi_DN22568_c1_g1, Pdensi_DN26690_c0_g1d367637, Pdensi_DN26929_c0_g3, Pdensi_DN2776_c0_g1d381314, Pdensi_DN39726_c2_g2
GO:0010205	0.0112008146553743	0.999074838667099	4	6	photoinhibition	BP	0.168327929067224	BP photoinhibition	Pdensi_DN12020_c0_g1d5957, Pdensi_DN14857_c0_g1d342973, Pdensi_DN22222_c0_g3, Pdensi_DN29780_c0_g1
GO:0043155	0.0112008146553743	0.999074838667099	4	6	negative regulation of photosynthesis, light reaction	BP	0.168327929067224	BP negative regulation of photosynthesis, light reaction	Pdensi_DN12020_c0_g1d5957, Pdensi_DN14857_c0_g1d342973, Pdensi_DN22222_c0_g3, Pdensi_DN29780_c0_g1
GO:0040008	0.011274117611617	0.992149213694805	77	322	regulation of growth	BP	0.169222159450746	BP regulation of growth	Pdensi_DN10258_c0_g1d266747, Pdensi_DN10989_c0_g1d335310, Pdensi_DN11998_c0_g1d389096, Pdensi_DN12491_c0_g1d459331, Pdensi_DN13237_c0_g1, Pdensi_DN13428_c0_g1d391662, Pdensi_DN13945_c0_g1d341146, Pdensi_DN14761_c0_g1d53296, Pdensi_DN15204_c0_g1d344164, Pdensi_DN15439_c0_g1d54251, Pdensi_DN16066_c0_g1d55175, Pdensi_DN16069_c0_g1, Pdensi_DN16408_c1_g1d278964, Pdensi_DN16524_c0_g1d348098, Pdensi_DN1…
GO:0009143	0.0113801223360366	0.997578890197089	7	15	nucleoside triphosphate catabolic process	BP	0.170604450130583	BP nucleoside triphosphate catabolic process	Pdensi_DN15551_c0_g1, Pdensi_DN18807_c2_g2, Pdensi_DN19693_c0_g1d409066, Pdensi_DN22961_c0_g2d546367, Pdensi_DN23694_c1_g1, Pdensi_DN47344_c0_g1d249493, Pdensi_GG_10430_c0_g1
GO:0008217	0.0114117221296196	0.99861618037136	5	8	regulation of blood pressure	BP	0.170694408291633	BP regulation of blood pressure	Pdensi_DN12005_c0_g1d337285, Pdensi_DN16881_c0_g1, Pdensi_DN20327_c1_g1, Pdensi_DN22645_c1_g1, Pdensi_DN25018_c0_g1d136589
GO:0009962	0.0114139619015852	0.997652436116301	7	14	regulation of flavonoid biosynthetic process	BP	0.170694408291633	BP regulation of flavonoid biosynthetic process	Pdensi_DN11891_c0_g1, Pdensi_DN13335_c0_g1, Pdensi_DN19900_c1_g1, Pdensi_DN20436_c0_g1d290805, Pdensi_DN20496_c0_g1, Pdensi_DN22308_c0_g1d222515, Pdensi_GG_109998_c0_g1
GO:0005984	0.0114563948695031	0.994832647129802	19	62	disaccharide metabolic process	BP	0.171120304853491	BP disaccharide metabolic process	Pdensi_DN10695_c0_g1d49277, Pdensi_DN12862_c0_g1, Pdensi_DN17761_c0_g1d216447, Pdensi_DN19220_c0_g1d357855, Pdensi_DN19472_c0_g1, Pdensi_DN19962_c2_g1, Pdensi_DN19962_c2_g3, Pdensi_DN20300_c0_g1d62840, Pdensi_DN20300_c0_g1d62841, Pdensi_DN21044_c0_g5, Pdensi_DN24896_c0_g1, Pdensi_DN27315_c2_g1, Pdensi_DN35011_c0_g1d314094, Pdensi_DN38793_c0_g1d150607, Pdensi_DN6556_c0_g1d168735, Pdensi_DN7189_c0_…
GO:0009142	0.0115016657894373	0.994970308658059	18	56	nucleoside triphosphate biosynthetic process	BP	0.171587503133662	BP nucleoside triphosphate biosynthetic process	Pdensi_DN10387_c0_g1d173149, Pdensi_DN16418_c0_g1, Pdensi_DN17215_c0_g1d350275, Pdensi_DN17972_c1_g3, Pdensi_DN19256_c0_g1, Pdensi_DN19769_c0_g1d409219, Pdensi_DN20092_c0_g2d488108, Pdensi_DN20154_c1_g1, Pdensi_DN20315_c0_g1d412031, Pdensi_DN22346_c0_g1d424208, Pdensi_DN24772_c5_g1, Pdensi_DN24971_c0_g1d136323, Pdensi_DN24979_c1_g3, Pdensi_DN27357_c0_g1d195040, Pdensi_DN32798_c0_g1, Pdensi_DN9951…
GO:0008608	0.0116550104268043	0.998035043637471	6	11	attachment of spindle microtubules to kinetochore	BP	0.173543410311384	BP attachment of spindle microtubules to kinetochore	Pdensi_DN11450_c0_g1, Pdensi_DN11480_c0_g1d5445, Pdensi_DN21836_c1_g2, Pdensi_DN26777_c0_g2, Pdensi_DN39729_c0_g1, Pdensi_DN7254_c0_g1d207503
GO:0009264	0.0116610756011238	0.997506452426049	7	15	deoxyribonucleotide catabolic process	BP	0.173543410311384	BP deoxyribonucleotide catabolic process	Pdensi_DN15551_c0_g1, Pdensi_DN18807_c2_g2, Pdensi_DN19693_c0_g1d409066, Pdensi_DN22961_c0_g2d546367, Pdensi_DN23694_c1_g1, Pdensi_DN47344_c0_g1d249493, Pdensi_GG_10430_c0_g1
GO:0019903	0.0117311132553463	0.99712549355231	8	18	protein phosphatase binding	MF	0.174374111333711	MF protein phosphatase binding	Pdensi_DN11112_c0_g1d387695, Pdensi_DN13977_c0_g1d340966, Pdensi_DN16057_c0_g1d183538, Pdensi_DN19472_c0_g1, Pdensi_DN19803_c0_g1d409969, Pdensi_DN20820_c0_g1d17595, Pdensi_DN23384_c0_g1d303821, Pdensi_DN26078_c0_g1d228423
GO:0016109	0.0118010361417861	0.996202985113148	11	28	tetraterpenoid biosynthetic process	BP	0.174989245715505	BP tetraterpenoid biosynthetic process	Pdensi_DN14793_c0_g1, Pdensi_DN15626_c0_g1d54595, Pdensi_DN15788_c0_g1d468038, Pdensi_DN18313_c0_g1d186880, Pdensi_DN18892_c0_g1, Pdensi_DN21227_c0_g1d362762, Pdensi_DN2264_c0_g1d259769, Pdensi_DN24895_c0_g2d135527, Pdensi_DN25808_c0_g1d75589, Pdensi_DN33540_c0_g1d436330, Pdensi_GG_94296_c0_g1
GO:0016117	0.0118010361417861	0.996202985113148	11	28	carotenoid biosynthetic process	BP	0.174989245715505	BP carotenoid biosynthetic process	Pdensi_DN14793_c0_g1, Pdensi_DN15626_c0_g1d54595, Pdensi_DN15788_c0_g1d468038, Pdensi_DN18313_c0_g1d186880, Pdensi_DN18892_c0_g1, Pdensi_DN21227_c0_g1d362762, Pdensi_DN2264_c0_g1d259769, Pdensi_DN24895_c0_g2d135527, Pdensi_DN25808_c0_g1d75589, Pdensi_DN33540_c0_g1d436330, Pdensi_GG_94296_c0_g1
GO:0055028	0.0119413617304675	0.996738905192638	9	21	cortical microtubule	CC	0.17685618224725	CC cortical microtubule	Pdensi_DN10628_c0_g1, Pdensi_DN13701_c0_g1d392284, Pdensi_DN14535_c0_g1d274242, Pdensi_DN17852_c0_g1d282283, Pdensi_DN19167_c0_g1d285960, Pdensi_DN19682_c0_g1d485759, Pdensi_DN21627_c0_g1d419167, Pdensi_DN25409_c0_g2d74733, Pdensi_DN31245_c0_g1d564486
GO:0034515	0.0119704702313158	0.996591961171201	9	24	proteasome storage granule	CC	0.177073433590621	CC proteasome storage granule	Pdensi_DN14681_c0_g2d524463, Pdensi_DN16246_c0_g1, Pdensi_DN19179_c1_g1d406845, Pdensi_DN20245_c1_g1d289971, Pdensi_DN23035_c0_g1d223622, Pdensi_DN23497_c2_g2, Pdensi_DN24570_c2_g1, Pdensi_DN24731_c0_g1, Pdensi_DN9472_c0_g1d48326
GO:0043622	0.0120453767353487	0.997033530800173	8	18	cortical microtubule organization	BP	0.17755471921873	BP cortical microtubule organization	Pdensi_DN13531_c0_g1d522794, Pdensi_DN14535_c0_g1d274242, Pdensi_DN16069_c0_g1, Pdensi_DN16885_c0_g1d215590, Pdensi_DN19167_c0_g1d285960, Pdensi_DN19296_c0_g2, Pdensi_DN21509_c0_g1d65721, Pdensi_DN21627_c0_g1d419167
GO:1903825	0.0120464426641102	0.994417872600842	20	65	organic acid transmembrane transport	BP	0.17755471921873	BP organic acid transmembrane transport	Pdensi_DN11585_c0_g1d336306, Pdensi_DN12499_c0_g1d105600, Pdensi_DN12710_c0_g2, Pdensi_DN13334_c0_g1, Pdensi_DN15253_c0_g1d344230, Pdensi_DN15620_c0_g2, Pdensi_DN17034_c1_g1, Pdensi_DN17564_c0_g1d281568, Pdensi_DN18459_c3_g3, Pdensi_DN18696_c0_g1d532341, Pdensi_DN19464_c0_g1, Pdensi_DN21493_c0_g1, Pdensi_DN21777_c0_g1d495751, Pdensi_DN22504_c0_g1, Pdensi_DN23645_c0_g1d70322, Pdensi_DN24433_c2_g1,…
GO:1905039	0.0120464426641102	0.994417872600842	20	65	carboxylic acid transmembrane transport	BP	0.17755471921873	BP carboxylic acid transmembrane transport	Pdensi_DN11585_c0_g1d336306, Pdensi_DN12499_c0_g1d105600, Pdensi_DN12710_c0_g2, Pdensi_DN13334_c0_g1, Pdensi_DN15253_c0_g1d344230, Pdensi_DN15620_c0_g2, Pdensi_DN17034_c1_g1, Pdensi_DN17564_c0_g1d281568, Pdensi_DN18459_c3_g3, Pdensi_DN18696_c0_g1d532341, Pdensi_DN19464_c0_g1, Pdensi_DN21493_c0_g1, Pdensi_DN21777_c0_g1d495751, Pdensi_DN22504_c0_g1, Pdensi_DN23645_c0_g1d70322, Pdensi_DN24433_c2_g1,…
GO:0015171	0.0121733708688506	0.994377721538579	20	63	amino acid transmembrane transporter activity	MF	0.178909615891594	MF amino acid transmembrane transporter activity	Pdensi_DN12499_c0_g1d105600, Pdensi_DN13334_c0_g1, Pdensi_DN15253_c0_g1d344230, Pdensi_DN15620_c0_g2, Pdensi_DN16519_c1_g2, Pdensi_DN17034_c1_g1, Pdensi_DN17564_c0_g1d281568, Pdensi_DN18459_c3_g3, Pdensi_DN18696_c0_g1d532341, Pdensi_DN19464_c0_g1, Pdensi_DN21493_c0_g1, Pdensi_DN21777_c0_g1d495751, Pdensi_DN23645_c0_g1d70322, Pdensi_DN24433_c2_g1, Pdensi_DN25636_c0_g2, Pdensi_DN26227_c0_g2, Pdensi…
GO:0019722	0.0121780880583848	0.995504307763894	13	38	calcium-mediated signaling	BP	0.178909615891594	BP calcium-mediated signaling	Pdensi_DN16541_c0_g1d215371, Pdensi_DN18990_c0_g1d59915, Pdensi_DN22024_c0_g1, Pdensi_DN22119_c0_g4, Pdensi_DN22340_c0_g1d67630, Pdensi_DN23562_c0_g1d548860, Pdensi_DN25768_c0_g1, Pdensi_DN26091_c0_g1d193799, Pdensi_DN26178_c0_g1d193825, Pdensi_DN30518_c0_g1d233971, Pdensi_DN40377_c0_g1, Pdensi_DN42472_c0_g1d444266, Pdensi_GG_143701_c0_g1
GO:0046857	0.0121821356331632	0.999481997094186	3	4	oxidoreductase activity, acting on other nitrogenous compounds as donors, with NAD or NADP as acceptor	MF	0.178909615891594	MF oxidoreductase activity, acting on other nitrogenous compounds as donors, with NAD or NADP as acceptor	Pdensi_DN22102_c0_g1, Pdensi_DN43483_c0_g1d37305, Pdensi_DN9378_c0_g1d332754
[truncated: 521 more rows]
