# Supplementary material for: Transcriptional Regulation of Pine Male and Female Cone Initiation and Development: Key Players Identified Through Comparative Transcriptomics
Source: Front Genet. 2022 Mar 18;13:815093. doi: 10.3389/fgene.2022.815093 (PMC8971679; doi:10.3389/fgene.2022.815093)
Supplement: Supplementary file 2 [file DataSheet3.ZIP › SUP_GSEA/salmon.gene.counts.matrix.FC_3_1_vs_FC_3_2.DESeq2.DE_results.P0.001_C2.DE.subset.GOseq.depleted]

category	over_represented_pvalue	under_represented_pvalue	numDEInCat	numInCat	term	ontology	over_represented_FDR	under_represented_FDR	go_term
GO:0034641	0.999986351299484	0.00010587948600581	2	4856	cellular nitrogen compound metabolic process	BP	0.9999999999	0.9999999999	BP cellular nitrogen compound metabolic process
GO:0044260	0.999946348678076	0.000221465476065142	5	6606	cellular macromolecule metabolic process	BP	0.9999999999	0.9999999999	BP cellular macromolecule metabolic process
GO:0043170	0.999915949810332	0.000308138291716677	6	7037	macromolecule metabolic process	BP	0.9999999999	0.9999999999	BP macromolecule metabolic process
GO:0090304	0.999972255133613	0.000328095309228615	1	3712	nucleic acid metabolic process	BP	0.9999999999	0.9999999999	BP nucleic acid metabolic process
GO:0006139	0.999901510090783	0.000651879252524237	2	4159	nucleobase-containing compound metabolic process	BP	0.9999999999	0.9999999999	BP nucleobase-containing compound metabolic process
GO:0006807	0.999776633188466	0.000676895721647459	8	7726	nitrogen compound metabolic process	BP	0.9999999999	0.9999999999	BP nitrogen compound metabolic process
GO:0046483	0.998467771069803	0.00541787226841584	4	4434	heterocycle metabolic process	BP	0.9999999999	0.9999999999	BP heterocycle metabolic process
GO:0044428	0.998919757298861	0.0086138659226482	1	2439	nuclear part	CC	0.9999999999	0.9999999999	CC nuclear part
GO:0016787	0.996018414835025	0.0127959926764714	4	4013	hydrolase activity	MF	0.9999999999	0.9999999999	MF hydrolase activity
GO:0016070	0.998185766209666	0.013488643165175	1	2317	RNA metabolic process	BP	0.9999999999	0.9999999999	BP RNA metabolic process
GO:0017076	0.996214028906651	0.0139447401433564	3	3606	purine nucleotide binding	MF	0.9999999999	0.9999999999	MF purine nucleotide binding
GO:0032555	0.996191092165094	0.0140194996361243	3	3603	purine ribonucleotide binding	MF	0.9999999999	0.9999999999	MF purine ribonucleotide binding
GO:0006259	1	0.0143487556186983	0	1484	DNA metabolic process	BP	0.9999999999	0.9999999999	BP DNA metabolic process
GO:0035639	0.995584843470496	0.0159749718419505	3	3543	purine ribonucleoside triphosphate binding	MF	0.9999999999	0.9999999999	MF purine ribonucleoside triphosphate binding
GO:0008233	1	0.0183800687270189	0	1349	peptidase activity	MF	0.9999999999	0.9999999999	MF peptidase activity
GO:0003723	1	0.0191611138542805	0	1483	RNA binding	MF	0.9999999999	0.9999999999	MF RNA binding
GO:0070011	1	0.0197152076636976	0	1326	peptidase activity, acting on L-amino acid peptides	MF	0.9999999999	0.9999999999	MF peptidase activity, acting on L-amino acid peptides
GO:0030554	0.993228220467573	0.0232707375698051	3	3347	adenyl nucleotide binding	MF	0.9999999999	0.9999999999	MF adenyl nucleotide binding
GO:0032559	0.993194422699215	0.0233724276399752	3	3345	adenyl ribonucleotide binding	MF	0.9999999999	0.9999999999	MF adenyl ribonucleotide binding
GO:0005524	0.992135301761186	0.0265238710477732	3	3285	ATP binding	MF	0.9999999999	0.9999999999	MF ATP binding
GO:0004518	1	0.0290739741051527	0	1200	nuclease activity	MF	0.9999999999	0.9999999999	MF nuclease activity
GO:0004175	1	0.0303778374929984	0	1171	endopeptidase activity	MF	0.9999999999	0.9999999999	MF endopeptidase activity
GO:0036094	0.98660035310413	0.034430562064112	5	4168	small molecule binding	MF	0.9999999999	0.9999999999	MF small molecule binding
GO:0019538	0.988791861693669	0.0360961699246325	3	3088	protein metabolic process	BP	0.9999999999	0.9999999999	BP protein metabolic process
GO:0032553	0.987118255593834	0.0361852802436679	4	3642	ribonucleotide binding	MF	0.9999999999	0.9999999999	MF ribonucleotide binding
GO:0004519	1	0.0382892355885832	0	1096	endonuclease activity	MF	0.9999999999	0.9999999999	MF endonuclease activity
GO:0051179	0.988743917502077	0.0436067065949375	2	2444	localization	BP	0.9999999999	0.9999999999	BP localization
GO:0016779	1	0.0455692701787496	0	1033	nucleotidyltransferase activity	MF	0.9999999999	0.9999999999	MF nucleotidyltransferase activity
GO:0000166	0.980198887745702	0.048552245973638	5	3964	nucleotide binding	MF	0.9999999999	0.9999999999	MF nucleotide binding
GO:1901265	0.980198887745702	0.048552245973638	5	3964	nucleoside phosphate binding	MF	0.9999999999	0.9999999999	MF nucleoside phosphate binding
