# Supplementary material for: Transcriptional Regulation of Pine Male and Female Cone Initiation and Development: Key Players Identified Through Comparative Transcriptomics
Source: Front Genet. 2022 Mar 18;13:815093. doi: 10.3389/fgene.2022.815093 (PMC8971679; doi:10.3389/fgene.2022.815093)
Supplement: Supplementary file 2 [file DataSheet3.ZIP › SUP_GSEA/salmon.gene.counts.matrix.FC_3_1_vs_FC_3_2.DESeq2.DE_results.P0.001_C2.DE.subset.GOseq.enriched]

category	over_represented_pvalue	under_represented_pvalue	numDEInCat	numInCat	term	ontology	over_represented_FDR	go_term	gene_ids
GO:0016491	1.48397930016088e-12	1	25	1522	oxidoreductase activity	MF	1.82188138680752e-08	MF oxidoreductase activity	Pdensi_DN11042_c0_g1d104080, Pdensi_DN12981_c0_g2, Pdensi_DN13978_c0_g2, Pdensi_DN14043_c1_g1d523607, Pdensi_DN14653_c0_g1d108253, Pdensi_DN15715_c0_g1d277050, Pdensi_DN17935_c0_g1d476234, Pdensi_DN18274_c1_g1d353595, Pdensi_DN19084_c0_g1d481969, Pdensi_DN19418_c0_g4, Pdensi_DN19519_c0_g5, Pdensi_DN19569_c0_g6, Pdensi_DN19627_c0_g3, Pdensi_DN20377_c0_g1d16768, Pdensi_DN22208_c1_g1d20470, Pdensi_D…
GO:0072330	4.10967717522986e-11	1	12	292	monocarboxylic acid biosynthetic process	BP	2.52272533401485e-07	BP monocarboxylic acid biosynthetic process	Pdensi_DN11042_c0_g1d104080, Pdensi_DN12647_c0_g2, Pdensi_DN12981_c0_g2, Pdensi_DN14040_c0_g1d213034, Pdensi_DN14492_c3_g2, Pdensi_DN14653_c0_g1d108253, Pdensi_DN16483_c0_g1, Pdensi_DN22547_c0_g1d20905, Pdensi_DN26156_c0_g1, Pdensi_DN26360_c0_g1d560098, Pdensi_DN2938_c0_g1, Pdensi_DN37478_c2_g2
GO:0032787	1.27238206717197e-10	0.999999999989324	15	588	monocarboxylic acid metabolic process	BP	5.20701154622342e-07	BP monocarboxylic acid metabolic process	Pdensi_DN11042_c0_g1d104080, Pdensi_DN12647_c0_g2, Pdensi_DN12981_c0_g2, Pdensi_DN14040_c0_g1d213034, Pdensi_DN14492_c3_g2, Pdensi_DN14653_c0_g1d108253, Pdensi_DN15715_c0_g1d277050, Pdensi_DN16483_c0_g1, Pdensi_DN21024_c2_g3, Pdensi_DN22547_c0_g1d20905, Pdensi_DN26156_c0_g1, Pdensi_DN26360_c0_g1d560098, Pdensi_DN2938_c0_g1, Pdensi_DN34856_c0_g1d374976, Pdensi_DN37478_c2_g2
GO:0006633	4.44580627915468e-10	0.999999999979845	10	207	fatty acid biosynthetic process	BP	1.31959018895695e-06	BP fatty acid biosynthetic process	Pdensi_DN11042_c0_g1d104080, Pdensi_DN12647_c0_g2, Pdensi_DN12981_c0_g2, Pdensi_DN14040_c0_g1d213034, Pdensi_DN14653_c0_g1d108253, Pdensi_DN16483_c0_g1, Pdensi_DN22547_c0_g1d20905, Pdensi_DN26156_c0_g1, Pdensi_DN26360_c0_g1d560098, Pdensi_DN2938_c0_g1
GO:0044550	5.37423714652173e-10	0.999999999975156	10	210	secondary metabolite biosynthetic process	BP	1.31959018895695e-06	BP secondary metabolite biosynthetic process	Pdensi_DN11042_c0_g1d104080, Pdensi_DN12981_c0_g2, Pdensi_DN14492_c3_g2, Pdensi_DN14528_c0_g1, Pdensi_DN14653_c0_g1d108253, Pdensi_DN19519_c0_g5, Pdensi_DN25054_c0_g2, Pdensi_DN26156_c0_g1, Pdensi_DN2938_c0_g1, Pdensi_DN37478_c2_g2
GO:0020037	1.29258828940328e-09	0.999999999921462	11	301	heme binding	MF	2.64485107150067e-06	MF heme binding	Pdensi_DN11042_c0_g1d104080, Pdensi_DN12981_c0_g2, Pdensi_DN14653_c0_g1d108253, Pdensi_DN19569_c0_g6, Pdensi_DN19627_c0_g3, Pdensi_DN22208_c1_g1d20470, Pdensi_DN26156_c0_g1, Pdensi_DN2938_c0_g1, Pdensi_DN34856_c0_g1d374976, Pdensi_DN5196_c0_g1d449159, Pdensi_DN7319_c0_g1d101610
GO:0009698	1.968335153592e-09	0.99999999989101	10	239	phenylpropanoid metabolic process	BP	3.34567955116832e-06	BP phenylpropanoid metabolic process	Pdensi_DN11042_c0_g1d104080, Pdensi_DN12981_c0_g2, Pdensi_DN14043_c1_g1d523607, Pdensi_DN14492_c3_g2, Pdensi_DN14653_c0_g1d108253, Pdensi_DN19519_c0_g5, Pdensi_DN25054_c0_g2, Pdensi_DN26156_c0_g1, Pdensi_DN2938_c0_g1, Pdensi_DN37478_c2_g2
GO:0010345	2.18012840346555e-09	0.999999999969747	6	44	suberin biosynthetic process	BP	3.34567955116832e-06	BP suberin biosynthetic process	Pdensi_DN11042_c0_g1d104080, Pdensi_DN12981_c0_g2, Pdensi_DN14653_c0_g1d108253, Pdensi_DN19519_c0_g5, Pdensi_DN26156_c0_g1, Pdensi_DN2938_c0_g1
GO:0019748	3.44145088387096e-09	0.999999999756977	11	332	secondary metabolic process	BP	4.0457908873967e-06	BP secondary metabolic process	Pdensi_DN11042_c0_g1d104080, Pdensi_DN12981_c0_g2, Pdensi_DN14043_c1_g1d523607, Pdensi_DN14492_c3_g2, Pdensi_DN14528_c0_g1, Pdensi_DN14653_c0_g1d108253, Pdensi_DN19519_c0_g5, Pdensi_DN25054_c0_g2, Pdensi_DN26156_c0_g1, Pdensi_DN2938_c0_g1, Pdensi_DN37478_c2_g2
GO:0008610	3.70416526764492e-09	0.999999999609511	14	636	lipid biosynthetic process	BP	4.0457908873967e-06	BP lipid biosynthetic process	Pdensi_DN11042_c0_g1d104080, Pdensi_DN12647_c0_g2, Pdensi_DN12981_c0_g2, Pdensi_DN14040_c0_g1d213034, Pdensi_DN14653_c0_g1d108253, Pdensi_DN16483_c0_g1, Pdensi_DN20377_c0_g1d16768, Pdensi_DN22547_c0_g1d20905, Pdensi_DN24334_c0_g1d133196, Pdensi_DN26156_c0_g1, Pdensi_DN26360_c0_g1d560098, Pdensi_DN2938_c0_g1, Pdensi_DN50364_c0_g1d160524, Pdensi_GG_93610_c0_g1
GO:0046906	4.2083341735275e-09	0.999999999696882	11	336	tetrapyrrole binding	MF	4.0457908873967e-06	MF tetrapyrrole binding	Pdensi_DN11042_c0_g1d104080, Pdensi_DN12981_c0_g2, Pdensi_DN14653_c0_g1d108253, Pdensi_DN19569_c0_g6, Pdensi_DN19627_c0_g3, Pdensi_DN22208_c1_g1d20470, Pdensi_DN26156_c0_g1, Pdensi_DN2938_c0_g1, Pdensi_DN34856_c0_g1d374976, Pdensi_DN5196_c0_g1d449159, Pdensi_DN7319_c0_g1d101610
GO:0009699	4.81440641317324e-09	0.999999999764215	9	191	phenylpropanoid biosynthetic process	BP	4.0457908873967e-06	BP phenylpropanoid biosynthetic process	Pdensi_DN11042_c0_g1d104080, Pdensi_DN12981_c0_g2, Pdensi_DN14492_c3_g2, Pdensi_DN14653_c0_g1d108253, Pdensi_DN19519_c0_g5, Pdensi_DN25054_c0_g2, Pdensi_DN26156_c0_g1, Pdensi_DN2938_c0_g1, Pdensi_DN37478_c2_g2
GO:0016053	4.89179661424813e-09	0.999999999527593	13	543	organic acid biosynthetic process	BP	4.0457908873967e-06	BP organic acid biosynthetic process	Pdensi_DN11042_c0_g1d104080, Pdensi_DN12647_c0_g2, Pdensi_DN12981_c0_g2, Pdensi_DN14040_c0_g1d213034, Pdensi_DN14492_c3_g2, Pdensi_DN14653_c0_g1d108253, Pdensi_DN16483_c0_g1, Pdensi_DN19418_c0_g4, Pdensi_DN22547_c0_g1d20905, Pdensi_DN26156_c0_g1, Pdensi_DN26360_c0_g1d560098, Pdensi_DN2938_c0_g1, Pdensi_DN37478_c2_g2
GO:0046394	4.89179661424813e-09	0.999999999527593	13	543	carboxylic acid biosynthetic process	BP	4.0457908873967e-06	BP carboxylic acid biosynthetic process	Pdensi_DN11042_c0_g1d104080, Pdensi_DN12647_c0_g2, Pdensi_DN12981_c0_g2, Pdensi_DN14040_c0_g1d213034, Pdensi_DN14492_c3_g2, Pdensi_DN14653_c0_g1d108253, Pdensi_DN16483_c0_g1, Pdensi_DN19418_c0_g4, Pdensi_DN22547_c0_g1d20905, Pdensi_DN26156_c0_g1, Pdensi_DN26360_c0_g1d560098, Pdensi_DN2938_c0_g1, Pdensi_DN37478_c2_g2
GO:0005506	4.94313458588829e-09	0.999999999697592	10	266	iron ion binding	MF	4.0457908873967e-06	MF iron ion binding	Pdensi_DN11042_c0_g1d104080, Pdensi_DN12981_c0_g2, Pdensi_DN14653_c0_g1d108253, Pdensi_DN19627_c0_g3, Pdensi_DN22208_c1_g1d20470, Pdensi_DN26156_c0_g1, Pdensi_DN2938_c0_g1, Pdensi_DN34856_c0_g1d374976, Pdensi_DN7319_c0_g1d101610, Pdensi_GG_93610_c0_g1
GO:0042761	5.88668586357945e-09	0.999999999951451	5	23	very long-chain fatty acid biosynthetic process	BP	4.51692764669781e-06	BP very long-chain fatty acid biosynthetic process	Pdensi_DN11042_c0_g1d104080, Pdensi_DN12981_c0_g2, Pdensi_DN14653_c0_g1d108253, Pdensi_DN26156_c0_g1, Pdensi_DN2938_c0_g1
GO:0044710	1.16855020308437e-08	0.999999996882017	32	3771	NA	NA	8.43899461368638e-06	none	Pdensi_DN11042_c0_g1d104080, Pdensi_DN12647_c0_g2, Pdensi_DN12981_c0_g2, Pdensi_DN14040_c0_g1d213034, Pdensi_DN14043_c1_g1d523607, Pdensi_DN14492_c3_g2, Pdensi_DN14528_c0_g1, Pdensi_DN14653_c0_g1d108253, Pdensi_DN15715_c0_g1d277050, Pdensi_DN16483_c0_g1, Pdensi_DN17935_c0_g1d476234, Pdensi_DN19084_c0_g1d481969, Pdensi_DN19418_c0_g4, Pdensi_DN19519_c0_g5, Pdensi_DN19569_c0_g6, Pdensi_DN19627_c0_g3…
GO:0006631	1.94272730513743e-08	0.999999998621077	10	310	fatty acid metabolic process	BP	1.27251921013437e-05	BP fatty acid metabolic process	Pdensi_DN11042_c0_g1d104080, Pdensi_DN12647_c0_g2, Pdensi_DN12981_c0_g2, Pdensi_DN14040_c0_g1d213034, Pdensi_DN14653_c0_g1d108253, Pdensi_DN16483_c0_g1, Pdensi_DN22547_c0_g1d20905, Pdensi_DN26156_c0_g1, Pdensi_DN26360_c0_g1d560098, Pdensi_DN2938_c0_g1
GO:0004497	1.96936262870026e-08	0.999999998857934	9	228	monooxygenase activity	MF	1.27251921013437e-05	MF monooxygenase activity	Pdensi_DN11042_c0_g1d104080, Pdensi_DN12981_c0_g2, Pdensi_DN14653_c0_g1d108253, Pdensi_DN19627_c0_g3, Pdensi_DN22208_c1_g1d20470, Pdensi_DN26156_c0_g1, Pdensi_DN2938_c0_g1, Pdensi_DN34856_c0_g1d374976, Pdensi_DN7319_c0_g1d101610
GO:0000038	2.98319957982565e-08	0.999999999638088	5	31	very long-chain fatty acid metabolic process	BP	1.83123706207598e-05	BP very long-chain fatty acid metabolic process	Pdensi_DN11042_c0_g1d104080, Pdensi_DN12981_c0_g2, Pdensi_DN14653_c0_g1d108253, Pdensi_DN26156_c0_g1, Pdensi_DN2938_c0_g1
GO:0019752	5.92043137379805e-08	0.999999990702794	16	1074	carboxylic acid metabolic process	BP	3.46119695124375e-05	BP carboxylic acid metabolic process	Pdensi_DN11042_c0_g1d104080, Pdensi_DN12647_c0_g2, Pdensi_DN12981_c0_g2, Pdensi_DN14040_c0_g1d213034, Pdensi_DN14492_c3_g2, Pdensi_DN14653_c0_g1d108253, Pdensi_DN15715_c0_g1d277050, Pdensi_DN16483_c0_g1, Pdensi_DN19418_c0_g4, Pdensi_DN21024_c2_g3, Pdensi_DN22547_c0_g1d20905, Pdensi_DN26156_c0_g1, Pdensi_DN26360_c0_g1d560098, Pdensi_DN2938_c0_g1, Pdensi_DN34856_c0_g1d374976, Pdensi_DN37478_c2_g2
GO:0044283	7.96290576734727e-08	0.999999990117313	13	686	small molecule biosynthetic process	BP	4.21714299803082e-05	BP small molecule biosynthetic process	Pdensi_DN11042_c0_g1d104080, Pdensi_DN12647_c0_g2, Pdensi_DN12981_c0_g2, Pdensi_DN14040_c0_g1d213034, Pdensi_DN14492_c3_g2, Pdensi_DN14653_c0_g1d108253, Pdensi_DN16483_c0_g1, Pdensi_DN19418_c0_g4, Pdensi_DN22547_c0_g1d20905, Pdensi_DN26156_c0_g1, Pdensi_DN26360_c0_g1d560098, Pdensi_DN2938_c0_g1, Pdensi_DN37478_c2_g2
GO:0044711	8.18587242908519e-08	0.999999983419816	20	1734	NA	NA	4.21714299803082e-05	none	Pdensi_DN11042_c0_g1d104080, Pdensi_DN12647_c0_g2, Pdensi_DN12981_c0_g2, Pdensi_DN14040_c0_g1d213034, Pdensi_DN14492_c3_g2, Pdensi_DN14528_c0_g1, Pdensi_DN14653_c0_g1d108253, Pdensi_DN16483_c0_g1, Pdensi_DN19418_c0_g4, Pdensi_DN19519_c0_g5, Pdensi_DN20377_c0_g1d16768, Pdensi_DN22547_c0_g1d20905, Pdensi_DN24334_c0_g1d133196, Pdensi_DN25054_c0_g2, Pdensi_DN26156_c0_g1, Pdensi_DN26360_c0_g1d560098, …
GO:0055114	8.2439872894632e-08	0.999999986728114	16	1094	oxidation-reduction process	BP	4.21714299803082e-05	BP oxidation-reduction process	Pdensi_DN11042_c0_g1d104080, Pdensi_DN12981_c0_g2, Pdensi_DN14653_c0_g1d108253, Pdensi_DN15715_c0_g1d277050, Pdensi_DN19084_c0_g1d481969, Pdensi_DN19569_c0_g6, Pdensi_DN19627_c0_g3, Pdensi_DN22208_c1_g1d20470, Pdensi_DN22547_c0_g1d20905, Pdensi_DN25054_c0_g2, Pdensi_DN26156_c0_g1, Pdensi_DN26360_c0_g1d560098, Pdensi_DN2938_c0_g1, Pdensi_DN5196_c0_g1d449159, Pdensi_DN7319_c0_g1d101610, Pdensi_GG_9…
GO:0016705	9.16481192204177e-08	0.999999993586265	9	270	oxidoreductase activity, acting on paired donors, with incorporation or reduction of molecular oxygen	MF	4.50065583867627e-05	MF oxidoreductase activity, acting on paired donors, with incorporation or reduction of molecular oxygen	Pdensi_DN11042_c0_g1d104080, Pdensi_DN12981_c0_g2, Pdensi_DN14653_c0_g1d108253, Pdensi_DN19627_c0_g3, Pdensi_DN22208_c1_g1d20470, Pdensi_DN26156_c0_g1, Pdensi_DN2938_c0_g1, Pdensi_DN34856_c0_g1d374976, Pdensi_DN7319_c0_g1d101610
GO:0043436	1.19355865750715e-07	0.999999980239438	16	1131	oxoacid metabolic process	BP	5.63589216854432e-05	BP oxoacid metabolic process	Pdensi_DN11042_c0_g1d104080, Pdensi_DN12647_c0_g2, Pdensi_DN12981_c0_g2, Pdensi_DN14040_c0_g1d213034, Pdensi_DN14492_c3_g2, Pdensi_DN14653_c0_g1d108253, Pdensi_DN15715_c0_g1d277050, Pdensi_DN16483_c0_g1, Pdensi_DN19418_c0_g4, Pdensi_DN21024_c2_g3, Pdensi_DN22547_c0_g1d20905, Pdensi_DN26156_c0_g1, Pdensi_DN26360_c0_g1d560098, Pdensi_DN2938_c0_g1, Pdensi_DN34856_c0_g1d374976, Pdensi_DN37478_c2_g2
GO:0006082	1.2521987834412e-07	0.999999979193106	16	1135	organic acid metabolic process	BP	5.64240462934161e-05	BP organic acid metabolic process	Pdensi_DN11042_c0_g1d104080, Pdensi_DN12647_c0_g2, Pdensi_DN12981_c0_g2, Pdensi_DN14040_c0_g1d213034, Pdensi_DN14492_c3_g2, Pdensi_DN14653_c0_g1d108253, Pdensi_DN15715_c0_g1d277050, Pdensi_DN16483_c0_g1, Pdensi_DN19418_c0_g4, Pdensi_DN21024_c2_g3, Pdensi_DN22547_c0_g1d20905, Pdensi_DN26156_c0_g1, Pdensi_DN26360_c0_g1d560098, Pdensi_DN2938_c0_g1, Pdensi_DN34856_c0_g1d374976, Pdensi_DN37478_c2_g2
GO:0006629	1.29190611667742e-07	0.999999978482163	16	1140	lipid metabolic process	BP	5.64240462934161e-05	BP lipid metabolic process	Pdensi_DN11042_c0_g1d104080, Pdensi_DN12647_c0_g2, Pdensi_DN12981_c0_g2, Pdensi_DN14040_c0_g1d213034, Pdensi_DN14653_c0_g1d108253, Pdensi_DN16483_c0_g1, Pdensi_DN19519_c0_g5, Pdensi_DN20377_c0_g1d16768, Pdensi_DN22547_c0_g1d20905, Pdensi_DN22606_c0_g2d222956, Pdensi_DN24334_c0_g1d133196, Pdensi_DN26156_c0_g1, Pdensi_DN26360_c0_g1d560098, Pdensi_DN2938_c0_g1, Pdensi_DN50364_c0_g1d160524, Pdensi_GG…
GO:0044281	1.33281529894035e-07	0.999999972129342	20	1773	small molecule metabolic process	BP	5.64240462934161e-05	BP small molecule metabolic process	Pdensi_DN11042_c0_g1d104080, Pdensi_DN12647_c0_g2, Pdensi_DN12981_c0_g2, Pdensi_DN14040_c0_g1d213034, Pdensi_DN14492_c3_g2, Pdensi_DN14653_c0_g1d108253, Pdensi_DN15715_c0_g1d277050, Pdensi_DN16483_c0_g1, Pdensi_DN17935_c0_g1d476234, Pdensi_DN19084_c0_g1d481969, Pdensi_DN19418_c0_g4, Pdensi_DN20377_c0_g1d16768, Pdensi_DN21024_c2_g3, Pdensi_DN22547_c0_g1d20905, Pdensi_DN24334_c0_g1d133196, Pdensi_D…
GO:0044255	2.7484248096996e-07	0.999999961886758	13	782	cellular lipid metabolic process	BP	0.00011247470462894	BP cellular lipid metabolic process	Pdensi_DN11042_c0_g1d104080, Pdensi_DN12647_c0_g2, Pdensi_DN12981_c0_g2, Pdensi_DN14040_c0_g1d213034, Pdensi_DN14653_c0_g1d108253, Pdensi_DN16483_c0_g1, Pdensi_DN20377_c0_g1d16768, Pdensi_DN22547_c0_g1d20905, Pdensi_DN24334_c0_g1d133196, Pdensi_DN26156_c0_g1, Pdensi_DN26360_c0_g1d560098, Pdensi_DN2938_c0_g1, Pdensi_DN50364_c0_g1d160524
GO:0044763	3.55240573088605e-06	0.999998732837037	33	5259	NA	NA	0.00140686726316413	none	Pdensi_DN11042_c0_g1d104080, Pdensi_DN12647_c0_g2, Pdensi_DN12981_c0_g2, Pdensi_DN14040_c0_g1d213034, Pdensi_DN14043_c1_g1d523607, Pdensi_DN14492_c3_g2, Pdensi_DN14528_c0_g1, Pdensi_DN14653_c0_g1d108253, Pdensi_DN15715_c0_g1d277050, Pdensi_DN16483_c0_g1, Pdensi_DN17532_c0_g1d113246, Pdensi_DN17935_c0_g1d476234, Pdensi_DN19025_c1_g4, Pdensi_DN19038_c1_g6, Pdensi_DN19084_c0_g1d481969, Pdensi_DN1941…
GO:0005789	1.89854952673062e-05	0.999997416490693	9	535	endoplasmic reticulum membrane	CC	0.00723277346561713	CC endoplasmic reticulum membrane	Pdensi_DN11042_c0_g1d104080, Pdensi_DN12647_c0_g2, Pdensi_DN12981_c0_g2, Pdensi_DN14653_c0_g1d108253, Pdensi_DN20377_c0_g1d16768, Pdensi_DN26156_c0_g1, Pdensi_DN2938_c0_g1, Pdensi_DN7319_c0_g1d101610, Pdensi_GG_93610_c0_g1
GO:0102336	2.12087517115107e-05	0.99999976118044	3	20	3-oxo-arachidoyl-CoA synthase activity	MF	0.00723277346561713	MF 3-oxo-arachidoyl-CoA synthase activity	Pdensi_DN12647_c0_g2, Pdensi_DN14040_c0_g1d213034, Pdensi_DN16483_c0_g1
GO:0102337	2.12087517115107e-05	0.99999976118044	3	20	3-oxo-cerotoyl-CoA synthase activity	MF	0.00723277346561713	MF 3-oxo-cerotoyl-CoA synthase activity	Pdensi_DN12647_c0_g2, Pdensi_DN14040_c0_g1d213034, Pdensi_DN16483_c0_g1
GO:0102338	2.12087517115107e-05	0.99999976118044	3	20	3-oxo-lignoceronyl-CoA synthase activity	MF	0.00723277346561713	MF 3-oxo-lignoceronyl-CoA synthase activity	Pdensi_DN12647_c0_g2, Pdensi_DN14040_c0_g1d213034, Pdensi_DN16483_c0_g1
GO:0102756	2.12087517115107e-05	0.99999976118044	3	20	very-long-chain 3-ketoacyl-CoA synthase activity	MF	0.00723277346561713	MF very-long-chain 3-ketoacyl-CoA synthase activity	Pdensi_DN12647_c0_g2, Pdensi_DN14040_c0_g1d213034, Pdensi_DN16483_c0_g1
GO:1901576	2.41135971035542e-05	0.999992582753667	21	2744	organic substance biosynthetic process	BP	0.00800115220649555	BP organic substance biosynthetic process	Pdensi_DN11042_c0_g1d104080, Pdensi_DN12647_c0_g2, Pdensi_DN12981_c0_g2, Pdensi_DN14040_c0_g1d213034, Pdensi_DN14492_c3_g2, Pdensi_DN14528_c0_g1, Pdensi_DN14653_c0_g1d108253, Pdensi_DN16483_c0_g1, Pdensi_DN19418_c0_g4, Pdensi_DN19519_c0_g5, Pdensi_DN20377_c0_g1d16768, Pdensi_DN22547_c0_g1d20905, Pdensi_DN23164_c0_g3d547144, Pdensi_DN24334_c0_g1d133196, Pdensi_DN25054_c0_g2, Pdensi_DN26156_c0_g1, …
GO:0001071	2.82503231107184e-05	0.999994884835495	11	871	NA	NA	0.0088930568418023	none	Pdensi_DN11623_c0_g1d520347, Pdensi_DN13806_c0_g1, Pdensi_DN14492_c3_g2, Pdensi_DN16905_c1_g1, Pdensi_DN19025_c1_g4, Pdensi_DN19038_c1_g6, Pdensi_DN23629_c0_g4, Pdensi_DN24854_c2_g5, Pdensi_DN34641_c1_g2, Pdensi_DN37478_c2_g2, Pdensi_DN8217_c0_g1d102160
GO:0003700	2.82503231107184e-05	0.999994884835495	11	871	DNA-binding transcription factor activity	MF	0.0088930568418023	MF DNA-binding transcription factor activity	Pdensi_DN11623_c0_g1d520347, Pdensi_DN13806_c0_g1, Pdensi_DN14492_c3_g2, Pdensi_DN16905_c1_g1, Pdensi_DN19025_c1_g4, Pdensi_DN19038_c1_g6, Pdensi_DN23629_c0_g4, Pdensi_DN24854_c2_g5, Pdensi_DN34641_c1_g2, Pdensi_DN37478_c2_g2, Pdensi_DN8217_c0_g1d102160
GO:0009058	5.14344973061968e-05	0.999983304301248	21	2893	biosynthetic process	BP	0.0157865330857044	BP biosynthetic process	Pdensi_DN11042_c0_g1d104080, Pdensi_DN12647_c0_g2, Pdensi_DN12981_c0_g2, Pdensi_DN14040_c0_g1d213034, Pdensi_DN14492_c3_g2, Pdensi_DN14528_c0_g1, Pdensi_DN14653_c0_g1d108253, Pdensi_DN16483_c0_g1, Pdensi_DN19418_c0_g4, Pdensi_DN19519_c0_g5, Pdensi_DN20377_c0_g1d16768, Pdensi_DN22547_c0_g1d20905, Pdensi_DN23164_c0_g3d547144, Pdensi_DN24334_c0_g1d133196, Pdensi_DN25054_c0_g2, Pdensi_DN26156_c0_g1, …
GO:0044699	5.87060203704827e-05	0.999974091634581	39	7648	NA	NA	0.0175788734655711	none	Pdensi_DN11042_c0_g1d104080, Pdensi_DN12647_c0_g2, Pdensi_DN12981_c0_g2, Pdensi_DN14040_c0_g1d213034, Pdensi_DN14043_c1_g1d523607, Pdensi_DN14492_c3_g2, Pdensi_DN14528_c0_g1, Pdensi_DN14653_c0_g1d108253, Pdensi_DN15715_c0_g1d277050, Pdensi_DN16483_c0_g1, Pdensi_DN17532_c0_g1d113246, Pdensi_DN17935_c0_g1d476234, Pdensi_DN19025_c1_g4, Pdensi_DN19038_c1_g6, Pdensi_DN19084_c0_g1d481969, Pdensi_DN1941…
GO:0044249	8.30748422095223e-05	0.999973747799436	19	2553	cellular biosynthetic process	BP	0.0242835675668168	BP cellular biosynthetic process	Pdensi_DN11042_c0_g1d104080, Pdensi_DN12647_c0_g2, Pdensi_DN12981_c0_g2, Pdensi_DN14040_c0_g1d213034, Pdensi_DN14492_c3_g2, Pdensi_DN14528_c0_g1, Pdensi_DN14653_c0_g1d108253, Pdensi_DN16483_c0_g1, Pdensi_DN19418_c0_g4, Pdensi_DN19519_c0_g5, Pdensi_DN20377_c0_g1d16768, Pdensi_DN22547_c0_g1d20905, Pdensi_DN24334_c0_g1d133196, Pdensi_DN25054_c0_g2, Pdensi_DN26156_c0_g1, Pdensi_DN26360_c0_g1d560098, …
GO:0019438	8.67751743707662e-05	0.999982172017615	11	981	aromatic compound biosynthetic process	BP	0.0247753212965092	BP aromatic compound biosynthetic process	Pdensi_DN11042_c0_g1d104080, Pdensi_DN12981_c0_g2, Pdensi_DN14492_c3_g2, Pdensi_DN14528_c0_g1, Pdensi_DN14653_c0_g1d108253, Pdensi_DN19418_c0_g4, Pdensi_DN19519_c0_g5, Pdensi_DN25054_c0_g2, Pdensi_DN26156_c0_g1, Pdensi_DN2938_c0_g1, Pdensi_DN37478_c2_g2
GO:0044432	0.000126697468551723	0.999977875249099	9	688	endoplasmic reticulum part	CC	0.0353514732138523	CC endoplasmic reticulum part	Pdensi_DN11042_c0_g1d104080, Pdensi_DN12647_c0_g2, Pdensi_DN12981_c0_g2, Pdensi_DN14653_c0_g1d108253, Pdensi_DN20377_c0_g1d16768, Pdensi_DN26156_c0_g1, Pdensi_DN2938_c0_g1, Pdensi_DN7319_c0_g1d101610, Pdensi_GG_93610_c0_g1
GO:0030154	0.000230708409602709	0.999967420432022	7	452	cell differentiation	BP	0.0629423809931658	BP cell differentiation	Pdensi_DN14492_c3_g2, Pdensi_DN17532_c0_g1d113246, Pdensi_DN19025_c1_g4, Pdensi_DN19038_c1_g6, Pdensi_DN24854_c2_g5, Pdensi_DN37478_c2_g2, Pdensi_DN6880_c0_g1d450628
GO:1901362	0.000270322508362143	0.999936631434214	11	1116	organic cyclic compound biosynthetic process	BP	0.0721467268513484	BP organic cyclic compound biosynthetic process	Pdensi_DN11042_c0_g1d104080, Pdensi_DN12981_c0_g2, Pdensi_DN14492_c3_g2, Pdensi_DN14528_c0_g1, Pdensi_DN14653_c0_g1d108253, Pdensi_DN19418_c0_g4, Pdensi_DN19519_c0_g5, Pdensi_DN25054_c0_g2, Pdensi_DN26156_c0_g1, Pdensi_DN2938_c0_g1, Pdensi_DN37478_c2_g2
GO:0045229	0.00032103589069226	0.999952108769918	7	469	external encapsulating structure organization	BP	0.0838586729793378	BP external encapsulating structure organization	Pdensi_DN11042_c0_g1d104080, Pdensi_DN12981_c0_g2, Pdensi_DN14653_c0_g1d108253, Pdensi_DN19519_c0_g5, Pdensi_DN26156_c0_g1, Pdensi_DN2938_c0_g1, Pdensi_GG_93610_c0_g1
GO:0000975	0.000448887034129484	0.999941949939337	6	343	NA	NA	0.110219722360153	none	Pdensi_DN14492_c3_g2, Pdensi_DN19025_c1_g4, Pdensi_DN19038_c1_g6, Pdensi_DN23629_c0_g4, Pdensi_DN24854_c2_g5, Pdensi_DN37478_c2_g2
GO:0001067	0.000448887034129484	0.999941949939337	6	343	regulatory region nucleic acid binding	MF	0.110219722360153	MF regulatory region nucleic acid binding	Pdensi_DN14492_c3_g2, Pdensi_DN19025_c1_g4, Pdensi_DN19038_c1_g6, Pdensi_DN23629_c0_g4, Pdensi_DN24854_c2_g5, Pdensi_DN37478_c2_g2
GO:0044212	0.000448887034129484	0.999941949939337	6	343	transcription regulatory region DNA binding	MF	0.110219722360153	MF transcription regulatory region DNA binding	Pdensi_DN14492_c3_g2, Pdensi_DN19025_c1_g4, Pdensi_DN19038_c1_g6, Pdensi_DN23629_c0_g4, Pdensi_DN24854_c2_g5, Pdensi_DN37478_c2_g2
GO:0016746	0.000664911134423827	0.99990727365046	6	377	transferase activity, transferring acyl groups	MF	0.160061058771006	MF transferase activity, transferring acyl groups	Pdensi_DN12647_c0_g2, Pdensi_DN14040_c0_g1d213034, Pdensi_DN16483_c0_g1, Pdensi_DN21024_c2_g3, Pdensi_DN23164_c0_g3d547144, Pdensi_DN24334_c0_g1d133196
GO:0009800	0.000803175450631408	0.999990347913189	2	15	cinnamic acid biosynthetic process	BP	0.186048773724562	BP cinnamic acid biosynthetic process	Pdensi_DN14492_c3_g2, Pdensi_DN37478_c2_g2
GO:0009803	0.000803175450631408	0.999990347913189	2	15	cinnamic acid metabolic process	BP	0.186048773724562	BP cinnamic acid metabolic process	Pdensi_DN14492_c3_g2, Pdensi_DN37478_c2_g2
GO:1901568	0.000894937330395006	0.999960957264062	3	69	fatty acid derivative metabolic process	BP	0.203465659356657	BP fatty acid derivative metabolic process	Pdensi_DN12647_c0_g2, Pdensi_DN19519_c0_g5, Pdensi_GG_93610_c0_g1
GO:0045165	0.00112538013692629	0.99998364708044	2	18	cell fate commitment	BP	0.251205308018984	BP cell fate commitment	Pdensi_DN19025_c1_g4, Pdensi_DN8217_c0_g1d102160
GO:0009611	0.00127838514577123	0.999887729175767	4	172	response to wounding	BP	0.280263114904168	BP response to wounding	Pdensi_DN14492_c3_g2, Pdensi_DN34856_c0_g1d374976, Pdensi_DN37478_c2_g2, Pdensi_DN7319_c0_g1d101610
GO:0048869	0.00132406889649893	0.99971224555765	8	805	cellular developmental process	BP	0.28518585688276	BP cellular developmental process	Pdensi_DN14492_c3_g2, Pdensi_DN17532_c0_g1d113246, Pdensi_DN19025_c1_g4, Pdensi_DN19038_c1_g6, Pdensi_DN24854_c2_g5, Pdensi_DN37478_c2_g2, Pdensi_DN6880_c0_g1d450628, Pdensi_DN8217_c0_g1d102160
GO:0009751	0.00149210034169634	0.999863316262644	4	175	response to salicylic acid	BP	0.31583648094838	BP response to salicylic acid	Pdensi_DN14492_c3_g2, Pdensi_DN19038_c1_g6, Pdensi_DN24854_c2_g5, Pdensi_DN37478_c2_g2
GO:0003824	0.00177492031612819	0.999044202729788	41	9537	catalytic activity	MF	0.369333842730606	MF catalytic activity	Pdensi_DN11042_c0_g1d104080, Pdensi_DN12332_c0_g1d50692, Pdensi_DN12647_c0_g2, Pdensi_DN12981_c0_g2, Pdensi_DN13978_c0_g2, Pdensi_DN14040_c0_g1d213034, Pdensi_DN14043_c1_g1d523607, Pdensi_DN14528_c0_g1, Pdensi_DN14653_c0_g1d108253, Pdensi_DN15715_c0_g1d277050, Pdensi_DN16483_c0_g1, Pdensi_DN17935_c0_g1d476234, Pdensi_DN18274_c1_g1d353595, Pdensi_DN19016_c0_g3, Pdensi_DN19084_c0_g1d481969, Pdensi_…
GO:0005783	0.00207625748589205	0.999573279713626	7	649	endoplasmic reticulum	CC	0.419141787287887	CC endoplasmic reticulum	Pdensi_DN11042_c0_g1d104080, Pdensi_DN12647_c0_g2, Pdensi_DN12981_c0_g2, Pdensi_DN14653_c0_g1d108253, Pdensi_DN20377_c0_g1d16768, Pdensi_DN26156_c0_g1, Pdensi_DN2938_c0_g1
GO:0042537	0.00208256487941363	0.999877310008306	3	87	benzene-containing compound metabolic process	BP	0.419141787287887	BP benzene-containing compound metabolic process	Pdensi_DN14492_c3_g2, Pdensi_DN15715_c0_g1d277050, Pdensi_DN37478_c2_g2
GO:0001101	0.00232701730635887	0.999446829960934	8	855	response to acid chemical	BP	0.460786959196256	BP response to acid chemical	Pdensi_DN13806_c0_g1, Pdensi_DN14492_c3_g2, Pdensi_DN19038_c1_g6, Pdensi_DN24147_c1_g2, Pdensi_DN24633_c1_g1, Pdensi_DN24854_c2_g5, Pdensi_DN37478_c2_g2, Pdensi_GG_93610_c0_g1
GO:0016747	0.00297793649360494	0.999549287175879	5	348	transferase activity, transferring acyl groups other than amino-acyl groups	MF	0.575314968298849	MF transferase activity, transferring acyl groups other than amino-acyl groups	Pdensi_DN12647_c0_g2, Pdensi_DN14040_c0_g1d213034, Pdensi_DN16483_c0_g1, Pdensi_DN23164_c0_g3d547144, Pdensi_DN24334_c0_g1d133196
GO:0043565	0.0029991168828807	0.99934184809403	7	690	sequence-specific DNA binding	MF	0.575314968298849	MF sequence-specific DNA binding	Pdensi_DN13806_c0_g1, Pdensi_DN14492_c3_g2, Pdensi_DN19025_c1_g4, Pdensi_DN19038_c1_g6, Pdensi_DN23629_c0_g4, Pdensi_DN24854_c2_g5, Pdensi_DN37478_c2_g2
GO:0010584	0.00317184971150995	0.999918748226988	2	32	pollen exine formation	BP	0.583609984666402	BP pollen exine formation	Pdensi_DN19519_c0_g5, Pdensi_GG_93610_c0_g1
GO:0045460	0.00318496937139765	0.999997474316397	1	2	sterigmatocystin metabolic process	BP	0.583609984666402	BP sterigmatocystin metabolic process	Pdensi_DN14528_c0_g1
GO:0045461	0.00318496937139765	0.999997474316397	1	2	sterigmatocystin biosynthetic process	BP	0.583609984666402	BP sterigmatocystin biosynthetic process	Pdensi_DN14528_c0_g1
GO:0016645	0.00367879115183803	0.999897908521027	2	35	oxidoreductase activity, acting on the CH-NH group of donors	MF	0.664184102516405	MF oxidoreductase activity, acting on the CH-NH group of donors	Pdensi_DN13978_c0_g2, Pdensi_DN19418_c0_g4
GO:0010208	0.00408182982967705	0.999880239975457	2	37	pollen wall assembly	BP	0.715894640270644	BP pollen wall assembly	Pdensi_DN19519_c0_g5, Pdensi_GG_93610_c0_g1
GO:0085029	0.00408182982967705	0.999880239975457	2	37	extracellular matrix assembly	BP	0.715894640270644	BP extracellular matrix assembly	Pdensi_DN19519_c0_g5, Pdensi_GG_93610_c0_g1
GO:0010025	0.00473585385936638	0.999849878893321	2	38	wax biosynthetic process	BP	0.789630813031154	BP wax biosynthetic process	Pdensi_DN12647_c0_g2, Pdensi_GG_93610_c0_g1
GO:0010166	0.00473585385936638	0.999849878893321	2	38	wax metabolic process	BP	0.789630813031154	BP wax metabolic process	Pdensi_DN12647_c0_g2, Pdensi_GG_93610_c0_g1
GO:0004474	0.00486365656295675	0.999994105297108	1	2	malate synthase activity	MF	0.789630813031154	MF malate synthase activity	Pdensi_DN21024_c2_g3
GO:0010927	0.00488142348681961	0.999842227213056	2	42	cellular component assembly involved in morphogenesis	BP	0.789630813031154	BP cellular component assembly involved in morphogenesis	Pdensi_DN19519_c0_g5, Pdensi_GG_93610_c0_g1
GO:0004799	0.00501679591239146	0.999993727761649	1	2	thymidylate synthase activity	MF	0.789630813031154	MF thymidylate synthase activity	Pdensi_DN19418_c0_g4
GO:0006231	0.00501679591239146	0.999993727761649	1	2	dTMP biosynthetic process	BP	0.789630813031154	BP dTMP biosynthetic process	Pdensi_DN19418_c0_g4
GO:0042083	0.00501679591239146	0.999993727761649	1	2	5,10-methylenetetrahydrofolate-dependent methyltransferase activity	MF	0.789630813031154	MF 5,10-methylenetetrahydrofolate-dependent methyltransferase activity	Pdensi_DN19418_c0_g4
GO:0046073	0.00501679591239146	0.999993727761649	1	2	dTMP metabolic process	BP	0.789630813031154	BP dTMP metabolic process	Pdensi_DN19418_c0_g4
GO:0048572	0.00539260379887758	0.999990338230993	1	3	short-day photoperiodism	BP	0.82756246048525	BP short-day photoperiodism	Pdensi_DN6880_c0_g1d450628
GO:0048575	0.00539260379887758	0.999990338230993	1	3	short-day photoperiodism, flowering	BP	0.82756246048525	BP short-day photoperiodism, flowering	Pdensi_DN6880_c0_g1d450628
GO:0043668	0.00550583242407659	0.999992443461822	1	2	exine	CC	0.829520296041157	CC exine	Pdensi_GG_93610_c0_g1
GO:2000905	0.0055404955832349	0.999992347880741	1	2	negative regulation of starch metabolic process	BP	0.829520296041157	BP negative regulation of starch metabolic process	Pdensi_DN34641_c1_g2
GO:0052694	0.00589905914914861	0.999991323818178	1	2	jasmonoyl-isoleucine-12-hydroxylase activity	MF	0.872563243061415	MF jasmonoyl-isoleucine-12-hydroxylase activity	Pdensi_DN34856_c0_g1d374976
GO:0030198	0.00625825719115723	0.999769410264222	2	46	extracellular matrix organization	BP	0.914674089712349	BP extracellular matrix organization	Pdensi_DN19519_c0_g5, Pdensi_GG_93610_c0_g1
GO:0043062	0.00639400331676515	0.99976161897401	2	47	extracellular structure organization	BP	0.923519749646186	BP extracellular structure organization	Pdensi_DN19519_c0_g5, Pdensi_GG_93610_c0_g1
GO:1901570	0.00665177087579595	0.999747268846001	2	45	fatty acid derivative biosynthetic process	BP	0.949578965606359	BP fatty acid derivative biosynthetic process	Pdensi_DN12647_c0_g2, Pdensi_GG_93610_c0_g1
GO:0016702	0.0072595320331454	0.999711022540636	2	47	oxidoreductase activity, acting on single donors with incorporation of molecular oxygen, incorporation of two atoms of oxygen	MF	0.9999999999	MF oxidoreductase activity, acting on single donors with incorporation of molecular oxygen, incorporation of two atoms of oxygen	Pdensi_DN22547_c0_g1d20905, Pdensi_DN26360_c0_g1d560098
GO:0014070	0.00749299983750797	0.99891996326442	4	277	response to organic cyclic compound	BP	0.9999999999	BP response to organic cyclic compound	Pdensi_DN14492_c3_g2, Pdensi_DN19038_c1_g6, Pdensi_DN24854_c2_g5, Pdensi_DN37478_c2_g2
GO:0071555	0.00750575650027917	0.99858593618593	5	441	cell wall organization	BP	0.9999999999	BP cell wall organization	Pdensi_DN11042_c0_g1d104080, Pdensi_DN12981_c0_g2, Pdensi_DN14653_c0_g1d108253, Pdensi_DN26156_c0_g1, Pdensi_DN2938_c0_g1
GO:0008429	0.00757494925416298	0.99998091708597	1	3	phosphatidylethanolamine binding	MF	0.9999999999	MF phosphatidylethanolamine binding	Pdensi_DN6880_c0_g1d450628
GO:0009628	0.00763717438082417	0.997266679718546	11	1733	response to abiotic stimulus	BP	0.9999999999	BP response to abiotic stimulus	Pdensi_DN12647_c0_g2, Pdensi_DN14492_c3_g2, Pdensi_DN19569_c0_g6, Pdensi_DN20978_c0_g1, Pdensi_DN23629_c0_g4, Pdensi_DN24147_c1_g2, Pdensi_DN24854_c2_g5, Pdensi_DN26318_c8_g1, Pdensi_DN37478_c2_g2, Pdensi_DN6880_c0_g1d450628, Pdensi_GG_93610_c0_g1
GO:0016021	0.00786744565579061	0.996314152095491	19	3847	integral component of membrane	CC	0.9999999999	CC integral component of membrane	Pdensi_DN11042_c0_g1d104080, Pdensi_DN12647_c0_g2, Pdensi_DN12981_c0_g2, Pdensi_DN14040_c0_g1d213034, Pdensi_DN14528_c0_g1, Pdensi_DN14653_c0_g1d108253, Pdensi_DN16483_c0_g1, Pdensi_DN19016_c0_g3, Pdensi_DN19627_c0_g3, Pdensi_DN19800_c1_g1, Pdensi_DN20377_c0_g1d16768, Pdensi_DN22469_c5_g3, Pdensi_DN24001_c0_g2d225091, Pdensi_DN24633_c1_g1, Pdensi_DN26156_c0_g1, Pdensi_DN2938_c0_g1, Pdensi_DN34856…
GO:0004146	0.00792513684699776	0.999979108619593	1	3	dihydrofolate reductase activity	MF	0.9999999999	MF dihydrofolate reductase activity	Pdensi_DN19418_c0_g4
GO:0046872	0.00814170987975697	0.99583496689882	24	5139	metal ion binding	MF	0.9999999999	MF metal ion binding	Pdensi_DN11042_c0_g1d104080, Pdensi_DN12981_c0_g2, Pdensi_DN14043_c1_g1d523607, Pdensi_DN14653_c0_g1d108253, Pdensi_DN15641_c0_g1d526142, Pdensi_DN15715_c0_g1d277050, Pdensi_DN19084_c0_g1d481969, Pdensi_DN19569_c0_g6, Pdensi_DN19627_c0_g3, Pdensi_DN22208_c1_g1d20470, Pdensi_DN22547_c0_g1d20905, Pdensi_DN24147_c1_g2, Pdensi_DN25054_c0_g2, Pdensi_DN26156_c0_g1, Pdensi_DN26318_c8_g1, Pdensi_DN26360_…
GO:0018685	0.00835490157180801	0.999976776900174	1	3	alkane 1-monooxygenase activity	MF	0.9999999999	MF alkane 1-monooxygenase activity	Pdensi_DN7319_c0_g1d101610
GO:0031408	0.00846701944336739	0.999634546424893	2	49	oxylipin biosynthetic process	BP	0.9999999999	BP oxylipin biosynthetic process	Pdensi_DN22547_c0_g1d20905, Pdensi_DN26360_c0_g1d560098
GO:0044420	0.00849321288454754	0.999976000148996	1	3	extracellular matrix component	CC	0.9999999999	CC extracellular matrix component	Pdensi_GG_93610_c0_g1
GO:0009725	0.00867464205440658	0.997684800857693	7	853	response to hormone	BP	0.9999999999	BP response to hormone	Pdensi_DN11623_c0_g1d520347, Pdensi_DN13806_c0_g1, Pdensi_DN14492_c3_g2, Pdensi_DN19038_c1_g6, Pdensi_DN24854_c2_g5, Pdensi_DN37478_c2_g2, Pdensi_GG_93610_c0_g1
GO:0009651	0.00879427330707559	0.998278264868904	5	466	response to salt stress	BP	0.9999999999	BP response to salt stress	Pdensi_DN14492_c3_g2, Pdensi_DN19569_c0_g6, Pdensi_DN26318_c8_g1, Pdensi_DN37478_c2_g2, Pdensi_GG_93610_c0_g1
GO:0043169	0.00900552220672809	0.995352522094861	24	5183	cation binding	MF	0.9999999999	MF cation binding	Pdensi_DN11042_c0_g1d104080, Pdensi_DN12981_c0_g2, Pdensi_DN14043_c1_g1d523607, Pdensi_DN14653_c0_g1d108253, Pdensi_DN15641_c0_g1d526142, Pdensi_DN15715_c0_g1d277050, Pdensi_DN19084_c0_g1d481969, Pdensi_DN19569_c0_g6, Pdensi_DN19627_c0_g3, Pdensi_DN22208_c1_g1d20470, Pdensi_DN22547_c0_g1d20905, Pdensi_DN24147_c1_g2, Pdensi_DN25054_c0_g2, Pdensi_DN26156_c0_g1, Pdensi_DN26318_c8_g1, Pdensi_DN26360_…
GO:0031407	0.00919800385864056	0.999585075658112	2	51	oxylipin metabolic process	BP	0.9999999999	BP oxylipin metabolic process	Pdensi_DN22547_c0_g1d20905, Pdensi_DN26360_c0_g1d560098
GO:1901376	0.00923508640849052	0.999968074964529	1	4	organic heteropentacyclic compound metabolic process	BP	0.9999999999	BP organic heteropentacyclic compound metabolic process	Pdensi_DN14528_c0_g1
GO:1901378	0.00923508640849052	0.999968074964529	1	4	organic heteropentacyclic compound biosynthetic process	BP	0.9999999999	BP organic heteropentacyclic compound biosynthetic process	Pdensi_DN14528_c0_g1
GO:0044421	0.00961623977677671	0.999012074233128	3	158	extracellular region part	CC	0.9999999999	CC extracellular region part	Pdensi_DN13978_c0_g2, Pdensi_GG_28131_c0_g1, Pdensi_GG_93610_c0_g1
GO:0016701	0.010421102163836	0.999497072996215	2	56	oxidoreductase activity, acting on single donors with incorporation of molecular oxygen	MF	0.9999999999	MF oxidoreductase activity, acting on single donors with incorporation of molecular oxygen	Pdensi_DN22547_c0_g1d20905, Pdensi_DN26360_c0_g1d560098
GO:0009719	0.0104484710043832	0.997110802000077	7	887	response to endogenous stimulus	BP	0.9999999999	BP response to endogenous stimulus	Pdensi_DN11623_c0_g1d520347, Pdensi_DN13806_c0_g1, Pdensi_DN14492_c3_g2, Pdensi_DN19038_c1_g6, Pdensi_DN24854_c2_g5, Pdensi_DN37478_c2_g2, Pdensi_GG_93610_c0_g1
GO:0050896	0.0110896887660179	0.994334639834377	22	4850	response to stimulus	BP	0.9999999999	BP response to stimulus	Pdensi_DN11623_c0_g1d520347, Pdensi_DN12647_c0_g2, Pdensi_DN13806_c0_g1, Pdensi_DN14043_c1_g1d523607, Pdensi_DN14492_c3_g2, Pdensi_DN15715_c0_g1d277050, Pdensi_DN19038_c1_g6, Pdensi_DN19569_c0_g6, Pdensi_DN20978_c0_g1, Pdensi_DN23629_c0_g4, Pdensi_DN24147_c1_g2, Pdensi_DN24633_c1_g1, Pdensi_DN24854_c2_g5, Pdensi_DN26318_c8_g1, Pdensi_DN34856_c0_g1d374976, Pdensi_DN37478_c2_g2, Pdensi_DN41190_c0_g…
GO:0031224	0.0112176010767432	0.994554877194854	19	3981	intrinsic component of membrane	CC	0.9999999999	CC intrinsic component of membrane	Pdensi_DN11042_c0_g1d104080, Pdensi_DN12647_c0_g2, Pdensi_DN12981_c0_g2, Pdensi_DN14040_c0_g1d213034, Pdensi_DN14528_c0_g1, Pdensi_DN14653_c0_g1d108253, Pdensi_DN16483_c0_g1, Pdensi_DN19016_c0_g3, Pdensi_DN19627_c0_g3, Pdensi_DN19800_c1_g1, Pdensi_DN20377_c0_g1d16768, Pdensi_DN22469_c5_g3, Pdensi_DN24001_c0_g2d225091, Pdensi_DN24633_c1_g1, Pdensi_DN26156_c0_g1, Pdensi_DN2938_c0_g1, Pdensi_DN34856…
GO:0016713	0.0112607113760022	0.999952493565188	1	4	oxidoreductase activity, acting on paired donors, with incorporation or reduction of molecular oxygen, reduced iron-sulfur protein as one donor, and incorporation of one atom of oxygen	MF	0.9999999999	MF oxidoreductase activity, acting on paired donors, with incorporation or reduction of molecular oxygen, reduced iron-sulfur protein as one donor, and incorporation of one atom of oxygen	Pdensi_DN7319_c0_g1d101610
GO:0071554	0.0114849236214001	0.997600024653485	5	491	cell wall organization or biogenesis	BP	0.9999999999	BP cell wall organization or biogenesis	Pdensi_DN11042_c0_g1d104080, Pdensi_DN12981_c0_g2, Pdensi_DN14653_c0_g1d108253, Pdensi_DN26156_c0_g1, Pdensi_DN2938_c0_g1
GO:0046914	0.0117078829673551	0.994974219850912	14	2489	transition metal ion binding	MF	0.9999999999	MF transition metal ion binding	Pdensi_DN11042_c0_g1d104080, Pdensi_DN12981_c0_g2, Pdensi_DN14043_c1_g1d523607, Pdensi_DN14653_c0_g1d108253, Pdensi_DN19084_c0_g1d481969, Pdensi_DN19627_c0_g3, Pdensi_DN22208_c1_g1d20470, Pdensi_DN24147_c1_g2, Pdensi_DN25054_c0_g2, Pdensi_DN26156_c0_g1, Pdensi_DN2938_c0_g1, Pdensi_DN34856_c0_g1d374976, Pdensi_DN7319_c0_g1d101610, Pdensi_GG_93610_c0_g1
GO:0010158	0.0117784567721867	0.999944558484726	1	5	abaxial cell fate specification	BP	0.9999999999	BP abaxial cell fate specification	Pdensi_DN8217_c0_g1d102160
GO:0016602	0.011907626854935	0.999946863870086	1	4	CCAAT-binding factor complex	CC	0.9999999999	CC CCAAT-binding factor complex	Pdensi_DN34641_c1_g2
GO:0010677	0.0126169940226228	0.999936361804179	1	5	negative regulation of cellular carbohydrate metabolic process	BP	0.9999999999	BP negative regulation of cellular carbohydrate metabolic process	Pdensi_DN34641_c1_g2
GO:0019139	0.0127819215386121	0.999934682819343	1	5	cytokinin dehydrogenase activity	MF	0.9999999999	MF cytokinin dehydrogenase activity	Pdensi_DN13978_c0_g2
GO:0051213	0.0141572253373326	0.998321366299867	3	180	dioxygenase activity	MF	0.9999999999	MF dioxygenase activity	Pdensi_DN15715_c0_g1d277050, Pdensi_DN22547_c0_g1d20905, Pdensi_DN26360_c0_g1d560098
GO:1901700	0.0143996589850391	0.995343574225989	8	1166	response to oxygen-containing compound	BP	0.9999999999	BP response to oxygen-containing compound	Pdensi_DN13806_c0_g1, Pdensi_DN14492_c3_g2, Pdensi_DN19038_c1_g6, Pdensi_DN24147_c1_g2, Pdensi_DN24633_c1_g1, Pdensi_DN24854_c2_g5, Pdensi_DN37478_c2_g2, Pdensi_GG_93610_c0_g1
GO:0006970	0.0148062972551376	0.99670459619881	5	535	response to osmotic stress	BP	0.9999999999	BP response to osmotic stress	Pdensi_DN14492_c3_g2, Pdensi_DN19569_c0_g6, Pdensi_DN26318_c8_g1, Pdensi_DN37478_c2_g2, Pdensi_GG_93610_c0_g1
GO:0048831	0.0151167497729522	0.998161861592914	3	198	regulation of shoot system development	BP	0.9999999999	BP regulation of shoot system development	Pdensi_DN19038_c1_g6, Pdensi_DN6880_c0_g1d450628, Pdensi_DN8217_c0_g1d102160
GO:0009403	0.0152766032459099	0.99990272908218	1	6	toxin biosynthetic process	BP	0.9999999999	BP toxin biosynthetic process	Pdensi_DN14528_c0_g1
GO:0003993	0.0152967236819646	0.999094248789992	2	66	acid phosphatase activity	MF	0.9999999999	MF acid phosphatase activity	Pdensi_DN12332_c0_g1d50692, Pdensi_DN25135_c0_g2
GO:0003674	0.0158656190560473	0.989560201469939	60	17141	molecular_function	MF	0.9999999999	MF molecular_function	Pdensi_DN11042_c0_g1d104080, Pdensi_DN11623_c0_g1d520347, Pdensi_DN12332_c0_g1d50692, Pdensi_DN12647_c0_g2, Pdensi_DN12981_c0_g2, Pdensi_DN13216_c0_g2, Pdensi_DN13806_c0_g1, Pdensi_DN13978_c0_g2, Pdensi_DN14040_c0_g1d213034, Pdensi_DN14043_c1_g1d523607, Pdensi_DN14492_c3_g2, Pdensi_DN14528_c0_g1, Pdensi_DN14653_c0_g1d108253, Pdensi_DN15641_c0_g1d526142, Pdensi_DN15715_c0_g1d277050, Pdensi_DN16483…
GO:0003677	0.0174728314887877	0.992653570736406	12	2226	DNA binding	MF	0.9999999999	MF DNA binding	Pdensi_DN13806_c0_g1, Pdensi_DN14492_c3_g2, Pdensi_DN16905_c1_g1, Pdensi_DN17532_c0_g1d113246, Pdensi_DN19025_c1_g4, Pdensi_DN19038_c1_g6, Pdensi_DN23629_c0_g4, Pdensi_DN24854_c2_g5, Pdensi_DN34641_c1_g2, Pdensi_DN37478_c2_g2, Pdensi_DN39379_c2_g1, Pdensi_DN8217_c0_g1d102160
GO:0009908	0.0187856021167724	0.997520773177061	3	223	flower development	BP	0.9999999999	BP flower development	Pdensi_DN17532_c0_g1d113246, Pdensi_DN19038_c1_g6, Pdensi_DN6880_c0_g1d450628
GO:0009922	0.0188373838278426	0.999847681988448	1	7	fatty acid elongase activity	MF	0.9999999999	MF fatty acid elongase activity	Pdensi_DN12647_c0_g2
GO:0045912	0.0188625204073677	0.99984727372113	1	7	negative regulation of carbohydrate metabolic process	BP	0.9999999999	BP negative regulation of carbohydrate metabolic process	Pdensi_DN34641_c1_g2
GO:0033386	0.0208014298557796	0.999814122084455	1	7	geranylgeranyl diphosphate biosynthetic process	BP	0.9999999999	BP geranylgeranyl diphosphate biosynthetic process	Pdensi_DN50364_c0_g1d160524
GO:0046912	0.0212226741407066	0.999799364391506	1	9	transferase activity, transferring acyl groups, acyl groups converted into alkyl on transfer	MF	0.9999999999	MF transferase activity, transferring acyl groups, acyl groups converted into alkyl on transfer	Pdensi_DN21024_c2_g3
GO:0048658	0.0217855939955571	0.999791817564242	1	8	anther wall tapetum development	BP	0.9999999999	BP anther wall tapetum development	Pdensi_GG_93610_c0_g1
GO:2000306	0.0218261826086058	0.999791037867288	1	8	positive regulation of photomorphogenesis	BP	0.9999999999	BP positive regulation of photomorphogenesis	Pdensi_DN34641_c1_g2
GO:0006666	0.0228798425662537	0.999770282881691	1	8	3-keto-sphinganine metabolic process	BP	0.9999999999	BP 3-keto-sphinganine metabolic process	Pdensi_DN20377_c0_g1d16768
GO:0047560	0.0228798425662537	0.999770282881691	1	8	3-dehydrosphinganine reductase activity	MF	0.9999999999	MF 3-dehydrosphinganine reductase activity	Pdensi_DN20377_c0_g1d16768
GO:0009157	0.0229030085430873	0.999769815423057	1	8	deoxyribonucleoside monophosphate biosynthetic process	BP	0.9999999999	BP deoxyribonucleoside monophosphate biosynthetic process	Pdensi_DN19418_c0_g4
GO:0009162	0.0229030085430873	0.999769815423057	1	8	deoxyribonucleoside monophosphate metabolic process	BP	0.9999999999	BP deoxyribonucleoside monophosphate metabolic process	Pdensi_DN19418_c0_g4
GO:0009176	0.0229030085430873	0.999769815423057	1	8	pyrimidine deoxyribonucleoside monophosphate metabolic process	BP	0.9999999999	BP pyrimidine deoxyribonucleoside monophosphate metabolic process	Pdensi_DN19418_c0_g4
GO:0009177	0.0229030085430873	0.999769815423057	1	8	pyrimidine deoxyribonucleoside monophosphate biosynthetic process	BP	0.9999999999	BP pyrimidine deoxyribonucleoside monophosphate biosynthetic process	Pdensi_DN19418_c0_g4
GO:0006081	0.0235768267259992	0.998237845115285	2	83	cellular aldehyde metabolic process	BP	0.9999999999	BP cellular aldehyde metabolic process	Pdensi_DN19084_c0_g1d481969, Pdensi_DN21024_c2_g3
GO:0004161	0.0236314095645223	0.999754872717732	1	8	dimethylallyltranstransferase activity	MF	0.9999999999	MF dimethylallyltranstransferase activity	Pdensi_DN50364_c0_g1d160524
GO:0033384	0.0236314095645223	0.999754872717732	1	8	geranyl diphosphate biosynthetic process	BP	0.9999999999	BP geranyl diphosphate biosynthetic process	Pdensi_DN50364_c0_g1d160524
GO:0033385	0.0237832801291616	0.999751697446687	1	8	geranylgeranyl diphosphate metabolic process	BP	0.9999999999	BP geranylgeranyl diphosphate metabolic process	Pdensi_DN50364_c0_g1d160524
GO:0046688	0.0246304929780347	0.999733605652026	1	8	response to copper ion	BP	0.9999999999	BP response to copper ion	Pdensi_DN14043_c1_g1d523607
GO:0009924	0.025292739808454	0.999714590367035	1	9	octadecanal decarbonylase activity	MF	0.9999999999	MF octadecanal decarbonylase activity	Pdensi_GG_93610_c0_g1
GO:0071771	0.025292739808454	0.999714590367035	1	9	aldehyde decarbonylase activity	MF	0.9999999999	MF aldehyde decarbonylase activity	Pdensi_GG_93610_c0_g1
GO:1990465	0.025292739808454	0.999714590367035	1	9	aldehyde oxygenase (deformylating) activity	MF	0.9999999999	MF aldehyde oxygenase (deformylating) activity	Pdensi_GG_93610_c0_g1
GO:0009221	0.026019790691063	0.999697862805977	1	9	pyrimidine deoxyribonucleotide biosynthetic process	BP	0.9999999999	BP pyrimidine deoxyribonucleotide biosynthetic process	Pdensi_DN19418_c0_g4
GO:0009265	0.026019790691063	0.999697862805977	1	9	2'-deoxyribonucleotide biosynthetic process	BP	0.9999999999	BP 2'-deoxyribonucleotide biosynthetic process	Pdensi_DN19418_c0_g4
GO:0046385	0.026019790691063	0.999697862805977	1	9	deoxyribose phosphate biosynthetic process	BP	0.9999999999	BP deoxyribose phosphate biosynthetic process	Pdensi_DN19418_c0_g4
GO:0008152	0.0268615242057231	0.982880923571276	39	10542	metabolic process	BP	0.9999999999	BP metabolic process	Pdensi_DN11042_c0_g1d104080, Pdensi_DN12647_c0_g2, Pdensi_DN12981_c0_g2, Pdensi_DN13978_c0_g2, Pdensi_DN14040_c0_g1d213034, Pdensi_DN14043_c1_g1d523607, Pdensi_DN14492_c3_g2, Pdensi_DN14528_c0_g1, Pdensi_DN14653_c0_g1d108253, Pdensi_DN15715_c0_g1d277050, Pdensi_DN16254_c0_g1d110949, Pdensi_DN16483_c0_g1, Pdensi_DN17935_c0_g1d476234, Pdensi_DN19084_c0_g1d481969, Pdensi_DN19418_c0_g4, Pdensi_DN1951…
GO:0006097	0.0273386777619951	0.999662153663148	1	10	glyoxylate cycle	BP	0.9999999999	BP glyoxylate cycle	Pdensi_DN21024_c2_g3
GO:2000241	0.0274017543938166	0.995825852376471	3	255	regulation of reproductive process	BP	0.9999999999	BP regulation of reproductive process	Pdensi_DN19038_c1_g6, Pdensi_DN34641_c1_g2, Pdensi_DN6880_c0_g1d450628
GO:0004337	0.0284993895365004	0.999632696703834	1	10	geranyltranstransferase activity	MF	0.9999999999	MF geranyltranstransferase activity	Pdensi_DN50364_c0_g1d160524
GO:0045337	0.0285112032615776	0.999632390494199	1	10	farnesyl diphosphate biosynthetic process	BP	0.9999999999	BP farnesyl diphosphate biosynthetic process	Pdensi_DN50364_c0_g1d160524
GO:0042221	0.0290537449847655	0.987943332896505	10	1851	response to chemical	BP	0.9999999999	BP response to chemical	Pdensi_DN11623_c0_g1d520347, Pdensi_DN13806_c0_g1, Pdensi_DN14043_c1_g1d523607, Pdensi_DN14492_c3_g2, Pdensi_DN19038_c1_g6, Pdensi_DN24147_c1_g2, Pdensi_DN24633_c1_g1, Pdensi_DN24854_c2_g5, Pdensi_DN37478_c2_g2, Pdensi_GG_93610_c0_g1
GO:0042744	0.0292321390883464	0.997546033196847	2	91	hydrogen peroxide catabolic process	BP	0.9999999999	BP hydrogen peroxide catabolic process	Pdensi_DN19569_c0_g6, Pdensi_DN5196_c0_g1d449159
GO:2000904	0.029872743928814	0.999592194461046	1	11	regulation of starch metabolic process	BP	0.9999999999	BP regulation of starch metabolic process	Pdensi_DN34641_c1_g2
GO:0046487	0.0302699710964176	0.999581214810908	1	11	glyoxylate metabolic process	BP	0.9999999999	BP glyoxylate metabolic process	Pdensi_DN21024_c2_g3
GO:0004024	0.0303007926660313	0.999584514272364	1	10	alcohol dehydrogenase activity, zinc-dependent	MF	0.9999999999	MF alcohol dehydrogenase activity, zinc-dependent	Pdensi_DN19084_c0_g1d481969
GO:0080019	0.0304874264712278	0.999575141704214	1	11	fatty-acyl-CoA reductase (alcohol-forming) activity	MF	0.9999999999	MF fatty-acyl-CoA reductase (alcohol-forming) activity	Pdensi_DN19519_c0_g5
GO:0102965	0.0304874264712278	0.999575141704214	1	11	alcohol-forming fatty acyl-CoA reductase activity	MF	0.9999999999	MF alcohol-forming fatty acyl-CoA reductase activity	Pdensi_DN19519_c0_g5
GO:0004311	0.0310268793675858	0.999559884885406	1	11	farnesyltranstransferase activity	MF	0.9999999999	MF farnesyltranstransferase activity	Pdensi_DN50364_c0_g1d160524
GO:0044425	0.0312368353284743	0.983091083054228	19	4439	membrane part	CC	0.9999999999	CC membrane part	Pdensi_DN11042_c0_g1d104080, Pdensi_DN12647_c0_g2, Pdensi_DN12981_c0_g2, Pdensi_DN14040_c0_g1d213034, Pdensi_DN14528_c0_g1, Pdensi_DN14653_c0_g1d108253, Pdensi_DN16483_c0_g1, Pdensi_DN19016_c0_g3, Pdensi_DN19627_c0_g3, Pdensi_DN19800_c1_g1, Pdensi_DN20377_c0_g1d16768, Pdensi_DN22469_c5_g3, Pdensi_DN24001_c0_g2d225091, Pdensi_DN24633_c1_g1, Pdensi_DN26156_c0_g1, Pdensi_DN2938_c0_g1, Pdensi_DN34856…
GO:0045551	0.0327965371519169	0.999507922616775	1	11	cinnamyl-alcohol dehydrogenase activity	MF	0.9999999999	MF cinnamyl-alcohol dehydrogenase activity	Pdensi_DN25054_c0_g2
GO:0052747	0.0327965371519169	0.999507922616775	1	11	sinapyl alcohol dehydrogenase activity	MF	0.9999999999	MF sinapyl alcohol dehydrogenase activity	Pdensi_DN25054_c0_g2
GO:0035336	0.0328557415241876	0.999502060069293	1	12	long-chain fatty-acyl-CoA metabolic process	BP	0.9999999999	BP long-chain fatty-acyl-CoA metabolic process	Pdensi_DN19519_c0_g5
GO:0035337	0.0328557415241876	0.999502060069293	1	12	fatty-acyl-CoA metabolic process	BP	0.9999999999	BP fatty-acyl-CoA metabolic process	Pdensi_DN19519_c0_g5
GO:0048509	0.0329661369056666	0.997040926922533	2	108	regulation of meristem development	BP	0.9999999999	BP regulation of meristem development	Pdensi_DN6880_c0_g1d450628, Pdensi_DN8217_c0_g1d102160
GO:0016616	0.0331370709638577	0.99457317687741	3	242	oxidoreductase activity, acting on the CH-OH group of donors, NAD or NADP as acceptor	MF	0.9999999999	MF oxidoreductase activity, acting on the CH-OH group of donors, NAD or NADP as acceptor	Pdensi_DN19084_c0_g1d481969, Pdensi_DN20377_c0_g1d16768, Pdensi_DN25054_c0_g2
GO:0046294	0.0334724934773265	0.999487299900973	1	11	formaldehyde catabolic process	BP	0.9999999999	BP formaldehyde catabolic process	Pdensi_DN19084_c0_g1d481969
GO:0005615	0.0338810078738245	0.996916521205362	2	101	extracellular space	CC	0.9999999999	CC extracellular space	Pdensi_DN13978_c0_g2, Pdensi_GG_28131_c0_g1
GO:0036003	0.0342184775391001	0.999459624385925	1	12	positive regulation of transcription from RNA polymerase II promoter in response to stress	BP	0.9999999999	BP positive regulation of transcription from RNA polymerase II promoter in response to stress	Pdensi_DN23629_c0_g4
GO:0061408	0.0342184775391001	0.999459624385925	1	12	positive regulation of transcription from RNA polymerase II promoter in response to heat stress	BP	0.9999999999	BP positive regulation of transcription from RNA polymerase II promoter in response to heat stress	Pdensi_DN23629_c0_g4
GO:1902183	0.0344915084649714	0.99944103677185	1	15	regulation of shoot apical meristem development	BP	0.9999999999	BP regulation of shoot apical meristem development	Pdensi_DN8217_c0_g1d102160
GO:0042743	0.0344964847005333	0.996829488764736	2	102	hydrogen peroxide metabolic process	BP	0.9999999999	BP hydrogen peroxide metabolic process	Pdensi_DN19569_c0_g6, Pdensi_DN5196_c0_g1d449159
GO:0033993	0.0347051866361322	0.992100287953616	4	446	response to lipid	BP	0.9999999999	BP response to lipid	Pdensi_DN13806_c0_g1, Pdensi_DN14492_c3_g2, Pdensi_DN37478_c2_g2, Pdensi_GG_93610_c0_g1
GO:0003756	0.0353139560830332	0.999420254892368	1	13	protein disulfide isomerase activity	MF	0.9999999999	MF protein disulfide isomerase activity	Pdensi_DN17935_c0_g1d476234
GO:0016864	0.0353139560830332	0.999420254892368	1	13	intramolecular oxidoreductase activity, transposing S-S bonds	MF	0.9999999999	MF intramolecular oxidoreductase activity, transposing S-S bonds	Pdensi_DN17935_c0_g1d476234
GO:0090567	0.035438486033803	0.99403882184231	3	275	reproductive shoot system development	BP	0.9999999999	BP reproductive shoot system development	Pdensi_DN17532_c0_g1d113246, Pdensi_DN19038_c1_g6, Pdensi_DN6880_c0_g1d450628
GO:0050275	0.0363812233725045	0.999384439885451	1	13	scopoletin glucosyltransferase activity	MF	0.9999999999	MF scopoletin glucosyltransferase activity	Pdensi_DN28247_c0_g1d501460
GO:2000026	0.0371678370794647	0.991354572604566	4	485	regulation of multicellular organismal development	BP	0.9999999999	BP regulation of multicellular organismal development	Pdensi_DN19038_c1_g6, Pdensi_DN34641_c1_g2, Pdensi_DN6880_c0_g1d450628, Pdensi_DN8217_c0_g1d102160
GO:0045338	0.0371992416280151	0.999356252430591	1	13	farnesyl diphosphate metabolic process	BP	0.9999999999	BP farnesyl diphosphate metabolic process	Pdensi_DN50364_c0_g1d160524
GO:1900377	0.0378273625067854	0.999334174199022	1	13	negative regulation of secondary metabolite biosynthetic process	BP	0.9999999999	BP negative regulation of secondary metabolite biosynthetic process	Pdensi_DN24854_c2_g5
GO:1903085	0.0378273625067854	0.999334174199022	1	13	regulation of sinapate ester biosynthetic process	BP	0.9999999999	BP regulation of sinapate ester biosynthetic process	Pdensi_DN24854_c2_g5
GO:1903086	0.0378273625067854	0.999334174199022	1	13	negative regulation of sinapate ester biosynthetic process	BP	0.9999999999	BP negative regulation of sinapate ester biosynthetic process	Pdensi_DN24854_c2_g5
GO:0051903	0.0381696401357954	0.999321984345854	1	13	S-(hydroxymethyl)glutathione dehydrogenase activity	MF	0.9999999999	MF S-(hydroxymethyl)glutathione dehydrogenase activity	Pdensi_DN19084_c0_g1d481969
GO:0016646	0.0388460081746969	0.99928985802064	1	15	oxidoreductase activity, acting on the CH-NH group of donors, NAD or NADP as acceptor	MF	0.9999999999	MF oxidoreductase activity, acting on the CH-NH group of donors, NAD or NADP as acceptor	Pdensi_DN19418_c0_g4
GO:0048469	0.0393771418624958	0.999266946429288	1	16	cell maturation	BP	0.9999999999	BP cell maturation	Pdensi_DN19025_c1_g4
GO:0048764	0.0393771418624958	0.999266946429288	1	16	trichoblast maturation	BP	0.9999999999	BP trichoblast maturation	Pdensi_DN19025_c1_g4
GO:0048765	0.0393771418624958	0.999266946429288	1	16	root hair cell differentiation	BP	0.9999999999	BP root hair cell differentiation	Pdensi_DN19025_c1_g4
GO:0033383	0.0402174299134719	0.999242283417258	1	14	geranyl diphosphate metabolic process	BP	0.9999999999	BP geranyl diphosphate metabolic process	Pdensi_DN50364_c0_g1d160524
GO:0046654	0.0405202125256991	0.999226851296708	1	15	tetrahydrofolate biosynthetic process	BP	0.9999999999	BP tetrahydrofolate biosynthetic process	Pdensi_DN19418_c0_g4
GO:0009638	0.0429002171271017	0.999122417546359	1	18	phototropism	BP	0.9999999999	BP phototropism	Pdensi_DN20978_c0_g1
GO:0046519	0.0429529104330975	0.999126623337838	1	16	sphingoid metabolic process	BP	0.9999999999	BP sphingoid metabolic process	Pdensi_DN20377_c0_g1d16768
GO:0009263	0.0432760533639225	0.999113327617251	1	16	deoxyribonucleotide biosynthetic process	BP	0.9999999999	BP deoxyribonucleotide biosynthetic process	Pdensi_DN19418_c0_g4
GO:0009219	0.0437300500734025	0.999098443936769	1	15	pyrimidine deoxyribonucleotide metabolic process	BP	0.9999999999	BP pyrimidine deoxyribonucleotide metabolic process	Pdensi_DN19418_c0_g4
GO:0046292	0.0444427526030684	0.999068573065953	1	15	formaldehyde metabolic process	BP	0.9999999999	BP formaldehyde metabolic process	Pdensi_DN19084_c0_g1d481969
GO:0032881	0.0447123425761255	0.999040552664653	1	20	regulation of polysaccharide metabolic process	BP	0.9999999999	BP regulation of polysaccharide metabolic process	Pdensi_DN34641_c1_g2
GO:0017119	0.0447525642092198	0.999041435677818	1	19	Golgi transport complex	CC	0.9999999999	CC Golgi transport complex	Pdensi_DN24988_c0_g1
GO:0009753	0.0455560513415904	0.995119676723928	2	125	response to jasmonic acid	BP	0.9999999999	BP response to jasmonic acid	Pdensi_DN19038_c1_g6, Pdensi_DN24854_c2_g5
GO:0016614	0.0456838937803672	0.991515827148823	3	277	oxidoreductase activity, acting on CH-OH group of donors	MF	0.9999999999	MF oxidoreductase activity, acting on CH-OH group of donors	Pdensi_DN19084_c0_g1d481969, Pdensi_DN20377_c0_g1d16768, Pdensi_DN25054_c0_g2
GO:0009396	0.0457231078234335	0.999005500567344	1	17	folic acid-containing compound biosynthetic process	BP	0.9999999999	BP folic acid-containing compound biosynthetic process	Pdensi_DN19418_c0_g4
GO:0048580	0.0470800713085912	0.991146426074411	3	311	regulation of post-embryonic development	BP	0.9999999999	BP regulation of post-embryonic development	Pdensi_DN19038_c1_g6, Pdensi_DN34641_c1_g2, Pdensi_DN6880_c0_g1d450628
GO:0048367	0.0478002136278481	0.990957252858573	3	310	shoot system development	BP	0.9999999999	BP shoot system development	Pdensi_DN17532_c0_g1d113246, Pdensi_DN19038_c1_g6, Pdensi_DN6880_c0_g1d450628
GO:0010099	0.0478500113606891	0.998902916728373	1	19	regulation of photomorphogenesis	BP	0.9999999999	BP regulation of photomorphogenesis	Pdensi_DN34641_c1_g2
GO:0009909	0.0490535119386841	0.99452295294715	2	137	regulation of flower development	BP	0.9999999999	BP regulation of flower development	Pdensi_DN19038_c1_g6, Pdensi_DN6880_c0_g1d450628
GO:0004601	0.0499086628762876	0.994379984640234	2	125	peroxidase activity	MF	0.9999999999	MF peroxidase activity	Pdensi_DN19569_c0_g6, Pdensi_DN5196_c0_g1d449159
