# Supplementary material for: Transcriptional Regulation of Pine Male and Female Cone Initiation and Development: Key Players Identified Through Comparative Transcriptomics
Source: Front Genet. 2022 Mar 18;13:815093. doi: 10.3389/fgene.2022.815093 (PMC8971679; doi:10.3389/fgene.2022.815093)
Supplement: Supplementary file 2 [file DataSheet3.ZIP › SUP_GSEA/salmon.gene.counts.matrix.FC_3_1_vs_FC_3_3.DESeq2.DE_results.P0.001_C2.DE.subset.GOseq.depleted]

category	over_represented_pvalue	under_represented_pvalue	numDEInCat	numInCat	term	ontology	over_represented_FDR	under_represented_FDR	go_term
GO:0090304	1	4.39753145452871e-11	12	3675	nucleic acid metabolic process	BP	0.9999999999	5.40104813245216e-07	BP nucleic acid metabolic process
GO:0016070	0.999999997901231	1.36307897902597e-08	5	2260	RNA metabolic process	BP	0.9999999999	8.37066801019848e-05	BP RNA metabolic process
GO:0006139	0.999999987332455	3.64366704143486e-08	21	4117	nucleobase-containing compound metabolic process	BP	0.9999999999	0.000149171728676343	BP nucleobase-containing compound metabolic process
GO:0009451	1	1.99994365524067e-07	0	1106	RNA modification	BP	0.9999999999	0.000614082699341649	BP RNA modification
GO:0046483	0.999999854989258	3.58946075649633e-07	26	4392	heterocycle metabolic process	BP	0.9999999999	0.000881715140225758	BP heterocycle metabolic process
GO:0043412	0.999999849868673	4.63137113736351e-07	15	3257	macromolecule modification	BP	0.9999999999	0.000948041671818311	BP macromolecule modification
GO:0006807	0.999998351224855	2.96446750284323e-06	62	7648	nitrogen compound metabolic process	BP	0.9999999999	0.00520136998141723	BP nitrogen compound metabolic process
GO:0034641	0.999993306042863	1.34948222200241e-05	35	4807	cellular nitrogen compound metabolic process	BP	0.9999999999	0.020717925813292	BP cellular nitrogen compound metabolic process
GO:0044428	0.999994772929403	1.56026482693271e-05	12	2448	nuclear part	CC	0.9999999999	0.021292414004875	CC nuclear part
GO:0044260	0.999988614460173	2.02815730669496e-05	53	6541	cellular macromolecule metabolic process	BP	0.9999999999	0.0249098280408275	BP cellular macromolecule metabolic process
GO:0043170	0.999959369834111	6.80786836379373e-05	60	6971	macromolecule metabolic process	BP	0.9999999999	0.0760129447673769	BP macromolecule metabolic process
GO:0006396	0.999985124019382	0.000112108630503599	2	1057	RNA processing	BP	0.9999999999	0.114743183320434	BP RNA processing
GO:0005739	0.999967622018551	0.000122134694799093	6	1519	mitochondrion	CC	0.9999999999	0.115389101655574	CC mitochondrion
GO:0016772	0.99994350033182	0.000142804600365841	14	2420	transferase activity, transferring phosphorus-containing groups	MF	0.9999999999	0.125280435835233	MF transferase activity, transferring phosphorus-containing groups
GO:0006259	0.99987481957914	0.000404725234358501	7	1502	DNA metabolic process	BP	0.9999999999	0.33138902189274	BP DNA metabolic process
GO:0004518	0.999870976130057	0.000489194957937066	5	1220	nuclease activity	MF	0.9999999999	0.37551827958644	MF nuclease activity
GO:0016779	0.999832861021852	0.000697915279071823	4	1057	nucleotidyltransferase activity	MF	0.9999999999	0.50422326220942	MF nucleotidyltransferase activity
GO:0008270	0.999489452182753	0.00118626581664949	13	2005	zinc ion binding	MF	0.9999999999	0.809428708893835	MF zinc ion binding
GO:0004519	0.999617937562628	0.00134101640570019	5	1115	endonuclease activity	MF	0.9999999999	0.866861236568932	MF endonuclease activity
GO:0043531	0.999787065881775	0.00203458809356418	1	633	ADP binding	MF	0.9999999999	0.9999999999	MF ADP binding
GO:0006886	1	0.00263228753388246	0	450	intracellular protein transport	BP	0.9999999999	0.9999999999	BP intracellular protein transport
GO:0045184	0.999528800577314	0.00265552787754853	2	764	establishment of protein localization	BP	0.9999999999	0.9999999999	BP establishment of protein localization
GO:0034061	0.999245733071253	0.002794782696229	4	916	DNA polymerase activity	MF	0.9999999999	0.9999999999	MF DNA polymerase activity
GO:0015833	0.999465410996343	0.00297534103321284	2	751	peptide transport	BP	0.9999999999	0.9999999999	BP peptide transport
GO:0015031	0.999398336698457	0.00330911637159325	2	741	protein transport	BP	0.9999999999	0.9999999999	BP protein transport
GO:0003964	0.998846265577412	0.00411955616794412	4	873	RNA-directed DNA polymerase activity	MF	0.9999999999	0.9999999999	MF RNA-directed DNA polymerase activity
GO:0006325	1	0.00503035524150231	0	411	chromatin organization	BP	0.9999999999	0.9999999999	BP chromatin organization
GO:0017076	0.996674616756457	0.0055408491568808	30	3569	purine nucleotide binding	MF	0.9999999999	0.9999999999	MF purine nucleotide binding
GO:0032555	0.996620844606743	0.00562607457354925	30	3566	purine ribonucleotide binding	MF	0.9999999999	0.9999999999	MF purine ribonucleotide binding
GO:0006464	0.996754951714105	0.00645517017437587	15	2123	cellular protein modification process	BP	0.9999999999	0.9999999999	BP cellular protein modification process
GO:0036211	0.996754951714105	0.00645517017437587	15	2123	protein modification process	BP	0.9999999999	0.9999999999	BP protein modification process
GO:0016071	0.997989133050061	0.00783524540802943	3	798	mRNA metabolic process	BP	0.9999999999	0.9999999999	BP mRNA metabolic process
GO:0035639	0.995178394812028	0.00788795378266272	30	3507	purine ribonucleoside triphosphate binding	MF	0.9999999999	0.9999999999	MF purine ribonucleoside triphosphate binding
GO:0006996	0.997288952349733	0.00809291927478169	5	1042	organelle organization	BP	0.9999999999	0.9999999999	BP organelle organization
GO:0071705	0.996862011728748	0.0092430896710336	5	996	nitrogen compound transport	BP	0.9999999999	0.9999999999	BP nitrogen compound transport
GO:0042886	0.997457703787604	0.00966546757781929	3	764	amide transport	BP	0.9999999999	0.9999999999	BP amide transport
GO:0005730	0.99871894234195	0.00990528481981574	1	496	nucleolus	CC	0.9999999999	0.9999999999	CC nucleolus
GO:0015074	0.996227646334159	0.0109259212002417	5	881	DNA integration	BP	0.9999999999	0.9999999999	BP DNA integration
GO:0034660	0.998416381642582	0.0119023320577558	1	492	ncRNA metabolic process	BP	0.9999999999	0.9999999999	BP ncRNA metabolic process
GO:0044451	0.998009267201124	0.0144995812223964	1	478	nucleoplasm part	CC	0.9999999999	0.9999999999	CC nucleoplasm part
GO:0008104	0.995325146776733	0.0145703185640131	4	846	protein localization	BP	0.9999999999	0.9999999999	BP protein localization
GO:0018193	1	0.0155686188688019	0	317	peptidyl-amino acid modification	BP	0.9999999999	0.9999999999	BP peptidyl-amino acid modification
GO:0031967	0.997586901381735	0.0171089810856295	1	445	organelle envelope	CC	0.9999999999	0.9999999999	CC organelle envelope
GO:0031975	0.997586901381735	0.0171089810856295	1	445	envelope	CC	0.9999999999	0.9999999999	CC envelope
GO:0032553	0.988570796764126	0.0175435404312873	33	3607	ribonucleotide binding	MF	0.9999999999	0.9999999999	MF ribonucleotide binding
GO:0006974	0.997209845542838	0.01936457823152	1	463	cellular response to DNA damage stimulus	BP	0.9999999999	0.9999999999	BP cellular response to DNA damage stimulus
GO:0005737	0.987342739811327	0.0202345456265599	26	2874	cytoplasm	CC	0.9999999999	0.9999999999	CC cytoplasm
GO:0097367	0.986607768610363	0.020271307100657	34	3662	carbohydrate derivative binding	MF	0.9999999999	0.9999999999	MF carbohydrate derivative binding
GO:0033036	0.992320090780535	0.020710659310322	5	918	macromolecule localization	BP	0.9999999999	0.9999999999	BP macromolecule localization
GO:0030554	0.986567310376287	0.0208048169653674	30	3311	adenyl nucleotide binding	MF	0.9999999999	0.9999999999	MF adenyl nucleotide binding
GO:0032559	0.986412546651868	0.0210307989438107	30	3309	adenyl ribonucleotide binding	MF	0.9999999999	0.9999999999	MF adenyl ribonucleotide binding
GO:0019001	1	0.0226065765805302	0	283	guanyl nucleotide binding	MF	0.9999999999	0.9999999999	MF guanyl nucleotide binding
GO:0032561	1	0.0226065765805302	0	283	guanyl ribonucleotide binding	MF	0.9999999999	0.9999999999	MF guanyl ribonucleotide binding
GO:0001882	1	0.0234763715122103	0	282	nucleoside binding	MF	0.9999999999	0.9999999999	MF nucleoside binding
GO:0006397	0.994455309236307	0.0235735339124325	2	572	mRNA processing	BP	0.9999999999	0.9999999999	BP mRNA processing
GO:0032549	1	0.0236514404718145	0	281	ribonucleoside binding	MF	0.9999999999	0.9999999999	MF ribonucleoside binding
GO:0044427	0.994364940748889	0.0239114079772017	2	545	chromosomal part	CC	0.9999999999	0.9999999999	CC chromosomal part
GO:0001883	1	0.0253034698989909	0	274	purine nucleoside binding	MF	0.9999999999	0.9999999999	MF purine nucleoside binding
GO:0005525	1	0.0253034698989909	0	274	GTP binding	MF	0.9999999999	0.9999999999	MF GTP binding
GO:0032550	1	0.0253034698989909	0	274	purine ribonucleoside binding	MF	0.9999999999	0.9999999999	MF purine ribonucleoside binding
GO:0005524	0.981375792549782	0.0283026470457441	30	3250	ATP binding	MF	0.9999999999	0.9999999999	MF ATP binding
GO:0000166	0.980508462619828	0.0283643586853776	38	3925	nucleotide binding	MF	0.9999999999	0.9999999999	MF nucleotide binding
GO:1901265	0.980508462619828	0.0283643586853776	38	3925	nucleoside phosphate binding	MF	0.9999999999	0.9999999999	MF nucleoside phosphate binding
GO:0031984	0.995378348210931	0.0297192248000537	1	406	organelle subcompartment	CC	0.9999999999	0.9999999999	CC organelle subcompartment
GO:0016072	1	0.0302387189782321	0	269	rRNA metabolic process	BP	0.9999999999	0.9999999999	BP rRNA metabolic process
GO:0051649	0.9897756164849	0.0330204885158563	3	638	establishment of localization in cell	BP	0.9999999999	0.9999999999	BP establishment of localization in cell
GO:0034470	0.994730811401162	0.0331827399841405	1	397	ncRNA processing	BP	0.9999999999	0.9999999999	BP ncRNA processing
GO:0031399	1	0.0343910014246189	0	257	regulation of protein modification process	BP	0.9999999999	0.9999999999	BP regulation of protein modification process
GO:0036094	0.975381534648494	0.0349521469815554	41	4127	small molecule binding	MF	0.9999999999	0.9999999999	MF small molecule binding
GO:0006281	0.994325731608889	0.035299588006566	1	409	DNA repair	BP	0.9999999999	0.9999999999	BP DNA repair
GO:0044267	0.977125751308124	0.0360886944379353	23	2540	cellular protein metabolic process	BP	0.9999999999	0.9999999999	BP cellular protein metabolic process
GO:0016301	0.981181625621322	0.0367945045484478	10	1353	kinase activity	MF	0.9999999999	0.9999999999	MF kinase activity
GO:0016310	0.983871117758032	0.0375690828822327	6	975	phosphorylation	BP	0.9999999999	0.9999999999	BP phosphorylation
GO:0006364	1	0.0384567673278855	0	248	rRNA processing	BP	0.9999999999	0.9999999999	BP rRNA processing
GO:0000943	0.98164908675029	0.042165055043687	6	823	retrotransposon nucleocapsid	CC	0.9999999999	0.9999999999	CC retrotransposon nucleocapsid
GO:0046907	0.986352206216925	0.0424256411241907	3	605	intracellular transport	BP	0.9999999999	0.9999999999	BP intracellular transport
GO:0009526	0.992713011112989	0.043505871455308	1	359	plastid envelope	CC	0.9999999999	0.9999999999	CC plastid envelope
GO:0009941	0.99230354088697	0.0455243768179519	1	355	chloroplast envelope	CC	0.9999999999	0.9999999999	CC chloroplast envelope
GO:0005515	0.966694948617878	0.0463338135425253	42	4157	protein binding	MF	0.9999999999	0.9999999999	MF protein binding
