# Supplementary material for: Transcriptional Regulation of Pine Male and Female Cone Initiation and Development: Key Players Identified Through Comparative Transcriptomics
Source: Front Genet. 2022 Mar 18;13:815093. doi: 10.3389/fgene.2022.815093 (PMC8971679; doi:10.3389/fgene.2022.815093)
Supplement: Supplementary file 2 [file DataSheet3.ZIP › SUP_GSEA/salmon.gene.counts.matrix.FC_3_1_vs_FC_3_3.DESeq2.DE_results.P0.001_C2.DE.subset.GOseq.enriched]

category	over_represented_pvalue	under_represented_pvalue	numDEInCat	numInCat	term	ontology	over_represented_FDR	go_term	gene_ids
GO:0016491	1.76948090895645e-22	1	77	1506	oxidoreductase activity	MF	2.17327645238031e-18	MF oxidoreductase activity	Pdensi_DN10401_c0_g1d334336, Pdensi_DN10697_c0_g1d49317, Pdensi_DN11042_c0_g1d104080, Pdensi_DN11137_c0_g1, Pdensi_DN12981_c0_g2, Pdensi_DN14043_c1_g1d523607, Pdensi_DN14176_c0_g1d107534, Pdensi_DN14653_c0_g1d108253, Pdensi_DN15561_c0_g1d467185, Pdensi_DN15715_c0_g1d277050, Pdensi_DN16262_c0_g1, Pdensi_DN16309_c0_g1d278549, Pdensi_DN17788_c0_g1d113777, Pdensi_DN17863_c0_g2, Pdensi_DN17935_c0_g1d4…
GO:0044710	5.52304244973781e-21	1	126	3747	NA	NA	3.39170036838399e-17	none	Pdensi_DN10400_c0_g1d519127, Pdensi_DN10401_c0_g1d334336, Pdensi_DN10531_c0_g1d455577, Pdensi_DN10697_c0_g1d49317, Pdensi_DN11042_c0_g1d104080, Pdensi_DN11137_c0_g1, Pdensi_DN12647_c0_g2, Pdensi_DN12936_c0_g1d6825, Pdensi_DN12981_c0_g2, Pdensi_DN13422_c0_g1d391646, Pdensi_DN13671_c0_g1, Pdensi_DN14040_c0_g1d213034, Pdensi_DN14043_c1_g1d523607, Pdensi_DN14492_c3_g2, Pdensi_DN14528_c0_g1, Pdensi_DN…
GO:0044699	1.78120463421759e-18	1	191	7595	NA	NA	7.29225177248681e-15	none	Pdensi_DN10400_c0_g1d519127, Pdensi_DN10401_c0_g1d334336, Pdensi_DN10531_c0_g1d455577, Pdensi_DN10697_c0_g1d49317, Pdensi_DN11042_c0_g1d104080, Pdensi_DN11137_c0_g1, Pdensi_DN11991_c0_g2, Pdensi_DN12202_c0_g1d389479, Pdensi_DN12416_c0_g1d337984, Pdensi_DN12629_c0_g1d459686, Pdensi_DN12647_c0_g2, Pdensi_DN12819_c0_g1d460270, Pdensi_DN12936_c0_g1d6825, Pdensi_DN12981_c0_g2, Pdensi_DN13422_c0_g1d391…
GO:0055114	3.76810360710061e-17	1	56	1081	oxidation-reduction process	BP	1.15699621256024e-13	BP oxidation-reduction process	Pdensi_DN10401_c0_g1d334336, Pdensi_DN10697_c0_g1d49317, Pdensi_DN11042_c0_g1d104080, Pdensi_DN11137_c0_g1, Pdensi_DN12981_c0_g2, Pdensi_DN14653_c0_g1d108253, Pdensi_DN15561_c0_g1d467185, Pdensi_DN15715_c0_g1d277050, Pdensi_DN16262_c0_g1, Pdensi_DN16309_c0_g1d278549, Pdensi_DN17788_c0_g1d113777, Pdensi_DN17863_c0_g2, Pdensi_DN19084_c0_g1d481969, Pdensi_DN19175_c0_g1d286055, Pdensi_DN19353_c2_g1, …
GO:0005576	7.04407284444299e-17	1	55	1044	extracellular region	CC	1.73030605350898e-13	CC extracellular region	Pdensi_DN10697_c0_g1d49317, Pdensi_DN11062_c0_g1d456534, Pdensi_DN12819_c0_g1d460270, Pdensi_DN13422_c0_g1d391646, Pdensi_DN13660_c0_g1, Pdensi_DN14043_c1_g1d523607, Pdensi_DN14282_c1_g1, Pdensi_DN14923_c1_g7, Pdensi_DN15418_c0_g2d466840, Pdensi_DN15483_c1_g3, Pdensi_DN16350_c0_g1d215185, Pdensi_DN17260_c0_g1d11773, Pdensi_DN17557_c1_g1d474536, Pdensi_DN18379_c0_g2d353949, Pdensi_DN18423_c1_g1, P…
GO:0009698	7.40180407677251e-16	1	26	237	phenylpropanoid metabolic process	BP	1.51514929451533e-12	BP phenylpropanoid metabolic process	Pdensi_DN11042_c0_g1d104080, Pdensi_DN12981_c0_g2, Pdensi_DN14043_c1_g1d523607, Pdensi_DN14492_c3_g2, Pdensi_DN14653_c0_g1d108253, Pdensi_DN14735_c0_g1, Pdensi_DN17377_c0_g1, Pdensi_DN19175_c0_g1d286055, Pdensi_DN19471_c0_g1d358612, Pdensi_DN19519_c0_g5, Pdensi_DN20631_c2_g1, Pdensi_DN20815_c1_g1, Pdensi_DN23914_c0_g1d497570, Pdensi_DN24773_c0_g1d555703, Pdensi_DN25054_c0_g2, Pdensi_DN26156_c0_g1…
GO:0019748	4.83891424951213e-15	1	29	328	secondary metabolic process	BP	8.49022068750114e-12	BP secondary metabolic process	Pdensi_DN11042_c0_g1d104080, Pdensi_DN12936_c0_g1d6825, Pdensi_DN12981_c0_g2, Pdensi_DN14043_c1_g1d523607, Pdensi_DN14492_c3_g2, Pdensi_DN14528_c0_g1, Pdensi_DN14653_c0_g1d108253, Pdensi_DN14735_c0_g1, Pdensi_DN17377_c0_g1, Pdensi_DN18962_c1_g1, Pdensi_DN19175_c0_g1d286055, Pdensi_DN19471_c0_g1d358612, Pdensi_DN19519_c0_g5, Pdensi_DN20631_c2_g1, Pdensi_DN20815_c1_g1, Pdensi_DN23914_c0_g1d497570, …
GO:0046906	8.07221376412607e-15	1	29	332	tetrapyrrole binding	MF	1.23928661813745e-11	MF tetrapyrrole binding	Pdensi_DN10697_c0_g1d49317, Pdensi_DN11042_c0_g1d104080, Pdensi_DN12981_c0_g2, Pdensi_DN14653_c0_g1d108253, Pdensi_DN17863_c0_g2, Pdensi_DN19353_c2_g1, Pdensi_DN19471_c0_g1d358612, Pdensi_DN19569_c0_g6, Pdensi_DN19627_c0_g3, Pdensi_DN19798_c0_g2, Pdensi_DN20315_c0_g1d412031, Pdensi_DN22208_c1_g1d20470, Pdensi_DN23745_c0_g4, Pdensi_DN24735_c1_g6, Pdensi_DN25152_c0_g4, Pdensi_DN26156_c0_g1, Pdensi_…
GO:0072330	1.00005400917935e-14	1	27	293	monocarboxylic acid biosynthetic process	BP	1.36474037119342e-11	BP monocarboxylic acid biosynthetic process	Pdensi_DN11042_c0_g1d104080, Pdensi_DN12647_c0_g2, Pdensi_DN12981_c0_g2, Pdensi_DN14040_c0_g1d213034, Pdensi_DN14492_c3_g2, Pdensi_DN14653_c0_g1d108253, Pdensi_DN16483_c0_g1, Pdensi_DN18533_c0_g1d479350, Pdensi_DN19471_c0_g1d358612, Pdensi_DN20248_c0_g1, Pdensi_DN20315_c0_g1d412031, Pdensi_DN20576_c0_g2, Pdensi_DN21762_c0_g1d420144, Pdensi_DN22547_c0_g1d20905, Pdensi_DN22636_c0_g1, Pdensi_DN23377…
GO:0006633	2.20347033136862e-14	1	23	207	fatty acid biosynthetic process	BP	2.70630226098694e-11	BP fatty acid biosynthetic process	Pdensi_DN11042_c0_g1d104080, Pdensi_DN12647_c0_g2, Pdensi_DN12981_c0_g2, Pdensi_DN14040_c0_g1d213034, Pdensi_DN14653_c0_g1d108253, Pdensi_DN16483_c0_g1, Pdensi_DN18533_c0_g1d479350, Pdensi_DN19471_c0_g1d358612, Pdensi_DN20248_c0_g1, Pdensi_DN20315_c0_g1d412031, Pdensi_DN22547_c0_g1d20905, Pdensi_DN22636_c0_g1, Pdensi_DN23377_c0_g3d548222, Pdensi_DN24369_c0_g2d133256, Pdensi_DN26156_c0_g1, Pdensi_…
GO:0020037	2.43617984225369e-14	1	27	297	heme binding	MF	2.72010552932362e-11	MF heme binding	Pdensi_DN10697_c0_g1d49317, Pdensi_DN11042_c0_g1d104080, Pdensi_DN12981_c0_g2, Pdensi_DN14653_c0_g1d108253, Pdensi_DN17863_c0_g2, Pdensi_DN19471_c0_g1d358612, Pdensi_DN19569_c0_g6, Pdensi_DN19627_c0_g3, Pdensi_DN19798_c0_g2, Pdensi_DN20315_c0_g1d412031, Pdensi_DN22208_c1_g1d20470, Pdensi_DN23745_c0_g4, Pdensi_DN24735_c1_g6, Pdensi_DN26156_c0_g1, Pdensi_DN26695_c0_g4, Pdensi_DN2938_c0_g1, Pdensi_D…
GO:0044711	8.28055724171767e-14	1	66	1726	NA	NA	8.47515033689803e-11	none	Pdensi_DN10531_c0_g1d455577, Pdensi_DN11042_c0_g1d104080, Pdensi_DN12647_c0_g2, Pdensi_DN12981_c0_g2, Pdensi_DN13671_c0_g1, Pdensi_DN14040_c0_g1d213034, Pdensi_DN14492_c3_g2, Pdensi_DN14528_c0_g1, Pdensi_DN14572_c0_g2d180081, Pdensi_DN14653_c0_g1d108253, Pdensi_DN14735_c0_g1, Pdensi_DN16309_c0_g1d278549, Pdensi_DN16483_c0_g1, Pdensi_DN17377_c0_g1, Pdensi_DN17972_c1_g3, Pdensi_DN18533_c0_g1d479350…
GO:1901576	1.96792179877019e-13	1	87	2723	organic substance biosynthetic process	BP	1.85923196403811e-10	BP organic substance biosynthetic process	Pdensi_DN10531_c0_g1d455577, Pdensi_DN11042_c0_g1d104080, Pdensi_DN11137_c0_g1, Pdensi_DN12647_c0_g2, Pdensi_DN12981_c0_g2, Pdensi_DN13671_c0_g1, Pdensi_DN14040_c0_g1d213034, Pdensi_DN14492_c3_g2, Pdensi_DN14528_c0_g1, Pdensi_DN14572_c0_g2d180081, Pdensi_DN14653_c0_g1d108253, Pdensi_DN14735_c0_g1, Pdensi_DN15880_c0_g4, Pdensi_DN16262_c0_g1, Pdensi_DN16309_c0_g1d278549, Pdensi_DN16483_c0_g1, Pdens…
GO:0044550	3.08203346500617e-13	1	22	210	secondary metabolite biosynthetic process	BP	2.70382392980041e-10	BP secondary metabolite biosynthetic process	Pdensi_DN11042_c0_g1d104080, Pdensi_DN12981_c0_g2, Pdensi_DN14492_c3_g2, Pdensi_DN14528_c0_g1, Pdensi_DN14653_c0_g1d108253, Pdensi_DN14735_c0_g1, Pdensi_DN17377_c0_g1, Pdensi_DN18962_c1_g1, Pdensi_DN19471_c0_g1d358612, Pdensi_DN19519_c0_g5, Pdensi_DN23914_c0_g1d497570, Pdensi_DN24773_c0_g1d555703, Pdensi_DN25054_c0_g2, Pdensi_DN26156_c0_g1, Pdensi_DN2938_c0_g1, Pdensi_DN37388_c0_g1d240449, Pdensi…
GO:0010345	5.57185089243708e-13	1	12	45	suberin biosynthetic process	BP	4.56223151072748e-10	BP suberin biosynthetic process	Pdensi_DN11042_c0_g1d104080, Pdensi_DN12981_c0_g2, Pdensi_DN14653_c0_g1d108253, Pdensi_DN17377_c0_g1, Pdensi_DN19471_c0_g1d358612, Pdensi_DN19519_c0_g5, Pdensi_DN23914_c0_g1d497570, Pdensi_DN26156_c0_g1, Pdensi_DN2938_c0_g1, Pdensi_DN38678_c0_g1d510642, Pdensi_GG_4623_c0_g1, Pdensi_GG_81086_c0_g1
GO:0004497	1.1043059845439e-12	1	22	226	monooxygenase activity	MF	8.47692881385511e-10	MF monooxygenase activity	Pdensi_DN11042_c0_g1d104080, Pdensi_DN12981_c0_g2, Pdensi_DN14653_c0_g1d108253, Pdensi_DN17863_c0_g2, Pdensi_DN19471_c0_g1d358612, Pdensi_DN19627_c0_g3, Pdensi_DN20315_c0_g1d412031, Pdensi_DN22208_c1_g1d20470, Pdensi_DN23377_c0_g3d548222, Pdensi_DN23745_c0_g4, Pdensi_DN26156_c0_g1, Pdensi_DN26680_c0_g1d229530, Pdensi_DN2938_c0_g1, Pdensi_DN34856_c0_g1d374976, Pdensi_DN35341_c0_g1d30996, Pdensi_DN…
GO:0009058	1.22335850873664e-12	1	88	2869	biosynthetic process	BP	8.83840541429614e-10	BP biosynthetic process	Pdensi_DN10531_c0_g1d455577, Pdensi_DN11042_c0_g1d104080, Pdensi_DN11137_c0_g1, Pdensi_DN12647_c0_g2, Pdensi_DN12981_c0_g2, Pdensi_DN13671_c0_g1, Pdensi_DN14040_c0_g1d213034, Pdensi_DN14492_c3_g2, Pdensi_DN14528_c0_g1, Pdensi_DN14572_c0_g2d180081, Pdensi_DN14653_c0_g1d108253, Pdensi_DN14735_c0_g1, Pdensi_DN15880_c0_g4, Pdensi_DN16262_c0_g1, Pdensi_DN16309_c0_g1d278549, Pdensi_DN16483_c0_g1, Pdens…
GO:0005506	3.36909524270964e-12	1	23	264	iron ion binding	MF	2.29884598727554e-09	MF iron ion binding	Pdensi_DN11042_c0_g1d104080, Pdensi_DN12981_c0_g2, Pdensi_DN14653_c0_g1d108253, Pdensi_DN17863_c0_g2, Pdensi_DN19353_c2_g1, Pdensi_DN19471_c0_g1d358612, Pdensi_DN19627_c0_g3, Pdensi_DN20315_c0_g1d412031, Pdensi_DN22208_c1_g1d20470, Pdensi_DN23745_c0_g4, Pdensi_DN24735_c1_g6, Pdensi_DN26156_c0_g1, Pdensi_DN2938_c0_g1, Pdensi_DN34856_c0_g1d374976, Pdensi_DN39711_c2_g4, Pdensi_DN4087_c0_g1d166714, P…
GO:0009699	4.75734930227319e-12	1	20	192	phenylpropanoid biosynthetic process	BP	3.07525074371154e-09	BP phenylpropanoid biosynthetic process	Pdensi_DN11042_c0_g1d104080, Pdensi_DN12981_c0_g2, Pdensi_DN14492_c3_g2, Pdensi_DN14653_c0_g1d108253, Pdensi_DN14735_c0_g1, Pdensi_DN17377_c0_g1, Pdensi_DN19471_c0_g1d358612, Pdensi_DN19519_c0_g5, Pdensi_DN23914_c0_g1d497570, Pdensi_DN24773_c0_g1d555703, Pdensi_DN25054_c0_g2, Pdensi_DN26156_c0_g1, Pdensi_DN2938_c0_g1, Pdensi_DN37388_c0_g1d240449, Pdensi_DN37389_c0_g1d509567, Pdensi_DN38678_c0_g1d…
GO:0006629	8.33902776991062e-12	1	48	1141	lipid metabolic process	BP	5.12099695350211e-09	BP lipid metabolic process	Pdensi_DN10400_c0_g1d519127, Pdensi_DN11042_c0_g1d104080, Pdensi_DN12647_c0_g2, Pdensi_DN12981_c0_g2, Pdensi_DN13422_c0_g1d391646, Pdensi_DN14040_c0_g1d213034, Pdensi_DN14653_c0_g1d108253, Pdensi_DN15483_c1_g3, Pdensi_DN16309_c0_g1d278549, Pdensi_DN16483_c0_g1, Pdensi_DN17863_c0_g2, Pdensi_DN18533_c0_g1d479350, Pdensi_DN18962_c1_g1, Pdensi_DN19471_c0_g1d358612, Pdensi_DN19519_c0_g5, Pdensi_DN1982…
GO:0032787	1.07914856096568e-11	1	33	585	monocarboxylic acid metabolic process	BP	6.31147744084782e-09	BP monocarboxylic acid metabolic process	Pdensi_DN11042_c0_g1d104080, Pdensi_DN12647_c0_g2, Pdensi_DN12981_c0_g2, Pdensi_DN14040_c0_g1d213034, Pdensi_DN14492_c3_g2, Pdensi_DN14653_c0_g1d108253, Pdensi_DN15715_c0_g1d277050, Pdensi_DN16483_c0_g1, Pdensi_DN18533_c0_g1d479350, Pdensi_DN18962_c1_g1, Pdensi_DN19471_c0_g1d358612, Pdensi_DN20248_c0_g1, Pdensi_DN20315_c0_g1d412031, Pdensi_DN20576_c0_g2, Pdensi_DN21024_c2_g3, Pdensi_DN21762_c0_g1…
GO:0006631	1.21478648087308e-11	1	24	310	fatty acid metabolic process	BP	6.78182161731055e-09	BP fatty acid metabolic process	Pdensi_DN11042_c0_g1d104080, Pdensi_DN12647_c0_g2, Pdensi_DN12981_c0_g2, Pdensi_DN14040_c0_g1d213034, Pdensi_DN14653_c0_g1d108253, Pdensi_DN16483_c0_g1, Pdensi_DN18533_c0_g1d479350, Pdensi_DN18962_c1_g1, Pdensi_DN19471_c0_g1d358612, Pdensi_DN20248_c0_g1, Pdensi_DN20315_c0_g1d412031, Pdensi_DN22547_c0_g1d20905, Pdensi_DN22636_c0_g1, Pdensi_DN23377_c0_g3d548222, Pdensi_DN24369_c0_g2d133256, Pdensi_…
GO:0008610	2.44578477998959e-11	1	34	636	lipid biosynthetic process	BP	1.30604907251444e-08	BP lipid biosynthetic process	Pdensi_DN11042_c0_g1d104080, Pdensi_DN12647_c0_g2, Pdensi_DN12981_c0_g2, Pdensi_DN14040_c0_g1d213034, Pdensi_DN14653_c0_g1d108253, Pdensi_DN16309_c0_g1d278549, Pdensi_DN16483_c0_g1, Pdensi_DN18533_c0_g1d479350, Pdensi_DN19471_c0_g1d358612, Pdensi_DN20248_c0_g1, Pdensi_DN20315_c0_g1d412031, Pdensi_DN20377_c0_g1d16768, Pdensi_DN21349_c1_g6, Pdensi_DN22547_c0_g1d20905, Pdensi_DN22636_c0_g1, Pdensi_D…
GO:0009812	2.59380457303814e-11	1	17	143	flavonoid metabolic process	BP	1.32737949025227e-08	BP flavonoid metabolic process	Pdensi_DN16262_c0_g1, Pdensi_DN16309_c0_g1d278549, Pdensi_DN17788_c0_g1d113777, Pdensi_DN18533_c0_g1d479350, Pdensi_DN18694_c0_g1d284318, Pdensi_DN20611_c0_g2, Pdensi_DN21573_c1_g1, Pdensi_DN22574_c0_g1, Pdensi_DN23164_c0_g3d547144, Pdensi_DN24241_c3_g1, Pdensi_DN24374_c1_g3, Pdensi_DN24891_c0_g1d498445, Pdensi_DN25334_c1_g2, Pdensi_DN38389_c0_g1d89942, Pdensi_DN7871_c0_g1, Pdensi_GG_137353_c0_g1…
GO:0016705	3.19973953034028e-11	1	22	266	oxidoreductase activity, acting on paired donors, with incorporation or reduction of molecular oxygen	MF	1.57196803646557e-08	MF oxidoreductase activity, acting on paired donors, with incorporation or reduction of molecular oxygen	Pdensi_DN11042_c0_g1d104080, Pdensi_DN12981_c0_g2, Pdensi_DN14653_c0_g1d108253, Pdensi_DN17788_c0_g1d113777, Pdensi_DN17863_c0_g2, Pdensi_DN19471_c0_g1d358612, Pdensi_DN19627_c0_g3, Pdensi_DN22208_c1_g1d20470, Pdensi_DN23745_c0_g4, Pdensi_DN24369_c0_g2d133256, Pdensi_DN26156_c0_g1, Pdensi_DN26680_c0_g1d229530, Pdensi_DN2938_c0_g1, Pdensi_DN34856_c0_g1d374976, Pdensi_DN39711_c2_g4, Pdensi_DN4087_c…
GO:0009813	1.36626900798503e-10	0.999999999987525	16	136	flavonoid biosynthetic process	BP	6.45404459848928e-08	BP flavonoid biosynthetic process	Pdensi_DN16262_c0_g1, Pdensi_DN16309_c0_g1d278549, Pdensi_DN17788_c0_g1d113777, Pdensi_DN18533_c0_g1d479350, Pdensi_DN18694_c0_g1d284318, Pdensi_DN21573_c1_g1, Pdensi_DN22574_c0_g1, Pdensi_DN23164_c0_g3d547144, Pdensi_DN24241_c3_g1, Pdensi_DN24374_c1_g3, Pdensi_DN24891_c0_g1d498445, Pdensi_DN25334_c1_g2, Pdensi_DN38389_c0_g1d89942, Pdensi_DN7871_c0_g1, Pdensi_GG_137353_c0_g1, Pdensi_GG_73180_c0_g1
GO:0003824	1.42860323195551e-10	1	196	9468	catalytic activity	MF	6.49855736847317e-08	MF catalytic activity	Pdensi_DN10232_c0_g1, Pdensi_DN10400_c0_g1d519127, Pdensi_DN10401_c0_g1d334336, Pdensi_DN10531_c0_g1d455577, Pdensi_DN10692_c0_g1, Pdensi_DN10697_c0_g1d49317, Pdensi_DN11042_c0_g1d104080, Pdensi_DN11137_c0_g1, Pdensi_DN12332_c0_g1d50692, Pdensi_DN12647_c0_g2, Pdensi_DN12819_c0_g1d460270, Pdensi_DN12891_c0_g1d338749, Pdensi_DN12981_c0_g2, Pdensi_DN13422_c0_g1d391646, Pdensi_DN13467_c0_g1d522696, P…
GO:0008150	3.171388675347e-10	1	300	16387	biological_process	BP	1.39110698966471e-07	BP biological_process	Pdensi_DN10090_c0_g1d4523, Pdensi_DN10232_c0_g1, Pdensi_DN10290_c0_g1d4636, Pdensi_DN10400_c0_g1d519127, Pdensi_DN10401_c0_g1d334336, Pdensi_DN10531_c0_g1d455577, Pdensi_DN10692_c0_g1, Pdensi_DN10697_c0_g1d49317, Pdensi_DN11042_c0_g1d104080, Pdensi_DN11062_c0_g1d456534, Pdensi_DN11137_c0_g1, Pdensi_DN11623_c0_g1d520347, Pdensi_DN11672_c0_g1d210870, Pdensi_DN11970_c0_g1d5850, Pdensi_DN11991_c0_g2,…
GO:0016053	5.81090698891164e-10	1	29	540	organic acid biosynthetic process	BP	2.37898532126042e-07	BP organic acid biosynthetic process	Pdensi_DN10531_c0_g1d455577, Pdensi_DN11042_c0_g1d104080, Pdensi_DN12647_c0_g2, Pdensi_DN12981_c0_g2, Pdensi_DN14040_c0_g1d213034, Pdensi_DN14492_c3_g2, Pdensi_DN14653_c0_g1d108253, Pdensi_DN16483_c0_g1, Pdensi_DN18533_c0_g1d479350, Pdensi_DN19471_c0_g1d358612, Pdensi_DN20248_c0_g1, Pdensi_DN20315_c0_g1d412031, Pdensi_DN20576_c0_g2, Pdensi_DN21762_c0_g1d420144, Pdensi_DN22547_c0_g1d20905, Pdensi_…
GO:0046394	5.81090698891164e-10	1	29	540	carboxylic acid biosynthetic process	BP	2.37898532126042e-07	BP carboxylic acid biosynthetic process	Pdensi_DN10531_c0_g1d455577, Pdensi_DN11042_c0_g1d104080, Pdensi_DN12647_c0_g2, Pdensi_DN12981_c0_g2, Pdensi_DN14040_c0_g1d213034, Pdensi_DN14492_c3_g2, Pdensi_DN14653_c0_g1d108253, Pdensi_DN16483_c0_g1, Pdensi_DN18533_c0_g1d479350, Pdensi_DN19471_c0_g1d358612, Pdensi_DN20248_c0_g1, Pdensi_DN20315_c0_g1d412031, Pdensi_DN20576_c0_g2, Pdensi_DN21762_c0_g1d420144, Pdensi_DN22547_c0_g1d20905, Pdensi_…
GO:0071554	7.89974099789109e-10	1	27	485	cell wall organization or biogenesis	BP	3.12982641729349e-07	BP cell wall organization or biogenesis	Pdensi_DN11042_c0_g1d104080, Pdensi_DN11062_c0_g1d456534, Pdensi_DN12202_c0_g1d389479, Pdensi_DN12969_c0_g1d51365, Pdensi_DN12981_c0_g2, Pdensi_DN13671_c0_g1, Pdensi_DN14653_c0_g1d108253, Pdensi_DN14923_c1_g7, Pdensi_DN15418_c0_g2d466840, Pdensi_DN18057_c0_g3, Pdensi_DN18423_c1_g1, Pdensi_DN18661_c2_g3, Pdensi_DN19471_c0_g1d358612, Pdensi_DN20197_c2_g1, Pdensi_DN21067_c1_g1, Pdensi_DN21736_c0_g4,…
GO:0042761	9.28352338800697e-10	0.999999999977134	8	24	very long-chain fatty acid biosynthetic process	BP	3.56313232035942e-07	BP very long-chain fatty acid biosynthetic process	Pdensi_DN11042_c0_g1d104080, Pdensi_DN12981_c0_g2, Pdensi_DN14653_c0_g1d108253, Pdensi_DN19471_c0_g1d358612, Pdensi_DN26156_c0_g1, Pdensi_DN2938_c0_g1, Pdensi_GG_4623_c0_g1, Pdensi_GG_81086_c0_g1
GO:0005575	1.9274267171353e-09	1	296	16388	cellular_component	CC	7.17353179995628e-07	CC cellular_component	Pdensi_DN10232_c0_g1, Pdensi_DN10290_c0_g1d4636, Pdensi_DN10400_c0_g1d519127, Pdensi_DN10401_c0_g1d334336, Pdensi_DN10692_c0_g1, Pdensi_DN10697_c0_g1d49317, Pdensi_DN11042_c0_g1d104080, Pdensi_DN11062_c0_g1d456534, Pdensi_DN11137_c0_g1, Pdensi_DN11623_c0_g1d520347, Pdensi_DN11970_c0_g1d5850, Pdensi_DN11991_c0_g2, Pdensi_DN12202_c0_g1d389479, Pdensi_DN12416_c0_g1d337984, Pdensi_DN12428_c0_g1, Pden…
GO:0001071	2.81350602210306e-09	1	36	865	NA	NA	9.87299456099137e-07	none	Pdensi_DN10290_c0_g1d4636, Pdensi_DN11623_c0_g1d520347, Pdensi_DN12202_c0_g1d389479, Pdensi_DN12936_c0_g1d6825, Pdensi_DN13570_c0_g1d340125, Pdensi_DN13806_c0_g1, Pdensi_DN13997_c0_g1d7810, Pdensi_DN14492_c3_g2, Pdensi_DN14577_c1_g1, Pdensi_DN14863_c0_g1d342967, Pdensi_DN16905_c1_g1, Pdensi_DN18057_c0_g3, Pdensi_DN18334_c0_g1d114947, Pdensi_DN18891_c0_g2, Pdensi_DN19025_c1_g4, Pdensi_DN19038_c1_g…
GO:0003700	2.81350602210306e-09	1	36	865	DNA-binding transcription factor activity	MF	9.87299456099137e-07	MF DNA-binding transcription factor activity	Pdensi_DN10290_c0_g1d4636, Pdensi_DN11623_c0_g1d520347, Pdensi_DN12202_c0_g1d389479, Pdensi_DN12936_c0_g1d6825, Pdensi_DN13570_c0_g1d340125, Pdensi_DN13806_c0_g1, Pdensi_DN13997_c0_g1d7810, Pdensi_DN14492_c3_g2, Pdensi_DN14577_c1_g1, Pdensi_DN14863_c0_g1d342967, Pdensi_DN16905_c1_g1, Pdensi_DN18057_c0_g3, Pdensi_DN18334_c0_g1d114947, Pdensi_DN18891_c0_g2, Pdensi_DN19025_c1_g4, Pdensi_DN19038_c1_g…
GO:0044763	5.5088763818685e-09	1	118	5223	NA	NA	1.8794449922808e-06	none	Pdensi_DN10531_c0_g1d455577, Pdensi_DN11042_c0_g1d104080, Pdensi_DN11137_c0_g1, Pdensi_DN12629_c0_g1d459686, Pdensi_DN12647_c0_g2, Pdensi_DN12936_c0_g1d6825, Pdensi_DN12981_c0_g2, Pdensi_DN13467_c0_g1d522696, Pdensi_DN14040_c0_g1d213034, Pdensi_DN14043_c1_g1d523607, Pdensi_DN14492_c3_g2, Pdensi_DN14528_c0_g1, Pdensi_DN14572_c0_g2d180081, Pdensi_DN14577_c1_g1, Pdensi_DN14653_c0_g1d108253, Pdensi_D…
GO:0005618	5.89091602344989e-09	0.999999998831314	28	549	cell wall	CC	1.90400606842136e-06	CC cell wall	Pdensi_DN10697_c0_g1d49317, Pdensi_DN11062_c0_g1d456534, Pdensi_DN14923_c1_g7, Pdensi_DN15418_c0_g2d466840, Pdensi_DN16350_c0_g1d215185, Pdensi_DN17557_c1_g1d474536, Pdensi_DN18423_c1_g1, Pdensi_DN19018_c0_g1d356574, Pdensi_DN19290_c1_g3, Pdensi_DN19600_c0_g1d485629, Pdensi_DN19791_c0_g1d218938, Pdensi_DN19798_c0_g2, Pdensi_DN19811_c0_g1d15904, Pdensi_DN20122_c3_g1, Pdensi_DN21304_c0_g2, Pdensi_D…
GO:0030312	5.89091602344989e-09	0.999999998831314	28	549	external encapsulating structure	CC	1.90400606842136e-06	CC external encapsulating structure	Pdensi_DN10697_c0_g1d49317, Pdensi_DN11062_c0_g1d456534, Pdensi_DN14923_c1_g7, Pdensi_DN15418_c0_g2d466840, Pdensi_DN16350_c0_g1d215185, Pdensi_DN17557_c1_g1d474536, Pdensi_DN18423_c1_g1, Pdensi_DN19018_c0_g1d356574, Pdensi_DN19290_c1_g3, Pdensi_DN19600_c0_g1d485629, Pdensi_DN19791_c0_g1d218938, Pdensi_DN19798_c0_g2, Pdensi_DN19811_c0_g1d15904, Pdensi_DN20122_c3_g1, Pdensi_DN21304_c0_g2, Pdensi_D…
GO:0044249	6.7346111598887e-09	1	71	2534	cellular biosynthetic process	BP	2.12088446835264e-06	BP cellular biosynthetic process	Pdensi_DN10531_c0_g1d455577, Pdensi_DN11042_c0_g1d104080, Pdensi_DN11137_c0_g1, Pdensi_DN12647_c0_g2, Pdensi_DN12981_c0_g2, Pdensi_DN14040_c0_g1d213034, Pdensi_DN14492_c3_g2, Pdensi_DN14528_c0_g1, Pdensi_DN14572_c0_g2d180081, Pdensi_DN14653_c0_g1d108253, Pdensi_DN14735_c0_g1, Pdensi_DN15880_c0_g4, Pdensi_DN16483_c0_g1, Pdensi_DN17377_c0_g1, Pdensi_DN17972_c1_g3, Pdensi_DN18444_c0_g1d59020, Pdensi…
GO:0000038	1.27864306775965e-08	0.9999999995147	8	32	very long-chain fatty acid metabolic process	BP	3.92607353955602e-06	BP very long-chain fatty acid metabolic process	Pdensi_DN11042_c0_g1d104080, Pdensi_DN12981_c0_g2, Pdensi_DN14653_c0_g1d108253, Pdensi_DN19471_c0_g1d358612, Pdensi_DN26156_c0_g1, Pdensi_DN2938_c0_g1, Pdensi_GG_4623_c0_g1, Pdensi_GG_81086_c0_g1
GO:0003674	1.33978021303203e-08	1	300	16958	molecular_function	MF	4.01345867718521e-06	MF molecular_function	Pdensi_DN10232_c0_g1, Pdensi_DN10290_c0_g1d4636, Pdensi_DN10400_c0_g1d519127, Pdensi_DN10401_c0_g1d334336, Pdensi_DN10531_c0_g1d455577, Pdensi_DN10692_c0_g1, Pdensi_DN10697_c0_g1d49317, Pdensi_DN11042_c0_g1d104080, Pdensi_DN11137_c0_g1, Pdensi_DN11623_c0_g1d520347, Pdensi_DN11991_c0_g2, Pdensi_DN12202_c0_g1d389479, Pdensi_DN12332_c0_g1d50692, Pdensi_DN12416_c0_g1d337984, Pdensi_DN12428_c0_g1, Pde…
GO:0048046	1.62758869704018e-08	0.99999999661099	23	403	apoplast	CC	4.7595343754875e-06	CC apoplast	Pdensi_DN13660_c0_g1, Pdensi_DN14043_c1_g1d523607, Pdensi_DN14282_c1_g1, Pdensi_DN14923_c1_g7, Pdensi_DN15418_c0_g2d466840, Pdensi_DN16350_c0_g1d215185, Pdensi_DN17557_c1_g1d474536, Pdensi_DN18423_c1_g1, Pdensi_DN18661_c2_g3, Pdensi_DN19018_c0_g1d356574, Pdensi_DN19175_c0_g1d286055, Pdensi_DN19791_c0_g1d218938, Pdensi_DN20122_c3_g1, Pdensi_DN20631_c2_g1, Pdensi_DN20784_c0_g1, Pdensi_DN20815_c1_g1…
GO:0048869	2.99279742468943e-08	0.999999991715882	32	796	cellular developmental process	BP	8.54826464419433e-06	BP cellular developmental process	Pdensi_DN10531_c0_g1d455577, Pdensi_DN12936_c0_g1d6825, Pdensi_DN14492_c3_g2, Pdensi_DN14577_c1_g1, Pdensi_DN15141_c0_g1d214053, Pdensi_DN17532_c0_g1d113246, Pdensi_DN18057_c0_g3, Pdensi_DN18334_c0_g1d114947, Pdensi_DN18842_c0_g1, Pdensi_DN19025_c1_g4, Pdensi_DN19038_c1_g6, Pdensi_DN19290_c1_g3, Pdensi_DN19600_c0_g1d485629, Pdensi_DN20250_c0_g5, Pdensi_DN20468_c2_g3, Pdensi_DN20784_c0_g1, Pdensi_…
GO:0031224	4.70961546634093e-08	1	93	3942	intrinsic component of membrane	CC	1.31462493539999e-05	CC intrinsic component of membrane	Pdensi_DN10400_c0_g1d519127, Pdensi_DN10401_c0_g1d334336, Pdensi_DN11042_c0_g1d104080, Pdensi_DN11137_c0_g1, Pdensi_DN11970_c0_g1d5850, Pdensi_DN11991_c0_g2, Pdensi_DN12647_c0_g2, Pdensi_DN12891_c0_g1d338749, Pdensi_DN12969_c0_g1d51365, Pdensi_DN12981_c0_g2, Pdensi_DN13467_c0_g1d522696, Pdensi_DN13671_c0_g1, Pdensi_DN14040_c0_g1d213034, Pdensi_DN14528_c0_g1, Pdensi_DN14653_c0_g1d108253, Pdensi_DN…
GO:0016021	6.47463574369254e-08	1	90	3805	integral component of membrane	CC	1.76714391564515e-05	CC integral component of membrane	Pdensi_DN10400_c0_g1d519127, Pdensi_DN10401_c0_g1d334336, Pdensi_DN11042_c0_g1d104080, Pdensi_DN11137_c0_g1, Pdensi_DN11970_c0_g1d5850, Pdensi_DN11991_c0_g2, Pdensi_DN12647_c0_g2, Pdensi_DN12891_c0_g1d338749, Pdensi_DN12981_c0_g2, Pdensi_DN13467_c0_g1d522696, Pdensi_DN13671_c0_g1, Pdensi_DN14040_c0_g1d213034, Pdensi_DN14528_c0_g1, Pdensi_DN14653_c0_g1d108253, Pdensi_DN14985_c0_g1d394887, Pdensi_D…
GO:0016746	7.4619656794791e-08	0.999999983995449	21	373	transferase activity, transferring acyl groups	MF	1.99234483642092e-05	MF transferase activity, transferring acyl groups	Pdensi_DN10400_c0_g1d519127, Pdensi_DN12647_c0_g2, Pdensi_DN14040_c0_g1d213034, Pdensi_DN16483_c0_g1, Pdensi_DN17377_c0_g1, Pdensi_DN18385_c0_g1d115059, Pdensi_DN18533_c0_g1d479350, Pdensi_DN18694_c0_g1d284318, Pdensi_DN21024_c2_g3, Pdensi_DN21349_c1_g6, Pdensi_DN22501_c3_g4, Pdensi_DN23164_c0_g3d547144, Pdensi_DN23914_c0_g1d497570, Pdensi_DN24241_c3_g1, Pdensi_DN24334_c0_g1d133196, Pdensi_DN2463…
GO:0071669	8.20721414774732e-08	0.999999989861534	13	144	plant-type cell wall organization or biogenesis	BP	2.14470221622622e-05	BP plant-type cell wall organization or biogenesis	Pdensi_DN11062_c0_g1d456534, Pdensi_DN12202_c0_g1d389479, Pdensi_DN12969_c0_g1d51365, Pdensi_DN18057_c0_g3, Pdensi_DN18661_c2_g3, Pdensi_DN21067_c1_g1, Pdensi_DN21736_c0_g4, Pdensi_DN23606_c1_g2d549348, Pdensi_DN24647_c0_g2, Pdensi_DN24770_c0_g1d498397, Pdensi_DN25089_c1_g1d557367, Pdensi_DN38664_c1_g5, Pdensi_GG_147018_c0_g1
GO:0016747	9.82674656657302e-08	0.999999979540954	20	344	transferase activity, transferring acyl groups other than amino-acyl groups	MF	2.51441877772187e-05	MF transferase activity, transferring acyl groups other than amino-acyl groups	Pdensi_DN10400_c0_g1d519127, Pdensi_DN12647_c0_g2, Pdensi_DN14040_c0_g1d213034, Pdensi_DN16483_c0_g1, Pdensi_DN17377_c0_g1, Pdensi_DN18385_c0_g1d115059, Pdensi_DN18533_c0_g1d479350, Pdensi_DN18694_c0_g1d284318, Pdensi_DN21349_c1_g6, Pdensi_DN22501_c3_g4, Pdensi_DN23164_c0_g3d547144, Pdensi_DN23914_c0_g1d497570, Pdensi_DN24241_c3_g1, Pdensi_DN24334_c0_g1d133196, Pdensi_DN24634_c1_g2d555220, Pdensi…
GO:0009834	1.16877659134141e-07	0.999999993748679	8	44	plant-type secondary cell wall biogenesis	BP	2.92957430507249e-05	BP plant-type secondary cell wall biogenesis	Pdensi_DN12202_c0_g1d389479, Pdensi_DN12969_c0_g1d51365, Pdensi_DN18057_c0_g3, Pdensi_DN21067_c1_g1, Pdensi_DN21736_c0_g4, Pdensi_DN23606_c1_g2d549348, Pdensi_DN38664_c1_g5, Pdensi_GG_147018_c0_g1
GO:0044283	1.30626648894732e-07	0.999999962368389	29	681	small molecule biosynthetic process	BP	3.2087130034502e-05	BP small molecule biosynthetic process	Pdensi_DN10531_c0_g1d455577, Pdensi_DN11042_c0_g1d104080, Pdensi_DN12647_c0_g2, Pdensi_DN12981_c0_g2, Pdensi_DN14040_c0_g1d213034, Pdensi_DN14492_c3_g2, Pdensi_DN14653_c0_g1d108253, Pdensi_DN16483_c0_g1, Pdensi_DN18533_c0_g1d479350, Pdensi_DN19471_c0_g1d358612, Pdensi_DN20248_c0_g1, Pdensi_DN20315_c0_g1d412031, Pdensi_DN20576_c0_g2, Pdensi_DN21762_c0_g1d420144, Pdensi_DN22547_c0_g1d20905, Pdensi_…
GO:0030154	1.89093971947872e-07	0.999999955205661	22	445	cell differentiation	BP	4.55382777149759e-05	BP cell differentiation	Pdensi_DN12936_c0_g1d6825, Pdensi_DN14492_c3_g2, Pdensi_DN14577_c1_g1, Pdensi_DN17532_c0_g1d113246, Pdensi_DN18057_c0_g3, Pdensi_DN18334_c0_g1d114947, Pdensi_DN19025_c1_g4, Pdensi_DN19038_c1_g6, Pdensi_DN20468_c2_g3, Pdensi_DN20784_c0_g1, Pdensi_DN21067_c1_g1, Pdensi_DN21067_c1_g2, Pdensi_DN21067_c1_g4, Pdensi_DN23531_c2_g5, Pdensi_DN23706_c0_g6, Pdensi_DN24610_c0_g1, Pdensi_DN24854_c2_g5, Pdensi…
GO:0046933	2.92216875203725e-07	0.999999991428255	6	21	proton-transporting ATP synthase activity, rotational mechanism	MF	6.9019378101003e-05	MF proton-transporting ATP synthase activity, rotational mechanism	Pdensi_DN17972_c1_g3, Pdensi_DN20315_c0_g1d412031, Pdensi_DN24971_c0_g1d136323, Pdensi_DN96232_c0_g1, Pdensi_GG_32233_c0_g1, Pdensi_GG_4969_c0_g1
GO:0015985	3.38222610548768e-07	0.99999998449437	7	33	energy coupled proton transport, down electrochemical gradient	BP	7.69268537548141e-05	BP energy coupled proton transport, down electrochemical gradient	Pdensi_DN17972_c1_g3, Pdensi_DN20315_c0_g1d412031, Pdensi_DN24649_c0_g4, Pdensi_DN24971_c0_g1d136323, Pdensi_DN96232_c0_g1, Pdensi_GG_32233_c0_g1, Pdensi_GG_4969_c0_g1
GO:0015986	3.38222610548768e-07	0.99999998449437	7	33	ATP synthesis coupled proton transport	BP	7.69268537548141e-05	BP ATP synthesis coupled proton transport	Pdensi_DN17972_c1_g3, Pdensi_DN20315_c0_g1d412031, Pdensi_DN24649_c0_g4, Pdensi_DN24971_c0_g1d136323, Pdensi_DN96232_c0_g1, Pdensi_GG_32233_c0_g1, Pdensi_GG_4969_c0_g1
GO:0009808	3.69684454241447e-07	0.999999953055539	12	129	lignin metabolic process	BP	8.14231814791503e-05	BP lignin metabolic process	Pdensi_DN14043_c1_g1d523607, Pdensi_DN14735_c0_g1, Pdensi_DN19175_c0_g1d286055, Pdensi_DN20631_c2_g1, Pdensi_DN20815_c1_g1, Pdensi_DN25054_c0_g2, Pdensi_DN37388_c0_g1d240449, Pdensi_DN37389_c0_g1d509567, Pdensi_DN39295_c0_g3, Pdensi_DN40201_c0_g1, Pdensi_GG_57820_c0_g1, Pdensi_GG_93227_c0_g1
GO:0000975	3.84509406105742e-07	0.999999916212393	19	338	NA	NA	8.14231814791503e-05	none	Pdensi_DN12936_c0_g1d6825, Pdensi_DN14492_c3_g2, Pdensi_DN14577_c1_g1, Pdensi_DN14863_c0_g1d342967, Pdensi_DN18057_c0_g3, Pdensi_DN19025_c1_g4, Pdensi_DN19038_c1_g6, Pdensi_DN20468_c2_g3, Pdensi_DN21067_c1_g1, Pdensi_DN21067_c1_g2, Pdensi_DN21067_c1_g4, Pdensi_DN23531_c2_g5, Pdensi_DN23629_c0_g4, Pdensi_DN23706_c0_g6, Pdensi_DN24610_c0_g1, Pdensi_DN24854_c2_g5, Pdensi_DN25015_c0_g3, Pdensi_DN2660…
GO:0001067	3.84509406105742e-07	0.999999916212393	19	338	regulatory region nucleic acid binding	MF	8.14231814791503e-05	MF regulatory region nucleic acid binding	Pdensi_DN12936_c0_g1d6825, Pdensi_DN14492_c3_g2, Pdensi_DN14577_c1_g1, Pdensi_DN14863_c0_g1d342967, Pdensi_DN18057_c0_g3, Pdensi_DN19025_c1_g4, Pdensi_DN19038_c1_g6, Pdensi_DN20468_c2_g3, Pdensi_DN21067_c1_g1, Pdensi_DN21067_c1_g2, Pdensi_DN21067_c1_g4, Pdensi_DN23531_c2_g5, Pdensi_DN23629_c0_g4, Pdensi_DN23706_c0_g6, Pdensi_DN24610_c0_g1, Pdensi_DN24854_c2_g5, Pdensi_DN25015_c0_g3, Pdensi_DN2660…
GO:0044212	3.84509406105742e-07	0.999999916212393	19	338	transcription regulatory region DNA binding	MF	8.14231814791503e-05	MF transcription regulatory region DNA binding	Pdensi_DN12936_c0_g1d6825, Pdensi_DN14492_c3_g2, Pdensi_DN14577_c1_g1, Pdensi_DN14863_c0_g1d342967, Pdensi_DN18057_c0_g3, Pdensi_DN19025_c1_g4, Pdensi_DN19038_c1_g6, Pdensi_DN20468_c2_g3, Pdensi_DN21067_c1_g1, Pdensi_DN21067_c1_g2, Pdensi_DN21067_c1_g4, Pdensi_DN23531_c2_g5, Pdensi_DN23629_c0_g4, Pdensi_DN23706_c0_g6, Pdensi_DN24610_c0_g1, Pdensi_DN24854_c2_g5, Pdensi_DN25015_c0_g3, Pdensi_DN2660…
GO:0006754	4.25929507387403e-07	0.999999979688807	7	34	ATP biosynthetic process	BP	8.86655289785099e-05	BP ATP biosynthetic process	Pdensi_DN17972_c1_g3, Pdensi_DN20315_c0_g1d412031, Pdensi_DN24649_c0_g4, Pdensi_DN24971_c0_g1d136323, Pdensi_DN96232_c0_g1, Pdensi_GG_32233_c0_g1, Pdensi_GG_4969_c0_g1
GO:0044281	6.46162432466225e-07	0.999999749259793	51	1758	small molecule metabolic process	BP	0.000131590171553812	BP small molecule metabolic process	Pdensi_DN10531_c0_g1d455577, Pdensi_DN11042_c0_g1d104080, Pdensi_DN12647_c0_g2, Pdensi_DN12936_c0_g1d6825, Pdensi_DN12981_c0_g2, Pdensi_DN14040_c0_g1d213034, Pdensi_DN14492_c3_g2, Pdensi_DN14572_c0_g2d180081, Pdensi_DN14653_c0_g1d108253, Pdensi_DN15715_c0_g1d277050, Pdensi_DN16483_c0_g1, Pdensi_DN17935_c0_g1d476234, Pdensi_DN17972_c1_g3, Pdensi_DN18533_c0_g1d479350, Pdensi_DN18962_c1_g1, Pdensi_D…
GO:0016210	6.53558090277036e-07	0.999999977707334	6	22	naringenin-chalcone synthase activity	MF	0.000131590171553812	MF naringenin-chalcone synthase activity	Pdensi_DN18533_c0_g1d479350, Pdensi_DN18694_c0_g1d284318, Pdensi_DN23164_c0_g3d547144, Pdensi_DN24241_c3_g1, Pdensi_DN38389_c0_g1d89942, Pdensi_GG_137353_c0_g1
GO:0019752	9.33953061425302e-07	0.999999658354957	36	1065	carboxylic acid metabolic process	BP	0.000185013088716541	BP carboxylic acid metabolic process	Pdensi_DN10531_c0_g1d455577, Pdensi_DN11042_c0_g1d104080, Pdensi_DN12647_c0_g2, Pdensi_DN12981_c0_g2, Pdensi_DN14040_c0_g1d213034, Pdensi_DN14492_c3_g2, Pdensi_DN14572_c0_g2d180081, Pdensi_DN14653_c0_g1d108253, Pdensi_DN15715_c0_g1d277050, Pdensi_DN16483_c0_g1, Pdensi_DN18533_c0_g1d479350, Pdensi_DN18962_c1_g1, Pdensi_DN19471_c0_g1d358612, Pdensi_DN20248_c0_g1, Pdensi_DN20315_c0_g1d412031, Pdensi…
GO:0043436	1.12752571803812e-06	0.999999577956709	37	1120	oxoacid metabolic process	BP	0.000216957934617751	BP oxoacid metabolic process	Pdensi_DN10531_c0_g1d455577, Pdensi_DN11042_c0_g1d104080, Pdensi_DN12647_c0_g2, Pdensi_DN12936_c0_g1d6825, Pdensi_DN12981_c0_g2, Pdensi_DN14040_c0_g1d213034, Pdensi_DN14492_c3_g2, Pdensi_DN14572_c0_g2d180081, Pdensi_DN14653_c0_g1d108253, Pdensi_DN15715_c0_g1d277050, Pdensi_DN16483_c0_g1, Pdensi_DN18533_c0_g1d479350, Pdensi_DN18962_c1_g1, Pdensi_DN19471_c0_g1d358612, Pdensi_DN20248_c0_g1, Pdensi_D…
GO:0046274	1.1482059721669e-06	0.999999935142383	7	39	lignin catabolic process	BP	0.000216957934617751	BP lignin catabolic process	Pdensi_DN14043_c1_g1d523607, Pdensi_DN19175_c0_g1d286055, Pdensi_DN20631_c2_g1, Pdensi_DN20815_c1_g1, Pdensi_DN37388_c0_g1d240449, Pdensi_DN40201_c0_g1, Pdensi_GG_57820_c0_g1
GO:0052716	1.1482059721669e-06	0.999999935142383	7	39	hydroquinone:oxygen oxidoreductase activity	MF	0.000216957934617751	MF hydroquinone:oxygen oxidoreductase activity	Pdensi_DN14043_c1_g1d523607, Pdensi_DN19175_c0_g1d286055, Pdensi_DN20631_c2_g1, Pdensi_DN20815_c1_g1, Pdensi_DN37388_c0_g1d240449, Pdensi_DN40201_c0_g1, Pdensi_GG_57820_c0_g1
GO:0009145	1.2018969171584e-06	0.999999931635145	7	39	purine nucleoside triphosphate biosynthetic process	BP	0.000220323849799096	BP purine nucleoside triphosphate biosynthetic process	Pdensi_DN17972_c1_g3, Pdensi_DN20315_c0_g1d412031, Pdensi_DN24649_c0_g4, Pdensi_DN24971_c0_g1d136323, Pdensi_DN96232_c0_g1, Pdensi_GG_32233_c0_g1, Pdensi_GG_4969_c0_g1
GO:0009206	1.2018969171584e-06	0.999999931635145	7	39	purine ribonucleoside triphosphate biosynthetic process	BP	0.000220323849799096	BP purine ribonucleoside triphosphate biosynthetic process	Pdensi_DN17972_c1_g3, Pdensi_DN20315_c0_g1d412031, Pdensi_DN24649_c0_g4, Pdensi_DN24971_c0_g1d136323, Pdensi_DN96232_c0_g1, Pdensi_GG_32233_c0_g1, Pdensi_GG_4969_c0_g1
GO:0006082	1.22767677942556e-06	0.99999953879146	37	1124	organic acid metabolic process	BP	0.0002217400912486	BP organic acid metabolic process	Pdensi_DN10531_c0_g1d455577, Pdensi_DN11042_c0_g1d104080, Pdensi_DN12647_c0_g2, Pdensi_DN12936_c0_g1d6825, Pdensi_DN12981_c0_g2, Pdensi_DN14040_c0_g1d213034, Pdensi_DN14492_c3_g2, Pdensi_DN14572_c0_g2d180081, Pdensi_DN14653_c0_g1d108253, Pdensi_DN15715_c0_g1d277050, Pdensi_DN16483_c0_g1, Pdensi_DN18533_c0_g1d479350, Pdensi_DN18962_c1_g1, Pdensi_DN19471_c0_g1d358612, Pdensi_DN20248_c0_g1, Pdensi_D…
GO:0044255	1.39855966767117e-06	0.999999539336726	29	781	cellular lipid metabolic process	BP	0.000248943620845469	BP cellular lipid metabolic process	Pdensi_DN11042_c0_g1d104080, Pdensi_DN12647_c0_g2, Pdensi_DN12981_c0_g2, Pdensi_DN14040_c0_g1d213034, Pdensi_DN14653_c0_g1d108253, Pdensi_DN16483_c0_g1, Pdensi_DN18533_c0_g1d479350, Pdensi_DN18962_c1_g1, Pdensi_DN19471_c0_g1d358612, Pdensi_DN20248_c0_g1, Pdensi_DN20315_c0_g1d412031, Pdensi_DN20377_c0_g1d16768, Pdensi_DN21349_c1_g6, Pdensi_DN22547_c0_g1d20905, Pdensi_DN22636_c0_g1, Pdensi_DN23377_…
GO:0044425	1.60363634654034e-06	0.999999241529795	96	4396	membrane part	CC	0.000281369451545835	CC membrane part	Pdensi_DN10400_c0_g1d519127, Pdensi_DN10401_c0_g1d334336, Pdensi_DN11042_c0_g1d104080, Pdensi_DN11137_c0_g1, Pdensi_DN11970_c0_g1d5850, Pdensi_DN11991_c0_g2, Pdensi_DN12647_c0_g2, Pdensi_DN12891_c0_g1d338749, Pdensi_DN12969_c0_g1d51365, Pdensi_DN12981_c0_g2, Pdensi_DN13467_c0_g1d522696, Pdensi_DN13671_c0_g1, Pdensi_DN14040_c0_g1d213034, Pdensi_DN14528_c0_g1, Pdensi_DN14653_c0_g1d108253, Pdensi_DN…
GO:0045229	1.76736674578941e-06	0.999999533013433	21	461	external encapsulating structure organization	BP	0.000305729554532191	BP external encapsulating structure organization	Pdensi_DN11042_c0_g1d104080, Pdensi_DN11062_c0_g1d456534, Pdensi_DN12981_c0_g2, Pdensi_DN13671_c0_g1, Pdensi_DN14653_c0_g1d108253, Pdensi_DN14923_c1_g7, Pdensi_DN15418_c0_g2d466840, Pdensi_DN18423_c1_g1, Pdensi_DN19471_c0_g1d358612, Pdensi_DN19519_c0_g5, Pdensi_DN20197_c2_g1, Pdensi_DN22331_c0_g3d424292, Pdensi_DN24647_c0_g2, Pdensi_DN24770_c0_g1d498397, Pdensi_DN25089_c1_g1d557367, Pdensi_DN2615…
GO:0044036	2.9244658419413e-06	0.999999495382283	13	190	cell wall macromolecule metabolic process	BP	0.000498865131537821	BP cell wall macromolecule metabolic process	Pdensi_DN12819_c0_g1d460270, Pdensi_DN14923_c1_g7, Pdensi_DN15418_c0_g2d466840, Pdensi_DN17377_c0_g1, Pdensi_DN18423_c1_g1, Pdensi_DN19018_c0_g1d356574, Pdensi_DN20250_c0_g5, Pdensi_DN20706_c1_g6, Pdensi_DN20784_c0_g1, Pdensi_DN23914_c0_g1d497570, Pdensi_DN37721_c1_g7, Pdensi_DN38678_c0_g1d510642, Pdensi_GG_57086_c0_g1
GO:0043565	3.08488971010974e-06	0.999999011715483	26	680	sequence-specific DNA binding	MF	0.000519022129035176	MF sequence-specific DNA binding	Pdensi_DN10290_c0_g1d4636, Pdensi_DN12936_c0_g1d6825, Pdensi_DN13806_c0_g1, Pdensi_DN13997_c0_g1d7810, Pdensi_DN14492_c3_g2, Pdensi_DN14577_c1_g1, Pdensi_DN14863_c0_g1d342967, Pdensi_DN17685_c1_g1, Pdensi_DN18057_c0_g3, Pdensi_DN19025_c1_g4, Pdensi_DN19038_c1_g6, Pdensi_DN20468_c2_g3, Pdensi_DN21067_c1_g1, Pdensi_DN21067_c1_g2, Pdensi_DN21067_c1_g4, Pdensi_DN21343_c1_g1d18680, Pdensi_DN23531_c2_g…
GO:0042546	3.66289382501817e-06	0.999999473222342	11	138	cell wall biogenesis	BP	0.00060794137782261	BP cell wall biogenesis	Pdensi_DN12202_c0_g1d389479, Pdensi_DN12969_c0_g1d51365, Pdensi_DN14923_c1_g7, Pdensi_DN15418_c0_g2d466840, Pdensi_DN18057_c0_g3, Pdensi_DN18423_c1_g1, Pdensi_DN21067_c1_g1, Pdensi_DN21736_c0_g4, Pdensi_DN23606_c1_g2d549348, Pdensi_DN38664_c1_g5, Pdensi_GG_147018_c0_g1
GO:0046271	3.77696697917582e-06	0.999999739164095	7	46	phenylpropanoid catabolic process	BP	0.000618516112509832	BP phenylpropanoid catabolic process	Pdensi_DN14043_c1_g1d523607, Pdensi_DN19175_c0_g1d286055, Pdensi_DN20631_c2_g1, Pdensi_DN20815_c1_g1, Pdensi_DN37388_c0_g1d240449, Pdensi_DN40201_c0_g1, Pdensi_GG_57820_c0_g1
GO:0009620	3.87933298346477e-06	0.99999914512001	16	306	response to fungus	BP	0.000626920627669924	BP response to fungus	Pdensi_DN18057_c0_g3, Pdensi_DN19290_c1_g3, Pdensi_DN19600_c0_g1d485629, Pdensi_DN19811_c0_g1d15904, Pdensi_DN20248_c0_g1, Pdensi_DN21067_c1_g1, Pdensi_DN22501_c3_g4, Pdensi_DN22636_c0_g1, Pdensi_DN23377_c0_g3d548222, Pdensi_DN23864_c1_g1d70605, Pdensi_DN31641_c0_g1d235104, Pdensi_DN38664_c1_g5, Pdensi_DN7010_c0_g2d207380, Pdensi_DN9997_c0_g1d48746, Pdensi_GG_30920_c0_g1, Pdensi_GG_57086_c0_g1
GO:0009201	4.90325587917442e-06	0.999999645991328	7	48	ribonucleoside triphosphate biosynthetic process	BP	0.000782101152052211	BP ribonucleoside triphosphate biosynthetic process	Pdensi_DN17972_c1_g3, Pdensi_DN20315_c0_g1d412031, Pdensi_DN24649_c0_g4, Pdensi_DN24971_c0_g1d136323, Pdensi_DN96232_c0_g1, Pdensi_GG_32233_c0_g1, Pdensi_GG_4969_c0_g1
GO:0009832	5.01366340177397e-06	0.999999532894668	8	73	plant-type cell wall biogenesis	BP	0.00078945915257164	BP plant-type cell wall biogenesis	Pdensi_DN12202_c0_g1d389479, Pdensi_DN12969_c0_g1d51365, Pdensi_DN18057_c0_g3, Pdensi_DN21067_c1_g1, Pdensi_DN21736_c0_g4, Pdensi_DN23606_c1_g2d549348, Pdensi_DN38664_c1_g5, Pdensi_GG_147018_c0_g1
GO:1901362	5.29562787976019e-06	0.999997917374953	35	1110	organic cyclic compound biosynthetic process	BP	0.000823302552141958	BP organic cyclic compound biosynthetic process	Pdensi_DN10531_c0_g1d455577, Pdensi_DN11042_c0_g1d104080, Pdensi_DN11137_c0_g1, Pdensi_DN12981_c0_g2, Pdensi_DN14492_c3_g2, Pdensi_DN14528_c0_g1, Pdensi_DN14653_c0_g1d108253, Pdensi_DN14735_c0_g1, Pdensi_DN16309_c0_g1d278549, Pdensi_DN17377_c0_g1, Pdensi_DN17972_c1_g3, Pdensi_DN19471_c0_g1d358612, Pdensi_DN19519_c0_g5, Pdensi_DN20315_c0_g1d412031, Pdensi_DN20964_c0_g5, Pdensi_DN23914_c0_g1d497570…
GO:0009142	7.63636602459171e-06	0.999999405179631	7	52	nucleoside triphosphate biosynthetic process	BP	0.00117237309392544	BP nucleoside triphosphate biosynthetic process	Pdensi_DN17972_c1_g3, Pdensi_DN20315_c0_g1d412031, Pdensi_DN24649_c0_g4, Pdensi_DN24971_c0_g1d136323, Pdensi_DN96232_c0_g1, Pdensi_GG_32233_c0_g1, Pdensi_GG_4969_c0_g1
GO:0016682	9.01945061842912e-06	0.999999279011743	7	52	oxidoreductase activity, acting on diphenols and related substances as donors, oxygen as acceptor	MF	0.00136761595673514	MF oxidoreductase activity, acting on diphenols and related substances as donors, oxygen as acceptor	Pdensi_DN14043_c1_g1d523607, Pdensi_DN19175_c0_g1d286055, Pdensi_DN20631_c2_g1, Pdensi_DN20815_c1_g1, Pdensi_DN37388_c0_g1d240449, Pdensi_DN40201_c0_g1, Pdensi_GG_57820_c0_g1
GO:0071555	1.00458130041703e-05	0.999997234238186	19	434	cell wall organization	BP	0.00148780898855887	BP cell wall organization	Pdensi_DN11042_c0_g1d104080, Pdensi_DN11062_c0_g1d456534, Pdensi_DN12981_c0_g2, Pdensi_DN13671_c0_g1, Pdensi_DN14653_c0_g1d108253, Pdensi_DN14923_c1_g7, Pdensi_DN15418_c0_g2d466840, Pdensi_DN18423_c1_g1, Pdensi_DN19471_c0_g1d358612, Pdensi_DN20197_c2_g1, Pdensi_DN22331_c0_g3d424292, Pdensi_DN24647_c0_g2, Pdensi_DN24770_c0_g1d498397, Pdensi_DN25089_c1_g1d557367, Pdensi_DN26156_c0_g1, Pdensi_DN2938…
GO:0044769	1.00544004274862e-05	0.999999398314933	6	36	ATPase activity, coupled to transmembrane movement of ions, rotational mechanism	MF	0.00148780898855887	MF ATPase activity, coupled to transmembrane movement of ions, rotational mechanism	Pdensi_DN17972_c1_g3, Pdensi_DN20315_c0_g1d412031, Pdensi_DN24971_c0_g1d136323, Pdensi_DN96232_c0_g1, Pdensi_GG_32233_c0_g1, Pdensi_GG_4969_c0_g1
GO:0050832	1.040296138272e-05	0.999997967583183	13	223	defense response to fungus	BP	0.00152106156788771	BP defense response to fungus	Pdensi_DN18057_c0_g3, Pdensi_DN19290_c1_g3, Pdensi_DN19600_c0_g1d485629, Pdensi_DN19811_c0_g1d15904, Pdensi_DN21067_c1_g1, Pdensi_DN23377_c0_g3d548222, Pdensi_DN23864_c1_g1d70605, Pdensi_DN31641_c0_g1d235104, Pdensi_DN38664_c1_g5, Pdensi_DN7010_c0_g2d207380, Pdensi_DN9997_c0_g1d48746, Pdensi_GG_30920_c0_g1, Pdensi_GG_57086_c0_g1
GO:0050896	1.13649389677445e-05	0.999993401390066	99	4791	response to stimulus	BP	0.00164216682825691	BP response to stimulus	Pdensi_DN10090_c0_g1d4523, Pdensi_DN10692_c0_g1, Pdensi_DN10697_c0_g1d49317, Pdensi_DN11137_c0_g1, Pdensi_DN11623_c0_g1d520347, Pdensi_DN11672_c0_g1d210870, Pdensi_DN11970_c0_g1d5850, Pdensi_DN11991_c0_g2, Pdensi_DN12647_c0_g2, Pdensi_DN13467_c0_g1d522696, Pdensi_DN13806_c0_g1, Pdensi_DN13997_c0_g1d7810, Pdensi_DN14043_c1_g1d523607, Pdensi_DN14492_c3_g2, Pdensi_DN14735_c0_g1, Pdensi_DN15141_c0_g1…
GO:0016998	1.17300480948168e-05	0.999999278485853	6	36	cell wall macromolecule catabolic process	BP	0.00167521454302954	BP cell wall macromolecule catabolic process	Pdensi_DN12819_c0_g1d460270, Pdensi_DN14923_c1_g7, Pdensi_DN15418_c0_g2d466840, Pdensi_DN20706_c1_g6, Pdensi_DN20784_c0_g1, Pdensi_GG_57086_c0_g1
GO:0019438	1.41051016551502e-05	0.999994533468507	31	973	aromatic compound biosynthetic process	BP	0.00199125124745465	BP aromatic compound biosynthetic process	Pdensi_DN11042_c0_g1d104080, Pdensi_DN11137_c0_g1, Pdensi_DN12981_c0_g2, Pdensi_DN14492_c3_g2, Pdensi_DN14528_c0_g1, Pdensi_DN14653_c0_g1d108253, Pdensi_DN14735_c0_g1, Pdensi_DN17377_c0_g1, Pdensi_DN17972_c1_g3, Pdensi_DN19471_c0_g1d358612, Pdensi_DN19519_c0_g5, Pdensi_DN20315_c0_g1d412031, Pdensi_DN20964_c0_g5, Pdensi_DN23914_c0_g1d497570, Pdensi_DN24649_c0_g4, Pdensi_DN24773_c0_g1d555703, Pdens…
GO:0009127	2.22855942972485e-05	0.999997919310887	7	62	purine nucleoside monophosphate biosynthetic process	BP	0.00307541201302029	BP purine nucleoside monophosphate biosynthetic process	Pdensi_DN17972_c1_g3, Pdensi_DN20315_c0_g1d412031, Pdensi_DN24649_c0_g4, Pdensi_DN24971_c0_g1d136323, Pdensi_DN96232_c0_g1, Pdensi_GG_32233_c0_g1, Pdensi_GG_4969_c0_g1
GO:0009168	2.22855942972485e-05	0.999997919310887	7	62	purine ribonucleoside monophosphate biosynthetic process	BP	0.00307541201302029	BP purine ribonucleoside monophosphate biosynthetic process	Pdensi_DN17972_c1_g3, Pdensi_DN20315_c0_g1d412031, Pdensi_DN24649_c0_g4, Pdensi_DN24971_c0_g1d136323, Pdensi_DN96232_c0_g1, Pdensi_GG_32233_c0_g1, Pdensi_GG_4969_c0_g1
GO:0016679	2.35409912479254e-05	0.999997788095515	7	60	oxidoreductase activity, acting on diphenols and related substances as donors	MF	0.00321256060563355	MF oxidoreductase activity, acting on diphenols and related substances as donors	Pdensi_DN14043_c1_g1d523607, Pdensi_DN19175_c0_g1d286055, Pdensi_DN20631_c2_g1, Pdensi_DN20815_c1_g1, Pdensi_DN37388_c0_g1d240449, Pdensi_DN40201_c0_g1, Pdensi_GG_57820_c0_g1
GO:0009056	2.45241490967178e-05	0.999988310316795	46	1757	catabolic process	BP	0.00330995163962514	BP catabolic process	Pdensi_DN10697_c0_g1d49317, Pdensi_DN12819_c0_g1d460270, Pdensi_DN13422_c0_g1d391646, Pdensi_DN14043_c1_g1d523607, Pdensi_DN14735_c0_g1, Pdensi_DN14895_c0_g1, Pdensi_DN14923_c1_g7, Pdensi_DN15418_c0_g2d466840, Pdensi_DN15483_c1_g3, Pdensi_DN15715_c0_g1d277050, Pdensi_DN18670_c0_g1d532266, Pdensi_DN18710_c0_g1d217624, Pdensi_DN19018_c0_g1d356574, Pdensi_DN19084_c0_g1d481969, Pdensi_DN19175_c0_g1d2…
GO:0005783	2.91197035637725e-05	0.999990109755557	23	642	endoplasmic reticulum	CC	0.00388748042576363	CC endoplasmic reticulum	Pdensi_DN11042_c0_g1d104080, Pdensi_DN12647_c0_g2, Pdensi_DN12981_c0_g2, Pdensi_DN14653_c0_g1d108253, Pdensi_DN19290_c1_g3, Pdensi_DN19471_c0_g1d358612, Pdensi_DN19600_c0_g1d485629, Pdensi_DN20377_c0_g1d16768, Pdensi_DN21177_c0_g1d122059, Pdensi_DN21349_c1_g6, Pdensi_DN22501_c3_g4, Pdensi_DN22801_c1_g1, Pdensi_DN23377_c0_g3d548222, Pdensi_DN23589_c3_g1, Pdensi_DN24634_c1_g2d555220, Pdensi_DN26156…
GO:0044767	3.34506824980594e-05	0.999983103509526	52	2182	NA	NA	0.0044176481982921	none	Pdensi_DN10531_c0_g1d455577, Pdensi_DN11991_c0_g2, Pdensi_DN12416_c0_g1d337984, Pdensi_DN12936_c0_g1d6825, Pdensi_DN14492_c3_g2, Pdensi_DN14577_c1_g1, Pdensi_DN15141_c0_g1d214053, Pdensi_DN17532_c0_g1d113246, Pdensi_DN18057_c0_g3, Pdensi_DN18334_c0_g1d114947, Pdensi_DN18670_c0_g1d532266, Pdensi_DN18751_c0_g1d59633, Pdensi_DN18842_c0_g1, Pdensi_DN18888_c0_g1d405534, Pdensi_DN19025_c1_g4, Pdensi_DN…
GO:0032502	3.77828342751513e-05	0.999980226165802	57	2481	developmental process	BP	0.00480829224495166	BP developmental process	Pdensi_DN10531_c0_g1d455577, Pdensi_DN11991_c0_g2, Pdensi_DN12416_c0_g1d337984, Pdensi_DN12936_c0_g1d6825, Pdensi_DN14492_c3_g2, Pdensi_DN14577_c1_g1, Pdensi_DN14895_c0_g1, Pdensi_DN15141_c0_g1d214053, Pdensi_DN17532_c0_g1d113246, Pdensi_DN18057_c0_g3, Pdensi_DN18334_c0_g1d114947, Pdensi_DN18670_c0_g1d532266, Pdensi_DN18751_c0_g1d59633, Pdensi_DN18842_c0_g1, Pdensi_DN18888_c0_g1d405534, Pdensi_DN…
GO:0006818	3.79746252858094e-05	0.999996119064601	7	68	NA	NA	0.00480829224495166	none	Pdensi_DN17972_c1_g3, Pdensi_DN20315_c0_g1d412031, Pdensi_DN24649_c0_g4, Pdensi_DN24971_c0_g1d136323, Pdensi_DN96232_c0_g1, Pdensi_GG_32233_c0_g1, Pdensi_GG_4969_c0_g1
GO:0015992	3.79746252858094e-05	0.999996119064601	7	68	NA	NA	0.00480829224495166	none	Pdensi_DN17972_c1_g3, Pdensi_DN20315_c0_g1d412031, Pdensi_DN24649_c0_g4, Pdensi_DN24971_c0_g1d136323, Pdensi_DN96232_c0_g1, Pdensi_GG_32233_c0_g1, Pdensi_GG_4969_c0_g1
GO:1902600	3.79746252858094e-05	0.999996119064601	7	68	proton transmembrane transport	BP	0.00480829224495166	BP proton transmembrane transport	Pdensi_DN17972_c1_g3, Pdensi_DN20315_c0_g1d412031, Pdensi_DN24649_c0_g4, Pdensi_DN24971_c0_g1d136323, Pdensi_DN96232_c0_g1, Pdensi_GG_32233_c0_g1, Pdensi_GG_4969_c0_g1
GO:0045735	4.23838785717541e-05	0.999997711973124	5	27	nutrient reservoir activity	MF	0.00531182445528861	MF nutrient reservoir activity	Pdensi_DN17557_c1_g1d474536, Pdensi_DN19791_c0_g1d218938, Pdensi_DN20122_c3_g1, Pdensi_DN21304_c0_g2, Pdensi_DN37952_c1_g3
GO:0102797	4.68182455034772e-05	0.999999526037583	3	6	geranial:oxygen oxidoreductase activity	MF	0.00575021691273707	MF geranial:oxygen oxidoreductase activity	Pdensi_DN19811_c0_g1d15904, Pdensi_DN23864_c1_g1d70605, Pdensi_GG_30920_c0_g1
GO:0102798	4.68182455034772e-05	0.999999526037583	3	6	heptaldehyde:oxygen oxidoreductase activity	MF	0.00575021691273707	MF heptaldehyde:oxygen oxidoreductase activity	Pdensi_DN19811_c0_g1d15904, Pdensi_DN23864_c1_g1d70605, Pdensi_GG_30920_c0_g1
GO:0045263	5.73291265798562e-05	0.999998127353572	4	15	proton-transporting ATP synthase complex, coupling factor F(o)	CC	0.00697144883815638	CC proton-transporting ATP synthase complex, coupling factor F(o)	Pdensi_DN17972_c1_g3, Pdensi_DN24649_c0_g4, Pdensi_GG_32233_c0_g1, Pdensi_GG_4969_c0_g1
GO:0015078	5.96887929748759e-05	0.999991984386531	8	100	proton transmembrane transporter activity	MF	0.00718723289526888	MF proton transmembrane transporter activity	Pdensi_DN17972_c1_g3, Pdensi_DN20315_c0_g1d412031, Pdensi_DN24649_c0_g4, Pdensi_DN24735_c1_g6, Pdensi_DN24971_c0_g1d136323, Pdensi_DN96232_c0_g1, Pdensi_GG_32233_c0_g1, Pdensi_GG_4969_c0_g1
GO:0016020	6.5117041551758e-05	0.999959590028461	97	4924	membrane	CC	0.00776473305183196	CC membrane	Pdensi_DN10401_c0_g1d334336, Pdensi_DN11042_c0_g1d104080, Pdensi_DN11062_c0_g1d456534, Pdensi_DN11137_c0_g1, Pdensi_DN11970_c0_g1d5850, Pdensi_DN11991_c0_g2, Pdensi_DN12428_c0_g1, Pdensi_DN12647_c0_g2, Pdensi_DN12891_c0_g1d338749, Pdensi_DN12969_c0_g1d51365, Pdensi_DN12981_c0_g2, Pdensi_DN13467_c0_g1d522696, Pdensi_DN13671_c0_g1, Pdensi_DN14040_c0_g1d213034, Pdensi_DN14176_c0_g1d107534, Pdensi_DN…
GO:0009156	8.64070826892299e-05	0.99998986202036	7	76	ribonucleoside monophosphate biosynthetic process	BP	0.0102043441306646	BP ribonucleoside monophosphate biosynthetic process	Pdensi_DN17972_c1_g3, Pdensi_DN20315_c0_g1d412031, Pdensi_DN24649_c0_g4, Pdensi_DN24971_c0_g1d136323, Pdensi_DN96232_c0_g1, Pdensi_GG_32233_c0_g1, Pdensi_GG_4969_c0_g1
GO:0001101	9.50257074862304e-05	0.999962558835541	26	842	response to acid chemical	BP	0.0111152927556751	BP response to acid chemical	Pdensi_DN10090_c0_g1d4523, Pdensi_DN11991_c0_g2, Pdensi_DN13806_c0_g1, Pdensi_DN14492_c3_g2, Pdensi_DN16057_c0_g1d183538, Pdensi_DN18057_c0_g3, Pdensi_DN18751_c0_g1d59633, Pdensi_DN19038_c1_g6, Pdensi_DN20248_c0_g1, Pdensi_DN20784_c0_g1, Pdensi_DN21067_c1_g1, Pdensi_DN22636_c0_g1, Pdensi_DN23377_c0_g3d548222, Pdensi_DN23531_c2_g5, Pdensi_DN23706_c0_g6, Pdensi_DN24147_c1_g2, Pdensi_DN24633_c1_g1, …
GO:0005976	0.000112284936223571	0.999965573638404	17	438	polysaccharide metabolic process	BP	0.0128650008367693	BP polysaccharide metabolic process	Pdensi_DN12819_c0_g1d460270, Pdensi_DN13671_c0_g1, Pdensi_DN14923_c1_g7, Pdensi_DN15418_c0_g2d466840, Pdensi_DN17377_c0_g1, Pdensi_DN18423_c1_g1, Pdensi_DN19018_c0_g1d356574, Pdensi_DN20250_c0_g5, Pdensi_DN20706_c1_g6, Pdensi_DN20784_c0_g1, Pdensi_DN23914_c0_g1d497570, Pdensi_DN24770_c0_g1d498397, Pdensi_DN37721_c1_g7, Pdensi_DN38664_c1_g5, Pdensi_DN38678_c0_g1d510642, Pdensi_GG_145839_c2_g1, Pde…
GO:0004031	0.000113126533982339	0.999998174895353	3	8	aldehyde oxidase activity	MF	0.0128650008367693	MF aldehyde oxidase activity	Pdensi_DN19811_c0_g1d15904, Pdensi_DN23864_c1_g1d70605, Pdensi_GG_30920_c0_g1
GO:0016623	0.000113126533982339	0.999998174895353	3	8	oxidoreductase activity, acting on the aldehyde or oxo group of donors, oxygen as acceptor	MF	0.0128650008367693	MF oxidoreductase activity, acting on the aldehyde or oxo group of donors, oxygen as acceptor	Pdensi_DN19811_c0_g1d15904, Pdensi_DN23864_c1_g1d70605, Pdensi_GG_30920_c0_g1
GO:0102336	0.000128013251946368	0.999994545062688	4	20	3-oxo-arachidoyl-CoA synthase activity	MF	0.0140380246464758	MF 3-oxo-arachidoyl-CoA synthase activity	Pdensi_DN12647_c0_g2, Pdensi_DN14040_c0_g1d213034, Pdensi_DN16483_c0_g1, Pdensi_DN7371_c0_g1
GO:0102337	0.000128013251946368	0.999994545062688	4	20	3-oxo-cerotoyl-CoA synthase activity	MF	0.0140380246464758	MF 3-oxo-cerotoyl-CoA synthase activity	Pdensi_DN12647_c0_g2, Pdensi_DN14040_c0_g1d213034, Pdensi_DN16483_c0_g1, Pdensi_DN7371_c0_g1
GO:0102338	0.000128013251946368	0.999994545062688	4	20	3-oxo-lignoceronyl-CoA synthase activity	MF	0.0140380246464758	MF 3-oxo-lignoceronyl-CoA synthase activity	Pdensi_DN12647_c0_g2, Pdensi_DN14040_c0_g1d213034, Pdensi_DN16483_c0_g1, Pdensi_DN7371_c0_g1
GO:0102756	0.000128013251946368	0.999994545062688	4	20	very-long-chain 3-ketoacyl-CoA synthase activity	MF	0.0140380246464758	MF very-long-chain 3-ketoacyl-CoA synthase activity	Pdensi_DN12647_c0_g2, Pdensi_DN14040_c0_g1d213034, Pdensi_DN16483_c0_g1, Pdensi_DN7371_c0_g1
GO:0048658	0.000134003108177857	0.999997709385687	3	8	anther wall tapetum development	BP	0.0145648334038977	BP anther wall tapetum development	Pdensi_DN19290_c1_g3, Pdensi_DN19600_c0_g1d485629, Pdensi_GG_93610_c0_g1
GO:0010025	0.000152736191114968	0.999988733743416	5	38	wax biosynthetic process	BP	0.0163122252110786	BP wax biosynthetic process	Pdensi_DN12647_c0_g2, Pdensi_DN21349_c1_g6, Pdensi_DN7371_c0_g1, Pdensi_GG_121614_c0_g1, Pdensi_GG_93610_c0_g1
GO:0010166	0.000152736191114968	0.999988733743416	5	38	wax metabolic process	BP	0.0163122252110786	BP wax metabolic process	Pdensi_DN12647_c0_g2, Pdensi_DN21349_c1_g6, Pdensi_DN7371_c0_g1, Pdensi_GG_121614_c0_g1, Pdensi_GG_93610_c0_g1
GO:0005789	0.000162326096162381	0.999944700375573	19	533	endoplasmic reticulum membrane	CC	0.017186975112641	CC endoplasmic reticulum membrane	Pdensi_DN11042_c0_g1d104080, Pdensi_DN12647_c0_g2, Pdensi_DN12981_c0_g2, Pdensi_DN14653_c0_g1d108253, Pdensi_DN19471_c0_g1d358612, Pdensi_DN20377_c0_g1d16768, Pdensi_DN21349_c1_g6, Pdensi_DN23589_c3_g1, Pdensi_DN26139_c0_g1d559879, Pdensi_DN26156_c0_g1, Pdensi_DN26680_c0_g1d229530, Pdensi_DN2938_c0_g1, Pdensi_DN7319_c0_g1d101610, Pdensi_DN7371_c0_g1, Pdensi_GG_121614_c0_g1, Pdensi_GG_37606_c0_g1,…
GO:0009124	0.000166549696792923	0.999978150863835	7	84	nucleoside monophosphate biosynthetic process	BP	0.017483447658211	BP nucleoside monophosphate biosynthetic process	Pdensi_DN17972_c1_g3, Pdensi_DN20315_c0_g1d412031, Pdensi_DN24649_c0_g4, Pdensi_DN24971_c0_g1d136323, Pdensi_DN96232_c0_g1, Pdensi_GG_32233_c0_g1, Pdensi_GG_4969_c0_g1
GO:0047196	0.000178582923945879	0.999991694693656	4	20	long-chain-alcohol O-fatty-acyltransferase activity	MF	0.0182779622658607	MF long-chain-alcohol O-fatty-acyltransferase activity	Pdensi_DN10400_c0_g1d519127, Pdensi_DN21349_c1_g6, Pdensi_DN24634_c1_g2d555220, Pdensi_GG_121614_c0_g1
GO:0102966	0.000178582923945879	0.999991694693656	4	20	arachidoyl-CoA:1-dodecanol O-acyltransferase activity	MF	0.0182779622658607	MF arachidoyl-CoA:1-dodecanol O-acyltransferase activity	Pdensi_DN10400_c0_g1d519127, Pdensi_DN21349_c1_g6, Pdensi_DN24634_c1_g2d555220, Pdensi_GG_121614_c0_g1
GO:0103095	0.000178582923945879	0.999991694693656	4	20	wax ester synthase activity	MF	0.0182779622658607	MF wax ester synthase activity	Pdensi_DN10400_c0_g1d519127, Pdensi_DN21349_c1_g6, Pdensi_DN24634_c1_g2d555220, Pdensi_GG_121614_c0_g1
GO:0042221	0.000180712216438429	0.999907086536408	44	1829	response to chemical	BP	0.0183430367131966	BP response to chemical	Pdensi_DN10090_c0_g1d4523, Pdensi_DN11623_c0_g1d520347, Pdensi_DN11672_c0_g1d210870, Pdensi_DN11991_c0_g2, Pdensi_DN13806_c0_g1, Pdensi_DN14043_c1_g1d523607, Pdensi_DN14492_c3_g2, Pdensi_DN14735_c0_g1, Pdensi_DN16057_c0_g1d183538, Pdensi_DN16350_c0_g1d215185, Pdensi_DN17863_c0_g2, Pdensi_DN18057_c0_g3, Pdensi_DN18751_c0_g1d59633, Pdensi_DN19038_c1_g6, Pdensi_DN19790_c0_g1d535027, Pdensi_DN20248_c…
GO:0051213	0.000197324184381308	0.999959273429042	10	177	dioxygenase activity	MF	0.0198650461686166	MF dioxygenase activity	Pdensi_DN15715_c0_g1d277050, Pdensi_DN16262_c0_g1, Pdensi_DN17788_c0_g1d113777, Pdensi_DN22547_c0_g1d20905, Pdensi_DN22574_c0_g1, Pdensi_DN24374_c1_g3, Pdensi_DN25987_c0_g1d559726, Pdensi_DN26360_c0_g1d560098, Pdensi_DN7790_c0_g1, Pdensi_DN7871_c0_g1
GO:0022890	0.000213776413517052	0.99994698993612	12	266	inorganic cation transmembrane transporter activity	MF	0.0208241331462177	MF inorganic cation transmembrane transporter activity	Pdensi_DN11991_c0_g2, Pdensi_DN17972_c1_g3, Pdensi_DN20315_c0_g1d412031, Pdensi_DN23589_c3_g1, Pdensi_DN24649_c0_g4, Pdensi_DN24735_c1_g6, Pdensi_DN24971_c0_g1d136323, Pdensi_DN25853_c0_g1d139439, Pdensi_DN39970_c2_g4, Pdensi_DN96232_c0_g1, Pdensi_GG_32233_c0_g1, Pdensi_GG_4969_c0_g1
GO:0008645	0.000218647459623362	1	2	2	hexose transmembrane transport	BP	0.0208241331462177	BP hexose transmembrane transport	Pdensi_DN19790_c0_g1d535027, Pdensi_DN24084_c1_g6
GO:0015755	0.000218647459623362	1	2	2	fructose transmembrane transport	BP	0.0208241331462177	BP fructose transmembrane transport	Pdensi_DN19790_c0_g1d535027, Pdensi_DN24084_c1_g6
GO:0035428	0.000218647459623362	1	2	2	NA	NA	0.0208241331462177	none	Pdensi_DN19790_c0_g1d535027, Pdensi_DN24084_c1_g6
GO:1902334	0.000218647459623362	1	2	2	fructose export from vacuole to cytoplasm	BP	0.0208241331462177	BP fructose export from vacuole to cytoplasm	Pdensi_DN19790_c0_g1d535027, Pdensi_DN24084_c1_g6
GO:1905950	0.000218647459623362	1	2	2	NA	NA	0.0208241331462177	none	Pdensi_DN19790_c0_g1d535027, Pdensi_DN24084_c1_g6
GO:0019829	0.000221623709174248	0.999975541502301	6	67	cation-transporting ATPase activity	MF	0.0208241331462177	MF cation-transporting ATPase activity	Pdensi_DN17972_c1_g3, Pdensi_DN20315_c0_g1d412031, Pdensi_DN24971_c0_g1d136323, Pdensi_DN96232_c0_g1, Pdensi_GG_32233_c0_g1, Pdensi_GG_4969_c0_g1
GO:0042625	0.000221623709174248	0.999975541502301	6	67	ATPase coupled ion transmembrane transporter activity	MF	0.0208241331462177	MF ATPase coupled ion transmembrane transporter activity	Pdensi_DN17972_c1_g3, Pdensi_DN20315_c0_g1d412031, Pdensi_DN24971_c0_g1d136323, Pdensi_DN96232_c0_g1, Pdensi_GG_32233_c0_g1, Pdensi_GG_4969_c0_g1
GO:0010383	0.000222110522891591	0.999958354027188	9	146	cell wall polysaccharide metabolic process	BP	0.0208241331462177	BP cell wall polysaccharide metabolic process	Pdensi_DN14923_c1_g7, Pdensi_DN15418_c0_g2d466840, Pdensi_DN17377_c0_g1, Pdensi_DN18423_c1_g1, Pdensi_DN19018_c0_g1d356574, Pdensi_DN20250_c0_g5, Pdensi_DN23914_c0_g1d497570, Pdensi_DN37721_c1_g7, Pdensi_DN38678_c0_g1d510642
GO:0009725	0.000256548219395328	0.999894288141582	25	847	response to hormone	BP	0.0238310650750298	BP response to hormone	Pdensi_DN11623_c0_g1d520347, Pdensi_DN11672_c0_g1d210870, Pdensi_DN11991_c0_g2, Pdensi_DN13806_c0_g1, Pdensi_DN14492_c3_g2, Pdensi_DN16057_c0_g1d183538, Pdensi_DN17863_c0_g2, Pdensi_DN18751_c0_g1d59633, Pdensi_DN19038_c1_g6, Pdensi_DN20784_c0_g1, Pdensi_DN22764_c0_g1, Pdensi_DN23377_c0_g3d548222, Pdensi_DN23531_c2_g5, Pdensi_DN23706_c0_g6, Pdensi_DN24854_c2_g5, Pdensi_DN25853_c0_g1d139439, Pdensi…
GO:1901700	0.0002580631538006	0.999882272673747	31	1150	response to oxygen-containing compound	BP	0.0238310650750298	BP response to oxygen-containing compound	Pdensi_DN10090_c0_g1d4523, Pdensi_DN11991_c0_g2, Pdensi_DN13806_c0_g1, Pdensi_DN14492_c3_g2, Pdensi_DN16057_c0_g1d183538, Pdensi_DN17863_c0_g2, Pdensi_DN18057_c0_g3, Pdensi_DN18751_c0_g1d59633, Pdensi_DN19038_c1_g6, Pdensi_DN19790_c0_g1d535027, Pdensi_DN20248_c0_g1, Pdensi_DN20784_c0_g1, Pdensi_DN21067_c1_g1, Pdensi_DN22091_c1_g1, Pdensi_DN22636_c0_g1, Pdensi_DN23377_c0_g3d548222, Pdensi_DN23531_…
GO:0008152	0.000272557585753612	0.999803902920945	180	10443	metabolic process	BP	0.0249817333449691	BP metabolic process	Pdensi_DN10232_c0_g1, Pdensi_DN10400_c0_g1d519127, Pdensi_DN10401_c0_g1d334336, Pdensi_DN10531_c0_g1d455577, Pdensi_DN10692_c0_g1, Pdensi_DN10697_c0_g1d49317, Pdensi_DN11042_c0_g1d104080, Pdensi_DN11137_c0_g1, Pdensi_DN12416_c0_g1d337984, Pdensi_DN12647_c0_g2, Pdensi_DN12819_c0_g1d460270, Pdensi_DN12891_c0_g1d338749, Pdensi_DN12936_c0_g1d6825, Pdensi_DN12981_c0_g2, Pdensi_DN13422_c0_g1d391646, Pd…
GO:0044262	0.000274679685062096	0.999916534030429	15	391	cellular carbohydrate metabolic process	BP	0.0249897473476493	BP cellular carbohydrate metabolic process	Pdensi_DN12819_c0_g1d460270, Pdensi_DN14923_c1_g7, Pdensi_DN15418_c0_g2d466840, Pdensi_DN17377_c0_g1, Pdensi_DN18423_c1_g1, Pdensi_DN20250_c0_g5, Pdensi_DN20706_c1_g6, Pdensi_DN20784_c0_g1, Pdensi_DN21024_c2_g3, Pdensi_DN23914_c0_g1d497570, Pdensi_DN24334_c0_g1d133196, Pdensi_DN24770_c0_g1d498397, Pdensi_DN38664_c1_g5, Pdensi_DN38678_c0_g1d510642, Pdensi_DN96473_c0_g1
GO:0070981	0.000301862153994016	0.99999260944072	3	10	L-asparagine biosynthetic process	BP	0.0269907936227844	BP L-asparagine biosynthetic process	Pdensi_DN20576_c0_g2, Pdensi_DN21762_c0_g1d420144, Pdensi_DN40178_c2_g1
GO:0070982	0.000301862153994016	0.99999260944072	3	10	L-asparagine metabolic process	BP	0.0269907936227844	BP L-asparagine metabolic process	Pdensi_DN20576_c0_g2, Pdensi_DN21762_c0_g1d420144, Pdensi_DN40178_c2_g1
GO:0022853	0.000303267344076229	0.999964402582037	6	71	active ion transmembrane transporter activity	MF	0.0269907936227844	MF active ion transmembrane transporter activity	Pdensi_DN17972_c1_g3, Pdensi_DN20315_c0_g1d412031, Pdensi_DN24971_c0_g1d136323, Pdensi_DN96232_c0_g1, Pdensi_GG_32233_c0_g1, Pdensi_GG_4969_c0_g1
GO:0042744	0.000307371138893594	0.999955296345919	7	88	hydrogen peroxide catabolic process	BP	0.0271592253805116	BP hydrogen peroxide catabolic process	Pdensi_DN10697_c0_g1d49317, Pdensi_DN19569_c0_g6, Pdensi_DN19798_c0_g2, Pdensi_DN26695_c0_g4, Pdensi_DN33925_c0_g1d313047, Pdensi_DN9202_c0_g1d453502, Pdensi_GG_35684_c0_g1
GO:0009628	0.000316655252213644	0.999836812771407	41	1711	response to abiotic stimulus	BP	0.0275956377354878	BP response to abiotic stimulus	Pdensi_DN10090_c0_g1d4523, Pdensi_DN11991_c0_g2, Pdensi_DN12647_c0_g2, Pdensi_DN14492_c3_g2, Pdensi_DN14735_c0_g1, Pdensi_DN15141_c0_g1d214053, Pdensi_DN16057_c0_g1d183538, Pdensi_DN16350_c0_g1d215185, Pdensi_DN18444_c0_g1d59020, Pdensi_DN18852_c0_g2d480517, Pdensi_DN18888_c0_g1d405534, Pdensi_DN19016_c0_g1, Pdensi_DN19569_c0_g6, Pdensi_DN19790_c0_g1d535027, Pdensi_DN19843_c1_g1d61774, Pdensi_DN2…
GO:0009605	0.000316803852850006	0.999844453658585	36	1452	response to external stimulus	BP	0.0275956377354878	BP response to external stimulus	Pdensi_DN10090_c0_g1d4523, Pdensi_DN11137_c0_g1, Pdensi_DN11970_c0_g1d5850, Pdensi_DN11991_c0_g2, Pdensi_DN13467_c0_g1d522696, Pdensi_DN13997_c0_g1d7810, Pdensi_DN15715_c0_g1d277050, Pdensi_DN16350_c0_g1d215185, Pdensi_DN18057_c0_g3, Pdensi_DN18751_c0_g1d59633, Pdensi_DN19018_c0_g1d356574, Pdensi_DN19290_c1_g3, Pdensi_DN19600_c0_g1d485629, Pdensi_DN19790_c0_g1d535027, Pdensi_DN19811_c0_g1d15904, …
GO:0102406	0.000340428959326236	0.999991313166177	3	10	omega-hydroxypalmitate O-sinapoyl transferase activity	MF	0.0294447075946819	MF omega-hydroxypalmitate O-sinapoyl transferase activity	Pdensi_DN17377_c0_g1, Pdensi_DN23914_c0_g1d497570, Pdensi_DN38678_c0_g1d510642
GO:1901568	0.000349265044704041	0.999957959854999	6	69	fatty acid derivative metabolic process	BP	0.029997715238147	BP fatty acid derivative metabolic process	Pdensi_DN12647_c0_g2, Pdensi_DN19519_c0_g5, Pdensi_DN21349_c1_g6, Pdensi_DN7371_c0_g1, Pdensi_GG_121614_c0_g1, Pdensi_GG_93610_c0_g1
GO:0006950	0.000370801501748016	0.999771794373186	73	3624	response to stress	BP	0.0316262780865912	BP response to stress	Pdensi_DN10090_c0_g1d4523, Pdensi_DN10692_c0_g1, Pdensi_DN10697_c0_g1d49317, Pdensi_DN11970_c0_g1d5850, Pdensi_DN11991_c0_g2, Pdensi_DN12647_c0_g2, Pdensi_DN13467_c0_g1d522696, Pdensi_DN13997_c0_g1d7810, Pdensi_DN14492_c3_g2, Pdensi_DN14735_c0_g1, Pdensi_DN15141_c0_g1d214053, Pdensi_DN15715_c0_g1d277050, Pdensi_DN16057_c0_g1d183538, Pdensi_DN16350_c0_g1d215185, Pdensi_DN18057_c0_g3, Pdensi_DN1844…
GO:1901570	0.000396045418441604	0.999963509294628	5	46	fatty acid derivative biosynthetic process	BP	0.0335464126158606	BP fatty acid derivative biosynthetic process	Pdensi_DN12647_c0_g2, Pdensi_DN21349_c1_g6, Pdensi_DN7371_c0_g1, Pdensi_GG_121614_c0_g1, Pdensi_GG_93610_c0_g1
GO:0033177	0.000405161021691539	0.99997598797875	4	24	proton-transporting two-sector ATPase complex, proton-transporting domain	CC	0.0340834771809279	CC proton-transporting two-sector ATPase complex, proton-transporting domain	Pdensi_DN17972_c1_g3, Pdensi_DN24649_c0_g4, Pdensi_GG_32233_c0_g1, Pdensi_GG_4969_c0_g1
GO:0009505	0.000419348496476175	0.999904549528513	10	197	plant-type cell wall	CC	0.0350369947872135	CC plant-type cell wall	Pdensi_DN10697_c0_g1d49317, Pdensi_DN19018_c0_g1d356574, Pdensi_DN19290_c1_g3, Pdensi_DN19600_c0_g1d485629, Pdensi_DN19798_c0_g2, Pdensi_DN26695_c0_g4, Pdensi_DN33925_c0_g1d313047, Pdensi_DN37721_c1_g7, Pdensi_DN9202_c0_g1d453502, Pdensi_GG_30989_c0_g1
GO:0009719	0.000438460962653989	0.999812559667468	25	881	response to endogenous stimulus	BP	0.0363863347521371	BP response to endogenous stimulus	Pdensi_DN11623_c0_g1d520347, Pdensi_DN11672_c0_g1d210870, Pdensi_DN11991_c0_g2, Pdensi_DN13806_c0_g1, Pdensi_DN14492_c3_g2, Pdensi_DN16057_c0_g1d183538, Pdensi_DN17863_c0_g2, Pdensi_DN18751_c0_g1d59633, Pdensi_DN19038_c1_g6, Pdensi_DN20784_c0_g1, Pdensi_DN22764_c0_g1, Pdensi_DN23377_c0_g3d548222, Pdensi_DN23531_c2_g5, Pdensi_DN23706_c0_g6, Pdensi_DN24854_c2_g5, Pdensi_DN25853_c0_g1d139439, Pdensi…
GO:0044248	0.00045913786085842	0.999777594342126	33	1283	cellular catabolic process	BP	0.0378465181682088	BP cellular catabolic process	Pdensi_DN10697_c0_g1d49317, Pdensi_DN12819_c0_g1d460270, Pdensi_DN14043_c1_g1d523607, Pdensi_DN14735_c0_g1, Pdensi_DN14895_c0_g1, Pdensi_DN14923_c1_g7, Pdensi_DN15418_c0_g2d466840, Pdensi_DN15715_c0_g1d277050, Pdensi_DN18670_c0_g1d532266, Pdensi_DN18710_c0_g1d217624, Pdensi_DN19084_c0_g1d481969, Pdensi_DN19175_c0_g1d286055, Pdensi_DN19569_c0_g6, Pdensi_DN19798_c0_g2, Pdensi_DN20631_c2_g1, Pdensi_…
GO:0004066	0.000472115485357223	0.999985850764036	3	12	asparagine synthase (glutamine-hydrolyzing) activity	MF	0.0384008105374663	MF asparagine synthase (glutamine-hydrolyzing) activity	Pdensi_DN20576_c0_g2, Pdensi_DN21762_c0_g1d420144, Pdensi_DN40178_c2_g1
GO:0006529	0.000472115485357223	0.999985850764036	3	12	asparagine biosynthetic process	BP	0.0384008105374663	BP asparagine biosynthetic process	Pdensi_DN20576_c0_g2, Pdensi_DN21762_c0_g1d420144, Pdensi_DN40178_c2_g1
GO:0003006	0.000479698058410513	0.999782518091251	28	1072	developmental process involved in reproduction	BP	0.038760865482881	BP developmental process involved in reproduction	Pdensi_DN10531_c0_g1d455577, Pdensi_DN17532_c0_g1d113246, Pdensi_DN18334_c0_g1d114947, Pdensi_DN18670_c0_g1d532266, Pdensi_DN18751_c0_g1d59633, Pdensi_DN18842_c0_g1, Pdensi_DN18888_c0_g1d405534, Pdensi_DN19038_c1_g6, Pdensi_DN19290_c1_g3, Pdensi_DN19600_c0_g1d485629, Pdensi_DN19663_c0_g2d359591, Pdensi_DN20248_c0_g1, Pdensi_DN20250_c0_g5, Pdensi_DN20468_c2_g3, Pdensi_DN22636_c0_g1, Pdensi_DN24610…
GO:0045893	0.000495946167848082	0.999840419922048	15	414	positive regulation of transcription, DNA-templated	BP	0.0398118355131382	BP positive regulation of transcription, DNA-templated	Pdensi_DN11137_c0_g1, Pdensi_DN12202_c0_g1d389479, Pdensi_DN13570_c0_g1d340125, Pdensi_DN14577_c1_g1, Pdensi_DN14863_c0_g1d342967, Pdensi_DN18057_c0_g3, Pdensi_DN19025_c1_g4, Pdensi_DN20468_c2_g3, Pdensi_DN21067_c1_g1, Pdensi_DN23629_c0_g4, Pdensi_DN24610_c0_g1, Pdensi_DN25015_c0_g3, Pdensi_DN26605_c1_g1, Pdensi_DN34641_c1_g2, Pdensi_DN38997_c0_g1d571459
GO:0044264	0.000500016761615722	0.999863545677777	12	287	cellular polysaccharide metabolic process	BP	0.0398779601698981	BP cellular polysaccharide metabolic process	Pdensi_DN12819_c0_g1d460270, Pdensi_DN14923_c1_g7, Pdensi_DN15418_c0_g2d466840, Pdensi_DN17377_c0_g1, Pdensi_DN18423_c1_g1, Pdensi_DN20250_c0_g5, Pdensi_DN20706_c1_g6, Pdensi_DN20784_c0_g1, Pdensi_DN23914_c0_g1d497570, Pdensi_DN24770_c0_g1d498397, Pdensi_DN38664_c1_g5, Pdensi_DN38678_c0_g1d510642
GO:0016830	0.000527065210692626	0.999901346363843	8	133	carbon-carbon lyase activity	MF	0.0415050241044848	MF carbon-carbon lyase activity	Pdensi_DN10692_c0_g1, Pdensi_DN14572_c0_g2d180081, Pdensi_DN20315_c0_g1d412031, Pdensi_DN26680_c0_g1d229530, Pdensi_DN35341_c0_g1d30996, Pdensi_DN96473_c0_g1, Pdensi_GG_37606_c0_g1, Pdensi_GG_93610_c0_g1
GO:0016684	0.000527176661805865	0.999901439270329	8	128	oxidoreductase activity, acting on peroxide as acceptor	MF	0.0415050241044848	MF oxidoreductase activity, acting on peroxide as acceptor	Pdensi_DN10697_c0_g1d49317, Pdensi_DN19569_c0_g6, Pdensi_DN19798_c0_g2, Pdensi_DN23377_c0_g3d548222, Pdensi_DN26695_c0_g4, Pdensi_DN33925_c0_g1d313047, Pdensi_DN9202_c0_g1d453502, Pdensi_GG_35684_c0_g1
GO:0042743	0.000552695537214646	0.999910893564853	7	99	hydrogen peroxide metabolic process	BP	0.0432369846373904	BP hydrogen peroxide metabolic process	Pdensi_DN10697_c0_g1d49317, Pdensi_DN19569_c0_g6, Pdensi_DN19798_c0_g2, Pdensi_DN26695_c0_g4, Pdensi_DN33925_c0_g1d313047, Pdensi_DN9202_c0_g1d453502, Pdensi_GG_35684_c0_g1
GO:1902680	0.000562153909389776	0.999816877372561	15	419	positive regulation of RNA biosynthetic process	BP	0.0434237378309763	BP positive regulation of RNA biosynthetic process	Pdensi_DN11137_c0_g1, Pdensi_DN12202_c0_g1d389479, Pdensi_DN13570_c0_g1d340125, Pdensi_DN14577_c1_g1, Pdensi_DN14863_c0_g1d342967, Pdensi_DN18057_c0_g3, Pdensi_DN19025_c1_g4, Pdensi_DN20468_c2_g3, Pdensi_DN21067_c1_g1, Pdensi_DN23629_c0_g4, Pdensi_DN24610_c0_g1, Pdensi_DN25015_c0_g3, Pdensi_DN26605_c1_g1, Pdensi_DN34641_c1_g2, Pdensi_DN38997_c0_g1d571459
GO:1903508	0.000562153909389776	0.999816877372561	15	419	positive regulation of nucleic acid-templated transcription	BP	0.0434237378309763	BP positive regulation of nucleic acid-templated transcription	Pdensi_DN11137_c0_g1, Pdensi_DN12202_c0_g1d389479, Pdensi_DN13570_c0_g1d340125, Pdensi_DN14577_c1_g1, Pdensi_DN14863_c0_g1d342967, Pdensi_DN18057_c0_g3, Pdensi_DN19025_c1_g4, Pdensi_DN20468_c2_g3, Pdensi_DN21067_c1_g1, Pdensi_DN23629_c0_g4, Pdensi_DN24610_c0_g1, Pdensi_DN25015_c0_g3, Pdensi_DN26605_c1_g1, Pdensi_DN34641_c1_g2, Pdensi_DN38997_c0_g1d571459
GO:0004312	0.00060024809969285	0.999939206514152	5	48	fatty acid synthase activity	MF	0.0460765447526724	MF fatty acid synthase activity	Pdensi_DN12647_c0_g2, Pdensi_DN18533_c0_g1d479350, Pdensi_DN38389_c0_g1d89942, Pdensi_DN7371_c0_g1, Pdensi_GG_137353_c0_g1
GO:0009751	0.000641681134032767	0.999860162956936	9	170	response to salicylic acid	BP	0.0489511036533568	BP response to salicylic acid	Pdensi_DN14492_c3_g2, Pdensi_DN18057_c0_g3, Pdensi_DN19038_c1_g6, Pdensi_DN21067_c1_g1, Pdensi_DN23377_c0_g3d548222, Pdensi_DN23531_c2_g5, Pdensi_DN23706_c0_g6, Pdensi_DN24854_c2_g5, Pdensi_DN38997_c0_g1d571459
GO:0005353	0.000655578874982156	0.999996726938073	2	3	fructose transmembrane transporter activity	MF	0.0497025910032768	MF fructose transmembrane transporter activity	Pdensi_DN19790_c0_g1d535027, Pdensi_DN24084_c1_g6
GO:0005381	0.00068924528357622	0.999975691506504	3	14	iron ion transmembrane transporter activity	MF	0.0519344206925346	MF iron ion transmembrane transporter activity	Pdensi_DN11991_c0_g2, Pdensi_DN23589_c3_g1, Pdensi_DN25853_c0_g1d139439
GO:0016984	0.000717721850645435	0.999994703630943	2	4	ribulose-bisphosphate carboxylase activity	MF	0.0537503644489465	MF ribulose-bisphosphate carboxylase activity	Pdensi_DN20315_c0_g1d412031, Pdensi_DN35341_c0_g1d30996
GO:0044707	0.00072251792709167	0.999628555192089	36	1546	NA	NA	0.0537816071547872	none	Pdensi_DN10531_c0_g1d455577, Pdensi_DN12416_c0_g1d337984, Pdensi_DN12819_c0_g1d460270, Pdensi_DN12936_c0_g1d6825, Pdensi_DN16057_c0_g1d183538, Pdensi_DN17532_c0_g1d113246, Pdensi_DN18334_c0_g1d114947, Pdensi_DN18670_c0_g1d532266, Pdensi_DN18751_c0_g1d59633, Pdensi_DN18888_c0_g1d405534, Pdensi_DN19038_c1_g6, Pdensi_DN19290_c1_g3, Pdensi_DN19600_c0_g1d485629, Pdensi_DN19663_c0_g2d359591, Pdensi_DN2…
GO:0010033	0.000752716994095658	0.999633538450551	31	1236	response to organic substance	BP	0.0553862341147714	BP response to organic substance	Pdensi_DN11623_c0_g1d520347, Pdensi_DN11672_c0_g1d210870, Pdensi_DN11991_c0_g2, Pdensi_DN13806_c0_g1, Pdensi_DN14492_c3_g2, Pdensi_DN16057_c0_g1d183538, Pdensi_DN17863_c0_g2, Pdensi_DN18057_c0_g3, Pdensi_DN18751_c0_g1d59633, Pdensi_DN19038_c1_g6, Pdensi_DN19790_c0_g1d535027, Pdensi_DN20784_c0_g1, Pdensi_DN21067_c1_g1, Pdensi_DN22091_c1_g1, Pdensi_DN22764_c0_g1, Pdensi_DN23377_c0_g3d548222, Pdensi…
GO:0010557	0.000753094047969941	0.999736819388084	16	478	positive regulation of macromolecule biosynthetic process	BP	0.0553862341147714	BP positive regulation of macromolecule biosynthetic process	Pdensi_DN11137_c0_g1, Pdensi_DN12202_c0_g1d389479, Pdensi_DN13570_c0_g1d340125, Pdensi_DN14577_c1_g1, Pdensi_DN14863_c0_g1d342967, Pdensi_DN18057_c0_g3, Pdensi_DN19025_c1_g4, Pdensi_DN20468_c2_g3, Pdensi_DN20631_c2_g1, Pdensi_DN21067_c1_g1, Pdensi_DN23629_c0_g4, Pdensi_DN24610_c0_g1, Pdensi_DN25015_c0_g3, Pdensi_DN26605_c1_g1, Pdensi_DN34641_c1_g2, Pdensi_DN38997_c0_g1d571459
GO:0031407	0.000767082985863841	0.99991754702203	5	52	oxylipin metabolic process	BP	0.0559698354899274	BP oxylipin metabolic process	Pdensi_DN20248_c0_g1, Pdensi_DN22547_c0_g1d20905, Pdensi_DN22636_c0_g1, Pdensi_DN23377_c0_g3d548222, Pdensi_DN26360_c0_g1d560098
GO:0080030	0.000770143478081561	0.99991734138104	5	50	methyl indole-3-acetate esterase activity	MF	0.0559698354899274	MF methyl indole-3-acetate esterase activity	Pdensi_DN13826_c0_g2, Pdensi_DN18842_c0_g1, Pdensi_DN38537_c0_g1, Pdensi_GG_108142_c0_g1, Pdensi_GG_72957_c0_g1
GO:0046034	0.000789591814210281	0.999864212785455	7	111	ATP metabolic process	BP	0.0570456862478275	BP ATP metabolic process	Pdensi_DN17972_c1_g3, Pdensi_DN20315_c0_g1d412031, Pdensi_DN24649_c0_g4, Pdensi_DN24971_c0_g1d136323, Pdensi_DN96232_c0_g1, Pdensi_GG_32233_c0_g1, Pdensi_GG_4969_c0_g1
GO:0051254	0.000816648476225321	0.999723925519216	15	436	positive regulation of RNA metabolic process	BP	0.0586554186257274	BP positive regulation of RNA metabolic process	Pdensi_DN11137_c0_g1, Pdensi_DN12202_c0_g1d389479, Pdensi_DN13570_c0_g1d340125, Pdensi_DN14577_c1_g1, Pdensi_DN14863_c0_g1d342967, Pdensi_DN18057_c0_g3, Pdensi_DN19025_c1_g4, Pdensi_DN20468_c2_g3, Pdensi_DN21067_c1_g1, Pdensi_DN23629_c0_g4, Pdensi_DN24610_c0_g1, Pdensi_DN25015_c0_g3, Pdensi_DN26605_c1_g1, Pdensi_DN34641_c1_g2, Pdensi_DN38997_c0_g1d571459
GO:0032501	0.0008364353305732	0.99956637000965	36	1560	multicellular organismal process	BP	0.0597273181982561	BP multicellular organismal process	Pdensi_DN10531_c0_g1d455577, Pdensi_DN12416_c0_g1d337984, Pdensi_DN12819_c0_g1d460270, Pdensi_DN12936_c0_g1d6825, Pdensi_DN16057_c0_g1d183538, Pdensi_DN17532_c0_g1d113246, Pdensi_DN18334_c0_g1d114947, Pdensi_DN18670_c0_g1d532266, Pdensi_DN18751_c0_g1d59633, Pdensi_DN18888_c0_g1d405534, Pdensi_DN19038_c1_g6, Pdensi_DN19290_c1_g3, Pdensi_DN19600_c0_g1d485629, Pdensi_DN19663_c0_g2d359591, Pdensi_DN2…
GO:0044085	0.000854494329416801	0.999768379505848	11	257	cellular component biogenesis	BP	0.0606641581150124	BP cellular component biogenesis	Pdensi_DN12202_c0_g1d389479, Pdensi_DN12969_c0_g1d51365, Pdensi_DN14923_c1_g7, Pdensi_DN15418_c0_g2d466840, Pdensi_DN18057_c0_g3, Pdensi_DN18423_c1_g1, Pdensi_DN21067_c1_g1, Pdensi_DN21736_c0_g4, Pdensi_DN23606_c1_g2d549348, Pdensi_DN38664_c1_g5, Pdensi_GG_147018_c0_g1
GO:0050734	0.000914969795478583	0.999964394567266	3	14	hydroxycinnamoyltransferase activity	MF	0.0643769054320245	MF hydroxycinnamoyltransferase activity	Pdensi_DN17377_c0_g1, Pdensi_DN23914_c0_g1d497570, Pdensi_DN38678_c0_g1d510642
GO:0031360	0.000928489311448088	0.999992191918045	2	4	intrinsic component of thylakoid membrane	CC	0.0643769054320245	CC intrinsic component of thylakoid membrane	Pdensi_DN20315_c0_g1d412031, Pdensi_DN24735_c1_g6
GO:0031361	0.000928489311448088	0.999992191918045	2	4	integral component of thylakoid membrane	CC	0.0643769054320245	CC integral component of thylakoid membrane	Pdensi_DN20315_c0_g1d412031, Pdensi_DN24735_c1_g6
GO:0044464	0.000928634405555779	0.999289755972825	243	15122	cell part	CC	0.0643769054320245	CC cell part	Pdensi_DN10232_c0_g1, Pdensi_DN10290_c0_g1d4636, Pdensi_DN10401_c0_g1d334336, Pdensi_DN10692_c0_g1, Pdensi_DN10697_c0_g1d49317, Pdensi_DN11042_c0_g1d104080, Pdensi_DN11062_c0_g1d456534, Pdensi_DN11137_c0_g1, Pdensi_DN11623_c0_g1d520347, Pdensi_DN11970_c0_g1d5850, Pdensi_DN11991_c0_g2, Pdensi_DN12202_c0_g1d389479, Pdensi_DN12416_c0_g1d337984, Pdensi_DN12428_c0_g1, Pdensi_DN12629_c0_g1d459686, Pden…
GO:0016743	0.00093299862944963	0.999992134663666	2	4	carboxyl- or carbamoyltransferase activity	MF	0.0643769054320245	MF carboxyl- or carbamoyltransferase activity	Pdensi_DN20315_c0_g1d412031, Pdensi_DN4372_c0_g1d327507
GO:0008374	0.000972878409985699	0.999826509252499	7	113	O-acyltransferase activity	MF	0.0667535901198009	MF O-acyltransferase activity	Pdensi_DN10400_c0_g1d519127, Pdensi_DN18385_c0_g1d115059, Pdensi_DN21349_c1_g6, Pdensi_DN22501_c3_g4, Pdensi_DN24334_c0_g1d133196, Pdensi_DN24634_c1_g2d555220, Pdensi_GG_121614_c0_g1
GO:2000022	0.00100658319372826	0.999884542009938	5	56	regulation of jasmonic acid mediated signaling pathway	BP	0.0686825265853916	BP regulation of jasmonic acid mediated signaling pathway	Pdensi_DN16262_c0_g1, Pdensi_DN18751_c0_g1d59633, Pdensi_DN22574_c0_g1, Pdensi_DN22686_c0_g3, Pdensi_DN24374_c1_g3
GO:0009416	0.00102236163716988	0.999618648998521	17	537	response to light stimulus	BP	0.0693737327498366	BP response to light stimulus	Pdensi_DN11991_c0_g2, Pdensi_DN12647_c0_g2, Pdensi_DN16057_c0_g1d183538, Pdensi_DN16350_c0_g1d215185, Pdensi_DN18852_c0_g2d480517, Pdensi_DN18888_c0_g1d405534, Pdensi_DN19790_c0_g1d535027, Pdensi_DN20978_c0_g1, Pdensi_DN22301_c1_g4, Pdensi_DN23706_c0_g6, Pdensi_DN24084_c1_g6, Pdensi_DN24854_c2_g5, Pdensi_DN25853_c0_g1d139439, Pdensi_DN6880_c0_g1d450628, Pdensi_DN7371_c0_g1, Pdensi_DN8388_c0_g1d34…
GO:0019843	0.00105462362463162	0.999779879867445	8	144	rRNA binding	MF	0.0711697107567337	MF rRNA binding	Pdensi_DN15880_c0_g4, Pdensi_DN20315_c0_g1d412030, Pdensi_DN20315_c0_g1d412031, Pdensi_DN20964_c0_g2d17824, Pdensi_DN23826_c0_g1d365089, Pdensi_DN36683_c0_g2, Pdensi_DN5658_c0_g1d2090, Pdensi_GG_115089_c0_g1
GO:2001295	0.0011336825310707	0.999987754532553	2	5	malonyl-CoA biosynthetic process	BP	0.0760868242984169	BP malonyl-CoA biosynthetic process	Pdensi_DN20315_c0_g1d412031, Pdensi_DN4372_c0_g1d327507
GO:0034486	0.00115464759117993	0.999989151956876	2	4	vacuolar transmembrane transport	BP	0.0770727267112603	BP vacuolar transmembrane transport	Pdensi_DN19790_c0_g1d535027, Pdensi_DN24084_c1_g6
GO:0009205	0.0011962651571539	0.999778585001282	7	119	purine ribonucleoside triphosphate metabolic process	BP	0.0794190738387255	BP purine ribonucleoside triphosphate metabolic process	Pdensi_DN17972_c1_g3, Pdensi_DN20315_c0_g1d412031, Pdensi_DN24649_c0_g4, Pdensi_DN24971_c0_g1d136323, Pdensi_DN96232_c0_g1, Pdensi_GG_32233_c0_g1, Pdensi_GG_4969_c0_g1
GO:0098662	0.00122560585520505	0.9997374983438	8	158	inorganic cation transmembrane transport	BP	0.0809295221162819	BP inorganic cation transmembrane transport	Pdensi_DN17972_c1_g3, Pdensi_DN20315_c0_g1d412031, Pdensi_DN24649_c0_g4, Pdensi_DN24971_c0_g1d136323, Pdensi_DN39970_c2_g4, Pdensi_DN96232_c0_g1, Pdensi_GG_32233_c0_g1, Pdensi_GG_4969_c0_g1
GO:0006979	0.00124896135178966	0.999598876302894	13	346	response to oxidative stress	BP	0.0820307129555114	BP response to oxidative stress	Pdensi_DN10697_c0_g1d49317, Pdensi_DN16057_c0_g1d183538, Pdensi_DN19569_c0_g6, Pdensi_DN19598_c4_g1, Pdensi_DN19798_c0_g2, Pdensi_DN20248_c0_g1, Pdensi_DN22636_c0_g1, Pdensi_DN24633_c1_g1, Pdensi_DN26695_c0_g4, Pdensi_DN33925_c0_g1d313047, Pdensi_DN9202_c0_g1d453502, Pdensi_DN96232_c0_g1, Pdensi_GG_35684_c0_g1
GO:0006528	0.00126163371288843	0.999943826837152	3	16	asparagine metabolic process	BP	0.0821468350936479	BP asparagine metabolic process	Pdensi_DN20576_c0_g2, Pdensi_DN21762_c0_g1d420144, Pdensi_DN40178_c2_g1
GO:0033993	0.00126410615801168	0.999553556653531	15	442	response to lipid	BP	0.0821468350936479	BP response to lipid	Pdensi_DN11991_c0_g2, Pdensi_DN13806_c0_g1, Pdensi_DN14492_c3_g2, Pdensi_DN16057_c0_g1d183538, Pdensi_DN17863_c0_g2, Pdensi_DN23377_c0_g3d548222, Pdensi_DN23531_c2_g5, Pdensi_DN25853_c0_g1d139439, Pdensi_DN31641_c0_g1d235104, Pdensi_DN35162_c0_g1, Pdensi_DN38997_c0_g1d571459, Pdensi_GG_147018_c0_g1, Pdensi_GG_30989_c0_g1, Pdensi_GG_37606_c0_g1, Pdensi_GG_93610_c0_g1
GO:0017119	0.00127387256966873	0.999942117771984	3	18	Golgi transport complex	CC	0.0823458047403755	CC Golgi transport complex	Pdensi_DN11991_c0_g2, Pdensi_DN24988_c0_g1, Pdensi_DN25853_c0_g1d139439
GO:0044432	0.00132084983740196	0.999449786938196	20	685	endoplasmic reticulum part	CC	0.084556799861805	CC endoplasmic reticulum part	Pdensi_DN11042_c0_g1d104080, Pdensi_DN12647_c0_g2, Pdensi_DN12981_c0_g2, Pdensi_DN14653_c0_g1d108253, Pdensi_DN19471_c0_g1d358612, Pdensi_DN20377_c0_g1d16768, Pdensi_DN20739_c0_g1, Pdensi_DN21349_c1_g6, Pdensi_DN23589_c3_g1, Pdensi_DN26139_c0_g1d559879, Pdensi_DN26156_c0_g1, Pdensi_DN26680_c0_g1d229530, Pdensi_DN2938_c0_g1, Pdensi_DN7319_c0_g1d101610, Pdensi_DN7371_c0_g1, Pdensi_GG_121614_c0_g1, …
GO:0016602	0.00132184543017966	0.999986695756347	2	4	CCAAT-binding factor complex	CC	0.084556799861805	CC CCAAT-binding factor complex	Pdensi_DN13570_c0_g1d340125, Pdensi_DN34641_c1_g2
GO:0009266	0.00134256740136378	0.99950404978335	16	490	response to temperature stimulus	BP	0.0854373721427459	BP response to temperature stimulus	Pdensi_DN11991_c0_g2, Pdensi_DN12647_c0_g2, Pdensi_DN15141_c0_g1d214053, Pdensi_DN18444_c0_g1d59020, Pdensi_DN19790_c0_g1d535027, Pdensi_DN20784_c0_g1, Pdensi_DN23377_c0_g3d548222, Pdensi_DN23629_c0_g4, Pdensi_DN24084_c1_g6, Pdensi_DN24610_c0_g1, Pdensi_DN24773_c0_g1d555703, Pdensi_DN25853_c0_g1d139439, Pdensi_DN38997_c0_g1d571459, Pdensi_DN42346_c0_g1d153836, Pdensi_DN7371_c0_g1, Pdensi_GG_37606…
GO:0044712	0.00136175074835205	0.999404318065524	22	782	NA	NA	0.0862114571714427	none	Pdensi_DN13422_c0_g1d391646, Pdensi_DN14043_c1_g1d523607, Pdensi_DN15483_c1_g3, Pdensi_DN15715_c0_g1d277050, Pdensi_DN19018_c0_g1d356574, Pdensi_DN19084_c0_g1d481969, Pdensi_DN19175_c0_g1d286055, Pdensi_DN19828_c0_g2d535179, Pdensi_DN20631_c2_g1, Pdensi_DN20815_c1_g1, Pdensi_DN22606_c0_g2d222956, Pdensi_DN24194_c1_g1d552023, Pdensi_DN26139_c0_g1d559879, Pdensi_DN36789_c0_g1d239965, Pdensi_DN37388…
GO:0009144	0.00138426007644473	0.999737032569231	7	122	purine nucleoside triphosphate metabolic process	BP	0.0871870885071494	BP purine nucleoside triphosphate metabolic process	Pdensi_DN17972_c1_g3, Pdensi_DN20315_c0_g1d412031, Pdensi_DN24649_c0_g4, Pdensi_DN24971_c0_g1d136323, Pdensi_DN96232_c0_g1, Pdensi_GG_32233_c0_g1, Pdensi_GG_4969_c0_g1
GO:0010628	0.00139623851634573	0.999482036092893	16	509	positive regulation of gene expression	BP	0.0874928645803994	BP positive regulation of gene expression	Pdensi_DN11137_c0_g1, Pdensi_DN12202_c0_g1d389479, Pdensi_DN13570_c0_g1d340125, Pdensi_DN14577_c1_g1, Pdensi_DN14863_c0_g1d342967, Pdensi_DN18057_c0_g3, Pdensi_DN19025_c1_g4, Pdensi_DN20468_c2_g3, Pdensi_DN20631_c2_g1, Pdensi_DN21067_c1_g1, Pdensi_DN23629_c0_g4, Pdensi_DN24610_c0_g1, Pdensi_DN25015_c0_g3, Pdensi_DN26605_c1_g1, Pdensi_DN34641_c1_g2, Pdensi_DN38997_c0_g1d571459
GO:0045261	0.00140827997013691	0.999934248102248	3	17	proton-transporting ATP synthase complex, catalytic core F(1)	CC	0.0877994649402109	CC proton-transporting ATP synthase complex, catalytic core F(1)	Pdensi_DN20315_c0_g1d412031, Pdensi_DN24971_c0_g1d136323, Pdensi_DN96232_c0_g1
GO:0015077	0.0014220800355537	0.999688088779959	8	161	monovalent inorganic cation transmembrane transporter activity	MF	0.0882120555387399	MF monovalent inorganic cation transmembrane transporter activity	Pdensi_DN17972_c1_g3, Pdensi_DN20315_c0_g1d412031, Pdensi_DN24649_c0_g4, Pdensi_DN24735_c1_g6, Pdensi_DN24971_c0_g1d136323, Pdensi_DN96232_c0_g1, Pdensi_GG_32233_c0_g1, Pdensi_GG_4969_c0_g1
GO:0072522	0.00150115285126344	0.999668340728304	8	153	purine-containing compound biosynthetic process	BP	0.0922204768339464	BP purine-containing compound biosynthetic process	Pdensi_DN17972_c1_g3, Pdensi_DN20315_c0_g1d412031, Pdensi_DN24649_c0_g4, Pdensi_DN24971_c0_g1d136323, Pdensi_DN96232_c0_g1, Pdensi_GG_111520_c0_g1, Pdensi_GG_32233_c0_g1, Pdensi_GG_4969_c0_g1
GO:0030145	0.00150171758400825	0.999868279259679	4	36	manganese ion binding	MF	0.0922204768339464	MF manganese ion binding	Pdensi_DN17557_c1_g1d474536, Pdensi_DN19791_c0_g1d218938, Pdensi_DN20122_c3_g1, Pdensi_DN21304_c0_g2
GO:0048608	0.00156780842688406	0.999510677229079	12	332	reproductive structure development	BP	0.0958001149203486	BP reproductive structure development	Pdensi_DN17532_c0_g1d113246, Pdensi_DN18334_c0_g1d114947, Pdensi_DN18751_c0_g1d59633, Pdensi_DN18888_c0_g1d405534, Pdensi_DN19038_c1_g6, Pdensi_DN19663_c0_g2d359591, Pdensi_DN20468_c2_g3, Pdensi_DN24610_c0_g1, Pdensi_DN25015_c0_g3, Pdensi_DN26680_c0_g1d229530, Pdensi_DN42346_c0_g1d153836, Pdensi_DN6880_c0_g1d450628
GO:0014070	0.00158494652323889	0.99953563377637	11	274	response to organic cyclic compound	BP	0.0963678871208916	BP response to organic cyclic compound	Pdensi_DN14492_c3_g2, Pdensi_DN17863_c0_g2, Pdensi_DN18057_c0_g3, Pdensi_DN19038_c1_g6, Pdensi_DN21067_c1_g1, Pdensi_DN23377_c0_g3d548222, Pdensi_DN23531_c2_g5, Pdensi_DN23706_c0_g6, Pdensi_DN24854_c2_g5, Pdensi_DN38997_c0_g1d571459, Pdensi_GG_30989_c0_g1
GO:0016903	0.00159312673397162	0.999740221207774	6	91	oxidoreductase activity, acting on the aldehyde or oxo group of donors	MF	0.0963880913627557	MF oxidoreductase activity, acting on the aldehyde or oxo group of donors	Pdensi_DN19519_c0_g5, Pdensi_DN19811_c0_g1d15904, Pdensi_DN23864_c1_g1d70605, Pdensi_DN24773_c0_g1d555703, Pdensi_DN37673_c2_g6, Pdensi_GG_30920_c0_g1
GO:0009535	0.00167089061653216	0.999475040260292	12	312	chloroplast thylakoid membrane	CC	0.100106724645112	CC chloroplast thylakoid membrane	Pdensi_DN17972_c1_g3, Pdensi_DN19353_c2_g1, Pdensi_DN20315_c0_g1d412031, Pdensi_DN20964_c0_g5, Pdensi_DN24735_c1_g6, Pdensi_DN24971_c0_g1d136323, Pdensi_DN25152_c0_g4, Pdensi_DN26700_c2_g3, Pdensi_DN35567_c0_g2, Pdensi_DN37334_c0_g1d377119, Pdensi_GG_32233_c0_g1, Pdensi_GG_4969_c0_g1
GO:0055035	0.00167089061653216	0.999475040260292	12	312	plastid thylakoid membrane	CC	0.100106724645112	CC plastid thylakoid membrane	Pdensi_DN17972_c1_g3, Pdensi_DN19353_c2_g1, Pdensi_DN20315_c0_g1d412031, Pdensi_DN20964_c0_g5, Pdensi_DN24735_c1_g6, Pdensi_DN24971_c0_g1d136323, Pdensi_DN25152_c0_g4, Pdensi_DN26700_c2_g3, Pdensi_DN35567_c0_g2, Pdensi_DN37334_c0_g1d377119, Pdensi_GG_32233_c0_g1, Pdensi_GG_4969_c0_g1
GO:0005975	0.00169541262112733	0.999201345548076	25	970	carbohydrate metabolic process	BP	0.101082804915951	BP carbohydrate metabolic process	Pdensi_DN12819_c0_g1d460270, Pdensi_DN13671_c0_g1, Pdensi_DN14923_c1_g7, Pdensi_DN15418_c0_g2d466840, Pdensi_DN17377_c0_g1, Pdensi_DN18423_c1_g1, Pdensi_DN19018_c0_g1d356574, Pdensi_DN20250_c0_g5, Pdensi_DN20315_c0_g1d412031, Pdensi_DN20706_c1_g6, Pdensi_DN20784_c0_g1, Pdensi_DN20964_c0_g5, Pdensi_DN21024_c2_g3, Pdensi_DN23914_c0_g1d497570, Pdensi_DN24334_c0_g1d133196, Pdensi_DN24770_c0_g1d498397…
GO:0098655	0.00173065716005196	0.999608172089211	8	166	cation transmembrane transport	BP	0.102685658163083	BP cation transmembrane transport	Pdensi_DN17972_c1_g3, Pdensi_DN20315_c0_g1d412031, Pdensi_DN24649_c0_g4, Pdensi_DN24971_c0_g1d136323, Pdensi_DN39970_c2_g4, Pdensi_DN96232_c0_g1, Pdensi_GG_32233_c0_g1, Pdensi_GG_4969_c0_g1
GO:0006812	0.00175487614768468	0.999413920428913	13	374	cation transport	BP	0.103622061758958	BP cation transport	Pdensi_DN11991_c0_g2, Pdensi_DN12428_c0_g1, Pdensi_DN17972_c1_g3, Pdensi_DN18869_c0_g1d532751, Pdensi_DN20315_c0_g1d412031, Pdensi_DN24649_c0_g4, Pdensi_DN24971_c0_g1d136323, Pdensi_DN25853_c0_g1d139439, Pdensi_DN39970_c2_g4, Pdensi_DN8771_c0_g1d47884, Pdensi_DN96232_c0_g1, Pdensi_GG_32233_c0_g1, Pdensi_GG_4969_c0_g1
GO:0012511	0.00176794994445715	0.999976054657543	2	5	monolayer-surrounded lipid storage body	CC	0.103894551281448	CC monolayer-surrounded lipid storage body	Pdensi_DN23377_c0_g3d548222, Pdensi_DN9752_c0_g1d454312
GO:0046872	0.00178859071698908	0.998771330252948	94	5091	metal ion binding	MF	0.104607005647904	MF metal ion binding	Pdensi_DN10232_c0_g1, Pdensi_DN10290_c0_g1d4636, Pdensi_DN10697_c0_g1d49317, Pdensi_DN11042_c0_g1d104080, Pdensi_DN11137_c0_g1, Pdensi_DN12428_c0_g1, Pdensi_DN12936_c0_g1d6825, Pdensi_DN12981_c0_g2, Pdensi_DN14043_c1_g1d523607, Pdensi_DN14653_c0_g1d108253, Pdensi_DN15641_c0_g1d526142, Pdensi_DN15715_c0_g1d277050, Pdensi_DN16262_c0_g1, Pdensi_DN16662_c0_g2d111553, Pdensi_DN17557_c1_g1d474536, Pden…
GO:0045935	0.0018026760434875	0.999339404378201	15	475	positive regulation of nucleobase-containing compound metabolic process	BP	0.104931124010017	BP positive regulation of nucleobase-containing compound metabolic process	Pdensi_DN11137_c0_g1, Pdensi_DN12202_c0_g1d389479, Pdensi_DN13570_c0_g1d340125, Pdensi_DN14577_c1_g1, Pdensi_DN14863_c0_g1d342967, Pdensi_DN18057_c0_g3, Pdensi_DN19025_c1_g4, Pdensi_DN20468_c2_g3, Pdensi_DN21067_c1_g1, Pdensi_DN23629_c0_g4, Pdensi_DN24610_c0_g1, Pdensi_DN25015_c0_g3, Pdensi_DN26605_c1_g1, Pdensi_DN34641_c1_g2, Pdensi_DN38997_c0_g1d571459
GO:0009646	0.00181753879800274	0.999831382999011	4	38	response to absence of light	BP	0.105297224137121	BP response to absence of light	Pdensi_DN11991_c0_g2, Pdensi_DN19790_c0_g1d535027, Pdensi_DN24084_c1_g6, Pdensi_DN25853_c0_g1d139439
GO:0009199	0.00183129313363336	0.999634191883312	7	128	ribonucleoside triphosphate metabolic process	BP	0.105595973085845	BP ribonucleoside triphosphate metabolic process	Pdensi_DN17972_c1_g3, Pdensi_DN20315_c0_g1d412031, Pdensi_DN24649_c0_g4, Pdensi_DN24971_c0_g1d136323, Pdensi_DN96232_c0_g1, Pdensi_GG_32233_c0_g1, Pdensi_GG_4969_c0_g1
GO:0004601	0.00187752948142927	0.999623819391036	7	122	peroxidase activity	MF	0.107756154630441	MF peroxidase activity	Pdensi_DN10697_c0_g1d49317, Pdensi_DN19569_c0_g6, Pdensi_DN19798_c0_g2, Pdensi_DN26695_c0_g4, Pdensi_DN33925_c0_g1d313047, Pdensi_DN9202_c0_g1d453502, Pdensi_GG_35684_c0_g1
GO:0031328	0.00188790876903904	0.999278483490294	16	522	positive regulation of cellular biosynthetic process	BP	0.107818753950615	BP positive regulation of cellular biosynthetic process	Pdensi_DN11137_c0_g1, Pdensi_DN12202_c0_g1d389479, Pdensi_DN13570_c0_g1d340125, Pdensi_DN14577_c1_g1, Pdensi_DN14863_c0_g1d342967, Pdensi_DN18057_c0_g3, Pdensi_DN19025_c1_g4, Pdensi_DN20468_c2_g3, Pdensi_DN20631_c2_g1, Pdensi_DN21067_c1_g1, Pdensi_DN23629_c0_g4, Pdensi_DN24610_c0_g1, Pdensi_DN25015_c0_g3, Pdensi_DN26605_c1_g1, Pdensi_DN34641_c1_g2, Pdensi_DN38997_c0_g1d571459
GO:0120091	0.00189849893755746	0.999901563843916	3	17	jasmonic acid hydrolase	MF	0.107818753950615	MF jasmonic acid hydrolase	Pdensi_DN16262_c0_g1, Pdensi_DN22574_c0_g1, Pdensi_DN24374_c1_g3
GO:0009737	0.00190707691991514	0.999390871509082	12	328	response to abscisic acid	BP	0.107818753950615	BP response to abscisic acid	Pdensi_DN11991_c0_g2, Pdensi_DN14492_c3_g2, Pdensi_DN16057_c0_g1d183538, Pdensi_DN23377_c0_g3d548222, Pdensi_DN23531_c2_g5, Pdensi_DN25853_c0_g1d139439, Pdensi_DN31641_c0_g1d235104, Pdensi_DN35162_c0_g1, Pdensi_DN38997_c0_g1d571459, Pdensi_GG_30989_c0_g1, Pdensi_GG_37606_c0_g1, Pdensi_GG_93610_c0_g1
GO:2001293	0.00191373460032846	0.999970646694487	2	6	malonyl-CoA metabolic process	BP	0.107818753950615	BP malonyl-CoA metabolic process	Pdensi_DN20315_c0_g1d412031, Pdensi_DN4372_c0_g1d327507
GO:2000652	0.00196304078143992	0.999896200124134	3	18	regulation of secondary cell wall biogenesis	BP	0.110000009362565	BP regulation of secondary cell wall biogenesis	Pdensi_DN14577_c1_g1, Pdensi_DN18057_c0_g3, Pdensi_DN21067_c1_g1
GO:0009891	0.00197036330074615	0.999243758826762	16	524	positive regulation of biosynthetic process	BP	0.110000009362565	BP positive regulation of biosynthetic process	Pdensi_DN11137_c0_g1, Pdensi_DN12202_c0_g1d389479, Pdensi_DN13570_c0_g1d340125, Pdensi_DN14577_c1_g1, Pdensi_DN14863_c0_g1d342967, Pdensi_DN18057_c0_g3, Pdensi_DN19025_c1_g4, Pdensi_DN20468_c2_g3, Pdensi_DN20631_c2_g1, Pdensi_DN21067_c1_g1, Pdensi_DN23629_c0_g4, Pdensi_DN24610_c0_g1, Pdensi_DN25015_c0_g3, Pdensi_DN26605_c1_g1, Pdensi_DN34641_c1_g2, Pdensi_DN38997_c0_g1d571459
GO:0034357	0.00205017642515116	0.999339677781973	12	321	photosynthetic membrane	CC	0.113352508793122	CC photosynthetic membrane	Pdensi_DN17972_c1_g3, Pdensi_DN19353_c2_g1, Pdensi_DN20315_c0_g1d412031, Pdensi_DN20964_c0_g5, Pdensi_DN24735_c1_g6, Pdensi_DN24971_c0_g1d136323, Pdensi_DN25152_c0_g4, Pdensi_DN26700_c2_g3, Pdensi_DN35567_c0_g2, Pdensi_DN37334_c0_g1d377119, Pdensi_GG_32233_c0_g1, Pdensi_GG_4969_c0_g1
GO:0042651	0.00205017642515116	0.999339677781973	12	321	thylakoid membrane	CC	0.113352508793122	CC thylakoid membrane	Pdensi_DN17972_c1_g3, Pdensi_DN19353_c2_g1, Pdensi_DN20315_c0_g1d412031, Pdensi_DN20964_c0_g5, Pdensi_DN24735_c1_g6, Pdensi_DN24971_c0_g1d136323, Pdensi_DN25152_c0_g4, Pdensi_DN26700_c2_g3, Pdensi_DN35567_c0_g2, Pdensi_DN37334_c0_g1d377119, Pdensi_GG_32233_c0_g1, Pdensi_GG_4969_c0_g1
GO:0055072	0.00206134884846092	0.999801040670348	4	41	iron ion homeostasis	BP	0.113352508793122	BP iron ion homeostasis	Pdensi_DN11137_c0_g1, Pdensi_DN11991_c0_g2, Pdensi_DN25853_c0_g1d139439, Pdensi_DN39970_c2_g4
GO:0015149	0.00206733121394393	0.999969670831552	2	5	hexose transmembrane transporter activity	MF	0.113352508793122	MF hexose transmembrane transporter activity	Pdensi_DN19790_c0_g1d535027, Pdensi_DN24084_c1_g6
GO:0009611	0.00208238975204409	0.999514319661856	8	168	response to wounding	BP	0.113670715264913	BP response to wounding	Pdensi_DN14492_c3_g2, Pdensi_DN18751_c0_g1d59633, Pdensi_DN19598_c4_g1, Pdensi_DN22686_c0_g3, Pdensi_DN34856_c0_g1d374976, Pdensi_DN35162_c0_g1, Pdensi_DN7319_c0_g1d101610, Pdensi_GG_73180_c0_g1
GO:0009908	0.00212502715225712	0.999447141919261	9	221	flower development	BP	0.115484882672663	BP flower development	Pdensi_DN17532_c0_g1d113246, Pdensi_DN18334_c0_g1d114947, Pdensi_DN18751_c0_g1d59633, Pdensi_DN18888_c0_g1d405534, Pdensi_DN19038_c1_g6, Pdensi_DN20468_c2_g3, Pdensi_DN24610_c0_g1, Pdensi_DN25015_c0_g3, Pdensi_DN6880_c0_g1d450628
GO:0009055	0.00216429893948023	0.999554765156645	7	128	electron transfer activity	MF	0.117100967289411	MF electron transfer activity	Pdensi_DN15641_c0_g1d526142, Pdensi_DN19353_c2_g1, Pdensi_DN20315_c0_g1d412031, Pdensi_DN24735_c1_g6, Pdensi_DN25152_c0_g4, Pdensi_DN26700_c2_g3, Pdensi_DN40307_c0_g1
GO:0052325	0.00221121975897596	0.999782760456465	4	40	cell wall pectin biosynthetic process	BP	0.119114917016415	BP cell wall pectin biosynthetic process	Pdensi_DN17377_c0_g1, Pdensi_DN20250_c0_g5, Pdensi_DN23914_c0_g1d497570, Pdensi_DN38678_c0_g1d510642
GO:0009809	0.00227360604847376	0.999601939068294	6	93	lignin biosynthetic process	BP	0.121940740119453	BP lignin biosynthetic process	Pdensi_DN14735_c0_g1, Pdensi_DN25054_c0_g2, Pdensi_DN37388_c0_g1d240449, Pdensi_DN37389_c0_g1d509567, Pdensi_DN39295_c0_g3, Pdensi_GG_93227_c0_g1
GO:0043169	0.00229920895896783	0.998406284266377	94	5134	cation binding	MF	0.122777758408882	MF cation binding	Pdensi_DN10232_c0_g1, Pdensi_DN10290_c0_g1d4636, Pdensi_DN10697_c0_g1d49317, Pdensi_DN11042_c0_g1d104080, Pdensi_DN11137_c0_g1, Pdensi_DN12428_c0_g1, Pdensi_DN12936_c0_g1d6825, Pdensi_DN12981_c0_g2, Pdensi_DN14043_c1_g1d523607, Pdensi_DN14653_c0_g1d108253, Pdensi_DN15641_c0_g1d526142, Pdensi_DN15715_c0_g1d277050, Pdensi_DN16262_c0_g1, Pdensi_DN16662_c0_g2d111553, Pdensi_DN17557_c1_g1d474536, Pden…
GO:0009314	0.00238723014020315	0.999035011817287	17	582	response to radiation	BP	0.126926236285607	BP response to radiation	Pdensi_DN11991_c0_g2, Pdensi_DN12647_c0_g2, Pdensi_DN16057_c0_g1d183538, Pdensi_DN16350_c0_g1d215185, Pdensi_DN18852_c0_g2d480517, Pdensi_DN18888_c0_g1d405534, Pdensi_DN19790_c0_g1d535027, Pdensi_DN20978_c0_g1, Pdensi_DN22301_c1_g4, Pdensi_DN23706_c0_g6, Pdensi_DN24084_c1_g6, Pdensi_DN24854_c2_g5, Pdensi_DN25853_c0_g1d139439, Pdensi_DN6880_c0_g1d450628, Pdensi_DN7371_c0_g1, Pdensi_DN8388_c0_g1d34…
GO:0000977	0.00250526535459259	0.999552330790352	6	96	RNA polymerase II regulatory region sequence-specific DNA binding	MF	0.132627883987527	MF RNA polymerase II regulatory region sequence-specific DNA binding	Pdensi_DN14863_c0_g1d342967, Pdensi_DN20468_c2_g3, Pdensi_DN23629_c0_g4, Pdensi_DN24610_c0_g1, Pdensi_DN25015_c0_g3, Pdensi_DN26605_c1_g1
GO:0072593	0.00251644673316017	0.999468083508407	7	130	reactive oxygen species metabolic process	BP	0.132648063419199	BP reactive oxygen species metabolic process	Pdensi_DN10697_c0_g1d49317, Pdensi_DN19569_c0_g6, Pdensi_DN19798_c0_g2, Pdensi_DN26695_c0_g4, Pdensi_DN33925_c0_g1d313047, Pdensi_DN9202_c0_g1d453502, Pdensi_GG_35684_c0_g1
GO:0009317	0.00261489720252486	0.999952954219826	2	6	acetyl-CoA carboxylase complex	CC	0.137248578809446	CC acetyl-CoA carboxylase complex	Pdensi_DN20315_c0_g1d412031, Pdensi_DN4372_c0_g1d327507
GO:0097305	0.0027272993137033	0.999089895505407	12	344	response to alcohol	BP	0.142539107110229	BP response to alcohol	Pdensi_DN11991_c0_g2, Pdensi_DN14492_c3_g2, Pdensi_DN16057_c0_g1d183538, Pdensi_DN23377_c0_g3d548222, Pdensi_DN23531_c2_g5, Pdensi_DN25853_c0_g1d139439, Pdensi_DN31641_c0_g1d235104, Pdensi_DN35162_c0_g1, Pdensi_DN38997_c0_g1d571459, Pdensi_GG_30989_c0_g1, Pdensi_GG_37606_c0_g1, Pdensi_GG_93610_c0_g1
GO:0051707	0.00278584801613743	0.998596032303631	27	1129	response to other organism	BP	0.144485701234216	BP response to other organism	Pdensi_DN11137_c0_g1, Pdensi_DN11970_c0_g1d5850, Pdensi_DN11991_c0_g2, Pdensi_DN13467_c0_g1d522696, Pdensi_DN13997_c0_g1d7810, Pdensi_DN15715_c0_g1d277050, Pdensi_DN16350_c0_g1d215185, Pdensi_DN18057_c0_g3, Pdensi_DN18751_c0_g1d59633, Pdensi_DN19018_c0_g1d356574, Pdensi_DN19290_c1_g3, Pdensi_DN19600_c0_g1d485629, Pdensi_DN19811_c0_g1d15904, Pdensi_DN20248_c0_g1, Pdensi_DN21067_c1_g1, Pdensi_DN223…
GO:0008324	0.00278807288654203	0.99901743833714	13	404	cation transmembrane transporter activity	MF	0.144485701234216	MF cation transmembrane transporter activity	Pdensi_DN11991_c0_g2, Pdensi_DN17972_c1_g3, Pdensi_DN20315_c0_g1d412031, Pdensi_DN23589_c3_g1, Pdensi_DN24001_c0_g2d225091, Pdensi_DN24649_c0_g4, Pdensi_DN24735_c1_g6, Pdensi_DN24971_c0_g1d136323, Pdensi_DN25853_c0_g1d139439, Pdensi_DN39970_c2_g4, Pdensi_DN96232_c0_g1, Pdensi_GG_32233_c0_g1, Pdensi_GG_4969_c0_g1
GO:1901575	0.00280925040393455	0.998449317736454	35	1556	organic substance catabolic process	BP	0.144595755119056	BP organic substance catabolic process	Pdensi_DN12819_c0_g1d460270, Pdensi_DN13422_c0_g1d391646, Pdensi_DN14043_c1_g1d523607, Pdensi_DN14895_c0_g1, Pdensi_DN15483_c1_g3, Pdensi_DN15715_c0_g1d277050, Pdensi_DN18670_c0_g1d532266, Pdensi_DN18710_c0_g1d217624, Pdensi_DN19018_c0_g1d356574, Pdensi_DN19084_c0_g1d481969, Pdensi_DN19175_c0_g1d286055, Pdensi_DN19828_c0_g2d535179, Pdensi_DN20631_c2_g1, Pdensi_DN20706_c1_g6, Pdensi_DN20784_c0_g1,…
GO:0009791	0.00281374250720196	0.998919561848447	15	499	post-embryonic development	BP	0.144595755119056	BP post-embryonic development	Pdensi_DN17532_c0_g1d113246, Pdensi_DN18334_c0_g1d114947, Pdensi_DN18751_c0_g1d59633, Pdensi_DN18888_c0_g1d405534, Pdensi_DN19038_c1_g6, Pdensi_DN19663_c0_g2d359591, Pdensi_DN20468_c2_g3, Pdensi_DN22801_c1_g1, Pdensi_DN24610_c0_g1, Pdensi_DN24770_c0_g1d498397, Pdensi_DN25015_c0_g3, Pdensi_DN26680_c0_g1d229530, Pdensi_DN42346_c0_g1d153836, Pdensi_DN6880_c0_g1d450628, Pdensi_GG_63925_c0_g1
GO:0001012	0.00287074138549525	0.999472313080727	6	99	RNA polymerase II regulatory region DNA binding	MF	0.146545478684244	MF RNA polymerase II regulatory region DNA binding	Pdensi_DN14863_c0_g1d342967, Pdensi_DN20468_c2_g3, Pdensi_DN23629_c0_g4, Pdensi_DN24610_c0_g1, Pdensi_DN25015_c0_g3, Pdensi_DN26605_c1_g1
GO:0009126	0.00288747808513166	0.999373323430765	7	140	purine nucleoside monophosphate metabolic process	BP	0.146545478684244	BP purine nucleoside monophosphate metabolic process	Pdensi_DN17972_c1_g3, Pdensi_DN20315_c0_g1d412031, Pdensi_DN24649_c0_g4, Pdensi_DN24971_c0_g1d136323, Pdensi_DN96232_c0_g1, Pdensi_GG_32233_c0_g1, Pdensi_GG_4969_c0_g1
GO:0009167	0.00288747808513166	0.999373323430765	7	140	purine ribonucleoside monophosphate metabolic process	BP	0.146545478684244	BP purine ribonucleoside monophosphate metabolic process	Pdensi_DN17972_c1_g3, Pdensi_DN20315_c0_g1d412031, Pdensi_DN24649_c0_g4, Pdensi_DN24971_c0_g1d136323, Pdensi_DN96232_c0_g1, Pdensi_GG_32233_c0_g1, Pdensi_GG_4969_c0_g1
GO:1901361	0.00296228255065754	0.999001469067693	12	344	organic cyclic compound catabolic process	BP	0.149723268671506	BP organic cyclic compound catabolic process	Pdensi_DN14043_c1_g1d523607, Pdensi_DN15715_c0_g1d277050, Pdensi_DN19175_c0_g1d286055, Pdensi_DN20631_c2_g1, Pdensi_DN20815_c1_g1, Pdensi_DN25987_c0_g1d559726, Pdensi_DN26139_c0_g1d559879, Pdensi_DN37388_c0_g1d240449, Pdensi_DN40201_c0_g1, Pdensi_GG_57820_c0_g1, Pdensi_GG_73180_c0_g1, Pdensi_GG_98775_c0_g1
GO:0098660	0.00303353041732932	0.999247007896789	8	182	inorganic ion transmembrane transport	BP	0.152695986006716	BP inorganic ion transmembrane transport	Pdensi_DN17972_c1_g3, Pdensi_DN20315_c0_g1d412031, Pdensi_DN24649_c0_g4, Pdensi_DN24971_c0_g1d136323, Pdensi_DN39970_c2_g4, Pdensi_DN96232_c0_g1, Pdensi_GG_32233_c0_g1, Pdensi_GG_4969_c0_g1
GO:0015672	0.003155428014197	0.999303728741946	7	144	monovalent inorganic cation transport	BP	0.158183538246398	BP monovalent inorganic cation transport	Pdensi_DN17972_c1_g3, Pdensi_DN20315_c0_g1d412031, Pdensi_DN24649_c0_g4, Pdensi_DN24971_c0_g1d136323, Pdensi_DN96232_c0_g1, Pdensi_GG_32233_c0_g1, Pdensi_GG_4969_c0_g1
GO:0016051	0.00325208886938156	0.998953232128595	11	314	carbohydrate biosynthetic process	BP	0.16172849227801	BP carbohydrate biosynthetic process	Pdensi_DN13671_c0_g1, Pdensi_DN17377_c0_g1, Pdensi_DN20250_c0_g5, Pdensi_DN20315_c0_g1d412031, Pdensi_DN20784_c0_g1, Pdensi_DN20964_c0_g5, Pdensi_DN23914_c0_g1d497570, Pdensi_DN35341_c0_g1d30996, Pdensi_DN38664_c1_g5, Pdensi_DN38678_c0_g1d510642, Pdensi_GG_75007_c0_g1
GO:0022414	0.00326508876533857	0.998251037007184	31	1402	reproductive process	BP	0.16172849227801	BP reproductive process	Pdensi_DN10531_c0_g1d455577, Pdensi_DN12202_c0_g1d389479, Pdensi_DN17532_c0_g1d113246, Pdensi_DN18334_c0_g1d114947, Pdensi_DN18670_c0_g1d532266, Pdensi_DN18751_c0_g1d59633, Pdensi_DN18842_c0_g1, Pdensi_DN18888_c0_g1d405534, Pdensi_DN19038_c1_g6, Pdensi_DN19290_c1_g3, Pdensi_DN19600_c0_g1d485629, Pdensi_DN19663_c0_g2d359591, Pdensi_DN20248_c0_g1, Pdensi_DN20250_c0_g5, Pdensi_DN20468_c2_g3, Pdensi_…
GO:0055076	0.00326564615575204	0.999503267233617	5	76	transition metal ion homeostasis	BP	0.16172849227801	BP transition metal ion homeostasis	Pdensi_DN11137_c0_g1, Pdensi_DN11991_c0_g2, Pdensi_DN23589_c3_g1, Pdensi_DN25853_c0_g1d139439, Pdensi_DN39970_c2_g4
GO:0045489	0.00335881053030904	0.999486261843415	5	74	pectin biosynthetic process	BP	0.165674341097412	BP pectin biosynthetic process	Pdensi_DN13671_c0_g1, Pdensi_DN17377_c0_g1, Pdensi_DN20250_c0_g5, Pdensi_DN23914_c0_g1d497570, Pdensi_DN38678_c0_g1d510642
GO:0090567	0.00345146732684884	0.99895327745078	10	275	reproductive shoot system development	BP	0.16956368683343	BP reproductive shoot system development	Pdensi_DN17532_c0_g1d113246, Pdensi_DN18334_c0_g1d114947, Pdensi_DN18751_c0_g1d59633, Pdensi_DN18888_c0_g1d405534, Pdensi_DN19038_c1_g6, Pdensi_DN20468_c2_g3, Pdensi_DN24610_c0_g1, Pdensi_DN25015_c0_g3, Pdensi_DN26680_c0_g1d229530, Pdensi_DN6880_c0_g1d450628
GO:0009152	0.00347271960926345	0.999221200685047	7	138	purine ribonucleotide biosynthetic process	BP	0.169928056736947	BP purine ribonucleotide biosynthetic process	Pdensi_DN17972_c1_g3, Pdensi_DN20315_c0_g1d412031, Pdensi_DN24649_c0_g4, Pdensi_DN24971_c0_g1d136323, Pdensi_DN96232_c0_g1, Pdensi_GG_32233_c0_g1, Pdensi_GG_4969_c0_g1
GO:0009607	0.00349312829018817	0.998186151353203	28	1199	response to biotic stimulus	BP	0.170248419286076	BP response to biotic stimulus	Pdensi_DN11137_c0_g1, Pdensi_DN11970_c0_g1d5850, Pdensi_DN11991_c0_g2, Pdensi_DN13467_c0_g1d522696, Pdensi_DN13997_c0_g1d7810, Pdensi_DN15715_c0_g1d277050, Pdensi_DN16350_c0_g1d215185, Pdensi_DN18057_c0_g3, Pdensi_DN18751_c0_g1d59633, Pdensi_DN19018_c0_g1d356574, Pdensi_DN19290_c1_g3, Pdensi_DN19600_c0_g1d485629, Pdensi_DN19811_c0_g1d15904, Pdensi_DN20248_c0_g1, Pdensi_DN21067_c1_g1, Pdensi_DN223…
GO:0044723	0.00351107692283745	0.998571025598046	16	560	NA	NA	0.1704468251632	none	Pdensi_DN13671_c0_g1, Pdensi_DN17377_c0_g1, Pdensi_DN19018_c0_g1d356574, Pdensi_DN20250_c0_g5, Pdensi_DN20315_c0_g1d412031, Pdensi_DN20784_c0_g1, Pdensi_DN20964_c0_g5, Pdensi_DN21024_c2_g3, Pdensi_DN23914_c0_g1d497570, Pdensi_DN24334_c0_g1d133196, Pdensi_DN35341_c0_g1d30996, Pdensi_DN37721_c1_g7, Pdensi_DN38664_c1_g5, Pdensi_DN38678_c0_g1d510642, Pdensi_DN96473_c0_g1, Pdensi_GG_75007_c0_g1
GO:0005507	0.00356211303989379	0.999197341315896	7	139	copper ion binding	MF	0.171782101507289	MF copper ion binding	Pdensi_DN14043_c1_g1d523607, Pdensi_DN19175_c0_g1d286055, Pdensi_DN20631_c2_g1, Pdensi_DN20815_c1_g1, Pdensi_DN37388_c0_g1d240449, Pdensi_DN40201_c0_g1, Pdensi_GG_57820_c0_g1
GO:0009521	0.00356655560042003	0.999447703439619	5	71	photosystem	CC	0.171782101507289	CC photosystem	Pdensi_DN19353_c2_g1, Pdensi_DN20315_c0_g1d412031, Pdensi_DN20964_c0_g5, Pdensi_DN25152_c0_g4, Pdensi_DN37334_c0_g1d377119
GO:0052546	0.00362308618247452	0.999588402432626	4	46	cell wall pectin metabolic process	BP	0.173823220676375	BP cell wall pectin metabolic process	Pdensi_DN17377_c0_g1, Pdensi_DN20250_c0_g5, Pdensi_DN23914_c0_g1d497570, Pdensi_DN38678_c0_g1d510642
GO:0015979	0.00373694085570276	0.999274026787124	6	106	photosynthesis	BP	0.178587967275258	BP photosynthesis	Pdensi_DN20315_c0_g1d412031, Pdensi_DN20964_c0_g5, Pdensi_DN24735_c1_g6, Pdensi_DN25152_c0_g4, Pdensi_DN26700_c2_g3, Pdensi_DN37334_c0_g1d377119
GO:0016628	0.00376778052530406	0.999408690933555	5	72	oxidoreductase activity, acting on the CH-CH group of donors, NAD or NADP as acceptor	MF	0.179028836845289	MF oxidoreductase activity, acting on the CH-CH group of donors, NAD or NADP as acceptor	Pdensi_DN19519_c0_g5, Pdensi_DN20248_c0_g1, Pdensi_DN21573_c1_g1, Pdensi_DN22636_c0_g1, Pdensi_DN26139_c0_g1d559879
GO:0009987	0.00377531906390895	0.997063454792941	201	12584	cellular process	BP	0.179028836845289	BP cellular process	Pdensi_DN10090_c0_g1d4523, Pdensi_DN10232_c0_g1, Pdensi_DN10531_c0_g1d455577, Pdensi_DN10692_c0_g1, Pdensi_DN10697_c0_g1d49317, Pdensi_DN11042_c0_g1d104080, Pdensi_DN11062_c0_g1d456534, Pdensi_DN11137_c0_g1, Pdensi_DN11623_c0_g1d520347, Pdensi_DN11672_c0_g1d210870, Pdensi_DN12202_c0_g1d389479, Pdensi_DN12416_c0_g1d337984, Pdensi_DN12629_c0_g1d459686, Pdensi_DN12647_c0_g2, Pdensi_DN12819_c0_g1d460…
GO:0010047	0.0038071979320576	0.999912333635769	2	7	fruit dehiscence	BP	0.179846173082813	BP fruit dehiscence	Pdensi_DN12202_c0_g1d389479, Pdensi_DN24770_c0_g1d498397
GO:0009141	0.00390018607889801	0.999105595594648	7	146	nucleoside triphosphate metabolic process	BP	0.183374140593562	BP nucleoside triphosphate metabolic process	Pdensi_DN17972_c1_g3, Pdensi_DN20315_c0_g1d412031, Pdensi_DN24649_c0_g4, Pdensi_DN24971_c0_g1d136323, Pdensi_DN96232_c0_g1, Pdensi_GG_32233_c0_g1, Pdensi_GG_4969_c0_g1
GO:0043207	0.00391174278094068	0.997978548439184	27	1157	response to external biotic stimulus	BP	0.183374140593562	BP response to external biotic stimulus	Pdensi_DN11137_c0_g1, Pdensi_DN11970_c0_g1d5850, Pdensi_DN11991_c0_g2, Pdensi_DN13467_c0_g1d522696, Pdensi_DN13997_c0_g1d7810, Pdensi_DN15715_c0_g1d277050, Pdensi_DN16350_c0_g1d215185, Pdensi_DN18057_c0_g3, Pdensi_DN18751_c0_g1d59633, Pdensi_DN19018_c0_g1d356574, Pdensi_DN19290_c1_g3, Pdensi_DN19600_c0_g1d485629, Pdensi_DN19811_c0_g1d15904, Pdensi_DN20248_c0_g1, Pdensi_DN21067_c1_g1, Pdensi_DN223…
GO:0006164	0.00393200916334739	0.999097708866017	7	141	purine nucleotide biosynthetic process	BP	0.183623332867805	BP purine nucleotide biosynthetic process	Pdensi_DN17972_c1_g3, Pdensi_DN20315_c0_g1d412031, Pdensi_DN24649_c0_g4, Pdensi_DN24971_c0_g1d136323, Pdensi_DN96232_c0_g1, Pdensi_GG_32233_c0_g1, Pdensi_GG_4969_c0_g1
GO:0033178	0.00396827963582424	0.999721985339672	3	24	proton-transporting two-sector ATPase complex, catalytic domain	CC	0.184615191239368	CC proton-transporting two-sector ATPase complex, catalytic domain	Pdensi_DN20315_c0_g1d412031, Pdensi_DN24971_c0_g1d136323, Pdensi_DN96232_c0_g1
GO:0003989	0.00404632206712939	0.999900164009133	2	8	acetyl-CoA carboxylase activity	MF	0.18753557595654	MF acetyl-CoA carboxylase activity	Pdensi_DN20315_c0_g1d412031, Pdensi_DN4372_c0_g1d327507
GO:0010193	0.00457197193318607	0.999443768952584	4	49	response to ozone	BP	0.211101350689441	BP response to ozone	Pdensi_DN16057_c0_g1d183538, Pdensi_DN20248_c0_g1, Pdensi_DN22636_c0_g1, Pdensi_DN24633_c1_g1
GO:0044436	0.00479158000691468	0.998285006391804	12	355	thylakoid part	CC	0.220412680318075	CC thylakoid part	Pdensi_DN17972_c1_g3, Pdensi_DN19353_c2_g1, Pdensi_DN20315_c0_g1d412031, Pdensi_DN20964_c0_g5, Pdensi_DN24735_c1_g6, Pdensi_DN24971_c0_g1d136323, Pdensi_DN25152_c0_g4, Pdensi_DN26700_c2_g3, Pdensi_DN35567_c0_g2, Pdensi_DN37334_c0_g1d377119, Pdensi_GG_32233_c0_g1, Pdensi_GG_4969_c0_g1
GO:0044421	0.00493970408073778	0.998816323589987	7	152	extracellular region part	CC	0.225194309174822	CC extracellular region part	Pdensi_DN19290_c1_g3, Pdensi_DN19600_c0_g1d485629, Pdensi_DN19811_c0_g1d15904, Pdensi_DN23864_c1_g1d70605, Pdensi_DN40307_c0_g1, Pdensi_GG_30920_c0_g1, Pdensi_GG_93610_c0_g1
GO:0009922	0.00495399899349769	0.999864341686515	2	8	fatty acid elongase activity	MF	0.225194309174822	MF fatty acid elongase activity	Pdensi_DN12647_c0_g2, Pdensi_DN7371_c0_g1
GO:0009161	0.00498379987830133	0.998803471701201	7	154	ribonucleoside monophosphate metabolic process	BP	0.225194309174822	BP ribonucleoside monophosphate metabolic process	Pdensi_DN17972_c1_g3, Pdensi_DN20315_c0_g1d412031, Pdensi_DN24649_c0_g4, Pdensi_DN24971_c0_g1d136323, Pdensi_DN96232_c0_g1, Pdensi_GG_32233_c0_g1, Pdensi_GG_4969_c0_g1
GO:0048856	0.00500016487801091	0.997186617705173	33	1561	anatomical structure development	BP	0.225194309174822	BP anatomical structure development	Pdensi_DN10531_c0_g1d455577, Pdensi_DN12416_c0_g1d337984, Pdensi_DN12936_c0_g1d6825, Pdensi_DN14895_c0_g1, Pdensi_DN17532_c0_g1d113246, Pdensi_DN18334_c0_g1d114947, Pdensi_DN18751_c0_g1d59633, Pdensi_DN18888_c0_g1d405534, Pdensi_DN19038_c1_g6, Pdensi_DN19290_c1_g3, Pdensi_DN19600_c0_g1d485629, Pdensi_DN19663_c0_g2d359591, Pdensi_DN20248_c0_g1, Pdensi_DN20250_c0_g5, Pdensi_DN20468_c2_g3, Pdensi_DN…
GO:0043231	0.00500163047422397	0.996211059581415	145	8812	intracellular membrane-bounded organelle	CC	0.225194309174822	CC intracellular membrane-bounded organelle	Pdensi_DN10290_c0_g1d4636, Pdensi_DN10692_c0_g1, Pdensi_DN11042_c0_g1d104080, Pdensi_DN11137_c0_g1, Pdensi_DN11623_c0_g1d520347, Pdensi_DN11991_c0_g2, Pdensi_DN12202_c0_g1d389479, Pdensi_DN12428_c0_g1, Pdensi_DN12647_c0_g2, Pdensi_DN12936_c0_g1d6825, Pdensi_DN12981_c0_g2, Pdensi_DN13570_c0_g1d340125, Pdensi_DN13671_c0_g1, Pdensi_DN13806_c0_g1, Pdensi_DN13997_c0_g1d7810, Pdensi_DN14176_c0_g1d10753…
GO:0007275	0.00500554033583508	0.997707574009818	19	745	multicellular organism development	BP	0.225194309174822	BP multicellular organism development	Pdensi_DN10531_c0_g1d455577, Pdensi_DN12416_c0_g1d337984, Pdensi_DN12936_c0_g1d6825, Pdensi_DN18751_c0_g1d59633, Pdensi_DN19290_c1_g3, Pdensi_DN19600_c0_g1d485629, Pdensi_DN20250_c0_g5, Pdensi_DN20468_c2_g3, Pdensi_DN24610_c0_g1, Pdensi_DN25015_c0_g3, Pdensi_DN25233_c0_g1d74016, Pdensi_DN26680_c0_g1d229530, Pdensi_DN34934_c0_g2, Pdensi_DN5005_c0_g1, Pdensi_DN7129_c0_g1d329828, Pdensi_DN8217_c0_g1…
GO:0031408	0.00503658079376406	0.99936966953207	4	50	oxylipin biosynthetic process	BP	0.225430393030173	BP oxylipin biosynthetic process	Pdensi_DN20248_c0_g1, Pdensi_DN22547_c0_g1d20905, Pdensi_DN22636_c0_g1, Pdensi_DN26360_c0_g1d560098
GO:2000306	0.00504749699424342	0.999860441771948	2	8	positive regulation of photomorphogenesis	BP	0.225430393030173	BP positive regulation of photomorphogenesis	Pdensi_DN13570_c0_g1d340125, Pdensi_DN34641_c1_g2
GO:0016884	0.0050673222683743	0.99960978256029	3	26	carbon-nitrogen ligase activity, with glutamine as amido-N-donor	MF	0.225495840942656	MF carbon-nitrogen ligase activity, with glutamine as amido-N-donor	Pdensi_DN20576_c0_g2, Pdensi_DN21762_c0_g1d420144, Pdensi_DN40178_c2_g1
GO:0009555	0.00526197827340746	0.998899530870816	6	122	pollen development	BP	0.233312697306825	BP pollen development	Pdensi_DN10531_c0_g1d455577, Pdensi_DN18751_c0_g1d59633, Pdensi_DN19290_c1_g3, Pdensi_DN19600_c0_g1d485629, Pdensi_DN20250_c0_g5, Pdensi_DN25233_c0_g1d74016
GO:1901348	0.00547839940543229	0.999841983871601	2	8	positive regulation of secondary cell wall biogenesis	BP	0.241167388879998	BP positive regulation of secondary cell wall biogenesis	Pdensi_DN18057_c0_g3, Pdensi_DN21067_c1_g1
GO:1903340	0.00547839940543229	0.999841983871601	2	8	positive regulation of cell wall organization or biogenesis	BP	0.241167388879998	BP positive regulation of cell wall organization or biogenesis	Pdensi_DN18057_c0_g3, Pdensi_DN21067_c1_g1
GO:0019439	0.00586650164057633	0.997957048548236	11	328	aromatic compound catabolic process	BP	0.257329904105566	BP aromatic compound catabolic process	Pdensi_DN14043_c1_g1d523607, Pdensi_DN15715_c0_g1d277050, Pdensi_DN19175_c0_g1d286055, Pdensi_DN20631_c2_g1, Pdensi_DN20815_c1_g1, Pdensi_DN25987_c0_g1d559726, Pdensi_DN37388_c0_g1d240449, Pdensi_DN40201_c0_g1, Pdensi_GG_57820_c0_g1, Pdensi_GG_73180_c0_g1, Pdensi_GG_98775_c0_g1
GO:0004144	0.00590151560718972	0.999519929818699	3	26	diacylglycerol O-acyltransferase activity	MF	0.257902251395203	MF diacylglycerol O-acyltransferase activity	Pdensi_DN21349_c1_g6, Pdensi_DN24334_c0_g1d133196, Pdensi_GG_121614_c0_g1
GO:1903338	0.00592154656354399	0.999513572343324	3	29	regulation of cell wall organization or biogenesis	BP	0.257902251395203	BP regulation of cell wall organization or biogenesis	Pdensi_DN14577_c1_g1, Pdensi_DN18057_c0_g3, Pdensi_DN21067_c1_g1
GO:0010623	0.00597750988181947	0.999814551432011	2	9	programmed cell death involved in cell development	BP	0.259419704482356	BP programmed cell death involved in cell development	Pdensi_DN19290_c1_g3, Pdensi_DN19600_c0_g1d485629
GO:0042594	0.0060042388122623	0.998709870921034	6	121	response to starvation	BP	0.259662186944386	BP response to starvation	Pdensi_DN19790_c0_g1d535027, Pdensi_DN22091_c1_g1, Pdensi_DN22801_c1_g1, Pdensi_DN24084_c1_g6, Pdensi_GG_63925_c0_g1, Pdensi_GG_73180_c0_g1
GO:0019685	0.00604697361954606	0.999500815303105	3	28	photosynthesis, dark reaction	BP	0.26059273682549	BP photosynthesis, dark reaction	Pdensi_DN20315_c0_g1d412031, Pdensi_DN20964_c0_g5, Pdensi_DN35341_c0_g1d30996
GO:0009924	0.00635761234519474	0.999796366702479	2	9	octadecanal decarbonylase activity	MF	0.27021124999747	MF octadecanal decarbonylase activity	Pdensi_GG_37606_c0_g1, Pdensi_GG_93610_c0_g1
GO:0071771	0.00635761234519474	0.999796366702479	2	9	aldehyde decarbonylase activity	MF	0.27021124999747	MF aldehyde decarbonylase activity	Pdensi_GG_37606_c0_g1, Pdensi_GG_93610_c0_g1
GO:1990465	0.00635761234519474	0.999796366702479	2	9	aldehyde oxygenase (deformylating) activity	MF	0.27021124999747	MF aldehyde oxygenase (deformylating) activity	Pdensi_GG_37606_c0_g1, Pdensi_GG_93610_c0_g1
GO:0016829	0.00635817059512041	0.997528869288519	13	419	lyase activity	MF	0.27021124999747	MF lyase activity	Pdensi_DN10692_c0_g1, Pdensi_DN14572_c0_g2d180081, Pdensi_DN19094_c0_g3, Pdensi_DN20315_c0_g1d412031, Pdensi_DN24478_c0_g1d133775, Pdensi_DN24770_c3_g1d555930, Pdensi_DN26680_c0_g1d229530, Pdensi_DN35341_c0_g1d30996, Pdensi_DN35567_c0_g2, Pdensi_DN96473_c0_g1, Pdensi_GG_145839_c2_g1, Pdensi_GG_37606_c0_g1, Pdensi_GG_93610_c0_g1
GO:0006355	0.00653593257484285	0.996325787863009	31	1454	regulation of transcription, DNA-templated	BP	0.276808013393862	BP regulation of transcription, DNA-templated	Pdensi_DN10290_c0_g1d4636, Pdensi_DN11137_c0_g1, Pdensi_DN12202_c0_g1d389479, Pdensi_DN12936_c0_g1d6825, Pdensi_DN13570_c0_g1d340125, Pdensi_DN14577_c1_g1, Pdensi_DN14863_c0_g1d342967, Pdensi_DN16905_c1_g1, Pdensi_DN17685_c1_g1, Pdensi_DN18057_c0_g3, Pdensi_DN18891_c0_g2, Pdensi_DN19025_c1_g4, Pdensi_DN20468_c2_g3, Pdensi_DN21067_c1_g1, Pdensi_DN21343_c1_g1d18680, Pdensi_DN21736_c0_g4, Pdensi_DN2…
GO:1903506	0.00660307003665887	0.99628533318143	31	1455	regulation of nucleic acid-templated transcription	BP	0.277330108499047	BP regulation of nucleic acid-templated transcription	Pdensi_DN10290_c0_g1d4636, Pdensi_DN11137_c0_g1, Pdensi_DN12202_c0_g1d389479, Pdensi_DN12936_c0_g1d6825, Pdensi_DN13570_c0_g1d340125, Pdensi_DN14577_c1_g1, Pdensi_DN14863_c0_g1d342967, Pdensi_DN16905_c1_g1, Pdensi_DN17685_c1_g1, Pdensi_DN18057_c0_g3, Pdensi_DN18891_c0_g2, Pdensi_DN19025_c1_g4, Pdensi_DN20468_c2_g3, Pdensi_DN21067_c1_g1, Pdensi_DN21343_c1_g1d18680, Pdensi_DN21736_c0_g4, Pdensi_DN2…
GO:2001141	0.00660307003665887	0.99628533318143	31	1455	regulation of RNA biosynthetic process	BP	0.277330108499047	BP regulation of RNA biosynthetic process	Pdensi_DN10290_c0_g1d4636, Pdensi_DN11137_c0_g1, Pdensi_DN12202_c0_g1d389479, Pdensi_DN12936_c0_g1d6825, Pdensi_DN13570_c0_g1d340125, Pdensi_DN14577_c1_g1, Pdensi_DN14863_c0_g1d342967, Pdensi_DN16905_c1_g1, Pdensi_DN17685_c1_g1, Pdensi_DN18057_c0_g3, Pdensi_DN18891_c0_g2, Pdensi_DN19025_c1_g4, Pdensi_DN20468_c2_g3, Pdensi_DN21067_c1_g1, Pdensi_DN21343_c1_g1d18680, Pdensi_DN21736_c0_g4, Pdensi_DN2…
GO:0045944	0.0066226791731662	0.99832216629828	7	164	positive regulation of transcription by RNA polymerase II	BP	0.277330108499047	BP positive regulation of transcription by RNA polymerase II	Pdensi_DN11137_c0_g1, Pdensi_DN14863_c0_g1d342967, Pdensi_DN20468_c2_g3, Pdensi_DN23629_c0_g4, Pdensi_DN24610_c0_g1, Pdensi_DN25015_c0_g3, Pdensi_DN26605_c1_g1
GO:0009123	0.00663858100461812	0.998317799858324	7	162	nucleoside monophosphate metabolic process	BP	0.277330108499047	BP nucleoside monophosphate metabolic process	Pdensi_DN17972_c1_g3, Pdensi_DN20315_c0_g1d412031, Pdensi_DN24649_c0_g4, Pdensi_DN24971_c0_g1d136323, Pdensi_DN96232_c0_g1, Pdensi_GG_32233_c0_g1, Pdensi_GG_4969_c0_g1
GO:0016820	0.00668496388661633	0.998103251005116	8	213	NA	NA	0.277380832619668	none	Pdensi_DN17972_c1_g3, Pdensi_DN20315_c0_g1d412031, Pdensi_DN23705_c0_g1d304118, Pdensi_DN24971_c0_g1d136323, Pdensi_DN39887_c0_g3, Pdensi_DN96232_c0_g1, Pdensi_GG_32233_c0_g1, Pdensi_GG_4969_c0_g1
GO:0042626	0.00668496388661633	0.998103251005116	8	213	ATPase activity, coupled to transmembrane movement of substances	MF	0.277380832619668	MF ATPase activity, coupled to transmembrane movement of substances	Pdensi_DN17972_c1_g3, Pdensi_DN20315_c0_g1d412031, Pdensi_DN23705_c0_g1d304118, Pdensi_DN24971_c0_g1d136323, Pdensi_DN39887_c0_g3, Pdensi_DN96232_c0_g1, Pdensi_GG_32233_c0_g1, Pdensi_GG_4969_c0_g1
GO:0016627	0.00673394152203975	0.998518802392723	6	119	oxidoreductase activity, acting on the CH-CH group of donors	MF	0.278472288800311	MF oxidoreductase activity, acting on the CH-CH group of donors	Pdensi_DN19519_c0_g5, Pdensi_DN20248_c0_g1, Pdensi_DN20964_c0_g5, Pdensi_DN21573_c1_g1, Pdensi_DN22636_c0_g1, Pdensi_DN26139_c0_g1d559879
GO:0009260	0.00676681559305557	0.99828029254146	7	157	ribonucleotide biosynthetic process	BP	0.278892715147344	BP ribonucleotide biosynthetic process	Pdensi_DN17972_c1_g3, Pdensi_DN20315_c0_g1d412031, Pdensi_DN24649_c0_g4, Pdensi_DN24971_c0_g1d136323, Pdensi_DN96232_c0_g1, Pdensi_GG_32233_c0_g1, Pdensi_GG_4969_c0_g1
GO:0016421	0.00694575700710212	0.999762061188545	2	10	CoA carboxylase activity	MF	0.284359291870761	MF CoA carboxylase activity	Pdensi_DN20315_c0_g1d412031, Pdensi_DN4372_c0_g1d327507
GO:0016885	0.00694575700710212	0.999762061188545	2	10	ligase activity, forming carbon-carbon bonds	MF	0.284359291870761	MF ligase activity, forming carbon-carbon bonds	Pdensi_DN20315_c0_g1d412031, Pdensi_DN4372_c0_g1d327507
GO:0034219	0.00703917280675034	0.999762320410341	2	9	carbohydrate transmembrane transport	BP	0.287226313662816	BP carbohydrate transmembrane transport	Pdensi_DN19790_c0_g1d535027, Pdensi_DN24084_c1_g6
GO:0016209	0.00743352961667353	0.998077174869242	7	158	antioxidant activity	MF	0.30165923064611	MF antioxidant activity	Pdensi_DN10697_c0_g1d49317, Pdensi_DN19569_c0_g6, Pdensi_DN19798_c0_g2, Pdensi_DN26695_c0_g4, Pdensi_DN33925_c0_g1d313047, Pdensi_DN9202_c0_g1d453502, Pdensi_GG_35684_c0_g1
GO:0046915	0.00744200837695582	0.998950902857285	4	60	transition metal ion transmembrane transporter activity	MF	0.30165923064611	MF transition metal ion transmembrane transporter activity	Pdensi_DN11991_c0_g2, Pdensi_DN23589_c3_g1, Pdensi_DN25853_c0_g1d139439, Pdensi_DN39970_c2_g4
GO:0015977	0.00750705826386213	0.999732257503512	2	10	carbon fixation	BP	0.302786029431185	BP carbon fixation	Pdensi_DN20315_c0_g1d412031, Pdensi_DN35341_c0_g1d30996
GO:0046390	0.00751911243905808	0.998050365521051	7	160	ribose phosphate biosynthetic process	BP	0.302786029431185	BP ribose phosphate biosynthetic process	Pdensi_DN17972_c1_g3, Pdensi_DN20315_c0_g1d412031, Pdensi_DN24649_c0_g4, Pdensi_DN24971_c0_g1d136323, Pdensi_DN96232_c0_g1, Pdensi_GG_32233_c0_g1, Pdensi_GG_4969_c0_g1
GO:0006805	0.00758141329831553	0.999318994132052	3	29	xenobiotic metabolic process	BP	0.303450603124068	BP xenobiotic metabolic process	Pdensi_DN14735_c0_g1, Pdensi_DN24770_c3_g1d555930, Pdensi_DN37389_c0_g1d509567
GO:0009860	0.00758502973123993	0.998924197212869	4	61	pollen tube growth	BP	0.303450603124068	BP pollen tube growth	Pdensi_DN10531_c0_g1d455577, Pdensi_DN18842_c0_g1, Pdensi_DN20250_c0_g5, Pdensi_GG_72957_c0_g1
GO:0043227	0.00763315325453003	0.994135105065044	146	9004	membrane-bounded organelle	CC	0.304384377506941	CC membrane-bounded organelle	Pdensi_DN10290_c0_g1d4636, Pdensi_DN10692_c0_g1, Pdensi_DN11042_c0_g1d104080, Pdensi_DN11137_c0_g1, Pdensi_DN11623_c0_g1d520347, Pdensi_DN11991_c0_g2, Pdensi_DN12202_c0_g1d389479, Pdensi_DN12428_c0_g1, Pdensi_DN12647_c0_g2, Pdensi_DN12936_c0_g1d6825, Pdensi_DN12981_c0_g2, Pdensi_DN13570_c0_g1d340125, Pdensi_DN13671_c0_g1, Pdensi_DN13806_c0_g1, Pdensi_DN13997_c0_g1d7810, Pdensi_DN14176_c0_g1d10753…
GO:0009694	0.00772121638282248	0.998902316714659	4	57	jasmonic acid metabolic process	BP	0.30689961040073	BP jasmonic acid metabolic process	Pdensi_DN20248_c0_g1, Pdensi_DN22636_c0_g1, Pdensi_DN34856_c0_g1d374976, Pdensi_DN38537_c0_g1
GO:0009750	0.00784786607788666	0.999713575690084	2	10	response to fructose	BP	0.310927390866465	BP response to fructose	Pdensi_DN19790_c0_g1d535027, Pdensi_DN24084_c1_g6
GO:0006097	0.00790951981154177	0.999710149680728	2	10	glyoxylate cycle	BP	0.312362451206932	BP glyoxylate cycle	Pdensi_DN21024_c2_g3, Pdensi_DN96473_c0_g1
GO:0048367	0.00797547144748124	0.997269364473649	10	310	shoot system development	BP	0.313869902755978	BP shoot system development	Pdensi_DN17532_c0_g1d113246, Pdensi_DN18334_c0_g1d114947, Pdensi_DN18751_c0_g1d59633, Pdensi_DN18888_c0_g1d405534, Pdensi_DN19038_c1_g6, Pdensi_DN20468_c2_g3, Pdensi_DN24610_c0_g1, Pdensi_DN25015_c0_g3, Pdensi_DN26680_c0_g1d229530, Pdensi_DN6880_c0_g1d450628
GO:0006811	0.00800258844624643	0.996346703827237	17	659	ion transport	BP	0.313869902755978	BP ion transport	Pdensi_DN11991_c0_g2, Pdensi_DN12428_c0_g1, Pdensi_DN16057_c0_g1d183538, Pdensi_DN17972_c1_g3, Pdensi_DN18031_c0_g1, Pdensi_DN18869_c0_g1d532751, Pdensi_DN20162_c0_g1d289394, Pdensi_DN20315_c0_g1d412031, Pdensi_DN22185_c0_g2d222254, Pdensi_DN24649_c0_g4, Pdensi_DN24971_c0_g1d136323, Pdensi_DN25853_c0_g1d139439, Pdensi_DN39970_c2_g4, Pdensi_DN8771_c0_g1d47884, Pdensi_DN96232_c0_g1, Pdensi_GG_32233…
GO:0051252	0.00802435673875404	0.99537794859109	32	1541	regulation of RNA metabolic process	BP	0.313869902755978	BP regulation of RNA metabolic process	Pdensi_DN10290_c0_g1d4636, Pdensi_DN11137_c0_g1, Pdensi_DN12202_c0_g1d389479, Pdensi_DN12416_c0_g1d337984, Pdensi_DN12936_c0_g1d6825, Pdensi_DN13570_c0_g1d340125, Pdensi_DN14577_c1_g1, Pdensi_DN14863_c0_g1d342967, Pdensi_DN16905_c1_g1, Pdensi_DN17685_c1_g1, Pdensi_DN18057_c0_g3, Pdensi_DN18891_c0_g2, Pdensi_DN19025_c1_g4, Pdensi_DN20468_c2_g3, Pdensi_DN21067_c1_g1, Pdensi_DN21343_c1_g1d18680, Pde…
GO:0009889	0.0081247440259368	0.995155602458708	36	1788	regulation of biosynthetic process	BP	0.316553544062356	BP regulation of biosynthetic process	Pdensi_DN10290_c0_g1d4636, Pdensi_DN11137_c0_g1, Pdensi_DN12202_c0_g1d389479, Pdensi_DN12936_c0_g1d6825, Pdensi_DN13570_c0_g1d340125, Pdensi_DN14577_c1_g1, Pdensi_DN14863_c0_g1d342967, Pdensi_DN14895_c0_g1, Pdensi_DN15133_c0_g1d466015, Pdensi_DN16350_c0_g1d215185, Pdensi_DN16905_c1_g1, Pdensi_DN17685_c1_g1, Pdensi_DN18057_c0_g3, Pdensi_DN18891_c0_g2, Pdensi_DN19025_c1_g4, Pdensi_DN19663_c0_g2d359…
GO:0043492	0.00814937067088398	0.997606809322209	8	223	ATPase activity, coupled to movement of substances	MF	0.316553544062356	MF ATPase activity, coupled to movement of substances	Pdensi_DN17972_c1_g3, Pdensi_DN20315_c0_g1d412031, Pdensi_DN23705_c0_g1d304118, Pdensi_DN24971_c0_g1d136323, Pdensi_DN39887_c0_g3, Pdensi_DN96232_c0_g1, Pdensi_GG_32233_c0_g1, Pdensi_GG_4969_c0_g1
GO:0051704	0.00818841335169523	0.995468014770445	28	1286	multi-organism process	BP	0.316553544062356	BP multi-organism process	Pdensi_DN11137_c0_g1, Pdensi_DN11970_c0_g1d5850, Pdensi_DN11991_c0_g2, Pdensi_DN13467_c0_g1d522696, Pdensi_DN13997_c0_g1d7810, Pdensi_DN15715_c0_g1d277050, Pdensi_DN16350_c0_g1d215185, Pdensi_DN18057_c0_g3, Pdensi_DN18751_c0_g1d59633, Pdensi_DN19018_c0_g1d356574, Pdensi_DN19290_c1_g3, Pdensi_DN19600_c0_g1d485629, Pdensi_DN19811_c0_g1d15904, Pdensi_DN20248_c0_g1, Pdensi_DN20485_c0_g1, Pdensi_DN210…
GO:0071704	0.0081960614730361	0.993638717817287	157	9706	organic substance metabolic process	BP	0.316553544062356	BP organic substance metabolic process	Pdensi_DN10232_c0_g1, Pdensi_DN10400_c0_g1d519127, Pdensi_DN10531_c0_g1d455577, Pdensi_DN10692_c0_g1, Pdensi_DN11042_c0_g1d104080, Pdensi_DN11137_c0_g1, Pdensi_DN12416_c0_g1d337984, Pdensi_DN12647_c0_g2, Pdensi_DN12819_c0_g1d460270, Pdensi_DN12891_c0_g1d338749, Pdensi_DN12936_c0_g1d6825, Pdensi_DN12981_c0_g2, Pdensi_DN13422_c0_g1d391646, Pdensi_DN13671_c0_g1, Pdensi_DN14040_c0_g1d213034, Pdensi_D…
GO:0031221	0.00827445595123898	0.99968428283732	2	11	arabinan metabolic process	BP	0.317583962478491	BP arabinan metabolic process	Pdensi_DN19018_c0_g1d356574, Pdensi_DN37721_c1_g7
GO:0031222	0.00827445595123898	0.99968428283732	2	11	arabinan catabolic process	BP	0.317583962478491	BP arabinan catabolic process	Pdensi_DN19018_c0_g1d356574, Pdensi_DN37721_c1_g7
GO:0055085	0.00832301072501496	0.995997551749033	19	779	transmembrane transport	BP	0.318452391665526	BP transmembrane transport	Pdensi_DN11991_c0_g2, Pdensi_DN15586_c0_g3d276568, Pdensi_DN16057_c0_g1d183538, Pdensi_DN17972_c1_g3, Pdensi_DN19790_c0_g1d535027, Pdensi_DN20162_c0_g1d289394, Pdensi_DN20315_c0_g1d412031, Pdensi_DN22185_c0_g2d222254, Pdensi_DN23705_c0_g1d304118, Pdensi_DN24001_c0_g2d225091, Pdensi_DN24084_c1_g6, Pdensi_DN24649_c0_g4, Pdensi_DN24971_c0_g1d136323, Pdensi_DN25853_c0_g1d139439, Pdensi_DN39887_c0_g3,…
GO:0019432	0.00842945808512967	0.999211140719773	3	30	triglyceride biosynthetic process	BP	0.321523615532803	BP triglyceride biosynthetic process	Pdensi_DN21349_c1_g6, Pdensi_DN24334_c0_g1d133196, Pdensi_GG_121614_c0_g1
GO:0010224	0.00896242021335041	0.998667287636075	4	60	response to UV-B	BP	0.340793947555324	BP response to UV-B	Pdensi_DN16350_c0_g1d215185, Pdensi_DN18888_c0_g1d405534, Pdensi_DN23706_c0_g6, Pdensi_DN24854_c2_g5
GO:0004553	0.00910857029051625	0.996628655042645	11	351	hydrolase activity, hydrolyzing O-glycosyl compounds	MF	0.345282284901607	MF hydrolase activity, hydrolyzing O-glycosyl compounds	Pdensi_DN12819_c0_g1d460270, Pdensi_DN14923_c1_g7, Pdensi_DN15418_c0_g2d466840, Pdensi_DN18423_c1_g1, Pdensi_DN19018_c0_g1d356574, Pdensi_DN20706_c1_g6, Pdensi_DN20784_c0_g1, Pdensi_DN24770_c0_g1d498397, Pdensi_DN37721_c1_g7, Pdensi_DN9787_c0_g2, Pdensi_GG_57086_c0_g1
GO:0010015	0.00940075272619726	0.999078738927904	3	33	root morphogenesis	BP	0.355206062328779	BP root morphogenesis	Pdensi_DN11991_c0_g2, Pdensi_DN19663_c0_g2d359591, Pdensi_DN25853_c0_g1d139439
GO:0044702	0.00942820194749893	0.994987284866092	24	1086	NA	NA	0.355206062328779	none	Pdensi_DN10531_c0_g1d455577, Pdensi_DN12202_c0_g1d389479, Pdensi_DN17532_c0_g1d113246, Pdensi_DN18334_c0_g1d114947, Pdensi_DN18670_c0_g1d532266, Pdensi_DN18751_c0_g1d59633, Pdensi_DN18842_c0_g1, Pdensi_DN18888_c0_g1d405534, Pdensi_DN19038_c1_g6, Pdensi_DN19663_c0_g2d359591, Pdensi_DN20250_c0_g5, Pdensi_DN20468_c2_g3, Pdensi_DN20631_c2_g1, Pdensi_DN24610_c0_g1, Pdensi_DN24770_c0_g1d498397, Pdensi_…
GO:0042445	0.00950903787070192	0.998124094341863	5	92	hormone metabolic process	BP	0.35624350880491	BP hormone metabolic process	Pdensi_DN17863_c0_g2, Pdensi_DN19663_c0_g2d359591, Pdensi_DN26139_c0_g1d559879, Pdensi_DN26680_c0_g1d229530, Pdensi_GG_111520_c0_g1
GO:2000112	0.00951374946165206	0.994356033347853	34	1686	regulation of cellular macromolecule biosynthetic process	BP	0.35624350880491	BP regulation of cellular macromolecule biosynthetic process	Pdensi_DN10290_c0_g1d4636, Pdensi_DN11137_c0_g1, Pdensi_DN12202_c0_g1d389479, Pdensi_DN12936_c0_g1d6825, Pdensi_DN13570_c0_g1d340125, Pdensi_DN14577_c1_g1, Pdensi_DN14863_c0_g1d342967, Pdensi_DN14895_c0_g1, Pdensi_DN15133_c0_g1d466015, Pdensi_DN16905_c1_g1, Pdensi_DN17685_c1_g1, Pdensi_DN18057_c0_g3, Pdensi_DN18891_c0_g2, Pdensi_DN19025_c1_g4, Pdensi_DN20468_c2_g3, Pdensi_DN20631_c2_g1, Pdensi_DN…
GO:0034220	0.00957047692766629	0.996858949905399	9	263	ion transmembrane transport	BP	0.357278412235858	BP ion transmembrane transport	Pdensi_DN17972_c1_g3, Pdensi_DN20162_c0_g1d289394, Pdensi_DN20315_c0_g1d412031, Pdensi_DN24649_c0_g4, Pdensi_DN24971_c0_g1d136323, Pdensi_DN39970_c2_g4, Pdensi_DN96232_c0_g1, Pdensi_GG_32233_c0_g1, Pdensi_GG_4969_c0_g1
GO:0033214	0.00973053678040464	1	1	1	iron assimilation by chelation and transport	BP	0.361079669625321	BP iron assimilation by chelation and transport	Pdensi_DN11137_c0_g1
GO:0046487	0.00973110003631179	0.999596000115256	2	11	glyoxylate metabolic process	BP	0.361079669625321	BP glyoxylate metabolic process	Pdensi_DN21024_c2_g3, Pdensi_DN96473_c0_g1
GO:0044434	0.00978607490016573	0.994638443118768	26	1153	chloroplast part	CC	0.362025819047697	CC chloroplast part	Pdensi_DN14176_c0_g1d107534, Pdensi_DN14985_c0_g1d394887, Pdensi_DN17972_c1_g3, Pdensi_DN18711_c1_g1, Pdensi_DN18852_c0_g2d480517, Pdensi_DN19353_c2_g1, Pdensi_DN19800_c1_g1, Pdensi_DN20315_c0_g1d412030, Pdensi_DN20315_c0_g1d412031, Pdensi_DN20721_c0_g3, Pdensi_DN20964_c0_g5, Pdensi_DN22023_c0_g6, Pdensi_DN22301_c1_g4, Pdensi_DN22319_c0_g9, Pdensi_DN22913_c0_g2d546358, Pdensi_DN22986_c0_g3, Pdens…
GO:0016985	0.00987280870572385	0.999587014437158	2	11	mannan endo-1,4-beta-mannosidase activity	MF	0.363047414741618	MF mannan endo-1,4-beta-mannosidase activity	Pdensi_DN12819_c0_g1d460270, Pdensi_DN20706_c1_g6
GO:0046355	0.00987280870572385	0.999587014437158	2	11	mannan catabolic process	BP	0.363047414741618	BP mannan catabolic process	Pdensi_DN12819_c0_g1d460270, Pdensi_DN20706_c1_g6
GO:0015749	0.00990539160196086	0.999584938665717	2	11	monosaccharide transmembrane transport	BP	0.363158267627711	BP monosaccharide transmembrane transport	Pdensi_DN19790_c0_g1d535027, Pdensi_DN24084_c1_g6
GO:0015935	0.00995162312761026	0.998015555199758	5	91	small ribosomal subunit	CC	0.363386841865735	CC small ribosomal subunit	Pdensi_DN15880_c0_g4, Pdensi_DN20315_c0_g1d412030, Pdensi_DN20964_c0_g2d17824, Pdensi_DN36683_c0_g2, Pdensi_GG_115089_c0_g1
GO:0070592	0.00997080000885464	0.998469003148807	4	62	cell wall polysaccharide biosynthetic process	BP	0.363386841865735	BP cell wall polysaccharide biosynthetic process	Pdensi_DN17377_c0_g1, Pdensi_DN20250_c0_g5, Pdensi_DN23914_c0_g1d497570, Pdensi_DN38678_c0_g1d510642
GO:0004315	0.0100605579542873	0.998993384377242	3	31	3-oxoacyl-[acyl-carrier-protein] synthase activity	MF	0.365573292291588	MF 3-oxoacyl-[acyl-carrier-protein] synthase activity	Pdensi_DN18533_c0_g1d479350, Pdensi_DN38389_c0_g1d89942, Pdensi_GG_137353_c0_g1
GO:0009269	0.0101189864640797	0.999565314862561	2	12	response to desiccation	BP	0.366611775079136	BP response to desiccation	Pdensi_DN10090_c0_g1d4523, Pdensi_DN23377_c0_g3d548222
GO:0005215	0.010314036809958	0.994397013697416	25	1138	transporter activity	MF	0.372491226574926	MF transporter activity	Pdensi_DN11991_c0_g2, Pdensi_DN15586_c0_g3d276568, Pdensi_DN16057_c0_g1d183538, Pdensi_DN17972_c1_g3, Pdensi_DN18710_c1_g1, Pdensi_DN19790_c0_g1d535027, Pdensi_DN20162_c0_g1d289394, Pdensi_DN20315_c0_g1d412031, Pdensi_DN22185_c0_g2d222254, Pdensi_DN22216_c0_g6, Pdensi_DN23589_c3_g1, Pdensi_DN23590_c1_g2, Pdensi_DN23705_c0_g1d304118, Pdensi_DN24001_c0_g2d225091, Pdensi_DN24084_c1_g6, Pdensi_DN2464…
GO:0010556	0.0103419238122496	0.993828707201668	34	1696	regulation of macromolecule biosynthetic process	BP	0.372491226574926	BP regulation of macromolecule biosynthetic process	Pdensi_DN10290_c0_g1d4636, Pdensi_DN11137_c0_g1, Pdensi_DN12202_c0_g1d389479, Pdensi_DN12936_c0_g1d6825, Pdensi_DN13570_c0_g1d340125, Pdensi_DN14577_c1_g1, Pdensi_DN14863_c0_g1d342967, Pdensi_DN14895_c0_g1, Pdensi_DN15133_c0_g1d466015, Pdensi_DN16905_c1_g1, Pdensi_DN17685_c1_g1, Pdensi_DN18057_c0_g3, Pdensi_DN18891_c0_g2, Pdensi_DN19025_c1_g4, Pdensi_DN20468_c2_g3, Pdensi_DN20631_c2_g1, Pdensi_DN…
GO:0003677	0.0104697790922291	0.993360145056206	43	2217	DNA binding	MF	0.37599364564549	MF DNA binding	Pdensi_DN10290_c0_g1d4636, Pdensi_DN10692_c0_g1, Pdensi_DN11137_c0_g1, Pdensi_DN12202_c0_g1d389479, Pdensi_DN12936_c0_g1d6825, Pdensi_DN13570_c0_g1d340125, Pdensi_DN13806_c0_g1, Pdensi_DN13997_c0_g1d7810, Pdensi_DN14492_c3_g2, Pdensi_DN14577_c1_g1, Pdensi_DN14863_c0_g1d342967, Pdensi_DN16662_c0_g2d111553, Pdensi_DN16905_c1_g1, Pdensi_DN17532_c0_g1d113246, Pdensi_DN17685_c1_g1, Pdensi_DN18057_c0_g…
GO:0000272	0.0105529115663648	0.997077656116339	7	175	polysaccharide catabolic process	BP	0.377874226991523	BP polysaccharide catabolic process	Pdensi_DN12819_c0_g1d460270, Pdensi_DN19018_c0_g1d356574, Pdensi_DN20706_c1_g6, Pdensi_DN24770_c0_g1d498397, Pdensi_DN37721_c1_g7, Pdensi_GG_145839_c2_g1, Pdensi_GG_57086_c0_g1
GO:0016629	0.0108698289346599	0.999521880362051	2	11	12-oxophytodienoate reductase activity	MF	0.387614626314099	MF 12-oxophytodienoate reductase activity	Pdensi_DN20248_c0_g1, Pdensi_DN22636_c0_g1
GO:0005615	0.0108880513009578	0.997777891312628	5	95	extracellular space	CC	0.387614626314099	CC extracellular space	Pdensi_DN19290_c1_g3, Pdensi_DN19600_c0_g1d485629, Pdensi_DN19811_c0_g1d15904, Pdensi_DN23864_c1_g1d70605, Pdensi_GG_30920_c0_g1
GO:1990837	0.0109757186044416	0.996937348310325	7	176	sequence-specific double-stranded DNA binding	MF	0.389606288727608	MF sequence-specific double-stranded DNA binding	Pdensi_DN13997_c0_g1d7810, Pdensi_DN14863_c0_g1d342967, Pdensi_DN20468_c2_g3, Pdensi_DN23629_c0_g4, Pdensi_DN24610_c0_g1, Pdensi_DN25015_c0_g3, Pdensi_DN26605_c1_g1
GO:0004024	0.011110756893802	0.99950564782475	2	11	alcohol dehydrogenase activity, zinc-dependent	MF	0.393055383334046	MF alcohol dehydrogenase activity, zinc-dependent	Pdensi_DN19084_c0_g1d481969, Pdensi_DN42346_c0_g1d153836
GO:0046460	0.0111688917752469	0.998834088453785	3	33	neutral lipid biosynthetic process	BP	0.393055383334046	BP neutral lipid biosynthetic process	Pdensi_DN21349_c1_g6, Pdensi_DN24334_c0_g1d133196, Pdensi_GG_121614_c0_g1
GO:0046463	0.0111688917752469	0.998834088453785	3	33	acylglycerol biosynthetic process	BP	0.393055383334046	BP acylglycerol biosynthetic process	Pdensi_DN21349_c1_g6, Pdensi_DN24334_c0_g1d133196, Pdensi_GG_121614_c0_g1
GO:0015405	0.0112646530128228	0.996499650969589	8	232	P-P-bond-hydrolysis-driven transmembrane transporter activity	MF	0.394371060864437	MF P-P-bond-hydrolysis-driven transmembrane transporter activity	Pdensi_DN17972_c1_g3, Pdensi_DN20315_c0_g1d412031, Pdensi_DN23705_c0_g1d304118, Pdensi_DN24971_c0_g1d136323, Pdensi_DN39887_c0_g3, Pdensi_DN96232_c0_g1, Pdensi_GG_32233_c0_g1, Pdensi_GG_4969_c0_g1
GO:0010410	0.0112704968542108	0.997680986127325	5	94	hemicellulose metabolic process	BP	0.394371060864437	BP hemicellulose metabolic process	Pdensi_DN14923_c1_g7, Pdensi_DN15418_c0_g2d466840, Pdensi_DN18423_c1_g1, Pdensi_DN19018_c0_g1d356574, Pdensi_DN37721_c1_g7
GO:0031326	0.011742290823616	0.992874641140304	35	1773	regulation of cellular biosynthetic process	BP	0.409712545158101	BP regulation of cellular biosynthetic process	Pdensi_DN10290_c0_g1d4636, Pdensi_DN11137_c0_g1, Pdensi_DN12202_c0_g1d389479, Pdensi_DN12936_c0_g1d6825, Pdensi_DN13570_c0_g1d340125, Pdensi_DN14577_c1_g1, Pdensi_DN14863_c0_g1d342967, Pdensi_DN14895_c0_g1, Pdensi_DN15133_c0_g1d466015, Pdensi_DN16905_c1_g1, Pdensi_DN17685_c1_g1, Pdensi_DN18057_c0_g3, Pdensi_DN18891_c0_g2, Pdensi_DN19025_c1_g4, Pdensi_DN19663_c0_g2d359591, Pdensi_DN20468_c2_g3, Pd…
GO:0015399	0.0120990995205537	0.99619236465804	8	235	primary active transmembrane transporter activity	MF	0.42059715967005	MF primary active transmembrane transporter activity	Pdensi_DN17972_c1_g3, Pdensi_DN20315_c0_g1d412031, Pdensi_DN23705_c0_g1d304118, Pdensi_DN24971_c0_g1d136323, Pdensi_DN39887_c0_g3, Pdensi_DN96232_c0_g1, Pdensi_GG_32233_c0_g1, Pdensi_GG_4969_c0_g1
GO:0015145	0.0121227320080767	0.99942765424565	2	12	monosaccharide transmembrane transporter activity	MF	0.42059715967005	MF monosaccharide transmembrane transporter activity	Pdensi_DN19790_c0_g1d535027, Pdensi_DN24084_c1_g6
GO:0000041	0.0123915471067392	0.997969517877663	4	65	transition metal ion transport	BP	0.428712624126677	BP transition metal ion transport	Pdensi_DN11991_c0_g2, Pdensi_DN12428_c0_g1, Pdensi_DN25853_c0_g1d139439, Pdensi_DN39970_c2_g4
GO:0019219	0.0124958995231782	0.992503313784452	33	1660	regulation of nucleobase-containing compound metabolic process	BP	0.431108533549648	BP regulation of nucleobase-containing compound metabolic process	Pdensi_DN10290_c0_g1d4636, Pdensi_DN11137_c0_g1, Pdensi_DN12202_c0_g1d389479, Pdensi_DN12416_c0_g1d337984, Pdensi_DN12936_c0_g1d6825, Pdensi_DN13570_c0_g1d340125, Pdensi_DN14577_c1_g1, Pdensi_DN14863_c0_g1d342967, Pdensi_DN15133_c0_g1d466015, Pdensi_DN16905_c1_g1, Pdensi_DN17685_c1_g1, Pdensi_DN18057_c0_g3, Pdensi_DN18891_c0_g2, Pdensi_DN19025_c1_g4, Pdensi_DN20468_c2_g3, Pdensi_DN21067_c1_g1, Pd…
GO:0048731	0.0126350969461069	0.995363128416719	10	336	system development	BP	0.434689805860181	BP system development	Pdensi_DN17532_c0_g1d113246, Pdensi_DN18334_c0_g1d114947, Pdensi_DN18751_c0_g1d59633, Pdensi_DN18888_c0_g1d405534, Pdensi_DN19038_c1_g6, Pdensi_DN20468_c2_g3, Pdensi_DN24610_c0_g1, Pdensi_DN25015_c0_g3, Pdensi_DN26680_c0_g1d229530, Pdensi_DN6880_c0_g1d450628
GO:0045488	0.0129042818957875	0.996730367010009	6	139	pectin metabolic process	BP	0.442710587273917	BP pectin metabolic process	Pdensi_DN13671_c0_g1, Pdensi_DN17377_c0_g1, Pdensi_DN20250_c0_g5, Pdensi_DN23914_c0_g1d497570, Pdensi_DN38678_c0_g1d510642, Pdensi_GG_145839_c2_g1
GO:1901566	0.0130922148462688	0.992942324409518	23	992	organonitrogen compound biosynthetic process	BP	0.447107257325412	BP organonitrogen compound biosynthetic process	Pdensi_DN10531_c0_g1d455577, Pdensi_DN14572_c0_g2d180081, Pdensi_DN15880_c0_g4, Pdensi_DN17972_c1_g3, Pdensi_DN18962_c1_g1, Pdensi_DN20315_c0_g1d412030, Pdensi_DN20315_c0_g1d412031, Pdensi_DN20377_c0_g1d16768, Pdensi_DN20576_c0_g2, Pdensi_DN20964_c0_g2d17824, Pdensi_DN20964_c0_g5, Pdensi_DN21762_c0_g1d420144, Pdensi_DN23826_c0_g1d365089, Pdensi_DN24649_c0_g4, Pdensi_DN24971_c0_g1d136323, Pdensi_D…
GO:0044435	0.0131183358989011	0.992635806291831	26	1182	plastid part	CC	0.447107257325412	CC plastid part	Pdensi_DN14176_c0_g1d107534, Pdensi_DN14985_c0_g1d394887, Pdensi_DN17972_c1_g3, Pdensi_DN18711_c1_g1, Pdensi_DN18852_c0_g2d480517, Pdensi_DN19353_c2_g1, Pdensi_DN19800_c1_g1, Pdensi_DN20315_c0_g1d412030, Pdensi_DN20315_c0_g1d412031, Pdensi_DN20721_c0_g3, Pdensi_DN20964_c0_g5, Pdensi_DN22023_c0_g6, Pdensi_DN22301_c1_g4, Pdensi_DN22319_c0_g9, Pdensi_DN22913_c0_g2d546358, Pdensi_DN22986_c0_g3, Pdens…
GO:0000271	0.013141647931483	0.996197721138633	7	193	polysaccharide biosynthetic process	BP	0.447107257325412	BP polysaccharide biosynthetic process	Pdensi_DN13671_c0_g1, Pdensi_DN17377_c0_g1, Pdensi_DN20250_c0_g5, Pdensi_DN20784_c0_g1, Pdensi_DN23914_c0_g1d497570, Pdensi_DN38664_c1_g5, Pdensi_DN38678_c0_g1d510642
GO:0046294	0.0132216018921388	0.999346708462371	2	12	formaldehyde catabolic process	BP	0.448584846517263	BP formaldehyde catabolic process	Pdensi_DN19084_c0_g1d481969, Pdensi_DN42346_c0_g1d153836
GO:0010393	0.0136027083160122	0.996512877320194	6	141	galacturonan metabolic process	BP	0.459130551949016	BP galacturonan metabolic process	Pdensi_DN13671_c0_g1, Pdensi_DN17377_c0_g1, Pdensi_DN20250_c0_g5, Pdensi_DN23914_c0_g1d497570, Pdensi_DN38678_c0_g1d510642, Pdensi_GG_145839_c2_g1
GO:0000976	0.0136071910852827	0.996511982807558	6	140	transcription regulatory region sequence-specific DNA binding	MF	0.459130551949016	MF transcription regulatory region sequence-specific DNA binding	Pdensi_DN14863_c0_g1d342967, Pdensi_DN20468_c2_g3, Pdensi_DN23629_c0_g4, Pdensi_DN24610_c0_g1, Pdensi_DN25015_c0_g3, Pdensi_DN26605_c1_g1
GO:0006641	0.0136931958639978	0.998451001537886	3	36	triglyceride metabolic process	BP	0.460766661922249	BP triglyceride metabolic process	Pdensi_DN21349_c1_g6, Pdensi_DN24334_c0_g1d133196, Pdensi_GG_121614_c0_g1
GO:0004567	0.0140377680043818	0.999276056051689	2	13	beta-mannosidase activity	MF	0.471070673851961	MF beta-mannosidase activity	Pdensi_DN12819_c0_g1d460270, Pdensi_DN20706_c1_g6
GO:0009522	0.0143077869230157	0.998357546201849	3	35	photosystem I	CC	0.474952169168861	CC photosystem I	Pdensi_DN20315_c0_g1d412031, Pdensi_DN25152_c0_g4, Pdensi_DN37334_c0_g1d377119
GO:0047434	0.0144210615666446	1	1	1	indolepyruvate decarboxylase activity	MF	0.474952169168861	MF indolepyruvate decarboxylase activity	Pdensi_DN26680_c0_g1d229530
GO:1905428	0.0144475665058462	0.999236318086685	2	14	regulation of plant organ formation	BP	0.474952169168861	BP regulation of plant organ formation	Pdensi_DN11991_c0_g2, Pdensi_DN25853_c0_g1d139439
GO:0015075	0.0145168156850536	0.993303167998294	15	598	ion transmembrane transporter activity	MF	0.474952169168861	MF ion transmembrane transporter activity	Pdensi_DN11991_c0_g2, Pdensi_DN16057_c0_g1d183538, Pdensi_DN17972_c1_g3, Pdensi_DN20162_c0_g1d289394, Pdensi_DN20315_c0_g1d412031, Pdensi_DN23589_c3_g1, Pdensi_DN24001_c0_g2d225091, Pdensi_DN24649_c0_g4, Pdensi_DN24735_c1_g6, Pdensi_DN24971_c0_g1d136323, Pdensi_DN25853_c0_g1d139439, Pdensi_DN39970_c2_g4, Pdensi_DN96232_c0_g1, Pdensi_GG_32233_c0_g1, Pdensi_GG_4969_c0_g1
GO:0033095	0.0149555999622154	1	1	1	aleurone grain	CC	0.474952169168861	CC aleurone grain	Pdensi_DN20739_c0_g1
GO:0071465	0.0149852124642219	1	1	1	cellular response to desiccation	BP	0.474952169168861	BP cellular response to desiccation	Pdensi_DN10090_c0_g1d4523
GO:1902075	0.0149852124642219	1	1	1	cellular response to salt	BP	0.474952169168861	BP cellular response to salt	Pdensi_DN10090_c0_g1d4523
GO:1900067	0.0150009364923902	1	1	1	regulation of cellular response to alkaline pH	BP	0.474952169168861	BP regulation of cellular response to alkaline pH	Pdensi_DN18751_c0_g1d59633
GO:0018858	0.0150033754362677	1	1	1	benzoate-CoA ligase activity	MF	0.474952169168861	MF benzoate-CoA ligase activity	Pdensi_DN18962_c1_g1
GO:0009947	0.0150039704123619	1	1	1	centrolateral axis specification	BP	0.474952169168861	BP centrolateral axis specification	Pdensi_DN18334_c0_g1d114947
GO:1905034	0.015004188353164	1	1	1	regulation of antifungal innate immune response	BP	0.474952169168861	BP regulation of antifungal innate immune response	Pdensi_DN31641_c0_g1d235104
GO:0050840	0.0150041883531997	1	1	1	extracellular matrix binding	MF	0.474952169168861	MF extracellular matrix binding	Pdensi_GG_93000_c0_g1
GO:2000359	0.0150041883531997	1	1	1	regulation of binding of sperm to zona pellucida	BP	0.474952169168861	BP regulation of binding of sperm to zona pellucida	Pdensi_GG_93000_c0_g1
GO:0009828	0.0150041883661714	1	1	1	plant-type cell wall loosening	BP	0.474952169168861	BP plant-type cell wall loosening	Pdensi_DN24770_c0_g1d498397
GO:1990059	0.0150041883661714	1	1	1	fruit valve development	BP	0.474952169168861	BP fruit valve development	Pdensi_DN24770_c0_g1d498397
GO:0033729	0.0150041883679038	1	1	1	anthocyanidin reductase activity	MF	0.474952169168861	MF anthocyanidin reductase activity	Pdensi_DN21573_c1_g1
GO:0006702	0.0150041883694355	1	1	1	androgen biosynthetic process	BP	0.474952169168861	BP androgen biosynthetic process	Pdensi_DN26139_c0_g1d559879
GO:0006710	0.0150041883694355	1	1	1	androgen catabolic process	BP	0.474952169168861	BP androgen catabolic process	Pdensi_DN26139_c0_g1d559879
GO:0008207	0.0150041883694355	1	1	1	C21-steroid hormone metabolic process	BP	0.474952169168861	BP C21-steroid hormone metabolic process	Pdensi_DN26139_c0_g1d559879
GO:0008209	0.0150041883694355	1	1	1	androgen metabolic process	BP	0.474952169168861	BP androgen metabolic process	Pdensi_DN26139_c0_g1d559879
GO:0042448	0.0150041883694355	1	1	1	progesterone metabolic process	BP	0.474952169168861	BP progesterone metabolic process	Pdensi_DN26139_c0_g1d559879
GO:0019028	0.0150041883762838	1	1	1	viral capsid	CC	0.474952169168861	CC viral capsid	Pdensi_DN20485_c0_g1
GO:0009746	0.015061723454799	0.998227312673698	3	39	response to hexose	BP	0.475547782703962	BP response to hexose	Pdensi_DN19790_c0_g1d535027, Pdensi_DN22091_c1_g1, Pdensi_DN24084_c1_g6
GO:0005488	0.0153367440389438	0.987585287196498	202	13099	binding	MF	0.478968957421703	MF binding	Pdensi_DN10232_c0_g1, Pdensi_DN10290_c0_g1d4636, Pdensi_DN10692_c0_g1, Pdensi_DN10697_c0_g1d49317, Pdensi_DN11042_c0_g1d104080, Pdensi_DN11137_c0_g1, Pdensi_DN12202_c0_g1d389479, Pdensi_DN12416_c0_g1d337984, Pdensi_DN12428_c0_g1, Pdensi_DN12891_c0_g1d338749, Pdensi_DN12936_c0_g1d6825, Pdensi_DN12981_c0_g2, Pdensi_DN13216_c0_g2, Pdensi_DN13467_c0_g1d522696, Pdensi_DN13570_c0_g1d340125, Pdensi_DN13…
GO:1900377	0.0153446759906865	0.999170700712636	2	13	negative regulation of secondary metabolite biosynthetic process	BP	0.478968957421703	BP negative regulation of secondary metabolite biosynthetic process	Pdensi_DN23706_c0_g6, Pdensi_DN24854_c2_g5
GO:1903085	0.0153446759906865	0.999170700712636	2	13	regulation of sinapate ester biosynthetic process	BP	0.478968957421703	BP regulation of sinapate ester biosynthetic process	Pdensi_DN23706_c0_g6, Pdensi_DN24854_c2_g5
GO:1903086	0.0153446759906865	0.999170700712636	2	13	negative regulation of sinapate ester biosynthetic process	BP	0.478968957421703	BP negative regulation of sinapate ester biosynthetic process	Pdensi_DN23706_c0_g6, Pdensi_DN24854_c2_g5
GO:0016042	0.0153650683296003	0.994551564713944	9	278	lipid catabolic process	BP	0.478968957421703	BP lipid catabolic process	Pdensi_DN13422_c0_g1d391646, Pdensi_DN15483_c1_g3, Pdensi_DN19828_c0_g2d535179, Pdensi_DN22606_c0_g2d222956, Pdensi_DN24194_c1_g1d552023, Pdensi_DN26139_c0_g1d559879, Pdensi_DN36789_c0_g1d239965, Pdensi_DN9691_c0_g1d265976, Pdensi_GG_130321_c0_g1
GO:0045486	0.0155347394743358	0.999154963952997	2	13	naringenin 3-dioxygenase activity	MF	0.483032076515931	MF naringenin 3-dioxygenase activity	Pdensi_DN17788_c0_g1d113777, Pdensi_DN7871_c0_g1
GO:0006541	0.0156798491721209	0.998124354488437	3	40	glutamine metabolic process	BP	0.486312897808054	BP glutamine metabolic process	Pdensi_DN20576_c0_g2, Pdensi_DN21762_c0_g1d420144, Pdensi_DN40178_c2_g1
GO:0033692	0.0158810511506935	0.995780681720118	6	157	cellular polysaccharide biosynthetic process	BP	0.491312519478131	BP cellular polysaccharide biosynthetic process	Pdensi_DN17377_c0_g1, Pdensi_DN20250_c0_g5, Pdensi_DN20784_c0_g1, Pdensi_DN23914_c0_g1d497570, Pdensi_DN38664_c1_g5, Pdensi_DN38678_c0_g1d510642
GO:0009932	0.0159597576095692	0.99716936381195	4	75	cell tip growth	BP	0.492506891861128	BP cell tip growth	Pdensi_DN10531_c0_g1d455577, Pdensi_DN18842_c0_g1, Pdensi_DN20250_c0_g5, Pdensi_GG_72957_c0_g1
GO:0031667	0.0161040455913052	0.995711942243919	6	150	response to nutrient levels	BP	0.495714004893259	BP response to nutrient levels	Pdensi_DN19790_c0_g1d535027, Pdensi_DN22091_c1_g1, Pdensi_DN22801_c1_g1, Pdensi_DN24084_c1_g6, Pdensi_GG_63925_c0_g1, Pdensi_GG_73180_c0_g1
GO:0034284	0.0161514578325595	0.998046491823205	3	40	response to monosaccharide	BP	0.495851044034421	BP response to monosaccharide	Pdensi_DN19790_c0_g1d535027, Pdensi_DN22091_c1_g1, Pdensi_DN24084_c1_g6
GO:0050505	0.0161892418708519	0.999091386323712	2	14	hydroquinone glucosyltransferase activity	MF	0.495851044034421	MF hydroquinone glucosyltransferase activity	Pdensi_DN14735_c0_g1, Pdensi_DN37389_c0_g1d509567
GO:0009991	0.0162308125528053	0.995106662093547	7	193	response to extracellular stimulus	BP	0.495887661128246	BP response to extracellular stimulus	Pdensi_DN10090_c0_g1d4523, Pdensi_DN19790_c0_g1d535027, Pdensi_DN22091_c1_g1, Pdensi_DN22801_c1_g1, Pdensi_DN24084_c1_g6, Pdensi_GG_63925_c0_g1, Pdensi_GG_73180_c0_g1
GO:0010412	0.0163639468627252	0.999076365197375	2	14	mannan metabolic process	BP	0.498714628704693	BP mannan metabolic process	Pdensi_DN12819_c0_g1d460270, Pdensi_DN20706_c1_g6
GO:0046556	0.0166252641963994	0.999046023938323	2	15	alpha-L-arabinofuranosidase activity	MF	0.505424492228162	MF alpha-L-arabinofuranosidase activity	Pdensi_DN19018_c0_g1d356574, Pdensi_DN37721_c1_g7
GO:0048831	0.0167834111206564	0.994903466823669	7	201	regulation of shoot system development	BP	0.508972482429388	BP regulation of shoot system development	Pdensi_DN19038_c1_g6, Pdensi_DN19663_c0_g2d359591, Pdensi_DN21177_c0_g1d122059, Pdensi_DN24610_c0_g1, Pdensi_DN26680_c0_g1d229530, Pdensi_DN6880_c0_g1d450628, Pdensi_DN8217_c0_g1d102160
GO:0044038	0.0168671588923704	0.996961493766801	4	73	cell wall macromolecule biosynthetic process	BP	0.50899863763168	BP cell wall macromolecule biosynthetic process	Pdensi_DN17377_c0_g1, Pdensi_DN20250_c0_g5, Pdensi_DN23914_c0_g1d497570, Pdensi_DN38678_c0_g1d510642
GO:0070589	0.0168671588923704	0.996961493766801	4	73	cellular component macromolecule biosynthetic process	BP	0.50899863763168	BP cellular component macromolecule biosynthetic process	Pdensi_DN17377_c0_g1, Pdensi_DN20250_c0_g5, Pdensi_DN23914_c0_g1d497570, Pdensi_DN38678_c0_g1d510642
GO:0016798	0.0170229194307618	0.993108089926017	11	384	hydrolase activity, acting on glycosyl bonds	MF	0.5092183372886	MF hydrolase activity, acting on glycosyl bonds	Pdensi_DN12819_c0_g1d460270, Pdensi_DN14923_c1_g7, Pdensi_DN15418_c0_g2d466840, Pdensi_DN18423_c1_g1, Pdensi_DN19018_c0_g1d356574, Pdensi_DN20706_c1_g6, Pdensi_DN20784_c0_g1, Pdensi_DN24770_c0_g1d498397, Pdensi_DN37721_c1_g7, Pdensi_DN9787_c0_g2, Pdensi_GG_57086_c0_g1
GO:0045460	0.0170586226779048	0.999926712575378	1	2	sterigmatocystin metabolic process	BP	0.5092183372886	BP sterigmatocystin metabolic process	Pdensi_DN14528_c0_g1
GO:0045461	0.0170586226779048	0.999926712575378	1	2	sterigmatocystin biosynthetic process	BP	0.5092183372886	BP sterigmatocystin biosynthetic process	Pdensi_DN14528_c0_g1
GO:0051903	0.0170975794727187	0.999012347981227	2	14	S-(hydroxymethyl)glutathione dehydrogenase activity	MF	0.5092183372886	MF S-(hydroxymethyl)glutathione dehydrogenase activity	Pdensi_DN19084_c0_g1d481969, Pdensi_DN42346_c0_g1d153836
GO:0006637	0.0171232025158925	0.997880751026433	3	41	acyl-CoA metabolic process	BP	0.5092183372886	BP acyl-CoA metabolic process	Pdensi_DN19519_c0_g5, Pdensi_DN20315_c0_g1d412031, Pdensi_DN4372_c0_g1d327507
GO:0035383	0.0171232025158925	0.997880751026433	3	41	thioester metabolic process	BP	0.5092183372886	BP thioester metabolic process	Pdensi_DN19519_c0_g5, Pdensi_DN20315_c0_g1d412031, Pdensi_DN4372_c0_g1d327507
GO:0080167	0.0172214366172785	0.99688261010304	4	70	response to karrikin	BP	0.510609603725121	BP response to karrikin	Pdensi_DN19016_c0_g1, Pdensi_DN24374_c1_g3, Pdensi_DN25987_c0_g1d559726, Pdensi_DN8388_c0_g1d3437
GO:0055065	0.0172531334917705	0.995331585535561	6	158	metal ion homeostasis	BP	0.510609603725121	BP metal ion homeostasis	Pdensi_DN11137_c0_g1, Pdensi_DN11991_c0_g2, Pdensi_DN23589_c3_g1, Pdensi_DN25853_c0_g1d139439, Pdensi_DN36501_c4_g1, Pdensi_DN39970_c2_g4
GO:0016614	0.017474421115956	0.993671162911759	9	275	oxidoreductase activity, acting on CH-OH group of donors	MF	0.514861199358871	MF oxidoreductase activity, acting on CH-OH group of donors	Pdensi_DN15561_c0_g1d467185, Pdensi_DN16309_c0_g1d278549, Pdensi_DN19084_c0_g1d481969, Pdensi_DN20377_c0_g1d16768, Pdensi_DN24773_c0_g1d555703, Pdensi_DN25054_c0_g2, Pdensi_DN25334_c1_g2, Pdensi_DN42346_c0_g1d153836, Pdensi_GG_75007_c0_g1
GO:0035384	0.0175225518101293	0.998958963633651	2	16	thioester biosynthetic process	BP	0.514861199358871	BP thioester biosynthetic process	Pdensi_DN20315_c0_g1d412031, Pdensi_DN4372_c0_g1d327507
GO:0071616	0.0175225518101293	0.998958963633651	2	16	acyl-CoA biosynthetic process	BP	0.514861199358871	BP acyl-CoA biosynthetic process	Pdensi_DN20315_c0_g1d412031, Pdensi_DN4372_c0_g1d327507
GO:0009664	0.017595573380179	0.996791563338113	4	72	plant-type cell wall organization	BP	0.515772869344531	BP plant-type cell wall organization	Pdensi_DN11062_c0_g1d456534, Pdensi_DN24647_c0_g2, Pdensi_DN24770_c0_g1d498397, Pdensi_DN25089_c1_g1d557367
GO:0022857	0.0177934842499811	0.990275293397451	22	1008	transmembrane transporter activity	MF	0.517616599232494	MF transmembrane transporter activity	Pdensi_DN11991_c0_g2, Pdensi_DN15586_c0_g3d276568, Pdensi_DN16057_c0_g1d183538, Pdensi_DN17972_c1_g3, Pdensi_DN18710_c1_g1, Pdensi_DN19790_c0_g1d535027, Pdensi_DN20162_c0_g1d289394, Pdensi_DN20315_c0_g1d412031, Pdensi_DN22185_c0_g2d222254, Pdensi_DN23589_c3_g1, Pdensi_DN23705_c0_g1d304118, Pdensi_DN24001_c0_g2d225091, Pdensi_DN24084_c1_g6, Pdensi_DN24649_c0_g4, Pdensi_DN24735_c1_g6, Pdensi_DN2497…
GO:0000293	0.0178691937855868	0.999919549264137	1	2	ferric-chelate reductase activity	MF	0.517616599232494	MF ferric-chelate reductase activity	Pdensi_DN11137_c0_g1
GO:0016723	0.0178691937855868	0.999919549264137	1	2	oxidoreductase activity, oxidizing metal ions, NAD or NADP as acceptor	MF	0.517616599232494	MF oxidoreductase activity, oxidizing metal ions, NAD or NADP as acceptor	Pdensi_DN11137_c0_g1
GO:0033212	0.0178691937855868	0.999919549264137	1	2	iron assimilation	BP	0.517616599232494	BP iron assimilation	Pdensi_DN11137_c0_g1
GO:0033215	0.0178691937855868	0.999919549264137	1	2	iron assimilation by reduction and transport	BP	0.517616599232494	BP iron assimilation by reduction and transport	Pdensi_DN11137_c0_g1
GO:0009409	0.018846160372146	0.99308474462668	9	285	response to cold	BP	0.544290056040425	BP response to cold	Pdensi_DN12647_c0_g2, Pdensi_DN19790_c0_g1d535027, Pdensi_DN23377_c0_g3d548222, Pdensi_DN24084_c1_g6, Pdensi_DN24610_c0_g1, Pdensi_DN24773_c0_g1d555703, Pdensi_DN38997_c0_g1d571459, Pdensi_DN7371_c0_g1, Pdensi_GG_37606_c0_g1
GO:0048443	0.0188968706417451	0.998824410091204	2	17	stamen development	BP	0.544290056040425	BP stamen development	Pdensi_DN20248_c0_g1, Pdensi_DN22636_c0_g1
GO:0016879	0.0189229648208159	0.996466684265122	4	77	ligase activity, forming carbon-nitrogen bonds	MF	0.544290056040425	MF ligase activity, forming carbon-nitrogen bonds	Pdensi_DN20576_c0_g2, Pdensi_DN21762_c0_g1d420144, Pdensi_DN22764_c0_g1, Pdensi_DN40178_c2_g1
GO:0009044	0.0190861414715042	0.998813615393168	2	16	xylan 1,4-beta-xylosidase activity	MF	0.547700910170595	MF xylan 1,4-beta-xylosidase activity	Pdensi_DN19018_c0_g1d356574, Pdensi_DN37721_c1_g7
GO:0034754	0.0192852829977962	0.997507397995706	3	40	cellular hormone metabolic process	BP	0.552125514636207	BP cellular hormone metabolic process	Pdensi_DN19663_c0_g2d359591, Pdensi_DN26139_c0_g1d559879, Pdensi_GG_111520_c0_g1
GO:0035251	0.0197494421782736	0.994494238196204	6	158	UDP-glucosyltransferase activity	MF	0.564099183333853	MF UDP-glucosyltransferase activity	Pdensi_DN14735_c0_g1, Pdensi_DN19663_c0_g2d359591, Pdensi_DN28247_c0_g1d501460, Pdensi_DN37389_c0_g1d509567, Pdensi_DN38664_c1_g5, Pdensi_GG_120394_c0_g1
GO:0022891	0.019922036283678	0.989959120582851	17	731	NA	NA	0.567708699851816	none	Pdensi_DN11991_c0_g2, Pdensi_DN16057_c0_g1d183538, Pdensi_DN17972_c1_g3, Pdensi_DN19790_c0_g1d535027, Pdensi_DN20162_c0_g1d289394, Pdensi_DN20315_c0_g1d412031, Pdensi_DN23589_c3_g1, Pdensi_DN24001_c0_g2d225091, Pdensi_DN24084_c1_g6, Pdensi_DN24649_c0_g4, Pdensi_DN24735_c1_g6, Pdensi_DN24971_c0_g1d136323, Pdensi_DN25853_c0_g1d139439, Pdensi_DN39970_c2_g4, Pdensi_DN96232_c0_g1, Pdensi_GG_32233_c0_g…
GO:0047763	0.0199962931423847	0.998734826976173	2	15	caffeate O-methyltransferase activity	MF	0.568505723089741	MF caffeate O-methyltransferase activity	Pdensi_DN39295_c0_g3, Pdensi_GG_93227_c0_g1
GO:0010181	0.0208631880814289	0.997215953993141	3	42	FMN binding	MF	0.591782161700022	MF FMN binding	Pdensi_DN20248_c0_g1, Pdensi_DN22636_c0_g1, Pdensi_DN24334_c0_g1d133196
GO:0051173	0.0219246938523758	0.989088004006551	16	691	positive regulation of nitrogen compound metabolic process	BP	0.620458732476681	BP positive regulation of nitrogen compound metabolic process	Pdensi_DN11137_c0_g1, Pdensi_DN12202_c0_g1d389479, Pdensi_DN13570_c0_g1d340125, Pdensi_DN14577_c1_g1, Pdensi_DN14863_c0_g1d342967, Pdensi_DN18057_c0_g3, Pdensi_DN19025_c1_g4, Pdensi_DN20468_c2_g3, Pdensi_DN20631_c2_g1, Pdensi_DN21067_c1_g1, Pdensi_DN23629_c0_g4, Pdensi_DN24610_c0_g1, Pdensi_DN25015_c0_g3, Pdensi_DN26605_c1_g1, Pdensi_DN34641_c1_g2, Pdensi_DN38997_c0_g1d571459
GO:0098542	0.0222521934382684	0.987958654450632	20	920	defense response to other organism	BP	0.627813239359314	BP defense response to other organism	Pdensi_DN11970_c0_g1d5850, Pdensi_DN13997_c0_g1d7810, Pdensi_DN15715_c0_g1d277050, Pdensi_DN16350_c0_g1d215185, Pdensi_DN18057_c0_g3, Pdensi_DN18751_c0_g1d59633, Pdensi_DN19018_c0_g1d356574, Pdensi_DN19290_c1_g3, Pdensi_DN19600_c0_g1d485629, Pdensi_DN19811_c0_g1d15904, Pdensi_DN21067_c1_g1, Pdensi_DN22331_c0_g3d424292, Pdensi_DN23377_c0_g3d548222, Pdensi_DN23864_c1_g1d70605, Pdensi_DN31641_c0_g1d…
GO:0046292	0.0222868077154096	0.998495778768791	2	16	formaldehyde metabolic process	BP	0.627813239359314	BP formaldehyde metabolic process	Pdensi_DN19084_c0_g1d481969, Pdensi_DN42346_c0_g1d153836
GO:0016757	0.0227776746296078	0.989221346927654	14	572	transferase activity, transferring glycosyl groups	MF	0.639002709522268	MF transferase activity, transferring glycosyl groups	Pdensi_DN13671_c0_g1, Pdensi_DN14735_c0_g1, Pdensi_DN14923_c1_g7, Pdensi_DN15418_c0_g2d466840, Pdensi_DN18423_c1_g1, Pdensi_DN19122_c0_g2, Pdensi_DN19663_c0_g2d359591, Pdensi_DN20197_c2_g1, Pdensi_DN20250_c0_g5, Pdensi_DN24647_c0_g2, Pdensi_DN28247_c0_g1d501460, Pdensi_DN37389_c0_g1d509567, Pdensi_DN38664_c1_g5, Pdensi_GG_120394_c0_g1
GO:0005384	0.02278807904012	0.998425741912999	2	18	manganese ion transmembrane transporter activity	MF	0.639002709522268	MF manganese ion transmembrane transporter activity	Pdensi_DN23589_c3_g1, Pdensi_DN39970_c2_g4
GO:0046527	0.0231060539232366	0.99332395792305	6	165	glucosyltransferase activity	MF	0.645169676988782	MF glucosyltransferase activity	Pdensi_DN14735_c0_g1, Pdensi_DN19663_c0_g2d359591, Pdensi_DN28247_c0_g1d501460, Pdensi_DN37389_c0_g1d509567, Pdensi_DN38664_c1_g5, Pdensi_GG_120394_c0_g1
GO:0009900	0.0231130644744393	0.998391202902527	2	18	dehiscence	BP	0.645169676988782	BP dehiscence	Pdensi_DN12202_c0_g1d389479, Pdensi_DN24770_c0_g1d498397
GO:0015238	0.023218195837652	0.996763931376426	3	45	drug transmembrane transporter activity	MF	0.64663465142413	MF drug transmembrane transporter activity	Pdensi_DN11991_c0_g2, Pdensi_DN15586_c0_g3d276568, Pdensi_DN25853_c0_g1d139439
GO:0022804	0.0233961506973124	0.989244048851556	13	527	active transmembrane transporter activity	MF	0.650116567566494	MF active transmembrane transporter activity	Pdensi_DN11991_c0_g2, Pdensi_DN15586_c0_g3d276568, Pdensi_DN17972_c1_g3, Pdensi_DN20315_c0_g1d412031, Pdensi_DN22185_c0_g2d222254, Pdensi_DN23705_c0_g1d304118, Pdensi_DN24001_c0_g2d225091, Pdensi_DN24971_c0_g1d136323, Pdensi_DN25853_c0_g1d139439, Pdensi_DN39887_c0_g3, Pdensi_DN96232_c0_g1, Pdensi_GG_32233_c0_g1, Pdensi_GG_4969_c0_g1
GO:0009067	0.0235530538051284	0.996696324230636	3	46	aspartate family amino acid biosynthetic process	BP	0.652999112493423	BP aspartate family amino acid biosynthetic process	Pdensi_DN20576_c0_g2, Pdensi_DN21762_c0_g1d420144, Pdensi_DN40178_c2_g1
GO:0004474	0.0236844663752267	0.999858247193543	1	2	malate synthase activity	MF	0.655163549595797	MF malate synthase activity	Pdensi_DN21024_c2_g3
GO:0016411	0.0238151232070963	0.996651887835591	3	44	acylglycerol O-acyltransferase activity	MF	0.657297400515857	MF acylglycerol O-acyltransferase activity	Pdensi_DN21349_c1_g6, Pdensi_DN24334_c0_g1d133196, Pdensi_GG_121614_c0_g1
GO:0006995	0.0242403147033052	0.998269351666064	2	18	cellular response to nitrogen starvation	BP	0.667532612524651	BP cellular response to nitrogen starvation	Pdensi_DN19790_c0_g1d535027, Pdensi_DN24084_c1_g6
GO:0045165	0.0243694553670785	0.99825519086895	2	18	cell fate commitment	BP	0.66958758572362	BP cell fate commitment	Pdensi_DN19025_c1_g4, Pdensi_DN8217_c0_g1d102160
GO:0016758	0.0245198254679031	0.989517463634257	11	408	transferase activity, transferring hexosyl groups	MF	0.672215393742825	MF transferase activity, transferring hexosyl groups	Pdensi_DN13671_c0_g1, Pdensi_DN14735_c0_g1, Pdensi_DN14923_c1_g7, Pdensi_DN15418_c0_g2d466840, Pdensi_DN18423_c1_g1, Pdensi_DN19663_c0_g2d359591, Pdensi_DN20250_c0_g5, Pdensi_DN28247_c0_g1d501460, Pdensi_DN37389_c0_g1d509567, Pdensi_DN38664_c1_g5, Pdensi_GG_120394_c0_g1
GO:0000904	0.0246176894895436	0.992779619423801	6	173	cell morphogenesis involved in differentiation	BP	0.673156276915426	BP cell morphogenesis involved in differentiation	Pdensi_DN10531_c0_g1d455577, Pdensi_DN12936_c0_g1d6825, Pdensi_DN18842_c0_g1, Pdensi_DN20250_c0_g5, Pdensi_DN31641_c0_g1d235104, Pdensi_GG_72957_c0_g1
GO:0010865	0.024663761977849	0.999846205803511	1	2	stipule development	BP	0.673156276915426	BP stipule development	Pdensi_DN18334_c0_g1d114947
GO:0010604	0.02500120092528	0.987360531818131	16	707	positive regulation of macromolecule metabolic process	BP	0.679884733764159	BP positive regulation of macromolecule metabolic process	Pdensi_DN11137_c0_g1, Pdensi_DN12202_c0_g1d389479, Pdensi_DN13570_c0_g1d340125, Pdensi_DN14577_c1_g1, Pdensi_DN14863_c0_g1d342967, Pdensi_DN18057_c0_g3, Pdensi_DN19025_c1_g4, Pdensi_DN20468_c2_g3, Pdensi_DN20631_c2_g1, Pdensi_DN21067_c1_g1, Pdensi_DN23629_c0_g4, Pdensi_DN24610_c0_g1, Pdensi_DN25015_c0_g3, Pdensi_DN26605_c1_g1, Pdensi_DN34641_c1_g2, Pdensi_DN38997_c0_g1d571459
GO:0006970	0.025020998181192	0.988393052196696	13	524	response to osmotic stress	BP	0.679884733764159	BP response to osmotic stress	Pdensi_DN11991_c0_g2, Pdensi_DN14492_c3_g2, Pdensi_DN14735_c0_g1, Pdensi_DN19569_c0_g6, Pdensi_DN19843_c1_g1d61774, Pdensi_DN20784_c0_g1, Pdensi_DN23377_c0_g3d548222, Pdensi_DN25853_c0_g1d139439, Pdensi_DN26318_c8_g1, Pdensi_DN37389_c0_g1d509567, Pdensi_DN38997_c0_g1d571459, Pdensi_DN9784_c0_g1d103179, Pdensi_GG_93610_c0_g1
GO:0006855	0.0251163825403827	0.996389995760072	3	46	drug transmembrane transport	BP	0.680970000796867	BP drug transmembrane transport	Pdensi_DN11991_c0_g2, Pdensi_DN15586_c0_g3d276568, Pdensi_DN25853_c0_g1d139439
GO:0010099	0.0254324678280508	0.998128246841905	2	19	regulation of photomorphogenesis	BP	0.688021078995858	BP regulation of photomorphogenesis	Pdensi_DN13570_c0_g1d340125, Pdensi_DN34641_c1_g2
GO:0046914	0.0257132149035226	0.982484977248219	46	2457	transition metal ion binding	MF	0.689629119893474	MF transition metal ion binding	Pdensi_DN10232_c0_g1, Pdensi_DN10290_c0_g1d4636, Pdensi_DN11042_c0_g1d104080, Pdensi_DN12428_c0_g1, Pdensi_DN12981_c0_g2, Pdensi_DN14043_c1_g1d523607, Pdensi_DN14653_c0_g1d108253, Pdensi_DN16662_c0_g2d111553, Pdensi_DN17557_c1_g1d474536, Pdensi_DN17863_c0_g2, Pdensi_DN18444_c0_g1d59020, Pdensi_DN19084_c0_g1d481969, Pdensi_DN19175_c0_g1d286055, Pdensi_DN19353_c2_g1, Pdensi_DN19471_c0_g1d358612, Pd…
GO:0033397	0.025796110198152	0.999831662568358	1	2	zeatin metabolic process	BP	0.689629119893474	BP zeatin metabolic process	Pdensi_GG_111520_c0_g1
GO:0033398	0.025796110198152	0.999831662568358	1	2	zeatin biosynthetic process	BP	0.689629119893474	BP zeatin biosynthetic process	Pdensi_GG_111520_c0_g1
GO:0033400	0.025796110198152	0.999831662568358	1	2	trans-zeatin metabolic process	BP	0.689629119893474	BP trans-zeatin metabolic process	Pdensi_GG_111520_c0_g1
GO:0033466	0.025796110198152	0.999831662568358	1	2	trans-zeatin biosynthetic process	BP	0.689629119893474	BP trans-zeatin biosynthetic process	Pdensi_GG_111520_c0_g1
GO:0009165	0.0258288059885196	0.991446949554145	7	207	nucleotide biosynthetic process	BP	0.689629119893474	BP nucleotide biosynthetic process	Pdensi_DN17972_c1_g3, Pdensi_DN20315_c0_g1d412031, Pdensi_DN24649_c0_g4, Pdensi_DN24971_c0_g1d136323, Pdensi_DN96232_c0_g1, Pdensi_GG_32233_c0_g1, Pdensi_GG_4969_c0_g1
GO:0050662	0.0261477726338305	0.988714396977933	11	402	coenzyme binding	MF	0.696631113858365	MF coenzyme binding	Pdensi_DN15561_c0_g1d467185, Pdensi_DN16309_c0_g1d278549, Pdensi_DN19618_c0_g1d485852, Pdensi_DN21573_c1_g1, Pdensi_DN24334_c0_g1d133196, Pdensi_DN24773_c0_g1d555703, Pdensi_DN24891_c0_g1d498445, Pdensi_DN25334_c1_g2, Pdensi_DN26139_c0_g1d559879, Pdensi_DN26680_c0_g1d229530, Pdensi_GG_75007_c0_g1
GO:0043668	0.0263929767917229	0.999823728799285	1	2	exine	CC	0.701637198828113	CC exine	Pdensi_GG_93610_c0_g1
GO:1901293	0.0264499285993663	0.99119820519612	7	208	nucleoside phosphate biosynthetic process	BP	0.701637198828113	BP nucleoside phosphate biosynthetic process	Pdensi_DN17972_c1_g3, Pdensi_DN20315_c0_g1d412031, Pdensi_DN24649_c0_g4, Pdensi_DN24971_c0_g1d136323, Pdensi_DN96232_c0_g1, Pdensi_GG_32233_c0_g1, Pdensi_GG_4969_c0_g1
GO:0016702	0.0267321420339259	0.996058584181912	3	48	oxidoreductase activity, acting on single donors with incorporation of molecular oxygen, incorporation of two atoms of oxygen	MF	0.707595190648013	MF oxidoreductase activity, acting on single donors with incorporation of molecular oxygen, incorporation of two atoms of oxygen	Pdensi_DN22547_c0_g1d20905, Pdensi_DN26360_c0_g1d560098, Pdensi_DN7790_c0_g1
GO:0072350	0.0268049135213369	0.996047088205521	3	47	tricarboxylic acid metabolic process	BP	0.707995586815181	BP tricarboxylic acid metabolic process	Pdensi_DN10531_c0_g1d455577, Pdensi_DN21024_c2_g3, Pdensi_DN96473_c0_g1
GO:0044444	0.0273901380066388	0.978322261781422	126	7910	cytoplasmic part	CC	0.721900590123472	CC cytoplasmic part	Pdensi_DN10401_c0_g1d334336, Pdensi_DN10692_c0_g1, Pdensi_DN11042_c0_g1d104080, Pdensi_DN11991_c0_g2, Pdensi_DN12629_c0_g1d459686, Pdensi_DN12647_c0_g2, Pdensi_DN12981_c0_g2, Pdensi_DN13671_c0_g1, Pdensi_DN14176_c0_g1d107534, Pdensi_DN14599_c2_g2, Pdensi_DN14653_c0_g1d108253, Pdensi_DN14979_c2_g12, Pdensi_DN14985_c0_g1d394887, Pdensi_DN15586_c0_g3d276568, Pdensi_DN15880_c0_g4, Pdensi_DN16350_c0_g…
GO:0016831	0.0275922105370487	0.994214136791033	4	83	carboxy-lyase activity	MF	0.725669228728121	MF carboxy-lyase activity	Pdensi_DN14572_c0_g2d180081, Pdensi_DN20315_c0_g1d412031, Pdensi_DN26680_c0_g1d229530, Pdensi_DN35341_c0_g1d30996
GO:2000905	0.0278353223972472	0.999803791766091	1	2	negative regulation of starch metabolic process	BP	0.729908011644035	BP negative regulation of starch metabolic process	Pdensi_DN34641_c1_g2
GO:0070574	0.0278722404706931	0.999803267244149	1	2	cadmium ion transmembrane transport	BP	0.729908011644035	BP cadmium ion transmembrane transport	Pdensi_DN39970_c2_g4
GO:0052694	0.0284924376017588	0.999794349446378	1	2	jasmonoyl-isoleucine-12-hydroxylase activity	MF	0.742243469799939	MF jasmonoyl-isoleucine-12-hydroxylase activity	Pdensi_DN34856_c0_g1d374976
GO:0009408	0.0286563718629756	0.990300301616156	7	218	response to heat	BP	0.742243469799939	BP response to heat	Pdensi_DN11991_c0_g2, Pdensi_DN15141_c0_g1d214053, Pdensi_DN18444_c0_g1d59020, Pdensi_DN20784_c0_g1, Pdensi_DN23629_c0_g4, Pdensi_DN25853_c0_g1d139439, Pdensi_DN42346_c0_g1d153836
GO:0034637	0.0287188638406577	0.991272691671971	6	179	cellular carbohydrate biosynthetic process	BP	0.742243469799939	BP cellular carbohydrate biosynthetic process	Pdensi_DN17377_c0_g1, Pdensi_DN20250_c0_g5, Pdensi_DN20784_c0_g1, Pdensi_DN23914_c0_g1d497570, Pdensi_DN38664_c1_g5, Pdensi_DN38678_c0_g1d510642
GO:0007548	0.0288503193071033	0.999789112207349	1	2	sex differentiation	BP	0.742243469799939	BP sex differentiation	Pdensi_DN26139_c0_g1d559879
GO:0080154	0.0290763940426925	0.999785769387471	1	2	regulation of fertilization	BP	0.742243469799939	BP regulation of fertilization	Pdensi_GG_93000_c0_g1
GO:0090484	0.029274099319496	0.99552756588305	3	49	NA	NA	0.742243469799939	none	Pdensi_DN11991_c0_g2, Pdensi_DN15586_c0_g3d276568, Pdensi_DN25853_c0_g1d139439
GO:0009514	0.0293179200228282	0.997652831493387	2	21	glyoxysome	CC	0.742243469799939	CC glyoxysome	Pdensi_DN21024_c2_g3, Pdensi_DN96473_c0_g1
GO:0048572	0.0295625137044084	0.999705147114687	1	3	short-day photoperiodism	BP	0.742243469799939	BP short-day photoperiodism	Pdensi_DN6880_c0_g1d450628
GO:0048575	0.0295625137044084	0.999705147114687	1	3	short-day photoperiodism, flowering	BP	0.742243469799939	BP short-day photoperiodism, flowering	Pdensi_DN6880_c0_g1d450628
GO:0009740	0.02967393298359	0.995429595806651	3	53	gibberellic acid mediated signaling pathway	BP	0.742243469799939	BP gibberellic acid mediated signaling pathway	Pdensi_DN12936_c0_g1d6825, Pdensi_DN18670_c0_g1d532266, Pdensi_DN34641_c1_g2
GO:0030410	0.0297490402360639	0.999775665584849	1	2	nicotianamine synthase activity	MF	0.742243469799939	MF nicotianamine synthase activity	Pdensi_DN10531_c0_g1d455577
GO:0030417	0.0297490402360639	0.999775665584849	1	2	nicotianamine metabolic process	BP	0.742243469799939	BP nicotianamine metabolic process	Pdensi_DN10531_c0_g1d455577
GO:0030418	0.0297490402360639	0.999775665584849	1	2	nicotianamine biosynthetic process	BP	0.742243469799939	BP nicotianamine biosynthetic process	Pdensi_DN10531_c0_g1d455577
GO:0072351	0.0297490402360639	0.999775665584849	1	2	tricarboxylic acid biosynthetic process	BP	0.742243469799939	BP tricarboxylic acid biosynthetic process	Pdensi_DN10531_c0_g1d455577
GO:0015893	0.0297748748749295	0.995421356906444	3	49	drug transport	BP	0.742243469799939	BP drug transport	Pdensi_DN11991_c0_g2, Pdensi_DN15586_c0_g3d276568, Pdensi_DN25853_c0_g1d139439
GO:0018820	0.0297835158799384	0.999775141359498	1	2	cyanamide hydratase activity	MF	0.742243469799939	MF cyanamide hydratase activity	Pdensi_DN24770_c3_g1d555930
GO:0018890	0.0297835158799384	0.999775141359498	1	2	cyanamide metabolic process	BP	0.742243469799939	BP cyanamide metabolic process	Pdensi_DN24770_c3_g1d555930
GO:0043209	0.0297835180595572	0.999775141326335	1	2	myelin sheath	CC	0.742243469799939	CC myelin sheath	Pdensi_DN26139_c0_g1d559879
GO:0007339	0.0297835180595605	0.999775141326335	1	2	binding of sperm to zona pellucida	BP	0.742243469799939	BP binding of sperm to zona pellucida	Pdensi_GG_93000_c0_g1
GO:0009988	0.0297835180595605	0.999775141326335	1	2	cell-cell recognition	BP	0.742243469799939	BP cell-cell recognition	Pdensi_GG_93000_c0_g1
GO:0035036	0.0297835180595605	0.999775141326335	1	2	sperm-egg recognition	BP	0.742243469799939	BP sperm-egg recognition	Pdensi_GG_93000_c0_g1
GO:0035515	0.0297835180782773	0.99977514132605	1	2	oxidative RNA demethylase activity	MF	0.742243469799939	MF oxidative RNA demethylase activity	Pdensi_DN25987_c0_g1d559726
GO:1990931	0.0297835180782773	0.99977514132605	1	2	RNA N6-methyladenosine dioxygenase activity	MF	0.742243469799939	MF RNA N6-methyladenosine dioxygenase activity	Pdensi_DN25987_c0_g1d559726
GO:0036068	0.0297936843031566	0.999700486265342	1	3	light-independent chlorophyll biosynthetic process	BP	0.742243469799939	BP light-independent chlorophyll biosynthetic process	Pdensi_DN20964_c0_g5
GO:0010817	0.0298809601228612	0.990840766695967	6	174	regulation of hormone levels	BP	0.742910834471621	BP regulation of hormone levels	Pdensi_DN17863_c0_g2, Pdensi_DN19663_c0_g2d359591, Pdensi_DN24610_c0_g1, Pdensi_DN26139_c0_g1d559879, Pdensi_DN26680_c0_g1d229530, Pdensi_GG_111520_c0_g1
GO:0010468	0.0302346899997179	0.980333469354722	35	1926	regulation of gene expression	BP	0.75018679308391	BP regulation of gene expression	Pdensi_DN10290_c0_g1d4636, Pdensi_DN11137_c0_g1, Pdensi_DN12202_c0_g1d389479, Pdensi_DN12416_c0_g1d337984, Pdensi_DN12936_c0_g1d6825, Pdensi_DN13570_c0_g1d340125, Pdensi_DN14577_c1_g1, Pdensi_DN14863_c0_g1d342967, Pdensi_DN14895_c0_g1, Pdensi_DN16905_c1_g1, Pdensi_DN17685_c1_g1, Pdensi_DN18057_c0_g3, Pdensi_DN18891_c0_g2, Pdensi_DN19025_c1_g4, Pdensi_DN20468_c2_g3, Pdensi_DN20631_c2_g1, Pdensi_DN…
GO:0009308	0.0304027265903792	0.993422584352125	4	88	amine metabolic process	BP	0.751493734224226	BP amine metabolic process	Pdensi_DN10531_c0_g1d455577, Pdensi_DN14572_c0_g2d180081, Pdensi_DN19663_c0_g2d359591, Pdensi_GG_111520_c0_g1
GO:0043229	0.0304097366804625	0.975459817651324	148	9549	intracellular organelle	CC	0.751493734224226	CC intracellular organelle	Pdensi_DN10290_c0_g1d4636, Pdensi_DN10692_c0_g1, Pdensi_DN11042_c0_g1d104080, Pdensi_DN11137_c0_g1, Pdensi_DN11623_c0_g1d520347, Pdensi_DN11991_c0_g2, Pdensi_DN12202_c0_g1d389479, Pdensi_DN12428_c0_g1, Pdensi_DN12647_c0_g2, Pdensi_DN12936_c0_g1d6825, Pdensi_DN12981_c0_g2, Pdensi_DN13570_c0_g1d340125, Pdensi_DN13660_c0_g1, Pdensi_DN13671_c0_g1, Pdensi_DN13806_c0_g1, Pdensi_DN13997_c0_g1d7810, Pden…
GO:0016874	0.0304914570158743	0.989539983074622	7	229	ligase activity	MF	0.7520001507409	MF ligase activity	Pdensi_DN18962_c1_g1, Pdensi_DN20315_c0_g1d412031, Pdensi_DN20576_c0_g2, Pdensi_DN21762_c0_g1d420144, Pdensi_DN22764_c0_g1, Pdensi_DN40178_c2_g1, Pdensi_DN4372_c0_g1d327507
GO:0097599	0.0306348408417717	0.997488788576496	2	21	xylanase activity	MF	0.754022274987253	MF xylanase activity	Pdensi_DN19018_c0_g1d356574, Pdensi_DN37721_c1_g7
GO:0022892	0.0314103855745453	0.982978516238317	18	842	NA	NA	0.771073512328468	none	Pdensi_DN11991_c0_g2, Pdensi_DN16057_c0_g1d183538, Pdensi_DN17972_c1_g3, Pdensi_DN19790_c0_g1d535027, Pdensi_DN20162_c0_g1d289394, Pdensi_DN20315_c0_g1d412031, Pdensi_DN23589_c3_g1, Pdensi_DN23590_c1_g2, Pdensi_DN24001_c0_g2d225091, Pdensi_DN24084_c1_g6, Pdensi_DN24649_c0_g4, Pdensi_DN24735_c1_g6, Pdensi_DN24971_c0_g1d136323, Pdensi_DN25853_c0_g1d139439, Pdensi_DN39970_c2_g4, Pdensi_DN96232_c0_g1…
GO:0042178	0.0314531696528711	0.997394699552331	2	20	xenobiotic catabolic process	BP	0.771073512328468	BP xenobiotic catabolic process	Pdensi_DN14735_c0_g1, Pdensi_DN37389_c0_g1d509567
GO:0048588	0.0317207943504464	0.993036289197895	4	94	developmental cell growth	BP	0.776085251418691	BP developmental cell growth	Pdensi_DN10531_c0_g1d455577, Pdensi_DN18842_c0_g1, Pdensi_DN20250_c0_g5, Pdensi_GG_72957_c0_g1
GO:0046185	0.0318061698236544	0.997360655255277	2	19	aldehyde catabolic process	BP	0.776626993586725	BP aldehyde catabolic process	Pdensi_DN19084_c0_g1d481969, Pdensi_DN42346_c0_g1d153836
GO:0048878	0.0321430051511635	0.987054251359068	9	338	chemical homeostasis	BP	0.783294423147996	BP chemical homeostasis	Pdensi_DN11137_c0_g1, Pdensi_DN11991_c0_g2, Pdensi_DN16057_c0_g1d183538, Pdensi_DN17863_c0_g2, Pdensi_DN22764_c0_g1, Pdensi_DN23589_c3_g1, Pdensi_DN25853_c0_g1d139439, Pdensi_DN36501_c4_g1, Pdensi_DN39970_c2_g4
GO:0006081	0.0322221421513583	0.992909101781937	4	85	cellular aldehyde metabolic process	BP	0.783668019609867	BP cellular aldehyde metabolic process	Pdensi_DN19084_c0_g1d481969, Pdensi_DN21024_c2_g3, Pdensi_DN42346_c0_g1d153836, Pdensi_DN96473_c0_g1
GO:0065007	0.0323828835331344	0.975290742457431	86	5357	biological regulation	BP	0.784989378160691	BP biological regulation	Pdensi_DN10290_c0_g1d4636, Pdensi_DN11137_c0_g1, Pdensi_DN11623_c0_g1d520347, Pdensi_DN11672_c0_g1d210870, Pdensi_DN11991_c0_g2, Pdensi_DN12202_c0_g1d389479, Pdensi_DN12416_c0_g1d337984, Pdensi_DN12936_c0_g1d6825, Pdensi_DN13467_c0_g1d522696, Pdensi_DN13570_c0_g1d340125, Pdensi_DN13997_c0_g1d7810, Pdensi_DN14253_c0_g1d52723, Pdensi_DN14492_c3_g2, Pdensi_DN14577_c1_g1, Pdensi_DN14863_c0_g1d342967,…
GO:0010476	0.0324043001732186	0.994830596602154	3	55	gibberellin mediated signaling pathway	BP	0.784989378160691	BP gibberellin mediated signaling pathway	Pdensi_DN12936_c0_g1d6825, Pdensi_DN18670_c0_g1d532266, Pdensi_DN34641_c1_g2
GO:0043226	0.0327282505132875	0.973516074630821	148	9574	organelle	CC	0.791276324417711	CC organelle	Pdensi_DN10290_c0_g1d4636, Pdensi_DN10692_c0_g1, Pdensi_DN11042_c0_g1d104080, Pdensi_DN11137_c0_g1, Pdensi_DN11623_c0_g1d520347, Pdensi_DN11991_c0_g2, Pdensi_DN12202_c0_g1d389479, Pdensi_DN12428_c0_g1, Pdensi_DN12647_c0_g2, Pdensi_DN12936_c0_g1d6825, Pdensi_DN12981_c0_g2, Pdensi_DN13570_c0_g1d340125, Pdensi_DN13660_c0_g1, Pdensi_DN13671_c0_g1, Pdensi_DN13806_c0_g1, Pdensi_DN13997_c0_g1d7810, Pden…
GO:0080043	0.0330875220033982	0.994696966194426	3	50	quercetin 3-O-glucosyltransferase activity	MF	0.796825382834777	MF quercetin 3-O-glucosyltransferase activity	Pdensi_DN14735_c0_g1, Pdensi_DN37389_c0_g1d509567, Pdensi_GG_120394_c0_g1
GO:0080044	0.0330875220033982	0.994696966194426	3	50	quercetin 7-O-glucosyltransferase activity	MF	0.796825382834777	MF quercetin 7-O-glucosyltransferase activity	Pdensi_DN14735_c0_g1, Pdensi_DN37389_c0_g1d509567, Pdensi_GG_120394_c0_g1
GO:0016229	0.033177556229777	0.99263708298763	4	83	steroid dehydrogenase activity	MF	0.797430030556011	MF steroid dehydrogenase activity	Pdensi_DN16309_c0_g1d278549, Pdensi_DN24773_c0_g1d555703, Pdensi_DN25334_c1_g2, Pdensi_DN26139_c0_g1d559879
GO:0015991	0.0334773345782505	0.997132166125913	2	20	ATP hydrolysis coupled proton transport	BP	0.803063717363424	BP ATP hydrolysis coupled proton transport	Pdensi_DN24649_c0_g4, Pdensi_GG_4969_c0_g1
GO:0008356	0.0337942670356822	0.997052023482259	2	24	asymmetric cell division	BP	0.808648321999654	BP asymmetric cell division	Pdensi_DN23629_c0_g4, Pdensi_DN31641_c0_g1d235104
GO:0045493	0.0338418203474859	0.997062999831741	2	22	xylan catabolic process	BP	0.808648321999654	BP xylan catabolic process	Pdensi_DN19018_c0_g1d356574, Pdensi_DN37721_c1_g7
GO:0003913	0.0346646905113679	0.999593643866079	1	3	DNA photolyase activity	MF	0.826702386137127	MF DNA photolyase activity	Pdensi_DN10692_c0_g1
GO:0018298	0.0350113864013612	0.994256351984117	3	52	protein-chromophore linkage	BP	0.833352418181237	BP protein-chromophore linkage	Pdensi_DN10692_c0_g1, Pdensi_DN19353_c2_g1, Pdensi_DN25152_c0_g4
GO:0006638	0.0353682915592195	0.994174948462166	3	52	neutral lipid metabolic process	BP	0.83833835851774	BP neutral lipid metabolic process	Pdensi_DN21349_c1_g6, Pdensi_DN24334_c0_g1d133196, Pdensi_GG_121614_c0_g1
GO:0006639	0.0353682915592195	0.994174948462166	3	52	acylglycerol metabolic process	BP	0.83833835851774	BP acylglycerol metabolic process	Pdensi_DN21349_c1_g6, Pdensi_DN24334_c0_g1d133196, Pdensi_GG_121614_c0_g1
GO:0050801	0.0354788686965126	0.98743515356545	7	237	ion homeostasis	BP	0.83833835851774	BP ion homeostasis	Pdensi_DN11137_c0_g1, Pdensi_DN11991_c0_g2, Pdensi_DN16057_c0_g1d183538, Pdensi_DN23589_c3_g1, Pdensi_DN25853_c0_g1d139439, Pdensi_DN36501_c4_g1, Pdensi_DN39970_c2_g4
GO:0010279	0.0355140682025157	0.999573320829171	1	3	indole-3-acetic acid amido synthetase activity	MF	0.83833835851774	MF indole-3-acetic acid amido synthetase activity	Pdensi_DN22764_c0_g1
GO:0044247	0.0355621466200735	0.994115630564703	3	56	cellular polysaccharide catabolic process	BP	0.83833835851774	BP cellular polysaccharide catabolic process	Pdensi_DN12819_c0_g1d460270, Pdensi_DN20706_c1_g6, Pdensi_DN24770_c0_g1d498397
GO:0004451	0.0357344196347201	0.999567966153176	1	3	isocitrate lyase activity	MF	0.840785712554851	MF isocitrate lyase activity	Pdensi_DN96473_c0_g1
GO:0009826	0.03624000851143	0.989877819003864	5	141	unidimensional cell growth	BP	0.849433744219445	BP unidimensional cell growth	Pdensi_DN10531_c0_g1d455577, Pdensi_DN18842_c0_g1, Pdensi_DN20250_c0_g5, Pdensi_DN22764_c0_g1, Pdensi_GG_72957_c0_g1
GO:0031325	0.0362543488764353	0.980822688218917	16	736	positive regulation of cellular metabolic process	BP	0.849433744219445	BP positive regulation of cellular metabolic process	Pdensi_DN11137_c0_g1, Pdensi_DN12202_c0_g1d389479, Pdensi_DN13570_c0_g1d340125, Pdensi_DN14577_c1_g1, Pdensi_DN14863_c0_g1d342967, Pdensi_DN18057_c0_g3, Pdensi_DN19025_c1_g4, Pdensi_DN20468_c2_g3, Pdensi_DN20631_c2_g1, Pdensi_DN21067_c1_g1, Pdensi_DN23629_c0_g4, Pdensi_DN24610_c0_g1, Pdensi_DN25015_c0_g3, Pdensi_DN26605_c1_g1, Pdensi_DN34641_c1_g2, Pdensi_DN38997_c0_g1d571459
GO:0016762	0.0363664119658432	0.993958780608999	3	49	xyloglucan:xyloglucosyl transferase activity	MF	0.849433744219445	MF xyloglucan:xyloglucosyl transferase activity	Pdensi_DN14923_c1_g7, Pdensi_DN15418_c0_g2d466840, Pdensi_DN18423_c1_g1
GO:0042446	0.0365306643807063	0.993907530536801	3	52	hormone biosynthetic process	BP	0.849433744219445	BP hormone biosynthetic process	Pdensi_DN26139_c0_g1d559879, Pdensi_DN26680_c0_g1d229530, Pdensi_GG_111520_c0_g1
GO:0015988	0.0366451807068565	0.9966910097027	2	21	energy coupled proton transmembrane transport, against electrochemical gradient	BP	0.849433744219445	BP energy coupled proton transmembrane transport, against electrochemical gradient	Pdensi_DN24649_c0_g4, Pdensi_GG_4969_c0_g1
GO:0090662	0.0367685610821628	0.996673813238373	2	21	ATP hydrolysis coupled transmembrane transport	BP	0.849433744219445	BP ATP hydrolysis coupled transmembrane transport	Pdensi_DN24649_c0_g4, Pdensi_GG_4969_c0_g1
GO:0099131	0.0367685610821628	0.996673813238373	2	21	ATP hydrolysis coupled ion transmembrane transport	BP	0.849433744219445	BP ATP hydrolysis coupled ion transmembrane transport	Pdensi_DN24649_c0_g4, Pdensi_GG_4969_c0_g1
GO:0099132	0.0367685610821628	0.996673813238373	2	21	ATP hydrolysis coupled cation transmembrane transport	BP	0.849433744219445	BP ATP hydrolysis coupled cation transmembrane transport	Pdensi_DN24649_c0_g4, Pdensi_GG_4969_c0_g1
GO:0004568	0.0370010627876081	0.996641320140607	2	21	chitinase activity	MF	0.849433744219445	MF chitinase activity	Pdensi_DN20784_c0_g1, Pdensi_GG_57086_c0_g1
GO:0006030	0.0370010627876081	0.996641320140607	2	21	chitin metabolic process	BP	0.849433744219445	BP chitin metabolic process	Pdensi_DN20784_c0_g1, Pdensi_GG_57086_c0_g1
GO:0006032	0.0370010627876081	0.996641320140607	2	21	chitin catabolic process	BP	0.849433744219445	BP chitin catabolic process	Pdensi_DN20784_c0_g1, Pdensi_GG_57086_c0_g1
GO:0046348	0.0370010627876081	0.996641320140607	2	21	amino sugar catabolic process	BP	0.849433744219445	BP amino sugar catabolic process	Pdensi_DN20784_c0_g1, Pdensi_GG_57086_c0_g1
GO:1901072	0.0370010627876081	0.996641320140607	2	21	glucosamine-containing compound catabolic process	BP	0.849433744219445	BP glucosamine-containing compound catabolic process	Pdensi_DN20784_c0_g1, Pdensi_GG_57086_c0_g1
GO:0008194	0.0372621891758442	0.985561456294558	8	280	UDP-glycosyltransferase activity	MF	0.853832476600221	MF UDP-glycosyltransferase activity	Pdensi_DN13671_c0_g1, Pdensi_DN14735_c0_g1, Pdensi_DN19663_c0_g2d359591, Pdensi_DN20250_c0_g5, Pdensi_DN28247_c0_g1d501460, Pdensi_DN37389_c0_g1d509567, Pdensi_DN38664_c1_g5, Pdensi_GG_120394_c0_g1
GO:0015923	0.0378234305932299	0.996493190180127	2	24	mannosidase activity	MF	0.865078909769181	MF mannosidase activity	Pdensi_DN12819_c0_g1d460270, Pdensi_DN20706_c1_g6
GO:0043496	0.0380177053895482	0.999510481084085	1	3	regulation of protein homodimerization activity	BP	0.867906055008236	BP regulation of protein homodimerization activity	Pdensi_DN18888_c0_g1d405534
GO:0006826	0.0384645444873889	0.996411125227009	2	23	iron ion transport	BP	0.876477802215419	BP iron ion transport	Pdensi_DN11991_c0_g2, Pdensi_DN25853_c0_g1d139439
GO:0048037	0.0388444321346071	0.980847049396248	13	540	cofactor binding	MF	0.883495028661565	MF cofactor binding	Pdensi_DN15561_c0_g1d467185, Pdensi_DN16309_c0_g1d278549, Pdensi_DN19618_c0_g1d485852, Pdensi_DN20248_c0_g1, Pdensi_DN21573_c1_g1, Pdensi_DN22636_c0_g1, Pdensi_DN24334_c0_g1d133196, Pdensi_DN24773_c0_g1d555703, Pdensi_DN24891_c0_g1d498445, Pdensi_DN25334_c1_g2, Pdensi_DN26139_c0_g1d559879, Pdensi_DN26680_c0_g1d229530, Pdensi_GG_75007_c0_g1
GO:0072521	0.0389407576860245	0.984783743084846	8	278	purine-containing compound metabolic process	BP	0.884048772457955	BP purine-containing compound metabolic process	Pdensi_DN17972_c1_g3, Pdensi_DN20315_c0_g1d412031, Pdensi_DN24649_c0_g4, Pdensi_DN24971_c0_g1d136323, Pdensi_DN96232_c0_g1, Pdensi_GG_111520_c0_g1, Pdensi_GG_32233_c0_g1, Pdensi_GG_4969_c0_g1
GO:0006026	0.0404194148732211	0.99613755194727	2	22	aminoglycan catabolic process	BP	0.915924821905722	BP aminoglycan catabolic process	Pdensi_DN20784_c0_g1, Pdensi_GG_57086_c0_g1
GO:0043562	0.0406531128239691	0.996080138570621	2	24	cellular response to nitrogen levels	BP	0.919523999454858	BP cellular response to nitrogen levels	Pdensi_DN19790_c0_g1d535027, Pdensi_DN24084_c1_g6
GO:0044420	0.0410016273090434	0.999429844232174	1	3	extracellular matrix component	CC	0.923612097618459	CC extracellular matrix component	Pdensi_GG_93610_c0_g1
GO:0016899	0.041116970533758	0.996010847263593	2	24	oxidoreductase activity, acting on the CH-OH group of donors, oxygen as acceptor	MF	0.923612097618459	MF oxidoreductase activity, acting on the CH-OH group of donors, oxygen as acceptor	Pdensi_DN15561_c0_g1d467185, Pdensi_GG_75007_c0_g1
GO:0045300	0.0411346537532403	0.999426103569513	1	3	acyl-[acyl-carrier-protein] desaturase activity	MF	0.923612097618459	MF acyl-[acyl-carrier-protein] desaturase activity	Pdensi_DN24369_c0_g2d133256
GO:0102786	0.0411346537532403	0.999426103569513	1	3	stearoyl-[acp] desaturase activity	MF	0.923612097618459	MF stearoyl-[acp] desaturase activity	Pdensi_DN24369_c0_g2d133256
GO:0018685	0.0414825693196689	0.999416261364476	1	3	alkane 1-monooxygenase activity	MF	0.929724299971119	MF alkane 1-monooxygenase activity	Pdensi_DN7319_c0_g1d101610
GO:0055080	0.0419748819908734	0.986053748914577	6	196	cation homeostasis	BP	0.939044627708391	BP cation homeostasis	Pdensi_DN11137_c0_g1, Pdensi_DN11991_c0_g2, Pdensi_DN23589_c3_g1, Pdensi_DN25853_c0_g1d139439, Pdensi_DN36501_c4_g1, Pdensi_DN39970_c2_g4
GO:0015691	0.0420791834510865	0.999399185160353	1	3	cadmium ion transport	BP	0.939449388527291	BP cadmium ion transport	Pdensi_DN39970_c2_g4
GO:0005773	0.0421459544926345	0.979649564222303	12	499	vacuole	CC	0.939449388527291	CC vacuole	Pdensi_DN15586_c0_g3d276568, Pdensi_DN16350_c0_g1d215185, Pdensi_DN19290_c1_g3, Pdensi_DN19600_c0_g1d485629, Pdensi_DN20739_c0_g1, Pdensi_DN23377_c0_g3d548222, Pdensi_DN23705_c0_g1d304118, Pdensi_DN26695_c0_g4, Pdensi_DN33925_c0_g1d313047, Pdensi_DN9202_c0_g1d453502, Pdensi_DN9784_c0_g1d103179, Pdensi_DN9787_c0_g2
GO:0016701	0.0423924004274142	0.99248387156911	3	57	oxidoreductase activity, acting on single donors with incorporation of molecular oxygen	MF	0.943230909509965	MF oxidoreductase activity, acting on single donors with incorporation of molecular oxygen	Pdensi_DN22547_c0_g1d20905, Pdensi_DN26360_c0_g1d560098, Pdensi_DN7790_c0_g1
GO:0046983	0.0427792352528495	0.976903916274268	16	710	protein dimerization activity	MF	0.947701365143159	MF protein dimerization activity	Pdensi_DN13570_c0_g1d340125, Pdensi_DN13806_c0_g1, Pdensi_DN14863_c0_g1d342967, Pdensi_DN16905_c1_g1, Pdensi_DN20468_c2_g3, Pdensi_DN21343_c1_g1d18680, Pdensi_DN24147_c1_g2, Pdensi_DN24610_c0_g1, Pdensi_DN25015_c0_g3, Pdensi_DN26605_c1_g1, Pdensi_DN34641_c1_g2, Pdensi_DN35162_c0_g1, Pdensi_DN39295_c0_g3, Pdensi_DN40178_c2_g1, Pdensi_DN7129_c0_g1d329828, Pdensi_GG_93227_c0_g1
GO:0010083	0.0429604318880432	0.999373502931076	1	3	regulation of vegetative meristem growth	BP	0.947701365143159	BP regulation of vegetative meristem growth	Pdensi_DN19663_c0_g2d359591
GO:0050404	0.0429604318880432	0.999373502931076	1	3	zeatin O-beta-D-xylosyltransferase activity	MF	0.947701365143159	MF zeatin O-beta-D-xylosyltransferase activity	Pdensi_DN19663_c0_g2d359591
GO:1990135	0.0429703736145591	0.99937321007275	1	3	flavonoid sulfotransferase activity	MF	0.947701365143159	MF flavonoid sulfotransferase activity	Pdensi_DN20611_c0_g2
GO:0009512	0.0429791288377088	0.999372952108048	1	3	cytochrome b6f complex	CC	0.947701365143159	CC cytochrome b6f complex	Pdensi_DN26700_c2_g3
GO:0098796	0.0434646888822127	0.979692352754516	11	433	membrane protein complex	CC	0.956690517654725	CC membrane protein complex	Pdensi_DN17972_c1_g3, Pdensi_DN19353_c2_g1, Pdensi_DN20315_c0_g1d412031, Pdensi_DN20964_c0_g5, Pdensi_DN24649_c0_g4, Pdensi_DN24971_c0_g1d136323, Pdensi_DN25152_c0_g4, Pdensi_DN37334_c0_g1d377119, Pdensi_DN96232_c0_g1, Pdensi_GG_32233_c0_g1, Pdensi_GG_4969_c0_g1
GO:0016049	0.0436657088669448	0.985353175277956	6	199	cell growth	BP	0.956751036789926	BP cell growth	Pdensi_DN10531_c0_g1d455577, Pdensi_DN18842_c0_g1, Pdensi_DN20250_c0_g5, Pdensi_DN20784_c0_g1, Pdensi_DN22764_c0_g1, Pdensi_GG_72957_c0_g1
GO:0004586	0.0437011343135603	0.999351492545022	1	3	ornithine decarboxylase activity	MF	0.956751036789926	MF ornithine decarboxylase activity	Pdensi_DN14572_c0_g2d180081
GO:0033387	0.0437011343135603	0.999351492545022	1	3	putrescine biosynthetic process from ornithine	BP	0.956751036789926	BP putrescine biosynthetic process from ornithine	Pdensi_DN14572_c0_g2d180081
GO:0043604	0.0441647867676858	0.97931428011833	11	429	amide biosynthetic process	BP	0.963908257036716	BP amide biosynthetic process	Pdensi_DN15880_c0_g4, Pdensi_DN20315_c0_g1d412030, Pdensi_DN20315_c0_g1d412031, Pdensi_DN20576_c0_g2, Pdensi_DN20964_c0_g2d17824, Pdensi_DN21762_c0_g1d420144, Pdensi_DN23826_c0_g1d365089, Pdensi_DN36683_c0_g2, Pdensi_DN40178_c2_g1, Pdensi_DN5658_c0_g1d2090, Pdensi_GG_115089_c0_g1
GO:0050898	0.0442765621118504	0.999334125771895	1	3	nitrile metabolic process	BP	0.963908257036716	BP nitrile metabolic process	Pdensi_DN24770_c3_g1d555930
GO:1902609	0.0443411812564282	0.999332160901223	1	3	(R)-2-hydroxy-alpha-linolenic acid biosynthetic process	BP	0.963908257036716	BP (R)-2-hydroxy-alpha-linolenic acid biosynthetic process	Pdensi_DN23377_c0_g3d548222
GO:0010168	0.0443419773022101	0.99924959937909	1	4	ER body	CC	0.963908257036716	CC ER body	Pdensi_DN23589_c3_g1
GO:0035195	0.0448962343433255	0.999230538992884	1	4	gene silencing by miRNA	BP	0.974232420856402	BP gene silencing by miRNA	Pdensi_DN14895_c0_g1
GO:0098771	0.045160550978842	0.984729487261991	6	200	inorganic ion homeostasis	BP	0.978239659827402	BP inorganic ion homeostasis	Pdensi_DN11137_c0_g1, Pdensi_DN11991_c0_g2, Pdensi_DN23589_c3_g1, Pdensi_DN25853_c0_g1d139439, Pdensi_DN36501_c4_g1, Pdensi_DN39970_c2_g4
GO:0009150	0.0454391346873005	0.983044412008756	7	236	purine ribonucleotide metabolic process	BP	0.982541289136311	BP purine ribonucleotide metabolic process	Pdensi_DN17972_c1_g3, Pdensi_DN20315_c0_g1d412031, Pdensi_DN24649_c0_g4, Pdensi_DN24971_c0_g1d136323, Pdensi_DN96232_c0_g1, Pdensi_GG_32233_c0_g1, Pdensi_GG_4969_c0_g1
GO:0009651	0.0457175943855499	0.978458017397917	11	457	response to salt stress	BP	0.986825121693011	BP response to salt stress	Pdensi_DN14492_c3_g2, Pdensi_DN14735_c0_g1, Pdensi_DN19569_c0_g6, Pdensi_DN19843_c1_g1d61774, Pdensi_DN20784_c0_g1, Pdensi_DN23377_c0_g3d548222, Pdensi_DN26318_c8_g1, Pdensi_DN37389_c0_g1d509567, Pdensi_DN38997_c0_g1d571459, Pdensi_DN9784_c0_g1d103179, Pdensi_GG_93610_c0_g1
GO:0019253	0.0459164649629806	0.995256330040805	2	25	reductive pentose-phosphate cycle	BP	0.989378987149699	BP reductive pentose-phosphate cycle	Pdensi_DN20315_c0_g1d412031, Pdensi_DN35341_c0_g1d30996
GO:0005880	0.0460854461264058	0.999188820364424	1	4	nuclear microtubule	CC	0.990927237291468	CC nuclear microtubule	Pdensi_DN13660_c0_g1
GO:1901376	0.0462303620719762	0.999183659799535	1	4	organic heteropentacyclic compound metabolic process	BP	0.990927237291468	BP organic heteropentacyclic compound metabolic process	Pdensi_DN14528_c0_g1
GO:1901378	0.0462303620719762	0.999183659799535	1	4	organic heteropentacyclic compound biosynthetic process	BP	0.990927237291468	BP organic heteropentacyclic compound biosynthetic process	Pdensi_DN14528_c0_g1
GO:0005777	0.0470965332444332	0.983922465673096	6	193	peroxisome	CC	0.9999999999	CC peroxisome	Pdensi_DN18962_c1_g1, Pdensi_DN20248_c0_g1, Pdensi_DN21024_c2_g3, Pdensi_DN22636_c0_g1, Pdensi_DN42346_c0_g1d153836, Pdensi_DN96473_c0_g1
GO:0048229	0.0471960213945911	0.9838730120398	6	200	gametophyte development	BP	0.9999999999	BP gametophyte development	Pdensi_DN10531_c0_g1d455577, Pdensi_DN18751_c0_g1d59633, Pdensi_DN19290_c1_g3, Pdensi_DN19600_c0_g1d485629, Pdensi_DN20250_c0_g5, Pdensi_DN25233_c0_g1d74016
GO:0030026	0.0472922474079466	0.999145335805786	1	4	cellular manganese ion homeostasis	BP	0.9999999999	BP cellular manganese ion homeostasis	Pdensi_DN23589_c3_g1
GO:0090351	0.0480251892042802	0.994892014890247	2	27	seedling development	BP	0.9999999999	BP seedling development	Pdensi_DN22801_c1_g1, Pdensi_GG_63925_c0_g1
GO:0008429	0.0498535852936329	0.999049200233959	1	4	phosphatidylethanolamine binding	MF	0.9999999999	MF phosphatidylethanolamine binding	Pdensi_DN6880_c0_g1d450628
