# Supplementary material for: Transcriptional Regulation of Pine Male and Female Cone Initiation and Development: Key Players Identified Through Comparative Transcriptomics
Source: Front Genet. 2022 Mar 18;13:815093. doi: 10.3389/fgene.2022.815093 (PMC8971679; doi:10.3389/fgene.2022.815093)
Supplement: Supplementary file 2 [file DataSheet3.ZIP › SUP_GSEA/salmon.gene.counts.matrix.FC_3_1_vs_MC_2_2.DESeq2.DE_results.P0.001_C2.DE.subset.GOseq.depleted]

category	over_represented_pvalue	under_represented_pvalue	numDEInCat	numInCat	term	ontology	over_represented_FDR	under_represented_FDR	go_term
GO:0005515	1	0	146	4179	protein binding	MF	0.9999999999	0	MF protein binding
GO:0005829	1	0	39	1889	cytosol	CC	0.9999999999	0	CC cytosol
GO:0005886	1	0	74	2419	plasma membrane	CC	0.9999999999	0	CC plasma membrane
GO:0006396	1	0	10	1086	RNA processing	BP	0.9999999999	0	BP RNA processing
GO:0006464	1	0	40	2131	cellular protein modification process	BP	0.9999999999	0	BP cellular protein modification process
GO:0009451	1	0	5	1141	RNA modification	BP	0.9999999999	0	BP RNA modification
GO:0009507	1	0	36	1913	chloroplast	CC	0.9999999999	0	CC chloroplast
GO:0009536	1	0	37	1980	plastid	CC	0.9999999999	0	CC plastid
GO:0016020	1	0	166	4921	membrane	CC	0.9999999999	0	CC membrane
GO:0016070	1	0	27	2324	RNA metabolic process	BP	0.9999999999	0	BP RNA metabolic process
GO:0019538	1	0	72	3074	protein metabolic process	BP	0.9999999999	0	BP protein metabolic process
GO:0032991	1	0	74	3082	protein-containing complex	CC	0.9999999999	0	CC protein-containing complex
GO:0036211	1	0	40	2131	protein modification process	BP	0.9999999999	0	BP protein modification process
GO:0043226	1	0	435	9743	organelle	CC	0.9999999999	0	CC organelle
GO:0043227	1	0	426	9161	membrane-bounded organelle	CC	0.9999999999	0	CC membrane-bounded organelle
GO:0043229	1	0	435	9718	intracellular organelle	CC	0.9999999999	0	CC intracellular organelle
GO:0043231	1	0	424	8973	intracellular membrane-bounded organelle	CC	0.9999999999	0	CC intracellular membrane-bounded organelle
GO:0043412	1	0	45	3304	macromolecule modification	BP	0.9999999999	0	BP macromolecule modification
GO:0044267	1	0	50	2553	cellular protein metabolic process	BP	0.9999999999	0	BP cellular protein metabolic process
GO:0044425	1	0	181	4395	membrane part	CC	0.9999999999	0	CC membrane part
GO:0044444	1	0	251	7999	cytoplasmic part	CC	0.9999999999	0	CC cytoplasmic part
GO:0050789	1	0	188	4978	regulation of biological process	BP	0.9999999999	0	BP regulation of biological process
GO:0050794	1	0	160	4327	regulation of cellular process	BP	0.9999999999	0	BP regulation of cellular process
GO:0050896	1	0	194	4748	response to stimulus	BP	0.9999999999	0	BP response to stimulus
GO:0065007	1	0	204	5376	biological regulation	BP	0.9999999999	0	BP biological regulation
GO:1901564	1	0	107	4202	organonitrogen compound metabolic process	BP	0.9999999999	0	BP organonitrogen compound metabolic process
GO:0006950	1	0	140	3591	response to stress	BP	0.9999999999	0	BP response to stress
GO:0043531	1	0	3	600	ADP binding	MF	0.9999999999	0	MF ADP binding
GO:0044249	1	0	86	2552	cellular biosynthetic process	BP	0.9999999999	0	BP cellular biosynthetic process
GO:0051179	1	0	78	2451	localization	BP	0.9999999999	0	BP localization
GO:0051234	1	0	71	2304	establishment of localization	BP	0.9999999999	0	BP establishment of localization
GO:1901576	1	0	97	2743	organic substance biosynthetic process	BP	0.9999999999	0	BP organic substance biosynthetic process
GO:0006810	1	0	71	2272	transport	BP	0.9999999999	0	BP transport
GO:0008104	1	0	9	854	protein localization	BP	0.9999999999	0	BP protein localization
GO:0009058	1	0	108	2893	biosynthetic process	BP	0.9999999999	0	BP biosynthetic process
GO:0051641	1.00000000000001	0	9	801	cellular localization	BP	0.9999999999	0	BP cellular localization
GO:0006952	1.00000000000001	0	50	1722	defense response	BP	0.9999999999	0	BP defense response
GO:0016071	1.00000000000002	0	10	823	mRNA metabolic process	BP	0.9999999999	0	BP mRNA metabolic process
GO:0043234	1.00000000000002	0	43	1562	NA	NA	0.9999999999	0	none
GO:0044271	1.00000000000002	0	27	1180	cellular nitrogen compound biosynthetic process	BP	0.9999999999	0	BP cellular nitrogen compound biosynthetic process
GO:0043228	1.00000000000004	0	31	1298	non-membrane-bounded organelle	CC	0.9999999999	0	CC non-membrane-bounded organelle
GO:0043232	1.00000000000004	0	31	1297	intracellular non-membrane-bounded organelle	CC	0.9999999999	0	CC intracellular non-membrane-bounded organelle
GO:0033036	1.00000000000005	0	14	925	macromolecule localization	BP	0.9999999999	0	BP macromolecule localization
GO:0045184	1.00000000000005	0	9	770	establishment of protein localization	BP	0.9999999999	0	BP establishment of protein localization
GO:1990904	1.00000000000007	0	15	889	ribonucleoprotein complex	CC	0.9999999999	0	CC ribonucleoprotein complex
GO:0015031	1.00000000000017	0	9	747	protein transport	BP	0.9999999999	0	BP protein transport
GO:0044435	1.00000000000029	0	29	1190	plastid part	CC	0.9999999999	0	CC plastid part
GO:0044281	1.00000000000033	0	56	1764	small molecule metabolic process	BP	0.9999999999	0	BP small molecule metabolic process
GO:0044434	1.00000000000033	0	28	1161	chloroplast part	CC	0.9999999999	0	CC chloroplast part
GO:0006793	1.00000000000039	0	45	1648	phosphorus metabolic process	BP	0.9999999999	0	BP phosphorus metabolic process
GO:0007165	1.00000000000044	0	52	1680	signal transduction	BP	0.9999999999	0	BP signal transduction
GO:0015833	1.00000000000053	0	10	758	peptide transport	BP	0.9999999999	0	BP peptide transport
GO:0098588	1.00000000000061	0	29	1211	bounding membrane of organelle	CC	0.9999999999	0	CC bounding membrane of organelle
GO:0031224	1.00000000000085	0	173	3940	intrinsic component of membrane	CC	0.9999999999	0	CC intrinsic component of membrane
GO:0030529	1.00000000000102	0	15	834	NA	NA	0.9999999999	0	none
GO:0042886	1.00000000000106	0	11	772	amide transport	BP	0.9999999999	0	BP amide transport
GO:0006796	1.0000000000018	0	44	1587	phosphate-containing compound metabolic process	BP	0.9999999999	0	BP phosphate-containing compound metabolic process
GO:0002376	1.00000000000225	0	12	764	immune system process	BP	0.9999999999	0	BP immune system process
GO:0009059	1.00000000000543	0	28	1108	macromolecule biosynthetic process	BP	0.9999999999	0	BP macromolecule biosynthetic process
GO:0016021	1.00000000000546	0	169	3803	integral component of membrane	CC	0.9999999999	0	CC integral component of membrane
GO:0006397	1.00000000000671	0	5	589	mRNA processing	BP	0.9999999999	0	BP mRNA processing
GO:0051649	1.00000000000824	0	8	645	establishment of localization in cell	BP	0.9999999999	0	BP establishment of localization in cell
GO:0018130	1.00000000001268	0	15	815	heterocycle biosynthetic process	BP	0.9999999999	0	BP heterocycle biosynthetic process
GO:0071840	1.00000000001799	0	114	2863	cellular component organization or biogenesis	BP	0.9999999999	0	BP cellular component organization or biogenesis
GO:0016301	1.00000000002406	0	37	1326	kinase activity	MF	0.9999999999	0	MF kinase activity
GO:1902494	1.00000000002693	0	18	865	catalytic complex	CC	0.9999999999	0	CC catalytic complex
GO:0070647	1	3.55336949944417e-11	10	679	protein modification by small protein conjugation or removal	BP	0.9999999999	6.52600174487471e-09	BP protein modification by small protein conjugation or removal
GO:0098805	1	3.82995385941187e-11	17	842	whole membrane	CC	0.9999999999	6.85400435016338e-09	CC whole membrane
GO:0006955	1	3.84336692532526e-11	11	686	immune response	BP	0.9999999999	6.85400435016338e-09	BP immune response
GO:0046907	1	3.90511927406176e-11	8	612	intracellular transport	BP	0.9999999999	6.86464180961857e-09	BP intracellular transport
GO:0031090	1	4.74005229473043e-11	58	1728	organelle membrane	CC	0.9999999999	8.21497795586731e-09	CC organelle membrane
GO:0016043	1	6.19631844159624e-11	110	2753	cellular component organization	BP	0.9999999999	1.05896803366447e-08	BP cellular component organization
GO:0045087	1	6.46351995754402e-11	11	677	innate immune response	BP	0.9999999999	1.08950154900793e-08	BP innate immune response
GO:1901566	1	8.13044396527139e-11	27	1002	organonitrogen compound biosynthetic process	BP	0.9999999999	1.35196098638736e-08	BP organonitrogen compound biosynthetic process
GO:0044451	0.999999999986742	1.29326609418565e-10	4	488	nucleoplasm part	CC	0.9999999999	2.12181857186058e-08	CC nucleoplasm part
GO:0019752	0.999999999957779	1.60770917196147e-10	28	1068	carboxylic acid metabolic process	BP	0.9999999999	2.60300807381393e-08	BP carboxylic acid metabolic process
GO:0006082	0.999999999933048	2.45436770203944e-10	31	1128	organic acid metabolic process	BP	0.9999999999	3.92220708747991e-08	BP organic acid metabolic process
GO:0043436	0.999999999922679	2.82850325167383e-10	31	1124	oxoacid metabolic process	BP	0.9999999999	4.46214519382647e-08	BP oxoacid metabolic process
GO:0043632	0.999999999969483	2.90722720472011e-10	4	457	modification-dependent macromolecule catabolic process	BP	0.9999999999	4.5282823739343e-08	BP modification-dependent macromolecule catabolic process
GO:0034645	0.999999999862899	4.493796900125e-10	23	911	cellular macromolecule biosynthetic process	BP	0.9999999999	6.91202135700477e-08	BP cellular macromolecule biosynthetic process
GO:0006886	0.999999999939374	5.6536184303423e-10	4	453	intracellular protein transport	BP	0.9999999999	8.58861417103234e-08	BP intracellular protein transport
GO:0019941	0.999999999938233	5.76007807984702e-10	4	444	modification-dependent protein catabolic process	BP	0.9999999999	8.64362936250214e-08	BP modification-dependent protein catabolic process
GO:0034660	0.999999999906473	7.51700302093286e-10	5	495	ncRNA metabolic process	BP	0.9999999999	1.10910377723822e-07	BP ncRNA metabolic process
GO:0071702	0.999999999728452	7.57128949922882e-10	35	1195	organic substance transport	BP	0.9999999999	1.10910377723822e-07	BP organic substance transport
GO:0016773	0.999999999503985	1.26157393735063e-09	37	1246	phosphotransferase activity, alcohol group as acceptor	MF	0.9999999999	1.82631379989405e-07	MF phosphotransferase activity, alcohol group as acceptor
GO:0051603	0.999999999724973	1.58678231735782e-09	7	519	proteolysis involved in cellular protein catabolic process	BP	0.9999999999	2.27039028082418e-07	BP proteolysis involved in cellular protein catabolic process
GO:0006511	0.999999999747963	2.08272569831892e-09	4	422	ubiquitin-dependent protein catabolic process	BP	0.9999999999	2.94574019744992e-07	BP ubiquitin-dependent protein catabolic process
GO:0044265	0.999999999541583	2.13575928776223e-09	10	600	cellular macromolecule catabolic process	BP	0.9999999999	2.98642250408117e-07	BP cellular macromolecule catabolic process
GO:0043168	0.999999998424002	2.46450049877471e-09	200	4084	anion binding	MF	0.9999999999	3.40737962218234e-07	MF anion binding
GO:0031982	0.999999999490927	2.87838691972919e-09	7	536	vesicle	CC	0.9999999999	3.93539456080752e-07	CC vesicle
GO:0032446	0.99999999939225	2.96865385404267e-09	9	586	protein modification by small protein conjugation	BP	0.9999999999	4.01420721692253e-07	BP protein modification by small protein conjugation
GO:0048519	0.999999998805368	3.07918473111831e-09	32	1148	negative regulation of biological process	BP	0.9999999999	4.11840957787074e-07	BP negative regulation of biological process
GO:0051186	0.999999999553943	3.61132741867495e-09	4	420	cofactor metabolic process	BP	0.9999999999	4.77821332116079e-07	BP cofactor metabolic process
GO:0009617	0.999999998638822	5.05106868476039e-09	14	687	response to bacterium	BP	0.9999999999	6.61206384744432e-07	BP response to bacterium
GO:0016192	0.999999999245584	5.17414453027819e-09	5	461	vesicle-mediated transport	BP	0.9999999999	6.7018787836919e-07	BP vesicle-mediated transport
GO:0036094	0.999999995762574	6.42296254413839e-09	207	4155	small molecule binding	MF	0.9999999999	8.23276605266905e-07	MF small molecule binding
GO:0006325	0.999999999114547	6.99078634517089e-09	4	417	chromatin organization	BP	0.9999999999	8.86820886364204e-07	BP chromatin organization
GO:0044445	1	7.23040922087145e-09	0	235	cytosolic part	CC	0.9999999999	9.0785903533493e-07	CC cytosolic part
GO:0033554	0.999999996759845	7.78922553389027e-09	36	1170	cellular response to stress	BP	0.9999999999	9.68145658530503e-07	BP cellular response to stress
GO:0005794	0.999999996339448	1.31172343741534e-08	14	684	Golgi apparatus	CC	0.9999999999	1.61407568973958e-06	CC Golgi apparatus
GO:0016310	0.999999995014775	1.38476109208101e-08	24	968	phosphorylation	BP	0.9999999999	1.68707774634227e-06	BP phosphorylation
GO:0044432	0.999999994992762	1.72144738435056e-08	15	686	endoplasmic reticulum part	CC	0.9999999999	2.07670686906212e-06	CC endoplasmic reticulum part
GO:0051716	0.999999989271848	2.28923745816493e-08	47	1375	cellular response to stimulus	BP	0.9999999999	2.72467245468617e-06	BP cellular response to stimulus
GO:0070727	0.999999996926027	2.30285197307893e-08	4	408	cellular macromolecule localization	BP	0.9999999999	2.72467245468617e-06	BP cellular macromolecule localization
GO:0097708	0.999999995437817	2.36684485812349e-08	7	497	intracellular vesicle	CC	0.9999999999	2.77371675992471e-06	CC intracellular vesicle
GO:0031410	0.999999995280629	2.4456093071004e-08	7	496	cytoplasmic vesicle	CC	0.9999999999	2.83898325696891e-06	CC cytoplasmic vesicle
GO:0034654	0.999999992935958	2.68431106095917e-08	12	600	nucleobase-containing compound biosynthetic process	BP	0.9999999999	3.08695772010305e-06	BP nucleobase-containing compound biosynthetic process
GO:0016462	0.999999989012886	2.77828279417856e-08	29	1003	pyrophosphatase activity	MF	0.9999999999	3.16544164651548e-06	MF pyrophosphatase activity
GO:0000166	0.99999997666857	3.46437343541524e-08	199	3951	nucleotide binding	MF	0.9999999999	3.87537410207132e-06	MF nucleotide binding
GO:1901265	0.99999997666857	3.46437343541524e-08	199	3951	nucleoside phosphate binding	MF	0.9999999999	3.87537410207132e-06	MF nucleoside phosphate binding
GO:0071705	0.999999984888607	3.74516344567627e-08	30	1014	nitrogen compound transport	BP	0.9999999999	4.15173299090509e-06	BP nitrogen compound transport
GO:0006508	0.999999987106466	3.78246263789481e-08	20	787	proteolysis	BP	0.9999999999	4.15564310350854e-06	BP proteolysis
GO:0016567	0.999999990835434	4.01622934543479e-08	9	542	protein ubiquitination	BP	0.9999999999	4.37342496421018e-06	BP protein ubiquitination
GO:0009790	0.999999998102369	4.14126574393978e-08	1	294	embryo development	BP	0.9999999999	4.43739686773903e-06	BP embryo development
GO:0006996	0.999999982802362	4.14709987639162e-08	32	1085	organelle organization	BP	0.9999999999	4.43739686773903e-06	BP organelle organization
GO:0044710	0.999999971209471	4.32644265575717e-08	183	3744	NA	NA	0.9999999999	4.58938593785275e-06	none
GO:0016818	0.999999982061224	4.42801346234752e-08	30	1013	hydrolase activity, acting on acid anhydrides, in phosphorus-containing anhydrides	MF	0.9999999999	4.65698338924669e-06	MF hydrolase activity, acting on acid anhydrides, in phosphorus-containing anhydrides
GO:0042742	0.999999983689336	5.79733036201255e-08	13	614	defense response to bacterium	BP	0.9999999999	6.04543644953936e-06	BP defense response to bacterium
GO:0016556	1	6.42183461760561e-08	0	230	mRNA modification	BP	0.9999999999	6.64039285459134e-06	BP mRNA modification
GO:0016817	0.999999970266557	7.15976140278677e-08	31	1023	hydrolase activity, acting on acid anhydrides	MF	0.9999999999	7.34173867177426e-06	MF hydrolase activity, acting on acid anhydrides
GO:0017111	0.999999971435139	7.25076888399172e-08	27	943	nucleoside-triphosphatase activity	MF	0.9999999999	7.37361248905108e-06	MF nucleoside-triphosphatase activity
GO:0004672	0.999999963112973	8.46468074853934e-08	35	1094	protein kinase activity	MF	0.9999999999	8.53753250908005e-06	MF protein kinase activity
GO:0009793	0.999999995875186	8.66768737160071e-08	1	284	embryo development ending in seed dormancy	BP	0.9999999999	8.67121082175177e-06	BP embryo development ending in seed dormancy
GO:0008380	0.999999989311912	9.26712808166183e-08	3	357	RNA splicing	BP	0.9999999999	9.19612992297168e-06	BP RNA splicing
GO:0034613	0.999999988337774	1.00767221715879e-07	3	352	cellular protein localization	BP	0.9999999999	9.91952530571114e-06	BP cellular protein localization
GO:0009579	0.999999994380141	1.16859531845414e-07	1	243	thylakoid	CC	0.9999999999	1.13486079832312e-05	CC thylakoid
GO:0012501	0.999999986365722	1.17129070611163e-07	3	338	programmed cell death	BP	0.9999999999	1.13486079832312e-05	BP programmed cell death
GO:0008219	0.999999982959582	1.19269400352687e-07	4	370	cell death	BP	0.9999999999	1.14657029010923e-05	BP cell death
GO:0009605	0.999999934629325	1.2962204490209e-07	53	1416	response to external stimulus	BP	0.9999999999	1.23643353683738e-05	BP response to external stimulus
GO:0019899	0.999999962722256	1.55778360011323e-07	9	501	enzyme binding	MF	0.9999999999	1.47450209226102e-05	MF enzyme binding
GO:0034470	0.999999972858894	1.61446369685286e-07	5	400	ncRNA processing	BP	0.9999999999	1.5164867015095e-05	BP ncRNA processing
GO:0005789	0.999999935730772	2.37517856943096e-07	11	533	endoplasmic reticulum membrane	CC	0.9999999999	2.21413426491273e-05	CC endoplasmic reticulum membrane
GO:0019787	0.999999945340081	2.58618406680994e-07	7	454	ubiquitin-like protein transferase activity	MF	0.9999999999	2.37844091029942e-05	MF ubiquitin-like protein transferase activity
GO:0043207	0.999999879699634	2.59009412417816e-07	39	1124	response to external biotic stimulus	BP	0.9999999999	2.37844091029942e-05	BP response to external biotic stimulus
GO:0032553	0.99999981167925	2.7575574655046e-07	185	3629	ribonucleotide binding	MF	0.9999999999	2.51346256392845e-05	MF ribonucleotide binding
GO:0030054	0.999999896112455	2.8202480242913e-07	21	727	cell junction	CC	0.9999999999	2.55170234844886e-05	CC cell junction
GO:1901575	0.999999833708005	3.0958267816579e-07	62	1554	organic substance catabolic process	BP	0.9999999999	2.78059478454748e-05	BP organic substance catabolic process
GO:0006468	0.99999987955034	3.18612754140083e-07	22	852	protein phosphorylation	BP	0.9999999999	2.84096372441574e-05	BP protein phosphorylation
GO:0005730	0.999999915529609	3.24663237668597e-07	10	499	nucleolus	CC	0.9999999999	2.87408715072812e-05	CC nucleolus
GO:0031984	0.999999934335437	3.3757580563771e-07	6	409	organelle subcompartment	CC	0.9999999999	2.96705020598002e-05	CC organelle subcompartment
GO:0009057	0.999999860762196	3.44413859089678e-07	26	864	macromolecule catabolic process	BP	0.9999999999	3.00568264971524e-05	BP macromolecule catabolic process
GO:0044699	0.999999731077839	3.48616019881893e-07	430	7639	NA	NA	0.9999999999	3.02092966524415e-05	none
GO:0051128	0.999999897339162	3.73052280113168e-07	11	540	regulation of cellular component organization	BP	0.9999999999	3.21007573901576e-05	BP regulation of cellular component organization
GO:0097367	0.999999739609801	3.78349616490767e-07	189	3679	carbohydrate derivative binding	MF	0.9999999999	3.23305002147145e-05	MF carbohydrate derivative binding
GO:0051707	0.999999819290188	3.88698194909171e-07	38	1095	response to other organism	BP	0.9999999999	3.29857330231541e-05	BP response to other organism
GO:0004674	0.999999797480134	4.55302007723895e-07	33	1004	protein serine/threonine kinase activity	MF	0.9999999999	3.83732274317981e-05	MF protein serine/threonine kinase activity
GO:0018193	0.999999942701904	4.61140756702325e-07	3	318	peptidyl-amino acid modification	BP	0.9999999999	3.860093204913e-05	BP peptidyl-amino acid modification
GO:0009626	0.999999957079472	4.67820809133937e-07	2	277	plant-type hypersensitive response	BP	0.9999999999	3.86344634657254e-05	BP plant-type hypersensitive response
GO:0034050	0.999999957079472	4.67820809133937e-07	2	277	host programmed cell death induced by symbiont	BP	0.9999999999	3.86344634657254e-05	BP host programmed cell death induced by symbiont
GO:0034622	0.99999986880549	5.24356534063772e-07	9	460	cellular protein-containing complex assembly	BP	0.9999999999	4.30147143443648e-05	BP cellular protein-containing complex assembly
GO:0005773	0.999999852180357	5.31177948108179e-07	11	502	vacuole	CC	0.9999999999	4.3285726168683e-05	CC vacuole
GO:0017076	0.999999528597269	6.82144179772098e-07	185	3593	purine nucleotide binding	MF	0.9999999999	5.52222640269452e-05	MF purine nucleotide binding
GO:0032555	0.999999502073681	7.2001390721307e-07	185	3590	purine ribonucleotide binding	MF	0.9999999999	5.79070008382799e-05	MF purine ribonucleotide binding
GO:0044437	0.999999770585554	7.4898435453899e-07	13	546	vacuolar part	CC	0.9999999999	5.98457953415732e-05	CC vacuolar part
GO:0005911	0.999999669359854	8.67772008564126e-07	21	705	cell-cell junction	CC	0.9999999999	6.88899004218166e-05	CC cell-cell junction
GO:0004842	0.999999805145282	8.76579740102365e-07	7	435	ubiquitin-protein transferase activity	MF	0.9999999999	6.91430365510231e-05	MF ubiquitin-protein transferase activity
GO:0009607	0.999999555742668	8.99910942545719e-07	43	1160	response to biotic stimulus	BP	0.9999999999	7.05312366116247e-05	BP response to biotic stimulus
GO:0051246	0.999999703245628	1.03939344658756e-06	11	500	regulation of protein metabolic process	BP	0.9999999999	8.09476984826579e-05	BP regulation of protein metabolic process
GO:1901565	0.999999668905154	1.06596166500505e-06	13	567	organonitrogen compound catabolic process	BP	0.9999999999	8.24947062131269e-05	BP organonitrogen compound catabolic process
GO:0044711	0.999999354485015	1.11849194944081e-06	74	1731	NA	NA	0.9999999999	8.60190214866821e-05	none
GO:0044763	0.999999147497545	1.14906375622784e-06	284	5263	NA	NA	0.9999999999	8.78213013688424e-05	none
GO:0048583	0.99999951482054	1.21223968373285e-06	23	826	regulation of response to stimulus	BP	0.9999999999	9.20778352366214e-05	BP regulation of response to stimulus
GO:0044248	0.999999350014944	1.25573311446889e-06	49	1267	cellular catabolic process	BP	0.9999999999	9.47962943161945e-05	BP cellular catabolic process
GO:0044436	0.999999735127604	1.28773841315274e-06	6	357	thylakoid part	CC	0.9999999999	9.66196413039293e-05	CC thylakoid part
GO:0009506	0.99999948559775	1.33234188865751e-06	21	692	plasmodesma	CC	0.9999999999	9.93604056965496e-05	CC plasmodesma
GO:0000959	1	1.39014442072502e-06	0	172	mitochondrial RNA metabolic process	BP	0.9999999999	0.000102615240777547	BP mitochondrial RNA metabolic process
GO:0009056	0.999999190106853	1.39266519381149e-06	75	1744	catabolic process	BP	0.9999999999	0.000102615240777547	BP catabolic process
GO:0035639	0.999998939571338	1.52069532611108e-06	183	3531	purine ribonucleoside triphosphate binding	MF	0.9999999999	0.000111381880879743	MF purine ribonucleoside triphosphate binding
GO:1990234	0.999999441023139	1.76797127040226e-06	13	540	transferase complex	CC	0.9999999999	0.000128727138948519	CC transferase complex
GO:1902589	0.99999989707966	1.81865846785998e-06	1	238	NA	NA	0.9999999999	0.0001316387791001	none
GO:0031967	0.999999470158794	2.0049970487159e-06	9	449	organelle envelope	CC	0.9999999999	0.000143438887700286	CC organelle envelope
GO:0031975	0.999999470158794	2.0049970487159e-06	9	449	envelope	CC	0.9999999999	0.000143438887700286	CC envelope
GO:0030163	0.99999961764343	2.02857945442518e-06	5	360	protein catabolic process	BP	0.9999999999	0.000144287110905791	BP protein catabolic process
GO:0044255	0.999999095885042	2.18603344241138e-06	24	774	cellular lipid metabolic process	BP	0.9999999999	0.000154592767292368	BP cellular lipid metabolic process
GO:0005737	0.999998472573802	2.26100848627669e-06	147	2931	cytoplasm	CC	0.9999999999	0.000158981196706484	CC cytoplasm
GO:0005774	0.999999228906588	2.41208796833285e-06	13	522	vacuolar membrane	CC	0.9999999999	0.00016864058210418	CC vacuolar membrane
GO:0005739	0.99999851792291	2.54623589690184e-06	72	1546	mitochondrion	CC	0.9999999999	0.000177013744132075	CC mitochondrion
GO:0043603	0.999998999308902	2.83758731045842e-06	16	542	cellular amide metabolic process	BP	0.9999999999	0.000196160178961746	BP cellular amide metabolic process
GO:0003729	0.999999599841009	2.92275505309851e-06	3	297	mRNA binding	MF	0.9999999999	0.000200918999599873	MF mRNA binding
GO:1901362	0.999998447326739	3.07279707371393e-06	42	1119	organic cyclic compound biosynthetic process	BP	0.9999999999	0.000210059822178055	BP organic cyclic compound biosynthetic process
GO:0032268	0.999999095922656	3.17822876307866e-06	10	461	regulation of cellular protein metabolic process	BP	0.9999999999	0.000216066878064547	BP regulation of cellular protein metabolic process
GO:0006520	0.999999145469843	3.36973847699705e-06	8	411	cellular amino acid metabolic process	BP	0.9999999999	0.000227827648128839	BP cellular amino acid metabolic process
GO:0006518	0.999998911599162	3.49459927743383e-06	12	452	peptide metabolic process	BP	0.9999999999	0.000234978383108324	BP peptide metabolic process
GO:0032259	1	3.73538669442495e-06	0	185	methylation	BP	0.9999999999	0.000249803985189669	BP methylation
GO:0044283	0.999998126240139	4.65696593162413e-06	21	685	small molecule biosynthetic process	BP	0.9999999999	0.000309751166425054	BP small molecule biosynthetic process
GO:0044802	1	5.02442545157598e-06	0	177	NA	NA	0.9999999999	0.000332395457965819	none
GO:0019001	0.999999267119948	5.18681063028527e-06	3	282	guanyl nucleotide binding	MF	0.9999999999	0.000338590509790003	MF guanyl nucleotide binding
GO:0032561	0.999999267119948	5.18681063028527e-06	3	282	guanyl ribonucleotide binding	MF	0.9999999999	0.000338590509790003	MF guanyl ribonucleotide binding
GO:0043043	0.999998573686685	5.20061815118331e-06	9	381	peptide biosynthetic process	BP	0.9999999999	0.000338590509790003	BP peptide biosynthetic process
GO:0051188	0.999999444902821	5.27395568387329e-06	2	239	cofactor biosynthetic process	BP	0.9999999999	0.00034155802468453	BP cofactor biosynthetic process
GO:0001882	0.999999145030494	5.99962364712613e-06	3	281	nucleoside binding	MF	0.9999999999	0.000386520256428728	MF nucleoside binding
GO:1900864	1	6.14621808169827e-06	0	151	mitochondrial RNA modification	BP	0.9999999999	0.00039329025913272	BP mitochondrial RNA modification
GO:0032549	0.999999119590407	6.16863226433279e-06	3	280	ribonucleoside binding	MF	0.9999999999	0.00039329025913272	MF ribonucleoside binding
GO:0080156	1	6.3657514143104e-06	0	150	mitochondrial mRNA modification	BP	0.9999999999	0.000403765830686028	BP mitochondrial mRNA modification
GO:0098542	0.999996963510935	6.48381248750077e-06	31	892	defense response to other organism	BP	0.9999999999	0.000409145193121523	BP defense response to other organism
GO:0033365	0.999999063434767	6.54281516470345e-06	3	275	protein localization to organelle	BP	0.9999999999	0.000410761941845285	BP protein localization to organelle
GO:0006412	0.999998106577632	6.82200579956484e-06	9	375	translation	BP	0.9999999999	0.000426115641439824	BP translation
GO:0044433	0.999998534158827	7.29351270558851e-06	5	336	cytoplasmic vesicle part	CC	0.9999999999	0.000453266029506397	CC cytoplasmic vesicle part
GO:0032270	0.999999535558442	7.4945702404444e-06	1	204	positive regulation of cellular protein metabolic process	BP	0.9999999999	0.000463420536726977	BP positive regulation of cellular protein metabolic process
GO:0043414	1	8.23684101090655e-06	0	176	macromolecule methylation	BP	0.9999999999	0.000506771643196025	BP macromolecule methylation
GO:0001883	0.999998741077044	8.64971529264517e-06	3	273	purine nucleoside binding	MF	0.9999999999	0.000524309096926103	MF purine nucleoside binding
GO:0005525	0.999998741077044	8.64971529264517e-06	3	273	GTP binding	MF	0.9999999999	0.000524309096926103	MF GTP binding
GO:0032550	0.999998741077044	8.64971529264517e-06	3	273	purine ribonucleoside binding	MF	0.9999999999	0.000524309096926103	MF purine ribonucleoside binding
GO:0006732	0.999998355378392	9.29817926811035e-06	4	293	coenzyme metabolic process	BP	0.9999999999	0.000559952771623015	BP coenzyme metabolic process
GO:0005768	0.999997691877246	9.32875401728712e-06	7	384	endosome	CC	0.9999999999	0.000559952771623015	CC endosome
GO:0032774	0.999998276727508	9.71318421512029e-06	4	298	RNA biosynthetic process	BP	0.9999999999	0.00058019772702454	BP RNA biosynthetic process
GO:0034357	0.99999741724152	1.13087328099373e-05	6	322	photosynthetic membrane	CC	0.9999999999	0.000669009409741725	CC photosynthetic membrane
GO:0042651	0.99999741724152	1.13087328099373e-05	6	322	thylakoid membrane	CC	0.9999999999	0.000669009409741725	CC thylakoid membrane
GO:0016072	0.999998261214754	1.1728731813968e-05	3	270	rRNA metabolic process	BP	0.9999999999	0.000690536100339122	BP rRNA metabolic process
GO:0005840	0.999996668486217	1.32906009110772e-05	7	325	ribosome	CC	0.9999999999	0.000778765924813357	CC ribosome
GO:0010498	0.999997946012659	1.3730276805821e-05	3	263	proteasomal protein catabolic process	BP	0.9999999999	0.000800715905666483	BP proteasomal protein catabolic process
GO:0098796	0.999994952416088	1.52420962628614e-05	12	434	membrane protein complex	CC	0.9999999999	0.000884688653370329	CC membrane protein complex
GO:0009816	0.999998208237137	1.5871651994232e-05	2	221	defense response to bacterium, incompatible interaction	BP	0.9999999999	0.000916904590558799	BP defense response to bacterium, incompatible interaction
GO:0080134	0.99999515901025	1.66639601729934e-05	9	423	regulation of response to stress	BP	0.9999999999	0.000958177709947123	BP regulation of response to stress
GO:0043161	0.999997384543439	1.72429625012669e-05	3	258	proteasome-mediated ubiquitin-dependent protein catabolic process	BP	0.9999999999	0.000985972262480045	BP proteasome-mediated ubiquitin-dependent protein catabolic process
GO:0009535	0.999995939390104	1.73877270181365e-05	6	313	chloroplast thylakoid membrane	CC	0.9999999999	0.000985972262480045	CC chloroplast thylakoid membrane
GO:0055035	0.999995939390104	1.73877270181365e-05	6	313	plastid thylakoid membrane	CC	0.9999999999	0.000985972262480045	CC plastid thylakoid membrane
GO:0048523	0.999991949217862	1.76704828558661e-05	26	791	negative regulation of cellular process	BP	0.9999999999	0.000997409594226752	BP negative regulation of cellular process
GO:0051704	0.999989530937205	1.85389945417955e-05	53	1260	multi-organism process	BP	0.9999999999	0.00104165446500819	BP multi-organism process
GO:0042802	0.999993142424815	1.91018243265122e-05	14	513	identical protein binding	MF	0.9999999999	0.00106839976517151	MF identical protein binding
GO:0044430	0.999994482685711	2.00056675832282e-05	8	387	cytoskeletal part	CC	0.9999999999	0.00111389022448698	CC cytoskeletal part
GO:0009628	0.999986952198209	2.09538756691563e-05	79	1730	response to abiotic stimulus	BP	0.9999999999	0.00116142991040076	BP response to abiotic stimulus
GO:0009814	0.99999486307378	2.1716414534527e-05	6	319	defense response, incompatible interaction	BP	0.9999999999	0.00119829812039173	BP defense response, incompatible interaction
GO:0043604	0.999991242803909	2.49795086620558e-05	13	437	amide biosynthetic process	BP	0.9999999999	0.00137220024145802	BP amide biosynthetic process
GO:0006399	0.999998272669143	2.54742191046916e-05	1	195	tRNA metabolic process	BP	0.9999999999	0.00139315673814769	BP tRNA metabolic process
GO:0016604	0.999997969921074	2.95550568962343e-05	1	202	nuclear body	CC	0.9999999999	0.00160918130578833	CC nuclear body
GO:0006364	0.99999479775173	3.29105578002471e-05	3	249	rRNA processing	BP	0.9999999999	0.00178398420146273	BP rRNA processing
GO:1901135	0.999985145918739	3.63599846183978e-05	18	582	carbohydrate derivative metabolic process	BP	0.9999999999	0.00195579027488985	BP carbohydrate derivative metabolic process
GO:0051247	0.999995647393104	3.63978848394779e-05	2	213	positive regulation of protein metabolic process	BP	0.9999999999	0.00195579027488985	BP positive regulation of protein metabolic process
GO:0009526	0.999988943007225	3.88032662287716e-05	8	363	plastid envelope	CC	0.9999999999	0.00207342242194291	CC plastid envelope
GO:0030554	0.999971549086431	3.89240617203422e-05	182	3336	adenyl nucleotide binding	MF	0.9999999999	0.00207342242194291	MF adenyl nucleotide binding
GO:0032559	0.999970428277622	4.04327471856531e-05	182	3334	adenyl ribonucleotide binding	MF	0.9999999999	0.00214450411258389	MF adenyl ribonucleotide binding
GO:0019637	0.999981687710346	4.13971095726586e-05	22	655	organophosphate metabolic process	BP	0.9999999999	0.00217930436083188	BP organophosphate metabolic process
GO:0018205	1	4.14430898362177e-05	0	146	peptidyl-lysine modification	BP	0.9999999999	0.00217930436083188	BP peptidyl-lysine modification
GO:0019222	0.999967957234066	4.63260716602708e-05	125	2567	regulation of metabolic process	BP	0.9999999999	0.00242571196501971	BP regulation of metabolic process
GO:0051536	1	4.70405242606179e-05	0	135	iron-sulfur cluster binding	MF	0.9999999999	0.00243230196373272	MF iron-sulfur cluster binding
GO:0051540	1	4.70405242606179e-05	0	135	metal cluster binding	MF	0.9999999999	0.00243230196373272	MF metal cluster binding
GO:0009941	0.999986459656614	4.70449303021851e-05	8	359	chloroplast envelope	CC	0.9999999999	0.00243230196373272	CC chloroplast envelope
GO:0003735	0.999985178812258	4.86477756387277e-05	9	337	structural constituent of ribosome	MF	0.9999999999	0.00250464803027006	MF structural constituent of ribosome
GO:0019438	0.99997384306348	4.89679864389603e-05	39	984	aromatic compound biosynthetic process	BP	0.9999999999	0.00251062947138086	BP aromatic compound biosynthetic process
GO:0009532	0.999976917862067	5.67558479005986e-05	17	539	plastid stroma	CC	0.9999999999	0.00289784526314052	CC plastid stroma
GO:0010646	0.999981073976287	6.10398508665624e-05	9	414	regulation of cell communication	BP	0.9999999999	0.00310369985501261	BP regulation of cell communication
GO:0044431	0.999973039773292	6.31866003279636e-05	19	609	Golgi apparatus part	CC	0.9999999999	0.00319963422648392	CC Golgi apparatus part
GO:0009892	0.999970211529558	6.60884557059669e-05	22	674	negative regulation of metabolic process	BP	0.9999999999	0.00333286248959805	BP negative regulation of metabolic process
GO:0009570	0.999971764251128	6.88627634013462e-05	17	535	chloroplast stroma	CC	0.9999999999	0.00345859715776965	CC chloroplast stroma
GO:0008757	0.999991220329484	6.99976831911274e-05	2	204	S-adenosylmethionine-dependent methyltransferase activity	MF	0.9999999999	0.0035013068766944	MF S-adenosylmethionine-dependent methyltransferase activity
GO:0023051	0.999975831408615	7.70149115585405e-05	9	408	regulation of signaling	BP	0.9999999999	0.00383671452116535	BP regulation of signaling
GO:0005524	0.999942211058196	7.82813574468523e-05	180	3275	ATP binding	MF	0.9999999999	0.00388408106203031	MF ATP binding
GO:0061024	0.999989611416006	8.18013107373505e-05	2	206	membrane organization	BP	0.9999999999	0.00404243023543413	BP membrane organization
GO:0007010	0.999993765531824	8.35445432311053e-05	1	183	cytoskeleton organization	BP	0.9999999999	0.004112062417835	BP cytoskeleton organization
GO:0016853	0.999982318333896	8.73122603796848e-05	4	251	isomerase activity	MF	0.9999999999	0.004280387904271	MF isomerase activity
GO:0072594	0.999984924062786	8.92133589918047e-05	3	227	establishment of protein localization to organelle	BP	0.9999999999	0.00435623167616729	BP establishment of protein localization to organelle
GO:0008135	1	8.97605640735101e-05	0	131	translation factor activity, RNA binding	MF	0.9999999999	0.00436193709172712	MF translation factor activity, RNA binding
GO:0009534	1	9.03936577318501e-05	0	126	chloroplast thylakoid	CC	0.9999999999	0.00436193709172712	CC chloroplast thylakoid
GO:0031976	1	9.03936577318501e-05	0	126	plastid thylakoid	CC	0.9999999999	0.00436193709172712	CC plastid thylakoid
GO:0065008	0.999947706112316	9.46125007327989e-05	41	998	regulation of biological quality	BP	0.9999999999	0.00454768289655113	BP regulation of biological quality
GO:0015934	1	9.64527411681198e-05	0	112	large ribosomal subunit	CC	0.9999999999	0.00461809719873041	CC large ribosomal subunit
GO:0006629	0.999943476129874	9.75670348649111e-05	49	1138	lipid metabolic process	BP	0.9999999999	0.00465334249617338	BP lipid metabolic process
GO:0003924	0.999985939924111	0.000108377551154324	2	200	GTPase activity	MF	0.9999999999	0.00514897979518901	MF GTPase activity
GO:0090407	0.999961119043954	0.000115742222046846	10	379	organophosphate biosynthetic process	BP	0.9999999999	0.00547772323956323	BP organophosphate biosynthetic process
GO:0009966	0.999962380701831	0.000117232642084052	9	397	regulation of signal transduction	BP	0.9999999999	0.00552700253197036	BP regulation of signal transduction
GO:0010608	0.999975762482726	0.000138967753343325	3	218	posttranscriptional regulation of gene expression	BP	0.9999999999	0.00652671070568554	BP posttranscriptional regulation of gene expression
GO:0006605	0.999988737728295	0.000144375461292084	1	161	protein targeting	BP	0.9999999999	0.00675490513763915	BP protein targeting
GO:0009894	1	0.000158206752971602	0	121	regulation of catabolic process	BP	0.9999999999	0.00737399278528623	BP regulation of catabolic process
GO:0009657	0.999965882189659	0.000161436977519883	4	249	plastid organization	BP	0.9999999999	0.00749615852219682	BP plastid organization
GO:0005783	0.999922924853563	0.000162628412071728	23	650	endoplasmic reticulum	CC	0.9999999999	0.0075230925208369	CC endoplasmic reticulum
GO:0031974	0.999970251657892	0.000168394799912429	3	206	membrane-enclosed lumen	CC	0.9999999999	0.00770296659078975	CC membrane-enclosed lumen
GO:0043233	0.999970251657892	0.000168394799912429	3	206	organelle lumen	CC	0.9999999999	0.00770296659078975	CC organelle lumen
GO:0070013	0.999970251657892	0.000168394799912429	3	206	intracellular organelle lumen	CC	0.9999999999	0.00770296659078975	CC intracellular organelle lumen
GO:0016053	0.999921553175544	0.000179541283540195	18	542	organic acid biosynthetic process	BP	0.9999999999	0.00815223429506308	BP organic acid biosynthetic process
GO:0046394	0.999921553175544	0.000179541283540195	18	542	carboxylic acid biosynthetic process	BP	0.9999999999	0.00815223429506308	BP carboxylic acid biosynthetic process
GO:0042623	0.999929493451952	0.000188667312660564	12	427	ATPase activity, coupled	MF	0.9999999999	0.00853511500841266	MF ATPase activity, coupled
GO:0016887	0.999913575857435	0.000189889129018385	20	604	ATPase activity	MF	0.9999999999	0.00855892209733048	MF ATPase activity
GO:0032787	0.999913010078572	0.00019124529458393	20	578	monocarboxylic acid metabolic process	BP	0.9999999999	0.00858858886808491	BP monocarboxylic acid metabolic process
GO:0031969	0.999950434881163	0.000202933811095267	5	264	chloroplast membrane	CC	0.9999999999	0.00908036562009914	CC chloroplast membrane
GO:0042579	0.999954437735829	0.000249931558419335	3	209	microbody	CC	0.9999999999	0.0111427819795287	CC microbody
GO:0098791	0.99992651188709	0.000293157913932032	5	266	Golgi subcompartment	CC	0.9999999999	0.0130227730358616	CC Golgi subcompartment
GO:1901605	0.999911180562065	0.000296944227869631	7	299	alpha-amino acid metabolic process	BP	0.9999999999	0.0131435205896971	BP alpha-amino acid metabolic process
GO:0019867	1	0.000299322204926273	0	110	outer membrane	CC	0.9999999999	0.0132012893606373	CC outer membrane
GO:0016569	0.999973353008181	0.000317043681068422	1	160	covalent chromatin modification	BP	0.9999999999	0.0139329374840962	BP covalent chromatin modification
GO:0034248	0.999954733811885	0.000320017694639106	2	173	regulation of cellular amide metabolic process	BP	0.9999999999	0.0140135862367765	BP regulation of cellular amide metabolic process
GO:0044440	0.999927744805397	0.000324989372537299	4	241	endosomal part	CC	0.9999999999	0.0141808305995442	CC endosomal part
GO:0016829	0.999862758028873	0.000335540239681975	14	423	lyase activity	MF	0.9999999999	0.0145894793261014	MF lyase activity
GO:0010629	0.999853546986004	0.000347254179229133	15	491	negative regulation of gene expression	BP	0.9999999999	0.0150456432232904	BP negative regulation of gene expression
GO:0000151	0.999907891627683	0.000362711150800282	5	245	ubiquitin ligase complex	CC	0.9999999999	0.0156589097493018	CC ubiquitin ligase complex
GO:0005509	0.999931702904339	0.000363953530134116	3	199	calcium ion binding	MF	0.9999999999	0.0156589097493018	MF calcium ion binding
GO:1901137	0.999881485822117	0.000366554578914596	8	314	carbohydrate derivative biosynthetic process	BP	0.9999999999	0.0157158679217565	BP carbohydrate derivative biosynthetic process
GO:0005198	0.999835606081892	0.000372212893511028	17	455	structural molecule activity	MF	0.9999999999	0.0159030543564347	MF structural molecule activity
GO:0006417	0.999946349306946	0.000374237264945064	2	170	regulation of translation	BP	0.9999999999	0.0159342198794083	BP regulation of translation
GO:0016570	0.999967139088433	0.000383755443991389	1	158	histone modification	BP	0.9999999999	0.016283140476945	BP histone modification
GO:0043085	0.99994437470932	0.000386168873904562	2	180	positive regulation of catalytic activity	BP	0.9999999999	0.0163292370907067	BP positive regulation of catalytic activity
GO:0043933	0.999795740994049	0.000399722281295471	26	666	protein-containing complex subunit organization	BP	0.9999999999	0.0168444612032218	BP protein-containing complex subunit organization
GO:0042170	0.999885704953749	0.000404834058163829	6	274	plastid membrane	CC	0.9999999999	0.0170016487566755	CC plastid membrane
GO:0044093	0.999920502035967	0.000418081735498282	3	210	positive regulation of molecular function	BP	0.9999999999	0.0174982848819944	BP positive regulation of molecular function
GO:0008047	0.999962645727567	0.00043266210218549	1	141	enzyme activator activity	MF	0.9999999999	0.0180471429403134	MF enzyme activator activity
GO:0048518	0.999716598304331	0.00044628329983056	60	1301	positive regulation of biological process	BP	0.9999999999	0.0185524189338346	BP positive regulation of biological process
GO:0007005	0.999959103285561	0.000469814854105948	1	140	mitochondrion organization	BP	0.9999999999	0.0194648881473862	BP mitochondrion organization
GO:0016836	1	0.000474444744877492	0	100	hydro-lyase activity	MF	0.9999999999	0.0195532902693182	MF hydro-lyase activity
GO:0055086	0.999801968658074	0.000475126679441377	14	429	nucleobase-containing small molecule metabolic process	BP	0.9999999999	0.0195532902693182	BP nucleobase-containing small molecule metabolic process
GO:0008168	0.999831876804007	0.000483877717461207	9	337	methyltransferase activity	MF	0.9999999999	0.0198470510445339	MF methyltransferase activity
GO:0065009	0.999801497215351	0.000488988354525563	13	424	regulation of molecular function	BP	0.9999999999	0.0199900388785284	BP regulation of molecular function
GO:0044877	0.999884768341175	0.000501867744817993	4	228	protein-containing complex binding	MF	0.9999999999	0.0203945175180586	MF protein-containing complex binding
GO:0042592	0.999765407362889	0.000502197383825418	19	549	homeostatic process	BP	0.9999999999	0.0203945175180586	BP homeostatic process
GO:0072657	1	0.000522909910758112	0	111	protein localization to membrane	BP	0.9999999999	0.021165810696969	BP protein localization to membrane
GO:0031968	1	0.000535977389219477	0	103	organelle outer membrane	CC	0.9999999999	0.0216082979979138	CC organelle outer membrane
GO:0009658	0.99987596249793	0.000537353855128941	4	227	chloroplast organization	BP	0.9999999999	0.0216082979979138	BP chloroplast organization
GO:0033043	0.999809305330338	0.000544498975010352	9	344	regulation of organelle organization	BP	0.9999999999	0.0218242993078253	BP regulation of organelle organization
GO:0006733	0.999946111522063	0.000603644128283414	1	136	oxidoreduction coenzyme metabolic process	BP	0.9999999999	0.0241163668783357	BP oxidoreduction coenzyme metabolic process
GO:0065003	0.999684376440107	0.000629016698732685	23	591	protein-containing complex assembly	BP	0.9999999999	0.0250487070482385	BP protein-containing complex assembly
GO:0005654	0.999770896914282	0.000680152590987254	8	322	nucleoplasm	CC	0.9999999999	0.0269976697809618	CC nucleoplasm
GO:0010605	0.999651783855564	0.000699347916279814	22	611	negative regulation of macromolecule metabolic process	BP	0.9999999999	0.0276703411891418	BP negative regulation of macromolecule metabolic process
GO:0016741	0.999736014392248	0.000708778480232323	10	351	transferase activity, transferring one-carbon groups	MF	0.9999999999	0.0279535871771113	MF transferase activity, transferring one-carbon groups
GO:0099600	0.99985619408293	0.000722885483220468	3	197	NA	NA	0.9999999999	0.0284188685975331	none
GO:0005759	1	0.000758193184256506	0	100	mitochondrial matrix	CC	0.9999999999	0.0297119972365488	CC mitochondrial matrix
GO:0048585	0.999772786701526	0.000767832687386627	6	285	negative regulation of response to stimulus	BP	0.9999999999	0.0299942260898173	BP negative regulation of response to stimulus
GO:0022626	1	0.000785906591378557	0	85	cytosolic ribosome	CC	0.9999999999	0.030603103186434	CC cytosolic ribosome
GO:0022607	0.999542713232322	0.000795003930363029	36	838	cellular component assembly	BP	0.9999999999	0.0308596951517889	BP cellular component assembly
GO:0005802	0.999781473307114	0.000809851969892194	5	245	trans-Golgi network	CC	0.9999999999	0.0313371965079354	CC trans-Golgi network
GO:0044427	0.99958382317605	0.000819935102810997	23	566	chromosomal part	CC	0.9999999999	0.031627904200907	CC chromosomal part
GO:0071824	0.999923472295756	0.000830482489038875	1	126	protein-DNA complex subunit organization	BP	0.9999999999	0.031934646961323	BP protein-DNA complex subunit organization
GO:0005777	0.999832216954911	0.0008341947928166	3	186	peroxisome	CC	0.9999999999	0.031948217677541	CC peroxisome
GO:0043623	0.999870788216931	0.000836737352644775	2	163	NA	NA	0.9999999999	0.031948217677541	none
GO:0098772	0.999649475761922	0.00083862448678145	13	398	molecular function regulator	MF	0.9999999999	0.031948217677541	MF molecular function regulator
GO:1902580	0.999830381880097	0.000842171418297117	3	189	NA	NA	0.9999999999	0.031984318833784	none
GO:0051028	1	0.00088224032663736	0	98	mRNA transport	BP	0.9999999999	0.0334029760593006	BP mRNA transport
GO:0008610	0.999527340679044	0.000903207936716996	25	633	lipid biosynthetic process	BP	0.9999999999	0.0340919437463271	BP lipid biosynthetic process
GO:0015399	0.999728488854865	0.000909574543737535	6	246	primary active transmembrane transporter activity	MF	0.9999999999	0.0342272622651082	MF primary active transmembrane transporter activity
GO:0009756	1	0.000986220836027422	0	103	carbohydrate mediated signaling	BP	0.9999999999	0.0367841781291402	BP carbohydrate mediated signaling
GO:0010182	1	0.000986220836027422	0	103	sugar mediated signaling pathway	BP	0.9999999999	0.0367841781291402	BP sugar mediated signaling pathway
GO:0031347	0.99970313368837	0.000986491571118754	6	264	regulation of defense response	BP	0.9999999999	0.0367841781291402	BP regulation of defense response
GO:0016746	0.99959456255092	0.00102273255876217	11	370	transferase activity, transferring acyl groups	MF	0.9999999999	0.0380203146089684	MF transferase activity, transferring acyl groups
GO:0060255	0.999237138287169	0.00103919817047666	120	2323	regulation of macromolecule metabolic process	BP	0.9999999999	0.038516064722034	BP regulation of macromolecule metabolic process
GO:0015405	0.999684319337231	0.00104666977667108	6	243	P-P-bond-hydrolysis-driven transmembrane transporter activity	MF	0.9999999999	0.03867649129711	MF P-P-bond-hydrolysis-driven transmembrane transporter activity
GO:0004888	0.999777924874512	0.00107823003136922	3	188	transmembrane signaling receptor activity	MF	0.9999999999	0.0397234147784379	MF transmembrane signaling receptor activity
GO:0060589	1	0.0011153606741021	0	96	nucleoside-triphosphatase regulator activity	MF	0.9999999999	0.0409686958054517	MF nucleoside-triphosphatase regulator activity
GO:0008092	0.9996225942083	0.00115043710640256	7	286	cytoskeletal protein binding	MF	0.9999999999	0.0421313351020342	MF cytoskeletal protein binding
GO:0051129	0.999889024616087	0.00116014221337644	1	125	negative regulation of cellular component organization	BP	0.9999999999	0.0423606823014749	BP negative regulation of cellular component organization
GO:0031401	0.999887257819018	0.00117434458444776	1	133	positive regulation of protein modification process	BP	0.9999999999	0.0427523967799696	BP positive regulation of protein modification process
GO:0009314	0.999388482446499	0.00118305165972655	23	585	response to radiation	BP	0.9999999999	0.0429423323685404	BP response to radiation
GO:0072524	0.999878510290605	0.00125632003650709	1	131	pyridine-containing compound metabolic process	BP	0.9999999999	0.045398928714167	BP pyridine-containing compound metabolic process
GO:0022625	1	0.00125810928009191	0	81	cytosolic large ribosomal subunit	CC	0.9999999999	0.045398928714167	CC cytosolic large ribosomal subunit
GO:0019725	0.999577306706359	0.00127976090751663	7	274	cellular homeostasis	BP	0.9999999999	0.0460451987338952	BP cellular homeostasis
GO:0016747	0.999500472717052	0.00129118135027491	10	341	transferase activity, transferring acyl groups other than amino-acyl groups	MF	0.9999999999	0.0463206603939731	MF transferase activity, transferring acyl groups other than amino-acyl groups
GO:0033044	0.999788658600788	0.00130929623407964	2	159	regulation of chromosome organization	BP	0.9999999999	0.0468339830242732	BP regulation of chromosome organization
GO:0000226	0.999871844128895	0.00131669309266371	1	135	microtubule cytoskeleton organization	BP	0.9999999999	0.046962053638339	BP microtubule cytoskeleton organization
GO:0005681	0.999719102155229	0.00133594132683418	3	192	spliceosomal complex	CC	0.9999999999	0.0475108613488284	CC spliceosomal complex
GO:0006260	0.999781798688086	0.00134929543415386	2	153	DNA replication	BP	0.9999999999	0.0478173240925022	BP DNA replication
GO:0048193	0.999781162226536	0.0013523306610476	2	155	Golgi vesicle transport	BP	0.9999999999	0.0478173240925022	BP Golgi vesicle transport
GO:0016835	0.999620363139712	0.00135675126985337	5	204	carbon-oxygen lyase activity	MF	0.9999999999	0.0478361729958332	MF carbon-oxygen lyase activity
GO:0006631	0.999483771807205	0.00138946836183322	9	305	fatty acid metabolic process	BP	0.9999999999	0.0488497376924509	BP fatty acid metabolic process
GO:0031461	0.999628925829895	0.0014814498381324	4	199	cullin-RING ubiquitin ligase complex	CC	0.9999999999	0.0519351574308239	CC cullin-RING ubiquitin ligase complex
GO:0006974	0.999293369705574	0.00148571671706725	17	487	cellular response to DNA damage stimulus	BP	0.9999999999	0.0519367733054331	BP cellular response to DNA damage stimulus
GO:0030001	0.999467160685413	0.00150194445430731	8	281	metal ion transport	BP	0.9999999999	0.0523553158930637	BP metal ion transport
GO:0051539	1	0.00152252921593517	0	85	4 iron, 4 sulfur cluster binding	MF	0.9999999999	0.052922943508707	MF 4 iron, 4 sulfur cluster binding
GO:0000375	0.999666820313483	0.00156276614334063	3	185	RNA splicing, via transesterification reactions	BP	0.9999999999	0.0541685560388915	BP RNA splicing, via transesterification reactions
GO:0006897	0.999843792498737	0.00157324755762694	1	131	endocytosis	BP	0.9999999999	0.0543786831365153	BP endocytosis
GO:0065004	0.999843033216972	0.00158826426231918	1	112	protein-DNA complex assembly	BP	0.9999999999	0.0547439544757355	BP protein-DNA complex assembly
GO:0000377	0.999656460656082	0.0016072584242406	3	184	RNA splicing, via transesterification reactions with bulged adenosine as nucleophile	BP	0.9999999999	0.0551985689951568	BP RNA splicing, via transesterification reactions with bulged adenosine as nucleophile
GO:0008033	0.999839739903796	0.00161042553996435	1	129	tRNA processing	BP	0.9999999999	0.0551985689951568	BP tRNA processing
GO:0005819	1	0.00166676966324712	0	84	spindle	CC	0.9999999999	0.0569711130729327	CC spindle
GO:0033013	1	0.00171487136096092	0	87	tetrapyrrole metabolic process	BP	0.9999999999	0.0584528866942496	BP tetrapyrrole metabolic process
GO:0003743	1	0.00180638865144392	0	84	translation initiation factor activity	MF	0.9999999999	0.0614022440773964	MF translation initiation factor activity
GO:0006753	0.999204831408588	0.00181801974385102	13	374	nucleoside phosphate metabolic process	BP	0.9999999999	0.0616273634933519	BP nucleoside phosphate metabolic process
GO:0010008	0.999529276453474	0.00183918422313109	4	214	endosome membrane	CC	0.9999999999	0.0621735216088683	CC endosome membrane
GO:0065002	1	0.00187438749134085	0	82	intracellular protein transmembrane transport	BP	0.9999999999	0.0630173171610633	BP intracellular protein transmembrane transport
GO:0071806	1	0.00187438749134085	0	82	protein transmembrane transport	BP	0.9999999999	0.0630173171610633	BP protein transmembrane transport
GO:0043492	0.999385540550902	0.00194199976128076	6	234	ATPase activity, coupled to movement of substances	MF	0.9999999999	0.0651125533039776	MF ATPase activity, coupled to movement of substances
GO:0030246	0.999248821185736	0.00197571761372859	9	284	carbohydrate binding	MF	0.9999999999	0.0660630577090497	MF carbohydrate binding
GO:0005815	1	0.00202712671954	0	90	microtubule organizing center	CC	0.9999999999	0.0675983584930614	CC microtubule organizing center
GO:0055085	0.998796554050178	0.002041581179071	34	784	transmembrane transport	BP	0.9999999999	0.0678963686715369	BP transmembrane transport
GO:0000139	0.999008219416727	0.00213157283463589	15	435	Golgi membrane	CC	0.9999999999	0.0706981232619801	CC Golgi membrane
GO:0009117	0.999035276183829	0.00218088062483592	13	370	nucleotide metabolic process	BP	0.9999999999	0.0721390755070053	BP nucleotide metabolic process
GO:0032993	0.999201527060661	0.00220033610589395	8	229	protein-DNA complex	CC	0.9999999999	0.07258749539685	CC protein-DNA complex
GO:0050657	0.999768317569597	0.00224288632482117	1	118	nucleic acid transport	BP	0.9999999999	0.0734008410290545	BP nucleic acid transport
GO:0050658	0.999768317569597	0.00224288632482117	1	118	RNA transport	BP	0.9999999999	0.0734008410290545	BP RNA transport
GO:0051236	0.999768317569597	0.00224288632482117	1	118	establishment of RNA localization	BP	0.9999999999	0.0734008410290545	BP establishment of RNA localization
GO:0009108	0.999616547412866	0.00224986501390811	2	143	coenzyme biosynthetic process	BP	0.9999999999	0.0734339230666825	BP coenzyme biosynthetic process
GO:0097435	0.999766514085966	0.00226094625377757	1	114	supramolecular fiber organization	BP	0.9999999999	0.073600380033685	BP supramolecular fiber organization
GO:0022613	1	0.00229037483855433	0	81	ribonucleoprotein complex biogenesis	BP	0.9999999999	0.0743616421857812	BP ribonucleoprotein complex biogenesis
GO:0006790	0.999148460271411	0.00232453810563039	8	276	sulfur compound metabolic process	BP	0.9999999999	0.0752722141836367	BP sulfur compound metabolic process
GO:0016197	1	0.00234452975231739	0	85	endosomal transport	BP	0.9999999999	0.0757203112920354	BP endosomal transport
GO:0090150	1	0.00237764351313928	0	86	establishment of protein localization to membrane	BP	0.9999999999	0.0764606522522141	BP establishment of protein localization to membrane
GO:0031323	0.998216832348209	0.00237988052113759	120	2268	regulation of cellular metabolic process	BP	0.9999999999	0.0764606522522141	BP regulation of cellular metabolic process
GO:0044389	0.999750407016305	0.00240416085149391	1	107	ubiquitin-like protein ligase binding	MF	0.9999999999	0.0770395814521681	MF ubiquitin-like protein ligase binding
GO:0019362	0.9997471313834	0.00242356008379012	1	119	pyridine nucleotide metabolic process	BP	0.9999999999	0.077459498262435	BP pyridine nucleotide metabolic process
GO:0006778	1	0.00243825815254072	0	82	porphyrin-containing compound metabolic process	BP	0.9999999999	0.0777273745259417	BP porphyrin-containing compound metabolic process
GO:0042221	0.998194006229198	0.00248261723698197	97	1827	response to chemical	BP	0.9999999999	0.0787649886686131	BP response to chemical
GO:0080135	0.999740141177521	0.0024836095573687	1	118	regulation of cellular response to stress	BP	0.9999999999	0.0787649886686131	BP regulation of cellular response to stress
GO:0043543	1	0.00252204437774757	0	90	protein acylation	BP	0.9999999999	0.0797782932344056	BP protein acylation
GO:0046496	0.999728468267211	0.00258236146960052	1	118	nicotinamide nucleotide metabolic process	BP	0.9999999999	0.0812261638962675	BP nicotinamide nucleotide metabolic process
GO:0031349	0.999728534840868	0.00258320117186537	1	116	positive regulation of defense response	BP	0.9999999999	0.0812261638962675	BP positive regulation of defense response
GO:0006479	1	0.00259422043163211	0	88	protein methylation	BP	0.9999999999	0.0812261638962675	BP protein methylation
GO:0008213	1	0.00259422043163211	0	88	protein alkylation	BP	0.9999999999	0.0812261638962675	BP protein alkylation
GO:0016607	0.999719073891609	0.00265207089068383	1	133	nuclear speck	CC	0.9999999999	0.0826283961070517	CC nuclear speck
GO:0042803	0.999075073978266	0.00265243530778427	7	251	protein homodimerization activity	MF	0.9999999999	0.0826283961070517	MF protein homodimerization activity
GO:0019783	1	0.00267932355162601	0	76	ubiquitin-like protein-specific protease activity	MF	0.9999999999	0.0832552431887829	MF ubiquitin-like protein-specific protease activity
GO:0016820	0.99911740804096	0.00271570124928777	6	224	NA	NA	0.9999999999	0.0839615675188092	none
GO:0042626	0.99911740804096	0.00271570124928777	6	224	ATPase activity, coupled to transmembrane movement of substances	MF	0.9999999999	0.0839615675188092	MF ATPase activity, coupled to transmembrane movement of substances
GO:0004386	0.999107905371174	0.00273581722762254	6	248	helicase activity	MF	0.9999999999	0.0843715062303142	MF helicase activity
GO:0008238	1	0.00275159690072303	0	82	exopeptidase activity	MF	0.9999999999	0.0846459996584921	MF exopeptidase activity
GO:0030234	0.998795882629998	0.00276145709954162	12	342	enzyme regulator activity	MF	0.9999999999	0.0847374803238395	MF enzyme regulator activity
GO:0030684	1	0.0027945410879238	0	81	preribosome	CC	0.9999999999	0.0855393733505033	CC preribosome
GO:0044455	0.99934333468837	0.00291677499775177	3	144	mitochondrial membrane part	CC	0.9999999999	0.0890593457750262	CC mitochondrial membrane part
GO:0031329	1	0.0029654208348099	0	85	regulation of cellular catabolic process	BP	0.9999999999	0.0903205529018212	BP regulation of cellular catabolic process
GO:0000956	1	0.0029837060982904	0	82	nuclear-transcribed mRNA catabolic process	BP	0.9999999999	0.0906530951591688	BP nuclear-transcribed mRNA catabolic process
GO:1902578	0.998081770133778	0.00300544164831344	45	948	NA	NA	0.9999999999	0.0910885701539332	none
GO:0051130	0.999462941931583	0.00304127133466462	2	150	positive regulation of cellular component organization	BP	0.9999999999	0.0919480190983983	BP positive regulation of cellular component organization
GO:0009416	0.99835945515356	0.00306468618746353	22	539	response to light stimulus	BP	0.9999999999	0.0924288321978892	BP response to light stimulus
GO:1902582	0.999283825862983	0.00314377016575032	3	162	NA	NA	0.9999999999	0.0945821317593097	none
GO:0051493	1	0.00329170117622962	0	80	regulation of cytoskeleton organization	BP	0.9999999999	0.0987911779841596	BP regulation of cytoskeleton organization
GO:0008276	1	0.00339684127359022	0	86	protein methyltransferase activity	MF	0.9999999999	0.101698617692281	MF protein methyltransferase activity
GO:0042578	0.998481349759078	0.00342646672608206	12	367	phosphoric ester hydrolase activity	MF	0.9999999999	0.102336585107864	MF phosphoric ester hydrolase activity
GO:0022627	1	0.00360561233652219	0	68	cytosolic small ribosomal subunit	CC	0.9999999999	0.107274904234848	CC cytosolic small ribosomal subunit
GO:0006766	0.999605245916003	0.00360924911444349	1	105	vitamin metabolic process	BP	0.9999999999	0.107274904234848	BP vitamin metabolic process
GO:0016579	1	0.00366512985232092	0	70	protein deubiquitination	BP	0.9999999999	0.108673308030865	BP protein deubiquitination
GO:0003779	1	0.00369815231406711	0	79	actin binding	MF	0.9999999999	0.109388856309125	MF actin binding
GO:0010243	0.998957165033383	0.00381402762921624	4	189	response to organonitrogen compound	BP	0.9999999999	0.112545827284187	BP response to organonitrogen compound
GO:0016810	0.999573649918362	0.00385915884939283	1	108	hydrolase activity, acting on carbon-nitrogen (but not peptide) bonds	MF	0.9999999999	0.113605142683681	MF hydrolase activity, acting on carbon-nitrogen (but not peptide) bonds
GO:0000786	0.998609522249121	0.00389007487533953	7	197	nucleosome	CC	0.9999999999	0.114241936374828	CC nucleosome
GO:0006353	1	0.00390201555126911	0	77	DNA-templated transcription, termination	BP	0.9999999999	0.114319765138968	BP DNA-templated transcription, termination
GO:0006400	1	0.00392958090622669	0	84	tRNA modification	BP	0.9999999999	0.114853902734251	BP tRNA modification
GO:0031324	0.99801501327415	0.00394648832468608	17	455	negative regulation of cellular metabolic process	BP	0.9999999999	0.115074736576451	BP negative regulation of cellular metabolic process
GO:0031072	1	0.003964114174918	0	76	heat shock protein binding	MF	0.9999999999	0.115315425348383	MF heat shock protein binding
GO:0006812	0.998079342099467	0.00406380967458495	14	380	cation transport	BP	0.9999999999	0.117936740673981	BP cation transport
GO:1901657	0.999251198950334	0.00410647452407881	2	136	glycosyl compound metabolic process	BP	0.9999999999	0.118698489956143	BP glycosyl compound metabolic process
GO:0005516	0.998732663325441	0.00410935040400789	5	197	calmodulin binding	MF	0.9999999999	0.118698489956143	MF calmodulin binding
GO:0005622	0.999034547284347	0.00413234818959012	3	143	intracellular	CC	0.9999999999	0.119083242325308	CC intracellular
GO:0042440	0.999020899811351	0.00417575234149536	3	154	pigment metabolic process	BP	0.9999999999	0.120052879817992	BP pigment metabolic process
GO:0004721	0.999224583510673	0.00422735502203531	2	147	phosphoprotein phosphatase activity	MF	0.9999999999	0.121253155119218	MF phosphoprotein phosphatase activity
GO:0000209	1	0.00424866255987748	0	77	protein polyubiquitination	BP	0.9999999999	0.121580913486727	BP protein polyubiquitination
GO:0044765	0.997237878653144	0.00430494671304641	43	900	NA	NA	0.9999999999	0.122905729243703	none
GO:0015931	0.998971997296951	0.00436089293120352	3	157	nucleobase-containing compound transport	BP	0.9999999999	0.124214785922359	BP nucleobase-containing compound transport
GO:0043254	1	0.00437611889200297	0	77	regulation of protein complex assembly	BP	0.9999999999	0.124360607312001	BP regulation of protein complex assembly
GO:0070925	0.99950304949446	0.00440899775012544	1	114	organelle assembly	BP	0.9999999999	0.125006261095147	BP organelle assembly
GO:0080090	0.996573178747956	0.00451668297577819	116	2152	regulation of primary metabolic process	BP	0.9999999999	0.127765020728622	BP regulation of primary metabolic process
GO:0005215	0.996870464296147	0.0045766275763133	59	1167	transporter activity	MF	0.9999999999	0.12916376680398	MF transporter activity
GO:0031625	0.99948075882473	0.00460633447247227	1	97	ubiquitin protein ligase binding	MF	0.9999999999	0.129704681198561	MF ubiquitin protein ligase binding
GO:0042995	0.99947638756213	0.00462124464794297	1	110	cell projection	CC	0.9999999999	0.129827432403969	CC cell projection
GO:0006351	0.998868946738784	0.00474710190675357	3	164	transcription, DNA-templated	BP	0.9999999999	0.132757020369552	BP transcription, DNA-templated
GO:0097659	0.998868946738784	0.00474710190675357	3	164	nucleic acid-templated transcription	BP	0.9999999999	0.132757020369552	BP nucleic acid-templated transcription
GO:0050790	0.997892315939153	0.00479946715114185	11	323	regulation of catalytic activity	BP	0.9999999999	0.133917104976872	BP regulation of catalytic activity
GO:0090066	1	0.00486996131673234	0	71	regulation of anatomical structure size	BP	0.9999999999	0.13557663801446	BP regulation of anatomical structure size
GO:0048584	0.997923598249807	0.00488870645757866	10	317	positive regulation of response to stimulus	BP	0.9999999999	0.135791270791209	BP positive regulation of response to stimulus
GO:1901698	0.99831957986015	0.00490260743220773	6	234	response to nitrogen compound	BP	0.9999999999	0.135870685705667	BP response to nitrogen compound
GO:0010638	0.999420965883271	0.00504386680764149	1	113	positive regulation of organelle organization	BP	0.9999999999	0.139471418130401	BP positive regulation of organelle organization
GO:0019199	0.998786784336548	0.00506042895694426	3	159	transmembrane receptor protein kinase activity	MF	0.9999999999	0.139615646446635	MF transmembrane receptor protein kinase activity
GO:0036459	1	0.00512088064429887	0	66	thiol-dependent ubiquitinyl hydrolase activity	MF	0.9999999999	0.140652759660932	MF thiol-dependent ubiquitinyl hydrolase activity
GO:0101005	1	0.00512088064429887	0	66	ubiquitinyl hydrolase activity	MF	0.9999999999	0.140652759660932	MF ubiquitinyl hydrolase activity
GO:0000398	0.998754653332858	0.00518254205666367	3	157	mRNA splicing, via spliceosome	BP	0.9999999999	0.142029354136406	BP mRNA splicing, via spliceosome
GO:0007034	0.999398908643186	0.00523544454452189	1	98	vacuolar transport	BP	0.9999999999	0.143160322489649	BP vacuolar transport
GO:0006281	0.997333773511023	0.00530329000354996	16	431	DNA repair	BP	0.9999999999	0.144693976704395	BP DNA repair
GO:0034728	0.999371024048879	0.00545738969246112	1	93	nucleosome organization	BP	0.9999999999	0.148568982667553	BP nucleosome organization
GO:0004872	0.997761717494066	0.00569207348861486	8	264	NA	NA	0.9999999999	0.153793723858908	none
GO:0060089	0.997761717494066	0.00569207348861486	8	264	molecular transducer activity	MF	0.9999999999	0.153793723858908	MF molecular transducer activity
GO:0032403	0.999335387591639	0.00570738566073562	1	103	NA	NA	0.9999999999	0.153793723858908	none
GO:0008361	1	0.00571180266586924	0	69	regulation of cell size	BP	0.9999999999	0.153793723858908	BP regulation of cell size
GO:0032535	1	0.00571180266586924	0	69	regulation of cellular component size	BP	0.9999999999	0.153793723858908	BP regulation of cellular component size
GO:0007264	1	0.00573155699352532	0	67	small GTPase mediated signal transduction	BP	0.9999999999	0.153988665513819	BP small GTPase mediated signal transduction
GO:0016791	0.997523663549965	0.00575783435603804	10	314	phosphatase activity	MF	0.9999999999	0.154357629087251	MF phosphatase activity
GO:0017038	0.998869924652038	0.00593750803641353	2	126	protein import	BP	0.9999999999	0.158828339974062	BP protein import
GO:0051640	1	0.00596199958951881	0	81	organelle localization	BP	0.9999999999	0.159137537850388	BP organelle localization
GO:0009110	0.999296219642009	0.00601006907800037	1	98	vitamin biosynthetic process	BP	0.9999999999	0.160073376633755	BP vitamin biosynthetic process
GO:0032501	0.995420967107023	0.00626187483835069	83	1573	multicellular organismal process	BP	0.9999999999	0.166419805369126	BP multicellular organismal process
GO:0002253	1	0.00634500430502446	0	65	activation of immune response	BP	0.9999999999	0.16826568528734	BP activation of immune response
GO:0045454	0.998760506870319	0.00645596928091944	2	119	cell redox homeostasis	BP	0.9999999999	0.170840219358524	BP cell redox homeostasis
GO:0015994	1	0.0065085374201861	0	67	chlorophyll metabolic process	BP	0.9999999999	0.171861701621008	BP chlorophyll metabolic process
GO:0045017	0.999224610381644	0.00653226771437928	1	102	glycerolipid biosynthetic process	BP	0.9999999999	0.17211895979751	BP glycerolipid biosynthetic process
GO:0031399	0.997377484034559	0.00658913418356517	8	259	regulation of protein modification process	BP	0.9999999999	0.173246359249507	BP regulation of protein modification process
GO:0010639	0.99921454760279	0.00661241690501224	1	99	negative regulation of organelle organization	BP	0.9999999999	0.173269929911601	BP negative regulation of organelle organization
GO:0006402	0.999212907740764	0.006618193178257	1	102	mRNA catabolic process	BP	0.9999999999	0.173269929911601	BP mRNA catabolic process
GO:0044452	1	0.00673162492942344	0	81	nucleolar part	CC	0.9999999999	0.17586548780585	CC nucleolar part
GO:0009524	0.999183717084091	0.00682182926902511	1	107	phragmoplast	CC	0.9999999999	0.17784451092236	CC phragmoplast
GO:0044815	0.997214159174322	0.00700489451090658	8	206	DNA packaging complex	CC	0.9999999999	0.182132877083295	CC DNA packaging complex
GO:0051606	0.998637298638052	0.00701592716273725	2	122	detection of stimulus	BP	0.9999999999	0.182132877083295	BP detection of stimulus
GO:0048037	0.995918149095985	0.00711125924844793	24	540	cofactor binding	MF	0.9999999999	0.184219042215056	MF cofactor binding
GO:0000502	1	0.00727287275146971	0	65	proteasome complex	CC	0.9999999999	0.187329154124736	CC proteasome complex
GO:1905369	1	0.00727287275146971	0	65	endopeptidase complex	CC	0.9999999999	0.187329154124736	CC endopeptidase complex
GO:0004871	0.996698202728745	0.00728737157672295	11	314	NA	NA	0.9999999999	0.187329154124736	none
GO:0044743	1	0.00729221168839892	0	64	protein transmembrane import into intracellular organelle	BP	0.9999999999	0.187329154124736	BP protein transmembrane import into intracellular organelle
GO:0007017	0.997363404723836	0.00740945631462762	6	222	microtubule-based process	BP	0.9999999999	0.189944499898944	BP microtubule-based process
GO:0005856	0.998536354118387	0.00745556726486424	2	133	cytoskeleton	CC	0.9999999999	0.190729220777868	CC cytoskeleton
GO:0016874	0.997135352136413	0.00752401095407268	7	232	ligase activity	MF	0.9999999999	0.192080819066109	MF ligase activity
GO:0048522	0.994830218364252	0.00755563754782059	53	1067	positive regulation of cellular process	BP	0.9999999999	0.192488861337334	BP positive regulation of cellular process
GO:0044391	0.997116897577033	0.00759210112621429	7	204	ribosomal subunit	CC	0.9999999999	0.193018190822452	CC ribosomal subunit
GO:0009119	1	0.00765216342269057	0	66	ribonucleoside metabolic process	BP	0.9999999999	0.194144063744758	BP ribonucleoside metabolic process
GO:0042176	1	0.00767087828955761	0	63	regulation of protein catabolic process	BP	0.9999999999	0.194218430767503	BP regulation of protein catabolic process
GO:0120025	0.999057640685233	0.007739416987498	1	103	plasma membrane bounded cell projection	CC	0.9999999999	0.195551388154339	CC plasma membrane bounded cell projection
GO:0051171	0.993942510651022	0.00785875293274519	116	2118	regulation of nitrogen compound metabolic process	BP	0.9999999999	0.198159743519323	BP regulation of nitrogen compound metabolic process
GO:0038023	0.996811837201112	0.00788876096803452	8	254	signaling receptor activity	MF	0.9999999999	0.198464242172736	MF signaling receptor activity
GO:0008170	0.999034681374636	0.00790308644166118	1	103	N-methyltransferase activity	MF	0.9999999999	0.198464242172736	MF N-methyltransferase activity
GO:0044707	0.994132545327266	0.00795927658051157	83	1559	NA	NA	0.9999999999	0.199468224690824	none
GO:0060341	1	0.00805246032492367	0	78	regulation of cellular localization	BP	0.9999999999	0.201393342069483	BP regulation of cellular localization
GO:0097458	1	0.00816206510548719	0	70	neuron part	CC	0.9999999999	0.203511646811854	CC neuron part
GO:0016050	0.998998780980013	0.00817023596302768	1	98	vesicle organization	BP	0.9999999999	0.203511646811854	BP vesicle organization
GO:0002682	0.997542957771917	0.00830192288408726	4	172	regulation of immune system process	BP	0.9999999999	0.205960586218979	BP regulation of immune system process
GO:0009187	1	0.00831617240543842	0	56	cyclic nucleotide metabolic process	BP	0.9999999999	0.205960586218979	BP cyclic nucleotide metabolic process
GO:0030695	1	0.00831876565224159	0	71	GTPase regulator activity	MF	0.9999999999	0.205960586218979	MF GTPase regulator activity
GO:0070646	0.998979289408954	0.00834097991085705	1	87	protein modification by small protein removal	BP	0.9999999999	0.206095899203004	BP protein modification by small protein removal
GO:0044087	0.997816251413251	0.00858072278031669	3	150	regulation of cellular component biogenesis	BP	0.9999999999	0.21159477717795	BP regulation of cellular component biogenesis
GO:0046982	0.996330576800208	0.00864542057200532	9	223	protein heterodimerization activity	MF	0.9999999999	0.212457288882473	MF protein heterodimerization activity
GO:0019842	0.99779956718873	0.00865023175376831	3	143	vitamin binding	MF	0.9999999999	0.212457288882473	MF vitamin binding
GO:0034440	1	0.0087344789142551	0	61	lipid oxidation	BP	0.9999999999	0.214099129561572	BP lipid oxidation
GO:0034605	1	0.0089191099242659	0	57	cellular response to heat	BP	0.9999999999	0.218190154310322	BP cellular response to heat
GO:0031300	0.998874995090995	0.00906091555872955	1	91	intrinsic component of organelle membrane	CC	0.9999999999	0.221161912768371	CC intrinsic component of organelle membrane
GO:0009190	1	0.00910521161479382	0	55	cyclic nucleotide biosynthetic process	BP	0.9999999999	0.221161912768371	BP cyclic nucleotide biosynthetic process
GO:0052652	1	0.00910521161479382	0	55	cyclic purine nucleotide metabolic process	BP	0.9999999999	0.221161912768371	BP cyclic purine nucleotide metabolic process
GO:0016859	1	0.0091124818995176	0	63	cis-trans isomerase activity	MF	0.9999999999	0.221161912768371	MF cis-trans isomerase activity
GO:0004843	1	0.00913814954833218	0	57	thiol-dependent ubiquitin-specific protease activity	MF	0.9999999999	0.221348287779975	MF thiol-dependent ubiquitin-specific protease activity
GO:0070482	1	0.0092954390209174	0	68	response to oxygen levels	BP	0.9999999999	0.22471586866874	BP response to oxygen levels
GO:0051172	0.995111716946628	0.00936441866317235	16	410	negative regulation of nitrogen compound metabolic process	BP	0.9999999999	0.22593955225556	BP negative regulation of nitrogen compound metabolic process
GO:0044463	1	0.00939065239537367	0	65	cell projection part	CC	0.9999999999	0.226129114921865	CC cell projection part
GO:0005096	1	0.0094739787904196	0	69	GTPase activator activity	MF	0.9999999999	0.227664619402289	MF GTPase activator activity
GO:0006171	1	0.00950992396365516	0	54	cAMP biosynthetic process	BP	0.9999999999	0.227664619402289	BP cAMP biosynthetic process
GO:0046058	1	0.00950992396365516	0	54	cAMP metabolic process	BP	0.9999999999	0.227664619402289	BP cAMP metabolic process
GO:0001558	0.998799761475607	0.00958655332685277	1	90	regulation of cell growth	BP	0.9999999999	0.229053473178492	BP regulation of cell growth
GO:0006767	0.998788024474966	0.00966406934717824	1	91	water-soluble vitamin metabolic process	BP	0.9999999999	0.230458087823698	BP water-soluble vitamin metabolic process
GO:0007015	1	0.00986222063666277	0	61	actin filament organization	BP	0.9999999999	0.23472848149736	BP actin filament organization
GO:0002218	1	0.00990177058715234	0	58	activation of innate immune response	BP	0.9999999999	0.235214839912953	BP activation of innate immune response
GO:0019693	0.995511089938984	0.010005197189864	10	277	ribose phosphate metabolic process	BP	0.9999999999	0.237213779231747	BP ribose phosphate metabolic process
GO:0072521	0.995440128540881	0.0101509039380624	10	277	purine-containing compound metabolic process	BP	0.9999999999	0.240205524918958	BP purine-containing compound metabolic process
GO:0051347	0.998708920213501	0.0101930114149516	1	95	positive regulation of transferase activity	BP	0.9999999999	0.240738974013395	BP positive regulation of transferase activity
GO:0006334	0.998710266155216	0.0102478992506563	1	79	nucleosome assembly	BP	0.9999999999	0.241571648044685	BP nucleosome assembly
GO:0061659	0.997300434076172	0.0103578352571674	3	154	ubiquitin-like protein ligase activity	MF	0.9999999999	0.243696296060123	MF ubiquitin-like protein ligase activity
GO:0036293	1	0.0104172175134498	0	67	response to decreased oxygen levels	BP	0.9999999999	0.24462568989122	BP response to decreased oxygen levels
GO:0006888	0.998664562146279	0.0104982157081025	1	94	ER to Golgi vesicle-mediated transport	BP	0.9999999999	0.245784696415257	BP ER to Golgi vesicle-mediated transport
GO:1905368	0.998663691707877	0.0105304233790232	1	87	peptidase complex	CC	0.9999999999	0.245784696415257	CC peptidase complex
GO:0007265	1	0.0105392516822289	0	59	Ras protein signal transduction	BP	0.9999999999	0.245784696415257	BP Ras protein signal transduction
GO:0015979	0.997843516981694	0.0105552798998196	2	108	photosynthesis	BP	0.9999999999	0.245784696415257	BP photosynthesis
GO:0002684	0.998655023287817	0.0105664448926185	1	93	positive regulation of immune system process	BP	0.9999999999	0.245784696415257	BP positive regulation of immune system process
GO:0031301	0.998640523885415	0.0106877498524027	1	87	integral component of organelle membrane	CC	0.9999999999	0.248137286667576	CC integral component of organelle membrane
GO:0009615	0.998632636144934	0.0107292437815611	1	90	response to virus	BP	0.9999999999	0.248631534335423	BP response to virus
GO:0009116	0.998607193281222	0.0109092153309724	1	88	nucleoside metabolic process	BP	0.9999999999	0.252326869638375	BP nucleoside metabolic process
GO:0022857	0.992284146475229	0.0110650918446155	54	1033	transmembrane transporter activity	MF	0.9999999999	0.255452073448392	MF transmembrane transporter activity
GO:0033014	1	0.011205496512347	0	62	tetrapyrrole biosynthetic process	BP	0.9999999999	0.258209053528895	BP tetrapyrrole biosynthetic process
GO:0019898	0.99852877001354	0.0114242460837721	1	91	extrinsic component of membrane	CC	0.9999999999	0.262757659926758	CC extrinsic component of membrane
GO:0006352	1	0.011457166945965	0	60	DNA-templated transcription, initiation	BP	0.9999999999	0.26302320759347	BP DNA-templated transcription, initiation
GO:0031425	1	0.0115180681627378	0	58	chloroplast RNA processing	BP	0.9999999999	0.263928917583778	BP chloroplast RNA processing
GO:1901293	0.995391373216484	0.0116442022278917	7	208	nucleoside phosphate biosynthetic process	BP	0.9999999999	0.266323249840534	BP nucleoside phosphate biosynthetic process
GO:0006914	1	0.0117704769740102	0	65	autophagy	BP	0.9999999999	0.268711909397394	BP autophagy
GO:0016811	1	0.0118054811122187	0	61	hydrolase activity, acting on carbon-nitrogen (but not peptide) bonds, in linear amides	MF	0.9999999999	0.268796585671393	MF hydrolase activity, acting on carbon-nitrogen (but not peptide) bonds, in linear amides
GO:0002252	0.998467963026349	0.0118178750790917	1	94	immune effector process	BP	0.9999999999	0.268796585671393	BP immune effector process
GO:0080008	1	0.0119824123170377	0	60	Cul4-RING E3 ubiquitin ligase complex	CC	0.9999999999	0.27203613203164	CC Cul4-RING E3 ubiquitin ligase complex
GO:0050778	0.99840723538167	0.0122406233347037	1	89	positive regulation of immune response	BP	0.9999999999	0.277386501166721	BP positive regulation of immune response
GO:0003755	1	0.0123987512893004	0	58	peptidyl-prolyl cis-trans isomerase activity	MF	0.9999999999	0.280007998745086	MF peptidyl-prolyl cis-trans isomerase activity
GO:0043484	1	0.0124419304269	0	73	regulation of RNA splicing	BP	0.9999999999	0.280007998745086	BP regulation of RNA splicing
GO:0044438	1	0.0124807737672948	0	59	microbody part	CC	0.9999999999	0.280007998745086	CC microbody part
GO:0044439	1	0.0124807737672948	0	59	peroxisomal part	CC	0.9999999999	0.280007998745086	CC peroxisomal part
GO:0008299	0.99667778014231	0.0124837200871835	3	140	isoprenoid biosynthetic process	BP	0.9999999999	0.280007998745086	BP isoprenoid biosynthetic process
GO:0004675	0.997360721545706	0.0125535862789698	2	123	transmembrane receptor protein serine/threonine kinase activity	MF	0.9999999999	0.280007998745086	MF transmembrane receptor protein serine/threonine kinase activity
GO:0016278	1	0.0125545831039466	0	65	lysine N-methyltransferase activity	MF	0.9999999999	0.280007998745086	MF lysine N-methyltransferase activity
GO:0016279	1	0.0125545831039466	0	65	protein-lysine N-methyltransferase activity	MF	0.9999999999	0.280007998745086	MF protein-lysine N-methyltransferase activity
GO:1902275	0.998357294632762	0.0125611064857609	1	91	regulation of chromatin organization	BP	0.9999999999	0.280007998745086	BP regulation of chromatin organization
GO:0003899	1	0.01267223718502	0	64	DNA-directed 5'-3' RNA polymerase activity	MF	0.9999999999	0.28125077409262	MF DNA-directed 5'-3' RNA polymerase activity
GO:0099080	0.994643393564359	0.0126960606711038	8	248	supramolecular complex	CC	0.9999999999	0.28125077409262	CC supramolecular complex
GO:0009165	0.994925569029028	0.0127133023025024	7	206	nucleotide biosynthetic process	BP	0.9999999999	0.28125077409262	BP nucleotide biosynthetic process
GO:0005634	0.989201565546461	0.0127250143789455	273	4432	nucleus	CC	0.9999999999	0.28125077409262	CC nucleus
GO:0006575	0.99733108687092	0.0127311402819658	2	106	cellular modified amino acid metabolic process	BP	0.9999999999	0.28125077409262	BP cellular modified amino acid metabolic process
GO:0044282	0.994299188572602	0.0129205416265513	9	251	small molecule catabolic process	BP	0.9999999999	0.284923413467228	BP small molecule catabolic process
GO:0007051	1	0.012954224833254	0	67	spindle organization	BP	0.9999999999	0.285155163816083	BP spindle organization
GO:0035770	0.998284806707372	0.013035850069082	1	91	ribonucleoprotein granule	CC	0.9999999999	0.286439526964383	CC ribonucleoprotein granule
GO:0016553	1	0.0132678317924195	0	49	base conversion or substitution editing	BP	0.9999999999	0.290499413177441	BP base conversion or substitution editing
GO:0016554	1	0.0132678317924195	0	49	cytidine to uridine editing	BP	0.9999999999	0.290499413177441	BP cytidine to uridine editing
GO:0010562	0.998228413109744	0.0134074792898631	1	90	positive regulation of phosphorus metabolic process	BP	0.9999999999	0.292377519937035	BP positive regulation of phosphorus metabolic process
GO:0045937	0.998228413109744	0.0134074792898631	1	90	positive regulation of phosphate metabolic process	BP	0.9999999999	0.292377519937035	BP positive regulation of phosphate metabolic process
GO:0022892	0.990928351009183	0.0134286423649403	43	862	NA	NA	0.9999999999	0.292377519937035	none
GO:0006970	0.991977212992848	0.0134486530909681	24	546	response to osmotic stress	BP	0.9999999999	0.292377519937035	BP response to osmotic stress
GO:0034599	1	0.0135359212250176	0	57	cellular response to oxidative stress	BP	0.9999999999	0.293170836171092	BP cellular response to oxidative stress
GO:0018022	1	0.0135606455962623	0	62	peptidyl-lysine methylation	BP	0.9999999999	0.293170836171092	BP peptidyl-lysine methylation
GO:0019904	0.998205159555927	0.0135936258489388	1	83	protein domain specific binding	MF	0.9999999999	0.293170836171092	MF protein domain specific binding
GO:0010648	0.996336137424778	0.0136042704147658	3	144	negative regulation of cell communication	BP	0.9999999999	0.293170836171092	BP negative regulation of cell communication
GO:0023057	0.996336137424778	0.0136042704147658	3	144	negative regulation of signaling	BP	0.9999999999	0.293170836171092	BP negative regulation of signaling
GO:0061650	1	0.0138290724802294	0	52	ubiquitin-like protein conjugating enzyme activity	MF	0.9999999999	0.297494295225913	MF ubiquitin-like protein conjugating enzyme activity
GO:0006497	1	0.0138880762062618	0	62	protein lipidation	BP	0.9999999999	0.297618799745306	BP protein lipidation
GO:1901659	1	0.0139158835551013	0	60	glycosyl compound biosynthetic process	BP	0.9999999999	0.297618799745306	BP glycosyl compound biosynthetic process
GO:0099081	0.994070859484716	0.0139316073671919	8	246	supramolecular polymer	CC	0.9999999999	0.297618799745306	CC supramolecular polymer
GO:0099512	0.994070859484716	0.0139316073671919	8	246	supramolecular fiber	CC	0.9999999999	0.297618799745306	CC supramolecular fiber
GO:0031977	1	0.0142691259708228	0	56	thylakoid lumen	CC	0.9999999999	0.304300858008622	CC thylakoid lumen
GO:0072509	0.998054282430281	0.0145107154975102	1	94	divalent inorganic cation transmembrane transporter activity	MF	0.9999999999	0.308729269087815	MF divalent inorganic cation transmembrane transporter activity
GO:0099513	0.993793622649227	0.014526960325221	8	244	polymeric cytoskeletal fiber	CC	0.9999999999	0.308729269087815	CC polymeric cytoskeletal fiber
GO:0036464	0.998050770547971	0.014561962925583	1	88	cytoplasmic ribonucleoprotein granule	CC	0.9999999999	0.308939575516031	CC cytoplasmic ribonucleoprotein granule
GO:0019216	1	0.0147120870572131	0	57	regulation of lipid metabolic process	BP	0.9999999999	0.311587317106725	BP regulation of lipid metabolic process
GO:0019395	1	0.0147832295826881	0	55	fatty acid oxidation	BP	0.9999999999	0.31255608249996	BP fatty acid oxidation
GO:0010468	0.98846256754576	0.0148193473681839	107	1954	regulation of gene expression	BP	0.9999999999	0.312782280215271	BP regulation of gene expression
GO:0009914	1	0.0155004768991358	0	61	hormone transport	BP	0.9999999999	0.326598233294291	BP hormone transport
GO:0022804	0.990401930128994	0.0157856390950962	25	536	active transmembrane transporter activity	MF	0.9999999999	0.332038100966084	MF active transmembrane transporter activity
GO:0051087	1	0.0158972468744759	0	52	chaperone binding	MF	0.9999999999	0.333251649011158	MF chaperone binding
GO:0061630	0.9956203713637	0.0159196634652137	3	147	ubiquitin protein ligase activity	MF	0.9999999999	0.333251649011158	MF ubiquitin protein ligase activity
GO:0042364	0.997839501179013	0.0159245810336092	1	84	water-soluble vitamin biosynthetic process	BP	0.9999999999	0.333251649011158	BP water-soluble vitamin biosynthetic process
GO:0010051	0.997812696438689	0.0160698266846064	1	88	xylem and phloem pattern formation	BP	0.9999999999	0.335720233198781	BP xylem and phloem pattern formation
GO:0060918	1	0.0165537482966566	0	60	auxin transport	BP	0.9999999999	0.345243852187051	BP auxin transport
GO:0046148	0.995378030279413	0.0167490522299532	3	129	pigment biosynthetic process	BP	0.9999999999	0.348726036699786	BP pigment biosynthetic process
GO:0006413	1	0.0169422684787776	0	52	translational initiation	BP	0.9999999999	0.352069553726268	BP translational initiation
GO:0006401	0.995303368218637	0.0169668626866865	3	135	RNA catabolic process	BP	0.9999999999	0.352069553726268	BP RNA catabolic process
GO:0040008	0.99102489957997	0.0171421025373638	14	327	regulation of growth	BP	0.9999999999	0.355107023101451	BP regulation of growth
GO:0003682	0.994447848327938	0.0172349220543918	4	165	chromatin binding	MF	0.9999999999	0.356429774587044	MF chromatin binding
GO:0043038	1	0.0175315027581251	0	57	amino acid activation	BP	0.9999999999	0.361348645626013	BP amino acid activation
GO:0043039	1	0.0175315027581251	0	57	tRNA aminoacylation	BP	0.9999999999	0.361348645626013	BP tRNA aminoacylation
GO:0009968	0.995078475226799	0.0176672490540194	3	139	negative regulation of signal transduction	BP	0.9999999999	0.363322596924786	BP negative regulation of signal transduction
GO:2001020	1	0.0176863255227913	0	59	regulation of response to DNA damage stimulus	BP	0.9999999999	0.363322596924786	BP regulation of response to DNA damage stimulus
GO:0061631	1	0.0177461738818071	0	49	ubiquitin conjugating enzyme activity	MF	0.9999999999	0.363944449359394	MF ubiquitin conjugating enzyme activity
GO:0006779	1	0.0178077555989311	0	56	porphyrin-containing compound biosynthetic process	BP	0.9999999999	0.364599721538847	BP porphyrin-containing compound biosynthetic process
GO:0042393	0.997499358841046	0.0179537035794072	1	99	histone binding	MF	0.9999999999	0.366977279974429	MF histone binding
GO:0044712	0.987851513641522	0.0180496890128456	39	765	NA	NA	0.9999999999	0.368327401829295	none
GO:0042327	0.997457755100831	0.0183001299228401	1	83	positive regulation of phosphorylation	BP	0.9999999999	0.372454732743278	BP positive regulation of phosphorylation
GO:0006090	0.997452466844871	0.0183124838122457	1	86	pyruvate metabolic process	BP	0.9999999999	0.372454732743278	BP pyruvate metabolic process
GO:0009062	1	0.0184098066011329	0	51	fatty acid catabolic process	BP	0.9999999999	0.373816287503202	BP fatty acid catabolic process
GO:0001510	1	0.0186662013395946	0	58	RNA methylation	BP	0.9999999999	0.378009399036302	BP RNA methylation
GO:0006473	1	0.0186777500702212	0	61	protein acetylation	BP	0.9999999999	0.378009399036302	BP protein acetylation
GO:0032502	0.9847895807453	0.0187852230852992	143	2498	developmental process	BP	0.9999999999	0.379560213570783	BP developmental process
GO:0046658	0.994668844734011	0.0190020284858086	3	126	anchored component of plasma membrane	CC	0.9999999999	0.383266267536495	CC anchored component of plasma membrane
GO:0010033	0.985946917111471	0.0190309377866557	67	1233	response to organic substance	BP	0.9999999999	0.383266267536495	BP response to organic substance
GO:0016667	0.99571189054126	0.0192660801710363	2	101	oxidoreductase activity, acting on a sulfur group of donors	MF	0.9999999999	0.387367837425819	MF oxidoreductase activity, acting on a sulfur group of donors
GO:0031056	1	0.0195175703114357	0	58	regulation of histone modification	BP	0.9999999999	0.390954311658982	BP regulation of histone modification
GO:0006366	1	0.0195366969328489	0	53	transcription by RNA polymerase II	BP	0.9999999999	0.390954311658982	BP transcription by RNA polymerase II
GO:0044454	0.991837504513013	0.0195424760353723	7	216	nuclear chromosome part	CC	0.9999999999	0.390954311658982	CC nuclear chromosome part
GO:1903311	1	0.0195715445739076	0	66	regulation of mRNA metabolic process	BP	0.9999999999	0.390954311658982	BP regulation of mRNA metabolic process
GO:0009890	0.989528474417358	0.0197461304082261	14	349	negative regulation of biosynthetic process	BP	0.9999999999	0.393802487314784	BP negative regulation of biosynthetic process
GO:0008237	0.997165179109098	0.020059747970462	1	85	metallopeptidase activity	MF	0.9999999999	0.399409706758147	MF metallopeptidase activity
GO:1901615	0.9898227133618	0.0201019554018713	12	299	organic hydroxy compound metabolic process	BP	0.9999999999	0.399603491470156	BP organic hydroxy compound metabolic process
GO:0034976	1	0.0201555731918193	0	62	response to endoplasmic reticulum stress	BP	0.9999999999	0.400023109879575	BP response to endoplasmic reticulum stress
GO:0005874	0.991076871478201	0.0202239474544491	8	237	microtubule	CC	0.9999999999	0.400733773634453	CC microtubule
GO:0016571	1	0.0203280637901634	0	59	histone methylation	BP	0.9999999999	0.402149236234663	BP histone methylation
GO:0009896	1	0.0203704696883016	0	55	positive regulation of catabolic process	BP	0.9999999999	0.402341299381301	BP positive regulation of catabolic process
GO:0046486	0.991913852049463	0.0205104229332075	6	191	glycerolipid metabolic process	BP	0.9999999999	0.404456336847945	BP glycerolipid metabolic process
GO:0030532	0.997099611388955	0.0205532091494886	1	73	small nuclear ribonucleoprotein complex	CC	0.9999999999	0.404651581735131	CC small nuclear ribonucleoprotein complex
GO:0009737	0.989040193098919	0.0206183191590961	14	327	response to abscisic acid	BP	0.9999999999	0.405285011585747	BP response to abscisic acid
GO:0005741	1	0.0206612712289082	0	52	mitochondrial outer membrane	CC	0.9999999999	0.405481566940535	CC mitochondrial outer membrane
GO:0055067	0.99705665239501	0.0207395631174532	1	81	monovalent inorganic cation homeostasis	BP	0.9999999999	0.406369942930352	BP monovalent inorganic cation homeostasis
GO:0009527	1	0.0208328101335111	0	53	plastid outer membrane	CC	0.9999999999	0.406901156655323	CC plastid outer membrane
GO:0009707	1	0.0208328101335111	0	53	chloroplast outer membrane	CC	0.9999999999	0.406901156655323	CC chloroplast outer membrane
GO:0042278	1	0.020974676812871	0	51	purine nucleoside metabolic process	BP	0.9999999999	0.409022818038633	BP purine nucleoside metabolic process
GO:0008408	1	0.0212364391086046	0	58	3'-5' exonuclease activity	MF	0.9999999999	0.413472125366108	MF 3'-5' exonuclease activity
GO:0016765	0.993855356117949	0.0215514431615559	3	120	transferase activity, transferring alkyl or aryl (other than methyl) groups	MF	0.9999999999	0.418942350873531	MF transferase activity, transferring alkyl or aryl (other than methyl) groups
GO:0009651	0.987136201954392	0.0215985725005425	21	472	response to salt stress	BP	0.9999999999	0.419196269115419	BP response to salt stress
GO:1902903	1	0.0218856399384559	0	52	regulation of supramolecular fiber organization	BP	0.9999999999	0.423564584638137	BP regulation of supramolecular fiber organization
GO:0098798	0.993762044854968	0.0218924888931211	3	110	mitochondrial protein complex	CC	0.9999999999	0.423564584638137	CC mitochondrial protein complex
GO:0070585	1	0.0219744236678823	0	48	protein localization to mitochondrion	BP	0.9999999999	0.423817058359392	BP protein localization to mitochondrion
GO:0072655	1	0.0219744236678823	0	48	establishment of protein localization to mitochondrion	BP	0.9999999999	0.423817058359392	BP establishment of protein localization to mitochondrion
GO:0044429	0.986275083357155	0.0221102808352504	25	499	mitochondrial part	CC	0.9999999999	0.425228472370097	CC mitochondrial part
GO:0050776	0.992666138027157	0.0221167185954378	4	148	regulation of immune response	BP	0.9999999999	0.425228472370097	BP regulation of immune response
GO:0051607	1	0.0223073701771002	0	54	defense response to virus	BP	0.9999999999	0.428224945443398	BP defense response to virus
GO:0051253	0.989092980904326	0.0226053060382861	10	269	negative regulation of RNA metabolic process	BP	0.9999999999	0.433268365733817	BP negative regulation of RNA metabolic process
GO:0010305	1	0.0228630723175886	0	56	leaf vascular tissue pattern formation	BP	0.9999999999	0.437527379265828	BP leaf vascular tissue pattern formation
GO:0006839	0.996691158489048	0.0229648006284889	1	74	mitochondrial transport	BP	0.9999999999	0.438791726294341	BP mitochondrial transport
GO:0097525	0.996677704778872	0.0230761575966074	1	71	spliceosomal snRNP complex	CC	0.9999999999	0.440235843761634	CC spliceosomal snRNP complex
GO:0097305	0.987310198394648	0.0231784654787541	15	343	response to alcohol	BP	0.9999999999	0.441270812069147	BP response to alcohol
GO:0008654	0.993303260724129	0.0232021304679998	3	127	phospholipid biosynthetic process	BP	0.9999999999	0.441270812069147	BP phospholipid biosynthetic process
GO:0051604	0.996624042643966	0.0233081798217231	1	79	protein maturation	BP	0.9999999999	0.442603630719602	BP protein maturation
GO:0045088	0.99323862858856	0.0234274983739563	3	121	regulation of innate immune response	BP	0.9999999999	0.444183925256598	BP regulation of innate immune response
GO:0031327	0.98729036296737	0.0236157413056171	14	345	negative regulation of cellular biosynthetic process	BP	0.9999999999	0.446090345453928	BP negative regulation of cellular biosynthetic process
GO:0003727	1	0.0236285629973264	0	55	single-stranded RNA binding	MF	0.9999999999	0.446090345453928	MF single-stranded RNA binding
GO:0006638	1	0.0236730593727278	0	50	neutral lipid metabolic process	BP	0.9999999999	0.446090345453928	BP neutral lipid metabolic process
GO:0006639	1	0.0236730593727278	0	50	acylglycerol metabolic process	BP	0.9999999999	0.446090345453928	BP acylglycerol metabolic process
GO:0048468	1	0.0237587094369691	0	52	cell development	BP	0.9999999999	0.447019754773555	BP cell development
GO:0045934	0.987336663136835	0.0240184233789805	13	323	negative regulation of nucleobase-containing compound metabolic process	BP	0.9999999999	0.451216335386801	BP negative regulation of nucleobase-containing compound metabolic process
GO:0006623	1	0.0241870041267874	0	48	protein targeting to vacuole	BP	0.9999999999	0.452311680516899	BP protein targeting to vacuole
GO:0072665	1	0.0241870041267874	0	48	protein localization to vacuole	BP	0.9999999999	0.452311680516899	BP protein localization to vacuole
GO:0072666	1	0.0241870041267874	0	48	establishment of protein localization to vacuole	BP	0.9999999999	0.452311680516899	BP establishment of protein localization to vacuole
GO:0032880	1	0.0245172781965743	0	60	regulation of protein localization	BP	0.9999999999	0.45682372653677	BP regulation of protein localization
GO:0061025	1	0.0245713939274331	0	57	membrane fusion	BP	0.9999999999	0.45682372653677	BP membrane fusion
GO:0045892	0.988438800449897	0.0246389919495198	9	246	negative regulation of transcription, DNA-templated	BP	0.9999999999	0.45682372653677	BP negative regulation of transcription, DNA-templated
GO:0004812	1	0.0246881575088949	0	52	aminoacyl-tRNA ligase activity	MF	0.9999999999	0.45682372653677	MF aminoacyl-tRNA ligase activity
GO:0006418	1	0.0246881575088949	0	52	tRNA aminoacylation for protein translation	BP	0.9999999999	0.45682372653677	BP tRNA aminoacylation for protein translation
GO:0016875	1	0.0246881575088949	0	52	ligase activity, forming carbon-oxygen bonds	MF	0.9999999999	0.45682372653677	MF ligase activity, forming carbon-oxygen bonds
GO:0016876	1	0.0246881575088949	0	52	NA	NA	0.9999999999	0.45682372653677	none
GO:0045089	0.996379723733774	0.0247635372970438	1	75	positive regulation of innate immune response	BP	0.9999999999	0.457530520180366	BP positive regulation of innate immune response
GO:0009259	0.98778635442657	0.0250912779193897	10	253	ribonucleotide metabolic process	BP	0.9999999999	0.462541060883083	BP ribonucleotide metabolic process
GO:0046128	1	0.0251188915399938	0	49	purine ribonucleoside metabolic process	BP	0.9999999999	0.462541060883083	BP purine ribonucleoside metabolic process
GO:0032989	0.987698276160303	0.0252073752803864	10	281	cellular component morphogenesis	BP	0.9999999999	0.462541060883083	BP cellular component morphogenesis
GO:0016054	0.98983125512654	0.0252226779238154	6	180	organic acid catabolic process	BP	0.9999999999	0.462541060883083	BP organic acid catabolic process
GO:0046395	0.98983125512654	0.0252226779238154	6	180	carboxylic acid catabolic process	BP	0.9999999999	0.462541060883083	BP carboxylic acid catabolic process
GO:0001934	0.9962764655492	0.0253255303438802	1	78	positive regulation of protein phosphorylation	BP	0.9999999999	0.4637360876212	BP positive regulation of protein phosphorylation
GO:0009787	0.99405670446759	0.0255101537047539	2	105	regulation of abscisic acid-activated signaling pathway	BP	0.9999999999	0.465040653832588	BP regulation of abscisic acid-activated signaling pathway
GO:1901419	0.99405670446759	0.0255101537047539	2	105	regulation of response to alcohol	BP	0.9999999999	0.465040653832588	BP regulation of response to alcohol
GO:1905957	0.99405670446759	0.0255101537047539	2	105	regulation of cellular response to alcohol	BP	0.9999999999	0.465040653832588	BP regulation of cellular response to alcohol
GO:0008026	0.996149314709268	0.025968767703154	1	87	ATP-dependent helicase activity	MF	0.9999999999	0.472002491266337	MF ATP-dependent helicase activity
GO:0070035	0.996149314709268	0.025968767703154	1	87	purine NTP-dependent helicase activity	MF	0.9999999999	0.472002491266337	MF purine NTP-dependent helicase activity
GO:0001666	1	0.0261084605839033	0	57	response to hypoxia	BP	0.9999999999	0.473841603960075	BP response to hypoxia
GO:0022604	0.996028094569334	0.0266900422646853	1	83	regulation of cell morphogenesis	BP	0.9999999999	0.483683313795218	BP regulation of cell morphogenesis
GO:0005319	1	0.0268077477795999	0	53	lipid transporter activity	MF	0.9999999999	0.48510196533526	MF lipid transporter activity
GO:0018208	1	0.0269478582891705	0	48	peptidyl-proline modification	BP	0.9999999999	0.486921286708139	BP peptidyl-proline modification
GO:0048878	0.9852059741023	0.0271611025961672	14	345	chemical homeostasis	BP	0.9999999999	0.490054790976301	BP chemical homeostasis
GO:0044464	0.974764968009347	0.0273801650348396	1059	15423	cell part	CC	0.9999999999	0.493283939610105	CC cell part
GO:2000113	0.985177812509686	0.0277581907028875	13	321	negative regulation of cellular macromolecule biosynthetic process	BP	0.9999999999	0.498911397531274	BP negative regulation of cellular macromolecule biosynthetic process
GO:0070085	0.989498925790496	0.0277736129466821	5	167	glycosylation	BP	0.9999999999	0.498911397531274	BP glycosylation
GO:0022618	0.988658109573054	0.0278195710217912	6	177	ribonucleoprotein complex assembly	BP	0.9999999999	0.499008486039564	BP ribonucleoprotein complex assembly
GO:0016458	0.991718324966507	0.0278924608414758	3	134	gene silencing	BP	0.9999999999	0.499587671985967	BP gene silencing
GO:0031201	1	0.0282135460061002	0	48	SNARE complex	CC	0.9999999999	0.504604191286429	CC SNARE complex
GO:0072511	0.995696169104626	0.0285510848837395	1	83	divalent inorganic cation transport	BP	0.9999999999	0.509899999266203	BP divalent inorganic cation transport
GO:0044085	0.985872818631913	0.0286430013093427	10	254	cellular component biogenesis	BP	0.9999999999	0.510800190016611	BP cellular component biogenesis
GO:0030029	1	0.0286892291235244	0	53	actin filament-based process	BP	0.9999999999	0.510884174189533	BP actin filament-based process
GO:0005635	0.995649114915811	0.0288326680342725	1	81	nuclear envelope	CC	0.9999999999	0.512696503123878	CC nuclear envelope
GO:0072528	1	0.0289043334841822	0	48	pyrimidine-containing compound biosynthetic process	BP	0.9999999999	0.513229182572672	BP pyrimidine-containing compound biosynthetic process
GO:0043648	0.993041753827193	0.0292549780111379	2	99	dicarboxylic acid metabolic process	BP	0.9999999999	0.518706778713331	BP dicarboxylic acid metabolic process
GO:1901699	0.995564587844361	0.0293688203261544	1	75	cellular response to nitrogen compound	BP	0.9999999999	0.519976020306949	BP cellular response to nitrogen compound
GO:0051537	1	0.0294789002349993	0	48	2 iron, 2 sulfur cluster binding	MF	0.9999999999	0.521175096827107	MF 2 iron, 2 sulfur cluster binding
GO:0070838	0.995515072653999	0.029564980872518	1	82	divalent metal ion transport	BP	0.9999999999	0.521947043954569	BP divalent metal ion transport
GO:0009642	0.991168282622095	0.0296464350484996	3	110	response to light intensity	BP	0.9999999999	0.522635219587088	BP response to light intensity
GO:0000149	1	0.0297019211054267	0	48	SNARE binding	MF	0.9999999999	0.522864290704258	MF SNARE binding
GO:0009733	0.987769200813627	0.0297691888966479	6	174	response to auxin	BP	0.9999999999	0.523299813390361	BP response to auxin
GO:0010928	1	0.0300377693515105	0	52	regulation of auxin mediated signaling pathway	BP	0.9999999999	0.527267834337143	BP regulation of auxin mediated signaling pathway
GO:0010558	0.983325268015988	0.0303348048874216	14	335	negative regulation of macromolecule biosynthetic process	BP	0.9999999999	0.530722398375345	BP negative regulation of macromolecule biosynthetic process
GO:0006635	1	0.0303546324941829	0	46	fatty acid beta-oxidation	BP	0.9999999999	0.530722398375345	BP fatty acid beta-oxidation
GO:0006643	0.992725904124786	0.0303639633040425	2	102	membrane lipid metabolic process	BP	0.9999999999	0.530722398375345	BP membrane lipid metabolic process
GO:1902679	0.984877278223506	0.0304627571381463	10	258	negative regulation of RNA biosynthetic process	BP	0.9999999999	0.531693938418285	BP negative regulation of RNA biosynthetic process
GO:0008652	0.986586940573978	0.0306219022130707	7	197	cellular amino acid biosynthetic process	BP	0.9999999999	0.532933276462825	BP cellular amino acid biosynthetic process
GO:0032970	1	0.0307237776002446	0	49	regulation of actin filament-based process	BP	0.9999999999	0.532933276462825	BP regulation of actin filament-based process
GO:0044801	1	0.0307275203132419	0	53	NA	NA	0.9999999999	0.532933276462825	none
GO:0000902	0.984638886854545	0.0308696452038902	10	272	cell morphogenesis	BP	0.9999999999	0.532933276462825	BP cell morphogenesis
GO:0042788	1	0.03087525765421	0	39	polysomal ribosome	CC	0.9999999999	0.532933276462825	CC polysomal ribosome
GO:0005813	1	0.0309211721564127	0	51	centrosome	CC	0.9999999999	0.532933276462825	CC centrosome
GO:0031248	1	0.0309505808398415	0	50	protein acetyltransferase complex	CC	0.9999999999	0.532933276462825	CC protein acetyltransferase complex
GO:1902493	1	0.0309505808398415	0	50	acetyltransferase complex	CC	0.9999999999	0.532933276462825	CC acetyltransferase complex
GO:0034250	1	0.030966866531566	0	43	positive regulation of cellular amide metabolic process	BP	0.9999999999	0.532933276462825	BP positive regulation of cellular amide metabolic process
GO:0045727	1	0.030966866531566	0	43	positive regulation of translation	BP	0.9999999999	0.532933276462825	BP positive regulation of translation
GO:1903507	0.984522152573445	0.031113959418607	10	257	negative regulation of nucleic acid-templated transcription	BP	0.9999999999	0.534716858444076	BP negative regulation of nucleic acid-templated transcription
GO:0000287	0.984892639434201	0.0314746534466056	9	218	magnesium ion binding	MF	0.9999999999	0.540161242204298	MF magnesium ion binding
GO:0006720	0.987863707804212	0.0315956815031343	5	162	isoprenoid metabolic process	BP	0.9999999999	0.541483093170011	BP isoprenoid metabolic process
GO:0032956	1	0.0317321303142291	0	48	regulation of actin cytoskeleton organization	BP	0.9999999999	0.543065178743518	BP regulation of actin cytoskeleton organization
GO:0007049	0.98180873464531	0.0318092736994992	16	351	cell cycle	BP	0.9999999999	0.543629323433802	BP cell cycle
GO:0016614	0.98309015387677	0.0320486868305948	12	280	oxidoreductase activity, acting on CH-OH group of donors	MF	0.9999999999	0.546961291886919	MF oxidoreductase activity, acting on CH-OH group of donors
GO:0031331	1	0.0323259712546125	0	48	positive regulation of cellular catabolic process	BP	0.9999999999	0.550929468542946	BP positive regulation of cellular catabolic process
GO:0032040	1	0.0325129129627667	0	44	small-subunit processome	CC	0.9999999999	0.552773795624436	CC small-subunit processome
GO:0000988	0.988663090911575	0.0325240331598612	4	136	NA	NA	0.9999999999	0.552773795624436	none
GO:0001101	0.976860769569195	0.0325973310373384	44	833	response to acid chemical	BP	0.9999999999	0.553103197575341	BP response to acid chemical
GO:0004312	1	0.0326449851833805	0	45	fatty acid synthase activity	MF	0.9999999999	0.553103197575341	MF fatty acid synthase activity
GO:0009543	1	0.0327232123392806	0	43	chloroplast thylakoid lumen	CC	0.9999999999	0.553103197575341	CC chloroplast thylakoid lumen
GO:0031978	1	0.0327232123392806	0	43	plastid thylakoid lumen	CC	0.9999999999	0.553103197575341	CC plastid thylakoid lumen
GO:0035556	0.979438436287709	0.0328165401773137	23	483	intracellular signal transduction	BP	0.9999999999	0.553919789961379	BP intracellular signal transduction
GO:0032386	1	0.0334323062558742	0	50	regulation of intracellular transport	BP	0.9999999999	0.56281437102906	BP regulation of intracellular transport
GO:0050801	0.983814596215256	0.0334349699489836	9	240	ion homeostasis	BP	0.9999999999	0.56281437102906	BP ion homeostasis
GO:0034762	0.991811627829818	0.0336424893680554	2	97	regulation of transmembrane transport	BP	0.9999999999	0.564837571035623	BP regulation of transmembrane transport
GO:0016790	1	0.0336574896903208	0	44	thiolester hydrolase activity	MF	0.9999999999	0.564837571035623	MF thiolester hydrolase activity
GO:0070887	0.98169335655394	0.0336928709581591	13	316	cellular response to chemical stimulus	BP	0.9999999999	0.564837571035623	BP cellular response to chemical stimulus
GO:0010647	0.988088832599934	0.0338820554951275	4	151	positive regulation of cell communication	BP	0.9999999999	0.56723631682659	BP positive regulation of cell communication
GO:0016592	1	0.0341201768669288	0	48	mediator complex	CC	0.9999999999	0.570446706993965	CC mediator complex
GO:0051302	0.994678297806382	0.0342092935656609	1	74	regulation of cell division	BP	0.9999999999	0.571160593385967	BP regulation of cell division
GO:0009163	1	0.0342703113871823	0	44	nucleoside biosynthetic process	BP	0.9999999999	0.571185441348437	BP nucleoside biosynthetic process
GO:2000024	1	0.0343036197607879	0	51	regulation of leaf development	BP	0.9999999999	0.571185441348437	BP regulation of leaf development
GO:0050684	1	0.0344278831722318	0	55	regulation of mRNA processing	BP	0.9999999999	0.572479868154477	BP regulation of mRNA processing
GO:0006338	1	0.0347147616308361	0	54	chromatin remodeling	BP	0.9999999999	0.576471176609228	BP chromatin remodeling
GO:0006163	0.982522109490188	0.0347791079413432	10	242	purine nucleotide metabolic process	BP	0.9999999999	0.57676135204613	BP purine nucleotide metabolic process
GO:0000790	0.991460308501107	0.0348892972032787	2	95	nuclear chromatin	CC	0.9999999999	0.57719343451046	CC nuclear chromatin
GO:0006612	1	0.0348997042759752	0	49	protein targeting to membrane	BP	0.9999999999	0.57719343451046	BP protein targeting to membrane
GO:0006304	1	0.0349673386416532	0	57	DNA modification	BP	0.9999999999	0.57719343451046	BP DNA modification
GO:1900865	1	0.0349927917224545	0	46	chloroplast RNA modification	BP	0.9999999999	0.57719343451046	BP chloroplast RNA modification
GO:0016838	0.994537062706027	0.0351676397199946	1	62	carbon-oxygen lyase activity, acting on phosphates	MF	0.9999999999	0.579300946123874	MF carbon-oxygen lyase activity, acting on phosphates
GO:0032482	1	0.0352588345468195	0	43	Rab protein signal transduction	BP	0.9999999999	0.580026683286917	BP Rab protein signal transduction
GO:0051656	1	0.0361401781821676	0	53	establishment of organelle localization	BP	0.9999999999	0.593731498707039	BP establishment of organelle localization
GO:0005484	1	0.0363473758352069	0	44	SNAP receptor activity	MF	0.9999999999	0.596218426400846	MF SNAP receptor activity
GO:0042254	1	0.0363884630822459	0	47	ribosome biogenesis	BP	0.9999999999	0.596218426400846	BP ribosome biogenesis
GO:0032844	1	0.0370674422392813	0	50	NA	NA	0.9999999999	0.605479898289682	none
GO:0010118	1	0.0370678369759695	0	46	stomatal movement	BP	0.9999999999	0.605479898289682	BP stomatal movement
GO:0031123	0.994124642131853	0.037101328184512	1	77	RNA 3'-end processing	BP	0.9999999999	0.605479898289682	BP RNA 3'-end processing
GO:0008037	1	0.0372898410520376	0	44	cell recognition	BP	0.9999999999	0.60736671227578	BP cell recognition
GO:0004180	1	0.0373156631028435	0	45	carboxypeptidase activity	MF	0.9999999999	0.60736671227578	MF carboxypeptidase activity
GO:0042455	1	0.0374726211252348	0	43	ribonucleoside biosynthetic process	BP	0.9999999999	0.609115723838856	BP ribonucleoside biosynthetic process
GO:0005543	0.988351145015665	0.0376364062147464	3	115	phospholipid binding	MF	0.9999999999	0.610970947852842	MF phospholipid binding
GO:2001251	0.994023158500545	0.0377392443372704	1	70	negative regulation of chromosome organization	BP	0.9999999999	0.611833203649687	BP negative regulation of chromosome organization
GO:1990204	0.990624039578624	0.0378579938537275	2	88	oxidoreductase complex	CC	0.9999999999	0.612719156526609	CC oxidoreductase complex
GO:1901607	0.983963474222181	0.0378934805458553	6	172	alpha-amino acid biosynthetic process	BP	0.9999999999	0.612719156526609	BP alpha-amino acid biosynthetic process
GO:0055080	0.982377861487148	0.0390785476813607	7	200	cation homeostasis	BP	0.9999999999	0.631051875615674	BP cation homeostasis
GO:0015995	1	0.0395193254579257	0	43	chlorophyll biosynthetic process	BP	0.9999999999	0.637333289331292	BP chlorophyll biosynthetic process
GO:0016706	1	0.0399599198413505	0	41	oxidoreductase activity, acting on paired donors, with incorporation or reduction of molecular oxygen, 2-oxoglutarate as one donor, and incorporation of one atom each of oxygen into both donors	MF	0.9999999999	0.642840447487548	MF oxidoreductase activity, acting on paired donors, with incorporation or reduction of molecular oxygen, 2-oxoglutarate as one donor, and incorporation of one atom each of oxygen into both donors
GO:0034765	0.989969561335559	0.0400153995034946	2	94	regulation of ion transmembrane transport	BP	0.9999999999	0.642840447487548	BP regulation of ion transmembrane transport
GO:0015267	0.985610853904267	0.0400697784008898	4	135	channel activity	MF	0.9999999999	0.642840447487548	MF channel activity
GO:0022803	0.985610853904267	0.0400697784008898	4	135	passive transmembrane transporter activity	MF	0.9999999999	0.642840447487548	MF passive transmembrane transporter activity
GO:0006898	0.993520340526138	0.040333502246063	1	71	receptor-mediated endocytosis	BP	0.9999999999	0.646228834814851	BP receptor-mediated endocytosis
GO:0046540	1	0.0405352303943976	0	37	U4/U6 x U5 tri-snRNP complex	CC	0.9999999999	0.647774038965016	CC U4/U6 x U5 tri-snRNP complex
GO:0097526	1	0.0405352303943976	0	37	spliceosomal tri-snRNP complex	CC	0.9999999999	0.647774038965016	CC spliceosomal tri-snRNP complex
GO:0051338	0.983862240142005	0.0406565583042222	5	157	regulation of transferase activity	BP	0.9999999999	0.648870233376723	BP regulation of transferase activity
GO:0006811	0.97172170937619	0.0408939015632873	35	664	ion transport	BP	0.9999999999	0.651812770383744	BP ion transport
GO:0032879	0.977792918977806	0.0410486178696396	12	295	regulation of localization	BP	0.9999999999	0.653432397006359	BP regulation of localization
GO:0040007	0.978600304745623	0.0417196385668713	10	259	growth	BP	0.9999999999	0.663256011066346	BP growth
GO:0009081	1	0.0419978382685631	0	42	branched-chain amino acid metabolic process	BP	0.9999999999	0.666514259734469	BP branched-chain amino acid metabolic process
GO:0023056	0.984758209788752	0.0420645577927563	4	145	positive regulation of signaling	BP	0.9999999999	0.666514259734469	BP positive regulation of signaling
GO:0048544	1	0.0420870849096857	0	43	recognition of pollen	BP	0.9999999999	0.666514259734469	BP recognition of pollen
GO:0090174	1	0.0422331072210719	0	45	organelle membrane fusion	BP	0.9999999999	0.66717937151851	BP organelle membrane fusion
GO:0006458	1	0.0422774206644867	0	45	'de novo' protein folding	BP	0.9999999999	0.66717937151851	BP 'de novo' protein folding
GO:0031386	1	0.0422917439889832	0	41	protein tag	MF	0.9999999999	0.66717937151851	MF protein tag
GO:0009926	1	0.0423757700516249	0	47	auxin polar transport	BP	0.9999999999	0.667648976293526	BP auxin polar transport
GO:0034968	1	0.0426903894166059	0	46	histone lysine methylation	BP	0.9999999999	0.671575794890039	BP histone lysine methylation
GO:0031334	1	0.0427341606988135	0	40	positive regulation of protein complex assembly	BP	0.9999999999	0.671575794890039	BP positive regulation of protein complex assembly
GO:0033674	0.993024986386806	0.0428650792427972	1	71	positive regulation of kinase activity	BP	0.9999999999	0.672773979697219	BP positive regulation of kinase activity
GO:0010181	1	0.0430557481757344	0	40	FMN binding	MF	0.9999999999	0.674905708665492	MF FMN binding
GO:0051726	0.977056537208613	0.0433093211294275	11	265	regulation of cell cycle	BP	0.9999999999	0.678016789437156	BP regulation of cell cycle
GO:0048024	1	0.0434151779205319	0	51	regulation of mRNA splicing, via spliceosome	BP	0.9999999999	0.678810373967147	BP regulation of mRNA splicing, via spliceosome
GO:0009411	0.985993864307229	0.0440852170259836	3	118	response to UV	BP	0.9999999999	0.68841192322935	BP response to UV
GO:0031047	0.988659611844026	0.0442868181858776	2	104	gene silencing by RNA	BP	0.9999999999	0.690683520630196	BP gene silencing by RNA
GO:0009150	0.977119129729248	0.0443946410373687	10	235	purine ribonucleotide metabolic process	BP	0.9999999999	0.69148868096813	BP purine ribonucleotide metabolic process
GO:0015036	0.988611599524478	0.0446514729357519	2	87	disulfide oxidoreductase activity	MF	0.9999999999	0.693221301467101	MF disulfide oxidoreductase activity
GO:0006972	1	0.0447845106744466	0	48	hyperosmotic response	BP	0.9999999999	0.693221301467101	BP hyperosmotic response
GO:0006475	1	0.0447875607205482	0	49	internal protein amino acid acetylation	BP	0.9999999999	0.693221301467101	BP internal protein amino acid acetylation
GO:0018393	1	0.0447875607205482	0	49	internal peptidyl-lysine acetylation	BP	0.9999999999	0.693221301467101	BP internal peptidyl-lysine acetylation
GO:0018394	1	0.0447875607205482	0	49	peptidyl-lysine acetylation	BP	0.9999999999	0.693221301467101	BP peptidyl-lysine acetylation
GO:0044728	1	0.0448450303799375	0	53	DNA methylation or demethylation	BP	0.9999999999	0.693238817619511	BP DNA methylation or demethylation
GO:0046939	0.992609830234118	0.0449220525502123	1	73	nucleotide phosphorylation	BP	0.9999999999	0.693558163902587	BP nucleotide phosphorylation
GO:0032271	1	0.0450824653343843	0	42	regulation of protein polymerization	BP	0.9999999999	0.695162576365413	BP regulation of protein polymerization
GO:0009132	0.992505603667923	0.0454611204254452	1	72	nucleoside diphosphate metabolic process	BP	0.9999999999	0.70012401356083	BP nucleoside diphosphate metabolic process
GO:0051225	1	0.0461406889222517	0	45	spindle assembly	BP	0.9999999999	0.709701471485384	BP spindle assembly
GO:0022411	0.988043586677932	0.0464021041762604	2	96	cellular component disassembly	BP	0.9999999999	0.712509500754539	BP cellular component disassembly
GO:0043241	1	0.0464862277024472	0	45	NA	NA	0.9999999999	0.712509500754539	none
GO:0030135	1	0.0465533492543313	0	48	coated vesicle	CC	0.9999999999	0.712509500754539	CC coated vesicle
GO:0045927	1	0.0465602839747665	0	40	positive regulation of growth	BP	0.9999999999	0.712509500754539	BP positive regulation of growth
GO:0022406	1	0.0466127710773997	0	45	membrane docking	BP	0.9999999999	0.712509500754539	BP membrane docking
GO:0022603	0.981090125023299	0.0467553154820061	5	153	regulation of anatomical structure morphogenesis	BP	0.9999999999	0.713801683630379	BP regulation of anatomical structure morphogenesis
GO:0044459	0.97090005841156	0.0471745897974012	19	395	plasma membrane part	CC	0.9999999999	0.719310195114029	CC plasma membrane part
GO:0042054	1	0.0472626005295491	0	49	histone methyltransferase activity	MF	0.9999999999	0.719760271678344	MF histone methyltransferase activity
GO:0031667	0.980744231810443	0.0475527211807071	5	146	response to nutrient levels	BP	0.9999999999	0.723283354917925	BP response to nutrient levels
GO:0007166	1	0.0479683424339278	0	49	cell surface receptor signaling pathway	BP	0.9999999999	0.728704263764792	BP cell surface receptor signaling pathway
GO:0042325	0.980444078880855	0.0481520866749582	5	153	regulation of phosphorylation	BP	0.9999999999	0.730593620882072	BP regulation of phosphorylation
GO:0006644	0.975390819217532	0.0488145435041314	9	225	phospholipid metabolic process	BP	0.9999999999	0.738121688107112	BP phospholipid metabolic process
GO:0005778	1	0.0491493760509376	0	42	peroxisomal membrane	CC	0.9999999999	0.738121688107112	CC peroxisomal membrane
GO:0031903	1	0.0491493760509376	0	42	microbody membrane	CC	0.9999999999	0.738121688107112	CC microbody membrane
GO:0072330	0.972344035345861	0.0491623795776309	13	289	monocarboxylic acid biosynthetic process	BP	0.9999999999	0.738121688107112	BP monocarboxylic acid biosynthetic process
GO:0008173	0.991745709452449	0.0493203154876799	1	67	RNA methyltransferase activity	MF	0.9999999999	0.738121688107112	MF RNA methyltransferase activity
GO:0051495	1	0.0494038970160051	0	38	positive regulation of cytoskeleton organization	BP	0.9999999999	0.738121688107112	BP positive regulation of cytoskeleton organization
GO:0009595	0.991737569134723	0.0494300079183622	1	64	detection of biotic stimulus	BP	0.9999999999	0.738121688107112	BP detection of biotic stimulus
GO:0098581	0.991737569134723	0.0494300079183622	1	64	detection of external biotic stimulus	BP	0.9999999999	0.738121688107112	BP detection of external biotic stimulus
GO:0040029	0.983981748367593	0.0494869255475991	3	116	regulation of gene expression, epigenetic	BP	0.9999999999	0.738121688107112	BP regulation of gene expression, epigenetic
GO:0046903	0.987077596358239	0.0495832352707238	2	93	secretion	BP	0.9999999999	0.738121688107112	BP secretion
GO:0009967	0.981559280531629	0.0496628504156692	4	142	positive regulation of signal transduction	BP	0.9999999999	0.738121688107112	BP positive regulation of signal transduction
GO:0016573	1	0.0497829690764625	0	48	histone acetylation	BP	0.9999999999	0.738121688107112	BP histone acetylation
GO:0030258	0.981507812583517	0.0499064717160714	4	127	lipid modification	BP	0.9999999999	0.738121688107112	BP lipid modification
GO:0032182	0.991625319815171	0.0499092966597049	1	67	ubiquitin-like protein binding	MF	0.9999999999	0.738121688107112	MF ubiquitin-like protein binding
GO:0009719	0.963105531607228	0.0499245735055615	49	880	response to endogenous stimulus	BP	0.9999999999	0.738121688107112	BP response to endogenous stimulus
GO:0006096	0.991596003595749	0.0499679289876655	1	71	glycolytic process	BP	0.9999999999	0.738121688107112	BP glycolytic process
GO:0006165	0.991596003595749	0.0499679289876655	1	71	nucleoside diphosphate phosphorylation	BP	0.9999999999	0.738121688107112	BP nucleoside diphosphate phosphorylation
GO:0006757	0.991596003595749	0.0499679289876655	1	71	ATP generation from ADP	BP	0.9999999999	0.738121688107112	BP ATP generation from ADP
GO:0009135	0.991596003595749	0.0499679289876655	1	71	purine nucleoside diphosphate metabolic process	BP	0.9999999999	0.738121688107112	BP purine nucleoside diphosphate metabolic process
GO:0009179	0.991596003595749	0.0499679289876655	1	71	purine ribonucleoside diphosphate metabolic process	BP	0.9999999999	0.738121688107112	BP purine ribonucleoside diphosphate metabolic process
GO:0009185	0.991596003595749	0.0499679289876655	1	71	ribonucleoside diphosphate metabolic process	BP	0.9999999999	0.738121688107112	BP ribonucleoside diphosphate metabolic process
GO:0046031	0.991596003595749	0.0499679289876655	1	71	ADP metabolic process	BP	0.9999999999	0.738121688107112	BP ADP metabolic process
