# Supplementary material for: Transcriptional Regulation of Pine Male and Female Cone Initiation and Development: Key Players Identified Through Comparative Transcriptomics
Source: Front Genet. 2022 Mar 18;13:815093. doi: 10.3389/fgene.2022.815093 (PMC8971679; doi:10.3389/fgene.2022.815093)
Supplement: Supplementary file 2 [file DataSheet3.ZIP › SUP_GSEA/salmon.gene.counts.matrix.FC_3_1_vs_MC_2_2.DESeq2.DE_results.P0.001_C2.DE.subset.GOseq.enriched]

category	over_represented_pvalue	under_represented_pvalue	numDEInCat	numInCat	term	ontology	over_represented_FDR	go_term	gene_ids
GO:0015074	1.35431947768916e-291	1	574	1073	DNA integration	BP	1.66649011729651e-287	BP DNA integration	Pdensi_DN10061_c2_g1, Pdensi_DN10136_c0_g1d172840, Pdensi_DN10213_c0_g1d518881, Pdensi_DN10218_c0_g2, Pdensi_DN10232_c0_g1, Pdensi_DN10310_c0_g1d4708, Pdensi_DN10365_c0_g1d334262, Pdensi_DN10470_c0_g1d334323, Pdensi_DN10479_c0_g1d519085, Pdensi_DN10502_c0_g1d209969, Pdensi_DN10588_c0_g2, Pdensi_DN10699_c0_g1d267300, Pdensi_DN107142_c0_g1, Pdensi_DN10782_c1_g1, Pdensi_DN1080_c0_g1, Pdensi_DN10824_…
GO:0004190	9.1335236360897e-279	1	580	1159	aspartic-type endopeptidase activity	MF	3.74626694473612e-275	MF aspartic-type endopeptidase activity	Pdensi_DN10061_c2_g1, Pdensi_DN10136_c0_g1d172840, Pdensi_DN10213_c0_g1d518881, Pdensi_DN10218_c0_g2, Pdensi_DN10232_c0_g1, Pdensi_DN10310_c0_g1d4708, Pdensi_DN10365_c0_g1d334262, Pdensi_DN10443_c0_g1d103517, Pdensi_DN10470_c0_g1d334323, Pdensi_DN10479_c0_g1d519085, Pdensi_DN10502_c0_g1d209969, Pdensi_DN10588_c0_g2, Pdensi_DN10699_c0_g1d267300, Pdensi_DN107142_c0_g1, Pdensi_DN10782_c1_g1, Pdensi_…
GO:0070001	9.1335236360897e-279	1	580	1159	aspartic-type peptidase activity	MF	3.74626694473612e-275	MF aspartic-type peptidase activity	Pdensi_DN10061_c2_g1, Pdensi_DN10136_c0_g1d172840, Pdensi_DN10213_c0_g1d518881, Pdensi_DN10218_c0_g2, Pdensi_DN10232_c0_g1, Pdensi_DN10310_c0_g1d4708, Pdensi_DN10365_c0_g1d334262, Pdensi_DN10443_c0_g1d103517, Pdensi_DN10470_c0_g1d334323, Pdensi_DN10479_c0_g1d519085, Pdensi_DN10502_c0_g1d209969, Pdensi_DN10588_c0_g2, Pdensi_DN10699_c0_g1d267300, Pdensi_DN107142_c0_g1, Pdensi_DN10782_c1_g1, Pdensi_…
GO:0003964	1.4883068669546e-275	1	552	1055	RNA-directed DNA polymerase activity	MF	4.57840399946909e-272	MF RNA-directed DNA polymerase activity	Pdensi_DN10061_c2_g1, Pdensi_DN10136_c0_g1d172840, Pdensi_DN10213_c0_g1d518881, Pdensi_DN10218_c0_g2, Pdensi_DN10310_c0_g1d4708, Pdensi_DN10365_c0_g1d334262, Pdensi_DN10470_c0_g1d334323, Pdensi_DN10479_c0_g1d519085, Pdensi_DN10502_c0_g1d209969, Pdensi_DN10588_c0_g2, Pdensi_DN10699_c0_g1d267300, Pdensi_DN107142_c0_g1, Pdensi_DN10782_c1_g1, Pdensi_DN1080_c0_g1, Pdensi_DN10824_c0_g1d519549, Pdensi_D…
GO:0000943	4.3724363410968e-274	1	532	970	retrotransposon nucleocapsid	CC	1.07605658354392e-270	CC retrotransposon nucleocapsid	Pdensi_DN10061_c2_g1, Pdensi_DN10136_c0_g1d172840, Pdensi_DN10213_c0_g1d518881, Pdensi_DN10218_c0_g2, Pdensi_DN10232_c0_g1, Pdensi_DN10310_c0_g1d4708, Pdensi_DN10470_c0_g1d334323, Pdensi_DN10502_c0_g1d209969, Pdensi_DN10588_c0_g2, Pdensi_DN107142_c0_g1, Pdensi_DN10782_c1_g1, Pdensi_DN1080_c0_g1, Pdensi_DN10824_c0_g1d519549, Pdensi_DN10870_c0_g1, Pdensi_DN1098_c0_g1d43479, Pdensi_DN10992_c0_g1d510…
GO:0034061	4.07628609390127e-267	1	553	1098	DNA polymerase activity	MF	8.35978339757586e-264	MF DNA polymerase activity	Pdensi_DN10061_c2_g1, Pdensi_DN10136_c0_g1d172840, Pdensi_DN10213_c0_g1d518881, Pdensi_DN10218_c0_g2, Pdensi_DN10310_c0_g1d4708, Pdensi_DN10365_c0_g1d334262, Pdensi_DN10470_c0_g1d334323, Pdensi_DN10479_c0_g1d519085, Pdensi_DN10502_c0_g1d209969, Pdensi_DN10588_c0_g2, Pdensi_DN10699_c0_g1d267300, Pdensi_DN107142_c0_g1, Pdensi_DN10782_c1_g1, Pdensi_DN1080_c0_g1, Pdensi_DN10824_c0_g1d519549, Pdensi_D…
GO:0004175	4.75162996141067e-247	1	590	1388	endopeptidase activity	MF	8.35268666787976e-244	MF endopeptidase activity	Pdensi_DN10061_c2_g1, Pdensi_DN10136_c0_g1d172840, Pdensi_DN10213_c0_g1d518881, Pdensi_DN10218_c0_g2, Pdensi_DN10232_c0_g1, Pdensi_DN10310_c0_g1d4708, Pdensi_DN10365_c0_g1d334262, Pdensi_DN10443_c0_g1d103517, Pdensi_DN10470_c0_g1d334323, Pdensi_DN10479_c0_g1d519085, Pdensi_DN10502_c0_g1d209969, Pdensi_DN10588_c0_g2, Pdensi_DN10699_c0_g1d267300, Pdensi_DN107142_c0_g1, Pdensi_DN10782_c1_g1, Pdensi_…
GO:0016779	8.87354430379382e-243	1	556	1243	nucleotidyltransferase activity	MF	1.36486203322729e-239	MF nucleotidyltransferase activity	Pdensi_DN10061_c2_g1, Pdensi_DN10136_c0_g1d172840, Pdensi_DN10213_c0_g1d518881, Pdensi_DN10218_c0_g2, Pdensi_DN10310_c0_g1d4708, Pdensi_DN10365_c0_g1d334262, Pdensi_DN10470_c0_g1d334323, Pdensi_DN10479_c0_g1d519085, Pdensi_DN10502_c0_g1d209969, Pdensi_DN10588_c0_g2, Pdensi_DN10699_c0_g1d267300, Pdensi_DN107142_c0_g1, Pdensi_DN10782_c1_g1, Pdensi_DN1080_c0_g1, Pdensi_DN10824_c0_g1d519549, Pdensi_D…
GO:0004519	1.22207947642393e-236	1	563	1319	endonuclease activity	MF	1.67085421748849e-233	MF endonuclease activity	Pdensi_DN10061_c2_g1, Pdensi_DN10136_c0_g1d172840, Pdensi_DN10213_c0_g1d518881, Pdensi_DN10218_c0_g2, Pdensi_DN10310_c0_g1d4708, Pdensi_DN10365_c0_g1d334262, Pdensi_DN10470_c0_g1d334323, Pdensi_DN10479_c0_g1d519085, Pdensi_DN10502_c0_g1d209969, Pdensi_DN10588_c0_g2, Pdensi_DN10699_c0_g1d267300, Pdensi_DN107142_c0_g1, Pdensi_DN10782_c1_g1, Pdensi_DN1080_c0_g1, Pdensi_DN10824_c0_g1d519549, Pdensi_D…
GO:0070011	1.16400764051223e-224	1	591	1540	peptidase activity, acting on L-amino acid peptides	MF	1.4323114016503e-221	MF peptidase activity, acting on L-amino acid peptides	Pdensi_DN10061_c2_g1, Pdensi_DN10136_c0_g1d172840, Pdensi_DN10213_c0_g1d518881, Pdensi_DN10218_c0_g2, Pdensi_DN10232_c0_g1, Pdensi_DN10310_c0_g1d4708, Pdensi_DN10365_c0_g1d334262, Pdensi_DN10443_c0_g1d103517, Pdensi_DN10470_c0_g1d334323, Pdensi_DN10479_c0_g1d519085, Pdensi_DN10502_c0_g1d209969, Pdensi_DN10588_c0_g2, Pdensi_DN10699_c0_g1d267300, Pdensi_DN107142_c0_g1, Pdensi_DN10782_c1_g1, Pdensi_…
GO:0008233	4.99122045942634e-223	1	594	1567	peptidase activity	MF	5.5833607048401e-220	MF peptidase activity	Pdensi_DN10061_c2_g1, Pdensi_DN10136_c0_g1d172840, Pdensi_DN10213_c0_g1d518881, Pdensi_DN10218_c0_g2, Pdensi_DN10232_c0_g1, Pdensi_DN10310_c0_g1d4708, Pdensi_DN10365_c0_g1d334262, Pdensi_DN10443_c0_g1d103517, Pdensi_DN10470_c0_g1d334323, Pdensi_DN10479_c0_g1d519085, Pdensi_DN10502_c0_g1d209969, Pdensi_DN10588_c0_g2, Pdensi_DN10699_c0_g1d267300, Pdensi_DN107142_c0_g1, Pdensi_DN10782_c1_g1, Pdensi_…
GO:0004518	7.22041104027465e-221	1	564	1426	nuclease activity	MF	7.40392982088163e-218	MF nuclease activity	Pdensi_DN10061_c2_g1, Pdensi_DN10136_c0_g1d172840, Pdensi_DN10213_c0_g1d518881, Pdensi_DN10218_c0_g2, Pdensi_DN10310_c0_g1d4708, Pdensi_DN10365_c0_g1d334262, Pdensi_DN10470_c0_g1d334323, Pdensi_DN10479_c0_g1d519085, Pdensi_DN10502_c0_g1d209969, Pdensi_DN10588_c0_g2, Pdensi_DN10699_c0_g1d267300, Pdensi_DN107142_c0_g1, Pdensi_DN10782_c1_g1, Pdensi_DN1080_c0_g1, Pdensi_DN10824_c0_g1d519549, Pdensi_D…
GO:0006259	3.41198072754385e-211	1	604	1732	DNA metabolic process	BP	3.22957098864824e-208	BP DNA metabolic process	Pdensi_DN10061_c2_g1, Pdensi_DN10136_c0_g1d172840, Pdensi_DN10213_c0_g1d518881, Pdensi_DN10218_c0_g2, Pdensi_DN10232_c0_g1, Pdensi_DN10236_c0_g1d266707, Pdensi_DN10310_c0_g1d4708, Pdensi_DN10365_c0_g1d334262, Pdensi_DN10470_c0_g1d334323, Pdensi_DN10479_c0_g1d519085, Pdensi_DN10502_c0_g1d209969, Pdensi_DN10588_c0_g2, Pdensi_DN10699_c0_g1d267300, Pdensi_DN107142_c0_g1, Pdensi_DN10782_c1_g1, Pdensi_…
GO:0016788	5.73451166010765e-162	1	594	2141	hydrolase activity, acting on ester bonds	MF	5.0402261412589e-159	MF hydrolase activity, acting on ester bonds	Pdensi_DN10061_c2_g1, Pdensi_DN10136_c0_g1d172840, Pdensi_DN10213_c0_g1d518881, Pdensi_DN10218_c0_g2, Pdensi_DN10310_c0_g1d4708, Pdensi_DN10365_c0_g1d334262, Pdensi_DN10470_c0_g1d334323, Pdensi_DN10479_c0_g1d519085, Pdensi_DN10502_c0_g1d209969, Pdensi_DN10588_c0_g2, Pdensi_DN10699_c0_g1d267300, Pdensi_DN107142_c0_g1, Pdensi_DN10782_c1_g1, Pdensi_DN1080_c0_g1, Pdensi_DN10824_c0_g1d519549, Pdensi_D…
GO:0016772	3.21921857947026e-127	1	593	2580	transferase activity, transferring phosphorus-containing groups	MF	2.64083230802544e-124	MF transferase activity, transferring phosphorus-containing groups	Pdensi_DN10061_c2_g1, Pdensi_DN10136_c0_g1d172840, Pdensi_DN10213_c0_g1d518881, Pdensi_DN10218_c0_g2, Pdensi_DN10310_c0_g1d4708, Pdensi_DN10365_c0_g1d334262, Pdensi_DN10470_c0_g1d334323, Pdensi_DN10479_c0_g1d519085, Pdensi_DN10502_c0_g1d209969, Pdensi_DN10588_c0_g2, Pdensi_DN10699_c0_g1d267300, Pdensi_DN107142_c0_g1, Pdensi_DN10782_c1_g1, Pdensi_DN1080_c0_g1, Pdensi_DN10824_c0_g1d519549, Pdensi_D…
GO:0044428	3.64282363290466e-114	1	573	2624	nuclear part	CC	2.80155905018074e-111	CC nuclear part	Pdensi_DN10061_c2_g1, Pdensi_DN10136_c0_g1d172840, Pdensi_DN10213_c0_g1d518881, Pdensi_DN10218_c0_g2, Pdensi_DN10232_c0_g1, Pdensi_DN10236_c0_g1d266707, Pdensi_DN10310_c0_g1d4708, Pdensi_DN10470_c0_g1d334323, Pdensi_DN10502_c0_g1d209969, Pdensi_DN10588_c0_g2, Pdensi_DN107142_c0_g1, Pdensi_DN10782_c1_g1, Pdensi_DN1080_c0_g1, Pdensi_DN10824_c0_g1d519549, Pdensi_DN10870_c0_g1, Pdensi_DN1098_c0_g1d43…
GO:0006310	2.12901357459479e-112	1	263	632	DNA recombination	BP	1.54103011972876e-109	BP DNA recombination	Pdensi_DN10061_c2_g1, Pdensi_DN10213_c0_g1d518881, Pdensi_DN10218_c0_g2, Pdensi_DN10236_c0_g1d266707, Pdensi_DN10310_c0_g1d4708, Pdensi_DN10365_c0_g1d334262, Pdensi_DN10479_c0_g1d519085, Pdensi_DN10588_c0_g2, Pdensi_DN10824_c0_g1d519549, Pdensi_DN10870_c0_g1, Pdensi_DN1098_c0_g1d43479, Pdensi_DN10992_c0_g1d5109, Pdensi_DN10992_c1_g1, Pdensi_DN11036_c0_g1d104138, Pdensi_DN11047_c0_g1, Pdensi_DN111…
GO:0003676	5.923243094862e-93	1	753	4624	nucleic acid binding	MF	4.04919479345983e-90	MF nucleic acid binding	Pdensi_DN10061_c2_g1, Pdensi_DN10136_c0_g1d172840, Pdensi_DN10213_c0_g1d518881, Pdensi_DN10218_c0_g2, Pdensi_DN10232_c0_g1, Pdensi_DN10236_c0_g1d266707, Pdensi_DN10290_c0_g1d4636, Pdensi_DN10310_c0_g1d4708, Pdensi_DN10365_c0_g1d334262, Pdensi_DN10470_c0_g1d334323, Pdensi_DN10479_c0_g1d519085, Pdensi_DN10502_c0_g1d209969, Pdensi_DN10588_c0_g2, Pdensi_DN10699_c0_g1d267300, Pdensi_DN107142_c0_g1, Pd…
GO:0016787	3.07370251204978e-85	1	697	4266	hydrolase activity	MF	1.99062681109329e-82	MF hydrolase activity	Pdensi_DN10061_c2_g1, Pdensi_DN10136_c0_g1d172840, Pdensi_DN10213_c0_g1d518881, Pdensi_DN10218_c0_g2, Pdensi_DN10232_c0_g1, Pdensi_DN10236_c0_g1d266707, Pdensi_DN10310_c0_g1d4708, Pdensi_DN10365_c0_g1d334262, Pdensi_DN10443_c0_g1d103517, Pdensi_DN10470_c0_g1d334323, Pdensi_DN10479_c0_g1d519085, Pdensi_DN10502_c0_g1d209969, Pdensi_DN10588_c0_g2, Pdensi_DN10699_c0_g1d267300, Pdensi_DN107142_c0_g1, …
GO:0090304	6.05116861839925e-67	1	626	3962	nucleic acid metabolic process	BP	3.72298149247014e-64	BP nucleic acid metabolic process	Pdensi_DN10061_c2_g1, Pdensi_DN10136_c0_g1d172840, Pdensi_DN10213_c0_g1d518881, Pdensi_DN10218_c0_g2, Pdensi_DN10232_c0_g1, Pdensi_DN10236_c0_g1d266707, Pdensi_DN10310_c0_g1d4708, Pdensi_DN10365_c0_g1d334262, Pdensi_DN10470_c0_g1d334323, Pdensi_DN10479_c0_g1d519085, Pdensi_DN10502_c0_g1d209969, Pdensi_DN10588_c0_g2, Pdensi_DN10699_c0_g1d267300, Pdensi_DN107142_c0_g1, Pdensi_DN10782_c1_g1, Pdensi_…
GO:0016740	5.92979551064062e-63	1	663	4593	transferase activity	MF	3.47457779802061e-60	MF transferase activity	Pdensi_DN10061_c2_g1, Pdensi_DN10136_c0_g1d172840, Pdensi_DN10213_c0_g1d518881, Pdensi_DN10218_c0_g2, Pdensi_DN10310_c0_g1d4708, Pdensi_DN10365_c0_g1d334262, Pdensi_DN10470_c0_g1d334323, Pdensi_DN10479_c0_g1d519085, Pdensi_DN10502_c0_g1d209969, Pdensi_DN10588_c0_g2, Pdensi_DN10699_c0_g1d267300, Pdensi_DN107142_c0_g1, Pdensi_DN10782_c1_g1, Pdensi_DN1080_c0_g1, Pdensi_DN10824_c0_g1d519549, Pdensi_D…
GO:0008270	4.10759434904332e-58	1	409	2160	zinc ion binding	MF	2.29745220295355e-55	MF zinc ion binding	Pdensi_DN10136_c0_g1d172840, Pdensi_DN10218_c0_g2, Pdensi_DN10232_c0_g1, Pdensi_DN10290_c0_g1d4636, Pdensi_DN10470_c0_g1d334323, Pdensi_DN10502_c0_g1d209969, Pdensi_DN107142_c0_g1, Pdensi_DN10782_c1_g1, Pdensi_DN1080_c0_g1, Pdensi_DN11047_c0_g1, Pdensi_DN11122_c0_g1d104222, Pdensi_DN11141_c0_g1d456695, Pdensi_DN11141_c1_g1, Pdensi_DN11279_c0_g2, Pdensi_DN11556_c0_g1d5503, Pdensi_DN11665_c0_g1, Pd…
GO:0006139	1.34561074336208e-55	1	637	4405	nucleobase-containing compound metabolic process	BP	7.19901747698714e-53	BP nucleobase-containing compound metabolic process	Pdensi_DN10061_c2_g1, Pdensi_DN10136_c0_g1d172840, Pdensi_DN10213_c0_g1d518881, Pdensi_DN10218_c0_g2, Pdensi_DN10232_c0_g1, Pdensi_DN10236_c0_g1d266707, Pdensi_DN10310_c0_g1d4708, Pdensi_DN10365_c0_g1d334262, Pdensi_DN10470_c0_g1d334323, Pdensi_DN10479_c0_g1d519085, Pdensi_DN10502_c0_g1d209969, Pdensi_DN10588_c0_g2, Pdensi_DN10699_c0_g1d267300, Pdensi_DN107142_c0_g1, Pdensi_DN10782_c1_g1, Pdensi_…
GO:0046914	5.80048849210675e-54	1	449	2606	transition metal ion binding	MF	2.97395878730723e-51	MF transition metal ion binding	Pdensi_DN10136_c0_g1d172840, Pdensi_DN10218_c0_g2, Pdensi_DN10232_c0_g1, Pdensi_DN10290_c0_g1d4636, Pdensi_DN10470_c0_g1d334323, Pdensi_DN10502_c0_g1d209969, Pdensi_DN10586_c0_g1d209930, Pdensi_DN107142_c0_g1, Pdensi_DN10782_c1_g1, Pdensi_DN1080_c0_g1, Pdensi_DN11042_c0_g1d104080, Pdensi_DN11047_c0_g1, Pdensi_DN11122_c0_g1d104222, Pdensi_DN11141_c0_g1d456695, Pdensi_DN11141_c1_g1, Pdensi_DN11279_…
GO:0006725	1.66836077210724e-51	1	676	4948	cellular aromatic compound metabolic process	BP	8.21167172031185e-49	BP cellular aromatic compound metabolic process	Pdensi_DN10061_c2_g1, Pdensi_DN10136_c0_g1d172840, Pdensi_DN10213_c0_g1d518881, Pdensi_DN10218_c0_g2, Pdensi_DN10232_c0_g1, Pdensi_DN10236_c0_g1d266707, Pdensi_DN10310_c0_g1d4708, Pdensi_DN10365_c0_g1d334262, Pdensi_DN10470_c0_g1d334323, Pdensi_DN10479_c0_g1d519085, Pdensi_DN10502_c0_g1d209969, Pdensi_DN10586_c0_g1d209930, Pdensi_DN10588_c0_g2, Pdensi_DN10699_c0_g1d267300, Pdensi_DN107142_c0_g1, …
GO:1901360	3.81159459708221e-49	1	681	5088	organic cyclic compound metabolic process	BP	1.80391044296525e-46	BP organic cyclic compound metabolic process	Pdensi_DN10061_c2_g1, Pdensi_DN10136_c0_g1d172840, Pdensi_DN10213_c0_g1d518881, Pdensi_DN10218_c0_g2, Pdensi_DN10232_c0_g1, Pdensi_DN10236_c0_g1d266707, Pdensi_DN10310_c0_g1d4708, Pdensi_DN10365_c0_g1d334262, Pdensi_DN10470_c0_g1d334323, Pdensi_DN10479_c0_g1d519085, Pdensi_DN10502_c0_g1d209969, Pdensi_DN10588_c0_g2, Pdensi_DN10699_c0_g1d267300, Pdensi_DN107142_c0_g1, Pdensi_DN10782_c1_g1, Pdensi_…
GO:0046483	4.84104755208552e-49	1	642	4675	heterocycle metabolic process	BP	2.20626259734861e-46	BP heterocycle metabolic process	Pdensi_DN10061_c2_g1, Pdensi_DN10136_c0_g1d172840, Pdensi_DN10213_c0_g1d518881, Pdensi_DN10218_c0_g2, Pdensi_DN10232_c0_g1, Pdensi_DN10236_c0_g1d266707, Pdensi_DN10310_c0_g1d4708, Pdensi_DN10365_c0_g1d334262, Pdensi_DN10470_c0_g1d334323, Pdensi_DN10479_c0_g1d519085, Pdensi_DN10502_c0_g1d209969, Pdensi_DN10588_c0_g2, Pdensi_DN10699_c0_g1d267300, Pdensi_DN107142_c0_g1, Pdensi_DN10782_c1_g1, Pdensi_…
GO:0046872	1.05632461707158e-47	1	698	5299	metal ion binding	MF	4.64216943323777e-45	MF metal ion binding	Pdensi_DN10061_c2_g1, Pdensi_DN10136_c0_g1d172840, Pdensi_DN10213_c0_g1d518881, Pdensi_DN10218_c0_g2, Pdensi_DN10232_c0_g1, Pdensi_DN10236_c0_g1d266707, Pdensi_DN10290_c0_g1d4636, Pdensi_DN10310_c0_g1d4708, Pdensi_DN10365_c0_g1d334262, Pdensi_DN10470_c0_g1d334323, Pdensi_DN10479_c0_g1d519085, Pdensi_DN10502_c0_g1d209969, Pdensi_DN10586_c0_g1d209930, Pdensi_DN10588_c0_g2, Pdensi_DN107142_c0_g1, Pd…
GO:0043169	2.445047262906e-47	1	701	5343	cation binding	MF	1.03745884724339e-44	MF cation binding	Pdensi_DN10061_c2_g1, Pdensi_DN10136_c0_g1d172840, Pdensi_DN10213_c0_g1d518881, Pdensi_DN10218_c0_g2, Pdensi_DN10232_c0_g1, Pdensi_DN10236_c0_g1d266707, Pdensi_DN10290_c0_g1d4636, Pdensi_DN10310_c0_g1d4708, Pdensi_DN10365_c0_g1d334262, Pdensi_DN10470_c0_g1d334323, Pdensi_DN10479_c0_g1d519085, Pdensi_DN10502_c0_g1d209969, Pdensi_DN10586_c0_g1d209930, Pdensi_DN10588_c0_g2, Pdensi_DN107142_c0_g1, Pd…
GO:0003887	1.53926769443828e-43	1	100	232	DNA-directed DNA polymerase activity	MF	6.31356299335436e-41	MF DNA-directed DNA polymerase activity	Pdensi_DN10218_c0_g2, Pdensi_DN10365_c0_g1d334262, Pdensi_DN10479_c0_g1d519085, Pdensi_DN11047_c0_g1, Pdensi_DN11122_c0_g1d104222, Pdensi_DN11237_c0_g1d49766, Pdensi_DN12681_c0_g1d105800, Pdensi_DN13055_c0_g1d271281, Pdensi_DN13055_c0_g1d271282, Pdensi_DN13074_c0_g1d522068, Pdensi_DN13429_c0_g1d106642, Pdensi_DN13637_c0_g1d106903, Pdensi_DN14174_c0_g1d52623, Pdensi_DN14848_c1_g1, Pdensi_DN15334_c…
GO:0034641	4.94701262205717e-41	1	657	5098	cellular nitrogen compound metabolic process	BP	1.96364484885205e-38	BP cellular nitrogen compound metabolic process	Pdensi_DN10061_c2_g1, Pdensi_DN10136_c0_g1d172840, Pdensi_DN10213_c0_g1d518881, Pdensi_DN10218_c0_g2, Pdensi_DN10232_c0_g1, Pdensi_DN10236_c0_g1d266707, Pdensi_DN10310_c0_g1d4708, Pdensi_DN10365_c0_g1d334262, Pdensi_DN10470_c0_g1d334323, Pdensi_DN10479_c0_g1d519085, Pdensi_DN10502_c0_g1d209969, Pdensi_DN10588_c0_g2, Pdensi_DN10699_c0_g1d267300, Pdensi_DN107142_c0_g1, Pdensi_DN10782_c1_g1, Pdensi_…
GO:1901363	6.9771137565125e-31	1	879	8303	heterocyclic compound binding	MF	2.68291827418395e-28	MF heterocyclic compound binding	Pdensi_DN10061_c2_g1, Pdensi_DN10136_c0_g1d172840, Pdensi_DN10213_c0_g1d518881, Pdensi_DN10218_c0_g2, Pdensi_DN10232_c0_g1, Pdensi_DN10236_c0_g1d266707, Pdensi_DN10290_c0_g1d4636, Pdensi_DN10310_c0_g1d4708, Pdensi_DN10365_c0_g1d334262, Pdensi_DN10470_c0_g1d334323, Pdensi_DN10479_c0_g1d519085, Pdensi_DN10502_c0_g1d209969, Pdensi_DN10586_c0_g1d209930, Pdensi_DN10588_c0_g2, Pdensi_DN10699_c0_g1d2673…
GO:0097159	1.33761823222029e-30	1	879	8320	organic cyclic compound binding	MF	4.98769465074869e-28	MF organic cyclic compound binding	Pdensi_DN10061_c2_g1, Pdensi_DN10136_c0_g1d172840, Pdensi_DN10213_c0_g1d518881, Pdensi_DN10218_c0_g2, Pdensi_DN10232_c0_g1, Pdensi_DN10236_c0_g1d266707, Pdensi_DN10290_c0_g1d4636, Pdensi_DN10310_c0_g1d4708, Pdensi_DN10365_c0_g1d334262, Pdensi_DN10470_c0_g1d334323, Pdensi_DN10479_c0_g1d519085, Pdensi_DN10502_c0_g1d209969, Pdensi_DN10586_c0_g1d209930, Pdensi_DN10588_c0_g2, Pdensi_DN10699_c0_g1d2673…
GO:0032196	1.11505488580251e-29	1	65	141	transposition	BP	4.03551481464701e-27	BP transposition	Pdensi_DN10218_c0_g2, Pdensi_DN11047_c0_g1, Pdensi_DN12681_c0_g1d105800, Pdensi_DN13055_c0_g1d271281, Pdensi_DN13055_c0_g1d271282, Pdensi_DN13637_c0_g1d106903, Pdensi_DN14174_c0_g1d52623, Pdensi_DN14848_c1_g1, Pdensi_DN15334_c0_g1, Pdensi_DN15420_c1_g2, Pdensi_DN15729_c2_g1, Pdensi_DN16158_c1_g3, Pdensi_DN16662_c0_g2d111553, Pdensi_DN16982_c0_g1, Pdensi_DN17150_c0_g2d112561, Pdensi_DN17245_c2_g1,…
GO:0032197	1.97823823338464e-28	1	61	129	transposition, RNA-mediated	BP	6.95492041765657e-26	BP transposition, RNA-mediated	Pdensi_DN10218_c0_g2, Pdensi_DN11047_c0_g1, Pdensi_DN12681_c0_g1d105800, Pdensi_DN13055_c0_g1d271281, Pdensi_DN13055_c0_g1d271282, Pdensi_DN13637_c0_g1d106903, Pdensi_DN14174_c0_g1d52623, Pdensi_DN14848_c1_g1, Pdensi_DN15334_c0_g1, Pdensi_DN15420_c1_g2, Pdensi_DN15729_c2_g1, Pdensi_DN16158_c1_g3, Pdensi_DN16662_c0_g2d111553, Pdensi_DN16982_c0_g1, Pdensi_DN17150_c0_g2d112561, Pdensi_DN17245_c2_g1,…
GO:0004523	5.57671624345407e-25	1	77	232	RNA-DNA hybrid ribonuclease activity	MF	1.90615259376951e-22	MF RNA-DNA hybrid ribonuclease activity	Pdensi_DN10218_c0_g2, Pdensi_DN11047_c0_g1, Pdensi_DN11122_c0_g1d104222, Pdensi_DN12681_c0_g1d105800, Pdensi_DN13055_c0_g1d271281, Pdensi_DN13055_c0_g1d271282, Pdensi_DN13429_c0_g1d106642, Pdensi_DN13626_c1_g1, Pdensi_DN13637_c0_g1d106903, Pdensi_DN14174_c0_g1d52623, Pdensi_DN14318_c0_g1d273819, Pdensi_DN14848_c1_g1, Pdensi_DN15334_c0_g1, Pdensi_DN15420_c1_g2, Pdensi_DN15729_c2_g1, Pdensi_DN16158…
GO:0044422	7.5692606617122e-22	1	683	6492	organelle part	CC	2.5172906065505e-19	CC organelle part	Pdensi_DN10061_c2_g1, Pdensi_DN10136_c0_g1d172840, Pdensi_DN10213_c0_g1d518881, Pdensi_DN10218_c0_g2, Pdensi_DN10232_c0_g1, Pdensi_DN10236_c0_g1d266707, Pdensi_DN10310_c0_g1d4708, Pdensi_DN10401_c0_g1d334336, Pdensi_DN10470_c0_g1d334323, Pdensi_DN10502_c0_g1d209969, Pdensi_DN10588_c0_g2, Pdensi_DN107142_c0_g1, Pdensi_DN10782_c1_g1, Pdensi_DN1080_c0_g1, Pdensi_DN10824_c0_g1d519549, Pdensi_DN10870_…
GO:0044446	8.10145026005361e-22	1	681	6469	intracellular organelle part	CC	2.62337751184104e-19	CC intracellular organelle part	Pdensi_DN10061_c2_g1, Pdensi_DN10136_c0_g1d172840, Pdensi_DN10213_c0_g1d518881, Pdensi_DN10218_c0_g2, Pdensi_DN10232_c0_g1, Pdensi_DN10236_c0_g1d266707, Pdensi_DN10310_c0_g1d4708, Pdensi_DN10401_c0_g1d334336, Pdensi_DN10470_c0_g1d334323, Pdensi_DN10502_c0_g1d209969, Pdensi_DN10588_c0_g2, Pdensi_DN107142_c0_g1, Pdensi_DN10782_c1_g1, Pdensi_DN1080_c0_g1, Pdensi_DN10824_c0_g1d519549, Pdensi_DN10870_…
GO:0004521	2.74341820533038e-21	1	81	299	endoribonuclease activity	MF	8.44549441327495e-19	MF endoribonuclease activity	Pdensi_DN10218_c0_g2, Pdensi_DN11047_c0_g1, Pdensi_DN11122_c0_g1d104222, Pdensi_DN12681_c0_g1d105800, Pdensi_DN13055_c0_g1d271281, Pdensi_DN13055_c0_g1d271282, Pdensi_DN13429_c0_g1d106642, Pdensi_DN13626_c1_g1, Pdensi_DN13637_c0_g1d106903, Pdensi_DN14174_c0_g1d52623, Pdensi_DN14318_c0_g1d273819, Pdensi_DN14848_c1_g1, Pdensi_DN15334_c0_g1, Pdensi_DN15420_c1_g2, Pdensi_DN15729_c2_g1, Pdensi_DN16158…
GO:0016891	2.74538623755382e-21	1	77	270	endoribonuclease activity, producing 5'-phosphomonoesters	MF	8.44549441327495e-19	MF endoribonuclease activity, producing 5'-phosphomonoesters	Pdensi_DN10218_c0_g2, Pdensi_DN11047_c0_g1, Pdensi_DN11122_c0_g1d104222, Pdensi_DN12681_c0_g1d105800, Pdensi_DN13055_c0_g1d271281, Pdensi_DN13055_c0_g1d271282, Pdensi_DN13429_c0_g1d106642, Pdensi_DN13626_c1_g1, Pdensi_DN13637_c0_g1d106903, Pdensi_DN14174_c0_g1d52623, Pdensi_DN14318_c0_g1d273819, Pdensi_DN14848_c1_g1, Pdensi_DN15334_c0_g1, Pdensi_DN15420_c1_g2, Pdensi_DN15729_c2_g1, Pdensi_DN16158…
GO:0044260	5.01684957545241e-20	1	699	6827	cellular macromolecule metabolic process	BP	1.50566668355956e-17	BP cellular macromolecule metabolic process	Pdensi_DN10061_c2_g1, Pdensi_DN10136_c0_g1d172840, Pdensi_DN10213_c0_g1d518881, Pdensi_DN10218_c0_g2, Pdensi_DN10232_c0_g1, Pdensi_DN10236_c0_g1d266707, Pdensi_DN10310_c0_g1d4708, Pdensi_DN10365_c0_g1d334262, Pdensi_DN10470_c0_g1d334323, Pdensi_DN10479_c0_g1d519085, Pdensi_DN10502_c0_g1d209969, Pdensi_DN10588_c0_g2, Pdensi_DN10699_c0_g1d267300, Pdensi_DN107142_c0_g1, Pdensi_DN10782_c1_g1, Pdensi_…
GO:0016893	2.16264072586876e-19	1	77	293	endonuclease activity, active with either ribo- or deoxyribonucleic acids and producing 5'-phosphomonoesters	MF	6.33602241233694e-17	MF endonuclease activity, active with either ribo- or deoxyribonucleic acids and producing 5'-phosphomonoesters	Pdensi_DN10218_c0_g2, Pdensi_DN11047_c0_g1, Pdensi_DN11122_c0_g1d104222, Pdensi_DN12681_c0_g1d105800, Pdensi_DN13055_c0_g1d271281, Pdensi_DN13055_c0_g1d271282, Pdensi_DN13429_c0_g1d106642, Pdensi_DN13626_c1_g1, Pdensi_DN13637_c0_g1d106903, Pdensi_DN14174_c0_g1d52623, Pdensi_DN14318_c0_g1d273819, Pdensi_DN14848_c1_g1, Pdensi_DN15334_c0_g1, Pdensi_DN15420_c1_g2, Pdensi_DN15729_c2_g1, Pdensi_DN16158…
GO:0043170	1.94860938494106e-18	1	725	7266	macromolecule metabolic process	BP	5.57619499574411e-16	BP macromolecule metabolic process	Pdensi_DN10061_c2_g1, Pdensi_DN10136_c0_g1d172840, Pdensi_DN10213_c0_g1d518881, Pdensi_DN10218_c0_g2, Pdensi_DN10232_c0_g1, Pdensi_DN10236_c0_g1d266707, Pdensi_DN10310_c0_g1d4708, Pdensi_DN10365_c0_g1d334262, Pdensi_DN10443_c0_g1d103517, Pdensi_DN10470_c0_g1d334323, Pdensi_DN10479_c0_g1d519085, Pdensi_DN10502_c0_g1d209969, Pdensi_DN10588_c0_g2, Pdensi_DN10699_c0_g1d267300, Pdensi_DN107142_c0_g1, …
GO:0004540	2.20811093136403e-18	1	81	337	ribonuclease activity	MF	6.1751829569169e-16	MF ribonuclease activity	Pdensi_DN10218_c0_g2, Pdensi_DN11047_c0_g1, Pdensi_DN11122_c0_g1d104222, Pdensi_DN12681_c0_g1d105800, Pdensi_DN13055_c0_g1d271281, Pdensi_DN13055_c0_g1d271282, Pdensi_DN13429_c0_g1d106642, Pdensi_DN13626_c1_g1, Pdensi_DN13637_c0_g1d106903, Pdensi_DN14174_c0_g1d52623, Pdensi_DN14318_c0_g1d273819, Pdensi_DN14848_c1_g1, Pdensi_DN15334_c0_g1, Pdensi_DN15420_c1_g2, Pdensi_DN15729_c2_g1, Pdensi_DN16158…
GO:0003824	5.6515154078163e-18	1	913	9677	catalytic activity	MF	1.54537549095954e-15	MF catalytic activity	Pdensi_DN10061_c2_g1, Pdensi_DN10136_c0_g1d172840, Pdensi_DN10213_c0_g1d518881, Pdensi_DN10218_c0_g2, Pdensi_DN10232_c0_g1, Pdensi_DN10236_c0_g1d266707, Pdensi_DN10310_c0_g1d4708, Pdensi_DN10365_c0_g1d334262, Pdensi_DN10401_c0_g1d334336, Pdensi_DN10443_c0_g1d103517, Pdensi_DN10470_c0_g1d334323, Pdensi_DN10479_c0_g1d519085, Pdensi_DN10502_c0_g1d209969, Pdensi_DN10586_c0_g1d209930, Pdensi_DN10588_c…
GO:0043167	5.67664500577765e-12	1	793	8602	ion binding	MF	1.51850253904552e-09	MF ion binding	Pdensi_DN10061_c2_g1, Pdensi_DN10136_c0_g1d172840, Pdensi_DN10213_c0_g1d518881, Pdensi_DN10218_c0_g2, Pdensi_DN10232_c0_g1, Pdensi_DN10236_c0_g1d266707, Pdensi_DN10290_c0_g1d4636, Pdensi_DN10310_c0_g1d4708, Pdensi_DN10365_c0_g1d334262, Pdensi_DN10470_c0_g1d334323, Pdensi_DN10479_c0_g1d519085, Pdensi_DN10502_c0_g1d209969, Pdensi_DN10586_c0_g1d209930, Pdensi_DN10588_c0_g2, Pdensi_DN107142_c0_g1, Pd…
GO:0006807	2.21339483728659e-11	1	727	7932	nitrogen compound metabolic process	BP	5.794856058045e-09	BP nitrogen compound metabolic process	Pdensi_DN10061_c2_g1, Pdensi_DN10136_c0_g1d172840, Pdensi_DN10213_c0_g1d518881, Pdensi_DN10218_c0_g2, Pdensi_DN10232_c0_g1, Pdensi_DN10236_c0_g1d266707, Pdensi_DN10310_c0_g1d4708, Pdensi_DN10365_c0_g1d334262, Pdensi_DN10443_c0_g1d103517, Pdensi_DN10470_c0_g1d334323, Pdensi_DN10479_c0_g1d519085, Pdensi_DN10502_c0_g1d209969, Pdensi_DN10588_c0_g2, Pdensi_DN10699_c0_g1d267300, Pdensi_DN107142_c0_g1, …
GO:0044238	5.1049222895773e-09	1	806	9234	primary metabolic process	BP	1.30866809944268e-06	BP primary metabolic process	Pdensi_DN10061_c2_g1, Pdensi_DN10136_c0_g1d172840, Pdensi_DN10213_c0_g1d518881, Pdensi_DN10218_c0_g2, Pdensi_DN10232_c0_g1, Pdensi_DN10236_c0_g1d266707, Pdensi_DN10310_c0_g1d4708, Pdensi_DN10365_c0_g1d334262, Pdensi_DN10443_c0_g1d103517, Pdensi_DN10470_c0_g1d334323, Pdensi_DN10479_c0_g1d519085, Pdensi_DN10502_c0_g1d209969, Pdensi_DN10586_c0_g1d209930, Pdensi_DN10588_c0_g2, Pdensi_DN10699_c0_g1d26…
GO:0044237	3.85426745119164e-08	1	810	9389	cellular metabolic process	BP	9.67893081365573e-06	BP cellular metabolic process	Pdensi_DN10061_c2_g1, Pdensi_DN10136_c0_g1d172840, Pdensi_DN10213_c0_g1d518881, Pdensi_DN10218_c0_g2, Pdensi_DN10232_c0_g1, Pdensi_DN10236_c0_g1d266707, Pdensi_DN10310_c0_g1d4708, Pdensi_DN10365_c0_g1d334262, Pdensi_DN10470_c0_g1d334323, Pdensi_DN10479_c0_g1d519085, Pdensi_DN10502_c0_g1d209969, Pdensi_DN10586_c0_g1d209930, Pdensi_DN10588_c0_g2, Pdensi_DN10699_c0_g1d267300, Pdensi_DN107142_c0_g1, …
GO:0071704	4.29005080342347e-08	1	854	9980	organic substance metabolic process	BP	1.05578150272252e-05	BP organic substance metabolic process	Pdensi_DN10061_c2_g1, Pdensi_DN10136_c0_g1d172840, Pdensi_DN10213_c0_g1d518881, Pdensi_DN10218_c0_g2, Pdensi_DN10232_c0_g1, Pdensi_DN10236_c0_g1d266707, Pdensi_DN10310_c0_g1d4708, Pdensi_DN10365_c0_g1d334262, Pdensi_DN10443_c0_g1d103517, Pdensi_DN10470_c0_g1d334323, Pdensi_DN10479_c0_g1d519085, Pdensi_DN10502_c0_g1d209969, Pdensi_DN10586_c0_g1d209930, Pdensi_DN10588_c0_g2, Pdensi_DN10699_c0_g1d26…
GO:0019043	5.39138701252268e-08	0.99999999767319	10	15	establishment of viral latency	BP	1.25171730545456e-05	BP establishment of viral latency	Pdensi_DN11122_c0_g1d104222, Pdensi_DN13429_c0_g1d106642, Pdensi_DN21270_c1_g1, Pdensi_DN22224_c1_g1, Pdensi_DN22555_c2_g1, Pdensi_DN22915_c1_g2, Pdensi_DN2484_c0_g1d99028, Pdensi_DN25306_c1_g1, Pdensi_DN27701_c0_g1d141142, Pdensi_DN39073_c0_g1
GO:0044826	5.39138701252268e-08	0.99999999767319	10	15	viral genome integration into host DNA	BP	1.25171730545456e-05	BP viral genome integration into host DNA	Pdensi_DN11122_c0_g1d104222, Pdensi_DN13429_c0_g1d106642, Pdensi_DN21270_c1_g1, Pdensi_DN22224_c1_g1, Pdensi_DN22555_c2_g1, Pdensi_DN22915_c1_g2, Pdensi_DN2484_c0_g1d99028, Pdensi_DN25306_c1_g1, Pdensi_DN27701_c0_g1d141142, Pdensi_DN39073_c0_g1
GO:0075713	5.39138701252268e-08	0.99999999767319	10	15	establishment of integrated proviral latency	BP	1.25171730545456e-05	BP establishment of integrated proviral latency	Pdensi_DN11122_c0_g1d104222, Pdensi_DN13429_c0_g1d106642, Pdensi_DN21270_c1_g1, Pdensi_DN22224_c1_g1, Pdensi_DN22555_c2_g1, Pdensi_DN22915_c1_g2, Pdensi_DN2484_c0_g1d99028, Pdensi_DN25306_c1_g1, Pdensi_DN27701_c0_g1d141142, Pdensi_DN39073_c0_g1
GO:0046718	1.68994657577295e-06	0.999999863583153	10	19	viral entry into host cell	BP	0.000385088752127521	BP viral entry into host cell	Pdensi_DN11122_c0_g1d104222, Pdensi_DN13429_c0_g1d106642, Pdensi_DN21270_c1_g1, Pdensi_DN22224_c1_g1, Pdensi_DN22555_c2_g1, Pdensi_DN22915_c1_g2, Pdensi_DN2484_c0_g1d99028, Pdensi_DN25306_c1_g1, Pdensi_DN27701_c0_g1d141142, Pdensi_DN39073_c0_g1
GO:0030260	2.36279053334256e-06	0.999999794982986	10	20	entry into host cell	BP	0.000501278232978969	BP entry into host cell	Pdensi_DN11122_c0_g1d104222, Pdensi_DN13429_c0_g1d106642, Pdensi_DN21270_c1_g1, Pdensi_DN22224_c1_g1, Pdensi_DN22555_c2_g1, Pdensi_DN22915_c1_g2, Pdensi_DN2484_c0_g1d99028, Pdensi_DN25306_c1_g1, Pdensi_DN27701_c0_g1d141142, Pdensi_DN39073_c0_g1
GO:0044409	2.36279053334256e-06	0.999999794982986	10	20	entry into host	BP	0.000501278232978969	BP entry into host	Pdensi_DN11122_c0_g1d104222, Pdensi_DN13429_c0_g1d106642, Pdensi_DN21270_c1_g1, Pdensi_DN22224_c1_g1, Pdensi_DN22555_c2_g1, Pdensi_DN22915_c1_g2, Pdensi_DN2484_c0_g1d99028, Pdensi_DN25306_c1_g1, Pdensi_DN27701_c0_g1d141142, Pdensi_DN39073_c0_g1
GO:0051806	2.36279053334256e-06	0.999999794982986	10	20	entry into cell of other organism involved in symbiotic interaction	BP	0.000501278232978969	BP entry into cell of other organism involved in symbiotic interaction	Pdensi_DN11122_c0_g1d104222, Pdensi_DN13429_c0_g1d106642, Pdensi_DN21270_c1_g1, Pdensi_DN22224_c1_g1, Pdensi_DN22555_c2_g1, Pdensi_DN22915_c1_g2, Pdensi_DN2484_c0_g1d99028, Pdensi_DN25306_c1_g1, Pdensi_DN27701_c0_g1d141142, Pdensi_DN39073_c0_g1
GO:0051828	2.36279053334256e-06	0.999999794982986	10	20	entry into other organism involved in symbiotic interaction	BP	0.000501278232978969	BP entry into other organism involved in symbiotic interaction	Pdensi_DN11122_c0_g1d104222, Pdensi_DN13429_c0_g1d106642, Pdensi_DN21270_c1_g1, Pdensi_DN22224_c1_g1, Pdensi_DN22555_c2_g1, Pdensi_DN22915_c1_g2, Pdensi_DN2484_c0_g1d99028, Pdensi_DN25306_c1_g1, Pdensi_DN27701_c0_g1d141142, Pdensi_DN39073_c0_g1
GO:0008152	3.86896013380931e-06	0.999996863707168	894	10714	metabolic process	BP	0.000806907702483451	BP metabolic process	Pdensi_DN10061_c2_g1, Pdensi_DN10136_c0_g1d172840, Pdensi_DN10213_c0_g1d518881, Pdensi_DN10218_c0_g2, Pdensi_DN10232_c0_g1, Pdensi_DN10236_c0_g1d266707, Pdensi_DN10310_c0_g1d4708, Pdensi_DN10365_c0_g1d334262, Pdensi_DN10401_c0_g1d334336, Pdensi_DN10443_c0_g1d103517, Pdensi_DN10470_c0_g1d334323, Pdensi_DN10479_c0_g1d519085, Pdensi_DN10502_c0_g1d209969, Pdensi_DN10586_c0_g1d209930, Pdensi_DN10588_c…
GO:0007129	5.37689348011755e-05	0.999995407330981	7	17	synapsis	BP	0.0110271123788077	BP synapsis	Pdensi_DN11245_c0_g1d519946, Pdensi_DN17072_c0_g1, Pdensi_DN17929_c0_g1d282500, Pdensi_DN19926_c0_g1, Pdensi_DN3439_c0_g1d260589, Pdensi_DN42835_c0_g1d320957, Pdensi_DN5590_c0_g1d206296
GO:0009808	6.46403706250091e-05	0.999978634094752	22	118	lignin metabolic process	BP	0.0130393403367334	BP lignin metabolic process	Pdensi_DN14043_c1_g1d523607, Pdensi_DN14741_c0_g1d394293, Pdensi_DN15086_c0_g1d213965, Pdensi_DN15940_c0_g1, Pdensi_DN16142_c1_g1, Pdensi_DN18549_c0_g1d354665, Pdensi_DN18549_c0_g3d354668, Pdensi_DN19704_c0_g1d218921, Pdensi_DN19717_c0_g2d287888, Pdensi_DN19743_c0_g2, Pdensi_DN20631_c0_g1d291641, Pdensi_DN20815_c1_g1, Pdensi_DN21246_c1_g1d18502, Pdensi_DN24354_c2_g1, Pdensi_DN25054_c0_g2, Pdensi_…
GO:0003677	6.89719739269102e-05	0.999949615930652	212	2289	DNA binding	MF	0.0136887119221069	MF DNA binding	Pdensi_DN10218_c0_g2, Pdensi_DN10236_c0_g1d266707, Pdensi_DN10290_c0_g1d4636, Pdensi_DN10365_c0_g1d334262, Pdensi_DN10479_c0_g1d519085, Pdensi_DN11047_c0_g1, Pdensi_DN11122_c0_g1d104222, Pdensi_DN11237_c0_g1d49766, Pdensi_DN12603_c0_g1d105849, Pdensi_DN12630_c0_g1d211812, Pdensi_DN12681_c0_g1d105800, Pdensi_DN12869_c0_g1d338718, Pdensi_DN12887_c0_g1d176910, Pdensi_DN13055_c0_g1d271281, Pdensi_DN1…
GO:0009851	9.71969724309816e-05	0.999992966041442	6	14	auxin biosynthetic process	BP	0.0189842658057655	BP auxin biosynthetic process	Pdensi_DN12887_c0_g1d176910, Pdensi_DN14508_c0_g1d8354, Pdensi_DN15429_c0_g1, Pdensi_DN2150_c0_g1d165343, Pdensi_DN24294_c0_g1, Pdensi_DN26518_c3_g1
GO:0007131	0.000146221851608029	0.999977335120977	9	31	reciprocal meiotic recombination	BP	0.0276809212928738	BP reciprocal meiotic recombination	Pdensi_DN16333_c0_g1d278592, Pdensi_DN17072_c0_g1, Pdensi_DN19926_c0_g1, Pdensi_DN2161_c0_g1d259745, Pdensi_DN22960_c1_g3d303306, Pdensi_DN2969_c0_g1d447479, Pdensi_DN33219_c0_g1d29408, Pdensi_GG_32521_c0_g1, Pdensi_GG_65765_c0_g1
GO:0035825	0.000146221851608029	0.999977335120977	9	31	homologous recombination	BP	0.0276809212928738	BP homologous recombination	Pdensi_DN16333_c0_g1d278592, Pdensi_DN17072_c0_g1, Pdensi_DN19926_c0_g1, Pdensi_DN2161_c0_g1d259745, Pdensi_DN22960_c1_g3d303306, Pdensi_DN2969_c0_g1d447479, Pdensi_DN33219_c0_g1d29408, Pdensi_GG_32521_c0_g1, Pdensi_GG_65765_c0_g1
GO:0000977	0.000159387576172488	0.999948848362413	19	99	RNA polymerase II regulatory region sequence-specific DNA binding	MF	0.0297161231030676	MF RNA polymerase II regulatory region sequence-specific DNA binding	Pdensi_DN14863_c0_g1d342967, Pdensi_DN15055_c0_g1d181160, Pdensi_DN15221_c0_g1d214075, Pdensi_DN15886_c1_g3, Pdensi_DN16539_c0_g1d279215, Pdensi_DN17836_c0_g1, Pdensi_DN18084_c0_g1d282770, Pdensi_DN20468_c2_g3, Pdensi_DN21385_c0_g1, Pdensi_DN21385_c0_g2, Pdensi_DN22155_c0_g1, Pdensi_DN22225_c3_g3, Pdensi_DN22780_c2_g1, Pdensi_DN23723_c0_g3, Pdensi_DN24610_c0_g1, Pdensi_DN25070_c0_g1d226785, Pdens…
GO:0016682	0.000200247849463128	0.999956065405591	12	44	oxidoreductase activity, acting on diphenols and related substances as donors, oxygen as acceptor	MF	0.0367768625021462	MF oxidoreductase activity, acting on diphenols and related substances as donors, oxygen as acceptor	Pdensi_DN14043_c1_g1d523607, Pdensi_DN18208_c1_g2, Pdensi_DN18549_c0_g1d354665, Pdensi_DN18549_c0_g3d354668, Pdensi_DN20631_c0_g1d291641, Pdensi_DN20815_c1_g1, Pdensi_DN20887_c0_g3, Pdensi_DN21246_c1_g1d18502, Pdensi_DN21876_c0_g2, Pdensi_DN22395_c1_g1, Pdensi_DN27378_c0_g1d140778, Pdensi_DN39247_c0_g1d441442
GO:0009850	0.000229957073885791	0.999966569379403	8	29	auxin metabolic process	BP	0.0416120852083039	BP auxin metabolic process	Pdensi_DN12887_c0_g1d176910, Pdensi_DN14508_c0_g1d8354, Pdensi_DN15429_c0_g1, Pdensi_DN2150_c0_g1d165343, Pdensi_DN24294_c0_g1, Pdensi_DN24876_c2_g4, Pdensi_DN26518_c3_g1, Pdensi_DN34854_c1_g1
GO:2000306	0.000247472015523629	0.99999177324268	4	7	positive regulation of photomorphogenesis	BP	0.0441325094350471	BP positive regulation of photomorphogenesis	Pdensi_DN13570_c0_g1d340125, Pdensi_DN14344_c0_g1d463866, Pdensi_DN14344_c0_g3, Pdensi_DN34641_c1_g2
GO:0001012	0.000256465941322003	0.999914204077338	19	102	RNA polymerase II regulatory region DNA binding	MF	0.0450830486852464	MF RNA polymerase II regulatory region DNA binding	Pdensi_DN14863_c0_g1d342967, Pdensi_DN15055_c0_g1d181160, Pdensi_DN15221_c0_g1d214075, Pdensi_DN15886_c1_g3, Pdensi_DN16539_c0_g1d279215, Pdensi_DN17836_c0_g1, Pdensi_DN18084_c0_g1d282770, Pdensi_DN20468_c2_g3, Pdensi_DN21385_c0_g1, Pdensi_DN21385_c0_g2, Pdensi_DN22155_c0_g1, Pdensi_DN22225_c3_g3, Pdensi_DN22780_c2_g1, Pdensi_DN23723_c0_g3, Pdensi_DN24610_c0_g1, Pdensi_DN25070_c0_g1d226785, Pdens…
GO:0070192	0.000433450159057243	0.999928925598572	8	33	chromosome organization involved in meiotic cell cycle	BP	0.0751211860168925	BP chromosome organization involved in meiotic cell cycle	Pdensi_DN11245_c0_g1d519946, Pdensi_DN13190_c0_g2, Pdensi_DN17072_c0_g1, Pdensi_DN17929_c0_g1d282500, Pdensi_DN19926_c0_g1, Pdensi_DN3439_c0_g1d260589, Pdensi_DN42835_c0_g1d320957, Pdensi_DN5590_c0_g1d206296
GO:0080110	0.000448247871133383	0.999980468983219	4	8	sporopollenin biosynthetic process	BP	0.0766068063096705	BP sporopollenin biosynthetic process	Pdensi_DN10586_c0_g1d209930, Pdensi_DN17158_c0_g2, Pdensi_DN17495_c0_g1, Pdensi_GG_81284_c2_g1
GO:0070469	0.00055593795419517	0.999871308568064	11	43	respiratory chain	CC	0.0937098154297475	CC respiratory chain	Pdensi_DN10401_c0_g1d334336, Pdensi_DN18706_c1_g2, Pdensi_DN21925_c2_g1, Pdensi_DN24381_c0_g2d133249, Pdensi_DN24649_c0_g1d555083, Pdensi_DN24901_c5_g4, Pdensi_DN24901_c5_g5, Pdensi_DN25035_c1_g7, Pdensi_DN25360_c0_g1d23116, Pdensi_DN26370_c2_g1d77078, Pdensi_DN34995_c0_g1
GO:0042773	0.000709149870681289	0.999944530823471	5	11	ATP synthesis coupled electron transport	BP	0.117920123766666	BP ATP synthesis coupled electron transport	Pdensi_DN24381_c0_g2d133249, Pdensi_DN24649_c0_g1d555083, Pdensi_DN24901_c5_g4, Pdensi_DN24901_c5_g5, Pdensi_DN25360_c0_g1d23116
GO:0000975	0.000884792855782875	0.999530284487464	40	334	NA	NA	0.141394494680627	none	Pdensi_DN12603_c0_g1d105849, Pdensi_DN12630_c0_g1d211812, Pdensi_DN14863_c0_g1d342967, Pdensi_DN15055_c0_g1d181160, Pdensi_DN15221_c0_g1d214075, Pdensi_DN15886_c1_g3, Pdensi_DN16281_c0_g1d10344, Pdensi_DN16340_c0_g1d55657, Pdensi_DN16340_c0_g2, Pdensi_DN16481_c0_g1d278696, Pdensi_DN16539_c0_g1d279215, Pdensi_DN17836_c0_g1, Pdensi_DN18057_c0_g3, Pdensi_DN18084_c0_g1d282770, Pdensi_DN1833_c0_g1, Pd…
GO:0001067	0.000884792855782875	0.999530284487464	40	334	regulatory region nucleic acid binding	MF	0.141394494680627	MF regulatory region nucleic acid binding	Pdensi_DN12603_c0_g1d105849, Pdensi_DN12630_c0_g1d211812, Pdensi_DN14863_c0_g1d342967, Pdensi_DN15055_c0_g1d181160, Pdensi_DN15221_c0_g1d214075, Pdensi_DN15886_c1_g3, Pdensi_DN16281_c0_g1d10344, Pdensi_DN16340_c0_g1d55657, Pdensi_DN16340_c0_g2, Pdensi_DN16481_c0_g1d278696, Pdensi_DN16539_c0_g1d279215, Pdensi_DN17836_c0_g1, Pdensi_DN18057_c0_g3, Pdensi_DN18084_c0_g1d282770, Pdensi_DN1833_c0_g1, Pd…
GO:0044212	0.000884792855782875	0.999530284487464	40	334	transcription regulatory region DNA binding	MF	0.141394494680627	MF transcription regulatory region DNA binding	Pdensi_DN12603_c0_g1d105849, Pdensi_DN12630_c0_g1d211812, Pdensi_DN14863_c0_g1d342967, Pdensi_DN15055_c0_g1d181160, Pdensi_DN15221_c0_g1d214075, Pdensi_DN15886_c1_g3, Pdensi_DN16281_c0_g1d10344, Pdensi_DN16340_c0_g1d55657, Pdensi_DN16340_c0_g2, Pdensi_DN16481_c0_g1d278696, Pdensi_DN16539_c0_g1d279215, Pdensi_DN17836_c0_g1, Pdensi_DN18057_c0_g3, Pdensi_DN18084_c0_g1d282770, Pdensi_DN1833_c0_g1, Pd…
GO:0016679	0.000930578097124601	0.999749817183507	12	52	oxidoreductase activity, acting on diphenols and related substances as donors	MF	0.146804660065618	MF oxidoreductase activity, acting on diphenols and related substances as donors	Pdensi_DN14043_c1_g1d523607, Pdensi_DN18208_c1_g2, Pdensi_DN18549_c0_g1d354665, Pdensi_DN18549_c0_g3d354668, Pdensi_DN20631_c0_g1d291641, Pdensi_DN20815_c1_g1, Pdensi_DN20887_c0_g3, Pdensi_DN21246_c1_g1d18502, Pdensi_DN21876_c0_g2, Pdensi_DN22395_c1_g1, Pdensi_DN27378_c0_g1d140778, Pdensi_DN39247_c0_g1d441442
GO:0010161	0.000981827889746078	0.999983601763881	3	4	red light signaling pathway	BP	0.152929014978804	BP red light signaling pathway	Pdensi_DN12634_c0_g1d459820, Pdensi_DN18816_c0_g1d14153, Pdensi_DN492_c0_g1d324418
GO:0051026	0.00112157023897367	0.99986247233777	6	16	chiasma assembly	BP	0.172511522382137	BP chiasma assembly	Pdensi_DN2161_c0_g1d259745, Pdensi_DN22960_c1_g3d303306, Pdensi_DN2969_c0_g1d447479, Pdensi_DN33219_c0_g1d29408, Pdensi_DN3439_c0_g1d260589, Pdensi_DN5590_c0_g1d206296
GO:0009698	0.00145430702082078	0.999296677713719	29	224	phenylpropanoid metabolic process	BP	0.220928986311107	BP phenylpropanoid metabolic process	Pdensi_DN11042_c0_g1d104080, Pdensi_DN13536_c0_g1, Pdensi_DN14043_c1_g1d523607, Pdensi_DN14741_c0_g1d394293, Pdensi_DN15086_c0_g1d213965, Pdensi_DN15940_c0_g1, Pdensi_DN16142_c1_g1, Pdensi_DN18549_c0_g1d354665, Pdensi_DN18549_c0_g3d354668, Pdensi_DN19704_c0_g1d218921, Pdensi_DN19717_c0_g2d287888, Pdensi_DN19743_c0_g2, Pdensi_DN19958_c1_g1, Pdensi_DN20631_c0_g1d291641, Pdensi_DN20815_c1_g1, Pdensi…
GO:0015800	0.00156783960293202	0.999890955928	4	10	acidic amino acid transport	BP	0.235271540415592	BP acidic amino acid transport	Pdensi_DN16041_c0_g2, Pdensi_DN17251_c0_g1d215968, Pdensi_DN18640_c0_g1d355198, Pdensi_GG_99216_c0_g1
GO:0046271	0.00204269476911952	0.999524804778118	9	36	phenylpropanoid catabolic process	BP	0.302801478901376	BP phenylpropanoid catabolic process	Pdensi_DN13536_c0_g1, Pdensi_DN14043_c1_g1d523607, Pdensi_DN18549_c0_g1d354665, Pdensi_DN18549_c0_g3d354668, Pdensi_DN20631_c0_g1d291641, Pdensi_DN20815_c1_g1, Pdensi_DN21246_c1_g1d18502, Pdensi_DN27378_c0_g1d140778, Pdensi_DN39247_c0_g1d441442
GO:0009740	0.00206707226555998	0.99945454412112	10	53	gibberellic acid mediated signaling pathway	BP	0.302801478901376	BP gibberellic acid mediated signaling pathway	Pdensi_DN12630_c0_g1d211812, Pdensi_DN15429_c0_g1, Pdensi_DN18670_c0_g1d532266, Pdensi_DN19201_c0_g1d286338, Pdensi_DN2386_c0_g1d835, Pdensi_DN31394_c0_g1d504182, Pdensi_DN34641_c1_g2, Pdensi_DN8312_c0_g1d264528, Pdensi_GG_41038_c0_g1, Pdensi_GG_83776_c1_g1
GO:0048653	0.00213732713248636	0.999546371869099	8	34	anther development	BP	0.309409533708761	BP anther development	Pdensi_DN10586_c0_g1d209930, Pdensi_DN12630_c0_g1d211812, Pdensi_DN12887_c0_g1d176910, Pdensi_DN15429_c0_g1, Pdensi_DN25233_c0_g1d74016, Pdensi_DN40307_c0_g1, Pdensi_GG_82049_c0_g1, Pdensi_GG_83776_c1_g1
GO:0003954	0.00247025936255562	0.999406043160031	9	37	NADH dehydrogenase activity	MF	0.353448156467988	MF NADH dehydrogenase activity	Pdensi_DN10401_c0_g1d334336, Pdensi_DN12541_c0_g1d50911, Pdensi_DN24381_c0_g2d133249, Pdensi_DN24649_c0_g1d555083, Pdensi_DN24901_c5_g4, Pdensi_DN24901_c5_g5, Pdensi_DN25360_c0_g1d23116, Pdensi_DN26370_c2_g1d77078, Pdensi_DN34995_c0_g1
GO:0010476	0.00250875239451778	0.999317332072275	10	55	gibberellin mediated signaling pathway	BP	0.354829864534957	BP gibberellin mediated signaling pathway	Pdensi_DN12630_c0_g1d211812, Pdensi_DN15429_c0_g1, Pdensi_DN18670_c0_g1d532266, Pdensi_DN19201_c0_g1d286338, Pdensi_DN2386_c0_g1d835, Pdensi_DN31394_c0_g1d504182, Pdensi_DN34641_c1_g2, Pdensi_DN8312_c0_g1d264528, Pdensi_GG_41038_c0_g1, Pdensi_GG_83776_c1_g1
GO:0005488	0.00257216020275017	0.997700096942148	1053	13387	binding	MF	0.357053502797214	MF binding	Pdensi_DN10061_c2_g1, Pdensi_DN10136_c0_g1d172840, Pdensi_DN10213_c0_g1d518881, Pdensi_DN10218_c0_g2, Pdensi_DN10232_c0_g1, Pdensi_DN10236_c0_g1d266707, Pdensi_DN10290_c0_g1d4636, Pdensi_DN10310_c0_g1d4708, Pdensi_DN10365_c0_g1d334262, Pdensi_DN10443_c0_g1d103517, Pdensi_DN10470_c0_g1d334323, Pdensi_DN10479_c0_g1d519085, Pdensi_DN10502_c0_g1d209969, Pdensi_DN10553_c0_g1d103553, Pdensi_DN10586_c0_…
GO:0046274	0.00261152501030063	0.999438563422306	8	30	lignin catabolic process	BP	0.357053502797214	BP lignin catabolic process	Pdensi_DN14043_c1_g1d523607, Pdensi_DN18549_c0_g1d354665, Pdensi_DN18549_c0_g3d354668, Pdensi_DN20631_c0_g1d291641, Pdensi_DN20815_c1_g1, Pdensi_DN21246_c1_g1d18502, Pdensi_DN27378_c0_g1d140778, Pdensi_DN39247_c0_g1d441442
GO:0052716	0.00261152501030063	0.999438563422306	8	30	hydroquinone:oxygen oxidoreductase activity	MF	0.357053502797214	MF hydroquinone:oxygen oxidoreductase activity	Pdensi_DN14043_c1_g1d523607, Pdensi_DN18549_c0_g1d354665, Pdensi_DN18549_c0_g3d354668, Pdensi_DN20631_c0_g1d291641, Pdensi_DN20815_c1_g1, Pdensi_DN21246_c1_g1d18502, Pdensi_DN27378_c0_g1d140778, Pdensi_DN39247_c0_g1d441442
GO:0020037	0.00306883861009539	0.99833872132934	34	294	heme binding	MF	0.414967682387074	MF heme binding	Pdensi_DN10586_c0_g1d209930, Pdensi_DN11042_c0_g1d104080, Pdensi_DN11987_c0_g1, Pdensi_DN14552_c0_g1d180068, Pdensi_DN15086_c0_g1d213965, Pdensi_DN16142_c1_g1, Pdensi_DN19376_c0_g2, Pdensi_DN19627_c0_g3, Pdensi_DN19717_c0_g2d287888, Pdensi_DN20315_c0_g1d412031, Pdensi_DN2124_c0_g1d203712, Pdensi_DN22789_c1_g6, Pdensi_DN23148_c0_g6, Pdensi_DN23745_c0_g4, Pdensi_DN24453_c0_g1, Pdensi_DN24570_c0_g1,…
GO:0071491	0.00351732799368595	0.999864207938899	3	5	cellular response to red light	BP	0.470442619155496	BP cellular response to red light	Pdensi_DN12634_c0_g1d459820, Pdensi_DN18816_c0_g1d14153, Pdensi_DN492_c0_g1d324418
GO:0047763	0.00363913552893817	0.999528050171833	5	15	caffeate O-methyltransferase activity	MF	0.478265996743632	MF caffeate O-methyltransferase activity	Pdensi_DN14741_c0_g1d394293, Pdensi_DN19743_c0_g2, Pdensi_DN24354_c2_g1, Pdensi_DN39295_c0_g3, Pdensi_GG_93227_c0_g1
GO:0000976	0.00365355576545318	0.998389290883939	20	142	transcription regulatory region sequence-specific DNA binding	MF	0.478265996743632	MF transcription regulatory region sequence-specific DNA binding	Pdensi_DN14863_c0_g1d342967, Pdensi_DN15055_c0_g1d181160, Pdensi_DN15221_c0_g1d214075, Pdensi_DN15886_c1_g3, Pdensi_DN16539_c0_g1d279215, Pdensi_DN17836_c0_g1, Pdensi_DN18084_c0_g1d282770, Pdensi_DN19600_c1_g1, Pdensi_DN20468_c2_g3, Pdensi_DN21385_c0_g1, Pdensi_DN21385_c0_g2, Pdensi_DN22155_c0_g1, Pdensi_DN22225_c3_g3, Pdensi_DN22780_c2_g1, Pdensi_DN23723_c0_g3, Pdensi_DN24610_c0_g1, Pdensi_DN250…
GO:1903046	0.00466666515524374	0.997887114755191	20	155	meiotic cell cycle process	BP	0.604455944581834	BP meiotic cell cycle process	Pdensi_DN11245_c0_g1d519946, Pdensi_DN13190_c0_g2, Pdensi_DN16333_c0_g1d278592, Pdensi_DN17072_c0_g1, Pdensi_DN17929_c0_g1d282500, Pdensi_DN18391_c0_g1d283647, Pdensi_DN19926_c0_g1, Pdensi_DN20922_c4_g2, Pdensi_DN2161_c0_g1d259745, Pdensi_DN22219_c2_g1, Pdensi_DN22960_c1_g3d303306, Pdensi_DN27238_c0_g1d140751, Pdensi_DN2969_c0_g1d447479, Pdensi_DN33219_c0_g1d29408, Pdensi_DN3439_c0_g1d260589, Pde…
GO:0010076	0.00471951328809917	0.999797026312267	3	5	maintenance of floral meristem identity	BP	0.604933448021461	BP maintenance of floral meristem identity	Pdensi_DN22225_c3_g3, Pdensi_DN23723_c0_g3, Pdensi_DN24610_c0_g1
GO:0009809	0.00483968323210879	0.998182517808317	14	90	lignin biosynthetic process	BP	0.613941259495863	BP lignin biosynthetic process	Pdensi_DN14741_c0_g1d394293, Pdensi_DN15086_c0_g1d213965, Pdensi_DN15940_c0_g1, Pdensi_DN16142_c1_g1, Pdensi_DN19704_c0_g1d218921, Pdensi_DN19717_c0_g2d287888, Pdensi_DN19743_c0_g2, Pdensi_DN24354_c2_g1, Pdensi_DN25054_c0_g2, Pdensi_DN38801_c0_g1d90377, Pdensi_DN39295_c0_g3, Pdensi_DN6563_c0_g1, Pdensi_GG_26120_c1_g1, Pdensi_GG_93227_c0_g1
GO:0042445	0.00532814236864146	0.997973611297636	14	92	hormone metabolic process	BP	0.669008080062584	BP hormone metabolic process	Pdensi_DN11987_c0_g1, Pdensi_DN12887_c0_g1d176910, Pdensi_DN14508_c0_g1d8354, Pdensi_DN14741_c0_g1d394293, Pdensi_DN15429_c0_g1, Pdensi_DN19376_c0_g2, Pdensi_DN19522_c1_g3, Pdensi_DN2150_c0_g1d165343, Pdensi_DN24294_c0_g1, Pdensi_DN24876_c2_g4, Pdensi_DN25137_c0_g1d227012, Pdensi_DN26518_c3_g1, Pdensi_DN34854_c1_g1, Pdensi_DN73238_c0_g1
GO:0048655	0.00540331483592909	1	2	2	anther wall tapetum morphogenesis	BP	0.67159382884957	BP anther wall tapetum morphogenesis	Pdensi_DN12630_c0_g1d211812, Pdensi_GG_83776_c1_g1
GO:0008137	0.00570731799775626	0.998749068062177	7	27	NADH dehydrogenase (ubiquinone) activity	MF	0.695332158043473	MF NADH dehydrogenase (ubiquinone) activity	Pdensi_DN10401_c0_g1d334336, Pdensi_DN12541_c0_g1d50911, Pdensi_DN24381_c0_g2d133249, Pdensi_DN24649_c0_g1d555083, Pdensi_DN24901_c5_g4, Pdensi_DN24901_c5_g5, Pdensi_DN25360_c0_g1d23116
GO:0050136	0.00570731799775626	0.998749068062177	7	27	NADH dehydrogenase (quinone) activity	MF	0.695332158043473	MF NADH dehydrogenase (quinone) activity	Pdensi_DN10401_c0_g1d334336, Pdensi_DN12541_c0_g1d50911, Pdensi_DN24381_c0_g2d133249, Pdensi_DN24649_c0_g1d555083, Pdensi_DN24901_c5_g4, Pdensi_DN24901_c5_g5, Pdensi_DN25360_c0_g1d23116
GO:0042446	0.00585106448126986	0.99820776455833	10	53	hormone biosynthetic process	BP	0.70585635727476	BP hormone biosynthetic process	Pdensi_DN11987_c0_g1, Pdensi_DN12887_c0_g1d176910, Pdensi_DN14508_c0_g1d8354, Pdensi_DN14741_c0_g1d394293, Pdensi_DN15429_c0_g1, Pdensi_DN19522_c1_g3, Pdensi_DN2150_c0_g1d165343, Pdensi_DN24294_c0_g1, Pdensi_DN26518_c3_g1, Pdensi_DN73238_c0_g1
GO:0030154	0.00607397672974521	0.996259172660489	45	445	cell differentiation	BP	0.725633821937037	BP cell differentiation	Pdensi_DN12603_c0_g1d105849, Pdensi_DN12630_c0_g1d211812, Pdensi_DN14344_c0_g1d463866, Pdensi_DN14344_c0_g3, Pdensi_DN14568_c0_g1, Pdensi_DN15055_c0_g1d181160, Pdensi_DN15221_c0_g1d214075, Pdensi_DN15886_c1_g3, Pdensi_DN16281_c0_g1d10344, Pdensi_DN16333_c0_g1d278592, Pdensi_DN16340_c0_g1d55657, Pdensi_DN16340_c0_g2, Pdensi_DN16481_c0_g1d278696, Pdensi_DN16539_c0_g1d279215, Pdensi_DN17128_c0_g1d56…
GO:0051701	0.00750575808574865	0.997453014039551	11	60	interaction with host	BP	0.88806108889555	BP interaction with host	Pdensi_DN11122_c0_g1d104222, Pdensi_DN13429_c0_g1d106642, Pdensi_DN21270_c1_g1, Pdensi_DN22224_c1_g1, Pdensi_DN22555_c2_g1, Pdensi_DN22915_c1_g2, Pdensi_DN2484_c0_g1d99028, Pdensi_DN25306_c1_g1, Pdensi_DN27701_c0_g1d141142, Pdensi_DN37026_c0_g1d32315, Pdensi_DN39073_c0_g1
GO:0004497	0.0078649296619858	0.995844308684068	26	225	monooxygenase activity	MF	0.921694852292717	MF monooxygenase activity	Pdensi_DN10586_c0_g1d209930, Pdensi_DN11042_c0_g1d104080, Pdensi_DN11987_c0_g1, Pdensi_DN14508_c0_g1d8354, Pdensi_DN14552_c0_g1d180068, Pdensi_DN19376_c0_g2, Pdensi_DN19627_c0_g3, Pdensi_DN20315_c0_g1d412031, Pdensi_DN2124_c0_g1d203712, Pdensi_DN2150_c0_g1d165343, Pdensi_DN23745_c0_g4, Pdensi_DN24294_c0_g1, Pdensi_DN24453_c0_g1, Pdensi_DN25137_c0_g1d227012, Pdensi_DN2938_c0_g1, Pdensi_DN35341_c0_…
GO:1990837	0.00804156847425596	0.996010642194813	22	177	sequence-specific double-stranded DNA binding	MF	0.933504717695468	MF sequence-specific double-stranded DNA binding	Pdensi_DN14863_c0_g1d342967, Pdensi_DN15055_c0_g1d181160, Pdensi_DN15221_c0_g1d214075, Pdensi_DN15886_c1_g3, Pdensi_DN16539_c0_g1d279215, Pdensi_DN17836_c0_g1, Pdensi_DN18084_c0_g1d282770, Pdensi_DN18391_c0_g1d283647, Pdensi_DN19596_c0_g1, Pdensi_DN19600_c1_g1, Pdensi_DN20468_c2_g3, Pdensi_DN21385_c0_g1, Pdensi_DN21385_c0_g2, Pdensi_DN22155_c0_g1, Pdensi_DN22225_c3_g3, Pdensi_DN22780_c2_g1, Pdens…
GO:0103075	0.00857245421255963	0.999402332950894	3	7	indole-3-pyruvate monooxygenase activity	MF	0.985832234444358	MF indole-3-pyruvate monooxygenase activity	Pdensi_DN14508_c0_g1d8354, Pdensi_DN2150_c0_g1d165343, Pdensi_DN24294_c0_g1
GO:0006313	0.00964361855237177	0.998826840885997	4	11	transposition, DNA-mediated	BP	0.9999999999	BP transposition, DNA-mediated	Pdensi_DN21320_c2_g2, Pdensi_DN22224_c1_g1, Pdensi_DN22238_c2_g1, Pdensi_DN22975_c2_g2
GO:1990135	0.00971125354000379	0.999804649468047	2	3	flavonoid sulfotransferase activity	MF	0.9999999999	MF flavonoid sulfotransferase activity	Pdensi_DN11481_c0_g1, Pdensi_DN20611_c0_g2
GO:0010014	0.00992511912662458	0.996945808708477	9	46	meristem initiation	BP	0.9999999999	BP meristem initiation	Pdensi_DN11554_c0_g1d520300, Pdensi_DN20512_c0_g1d291173, Pdensi_DN20813_c2_g1d414501, Pdensi_DN25139_c0_g1d558432, Pdensi_DN25283_c0_g2d73966, Pdensi_DN25925_c2_g1d75993, Pdensi_DN26469_c1_g1d77313, Pdensi_DN40485_c2_g1, Pdensi_GG_93882_c1_g1
GO:0045962	0.0101500734631353	0.999134164373506	3	10	positive regulation of development, heterochronic	BP	0.9999999999	BP positive regulation of development, heterochronic	Pdensi_DN14344_c0_g1d463866, Pdensi_DN14344_c0_g3, Pdensi_DN36803_c0_g3
GO:1990019	0.0102982167818557	0.999786281271083	2	3	protein storage vacuole organization	BP	0.9999999999	BP protein storage vacuole organization	Pdensi_DN12630_c0_g1d211812, Pdensi_GG_83776_c1_g1
GO:0010072	0.0104902831910084	0.997043357962024	8	37	primary shoot apical meristem specification	BP	0.9999999999	BP primary shoot apical meristem specification	Pdensi_DN20512_c0_g1d291173, Pdensi_DN20813_c2_g1d414501, Pdensi_DN25139_c0_g1d558432, Pdensi_DN25283_c0_g2d73966, Pdensi_DN25925_c2_g1d75993, Pdensi_DN26469_c1_g1d77313, Pdensi_DN40485_c2_g1, Pdensi_GG_93882_c1_g1
GO:0005763	0.0105522804235548	0.99927657570418	3	6	mitochondrial small ribosomal subunit	CC	0.9999999999	CC mitochondrial small ribosomal subunit	Pdensi_DN20579_c10_g1, Pdensi_DN3665_c0_g1d99625, Pdensi_DN46229_c0_g1d39501
GO:0009299	0.0112401110677413	0.999656957298682	2	4	mRNA transcription	BP	0.9999999999	BP mRNA transcription	Pdensi_DN13938_c0_g1d178814, Pdensi_DN22243_c1_g3
GO:0006754	0.0116540184387236	0.996967894207503	7	34	ATP biosynthetic process	BP	0.9999999999	BP ATP biosynthetic process	Pdensi_DN20315_c0_g1d412031, Pdensi_DN22906_c0_g1d426967, Pdensi_DN24195_c5_g1, Pdensi_DN24649_c0_g4, Pdensi_DN24930_c2_g1, Pdensi_DN24971_c0_g1d136323, Pdensi_DN96232_c0_g1
GO:0048658	0.0118526428433681	0.998385846519237	4	13	anther wall tapetum development	BP	0.9999999999	BP anther wall tapetum development	Pdensi_DN19290_c1_g3, Pdensi_DN19600_c0_g1d485629, Pdensi_GG_113498_c0_g1, Pdensi_GG_93610_c0_g1
GO:0005381	0.0124435722569305	0.998220828257247	4	15	iron ion transmembrane transporter activity	MF	0.9999999999	MF iron ion transmembrane transporter activity	Pdensi_DN11991_c0_g2, Pdensi_DN14541_c0_g1d8394, Pdensi_DN17412_c0_g1, Pdensi_DN25853_c0_g1d139439
GO:0016157	0.0128282907100052	0.997625561849028	5	18	sucrose synthase activity	MF	0.9999999999	MF sucrose synthase activity	Pdensi_DN16441_c0_g1, Pdensi_DN17743_c0_g1d282049, Pdensi_DN22600_c0_g1d426096, Pdensi_GG_156213_c0_g1, Pdensi_GG_2636_c0_g1
GO:0046906	0.0128460100309138	0.992248009274722	35	329	tetrapyrrole binding	MF	0.9999999999	MF tetrapyrrole binding	Pdensi_DN10586_c0_g1d209930, Pdensi_DN11042_c0_g1d104080, Pdensi_DN11987_c0_g1, Pdensi_DN14552_c0_g1d180068, Pdensi_DN15086_c0_g1d213965, Pdensi_DN16142_c1_g1, Pdensi_DN19353_c2_g1, Pdensi_DN19376_c0_g2, Pdensi_DN19627_c0_g3, Pdensi_DN19717_c0_g2d287888, Pdensi_DN20315_c0_g1d412031, Pdensi_DN2124_c0_g1d203712, Pdensi_DN22789_c1_g6, Pdensi_DN23148_c0_g6, Pdensi_DN23745_c0_g4, Pdensi_DN24453_c0_g1,…
GO:0042542	0.0132464442023375	0.994578900523455	13	86	response to hydrogen peroxide	BP	0.9999999999	BP response to hydrogen peroxide	Pdensi_DN14537_c0_g1d342362, Pdensi_DN15940_c0_g1, Pdensi_DN18669_c0_g1d532211, Pdensi_DN19120_c1_g2, Pdensi_DN21543_c0_g1d221389, Pdensi_DN21744_c2_g3, Pdensi_DN25135_c0_g1, Pdensi_DN26569_c0_g1d430218, Pdensi_DN8836_c0_g1d331994, Pdensi_GG_137421_c0_g1, Pdensi_GG_39684_c1_g1, Pdensi_GG_59998_c0_g1, Pdensi_GG_9695_c0_g1
GO:0010099	0.0132957354089695	0.997993518543053	4	18	regulation of photomorphogenesis	BP	0.9999999999	BP regulation of photomorphogenesis	Pdensi_DN13570_c0_g1d340125, Pdensi_DN14344_c0_g1d463866, Pdensi_DN14344_c0_g3, Pdensi_DN34641_c1_g2
GO:0005576	0.0134253871014548	0.990037512791191	92	996	extracellular region	CC	0.9999999999	CC extracellular region	Pdensi_DN11062_c0_g1d456534, Pdensi_DN11172_c0_g1, Pdensi_DN12589_c0_g1d176330, Pdensi_DN13659_c0_g1d340477, Pdensi_DN14043_c1_g1d523607, Pdensi_DN14568_c0_g1, Pdensi_DN14923_c1_g7, Pdensi_DN15086_c0_g1d213965, Pdensi_DN15752_c1_g2, Pdensi_DN15773_c0_g1d468033, Pdensi_DN16142_c1_g1, Pdensi_DN16265_c0_g1d278204, Pdensi_DN17128_c0_g1d56912, Pdensi_DN17260_c0_g1d11773, Pdensi_DN17412_c0_g1, Pdensi_D…
GO:0033643	0.0139910435019769	0.998096067374897	4	11	host cell part	CC	0.9999999999	CC host cell part	Pdensi_DN11122_c0_g1d104222, Pdensi_DN22224_c1_g1, Pdensi_DN22555_c2_g1, Pdensi_DN22915_c1_g2
GO:0033646	0.0139910435019769	0.998096067374897	4	11	host intracellular part	CC	0.9999999999	CC host intracellular part	Pdensi_DN11122_c0_g1d104222, Pdensi_DN22224_c1_g1, Pdensi_DN22555_c2_g1, Pdensi_DN22915_c1_g2
GO:0033647	0.0139910435019769	0.998096067374897	4	11	host intracellular organelle	CC	0.9999999999	CC host intracellular organelle	Pdensi_DN11122_c0_g1d104222, Pdensi_DN22224_c1_g1, Pdensi_DN22555_c2_g1, Pdensi_DN22915_c1_g2
GO:0033648	0.0139910435019769	0.998096067374897	4	11	host intracellular membrane-bounded organelle	CC	0.9999999999	CC host intracellular membrane-bounded organelle	Pdensi_DN11122_c0_g1d104222, Pdensi_DN22224_c1_g1, Pdensi_DN22555_c2_g1, Pdensi_DN22915_c1_g2
GO:0015112	0.0141422250361188	0.998677664108502	3	9	nitrate transmembrane transporter activity	MF	0.9999999999	MF nitrate transmembrane transporter activity	Pdensi_DN22489_c0_g2, Pdensi_DN24246_c2_g1, Pdensi_DN25098_c2_g1
GO:0045735	0.0144326958328639	0.996591785157342	6	27	nutrient reservoir activity	MF	0.9999999999	MF nutrient reservoir activity	Pdensi_DN12589_c0_g1d176330, Pdensi_DN13510_c0_g1d461743, Pdensi_DN19791_c0_g1d218938, Pdensi_DN24389_c1_g2, Pdensi_DN26683_c1_g1, Pdensi_DN375_c0_g1
GO:0090421	0.0152019293735664	0.99536406788926	8	41	embryonic meristem initiation	BP	0.9999999999	BP embryonic meristem initiation	Pdensi_DN20512_c0_g1d291173, Pdensi_DN20813_c2_g1d414501, Pdensi_DN25139_c0_g1d558432, Pdensi_DN25283_c0_g2d73966, Pdensi_DN25925_c2_g1d75993, Pdensi_DN26469_c1_g1d77313, Pdensi_DN40485_c2_g1, Pdensi_GG_93882_c1_g1
GO:0008395	0.0152929028020964	0.997709128625111	4	14	steroid hydroxylase activity	MF	0.9999999999	MF steroid hydroxylase activity	Pdensi_DN11987_c0_g1, Pdensi_DN19376_c0_g2, Pdensi_DN25137_c0_g1d227012, Pdensi_DN73238_c0_g1
GO:0070990	0.0153642901786453	0.999604956036279	2	3	snRNP binding	MF	0.9999999999	MF snRNP binding	Pdensi_DN16523_c0_g1d111388, Pdensi_DN17367_c1_g1
GO:1990446	0.0153642901786453	0.999604956036279	2	3	U1 snRNP binding	MF	0.9999999999	MF U1 snRNP binding	Pdensi_DN16523_c0_g1d111388, Pdensi_DN17367_c1_g1
GO:0010048	0.0162156373912123	0.996721184185144	5	21	vernalization response	BP	0.9999999999	BP vernalization response	Pdensi_DN15886_c1_g3, Pdensi_DN22225_c3_g3, Pdensi_DN23723_c0_g3, Pdensi_DN24610_c0_g1, Pdensi_DN25070_c0_g1d226785
GO:0019012	0.0165065115875838	0.999558817815354	2	3	virion	CC	0.9999999999	CC virion	Pdensi_DN22224_c1_g1, Pdensi_DN22555_c2_g1
GO:0019748	0.0176368165565742	0.989361549548212	32	308	secondary metabolic process	BP	0.9999999999	BP secondary metabolic process	Pdensi_DN11042_c0_g1d104080, Pdensi_DN13536_c0_g1, Pdensi_DN14043_c1_g1d523607, Pdensi_DN14741_c0_g1d394293, Pdensi_DN15086_c0_g1d213965, Pdensi_DN15855_c0_g1d468400, Pdensi_DN15940_c0_g1, Pdensi_DN16142_c1_g1, Pdensi_DN16319_c0_g1d111066, Pdensi_DN18549_c0_g1d354665, Pdensi_DN18549_c0_g3d354668, Pdensi_DN19704_c0_g1d218921, Pdensi_DN19717_c0_g2d287888, Pdensi_DN19743_c0_g2, Pdensi_DN19958_c1_g1,…
GO:0043565	0.0179092338713955	0.987434520884968	61	678	sequence-specific DNA binding	MF	0.9999999999	MF sequence-specific DNA binding	Pdensi_DN10236_c0_g1d266707, Pdensi_DN10290_c0_g1d4636, Pdensi_DN12630_c0_g1d211812, Pdensi_DN13806_c0_g1, Pdensi_DN14344_c0_g1d463866, Pdensi_DN14344_c0_g3, Pdensi_DN14863_c0_g1d342967, Pdensi_DN15055_c0_g1d181160, Pdensi_DN15221_c0_g1d214075, Pdensi_DN15327_c0_g1, Pdensi_DN15747_c1_g1, Pdensi_DN15886_c1_g3, Pdensi_DN16281_c0_g1d10344, Pdensi_DN16340_c0_g1d55657, Pdensi_DN16340_c0_g2, Pdensi_DN1…
GO:1902680	0.0184473541254713	0.988090681076716	41	421	positive regulation of RNA biosynthetic process	BP	0.9999999999	BP positive regulation of RNA biosynthetic process	Pdensi_DN12630_c0_g1d211812, Pdensi_DN12887_c0_g1d176910, Pdensi_DN13570_c0_g1d340125, Pdensi_DN14344_c0_g1d463866, Pdensi_DN14344_c0_g3, Pdensi_DN14863_c0_g1d342967, Pdensi_DN15055_c0_g1d181160, Pdensi_DN15221_c0_g1d214075, Pdensi_DN15429_c0_g1, Pdensi_DN15747_c1_g1, Pdensi_DN15886_c1_g3, Pdensi_DN16222_c0_g1d347070, Pdensi_DN16281_c0_g1d10344, Pdensi_DN16539_c0_g1d279215, Pdensi_DN17239_c0_g1d4…
GO:1903508	0.0184473541254713	0.988090681076716	41	421	positive regulation of nucleic acid-templated transcription	BP	0.9999999999	BP positive regulation of nucleic acid-templated transcription	Pdensi_DN12630_c0_g1d211812, Pdensi_DN12887_c0_g1d176910, Pdensi_DN13570_c0_g1d340125, Pdensi_DN14344_c0_g1d463866, Pdensi_DN14344_c0_g3, Pdensi_DN14863_c0_g1d342967, Pdensi_DN15055_c0_g1d181160, Pdensi_DN15221_c0_g1d214075, Pdensi_DN15429_c0_g1, Pdensi_DN15747_c1_g1, Pdensi_DN15886_c1_g3, Pdensi_DN16222_c0_g1d347070, Pdensi_DN16281_c0_g1d10344, Pdensi_DN16539_c0_g1d279215, Pdensi_DN17239_c0_g1d4…
GO:0016984	0.019107761343131	0.999225774058771	2	4	ribulose-bisphosphate carboxylase activity	MF	0.9999999999	MF ribulose-bisphosphate carboxylase activity	Pdensi_DN20315_c0_g1d412031, Pdensi_DN35341_c0_g1d30996
GO:0019013	0.0204702484785356	0.998012404681866	3	7	viral nucleocapsid	CC	0.9999999999	CC viral nucleocapsid	Pdensi_DN11122_c0_g1d104222, Pdensi_DN2239_c0_g1d447064, Pdensi_DN22915_c1_g2
GO:0048608	0.0207620663301987	0.987099704413556	34	340	reproductive structure development	BP	0.9999999999	BP reproductive structure development	Pdensi_DN11554_c0_g1d520300, Pdensi_DN15055_c0_g1d181160, Pdensi_DN15221_c0_g1d214075, Pdensi_DN15886_c1_g3, Pdensi_DN16539_c0_g1d279215, Pdensi_DN16624_c2_g1, Pdensi_DN17158_c0_g2, Pdensi_DN17251_c0_g1d215968, Pdensi_DN17443_c2_g1, Pdensi_DN17836_c0_g1, Pdensi_DN17929_c0_g1d282500, Pdensi_DN19038_c1_g6, Pdensi_DN20468_c2_g3, Pdensi_DN20998_c1_g1, Pdensi_DN21269_c2_g1, Pdensi_DN21385_c0_g1, Pdens…
GO:0009699	0.021430360038752	0.988479108659483	21	187	phenylpropanoid biosynthetic process	BP	0.9999999999	BP phenylpropanoid biosynthetic process	Pdensi_DN11042_c0_g1d104080, Pdensi_DN13536_c0_g1, Pdensi_DN14741_c0_g1d394293, Pdensi_DN15086_c0_g1d213965, Pdensi_DN15940_c0_g1, Pdensi_DN16142_c1_g1, Pdensi_DN19704_c0_g1d218921, Pdensi_DN19717_c0_g2d287888, Pdensi_DN19743_c0_g2, Pdensi_DN19958_c1_g1, Pdensi_DN24354_c2_g1, Pdensi_DN24453_c0_g1, Pdensi_DN25054_c0_g2, Pdensi_DN290_c0_g1d164067, Pdensi_DN2938_c0_g1, Pdensi_DN38801_c0_g1d90377, Pd…
GO:0102797	0.0215980937007823	0.998919706891242	2	5	geranial:oxygen oxidoreductase activity	MF	0.9999999999	MF geranial:oxygen oxidoreductase activity	Pdensi_DN19811_c0_g1d15904, Pdensi_DN23864_c1_g1d70605
GO:0102798	0.0215980937007823	0.998919706891242	2	5	heptaldehyde:oxygen oxidoreductase activity	MF	0.9999999999	MF heptaldehyde:oxygen oxidoreductase activity	Pdensi_DN19811_c0_g1d15904, Pdensi_DN23864_c1_g1d70605
GO:0000156	0.0218374756404052	0.997589042227369	3	9	phosphorelay response regulator activity	MF	0.9999999999	MF phosphorelay response regulator activity	Pdensi_DN12634_c0_g1d459820, Pdensi_DN18816_c0_g1d14153, Pdensi_DN492_c0_g1d324418
GO:0000314	0.0227991013262966	0.997547377810455	3	8	organellar small ribosomal subunit	CC	0.9999999999	CC organellar small ribosomal subunit	Pdensi_DN20579_c10_g1, Pdensi_DN3665_c0_g1d99625, Pdensi_DN46229_c0_g1d39501
GO:0010012	0.0229447475329404	0.999266106113605	2	3	steroid 22-alpha hydroxylase activity	MF	0.9999999999	MF steroid 22-alpha hydroxylase activity	Pdensi_DN11987_c0_g1, Pdensi_DN73238_c0_g1
GO:0010094	0.0235029373879438	0.999238249451744	2	3	specification of carpel identity	BP	0.9999999999	BP specification of carpel identity	Pdensi_DN15221_c0_g1d214075, Pdensi_DN16539_c0_g1d279215
GO:0048455	0.0235029373879438	0.999238249451744	2	3	stamen formation	BP	0.9999999999	BP stamen formation	Pdensi_DN15221_c0_g1d214075, Pdensi_DN16539_c0_g1d279215
GO:0048457	0.0235029373879438	0.999238249451744	2	3	floral whorl morphogenesis	BP	0.9999999999	BP floral whorl morphogenesis	Pdensi_DN15221_c0_g1d214075, Pdensi_DN16539_c0_g1d279215
GO:0048459	0.0235029373879438	0.999238249451744	2	3	floral whorl structural organization	BP	0.9999999999	BP floral whorl structural organization	Pdensi_DN15221_c0_g1d214075, Pdensi_DN16539_c0_g1d279215
GO:0080112	0.0235029373879438	0.999238249451744	2	3	seed growth	BP	0.9999999999	BP seed growth	Pdensi_DN15221_c0_g1d214075, Pdensi_DN16539_c0_g1d279215
GO:0080143	0.0243495085687826	0.995866318056956	4	13	regulation of amino acid export	BP	0.9999999999	BP regulation of amino acid export	Pdensi_DN16660_c0_g2d11011, Pdensi_DN28632_c0_g1d501877, Pdensi_DN37026_c0_g1d32315, Pdensi_GG_14635_c0_g1
GO:0042631	0.0249234606815808	0.993153925264819	6	34	cellular response to water deprivation	BP	0.9999999999	BP cellular response to water deprivation	Pdensi_DN10090_c0_g1d4523, Pdensi_DN16319_c0_g1d111066, Pdensi_DN21087_c1_g1, Pdensi_DN22893_c1_g3, Pdensi_DN7025_c0_g1d383786, Pdensi_GG_42014_c0_g1
GO:0071462	0.0249234606815808	0.993153925264819	6	34	cellular response to water stimulus	BP	0.9999999999	BP cellular response to water stimulus	Pdensi_DN10090_c0_g1d4523, Pdensi_DN16319_c0_g1d111066, Pdensi_DN21087_c1_g1, Pdensi_DN22893_c1_g3, Pdensi_DN7025_c0_g1d383786, Pdensi_GG_42014_c0_g1
GO:0001071	0.0267991980959889	0.980174190706293	73	865	NA	NA	0.9999999999	none	Pdensi_DN10290_c0_g1d4636, Pdensi_DN12603_c0_g1d105849, Pdensi_DN12630_c0_g1d211812, Pdensi_DN12869_c0_g1d338718, Pdensi_DN13570_c0_g1d340125, Pdensi_DN13806_c0_g1, Pdensi_DN14344_c0_g1d463866, Pdensi_DN14344_c0_g3, Pdensi_DN14729_c0_g3, Pdensi_DN14863_c0_g1d342967, Pdensi_DN15055_c0_g1d181160, Pdensi_DN15221_c0_g1d214075, Pdensi_DN15327_c0_g1, Pdensi_DN15429_c0_g1, Pdensi_DN15731_c3_g1, Pdensi_D…
GO:0003700	0.0267991980959889	0.980174190706293	73	865	DNA-binding transcription factor activity	MF	0.9999999999	MF DNA-binding transcription factor activity	Pdensi_DN10290_c0_g1d4636, Pdensi_DN12603_c0_g1d105849, Pdensi_DN12630_c0_g1d211812, Pdensi_DN12869_c0_g1d338718, Pdensi_DN13570_c0_g1d340125, Pdensi_DN13806_c0_g1, Pdensi_DN14344_c0_g1d463866, Pdensi_DN14344_c0_g3, Pdensi_DN14729_c0_g3, Pdensi_DN14863_c0_g1d342967, Pdensi_DN15055_c0_g1d181160, Pdensi_DN15221_c0_g1d214075, Pdensi_DN15327_c0_g1, Pdensi_DN15429_c0_g1, Pdensi_DN15731_c3_g1, Pdensi_D…
GO:0015985	0.0270862521579724	0.992461596090051	6	32	energy coupled proton transport, down electrochemical gradient	BP	0.9999999999	BP energy coupled proton transport, down electrochemical gradient	Pdensi_DN20315_c0_g1d412031, Pdensi_DN24195_c5_g1, Pdensi_DN24649_c0_g4, Pdensi_DN24930_c2_g1, Pdensi_DN24971_c0_g1d136323, Pdensi_DN96232_c0_g1
GO:0015986	0.0270862521579724	0.992461596090051	6	32	ATP synthesis coupled proton transport	BP	0.9999999999	BP ATP synthesis coupled proton transport	Pdensi_DN20315_c0_g1d412031, Pdensi_DN24195_c5_g1, Pdensi_DN24649_c0_g4, Pdensi_DN24930_c2_g1, Pdensi_DN24971_c0_g1d136323, Pdensi_DN96232_c0_g1
GO:0032890	0.0279211756775087	0.994961992164581	4	14	regulation of organic acid transport	BP	0.9999999999	BP regulation of organic acid transport	Pdensi_DN16660_c0_g2d11011, Pdensi_DN28632_c0_g1d501877, Pdensi_DN37026_c0_g1d32315, Pdensi_GG_14635_c0_g1
GO:0051952	0.0279211756775087	0.994961992164581	4	14	regulation of amine transport	BP	0.9999999999	BP regulation of amine transport	Pdensi_DN16660_c0_g2d11011, Pdensi_DN28632_c0_g1d501877, Pdensi_DN37026_c0_g1d32315, Pdensi_GG_14635_c0_g1
GO:0051955	0.0279211756775087	0.994961992164581	4	14	regulation of amino acid transport	BP	0.9999999999	BP regulation of amino acid transport	Pdensi_DN16660_c0_g2d11011, Pdensi_DN28632_c0_g1d501877, Pdensi_DN37026_c0_g1d32315, Pdensi_GG_14635_c0_g1
GO:0009145	0.0283764746078286	0.990999844813747	7	40	purine nucleoside triphosphate biosynthetic process	BP	0.9999999999	BP purine nucleoside triphosphate biosynthetic process	Pdensi_DN20315_c0_g1d412031, Pdensi_DN22906_c0_g1d426967, Pdensi_DN24195_c5_g1, Pdensi_DN24649_c0_g4, Pdensi_DN24930_c2_g1, Pdensi_DN24971_c0_g1d136323, Pdensi_DN96232_c0_g1
GO:0009206	0.0283764746078286	0.990999844813747	7	40	purine ribonucleoside triphosphate biosynthetic process	BP	0.9999999999	BP purine ribonucleoside triphosphate biosynthetic process	Pdensi_DN20315_c0_g1d412031, Pdensi_DN22906_c0_g1d426967, Pdensi_DN24195_c5_g1, Pdensi_DN24649_c0_g4, Pdensi_DN24930_c2_g1, Pdensi_DN24971_c0_g1d136323, Pdensi_DN96232_c0_g1
GO:0016602	0.0299282232885264	0.99845152747725	2	4	CCAAT-binding factor complex	CC	0.9999999999	CC CCAAT-binding factor complex	Pdensi_DN13570_c0_g1d340125, Pdensi_DN34641_c1_g2
GO:0030430	0.0301334417494582	0.996382546810392	3	8	host cell cytoplasm	CC	0.9999999999	CC host cell cytoplasm	Pdensi_DN22224_c1_g1, Pdensi_DN22555_c2_g1, Pdensi_DN22915_c1_g2
GO:0006308	0.0312068982783697	0.995811356317211	3	11	DNA catabolic process	BP	0.9999999999	BP DNA catabolic process	Pdensi_DN20781_c0_g4, Pdensi_DN22960_c1_g3d303306, Pdensi_DN26169_c0_g1d228600
GO:0051254	0.0314287294336531	0.97892725293444	41	438	positive regulation of RNA metabolic process	BP	0.9999999999	BP positive regulation of RNA metabolic process	Pdensi_DN12630_c0_g1d211812, Pdensi_DN12887_c0_g1d176910, Pdensi_DN13570_c0_g1d340125, Pdensi_DN14344_c0_g1d463866, Pdensi_DN14344_c0_g3, Pdensi_DN14863_c0_g1d342967, Pdensi_DN15055_c0_g1d181160, Pdensi_DN15221_c0_g1d214075, Pdensi_DN15429_c0_g1, Pdensi_DN15747_c1_g1, Pdensi_DN15886_c1_g3, Pdensi_DN16222_c0_g1d347070, Pdensi_DN16281_c0_g1d10344, Pdensi_DN16539_c0_g1d279215, Pdensi_DN17239_c0_g1d4…
GO:0004711	0.0317559941224606	1	1	1	ribosomal protein S6 kinase activity	MF	0.9999999999	MF ribosomal protein S6 kinase activity	Pdensi_DN19926_c0_g1
GO:0019955	0.0317815235976686	1	1	1	cytokine binding	MF	0.9999999999	MF cytokine binding	Pdensi_DN18564_c0_g3
GO:0045263	0.0327918074158084	0.993773021331116	4	14	proton-transporting ATP synthase complex, coupling factor F(o)	CC	0.9999999999	CC proton-transporting ATP synthase complex, coupling factor F(o)	Pdensi_DN22906_c0_g1d426967, Pdensi_DN24195_c5_g1, Pdensi_DN24649_c0_g4, Pdensi_DN24930_c2_g1
GO:0000083	0.0328382341479057	1	1	1	regulation of transcription involved in G1/S transition of mitotic cell cycle	BP	0.9999999999	BP regulation of transcription involved in G1/S transition of mitotic cell cycle	Pdensi_DN18084_c0_g1d282770
GO:0001946	0.0328382341479057	1	1	1	lymphangiogenesis	BP	0.9999999999	BP lymphangiogenesis	Pdensi_DN18084_c0_g1d282770
GO:0002040	0.0328382341479057	1	1	1	sprouting angiogenesis	BP	0.9999999999	BP sprouting angiogenesis	Pdensi_DN18084_c0_g1d282770
GO:0008045	0.0328382341479057	1	1	1	motor neuron axon guidance	BP	0.9999999999	BP motor neuron axon guidance	Pdensi_DN18084_c0_g1d282770
GO:0032466	0.0328382341479057	1	1	1	negative regulation of cytokinesis	BP	0.9999999999	BP negative regulation of cytokinesis	Pdensi_DN18084_c0_g1d282770
GO:0060718	0.0328382341479057	1	1	1	chorionic trophoblast cell differentiation	BP	0.9999999999	BP chorionic trophoblast cell differentiation	Pdensi_DN18084_c0_g1d282770
GO:0070365	0.0328382341479057	1	1	1	hepatocyte differentiation	BP	0.9999999999	BP hepatocyte differentiation	Pdensi_DN18084_c0_g1d282770
GO:0071930	0.0328382341479057	1	1	1	negative regulation of transcription involved in G1/S transition of mitotic cell cycle	BP	0.9999999999	BP negative regulation of transcription involved in G1/S transition of mitotic cell cycle	Pdensi_DN18084_c0_g1d282770
GO:0015091	0.0330678580634851	1	1	1	ferric iron transmembrane transporter activity	MF	0.9999999999	MF ferric iron transmembrane transporter activity	Pdensi_DN17412_c0_g1
GO:0015682	0.0330678580634851	1	1	1	ferric iron transport	BP	0.9999999999	BP ferric iron transport	Pdensi_DN17412_c0_g1
GO:0031232	0.0330678580634851	1	1	1	extrinsic component of external side of plasma membrane	CC	0.9999999999	CC extrinsic component of external side of plasma membrane	Pdensi_DN17412_c0_g1
GO:0033572	0.0330678580634851	1	1	1	transferrin transport	BP	0.9999999999	BP transferrin transport	Pdensi_DN17412_c0_g1
GO:0072562	0.0330678580634851	1	1	1	blood microparticle	CC	0.9999999999	CC blood microparticle	Pdensi_DN17412_c0_g1
GO:1990459	0.0330678580634851	1	1	1	transferrin receptor binding	MF	0.9999999999	MF transferrin receptor binding	Pdensi_DN17412_c0_g1
GO:1990712	0.0330678580634851	1	1	1	HFE-transferrin receptor complex	CC	0.9999999999	CC HFE-transferrin receptor complex	Pdensi_DN17412_c0_g1
GO:0032350	0.0353800788669308	0.994913001556692	3	12	regulation of hormone metabolic process	BP	0.9999999999	BP regulation of hormone metabolic process	Pdensi_DN2150_c0_g1d165343, Pdensi_DN32451_c0_g1d28804, Pdensi_DN6625_c0_g1d262914
GO:0031981	0.0362320162731521	0.997916098801419	2	4	nuclear lumen	CC	0.9999999999	CC nuclear lumen	Pdensi_DN16523_c0_g1d111388, Pdensi_DN17367_c1_g1
GO:0039660	0.0366364206713749	0.997879773487377	2	4	structural constituent of virion	MF	0.9999999999	MF structural constituent of virion	Pdensi_DN11122_c0_g1d104222, Pdensi_DN2239_c0_g1d447064
GO:0080097	0.036865103528081	1	1	1	L-tryptophan:pyruvate aminotransferase activity	MF	0.9999999999	MF L-tryptophan:pyruvate aminotransferase activity	Pdensi_DN26518_c3_g1
GO:0045893	0.0378509385446618	0.974544580641864	39	417	positive regulation of transcription, DNA-templated	BP	0.9999999999	BP positive regulation of transcription, DNA-templated	Pdensi_DN12630_c0_g1d211812, Pdensi_DN12887_c0_g1d176910, Pdensi_DN13570_c0_g1d340125, Pdensi_DN14863_c0_g1d342967, Pdensi_DN15055_c0_g1d181160, Pdensi_DN15221_c0_g1d214075, Pdensi_DN15429_c0_g1, Pdensi_DN15747_c1_g1, Pdensi_DN15886_c1_g3, Pdensi_DN16222_c0_g1d347070, Pdensi_DN16281_c0_g1d10344, Pdensi_DN16539_c0_g1d279215, Pdensi_DN17239_c0_g1d400552, Pdensi_DN17327_c0_g1d112863, Pdensi_DN17836_…
GO:0071008	0.0379591085808994	0.997759343131389	2	4	U2-type post-mRNA release spliceosomal complex	CC	0.9999999999	CC U2-type post-mRNA release spliceosomal complex	Pdensi_DN16523_c0_g1d111388, Pdensi_DN17367_c1_g1
GO:2000122	0.0384954246597343	0.997359699116906	2	5	negative regulation of stomatal complex development	BP	0.9999999999	BP negative regulation of stomatal complex development	Pdensi_DN21375_c1_g1, Pdensi_DN22203_c0_g2d20466
GO:0090408	0.0390598258111008	1	1	1	phloem nitrate loading	BP	0.9999999999	BP phloem nitrate loading	Pdensi_DN24246_c2_g1
GO:0044217	0.0402461121389947	0.991716001191807	4	15	other organism part	CC	0.9999999999	CC other organism part	Pdensi_DN11122_c0_g1d104222, Pdensi_DN22224_c1_g1, Pdensi_DN22555_c2_g1, Pdensi_DN22915_c1_g2
GO:0044423	0.0404197477348491	0.994309259157538	3	9	virion part	CC	0.9999999999	CC virion part	Pdensi_DN11122_c0_g1d104222, Pdensi_DN2239_c0_g1d447064, Pdensi_DN22915_c1_g2
GO:0030296	0.0404529505229139	1	1	1	protein tyrosine kinase activator activity	MF	0.9999999999	MF protein tyrosine kinase activator activity	Pdensi_DN20163_c0_g1d62509
GO:0060996	0.0404529505229139	1	1	1	dendritic spine development	BP	0.9999999999	BP dendritic spine development	Pdensi_DN20163_c0_g1d62509
GO:0045944	0.0414705030283254	0.977226531797925	18	166	positive regulation of transcription by RNA polymerase II	BP	0.9999999999	BP positive regulation of transcription by RNA polymerase II	Pdensi_DN14863_c0_g1d342967, Pdensi_DN15055_c0_g1d181160, Pdensi_DN15221_c0_g1d214075, Pdensi_DN15886_c1_g3, Pdensi_DN16539_c0_g1d279215, Pdensi_DN17836_c0_g1, Pdensi_DN18084_c0_g1d282770, Pdensi_DN20468_c2_g3, Pdensi_DN21385_c0_g1, Pdensi_DN21385_c0_g2, Pdensi_DN22225_c3_g3, Pdensi_DN22780_c2_g1, Pdensi_DN23723_c0_g3, Pdensi_DN24610_c0_g1, Pdensi_DN25070_c0_g1d226785, Pdensi_DN25070_c0_g1d22838,…
GO:0004031	0.0415772773561742	0.996605948857407	2	7	aldehyde oxidase activity	MF	0.9999999999	MF aldehyde oxidase activity	Pdensi_DN19811_c0_g1d15904, Pdensi_DN23864_c1_g1d70605
GO:0016623	0.0415772773561742	0.996605948857407	2	7	oxidoreductase activity, acting on the aldehyde or oxo group of donors, oxygen as acceptor	MF	0.9999999999	MF oxidoreductase activity, acting on the aldehyde or oxo group of donors, oxygen as acceptor	Pdensi_DN19811_c0_g1d15904, Pdensi_DN23864_c1_g1d70605
GO:0052575	0.0418986802369979	0.996987724469173	2	5	carbohydrate localization	BP	0.9999999999	BP carbohydrate localization	Pdensi_DN19345_c1_g1d358383, Pdensi_DN21552_c0_g2
GO:0052576	0.0418986802369979	0.996987724469173	2	5	carbohydrate storage	BP	0.9999999999	BP carbohydrate storage	Pdensi_DN19345_c1_g1d358383, Pdensi_DN21552_c0_g2
GO:0015804	0.0425837791816432	0.99353253799997	3	11	neutral amino acid transport	BP	0.9999999999	BP neutral amino acid transport	Pdensi_DN16041_c0_g2, Pdensi_DN18640_c0_g1d355198, Pdensi_GG_99216_c0_g1
GO:0048046	0.0427304983200264	0.971346183945993	37	375	apoplast	CC	0.9999999999	CC apoplast	Pdensi_DN12589_c0_g1d176330, Pdensi_DN14043_c1_g1d523607, Pdensi_DN14923_c1_g7, Pdensi_DN15752_c1_g2, Pdensi_DN17518_c0_g1, Pdensi_DN18549_c0_g1d354665, Pdensi_DN18549_c0_g3d354668, Pdensi_DN18749_c0_g1d115901, Pdensi_DN19065_c0_g1, Pdensi_DN19065_c0_g1d187560, Pdensi_DN19791_c0_g1d218938, Pdensi_DN20277_c0_g3d489911, Pdensi_DN20349_c0_g1d536683, Pdensi_DN20631_c0_g1d291641, Pdensi_DN20784_c0_g1,…
GO:0010817	0.0430057939513155	0.975845969276407	19	178	regulation of hormone levels	BP	0.9999999999	BP regulation of hormone levels	Pdensi_DN11987_c0_g1, Pdensi_DN12887_c0_g1d176910, Pdensi_DN14508_c0_g1d8354, Pdensi_DN14741_c0_g1d394293, Pdensi_DN15429_c0_g1, Pdensi_DN19376_c0_g2, Pdensi_DN19522_c1_g3, Pdensi_DN2150_c0_g1d165343, Pdensi_DN22225_c3_g3, Pdensi_DN23723_c0_g3, Pdensi_DN24294_c0_g1, Pdensi_DN24610_c0_g1, Pdensi_DN24876_c2_g4, Pdensi_DN25137_c0_g1d227012, Pdensi_DN26518_c3_g1, Pdensi_DN32451_c0_g1d28804, Pdensi_DN…
GO:0006865	0.0441868327146916	0.979943541212109	11	86	amino acid transport	BP	0.9999999999	BP amino acid transport	Pdensi_DN13334_c0_g1, Pdensi_DN16041_c0_g2, Pdensi_DN16660_c0_g2d11011, Pdensi_DN16689_c0_g1d215464, Pdensi_DN17251_c0_g1d215968, Pdensi_DN18640_c0_g1d355198, Pdensi_DN23815_c2_g1, Pdensi_DN28632_c0_g1d501877, Pdensi_DN37026_c0_g1d32315, Pdensi_GG_14635_c0_g1, Pdensi_GG_99216_c0_g1
GO:0075732	0.0442607663782641	0.993535034813619	3	9	viral penetration into host nucleus	BP	0.9999999999	BP viral penetration into host nucleus	Pdensi_DN22224_c1_g1, Pdensi_DN22555_c2_g1, Pdensi_DN22915_c1_g2
GO:1902594	0.0442607663782641	0.993535034813619	3	9	multi-organism nuclear import	BP	0.9999999999	BP multi-organism nuclear import	Pdensi_DN22224_c1_g1, Pdensi_DN22555_c2_g1, Pdensi_DN22915_c1_g2
GO:0048314	0.0448188621816559	1	1	1	embryo sac morphogenesis	BP	0.9999999999	BP embryo sac morphogenesis	Pdensi_DN16333_c0_g1d278592
GO:0044550	0.0457001419827421	0.973312023093794	21	205	secondary metabolite biosynthetic process	BP	0.9999999999	BP secondary metabolite biosynthetic process	Pdensi_DN11042_c0_g1d104080, Pdensi_DN13536_c0_g1, Pdensi_DN14741_c0_g1d394293, Pdensi_DN15086_c0_g1d213965, Pdensi_DN15940_c0_g1, Pdensi_DN16142_c1_g1, Pdensi_DN19704_c0_g1d218921, Pdensi_DN19717_c0_g2d287888, Pdensi_DN19743_c0_g2, Pdensi_DN19958_c1_g1, Pdensi_DN24354_c2_g1, Pdensi_DN24453_c0_g1, Pdensi_DN25054_c0_g2, Pdensi_DN290_c0_g1d164067, Pdensi_DN2938_c0_g1, Pdensi_DN38801_c0_g1d90377, Pd…
GO:0042025	0.0460183267379958	0.993170860806502	3	9	host cell nucleus	CC	0.9999999999	CC host cell nucleus	Pdensi_DN22224_c1_g1, Pdensi_DN22555_c2_g1, Pdensi_DN22915_c1_g2
GO:0030198	0.0460982783816612	0.983433043429502	7	53	extracellular matrix organization	BP	0.9999999999	BP extracellular matrix organization	Pdensi_DN10586_c0_g1d209930, Pdensi_DN17158_c0_g2, Pdensi_DN20922_c4_g2, Pdensi_DN24100_c0_g1, Pdensi_GG_113712_c3_g1, Pdensi_GG_81284_c2_g1, Pdensi_GG_93610_c0_g1
GO:0048316	0.046130332056377	0.983548299959637	7	47	seed development	BP	0.9999999999	BP seed development	Pdensi_DN15221_c0_g1d214075, Pdensi_DN16539_c0_g1d279215, Pdensi_DN17158_c0_g2, Pdensi_DN17251_c0_g1d215968, Pdensi_DN17929_c0_g1d282500, Pdensi_DN22960_c1_g3d303306, Pdensi_DN32909_c0_g1d199954
GO:0071215	0.0469454536855904	0.989172430730503	4	23	cellular response to abscisic acid stimulus	BP	0.9999999999	BP cellular response to abscisic acid stimulus	Pdensi_DN17867_c0_g1d530420, Pdensi_DN31641_c0_g1d235104, Pdensi_DN7025_c0_g1d383786, Pdensi_GG_42014_c0_g1
GO:0005581	0.0473141822183521	1	1	1	collagen trimer	CC	0.9999999999	CC collagen trimer	Pdensi_DN24100_c0_g1
GO:0040002	0.0473141822183521	1	1	1	collagen and cuticulin-based cuticle development	BP	0.9999999999	BP collagen and cuticulin-based cuticle development	Pdensi_DN24100_c0_g1
GO:0042302	0.0473141822183521	1	1	1	structural constituent of cuticle	MF	0.9999999999	MF structural constituent of cuticle	Pdensi_DN24100_c0_g1
GO:0052694	0.0482050902479533	1	1	1	jasmonoyl-isoleucine-12-hydroxylase activity	MF	0.9999999999	MF jasmonoyl-isoleucine-12-hydroxylase activity	Pdensi_GG_82049_c0_g1
GO:0043062	0.0482577147071901	0.982462468852602	7	54	extracellular structure organization	BP	0.9999999999	BP extracellular structure organization	Pdensi_DN10586_c0_g1d209930, Pdensi_DN17158_c0_g2, Pdensi_DN20922_c4_g2, Pdensi_DN24100_c0_g1, Pdensi_GG_113712_c3_g1, Pdensi_GG_81284_c2_g1, Pdensi_GG_93610_c0_g1
GO:0004499	0.0485435865124442	0.991955310210734	3	13	N,N-dimethylaniline monooxygenase activity	MF	0.9999999999	MF N,N-dimethylaniline monooxygenase activity	Pdensi_DN14508_c0_g1d8354, Pdensi_DN2150_c0_g1d165343, Pdensi_DN24294_c0_g1
GO:0051383	0.0485970022897442	0.995889886347334	2	6	kinetochore organization	BP	0.9999999999	BP kinetochore organization	Pdensi_DN13190_c0_g2, Pdensi_DN18391_c0_g1d283647
GO:0031956	0.0486246096107682	1	1	1	medium-chain fatty acid-CoA ligase activity	MF	0.9999999999	MF medium-chain fatty acid-CoA ligase activity	Pdensi_DN17495_c0_g1
GO:2000652	0.0486733237977969	0.991731841447326	3	15	regulation of secondary cell wall biogenesis	BP	0.9999999999	BP regulation of secondary cell wall biogenesis	Pdensi_DN18057_c0_g3, Pdensi_DN19600_c1_g1, Pdensi_DN21067_c1_g1
GO:0080060	0.0495121883336994	0.996091352860585	2	5	integument development	BP	0.9999999999	BP integument development	Pdensi_DN15221_c0_g1d214075, Pdensi_DN16539_c0_g1d279215
