# Supplementary material for: Transcriptional Regulation of Pine Male and Female Cone Initiation and Development: Key Players Identified Through Comparative Transcriptomics
Source: Front Genet. 2022 Mar 18;13:815093. doi: 10.3389/fgene.2022.815093 (PMC8971679; doi:10.3389/fgene.2022.815093)
Supplement: Supplementary file 2 [file DataSheet3.ZIP › SUP_GSEA/salmon.gene.counts.matrix.FC_3_1_vs_MC_2_3.DESeq2.DE_results.P0.001_C2.DE.subset.GOseq.depleted]

category	over_represented_pvalue	under_represented_pvalue	numDEInCat	numInCat	term	ontology	over_represented_FDR	under_represented_FDR	go_term
GO:0005739	1	0	42	1516	mitochondrion	CC	0.9999999999	0	CC mitochondrion
GO:0006396	1	0	18	1083	RNA processing	BP	0.9999999999	0	BP RNA processing
GO:0009451	1	0	1	1098	RNA modification	BP	0.9999999999	0	BP RNA modification
GO:0016070	1	0	46	2299	RNA metabolic process	BP	0.9999999999	0	BP RNA metabolic process
GO:0034641	1	0	249	4921	cellular nitrogen compound metabolic process	BP	0.9999999999	0	BP cellular nitrogen compound metabolic process
GO:0044444	1	0	426	8036	cytoplasmic part	CC	0.9999999999	0	CC cytoplasmic part
GO:0009536	1	0	74	1980	plastid	CC	0.9999999999	0	CC plastid
GO:0034660	1	0	3	497	ncRNA metabolic process	BP	0.9999999999	0	BP ncRNA metabolic process
GO:0006139	1.00000000000001	0	213	4233	nucleobase-containing compound metabolic process	BP	0.9999999999	0	BP nucleobase-containing compound metabolic process
GO:0009507	1.00000000000001	0	74	1912	chloroplast	CC	0.9999999999	0	CC chloroplast
GO:0046483	1.00000000000001	0	233	4510	heterocycle metabolic process	BP	0.9999999999	0	BP heterocycle metabolic process
GO:0006807	1.00000000000005	0	472	7842	nitrogen compound metabolic process	BP	0.9999999999	0	BP nitrogen compound metabolic process
GO:0005829	1.00000000000014	0	77	1905	cytosol	CC	0.9999999999	0	CC cytosol
GO:0043412	1.00000000000234	0	173	3347	macromolecule modification	BP	0.9999999999	0	BP macromolecule modification
GO:0090304	1.00000000000299	0	196	3799	nucleic acid metabolic process	BP	0.9999999999	0	BP nucleic acid metabolic process
GO:0016071	1.00000000000743	0	21	818	mRNA metabolic process	BP	0.9999999999	0	BP mRNA metabolic process
GO:0034470	1.00000000000984	0	3	400	ncRNA processing	BP	0.9999999999	0	BP ncRNA processing
GO:0008104	1.00000000001623	0	24	863	protein localization	BP	0.9999999999	0	BP protein localization
GO:0043228	1.00000000003354	0	48	1294	non-membrane-bounded organelle	CC	0.9999999999	0	CC non-membrane-bounded organelle
GO:0043232	1.00000000003525	0	48	1293	intracellular non-membrane-bounded organelle	CC	0.9999999999	0	CC intracellular non-membrane-bounded organelle
GO:0045184	0.99999999968758	1.01190843527817e-09	23	779	establishment of protein localization	BP	0.9999999999	5.9572495168305e-07	BP establishment of protein localization
GO:0033036	0.999999999427471	1.53587292196172e-09	32	937	macromolecule localization	BP	0.9999999999	8.63090769736944e-07	BP macromolecule localization
GO:0016072	0.999999999910864	2.24860866203612e-09	1	270	rRNA metabolic process	BP	0.9999999999	1.20867603864141e-06	BP rRNA metabolic process
GO:1901360	0.999999997782025	3.25183721464948e-09	289	4923	organic cyclic compound metabolic process	BP	0.9999999999	1.67510264519631e-06	BP organic cyclic compound metabolic process
GO:1990904	0.999999998600009	3.70707649022655e-09	30	891	ribonucleoprotein complex	CC	0.9999999999	1.81373890135025e-06	CC ribonucleoprotein complex
GO:0015031	0.999999998726248	3.81438254752943e-09	23	756	protein transport	BP	0.9999999999	1.81373890135025e-06	BP protein transport
GO:0016556	1	5.27700901484098e-09	0	224	mRNA modification	BP	0.9999999999	2.41628379446219e-06	BP mRNA modification
GO:0015833	0.999999997894488	6.03799882267985e-09	24	766	peptide transport	BP	0.9999999999	2.66599212302825e-06	BP peptide transport
GO:0006397	0.999999997926596	7.34644962679532e-09	15	584	mRNA processing	BP	0.9999999999	3.1318674736576e-06	BP mRNA processing
GO:0006364	0.999999999433821	1.31830587666175e-08	1	249	rRNA processing	BP	0.9999999999	5.43273851772308e-06	BP rRNA processing
GO:0044260	0.999999988377919	1.56245639103817e-08	428	6763	cellular macromolecule metabolic process	BP	0.9999999999	6.23117689109834e-06	BP cellular macromolecule metabolic process
GO:0042886	0.999999992156884	2.10149818259928e-08	26	780	amide transport	BP	0.9999999999	8.11900688483589e-06	BP amide transport
GO:0030529	0.999999988707204	2.86904431306902e-08	29	835	NA	NA	0.9999999999	1.07484832855977e-05	none
GO:0032991	0.999999980175748	3.03446748375466e-08	174	3095	protein-containing complex	CC	0.9999999999	1.10338592651938e-05	CC protein-containing complex
GO:0005730	0.99999998584751	5.28739283521232e-08	12	500	nucleolus	CC	0.9999999999	1.86765821776371e-05	CC nucleolus
GO:0043170	0.999999956469191	5.71286518026035e-08	466	7214	macromolecule metabolic process	BP	0.9999999999	1.96189311732108e-05	BP macromolecule metabolic process
GO:0051641	0.99999997432605	6.39393974538112e-08	29	814	cellular localization	BP	0.9999999999	2.13643992086883e-05	BP cellular localization
GO:0009532	0.999999980847609	6.57098119466805e-08	14	537	plastid stroma	CC	0.9999999999	2.13781685551792e-05	CC plastid stroma
GO:0006725	0.999999948243932	7.20623852496339e-08	288	4785	cellular aromatic compound metabolic process	BP	0.9999999999	2.28437761241339e-05	BP cellular aromatic compound metabolic process
GO:0009570	0.999999975718087	8.27134353272882e-08	14	533	chloroplast stroma	CC	0.9999999999	2.55646550237816e-05	CC chloroplast stroma
GO:0016192	0.999999976604111	8.99317912553119e-08	11	468	vesicle-mediated transport	BP	0.9999999999	2.67815184320705e-05	BP vesicle-mediated transport
GO:0043531	0.999999971403506	9.09830764496451e-08	16	580	ADP binding	MF	0.9999999999	2.67815184320705e-05	MF ADP binding
GO:0044435	0.999999917468062	1.64510743775768e-07	52	1188	plastid part	CC	0.9999999999	4.72987517511586e-05	CC plastid part
GO:0044446	0.999999855696296	1.89968795317981e-07	411	6410	intracellular organelle part	CC	0.9999999999	5.33769140117317e-05	CC intracellular organelle part
GO:0006996	0.999999880397499	2.4552890711755e-07	46	1068	organelle organization	BP	0.9999999999	6.7454975082095e-05	BP organelle organization
GO:0043226	0.999999778427257	2.76599554533781e-07	673	9802	organelle	CC	0.9999999999	7.43391367978508e-05	CC organelle
GO:0044451	0.99999988669706	3.67654061093001e-07	14	504	nucleoplasm part	CC	0.9999999999	9.67086629211228e-05	CC nucleoplasm part
GO:0043229	0.999999653843339	4.30602211826589e-07	673	9776	intracellular organelle	CC	0.9999999999	0.000110906982183586	CC intracellular organelle
GO:0044434	0.999999707911824	5.66882297434625e-07	52	1159	chloroplast part	CC	0.9999999999	0.000143027874350699	CC chloroplast part
GO:0000959	1	8.86822330344361e-07	0	167	mitochondrial RNA metabolic process	BP	0.9999999999	0.000219275689400947	BP mitochondrial RNA metabolic process
GO:0044422	0.99999925147575	9.67989936331093e-07	419	6435	organelle part	CC	0.9999999999	0.000234652148683555	CC organelle part
GO:0006399	0.999999945864071	1.00176697067034e-06	1	195	tRNA metabolic process	BP	0.9999999999	0.000238170097276872	BP tRNA metabolic process
GO:0031984	0.99999971227817	1.06300599559132e-06	10	408	organelle subcompartment	CC	0.9999999999	0.000247961191009349	CC organelle subcompartment
GO:0043234	0.999999183770061	1.39137215745175e-06	79	1560	NA	NA	0.9999999999	0.000318546925603259	none
GO:0008380	0.999999630652273	1.51691934146789e-06	8	357	RNA splicing	BP	0.9999999999	0.000340975887610319	BP RNA splicing
GO:0006955	0.999999023442164	2.33121922639191e-06	25	677	immune response	BP	0.9999999999	0.000514658273140771	BP immune response
GO:0045087	0.999998557558937	3.40348761644583e-06	25	669	innate immune response	BP	0.9999999999	0.000730116124649548	BP innate immune response
GO:0031410	0.999998787020392	3.42527988592362e-06	16	503	cytoplasmic vesicle	CC	0.9999999999	0.000730116124649548	CC cytoplasmic vesicle
GO:0071705	0.999998170190884	3.50596355781704e-06	47	1026	nitrogen compound transport	BP	0.9999999999	0.000734647923140544	BP nitrogen compound transport
GO:0016604	0.999999601766728	3.88253980887449e-06	2	204	nuclear body	CC	0.9999999999	0.00079999732761859	CC nuclear body
GO:1900864	1	5.71959055888476e-06	0	145	mitochondrial RNA modification	BP	0.9999999999	0.00115920160786053	BP mitochondrial RNA modification
GO:0051649	0.99999746249135	5.88550260833771e-06	25	654	establishment of localization in cell	BP	0.9999999999	0.00117358820559482	BP establishment of localization in cell
GO:0080156	1	6.27143677783055e-06	0	144	mitochondrial mRNA modification	BP	0.9999999999	0.00123069480768761	BP mitochondrial mRNA modification
GO:0097708	0.99999677000321	8.59369125032215e-06	17	504	intracellular vesicle	CC	0.9999999999	0.00166005945199582	CC intracellular vesicle
GO:0006886	0.999995773418464	1.1714793284817e-05	15	463	intracellular protein transport	BP	0.9999999999	0.0022281536827722	BP intracellular protein transport
GO:0046907	0.999994339375825	1.29815714997924e-05	24	621	intracellular transport	BP	0.9999999999	0.00242498028590976	BP intracellular transport
GO:0044424	0.999988842609371	1.3141929884005e-05	1000	13854	intracellular part	CC	0.9999999999	0.00242498028590976	CC intracellular part
GO:0098588	0.999990884532234	1.55816621189388e-05	63	1240	bounding membrane of organelle	CC	0.9999999999	0.00283288365847706	CC bounding membrane of organelle
GO:0002376	0.999992188766815	1.61266878047207e-05	32	753	immune system process	BP	0.9999999999	0.00286778263958148	BP immune system process
GO:0051186	0.999994424551893	1.62375462889836e-05	13	419	cofactor metabolic process	BP	0.9999999999	0.00286778263958148	BP cofactor metabolic process
GO:0003723	0.999986092755033	2.21506003711174e-05	83	1535	RNA binding	MF	0.9999999999	0.00385701228715668	MF RNA binding
GO:0061024	0.999995451205157	2.92235832498902e-05	3	204	membrane organization	BP	0.9999999999	0.00501793277386657	BP membrane organization
GO:0044445	0.999994254691743	3.04894292063868e-05	4	232	cytosolic part	CC	0.9999999999	0.00516357278463781	CC cytosolic part
GO:1901566	0.999978563237155	3.83406326856331e-05	48	989	organonitrogen compound biosynthetic process	BP	0.9999999999	0.0064054762417903	BP organonitrogen compound biosynthetic process
GO:0005794	0.999980485424632	3.9949553556971e-05	30	693	Golgi apparatus	CC	0.9999999999	0.00658528440833111	CC Golgi apparatus
GO:0044433	0.999982563337073	5.42066689437973e-05	10	341	cytoplasmic vesicle part	CC	0.9999999999	0.00881785589673902	CC cytoplasmic vesicle part
GO:0031967	0.999977232639765	5.75443694971542e-05	16	449	organelle envelope	CC	0.9999999999	0.00912078256529895	CC organelle envelope
GO:0031975	0.999977232639765	5.75443694971542e-05	16	449	envelope	CC	0.9999999999	0.00912078256529895	CC envelope
GO:1901564	0.999950856536065	6.3230547227682e-05	285	4282	organonitrogen compound metabolic process	BP	0.9999999999	0.00989518044779534	BP organonitrogen compound metabolic process
GO:0031982	0.999966645652289	7.40584445692637e-05	22	547	vesicle	CC	0.9999999999	0.0114448068776226	CC vesicle
GO:0044237	0.999936718711037	7.53404754082531e-05	659	9322	cellular metabolic process	BP	0.9999999999	0.0114991888576819	BP cellular metabolic process
GO:0000375	0.99998495299686	8.96397987490272e-05	3	188	RNA splicing, via transesterification reactions	BP	0.9999999999	0.013514839413832	BP RNA splicing, via transesterification reactions
GO:0015934	1	9.57559690154925e-05	0	111	large ribosomal subunit	CC	0.9999999999	0.0142344634114736	CC large ribosomal subunit
GO:0000377	0.999983677508721	9.67155970689789e-05	3	187	RNA splicing, via transesterification reactions with bulged adenosine as nucleophile	BP	0.9999999999	0.0142344634114736	BP RNA splicing, via transesterification reactions with bulged adenosine as nucleophile
GO:0006732	0.99996813502501	0.000106492932191735	8	291	coenzyme metabolic process	BP	0.9999999999	0.0154890837727814	BP coenzyme metabolic process
GO:0044271	0.999931958679677	0.00011106571504793	62	1170	cellular nitrogen compound biosynthetic process	BP	0.9999999999	0.0157916523849741	BP cellular nitrogen compound biosynthetic process
GO:0043227	0.999906298514339	0.000111127861966574	659	9216	membrane-bounded organelle	CC	0.9999999999	0.0157916523849741	CC membrane-bounded organelle
GO:0097367	0.999905773505155	0.000122701900408431	236	3644	carbohydrate derivative binding	MF	0.9999999999	0.0171638979453878	MF carbohydrate derivative binding
GO:0016853	0.999967866673446	0.000123561183947223	6	250	isomerase activity	MF	0.9999999999	0.0171638979453878	MF isomerase activity
GO:0032553	0.999884083826069	0.000150690374061294	233	3592	ribonucleotide binding	MF	0.9999999999	0.0206998343835531	MF ribonucleotide binding
GO:0034613	0.999942937291949	0.000155063809598339	12	358	cellular protein localization	BP	0.9999999999	0.0210665261325743	BP cellular protein localization
GO:0009756	1	0.000163685444319065	0	101	carbohydrate mediated signaling	BP	0.9999999999	0.0217165180808666	BP carbohydrate mediated signaling
GO:0010182	1	0.000163685444319065	0	101	sugar mediated signaling pathway	BP	0.9999999999	0.0217165180808666	BP sugar mediated signaling pathway
GO:0098791	0.999952610247547	0.000165117908242454	7	265	Golgi subcompartment	CC	0.9999999999	0.0217165180808666	CC Golgi subcompartment
GO:0071702	0.999873903618782	0.000199225598623759	67	1221	organic substance transport	BP	0.9999999999	0.0259265902714267	BP organic substance transport
GO:0008270	0.999851704578092	0.000210279728867731	119	2066	zinc ion binding	MF	0.9999999999	0.0268017230075022	MF zinc ion binding
GO:0008033	0.999983167195629	0.000210286106262858	1	128	tRNA processing	BP	0.9999999999	0.0268017230075022	BP tRNA processing
GO:0044802	0.999961667003119	0.000214227632101454	3	176	NA	NA	0.9999999999	0.0270254715884722	none
GO:0005840	0.99992174797454	0.000225619773905607	10	321	ribosome	CC	0.9999999999	0.0277274322170223	CC ribosome
GO:0006518	0.999902440369979	0.000226500650452474	17	447	peptide metabolic process	BP	0.9999999999	0.0277274322170223	BP peptide metabolic process
GO:0017076	0.999824699119886	0.000226520314965563	232	3556	purine nucleotide binding	MF	0.9999999999	0.0277274322170223	MF purine nucleotide binding
GO:0032555	0.999813798556125	0.000240373070080784	232	3553	purine ribonucleotide binding	MF	0.9999999999	0.0291346300530267	MF purine ribonucleotide binding
GO:0043043	0.999903452623702	0.000247618301547254	13	375	peptide biosynthetic process	BP	0.9999999999	0.0297214083692107	BP peptide biosynthetic process
GO:0044238	0.999787113811722	0.000250412608029224	656	9191	primary metabolic process	BP	0.9999999999	0.029767798779474	BP primary metabolic process
GO:0009534	0.999977806567763	0.000270726720312416	1	126	chloroplast thylakoid	CC	0.9999999999	0.031575419275683	CC chloroplast thylakoid
GO:0031976	0.999977806567763	0.000270726720312416	1	126	plastid thylakoid	CC	0.9999999999	0.031575419275683	CC plastid thylakoid
GO:0070727	0.999882549499805	0.000276420432669259	16	417	cellular macromolecule localization	BP	0.9999999999	0.0319381851316827	BP cellular macromolecule localization
GO:0098805	0.999831577903445	0.00028967141161208	44	865	whole membrane	CC	0.9999999999	0.0331593302014828	CC whole membrane
GO:0016050	1	0.00029932205895771	0	95	vesicle organization	BP	0.9999999999	0.0339497120632493	BP vesicle organization
GO:0005681	0.999932790514472	0.000306103892927541	4	191	spliceosomal complex	CC	0.9999999999	0.0344032948023927	CC spliceosomal complex
GO:0035639	0.999757888288527	0.000311679571444034	229	3497	purine ribonucleoside triphosphate binding	MF	0.9999999999	0.0347143652411045	MF purine ribonucleoside triphosphate binding
GO:0036094	0.999746433721908	0.000319815757941987	275	4116	small molecule binding	MF	0.9999999999	0.0353025197806856	MF small molecule binding
GO:0006412	0.999864808682997	0.000341000582713991	13	369	translation	BP	0.9999999999	0.0373078779123281	BP translation
GO:0008219	0.999860564032702	0.000351348381437436	13	361	cell death	BP	0.9999999999	0.0381028073658861	BP cell death
GO:0006520	0.999832369622146	0.000388003847579055	16	411	cellular amino acid metabolic process	BP	0.9999999999	0.0416917918592173	BP cellular amino acid metabolic process
GO:0009657	0.999881556427295	0.000391187240610629	7	248	plastid organization	BP	0.9999999999	0.0416917918592173	BP plastid organization
GO:0043231	0.999648561196565	0.000411340423263656	652	9023	intracellular membrane-bounded organelle	CC	0.9999999999	0.0434649713915263	CC intracellular membrane-bounded organelle
GO:0034622	0.999791091632297	0.000451524452591238	19	460	cellular protein-containing complex assembly	BP	0.9999999999	0.0473067526049617	BP cellular protein-containing complex assembly
GO:0031090	0.999598246013685	0.000566905881639501	107	1755	organelle membrane	CC	0.9999999999	0.0588962807958752	CC organelle membrane
GO:0005802	0.999819034597269	0.000582000528873309	7	244	trans-Golgi network	CC	0.9999999999	0.0599606044871726	CC trans-Golgi network
GO:0006090	1	0.000631246388558613	0	86	pyruvate metabolic process	BP	0.9999999999	0.0644966867913234	BP pyruvate metabolic process
GO:0000166	0.99948624696935	0.000643716764658241	263	3915	nucleotide binding	MF	0.9999999999	0.0647013850526002	MF nucleotide binding
GO:1901265	0.99948624696935	0.000643716764658241	263	3915	nucleoside phosphate binding	MF	0.9999999999	0.0647013850526002	MF nucleoside phosphate binding
GO:0009579	0.999790528938093	0.000667267847361977	7	244	thylakoid	CC	0.9999999999	0.0665276806204526	CC thylakoid
GO:0016607	0.999897178288809	0.000684202332329747	2	134	nuclear speck	CC	0.9999999999	0.0676703474767413	CC nuclear speck
GO:0006400	1	0.000702084300056407	0	84	tRNA modification	BP	0.9999999999	0.0688878428698203	BP tRNA modification
GO:0000398	0.999859515852614	0.000712490290066519	3	159	mRNA splicing, via spliceosome	BP	0.9999999999	0.0693584051660817	BP mRNA splicing, via spliceosome
GO:0009526	0.999679735958421	0.000752563849480093	14	363	plastid envelope	CC	0.9999999999	0.0726870849306437	CC plastid envelope
GO:0009814	0.999702282933693	0.000767937420239791	11	315	defense response, incompatible interaction	BP	0.9999999999	0.0735969792746088	BP defense response, incompatible interaction
GO:0043603	0.999591160795028	0.000798036143875838	24	534	cellular amide metabolic process	BP	0.9999999999	0.0758932372825922	BP cellular amide metabolic process
GO:0043168	0.999303653987157	0.000864086679380151	276	4068	anion binding	MF	0.9999999999	0.0815473558563115	MF anion binding
GO:0006897	0.999858584512102	0.000914503750618477	2	134	endocytosis	BP	0.9999999999	0.0850217333612966	BP endocytosis
GO:0009941	0.999606511928146	0.000914655871313794	14	359	chloroplast envelope	CC	0.9999999999	0.0850217333612966	CC chloroplast envelope
GO:0006733	0.999855791719543	0.000930905741626281	2	134	oxidoreduction coenzyme metabolic process	BP	0.9999999999	0.0858864752516844	BP oxidoreduction coenzyme metabolic process
GO:0065002	1	0.00100882332033048	0	82	intracellular protein transmembrane transport	BP	0.9999999999	0.0917064905091597	BP intracellular protein transmembrane transport
GO:0071806	1	0.00100882332033048	0	82	protein transmembrane transport	BP	0.9999999999	0.0917064905091597	BP protein transmembrane transport
GO:0022618	0.999726628378602	0.00112335189340252	4	175	ribonucleoprotein complex assembly	BP	0.9999999999	0.101372258818506	BP ribonucleoprotein complex assembly
GO:0005768	0.999480030574196	0.00113803597662901	16	388	endosome	CC	0.9999999999	0.101953179558438	CC endosome
GO:0022613	1	0.00122801622106759	0	80	ribonucleoprotein complex biogenesis	BP	0.9999999999	0.109222766482436	BP ribonucleoprotein complex biogenesis
GO:0030554	0.999003115214018	0.00125812713152523	219	3289	adenyl nucleotide binding	MF	0.9999999999	0.110681389109645	MF adenyl nucleotide binding
GO:0022625	1	0.00126232110850603	0	80	cytosolic large ribosomal subunit	CC	0.9999999999	0.110681389109645	CC cytosolic large ribosomal subunit
GO:0032559	0.998966079933533	0.00130398412196252	219	3287	adenyl ribonucleotide binding	MF	0.9999999999	0.113529265491709	MF adenyl ribonucleotide binding
GO:0006353	1	0.00133566938293284	0	77	DNA-templated transcription, termination	BP	0.9999999999	0.115474689379012	BP DNA-templated transcription, termination
GO:0033554	0.99907384395894	0.00137891164393974	68	1167	cellular response to stress	BP	0.9999999999	0.11838531009741	BP cellular response to stress
GO:0009658	0.999535396030813	0.00140502461339345	7	226	chloroplast organization	BP	0.9999999999	0.11911744654873	BP chloroplast organization
GO:0033365	0.999455534872572	0.00140670930972374	10	282	protein localization to organelle	BP	0.9999999999	0.11911744654873	BP protein localization to organelle
GO:0012501	0.999322607737955	0.00156842892788316	13	331	programmed cell death	BP	0.9999999999	0.131908073710337	BP programmed cell death
GO:0044431	0.999061298035469	0.00165116755873557	31	617	Golgi apparatus part	CC	0.9999999999	0.137928273842216	CC Golgi apparatus part
GO:0005524	0.998675679215854	0.00166485454337773	216	3231	ATP binding	MF	0.9999999999	0.13813823301865	MF ATP binding
GO:0046939	1	0.00183025444029062	0	73	nucleotide phosphorylation	BP	0.9999999999	0.150849570968753	BP nucleotide phosphorylation
GO:0017038	0.999690564268008	0.00186311740514594	2	125	protein import	BP	0.9999999999	0.152541195230591	BP protein import
GO:0006839	1	0.00197877217933515	0	74	mitochondrial transport	BP	0.9999999999	0.160944476665267	BP mitochondrial transport
GO:0009132	1	0.00204043172510763	0	72	nucleoside diphosphate metabolic process	BP	0.9999999999	0.164874885081736	BP nucleoside diphosphate metabolic process
GO:0071826	0.999393685810414	0.0020950796514191	5	185	ribonucleoprotein complex subunit organization	BP	0.9999999999	0.168191361886327	BP ribonucleoprotein complex subunit organization
GO:0006096	1	0.00219077158977647	0	71	glycolytic process	BP	0.9999999999	0.168226764996314	BP glycolytic process
GO:0006165	1	0.00219077158977647	0	71	nucleoside diphosphate phosphorylation	BP	0.9999999999	0.168226764996314	BP nucleoside diphosphate phosphorylation
GO:0006757	1	0.00219077158977647	0	71	ATP generation from ADP	BP	0.9999999999	0.168226764996314	BP ATP generation from ADP
GO:0009135	1	0.00219077158977647	0	71	purine nucleoside diphosphate metabolic process	BP	0.9999999999	0.168226764996314	BP purine nucleoside diphosphate metabolic process
GO:0009179	1	0.00219077158977647	0	71	purine ribonucleoside diphosphate metabolic process	BP	0.9999999999	0.168226764996314	BP purine ribonucleoside diphosphate metabolic process
GO:0009185	1	0.00219077158977647	0	71	ribonucleoside diphosphate metabolic process	BP	0.9999999999	0.168226764996314	BP ribonucleoside diphosphate metabolic process
GO:0046031	1	0.00219077158977647	0	71	ADP metabolic process	BP	0.9999999999	0.168226764996314	BP ADP metabolic process
GO:0003735	0.999024290981065	0.00221068983868616	13	330	structural constituent of ribosome	MF	0.9999999999	0.168708385652327	MF structural constituent of ribosome
GO:0043604	0.998869652130441	0.00225090336612385	19	428	amide biosynthetic process	BP	0.9999999999	0.16973777464451	BP amide biosynthetic process
GO:0006281	0.998869810257267	0.00225163755089377	19	419	DNA repair	BP	0.9999999999	0.16973777464451	BP DNA repair
GO:1902589	0.999074563056607	0.00252298235726925	8	233	NA	NA	0.9999999999	0.187952114005526	none
GO:0051716	0.998208768403872	0.00252366342513284	84	1368	cellular response to stimulus	BP	0.9999999999	0.187952114005526	BP cellular response to stimulus
GO:0019362	0.999531687305785	0.00271057417442439	2	118	pyridine nucleotide metabolic process	BP	0.9999999999	0.200663643822807	BP pyridine nucleotide metabolic process
GO:0015931	0.999240589526098	0.00287177544410733	4	160	nucleobase-containing compound transport	BP	0.9999999999	0.20960938231326	BP nucleobase-containing compound transport
GO:0009816	0.998991332386121	0.00288551710497442	7	217	defense response to bacterium, incompatible interaction	BP	0.9999999999	0.20960938231326	BP defense response to bacterium, incompatible interaction
GO:0009626	0.998814682004503	0.00291370196709969	10	269	plant-type hypersensitive response	BP	0.9999999999	0.20960938231326	BP plant-type hypersensitive response
GO:0034050	0.998814682004503	0.00291370196709969	10	269	host programmed cell death induced by symbiont	BP	0.9999999999	0.20960938231326	BP host programmed cell death induced by symbiont
GO:0046496	0.999492092224944	0.00291618650472221	2	117	nicotinamide nucleotide metabolic process	BP	0.9999999999	0.20960938231326	BP nicotinamide nucleotide metabolic process
GO:0008173	1	0.00342631282195752	0	67	RNA methyltransferase activity	MF	0.9999999999	0.244852632473184	MF RNA methyltransferase activity
GO:0043167	0.996882724786404	0.00356456207572797	620	8535	ion binding	MF	0.9999999999	0.253268281277155	MF ion binding
GO:0046903	0.999607791340959	0.00360645123887621	1	92	secretion	BP	0.9999999999	0.254780323807009	BP secretion
GO:0022627	1	0.00365626626326003	0	67	cytosolic small ribosomal subunit	CC	0.9999999999	0.256831930753885	CC cytosolic small ribosomal subunit
GO:0044440	0.998501538821112	0.00377139735847165	9	244	endosomal part	CC	0.9999999999	0.263422517190876	CC endosomal part
GO:0071704	0.996582635328954	0.00386969393363944	734	9943	organic substance metabolic process	BP	0.9999999999	0.268769809559463	BP organic substance metabolic process
GO:0032940	0.999530926281659	0.00422527581371526	1	90	secretion by cell	BP	0.9999999999	0.291827289860121	BP secretion by cell
GO:0004386	0.998171388322105	0.00453725186839559	9	241	helicase activity	MF	0.9999999999	0.309053455910949	MF helicase activity
GO:0000502	1	0.00454968284201187	0	64	proteasome complex	CC	0.9999999999	0.309053455910949	CC proteasome complex
GO:1905369	1	0.00454968284201187	0	64	endopeptidase complex	CC	0.9999999999	0.309053455910949	CC endopeptidase complex
GO:0044743	1	0.00461134694395963	0	64	protein transmembrane import into intracellular organelle	BP	0.9999999999	0.31114135609627	BP protein transmembrane import into intracellular organelle
GO:0003729	0.997856244496256	0.00463075382364423	13	305	mRNA binding	MF	0.9999999999	0.31114135609627	MF mRNA binding
GO:0005654	0.99776419844925	0.0047034923880429	14	322	nucleoplasm	CC	0.9999999999	0.314320412937159	CC nucleoplasm
GO:0072524	0.998879782879423	0.00473971709077847	3	130	pyridine-containing compound metabolic process	BP	0.9999999999	0.315038292437066	BP pyridine-containing compound metabolic process
GO:0016859	1	0.00478135360882572	0	63	cis-trans isomerase activity	MF	0.9999999999	0.316106281635895	MF cis-trans isomerase activity
GO:0006974	0.997240706235345	0.00492214482202363	24	477	cellular response to DNA damage stimulus	BP	0.9999999999	0.323683385290841	BP cellular response to DNA damage stimulus
GO:0008565	0.999420076241789	0.00509627996895084	1	87	protein transporter activity	MF	0.9999999999	0.333361424635657	MF protein transporter activity
GO:0042742	0.996596337625358	0.00557300592944088	33	612	defense response to bacterium	BP	0.9999999999	0.362626696345671	BP defense response to bacterium
GO:0044452	0.99935157370909	0.00562691245528002	1	84	nucleolar part	CC	0.9999999999	0.364217375312183	CC nucleolar part
GO:0005777	0.998009407284537	0.00576041742841304	6	185	peroxisome	CC	0.9999999999	0.370916878476408	CC peroxisome
GO:0080008	1	0.00631002592106824	0	60	Cul4-RING E3 ubiquitin ligase complex	CC	0.9999999999	0.404201297731433	CC Cul4-RING E3 ubiquitin ligase complex
GO:0015197	0.998408370695706	0.00650406916222619	3	125	NA	NA	0.9999999999	0.41448354150826	none
GO:0006575	0.998738334882306	0.00658225560669923	2	107	cellular modified amino acid metabolic process	BP	0.9999999999	0.417315005464731	BP cellular modified amino acid metabolic process
GO:0019904	0.999205834494001	0.00671282372730517	1	85	protein domain specific binding	MF	0.9999999999	0.423421631329969	MF protein domain specific binding
GO:0003743	0.999190947618566	0.00682229166980542	1	85	translation initiation factor activity	MF	0.9999999999	0.428142090933017	MF translation initiation factor activity
GO:0001510	1	0.00692251239171144	0	58	RNA methylation	BP	0.9999999999	0.432237478276407	BP RNA methylation
GO:0044437	0.995728985499222	0.00706461654777112	30	562	vacuolar part	CC	0.9999999999	0.438893740603489	CC vacuolar part
GO:0005198	0.996026854185247	0.00710236579152701	22	446	structural molecule activity	MF	0.9999999999	0.439032741403242	MF structural molecule activity
GO:0044267	0.994107944889417	0.00730233756395127	182	2635	cellular protein metabolic process	BP	0.9999999999	0.44914825523945	BP cellular protein metabolic process
GO:0003755	1	0.0074227614210075	0	58	peptidyl-prolyl cis-trans isomerase activity	MF	0.9999999999	0.452617296587013	MF peptidyl-prolyl cis-trans isomerase activity
GO:0043038	1	0.00746856980536688	0	58	amino acid activation	BP	0.9999999999	0.452617296587013	BP amino acid activation
GO:0043039	1	0.00746856980536688	0	58	tRNA aminoacylation	BP	0.9999999999	0.452617296587013	BP tRNA aminoacylation
GO:0008757	0.996982737051291	0.00753205441878854	8	214	S-adenosylmethionine-dependent methyltransferase activity	MF	0.9999999999	0.454237994046257	MF S-adenosylmethionine-dependent methyltransferase activity
GO:0061025	1	0.00761696666521846	0	56	membrane fusion	BP	0.9999999999	0.457128926612116	BP membrane fusion
GO:0019725	0.996158707590106	0.00818643916875117	12	278	cellular homeostasis	BP	0.9999999999	0.488932113252515	BP cellular homeostasis
GO:0016125	1	0.00831586535419147	0	56	sterol metabolic process	BP	0.9999999999	0.494274246989755	BP sterol metabolic process
GO:0019001	0.995942474120152	0.00840169306618152	13	292	guanyl nucleotide binding	MF	0.9999999999	0.494619673224772	MF guanyl nucleotide binding
GO:0032561	0.995942474120152	0.00840169306618152	13	292	guanyl ribonucleotide binding	MF	0.9999999999	0.494619673224772	MF guanyl ribonucleotide binding
GO:0008080	1	0.00866537683562827	0	55	N-acetyltransferase activity	MF	0.9999999999	0.507725373549158	MF N-acetyltransferase activity
GO:0001882	0.995756537927583	0.00875967415146915	13	291	nucleoside binding	MF	0.9999999999	0.510182039534061	MF nucleoside binding
GO:0009617	0.99430903537302	0.00878983858454704	39	684	response to bacterium	BP	0.9999999999	0.510182039534061	BP response to bacterium
GO:0016462	0.99371965270534	0.00892344754314536	61	997	pyrophosphatase activity	MF	0.9999999999	0.514661756961381	MF pyrophosphatase activity
GO:0044428	0.992766371442634	0.00898787718461944	168	2547	nuclear part	CC	0.9999999999	0.514661756961381	CC nuclear part
GO:0030684	0.998890325372105	0.0089919064550399	1	81	preribosome	CC	0.9999999999	0.514661756961381	CC preribosome
GO:0032549	0.995540226641595	0.00917453017388836	13	290	ribonucleoside binding	MF	0.9999999999	0.522694546266275	MF ribonucleoside binding
GO:0031977	1	0.00932819874875548	0	55	thylakoid lumen	CC	0.9999999999	0.529011564820477	CC thylakoid lumen
GO:0005774	0.994180403571215	0.0095475854934904	29	538	vacuolar membrane	CC	0.9999999999	0.53898081943389	CC vacuolar membrane
GO:0019538	0.992020547150927	0.00963615867185143	224	3168	protein metabolic process	BP	0.9999999999	0.541508316636815	BP protein metabolic process
GO:0080135	0.997482602489349	0.00980433562307683	3	120	regulation of cellular response to stress	BP	0.9999999999	0.548466069267415	BP regulation of cellular response to stress
GO:0016818	0.993001157626183	0.00987750099296304	62	1007	hydrolase activity, acting on acid anhydrides, in phosphorus-containing anhydrides	MF	0.9999999999	0.550070021513523	MF hydrolase activity, acting on acid anhydrides, in phosphorus-containing anhydrides
GO:0017111	0.993032868466298	0.00996780917946302	57	936	nucleoside-triphosphatase activity	MF	0.9999999999	0.552598043487878	MF nucleoside-triphosphatase activity
GO:0050657	0.997396559311952	0.0101016871170639	3	120	nucleic acid transport	BP	0.9999999999	0.552598043487878	BP nucleic acid transport
GO:0050658	0.997396559311952	0.0101016871170639	3	120	RNA transport	BP	0.9999999999	0.552598043487878	BP RNA transport
GO:0051236	0.997396559311952	0.0101016871170639	3	120	establishment of RNA localization	BP	0.9999999999	0.552598043487878	BP establishment of RNA localization
GO:0007005	0.996930787657515	0.0101996857345622	4	139	mitochondrion organization	BP	0.9999999999	0.553888416762941	BP mitochondrion organization
GO:0031123	0.998716002336968	0.0102148798044124	1	78	RNA 3'-end processing	BP	0.9999999999	0.553888416762941	BP RNA 3'-end processing
GO:1901135	0.993539906275093	0.0103221201164196	32	577	carbohydrate derivative metabolic process	BP	0.9999999999	0.557259262005657	BP carbohydrate derivative metabolic process
GO:0048193	0.996456607293921	0.0105223012353869	5	156	Golgi vesicle transport	BP	0.9999999999	0.565596565969948	BP Golgi vesicle transport
GO:0006650	0.996775953691797	0.0106642215404367	4	137	glycerophospholipid metabolic process	BP	0.9999999999	0.568535770501314	BP glycerophospholipid metabolic process
GO:0016860	1	0.0107264004409826	0	54	intramolecular oxidoreductase activity	MF	0.9999999999	0.568535770501314	MF intramolecular oxidoreductase activity
GO:0042170	0.994843943475057	0.0107593019428548	12	272	plastid membrane	CC	0.9999999999	0.568535770501314	CC plastid membrane
GO:0051188	0.995160187029875	0.0107609294101195	10	240	cofactor biosynthetic process	BP	0.9999999999	0.568535770501314	BP cofactor biosynthetic process
GO:0044801	1	0.010887490280814	0	52	NA	NA	0.9999999999	0.572774648262567	none
GO:1990542	1	0.0110252238971748	0	54	mitochondrial transmembrane transport	BP	0.9999999999	0.57756289424056	BP mitochondrial transmembrane transport
GO:0010608	0.995148867635061	0.0111738348873717	9	225	posttranscriptional regulation of gene expression	BP	0.9999999999	0.582821658230136	BP posttranscriptional regulation of gene expression
GO:0000139	0.993382273924492	0.0113696162139875	23	441	Golgi membrane	CC	0.9999999999	0.582821658230136	CC Golgi membrane
GO:0018130	0.992165870098661	0.011439866476085	49	817	heterocycle biosynthetic process	BP	0.9999999999	0.582821658230136	BP heterocycle biosynthetic process
GO:0046914	0.990730831848331	0.0114579557681416	166	2514	transition metal ion binding	MF	0.9999999999	0.582821658230136	MF transition metal ion binding
GO:0004812	1	0.0115027488965585	0	53	aminoacyl-tRNA ligase activity	MF	0.9999999999	0.582821658230136	MF aminoacyl-tRNA ligase activity
GO:0006418	1	0.0115027488965585	0	53	tRNA aminoacylation for protein translation	BP	0.9999999999	0.582821658230136	BP tRNA aminoacylation for protein translation
GO:0016875	1	0.0115027488965585	0	53	ligase activity, forming carbon-oxygen bonds	MF	0.9999999999	0.582821658230136	MF ligase activity, forming carbon-oxygen bonds
GO:0016876	1	0.0115027488965585	0	53	NA	NA	0.9999999999	0.582821658230136	none
GO:0032259	0.995422473371378	0.011606333004456	7	187	methylation	BP	0.9999999999	0.585669775241184	BP methylation
GO:0008135	0.996410029855441	0.0117438907375012	4	136	translation factor activity, RNA binding	MF	0.9999999999	0.590202118649296	MF translation factor activity, RNA binding
GO:0004721	0.995906438590267	0.0119950914705653	5	151	phosphoprotein phosphatase activity	MF	0.9999999999	0.598776765246171	MF phosphoprotein phosphatase activity
GO:0031425	1	0.0120113757001578	0	53	chloroplast RNA processing	BP	0.9999999999	0.598776765246171	BP chloroplast RNA processing
GO:0043085	0.995127501000759	0.0122848005417627	7	187	positive regulation of catalytic activity	BP	0.9999999999	0.606433923650588	BP positive regulation of catalytic activity
GO:0001883	0.993853239131618	0.0123611865048894	13	283	purine nucleoside binding	MF	0.9999999999	0.606433923650588	MF purine nucleoside binding
GO:0005525	0.993853239131618	0.0123611865048894	13	283	GTP binding	MF	0.9999999999	0.606433923650588	MF GTP binding
GO:0032550	0.993853239131618	0.0123611865048894	13	283	purine ribonucleoside binding	MF	0.9999999999	0.606433923650588	MF purine ribonucleoside binding
GO:1902494	0.991284775898075	0.012464227654176	54	886	catalytic complex	CC	0.9999999999	0.609072120508214	CC catalytic complex
GO:0019637	0.991702144239027	0.0127178454354567	37	644	organophosphate metabolic process	BP	0.9999999999	0.619018594954925	BP organophosphate metabolic process
GO:0010008	0.994178015776743	0.0132190709396419	9	217	endosome membrane	CC	0.9999999999	0.640891662850166	CC endosome membrane
GO:0006888	0.997193725446525	0.0133516598609598	2	95	ER to Golgi vesicle-mediated transport	BP	0.9999999999	0.644791292425961	BP ER to Golgi vesicle-mediated transport
GO:0006413	1	0.0135131425381107	0	52	translational initiation	BP	0.9999999999	0.650050510500633	BP translational initiation
GO:1901605	0.992983629117451	0.0136759388760005	14	298	alpha-amino acid metabolic process	BP	0.9999999999	0.655331908232534	BP alpha-amino acid metabolic process
GO:0043543	0.997037151988253	0.0140046525040608	2	94	protein acylation	BP	0.9999999999	0.668492350994995	BP protein acylation
GO:0005856	0.995595091003003	0.0141100685741902	4	132	cytoskeleton	CC	0.9999999999	0.670933760702744	CC cytoskeleton
GO:0000049	1	0.0144029767692679	0	51	tRNA binding	MF	0.9999999999	0.682237554783368	MF tRNA binding
GO:0016817	0.989157831159577	0.0149684641380698	64	1017	hydrolase activity, acting on acid anhydrides	MF	0.9999999999	0.706317260072355	MF hydrolase activity, acting on acid anhydrides
GO:0072594	0.992820277710588	0.0154706946584282	10	233	establishment of protein localization to organelle	BP	0.9999999999	0.727240296814249	BP establishment of protein localization to organelle
GO:0030004	1	0.0158828784830178	0	49	cellular monovalent inorganic cation homeostasis	BP	0.9999999999	0.743787979869504	BP cellular monovalent inorganic cation homeostasis
GO:0031969	0.991859435263052	0.0164162050404445	12	262	chloroplast membrane	CC	0.9999999999	0.764981059785837	CC chloroplast membrane
GO:0031201	1	0.0165050610883719	0	48	SNARE complex	CC	0.9999999999	0.764981059785837	CC SNARE complex
GO:0030135	1	0.0165210663239358	0	47	coated vesicle	CC	0.9999999999	0.764981059785837	CC coated vesicle
GO:0009187	1	0.0167957994322283	0	50	cyclic nucleotide metabolic process	BP	0.9999999999	0.770672194192884	BP cyclic nucleotide metabolic process
GO:0043623	0.993517826544733	0.0168798282749657	6	163	NA	NA	0.9999999999	0.770672194192884	none
GO:0032970	1	0.016889001316562	0	48	regulation of actin filament-based process	BP	0.9999999999	0.770672194192884	BP regulation of actin filament-based process
GO:0072657	0.995358315927066	0.0168933240011544	3	110	protein localization to membrane	BP	0.9999999999	0.770672194192884	BP protein localization to membrane
GO:0003724	1	0.016999614951181	0	47	RNA helicase activity	MF	0.9999999999	0.772669998681802	MF RNA helicase activity
GO:0043414	0.992977844939649	0.0171340688799725	7	179	macromolecule methylation	BP	0.9999999999	0.773464357716143	BP macromolecule methylation
GO:0000149	1	0.0171422174241061	0	48	SNARE binding	MF	0.9999999999	0.773464357716143	MF SNARE binding
GO:0018208	1	0.0175920095074437	0	48	peptidyl-proline modification	BP	0.9999999999	0.790872776511007	BP peptidyl-proline modification
GO:0019867	0.99509414382429	0.0177310530340136	3	111	outer membrane	CC	0.9999999999	0.794235538621411	CC outer membrane
GO:0070585	1	0.0181073500384429	0	48	protein localization to mitochondrion	BP	0.9999999999	0.802170674046444	BP protein localization to mitochondrion
GO:0072655	1	0.0181073500384429	0	48	establishment of protein localization to mitochondrion	BP	0.9999999999	0.802170674046444	BP establishment of protein localization to mitochondrion
GO:0009190	1	0.0182318285492775	0	49	cyclic nucleotide biosynthetic process	BP	0.9999999999	0.802170674046444	BP cyclic nucleotide biosynthetic process
GO:0052652	1	0.0182318285492775	0	49	cyclic purine nucleotide metabolic process	BP	0.9999999999	0.802170674046444	BP cyclic purine nucleotide metabolic process
GO:0030532	0.997483398918849	0.01823262633722	1	72	small nuclear ribonucleoprotein complex	CC	0.9999999999	0.802170674046444	CC small nuclear ribonucleoprotein complex
GO:0032956	1	0.0185154568816327	0	47	regulation of actin cytoskeleton organization	BP	0.9999999999	0.811725508608598	BP regulation of actin cytoskeleton organization
GO:0042254	1	0.0187685417380616	0	47	ribosome biogenesis	BP	0.9999999999	0.819913362217862	BP ribosome biogenesis
GO:0006635	1	0.0197651778772379	0	47	fatty acid beta-oxidation	BP	0.9999999999	0.858919632697294	BP fatty acid beta-oxidation
GO:0005815	0.995595477449478	0.0198003797879745	2	89	microtubule organizing center	CC	0.9999999999	0.858919632697294	CC microtubule organizing center
GO:0006171	1	0.0199875727504583	0	48	cAMP biosynthetic process	BP	0.9999999999	0.860997776703538	BP cAMP biosynthetic process
GO:0046058	1	0.0199875727504583	0	48	cAMP metabolic process	BP	0.9999999999	0.860997776703538	BP cAMP metabolic process
GO:0030659	0.997145579888915	0.0203204976838146	1	69	cytoplasmic vesicle membrane	CC	0.9999999999	0.872299697447918	CC cytoplasmic vesicle membrane
GO:0042579	0.990641027082097	0.0204053584216187	9	210	microbody	CC	0.9999999999	0.872911578430697	CC microbody
GO:0034654	0.986288963164166	0.0206981467379501	35	597	nucleobase-containing compound biosynthetic process	BP	0.9999999999	0.879820723267915	BP nucleobase-containing compound biosynthetic process
GO:0090174	1	0.0207220448156522	0	45	organelle membrane fusion	BP	0.9999999999	0.879820723267915	BP organelle membrane fusion
GO:0016810	0.994129389570162	0.0207803648947854	3	107	hydrolase activity, acting on carbon-nitrogen (but not peptide) bonds	MF	0.9999999999	0.879820723267915	MF hydrolase activity, acting on carbon-nitrogen (but not peptide) bonds
GO:0097525	0.997013248080901	0.0211040233270625	1	70	spliceosomal snRNP complex	CC	0.9999999999	0.882853013579362	CC spliceosomal snRNP complex
GO:0016553	1	0.0211128986768096	0	48	base conversion or substitution editing	BP	0.9999999999	0.882853013579362	BP base conversion or substitution editing
GO:0016554	1	0.0211128986768096	0	48	cytidine to uridine editing	BP	0.9999999999	0.882853013579362	BP cytidine to uridine editing
GO:0000781	1	0.0211564715664686	0	45	chromosome, telomeric region	CC	0.9999999999	0.882853013579362	CC chromosome, telomeric region
GO:0032774	0.988506470868914	0.0212090386664297	15	301	RNA biosynthetic process	BP	0.9999999999	0.882853013579362	BP RNA biosynthetic process
GO:0006887	0.996903774877807	0.0217792748332217	1	68	exocytosis	BP	0.9999999999	0.902015899886346	BP exocytosis
GO:0030258	0.992815188939621	0.0218153161907318	4	126	lipid modification	BP	0.9999999999	0.902015899886346	BP lipid modification
GO:0009108	0.992001356374759	0.0218943231473296	5	142	coenzyme biosynthetic process	BP	0.9999999999	0.902265056901451	BP coenzyme biosynthetic process
GO:0030117	1	0.0223097489550996	0	45	membrane coat	CC	0.9999999999	0.916330320039523	CC membrane coat
GO:0008186	1	0.0225040158444475	0	44	RNA-dependent ATPase activity	MF	0.9999999999	0.921248834055974	MF RNA-dependent ATPase activity
GO:0005484	1	0.0232403446325916	0	44	SNAP receptor activity	MF	0.9999999999	0.938668403082804	MF SNAP receptor activity
GO:0009553	0.996655639037348	0.0232438122119098	1	68	embryo sac development	BP	0.9999999999	0.938668403082804	BP embryo sac development
GO:1905368	0.994688195489163	0.0232842171021406	2	88	peptidase complex	CC	0.9999999999	0.938668403082804	CC peptidase complex
GO:0022406	1	0.0233017068472361	0	44	membrane docking	BP	0.9999999999	0.938668403082804	BP membrane docking
GO:0009116	0.994681588571124	0.0233091644217763	2	88	nucleoside metabolic process	BP	0.9999999999	0.938668403082804	BP nucleoside metabolic process
GO:0019842	0.991359808530721	0.0234556668556376	5	141	vitamin binding	MF	0.9999999999	0.940572249429021	MF vitamin binding
GO:0009059	0.982346403059682	0.0235086002647875	72	1110	macromolecule biosynthetic process	BP	0.9999999999	0.940572249429021	BP macromolecule biosynthetic process
GO:0033013	0.994563153412444	0.0237645050444399	2	87	tetrapyrrole metabolic process	BP	0.9999999999	0.947743793111004	BP tetrapyrrole metabolic process
GO:0051054	1	0.024030080926504	0	43	positive regulation of DNA metabolic process	BP	0.9999999999	0.955253667184466	BP positive regulation of DNA metabolic process
GO:0043022	1	0.0245604134255692	0	43	ribosome binding	MF	0.9999999999	0.967884668823259	MF ribosome binding
GO:0009225	1	0.0246201875443405	0	42	nucleotide-sugar metabolic process	BP	0.9999999999	0.967884668823259	BP nucleotide-sugar metabolic process
GO:0016790	1	0.0246880103650698	0	44	thiolester hydrolase activity	MF	0.9999999999	0.967884668823259	MF thiolester hydrolase activity
GO:0008152	0.977528247763572	0.0247049332233189	810	10685	metabolic process	BP	0.9999999999	0.967884668823259	BP metabolic process
GO:0051345	0.996405809229913	0.0247392667918911	1	65	positive regulation of hydrolase activity	BP	0.9999999999	0.967884668823259	BP positive regulation of hydrolase activity
GO:0043230	1	0.0249916666738433	0	43	extracellular organelle	CC	0.9999999999	0.968564185231114	CC extracellular organelle
GO:0070062	1	0.0249916666738433	0	43	extracellular exosome	CC	0.9999999999	0.968564185231114	CC extracellular exosome
GO:1903561	1	0.0249916666738433	0	43	extracellular vesicle	CC	0.9999999999	0.968564185231114	CC extracellular vesicle
GO:0055086	0.984630906448031	0.02507463773343	23	419	nucleobase-containing small molecule metabolic process	BP	0.9999999999	0.968742957182484	BP nucleobase-containing small molecule metabolic process
GO:0006473	0.996244646904675	0.0256687833573779	1	65	protein acetylation	BP	0.9999999999	0.988608002016397	BP protein acetylation
GO:1900865	1	0.0257783300140278	0	43	chloroplast RNA modification	BP	0.9999999999	0.989743770072749	BP chloroplast RNA modification
GO:0009119	0.996142635501517	0.0262385868623568	1	66	ribonucleoside metabolic process	BP	0.9999999999	0.9999999999	BP ribonucleoside metabolic process
GO:0031968	0.992129468409067	0.0268674958598934	3	104	organelle outer membrane	CC	0.9999999999	0.9999999999	CC organelle outer membrane
GO:0004004	1	0.0269161411256902	0	42	ATP-dependent RNA helicase activity	MF	0.9999999999	0.9999999999	MF ATP-dependent RNA helicase activity
GO:0046486	0.987378855904341	0.0278251635854965	8	187	glycerolipid metabolic process	BP	0.9999999999	0.9999999999	BP glycerolipid metabolic process
GO:0046488	0.993424742384426	0.0280126959956691	2	84	phosphatidylinositol metabolic process	BP	0.9999999999	0.9999999999	BP phosphatidylinositol metabolic process
GO:0006913	0.990412255618612	0.0281592633589669	4	122	nucleocytoplasmic transport	BP	0.9999999999	0.9999999999	BP nucleocytoplasmic transport
GO:0051169	0.990412255618612	0.0281592633589669	4	122	nuclear transport	BP	0.9999999999	0.9999999999	BP nuclear transport
GO:0009081	1	0.0286862099067496	0	42	branched-chain amino acid metabolic process	BP	0.9999999999	0.9999999999	BP branched-chain amino acid metabolic process
GO:0044093	0.985773658457871	0.0289252579539096	10	217	positive regulation of molecular function	BP	0.9999999999	0.9999999999	BP positive regulation of molecular function
GO:0016410	0.995662325205944	0.0290008017030426	1	63	N-acyltransferase activity	MF	0.9999999999	0.9999999999	MF N-acyltransferase activity
GO:0042981	0.995656990399862	0.0290306426340902	1	63	regulation of apoptotic process	BP	0.9999999999	0.9999999999	BP regulation of apoptotic process
GO:0009543	1	0.0290367225971239	0	42	chloroplast thylakoid lumen	CC	0.9999999999	0.9999999999	CC chloroplast thylakoid lumen
GO:0031978	1	0.0290367225971239	0	42	plastid thylakoid lumen	CC	0.9999999999	0.9999999999	CC plastid thylakoid lumen
GO:0022626	0.993089658517556	0.0292085388302887	2	86	cytosolic ribosome	CC	0.9999999999	0.9999999999	CC cytosolic ribosome
GO:0034250	1	0.0294388126156193	0	43	positive regulation of cellular amide metabolic process	BP	0.9999999999	0.9999999999	BP positive regulation of cellular amide metabolic process
GO:0045727	1	0.0294388126156193	0	43	positive regulation of translation	BP	0.9999999999	0.9999999999	BP positive regulation of translation
GO:0016706	1	0.0298663770537387	0	42	oxidoreductase activity, acting on paired donors, with incorporation or reduction of molecular oxygen, 2-oxoglutarate as one donor, and incorporation of one atom each of oxygen into both donors	MF	0.9999999999	0.9999999999	MF oxidoreductase activity, acting on paired donors, with incorporation or reduction of molecular oxygen, 2-oxoglutarate as one donor, and incorporation of one atom each of oxygen into both donors
GO:0008064	1	0.0313854719186387	0	41	regulation of actin polymerization or depolymerization	BP	0.9999999999	0.9999999999	BP regulation of actin polymerization or depolymerization
GO:0030832	1	0.0313854719186387	0	41	regulation of actin filament length	BP	0.9999999999	0.9999999999	BP regulation of actin filament length
GO:1903320	1	0.0315355636995726	0	41	regulation of protein modification by small protein conjugation or removal	BP	0.9999999999	0.9999999999	BP regulation of protein modification by small protein conjugation or removal
GO:0044087	0.986903210393266	0.0317541138944958	6	151	regulation of cellular component biogenesis	BP	0.9999999999	0.9999999999	BP regulation of cellular component biogenesis
GO:0006497	0.995048869363323	0.0324070469584164	1	62	protein lipidation	BP	0.9999999999	0.9999999999	BP protein lipidation
GO:0006289	1	0.032790712386583	0	41	nucleotide-excision repair	BP	0.9999999999	0.9999999999	BP nucleotide-excision repair
GO:0006906	1	0.0328146285096797	0	40	vesicle fusion	BP	0.9999999999	0.9999999999	BP vesicle fusion
GO:0005635	0.992070870670346	0.032914286462556	2	81	nuclear envelope	CC	0.9999999999	0.9999999999	CC nuclear envelope
GO:0009668	1	0.0331122992431579	0	40	plastid membrane organization	BP	0.9999999999	0.9999999999	BP plastid membrane organization
GO:0006778	0.991983418127643	0.0332101369302468	2	82	porphyrin-containing compound metabolic process	BP	0.9999999999	0.9999999999	BP porphyrin-containing compound metabolic process
GO:1901659	0.99487025918512	0.0333779002929181	1	62	glycosyl compound biosynthetic process	BP	0.9999999999	0.9999999999	BP glycosyl compound biosynthetic process
GO:0044391	0.983634877903424	0.0338951433714358	9	202	ribosomal subunit	CC	0.9999999999	0.9999999999	CC ribosomal subunit
GO:0051028	0.989576963614132	0.0343247844852226	3	100	mRNA transport	BP	0.9999999999	0.9999999999	BP mRNA transport
GO:0030003	0.986665468763334	0.034508616827558	5	133	cellular cation homeostasis	BP	0.9999999999	0.9999999999	BP cellular cation homeostasis
GO:0009378	1	0.0349966950430352	0	38	four-way junction helicase activity	MF	0.9999999999	0.9999999999	MF four-way junction helicase activity
GO:0007015	0.99449630274396	0.0353690914686562	1	63	actin filament organization	BP	0.9999999999	0.9999999999	BP actin filament organization
GO:0061077	0.994374189219475	0.036061164036505	1	61	chaperone-mediated protein folding	BP	0.9999999999	0.9999999999	BP chaperone-mediated protein folding
GO:0005623	1	0.0361571489892443	0	40	cell	CC	0.9999999999	0.9999999999	CC cell
GO:0008483	1	0.036569087661923	0	38	transaminase activity	MF	0.9999999999	0.9999999999	MF transaminase activity
GO:0016769	1	0.036569087661923	0	38	transferase activity, transferring nitrogenous groups	MF	0.9999999999	0.9999999999	MF transferase activity, transferring nitrogenous groups
GO:0034440	0.994226512927926	0.0368233084686005	1	62	lipid oxidation	BP	0.9999999999	0.9999999999	BP lipid oxidation
GO:0034645	0.972501933624385	0.0368827153336259	59	912	cellular macromolecule biosynthetic process	BP	0.9999999999	0.9999999999	BP cellular macromolecule biosynthetic process
GO:0060627	0.994171649995537	0.0371802162497001	1	59	regulation of vesicle-mediated transport	BP	0.9999999999	0.9999999999	BP regulation of vesicle-mediated transport
GO:0031965	0.990749051475411	0.0375749437490174	2	78	nuclear membrane	CC	0.9999999999	0.9999999999	CC nuclear membrane
GO:2001020	0.994078773116586	0.0376471474112887	1	60	regulation of response to DNA damage stimulus	BP	0.9999999999	0.9999999999	BP regulation of response to DNA damage stimulus
GO:0009226	1	0.038186020040325	0	37	nucleotide-sugar biosynthetic process	BP	0.9999999999	0.9999999999	BP nucleotide-sugar biosynthetic process
GO:0048278	1	0.0387077837040827	0	38	vesicle docking	BP	0.9999999999	0.9999999999	BP vesicle docking
GO:0010027	1	0.0388336677861653	0	38	thylakoid membrane organization	BP	0.9999999999	0.9999999999	BP thylakoid membrane organization
GO:0044724	0.984128330292772	0.0402543284613347	5	130	NA	NA	0.9999999999	0.9999999999	none
GO:0043648	0.987464087476742	0.040300603225476	3	96	dicarboxylic acid metabolic process	BP	0.9999999999	0.9999999999	BP dicarboxylic acid metabolic process
GO:0034212	1	0.0405025138889353	0	37	peptide N-acetyltransferase activity	MF	0.9999999999	0.9999999999	MF peptide N-acetyltransferase activity
GO:1901565	0.971933365036822	0.0407008667042677	35	567	organonitrogen compound catabolic process	BP	0.9999999999	0.9999999999	BP organonitrogen compound catabolic process
GO:1902533	1	0.0415457949334938	0	37	positive regulation of intracellular signal transduction	BP	0.9999999999	0.9999999999	BP positive regulation of intracellular signal transduction
GO:0031396	1	0.0415501689390581	0	38	regulation of protein ubiquitination	BP	0.9999999999	0.9999999999	BP regulation of protein ubiquitination
GO:0097435	0.984956319059307	0.0418284203040268	4	115	supramolecular fiber organization	BP	0.9999999999	0.9999999999	BP supramolecular fiber organization
GO:0042788	1	0.0421242359309676	0	39	polysomal ribosome	CC	0.9999999999	0.9999999999	CC polysomal ribosome
GO:0043484	0.989297002333888	0.0425697603479522	2	75	regulation of RNA splicing	BP	0.9999999999	0.9999999999	BP regulation of RNA splicing
GO:0048513	1	0.0428691810303389	0	36	animal organ development	BP	0.9999999999	0.9999999999	BP animal organ development
GO:0010053	1	0.0429121442216203	0	36	root epidermal cell differentiation	BP	0.9999999999	0.9999999999	BP root epidermal cell differentiation
GO:0030833	1	0.0430656986923489	0	37	regulation of actin filament polymerization	BP	0.9999999999	0.9999999999	BP regulation of actin filament polymerization
GO:0043254	0.988973359020766	0.0436169096557261	2	77	regulation of protein complex assembly	BP	0.9999999999	0.9999999999	BP regulation of protein complex assembly
GO:0030136	1	0.0437863963219472	0	36	clathrin-coated vesicle	CC	0.9999999999	0.9999999999	CC clathrin-coated vesicle
GO:0030170	0.988922998876549	0.0438037639036951	2	76	pyridoxal phosphate binding	MF	0.9999999999	0.9999999999	MF pyridoxal phosphate binding
GO:0070279	0.988922998876549	0.0438037639036951	2	76	vitamin B6 binding	MF	0.9999999999	0.9999999999	MF vitamin B6 binding
GO:0004712	0.992713913034748	0.0447616369191465	1	57	protein serine/threonine/tyrosine kinase activity	MF	0.9999999999	0.9999999999	MF protein serine/threonine/tyrosine kinase activity
GO:0000154	1	0.0450675368684906	0	36	rRNA modification	BP	0.9999999999	0.9999999999	BP rRNA modification
GO:0034248	0.978035356585968	0.0458096051501348	8	178	regulation of cellular amide metabolic process	BP	0.9999999999	0.9999999999	BP regulation of cellular amide metabolic process
GO:0051168	0.992453066897702	0.0460456609174933	1	58	nuclear export	BP	0.9999999999	0.9999999999	BP nuclear export
GO:0042578	0.971001565405803	0.046170228180779	21	365	phosphoric ester hydrolase activity	MF	0.9999999999	0.9999999999	MF phosphoric ester hydrolase activity
GO:0005622	0.979752645921043	0.046768543358946	6	145	intracellular	CC	0.9999999999	0.9999999999	CC intracellular
GO:0006383	1	0.0472863587445988	0	35	transcription by RNA polymerase III	BP	0.9999999999	0.9999999999	BP transcription by RNA polymerase III
GO:0000413	1	0.0473324834425451	0	36	protein peptidyl-prolyl isomerization	BP	0.9999999999	0.9999999999	BP protein peptidyl-prolyl isomerization
GO:1902582	0.97821047894427	0.0474402517485599	7	160	NA	NA	0.9999999999	0.9999999999	none
GO:0072521	0.97269945344339	0.0478337373639008	14	267	purine-containing compound metabolic process	BP	0.9999999999	0.9999999999	BP purine-containing compound metabolic process
GO:0043021	0.987700748725471	0.0478653303730497	2	75	ribonucleoprotein complex binding	MF	0.9999999999	0.9999999999	MF ribonucleoprotein complex binding
GO:0098796	0.968468949930922	0.0481867812387929	25	431	membrane protein complex	CC	0.9999999999	0.9999999999	CC membrane protein complex
GO:0008170	0.982284640267978	0.0482677980672174	4	110	N-methyltransferase activity	MF	0.9999999999	0.9999999999	MF N-methyltransferase activity
GO:0006206	1	0.0483790184729687	0	35	pyrimidine nucleobase metabolic process	BP	0.9999999999	0.9999999999	BP pyrimidine nucleobase metabolic process
GO:0044877	0.973401918195522	0.0485635348567365	12	235	protein-containing complex binding	MF	0.9999999999	0.9999999999	MF protein-containing complex binding
GO:0006661	1	0.0486374254771471	0	36	phosphatidylinositol biosynthetic process	BP	0.9999999999	0.9999999999	BP phosphatidylinositol biosynthetic process
GO:0030120	1	0.0486382348700285	0	36	vesicle coat	CC	0.9999999999	0.9999999999	CC vesicle coat
GO:1901137	0.970061564064062	0.0497452100465511	17	310	carbohydrate derivative biosynthetic process	BP	0.9999999999	0.9999999999	BP carbohydrate derivative biosynthetic process
GO:0044272	0.97971879439881	0.0499564631942003	5	125	sulfur compound biosynthetic process	BP	0.9999999999	0.9999999999	BP sulfur compound biosynthetic process
