# Supplementary material for: Transcriptional Regulation of Pine Male and Female Cone Initiation and Development: Key Players Identified Through Comparative Transcriptomics
Source: Front Genet. 2022 Mar 18;13:815093. doi: 10.3389/fgene.2022.815093 (PMC8971679; doi:10.3389/fgene.2022.815093)
Supplement: Supplementary file 2 [file DataSheet3.ZIP › SUP_GSEA/salmon.gene.counts.matrix.FC_3_1_vs_MC_2_3.DESeq2.DE_results.P0.001_C2.DE.subset.GOseq.enriched]

category	over_represented_pvalue	under_represented_pvalue	numDEInCat	numInCat	term	ontology	over_represented_FDR	go_term	gene_ids
GO:0001071	8.02395725060814e-24	1	167	897	NA	NA	4.96000917446342e-20	none	Pdensi_DN10290_c0_g1d4636, Pdensi_DN10979_c0_g1d103979, Pdensi_DN11057_c0_g1d49575, Pdensi_DN11496_c0_g1d210701, Pdensi_DN11521_c0_g1d336257, Pdensi_DN11635_c0_g1d210913, Pdensi_DN11895_c0_g1, Pdensi_DN12402_c0_g1d211571, Pdensi_DN12603_c0_g1d105849, Pdensi_DN12681_c0_g1d338362, Pdensi_DN12869_c0_g1d338718, Pdensi_DN13149_c0_g1d271422, Pdensi_DN13797_c0_g1d340595, Pdensi_DN13806_c0_g1, Pdensi_DN1…
GO:0003700	8.02395725060814e-24	1	167	897	DNA-binding transcription factor activity	MF	4.96000917446342e-20	MF DNA-binding transcription factor activity	Pdensi_DN10290_c0_g1d4636, Pdensi_DN10979_c0_g1d103979, Pdensi_DN11057_c0_g1d49575, Pdensi_DN11496_c0_g1d210701, Pdensi_DN11521_c0_g1d336257, Pdensi_DN11635_c0_g1d210913, Pdensi_DN11895_c0_g1, Pdensi_DN12402_c0_g1d211571, Pdensi_DN12603_c0_g1d105849, Pdensi_DN12681_c0_g1d338362, Pdensi_DN12869_c0_g1d338718, Pdensi_DN13149_c0_g1d271422, Pdensi_DN13797_c0_g1d340595, Pdensi_DN13806_c0_g1, Pdensi_DN1…
GO:0005576	8.0714059306983e-18	1	170	1068	extracellular region	CC	3.32622638404077e-14	CC extracellular region	Pdensi_DN11172_c0_g1, Pdensi_DN11627_c0_g1d457795, Pdensi_DN11982_c0_g1d337024, Pdensi_DN12684_c0_g1d338441, Pdensi_DN12684_c0_g1d338442, Pdensi_DN12809_c0_g1, Pdensi_DN13659_c0_g1d340477, Pdensi_DN14568_c0_g1, Pdensi_DN14864_c0_g1d108554, Pdensi_DN14923_c1_g7, Pdensi_DN15230_c0_g1, Pdensi_DN16142_c1_g1, Pdensi_DN16265_c0_g1d278204, Pdensi_DN16541_c0_g1d215371, Pdensi_DN16940_c0_g1d349324, Pdensi…
GO:0003677	1.04628258639952e-16	1	297	2288	DNA binding	MF	3.23379790391432e-13	MF DNA binding	Pdensi_DN10290_c0_g1d4636, Pdensi_DN10979_c0_g1d103979, Pdensi_DN11047_c0_g1, Pdensi_DN11057_c0_g1d49575, Pdensi_DN11496_c0_g1d210701, Pdensi_DN11521_c0_g1d336257, Pdensi_DN11635_c0_g1d210913, Pdensi_DN11895_c0_g1, Pdensi_DN12402_c0_g1d211571, Pdensi_DN12603_c0_g1d105849, Pdensi_DN12869_c0_g1d338718, Pdensi_DN12887_c0_g1d176910, Pdensi_DN13055_c0_g1d271281, Pdensi_DN13055_c0_g1d271282, Pdensi_DN1…
GO:0000975	2.34336870411913e-16	1	77	344	NA	NA	4.13872389843211e-13	none	Pdensi_DN11521_c0_g1d336257, Pdensi_DN12603_c0_g1d105849, Pdensi_DN13827_c0_g2d392397, Pdensi_DN14863_c0_g1d342967, Pdensi_DN15055_c0_g1d181160, Pdensi_DN15548_c0_g1d54388, Pdensi_DN15886_c1_g3, Pdensi_DN16340_c0_g1d55657, Pdensi_DN16340_c0_g2, Pdensi_DN16481_c0_g1d278696, Pdensi_DN16982_c0_g1d279982, Pdensi_DN16995_c0_g1d215705, Pdensi_DN17685_c0_g1d475159, Pdensi_DN17780_c0_g1, Pdensi_DN17836_c…
GO:0001067	2.34336870411913e-16	1	77	344	regulatory region nucleic acid binding	MF	4.13872389843211e-13	MF regulatory region nucleic acid binding	Pdensi_DN11521_c0_g1d336257, Pdensi_DN12603_c0_g1d105849, Pdensi_DN13827_c0_g2d392397, Pdensi_DN14863_c0_g1d342967, Pdensi_DN15055_c0_g1d181160, Pdensi_DN15548_c0_g1d54388, Pdensi_DN15886_c1_g3, Pdensi_DN16340_c0_g1d55657, Pdensi_DN16340_c0_g2, Pdensi_DN16481_c0_g1d278696, Pdensi_DN16982_c0_g1d279982, Pdensi_DN16995_c0_g1d215705, Pdensi_DN17685_c0_g1d475159, Pdensi_DN17780_c0_g1, Pdensi_DN17836_c…
GO:0044212	2.34336870411913e-16	1	77	344	transcription regulatory region DNA binding	MF	4.13872389843211e-13	MF transcription regulatory region DNA binding	Pdensi_DN11521_c0_g1d336257, Pdensi_DN12603_c0_g1d105849, Pdensi_DN13827_c0_g2d392397, Pdensi_DN14863_c0_g1d342967, Pdensi_DN15055_c0_g1d181160, Pdensi_DN15548_c0_g1d54388, Pdensi_DN15886_c1_g3, Pdensi_DN16340_c0_g1d55657, Pdensi_DN16340_c0_g2, Pdensi_DN16481_c0_g1d278696, Pdensi_DN16982_c0_g1d279982, Pdensi_DN16995_c0_g1d215705, Pdensi_DN17685_c0_g1d475159, Pdensi_DN17780_c0_g1, Pdensi_DN17836_c…
GO:0000977	1.02485742603442e-15	1	37	102	RNA polymerase II regulatory region sequence-specific DNA binding	MF	1.47242513995209e-12	MF RNA polymerase II regulatory region sequence-specific DNA binding	Pdensi_DN11521_c0_g1d336257, Pdensi_DN14863_c0_g1d342967, Pdensi_DN15055_c0_g1d181160, Pdensi_DN15548_c0_g1d54388, Pdensi_DN15886_c1_g3, Pdensi_DN17836_c0_g1, Pdensi_DN18081_c1_g3, Pdensi_DN18400_c0_g3, Pdensi_DN18561_c3_g1, Pdensi_DN18588_c0_g2, Pdensi_DN19525_c0_g1d218718, Pdensi_DN19845_c1_g1, Pdensi_DN19991_c0_g1, Pdensi_DN20401_c0_g1d63113, Pdensi_DN20468_c2_g1, Pdensi_DN20468_c2_g3, Pdensi_…
GO:1990837	1.07189405965937e-15	1	52	186	sequence-specific double-stranded DNA binding	MF	1.47242513995209e-12	MF sequence-specific double-stranded DNA binding	Pdensi_DN11496_c0_g1d210701, Pdensi_DN11521_c0_g1d336257, Pdensi_DN14576_c2_g1, Pdensi_DN14863_c0_g1d342967, Pdensi_DN15055_c0_g1d181160, Pdensi_DN15548_c0_g1d54388, Pdensi_DN15886_c1_g3, Pdensi_DN16982_c0_g1d279982, Pdensi_DN17780_c0_g1, Pdensi_DN17836_c0_g1, Pdensi_DN18081_c1_g3, Pdensi_DN18400_c0_g3, Pdensi_DN18561_c3_g1, Pdensi_DN18588_c0_g2, Pdensi_DN19525_c0_g1d218718, Pdensi_DN19596_c0_g1,…
GO:0001012	2.70171154719046e-15	1	37	105	RNA polymerase II regulatory region DNA binding	MF	3.34012598579157e-12	MF RNA polymerase II regulatory region DNA binding	Pdensi_DN11521_c0_g1d336257, Pdensi_DN14863_c0_g1d342967, Pdensi_DN15055_c0_g1d181160, Pdensi_DN15548_c0_g1d54388, Pdensi_DN15886_c1_g3, Pdensi_DN17836_c0_g1, Pdensi_DN18081_c1_g3, Pdensi_DN18400_c0_g3, Pdensi_DN18561_c3_g1, Pdensi_DN18588_c0_g2, Pdensi_DN19525_c0_g1d218718, Pdensi_DN19845_c1_g1, Pdensi_DN19991_c0_g1, Pdensi_DN20401_c0_g1d63113, Pdensi_DN20468_c2_g1, Pdensi_DN20468_c2_g3, Pdensi_…
GO:0030154	1.65763032352103e-14	1	90	471	cell differentiation	BP	1.86302578997186e-11	BP cell differentiation	Pdensi_DN12603_c0_g1d105849, Pdensi_DN13057_c0_g1, Pdensi_DN13774_c0_g1d462387, Pdensi_DN14344_c0_g1d463866, Pdensi_DN14568_c0_g1, Pdensi_DN15055_c0_g1d181160, Pdensi_DN15886_c1_g3, Pdensi_DN16333_c0_g1d278592, Pdensi_DN16340_c0_g1d55657, Pdensi_DN16340_c0_g2, Pdensi_DN16481_c0_g1d278696, Pdensi_DN16985_c0_g1d215750, Pdensi_DN17128_c0_g1d56912, Pdensi_DN17492_c0_g1d474248, Pdensi_DN17836_c0_g1, P…
GO:0043565	1.23166608775384e-13	1	116	696	sequence-specific DNA binding	MF	1.2689239869084e-10	MF sequence-specific DNA binding	Pdensi_DN10290_c0_g1d4636, Pdensi_DN11496_c0_g1d210701, Pdensi_DN11521_c0_g1d336257, Pdensi_DN11635_c0_g1d210913, Pdensi_DN13806_c0_g1, Pdensi_DN13827_c0_g2d392397, Pdensi_DN13932_c0_g1d462718, Pdensi_DN14344_c0_g1d463866, Pdensi_DN14576_c2_g1, Pdensi_DN14863_c0_g1d342967, Pdensi_DN15055_c0_g1d181160, Pdensi_DN15315_c0_g1d525644, Pdensi_DN15327_c0_g1, Pdensi_DN15548_c0_g1d54388, Pdensi_DN15813_c0…
GO:0000976	2.06404767260061e-13	1	42	147	transcription regulatory region sequence-specific DNA binding	MF	1.96290933664318e-10	MF transcription regulatory region sequence-specific DNA binding	Pdensi_DN11521_c0_g1d336257, Pdensi_DN14863_c0_g1d342967, Pdensi_DN15055_c0_g1d181160, Pdensi_DN15548_c0_g1d54388, Pdensi_DN15886_c1_g3, Pdensi_DN16982_c0_g1d279982, Pdensi_DN17836_c0_g1, Pdensi_DN18081_c1_g3, Pdensi_DN18400_c0_g3, Pdensi_DN18561_c3_g1, Pdensi_DN18588_c0_g2, Pdensi_DN19525_c0_g1d218718, Pdensi_DN19600_c1_g1, Pdensi_DN19845_c1_g1, Pdensi_DN19970_c1_g4, Pdensi_DN19991_c0_g1, Pdensi…
GO:0044767	6.15325270498914e-12	1	276	2278	NA	NA	5.43376165655577e-09	none	Pdensi_DN104174_c0_g1, Pdensi_DN10531_c0_g1d455577, Pdensi_DN10586_c0_g1d209930, Pdensi_DN10751_c0_g1d49359, Pdensi_DN11496_c0_g1d210701, Pdensi_DN11521_c0_g1d336257, Pdensi_DN11895_c0_g1, Pdensi_DN11991_c0_g2, Pdensi_DN12603_c0_g1d105849, Pdensi_DN12681_c0_g1d338362, Pdensi_DN12887_c0_g1d176910, Pdensi_DN12923_c0_g2, Pdensi_DN13057_c0_g1, Pdensi_DN13569_c0_g1d272134, Pdensi_DN13774_c0_g1d462387,…
GO:0048869	9.28439563635038e-12	1	126	835	cellular developmental process	BP	7.65219888347998e-09	BP cellular developmental process	Pdensi_DN10531_c0_g1d455577, Pdensi_DN10751_c0_g1d49359, Pdensi_DN11895_c0_g1, Pdensi_DN12603_c0_g1d105849, Pdensi_DN12681_c0_g1d338362, Pdensi_DN13057_c0_g1, Pdensi_DN13774_c0_g1d462387, Pdensi_DN14344_c0_g1d463866, Pdensi_DN14568_c0_g1, Pdensi_DN14892_c1_g1, Pdensi_DN15055_c0_g1d181160, Pdensi_DN15327_c0_g1, Pdensi_DN15654_c0_g1, Pdensi_DN15886_c1_g3, Pdensi_DN16222_c0_g1d347070, Pdensi_DN16333…
GO:0030198	3.07173901872825e-11	1	24	61	extracellular matrix organization	BP	2.37349434303358e-08	BP extracellular matrix organization	Pdensi_DN10586_c0_g1d209930, Pdensi_DN11496_c0_g1d210701, Pdensi_DN13940_c0_g1d7805, Pdensi_DN16094_c0_g1d346425, Pdensi_DN17158_c0_g2, Pdensi_DN17458_c0_g1d12111, Pdensi_DN20922_c4_g2, Pdensi_DN20930_c0_g1, Pdensi_DN21851_c0_g2, Pdensi_DN22105_c0_g1d299099, Pdensi_DN22569_c1_g2, Pdensi_DN24073_c0_g2, Pdensi_DN24100_c0_g1, Pdensi_DN24582_c2_g2, Pdensi_DN38645_c0_g6, Pdensi_GG_113712_c3_g1, Pdensi…
GO:0009698	3.52080684036913e-11	1	51	232	phenylpropanoid metabolic process	BP	2.56045499808727e-08	BP phenylpropanoid metabolic process	Pdensi_DN104174_c0_g1, Pdensi_DN11042_c0_g1d104080, Pdensi_DN11511_c0_g1, Pdensi_DN13940_c0_g1d7805, Pdensi_DN14741_c0_g1d394293, Pdensi_DN15940_c0_g1, Pdensi_DN16142_c1_g1, Pdensi_DN16405_c0_g1, Pdensi_DN16927_c0_g1, Pdensi_DN17405_c1_g1, Pdensi_DN17676_c0_g1d351375, Pdensi_DN18305_c1_g3, Pdensi_DN18549_c0_g3d354668, Pdensi_DN18840_c0_g2d285011, Pdensi_DN18910_c0_g1d285192, Pdensi_DN19025_c1_g3,…
GO:0043062	4.67103732847482e-11	1	24	62	extracellular structure organization	BP	3.20822413844079e-08	BP extracellular structure organization	Pdensi_DN10586_c0_g1d209930, Pdensi_DN11496_c0_g1d210701, Pdensi_DN13940_c0_g1d7805, Pdensi_DN16094_c0_g1d346425, Pdensi_DN17158_c0_g2, Pdensi_DN17458_c0_g1d12111, Pdensi_DN20922_c4_g2, Pdensi_DN20930_c0_g1, Pdensi_DN21851_c0_g2, Pdensi_DN22105_c0_g1d299099, Pdensi_DN22569_c1_g2, Pdensi_DN24073_c0_g2, Pdensi_DN24100_c0_g1, Pdensi_DN24582_c2_g2, Pdensi_DN38645_c0_g6, Pdensi_GG_113712_c3_g1, Pdensi…
GO:0009699	7.31453670836658e-11	1	45	192	phenylpropanoid biosynthetic process	BP	4.73509613574825e-08	BP phenylpropanoid biosynthetic process	Pdensi_DN104174_c0_g1, Pdensi_DN11042_c0_g1d104080, Pdensi_DN11511_c0_g1, Pdensi_DN13940_c0_g1d7805, Pdensi_DN14741_c0_g1d394293, Pdensi_DN15940_c0_g1, Pdensi_DN16142_c1_g1, Pdensi_DN16405_c0_g1, Pdensi_DN16927_c0_g1, Pdensi_DN17676_c0_g1d351375, Pdensi_DN18305_c1_g3, Pdensi_DN18840_c0_g2d285011, Pdensi_DN18910_c0_g1d285192, Pdensi_DN19025_c1_g3, Pdensi_DN19449_c1_g2, Pdensi_DN19704_c0_g1d218921,…
GO:0032502	7.66010860753579e-11	1	301	2586	developmental process	BP	4.73509613574825e-08	BP developmental process	Pdensi_DN104174_c0_g1, Pdensi_DN10531_c0_g1d455577, Pdensi_DN10586_c0_g1d209930, Pdensi_DN10751_c0_g1d49359, Pdensi_DN10759_c0_g1d334935, Pdensi_DN11496_c0_g1d210701, Pdensi_DN11521_c0_g1d336257, Pdensi_DN11895_c0_g1, Pdensi_DN11991_c0_g2, Pdensi_DN12603_c0_g1d105849, Pdensi_DN12681_c0_g1d338362, Pdensi_DN12887_c0_g1d176910, Pdensi_DN12923_c0_g2, Pdensi_DN13057_c0_g1, Pdensi_DN1329_c0_g1d325161, …
GO:0044550	1.55263343778916e-10	1	47	210	secondary metabolite biosynthetic process	BP	9.14057485304162e-08	BP secondary metabolite biosynthetic process	Pdensi_DN104174_c0_g1, Pdensi_DN11042_c0_g1d104080, Pdensi_DN11511_c0_g1, Pdensi_DN13940_c0_g1d7805, Pdensi_DN14528_c0_g1, Pdensi_DN14741_c0_g1d394293, Pdensi_DN15940_c0_g1, Pdensi_DN16142_c1_g1, Pdensi_DN16405_c0_g1, Pdensi_DN16927_c0_g1, Pdensi_DN17676_c0_g1d351375, Pdensi_DN18305_c1_g3, Pdensi_DN18840_c0_g2d285011, Pdensi_DN18910_c0_g1d285192, Pdensi_DN19025_c1_g3, Pdensi_DN19449_c1_g2, Pdensi…
GO:0045229	1.95383071899699e-10	1	83	498	external encapsulating structure organization	BP	1.09796405358908e-07	BP external encapsulating structure organization	Pdensi_DN10586_c0_g1d209930, Pdensi_DN11042_c0_g1d104080, Pdensi_DN11496_c0_g1d210701, Pdensi_DN12809_c0_g1, Pdensi_DN13940_c0_g1d7805, Pdensi_DN14864_c0_g1d108554, Pdensi_DN14923_c1_g7, Pdensi_DN15787_c1_g1d345433, Pdensi_DN16003_c0_g1d346355, Pdensi_DN1607_c0_g1d613, Pdensi_DN16094_c0_g1d346425, Pdensi_DN16940_c0_g1d349324, Pdensi_DN17158_c0_g2, Pdensi_DN17458_c0_g1d12111, Pdensi_DN17848_c0_g1d…
GO:0009755	4.73866373870936e-10	1	107	719	hormone-mediated signaling pathway	BP	2.54713477398538e-07	BP hormone-mediated signaling pathway	Pdensi_DN11635_c0_g1d210913, Pdensi_DN11871_c0_g1d458112, Pdensi_DN12359_c0_g1, Pdensi_DN12402_c0_g1d211571, Pdensi_DN12887_c0_g1d176910, Pdensi_DN13149_c0_g1d271422, Pdensi_DN13827_c0_g2d392397, Pdensi_DN15039_c0_g1d275269, Pdensi_DN15132_c1_g3, Pdensi_DN15253_c0_g1d9232, Pdensi_DN15429_c0_g1, Pdensi_DN15439_c0_g1d395942, Pdensi_DN15822_c0_g1d345849, Pdensi_DN16057_c0_g1d183538, Pdensi_DN16066_c…
GO:0044707	1.32887538652068e-09	1	201	1640	NA	NA	6.84536933481463e-07	none	Pdensi_DN104174_c0_g1, Pdensi_DN10531_c0_g1d455577, Pdensi_DN11521_c0_g1d336257, Pdensi_DN11895_c0_g1, Pdensi_DN12603_c0_g1d105849, Pdensi_DN12681_c0_g1d338362, Pdensi_DN12887_c0_g1d176910, Pdensi_DN12923_c0_g2, Pdensi_DN13569_c0_g1d272134, Pdensi_DN13688_c0_g1d461976, Pdensi_DN14237_c0_g1d393298, Pdensi_DN14568_c0_g1, Pdensi_DN15055_c0_g1d181160, Pdensi_DN15327_c0_g1, Pdensi_DN15429_c0_g1, Pdens…
GO:0032501	1.67854405698449e-09	1	202	1655	multicellular organismal process	BP	8.30073607059969e-07	BP multicellular organismal process	Pdensi_DN104174_c0_g1, Pdensi_DN10531_c0_g1d455577, Pdensi_DN11521_c0_g1d336257, Pdensi_DN11895_c0_g1, Pdensi_DN12603_c0_g1d105849, Pdensi_DN12681_c0_g1d338362, Pdensi_DN12887_c0_g1d176910, Pdensi_DN12923_c0_g2, Pdensi_DN13569_c0_g1d272134, Pdensi_DN13688_c0_g1d461976, Pdensi_DN14237_c0_g1d393298, Pdensi_DN14568_c0_g1, Pdensi_DN15055_c0_g1d181160, Pdensi_DN15327_c0_g1, Pdensi_DN15429_c0_g1, Pdens…
GO:0044699	1.95488661050577e-09	1	760	7761	NA	NA	9.29548583295493e-07	none	Pdensi_DN10060_c0_g1d172739, Pdensi_DN10072_c0_g1d386355, Pdensi_DN10401_c0_g1d334336, Pdensi_DN104174_c0_g1, Pdensi_DN1041_c0_g1d203043, Pdensi_DN10531_c0_g1d455577, Pdensi_DN10586_c0_g1d209930, Pdensi_DN10751_c0_g1d49359, Pdensi_DN10759_c0_g1d334935, Pdensi_DN10914_c0_g1d387447, Pdensi_DN11042_c0_g1d104080, Pdensi_DN11047_c0_g1, Pdensi_DN11068_c0_g1d387639, Pdensi_DN11172_c0_g1, Pdensi_DN11351_…
GO:0019748	3.21599712638661e-09	1	58	316	secondary metabolic process	BP	1.47256935087103e-06	BP secondary metabolic process	Pdensi_DN104174_c0_g1, Pdensi_DN11042_c0_g1d104080, Pdensi_DN11511_c0_g1, Pdensi_DN13827_c0_g2d392397, Pdensi_DN13940_c0_g1d7805, Pdensi_DN14528_c0_g1, Pdensi_DN14741_c0_g1d394293, Pdensi_DN15855_c0_g1d468400, Pdensi_DN15940_c0_g1, Pdensi_DN16142_c1_g1, Pdensi_DN16405_c0_g1, Pdensi_DN16927_c0_g1, Pdensi_DN17405_c1_g1, Pdensi_DN17676_c0_g1d351375, Pdensi_DN18305_c1_g3, Pdensi_DN18549_c0_g3d354668,…
GO:0046983	3.76481927776356e-09	1	104	731	protein dimerization activity	MF	1.66230216896396e-06	MF protein dimerization activity	Pdensi_DN11521_c0_g1d336257, Pdensi_DN11635_c0_g1d210913, Pdensi_DN12887_c0_g1d176910, Pdensi_DN13146_c0_g1d339344, Pdensi_DN13806_c0_g1, Pdensi_DN14274_c0_g1d463595, Pdensi_DN14741_c0_g1d394293, Pdensi_DN14863_c0_g1d342967, Pdensi_DN15045_c0_g1d275416, Pdensi_DN15055_c0_g1d181160, Pdensi_DN15429_c0_g1, Pdensi_DN15548_c0_g1d54388, Pdensi_DN15800_c2_g4, Pdensi_DN15886_c1_g3, Pdensi_DN16222_c0_g1d3…
GO:0003006	5.35976539266753e-09	1	147	1132	developmental process involved in reproduction	BP	2.28492343274306e-06	BP developmental process involved in reproduction	Pdensi_DN104174_c0_g1, Pdensi_DN10531_c0_g1d455577, Pdensi_DN10586_c0_g1d209930, Pdensi_DN11496_c0_g1d210701, Pdensi_DN12603_c0_g1d105849, Pdensi_DN12681_c0_g1d338362, Pdensi_DN12887_c0_g1d176910, Pdensi_DN12923_c0_g2, Pdensi_DN13057_c0_g1, Pdensi_DN1329_c0_g1d325161, Pdensi_DN15055_c0_g1d181160, Pdensi_DN15429_c0_g1, Pdensi_DN15439_c0_g1d395942, Pdensi_DN15654_c0_g1, Pdensi_DN15886_c1_g3, Pdensi…
GO:0010048	2.71613618860935e-08	0.999999998163285	12	22	vernalization response	BP	1.11931972332591e-05	BP vernalization response	Pdensi_DN11521_c0_g1d336257, Pdensi_DN15886_c1_g3, Pdensi_DN17200_c0_g1d280809, Pdensi_DN18561_c3_g1, Pdensi_DN20468_c2_g1, Pdensi_DN21739_c0_g1d221731, Pdensi_DN22225_c3_g3, Pdensi_DN25060_c1_g2d136610, Pdensi_DN25070_c0_g1d226785, Pdensi_DN25687_c1_g1, Pdensi_DN25687_c1_g2, Pdensi_DN9616_c0_g1d333228
GO:0016491	3.56303706196008e-08	1	179	1494	oxidoreductase activity	MF	1.42096216764557e-05	MF oxidoreductase activity	Pdensi_DN10060_c0_g1d172739, Pdensi_DN10401_c0_g1d334336, Pdensi_DN1041_c0_g1d203043, Pdensi_DN10586_c0_g1d209930, Pdensi_DN11042_c0_g1d104080, Pdensi_DN11871_c0_g1d458112, Pdensi_DN12089_c0_g1, Pdensi_DN12541_c0_g1d50911, Pdensi_DN12777_c0_g2d460069, Pdensi_DN12935_c0_g1d390848, Pdensi_DN13057_c0_g1, Pdensi_DN13429_c0_g1d7318, Pdensi_DN13940_c0_g1d7805, Pdensi_DN14176_c0_g1d107534, Pdensi_DN1451…
GO:0048831	4.34461409046744e-08	1	45	235	regulation of shoot system development	BP	1.55680743038224e-05	BP regulation of shoot system development	Pdensi_DN11521_c0_g1d336257, Pdensi_DN11895_c0_g1, Pdensi_DN12359_c0_g1, Pdensi_DN12681_c0_g1d338362, Pdensi_DN15886_c1_g3, Pdensi_DN16262_c0_g1d469738, Pdensi_DN17200_c0_g1d280809, Pdensi_DN17842_c0_g1, Pdensi_DN17984_c1_g1, Pdensi_DN18561_c3_g1, Pdensi_DN19032_c2_g2, Pdensi_DN19038_c1_g6, Pdensi_DN19663_c0_g2d359591, Pdensi_DN19842_c0_g1d360987, Pdensi_DN20468_c2_g1, Pdensi_DN20933_c0_g1d415490…
GO:0009909	4.39444818035884e-08	0.999999986412013	37	172	regulation of flower development	BP	1.55680743038224e-05	BP regulation of flower development	Pdensi_DN11521_c0_g1d336257, Pdensi_DN12681_c0_g1d338362, Pdensi_DN15886_c1_g3, Pdensi_DN17200_c0_g1d280809, Pdensi_DN17842_c0_g1, Pdensi_DN17984_c1_g1, Pdensi_DN18561_c3_g1, Pdensi_DN19032_c2_g2, Pdensi_DN19038_c1_g6, Pdensi_DN19842_c0_g1d360987, Pdensi_DN20468_c2_g1, Pdensi_DN20933_c0_g1d415490, Pdensi_DN20996_c0_g1d293074, Pdensi_DN21739_c0_g1d221731, Pdensi_DN22225_c3_g3, Pdensi_DN22621_c1_g1…
GO:0004190	4.40736553129324e-08	1	123	1042	aspartic-type endopeptidase activity	MF	1.55680743038224e-05	MF aspartic-type endopeptidase activity	Pdensi_DN10213_c0_g1d518881, Pdensi_DN104360_c0_g1, Pdensi_DN10502_c0_g1d209969, Pdensi_DN10782_c1_g1, Pdensi_DN10992_c1_g1, Pdensi_DN11047_c0_g1, Pdensi_DN11789_c0_g1d388729, Pdensi_DN12609_c0_g1, Pdensi_DN12684_c0_g1d338441, Pdensi_DN12684_c0_g1d338442, Pdensi_DN12708_c0_g1d6702, Pdensi_DN12730_c1_g1, Pdensi_DN12805_c0_g1d390681, Pdensi_DN12989_c0_g1d106144, Pdensi_DN13055_c0_g1d271281, Pdensi_…
GO:0070001	4.40736553129324e-08	1	123	1042	aspartic-type peptidase activity	MF	1.55680743038224e-05	MF aspartic-type peptidase activity	Pdensi_DN10213_c0_g1d518881, Pdensi_DN104360_c0_g1, Pdensi_DN10502_c0_g1d209969, Pdensi_DN10782_c1_g1, Pdensi_DN10992_c1_g1, Pdensi_DN11047_c0_g1, Pdensi_DN11789_c0_g1d388729, Pdensi_DN12609_c0_g1, Pdensi_DN12684_c0_g1d338441, Pdensi_DN12684_c0_g1d338442, Pdensi_DN12708_c0_g1d6702, Pdensi_DN12730_c1_g1, Pdensi_DN12805_c0_g1d390681, Pdensi_DN12989_c0_g1d106144, Pdensi_DN13055_c0_g1d271281, Pdensi_…
GO:0048856	4.69836295460506e-08	1	194	1646	anatomical structure development	BP	1.61349614466062e-05	BP anatomical structure development	Pdensi_DN10531_c0_g1d455577, Pdensi_DN10586_c0_g1d209930, Pdensi_DN10759_c0_g1d334935, Pdensi_DN11521_c0_g1d336257, Pdensi_DN11895_c0_g1, Pdensi_DN12603_c0_g1d105849, Pdensi_DN12681_c0_g1d338362, Pdensi_DN12887_c0_g1d176910, Pdensi_DN12923_c0_g2, Pdensi_DN13057_c0_g1, Pdensi_DN13569_c0_g1d272134, Pdensi_DN13774_c0_g1d462387, Pdensi_DN14237_c0_g1d393298, Pdensi_DN14344_c0_g1d463866, Pdensi_DN14568…
GO:0010208	5.49005231847646e-08	0.999999992309887	17	45	pollen wall assembly	BP	1.78614517929801e-05	BP pollen wall assembly	Pdensi_DN10586_c0_g1d209930, Pdensi_DN11496_c0_g1d210701, Pdensi_DN13940_c0_g1d7805, Pdensi_DN17158_c0_g2, Pdensi_DN17458_c0_g1d12111, Pdensi_DN20922_c4_g2, Pdensi_DN20930_c0_g1, Pdensi_DN24073_c0_g2, Pdensi_DN24582_c2_g2, Pdensi_DN38645_c0_g6, Pdensi_GG_113712_c3_g1, Pdensi_GG_11587_c0_g1, Pdensi_GG_14711_c2_g1, Pdensi_GG_17152_c0_g1, Pdensi_GG_30000_c0_g1, Pdensi_GG_81284_c2_g1, Pdensi_GG_93610…
GO:0085029	5.49005231847646e-08	0.999999992309887	17	45	extracellular matrix assembly	BP	1.78614517929801e-05	BP extracellular matrix assembly	Pdensi_DN10586_c0_g1d209930, Pdensi_DN11496_c0_g1d210701, Pdensi_DN13940_c0_g1d7805, Pdensi_DN17158_c0_g2, Pdensi_DN17458_c0_g1d12111, Pdensi_DN20922_c4_g2, Pdensi_DN20930_c0_g1, Pdensi_DN24073_c0_g2, Pdensi_DN24582_c2_g2, Pdensi_DN38645_c0_g6, Pdensi_GG_113712_c3_g1, Pdensi_GG_11587_c0_g1, Pdensi_GG_14711_c2_g1, Pdensi_GG_17152_c0_g1, Pdensi_GG_30000_c0_g1, Pdensi_GG_81284_c2_g1, Pdensi_GG_93610…
GO:0003690	6.02174430479479e-08	1	58	344	double-stranded DNA binding	MF	1.90889294461995e-05	MF double-stranded DNA binding	Pdensi_DN11496_c0_g1d210701, Pdensi_DN11521_c0_g1d336257, Pdensi_DN14576_c2_g1, Pdensi_DN14863_c0_g1d342967, Pdensi_DN15027_c0_g1d213970, Pdensi_DN15055_c0_g1d181160, Pdensi_DN15548_c0_g1d54388, Pdensi_DN15886_c1_g3, Pdensi_DN16982_c0_g1d279982, Pdensi_DN17327_c0_g1d112863, Pdensi_DN17780_c0_g1, Pdensi_DN17836_c0_g1, Pdensi_DN18081_c1_g3, Pdensi_DN18400_c0_g3, Pdensi_DN18561_c3_g1, Pdensi_DN18588…
GO:0009931	6.8470482011288e-08	0.999999990960714	16	42	calcium-dependent protein serine/threonine kinase activity	MF	2.06463553440379e-05	MF calcium-dependent protein serine/threonine kinase activity	Pdensi_DN20754_c1_g1, Pdensi_DN21742_c1_g3, Pdensi_DN22472_c0_g1d126278, Pdensi_DN22657_c0_g1d223069, Pdensi_DN22657_c0_g2d301592, Pdensi_DN25836_c0_g1d228127, Pdensi_GG_18615_c0_g1, Pdensi_GG_21811_c0_g1, Pdensi_GG_29430_c1_g1, Pdensi_GG_34891_c0_g1, Pdensi_GG_39321_c0_g1, Pdensi_GG_67563_c0_g2, Pdensi_GG_80966_c0_g1, Pdensi_GG_82704_c0_g1, Pdensi_GG_84000_c0_g1, Pdensi_GG_93074_c0_g1
GO:0010857	6.8470482011288e-08	0.999999990960714	16	42	calcium-dependent protein kinase activity	MF	2.06463553440379e-05	MF calcium-dependent protein kinase activity	Pdensi_DN20754_c1_g1, Pdensi_DN21742_c1_g3, Pdensi_DN22472_c0_g1d126278, Pdensi_DN22657_c0_g1d223069, Pdensi_DN22657_c0_g2d301592, Pdensi_DN25836_c0_g1d228127, Pdensi_GG_18615_c0_g1, Pdensi_GG_21811_c0_g1, Pdensi_GG_29430_c1_g1, Pdensi_GG_34891_c0_g1, Pdensi_GG_39321_c0_g1, Pdensi_GG_67563_c0_g2, Pdensi_GG_80966_c0_g1, Pdensi_GG_82704_c0_g1, Pdensi_GG_84000_c0_g1, Pdensi_GG_93074_c0_g1
GO:0034061	8.27731766921721e-08	1	116	981	DNA polymerase activity	MF	2.43648757963172e-05	MF DNA polymerase activity	Pdensi_DN10213_c0_g1d518881, Pdensi_DN104360_c0_g1, Pdensi_DN10502_c0_g1d209969, Pdensi_DN10782_c1_g1, Pdensi_DN10992_c1_g1, Pdensi_DN11047_c0_g1, Pdensi_DN11789_c0_g1d388729, Pdensi_DN12609_c0_g1, Pdensi_DN12708_c0_g1d6702, Pdensi_DN12730_c1_g1, Pdensi_DN12805_c0_g1d390681, Pdensi_DN12989_c0_g1d106144, Pdensi_DN13055_c0_g1d271281, Pdensi_DN13055_c0_g1d271282, Pdensi_DN13074_c0_g1d522068, Pdensi_…
GO:0004683	9.9290049258909e-08	0.99999998640951	16	43	calmodulin-dependent protein kinase activity	MF	2.85470436973928e-05	MF calmodulin-dependent protein kinase activity	Pdensi_DN20754_c1_g1, Pdensi_DN21742_c1_g3, Pdensi_DN22472_c0_g1d126278, Pdensi_DN22657_c0_g1d223069, Pdensi_DN22657_c0_g2d301592, Pdensi_DN25836_c0_g1d228127, Pdensi_GG_18615_c0_g1, Pdensi_GG_21811_c0_g1, Pdensi_GG_29430_c1_g1, Pdensi_GG_34891_c0_g1, Pdensi_GG_39321_c0_g1, Pdensi_GG_67563_c0_g2, Pdensi_GG_80966_c0_g1, Pdensi_GG_82704_c0_g1, Pdensi_GG_84000_c0_g1, Pdensi_GG_93074_c0_g1
GO:0015074	1.12743863893216e-07	1	112	952	DNA integration	BP	3.16784633934507e-05	BP DNA integration	Pdensi_DN10213_c0_g1d518881, Pdensi_DN104360_c0_g1, Pdensi_DN10502_c0_g1d209969, Pdensi_DN10782_c1_g1, Pdensi_DN10992_c1_g1, Pdensi_DN11047_c0_g1, Pdensi_DN11789_c0_g1d388729, Pdensi_DN12609_c0_g1, Pdensi_DN12708_c0_g1d6702, Pdensi_DN12805_c0_g1d390681, Pdensi_DN12989_c0_g1d106144, Pdensi_DN13055_c0_g1d271281, Pdensi_DN13055_c0_g1d271282, Pdensi_DN13074_c0_g1d522068, Pdensi_DN13270_c0_g1d106466, …
GO:0003964	1.27339029140962e-07	1	111	939	RNA-directed DNA polymerase activity	MF	3.4984275939327e-05	MF RNA-directed DNA polymerase activity	Pdensi_DN10213_c0_g1d518881, Pdensi_DN104360_c0_g1, Pdensi_DN10502_c0_g1d209969, Pdensi_DN10782_c1_g1, Pdensi_DN10992_c1_g1, Pdensi_DN11047_c0_g1, Pdensi_DN11789_c0_g1d388729, Pdensi_DN12609_c0_g1, Pdensi_DN12708_c0_g1d6702, Pdensi_DN12730_c1_g1, Pdensi_DN12805_c0_g1d390681, Pdensi_DN12989_c0_g1d106144, Pdensi_DN13055_c0_g1d271281, Pdensi_DN13055_c0_g1d271282, Pdensi_DN13074_c0_g1d522068, Pdensi_…
GO:0071555	1.62312173297068e-07	1	70	462	cell wall organization	BP	4.36231608363404e-05	BP cell wall organization	Pdensi_DN11042_c0_g1d104080, Pdensi_DN12809_c0_g1, Pdensi_DN14864_c0_g1d108554, Pdensi_DN14923_c1_g7, Pdensi_DN15787_c1_g1d345433, Pdensi_DN16003_c0_g1d346355, Pdensi_DN1607_c0_g1d613, Pdensi_DN16094_c0_g1d346425, Pdensi_DN16940_c0_g1d349324, Pdensi_DN17848_c0_g1d476052, Pdensi_DN18230_c0_g1d186709, Pdensi_DN19022_c0_g1d60200, Pdensi_DN19254_c3_g2, Pdensi_DN19354_c0_g1d60862, Pdensi_DN19354_c0_g2…
GO:0071554	1.68946192502058e-07	1	76	516	cell wall organization or biogenesis	BP	4.44400378277222e-05	BP cell wall organization or biogenesis	Pdensi_DN11042_c0_g1d104080, Pdensi_DN12809_c0_g1, Pdensi_DN14864_c0_g1d108554, Pdensi_DN14923_c1_g7, Pdensi_DN15787_c1_g1d345433, Pdensi_DN16003_c0_g1d346355, Pdensi_DN1607_c0_g1d613, Pdensi_DN16094_c0_g1d346425, Pdensi_DN16940_c0_g1d349324, Pdensi_DN17848_c0_g1d476052, Pdensi_DN18057_c0_g3, Pdensi_DN18230_c0_g1d186709, Pdensi_DN19022_c0_g1d60200, Pdensi_DN19254_c3_g2, Pdensi_DN19354_c0_g1d60862…
GO:0004523	1.94894060248503e-07	0.999999937568355	39	212	RNA-DNA hybrid ribonuclease activity	MF	5.0197401392755e-05	MF RNA-DNA hybrid ribonuclease activity	Pdensi_DN11047_c0_g1, Pdensi_DN13055_c0_g1d271281, Pdensi_DN13055_c0_g1d271282, Pdensi_DN15135_c0_g1d214058, Pdensi_DN16941_c0_g1d472201, Pdensi_DN17771_c0_g1d12540, Pdensi_DN17957_c1_g1, Pdensi_DN1878_c0_g1d203504, Pdensi_DN19181_c0_g2d357158, Pdensi_DN19181_c0_g4, Pdensi_DN19371_c1_g2, Pdensi_DN19371_c1_g4, Pdensi_DN20042_c0_g2, Pdensi_DN21358_c0_g2, Pdensi_DN21383_c1_g1, Pdensi_DN21802_c0_g1d4…
GO:0090567	2.1281998843852e-07	1	52	307	reproductive shoot system development	BP	5.36957860625597e-05	BP reproductive shoot system development	Pdensi_DN12681_c0_g1d338362, Pdensi_DN15055_c0_g1d181160, Pdensi_DN15886_c1_g3, Pdensi_DN17836_c0_g1, Pdensi_DN17984_c1_g1, Pdensi_DN18334_c0_g1d114947, Pdensi_DN18561_c3_g1, Pdensi_DN18588_c0_g2, Pdensi_DN19038_c1_g6, Pdensi_DN19101_c2_g2, Pdensi_DN19842_c0_g1d360987, Pdensi_DN19845_c1_g1, Pdensi_DN20468_c2_g1, Pdensi_DN20468_c2_g3, Pdensi_DN20680_c0_g1d291823, Pdensi_DN20686_c1_g2, Pdensi_DN209…
GO:0048608	2.4448303959176e-07	1	59	368	reproductive structure development	BP	6.04508763694586e-05	BP reproductive structure development	Pdensi_DN12681_c0_g1d338362, Pdensi_DN15055_c0_g1d181160, Pdensi_DN15886_c1_g3, Pdensi_DN17158_c0_g2, Pdensi_DN17251_c0_g1d215968, Pdensi_DN17836_c0_g1, Pdensi_DN17984_c1_g1, Pdensi_DN18334_c0_g1d114947, Pdensi_DN18561_c3_g1, Pdensi_DN18588_c0_g2, Pdensi_DN19038_c1_g6, Pdensi_DN19101_c2_g2, Pdensi_DN19663_c0_g2d359591, Pdensi_DN19842_c0_g1d360987, Pdensi_DN19845_c1_g1, Pdensi_DN20468_c2_g1, Pdens…
GO:0044702	3.05972974129463e-07	1	140	1143	NA	NA	7.32897826019684e-05	none	Pdensi_DN104174_c0_g1, Pdensi_DN10531_c0_g1d455577, Pdensi_DN10586_c0_g1d209930, Pdensi_DN12681_c0_g1d338362, Pdensi_DN12887_c0_g1d176910, Pdensi_DN12923_c0_g2, Pdensi_DN13057_c0_g1, Pdensi_DN13688_c0_g1d461976, Pdensi_DN15055_c0_g1d181160, Pdensi_DN15429_c0_g1, Pdensi_DN15439_c0_g1d395942, Pdensi_DN15654_c0_g1, Pdensi_DN15886_c1_g3, Pdensi_DN16003_c0_g1d346355, Pdensi_DN16333_c0_g1d278592, Pdens…
GO:0022414	3.0826406982952e-07	1	172	1467	reproductive process	BP	7.32897826019684e-05	BP reproductive process	Pdensi_DN104174_c0_g1, Pdensi_DN10531_c0_g1d455577, Pdensi_DN10586_c0_g1d209930, Pdensi_DN11496_c0_g1d210701, Pdensi_DN12603_c0_g1d105849, Pdensi_DN12681_c0_g1d338362, Pdensi_DN12887_c0_g1d176910, Pdensi_DN12923_c0_g2, Pdensi_DN13057_c0_g1, Pdensi_DN1329_c0_g1d325161, Pdensi_DN13688_c0_g1d461976, Pdensi_DN15055_c0_g1d181160, Pdensi_DN15429_c0_g1, Pdensi_DN15439_c0_g1d395942, Pdensi_DN15654_c0_g1,…
GO:0010927	3.47786952587105e-07	0.999999942398516	17	50	cellular component assembly involved in morphogenesis	BP	7.93108652068378e-05	BP cellular component assembly involved in morphogenesis	Pdensi_DN10586_c0_g1d209930, Pdensi_DN11496_c0_g1d210701, Pdensi_DN13940_c0_g1d7805, Pdensi_DN17158_c0_g2, Pdensi_DN17458_c0_g1d12111, Pdensi_DN20922_c4_g2, Pdensi_DN20930_c0_g1, Pdensi_DN24073_c0_g2, Pdensi_DN24582_c2_g2, Pdensi_DN38645_c0_g6, Pdensi_GG_113712_c3_g1, Pdensi_GG_11587_c0_g1, Pdensi_GG_14711_c2_g1, Pdensi_GG_17152_c0_g1, Pdensi_GG_30000_c0_g1, Pdensi_GG_81284_c2_g1, Pdensi_GG_93610…
GO:1903506	3.52834877163801e-07	1	177	1516	regulation of nucleic acid-templated transcription	BP	7.93108652068378e-05	BP regulation of nucleic acid-templated transcription	Pdensi_DN10290_c0_g1d4636, Pdensi_DN10759_c0_g1d334935, Pdensi_DN10979_c0_g1d103979, Pdensi_DN11057_c0_g1d49575, Pdensi_DN11521_c0_g1d336257, Pdensi_DN11635_c0_g1d210913, Pdensi_DN11809_c0_g1d175312, Pdensi_DN11895_c0_g1, Pdensi_DN12183_c0_g1d211347, Pdensi_DN12603_c0_g1d105849, Pdensi_DN12869_c0_g1d338718, Pdensi_DN12887_c0_g1d176910, Pdensi_DN13149_c0_g1d271422, Pdensi_DN13774_c0_g1d392336, Pde…
GO:2001141	3.52834877163801e-07	1	177	1516	regulation of RNA biosynthetic process	BP	7.93108652068378e-05	BP regulation of RNA biosynthetic process	Pdensi_DN10290_c0_g1d4636, Pdensi_DN10759_c0_g1d334935, Pdensi_DN10979_c0_g1d103979, Pdensi_DN11057_c0_g1d49575, Pdensi_DN11521_c0_g1d336257, Pdensi_DN11635_c0_g1d210913, Pdensi_DN11809_c0_g1d175312, Pdensi_DN11895_c0_g1, Pdensi_DN12183_c0_g1d211347, Pdensi_DN12603_c0_g1d105849, Pdensi_DN12869_c0_g1d338718, Pdensi_DN12887_c0_g1d176910, Pdensi_DN13149_c0_g1d271422, Pdensi_DN13774_c0_g1d392336, Pde…
GO:0009908	4.48751868900816e-07	0.999999841310296	45	248	flower development	BP	9.90699884860855e-05	BP flower development	Pdensi_DN12681_c0_g1d338362, Pdensi_DN15055_c0_g1d181160, Pdensi_DN15886_c1_g3, Pdensi_DN17836_c0_g1, Pdensi_DN17984_c1_g1, Pdensi_DN18334_c0_g1d114947, Pdensi_DN18561_c3_g1, Pdensi_DN18588_c0_g2, Pdensi_DN19038_c1_g6, Pdensi_DN19842_c0_g1d360987, Pdensi_DN19845_c1_g1, Pdensi_DN20468_c2_g1, Pdensi_DN20468_c2_g3, Pdensi_DN20680_c0_g1d291823, Pdensi_DN20996_c0_g1d293074, Pdensi_DN21385_c0_g1, Pdens…
GO:0005618	4.81323247283607e-07	1	80	567	cell wall	CC	0.000102596539761504	CC cell wall	Pdensi_DN12608_c0_g1d459878, Pdensi_DN12809_c0_g1, Pdensi_DN13044_c0_g1d460723, Pdensi_DN13389_c0_g1d339845, Pdensi_DN13885_c0_g1d212868, Pdensi_DN14923_c1_g7, Pdensi_DN15364_c0_g1d181907, Pdensi_DN16940_c0_g1d349324, Pdensi_DN18230_c0_g1d186709, Pdensi_DN18707_c1_g2d480353, Pdensi_DN19072_c0_g1d356753, Pdensi_DN19072_c0_g3, Pdensi_DN19214_c1_g2, Pdensi_DN19247_c0_g1d286110, Pdensi_DN19290_c1_g3,…
GO:0030312	4.81323247283607e-07	1	80	567	external encapsulating structure	CC	0.000102596539761504	CC external encapsulating structure	Pdensi_DN12608_c0_g1d459878, Pdensi_DN12809_c0_g1, Pdensi_DN13044_c0_g1d460723, Pdensi_DN13389_c0_g1d339845, Pdensi_DN13885_c0_g1d212868, Pdensi_DN14923_c1_g7, Pdensi_DN15364_c0_g1d181907, Pdensi_DN16940_c0_g1d349324, Pdensi_DN18230_c0_g1d186709, Pdensi_DN18707_c1_g2d480353, Pdensi_DN19072_c0_g1d356753, Pdensi_DN19072_c0_g3, Pdensi_DN19214_c1_g2, Pdensi_DN19247_c0_g1d286110, Pdensi_DN19290_c1_g3,…
GO:0003676	7.41032937410994e-07	0.999999571597378	446	4541	nucleic acid binding	MF	0.000155277800088341	MF nucleic acid binding	Pdensi_DN10213_c0_g1d518881, Pdensi_DN10290_c0_g1d4636, Pdensi_DN104360_c0_g1, Pdensi_DN10502_c0_g1d209969, Pdensi_DN10782_c1_g1, Pdensi_DN10979_c0_g1d103979, Pdensi_DN10992_c1_g1, Pdensi_DN11047_c0_g1, Pdensi_DN11057_c0_g1d49575, Pdensi_DN11496_c0_g1d210701, Pdensi_DN11521_c0_g1d336257, Pdensi_DN11635_c0_g1d210913, Pdensi_DN11789_c0_g1d388729, Pdensi_DN11895_c0_g1, Pdensi_DN12402_c0_g1d211571, P…
GO:0006355	8.116246393375e-07	0.999999676233122	176	1514	regulation of transcription, DNA-templated	BP	0.000167235256935492	BP regulation of transcription, DNA-templated	Pdensi_DN10290_c0_g1d4636, Pdensi_DN10759_c0_g1d334935, Pdensi_DN10979_c0_g1d103979, Pdensi_DN11057_c0_g1d49575, Pdensi_DN11521_c0_g1d336257, Pdensi_DN11635_c0_g1d210913, Pdensi_DN11809_c0_g1d175312, Pdensi_DN11895_c0_g1, Pdensi_DN12183_c0_g1d211347, Pdensi_DN12603_c0_g1d105849, Pdensi_DN12869_c0_g1d338718, Pdensi_DN12887_c0_g1d176910, Pdensi_DN13149_c0_g1d271422, Pdensi_DN13774_c0_g1d392336, Pde…
GO:0007275	9.94007245813279e-07	0.999999636270412	102	780	multicellular organism development	BP	0.000201457566885075	BP multicellular organism development	Pdensi_DN10531_c0_g1d455577, Pdensi_DN11521_c0_g1d336257, Pdensi_DN11895_c0_g1, Pdensi_DN12887_c0_g1d176910, Pdensi_DN12923_c0_g2, Pdensi_DN13569_c0_g1d272134, Pdensi_DN14237_c0_g1d393298, Pdensi_DN15429_c0_g1, Pdensi_DN15439_c0_g1d395942, Pdensi_DN15886_c1_g3, Pdensi_DN16066_c0_g1d55175, Pdensi_DN16340_c0_g1d55657, Pdensi_DN17128_c0_g1d56912, Pdensi_DN17158_c0_g2, Pdensi_DN17413_c0_g3, Pdensi_DN…
GO:0045944	1.10072428723189e-06	0.999999624440974	34	172	positive regulation of transcription by RNA polymerase II	BP	0.000219487973597547	BP positive regulation of transcription by RNA polymerase II	Pdensi_DN10759_c0_g1d334935, Pdensi_DN11521_c0_g1d336257, Pdensi_DN12183_c0_g1d211347, Pdensi_DN14863_c0_g1d342967, Pdensi_DN15055_c0_g1d181160, Pdensi_DN15548_c0_g1d54388, Pdensi_DN15886_c1_g3, Pdensi_DN17836_c0_g1, Pdensi_DN18081_c1_g3, Pdensi_DN18400_c0_g3, Pdensi_DN18561_c3_g1, Pdensi_DN18588_c0_g2, Pdensi_DN19525_c0_g1d218718, Pdensi_DN19638_c0_g1d287697, Pdensi_DN19845_c1_g1, Pdensi_DN20468…
GO:0048367	1.13471020218326e-06	0.999999549812058	55	344	shoot system development	BP	0.000220542650113266	BP shoot system development	Pdensi_DN12681_c0_g1d338362, Pdensi_DN15055_c0_g1d181160, Pdensi_DN15886_c1_g3, Pdensi_DN15971_c0_g1d183380, Pdensi_DN17836_c0_g1, Pdensi_DN17984_c1_g1, Pdensi_DN18334_c0_g1d114947, Pdensi_DN18561_c3_g1, Pdensi_DN18588_c0_g2, Pdensi_DN18755_c0_g1d355401, Pdensi_DN19038_c1_g6, Pdensi_DN19101_c2_g2, Pdensi_DN19842_c0_g1d360987, Pdensi_DN19845_c1_g1, Pdensi_DN20468_c2_g1, Pdensi_DN20468_c2_g3, Pdens…
GO:0000943	1.14169130528585e-06	0.999999581055267	101	875	retrotransposon nucleocapsid	CC	0.000220542650113266	CC retrotransposon nucleocapsid	Pdensi_DN10213_c0_g1d518881, Pdensi_DN104360_c0_g1, Pdensi_DN10502_c0_g1d209969, Pdensi_DN10782_c1_g1, Pdensi_DN10992_c1_g1, Pdensi_DN11047_c0_g1, Pdensi_DN11789_c0_g1d388729, Pdensi_DN12805_c0_g1d390681, Pdensi_DN12989_c0_g1d106144, Pdensi_DN13055_c0_g1d271281, Pdensi_DN13055_c0_g1d271282, Pdensi_DN13270_c0_g1d106466, Pdensi_DN15451_c1_g1, Pdensi_DN16828_c0_g1, Pdensi_DN17426_c0_g1d529715, Pdens…
GO:0010584	1.68967269456756e-06	0.999999746982969	14	39	pollen exine formation	BP	0.000321375746506751	BP pollen exine formation	Pdensi_DN10586_c0_g1d209930, Pdensi_DN13940_c0_g1d7805, Pdensi_DN17158_c0_g2, Pdensi_DN17458_c0_g1d12111, Pdensi_DN20930_c0_g1, Pdensi_DN24073_c0_g2, Pdensi_DN24582_c2_g2, Pdensi_DN38645_c0_g6, Pdensi_GG_113712_c3_g1, Pdensi_GG_14711_c2_g1, Pdensi_GG_17152_c0_g1, Pdensi_GG_30000_c0_g1, Pdensi_GG_81284_c2_g1, Pdensi_GG_93610_c0_g1
GO:0032197	1.89724344017699e-06	0.999999477961476	24	113	transposition, RNA-mediated	BP	0.000355388191680427	BP transposition, RNA-mediated	Pdensi_DN11047_c0_g1, Pdensi_DN13055_c0_g1d271281, Pdensi_DN13055_c0_g1d271282, Pdensi_DN17957_c1_g1, Pdensi_DN18008_c1_g1d402900, Pdensi_DN1878_c0_g1d203504, Pdensi_DN19181_c0_g2d357158, Pdensi_DN19181_c0_g4, Pdensi_DN21383_c1_g1, Pdensi_DN21900_c0_g1d541648, Pdensi_DN2199_c0_g1d325786, Pdensi_DN22487_c3_g1, Pdensi_DN22510_c0_g1, Pdensi_DN22727_c7_g1, Pdensi_DN22890_c5_g1, Pdensi_DN2376_c0_g1, P…
GO:0045263	2.00032402689916e-06	0.9999998933847	8	14	proton-transporting ATP synthase complex, coupling factor F(o)	CC	0.000369104566336631	CC proton-transporting ATP synthase complex, coupling factor F(o)	Pdensi_DN17972_c1_g3, Pdensi_DN21225_c0_g1d189464, Pdensi_DN22906_c0_g1d426967, Pdensi_DN24195_c5_g1, Pdensi_DN24649_c0_g4, Pdensi_DN24930_c2_g1, Pdensi_GG_32233_c0_g1, Pdensi_GG_4969_c0_g1
GO:0009889	2.11189512494467e-06	0.999998731585059	208	1865	regulation of biosynthetic process	BP	0.00038396116808369	BP regulation of biosynthetic process	Pdensi_DN10290_c0_g1d4636, Pdensi_DN10759_c0_g1d334935, Pdensi_DN10979_c0_g1d103979, Pdensi_DN11057_c0_g1d49575, Pdensi_DN11521_c0_g1d336257, Pdensi_DN11635_c0_g1d210913, Pdensi_DN11809_c0_g1d175312, Pdensi_DN11848_c0_g1d5764, Pdensi_DN11895_c0_g1, Pdensi_DN12183_c0_g1d211347, Pdensi_DN12603_c0_g1d105849, Pdensi_DN12774_c0_g1d211866, Pdensi_DN12869_c0_g1d338718, Pdensi_DN12887_c0_g1d176910, Pdens…
GO:0008134	2.42800454605995e-06	0.999999242918236	28	133	transcription factor binding	MF	0.000432476642534031	MF transcription factor binding	Pdensi_DN11521_c0_g1d336257, Pdensi_DN11635_c0_g1d210913, Pdensi_DN15886_c1_g3, Pdensi_DN18400_c0_g3, Pdensi_DN18561_c3_g1, Pdensi_DN18588_c0_g2, Pdensi_DN19845_c1_g1, Pdensi_DN20468_c2_g1, Pdensi_DN20468_c2_g3, Pdensi_DN20551_c2_g1, Pdensi_DN21385_c0_g1, Pdensi_DN21726_c0_g1, Pdensi_DN21739_c0_g1d221731, Pdensi_DN22225_c3_g3, Pdensi_DN22780_c2_g1, Pdensi_DN25015_c0_g3, Pdensi_DN25060_c1_g2d13661…
GO:0048580	2.44870702720878e-06	0.999999005657233	55	352	regulation of post-embryonic development	BP	0.000432476642534031	BP regulation of post-embryonic development	Pdensi_DN11521_c0_g1d336257, Pdensi_DN11848_c0_g1d5764, Pdensi_DN12681_c0_g1d338362, Pdensi_DN14344_c0_g1d463866, Pdensi_DN15886_c1_g3, Pdensi_DN17200_c0_g1d280809, Pdensi_DN17385_c0_g1d57185, Pdensi_DN17764_c0_g1d216480, Pdensi_DN17842_c0_g1, Pdensi_DN17984_c1_g1, Pdensi_DN18561_c3_g1, Pdensi_DN19032_c2_g2, Pdensi_DN19038_c1_g6, Pdensi_DN19842_c0_g1d360987, Pdensi_DN20096_c0_g1d62246, Pdensi_DN2…
GO:0003887	2.77086682747688e-06	0.999998987011434	35	202	DNA-directed DNA polymerase activity	MF	0.00048248206462108	MF DNA-directed DNA polymerase activity	Pdensi_DN11047_c0_g1, Pdensi_DN13055_c0_g1d271281, Pdensi_DN13055_c0_g1d271282, Pdensi_DN13074_c0_g1d522068, Pdensi_DN16625_c1_g1, Pdensi_DN17245_c1_g1, Pdensi_DN17542_c0_g1d474704, Pdensi_DN17957_c1_g1, Pdensi_DN1878_c0_g1d203504, Pdensi_DN19181_c0_g2d357158, Pdensi_DN19181_c0_g4, Pdensi_DN21383_c1_g1, Pdensi_DN21912_c0_g1, Pdensi_DN2199_c0_g1d325786, Pdensi_DN22203_c0_g1, Pdensi_DN22481_c3_g1d5…
GO:0004175	3.01199470711709e-06	0.999998289861551	140	1279	endopeptidase activity	MF	0.000517184591167897	MF endopeptidase activity	Pdensi_DN10213_c0_g1d518881, Pdensi_DN104360_c0_g1, Pdensi_DN10502_c0_g1d209969, Pdensi_DN10782_c1_g1, Pdensi_DN10992_c1_g1, Pdensi_DN11047_c0_g1, Pdensi_DN11789_c0_g1d388729, Pdensi_DN11980_c0_g1d520706, Pdensi_DN12609_c0_g1, Pdensi_DN12684_c0_g1d338441, Pdensi_DN12684_c0_g1d338442, Pdensi_DN12708_c0_g1d6702, Pdensi_DN12730_c1_g1, Pdensi_DN12805_c0_g1d390681, Pdensi_DN12989_c0_g1d106144, Pdensi_…
GO:0004519	3.57063001005628e-06	0.999997985908898	133	1206	endonuclease activity	MF	0.00060470820293597	MF endonuclease activity	Pdensi_DN10213_c0_g1d518881, Pdensi_DN104360_c0_g1, Pdensi_DN10502_c0_g1d209969, Pdensi_DN10782_c1_g1, Pdensi_DN10992_c1_g1, Pdensi_DN11047_c0_g1, Pdensi_DN11789_c0_g1d388729, Pdensi_DN12609_c0_g1, Pdensi_DN12708_c0_g1d6702, Pdensi_DN12730_c1_g1, Pdensi_DN12805_c0_g1d390681, Pdensi_DN12989_c0_g1d106144, Pdensi_DN13055_c0_g1d271281, Pdensi_DN13055_c0_g1d271282, Pdensi_DN13074_c0_g1d522068, Pdensi_…
GO:0031226	4.04636858598625e-06	0.99999826530555	50	316	intrinsic component of plasma membrane	CC	0.000665268212654919	CC intrinsic component of plasma membrane	Pdensi_DN10914_c0_g1d387447, Pdensi_DN11064_c0_g1d210295, Pdensi_DN13351_c0_g1d339649, Pdensi_DN13761_c0_g1, Pdensi_DN13866_c1_g1d523197, Pdensi_DN14253_c0_g1d179269, Pdensi_DN15230_c0_g1, Pdensi_DN16094_c0_g1d346425, Pdensi_DN16435_c0_g1d527755, Pdensi_DN17463_c0_g1d216204, Pdensi_DN17464_c0_g1d529765, Pdensi_DN18764_c0_g1d59678, Pdensi_DN19180_c0_g1d533441, Pdensi_DN19247_c0_g4d482891, Pdensi_D…
GO:0031326	4.06230560250968e-06	0.999997411973266	205	1850	regulation of cellular biosynthetic process	BP	0.000665268212654919	BP regulation of cellular biosynthetic process	Pdensi_DN10290_c0_g1d4636, Pdensi_DN10759_c0_g1d334935, Pdensi_DN10979_c0_g1d103979, Pdensi_DN11057_c0_g1d49575, Pdensi_DN11521_c0_g1d336257, Pdensi_DN11635_c0_g1d210913, Pdensi_DN11809_c0_g1d175312, Pdensi_DN11848_c0_g1d5764, Pdensi_DN11895_c0_g1, Pdensi_DN12183_c0_g1d211347, Pdensi_DN12603_c0_g1d105849, Pdensi_DN12774_c0_g1d211866, Pdensi_DN12869_c0_g1d338718, Pdensi_DN12887_c0_g1d176910, Pdens…
GO:0070469	4.15744540481647e-06	0.999999303179924	14	44	respiratory chain	CC	0.000665268212654919	CC respiratory chain	Pdensi_DN10401_c0_g1d334336, Pdensi_DN14054_c0_g1d213005, Pdensi_DN17035_c0_g1d472815, Pdensi_DN17079_c0_g2d472801, Pdensi_DN18706_c1_g2, Pdensi_DN21925_c2_g1, Pdensi_DN24381_c0_g2d133249, Pdensi_DN24901_c5_g4, Pdensi_DN24901_c5_g5, Pdensi_DN25035_c1_g7, Pdensi_DN25360_c0_g1d23116, Pdensi_DN26370_c2_g1d77078, Pdensi_DN34995_c0_g1, Pdensi_DN9070_c0_g1d265254
GO:0009791	4.17449859487791e-06	0.999997938631769	75	543	post-embryonic development	BP	0.000665268212654919	BP post-embryonic development	Pdensi_DN12681_c0_g1d338362, Pdensi_DN14568_c0_g1, Pdensi_DN15055_c0_g1d181160, Pdensi_DN15654_c0_g1, Pdensi_DN15886_c1_g3, Pdensi_DN17110_c0_g1d280669, Pdensi_DN17158_c0_g2, Pdensi_DN17251_c0_g1d215968, Pdensi_DN17836_c0_g1, Pdensi_DN17867_c0_g1d530420, Pdensi_DN17984_c1_g1, Pdensi_DN18334_c0_g1d114947, Pdensi_DN18561_c3_g1, Pdensi_DN18588_c0_g2, Pdensi_DN19038_c1_g6, Pdensi_DN19101_c2_g2, Pdens…
GO:0010077	4.19727578962094e-06	0.999999751528756	8	14	maintenance of inflorescence meristem identity	BP	0.000665268212654919	BP maintenance of inflorescence meristem identity	Pdensi_DN15886_c1_g3, Pdensi_DN18561_c3_g1, Pdensi_DN20468_c2_g1, Pdensi_DN25060_c1_g2d136610, Pdensi_DN25070_c0_g1d226785, Pdensi_DN25687_c1_g1, Pdensi_DN25687_c1_g2, Pdensi_DN9616_c0_g1d333228
GO:0010345	4.32977195669025e-06	0.999999213512812	15	48	suberin biosynthetic process	BP	0.000677581907602045	BP suberin biosynthetic process	Pdensi_DN11042_c0_g1d104080, Pdensi_DN11511_c0_g1, Pdensi_DN13940_c0_g1d7805, Pdensi_DN18305_c1_g3, Pdensi_DN19449_c1_g2, Pdensi_DN20215_c2_g1, Pdensi_DN21597_c0_g1d189745, Pdensi_DN24453_c0_g1, Pdensi_DN26645_c0_g1d24118, Pdensi_DN2938_c0_g1, Pdensi_DN5177_c0_g1, Pdensi_GG_157845_c0_g1, Pdensi_GG_4623_c0_g1, Pdensi_GG_65695_c0_g1, Pdensi_GG_81086_c0_g1
GO:0048646	4.49650555563317e-06	0.999998220858872	39	222	anatomical structure formation involved in morphogenesis	BP	0.000694878727303661	BP anatomical structure formation involved in morphogenesis	Pdensi_DN10586_c0_g1d209930, Pdensi_DN11496_c0_g1d210701, Pdensi_DN13057_c0_g1, Pdensi_DN13940_c0_g1d7805, Pdensi_DN16340_c0_g2, Pdensi_DN17158_c0_g2, Pdensi_DN17458_c0_g1d12111, Pdensi_DN20372_c1_g1, Pdensi_DN20680_c0_g1d291823, Pdensi_DN20922_c4_g2, Pdensi_DN20930_c0_g1, Pdensi_DN21649_c0_g2, Pdensi_DN22426_c0_g1d363827, Pdensi_DN22455_c0_g2d543632, Pdensi_DN24073_c0_g2, Pdensi_DN24582_c2_g2, P…
GO:0048731	5.60692783949014e-06	0.999997461379603	56	370	system development	BP	0.00085578331950144	BP system development	Pdensi_DN12681_c0_g1d338362, Pdensi_DN15055_c0_g1d181160, Pdensi_DN15886_c1_g3, Pdensi_DN15971_c0_g1d183380, Pdensi_DN17836_c0_g1, Pdensi_DN17984_c1_g1, Pdensi_DN18334_c0_g1d114947, Pdensi_DN18561_c3_g1, Pdensi_DN18588_c0_g2, Pdensi_DN18755_c0_g1d355401, Pdensi_DN19038_c1_g6, Pdensi_DN19101_c2_g2, Pdensi_DN19317_c1_g1, Pdensi_DN19842_c0_g1d360987, Pdensi_DN19845_c1_g1, Pdensi_DN20468_c2_g1, Pdens…
GO:0022857	5.89051276104571e-06	0.999996516669861	128	1071	transmembrane transporter activity	MF	0.000888102552009854	MF transmembrane transporter activity	Pdensi_DN10060_c0_g1d172739, Pdensi_DN10072_c0_g1d386355, Pdensi_DN10207_c0_g1d266698, Pdensi_DN104174_c0_g1, Pdensi_DN11351_c0_g1, Pdensi_DN11420_c0_g2, Pdensi_DN11991_c0_g2, Pdensi_DN12675_c0_g1d6600, Pdensi_DN12995_c0_g1d6844, Pdensi_DN13351_c0_g1d339649, Pdensi_DN13688_c0_g1d461976, Pdensi_DN13761_c0_g1, Pdensi_DN13866_c1_g1d523197, Pdensi_DN14253_c0_g1d179269, Pdensi_DN15403_c1_g1, Pdensi_DN…
GO:0008429	6.07342040609129e-06	0.999999366740441	10	23	phosphatidylethanolamine binding	MF	0.000904646945548273	MF phosphatidylethanolamine binding	Pdensi_DN19842_c0_g1d360987, Pdensi_DN20996_c0_g1d293074, Pdensi_DN22621_c1_g1, Pdensi_DN22737_c0_g1d223194, Pdensi_GG_112643_c0_g1, Pdensi_GG_133827_c2_g1, Pdensi_GG_18974_c1_g1, Pdensi_GG_77646_c0_g1, Pdensi_GG_84135_c0_g1, Pdensi_GG_91739_c1_g1
GO:0046906	6.25082835605145e-06	0.999997256686526	51	329	tetrapyrrole binding	MF	0.000919987987688859	MF tetrapyrrole binding	Pdensi_DN10060_c0_g1d172739, Pdensi_DN1041_c0_g1d203043, Pdensi_DN10586_c0_g1d209930, Pdensi_DN11042_c0_g1d104080, Pdensi_DN14054_c0_g1d213005, Pdensi_DN14552_c0_g1d180068, Pdensi_DN16142_c1_g1, Pdensi_DN18707_c1_g2d480353, Pdensi_DN19247_c0_g1d286110, Pdensi_DN19353_c2_g1, Pdensi_DN19376_c0_g2, Pdensi_DN19449_c1_g2, Pdensi_DN19717_c0_g2d287888, Pdensi_DN19943_c0_g1, Pdensi_DN19963_c1_g5, Pdensi_…
GO:0005215	6.48749217412762e-06	0.999996084185277	141	1204	transporter activity	MF	0.000943586655867526	MF transporter activity	Pdensi_DN10060_c0_g1d172739, Pdensi_DN10072_c0_g1d386355, Pdensi_DN10207_c0_g1d266698, Pdensi_DN104174_c0_g1, Pdensi_DN11351_c0_g1, Pdensi_DN11420_c0_g2, Pdensi_DN11991_c0_g2, Pdensi_DN12675_c0_g1d6600, Pdensi_DN12995_c0_g1d6844, Pdensi_DN13351_c0_g1d339649, Pdensi_DN13389_c0_g1d339845, Pdensi_DN13598_c0_g1d51941, Pdensi_DN13688_c0_g1d461976, Pdensi_DN13761_c0_g1, Pdensi_DN13866_c1_g1d523197, Pde…
GO:0044459	7.66484617807526e-06	0.999996288202694	60	412	plasma membrane part	CC	0.0010911355660224	CC plasma membrane part	Pdensi_DN10914_c0_g1d387447, Pdensi_DN11064_c0_g1d210295, Pdensi_DN13351_c0_g1d339649, Pdensi_DN13761_c0_g1, Pdensi_DN13866_c1_g1d523197, Pdensi_DN14253_c0_g1d179269, Pdensi_DN14892_c1_g1, Pdensi_DN15230_c0_g1, Pdensi_DN16066_c0_g1d55175, Pdensi_DN16094_c0_g1d346425, Pdensi_DN16435_c0_g1d527755, Pdensi_DN17413_c0_g3, Pdensi_DN17463_c0_g1d216204, Pdensi_DN17464_c0_g1d529765, Pdensi_DN18764_c0_g1d5…
GO:0020037	7.67845945514427e-06	0.999996624687989	47	295	heme binding	MF	0.0010911355660224	MF heme binding	Pdensi_DN10060_c0_g1d172739, Pdensi_DN1041_c0_g1d203043, Pdensi_DN10586_c0_g1d209930, Pdensi_DN11042_c0_g1d104080, Pdensi_DN14054_c0_g1d213005, Pdensi_DN14552_c0_g1d180068, Pdensi_DN16142_c1_g1, Pdensi_DN18707_c1_g2d480353, Pdensi_DN19247_c0_g1d286110, Pdensi_DN19376_c0_g2, Pdensi_DN19449_c1_g2, Pdensi_DN19717_c0_g2d287888, Pdensi_DN19943_c0_g1, Pdensi_DN19963_c1_g5, Pdensi_DN20249_c0_g1d411572, …
GO:0005634	8.42823639117192e-06	0.999993551812464	443	4497	nucleus	CC	0.00117139201006036	CC nucleus	Pdensi_DN10290_c0_g1d4636, Pdensi_DN10759_c0_g1d334935, Pdensi_DN11047_c0_g1, Pdensi_DN11057_c0_g1d49575, Pdensi_DN11496_c0_g1d210701, Pdensi_DN11521_c0_g1d336257, Pdensi_DN11635_c0_g1d210913, Pdensi_DN11809_c0_g1d175312, Pdensi_DN11895_c0_g1, Pdensi_DN12166_c0_g1d337469, Pdensi_DN12183_c0_g1d211347, Pdensi_DN12402_c0_g1d211571, Pdensi_DN12428_c0_g1, Pdensi_DN12603_c0_g1d105849, Pdensi_DN12681_c0…
GO:0032196	8.43273387489868e-06	0.999997435694066	24	122	transposition	BP	0.00117139201006036	BP transposition	Pdensi_DN11047_c0_g1, Pdensi_DN13055_c0_g1d271281, Pdensi_DN13055_c0_g1d271282, Pdensi_DN17957_c1_g1, Pdensi_DN18008_c1_g1d402900, Pdensi_DN1878_c0_g1d203504, Pdensi_DN19181_c0_g2d357158, Pdensi_DN19181_c0_g4, Pdensi_DN21383_c1_g1, Pdensi_DN21900_c0_g1d541648, Pdensi_DN2199_c0_g1d325786, Pdensi_DN22487_c3_g1, Pdensi_DN22510_c0_g1, Pdensi_DN22727_c7_g1, Pdensi_DN22890_c5_g1, Pdensi_DN2376_c0_g1, P…
GO:0016779	9.02873529699863e-06	0.999994514380076	123	1125	nucleotidyltransferase activity	MF	0.00124024727196438	MF nucleotidyltransferase activity	Pdensi_DN10213_c0_g1d518881, Pdensi_DN104360_c0_g1, Pdensi_DN10502_c0_g1d209969, Pdensi_DN10782_c1_g1, Pdensi_DN10992_c1_g1, Pdensi_DN11047_c0_g1, Pdensi_DN11789_c0_g1d388729, Pdensi_DN12609_c0_g1, Pdensi_DN12708_c0_g1d6702, Pdensi_DN12730_c1_g1, Pdensi_DN12805_c0_g1d390681, Pdensi_DN12989_c0_g1d106144, Pdensi_DN13055_c0_g1d271281, Pdensi_DN13055_c0_g1d271282, Pdensi_DN13074_c0_g1d522068, Pdensi_…
GO:0080110	1.05665119198164e-05	0.999999716081671	6	8	sporopollenin biosynthetic process	BP	0.00143553611939219	BP sporopollenin biosynthetic process	Pdensi_DN10586_c0_g1d209930, Pdensi_DN17158_c0_g2, Pdensi_DN17458_c0_g1d12111, Pdensi_DN17495_c0_g1, Pdensi_GG_14711_c2_g1, Pdensi_GG_81284_c2_g1
GO:0004521	1.08510238377894e-05	0.999995289503933	43	279	endoribonuclease activity	MF	0.00145816530115859	MF endoribonuclease activity	Pdensi_DN11047_c0_g1, Pdensi_DN13055_c0_g1d271281, Pdensi_DN13055_c0_g1d271282, Pdensi_DN15135_c0_g1d214058, Pdensi_DN16941_c0_g1d472201, Pdensi_DN17771_c0_g1d12540, Pdensi_DN17957_c1_g1, Pdensi_DN1878_c0_g1d203504, Pdensi_DN19181_c0_g2d357158, Pdensi_DN19181_c0_g4, Pdensi_DN19371_c1_g2, Pdensi_DN19371_c1_g4, Pdensi_DN20042_c0_g2, Pdensi_DN20781_c0_g4, Pdensi_DN21358_c0_g2, Pdensi_DN21383_c1_g1, …
GO:0048859	1.16201774249432e-05	0.999999378595341	7	12	formation of anatomical boundary	BP	0.00152830056919758	BP formation of anatomical boundary	Pdensi_DN20372_c1_g1, Pdensi_DN22455_c0_g2d543632, Pdensi_DN25689_c0_g3, Pdensi_GG_16193_c0_g1, Pdensi_GG_23961_c0_g1, Pdensi_GG_54134_c0_g1, Pdensi_GG_55579_c1_g1
GO:0090691	1.16201774249432e-05	0.999999378595341	7	12	formation of plant organ boundary	BP	0.00152830056919758	BP formation of plant organ boundary	Pdensi_DN20372_c1_g1, Pdensi_DN22455_c0_g2d543632, Pdensi_DN25689_c0_g3, Pdensi_GG_16193_c0_g1, Pdensi_GG_23961_c0_g1, Pdensi_GG_54134_c0_g1, Pdensi_GG_55579_c1_g1
GO:0004553	1.28067590060818e-05	0.999993924338459	54	365	hydrolase activity, hydrolyzing O-glycosyl compounds	MF	0.00166663117465462	MF hydrolase activity, hydrolyzing O-glycosyl compounds	Pdensi_DN11297_c0_g3, Pdensi_DN14864_c0_g1d108554, Pdensi_DN14923_c1_g7, Pdensi_DN16308_c0_g1d215184, Pdensi_DN18230_c0_g1d186709, Pdensi_DN18386_c1_g2, Pdensi_DN18690_c0_g2, Pdensi_DN19354_c0_g1d60862, Pdensi_DN19354_c0_g2, Pdensi_DN19386_c0_g1d358050, Pdensi_DN19551_c0_g4, Pdensi_DN19639_c4_g1, Pdensi_DN19704_c0_g1d218921, Pdensi_DN19897_c0_g1d487018, Pdensi_DN20464_c0_g2, Pdensi_DN20485_c0_g2,…
GO:2000241	1.40530127289021e-05	0.999993727917515	46	291	regulation of reproductive process	BP	0.00180725761998087	BP regulation of reproductive process	Pdensi_DN11521_c0_g1d336257, Pdensi_DN12681_c0_g1d338362, Pdensi_DN15886_c1_g3, Pdensi_DN17200_c0_g1d280809, Pdensi_DN17685_c0_g1d475159, Pdensi_DN17842_c0_g1, Pdensi_DN17984_c1_g1, Pdensi_DN18400_c0_g3, Pdensi_DN18561_c3_g1, Pdensi_DN19032_c2_g2, Pdensi_DN19038_c1_g6, Pdensi_DN19842_c0_g1d360987, Pdensi_DN20468_c2_g1, Pdensi_DN20922_c4_g2, Pdensi_DN20933_c0_g1d415490, Pdensi_DN20996_c0_g1d293074…
GO:0004497	1.42142039855346e-05	0.999994115258169	38	226	monooxygenase activity	MF	0.00180725761998087	MF monooxygenase activity	Pdensi_DN1041_c0_g1d203043, Pdensi_DN10586_c0_g1d209930, Pdensi_DN11042_c0_g1d104080, Pdensi_DN14552_c0_g1d180068, Pdensi_DN15296_c0_g1d466330, Pdensi_DN19376_c0_g2, Pdensi_DN19449_c1_g2, Pdensi_DN20315_c0_g1d412031, Pdensi_DN21004_c0_g1d362641, Pdensi_DN21212_c3_g2, Pdensi_DN21227_c0_g1d362762, Pdensi_DN21336_c1_g1, Pdensi_DN2150_c0_g1d165343, Pdensi_DN21559_c0_g2, Pdensi_DN21597_c0_g1d189745, P…
GO:0051252	1.43259117332464e-05	0.999990341288898	179	1605	regulation of RNA metabolic process	BP	0.00180725761998087	BP regulation of RNA metabolic process	Pdensi_DN10290_c0_g1d4636, Pdensi_DN10759_c0_g1d334935, Pdensi_DN10979_c0_g1d103979, Pdensi_DN11057_c0_g1d49575, Pdensi_DN11521_c0_g1d336257, Pdensi_DN11635_c0_g1d210913, Pdensi_DN11809_c0_g1d175312, Pdensi_DN11895_c0_g1, Pdensi_DN12183_c0_g1d211347, Pdensi_DN12603_c0_g1d105849, Pdensi_DN12869_c0_g1d338718, Pdensi_DN12887_c0_g1d176910, Pdensi_DN13149_c0_g1d271422, Pdensi_DN13774_c0_g1d392336, Pde…
GO:0009055	1.63260246568794e-05	0.999994547632075	26	132	electron transfer activity	MF	0.00203877417003031	MF electron transfer activity	Pdensi_DN10060_c0_g1d172739, Pdensi_DN13009_c0_g1d51387, Pdensi_DN13429_c0_g1d7318, Pdensi_DN14054_c0_g1d213005, Pdensi_DN15641_c0_g1d526142, Pdensi_DN15730_c0_g1, Pdensi_DN16553_c1_g1d185039, Pdensi_DN16690_c0_g1d528169, Pdensi_DN18706_c1_g2, Pdensi_DN19180_c0_g1d533441, Pdensi_DN19353_c2_g1, Pdensi_DN20315_c0_g1d412031, Pdensi_DN20977_c0_g1d64168, Pdensi_DN21848_c0_g4, Pdensi_DN22111_c1_g3, Pde…
GO:0016891	1.74269269794036e-05	0.999992591728956	39	250	endoribonuclease activity, producing 5'-phosphomonoesters	MF	0.00215449098246366	MF endoribonuclease activity, producing 5'-phosphomonoesters	Pdensi_DN11047_c0_g1, Pdensi_DN13055_c0_g1d271281, Pdensi_DN13055_c0_g1d271282, Pdensi_DN15135_c0_g1d214058, Pdensi_DN16941_c0_g1d472201, Pdensi_DN17771_c0_g1d12540, Pdensi_DN17957_c1_g1, Pdensi_DN1878_c0_g1d203504, Pdensi_DN19181_c0_g2d357158, Pdensi_DN19181_c0_g4, Pdensi_DN19371_c1_g2, Pdensi_DN19371_c1_g4, Pdensi_DN20042_c0_g2, Pdensi_DN21358_c0_g2, Pdensi_DN21383_c1_g1, Pdensi_DN21802_c0_g1d4…
GO:2000026	2.63681750610146e-05	0.999985585424555	71	530	regulation of multicellular organismal development	BP	0.00322762127009232	BP regulation of multicellular organismal development	Pdensi_DN11521_c0_g1d336257, Pdensi_DN11848_c0_g1d5764, Pdensi_DN11895_c0_g1, Pdensi_DN12359_c0_g1, Pdensi_DN12681_c0_g1d338362, Pdensi_DN14344_c0_g1d463866, Pdensi_DN15886_c1_g3, Pdensi_DN16262_c0_g1d469738, Pdensi_DN16340_c0_g2, Pdensi_DN17200_c0_g1d280809, Pdensi_DN17385_c0_g1d57185, Pdensi_DN17764_c0_g1d216480, Pdensi_DN17842_c0_g1, Pdensi_DN17848_c0_g1d476052, Pdensi_DN17984_c1_g1, Pdensi_DN…
GO:0010556	2.72828679068639e-05	0.9999809436001	192	1765	regulation of macromolecule biosynthetic process	BP	0.00330684407777018	BP regulation of macromolecule biosynthetic process	Pdensi_DN10290_c0_g1d4636, Pdensi_DN10759_c0_g1d334935, Pdensi_DN10979_c0_g1d103979, Pdensi_DN11057_c0_g1d49575, Pdensi_DN11521_c0_g1d336257, Pdensi_DN11635_c0_g1d210913, Pdensi_DN11809_c0_g1d175312, Pdensi_DN11895_c0_g1, Pdensi_DN12183_c0_g1d211347, Pdensi_DN12603_c0_g1d105849, Pdensi_DN12774_c0_g1d211866, Pdensi_DN12869_c0_g1d338718, Pdensi_DN12887_c0_g1d176910, Pdensi_DN13149_c0_g1d271422, Pde…
GO:0048658	2.75665575037044e-05	0.999998185805456	7	13	anther wall tapetum development	BP	0.00330878980988639	BP anther wall tapetum development	Pdensi_DN19290_c1_g3, Pdensi_DN20401_c0_g1d63113, Pdensi_DN29514_c0_g1d196898, Pdensi_DN51064_c0_g1d253009, Pdensi_GG_113498_c0_g1, Pdensi_GG_63618_c0_g1, Pdensi_GG_93610_c0_g1
GO:0004518	2.90885686329647e-05	0.999980873542322	139	1314	nuclease activity	MF	0.00345790359624368	MF nuclease activity	Pdensi_DN10213_c0_g1d518881, Pdensi_DN104360_c0_g1, Pdensi_DN10502_c0_g1d209969, Pdensi_DN10782_c1_g1, Pdensi_DN10992_c1_g1, Pdensi_DN11047_c0_g1, Pdensi_DN11789_c0_g1d388729, Pdensi_DN12609_c0_g1, Pdensi_DN12708_c0_g1d6702, Pdensi_DN12730_c1_g1, Pdensi_DN12805_c0_g1d390681, Pdensi_DN12989_c0_g1d106144, Pdensi_DN13055_c0_g1d271281, Pdensi_DN13055_c0_g1d271282, Pdensi_DN13074_c0_g1d522068, Pdensi_…
GO:0016893	2.94274481423206e-05	0.999986862048813	41	273	endonuclease activity, active with either ribo- or deoxyribonucleic acids and producing 5'-phosphomonoesters	MF	0.00346487182270009	MF endonuclease activity, active with either ribo- or deoxyribonucleic acids and producing 5'-phosphomonoesters	Pdensi_DN11047_c0_g1, Pdensi_DN13055_c0_g1d271281, Pdensi_DN13055_c0_g1d271282, Pdensi_DN15135_c0_g1d214058, Pdensi_DN16941_c0_g1d472201, Pdensi_DN17771_c0_g1d12540, Pdensi_DN17957_c1_g1, Pdensi_DN1878_c0_g1d203504, Pdensi_DN19181_c0_g2d357158, Pdensi_DN19181_c0_g4, Pdensi_DN19371_c1_g2, Pdensi_DN19371_c1_g4, Pdensi_DN19666_c0_g1d485289, Pdensi_DN20042_c0_g2, Pdensi_DN21358_c0_g2, Pdensi_DN21383_…
GO:1902680	3.00672035306667e-05	0.999984378894574	60	431	positive regulation of RNA biosynthetic process	BP	0.0034740265163517	BP positive regulation of RNA biosynthetic process	Pdensi_DN10759_c0_g1d334935, Pdensi_DN11521_c0_g1d336257, Pdensi_DN11635_c0_g1d210913, Pdensi_DN12183_c0_g1d211347, Pdensi_DN12887_c0_g1d176910, Pdensi_DN13774_c0_g1d392336, Pdensi_DN14344_c0_g1d463866, Pdensi_DN14863_c0_g1d342967, Pdensi_DN15027_c0_g1d213970, Pdensi_DN15055_c0_g1d181160, Pdensi_DN15315_c0_g1d525644, Pdensi_DN15429_c0_g1, Pdensi_DN15548_c0_g1d54388, Pdensi_DN15782_c0_g2d468050, P…
GO:1903508	3.00672035306667e-05	0.999984378894574	60	431	positive regulation of nucleic acid-templated transcription	BP	0.0034740265163517	BP positive regulation of nucleic acid-templated transcription	Pdensi_DN10759_c0_g1d334935, Pdensi_DN11521_c0_g1d336257, Pdensi_DN11635_c0_g1d210913, Pdensi_DN12183_c0_g1d211347, Pdensi_DN12887_c0_g1d176910, Pdensi_DN13774_c0_g1d392336, Pdensi_DN14344_c0_g1d463866, Pdensi_DN14863_c0_g1d342967, Pdensi_DN15027_c0_g1d213970, Pdensi_DN15055_c0_g1d181160, Pdensi_DN15315_c0_g1d525644, Pdensi_DN15429_c0_g1, Pdensi_DN15548_c0_g1d54388, Pdensi_DN15782_c0_g2d468050, P…
GO:0009808	3.12112875869218e-05	0.999989683596777	24	121	lignin metabolic process	BP	0.0035728254484918	BP lignin metabolic process	Pdensi_DN14741_c0_g1d394293, Pdensi_DN15940_c0_g1, Pdensi_DN16142_c1_g1, Pdensi_DN16405_c0_g1, Pdensi_DN17676_c0_g1d351375, Pdensi_DN18549_c0_g3d354668, Pdensi_DN19175_c0_g1d286055, Pdensi_DN19704_c0_g1d218921, Pdensi_DN19717_c0_g2d287888, Pdensi_DN20037_c1_g1, Pdensi_DN20231_c0_g1, Pdensi_DN20249_c0_g1d411572, Pdensi_DN20815_c1_g1, Pdensi_DN21322_c0_g1d294658, Pdensi_DN21358_c0_g2, Pdensi_DN2210…
GO:0009409	3.57618797462851e-05	0.999983417820202	44	287	response to cold	BP	0.00405618458076443	BP response to cold	Pdensi_DN10914_c0_g1d387447, Pdensi_DN11521_c0_g1d336257, Pdensi_DN11848_c0_g1d5764, Pdensi_DN12647_c0_g2, Pdensi_DN15782_c0_g2d468050, Pdensi_DN15886_c1_g3, Pdensi_DN16069_c1_g1, Pdensi_DN16222_c0_g1d347070, Pdensi_DN17200_c0_g1d280809, Pdensi_DN18561_c3_g1, Pdensi_DN19247_c0_g1d286110, Pdensi_DN19617_c2_g1, Pdensi_DN19790_c0_g1d535027, Pdensi_DN20468_c2_g1, Pdensi_DN20504_c0_g2d291341, Pdensi_D…
GO:0031012	3.66300750780135e-05	0.999996512099616	8	18	extracellular matrix	CC	0.00411688743808619	CC extracellular matrix	Pdensi_DN17492_c0_g1d474248, Pdensi_DN21851_c0_g2, Pdensi_DN22569_c1_g2, Pdensi_DN24100_c0_g1, Pdensi_DN40307_c0_g1, Pdensi_DN9506_c0_g1d333058, Pdensi_GG_14314_c0_g1, Pdensi_GG_879_c1_g1
GO:2000112	3.7677262881583e-05	0.999973483796409	190	1754	regulation of cellular macromolecule biosynthetic process	BP	0.00419643244148659	BP regulation of cellular macromolecule biosynthetic process	Pdensi_DN10290_c0_g1d4636, Pdensi_DN10759_c0_g1d334935, Pdensi_DN10979_c0_g1d103979, Pdensi_DN11057_c0_g1d49575, Pdensi_DN11521_c0_g1d336257, Pdensi_DN11635_c0_g1d210913, Pdensi_DN11809_c0_g1d175312, Pdensi_DN11895_c0_g1, Pdensi_DN12183_c0_g1d211347, Pdensi_DN12603_c0_g1d105849, Pdensi_DN12774_c0_g1d211866, Pdensi_DN12869_c0_g1d338718, Pdensi_DN12887_c0_g1d176910, Pdensi_DN13149_c0_g1d271422, Pde…
GO:0045893	4.22969405355616e-05	0.999977871459162	59	427	positive regulation of transcription, DNA-templated	BP	0.00466890246286739	BP positive regulation of transcription, DNA-templated	Pdensi_DN10759_c0_g1d334935, Pdensi_DN11521_c0_g1d336257, Pdensi_DN11635_c0_g1d210913, Pdensi_DN12183_c0_g1d211347, Pdensi_DN12887_c0_g1d176910, Pdensi_DN13774_c0_g1d392336, Pdensi_DN14863_c0_g1d342967, Pdensi_DN15027_c0_g1d213970, Pdensi_DN15055_c0_g1d181160, Pdensi_DN15315_c0_g1d525644, Pdensi_DN15429_c0_g1, Pdensi_DN15548_c0_g1d54388, Pdensi_DN15782_c0_g2d468050, Pdensi_DN15886_c1_g3, Pdensi_D…
GO:0018105	4.81070156519274e-05	0.999987389929962	17	72	peptidyl-serine phosphorylation	BP	0.00526324809296264	BP peptidyl-serine phosphorylation	Pdensi_DN20163_c0_g1d62509, Pdensi_DN20754_c1_g1, Pdensi_DN21742_c1_g3, Pdensi_DN22472_c0_g1d126278, Pdensi_DN22657_c0_g1d223069, Pdensi_DN22657_c0_g2d301592, Pdensi_DN25836_c0_g1d228127, Pdensi_GG_18615_c0_g1, Pdensi_GG_21811_c0_g1, Pdensi_GG_29430_c1_g1, Pdensi_GG_34891_c0_g1, Pdensi_GG_39321_c0_g1, Pdensi_GG_67563_c0_g2, Pdensi_GG_80966_c0_g1, Pdensi_GG_82704_c0_g1, Pdensi_GG_84000_c0_g1, Pden…
GO:0031225	4.9795395082849e-05	0.999980177342426	31	177	anchored component of membrane	CC	0.00535704889678348	CC anchored component of membrane	Pdensi_DN10914_c0_g1d387447, Pdensi_DN11064_c0_g1d210295, Pdensi_DN15230_c0_g1, Pdensi_DN16094_c0_g1d346425, Pdensi_DN17463_c0_g1d216204, Pdensi_DN19180_c0_g1d533441, Pdensi_DN19247_c0_g4d482891, Pdensi_DN19897_c0_g1d487018, Pdensi_DN20964_c0_g1, Pdensi_DN21749_c0_g1, Pdensi_DN21851_c0_g2, Pdensi_DN22084_c0_g1, Pdensi_DN22105_c0_g1d299099, Pdensi_DN22397_c2_g1, Pdensi_DN22569_c1_g2, Pdensi_DN2331…
GO:0008233	4.98309975839279e-05	0.999966096303353	151	1459	peptidase activity	MF	0.00535704889678348	MF peptidase activity	Pdensi_DN10213_c0_g1d518881, Pdensi_DN104360_c0_g1, Pdensi_DN10502_c0_g1d209969, Pdensi_DN10782_c1_g1, Pdensi_DN10992_c1_g1, Pdensi_DN11047_c0_g1, Pdensi_DN11789_c0_g1d388729, Pdensi_DN11980_c0_g1d520706, Pdensi_DN12273_c0_g1d337648, Pdensi_DN12609_c0_g1, Pdensi_DN12684_c0_g1d338441, Pdensi_DN12684_c0_g1d338442, Pdensi_DN12696_c1_g3, Pdensi_DN12708_c0_g1d6702, Pdensi_DN12730_c1_g1, Pdensi_DN12805…
GO:0009911	5.80511608505221e-05	0.999986183886761	15	59	positive regulation of flower development	BP	0.00618695259995693	BP positive regulation of flower development	Pdensi_DN15886_c1_g3, Pdensi_DN18561_c3_g1, Pdensi_DN20468_c2_g1, Pdensi_DN22621_c1_g1, Pdensi_DN22737_c0_g1d223194, Pdensi_DN25060_c1_g2d136610, Pdensi_DN25070_c0_g1d226785, Pdensi_DN25687_c1_g1, Pdensi_DN25687_c1_g2, Pdensi_DN9616_c0_g1d333228, Pdensi_GG_112643_c0_g1, Pdensi_GG_133827_c2_g1, Pdensi_GG_18974_c1_g1, Pdensi_GG_77646_c0_g1, Pdensi_GG_84135_c0_g1
GO:1901700	5.98945200707639e-05	0.999959967728508	136	1198	response to oxygen-containing compound	BP	0.00632885428747739	BP response to oxygen-containing compound	Pdensi_DN10090_c0_g1d4523, Pdensi_DN1041_c0_g1d203043, Pdensi_DN10914_c0_g1d387447, Pdensi_DN11560_c0_g3, Pdensi_DN11991_c0_g2, Pdensi_DN12359_c0_g1, Pdensi_DN13806_c0_g1, Pdensi_DN15429_c0_g1, Pdensi_DN15813_c0_g1d277189, Pdensi_DN15886_c1_g3, Pdensi_DN15940_c0_g1, Pdensi_DN16057_c0_g1d183538, Pdensi_DN16069_c1_g1, Pdensi_DN16340_c0_g2, Pdensi_DN16441_c0_g1, Pdensi_DN16481_c0_g1d278696, Pdensi_D…
GO:0070011	6.39180365884994e-05	0.999956362977371	148	1434	peptidase activity, acting on L-amino acid peptides	MF	0.00669361614055334	MF peptidase activity, acting on L-amino acid peptides	Pdensi_DN10213_c0_g1d518881, Pdensi_DN104360_c0_g1, Pdensi_DN10502_c0_g1d209969, Pdensi_DN10782_c1_g1, Pdensi_DN10992_c1_g1, Pdensi_DN11047_c0_g1, Pdensi_DN11789_c0_g1d388729, Pdensi_DN11980_c0_g1d520706, Pdensi_DN12273_c0_g1d337648, Pdensi_DN12609_c0_g1, Pdensi_DN12684_c0_g1d338441, Pdensi_DN12684_c0_g1d338442, Pdensi_DN12696_c1_g3, Pdensi_DN12708_c0_g1d6702, Pdensi_DN12730_c1_g1, Pdensi_DN12805…
GO:0051239	6.46291624819736e-05	0.999962569917471	76	592	regulation of multicellular organismal process	BP	0.00669361614055334	BP regulation of multicellular organismal process	Pdensi_DN11521_c0_g1d336257, Pdensi_DN11848_c0_g1d5764, Pdensi_DN11895_c0_g1, Pdensi_DN12359_c0_g1, Pdensi_DN12681_c0_g1d338362, Pdensi_DN14344_c0_g1d463866, Pdensi_DN15886_c1_g3, Pdensi_DN16262_c0_g1d469738, Pdensi_DN16340_c0_g2, Pdensi_DN17200_c0_g1d280809, Pdensi_DN17385_c0_g1d57185, Pdensi_DN17764_c0_g1d216480, Pdensi_DN17842_c0_g1, Pdensi_DN17848_c0_g1d476052, Pdensi_DN17984_c1_g1, Pdensi_DN…
GO:0042761	6.49707948609885e-05	0.99999157750939	9	24	very long-chain fatty acid biosynthetic process	BP	0.00669361614055334	BP very long-chain fatty acid biosynthetic process	Pdensi_DN11042_c0_g1d104080, Pdensi_DN19449_c1_g2, Pdensi_DN21597_c0_g1d189745, Pdensi_DN24453_c0_g1, Pdensi_DN26645_c0_g1d24118, Pdensi_DN2938_c0_g1, Pdensi_GG_13995_c0_g1, Pdensi_GG_4623_c0_g1, Pdensi_GG_81086_c0_g1
GO:0004540	6.99683180135625e-05	0.999966149556155	45	318	ribonuclease activity	MF	0.00713311843711595	MF ribonuclease activity	Pdensi_DN11047_c0_g1, Pdensi_DN13055_c0_g1d271281, Pdensi_DN13055_c0_g1d271282, Pdensi_DN13436_c0_g1, Pdensi_DN15135_c0_g1d214058, Pdensi_DN16941_c0_g1d472201, Pdensi_DN17771_c0_g1d12540, Pdensi_DN17957_c1_g1, Pdensi_DN1878_c0_g1d203504, Pdensi_DN19181_c0_g2d357158, Pdensi_DN19181_c0_g4, Pdensi_DN19371_c1_g2, Pdensi_DN19371_c1_g4, Pdensi_DN19500_c3_g2, Pdensi_DN20042_c0_g2, Pdensi_DN20781_c0_g4, …
GO:0016798	7.05409769933831e-05	0.999963128949628	55	397	hydrolase activity, acting on glycosyl bonds	MF	0.00713311843711595	MF hydrolase activity, acting on glycosyl bonds	Pdensi_DN11297_c0_g3, Pdensi_DN14864_c0_g1d108554, Pdensi_DN14923_c1_g7, Pdensi_DN16308_c0_g1d215184, Pdensi_DN18230_c0_g1d186709, Pdensi_DN18386_c1_g2, Pdensi_DN18690_c0_g2, Pdensi_DN19354_c0_g1d60862, Pdensi_DN19354_c0_g2, Pdensi_DN19386_c0_g1d358050, Pdensi_DN19522_c1_g3, Pdensi_DN19551_c0_g4, Pdensi_DN19639_c4_g1, Pdensi_DN19704_c0_g1d218921, Pdensi_DN19897_c0_g1d487018, Pdensi_DN20464_c0_g2,…
GO:0019219	7.0967691318067e-05	0.999949427534548	186	1726	regulation of nucleobase-containing compound metabolic process	BP	0.00713311843711595	BP regulation of nucleobase-containing compound metabolic process	Pdensi_DN10290_c0_g1d4636, Pdensi_DN10759_c0_g1d334935, Pdensi_DN10979_c0_g1d103979, Pdensi_DN11057_c0_g1d49575, Pdensi_DN11521_c0_g1d336257, Pdensi_DN11635_c0_g1d210913, Pdensi_DN11809_c0_g1d175312, Pdensi_DN11895_c0_g1, Pdensi_DN12183_c0_g1d211347, Pdensi_DN12603_c0_g1d105849, Pdensi_DN12774_c0_g1d211866, Pdensi_DN12869_c0_g1d338718, Pdensi_DN12887_c0_g1d176910, Pdensi_DN13149_c0_g1d271422, Pde…
GO:0048582	7.42326312368819e-05	0.999976996633283	20	95	positive regulation of post-embryonic development	BP	0.00740111306436751	BP positive regulation of post-embryonic development	Pdensi_DN11848_c0_g1d5764, Pdensi_DN14344_c0_g1d463866, Pdensi_DN15886_c1_g3, Pdensi_DN17385_c0_g1d57185, Pdensi_DN18561_c3_g1, Pdensi_DN20468_c2_g1, Pdensi_DN22621_c1_g1, Pdensi_DN22737_c0_g1d223194, Pdensi_DN2386_c0_g1d835, Pdensi_DN25060_c1_g2d136610, Pdensi_DN25070_c0_g1d226785, Pdensi_DN25687_c1_g1, Pdensi_DN25687_c1_g2, Pdensi_DN34641_c1_g2, Pdensi_DN9616_c0_g1d333228, Pdensi_GG_112643_c0_g…
GO:0009266	7.60793057171448e-05	0.999957325211005	67	512	response to temperature stimulus	BP	0.00749958824254234	BP response to temperature stimulus	Pdensi_DN10751_c0_g1d49359, Pdensi_DN10914_c0_g1d387447, Pdensi_DN11521_c0_g1d336257, Pdensi_DN11848_c0_g1d5764, Pdensi_DN11991_c0_g2, Pdensi_DN12647_c0_g2, Pdensi_DN15782_c0_g2d468050, Pdensi_DN15886_c1_g3, Pdensi_DN16069_c1_g1, Pdensi_DN16222_c0_g1d347070, Pdensi_DN17200_c0_g1d280809, Pdensi_DN17848_c0_g1d476052, Pdensi_DN18561_c3_g1, Pdensi_DN18669_c0_g1d532211, Pdensi_DN19120_c1_g2, Pdensi_DN…
GO:0018209	7.64335613168596e-05	0.999978090497644	18	81	peptidyl-serine modification	BP	0.00749958824254234	BP peptidyl-serine modification	Pdensi_DN20163_c0_g1d62509, Pdensi_DN20754_c1_g1, Pdensi_DN21742_c1_g3, Pdensi_DN22472_c0_g1d126278, Pdensi_DN22657_c0_g1d223069, Pdensi_DN22657_c0_g2d301592, Pdensi_DN25836_c0_g1d228127, Pdensi_GG_151067_c0_g1, Pdensi_GG_18615_c0_g1, Pdensi_GG_21811_c0_g1, Pdensi_GG_29430_c1_g1, Pdensi_GG_34891_c0_g1, Pdensi_GG_39321_c0_g1, Pdensi_GG_67563_c0_g2, Pdensi_GG_80966_c0_g1, Pdensi_GG_82704_c0_g1, Pde…
GO:0042773	8.17383589944453e-05	0.999995059515104	6	11	ATP synthesis coupled electron transport	BP	0.00795693962400258	BP ATP synthesis coupled electron transport	Pdensi_DN17079_c0_g2d472801, Pdensi_DN24381_c0_g2d133249, Pdensi_DN24901_c5_g4, Pdensi_DN24901_c5_g5, Pdensi_DN25360_c0_g1d23116, Pdensi_DN9070_c0_g1d265254
GO:0016788	9.20420474842343e-05	0.999932852874375	205	2043	hydrolase activity, acting on ester bonds	MF	0.00880357260228583	MF hydrolase activity, acting on ester bonds	Pdensi_DN10213_c0_g1d518881, Pdensi_DN104360_c0_g1, Pdensi_DN10502_c0_g1d209969, Pdensi_DN10782_c1_g1, Pdensi_DN10992_c1_g1, Pdensi_DN11047_c0_g1, Pdensi_DN11172_c0_g1, Pdensi_DN11789_c0_g1d388729, Pdensi_DN11876_c0_g2, Pdensi_DN12609_c0_g1, Pdensi_DN12708_c0_g1d6702, Pdensi_DN12730_c1_g1, Pdensi_DN12805_c0_g1d390681, Pdensi_DN12989_c0_g1d106144, Pdensi_DN13055_c0_g1d271281, Pdensi_DN13055_c0_g1d…
GO:0051254	9.23341089655911e-05	0.999949747552303	60	448	positive regulation of RNA metabolic process	BP	0.00880357260228583	BP positive regulation of RNA metabolic process	Pdensi_DN10759_c0_g1d334935, Pdensi_DN11521_c0_g1d336257, Pdensi_DN11635_c0_g1d210913, Pdensi_DN12183_c0_g1d211347, Pdensi_DN12887_c0_g1d176910, Pdensi_DN13774_c0_g1d392336, Pdensi_DN14344_c0_g1d463866, Pdensi_DN14863_c0_g1d342967, Pdensi_DN15027_c0_g1d213970, Pdensi_DN15055_c0_g1d181160, Pdensi_DN15315_c0_g1d525644, Pdensi_DN15429_c0_g1, Pdensi_DN15548_c0_g1d54388, Pdensi_DN15782_c0_g2d468050, P…
GO:0031224	9.25717413489572e-05	0.999926468807344	391	4026	intrinsic component of membrane	CC	0.00880357260228583	CC intrinsic component of membrane	Pdensi_DN10060_c0_g1d172739, Pdensi_DN10072_c0_g1d386355, Pdensi_DN10401_c0_g1d334336, Pdensi_DN104174_c0_g1, Pdensi_DN1041_c0_g1d203043, Pdensi_DN10586_c0_g1d209930, Pdensi_DN10914_c0_g1d387447, Pdensi_DN11042_c0_g1d104080, Pdensi_DN11064_c0_g1d210295, Pdensi_DN11351_c0_g1, Pdensi_DN11420_c0_g2, Pdensi_DN11848_c0_g1d5764, Pdensi_DN11871_c0_g1d458112, Pdensi_DN11991_c0_g2, Pdensi_DN12359_c0_g1, P…
GO:0051119	9.89921467437184e-05	0.999973544542728	16	70	sugar transmembrane transporter activity	MF	0.00934228939078313	MF sugar transmembrane transporter activity	Pdensi_DN13351_c0_g1d339649, Pdensi_DN14253_c0_g1d179269, Pdensi_DN16435_c0_g1d527755, Pdensi_DN17464_c0_g1d529765, Pdensi_DN19650_c1_g1d359717, Pdensi_DN19790_c0_g1d535027, Pdensi_DN21784_c0_g4, Pdensi_DN21802_c0_g1d420801, Pdensi_DN21802_c0_g3, Pdensi_DN21862_c0_g1d221873, Pdensi_DN39771_c0_g2, Pdensi_GG_106803_c1_g1, Pdensi_GG_107194_c3_g1, Pdensi_GG_107195_c0_g1, Pdensi_GG_25005_c0_g1, Pdensi…
GO:0009809	0.000108596427614196	0.999966533045181	19	90	lignin biosynthetic process	BP	0.0101459848518451	BP lignin biosynthetic process	Pdensi_DN14741_c0_g1d394293, Pdensi_DN15940_c0_g1, Pdensi_DN16142_c1_g1, Pdensi_DN16405_c0_g1, Pdensi_DN17676_c0_g1d351375, Pdensi_DN19704_c0_g1d218921, Pdensi_DN19717_c0_g2d287888, Pdensi_DN20037_c1_g1, Pdensi_DN20231_c0_g1, Pdensi_DN20249_c0_g1d411572, Pdensi_DN21322_c0_g1d294658, Pdensi_DN21358_c0_g2, Pdensi_DN22101_c2_g1, Pdensi_DN37388_c0_g1d240449, Pdensi_DN37389_c0_g1d509567, Pdensi_DN3880…
GO:0006259	0.000109149557979083	0.999923250341906	162	1597	DNA metabolic process	BP	0.0101459848518451	BP DNA metabolic process	Pdensi_DN10213_c0_g1d518881, Pdensi_DN104360_c0_g1, Pdensi_DN10502_c0_g1d209969, Pdensi_DN10782_c1_g1, Pdensi_DN10992_c1_g1, Pdensi_DN11047_c0_g1, Pdensi_DN11789_c0_g1d388729, Pdensi_DN12609_c0_g1, Pdensi_DN12708_c0_g1d6702, Pdensi_DN12805_c0_g1d390681, Pdensi_DN12989_c0_g1d106144, Pdensi_DN13055_c0_g1d271281, Pdensi_DN13055_c0_g1d271282, Pdensi_DN13074_c0_g1d522068, Pdensi_DN13270_c0_g1d106466, …
GO:0000786	0.000111244315438498	0.999953337733242	31	195	nucleosome	CC	0.0102566868085302	CC nucleosome	Pdensi_DN11635_c0_g1d210913, Pdensi_DN13146_c0_g1d339344, Pdensi_DN15027_c0_g1d213970, Pdensi_DN15045_c0_g1d275416, Pdensi_DN15800_c2_g4, Pdensi_DN17327_c0_g1d112863, Pdensi_DN18008_c1_g1d402900, Pdensi_DN18689_c2_g3, Pdensi_DN19141_c1_g7, Pdensi_DN19813_c1_g2, Pdensi_DN20395_c0_g2d290364, Pdensi_DN20776_c1_g1, Pdensi_DN20856_c0_g2, Pdensi_DN21096_c2_g1, Pdensi_DN21900_c0_g1d541648, Pdensi_DN2193…
GO:0090344	0.0001119997346236	0.999995519325943	5	8	negative regulation of cell aging	BP	0.0102566868085302	BP negative regulation of cell aging	Pdensi_DN22737_c0_g1d302326, Pdensi_DN22786_c1_g1d302012, Pdensi_GG_26038_c2_g1, Pdensi_GG_30498_c0_g1, Pdensi_GG_61773_c1_g1
GO:0032993	0.000115505957511737	0.999948481484538	35	230	protein-DNA complex	CC	0.0105000011229236	CC protein-DNA complex	Pdensi_DN11635_c0_g1d210913, Pdensi_DN13146_c0_g1d339344, Pdensi_DN15027_c0_g1d213970, Pdensi_DN15045_c0_g1d275416, Pdensi_DN15800_c2_g4, Pdensi_DN17327_c0_g1d112863, Pdensi_DN18008_c1_g1d402900, Pdensi_DN18689_c2_g3, Pdensi_DN19141_c1_g7, Pdensi_DN19596_c0_g1, Pdensi_DN19813_c1_g2, Pdensi_DN20395_c0_g2d290364, Pdensi_DN20776_c1_g1, Pdensi_DN20856_c0_g2, Pdensi_DN21096_c2_g1, Pdensi_DN21502_c0_g1…
GO:0044815	0.000120342238111844	0.999948472923404	32	204	DNA packaging complex	CC	0.0108597889764725	CC DNA packaging complex	Pdensi_DN11635_c0_g1d210913, Pdensi_DN13146_c0_g1d339344, Pdensi_DN15027_c0_g1d213970, Pdensi_DN15045_c0_g1d275416, Pdensi_DN15800_c2_g4, Pdensi_DN17327_c0_g1d112863, Pdensi_DN18008_c1_g1d402900, Pdensi_DN18689_c2_g3, Pdensi_DN19141_c1_g7, Pdensi_DN19813_c1_g2, Pdensi_DN20395_c0_g2d290364, Pdensi_DN20776_c1_g1, Pdensi_DN20856_c0_g2, Pdensi_DN21096_c2_g1, Pdensi_DN21900_c0_g1d541648, Pdensi_DN2193…
GO:0009739	0.000125452373897079	0.999964010687098	17	77	response to gibberellin	BP	0.0112388963658665	BP response to gibberellin	Pdensi_DN13806_c0_g1, Pdensi_DN15429_c0_g1, Pdensi_DN15886_c1_g3, Pdensi_DN18561_c3_g1, Pdensi_DN20468_c2_g1, Pdensi_DN20680_c0_g1d291823, Pdensi_DN22125_c1_g1d125322, Pdensi_DN23083_c0_g1d68985, Pdensi_DN2386_c0_g1d835, Pdensi_DN25060_c1_g2d136610, Pdensi_DN25070_c0_g1d226785, Pdensi_DN25687_c1_g1, Pdensi_DN25687_c1_g2, Pdensi_DN9064_c0_g1d385054, Pdensi_DN9616_c0_g1d333228, Pdensi_GG_147018_c0_…
GO:0009664	0.000135779132412364	0.999962597795851	16	71	plant-type cell wall organization	BP	0.0120765281583745	BP plant-type cell wall organization	Pdensi_DN12809_c0_g1, Pdensi_DN16003_c0_g1d346355, Pdensi_DN16094_c0_g1d346425, Pdensi_DN17848_c0_g1d476052, Pdensi_DN19022_c0_g1d60200, Pdensi_DN20964_c0_g1, Pdensi_DN22105_c0_g1d299099, Pdensi_DN24647_c0_g2, Pdensi_DN24770_c0_g1d498397, Pdensi_DN26033_c0_g1d139655, Pdensi_DN26370_c2_g1, Pdensi_DN31795_c0_g1d83969, Pdensi_DN41948_c0_g1d244695, Pdensi_GG_143379_c0_g1, Pdensi_GG_18120_c0_g1, Pdens…
GO:0006754	0.000143707870572127	0.999975402400316	10	32	ATP biosynthetic process	BP	0.0126904314563086	BP ATP biosynthetic process	Pdensi_DN17972_c1_g3, Pdensi_DN20315_c0_g1d412031, Pdensi_DN22906_c0_g1d426967, Pdensi_DN24195_c5_g1, Pdensi_DN24649_c0_g4, Pdensi_DN24930_c2_g1, Pdensi_DN24971_c0_g1d136323, Pdensi_DN96232_c0_g1, Pdensi_GG_32233_c0_g1, Pdensi_GG_4969_c0_g1
GO:0010654	0.000153178617038614	0.999997537412431	4	5	apical cell fate commitment	BP	0.0133362481862562	BP apical cell fate commitment	Pdensi_DN20372_c1_g1, Pdensi_DN22455_c0_g2d543632, Pdensi_GG_16193_c0_g1, Pdensi_GG_23961_c0_g1
GO:0090451	0.000153178617038614	0.999997537412431	4	5	cotyledon boundary formation	BP	0.0133362481862562	BP cotyledon boundary formation	Pdensi_DN20372_c1_g1, Pdensi_DN22455_c0_g2d543632, Pdensi_GG_16193_c0_g1, Pdensi_GG_23961_c0_g1
GO:0045165	0.000154598572541877	0.999980270780792	8	22	cell fate commitment	BP	0.0133657493170296	BP cell fate commitment	Pdensi_DN11895_c0_g1, Pdensi_DN18400_c0_g3, Pdensi_DN20372_c1_g1, Pdensi_DN22455_c0_g2d543632, Pdensi_DN6277_c0_g1d46369, Pdensi_DN8217_c0_g1d102160, Pdensi_GG_16193_c0_g1, Pdensi_GG_23961_c0_g1
GO:0000038	0.000160676081586663	0.999972102708801	10	32	very long-chain fatty acid metabolic process	BP	0.0137049041524647	BP very long-chain fatty acid metabolic process	Pdensi_DN11042_c0_g1d104080, Pdensi_DN19449_c1_g2, Pdensi_DN21597_c0_g1d189745, Pdensi_DN24453_c0_g1, Pdensi_DN26645_c0_g1d24118, Pdensi_DN2938_c0_g1, Pdensi_DN35229_c0_g1d30897, Pdensi_GG_13995_c0_g1, Pdensi_GG_4623_c0_g1, Pdensi_GG_81086_c0_g1
GO:0005975	0.000160738583038695	0.999893243826195	116	1021	carbohydrate metabolic process	BP	0.0137049041524647	BP carbohydrate metabolic process	Pdensi_DN11297_c0_g3, Pdensi_DN11511_c0_g1, Pdensi_DN13436_c0_g1, Pdensi_DN13590_c1_g1, Pdensi_DN14864_c0_g1d108554, Pdensi_DN14923_c1_g7, Pdensi_DN15296_c0_g1d466330, Pdensi_DN15512_c0_g1d214428, Pdensi_DN15872_c0_g1d277331, Pdensi_DN16003_c0_g1d346355, Pdensi_DN1607_c0_g1d613, Pdensi_DN16094_c0_g1d346425, Pdensi_DN16308_c0_g1d215184, Pdensi_DN16441_c0_g1, Pdensi_DN16603_c0_g1d215479, Pdensi_DN1…
GO:0033177	0.000208000498790237	0.999971853505995	8	23	proton-transporting two-sector ATPase complex, proton-transporting domain	CC	0.0176130833324911	CC proton-transporting two-sector ATPase complex, proton-transporting domain	Pdensi_DN17972_c1_g3, Pdensi_DN21225_c0_g1d189464, Pdensi_DN22906_c0_g1d426967, Pdensi_DN24195_c5_g1, Pdensi_DN24649_c0_g4, Pdensi_DN24930_c2_g1, Pdensi_GG_32233_c0_g1, Pdensi_GG_4969_c0_g1
GO:0000160	0.000224039840738361	0.999899203944395	33	209	phosphorelay signal transduction system	BP	0.0187406741631323	BP phosphorelay signal transduction system	Pdensi_DN11871_c0_g1d458112, Pdensi_DN12359_c0_g1, Pdensi_DN12402_c0_g1d211571, Pdensi_DN13149_c0_g1d271422, Pdensi_DN15039_c0_g1d275269, Pdensi_DN16066_c0_g1d55175, Pdensi_DN16524_c0_g1d279098, Pdensi_DN16995_c0_g1d215705, Pdensi_DN17413_c0_g3, Pdensi_DN17686_c1_g1, Pdensi_DN18564_c0_g3, Pdensi_DN18763_c3_g1, Pdensi_DN18816_c0_g1d14153, Pdensi_DN18979_c0_g1d217895, Pdensi_DN19721_c0_g1d15640, Pd…
GO:0102797	0.000225864308849528	0.999989432935104	5	8	geranial:oxygen oxidoreductase activity	MF	0.0187406741631323	MF geranial:oxygen oxidoreductase activity	Pdensi_DN19811_c0_g1d15904, Pdensi_DN21944_c0_g1d541675, Pdensi_DN23864_c1_g1d70605, Pdensi_GG_149734_c0_g1, Pdensi_GG_18987_c0_g1
GO:0102798	0.000225864308849528	0.999989432935104	5	8	heptaldehyde:oxygen oxidoreductase activity	MF	0.0187406741631323	MF heptaldehyde:oxygen oxidoreductase activity	Pdensi_DN19811_c0_g1d15904, Pdensi_DN21944_c0_g1d541675, Pdensi_DN23864_c1_g1d70605, Pdensi_GG_149734_c0_g1, Pdensi_GG_18987_c0_g1
GO:0048825	0.000244622003816332	0.999966518813912	8	22	cotyledon development	BP	0.0201617455545421	BP cotyledon development	Pdensi_DN15439_c0_g1d395942, Pdensi_DN19638_c0_g1d287697, Pdensi_DN20191_c0_g2, Pdensi_DN20372_c1_g1, Pdensi_DN21644_c0_g1, Pdensi_DN22455_c0_g2d543632, Pdensi_GG_16193_c0_g1, Pdensi_GG_23961_c0_g1
GO:0006073	0.000255730565566261	0.999880842649301	35	230	cellular glucan metabolic process	BP	0.0209377283582495	BP cellular glucan metabolic process	Pdensi_DN13436_c0_g1, Pdensi_DN14864_c0_g1d108554, Pdensi_DN14923_c1_g7, Pdensi_DN1607_c0_g1d613, Pdensi_DN16094_c0_g1d346425, Pdensi_DN16441_c0_g1, Pdensi_DN18230_c0_g1d186709, Pdensi_DN19247_c0_g4d482891, Pdensi_DN19354_c0_g1d60862, Pdensi_DN19354_c0_g2, Pdensi_DN19500_c3_g2, Pdensi_DN19551_c0_g4, Pdensi_DN19639_c4_g1, Pdensi_DN20834_c0_g1, Pdensi_DN20922_c4_g2, Pdensi_DN20964_c0_g1, Pdensi_DN2…
GO:0016682	0.000277867125807549	0.999935647534244	12	49	oxidoreductase activity, acting on diphenols and related substances as donors, oxygen as acceptor	MF	0.0226004689234127	MF oxidoreductase activity, acting on diphenols and related substances as donors, oxygen as acceptor	Pdensi_DN18208_c1_g2, Pdensi_DN18549_c0_g3d354668, Pdensi_DN19175_c0_g1d286055, Pdensi_DN20815_c1_g1, Pdensi_DN20887_c0_g3, Pdensi_DN21848_c0_g4, Pdensi_DN21876_c0_g2, Pdensi_DN27378_c0_g1d140778, Pdensi_DN37388_c0_g1d240449, Pdensi_DN39555_c0_g3, Pdensi_GG_153343_c0_g1, Pdensi_GG_33289_c0_g1
GO:0008146	0.000284393385640569	0.999984218668524	5	9	sulfotransferase activity	MF	0.022980100827937	MF sulfotransferase activity	Pdensi_DN11481_c0_g1, Pdensi_DN16602_c0_g1d279250, Pdensi_DN20611_c0_g2, Pdensi_DN20693_c0_g1, Pdensi_DN35939_c1_g1
GO:0035556	0.000286696176744725	0.99983208339124	65	514	intracellular signal transduction	BP	0.0230068068714892	BP intracellular signal transduction	Pdensi_DN11871_c0_g1d458112, Pdensi_DN12166_c0_g1d337469, Pdensi_DN12359_c0_g1, Pdensi_DN12402_c0_g1d211571, Pdensi_DN13149_c0_g1d271422, Pdensi_DN15039_c0_g1d275269, Pdensi_DN16066_c0_g1d55175, Pdensi_DN16524_c0_g1d279098, Pdensi_DN16541_c0_g1d215371, Pdensi_DN16995_c0_g1d215705, Pdensi_DN17413_c0_g3, Pdensi_DN17686_c1_g1, Pdensi_DN17796_c2_g1, Pdensi_DN18564_c0_g3, Pdensi_DN18763_c3_g1, Pdensi_…
GO:0005976	0.000290589020902639	0.999833699518349	60	468	polysaccharide metabolic process	BP	0.0230068068714892	BP polysaccharide metabolic process	Pdensi_DN11511_c0_g1, Pdensi_DN13436_c0_g1, Pdensi_DN14864_c0_g1d108554, Pdensi_DN14923_c1_g7, Pdensi_DN16003_c0_g1d346355, Pdensi_DN1607_c0_g1d613, Pdensi_DN16094_c0_g1d346425, Pdensi_DN16441_c0_g1, Pdensi_DN16940_c0_g1d349324, Pdensi_DN18230_c0_g1d186709, Pdensi_DN18305_c1_g3, Pdensi_DN19247_c0_g4d482891, Pdensi_DN19354_c0_g1d60862, Pdensi_DN19354_c0_g2, Pdensi_DN19386_c0_g1d358050, Pdensi_DN19…
GO:0070981	0.000292167651769295	0.999983688561823	5	9	L-asparagine biosynthetic process	BP	0.0230068068714892	BP L-asparagine biosynthetic process	Pdensi_DN20576_c0_g2, Pdensi_DN21762_c0_g1d420144, Pdensi_DN25324_c0_g2, Pdensi_DN27287_c2_g4, Pdensi_DN40178_c2_g1
GO:0070982	0.000292167651769295	0.999983688561823	5	9	L-asparagine metabolic process	BP	0.0230068068714892	BP L-asparagine metabolic process	Pdensi_DN20576_c0_g2, Pdensi_DN21762_c0_g1d420144, Pdensi_DN25324_c0_g2, Pdensi_DN27287_c2_g4, Pdensi_DN40178_c2_g1
GO:0050793	0.000298722694552978	0.99981110958294	86	724	regulation of developmental process	BP	0.0233741055237878	BP regulation of developmental process	Pdensi_DN10914_c0_g1d387447, Pdensi_DN11521_c0_g1d336257, Pdensi_DN11848_c0_g1d5764, Pdensi_DN11895_c0_g1, Pdensi_DN11991_c0_g2, Pdensi_DN12359_c0_g1, Pdensi_DN12681_c0_g1d338362, Pdensi_DN14344_c0_g1d463866, Pdensi_DN15886_c1_g3, Pdensi_DN16262_c0_g1d469738, Pdensi_DN16340_c0_g2, Pdensi_DN17200_c0_g1d280809, Pdensi_DN17385_c0_g1d57185, Pdensi_DN17764_c0_g1d216480, Pdensi_DN17842_c0_g1, Pdensi_DN…
GO:0044042	0.000301177878112134	0.999858309567551	35	232	glucan metabolic process	BP	0.0234180006735869	BP glucan metabolic process	Pdensi_DN13436_c0_g1, Pdensi_DN14864_c0_g1d108554, Pdensi_DN14923_c1_g7, Pdensi_DN1607_c0_g1d613, Pdensi_DN16094_c0_g1d346425, Pdensi_DN16441_c0_g1, Pdensi_DN18230_c0_g1d186709, Pdensi_DN19247_c0_g4d482891, Pdensi_DN19354_c0_g1d60862, Pdensi_DN19354_c0_g2, Pdensi_DN19500_c3_g2, Pdensi_DN19551_c0_g4, Pdensi_DN19639_c4_g1, Pdensi_DN20834_c0_g1, Pdensi_DN20922_c4_g2, Pdensi_DN20964_c0_g1, Pdensi_DN2…
GO:0009891	0.000321228982496608	0.999809339176686	67	538	positive regulation of biosynthetic process	BP	0.0248209619412848	BP positive regulation of biosynthetic process	Pdensi_DN10759_c0_g1d334935, Pdensi_DN11521_c0_g1d336257, Pdensi_DN11635_c0_g1d210913, Pdensi_DN12183_c0_g1d211347, Pdensi_DN12887_c0_g1d176910, Pdensi_DN13774_c0_g1d392336, Pdensi_DN14344_c0_g1d463866, Pdensi_DN14863_c0_g1d342967, Pdensi_DN15027_c0_g1d213970, Pdensi_DN15055_c0_g1d181160, Pdensi_DN15315_c0_g1d525644, Pdensi_DN15429_c0_g1, Pdensi_DN15548_c0_g1d54388, Pdensi_DN15782_c0_g2d468050, P…
GO:0080141	0.000324688500573961	1	3	3	regulation of jasmonic acid biosynthetic process	BP	0.0249324467863098	BP regulation of jasmonic acid biosynthetic process	Pdensi_DN18506_c0_g2, Pdensi_DN19202_c0_g3d357609, Pdensi_GG_57871_c0_g1
GO:0072330	0.000330286925941933	0.999833323802271	41	288	monocarboxylic acid biosynthetic process	BP	0.025205785589013	BP monocarboxylic acid biosynthetic process	Pdensi_DN10586_c0_g1d209930, Pdensi_DN11042_c0_g1d104080, Pdensi_DN12647_c0_g2, Pdensi_DN14040_c0_g1d213034, Pdensi_DN16483_c0_g1, Pdensi_DN18176_c1_g1, Pdensi_DN18774_c0_g1d355297, Pdensi_DN19025_c1_g3, Pdensi_DN19449_c1_g2, Pdensi_DN20315_c0_g1d412031, Pdensi_DN20576_c0_g2, Pdensi_DN21227_c0_g1d362762, Pdensi_DN21597_c0_g1d189745, Pdensi_DN21762_c0_g1d420144, Pdensi_DN21774_c0_g1, Pdensi_DN2263…
GO:0048046	0.000343220968509433	0.999811006818728	52	395	apoplast	CC	0.026032152353878	CC apoplast	Pdensi_DN14923_c1_g7, Pdensi_DN16541_c0_g1d215371, Pdensi_DN18230_c0_g1d186709, Pdensi_DN18549_c0_g3d354668, Pdensi_DN18749_c0_g1d115901, Pdensi_DN19065_c0_g1, Pdensi_DN19065_c0_g1d187560, Pdensi_DN19175_c0_g1d286055, Pdensi_DN19386_c0_g1d358050, Pdensi_DN19424_c0_g1d61094, Pdensi_DN19639_c4_g1, Pdensi_DN19791_c0_g1d218938, Pdensi_DN20277_c0_g3d489911, Pdensi_DN20815_c1_g1, Pdensi_DN21510_c0_g1d2…
GO:0015144	0.00036291199200959	0.999889373502181	16	78	carbohydrate transmembrane transporter activity	MF	0.0273578107147229	MF carbohydrate transmembrane transporter activity	Pdensi_DN13351_c0_g1d339649, Pdensi_DN14253_c0_g1d179269, Pdensi_DN16435_c0_g1d527755, Pdensi_DN17464_c0_g1d529765, Pdensi_DN19650_c1_g1d359717, Pdensi_DN19790_c0_g1d535027, Pdensi_DN21784_c0_g4, Pdensi_DN21802_c0_g1d420801, Pdensi_DN21802_c0_g3, Pdensi_DN21862_c0_g1d221873, Pdensi_DN39771_c0_g2, Pdensi_GG_106803_c1_g1, Pdensi_GG_107194_c3_g1, Pdensi_GG_107195_c0_g1, Pdensi_GG_25005_c0_g1, Pdensi…
GO:0015078	0.000387021392594261	0.999866284631983	19	100	proton transmembrane transporter activity	MF	0.0289984574341991	MF proton transmembrane transporter activity	Pdensi_DN10060_c0_g1d172739, Pdensi_DN104174_c0_g1, Pdensi_DN12675_c0_g1d6600, Pdensi_DN15730_c0_g1, Pdensi_DN17972_c1_g3, Pdensi_DN18706_c1_g2, Pdensi_DN20315_c0_g1d412031, Pdensi_DN21984_c0_g1d297873, Pdensi_DN22622_c0_g2, Pdensi_DN24195_c5_g1, Pdensi_DN24649_c0_g4, Pdensi_DN24930_c2_g1, Pdensi_DN24971_c0_g1d136323, Pdensi_DN40298_c1_g1, Pdensi_DN8536_c0_g1d517789, Pdensi_DN8726_c0_g1d208786, P…
GO:0015291	0.00040085473727389	0.99979009298162	44	319	secondary active transmembrane transporter activity	MF	0.0297272910874221	MF secondary active transmembrane transporter activity	Pdensi_DN104174_c0_g1, Pdensi_DN11991_c0_g2, Pdensi_DN12675_c0_g1d6600, Pdensi_DN13761_c0_g1, Pdensi_DN14253_c0_g1d179269, Pdensi_DN15403_c1_g1, Pdensi_DN15586_c0_g3d276568, Pdensi_DN15917_c0_g1d397096, Pdensi_DN16039_c0_g1, Pdensi_DN17406_c0_g1d350753, Pdensi_DN17464_c0_g1d529765, Pdensi_DN19606_c0_g2d360085, Pdensi_DN19690_c0_g1d408815, Pdensi_DN19903_c0_g2, Pdensi_DN20436_c1_g2, Pdensi_DN21784…
GO:0003824	0.000401895007163481	0.999652674111322	863	9699	catalytic activity	MF	0.0297272910874221	MF catalytic activity	Pdensi_DN10060_c0_g1d172739, Pdensi_DN10213_c0_g1d518881, Pdensi_DN10401_c0_g1d334336, Pdensi_DN1041_c0_g1d203043, Pdensi_DN104360_c0_g1, Pdensi_DN10502_c0_g1d209969, Pdensi_DN10531_c0_g1d455577, Pdensi_DN10586_c0_g1d209930, Pdensi_DN10782_c1_g1, Pdensi_DN10992_c1_g1, Pdensi_DN11042_c0_g1d104080, Pdensi_DN11047_c0_g1, Pdensi_DN11068_c0_g1d387639, Pdensi_DN11172_c0_g1, Pdensi_DN11297_c0_g3, Pdensi…
GO:0010628	0.00040396221812561	0.999760080639992	65	524	positive regulation of gene expression	BP	0.0297272910874221	BP positive regulation of gene expression	Pdensi_DN10759_c0_g1d334935, Pdensi_DN11521_c0_g1d336257, Pdensi_DN11635_c0_g1d210913, Pdensi_DN12183_c0_g1d211347, Pdensi_DN12887_c0_g1d176910, Pdensi_DN13774_c0_g1d392336, Pdensi_DN14863_c0_g1d342967, Pdensi_DN14892_c1_g1, Pdensi_DN15027_c0_g1d213970, Pdensi_DN15055_c0_g1d181160, Pdensi_DN15315_c0_g1d525644, Pdensi_DN15429_c0_g1, Pdensi_DN15548_c0_g1d54388, Pdensi_DN15782_c0_g2d468050, Pdensi_D…
GO:0010476	0.000421743347820807	0.999890028392941	13	55	gibberellin mediated signaling pathway	BP	0.0308521479828913	BP gibberellin mediated signaling pathway	Pdensi_DN15429_c0_g1, Pdensi_DN16982_c0_g1d279982, Pdensi_DN18670_c0_g1d532266, Pdensi_DN19201_c0_g1d286338, Pdensi_DN21644_c0_g1, Pdensi_DN23083_c0_g1d68985, Pdensi_DN2386_c0_g1d835, Pdensi_DN34641_c1_g2, Pdensi_DN52780_c0_g1, Pdensi_DN8312_c0_g1d264528, Pdensi_GG_131864_c0_g1, Pdensi_GG_41038_c0_g1, Pdensi_GG_83776_c1_g1
GO:1905392	0.000459752586086344	0.999823804474463	22	123	plant organ morphogenesis	BP	0.0334348307163851	BP plant organ morphogenesis	Pdensi_DN11991_c0_g2, Pdensi_DN12681_c0_g1d338362, Pdensi_DN13693_c0_g1, Pdensi_DN14344_c0_g1d463866, Pdensi_DN16862_c0_g1d349117, Pdensi_DN17839_c0_g1d402215, Pdensi_DN17848_c0_g1d476052, Pdensi_DN18847_c0_g2, Pdensi_DN19072_c0_g1d356753, Pdensi_DN19072_c0_g3, Pdensi_DN19454_c0_g1, Pdensi_DN19663_c0_g2d359591, Pdensi_DN19849_c0_g1d219045, Pdensi_DN20680_c0_g1d291823, Pdensi_DN21317_c0_g1d294644,…
GO:0010033	0.000476994021883528	0.999662273984425	137	1269	response to organic substance	BP	0.0344293661411919	BP response to organic substance	Pdensi_DN1041_c0_g1d203043, Pdensi_DN10914_c0_g1d387447, Pdensi_DN11560_c0_g3, Pdensi_DN11871_c0_g1d458112, Pdensi_DN11991_c0_g2, Pdensi_DN12359_c0_g1, Pdensi_DN12804_c0_g1, Pdensi_DN12887_c0_g1d176910, Pdensi_DN12923_c0_g2, Pdensi_DN13806_c0_g1, Pdensi_DN15429_c0_g1, Pdensi_DN15813_c0_g1d277189, Pdensi_DN15822_c0_g1d345849, Pdensi_DN15886_c1_g3, Pdensi_DN16057_c0_g1d183538, Pdensi_DN16066_c0_g1d…
GO:0031328	0.000478997895032355	0.999712213810463	66	536	positive regulation of cellular biosynthetic process	BP	0.0344293661411919	BP positive regulation of cellular biosynthetic process	Pdensi_DN10759_c0_g1d334935, Pdensi_DN11521_c0_g1d336257, Pdensi_DN11635_c0_g1d210913, Pdensi_DN12183_c0_g1d211347, Pdensi_DN12887_c0_g1d176910, Pdensi_DN13774_c0_g1d392336, Pdensi_DN14344_c0_g1d463866, Pdensi_DN14863_c0_g1d342967, Pdensi_DN15027_c0_g1d213970, Pdensi_DN15055_c0_g1d181160, Pdensi_DN15315_c0_g1d525644, Pdensi_DN15429_c0_g1, Pdensi_DN15548_c0_g1d54388, Pdensi_DN15782_c0_g2d468050, P…
GO:1901476	0.000482385933685069	0.999848558258959	16	80	NA	NA	0.0344724699314943	none	Pdensi_DN13351_c0_g1d339649, Pdensi_DN14253_c0_g1d179269, Pdensi_DN16435_c0_g1d527755, Pdensi_DN17464_c0_g1d529765, Pdensi_DN19650_c1_g1d359717, Pdensi_DN19790_c0_g1d535027, Pdensi_DN21784_c0_g4, Pdensi_DN21802_c0_g1d420801, Pdensi_DN21802_c0_g3, Pdensi_DN21862_c0_g1d221873, Pdensi_DN39771_c0_g2, Pdensi_GG_106803_c1_g1, Pdensi_GG_107194_c3_g1, Pdensi_GG_107195_c0_g1, Pdensi_GG_25005_c0_g1, Pdensi…
GO:0003954	0.000492587480244734	0.999897621591627	10	38	NADH dehydrogenase activity	MF	0.0349991897601474	MF NADH dehydrogenase activity	Pdensi_DN10401_c0_g1d334336, Pdensi_DN12541_c0_g1d50911, Pdensi_DN17079_c0_g2d472801, Pdensi_DN24381_c0_g2d133249, Pdensi_DN24901_c5_g4, Pdensi_DN24901_c5_g5, Pdensi_DN25360_c0_g1d23116, Pdensi_DN26370_c2_g1d77078, Pdensi_DN34995_c0_g1, Pdensi_DN9070_c0_g1d265254
GO:0055114	0.00050824361056452	0.999648449548112	120	1083	oxidation-reduction process	BP	0.0359052328994809	BP oxidation-reduction process	Pdensi_DN10060_c0_g1d172739, Pdensi_DN10401_c0_g1d334336, Pdensi_DN1041_c0_g1d203043, Pdensi_DN10586_c0_g1d209930, Pdensi_DN11042_c0_g1d104080, Pdensi_DN11871_c0_g1d458112, Pdensi_DN12089_c0_g1, Pdensi_DN12935_c0_g1d390848, Pdensi_DN14552_c0_g1d180068, Pdensi_DN15269_c0_g1d344108, Pdensi_DN15561_c0_g1d467185, Pdensi_DN15715_c0_g1d277050, Pdensi_DN15730_c0_g1, Pdensi_DN15788_c0_g1d468038, Pdensi_D…
GO:0022804	0.000547124012649454	0.999666671379509	68	562	active transmembrane transporter activity	MF	0.0384323532294614	MF active transmembrane transporter activity	Pdensi_DN104174_c0_g1, Pdensi_DN11991_c0_g2, Pdensi_DN12675_c0_g1d6600, Pdensi_DN13688_c0_g1d461976, Pdensi_DN13761_c0_g1, Pdensi_DN14253_c0_g1d179269, Pdensi_DN15403_c1_g1, Pdensi_DN15586_c0_g3d276568, Pdensi_DN15730_c0_g1, Pdensi_DN15917_c0_g1d397096, Pdensi_DN16039_c0_g1, Pdensi_DN17299_c0_g1d280926, Pdensi_DN17406_c0_g1d350753, Pdensi_DN17464_c0_g1d529765, Pdensi_DN17972_c1_g3, Pdensi_DN18657…
GO:0031492	0.000553746295567416	0.999961323210221	5	10	nucleosomal DNA binding	MF	0.0384522706328361	MF nucleosomal DNA binding	Pdensi_DN15027_c0_g1d213970, Pdensi_DN15045_c0_g1d275416, Pdensi_DN17327_c0_g1d112863, Pdensi_DN19813_c1_g2, Pdensi_DN21939_c0_g1d495869
GO:0009734	0.000556645052379811	0.999758154269241	27	170	auxin-activated signaling pathway	BP	0.0384522706328361	BP auxin-activated signaling pathway	Pdensi_DN12887_c0_g1d176910, Pdensi_DN15253_c0_g1d9232, Pdensi_DN15429_c0_g1, Pdensi_DN15439_c0_g1d395942, Pdensi_DN15822_c0_g1d345849, Pdensi_DN17764_c0_g1d216480, Pdensi_DN18343_c0_g1d353974, Pdensi_DN18753_c1_g3, Pdensi_DN18754_c0_g7, Pdensi_DN18861_c0_g4, Pdensi_DN20184_c1_g1d411065, Pdensi_DN20253_c0_g1d289878, Pdensi_DN20580_c1_g1, Pdensi_DN20724_c0_g2, Pdensi_DN21522_c0_g5, Pdensi_DN21718_…
GO:0010557	0.000556738367975222	0.999670779181129	61	490	positive regulation of macromolecule biosynthetic process	BP	0.0384522706328361	BP positive regulation of macromolecule biosynthetic process	Pdensi_DN10759_c0_g1d334935, Pdensi_DN11521_c0_g1d336257, Pdensi_DN11635_c0_g1d210913, Pdensi_DN12183_c0_g1d211347, Pdensi_DN12887_c0_g1d176910, Pdensi_DN13774_c0_g1d392336, Pdensi_DN14344_c0_g1d463866, Pdensi_DN14863_c0_g1d342967, Pdensi_DN15027_c0_g1d213970, Pdensi_DN15055_c0_g1d181160, Pdensi_DN15315_c0_g1d525644, Pdensi_DN15429_c0_g1, Pdensi_DN15548_c0_g1d54388, Pdensi_DN15782_c0_g2d468050, P…
GO:0015985	0.000580428785573819	0.999890816780694	9	31	energy coupled proton transport, down electrochemical gradient	BP	0.0392835613544443	BP energy coupled proton transport, down electrochemical gradient	Pdensi_DN17972_c1_g3, Pdensi_DN20315_c0_g1d412031, Pdensi_DN24195_c5_g1, Pdensi_DN24649_c0_g4, Pdensi_DN24930_c2_g1, Pdensi_DN24971_c0_g1d136323, Pdensi_DN96232_c0_g1, Pdensi_GG_32233_c0_g1, Pdensi_GG_4969_c0_g1
GO:0015986	0.000580428785573819	0.999890816780694	9	31	ATP synthesis coupled proton transport	BP	0.0392835613544443	BP ATP synthesis coupled proton transport	Pdensi_DN17972_c1_g3, Pdensi_DN20315_c0_g1d412031, Pdensi_DN24195_c5_g1, Pdensi_DN24649_c0_g4, Pdensi_DN24930_c2_g1, Pdensi_DN24971_c0_g1d136323, Pdensi_DN96232_c0_g1, Pdensi_GG_32233_c0_g1, Pdensi_GG_4969_c0_g1
GO:0030574	0.000581484407333439	0.999979766196656	4	6	collagen catabolic process	BP	0.0392835613544443	BP collagen catabolic process	Pdensi_DN21851_c0_g2, Pdensi_DN22569_c1_g2, Pdensi_GG_14314_c0_g1, Pdensi_GG_879_c1_g1
GO:0044243	0.000581484407333439	0.999979766196656	4	6	NA	NA	0.0392835613544443	none	Pdensi_DN21851_c0_g2, Pdensi_DN22569_c1_g2, Pdensi_GG_14314_c0_g1, Pdensi_GG_879_c1_g1
GO:0009738	0.000592295052376947	0.999716893627193	33	222	abscisic acid-activated signaling pathway	BP	0.039796433329001	BP abscisic acid-activated signaling pathway	Pdensi_DN11635_c0_g1d210913, Pdensi_DN11871_c0_g1d458112, Pdensi_DN13827_c0_g2d392397, Pdensi_DN16057_c0_g1d183538, Pdensi_DN16481_c0_g1, Pdensi_DN16524_c0_g1d279098, Pdensi_DN16531_c0_g1d279248, Pdensi_DN17110_c0_g1d280669, Pdensi_DN19286_c0_g1d286091, Pdensi_DN19753_c4_g3, Pdensi_DN19803_c0_g1d409969, Pdensi_DN20754_c1_g1, Pdensi_DN21129_c0_g1, Pdensi_DN21742_c1_g3, Pdensi_DN22173_c1_g1d298907,…
GO:0009850	0.000612572529647818	0.99988466314403	9	30	auxin metabolic process	BP	0.040936400994789	BP auxin metabolic process	Pdensi_DN12887_c0_g1d176910, Pdensi_DN15429_c0_g1, Pdensi_DN15971_c0_g1d183380, Pdensi_DN21004_c0_g1d362641, Pdensi_DN2150_c0_g1d165343, Pdensi_DN21559_c0_g2, Pdensi_DN24294_c0_g1, Pdensi_DN24876_c2_g4, Pdensi_DN34854_c1_g1
GO:0009142	0.000616008861631647	0.999842717006103	12	51	nucleoside triphosphate biosynthetic process	BP	0.0409447180449035	BP nucleoside triphosphate biosynthetic process	Pdensi_DN17972_c1_g3, Pdensi_DN19769_c0_g1d409219, Pdensi_DN20315_c0_g1d412031, Pdensi_DN22906_c0_g1d426967, Pdensi_DN24195_c5_g1, Pdensi_DN24649_c0_g4, Pdensi_DN24930_c2_g1, Pdensi_DN24971_c0_g1d136323, Pdensi_DN32798_c0_g1, Pdensi_DN96232_c0_g1, Pdensi_GG_32233_c0_g1, Pdensi_GG_4969_c0_g1
GO:0009873	0.000632539486299174	0.999718048553346	28	177	ethylene-activated signaling pathway	BP	0.0418186399418005	BP ethylene-activated signaling pathway	Pdensi_DN11871_c0_g1d458112, Pdensi_DN12359_c0_g1, Pdensi_DN12402_c0_g1d211571, Pdensi_DN13149_c0_g1d271422, Pdensi_DN15039_c0_g1d275269, Pdensi_DN16066_c0_g1d55175, Pdensi_DN16524_c0_g1d279098, Pdensi_DN17413_c0_g3, Pdensi_DN17686_c1_g1, Pdensi_DN18763_c3_g1, Pdensi_DN18979_c0_g1d217895, Pdensi_DN19721_c0_g1d15640, Pdensi_DN20253_c0_g1d289878, Pdensi_DN20504_c0_g2d291341, Pdensi_DN20504_c0_g3d29…
GO:1990135	0.000655070968192085	1	3	3	flavonoid sulfotransferase activity	MF	0.0430778849987167	MF flavonoid sulfotransferase activity	Pdensi_DN11481_c0_g1, Pdensi_DN20611_c0_g2, Pdensi_DN20693_c0_g1
GO:0000912	0.000665965692679901	1	3	3	assembly of actomyosin apparatus involved in cytokinesis	BP	0.0432598729274258	BP assembly of actomyosin apparatus involved in cytokinesis	Pdensi_DN13157_c0_g1, Pdensi_DN13628_c0_g1d462025, Pdensi_DN26559_c0_g1d77557
GO:1902407	0.000665965692679901	1	3	3	assembly of actomyosin apparatus involved in mitotic cytokinesis	BP	0.0432598729274258	BP assembly of actomyosin apparatus involved in mitotic cytokinesis	Pdensi_DN13157_c0_g1, Pdensi_DN13628_c0_g1d462025, Pdensi_DN26559_c0_g1d77557
GO:0046658	0.000671941402999872	0.999727498784684	23	136	anchored component of plasma membrane	CC	0.0432598729274258	CC anchored component of plasma membrane	Pdensi_DN10914_c0_g1d387447, Pdensi_DN11064_c0_g1d210295, Pdensi_DN15230_c0_g1, Pdensi_DN16094_c0_g1d346425, Pdensi_DN17463_c0_g1d216204, Pdensi_DN19180_c0_g1d533441, Pdensi_DN19247_c0_g4d482891, Pdensi_DN19897_c0_g1d487018, Pdensi_DN22084_c0_g1, Pdensi_DN22105_c0_g1d299099, Pdensi_DN22397_c2_g1, Pdensi_DN23317_c2_g3, Pdensi_DN25856_c0_g4, Pdensi_DN29110_c0_g1d232592, Pdensi_DN37494_c0_g1, Pdensi…
GO:0009145	0.000675334099732523	0.999853615305726	10	38	purine nucleoside triphosphate biosynthetic process	BP	0.0432598729274258	BP purine nucleoside triphosphate biosynthetic process	Pdensi_DN17972_c1_g3, Pdensi_DN20315_c0_g1d412031, Pdensi_DN22906_c0_g1d426967, Pdensi_DN24195_c5_g1, Pdensi_DN24649_c0_g4, Pdensi_DN24930_c2_g1, Pdensi_DN24971_c0_g1d136323, Pdensi_DN96232_c0_g1, Pdensi_GG_32233_c0_g1, Pdensi_GG_4969_c0_g1
GO:0009206	0.000675334099732523	0.999853615305726	10	38	purine ribonucleoside triphosphate biosynthetic process	BP	0.0432598729274258	BP purine ribonucleoside triphosphate biosynthetic process	Pdensi_DN17972_c1_g3, Pdensi_DN20315_c0_g1d412031, Pdensi_DN22906_c0_g1d426967, Pdensi_DN24195_c5_g1, Pdensi_DN24649_c0_g4, Pdensi_DN24930_c2_g1, Pdensi_DN24971_c0_g1d136323, Pdensi_DN96232_c0_g1, Pdensi_GG_32233_c0_g1, Pdensi_GG_4969_c0_g1
GO:0008137	0.000711101077870038	0.999878744464323	8	27	NADH dehydrogenase (ubiquinone) activity	MF	0.0453161991015839	MF NADH dehydrogenase (ubiquinone) activity	Pdensi_DN10401_c0_g1d334336, Pdensi_DN12541_c0_g1d50911, Pdensi_DN17079_c0_g2d472801, Pdensi_DN24381_c0_g2d133249, Pdensi_DN24901_c5_g4, Pdensi_DN24901_c5_g5, Pdensi_DN25360_c0_g1d23116, Pdensi_DN9070_c0_g1d265254
GO:2000243	0.000746145925551298	0.999766603479464	15	73	positive regulation of reproductive process	BP	0.0473056516799523	BP positive regulation of reproductive process	Pdensi_DN15886_c1_g3, Pdensi_DN18561_c3_g1, Pdensi_DN20468_c2_g1, Pdensi_DN22621_c1_g1, Pdensi_DN22737_c0_g1d223194, Pdensi_DN25060_c1_g2d136610, Pdensi_DN25070_c0_g1d226785, Pdensi_DN25687_c1_g1, Pdensi_DN25687_c1_g2, Pdensi_DN9616_c0_g1d333228, Pdensi_GG_112643_c0_g1, Pdensi_GG_133827_c2_g1, Pdensi_GG_18974_c1_g1, Pdensi_GG_77646_c0_g1, Pdensi_GG_84135_c0_g1
GO:0009555	0.000752866047786816	0.999692015501448	23	136	pollen development	BP	0.0474881783101449	BP pollen development	Pdensi_DN10531_c0_g1d455577, Pdensi_DN11521_c0_g1d336257, Pdensi_DN12887_c0_g1d176910, Pdensi_DN13569_c0_g1d272134, Pdensi_DN15429_c0_g1, Pdensi_DN17158_c0_g2, Pdensi_DN17483_c0_g1d350904, Pdensi_DN18506_c0_g2, Pdensi_DN19202_c0_g3d357609, Pdensi_DN19290_c1_g3, Pdensi_DN20401_c0_g1d63113, Pdensi_DN20930_c0_g1, Pdensi_DN21225_c0_g1d189464, Pdensi_DN23870_c0_g1d70822, Pdensi_DN26559_c0_g1d77557, Pd…
GO:0051171	0.000762802910887028	0.99941273821724	219	2176	regulation of nitrogen compound metabolic process	BP	0.047870722778154	BP regulation of nitrogen compound metabolic process	Pdensi_DN10290_c0_g1d4636, Pdensi_DN10759_c0_g1d334935, Pdensi_DN10979_c0_g1d103979, Pdensi_DN11057_c0_g1d49575, Pdensi_DN11496_c0_g1d210701, Pdensi_DN11521_c0_g1d336257, Pdensi_DN11635_c0_g1d210913, Pdensi_DN11809_c0_g1d175312, Pdensi_DN11848_c0_g1d5764, Pdensi_DN11895_c0_g1, Pdensi_DN12183_c0_g1d211347, Pdensi_DN12603_c0_g1d105849, Pdensi_DN12774_c0_g1d211866, Pdensi_DN12869_c0_g1d338718, Pdens…
GO:0010468	0.000784775361394756	0.999401189794015	204	2009	regulation of gene expression	BP	0.0490008979440574	BP regulation of gene expression	Pdensi_DN10290_c0_g1d4636, Pdensi_DN10759_c0_g1d334935, Pdensi_DN10979_c0_g1d103979, Pdensi_DN11057_c0_g1d49575, Pdensi_DN11521_c0_g1d336257, Pdensi_DN11635_c0_g1d210913, Pdensi_DN11809_c0_g1d175312, Pdensi_DN11895_c0_g1, Pdensi_DN12183_c0_g1d211347, Pdensi_DN12603_c0_g1d105849, Pdensi_DN12869_c0_g1d338718, Pdensi_DN12887_c0_g1d176910, Pdensi_DN13149_c0_g1d271422, Pdensi_DN13774_c0_g1d392336, Pde…
GO:0045935	0.000860242397073693	0.999483933151641	60	487	positive regulation of nucleobase-containing compound metabolic process	BP	0.0534430992714677	BP positive regulation of nucleobase-containing compound metabolic process	Pdensi_DN10759_c0_g1d334935, Pdensi_DN11521_c0_g1d336257, Pdensi_DN11635_c0_g1d210913, Pdensi_DN12183_c0_g1d211347, Pdensi_DN12887_c0_g1d176910, Pdensi_DN13774_c0_g1d392336, Pdensi_DN14344_c0_g1d463866, Pdensi_DN14863_c0_g1d342967, Pdensi_DN15027_c0_g1d213970, Pdensi_DN15055_c0_g1d181160, Pdensi_DN15315_c0_g1d525644, Pdensi_DN15429_c0_g1, Pdensi_DN15548_c0_g1d54388, Pdensi_DN15782_c0_g2d468050, P…
GO:0004031	0.00087530986743312	0.999932085870223	5	10	aldehyde oxidase activity	MF	0.0534862862337849	MF aldehyde oxidase activity	Pdensi_DN19811_c0_g1d15904, Pdensi_DN21944_c0_g1d541675, Pdensi_DN23864_c1_g1d70605, Pdensi_GG_149734_c0_g1, Pdensi_GG_18987_c0_g1
GO:0016623	0.00087530986743312	0.999932085870223	5	10	oxidoreductase activity, acting on the aldehyde or oxo group of donors, oxygen as acceptor	MF	0.0534862862337849	MF oxidoreductase activity, acting on the aldehyde or oxo group of donors, oxygen as acceptor	Pdensi_DN19811_c0_g1d15904, Pdensi_DN21944_c0_g1d541675, Pdensi_DN23864_c1_g1d70605, Pdensi_GG_149734_c0_g1, Pdensi_GG_18987_c0_g1
GO:0009556	0.000875794639665494	0.999845641767346	8	27	microsporogenesis	BP	0.0534862862337849	BP microsporogenesis	Pdensi_DN17483_c0_g1d350904, Pdensi_DN20922_c4_g2, Pdensi_DN22219_c2_g1, Pdensi_DN22219_c2_g2, Pdensi_DN24073_c0_g2, Pdensi_DN24582_c2_g2, Pdensi_DN26559_c0_g1d77557, Pdensi_DN38645_c0_g6
GO:0009851	0.000880460937764741	0.999899580585045	6	15	auxin biosynthetic process	BP	0.0534862862337849	BP auxin biosynthetic process	Pdensi_DN12887_c0_g1d176910, Pdensi_DN15429_c0_g1, Pdensi_DN21004_c0_g1d362641, Pdensi_DN2150_c0_g1d165343, Pdensi_DN21559_c0_g2, Pdensi_DN24294_c0_g1
GO:0016021	0.000882569149210719	0.999277818283837	367	3875	integral component of membrane	CC	0.0534862862337849	CC integral component of membrane	Pdensi_DN10060_c0_g1d172739, Pdensi_DN10072_c0_g1d386355, Pdensi_DN10401_c0_g1d334336, Pdensi_DN104174_c0_g1, Pdensi_DN1041_c0_g1d203043, Pdensi_DN10586_c0_g1d209930, Pdensi_DN11042_c0_g1d104080, Pdensi_DN11351_c0_g1, Pdensi_DN11420_c0_g2, Pdensi_DN11848_c0_g1d5764, Pdensi_DN11871_c0_g1d458112, Pdensi_DN11991_c0_g2, Pdensi_DN12359_c0_g1, Pdensi_DN12570_c0_g1d105682, Pdensi_DN12647_c0_g2, Pdensi_D…
GO:0016762	0.00089581260948756	0.999759727724772	12	53	xyloglucan:xyloglucosyl transferase activity	MF	0.053770924806844	MF xyloglucan:xyloglucosyl transferase activity	Pdensi_DN14923_c1_g7, Pdensi_DN18230_c0_g1d186709, Pdensi_DN19639_c4_g1, Pdensi_DN21510_c0_g1d221411, Pdensi_DN24110_c1_g3, Pdensi_DN24317_c0_g1d225489, Pdensi_DN24829_c0_g1d556051, Pdensi_DN25529_c0_g1d227576, Pdensi_DN26505_c0_g4, Pdensi_DN39042_c0_g1d510956, Pdensi_GG_106603_c0_g1, Pdensi_GG_154311_c0_g1
GO:0050136	0.000895964612974994	0.999840298342246	8	28	NADH dehydrogenase (quinone) activity	MF	0.053770924806844	MF NADH dehydrogenase (quinone) activity	Pdensi_DN10401_c0_g1d334336, Pdensi_DN12541_c0_g1d50911, Pdensi_DN17079_c0_g2d472801, Pdensi_DN24381_c0_g2d133249, Pdensi_DN24901_c5_g4, Pdensi_DN24901_c5_g5, Pdensi_DN25360_c0_g1d23116, Pdensi_DN9070_c0_g1d265254
GO:0015293	0.000941245091812645	0.999607531722224	23	140	symporter activity	MF	0.0562155220776799	MF symporter activity	Pdensi_DN13761_c0_g1, Pdensi_DN14253_c0_g1d179269, Pdensi_DN16039_c0_g1, Pdensi_DN17406_c0_g1d350753, Pdensi_DN17464_c0_g1d529765, Pdensi_DN19606_c0_g2d360085, Pdensi_DN20436_c1_g2, Pdensi_DN21784_c0_g4, Pdensi_DN21802_c0_g1d420801, Pdensi_DN21802_c0_g3, Pdensi_DN21862_c0_g1d221873, Pdensi_DN22185_c0_g2d222254, Pdensi_DN22489_c0_g2, Pdensi_DN23645_c0_g2, Pdensi_DN23815_c2_g1, Pdensi_DN26597_c0_g2…
GO:0042221	0.000966131524144742	0.999265948122041	191	1880	response to chemical	BP	0.0574244424663531	BP response to chemical	Pdensi_DN10090_c0_g1d4523, Pdensi_DN1041_c0_g1d203043, Pdensi_DN10914_c0_g1d387447, Pdensi_DN11560_c0_g3, Pdensi_DN11871_c0_g1d458112, Pdensi_DN11991_c0_g2, Pdensi_DN12359_c0_g1, Pdensi_DN12804_c0_g1, Pdensi_DN12887_c0_g1d176910, Pdensi_DN12923_c0_g2, Pdensi_DN13044_c0_g1d460723, Pdensi_DN13806_c0_g1, Pdensi_DN14892_c1_g1, Pdensi_DN15429_c0_g1, Pdensi_DN15813_c0_g1d277189, Pdensi_DN15822_c0_g1d34…
GO:0009740	0.0010227921071619	0.999721291790064	12	53	gibberellic acid mediated signaling pathway	BP	0.0602605230135042	BP gibberellic acid mediated signaling pathway	Pdensi_DN15429_c0_g1, Pdensi_DN16982_c0_g1d279982, Pdensi_DN18670_c0_g1d532266, Pdensi_DN19201_c0_g1d286338, Pdensi_DN21644_c0_g1, Pdensi_DN2386_c0_g1d835, Pdensi_DN34641_c1_g2, Pdensi_DN52780_c0_g1, Pdensi_DN8312_c0_g1d264528, Pdensi_GG_131864_c0_g1, Pdensi_GG_41038_c0_g1, Pdensi_GG_83776_c1_g1
GO:0004066	0.00102846965589658	0.99991238318773	5	11	asparagine synthase (glutamine-hydrolyzing) activity	MF	0.0602605230135042	MF asparagine synthase (glutamine-hydrolyzing) activity	Pdensi_DN20576_c0_g2, Pdensi_DN21762_c0_g1d420144, Pdensi_DN25324_c0_g2, Pdensi_DN27287_c2_g4, Pdensi_DN40178_c2_g1
GO:0006529	0.00102846965589658	0.99991238318773	5	11	asparagine biosynthetic process	BP	0.0602605230135042	BP asparagine biosynthetic process	Pdensi_DN20576_c0_g2, Pdensi_DN21762_c0_g1d420144, Pdensi_DN25324_c0_g2, Pdensi_DN27287_c2_g4, Pdensi_DN40178_c2_g1
GO:0005887	0.00105106000569366	0.999521564336186	27	178	integral component of plasma membrane	CC	0.061293654954673	CC integral component of plasma membrane	Pdensi_DN13351_c0_g1d339649, Pdensi_DN13761_c0_g1, Pdensi_DN13866_c1_g1d523197, Pdensi_DN14253_c0_g1d179269, Pdensi_DN16435_c0_g1d527755, Pdensi_DN17464_c0_g1d529765, Pdensi_DN18764_c0_g1d59678, Pdensi_DN19606_c0_g2d360085, Pdensi_DN19650_c1_g1d359717, Pdensi_DN21522_c0_g5, Pdensi_DN21784_c0_g4, Pdensi_DN21802_c0_g1d420801, Pdensi_DN21802_c0_g3, Pdensi_DN21862_c0_g1d221873, Pdensi_DN22823_c0_g1d3…
GO:0090484	0.00109809812727049	0.999697513966615	12	54	NA	NA	0.0637360898941082	none	Pdensi_DN104174_c0_g1, Pdensi_DN11991_c0_g2, Pdensi_DN15403_c1_g1, Pdensi_DN15586_c0_g3d276568, Pdensi_DN19690_c0_g1d408815, Pdensi_DN19903_c0_g2, Pdensi_DN21984_c0_g1d297873, Pdensi_DN22124_c0_g1d67031, Pdensi_DN24065_c1_g3, Pdensi_DN25853_c0_g1d139439, Pdensi_DN40533_c0_g1d319005, Pdensi_GG_125392_c2_g1
GO:0006633	0.00113839498688735	0.999454292836844	30	204	fatty acid biosynthetic process	BP	0.0657662487050853	BP fatty acid biosynthetic process	Pdensi_DN10586_c0_g1d209930, Pdensi_DN11042_c0_g1d104080, Pdensi_DN12647_c0_g2, Pdensi_DN14040_c0_g1d213034, Pdensi_DN16483_c0_g1, Pdensi_DN18176_c1_g1, Pdensi_DN18774_c0_g1d355297, Pdensi_DN19449_c1_g2, Pdensi_DN20315_c0_g1d412031, Pdensi_DN21597_c0_g1d189745, Pdensi_DN21774_c0_g1, Pdensi_DN22639_c0_g3, Pdensi_DN23377_c0_g3d548222, Pdensi_DN24369_c0_g2d133256, Pdensi_DN24453_c0_g1, Pdensi_DN2636…
GO:0044264	0.00120218167361846	0.9993484432758	41	306	cellular polysaccharide metabolic process	BP	0.0691282420043956	BP cellular polysaccharide metabolic process	Pdensi_DN11511_c0_g1, Pdensi_DN13436_c0_g1, Pdensi_DN14864_c0_g1d108554, Pdensi_DN14923_c1_g7, Pdensi_DN1607_c0_g1d613, Pdensi_DN16094_c0_g1d346425, Pdensi_DN16441_c0_g1, Pdensi_DN18230_c0_g1d186709, Pdensi_DN18305_c1_g3, Pdensi_DN19247_c0_g4d482891, Pdensi_DN19354_c0_g1d60862, Pdensi_DN19354_c0_g2, Pdensi_DN19500_c3_g2, Pdensi_DN19551_c0_g4, Pdensi_DN19639_c4_g1, Pdensi_DN20215_c2_g1, Pdensi_DN2…
GO:0031490	0.00121022896109327	0.999742140866335	9	34	chromatin DNA binding	MF	0.0692687992870191	MF chromatin DNA binding	Pdensi_DN11496_c0_g1d210701, Pdensi_DN15027_c0_g1d213970, Pdensi_DN15045_c0_g1d275416, Pdensi_DN16505_c1_g1d279192, Pdensi_DN17327_c0_g1d112863, Pdensi_DN19813_c1_g2, Pdensi_DN19970_c1_g4, Pdensi_DN21939_c0_g1d495869, Pdensi_GG_11587_c0_g1
GO:0080140	0.00122861181507809	0.999977772322659	3	4	regulation of jasmonic acid metabolic process	BP	0.0699892410251057	BP regulation of jasmonic acid metabolic process	Pdensi_DN18506_c0_g2, Pdensi_DN19202_c0_g3d357609, Pdensi_GG_57871_c0_g1
GO:0016679	0.00123413852167541	0.999653045980089	12	57	oxidoreductase activity, acting on diphenols and related substances as donors	MF	0.0699892410251057	MF oxidoreductase activity, acting on diphenols and related substances as donors	Pdensi_DN18208_c1_g2, Pdensi_DN18549_c0_g3d354668, Pdensi_DN19175_c0_g1d286055, Pdensi_DN20815_c1_g1, Pdensi_DN20887_c0_g3, Pdensi_DN21848_c0_g4, Pdensi_DN21876_c0_g2, Pdensi_DN27378_c0_g1d140778, Pdensi_DN37388_c0_g1d240449, Pdensi_DN39555_c0_g3, Pdensi_GG_153343_c0_g1, Pdensi_GG_33289_c0_g1
GO:0032963	0.00126926841751666	0.999933951708828	4	7	collagen metabolic process	BP	0.0707360081195052	BP collagen metabolic process	Pdensi_DN21851_c0_g2, Pdensi_DN22569_c1_g2, Pdensi_GG_14314_c0_g1, Pdensi_GG_879_c1_g1
GO:0044236	0.00126926841751666	0.999933951708828	4	7	NA	NA	0.0707360081195052	none	Pdensi_DN21851_c0_g2, Pdensi_DN22569_c1_g2, Pdensi_GG_14314_c0_g1, Pdensi_GG_879_c1_g1
GO:0044259	0.00126926841751666	0.999933951708828	4	7	NA	NA	0.0707360081195052	none	Pdensi_DN21851_c0_g2, Pdensi_DN22569_c1_g2, Pdensi_GG_14314_c0_g1, Pdensi_GG_879_c1_g1
GO:0045156	0.00127635337006431	0.999933479328003	4	7	electron transporter, transferring electrons within the cyclic electron transport pathway of photosynthesis activity	MF	0.0707360081195052	MF electron transporter, transferring electrons within the cyclic electron transport pathway of photosynthesis activity	Pdensi_DN19353_c2_g1, Pdensi_DN21848_c0_g4, Pdensi_DN22111_c1_g3, Pdensi_DN9299_c0_g1
GO:0090698	0.00127863538692594	0.999574605557847	15	78	post-embryonic plant morphogenesis	BP	0.0707360081195052	BP post-embryonic plant morphogenesis	Pdensi_DN17848_c0_g1d476052, Pdensi_DN19072_c0_g1d356753, Pdensi_DN19072_c0_g3, Pdensi_DN19247_c0_g4d482891, Pdensi_DN19454_c0_g1, Pdensi_DN19663_c0_g2d359591, Pdensi_DN21317_c0_g1d294644, Pdensi_DN22243_c1_g3, Pdensi_DN22556_c0_g2d544080, Pdensi_DN23083_c0_g1d68985, Pdensi_DN25070_c0_g1d22838, Pdensi_DN26668_c0_g4, Pdensi_DN32451_c0_g1d28804, Pdensi_DN41846_c0_g1d93086, Pdensi_GG_83776_c1_g1
GO:0034293	0.00128163599601789	0.99972324738222	9	35	sexual sporulation	BP	0.0707360081195052	BP sexual sporulation	Pdensi_DN13057_c0_g1, Pdensi_DN17483_c0_g1d350904, Pdensi_DN20922_c4_g2, Pdensi_DN22219_c2_g1, Pdensi_DN22219_c2_g2, Pdensi_DN24073_c0_g2, Pdensi_DN24582_c2_g2, Pdensi_DN26559_c0_g1d77557, Pdensi_DN38645_c0_g6
GO:0042445	0.00129033542531945	0.999533972341796	17	93	hormone metabolic process	BP	0.0708996305032194	BP hormone metabolic process	Pdensi_DN1041_c0_g1d203043, Pdensi_DN12887_c0_g1d176910, Pdensi_DN13044_c0_g1d460723, Pdensi_DN14741_c0_g1d394293, Pdensi_DN15429_c0_g1, Pdensi_DN15971_c0_g1d183380, Pdensi_DN19376_c0_g2, Pdensi_DN19522_c1_g3, Pdensi_DN19663_c0_g2d359591, Pdensi_DN21004_c0_g1d362641, Pdensi_DN21317_c0_g1d294644, Pdensi_DN2150_c0_g1d165343, Pdensi_DN21559_c0_g2, Pdensi_DN24294_c0_g1, Pdensi_DN24876_c2_g4, Pdensi_D…
GO:0031323	0.00130457510338592	0.998976512719528	232	2342	regulation of cellular metabolic process	BP	0.0713648761201776	BP regulation of cellular metabolic process	Pdensi_DN10290_c0_g1d4636, Pdensi_DN10759_c0_g1d334935, Pdensi_DN10979_c0_g1d103979, Pdensi_DN11057_c0_g1d49575, Pdensi_DN11496_c0_g1d210701, Pdensi_DN11521_c0_g1d336257, Pdensi_DN11635_c0_g1d210913, Pdensi_DN11809_c0_g1d175312, Pdensi_DN11848_c0_g1d5764, Pdensi_DN11895_c0_g1, Pdensi_DN12183_c0_g1d211347, Pdensi_DN12603_c0_g1d105849, Pdensi_DN12774_c0_g1d211866, Pdensi_DN12869_c0_g1d338718, Pdens…
GO:0022891	0.0013448534187022	0.999102233678266	86	763	NA	NA	0.0732441533718735	none	Pdensi_DN10060_c0_g1d172739, Pdensi_DN10072_c0_g1d386355, Pdensi_DN10207_c0_g1d266698, Pdensi_DN104174_c0_g1, Pdensi_DN11351_c0_g1, Pdensi_DN11991_c0_g2, Pdensi_DN12675_c0_g1d6600, Pdensi_DN13351_c0_g1d339649, Pdensi_DN13761_c0_g1, Pdensi_DN13866_c1_g1d523197, Pdensi_DN14253_c0_g1d179269, Pdensi_DN15730_c0_g1, Pdensi_DN15917_c0_g1d397096, Pdensi_DN16039_c0_g1, Pdensi_DN16057_c0_g1d183538, Pdensi_…
GO:0015077	0.0013886370653066	0.999377083744259	25	163	monovalent inorganic cation transmembrane transporter activity	MF	0.0752970177122169	MF monovalent inorganic cation transmembrane transporter activity	Pdensi_DN10060_c0_g1d172739, Pdensi_DN104174_c0_g1, Pdensi_DN11351_c0_g1, Pdensi_DN12675_c0_g1d6600, Pdensi_DN15730_c0_g1, Pdensi_DN17735_c0_g2, Pdensi_DN17972_c1_g3, Pdensi_DN18706_c1_g2, Pdensi_DN19486_c0_g1d287099, Pdensi_DN20315_c0_g1d412031, Pdensi_DN21984_c0_g1d297873, Pdensi_DN22622_c0_g2, Pdensi_DN22841_c1_g2, Pdensi_DN24195_c5_g1, Pdensi_DN24649_c0_g4, Pdensi_DN24930_c2_g1, Pdensi_DN2497…
GO:0042542	0.00141434362272845	0.999503143945237	16	87	response to hydrogen peroxide	BP	0.0763560271082614	BP response to hydrogen peroxide	Pdensi_DN15940_c0_g1, Pdensi_DN18169_c0_g1d13057, Pdensi_DN18669_c0_g1d532211, Pdensi_DN19120_c1_g2, Pdensi_DN19991_c0_g1, Pdensi_DN21264_c2_g1, Pdensi_DN21709_c0_g1d363217, Pdensi_DN21744_c2_g3, Pdensi_DN22508_c1_g4, Pdensi_DN25135_c0_g1, Pdensi_DN25622_c2_g2, Pdensi_DN26569_c0_g1d430218, Pdensi_DN8836_c0_g1d331994, Pdensi_GG_58086_c0_g1, Pdensi_GG_59998_c0_g1, Pdensi_GG_9695_c0_g1
GO:0042743	0.00144030578170859	0.999456223316185	18	100	hydrogen peroxide metabolic process	BP	0.0774195668663621	BP hydrogen peroxide metabolic process	Pdensi_DN11871_c0_g1d458112, Pdensi_DN16142_c1_g1, Pdensi_DN16524_c0_g1d279098, Pdensi_DN18707_c1_g2d480353, Pdensi_DN19247_c0_g1d286110, Pdensi_DN19717_c0_g2d287888, Pdensi_DN19943_c0_g1, Pdensi_DN19963_c1_g5, Pdensi_DN20249_c0_g1d411572, Pdensi_DN20337_c0_g1, Pdensi_DN22789_c1_g6, Pdensi_DN24570_c0_g1, Pdensi_DN33925_c0_g1d313047, Pdensi_DN39032_c1_g1, Pdensi_DN39203_c0_g5, Pdensi_DN40098_c0_g1…
GO:0003674	0.0014778401276846	0.998674892773849	1492	17403	molecular_function	MF	0.0790932359245224	MF molecular_function	Pdensi_DN10060_c0_g1d172739, Pdensi_DN10072_c0_g1d386355, Pdensi_DN10207_c0_g1d266698, Pdensi_DN10213_c0_g1d518881, Pdensi_DN10242_c0_g2d266732, Pdensi_DN10290_c0_g1d4636, Pdensi_DN10401_c0_g1d334336, Pdensi_DN104174_c0_g1, Pdensi_DN1041_c0_g1d203043, Pdensi_DN104360_c0_g1, Pdensi_DN10502_c0_g1d209969, Pdensi_DN10531_c0_g1d455577, Pdensi_DN10586_c0_g1d209930, Pdensi_DN10759_c0_g1d334935, Pdensi_D…
GO:1905268	0.00157569374938692	0.999610684951417	10	42	negative regulation of chromatin organization	BP	0.0839668182054765	BP negative regulation of chromatin organization	Pdensi_DN11496_c0_g1d210701, Pdensi_DN15027_c0_g1d213970, Pdensi_DN17327_c0_g1d112863, Pdensi_DN18008_c1_g1d402900, Pdensi_DN19813_c1_g2, Pdensi_DN21900_c0_g1d541648, Pdensi_DN21939_c0_g1d495869, Pdensi_DN4636_c0_g1d205709, Pdensi_DN6277_c0_g1d46369, Pdensi_GG_11587_c0_g1
GO:0008284	0.00161421118453924	0.999501791114407	13	64	positive regulation of cell proliferation	BP	0.0856501840105519	BP positive regulation of cell proliferation	Pdensi_DN12183_c0_g1d211347, Pdensi_DN17385_c0_g1d57185, Pdensi_DN20372_c1_g1, Pdensi_DN20715_c0_g1, Pdensi_DN22455_c0_g2d543632, Pdensi_DN25445_c0_g1, Pdensi_DN26165_c1_g2, Pdensi_DN32909_c0_g1d199954, Pdensi_DN8410_c0_g1d170709, Pdensi_GG_104047_c0_g1, Pdensi_GG_16193_c0_g1, Pdensi_GG_23961_c0_g1, Pdensi_GG_93509_c0_g1
GO:0071489	0.00169446877458707	0.999769671708325	6	17	cellular response to red or far red light	BP	0.0895244335906835	BP cellular response to red or far red light	Pdensi_DN11848_c0_g1d5764, Pdensi_DN13233_c0_g2d339539, Pdensi_DN16982_c0_g1d279982, Pdensi_DN18276_c0_g1, Pdensi_DN18816_c0_g1d14153, Pdensi_DN37496_c0_g1d377271
GO:0080090	0.0017023911807274	0.998665902940774	219	2212	regulation of primary metabolic process	BP	0.0895602645418419	BP regulation of primary metabolic process	Pdensi_DN10290_c0_g1d4636, Pdensi_DN10759_c0_g1d334935, Pdensi_DN10979_c0_g1d103979, Pdensi_DN11057_c0_g1d49575, Pdensi_DN11496_c0_g1d210701, Pdensi_DN11521_c0_g1d336257, Pdensi_DN11635_c0_g1d210913, Pdensi_DN11809_c0_g1d175312, Pdensi_DN11895_c0_g1, Pdensi_DN12183_c0_g1d211347, Pdensi_DN12603_c0_g1d105849, Pdensi_DN12774_c0_g1d211866, Pdensi_DN12869_c0_g1d338718, Pdensi_DN12887_c0_g1d176910, Pde…
GO:0030243	0.00172823355143603	0.999380517069697	16	87	cellulose metabolic process	BP	0.0902990278558086	BP cellulose metabolic process	Pdensi_DN14864_c0_g1d108554, Pdensi_DN1607_c0_g1d613, Pdensi_DN16094_c0_g1d346425, Pdensi_DN19247_c0_g4d482891, Pdensi_DN19354_c0_g1d60862, Pdensi_DN19354_c0_g2, Pdensi_DN19551_c0_g4, Pdensi_DN20834_c0_g1, Pdensi_DN20964_c0_g1, Pdensi_DN22105_c0_g1d299099, Pdensi_DN24215_c0_g1d71642, Pdensi_DN24770_c0_g1d498397, Pdensi_GG_11158_c0_g1, Pdensi_GG_133971_c0_g1, Pdensi_GG_143379_c0_g1, Pdensi_GG_1637…
GO:0048518	0.00173104178612203	0.998724816382863	140	1345	positive regulation of biological process	BP	0.0902990278558086	BP positive regulation of biological process	Pdensi_DN10759_c0_g1d334935, Pdensi_DN10914_c0_g1d387447, Pdensi_DN11496_c0_g1d210701, Pdensi_DN11521_c0_g1d336257, Pdensi_DN11635_c0_g1d210913, Pdensi_DN11848_c0_g1d5764, Pdensi_DN12183_c0_g1d211347, Pdensi_DN12887_c0_g1d176910, Pdensi_DN13467_c0_g1d522696, Pdensi_DN13774_c0_g1d392336, Pdensi_DN14259_c0_g1, Pdensi_DN14344_c0_g1d463866, Pdensi_DN14863_c0_g1d342967, Pdensi_DN14892_c1_g1, Pdensi_DN…
GO:0048235	0.00179451973063223	0.99981843112383	5	12	pollen sperm cell differentiation	BP	0.0932170060075894	BP pollen sperm cell differentiation	Pdensi_DN16333_c0_g1d278592, Pdensi_DN17899_c0_g1d216510, Pdensi_DN6530_c0_g1d168709, Pdensi_GG_72099_c0_g1, Pdensi_GG_83776_c1_g1
GO:0051273	0.00187526688992598	0.999296052640566	17	96	beta-glucan metabolic process	BP	0.097003868452531	BP beta-glucan metabolic process	Pdensi_DN14864_c0_g1d108554, Pdensi_DN1607_c0_g1d613, Pdensi_DN16094_c0_g1d346425, Pdensi_DN19247_c0_g4d482891, Pdensi_DN19354_c0_g1d60862, Pdensi_DN19354_c0_g2, Pdensi_DN19551_c0_g4, Pdensi_DN20834_c0_g1, Pdensi_DN20922_c4_g2, Pdensi_DN20964_c0_g1, Pdensi_DN22105_c0_g1d299099, Pdensi_DN24215_c0_g1d71642, Pdensi_DN24770_c0_g1d498397, Pdensi_GG_11158_c0_g1, Pdensi_GG_133971_c0_g1, Pdensi_GG_143379…
GO:0015238	0.00192582591466045	0.999466821262756	11	50	drug transmembrane transporter activity	MF	0.0992041074289465	MF drug transmembrane transporter activity	Pdensi_DN104174_c0_g1, Pdensi_DN11991_c0_g2, Pdensi_DN15403_c1_g1, Pdensi_DN15586_c0_g3d276568, Pdensi_DN19690_c0_g1d408815, Pdensi_DN19903_c0_g2, Pdensi_DN21984_c0_g1d297873, Pdensi_DN24065_c1_g3, Pdensi_DN25853_c0_g1d139439, Pdensi_DN40533_c0_g1d319005, Pdensi_GG_125392_c2_g1
GO:0050734	0.00196205979695559	0.999725206548515	6	17	hydroxycinnamoyltransferase activity	MF	0.100651225185734	MF hydroxycinnamoyltransferase activity	Pdensi_DN11511_c0_g1, Pdensi_DN14424_c0_g1d213386, Pdensi_DN18305_c1_g3, Pdensi_DN20215_c2_g1, Pdensi_DN24552_c1_g1, Pdensi_GG_65695_c0_g1
GO:0016684	0.00198634816145722	0.999157817984561	21	129	oxidoreductase activity, acting on peroxide as acceptor	MF	0.101476125289651	MF oxidoreductase activity, acting on peroxide as acceptor	Pdensi_DN11871_c0_g1d458112, Pdensi_DN16142_c1_g1, Pdensi_DN16524_c0_g1d279098, Pdensi_DN18707_c1_g2d480353, Pdensi_DN19247_c0_g1d286110, Pdensi_DN19717_c0_g2d287888, Pdensi_DN19943_c0_g1, Pdensi_DN19963_c1_g5, Pdensi_DN20249_c0_g1d411572, Pdensi_DN20337_c0_g1, Pdensi_DN22789_c1_g6, Pdensi_DN23377_c0_g3d548222, Pdensi_DN24570_c0_g1, Pdensi_DN33925_c0_g1d313047, Pdensi_DN39032_c1_g1, Pdensi_DN3920…
GO:0016984	0.00206043956962337	0.999955087507877	3	4	ribulose-bisphosphate carboxylase activity	MF	0.104828042795283	MF ribulose-bisphosphate carboxylase activity	Pdensi_DN15296_c0_g1d466330, Pdensi_DN20315_c0_g1d412031, Pdensi_DN35341_c0_g1d30996
GO:0006629	0.00210959739096795	0.998473444993705	121	1146	lipid metabolic process	BP	0.106889149772692	BP lipid metabolic process	Pdensi_DN1041_c0_g1d203043, Pdensi_DN10586_c0_g1d209930, Pdensi_DN11042_c0_g1d104080, Pdensi_DN11172_c0_g1, Pdensi_DN12089_c0_g1, Pdensi_DN12647_c0_g2, Pdensi_DN13057_c0_g1, Pdensi_DN13659_c0_g1d340477, Pdensi_DN13940_c0_g1d7805, Pdensi_DN14040_c0_g1d213034, Pdensi_DN15512_c0_g1d214428, Pdensi_DN15788_c0_g1d468038, Pdensi_DN16375_c0_g1d278578, Pdensi_DN16483_c0_g1, Pdensi_DN16887_c0_g1d528477, Pd…
GO:0042547	0.00218603194256863	0.999852320904185	4	8	cell wall modification involved in multidimensional cell growth	BP	0.11030984859582	BP cell wall modification involved in multidimensional cell growth	Pdensi_DN19354_c0_g1d60862, Pdensi_DN19354_c0_g2, Pdensi_DN31795_c0_g1d83969, Pdensi_DN41948_c0_g1d244695
GO:0016903	0.00220107120728111	0.99918989345224	16	89	oxidoreductase activity, acting on the aldehyde or oxo group of donors	MF	0.110617249331774	MF oxidoreductase activity, acting on the aldehyde or oxo group of donors	Pdensi_DN13940_c0_g1d7805, Pdensi_DN19811_c0_g1d15904, Pdensi_DN21071_c1_g2d415963, Pdensi_DN21322_c0_g1d294658, Pdensi_DN21944_c0_g1d541675, Pdensi_DN21985_c1_g1, Pdensi_DN22166_c0_g1d125199, Pdensi_DN23864_c1_g1d70605, Pdensi_DN24773_c0_g1d555703, Pdensi_DN25849_c1_g2, Pdensi_DN37673_c2_g6, Pdensi_DN39794_c0_g1, Pdensi_DN39794_c0_g2, Pdensi_GG_149734_c0_g1, Pdensi_GG_18987_c0_g1, Pdensi_GG_3382…
GO:0042546	0.00223173015649442	0.998999807043069	23	149	cell wall biogenesis	BP	0.111703967306642	BP cell wall biogenesis	Pdensi_DN14923_c1_g7, Pdensi_DN1607_c0_g1d613, Pdensi_DN16094_c0_g1d346425, Pdensi_DN18057_c0_g3, Pdensi_DN18230_c0_g1d186709, Pdensi_DN19639_c4_g1, Pdensi_DN21067_c1_g1, Pdensi_DN21510_c0_g1d221411, Pdensi_DN21736_c0_g4, Pdensi_DN21896_c0_g1d189998, Pdensi_DN22105_c0_g1d299099, Pdensi_DN24110_c1_g3, Pdensi_DN24317_c0_g1d225489, Pdensi_DN24829_c0_g1d556051, Pdensi_DN25529_c0_g1d227576, Pdensi_DN2…
GO:0006310	0.00227522438048359	0.998553074346436	63	572	DNA recombination	BP	0.113118731653056	BP DNA recombination	Pdensi_DN10213_c0_g1d518881, Pdensi_DN10992_c1_g1, Pdensi_DN11047_c0_g1, Pdensi_DN13055_c0_g1d271281, Pdensi_DN13055_c0_g1d271282, Pdensi_DN13074_c0_g1d522068, Pdensi_DN16333_c0_g1d278592, Pdensi_DN16625_c1_g1, Pdensi_DN17245_c1_g1, Pdensi_DN17957_c1_g1, Pdensi_DN1878_c0_g1d203504, Pdensi_DN19181_c0_g2d357158, Pdensi_DN19181_c0_g4, Pdensi_DN19540_c0_g1d117693, Pdensi_DN21358_c1_g1d417587, Pdensi_…
GO:0042744	0.00227829525047407	0.999159254502809	16	88	hydrogen peroxide catabolic process	BP	0.113118731653056	BP hydrogen peroxide catabolic process	Pdensi_DN16142_c1_g1, Pdensi_DN18707_c1_g2d480353, Pdensi_DN19247_c0_g1d286110, Pdensi_DN19717_c0_g2d287888, Pdensi_DN19943_c0_g1, Pdensi_DN19963_c1_g5, Pdensi_DN20249_c0_g1d411572, Pdensi_DN20337_c0_g1, Pdensi_DN22789_c1_g6, Pdensi_DN24570_c0_g1, Pdensi_DN33925_c0_g1d313047, Pdensi_DN39032_c1_g1, Pdensi_DN39203_c0_g5, Pdensi_DN40098_c0_g1, Pdensi_DN5196_c0_g1d449159, Pdensi_GG_35684_c0_g1
GO:0009625	0.00235166205173041	0.999572930472893	7	24	response to insect	BP	0.116294391782172	BP response to insect	Pdensi_DN12923_c0_g2, Pdensi_DN22072_c0_g2d222098, Pdensi_DN25291_c3_g3, Pdensi_DN37265_c1_g1, Pdensi_DN39093_c0_g2, Pdensi_DN40133_c1_g5, Pdensi_GG_26203_c1_g1
GO:0004650	0.00244507721876563	0.999552789417323	7	24	polygalacturonase activity	MF	0.120432229703584	MF polygalacturonase activity	Pdensi_DN23680_c0_g1d130428, Pdensi_DN24073_c0_g2, Pdensi_DN24582_c2_g2, Pdensi_DN31795_c0_g1d83969, Pdensi_DN38241_c0_g1, Pdensi_DN38645_c0_g6, Pdensi_DN41948_c0_g1d244695
GO:0103075	0.00247043424365351	0.999827205121372	4	8	indole-3-pyruvate monooxygenase activity	MF	0.121198327596382	MF indole-3-pyruvate monooxygenase activity	Pdensi_DN21004_c0_g1d362641, Pdensi_DN2150_c0_g1d165343, Pdensi_DN21559_c0_g2, Pdensi_DN24294_c0_g1
GO:0009743	0.00255100685202379	0.99897860798108	18	107	response to carbohydrate	BP	0.124656512693953	BP response to carbohydrate	Pdensi_DN10914_c0_g1d387447, Pdensi_DN11560_c0_g3, Pdensi_DN16441_c0_g1, Pdensi_DN19790_c0_g1d535027, Pdensi_DN22091_c1_g1, Pdensi_DN22166_c0_g1d125199, Pdensi_DN22737_c0_g1d302326, Pdensi_DN22786_c1_g1d302012, Pdensi_DN25291_c3_g3, Pdensi_DN26668_c0_g4, Pdensi_DN40133_c1_g5, Pdensi_DN40201_c0_g1d243089, Pdensi_DN41846_c0_g1d93086, Pdensi_GG_26038_c2_g1, Pdensi_GG_26203_c1_g1, Pdensi_GG_2636_c0_g…
GO:0010074	0.00258930349325865	0.999251189262307	11	52	maintenance of meristem identity	BP	0.126029760185656	BP maintenance of meristem identity	Pdensi_DN15886_c1_g3, Pdensi_DN18561_c3_g1, Pdensi_DN20468_c2_g1, Pdensi_DN22225_c3_g3, Pdensi_DN25060_c1_g2d136610, Pdensi_DN25070_c0_g1d226785, Pdensi_DN25687_c1_g1, Pdensi_DN25687_c1_g2, Pdensi_DN4636_c0_g1d205709, Pdensi_DN9616_c0_g1d333228, Pdensi_GG_83182_c0_g1
GO:0016705	0.00272993533592594	0.998526500086241	35	264	oxidoreductase activity, acting on paired donors, with incorporation or reduction of molecular oxygen	MF	0.132353688462951	MF oxidoreductase activity, acting on paired donors, with incorporation or reduction of molecular oxygen	Pdensi_DN1041_c0_g1d203043, Pdensi_DN10586_c0_g1d209930, Pdensi_DN11042_c0_g1d104080, Pdensi_DN14552_c0_g1d180068, Pdensi_DN19376_c0_g2, Pdensi_DN19449_c1_g2, Pdensi_DN21004_c0_g1d362641, Pdensi_DN21212_c3_g2, Pdensi_DN21227_c0_g1d362762, Pdensi_DN21336_c1_g1, Pdensi_DN2150_c0_g1d165343, Pdensi_DN21559_c0_g2, Pdensi_DN21597_c0_g1d189745, Pdensi_DN22208_c1_g1d20470, Pdensi_DN23745_c0_g4, Pdensi_DN…
GO:0009910	0.00274504328822953	0.999326768779493	9	38	negative regulation of flower development	BP	0.132566289735866	BP negative regulation of flower development	Pdensi_DN21739_c0_g1d221731, Pdensi_DN22737_c0_g1d302326, Pdensi_DN22786_c1_g1d302012, Pdensi_DN35687_c0_g1, Pdensi_DN9686_c0_g1d385880, Pdensi_GG_2176_c2_g1, Pdensi_GG_26038_c2_g1, Pdensi_GG_30498_c0_g1, Pdensi_GG_61773_c1_g1
GO:0010817	0.00277754566922022	0.998660979530748	26	179	regulation of hormone levels	BP	0.133613996531399	BP regulation of hormone levels	Pdensi_DN1041_c0_g1d203043, Pdensi_DN12887_c0_g1d176910, Pdensi_DN13044_c0_g1d460723, Pdensi_DN13774_c0_g1d462387, Pdensi_DN14741_c0_g1d394293, Pdensi_DN15253_c0_g1d9232, Pdensi_DN15429_c0_g1, Pdensi_DN15971_c0_g1d183380, Pdensi_DN18753_c1_g3, Pdensi_DN18754_c0_g7, Pdensi_DN18861_c0_g4, Pdensi_DN19376_c0_g2, Pdensi_DN19522_c1_g3, Pdensi_DN19663_c0_g2d359591, Pdensi_DN21004_c0_g1d362641, Pdensi_DN…
GO:0051259	0.00281745047267342	0.998795141342814	20	126	protein complex oligomerization	BP	0.135008295324269	BP protein complex oligomerization	Pdensi_DN18669_c0_g1d532211, Pdensi_DN19120_c1_g2, Pdensi_DN19790_c0_g1d535027, Pdensi_DN21087_c1_g1, Pdensi_DN21264_c2_g1, Pdensi_DN21734_c0_g2d296754, Pdensi_DN21744_c2_g3, Pdensi_DN22508_c1_g4, Pdensi_DN23202_c0_g1, Pdensi_DN25135_c0_g1, Pdensi_DN25411_c0_g2, Pdensi_DN25622_c2_g2, Pdensi_DN25674_c0_g2, Pdensi_DN26569_c0_g1d430218, Pdensi_DN39084_c0_g1, Pdensi_DN47344_c0_g1d249493, Pdensi_DN883…
GO:0048236	0.00297354055464863	0.999339722889913	8	32	plant-type sporogenesis	BP	0.141937767865332	BP plant-type sporogenesis	Pdensi_DN17483_c0_g1d350904, Pdensi_DN20922_c4_g2, Pdensi_DN22219_c2_g1, Pdensi_DN22219_c2_g2, Pdensi_DN24073_c0_g2, Pdensi_DN24582_c2_g2, Pdensi_DN26559_c0_g1d77557, Pdensi_DN38645_c0_g6
GO:0006855	0.00299511429860525	0.999114996981216	11	53	drug transmembrane transport	BP	0.142417684898679	BP drug transmembrane transport	Pdensi_DN104174_c0_g1, Pdensi_DN11991_c0_g2, Pdensi_DN15403_c1_g1, Pdensi_DN15586_c0_g3d276568, Pdensi_DN19690_c0_g1d408815, Pdensi_DN19903_c0_g2, Pdensi_DN21984_c0_g1d297873, Pdensi_DN24065_c1_g3, Pdensi_DN25853_c0_g1d139439, Pdensi_DN40533_c0_g1d319005, Pdensi_GG_125392_c2_g1
GO:0048827	0.00304365491865009	0.998572271923923	24	161	phyllome development	BP	0.143756395705526	BP phyllome development	Pdensi_DN10759_c0_g1d334935, Pdensi_DN12603_c0_g1d105849, Pdensi_DN12681_c0_g1d338362, Pdensi_DN14344_c0_g1d463866, Pdensi_DN15327_c0_g1, Pdensi_DN15439_c0_g1d395942, Pdensi_DN18506_c0_g2, Pdensi_DN19202_c0_g3d357609, Pdensi_DN19638_c0_g1d287697, Pdensi_DN20191_c0_g2, Pdensi_DN20253_c0_g1d289878, Pdensi_DN20372_c1_g1, Pdensi_DN21644_c0_g1, Pdensi_DN22455_c0_g2d543632, Pdensi_DN25689_c0_g3, Pdensi…
GO:0044763	0.00304652395655163	0.997396851843004	484	5301	NA	NA	0.143756395705526	none	Pdensi_DN10060_c0_g1d172739, Pdensi_DN10072_c0_g1d386355, Pdensi_DN104174_c0_g1, Pdensi_DN10531_c0_g1d455577, Pdensi_DN10586_c0_g1d209930, Pdensi_DN10751_c0_g1d49359, Pdensi_DN10914_c0_g1d387447, Pdensi_DN11042_c0_g1d104080, Pdensi_DN11047_c0_g1, Pdensi_DN11068_c0_g1d387639, Pdensi_DN11351_c0_g1, Pdensi_DN11496_c0_g1d210701, Pdensi_DN11511_c0_g1, Pdensi_DN11895_c0_g1, Pdensi_DN12166_c0_g1d337469,…
GO:0005372	0.00312359009771212	0.99950336526474	6	19	water transmembrane transporter activity	MF	0.146276304462178	MF water transmembrane transporter activity	Pdensi_DN19417_c0_g2d60991, Pdensi_DN19896_c0_g1, Pdensi_DN21658_c0_g1d19331, Pdensi_DN21923_c1_g1, Pdensi_DN23166_c0_g1d547330, Pdensi_GG_121462_c1_g1
GO:0015250	0.00312359009771212	0.99950336526474	6	19	water channel activity	MF	0.146276304462178	MF water channel activity	Pdensi_DN19417_c0_g2d60991, Pdensi_DN19896_c0_g1, Pdensi_DN21658_c0_g1d19331, Pdensi_DN21923_c1_g1, Pdensi_DN23166_c0_g1d547330, Pdensi_GG_121462_c1_g1
GO:0009751	0.00316708386324391	0.998483454582148	25	169	response to salicylic acid	BP	0.147753425665224	BP response to salicylic acid	Pdensi_DN12359_c0_g1, Pdensi_DN15813_c0_g1d277189, Pdensi_DN16340_c0_g2, Pdensi_DN16481_c0_g1d278696, Pdensi_DN16505_c1_g1d279192, Pdensi_DN17984_c1_g1, Pdensi_DN18057_c0_g3, Pdensi_DN1833_c0_g1, Pdensi_DN18948_c0_g1d14272, Pdensi_DN19025_c1_g3, Pdensi_DN19038_c1_g6, Pdensi_DN20680_c0_g1d291823, Pdensi_DN21067_c1_g1, Pdensi_DN23377_c0_g3d548222, Pdensi_DN23531_c2_g5, Pdensi_DN23882_c0_g3, Pdensi_…
GO:0015145	0.00325584567621161	0.999597609009405	5	14	monosaccharide transmembrane transporter activity	MF	0.15078280945678	MF monosaccharide transmembrane transporter activity	Pdensi_DN19790_c0_g1d535027, Pdensi_DN21784_c0_g4, Pdensi_DN21802_c0_g1d420801, Pdensi_DN21802_c0_g3, Pdensi_GG_106803_c1_g1
GO:0051321	0.0032780979894004	0.998783580912112	15	87	meiotic cell cycle	BP	0.15078280945678	BP meiotic cell cycle	Pdensi_DN17483_c0_g1d350904, Pdensi_DN20922_c4_g2, Pdensi_DN22020_c0_g1d222133, Pdensi_DN22020_c0_g2, Pdensi_DN22020_c0_g2d66763, Pdensi_DN22219_c2_g1, Pdensi_DN22219_c2_g2, Pdensi_DN24073_c0_g2, Pdensi_DN24241_c0_g1, Pdensi_DN24582_c2_g2, Pdensi_DN26347_c0_g1, Pdensi_DN26559_c0_g1d77557, Pdensi_DN30837_c0_g1d143857, Pdensi_DN38645_c0_g6, Pdensi_GG_103761_c0_g1
GO:0016787	0.00328194925673719	0.997244176237484	379	4185	hydrolase activity	MF	0.15078280945678	MF hydrolase activity	Pdensi_DN10213_c0_g1d518881, Pdensi_DN104360_c0_g1, Pdensi_DN10502_c0_g1d209969, Pdensi_DN10782_c1_g1, Pdensi_DN10992_c1_g1, Pdensi_DN11047_c0_g1, Pdensi_DN11172_c0_g1, Pdensi_DN11297_c0_g3, Pdensi_DN11572_c0_g1d268781, Pdensi_DN11789_c0_g1d388729, Pdensi_DN11876_c0_g2, Pdensi_DN11980_c0_g1d520706, Pdensi_DN12273_c0_g1d337648, Pdensi_DN12609_c0_g1, Pdensi_DN12684_c0_g1d338441, Pdensi_DN12684_c0_g…
GO:0015749	0.00328942288732536	0.999592459708495	5	14	monosaccharide transmembrane transport	BP	0.15078280945678	BP monosaccharide transmembrane transport	Pdensi_DN19790_c0_g1d535027, Pdensi_DN21784_c0_g4, Pdensi_DN21802_c0_g1d420801, Pdensi_DN21802_c0_g3, Pdensi_GG_106803_c1_g1
GO:0031057	0.00329299996387046	0.99947064718095	6	19	negative regulation of histone modification	BP	0.15078280945678	BP negative regulation of histone modification	Pdensi_DN11496_c0_g1d210701, Pdensi_DN18008_c1_g1d402900, Pdensi_DN21900_c0_g1d541648, Pdensi_DN4636_c0_g1d205709, Pdensi_DN6277_c0_g1d46369, Pdensi_GG_11587_c0_g1
GO:0019222	0.00347608276998311	0.997184207913745	255	2649	regulation of metabolic process	BP	0.158112380211329	BP regulation of metabolic process	Pdensi_DN10290_c0_g1d4636, Pdensi_DN10759_c0_g1d334935, Pdensi_DN10979_c0_g1d103979, Pdensi_DN11057_c0_g1d49575, Pdensi_DN11496_c0_g1d210701, Pdensi_DN11521_c0_g1d336257, Pdensi_DN11635_c0_g1d210913, Pdensi_DN11809_c0_g1d175312, Pdensi_DN11848_c0_g1d5764, Pdensi_DN11895_c0_g1, Pdensi_DN12183_c0_g1d211347, Pdensi_DN12603_c0_g1d105849, Pdensi_DN12774_c0_g1d211866, Pdensi_DN12869_c0_g1d338718, Pdens…
GO:0030245	0.00347865141288372	0.99931010230749	7	26	cellulose catabolic process	BP	0.158112380211329	BP cellulose catabolic process	Pdensi_DN14864_c0_g1d108554, Pdensi_DN19354_c0_g1d60862, Pdensi_DN19354_c0_g2, Pdensi_DN19551_c0_g4, Pdensi_DN24770_c0_g1d498397, Pdensi_GG_11158_c0_g1, Pdensi_GG_16375_c0_g1
GO:0051094	0.00351324034103646	0.998332192779832	24	162	positive regulation of developmental process	BP	0.159099598301223	BP positive regulation of developmental process	Pdensi_DN11848_c0_g1d5764, Pdensi_DN14344_c0_g1d463866, Pdensi_DN15886_c1_g3, Pdensi_DN16340_c0_g2, Pdensi_DN17385_c0_g1d57185, Pdensi_DN18561_c3_g1, Pdensi_DN20468_c2_g1, Pdensi_DN21736_c0_g4, Pdensi_DN22621_c1_g1, Pdensi_DN22737_c0_g1d223194, Pdensi_DN2386_c0_g1d835, Pdensi_DN25060_c1_g2d136610, Pdensi_DN25070_c0_g1d226785, Pdensi_DN25687_c1_g1, Pdensi_DN25687_c1_g2, Pdensi_DN34641_c1_g2, Pdens…
GO:0015297	0.00365167136541237	0.998291980537797	23	155	antiporter activity	MF	0.164765011279537	MF antiporter activity	Pdensi_DN104174_c0_g1, Pdensi_DN11991_c0_g2, Pdensi_DN12675_c0_g1d6600, Pdensi_DN13761_c0_g1, Pdensi_DN15403_c1_g1, Pdensi_DN15586_c0_g3d276568, Pdensi_DN19606_c0_g2d360085, Pdensi_DN19690_c0_g1d408815, Pdensi_DN19903_c0_g2, Pdensi_DN21984_c0_g1d297873, Pdensi_DN22622_c0_g2, Pdensi_DN24065_c1_g3, Pdensi_DN25853_c0_g1d139439, Pdensi_DN3679_c0_g1, Pdensi_DN36804_c0_g2, Pdensi_DN39885_c1_g2, Pdensi_…
GO:0010383	0.00368751428321878	0.998272677393888	23	157	cell wall polysaccharide metabolic process	BP	0.165777233030668	BP cell wall polysaccharide metabolic process	Pdensi_DN11511_c0_g1, Pdensi_DN14923_c1_g7, Pdensi_DN16094_c0_g1d346425, Pdensi_DN18230_c0_g1d186709, Pdensi_DN18305_c1_g3, Pdensi_DN19247_c0_g4d482891, Pdensi_DN19386_c0_g1d358050, Pdensi_DN19639_c4_g1, Pdensi_DN20215_c2_g1, Pdensi_DN21510_c0_g1d221411, Pdensi_DN22105_c0_g1d299099, Pdensi_DN24110_c1_g3, Pdensi_DN24317_c0_g1d225489, Pdensi_DN24829_c0_g1d556051, Pdensi_DN25529_c0_g1d227576, Pdensi…
GO:0001101	0.00371147187524001	0.997385659587274	93	861	response to acid chemical	BP	0.166249734759392	BP response to acid chemical	Pdensi_DN10090_c0_g1d4523, Pdensi_DN10914_c0_g1d387447, Pdensi_DN11560_c0_g3, Pdensi_DN11991_c0_g2, Pdensi_DN12359_c0_g1, Pdensi_DN13806_c0_g1, Pdensi_DN15429_c0_g1, Pdensi_DN15813_c0_g1d277189, Pdensi_DN15886_c1_g3, Pdensi_DN16057_c0_g1d183538, Pdensi_DN16069_c1_g1, Pdensi_DN16340_c0_g2, Pdensi_DN16441_c0_g1, Pdensi_DN16481_c0_g1d278696, Pdensi_DN16505_c1_g1d279192, Pdensi_DN16531_c0_g1d279248, …
GO:0009201	0.0037334569352447	0.998942737131742	10	47	ribonucleoside triphosphate biosynthetic process	BP	0.166630787330073	BP ribonucleoside triphosphate biosynthetic process	Pdensi_DN17972_c1_g3, Pdensi_DN20315_c0_g1d412031, Pdensi_DN22906_c0_g1d426967, Pdensi_DN24195_c5_g1, Pdensi_DN24649_c0_g4, Pdensi_DN24930_c2_g1, Pdensi_DN24971_c0_g1d136323, Pdensi_DN96232_c0_g1, Pdensi_GG_32233_c0_g1, Pdensi_GG_4969_c0_g1
GO:0031497	0.00390235468497456	0.999341964131303	6	20	chromatin assembly	BP	0.173542485504822	BP chromatin assembly	Pdensi_DN15027_c0_g1d213970, Pdensi_DN17327_c0_g1d112863, Pdensi_DN19813_c1_g2, Pdensi_DN21939_c0_g1d495869, Pdensi_DN22208_c0_g1, Pdensi_DN39903_c0_g1
GO:0060255	0.00399566156135004	0.99678686370244	231	2386	regulation of macromolecule metabolic process	BP	0.177055067680898	BP regulation of macromolecule metabolic process	Pdensi_DN10290_c0_g1d4636, Pdensi_DN10759_c0_g1d334935, Pdensi_DN10979_c0_g1d103979, Pdensi_DN11057_c0_g1d49575, Pdensi_DN11496_c0_g1d210701, Pdensi_DN11521_c0_g1d336257, Pdensi_DN11635_c0_g1d210913, Pdensi_DN11809_c0_g1d175312, Pdensi_DN11895_c0_g1, Pdensi_DN12183_c0_g1d211347, Pdensi_DN12603_c0_g1d105849, Pdensi_DN12774_c0_g1d211866, Pdensi_DN12869_c0_g1d338718, Pdensi_DN12887_c0_g1d176910, Pde…
GO:0004129	0.00406043164325986	0.999834792749561	3	5	cytochrome-c oxidase activity	MF	0.177382036768981	MF cytochrome-c oxidase activity	Pdensi_DN10060_c0_g1d172739, Pdensi_DN15730_c0_g1, Pdensi_DN18706_c1_g2
GO:0015002	0.00406043164325986	0.999834792749561	3	5	heme-copper terminal oxidase activity	MF	0.177382036768981	MF heme-copper terminal oxidase activity	Pdensi_DN10060_c0_g1d172739, Pdensi_DN15730_c0_g1, Pdensi_DN18706_c1_g2
GO:0016675	0.00406043164325986	0.999834792749561	3	5	oxidoreductase activity, acting on a heme group of donors	MF	0.177382036768981	MF oxidoreductase activity, acting on a heme group of donors	Pdensi_DN10060_c0_g1d172739, Pdensi_DN15730_c0_g1, Pdensi_DN18706_c1_g2
GO:0016676	0.00406043164325986	0.999834792749561	3	5	oxidoreductase activity, acting on a heme group of donors, oxygen as acceptor	MF	0.177382036768981	MF oxidoreductase activity, acting on a heme group of donors, oxygen as acceptor	Pdensi_DN10060_c0_g1d172739, Pdensi_DN15730_c0_g1, Pdensi_DN18706_c1_g2
GO:0010604	0.00420331362880262	0.997108964972428	80	731	positive regulation of macromolecule metabolic process	BP	0.182977346453827	BP positive regulation of macromolecule metabolic process	Pdensi_DN10759_c0_g1d334935, Pdensi_DN11496_c0_g1d210701, Pdensi_DN11521_c0_g1d336257, Pdensi_DN11635_c0_g1d210913, Pdensi_DN12183_c0_g1d211347, Pdensi_DN12887_c0_g1d176910, Pdensi_DN13774_c0_g1d392336, Pdensi_DN14259_c0_g1, Pdensi_DN14344_c0_g1d463866, Pdensi_DN14863_c0_g1d342967, Pdensi_DN14892_c1_g1, Pdensi_DN15027_c0_g1d213970, Pdensi_DN15055_c0_g1d181160, Pdensi_DN15315_c0_g1d525644, Pdensi_…
GO:0006333	0.00425543807856497	0.998991360418322	8	33	chromatin assembly or disassembly	BP	0.184596424439645	BP chromatin assembly or disassembly	Pdensi_DN15027_c0_g1d213970, Pdensi_DN16895_c0_g1d528591, Pdensi_DN17327_c0_g1d112863, Pdensi_DN19813_c1_g2, Pdensi_DN20809_c0_g1d538058, Pdensi_DN21939_c0_g1d495869, Pdensi_DN22208_c0_g1, Pdensi_DN39903_c0_g1
GO:0046933	0.00430291804031423	0.999259376323762	6	20	proton-transporting ATP synthase activity, rotational mechanism	MF	0.186003411651765	MF proton-transporting ATP synthase activity, rotational mechanism	Pdensi_DN17972_c1_g3, Pdensi_DN20315_c0_g1d412031, Pdensi_DN24971_c0_g1d136323, Pdensi_DN96232_c0_g1, Pdensi_GG_32233_c0_g1, Pdensi_GG_4969_c0_g1
GO:0019953	0.00437992583695071	0.999612506253389	4	9	sexual reproduction	BP	0.188672554432828	BP sexual reproduction	Pdensi_DN19642_c2_g3, Pdensi_DN21649_c0_g2, Pdensi_DN2770_c0_g1d326233, Pdensi_DN37968_c1_g1
GO:0071669	0.00439811254259484	0.997949380954503	22	148	plant-type cell wall organization or biogenesis	BP	0.188798143625347	BP plant-type cell wall organization or biogenesis	Pdensi_DN12809_c0_g1, Pdensi_DN16003_c0_g1d346355, Pdensi_DN1607_c0_g1d613, Pdensi_DN16094_c0_g1d346425, Pdensi_DN17848_c0_g1d476052, Pdensi_DN18057_c0_g3, Pdensi_DN19022_c0_g1d60200, Pdensi_DN20964_c0_g1, Pdensi_DN21067_c1_g1, Pdensi_DN21736_c0_g4, Pdensi_DN22105_c0_g1d299099, Pdensi_DN24647_c0_g2, Pdensi_DN24770_c0_g1d498397, Pdensi_DN26033_c0_g1d139655, Pdensi_DN26370_c2_g1, Pdensi_DN31795_c0_…
GO:0005506	0.00450235128622816	0.997510709063172	34	263	iron ion binding	MF	0.192604044815359	MF iron ion binding	Pdensi_DN1041_c0_g1d203043, Pdensi_DN10586_c0_g1d209930, Pdensi_DN11042_c0_g1d104080, Pdensi_DN14552_c0_g1d180068, Pdensi_DN15788_c0_g1d468038, Pdensi_DN17899_c0_g1d216510, Pdensi_DN19353_c2_g1, Pdensi_DN19376_c0_g2, Pdensi_DN19449_c1_g2, Pdensi_DN19617_c2_g1, Pdensi_DN20315_c0_g1d412031, Pdensi_DN21212_c3_g2, Pdensi_DN21336_c1_g1, Pdensi_DN21597_c0_g1d189745, Pdensi_DN21848_c0_g4, Pdensi_DN22111…
GO:0010200	0.00454758345374455	0.99839905556268	13	70	response to chitin	BP	0.193868187029807	BP response to chitin	Pdensi_DN18938_c0_g1, Pdensi_DN20044_c0_g1d289250, Pdensi_DN20044_c0_g2, Pdensi_DN20761_c1_g3, Pdensi_DN20773_c0_g1d292304, Pdensi_DN21849_c0_g1d541253, Pdensi_DN22173_c1_g1d298907, Pdensi_DN23015_c2_g2, Pdensi_DN38145_c1_g1, Pdensi_DN6042_c0_g1, Pdensi_GG_153402_c0_g1, Pdensi_GG_17165_c0_g1, Pdensi_GG_75395_c0_g1
GO:0015893	0.00459307546672233	0.998553767146	11	56	drug transport	BP	0.195134680395492	BP drug transport	Pdensi_DN104174_c0_g1, Pdensi_DN11991_c0_g2, Pdensi_DN15403_c1_g1, Pdensi_DN15586_c0_g3d276568, Pdensi_DN19690_c0_g1d408815, Pdensi_DN19903_c0_g2, Pdensi_DN21984_c0_g1d297873, Pdensi_DN24065_c1_g3, Pdensi_DN25853_c0_g1d139439, Pdensi_DN40533_c0_g1d319005, Pdensi_GG_125392_c2_g1
GO:0044710	0.00479010716774131	0.995975876666606	351	3776	NA	NA	0.202567724499474	none	Pdensi_DN10060_c0_g1d172739, Pdensi_DN10401_c0_g1d334336, Pdensi_DN104174_c0_g1, Pdensi_DN1041_c0_g1d203043, Pdensi_DN10531_c0_g1d455577, Pdensi_DN10586_c0_g1d209930, Pdensi_DN11042_c0_g1d104080, Pdensi_DN11068_c0_g1d387639, Pdensi_DN11172_c0_g1, Pdensi_DN11511_c0_g1, Pdensi_DN11871_c0_g1d458112, Pdensi_DN12089_c0_g1, Pdensi_DN12647_c0_g2, Pdensi_DN12777_c0_g2d460069, Pdensi_DN12935_c0_g1d390848,…
GO:0003680	0.00481298754138275	0.99934630153737	5	14	AT DNA binding	MF	0.202567724499474	MF AT DNA binding	Pdensi_DN11496_c0_g1d210701, Pdensi_DN21129_c1_g1, Pdensi_DN340_c0_g1d324329, Pdensi_DN39110_c0_g4, Pdensi_GG_11587_c0_g1
GO:0044425	0.00481718927467809	0.995902313601077	410	4483	membrane part	CC	0.202567724499474	CC membrane part	Pdensi_DN10060_c0_g1d172739, Pdensi_DN10072_c0_g1d386355, Pdensi_DN10207_c0_g1d266698, Pdensi_DN10401_c0_g1d334336, Pdensi_DN104174_c0_g1, Pdensi_DN1041_c0_g1d203043, Pdensi_DN10586_c0_g1d209930, Pdensi_DN10914_c0_g1d387447, Pdensi_DN11042_c0_g1d104080, Pdensi_DN11064_c0_g1d210295, Pdensi_DN11351_c0_g1, Pdensi_DN11420_c0_g2, Pdensi_DN11848_c0_g1d5764, Pdensi_DN11871_c0_g1d458112, Pdensi_DN11991_c…
GO:0071491	0.00489997742892845	0.999786343613802	3	5	cellular response to red light	BP	0.205350579504551	BP cellular response to red light	Pdensi_DN11848_c0_g1d5764, Pdensi_DN18816_c0_g1d14153, Pdensi_DN37496_c0_g1d377271
GO:0009893	0.00495118738689859	0.99650844540583	88	821	positive regulation of metabolic process	BP	0.206795708325092	BP positive regulation of metabolic process	Pdensi_DN10759_c0_g1d334935, Pdensi_DN11496_c0_g1d210701, Pdensi_DN11521_c0_g1d336257, Pdensi_DN11635_c0_g1d210913, Pdensi_DN12183_c0_g1d211347, Pdensi_DN12887_c0_g1d176910, Pdensi_DN13774_c0_g1d392336, Pdensi_DN14259_c0_g1, Pdensi_DN14344_c0_g1d463866, Pdensi_DN14863_c0_g1d342967, Pdensi_DN14892_c1_g1, Pdensi_DN15027_c0_g1d213970, Pdensi_DN15055_c0_g1d181160, Pdensi_DN15315_c0_g1d525644, Pdensi_…
GO:0015075	0.00502568996799788	0.99662065290424	69	620	ion transmembrane transporter activity	MF	0.209200690486053	MF ion transmembrane transporter activity	Pdensi_DN10060_c0_g1d172739, Pdensi_DN10072_c0_g1d386355, Pdensi_DN10207_c0_g1d266698, Pdensi_DN104174_c0_g1, Pdensi_DN11351_c0_g1, Pdensi_DN11991_c0_g2, Pdensi_DN12675_c0_g1d6600, Pdensi_DN13761_c0_g1, Pdensi_DN13866_c1_g1d523197, Pdensi_DN14253_c0_g1d179269, Pdensi_DN15730_c0_g1, Pdensi_DN15917_c0_g1d397096, Pdensi_DN16039_c0_g1, Pdensi_DN16057_c0_g1d183538, Pdensi_DN16689_c0_g1d215464, Pdensi_…
GO:0016584	0.00533646447252433	0.999474460962257	4	10	nucleosome positioning	BP	0.221391645214156	BP nucleosome positioning	Pdensi_DN15027_c0_g1d213970, Pdensi_DN17327_c0_g1d112863, Pdensi_DN19813_c1_g2, Pdensi_DN21939_c0_g1d495869
GO:0010374	0.00536769886546272	0.999021412123543	6	21	stomatal complex development	BP	0.221942679176306	BP stomatal complex development	Pdensi_DN14568_c0_g1, Pdensi_DN26347_c0_g1, Pdensi_DN3333_c0_g1, Pdensi_DN6277_c0_g1d46369, Pdensi_GG_121618_c0_g1, Pdensi_GG_3300_c0_g1
GO:0006528	0.00547646712354893	0.99921602064261	5	15	asparagine metabolic process	BP	0.225685210161451	BP asparagine metabolic process	Pdensi_DN20576_c0_g2, Pdensi_DN21762_c0_g1d420144, Pdensi_DN25324_c0_g2, Pdensi_DN27287_c2_g4, Pdensi_DN40178_c2_g1
GO:0051275	0.00550918922199103	0.9987934365052	7	28	beta-glucan catabolic process	BP	0.226279423094602	BP beta-glucan catabolic process	Pdensi_DN14864_c0_g1d108554, Pdensi_DN19354_c0_g1d60862, Pdensi_DN19354_c0_g2, Pdensi_DN19551_c0_g4, Pdensi_DN24770_c0_g1d498397, Pdensi_GG_11158_c0_g1, Pdensi_GG_16375_c0_g1
GO:0004601	0.00567543279682776	0.997466270215843	19	123	peroxidase activity	MF	0.229289878095279	MF peroxidase activity	Pdensi_DN11871_c0_g1d458112, Pdensi_DN16142_c1_g1, Pdensi_DN16524_c0_g1d279098, Pdensi_DN18707_c1_g2d480353, Pdensi_DN19247_c0_g1d286110, Pdensi_DN19717_c0_g2d287888, Pdensi_DN19943_c0_g1, Pdensi_DN19963_c1_g5, Pdensi_DN20249_c0_g1d411572, Pdensi_DN20337_c0_g1, Pdensi_DN22789_c1_g6, Pdensi_DN24570_c0_g1, Pdensi_DN33925_c0_g1d313047, Pdensi_DN39032_c1_g1, Pdensi_DN39203_c0_g5, Pdensi_DN40098_c0_g1…
GO:0015146	0.00569922365024595	0.999427879800784	4	10	pentose transmembrane transporter activity	MF	0.229289878095279	MF pentose transmembrane transporter activity	Pdensi_DN21784_c0_g4, Pdensi_DN21802_c0_g1d420801, Pdensi_DN21802_c0_g3, Pdensi_GG_106803_c1_g1
GO:0015750	0.00569922365024595	0.999427879800784	4	10	pentose transmembrane transport	BP	0.229289878095279	BP pentose transmembrane transport	Pdensi_DN21784_c0_g4, Pdensi_DN21802_c0_g1d420801, Pdensi_DN21802_c0_g3, Pdensi_GG_106803_c1_g1
GO:0015751	0.00569922365024595	0.999427879800784	4	10	arabinose transmembrane transport	BP	0.229289878095279	BP arabinose transmembrane transport	Pdensi_DN21784_c0_g4, Pdensi_DN21802_c0_g1d420801, Pdensi_DN21802_c0_g3, Pdensi_GG_106803_c1_g1
GO:0042882	0.00569922365024595	0.999427879800784	4	10	L-arabinose transmembrane transport	BP	0.229289878095279	BP L-arabinose transmembrane transport	Pdensi_DN21784_c0_g4, Pdensi_DN21802_c0_g1d420801, Pdensi_DN21802_c0_g3, Pdensi_GG_106803_c1_g1
GO:0042900	0.00569922365024595	0.999427879800784	4	10	arabinose transmembrane transporter activity	MF	0.229289878095279	MF arabinose transmembrane transporter activity	Pdensi_DN21784_c0_g4, Pdensi_DN21802_c0_g1d420801, Pdensi_DN21802_c0_g3, Pdensi_GG_106803_c1_g1
GO:0009965	0.00571966497867014	0.997828183717249	14	80	leaf morphogenesis	BP	0.229289878095279	BP leaf morphogenesis	Pdensi_DN12681_c0_g1d338362, Pdensi_DN13693_c0_g1, Pdensi_DN14344_c0_g1d463866, Pdensi_DN16862_c0_g1d349117, Pdensi_DN17839_c0_g1d402215, Pdensi_DN17848_c0_g1d476052, Pdensi_DN18847_c0_g2, Pdensi_DN19663_c0_g2d359591, Pdensi_DN19849_c0_g1d219045, Pdensi_DN20680_c0_g1d291823, Pdensi_DN21317_c0_g1d294644, Pdensi_DN26668_c0_g4, Pdensi_DN32451_c0_g1d28804, Pdensi_DN41846_c0_g1d93086
GO:0051240	0.00573085596792374	0.997211123533182	23	159	positive regulation of multicellular organismal process	BP	0.229289878095279	BP positive regulation of multicellular organismal process	Pdensi_DN11848_c0_g1d5764, Pdensi_DN14344_c0_g1d463866, Pdensi_DN15886_c1_g3, Pdensi_DN16340_c0_g2, Pdensi_DN17385_c0_g1d57185, Pdensi_DN18561_c3_g1, Pdensi_DN19991_c0_g1, Pdensi_DN20468_c2_g1, Pdensi_DN22621_c1_g1, Pdensi_DN22737_c0_g1d223194, Pdensi_DN2386_c0_g1d835, Pdensi_DN25060_c1_g2d136610, Pdensi_DN25070_c0_g1d226785, Pdensi_DN25687_c1_g1, Pdensi_DN25687_c1_g2, Pdensi_DN34641_c1_g2, Pdens…
GO:0016328	0.00583989971474338	0.999728236003743	3	5	lateral plasma membrane	CC	0.232898968301201	CC lateral plasma membrane	Pdensi_DN14892_c1_g1, Pdensi_DN18861_c0_g4, Pdensi_GG_78706_c1_g1
GO:0000820	0.00588970269842369	0.999725050672051	3	5	regulation of glutamine family amino acid metabolic process	BP	0.234129885725441	BP regulation of glutamine family amino acid metabolic process	Pdensi_DN18400_c0_g3, Pdensi_DN35590_c0_g2, Pdensi_DN7025_c0_g1d383786
GO:0010334	0.00592856369554583	1	2	2	sesquiterpene synthase activity	MF	0.234919336436003	MF sesquiterpene synthase activity	Pdensi_DN16375_c0_g1d278578, Pdensi_DN21573_c0_g1d221446
GO:0010411	0.0059763851579445	0.997922534639295	12	66	xyloglucan metabolic process	BP	0.236034308216106	BP xyloglucan metabolic process	Pdensi_DN14923_c1_g7, Pdensi_DN18230_c0_g1d186709, Pdensi_DN19639_c4_g1, Pdensi_DN21510_c0_g1d221411, Pdensi_DN24110_c1_g3, Pdensi_DN24317_c0_g1d225489, Pdensi_DN24829_c0_g1d556051, Pdensi_DN25529_c0_g1d227576, Pdensi_DN26505_c0_g4, Pdensi_DN39042_c0_g1d510956, Pdensi_GG_106603_c0_g1, Pdensi_GG_154311_c0_g1
GO:0016538	0.00599936714202579	0.998310998992671	9	43	cyclin-dependent protein serine/threonine kinase regulator activity	MF	0.236034308216106	MF cyclin-dependent protein serine/threonine kinase regulator activity	Pdensi_DN14259_c0_g1, Pdensi_DN16732_c0_g1d56187, Pdensi_DN17385_c0_g1d57185, Pdensi_DN18055_c1_g1, Pdensi_DN20715_c0_g1, Pdensi_DN25445_c0_g1, Pdensi_DN32909_c0_g1d199954, Pdensi_DN8410_c0_g1d170709, Pdensi_GG_103656_c0_g1
GO:0000978	0.00601397776333199	0.99847450379417	8	35	RNA polymerase II proximal promoter sequence-specific DNA binding	MF	0.236034308216106	MF RNA polymerase II proximal promoter sequence-specific DNA binding	Pdensi_DN18400_c0_g3, Pdensi_DN19991_c0_g1, Pdensi_DN20401_c0_g1d63113, Pdensi_DN22155_c0_g1, Pdensi_DN3975_c0_g1d448203, Pdensi_DN51064_c0_g1d253009, Pdensi_DN7025_c0_g1d383786, Pdensi_DN9155_c0_g1
GO:0052694	0.00612360091655468	1	2	2	jasmonoyl-isoleucine-12-hydroxylase activity	MF	0.23850146215643	MF jasmonoyl-isoleucine-12-hydroxylase activity	Pdensi_DN34856_c0_g1d374976, Pdensi_GG_82049_c0_g1
GO:0035067	0.00615400521134848	0.999093473026349	5	15	negative regulation of histone acetylation	BP	0.23850146215643	BP negative regulation of histone acetylation	Pdensi_DN11496_c0_g1d210701, Pdensi_DN18008_c1_g1d402900, Pdensi_DN21900_c0_g1d541648, Pdensi_DN4636_c0_g1d205709, Pdensi_GG_11587_c0_g1
GO:1901984	0.00615400521134848	0.999093473026349	5	15	negative regulation of protein acetylation	BP	0.23850146215643	BP negative regulation of protein acetylation	Pdensi_DN11496_c0_g1d210701, Pdensi_DN18008_c1_g1d402900, Pdensi_DN21900_c0_g1d541648, Pdensi_DN4636_c0_g1d205709, Pdensi_GG_11587_c0_g1
GO:2000757	0.00615400521134848	0.999093473026349	5	15	negative regulation of peptidyl-lysine acetylation	BP	0.23850146215643	BP negative regulation of peptidyl-lysine acetylation	Pdensi_DN11496_c0_g1d210701, Pdensi_DN18008_c1_g1d402900, Pdensi_DN21900_c0_g1d541648, Pdensi_DN4636_c0_g1d205709, Pdensi_GG_11587_c0_g1
GO:0008610	0.00622943121051395	0.995757066548976	70	634	lipid biosynthetic process	BP	0.2406701814237	BP lipid biosynthetic process	Pdensi_DN10586_c0_g1d209930, Pdensi_DN11042_c0_g1d104080, Pdensi_DN12089_c0_g1, Pdensi_DN12647_c0_g2, Pdensi_DN14040_c0_g1d213034, Pdensi_DN15512_c0_g1d214428, Pdensi_DN15788_c0_g1d468038, Pdensi_DN16483_c0_g1, Pdensi_DN17034_c1_g1d472675, Pdensi_DN17158_c0_g2, Pdensi_DN17458_c0_g1d12111, Pdensi_DN17581_c0_g1, Pdensi_DN17676_c0_g1d351375, Pdensi_DN17802_c1_g1, Pdensi_DN17809_c1_g9, Pdensi_DN17899…
GO:0043934	0.00647029728960308	0.998151506693029	9	44	sporulation	BP	0.249197150751909	BP sporulation	Pdensi_DN13057_c0_g1, Pdensi_DN17483_c0_g1d350904, Pdensi_DN20922_c4_g2, Pdensi_DN22219_c2_g1, Pdensi_DN22219_c2_g2, Pdensi_DN24073_c0_g2, Pdensi_DN24582_c2_g2, Pdensi_DN26559_c0_g1d77557, Pdensi_DN38645_c0_g6
GO:0030570	0.00658793874202409	0.998722693171259	6	23	pectate lyase activity	MF	0.252940020706968	MF pectate lyase activity	Pdensi_DN21097_c0_g7, Pdensi_DN21896_c0_g1d221829, Pdensi_DN40101_c2_g1, Pdensi_DN40101_c2_g6, Pdensi_GG_129723_c2_g1, Pdensi_GG_155713_c0_g1
GO:0043878	0.00663396858062962	0.998986959494338	5	16	glyceraldehyde-3-phosphate dehydrogenase (NAD+) (non-phosphorylating) activity	MF	0.253918741679022	MF glyceraldehyde-3-phosphate dehydrogenase (NAD+) (non-phosphorylating) activity	Pdensi_DN21985_c1_g1, Pdensi_DN25849_c1_g2, Pdensi_DN37673_c2_g6, Pdensi_DN39794_c0_g1, Pdensi_DN39794_c0_g2
GO:0006344	0.0066961272789616	1	2	2	maintenance of chromatin silencing	BP	0.254720681691699	BP maintenance of chromatin silencing	Pdensi_DN18008_c1_g1d402900, Pdensi_DN21900_c0_g1d541648
GO:0090241	0.0066961272789616	1	2	2	negative regulation of histone H4 acetylation	BP	0.254720681691699	BP negative regulation of histone H4 acetylation	Pdensi_DN18008_c1_g1d402900, Pdensi_DN21900_c0_g1d541648
GO:0044427	0.0067435529827026	0.995488999762633	63	572	chromosomal part	CC	0.255514467619426	CC chromosomal part	Pdensi_DN11635_c0_g1d210913, Pdensi_DN13057_c0_g1, Pdensi_DN13146_c0_g1d339344, Pdensi_DN14320_c1_g1, Pdensi_DN14576_c2_g1, Pdensi_DN15027_c0_g1d213970, Pdensi_DN15045_c0_g1d275416, Pdensi_DN15095_c0_g1d465751, Pdensi_DN15800_c2_g4, Pdensi_DN16895_c0_g1d528591, Pdensi_DN17327_c0_g1d112863, Pdensi_DN17542_c0_g1d474704, Pdensi_DN17897_c0_g1d282278, Pdensi_DN18008_c1_g1d402900, Pdensi_DN18400_c0_g3,…
GO:0003854	0.00675832976717238	0.997492335748513	13	73	3-beta-hydroxy-delta5-steroid dehydrogenase activity	MF	0.255514467619426	MF 3-beta-hydroxy-delta5-steroid dehydrogenase activity	Pdensi_DN12089_c0_g1, Pdensi_DN17158_c0_g2, Pdensi_DN17458_c0_g1d12111, Pdensi_DN17676_c0_g1d351375, Pdensi_DN21071_c1_g2d415963, Pdensi_DN21322_c0_g1d294658, Pdensi_DN21358_c0_g2, Pdensi_DN22101_c2_g1, Pdensi_DN24773_c0_g1d555703, Pdensi_DN27348_c2_g2, Pdensi_DN39208_c0_g1d34103, Pdensi_DN6471_c0_g1d206985, Pdensi_GG_33828_c1_g1
GO:0015698	0.00683719908440871	0.997139126102695	16	100	inorganic anion transport	BP	0.256512817944308	BP inorganic anion transport	Pdensi_DN13761_c0_g1, Pdensi_DN16057_c0_g1d183538, Pdensi_DN19256_c0_g1d14827, Pdensi_DN19606_c0_g2d360085, Pdensi_DN19803_c0_g1d409969, Pdensi_DN20436_c1_g2, Pdensi_DN22185_c0_g2d222254, Pdensi_DN22489_c0_g2, Pdensi_DN26597_c0_g2, Pdensi_DN39885_c1_g2, Pdensi_GG_117708_c0_g1, Pdensi_GG_131665_c3_g1, Pdensi_GG_135044_c0_g1, Pdensi_GG_147565_c1_g1, Pdensi_GG_36348_c1_g1, Pdensi_GG_4229_c0_g1
GO:0010023	0.00684886193194339	0.999274444563062	4	10	proanthocyanidin biosynthetic process	BP	0.256512817944308	BP proanthocyanidin biosynthetic process	Pdensi_DN104174_c0_g1, Pdensi_DN18840_c0_g2d285011, Pdensi_DN18910_c0_g1d285192, Pdensi_DN21984_c0_g1d297873
GO:0000987	0.00686772973708371	0.998024215436395	9	43	proximal promoter sequence-specific DNA binding	MF	0.256512817944308	MF proximal promoter sequence-specific DNA binding	Pdensi_DN18400_c0_g3, Pdensi_DN19991_c0_g1, Pdensi_DN20401_c0_g1d63113, Pdensi_DN22155_c0_g1, Pdensi_DN3975_c0_g1d448203, Pdensi_DN51064_c0_g1d253009, Pdensi_DN7025_c0_g1d383786, Pdensi_DN9155_c0_g1, Pdensi_GG_4057_c0_g1
GO:0001159	0.00686772973708371	0.998024215436395	9	43	NA	NA	0.256512817944308	none	Pdensi_DN18400_c0_g3, Pdensi_DN19991_c0_g1, Pdensi_DN20401_c0_g1d63113, Pdensi_DN22155_c0_g1, Pdensi_DN3975_c0_g1d448203, Pdensi_DN51064_c0_g1d253009, Pdensi_DN7025_c0_g1d383786, Pdensi_DN9155_c0_g1, Pdensi_GG_4057_c0_g1
GO:0015232	0.00692654962221964	1	2	2	heme transporter activity	MF	0.257930521022595	MF heme transporter activity	Pdensi_DN13598_c0_g1d51941, Pdensi_DN24698_c2_g6
GO:0008271	0.00697640712524009	0.999256907201298	4	10	secondary active sulfate transmembrane transporter activity	MF	0.259006970838869	MF secondary active sulfate transmembrane transporter activity	Pdensi_DN13761_c0_g1, Pdensi_DN19606_c0_g2d360085, Pdensi_DN39885_c1_g2, Pdensi_GG_147565_c1_g1
GO:0051173	0.00707540671095665	0.995060069209578	77	714	positive regulation of nitrogen compound metabolic process	BP	0.261895967567536	BP positive regulation of nitrogen compound metabolic process	Pdensi_DN10759_c0_g1d334935, Pdensi_DN11496_c0_g1d210701, Pdensi_DN11521_c0_g1d336257, Pdensi_DN11635_c0_g1d210913, Pdensi_DN12183_c0_g1d211347, Pdensi_DN12887_c0_g1d176910, Pdensi_DN13774_c0_g1d392336, Pdensi_DN14259_c0_g1, Pdensi_DN14344_c0_g1d463866, Pdensi_DN14863_c0_g1d342967, Pdensi_DN15027_c0_g1d213970, Pdensi_DN15055_c0_g1d181160, Pdensi_DN15315_c0_g1d525644, Pdensi_DN15429_c0_g1, Pdensi_…
GO:0010410	0.00717760379772358	0.996976886772632	16	102	hemicellulose metabolic process	BP	0.264885718660467	BP hemicellulose metabolic process	Pdensi_DN14923_c1_g7, Pdensi_DN18230_c0_g1d186709, Pdensi_DN19386_c0_g1d358050, Pdensi_DN19639_c4_g1, Pdensi_DN21510_c0_g1d221411, Pdensi_DN24110_c1_g3, Pdensi_DN24317_c0_g1d225489, Pdensi_DN24829_c0_g1d556051, Pdensi_DN25529_c0_g1d227576, Pdensi_DN26505_c0_g4, Pdensi_DN39042_c0_g1d510956, Pdensi_GG_100908_c0_g1, Pdensi_GG_106603_c0_g1, Pdensi_GG_106765_c0_g1, Pdensi_GG_11158_c0_g1, Pdensi_GG_154…
GO:0010865	0.00740371604438256	1	2	2	stipule development	BP	0.272417087668755	BP stipule development	Pdensi_DN18334_c0_g1d114947, Pdensi_GG_63438_c0_g1
GO:0010528	0.00755132164299261	1	2	2	regulation of transposition	BP	0.275429057134585	BP regulation of transposition	Pdensi_DN11496_c0_g1d210701, Pdensi_GG_11587_c0_g1
GO:0010529	0.00755132164299261	1	2	2	negative regulation of transposition	BP	0.275429057134585	BP negative regulation of transposition	Pdensi_DN11496_c0_g1d210701, Pdensi_GG_11587_c0_g1
GO:0098843	0.00757468894489677	1	2	2	postsynaptic endocytic zone	CC	0.275429057134585	CC postsynaptic endocytic zone	Pdensi_DN18834_c0_g1, Pdensi_DN19571_c0_g1
GO:0099546	0.00757468894489677	1	2	2	protein catabolic process, modulating synaptic transmission	BP	0.275429057134585	BP protein catabolic process, modulating synaptic transmission	Pdensi_DN18834_c0_g1, Pdensi_DN19571_c0_g1
GO:0048446	0.00762434936463337	1	2	2	petal morphogenesis	BP	0.276421792360593	BP petal morphogenesis	Pdensi_DN19454_c0_g1, Pdensi_DN22556_c0_g2d544080
GO:0005201	0.00766299094501165	1	2	2	extracellular matrix structural constituent	MF	0.276790592675782	MF extracellular matrix structural constituent	Pdensi_DN19317_c1_g1, Pdensi_DN24100_c0_g1
GO:0000914	0.00770168760660593	1	2	2	phragmoplast assembly	BP	0.276790592675782	BP phragmoplast assembly	Pdensi_DN13628_c0_g1d462025, Pdensi_DN26559_c0_g1d77557
GO:0005971	0.00770168760660593	1	2	2	ribonucleoside-diphosphate reductase complex	CC	0.276790592675782	CC ribonucleoside-diphosphate reductase complex	Pdensi_DN19769_c0_g1d409219, Pdensi_DN32798_c0_g1
GO:0005763	0.00775513296290994	0.99952650372551	3	6	mitochondrial small ribosomal subunit	CC	0.277903503827408	CC mitochondrial small ribosomal subunit	Pdensi_DN20579_c10_g1, Pdensi_DN3665_c0_g1d99625, Pdensi_DN46229_c0_g1d39501
GO:0010017	0.00784675555652076	0.998750968277587	5	16	red or far-red light signaling pathway	BP	0.280370481135166	BP red or far-red light signaling pathway	Pdensi_DN13233_c0_g2d339539, Pdensi_DN16982_c0_g1d279982, Pdensi_DN18276_c0_g1, Pdensi_DN18816_c0_g1d14153, Pdensi_DN37496_c0_g1d377271
GO:0001906	0.00791468882279164	0.999065589175048	4	12	cell killing	BP	0.280370481135166	BP cell killing	Pdensi_DN11982_c0_g1d337024, Pdensi_DN14603_c0_g1d213535, Pdensi_DN18829_c0_g1d480579, Pdensi_DN43601_c0_g1d37416
GO:0031640	0.00791468882279164	0.999065589175048	4	12	killing of cells of other organism	BP	0.280370481135166	BP killing of cells of other organism	Pdensi_DN11982_c0_g1d337024, Pdensi_DN14603_c0_g1d213535, Pdensi_DN18829_c0_g1d480579, Pdensi_DN43601_c0_g1d37416
GO:0044364	0.00791468882279164	0.999065589175048	4	12	disruption of cells of other organism	BP	0.280370481135166	BP disruption of cells of other organism	Pdensi_DN11982_c0_g1d337024, Pdensi_DN14603_c0_g1d213535, Pdensi_DN18829_c0_g1d480579, Pdensi_DN43601_c0_g1d37416
GO:0008324	0.00798750796680595	0.994939310044087	48	413	cation transmembrane transporter activity	MF	0.28214160283892	MF cation transmembrane transporter activity	Pdensi_DN10060_c0_g1d172739, Pdensi_DN10072_c0_g1d386355, Pdensi_DN104174_c0_g1, Pdensi_DN11351_c0_g1, Pdensi_DN11991_c0_g2, Pdensi_DN12675_c0_g1d6600, Pdensi_DN14253_c0_g1d179269, Pdensi_DN15730_c0_g1, Pdensi_DN15917_c0_g1d397096, Pdensi_DN16039_c0_g1, Pdensi_DN17251_c0_g1d215968, Pdensi_DN17406_c0_g1d350753, Pdensi_DN17464_c0_g1d529765, Pdensi_DN17735_c0_g2, Pdensi_DN17972_c1_g3, Pdensi_DN18706…
GO:0008422	0.00823849524371059	0.996717766987916	14	85	beta-glucosidase activity	MF	0.290178110250695	MF beta-glucosidase activity	Pdensi_DN11297_c0_g3, Pdensi_DN16308_c0_g1d215184, Pdensi_DN18690_c0_g2, Pdensi_DN19704_c0_g1d218921, Pdensi_DN19897_c0_g1d487018, Pdensi_DN20485_c0_g2, Pdensi_DN21237_c1_g1d64974, Pdensi_DN22397_c2_g1, Pdensi_DN23317_c2_g3, Pdensi_DN25111_c0_g2, Pdensi_DN37494_c0_g1, Pdensi_DN39272_c0_g3, Pdensi_GG_24045_c4_g1, Pdensi_GG_30000_c0_g1
GO:0016740	0.00828163574907791	0.992886598600081	408	4580	transferase activity	MF	0.290868928312075	MF transferase activity	Pdensi_DN10213_c0_g1d518881, Pdensi_DN104360_c0_g1, Pdensi_DN10502_c0_g1d209969, Pdensi_DN10531_c0_g1d455577, Pdensi_DN10782_c1_g1, Pdensi_DN10992_c1_g1, Pdensi_DN11047_c0_g1, Pdensi_DN11481_c0_g1, Pdensi_DN11511_c0_g1, Pdensi_DN11789_c0_g1d388729, Pdensi_DN12046_c0_g1d50385, Pdensi_DN12166_c0_g1d337469, Pdensi_DN12609_c0_g1, Pdensi_DN12647_c0_g2, Pdensi_DN12708_c0_g1d6702, Pdensi_DN12730_c1_g1, …
GO:0009127	0.00849588134970145	0.997062397021411	11	61	purine nucleoside monophosphate biosynthetic process	BP	0.296384369417469	BP purine nucleoside monophosphate biosynthetic process	Pdensi_DN13044_c0_g1d460723, Pdensi_DN17972_c1_g3, Pdensi_DN20315_c0_g1d412031, Pdensi_DN22906_c0_g1d426967, Pdensi_DN24195_c5_g1, Pdensi_DN24649_c0_g4, Pdensi_DN24930_c2_g1, Pdensi_DN24971_c0_g1d136323, Pdensi_DN96232_c0_g1, Pdensi_GG_32233_c0_g1, Pdensi_GG_4969_c0_g1
GO:0009168	0.00849588134970145	0.997062397021411	11	61	purine ribonucleoside monophosphate biosynthetic process	BP	0.296384369417469	BP purine ribonucleoside monophosphate biosynthetic process	Pdensi_DN13044_c0_g1d460723, Pdensi_DN17972_c1_g3, Pdensi_DN20315_c0_g1d412031, Pdensi_DN22906_c0_g1d426967, Pdensi_DN24195_c5_g1, Pdensi_DN24649_c0_g4, Pdensi_DN24930_c2_g1, Pdensi_DN24971_c0_g1d136323, Pdensi_DN96232_c0_g1, Pdensi_GG_32233_c0_g1, Pdensi_GG_4969_c0_g1
GO:0033764	0.0085105921817683	0.996741887745212	13	75	steroid dehydrogenase activity, acting on the CH-OH group of donors, NAD or NADP as acceptor	MF	0.296384369417469	MF steroid dehydrogenase activity, acting on the CH-OH group of donors, NAD or NADP as acceptor	Pdensi_DN12089_c0_g1, Pdensi_DN17158_c0_g2, Pdensi_DN17458_c0_g1d12111, Pdensi_DN17676_c0_g1d351375, Pdensi_DN21071_c1_g2d415963, Pdensi_DN21322_c0_g1d294658, Pdensi_DN21358_c0_g2, Pdensi_DN22101_c2_g1, Pdensi_DN24773_c0_g1d555703, Pdensi_DN27348_c2_g2, Pdensi_DN39208_c0_g1d34103, Pdensi_DN6471_c0_g1d206985, Pdensi_GG_33828_c1_g1
GO:0050891	0.00858753888586932	0.999455290953393	3	6	multicellular organismal water homeostasis	BP	0.298223997882029	BP multicellular organismal water homeostasis	Pdensi_DN16057_c0_g1d183538, Pdensi_DN19803_c0_g1d409969, Pdensi_DN21227_c0_g1d362762
GO:0009200	0.00888422352195015	0.99851979160377	5	17	deoxyribonucleoside triphosphate metabolic process	BP	0.30680372423403	BP deoxyribonucleoside triphosphate metabolic process	Pdensi_DN19769_c0_g1d409219, Pdensi_DN22961_c0_g2d546367, Pdensi_DN25411_c0_g2, Pdensi_DN32798_c0_g1, Pdensi_DN47344_c0_g1d249493
GO:0010052	0.00888422982089968	0.998519790292462	5	17	guard cell differentiation	BP	0.30680372423403	BP guard cell differentiation	Pdensi_DN14568_c0_g1, Pdensi_DN26347_c0_g1, Pdensi_DN3333_c0_g1, Pdensi_DN6277_c0_g1d46369, Pdensi_GG_3300_c0_g1
GO:0004029	0.00901131503700245	0.998493284602659	5	17	aldehyde dehydrogenase (NAD) activity	MF	0.310325592764516	MF aldehyde dehydrogenase (NAD) activity	Pdensi_DN21985_c1_g1, Pdensi_DN25849_c1_g2, Pdensi_DN37673_c2_g6, Pdensi_DN39794_c0_g1, Pdensi_DN39794_c0_g2
GO:0015298	0.00922604166479381	0.997744871620538	7	30	solute:cation antiporter activity	MF	0.31595998089154	MF solute:cation antiporter activity	Pdensi_DN104174_c0_g1, Pdensi_DN12675_c0_g1d6600, Pdensi_DN21984_c0_g1d297873, Pdensi_DN22622_c0_g2, Pdensi_DN40298_c1_g1, Pdensi_DN8536_c0_g1d517789, Pdensi_DN8726_c0_g1d208786
GO:0015299	0.00922604166479381	0.997744871620538	7	30	solute:proton antiporter activity	MF	0.31595998089154	MF solute:proton antiporter activity	Pdensi_DN104174_c0_g1, Pdensi_DN12675_c0_g1d6600, Pdensi_DN21984_c0_g1d297873, Pdensi_DN22622_c0_g2, Pdensi_DN40298_c1_g1, Pdensi_DN8536_c0_g1d517789, Pdensi_DN8726_c0_g1d208786
GO:0048573	0.00933089376020196	0.996734833844606	11	60	photoperiodism, flowering	BP	0.318668065075627	BP photoperiodism, flowering	Pdensi_DN17266_c0_g1d529220, Pdensi_DN19842_c0_g1d360987, Pdensi_DN20996_c0_g1d293074, Pdensi_DN22621_c1_g1, Pdensi_DN22737_c0_g1d223194, Pdensi_GG_112643_c0_g1, Pdensi_GG_133827_c2_g1, Pdensi_GG_18974_c1_g1, Pdensi_GG_77646_c0_g1, Pdensi_GG_84135_c0_g1, Pdensi_GG_91739_c1_g1
GO:0008810	0.00949980857702483	0.997991491007373	6	24	cellulase activity	MF	0.323543067321647	MF cellulase activity	Pdensi_DN14864_c0_g1d108554, Pdensi_DN19354_c0_g1d60862, Pdensi_DN19354_c0_g2, Pdensi_DN19551_c0_g4, Pdensi_DN24770_c0_g1d498397, Pdensi_GG_16375_c0_g1
GO:0048444	0.00954204126720565	0.998842979530868	4	11	floral organ morphogenesis	BP	0.324088615896878	BP floral organ morphogenesis	Pdensi_DN19454_c0_g1, Pdensi_DN22556_c0_g2d544080, Pdensi_DN23083_c0_g1d68985, Pdensi_DN32451_c0_g1d28804
GO:0045490	0.00959768330496238	0.996429575811513	12	70	pectin catabolic process	BP	0.325085366299315	BP pectin catabolic process	Pdensi_DN16940_c0_g1d349324, Pdensi_DN20111_c0_g1d188531, Pdensi_DN20854_c0_g2, Pdensi_DN20919_c0_g1d362500, Pdensi_DN21097_c0_g7, Pdensi_DN21896_c0_g1d221829, Pdensi_DN24001_c1_g1, Pdensi_DN40101_c2_g1, Pdensi_DN40101_c2_g6, Pdensi_GG_11158_c0_g1, Pdensi_GG_129723_c2_g1, Pdensi_GG_155713_c0_g1
GO:0048653	0.00973866069403166	0.997283215235214	8	38	anther development	BP	0.328334603938404	BP anther development	Pdensi_DN10586_c0_g1d209930, Pdensi_DN12681_c0_g1d338362, Pdensi_DN12887_c0_g1d176910, Pdensi_DN15429_c0_g1, Pdensi_DN40307_c0_g1, Pdensi_DN9506_c0_g1d333058, Pdensi_GG_82049_c0_g1, Pdensi_GG_83776_c1_g1
GO:0022892	0.00974672811173618	0.992892017913536	91	875	NA	NA	0.328334603938404	none	Pdensi_DN10060_c0_g1d172739, Pdensi_DN10072_c0_g1d386355, Pdensi_DN10207_c0_g1d266698, Pdensi_DN104174_c0_g1, Pdensi_DN11351_c0_g1, Pdensi_DN11991_c0_g2, Pdensi_DN12675_c0_g1d6600, Pdensi_DN13351_c0_g1d339649, Pdensi_DN13389_c0_g1d339845, Pdensi_DN13761_c0_g1, Pdensi_DN13866_c1_g1d523197, Pdensi_DN14253_c0_g1d179269, Pdensi_DN15129_c0_g1d395266, Pdensi_DN15730_c0_g1, Pdensi_DN15917_c0_g1d397096, …
GO:0016725	0.0100353324508872	0.998276215523563	5	17	oxidoreductase activity, acting on CH or CH2 groups	MF	0.337138084484562	MF oxidoreductase activity, acting on CH or CH2 groups	Pdensi_DN18389_c0_g1d217070, Pdensi_DN18840_c0_g2d285011, Pdensi_DN18910_c0_g1d285192, Pdensi_DN19769_c0_g1d409219, Pdensi_DN32798_c0_g1
GO:0032026	0.0101407193148262	0.999315234577085	3	6	response to magnesium ion	BP	0.338618438280522	BP response to magnesium ion	Pdensi_DN10914_c0_g1d387447, Pdensi_DN14892_c1_g1, Pdensi_GG_78706_c1_g1
GO:0071286	0.0101407193148262	0.999315234577085	3	6	cellular response to magnesium ion	BP	0.338618438280522	BP cellular response to magnesium ion	Pdensi_DN10914_c0_g1d387447, Pdensi_DN14892_c1_g1, Pdensi_GG_78706_c1_g1
GO:0051574	0.0101615660116536	0.99874450651692	4	11	positive regulation of histone H3-K9 methylation	BP	0.338618438280522	BP positive regulation of histone H3-K9 methylation	Pdensi_DN11496_c0_g1d210701, Pdensi_DN18008_c1_g1d402900, Pdensi_DN21900_c0_g1d541648, Pdensi_GG_11587_c0_g1
GO:0016837	0.0103088732393018	0.997766268778991	6	25	carbon-oxygen lyase activity, acting on polysaccharides	MF	0.342603763057762	MF carbon-oxygen lyase activity, acting on polysaccharides	Pdensi_DN21097_c0_g7, Pdensi_DN21896_c0_g1d221829, Pdensi_DN40101_c2_g1, Pdensi_DN40101_c2_g6, Pdensi_GG_129723_c2_g1, Pdensi_GG_155713_c0_g1
GO:0006342	0.0103929914669977	0.997058003699097	8	39	chromatin silencing	BP	0.344473333797568	BP chromatin silencing	Pdensi_DN14320_c1_g1, Pdensi_DN18008_c1_g1d402900, Pdensi_DN20044_c0_g1d289250, Pdensi_DN20044_c0_g2, Pdensi_DN21900_c0_g1d541648, Pdensi_DN22573_c0_g1, Pdensi_DN47274_c0_g1d249424, Pdensi_DN5002_c0_g1
GO:0006357	0.0104640243982163	0.993703483332611	37	307	regulation of transcription by RNA polymerase II	BP	0.345329243162892	BP regulation of transcription by RNA polymerase II	Pdensi_DN10759_c0_g1d334935, Pdensi_DN11521_c0_g1d336257, Pdensi_DN12183_c0_g1d211347, Pdensi_DN14863_c0_g1d342967, Pdensi_DN15055_c0_g1d181160, Pdensi_DN15548_c0_g1d54388, Pdensi_DN15886_c1_g3, Pdensi_DN17836_c0_g1, Pdensi_DN18081_c1_g3, Pdensi_DN18400_c0_g3, Pdensi_DN18561_c3_g1, Pdensi_DN18588_c0_g2, Pdensi_DN18919_c0_g1, Pdensi_DN19525_c0_g1d218718, Pdensi_DN19638_c0_g1d287697, Pdensi_DN19845…
GO:0010970	0.010513400097185	0.998687737325447	4	11	transport along microtubule	BP	0.345329243162892	BP transport along microtubule	Pdensi_DN13157_c0_g1, Pdensi_DN15654_c0_g1, Pdensi_DN29759_c0_g1d309377, Pdensi_DN9890_c0_g1d266193
GO:0099111	0.010513400097185	0.998687737325447	4	11	microtubule-based transport	BP	0.345329243162892	BP microtubule-based transport	Pdensi_DN13157_c0_g1, Pdensi_DN15654_c0_g1, Pdensi_DN29759_c0_g1d309377, Pdensi_DN9890_c0_g1d266193
GO:0010333	0.0105305447441891	0.996458932500659	10	56	terpene synthase activity	MF	0.345329243162892	MF terpene synthase activity	Pdensi_DN16375_c0_g1d278578, Pdensi_DN17034_c1_g1d472675, Pdensi_DN21005_c2_g1, Pdensi_DN21573_c0_g1d221446, Pdensi_DN22265_c1_g1, Pdensi_DN23707_c0_g1d130847, Pdensi_DN24439_c2_g1, Pdensi_DN24478_c0_g1d133775, Pdensi_DN26057_c0_g1d76256, Pdensi_GG_80104_c0_g1
GO:0008289	0.010581461321719	0.993624888019164	37	312	lipid binding	MF	0.346080969101619	MF lipid binding	Pdensi_DN10914_c0_g1d387447, Pdensi_DN12359_c0_g1, Pdensi_DN15230_c0_g1, Pdensi_DN16626_c1_g1, Pdensi_DN17925_c0_g1d402590, Pdensi_DN19443_c1_g2, Pdensi_DN19499_c0_g1d60977, Pdensi_DN19752_c2_g1, Pdensi_DN19753_c4_g3, Pdensi_DN19842_c0_g1d360987, Pdensi_DN20191_c0_g2, Pdensi_DN20355_c0_g1d490546, Pdensi_DN20996_c0_g1d293074, Pdensi_DN22621_c1_g1, Pdensi_DN22737_c0_g1d223194, Pdensi_DN23083_c0_g1d…
GO:0031325	0.0107559217682446	0.992293928209684	80	760	positive regulation of cellular metabolic process	BP	0.350858735674954	BP positive regulation of cellular metabolic process	Pdensi_DN10759_c0_g1d334935, Pdensi_DN11496_c0_g1d210701, Pdensi_DN11521_c0_g1d336257, Pdensi_DN11635_c0_g1d210913, Pdensi_DN12183_c0_g1d211347, Pdensi_DN12887_c0_g1d176910, Pdensi_DN13774_c0_g1d392336, Pdensi_DN14259_c0_g1, Pdensi_DN14344_c0_g1d463866, Pdensi_DN14863_c0_g1d342967, Pdensi_DN15027_c0_g1d213970, Pdensi_DN15055_c0_g1d181160, Pdensi_DN15315_c0_g1d525644, Pdensi_DN15429_c0_g1, Pdensi_…
GO:1901363	0.0108959902675058	0.990283976850248	712	8223	heterocyclic compound binding	MF	0.35415973007085	MF heterocyclic compound binding	Pdensi_DN10060_c0_g1d172739, Pdensi_DN10213_c0_g1d518881, Pdensi_DN10290_c0_g1d4636, Pdensi_DN1041_c0_g1d203043, Pdensi_DN104360_c0_g1, Pdensi_DN10502_c0_g1d209969, Pdensi_DN10586_c0_g1d209930, Pdensi_DN10782_c1_g1, Pdensi_DN10979_c0_g1d103979, Pdensi_DN10992_c1_g1, Pdensi_DN11042_c0_g1d104080, Pdensi_DN11047_c0_g1, Pdensi_DN11057_c0_g1d49575, Pdensi_DN11280_c0_g1d210462, Pdensi_DN11496_c0_g1d210…
GO:0009725	0.0109144105117685	0.992016929310156	90	869	response to hormone	BP	0.35415973007085	BP response to hormone	Pdensi_DN1041_c0_g1d203043, Pdensi_DN10914_c0_g1d387447, Pdensi_DN11560_c0_g3, Pdensi_DN11871_c0_g1d458112, Pdensi_DN11991_c0_g2, Pdensi_DN12359_c0_g1, Pdensi_DN12804_c0_g1, Pdensi_DN12887_c0_g1d176910, Pdensi_DN12923_c0_g2, Pdensi_DN13806_c0_g1, Pdensi_DN15429_c0_g1, Pdensi_DN15813_c0_g1d277189, Pdensi_DN15822_c0_g1d345849, Pdensi_DN15886_c1_g3, Pdensi_DN16057_c0_g1d183538, Pdensi_DN16066_c0_g1d…
GO:0044036	0.0111536549069822	0.993960308901469	26	200	cell wall macromolecule metabolic process	BP	0.360975485903196	BP cell wall macromolecule metabolic process	Pdensi_DN11511_c0_g1, Pdensi_DN14923_c1_g7, Pdensi_DN16094_c0_g1d346425, Pdensi_DN18230_c0_g1d186709, Pdensi_DN18305_c1_g3, Pdensi_DN19247_c0_g4d482891, Pdensi_DN19386_c0_g1d358050, Pdensi_DN19639_c4_g1, Pdensi_DN20215_c2_g1, Pdensi_DN21510_c0_g1d221411, Pdensi_DN22105_c0_g1d299099, Pdensi_DN22250_c0_g2d67184, Pdensi_DN24110_c1_g3, Pdensi_DN24317_c0_g1d225489, Pdensi_DN24829_c0_g1d556051, Pdensi_…
GO:0000307	0.0114227255750279	0.996701998469686	8	40	cyclin-dependent protein kinase holoenzyme complex	CC	0.368718423718199	CC cyclin-dependent protein kinase holoenzyme complex	Pdensi_DN14259_c0_g1, Pdensi_DN17385_c0_g1d57185, Pdensi_DN18055_c1_g1, Pdensi_DN20715_c0_g1, Pdensi_DN25445_c0_g1, Pdensi_DN32909_c0_g1d199954, Pdensi_DN8410_c0_g1d170709, Pdensi_GG_103656_c0_g1
GO:0032269	0.0116189034765607	0.994987838917034	15	96	negative regulation of cellular protein metabolic process	BP	0.372386138301638	BP negative regulation of cellular protein metabolic process	Pdensi_DN11496_c0_g1d210701, Pdensi_DN13797_c0_g1d340595, Pdensi_DN18008_c1_g1d402900, Pdensi_DN18871_c0_g1, Pdensi_DN19384_c0_g1d407766, Pdensi_DN19591_c0_g2d359413, Pdensi_DN19991_c0_g1, Pdensi_DN20163_c0_g1d62509, Pdensi_DN21900_c0_g1d541648, Pdensi_DN23152_c0_g1d21416, Pdensi_DN4636_c0_g1d205709, Pdensi_DN6277_c0_g1d46369, Pdensi_DN8487_c0_g1d264678, Pdensi_GG_111954_c0_g1, Pdensi_GG_11587_c0…
GO:0010025	0.0116267127221898	0.996651770068852	8	38	wax biosynthetic process	BP	0.372386138301638	BP wax biosynthetic process	Pdensi_DN12647_c0_g2, Pdensi_DN17809_c1_g9, Pdensi_DN17899_c0_g1d216510, Pdensi_DN24954_c0_g1d305220, Pdensi_DN5177_c0_g1, Pdensi_DN7371_c0_g1, Pdensi_GG_13995_c0_g1, Pdensi_GG_93610_c0_g1
GO:0010166	0.0116267127221898	0.996651770068852	8	38	wax metabolic process	BP	0.372386138301638	BP wax metabolic process	Pdensi_DN12647_c0_g2, Pdensi_DN17809_c1_g9, Pdensi_DN17899_c0_g1d216510, Pdensi_DN24954_c0_g1d305220, Pdensi_DN5177_c0_g1, Pdensi_DN7371_c0_g1, Pdensi_GG_13995_c0_g1, Pdensi_GG_93610_c0_g1
GO:0034285	0.0118709512328104	0.995234191909707	13	80	response to disaccharide	BP	0.379226279305518	BP response to disaccharide	Pdensi_DN22091_c1_g1, Pdensi_DN22166_c0_g1d125199, Pdensi_DN22737_c0_g1d302326, Pdensi_DN22786_c1_g1d302012, Pdensi_DN25291_c3_g3, Pdensi_DN26668_c0_g4, Pdensi_DN40133_c1_g5, Pdensi_DN40201_c0_g1d243089, Pdensi_DN41846_c0_g1d93086, Pdensi_GG_26038_c2_g1, Pdensi_GG_26203_c1_g1, Pdensi_GG_30498_c0_g1, Pdensi_GG_61773_c1_g1
GO:0102483	0.0120287561403186	0.99730349251805	6	25	scopolin beta-glucosidase activity	MF	0.383277093202988	MF scopolin beta-glucosidase activity	Pdensi_DN11297_c0_g3, Pdensi_DN18690_c0_g2, Pdensi_DN20485_c0_g2, Pdensi_DN25111_c0_g2, Pdensi_DN39272_c0_g3, Pdensi_GG_24045_c4_g1
GO:0031048	0.0121759628551723	0.997776254939427	5	18	chromatin silencing by small RNA	BP	0.386970253929294	BP chromatin silencing by small RNA	Pdensi_DN14320_c1_g1, Pdensi_DN20044_c0_g1d289250, Pdensi_DN20044_c0_g2, Pdensi_DN47274_c0_g1d249424, Pdensi_DN5002_c0_g1
GO:0046271	0.0122469588811081	0.996409888236161	8	41	phenylpropanoid catabolic process	BP	0.387301604473777	BP phenylpropanoid catabolic process	Pdensi_DN18549_c0_g3d354668, Pdensi_DN19175_c0_g1d286055, Pdensi_DN20815_c1_g1, Pdensi_DN27378_c0_g1d140778, Pdensi_DN37388_c0_g1d240449, Pdensi_DN39555_c0_g3, Pdensi_GG_33289_c0_g1, Pdensi_GG_46175_c0_g1
GO:0009628	0.0122490437069681	0.990175013354975	172	1783	response to abiotic stimulus	BP	0.387301604473777	BP response to abiotic stimulus	Pdensi_DN10090_c0_g1d4523, Pdensi_DN10751_c0_g1d49359, Pdensi_DN10914_c0_g1d387447, Pdensi_DN11521_c0_g1d336257, Pdensi_DN11560_c0_g3, Pdensi_DN11848_c0_g1d5764, Pdensi_DN11871_c0_g1d458112, Pdensi_DN11991_c0_g2, Pdensi_DN12647_c0_g2, Pdensi_DN12923_c0_g2, Pdensi_DN13233_c0_g2d339539, Pdensi_DN14274_c0_g1d463595, Pdensi_DN14344_c0_g1d463866, Pdensi_DN15185_c1_g9, Pdensi_DN15253_c0_g1d9232, Pdensi…
GO:0097159	0.0127810881048708	0.988575440250983	712	8240	organic cyclic compound binding	MF	0.402127595054828	MF organic cyclic compound binding	Pdensi_DN10060_c0_g1d172739, Pdensi_DN10213_c0_g1d518881, Pdensi_DN10290_c0_g1d4636, Pdensi_DN1041_c0_g1d203043, Pdensi_DN104360_c0_g1, Pdensi_DN10502_c0_g1d209969, Pdensi_DN10586_c0_g1d209930, Pdensi_DN10782_c1_g1, Pdensi_DN10979_c0_g1d103979, Pdensi_DN10992_c1_g1, Pdensi_DN11042_c0_g1d104080, Pdensi_DN11047_c0_g1, Pdensi_DN11057_c0_g1d49575, Pdensi_DN11280_c0_g1d210462, Pdensi_DN11496_c0_g1d210…
GO:0003688	0.0127829931939293	0.997636358543687	5	18	DNA replication origin binding	MF	0.402127595054828	MF DNA replication origin binding	Pdensi_DN14576_c2_g1, Pdensi_DN18400_c0_g3, Pdensi_DN19596_c0_g1, Pdensi_DN23870_c0_g1d70822, Pdensi_DN32608_c0_g1d199694
GO:1901570	0.0131215235217489	0.995771162409479	9	46	fatty acid derivative biosynthetic process	BP	0.411729429693862	BP fatty acid derivative biosynthetic process	Pdensi_DN12647_c0_g2, Pdensi_DN17495_c0_g1, Pdensi_DN17809_c1_g9, Pdensi_DN17899_c0_g1d216510, Pdensi_DN24954_c0_g1d305220, Pdensi_DN5177_c0_g1, Pdensi_DN7371_c0_g1, Pdensi_GG_13995_c0_g1, Pdensi_GG_93610_c0_g1
GO:0048366	0.0131988591134419	0.993703795494904	18	125	leaf development	BP	0.413107582834132	BP leaf development	Pdensi_DN10759_c0_g1d334935, Pdensi_DN14344_c0_g1d463866, Pdensi_DN15327_c0_g1, Pdensi_DN15439_c0_g1d395942, Pdensi_DN19638_c0_g1d287697, Pdensi_DN20191_c0_g2, Pdensi_DN20253_c0_g1d289878, Pdensi_DN20372_c1_g1, Pdensi_DN21644_c0_g1, Pdensi_DN22455_c0_g2d543632, Pdensi_DN35687_c0_g1, Pdensi_DN39903_c0_g1, Pdensi_DN4636_c0_g1d205709, Pdensi_DN6625_c0_g1d262914, Pdensi_GG_16193_c0_g1, Pdensi_GG_2176…
GO:0048522	0.0133528416112189	0.989846738383242	110	1093	positive regulation of cellular process	BP	0.416114132237568	BP positive regulation of cellular process	Pdensi_DN10759_c0_g1d334935, Pdensi_DN10914_c0_g1d387447, Pdensi_DN11496_c0_g1d210701, Pdensi_DN11521_c0_g1d336257, Pdensi_DN11635_c0_g1d210913, Pdensi_DN12183_c0_g1d211347, Pdensi_DN12887_c0_g1d176910, Pdensi_DN13774_c0_g1d392336, Pdensi_DN14259_c0_g1, Pdensi_DN14344_c0_g1d463866, Pdensi_DN14863_c0_g1d342967, Pdensi_DN14892_c1_g1, Pdensi_DN15027_c0_g1d213970, Pdensi_DN15055_c0_g1d181160, Pdensi_…
GO:0022890	0.01336223493475	0.992077839024991	33	271	inorganic cation transmembrane transporter activity	MF	0.416114132237568	MF inorganic cation transmembrane transporter activity	Pdensi_DN10060_c0_g1d172739, Pdensi_DN10072_c0_g1d386355, Pdensi_DN104174_c0_g1, Pdensi_DN11351_c0_g1, Pdensi_DN11991_c0_g2, Pdensi_DN12675_c0_g1d6600, Pdensi_DN15730_c0_g1, Pdensi_DN15917_c0_g1d397096, Pdensi_DN17735_c0_g2, Pdensi_DN17972_c1_g3, Pdensi_DN18706_c1_g2, Pdensi_DN19021_c0_g1d356802, Pdensi_DN19486_c0_g1d287099, Pdensi_DN20315_c0_g1d412031, Pdensi_DN21984_c0_g1d297873, Pdensi_DN22135…
GO:0005351	0.0136073644430371	0.995934182233795	8	41	carbohydrate:proton symporter activity	MF	0.419178058741709	MF carbohydrate:proton symporter activity	Pdensi_DN14253_c0_g1d179269, Pdensi_DN17464_c0_g1d529765, Pdensi_DN21784_c0_g4, Pdensi_DN21802_c0_g1d420801, Pdensi_DN21802_c0_g3, Pdensi_DN21862_c0_g1d221873, Pdensi_DN39771_c0_g2, Pdensi_GG_106803_c1_g1
GO:0005402	0.0136073644430371	0.995934182233795	8	41	carbohydrate:cation symporter activity	MF	0.419178058741709	MF carbohydrate:cation symporter activity	Pdensi_DN14253_c0_g1d179269, Pdensi_DN17464_c0_g1d529765, Pdensi_DN21784_c0_g4, Pdensi_DN21802_c0_g1d420801, Pdensi_DN21802_c0_g3, Pdensi_DN21862_c0_g1d221873, Pdensi_DN39771_c0_g2, Pdensi_GG_106803_c1_g1
GO:0015295	0.0136521030884307	0.994408507316957	13	82	solute:proton symporter activity	MF	0.419178058741709	MF solute:proton symporter activity	Pdensi_DN14253_c0_g1d179269, Pdensi_DN16039_c0_g1, Pdensi_DN17406_c0_g1d350753, Pdensi_DN17464_c0_g1d529765, Pdensi_DN21784_c0_g4, Pdensi_DN21802_c0_g1d420801, Pdensi_DN21802_c0_g3, Pdensi_DN21862_c0_g1d221873, Pdensi_DN26653_c0_g1d78124, Pdensi_DN28060_c0_g1d141387, Pdensi_DN39771_c0_g2, Pdensi_GG_106803_c1_g1, Pdensi_GG_117708_c0_g1
GO:0048581	0.0136623504707231	0.99418859142638	14	89	negative regulation of post-embryonic development	BP	0.419178058741709	BP negative regulation of post-embryonic development	Pdensi_DN20096_c0_g1d62246, Pdensi_DN21739_c0_g1d221731, Pdensi_DN22203_c0_g2d20466, Pdensi_DN22737_c0_g1d302326, Pdensi_DN22786_c1_g1d302012, Pdensi_DN23531_c2_g5, Pdensi_DN23531_c3_g2, Pdensi_DN35687_c0_g1, Pdensi_DN9686_c0_g1d385880, Pdensi_GG_2176_c2_g1, Pdensi_GG_26038_c2_g1, Pdensi_GG_30498_c0_g1, Pdensi_GG_61773_c1_g1, Pdensi_GG_71719_c0_g1
GO:0046274	0.0136640586971535	0.996331385797251	7	34	lignin catabolic process	BP	0.419178058741709	BP lignin catabolic process	Pdensi_DN18549_c0_g3d354668, Pdensi_DN19175_c0_g1d286055, Pdensi_DN20815_c1_g1, Pdensi_DN27378_c0_g1d140778, Pdensi_DN37388_c0_g1d240449, Pdensi_DN39555_c0_g3, Pdensi_GG_33289_c0_g1
GO:0052716	0.0136640586971535	0.996331385797251	7	34	hydroquinone:oxygen oxidoreductase activity	MF	0.419178058741709	MF hydroquinone:oxygen oxidoreductase activity	Pdensi_DN18549_c0_g3d354668, Pdensi_DN19175_c0_g1d286055, Pdensi_DN20815_c1_g1, Pdensi_DN27378_c0_g1d140778, Pdensi_DN37388_c0_g1d240449, Pdensi_DN39555_c0_g3, Pdensi_GG_33289_c0_g1
GO:0051248	0.0137139892170629	0.993957995561635	15	98	negative regulation of protein metabolic process	BP	0.419668437352845	BP negative regulation of protein metabolic process	Pdensi_DN11496_c0_g1d210701, Pdensi_DN13797_c0_g1d340595, Pdensi_DN18008_c1_g1d402900, Pdensi_DN18871_c0_g1, Pdensi_DN19384_c0_g1d407766, Pdensi_DN19591_c0_g2d359413, Pdensi_DN19991_c0_g1, Pdensi_DN20163_c0_g1d62509, Pdensi_DN21900_c0_g1d541648, Pdensi_DN23152_c0_g1d21416, Pdensi_DN4636_c0_g1d205709, Pdensi_DN6277_c0_g1d46369, Pdensi_DN8487_c0_g1d264678, Pdensi_GG_111954_c0_g1, Pdensi_GG_11587_c0…
GO:0009733	0.0138909027648502	0.992538379995101	24	185	response to auxin	BP	0.423075650713003	BP response to auxin	Pdensi_DN12804_c0_g1, Pdensi_DN12887_c0_g1d176910, Pdensi_DN12923_c0_g2, Pdensi_DN15813_c0_g1d277189, Pdensi_DN15822_c0_g1d345849, Pdensi_DN16066_c0_g1d55175, Pdensi_DN17413_c0_g3, Pdensi_DN17764_c0_g1d216480, Pdensi_DN18343_c0_g1d353974, Pdensi_DN19072_c0_g1d356753, Pdensi_DN19072_c0_g3, Pdensi_DN20253_c0_g1d289878, Pdensi_DN20680_c0_g1d291823, Pdensi_DN21644_c0_g1, Pdensi_DN22072_c0_g2d222098, …
GO:0009772	0.0138937728859888	0.99883813714434	3	7	photosynthetic electron transport in photosystem II	BP	0.423075650713003	BP photosynthetic electron transport in photosystem II	Pdensi_DN19353_c2_g1, Pdensi_DN21848_c0_g4, Pdensi_DN9299_c0_g1
GO:0015672	0.0139744426908416	0.99299008317373	20	145	monovalent inorganic cation transport	BP	0.424486572449324	BP monovalent inorganic cation transport	Pdensi_DN10060_c0_g1d172739, Pdensi_DN11351_c0_g1, Pdensi_DN12675_c0_g1d6600, Pdensi_DN13866_c1_g1d523197, Pdensi_DN17972_c1_g3, Pdensi_DN19486_c0_g1d287099, Pdensi_DN20315_c0_g1d412031, Pdensi_DN22622_c0_g2, Pdensi_DN22841_c1_g2, Pdensi_DN24195_c5_g1, Pdensi_DN24649_c0_g4, Pdensi_DN24930_c2_g1, Pdensi_DN24971_c0_g1d136323, Pdensi_DN25686_c0_g3, Pdensi_DN40298_c1_g1, Pdensi_DN8536_c0_g1d517789, P…
GO:0102406	0.0140311203392259	0.998034662126439	4	12	omega-hydroxypalmitate O-sinapoyl transferase activity	MF	0.425163580279044	MF omega-hydroxypalmitate O-sinapoyl transferase activity	Pdensi_DN11511_c0_g1, Pdensi_DN18305_c1_g3, Pdensi_DN20215_c2_g1, Pdensi_GG_65695_c0_g1
GO:0032350	0.0141375507806238	0.998015208468232	4	12	regulation of hormone metabolic process	BP	0.42734117432971	BP regulation of hormone metabolic process	Pdensi_DN2150_c0_g1d165343, Pdensi_DN21559_c0_g2, Pdensi_DN32451_c0_g1d28804, Pdensi_DN6625_c0_g1d262914
GO:0050878	0.0146263382621993	0.998752652118903	3	7	regulation of body fluid levels	BP	0.441037609598952	BP regulation of body fluid levels	Pdensi_DN16057_c0_g1d183538, Pdensi_DN19803_c0_g1d409969, Pdensi_DN21227_c0_g1d362762
GO:0009901	0.0149247202387022	0.997821476381421	4	13	anther dehiscence	BP	0.44625384316475	BP anther dehiscence	Pdensi_DN18506_c0_g2, Pdensi_DN19202_c0_g3d357609, Pdensi_DN19231_c0_g1d483147, Pdensi_GG_57871_c0_g1
GO:0004748	0.0149437103510642	0.998715081704517	3	7	ribonucleoside-diphosphate reductase activity, thioredoxin disulfide as acceptor	MF	0.44625384316475	MF ribonucleoside-diphosphate reductase activity, thioredoxin disulfide as acceptor	Pdensi_DN18389_c0_g1d217070, Pdensi_DN19769_c0_g1d409219, Pdensi_DN32798_c0_g1
GO:0016728	0.0149437103510642	0.998715081704517	3	7	oxidoreductase activity, acting on CH or CH2 groups, disulfide as acceptor	MF	0.44625384316475	MF oxidoreductase activity, acting on CH or CH2 groups, disulfide as acceptor	Pdensi_DN18389_c0_g1d217070, Pdensi_DN19769_c0_g1d409219, Pdensi_DN32798_c0_g1
GO:0061731	0.0149437103510642	0.998715081704517	3	7	ribonucleoside-diphosphate reductase activity	MF	0.44625384316475	MF ribonucleoside-diphosphate reductase activity	Pdensi_DN18389_c0_g1d217070, Pdensi_DN19769_c0_g1d409219, Pdensi_DN32798_c0_g1
GO:0010016	0.0150687084313579	0.996426832474959	6	26	shoot system morphogenesis	BP	0.448902270691272	BP shoot system morphogenesis	Pdensi_DN13693_c0_g1, Pdensi_DN17839_c0_g1d402215, Pdensi_DN17848_c0_g1d476052, Pdensi_DN19663_c0_g2d359591, Pdensi_DN21317_c0_g1d294644, Pdensi_DN25070_c0_g1d22838
GO:0010158	0.015469363986694	0.998652156420952	3	7	abaxial cell fate specification	BP	0.459387641496531	BP abaxial cell fate specification	Pdensi_DN11895_c0_g1, Pdensi_DN12681_c0_g1d338362, Pdensi_DN8217_c0_g1d102160
GO:0019903	0.015494996886197	0.996957879425411	5	19	protein phosphatase binding	MF	0.459387641496531	MF protein phosphatase binding	Pdensi_DN16057_c0_g1d183538, Pdensi_DN19803_c0_g1d409969, Pdensi_GG_18615_c0_g1, Pdensi_GG_29430_c1_g1, Pdensi_GG_39321_c0_g1
GO:0090342	0.0156660318740329	0.996915605119726	5	19	regulation of cell aging	BP	0.463347253728871	BP regulation of cell aging	Pdensi_DN22737_c0_g1d302326, Pdensi_DN22786_c1_g1d302012, Pdensi_GG_26038_c2_g1, Pdensi_GG_30498_c0_g1, Pdensi_GG_61773_c1_g1
GO:0005516	0.0158705113835195	0.991132189891378	26	206	calmodulin binding	MF	0.466016896506144	MF calmodulin binding	Pdensi_DN10914_c0_g1d387447, Pdensi_DN12923_c0_g2, Pdensi_DN17921_c0_g1d402641, Pdensi_DN20272_c0_g2d219706, Pdensi_DN20754_c1_g1, Pdensi_DN21742_c1_g3, Pdensi_DN22072_c0_g2d222098, Pdensi_DN22417_c1_g2, Pdensi_DN22472_c0_g1d126278, Pdensi_DN22657_c0_g1d223069, Pdensi_DN22657_c0_g2d301592, Pdensi_DN24601_c0_g1, Pdensi_DN25836_c0_g1d228127, Pdensi_DN26146_c0_g1d193914, Pdensi_DN40072_c0_g2, Pdensi…
GO:0022900	0.0159086176470966	0.993345443303046	13	83	electron transport chain	BP	0.466016896506144	BP electron transport chain	Pdensi_DN15730_c0_g1, Pdensi_DN17079_c0_g2d472801, Pdensi_DN18706_c1_g2, Pdensi_DN19353_c2_g1, Pdensi_DN21848_c0_g4, Pdensi_DN22111_c1_g3, Pdensi_DN24381_c0_g2d133249, Pdensi_DN24901_c5_g4, Pdensi_DN24901_c5_g5, Pdensi_DN25360_c0_g1d23116, Pdensi_DN9070_c0_g1d265254, Pdensi_DN9299_c0_g1, Pdensi_DN96232_c0_g1
GO:0007049	0.0159420811517518	0.989848597072299	41	360	cell cycle	BP	0.466016896506144	BP cell cycle	Pdensi_DN12166_c0_g1d337469, Pdensi_DN12774_c0_g1d211866, Pdensi_DN14259_c0_g1, Pdensi_DN16626_c1_g1, Pdensi_DN17385_c0_g1d57185, Pdensi_DN17483_c0_g1d350904, Pdensi_DN17542_c0_g1d474704, Pdensi_DN18055_c1_g1, Pdensi_DN18788_c0_g1d355325, Pdensi_DN19499_c0_g1d60977, Pdensi_DN20253_c0_g1d289878, Pdensi_DN20715_c0_g1, Pdensi_DN20838_c0_g1d63948, Pdensi_DN20922_c4_g2, Pdensi_DN21267_c0_g2, Pdensi_DN…
GO:0102336	0.0160426641047183	0.996822073207631	5	19	3-oxo-arachidoyl-CoA synthase activity	MF	0.466016896506144	MF 3-oxo-arachidoyl-CoA synthase activity	Pdensi_DN12647_c0_g2, Pdensi_DN14040_c0_g1d213034, Pdensi_DN16483_c0_g1, Pdensi_DN21774_c0_g1, Pdensi_DN7371_c0_g1
GO:0102337	0.0160426641047183	0.996822073207631	5	19	3-oxo-cerotoyl-CoA synthase activity	MF	0.466016896506144	MF 3-oxo-cerotoyl-CoA synthase activity	Pdensi_DN12647_c0_g2, Pdensi_DN14040_c0_g1d213034, Pdensi_DN16483_c0_g1, Pdensi_DN21774_c0_g1, Pdensi_DN7371_c0_g1
GO:0102338	0.0160426641047183	0.996822073207631	5	19	3-oxo-lignoceronyl-CoA synthase activity	MF	0.466016896506144	MF 3-oxo-lignoceronyl-CoA synthase activity	Pdensi_DN12647_c0_g2, Pdensi_DN14040_c0_g1d213034, Pdensi_DN16483_c0_g1, Pdensi_DN21774_c0_g1, Pdensi_DN7371_c0_g1
GO:0102756	0.0160426641047183	0.996822073207631	5	19	very-long-chain 3-ketoacyl-CoA synthase activity	MF	0.466016896506144	MF very-long-chain 3-ketoacyl-CoA synthase activity	Pdensi_DN12647_c0_g2, Pdensi_DN14040_c0_g1d213034, Pdensi_DN16483_c0_g1, Pdensi_DN21774_c0_g1, Pdensi_DN7371_c0_g1
GO:0042304	0.016057849867477	0.996788348179898	5	20	regulation of fatty acid biosynthetic process	BP	0.466016896506144	BP regulation of fatty acid biosynthetic process	Pdensi_DN16505_c1_g1d279192, Pdensi_DN18506_c0_g2, Pdensi_DN19202_c0_g3d357609, Pdensi_DN4636_c0_g1d205709, Pdensi_GG_57871_c0_g1
GO:0006346	0.016329120753211	0.999566134021321	2	3	methylation-dependent chromatin silencing	BP	0.471359192237343	BP methylation-dependent chromatin silencing	Pdensi_DN18008_c1_g1d402900, Pdensi_DN21900_c0_g1d541648
GO:0009648	0.0163475415691017	0.993428142489771	12	74	photoperiodism	BP	0.471359192237343	BP photoperiodism	Pdensi_DN17266_c0_g1d529220, Pdensi_DN19779_c0_g4d486097, Pdensi_DN19842_c0_g1d360987, Pdensi_DN20996_c0_g1d293074, Pdensi_DN22621_c1_g1, Pdensi_DN22737_c0_g1d223194, Pdensi_GG_112643_c0_g1, Pdensi_GG_133827_c2_g1, Pdensi_GG_18974_c1_g1, Pdensi_GG_77646_c0_g1, Pdensi_GG_84135_c0_g1, Pdensi_GG_91739_c1_g1
GO:0000272	0.0163800580903251	0.991062772838525	24	188	polysaccharide catabolic process	BP	0.471359192237343	BP polysaccharide catabolic process	Pdensi_DN14864_c0_g1d108554, Pdensi_DN16940_c0_g1d349324, Pdensi_DN19354_c0_g1d60862, Pdensi_DN19354_c0_g2, Pdensi_DN19386_c0_g1d358050, Pdensi_DN19551_c0_g4, Pdensi_DN20111_c0_g1d188531, Pdensi_DN20854_c0_g2, Pdensi_DN20919_c0_g1d362500, Pdensi_DN21097_c0_g7, Pdensi_DN21896_c0_g1d221829, Pdensi_DN22250_c0_g2d67184, Pdensi_DN24001_c1_g1, Pdensi_DN24097_c0_g1d71155, Pdensi_DN24770_c0_g1d498397, Pd…
GO:2000242	0.0163944392673346	0.993730292445006	11	65	negative regulation of reproductive process	BP	0.471359192237343	BP negative regulation of reproductive process	Pdensi_DN21739_c0_g1d221731, Pdensi_DN22737_c0_g1d302326, Pdensi_DN22786_c1_g1d302012, Pdensi_DN23531_c3_g2, Pdensi_DN35687_c0_g1, Pdensi_DN9686_c0_g1d385880, Pdensi_GG_2176_c2_g1, Pdensi_GG_26038_c2_g1, Pdensi_GG_30498_c0_g1, Pdensi_GG_61773_c1_g1, Pdensi_GG_71719_c0_g1
GO:0019827	0.0165170223649769	0.993669285123997	11	66	stem cell population maintenance	BP	0.472685063653263	BP stem cell population maintenance	Pdensi_DN15886_c1_g3, Pdensi_DN18561_c3_g1, Pdensi_DN20468_c2_g1, Pdensi_DN22225_c3_g3, Pdensi_DN25060_c1_g2d136610, Pdensi_DN25070_c0_g1d226785, Pdensi_DN25687_c1_g1, Pdensi_DN25687_c1_g2, Pdensi_DN4636_c0_g1d205709, Pdensi_DN9616_c0_g1d333228, Pdensi_GG_83182_c0_g1
GO:0098727	0.0165170223649769	0.993669285123997	11	66	maintenance of cell number	BP	0.472685063653263	BP maintenance of cell number	Pdensi_DN15886_c1_g3, Pdensi_DN18561_c3_g1, Pdensi_DN20468_c2_g1, Pdensi_DN22225_c3_g3, Pdensi_DN25060_c1_g2d136610, Pdensi_DN25070_c0_g1d226785, Pdensi_DN25687_c1_g1, Pdensi_DN25687_c1_g2, Pdensi_DN4636_c0_g1d205709, Pdensi_DN9616_c0_g1d333228, Pdensi_GG_83182_c0_g1
GO:0019684	0.0167965900510955	0.998394407227475	3	8	photosynthesis, light reaction	BP	0.479575618479663	BP photosynthesis, light reaction	Pdensi_DN19353_c2_g1, Pdensi_DN21848_c0_g4, Pdensi_DN9299_c0_g1
GO:0048572	0.0169142820398665	0.998474814566587	3	7	short-day photoperiodism	BP	0.480715560595101	BP short-day photoperiodism	Pdensi_DN19842_c0_g1d360987, Pdensi_DN20996_c0_g1d293074, Pdensi_GG_91739_c1_g1
GO:0048575	0.0169142820398665	0.998474814566587	3	7	short-day photoperiodism, flowering	BP	0.480715560595101	BP short-day photoperiodism, flowering	Pdensi_DN19842_c0_g1d360987, Pdensi_DN20996_c0_g1d293074, Pdensi_GG_91739_c1_g1
GO:0015116	0.0173681576787973	0.997344857005278	4	13	sulfate transmembrane transporter activity	MF	0.491616899549487	MF sulfate transmembrane transporter activity	Pdensi_DN13761_c0_g1, Pdensi_DN19606_c0_g2d360085, Pdensi_DN39885_c1_g2, Pdensi_GG_147565_c1_g1
GO:0005381	0.0173773829251092	0.996485852870153	5	19	iron ion transmembrane transporter activity	MF	0.491616899549487	MF iron ion transmembrane transporter activity	Pdensi_DN10072_c0_g1d386355, Pdensi_DN11991_c0_g2, Pdensi_DN19021_c0_g1d356802, Pdensi_DN25853_c0_g1d139439, Pdensi_DN41637_c0_g1d153156
GO:0010555	0.0175626807568296	0.997305938928555	4	13	response to mannitol	BP	0.495724708211607	BP response to mannitol	Pdensi_DN10914_c0_g1d387447, Pdensi_DN11560_c0_g3, Pdensi_DN16441_c0_g1, Pdensi_GG_2636_c0_g1
GO:0072384	0.0178314465785578	0.998359021910178	3	7	organelle transport along microtubule	BP	0.502164405582482	BP organelle transport along microtubule	Pdensi_DN13157_c0_g1, Pdensi_DN29759_c0_g1d309377, Pdensi_DN9890_c0_g1d266193
GO:0044325	0.017926363164053	0.998346899229996	3	7	ion channel binding	MF	0.502286338128781	MF ion channel binding	Pdensi_DN14892_c1_g1, Pdensi_DN97408_c0_g1, Pdensi_GG_78706_c1_g1
GO:0008126	0.0179576608794727	0.999497630575342	2	3	acetylesterase activity	MF	0.502286338128781	MF acetylesterase activity	Pdensi_DN19936_c1_g2, Pdensi_GG_21510_c0_g1
GO:0034338	0.0179576608794727	0.999497630575342	2	3	short-chain carboxylesterase activity	MF	0.502286338128781	MF short-chain carboxylesterase activity	Pdensi_DN19936_c1_g2, Pdensi_GG_21510_c0_g1
GO:0022904	0.0182174231083284	0.994242444073521	8	42	respiratory electron transport chain	BP	0.505384644894995	BP respiratory electron transport chain	Pdensi_DN15730_c0_g1, Pdensi_DN17079_c0_g2d472801, Pdensi_DN22111_c1_g3, Pdensi_DN24381_c0_g2d133249, Pdensi_DN24901_c5_g4, Pdensi_DN24901_c5_g5, Pdensi_DN25360_c0_g1d23116, Pdensi_DN9070_c0_g1d265254
GO:0035065	0.0182319462608726	0.996266811634065	5	19	regulation of histone acetylation	BP	0.505384644894995	BP regulation of histone acetylation	Pdensi_DN11496_c0_g1d210701, Pdensi_DN18008_c1_g1d402900, Pdensi_DN21900_c0_g1d541648, Pdensi_DN4636_c0_g1d205709, Pdensi_GG_11587_c0_g1
GO:1901983	0.0182319462608726	0.996266811634065	5	19	regulation of protein acetylation	BP	0.505384644894995	BP regulation of protein acetylation	Pdensi_DN11496_c0_g1d210701, Pdensi_DN18008_c1_g1d402900, Pdensi_DN21900_c0_g1d541648, Pdensi_DN4636_c0_g1d205709, Pdensi_GG_11587_c0_g1
GO:2000756	0.0182319462608726	0.996266811634065	5	19	regulation of peptidyl-lysine acetylation	BP	0.505384644894995	BP regulation of peptidyl-lysine acetylation	Pdensi_DN11496_c0_g1d210701, Pdensi_DN18008_c1_g1d402900, Pdensi_DN21900_c0_g1d541648, Pdensi_DN4636_c0_g1d205709, Pdensi_GG_11587_c0_g1
GO:0009262	0.0183539996212637	0.99542506557845	6	27	deoxyribonucleotide metabolic process	BP	0.507629747914279	BP deoxyribonucleotide metabolic process	Pdensi_DN18389_c0_g1d217070, Pdensi_DN19769_c0_g1d409219, Pdensi_DN22961_c0_g2d546367, Pdensi_DN25411_c0_g2, Pdensi_DN32798_c0_g1, Pdensi_DN47344_c0_g1d249493
GO:0016229	0.0184438673154448	0.992129892523879	13	83	steroid dehydrogenase activity	MF	0.508976633082241	MF steroid dehydrogenase activity	Pdensi_DN12089_c0_g1, Pdensi_DN17158_c0_g2, Pdensi_DN17458_c0_g1d12111, Pdensi_DN17676_c0_g1d351375, Pdensi_DN21071_c1_g2d415963, Pdensi_DN21322_c0_g1d294658, Pdensi_DN21358_c0_g2, Pdensi_DN22101_c2_g1, Pdensi_DN24773_c0_g1d555703, Pdensi_DN27348_c2_g2, Pdensi_DN39208_c0_g1d34103, Pdensi_DN6471_c0_g1d206985, Pdensi_GG_33828_c1_g1
GO:0040008	0.0185549785836255	0.988280363300782	38	334	regulation of growth	BP	0.509513764273184	BP regulation of growth	Pdensi_DN1041_c0_g1d203043, Pdensi_DN10914_c0_g1d387447, Pdensi_DN11521_c0_g1d336257, Pdensi_DN16066_c0_g1d55175, Pdensi_DN16408_c1_g1d278964, Pdensi_DN16541_c0_g1d215371, Pdensi_DN17413_c0_g3, Pdensi_DN17764_c0_g1d216480, Pdensi_DN17848_c0_g1d476052, Pdensi_DN19017_c1_g2d481949, Pdensi_DN19376_c0_g2, Pdensi_DN19663_c0_g2d359591, Pdensi_DN20163_c0_g1d62509, Pdensi_DN20580_c1_g1, Pdensi_DN20704_c0…
GO:0090239	0.018588201760705	0.999470143363607	2	3	regulation of histone H4 acetylation	BP	0.509513764273184	BP regulation of histone H4 acetylation	Pdensi_DN18008_c1_g1d402900, Pdensi_DN21900_c0_g1d541648
GO:0016838	0.0185991245275613	0.993115580232899	10	61	carbon-oxygen lyase activity, acting on phosphates	MF	0.509513764273184	MF carbon-oxygen lyase activity, acting on phosphates	Pdensi_DN16375_c0_g1d278578, Pdensi_DN17034_c1_g1d472675, Pdensi_DN21005_c2_g1, Pdensi_DN21573_c0_g1d221446, Pdensi_DN22265_c1_g1, Pdensi_DN23707_c0_g1d130847, Pdensi_DN24439_c2_g1, Pdensi_DN24478_c0_g1d133775, Pdensi_DN26057_c0_g1d76256, Pdensi_GG_80104_c0_g1
GO:0050662	0.0186631450297272	0.987722752452914	45	403	coenzyme binding	MF	0.509513764273184	MF coenzyme binding	Pdensi_DN12089_c0_g1, Pdensi_DN15561_c0_g1d467185, Pdensi_DN16927_c0_g1, Pdensi_DN16955_c0_g2, Pdensi_DN17158_c0_g2, Pdensi_DN17458_c0_g1d12111, Pdensi_DN17676_c0_g1d351375, Pdensi_DN18774_c0_g1d355297, Pdensi_DN18840_c0_g2d285011, Pdensi_DN19958_c1_g1, Pdensi_DN21004_c0_g1d362641, Pdensi_DN21071_c1_g2d415963, Pdensi_DN21227_c0_g1d362762, Pdensi_DN21322_c0_g1d294658, Pdensi_DN21358_c0_g2, Pdensi_…
GO:0044262	0.0186693953907427	0.987657496518369	46	413	cellular carbohydrate metabolic process	BP	0.509513764273184	BP cellular carbohydrate metabolic process	Pdensi_DN11511_c0_g1, Pdensi_DN13436_c0_g1, Pdensi_DN14864_c0_g1d108554, Pdensi_DN14923_c1_g7, Pdensi_DN1607_c0_g1d613, Pdensi_DN16094_c0_g1d346425, Pdensi_DN16441_c0_g1, Pdensi_DN18230_c0_g1d186709, Pdensi_DN18305_c1_g3, Pdensi_DN18386_c1_g2, Pdensi_DN19247_c0_g4d482891, Pdensi_DN19354_c0_g1d60862, Pdensi_DN19354_c0_g2, Pdensi_DN19500_c3_g2, Pdensi_DN19551_c0_g4, Pdensi_DN19639_c4_g1, Pdensi_DN2…
GO:0031058	0.0187136747908078	0.995339549244694	6	26	positive regulation of histone modification	BP	0.509597271891535	BP positive regulation of histone modification	Pdensi_DN11496_c0_g1d210701, Pdensi_DN18008_c1_g1d402900, Pdensi_DN21900_c0_g1d541648, Pdensi_DN22208_c0_g1d542882, Pdensi_DN4636_c0_g1d205709, Pdensi_GG_11587_c0_g1
GO:0009202	0.0187961183752667	0.999460963723275	2	3	deoxyribonucleoside triphosphate biosynthetic process	BP	0.510717387853674	BP deoxyribonucleoside triphosphate biosynthetic process	Pdensi_DN19769_c0_g1d409219, Pdensi_DN32798_c0_g1
GO:0010119	0.0189632914667259	0.991572092411594	14	92	regulation of stomatal movement	BP	0.514129764041956	BP regulation of stomatal movement	Pdensi_DN11871_c0_g1d458112, Pdensi_DN16057_c0_g1d183538, Pdensi_DN16524_c0_g1d279098, Pdensi_DN19803_c0_g1d409969, Pdensi_DN21067_c1_g2, Pdensi_DN21067_c1_g4, Pdensi_DN22621_c1_g1, Pdensi_DN22737_c0_g1d223194, Pdensi_DN24171_c3_g2, Pdensi_DN5560_c0_g1d328430, Pdensi_GG_112643_c0_g1, Pdensi_GG_18974_c1_g1, Pdensi_GG_77646_c0_g1, Pdensi_GG_84135_c0_g1
GO:0090306	0.0193107954620401	0.99805237830523	3	8	spindle assembly involved in meiosis	BP	0.522405611153615	BP spindle assembly involved in meiosis	Pdensi_DN22020_c0_g1d222133, Pdensi_DN22020_c0_g2, Pdensi_DN22020_c0_g2d66763
GO:0015886	0.0197435011150909	0.999418417114919	2	3	heme transport	BP	0.531784105197971	BP heme transport	Pdensi_DN13598_c0_g1d51941, Pdensi_DN24698_c2_g6
GO:1901678	0.0197435011150909	0.999418417114919	2	3	iron coordination entity transport	BP	0.531784105197971	BP iron coordination entity transport	Pdensi_DN13598_c0_g1d51941, Pdensi_DN24698_c2_g6
GO:0009942	0.0198147513857283	0.996787617310189	4	14	longitudinal axis specification	BP	0.531896146791707	BP longitudinal axis specification	Pdensi_DN20372_c1_g1, Pdensi_DN22455_c0_g2d543632, Pdensi_GG_16193_c0_g1, Pdensi_GG_23961_c0_g1
GO:0009653	0.0198337073259708	0.986383192472045	54	494	anatomical structure morphogenesis	BP	0.531896146791707	BP anatomical structure morphogenesis	Pdensi_DN10531_c0_g1d455577, Pdensi_DN11991_c0_g2, Pdensi_DN12681_c0_g1d338362, Pdensi_DN13693_c0_g1, Pdensi_DN14344_c0_g1d463866, Pdensi_DN14892_c1_g1, Pdensi_DN15654_c0_g1, Pdensi_DN16333_c0_g1d278592, Pdensi_DN16340_c0_g1d55657, Pdensi_DN16862_c0_g1d349117, Pdensi_DN17839_c0_g1d402215, Pdensi_DN17848_c0_g1d476052, Pdensi_DN18842_c0_g1, Pdensi_DN18847_c0_g2, Pdensi_DN18861_c0_g4, Pdensi_DN19072…
GO:0009719	0.0199085851546735	0.985025645304204	91	903	response to endogenous stimulus	BP	0.532748567677983	BP response to endogenous stimulus	Pdensi_DN1041_c0_g1d203043, Pdensi_DN10914_c0_g1d387447, Pdensi_DN11560_c0_g3, Pdensi_DN11871_c0_g1d458112, Pdensi_DN11991_c0_g2, Pdensi_DN12359_c0_g1, Pdensi_DN12804_c0_g1, Pdensi_DN12887_c0_g1d176910, Pdensi_DN12923_c0_g2, Pdensi_DN13806_c0_g1, Pdensi_DN15429_c0_g1, Pdensi_DN15813_c0_g1d277189, Pdensi_DN15822_c0_g1d345849, Pdensi_DN15886_c1_g3, Pdensi_DN16057_c0_g1d183538, Pdensi_DN16066_c0_g1d…
GO:0016655	0.0199786402857917	0.993534435907939	8	45	oxidoreductase activity, acting on NAD(P)H, quinone or similar compound as acceptor	MF	0.533468531000523	MF oxidoreductase activity, acting on NAD(P)H, quinone or similar compound as acceptor	Pdensi_DN10401_c0_g1d334336, Pdensi_DN12541_c0_g1d50911, Pdensi_DN17079_c0_g2d472801, Pdensi_DN24381_c0_g2d133249, Pdensi_DN24901_c5_g4, Pdensi_DN24901_c5_g5, Pdensi_DN25360_c0_g1d23116, Pdensi_DN9070_c0_g1d265254
GO:0000314	0.0202162344322505	0.997924630050762	3	8	organellar small ribosomal subunit	CC	0.536065480819937	CC organellar small ribosomal subunit	Pdensi_DN20579_c10_g1, Pdensi_DN3665_c0_g1d99625, Pdensi_DN46229_c0_g1d39501
GO:0001872	0.0202193033564684	0.999396608791214	2	3	(1->3)-beta-D-glucan binding	MF	0.536065480819937	MF (1->3)-beta-D-glucan binding	Pdensi_DN11064_c0_g1d210295, Pdensi_DN21749_c0_g1
GO:0006269	0.0202258367784947	0.999396307302588	2	3	DNA replication, synthesis of RNA primer	BP	0.536065480819937	BP DNA replication, synthesis of RNA primer	Pdensi_DN15095_c0_g1d465751, Pdensi_DN20804_c0_g1d121146
GO:0045892	0.0202895250620981	0.987782417225498	31	260	negative regulation of transcription, DNA-templated	BP	0.536065480819937	BP negative regulation of transcription, DNA-templated	Pdensi_DN11809_c0_g1d175312, Pdensi_DN14320_c1_g1, Pdensi_DN15027_c0_g1d213970, Pdensi_DN15813_c0_g1d277189, Pdensi_DN16481_c0_g1d278696, Pdensi_DN17327_c0_g1d112863, Pdensi_DN17780_c0_g1, Pdensi_DN18008_c1_g1d402900, Pdensi_DN18400_c0_g3, Pdensi_DN19600_c1_g1, Pdensi_DN19813_c1_g2, Pdensi_DN19991_c0_g1, Pdensi_DN20044_c0_g1d289250, Pdensi_DN20044_c0_g2, Pdensi_DN20680_c0_g1d291823, Pdensi_DN2099…
GO:0009900	0.0202926995893983	0.995652030099254	5	21	dehiscence	BP	0.536065480819937	BP dehiscence	Pdensi_DN18506_c0_g2, Pdensi_DN19202_c0_g3d357609, Pdensi_DN19231_c0_g1d483147, Pdensi_DN24770_c0_g1d498397, Pdensi_GG_57871_c0_g1
GO:0016042	0.0203474318345679	0.987531380005408	33	280	lipid catabolic process	BP	0.53636524471378	BP lipid catabolic process	Pdensi_DN11172_c0_g1, Pdensi_DN13057_c0_g1, Pdensi_DN13659_c0_g1d340477, Pdensi_DN17149_c1_g1, Pdensi_DN18176_c1_g1, Pdensi_DN19693_c2_g2, Pdensi_DN19783_c0_g1d288157, Pdensi_DN19828_c0_g2d535179, Pdensi_DN19907_c0_g2d288620, Pdensi_DN19936_c1_g2, Pdensi_DN19943_c0_g1, Pdensi_DN20096_c0_g1d62246, Pdensi_DN21137_c0_g2d539051, Pdensi_DN21358_c0_g1, Pdensi_DN21389_c0_g1d294596, Pdensi_DN22155_c0_g1,…
GO:0030527	0.0204358219248711	0.999386588247448	2	3	structural constituent of chromatin	MF	0.53754907756847	MF structural constituent of chromatin	Pdensi_DN16895_c0_g1d528591, Pdensi_DN20809_c0_g1d538058
GO:0042127	0.0205354174482888	0.989928187936307	17	123	regulation of cell proliferation	BP	0.53902200830827	BP regulation of cell proliferation	Pdensi_DN12183_c0_g1d211347, Pdensi_DN15813_c0_g1d277189, Pdensi_DN17385_c0_g1d57185, Pdensi_DN19217_c0_g2, Pdensi_DN20372_c1_g1, Pdensi_DN20715_c0_g1, Pdensi_DN22455_c0_g2d543632, Pdensi_DN25445_c0_g1, Pdensi_DN26165_c1_g2, Pdensi_DN32909_c0_g1d199954, Pdensi_DN8410_c0_g1d170709, Pdensi_GG_104047_c0_g1, Pdensi_GG_16193_c0_g1, Pdensi_GG_23961_c0_g1, Pdensi_GG_83182_c0_g1, Pdensi_GG_83776_c1_g1, P…
GO:0001708	0.0208160147268048	0.994659937977041	6	27	cell fate specification	BP	0.54522963997349	BP cell fate specification	Pdensi_DN11895_c0_g1, Pdensi_DN12681_c0_g1d338362, Pdensi_DN15327_c0_g1, Pdensi_DN22219_c2_g1, Pdensi_DN22219_c2_g2, Pdensi_DN8217_c0_g1d102160
GO:0046244	0.0209740635216218	0.99461003388894	6	27	salicylic acid catabolic process	BP	0.548207922447803	BP salicylic acid catabolic process	Pdensi_DN15715_c0_g1d277050, Pdensi_DN16286_c0_g4, Pdensi_DN23882_c0_g3, Pdensi_DN24570_c0_g1, Pdensi_DN25439_c0_g4, Pdensi_GG_95231_c0_g1
GO:0048443	0.0211847686152324	0.995409566483272	5	21	stamen development	BP	0.551117832318641	BP stamen development	Pdensi_DN12681_c0_g1d338362, Pdensi_DN18506_c0_g2, Pdensi_DN19202_c0_g3d357609, Pdensi_DN25689_c0_g3, Pdensi_GG_57871_c0_g1
GO:0018685	0.0212944862437203	0.999346260557456	2	3	alkane 1-monooxygenase activity	MF	0.551117832318641	MF alkane 1-monooxygenase activity	Pdensi_DN7319_c0_g1d101610, Pdensi_GG_81284_c2_g1
GO:0071465	0.0213781092339679	0.999342283272754	2	3	cellular response to desiccation	BP	0.551117832318641	BP cellular response to desiccation	Pdensi_DN10090_c0_g1d4523, Pdensi_GG_32756_c0_g1
GO:1902075	0.0213781092339679	0.999342283272754	2	3	cellular response to salt	BP	0.551117832318641	BP cellular response to salt	Pdensi_DN10090_c0_g1d4523, Pdensi_GG_32756_c0_g1
GO:0007016	0.0215071804524411	0.999336127104956	2	3	cytoskeletal anchoring at plasma membrane	BP	0.551117832318641	BP cytoskeletal anchoring at plasma membrane	Pdensi_DN14892_c1_g1, Pdensi_GG_78706_c1_g1
GO:0019228	0.0215071804524411	0.999336127104956	2	3	neuronal action potential	BP	0.551117832318641	BP neuronal action potential	Pdensi_DN14892_c1_g1, Pdensi_GG_78706_c1_g1
GO:0072658	0.0215071804524411	0.999336127104956	2	3	maintenance of protein location in membrane	BP	0.551117832318641	BP maintenance of protein location in membrane	Pdensi_DN14892_c1_g1, Pdensi_GG_78706_c1_g1
GO:0072660	0.0215071804524411	0.999336127104956	2	3	maintenance of protein location in plasma membrane	BP	0.551117832318641	BP maintenance of protein location in plasma membrane	Pdensi_DN14892_c1_g1, Pdensi_GG_78706_c1_g1
GO:0016620	0.0215700961734605	0.99136572216287	11	69	oxidoreductase activity, acting on the aldehyde or oxo group of donors, NAD or NADP as acceptor	MF	0.551117832318641	MF oxidoreductase activity, acting on the aldehyde or oxo group of donors, NAD or NADP as acceptor	Pdensi_DN13940_c0_g1d7805, Pdensi_DN21071_c1_g2d415963, Pdensi_DN21322_c0_g1d294658, Pdensi_DN21985_c1_g1, Pdensi_DN22166_c0_g1d125199, Pdensi_DN24773_c0_g1d555703, Pdensi_DN25849_c1_g2, Pdensi_DN37673_c2_g6, Pdensi_DN39794_c0_g1, Pdensi_DN39794_c0_g2, Pdensi_GG_33828_c1_g1
GO:0047496	0.0215757527171578	0.999332847976951	2	3	vesicle transport along microtubule	BP	0.551117832318641	BP vesicle transport along microtubule	Pdensi_DN29759_c0_g1d309377, Pdensi_DN9890_c0_g1d266193
GO:0099518	0.0215757527171578	0.999332847976951	2	3	vesicle cytoskeletal trafficking	BP	0.551117832318641	BP vesicle cytoskeletal trafficking	Pdensi_DN29759_c0_g1d309377, Pdensi_DN9890_c0_g1d266193
GO:2000282	0.0217147431247063	0.999326183366231	2	3	regulation of cellular amino acid biosynthetic process	BP	0.552610143444145	BP regulation of cellular amino acid biosynthetic process	Pdensi_DN18400_c0_g3, Pdensi_DN35590_c0_g2
GO:2000214	0.021723572734276	0.999325759167956	2	3	regulation of proline metabolic process	BP	0.552610143444145	BP regulation of proline metabolic process	Pdensi_DN35590_c0_g2, Pdensi_DN7025_c0_g1d383786
GO:0050826	0.0220577690133613	0.994237803474007	6	28	response to freezing	BP	0.559959339450074	BP response to freezing	Pdensi_DN16222_c0_g1d347070, Pdensi_DN20834_c0_g1, Pdensi_DN32028_c1_g1, Pdensi_DN34732_c1_g1, Pdensi_DN37265_c1_g1, Pdensi_DN39093_c0_g2
GO:0016621	0.0222632794082967	0.996258211130155	4	14	cinnamoyl-CoA reductase activity	MF	0.56391701122624	MF cinnamoyl-CoA reductase activity	Pdensi_DN21071_c1_g2d415963, Pdensi_DN21322_c0_g1d294658, Pdensi_DN24773_c0_g1d555703, Pdensi_GG_33828_c1_g1
GO:0045814	0.022304895129793	0.992645533450026	8	44	negative regulation of gene expression, epigenetic	BP	0.56391701122624	BP negative regulation of gene expression, epigenetic	Pdensi_DN14320_c1_g1, Pdensi_DN18008_c1_g1d402900, Pdensi_DN20044_c0_g1d289250, Pdensi_DN20044_c0_g2, Pdensi_DN21900_c0_g1d541648, Pdensi_DN22573_c0_g1, Pdensi_DN47274_c0_g1d249424, Pdensi_DN5002_c0_g1
GO:0044421	0.0224684488908802	0.987927236190884	21	162	extracellular region part	CC	0.566873800474643	CC extracellular region part	Pdensi_DN15132_c1_g3, Pdensi_DN16548_c0_g1d279087, Pdensi_DN17492_c0_g1d474248, Pdensi_DN17780_c0_g1, Pdensi_DN19282_c0_g1d14910, Pdensi_DN19290_c1_g3, Pdensi_DN19317_c1_g1, Pdensi_DN19811_c0_g1d15904, Pdensi_DN21851_c0_g2, Pdensi_DN21944_c0_g1d541675, Pdensi_DN22479_c0_g1d67747, Pdensi_DN22569_c1_g2, Pdensi_DN23864_c1_g1d70605, Pdensi_DN24100_c0_g1, Pdensi_DN40307_c0_g1, Pdensi_DN8865_c0_g1d2651…
GO:1905269	0.0225517546746034	0.994106899882979	6	27	positive regulation of chromatin organization	BP	0.566873800474643	BP positive regulation of chromatin organization	Pdensi_DN11496_c0_g1d210701, Pdensi_DN18008_c1_g1d402900, Pdensi_DN21900_c0_g1d541648, Pdensi_DN22208_c0_g1d542882, Pdensi_DN4636_c0_g1d205709, Pdensi_GG_11587_c0_g1
GO:0010229	0.0225594038529098	0.991355995463367	10	64	inflorescence development	BP	0.566873800474643	BP inflorescence development	Pdensi_DN19101_c2_g2, Pdensi_DN19842_c0_g1d360987, Pdensi_DN20686_c1_g2, Pdensi_DN20996_c0_g1d293074, Pdensi_DN21044_c1_g1, Pdensi_DN24008_c0_g2, Pdensi_DN26038_c3_g1, Pdensi_GG_43488_c0_g1, Pdensi_GG_43489_c2_g1, Pdensi_GG_91739_c1_g1
GO:0015926	0.0226370124581067	0.989346407010364	15	106	glucosidase activity	MF	0.567670152169519	MF glucosidase activity	Pdensi_DN11297_c0_g3, Pdensi_DN16308_c0_g1d215184, Pdensi_DN18386_c1_g2, Pdensi_DN18690_c0_g2, Pdensi_DN19704_c0_g1d218921, Pdensi_DN19897_c0_g1d487018, Pdensi_DN20485_c0_g2, Pdensi_DN21237_c1_g1d64974, Pdensi_DN22397_c2_g1, Pdensi_DN23317_c2_g3, Pdensi_DN25111_c0_g2, Pdensi_DN37494_c0_g1, Pdensi_DN39272_c0_g3, Pdensi_GG_24045_c4_g1, Pdensi_GG_30000_c0_g1
GO:0006270	0.022847088282675	0.993982993490279	6	28	DNA replication initiation	BP	0.57177844623221	BP DNA replication initiation	Pdensi_DN14576_c2_g1, Pdensi_DN18400_c0_g3, Pdensi_DN19596_c0_g1, Pdensi_DN23580_c0_g1d70164, Pdensi_DN23870_c0_g1d70822, Pdensi_DN32608_c0_g1d199694
GO:0035251	0.0231978157369858	0.987494343453765	21	162	UDP-glucosyltransferase activity	MF	0.578579762668737	MF UDP-glucosyltransferase activity	Pdensi_DN1607_c0_g1d613, Pdensi_DN16441_c0_g1, Pdensi_DN18705_c0_g1d217585, Pdensi_DN19663_c0_g2d359591, Pdensi_DN19835_c0_g1d288208, Pdensi_DN19924_c3_g1, Pdensi_DN20037_c1_g1, Pdensi_DN20922_c4_g2, Pdensi_DN21317_c0_g1d294644, Pdensi_DN21917_c0_g2, Pdensi_DN24635_c0_g1d554814, Pdensi_DN34854_c1_g1, Pdensi_DN37389_c0_g1d509567, Pdensi_DN38801_c0_g1d90377, Pdensi_GG_12181_c2_g1, Pdensi_GG_133971_…
GO:0008283	0.0232124534727569	0.991083908146463	10	62	cell proliferation	BP	0.578579762668737	BP cell proliferation	Pdensi_DN10759_c0_g1d334935, Pdensi_DN14576_c2_g1, Pdensi_DN17128_c0_g1d56912, Pdensi_DN17385_c0_g1d57185, Pdensi_DN17492_c0_g1d474248, Pdensi_DN18334_c0_g1d114947, Pdensi_DN19638_c0_g1d287697, Pdensi_DN39903_c0_g1, Pdensi_GG_71144_c0_g1, Pdensi_GG_93509_c0_g1
GO:0019887	0.0232665576260354	0.990569011156561	11	70	protein kinase regulator activity	MF	0.578761472697538	MF protein kinase regulator activity	Pdensi_DN12774_c0_g1d211866, Pdensi_DN14259_c0_g1, Pdensi_DN16732_c0_g1d56187, Pdensi_DN17385_c0_g1d57185, Pdensi_DN18055_c1_g1, Pdensi_DN20163_c0_g1d62509, Pdensi_DN20715_c0_g1, Pdensi_DN25445_c0_g1, Pdensi_DN32909_c0_g1d199954, Pdensi_DN8410_c0_g1d170709, Pdensi_GG_103656_c0_g1
GO:0072593	0.0233363044644207	0.98812091961082	18	131	reactive oxygen species metabolic process	BP	0.579330787336612	BP reactive oxygen species metabolic process	Pdensi_DN11871_c0_g1d458112, Pdensi_DN16142_c1_g1, Pdensi_DN16524_c0_g1d279098, Pdensi_DN18707_c1_g2d480353, Pdensi_DN19247_c0_g1d286110, Pdensi_DN19717_c0_g2d287888, Pdensi_DN19943_c0_g1, Pdensi_DN19963_c1_g5, Pdensi_DN20249_c0_g1d411572, Pdensi_DN20337_c0_g1, Pdensi_DN22789_c1_g6, Pdensi_DN24570_c0_g1, Pdensi_DN33925_c0_g1d313047, Pdensi_DN39032_c1_g1, Pdensi_DN39203_c0_g5, Pdensi_DN40098_c0_g1…
GO:2001251	0.023431620441564	0.990500793880066	11	69	negative regulation of chromosome organization	BP	0.580531309657427	BP negative regulation of chromosome organization	Pdensi_DN11496_c0_g1d210701, Pdensi_DN15027_c0_g1d213970, Pdensi_DN17327_c0_g1d112863, Pdensi_DN18008_c1_g1d402900, Pdensi_DN19813_c1_g2, Pdensi_DN21900_c0_g1d541648, Pdensi_DN21939_c0_g1d495869, Pdensi_DN4636_c0_g1d205709, Pdensi_DN6277_c0_g1d46369, Pdensi_DN8581_c0_g1d47789, Pdensi_GG_11587_c0_g1
GO:0004499	0.0237099684704454	0.995936212067092	4	14	N,N-dimethylaniline monooxygenase activity	MF	0.586252680400233	MF N,N-dimethylaniline monooxygenase activity	Pdensi_DN21004_c0_g1d362641, Pdensi_DN2150_c0_g1d165343, Pdensi_DN21559_c0_g2, Pdensi_DN24294_c0_g1
GO:0055071	0.0240503337636987	0.997358470250213	3	8	manganese ion homeostasis	BP	0.593481589462289	BP manganese ion homeostasis	Pdensi_DN10072_c0_g1d386355, Pdensi_DN19021_c0_g1d356802, Pdensi_DN41637_c0_g1d153156
GO:1901682	0.024106068020732	0.994596004093079	5	21	sulfur compound transmembrane transporter activity	MF	0.593671950080298	MF sulfur compound transmembrane transporter activity	Pdensi_DN12995_c0_g1d6844, Pdensi_DN13761_c0_g1, Pdensi_DN19606_c0_g2d360085, Pdensi_DN39885_c1_g2, Pdensi_GG_147565_c1_g1
GO:0016772	0.0246587898371798	0.979311670817768	219	2473	transferase activity, transferring phosphorus-containing groups	MF	0.60607677685299	MF transferase activity, transferring phosphorus-containing groups	Pdensi_DN10213_c0_g1d518881, Pdensi_DN104360_c0_g1, Pdensi_DN10502_c0_g1d209969, Pdensi_DN10782_c1_g1, Pdensi_DN10992_c1_g1, Pdensi_DN11047_c0_g1, Pdensi_DN11789_c0_g1d388729, Pdensi_DN12166_c0_g1d337469, Pdensi_DN12609_c0_g1, Pdensi_DN12708_c0_g1d6702, Pdensi_DN12730_c1_g1, Pdensi_DN12805_c0_g1d390681, Pdensi_DN12923_c0_g2, Pdensi_DN12989_c0_g1d106144, Pdensi_DN13055_c0_g1d271281, Pdensi_DN13055…
GO:0090697	0.0247394061332236	0.993363328278884	6	28	post-embryonic plant organ morphogenesis	BP	0.606851742113182	BP post-embryonic plant organ morphogenesis	Pdensi_DN19072_c0_g1d356753, Pdensi_DN19072_c0_g3, Pdensi_DN19454_c0_g1, Pdensi_DN22556_c0_g2d544080, Pdensi_DN23083_c0_g1d68985, Pdensi_DN32451_c0_g1d28804
GO:0030261	0.0256603248853783	0.993057421272557	6	28	chromosome condensation	BP	0.628195240708776	BP chromosome condensation	Pdensi_DN15027_c0_g1d213970, Pdensi_DN17327_c0_g1d112863, Pdensi_DN19813_c1_g2, Pdensi_DN21939_c0_g1d495869, Pdensi_DN24241_c0_g1, Pdensi_DN30837_c0_g1d143857
GO:0006666	0.02585647555829	0.997078329241902	3	8	3-keto-sphinganine metabolic process	BP	0.63050021169061	BP 3-keto-sphinganine metabolic process	Pdensi_DN17581_c0_g1, Pdensi_DN20803_c0_g2, Pdensi_DN23959_c0_g1d224877
GO:0047560	0.02585647555829	0.997078329241902	3	8	3-dehydrosphinganine reductase activity	MF	0.63050021169061	MF 3-dehydrosphinganine reductase activity	Pdensi_DN17581_c0_g1, Pdensi_DN20803_c0_g2, Pdensi_DN23959_c0_g1d224877
GO:0015103	0.0261153999829914	0.989784471725547	10	61	inorganic anion transmembrane transporter activity	MF	0.634582807562566	MF inorganic anion transmembrane transporter activity	Pdensi_DN10207_c0_g1d266698, Pdensi_DN13761_c0_g1, Pdensi_DN19256_c0_g1d14827, Pdensi_DN19606_c0_g2d360085, Pdensi_DN22489_c0_g2, Pdensi_DN39885_c1_g2, Pdensi_GG_117708_c0_g1, Pdensi_GG_131665_c3_g1, Pdensi_GG_135044_c0_g1, Pdensi_GG_147565_c1_g1
GO:0010639	0.0261326095421225	0.987850495588527	14	97	negative regulation of organelle organization	BP	0.634582807562566	BP negative regulation of organelle organization	Pdensi_DN10914_c0_g1d387447, Pdensi_DN11496_c0_g1d210701, Pdensi_DN12774_c0_g1d211866, Pdensi_DN15027_c0_g1d213970, Pdensi_DN17327_c0_g1d112863, Pdensi_DN18008_c1_g1d402900, Pdensi_DN19813_c1_g2, Pdensi_DN19991_c0_g1, Pdensi_DN21900_c0_g1d541648, Pdensi_DN21939_c0_g1d495869, Pdensi_DN4636_c0_g1d205709, Pdensi_DN6277_c0_g1d46369, Pdensi_DN8581_c0_g1d47789, Pdensi_GG_11587_c0_g1
GO:0016757	0.0261778882032604	0.981243814102197	62	595	transferase activity, transferring glycosyl groups	MF	0.634582807562566	MF transferase activity, transferring glycosyl groups	Pdensi_DN12046_c0_g1d50385, Pdensi_DN13044_c0_g1d460723, Pdensi_DN14923_c1_g7, Pdensi_DN15512_c0_g1d214428, Pdensi_DN15787_c1_g1d345433, Pdensi_DN15872_c0_g1d277331, Pdensi_DN1607_c0_g1d613, Pdensi_DN16441_c0_g1, Pdensi_DN18230_c0_g1d186709, Pdensi_DN18705_c0_g1d217585, Pdensi_DN18864_c1_g4, Pdensi_DN19022_c0_g1d60200, Pdensi_DN19122_c0_g2, Pdensi_DN19639_c4_g1, Pdensi_DN19663_c0_g2d359591, Pdens…
GO:0015294	0.0263034322099384	0.988166449946001	13	89	solute:cation symporter activity	MF	0.636378341314029	MF solute:cation symporter activity	Pdensi_DN14253_c0_g1d179269, Pdensi_DN16039_c0_g1, Pdensi_DN17406_c0_g1d350753, Pdensi_DN17464_c0_g1d529765, Pdensi_DN21784_c0_g4, Pdensi_DN21802_c0_g1d420801, Pdensi_DN21802_c0_g3, Pdensi_DN21862_c0_g1d221873, Pdensi_DN26653_c0_g1d78124, Pdensi_DN28060_c0_g1d141387, Pdensi_DN39771_c0_g2, Pdensi_GG_106803_c1_g1, Pdensi_GG_117708_c0_g1
GO:0098978	0.0264926813856681	0.99697769005791	3	8	glutamatergic synapse	CC	0.639705117130888	CC glutamatergic synapse	Pdensi_DN18834_c0_g1, Pdensi_DN19571_c0_g1, Pdensi_DN20163_c0_g1d62509
GO:0044711	0.0269677759923594	0.977926694891493	164	1738	NA	NA	0.649907630786625	none	Pdensi_DN104174_c0_g1, Pdensi_DN10531_c0_g1d455577, Pdensi_DN10586_c0_g1d209930, Pdensi_DN11042_c0_g1d104080, Pdensi_DN11511_c0_g1, Pdensi_DN12089_c0_g1, Pdensi_DN12647_c0_g2, Pdensi_DN13044_c0_g1d460723, Pdensi_DN13436_c0_g1, Pdensi_DN13940_c0_g1d7805, Pdensi_DN14040_c0_g1d213034, Pdensi_DN14528_c0_g1, Pdensi_DN14572_c0_g2d180081, Pdensi_DN14741_c0_g1d394293, Pdensi_DN15296_c0_g1d466330, Pdensi_…
GO:0031062	0.0270612821764016	0.993744304101442	5	21	positive regulation of histone methylation	BP	0.650892279274033	BP positive regulation of histone methylation	Pdensi_DN11496_c0_g1d210701, Pdensi_DN18008_c1_g1d402900, Pdensi_DN21900_c0_g1d541648, Pdensi_DN22208_c0_g1d542882, Pdensi_GG_11587_c0_g1
GO:0045737	0.0272434105297395	0.996721753096176	3	9	positive regulation of cyclin-dependent protein serine/threonine kinase activity	BP	0.652733109261957	BP positive regulation of cyclin-dependent protein serine/threonine kinase activity	Pdensi_DN14259_c0_g1, Pdensi_DN18055_c1_g1, Pdensi_GG_103656_c0_g1
GO:1904031	0.0272434105297395	0.996721753096176	3	9	positive regulation of cyclin-dependent protein kinase activity	BP	0.652733109261957	BP positive regulation of cyclin-dependent protein kinase activity	Pdensi_DN14259_c0_g1, Pdensi_DN18055_c1_g1, Pdensi_GG_103656_c0_g1
GO:0010565	0.0273201625699309	0.987651214015157	13	88	regulation of cellular ketone metabolic process	BP	0.653305937818289	BP regulation of cellular ketone metabolic process	Pdensi_DN16450_c0_g1d278785, Pdensi_DN16505_c1_g1d279192, Pdensi_DN18400_c0_g3, Pdensi_DN18506_c0_g2, Pdensi_DN19202_c0_g3d357609, Pdensi_DN25291_c3_g3, Pdensi_DN35590_c0_g2, Pdensi_DN40133_c1_g5, Pdensi_DN4636_c0_g1d205709, Pdensi_DN7025_c0_g1d383786, Pdensi_GG_104047_c0_g1, Pdensi_GG_26203_c1_g1, Pdensi_GG_57871_c0_g1
GO:0008272	0.0278515626285457	0.994903706793342	4	15	sulfate transport	BP	0.664727545900986	BP sulfate transport	Pdensi_DN13761_c0_g1, Pdensi_DN19606_c0_g2d360085, Pdensi_DN39885_c1_g2, Pdensi_GG_147565_c1_g1
GO:0051570	0.0279433268522082	0.994881618318376	4	15	regulation of histone H3-K9 methylation	BP	0.665632658716475	BP regulation of histone H3-K9 methylation	Pdensi_DN11496_c0_g1d210701, Pdensi_DN18008_c1_g1d402900, Pdensi_DN21900_c0_g1d541648, Pdensi_GG_11587_c0_g1
GO:0003993	0.0280745663841073	0.988860616546912	10	63	acid phosphatase activity	MF	0.667472815782152	MF acid phosphatase activity	Pdensi_DN14853_c0_g2d524820, Pdensi_DN16265_c0_g1d278204, Pdensi_DN19693_c2_g2, Pdensi_DN22693_c0_g1d496573, Pdensi_DN25718_c0_g2, Pdensi_DN38352_c0_g1d440661, Pdensi_DN39368_c0_g2, Pdensi_GG_103184_c1_g1, Pdensi_GG_17837_c0_g1, Pdensi_GG_53326_c0_g1
GO:0006979	0.0283674903378541	0.98129377084281	40	360	response to oxidative stress	BP	0.673142577825125	BP response to oxidative stress	Pdensi_DN10979_c0_g1d103979, Pdensi_DN15940_c0_g1, Pdensi_DN16057_c0_g1d183538, Pdensi_DN16142_c1_g1, Pdensi_DN18169_c0_g1d13057, Pdensi_DN18669_c0_g1d532211, Pdensi_DN18707_c1_g2d480353, Pdensi_DN19120_c1_g2, Pdensi_DN19247_c0_g1d286110, Pdensi_DN19717_c0_g2d287888, Pdensi_DN19803_c0_g1d409969, Pdensi_DN19943_c0_g1, Pdensi_DN19963_c1_g5, Pdensi_DN19991_c0_g1, Pdensi_DN20249_c0_g1d411572, Pdensi_…
GO:0072348	0.0287086497566617	0.993209604463922	5	22	sulfur compound transport	BP	0.679933020960936	BP sulfur compound transport	Pdensi_DN13761_c0_g1, Pdensi_DN19606_c0_g2d360085, Pdensi_DN22124_c0_g1d67031, Pdensi_DN39885_c1_g2, Pdensi_GG_147565_c1_g1
GO:0047763	0.0288453862629021	0.994663205123571	4	15	caffeate O-methyltransferase activity	MF	0.681087493246607	MF caffeate O-methyltransferase activity	Pdensi_DN14741_c0_g1d394293, Pdensi_DN16405_c0_g1, Pdensi_DN20231_c0_g1, Pdensi_DN39295_c0_g3
GO:0055085	0.0288675763537347	0.97828335925048	81	805	transmembrane transport	BP	0.681087493246607	BP transmembrane transport	Pdensi_DN10060_c0_g1d172739, Pdensi_DN104174_c0_g1, Pdensi_DN11351_c0_g1, Pdensi_DN11991_c0_g2, Pdensi_DN12675_c0_g1d6600, Pdensi_DN13688_c0_g1d461976, Pdensi_DN13866_c1_g1d523197, Pdensi_DN14253_c0_g1d179269, Pdensi_DN15403_c1_g1, Pdensi_DN15586_c0_g3d276568, Pdensi_DN16039_c0_g1, Pdensi_DN16057_c0_g1d183538, Pdensi_DN16689_c0_g1d215464, Pdensi_DN17251_c0_g1d215968, Pdensi_DN17299_c0_g1d280926, …
GO:0010026	0.0292878227366239	0.994555238334101	4	15	trichome differentiation	BP	0.689686385700726	BP trichome differentiation	Pdensi_DN19247_c0_g4d482891, Pdensi_DN21912_c0_g1, Pdensi_DN22203_c0_g1, Pdensi_DN39903_c0_g1
GO:0000079	0.0294793254803029	0.989726898398493	8	45	regulation of cyclin-dependent protein serine/threonine kinase activity	BP	0.69156148180832	BP regulation of cyclin-dependent protein serine/threonine kinase activity	Pdensi_DN14259_c0_g1, Pdensi_DN17385_c0_g1d57185, Pdensi_DN18055_c1_g1, Pdensi_DN20715_c0_g1, Pdensi_DN25445_c0_g1, Pdensi_DN32909_c0_g1d199954, Pdensi_DN8410_c0_g1d170709, Pdensi_GG_103656_c0_g1
GO:1904029	0.0294793254803029	0.989726898398493	8	45	regulation of cyclin-dependent protein kinase activity	BP	0.69156148180832	BP regulation of cyclin-dependent protein kinase activity	Pdensi_DN14259_c0_g1, Pdensi_DN17385_c0_g1d57185, Pdensi_DN18055_c1_g1, Pdensi_DN20715_c0_g1, Pdensi_DN25445_c0_g1, Pdensi_DN32909_c0_g1d199954, Pdensi_DN8410_c0_g1d170709, Pdensi_GG_103656_c0_g1
GO:0010444	0.0295902706986035	0.994481117589064	4	15	guard mother cell differentiation	BP	0.692560901906829	BP guard mother cell differentiation	Pdensi_DN32028_c1_g1, Pdensi_DN32909_c0_g1d199954, Pdensi_DN34732_c1_g1, Pdensi_DN6277_c0_g1d46369
GO:0046982	0.0296752092720186	0.9824076767108	26	225	protein heterodimerization activity	MF	0.692560901906829	MF protein heterodimerization activity	Pdensi_DN11635_c0_g1d210913, Pdensi_DN13146_c0_g1d339344, Pdensi_DN15045_c0_g1d275416, Pdensi_DN15429_c0_g1, Pdensi_DN15800_c2_g4, Pdensi_DN17448_c0_g1, Pdensi_DN18689_c2_g3, Pdensi_DN19141_c1_g7, Pdensi_DN20395_c0_g2d290364, Pdensi_DN20776_c1_g1, Pdensi_DN20856_c0_g2, Pdensi_DN21096_c2_g1, Pdensi_DN22321_c1_g1d300072, Pdensi_DN23272_c1_g2, Pdensi_DN23272_c1_g3, Pdensi_DN23449_c2_g1, Pdensi_DN245…
GO:0009827	0.0296899844706479	0.994386513485696	4	16	plant-type cell wall modification	BP	0.692560901906829	BP plant-type cell wall modification	Pdensi_DN16003_c0_g1d346355, Pdensi_DN24770_c0_g1d498397, Pdensi_DN31795_c0_g1d83969, Pdensi_DN41948_c0_g1d244695
GO:0010015	0.029848307462193	0.990502960677283	7	37	root morphogenesis	BP	0.694942796902246	BP root morphogenesis	Pdensi_DN11991_c0_g2, Pdensi_DN19072_c0_g1d356753, Pdensi_DN19072_c0_g3, Pdensi_DN19663_c0_g2d359591, Pdensi_DN21317_c0_g1d294644, Pdensi_DN23531_c3_g2, Pdensi_DN25853_c0_g1d139439
GO:0019902	0.0299187145503028	0.992844630611523	5	22	phosphatase binding	MF	0.69527268418307	MF phosphatase binding	Pdensi_DN16057_c0_g1d183538, Pdensi_DN19803_c0_g1d409969, Pdensi_GG_18615_c0_g1, Pdensi_GG_29430_c1_g1, Pdensi_GG_39321_c0_g1
GO:0034754	0.0300335840234303	0.990431451310914	7	37	cellular hormone metabolic process	BP	0.696632644055663	BP cellular hormone metabolic process	Pdensi_DN13044_c0_g1d460723, Pdensi_DN14741_c0_g1d394293, Pdensi_DN15971_c0_g1d183380, Pdensi_DN19522_c1_g3, Pdensi_DN19663_c0_g2d359591, Pdensi_DN21317_c0_g1d294644, Pdensi_DN8865_c0_g1d265108
GO:0019685	0.0301043103100544	0.991473365900934	6	30	photosynthesis, dark reaction	BP	0.696965521279407	BP photosynthesis, dark reaction	Pdensi_DN15296_c0_g1d466330, Pdensi_DN20315_c0_g1d412031, Pdensi_DN20964_c0_g5, Pdensi_DN22166_c0_g1d125199, Pdensi_DN25828_c1_g3, Pdensi_DN35341_c0_g1d30996
GO:0006323	0.0303668677152859	0.991415472138885	6	29	DNA packaging	BP	0.701730066474914	BP DNA packaging	Pdensi_DN15027_c0_g1d213970, Pdensi_DN17327_c0_g1d112863, Pdensi_DN19813_c1_g2, Pdensi_DN21939_c0_g1d495869, Pdensi_DN24241_c0_g1, Pdensi_DN30837_c0_g1d143857
GO:0046593	0.0304930143464574	0.996164203892341	3	9	mandelonitrile lyase activity	MF	0.703330478293382	MF mandelonitrile lyase activity	Pdensi_DN28396_c0_g1d141608, Pdensi_GG_149001_c1_g1, Pdensi_GG_17201_c0_g1
GO:0050789	0.0314672711135626	0.972068928026407	453	5135	regulation of biological process	BP	0.724450414854701	BP regulation of biological process	Pdensi_DN10290_c0_g1d4636, Pdensi_DN1041_c0_g1d203043, Pdensi_DN10759_c0_g1d334935, Pdensi_DN10914_c0_g1d387447, Pdensi_DN10979_c0_g1d103979, Pdensi_DN11057_c0_g1d49575, Pdensi_DN11496_c0_g1d210701, Pdensi_DN11521_c0_g1d336257, Pdensi_DN11635_c0_g1d210913, Pdensi_DN11809_c0_g1d175312, Pdensi_DN11848_c0_g1d5764, Pdensi_DN11871_c0_g1d458112, Pdensi_DN11895_c0_g1, Pdensi_DN11991_c0_g2, Pdensi_DN1216…
GO:0045488	0.0318605907706191	0.982812598030539	19	150	pectin metabolic process	BP	0.732142163005881	BP pectin metabolic process	Pdensi_DN11511_c0_g1, Pdensi_DN16003_c0_g1d346355, Pdensi_DN16940_c0_g1d349324, Pdensi_DN18305_c1_g3, Pdensi_DN20111_c0_g1d188531, Pdensi_DN20215_c2_g1, Pdensi_DN20854_c0_g2, Pdensi_DN20919_c0_g1d362500, Pdensi_DN21097_c0_g7, Pdensi_DN21896_c0_g1d221829, Pdensi_DN24001_c1_g1, Pdensi_DN26229_c2_g1, Pdensi_DN39335_c0_g3, Pdensi_DN40101_c2_g1, Pdensi_DN40101_c2_g6, Pdensi_GG_11158_c0_g1, Pdensi_GG_1…
GO:0016051	0.0327704646118953	0.978536835801837	37	333	carbohydrate biosynthetic process	BP	0.75165353246171	BP carbohydrate biosynthetic process	Pdensi_DN11511_c0_g1, Pdensi_DN13436_c0_g1, Pdensi_DN15296_c0_g1d466330, Pdensi_DN15512_c0_g1d214428, Pdensi_DN1607_c0_g1d613, Pdensi_DN16094_c0_g1d346425, Pdensi_DN17802_c1_g1, Pdensi_DN18305_c1_g3, Pdensi_DN19500_c3_g2, Pdensi_DN19924_c3_g1, Pdensi_DN20215_c2_g1, Pdensi_DN20315_c0_g1d412031, Pdensi_DN20464_c0_g2, Pdensi_DN20834_c0_g1, Pdensi_DN20864_c0_g2, Pdensi_DN20922_c4_g2, Pdensi_DN20964_c…
GO:0009269	0.0329602324538385	0.993638372966891	4	15	response to desiccation	BP	0.75460621079038	BP response to desiccation	Pdensi_DN10090_c0_g1d4523, Pdensi_DN19247_c0_g1d286110, Pdensi_DN23377_c0_g3d548222, Pdensi_GG_32756_c0_g1
GO:0046527	0.0333874198737423	0.981275225265703	21	168	glucosyltransferase activity	MF	0.762973515525095	MF glucosyltransferase activity	Pdensi_DN1607_c0_g1d613, Pdensi_DN16441_c0_g1, Pdensi_DN18705_c0_g1d217585, Pdensi_DN19663_c0_g2d359591, Pdensi_DN19835_c0_g1d288208, Pdensi_DN19924_c3_g1, Pdensi_DN20037_c1_g1, Pdensi_DN20922_c4_g2, Pdensi_DN21317_c0_g1d294644, Pdensi_DN21917_c0_g2, Pdensi_DN24635_c0_g1d554814, Pdensi_DN34854_c1_g1, Pdensi_DN37389_c0_g1d509567, Pdensi_DN38801_c0_g1d90377, Pdensi_GG_12181_c2_g1, Pdensi_GG_133971_…
GO:0010234	0.0334821103173326	0.998156992149783	2	4	anther wall tapetum cell fate specification	BP	0.763725700836131	BP anther wall tapetum cell fate specification	Pdensi_DN22219_c2_g1, Pdensi_DN22219_c2_g2
GO:0009124	0.0336908273067583	0.984846075547822	12	83	nucleoside monophosphate biosynthetic process	BP	0.767071267022933	BP nucleoside monophosphate biosynthetic process	Pdensi_DN13044_c0_g1d460723, Pdensi_DN17972_c1_g3, Pdensi_DN20315_c0_g1d412031, Pdensi_DN22906_c0_g1d426967, Pdensi_DN22961_c0_g2d546367, Pdensi_DN24195_c5_g1, Pdensi_DN24649_c0_g4, Pdensi_DN24930_c2_g1, Pdensi_DN24971_c0_g1d136323, Pdensi_DN96232_c0_g1, Pdensi_GG_32233_c0_g1, Pdensi_GG_4969_c0_g1
GO:0009263	0.034154529606817	0.993248930757303	4	16	deoxyribonucleotide biosynthetic process	BP	0.772317098015669	BP deoxyribonucleotide biosynthetic process	Pdensi_DN18389_c0_g1d217070, Pdensi_DN19769_c0_g1d409219, Pdensi_DN22961_c0_g2d546367, Pdensi_DN32798_c0_g1
GO:0006818	0.0342220424643214	0.985947613903062	10	64	NA	NA	0.772317098015669	none	Pdensi_DN10060_c0_g1d172739, Pdensi_DN17972_c1_g3, Pdensi_DN20315_c0_g1d412031, Pdensi_DN24195_c5_g1, Pdensi_DN24649_c0_g4, Pdensi_DN24930_c2_g1, Pdensi_DN24971_c0_g1d136323, Pdensi_DN96232_c0_g1, Pdensi_GG_32233_c0_g1, Pdensi_GG_4969_c0_g1
GO:0015992	0.0342220424643214	0.985947613903062	10	64	NA	NA	0.772317098015669	none	Pdensi_DN10060_c0_g1d172739, Pdensi_DN17972_c1_g3, Pdensi_DN20315_c0_g1d412031, Pdensi_DN24195_c5_g1, Pdensi_DN24649_c0_g4, Pdensi_DN24930_c2_g1, Pdensi_DN24971_c0_g1d136323, Pdensi_DN96232_c0_g1, Pdensi_GG_32233_c0_g1, Pdensi_GG_4969_c0_g1
GO:1902600	0.0342220424643214	0.985947613903062	10	64	proton transmembrane transport	BP	0.772317098015669	BP proton transmembrane transport	Pdensi_DN10060_c0_g1d172739, Pdensi_DN17972_c1_g3, Pdensi_DN20315_c0_g1d412031, Pdensi_DN24195_c5_g1, Pdensi_DN24649_c0_g4, Pdensi_DN24930_c2_g1, Pdensi_DN24971_c0_g1d136323, Pdensi_DN96232_c0_g1, Pdensi_GG_32233_c0_g1, Pdensi_GG_4969_c0_g1
GO:1903507	0.0342335816316903	0.97844384327686	31	272	negative regulation of nucleic acid-templated transcription	BP	0.772317098015669	BP negative regulation of nucleic acid-templated transcription	Pdensi_DN11809_c0_g1d175312, Pdensi_DN14320_c1_g1, Pdensi_DN15027_c0_g1d213970, Pdensi_DN15813_c0_g1d277189, Pdensi_DN16481_c0_g1d278696, Pdensi_DN17327_c0_g1d112863, Pdensi_DN17780_c0_g1, Pdensi_DN18008_c1_g1d402900, Pdensi_DN18400_c0_g3, Pdensi_DN19600_c1_g1, Pdensi_DN19813_c1_g2, Pdensi_DN19991_c0_g1, Pdensi_DN20044_c0_g1d289250, Pdensi_DN20044_c0_g2, Pdensi_DN20680_c0_g1d291823, Pdensi_DN2099…
GO:0031111	0.0348996226268125	0.998034257999902	2	4	negative regulation of microtubule polymerization or depolymerization	BP	0.782758183232429	BP negative regulation of microtubule polymerization or depolymerization	Pdensi_DN10914_c0_g1d387447, Pdensi_DN19991_c0_g1
GO:0036068	0.0349442550200326	0.998030346114526	2	4	light-independent chlorophyll biosynthetic process	BP	0.782758183232429	BP light-independent chlorophyll biosynthetic process	Pdensi_DN20964_c0_g5, Pdensi_DN25828_c1_g3
GO:0048812	0.0349787454452359	0.995353367635371	3	9	neuron projection morphogenesis	BP	0.782758183232429	BP neuron projection morphogenesis	Pdensi_DN14892_c1_g1, Pdensi_DN19991_c0_g1, Pdensi_GG_78706_c1_g1
GO:0048858	0.0349787454452359	0.995353367635371	3	9	cell projection morphogenesis	BP	0.782758183232429	BP cell projection morphogenesis	Pdensi_DN14892_c1_g1, Pdensi_DN19991_c0_g1, Pdensi_GG_78706_c1_g1
GO:0009924	0.035139593277845	0.995175453826247	3	10	octadecanal decarbonylase activity	MF	0.782758183232429	MF octadecanal decarbonylase activity	Pdensi_DN17899_c0_g1d216510, Pdensi_DN19617_c2_g1, Pdensi_GG_93610_c0_g1
GO:0071771	0.035139593277845	0.995175453826247	3	10	aldehyde decarbonylase activity	MF	0.782758183232429	MF aldehyde decarbonylase activity	Pdensi_DN17899_c0_g1d216510, Pdensi_DN19617_c2_g1, Pdensi_GG_93610_c0_g1
GO:1990465	0.035139593277845	0.995175453826247	3	10	aldehyde oxygenase (deformylating) activity	MF	0.782758183232429	MF aldehyde oxygenase (deformylating) activity	Pdensi_DN17899_c0_g1d216510, Pdensi_DN19617_c2_g1, Pdensi_GG_93610_c0_g1
GO:0012505	0.0353349253071431	0.983991747164879	12	83	endomembrane system	CC	0.785693671892464	CC endomembrane system	Pdensi_DN12675_c0_g1d6600, Pdensi_DN13467_c0_g1d522696, Pdensi_DN16003_c0_g1d346355, Pdensi_DN20153_c0_g1d219497, Pdensi_DN21431_c0_g1, Pdensi_DN21784_c0_g4, Pdensi_DN21802_c0_g1d420801, Pdensi_DN21802_c0_g3, Pdensi_DN22622_c0_g2, Pdensi_DN40298_c1_g1, Pdensi_DN8726_c0_g1d208786, Pdensi_GG_106803_c1_g1
GO:0010928	0.0355592539570894	0.986150548212948	9	55	regulation of auxin mediated signaling pathway	BP	0.78926222023608	BP regulation of auxin mediated signaling pathway	Pdensi_DN16862_c0_g1d349117, Pdensi_DN18753_c1_g3, Pdensi_DN18754_c0_g7, Pdensi_DN18847_c0_g2, Pdensi_DN18861_c0_g4, Pdensi_DN19231_c0_g1d483147, Pdensi_DN19849_c0_g1d219045, Pdensi_DN22647_c0_g1, Pdensi_GG_99904_c0_g1
GO:1902679	0.0358520488070263	0.977332965746302	31	273	negative regulation of RNA biosynthetic process	BP	0.794334909321265	BP negative regulation of RNA biosynthetic process	Pdensi_DN11809_c0_g1d175312, Pdensi_DN14320_c1_g1, Pdensi_DN15027_c0_g1d213970, Pdensi_DN15813_c0_g1d277189, Pdensi_DN16481_c0_g1d278696, Pdensi_DN17327_c0_g1d112863, Pdensi_DN17780_c0_g1, Pdensi_DN18008_c1_g1d402900, Pdensi_DN18400_c0_g3, Pdensi_DN19600_c1_g1, Pdensi_DN19813_c1_g2, Pdensi_DN19991_c0_g1, Pdensi_DN20044_c0_g1d289250, Pdensi_DN20044_c0_g2, Pdensi_DN20680_c0_g1d291823, Pdensi_DN2099…
GO:0010393	0.036047933641297	0.980269006044934	19	152	galacturonan metabolic process	BP	0.796978838205734	BP galacturonan metabolic process	Pdensi_DN11511_c0_g1, Pdensi_DN16003_c0_g1d346355, Pdensi_DN16940_c0_g1d349324, Pdensi_DN18305_c1_g3, Pdensi_DN20111_c0_g1d188531, Pdensi_DN20215_c2_g1, Pdensi_DN20854_c0_g2, Pdensi_DN20919_c0_g1d362500, Pdensi_DN21097_c0_g7, Pdensi_DN21896_c0_g1d221829, Pdensi_DN24001_c1_g1, Pdensi_DN26229_c2_g1, Pdensi_DN39335_c0_g3, Pdensi_DN40101_c2_g1, Pdensi_DN40101_c2_g6, Pdensi_GG_11158_c0_g1, Pdensi_GG_1…
GO:0010162	0.0361003113641682	0.990858707184538	5	23	seed dormancy process	BP	0.796978838205734	BP seed dormancy process	Pdensi_DN104174_c0_g1, Pdensi_DN18670_c0_g1d532266, Pdensi_DN21984_c0_g1d297873, Pdensi_DN52780_c0_g1, Pdensi_DN8312_c0_g1d264528
GO:0006833	0.0362505151106389	0.989193477163465	6	32	water transport	BP	0.79744682973813	BP water transport	Pdensi_DN17848_c0_g1d476052, Pdensi_DN19417_c0_g2d60991, Pdensi_DN21658_c0_g1d19331, Pdensi_DN21923_c1_g1, Pdensi_DN23166_c0_g1d547330, Pdensi_GG_66792_c0_g1
GO:0042044	0.0362505151106389	0.989193477163465	6	32	fluid transport	BP	0.79744682973813	BP fluid transport	Pdensi_DN17848_c0_g1d476052, Pdensi_DN19417_c0_g2d60991, Pdensi_DN21658_c0_g1d19331, Pdensi_DN21923_c1_g1, Pdensi_DN23166_c0_g1d547330, Pdensi_GG_66792_c0_g1
GO:1902183	0.0363260762336265	0.992676727362395	4	16	regulation of shoot apical meristem development	BP	0.797689663368249	BP regulation of shoot apical meristem development	Pdensi_DN11895_c0_g1, Pdensi_DN19424_c0_g1d61094, Pdensi_DN20277_c0_g3d489911, Pdensi_DN8217_c0_g1d102160
GO:0043692	0.036572232034392	0.99261111403945	4	16	monoterpene metabolic process	BP	0.800252220603874	BP monoterpene metabolic process	Pdensi_DN17034_c1_g1d472675, Pdensi_DN22265_c1_g1, Pdensi_DN24439_c2_g1, Pdensi_GG_80104_c0_g1
GO:0043693	0.036572232034392	0.99261111403945	4	16	monoterpene biosynthetic process	BP	0.800252220603874	BP monoterpene biosynthetic process	Pdensi_DN17034_c1_g1d472675, Pdensi_DN22265_c1_g1, Pdensi_DN24439_c2_g1, Pdensi_GG_80104_c0_g1
GO:0071214	0.0367005054427512	0.979885219702715	19	149	cellular response to abiotic stimulus	BP	0.801640192206242	BP cellular response to abiotic stimulus	Pdensi_DN10090_c0_g1d4523, Pdensi_DN10914_c0_g1d387447, Pdensi_DN11848_c0_g1d5764, Pdensi_DN11871_c0_g1d458112, Pdensi_DN13233_c0_g2d339539, Pdensi_DN16524_c0_g1d279098, Pdensi_DN16982_c0_g1d279982, Pdensi_DN17266_c0_g1d529220, Pdensi_DN18276_c0_g1, Pdensi_DN18816_c0_g1d14153, Pdensi_DN19496_c0_g1, Pdensi_DN20504_c0_g2d291341, Pdensi_DN21087_c1_g1, Pdensi_DN22647_c0_g1, Pdensi_DN22893_c1_g3, Pden…
GO:0040029	0.0369097311035547	0.980977046728924	16	121	regulation of gene expression, epigenetic	BP	0.80478836972354	BP regulation of gene expression, epigenetic	Pdensi_DN14255_c0_g1d107683, Pdensi_DN14320_c1_g1, Pdensi_DN15027_c0_g1d213970, Pdensi_DN17327_c0_g1d112863, Pdensi_DN18008_c1_g1d402900, Pdensi_DN19591_c0_g2d359413, Pdensi_DN19813_c1_g2, Pdensi_DN19991_c0_g1, Pdensi_DN20044_c0_g1d289250, Pdensi_DN20044_c0_g2, Pdensi_DN21900_c0_g1d541648, Pdensi_DN21939_c0_g1d495869, Pdensi_DN22573_c0_g1, Pdensi_DN39440_c0_g1d242393, Pdensi_DN47274_c0_g1d249424,…
GO:0008150	0.0374118463627915	0.965261264408103	1407	16802	biological_process	BP	0.811321366883739	BP biological_process	Pdensi_DN10060_c0_g1d172739, Pdensi_DN10072_c0_g1d386355, Pdensi_DN10090_c0_g1d4523, Pdensi_DN10213_c0_g1d518881, Pdensi_DN10290_c0_g1d4636, Pdensi_DN10401_c0_g1d334336, Pdensi_DN104174_c0_g1, Pdensi_DN1041_c0_g1d203043, Pdensi_DN104360_c0_g1, Pdensi_DN10502_c0_g1d209969, Pdensi_DN10531_c0_g1d455577, Pdensi_DN10586_c0_g1d209930, Pdensi_DN10751_c0_g1d49359, Pdensi_DN10759_c0_g1d334935, Pdensi_DN10…
GO:0009156	0.0375595080421803	0.983515323336654	11	75	ribonucleoside monophosphate biosynthetic process	BP	0.811321366883739	BP ribonucleoside monophosphate biosynthetic process	Pdensi_DN13044_c0_g1d460723, Pdensi_DN17972_c1_g3, Pdensi_DN20315_c0_g1d412031, Pdensi_DN22906_c0_g1d426967, Pdensi_DN24195_c5_g1, Pdensi_DN24649_c0_g4, Pdensi_DN24930_c2_g1, Pdensi_DN24971_c0_g1d136323, Pdensi_DN96232_c0_g1, Pdensi_GG_32233_c0_g1, Pdensi_GG_4969_c0_g1
GO:0009415	0.0376083854728951	0.975257263788419	36	323	response to water	BP	0.811321366883739	BP response to water	Pdensi_DN10090_c0_g1d4523, Pdensi_DN10914_c0_g1d387447, Pdensi_DN11560_c0_g3, Pdensi_DN16057_c0_g1d183538, Pdensi_DN16069_c1_g1, Pdensi_DN16441_c0_g1, Pdensi_DN17266_c0_g1d529220, Pdensi_DN19247_c0_g1d286110, Pdensi_DN19496_c0_g1, Pdensi_DN19803_c0_g1d409969, Pdensi_DN19896_c0_g1, Pdensi_DN20395_c0_g2d290364, Pdensi_DN20504_c0_g2d291341, Pdensi_DN20504_c0_g3d291342, Pdensi_DN20782_c2_g2, Pdensi_D…
GO:2000113	0.0377494650465691	0.974997805855869	37	336	negative regulation of cellular macromolecule biosynthetic process	BP	0.811321366883739	BP negative regulation of cellular macromolecule biosynthetic process	Pdensi_DN11809_c0_g1d175312, Pdensi_DN13797_c0_g1d340595, Pdensi_DN14320_c1_g1, Pdensi_DN15027_c0_g1d213970, Pdensi_DN15813_c0_g1d277189, Pdensi_DN16481_c0_g1d278696, Pdensi_DN17327_c0_g1d112863, Pdensi_DN17780_c0_g1, Pdensi_DN18008_c1_g1d402900, Pdensi_DN18400_c0_g3, Pdensi_DN19384_c0_g1d407766, Pdensi_DN19591_c0_g2d359413, Pdensi_DN19600_c1_g1, Pdensi_DN19813_c1_g2, Pdensi_DN19991_c0_g1, Pdensi…
GO:0019852	0.0377702558438202	0.988628965854715	6	32	L-ascorbic acid metabolic process	BP	0.811321366883739	BP L-ascorbic acid metabolic process	Pdensi_DN19924_c3_g1, Pdensi_DN34687_c0_g1d86587, Pdensi_DN39208_c0_g1d34103, Pdensi_DN9014_c0_g1d208981, Pdensi_GG_144104_c0_g1, Pdensi_GG_75007_c0_g1
GO:0019853	0.0377702558438202	0.988628965854715	6	32	L-ascorbic acid biosynthetic process	BP	0.811321366883739	BP L-ascorbic acid biosynthetic process	Pdensi_DN19924_c3_g1, Pdensi_DN34687_c0_g1d86587, Pdensi_DN39208_c0_g1d34103, Pdensi_DN9014_c0_g1d208981, Pdensi_GG_144104_c0_g1, Pdensi_GG_75007_c0_g1
GO:0000212	0.0377935043441946	0.994658206801556	3	10	meiotic spindle organization	BP	0.811321366883739	BP meiotic spindle organization	Pdensi_DN22020_c0_g1d222133, Pdensi_DN22020_c0_g2, Pdensi_DN22020_c0_g2d66763
GO:0006811	0.0377974342572754	0.971915218416253	68	675	ion transport	BP	0.811321366883739	BP ion transport	Pdensi_DN10060_c0_g1d172739, Pdensi_DN11351_c0_g1, Pdensi_DN11991_c0_g2, Pdensi_DN12428_c0_g1, Pdensi_DN12608_c0_g1d459878, Pdensi_DN12675_c0_g1d6600, Pdensi_DN13761_c0_g1, Pdensi_DN13866_c1_g1d523197, Pdensi_DN14124_c1_g2, Pdensi_DN15364_c0_g1d181907, Pdensi_DN16039_c0_g1, Pdensi_DN16057_c0_g1d183538, Pdensi_DN16689_c0_g1d215464, Pdensi_DN17251_c0_g1d215968, Pdensi_DN17972_c1_g3, Pdensi_DN18556_…
GO:0000979	0.0377999763265416	0.994656926209735	3	10	RNA polymerase II core promoter sequence-specific DNA binding	MF	0.811321366883739	MF RNA polymerase II core promoter sequence-specific DNA binding	Pdensi_DN21726_c0_g1, Pdensi_DN3975_c0_g1d448203, Pdensi_DN9155_c0_g1
GO:0031379	0.038131904595394	0.992191896031951	4	16	RNA-directed RNA polymerase complex	CC	0.81348992072801	CC RNA-directed RNA polymerase complex	Pdensi_DN14255_c0_g1d107683, Pdensi_DN14320_c1_g1, Pdensi_DN47274_c0_g1d249424, Pdensi_DN5002_c0_g1
GO:0031380	0.038131904595394	0.992191896031951	4	16	nuclear RNA-directed RNA polymerase complex	CC	0.81348992072801	CC nuclear RNA-directed RNA polymerase complex	Pdensi_DN14255_c0_g1d107683, Pdensi_DN14320_c1_g1, Pdensi_DN47274_c0_g1d249424, Pdensi_DN5002_c0_g1
GO:0019897	0.0382904912006851	0.992148936323339	4	16	extrinsic component of plasma membrane	CC	0.81348992072801	CC extrinsic component of plasma membrane	Pdensi_DN16066_c0_g1d55175, Pdensi_DN17413_c0_g3, Pdensi_DN31749_c0_g1d564952, Pdensi_GG_139768_c0_g1
GO:0033788	0.0385306810784159	0.997706695968633	2	4	leucoanthocyanidin reductase activity	MF	0.81348992072801	MF leucoanthocyanidin reductase activity	Pdensi_DN18840_c0_g2d285011, Pdensi_DN18910_c0_g1d285192
GO:0010083	0.0388852930542777	0.997673707563432	2	4	regulation of vegetative meristem growth	BP	0.81348992072801	BP regulation of vegetative meristem growth	Pdensi_DN19663_c0_g2d359591, Pdensi_DN21317_c0_g1d294644
GO:0050404	0.0388852930542777	0.997673707563432	2	4	zeatin O-beta-D-xylosyltransferase activity	MF	0.81348992072801	MF zeatin O-beta-D-xylosyltransferase activity	Pdensi_DN19663_c0_g2d359591, Pdensi_DN21317_c0_g1d294644
GO:0046777	0.0389141351963881	0.976086868758714	27	235	protein autophosphorylation	BP	0.81348992072801	BP protein autophosphorylation	Pdensi_DN12923_c0_g2, Pdensi_DN15185_c1_g9, Pdensi_DN19074_c0_g6, Pdensi_DN20163_c0_g1d62509, Pdensi_DN20754_c1_g1, Pdensi_DN21742_c1_g3, Pdensi_DN22072_c0_g2d222098, Pdensi_DN22219_c2_g1, Pdensi_DN22219_c2_g2, Pdensi_DN22472_c0_g1d126278, Pdensi_DN22657_c0_g1d223069, Pdensi_DN22657_c0_g2d301592, Pdensi_DN25836_c0_g1d228127, Pdensi_DN34137_c0_g1d86113, Pdensi_DN37265_c1_g1, Pdensi_DN39093_c0_g2, …
GO:0006244	0.0392497905620261	0.994367742100258	3	10	pyrimidine nucleotide catabolic process	BP	0.81348992072801	BP pyrimidine nucleotide catabolic process	Pdensi_DN22961_c0_g2d546367, Pdensi_DN25411_c0_g2, Pdensi_DN47344_c0_g1d249493
GO:0009149	0.0392497905620261	0.994367742100258	3	10	pyrimidine nucleoside triphosphate catabolic process	BP	0.81348992072801	BP pyrimidine nucleoside triphosphate catabolic process	Pdensi_DN22961_c0_g2d546367, Pdensi_DN25411_c0_g2, Pdensi_DN47344_c0_g1d249493
GO:0009213	0.0392497905620261	0.994367742100258	3	10	pyrimidine deoxyribonucleoside triphosphate catabolic process	BP	0.81348992072801	BP pyrimidine deoxyribonucleoside triphosphate catabolic process	Pdensi_DN22961_c0_g2d546367, Pdensi_DN25411_c0_g2, Pdensi_DN47344_c0_g1d249493
GO:0009223	0.0392497905620261	0.994367742100258	3	10	pyrimidine deoxyribonucleotide catabolic process	BP	0.81348992072801	BP pyrimidine deoxyribonucleotide catabolic process	Pdensi_DN22961_c0_g2d546367, Pdensi_DN25411_c0_g2, Pdensi_DN47344_c0_g1d249493
GO:0034486	0.0394244385500389	0.997623216726291	2	4	vacuolar transmembrane transport	BP	0.81348992072801	BP vacuolar transmembrane transport	Pdensi_DN18556_c0_g1d59326, Pdensi_DN19790_c0_g1d535027
GO:0010161	0.0394592731331181	0.99761994057653	2	4	red light signaling pathway	BP	0.81348992072801	BP red light signaling pathway	Pdensi_DN18816_c0_g1d14153, Pdensi_DN37496_c0_g1d377271
GO:0005460	0.0399043283669298	0.991620166111265	4	17	UDP-glucose transmembrane transporter activity	MF	0.81348992072801	MF UDP-glucose transmembrane transporter activity	Pdensi_DN18764_c0_g1d59678, Pdensi_DN22823_c0_g1d302799, Pdensi_DN36804_c0_g2, Pdensi_DN38453_c0_g1d89981
GO:0016713	0.0402654676749045	0.99754364942052	2	4	oxidoreductase activity, acting on paired donors, with incorporation or reduction of molecular oxygen, reduced iron-sulfur protein as one donor, and incorporation of one atom of oxygen	MF	0.81348992072801	MF oxidoreductase activity, acting on paired donors, with incorporation or reduction of molecular oxygen, reduced iron-sulfur protein as one donor, and incorporation of one atom of oxygen	Pdensi_DN7319_c0_g1d101610, Pdensi_GG_81284_c2_g1
GO:0048871	0.0404253778113144	0.991564723884396	4	16	multicellular organismal homeostasis	BP	0.81348992072801	BP multicellular organismal homeostasis	Pdensi_DN16057_c0_g1d183538, Pdensi_DN19803_c0_g1d409969, Pdensi_DN21227_c0_g1d362762, Pdensi_DN25018_c0_g1d136589
GO:0002028	0.0406448347066292	0.997507439041132	2	4	regulation of sodium ion transport	BP	0.81348992072801	BP regulation of sodium ion transport	Pdensi_DN14892_c1_g1, Pdensi_GG_78706_c1_g1
GO:0003254	0.0406448347066292	0.997507439041132	2	4	regulation of membrane depolarization	BP	0.81348992072801	BP regulation of membrane depolarization	Pdensi_DN14892_c1_g1, Pdensi_GG_78706_c1_g1
GO:0010649	0.0406448347066292	0.997507439041132	2	4	regulation of cell communication by electrical coupling	BP	0.81348992072801	BP regulation of cell communication by electrical coupling	Pdensi_DN14892_c1_g1, Pdensi_GG_78706_c1_g1
GO:0010650	0.0406448347066292	0.997507439041132	2	4	positive regulation of cell communication by electrical coupling	BP	0.81348992072801	BP positive regulation of cell communication by electrical coupling	Pdensi_DN14892_c1_g1, Pdensi_GG_78706_c1_g1
GO:0010765	0.0406448347066292	0.997507439041132	2	4	positive regulation of sodium ion transport	BP	0.81348992072801	BP positive regulation of sodium ion transport	Pdensi_DN14892_c1_g1, Pdensi_GG_78706_c1_g1
GO:0014731	0.0406448347066292	0.997507439041132	2	4	spectrin-associated cytoskeleton	CC	0.81348992072801	CC spectrin-associated cytoskeleton	Pdensi_DN14892_c1_g1, Pdensi_GG_78706_c1_g1
GO:0016529	0.0406448347066292	0.997507439041132	2	4	sarcoplasmic reticulum	CC	0.81348992072801	CC sarcoplasmic reticulum	Pdensi_DN14892_c1_g1, Pdensi_GG_78706_c1_g1
GO:0033268	0.0406448347066292	0.997507439041132	2	4	node of Ranvier	CC	0.81348992072801	CC node of Ranvier	Pdensi_DN14892_c1_g1, Pdensi_GG_78706_c1_g1
GO:0034110	0.0406448347066292	0.997507439041132	2	4	regulation of homotypic cell-cell adhesion	BP	0.81348992072801	BP regulation of homotypic cell-cell adhesion	Pdensi_DN14892_c1_g1, Pdensi_GG_78706_c1_g1
GO:0034112	0.0406448347066292	0.997507439041132	2	4	positive regulation of homotypic cell-cell adhesion	BP	0.81348992072801	BP positive regulation of homotypic cell-cell adhesion	Pdensi_DN14892_c1_g1, Pdensi_GG_78706_c1_g1
GO:0090314	0.0406448347066292	0.997507439041132	2	4	positive regulation of protein targeting to membrane	BP	0.81348992072801	BP positive regulation of protein targeting to membrane	Pdensi_DN14892_c1_g1, Pdensi_GG_78706_c1_g1
GO:0098902	0.0406448347066292	0.997507439041132	2	4	regulation of membrane depolarization during action potential	BP	0.81348992072801	BP regulation of membrane depolarization during action potential	Pdensi_DN14892_c1_g1, Pdensi_GG_78706_c1_g1
GO:0099612	0.0406448347066292	0.997507439041132	2	4	protein localization to axon	BP	0.81348992072801	BP protein localization to axon	Pdensi_DN14892_c1_g1, Pdensi_GG_78706_c1_g1
GO:1900825	0.0406448347066292	0.997507439041132	2	4	regulation of membrane depolarization during cardiac muscle cell action potential	BP	0.81348992072801	BP regulation of membrane depolarization during cardiac muscle cell action potential	Pdensi_DN14892_c1_g1, Pdensi_GG_78706_c1_g1
GO:1900827	0.0406448347066292	0.997507439041132	2	4	positive regulation of membrane depolarization during cardiac muscle cell action potential	BP	0.81348992072801	BP positive regulation of membrane depolarization during cardiac muscle cell action potential	Pdensi_DN14892_c1_g1, Pdensi_GG_78706_c1_g1
GO:1902259	0.0406448347066292	0.997507439041132	2	4	regulation of delayed rectifier potassium channel activity	BP	0.81348992072801	BP regulation of delayed rectifier potassium channel activity	Pdensi_DN14892_c1_g1, Pdensi_GG_78706_c1_g1
GO:1902260	0.0406448347066292	0.997507439041132	2	4	negative regulation of delayed rectifier potassium channel activity	BP	0.81348992072801	BP negative regulation of delayed rectifier potassium channel activity	Pdensi_DN14892_c1_g1, Pdensi_GG_78706_c1_g1
GO:1902305	0.0406448347066292	0.997507439041132	2	4	regulation of sodium ion transmembrane transport	BP	0.81348992072801	BP regulation of sodium ion transmembrane transport	Pdensi_DN14892_c1_g1, Pdensi_GG_78706_c1_g1
GO:1902307	0.0406448347066292	0.997507439041132	2	4	positive regulation of sodium ion transmembrane transport	BP	0.81348992072801	BP positive regulation of sodium ion transmembrane transport	Pdensi_DN14892_c1_g1, Pdensi_GG_78706_c1_g1
GO:1903817	0.0406448347066292	0.997507439041132	2	4	negative regulation of voltage-gated potassium channel activity	BP	0.81348992072801	BP negative regulation of voltage-gated potassium channel activity	Pdensi_DN14892_c1_g1, Pdensi_GG_78706_c1_g1
GO:1904181	0.0406448347066292	0.997507439041132	2	4	positive regulation of membrane depolarization	BP	0.81348992072801	BP positive regulation of membrane depolarization	Pdensi_DN14892_c1_g1, Pdensi_GG_78706_c1_g1
GO:1905477	0.0406448347066292	0.997507439041132	2	4	positive regulation of protein localization to membrane	BP	0.81348992072801	BP positive regulation of protein localization to membrane	Pdensi_DN14892_c1_g1, Pdensi_GG_78706_c1_g1
GO:2000649	0.0406448347066292	0.997507439041132	2	4	regulation of sodium ion transmembrane transporter activity	BP	0.81348992072801	BP regulation of sodium ion transmembrane transporter activity	Pdensi_DN14892_c1_g1, Pdensi_GG_78706_c1_g1
GO:2000651	0.0406448347066292	0.997507439041132	2	4	positive regulation of sodium ion transmembrane transporter activity	BP	0.81348992072801	BP positive regulation of sodium ion transmembrane transporter activity	Pdensi_DN14892_c1_g1, Pdensi_GG_78706_c1_g1
GO:2001258	0.0406448347066292	0.997507439041132	2	4	negative regulation of cation channel activity	BP	0.81348992072801	BP negative regulation of cation channel activity	Pdensi_DN14892_c1_g1, Pdensi_GG_78706_c1_g1
GO:0098685	0.0406646259815506	0.997505544540083	2	4	Schaffer collateral - CA1 synapse	CC	0.81348992072801	CC Schaffer collateral - CA1 synapse	Pdensi_DN18834_c0_g1, Pdensi_DN19571_c0_g1
GO:1902275	0.0408318177914813	0.980382883958279	13	94	regulation of chromatin organization	BP	0.813966998401514	BP regulation of chromatin organization	Pdensi_DN11496_c0_g1d210701, Pdensi_DN15027_c0_g1d213970, Pdensi_DN16431_c0_g1d527718, Pdensi_DN17327_c0_g1d112863, Pdensi_DN18008_c1_g1d402900, Pdensi_DN19813_c1_g2, Pdensi_DN21900_c0_g1d541648, Pdensi_DN21939_c0_g1d495869, Pdensi_DN22208_c0_g1d542882, Pdensi_DN32608_c0_g1d199694, Pdensi_DN4636_c0_g1d205709, Pdensi_DN6277_c0_g1d46369, Pdensi_GG_11587_c0_g1
GO:0016743	0.0408776629260195	0.997485117714998	2	4	carboxyl- or carbamoyltransferase activity	MF	0.813966998401514	MF carboxyl- or carbamoyltransferase activity	Pdensi_DN20315_c0_g1d412031, Pdensi_DN4372_c0_g1d327507
GO:0043621	0.0408859909413039	0.978621093214861	16	125	protein self-association	MF	0.813966998401514	MF protein self-association	Pdensi_DN11560_c0_g3, Pdensi_DN18669_c0_g1d532211, Pdensi_DN19120_c1_g2, Pdensi_DN19609_c0_g2d359882, Pdensi_DN21264_c2_g1, Pdensi_DN21744_c2_g3, Pdensi_DN22508_c1_g4, Pdensi_DN23015_c0_g1, Pdensi_DN25135_c0_g1, Pdensi_DN25622_c2_g2, Pdensi_DN26569_c0_g1d430218, Pdensi_DN37782_c0_g1d570381, Pdensi_DN8836_c0_g1d331994, Pdensi_GG_58086_c0_g1, Pdensi_GG_59998_c0_g1, Pdensi_GG_9695_c0_g1
GO:0042555	0.0412050235332623	0.993970550572924	3	10	MCM complex	CC	0.817647478500234	CC MCM complex	Pdensi_DN17897_c0_g1d282278, Pdensi_DN19596_c0_g1, Pdensi_DN23580_c0_g1d70164
GO:0009744	0.0412187600733166	0.98247673947126	10	67	response to sucrose	BP	0.817647478500234	BP response to sucrose	Pdensi_DN22091_c1_g1, Pdensi_DN22166_c0_g1d125199, Pdensi_DN22737_c0_g1d302326, Pdensi_DN22786_c1_g1d302012, Pdensi_DN26668_c0_g4, Pdensi_DN40201_c0_g1d243089, Pdensi_DN41846_c0_g1d93086, Pdensi_GG_26038_c2_g1, Pdensi_GG_30498_c0_g1, Pdensi_GG_61773_c1_g1
GO:0019217	0.0412692733627879	0.989043071667289	5	25	regulation of fatty acid metabolic process	BP	0.817647478500234	BP regulation of fatty acid metabolic process	Pdensi_DN16505_c1_g1d279192, Pdensi_DN18506_c0_g2, Pdensi_DN19202_c0_g3d357609, Pdensi_DN4636_c0_g1d205709, Pdensi_GG_57871_c0_g1
GO:2000652	0.0418388437695951	0.991171995476897	4	16	regulation of secondary cell wall biogenesis	BP	0.827605800837606	BP regulation of secondary cell wall biogenesis	Pdensi_DN18057_c0_g3, Pdensi_DN19600_c1_g1, Pdensi_DN21067_c1_g1, Pdensi_DN24261_c1_g2
GO:0006631	0.0420890697405745	0.972407734367215	34	308	fatty acid metabolic process	BP	0.829769087077172	BP fatty acid metabolic process	Pdensi_DN10586_c0_g1d209930, Pdensi_DN11042_c0_g1d104080, Pdensi_DN12647_c0_g2, Pdensi_DN13057_c0_g1, Pdensi_DN14040_c0_g1d213034, Pdensi_DN16483_c0_g1, Pdensi_DN18176_c1_g1, Pdensi_DN18774_c0_g1d355297, Pdensi_DN19449_c1_g2, Pdensi_DN19936_c1_g2, Pdensi_DN20315_c0_g1d412031, Pdensi_DN21597_c0_g1d189745, Pdensi_DN21774_c0_g1, Pdensi_DN22639_c0_g3, Pdensi_DN23377_c0_g3d548222, Pdensi_DN24369_c0_g2…
GO:0030705	0.0421279855333559	0.991091085549328	4	16	cytoskeleton-dependent intracellular transport	BP	0.829769087077172	BP cytoskeleton-dependent intracellular transport	Pdensi_DN13157_c0_g1, Pdensi_DN15654_c0_g1, Pdensi_DN29759_c0_g1d309377, Pdensi_DN9890_c0_g1d266193
GO:1902290	0.0421495580914393	0.993775765500951	3	10	positive regulation of defense response to oomycetes	BP	0.829769087077172	BP positive regulation of defense response to oomycetes	Pdensi_DN16431_c0_g1d527718, Pdensi_DN19000_c0_g1d406312, Pdensi_DN20488_c0_g1d491072
GO:0006949	0.0426793832511815	0.99366568411045	3	10	syncytium formation	BP	0.83886361706575	BP syncytium formation	Pdensi_DN21649_c0_g2, Pdensi_DN2770_c0_g1d326233, Pdensi_DN37968_c1_g1
GO:0009753	0.0427649079311339	0.977523032169389	16	123	response to jasmonic acid	BP	0.839210407543823	BP response to jasmonic acid	Pdensi_DN15813_c0_g1d277189, Pdensi_DN16340_c0_g2, Pdensi_DN16481_c0_g1d278696, Pdensi_DN17943_c1_g3, Pdensi_DN17984_c1_g1, Pdensi_DN18948_c0_g1d14272, Pdensi_DN19038_c1_g6, Pdensi_DN19924_c3_g1, Pdensi_DN20253_c0_g1d289878, Pdensi_DN20680_c0_g1d291823, Pdensi_DN24439_c2_g1, Pdensi_DN37478_c2_g10, Pdensi_DN9064_c0_g1d385054, Pdensi_GG_144104_c0_g1, Pdensi_GG_32076_c0_g1, Pdensi_GG_34823_c0_g1
GO:0018958	0.0430364895091728	0.980689656036623	11	75	phenol-containing compound metabolic process	BP	0.842759078844504	BP phenol-containing compound metabolic process	Pdensi_DN104174_c0_g1, Pdensi_DN15715_c0_g1d277050, Pdensi_DN16286_c0_g4, Pdensi_DN18840_c0_g2d285011, Pdensi_DN18910_c0_g1d285192, Pdensi_DN21984_c0_g1d297873, Pdensi_DN23882_c0_g3, Pdensi_DN24570_c0_g1, Pdensi_DN25439_c0_g4, Pdensi_GG_46175_c0_g1, Pdensi_GG_95231_c0_g1
GO:0031491	0.0430820786079209	0.988483768016783	5	24	nucleosome binding	MF	0.842759078844504	MF nucleosome binding	Pdensi_DN15027_c0_g1d213970, Pdensi_DN15045_c0_g1d275416, Pdensi_DN17327_c0_g1d112863, Pdensi_DN19813_c1_g2, Pdensi_DN21939_c0_g1d495869
GO:0031400	0.0431758512894305	0.983667280509845	8	49	negative regulation of protein modification process	BP	0.843259161913475	BP negative regulation of protein modification process	Pdensi_DN11496_c0_g1d210701, Pdensi_DN18008_c1_g1d402900, Pdensi_DN18871_c0_g1, Pdensi_DN21900_c0_g1d541648, Pdensi_DN23152_c0_g1d21416, Pdensi_DN4636_c0_g1d205709, Pdensi_DN6277_c0_g1d46369, Pdensi_GG_11587_c0_g1
GO:0006349	0.0435387570546603	0.993485891562596	3	10	regulation of gene expression by genetic imprinting	BP	0.844057806173211	BP regulation of gene expression by genetic imprinting	Pdensi_DN18008_c1_g1d402900, Pdensi_DN21900_c0_g1d541648, Pdensi_DN39440_c0_g1d242393
GO:0071514	0.0435387570546603	0.993485891562596	3	10	genetic imprinting	BP	0.844057806173211	BP genetic imprinting	Pdensi_DN18008_c1_g1d402900, Pdensi_DN21900_c0_g1d541648, Pdensi_DN39440_c0_g1d242393
GO:0019043	0.0435581072829013	0.993324612277575	3	11	establishment of viral latency	BP	0.844057806173211	BP establishment of viral latency	Pdensi_DN22915_c1_g2, Pdensi_DN27701_c0_g1d141142, Pdensi_DN39073_c0_g1
GO:0044826	0.0435581072829013	0.993324612277575	3	11	viral genome integration into host DNA	BP	0.844057806173211	BP viral genome integration into host DNA	Pdensi_DN22915_c1_g2, Pdensi_DN27701_c0_g1d141142, Pdensi_DN39073_c0_g1
GO:0075713	0.0435581072829013	0.993324612277575	3	11	establishment of integrated proviral latency	BP	0.844057806173211	BP establishment of integrated proviral latency	Pdensi_DN22915_c1_g2, Pdensi_DN27701_c0_g1d141142, Pdensi_DN39073_c0_g1
GO:0009690	0.0437476767948278	0.988256116179959	5	24	cytokinin metabolic process	BP	0.846404582495237	BP cytokinin metabolic process	Pdensi_DN13044_c0_g1d460723, Pdensi_DN19522_c1_g3, Pdensi_DN19663_c0_g2d359591, Pdensi_DN21317_c0_g1d294644, Pdensi_DN8865_c0_g1d265108
GO:0050794	0.0438419645935168	0.961104753366596	393	4458	regulation of cellular process	BP	0.846903450421324	BP regulation of cellular process	Pdensi_DN10290_c0_g1d4636, Pdensi_DN10759_c0_g1d334935, Pdensi_DN10914_c0_g1d387447, Pdensi_DN10979_c0_g1d103979, Pdensi_DN11057_c0_g1d49575, Pdensi_DN11496_c0_g1d210701, Pdensi_DN11521_c0_g1d336257, Pdensi_DN11635_c0_g1d210913, Pdensi_DN11809_c0_g1d175312, Pdensi_DN11848_c0_g1d5764, Pdensi_DN11871_c0_g1d458112, Pdensi_DN11895_c0_g1, Pdensi_DN12166_c0_g1d337469, Pdensi_DN12183_c0_g1d211347, Pdens…
GO:0010600	0.044169376067138	0.993352987894226	3	10	regulation of auxin biosynthetic process	BP	0.850570087722783	BP regulation of auxin biosynthetic process	Pdensi_DN2150_c0_g1d165343, Pdensi_DN21559_c0_g2, Pdensi_DN32451_c0_g1d28804
GO:0046885	0.044169376067138	0.993352987894226	3	10	regulation of hormone biosynthetic process	BP	0.850570087722783	BP regulation of hormone biosynthetic process	Pdensi_DN2150_c0_g1d165343, Pdensi_DN21559_c0_g2, Pdensi_DN32451_c0_g1d28804
GO:0019207	0.0444679060870765	0.979911075660935	11	77	kinase regulator activity	MF	0.854987127456497	MF kinase regulator activity	Pdensi_DN12774_c0_g1d211866, Pdensi_DN14259_c0_g1, Pdensi_DN16732_c0_g1d56187, Pdensi_DN17385_c0_g1d57185, Pdensi_DN18055_c1_g1, Pdensi_DN20163_c0_g1d62509, Pdensi_DN20715_c0_g1, Pdensi_DN25445_c0_g1, Pdensi_DN32909_c0_g1d199954, Pdensi_DN8410_c0_g1d170709, Pdensi_GG_103656_c0_g1
GO:0005575	0.0452621598699479	0.957861378432133	1407	16830	cellular_component	CC	0.868906960360506	CC cellular_component	Pdensi_DN10060_c0_g1d172739, Pdensi_DN10072_c0_g1d386355, Pdensi_DN10207_c0_g1d266698, Pdensi_DN10213_c0_g1d518881, Pdensi_DN10290_c0_g1d4636, Pdensi_DN10401_c0_g1d334336, Pdensi_DN104174_c0_g1, Pdensi_DN1041_c0_g1d203043, Pdensi_DN104360_c0_g1, Pdensi_DN10502_c0_g1d209969, Pdensi_DN10586_c0_g1d209930, Pdensi_DN10759_c0_g1d334935, Pdensi_DN10782_c1_g1, Pdensi_DN10914_c0_g1d387447, Pdensi_DN10979_…
GO:0071470	0.046057551814468	0.98378664123009	7	40	cellular response to osmotic stress	BP	0.881979200177545	BP cellular response to osmotic stress	Pdensi_DN10914_c0_g1d387447, Pdensi_DN11871_c0_g1d458112, Pdensi_DN16524_c0_g1d279098, Pdensi_DN20504_c0_g2d291341, Pdensi_DN22647_c0_g1, Pdensi_DN7025_c0_g1d383786, Pdensi_GG_99904_c0_g1
GO:0016884	0.0460857852717539	0.987385112912343	5	25	carbon-nitrogen ligase activity, with glutamine as amido-N-donor	MF	0.881979200177545	MF carbon-nitrogen ligase activity, with glutamine as amido-N-donor	Pdensi_DN20576_c0_g2, Pdensi_DN21762_c0_g1d420144, Pdensi_DN25324_c0_g2, Pdensi_DN27287_c2_g4, Pdensi_DN40178_c2_g1
GO:0031935	0.0464129614115992	0.985265250359725	6	33	regulation of chromatin silencing	BP	0.886867761872644	BP regulation of chromatin silencing	Pdensi_DN15027_c0_g1d213970, Pdensi_DN16431_c0_g1d527718, Pdensi_DN17327_c0_g1d112863, Pdensi_DN19813_c1_g2, Pdensi_DN21939_c0_g1d495869, Pdensi_DN32608_c0_g1d199694
GO:0035252	0.0465746357896256	0.992838642794069	3	10	UDP-xylosyltransferase activity	MF	0.888583676338182	MF UDP-xylosyltransferase activity	Pdensi_DN19022_c0_g1d60200, Pdensi_DN19663_c0_g2d359591, Pdensi_DN21317_c0_g1d294644
GO:0042545	0.0471474305574424	0.975474446675826	15	116	cell wall modification	BP	0.898125861296857	BP cell wall modification	Pdensi_DN16003_c0_g1d346355, Pdensi_DN16940_c0_g1d349324, Pdensi_DN19254_c3_g2, Pdensi_DN19354_c0_g1d60862, Pdensi_DN19354_c0_g2, Pdensi_DN19924_c3_g1, Pdensi_DN20111_c0_g1d188531, Pdensi_DN20854_c0_g2, Pdensi_DN20919_c0_g1d362500, Pdensi_DN24001_c1_g1, Pdensi_DN24770_c0_g1d498397, Pdensi_DN31795_c0_g1d83969, Pdensi_DN36449_c0_g1d31730, Pdensi_DN41948_c0_g1d244695, Pdensi_GG_144104_c0_g1
GO:0032990	0.0472502582199342	0.992692073897826	3	10	cell part morphogenesis	BP	0.898699911343149	BP cell part morphogenesis	Pdensi_DN14892_c1_g1, Pdensi_DN19991_c0_g1, Pdensi_GG_78706_c1_g1
GO:0042631	0.0477579901165699	0.983017226197919	7	41	cellular response to water deprivation	BP	0.905230392492523	BP cellular response to water deprivation	Pdensi_DN10090_c0_g1d4523, Pdensi_DN17266_c0_g1d529220, Pdensi_DN19496_c0_g1, Pdensi_DN21087_c1_g1, Pdensi_DN22893_c1_g3, Pdensi_DN7025_c0_g1d383786, Pdensi_GG_32756_c0_g1
GO:0071462	0.0477579901165699	0.983017226197919	7	41	cellular response to water stimulus	BP	0.905230392492523	BP cellular response to water stimulus	Pdensi_DN10090_c0_g1d4523, Pdensi_DN17266_c0_g1d529220, Pdensi_DN19496_c0_g1, Pdensi_DN21087_c1_g1, Pdensi_DN22893_c1_g3, Pdensi_DN7025_c0_g1d383786, Pdensi_GG_32756_c0_g1
GO:0031327	0.0478132691335127	0.967358229761234	39	364	negative regulation of cellular biosynthetic process	BP	0.905230392492523	BP negative regulation of cellular biosynthetic process	Pdensi_DN11809_c0_g1d175312, Pdensi_DN13797_c0_g1d340595, Pdensi_DN14320_c1_g1, Pdensi_DN15027_c0_g1d213970, Pdensi_DN15813_c0_g1d277189, Pdensi_DN16481_c0_g1d278696, Pdensi_DN17327_c0_g1d112863, Pdensi_DN17780_c0_g1, Pdensi_DN18008_c1_g1d402900, Pdensi_DN18400_c0_g3, Pdensi_DN19384_c0_g1d407766, Pdensi_DN19591_c0_g2d359413, Pdensi_DN19600_c1_g1, Pdensi_DN19813_c1_g2, Pdensi_DN19991_c0_g1, Pdensi…
GO:0009521	0.0486051036597323	0.978680244478553	10	70	photosystem	CC	0.918814826521821	CC photosystem	Pdensi_DN11848_c0_g1d5764, Pdensi_DN19353_c2_g1, Pdensi_DN20315_c0_g1d412031, Pdensi_DN20964_c0_g5, Pdensi_DN21848_c0_g4, Pdensi_DN25152_c0_g4, Pdensi_DN26635_c0_g4, Pdensi_DN37334_c0_g1d377119, Pdensi_DN9299_c0_g1, Pdensi_GG_46492_c0_g1
GO:0022611	0.0487658328589604	0.986439513297159	5	25	dormancy process	BP	0.920445788756226	BP dormancy process	Pdensi_DN104174_c0_g1, Pdensi_DN18670_c0_g1d532266, Pdensi_DN21984_c0_g1d297873, Pdensi_DN52780_c0_g1, Pdensi_DN8312_c0_g1d264528
GO:0009211	0.0492932401683724	0.992057742465767	3	11	pyrimidine deoxyribonucleoside triphosphate metabolic process	BP	0.928982207624373	BP pyrimidine deoxyribonucleoside triphosphate metabolic process	Pdensi_DN22961_c0_g2d546367, Pdensi_DN25411_c0_g2, Pdensi_DN47344_c0_g1d249493
GO:0009831	0.0496761885750269	0.996071361662837	2	5	plant-type cell wall modification involved in multidimensional cell growth	BP	0.934774306473452	BP plant-type cell wall modification involved in multidimensional cell growth	Pdensi_DN31795_c0_g1d83969, Pdensi_DN41948_c0_g1d244695
GO:0065007	0.0499081607886246	0.955116190552935	483	5541	biological regulation	BP	0.937712145637943	BP biological regulation	Pdensi_DN10072_c0_g1d386355, Pdensi_DN10290_c0_g1d4636, Pdensi_DN1041_c0_g1d203043, Pdensi_DN10759_c0_g1d334935, Pdensi_DN10914_c0_g1d387447, Pdensi_DN10979_c0_g1d103979, Pdensi_DN11057_c0_g1d49575, Pdensi_DN11496_c0_g1d210701, Pdensi_DN11521_c0_g1d336257, Pdensi_DN11635_c0_g1d210913, Pdensi_DN11809_c0_g1d175312, Pdensi_DN11848_c0_g1d5764, Pdensi_DN11871_c0_g1d458112, Pdensi_DN11895_c0_g1, Pdensi…
