# Supplementary material for: Transcriptional Regulation of Pine Male and Female Cone Initiation and Development: Key Players Identified Through Comparative Transcriptomics
Source: Front Genet. 2022 Mar 18;13:815093. doi: 10.3389/fgene.2022.815093 (PMC8971679; doi:10.3389/fgene.2022.815093)
Supplement: Supplementary file 2 [file DataSheet3.ZIP › SUP_GSEA/salmon.gene.counts.matrix.FC_3_1_vs_MC_2_4.DESeq2.DE_results.P0.001_C2.DE.subset.GOseq.depleted]

category	over_represented_pvalue	under_represented_pvalue	numDEInCat	numInCat	term	ontology	over_represented_FDR	under_represented_FDR	go_term
GO:0000943	1	0	13	799	retrotransposon nucleocapsid	CC	0.9999999999	0	CC retrotransposon nucleocapsid
GO:0003723	1	0	75	1472	RNA binding	MF	0.9999999999	0	MF RNA binding
GO:0003964	1	0	15	852	RNA-directed DNA polymerase activity	MF	0.9999999999	0	MF RNA-directed DNA polymerase activity
GO:0004190	1	0	35	965	aspartic-type endopeptidase activity	MF	0.9999999999	0	MF aspartic-type endopeptidase activity
GO:0004518	1	0	36	1215	nuclease activity	MF	0.9999999999	0	MF nuclease activity
GO:0004519	1	0	28	1111	endonuclease activity	MF	0.9999999999	0	MF endonuclease activity
GO:0006139	1	0	203	4034	nucleobase-containing compound metabolic process	BP	0.9999999999	0	BP nucleobase-containing compound metabolic process
GO:0006259	1	0	55	1486	DNA metabolic process	BP	0.9999999999	0	BP DNA metabolic process
GO:0006396	1	0	46	1046	RNA processing	BP	0.9999999999	0	BP RNA processing
GO:0006725	1	0	306	4586	cellular aromatic compound metabolic process	BP	0.9999999999	0	BP cellular aromatic compound metabolic process
GO:0006807	1	0	676	7672	nitrogen compound metabolic process	BP	0.9999999999	0	BP nitrogen compound metabolic process
GO:0008270	1	0	98	1941	zinc ion binding	MF	0.9999999999	0	MF zinc ion binding
GO:0009451	1	0	31	1033	RNA modification	BP	0.9999999999	0	BP RNA modification
GO:0015074	1	0	16	865	DNA integration	BP	0.9999999999	0	BP DNA integration
GO:0016070	1	0	102	2198	RNA metabolic process	BP	0.9999999999	0	BP RNA metabolic process
GO:0016071	1	0	21	778	mRNA metabolic process	BP	0.9999999999	0	BP mRNA metabolic process
GO:0016779	1	0	26	1036	nucleotidyltransferase activity	MF	0.9999999999	0	MF nucleotidyltransferase activity
GO:0030529	1	0	26	832	NA	NA	0.9999999999	0	none
GO:0032991	1	0	166	3025	protein-containing complex	CC	0.9999999999	0	CC protein-containing complex
GO:0034061	1	0	20	894	DNA polymerase activity	MF	0.9999999999	0	MF DNA polymerase activity
GO:0034641	1	0	261	4733	cellular nitrogen compound metabolic process	BP	0.9999999999	0	BP cellular nitrogen compound metabolic process
GO:0043170	1	0	623	7026	macromolecule metabolic process	BP	0.9999999999	0	BP macromolecule metabolic process
GO:0043234	1	0	76	1521	NA	NA	0.9999999999	0	none
GO:0044260	1	0	527	6559	cellular macromolecule metabolic process	BP	0.9999999999	0	BP cellular macromolecule metabolic process
GO:0044422	1	0	457	6312	organelle part	CC	0.9999999999	0	CC organelle part
GO:0044428	1	0	96	2427	nuclear part	CC	0.9999999999	0	CC nuclear part
GO:0044446	1	0	451	6289	intracellular organelle part	CC	0.9999999999	0	CC intracellular organelle part
GO:0046483	1	0	247	4308	heterocycle metabolic process	BP	0.9999999999	0	BP heterocycle metabolic process
GO:0070001	1	0	35	965	aspartic-type peptidase activity	MF	0.9999999999	0	MF aspartic-type peptidase activity
GO:0090304	1	0	149	3595	nucleic acid metabolic process	BP	0.9999999999	0	BP nucleic acid metabolic process
GO:1901360	1	0	329	4727	organic cyclic compound metabolic process	BP	0.9999999999	0	BP organic cyclic compound metabolic process
GO:1990904	1	0	28	887	ribonucleoprotein complex	CC	0.9999999999	0	CC ribonucleoprotein complex
GO:0043228	1	0	71	1269	non-membrane-bounded organelle	CC	0.9999999999	0	CC non-membrane-bounded organelle
GO:0043232	1	0	71	1268	intracellular non-membrane-bounded organelle	CC	0.9999999999	0	CC intracellular non-membrane-bounded organelle
GO:0005739	1	0	89	1485	mitochondrion	CC	0.9999999999	0	CC mitochondrion
GO:0006397	1	0	17	563	mRNA processing	BP	0.9999999999	0	BP mRNA processing
GO:0006310	1.00000000000005	0	14	523	DNA recombination	BP	0.9999999999	0	BP DNA recombination
GO:0008104	1.00000000000024	0	44	851	protein localization	BP	0.9999999999	0	BP protein localization
GO:0044237	1.00000000000046	0	925	9152	cellular metabolic process	BP	0.9999999999	0	BP cellular metabolic process
GO:0046914	1.00000000000049	0	181	2402	transition metal ion binding	MF	0.9999999999	0	MF transition metal ion binding
GO:0044451	1.00000000000141	0	16	478	nucleoplasm part	CC	0.9999999999	0	CC nucleoplasm part
GO:0033036	1.00000000000228	0	53	926	macromolecule localization	BP	0.9999999999	0	BP macromolecule localization
GO:0004175	1.00000000000387	0	67	1199	endopeptidase activity	MF	0.9999999999	0	MF endopeptidase activity
GO:0045184	1.00000000000449	0	40	769	establishment of protein localization	BP	0.9999999999	0	BP establishment of protein localization
GO:0046907	1.00000000000736	0	27	610	intracellular transport	BP	0.9999999999	0	BP intracellular transport
GO:0051649	1.00000000000979	0	30	643	establishment of localization in cell	BP	0.9999999999	0	BP establishment of localization in cell
GO:0015031	1.00000000001228	0	39	745	protein transport	BP	0.9999999999	0	BP protein transport
GO:0015833	1.00000000003139	0	41	756	peptide transport	BP	0.9999999999	0	BP peptide transport
GO:0043604	1	6.16587120947095e-11	15	440	amide biosynthetic process	BP	0.9999999999	1.52392901939566e-08	BP amide biosynthetic process
GO:0034660	1	6.19886519441776e-11	20	492	ncRNA metabolic process	BP	0.9999999999	1.52392901939566e-08	BP ncRNA metabolic process
GO:0042886	1	6.47570394846862e-11	43	770	amide transport	BP	0.9999999999	1.56077162616816e-08	BP amide transport
GO:0051641	1	7.2445918725741e-11	46	804	cellular localization	BP	0.9999999999	1.71251006341694e-08	BP cellular localization
GO:0034622	1	7.98630504701351e-11	17	455	cellular protein-containing complex assembly	BP	0.9999999999	1.85222003090359e-08	BP cellular protein-containing complex assembly
GO:0005681	0.999999999991441	2.42635867213851e-10	1	188	spliceosomal complex	CC	0.9999999999	5.52311125887528e-08	CC spliceosomal complex
GO:0044444	0.99999999932289	9.35124635620066e-10	825	7988	cytoplasmic part	CC	0.9999999999	2.08991854928034e-07	CC cytoplasmic part
GO:0043043	0.999999999754423	1.03939923358289e-09	13	386	peptide biosynthetic process	BP	0.9999999999	2.28148131771444e-07	BP peptide biosynthetic process
GO:0034470	0.999999999627761	1.45936999497406e-09	15	397	ncRNA processing	BP	0.9999999999	3.13414968848619e-07	BP ncRNA processing
GO:0043603	0.999999999497661	1.47885357901236e-09	26	552	cellular amide metabolic process	BP	0.9999999999	3.13414968848619e-07	BP cellular amide metabolic process
GO:0006412	0.999999999533561	1.94258968760173e-09	13	380	translation	BP	0.9999999999	4.04717160000007e-07	BP translation
GO:0005198	0.999999999257079	2.47541710204472e-09	19	458	structural molecule activity	MF	0.9999999999	5.07130450305562e-07	MF structural molecule activity
GO:0016556	0.99999999967683	3.32732082080728e-09	3	210	mRNA modification	BP	0.9999999999	6.70482418514149e-07	BP mRNA modification
GO:0034645	0.999999993702599	1.28090350578131e-08	60	903	cellular macromolecule biosynthetic process	BP	0.9999999999	2.53949449888126e-06	BP cellular macromolecule biosynthetic process
GO:0006886	0.9999999954269	1.38099231736298e-08	21	452	intracellular protein transport	BP	0.9999999999	2.69446945476599e-06	BP intracellular protein transport
GO:0003735	0.999999995817782	1.64821887797223e-08	12	344	structural constituent of ribosome	MF	0.9999999999	3.16561038250541e-06	MF structural constituent of ribosome
GO:1900864	1	2.76760824829482e-08	0	134	mitochondrial RNA modification	BP	0.9999999999	5.2303066727711e-06	BP mitochondrial RNA modification
GO:0098796	0.999999990902943	2.80833257730957e-08	19	427	membrane protein complex	CC	0.9999999999	5.2303066727711e-06	CC membrane protein complex
GO:0005730	0.99999998900845	3.00720743319276e-08	25	493	nucleolus	CC	0.9999999999	5.51710354758289e-06	CC nucleolus
GO:0080156	1	3.20165414868128e-08	0	133	mitochondrial mRNA modification	BP	0.9999999999	5.78746070523386e-06	BP mitochondrial mRNA modification
GO:0000959	0.999999998255355	3.93813277251181e-08	1	155	mitochondrial RNA metabolic process	BP	0.9999999999	7.01558377387177e-06	BP mitochondrial RNA metabolic process
GO:0044391	0.999999993439112	4.89667640948322e-08	4	212	ribosomal subunit	CC	0.9999999999	8.59856377505254e-06	CC ribosomal subunit
GO:0005654	0.999999975772701	9.05165089199995e-08	12	314	nucleoplasm	CC	0.9999999999	1.56708299668258e-05	CC nucleoplasm
GO:0043933	0.999999950087214	1.09544767936575e-07	41	659	protein-containing complex subunit organization	BP	0.9999999999	1.87017262149497e-05	BP protein-containing complex subunit organization
GO:0044271	0.999999935384109	1.12875335308615e-07	89	1165	cellular nitrogen compound biosynthetic process	BP	0.9999999999	1.90063509810068e-05	BP cellular nitrogen compound biosynthetic process
GO:0008233	0.999999920562914	1.33889230884089e-07	101	1393	peptidase activity	MF	0.9999999999	2.22400868382058e-05	MF peptidase activity
GO:0044429	0.99999994234943	1.46422357312177e-07	27	501	mitochondrial part	CC	0.9999999999	2.39976482144171e-05	CC mitochondrial part
GO:0070011	0.999999897201599	1.73345876977632e-07	99	1368	peptidase activity, acting on L-amino acid peptides	MF	0.9999999999	2.80364147343296e-05	MF peptidase activity, acting on L-amino acid peptides
GO:0000398	0.999999979247819	2.41104145127871e-07	2	156	mRNA splicing, via spliceosome	BP	0.9999999999	3.84889889858675e-05	BP mRNA splicing, via spliceosome
GO:0044424	0.999999790333721	2.46485758842403e-07	1504	13623	intracellular part	CC	0.9999999999	3.88436275344976e-05	CC intracellular part
GO:0006518	0.999999900446032	2.6076308306988e-07	24	465	peptide metabolic process	BP	0.9999999999	4.05734154062654e-05	BP peptide metabolic process
GO:0016607	0.999999985338646	2.986093857755e-07	1	131	nuclear speck	CC	0.9999999999	4.58813321244056e-05	CC nuclear speck
GO:0071826	0.999999945909312	3.69785880401756e-07	4	190	ribonucleoprotein complex subunit organization	BP	0.9999999999	5.61161486654122e-05	BP ribonucleoprotein complex subunit organization
GO:0043412	0.999999715840525	3.84748248822296e-07	315	3258	macromolecule modification	BP	0.9999999999	5.76747009088252e-05	BP macromolecule modification
GO:0008380	0.999999859007942	4.34292069122078e-07	16	346	RNA splicing	BP	0.9999999999	6.40239415688999e-05	BP RNA splicing
GO:0044265	0.999999801110144	4.37521240789749e-07	37	593	cellular macromolecule catabolic process	BP	0.9999999999	6.40239415688999e-05	BP cellular macromolecule catabolic process
GO:0003729	0.999999828379621	6.00647306598929e-07	12	292	mRNA binding	MF	0.9999999999	8.68606669731063e-05	MF mRNA binding
GO:0003676	0.999999528124611	6.11758128640094e-07	428	4350	nucleic acid binding	MF	0.9999999999	8.74387315958608e-05	MF nucleic acid binding
GO:0006364	0.99999975076793	9.94074111619208e-07	9	250	rRNA processing	BP	0.9999999999	0.000140450103218659	BP rRNA processing
GO:0006281	0.999999607892084	1.02337520768395e-06	22	410	DNA repair	BP	0.9999999999	0.00014294690969149	BP DNA repair
GO:0022618	0.99999983501856	1.07229118752838e-06	4	180	ribonucleoprotein complex assembly	BP	0.9999999999	0.000148096666034818	BP ribonucleoprotein complex assembly
GO:0004386	0.999999691600634	1.29811749220648e-06	8	234	helicase activity	MF	0.9999999999	0.000177294002380022	MF helicase activity
GO:0006974	0.999999432317012	1.3563176258961e-06	27	464	cellular response to DNA damage stimulus	BP	0.9999999999	0.000183207211621042	BP cellular response to DNA damage stimulus
GO:0016072	0.999999554843545	1.56954148647419e-06	11	271	rRNA metabolic process	BP	0.9999999999	0.00020970439077979	BP rRNA metabolic process
GO:0009756	1	1.73614652832526e-06	0	98	carbohydrate mediated signaling	BP	0.9999999999	0.000227028863044406	BP carbohydrate mediated signaling
GO:0010182	1	1.73614652832526e-06	0	98	sugar mediated signaling pathway	BP	0.9999999999	0.000227028863044406	BP sugar mediated signaling pathway
GO:0006996	0.999998741873714	2.11419033935891e-06	84	1042	organelle organization	BP	0.9999999999	0.000273553975277891	BP organelle organization
GO:0044238	0.999998143670254	2.21046548560776e-06	972	9005	primary metabolic process	BP	0.9999999999	0.00028303168488636	BP primary metabolic process
GO:0009059	0.999998627554632	2.27714088693811e-06	88	1099	macromolecule biosynthetic process	BP	0.9999999999	0.000288344829789228	BP macromolecule biosynthetic process
GO:0006402	1	2.29887677508496e-06	0	98	mRNA catabolic process	BP	0.9999999999	0.000288344829789228	BP mRNA catabolic process
GO:0022607	0.999998158912296	3.31826887843667e-06	61	814	cellular component assembly	BP	0.9999999999	0.000412001626805491	BP cellular component assembly
GO:0044427	0.9999981225864	4.00442326533234e-06	34	539	chromosomal part	CC	0.9999999999	0.000492223707774651	CC chromosomal part
GO:1901566	0.999997566874223	4.09142152110376e-06	79	1000	organonitrogen compound biosynthetic process	BP	0.9999999999	0.000497938151855519	BP organonitrogen compound biosynthetic process
GO:0065003	0.999997834804909	4.4085285301143e-06	39	584	protein-containing complex assembly	BP	0.9999999999	0.000531270908746716	BP protein-containing complex assembly
GO:0005743	0.999999122948891	5.25559821173136e-06	4	164	mitochondrial inner membrane	CC	0.9999999999	0.000627202070083513	CC mitochondrial inner membrane
GO:0019866	0.999998133373443	6.22143258010238e-06	11	258	organelle inner membrane	CC	0.9999999999	0.000735325473794408	CC organelle inner membrane
GO:0034613	0.99999706729409	7.59895117737532e-06	19	350	cellular protein localization	BP	0.9999999999	0.000889583884498071	BP cellular protein localization
GO:0031090	0.999994564979043	7.83517873076888e-06	161	1758	organelle membrane	CC	0.9999999999	0.000908585065647274	CC organelle membrane
GO:0031966	0.99999744311222	8.40956914311693e-06	11	257	mitochondrial membrane	CC	0.9999999999	0.00096607872810461	CC mitochondrial membrane
GO:0006325	0.999996387428184	8.5140568975469e-06	24	408	chromatin organization	BP	0.9999999999	0.000969025809117097	BP chromatin organization
GO:0016604	0.999997877516538	8.83366202726404e-06	7	197	nuclear body	CC	0.9999999999	0.000996177739808528	CC nuclear body
GO:1902494	0.999994241597241	9.88469577438511e-06	67	856	catalytic complex	CC	0.9999999999	0.0011045698223522	CC catalytic complex
GO:0044430	0.999993693832054	1.50504083469818e-05	22	380	cytoskeletal part	CC	0.9999999999	0.00166666323784775	CC cytoskeletal part
GO:0005840	0.999994213006389	1.52694524347663e-05	17	327	ribosome	CC	0.9999999999	0.0016758224047156	CC ribosome
GO:0017111	0.999987985111415	1.9827052907915e-05	74	911	nucleoside-triphosphatase activity	MF	0.9999999999	0.00215676225083266	MF nucleoside-triphosphatase activity
GO:0006399	0.999994858397787	2.04981977129549e-05	7	191	tRNA metabolic process	BP	0.9999999999	0.00221020917796177	BP tRNA metabolic process
GO:0043623	0.999994800917105	2.48685474291191e-05	5	162	NA	NA	0.9999999999	0.00265812334781506	none
GO:0070727	0.999987716939331	2.70487563097377e-05	26	412	cellular macromolecule localization	BP	0.9999999999	0.00286623545309738	BP cellular macromolecule localization
GO:0006401	0.999995851609924	2.73328464135787e-05	3	133	RNA catabolic process	BP	0.9999999999	0.00287158417192914	BP RNA catabolic process
GO:0000956	1	2.78201448031194e-05	0	79	nuclear-transcribed mRNA catabolic process	BP	0.9999999999	0.00289801033830461	BP nuclear-transcribed mRNA catabolic process
GO:0030684	1	3.00111749588052e-05	0	80	preribosome	CC	0.9999999999	0.00309997783692129	CC preribosome
GO:0050657	0.99999607250959	3.39728792615041e-05	2	116	nucleic acid transport	BP	0.9999999999	0.00340773348037613	BP nucleic acid transport
GO:0050658	0.99999607250959	3.39728792615041e-05	2	116	RNA transport	BP	0.9999999999	0.00340773348037613	BP RNA transport
GO:0051236	0.99999607250959	3.39728792615041e-05	2	116	establishment of RNA localization	BP	0.9999999999	0.00340773348037613	BP establishment of RNA localization
GO:0033365	0.99998770286175	3.40995133490289e-05	14	275	protein localization to organelle	BP	0.9999999999	0.00340773348037613	BP protein localization to organelle
GO:0044431	0.999979521033061	3.76563703003906e-05	45	609	Golgi apparatus part	CC	0.9999999999	0.00373283954622905	CC Golgi apparatus part
GO:1902582	0.999991602152606	3.90953985457588e-05	5	160	NA	NA	0.9999999999	0.00384448511139573	none
GO:1902580	0.999989399729349	4.07279129720944e-05	7	186	NA	NA	0.9999999999	0.00397323417661099	none
GO:0016893	0.999985546091722	4.39822923373978e-05	11	253	endonuclease activity, active with either ribo- or deoxyribonucleic acids and producing 5'-phosphomonoesters	MF	0.9999999999	0.00425693179064011	MF endonuclease activity, active with either ribo- or deoxyribonucleic acids and producing 5'-phosphomonoesters
GO:0005768	0.999979172322317	4.62532830544773e-05	24	384	endosome	CC	0.9999999999	0.00444176058832527	CC endosome
GO:0044454	0.999983957479149	5.33890084775646e-05	9	209	nuclear chromosome part	CC	0.9999999999	0.0050583934601941	CC nuclear chromosome part
GO:0006839	1	5.34974902233349e-05	0	75	mitochondrial transport	BP	0.9999999999	0.0050583934601941	BP mitochondrial transport
GO:0015935	0.999996086473501	5.59590694792592e-05	1	97	small ribosomal subunit	CC	0.9999999999	0.00525075482472561	CC small ribosomal subunit
GO:0005829	0.999955799060179	6.0465769590756e-05	182	1898	cytosol	CC	0.9999999999	0.00563064575613313	CC cytosol
GO:0046872	0.999947612618153	6.34980204013237e-05	528	5075	metal ion binding	MF	0.9999999999	0.00586855388551181	MF metal ion binding
GO:0004540	0.999974053750389	6.76394160388868e-05	15	295	ribonuclease activity	MF	0.9999999999	0.00620465449216416	MF ribonuclease activity
GO:0034248	0.999981484734248	7.46967134121597e-05	6	169	regulation of cellular amide metabolic process	BP	0.9999999999	0.00676126281110236	BP regulation of cellular amide metabolic process
GO:0017038	0.999987849023537	7.48073334127824e-05	3	125	protein import	BP	0.9999999999	0.00676126281110236	BP protein import
GO:0046982	0.999976880397155	7.53793890194759e-05	9	216	protein heterodimerization activity	MF	0.9999999999	0.006763236860054	MF protein heterodimerization activity
GO:0044455	0.999981035190035	9.53758744435219e-05	4	141	mitochondrial membrane part	CC	0.9999999999	0.00849536412072298	CC mitochondrial membrane part
GO:0072594	0.99996521530353	0.000101866130654807	11	227	establishment of protein localization to organelle	BP	0.9999999999	0.00892653562822564	BP establishment of protein localization to organelle
GO:0006417	0.999974101985964	0.000102509840260402	6	166	regulation of translation	BP	0.9999999999	0.00892653562822564	BP regulation of translation
GO:0043169	0.999914404691846	0.000103079732601686	536	5122	cation binding	MF	0.9999999999	0.00892653562822564	MF cation binding
GO:0016891	0.999966154622275	0.000103121384575988	10	231	endoribonuclease activity, producing 5'-phosphomonoesters	MF	0.9999999999	0.00892653562822564	MF endoribonuclease activity, producing 5'-phosphomonoesters
GO:0030532	1	0.000104746832204604	0	71	small nuclear ribonucleoprotein complex	CC	0.9999999999	0.00900383259761534	CC small nuclear ribonucleoprotein complex
GO:0016817	0.999927379136892	0.000111474230188296	86	991	hydrolase activity, acting on acid anhydrides	MF	0.9999999999	0.00948610477974781	MF hydrolase activity, acting on acid anhydrides
GO:0098791	0.999957270830859	0.000112247200587995	14	260	Golgi subcompartment	CC	0.9999999999	0.00948610477974781	CC Golgi subcompartment
GO:0016569	0.999971418097602	0.0001126725754835	6	160	covalent chromatin modification	BP	0.9999999999	0.00948610477974781	BP covalent chromatin modification
GO:0016818	0.999925731488391	0.000114201538660543	85	981	hydrolase activity, acting on acid anhydrides, in phosphorus-containing anhydrides	MF	0.9999999999	0.00954942389942443	MF hydrolase activity, acting on acid anhydrides, in phosphorus-containing anhydrides
GO:0016462	0.999925049767963	0.000115490914948404	84	971	pyrophosphatase activity	MF	0.9999999999	0.00959198869287687	MF pyrophosphatase activity
GO:0006913	0.99998015289431	0.000118213805845748	3	122	nucleocytoplasmic transport	BP	0.9999999999	0.00968722734303954	BP nucleocytoplasmic transport
GO:0051169	0.99998015289431	0.000118213805845748	3	122	nuclear transport	BP	0.9999999999	0.00968722734303954	BP nuclear transport
GO:0016570	0.999965837259454	0.000133300023624073	6	158	histone modification	BP	0.9999999999	0.0107928446757349	BP histone modification
GO:0043632	0.999931433279216	0.000133461795534632	32	454	modification-dependent macromolecule catabolic process	BP	0.9999999999	0.0107928446757349	BP modification-dependent macromolecule catabolic process
GO:0000375	0.99995961393955	0.000135518602953457	8	184	RNA splicing, via transesterification reactions	BP	0.9999999999	0.0108875468464307	BP RNA splicing, via transesterification reactions
GO:0097525	1	0.000136876323393798	0	69	spliceosomal snRNP complex	CC	0.9999999999	0.0109252192672504	CC spliceosomal snRNP complex
GO:0000377	0.999955120209027	0.000149732985651209	8	183	RNA splicing, via transesterification reactions with bulged adenosine as nucleophile	BP	0.9999999999	0.011874308771772	BP RNA splicing, via transesterification reactions with bulged adenosine as nucleophile
GO:0031967	0.999914817470524	0.000164574985808642	32	449	organelle envelope	CC	0.9999999999	0.0128850683156677	CC organelle envelope
GO:0031975	0.999914817470524	0.000164574985808642	32	449	envelope	CC	0.9999999999	0.0128850683156677	CC envelope
GO:1903047	0.999939512349841	0.000166358717169188	12	230	mitotic cell cycle process	BP	0.9999999999	0.0129422870344536	BP mitotic cell cycle process
GO:0004521	0.99993459175908	0.000172979931454275	13	260	endoribonuclease activity	MF	0.9999999999	0.0133727630027418	MF endoribonuclease activity
GO:0016197	0.999986611181883	0.000174138983286392	1	85	endosomal transport	BP	0.9999999999	0.0133782273909771	BP endosomal transport
GO:0016192	0.999886429704218	0.00021353671020451	34	467	vesicle-mediated transport	BP	0.9999999999	0.0163030636138748	BP vesicle-mediated transport
GO:0003743	0.999982387583033	0.000223722667843072	1	84	translation initiation factor activity	MF	0.9999999999	0.0169753026736237	MF translation initiation factor activity
GO:0016788	0.999830165722176	0.000226826840300967	182	1958	hydrolase activity, acting on ester bonds	MF	0.9999999999	0.0171052485949662	MF hydrolase activity, acting on ester bonds
GO:0015931	0.999939343639455	0.000228449003210569	6	156	nucleobase-containing compound transport	BP	0.9999999999	0.0171225313869775	BP nucleobase-containing compound transport
GO:0065002	0.999980428313619	0.000246436167786945	1	83	intracellular protein transmembrane transport	BP	0.9999999999	0.018248152858055	BP intracellular protein transmembrane transport
GO:0071806	0.999980428313619	0.000246436167786945	1	83	protein transmembrane transport	BP	0.9999999999	0.018248152858055	BP protein transmembrane transport
GO:0015934	0.999952853628764	0.000264170883447677	3	116	large ribosomal subunit	CC	0.9999999999	0.019444242511011	CC large ribosomal subunit
GO:0022402	0.99984988933868	0.000295269716837692	28	396	cell cycle process	BP	0.9999999999	0.0216039009486244	BP cell cycle process
GO:0019941	0.999838460767005	0.000304967982477603	32	441	modification-dependent protein catabolic process	BP	0.9999999999	0.0221814582284893	BP modification-dependent protein catabolic process
GO:0016043	0.999750193449236	0.000314727880208806	285	2747	cellular component organization	BP	0.9999999999	0.0227566770795685	BP cellular component organization
GO:0044802	0.999892586379275	0.000341152563810758	8	174	NA	NA	0.9999999999	0.0245230837097183	none
GO:0051028	0.999951621787237	0.000348934643251554	2	96	mRNA transport	BP	0.9999999999	0.024936654853768	BP mRNA transport
GO:0071840	0.999716315367715	0.000355089328335841	298	2857	cellular component organization or biogenesis	BP	0.9999999999	0.0252298151670761	BP cellular component organization or biogenesis
GO:0044445	0.999845257014231	0.000392865333487572	13	239	cytosolic part	CC	0.9999999999	0.0277534521794783	CC cytosolic part
GO:0031123	0.999965355554724	0.000415590742810676	1	77	RNA 3'-end processing	BP	0.9999999999	0.0291910937750219	BP RNA 3'-end processing
GO:0009524	0.999913576140526	0.000463851590987932	3	107	phragmoplast	CC	0.9999999999	0.0323958167978617	CC phragmoplast
GO:0043484	0.999958167866522	0.000494454248446621	1	73	regulation of RNA splicing	BP	0.9999999999	0.03433803176218	BP regulation of RNA splicing
GO:0008135	0.99987269785778	0.000501488839127172	5	134	translation factor activity, RNA binding	MF	0.9999999999	0.034528386046893	MF translation factor activity, RNA binding
GO:0071704	0.999555859289006	0.00050281330152895	1102	9793	organic substance metabolic process	BP	0.9999999999	0.034528386046893	BP organic substance metabolic process
GO:0051168	1	0.000573124368793199	0	57	nuclear export	BP	0.9999999999	0.0391380263400333	BP nuclear export
GO:0071705	0.999594252143125	0.000587914961436889	94	1023	nitrogen compound transport	BP	0.9999999999	0.0398695688478488	BP nitrogen compound transport
GO:0003678	0.99991437282601	0.000590323912325779	2	89	DNA helicase activity	MF	0.9999999999	0.0398695688478488	MF DNA helicase activity
GO:0005802	0.999753132409138	0.000595826732896825	14	239	trans-Golgi network	CC	0.9999999999	0.0400213235014632	CC trans-Golgi network
GO:0061024	0.999754796740451	0.000649070507608474	11	202	membrane organization	BP	0.9999999999	0.0433607319539313	BP membrane organization
GO:0005684	1	0.00070927289340253	0	54	U2-type spliceosomal complex	CC	0.9999999999	0.0471263913821833	CC U2-type spliceosomal complex
GO:0005622	0.999789549833491	0.00073182928004425	6	144	intracellular	CC	0.9999999999	0.0483636855392684	CC intracellular
GO:1990542	1	0.000783826161466349	0	55	mitochondrial transmembrane transport	BP	0.9999999999	0.0515229474692212	BP mitochondrial transmembrane transport
GO:0008565	0.999881626059103	0.000793589244449908	2	87	protein transporter activity	MF	0.9999999999	0.0518872286849908	MF protein transporter activity
GO:0098588	0.999353258219081	0.00089369117050891	118	1237	bounding membrane of organelle	CC	0.9999999999	0.058123025756061	CC bounding membrane of organelle
GO:0004523	0.999656910993566	0.000961540786019172	9	193	RNA-DNA hybrid ribonuclease activity	MF	0.9999999999	0.0622066281144614	MF RNA-DNA hybrid ribonuclease activity
GO:0008033	0.999729107886381	0.0010125350640044	5	125	tRNA processing	BP	0.9999999999	0.0651627277839899	BP tRNA processing
GO:0044087	0.999670231234175	0.00103696102280998	7	150	regulation of cellular component biogenesis	BP	0.9999999999	0.0663871088144808	BP regulation of cellular component biogenesis
GO:0010608	0.999565360082899	0.0010763820930969	12	211	posttranscriptional regulation of gene expression	BP	0.9999999999	0.0685538274007621	BP posttranscriptional regulation of gene expression
GO:0006511	0.999389672986596	0.00109456158713009	32	420	ubiquitin-dependent protein catabolic process	BP	0.9999999999	0.0693523248917686	BP ubiquitin-dependent protein catabolic process
GO:0022627	0.999897168748341	0.0011106709200378	1	72	cytosolic small ribosomal subunit	CC	0.9999999999	0.0700121382005365	CC cytosolic small ribosomal subunit
GO:0006405	1	0.00113048422195339	0	52	RNA export from nucleus	BP	0.9999999999	0.0708975104910771	BP RNA export from nucleus
GO:1903311	0.999889990576634	0.00118606570860047	1	66	regulation of mRNA metabolic process	BP	0.9999999999	0.0740056837061778	BP regulation of mRNA metabolic process
GO:0022411	0.999750688396541	0.00123039681657206	3	97	cellular component disassembly	BP	0.9999999999	0.076384028632847	BP cellular component disassembly
GO:0006413	1	0.00126279928315169	0	52	translational initiation	BP	0.9999999999	0.0780016522035206	BP translational initiation
GO:0000139	0.999237544294345	0.00133473683997466	34	435	Golgi membrane	CC	0.9999999999	0.0820329261848426	CC Golgi membrane
GO:0044452	0.999785435216343	0.00136661712792154	2	80	nucleolar part	CC	0.9999999999	0.0835744165990622	CC nucleolar part
GO:0005635	0.999783451427289	0.00137602424517312	2	82	nuclear envelope	CC	0.9999999999	0.0837331189191488	CC nuclear envelope
GO:0007033	0.999868442582914	0.00139136755285265	1	66	vacuole organization	BP	0.9999999999	0.0842497042348021	BP vacuole organization
GO:0005813	1	0.00140245084627262	0	49	centrosome	CC	0.9999999999	0.0845045382469758	CC centrosome
GO:0051301	0.999221029733151	0.00149379508941414	24	331	cell division	BP	0.9999999999	0.0895694109223345	BP cell division
GO:0071013	1	0.00152086764189041	0	50	catalytic step 2 spliceosome	CC	0.9999999999	0.0907500245345481	CC catalytic step 2 spliceosome
GO:0031984	0.999125815669431	0.00155729730717416	31	402	organelle subcompartment	CC	0.9999999999	0.0924506325849243	CC organelle subcompartment
GO:0000785	0.999454501321597	0.00156441031383536	8	159	chromatin	CC	0.9999999999	0.0924506325849243	CC chromatin
GO:0018193	0.999171294436218	0.00160372617501031	23	320	peptidyl-amino acid modification	BP	0.9999999999	0.0943205844173527	BP peptidyl-amino acid modification
GO:0090305	0.999660109231224	0.00163231926207187	3	96	nucleic acid phosphodiester bond hydrolysis	BP	0.9999999999	0.0955450874732732	BP nucleic acid phosphodiester bond hydrolysis
GO:0005819	0.999736365152036	0.0016421004063251	2	83	spindle	CC	0.9999999999	0.0956620767514129	CC spindle
GO:0051128	0.998949154376826	0.00171125063454909	44	528	regulation of cellular component organization	BP	0.9999999999	0.0992202490560253	BP regulation of cellular component organization
GO:0051345	0.999823033451858	0.00181501205668444	1	64	positive regulation of hydrolase activity	BP	0.9999999999	0.104742385919085	BP positive regulation of hydrolase activity
GO:0016772	0.998477664464415	0.00188951006662872	244	2443	transferase activity, transferring phosphorus-containing groups	MF	0.9999999999	0.108532045509347	MF transferase activity, transferring phosphorus-containing groups
GO:0070585	1	0.00195391936233944	0	48	protein localization to mitochondrion	BP	0.9999999999	0.111192485193872	BP protein localization to mitochondrion
GO:0072655	1	0.00195391936233944	0	48	establishment of protein localization to mitochondrion	BP	0.9999999999	0.111192485193872	BP establishment of protein localization to mitochondrion
GO:0003887	0.999244552243109	0.00201281249596461	9	184	DNA-directed DNA polymerase activity	MF	0.9999999999	0.114016088481092	MF DNA-directed DNA polymerase activity
GO:0032182	0.999790613281207	0.00210924552328223	1	63	ubiquitin-like protein binding	MF	0.9999999999	0.118930486110941	MF ubiquitin-like protein binding
GO:0048284	0.999518486499932	0.00224545225182012	3	91	organelle fusion	BP	0.9999999999	0.126032415887548	BP organelle fusion
GO:0044743	0.999769148928279	0.00229748910481769	1	64	protein transmembrane import into intracellular organelle	BP	0.9999999999	0.128366982165541	BP protein transmembrane import into intracellular organelle
GO:0003899	0.999739716780951	0.00256223759781959	1	61	DNA-directed 5'-3' RNA polymerase activity	MF	0.9999999999	0.14251142331402	MF DNA-directed 5'-3' RNA polymerase activity
GO:0048586	1	0.00259364941644978	0	43	regulation of long-day photoperiodism, flowering	BP	0.9999999999	0.143608732554057	BP regulation of long-day photoperiodism, flowering
GO:0005856	0.999137804688202	0.00271151317112455	6	127	cytoskeleton	CC	0.9999999999	0.149461524212838	CC cytoskeleton
GO:0044877	0.998713592224969	0.00277045152022779	15	228	protein-containing complex binding	MF	0.9999999999	0.1520285271725	MF protein-containing complex binding
GO:0005815	0.99936824466416	0.00287393196296883	3	89	microtubule organizing center	CC	0.9999999999	0.157006096394724	CC microtubule organizing center
GO:0016879	0.99950695149863	0.00289292123304403	2	77	ligase activity, forming carbon-nitrogen bonds	MF	0.9999999999	0.157116340111587	MF ligase activity, forming carbon-nitrogen bonds
GO:0008152	0.997383573236991	0.00290151392819153	1209	10550	metabolic process	BP	0.9999999999	0.157116340111587	BP metabolic process
GO:0016874	0.998576603168085	0.00304573447213975	15	230	ligase activity	MF	0.9999999999	0.164202491805008	MF ligase activity
GO:0008094	0.999279065981727	0.00323952594328668	3	88	DNA-dependent ATPase activity	MF	0.9999999999	0.173887567226549	MF DNA-dependent ATPase activity
GO:0032984	0.999639355982939	0.00341911465096212	1	60	protein-containing complex disassembly	BP	0.9999999999	0.182103680715977	BP protein-containing complex disassembly
GO:0070925	0.998985651175985	0.00342222179022052	5	112	organelle assembly	BP	0.9999999999	0.182103680715977	BP organelle assembly
GO:0016887	0.99775122418586	0.0034523364424264	51	581	ATPase activity	MF	0.9999999999	0.182914308406489	MF ATPase activity
GO:0042393	0.999072617106193	0.00351271284176767	4	98	histone binding	MF	0.9999999999	0.18531444742922	MF histone binding
GO:0080008	0.999626256103091	0.00352807696330613	1	60	Cul4-RING E3 ubiquitin ligase complex	CC	0.9999999999	0.185329581337431	CC Cul4-RING E3 ubiquitin ligase complex
GO:0004222	1	0.00364613706170522	0	41	metalloendopeptidase activity	MF	0.9999999999	0.190716241542471	MF metalloendopeptidase activity
GO:0030490	1	0.00370566670437459	0	43	maturation of SSU-rRNA	BP	0.9999999999	0.193008708178697	BP maturation of SSU-rRNA
GO:0043130	0.999594778825109	0.00379558760044085	1	58	ubiquitin binding	MF	0.9999999999	0.196858070821177	MF ubiquitin binding
GO:0098800	0.999112535839403	0.00390175934180604	3	90	inner mitochondrial membrane protein complex	CC	0.9999999999	0.201118081600048	CC inner mitochondrial membrane protein complex
GO:0043087	1	0.00391044756771977	0	42	regulation of GTPase activity	BP	0.9999999999	0.201118081600048	BP regulation of GTPase activity
GO:0005643	1	0.00401394390913031	0	42	nuclear pore	CC	0.9999999999	0.205580827212624	CC nuclear pore
GO:0018205	0.998380181856253	0.00430388091935223	8	145	peptidyl-lysine modification	BP	0.9999999999	0.219515785314015	BP peptidyl-lysine modification
GO:0005874	0.997801054617141	0.00449558550846562	16	232	microtubule	CC	0.9999999999	0.227650705187604	CC microtubule
GO:0090501	0.999507853188165	0.00450041664176601	1	58	RNA phosphodiester bond hydrolysis	BP	0.9999999999	0.227650705187604	BP RNA phosphodiester bond hydrolysis
GO:0005769	0.999489456155541	0.00465210952500191	1	57	early endosome	CC	0.9999999999	0.232978807055606	CC early endosome
GO:0006457	0.997760240564854	0.00466493918175385	15	222	protein folding	BP	0.9999999999	0.232978807055606	BP protein folding
GO:0000932	0.999485004931638	0.0046826812358455	1	58	P-body	CC	0.9999999999	0.232978807055606	CC P-body
GO:0050684	0.999484862983493	0.0046989985619154	1	55	regulation of mRNA processing	BP	0.9999999999	0.232978807055606	BP regulation of mRNA processing
GO:1902749	1	0.00470051612022375	0	41	regulation of cell cycle G2/M phase transition	BP	0.9999999999	0.232978807055606	BP regulation of cell cycle G2/M phase transition
GO:0032040	1	0.00478241577759876	0	42	small-subunit processome	CC	0.9999999999	0.236086163607406	CC small-subunit processome
GO:0043038	0.999460724272581	0.0048801692635732	1	57	amino acid activation	BP	0.9999999999	0.238992193577059	BP amino acid activation
GO:0043039	0.999460724272581	0.0048801692635732	1	57	tRNA aminoacylation	BP	0.9999999999	0.238992193577059	BP tRNA aminoacylation
GO:0072657	0.998490687592171	0.00492369910894052	5	108	protein localization to membrane	BP	0.9999999999	0.240167100980543	BP protein localization to membrane
GO:0004527	0.998458635810692	0.00501642970810378	5	109	exonuclease activity	MF	0.9999999999	0.243723138229295	MF exonuclease activity
GO:0016553	1	0.00510608136832745	0	42	base conversion or substitution editing	BP	0.9999999999	0.246133145801886	BP base conversion or substitution editing
GO:0016554	1	0.00510608136832745	0	42	cytidine to uridine editing	BP	0.9999999999	0.246133145801886	BP cytidine to uridine editing
GO:0009378	1	0.00516668482202985	0	38	four-way junction helicase activity	MF	0.9999999999	0.247763960708397	MF four-way junction helicase activity
GO:0008026	0.998783503641501	0.0052003825140552	3	83	ATP-dependent helicase activity	MF	0.9999999999	0.247763960708397	MF ATP-dependent helicase activity
GO:0070035	0.998783503641501	0.0052003825140552	3	83	purine NTP-dependent helicase activity	MF	0.9999999999	0.247763960708397	MF purine NTP-dependent helicase activity
GO:0016853	0.997225396735923	0.00540321013362692	18	250	isomerase activity	MF	0.9999999999	0.256433432287807	MF isomerase activity
GO:0042623	0.996676485222431	0.00549446790721812	33	401	ATPase activity, coupled	MF	0.9999999999	0.259761536598173	MF ATPase activity, coupled
GO:0032268	0.996446796142858	0.00564933265454636	39	458	regulation of cellular protein metabolic process	BP	0.9999999999	0.266059758581164	BP regulation of cellular protein metabolic process
GO:0006338	0.999357061345344	0.00570781665867907	1	54	chromatin remodeling	BP	0.9999999999	0.267788100643065	BP chromatin remodeling
GO:0000988	0.997837280675416	0.0059211981347293	7	132	NA	NA	0.9999999999	0.276742842099211	none
GO:0046488	0.998577076561924	0.00598718528865939	3	82	phosphatidylinositol metabolic process	BP	0.9999999999	0.278766975637126	BP phosphatidylinositol metabolic process
GO:0022625	0.99855330404685	0.00606532381818263	3	85	cytosolic large ribosomal subunit	CC	0.9999999999	0.281339473106041	CC cytosolic large ribosomal subunit
GO:0000184	1	0.00637852708495703	0	38	nuclear-transcribed mRNA catabolic process, nonsense-mediated decay	BP	0.9999999999	0.294755093715383	BP nuclear-transcribed mRNA catabolic process, nonsense-mediated decay
GO:0006605	0.997265962707671	0.00642898346951386	10	163	protein targeting	BP	0.9999999999	0.295974025495372	BP protein targeting
GO:0016050	0.998185723454037	0.00645585563565397	4	94	vesicle organization	BP	0.9999999999	0.296102154751711	BP vesicle organization
GO:0031982	0.995624139542332	0.00659473554549826	49	545	vesicle	CC	0.9999999999	0.301347543960091	CC vesicle
GO:0001882	0.996264804597947	0.00677254775836706	22	283	nucleoside binding	MF	0.9999999999	0.308326507577214	MF nucleoside binding
GO:0008360	1	0.00683228442204819	0	37	regulation of cell shape	BP	0.9999999999	0.30928452984182	BP regulation of cell shape
GO:0098798	0.997829213160031	0.0068439140999817	5	109	mitochondrial protein complex	CC	0.9999999999	0.30928452984182	CC mitochondrial protein complex
GO:0031410	0.995453020949377	0.00695216237074681	45	507	cytoplasmic vesicle	CC	0.9999999999	0.313025567257215	CC cytoplasmic vesicle
GO:0044434	0.994643931697138	0.00702076577067725	116	1158	chloroplast part	CC	0.9999999999	0.314960776836368	CC chloroplast part
GO:0032549	0.996009358049155	0.00720875878553299	22	282	ribonucleoside binding	MF	0.9999999999	0.322218410879169	MF ribonucleoside binding
GO:0033043	0.995755875789786	0.00726192250177264	27	333	regulation of organelle organization	BP	0.9999999999	0.323418664463005	BP regulation of organelle organization
GO:1902589	0.996117941566748	0.00753353953395575	17	231	NA	NA	0.9999999999	0.33339983849173	none
GO:0043226	0.993135536405332	0.0075585855046594	1117	9643	organelle	CC	0.9999999999	0.33339983849173	CC organelle
GO:1990234	0.994953278823323	0.00758890024715068	48	535	transferase complex	CC	0.9999999999	0.33339983849173	CC transferase complex
GO:1901137	0.995630197683361	0.00760298634339777	25	315	carbohydrate derivative biosynthetic process	BP	0.9999999999	0.33339983849173	BP carbohydrate derivative biosynthetic process
GO:0009526	0.9954028297321	0.00764453345383386	30	362	plastid envelope	CC	0.9999999999	0.33339983849173	CC plastid envelope
GO:0048024	0.999102898859358	0.00764877598882753	1	51	regulation of mRNA splicing, via spliceosome	BP	0.9999999999	0.33339983849173	BP regulation of mRNA splicing, via spliceosome
GO:0006260	0.996750410389465	0.00782826358257743	9	151	DNA replication	BP	0.9999999999	0.340017724229829	BP DNA replication
GO:0043543	0.997600605445187	0.00831689024133893	4	90	protein acylation	BP	0.9999999999	0.359882447452982	BP protein acylation
GO:0003682	0.99637892389255	0.00834416673642204	10	157	chromatin binding	MF	0.9999999999	0.359882447452982	MF chromatin binding
GO:0099080	0.995532011558042	0.00845419626542988	18	243	supramolecular complex	CC	0.9999999999	0.363353078652672	CC supramolecular complex
GO:0003697	0.99783941020411	0.00870413447367809	3	79	single-stranded DNA binding	MF	0.9999999999	0.370171188997888	MF single-stranded DNA binding
GO:0000075	0.998302795457456	0.00873829569294438	2	65	cell cycle checkpoint	BP	0.9999999999	0.370171188997888	BP cell cycle checkpoint
GO:0022613	0.99782260907753	0.00875865293233831	3	80	ribonucleoprotein complex biogenesis	BP	0.9999999999	0.370171188997888	BP ribonucleoprotein complex biogenesis
GO:0004812	0.998940132322954	0.0088236380065393	1	52	aminoacyl-tRNA ligase activity	MF	0.9999999999	0.370171188997888	MF aminoacyl-tRNA ligase activity
GO:0006418	0.998940132322954	0.0088236380065393	1	52	tRNA aminoacylation for protein translation	BP	0.9999999999	0.370171188997888	BP tRNA aminoacylation for protein translation
GO:0016875	0.998940132322954	0.0088236380065393	1	52	ligase activity, forming carbon-oxygen bonds	MF	0.9999999999	0.370171188997888	MF ligase activity, forming carbon-oxygen bonds
GO:0016876	0.998940132322954	0.0088236380065393	1	52	NA	NA	0.9999999999	0.370171188997888	none
GO:0005741	0.998935688400128	0.00885554944459872	1	52	mitochondrial outer membrane	CC	0.9999999999	0.370246305350365	CC mitochondrial outer membrane
GO:0051276	0.995444870121641	0.00890091754272554	16	220	chromosome organization	BP	0.9999999999	0.370881621814178	BP chromosome organization
GO:0051493	0.997758733009953	0.00899811902087226	3	78	regulation of cytoskeleton organization	BP	0.9999999999	0.373665131772169	BP regulation of cytoskeleton organization
GO:0006661	1	0.00904378371576047	0	36	phosphatidylinositol biosynthetic process	BP	0.9999999999	0.373890515459874	BP phosphatidylinositol biosynthetic process
GO:0061650	0.998902168186446	0.00908550391380703	1	53	ubiquitin-like protein conjugating enzyme activity	MF	0.9999999999	0.373890515459874	MF ubiquitin-like protein conjugating enzyme activity
GO:0043229	0.991723226443678	0.00909479857814045	1116	9619	intracellular organelle	CC	0.9999999999	0.373890515459874	CC intracellular organelle
GO:0006650	0.996321688905273	0.00916526386957571	8	136	glycerophospholipid metabolic process	BP	0.9999999999	0.375531411616082	BP glycerophospholipid metabolic process
GO:0009941	0.994289316402523	0.00939116355464327	30	358	chloroplast envelope	CC	0.9999999999	0.382763726880569	CC chloroplast envelope
GO:0000989	0.996651003876367	0.00940405511860818	6	115	NA	NA	0.9999999999	0.382763726880569	none
GO:0099081	0.99493158925237	0.00951522309525935	18	241	supramolecular polymer	CC	0.9999999999	0.384740533838579	CC supramolecular polymer
GO:0099512	0.99493158925237	0.00951522309525935	18	241	supramolecular fiber	CC	0.9999999999	0.384740533838579	CC supramolecular fiber
GO:0031124	1	0.00967762755329978	0	34	mRNA 3'-end processing	BP	0.9999999999	0.390024255361183	BP mRNA 3'-end processing
GO:0045931	1	0.00981592042512748	0	33	positive regulation of mitotic cell cycle	BP	0.9999999999	0.394304881913945	BP positive regulation of mitotic cell cycle
GO:0097708	0.993374128765364	0.00992560693950109	46	508	intracellular vesicle	CC	0.9999999999	0.397412249186799	CC intracellular vesicle
GO:0051983	1	0.0101257153848481	0	34	regulation of chromosome segregation	BP	0.9999999999	0.404108095813484	BP regulation of chromosome segregation
GO:0003712	0.996299590652489	0.0102975825386995	6	114	transcription coregulator activity	MF	0.9999999999	0.409637166879268	MF transcription coregulator activity
GO:0007093	0.99868311959862	0.0106747370045455	1	49	mitotic cell cycle checkpoint	BP	0.9999999999	0.419659844943992	BP mitotic cell cycle checkpoint
GO:0001883	0.993927005168449	0.0107070453411731	22	275	purine nucleoside binding	MF	0.9999999999	0.419659844943992	MF purine nucleoside binding
GO:0005525	0.993927005168449	0.0107070453411731	22	275	GTP binding	MF	0.9999999999	0.419659844943992	MF GTP binding
GO:0032550	0.993927005168449	0.0107070453411731	22	275	purine ribonucleoside binding	MF	0.9999999999	0.419659844943992	MF purine ribonucleoside binding
GO:0016859	0.997856218324971	0.0107323225947724	2	64	cis-trans isomerase activity	MF	0.9999999999	0.419659844943992	MF cis-trans isomerase activity
GO:0043254	0.997263585530359	0.0107543809923005	3	76	regulation of protein complex assembly	BP	0.9999999999	0.419659844943992	BP regulation of protein complex assembly
GO:0006366	0.998662054586347	0.0108080884989588	1	50	transcription by RNA polymerase II	BP	0.9999999999	0.420117296088244	BP transcription by RNA polymerase II
GO:0099513	0.994177833148384	0.0108344600439288	18	239	polymeric cytoskeletal fiber	CC	0.9999999999	0.420117296088244	CC polymeric cytoskeletal fiber
GO:0043547	1	0.0111355889543429	0	34	positive regulation of GTPase activity	BP	0.9999999999	0.427859035094751	BP positive regulation of GTPase activity
GO:0019001	0.993592713680489	0.0111385365465604	23	284	guanyl nucleotide binding	MF	0.9999999999	0.427859035094751	MF guanyl nucleotide binding
GO:0032561	0.993592713680489	0.0111385365465604	23	284	guanyl ribonucleotide binding	MF	0.9999999999	0.427859035094751	MF guanyl ribonucleotide binding
GO:0071822	0.993144929468171	0.011336597842965	28	335	NA	NA	0.9999999999	0.433056160478065	none
GO:0051082	0.994944822340929	0.0113442957756213	10	156	unfolded protein binding	MF	0.9999999999	0.433056160478065	MF unfolded protein binding
GO:0051726	0.993629978801649	0.0114669918779304	20	257	regulation of cell cycle	BP	0.9999999999	0.435082972251787	BP regulation of cell cycle
GO:0008237	0.99656282096323	0.011483293282533	4	88	metallopeptidase activity	MF	0.9999999999	0.435082972251787	MF metallopeptidase activity
GO:0034976	0.997686035929689	0.0115035767964392	2	61	response to endoplasmic reticulum stress	BP	0.9999999999	0.435082972251787	BP response to endoplasmic reticulum stress
GO:0017137	1	0.0117700503679004	0	33	Rab GTPase binding	MF	0.9999999999	0.44379588687801	MF Rab GTPase binding
GO:0048193	0.994604393902991	0.0120466437066159	10	155	Golgi vesicle transport	BP	0.9999999999	0.452835915723921	BP Golgi vesicle transport
GO:0006497	0.997524166674929	0.0121916006244109	2	62	protein lipidation	BP	0.9999999999	0.456887667302618	BP protein lipidation
GO:0046540	1	0.0122750913374286	0	35	U4/U6 x U5 tri-snRNP complex	CC	0.9999999999	0.457228553695978	CC U4/U6 x U5 tri-snRNP complex
GO:0097526	1	0.0122750913374286	0	35	spliceosomal tri-snRNP complex	CC	0.9999999999	0.457228553695978	CC spliceosomal tri-snRNP complex
GO:0007017	0.993526378519268	0.0123576236986556	16	215	microtubule-based process	BP	0.9999999999	0.457827649382789	BP microtubule-based process
GO:0006473	0.99748616483143	0.0123656670676119	2	61	protein acetylation	BP	0.9999999999	0.457827649382789	BP protein acetylation
GO:0051052	0.994430035501907	0.0124094698575541	10	153	regulation of DNA metabolic process	BP	0.9999999999	0.458069680147313	BP regulation of DNA metabolic process
GO:0034249	1	0.0126813189234077	0	32	negative regulation of cellular amide metabolic process	BP	0.9999999999	0.466702910797987	BP negative regulation of cellular amide metabolic process
GO:0061631	0.998366313909664	0.012825083402797	1	50	ubiquitin conjugating enzyme activity	MF	0.9999999999	0.470584851305017	MF ubiquitin conjugating enzyme activity
GO:0035770	0.996041208897188	0.0130313230710767	4	87	ribonucleoprotein granule	CC	0.9999999999	0.476729235683556	CC ribonucleoprotein granule
GO:0033045	1	0.0131207964880138	0	32	regulation of sister chromatid segregation	BP	0.9999999999	0.477765471999702	BP regulation of sister chromatid segregation
GO:0010389	1	0.0131373844399528	0	32	regulation of G2/M transition of mitotic cell cycle	BP	0.9999999999	0.477765471999702	BP regulation of G2/M transition of mitotic cell cycle
GO:0090407	0.991713177163114	0.0131794178974215	32	372	organophosphate biosynthetic process	BP	0.9999999999	0.477880250133053	BP organophosphate biosynthetic process
GO:0007005	0.994501114868398	0.0132435792792052	8	132	mitochondrion organization	BP	0.9999999999	0.478794342647032	BP mitochondrion organization
GO:0044435	0.989416269988076	0.0135151139969415	122	1187	plastid part	CC	0.9999999999	0.486626443081016	CC plastid part
GO:0044433	0.99165989808222	0.0135393950157588	29	342	cytoplasmic vesicle part	CC	0.9999999999	0.486626443081016	CC cytoplasmic vesicle part
GO:0043021	0.996294446847347	0.0140838741940588	3	73	ribonucleoprotein complex binding	MF	0.9999999999	0.504720062954433	MF ribonucleoprotein complex binding
GO:0006378	1	0.0144184566787577	0	31	mRNA polyadenylation	BP	0.9999999999	0.513714984044317	BP mRNA polyadenylation
GO:0043631	1	0.0144184566787577	0	31	RNA polyadenylation	BP	0.9999999999	0.513714984044317	BP RNA polyadenylation
GO:0016592	0.99812333742376	0.0144883214436814	1	47	mediator complex	CC	0.9999999999	0.514712275103272	CC mediator complex
GO:0032970	0.998095189969245	0.0146731917049665	1	47	regulation of actin filament-based process	BP	0.9999999999	0.519777730367287	BP regulation of actin filament-based process
GO:0044815	0.992599710586493	0.0148219322686221	13	193	DNA packaging complex	CC	0.9999999999	0.523537906453742	CC DNA packaging complex
GO:0061733	1	0.0152118445457938	0	31	peptide-lysine-N-acetyltransferase activity	MF	0.9999999999	0.535770754031225	MF peptide-lysine-N-acetyltransferase activity
GO:0007276	1	0.0153591853288457	0	31	gamete generation	BP	0.9999999999	0.538054839826087	BP gamete generation
GO:0051336	0.993862702551959	0.0153642408704	7	120	regulation of hydrolase activity	BP	0.9999999999	0.538054839826087	BP regulation of hydrolase activity
GO:0042254	0.99796257269124	0.0155380611497133	1	47	ribosome biogenesis	BP	0.9999999999	0.542596158103056	BP ribosome biogenesis
GO:0009987	0.985535373851301	0.0156526891842221	1486	12701	cellular process	BP	0.9999999999	0.545050582018296	BP cellular process
GO:1901990	0.995735612065021	0.0159466719540819	3	72	regulation of mitotic cell cycle phase transition	BP	0.9999999999	0.553718902993149	BP regulation of mitotic cell cycle phase transition
GO:0035064	1	0.0161718467930881	0	30	methylated histone binding	MF	0.9999999999	0.559955889522926	MF methylated histone binding
GO:0071702	0.987133880446473	0.016273890764456	126	1213	organic substance transport	BP	0.9999999999	0.56190636313678	BP organic substance transport
GO:0043241	0.997819030504079	0.0164840050576695	1	46	NA	NA	0.9999999999	0.567566919240542	none
GO:0019783	0.995536009701245	0.0165777054505866	3	74	ubiquitin-like protein-specific protease activity	MF	0.9999999999	0.568285680481752	MF ubiquitin-like protein-specific protease activity
GO:0032956	0.997797001877816	0.0166251850961903	1	46	regulation of actin cytoskeleton organization	BP	0.9999999999	0.568285680481752	BP regulation of actin cytoskeleton organization
GO:0031965	0.994802225374894	0.0166435767144021	4	82	nuclear membrane	CC	0.9999999999	0.568285680481752	CC nuclear membrane
GO:0006406	1	0.016737898724309	0	32	mRNA export from nucleus	BP	0.9999999999	0.569923133294199	BP mRNA export from nucleus
GO:0017148	1	0.0168521759956543	0	30	negative regulation of translation	BP	0.9999999999	0.572229136294429	BP negative regulation of translation
GO:0006400	0.994656167230145	0.0170571885035947	4	82	tRNA modification	BP	0.9999999999	0.576021836840943	BP tRNA modification
GO:0004402	1	0.0170575942572489	0	30	histone acetyltransferase activity	MF	0.9999999999	0.576021836840943	MF histone acetyltransferase activity
GO:0004532	1	0.0171625028798331	0	31	exoribonuclease activity	MF	0.9999999999	0.576397501089914	MF exoribonuclease activity
GO:0016896	1	0.0171625028798331	0	31	exoribonuclease activity, producing 5'-phosphomonoesters	MF	0.9999999999	0.576397501089914	MF exoribonuclease activity, producing 5'-phosphomonoesters
GO:0007049	0.989052430652011	0.0173748712240193	30	351	cell cycle	BP	0.9999999999	0.581923881380879	BP cell cycle
GO:0036464	0.994505739725089	0.0174617515272021	4	84	cytoplasmic ribonucleoprotein granule	CC	0.9999999999	0.581923881380879	CC cytoplasmic ribonucleoprotein granule
GO:0000776	1	0.0174690784436662	0	30	kinetochore	CC	0.9999999999	0.581923881380879	CC kinetochore
GO:0048519	0.986136813698989	0.0175897390643444	120	1150	negative regulation of biological process	BP	0.9999999999	0.584359655618705	BP negative regulation of biological process
GO:0008156	1	0.0178602065167952	0	30	negative regulation of DNA replication	BP	0.9999999999	0.591745710254572	BP negative regulation of DNA replication
GO:0032197	0.994155124226793	0.0183544432641724	4	94	transposition, RNA-mediated	BP	0.9999999999	0.604507178388284	BP transposition, RNA-mediated
GO:0003755	0.996039825834139	0.0183772670709751	2	59	peptidyl-prolyl cis-trans isomerase activity	MF	0.9999999999	0.604507178388284	MF peptidyl-prolyl cis-trans isomerase activity
GO:0000725	0.994184794176018	0.0183929128471541	4	81	recombinational repair	BP	0.9999999999	0.604507178388284	BP recombinational repair
GO:0033108	1	0.0191227234473103	0	30	mitochondrial respiratory chain complex assembly	BP	0.9999999999	0.625455747090455	BP mitochondrial respiratory chain complex assembly
GO:0070646	0.993904318194151	0.0191320664583478	4	85	protein modification by small protein removal	BP	0.9999999999	0.625455747090455	BP protein modification by small protein removal
GO:0006302	0.99170059775278	0.0192856351682164	8	125	double-strand break repair	BP	0.9999999999	0.628803786439566	BP double-strand break repair
GO:0022626	0.993747706739953	0.0195658245132985	4	85	cytosolic ribosome	CC	0.9999999999	0.63535729252973	CC cytosolic ribosome
GO:0030117	0.997329759478731	0.019590010890723	1	45	membrane coat	CC	0.9999999999	0.63535729252973	CC membrane coat
GO:0060627	0.995698405472066	0.0197920672672317	2	56	regulation of vesicle-mediated transport	BP	0.9999999999	0.640221291707401	BP regulation of vesicle-mediated transport
GO:0051246	0.985805256348898	0.0205239086650188	46	495	regulation of protein metabolic process	BP	0.9999999999	0.662151929948587	BP regulation of protein metabolic process
GO:0016796	0.995469682674814	0.0206562608751757	2	58	exonuclease activity, active with either ribo- or deoxyribonucleic acids and producing 5'-phosphomonoesters	MF	0.9999999999	0.664677378737328	MF exonuclease activity, active with either ribo- or deoxyribonucleic acids and producing 5'-phosphomonoesters
GO:0043624	0.99709038071994	0.0210886130963655	1	44	cellular protein complex disassembly	BP	0.9999999999	0.676617340706709	BP cellular protein complex disassembly
GO:0033047	1	0.0212929882031397	0	28	regulation of mitotic sister chromatid segregation	BP	0.9999999999	0.676617340706709	BP regulation of mitotic sister chromatid segregation
GO:0043903	1	0.0213349319048369	0	28	regulation of symbiosis, encompassing mutualism through parasitism	BP	0.9999999999	0.676617340706709	BP regulation of symbiosis, encompassing mutualism through parasitism
GO:0050792	1	0.0213349319048369	0	28	regulation of viral process	BP	0.9999999999	0.676617340706709	BP regulation of viral process
GO:0003684	0.995303439155142	0.0213469188580154	2	56	damaged DNA binding	MF	0.9999999999	0.676617340706709	MF damaged DNA binding
GO:0004712	0.99530070869555	0.0213575925963393	2	56	protein serine/threonine/tyrosine kinase activity	MF	0.9999999999	0.676617340706709	MF protein serine/threonine/tyrosine kinase activity
GO:0006515	1	0.0215187828595902	0	29	protein quality control for misfolded or incompletely synthesized proteins	BP	0.9999999999	0.678904169168597	BP protein quality control for misfolded or incompletely synthesized proteins
GO:0007346	0.989839188167116	0.0215402396661042	10	145	regulation of mitotic cell cycle	BP	0.9999999999	0.678904169168597	BP regulation of mitotic cell cycle
GO:0000027	0.996955469198236	0.0218806407589253	1	45	ribosomal large subunit assembly	BP	0.9999999999	0.687869146313835	BP ribosomal large subunit assembly
GO:0061025	0.995084728191642	0.0222204657212124	2	55	membrane fusion	BP	0.9999999999	0.695532101295686	BP membrane fusion
GO:0016126	1	0.0223054488353348	0	28	sterol biosynthetic process	BP	0.9999999999	0.695532101295686	BP sterol biosynthetic process
GO:0006606	0.99504011456747	0.0223507305574191	2	57	protein import into nucleus	BP	0.9999999999	0.695532101295686	BP protein import into nucleus
GO:1902593	0.99504011456747	0.0223507305574191	2	57	NA	NA	0.9999999999	0.695532101295686	none
GO:0032993	0.987560373884178	0.0226348921487731	16	217	protein-DNA complex	CC	0.9999999999	0.698384220923035	CC protein-DNA complex
GO:1901987	0.992640458029137	0.0226418444396904	4	81	regulation of cell cycle phase transition	BP	0.9999999999	0.698384220923035	BP regulation of cell cycle phase transition
GO:0007052	1	0.0226696472623081	0	27	mitotic spindle organization	BP	0.9999999999	0.698384220923035	BP mitotic spindle organization
GO:1902850	1	0.0226696472623081	0	27	microtubule cytoskeleton organization involved in mitosis	BP	0.9999999999	0.698384220923035	BP microtubule cytoskeleton organization involved in mitosis
GO:0000790	0.991353469883438	0.0238160326602335	5	92	nuclear chromatin	CC	0.9999999999	0.731866683648974	CC nuclear chromatin
GO:0005875	0.991315041411727	0.0239329305712811	5	90	microtubule associated complex	CC	0.9999999999	0.733624894219919	CC microtubule associated complex
GO:0006352	0.994608071049009	0.0240343074932809	2	56	DNA-templated transcription, initiation	BP	0.9999999999	0.734899770416441	BP DNA-templated transcription, initiation
GO:0004693	1	0.0243044230438022	0	27	cyclin-dependent protein serine/threonine kinase activity	MF	0.9999999999	0.739480118946576	MF cyclin-dependent protein serine/threonine kinase activity
GO:0097472	1	0.0243044230438022	0	27	cyclin-dependent protein kinase activity	MF	0.9999999999	0.739480118946576	MF cyclin-dependent protein kinase activity
GO:0070993	1	0.0246447330754904	0	29	translation preinitiation complex	CC	0.9999999999	0.746463822206701	CC translation preinitiation complex
GO:0006470	0.996512925620876	0.0246554109840482	1	41	protein dephosphorylation	BP	0.9999999999	0.746463822206701	BP protein dephosphorylation
GO:0000786	0.98704681645825	0.0248410084331751	13	185	nucleosome	CC	0.9999999999	0.750207981127819	CC nucleosome
GO:0005770	0.992927626017401	0.024901143532391	3	67	late endosome	CC	0.9999999999	0.750207981127819	CC late endosome
GO:0004176	1	0.0250874226180144	0	27	ATP-dependent peptidase activity	MF	0.9999999999	0.753972124255826	MF ATP-dependent peptidase activity
GO:0000381	0.996380269926812	0.0254381471922147	1	41	regulation of alternative mRNA splicing, via spliceosome	BP	0.9999999999	0.762648061674887	BP regulation of alternative mRNA splicing, via spliceosome
GO:0070271	1	0.0255757862852382	0	28	NA	NA	0.9999999999	0.764908917319096	none
GO:0000724	0.991296188517584	0.0263013222537119	4	77	double-strand break repair via homologous recombination	BP	0.9999999999	0.783338815919965	BP double-strand break repair via homologous recombination
GO:0003924	0.9853413639882	0.0263987707120326	16	201	GTPase activity	MF	0.9999999999	0.783338815919965	MF GTPase activity
GO:0017069	1	0.0264100848493449	0	26	snRNA binding	MF	0.9999999999	0.783338815919965	MF snRNA binding
GO:0046474	0.992419823889883	0.0264469255293512	3	67	glycerophospholipid biosynthetic process	BP	0.9999999999	0.783338815919965	BP glycerophospholipid biosynthetic process
GO:1900865	0.996164722212017	0.0266607595983789	1	42	chloroplast RNA modification	BP	0.9999999999	0.78777417544056	BP chloroplast RNA modification
GO:0000469	1	0.0273693748633622	0	27	cleavage involved in rRNA processing	BP	0.9999999999	0.806773035540642	BP cleavage involved in rRNA processing
GO:0019843	0.986738663140278	0.0274393532901756	10	145	rRNA binding	MF	0.9999999999	0.806800665935604	MF rRNA binding
GO:0008186	0.996026134978054	0.0275015846914268	1	41	RNA-dependent ATPase activity	MF	0.9999999999	0.806800665935604	MF RNA-dependent ATPase activity
GO:0008536	1	0.0277026269362668	0	26	Ran GTPase binding	MF	0.9999999999	0.810763548334743	MF Ran GTPase binding
GO:0016311	0.988828969207247	0.0279670732357674	6	97	dephosphorylation	BP	0.9999999999	0.816558822361172	BP dephosphorylation
GO:0007051	0.991896867545036	0.0280639735885607	3	65	spindle organization	BP	0.9999999999	0.817446358650683	BP spindle organization
GO:0009532	0.979525938429391	0.0285213876932517	52	539	plastid stroma	CC	0.9999999999	0.825626850814445	CC plastid stroma
GO:0035601	1	0.0285781222268722	0	27	protein deacylation	BP	0.9999999999	0.825626850814445	BP protein deacylation
GO:0098732	1	0.0285781222268722	0	27	macromolecule deacylation	BP	0.9999999999	0.825626850814445	BP macromolecule deacylation
GO:0006505	1	0.0286806593961738	0	27	GPI anchor metabolic process	BP	0.9999999999	0.825626850814445	BP GPI anchor metabolic process
GO:0006506	1	0.0286806593961738	0	27	GPI anchor biosynthetic process	BP	0.9999999999	0.825626850814445	BP GPI anchor biosynthetic process
GO:0032506	0.995798923972277	0.0288066842959786	1	41	cytokinetic process	BP	0.9999999999	0.827317204126563	BP cytokinetic process
GO:0046834	1	0.029266186965978	0	27	lipid phosphorylation	BP	0.9999999999	0.836884151008313	BP lipid phosphorylation
GO:0016410	0.99149140717889	0.0292759668836296	3	65	N-acyltransferase activity	MF	0.9999999999	0.836884151008313	MF N-acyltransferase activity
GO:0034661	1	0.0297511307564582	0	26	ncRNA catabolic process	BP	0.9999999999	0.847421617178443	BP ncRNA catabolic process
GO:0045324	1	0.0297824714140162	0	27	late endosome to vacuole transport	BP	0.9999999999	0.847421617178443	BP late endosome to vacuole transport
GO:1903046	0.985863083970534	0.0300718452818206	9	130	meiotic cell cycle process	BP	0.9999999999	0.853679266060366	BP meiotic cell cycle process
GO:0022904	0.995482321042721	0.0306025375934681	1	41	respiratory electron transport chain	BP	0.9999999999	0.866742838937582	BP respiratory electron transport chain
GO:0048285	0.990831865527107	0.0312521019120412	3	64	organelle fission	BP	0.9999999999	0.8831053717306	BP organelle fission
GO:0051656	0.992648357203304	0.0314424816506926	2	52	establishment of organelle localization	BP	0.9999999999	0.886447212042003	BP establishment of organelle localization
GO:0005319	0.992610158275151	0.0315495182911627	2	53	lipid transporter activity	MF	0.9999999999	0.887429471018241	MF lipid transporter activity
GO:0016282	1	0.0316587997399813	0	27	eukaryotic 43S preinitiation complex	CC	0.9999999999	0.888470242931165	CC eukaryotic 43S preinitiation complex
GO:0000462	1	0.0322987434209124	0	26	maturation of SSU-rRNA from tricistronic rRNA transcript (SSU-rRNA, 5.8S rRNA, LSU-rRNA)	BP	0.9999999999	0.904364815785549	BP maturation of SSU-rRNA from tricistronic rRNA transcript (SSU-rRNA, 5.8S rRNA, LSU-rRNA)
GO:0006289	0.995138036011644	0.0325273979656274	1	41	nucleotide-excision repair	BP	0.9999999999	0.9068580500324	BP nucleotide-excision repair
GO:0016482	0.995144870472238	0.0325353400638048	1	40	cytosolic transport	BP	0.9999999999	0.9068580500324	BP cytosolic transport
GO:0009570	0.976394502310098	0.0326561032970132	52	535	chloroplast stroma	CC	0.9999999999	0.908164755038205	CC chloroplast stroma
GO:0034654	0.975913249995247	0.032770210557539	58	585	nucleobase-containing compound biosynthetic process	BP	0.9999999999	0.909280876237629	BP nucleobase-containing compound biosynthetic process
GO:0031386	0.994976467143288	0.0334680835473252	1	40	protein tag	MF	0.9999999999	0.924067560037797	MF protein tag
GO:0008064	0.994955851922508	0.0335818296930284	1	40	regulation of actin polymerization or depolymerization	BP	0.9999999999	0.924067560037797	BP regulation of actin polymerization or depolymerization
GO:0030832	0.994955851922508	0.0335818296930284	1	40	regulation of actin filament length	BP	0.9999999999	0.924067560037797	BP regulation of actin filament length
GO:0043167	0.969050966265834	0.033603823571176	973	8427	ion binding	MF	0.9999999999	0.924067560037797	MF ion binding
GO:0044801	0.991950671680061	0.0339943111480671	2	51	NA	NA	0.9999999999	0.932455460263391	none
GO:0009892	0.974394171126987	0.0340605679839133	67	665	negative regulation of metabolic process	BP	0.9999999999	0.932455460263391	BP negative regulation of metabolic process
GO:0009504	1	0.0341486374367147	0	25	cell plate	CC	0.9999999999	0.932789003049104	CC cell plate
GO:0004004	0.994732020596826	0.0348616679976379	1	39	ATP-dependent RNA helicase activity	MF	0.9999999999	0.950154374782627	MF ATP-dependent RNA helicase activity
GO:0033290	1	0.035023603403337	0	26	eukaryotic 48S preinitiation complex	CC	0.9999999999	0.952456046534996	CC eukaryotic 48S preinitiation complex
GO:0016638	1	0.0354065826656078	0	25	oxidoreductase activity, acting on the CH-NH2 group of donors	MF	0.9999999999	0.960745505796139	MF oxidoreductase activity, acting on the CH-NH2 group of donors
GO:0098803	0.991344464687273	0.0360796251374778	2	53	respiratory chain complex	CC	0.9999999999	0.976851877070213	CC respiratory chain complex
GO:0031334	0.994478665997308	0.0361892949950204	1	40	positive regulation of protein complex assembly	BP	0.9999999999	0.977116650395482	BP positive regulation of protein complex assembly
GO:0005048	0.991306632486696	0.0362483885926082	2	52	signal sequence binding	MF	0.9999999999	0.977116650395482	MF signal sequence binding
GO:0051170	0.988977664005674	0.036603346273279	3	65	import into nucleus	BP	0.9999999999	0.984525891446708	BP import into nucleus
GO:0031312	1	0.0367486551956592	0	25	extrinsic component of organelle membrane	CC	0.9999999999	0.986276134639833	CC extrinsic component of organelle membrane
GO:0000741	0.994280310852353	0.0373127827283146	1	39	karyogamy	BP	0.9999999999	0.997062446296616	BP karyogamy
GO:0010197	0.994280310852353	0.0373127827283146	1	39	polar nucleus fusion	BP	0.9999999999	0.997062446296616	BP polar nucleus fusion
GO:0090150	0.985633390296955	0.0374072884610885	5	85	establishment of protein localization to membrane	BP	0.9999999999	0.997419500572018	BP establishment of protein localization to membrane
GO:0034212	0.99420004871227	0.0378008174492328	1	38	peptide N-acetyltransferase activity	MF	0.9999999999	0.9999999999	MF peptide N-acetyltransferase activity
GO:0044267	0.96660475015318	0.0382942917631342	297	2625	cellular protein metabolic process	BP	0.9999999999	0.9999999999	BP cellular protein metabolic process
GO:0009226	0.994077301318047	0.0385194269287332	1	37	nucleotide-sugar biosynthetic process	BP	0.9999999999	0.9999999999	BP nucleotide-sugar biosynthetic process
GO:1902750	1	0.0392085274136278	0	24	negative regulation of cell cycle G2/M phase transition	BP	0.9999999999	0.9999999999	BP negative regulation of cell cycle G2/M phase transition
GO:0010087	0.983649974008218	0.0392209557427989	6	96	phloem or xylem histogenesis	BP	0.9999999999	0.9999999999	BP phloem or xylem histogenesis
GO:0009507	0.966591233262818	0.0392425991491197	209	1894	chloroplast	CC	0.9999999999	0.9999999999	CC chloroplast
GO:0015020	1	0.0394785607037703	0	23	glucuronosyltransferase activity	MF	0.9999999999	0.9999999999	MF glucuronosyltransferase activity
GO:0016811	0.987956577817454	0.0395869287795342	3	62	hydrolase activity, acting on carbon-nitrogen (but not peptide) bonds, in linear amides	MF	0.9999999999	0.9999999999	MF hydrolase activity, acting on carbon-nitrogen (but not peptide) bonds, in linear amides
GO:0060590	1	0.0395920975019433	0	25	ATPase regulator activity	MF	0.9999999999	0.9999999999	MF ATPase regulator activity
GO:0031329	0.984588465218606	0.0398034744084637	5	84	regulation of cellular catabolic process	BP	0.9999999999	0.9999999999	BP regulation of cellular catabolic process
GO:1902903	0.990287100061421	0.0398501068941882	2	51	regulation of supramolecular fiber organization	BP	0.9999999999	0.9999999999	BP regulation of supramolecular fiber organization
GO:0000777	1	0.0399929161747278	0	24	condensed chromosome kinetochore	CC	0.9999999999	0.9999999999	CC condensed chromosome kinetochore
GO:0031072	0.985927602554824	0.0400785668074595	4	74	heat shock protein binding	MF	0.9999999999	0.9999999999	MF heat shock protein binding
GO:0032845	1	0.0402934437234197	0	24	NA	NA	0.9999999999	0.9999999999	none
GO:0051087	0.9900785149836	0.0405309597499166	2	52	chaperone binding	MF	0.9999999999	0.9999999999	MF chaperone binding
GO:1902410	0.993618087221922	0.0408952700453883	1	38	mitotic cytokinetic process	BP	0.9999999999	0.9999999999	BP mitotic cytokinetic process
GO:1905354	1	0.0410698210249024	0	23	exoribonuclease complex	CC	0.9999999999	0.9999999999	CC exoribonuclease complex
GO:0007166	0.989881055949694	0.0413363995939604	2	49	cell surface receptor signaling pathway	BP	0.9999999999	0.9999999999	BP cell surface receptor signaling pathway
GO:0006475	0.989799745524332	0.0416159905936529	2	49	internal protein amino acid acetylation	BP	0.9999999999	0.9999999999	BP internal protein amino acid acetylation
GO:0018393	0.989799745524332	0.0416159905936529	2	49	internal peptidyl-lysine acetylation	BP	0.9999999999	0.9999999999	BP internal peptidyl-lysine acetylation
GO:0018394	0.989799745524332	0.0416159905936529	2	49	peptidyl-lysine acetylation	BP	0.9999999999	0.9999999999	BP peptidyl-lysine acetylation
GO:0031248	0.989718150707688	0.0418518568895659	2	50	protein acetyltransferase complex	CC	0.9999999999	0.9999999999	CC protein acetyltransferase complex
GO:1902493	0.989718150707688	0.0418518568895659	2	50	acetyltransferase complex	CC	0.9999999999	0.9999999999	CC acetyltransferase complex
GO:0006928	0.97938526415468	0.0422791721149416	9	125	movement of cell or subcellular component	BP	0.9999999999	0.9999999999	BP movement of cell or subcellular component
GO:0010228	0.984971039171977	0.0424317469242253	4	74	vegetative to reproductive phase transition of meristem	BP	0.9999999999	0.9999999999	BP vegetative to reproductive phase transition of meristem
GO:0036459	0.986915576666137	0.0424395704049579	3	64	thiol-dependent ubiquitinyl hydrolase activity	MF	0.9999999999	0.9999999999	MF thiol-dependent ubiquitinyl hydrolase activity
GO:0101005	0.986915576666137	0.0424395704049579	3	64	ubiquitinyl hydrolase activity	MF	0.9999999999	0.9999999999	MF ubiquitinyl hydrolase activity
GO:0034062	0.984951892614119	0.0425303096229022	4	72	5'-3' RNA polymerase activity	MF	0.9999999999	0.9999999999	MF 5'-3' RNA polymerase activity
GO:0097747	0.984951892614119	0.0425303096229022	4	72	RNA polymerase activity	MF	0.9999999999	0.9999999999	MF RNA polymerase activity
GO:0000228	1	0.0428982852698321	0	23	nuclear chromosome	CC	0.9999999999	0.9999999999	CC nuclear chromosome
GO:0016180	1	0.0430179067274121	0	24	snRNA processing	BP	0.9999999999	0.9999999999	BP snRNA processing
GO:0007602	0.993202987993848	0.0430660171336605	1	38	phototransduction	BP	0.9999999999	0.9999999999	BP phototransduction
GO:0006275	0.986492382368157	0.043709665749743	3	61	regulation of DNA replication	BP	0.9999999999	0.9999999999	BP regulation of DNA replication
GO:0050821	1	0.0437313214787046	0	24	protein stabilization	BP	0.9999999999	0.9999999999	BP protein stabilization
GO:0008092	0.971818832947685	0.0437579256783354	25	280	cytoskeletal protein binding	MF	0.9999999999	0.9999999999	MF cytoskeletal protein binding
GO:0090068	0.98906988122387	0.0441074818043334	2	49	positive regulation of cell cycle process	BP	0.9999999999	0.9999999999	BP positive regulation of cell cycle process
GO:0007059	0.992945528042193	0.0443981235230882	1	38	chromosome segregation	BP	0.9999999999	0.9999999999	BP chromosome segregation
GO:0048471	0.986153758683231	0.0447169168090373	3	59	perinuclear region of cytoplasm	CC	0.9999999999	0.9999999999	CC perinuclear region of cytoplasm
GO:0000028	1	0.0449450947446172	0	23	ribosomal small subunit assembly	BP	0.9999999999	0.9999999999	BP ribosomal small subunit assembly
GO:0001732	1	0.0449909591950829	0	24	formation of cytoplasmic translation initiation complex	BP	0.9999999999	0.9999999999	BP formation of cytoplasmic translation initiation complex
GO:0005852	1	0.0449909591950829	0	24	eukaryotic translation initiation factor 3 complex	CC	0.9999999999	0.9999999999	CC eukaryotic translation initiation factor 3 complex
GO:0040007	0.971470517076451	0.0450109286451422	23	259	growth	BP	0.9999999999	0.9999999999	BP growth
GO:0016573	0.988731388438135	0.0453011416000621	2	48	histone acetylation	BP	0.9999999999	0.9999999999	BP histone acetylation
GO:0061077	0.98562961906371	0.0460848587256572	3	61	chaperone-mediated protein folding	BP	0.9999999999	0.9999999999	BP chaperone-mediated protein folding
GO:0042788	0.992536953170211	0.0464250762670735	1	39	polysomal ribosome	CC	0.9999999999	0.9999999999	CC polysomal ribosome
GO:0004003	0.988353075516404	0.0465240038890715	2	49	ATP-dependent DNA helicase activity	MF	0.9999999999	0.9999999999	MF ATP-dependent DNA helicase activity
GO:0005759	0.978848034693838	0.0468144110355216	7	103	mitochondrial matrix	CC	0.9999999999	0.9999999999	CC mitochondrial matrix
GO:0032451	1	0.0469851491954989	0	23	demethylase activity	MF	0.9999999999	0.9999999999	MF demethylase activity
GO:0034504	0.983059420172983	0.0471216026255766	4	72	protein localization to nucleus	BP	0.9999999999	0.9999999999	BP protein localization to nucleus
GO:0030135	0.988183428190472	0.047142035097627	2	48	coated vesicle	CC	0.9999999999	0.9999999999	CC coated vesicle
GO:0071011	1	0.0473089072474899	0	23	precatalytic spliceosome	CC	0.9999999999	0.9999999999	CC precatalytic spliceosome
GO:0043085	0.972807536752761	0.047346683005583	15	182	positive regulation of catalytic activity	BP	0.9999999999	0.9999999999	BP positive regulation of catalytic activity
GO:0000413	0.992376319477388	0.0473770728588004	1	37	protein peptidyl-prolyl isomerization	BP	0.9999999999	0.9999999999	BP protein peptidyl-prolyl isomerization
GO:0008139	1	0.0474449008460469	0	23	nuclear localization sequence binding	MF	0.9999999999	0.9999999999	MF nuclear localization sequence binding
GO:0000178	1	0.0474958547555829	0	22	exosome (RNase complex)	CC	0.9999999999	0.9999999999	CC exosome (RNase complex)
GO:1903509	0.988044764109545	0.0475060780883045	2	50	liposaccharide metabolic process	BP	0.9999999999	0.9999999999	BP liposaccharide metabolic process
GO:0098805	0.962292035639194	0.0475569254924902	91	866	whole membrane	CC	0.9999999999	0.9999999999	CC whole membrane
GO:0009585	0.992280691196756	0.0478615085968323	1	37	red, far-red light phototransduction	BP	0.9999999999	0.9999999999	BP red, far-red light phototransduction
GO:1901988	0.987893681459338	0.0480577689614082	2	49	negative regulation of cell cycle phase transition	BP	0.9999999999	0.9999999999	BP negative regulation of cell cycle phase transition
GO:0046470	1	0.0488249609497858	0	24	phosphatidylcholine metabolic process	BP	0.9999999999	0.9999999999	BP phosphatidylcholine metabolic process
GO:0033014	0.984608301257197	0.0489027599659924	3	60	tetrapyrrole biosynthetic process	BP	0.9999999999	0.9999999999	BP tetrapyrrole biosynthetic process
GO:0051261	1	0.0492249043296048	0	23	protein depolymerization	BP	0.9999999999	0.9999999999	BP protein depolymerization
GO:0010229	0.987339603943718	0.049661243350178	2	54	inflorescence development	BP	0.9999999999	0.9999999999	BP inflorescence development
GO:0036503	0.987422837294364	0.0497249786372712	2	47	ERAD pathway	BP	0.9999999999	0.9999999999	BP ERAD pathway
