# Supplementary material for: Transcriptional Regulation of Pine Male and Female Cone Initiation and Development: Key Players Identified Through Comparative Transcriptomics
Source: Front Genet. 2022 Mar 18;13:815093. doi: 10.3389/fgene.2022.815093 (PMC8971679; doi:10.3389/fgene.2022.815093)
Supplement: Supplementary file 2 [file DataSheet3.ZIP › SUP_GSEA/salmon.gene.counts.matrix.FC_3_1_vs_MC_2_4.DESeq2.DE_results.P0.001_C2.DE.subset.GOseq.enriched]

category	over_represented_pvalue	under_represented_pvalue	numDEInCat	numInCat	term	ontology	over_represented_FDR	go_term	gene_ids
GO:0005576	3.26587103157126e-56	1	335	1129	extracellular region	CC	4.0144086720074e-52	CC extracellular region	Pdensi_DN10239_c0_g1d266783, Pdensi_DN10374_c0_g1d334259, Pdensi_DN10940_c0_g1d5120, Pdensi_DN11172_c0_g1, Pdensi_DN11282_c0_g1d174432, Pdensi_DN11376_c0_g1d174520, Pdensi_DN11627_c0_g1d457795, Pdensi_DN11752_c0_g1d50151, Pdensi_DN11911_c0_g1d50350, Pdensi_DN11994_c0_g1d336954, Pdensi_DN12216_c0_g1, Pdensi_DN12235_c0_g1d389478, Pdensi_DN12400_c0_g1d389834, Pdensi_DN12533_c0_g1d176409, Pdensi_DN12…
GO:0001071	6.72215895989976e-27	1	226	880	NA	NA	2.75429259783626e-23	none	Pdensi_DN10290_c0_g1d4636, Pdensi_DN10475_c0_g1, Pdensi_DN10618_c0_g1d103684, Pdensi_DN10620_c0_g1, Pdensi_DN11057_c0_g1d49575, Pdensi_DN11360_c2_g3, Pdensi_DN11521_c0_g1d336257, Pdensi_DN1194_c0_g1d98292, Pdensi_DN11974_c0_g1d211158, Pdensi_DN12094_c0_g1d458612, Pdensi_DN12151_c0_g1d269622, Pdensi_DN12457_c0_g1d50801, Pdensi_DN12603_c0_g1d105849, Pdensi_DN12869_c0_g1d338718, Pdensi_DN13149_c0_g1…
GO:0003700	6.72215895989976e-27	1	226	880	DNA-binding transcription factor activity	MF	2.75429259783626e-23	MF DNA-binding transcription factor activity	Pdensi_DN10290_c0_g1d4636, Pdensi_DN10475_c0_g1, Pdensi_DN10618_c0_g1d103684, Pdensi_DN10620_c0_g1, Pdensi_DN11057_c0_g1d49575, Pdensi_DN11360_c2_g3, Pdensi_DN11521_c0_g1d336257, Pdensi_DN1194_c0_g1d98292, Pdensi_DN11974_c0_g1d211158, Pdensi_DN12094_c0_g1d458612, Pdensi_DN12151_c0_g1d269622, Pdensi_DN12457_c0_g1d50801, Pdensi_DN12603_c0_g1d105849, Pdensi_DN12869_c0_g1d338718, Pdensi_DN13149_c0_g1…
GO:0050896	2.32812857950919e-21	1	817	4896	response to stimulus	BP	7.00753243179054e-18	BP response to stimulus	Pdensi_DN10090_c0_g1d4523, Pdensi_DN10329_c0_g1, Pdensi_DN10464_c0_g1d455438, Pdensi_DN10553_c0_g1d103553, Pdensi_DN10604_c0_g1d4910, Pdensi_DN10616_c0_g1d455771, Pdensi_DN10638_c0_g1, Pdensi_DN10695_c0_g1d49277, Pdensi_DN10751_c0_g1d49359, Pdensi_DN10846_c0_g1d335071, Pdensi_DN10968_c0_g1d210195, Pdensi_DN10989_c0_g1d335310, Pdensi_DN11137_c0_g1d268121, Pdensi_DN11138_c0_g1, Pdensi_DN11143_c0_g1…
GO:0048046	2.85044436698281e-21	1	126	434	apoplast	CC	7.00753243179054e-18	CC apoplast	Pdensi_DN11282_c0_g1d174432, Pdensi_DN11752_c0_g1d50151, Pdensi_DN11994_c0_g1d336954, Pdensi_DN12216_c0_g1, Pdensi_DN12235_c0_g1d389478, Pdensi_DN12589_c0_g1d176330, Pdensi_DN13117_c0_g1d51549, Pdensi_DN13427_c0_g1d339937, Pdensi_DN14059_c0_g2, Pdensi_DN14269_c0_g1d52720, Pdensi_DN14891_c0_g1, Pdensi_DN14923_c0_g4, Pdensi_DN15407_c0_g2d525750, Pdensi_DN15702_c0_g1d345565, Pdensi_DN16068_c1_g1, Pd…
GO:0005618	1.91699772552453e-19	1	153	596	cell wall	CC	3.36624800602108e-16	CC cell wall	Pdensi_DN11752_c0_g1d50151, Pdensi_DN11994_c0_g1d336954, Pdensi_DN12216_c0_g1, Pdensi_DN12235_c0_g1d389478, Pdensi_DN12559_c0_g1, Pdensi_DN12589_c0_g1d176330, Pdensi_DN12608_c0_g1d459878, Pdensi_DN13044_c0_g1d460723, Pdensi_DN13117_c0_g1d51549, Pdensi_DN13684_c0_g1, Pdensi_DN14049_c0_g1d7852, Pdensi_DN14269_c0_g1d52720, Pdensi_DN14530_c0_g1d53094, Pdensi_DN14923_c0_g4, Pdensi_DN15364_c0_g1d181907…
GO:0030312	1.91699772552453e-19	1	153	596	external encapsulating structure	CC	3.36624800602108e-16	CC external encapsulating structure	Pdensi_DN11752_c0_g1d50151, Pdensi_DN11994_c0_g1d336954, Pdensi_DN12216_c0_g1, Pdensi_DN12235_c0_g1d389478, Pdensi_DN12559_c0_g1, Pdensi_DN12589_c0_g1d176330, Pdensi_DN12608_c0_g1d459878, Pdensi_DN13044_c0_g1d460723, Pdensi_DN13117_c0_g1d51549, Pdensi_DN13684_c0_g1, Pdensi_DN14049_c0_g1d7852, Pdensi_DN14269_c0_g1d52720, Pdensi_DN14530_c0_g1d53094, Pdensi_DN14923_c0_g4, Pdensi_DN15364_c0_g1d181907…
GO:0006952	1.21790918076978e-17	1	345	1810	defense response	BP	1.87131745625277e-14	BP defense response	Pdensi_DN10464_c0_g1d455438, Pdensi_DN10553_c0_g1d103553, Pdensi_DN10616_c0_g1d455771, Pdensi_DN10638_c0_g1, Pdensi_DN11137_c0_g1d268121, Pdensi_DN11138_c0_g1, Pdensi_DN11276_c0_g1d210448, Pdensi_DN11282_c0_g1d174432, Pdensi_DN11320_c0_g1, Pdensi_DN11720_c0_g1d211026, Pdensi_DN11834_c0_g1d336839, Pdensi_DN11970_c0_g1d5850, Pdensi_DN12005_c0_g1d337285, Pdensi_DN12359_c0_g1, Pdensi_DN12856_c0_g1d46…
GO:0044699	2.86202299992903e-17	1	1181	7720	NA	NA	3.90888741279196e-14	none	Pdensi_DN102060_c0_g1, Pdensi_DN10239_c0_g1d266783, Pdensi_DN10329_c0_g1, Pdensi_DN10374_c0_g1d334259, Pdensi_DN10463_c0_g1d209872, Pdensi_DN10464_c0_g1d455438, Pdensi_DN10604_c0_g1d4910, Pdensi_DN10614_c0_g1, Pdensi_DN10615_c0_g1d173442, Pdensi_DN10616_c0_g1d455771, Pdensi_DN10695_c0_g1d49277, Pdensi_DN10751_c0_g1d49359, Pdensi_DN10846_c0_g1d335071, Pdensi_DN10968_c0_g1d210195, Pdensi_DN10989_c0…
GO:0006950	2.41026685493296e-16	1	619	3709	response to stress	BP	2.9627000180836e-13	BP response to stress	Pdensi_DN10090_c0_g1d4523, Pdensi_DN10464_c0_g1d455438, Pdensi_DN10553_c0_g1d103553, Pdensi_DN10604_c0_g1d4910, Pdensi_DN10616_c0_g1d455771, Pdensi_DN10638_c0_g1, Pdensi_DN10695_c0_g1d49277, Pdensi_DN10751_c0_g1d49359, Pdensi_DN10968_c0_g1d210195, Pdensi_DN11137_c0_g1d268121, Pdensi_DN11138_c0_g1, Pdensi_DN11143_c0_g1d456681, Pdensi_DN11217_c0_g1, Pdensi_DN11276_c0_g1d210448, Pdensi_DN11282_c0_g1…
GO:0004553	2.08210765124556e-15	1	104	383	hydrolase activity, hydrolyzing O-glycosyl compounds	MF	2.32666065901004e-12	MF hydrolase activity, hydrolyzing O-glycosyl compounds	Pdensi_DN10695_c0_g1d49277, Pdensi_DN11376_c0_g1d174520, Pdensi_DN12016_c0_g1d458499, Pdensi_DN12216_c0_g1, Pdensi_DN13957_c0_g2, Pdensi_DN14305_c0_g1d213257, Pdensi_DN14530_c0_g1d53094, Pdensi_DN14864_c0_g1d108554, Pdensi_DN14923_c0_g4, Pdensi_DN15221_c0_g5, Pdensi_DN15274_c0_g1d344023, Pdensi_DN15459_c0_g1, Pdensi_DN15702_c0_g1d345565, Pdensi_DN15916_c0_g1d277422, Pdensi_DN16309_c0_g1d215144, P…
GO:0031224	2.41130671934179e-15	1	667	4097	intrinsic component of membrane	CC	2.46998184951244e-12	CC intrinsic component of membrane	Pdensi_DN10184_c0_g1d454940, Pdensi_DN10553_c0_g1d103553, Pdensi_DN10554_c0_g1, Pdensi_DN10570_c0_g1d455641, Pdensi_DN10638_c0_g1, Pdensi_DN10846_c0_g1d335071, Pdensi_DN10940_c0_g1d5120, Pdensi_DN10989_c0_g1d335310, Pdensi_DN11064_c0_g1d210295, Pdensi_DN11138_c0_g1, Pdensi_DN11163_c0_g1d268092, Pdensi_DN11163_c1_g1, Pdensi_DN11342_c0_g1, Pdensi_DN11351_c0_g1, Pdensi_DN11420_c0_g2, Pdensi_DN11645_…
GO:0010033	3.49770571899859e-15	1	257	1293	response to organic substance	BP	3.30721528445621e-12	BP response to organic substance	Pdensi_DN10989_c0_g1d335310, Pdensi_DN11138_c0_g1, Pdensi_DN11560_c0_g3, Pdensi_DN11834_c0_g1d336839, Pdensi_DN11974_c0_g1d211158, Pdensi_DN11991_c0_g2, Pdensi_DN11994_c0_g1d336954, Pdensi_DN12030_c0_g1d389111, Pdensi_DN12151_c0_g1d269622, Pdensi_DN12309_c0_g1d269969, Pdensi_DN12359_c0_g1, Pdensi_DN12363_c0_g1d270046, Pdensi_DN12856_c0_g1d460187, Pdensi_DN13087_c0_g1d212168, Pdensi_DN13295_c0_g1d…
GO:0042221	5.70293855560498e-15	1	351	1909	response to chemical	BP	5.00718005182118e-12	BP response to chemical	Pdensi_DN10090_c0_g1d4523, Pdensi_DN10329_c0_g1, Pdensi_DN10604_c0_g1d4910, Pdensi_DN10989_c0_g1d335310, Pdensi_DN11138_c0_g1, Pdensi_DN11544_c0_g2d5552, Pdensi_DN11560_c0_g3, Pdensi_DN11834_c0_g1d336839, Pdensi_DN11974_c0_g1d211158, Pdensi_DN11991_c0_g2, Pdensi_DN11994_c0_g1d336954, Pdensi_DN12030_c0_g1d389111, Pdensi_DN12151_c0_g1d269622, Pdensi_DN12226_c0_g1d211408, Pdensi_DN12309_c0_g1d269969…
GO:0009755	9.98560512595852e-15	1	160	710	hormone-mediated signaling pathway	BP	8.18287054721881e-12	BP hormone-mediated signaling pathway	Pdensi_DN11575_c0_g1, Pdensi_DN12062_c0_g2, Pdensi_DN12094_c0_g1d458612, Pdensi_DN12120_c0_g1, Pdensi_DN12151_c0_g1d269622, Pdensi_DN12359_c0_g1, Pdensi_DN13087_c0_g1d212168, Pdensi_DN13149_c0_g1d271422, Pdensi_DN13328_c0_g1d339768, Pdensi_DN13341_c0_g1d461319, Pdensi_DN13394_c0_g1d212532, Pdensi_DN13827_c0_g2d392397, Pdensi_DN13918_c0_g1, Pdensi_DN14132_c0_g1, Pdensi_DN14469_c0_g1, Pdensi_DN1455…
GO:0046658	2.72744009419823e-14	1	52	139	anchored component of plasma membrane	CC	2.09535585236779e-11	CC anchored component of plasma membrane	Pdensi_DN11064_c0_g1d210295, Pdensi_DN11138_c0_g1, Pdensi_DN11720_c0_g1d211026, Pdensi_DN13825_c0_g1d340893, Pdensi_DN13957_c0_g2, Pdensi_DN14514_c0_g1d342273, Pdensi_DN14726_c0_g2, Pdensi_DN15274_c0_g1d344023, Pdensi_DN15459_c0_g1, Pdensi_DN16069_c0_g1, Pdensi_DN16494_c0_g2, Pdensi_DN1891_c0_g1d325527, Pdensi_DN19180_c0_g1d533441, Pdensi_DN19897_c0_g1d487018, Pdensi_DN20133_c0_g2, Pdensi_DN22084…
GO:0031225	3.02911768429608e-14	1	61	179	anchored component of membrane	CC	2.19023026913926e-11	CC anchored component of membrane	Pdensi_DN11064_c0_g1d210295, Pdensi_DN11138_c0_g1, Pdensi_DN11712_c0_g1d336667, Pdensi_DN11720_c0_g1d211026, Pdensi_DN13341_c0_g1d461319, Pdensi_DN13825_c0_g1d340893, Pdensi_DN13957_c0_g2, Pdensi_DN14514_c0_g1d342273, Pdensi_DN14726_c0_g2, Pdensi_DN15274_c0_g1d344023, Pdensi_DN15459_c0_g1, Pdensi_DN16069_c0_g1, Pdensi_DN16494_c0_g2, Pdensi_DN1891_c0_g1d325527, Pdensi_DN19180_c0_g1d533441, Pdensi_…
GO:0009725	4.69653383747692e-14	1	186	879	response to hormone	BP	3.20721077390368e-11	BP response to hormone	Pdensi_DN10989_c0_g1d335310, Pdensi_DN11560_c0_g3, Pdensi_DN11834_c0_g1d336839, Pdensi_DN11974_c0_g1d211158, Pdensi_DN11991_c0_g2, Pdensi_DN11994_c0_g1d336954, Pdensi_DN12151_c0_g1d269622, Pdensi_DN12309_c0_g1d269969, Pdensi_DN12359_c0_g1, Pdensi_DN12363_c0_g1d270046, Pdensi_DN13087_c0_g1d212168, Pdensi_DN13295_c0_g1d51662, Pdensi_DN13394_c0_g1d212532, Pdensi_DN13684_c0_g1, Pdensi_DN13806_c0_g1, …
GO:0016798	8.80843400416295e-14	1	106	415	hydrolase activity, acting on glycosyl bonds	MF	5.69859319890374e-11	MF hydrolase activity, acting on glycosyl bonds	Pdensi_DN10695_c0_g1d49277, Pdensi_DN11376_c0_g1d174520, Pdensi_DN12016_c0_g1d458499, Pdensi_DN12216_c0_g1, Pdensi_DN13957_c0_g2, Pdensi_DN14305_c0_g1d213257, Pdensi_DN14530_c0_g1d53094, Pdensi_DN14864_c0_g1d108554, Pdensi_DN14923_c0_g4, Pdensi_DN15221_c0_g5, Pdensi_DN15274_c0_g1d344023, Pdensi_DN15459_c0_g1, Pdensi_DN15702_c0_g1d345565, Pdensi_DN15916_c0_g1d277422, Pdensi_DN16309_c0_g1d215144, P…
GO:0009719	1.47566577441879e-13	1	190	915	response to endogenous stimulus	BP	9.06944184957787e-11	BP response to endogenous stimulus	Pdensi_DN10989_c0_g1d335310, Pdensi_DN11560_c0_g3, Pdensi_DN11834_c0_g1d336839, Pdensi_DN11974_c0_g1d211158, Pdensi_DN11991_c0_g2, Pdensi_DN11994_c0_g1d336954, Pdensi_DN12151_c0_g1d269622, Pdensi_DN12309_c0_g1d269969, Pdensi_DN12359_c0_g1, Pdensi_DN12363_c0_g1d270046, Pdensi_DN13087_c0_g1d212168, Pdensi_DN13295_c0_g1d51662, Pdensi_DN13394_c0_g1d212532, Pdensi_DN13684_c0_g1, Pdensi_DN13806_c0_g1, …
GO:0043565	2.27620445097707e-13	1	154	691	sequence-specific DNA binding	MF	1.33233833863858e-10	MF sequence-specific DNA binding	Pdensi_DN10290_c0_g1d4636, Pdensi_DN10475_c0_g1, Pdensi_DN11360_c2_g3, Pdensi_DN11521_c0_g1d336257, Pdensi_DN11590_c0_g1d336260, Pdensi_DN11974_c0_g1d211158, Pdensi_DN12094_c0_g1d458612, Pdensi_DN13237_c0_g1, Pdensi_DN13806_c0_g1, Pdensi_DN13827_c0_g2d392397, Pdensi_DN13918_c0_g1, Pdensi_DN13932_c0_g1d462718, Pdensi_DN13997_c0_g1d7810, Pdensi_DN14132_c0_g1, Pdensi_DN14334_c0_g1d179490, Pdensi_DN1…
GO:1901700	3.84656117067481e-13	1	236	1211	response to oxygen-containing compound	BP	2.14917863226976e-10	BP response to oxygen-containing compound	Pdensi_DN10090_c0_g1d4523, Pdensi_DN10604_c0_g1d4910, Pdensi_DN10989_c0_g1d335310, Pdensi_DN11138_c0_g1, Pdensi_DN11544_c0_g2d5552, Pdensi_DN11560_c0_g3, Pdensi_DN11834_c0_g1d336839, Pdensi_DN11991_c0_g2, Pdensi_DN12309_c0_g1d269969, Pdensi_DN12359_c0_g1, Pdensi_DN12363_c0_g1d270046, Pdensi_DN12856_c0_g1d460187, Pdensi_DN13087_c0_g1d212168, Pdensi_DN13295_c0_g1d51662, Pdensi_DN13394_c0_g1d212532,…
GO:0005886	4.15620839579181e-13	1	433	2537	plasma membrane	CC	2.22122233048143e-10	CC plasma membrane	Pdensi_DN10553_c0_g1d103553, Pdensi_DN10554_c0_g1, Pdensi_DN10638_c0_g1, Pdensi_DN10940_c0_g1d5120, Pdensi_DN11137_c0_g1d268121, Pdensi_DN11138_c0_g1, Pdensi_DN11420_c0_g2, Pdensi_DN11560_c0_g3, Pdensi_DN11575_c0_g1, Pdensi_DN11712_c0_g1d336667, Pdensi_DN11851_c0_g1d336921, Pdensi_DN11899_c0_g1d175265, Pdensi_DN11970_c0_g1d5850, Pdensi_DN11994_c0_g1d336954, Pdensi_DN12062_c0_g2, Pdensi_DN12120_c0…
GO:0030154	2.24843333619711e-12	1	107	440	cell differentiation	BP	1.15157260702229e-09	BP cell differentiation	Pdensi_DN11265_c0_g1d210500, Pdensi_DN11777_c0_g1, Pdensi_DN12603_c0_g1d105849, Pdensi_DN13295_c0_g1d51662, Pdensi_DN14284_c0_g1d107643, Pdensi_DN14334_c0_g1d179490, Pdensi_DN14344_c0_g1d463866, Pdensi_DN14344_c0_g3, Pdensi_DN14682_c1_g5, Pdensi_DN15094_c1_g3d465823, Pdensi_DN15886_c1_g3, Pdensi_DN16340_c0_g1d55657, Pdensi_DN16340_c0_g2, Pdensi_DN16817_c0_g1d215591, Pdensi_DN16985_c0_g1d215750, P…
GO:0006355	6.20319532297957e-12	1	272	1474	regulation of transcription, DNA-templated	BP	3.0499870764026e-09	BP regulation of transcription, DNA-templated	Pdensi_DN10290_c0_g1d4636, Pdensi_DN10475_c0_g1, Pdensi_DN10618_c0_g1d103684, Pdensi_DN10942_c0_g1, Pdensi_DN11057_c0_g1d49575, Pdensi_DN11265_c0_g1d210500, Pdensi_DN11359_c0_g1d210550, Pdensi_DN11360_c2_g3, Pdensi_DN11521_c0_g1d336257, Pdensi_DN11752_c0_g1d50151, Pdensi_DN11809_c0_g1d175312, Pdensi_DN11813_c0_g1d336868, Pdensi_DN11829_c0_g1d211085, Pdensi_DN1194_c0_g1d98292, Pdensi_DN12094_c0_g1…
GO:1903506	6.71043424516441e-12	1	272	1475	regulation of nucleic acid-templated transcription	BP	3.05498732376152e-09	BP regulation of nucleic acid-templated transcription	Pdensi_DN10290_c0_g1d4636, Pdensi_DN10475_c0_g1, Pdensi_DN10618_c0_g1d103684, Pdensi_DN10942_c0_g1, Pdensi_DN11057_c0_g1d49575, Pdensi_DN11265_c0_g1d210500, Pdensi_DN11359_c0_g1d210550, Pdensi_DN11360_c2_g3, Pdensi_DN11521_c0_g1d336257, Pdensi_DN11752_c0_g1d50151, Pdensi_DN11809_c0_g1d175312, Pdensi_DN11813_c0_g1d336868, Pdensi_DN11829_c0_g1d211085, Pdensi_DN1194_c0_g1d98292, Pdensi_DN12094_c0_g1…
GO:2001141	6.71043424516441e-12	1	272	1475	regulation of RNA biosynthetic process	BP	3.05498732376152e-09	BP regulation of RNA biosynthetic process	Pdensi_DN10290_c0_g1d4636, Pdensi_DN10475_c0_g1, Pdensi_DN10618_c0_g1d103684, Pdensi_DN10942_c0_g1, Pdensi_DN11057_c0_g1d49575, Pdensi_DN11265_c0_g1d210500, Pdensi_DN11359_c0_g1d210550, Pdensi_DN11360_c2_g3, Pdensi_DN11521_c0_g1d336257, Pdensi_DN11752_c0_g1d50151, Pdensi_DN11809_c0_g1d175312, Pdensi_DN11813_c0_g1d336868, Pdensi_DN11829_c0_g1d211085, Pdensi_DN1194_c0_g1d98292, Pdensi_DN12094_c0_g1…
GO:0016021	1.36343378793018e-11	1	620	3947	integral component of membrane	CC	5.9854743290135e-09	CC integral component of membrane	Pdensi_DN10184_c0_g1d454940, Pdensi_DN10553_c0_g1d103553, Pdensi_DN10554_c0_g1, Pdensi_DN10570_c0_g1d455641, Pdensi_DN10638_c0_g1, Pdensi_DN10846_c0_g1d335071, Pdensi_DN10940_c0_g1d5120, Pdensi_DN10989_c0_g1d335310, Pdensi_DN11138_c0_g1, Pdensi_DN11163_c0_g1d268092, Pdensi_DN11163_c1_g1, Pdensi_DN11342_c0_g1, Pdensi_DN11351_c0_g1, Pdensi_DN11420_c0_g2, Pdensi_DN11645_c0_g1d336523, Pdensi_DN11720_…
GO:0031226	1.44844088282358e-11	1	82	316	intrinsic component of plasma membrane	CC	6.13939149367842e-09	CC intrinsic component of plasma membrane	Pdensi_DN11064_c0_g1d210295, Pdensi_DN11138_c0_g1, Pdensi_DN11720_c0_g1d211026, Pdensi_DN12300_c0_g1d105477, Pdensi_DN13373_c0_g1, Pdensi_DN13825_c0_g1d340893, Pdensi_DN13866_c1_g1d523197, Pdensi_DN13918_c0_g1, Pdensi_DN13957_c0_g2, Pdensi_DN14514_c0_g1d342273, Pdensi_DN14726_c0_g2, Pdensi_DN15274_c0_g1d344023, Pdensi_DN15459_c0_g1, Pdensi_DN15986_c0_g1d346054, Pdensi_DN16069_c0_g1, Pdensi_DN1649…
GO:0005615	4.09323335353924e-11	1	42	120	extracellular space	CC	1.67713414605681e-08	CC extracellular space	Pdensi_DN14059_c0_g2, Pdensi_DN14269_c0_g1d52720, Pdensi_DN16074_c0_g1d55152, Pdensi_DN17007_c1_g2, Pdensi_DN17412_c0_g1, Pdensi_DN17746_c2_g5, Pdensi_DN17780_c0_g1, Pdensi_DN17890_c0_g2d402305, Pdensi_DN17979_c0_g1d58195, Pdensi_DN18655_c0_g1d217532, Pdensi_DN18764_c0_g1d355610, Pdensi_DN18864_c1_g2, Pdensi_DN18917_c0_g1d405959, Pdensi_DN18917_c0_g1d405963, Pdensi_DN19248_c0_g2d482987, Pdensi_DN…
GO:0044425	6.88359644205251e-11	1	697	4554	membrane part	CC	2.72945701502289e-08	CC membrane part	Pdensi_DN10184_c0_g1d454940, Pdensi_DN10207_c0_g1d266698, Pdensi_DN10553_c0_g1d103553, Pdensi_DN10554_c0_g1, Pdensi_DN10570_c0_g1d455641, Pdensi_DN10638_c0_g1, Pdensi_DN10846_c0_g1d335071, Pdensi_DN10940_c0_g1d5120, Pdensi_DN10989_c0_g1d335310, Pdensi_DN11064_c0_g1d210295, Pdensi_DN11138_c0_g1, Pdensi_DN11163_c0_g1d268092, Pdensi_DN11163_c1_g1, Pdensi_DN11342_c0_g1, Pdensi_DN11351_c0_g1, Pdensi_D…
GO:0009409	1.54462463790618e-10	1	77	301	response to cold	BP	5.83567588599622e-08	BP response to cold	Pdensi_DN10695_c0_g1d49277, Pdensi_DN11521_c0_g1d336257, Pdensi_DN11834_c0_g1d336839, Pdensi_DN11848_c0_g1d5764, Pdensi_DN13084_c0_g1, Pdensi_DN15072_c0_g1, Pdensi_DN15782_c0_g2d468050, Pdensi_DN15886_c1_g3, Pdensi_DN16067_c0_g2d397404, Pdensi_DN16068_c1_g1, Pdensi_DN16069_c0_g1, Pdensi_DN16222_c0_g1d347070, Pdensi_DN17954_c0_g1d216668, Pdensi_DN18561_c3_g1, Pdensi_DN18671_c0_g2, Pdensi_DN19450_c…
GO:0048869	1.56668812429121e-10	1	162	805	cellular developmental process	BP	5.83567588599622e-08	BP cellular developmental process	Pdensi_DN10751_c0_g1d49359, Pdensi_DN10968_c0_g1d210195, Pdensi_DN11127_c0_g1d519871, Pdensi_DN11265_c0_g1d210500, Pdensi_DN11349_c0_g1d388093, Pdensi_DN11777_c0_g1, Pdensi_DN1194_c0_g1d98292, Pdensi_DN12603_c0_g1d105849, Pdensi_DN13295_c0_g1d51662, Pdensi_DN14284_c0_g1d107643, Pdensi_DN14334_c0_g1d179490, Pdensi_DN14344_c0_g1d463866, Pdensi_DN14344_c0_g3, Pdensi_DN14682_c1_g5, Pdensi_DN14892_c1_…
GO:0010333	1.67646187445344e-10	0.999999999979055	25	53	terpene synthase activity	MF	6.06090275317108e-08	MF terpene synthase activity	Pdensi_DN15316_c1_g2, Pdensi_DN16375_c0_g1d278578, Pdensi_DN17034_c1_g1d472675, Pdensi_DN18580_c1_g2, Pdensi_DN19094_c0_g2, Pdensi_DN19094_c0_g3, Pdensi_DN21005_c2_g1, Pdensi_DN21005_c2_g2, Pdensi_DN22243_c0_g1d423709, Pdensi_DN22680_c0_g1, Pdensi_DN23999_c0_g1d22050, Pdensi_DN24422_c2_g1, Pdensi_DN24439_c2_g1, Pdensi_DN24478_c0_g1d133775, Pdensi_DN24991_c0_g1d428765, Pdensi_DN25320_c1_g3d138011,…
GO:0016491	1.80426605327117e-10	1	271	1533	oxidoreductase activity	MF	6.33658237908835e-08	MF oxidoreductase activity	Pdensi_DN10615_c0_g1d173442, Pdensi_DN10616_c0_g1d455771, Pdensi_DN10846_c0_g1d335071, Pdensi_DN10989_c0_g1d335310, Pdensi_DN11832_c0_g1d50232, Pdensi_DN11909_c0_g1d211148, Pdensi_DN12094_c0_g1d269573, Pdensi_DN12226_c0_g1d211408, Pdensi_DN12400_c0_g1d389834, Pdensi_DN12541_c0_g1d50911, Pdensi_DN12721_c0_g1d390380, Pdensi_DN12935_c0_g1d390848, Pdensi_DN12952_c0_g1, Pdensi_DN13005_c0_g1d339187, Pd…
GO:0033993	2.09508072984955e-10	1	106	470	response to lipid	BP	7.15353675869739e-08	BP response to lipid	Pdensi_DN10989_c0_g1d335310, Pdensi_DN11560_c0_g3, Pdensi_DN11834_c0_g1d336839, Pdensi_DN11991_c0_g2, Pdensi_DN12363_c0_g1d270046, Pdensi_DN13394_c0_g1d212532, Pdensi_DN13806_c0_g1, Pdensi_DN14132_c0_g1, Pdensi_DN14987_c0_g1d465381, Pdensi_DN15400_c0_g2, Pdensi_DN15886_c1_g3, Pdensi_DN16057_c0_g1d183538, Pdensi_DN16067_c0_g2d397404, Pdensi_DN16214_c0_g2, Pdensi_DN16379_c1_g1, Pdensi_DN16592_c0_g1…
GO:0045229	2.20305095424293e-10	1	113	511	external encapsulating structure organization	BP	7.3188925215011e-08	BP external encapsulating structure organization	Pdensi_DN11376_c0_g1d174520, Pdensi_DN11820_c0_g1d211086, Pdensi_DN12216_c0_g1, Pdensi_DN12559_c0_g1, Pdensi_DN12676_c0_g2, Pdensi_DN14864_c0_g1d108554, Pdensi_DN14923_c0_g4, Pdensi_DN15274_c0_g1d344023, Pdensi_DN15702_c0_g1d345565, Pdensi_DN15787_c1_g1d345433, Pdensi_DN16114_c0_g1d397583, Pdensi_DN16396_c0_g1d398206, Pdensi_DN16818_c0_g1d349161, Pdensi_DN16818_c3_g4, Pdensi_DN17236_c0_g5d473432,…
GO:0009607	2.33390265757284e-10	1	228	1251	response to biotic stimulus	BP	7.54956091233824e-08	BP response to biotic stimulus	Pdensi_DN10553_c0_g1d103553, Pdensi_DN10616_c0_g1d455771, Pdensi_DN11137_c0_g1d268121, Pdensi_DN11138_c0_g1, Pdensi_DN11276_c0_g1d210448, Pdensi_DN11282_c0_g1d174432, Pdensi_DN11320_c0_g1, Pdensi_DN11720_c0_g1d211026, Pdensi_DN11823_c0_g1d388823, Pdensi_DN11970_c0_g1d5850, Pdensi_DN11991_c0_g2, Pdensi_DN12856_c0_g1d460187, Pdensi_DN13043_c0_g1d460581, Pdensi_DN13087_c0_g1d212168, Pdensi_DN13328_c…
GO:0001101	4.38507349226332e-10	1	172	880	response to acid chemical	BP	1.38208521453592e-07	BP response to acid chemical	Pdensi_DN10090_c0_g1d4523, Pdensi_DN10604_c0_g1d4910, Pdensi_DN11138_c0_g1, Pdensi_DN11544_c0_g2d5552, Pdensi_DN11560_c0_g3, Pdensi_DN11834_c0_g1d336839, Pdensi_DN11991_c0_g2, Pdensi_DN12309_c0_g1d269969, Pdensi_DN12359_c0_g1, Pdensi_DN12363_c0_g1d270046, Pdensi_DN12856_c0_g1d460187, Pdensi_DN13087_c0_g1d212168, Pdensi_DN13394_c0_g1d212532, Pdensi_DN13806_c0_g1, Pdensi_DN13825_c0_g1d340893, Pdens…
GO:0044710	5.1069172444891e-10	1	591	3799	NA	NA	1.5693556692315e-07	none	Pdensi_DN102060_c0_g1, Pdensi_DN10374_c0_g1d334259, Pdensi_DN10604_c0_g1d4910, Pdensi_DN10616_c0_g1d455771, Pdensi_DN10695_c0_g1d49277, Pdensi_DN10846_c0_g1d335071, Pdensi_DN10989_c0_g1d335310, Pdensi_DN11068_c0_g1d387639, Pdensi_DN11172_c0_g1, Pdensi_DN11506_c0_g1d457563, Pdensi_DN11699_c0_g1d336477, Pdensi_DN11779_c0_g1d336679, Pdensi_DN11820_c0_g1d211086, Pdensi_DN11832_c0_g1d50232, Pdensi_DN1…
GO:0000975	5.99106463843178e-10	1	84	346	NA	NA	1.7126085240838e-07	none	Pdensi_DN10475_c0_g1, Pdensi_DN11360_c2_g3, Pdensi_DN11521_c0_g1d336257, Pdensi_DN12603_c0_g1d105849, Pdensi_DN13827_c0_g2d392397, Pdensi_DN14132_c0_g1, Pdensi_DN14863_c0_g1d342967, Pdensi_DN14987_c0_g1d465381, Pdensi_DN15094_c1_g3d465823, Pdensi_DN15400_c0_g2, Pdensi_DN15886_c1_g3, Pdensi_DN16340_c0_g1d55657, Pdensi_DN16340_c0_g2, Pdensi_DN16822_c0_g1d56349, Pdensi_DN17097_c0_g1d56764, Pdensi_DN…
GO:0001067	5.99106463843178e-10	1	84	346	regulatory region nucleic acid binding	MF	1.7126085240838e-07	MF regulatory region nucleic acid binding	Pdensi_DN10475_c0_g1, Pdensi_DN11360_c2_g3, Pdensi_DN11521_c0_g1d336257, Pdensi_DN12603_c0_g1d105849, Pdensi_DN13827_c0_g2d392397, Pdensi_DN14132_c0_g1, Pdensi_DN14863_c0_g1d342967, Pdensi_DN14987_c0_g1d465381, Pdensi_DN15094_c1_g3d465823, Pdensi_DN15400_c0_g2, Pdensi_DN15886_c1_g3, Pdensi_DN16340_c0_g1d55657, Pdensi_DN16340_c0_g2, Pdensi_DN16822_c0_g1d56349, Pdensi_DN17097_c0_g1d56764, Pdensi_DN…
GO:0044212	5.99106463843178e-10	1	84	346	transcription regulatory region DNA binding	MF	1.7126085240838e-07	MF transcription regulatory region DNA binding	Pdensi_DN10475_c0_g1, Pdensi_DN11360_c2_g3, Pdensi_DN11521_c0_g1d336257, Pdensi_DN12603_c0_g1d105849, Pdensi_DN13827_c0_g2d392397, Pdensi_DN14132_c0_g1, Pdensi_DN14863_c0_g1d342967, Pdensi_DN14987_c0_g1d465381, Pdensi_DN15094_c1_g3d465823, Pdensi_DN15400_c0_g2, Pdensi_DN15886_c1_g3, Pdensi_DN16340_c0_g1d55657, Pdensi_DN16340_c0_g2, Pdensi_DN16822_c0_g1d56349, Pdensi_DN17097_c0_g1d56764, Pdensi_DN…
GO:0005975	6.75068063992549e-10	1	193	1027	carbohydrate metabolic process	BP	1.88589469149919e-07	BP carbohydrate metabolic process	Pdensi_DN10695_c0_g1d49277, Pdensi_DN11376_c0_g1d174520, Pdensi_DN12016_c0_g1d458499, Pdensi_DN12216_c0_g1, Pdensi_DN12334_c0_g1d176014, Pdensi_DN12559_c0_g1, Pdensi_DN12676_c0_g2, Pdensi_DN13005_c0_g1d339187, Pdensi_DN13590_c1_g1, Pdensi_DN13668_c0_g2, Pdensi_DN13957_c0_g2, Pdensi_DN14305_c0_g1d213257, Pdensi_DN14636_c0_g1d180302, Pdensi_DN14661_c0_g1d342607, Pdensi_DN14864_c0_g1d108554, Pdensi_…
GO:0071554	7.58235711106925e-10	1	115	534	cell wall organization or biogenesis	BP	2.07116296909474e-07	BP cell wall organization or biogenesis	Pdensi_DN11376_c0_g1d174520, Pdensi_DN11820_c0_g1d211086, Pdensi_DN12216_c0_g1, Pdensi_DN12559_c0_g1, Pdensi_DN12676_c0_g2, Pdensi_DN14864_c0_g1d108554, Pdensi_DN14923_c0_g4, Pdensi_DN15094_c1_g3d465823, Pdensi_DN15702_c0_g1d345565, Pdensi_DN15787_c1_g1d345433, Pdensi_DN16114_c0_g1d397583, Pdensi_DN16396_c0_g1d398206, Pdensi_DN16818_c0_g1d349161, Pdensi_DN16818_c3_g4, Pdensi_DN16963_c0_g1d472256,…
GO:0044459	8.54657691637827e-10	1	94	411	plasma membrane part	CC	2.28379398817656e-07	CC plasma membrane part	Pdensi_DN11064_c0_g1d210295, Pdensi_DN11138_c0_g1, Pdensi_DN11720_c0_g1d211026, Pdensi_DN12300_c0_g1d105477, Pdensi_DN13373_c0_g1, Pdensi_DN13825_c0_g1d340893, Pdensi_DN13866_c1_g1d523197, Pdensi_DN13918_c0_g1, Pdensi_DN13957_c0_g2, Pdensi_DN14514_c0_g1d342273, Pdensi_DN14726_c0_g2, Pdensi_DN14892_c1_g1, Pdensi_DN15274_c0_g1d344023, Pdensi_DN15459_c0_g1, Pdensi_DN15986_c0_g1d346054, Pdensi_DN1606…
GO:0016762	8.74513250684407e-10	0.999999999859248	26	58	xyloglucan:xyloglucosyl transferase activity	MF	2.28713125051335e-07	MF xyloglucan:xyloglucosyl transferase activity	Pdensi_DN12216_c0_g1, Pdensi_DN14923_c0_g4, Pdensi_DN15702_c0_g1d345565, Pdensi_DN16963_c0_g1d472256, Pdensi_DN18423_c1_g1, Pdensi_DN18439_c0_g1d217244, Pdensi_DN19166_c0_g1, Pdensi_DN19173_c0_g1d406996, Pdensi_DN19639_c4_g1, Pdensi_DN19667_c0_g1d534673, Pdensi_DN20473_c0_g1d536949, Pdensi_DN21952_c0_g1d495921, Pdensi_DN23378_c0_g1d548095, Pdensi_DN24829_c0_g1d556051, Pdensi_DN24922_c0_g2d557074,…
GO:0044421	9.13606096464846e-10	0.999999999724467	52	178	extracellular region part	CC	2.33959294536373e-07	CC extracellular region part	Pdensi_DN14059_c0_g2, Pdensi_DN14269_c0_g1d52720, Pdensi_DN16074_c0_g1d55152, Pdensi_DN17007_c1_g2, Pdensi_DN17412_c0_g1, Pdensi_DN17492_c0_g1d474248, Pdensi_DN17746_c2_g5, Pdensi_DN17780_c0_g1, Pdensi_DN17890_c0_g2d402305, Pdensi_DN17979_c0_g1d58195, Pdensi_DN18655_c0_g1d217532, Pdensi_DN18764_c0_g1d355610, Pdensi_DN18864_c1_g2, Pdensi_DN18917_c0_g1d405959, Pdensi_DN18917_c0_g1d405963, Pdensi_DN…
GO:0051252	1.04590910252842e-09	1	274	1562	regulation of RNA metabolic process	BP	2.62373769148557e-07	BP regulation of RNA metabolic process	Pdensi_DN10290_c0_g1d4636, Pdensi_DN10352_c0_g1, Pdensi_DN10475_c0_g1, Pdensi_DN10618_c0_g1d103684, Pdensi_DN10942_c0_g1, Pdensi_DN11057_c0_g1d49575, Pdensi_DN11265_c0_g1d210500, Pdensi_DN11359_c0_g1d210550, Pdensi_DN11360_c2_g3, Pdensi_DN11521_c0_g1d336257, Pdensi_DN11752_c0_g1d50151, Pdensi_DN11809_c0_g1d175312, Pdensi_DN11813_c0_g1d336868, Pdensi_DN11829_c0_g1d211085, Pdensi_DN1194_c0_g1d98292…
GO:0016838	1.21929718508633e-09	0.999999999806564	25	57	carbon-oxygen lyase activity, acting on phosphates	MF	2.99752019981623e-07	MF carbon-oxygen lyase activity, acting on phosphates	Pdensi_DN15316_c1_g2, Pdensi_DN16375_c0_g1d278578, Pdensi_DN17034_c1_g1d472675, Pdensi_DN18580_c1_g2, Pdensi_DN19094_c0_g2, Pdensi_DN19094_c0_g3, Pdensi_DN21005_c2_g1, Pdensi_DN21005_c2_g2, Pdensi_DN22243_c0_g1d423709, Pdensi_DN22680_c0_g1, Pdensi_DN23999_c0_g1d22050, Pdensi_DN24422_c2_g1, Pdensi_DN24439_c2_g1, Pdensi_DN24478_c0_g1d133775, Pdensi_DN24991_c0_g1d428765, Pdensi_DN25320_c1_g3d138011,…
GO:0006629	1.62925283425951e-09	1	209	1141	lipid metabolic process	BP	3.92681879190548e-07	BP lipid metabolic process	Pdensi_DN102060_c0_g1, Pdensi_DN10374_c0_g1d334259, Pdensi_DN10604_c0_g1d4910, Pdensi_DN10846_c0_g1d335071, Pdensi_DN10989_c0_g1d335310, Pdensi_DN11172_c0_g1, Pdensi_DN11911_c0_g1d50350, Pdensi_DN12094_c0_g1d269573, Pdensi_DN12363_c0_g1d270046, Pdensi_DN12400_c0_g1d389834, Pdensi_DN12721_c0_g1d390380, Pdensi_DN13292_c0_g1d339486, Pdensi_DN13983_c0_g1d272984, Pdensi_DN14866_c0_g1d180569, Pdensi_DN…
GO:0071555	2.08743109626547e-09	1	105	483	cell wall organization	BP	4.93436596832599e-07	BP cell wall organization	Pdensi_DN11376_c0_g1d174520, Pdensi_DN11820_c0_g1d211086, Pdensi_DN12216_c0_g1, Pdensi_DN12559_c0_g1, Pdensi_DN12676_c0_g2, Pdensi_DN14864_c0_g1d108554, Pdensi_DN14923_c0_g4, Pdensi_DN15702_c0_g1d345565, Pdensi_DN15787_c1_g1d345433, Pdensi_DN16114_c0_g1d397583, Pdensi_DN16396_c0_g1d398206, Pdensi_DN16818_c0_g1d349161, Pdensi_DN16818_c3_g4, Pdensi_DN17236_c0_g5d473432, Pdensi_DN177_c0_g1d513827, P…
GO:0009620	2.21226279470076e-09	1	80	338	response to fungus	BP	5.13078005140788e-07	BP response to fungus	Pdensi_DN10553_c0_g1d103553, Pdensi_DN11320_c0_g1, Pdensi_DN13043_c0_g1d460581, Pdensi_DN13918_c0_g1, Pdensi_DN14059_c0_g2, Pdensi_DN14091_c0_g1d213054, Pdensi_DN15094_c1_g3d465823, Pdensi_DN16068_c1_g1, Pdensi_DN16202_c0_g1d469842, Pdensi_DN16830_c0_g1d349088, Pdensi_DN17351_c0_g3, Pdensi_DN18057_c0_g3, Pdensi_DN18235_c0_g1d403715, Pdensi_DN18240_c0_g5, Pdensi_DN18366_c0_g1d283686, Pdensi_DN1853…
GO:0044767	2.91231972683842e-09	1	366	2233	NA	NA	6.62930260783294e-07	none	Pdensi_DN10616_c0_g1d455771, Pdensi_DN10751_c0_g1d49359, Pdensi_DN10968_c0_g1d210195, Pdensi_DN11127_c0_g1d519871, Pdensi_DN11265_c0_g1d210500, Pdensi_DN11349_c0_g1d388093, Pdensi_DN11521_c0_g1d336257, Pdensi_DN11689_c0_g1, Pdensi_DN11720_c0_g1d211026, Pdensi_DN11777_c0_g1, Pdensi_DN11829_c0_g1d211085, Pdensi_DN1194_c0_g1d98292, Pdensi_DN11991_c0_g2, Pdensi_DN12005_c0_g1d337285, Pdensi_DN12094_c0…
GO:0050832	4.37153771201418e-09	1	63	249	defense response to fungus	BP	9.70603786168016e-07	BP defense response to fungus	Pdensi_DN10553_c0_g1d103553, Pdensi_DN11320_c0_g1, Pdensi_DN13043_c0_g1d460581, Pdensi_DN13918_c0_g1, Pdensi_DN14059_c0_g2, Pdensi_DN15094_c1_g3d465823, Pdensi_DN16068_c1_g1, Pdensi_DN17351_c0_g3, Pdensi_DN18057_c0_g3, Pdensi_DN18235_c0_g1d403715, Pdensi_DN18240_c0_g5, Pdensi_DN18537_c1_g1d354792, Pdensi_DN18829_c0_g1d480579, Pdensi_DN18847_c0_g1d480798, Pdensi_DN19290_c1_g3, Pdensi_DN19310_c1_g1…
GO:0047196	4.57980959955621e-09	0.999999999740341	14	20	long-chain-alcohol O-fatty-acyltransferase activity	MF	9.70603786168016e-07	MF long-chain-alcohol O-fatty-acyltransferase activity	Pdensi_DN17409_c0_g2, Pdensi_DN17466_c0_g1d529752, Pdensi_DN17809_c1_g9, Pdensi_DN18442_c0_g1d531857, Pdensi_DN20014_c1_g1, Pdensi_DN21349_c1_g6, Pdensi_DN22518_c1_g1, Pdensi_DN24634_c1_g2d555220, Pdensi_DN24954_c0_g1d305220, Pdensi_DN25650_c1_g1, Pdensi_DN3713_c0_g1d448054, Pdensi_GG_121614_c0_g1, Pdensi_GG_148325_c0_g1, Pdensi_GG_155961_c0_g1
GO:0102966	4.57980959955621e-09	0.999999999740341	14	20	arachidoyl-CoA:1-dodecanol O-acyltransferase activity	MF	9.70603786168016e-07	MF arachidoyl-CoA:1-dodecanol O-acyltransferase activity	Pdensi_DN17409_c0_g2, Pdensi_DN17466_c0_g1d529752, Pdensi_DN17809_c1_g9, Pdensi_DN18442_c0_g1d531857, Pdensi_DN20014_c1_g1, Pdensi_DN21349_c1_g6, Pdensi_DN22518_c1_g1, Pdensi_DN24634_c1_g2d555220, Pdensi_DN24954_c0_g1d305220, Pdensi_DN25650_c1_g1, Pdensi_DN3713_c0_g1d448054, Pdensi_GG_121614_c0_g1, Pdensi_GG_148325_c0_g1, Pdensi_GG_155961_c0_g1
GO:0103095	4.57980959955621e-09	0.999999999740341	14	20	wax ester synthase activity	MF	9.70603786168016e-07	MF wax ester synthase activity	Pdensi_DN17409_c0_g2, Pdensi_DN17466_c0_g1d529752, Pdensi_DN17809_c1_g9, Pdensi_DN18442_c0_g1d531857, Pdensi_DN20014_c1_g1, Pdensi_DN21349_c1_g6, Pdensi_DN22518_c1_g1, Pdensi_DN24634_c1_g2d555220, Pdensi_DN24954_c0_g1d305220, Pdensi_DN25650_c1_g1, Pdensi_DN3713_c0_g1d448054, Pdensi_GG_121614_c0_g1, Pdensi_GG_148325_c0_g1, Pdensi_GG_155961_c0_g1
GO:0009605	5.1432229874497e-09	1	260	1512	response to external stimulus	BP	1.07153384680901e-06	BP response to external stimulus	Pdensi_DN10090_c0_g1d4523, Pdensi_DN10553_c0_g1d103553, Pdensi_DN10604_c0_g1d4910, Pdensi_DN10616_c0_g1d455771, Pdensi_DN11137_c0_g1d268121, Pdensi_DN11138_c0_g1, Pdensi_DN11276_c0_g1d210448, Pdensi_DN11282_c0_g1d174432, Pdensi_DN11320_c0_g1, Pdensi_DN11668_c0_g1, Pdensi_DN11720_c0_g1d211026, Pdensi_DN11823_c0_g1d388823, Pdensi_DN11970_c0_g1d5850, Pdensi_DN11991_c0_g2, Pdensi_DN12062_c0_g2, Pdens…
GO:0065007	5.43825136896054e-09	1	799	5417	biological regulation	BP	1.11411643045438e-06	BP biological regulation	Pdensi_DN10290_c0_g1d4636, Pdensi_DN10329_c0_g1, Pdensi_DN10352_c0_g1, Pdensi_DN10463_c0_g1d209872, Pdensi_DN10464_c0_g1d455438, Pdensi_DN10475_c0_g1, Pdensi_DN10604_c0_g1d4910, Pdensi_DN10615_c0_g1d173442, Pdensi_DN10618_c0_g1d103684, Pdensi_DN10638_c0_g1, Pdensi_DN10940_c0_g1d5120, Pdensi_DN10942_c0_g1, Pdensi_DN10989_c0_g1d335310, Pdensi_DN11057_c0_g1d49575, Pdensi_DN11143_c0_g1d456681, Pdensi…
GO:0009505	6.5869268986438e-09	1	55	202	plant-type cell wall	CC	1.32731976128081e-06	CC plant-type cell wall	Pdensi_DN11994_c0_g1d336954, Pdensi_DN13044_c0_g1d460723, Pdensi_DN13117_c0_g1d51549, Pdensi_DN14049_c0_g1d7852, Pdensi_DN14269_c0_g1d52720, Pdensi_DN16494_c0_g2, Pdensi_DN16818_c0_g1d349161, Pdensi_DN16818_c3_g4, Pdensi_DN16912_c0_g1d215698, Pdensi_DN17702_c1_g5, Pdensi_DN17746_c2_g5, Pdensi_DN17890_c0_g2d402305, Pdensi_DN18707_c1_g2d480353, Pdensi_DN18864_c1_g2, Pdensi_DN18917_c0_g1d405959, Pde…
GO:0006865	7.75566617979815e-09	0.999999998069788	34	98	amino acid transport	BP	1.53762336583998e-06	BP amino acid transport	Pdensi_DN12822_c0_g1d270969, Pdensi_DN13866_c1_g1d523197, Pdensi_DN17034_c1_g1, Pdensi_DN17564_c0_g1d281568, Pdensi_DN18556_c0_g1d59326, Pdensi_DN18696_c0_g1d532341, Pdensi_DN19391_c0_g1, Pdensi_DN19464_c0_g1, Pdensi_DN21435_c1_g2, Pdensi_DN21931_c0_g2d421564, Pdensi_DN22088_c1_g1d125033, Pdensi_DN2212_c0_g1d44145, Pdensi_DN22148_c1_g1, Pdensi_DN22482_c0_g2d424666, Pdensi_DN23088_c0_g2d69009, Pde…
GO:0001906	8.99375342521514e-09	0.999999999469245	13	20	cell killing	BP	1.70078795542684e-06	BP cell killing	Pdensi_DN18829_c0_g1d480579, Pdensi_DN18847_c0_g1d480798, Pdensi_DN19310_c1_g1d357990, Pdensi_DN21588_c0_g1d418676, Pdensi_DN23897_c0_g1, Pdensi_DN24299_c0_g1d428145, Pdensi_DN25305_c0_g1d227229, Pdensi_DN26776_c0_g1d430395, Pdensi_DN2986_c0_g1d381472, Pdensi_DN38289_c0_g2, Pdensi_DN38289_c0_g3, Pdensi_DN39103_c0_g1, Pdensi_DN85610_c0_g1
GO:0031640	8.99375342521514e-09	0.999999999469245	13	20	killing of cells of other organism	BP	1.70078795542684e-06	BP killing of cells of other organism	Pdensi_DN18829_c0_g1d480579, Pdensi_DN18847_c0_g1d480798, Pdensi_DN19310_c1_g1d357990, Pdensi_DN21588_c0_g1d418676, Pdensi_DN23897_c0_g1, Pdensi_DN24299_c0_g1d428145, Pdensi_DN25305_c0_g1d227229, Pdensi_DN26776_c0_g1d430395, Pdensi_DN2986_c0_g1d381472, Pdensi_DN38289_c0_g2, Pdensi_DN38289_c0_g3, Pdensi_DN39103_c0_g1, Pdensi_DN85610_c0_g1
GO:0044364	8.99375342521514e-09	0.999999999469245	13	20	disruption of cells of other organism	BP	1.70078795542684e-06	BP disruption of cells of other organism	Pdensi_DN18829_c0_g1d480579, Pdensi_DN18847_c0_g1d480798, Pdensi_DN19310_c1_g1d357990, Pdensi_DN21588_c0_g1d418676, Pdensi_DN23897_c0_g1, Pdensi_DN24299_c0_g1d428145, Pdensi_DN25305_c0_g1d227229, Pdensi_DN26776_c0_g1d430395, Pdensi_DN2986_c0_g1d381472, Pdensi_DN38289_c0_g2, Pdensi_DN38289_c0_g3, Pdensi_DN39103_c0_g1, Pdensi_DN85610_c0_g1
GO:0032502	1.20585208654038e-08	1	405	2534	developmental process	BP	2.24580815875065e-06	BP developmental process	Pdensi_DN10616_c0_g1d455771, Pdensi_DN10751_c0_g1d49359, Pdensi_DN10942_c0_g1, Pdensi_DN10968_c0_g1d210195, Pdensi_DN11127_c0_g1d519871, Pdensi_DN11143_c0_g1d456681, Pdensi_DN11265_c0_g1d210500, Pdensi_DN11349_c0_g1d388093, Pdensi_DN11521_c0_g1d336257, Pdensi_DN11689_c0_g1, Pdensi_DN11720_c0_g1d211026, Pdensi_DN11777_c0_g1, Pdensi_DN11829_c0_g1d211085, Pdensi_DN1194_c0_g1d98292, Pdensi_DN11991_c0…
GO:0052689	1.51734458433742e-08	1	60	235	carboxylic ester hydrolase activity	MF	2.75938224719342e-06	MF carboxylic ester hydrolase activity	Pdensi_DN102060_c0_g1, Pdensi_DN12559_c0_g1, Pdensi_DN14200_c0_g1, Pdensi_DN14453_c0_g1d342034, Pdensi_DN14866_c0_g1d180569, Pdensi_DN15223_c0_g1d181563, Pdensi_DN15551_c0_g1d276610, Pdensi_DN16114_c0_g1d397583, Pdensi_DN16818_c0_g1d349161, Pdensi_DN16818_c3_g4, Pdensi_DN16888_c0_g1d56335, Pdensi_DN17498_c0_g1, Pdensi_DN17715_c0_g1d186309, Pdensi_DN17780_c0_g1, Pdensi_DN17966_c0_g2, Pdensi_DN1817…
GO:0043207	1.52650498543079e-08	1	212	1203	response to external biotic stimulus	BP	2.75938224719342e-06	BP response to external biotic stimulus	Pdensi_DN10553_c0_g1d103553, Pdensi_DN10616_c0_g1d455771, Pdensi_DN11137_c0_g1d268121, Pdensi_DN11138_c0_g1, Pdensi_DN11276_c0_g1d210448, Pdensi_DN11282_c0_g1d174432, Pdensi_DN11320_c0_g1, Pdensi_DN11720_c0_g1d211026, Pdensi_DN11823_c0_g1d388823, Pdensi_DN11970_c0_g1d5850, Pdensi_DN11991_c0_g2, Pdensi_DN12856_c0_g1d460187, Pdensi_DN13043_c0_g1d460581, Pdensi_DN13087_c0_g1d212168, Pdensi_DN13328_c…
GO:0003674	2.02362031773293e-08	1	2298	17251	molecular_function	MF	3.60497694863379e-06	MF molecular_function	Pdensi_DN10118_c0_g1d333904, Pdensi_DN10129_c0_g1d48926, Pdensi_DN102060_c0_g1, Pdensi_DN10207_c0_g1d266698, Pdensi_DN10239_c0_g1d266783, Pdensi_DN10243_c0_g1d518882, Pdensi_DN10290_c0_g1d4636, Pdensi_DN10352_c0_g1, Pdensi_DN10374_c0_g1d334259, Pdensi_DN10432_c0_g1d267119, Pdensi_DN10463_c0_g1d209872, Pdensi_DN10464_c0_g1d455438, Pdensi_DN10475_c0_g1, Pdensi_DN10553_c0_g1d103553, Pdensi_DN10554_c…
GO:0016758	2.13185690103025e-08	1	93	429	transferase activity, transferring hexosyl groups	MF	3.74354071820912e-06	MF transferase activity, transferring hexosyl groups	Pdensi_DN12016_c0_g1d458499, Pdensi_DN12216_c0_g1, Pdensi_DN12334_c0_g1d176014, Pdensi_DN14636_c0_g1d180302, Pdensi_DN14735_c0_g1, Pdensi_DN14923_c0_g4, Pdensi_DN15662_c0_g1, Pdensi_DN15699_c0_g1d54606, Pdensi_DN15702_c0_g1d345565, Pdensi_DN16116_c1_g2, Pdensi_DN16362_c0_g1d184374, Pdensi_DN16376_c0_g1d55616, Pdensi_DN16963_c0_g1d472256, Pdensi_DN17852_c2_g1, Pdensi_DN18423_c1_g1, Pdensi_DN18439_…
GO:0051707	2.23191550678168e-08	1	207	1175	response to other organism	BP	3.86404301540287e-06	BP response to other organism	Pdensi_DN10553_c0_g1d103553, Pdensi_DN10616_c0_g1d455771, Pdensi_DN11137_c0_g1d268121, Pdensi_DN11138_c0_g1, Pdensi_DN11276_c0_g1d210448, Pdensi_DN11282_c0_g1d174432, Pdensi_DN11320_c0_g1, Pdensi_DN11720_c0_g1d211026, Pdensi_DN11823_c0_g1d388823, Pdensi_DN11970_c0_g1d5850, Pdensi_DN11991_c0_g2, Pdensi_DN12856_c0_g1d460187, Pdensi_DN13043_c0_g1d460581, Pdensi_DN13087_c0_g1d212168, Pdensi_DN13328_c…
GO:0016620	2.47115595247353e-08	0.999999994517711	28	75	oxidoreductase activity, acting on the aldehyde or oxo group of donors, NAD or NADP as acceptor	MF	4.21881235663952e-06	MF oxidoreductase activity, acting on the aldehyde or oxo group of donors, NAD or NADP as acceptor	Pdensi_DN11909_c0_g1d211148, Pdensi_DN15962_c0_g2d214768, Pdensi_DN16379_c1_g1, Pdensi_DN19461_c0_g1d61048, Pdensi_DN19519_c0_g5, Pdensi_DN20189_c0_g1d119417, Pdensi_DN20655_c1_g4d492581, Pdensi_DN21071_c1_g2d415963, Pdensi_DN21146_c1_g1, Pdensi_DN21322_c0_g1d294658, Pdensi_DN21322_c3_g1, Pdensi_DN21755_c0_g1d221703, Pdensi_DN22166_c0_g1d125199, Pdensi_DN24348_c0_g2d553545, Pdensi_DN24773_c0_g1d5…
GO:0010411	2.8041549638526e-08	0.999999993963175	27	71	xyloglucan metabolic process	BP	4.72173600214742e-06	BP xyloglucan metabolic process	Pdensi_DN12216_c0_g1, Pdensi_DN14923_c0_g4, Pdensi_DN15702_c0_g1d345565, Pdensi_DN16963_c0_g1d472256, Pdensi_DN17725_c0_g2, Pdensi_DN18423_c1_g1, Pdensi_DN18439_c0_g1d217244, Pdensi_DN19166_c0_g1, Pdensi_DN19173_c0_g1d406996, Pdensi_DN19639_c4_g1, Pdensi_DN19667_c0_g1d534673, Pdensi_DN20473_c0_g1d536949, Pdensi_DN21952_c0_g1d495921, Pdensi_DN23378_c0_g1d548095, Pdensi_DN24829_c0_g1d556051, Pdensi…
GO:0010444	2.87559630684632e-08	0.999999998990758	11	14	guard mother cell differentiation	BP	4.77659862212906e-06	BP guard mother cell differentiation	Pdensi_DN18278_c0_g1, Pdensi_DN18671_c0_g2, Pdensi_DN20128_c2_g3, Pdensi_DN21722_c2_g3, Pdensi_DN22607_c0_g1d301507, Pdensi_DN22868_c0_g1d496691, Pdensi_DN32028_c1_g1, Pdensi_DN32909_c0_g1d199954, Pdensi_DN34080_c0_g2, Pdensi_DN34732_c1_g1, Pdensi_DN7548_c0_g1d263680
GO:0005575	3.05697086137369e-08	1	2229	16729	cellular_component	CC	5.01017144373405e-06	CC cellular_component	Pdensi_DN10129_c0_g1d48926, Pdensi_DN10184_c0_g1d454940, Pdensi_DN102060_c0_g1, Pdensi_DN10207_c0_g1d266698, Pdensi_DN10239_c0_g1d266783, Pdensi_DN10243_c0_g1d518882, Pdensi_DN10290_c0_g1d4636, Pdensi_DN10329_c0_g1, Pdensi_DN10374_c0_g1d334259, Pdensi_DN10464_c0_g1d455438, Pdensi_DN10475_c0_g1, Pdensi_DN10553_c0_g1d103553, Pdensi_DN10554_c0_g1, Pdensi_DN10570_c0_g1d455641, Pdensi_DN10579_c0_g1, P…
GO:0016903	3.65677221122258e-08	0.999999990316228	33	98	oxidoreductase activity, acting on the aldehyde or oxo group of donors	MF	5.9143478974142e-06	MF oxidoreductase activity, acting on the aldehyde or oxo group of donors	Pdensi_DN11909_c0_g1d211148, Pdensi_DN13292_c0_g1d339486, Pdensi_DN15962_c0_g2d214768, Pdensi_DN16379_c1_g1, Pdensi_DN18036_c0_g1, Pdensi_DN19461_c0_g1d61048, Pdensi_DN19519_c0_g5, Pdensi_DN20189_c0_g1d119417, Pdensi_DN20655_c1_g4d492581, Pdensi_DN21071_c1_g2d415963, Pdensi_DN21146_c1_g1, Pdensi_DN21322_c0_g1d294658, Pdensi_DN21322_c3_g1, Pdensi_DN21755_c0_g1d221703, Pdensi_DN22166_c0_g1d125199, …
GO:0051704	3.71261257199089e-08	1	230	1343	multi-organism process	BP	5.92667970583273e-06	BP multi-organism process	Pdensi_DN10553_c0_g1d103553, Pdensi_DN10616_c0_g1d455771, Pdensi_DN11137_c0_g1d268121, Pdensi_DN11138_c0_g1, Pdensi_DN11276_c0_g1d210448, Pdensi_DN11282_c0_g1d174432, Pdensi_DN11320_c0_g1, Pdensi_DN11720_c0_g1d211026, Pdensi_DN11823_c0_g1d388823, Pdensi_DN11970_c0_g1d5850, Pdensi_DN11991_c0_g2, Pdensi_DN12030_c0_g1d389111, Pdensi_DN12570_c0_g1d105682, Pdensi_DN12856_c0_g1d460187, Pdensi_DN13043_c…
GO:0007165	3.85146479890995e-08	1	282	1707	signal transduction	BP	6.06951350105143e-06	BP signal transduction	Pdensi_DN10464_c0_g1d455438, Pdensi_DN10604_c0_g1d4910, Pdensi_DN10940_c0_g1d5120, Pdensi_DN11276_c0_g1d210448, Pdensi_DN11282_c0_g1d174432, Pdensi_DN11575_c0_g1, Pdensi_DN11668_c0_g1, Pdensi_DN11777_c0_g1, Pdensi_DN12030_c0_g1d389111, Pdensi_DN12062_c0_g2, Pdensi_DN12094_c0_g1d458612, Pdensi_DN12120_c0_g1, Pdensi_DN12151_c0_g1d269622, Pdensi_DN12359_c0_g1, Pdensi_DN13043_c0_g1d460581, Pdensi_DN1…
GO:0005976	5.6132538746646e-08	1	98	470	polysaccharide metabolic process	BP	8.73393881359206e-06	BP polysaccharide metabolic process	Pdensi_DN10695_c0_g1d49277, Pdensi_DN11376_c0_g1d174520, Pdensi_DN12216_c0_g1, Pdensi_DN12559_c0_g1, Pdensi_DN14305_c0_g1d213257, Pdensi_DN14636_c0_g1d180302, Pdensi_DN14864_c0_g1d108554, Pdensi_DN14923_c0_g4, Pdensi_DN15221_c0_g5, Pdensi_DN15702_c0_g1d345565, Pdensi_DN15916_c0_g1d277422, Pdensi_DN16114_c0_g1d397583, Pdensi_DN16963_c0_g1d472256, Pdensi_DN17236_c0_g5d473432, Pdensi_DN17377_c0_g1, …
GO:0044712	6.67074257798279e-08	1	149	798	NA	NA	1.02495959710706e-05	none	Pdensi_DN102060_c0_g1, Pdensi_DN10374_c0_g1d334259, Pdensi_DN10616_c0_g1d455771, Pdensi_DN11172_c0_g1, Pdensi_DN11779_c0_g1d336679, Pdensi_DN11911_c0_g1d50350, Pdensi_DN12030_c0_g1d389111, Pdensi_DN12721_c0_g1d390380, Pdensi_DN12769_c0_g2, Pdensi_DN12856_c0_g1d460187, Pdensi_DN13590_c1_g1, Pdensi_DN13983_c0_g1d272984, Pdensi_DN14142_c0_g1, Pdensi_DN14259_c0_g1d393338, Pdensi_DN14453_c0_g1d342034,…
GO:0019219	6.85673329932353e-08	1	280	1678	regulation of nucleobase-containing compound metabolic process	BP	1.04053044092944e-05	BP regulation of nucleobase-containing compound metabolic process	Pdensi_DN10290_c0_g1d4636, Pdensi_DN10352_c0_g1, Pdensi_DN10475_c0_g1, Pdensi_DN10618_c0_g1d103684, Pdensi_DN10942_c0_g1, Pdensi_DN11057_c0_g1d49575, Pdensi_DN11265_c0_g1d210500, Pdensi_DN11359_c0_g1d210550, Pdensi_DN11360_c2_g3, Pdensi_DN11521_c0_g1d336257, Pdensi_DN11752_c0_g1d50151, Pdensi_DN11809_c0_g1d175312, Pdensi_DN11813_c0_g1d336868, Pdensi_DN11829_c0_g1d211085, Pdensi_DN1194_c0_g1d98292…
GO:0010556	7.83579095686119e-08	1	284	1714	regulation of macromolecule biosynthetic process	BP	1.17460417611875e-05	BP regulation of macromolecule biosynthetic process	Pdensi_DN10290_c0_g1d4636, Pdensi_DN10475_c0_g1, Pdensi_DN10618_c0_g1d103684, Pdensi_DN10942_c0_g1, Pdensi_DN11057_c0_g1d49575, Pdensi_DN11265_c0_g1d210500, Pdensi_DN11359_c0_g1d210550, Pdensi_DN11360_c2_g3, Pdensi_DN11521_c0_g1d336257, Pdensi_DN11752_c0_g1d50151, Pdensi_DN11774_c0_g1d211004, Pdensi_DN11809_c0_g1d175312, Pdensi_DN11813_c0_g1d336868, Pdensi_DN11829_c0_g1d211085, Pdensi_DN1194_c0_g…
GO:0090627	8.36873208311263e-08	0.999999982266537	25	64	plant epidermal cell differentiation	BP	1.22725518103601e-05	BP plant epidermal cell differentiation	Pdensi_DN11777_c0_g1, Pdensi_DN14284_c0_g1d107643, Pdensi_DN17452_c0_g1d474352, Pdensi_DN18049_c0_g2, Pdensi_DN18278_c0_g1, Pdensi_DN18671_c0_g2, Pdensi_DN19791_c0_g1d15652, Pdensi_DN20128_c2_g3, Pdensi_DN21202_c0_g1d220982, Pdensi_DN21722_c2_g3, Pdensi_DN22607_c0_g1d301507, Pdensi_DN22868_c0_g1d496691, Pdensi_DN24850_c0_g1d192691, Pdensi_DN26347_c0_g1, Pdensi_DN29111_c0_g1d232624, Pdensi_DN32028…
GO:0042546	8.38670966539414e-08	0.999999971675225	43	150	cell wall biogenesis	BP	1.22725518103601e-05	BP cell wall biogenesis	Pdensi_DN12216_c0_g1, Pdensi_DN14923_c0_g4, Pdensi_DN15094_c1_g3d465823, Pdensi_DN15702_c0_g1d345565, Pdensi_DN16963_c0_g1d472256, Pdensi_DN18057_c0_g3, Pdensi_DN18423_c1_g1, Pdensi_DN18439_c0_g1d217244, Pdensi_DN1891_c0_g1d325527, Pdensi_DN19166_c0_g1, Pdensi_DN19173_c0_g1d406996, Pdensi_DN19317_c1_g1d218483, Pdensi_DN19457_c0_g1d408126, Pdensi_DN19639_c4_g1, Pdensi_DN19667_c0_g1d534673, Pdensi_…
GO:2000112	8.89213503726135e-08	1	282	1703	regulation of cellular macromolecule biosynthetic process	BP	1.28590733974137e-05	BP regulation of cellular macromolecule biosynthetic process	Pdensi_DN10290_c0_g1d4636, Pdensi_DN10475_c0_g1, Pdensi_DN10618_c0_g1d103684, Pdensi_DN10942_c0_g1, Pdensi_DN11057_c0_g1d49575, Pdensi_DN11265_c0_g1d210500, Pdensi_DN11359_c0_g1d210550, Pdensi_DN11360_c2_g3, Pdensi_DN11521_c0_g1d336257, Pdensi_DN11752_c0_g1d50151, Pdensi_DN11774_c0_g1d211004, Pdensi_DN11809_c0_g1d175312, Pdensi_DN11813_c0_g1d336868, Pdensi_DN11829_c0_g1d211085, Pdensi_DN1194_c0_g…
GO:0042973	1.00220827735784e-07	0.999999982339657	21	49	glucan endo-1,3-beta-D-glucosidase activity	MF	1.43245862154448e-05	MF glucan endo-1,3-beta-D-glucosidase activity	Pdensi_DN13957_c0_g2, Pdensi_DN15274_c0_g1d344023, Pdensi_DN15459_c0_g1, Pdensi_DN17725_c0_g1d57805, Pdensi_DN19897_c0_g1d487018, Pdensi_DN20133_c0_g2, Pdensi_DN20924_c0_g5, Pdensi_DN22397_c2_g1, Pdensi_DN23317_c2_g3, Pdensi_DN23748_c0_g3, Pdensi_DN25111_c0_g2, Pdensi_DN25686_c0_g1d193387, Pdensi_DN26738_c0_g1d367667, Pdensi_DN27330_c3_g1, Pdensi_DN37494_c0_g1, Pdensi_DN44955_c0_g1d95956, Pdensi_…
GO:0050789	1.02528198445121e-07	1	731	5006	regulation of biological process	BP	1.4485938106752e-05	BP regulation of biological process	Pdensi_DN10290_c0_g1d4636, Pdensi_DN10352_c0_g1, Pdensi_DN10464_c0_g1d455438, Pdensi_DN10475_c0_g1, Pdensi_DN10604_c0_g1d4910, Pdensi_DN10615_c0_g1d173442, Pdensi_DN10618_c0_g1d103684, Pdensi_DN10638_c0_g1, Pdensi_DN10940_c0_g1d5120, Pdensi_DN10942_c0_g1, Pdensi_DN10989_c0_g1d335310, Pdensi_DN11057_c0_g1d49575, Pdensi_DN11143_c0_g1d456681, Pdensi_DN11265_c0_g1d210500, Pdensi_DN11276_c0_g1d210448,…
GO:0009734	1.10887795236978e-07	0.999999959786608	47	174	auxin-activated signaling pathway	BP	1.54890088528742e-05	BP auxin-activated signaling pathway	Pdensi_DN11575_c0_g1, Pdensi_DN12062_c0_g2, Pdensi_DN12120_c0_g1, Pdensi_DN12151_c0_g1d269622, Pdensi_DN13341_c0_g1d461319, Pdensi_DN14469_c0_g1, Pdensi_DN15498_c0_g3, Pdensi_DN15590_c0_g1d214362, Pdensi_DN15641_c0_g7, Pdensi_DN16214_c0_g2, Pdensi_DN16478_c0_g1d10668, Pdensi_DN18012_c0_g1, Pdensi_DN18753_c1_g3, Pdensi_DN18754_c0_g7, Pdensi_DN18861_c0_g4, Pdensi_DN19704_c0_g2, Pdensi_DN20184_c1_g1…
GO:0044763	1.13500469956296e-07	1	762	5248	NA	NA	1.56758177157617e-05	none	Pdensi_DN10329_c0_g1, Pdensi_DN10464_c0_g1d455438, Pdensi_DN10614_c0_g1, Pdensi_DN10615_c0_g1d173442, Pdensi_DN10616_c0_g1d455771, Pdensi_DN10695_c0_g1d49277, Pdensi_DN10751_c0_g1d49359, Pdensi_DN10846_c0_g1d335071, Pdensi_DN10968_c0_g1d210195, Pdensi_DN11068_c0_g1d387639, Pdensi_DN11127_c0_g1d519871, Pdensi_DN11163_c0_g1d268092, Pdensi_DN11163_c1_g1, Pdensi_DN11265_c0_g1d210500, Pdensi_DN11349_c…
GO:0009266	1.1943420773814e-07	1	105	522	response to temperature stimulus	BP	1.63120586835246e-05	BP response to temperature stimulus	Pdensi_DN10695_c0_g1d49277, Pdensi_DN10751_c0_g1d49359, Pdensi_DN10968_c0_g1d210195, Pdensi_DN11217_c0_g1, Pdensi_DN11349_c0_g1d388093, Pdensi_DN11521_c0_g1d336257, Pdensi_DN11834_c0_g1d336839, Pdensi_DN11848_c0_g1d5764, Pdensi_DN11991_c0_g2, Pdensi_DN13084_c0_g1, Pdensi_DN14132_c0_g1, Pdensi_DN15072_c0_g1, Pdensi_DN15141_c0_g1d214053, Pdensi_DN15400_c0_g2, Pdensi_DN15782_c0_g2d468050, Pdensi_DN1…
GO:0006468	1.23178881403814e-07	1	165	900	protein phosphorylation	BP	1.66386242880844e-05	BP protein phosphorylation	Pdensi_DN10638_c0_g1, Pdensi_DN10940_c0_g1d5120, Pdensi_DN11342_c0_g1, Pdensi_DN11899_c0_g1d175265, Pdensi_DN12062_c0_g2, Pdensi_DN12120_c0_g1, Pdensi_DN13295_c0_g1d51662, Pdensi_DN13328_c0_g1d339768, Pdensi_DN13914_c0_g2, Pdensi_DN14535_c0_g1d274242, Pdensi_DN14550_c0_g1, Pdensi_DN14741_c0_g1d8588, Pdensi_DN14753_c0_g1d464849, Pdensi_DN15641_c0_g7, Pdensi_DN15676_c1_g3, Pdensi_DN15781_c1_g2, Pde…
GO:0022857	1.30060781321916e-07	1	186	1058	transmembrane transporter activity	MF	1.73772513479238e-05	MF transmembrane transporter activity	Pdensi_DN10207_c0_g1d266698, Pdensi_DN10554_c0_g1, Pdensi_DN11351_c0_g1, Pdensi_DN11420_c0_g2, Pdensi_DN11645_c0_g1d336523, Pdensi_DN11991_c0_g2, Pdensi_DN12171_c0_g1d337482, Pdensi_DN12191_c1_g2, Pdensi_DN12300_c0_g1d105477, Pdensi_DN12822_c0_g1d270969, Pdensi_DN13373_c0_g1, Pdensi_DN13866_c1_g1d523197, Pdensi_DN13918_c0_g1, Pdensi_DN14320_c0_g1, Pdensi_DN14537_c0_g1d342362, Pdensi_DN14541_c0_g1…
GO:0006820	1.43824955731454e-07	1	66	285	anion transport	BP	1.90096382349573e-05	BP anion transport	Pdensi_DN11544_c0_g2d5552, Pdensi_DN12191_c1_g2, Pdensi_DN12300_c0_g1d105477, Pdensi_DN12822_c0_g1d270969, Pdensi_DN13373_c0_g1, Pdensi_DN13866_c1_g1d523197, Pdensi_DN16057_c0_g1d183538, Pdensi_DN17034_c1_g1, Pdensi_DN17564_c0_g1d281568, Pdensi_DN18556_c0_g1d59326, Pdensi_DN18673_c0_g2, Pdensi_DN18696_c0_g1d532341, Pdensi_DN19391_c0_g1, Pdensi_DN19464_c0_g1, Pdensi_DN19803_c0_g1d409969, Pdensi_DN…
GO:0019748	1.5368539600477e-07	1	74	331	secondary metabolic process	BP	2.00968179541556e-05	BP secondary metabolic process	Pdensi_DN13827_c0_g2d392397, Pdensi_DN14200_c0_g1, Pdensi_DN14528_c0_g1, Pdensi_DN14735_c0_g1, Pdensi_DN15924_c0_g1d110384, Pdensi_DN16067_c0_g2d397404, Pdensi_DN16202_c0_g1d469842, Pdensi_DN17377_c0_g1, Pdensi_DN18207_c1_g3, Pdensi_DN18467_c0_g1d354439, Pdensi_DN18910_c0_g1d285192, Pdensi_DN19025_c1_g3, Pdensi_DN19103_c0_g1d533551, Pdensi_DN19461_c0_g1d61048, Pdensi_DN19519_c0_g5, Pdensi_DN19614…
GO:0009889	1.62890648284509e-07	1	295	1806	regulation of biosynthetic process	BP	2.10763352496124e-05	BP regulation of biosynthetic process	Pdensi_DN10290_c0_g1d4636, Pdensi_DN10475_c0_g1, Pdensi_DN10618_c0_g1d103684, Pdensi_DN10942_c0_g1, Pdensi_DN11057_c0_g1d49575, Pdensi_DN11265_c0_g1d210500, Pdensi_DN11359_c0_g1d210550, Pdensi_DN11360_c2_g3, Pdensi_DN11521_c0_g1d336257, Pdensi_DN11752_c0_g1d50151, Pdensi_DN11774_c0_g1d211004, Pdensi_DN11809_c0_g1d175312, Pdensi_DN11813_c0_g1d336868, Pdensi_DN11829_c0_g1d211085, Pdensi_DN11848_c0_…
GO:0009737	1.95794486825088e-07	1	77	354	response to abscisic acid	BP	2.50698524172289e-05	BP response to abscisic acid	Pdensi_DN11560_c0_g3, Pdensi_DN11834_c0_g1d336839, Pdensi_DN11991_c0_g2, Pdensi_DN12363_c0_g1d270046, Pdensi_DN13394_c0_g1d212532, Pdensi_DN14132_c0_g1, Pdensi_DN14987_c0_g1d465381, Pdensi_DN15400_c0_g2, Pdensi_DN16057_c0_g1d183538, Pdensi_DN16067_c0_g2d397404, Pdensi_DN16214_c0_g2, Pdensi_DN16379_c1_g1, Pdensi_DN16592_c0_g1d184976, Pdensi_DN16943_c0_g1d56581, Pdensi_DN18507_c0_g1d115375, Pdensi_…
GO:0098542	2.04850165050551e-07	1	169	949	defense response to other organism	BP	2.59045515191594e-05	BP defense response to other organism	Pdensi_DN10553_c0_g1d103553, Pdensi_DN10616_c0_g1d455771, Pdensi_DN11137_c0_g1d268121, Pdensi_DN11138_c0_g1, Pdensi_DN11276_c0_g1d210448, Pdensi_DN11282_c0_g1d174432, Pdensi_DN11320_c0_g1, Pdensi_DN11720_c0_g1d211026, Pdensi_DN11970_c0_g1d5850, Pdensi_DN12856_c0_g1d460187, Pdensi_DN13043_c0_g1d460581, Pdensi_DN13087_c0_g1d212168, Pdensi_DN13328_c0_g1d339768, Pdensi_DN13825_c0_g1d340893, Pdensi_DN…
GO:0031326	2.06528315073025e-07	1	292	1790	regulation of cellular biosynthetic process	BP	2.59045515191594e-05	BP regulation of cellular biosynthetic process	Pdensi_DN10290_c0_g1d4636, Pdensi_DN10475_c0_g1, Pdensi_DN10618_c0_g1d103684, Pdensi_DN10942_c0_g1, Pdensi_DN11057_c0_g1d49575, Pdensi_DN11265_c0_g1d210500, Pdensi_DN11359_c0_g1d210550, Pdensi_DN11360_c2_g3, Pdensi_DN11521_c0_g1d336257, Pdensi_DN11752_c0_g1d50151, Pdensi_DN11774_c0_g1d211004, Pdensi_DN11809_c0_g1d175312, Pdensi_DN11813_c0_g1d336868, Pdensi_DN11829_c0_g1d211085, Pdensi_DN11848_c0_…
GO:0016621	2.67563462123827e-07	0.999999984400027	11	16	cinnamoyl-CoA reductase activity	MF	3.32211118830917e-05	MF cinnamoyl-CoA reductase activity	Pdensi_DN20189_c0_g1d119417, Pdensi_DN21071_c1_g2d415963, Pdensi_DN21146_c1_g1, Pdensi_DN21322_c0_g1d294658, Pdensi_DN21322_c3_g1, Pdensi_DN24773_c0_g1d555703, Pdensi_GG_116652_c0_g1, Pdensi_GG_143718_c0_g1, Pdensi_GG_26120_c1_g1, Pdensi_GG_29956_c0_g1, Pdensi_GG_33828_c1_g1
GO:0050826	2.76675657743073e-07	0.999999967003836	15	29	response to freezing	BP	3.38057036172686e-05	BP response to freezing	Pdensi_DN16067_c0_g2d397404, Pdensi_DN16222_c0_g1d347070, Pdensi_DN18671_c0_g2, Pdensi_DN20128_c2_g3, Pdensi_DN20834_c0_g1, Pdensi_DN21722_c2_g3, Pdensi_DN22868_c0_g1d496691, Pdensi_DN23401_c0_g1d224095, Pdensi_DN24913_c0_g1d192801, Pdensi_DN32028_c1_g1, Pdensi_DN33577_c0_g2, Pdensi_DN34080_c0_g2, Pdensi_DN34732_c1_g1, Pdensi_DN39093_c0_g2, Pdensi_DN9412_c0_g1d518287
GO:0015849	2.80522434832525e-07	0.999999902812572	41	148	organic acid transport	BP	3.38057036172686e-05	BP organic acid transport	Pdensi_DN12191_c1_g2, Pdensi_DN12822_c0_g1d270969, Pdensi_DN13866_c1_g1d523197, Pdensi_DN17034_c1_g1, Pdensi_DN17564_c0_g1d281568, Pdensi_DN18556_c0_g1d59326, Pdensi_DN18673_c0_g2, Pdensi_DN18696_c0_g1d532341, Pdensi_DN19391_c0_g1, Pdensi_DN19464_c0_g1, Pdensi_DN20676_c0_g1, Pdensi_DN21435_c1_g2, Pdensi_DN21931_c0_g2d421564, Pdensi_DN22088_c1_g1d125033, Pdensi_DN2212_c0_g1d44145, Pdensi_DN22148_c…
GO:0046942	2.80522434832525e-07	0.999999902812572	41	148	carboxylic acid transport	BP	3.38057036172686e-05	BP carboxylic acid transport	Pdensi_DN12191_c1_g2, Pdensi_DN12822_c0_g1d270969, Pdensi_DN13866_c1_g1d523197, Pdensi_DN17034_c1_g1, Pdensi_DN17564_c0_g1d281568, Pdensi_DN18556_c0_g1d59326, Pdensi_DN18673_c0_g2, Pdensi_DN18696_c0_g1d532341, Pdensi_DN19391_c0_g1, Pdensi_DN19464_c0_g1, Pdensi_DN20676_c0_g1, Pdensi_DN21435_c1_g2, Pdensi_DN21931_c0_g2d421564, Pdensi_DN22088_c1_g1d125033, Pdensi_DN2212_c0_g1d44145, Pdensi_DN22148_c…
GO:0045735	3.44648204405775e-07	0.999999949103847	17	36	nutrient reservoir activity	MF	4.11302497918037e-05	MF nutrient reservoir activity	Pdensi_DN11068_c0_g1d387639, Pdensi_DN11752_c0_g1d50151, Pdensi_DN12235_c0_g1d389478, Pdensi_DN12589_c0_g1d176330, Pdensi_DN13510_c0_g1d461743, Pdensi_DN1678_c0_g1d380621, Pdensi_DN21588_c0_g1d418676, Pdensi_DN24433_c1_g2, Pdensi_DN25674_c0_g2, Pdensi_DN26683_c1_g1, Pdensi_DN3195_c0_g1, Pdensi_DN38059_c0_g1, Pdensi_DN38270_c1_g1, Pdensi_DN39074_c1_g1, Pdensi_DN9425_c0_g2, Pdensi_GG_34637_c0_g1, P…
GO:0097305	3.58226261597758e-07	1	79	371	response to alcohol	BP	4.23395885342274e-05	BP response to alcohol	Pdensi_DN11560_c0_g3, Pdensi_DN11834_c0_g1d336839, Pdensi_DN11991_c0_g2, Pdensi_DN12363_c0_g1d270046, Pdensi_DN13394_c0_g1d212532, Pdensi_DN14132_c0_g1, Pdensi_DN14987_c0_g1d465381, Pdensi_DN15400_c0_g2, Pdensi_DN16057_c0_g1d183538, Pdensi_DN16067_c0_g2d397404, Pdensi_DN16214_c0_g2, Pdensi_DN16379_c1_g1, Pdensi_DN16592_c0_g1d184976, Pdensi_DN16943_c0_g1d56581, Pdensi_DN18507_c0_g1d115375, Pdensi_…
GO:0008422	4.66805370446341e-07	0.999999871740115	29	89	beta-glucosidase activity	MF	5.46473487002517e-05	MF beta-glucosidase activity	Pdensi_DN11376_c0_g1d174520, Pdensi_DN13957_c0_g2, Pdensi_DN15274_c0_g1d344023, Pdensi_DN15459_c0_g1, Pdensi_DN17725_c0_g1d57805, Pdensi_DN19707_c0_g3, Pdensi_DN19897_c0_g1d487018, Pdensi_DN20133_c0_g2, Pdensi_DN20485_c0_g2, Pdensi_DN20632_c1_g1, Pdensi_DN20765_c1_g1, Pdensi_DN20924_c0_g5, Pdensi_DN22397_c2_g1, Pdensi_DN23317_c2_g3, Pdensi_DN23748_c0_g3, Pdensi_DN25111_c0_g2, Pdensi_DN25686_c0_g1…
GO:0044042	5.61341699566633e-07	1	56	235	glucan metabolic process	BP	6.50944544440854e-05	BP glucan metabolic process	Pdensi_DN10695_c0_g1d49277, Pdensi_DN11376_c0_g1d174520, Pdensi_DN12216_c0_g1, Pdensi_DN14864_c0_g1d108554, Pdensi_DN14923_c0_g4, Pdensi_DN15702_c0_g1d345565, Pdensi_DN16963_c0_g1d472256, Pdensi_DN17236_c0_g5d473432, Pdensi_DN17725_c0_g1d57805, Pdensi_DN17725_c0_g2, Pdensi_DN18423_c1_g1, Pdensi_DN18439_c0_g1d217244, Pdensi_DN1891_c0_g1d325527, Pdensi_DN19166_c0_g1, Pdensi_DN19173_c0_g1d406996, Pd…
GO:0008150	6.54201214541069e-07	0.999999494560161	2209	16655	biological_process	BP	7.51536572816712e-05	BP biological_process	Pdensi_DN10090_c0_g1d4523, Pdensi_DN10129_c0_g1d48926, Pdensi_DN10184_c0_g1d454940, Pdensi_DN102060_c0_g1, Pdensi_DN10239_c0_g1d266783, Pdensi_DN10290_c0_g1d4636, Pdensi_DN10329_c0_g1, Pdensi_DN10352_c0_g1, Pdensi_DN10374_c0_g1d334259, Pdensi_DN10463_c0_g1d209872, Pdensi_DN10464_c0_g1d455438, Pdensi_DN10475_c0_g1, Pdensi_DN10553_c0_g1d103553, Pdensi_DN10554_c0_g1, Pdensi_DN10579_c0_g1, Pdensi_DN1…
GO:0048437	7.18571146369577e-07	0.999999858841947	20	50	floral organ development	BP	7.97020950612543e-05	BP floral organ development	Pdensi_DN12603_c0_g1d105849, Pdensi_DN16137_c0_g1d183863, Pdensi_DN17786_c0_g1d12450, Pdensi_DN18117_c1_g1, Pdensi_DN19032_c0_g1d218074, Pdensi_DN19980_c0_g1d219298, Pdensi_DN20238_c3_g1, Pdensi_DN23957_c2_g7, Pdensi_DN24748_c1_g1, Pdensi_DN25689_c0_g3, Pdensi_DN33793_c0_g1, Pdensi_DN34396_c0_g1d146839, Pdensi_DN35700_c2_g1, Pdensi_DN35700_c2_g3, Pdensi_DN36994_c0_g1d509197, Pdensi_DN40341_c0_g1d…
GO:0016042	7.19528455038981e-07	0.999999769986206	64	283	lipid catabolic process	BP	7.97020950612543e-05	BP lipid catabolic process	Pdensi_DN102060_c0_g1, Pdensi_DN10374_c0_g1d334259, Pdensi_DN11172_c0_g1, Pdensi_DN11911_c0_g1d50350, Pdensi_DN12721_c0_g1d390380, Pdensi_DN13983_c0_g1d272984, Pdensi_DN14866_c0_g1d180569, Pdensi_DN15935_c0_g1d468637, Pdensi_DN16112_c0_g1d278040, Pdensi_DN16888_c0_g1d56335, Pdensi_DN17252_c0_g1d11803, Pdensi_DN17498_c0_g1, Pdensi_DN17690_c0_g5, Pdensi_DN17966_c0_g2, Pdensi_DN18117_c0_g1d216785, P…
GO:0010025	7.19730926765313e-07	0.999999886004241	17	37	wax biosynthetic process	BP	7.97020950612543e-05	BP wax biosynthetic process	Pdensi_DN16817_c0_g1d215591, Pdensi_DN17409_c0_g2, Pdensi_DN17466_c0_g1d529752, Pdensi_DN17809_c1_g9, Pdensi_DN18442_c0_g1d531857, Pdensi_DN20014_c1_g1, Pdensi_DN21349_c1_g6, Pdensi_DN22518_c1_g1, Pdensi_DN22596_c1_g1, Pdensi_DN24954_c0_g1d305220, Pdensi_DN25650_c1_g1, Pdensi_DN7371_c0_g1, Pdensi_DN9798_c0_g1, Pdensi_GG_121614_c0_g1, Pdensi_GG_148325_c0_g1, Pdensi_GG_155961_c0_g1, Pdensi_GG_93610…
GO:0010166	7.19730926765313e-07	0.999999886004241	17	37	wax metabolic process	BP	7.97020950612543e-05	BP wax metabolic process	Pdensi_DN16817_c0_g1d215591, Pdensi_DN17409_c0_g2, Pdensi_DN17466_c0_g1d529752, Pdensi_DN17809_c1_g9, Pdensi_DN18442_c0_g1d531857, Pdensi_DN20014_c1_g1, Pdensi_DN21349_c1_g6, Pdensi_DN22518_c1_g1, Pdensi_DN22596_c1_g1, Pdensi_DN24954_c0_g1d305220, Pdensi_DN25650_c1_g1, Pdensi_DN7371_c0_g1, Pdensi_DN9798_c0_g1, Pdensi_GG_121614_c0_g1, Pdensi_GG_148325_c0_g1, Pdensi_GG_155961_c0_g1, Pdensi_GG_93610…
GO:0000272	7.50558929497773e-07	0.999999697960519	49	197	polysaccharide catabolic process	BP	8.23738425123805e-05	BP polysaccharide catabolic process	Pdensi_DN10695_c0_g1d49277, Pdensi_DN11376_c0_g1d174520, Pdensi_DN12559_c0_g1, Pdensi_DN14305_c0_g1d213257, Pdensi_DN14864_c0_g1d108554, Pdensi_DN15221_c0_g5, Pdensi_DN15916_c0_g1d277422, Pdensi_DN16114_c0_g1d397583, Pdensi_DN17236_c0_g5d473432, Pdensi_DN17725_c0_g1d57805, Pdensi_DN18947_c0_g1d217923, Pdensi_DN19220_c0_g1d357855, Pdensi_DN19222_c0_g1d60636, Pdensi_DN19354_c0_g2, Pdensi_DN20300_c0…
GO:0014070	9.19721599525968e-07	0.999999704317253	64	283	response to organic cyclic compound	BP	0.000100046176118347	BP response to organic cyclic compound	Pdensi_DN10989_c0_g1d335310, Pdensi_DN11138_c0_g1, Pdensi_DN12359_c0_g1, Pdensi_DN12856_c0_g1d460187, Pdensi_DN13825_c0_g1d340893, Pdensi_DN14987_c0_g1d465381, Pdensi_DN15094_c1_g3d465823, Pdensi_DN16067_c0_g2d397404, Pdensi_DN16340_c0_g2, Pdensi_DN16894_c0_g6, Pdensi_DN17863_c0_g2, Pdensi_DN17984_c1_g1, Pdensi_DN18057_c0_g3, Pdensi_DN18948_c0_g1d14272, Pdensi_DN19025_c1_g3, Pdensi_DN19116_c1_g1d…
GO:0009611	9.74858376696836e-07	0.999999617395872	46	180	response to wounding	BP	0.000105113676897873	BP response to wounding	Pdensi_DN11138_c0_g1, Pdensi_DN11143_c0_g1d456681, Pdensi_DN11475_c0_g1d336191, Pdensi_DN13825_c0_g1d340893, Pdensi_DN16202_c0_g1d469842, Pdensi_DN16245_c0_g1d278220, Pdensi_DN17397_c0_g1d281100, Pdensi_DN17745_c0_g1, Pdensi_DN18679_c0_g1d355227, Pdensi_DN18948_c0_g1d14272, Pdensi_DN19025_c1_g3, Pdensi_DN19461_c0_g1d61048, Pdensi_DN19598_c4_g1, Pdensi_DN19658_c0_g1d485534, Pdensi_DN20128_c0_g1d48…
GO:0004674	1.00486047052526e-06	0.999999597720829	185	1081	protein serine/threonine kinase activity	MF	0.000107406477423448	MF protein serine/threonine kinase activity	Pdensi_DN10940_c0_g1d5120, Pdensi_DN11342_c0_g1, Pdensi_DN11899_c0_g1d175265, Pdensi_DN12062_c0_g2, Pdensi_DN12120_c0_g1, Pdensi_DN13295_c0_g1d51662, Pdensi_DN13328_c0_g1d339768, Pdensi_DN13443_c0_g1d522706, Pdensi_DN13467_c0_g1d522696, Pdensi_DN13914_c0_g2, Pdensi_DN14535_c0_g1d274242, Pdensi_DN14550_c0_g1, Pdensi_DN14741_c0_g1d8588, Pdensi_DN14753_c0_g1d464849, Pdensi_DN15641_c0_g7, Pdensi_DN15…
GO:0016757	1.08493239969873e-06	0.999999596373769	116	610	transferase activity, transferring glycosyl groups	MF	0.000114965422906007	MF transferase activity, transferring glycosyl groups	Pdensi_DN11820_c0_g1d211086, Pdensi_DN12016_c0_g1d458499, Pdensi_DN12216_c0_g1, Pdensi_DN12334_c0_g1d176014, Pdensi_DN12676_c0_g2, Pdensi_DN13044_c0_g1d460723, Pdensi_DN13087_c0_g1d212168, Pdensi_DN14636_c0_g1d180302, Pdensi_DN14735_c0_g1, Pdensi_DN14923_c0_g4, Pdensi_DN15662_c0_g1, Pdensi_DN15699_c0_g1d54606, Pdensi_DN15702_c0_g1d345565, Pdensi_DN15787_c1_g1d345433, Pdensi_DN16116_c1_g2, Pdensi_…
GO:0010052	1.11096062591208e-06	0.999999931862618	10	15	guard cell differentiation	BP	0.000115742806938493	BP guard cell differentiation	Pdensi_DN14284_c0_g1d107643, Pdensi_DN18049_c0_g2, Pdensi_DN18278_c0_g1, Pdensi_DN21202_c0_g1d220982, Pdensi_DN22607_c0_g1d301507, Pdensi_DN26347_c0_g1, Pdensi_DN3333_c0_g1, Pdensi_DN7548_c0_g1d263680, Pdensi_GG_12411_c1_g1, Pdensi_GG_3300_c0_g1
GO:0004672	1.11110081506201e-06	0.999999550728859	198	1172	protein kinase activity	MF	0.000115742806938493	MF protein kinase activity	Pdensi_DN10940_c0_g1d5120, Pdensi_DN11342_c0_g1, Pdensi_DN11899_c0_g1d175265, Pdensi_DN12062_c0_g2, Pdensi_DN12120_c0_g1, Pdensi_DN13229_c0_g1d212383, Pdensi_DN13295_c0_g1d51662, Pdensi_DN13328_c0_g1d339768, Pdensi_DN13443_c0_g1d522706, Pdensi_DN13467_c0_g1d522696, Pdensi_DN13914_c0_g2, Pdensi_DN14535_c0_g1d274242, Pdensi_DN14550_c0_g1, Pdensi_DN14741_c0_g1d8588, Pdensi_DN14753_c0_g1d464849, Pden…
GO:0003824	1.13658563667683e-06	0.999999111815752	1326	9714	catalytic activity	MF	0.000117402610470854	MF catalytic activity	Pdensi_DN10129_c0_g1d48926, Pdensi_DN102060_c0_g1, Pdensi_DN10243_c0_g1d518882, Pdensi_DN10352_c0_g1, Pdensi_DN10374_c0_g1d334259, Pdensi_DN10463_c0_g1d209872, Pdensi_DN10604_c0_g1d4910, Pdensi_DN10614_c0_g1, Pdensi_DN10615_c0_g1d173442, Pdensi_DN10616_c0_g1d455771, Pdensi_DN10695_c0_g1d49277, Pdensi_DN10846_c0_g1d335071, Pdensi_DN10940_c0_g1d5120, Pdensi_DN10989_c0_g1d335310, Pdensi_DN11068_c0_g…
GO:0000977	1.15893734965489e-06	0.999999653687532	30	98	RNA polymerase II regulatory region sequence-specific DNA binding	MF	0.000118713815849649	MF RNA polymerase II regulatory region sequence-specific DNA binding	Pdensi_DN10475_c0_g1, Pdensi_DN11521_c0_g1d336257, Pdensi_DN14863_c0_g1d342967, Pdensi_DN15886_c1_g3, Pdensi_DN17696_c0_g1d281883, Pdensi_DN17836_c0_g1, Pdensi_DN18057_c0_g4, Pdensi_DN18166_c0_g1d216835, Pdensi_DN18561_c3_g1, Pdensi_DN18588_c0_g2, Pdensi_DN19525_c0_g1d218718, Pdensi_DN20164_c0_g1d119432, Pdensi_DN20468_c2_g3, Pdensi_DN20551_c2_g1, Pdensi_DN21385_c0_g1, Pdensi_DN21385_c0_g2, Pdens…
GO:0006811	1.32578350975153e-06	0.99999949703398	127	687	ion transport	BP	0.000134682073569139	BP ion transport	Pdensi_DN10554_c0_g1, Pdensi_DN10579_c0_g1, Pdensi_DN11351_c0_g1, Pdensi_DN11544_c0_g2d5552, Pdensi_DN11991_c0_g2, Pdensi_DN12094_c0_g1d269573, Pdensi_DN12171_c0_g1d337482, Pdensi_DN12191_c1_g2, Pdensi_DN12300_c0_g1d105477, Pdensi_DN12428_c0_g1, Pdensi_DN12608_c0_g1d459878, Pdensi_DN12822_c0_g1d270969, Pdensi_DN13373_c0_g1, Pdensi_DN13866_c1_g1d523197, Pdensi_DN14093_c0_g1d52423, Pdensi_DN14537_c…
GO:0004497	1.34376656030578e-06	0.999999483454548	53	221	monooxygenase activity	MF	0.000135389988190809	MF monooxygenase activity	Pdensi_DN10616_c0_g1d455771, Pdensi_DN10989_c0_g1d335310, Pdensi_DN12094_c0_g1d269573, Pdensi_DN14047_c0_g1d7924, Pdensi_DN14298_c0_g1d179354, Pdensi_DN14714_c0_g1d213655, Pdensi_DN14793_c1_g1, Pdensi_DN15296_c0_g1d466330, Pdensi_DN15825_c0_g1d397026, Pdensi_DN16628_c0_g1d215450, Pdensi_DN17863_c0_g2, Pdensi_DN18024_c0_g1d58308, Pdensi_DN18467_c0_g1d354439, Pdensi_DN19627_c0_g3, Pdensi_DN20016_c0…
GO:1901568	1.54248454646244e-06	0.999999613835195	24	68	fatty acid derivative metabolic process	BP	0.0001541481304481	BP fatty acid derivative metabolic process	Pdensi_DN16817_c0_g1d215591, Pdensi_DN17409_c0_g2, Pdensi_DN17466_c0_g1d529752, Pdensi_DN17498_c0_g1, Pdensi_DN17809_c1_g9, Pdensi_DN18442_c0_g1d531857, Pdensi_DN19461_c0_g1d61048, Pdensi_DN19519_c0_g5, Pdensi_DN20014_c1_g1, Pdensi_DN20067_c0_g2d62321, Pdensi_DN20128_c0_g1d489148, Pdensi_DN21349_c1_g6, Pdensi_DN21755_c0_g1d221703, Pdensi_DN22518_c1_g1, Pdensi_DN22596_c1_g1, Pdensi_DN24954_c0_g1d3…
GO:0009699	1.72638911544133e-06	0.999999297908062	47	187	phenylpropanoid biosynthetic process	BP	0.000171135282314555	BP phenylpropanoid biosynthetic process	Pdensi_DN14200_c0_g1, Pdensi_DN14735_c0_g1, Pdensi_DN15924_c0_g1d110384, Pdensi_DN17377_c0_g1, Pdensi_DN18467_c0_g1d354439, Pdensi_DN18910_c0_g1d285192, Pdensi_DN19025_c1_g3, Pdensi_DN19461_c0_g1d61048, Pdensi_DN19519_c0_g5, Pdensi_DN19614_c0_g5, Pdensi_DN20189_c0_g1d119417, Pdensi_DN20743_c0_g3, Pdensi_DN21071_c1_g2d415963, Pdensi_DN21146_c1_g1, Pdensi_DN21322_c0_g1d294658, Pdensi_DN21322_c3_g1,…
GO:0001012	2.15066047211684e-06	0.999999332402273	30	101	RNA polymerase II regulatory region DNA binding	MF	0.000211487348186082	MF RNA polymerase II regulatory region DNA binding	Pdensi_DN10475_c0_g1, Pdensi_DN11521_c0_g1d336257, Pdensi_DN14863_c0_g1d342967, Pdensi_DN15886_c1_g3, Pdensi_DN17696_c0_g1d281883, Pdensi_DN17836_c0_g1, Pdensi_DN18057_c0_g4, Pdensi_DN18166_c0_g1d216835, Pdensi_DN18561_c3_g1, Pdensi_DN18588_c0_g2, Pdensi_DN19525_c0_g1d218718, Pdensi_DN20164_c0_g1d119432, Pdensi_DN20468_c2_g3, Pdensi_DN20551_c2_g1, Pdensi_DN21385_c0_g1, Pdensi_DN21385_c0_g2, Pdens…
GO:0004185	2.35070734061776e-06	0.999999544313535	18	45	serine-type carboxypeptidase activity	MF	0.000229324560562488	MF serine-type carboxypeptidase activity	Pdensi_DN15403_c0_g1d54328, Pdensi_DN17007_c1_g2, Pdensi_DN17979_c0_g1d58195, Pdensi_DN18207_c1_g3, Pdensi_DN18557_c0_g2, Pdensi_DN19945_c2_g5, Pdensi_DN20604_c0_g1d492854, Pdensi_DN20634_c0_g1, Pdensi_DN21462_c0_g10, Pdensi_DN22109_c4_g1, Pdensi_DN22851_c1_g1, Pdensi_DN23775_c1_g2, Pdensi_DN23775_c1_g3, Pdensi_DN24036_c0_g4, Pdensi_DN24957_c0_g1d305228, Pdensi_DN25286_c1_g3, Pdensi_DN30616_c0_g1…
GO:0009628	2.49505224666871e-06	0.999998358634687	284	1770	response to abiotic stimulus	BP	0.000241489623748439	BP response to abiotic stimulus	Pdensi_DN10090_c0_g1d4523, Pdensi_DN10604_c0_g1d4910, Pdensi_DN10695_c0_g1d49277, Pdensi_DN10751_c0_g1d49359, Pdensi_DN10846_c0_g1d335071, Pdensi_DN10968_c0_g1d210195, Pdensi_DN11217_c0_g1, Pdensi_DN11349_c0_g1d388093, Pdensi_DN11521_c0_g1d336257, Pdensi_DN11560_c0_g3, Pdensi_DN11668_c0_g1, Pdensi_DN11834_c0_g1d336839, Pdensi_DN11848_c0_g1d5764, Pdensi_DN11991_c0_g2, Pdensi_DN12062_c0_g2, Pdensi_…
GO:0016310	2.66324288014072e-06	0.999998443935249	177	1015	phosphorylation	BP	0.000255754542833513	BP phosphorylation	Pdensi_DN10638_c0_g1, Pdensi_DN10940_c0_g1d5120, Pdensi_DN11342_c0_g1, Pdensi_DN11899_c0_g1d175265, Pdensi_DN12062_c0_g2, Pdensi_DN12120_c0_g1, Pdensi_DN13295_c0_g1d51662, Pdensi_DN13328_c0_g1d339768, Pdensi_DN13914_c0_g2, Pdensi_DN14535_c0_g1d274242, Pdensi_DN14550_c0_g1, Pdensi_DN14741_c0_g1d8588, Pdensi_DN14753_c0_g1d464849, Pdensi_DN15641_c0_g7, Pdensi_DN15676_c1_g3, Pdensi_DN15781_c1_g2, Pde…
GO:0015711	2.78303180590374e-06	0.99999884242593	47	193	organic anion transport	BP	0.00026518625548968	BP organic anion transport	Pdensi_DN12191_c1_g2, Pdensi_DN12822_c0_g1d270969, Pdensi_DN13866_c1_g1d523197, Pdensi_DN16057_c0_g1d183538, Pdensi_DN17034_c1_g1, Pdensi_DN17564_c0_g1d281568, Pdensi_DN18556_c0_g1d59326, Pdensi_DN18673_c0_g2, Pdensi_DN18696_c0_g1d532341, Pdensi_DN19391_c0_g1, Pdensi_DN19464_c0_g1, Pdensi_DN19803_c0_g1d409969, Pdensi_DN20676_c0_g1, Pdensi_DN21435_c1_g2, Pdensi_DN21566_c0_g1d540194, Pdensi_DN21931…
GO:0008610	3.79571488981148e-06	0.999997931240348	118	633	lipid biosynthetic process	BP	0.000358899441735097	BP lipid biosynthetic process	Pdensi_DN10846_c0_g1d335071, Pdensi_DN12094_c0_g1d269573, Pdensi_DN12363_c0_g1d270046, Pdensi_DN13292_c0_g1d339486, Pdensi_DN15316_c1_g2, Pdensi_DN15662_c0_g1, Pdensi_DN15825_c0_g1d397026, Pdensi_DN15896_c0_g1d345756, Pdensi_DN15924_c0_g1d110384, Pdensi_DN16396_c0_g1d398206, Pdensi_DN16628_c0_g1d215450, Pdensi_DN16817_c0_g1d215591, Pdensi_DN17034_c1_g1d472675, Pdensi_DN17191_c1_g1, Pdensi_DN17409…
GO:0009698	3.92667122984117e-06	0.999998424158673	54	236	phenylpropanoid metabolic process	BP	0.000368447654635173	BP phenylpropanoid metabolic process	Pdensi_DN14200_c0_g1, Pdensi_DN14735_c0_g1, Pdensi_DN15924_c0_g1d110384, Pdensi_DN17377_c0_g1, Pdensi_DN18467_c0_g1d354439, Pdensi_DN18910_c0_g1d285192, Pdensi_DN19025_c1_g3, Pdensi_DN19461_c0_g1d61048, Pdensi_DN19519_c0_g5, Pdensi_DN19614_c0_g5, Pdensi_DN20189_c0_g1d119417, Pdensi_DN20743_c0_g3, Pdensi_DN20815_c1_g1, Pdensi_DN20815_c1_g2, Pdensi_DN21071_c1_g2d415963, Pdensi_DN21146_c1_g1, Pdensi…
GO:0055114	4.19075361744971e-06	0.999997379256354	189	1105	oxidation-reduction process	BP	0.000390248056558271	BP oxidation-reduction process	Pdensi_DN10616_c0_g1d455771, Pdensi_DN10989_c0_g1d335310, Pdensi_DN11832_c0_g1d50232, Pdensi_DN11909_c0_g1d211148, Pdensi_DN12094_c0_g1d269573, Pdensi_DN12400_c0_g1d389834, Pdensi_DN12721_c0_g1d390380, Pdensi_DN12935_c0_g1d390848, Pdensi_DN12952_c0_g1, Pdensi_DN13005_c0_g1d339187, Pdensi_DN13084_c0_g1, Pdensi_DN13341_c0_g1d461319, Pdensi_DN13668_c0_g2, Pdensi_DN14047_c0_g1d7924, Pdensi_DN1409_c0_…
GO:0044550	4.95417488425475e-06	0.999997931697896	49	205	secondary metabolite biosynthetic process	BP	0.000457870057723755	BP secondary metabolite biosynthetic process	Pdensi_DN14200_c0_g1, Pdensi_DN14528_c0_g1, Pdensi_DN14735_c0_g1, Pdensi_DN15924_c0_g1d110384, Pdensi_DN16202_c0_g1d469842, Pdensi_DN17377_c0_g1, Pdensi_DN18467_c0_g1d354439, Pdensi_DN18910_c0_g1d285192, Pdensi_DN19025_c1_g3, Pdensi_DN19461_c0_g1d61048, Pdensi_DN19519_c0_g5, Pdensi_DN19614_c0_g5, Pdensi_DN20189_c0_g1d119417, Pdensi_DN20743_c0_g3, Pdensi_DN21071_c1_g2d415963, Pdensi_DN21146_c1_g1,…
GO:0006641	4.99224177914698e-06	0.999999099094429	16	38	triglyceride metabolic process	BP	0.000457945044397572	BP triglyceride metabolic process	Pdensi_DN16888_c0_g1d56335, Pdensi_DN17409_c0_g2, Pdensi_DN17466_c0_g1d529752, Pdensi_DN17498_c0_g1, Pdensi_DN17809_c1_g9, Pdensi_DN18442_c0_g1d531857, Pdensi_DN20014_c1_g1, Pdensi_DN21349_c1_g6, Pdensi_DN21394_c3_g1, Pdensi_DN22518_c1_g1, Pdensi_DN24954_c0_g1d305220, Pdensi_DN25650_c1_g1, Pdensi_DN29776_c0_g1, Pdensi_GG_121614_c0_g1, Pdensi_GG_148325_c0_g1, Pdensi_GG_155961_c0_g1
GO:0044403	5.09783605559537e-06	0.999997810711242	52	228	symbiont process	BP	0.000464167413299099	BP symbiont process	Pdensi_DN11138_c0_g1, Pdensi_DN11720_c0_g1d211026, Pdensi_DN12570_c0_g1d105682, Pdensi_DN13087_c0_g1d212168, Pdensi_DN13825_c0_g1d340893, Pdensi_DN13914_c0_g2, Pdensi_DN14091_c0_g1d213054, Pdensi_DN1440_c0_g1d514408, Pdensi_DN15662_c0_g1, Pdensi_DN15829_c0_g1, Pdensi_DN16069_c0_g1, Pdensi_DN16137_c0_g1d183863, Pdensi_DN16830_c0_g1d349088, Pdensi_DN18176_c1_g1, Pdensi_DN18366_c0_g1d283686, Pdensi_…
GO:0000160	5.24413273088435e-06	0.999997806122054	49	205	phosphorelay signal transduction system	BP	0.000473977055353165	BP phosphorelay signal transduction system	Pdensi_DN12094_c0_g1d458612, Pdensi_DN12359_c0_g1, Pdensi_DN13087_c0_g1d212168, Pdensi_DN13149_c0_g1d271422, Pdensi_DN13229_c0_g1d212383, Pdensi_DN15579_c0_g1d54375, Pdensi_DN16066_c0_g1d55175, Pdensi_DN16067_c0_g2d397404, Pdensi_DN16202_c0_g1d469842, Pdensi_DN16726_c1_g1, Pdensi_DN17267_c1_g2d57003, Pdensi_DN17413_c0_g3, Pdensi_DN17422_c0_g1d12106, Pdensi_DN17809_c0_g1d216519, Pdensi_DN18564_c0_…
GO:0003677	5.38025308487743e-06	0.99999615246107	341	2209	DNA binding	MF	0.000482730444666521	MF DNA binding	Pdensi_DN10290_c0_g1d4636, Pdensi_DN10475_c0_g1, Pdensi_DN10614_c0_g1, Pdensi_DN10618_c0_g1d103684, Pdensi_DN10620_c0_g1, Pdensi_DN10942_c0_g1, Pdensi_DN11057_c0_g1d49575, Pdensi_DN11360_c2_g3, Pdensi_DN11521_c0_g1d336257, Pdensi_DN11590_c0_g1d336260, Pdensi_DN11813_c0_g1d336868, Pdensi_DN11829_c0_g1d211085, Pdensi_DN1194_c0_g1d98292, Pdensi_DN11974_c0_g1d211158, Pdensi_DN12094_c0_g1d458612, Pden…
GO:0009733	5.74869442577399e-06	0.999997583977146	45	187	response to auxin	BP	0.000512050375953724	BP response to auxin	Pdensi_DN12151_c0_g1d269622, Pdensi_DN13684_c0_g1, Pdensi_DN14469_c0_g1, Pdensi_DN14987_c0_g1d465381, Pdensi_DN15426_c1_g7, Pdensi_DN15590_c0_g1d214362, Pdensi_DN16066_c0_g1d55175, Pdensi_DN17413_c0_g3, Pdensi_DN18012_c0_g1, Pdensi_DN19072_c0_g1d356753, Pdensi_DN19072_c0_g3, Pdensi_DN19752_c0_g1d409295, Pdensi_DN20680_c0_g1d291823, Pdensi_DN21165_c0_g1, Pdensi_DN21644_c0_g1, Pdensi_DN21801_c0_g2,…
GO:0008236	6.13633827664545e-06	0.999997542585691	41	162	serine-type peptidase activity	MF	0.000538770500689471	MF serine-type peptidase activity	Pdensi_DN11980_c0_g1d520706, Pdensi_DN12005_c0_g1d337285, Pdensi_DN13684_c0_g1, Pdensi_DN14036_c0_g1d213013, Pdensi_DN14866_c0_g1d180569, Pdensi_DN14974_c0_g1d465599, Pdensi_DN15403_c0_g1d54328, Pdensi_DN15426_c1_g7, Pdensi_DN17007_c1_g2, Pdensi_DN17780_c0_g1, Pdensi_DN17979_c0_g1d58195, Pdensi_DN18207_c1_g3, Pdensi_DN18557_c0_g2, Pdensi_DN19072_c0_g1d356753, Pdensi_DN19072_c0_g3, Pdensi_DN19945_…
GO:0017171	6.13633827664545e-06	0.999997542585691	41	162	serine hydrolase activity	MF	0.000538770500689471	MF serine hydrolase activity	Pdensi_DN11980_c0_g1d520706, Pdensi_DN12005_c0_g1d337285, Pdensi_DN13684_c0_g1, Pdensi_DN14036_c0_g1d213013, Pdensi_DN14866_c0_g1d180569, Pdensi_DN14974_c0_g1d465599, Pdensi_DN15403_c0_g1d54328, Pdensi_DN15426_c1_g7, Pdensi_DN17007_c1_g2, Pdensi_DN17780_c0_g1, Pdensi_DN17979_c0_g1d58195, Pdensi_DN18207_c1_g3, Pdensi_DN18557_c0_g2, Pdensi_DN19072_c0_g1d356753, Pdensi_DN19072_c0_g3, Pdensi_DN19945_…
GO:0008061	6.91875709298956e-06	0.999998897078656	14	32	chitin binding	MF	0.000603158597071118	MF chitin binding	Pdensi_DN11320_c0_g1, Pdensi_DN15221_c0_g5, Pdensi_DN18235_c0_g1d403715, Pdensi_DN19222_c0_g1d60636, Pdensi_DN23897_c0_g1, Pdensi_DN24299_c0_g1d428145, Pdensi_DN25305_c0_g1d227229, Pdensi_DN25900_c0_g1d429650, Pdensi_DN26260_c0_g1d76898, Pdensi_DN37381_c0_g1d240517, Pdensi_GG_15723_c0_g1, Pdensi_GG_18818_c0_g1, Pdensi_GG_57086_c0_g1, Pdensi_GG_88875_c0_g1
GO:0006073	7.05373697153074e-06	0.999996914826867	53	232	cellular glucan metabolic process	BP	0.000610595315873633	BP cellular glucan metabolic process	Pdensi_DN10695_c0_g1d49277, Pdensi_DN11376_c0_g1d174520, Pdensi_DN12216_c0_g1, Pdensi_DN14864_c0_g1d108554, Pdensi_DN14923_c0_g4, Pdensi_DN15702_c0_g1d345565, Pdensi_DN16963_c0_g1d472256, Pdensi_DN17236_c0_g5d473432, Pdensi_DN17725_c0_g1d57805, Pdensi_DN17725_c0_g2, Pdensi_DN18423_c1_g1, Pdensi_DN18439_c0_g1d217244, Pdensi_DN1891_c0_g1d325527, Pdensi_DN19166_c0_g1, Pdensi_DN19173_c0_g1d406996, Pd…
GO:0019432	7.88377745564853e-06	0.9999987444267	14	31	triglyceride biosynthetic process	BP	0.000677674073320502	BP triglyceride biosynthetic process	Pdensi_DN17409_c0_g2, Pdensi_DN17466_c0_g1d529752, Pdensi_DN17809_c1_g9, Pdensi_DN18442_c0_g1d531857, Pdensi_DN20014_c1_g1, Pdensi_DN21349_c1_g6, Pdensi_DN21394_c3_g1, Pdensi_DN22518_c1_g1, Pdensi_DN24954_c0_g1d305220, Pdensi_DN25650_c1_g1, Pdensi_DN29776_c0_g1, Pdensi_GG_121614_c0_g1, Pdensi_GG_148325_c0_g1, Pdensi_GG_155961_c0_g1
GO:0009873	9.19007261395848e-06	0.999996199325819	42	169	ethylene-activated signaling pathway	BP	0.000784474809519289	BP ethylene-activated signaling pathway	Pdensi_DN12094_c0_g1d458612, Pdensi_DN12359_c0_g1, Pdensi_DN13087_c0_g1d212168, Pdensi_DN13149_c0_g1d271422, Pdensi_DN15579_c0_g1d54375, Pdensi_DN16066_c0_g1d55175, Pdensi_DN16067_c0_g2d397404, Pdensi_DN16202_c0_g1d469842, Pdensi_DN16726_c1_g1, Pdensi_DN17267_c1_g2d57003, Pdensi_DN17413_c0_g3, Pdensi_DN17809_c0_g1d216519, Pdensi_DN18763_c1_g2d59687, Pdensi_DN19634_c0_g2d218862, Pdensi_DN19721_c0_…
GO:0003333	1.0211394318393e-05	0.99999725110517	22	67	amino acid transmembrane transport	BP	0.000865644544563361	BP amino acid transmembrane transport	Pdensi_DN12822_c0_g1d270969, Pdensi_DN13866_c1_g1d523197, Pdensi_DN17034_c1_g1, Pdensi_DN17564_c0_g1d281568, Pdensi_DN18556_c0_g1d59326, Pdensi_DN18696_c0_g1d532341, Pdensi_DN19464_c0_g1, Pdensi_DN22088_c1_g1d125033, Pdensi_DN22482_c0_g2d424666, Pdensi_DN23088_c0_g2d69009, Pdensi_DN23645_c0_g2, Pdensi_DN23848_c0_g1d304229, Pdensi_DN24433_c2_g1, Pdensi_DN25314_c0_g1, Pdensi_DN2547_c0_g1d99085, Pde…
GO:0010091	1.1282078001747e-05	0.999997465172229	18	49	trichome branching	BP	0.000949198023099722	BP trichome branching	Pdensi_DN16340_c0_g1d55657, Pdensi_DN16373_c0_g1d55637, Pdensi_DN16393_c1_g1d184533, Pdensi_DN17345_c0_g2d350648, Pdensi_DN19108_c1_g2, Pdensi_DN19301_c0_g1d60820, Pdensi_DN21912_c0_g1, Pdensi_DN22481_c1_g1, Pdensi_DN23010_c0_g1d223567, Pdensi_DN23532_c0_g1d70000, Pdensi_DN25197_c0_g1d73784, Pdensi_DN25197_c1_g4d73796, Pdensi_DN37478_c2_g9, Pdensi_DN8945_c0_g1d208896, Pdensi_DN9507_c0_g1d333098, …
GO:0046906	1.13514569960673e-05	0.999994295121135	68	327	tetrapyrrole binding	MF	0.000949198023099722	MF tetrapyrrole binding	Pdensi_DN10989_c0_g1d335310, Pdensi_DN12094_c0_g1d269573, Pdensi_DN12856_c0_g1d460187, Pdensi_DN14054_c0_g1d213005, Pdensi_DN14229_c0_g1d213190, Pdensi_DN14648_c0_g1d53257, Pdensi_DN14793_c1_g1, Pdensi_DN15825_c0_g1d397026, Pdensi_DN16508_c0_g1d398834, Pdensi_DN16628_c0_g1d215450, Pdensi_DN17863_c0_g2, Pdensi_DN18024_c0_g1d58308, Pdensi_DN18467_c0_g1d354439, Pdensi_DN18707_c1_g2d480353, Pdensi_DN…
GO:0004180	1.45788414260072e-05	0.999996448682109	19	55	carboxypeptidase activity	MF	0.00121083188384109	MF carboxypeptidase activity	Pdensi_DN12005_c0_g1d337285, Pdensi_DN15403_c0_g1d54328, Pdensi_DN17007_c1_g2, Pdensi_DN17979_c0_g1d58195, Pdensi_DN18207_c1_g3, Pdensi_DN18557_c0_g2, Pdensi_DN19945_c2_g5, Pdensi_DN20604_c0_g1d492854, Pdensi_DN20634_c0_g1, Pdensi_DN21462_c0_g10, Pdensi_DN22109_c4_g1, Pdensi_DN22851_c1_g1, Pdensi_DN23775_c1_g2, Pdensi_DN23775_c1_g3, Pdensi_DN24036_c0_g4, Pdensi_DN24957_c0_g1d305228, Pdensi_DN2528…
GO:0015926	1.49213352224645e-05	0.999994780146057	30	110	glucosidase activity	MF	0.00123096008425861	MF glucosidase activity	Pdensi_DN11376_c0_g1d174520, Pdensi_DN13957_c0_g2, Pdensi_DN15274_c0_g1d344023, Pdensi_DN15459_c0_g1, Pdensi_DN17725_c0_g1d57805, Pdensi_DN19707_c0_g3, Pdensi_DN19897_c0_g1d487018, Pdensi_DN20133_c0_g2, Pdensi_DN20485_c0_g2, Pdensi_DN20632_c1_g1, Pdensi_DN20765_c1_g1, Pdensi_DN20924_c0_g5, Pdensi_DN22397_c2_g1, Pdensi_DN23317_c2_g3, Pdensi_DN23748_c0_g3, Pdensi_DN25111_c0_g2, Pdensi_DN25686_c0_g1…
GO:0005509	1.52933549486755e-05	0.999993129589406	49	216	calcium ion binding	MF	0.00125323946019413	MF calcium ion binding	Pdensi_DN10118_c0_g1d333904, Pdensi_DN14302_c0_g1, Pdensi_DN14891_c0_g1, Pdensi_DN15330_c0_g1d344328, Pdensi_DN16069_c0_g1, Pdensi_DN16373_c0_g1d55637, Pdensi_DN16393_c1_g1d184533, Pdensi_DN17345_c0_g2d350648, Pdensi_DN18673_c0_g2, Pdensi_DN18911_c0_g1, Pdensi_DN18995_c0_g2d356358, Pdensi_DN19096_c0_g1d533351, Pdensi_DN19108_c1_g2, Pdensi_DN19220_c0_g1d357855, Pdensi_DN19301_c0_g1d60820, Pdensi_D…
GO:0009615	1.56398054890007e-05	0.999994894299835	27	94	response to virus	BP	0.00127314231172713	BP response to virus	Pdensi_DN11138_c0_g1, Pdensi_DN11720_c0_g1d211026, Pdensi_DN13825_c0_g1d340893, Pdensi_DN16137_c0_g1d183863, Pdensi_DN18176_c1_g1, Pdensi_DN19450_c4_g2, Pdensi_DN19752_c0_g1d409295, Pdensi_DN20185_c0_g1d16298, Pdensi_DN20680_c0_g1d291823, Pdensi_DN2212_c0_g1d44145, Pdensi_DN22596_c1_g1, Pdensi_DN23897_c0_g1, Pdensi_DN24299_c0_g1d428145, Pdensi_DN24400_c0_g2, Pdensi_DN24613_c0_g6, Pdensi_DN24748_c…
GO:0009739	1.86394000351853e-05	0.999994541585815	23	74	response to gibberellin	BP	0.0015073388502138	BP response to gibberellin	Pdensi_DN13806_c0_g1, Pdensi_DN14987_c0_g1d465381, Pdensi_DN15886_c1_g3, Pdensi_DN18561_c3_g1, Pdensi_DN19601_c0_g1d534643, Pdensi_DN19752_c0_g1d409295, Pdensi_DN20680_c0_g1d291823, Pdensi_DN21801_c0_g2, Pdensi_DN22125_c1_g1d125322, Pdensi_DN22803_c0_g3d545638, Pdensi_DN2386_c0_g1d835, Pdensi_DN25060_c1_g2, Pdensi_DN25070_c0_g1d226785, Pdensi_DN25163_c0_g1d558215, Pdensi_DN25687_c1_g2, Pdensi_DN2…
GO:0070008	1.94657236851012e-05	0.999995383991932	18	51	serine-type exopeptidase activity	MF	0.00156387369632199	MF serine-type exopeptidase activity	Pdensi_DN15403_c0_g1d54328, Pdensi_DN17007_c1_g2, Pdensi_DN17979_c0_g1d58195, Pdensi_DN18207_c1_g3, Pdensi_DN18557_c0_g2, Pdensi_DN19945_c2_g5, Pdensi_DN20604_c0_g1d492854, Pdensi_DN20634_c0_g1, Pdensi_DN21462_c0_g10, Pdensi_DN22109_c4_g1, Pdensi_DN22851_c1_g1, Pdensi_DN23775_c1_g2, Pdensi_DN23775_c1_g3, Pdensi_DN24036_c0_g4, Pdensi_DN24957_c0_g1d305228, Pdensi_DN25286_c1_g3, Pdensi_DN30616_c0_g1…
GO:0010410	1.98670125153701e-05	0.999993077902488	29	106	hemicellulose metabolic process	BP	0.0015857488171359	BP hemicellulose metabolic process	Pdensi_DN12216_c0_g1, Pdensi_DN14923_c0_g4, Pdensi_DN15702_c0_g1d345565, Pdensi_DN16963_c0_g1d472256, Pdensi_DN17725_c0_g2, Pdensi_DN18423_c1_g1, Pdensi_DN18439_c0_g1d217244, Pdensi_DN19166_c0_g1, Pdensi_DN19173_c0_g1d406996, Pdensi_DN19639_c4_g1, Pdensi_DN19667_c0_g1d534673, Pdensi_DN20473_c0_g1d536949, Pdensi_DN21952_c0_g1d495921, Pdensi_DN23116_c1_g2, Pdensi_DN23116_c1_g4, Pdensi_DN23378_c0_g1…
GO:0020037	2.01609863509392e-05	0.999989837318168	62	294	heme binding	MF	0.00159883125306932	MF heme binding	Pdensi_DN10989_c0_g1d335310, Pdensi_DN12094_c0_g1d269573, Pdensi_DN12856_c0_g1d460187, Pdensi_DN14054_c0_g1d213005, Pdensi_DN14793_c1_g1, Pdensi_DN15825_c0_g1d397026, Pdensi_DN16508_c0_g1d398834, Pdensi_DN16628_c0_g1d215450, Pdensi_DN17863_c0_g2, Pdensi_DN18024_c0_g1d58308, Pdensi_DN18467_c0_g1d354439, Pdensi_DN18707_c1_g2d480353, Pdensi_DN19627_c0_g3, Pdensi_DN20016_c0_g2d289314, Pdensi_DN20128_…
GO:1901570	2.09947962406307e-05	0.999995312238147	17	45	fatty acid derivative biosynthetic process	BP	0.00165428227813995	BP fatty acid derivative biosynthetic process	Pdensi_DN16817_c0_g1d215591, Pdensi_DN17409_c0_g2, Pdensi_DN17466_c0_g1d529752, Pdensi_DN17809_c1_g9, Pdensi_DN18442_c0_g1d531857, Pdensi_DN20014_c1_g1, Pdensi_DN21349_c1_g6, Pdensi_DN22518_c1_g1, Pdensi_DN22596_c1_g1, Pdensi_DN24954_c0_g1d305220, Pdensi_DN25650_c1_g1, Pdensi_DN7371_c0_g1, Pdensi_DN9798_c0_g1, Pdensi_GG_121614_c0_g1, Pdensi_GG_148325_c0_g1, Pdensi_GG_155961_c0_g1, Pdensi_GG_93610…
GO:0080043	2.20612753593056e-05	0.999994450508643	19	55	quercetin 3-O-glucosyltransferase activity	MF	0.00170706613224398	MF quercetin 3-O-glucosyltransferase activity	Pdensi_DN14735_c0_g1, Pdensi_DN16116_c1_g2, Pdensi_DN16362_c0_g1d184374, Pdensi_DN18705_c0_g1d217585, Pdensi_DN19973_c1_g1d219319, Pdensi_DN20575_c0_g4, Pdensi_DN20656_c0_g1d220197, Pdensi_DN21394_c1_g2, Pdensi_DN22093_c1_g1, Pdensi_DN24532_c2_g3, Pdensi_DN25758_c2_g1, Pdensi_DN25789_c1_g2, Pdensi_DN27414_c0_g1d24736, Pdensi_DN34758_c0_g4, Pdensi_DN34854_c1_g2, Pdensi_DN38801_c0_g1d90377, Pdensi_…
GO:0080044	2.20612753593056e-05	0.999994450508643	19	55	quercetin 7-O-glucosyltransferase activity	MF	0.00170706613224398	MF quercetin 7-O-glucosyltransferase activity	Pdensi_DN14735_c0_g1, Pdensi_DN16116_c1_g2, Pdensi_DN16362_c0_g1d184374, Pdensi_DN18705_c0_g1d217585, Pdensi_DN19973_c1_g1d219319, Pdensi_DN20575_c0_g4, Pdensi_DN20656_c0_g1d220197, Pdensi_DN21394_c1_g2, Pdensi_DN22093_c1_g1, Pdensi_DN24532_c2_g3, Pdensi_DN25758_c2_g1, Pdensi_DN25789_c1_g2, Pdensi_DN27414_c0_g1d24736, Pdensi_DN34758_c0_g4, Pdensi_DN34854_c1_g2, Pdensi_DN38801_c0_g1d90377, Pdensi_…
GO:0022891	2.20813142716232e-05	0.999985916776312	134	767	NA	NA	0.00170706613224398	none	Pdensi_DN10207_c0_g1d266698, Pdensi_DN10554_c0_g1, Pdensi_DN11351_c0_g1, Pdensi_DN11991_c0_g2, Pdensi_DN12171_c0_g1d337482, Pdensi_DN12191_c1_g2, Pdensi_DN12300_c0_g1d105477, Pdensi_DN12822_c0_g1d270969, Pdensi_DN13373_c0_g1, Pdensi_DN13866_c1_g1d523197, Pdensi_DN13918_c0_g1, Pdensi_DN14320_c0_g1, Pdensi_DN14537_c0_g1d342362, Pdensi_DN14541_c0_g1d8394, Pdensi_DN15198_c2_g2, Pdensi_DN15917_c0_g1d3…
GO:0035251	2.24959947630905e-05	0.999990380683859	41	171	UDP-glucosyltransferase activity	MF	0.00172825479767443	MF UDP-glucosyltransferase activity	Pdensi_DN12334_c0_g1d176014, Pdensi_DN14735_c0_g1, Pdensi_DN16116_c1_g2, Pdensi_DN16362_c0_g1d184374, Pdensi_DN18705_c0_g1d217585, Pdensi_DN19172_c0_g1d406742, Pdensi_DN19457_c0_g1d408126, Pdensi_DN19663_c0_g2d359591, Pdensi_DN19973_c1_g1d219319, Pdensi_DN20282_c0_g1d219737, Pdensi_DN20575_c0_g4, Pdensi_DN20656_c0_g1d220197, Pdensi_DN21394_c1_g2, Pdensi_DN21917_c0_g2, Pdensi_DN22093_c0_g1, Pdensi…
GO:0035821	2.35114242181006e-05	0.999994239883857	18	55	modification of morphology or physiology of other organism	BP	0.0017950461272602	BP modification of morphology or physiology of other organism	Pdensi_DN16137_c0_g1d183863, Pdensi_DN18829_c0_g1d480579, Pdensi_DN18847_c0_g1d480798, Pdensi_DN19310_c1_g1d357990, Pdensi_DN21588_c0_g1d418676, Pdensi_DN2212_c0_g1d44145, Pdensi_DN23897_c0_g1, Pdensi_DN24299_c0_g1d428145, Pdensi_DN24748_c1_g1, Pdensi_DN25305_c0_g1d227229, Pdensi_DN26776_c0_g1d430395, Pdensi_DN2986_c0_g1d381472, Pdensi_DN37026_c0_g1d32315, Pdensi_DN38289_c0_g2, Pdensi_DN38289_c0_…
GO:0051513	2.42579291968967e-05	1	5	5	regulation of monopolar cell growth	BP	0.00184060781289046	BP regulation of monopolar cell growth	Pdensi_DN18020_c0_g2d530960, Pdensi_DN18399_c0_g1d114987, Pdensi_DN21791_c0_g1d495746, Pdensi_DN22323_c0_g1d126060, Pdensi_DN73792_c0_g1
GO:0009751	2.54449179537462e-05	0.999988928799423	42	176	response to salicylic acid	BP	0.00191882780053649	BP response to salicylic acid	Pdensi_DN11138_c0_g1, Pdensi_DN12359_c0_g1, Pdensi_DN12856_c0_g1d460187, Pdensi_DN13825_c0_g1d340893, Pdensi_DN14987_c0_g1d465381, Pdensi_DN15094_c1_g3d465823, Pdensi_DN16067_c0_g2d397404, Pdensi_DN16340_c0_g2, Pdensi_DN16894_c0_g6, Pdensi_DN17984_c1_g1, Pdensi_DN18057_c0_g3, Pdensi_DN18948_c0_g1d14272, Pdensi_DN19025_c1_g3, Pdensi_DN19752_c0_g1d409295, Pdensi_DN20185_c0_g1d16298, Pdensi_DN20680_…
GO:0051171	2.57414966162596e-05	0.999980593890992	325	2109	regulation of nitrogen compound metabolic process	BP	0.0019293565634577	BP regulation of nitrogen compound metabolic process	Pdensi_DN10290_c0_g1d4636, Pdensi_DN10352_c0_g1, Pdensi_DN10475_c0_g1, Pdensi_DN10618_c0_g1d103684, Pdensi_DN10942_c0_g1, Pdensi_DN11057_c0_g1d49575, Pdensi_DN11265_c0_g1d210500, Pdensi_DN11359_c0_g1d210550, Pdensi_DN11360_c2_g3, Pdensi_DN11521_c0_g1d336257, Pdensi_DN11752_c0_g1d50151, Pdensi_DN11774_c0_g1d211004, Pdensi_DN11809_c0_g1d175312, Pdensi_DN11813_c0_g1d336868, Pdensi_DN11829_c0_g1d2110…
GO:0004144	2.59073811486834e-05	0.999996103744685	12	26	diacylglycerol O-acyltransferase activity	MF	0.00193002138836131	MF diacylglycerol O-acyltransferase activity	Pdensi_DN17409_c0_g2, Pdensi_DN17466_c0_g1d529752, Pdensi_DN17809_c1_g9, Pdensi_DN18442_c0_g1d531857, Pdensi_DN20014_c1_g1, Pdensi_DN21349_c1_g6, Pdensi_DN22518_c1_g1, Pdensi_DN24954_c0_g1d305220, Pdensi_DN25650_c1_g1, Pdensi_GG_121614_c0_g1, Pdensi_GG_148325_c0_g1, Pdensi_GG_155961_c0_g1
GO:0010374	2.66080763850446e-05	0.999996998887743	10	19	stomatal complex development	BP	0.00197027996942752	BP stomatal complex development	Pdensi_DN14284_c0_g1d107643, Pdensi_DN18049_c0_g2, Pdensi_DN18278_c0_g1, Pdensi_DN21202_c0_g1d220982, Pdensi_DN22607_c0_g1d301507, Pdensi_DN26347_c0_g1, Pdensi_DN3333_c0_g1, Pdensi_GG_121618_c0_g1, Pdensi_GG_12411_c1_g1, Pdensi_GG_3300_c0_g1
GO:0046460	2.74916089764182e-05	0.99999488211952	14	34	neutral lipid biosynthetic process	BP	0.00201146939010793	BP neutral lipid biosynthetic process	Pdensi_DN17409_c0_g2, Pdensi_DN17466_c0_g1d529752, Pdensi_DN17809_c1_g9, Pdensi_DN18442_c0_g1d531857, Pdensi_DN20014_c1_g1, Pdensi_DN21349_c1_g6, Pdensi_DN21394_c3_g1, Pdensi_DN22518_c1_g1, Pdensi_DN24954_c0_g1d305220, Pdensi_DN25650_c1_g1, Pdensi_DN29776_c0_g1, Pdensi_GG_121614_c0_g1, Pdensi_GG_148325_c0_g1, Pdensi_GG_155961_c0_g1
GO:0046463	2.74916089764182e-05	0.99999488211952	14	34	acylglycerol biosynthetic process	BP	0.00201146939010793	BP acylglycerol biosynthetic process	Pdensi_DN17409_c0_g2, Pdensi_DN17466_c0_g1d529752, Pdensi_DN17809_c1_g9, Pdensi_DN18442_c0_g1d531857, Pdensi_DN20014_c1_g1, Pdensi_DN21349_c1_g6, Pdensi_DN21394_c3_g1, Pdensi_DN22518_c1_g1, Pdensi_DN24954_c0_g1d305220, Pdensi_DN25650_c1_g1, Pdensi_DN29776_c0_g1, Pdensi_GG_121614_c0_g1, Pdensi_GG_148325_c0_g1, Pdensi_GG_155961_c0_g1
GO:0044419	3.10637567732904e-05	0.99998485362464	54	255	interspecies interaction between organisms	BP	0.00225938282992476	BP interspecies interaction between organisms	Pdensi_DN11137_c0_g1d268121, Pdensi_DN11138_c0_g1, Pdensi_DN11720_c0_g1d211026, Pdensi_DN12570_c0_g1d105682, Pdensi_DN13087_c0_g1d212168, Pdensi_DN13825_c0_g1d340893, Pdensi_DN13914_c0_g2, Pdensi_DN14091_c0_g1d213054, Pdensi_DN1440_c0_g1d514408, Pdensi_DN15662_c0_g1, Pdensi_DN15829_c0_g1, Pdensi_DN16069_c0_g1, Pdensi_DN16137_c0_g1d183863, Pdensi_DN16830_c0_g1d349088, Pdensi_DN18117_c0_g1d216785, …
GO:0009753	3.74820860356656e-05	0.99998557883119	32	124	response to jasmonic acid	BP	0.00271017530323766	BP response to jasmonic acid	Pdensi_DN12309_c0_g1d269969, Pdensi_DN14987_c0_g1d465381, Pdensi_DN16067_c0_g2d397404, Pdensi_DN16340_c0_g2, Pdensi_DN17984_c1_g1, Pdensi_DN18948_c0_g1d14272, Pdensi_DN19222_c0_g1d60636, Pdensi_DN19752_c0_g1d409295, Pdensi_DN20128_c0_g1d489148, Pdensi_DN20185_c0_g1d16298, Pdensi_DN20680_c0_g1d291823, Pdensi_DN20953_c0_g1d292950, Pdensi_DN21165_c0_g1, Pdensi_DN21801_c0_g2, Pdensi_DN22593_c0_g1d300…
GO:0050794	3.97880089290912e-05	0.999967337714018	621	4339	regulation of cellular process	BP	0.00286008307459877	BP regulation of cellular process	Pdensi_DN10290_c0_g1d4636, Pdensi_DN10352_c0_g1, Pdensi_DN10464_c0_g1d455438, Pdensi_DN10475_c0_g1, Pdensi_DN10604_c0_g1d4910, Pdensi_DN10615_c0_g1d173442, Pdensi_DN10618_c0_g1d103684, Pdensi_DN10940_c0_g1d5120, Pdensi_DN10942_c0_g1, Pdensi_DN11057_c0_g1d49575, Pdensi_DN11143_c0_g1d456681, Pdensi_DN11265_c0_g1d210500, Pdensi_DN11276_c0_g1d210448, Pdensi_DN11282_c0_g1d174432, Pdensi_DN11359_c0_g1d…
GO:0005506	4.74790050516e-05	0.999976152067894	55	261	iron ion binding	MF	0.00339309261682714	MF iron ion binding	Pdensi_DN10989_c0_g1d335310, Pdensi_DN11832_c0_g1d50232, Pdensi_DN12094_c0_g1d269573, Pdensi_DN12952_c0_g1, Pdensi_DN14793_c1_g1, Pdensi_DN15072_c0_g1, Pdensi_DN15825_c0_g1d397026, Pdensi_DN16628_c0_g1d215450, Pdensi_DN16817_c0_g1d215591, Pdensi_DN17412_c0_g1, Pdensi_DN17592_c0_g2, Pdensi_DN17863_c0_g2, Pdensi_DN18024_c0_g1d58308, Pdensi_DN18467_c0_g1d354439, Pdensi_DN19353_c2_g1, Pdensi_DN19627_…
GO:0016160	4.9908668425278e-05	0.999993711002208	10	20	amylase activity	MF	0.00354611186291051	MF amylase activity	Pdensi_DN10695_c0_g1d49277, Pdensi_DN14305_c0_g1d213257, Pdensi_DN15916_c0_g1d277422, Pdensi_DN19220_c0_g1d357855, Pdensi_DN20300_c0_g1d62840, Pdensi_DN20987_c0_g1d189197, Pdensi_DN24330_c0_g15, Pdensi_DN32104_c0_g1d235565, Pdensi_DN39748_c1_g3, Pdensi_GG_152382_c0_g1
GO:0046527	5.43724048594217e-05	0.99997566824176	41	177	glucosyltransferase activity	MF	0.0038410666697242	MF glucosyltransferase activity	Pdensi_DN12334_c0_g1d176014, Pdensi_DN14735_c0_g1, Pdensi_DN16116_c1_g2, Pdensi_DN16362_c0_g1d184374, Pdensi_DN18705_c0_g1d217585, Pdensi_DN19172_c0_g1d406742, Pdensi_DN19457_c0_g1d408126, Pdensi_DN19663_c0_g2d359591, Pdensi_DN19973_c1_g1d219319, Pdensi_DN20282_c0_g1d219737, Pdensi_DN20575_c0_g4, Pdensi_DN20656_c0_g1d220197, Pdensi_DN21394_c1_g2, Pdensi_DN21917_c0_g2, Pdensi_DN22093_c0_g1, Pdensi…
GO:0006721	5.61312691251361e-05	0.999978675445136	30	115	terpenoid metabolic process	BP	0.00394266034334956	BP terpenoid metabolic process	Pdensi_DN12721_c0_g1d390380, Pdensi_DN13292_c0_g1d339486, Pdensi_DN15316_c1_g2, Pdensi_DN16375_c0_g1d278578, Pdensi_DN17034_c1_g1d472675, Pdensi_DN17592_c0_g2, Pdensi_DN18455_c0_g1d404196, Pdensi_DN18761_c1_g1, Pdensi_DN19312_c0_g5, Pdensi_DN21516_c0_g1d65678, Pdensi_DN21980_c0_g1d297550, Pdensi_DN22261_c0_g1d542815, Pdensi_DN22724_c1_g4, Pdensi_DN22779_c0_g1d21081, Pdensi_DN23220_c0_g1d128802, P…
GO:0016411	5.82161243208496e-05	0.999986364568427	16	44	acylglycerol O-acyltransferase activity	MF	0.00406586704631752	MF acylglycerol O-acyltransferase activity	Pdensi_DN14200_c0_g1, Pdensi_DN17409_c0_g2, Pdensi_DN17466_c0_g1d529752, Pdensi_DN17809_c1_g9, Pdensi_DN18442_c0_g1d531857, Pdensi_DN19493_c0_g1d534341, Pdensi_DN20014_c1_g1, Pdensi_DN21349_c1_g6, Pdensi_DN22518_c1_g1, Pdensi_DN24954_c0_g1d305220, Pdensi_DN25650_c1_g1, Pdensi_DN5920_c0_g1, Pdensi_DN9484_c0_g1, Pdensi_GG_121614_c0_g1, Pdensi_GG_148325_c0_g1, Pdensi_GG_155961_c0_g1
GO:0008374	5.89843235365598e-05	0.999977574042849	30	113	O-acyltransferase activity	MF	0.00409624466051635	MF O-acyltransferase activity	Pdensi_DN11788_c0_g1d5668, Pdensi_DN14200_c0_g1, Pdensi_DN14424_c0_g1d213386, Pdensi_DN14820_c0_g1, Pdensi_DN16631_c0_g1d111504, Pdensi_DN17409_c0_g2, Pdensi_DN17466_c0_g1d529752, Pdensi_DN17809_c1_g9, Pdensi_DN18385_c0_g1d115059, Pdensi_DN18442_c0_g1d531857, Pdensi_DN18883_c0_g2d480523, Pdensi_DN19493_c0_g1d534341, Pdensi_DN20014_c1_g1, Pdensi_DN20834_c0_g1, Pdensi_DN21349_c1_g6, Pdensi_DN22518_…
GO:0047987	6.0109361665836e-05	0.999997759438116	6	8	hydroperoxide dehydratase activity	MF	0.00415092288537335	MF hydroperoxide dehydratase activity	Pdensi_DN15825_c0_g1d397026, Pdensi_DN16628_c0_g1d215450, Pdensi_DN20128_c0_g1d489148, Pdensi_DN22133_c2_g3, Pdensi_DN25838_c0_g1d559654, Pdensi_DN38830_c0_g1d90405
GO:0009056	6.42499925280161e-05	0.999951634927462	277	1797	catabolic process	BP	0.00441207211259427	BP catabolic process	Pdensi_DN102060_c0_g1, Pdensi_DN10374_c0_g1d334259, Pdensi_DN10616_c0_g1d455771, Pdensi_DN10695_c0_g1d49277, Pdensi_DN11172_c0_g1, Pdensi_DN11376_c0_g1d174520, Pdensi_DN11779_c0_g1d336679, Pdensi_DN11911_c0_g1d50350, Pdensi_DN12030_c0_g1d389111, Pdensi_DN12216_c0_g1, Pdensi_DN12559_c0_g1, Pdensi_DN12721_c0_g1d390380, Pdensi_DN12769_c0_g2, Pdensi_DN12856_c0_g1d460187, Pdensi_DN13590_c1_g1, Pdensi_…
GO:0009741	6.64032479655472e-05	0.999982217210662	18	56	response to brassinosteroid	BP	0.00453460402218059	BP response to brassinosteroid	Pdensi_DN10989_c0_g1d335310, Pdensi_DN17863_c0_g2, Pdensi_DN19116_c1_g1d406902, Pdensi_DN20016_c0_g2d289314, Pdensi_DN20475_c0_g1, Pdensi_DN21129_c2_g5, Pdensi_DN21165_c0_g1, Pdensi_DN22803_c0_g3d545638, Pdensi_DN23350_c1_g1d547912, Pdensi_DN23378_c4_g1, Pdensi_DN25137_c0_g1d227012, Pdensi_DN25163_c0_g1d558215, Pdensi_DN38231_c0_g4, Pdensi_DN38364_c0_g1, Pdensi_DN38755_c0_g1, Pdensi_DN46243_c0_g1…
GO:0006638	7.37665973928909e-05	0.999980070608452	18	56	neutral lipid metabolic process	BP	0.00498208250084294	BP neutral lipid metabolic process	Pdensi_DN16888_c0_g1d56335, Pdensi_DN17409_c0_g2, Pdensi_DN17466_c0_g1d529752, Pdensi_DN17498_c0_g1, Pdensi_DN17809_c1_g9, Pdensi_DN18442_c0_g1d531857, Pdensi_DN19174_c1_g3, Pdensi_DN20014_c1_g1, Pdensi_DN20096_c0_g1d62246, Pdensi_DN21349_c1_g6, Pdensi_DN21394_c3_g1, Pdensi_DN22518_c1_g1, Pdensi_DN24954_c0_g1d305220, Pdensi_DN25650_c1_g1, Pdensi_DN29776_c0_g1, Pdensi_GG_121614_c0_g1, Pdensi_GG_14…
GO:0006639	7.37665973928909e-05	0.999980070608452	18	56	acylglycerol metabolic process	BP	0.00498208250084294	BP acylglycerol metabolic process	Pdensi_DN16888_c0_g1d56335, Pdensi_DN17409_c0_g2, Pdensi_DN17466_c0_g1d529752, Pdensi_DN17498_c0_g1, Pdensi_DN17809_c1_g9, Pdensi_DN18442_c0_g1d531857, Pdensi_DN19174_c1_g3, Pdensi_DN20014_c1_g1, Pdensi_DN20096_c0_g1d62246, Pdensi_DN21349_c1_g6, Pdensi_DN21394_c3_g1, Pdensi_DN22518_c1_g1, Pdensi_DN24954_c0_g1d305220, Pdensi_DN25650_c1_g1, Pdensi_DN29776_c0_g1, Pdensi_GG_121614_c0_g1, Pdensi_GG_14…
GO:0046246	8.08381843858401e-05	0.999988876423786	10	21	terpene biosynthetic process	BP	0.00542985225393851	BP terpene biosynthetic process	Pdensi_DN15316_c1_g2, Pdensi_DN15896_c0_g1d345756, Pdensi_DN17034_c1_g1d472675, Pdensi_DN22808_c3_g2, Pdensi_DN23999_c0_g1d22050, Pdensi_DN24439_c2_g1, Pdensi_DN29431_c1_g1, Pdensi_DN71415_c0_g1, Pdensi_GG_66168_c0_g1, Pdensi_GG_80104_c0_g1
GO:1901136	8.3179188204062e-05	0.999975238062682	20	66	carbohydrate derivative catabolic process	BP	0.0055567314206757	BP carbohydrate derivative catabolic process	Pdensi_DN12769_c0_g2, Pdensi_DN14142_c0_g1, Pdensi_DN14661_c0_g1d342607, Pdensi_DN15221_c0_g5, Pdensi_DN16530_c0_g1d10873, Pdensi_DN17226_c0_g1d57101, Pdensi_DN19222_c0_g1d60636, Pdensi_DN21266_c0_g1d221055, Pdensi_DN21570_c1_g1, Pdensi_DN22209_c0_g1, Pdensi_DN25305_c0_g1d227229, Pdensi_DN25411_c0_g2, Pdensi_DN25900_c0_g1d429650, Pdensi_DN37381_c0_g1d240517, Pdensi_DN47344_c0_g1d249493, Pdensi_GG…
GO:0080090	9.19126042267118e-05	0.999928803431192	325	2144	regulation of primary metabolic process	BP	0.00610697151975536	BP regulation of primary metabolic process	Pdensi_DN10290_c0_g1d4636, Pdensi_DN10352_c0_g1, Pdensi_DN10475_c0_g1, Pdensi_DN10618_c0_g1d103684, Pdensi_DN10942_c0_g1, Pdensi_DN11057_c0_g1d49575, Pdensi_DN11265_c0_g1d210500, Pdensi_DN11359_c0_g1d210550, Pdensi_DN11360_c2_g3, Pdensi_DN11521_c0_g1d336257, Pdensi_DN11752_c0_g1d50151, Pdensi_DN11774_c0_g1d211004, Pdensi_DN11809_c0_g1d175312, Pdensi_DN11813_c0_g1d336868, Pdensi_DN11829_c0_g1d2110…
GO:0010383	9.5677492785017e-05	0.999958476437887	36	154	cell wall polysaccharide metabolic process	BP	0.00632294484577113	BP cell wall polysaccharide metabolic process	Pdensi_DN12216_c0_g1, Pdensi_DN14923_c0_g4, Pdensi_DN15702_c0_g1d345565, Pdensi_DN16963_c0_g1d472256, Pdensi_DN17377_c0_g1, Pdensi_DN17725_c0_g2, Pdensi_DN18423_c1_g1, Pdensi_DN18439_c0_g1d217244, Pdensi_DN1891_c0_g1d325527, Pdensi_DN19166_c0_g1, Pdensi_DN19173_c0_g1d406996, Pdensi_DN19639_c4_g1, Pdensi_DN19667_c0_g1d534673, Pdensi_DN20473_c0_g1d536949, Pdensi_DN21111_c0_g2, Pdensi_DN21952_c0_g1d…
GO:0033383	9.88933105975618e-05	0.99999311366335	7	11	geranyl diphosphate metabolic process	BP	0.00650051643778198	BP geranyl diphosphate metabolic process	Pdensi_DN15316_c1_g2, Pdensi_DN17034_c1_g1d472675, Pdensi_DN18761_c1_g1, Pdensi_DN19312_c0_g5, Pdensi_DN21980_c0_g1d297550, Pdensi_DN23220_c0_g1d128802, Pdensi_DN23999_c0_g1d22050
GO:0015171	0.000102363936333509	0.999965717865382	23	81	amino acid transmembrane transporter activity	MF	0.00669285907133771	MF amino acid transmembrane transporter activity	Pdensi_DN12822_c0_g1d270969, Pdensi_DN13866_c1_g1d523197, Pdensi_DN17034_c1_g1, Pdensi_DN17564_c0_g1d281568, Pdensi_DN18556_c0_g1d59326, Pdensi_DN18696_c0_g1d532341, Pdensi_DN19464_c0_g1, Pdensi_DN21021_c0_g1d121912, Pdensi_DN22088_c1_g1d125033, Pdensi_DN22148_c1_g1, Pdensi_DN22482_c0_g2d424666, Pdensi_DN23088_c0_g2d69009, Pdensi_DN23645_c0_g2, Pdensi_DN23848_c0_g1d304229, Pdensi_DN24433_c2_g1, P…
GO:0016301	0.000106551663850675	0.999921849600104	219	1397	kinase activity	MF	0.00692980450821429	MF kinase activity	Pdensi_DN10940_c0_g1d5120, Pdensi_DN11342_c0_g1, Pdensi_DN11899_c0_g1d175265, Pdensi_DN12002_c0_g1d337207, Pdensi_DN12062_c0_g2, Pdensi_DN12120_c0_g1, Pdensi_DN13229_c0_g1d212383, Pdensi_DN13295_c0_g1d51662, Pdensi_DN13328_c0_g1d339768, Pdensi_DN13443_c0_g1d522706, Pdensi_DN13467_c0_g1d522696, Pdensi_DN13914_c0_g2, Pdensi_DN14535_c0_g1d274242, Pdensi_DN14550_c0_g1, Pdensi_DN14686_c0_g2d213578, Pd…
GO:1900140	0.000109177008205242	0.999966544686615	20	69	regulation of seedling development	BP	0.00706317781504651	BP regulation of seedling development	Pdensi_DN11848_c0_g1d5764, Pdensi_DN16943_c0_g1d56581, Pdensi_DN17351_c0_g3, Pdensi_DN17965_c0_g1, Pdensi_DN19174_c1_g3, Pdensi_DN19450_c4_g2, Pdensi_DN20096_c0_g1d62246, Pdensi_DN21920_c1_g1, Pdensi_DN22363_c0_g1d496231, Pdensi_DN2386_c0_g1d835, Pdensi_DN26750_c2_g1, Pdensi_DN26864_c0_g1d500265, Pdensi_DN26944_c0_g1d367833, Pdensi_DN28143_c0_g1d231617, Pdensi_DN34206_c0_g1d374394, Pdensi_DN34558…
GO:0005215	0.000112513861890655	0.999919240646187	190	1188	transporter activity	MF	0.00724094445214625	MF transporter activity	Pdensi_DN10207_c0_g1d266698, Pdensi_DN10554_c0_g1, Pdensi_DN11351_c0_g1, Pdensi_DN11420_c0_g2, Pdensi_DN11645_c0_g1d336523, Pdensi_DN11991_c0_g2, Pdensi_DN12171_c0_g1d337482, Pdensi_DN12191_c1_g2, Pdensi_DN12300_c0_g1d105477, Pdensi_DN12822_c0_g1d270969, Pdensi_DN13373_c0_g1, Pdensi_DN13866_c1_g1d523197, Pdensi_DN13918_c0_g1, Pdensi_DN14320_c0_g1, Pdensi_DN14537_c0_g1d342362, Pdensi_DN14541_c0_g1…
GO:1903825	0.000120286917443701	0.999960312402258	22	78	organic acid transmembrane transport	BP	0.00766096781978224	BP organic acid transmembrane transport	Pdensi_DN12822_c0_g1d270969, Pdensi_DN13866_c1_g1d523197, Pdensi_DN17034_c1_g1, Pdensi_DN17564_c0_g1d281568, Pdensi_DN18556_c0_g1d59326, Pdensi_DN18696_c0_g1d532341, Pdensi_DN19464_c0_g1, Pdensi_DN22088_c1_g1d125033, Pdensi_DN22482_c0_g2d424666, Pdensi_DN23088_c0_g2d69009, Pdensi_DN23645_c0_g2, Pdensi_DN23848_c0_g1d304229, Pdensi_DN24433_c2_g1, Pdensi_DN25314_c0_g1, Pdensi_DN2547_c0_g1d99085, Pde…
GO:1905039	0.000120286917443701	0.999960312402258	22	78	carboxylic acid transmembrane transport	BP	0.00766096781978224	BP carboxylic acid transmembrane transport	Pdensi_DN12822_c0_g1d270969, Pdensi_DN13866_c1_g1d523197, Pdensi_DN17034_c1_g1, Pdensi_DN17564_c0_g1d281568, Pdensi_DN18556_c0_g1d59326, Pdensi_DN18696_c0_g1d532341, Pdensi_DN19464_c0_g1, Pdensi_DN22088_c1_g1d125033, Pdensi_DN22482_c0_g2d424666, Pdensi_DN23088_c0_g2d69009, Pdensi_DN23645_c0_g2, Pdensi_DN23848_c0_g1d304229, Pdensi_DN24433_c2_g1, Pdensi_DN25314_c0_g1, Pdensi_DN2547_c0_g1d99085, Pde…
GO:0009856	0.00012365696205598	0.999987262991196	8	15	pollination	BP	0.00783500710099022	BP pollination	Pdensi_DN25365_c0_g1d23124, Pdensi_DN29431_c1_g1, Pdensi_DN40307_c0_g1, Pdensi_DN71415_c0_g1, Pdensi_DN9506_c0_g1d333058, Pdensi_GG_129124_c0_g1, Pdensi_GG_41517_c0_g1, Pdensi_GG_66168_c0_g1
GO:0035556	0.000124712454722303	0.999923847059144	89	488	intracellular signal transduction	BP	0.00786136150485412	BP intracellular signal transduction	Pdensi_DN10604_c0_g1d4910, Pdensi_DN11777_c0_g1, Pdensi_DN12094_c0_g1d458612, Pdensi_DN12359_c0_g1, Pdensi_DN13087_c0_g1d212168, Pdensi_DN13117_c0_g1d51549, Pdensi_DN13149_c0_g1d271422, Pdensi_DN13229_c0_g1d212383, Pdensi_DN13295_c0_g1d51662, Pdensi_DN13328_c0_g1d339768, Pdensi_DN14741_c0_g1d8588, Pdensi_DN14753_c0_g1d464849, Pdensi_DN15579_c0_g1d54375, Pdensi_DN16066_c0_g1d55175, Pdensi_DN16067_…
GO:0010200	0.000132180702264861	0.999959181458496	20	66	response to chitin	BP	0.00828961832775342	BP response to chitin	Pdensi_DN17267_c1_g2d57003, Pdensi_DN19980_c0_g1d219298, Pdensi_DN20238_c3_g1, Pdensi_DN20261_c4_g7, Pdensi_DN20740_c0_g1d63766, Pdensi_DN20761_c0_g3, Pdensi_DN21081_c1_g1, Pdensi_DN21849_c0_g1d541253, Pdensi_DN24448_c0_g1d72045, Pdensi_DN24448_c0_g5, Pdensi_DN24448_c0_g7, Pdensi_DN26260_c0_g1d76898, Pdensi_DN40341_c0_g1d34889, Pdensi_DN8833_c0_g1d384868, Pdensi_DN9785_c0_g1d385930, Pdensi_GG_109…
GO:0008299	0.00014066979881166	0.999939363869646	34	143	isoprenoid biosynthetic process	BP	0.00862395026437089	BP isoprenoid biosynthetic process	Pdensi_DN13292_c0_g1d339486, Pdensi_DN15316_c1_g2, Pdensi_DN15896_c0_g1d345756, Pdensi_DN17034_c1_g1d472675, Pdensi_DN17592_c0_g2, Pdensi_DN18455_c0_g1d404196, Pdensi_DN18761_c1_g1, Pdensi_DN19312_c0_g5, Pdensi_DN21516_c0_g1d65678, Pdensi_DN21980_c0_g1d297550, Pdensi_DN22261_c0_g1d542815, Pdensi_DN22724_c1_g4, Pdensi_DN22779_c0_g1d21081, Pdensi_DN22808_c3_g2, Pdensi_DN23220_c0_g1d128802, Pdensi_D…
GO:0042214	0.000141099357918578	0.999975635499817	11	26	terpene metabolic process	BP	0.00862395026437089	BP terpene metabolic process	Pdensi_DN15316_c1_g2, Pdensi_DN15896_c0_g1d345756, Pdensi_DN17034_c1_g1d472675, Pdensi_DN22808_c3_g2, Pdensi_DN23999_c0_g1d22050, Pdensi_DN24439_c2_g1, Pdensi_DN29431_c1_g1, Pdensi_DN30915_c0_g1d234365, Pdensi_DN71415_c0_g1, Pdensi_GG_66168_c0_g1, Pdensi_GG_80104_c0_g1
GO:0042754	0.000143186552251378	0.999996773220279	5	6	negative regulation of circadian rhythm	BP	0.00862395026437089	BP negative regulation of circadian rhythm	Pdensi_DN21071_c1_g2d415963, Pdensi_DN21146_c1_g1, Pdensi_DN21322_c3_g1, Pdensi_DN24773_c0_g1d555703, Pdensi_GG_116652_c0_g1
GO:0006253	0.000144998972853915	0.999996723002977	5	6	dCTP catabolic process	BP	0.00862395026437089	BP dCTP catabolic process	Pdensi_DN16530_c0_g1d10873, Pdensi_DN21266_c0_g1d221055, Pdensi_DN25411_c0_g2, Pdensi_DN47344_c0_g1d249493, Pdensi_GG_126554_c0_g1
GO:0019103	0.000144998972853915	0.999996723002977	5	6	pyrimidine nucleotide binding	MF	0.00862395026437089	MF pyrimidine nucleotide binding	Pdensi_DN16530_c0_g1d10873, Pdensi_DN21266_c0_g1d221055, Pdensi_DN25411_c0_g2, Pdensi_DN47344_c0_g1d249493, Pdensi_GG_126554_c0_g1
GO:0032552	0.000144998972853915	0.999996723002977	5	6	deoxyribonucleotide binding	MF	0.00862395026437089	MF deoxyribonucleotide binding	Pdensi_DN16530_c0_g1d10873, Pdensi_DN21266_c0_g1d221055, Pdensi_DN25411_c0_g2, Pdensi_DN47344_c0_g1d249493, Pdensi_GG_126554_c0_g1
GO:0032556	0.000144998972853915	0.999996723002977	5	6	pyrimidine deoxyribonucleotide binding	MF	0.00862395026437089	MF pyrimidine deoxyribonucleotide binding	Pdensi_DN16530_c0_g1d10873, Pdensi_DN21266_c0_g1d221055, Pdensi_DN25411_c0_g2, Pdensi_DN47344_c0_g1d249493, Pdensi_GG_126554_c0_g1
GO:0042262	0.000144998972853915	0.999996723002977	5	6	DNA protection	BP	0.00862395026437089	BP DNA protection	Pdensi_DN16530_c0_g1d10873, Pdensi_DN21266_c0_g1d221055, Pdensi_DN25411_c0_g2, Pdensi_DN47344_c0_g1d249493, Pdensi_GG_126554_c0_g1
GO:0046065	0.000144998972853915	0.999996723002977	5	6	dCTP metabolic process	BP	0.00862395026437089	BP dCTP metabolic process	Pdensi_DN16530_c0_g1d10873, Pdensi_DN21266_c0_g1d221055, Pdensi_DN25411_c0_g2, Pdensi_DN47344_c0_g1d249493, Pdensi_GG_126554_c0_g1
GO:0047840	0.000144998972853915	0.999996723002977	5	6	dCTP diphosphatase activity	MF	0.00862395026437089	MF dCTP diphosphatase activity	Pdensi_DN16530_c0_g1d10873, Pdensi_DN21266_c0_g1d221055, Pdensi_DN25411_c0_g2, Pdensi_DN47344_c0_g1d249493, Pdensi_GG_126554_c0_g1
GO:1990837	0.00014522923077813	0.999932248306026	40	179	sequence-specific double-stranded DNA binding	MF	0.00862395026437089	MF sequence-specific double-stranded DNA binding	Pdensi_DN10475_c0_g1, Pdensi_DN11521_c0_g1d336257, Pdensi_DN11590_c0_g1d336260, Pdensi_DN13997_c0_g1d7810, Pdensi_DN14863_c0_g1d342967, Pdensi_DN14987_c0_g1d465381, Pdensi_DN15886_c1_g3, Pdensi_DN17696_c0_g1d281883, Pdensi_DN17780_c0_g1, Pdensi_DN17836_c0_g1, Pdensi_DN18057_c0_g4, Pdensi_DN18166_c0_g1d216835, Pdensi_DN18561_c3_g1, Pdensi_DN18588_c0_g2, Pdensi_DN19525_c0_g1d218718, Pdensi_DN19596_…
GO:0016705	0.000145959157308627	0.99992372938672	53	259	oxidoreductase activity, acting on paired donors, with incorporation or reduction of molecular oxygen	MF	0.00862562481556557	MF oxidoreductase activity, acting on paired donors, with incorporation or reduction of molecular oxygen	Pdensi_DN10846_c0_g1d335071, Pdensi_DN10989_c0_g1d335310, Pdensi_DN11832_c0_g1d50232, Pdensi_DN12094_c0_g1d269573, Pdensi_DN14298_c0_g1d179354, Pdensi_DN14793_c1_g1, Pdensi_DN15825_c0_g1d397026, Pdensi_DN16628_c0_g1d215450, Pdensi_DN17434_c0_g1, Pdensi_DN17863_c0_g2, Pdensi_DN18024_c0_g1d58308, Pdensi_DN18233_c1_g4, Pdensi_DN18467_c0_g1d354439, Pdensi_DN19627_c0_g3, Pdensi_DN20016_c0_g2d289314, P…
GO:0048653	0.000148718745983107	0.999968296175582	13	35	anther development	BP	0.00874665466805909	BP anther development	Pdensi_DN11127_c0_g1d519871, Pdensi_DN16047_c2_g2, Pdensi_DN21754_c0_g3, Pdensi_DN22365_c0_g1d496262, Pdensi_DN25233_c0_g1d74016, Pdensi_DN25365_c0_g1d23124, Pdensi_DN29431_c1_g1, Pdensi_DN33021_c0_g1d145718, Pdensi_DN40307_c0_g1, Pdensi_DN71415_c0_g1, Pdensi_DN9506_c0_g1d333058, Pdensi_GG_41517_c0_g1, Pdensi_GG_66168_c0_g1
GO:0016773	0.000150315951430836	0.999889794420315	207	1319	phosphotransferase activity, alcohol group as acceptor	MF	0.00879849369041828	MF phosphotransferase activity, alcohol group as acceptor	Pdensi_DN10940_c0_g1d5120, Pdensi_DN11342_c0_g1, Pdensi_DN11899_c0_g1d175265, Pdensi_DN12062_c0_g2, Pdensi_DN12120_c0_g1, Pdensi_DN13229_c0_g1d212383, Pdensi_DN13295_c0_g1d51662, Pdensi_DN13328_c0_g1d339768, Pdensi_DN13443_c0_g1d522706, Pdensi_DN13467_c0_g1d522696, Pdensi_DN13914_c0_g2, Pdensi_DN14535_c0_g1d274242, Pdensi_DN14550_c0_g1, Pdensi_DN14686_c0_g2d213578, Pdensi_DN14741_c0_g1d8588, Pden…
GO:0010468	0.000163088426647075	0.999873926242469	296	1946	regulation of gene expression	BP	0.00950086701585711	BP regulation of gene expression	Pdensi_DN10290_c0_g1d4636, Pdensi_DN10475_c0_g1, Pdensi_DN10618_c0_g1d103684, Pdensi_DN10942_c0_g1, Pdensi_DN11057_c0_g1d49575, Pdensi_DN11265_c0_g1d210500, Pdensi_DN11359_c0_g1d210550, Pdensi_DN11360_c2_g3, Pdensi_DN11521_c0_g1d336257, Pdensi_DN11752_c0_g1d50151, Pdensi_DN11774_c0_g1d211004, Pdensi_DN11809_c0_g1d175312, Pdensi_DN11813_c0_g1d336868, Pdensi_DN11829_c0_g1d211085, Pdensi_DN1194_c0_g…
GO:0009269	0.000164069914339931	0.999982344199807	8	15	response to desiccation	BP	0.00951295937295486	BP response to desiccation	Pdensi_DN10090_c0_g1d4523, Pdensi_DN16379_c1_g1, Pdensi_DN17745_c0_g1, Pdensi_DN17873_c0_g1, Pdensi_DN17873_c0_g3, Pdensi_DN24348_c0_g2d553545, Pdensi_DN26366_c1_g5, Pdensi_DN8362_c0_g1d517694
GO:0009251	0.000172157434113101	0.999949509180377	18	59	glucan catabolic process	BP	0.00993501962496823	BP glucan catabolic process	Pdensi_DN10695_c0_g1d49277, Pdensi_DN11376_c0_g1d174520, Pdensi_DN14864_c0_g1d108554, Pdensi_DN17236_c0_g5d473432, Pdensi_DN17725_c0_g1d57805, Pdensi_DN19220_c0_g1d357855, Pdensi_DN19354_c0_g2, Pdensi_DN20300_c0_g1d62840, Pdensi_DN20632_c1_g1, Pdensi_DN20765_c1_g1, Pdensi_DN20987_c0_g1d189197, Pdensi_DN22745_c0_g1d68357, Pdensi_DN24097_c0_g1d71155, Pdensi_DN27688_c0_g1d80208, Pdensi_DN38833_c0_g2…
GO:0022838	0.000173937621142675	0.999927481755176	31	128	substrate-specific channel activity	MF	0.00999084691161572	MF substrate-specific channel activity	Pdensi_DN10207_c0_g1d266698, Pdensi_DN12191_c1_g2, Pdensi_DN15917_c0_g1d397096, Pdensi_DN16057_c0_g1d183538, Pdensi_DN18659_c0_g1d479685, Pdensi_DN19036_c0_g1d285517, Pdensi_DN19114_c0_g1d116860, Pdensi_DN19707_c0_g4, Pdensi_DN19803_c0_g1d409969, Pdensi_DN19821_c0_g1d288223, Pdensi_DN19896_c0_g1, Pdensi_DN21923_c1_g1, Pdensi_DN22313_c0_g1d363777, Pdensi_DN22632_c0_g1d126827, Pdensi_DN23166_c0_g1d…
GO:0031379	0.000177669504156647	0.999980642166635	8	15	RNA-directed RNA polymerase complex	CC	0.0101107108569144	CC RNA-directed RNA polymerase complex	Pdensi_DN15257_c0_g1d466226, Pdensi_DN16137_c0_g1d183863, Pdensi_DN19831_c0_g1d15874, Pdensi_DN22596_c1_g1, Pdensi_DN24748_c1_g1, Pdensi_DN3479_c0_g1d260652, Pdensi_DN47274_c0_g1d249424, Pdensi_DN5002_c0_g1
GO:0031380	0.000177669504156647	0.999980642166635	8	15	nuclear RNA-directed RNA polymerase complex	CC	0.0101107108569144	CC nuclear RNA-directed RNA polymerase complex	Pdensi_DN15257_c0_g1d466226, Pdensi_DN16137_c0_g1d183863, Pdensi_DN19831_c0_g1d15874, Pdensi_DN22596_c1_g1, Pdensi_DN24748_c1_g1, Pdensi_DN3479_c0_g1d260652, Pdensi_DN47274_c0_g1d249424, Pdensi_DN5002_c0_g1
GO:0006720	0.000192061817005018	0.999912139325757	37	163	isoprenoid metabolic process	BP	0.0108793726019616	BP isoprenoid metabolic process	Pdensi_DN12721_c0_g1d390380, Pdensi_DN13292_c0_g1d339486, Pdensi_DN15316_c1_g2, Pdensi_DN15896_c0_g1d345756, Pdensi_DN16375_c0_g1d278578, Pdensi_DN17034_c1_g1d472675, Pdensi_DN17592_c0_g2, Pdensi_DN18455_c0_g1d404196, Pdensi_DN18761_c1_g1, Pdensi_DN19312_c0_g5, Pdensi_DN21516_c0_g1d65678, Pdensi_DN21980_c0_g1d297550, Pdensi_DN22261_c0_g1d542815, Pdensi_DN22724_c1_g4, Pdensi_DN22779_c0_g1d21081, P…
GO:0015075	0.000201467109961151	0.999868785738368	108	625	ion transmembrane transporter activity	MF	0.0113597876864333	MF ion transmembrane transporter activity	Pdensi_DN10207_c0_g1d266698, Pdensi_DN10554_c0_g1, Pdensi_DN11351_c0_g1, Pdensi_DN11991_c0_g2, Pdensi_DN12171_c0_g1d337482, Pdensi_DN12191_c1_g2, Pdensi_DN12300_c0_g1d105477, Pdensi_DN12822_c0_g1d270969, Pdensi_DN13373_c0_g1, Pdensi_DN13866_c1_g1d523197, Pdensi_DN13918_c0_g1, Pdensi_DN14537_c0_g1d342362, Pdensi_DN14541_c0_g1d8394, Pdensi_DN15198_c2_g2, Pdensi_DN15917_c0_g1d397096, Pdensi_DN15986_…
GO:0048441	0.000204374166356299	0.999982359042609	7	12	petal development	BP	0.0114704083829553	BP petal development	Pdensi_DN17786_c0_g1d12450, Pdensi_DN19980_c0_g1d219298, Pdensi_DN20238_c3_g1, Pdensi_DN34396_c0_g1d146839, Pdensi_DN36994_c0_g1d509197, Pdensi_DN40341_c0_g1d34889, Pdensi_GG_6841_c0_g1
GO:0031407	0.000205295301354554	0.999943938594666	16	52	oxylipin metabolic process	BP	0.0114704083829553	BP oxylipin metabolic process	Pdensi_DN15825_c0_g1d397026, Pdensi_DN16628_c0_g1d215450, Pdensi_DN18176_c1_g1, Pdensi_DN19658_c0_g1d485534, Pdensi_DN20128_c0_g1d489148, Pdensi_DN20735_c0_g1d189051, Pdensi_DN21545_c0_g1d418947, Pdensi_DN22133_c2_g3, Pdensi_DN22674_c0_g2d301727, Pdensi_DN25838_c0_g1d559654, Pdensi_DN26366_c1_g5, Pdensi_DN27628_c1_g1, Pdensi_DN33793_c0_g1, Pdensi_DN38467_c1_g1, Pdensi_DN38830_c0_g1d90405, Pdensi_…
GO:0045944	0.00020676692719439	0.999904979777133	37	164	positive regulation of transcription by RNA polymerase II	BP	0.0115003577786128	BP positive regulation of transcription by RNA polymerase II	Pdensi_DN11265_c0_g1d210500, Pdensi_DN11521_c0_g1d336257, Pdensi_DN13295_c0_g1d51662, Pdensi_DN14863_c0_g1d342967, Pdensi_DN15521_c0_g1, Pdensi_DN15886_c1_g3, Pdensi_DN17696_c0_g1d281883, Pdensi_DN17836_c0_g1, Pdensi_DN18057_c0_g4, Pdensi_DN18166_c0_g1d216835, Pdensi_DN18561_c3_g1, Pdensi_DN18588_c0_g2, Pdensi_DN19525_c0_g1d218718, Pdensi_DN20164_c0_g1d119432, Pdensi_DN20468_c2_g3, Pdensi_DN20551…
GO:0044262	0.000219371940268085	0.999869104176191	76	410	cellular carbohydrate metabolic process	BP	0.0121464859899788	BP cellular carbohydrate metabolic process	Pdensi_DN10695_c0_g1d49277, Pdensi_DN11376_c0_g1d174520, Pdensi_DN12216_c0_g1, Pdensi_DN12334_c0_g1d176014, Pdensi_DN13005_c0_g1d339187, Pdensi_DN14864_c0_g1d108554, Pdensi_DN14923_c0_g4, Pdensi_DN15545_c0_g1d214420, Pdensi_DN15702_c0_g1d345565, Pdensi_DN16888_c0_g1d56335, Pdensi_DN16963_c0_g1d472256, Pdensi_DN17236_c0_g5d473432, Pdensi_DN17377_c0_g1, Pdensi_DN17725_c0_g1d57805, Pdensi_DN17725_c0…
GO:0009055	0.000235238774182261	0.99989971856756	31	133	electron transfer activity	MF	0.0129666144047011	MF electron transfer activity	Pdensi_DN10615_c0_g1d173442, Pdensi_DN12226_c0_g1d211408, Pdensi_DN12990_c0_g1d51297, Pdensi_DN13009_c0_g1d51387, Pdensi_DN13717_c0_g1d340628, Pdensi_DN14054_c0_g1d213005, Pdensi_DN14891_c0_g1, Pdensi_DN15641_c0_g1d526142, Pdensi_DN16690_c0_g1d528169, Pdensi_DN18330_c0_g1d353900, Pdensi_DN18706_c1_g2, Pdensi_DN19180_c0_g1d533441, Pdensi_DN19353_c2_g1, Pdensi_DN21848_c0_g4, Pdensi_DN25365_c0_g1d23…
GO:0071465	0.000238312399032673	1	4	4	cellular response to desiccation	BP	0.0130192711507094	BP cellular response to desiccation	Pdensi_DN10090_c0_g1d4523, Pdensi_DN17745_c0_g1, Pdensi_DN17873_c0_g1, Pdensi_DN17873_c0_g3
GO:1902075	0.000238312399032673	1	4	4	cellular response to salt	BP	0.0130192711507094	BP cellular response to salt	Pdensi_DN10090_c0_g1d4523, Pdensi_DN17745_c0_g1, Pdensi_DN17873_c0_g1, Pdensi_DN17873_c0_g3
GO:1901071	0.000243102020042105	0.999949244412215	12	32	glucosamine-containing compound metabolic process	BP	0.0132221682759184	BP glucosamine-containing compound metabolic process	Pdensi_DN15221_c0_g5, Pdensi_DN16376_c0_g1d55616, Pdensi_DN19222_c0_g1d60636, Pdensi_DN20557_c11_g1, Pdensi_DN23775_c1_g3, Pdensi_DN25305_c0_g1d227229, Pdensi_DN25900_c0_g1d429650, Pdensi_DN37381_c0_g1d240517, Pdensi_GG_15723_c0_g1, Pdensi_GG_18818_c0_g1, Pdensi_GG_57086_c0_g1, Pdensi_GG_88875_c0_g1
GO:0048856	0.000244573016802275	0.99981444559254	243	1583	anatomical structure development	BP	0.0132435749891346	BP anatomical structure development	Pdensi_DN10616_c0_g1d455771, Pdensi_DN11127_c0_g1d519871, Pdensi_DN11143_c0_g1d456681, Pdensi_DN11265_c0_g1d210500, Pdensi_DN11521_c0_g1d336257, Pdensi_DN11689_c0_g1, Pdensi_DN11829_c0_g1d211085, Pdensi_DN1194_c0_g1d98292, Pdensi_DN12030_c0_g1d389111, Pdensi_DN12094_c0_g1d269573, Pdensi_DN12300_c0_g1d105477, Pdensi_DN12400_c0_g1d389834, Pdensi_DN12416_c0_g1d337984, Pdensi_DN12603_c0_g1d105849, Pd…
GO:0003690	0.000252959963987794	0.999855693045927	64	333	double-stranded DNA binding	MF	0.0136376485848156	MF double-stranded DNA binding	Pdensi_DN10475_c0_g1, Pdensi_DN10942_c0_g1, Pdensi_DN11521_c0_g1d336257, Pdensi_DN11590_c0_g1d336260, Pdensi_DN11829_c0_g1d211085, Pdensi_DN13295_c0_g1d51662, Pdensi_DN13997_c0_g1d7810, Pdensi_DN14727_c3_g5, Pdensi_DN14863_c0_g1d342967, Pdensi_DN14987_c0_g1d465381, Pdensi_DN15886_c1_g3, Pdensi_DN17327_c0_g1d112863, Pdensi_DN17696_c0_g1d281883, Pdensi_DN17780_c0_g1, Pdensi_DN17836_c0_g1, Pdensi_DN…
GO:0009944	0.000256993715175304	0.999945524844134	12	33	polarity specification of adaxial/abaxial axis	BP	0.013794614615436	BP polarity specification of adaxial/abaxial axis	Pdensi_DN10463_c0_g1d209872, Pdensi_DN1194_c0_g1d98292, Pdensi_DN12603_c0_g1d105849, Pdensi_DN17786_c0_g1d12450, Pdensi_DN19032_c0_g1d218074, Pdensi_DN19752_c0_g1d409295, Pdensi_DN20680_c0_g1d291823, Pdensi_DN21918_c0_g1d541792, Pdensi_DN26798_c0_g1d140295, Pdensi_DN39953_c3_g1, Pdensi_DN41203_c0_g1d35551, Pdensi_DN8217_c0_g1d102160
GO:0030599	0.000259407711745327	0.999931820169956	15	46	pectinesterase activity	MF	0.0138036346007513	MF pectinesterase activity	Pdensi_DN12559_c0_g1, Pdensi_DN16114_c0_g1d397583, Pdensi_DN18947_c0_g1d217923, Pdensi_DN20919_c0_g1d362500, Pdensi_DN21652_c0_g1d495574, Pdensi_DN22249_c1_g2, Pdensi_DN23170_c0_g1d191209, Pdensi_DN24001_c1_g1, Pdensi_DN29871_c0_g1d370444, Pdensi_DN36948_c0_g1d439380, Pdensi_DN38461_c0_g1d440680, Pdensi_DN39270_c1_g2, Pdensi_DN6719_c0_g1d46739, Pdensi_DN8144_c0_g1d384419, Pdensi_GG_386_c0_g1
GO:0045330	0.000259407711745327	0.999931820169956	15	46	aspartyl esterase activity	MF	0.0138036346007513	MF aspartyl esterase activity	Pdensi_DN12559_c0_g1, Pdensi_DN16114_c0_g1d397583, Pdensi_DN18947_c0_g1d217923, Pdensi_DN20919_c0_g1d362500, Pdensi_DN21652_c0_g1d495574, Pdensi_DN22249_c1_g2, Pdensi_DN23170_c0_g1d191209, Pdensi_DN24001_c1_g1, Pdensi_DN29871_c0_g1d370444, Pdensi_DN36948_c0_g1d439380, Pdensi_DN38461_c0_g1d440680, Pdensi_DN39270_c1_g2, Pdensi_DN6719_c0_g1d46739, Pdensi_DN8144_c0_g1d384419, Pdensi_GG_386_c0_g1
GO:0008509	0.00026558835747733	0.999863418194171	47	227	anion transmembrane transporter activity	MF	0.0140716038366868	MF anion transmembrane transporter activity	Pdensi_DN10207_c0_g1d266698, Pdensi_DN12191_c1_g2, Pdensi_DN12300_c0_g1d105477, Pdensi_DN12822_c0_g1d270969, Pdensi_DN13373_c0_g1, Pdensi_DN13866_c1_g1d523197, Pdensi_DN16057_c0_g1d183538, Pdensi_DN17034_c1_g1, Pdensi_DN17564_c0_g1d281568, Pdensi_DN18276_c0_g1d283381, Pdensi_DN18556_c0_g1d59326, Pdensi_DN18696_c0_g1d532341, Pdensi_DN19464_c0_g1, Pdensi_DN19639_c0_g1d117970, Pdensi_DN19803_c0_g1d4…
GO:0016052	0.000272748571992756	0.999846885237942	60	311	carbohydrate catabolic process	BP	0.0143285560417354	BP carbohydrate catabolic process	Pdensi_DN10695_c0_g1d49277, Pdensi_DN11376_c0_g1d174520, Pdensi_DN12559_c0_g1, Pdensi_DN13590_c1_g1, Pdensi_DN14305_c0_g1d213257, Pdensi_DN14864_c0_g1d108554, Pdensi_DN15221_c0_g5, Pdensi_DN15916_c0_g1d277422, Pdensi_DN16114_c0_g1d397583, Pdensi_DN17236_c0_g5d473432, Pdensi_DN17725_c0_g1d57805, Pdensi_DN17866_c0_g3, Pdensi_DN18947_c0_g1d217923, Pdensi_DN19220_c0_g1d357855, Pdensi_DN19222_c0_g1d60…
GO:0016835	0.000273575528696032	0.999864932778017	42	201	carbon-oxygen lyase activity	MF	0.0143285560417354	MF carbon-oxygen lyase activity	Pdensi_DN15316_c1_g2, Pdensi_DN15737_c0_g1d9790, Pdensi_DN15825_c0_g1d397026, Pdensi_DN16375_c0_g1d278578, Pdensi_DN16628_c0_g1d215450, Pdensi_DN17034_c1_g1d472675, Pdensi_DN18028_c0_g1, Pdensi_DN18580_c1_g2, Pdensi_DN19094_c0_g2, Pdensi_DN19094_c0_g3, Pdensi_DN19345_c1_g2, Pdensi_DN20128_c0_g1d489148, Pdensi_DN20570_c0_g2, Pdensi_DN20643_c0_g1d291712, Pdensi_DN20822_c0_g1d64034, Pdensi_DN21005_c…
GO:0044264	0.000273935134218014	0.999847202466701	59	301	cellular polysaccharide metabolic process	BP	0.0143285560417354	BP cellular polysaccharide metabolic process	Pdensi_DN10695_c0_g1d49277, Pdensi_DN11376_c0_g1d174520, Pdensi_DN12216_c0_g1, Pdensi_DN14864_c0_g1d108554, Pdensi_DN14923_c0_g4, Pdensi_DN15702_c0_g1d345565, Pdensi_DN16963_c0_g1d472256, Pdensi_DN17236_c0_g5d473432, Pdensi_DN17377_c0_g1, Pdensi_DN17725_c0_g1d57805, Pdensi_DN17725_c0_g2, Pdensi_DN18423_c1_g1, Pdensi_DN18439_c0_g1d217244, Pdensi_DN1891_c0_g1d325527, Pdensi_DN19166_c0_g1, Pdensi_DN…
GO:0016114	0.000300790707446744	0.999884320457965	25	97	terpenoid biosynthetic process	BP	0.0156666075251499	BP terpenoid biosynthetic process	Pdensi_DN13292_c0_g1d339486, Pdensi_DN17592_c0_g2, Pdensi_DN18455_c0_g1d404196, Pdensi_DN18761_c1_g1, Pdensi_DN19312_c0_g5, Pdensi_DN21516_c0_g1d65678, Pdensi_DN21980_c0_g1d297550, Pdensi_DN22261_c0_g1d542815, Pdensi_DN22724_c1_g4, Pdensi_DN22779_c0_g1d21081, Pdensi_DN23220_c0_g1d128802, Pdensi_DN237_c0_g1d202516, Pdensi_DN25735_c0_g6, Pdensi_DN25955_c0_g1d228218, Pdensi_DN29431_c1_g1, Pdensi_DN3…
GO:0048878	0.000320042976562534	0.999813810892023	66	348	chemical homeostasis	BP	0.0165990222274543	BP chemical homeostasis	Pdensi_DN10329_c0_g1, Pdensi_DN10463_c0_g1d209872, Pdensi_DN10989_c0_g1d335310, Pdensi_DN11991_c0_g2, Pdensi_DN12005_c0_g1d337285, Pdensi_DN12094_c0_g1d269573, Pdensi_DN12300_c0_g1d105477, Pdensi_DN14537_c0_g1d342362, Pdensi_DN14541_c0_g1d8394, Pdensi_DN14892_c1_g1, Pdensi_DN14987_c0_g1d465381, Pdensi_DN15072_c0_g1, Pdensi_DN15198_c2_g2, Pdensi_DN15917_c0_g1d397096, Pdensi_DN16057_c0_g1d183538, P…
GO:0005773	0.000324073913962922	0.999794641492662	90	514	vacuole	CC	0.0167374644976144	CC vacuole	Pdensi_DN12005_c0_g1d337285, Pdensi_DN14059_c0_g2, Pdensi_DN14475_c0_g1d213391, Pdensi_DN14892_c1_g1, Pdensi_DN15108_c0_g1d343889, Pdensi_DN16069_c0_g1, Pdensi_DN17226_c0_g1d57101, Pdensi_DN17331_c0_g1d57154, Pdensi_DN18207_c1_g3, Pdensi_DN18551_c0_g1d59235, Pdensi_DN18655_c0_g1d217532, Pdensi_DN18673_c0_g2, Pdensi_DN18707_c1_g2d480353, Pdensi_DN18911_c0_g1, Pdensi_DN19282_c0_g1d14910, Pdensi_DN1…
GO:0031012	0.000335549732205767	0.999966308825753	7	13	extracellular matrix	CC	0.0172576456413108	CC extracellular matrix	Pdensi_DN17492_c0_g1d474248, Pdensi_DN24100_c0_g1, Pdensi_DN25365_c0_g1d23124, Pdensi_DN40307_c0_g1, Pdensi_DN6400_c0_g1d329090, Pdensi_DN9506_c0_g1d333058, Pdensi_GG_41517_c0_g1
GO:0009166	0.000341703802821298	0.999925121418197	12	33	nucleotide catabolic process	BP	0.0175009297678308	BP nucleotide catabolic process	Pdensi_DN12769_c0_g2, Pdensi_DN16530_c0_g1d10873, Pdensi_DN19598_c1_g1, Pdensi_DN20791_c1_g1d493368, Pdensi_DN21266_c0_g1d221055, Pdensi_DN22322_c1_g2d424376, Pdensi_DN25411_c0_g2, Pdensi_DN47344_c0_g1d249493, Pdensi_DN7948_c0_g1d208066, Pdensi_GG_126554_c0_g1, Pdensi_GG_153350_c0_g1, Pdensi_GG_93214_c0_g1
GO:0080030	0.000345728963762709	0.999900797870787	16	52	methyl indole-3-acetate esterase activity	MF	0.0175652543395311	MF methyl indole-3-acetate esterase activity	Pdensi_DN15223_c0_g1d181563, Pdensi_DN15551_c0_g1d276610, Pdensi_DN17715_c0_g1d186309, Pdensi_DN18842_c0_g1, Pdensi_DN22152_c2_g9, Pdensi_DN23719_c0_g1d497454, Pdensi_DN24036_c0_g2, Pdensi_DN24943_c2_g2, Pdensi_DN2544_c0_g1d381245, Pdensi_DN25922_c2_g5, Pdensi_DN33200_c0_g1d200284, Pdensi_DN37386_c0_g2, Pdensi_DN38537_c0_g1, Pdensi_DN39638_c0_g1d91086, Pdensi_DN39684_c0_g1, Pdensi_DN7686_c0_g1d20…
GO:0016684	0.000345817731058128	0.999849126677963	31	132	oxidoreductase activity, acting on peroxide as acceptor	MF	0.0175652543395311	MF oxidoreductase activity, acting on peroxide as acceptor	Pdensi_DN16508_c0_g1d398834, Pdensi_DN17284_c0_g3d400663, Pdensi_DN18707_c1_g2d480353, Pdensi_DN19103_c0_g1d533551, Pdensi_DN19790_c1_g1, Pdensi_DN20063_c0_g1d361691, Pdensi_DN20307_c0_g3, Pdensi_DN20337_c0_g1, Pdensi_DN22633_c1_g1, Pdensi_DN22723_c0_g1d364100, Pdensi_DN22789_c1_g2, Pdensi_DN22789_c1_g6, Pdensi_DN24570_c0_g1, Pdensi_DN25099_c0_g1d73557, Pdensi_DN26366_c1_g5, Pdensi_DN38255_c3_g1,…
GO:0040008	0.000366832411477715	0.999788096492514	63	338	regulation of growth	BP	0.018555983546848	BP regulation of growth	Pdensi_DN10989_c0_g1d335310, Pdensi_DN11265_c0_g1d210500, Pdensi_DN11521_c0_g1d336257, Pdensi_DN11712_c0_g1d336667, Pdensi_DN13237_c0_g1, Pdensi_DN13295_c0_g1d51662, Pdensi_DN14987_c0_g1d465381, Pdensi_DN15579_c0_g1d54375, Pdensi_DN16066_c0_g1d55175, Pdensi_DN16069_c0_g1, Pdensi_DN16107_c0_g2, Pdensi_DN16408_c1_g1d278964, Pdensi_DN16544_c0_g2d185161, Pdensi_DN17271_c0_g1d57059, Pdensi_DN17413_c0_…
GO:0009738	0.000406010530621128	0.999791652114174	44	213	abscisic acid-activated signaling pathway	BP	0.0204536124688316	BP abscisic acid-activated signaling pathway	Pdensi_DN13328_c0_g1d339768, Pdensi_DN13394_c0_g1d212532, Pdensi_DN13827_c0_g2d392397, Pdensi_DN14132_c0_g1, Pdensi_DN14552_c0_g1d108108, Pdensi_DN15400_c0_g2, Pdensi_DN15873_c0_g3, Pdensi_DN16057_c0_g1d183538, Pdensi_DN16905_c0_g1d56614, Pdensi_DN16943_c0_g1d56581, Pdensi_DN17271_c0_g1d57059, Pdensi_DN17777_c0_g1d216479, Pdensi_DN19180_c3_g2, Pdensi_DN19296_c0_g2, Pdensi_DN19803_c0_g1d409969, Pd…
GO:0044036	0.000418100771462617	0.999788919484684	42	201	cell wall macromolecule metabolic process	BP	0.0209767129910959	BP cell wall macromolecule metabolic process	Pdensi_DN12216_c0_g1, Pdensi_DN14923_c0_g4, Pdensi_DN15221_c0_g5, Pdensi_DN15702_c0_g1d345565, Pdensi_DN16963_c0_g1d472256, Pdensi_DN17377_c0_g1, Pdensi_DN17725_c0_g2, Pdensi_DN18423_c1_g1, Pdensi_DN18439_c0_g1d217244, Pdensi_DN1891_c0_g1d325527, Pdensi_DN19166_c0_g1, Pdensi_DN19173_c0_g1d406996, Pdensi_DN19639_c4_g1, Pdensi_DN19667_c0_g1d534673, Pdensi_DN20473_c0_g1d536949, Pdensi_DN21111_c0_g2,…
GO:1902680	0.000435335514891518	0.999733034024671	76	420	positive regulation of RNA biosynthetic process	BP	0.0216645512107148	BP positive regulation of RNA biosynthetic process	Pdensi_DN11265_c0_g1d210500, Pdensi_DN11521_c0_g1d336257, Pdensi_DN12094_c0_g1d458612, Pdensi_DN13295_c0_g1d51662, Pdensi_DN14132_c0_g1, Pdensi_DN14344_c0_g1d463866, Pdensi_DN14344_c0_g3, Pdensi_DN14863_c0_g1d342967, Pdensi_DN15094_c1_g3d465823, Pdensi_DN15400_c0_g2, Pdensi_DN15521_c0_g1, Pdensi_DN15782_c0_g2d468050, Pdensi_DN15886_c1_g3, Pdensi_DN16047_c2_g2, Pdensi_DN16067_c0_g2d397404, Pdensi_…
GO:1903508	0.000435335514891518	0.999733034024671	76	420	positive regulation of nucleic acid-templated transcription	BP	0.0216645512107148	BP positive regulation of nucleic acid-templated transcription	Pdensi_DN11265_c0_g1d210500, Pdensi_DN11521_c0_g1d336257, Pdensi_DN12094_c0_g1d458612, Pdensi_DN13295_c0_g1d51662, Pdensi_DN14132_c0_g1, Pdensi_DN14344_c0_g1d463866, Pdensi_DN14344_c0_g3, Pdensi_DN14863_c0_g1d342967, Pdensi_DN15094_c1_g3d465823, Pdensi_DN15400_c0_g2, Pdensi_DN15521_c0_g1, Pdensi_DN15782_c0_g2d468050, Pdensi_DN15886_c1_g3, Pdensi_DN16047_c2_g2, Pdensi_DN16067_c0_g2d397404, Pdensi_…
GO:0005372	0.000442636007794589	0.999928429017043	9	21	water transmembrane transporter activity	MF	0.0218509309550646	MF water transmembrane transporter activity	Pdensi_DN19707_c0_g4, Pdensi_DN19896_c0_g1, Pdensi_DN21923_c1_g1, Pdensi_DN23166_c0_g1d547330, Pdensi_DN25626_c0_g1d559430, Pdensi_DN34285_c0_g1d313399, Pdensi_GG_121462_c1_g1, Pdensi_GG_34298_c0_g1, Pdensi_GG_89808_c0_g1
GO:0015250	0.000442636007794589	0.999928429017043	9	21	water channel activity	MF	0.0218509309550646	MF water channel activity	Pdensi_DN19707_c0_g4, Pdensi_DN19896_c0_g1, Pdensi_DN21923_c1_g1, Pdensi_DN23166_c0_g1d547330, Pdensi_DN25626_c0_g1d559430, Pdensi_DN34285_c0_g1d313399, Pdensi_GG_121462_c1_g1, Pdensi_GG_34298_c0_g1, Pdensi_GG_89808_c0_g1
GO:0052736	0.000469698591547154	0.999978700905697	5	7	beta-glucanase activity	MF	0.0230941403491905	MF beta-glucanase activity	Pdensi_DN14530_c0_g1d53094, Pdensi_DN16895_c0_g1, Pdensi_DN19667_c0_g1d534673, Pdensi_DN22868_c0_g1d545714, Pdensi_DN25529_c0_g1d227576
GO:0015293	0.000471635646950983	0.999789731399982	31	135	symporter activity	MF	0.023096993515225	MF symporter activity	Pdensi_DN13918_c0_g1, Pdensi_DN16529_c0_g1, Pdensi_DN17406_c0_g1d350753, Pdensi_DN17839_c0_g1, Pdensi_DN19295_c0_g3d483252, Pdensi_DN21435_c1_g2, Pdensi_DN21862_c0_g1d221873, Pdensi_DN21931_c0_g2d421564, Pdensi_DN22260_c0_g1d222431, Pdensi_DN22489_c0_g2, Pdensi_DN23645_c0_g2, Pdensi_DN23815_c2_g1, Pdensi_DN24001_c0_g2d225091, Pdensi_DN25080_c1_g2, Pdensi_DN25296_c0_g1d227052, Pdensi_DN2547_c0_g1d…
GO:1902578	0.000482017190268774	0.999653822172627	155	971	NA	NA	0.0235117273919991	none	Pdensi_DN10239_c0_g1d266783, Pdensi_DN11163_c0_g1d268092, Pdensi_DN11163_c1_g1, Pdensi_DN11282_c0_g1d174432, Pdensi_DN11351_c0_g1, Pdensi_DN11575_c0_g1, Pdensi_DN11851_c0_g1d336921, Pdensi_DN11991_c0_g2, Pdensi_DN12062_c0_g2, Pdensi_DN12120_c0_g1, Pdensi_DN12191_c1_g2, Pdensi_DN12309_c0_g1d269969, Pdensi_DN12822_c0_g1d270969, Pdensi_DN13866_c1_g1d523197, Pdensi_DN13877_c0_g1, Pdensi_DN14276_c0_g1…
GO:0031323	0.000495690538723755	0.999603453714276	334	2260	regulation of cellular metabolic process	BP	0.0240831150276379	BP regulation of cellular metabolic process	Pdensi_DN10290_c0_g1d4636, Pdensi_DN10352_c0_g1, Pdensi_DN10475_c0_g1, Pdensi_DN10618_c0_g1d103684, Pdensi_DN10942_c0_g1, Pdensi_DN11057_c0_g1d49575, Pdensi_DN11265_c0_g1d210500, Pdensi_DN11359_c0_g1d210550, Pdensi_DN11360_c2_g3, Pdensi_DN11521_c0_g1d336257, Pdensi_DN11752_c0_g1d50151, Pdensi_DN11774_c0_g1d211004, Pdensi_DN11809_c0_g1d175312, Pdensi_DN11813_c0_g1d336868, Pdensi_DN11829_c0_g1d2110…
GO:0009609	0.000539719552414457	0.999974720382148	5	7	response to symbiotic bacterium	BP	0.0260165989736412	BP response to symbiotic bacterium	Pdensi_DN14091_c0_g1d213054, Pdensi_DN19612_c1_g1d15578, Pdensi_DN36051_c1_g1, Pdensi_DN50397_c0_g1d252384, Pdensi_GG_44037_c0_g1
GO:0036377	0.000539719552414457	0.999974720382148	5	7	arbuscular mycorrhizal association	BP	0.0260165989736412	BP arbuscular mycorrhizal association	Pdensi_DN14091_c0_g1d213054, Pdensi_DN19612_c1_g1d15578, Pdensi_DN36051_c1_g1, Pdensi_DN50397_c0_g1d252384, Pdensi_GG_44037_c0_g1
GO:0016032	0.00057024523950732	0.999718110981532	38	181	viral process	BP	0.0273806815782187	BP viral process	Pdensi_DN11138_c0_g1, Pdensi_DN11720_c0_g1d211026, Pdensi_DN12570_c0_g1d105682, Pdensi_DN13087_c0_g1d212168, Pdensi_DN13825_c0_g1d340893, Pdensi_DN13914_c0_g2, Pdensi_DN16069_c0_g1, Pdensi_DN16137_c0_g1d183863, Pdensi_DN18176_c1_g1, Pdensi_DN18697_c0_g2, Pdensi_DN19281_c4_g4, Pdensi_DN19450_c4_g2, Pdensi_DN19752_c0_g1d409295, Pdensi_DN20185_c0_g1d16298, Pdensi_DN20485_c0_g1, Pdensi_DN20680_c0_g1d…
GO:0032501	0.000580282722539158	0.999552465449539	241	1596	multicellular organismal process	BP	0.0277542226671258	BP multicellular organismal process	Pdensi_DN10329_c0_g1, Pdensi_DN10463_c0_g1d209872, Pdensi_DN10616_c0_g1d455771, Pdensi_DN11521_c0_g1d336257, Pdensi_DN11689_c0_g1, Pdensi_DN11829_c0_g1d211085, Pdensi_DN1194_c0_g1d98292, Pdensi_DN12005_c0_g1d337285, Pdensi_DN12094_c0_g1d269573, Pdensi_DN12400_c0_g1d389834, Pdensi_DN12416_c0_g1d337984, Pdensi_DN12603_c0_g1d105849, Pdensi_DN12604_c0_g1d6601, Pdensi_DN13087_c0_g1d212168, Pdensi_DN13…
GO:0044707	0.000591864690136578	0.999543786328615	239	1582	NA	NA	0.0281789293488879	none	Pdensi_DN10329_c0_g1, Pdensi_DN10463_c0_g1d209872, Pdensi_DN10616_c0_g1d455771, Pdensi_DN11521_c0_g1d336257, Pdensi_DN11689_c0_g1, Pdensi_DN11829_c0_g1d211085, Pdensi_DN1194_c0_g1d98292, Pdensi_DN12005_c0_g1d337285, Pdensi_DN12094_c0_g1d269573, Pdensi_DN12400_c0_g1d389834, Pdensi_DN12416_c0_g1d337984, Pdensi_DN12603_c0_g1d105849, Pdensi_DN12604_c0_g1d6601, Pdensi_DN13087_c0_g1d212168, Pdensi_DN13…
GO:0006949	0.00059374737238545	0.999930757146629	7	14	syncytium formation	BP	0.0281789293488879	BP syncytium formation	Pdensi_DN21649_c0_g2, Pdensi_DN27257_c0_g1d230563, Pdensi_DN2770_c0_g1d326233, Pdensi_DN40217_c1_g4, Pdensi_GG_60414_c1_g1, Pdensi_GG_69927_c1_g1, Pdensi_GG_74594_c0_g1
GO:0008194	0.000611917663954399	0.99965142951154	56	293	UDP-glycosyltransferase activity	MF	0.0289295843281826	MF UDP-glycosyltransferase activity	Pdensi_DN12334_c0_g1d176014, Pdensi_DN14735_c0_g1, Pdensi_DN15662_c0_g1, Pdensi_DN16116_c1_g2, Pdensi_DN16362_c0_g1d184374, Pdensi_DN16376_c0_g1d55616, Pdensi_DN18480_c0_g1d354107, Pdensi_DN18705_c0_g1d217585, Pdensi_DN19172_c0_g1d406742, Pdensi_DN19311_c0_g1d534053, Pdensi_DN19457_c0_g1d408126, Pdensi_DN19474_c1_g1, Pdensi_DN19663_c0_g2d359591, Pdensi_DN19973_c1_g1d219319, Pdensi_DN20282_c0_g1d2…
GO:0012511	0.000641273767584876	0.999961913021356	5	8	monolayer-surrounded lipid storage body	CC	0.0302012917668709	CC monolayer-surrounded lipid storage body	Pdensi_DN16888_c0_g1d56335, Pdensi_DN26366_c1_g5, Pdensi_DN39627_c0_g1d151386, Pdensi_DN8362_c0_g1d517694, Pdensi_DN9752_c0_g1d454312
GO:1901292	0.000645372827068808	0.999845173624564	12	35	nucleoside phosphate catabolic process	BP	0.0302783312608007	BP nucleoside phosphate catabolic process	Pdensi_DN12769_c0_g2, Pdensi_DN16530_c0_g1d10873, Pdensi_DN19598_c1_g1, Pdensi_DN20791_c1_g1d493368, Pdensi_DN21266_c0_g1d221055, Pdensi_DN22322_c1_g2d424376, Pdensi_DN25411_c0_g2, Pdensi_DN47344_c0_g1d249493, Pdensi_DN7948_c0_g1d208066, Pdensi_GG_126554_c0_g1, Pdensi_GG_153350_c0_g1, Pdensi_GG_93214_c0_g1
GO:0044765	0.000673832991793821	0.999516143263122	147	921	NA	NA	0.0314933655328123	none	Pdensi_DN10239_c0_g1d266783, Pdensi_DN11282_c0_g1d174432, Pdensi_DN11351_c0_g1, Pdensi_DN11575_c0_g1, Pdensi_DN11851_c0_g1d336921, Pdensi_DN11991_c0_g2, Pdensi_DN12062_c0_g2, Pdensi_DN12120_c0_g1, Pdensi_DN12191_c1_g2, Pdensi_DN12309_c0_g1d269969, Pdensi_DN12822_c0_g1d270969, Pdensi_DN13866_c1_g1d523197, Pdensi_DN13877_c0_g1, Pdensi_DN14276_c0_g1, Pdensi_DN14320_c0_g1, Pdensi_DN14537_c0_g1d342362…
GO:0009636	0.000686012527007708	0.999769442644164	18	64	response to toxic substance	BP	0.0319411590226468	BP response to toxic substance	Pdensi_DN14714_c0_g1d213655, Pdensi_DN14735_c0_g1, Pdensi_DN15539_c0_g1d467281, Pdensi_DN20067_c0_g2d62321, Pdensi_DN20557_c11_g1, Pdensi_DN21848_c0_g4, Pdensi_DN22489_c0_g2, Pdensi_DN22675_c0_g1d301652, Pdensi_DN25081_c0_g1d136709, Pdensi_DN25105_c1_g1, Pdensi_DN25758_c2_g1, Pdensi_DN25789_c1_g2, Pdensi_DN26035_c1_g1, Pdensi_DN27414_c0_g1d24736, Pdensi_DN30915_c0_g1d234365, Pdensi_DN38801_c0_g1d…
GO:0009415	0.000695475761644948	0.999591211325671	61	324	response to water	BP	0.03225957759298	BP response to water	Pdensi_DN10090_c0_g1d4523, Pdensi_DN10604_c0_g1d4910, Pdensi_DN11560_c0_g3, Pdensi_DN13087_c0_g1d212168, Pdensi_DN15165_c3_g4, Pdensi_DN16057_c0_g1d183538, Pdensi_DN16067_c0_g2d397404, Pdensi_DN16069_c0_g1, Pdensi_DN16379_c1_g1, Pdensi_DN16693_c0_g1d56026, Pdensi_DN17745_c0_g1, Pdensi_DN17873_c0_g1, Pdensi_DN17873_c0_g3, Pdensi_DN18507_c0_g1d115375, Pdensi_DN19103_c0_g1d533551, Pdensi_DN19707_c0_…
GO:0008970	0.000711938374640568	0.999872367050089	9	23	phospholipase A1 activity	MF	0.0328990469965483	MF phospholipase A1 activity	Pdensi_DN102060_c0_g1, Pdensi_DN17966_c0_g2, Pdensi_DN19174_c1_g3, Pdensi_DN19924_c1_g1d361392, Pdensi_DN20096_c0_g1d62246, Pdensi_DN21800_c0_g1d297021, Pdensi_DN21800_c0_g2d297024, Pdensi_DN22169_c0_g4, Pdensi_DN7585_c0_g1d207735
GO:0044711	0.000744825622549146	0.99941726291893	259	1729	NA	NA	0.0342579418770256	none	Pdensi_DN10695_c0_g1d49277, Pdensi_DN10846_c0_g1d335071, Pdensi_DN12094_c0_g1d269573, Pdensi_DN12282_c0_g1d211398, Pdensi_DN12334_c0_g1d176014, Pdensi_DN12363_c0_g1d270046, Pdensi_DN13044_c0_g1d460723, Pdensi_DN13292_c0_g1d339486, Pdensi_DN14200_c0_g1, Pdensi_DN14229_c0_g1d213190, Pdensi_DN14528_c0_g1, Pdensi_DN14572_c0_g2d180081, Pdensi_DN14607_c0_g1d213593, Pdensi_DN14636_c0_g1d180302, Pdensi_D…
GO:0009891	0.00074896378937817	0.999511077040228	90	523	positive regulation of biosynthetic process	BP	0.0342579418770256	BP positive regulation of biosynthetic process	Pdensi_DN11265_c0_g1d210500, Pdensi_DN11521_c0_g1d336257, Pdensi_DN12094_c0_g1d458612, Pdensi_DN13295_c0_g1d51662, Pdensi_DN13394_c0_g1d212532, Pdensi_DN14132_c0_g1, Pdensi_DN14344_c0_g1d463866, Pdensi_DN14344_c0_g3, Pdensi_DN14401_c4_g2, Pdensi_DN14863_c0_g1d342967, Pdensi_DN15094_c1_g3d465823, Pdensi_DN15400_c0_g2, Pdensi_DN15521_c0_g1, Pdensi_DN15782_c0_g2d468050, Pdensi_DN15886_c1_g3, Pdensi_…
GO:0006793	0.000752413732292148	0.999412354891564	255	1690	phosphorus metabolic process	BP	0.0342579418770256	BP phosphorus metabolic process	Pdensi_DN10638_c0_g1, Pdensi_DN10846_c0_g1d335071, Pdensi_DN10940_c0_g1d5120, Pdensi_DN11137_c0_g1d268121, Pdensi_DN11342_c0_g1, Pdensi_DN11899_c0_g1d175265, Pdensi_DN12062_c0_g2, Pdensi_DN12120_c0_g1, Pdensi_DN12572_c0_g1d211752, Pdensi_DN12769_c0_g2, Pdensi_DN13005_c0_g1d339187, Pdensi_DN13044_c0_g1d460723, Pdensi_DN13292_c0_g1d339486, Pdensi_DN13295_c0_g1d51662, Pdensi_DN13328_c0_g1d339768, Pd…
GO:0072529	0.000752493028538636	0.999885889504527	8	18	pyrimidine-containing compound catabolic process	BP	0.0342579418770256	BP pyrimidine-containing compound catabolic process	Pdensi_DN14142_c0_g1, Pdensi_DN16530_c0_g1d10873, Pdensi_DN21266_c0_g1d221055, Pdensi_DN21570_c1_g1, Pdensi_DN25411_c0_g2, Pdensi_DN47344_c0_g1d249493, Pdensi_DN9263_c0_g1d332666, Pdensi_GG_126554_c0_g1
GO:0010252	0.000757153233228702	0.999830990541807	11	30	auxin homeostasis	BP	0.0343429060621668	BP auxin homeostasis	Pdensi_DN10463_c0_g1d209872, Pdensi_DN14987_c0_g1d465381, Pdensi_DN18861_c0_g4, Pdensi_DN20943_c0_g3, Pdensi_DN21918_c0_g1d541792, Pdensi_DN24950_c0_g4, Pdensi_DN25220_c1_g1d558723, Pdensi_DN26798_c0_g1d140295, Pdensi_DN39953_c3_g1, Pdensi_GG_107258_c0_g1, Pdensi_GG_70108_c1_g1
GO:0043692	0.000785016897001972	0.999903756677108	7	14	monoterpene metabolic process	BP	0.0353458890034734	BP monoterpene metabolic process	Pdensi_DN15316_c1_g2, Pdensi_DN15896_c0_g1d345756, Pdensi_DN17034_c1_g1d472675, Pdensi_DN22808_c3_g2, Pdensi_DN23999_c0_g1d22050, Pdensi_DN24439_c2_g1, Pdensi_GG_80104_c0_g1
GO:0043693	0.000785016897001972	0.999903756677108	7	14	monoterpene biosynthetic process	BP	0.0353458890034734	BP monoterpene biosynthetic process	Pdensi_DN15316_c1_g2, Pdensi_DN15896_c0_g1d345756, Pdensi_DN17034_c1_g1d472675, Pdensi_DN22808_c3_g2, Pdensi_DN23999_c0_g1d22050, Pdensi_DN24439_c2_g1, Pdensi_GG_80104_c0_g1
GO:0015291	0.000831068397792835	0.99951445067598	58	310	secondary active transmembrane transporter activity	MF	0.0372467155030644	MF secondary active transmembrane transporter activity	Pdensi_DN11645_c0_g1d336523, Pdensi_DN11991_c0_g2, Pdensi_DN12300_c0_g1d105477, Pdensi_DN13918_c0_g1, Pdensi_DN14537_c0_g1d342362, Pdensi_DN15108_c0_g1d343889, Pdensi_DN15917_c0_g1d397096, Pdensi_DN16529_c0_g1, Pdensi_DN17406_c0_g1d350753, Pdensi_DN17839_c0_g1, Pdensi_DN18056_c0_g2d352659, Pdensi_DN19295_c0_g3d483252, Pdensi_DN19639_c0_g1d117970, Pdensi_DN19673_c0_g3, Pdensi_DN19690_c0_g1d408815,…
GO:0006570	0.000833293749051636	0.999896732531869	7	14	tyrosine metabolic process	BP	0.0372467155030644	BP tyrosine metabolic process	Pdensi_DN14259_c0_g1d393338, Pdensi_DN19245_c0_g2, Pdensi_DN21910_c0_g1d222028, Pdensi_DN24357_c0_g1, Pdensi_DN25906_c0_g1d429621, Pdensi_DN30915_c0_g1d234365, Pdensi_GG_18970_c0_g1
GO:0009877	0.000862798233293815	0.999782891343354	12	37	nodulation	BP	0.0384257821871289	BP nodulation	Pdensi_DN14091_c0_g1d213054, Pdensi_DN1440_c0_g1d514408, Pdensi_DN15662_c0_g1, Pdensi_DN15829_c0_g1, Pdensi_DN18588_c0_g1d404615, Pdensi_DN19612_c1_g1d15578, Pdensi_DN19623_c0_g1d359959, Pdensi_DN36051_c1_g1, Pdensi_DN50397_c0_g1d252384, Pdensi_GG_44037_c0_g1, Pdensi_GG_63438_c0_g1, Pdensi_GG_88875_c0_g1
GO:0009986	0.000889738787140078	0.999861346113278	8	18	cell surface	CC	0.0394825601860139	CC cell surface	Pdensi_DN11376_c0_g1d174520, Pdensi_DN14892_c1_g1, Pdensi_DN17412_c0_g1, Pdensi_DN18861_c0_g4, Pdensi_DN38833_c0_g2, Pdensi_DN9362_c0_g1d102983, Pdensi_DN9798_c0_g1, Pdensi_GG_78706_c1_g1
GO:0005253	0.000919801943175615	0.999809344141818	10	26	anion channel activity	MF	0.040669803904729	MF anion channel activity	Pdensi_DN10207_c0_g1d266698, Pdensi_DN12191_c1_g2, Pdensi_DN16057_c0_g1d183538, Pdensi_DN19803_c0_g1d409969, Pdensi_DN19821_c0_g1d288223, Pdensi_DN26013_c1_g1, Pdensi_DN29864_c0_g2, Pdensi_DN36260_c0_g1d239483, Pdensi_DN72762_c0_g1, Pdensi_GG_151125_c0_g1
GO:0007275	0.00093151700485696	0.999345291672702	124	763	multicellular organism development	BP	0.0410401685437339	BP multicellular organism development	Pdensi_DN11521_c0_g1d336257, Pdensi_DN11689_c0_g1, Pdensi_DN11829_c0_g1d211085, Pdensi_DN1194_c0_g1d98292, Pdensi_DN12094_c0_g1d269573, Pdensi_DN12400_c0_g1d389834, Pdensi_DN12416_c0_g1d337984, Pdensi_DN12604_c0_g1d6601, Pdensi_DN13087_c0_g1d212168, Pdensi_DN15274_c0_g1d344023, Pdensi_DN15886_c1_g3, Pdensi_DN16047_c2_g2, Pdensi_DN16066_c0_g1d55175, Pdensi_DN16340_c0_g1d55657, Pdensi_DN16592_c0_g1…
GO:0048646	0.00094398441454614	0.999500972373645	42	208	anatomical structure formation involved in morphogenesis	BP	0.0414409157985756	BP anatomical structure formation involved in morphogenesis	Pdensi_DN12005_c0_g1d337285, Pdensi_DN13295_c0_g1d51662, Pdensi_DN15274_c0_g1d344023, Pdensi_DN16340_c0_g2, Pdensi_DN18455_c0_g1d404196, Pdensi_DN19172_c0_g1d406742, Pdensi_DN19519_c0_g5, Pdensi_DN19752_c0_g1d409295, Pdensi_DN20133_c0_g2, Pdensi_DN20303_c1_g6, Pdensi_DN20680_c0_g1d291823, Pdensi_DN21565_c1_g5, Pdensi_DN21649_c0_g2, Pdensi_DN21872_c3_g1, Pdensi_DN22138_c0_g1d496093, Pdensi_DN22311…
GO:0055085	0.000967775241099279	0.999312218863262	131	812	transmembrane transport	BP	0.0423341397280866	BP transmembrane transport	Pdensi_DN11351_c0_g1, Pdensi_DN11645_c0_g1d336523, Pdensi_DN11991_c0_g2, Pdensi_DN12171_c0_g1d337482, Pdensi_DN12191_c1_g2, Pdensi_DN12822_c0_g1d270969, Pdensi_DN12878_c0_g1d338658, Pdensi_DN13373_c0_g1, Pdensi_DN13866_c1_g1d523197, Pdensi_DN13918_c0_g1, Pdensi_DN14320_c0_g1, Pdensi_DN14537_c0_g1d342362, Pdensi_DN15108_c0_g1d343889, Pdensi_DN15198_c2_g2, Pdensi_DN16057_c0_g1d183538, Pdensi_DN1610…
GO:0030702	0.000984603324397802	0.999903094657829	6	11	chromatin silencing at centromere	BP	0.0429175321400631	BP chromatin silencing at centromere	Pdensi_DN15257_c0_g1d466226, Pdensi_DN19831_c0_g1d15874, Pdensi_DN19980_c0_g1, Pdensi_DN3479_c0_g1d260652, Pdensi_DN47274_c0_g1d249424, Pdensi_DN5002_c0_g1
GO:0031328	0.000997807601086734	0.999343356468067	89	521	positive regulation of cellular biosynthetic process	BP	0.0433394029419015	BP positive regulation of cellular biosynthetic process	Pdensi_DN11265_c0_g1d210500, Pdensi_DN11521_c0_g1d336257, Pdensi_DN12094_c0_g1d458612, Pdensi_DN13295_c0_g1d51662, Pdensi_DN13394_c0_g1d212532, Pdensi_DN14132_c0_g1, Pdensi_DN14344_c0_g1d463866, Pdensi_DN14344_c0_g3, Pdensi_DN14401_c4_g2, Pdensi_DN14863_c0_g1d342967, Pdensi_DN15094_c1_g3d465823, Pdensi_DN15400_c0_g2, Pdensi_DN15521_c0_g1, Pdensi_DN15782_c0_g2d468050, Pdensi_DN15886_c1_g3, Pdensi_…
GO:0016020	0.00100144143166904	0.999136497124844	695	5047	membrane	CC	0.0433440777397038	CC membrane	Pdensi_DN10184_c0_g1d454940, Pdensi_DN10553_c0_g1d103553, Pdensi_DN10554_c0_g1, Pdensi_DN10604_c0_g1d4910, Pdensi_DN10616_c0_g1d455771, Pdensi_DN10638_c0_g1, Pdensi_DN10846_c0_g1d335071, Pdensi_DN10940_c0_g1d5120, Pdensi_DN11074_c0_g1d174068, Pdensi_DN11137_c0_g1d268121, Pdensi_DN11138_c0_g1, Pdensi_DN11163_c0_g1d268092, Pdensi_DN11163_c1_g1, Pdensi_DN11351_c0_g1, Pdensi_DN11385_c0_g1d174595, Pde…
GO:0098656	0.00102711899171636	0.999554742289866	26	112	anion transmembrane transport	BP	0.0442994619164121	BP anion transmembrane transport	Pdensi_DN12822_c0_g1d270969, Pdensi_DN13373_c0_g1, Pdensi_DN13866_c1_g1d523197, Pdensi_DN17034_c1_g1, Pdensi_DN17564_c0_g1d281568, Pdensi_DN18556_c0_g1d59326, Pdensi_DN18696_c0_g1d532341, Pdensi_DN19464_c0_g1, Pdensi_DN19821_c0_g1d288223, Pdensi_DN22088_c1_g1d125033, Pdensi_DN22482_c0_g2d424666, Pdensi_DN23088_c0_g2d69009, Pdensi_DN23645_c0_g2, Pdensi_DN23848_c0_g1d304229, Pdensi_DN24433_c2_g1, P…
GO:0000976	0.00103564435474957	0.999512040325489	31	142	transcription regulatory region sequence-specific DNA binding	MF	0.0445109804495864	MF transcription regulatory region sequence-specific DNA binding	Pdensi_DN10475_c0_g1, Pdensi_DN11521_c0_g1d336257, Pdensi_DN14863_c0_g1d342967, Pdensi_DN14987_c0_g1d465381, Pdensi_DN15886_c1_g3, Pdensi_DN17696_c0_g1d281883, Pdensi_DN17836_c0_g1, Pdensi_DN18057_c0_g4, Pdensi_DN18166_c0_g1d216835, Pdensi_DN18561_c3_g1, Pdensi_DN18588_c0_g2, Pdensi_DN19525_c0_g1d218718, Pdensi_DN20164_c0_g1d119432, Pdensi_DN20468_c2_g3, Pdensi_DN20551_c2_g1, Pdensi_DN21385_c0_g1…
GO:0090698	0.00109050366478742	0.999587934098631	20	79	post-embryonic plant morphogenesis	BP	0.0467054740333343	BP post-embryonic plant morphogenesis	Pdensi_DN13087_c0_g1d212168, Pdensi_DN13684_c0_g1, Pdensi_DN14987_c0_g1d465381, Pdensi_DN15426_c1_g7, Pdensi_DN19072_c0_g1d356753, Pdensi_DN19072_c0_g3, Pdensi_DN19454_c0_g1, Pdensi_DN19663_c0_g2d359591, Pdensi_DN20929_c2_g1, Pdensi_DN22243_c1_g3, Pdensi_DN22556_c0_g2d544080, Pdensi_DN22739_c0_g1d302230, Pdensi_DN24850_c0_g1d192691, Pdensi_DN25070_c0_g1d22838, Pdensi_DN26668_c0_g4, Pdensi_DN27119…
GO:0042545	0.00111734011882711	0.9995027262047	27	120	cell wall modification	BP	0.0476886970160516	BP cell wall modification	Pdensi_DN12559_c0_g1, Pdensi_DN16114_c0_g1d397583, Pdensi_DN18947_c0_g1d217923, Pdensi_DN19254_c3_g2, Pdensi_DN19354_c0_g2, Pdensi_DN19714_c2_g1, Pdensi_DN19791_c0_g1d15652, Pdensi_DN20919_c0_g1d362500, Pdensi_DN21652_c0_g1d495574, Pdensi_DN21952_c0_g1d495921, Pdensi_DN22228_c0_g1d125696, Pdensi_DN22249_c1_g2, Pdensi_DN22302_c0_g1d222548, Pdensi_DN22746_c0_g9, Pdensi_DN23170_c0_g1d191209, Pdensi_…
GO:0031408	0.00117279635008902	0.999648318508758	14	49	oxylipin biosynthetic process	BP	0.0498823970079386	BP oxylipin biosynthetic process	Pdensi_DN15825_c0_g1d397026, Pdensi_DN16628_c0_g1d215450, Pdensi_DN18176_c1_g1, Pdensi_DN19658_c0_g1d485534, Pdensi_DN20128_c0_g1d489148, Pdensi_DN20735_c0_g1d189051, Pdensi_DN21545_c0_g1d418947, Pdensi_DN22133_c2_g3, Pdensi_DN22674_c0_g2d301727, Pdensi_DN25838_c0_g1d559654, Pdensi_DN27628_c1_g1, Pdensi_DN33793_c0_g1, Pdensi_DN38467_c1_g1, Pdensi_DN38830_c0_g1d90405
GO:0016161	0.00118413217283163	0.999837564307621	7	15	beta-amylase activity	MF	0.0500309924777019	MF beta-amylase activity	Pdensi_DN10695_c0_g1d49277, Pdensi_DN14305_c0_g1d213257, Pdensi_DN15916_c0_g1d277422, Pdensi_DN20300_c0_g1d62840, Pdensi_DN24330_c0_g15, Pdensi_DN39748_c1_g3, Pdensi_GG_152382_c0_g1
GO:0080143	0.00118443042718933	0.999832477784027	7	16	regulation of amino acid export	BP	0.0500309924777019	BP regulation of amino acid export	Pdensi_DN2212_c0_g1d44145, Pdensi_DN28632_c0_g1d501877, Pdensi_DN37026_c0_g1d32315, Pdensi_DN40456_c0_g1d442417, Pdensi_DN8786_c0_g1d452804, Pdensi_DN91978_c0_g1, Pdensi_GG_19927_c0_g1
GO:0010557	0.0012233197011788	0.999203713396565	82	477	positive regulation of macromolecule biosynthetic process	BP	0.0514967320783896	BP positive regulation of macromolecule biosynthetic process	Pdensi_DN11265_c0_g1d210500, Pdensi_DN11521_c0_g1d336257, Pdensi_DN12094_c0_g1d458612, Pdensi_DN13295_c0_g1d51662, Pdensi_DN14132_c0_g1, Pdensi_DN14344_c0_g1d463866, Pdensi_DN14344_c0_g3, Pdensi_DN14401_c4_g2, Pdensi_DN14863_c0_g1d342967, Pdensi_DN15094_c1_g3d465823, Pdensi_DN15400_c0_g2, Pdensi_DN15521_c0_g1, Pdensi_DN15782_c0_g2d468050, Pdensi_DN15886_c1_g3, Pdensi_DN16047_c2_g2, Pdensi_DN16067…
GO:0090558	0.00125564030376471	0.999693373420309	11	33	plant epidermis development	BP	0.0526768962930916	BP plant epidermis development	Pdensi_DN14284_c0_g1d107643, Pdensi_DN18049_c0_g2, Pdensi_DN18278_c0_g1, Pdensi_DN21202_c0_g1d220982, Pdensi_DN22049_c0_g1d222100, Pdensi_DN22607_c0_g1d301507, Pdensi_DN26347_c0_g1, Pdensi_DN3333_c0_g1, Pdensi_GG_121618_c0_g1, Pdensi_GG_12411_c1_g1, Pdensi_GG_3300_c0_g1
GO:0045893	0.00129667456717998	0.999177266015052	73	416	positive regulation of transcription, DNA-templated	BP	0.0542133461897154	BP positive regulation of transcription, DNA-templated	Pdensi_DN11265_c0_g1d210500, Pdensi_DN11521_c0_g1d336257, Pdensi_DN12094_c0_g1d458612, Pdensi_DN13295_c0_g1d51662, Pdensi_DN14132_c0_g1, Pdensi_DN14863_c0_g1d342967, Pdensi_DN15094_c1_g3d465823, Pdensi_DN15400_c0_g2, Pdensi_DN15521_c0_g1, Pdensi_DN15782_c0_g2d468050, Pdensi_DN15886_c1_g3, Pdensi_DN16047_c2_g2, Pdensi_DN16067_c0_g2d397404, Pdensi_DN16202_c0_g1d469842, Pdensi_DN16222_c0_g1d347070, …
GO:0006796	0.00131312545256712	0.998968065394181	244	1627	phosphate-containing compound metabolic process	BP	0.0547150442812037	BP phosphate-containing compound metabolic process	Pdensi_DN10638_c0_g1, Pdensi_DN10846_c0_g1d335071, Pdensi_DN10940_c0_g1d5120, Pdensi_DN11137_c0_g1d268121, Pdensi_DN11342_c0_g1, Pdensi_DN11899_c0_g1d175265, Pdensi_DN12062_c0_g2, Pdensi_DN12120_c0_g1, Pdensi_DN12572_c0_g1d211752, Pdensi_DN12769_c0_g2, Pdensi_DN13005_c0_g1d339187, Pdensi_DN13044_c0_g1d460723, Pdensi_DN13292_c0_g1d339486, Pdensi_DN13295_c0_g1d51662, Pdensi_DN13328_c0_g1d339768, Pd…
GO:0007623	0.00132443366641001	0.999462790727467	22	90	circadian rhythm	BP	0.0549997926605128	BP circadian rhythm	Pdensi_DN13044_c0_g1d460723, Pdensi_DN14334_c0_g1d179490, Pdensi_DN16541_c2_g1, Pdensi_DN17084_c0_g1d215790, Pdensi_DN20189_c0_g1d119417, Pdensi_DN20557_c11_g1, Pdensi_DN21071_c1_g2d415963, Pdensi_DN21146_c1_g1, Pdensi_DN21322_c0_g1d294658, Pdensi_DN21322_c3_g1, Pdensi_DN24773_c0_g1d555703, Pdensi_DN24966_c0_g1d498540, Pdensi_DN30915_c0_g1d234365, Pdensi_DN34735_c0_g1d437468, Pdensi_DN34938_c0_g1…
GO:0015267	0.00134501242400703	0.9993547885558	31	143	channel activity	MF	0.0554795057580348	MF channel activity	Pdensi_DN10207_c0_g1d266698, Pdensi_DN12191_c1_g2, Pdensi_DN15917_c0_g1d397096, Pdensi_DN16057_c0_g1d183538, Pdensi_DN18659_c0_g1d479685, Pdensi_DN19036_c0_g1d285517, Pdensi_DN19114_c0_g1d116860, Pdensi_DN19707_c0_g4, Pdensi_DN19803_c0_g1d409969, Pdensi_DN19821_c0_g1d288223, Pdensi_DN19896_c0_g1, Pdensi_DN21923_c1_g1, Pdensi_DN22313_c0_g1d363777, Pdensi_DN22632_c0_g1d126827, Pdensi_DN23166_c0_g1d…
GO:0022803	0.00134501242400703	0.9993547885558	31	143	passive transmembrane transporter activity	MF	0.0554795057580348	MF passive transmembrane transporter activity	Pdensi_DN10207_c0_g1d266698, Pdensi_DN12191_c1_g2, Pdensi_DN15917_c0_g1d397096, Pdensi_DN16057_c0_g1d183538, Pdensi_DN18659_c0_g1d479685, Pdensi_DN19036_c0_g1d285517, Pdensi_DN19114_c0_g1d116860, Pdensi_DN19707_c0_g4, Pdensi_DN19803_c0_g1d409969, Pdensi_DN19821_c0_g1d288223, Pdensi_DN19896_c0_g1, Pdensi_DN21923_c1_g1, Pdensi_DN22313_c0_g1d363777, Pdensi_DN22632_c0_g1d126827, Pdensi_DN23166_c0_g1d…
GO:0045087	0.00137998468058148	0.999038000780989	111	683	innate immune response	BP	0.0567316779053765	BP innate immune response	Pdensi_DN10464_c0_g1d455438, Pdensi_DN10616_c0_g1d455771, Pdensi_DN11138_c0_g1, Pdensi_DN11276_c0_g1d210448, Pdensi_DN11282_c0_g1d174432, Pdensi_DN11834_c0_g1d336839, Pdensi_DN12359_c0_g1, Pdensi_DN12856_c0_g1d460187, Pdensi_DN13043_c0_g1d460581, Pdensi_DN13087_c0_g1d212168, Pdensi_DN13295_c0_g1d51662, Pdensi_DN13467_c0_g1d522696, Pdensi_DN13825_c0_g1d340893, Pdensi_DN13997_c0_g1d7810, Pdensi_DN1…
GO:0051254	0.00139207600586223	0.999105546589574	76	437	positive regulation of RNA metabolic process	BP	0.0570379942135285	BP positive regulation of RNA metabolic process	Pdensi_DN11265_c0_g1d210500, Pdensi_DN11521_c0_g1d336257, Pdensi_DN12094_c0_g1d458612, Pdensi_DN13295_c0_g1d51662, Pdensi_DN14132_c0_g1, Pdensi_DN14344_c0_g1d463866, Pdensi_DN14344_c0_g3, Pdensi_DN14863_c0_g1d342967, Pdensi_DN15094_c1_g3d465823, Pdensi_DN15400_c0_g2, Pdensi_DN15521_c0_g1, Pdensi_DN15782_c0_g2d468050, Pdensi_DN15886_c1_g3, Pdensi_DN16047_c2_g2, Pdensi_DN16067_c0_g2d397404, Pdensi_…
GO:0006955	0.00143313249838664	0.998998087033182	112	691	immune response	BP	0.0585251317945801	BP immune response	Pdensi_DN10464_c0_g1d455438, Pdensi_DN10616_c0_g1d455771, Pdensi_DN11138_c0_g1, Pdensi_DN11276_c0_g1d210448, Pdensi_DN11282_c0_g1d174432, Pdensi_DN11834_c0_g1d336839, Pdensi_DN12359_c0_g1, Pdensi_DN12856_c0_g1d460187, Pdensi_DN13043_c0_g1d460581, Pdensi_DN13087_c0_g1d212168, Pdensi_DN13295_c0_g1d51662, Pdensi_DN13467_c0_g1d522696, Pdensi_DN13825_c0_g1d340893, Pdensi_DN13997_c0_g1d7810, Pdensi_DN1…
GO:0009925	0.00146762979573649	0.999955712553883	4	5	basal plasma membrane	CC	0.0597354485072612	CC basal plasma membrane	Pdensi_DN14892_c1_g1, Pdensi_DN17412_c0_g1, Pdensi_DN24950_c0_g4, Pdensi_GG_78706_c1_g1
GO:0046983	0.00157599425606995	0.998890459479033	114	717	protein dimerization activity	MF	0.0639343940449236	MF protein dimerization activity	Pdensi_DN10432_c0_g1d267119, Pdensi_DN10475_c0_g1, Pdensi_DN10618_c0_g1d103684, Pdensi_DN11359_c0_g1d210550, Pdensi_DN11521_c0_g1d336257, Pdensi_DN11974_c0_g1d211158, Pdensi_DN12457_c0_g1d50801, Pdensi_DN12998_c1_g1d177114, Pdensi_DN13237_c0_g1, Pdensi_DN13806_c0_g1, Pdensi_DN14142_c0_g1, Pdensi_DN14552_c0_g1d108108, Pdensi_DN14780_c0_g1, Pdensi_DN14863_c0_g1d342967, Pdensi_DN15103_c3_g1, Pdensi_…
GO:0048511	0.0016049672320475	0.999253749085643	28	127	rhythmic process	BP	0.064895582948447	BP rhythmic process	Pdensi_DN13044_c0_g1d460723, Pdensi_DN13295_c0_g1d51662, Pdensi_DN14334_c0_g1d179490, Pdensi_DN15328_c0_g1, Pdensi_DN16541_c2_g1, Pdensi_DN17084_c0_g1d215790, Pdensi_DN19779_c0_g4d486097, Pdensi_DN20189_c0_g1d119417, Pdensi_DN20557_c11_g1, Pdensi_DN20807_c1_g1, Pdensi_DN21071_c1_g2d415963, Pdensi_DN21146_c1_g1, Pdensi_DN21322_c0_g1d294658, Pdensi_DN21322_c3_g1, Pdensi_DN24773_c0_g1d555703, Pdensi…
GO:0009626	0.00163564722497821	0.999043205221112	52	281	plant-type hypersensitive response	BP	0.0656382037528973	BP plant-type hypersensitive response	Pdensi_DN10464_c0_g1d455438, Pdensi_DN12359_c0_g1, Pdensi_DN13467_c0_g1d522696, Pdensi_DN16068_c1_g1, Pdensi_DN16894_c0_g6, Pdensi_DN18176_c1_g1, Pdensi_DN18897_c1_g2, Pdensi_DN19115_c2_g1, Pdensi_DN19245_c2_g1, Pdensi_DN19290_c1_g3, Pdensi_DN19319_c2_g2, Pdensi_DN19600_c0_g1d485629, Pdensi_DN20868_c1_g1d494460, Pdensi_DN21565_c1_g5, Pdensi_DN21626_c2_g1, Pdensi_DN21748_c0_g3, Pdensi_DN21853_c1_g…
GO:0034050	0.00163564722497821	0.999043205221112	52	281	host programmed cell death induced by symbiont	BP	0.0656382037528973	BP host programmed cell death induced by symbiont	Pdensi_DN10464_c0_g1d455438, Pdensi_DN12359_c0_g1, Pdensi_DN13467_c0_g1d522696, Pdensi_DN16068_c1_g1, Pdensi_DN16894_c0_g6, Pdensi_DN18176_c1_g1, Pdensi_DN18897_c1_g2, Pdensi_DN19115_c2_g1, Pdensi_DN19245_c2_g1, Pdensi_DN19290_c1_g3, Pdensi_DN19319_c2_g2, Pdensi_DN19600_c0_g1d485629, Pdensi_DN20868_c1_g1d494460, Pdensi_DN21565_c1_g5, Pdensi_DN21626_c2_g1, Pdensi_DN21748_c0_g3, Pdensi_DN21853_c1_g…
GO:0052861	0.00164469303253273	1	3	3	glucan endo-1,3-beta-glucanase activity, C-3 substituted reducing group	MF	0.0656382037528973	MF glucan endo-1,3-beta-glucanase activity, C-3 substituted reducing group	Pdensi_DN14530_c0_g1d53094, Pdensi_DN16895_c0_g1, Pdensi_DN22868_c0_g1d545714
GO:0052862	0.00164469303253273	1	3	3	glucan endo-1,4-beta-glucanase activity, C-3 substituted reducing group	MF	0.0656382037528973	MF glucan endo-1,4-beta-glucanase activity, C-3 substituted reducing group	Pdensi_DN14530_c0_g1d53094, Pdensi_DN16895_c0_g1, Pdensi_DN22868_c0_g1d545714
GO:0055088	0.00167140344350684	0.999449102647876	15	56	lipid homeostasis	BP	0.0664883208012495	BP lipid homeostasis	Pdensi_DN10989_c0_g1d335310, Pdensi_DN12094_c0_g1d269573, Pdensi_DN17406_c0_g1d350753, Pdensi_DN17613_c1_g1, Pdensi_DN17863_c0_g2, Pdensi_DN20016_c0_g2d289314, Pdensi_DN20067_c0_g2d62321, Pdensi_DN25137_c0_g1d227012, Pdensi_DN25184_c3_g2, Pdensi_DN25810_c0_g1d139459, Pdensi_DN26068_c0_g1d559777, Pdensi_DN36994_c0_g1d509197, Pdensi_DN46243_c0_g1d39452, Pdensi_DN5920_c0_g1, Pdensi_GG_131864_c0_g1
GO:0006493	0.00167881401301344	0.999702816199864	8	19	protein O-linked glycosylation	BP	0.0665122834607692	BP protein O-linked glycosylation	Pdensi_DN19172_c0_g1d406742, Pdensi_DN20557_c11_g1, Pdensi_DN22311_c1_g2d423946, Pdensi_DN22516_c0_g2d67897, Pdensi_DN38690_c0_g2, Pdensi_DN8306_c0_g1d3453, Pdensi_GG_151067_c0_g1, Pdensi_GG_17993_c0_g1
GO:0005537	0.00169183511607922	0.999793409594753	6	13	mannose binding	MF	0.0665122834607692	MF mannose binding	Pdensi_DN18847_c0_g1d480798, Pdensi_DN21673_c2_g1, Pdensi_DN26776_c0_g1d430395, Pdensi_DN2986_c0_g1d381472, Pdensi_DN38289_c0_g2, Pdensi_DN38289_c0_g3
GO:0046434	0.00169317284998804	0.999394732216267	17	65	organophosphate catabolic process	BP	0.0665122834607692	BP organophosphate catabolic process	Pdensi_DN12769_c0_g2, Pdensi_DN14661_c0_g1d342607, Pdensi_DN16530_c0_g1d10873, Pdensi_DN19598_c1_g1, Pdensi_DN20791_c1_g1d493368, Pdensi_DN21266_c0_g1d221055, Pdensi_DN22322_c1_g2d424376, Pdensi_DN24782_c1_g1d135191, Pdensi_DN25411_c0_g2, Pdensi_DN27026_c0_g6, Pdensi_DN39409_c0_g2, Pdensi_DN47344_c0_g1d249493, Pdensi_DN7948_c0_g1d208066, Pdensi_GG_126554_c0_g1, Pdensi_GG_153350_c0_g1, Pdensi_GG_9…
GO:0032586	0.0016936499124	0.999649362955639	9	24	protein storage vacuole membrane	CC	0.0665122834607692	CC protein storage vacuole membrane	Pdensi_DN16245_c0_g1d10420, Pdensi_DN18194_c0_g3, Pdensi_DN21835_c0_g2, Pdensi_DN22277_c0_g1d496154, Pdensi_DN24322_c1_g4d553002, Pdensi_DN31919_c0_g1, Pdensi_GG_60094_c0_g1, Pdensi_GG_85255_c0_g1, Pdensi_GG_89808_c0_g1
GO:0009414	0.00170384014024255	0.998970232702081	58	316	response to water deprivation	BP	0.0666993726237625	BP response to water deprivation	Pdensi_DN10090_c0_g1d4523, Pdensi_DN10604_c0_g1d4910, Pdensi_DN11560_c0_g3, Pdensi_DN13087_c0_g1d212168, Pdensi_DN15165_c3_g4, Pdensi_DN16067_c0_g2d397404, Pdensi_DN16069_c0_g1, Pdensi_DN16379_c1_g1, Pdensi_DN16693_c0_g1d56026, Pdensi_DN17745_c0_g1, Pdensi_DN17873_c0_g1, Pdensi_DN17873_c0_g3, Pdensi_DN18507_c0_g1d115375, Pdensi_DN19103_c0_g1d533551, Pdensi_DN19707_c0_g4, Pdensi_DN19896_c0_g1, Pde…
GO:0090332	0.00178423240982242	0.999674814168785	8	20	stomatal closure	BP	0.0695692632053943	BP stomatal closure	Pdensi_DN16057_c0_g1d183538, Pdensi_DN16069_c0_g1, Pdensi_DN17071_c0_g1d528962, Pdensi_DN19450_c4_g2, Pdensi_DN19803_c0_g1d409969, Pdensi_DN36965_c0_g1d315860, Pdensi_GG_5131_c1_g1, Pdensi_GG_84900_c1_g1
GO:0009820	0.0017884711334937	0.999727222320405	7	16	alkaloid metabolic process	BP	0.0695692632053943	BP alkaloid metabolic process	Pdensi_DN16691_c0_g1, Pdensi_DN20551_c0_g5, Pdensi_DN23444_c0_g1, Pdensi_DN25054_c0_g1d136674, Pdensi_DN30915_c0_g1d234365, Pdensi_DN39838_c0_g1d572204, Pdensi_GG_136464_c0_g1
GO:0010345	0.00184920069132841	0.999450676387009	13	43	suberin biosynthetic process	BP	0.0717046526744757	BP suberin biosynthetic process	Pdensi_DN17377_c0_g1, Pdensi_DN18467_c0_g1d354439, Pdensi_DN19461_c0_g1d61048, Pdensi_DN19519_c0_g5, Pdensi_DN21597_c0_g1d189745, Pdensi_DN21755_c0_g1d221703, Pdensi_DN22590_c0_g2, Pdensi_DN26246_c0_g1d76901, Pdensi_DN37334_c0_g1d240530, Pdensi_DN39267_c0_g1d242162, Pdensi_DN49927_c0_g1, Pdensi_GG_157845_c0_g1, Pdensi_GG_80151_c1_g1
GO:0010029	0.00185714537339856	0.999411838658739	14	50	regulation of seed germination	BP	0.0717862607855822	BP regulation of seed germination	Pdensi_DN11848_c0_g1d5764, Pdensi_DN16943_c0_g1d56581, Pdensi_DN17351_c0_g3, Pdensi_DN17965_c0_g1, Pdensi_DN19174_c1_g3, Pdensi_DN19450_c4_g2, Pdensi_DN20096_c0_g1d62246, Pdensi_DN21920_c1_g1, Pdensi_DN2386_c0_g1d835, Pdensi_DN26750_c2_g1, Pdensi_DN26864_c0_g1d500265, Pdensi_DN26944_c0_g1d367833, Pdensi_DN8870_c0_g1d171246, Pdensi_GG_129064_c1_g1
GO:0099402	0.00189423434875546	0.998808968714619	66	371	plant organ development	BP	0.0729411182784401	BP plant organ development	Pdensi_DN11143_c0_g1d456681, Pdensi_DN12300_c0_g1d105477, Pdensi_DN12603_c0_g1d105849, Pdensi_DN13963_c0_g1d462839, Pdensi_DN14344_c0_g1d463866, Pdensi_DN14344_c0_g3, Pdensi_DN14987_c0_g1d465381, Pdensi_DN15072_c0_g1, Pdensi_DN15327_c0_g1, Pdensi_DN15579_c0_g1d54375, Pdensi_DN16137_c0_g1d183863, Pdensi_DN16214_c0_g2, Pdensi_DN17086_c0_g2, Pdensi_DN17786_c0_g1d12450, Pdensi_DN18075_c0_g3, Pdensi_D…
GO:0000287	0.00191440613909111	0.998951956234229	41	214	magnesium ion binding	MF	0.0729411182784401	MF magnesium ion binding	Pdensi_DN10463_c0_g1d209872, Pdensi_DN15316_c1_g2, Pdensi_DN16375_c0_g1d278578, Pdensi_DN16530_c0_g1d10873, Pdensi_DN16590_c0_g1, Pdensi_DN17034_c1_g1d472675, Pdensi_DN18580_c1_g2, Pdensi_DN19094_c0_g2, Pdensi_DN19094_c0_g3, Pdensi_DN20067_c0_g2d62321, Pdensi_DN20703_c0_g1d493602, Pdensi_DN21005_c2_g1, Pdensi_DN21005_c2_g2, Pdensi_DN21266_c0_g1d221055, Pdensi_DN21918_c0_g1d541792, Pdensi_DN22243_…
GO:0009608	0.00192199910402583	0.999645307517571	8	20	response to symbiont	BP	0.0729411182784401	BP response to symbiont	Pdensi_DN14091_c0_g1d213054, Pdensi_DN16830_c0_g1d349088, Pdensi_DN18366_c0_g1d283686, Pdensi_DN19612_c1_g1d15578, Pdensi_DN24097_c0_g1d71155, Pdensi_DN36051_c1_g1, Pdensi_DN50397_c0_g1d252384, Pdensi_GG_44037_c0_g1
GO:0009610	0.00192199910402583	0.999645307517571	8	20	response to symbiotic fungus	BP	0.0729411182784401	BP response to symbiotic fungus	Pdensi_DN14091_c0_g1d213054, Pdensi_DN16830_c0_g1d349088, Pdensi_DN18366_c0_g1d283686, Pdensi_DN19612_c1_g1d15578, Pdensi_DN24097_c0_g1d71155, Pdensi_DN36051_c1_g1, Pdensi_DN50397_c0_g1d252384, Pdensi_GG_44037_c0_g1
GO:0032890	0.00192856031894672	0.999694199901697	7	17	regulation of organic acid transport	BP	0.0729411182784401	BP regulation of organic acid transport	Pdensi_DN2212_c0_g1d44145, Pdensi_DN28632_c0_g1d501877, Pdensi_DN37026_c0_g1d32315, Pdensi_DN40456_c0_g1d442417, Pdensi_DN8786_c0_g1d452804, Pdensi_DN91978_c0_g1, Pdensi_GG_19927_c0_g1
GO:0051952	0.00192856031894672	0.999694199901697	7	17	regulation of amine transport	BP	0.0729411182784401	BP regulation of amine transport	Pdensi_DN2212_c0_g1d44145, Pdensi_DN28632_c0_g1d501877, Pdensi_DN37026_c0_g1d32315, Pdensi_DN40456_c0_g1d442417, Pdensi_DN8786_c0_g1d452804, Pdensi_DN91978_c0_g1, Pdensi_GG_19927_c0_g1
GO:0051955	0.00192856031894672	0.999694199901697	7	17	regulation of amino acid transport	BP	0.0729411182784401	BP regulation of amino acid transport	Pdensi_DN2212_c0_g1d44145, Pdensi_DN28632_c0_g1d501877, Pdensi_DN37026_c0_g1d32315, Pdensi_DN40456_c0_g1d442417, Pdensi_DN8786_c0_g1d452804, Pdensi_DN91978_c0_g1, Pdensi_GG_19927_c0_g1
GO:0048827	0.00201506293834916	0.999004864609379	31	146	phyllome development	BP	0.0758216423041618	BP phyllome development	Pdensi_DN11143_c0_g1d456681, Pdensi_DN12603_c0_g1d105849, Pdensi_DN13963_c0_g1d462839, Pdensi_DN14344_c0_g1d463866, Pdensi_DN14344_c0_g3, Pdensi_DN15072_c0_g1, Pdensi_DN15327_c0_g1, Pdensi_DN16137_c0_g1d183863, Pdensi_DN17786_c0_g1d12450, Pdensi_DN18075_c0_g3, Pdensi_DN19032_c0_g1d218074, Pdensi_DN19980_c0_g1d219298, Pdensi_DN20191_c0_g2, Pdensi_DN20238_c3_g1, Pdensi_DN21644_c0_g1, Pdensi_DN23264…
GO:0060485	0.00201705800792881	1	3	3	mesenchyme development	BP	0.0758216423041618	BP mesenchyme development	Pdensi_DN19172_c0_g1d406742, Pdensi_DN22311_c1_g2d423946, Pdensi_DN4294_c0_g1d382336
GO:0048638	0.00203387166663594	0.999051443467942	27	124	regulation of developmental growth	BP	0.0762205808728322	BP regulation of developmental growth	Pdensi_DN11265_c0_g1d210500, Pdensi_DN11521_c0_g1d336257, Pdensi_DN13295_c0_g1d51662, Pdensi_DN15579_c0_g1d54375, Pdensi_DN16069_c0_g1, Pdensi_DN16107_c0_g2, Pdensi_DN17271_c0_g1d57059, Pdensi_DN18020_c0_g2d530960, Pdensi_DN18117_c1_g1, Pdensi_DN18399_c0_g1d114987, Pdensi_DN19663_c0_g2d359591, Pdensi_DN19980_c0_g1d219298, Pdensi_DN20238_c3_g1, Pdensi_DN20595_c0_g1, Pdensi_DN21791_c0_g1d495746, Pd…
GO:0047893	0.00205679658542652	0.999819325269536	5	9	flavonol 3-O-glucosyltransferase activity	MF	0.0763810985742076	MF flavonol 3-O-glucosyltransferase activity	Pdensi_DN16116_c1_g2, Pdensi_DN19973_c1_g1d219319, Pdensi_DN20656_c0_g1d220197, Pdensi_DN27414_c0_g1d24736, Pdensi_DN35431_c0_g1d238732
GO:0102360	0.00205679658542652	0.999819325269536	5	9	daphnetin 3-O-glucosyltransferase activity	MF	0.0763810985742076	MF daphnetin 3-O-glucosyltransferase activity	Pdensi_DN16116_c1_g2, Pdensi_DN19973_c1_g1d219319, Pdensi_DN20656_c0_g1d220197, Pdensi_DN27414_c0_g1d24736, Pdensi_DN35431_c0_g1d238732
GO:0102425	0.00205679658542652	0.999819325269536	5	9	myricetin 3-O-glucosyltransferase activity	MF	0.0763810985742076	MF myricetin 3-O-glucosyltransferase activity	Pdensi_DN16116_c1_g2, Pdensi_DN19973_c1_g1d219319, Pdensi_DN20656_c0_g1d220197, Pdensi_DN27414_c0_g1d24736, Pdensi_DN35431_c0_g1d238732
GO:1901575	0.00218064051997561	0.998274458285568	235	1592	organic substance catabolic process	BP	0.0807362447937959	BP organic substance catabolic process	Pdensi_DN102060_c0_g1, Pdensi_DN10374_c0_g1d334259, Pdensi_DN10616_c0_g1d455771, Pdensi_DN10695_c0_g1d49277, Pdensi_DN11172_c0_g1, Pdensi_DN11376_c0_g1d174520, Pdensi_DN11779_c0_g1d336679, Pdensi_DN11911_c0_g1d50350, Pdensi_DN12030_c0_g1d389111, Pdensi_DN12559_c0_g1, Pdensi_DN12721_c0_g1d390380, Pdensi_DN12769_c0_g2, Pdensi_DN12856_c0_g1d460187, Pdensi_DN13590_c1_g1, Pdensi_DN13983_c0_g1d272984, …
GO:0004029	0.00219119166462762	0.999579817584956	8	21	aldehyde dehydrogenase (NAD) activity	MF	0.0808832670918999	MF aldehyde dehydrogenase (NAD) activity	Pdensi_DN11909_c0_g1d211148, Pdensi_DN15962_c0_g2d214768, Pdensi_DN16379_c1_g1, Pdensi_DN24348_c0_g2d553545, Pdensi_DN35342_c0_g1d314450, Pdensi_DN37673_c2_g6, Pdensi_DN39794_c0_g2, Pdensi_GG_69941_c0_g1
GO:0072527	0.0022154430093582	0.999104579361202	20	82	pyrimidine-containing compound metabolic process	BP	0.0815336091947037	BP pyrimidine-containing compound metabolic process	Pdensi_DN13292_c0_g1d339486, Pdensi_DN14142_c0_g1, Pdensi_DN15698_c0_g1d276674, Pdensi_DN16530_c0_g1d10873, Pdensi_DN18091_c0_g1, Pdensi_DN18235_c1_g1d353466, Pdensi_DN19598_c1_g1, Pdensi_DN20791_c1_g1d493368, Pdensi_DN21147_c0_g1d538831, Pdensi_DN21266_c0_g1d221055, Pdensi_DN21570_c1_g1, Pdensi_DN22322_c1_g2d424376, Pdensi_DN25411_c0_g2, Pdensi_DN38489_c0_g1, Pdensi_DN47344_c0_g1d249493, Pdensi_…
GO:0006633	0.00235887432219878	0.998704115766843	40	206	fatty acid biosynthetic process	BP	0.0865530840849774	BP fatty acid biosynthetic process	Pdensi_DN10846_c0_g1d335071, Pdensi_DN12363_c0_g1d270046, Pdensi_DN15825_c0_g1d397026, Pdensi_DN16396_c0_g1d398206, Pdensi_DN16628_c0_g1d215450, Pdensi_DN17191_c1_g1, Pdensi_DN17498_c0_g1, Pdensi_DN17954_c0_g1d216668, Pdensi_DN18176_c1_g1, Pdensi_DN18447_c0_g1d186930, Pdensi_DN18467_c0_g1d354439, Pdensi_DN18774_c0_g1d355297, Pdensi_DN19658_c0_g1d485534, Pdensi_DN19699_c0_g4, Pdensi_DN20067_c0_g2d…
GO:0009743	0.00240644083267575	0.998923293687589	24	106	response to carbohydrate	BP	0.0880356271287212	BP response to carbohydrate	Pdensi_DN11560_c0_g3, Pdensi_DN14987_c0_g1d465381, Pdensi_DN16069_c0_g1, Pdensi_DN17084_c0_g1d215790, Pdensi_DN18507_c0_g1d115375, Pdensi_DN19763_c0_g2d287984, Pdensi_DN20557_c11_g1, Pdensi_DN20647_c1_g1d291571, Pdensi_DN21394_c3_g1, Pdensi_DN21565_c1_g5, Pdensi_DN21711_c0_g1d221681, Pdensi_DN21872_c3_g1, Pdensi_DN22166_c0_g1d125199, Pdensi_DN24950_c0_g4, Pdensi_DN26668_c0_g4, Pdensi_DN26929_c0_g…
GO:0085030	0.00243344023781396	0.999777377793831	5	9	symbiont process benefiting host	BP	0.0887591911074456	BP symbiont process benefiting host	Pdensi_DN14091_c0_g1d213054, Pdensi_DN19612_c1_g1d15578, Pdensi_DN36051_c1_g1, Pdensi_DN50397_c0_g1d252384, Pdensi_GG_44037_c0_g1
GO:0060255	0.00244713807619693	0.997985259878634	333	2310	regulation of macromolecule metabolic process	BP	0.0887889404662479	BP regulation of macromolecule metabolic process	Pdensi_DN10290_c0_g1d4636, Pdensi_DN10352_c0_g1, Pdensi_DN10475_c0_g1, Pdensi_DN10618_c0_g1d103684, Pdensi_DN10942_c0_g1, Pdensi_DN11057_c0_g1d49575, Pdensi_DN11265_c0_g1d210500, Pdensi_DN11359_c0_g1d210550, Pdensi_DN11360_c2_g3, Pdensi_DN11521_c0_g1d336257, Pdensi_DN11752_c0_g1d50151, Pdensi_DN11774_c0_g1d211004, Pdensi_DN11809_c0_g1d175312, Pdensi_DN11813_c0_g1d336868, Pdensi_DN11829_c0_g1d2110…
GO:0051607	0.00245586420917723	0.999158179749425	15	55	defense response to virus	BP	0.0887889404662479	BP defense response to virus	Pdensi_DN11138_c0_g1, Pdensi_DN11720_c0_g1d211026, Pdensi_DN13825_c0_g1d340893, Pdensi_DN16137_c0_g1d183863, Pdensi_DN18176_c1_g1, Pdensi_DN24400_c0_g2, Pdensi_DN24613_c0_g6, Pdensi_DN24748_c1_g1, Pdensi_DN26976_c3_g5, Pdensi_DN39194_c0_g1d511109, Pdensi_DN39280_c0_g2, Pdensi_DN9368_c0_g1d171788, Pdensi_DN9630_c0_g1d172224, Pdensi_GG_141111_c0_g1, Pdensi_GG_36088_c0_g1
GO:0002376	0.00245592578575694	0.998227534227391	121	766	immune system process	BP	0.0887889404662479	BP immune system process	Pdensi_DN10464_c0_g1d455438, Pdensi_DN10616_c0_g1d455771, Pdensi_DN11138_c0_g1, Pdensi_DN11276_c0_g1d210448, Pdensi_DN11282_c0_g1d174432, Pdensi_DN11720_c0_g1d211026, Pdensi_DN11834_c0_g1d336839, Pdensi_DN12359_c0_g1, Pdensi_DN12856_c0_g1d460187, Pdensi_DN13043_c0_g1d460581, Pdensi_DN13087_c0_g1d212168, Pdensi_DN13295_c0_g1d51662, Pdensi_DN13467_c0_g1d522696, Pdensi_DN13825_c0_g1d340893, Pdensi_D…
GO:0046386	0.00251314234407774	0.999666764773072	6	13	deoxyribose phosphate catabolic process	BP	0.09059104308916	BP deoxyribose phosphate catabolic process	Pdensi_DN12769_c0_g2, Pdensi_DN16530_c0_g1d10873, Pdensi_DN21266_c0_g1d221055, Pdensi_DN25411_c0_g2, Pdensi_DN47344_c0_g1d249493, Pdensi_GG_126554_c0_g1
GO:0008289	0.00256884250352386	0.998451335306403	53	299	lipid binding	MF	0.0923281054190505	MF lipid binding	Pdensi_DN10239_c0_g1d266783, Pdensi_DN11282_c0_g1d174432, Pdensi_DN12309_c0_g1d269969, Pdensi_DN12359_c0_g1, Pdensi_DN14552_c0_g1d108108, Pdensi_DN15695_c0_g1d214518, Pdensi_DN15873_c0_g3, Pdensi_DN16069_c0_g1, Pdensi_DN16626_c1_g1, Pdensi_DN16976_c0_g1d215710, Pdensi_DN17745_c0_g1, Pdensi_DN17787_c0_g1d186371, Pdensi_DN17979_c2_g1, Pdensi_DN18655_c0_g1d217532, Pdensi_DN18673_c0_g2, Pdensi_DN1869…
GO:0022892	0.00263637356083882	0.998053749631824	137	878	NA	NA	0.0944790198537341	none	Pdensi_DN10207_c0_g1d266698, Pdensi_DN10554_c0_g1, Pdensi_DN11351_c0_g1, Pdensi_DN11991_c0_g2, Pdensi_DN12171_c0_g1d337482, Pdensi_DN12191_c1_g2, Pdensi_DN12300_c0_g1d105477, Pdensi_DN12822_c0_g1d270969, Pdensi_DN13373_c0_g1, Pdensi_DN13866_c1_g1d523197, Pdensi_DN13918_c0_g1, Pdensi_DN14320_c0_g1, Pdensi_DN14537_c0_g1d342362, Pdensi_DN14541_c0_g1d8394, Pdensi_DN15198_c2_g2, Pdensi_DN15917_c0_g1d3…
GO:0048442	0.002685856527727	0.999748320332864	5	9	sepal development	BP	0.0959725245314543	BP sepal development	Pdensi_DN19980_c0_g1d219298, Pdensi_DN20238_c3_g1, Pdensi_DN34396_c0_g1d146839, Pdensi_DN40341_c0_g1d34889, Pdensi_GG_6841_c0_g1
GO:0010118	0.00272822229081927	0.999094387393001	14	51	stomatal movement	BP	0.0972037924601464	BP stomatal movement	Pdensi_DN16057_c0_g1d183538, Pdensi_DN16069_c0_g1, Pdensi_DN17071_c0_g1d528962, Pdensi_DN19450_c4_g2, Pdensi_DN19803_c0_g1d409969, Pdensi_DN20676_c0_g1, Pdensi_DN21129_c2_g5, Pdensi_DN24824_c0_g1, Pdensi_DN24855_c2_g1, Pdensi_DN26366_c1_g5, Pdensi_DN36965_c0_g1d315860, Pdensi_DN8362_c0_g1d517694, Pdensi_GG_5131_c1_g1, Pdensi_GG_84900_c1_g1
GO:0030001	0.00274128164822366	0.99836123487292	51	280	metal ion transport	BP	0.0973868035259109	BP metal ion transport	Pdensi_DN10554_c0_g1, Pdensi_DN10579_c0_g1, Pdensi_DN11351_c0_g1, Pdensi_DN11991_c0_g2, Pdensi_DN12094_c0_g1d269573, Pdensi_DN12171_c0_g1d337482, Pdensi_DN12428_c0_g1, Pdensi_DN12608_c0_g1d459878, Pdensi_DN13866_c1_g1d523197, Pdensi_DN14093_c0_g1d52423, Pdensi_DN14537_c0_g1d342362, Pdensi_DN15072_c0_g1, Pdensi_DN15227_c0_g2, Pdensi_DN15364_c0_g1d181907, Pdensi_DN15364_c0_g2, Pdensi_DN15521_c0_g1,…
GO:0051749	0.00278884224054266	0.999848691468276	4	6	indole acetic acid carboxyl methyltransferase activity	MF	0.0985070368412368	MF indole acetic acid carboxyl methyltransferase activity	Pdensi_DN10463_c0_g1d209872, Pdensi_DN21918_c0_g1d541792, Pdensi_DN26798_c0_g1d140295, Pdensi_DN39953_c3_g1
GO:0103007	0.00278884224054266	0.999848691468276	4	6	indole-3-acetate carboxyl methyltransferase activity	MF	0.0985070368412368	MF indole-3-acetate carboxyl methyltransferase activity	Pdensi_DN10463_c0_g1d209872, Pdensi_DN21918_c0_g1d541792, Pdensi_DN26798_c0_g1d140295, Pdensi_DN39953_c3_g1
GO:0010035	0.00279985104574966	0.997973924440529	120	754	response to inorganic substance	BP	0.0986125187803863	BP response to inorganic substance	Pdensi_DN10090_c0_g1d4523, Pdensi_DN10329_c0_g1, Pdensi_DN10604_c0_g1d4910, Pdensi_DN11544_c0_g2d5552, Pdensi_DN11560_c0_g3, Pdensi_DN13044_c0_g1d460723, Pdensi_DN13087_c0_g1d212168, Pdensi_DN14200_c0_g1, Pdensi_DN14537_c0_g1d342362, Pdensi_DN14686_c0_g2d213578, Pdensi_DN14892_c1_g1, Pdensi_DN14987_c0_g1d465381, Pdensi_DN15072_c0_g1, Pdensi_DN15165_c3_g4, Pdensi_DN15227_c0_g2, Pdensi_DN15895_c0_g…
GO:0033386	0.00285799128525541	0.999843827882223	4	6	geranylgeranyl diphosphate biosynthetic process	BP	0.10037265393817	BP geranylgeranyl diphosphate biosynthetic process	Pdensi_DN18761_c1_g1, Pdensi_DN19312_c0_g5, Pdensi_DN21980_c0_g1d297550, Pdensi_DN23220_c0_g1d128802
GO:0006970	0.002896463984613	0.998001926012919	92	556	response to osmotic stress	BP	0.101434003700464	BP response to osmotic stress	Pdensi_DN11560_c0_g3, Pdensi_DN11991_c0_g2, Pdensi_DN13087_c0_g1d212168, Pdensi_DN13394_c0_g1d212532, Pdensi_DN14537_c0_g1d342362, Pdensi_DN14735_c0_g1, Pdensi_DN14987_c0_g1d465381, Pdensi_DN15198_c2_g2, Pdensi_DN16067_c0_g2d397404, Pdensi_DN16069_c0_g1, Pdensi_DN16202_c0_g1d469842, Pdensi_DN16379_c1_g1, Pdensi_DN16693_c0_g1d56026, Pdensi_DN18169_c0_g1d13057, Pdensi_DN18507_c0_g1d115375, Pdensi_D…
GO:0016106	0.00296146041715556	0.999316338088852	9	26	sesquiterpenoid biosynthetic process	BP	0.103415543885444	BP sesquiterpenoid biosynthetic process	Pdensi_DN18455_c0_g1d404196, Pdensi_DN22261_c0_g1d542815, Pdensi_DN237_c0_g1d202516, Pdensi_DN29431_c1_g1, Pdensi_DN71415_c0_g1, Pdensi_GG_120308_c0_g1, Pdensi_GG_55735_c0_g1, Pdensi_GG_66168_c0_g1, Pdensi_GG_75008_c0_g1
GO:0010817	0.00297189060506861	0.998435137506943	34	169	regulation of hormone levels	BP	0.103485777103409	BP regulation of hormone levels	Pdensi_DN10989_c0_g1d335310, Pdensi_DN11575_c0_g1, Pdensi_DN12062_c0_g2, Pdensi_DN12094_c0_g1d269573, Pdensi_DN12120_c0_g1, Pdensi_DN13044_c0_g1d460723, Pdensi_DN15641_c0_g7, Pdensi_DN17863_c0_g2, Pdensi_DN18753_c1_g3, Pdensi_DN18754_c0_g7, Pdensi_DN18861_c0_g4, Pdensi_DN19663_c0_g2d359591, Pdensi_DN19704_c0_g2, Pdensi_DN20016_c0_g2d289314, Pdensi_DN20264_c0_g2d119506, Pdensi_DN20326_c0_g1d290432…
GO:0060537	0.00300320782575043	0.999833498705085	4	6	muscle tissue development	BP	0.104128392695183	BP muscle tissue development	Pdensi_DN11265_c0_g1d210500, Pdensi_DN19172_c0_g1d406742, Pdensi_DN22311_c1_g2d423946, Pdensi_GG_151067_c0_g1
GO:0004601	0.0030072876185153	0.998554371936048	27	125	peroxidase activity	MF	0.104128392695183	MF peroxidase activity	Pdensi_DN16508_c0_g1d398834, Pdensi_DN17284_c0_g3d400663, Pdensi_DN18707_c1_g2d480353, Pdensi_DN19103_c0_g1d533551, Pdensi_DN19790_c1_g1, Pdensi_DN20063_c0_g1d361691, Pdensi_DN20337_c0_g1, Pdensi_DN22633_c1_g1, Pdensi_DN22723_c0_g1d364100, Pdensi_DN22789_c1_g2, Pdensi_DN22789_c1_g6, Pdensi_DN24570_c0_g1, Pdensi_DN25099_c0_g1d73557, Pdensi_DN38255_c3_g1, Pdensi_DN39846_c0_g1d379394, Pdensi_DN40098…
GO:0010329	0.00307332348451213	0.999574793638899	6	13	auxin efflux transmembrane transporter activity	MF	0.106115989527031	MF auxin efflux transmembrane transporter activity	Pdensi_DN18861_c0_g4, Pdensi_DN20943_c0_g3, Pdensi_DN24950_c0_g4, Pdensi_DN25220_c1_g1d558723, Pdensi_DN25689_c0_g3, Pdensi_GG_70108_c1_g1
GO:0102229	0.00309184864083576	0.999571684452604	6	13	amylopectin maltohydrolase activity	MF	0.106304114158151	MF amylopectin maltohydrolase activity	Pdensi_DN10695_c0_g1d49277, Pdensi_DN14305_c0_g1d213257, Pdensi_DN20300_c0_g1d62840, Pdensi_DN24330_c0_g15, Pdensi_DN39748_c1_g3, Pdensi_GG_152382_c0_g1
GO:0001709	0.0031008142387924	0.999462693813634	7	17	cell fate determination	BP	0.106304114158151	BP cell fate determination	Pdensi_DN10751_c0_g1d49359, Pdensi_DN10968_c0_g1d210195, Pdensi_DN11127_c0_g1d519871, Pdensi_DN11349_c0_g1d388093, Pdensi_DN15141_c0_g1d214053, Pdensi_DN15654_c0_g1, Pdensi_DN20732_c0_g1d63765
GO:0048640	0.00310471664357111	0.999461889575638	7	17	negative regulation of developmental growth	BP	0.106304114158151	BP negative regulation of developmental growth	Pdensi_DN11265_c0_g1d210500, Pdensi_DN16069_c0_g1, Pdensi_DN19980_c0_g1d219298, Pdensi_DN20238_c3_g1, Pdensi_DN39280_c0_g2, Pdensi_DN40341_c0_g1d34889, Pdensi_GG_6841_c0_g1
GO:1901657	0.00311712128151411	0.998452134097023	29	137	glycosyl compound metabolic process	BP	0.106432374423254	BP glycosyl compound metabolic process	Pdensi_DN11068_c0_g1d387639, Pdensi_DN12956_c0_g3, Pdensi_DN13044_c0_g1d460723, Pdensi_DN13827_c0_g2d392397, Pdensi_DN14142_c0_g1, Pdensi_DN15521_c0_g1, Pdensi_DN15698_c0_g1d276674, Pdensi_DN16067_c0_g2d397404, Pdensi_DN16946_c0_g1, Pdensi_DN17226_c0_g1d57101, Pdensi_DN2051_c0_g1d380860, Pdensi_DN21570_c1_g1, Pdensi_DN22209_c0_g1, Pdensi_DN23538_c1_g6, Pdensi_DN23623_c0_g1d224448, Pdensi_DN24569_…
GO:0042592	0.0031790063591191	0.997808338411137	90	546	homeostatic process	BP	0.108244726222416	BP homeostatic process	Pdensi_DN10329_c0_g1, Pdensi_DN10463_c0_g1d209872, Pdensi_DN10615_c0_g1d173442, Pdensi_DN10989_c0_g1d335310, Pdensi_DN11991_c0_g2, Pdensi_DN12005_c0_g1d337285, Pdensi_DN12094_c0_g1d269573, Pdensi_DN12226_c0_g1d211408, Pdensi_DN12300_c0_g1d105477, Pdensi_DN13295_c0_g1d51662, Pdensi_DN13717_c0_g1d340628, Pdensi_DN14401_c4_g2, Pdensi_DN14537_c0_g1d342362, Pdensi_DN14541_c0_g1d8394, Pdensi_DN14892_c1…
GO:0018242	0.00322489295095389	0.999683978549562	5	9	protein O-linked glycosylation via serine	BP	0.109503823627418	BP protein O-linked glycosylation via serine	Pdensi_DN19172_c0_g1d406742, Pdensi_DN22311_c1_g2d423946, Pdensi_DN22516_c0_g2d67897, Pdensi_DN38690_c0_g2, Pdensi_GG_151067_c0_g1
GO:0005983	0.00329654969871102	0.999312745825995	8	22	starch catabolic process	BP	0.111377394222245	BP starch catabolic process	Pdensi_DN10695_c0_g1d49277, Pdensi_DN19220_c0_g1d357855, Pdensi_DN20300_c0_g1d62840, Pdensi_DN20987_c0_g1d189197, Pdensi_DN22745_c0_g1d68357, Pdensi_DN24097_c0_g1d71155, Pdensi_DN39748_c1_g3, Pdensi_GG_152382_c0_g1
GO:0042335	0.00333323553661361	0.999130830230004	10	31	cuticle development	BP	0.111377394222245	BP cuticle development	Pdensi_DN14780_c0_g1, Pdensi_DN16817_c0_g1d215591, Pdensi_DN19791_c0_g1d15652, Pdensi_DN24100_c0_g1, Pdensi_DN26777_c0_g1d500214, Pdensi_DN36977_c0_g3, Pdensi_DN39337_c1_g1, Pdensi_DN40429_c0_g1d34913, Pdensi_GG_62739_c0_g1, Pdensi_GG_93610_c0_g1
GO:0004568	0.00334349645851028	0.999205909447098	9	27	chitinase activity	MF	0.111377394222245	MF chitinase activity	Pdensi_DN15221_c0_g5, Pdensi_DN19222_c0_g1d60636, Pdensi_DN25305_c0_g1d227229, Pdensi_DN25900_c0_g1d429650, Pdensi_DN37381_c0_g1d240517, Pdensi_GG_15723_c0_g1, Pdensi_GG_18818_c0_g1, Pdensi_GG_57086_c0_g1, Pdensi_GG_88875_c0_g1
GO:0006030	0.00334349645851028	0.999205909447098	9	27	chitin metabolic process	BP	0.111377394222245	BP chitin metabolic process	Pdensi_DN15221_c0_g5, Pdensi_DN19222_c0_g1d60636, Pdensi_DN25305_c0_g1d227229, Pdensi_DN25900_c0_g1d429650, Pdensi_DN37381_c0_g1d240517, Pdensi_GG_15723_c0_g1, Pdensi_GG_18818_c0_g1, Pdensi_GG_57086_c0_g1, Pdensi_GG_88875_c0_g1
GO:0006032	0.00334349645851028	0.999205909447098	9	27	chitin catabolic process	BP	0.111377394222245	BP chitin catabolic process	Pdensi_DN15221_c0_g5, Pdensi_DN19222_c0_g1d60636, Pdensi_DN25305_c0_g1d227229, Pdensi_DN25900_c0_g1d429650, Pdensi_DN37381_c0_g1d240517, Pdensi_GG_15723_c0_g1, Pdensi_GG_18818_c0_g1, Pdensi_GG_57086_c0_g1, Pdensi_GG_88875_c0_g1
GO:0046348	0.00334349645851028	0.999205909447098	9	27	amino sugar catabolic process	BP	0.111377394222245	BP amino sugar catabolic process	Pdensi_DN15221_c0_g5, Pdensi_DN19222_c0_g1d60636, Pdensi_DN25305_c0_g1d227229, Pdensi_DN25900_c0_g1d429650, Pdensi_DN37381_c0_g1d240517, Pdensi_GG_15723_c0_g1, Pdensi_GG_18818_c0_g1, Pdensi_GG_57086_c0_g1, Pdensi_GG_88875_c0_g1
GO:1901072	0.00334349645851028	0.999205909447098	9	27	glucosamine-containing compound catabolic process	BP	0.111377394222245	BP glucosamine-containing compound catabolic process	Pdensi_DN15221_c0_g5, Pdensi_DN19222_c0_g1d60636, Pdensi_DN25305_c0_g1d227229, Pdensi_DN25900_c0_g1d429650, Pdensi_DN37381_c0_g1d240517, Pdensi_GG_15723_c0_g1, Pdensi_GG_18818_c0_g1, Pdensi_GG_57086_c0_g1, Pdensi_GG_88875_c0_g1
GO:1905392	0.00341096871216632	0.998370859411776	26	119	plant organ morphogenesis	BP	0.11331791191878	BP plant organ morphogenesis	Pdensi_DN11991_c0_g2, Pdensi_DN13087_c0_g1d212168, Pdensi_DN13684_c0_g1, Pdensi_DN14344_c0_g1d463866, Pdensi_DN14344_c0_g3, Pdensi_DN14987_c0_g1d465381, Pdensi_DN15426_c1_g7, Pdensi_DN16107_c0_g2, Pdensi_DN16223_c1_g1, Pdensi_DN18075_c0_g3, Pdensi_DN19072_c0_g1d356753, Pdensi_DN19072_c0_g3, Pdensi_DN19134_c0_g1d482421, Pdensi_DN19454_c0_g1, Pdensi_DN19663_c0_g2d359591, Pdensi_DN20680_c0_g1d291823…
GO:0060918	0.00346171370817193	0.99876118341236	15	57	auxin transport	BP	0.114693759840564	BP auxin transport	Pdensi_DN11575_c0_g1, Pdensi_DN12062_c0_g2, Pdensi_DN12120_c0_g1, Pdensi_DN15641_c0_g7, Pdensi_DN18753_c1_g3, Pdensi_DN18754_c0_g7, Pdensi_DN18861_c0_g4, Pdensi_DN19704_c0_g2, Pdensi_DN20264_c0_g2d119506, Pdensi_DN20326_c0_g1d290432, Pdensi_DN20847_c0_g1d493876, Pdensi_DN20943_c0_g3, Pdensi_DN24950_c0_g4, Pdensi_DN25689_c0_g3, Pdensi_DN7548_c0_g1d263680
GO:0009808	0.00348165030138988	0.998302246455143	27	130	lignin metabolic process	BP	0.114782339656879	BP lignin metabolic process	Pdensi_DN14200_c0_g1, Pdensi_DN14735_c0_g1, Pdensi_DN15924_c0_g1d110384, Pdensi_DN20189_c0_g1d119417, Pdensi_DN20743_c0_g3, Pdensi_DN20815_c1_g1, Pdensi_DN20815_c1_g2, Pdensi_DN21322_c0_g1d294658, Pdensi_DN21967_c0_g2, Pdensi_DN22089_c2_g2, Pdensi_DN23286_c2_g2, Pdensi_DN24971_c0_g1d73397, Pdensi_DN25758_c2_g1, Pdensi_DN25789_c1_g2, Pdensi_DN26053_c1_g3, Pdensi_DN38801_c0_g1d90377, Pdensi_DN39533…
GO:0009809	0.00348424680091337	0.998488876521904	21	91	lignin biosynthetic process	BP	0.114782339656879	BP lignin biosynthetic process	Pdensi_DN14200_c0_g1, Pdensi_DN14735_c0_g1, Pdensi_DN15924_c0_g1d110384, Pdensi_DN20189_c0_g1d119417, Pdensi_DN20743_c0_g3, Pdensi_DN21322_c0_g1d294658, Pdensi_DN21967_c0_g2, Pdensi_DN22089_c2_g2, Pdensi_DN24971_c0_g1d73397, Pdensi_DN25758_c2_g1, Pdensi_DN25789_c1_g2, Pdensi_DN26053_c1_g3, Pdensi_DN38801_c0_g1d90377, Pdensi_DN9484_c0_g1, Pdensi_GG_125320_c0_g1, Pdensi_GG_143718_c0_g1, Pdensi_GG_1…
GO:0090484	0.00349240115779962	0.998803536094427	14	52	NA	NA	0.114782339656879	none	Pdensi_DN11991_c0_g2, Pdensi_DN15108_c0_g1d343889, Pdensi_DN19673_c0_g3, Pdensi_DN19690_c0_g1d408815, Pdensi_DN21021_c0_g1d121912, Pdensi_DN21519_c2_g4, Pdensi_DN22124_c0_g1d67031, Pdensi_DN22756_c0_g3, Pdensi_DN24065_c1_g3, Pdensi_DN25853_c0_g1d139439, Pdensi_DN26848_c0_g1, Pdensi_DN40533_c0_g1d319005, Pdensi_GG_11047_c0_g1, Pdensi_GG_123897_c0_g1
GO:0016628	0.00355728989459542	0.998614554878163	17	71	oxidoreductase activity, acting on the CH-CH group of donors, NAD or NADP as acceptor	MF	0.116603219691645	MF oxidoreductase activity, acting on the CH-CH group of donors, NAD or NADP as acceptor	Pdensi_DN18206_c0_g1, Pdensi_DN18821_c0_g1d355808, Pdensi_DN19245_c0_g2, Pdensi_DN19519_c0_g5, Pdensi_DN20560_c1_g1, Pdensi_DN20735_c0_g1d189051, Pdensi_DN22674_c0_g2d301727, Pdensi_DN24357_c0_g1, Pdensi_DN24978_c0_g1d226534, Pdensi_DN27611_c0_g1d431204, Pdensi_DN27628_c1_g1, Pdensi_DN33793_c0_g1, Pdensi_DN39717_c0_g1d441853, Pdensi_DN39868_c0_g1, Pdensi_DN9263_c0_g1d332666, Pdensi_GG_46175_c0_g1…
GO:0010015	0.00365335451250589	0.998951010614061	11	36	root morphogenesis	BP	0.119433600180113	BP root morphogenesis	Pdensi_DN11991_c0_g2, Pdensi_DN13087_c0_g1d212168, Pdensi_DN13684_c0_g1, Pdensi_DN15426_c1_g7, Pdensi_DN16107_c0_g2, Pdensi_DN19072_c0_g1d356753, Pdensi_DN19072_c0_g3, Pdensi_DN19663_c0_g2d359591, Pdensi_DN21564_c0_g2d123398, Pdensi_DN25853_c0_g1d139439, Pdensi_DN26944_c0_g1d367833
GO:0006244	0.00377414020138115	0.999585351832061	5	10	pyrimidine nucleotide catabolic process	BP	0.121910599334073	BP pyrimidine nucleotide catabolic process	Pdensi_DN16530_c0_g1d10873, Pdensi_DN21266_c0_g1d221055, Pdensi_DN25411_c0_g2, Pdensi_DN47344_c0_g1d249493, Pdensi_GG_126554_c0_g1
GO:0009149	0.00377414020138115	0.999585351832061	5	10	pyrimidine nucleoside triphosphate catabolic process	BP	0.121910599334073	BP pyrimidine nucleoside triphosphate catabolic process	Pdensi_DN16530_c0_g1d10873, Pdensi_DN21266_c0_g1d221055, Pdensi_DN25411_c0_g2, Pdensi_DN47344_c0_g1d249493, Pdensi_GG_126554_c0_g1
GO:0009213	0.00377414020138115	0.999585351832061	5	10	pyrimidine deoxyribonucleoside triphosphate catabolic process	BP	0.121910599334073	BP pyrimidine deoxyribonucleoside triphosphate catabolic process	Pdensi_DN16530_c0_g1d10873, Pdensi_DN21266_c0_g1d221055, Pdensi_DN25411_c0_g2, Pdensi_DN47344_c0_g1d249493, Pdensi_GG_126554_c0_g1
GO:0009223	0.00377414020138115	0.999585351832061	5	10	pyrimidine deoxyribonucleotide catabolic process	BP	0.121910599334073	BP pyrimidine deoxyribonucleotide catabolic process	Pdensi_DN16530_c0_g1d10873, Pdensi_DN21266_c0_g1d221055, Pdensi_DN25411_c0_g2, Pdensi_DN47344_c0_g1d249493, Pdensi_GG_126554_c0_g1
GO:0050734	0.00377871284951855	0.999453628137261	6	13	hydroxycinnamoyltransferase activity	MF	0.121910599334073	MF hydroxycinnamoyltransferase activity	Pdensi_DN11788_c0_g1d5668, Pdensi_DN14424_c0_g1d213386, Pdensi_DN17377_c0_g1, Pdensi_DN22590_c0_g2, Pdensi_DN24552_c1_g1, Pdensi_DN39267_c0_g1d242162
GO:0004620	0.00379197284442828	0.998515704015098	17	70	phospholipase activity	MF	0.122018141894535	MF phospholipase activity	Pdensi_DN102060_c0_g1, Pdensi_DN14200_c0_g1, Pdensi_DN17498_c0_g1, Pdensi_DN17966_c0_g2, Pdensi_DN18176_c1_g1, Pdensi_DN18673_c0_g2, Pdensi_DN19174_c1_g3, Pdensi_DN19924_c1_g1d361392, Pdensi_DN20096_c0_g1d62246, Pdensi_DN21800_c0_g1d297021, Pdensi_DN21800_c0_g2d297024, Pdensi_DN22169_c0_g4, Pdensi_DN5537_c0_g1d100493, Pdensi_DN5920_c0_g1, Pdensi_DN7585_c0_g1d207735, Pdensi_DN9484_c0_g1, Pdensi_GG…
GO:0009694	0.00380777384217951	0.998675296887404	14	54	jasmonic acid metabolic process	BP	0.122206673806973	BP jasmonic acid metabolic process	Pdensi_DN15825_c0_g1d397026, Pdensi_DN19658_c0_g1d485534, Pdensi_DN20128_c0_g1d489148, Pdensi_DN20735_c0_g1d189051, Pdensi_DN22133_c2_g3, Pdensi_DN22335_c0_g1d222617, Pdensi_DN23056_c4_g1, Pdensi_DN2544_c0_g1d381245, Pdensi_DN27628_c1_g1, Pdensi_DN33793_c0_g1, Pdensi_DN34856_c0_g1d374976, Pdensi_DN37386_c0_g2, Pdensi_DN38537_c0_g1, Pdensi_DN7686_c0_g1d207829
GO:0003680	0.00385833541782485	0.999439611627739	6	13	AT DNA binding	MF	0.123020990150694	MF AT DNA binding	Pdensi_DN11590_c0_g1d336260, Pdensi_DN13997_c0_g1d7810, Pdensi_DN21248_c0_g1d294378, Pdensi_DN39110_c0_g4, Pdensi_GG_11587_c0_g1, Pdensi_GG_78754_c0_g1
GO:0000326	0.00385943153959827	0.999288407002696	7	18	protein storage vacuole	CC	0.123020990150694	CC protein storage vacuole	Pdensi_DN22277_c0_g1d496154, Pdensi_DN25626_c0_g1d559430, Pdensi_DN31919_c0_g1, Pdensi_DN36611_c6_g1, Pdensi_GG_34298_c0_g1, Pdensi_GG_85255_c0_g1, Pdensi_GG_89808_c0_g1
GO:0065001	0.00386611057632916	0.998717315638287	13	49	specification of axis polarity	BP	0.123020990150694	BP specification of axis polarity	Pdensi_DN10463_c0_g1d209872, Pdensi_DN1194_c0_g1d98292, Pdensi_DN12603_c0_g1d105849, Pdensi_DN17786_c0_g1d12450, Pdensi_DN19032_c0_g1d218074, Pdensi_DN19752_c0_g1d409295, Pdensi_DN20680_c0_g1d291823, Pdensi_DN21918_c0_g1d541792, Pdensi_DN22049_c0_g1d222100, Pdensi_DN26798_c0_g1d140295, Pdensi_DN39953_c3_g1, Pdensi_DN41203_c0_g1d35551, Pdensi_DN8217_c0_g1d102160
GO:0048440	0.0038751901295377	0.999571476245438	5	10	carpel development	BP	0.123020990150694	BP carpel development	Pdensi_DN12603_c0_g1d105849, Pdensi_DN16137_c0_g1d183863, Pdensi_DN19032_c0_g1d218074, Pdensi_DN24748_c1_g1, Pdensi_DN34396_c0_g1d146839
GO:0042802	0.00388318777891874	0.997324942685657	86	525	identical protein binding	MF	0.123020990150694	MF identical protein binding	Pdensi_DN10463_c0_g1d209872, Pdensi_DN11359_c0_g1d210550, Pdensi_DN11974_c0_g1d211158, Pdensi_DN14142_c0_g1, Pdensi_DN14552_c0_g1d108108, Pdensi_DN15072_c0_g1, Pdensi_DN15698_c0_g1d276674, Pdensi_DN15873_c0_g3, Pdensi_DN16478_c0_g1d184746, Pdensi_DN16530_c0_g1d10873, Pdensi_DN17498_c0_g1, Pdensi_DN17725_c0_g1d57805, Pdensi_DN18117_c1_g1, Pdensi_DN19254_c3_g2, Pdensi_DN19714_c2_g1, Pdensi_DN19752_…
GO:0009204	0.00391635682781136	0.999409428982412	6	14	deoxyribonucleoside triphosphate catabolic process	BP	0.123752848656702	BP deoxyribonucleoside triphosphate catabolic process	Pdensi_DN12769_c0_g2, Pdensi_DN16530_c0_g1d10873, Pdensi_DN21266_c0_g1d221055, Pdensi_DN25411_c0_g2, Pdensi_DN47344_c0_g1d249493, Pdensi_GG_126554_c0_g1
GO:0006040	0.00402322371434819	0.998741329171643	12	42	amino sugar metabolic process	BP	0.126803758709661	BP amino sugar metabolic process	Pdensi_DN15221_c0_g5, Pdensi_DN16376_c0_g1d55616, Pdensi_DN19222_c0_g1d60636, Pdensi_DN20557_c11_g1, Pdensi_DN23775_c1_g3, Pdensi_DN25305_c0_g1d227229, Pdensi_DN25900_c0_g1d429650, Pdensi_DN37381_c0_g1d240517, Pdensi_GG_15723_c0_g1, Pdensi_GG_18818_c0_g1, Pdensi_GG_57086_c0_g1, Pdensi_GG_88875_c0_g1
GO:0006714	0.00405095388027758	0.999008113019226	9	27	sesquiterpenoid metabolic process	BP	0.127351215080235	BP sesquiterpenoid metabolic process	Pdensi_DN18455_c0_g1d404196, Pdensi_DN22261_c0_g1d542815, Pdensi_DN237_c0_g1d202516, Pdensi_DN29431_c1_g1, Pdensi_DN71415_c0_g1, Pdensi_GG_120308_c0_g1, Pdensi_GG_55735_c0_g1, Pdensi_GG_66168_c0_g1, Pdensi_GG_75008_c0_g1
GO:0009627	0.00409121955347662	0.99850142023248	15	59	systemic acquired resistance	BP	0.128288955998303	BP systemic acquired resistance	Pdensi_DN11282_c0_g1d174432, Pdensi_DN16068_c1_g1, Pdensi_DN16894_c0_g6, Pdensi_DN19522_c0_g1d61274, Pdensi_DN21565_c1_g5, Pdensi_DN21590_c1_g1d123232, Pdensi_DN21872_c3_g1, Pdensi_DN23116_c1_g2, Pdensi_DN23897_c0_g1, Pdensi_DN24299_c0_g1d428145, Pdensi_DN26039_c0_g1d429728, Pdensi_DN37386_c0_g2, Pdensi_DN37782_c0_g1d570381, Pdensi_DN40133_c1_g5, Pdensi_GG_15615_c0_g1
GO:0009914	0.00418663895287562	0.998465804898519	15	58	hormone transport	BP	0.130946987299611	BP hormone transport	Pdensi_DN11575_c0_g1, Pdensi_DN12062_c0_g2, Pdensi_DN12120_c0_g1, Pdensi_DN15641_c0_g7, Pdensi_DN18753_c1_g3, Pdensi_DN18754_c0_g7, Pdensi_DN18861_c0_g4, Pdensi_DN19704_c0_g2, Pdensi_DN20264_c0_g2d119506, Pdensi_DN20326_c0_g1d290432, Pdensi_DN20847_c0_g1d493876, Pdensi_DN20943_c0_g3, Pdensi_DN24950_c0_g4, Pdensi_DN25689_c0_g3, Pdensi_DN7548_c0_g1d263680
GO:0044255	0.00427921697372219	0.996854081271557	121	774	cellular lipid metabolic process	BP	0.133502880814704	BP cellular lipid metabolic process	Pdensi_DN10846_c0_g1d335071, Pdensi_DN12363_c0_g1d270046, Pdensi_DN12400_c0_g1d389834, Pdensi_DN12721_c0_g1d390380, Pdensi_DN13292_c0_g1d339486, Pdensi_DN15316_c1_g2, Pdensi_DN15662_c0_g1, Pdensi_DN15825_c0_g1d397026, Pdensi_DN15896_c0_g1d345756, Pdensi_DN16375_c0_g1d278578, Pdensi_DN16396_c0_g1d398206, Pdensi_DN16628_c0_g1d215450, Pdensi_DN16888_c0_g1d56335, Pdensi_DN17034_c1_g1d472675, Pdensi_D…
GO:0006026	0.00445588535220953	0.998882992163016	9	28	aminoglycan catabolic process	BP	0.138662639871796	BP aminoglycan catabolic process	Pdensi_DN15221_c0_g5, Pdensi_DN19222_c0_g1d60636, Pdensi_DN25305_c0_g1d227229, Pdensi_DN25900_c0_g1d429650, Pdensi_DN37381_c0_g1d240517, Pdensi_GG_15723_c0_g1, Pdensi_GG_18818_c0_g1, Pdensi_GG_57086_c0_g1, Pdensi_GG_88875_c0_g1
GO:0009653	0.00453138345452302	0.996881619190257	83	501	anatomical structure morphogenesis	BP	0.140655973290396	BP anatomical structure morphogenesis	Pdensi_DN11777_c0_g1, Pdensi_DN11991_c0_g2, Pdensi_DN13087_c0_g1d212168, Pdensi_DN13684_c0_g1, Pdensi_DN14334_c0_g1d179490, Pdensi_DN14344_c0_g1d463866, Pdensi_DN14344_c0_g3, Pdensi_DN14892_c1_g1, Pdensi_DN14917_c0_g1, Pdensi_DN14987_c0_g1d465381, Pdensi_DN15426_c1_g7, Pdensi_DN15654_c0_g1, Pdensi_DN16107_c0_g2, Pdensi_DN16223_c1_g1, Pdensi_DN16340_c0_g1d55657, Pdensi_DN16373_c0_g1d55637, Pdensi_…
GO:0031048	0.00455088583377816	0.99929126228443	6	14	chromatin silencing by small RNA	BP	0.14090551301965	BP chromatin silencing by small RNA	Pdensi_DN15257_c0_g1d466226, Pdensi_DN19831_c0_g1d15874, Pdensi_DN3479_c0_g1d260652, Pdensi_DN47274_c0_g1d249424, Pdensi_DN5002_c0_g1, Pdensi_DN8870_c0_g1d171246
GO:0009514	0.00456760944062859	0.998992362171948	8	22	glyoxysome	CC	0.14095404054074	CC glyoxysome	Pdensi_DN15545_c0_g1d214420, Pdensi_DN18337_c0_g1d353676, Pdensi_DN19345_c1_g2, Pdensi_DN19658_c0_g1d485534, Pdensi_DN21024_c2_g3, Pdensi_DN22633_c1_g1, Pdensi_DN833_c0_g1d299, Pdensi_DN96473_c0_g1
GO:0008238	0.00457538742074157	0.99795958326062	21	94	exopeptidase activity	MF	0.14095404054074	MF exopeptidase activity	Pdensi_DN12005_c0_g1d337285, Pdensi_DN15403_c0_g1d54328, Pdensi_DN17007_c1_g2, Pdensi_DN17979_c0_g1d58195, Pdensi_DN18207_c1_g3, Pdensi_DN18557_c0_g2, Pdensi_DN19945_c2_g5, Pdensi_DN20604_c0_g1d492854, Pdensi_DN20634_c0_g1, Pdensi_DN21462_c0_g10, Pdensi_DN22109_c4_g1, Pdensi_DN22851_c1_g1, Pdensi_DN23775_c1_g2, Pdensi_DN23775_c1_g3, Pdensi_DN24036_c0_g4, Pdensi_DN24957_c0_g1d305228, Pdensi_DN2528…
GO:0000323	0.00461322687295538	0.998287020931022	15	59	lytic vacuole	CC	0.141427275597847	CC lytic vacuole	Pdensi_DN12005_c0_g1d337285, Pdensi_DN14059_c0_g2, Pdensi_DN14892_c1_g1, Pdensi_DN17226_c0_g1d57101, Pdensi_DN19282_c0_g1d14910, Pdensi_DN19290_c1_g3, Pdensi_DN19600_c0_g1d485629, Pdensi_DN20723_c1_g1, Pdensi_DN20765_c1_g1, Pdensi_DN24950_c0_g4, Pdensi_DN37032_c0_g1d509284, Pdensi_DN39985_c0_g2, Pdensi_DN46633_c0_g1d97448, Pdensi_DN8654_c0_g1d3633, Pdensi_GG_78706_c1_g1
GO:0015238	0.00461375996703031	0.998439872798211	13	48	drug transmembrane transporter activity	MF	0.141427275597847	MF drug transmembrane transporter activity	Pdensi_DN11991_c0_g2, Pdensi_DN15108_c0_g1d343889, Pdensi_DN19673_c0_g3, Pdensi_DN19690_c0_g1d408815, Pdensi_DN21021_c0_g1d121912, Pdensi_DN21519_c2_g4, Pdensi_DN22756_c0_g3, Pdensi_DN24065_c1_g3, Pdensi_DN25853_c0_g1d139439, Pdensi_DN26848_c0_g1, Pdensi_DN40533_c0_g1d319005, Pdensi_GG_11047_c0_g1, Pdensi_GG_123897_c0_g1
GO:0050505	0.00472914569535005	0.999257368623373	6	14	hydroquinone glucosyltransferase activity	MF	0.144603629072743	MF hydroquinone glucosyltransferase activity	Pdensi_DN14735_c0_g1, Pdensi_DN25758_c2_g1, Pdensi_DN25789_c1_g2, Pdensi_DN38801_c0_g1d90377, Pdensi_GG_125320_c0_g1, Pdensi_GG_17249_c0_g1
GO:0009617	0.00481818957619533	0.99647245228622	115	735	response to bacterium	BP	0.146960759976658	BP response to bacterium	Pdensi_DN10616_c0_g1d455771, Pdensi_DN11137_c0_g1d268121, Pdensi_DN11138_c0_g1, Pdensi_DN11276_c0_g1d210448, Pdensi_DN11320_c0_g1, Pdensi_DN11970_c0_g1d5850, Pdensi_DN12856_c0_g1d460187, Pdensi_DN13087_c0_g1d212168, Pdensi_DN13328_c0_g1d339768, Pdensi_DN13467_c0_g1d522696, Pdensi_DN13825_c0_g1d340893, Pdensi_DN13997_c0_g1d7810, Pdensi_DN14091_c0_g1d213054, Pdensi_DN14968_c1_g1, Pdensi_DN15072_c0_…
GO:0005764	0.00487849827472793	0.998252178565348	14	54	lysosome	CC	0.148431932655831	CC lysosome	Pdensi_DN12005_c0_g1d337285, Pdensi_DN14059_c0_g2, Pdensi_DN14892_c1_g1, Pdensi_DN17226_c0_g1d57101, Pdensi_DN19282_c0_g1d14910, Pdensi_DN19290_c1_g3, Pdensi_DN19600_c0_g1d485629, Pdensi_DN20723_c1_g1, Pdensi_DN20765_c1_g1, Pdensi_DN37032_c0_g1d509284, Pdensi_DN39985_c0_g2, Pdensi_DN46633_c0_g1d97448, Pdensi_DN8654_c0_g1d3633, Pdensi_GG_78706_c1_g1
GO:0044764	0.0052169407213757	0.997031113074521	38	203	multi-organism cellular process	BP	0.158337371227531	BP multi-organism cellular process	Pdensi_DN11138_c0_g1, Pdensi_DN11720_c0_g1d211026, Pdensi_DN12570_c0_g1d105682, Pdensi_DN13087_c0_g1d212168, Pdensi_DN13825_c0_g1d340893, Pdensi_DN13914_c0_g2, Pdensi_DN16069_c0_g1, Pdensi_DN16137_c0_g1d183863, Pdensi_DN18176_c1_g1, Pdensi_DN18697_c0_g2, Pdensi_DN19281_c4_g4, Pdensi_DN19450_c4_g2, Pdensi_DN19752_c0_g1d409295, Pdensi_DN20185_c0_g1d16298, Pdensi_DN20485_c0_g1, Pdensi_DN20680_c0_g1d…
GO:0010030	0.00523877792117039	0.999135508446139	6	15	positive regulation of seed germination	BP	0.158608517751297	BP positive regulation of seed germination	Pdensi_DN11848_c0_g1d5764, Pdensi_DN16943_c0_g1d56581, Pdensi_DN17351_c0_g3, Pdensi_DN2386_c0_g1d835, Pdensi_DN26864_c0_g1d500265, Pdensi_GG_129064_c1_g1
GO:0033836	0.00527505332442295	0.999837316721118	3	4	flavonol 7-O-beta-glucosyltransferase activity	MF	0.15931438688896	MF flavonol 7-O-beta-glucosyltransferase activity	Pdensi_DN16116_c1_g2, Pdensi_DN19973_c1_g1d219319, Pdensi_DN20656_c0_g1d220197
GO:0001756	0.00533148373978172	0.999580600702983	4	7	somitogenesis	BP	0.160231291269919	BP somitogenesis	Pdensi_DN13295_c0_g1d51662, Pdensi_DN19172_c0_g1d406742, Pdensi_DN22311_c1_g2d423946, Pdensi_DN4294_c0_g1d382336
GO:0035282	0.00533148373978172	0.999580600702983	4	7	segmentation	BP	0.160231291269919	BP segmentation	Pdensi_DN13295_c0_g1d51662, Pdensi_DN19172_c0_g1d406742, Pdensi_DN22311_c1_g2d423946, Pdensi_DN4294_c0_g1d382336
GO:0009606	0.00554706138531456	0.997602159708902	19	82	tropism	BP	0.166303606215333	BP tropism	Pdensi_DN11668_c0_g1, Pdensi_DN12062_c0_g2, Pdensi_DN12120_c0_g1, Pdensi_DN15327_c0_g1, Pdensi_DN15641_c0_g7, Pdensi_DN17086_c0_g2, Pdensi_DN18861_c0_g4, Pdensi_DN20264_c0_g2d119506, Pdensi_DN22313_c0_g1d363777, Pdensi_DN23753_c0_g1d130641, Pdensi_DN24950_c0_g4, Pdensi_DN25689_c0_g3, Pdensi_DN27539_c0_g1d307569, Pdensi_DN31245_c0_g1d564486, Pdensi_DN32451_c0_g1d28804, Pdensi_DN42477_c0_g1d93713, …
GO:1990137	0.00563740351734147	0.999549119683975	4	7	plant seed peroxidase activity	MF	0.16860088573032	MF plant seed peroxidase activity	Pdensi_DN20307_c0_g3, Pdensi_DN26366_c1_g5, Pdensi_DN38467_c1_g1, Pdensi_DN8362_c0_g1d517694
GO:0008083	0.00565747154072535	0.99902907288838	6	16	growth factor activity	MF	0.168790388783	MF growth factor activity	Pdensi_DN17128_c0_g1d56912, Pdensi_DN17492_c0_g1d474248, Pdensi_DN20961_c0_g5, Pdensi_DN26698_c0_g2, Pdensi_DN6400_c0_g1d329090, Pdensi_GG_71144_c0_g1
GO:0005094	0.005705123515307	0.99981878484666	3	4	Rho GDP-dissociation inhibitor activity	MF	0.169799947336934	MF Rho GDP-dissociation inhibitor activity	Pdensi_DN11777_c0_g1, Pdensi_DN17452_c0_g1d474352, Pdensi_GG_24905_c0_g1
GO:0007389	0.00574996122227598	0.996629195030673	41	223	pattern specification process	BP	0.17072107087975	BP pattern specification process	Pdensi_DN10463_c0_g1d209872, Pdensi_DN1194_c0_g1d98292, Pdensi_DN12603_c0_g1d105849, Pdensi_DN13295_c0_g1d51662, Pdensi_DN13963_c0_g1d462839, Pdensi_DN14469_c0_g1, Pdensi_DN15272_c0_g1d466398, Pdensi_DN15327_c0_g1, Pdensi_DN16223_c1_g1, Pdensi_DN17786_c0_g1d12450, Pdensi_DN18334_c0_g1d114947, Pdensi_DN19032_c0_g1d218074, Pdensi_DN19134_c0_g1d482421, Pdensi_DN19172_c0_g1d406742, Pdensi_DN19752_c0_…
GO:0009211	0.00585529916128966	0.999243079436284	5	11	pyrimidine deoxyribonucleoside triphosphate metabolic process	BP	0.171758017493049	BP pyrimidine deoxyribonucleoside triphosphate metabolic process	Pdensi_DN16530_c0_g1d10873, Pdensi_DN21266_c0_g1d221055, Pdensi_DN25411_c0_g2, Pdensi_DN47344_c0_g1d249493, Pdensi_GG_126554_c0_g1
GO:0045935	0.00585976783569236	0.995971452675472	78	475	positive regulation of nucleobase-containing compound metabolic process	BP	0.171758017493049	BP positive regulation of nucleobase-containing compound metabolic process	Pdensi_DN11265_c0_g1d210500, Pdensi_DN11521_c0_g1d336257, Pdensi_DN12094_c0_g1d458612, Pdensi_DN13295_c0_g1d51662, Pdensi_DN14132_c0_g1, Pdensi_DN14344_c0_g1d463866, Pdensi_DN14344_c0_g3, Pdensi_DN14401_c4_g2, Pdensi_DN14863_c0_g1d342967, Pdensi_DN15094_c1_g3d465823, Pdensi_DN15400_c0_g2, Pdensi_DN15521_c0_g1, Pdensi_DN15782_c0_g2d468050, Pdensi_DN15886_c1_g3, Pdensi_DN16047_c2_g2, Pdensi_DN16067…
GO:1901175	0.00587650429495629	0.999811244747426	3	4	lycopene metabolic process	BP	0.171758017493049	BP lycopene metabolic process	Pdensi_DN29431_c1_g1, Pdensi_DN71415_c0_g1, Pdensi_GG_66168_c0_g1
GO:1901177	0.00587650429495629	0.999811244747426	3	4	lycopene biosynthetic process	BP	0.171758017493049	BP lycopene biosynthetic process	Pdensi_DN29431_c1_g1, Pdensi_DN71415_c0_g1, Pdensi_GG_66168_c0_g1
GO:1901810	0.00587650429495629	0.999811244747426	3	4	beta-carotene metabolic process	BP	0.171758017493049	BP beta-carotene metabolic process	Pdensi_DN29431_c1_g1, Pdensi_DN71415_c0_g1, Pdensi_GG_66168_c0_g1
GO:1901812	0.00587650429495629	0.999811244747426	3	4	beta-carotene biosynthetic process	BP	0.171758017493049	BP beta-carotene biosynthetic process	Pdensi_DN29431_c1_g1, Pdensi_DN71415_c0_g1, Pdensi_GG_66168_c0_g1
GO:0033385	0.00589667692534675	0.999522020707458	4	7	geranylgeranyl diphosphate metabolic process	BP	0.171758017493049	BP geranylgeranyl diphosphate metabolic process	Pdensi_DN18761_c1_g1, Pdensi_DN19312_c0_g5, Pdensi_DN21980_c0_g1d297550, Pdensi_DN23220_c0_g1d128802
GO:0004618	0.00590479707564469	0.999521165931728	4	7	phosphoglycerate kinase activity	MF	0.171758017493049	MF phosphoglycerate kinase activity	Pdensi_DN25523_c0_g1d74887, Pdensi_DN27255_c0_g1d24590, Pdensi_DN39716_c2_g1, Pdensi_GG_11773_c1_g1
GO:0071497	0.0059127486495303	0.999809639033333	3	4	cellular response to freezing	BP	0.171758017493049	BP cellular response to freezing	Pdensi_DN16067_c0_g2d397404, Pdensi_DN33577_c0_g2, Pdensi_DN9412_c0_g1d518287
GO:0090697	0.00593054978960077	0.998442985720094	9	28	post-embryonic plant organ morphogenesis	BP	0.171758017493049	BP post-embryonic plant organ morphogenesis	Pdensi_DN13087_c0_g1d212168, Pdensi_DN13684_c0_g1, Pdensi_DN14987_c0_g1d465381, Pdensi_DN15426_c1_g7, Pdensi_DN19072_c0_g1d356753, Pdensi_DN19072_c0_g3, Pdensi_DN19454_c0_g1, Pdensi_DN22556_c0_g2d544080, Pdensi_DN32451_c0_g1d28804
GO:0012501	0.00593859074475643	0.996156239354718	59	345	programmed cell death	BP	0.171758017493049	BP programmed cell death	Pdensi_DN10464_c0_g1d455438, Pdensi_DN12359_c0_g1, Pdensi_DN13087_c0_g1d212168, Pdensi_DN13295_c0_g1d51662, Pdensi_DN13467_c0_g1d522696, Pdensi_DN16068_c1_g1, Pdensi_DN16894_c0_g6, Pdensi_DN17433_c0_g1d281225, Pdensi_DN18176_c1_g1, Pdensi_DN18897_c1_g2, Pdensi_DN19115_c2_g1, Pdensi_DN19245_c2_g1, Pdensi_DN19290_c1_g3, Pdensi_DN19319_c2_g2, Pdensi_DN19600_c0_g1d485629, Pdensi_DN20163_c0_g1d62509, …
GO:0071669	0.00607043708665969	0.996739301020375	31	158	plant-type cell wall organization or biogenesis	BP	0.174850276947009	BP plant-type cell wall organization or biogenesis	Pdensi_DN15094_c1_g3d465823, Pdensi_DN18057_c0_g3, Pdensi_DN1891_c0_g1d325527, Pdensi_DN19173_c0_g1d406996, Pdensi_DN19317_c1_g1d218483, Pdensi_DN19384_c0_g3, Pdensi_DN19457_c0_g1d408126, Pdensi_DN19791_c0_g1d15652, Pdensi_DN21067_c1_g1, Pdensi_DN21952_c0_g1d495921, Pdensi_DN22105_c0_g3, Pdensi_DN22302_c0_g1d222548, Pdensi_DN23378_c0_g1d548095, Pdensi_DN23606_c1_g2d549348, Pdensi_DN26399_c0_g1d19…
GO:0048365	0.00607783623885263	0.999502864566607	4	7	Rac GTPase binding	MF	0.174850276947009	MF Rac GTPase binding	Pdensi_DN11777_c0_g1, Pdensi_DN17452_c0_g1d474352, Pdensi_DN20163_c0_g1d62509, Pdensi_GG_24905_c0_g1
GO:0010268	0.00608818081136673	0.998734437916099	7	20	brassinosteroid homeostasis	BP	0.174850276947009	BP brassinosteroid homeostasis	Pdensi_DN10989_c0_g1d335310, Pdensi_DN12094_c0_g1d269573, Pdensi_DN17863_c0_g2, Pdensi_DN20016_c0_g2d289314, Pdensi_DN25137_c0_g1d227012, Pdensi_DN36994_c0_g1d509197, Pdensi_DN46243_c0_g1d39452
GO:0009143	0.00610459293379875	0.998958610671813	6	15	nucleoside triphosphate catabolic process	BP	0.174912951846746	BP nucleoside triphosphate catabolic process	Pdensi_DN12769_c0_g2, Pdensi_DN16530_c0_g1d10873, Pdensi_DN21266_c0_g1d221055, Pdensi_DN25411_c0_g2, Pdensi_DN47344_c0_g1d249493, Pdensi_GG_126554_c0_g1
GO:0072330	0.00612817737070404	0.996167563250291	51	291	monocarboxylic acid biosynthetic process	BP	0.175180363350451	BP monocarboxylic acid biosynthetic process	Pdensi_DN10846_c0_g1d335071, Pdensi_DN12363_c0_g1d270046, Pdensi_DN15825_c0_g1d397026, Pdensi_DN16396_c0_g1d398206, Pdensi_DN16628_c0_g1d215450, Pdensi_DN16894_c0_g6, Pdensi_DN17191_c1_g1, Pdensi_DN17498_c0_g1, Pdensi_DN17954_c0_g1d216668, Pdensi_DN18176_c1_g1, Pdensi_DN18447_c0_g1d186930, Pdensi_DN18467_c0_g1d354439, Pdensi_DN18774_c0_g1d355297, Pdensi_DN19025_c1_g3, Pdensi_DN19658_c0_g1d485534,…
GO:0009264	0.00619608756810927	0.998939565139129	6	15	deoxyribonucleotide catabolic process	BP	0.176358788688141	BP deoxyribonucleotide catabolic process	Pdensi_DN12769_c0_g2, Pdensi_DN16530_c0_g1d10873, Pdensi_DN21266_c0_g1d221055, Pdensi_DN25411_c0_g2, Pdensi_DN47344_c0_g1d249493, Pdensi_GG_126554_c0_g1
GO:0006855	0.00619809605542443	0.997812057749299	13	50	drug transmembrane transport	BP	0.176358788688141	BP drug transmembrane transport	Pdensi_DN11991_c0_g2, Pdensi_DN15108_c0_g1d343889, Pdensi_DN19673_c0_g3, Pdensi_DN19690_c0_g1d408815, Pdensi_DN21519_c2_g4, Pdensi_DN22756_c0_g3, Pdensi_DN24065_c1_g3, Pdensi_DN25853_c0_g1d139439, Pdensi_DN26777_c0_g1d500214, Pdensi_DN26848_c0_g1, Pdensi_DN40533_c0_g1d319005, Pdensi_GG_11047_c0_g1, Pdensi_GG_123897_c0_g1
GO:0004161	0.00630903566859332	0.99947815846671	4	7	dimethylallyltranstransferase activity	MF	0.178688171516933	MF dimethylallyltranstransferase activity	Pdensi_DN18761_c1_g1, Pdensi_DN19312_c0_g5, Pdensi_DN21980_c0_g1d297550, Pdensi_DN23220_c0_g1d128802
GO:0033384	0.00630903566859332	0.99947815846671	4	7	geranyl diphosphate biosynthetic process	BP	0.178688171516933	BP geranyl diphosphate biosynthetic process	Pdensi_DN18761_c1_g1, Pdensi_DN19312_c0_g5, Pdensi_DN21980_c0_g1d297550, Pdensi_DN23220_c0_g1d128802
GO:0046943	0.00672366747274356	0.996756424267469	23	109	carboxylic acid transmembrane transporter activity	MF	0.189908504647662	MF carboxylic acid transmembrane transporter activity	Pdensi_DN12822_c0_g1d270969, Pdensi_DN13866_c1_g1d523197, Pdensi_DN17034_c1_g1, Pdensi_DN17564_c0_g1d281568, Pdensi_DN18556_c0_g1d59326, Pdensi_DN18696_c0_g1d532341, Pdensi_DN19464_c0_g1, Pdensi_DN21021_c0_g1d121912, Pdensi_DN22088_c1_g1d125033, Pdensi_DN22148_c1_g1, Pdensi_DN22482_c0_g2d424666, Pdensi_DN23088_c0_g2d69009, Pdensi_DN23645_c0_g2, Pdensi_DN23848_c0_g1d304229, Pdensi_DN24433_c2_g1, P…
GO:0019222	0.00673609730120247	0.994303930749138	360	2555	regulation of metabolic process	BP	0.189908504647662	BP regulation of metabolic process	Pdensi_DN10290_c0_g1d4636, Pdensi_DN10352_c0_g1, Pdensi_DN10475_c0_g1, Pdensi_DN10618_c0_g1d103684, Pdensi_DN10942_c0_g1, Pdensi_DN11057_c0_g1d49575, Pdensi_DN11265_c0_g1d210500, Pdensi_DN11359_c0_g1d210550, Pdensi_DN11360_c2_g3, Pdensi_DN11521_c0_g1d336257, Pdensi_DN11752_c0_g1d50151, Pdensi_DN11774_c0_g1d211004, Pdensi_DN11809_c0_g1d175312, Pdensi_DN11813_c0_g1d336868, Pdensi_DN11829_c0_g1d2110…
GO:0015698	0.00682902518528964	0.996830003253286	21	97	inorganic anion transport	BP	0.192087820543662	BP inorganic anion transport	Pdensi_DN11544_c0_g2d5552, Pdensi_DN12300_c0_g1d105477, Pdensi_DN13373_c0_g1, Pdensi_DN16057_c0_g1d183538, Pdensi_DN19803_c0_g1d409969, Pdensi_DN19821_c0_g1d288223, Pdensi_DN20676_c0_g1, Pdensi_DN21253_c0_g1d294442, Pdensi_DN21524_c0_g2d221423, Pdensi_DN21591_c0_g1d540405, Pdensi_DN22489_c0_g2, Pdensi_DN24081_c1_g1, Pdensi_DN25080_c1_g2, Pdensi_DN25857_c0_g1d228067, Pdensi_DN26944_c0_g1d367833, P…
GO:0018867	0.00696041884721222	0.999761611053819	3	4	alpha-pinene metabolic process	BP	0.193801487570931	BP alpha-pinene metabolic process	Pdensi_DN15316_c1_g2, Pdensi_DN17034_c1_g1d472675, Pdensi_DN23999_c0_g1d22050
GO:0033073	0.00696041884721222	0.999761611053819	3	4	pinene metabolic process	BP	0.193801487570931	BP pinene metabolic process	Pdensi_DN15316_c1_g2, Pdensi_DN17034_c1_g1d472675, Pdensi_DN23999_c0_g1d22050
GO:0046248	0.00696041884721222	0.999761611053819	3	4	alpha-pinene biosynthetic process	BP	0.193801487570931	BP alpha-pinene biosynthetic process	Pdensi_DN15316_c1_g2, Pdensi_DN17034_c1_g1d472675, Pdensi_DN23999_c0_g1d22050
GO:0050550	0.00696041884721222	0.999761611053819	3	4	pinene synthase activity	MF	0.193801487570931	MF pinene synthase activity	Pdensi_DN15316_c1_g2, Pdensi_DN17034_c1_g1d472675, Pdensi_DN23999_c0_g1d22050
GO:1902074	0.00696878111831691	0.998305365820783	8	24	response to salt	BP	0.193801487570931	BP response to salt	Pdensi_DN10090_c0_g1d4523, Pdensi_DN13394_c0_g1d212532, Pdensi_DN17745_c0_g1, Pdensi_DN17873_c0_g1, Pdensi_DN17873_c0_g3, Pdensi_DN20532_c0_g4, Pdensi_DN26483_c0_g1, Pdensi_GG_116172_c0_g1
GO:0030026	0.00702350838851412	0.99975862247279	3	4	cellular manganese ion homeostasis	BP	0.194706736047933	BP cellular manganese ion homeostasis	Pdensi_DN14541_c0_g1d8394, Pdensi_DN20661_c0_g1d120650, Pdensi_DN22262_c0_g1d496121
GO:0045490	0.00704976167771281	0.997126925175823	16	69	pectin catabolic process	BP	0.194706736047933	BP pectin catabolic process	Pdensi_DN12559_c0_g1, Pdensi_DN16114_c0_g1d397583, Pdensi_DN18947_c0_g1d217923, Pdensi_DN20919_c0_g1d362500, Pdensi_DN21652_c0_g1d495574, Pdensi_DN22249_c1_g2, Pdensi_DN23170_c0_g1d191209, Pdensi_DN24001_c1_g1, Pdensi_DN24228_c0_g2, Pdensi_DN29871_c0_g1d370444, Pdensi_DN36948_c0_g1d439380, Pdensi_DN38461_c0_g1d440680, Pdensi_DN39270_c1_g2, Pdensi_DN6719_c0_g1d46739, Pdensi_DN8144_c0_g1d384419, Pd…
GO:0048498	0.00711221318626114	0.999390164211784	4	7	establishment of petal orientation	BP	0.194706736047933	BP establishment of petal orientation	Pdensi_DN19980_c0_g1d219298, Pdensi_DN20238_c3_g1, Pdensi_DN40341_c0_g1d34889, Pdensi_GG_6841_c0_g1
GO:0048559	0.00711221318626114	0.999390164211784	4	7	establishment of floral organ orientation	BP	0.194706736047933	BP establishment of floral organ orientation	Pdensi_DN19980_c0_g1d219298, Pdensi_DN20238_c3_g1, Pdensi_DN40341_c0_g1d34889, Pdensi_GG_6841_c0_g1
GO:0048560	0.00711221318626114	0.999390164211784	4	7	establishment of anatomical structure orientation	BP	0.194706736047933	BP establishment of anatomical structure orientation	Pdensi_DN19980_c0_g1d219298, Pdensi_DN20238_c3_g1, Pdensi_DN40341_c0_g1d34889, Pdensi_GG_6841_c0_g1
GO:0090428	0.00711221318626114	0.999390164211784	4	7	perianth development	BP	0.194706736047933	BP perianth development	Pdensi_DN19980_c0_g1d219298, Pdensi_DN20238_c3_g1, Pdensi_DN40341_c0_g1d34889, Pdensi_GG_6841_c0_g1
GO:0090707	0.00711221318626114	0.999390164211784	4	7	establishment of plant organ orientation	BP	0.194706736047933	BP establishment of plant organ orientation	Pdensi_DN19980_c0_g1d219298, Pdensi_DN20238_c3_g1, Pdensi_DN40341_c0_g1d34889, Pdensi_GG_6841_c0_g1
GO:0004252	0.00713206166657004	0.996678570252942	21	96	serine-type endopeptidase activity	MF	0.194816226678842	MF serine-type endopeptidase activity	Pdensi_DN11980_c0_g1d520706, Pdensi_DN13684_c0_g1, Pdensi_DN14036_c0_g1d213013, Pdensi_DN14974_c0_g1d465599, Pdensi_DN15426_c1_g7, Pdensi_DN17780_c0_g1, Pdensi_DN19072_c0_g1d356753, Pdensi_DN19072_c0_g3, Pdensi_DN21906_c0_g1, Pdensi_DN22201_c1_g3, Pdensi_DN22479_c0_g1d67747, Pdensi_DN23182_c0_g1, Pdensi_DN23878_c0_g1d550284, Pdensi_DN24648_c1_g1, Pdensi_DN26031_c0_g1d228345, Pdensi_DN26942_c0_g1d…
GO:0016765	0.00724779548517489	0.99629943547295	26	128	transferase activity, transferring alkyl or aryl (other than methyl) groups	MF	0.197368035946342	MF transferase activity, transferring alkyl or aryl (other than methyl) groups	Pdensi_DN15539_c0_g1d467281, Pdensi_DN17839_c0_g1d216576, Pdensi_DN17887_c0_g1d282424, Pdensi_DN18654_c0_g2, Pdensi_DN18761_c1_g1, Pdensi_DN19097_c2_g1d356771, Pdensi_DN19103_c0_g1d533551, Pdensi_DN19312_c0_g5, Pdensi_DN20326_c0_g1d290432, Pdensi_DN20362_c0_g1d290394, Pdensi_DN21980_c0_g1d297550, Pdensi_DN22675_c0_g1d301652, Pdensi_DN23058_c0_g1d128325, Pdensi_DN23220_c0_g1d128802, Pdensi_DN24089…
GO:0051119	0.00725759455318473	0.997032547631974	16	69	sugar transmembrane transporter activity	MF	0.197368035946342	MF sugar transmembrane transporter activity	Pdensi_DN13918_c0_g1, Pdensi_DN17839_c0_g1, Pdensi_DN18651_c0_g1d532296, Pdensi_DN19648_c0_g2, Pdensi_DN20254_c0_g1d188649, Pdensi_DN20776_c0_g1, Pdensi_DN21862_c0_g1d221873, Pdensi_DN24001_c0_g2d225091, Pdensi_DN24699_c0_g1, Pdensi_DN28937_c0_g2, Pdensi_DN30044_c0_g1, Pdensi_DN39018_c1_g1, Pdensi_DN4567_c0_g1d382519, Pdensi_DN5412_c0_g1, Pdensi_GG_129064_c1_g1, Pdensi_GG_25005_c0_g1
GO:0051235	0.00731026315210503	0.997230791723883	14	57	maintenance of location	BP	0.198361489328201	BP maintenance of location	Pdensi_DN11163_c0_g1d268092, Pdensi_DN11163_c1_g1, Pdensi_DN14541_c0_g1d8394, Pdensi_DN14892_c1_g1, Pdensi_DN15072_c0_g1, Pdensi_DN15327_c0_g1, Pdensi_DN19174_c1_g3, Pdensi_DN20096_c0_g1d62246, Pdensi_DN22262_c0_g1d496121, Pdensi_DN39627_c0_g1d151386, Pdensi_DN8870_c0_g1d171246, Pdensi_DN9752_c0_g1d454312, Pdensi_GG_141908_c0_g1, Pdensi_GG_78706_c1_g1
GO:0080161	0.00739223738614613	0.998684864294105	6	15	auxin transmembrane transporter activity	MF	0.200144013106846	MF auxin transmembrane transporter activity	Pdensi_DN18861_c0_g4, Pdensi_DN20943_c0_g3, Pdensi_DN24950_c0_g4, Pdensi_DN25220_c1_g1d558723, Pdensi_DN25689_c0_g3, Pdensi_GG_70108_c1_g1
GO:0050105	0.00754916097189878	0.998959736805991	5	11	L-gulonolactone oxidase activity	MF	0.203943487179296	MF L-gulonolactone oxidase activity	Pdensi_DN20664_c0_g1d291517, Pdensi_DN24100_c0_g1d225290, Pdensi_DN9014_c0_g1d208981, Pdensi_GG_118886_c0_g1, Pdensi_GG_75007_c0_g1
GO:0005342	0.00760849952258162	0.996285981595884	23	110	organic acid transmembrane transporter activity	MF	0.205095780990292	MF organic acid transmembrane transporter activity	Pdensi_DN12822_c0_g1d270969, Pdensi_DN13866_c1_g1d523197, Pdensi_DN17034_c1_g1, Pdensi_DN17564_c0_g1d281568, Pdensi_DN18556_c0_g1d59326, Pdensi_DN18696_c0_g1d532341, Pdensi_DN19464_c0_g1, Pdensi_DN21021_c0_g1d121912, Pdensi_DN22088_c1_g1d125033, Pdensi_DN22148_c1_g1, Pdensi_DN22482_c0_g2d424666, Pdensi_DN23088_c0_g2d69009, Pdensi_DN23645_c0_g2, Pdensi_DN23848_c0_g1d304229, Pdensi_DN24433_c2_g1, P…
GO:0048438	0.00777159678383116	0.998329887391886	7	19	floral whorl development	BP	0.209033846098146	BP floral whorl development	Pdensi_DN15654_c0_g1, Pdensi_DN16137_c0_g1d183863, Pdensi_DN19980_c0_g1d219298, Pdensi_DN20238_c3_g1, Pdensi_DN24748_c1_g1, Pdensi_DN40341_c0_g1d34889, Pdensi_GG_6841_c0_g1
GO:0042744	0.00786868079564051	0.996382170818062	20	90	hydrogen peroxide catabolic process	BP	0.211183022576448	BP hydrogen peroxide catabolic process	Pdensi_DN16508_c0_g1d398834, Pdensi_DN17284_c0_g3d400663, Pdensi_DN18707_c1_g2d480353, Pdensi_DN20063_c0_g1d361691, Pdensi_DN20337_c0_g1, Pdensi_DN22633_c1_g1, Pdensi_DN22723_c0_g1d364100, Pdensi_DN22789_c1_g2, Pdensi_DN22789_c1_g6, Pdensi_DN24570_c0_g1, Pdensi_DN39846_c0_g1d379394, Pdensi_DN40098_c0_g1, Pdensi_DN43131_c0_g1, Pdensi_DN5196_c0_g1d449159, Pdensi_DN833_c0_g1d299, Pdensi_DN8977_c0_g1…
GO:0010048	0.00810322972322588	0.998218373702233	7	20	vernalization response	BP	0.21686840791061	BP vernalization response	Pdensi_DN11521_c0_g1d336257, Pdensi_DN15886_c1_g3, Pdensi_DN18561_c3_g1, Pdensi_DN23723_c0_g3, Pdensi_DN25060_c1_g2, Pdensi_DN25070_c0_g1d226785, Pdensi_DN25687_c1_g2
GO:0047172	0.00813344744929966	0.999704353460848	3	4	shikimate O-hydroxycinnamoyltransferase activity	MF	0.21686840791061	MF shikimate O-hydroxycinnamoyltransferase activity	Pdensi_DN11788_c0_g1d5668, Pdensi_DN14424_c0_g1d213386, Pdensi_DN24552_c1_g1
GO:0050737	0.00813344744929966	0.999704353460848	3	4	O-hydroxycinnamoyltransferase activity	MF	0.21686840791061	MF O-hydroxycinnamoyltransferase activity	Pdensi_DN11788_c0_g1d5668, Pdensi_DN14424_c0_g1d213386, Pdensi_DN24552_c1_g1
GO:0015562	0.00826654806883368	0.997907629298436	8	25	efflux transmembrane transporter activity	MF	0.219849135074286	MF efflux transmembrane transporter activity	Pdensi_DN12300_c0_g1d105477, Pdensi_DN18861_c0_g4, Pdensi_DN20943_c0_g3, Pdensi_DN24950_c0_g4, Pdensi_DN25220_c1_g1d558723, Pdensi_DN25689_c0_g3, Pdensi_DN27436_c2_g7, Pdensi_GG_70108_c1_g1
GO:0015079	0.00828100793519317	0.996451989971031	17	75	potassium ion transmembrane transporter activity	MF	0.219849135074286	MF potassium ion transmembrane transporter activity	Pdensi_DN11351_c0_g1, Pdensi_DN14537_c0_g1d342362, Pdensi_DN18659_c0_g1d479685, Pdensi_DN19036_c0_g1d285517, Pdensi_DN20264_c0_g2d119506, Pdensi_DN21237_c1_g1, Pdensi_DN21532_c0_g1d295568, Pdensi_DN22260_c0_g1d222431, Pdensi_DN22632_c0_g1d126827, Pdensi_DN22841_c1_g2, Pdensi_DN24824_c0_g1, Pdensi_DN24855_c2_g1, Pdensi_DN25686_c0_g3, Pdensi_DN25857_c0_g1d228067, Pdensi_DN26996_c0_g2d79059, Pdensi_…
GO:0015295	0.00830974730004014	0.996334755465579	18	81	solute:proton symporter activity	MF	0.219858629801681	MF solute:proton symporter activity	Pdensi_DN13918_c0_g1, Pdensi_DN16529_c0_g1, Pdensi_DN17406_c0_g1d350753, Pdensi_DN17839_c0_g1, Pdensi_DN19295_c0_g3d483252, Pdensi_DN21862_c0_g1d221873, Pdensi_DN24001_c0_g2d225091, Pdensi_DN25296_c0_g1d227052, Pdensi_DN25817_c0_g1d499394, Pdensi_DN26309_c1_g2, Pdensi_DN26653_c0_g1d78124, Pdensi_DN27436_c2_g7, Pdensi_DN28060_c0_g1d141387, Pdensi_DN28937_c0_g2, Pdensi_DN30044_c0_g1, Pdensi_DN5412_…
GO:0080027	0.0083171382084105	1	2	2	response to herbivore	BP	0.219858629801681	BP response to herbivore	Pdensi_DN23897_c0_g1, Pdensi_DN24299_c0_g1d428145
GO:0010102	0.0083996189478982	0.998810718336682	5	11	lateral root morphogenesis	BP	0.221562480917521	BP lateral root morphogenesis	Pdensi_DN13087_c0_g1d212168, Pdensi_DN13684_c0_g1, Pdensi_DN15426_c1_g7, Pdensi_DN19072_c0_g1d356753, Pdensi_DN19072_c0_g3
GO:0044085	0.00843459649858329	0.994736571837919	47	268	cellular component biogenesis	BP	0.222008694134017	BP cellular component biogenesis	Pdensi_DN12216_c0_g1, Pdensi_DN14923_c0_g4, Pdensi_DN15094_c1_g3d465823, Pdensi_DN15702_c0_g1d345565, Pdensi_DN16963_c0_g1d472256, Pdensi_DN18057_c0_g3, Pdensi_DN18423_c1_g1, Pdensi_DN18439_c0_g1d217244, Pdensi_DN1891_c0_g1d325527, Pdensi_DN19166_c0_g1, Pdensi_DN19173_c0_g1d406996, Pdensi_DN19317_c1_g1d218483, Pdensi_DN19457_c0_g1d408126, Pdensi_DN19639_c4_g1, Pdensi_DN19667_c0_g1d534673, Pdensi_…
GO:0005102	0.00851433940289026	0.995715491135146	24	121	signaling receptor binding	MF	0.223628760556254	MF signaling receptor binding	Pdensi_DN13117_c0_g1d51549, Pdensi_DN17128_c0_g1d56912, Pdensi_DN17412_c0_g1, Pdensi_DN17492_c0_g1d474248, Pdensi_DN18117_c1_g1, Pdensi_DN18990_c0_g1d59915, Pdensi_DN19235_c1_g1, Pdensi_DN20067_c0_g2d62321, Pdensi_DN20929_c2_g1, Pdensi_DN20961_c0_g5, Pdensi_DN21995_c0_g2, Pdensi_DN22739_c0_g1d302230, Pdensi_DN24462_c0_g3, Pdensi_DN26698_c0_g2, Pdensi_DN27119_c2_g5, Pdensi_DN35700_c2_g1, Pdensi_DN…
GO:0009823	0.008680540059217	0.99967647313501	3	4	cytokinin catabolic process	BP	0.227023826399777	BP cytokinin catabolic process	Pdensi_DN39624_c1_g1, Pdensi_DN8865_c0_g1d265108, Pdensi_GG_8926_c0_g1
GO:0019139	0.008680540059217	0.99967647313501	3	4	cytokinin dehydrogenase activity	MF	0.227023826399777	MF cytokinin dehydrogenase activity	Pdensi_DN39624_c1_g1, Pdensi_DN8865_c0_g1d265108, Pdensi_GG_8926_c0_g1
GO:0002252	0.00886620903521254	0.995867218700423	20	92	immune effector process	BP	0.23090516119391	BP immune effector process	Pdensi_DN11138_c0_g1, Pdensi_DN11720_c0_g1d211026, Pdensi_DN13825_c0_g1d340893, Pdensi_DN16137_c0_g1d183863, Pdensi_DN18176_c1_g1, Pdensi_DN18764_c0_g1d355610, Pdensi_DN22158_c0_g1d422615, Pdensi_DN22313_c0_g1d363777, Pdensi_DN23753_c0_g1d130641, Pdensi_DN24400_c0_g2, Pdensi_DN24613_c0_g6, Pdensi_DN24748_c1_g1, Pdensi_DN25099_c0_g1d73557, Pdensi_DN26976_c3_g5, Pdensi_DN39194_c0_g1d511109, Pdensi_…
GO:0006805	0.00886651774190737	0.997493913801913	9	29	xenobiotic metabolic process	BP	0.23090516119391	BP xenobiotic metabolic process	Pdensi_DN14735_c0_g1, Pdensi_DN18028_c0_g1, Pdensi_DN19658_c0_g1d485534, Pdensi_DN20067_c0_g2d62321, Pdensi_DN25758_c2_g1, Pdensi_DN25789_c1_g2, Pdensi_DN38801_c0_g1d90377, Pdensi_GG_125320_c0_g1, Pdensi_GG_17249_c0_g1
GO:0034515	0.00931332245555909	0.997844314330135	7	22	proteasome storage granule	CC	0.242028244447637	CC proteasome storage granule	Pdensi_DN19179_c1_g1d406845, Pdensi_DN20245_c1_g1d289971, Pdensi_DN23035_c0_g1d223622, Pdensi_DN23364_c1_g1, Pdensi_DN23497_c2_g2, Pdensi_DN24570_c2_g1, Pdensi_DN9472_c0_g1d48326
GO:0019344	0.00940479741206549	0.997869972659265	7	20	cysteine biosynthetic process	BP	0.243889809681664	BP cysteine biosynthetic process	Pdensi_DN14820_c0_g1, Pdensi_DN16631_c0_g1d111504, Pdensi_DN18883_c0_g2d480523, Pdensi_DN19233_c0_g1d218230, Pdensi_DN32946_c0_g1d505646, Pdensi_DN39305_c1_g1, Pdensi_DN4429_c0_g1d205605
GO:0006979	0.00947997433655172	0.993661657401806	61	366	response to oxidative stress	BP	0.24532177798925	BP response to oxidative stress	Pdensi_DN12226_c0_g1d211408, Pdensi_DN12856_c0_g1d460187, Pdensi_DN13087_c0_g1d212168, Pdensi_DN14200_c0_g1, Pdensi_DN14537_c0_g1d342362, Pdensi_DN15072_c0_g1, Pdensi_DN15781_c1_g2, Pdensi_DN15895_c0_g1, Pdensi_DN16057_c0_g1d183538, Pdensi_DN16376_c0_g1d55616, Pdensi_DN16508_c0_g1d398834, Pdensi_DN17284_c0_g3d400663, Pdensi_DN18169_c0_g1d13057, Pdensi_DN18669_c0_g1d532211, Pdensi_DN18707_c1_g2d48…
GO:0008395	0.00954855032049789	0.998546405839007	5	12	steroid hydroxylase activity	MF	0.246577270041092	MF steroid hydroxylase activity	Pdensi_DN10989_c0_g1d335310, Pdensi_DN17863_c0_g2, Pdensi_DN20016_c0_g2d289314, Pdensi_DN25137_c0_g1d227012, Pdensi_DN46243_c0_g1d39452
GO:0016209	0.00958513962015867	0.994664670797978	31	161	antioxidant activity	MF	0.246798528345926	MF antioxidant activity	Pdensi_DN12226_c0_g1d211408, Pdensi_DN15583_c0_g1d396259, Pdensi_DN16508_c0_g1d398834, Pdensi_DN17284_c0_g3d400663, Pdensi_DN18707_c1_g2d480353, Pdensi_DN19103_c0_g1d533551, Pdensi_DN19790_c1_g1, Pdensi_DN20063_c0_g1d361691, Pdensi_DN20337_c0_g1, Pdensi_DN22633_c1_g1, Pdensi_DN22723_c0_g1d364100, Pdensi_DN22789_c1_g2, Pdensi_DN22789_c1_g6, Pdensi_DN24570_c0_g1, Pdensi_DN24936_c1_g6, Pdensi_DN2509…
GO:0043621	0.00959727436945595	0.99512158177219	24	120	protein self-association	MF	0.246798528345926	MF protein self-association	Pdensi_DN11282_c0_g1d174432, Pdensi_DN11560_c0_g3, Pdensi_DN15900_c0_g2, Pdensi_DN16068_c1_g1, Pdensi_DN16074_c0_g1d55152, Pdensi_DN18117_c1_g1, Pdensi_DN18507_c0_g1d115375, Pdensi_DN18669_c0_g1d532211, Pdensi_DN19196_c1_g2, Pdensi_DN20170_c0_g1, Pdensi_DN21486_c0_g1d495385, Pdensi_DN21590_c1_g1d123232, Pdensi_DN22508_c1_g4, Pdensi_DN23934_c1_g1, Pdensi_DN26039_c0_g1d429728, Pdensi_DN26569_c0_g1d…
GO:0016137	0.00975869378557733	0.998564178746924	5	11	glycoside metabolic process	BP	0.250425603366005	BP glycoside metabolic process	Pdensi_DN17226_c0_g1d57101, Pdensi_DN24569_c0_g1d133942, Pdensi_DN30915_c0_g1d234365, Pdensi_GG_61160_c0_g1, Pdensi_GG_61809_c0_g1
GO:0033612	0.0100302871621371	0.996382096122712	12	48	receptor serine/threonine kinase binding	MF	0.256858937077061	MF receptor serine/threonine kinase binding	Pdensi_DN18117_c1_g1, Pdensi_DN20929_c2_g1, Pdensi_DN21995_c0_g2, Pdensi_DN22739_c0_g1d302230, Pdensi_DN27119_c2_g5, Pdensi_DN35700_c2_g1, Pdensi_DN35700_c2_g3, Pdensi_DN41203_c0_g1d35551, Pdensi_GG_144895_c0_g1, Pdensi_GG_3689_c1_g1, Pdensi_GG_44349_c0_g1, Pdensi_GG_58919_c0_g1
GO:0042547	0.0100971189938027	0.998931949697198	4	8	cell wall modification involved in multidimensional cell growth	BP	0.257796654574736	BP cell wall modification involved in multidimensional cell growth	Pdensi_DN19354_c0_g2, Pdensi_DN21952_c0_g1d495921, Pdensi_DN22302_c0_g1d222548, Pdensi_DN41948_c0_g1d244695
GO:0015893	0.0101088502688759	0.996169931239724	13	53	drug transport	BP	0.257796654574736	BP drug transport	Pdensi_DN11991_c0_g2, Pdensi_DN15108_c0_g1d343889, Pdensi_DN19673_c0_g3, Pdensi_DN19690_c0_g1d408815, Pdensi_DN21519_c2_g4, Pdensi_DN22756_c0_g3, Pdensi_DN24065_c1_g3, Pdensi_DN25853_c0_g1d139439, Pdensi_DN26777_c0_g1d500214, Pdensi_DN26848_c0_g1, Pdensi_DN40533_c0_g1d319005, Pdensi_GG_11047_c0_g1, Pdensi_GG_123897_c0_g1
GO:0042178	0.0103257653446379	0.997617115563746	7	20	xenobiotic catabolic process	BP	0.262783245582379	BP xenobiotic catabolic process	Pdensi_DN14735_c0_g1, Pdensi_DN19658_c0_g1d485534, Pdensi_DN25758_c2_g1, Pdensi_DN25789_c1_g2, Pdensi_DN38801_c0_g1d90377, Pdensi_GG_125320_c0_g1, Pdensi_GG_17249_c0_g1
GO:0022804	0.0103999786996528	0.992541006978696	85	542	active transmembrane transporter activity	MF	0.264125078876305	MF active transmembrane transporter activity	Pdensi_DN11645_c0_g1d336523, Pdensi_DN11991_c0_g2, Pdensi_DN12300_c0_g1d105477, Pdensi_DN13918_c0_g1, Pdensi_DN14537_c0_g1d342362, Pdensi_DN15108_c0_g1d343889, Pdensi_DN15198_c2_g2, Pdensi_DN15917_c0_g1d397096, Pdensi_DN16145_c1_g1, Pdensi_DN16529_c0_g1, Pdensi_DN16582_c0_g1, Pdensi_DN17399_c0_g1d57131, Pdensi_DN17406_c0_g1d350753, Pdensi_DN17839_c0_g1, Pdensi_DN18056_c0_g2d352659, Pdensi_DN18320…
GO:0006880	0.0107081273447344	0.998846847802227	4	8	intracellular sequestering of iron ion	BP	0.27047549594127	BP intracellular sequestering of iron ion	Pdensi_DN14541_c0_g1d8394, Pdensi_DN15072_c0_g1, Pdensi_DN22262_c0_g1d496121, Pdensi_GG_141908_c0_g1
GO:0097577	0.0107081273447344	0.998846847802227	4	8	sequestering of iron ion	BP	0.27047549594127	BP sequestering of iron ion	Pdensi_DN14541_c0_g1d8394, Pdensi_DN15072_c0_g1, Pdensi_DN22262_c0_g1d496121, Pdensi_GG_141908_c0_g1
GO:0010628	0.0107160402313211	0.992371250113571	81	511	positive regulation of gene expression	BP	0.27047549594127	BP positive regulation of gene expression	Pdensi_DN11265_c0_g1d210500, Pdensi_DN11521_c0_g1d336257, Pdensi_DN12094_c0_g1d458612, Pdensi_DN13295_c0_g1d51662, Pdensi_DN14132_c0_g1, Pdensi_DN14863_c0_g1d342967, Pdensi_DN14892_c1_g1, Pdensi_DN15094_c1_g3d465823, Pdensi_DN15400_c0_g2, Pdensi_DN15521_c0_g1, Pdensi_DN15782_c0_g2d468050, Pdensi_DN15886_c1_g3, Pdensi_DN16047_c2_g2, Pdensi_DN16067_c0_g2d397404, Pdensi_DN16202_c0_g1d469842, Pdensi_…
GO:0003885	0.0107627775640453	0.998310509748745	5	12	D-arabinono-1,4-lactone oxidase activity	MF	0.27109848733042	MF D-arabinono-1,4-lactone oxidase activity	Pdensi_DN20664_c0_g1d291517, Pdensi_DN24100_c0_g1d225290, Pdensi_DN9014_c0_g1d208981, Pdensi_GG_118886_c0_g1, Pdensi_GG_75007_c0_g1
GO:0051289	0.011101692830268	0.997367644499724	7	21	protein homotetramerization	BP	0.279063411594386	BP protein homotetramerization	Pdensi_DN16530_c0_g1d10873, Pdensi_DN21266_c0_g1d221055, Pdensi_DN25411_c0_g2, Pdensi_DN25460_c1_g1, Pdensi_DN39305_c1_g1, Pdensi_DN47344_c0_g1d249493, Pdensi_GG_126554_c0_g1
GO:2000022	0.0113662710225564	0.995441374413448	14	58	regulation of jasmonic acid mediated signaling pathway	BP	0.284886468574655	BP regulation of jasmonic acid mediated signaling pathway	Pdensi_DN11143_c0_g1d456681, Pdensi_DN11475_c0_g1d336191, Pdensi_DN14396_c0_g2d8212, Pdensi_DN17397_c0_g1d281100, Pdensi_DN21565_c1_g5, Pdensi_DN21872_c3_g1, Pdensi_DN22686_c0_g3, Pdensi_DN23253_c1_g2, Pdensi_DN24217_c0_g6, Pdensi_DN24892_c0_g2d135882, Pdensi_DN26035_c1_g1, Pdensi_DN29676_c0_g1d233126, Pdensi_DN34212_c0_g1d146735, Pdensi_DN40133_c1_g5
GO:0017048	0.0113796986715063	0.998751505072977	4	8	Rho GTPase binding	MF	0.284886468574655	MF Rho GTPase binding	Pdensi_DN11777_c0_g1, Pdensi_DN17452_c0_g1d474352, Pdensi_DN20163_c0_g1d62509, Pdensi_GG_24905_c0_g1
GO:0030139	0.0114491851838462	0.996559802645795	9	32	endocytic vesicle	CC	0.28604346398341	CC endocytic vesicle	Pdensi_DN12572_c0_g1d211752, Pdensi_DN16398_c0_g1d278483, Pdensi_DN17412_c0_g1, Pdensi_DN19182_c0_g3d482227, Pdensi_DN21339_c0_g3, Pdensi_DN25232_c0_g1d137507, Pdensi_DN27207_c0_g1d79864, Pdensi_DN38676_c4_g1, Pdensi_DN9362_c0_g1d102983
GO:0008300	0.011511636625193	0.998161336804929	5	12	isoprenoid catabolic process	BP	0.287020359831385	BP isoprenoid catabolic process	Pdensi_DN12721_c0_g1d390380, Pdensi_DN29431_c1_g1, Pdensi_DN3057_c0_g1d260296, Pdensi_DN71415_c0_g1, Pdensi_GG_66168_c0_g1
GO:0047429	0.0117896187741782	0.997575914285459	6	17	nucleoside-triphosphate diphosphatase activity	MF	0.293021202577732	MF nucleoside-triphosphate diphosphatase activity	Pdensi_DN12769_c0_g2, Pdensi_DN16530_c0_g1d10873, Pdensi_DN21266_c0_g1d221055, Pdensi_DN25411_c0_g2, Pdensi_DN47344_c0_g1d249493, Pdensi_GG_126554_c0_g1
GO:0045338	0.0117999914803106	0.998103179190019	5	12	farnesyl diphosphate metabolic process	BP	0.293021202577732	BP farnesyl diphosphate metabolic process	Pdensi_DN16375_c0_g1d278578, Pdensi_DN18761_c1_g1, Pdensi_DN19312_c0_g5, Pdensi_DN21980_c0_g1d297550, Pdensi_DN23220_c0_g1d128802
GO:0005216	0.0118299891874522	0.994079200937966	22	107	ion channel activity	MF	0.293173844943877	MF ion channel activity	Pdensi_DN10207_c0_g1d266698, Pdensi_DN12191_c1_g2, Pdensi_DN15917_c0_g1d397096, Pdensi_DN16057_c0_g1d183538, Pdensi_DN18659_c0_g1d479685, Pdensi_DN19036_c0_g1d285517, Pdensi_DN19114_c0_g1d116860, Pdensi_DN19803_c0_g1d409969, Pdensi_DN19821_c0_g1d288223, Pdensi_DN22313_c0_g1d363777, Pdensi_DN22632_c0_g1d126827, Pdensi_DN23753_c0_g1d130641, Pdensi_DN24824_c0_g1, Pdensi_DN24855_c2_g1, Pdensi_DN26013…
GO:0010101	0.0119323114680634	0.998076361287299	5	12	post-embryonic root morphogenesis	BP	0.294860967885932	BP post-embryonic root morphogenesis	Pdensi_DN13087_c0_g1d212168, Pdensi_DN13684_c0_g1, Pdensi_DN15426_c1_g7, Pdensi_DN19072_c0_g1d356753, Pdensi_DN19072_c0_g3
GO:0009723	0.01194604311806	0.994019610728298	22	106	response to ethylene	BP	0.294860967885932	BP response to ethylene	Pdensi_DN11974_c0_g1d211158, Pdensi_DN12309_c0_g1d269969, Pdensi_DN12359_c0_g1, Pdensi_DN13087_c0_g1d212168, Pdensi_DN14987_c0_g1d465381, Pdensi_DN15579_c0_g1d54375, Pdensi_DN16067_c0_g2d397404, Pdensi_DN18821_c0_g1d355808, Pdensi_DN20185_c0_g1d16298, Pdensi_DN20881_c1_g1, Pdensi_DN21129_c2_g5, Pdensi_DN21801_c0_g2, Pdensi_DN23897_c0_g1, Pdensi_DN24299_c0_g1d428145, Pdensi_DN24950_c0_g4, Pdensi_D…
GO:0009200	0.0119933441721386	0.997524466796191	6	17	deoxyribonucleoside triphosphate metabolic process	BP	0.295435243615085	BP deoxyribonucleoside triphosphate metabolic process	Pdensi_DN12769_c0_g2, Pdensi_DN16530_c0_g1d10873, Pdensi_DN21266_c0_g1d221055, Pdensi_DN25411_c0_g2, Pdensi_DN47344_c0_g1d249493, Pdensi_GG_126554_c0_g1
GO:0005911	0.0125460025760226	0.990556241334685	109	720	cell-cell junction	CC	0.308430927328939	CC cell-cell junction	Pdensi_DN11064_c0_g1d210295, Pdensi_DN11138_c0_g1, Pdensi_DN11282_c0_g1d174432, Pdensi_DN11720_c0_g1d211026, Pdensi_DN11970_c0_g1d5850, Pdensi_DN11994_c0_g1d336954, Pdensi_DN12589_c0_g1d176330, Pdensi_DN13117_c0_g1d51549, Pdensi_DN13510_c0_g1d461743, Pdensi_DN13825_c0_g1d340893, Pdensi_DN13877_c0_g1, Pdensi_DN14059_c0_g2, Pdensi_DN14200_c0_g1, Pdensi_DN14269_c0_g1d52720, Pdensi_DN14475_c0_g1d2133…
GO:0009831	0.0126340406276906	0.999212407680104	3	5	plant-type cell wall modification involved in multidimensional cell growth	BP	0.309975304182781	BP plant-type cell wall modification involved in multidimensional cell growth	Pdensi_DN21952_c0_g1d495921, Pdensi_DN22302_c0_g1d222548, Pdensi_DN41948_c0_g1d244695
GO:0006631	0.0127647262142747	0.991623179441254	52	310	fatty acid metabolic process	BP	0.311178359389643	BP fatty acid metabolic process	Pdensi_DN10846_c0_g1d335071, Pdensi_DN12363_c0_g1d270046, Pdensi_DN12400_c0_g1d389834, Pdensi_DN15825_c0_g1d397026, Pdensi_DN16396_c0_g1d398206, Pdensi_DN16628_c0_g1d215450, Pdensi_DN17191_c1_g1, Pdensi_DN17498_c0_g1, Pdensi_DN17954_c0_g1d216668, Pdensi_DN18176_c1_g1, Pdensi_DN18233_c1_g4, Pdensi_DN18337_c0_g1d353676, Pdensi_DN18447_c0_g1d186930, Pdensi_DN18467_c0_g1d354439, Pdensi_DN18774_c0_g1d…
GO:0033609	0.0127843370884941	1	2	2	oxalate metabolic process	BP	0.311178359389643	BP oxalate metabolic process	Pdensi_DN17351_c0_g3, Pdensi_DN26864_c0_g1d500265
GO:0033611	0.0127843370884941	1	2	2	oxalate catabolic process	BP	0.311178359389643	BP oxalate catabolic process	Pdensi_DN17351_c0_g3, Pdensi_DN26864_c0_g1d500265
GO:0050203	0.0127843370884941	1	2	2	oxalate-CoA ligase activity	MF	0.311178359389643	MF oxalate-CoA ligase activity	Pdensi_DN17351_c0_g3, Pdensi_DN26864_c0_g1d500265
GO:1903507	0.0128238702784725	0.991870350392451	45	261	negative regulation of nucleic acid-templated transcription	BP	0.311523742021708	BP negative regulation of nucleic acid-templated transcription	Pdensi_DN11360_c2_g3, Pdensi_DN11809_c0_g1d175312, Pdensi_DN12405_c0_g1d521308, Pdensi_DN14987_c0_g1d465381, Pdensi_DN15257_c0_g1d466226, Pdensi_DN16214_c0_g2, Pdensi_DN17267_c1_g2d57003, Pdensi_DN17327_c0_g1d112863, Pdensi_DN17780_c0_g1, Pdensi_DN18186_c0_g2, Pdensi_DN18290_c0_g1d403551, Pdensi_DN18504_c0_g1d284071, Pdensi_DN18845_c0_g1d405763, Pdensi_DN19752_c0_g1d409295, Pdensi_DN19813_c1_g2, …
GO:0016629	0.012976179453709	0.998413832437219	4	9	12-oxophytodienoate reductase activity	MF	0.314199887685564	MF 12-oxophytodienoate reductase activity	Pdensi_DN20735_c0_g1d189051, Pdensi_DN22674_c0_g2d301727, Pdensi_DN27628_c1_g1, Pdensi_DN33793_c0_g1
GO:0009637	0.012985156438681	0.995143768826027	12	48	response to blue light	BP	0.314199887685564	BP response to blue light	Pdensi_DN11668_c0_g1, Pdensi_DN11848_c0_g1d5764, Pdensi_DN12062_c0_g2, Pdensi_DN12120_c0_g1, Pdensi_DN14344_c0_g1d463866, Pdensi_DN14344_c0_g3, Pdensi_DN14648_c0_g1d53257, Pdensi_DN15641_c0_g7, Pdensi_DN18075_c0_g3, Pdensi_DN25689_c0_g3, Pdensi_DN8388_c0_g1d3437, Pdensi_DN8648_c0_g1d331767
GO:0030198	0.0130552381699759	0.995113835830081	12	48	extracellular matrix organization	BP	0.314793443468654	BP extracellular matrix organization	Pdensi_DN15274_c0_g1d344023, Pdensi_DN1891_c0_g1d325527, Pdensi_DN19519_c0_g5, Pdensi_DN20133_c0_g2, Pdensi_DN20303_c1_g6, Pdensi_DN22105_c0_g3, Pdensi_DN24100_c0_g1, Pdensi_DN25686_c0_g1d193387, Pdensi_DN38645_c0_g6, Pdensi_GG_11587_c0_g1, Pdensi_GG_80151_c1_g1, Pdensi_GG_93610_c0_g1
GO:0000024	0.0130609059688426	0.999175274782939	3	5	maltose biosynthetic process	BP	0.314793443468654	BP maltose biosynthetic process	Pdensi_DN10695_c0_g1d49277, Pdensi_DN20300_c0_g1d62840, Pdensi_GG_152382_c0_g1
GO:0016614	0.0132230757949862	0.991467555756188	48	281	oxidoreductase activity, acting on CH-OH group of donors	MF	0.317557934150918	MF oxidoreductase activity, acting on CH-OH group of donors	Pdensi_DN12400_c0_g1d389834, Pdensi_DN12721_c0_g1d390380, Pdensi_DN13005_c0_g1d339187, Pdensi_DN13084_c0_g1, Pdensi_DN13668_c0_g2, Pdensi_DN14661_c0_g1d342607, Pdensi_DN15924_c0_g1d110384, Pdensi_DN16194_c0_g2, Pdensi_DN18628_c0_g1d59396, Pdensi_DN18774_c0_g1d355297, Pdensi_DN18811_c1_g1, Pdensi_DN18938_c0_g1d116335, Pdensi_DN19345_c1_g2, Pdensi_DN19702_c3_g1, Pdensi_DN19702_c3_g1d360283, Pdensi_…
GO:0046688	0.0132272748360942	0.998373606251651	4	9	response to copper ion	BP	0.317557934150918	BP response to copper ion	Pdensi_DN15227_c0_g2, Pdensi_DN16069_c0_g1, Pdensi_DN16145_c1_g1, Pdensi_DN23286_c2_g2
GO:0006812	0.0137405537991863	0.990592836817795	62	380	cation transport	BP	0.328723242411267	BP cation transport	Pdensi_DN10554_c0_g1, Pdensi_DN10579_c0_g1, Pdensi_DN11351_c0_g1, Pdensi_DN11991_c0_g2, Pdensi_DN12094_c0_g1d269573, Pdensi_DN12171_c0_g1d337482, Pdensi_DN12428_c0_g1, Pdensi_DN12608_c0_g1d459878, Pdensi_DN13866_c1_g1d523197, Pdensi_DN14093_c0_g1d52423, Pdensi_DN14537_c0_g1d342362, Pdensi_DN15072_c0_g1, Pdensi_DN15198_c2_g2, Pdensi_DN15227_c0_g2, Pdensi_DN15364_c0_g1d181907, Pdensi_DN15364_c0_g2,…
GO:1902679	0.0137599266349235	0.991236248365353	45	262	negative regulation of RNA biosynthetic process	BP	0.328723242411267	BP negative regulation of RNA biosynthetic process	Pdensi_DN11360_c2_g3, Pdensi_DN11809_c0_g1d175312, Pdensi_DN12405_c0_g1d521308, Pdensi_DN14987_c0_g1d465381, Pdensi_DN15257_c0_g1d466226, Pdensi_DN16214_c0_g2, Pdensi_DN17267_c1_g2d57003, Pdensi_DN17327_c0_g1d112863, Pdensi_DN17780_c0_g1, Pdensi_DN18186_c0_g2, Pdensi_DN18290_c0_g1d403551, Pdensi_DN18504_c0_g1d284071, Pdensi_DN18845_c0_g1d405763, Pdensi_DN19752_c0_g1d409295, Pdensi_DN19813_c1_g2, …
GO:0008199	0.0137725732054834	0.997066499394197	6	17	ferric iron binding	MF	0.328723242411267	MF ferric iron binding	Pdensi_DN12094_c0_g1d269573, Pdensi_DN15072_c0_g1, Pdensi_DN17412_c0_g1, Pdensi_DN30915_c0_g1d234365, Pdensi_GG_141908_c0_g1, Pdensi_GG_82842_c0_g1
GO:0000322	0.013804418097513	0.996541161210235	7	22	storage vacuole	CC	0.328844781501219	CC storage vacuole	Pdensi_DN22277_c0_g1d496154, Pdensi_DN25626_c0_g1d559430, Pdensi_DN31919_c0_g1, Pdensi_DN36611_c6_g1, Pdensi_GG_34298_c0_g1, Pdensi_GG_85255_c0_g1, Pdensi_GG_89808_c0_g1
GO:0008911	0.0140250212756044	1	2	2	lactaldehyde dehydrogenase activity	MF	0.33345369733023	MF lactaldehyde dehydrogenase activity	Pdensi_DN11909_c0_g1d211148, Pdensi_DN35342_c0_g1d314450
GO:0006790	0.0143132379671282	0.990718786423573	48	281	sulfur compound metabolic process	BP	0.339186802016517	BP sulfur compound metabolic process	Pdensi_DN12226_c0_g1d211408, Pdensi_DN13292_c0_g1d339486, Pdensi_DN13827_c0_g2d392397, Pdensi_DN14686_c0_g2d213578, Pdensi_DN14820_c0_g1, Pdensi_DN15521_c0_g1, Pdensi_DN16067_c0_g2d397404, Pdensi_DN16202_c0_g1d469842, Pdensi_DN16631_c0_g1d111504, Pdensi_DN18091_c0_g1, Pdensi_DN18883_c0_g2d480523, Pdensi_DN19103_c0_g1d533551, Pdensi_DN19233_c0_g1d218230, Pdensi_DN19461_c0_g1d61048, Pdensi_DN19519_…
GO:0055081	0.0143466306494472	0.995497192477212	9	33	anion homeostasis	BP	0.339186802016517	BP anion homeostasis	Pdensi_DN17406_c0_g1d350753, Pdensi_DN17613_c1_g1, Pdensi_DN19391_c0_g1, Pdensi_DN19665_c0_g3, Pdensi_DN20661_c0_g1d120650, Pdensi_DN25184_c3_g2, Pdensi_DN25810_c0_g1d139459, Pdensi_DN5920_c0_g1, Pdensi_GG_131864_c0_g1
GO:0042743	0.0143489372802301	0.992816220074585	21	101	hydrogen peroxide metabolic process	BP	0.339186802016517	BP hydrogen peroxide metabolic process	Pdensi_DN16508_c0_g1d398834, Pdensi_DN17284_c0_g3d400663, Pdensi_DN18707_c1_g2d480353, Pdensi_DN20063_c0_g1d361691, Pdensi_DN20337_c0_g1, Pdensi_DN22633_c1_g1, Pdensi_DN22723_c0_g1d364100, Pdensi_DN22789_c1_g2, Pdensi_DN22789_c1_g6, Pdensi_DN24570_c0_g1, Pdensi_DN25099_c0_g1d73557, Pdensi_DN39846_c0_g1d379394, Pdensi_DN40098_c0_g1, Pdensi_DN43131_c0_g1, Pdensi_DN5196_c0_g1d449159, Pdensi_DN833_c0…
GO:0016627	0.0144818199348904	0.992459573213506	23	118	oxidoreductase activity, acting on the CH-CH group of donors	MF	0.341255177387666	MF oxidoreductase activity, acting on the CH-CH group of donors	Pdensi_DN18206_c0_g1, Pdensi_DN18337_c0_g1d353676, Pdensi_DN18821_c0_g1d355808, Pdensi_DN19245_c0_g2, Pdensi_DN19519_c0_g5, Pdensi_DN20475_c0_g1, Pdensi_DN20560_c1_g1, Pdensi_DN20735_c0_g1d189051, Pdensi_DN22674_c0_g2d301727, Pdensi_DN22808_c3_g2, Pdensi_DN24357_c0_g1, Pdensi_DN24978_c0_g1d226534, Pdensi_DN26068_c0_g1d559777, Pdensi_DN27429_c0_g1d230822, Pdensi_DN27611_c0_g1d431204, Pdensi_DN2762…
GO:0004364	0.0144919624630948	0.994202782762172	13	56	glutathione transferase activity	MF	0.341255177387666	MF glutathione transferase activity	Pdensi_DN15539_c0_g1d467281, Pdensi_DN19097_c2_g1d356771, Pdensi_DN19103_c0_g1d533551, Pdensi_DN22675_c0_g1d301652, Pdensi_DN24936_c1_g6, Pdensi_DN25081_c0_g1d136709, Pdensi_DN26107_c1_g1, Pdensi_DN26129_c1_g1, Pdensi_DN29353_c0_g1d81711, Pdensi_DN38795_c1_g3, Pdensi_DN38795_c1_g4, Pdensi_DN5860_c0_g1, Pdensi_GG_27183_c0_g1
GO:0009862	0.0145426574150267	0.996317095043259	7	22	systemic acquired resistance, salicylic acid mediated signaling pathway	BP	0.341794158595619	BP systemic acquired resistance, salicylic acid mediated signaling pathway	Pdensi_DN11282_c0_g1d174432, Pdensi_DN21565_c1_g5, Pdensi_DN21590_c1_g1d123232, Pdensi_DN21872_c3_g1, Pdensi_DN37782_c0_g1d570381, Pdensi_DN40133_c1_g5, Pdensi_GG_130225_c0_g1
GO:0034285	0.0148839035412716	0.993157975637332	17	79	response to disaccharide	BP	0.349146836506317	BP response to disaccharide	Pdensi_DN14987_c0_g1d465381, Pdensi_DN17084_c0_g1d215790, Pdensi_DN19763_c0_g2d287984, Pdensi_DN20647_c1_g1d291571, Pdensi_DN21394_c3_g1, Pdensi_DN21565_c1_g5, Pdensi_DN21872_c3_g1, Pdensi_DN22166_c0_g1d125199, Pdensi_DN26668_c0_g4, Pdensi_DN26929_c0_g3, Pdensi_DN26944_c0_g1d367833, Pdensi_DN31394_c0_g1d504182, Pdensi_DN34938_c0_g1d375074, Pdensi_DN37268_c0_g1d569921, Pdensi_DN40133_c1_g5, Pdensi…
GO:0030158	0.015098541955366	1	2	2	protein xylosyltransferase activity	MF	0.35216561236311	MF protein xylosyltransferase activity	Pdensi_DN19172_c0_g1d406742, Pdensi_DN22311_c1_g2d423946
GO:0048318	0.015098541955366	1	2	2	axial mesoderm development	BP	0.35216561236311	BP axial mesoderm development	Pdensi_DN19172_c0_g1d406742, Pdensi_DN22311_c1_g2d423946
GO:0048339	0.015098541955366	1	2	2	paraxial mesoderm development	BP	0.35216561236311	BP paraxial mesoderm development	Pdensi_DN19172_c0_g1d406742, Pdensi_DN22311_c1_g2d423946
GO:0016584	0.0153079437186768	0.998031040352688	4	9	nucleosome positioning	BP	0.354780787765494	BP nucleosome positioning	Pdensi_DN16883_c0_g1, Pdensi_DN17327_c0_g1d112863, Pdensi_DN19813_c1_g2, Pdensi_GG_59711_c0_g1
GO:0080170	0.0154320144160019	1	2	2	hydrogen peroxide transmembrane transport	BP	0.354780787765494	BP hydrogen peroxide transmembrane transport	Pdensi_DN25626_c0_g1d559430, Pdensi_GG_89808_c0_g1
GO:0010075	0.0154605184314191	0.994341360613808	11	45	regulation of meristem growth	BP	0.354780787765494	BP regulation of meristem growth	Pdensi_DN15579_c0_g1d54375, Pdensi_DN18117_c1_g1, Pdensi_DN19663_c0_g2d359591, Pdensi_DN20595_c0_g1, Pdensi_DN21995_c0_g2, Pdensi_DN23723_c0_g3, Pdensi_DN35700_c2_g1, Pdensi_DN35700_c2_g3, Pdensi_GG_3689_c1_g1, Pdensi_GG_44349_c0_g1, Pdensi_GG_58919_c0_g1
GO:0004126	0.0155172348271507	1	2	2	cytidine deaminase activity	MF	0.354780787765494	MF cytidine deaminase activity	Pdensi_DN14142_c0_g1, Pdensi_DN21570_c1_g1
GO:0006216	0.0155172348271507	1	2	2	cytidine catabolic process	BP	0.354780787765494	BP cytidine catabolic process	Pdensi_DN14142_c0_g1, Pdensi_DN21570_c1_g1
GO:0009972	0.0155172348271507	1	2	2	cytidine deamination	BP	0.354780787765494	BP cytidine deamination	Pdensi_DN14142_c0_g1, Pdensi_DN21570_c1_g1
GO:0046087	0.0155172348271507	1	2	2	cytidine metabolic process	BP	0.354780787765494	BP cytidine metabolic process	Pdensi_DN14142_c0_g1, Pdensi_DN21570_c1_g1
GO:0046133	0.0155172348271507	1	2	2	pyrimidine ribonucleoside catabolic process	BP	0.354780787765494	BP pyrimidine ribonucleoside catabolic process	Pdensi_DN14142_c0_g1, Pdensi_DN21570_c1_g1
GO:0046135	0.0155172348271507	1	2	2	pyrimidine nucleoside catabolic process	BP	0.354780787765494	BP pyrimidine nucleoside catabolic process	Pdensi_DN14142_c0_g1, Pdensi_DN21570_c1_g1
GO:0047844	0.0155172348271507	1	2	2	deoxycytidine deaminase activity	MF	0.354780787765494	MF deoxycytidine deaminase activity	Pdensi_DN14142_c0_g1, Pdensi_DN21570_c1_g1
GO:0016298	0.0155309541900712	0.991612691155411	25	130	lipase activity	MF	0.354780787765494	MF lipase activity	Pdensi_DN102060_c0_g1, Pdensi_DN14200_c0_g1, Pdensi_DN14866_c0_g1d180569, Pdensi_DN16888_c0_g1d56335, Pdensi_DN17252_c0_g1d11803, Pdensi_DN17498_c0_g1, Pdensi_DN17966_c0_g2, Pdensi_DN18176_c1_g1, Pdensi_DN18673_c0_g2, Pdensi_DN19174_c1_g3, Pdensi_DN19907_c0_g2d288620, Pdensi_DN19924_c1_g1d361392, Pdensi_DN20096_c0_g1d62246, Pdensi_DN20480_c1_g3, Pdensi_DN21565_c1_g5, Pdensi_DN21800_c0_g1d297021, …
GO:0043062	0.0155707261838808	0.994009048389718	12	49	extracellular structure organization	BP	0.354780787765494	BP extracellular structure organization	Pdensi_DN15274_c0_g1d344023, Pdensi_DN1891_c0_g1d325527, Pdensi_DN19519_c0_g5, Pdensi_DN20133_c0_g2, Pdensi_DN20303_c1_g6, Pdensi_DN22105_c0_g3, Pdensi_DN24100_c0_g1, Pdensi_DN25686_c0_g1d193387, Pdensi_DN38645_c0_g6, Pdensi_GG_11587_c0_g1, Pdensi_GG_80151_c1_g1, Pdensi_GG_93610_c0_g1
GO:0071322	0.0156256188028552	0.995983897808088	7	22	cellular response to carbohydrate stimulus	BP	0.354780787765494	BP cellular response to carbohydrate stimulus	Pdensi_DN16069_c0_g1, Pdensi_DN20557_c11_g1, Pdensi_DN21565_c1_g5, Pdensi_DN21872_c3_g1, Pdensi_DN26944_c0_g1d367833, Pdensi_DN30915_c0_g1d234365, Pdensi_DN40133_c1_g5
GO:0016109	0.0156994785889512	0.994995222993653	9	33	tetraterpenoid biosynthetic process	BP	0.354780787765494	BP tetraterpenoid biosynthetic process	Pdensi_DN17592_c0_g2, Pdensi_DN18761_c1_g1, Pdensi_DN19312_c0_g5, Pdensi_DN21980_c0_g1d297550, Pdensi_DN23220_c0_g1d128802, Pdensi_DN29431_c1_g1, Pdensi_DN71415_c0_g1, Pdensi_DN9042_c0_g1d453296, Pdensi_GG_66168_c0_g1
GO:0016117	0.0156994785889512	0.994995222993653	9	33	carotenoid biosynthetic process	BP	0.354780787765494	BP carotenoid biosynthetic process	Pdensi_DN17592_c0_g2, Pdensi_DN18761_c1_g1, Pdensi_DN19312_c0_g5, Pdensi_DN21980_c0_g1d297550, Pdensi_DN23220_c0_g1d128802, Pdensi_DN29431_c1_g1, Pdensi_DN71415_c0_g1, Pdensi_DN9042_c0_g1d453296, Pdensi_GG_66168_c0_g1
GO:0009394	0.015701330015004	0.996500394453893	6	18	2'-deoxyribonucleotide metabolic process	BP	0.354780787765494	BP 2'-deoxyribonucleotide metabolic process	Pdensi_DN12769_c0_g2, Pdensi_DN16530_c0_g1d10873, Pdensi_DN21266_c0_g1d221055, Pdensi_DN25411_c0_g2, Pdensi_DN47344_c0_g1d249493, Pdensi_GG_126554_c0_g1
GO:0019692	0.015701330015004	0.996500394453893	6	18	deoxyribose phosphate metabolic process	BP	0.354780787765494	BP deoxyribose phosphate metabolic process	Pdensi_DN12769_c0_g2, Pdensi_DN16530_c0_g1d10873, Pdensi_DN21266_c0_g1d221055, Pdensi_DN25411_c0_g2, Pdensi_DN47344_c0_g1d249493, Pdensi_GG_126554_c0_g1
GO:0045892	0.0157622867386506	0.98998282265136	43	250	negative regulation of transcription, DNA-templated	BP	0.355197637917679	BP negative regulation of transcription, DNA-templated	Pdensi_DN11360_c2_g3, Pdensi_DN11809_c0_g1d175312, Pdensi_DN12405_c0_g1d521308, Pdensi_DN14987_c0_g1d465381, Pdensi_DN15257_c0_g1d466226, Pdensi_DN16214_c0_g2, Pdensi_DN17267_c1_g2d57003, Pdensi_DN17327_c0_g1d112863, Pdensi_DN17780_c0_g1, Pdensi_DN18186_c0_g2, Pdensi_DN18290_c0_g1d403551, Pdensi_DN18504_c0_g1d284071, Pdensi_DN18845_c0_g1d405763, Pdensi_DN19752_c0_g1d409295, Pdensi_DN19813_c1_g2, …
GO:1900424	0.0158006668707182	0.993122088163512	15	66	regulation of defense response to bacterium	BP	0.355197637917679	BP regulation of defense response to bacterium	Pdensi_DN10638_c0_g1, Pdensi_DN13997_c0_g1d7810, Pdensi_DN1716_c0_g1d446709, Pdensi_DN20488_c0_g1d491072, Pdensi_DN21565_c1_g5, Pdensi_DN21872_c3_g1, Pdensi_DN22201_c1_g3, Pdensi_DN24132_c0_g1d22206, Pdensi_DN24613_c0_g6, Pdensi_DN24648_c1_g1, Pdensi_DN26942_c0_g1d500380, Pdensi_DN39110_c0_g4, Pdensi_DN40133_c1_g5, Pdensi_GG_109436_c0_g1, Pdensi_GG_78754_c0_g1
GO:0046524	0.0158064682672446	1	2	2	sucrose-phosphate synthase activity	MF	0.355197637917679	MF sucrose-phosphate synthase activity	Pdensi_DN24896_c0_g1, Pdensi_DN26372_c0_g2d228924
GO:0043878	0.0158453840854701	0.99646087057726	6	18	glyceraldehyde-3-phosphate dehydrogenase (NAD+) (non-phosphorylating) activity	MF	0.3554223744135	MF glyceraldehyde-3-phosphate dehydrogenase (NAD+) (non-phosphorylating) activity	Pdensi_DN15962_c0_g2d214768, Pdensi_DN16379_c1_g1, Pdensi_DN24348_c0_g2d553545, Pdensi_DN37673_c2_g6, Pdensi_DN39794_c0_g2, Pdensi_GG_69941_c0_g1
GO:0010158	0.0158812085124533	0.998917941582267	3	5	abaxial cell fate specification	BP	0.355577076566622	BP abaxial cell fate specification	Pdensi_DN1194_c0_g1d98292, Pdensi_DN23797_c2_g2, Pdensi_DN8217_c0_g1d102160
GO:0004556	0.0160401339451143	0.998902845472669	3	5	alpha-amylase activity	MF	0.357663994286128	MF alpha-amylase activity	Pdensi_DN19220_c0_g1d357855, Pdensi_DN20987_c0_g1d189197, Pdensi_DN32104_c0_g1d235565
GO:0103025	0.0160401339451143	0.998902845472669	3	5	alpha-amylase activity (releasing maltohexaose)	MF	0.357663994286128	MF alpha-amylase activity (releasing maltohexaose)	Pdensi_DN19220_c0_g1d357855, Pdensi_DN20987_c0_g1d189197, Pdensi_DN32104_c0_g1d235565
GO:0000023	0.0160617088224815	0.997903040259458	4	9	maltose metabolic process	BP	0.357663994286128	BP maltose metabolic process	Pdensi_DN10695_c0_g1d49277, Pdensi_DN20300_c0_g1d62840, Pdensi_DN22745_c0_g1d68357, Pdensi_GG_152382_c0_g1
GO:0048582	0.0165421282478522	0.992302503381739	17	79	positive regulation of post-embryonic development	BP	0.367695913964918	BP positive regulation of post-embryonic development	Pdensi_DN11848_c0_g1d5764, Pdensi_DN14344_c0_g1d463866, Pdensi_DN14344_c0_g3, Pdensi_DN15886_c1_g3, Pdensi_DN16214_c0_g2, Pdensi_DN16943_c0_g1d56581, Pdensi_DN17351_c0_g3, Pdensi_DN18075_c0_g3, Pdensi_DN18561_c3_g1, Pdensi_DN2386_c0_g1d835, Pdensi_DN25060_c1_g2, Pdensi_DN25070_c0_g1d226785, Pdensi_DN25687_c1_g2, Pdensi_DN26734_c0_g1d24220, Pdensi_DN26864_c0_g1d500265, Pdensi_DN7548_c0_g1d263680, …
GO:0055071	0.0166986683507983	0.998839642433617	3	5	manganese ion homeostasis	BP	0.370076230304087	BP manganese ion homeostasis	Pdensi_DN14541_c0_g1d8394, Pdensi_DN20661_c0_g1d120650, Pdensi_DN22262_c0_g1d496121
GO:0002237	0.0167094295329294	0.993489916826052	12	50	response to molecule of bacterial origin	BP	0.370076230304087	BP response to molecule of bacterial origin	Pdensi_DN14091_c0_g1d213054, Pdensi_DN16069_c0_g1, Pdensi_DN19612_c1_g1d15578, Pdensi_DN20557_c11_g1, Pdensi_DN24913_c0_g1d192801, Pdensi_DN30915_c0_g1d234365, Pdensi_DN36051_c1_g1, Pdensi_DN39093_c0_g2, Pdensi_DN5035_c0_g1d516156, Pdensi_DN50397_c0_g1d252384, Pdensi_DN6197_c0_g1d449923, Pdensi_GG_44037_c0_g1
GO:0009952	0.0168327308499834	0.997770061833203	4	9	anterior/posterior pattern specification	BP	0.371937436448446	BP anterior/posterior pattern specification	Pdensi_DN13295_c0_g1d51662, Pdensi_DN19172_c0_g1d406742, Pdensi_DN22311_c1_g2d423946, Pdensi_DN4294_c0_g1d382336
GO:0009413	0.0168701043666242	0.99882301882447	3	5	response to flooding	BP	0.371937436448446	BP response to flooding	Pdensi_DN21165_c0_g1, Pdensi_DN23378_c4_g1, Pdensi_DN26929_c0_g3
GO:0010336	0.0168842409321699	0.996851535067534	5	14	gibberellic acid homeostasis	BP	0.371937436448446	BP gibberellic acid homeostasis	Pdensi_DN17406_c0_g1d350753, Pdensi_DN17613_c1_g1, Pdensi_DN25184_c3_g2, Pdensi_DN25810_c0_g1d139459, Pdensi_GG_131864_c0_g1
GO:0004587	0.0171182884411037	1	2	2	ornithine-oxo-acid transaminase activity	MF	0.373744230049817	MF ornithine-oxo-acid transaminase activity	Pdensi_DN21165_c0_g1, Pdensi_DN23378_c4_g1
GO:0006593	0.0171182884411037	1	2	2	ornithine catabolic process	BP	0.373744230049817	BP ornithine catabolic process	Pdensi_DN21165_c0_g1, Pdensi_DN23378_c4_g1
GO:0010121	0.0171182884411037	1	2	2	arginine catabolic process to proline via ornithine	BP	0.373744230049817	BP arginine catabolic process to proline via ornithine	Pdensi_DN21165_c0_g1, Pdensi_DN23378_c4_g1
GO:0019493	0.0171182884411037	1	2	2	arginine catabolic process to proline	BP	0.373744230049817	BP arginine catabolic process to proline	Pdensi_DN21165_c0_g1, Pdensi_DN23378_c4_g1
GO:0019544	0.0171182884411037	1	2	2	arginine catabolic process to glutamate	BP	0.373744230049817	BP arginine catabolic process to glutamate	Pdensi_DN21165_c0_g1, Pdensi_DN23378_c4_g1
GO:0004022	0.0171731850955658	0.995417391369209	7	24	alcohol dehydrogenase (NAD) activity	MF	0.374277998572153	MF alcohol dehydrogenase (NAD) activity	Pdensi_DN13005_c0_g1d339187, Pdensi_DN19702_c3_g1, Pdensi_DN19702_c3_g1d360283, Pdensi_DN20312_c0_g1d536554, Pdensi_DN20446_c0_g1d490968, Pdensi_DN26929_c0_g3, Pdensi_GG_70813_c0_g1
GO:0009926	0.0173781383420924	0.993543194559672	11	44	auxin polar transport	BP	0.378074471683185	BP auxin polar transport	Pdensi_DN12062_c0_g2, Pdensi_DN12120_c0_g1, Pdensi_DN15641_c0_g7, Pdensi_DN18861_c0_g4, Pdensi_DN20264_c0_g2d119506, Pdensi_DN20326_c0_g1d290432, Pdensi_DN20847_c0_g1d493876, Pdensi_DN20943_c0_g3, Pdensi_DN24950_c0_g4, Pdensi_DN25689_c0_g3, Pdensi_DN7548_c0_g1d263680
GO:0010865	0.0174850607693568	1	2	2	stipule development	BP	0.379704419022084	BP stipule development	Pdensi_DN18334_c0_g1d114947, Pdensi_GG_63438_c0_g1
GO:0009786	0.0175731644515539	1	2	2	regulation of asymmetric cell division	BP	0.379704419022084	BP regulation of asymmetric cell division	Pdensi_DN17483_c0_g1d350904, Pdensi_DN9362_c0_g1d102983
GO:0009506	0.0178419220583945	0.986430608197297	106	708	plasmodesma	CC	0.379704419022084	CC plasmodesma	Pdensi_DN11064_c0_g1d210295, Pdensi_DN11138_c0_g1, Pdensi_DN11282_c0_g1d174432, Pdensi_DN11720_c0_g1d211026, Pdensi_DN11970_c0_g1d5850, Pdensi_DN11994_c0_g1d336954, Pdensi_DN12589_c0_g1d176330, Pdensi_DN13117_c0_g1d51549, Pdensi_DN13510_c0_g1d461743, Pdensi_DN13825_c0_g1d340893, Pdensi_DN14059_c0_g2, Pdensi_DN14200_c0_g1, Pdensi_DN14269_c0_g1d52720, Pdensi_DN14475_c0_g1d213391, Pdensi_DN14726_c0_…
GO:0051238	0.0180582857258179	0.99755456343675	4	9	sequestering of metal ion	BP	0.379704419022084	BP sequestering of metal ion	Pdensi_DN14541_c0_g1d8394, Pdensi_DN15072_c0_g1, Pdensi_DN22262_c0_g1d496121, Pdensi_GG_141908_c0_g1
GO:0048446	0.0180799369540703	1	2	2	petal morphogenesis	BP	0.379704419022084	BP petal morphogenesis	Pdensi_DN19454_c0_g1, Pdensi_DN22556_c0_g2d544080
GO:0042735	0.0181640706502808	1	2	2	protein body	CC	0.379704419022084	CC protein body	Pdensi_DN25674_c0_g2, Pdensi_DN38059_c0_g1
GO:0004511	0.018187708962782	1	2	2	tyrosine 3-monooxygenase activity	MF	0.379704419022084	MF tyrosine 3-monooxygenase activity	Pdensi_DN25906_c0_g1d429621, Pdensi_DN30915_c0_g1d234365
GO:0006585	0.018187708962782	1	2	2	dopamine biosynthetic process from tyrosine	BP	0.379704419022084	BP dopamine biosynthetic process from tyrosine	Pdensi_DN25906_c0_g1d429621, Pdensi_DN30915_c0_g1d234365
GO:0009713	0.018187708962782	1	2	2	catechol-containing compound biosynthetic process	BP	0.379704419022084	BP catechol-containing compound biosynthetic process	Pdensi_DN25906_c0_g1d429621, Pdensi_DN30915_c0_g1d234365
GO:0016714	0.018187708962782	1	2	2	oxidoreductase activity, acting on paired donors, with incorporation or reduction of molecular oxygen, reduced pteridine as one donor, and incorporation of one atom of oxygen	MF	0.379704419022084	MF oxidoreductase activity, acting on paired donors, with incorporation or reduction of molecular oxygen, reduced pteridine as one donor, and incorporation of one atom of oxygen	Pdensi_DN25906_c0_g1d429621, Pdensi_DN30915_c0_g1d234365
GO:0042416	0.018187708962782	1	2	2	dopamine biosynthetic process	BP	0.379704419022084	BP dopamine biosynthetic process	Pdensi_DN25906_c0_g1d429621, Pdensi_DN30915_c0_g1d234365
GO:0042423	0.018187708962782	1	2	2	catecholamine biosynthetic process	BP	0.379704419022084	BP catecholamine biosynthetic process	Pdensi_DN25906_c0_g1d429621, Pdensi_DN30915_c0_g1d234365
GO:0045471	0.018187708962782	1	2	2	response to ethanol	BP	0.379704419022084	BP response to ethanol	Pdensi_DN25906_c0_g1d429621, Pdensi_DN30915_c0_g1d234365
GO:0016098	0.0182100051759282	0.997527541504055	4	9	monoterpenoid metabolic process	BP	0.379704419022084	BP monoterpenoid metabolic process	Pdensi_DN12721_c0_g1d390380, Pdensi_DN21516_c0_g1d65678, Pdensi_DN22724_c1_g4, Pdensi_GG_61160_c0_g1
GO:0042073	0.0182817565693404	1	2	2	intraciliary transport	BP	0.379704419022084	BP intraciliary transport	Pdensi_DN13877_c0_g1, Pdensi_DN15654_c0_g1
GO:0098840	0.0182817565693404	1	2	2	protein transport along microtubule	BP	0.379704419022084	BP protein transport along microtubule	Pdensi_DN13877_c0_g1, Pdensi_DN15654_c0_g1
GO:0099118	0.0182817565693404	1	2	2	microtubule-based protein transport	BP	0.379704419022084	BP microtubule-based protein transport	Pdensi_DN13877_c0_g1, Pdensi_DN15654_c0_g1
GO:0070202	0.0182828710475172	1	2	2	regulation of establishment of protein localization to chromosome	BP	0.379704419022084	BP regulation of establishment of protein localization to chromosome	Pdensi_DN14401_c4_g2, Pdensi_DN16478_c0_g1d184746
GO:0070203	0.0182828710475172	1	2	2	regulation of establishment of protein localization to telomere	BP	0.379704419022084	BP regulation of establishment of protein localization to telomere	Pdensi_DN14401_c4_g2, Pdensi_DN16478_c0_g1d184746
GO:0090666	0.0182828710475172	1	2	2	scaRNA localization to Cajal body	BP	0.379704419022084	BP scaRNA localization to Cajal body	Pdensi_DN14401_c4_g2, Pdensi_DN16478_c0_g1d184746
GO:0090670	0.0182828710475172	1	2	2	RNA localization to Cajal body	BP	0.379704419022084	BP RNA localization to Cajal body	Pdensi_DN14401_c4_g2, Pdensi_DN16478_c0_g1d184746
GO:1904814	0.0182828710475172	1	2	2	regulation of protein localization to chromosome, telomeric region	BP	0.379704419022084	BP regulation of protein localization to chromosome, telomeric region	Pdensi_DN14401_c4_g2, Pdensi_DN16478_c0_g1d184746
GO:1904816	0.0182828710475172	1	2	2	positive regulation of protein localization to chromosome, telomeric region	BP	0.379704419022084	BP positive regulation of protein localization to chromosome, telomeric region	Pdensi_DN14401_c4_g2, Pdensi_DN16478_c0_g1d184746
GO:1904851	0.0182828710475172	1	2	2	positive regulation of establishment of protein localization to telomere	BP	0.379704419022084	BP positive regulation of establishment of protein localization to telomere	Pdensi_DN14401_c4_g2, Pdensi_DN16478_c0_g1d184746
GO:0048531	0.0182853723027707	1	2	2	beta-1,3-galactosyltransferase activity	MF	0.379704419022084	MF beta-1,3-galactosyltransferase activity	Pdensi_DN15699_c0_g1d54606, Pdensi_DN8306_c0_g1d3453
GO:0010042	0.0182870986056845	1	2	2	response to manganese ion	BP	0.379704419022084	BP response to manganese ion	Pdensi_DN16107_c0_g2, Pdensi_DN30915_c0_g1d234365
GO:0071287	0.0182870986056845	1	2	2	cellular response to manganese ion	BP	0.379704419022084	BP cellular response to manganese ion	Pdensi_DN16107_c0_g2, Pdensi_DN30915_c0_g1d234365
GO:0003006	0.0186360841489952	0.9850717999566	157	1082	developmental process involved in reproduction	BP	0.386298054569054	BP developmental process involved in reproduction	Pdensi_DN10616_c0_g1d455771, Pdensi_DN11127_c0_g1d519871, Pdensi_DN11689_c0_g1, Pdensi_DN11829_c0_g1d211085, Pdensi_DN12603_c0_g1d105849, Pdensi_DN12604_c0_g1d6601, Pdensi_DN13087_c0_g1d212168, Pdensi_DN13295_c0_g1d51662, Pdensi_DN1329_c0_g1d325161, Pdensi_DN14636_c0_g1d180302, Pdensi_DN14682_c1_g5, Pdensi_DN14917_c0_g1, Pdensi_DN15072_c0_g1, Pdensi_DN15272_c0_g1d466398, Pdensi_DN15274_c0_g1d3440…
GO:0044281	0.0188068769489587	0.98422256656508	248	1766	small molecule metabolic process	BP	0.388757231829272	BP small molecule metabolic process	Pdensi_DN10846_c0_g1d335071, Pdensi_DN11068_c0_g1d387639, Pdensi_DN11506_c0_g1d457563, Pdensi_DN11699_c0_g1d336477, Pdensi_DN11779_c0_g1d336679, Pdensi_DN11832_c0_g1d50232, Pdensi_DN12282_c0_g1d211398, Pdensi_DN12363_c0_g1d270046, Pdensi_DN12400_c0_g1d389834, Pdensi_DN12572_c0_g1d211752, Pdensi_DN12676_c0_g2, Pdensi_DN12721_c0_g1d390380, Pdensi_DN12769_c0_g2, Pdensi_DN12856_c0_g1d460187, Pdensi_D…
GO:1900425	0.018817975344811	0.994327338032896	8	28	negative regulation of defense response to bacterium	BP	0.388757231829272	BP negative regulation of defense response to bacterium	Pdensi_DN10638_c0_g1, Pdensi_DN13997_c0_g1d7810, Pdensi_DN1716_c0_g1d446709, Pdensi_DN22201_c1_g3, Pdensi_DN24648_c1_g1, Pdensi_DN26942_c0_g1d500380, Pdensi_DN39110_c0_g4, Pdensi_GG_78754_c0_g1
GO:0048580	0.0188682402223051	0.987216174165691	54	328	regulation of post-embryonic development	BP	0.389141625524453	BP regulation of post-embryonic development	Pdensi_DN11521_c0_g1d336257, Pdensi_DN11848_c0_g1d5764, Pdensi_DN14344_c0_g1d463866, Pdensi_DN14344_c0_g3, Pdensi_DN15579_c0_g1d54375, Pdensi_DN15886_c1_g3, Pdensi_DN16214_c0_g2, Pdensi_DN16943_c0_g1d56581, Pdensi_DN17351_c0_g3, Pdensi_DN17842_c0_g1, Pdensi_DN17965_c0_g1, Pdensi_DN17984_c1_g1, Pdensi_DN18075_c0_g3, Pdensi_DN18345_c0_g1d403901, Pdensi_DN18561_c3_g1, Pdensi_DN19174_c1_g3, Pdensi_DN…
GO:0010226	0.0192551187874942	0.99858469275498	3	5	response to lithium ion	BP	0.396455477614537	BP response to lithium ion	Pdensi_DN10329_c0_g1, Pdensi_DN22828_c0_g1d68648, Pdensi_DN38790_c0_g1d317369
GO:1901615	0.019329832023453	0.987098968077335	50	301	organic hydroxy compound metabolic process	BP	0.396506867151487	BP organic hydroxy compound metabolic process	Pdensi_DN10989_c0_g1d335310, Pdensi_DN12094_c0_g1d269573, Pdensi_DN12282_c0_g1d211398, Pdensi_DN13005_c0_g1d339187, Pdensi_DN13084_c0_g1, Pdensi_DN14259_c0_g1d393338, Pdensi_DN15825_c0_g1d397026, Pdensi_DN16888_c0_g1d56335, Pdensi_DN16894_c0_g6, Pdensi_DN17863_c0_g2, Pdensi_DN18910_c0_g1d285192, Pdensi_DN20016_c0_g2d289314, Pdensi_DN20128_c0_g1d489148, Pdensi_DN20362_c0_g1d290394, Pdensi_DN20822_…
GO:0019953	0.0193421701740544	0.997323568138833	4	9	sexual reproduction	BP	0.396506867151487	BP sexual reproduction	Pdensi_DN19642_c2_g3, Pdensi_DN21649_c0_g2, Pdensi_DN27257_c0_g1d230563, Pdensi_DN2770_c0_g1d326233
GO:0016829	0.0193543866165711	0.986326949425197	66	419	lyase activity	MF	0.396506867151487	MF lyase activity	Pdensi_DN10352_c0_g1, Pdensi_DN11779_c0_g1d336679, Pdensi_DN12400_c0_g1d389834, Pdensi_DN14572_c0_g2d180081, Pdensi_DN15296_c0_g1d466330, Pdensi_DN15316_c1_g2, Pdensi_DN15521_c0_g1, Pdensi_DN15737_c0_g1d9790, Pdensi_DN15825_c0_g1d397026, Pdensi_DN16375_c0_g1d278578, Pdensi_DN16580_c0_g1d55897, Pdensi_DN16590_c0_g1, Pdensi_DN16628_c0_g1d215450, Pdensi_DN16817_c0_g1d215591, Pdensi_DN17034_c1_g1d472…
GO:0042742	0.0195383824245944	0.985254181420551	98	647	defense response to bacterium	BP	0.399395796384077	BP defense response to bacterium	Pdensi_DN10616_c0_g1d455771, Pdensi_DN11137_c0_g1d268121, Pdensi_DN11138_c0_g1, Pdensi_DN11276_c0_g1d210448, Pdensi_DN11320_c0_g1, Pdensi_DN11970_c0_g1d5850, Pdensi_DN12856_c0_g1d460187, Pdensi_DN13087_c0_g1d212168, Pdensi_DN13328_c0_g1d339768, Pdensi_DN13825_c0_g1d340893, Pdensi_DN13997_c0_g1d7810, Pdensi_DN14968_c1_g1, Pdensi_DN15781_c1_g2, Pdensi_DN15900_c0_g2, Pdensi_DN15924_c0_g1d110384, Pde…
GO:0004337	0.0195864400647698	0.997279029440694	4	9	geranyltranstransferase activity	MF	0.399395796384077	MF geranyltranstransferase activity	Pdensi_DN18761_c1_g1, Pdensi_DN19312_c0_g5, Pdensi_DN21980_c0_g1d297550, Pdensi_DN23220_c0_g1d128802
GO:0045337	0.0195928787194597	0.997277852943375	4	9	farnesyl diphosphate biosynthetic process	BP	0.399395796384077	BP farnesyl diphosphate biosynthetic process	Pdensi_DN18761_c1_g1, Pdensi_DN19312_c0_g5, Pdensi_DN21980_c0_g1d297550, Pdensi_DN23220_c0_g1d128802
GO:0090313	0.0197170338496452	0.99853705467488	3	5	regulation of protein targeting to membrane	BP	0.400597983603039	BP regulation of protein targeting to membrane	Pdensi_DN14892_c1_g1, Pdensi_DN20557_c11_g1, Pdensi_GG_78706_c1_g1
GO:1905475	0.0197170338496452	0.99853705467488	3	5	regulation of protein localization to membrane	BP	0.400597983603039	BP regulation of protein localization to membrane	Pdensi_DN14892_c1_g1, Pdensi_DN20557_c11_g1, Pdensi_GG_78706_c1_g1
GO:0016328	0.0197622123073475	0.998532370204098	3	5	lateral plasma membrane	CC	0.400853322907452	CC lateral plasma membrane	Pdensi_DN14892_c1_g1, Pdensi_DN18861_c0_g4, Pdensi_GG_78706_c1_g1
GO:0015144	0.0199927798703682	0.990702896361066	16	77	carbohydrate transmembrane transporter activity	MF	0.404361688920822	MF carbohydrate transmembrane transporter activity	Pdensi_DN13918_c0_g1, Pdensi_DN17839_c0_g1, Pdensi_DN18651_c0_g1d532296, Pdensi_DN19648_c0_g2, Pdensi_DN20254_c0_g1d188649, Pdensi_DN20776_c0_g1, Pdensi_DN21862_c0_g1d221873, Pdensi_DN24001_c0_g2d225091, Pdensi_DN24699_c0_g1, Pdensi_DN28937_c0_g2, Pdensi_DN30044_c0_g1, Pdensi_DN39018_c1_g1, Pdensi_DN4567_c0_g1d382519, Pdensi_DN5412_c0_g1, Pdensi_GG_129064_c1_g1, Pdensi_GG_25005_c0_g1
GO:0015294	0.02000096866774	0.990220447158937	18	88	solute:cation symporter activity	MF	0.404361688920822	MF solute:cation symporter activity	Pdensi_DN13918_c0_g1, Pdensi_DN16529_c0_g1, Pdensi_DN17406_c0_g1d350753, Pdensi_DN17839_c0_g1, Pdensi_DN19295_c0_g3d483252, Pdensi_DN21862_c0_g1d221873, Pdensi_DN24001_c0_g2d225091, Pdensi_DN25296_c0_g1d227052, Pdensi_DN25817_c0_g1d499394, Pdensi_DN26309_c1_g2, Pdensi_DN26653_c0_g1d78124, Pdensi_DN27436_c2_g7, Pdensi_DN28060_c0_g1d141387, Pdensi_DN28937_c0_g2, Pdensi_DN30044_c0_g1, Pdensi_DN5412_…
GO:0048029	0.0203925197245959	0.991405392707969	13	59	monosaccharide binding	MF	0.411600742947015	MF monosaccharide binding	Pdensi_DN11832_c0_g1d50232, Pdensi_DN15407_c0_g1d182088, Pdensi_DN17434_c0_g1, Pdensi_DN18233_c1_g4, Pdensi_DN18847_c0_g1d480798, Pdensi_DN20557_c11_g1, Pdensi_DN21617_c0_g1d419056, Pdensi_DN21673_c2_g1, Pdensi_DN26776_c0_g1d430395, Pdensi_DN2986_c0_g1d381472, Pdensi_DN38289_c0_g2, Pdensi_DN38289_c0_g3, Pdensi_DN38301_c1_g2
GO:0006775	0.0205157394806384	0.99597192409294	5	14	fat-soluble vitamin metabolic process	BP	0.412732356294611	BP fat-soluble vitamin metabolic process	Pdensi_DN12282_c0_g1d211398, Pdensi_DN17839_c0_g1d216576, Pdensi_DN20362_c0_g1d290394, Pdensi_DN25710_c1_g1, Pdensi_GG_18970_c0_g1
GO:0042362	0.0205157394806384	0.99597192409294	5	14	fat-soluble vitamin biosynthetic process	BP	0.412732356294611	BP fat-soluble vitamin biosynthetic process	Pdensi_DN12282_c0_g1d211398, Pdensi_DN17839_c0_g1d216576, Pdensi_DN20362_c0_g1d290394, Pdensi_DN25710_c1_g1, Pdensi_GG_18970_c0_g1
GO:0030054	0.0208129693692185	0.983985607116474	110	742	cell junction	CC	0.417346184055693	CC cell junction	Pdensi_DN11064_c0_g1d210295, Pdensi_DN11138_c0_g1, Pdensi_DN11282_c0_g1d174432, Pdensi_DN11720_c0_g1d211026, Pdensi_DN11970_c0_g1d5850, Pdensi_DN11994_c0_g1d336954, Pdensi_DN12589_c0_g1d176330, Pdensi_DN13117_c0_g1d51549, Pdensi_DN13510_c0_g1d461743, Pdensi_DN13825_c0_g1d340893, Pdensi_DN13877_c0_g1, Pdensi_DN14059_c0_g2, Pdensi_DN14200_c0_g1, Pdensi_DN14269_c0_g1d52720, Pdensi_DN14475_c0_g1d2133…
GO:0009740	0.0208129849354165	0.991232990789617	13	57	gibberellic acid mediated signaling pathway	BP	0.417346184055693	BP gibberellic acid mediated signaling pathway	Pdensi_DN17613_c1_g1, Pdensi_DN18670_c0_g1d532266, Pdensi_DN19201_c0_g1d286338, Pdensi_DN19601_c0_g1d534643, Pdensi_DN21644_c0_g1, Pdensi_DN23468_c0_g1d129797, Pdensi_DN2386_c0_g1d835, Pdensi_DN31394_c0_g1d504182, Pdensi_DN37268_c0_g1d569921, Pdensi_DN52780_c0_g1, Pdensi_DN8540_c0_g1d102351, Pdensi_GG_131864_c0_g1, Pdensi_GG_66896_c0_g1
GO:0015035	0.0210004406894837	0.990484985665425	15	69	protein disulfide oxidoreductase activity	MF	0.420419245855267	MF protein disulfide oxidoreductase activity	Pdensi_DN10615_c0_g1d173442, Pdensi_DN12226_c0_g1d211408, Pdensi_DN13717_c0_g1d340628, Pdensi_DN16690_c0_g1d528169, Pdensi_DN17829_c0_g2d216588, Pdensi_DN21440_c0_g1d122939, Pdensi_DN22123_c0_g1d298989, Pdensi_DN24403_c1_g1, Pdensi_DN32681_c0_g1d505378, Pdensi_DN33578_c0_g1d85545, Pdensi_DN4074_c0_g1, Pdensi_DN41609_c0_g1d35845, Pdensi_DN8444_c0_g1d331431, Pdensi_GG_125956_c0_g1, Pdensi_GG_59939_…
GO:0045962	0.0212551866087336	0.996969870813568	4	9	positive regulation of development, heterochronic	BP	0.424025081209569	BP positive regulation of development, heterochronic	Pdensi_DN14344_c0_g1d463866, Pdensi_DN14344_c0_g3, Pdensi_DN18075_c0_g3, Pdensi_DN50180_c0_g1
GO:0080167	0.021279391136173	0.990028691557926	16	77	response to karrikin	BP	0.424025081209569	BP response to karrikin	Pdensi_DN10846_c0_g1d335071, Pdensi_DN11848_c0_g1d5764, Pdensi_DN14049_c0_g1d7852, Pdensi_DN14269_c0_g1d52720, Pdensi_DN17399_c0_g1d57131, Pdensi_DN19699_c0_g4, Pdensi_DN20264_c0_g2d119506, Pdensi_DN21774_c0_g1, Pdensi_DN23645_c0_g2, Pdensi_DN26035_c1_g1, Pdensi_DN26760_c0_g1d24232, Pdensi_DN31394_c0_g1d504182, Pdensi_DN37268_c0_g1d569921, Pdensi_DN41457_c0_g1d319834, Pdensi_DN50453_c0_g1d160633,…
GO:0009664	0.0212840445091364	0.9897585513897	17	83	plant-type cell wall organization	BP	0.424025081209569	BP plant-type cell wall organization	Pdensi_DN1891_c0_g1d325527, Pdensi_DN19384_c0_g3, Pdensi_DN19791_c0_g1d15652, Pdensi_DN21952_c0_g1d495921, Pdensi_DN22105_c0_g3, Pdensi_DN22302_c0_g1d222548, Pdensi_DN26399_c0_g1d194017, Pdensi_DN38231_c0_g4, Pdensi_DN40217_c1_g4, Pdensi_DN41203_c0_g1d35551, Pdensi_DN41948_c0_g1d244695, Pdensi_GG_117440_c0_g1, Pdensi_GG_143379_c0_g1, Pdensi_GG_21940_c0_g1, Pdensi_GG_60414_c1_g1, Pdensi_GG_69927_c…
GO:0050793	0.0217646768281439	0.983333431721029	105	698	regulation of developmental process	BP	0.432898717753308	BP regulation of developmental process	Pdensi_DN11143_c0_g1d456681, Pdensi_DN11265_c0_g1d210500, Pdensi_DN11521_c0_g1d336257, Pdensi_DN11848_c0_g1d5764, Pdensi_DN1194_c0_g1d98292, Pdensi_DN11991_c0_g2, Pdensi_DN12359_c0_g1, Pdensi_DN12589_c0_g1d176330, Pdensi_DN13295_c0_g1d51662, Pdensi_DN14305_c0_g1d213257, Pdensi_DN14344_c0_g1d463866, Pdensi_DN14344_c0_g3, Pdensi_DN15579_c0_g1d54375, Pdensi_DN15886_c1_g3, Pdensi_DN16069_c0_g1, Pdens…
GO:0005254	0.0220241947896277	0.996824600388434	4	9	chloride channel activity	MF	0.437352830943624	MF chloride channel activity	Pdensi_DN10207_c0_g1d266698, Pdensi_DN19821_c0_g1d288223, Pdensi_DN26013_c1_g1, Pdensi_DN29864_c0_g2
GO:0008219	0.0220681416919552	0.984578957522364	60	375	cell death	BP	0.437420748823779	BP cell death	Pdensi_DN10464_c0_g1d455438, Pdensi_DN10616_c0_g1d455771, Pdensi_DN12359_c0_g1, Pdensi_DN13087_c0_g1d212168, Pdensi_DN13295_c0_g1d51662, Pdensi_DN13467_c0_g1d522696, Pdensi_DN16068_c1_g1, Pdensi_DN16894_c0_g6, Pdensi_DN17433_c0_g1d281225, Pdensi_DN18176_c1_g1, Pdensi_DN18897_c1_g2, Pdensi_DN19115_c2_g1, Pdensi_DN19245_c2_g1, Pdensi_DN19290_c1_g3, Pdensi_DN19319_c2_g2, Pdensi_DN19600_c0_g1d485629,…
GO:0008514	0.0220987866107685	0.987336554598594	27	147	organic anion transmembrane transporter activity	MF	0.437420748823779	MF organic anion transmembrane transporter activity	Pdensi_DN12822_c0_g1d270969, Pdensi_DN13866_c1_g1d523197, Pdensi_DN17034_c1_g1, Pdensi_DN17564_c0_g1d281568, Pdensi_DN18556_c0_g1d59326, Pdensi_DN18696_c0_g1d532341, Pdensi_DN19464_c0_g1, Pdensi_DN19639_c0_g1d117970, Pdensi_DN21021_c0_g1d121912, Pdensi_DN21566_c0_g1d540194, Pdensi_DN22088_c1_g1d125033, Pdensi_DN22148_c1_g1, Pdensi_DN22482_c0_g2d424666, Pdensi_DN22823_c0_g1d302799, Pdensi_DN23088_…
GO:0032787	0.0222605411958287	0.983343880603296	89	583	monocarboxylic acid metabolic process	BP	0.439914103503419	BP monocarboxylic acid metabolic process	Pdensi_DN10846_c0_g1d335071, Pdensi_DN12363_c0_g1d270046, Pdensi_DN12400_c0_g1d389834, Pdensi_DN14259_c0_g1d393338, Pdensi_DN15545_c0_g1d214420, Pdensi_DN15825_c0_g1d397026, Pdensi_DN16396_c0_g1d398206, Pdensi_DN16628_c0_g1d215450, Pdensi_DN16894_c0_g6, Pdensi_DN17191_c1_g1, Pdensi_DN17498_c0_g1, Pdensi_DN17866_c0_g3, Pdensi_DN17954_c0_g1d216668, Pdensi_DN18176_c1_g1, Pdensi_DN18233_c1_g4, Pdensi…
GO:0008324	0.0223824187103113	0.984108648630706	65	411	cation transmembrane transporter activity	MF	0.441612665789962	MF cation transmembrane transporter activity	Pdensi_DN10554_c0_g1, Pdensi_DN11351_c0_g1, Pdensi_DN11991_c0_g2, Pdensi_DN12171_c0_g1d337482, Pdensi_DN13918_c0_g1, Pdensi_DN14537_c0_g1d342362, Pdensi_DN14541_c0_g1d8394, Pdensi_DN15198_c2_g2, Pdensi_DN15917_c0_g1d397096, Pdensi_DN15986_c0_g1d346054, Pdensi_DN16107_c0_g2, Pdensi_DN16145_c1_g1, Pdensi_DN16529_c0_g1, Pdensi_DN16582_c0_g1, Pdensi_DN17331_c0_g1d57154, Pdensi_DN17406_c0_g1d350753, P…
GO:0071949	0.0233035752904771	0.989616789452245	14	65	FAD binding	MF	0.459050556843822	MF FAD binding	Pdensi_DN16691_c0_g1, Pdensi_DN20664_c0_g1d291517, Pdensi_DN22027_c0_g3, Pdensi_DN22261_c0_g1d542815, Pdensi_DN24100_c0_g1d225290, Pdensi_DN26068_c0_g1d559777, Pdensi_DN26455_c0_g2, Pdensi_DN28042_c0_g1d501253, Pdensi_DN39624_c1_g1, Pdensi_DN8865_c0_g1d265108, Pdensi_DN9014_c0_g1d208981, Pdensi_GG_118886_c0_g1, Pdensi_GG_75007_c0_g1, Pdensi_GG_8926_c0_g1
GO:0048262	0.0235064943332527	0.9978030517614	3	6	determination of dorsal/ventral asymmetry	BP	0.462306925350948	BP determination of dorsal/ventral asymmetry	Pdensi_DN15272_c0_g1d466398, Pdensi_DN23691_c0_g5, Pdensi_DN25291_c0_g1d227068
GO:0072593	0.0241903868971316	0.986373087121469	25	132	reactive oxygen species metabolic process	BP	0.474775325211133	BP reactive oxygen species metabolic process	Pdensi_DN13087_c0_g1d212168, Pdensi_DN15583_c0_g1d396259, Pdensi_DN16508_c0_g1d398834, Pdensi_DN17284_c0_g3d400663, Pdensi_DN18655_c0_g1d217532, Pdensi_DN18707_c1_g2d480353, Pdensi_DN20063_c0_g1d361691, Pdensi_DN20067_c0_g2d62321, Pdensi_DN20337_c0_g1, Pdensi_DN22633_c1_g1, Pdensi_DN22723_c0_g1d364100, Pdensi_DN22789_c1_g2, Pdensi_DN22789_c1_g6, Pdensi_DN24570_c0_g1, Pdensi_DN25099_c0_g1d73557, P…
GO:0010077	0.0242177130578734	0.995028521166938	5	14	maintenance of inflorescence meristem identity	BP	0.474775325211133	BP maintenance of inflorescence meristem identity	Pdensi_DN15886_c1_g3, Pdensi_DN18561_c3_g1, Pdensi_DN25060_c1_g2, Pdensi_DN25070_c0_g1d226785, Pdensi_DN25687_c1_g2
GO:0019900	0.024459114096962	0.985404234198385	30	166	kinase binding	MF	0.478226025435859	MF kinase binding	Pdensi_DN11560_c0_g3, Pdensi_DN16057_c0_g1d183538, Pdensi_DN18055_c1_g1, Pdensi_DN18507_c0_g1d115375, Pdensi_DN18551_c0_g1d59235, Pdensi_DN19235_c1_g1, Pdensi_DN19518_c0_g1d187974, Pdensi_DN19598_c4_g1, Pdensi_DN19661_c0_g4, Pdensi_DN19803_c0_g1d409969, Pdensi_DN19980_c0_g1d219298, Pdensi_DN20163_c0_g1d62509, Pdensi_DN20238_c3_g1, Pdensi_DN20647_c1_g1d291571, Pdensi_DN21394_c3_g1, Pdensi_DN21672_…
GO:0043649	0.0244715400259645	0.996175863417666	4	10	dicarboxylic acid catabolic process	BP	0.478226025435859	BP dicarboxylic acid catabolic process	Pdensi_DN17351_c0_g3, Pdensi_DN25559_c0_g1d429259, Pdensi_DN26864_c0_g1d500265, Pdensi_GG_86420_c0_g1
GO:0042807	0.0246638113869577	0.997650481727084	3	6	central vacuole	CC	0.481218364394419	CC central vacuole	Pdensi_DN25626_c0_g1d559430, Pdensi_GG_34298_c0_g1, Pdensi_GG_89808_c0_g1
GO:1901476	0.0247623519396038	0.988153060907974	16	79	NA	NA	0.482375324947084	none	Pdensi_DN13918_c0_g1, Pdensi_DN17839_c0_g1, Pdensi_DN18651_c0_g1d532296, Pdensi_DN19648_c0_g2, Pdensi_DN20254_c0_g1d188649, Pdensi_DN20776_c0_g1, Pdensi_DN21862_c0_g1d221873, Pdensi_DN24001_c0_g2d225091, Pdensi_DN24699_c0_g1, Pdensi_DN28937_c0_g2, Pdensi_DN30044_c0_g1, Pdensi_DN39018_c1_g1, Pdensi_DN4567_c0_g1d382519, Pdensi_DN5412_c0_g1, Pdensi_GG_129064_c1_g1, Pdensi_GG_25005_c0_g1
GO:0009065	0.0248054122666082	0.99487473231217	5	14	glutamine family amino acid catabolic process	BP	0.482449568957514	BP glutamine family amino acid catabolic process	Pdensi_DN21165_c0_g1, Pdensi_DN23378_c4_g1, Pdensi_DN25559_c0_g1d429259, Pdensi_DN8105_c0_g1d452005, Pdensi_GG_86420_c0_g1
GO:0045335	0.0251434008074109	0.992676818372038	7	25	phagocytic vesicle	CC	0.488250683609313	CC phagocytic vesicle	Pdensi_DN12572_c0_g1d211752, Pdensi_DN16398_c0_g1d278483, Pdensi_DN19182_c0_g3d482227, Pdensi_DN21339_c0_g3, Pdensi_DN25232_c0_g1d137507, Pdensi_DN27207_c0_g1d79864, Pdensi_DN38676_c4_g1
GO:0015333	0.0253086381390832	0.991873603854808	8	29	peptide:proton symporter activity	MF	0.489911464575765	MF peptide:proton symporter activity	Pdensi_DN16529_c0_g1, Pdensi_DN17406_c0_g1d350753, Pdensi_DN19295_c0_g3d483252, Pdensi_DN25296_c0_g1d227052, Pdensi_DN25817_c0_g1d499394, Pdensi_DN26309_c1_g2, Pdensi_DN27436_c2_g7, Pdensi_GG_114438_c1_g1
GO:0022897	0.0253086381390832	0.991873603854808	8	29	proton-dependent peptide secondary active transmembrane transporter activity	MF	0.489911464575765	MF proton-dependent peptide secondary active transmembrane transporter activity	Pdensi_DN16529_c0_g1, Pdensi_DN17406_c0_g1d350753, Pdensi_DN19295_c0_g3d483252, Pdensi_DN25296_c0_g1d227052, Pdensi_DN25817_c0_g1d499394, Pdensi_DN26309_c1_g2, Pdensi_DN27436_c2_g7, Pdensi_GG_114438_c1_g1
GO:0000103	0.0256987826342597	0.997511481049285	3	6	sulfate assimilation	BP	0.493833875233326	BP sulfate assimilation	Pdensi_DN14686_c0_g2d213578, Pdensi_DN19233_c0_g1d218230, Pdensi_GG_15322_c0_g1
GO:1901334	0.0257121444963658	0.995918134632088	4	10	lactone metabolic process	BP	0.493833875233326	BP lactone metabolic process	Pdensi_DN18455_c0_g1d404196, Pdensi_DN237_c0_g1d202516, Pdensi_GG_120308_c0_g1, Pdensi_GG_75008_c0_g1
GO:1901336	0.0257121444963658	0.995918134632088	4	10	lactone biosynthetic process	BP	0.493833875233326	BP lactone biosynthetic process	Pdensi_DN18455_c0_g1d404196, Pdensi_DN237_c0_g1d202516, Pdensi_GG_120308_c0_g1, Pdensi_GG_75008_c0_g1
GO:1901600	0.0257121444963658	0.995918134632088	4	10	strigolactone metabolic process	BP	0.493833875233326	BP strigolactone metabolic process	Pdensi_DN18455_c0_g1d404196, Pdensi_DN237_c0_g1d202516, Pdensi_GG_120308_c0_g1, Pdensi_GG_75008_c0_g1
GO:1901601	0.0257121444963658	0.995918134632088	4	10	strigolactone biosynthetic process	BP	0.493833875233326	BP strigolactone biosynthetic process	Pdensi_DN18455_c0_g1d404196, Pdensi_DN237_c0_g1d202516, Pdensi_GG_120308_c0_g1, Pdensi_GG_75008_c0_g1
GO:0010623	0.0257567983006244	0.995908778155064	4	10	programmed cell death involved in cell development	BP	0.493919757739899	BP programmed cell death involved in cell development	Pdensi_DN13295_c0_g1d51662, Pdensi_DN19290_c1_g3, Pdensi_DN19600_c0_g1d485629, Pdensi_DN39985_c0_g2
GO:0051262	0.026368995198355	0.991419133394513	8	30	protein tetramerization	BP	0.504871789685639	BP protein tetramerization	Pdensi_DN16530_c0_g1d10873, Pdensi_DN21266_c0_g1d221055, Pdensi_DN21575_c0_g1d418880, Pdensi_DN25411_c0_g2, Pdensi_DN25460_c1_g1, Pdensi_DN39305_c1_g1, Pdensi_DN47344_c0_g1d249493, Pdensi_GG_126554_c0_g1
GO:0072348	0.0265020912297188	0.993160037727381	6	20	sulfur compound transport	BP	0.506630957069524	BP sulfur compound transport	Pdensi_DN20676_c0_g1, Pdensi_DN22124_c0_g1d67031, Pdensi_DN23896_c0_g1d70786, Pdensi_DN24081_c1_g1, Pdensi_DN26944_c0_g1d367833, Pdensi_DN39885_c1_g2
GO:0009219	0.0266008533890752	0.994288455352952	5	15	pyrimidine deoxyribonucleotide metabolic process	BP	0.507729332078434	BP pyrimidine deoxyribonucleotide metabolic process	Pdensi_DN16530_c0_g1d10873, Pdensi_DN21266_c0_g1d221055, Pdensi_DN25411_c0_g2, Pdensi_DN47344_c0_g1d249493, Pdensi_GG_126554_c0_g1
GO:0009744	0.0269496429160631	0.98773671638859	14	66	response to sucrose	BP	0.513589163913562	BP response to sucrose	Pdensi_DN14987_c0_g1d465381, Pdensi_DN17084_c0_g1d215790, Pdensi_DN19763_c0_g2d287984, Pdensi_DN20647_c1_g1d291571, Pdensi_DN21394_c3_g1, Pdensi_DN22166_c0_g1d125199, Pdensi_DN26668_c0_g4, Pdensi_DN26929_c0_g3, Pdensi_DN26944_c0_g1d367833, Pdensi_DN31394_c0_g1d504182, Pdensi_DN34938_c0_g1d375074, Pdensi_DN37268_c0_g1d569921, Pdensi_DN40201_c0_g1d243089, Pdensi_DN9451_c0_g1d265703
GO:0008356	0.0270623751944774	0.992051590067532	7	24	asymmetric cell division	BP	0.51493918868501	BP asymmetric cell division	Pdensi_DN15327_c0_g1, Pdensi_DN17702_c1_g5, Pdensi_DN18057_c0_g4, Pdensi_DN19752_c0_g1d409295, Pdensi_DN20680_c0_g1d291823, Pdensi_DN23915_c1_g7, Pdensi_DN580_c0_g1d164215
GO:0050878	0.0272965246923616	0.997292267482341	3	6	regulation of body fluid levels	BP	0.517791483824859	BP regulation of body fluid levels	Pdensi_DN16057_c0_g1d183538, Pdensi_DN19803_c0_g1d409969, Pdensi_DN7548_c0_g1d263680
GO:0050891	0.0272965246923616	0.997292267482341	3	6	multicellular organismal water homeostasis	BP	0.517791483824859	BP multicellular organismal water homeostasis	Pdensi_DN16057_c0_g1d183538, Pdensi_DN19803_c0_g1d409969, Pdensi_DN7548_c0_g1d263680
GO:0031597	0.02734180577693	0.991838364858024	7	26	cytosolic proteasome complex	CC	0.517851273667216	CC cytosolic proteasome complex	Pdensi_DN19179_c1_g1d406845, Pdensi_DN20245_c1_g1d289971, Pdensi_DN23035_c0_g1d223622, Pdensi_DN23364_c1_g1, Pdensi_DN23497_c2_g2, Pdensi_DN24570_c2_g1, Pdensi_DN9472_c0_g1d48326
GO:0051253	0.0274407660395008	0.981674446130293	45	273	negative regulation of RNA metabolic process	BP	0.518925994088529	BP negative regulation of RNA metabolic process	Pdensi_DN11360_c2_g3, Pdensi_DN11809_c0_g1d175312, Pdensi_DN12405_c0_g1d521308, Pdensi_DN14987_c0_g1d465381, Pdensi_DN15257_c0_g1d466226, Pdensi_DN16214_c0_g2, Pdensi_DN17267_c1_g2d57003, Pdensi_DN17327_c0_g1d112863, Pdensi_DN17780_c0_g1, Pdensi_DN18186_c0_g2, Pdensi_DN18290_c0_g1d403551, Pdensi_DN18504_c0_g1d284071, Pdensi_DN18845_c0_g1d405763, Pdensi_DN19752_c0_g1d409295, Pdensi_DN19813_c1_g2, …
GO:0010476	0.0278238070249913	0.987746481811973	13	59	gibberellin mediated signaling pathway	BP	0.525361345547147	BP gibberellin mediated signaling pathway	Pdensi_DN17613_c1_g1, Pdensi_DN18670_c0_g1d532266, Pdensi_DN19201_c0_g1d286338, Pdensi_DN19601_c0_g1d534643, Pdensi_DN21644_c0_g1, Pdensi_DN23468_c0_g1d129797, Pdensi_DN2386_c0_g1d835, Pdensi_DN31394_c0_g1d504182, Pdensi_DN37268_c0_g1d569921, Pdensi_DN52780_c0_g1, Pdensi_DN8540_c0_g1d102351, Pdensi_GG_131864_c0_g1, Pdensi_GG_66896_c0_g1
GO:0004623	0.0279939892611759	0.997194847281513	3	6	phospholipase A2 activity	MF	0.527763981592599	MF phospholipase A2 activity	Pdensi_DN18673_c0_g2, Pdensi_DN5920_c0_g1, Pdensi_GG_28831_c0_g1
GO:0009832	0.0281433852637554	0.986344359774483	16	77	plant-type cell wall biogenesis	BP	0.529096827136528	BP plant-type cell wall biogenesis	Pdensi_DN15094_c1_g3d465823, Pdensi_DN18057_c0_g3, Pdensi_DN1891_c0_g1d325527, Pdensi_DN19173_c0_g1d406996, Pdensi_DN19317_c1_g1d218483, Pdensi_DN19457_c0_g1d408126, Pdensi_DN21067_c1_g1, Pdensi_DN22105_c0_g3, Pdensi_DN23378_c0_g1d548095, Pdensi_DN23606_c1_g2d549348, Pdensi_DN35010_c2_g3, Pdensi_DN38103_c0_g2, Pdensi_DN8588_c0_g1d170831, Pdensi_GG_146417_c0_g1, Pdensi_GG_147018_c0_g1, Pdensi_GG_9…
GO:0016131	0.0281507748899519	0.991544139694254	7	26	brassinosteroid metabolic process	BP	0.529096827136528	BP brassinosteroid metabolic process	Pdensi_DN10989_c0_g1d335310, Pdensi_DN12094_c0_g1d269573, Pdensi_DN17863_c0_g2, Pdensi_DN20016_c0_g2d289314, Pdensi_DN25137_c0_g1d227012, Pdensi_DN36994_c0_g1d509197, Pdensi_DN46243_c0_g1d39452
GO:0009651	0.0283065032239748	0.979181152398411	74	478	response to salt stress	BP	0.531211507830684	BP response to salt stress	Pdensi_DN11560_c0_g3, Pdensi_DN13087_c0_g1d212168, Pdensi_DN14537_c0_g1d342362, Pdensi_DN14735_c0_g1, Pdensi_DN14987_c0_g1d465381, Pdensi_DN15198_c2_g2, Pdensi_DN16067_c0_g2d397404, Pdensi_DN16069_c0_g1, Pdensi_DN16202_c0_g1d469842, Pdensi_DN16379_c1_g1, Pdensi_DN18169_c0_g1d13057, Pdensi_DN18507_c0_g1d115375, Pdensi_DN18669_c0_g1d532211, Pdensi_DN19025_c1_g3, Pdensi_DN19116_c1_g1d406902, Pdensi_…
GO:0004365	0.0285010000858418	0.995323422616841	4	10	glyceraldehyde-3-phosphate dehydrogenase (NAD+) (phosphorylating) activity	MF	0.534046178437756	MF glyceraldehyde-3-phosphate dehydrogenase (NAD+) (phosphorylating) activity	Pdensi_DN22166_c0_g1d125199, Pdensi_DN26911_c0_g2, Pdensi_DN39890_c1_g1, Pdensi_GG_148135_c2_g1
GO:0043269	0.0288389582891171	0.983646910764794	24	132	regulation of ion transport	BP	0.539431149168901	BP regulation of ion transport	Pdensi_DN13467_c0_g1d522696, Pdensi_DN14892_c1_g1, Pdensi_DN16214_c0_g2, Pdensi_DN17412_c0_g1, Pdensi_DN18659_c0_g1d479685, Pdensi_DN19036_c0_g1d285517, Pdensi_DN19254_c3_g2, Pdensi_DN19714_c2_g1, Pdensi_DN19821_c0_g1d288223, Pdensi_DN2212_c0_g1d44145, Pdensi_DN22228_c0_g1d125696, Pdensi_DN22746_c0_g9, Pdensi_DN25025_c6_g2, Pdensi_DN25476_c0_g1d227392, Pdensi_DN28632_c0_g1d501877, Pdensi_DN29864_…
GO:0006527	0.0288761549099526	0.997070153236223	3	6	arginine catabolic process	BP	0.539431149168901	BP arginine catabolic process	Pdensi_DN21165_c0_g1, Pdensi_DN23378_c4_g1, Pdensi_DN8105_c0_g1d452005
GO:0048509	0.0289926634451407	0.984551801271084	20	105	regulation of meristem development	BP	0.540466434880009	BP regulation of meristem development	Pdensi_DN1194_c0_g1d98292, Pdensi_DN15579_c0_g1d54375, Pdensi_DN18117_c1_g1, Pdensi_DN19424_c0_g1d61094, Pdensi_DN19663_c0_g2d359591, Pdensi_DN19842_c0_g1d360987, Pdensi_DN20277_c0_g3d489911, Pdensi_DN20595_c0_g1, Pdensi_DN21995_c0_g2, Pdensi_DN22803_c0_g3d545638, Pdensi_DN23723_c0_g3, Pdensi_DN24843_c2_g2, Pdensi_DN26944_c0_g1d367833, Pdensi_DN34396_c0_g1d146839, Pdensi_DN35700_c2_g1, Pdensi_DN3…
GO:0006572	0.0290195124488127	0.997049735528859	3	6	tyrosine catabolic process	BP	0.540466434880009	BP tyrosine catabolic process	Pdensi_DN14259_c0_g1d393338, Pdensi_DN21910_c0_g1d222028, Pdensi_GG_18970_c0_g1
GO:0004096	0.0290742068344122	0.997041934388697	3	6	catalase activity	MF	0.54066588564084	MF catalase activity	Pdensi_DN22633_c1_g1, Pdensi_DN833_c0_g1d299, Pdensi_GG_62760_c0_g1
GO:0045926	0.0292176628480453	0.98946602304198	9	36	negative regulation of growth	BP	0.542042334025792	BP negative regulation of growth	Pdensi_DN11265_c0_g1d210500, Pdensi_DN16069_c0_g1, Pdensi_DN19663_c0_g2d359591, Pdensi_DN19980_c0_g1d219298, Pdensi_DN20238_c3_g1, Pdensi_DN21129_c2_g5, Pdensi_DN39280_c0_g2, Pdensi_DN40341_c0_g1d34889, Pdensi_GG_6841_c0_g1
GO:0046717	0.029236419415807	0.997018761176393	3	6	acid secretion	BP	0.542042334025792	BP acid secretion	Pdensi_DN18673_c0_g2, Pdensi_GG_19927_c0_g1, Pdensi_GG_28831_c0_g1
GO:0016703	0.0293453628249136	0.997003167171721	3	6	oxidoreductase activity, acting on single donors with incorporation of molecular oxygen, incorporation of one atom of oxygen (internal monooxygenases or internal mixed function oxidases)	MF	0.543242770849154	MF oxidoreductase activity, acting on single donors with incorporation of molecular oxygen, incorporation of one atom of oxygen (internal monooxygenases or internal mixed function oxidases)	Pdensi_DN10616_c0_g1d455771, Pdensi_DN14047_c0_g1d7924, Pdensi_DN14714_c0_g1d213655
GO:0006787	0.0295395826311674	0.99217550140365	6	20	porphyrin-containing compound catabolic process	BP	0.543248936641222	BP porphyrin-containing compound catabolic process	Pdensi_DN10616_c0_g1d455771, Pdensi_DN14453_c0_g1d342034, Pdensi_DN17719_c0_g1d282070, Pdensi_DN18330_c0_g1d353900, Pdensi_DN24446_c2_g1, Pdensi_GG_136421_c0_g1
GO:0015996	0.0295395826311674	0.99217550140365	6	20	chlorophyll catabolic process	BP	0.543248936641222	BP chlorophyll catabolic process	Pdensi_DN10616_c0_g1d455771, Pdensi_DN14453_c0_g1d342034, Pdensi_DN17719_c0_g1d282070, Pdensi_DN18330_c0_g1d353900, Pdensi_DN24446_c2_g1, Pdensi_GG_136421_c0_g1
GO:0033015	0.0295395826311674	0.99217550140365	6	20	tetrapyrrole catabolic process	BP	0.543248936641222	BP tetrapyrrole catabolic process	Pdensi_DN10616_c0_g1d455771, Pdensi_DN14453_c0_g1d342034, Pdensi_DN17719_c0_g1d282070, Pdensi_DN18330_c0_g1d353900, Pdensi_DN24446_c2_g1, Pdensi_GG_136421_c0_g1
GO:0046149	0.0295395826311674	0.99217550140365	6	20	pigment catabolic process	BP	0.543248936641222	BP pigment catabolic process	Pdensi_DN10616_c0_g1d455771, Pdensi_DN14453_c0_g1d342034, Pdensi_DN17719_c0_g1d282070, Pdensi_DN18330_c0_g1d353900, Pdensi_DN24446_c2_g1, Pdensi_GG_136421_c0_g1
GO:0046351	0.0295666725197671	0.992166598683174	6	20	disaccharide biosynthetic process	BP	0.543248936641222	BP disaccharide biosynthetic process	Pdensi_DN10695_c0_g1d49277, Pdensi_DN12334_c0_g1d176014, Pdensi_DN20300_c0_g1d62840, Pdensi_DN24896_c0_g1, Pdensi_DN26372_c0_g2d228924, Pdensi_GG_152382_c0_g1
GO:0004311	0.0296683124166268	0.995068413409589	4	10	farnesyltranstransferase activity	MF	0.544302830186831	MF farnesyltranstransferase activity	Pdensi_DN18761_c1_g1, Pdensi_DN19312_c0_g5, Pdensi_DN21980_c0_g1d297550, Pdensi_DN23220_c0_g1d128802
GO:0009629	0.0298481753182331	0.98672106552913	13	59	response to gravity	BP	0.546786543981702	BP response to gravity	Pdensi_DN15327_c0_g1, Pdensi_DN17086_c0_g2, Pdensi_DN18861_c0_g4, Pdensi_DN20264_c0_g2d119506, Pdensi_DN22313_c0_g1d363777, Pdensi_DN23753_c0_g1d130641, Pdensi_DN24950_c0_g4, Pdensi_DN25689_c0_g3, Pdensi_DN27539_c0_g1d307569, Pdensi_DN31245_c0_g1d564486, Pdensi_DN32451_c0_g1d28804, Pdensi_DN7548_c0_g1d263680, Pdensi_GG_121678_c0_g1
GO:0046621	0.0300076231594128	0.994993633066718	4	10	negative regulation of organ growth	BP	0.548305847626978	BP negative regulation of organ growth	Pdensi_DN19980_c0_g1d219298, Pdensi_DN20238_c3_g1, Pdensi_DN40341_c0_g1d34889, Pdensi_GG_6841_c0_g1
GO:0008134	0.0300203250449851	0.982915831615885	24	131	transcription factor binding	MF	0.548305847626978	MF transcription factor binding	Pdensi_DN10475_c0_g1, Pdensi_DN11265_c0_g1d210500, Pdensi_DN11359_c0_g1d210550, Pdensi_DN11521_c0_g1d336257, Pdensi_DN13295_c0_g1d51662, Pdensi_DN15886_c1_g3, Pdensi_DN18561_c3_g1, Pdensi_DN18588_c0_g2, Pdensi_DN18764_c0_g1d355610, Pdensi_DN20468_c2_g3, Pdensi_DN20551_c2_g1, Pdensi_DN20557_c11_g1, Pdensi_DN21385_c0_g1, Pdensi_DN22780_c2_g1, Pdensi_DN23723_c0_g3, Pdensi_DN23816_c1_g2, Pdensi_DN250…
GO:0051651	0.0306205719518817	0.988074944596051	10	43	maintenance of location in cell	BP	0.558439273638769	BP maintenance of location in cell	Pdensi_DN11163_c0_g1d268092, Pdensi_DN11163_c1_g1, Pdensi_DN14541_c0_g1d8394, Pdensi_DN14892_c1_g1, Pdensi_DN15072_c0_g1, Pdensi_DN15327_c0_g1, Pdensi_DN22262_c0_g1d496121, Pdensi_DN8870_c0_g1d171246, Pdensi_GG_141908_c0_g1, Pdensi_GG_78706_c1_g1
GO:0006826	0.0310285289207331	0.990544110634199	7	25	iron ion transport	BP	0.565041003694298	BP iron ion transport	Pdensi_DN11991_c0_g2, Pdensi_DN12094_c0_g1d269573, Pdensi_DN15072_c0_g1, Pdensi_DN17412_c0_g1, Pdensi_DN25853_c0_g1d139439, Pdensi_GG_141908_c0_g1, Pdensi_GG_82842_c0_g1
GO:0009705	0.0314412482504306	0.982825689941217	21	109	plant-type vacuole membrane	CC	0.571709798068481	CC plant-type vacuole membrane	Pdensi_DN12191_c1_g2, Pdensi_DN16245_c0_g1d10420, Pdensi_DN18194_c0_g3, Pdensi_DN19391_c0_g1, Pdensi_DN19821_c0_g1d288223, Pdensi_DN20264_c0_g2d119506, Pdensi_DN20661_c0_g1d120650, Pdensi_DN20676_c0_g1, Pdensi_DN21835_c0_g2, Pdensi_DN22277_c0_g1d496154, Pdensi_DN24322_c1_g4d553002, Pdensi_DN25626_c0_g1d559430, Pdensi_DN31919_c0_g1, Pdensi_DN36260_c0_g1d239483, Pdensi_GG_129064_c1_g1, Pdensi_GG_13…
GO:0065008	0.0316415460214586	0.974433823774974	143	998	regulation of biological quality	BP	0.574502043863765	BP regulation of biological quality	Pdensi_DN10329_c0_g1, Pdensi_DN10463_c0_g1d209872, Pdensi_DN10615_c0_g1d173442, Pdensi_DN10989_c0_g1d335310, Pdensi_DN11163_c0_g1d268092, Pdensi_DN11163_c1_g1, Pdensi_DN11575_c0_g1, Pdensi_DN11991_c0_g2, Pdensi_DN12005_c0_g1d337285, Pdensi_DN12062_c0_g2, Pdensi_DN12094_c0_g1d269573, Pdensi_DN12120_c0_g1, Pdensi_DN12226_c0_g1d211408, Pdensi_DN12300_c0_g1d105477, Pdensi_DN13044_c0_g1d460723, Pdensi…
GO:0018958	0.0318071417569775	0.984308553674891	16	78	phenol-containing compound metabolic process	BP	0.576034730906839	BP phenol-containing compound metabolic process	Pdensi_DN14259_c0_g1d393338, Pdensi_DN16894_c0_g6, Pdensi_DN18910_c0_g1d285192, Pdensi_DN21593_c1_g4, Pdensi_DN24570_c0_g1, Pdensi_DN24570_c0_g1d225817, Pdensi_DN2544_c0_g1d381245, Pdensi_DN25906_c0_g1d429621, Pdensi_DN30915_c0_g1d234365, Pdensi_DN37386_c0_g2, Pdensi_DN38537_c0_g1, Pdensi_DN7686_c0_g1d207829, Pdensi_DN9611_c0_g1d266034, Pdensi_GG_39393_c0_g1, Pdensi_GG_46175_c0_g1, Pdensi_GG_9523…
GO:0045165	0.0318196861605714	0.992708804757949	5	16	cell fate commitment	BP	0.576034730906839	BP cell fate commitment	Pdensi_DN1194_c0_g1d98292, Pdensi_DN13295_c0_g1d51662, Pdensi_DN18278_c0_g1, Pdensi_DN22607_c0_g1d301507, Pdensi_DN8217_c0_g1d102160
GO:0043531	0.0323181820584573	0.975448345248343	87	590	ADP binding	MF	0.584198667444938	MF ADP binding	Pdensi_DN10464_c0_g1d455438, Pdensi_DN11276_c0_g1d210448, Pdensi_DN13043_c0_g1d460581, Pdensi_DN14968_c1_g1, Pdensi_DN15900_c0_g2, Pdensi_DN16068_c1_g1, Pdensi_DN16807_c0_g1d279943, Pdensi_DN18632_c3_g2, Pdensi_DN18897_c1_g2, Pdensi_DN18964_c0_g1, Pdensi_DN19115_c2_g1, Pdensi_DN19245_c2_g1, Pdensi_DN19319_c2_g2, Pdensi_DN19354_c0_g2d60863, Pdensi_DN19496_c1_g1, Pdensi_DN19692_c0_g2d287635, Pdensi…
GO:0044247	0.0326652399812976	0.985253325739752	13	60	cellular polysaccharide catabolic process	BP	0.589605183333495	BP cellular polysaccharide catabolic process	Pdensi_DN10695_c0_g1d49277, Pdensi_DN14864_c0_g1d108554, Pdensi_DN17236_c0_g5d473432, Pdensi_DN17725_c0_g1d57805, Pdensi_DN19220_c0_g1d357855, Pdensi_DN19354_c0_g2, Pdensi_DN20300_c0_g1d62840, Pdensi_DN20987_c0_g1d189197, Pdensi_DN22745_c0_g1d68357, Pdensi_DN24097_c0_g1d71155, Pdensi_DN25885_c1_g2, Pdensi_DN39748_c1_g3, Pdensi_GG_152382_c0_g1
GO:0032026	0.0328246046640852	0.996492443838588	3	6	response to magnesium ion	BP	0.590746765052614	BP response to magnesium ion	Pdensi_DN14892_c1_g1, Pdensi_DN16069_c0_g1, Pdensi_GG_78706_c1_g1
GO:0071286	0.0328246046640852	0.996492443838588	3	6	cellular response to magnesium ion	BP	0.590746765052614	BP cellular response to magnesium ion	Pdensi_DN14892_c1_g1, Pdensi_DN16069_c0_g1, Pdensi_GG_78706_c1_g1
GO:0004650	0.0328966884784138	0.989779543613492	7	26	polygalacturonase activity	MF	0.591178501135472	MF polygalacturonase activity	Pdensi_DN177_c0_g1d513827, Pdensi_DN20303_c1_g6, Pdensi_DN22302_c0_g1d222548, Pdensi_DN38645_c0_g6, Pdensi_DN39286_c1_g1, Pdensi_DN41948_c0_g1d244695, Pdensi_DN9772_c0_g1d385977
GO:0080019	0.0330357887131788	0.994113629150175	4	11	fatty-acyl-CoA reductase (alcohol-forming) activity	MF	0.591947397758591	MF fatty-acyl-CoA reductase (alcohol-forming) activity	Pdensi_DN19461_c0_g1d61048, Pdensi_DN19519_c0_g5, Pdensi_DN21755_c0_g1d221703, Pdensi_GG_80151_c1_g1
GO:0102965	0.0330357887131788	0.994113629150175	4	11	alcohol-forming fatty acyl-CoA reductase activity	MF	0.591947397758591	MF alcohol-forming fatty acyl-CoA reductase activity	Pdensi_DN19461_c0_g1d61048, Pdensi_DN19519_c0_g5, Pdensi_DN21755_c0_g1d221703, Pdensi_GG_80151_c1_g1
GO:0043101	0.0330935323345347	0.99410000093859	4	11	purine-containing compound salvage	BP	0.592118922061283	BP purine-containing compound salvage	Pdensi_DN13044_c0_g1d460723, Pdensi_DN15698_c0_g1d276674, Pdensi_DN23603_c0_g1d364897, Pdensi_DN25370_c0_g3d138045
GO:0016899	0.0334016922968498	0.989588066826052	7	26	oxidoreductase activity, acting on the CH-OH group of donors, oxygen as acceptor	MF	0.594793035285667	MF oxidoreductase activity, acting on the CH-OH group of donors, oxygen as acceptor	Pdensi_DN13084_c0_g1, Pdensi_DN18811_c1_g1, Pdensi_DN20664_c0_g1d291517, Pdensi_DN24100_c0_g1d225290, Pdensi_DN9014_c0_g1d208981, Pdensi_GG_118886_c0_g1, Pdensi_GG_75007_c0_g1
GO:0016054	0.0334230616647849	0.979110968229373	32	186	organic acid catabolic process	BP	0.594793035285667	BP organic acid catabolic process	Pdensi_DN12856_c0_g1d460187, Pdensi_DN14259_c0_g1d393338, Pdensi_DN17351_c0_g3, Pdensi_DN18330_c0_g1d353900, Pdensi_DN18337_c0_g1d353676, Pdensi_DN19345_c1_g2, Pdensi_DN19658_c0_g1d485534, Pdensi_DN20475_c0_g1, Pdensi_DN20643_c0_g1d291712, Pdensi_DN20655_c1_g4d492581, Pdensi_DN20924_c0_g1d415046, Pdensi_DN21165_c0_g1, Pdensi_DN21566_c0_g1d540194, Pdensi_DN21593_c1_g4, Pdensi_DN21910_c0_g1d222028,…
GO:0046395	0.0334230616647849	0.979110968229373	32	186	carboxylic acid catabolic process	BP	0.594793035285667	BP carboxylic acid catabolic process	Pdensi_DN12856_c0_g1d460187, Pdensi_DN14259_c0_g1d393338, Pdensi_DN17351_c0_g3, Pdensi_DN18330_c0_g1d353900, Pdensi_DN18337_c0_g1d353676, Pdensi_DN19345_c1_g2, Pdensi_DN19658_c0_g1d485534, Pdensi_DN20475_c0_g1, Pdensi_DN20643_c0_g1d291712, Pdensi_DN20655_c1_g4d492581, Pdensi_DN20924_c0_g1d415046, Pdensi_DN21165_c0_g1, Pdensi_DN21566_c0_g1d540194, Pdensi_DN21593_c1_g4, Pdensi_DN21910_c0_g1d222028,…
GO:0052793	0.0334365430672304	0.992356523980816	5	15	pectin acetylesterase activity	MF	0.594793035285667	MF pectin acetylesterase activity	Pdensi_DN16818_c0_g1d349161, Pdensi_DN16818_c3_g4, Pdensi_DN21451_c0_g2, Pdensi_DN44148_c0_g1d246748, Pdensi_GG_156497_c2_g1
GO:0009695	0.0335415961706931	0.987512175500463	9	38	jasmonic acid biosynthetic process	BP	0.595799566662081	BP jasmonic acid biosynthetic process	Pdensi_DN15825_c0_g1d397026, Pdensi_DN19658_c0_g1d485534, Pdensi_DN20128_c0_g1d489148, Pdensi_DN20735_c0_g1d189051, Pdensi_DN22133_c2_g3, Pdensi_DN22335_c0_g1d222617, Pdensi_DN23056_c4_g1, Pdensi_DN27628_c1_g1, Pdensi_DN33793_c0_g1
GO:0015804	0.0336217601031703	0.993974952305658	4	11	neutral amino acid transport	BP	0.596361724658253	BP neutral amino acid transport	Pdensi_DN22088_c1_g1d125033, Pdensi_GG_19927_c0_g1, Pdensi_GG_51042_c1_g1, Pdensi_GG_99216_c0_g1
GO:0005887	0.0338056430926172	0.979197722917668	30	175	integral component of plasma membrane	CC	0.598759315409871	CC integral component of plasma membrane	Pdensi_DN12300_c0_g1d105477, Pdensi_DN13373_c0_g1, Pdensi_DN13866_c1_g1d523197, Pdensi_DN13918_c0_g1, Pdensi_DN15986_c0_g1d346054, Pdensi_DN17839_c0_g1, Pdensi_DN18207_c1_g2, Pdensi_DN18276_c0_g1d283381, Pdensi_DN18651_c0_g1d532296, Pdensi_DN19648_c0_g2, Pdensi_DN20254_c0_g1d188649, Pdensi_DN20776_c0_g1, Pdensi_DN21862_c0_g1d221873, Pdensi_DN21952_c0_g1d495921, Pdensi_DN22823_c0_g1d302799, Pdensi…
GO:0016138	0.0339353620872614	0.99632432421366	3	6	glycoside biosynthetic process	BP	0.600192044282903	BP glycoside biosynthetic process	Pdensi_DN24569_c0_g1d133942, Pdensi_GG_61160_c0_g1, Pdensi_GG_61809_c0_g1
GO:0009845	0.0346617206434773	0.982230080110364	17	88	seed germination	BP	0.610943473602842	BP seed germination	Pdensi_DN10329_c0_g1, Pdensi_DN14550_c0_g1, Pdensi_DN17965_c0_g1, Pdensi_DN18670_c0_g1d532266, Pdensi_DN20191_c0_g2, Pdensi_DN20192_c0_g2d62380, Pdensi_DN22633_c1_g1, Pdensi_DN22828_c0_g1d68648, Pdensi_DN26750_c2_g1, Pdensi_DN34735_c0_g1d437468, Pdensi_DN34854_c1_g2, Pdensi_DN38790_c0_g1d317369, Pdensi_DN52780_c0_g1, Pdensi_DN833_c0_g1d299, Pdensi_DN8540_c0_g1d102351, Pdensi_GG_53326_c0_g1, Pdens…
GO:0004857	0.0346657474167913	0.980800972979037	21	115	enzyme inhibitor activity	MF	0.610943473602842	MF enzyme inhibitor activity	Pdensi_DN10352_c0_g1, Pdensi_DN12774_c0_g1d211866, Pdensi_DN14552_c0_g1d108108, Pdensi_DN15873_c0_g3, Pdensi_DN16245_c0_g1d278220, Pdensi_DN16732_c0_g1d56187, Pdensi_DN19424_c0_g1d61094, Pdensi_DN20277_c0_g3d489911, Pdensi_DN20746_c1_g1d63684, Pdensi_DN20868_c0_g1d362410, Pdensi_DN20919_c0_g1d362500, Pdensi_DN21365_c1_g2, Pdensi_DN25880_c0_g1d193575, Pdensi_DN2986_c0_g1d381472, Pdensi_DN36137_c0_…
GO:0006561	0.0346923645114533	0.996208376938586	3	6	proline biosynthetic process	BP	0.610943473602842	BP proline biosynthetic process	Pdensi_DN21021_c0_g1d121912, Pdensi_DN21165_c0_g1, Pdensi_DN23378_c4_g1
GO:2000026	0.0349390238696271	0.973842639075857	77	507	regulation of multicellular organismal development	BP	0.61440698341267	BP regulation of multicellular organismal development	Pdensi_DN11143_c0_g1d456681, Pdensi_DN11265_c0_g1d210500, Pdensi_DN11521_c0_g1d336257, Pdensi_DN11848_c0_g1d5764, Pdensi_DN1194_c0_g1d98292, Pdensi_DN12359_c0_g1, Pdensi_DN12589_c0_g1d176330, Pdensi_DN14305_c0_g1d213257, Pdensi_DN14344_c0_g1d463866, Pdensi_DN14344_c0_g3, Pdensi_DN15579_c0_g1d54375, Pdensi_DN15886_c1_g3, Pdensi_DN16214_c0_g2, Pdensi_DN16340_c0_g2, Pdensi_DN16943_c0_g1d56581, Pdens…
GO:0071214	0.0357060859250146	0.978816603834475	26	144	cellular response to abiotic stimulus	BP	0.626998868843256	BP cellular response to abiotic stimulus	Pdensi_DN10090_c0_g1d4523, Pdensi_DN10604_c0_g1d4910, Pdensi_DN11668_c0_g1, Pdensi_DN11848_c0_g1d5764, Pdensi_DN16069_c0_g1, Pdensi_DN17745_c0_g1, Pdensi_DN17873_c0_g1, Pdensi_DN17873_c0_g3, Pdensi_DN19103_c0_g1d533551, Pdensi_DN20504_c0_g2d291341, Pdensi_DN21372_c1_g1d122819, Pdensi_DN21400_c0_g1d65427, Pdensi_DN21800_c0_g1d297021, Pdensi_DN22647_c0_g1, Pdensi_DN23182_c0_g1, Pdensi_DN25099_c0_g1…
GO:0010377	0.0361844226501129	0.99850852552266	2	3	guard cell fate commitment	BP	0.632785865409698	BP guard cell fate commitment	Pdensi_DN18278_c0_g1, Pdensi_DN22607_c0_g1d301507
GO:0061086	0.0361844226501129	0.99850852552266	2	3	negative regulation of histone H3-K27 methylation	BP	0.632785865409698	BP negative regulation of histone H3-K27 methylation	Pdensi_DN18278_c0_g1, Pdensi_DN22607_c0_g1d301507
GO:0009638	0.0362291975762058	0.991395606194874	5	16	phototropism	BP	0.632785865409698	BP phototropism	Pdensi_DN11668_c0_g1, Pdensi_DN12062_c0_g2, Pdensi_DN12120_c0_g1, Pdensi_DN15641_c0_g7, Pdensi_DN8648_c0_g1d331767
GO:0042803	0.0362415594897842	0.975790352589806	41	251	protein homodimerization activity	MF	0.632785865409698	MF protein homodimerization activity	Pdensi_DN11359_c0_g1d210550, Pdensi_DN11974_c0_g1d211158, Pdensi_DN14142_c0_g1, Pdensi_DN14552_c0_g1d108108, Pdensi_DN15698_c0_g1d276674, Pdensi_DN15873_c0_g3, Pdensi_DN17498_c0_g1, Pdensi_DN17725_c0_g1d57805, Pdensi_DN19752_c0_g1d409295, Pdensi_DN19779_c0_g4d486097, Pdensi_DN19980_c0_g1d219298, Pdensi_DN20067_c0_g2d62321, Pdensi_DN20238_c3_g1, Pdensi_DN20680_c0_g1d291823, Pdensi_DN21365_c1_g2, P…
GO:0010497	0.036537022435803	0.993272706062067	4	11	plasmodesmata-mediated intercellular transport	BP	0.636189899378336	BP plasmodesmata-mediated intercellular transport	Pdensi_DN12589_c0_g1d176330, Pdensi_DN12604_c0_g1d6601, Pdensi_DN38270_c1_g1, Pdensi_DN9425_c0_g2
GO:0051321	0.0365400316434352	0.981565958433595	16	83	meiotic cell cycle	BP	0.636189899378336	BP meiotic cell cycle	Pdensi_DN17483_c0_g1d350904, Pdensi_DN19980_c0_g1, Pdensi_DN20303_c1_g6, Pdensi_DN21892_c1_g4d297417, Pdensi_DN22138_c0_g1d496093, Pdensi_DN22219_c2_g1, Pdensi_DN22219_c2_g2, Pdensi_DN22365_c0_g1d496262, Pdensi_DN23123_c0_g1d69166, Pdensi_DN23123_c0_g2, Pdensi_DN26347_c0_g1, Pdensi_DN32199_c0_g1d311612, Pdensi_DN33021_c0_g1d145718, Pdensi_DN38645_c0_g6, Pdensi_DN7548_c0_g1d263680, Pdensi_GG_53503…
GO:0019684	0.0367230256751857	0.995502430230881	3	7	photosynthesis, light reaction	BP	0.637879208757522	BP photosynthesis, light reaction	Pdensi_DN19353_c2_g1, Pdensi_DN21848_c0_g4, Pdensi_DN26013_c1_g1
GO:0009404	0.0367408460625062	0.985196804924297	10	44	toxin metabolic process	BP	0.637879208757522	BP toxin metabolic process	Pdensi_DN14528_c0_g1, Pdensi_DN16202_c0_g1d469842, Pdensi_DN19103_c0_g1d533551, Pdensi_DN26107_c1_g1, Pdensi_DN26129_c1_g1, Pdensi_DN29353_c0_g1d81711, Pdensi_DN30915_c0_g1d234365, Pdensi_DN38795_c1_g3, Pdensi_DN38795_c1_g4, Pdensi_GG_27183_c0_g1
GO:0051259	0.0368140119116227	0.979174627900808	22	120	protein complex oligomerization	BP	0.638248003409967	BP protein complex oligomerization	Pdensi_DN11359_c0_g1d210550, Pdensi_DN12002_c0_g1d337207, Pdensi_DN16530_c0_g1d10873, Pdensi_DN18290_c0_g1d477683, Pdensi_DN18651_c0_g1d532296, Pdensi_DN18669_c0_g1d532211, Pdensi_DN19648_c0_g2, Pdensi_DN20557_c11_g1, Pdensi_DN21266_c0_g1d221055, Pdensi_DN21575_c0_g1d418880, Pdensi_DN22508_c1_g4, Pdensi_DN23934_c1_g1, Pdensi_DN25411_c0_g2, Pdensi_DN25460_c1_g1, Pdensi_DN25674_c0_g2, Pdensi_DN2656…
GO:0036003	0.0373402789973647	0.993075686946639	4	11	positive regulation of transcription from RNA polymerase II promoter in response to stress	BP	0.645004658614438	BP positive regulation of transcription from RNA polymerase II promoter in response to stress	Pdensi_DN18057_c0_g4, Pdensi_DN20164_c0_g1d119432, Pdensi_DN23186_c0_g5, Pdensi_DN23915_c1_g7
GO:0061408	0.0373402789973647	0.993075686946639	4	11	positive regulation of transcription from RNA polymerase II promoter in response to heat stress	BP	0.645004658614438	BP positive regulation of transcription from RNA polymerase II promoter in response to heat stress	Pdensi_DN18057_c0_g4, Pdensi_DN20164_c0_g1d119432, Pdensi_DN23186_c0_g5, Pdensi_DN23915_c1_g7
GO:0044070	0.0373611549734364	0.981097191559684	16	83	regulation of anion transport	BP	0.645004658614438	BP regulation of anion transport	Pdensi_DN13467_c0_g1d522696, Pdensi_DN19254_c3_g2, Pdensi_DN19714_c2_g1, Pdensi_DN2212_c0_g1d44145, Pdensi_DN22228_c0_g1d125696, Pdensi_DN22746_c0_g9, Pdensi_DN25025_c6_g2, Pdensi_DN25476_c0_g1d227392, Pdensi_DN28632_c0_g1d501877, Pdensi_DN36449_c0_g1d31730, Pdensi_DN37026_c0_g1d32315, Pdensi_DN40456_c0_g1d442417, Pdensi_DN8786_c0_g1d452804, Pdensi_DN91978_c0_g1, Pdensi_GG_19927_c0_g1, Pdensi_GG_…
GO:0015175	0.037595635794521	0.990978627462751	5	16	neutral amino acid transmembrane transporter activity	MF	0.648142433641307	MF neutral amino acid transmembrane transporter activity	Pdensi_DN22088_c1_g1d125033, Pdensi_DN22148_c1_g1, Pdensi_DN23088_c0_g2d69009, Pdensi_DN38303_c0_g1d33327, Pdensi_GG_51042_c1_g1
GO:0016053	0.0378034049588143	0.971310960206053	82	545	organic acid biosynthetic process	BP	0.649901333921323	BP organic acid biosynthetic process	Pdensi_DN10846_c0_g1d335071, Pdensi_DN12363_c0_g1d270046, Pdensi_DN14607_c0_g1d213593, Pdensi_DN14820_c0_g1, Pdensi_DN15737_c0_g1d9790, Pdensi_DN15825_c0_g1d397026, Pdensi_DN16396_c0_g1d398206, Pdensi_DN16628_c0_g1d215450, Pdensi_DN16631_c0_g1d111504, Pdensi_DN16894_c0_g6, Pdensi_DN17191_c1_g1, Pdensi_DN17498_c0_g1, Pdensi_DN17954_c0_g1d216668, Pdensi_DN18176_c1_g1, Pdensi_DN18447_c0_g1d186930, P…
GO:0046394	0.0378034049588143	0.971310960206053	82	545	carboxylic acid biosynthetic process	BP	0.649901333921323	BP carboxylic acid biosynthetic process	Pdensi_DN10846_c0_g1d335071, Pdensi_DN12363_c0_g1d270046, Pdensi_DN14607_c0_g1d213593, Pdensi_DN14820_c0_g1, Pdensi_DN15737_c0_g1d9790, Pdensi_DN15825_c0_g1d397026, Pdensi_DN16396_c0_g1d398206, Pdensi_DN16628_c0_g1d215450, Pdensi_DN16631_c0_g1d111504, Pdensi_DN16894_c0_g6, Pdensi_DN17191_c1_g1, Pdensi_DN17498_c0_g1, Pdensi_DN17954_c0_g1d216668, Pdensi_DN18176_c1_g1, Pdensi_DN18447_c0_g1d186930, P…
GO:0015743	0.0385539719507289	0.990683451205322	5	16	malate transport	BP	0.661879082707206	BP malate transport	Pdensi_DN12191_c1_g2, Pdensi_DN20676_c0_g1, Pdensi_DN36260_c0_g1d239483, Pdensi_GG_13716_c0_g1, Pdensi_GG_151125_c0_g1
GO:0071470	0.0386521854277131	0.985271669024148	9	37	cellular response to osmotic stress	BP	0.661963862213006	BP cellular response to osmotic stress	Pdensi_DN16069_c0_g1, Pdensi_DN20504_c0_g2d291341, Pdensi_DN21372_c1_g1d122819, Pdensi_DN22647_c0_g1, Pdensi_DN25099_c0_g1d73557, Pdensi_DN26944_c0_g1d367833, Pdensi_DN26948_c0_g1d79071, Pdensi_DN39802_c0_g1d572203, Pdensi_GG_79065_c2_g1
GO:0048236	0.0387317521858843	0.986210345083834	8	33	plant-type sporogenesis	BP	0.661963862213006	BP plant-type sporogenesis	Pdensi_DN17483_c0_g1d350904, Pdensi_DN20303_c1_g6, Pdensi_DN22219_c2_g1, Pdensi_DN22219_c2_g2, Pdensi_DN22365_c0_g1d496262, Pdensi_DN33021_c0_g1d145718, Pdensi_DN38645_c0_g6, Pdensi_DN7548_c0_g1d263680
GO:0002832	0.0387330099752635	0.986265473174415	8	32	negative regulation of response to biotic stimulus	BP	0.661963862213006	BP negative regulation of response to biotic stimulus	Pdensi_DN10638_c0_g1, Pdensi_DN13997_c0_g1d7810, Pdensi_DN1716_c0_g1d446709, Pdensi_DN22201_c1_g3, Pdensi_DN24648_c1_g1, Pdensi_DN26942_c0_g1d500380, Pdensi_DN39110_c0_g4, Pdensi_GG_78754_c0_g1
GO:0031303	0.0387743232015428	0.99833801648255	2	3	integral component of endosome membrane	CC	0.661963862213006	CC integral component of endosome membrane	Pdensi_DN18995_c0_g2d356358, Pdensi_GG_11913_c0_g1
GO:0035885	0.0392782401297093	0.998304035610528	2	3	exochitinase activity	MF	0.669636792890967	MF exochitinase activity	Pdensi_DN19222_c0_g1d60636, Pdensi_DN25900_c0_g1d429650
GO:0005811	0.0399044300220461	0.985706657890334	8	33	lipid droplet	CC	0.679370157660653	CC lipid droplet	Pdensi_DN16888_c0_g1d56335, Pdensi_DN20307_c0_g3, Pdensi_DN26366_c1_g5, Pdensi_DN38467_c1_g1, Pdensi_DN39627_c0_g1d151386, Pdensi_DN8362_c0_g1d517694, Pdensi_DN9752_c0_g1d454312, Pdensi_GG_147867_c0_g1
GO:0016120	0.0403455722919806	0.994865733062372	3	7	carotene biosynthetic process	BP	0.684197942933215	BP carotene biosynthetic process	Pdensi_DN29431_c1_g1, Pdensi_DN71415_c0_g1, Pdensi_GG_66168_c0_g1
GO:0006723	0.0404203214197048	0.998226061532168	2	3	cuticle hydrocarbon biosynthetic process	BP	0.684197942933215	BP cuticle hydrocarbon biosynthetic process	Pdensi_DN16817_c0_g1d215591, Pdensi_DN20964_c0_g1d220600
GO:0000822	0.0405121758614357	0.994835834781719	3	7	inositol hexakisphosphate binding	MF	0.684197942933215	MF inositol hexakisphosphate binding	Pdensi_DN16478_c0_g1d10668, Pdensi_DN21253_c0_g1d294442, Pdensi_DN23787_c0_g1d304129
GO:0009688	0.0405219738411471	0.990070374418524	5	16	abscisic acid biosynthetic process	BP	0.684197942933215	BP abscisic acid biosynthetic process	Pdensi_DN22261_c0_g1d542815, Pdensi_DN29431_c1_g1, Pdensi_DN71415_c0_g1, Pdensi_GG_55735_c0_g1, Pdensi_GG_66168_c0_g1
GO:0043289	0.0405219738411471	0.990070374418524	5	16	apocarotenoid biosynthetic process	BP	0.684197942933215	BP apocarotenoid biosynthetic process	Pdensi_DN22261_c0_g1d542815, Pdensi_DN29431_c1_g1, Pdensi_DN71415_c0_g1, Pdensi_GG_55735_c0_g1, Pdensi_GG_66168_c0_g1
GO:1902645	0.0405219738411471	0.990070374418524	5	16	tertiary alcohol biosynthetic process	BP	0.684197942933215	BP tertiary alcohol biosynthetic process	Pdensi_DN22261_c0_g1d542815, Pdensi_DN29431_c1_g1, Pdensi_DN71415_c0_g1, Pdensi_GG_55735_c0_g1, Pdensi_GG_66168_c0_g1
GO:0010208	0.0407151624973492	0.984282716200825	9	38	pollen wall assembly	BP	0.684645518688443	BP pollen wall assembly	Pdensi_DN15274_c0_g1d344023, Pdensi_DN19519_c0_g5, Pdensi_DN20133_c0_g2, Pdensi_DN20303_c1_g6, Pdensi_DN25686_c0_g1d193387, Pdensi_DN38645_c0_g6, Pdensi_GG_11587_c0_g1, Pdensi_GG_80151_c1_g1, Pdensi_GG_93610_c0_g1
GO:0085029	0.0407151624973492	0.984282716200825	9	38	extracellular matrix assembly	BP	0.684645518688443	BP extracellular matrix assembly	Pdensi_DN15274_c0_g1d344023, Pdensi_DN19519_c0_g5, Pdensi_DN20133_c0_g2, Pdensi_DN20303_c1_g6, Pdensi_DN25686_c0_g1d193387, Pdensi_DN38645_c0_g6, Pdensi_GG_11587_c0_g1, Pdensi_GG_80151_c1_g1, Pdensi_GG_93610_c0_g1
GO:0046873	0.0407760704121392	0.973860867215771	33	195	metal ion transmembrane transporter activity	MF	0.684645518688443	MF metal ion transmembrane transporter activity	Pdensi_DN10554_c0_g1, Pdensi_DN11351_c0_g1, Pdensi_DN11991_c0_g2, Pdensi_DN12171_c0_g1d337482, Pdensi_DN14537_c0_g1d342362, Pdensi_DN14541_c0_g1d8394, Pdensi_DN15917_c0_g1d397096, Pdensi_DN16107_c0_g2, Pdensi_DN17331_c0_g1d57154, Pdensi_DN17412_c0_g1, Pdensi_DN18659_c0_g1d479685, Pdensi_DN19036_c0_g1d285517, Pdensi_DN20264_c0_g2d119506, Pdensi_DN20661_c0_g1d120650, Pdensi_DN21237_c1_g1, Pdensi_DN…
GO:0010436	0.0409383709921905	0.994759108223119	3	7	carotenoid dioxygenase activity	MF	0.684645518688443	MF carotenoid dioxygenase activity	Pdensi_DN29431_c1_g1, Pdensi_DN71415_c0_g1, Pdensi_GG_66168_c0_g1
GO:0016121	0.0409383709921905	0.994759108223119	3	7	carotene catabolic process	BP	0.684645518688443	BP carotene catabolic process	Pdensi_DN29431_c1_g1, Pdensi_DN71415_c0_g1, Pdensi_GG_66168_c0_g1
GO:0045549	0.0409383709921905	0.994759108223119	3	7	9-cis-epoxycarotenoid dioxygenase activity	MF	0.684645518688443	MF 9-cis-epoxycarotenoid dioxygenase activity	Pdensi_DN29431_c1_g1, Pdensi_DN71415_c0_g1, Pdensi_GG_66168_c0_g1
GO:0046247	0.0409383709921905	0.994759108223119	3	7	terpene catabolic process	BP	0.684645518688443	BP terpene catabolic process	Pdensi_DN29431_c1_g1, Pdensi_DN71415_c0_g1, Pdensi_GG_66168_c0_g1
GO:0043891	0.0412047313166481	0.99210729691528	4	11	glyceraldehyde-3-phosphate dehydrogenase (NAD(P)+) (phosphorylating) activity	MF	0.688163800739454	MF glyceraldehyde-3-phosphate dehydrogenase (NAD(P)+) (phosphorylating) activity	Pdensi_DN22166_c0_g1d125199, Pdensi_DN26911_c0_g2, Pdensi_DN39890_c1_g1, Pdensi_GG_148135_c2_g1
GO:0043620	0.0414293173477201	0.986456106066627	7	26	regulation of DNA-templated transcription in response to stress	BP	0.690975805750577	BP regulation of DNA-templated transcription in response to stress	Pdensi_DN18057_c0_g4, Pdensi_DN20164_c0_g1d119432, Pdensi_DN21372_c1_g1d122819, Pdensi_DN23186_c0_g5, Pdensi_DN23915_c1_g7, Pdensi_DN26288_c0_g2, Pdensi_DN29111_c0_g1d232624
GO:0070919	0.0417743497357197	0.991961748168833	4	11	production of siRNA involved in chromatin silencing by small RNA	BP	0.695039627065484	BP production of siRNA involved in chromatin silencing by small RNA	Pdensi_DN15680_c0_g1d276865, Pdensi_DN16137_c0_g1d183863, Pdensi_DN22596_c1_g1, Pdensi_DN24748_c1_g1
GO:0019373	0.0417860628377312	0.998131082503519	2	3	epoxygenase P450 pathway	BP	0.695039627065484	BP epoxygenase P450 pathway	Pdensi_DN20067_c0_g2d62321, Pdensi_DN20128_c0_g1d489148
GO:0048587	0.0419884026969407	0.991906870594658	4	11	regulation of short-day photoperiodism, flowering	BP	0.696905587015543	BP regulation of short-day photoperiodism, flowering	Pdensi_DN18345_c0_g1d403901, Pdensi_DN27479_c0_g1d230888, Pdensi_DN38057_c2_g1, Pdensi_GG_73731_c0_g1
GO:0047714	0.0420116368352195	0.991683715370936	4	12	galactolipase activity	MF	0.696905587015543	MF galactolipase activity	Pdensi_DN102060_c0_g1, Pdensi_DN17966_c0_g2, Pdensi_DN22169_c0_g4, Pdensi_DN7585_c0_g1d207735
GO:0005381	0.0426038138876072	0.989411950926433	5	16	iron ion transmembrane transporter activity	MF	0.705525008588019	MF iron ion transmembrane transporter activity	Pdensi_DN11991_c0_g2, Pdensi_DN14541_c0_g1d8394, Pdensi_DN17412_c0_g1, Pdensi_DN22262_c0_g1d496121, Pdensi_DN25853_c0_g1d139439
GO:0009772	0.0426699584575152	0.99444381882289	3	7	photosynthetic electron transport in photosystem II	BP	0.705525008588019	BP photosynthetic electron transport in photosystem II	Pdensi_DN17839_c0_g1d216576, Pdensi_DN19353_c2_g1, Pdensi_DN21848_c0_g4
GO:0000904	0.0427034336470457	0.972941784860561	31	181	cell morphogenesis involved in differentiation	BP	0.705525008588019	BP cell morphogenesis involved in differentiation	Pdensi_DN14334_c0_g1d179490, Pdensi_DN14917_c0_g1, Pdensi_DN15654_c0_g1, Pdensi_DN16340_c0_g1d55657, Pdensi_DN16373_c0_g1d55637, Pdensi_DN16393_c1_g1d184533, Pdensi_DN17345_c0_g2d350648, Pdensi_DN18842_c0_g1, Pdensi_DN18861_c0_g4, Pdensi_DN19108_c1_g2, Pdensi_DN19301_c0_g1d60820, Pdensi_DN20214_c0_g2d489917, Pdensi_DN21912_c0_g1, Pdensi_DN22481_c1_g1, Pdensi_DN23010_c0_g1d223567, Pdensi_DN23532_c…
GO:0006869	0.0427803415967481	0.975015840837249	23	131	lipid transport	BP	0.705846924707688	BP lipid transport	Pdensi_DN10239_c0_g1d266783, Pdensi_DN11282_c0_g1d174432, Pdensi_DN12309_c0_g1d269969, Pdensi_DN15695_c0_g1d214518, Pdensi_DN17745_c0_g1, Pdensi_DN17979_c2_g1, Pdensi_DN18673_c0_g2, Pdensi_DN18697_c0_g2, Pdensi_DN20453_c0_g6d490799, Pdensi_DN21590_c1_g1d123232, Pdensi_DN24339_c0_g1d133118, Pdensi_DN25044_c0_g1d136907, Pdensi_DN25169_c0_g2, Pdensi_DN2922_c0_g1, Pdensi_DN33531_c0_g1d200552, Pdensi_…
GO:0015103	0.0430490177368497	0.979669498587946	13	63	inorganic anion transmembrane transporter activity	MF	0.70932778287045	MF inorganic anion transmembrane transporter activity	Pdensi_DN10207_c0_g1d266698, Pdensi_DN12300_c0_g1d105477, Pdensi_DN13373_c0_g1, Pdensi_DN18276_c0_g1d283381, Pdensi_DN19821_c0_g1d288223, Pdensi_DN21253_c0_g1d294442, Pdensi_DN22489_c0_g2, Pdensi_DN24081_c1_g1, Pdensi_DN25857_c0_g1d228067, Pdensi_DN26013_c1_g1, Pdensi_DN27436_c2_g7, Pdensi_DN29864_c0_g2, Pdensi_DN39885_c1_g2
GO:0050898	0.0432457054261207	0.99802750463548	2	3	nitrile metabolic process	BP	0.711421852326372	BP nitrile metabolic process	Pdensi_DN18028_c0_g1, Pdensi_DN22209_c0_g1
GO:0031325	0.0433301559804832	0.965696489180954	107	735	positive regulation of cellular metabolic process	BP	0.711421852326372	BP positive regulation of cellular metabolic process	Pdensi_DN11265_c0_g1d210500, Pdensi_DN11521_c0_g1d336257, Pdensi_DN12094_c0_g1d458612, Pdensi_DN13295_c0_g1d51662, Pdensi_DN13394_c0_g1d212532, Pdensi_DN14132_c0_g1, Pdensi_DN14344_c0_g1d463866, Pdensi_DN14344_c0_g3, Pdensi_DN14401_c4_g2, Pdensi_DN14863_c0_g1d342967, Pdensi_DN15094_c1_g3d465823, Pdensi_DN15400_c0_g2, Pdensi_DN15521_c0_g1, Pdensi_DN15782_c0_g2d468050, Pdensi_DN15886_c1_g3, Pdensi_…
GO:0048443	0.0433497370153313	0.989028436922176	5	17	stamen development	BP	0.711421852326372	BP stamen development	Pdensi_DN23957_c2_g7, Pdensi_DN25689_c0_g3, Pdensi_DN33793_c0_g1, Pdensi_DN34396_c0_g1d146839, Pdensi_DN36994_c0_g1d509197
GO:0032355	0.0434363946461276	0.998013816395068	2	3	response to estradiol	BP	0.711893550653601	BP response to estradiol	Pdensi_DN26929_c0_g3, Pdensi_DN30915_c0_g1d234365
GO:0043279	0.043735027338141	0.997992307207154	2	3	response to alkaloid	BP	0.71583349672494	BP response to alkaloid	Pdensi_DN26929_c0_g3, Pdensi_DN30915_c0_g1d234365
GO:0016747	0.0439439061676654	0.968457127557753	55	350	transferase activity, transferring acyl groups other than amino-acyl groups	MF	0.716386226297937	MF transferase activity, transferring acyl groups other than amino-acyl groups	Pdensi_DN11788_c0_g1d5668, Pdensi_DN12131_c0_g1d175738, Pdensi_DN12363_c0_g1d270046, Pdensi_DN14200_c0_g1, Pdensi_DN14424_c0_g1d213386, Pdensi_DN14820_c0_g1, Pdensi_DN15533_c0_g1d525945, Pdensi_DN16631_c0_g1d111504, Pdensi_DN17030_c0_g1d56746, Pdensi_DN17191_c1_g1, Pdensi_DN17377_c0_g1, Pdensi_DN17409_c0_g2, Pdensi_DN17466_c0_g1d529752, Pdensi_DN17809_c1_g9, Pdensi_DN17954_c0_g1d216668, Pdensi_DN…
GO:1900037	0.0440682261174723	0.997968204203179	2	3	regulation of cellular response to hypoxia	BP	0.716386226297937	BP regulation of cellular response to hypoxia	Pdensi_DN20557_c11_g1, Pdensi_DN26929_c0_g3
GO:0019901	0.0440724741185816	0.976226716423853	18	94	protein kinase binding	MF	0.716386226297937	MF protein kinase binding	Pdensi_DN16057_c0_g1d183538, Pdensi_DN18055_c1_g1, Pdensi_DN18551_c0_g1d59235, Pdensi_DN19235_c1_g1, Pdensi_DN19518_c0_g1d187974, Pdensi_DN19598_c4_g1, Pdensi_DN19661_c0_g4, Pdensi_DN19803_c0_g1d409969, Pdensi_DN20163_c0_g1d62509, Pdensi_DN23472_c1_g1, Pdensi_DN23603_c0_g1d364897, Pdensi_DN25445_c0_g1, Pdensi_DN26944_c0_g1d367833, Pdensi_DN28370_c0_g1, Pdensi_DN30757_c0_g1, Pdensi_DN32909_c0_g1d1…
GO:0051173	0.0440891140189714	0.965316011239503	101	690	positive regulation of nitrogen compound metabolic process	BP	0.716386226297937	BP positive regulation of nitrogen compound metabolic process	Pdensi_DN11265_c0_g1d210500, Pdensi_DN11521_c0_g1d336257, Pdensi_DN12094_c0_g1d458612, Pdensi_DN13295_c0_g1d51662, Pdensi_DN14132_c0_g1, Pdensi_DN14344_c0_g1d463866, Pdensi_DN14344_c0_g3, Pdensi_DN14401_c4_g2, Pdensi_DN14863_c0_g1d342967, Pdensi_DN15094_c1_g3d465823, Pdensi_DN15400_c0_g2, Pdensi_DN15521_c0_g1, Pdensi_DN15782_c0_g2d468050, Pdensi_DN15886_c1_g3, Pdensi_DN16047_c2_g2, Pdensi_DN16067…
GO:0016616	0.0441023684914364	0.970245095121616	40	246	oxidoreductase activity, acting on the CH-OH group of donors, NAD or NADP as acceptor	MF	0.716386226297937	MF oxidoreductase activity, acting on the CH-OH group of donors, NAD or NADP as acceptor	Pdensi_DN12721_c0_g1d390380, Pdensi_DN13005_c0_g1d339187, Pdensi_DN13668_c0_g2, Pdensi_DN14661_c0_g1d342607, Pdensi_DN15924_c0_g1d110384, Pdensi_DN16194_c0_g2, Pdensi_DN18628_c0_g1d59396, Pdensi_DN18774_c0_g1d355297, Pdensi_DN18938_c0_g1d116335, Pdensi_DN19345_c1_g2, Pdensi_DN19702_c3_g1, Pdensi_DN19702_c3_g1d360283, Pdensi_DN20189_c0_g1d119417, Pdensi_DN20312_c0_g1d536554, Pdensi_DN20377_c0_g1d1…
GO:0005547	0.044166770722583	0.99796105464432	2	3	phosphatidylinositol-3,4,5-trisphosphate binding	MF	0.716386226297937	MF phosphatidylinositol-3,4,5-trisphosphate binding	Pdensi_DN16069_c0_g1, Pdensi_DN20557_c11_g1
GO:1901606	0.044176762083781	0.977756976062127	15	75	alpha-amino acid catabolic process	BP	0.716386226297937	BP alpha-amino acid catabolic process	Pdensi_DN12856_c0_g1d460187, Pdensi_DN14259_c0_g1d393338, Pdensi_DN18330_c0_g1d353900, Pdensi_DN20475_c0_g1, Pdensi_DN20924_c0_g1d415046, Pdensi_DN21165_c0_g1, Pdensi_DN21910_c0_g1d222028, Pdensi_DN23378_c4_g1, Pdensi_DN24642_c0_g1d226067, Pdensi_DN25559_c0_g1d429259, Pdensi_DN39305_c1_g1, Pdensi_DN8105_c0_g1d452005, Pdensi_GG_18970_c0_g1, Pdensi_GG_54544_c0_g1, Pdensi_GG_86420_c0_g1
GO:0072358	0.044300028038118	0.997951371385779	2	3	cardiovascular system development	BP	0.717438662245779	BP cardiovascular system development	Pdensi_DN19172_c0_g1d406742, Pdensi_DN22311_c1_g2d423946
GO:0098755	0.0444585861365048	0.997939826814713	2	3	maintenance of seed dormancy by absisic acid	BP	0.718978085397124	BP maintenance of seed dormancy by absisic acid	Pdensi_DN17965_c0_g1, Pdensi_DN26750_c2_g1
GO:0008840	0.0445120666276612	0.99793592732915	2	3	4-hydroxy-tetrahydrodipicolinate synthase	MF	0.718978085397124	MF 4-hydroxy-tetrahydrodipicolinate synthase	Pdensi_DN15737_c0_g1d9790, Pdensi_GG_91345_c0_g1
GO:0004665	0.0448481984995832	0.997911354121727	2	3	prephenate dehydrogenase (NADP+) activity	MF	0.721415386947232	MF prephenate dehydrogenase (NADP+) activity	Pdensi_DN19245_c0_g2, Pdensi_DN24357_c0_g1
GO:0008977	0.0448481984995832	0.997911354121727	2	3	prephenate dehydrogenase (NAD+) activity	MF	0.721415386947232	MF prephenate dehydrogenase (NAD+) activity	Pdensi_DN19245_c0_g2, Pdensi_DN24357_c0_g1
GO:0015840	0.0448977197376043	0.997907724442393	2	3	urea transport	BP	0.721415386947232	BP urea transport	Pdensi_DN25626_c0_g1d559430, Pdensi_GG_89808_c0_g1
GO:0019755	0.0448977197376043	0.997907724442393	2	3	one-carbon compound transport	BP	0.721415386947232	BP one-carbon compound transport	Pdensi_DN25626_c0_g1d559430, Pdensi_GG_89808_c0_g1
GO:0048831	0.0450713358557435	0.970634588128419	34	204	regulation of shoot system development	BP	0.723259608797388	BP regulation of shoot system development	Pdensi_DN11143_c0_g1d456681, Pdensi_DN11521_c0_g1d336257, Pdensi_DN1194_c0_g1d98292, Pdensi_DN12359_c0_g1, Pdensi_DN14305_c0_g1d213257, Pdensi_DN15886_c1_g3, Pdensi_DN16214_c0_g2, Pdensi_DN17842_c0_g1, Pdensi_DN17984_c1_g1, Pdensi_DN18345_c0_g1d403901, Pdensi_DN18561_c3_g1, Pdensi_DN19663_c0_g2d359591, Pdensi_DN19842_c0_g1d360987, Pdensi_DN19980_c0_g1d219298, Pdensi_DN20238_c3_g1, Pdensi_DN21177_…
GO:0010584	0.0454233111549265	0.983292937056208	8	33	pollen exine formation	BP	0.727181999758228	BP pollen exine formation	Pdensi_DN15274_c0_g1d344023, Pdensi_DN19519_c0_g5, Pdensi_DN20133_c0_g2, Pdensi_DN20303_c1_g6, Pdensi_DN25686_c0_g1d193387, Pdensi_DN38645_c0_g6, Pdensi_GG_80151_c1_g1, Pdensi_GG_93610_c0_g1
GO:0045118	0.045434085243599	0.9978682571657	2	3	NA	NA	0.727181999758228	none	Pdensi_DN21021_c0_g1d121912, Pdensi_DN22124_c0_g1d67031
GO:0045156	0.0459824898812812	0.993825065301653	3	7	electron transporter, transferring electrons within the cyclic electron transport pathway of photosynthesis activity	MF	0.73500229599572	MF electron transporter, transferring electrons within the cyclic electron transport pathway of photosynthesis activity	Pdensi_DN14891_c0_g1, Pdensi_DN19353_c2_g1, Pdensi_DN21848_c0_g4
GO:0010540	0.0460700952531878	0.98614624133824	6	22	basipetal auxin transport	BP	0.735446247859979	BP basipetal auxin transport	Pdensi_DN12062_c0_g2, Pdensi_DN12120_c0_g1, Pdensi_DN15641_c0_g7, Pdensi_DN20264_c0_g2d119506, Pdensi_DN20847_c0_g1d493876, Pdensi_DN25689_c0_g3
GO:0042537	0.0462736862061306	0.975392401440228	17	88	benzene-containing compound metabolic process	BP	0.737738198243524	BP benzene-containing compound metabolic process	Pdensi_DN12856_c0_g1d460187, Pdensi_DN16894_c0_g6, Pdensi_DN19025_c1_g3, Pdensi_DN19658_c0_g1d485534, Pdensi_DN21593_c1_g4, Pdensi_DN22706_c0_g8, Pdensi_DN24570_c0_g1, Pdensi_DN24570_c0_g1d225817, Pdensi_DN2544_c0_g1d381245, Pdensi_DN30915_c0_g1d234365, Pdensi_DN37386_c0_g2, Pdensi_DN38537_c0_g1, Pdensi_DN7686_c0_g1d207829, Pdensi_GG_39393_c0_g1, Pdensi_GG_46175_c0_g1, Pdensi_GG_54544_c0_g1, Pden…
GO:0043901	0.0463440797578283	0.982883544326236	8	33	negative regulation of multi-organism process	BP	0.737903404641483	BP negative regulation of multi-organism process	Pdensi_DN10638_c0_g1, Pdensi_DN13997_c0_g1d7810, Pdensi_DN1716_c0_g1d446709, Pdensi_DN22201_c1_g3, Pdensi_DN24648_c1_g1, Pdensi_DN26942_c0_g1d500380, Pdensi_DN39110_c0_g4, Pdensi_GG_78754_c0_g1
GO:0030855	0.0465829868314775	0.987967937401509	5	17	epithelial cell differentiation	BP	0.73879790588328	BP epithelial cell differentiation	Pdensi_DN16340_c0_g2, Pdensi_DN19167_c0_g1d285960, Pdensi_DN20191_c0_g2, Pdensi_DN4294_c0_g1d382336, Pdensi_GG_133473_c0_g1
GO:0008202	0.0467733561102412	0.971162609787954	27	155	steroid metabolic process	BP	0.73879790588328	BP steroid metabolic process	Pdensi_DN10989_c0_g1d335310, Pdensi_DN12094_c0_g1d269573, Pdensi_DN15825_c0_g1d397026, Pdensi_DN15924_c0_g1d110384, Pdensi_DN17863_c0_g2, Pdensi_DN18206_c0_g1, Pdensi_DN20016_c0_g2d289314, Pdensi_DN20128_c0_g1d489148, Pdensi_DN20189_c0_g1d119417, Pdensi_DN21071_c1_g2d415963, Pdensi_DN21146_c1_g1, Pdensi_DN21322_c0_g1d294658, Pdensi_DN21886_c0_g1d190004, Pdensi_DN21905_c2_g4, Pdensi_DN22133_c2_g3,…
GO:0048825	0.0470433048179205	0.987975193871331	5	16	cotyledon development	BP	0.73879790588328	BP cotyledon development	Pdensi_DN20191_c0_g2, Pdensi_DN21644_c0_g1, Pdensi_DN23264_c0_g1d69571, Pdensi_DN36434_c0_g2, Pdensi_GG_98112_c0_g1
GO:0016998	0.0470583406605223	0.981271411107766	9	39	cell wall macromolecule catabolic process	BP	0.73879790588328	BP cell wall macromolecule catabolic process	Pdensi_DN12216_c0_g1, Pdensi_DN15221_c0_g5, Pdensi_DN15702_c0_g1d345565, Pdensi_DN25305_c0_g1d227229, Pdensi_DN25529_c0_g1d227576, Pdensi_DN25885_c1_g2, Pdensi_DN37381_c0_g1d240517, Pdensi_GG_18818_c0_g1, Pdensi_GG_57086_c0_g1
GO:0032973	0.0471011009365251	0.997743800368654	2	3	amino acid export across plasma membrane	BP	0.73879790588328	BP amino acid export across plasma membrane	Pdensi_DN18556_c0_g1d59326, Pdensi_DN19464_c0_g1
GO:0032974	0.0471011009365251	0.997743800368654	2	3	amino acid transmembrane export from vacuole	BP	0.73879790588328	BP amino acid transmembrane export from vacuole	Pdensi_DN18556_c0_g1d59326, Pdensi_DN19464_c0_g1
GO:0034487	0.0471011009365251	0.997743800368654	2	3	vacuolar amino acid transmembrane transport	BP	0.73879790588328	BP vacuolar amino acid transmembrane transport	Pdensi_DN18556_c0_g1d59326, Pdensi_DN19464_c0_g1
GO:0034488	0.0471011009365251	0.997743800368654	2	3	basic amino acid transmembrane export from vacuole	BP	0.73879790588328	BP basic amino acid transmembrane export from vacuole	Pdensi_DN18556_c0_g1d59326, Pdensi_DN19464_c0_g1
GO:0044746	0.0471011009365251	0.997743800368654	2	3	NA	NA	0.73879790588328	none	Pdensi_DN18556_c0_g1d59326, Pdensi_DN19464_c0_g1
GO:0071627	0.0471011009365251	0.997743800368654	2	3	integral component of fungal-type vacuolar membrane	CC	0.73879790588328	CC integral component of fungal-type vacuolar membrane	Pdensi_DN18556_c0_g1d59326, Pdensi_DN19464_c0_g1
GO:0071628	0.0471011009365251	0.997743800368654	2	3	intrinsic component of fungal-type vacuolar membrane	CC	0.73879790588328	CC intrinsic component of fungal-type vacuolar membrane	Pdensi_DN18556_c0_g1d59326, Pdensi_DN19464_c0_g1
GO:0015108	0.047121506525585	0.990561662676933	4	11	chloride transmembrane transporter activity	MF	0.73879790588328	MF chloride transmembrane transporter activity	Pdensi_DN10207_c0_g1d266698, Pdensi_DN19821_c0_g1d288223, Pdensi_DN26013_c1_g1, Pdensi_DN29864_c0_g2
GO:0009063	0.0473874374205256	0.975279667420286	16	82	cellular amino acid catabolic process	BP	0.74202086722688	BP cellular amino acid catabolic process	Pdensi_DN12856_c0_g1d460187, Pdensi_DN14259_c0_g1d393338, Pdensi_DN18330_c0_g1d353900, Pdensi_DN20475_c0_g1, Pdensi_DN20924_c0_g1d415046, Pdensi_DN21165_c0_g1, Pdensi_DN21910_c0_g1d222028, Pdensi_DN23378_c4_g1, Pdensi_DN24642_c0_g1d226067, Pdensi_DN25559_c0_g1d429259, Pdensi_DN39305_c1_g1, Pdensi_DN5635_c0_g1d2092, Pdensi_DN8105_c0_g1d452005, Pdensi_GG_18970_c0_g1, Pdensi_GG_54544_c0_g1, Pdensi_G…
GO:0004322	0.0475723945859841	0.993520965435184	3	7	ferroxidase activity	MF	0.743023982529755	MF ferroxidase activity	Pdensi_DN15072_c0_g1, Pdensi_GG_141908_c0_g1, Pdensi_GG_82842_c0_g1
GO:0016724	0.0475723945859841	0.993520965435184	3	7	oxidoreductase activity, oxidizing metal ions, oxygen as acceptor	MF	0.743023982529755	MF oxidoreductase activity, oxidizing metal ions, oxygen as acceptor	Pdensi_DN15072_c0_g1, Pdensi_GG_141908_c0_g1, Pdensi_GG_82842_c0_g1
GO:0001676	0.0478238948902379	0.985376789325342	6	23	long-chain fatty acid metabolic process	BP	0.746004208110157	BP long-chain fatty acid metabolic process	Pdensi_DN17498_c0_g1, Pdensi_DN20067_c0_g2d62321, Pdensi_DN20128_c0_g1d489148, Pdensi_DN26068_c0_g1d559777, Pdensi_DN26366_c1_g5, Pdensi_DN8362_c0_g1d517694
GO:0102917	0.0481164187987989	0.993415868359	3	7	(S)-reticuline 7-O-methyltransferase activity	MF	0.747831722669642	MF (S)-reticuline 7-O-methyltransferase activity	Pdensi_DN20551_c0_g5, Pdensi_DN23444_c0_g1, Pdensi_GG_136464_c0_g1
GO:0102918	0.0481164187987989	0.993415868359	3	7	(R)-reticuline 7-O-methyltransferase activity	MF	0.747831722669642	MF (R)-reticuline 7-O-methyltransferase activity	Pdensi_DN20551_c0_g5, Pdensi_DN23444_c0_g1, Pdensi_GG_136464_c0_g1
GO:0042542	0.0483274863787513	0.97466317487381	16	85	response to hydrogen peroxide	BP	0.747831722669642	BP response to hydrogen peroxide	Pdensi_DN14200_c0_g1, Pdensi_DN14537_c0_g1d342362, Pdensi_DN15072_c0_g1, Pdensi_DN18169_c0_g1d13057, Pdensi_DN18669_c0_g1d532211, Pdensi_DN19196_c1_g2, Pdensi_DN21709_c0_g1d363217, Pdensi_DN22508_c1_g4, Pdensi_DN23934_c1_g1, Pdensi_DN26569_c0_g1d430218, Pdensi_DN26929_c0_g3, Pdensi_DN8836_c0_g1d331994, Pdensi_DN9484_c0_g1, Pdensi_GG_141908_c0_g1, Pdensi_GG_15322_c0_g1, Pdensi_GG_58086_c0_g1
GO:0048859	0.048649486566909	0.993312376751523	3	7	formation of anatomical boundary	BP	0.747831722669642	BP formation of anatomical boundary	Pdensi_DN25689_c0_g3, Pdensi_GG_54134_c0_g1, Pdensi_GG_55579_c1_g1
GO:0090691	0.048649486566909	0.993312376751523	3	7	formation of plant organ boundary	BP	0.747831722669642	BP formation of plant organ boundary	Pdensi_DN25689_c0_g3, Pdensi_GG_54134_c0_g1, Pdensi_GG_55579_c1_g1
GO:0016108	0.0486938921055054	0.980439140895269	9	40	tetraterpenoid metabolic process	BP	0.747831722669642	BP tetraterpenoid metabolic process	Pdensi_DN17592_c0_g2, Pdensi_DN18761_c1_g1, Pdensi_DN19312_c0_g5, Pdensi_DN21980_c0_g1d297550, Pdensi_DN23220_c0_g1d128802, Pdensi_DN29431_c1_g1, Pdensi_DN71415_c0_g1, Pdensi_DN9042_c0_g1d453296, Pdensi_GG_66168_c0_g1
GO:0016116	0.0486938921055054	0.980439140895269	9	40	carotenoid metabolic process	BP	0.747831722669642	BP carotenoid metabolic process	Pdensi_DN17592_c0_g2, Pdensi_DN18761_c1_g1, Pdensi_DN19312_c0_g5, Pdensi_DN21980_c0_g1d297550, Pdensi_DN23220_c0_g1d128802, Pdensi_DN29431_c1_g1, Pdensi_DN71415_c0_g1, Pdensi_DN9042_c0_g1d453296, Pdensi_GG_66168_c0_g1
GO:0009630	0.0489211016113755	0.977268629354624	12	57	gravitropism	BP	0.747831722669642	BP gravitropism	Pdensi_DN15327_c0_g1, Pdensi_DN17086_c0_g2, Pdensi_DN18861_c0_g4, Pdensi_DN20264_c0_g2d119506, Pdensi_DN22313_c0_g1d363777, Pdensi_DN23753_c0_g1d130641, Pdensi_DN24950_c0_g4, Pdensi_DN25689_c0_g3, Pdensi_DN27539_c0_g1d307569, Pdensi_DN31245_c0_g1d564486, Pdensi_DN32451_c0_g1d28804, Pdensi_GG_121678_c0_g1
GO:0071326	0.0489859301673277	0.997599841251039	2	3	cellular response to monosaccharide stimulus	BP	0.747831722669642	BP cellular response to monosaccharide stimulus	Pdensi_DN20557_c11_g1, Pdensi_DN30915_c0_g1d234365
GO:0071331	0.0489859301673277	0.997599841251039	2	3	cellular response to hexose stimulus	BP	0.747831722669642	BP cellular response to hexose stimulus	Pdensi_DN20557_c11_g1, Pdensi_DN30915_c0_g1d234365
GO:0071333	0.0489859301673277	0.997599841251039	2	3	cellular response to glucose stimulus	BP	0.747831722669642	BP cellular response to glucose stimulus	Pdensi_DN20557_c11_g1, Pdensi_DN30915_c0_g1d234365
GO:0045543	0.0490080768274931	0.997598129439496	2	3	gibberellin 2-beta-dioxygenase activity	MF	0.747831722669642	MF gibberellin 2-beta-dioxygenase activity	Pdensi_DN3057_c0_g1d260296, Pdensi_GG_124369_c0_g1
GO:0048658	0.0490421089072792	0.989780369767327	4	12	anther wall tapetum development	BP	0.747831722669642	BP anther wall tapetum development	Pdensi_DN19290_c1_g3, Pdensi_DN19600_c0_g1d485629, Pdensi_DN39985_c0_g2, Pdensi_GG_93610_c0_g1
GO:0047746	0.0491390794511331	0.997587994073246	2	3	chlorophyllase activity	MF	0.747831722669642	MF chlorophyllase activity	Pdensi_DN14453_c0_g1d342034, Pdensi_DN24446_c2_g1
GO:0102293	0.0491390794511331	0.997587994073246	2	3	pheophytinase b activity	MF	0.747831722669642	MF pheophytinase b activity	Pdensi_DN14453_c0_g1d342034, Pdensi_DN24446_c2_g1
GO:0080031	0.049229251687057	0.989728292316215	4	12	methyl salicylate esterase activity	MF	0.747831722669642	MF methyl salicylate esterase activity	Pdensi_DN2544_c0_g1d381245, Pdensi_DN37386_c0_g2, Pdensi_DN38537_c0_g1, Pdensi_DN7686_c0_g1d207829
GO:0080032	0.049229251687057	0.989728292316215	4	12	methyl jasmonate esterase activity	MF	0.747831722669642	MF methyl jasmonate esterase activity	Pdensi_DN2544_c0_g1d381245, Pdensi_DN37386_c0_g2, Pdensi_DN38537_c0_g1, Pdensi_DN7686_c0_g1d207829
GO:0006357	0.0492445764233269	0.965375916371668	47	298	regulation of transcription by RNA polymerase II	BP	0.747831722669642	BP regulation of transcription by RNA polymerase II	Pdensi_DN10475_c0_g1, Pdensi_DN11265_c0_g1d210500, Pdensi_DN11521_c0_g1d336257, Pdensi_DN13295_c0_g1d51662, Pdensi_DN14863_c0_g1d342967, Pdensi_DN14987_c0_g1d465381, Pdensi_DN15521_c0_g1, Pdensi_DN15886_c1_g3, Pdensi_DN17696_c0_g1d281883, Pdensi_DN17836_c0_g1, Pdensi_DN18057_c0_g4, Pdensi_DN18166_c0_g1d216835, Pdensi_DN18561_c3_g1, Pdensi_DN18588_c0_g2, Pdensi_DN18764_c0_g1d355610, Pdensi_DN19525…
GO:0007016	0.0492887313355867	0.997576395762385	2	3	cytoskeletal anchoring at plasma membrane	BP	0.747831722669642	BP cytoskeletal anchoring at plasma membrane	Pdensi_DN14892_c1_g1, Pdensi_GG_78706_c1_g1
GO:0019228	0.0492887313355867	0.997576395762385	2	3	neuronal action potential	BP	0.747831722669642	BP neuronal action potential	Pdensi_DN14892_c1_g1, Pdensi_GG_78706_c1_g1
GO:0072658	0.0492887313355867	0.997576395762385	2	3	maintenance of protein location in membrane	BP	0.747831722669642	BP maintenance of protein location in membrane	Pdensi_DN14892_c1_g1, Pdensi_GG_78706_c1_g1
GO:0072660	0.0492887313355867	0.997576395762385	2	3	maintenance of protein location in plasma membrane	BP	0.747831722669642	BP maintenance of protein location in plasma membrane	Pdensi_DN14892_c1_g1, Pdensi_GG_78706_c1_g1
GO:0008893	0.0494560948211533	0.997563399404993	2	3	guanosine-3',5'-bis(diphosphate) 3'-diphosphatase activity	MF	0.747831722669642	MF guanosine-3',5'-bis(diphosphate) 3'-diphosphatase activity	Pdensi_DN30094_c0_g1d197386, Pdensi_DN7948_c0_g1d208066
GO:0016794	0.0494560948211533	0.997563399404993	2	3	diphosphoric monoester hydrolase activity	MF	0.747831722669642	MF diphosphoric monoester hydrolase activity	Pdensi_DN30094_c0_g1d197386, Pdensi_DN7948_c0_g1d208066
GO:0008378	0.0494620233103172	0.977827865611575	11	53	galactosyltransferase activity	MF	0.747831722669642	MF galactosyltransferase activity	Pdensi_DN12016_c0_g1d458499, Pdensi_DN14636_c0_g1d180302, Pdensi_DN15662_c0_g1, Pdensi_DN15699_c0_g1d54606, Pdensi_DN19311_c0_g1d534053, Pdensi_DN19514_c0_g2d359177, Pdensi_DN24706_c1_g1, Pdensi_DN26222_c0_g1d367251, Pdensi_DN37542_c0_g2, Pdensi_DN38695_c1_g2, Pdensi_DN8306_c0_g1d3453
GO:0006110	0.0496504090844546	0.997548276662351	2	3	regulation of glycolytic process	BP	0.747920132924162	BP regulation of glycolytic process	Pdensi_DN20557_c11_g1, Pdensi_DN21394_c3_g1
GO:0043470	0.0496504090844546	0.997548276662351	2	3	regulation of carbohydrate catabolic process	BP	0.747920132924162	BP regulation of carbohydrate catabolic process	Pdensi_DN20557_c11_g1, Pdensi_DN21394_c3_g1
GO:1903578	0.0496504090844546	0.997548276662351	2	3	regulation of ATP metabolic process	BP	0.747920132924162	BP regulation of ATP metabolic process	Pdensi_DN20557_c11_g1, Pdensi_DN21394_c3_g1
GO:0010125	0.0499163443218244	0.997527521546319	2	3	mycothiol biosynthetic process	BP	0.74917180024892	BP mycothiol biosynthetic process	Pdensi_DN24569_c0_g1d133942, Pdensi_GG_61809_c0_g1
GO:0010126	0.0499163443218244	0.997527521546319	2	3	mycothiol metabolic process	BP	0.74917180024892	BP mycothiol metabolic process	Pdensi_DN24569_c0_g1d133942, Pdensi_GG_61809_c0_g1
GO:0102710	0.0499163443218244	0.997527521546319	2	3	D-inositol-3-phosphate glycosyltransferase activity	MF	0.74917180024892	MF D-inositol-3-phosphate glycosyltransferase activity	Pdensi_DN24569_c0_g1d133942, Pdensi_GG_61809_c0_g1
