# Supplementary material for: Transcriptional Regulation of Pine Male and Female Cone Initiation and Development: Key Players Identified Through Comparative Transcriptomics
Source: Front Genet. 2022 Mar 18;13:815093. doi: 10.3389/fgene.2022.815093 (PMC8971679; doi:10.3389/fgene.2022.815093)
Supplement: Supplementary file 2 [file DataSheet3.ZIP › SUP_GSEA/salmon.gene.counts.matrix.FC_3_1_vs_Needles.DESeq2.DE_results.P0.001_C2.DE.subset.GOseq.depleted]

category	over_represented_pvalue	under_represented_pvalue	numDEInCat	numInCat	term	ontology	over_represented_FDR	under_represented_FDR	go_term
GO:0003723	1	0	234	1509	RNA binding	MF	0.9999999999	0	MF RNA binding
GO:0005739	1	0	169	1535	mitochondrion	CC	0.9999999999	0	CC mitochondrion
GO:0005829	1	0	316	1877	cytosol	CC	0.9999999999	0	CC cytosol
GO:0006139	1	0	715	4206	nucleobase-containing compound metabolic process	BP	0.9999999999	0	BP nucleobase-containing compound metabolic process
GO:0006396	1	0	86	1066	RNA processing	BP	0.9999999999	0	BP RNA processing
GO:0006397	1	0	34	574	mRNA processing	BP	0.9999999999	0	BP mRNA processing
GO:0006725	1	0	916	4751	cellular aromatic compound metabolic process	BP	0.9999999999	0	BP cellular aromatic compound metabolic process
GO:0008270	1	0	337	2059	zinc ion binding	MF	0.9999999999	0	MF zinc ion binding
GO:0008380	1	0	16	350	RNA splicing	BP	0.9999999999	0	BP RNA splicing
GO:0009451	1	0	29	1107	RNA modification	BP	0.9999999999	0	BP RNA modification
GO:0015031	1	0	95	746	protein transport	BP	0.9999999999	0	BP protein transport
GO:0016070	1	0	182	2275	RNA metabolic process	BP	0.9999999999	0	BP RNA metabolic process
GO:0016071	1	0	45	802	mRNA metabolic process	BP	0.9999999999	0	BP mRNA metabolic process
GO:0016556	1	0	7	225	mRNA modification	BP	0.9999999999	0	BP mRNA modification
GO:0030529	1	0	105	827	NA	NA	0.9999999999	0	none
GO:0034641	1	0	882	4904	cellular nitrogen compound metabolic process	BP	0.9999999999	0	BP cellular nitrogen compound metabolic process
GO:0044451	1	0	48	476	nucleoplasm part	CC	0.9999999999	0	CC nucleoplasm part
GO:0046483	1	0	806	4483	heterocycle metabolic process	BP	0.9999999999	0	BP heterocycle metabolic process
GO:0090304	1	0	622	3764	nucleic acid metabolic process	BP	0.9999999999	0	BP nucleic acid metabolic process
GO:1990904	1	0	118	883	ribonucleoprotein complex	CC	0.9999999999	0	CC ribonucleoprotein complex
GO:0015833	1	0	99	757	peptide transport	BP	0.9999999999	0	BP peptide transport
GO:0042886	1	0	101	770	amide transport	BP	0.9999999999	0	BP amide transport
GO:0044265	1	0	70	602	cellular macromolecule catabolic process	BP	0.9999999999	0	BP cellular macromolecule catabolic process
GO:0043632	1	0	46	459	modification-dependent macromolecule catabolic process	BP	0.9999999999	0	BP modification-dependent macromolecule catabolic process
GO:0034660	1	0	53	496	ncRNA metabolic process	BP	0.9999999999	0	BP ncRNA metabolic process
GO:0045184	1	0	104	775	establishment of protein localization	BP	0.9999999999	0	BP establishment of protein localization
GO:0043412	1	0	663	3435	macromolecule modification	BP	0.9999999999	0	BP macromolecule modification
GO:1901360	1	0	971	4896	organic cyclic compound metabolic process	BP	0.9999999999	0	BP organic cyclic compound metabolic process
GO:0000959	1	0	4	165	mitochondrial RNA metabolic process	BP	0.9999999999	0	BP mitochondrial RNA metabolic process
GO:0051649	1	0	80	642	establishment of localization in cell	BP	0.9999999999	0	BP establishment of localization in cell
GO:0019941	1.00000000000001	0	46	446	modification-dependent protein catabolic process	BP	0.9999999999	0	BP modification-dependent protein catabolic process
GO:0046907	1.00000000000001	0	75	609	intracellular transport	BP	0.9999999999	0	BP intracellular transport
GO:0034470	1.00000000000002	0	40	401	ncRNA processing	BP	0.9999999999	0	BP ncRNA processing
GO:0008104	1.00000000000002	0	124	857	protein localization	BP	0.9999999999	0	BP protein localization
GO:1900864	1.00000000000005	0	3	144	mitochondrial RNA modification	BP	0.9999999999	0	BP mitochondrial RNA modification
GO:0080156	1.00000000000007	0	3	143	mitochondrial mRNA modification	BP	0.9999999999	0	BP mitochondrial mRNA modification
GO:0071705	1.00000000000008	0	156	1010	nitrogen compound transport	BP	0.9999999999	0	BP nitrogen compound transport
GO:0006511	1.00000000000011	0	45	423	ubiquitin-dependent protein catabolic process	BP	0.9999999999	0	BP ubiquitin-dependent protein catabolic process
GO:0005681	1.00000000000045	0	10	188	spliceosomal complex	CC	0.9999999999	0	CC spliceosomal complex
GO:0006807	1.00000000000105	0	1701	7930	nitrogen compound metabolic process	BP	0.9999999999	0	BP nitrogen compound metabolic process
GO:0000375	1.00000000000155	0	10	184	RNA splicing, via transesterification reactions	BP	0.9999999999	0	BP RNA splicing, via transesterification reactions
GO:0000377	1.00000000000198	0	10	183	RNA splicing, via transesterification reactions with bulged adenosine as nucleophile	BP	0.9999999999	0	BP RNA splicing, via transesterification reactions with bulged adenosine as nucleophile
GO:0016607	1.00000000000315	0	4	131	nuclear speck	CC	0.9999999999	0	CC nuclear speck
GO:0044429	1.00000000000353	0	62	501	mitochondrial part	CC	0.9999999999	0	CC mitochondrial part
GO:0051641	1.00000000001025	0	126	820	cellular localization	BP	0.9999999999	0	BP cellular localization
GO:0016192	1.00000000001499	0	61	481	vesicle-mediated transport	BP	0.9999999999	0	BP vesicle-mediated transport
GO:0006886	1.0000000000181	0	56	453	intracellular protein transport	BP	0.9999999999	0	BP intracellular protein transport
GO:0044260	1.00000000004249	0	1456	6810	cellular macromolecule metabolic process	BP	0.9999999999	0	BP cellular macromolecule metabolic process
GO:0009756	0.999999999991148	1.56222955142335e-10	2	100	carbohydrate mediated signaling	BP	0.9999999999	3.84495937196316e-08	BP carbohydrate mediated signaling
GO:0010182	0.999999999991148	1.56222955142335e-10	2	100	sugar mediated signaling pathway	BP	0.9999999999	3.84495937196316e-08	BP sugar mediated signaling pathway
GO:0033036	0.999999999922167	2.08768649696322e-10	157	947	macromolecule localization	BP	0.9999999999	5.03746471208419e-08	BP macromolecule localization
GO:0016604	0.99999999980719	7.86063407613639e-10	16	196	nuclear body	CC	0.9999999999	1.86024928732566e-07	CC nuclear body
GO:0003729	0.999999999689951	9.40450573739235e-10	32	293	mRNA binding	MF	0.9999999999	2.18361976611982e-07	MF mRNA binding
GO:0044444	0.999999999163734	1.07920768339744e-09	1780	8080	cytoplasmic part	CC	0.9999999999	2.45939439849794e-07	CC cytoplasmic part
GO:0000398	0.999999999748429	1.29247195520693e-09	10	156	mRNA splicing, via spliceosome	BP	0.9999999999	2.89184725105026e-07	BP mRNA splicing, via spliceosome
GO:0051603	0.99999999846464	3.17043338333384e-09	75	522	proteolysis involved in cellular protein catabolic process	BP	0.9999999999	6.96702735987611e-07	BP proteolysis involved in cellular protein catabolic process
GO:0070647	0.999999996406014	6.51600326022257e-09	108	681	protein modification by small protein conjugation or removal	BP	0.9999999999	1.40677080912805e-06	BP protein modification by small protein conjugation or removal
GO:0006399	0.999999998126898	6.77443064615534e-09	17	194	tRNA metabolic process	BP	0.9999999999	1.43734730226875e-06	BP tRNA metabolic process
GO:0032991	0.999999991483145	1.11253180516076e-08	621	3037	protein-containing complex	CC	0.9999999999	2.3204773549675e-06	CC protein-containing complex
GO:0048193	0.999999997410337	1.15514327513374e-08	11	154	Golgi vesicle transport	BP	0.9999999999	2.3691988572993e-06	BP Golgi vesicle transport
GO:0006402	0.99999999797558	1.69603850511131e-08	4	101	mRNA catabolic process	BP	0.9999999999	3.42154915473767e-06	BP mRNA catabolic process
GO:0016072	0.999999992644596	1.95514603818632e-08	31	272	rRNA metabolic process	BP	0.9999999999	3.88064953966466e-06	BP rRNA metabolic process
GO:0072594	0.999999992048399	2.38380973023097e-08	23	226	establishment of protein localization to organelle	BP	0.9999999999	4.6563750063845e-06	BP establishment of protein localization to organelle
GO:1902494	0.999999983245207	2.74348719250076e-08	146	857	catalytic complex	CC	0.9999999999	5.27521146733038e-06	CC catalytic complex
GO:0006364	0.999999984793535	4.12861639858508e-08	28	251	rRNA processing	BP	0.9999999999	7.816423600152e-06	BP rRNA processing
GO:0015931	0.999999987310818	5.12208064107179e-08	12	154	nucleobase-containing compound transport	BP	0.9999999999	9.55035217712567e-06	BP nucleobase-containing compound transport
GO:0071702	0.999999919870181	1.18400980385128e-07	221	1193	organic substance transport	BP	0.9999999999	2.17469024570058e-05	BP organic substance transport
GO:0008033	0.999999971909262	1.28957955645268e-07	9	128	tRNA processing	BP	0.9999999999	2.3337597090745e-05	BP tRNA processing
GO:0034248	0.999999960530682	1.37311559444354e-07	15	169	regulation of cellular amide metabolic process	BP	0.9999999999	2.41017667003464e-05	BP regulation of cellular amide metabolic process
GO:0050657	0.999999973424943	1.41014724721676e-07	7	115	nucleic acid transport	BP	0.9999999999	2.41017667003464e-05	BP nucleic acid transport
GO:0050658	0.999999973424943	1.41014724721676e-07	7	115	RNA transport	BP	0.9999999999	2.41017667003464e-05	BP RNA transport
GO:0051236	0.999999973424943	1.41014724721676e-07	7	115	establishment of RNA localization	BP	0.9999999999	2.41017667003464e-05	BP establishment of RNA localization
GO:0034613	0.999999913703456	1.84974098558639e-07	48	350	cellular protein localization	BP	0.9999999999	3.11820720118166e-05	BP cellular protein localization
GO:0032446	0.999999883083963	2.04704510368522e-07	96	590	protein modification by small protein conjugation	BP	0.9999999999	3.40418068188517e-05	BP protein modification by small protein conjugation
GO:0022618	0.999999924111944	2.43949244299195e-07	17	178	ribonucleoprotein complex assembly	BP	0.9999999999	4.00271920046119e-05	BP ribonucleoprotein complex assembly
GO:0006417	0.999999925441398	2.54094419551444e-07	15	166	regulation of translation	BP	0.9999999999	4.11432358815799e-05	BP regulation of translation
GO:0044455	0.999999926347564	2.92331344815233e-07	11	142	mitochondrial membrane part	CC	0.9999999999	4.67198640168345e-05	CC mitochondrial membrane part
GO:0000956	0.999999965618446	3.12100127072853e-07	3	81	nuclear-transcribed mRNA catabolic process	BP	0.9999999999	4.92397969712632e-05	BP nuclear-transcribed mRNA catabolic process
GO:0043531	0.999999814971484	3.20913038688447e-07	96	600	ADP binding	MF	0.9999999999	4.99893146088612e-05	MF ADP binding
GO:0043161	0.999999864195721	3.31160189459387e-07	32	261	proteasome-mediated ubiquitin-dependent protein catabolic process	BP	0.9999999999	5.09407161435901e-05	BP proteasome-mediated ubiquitin-dependent protein catabolic process
GO:0010498	0.999999853561085	3.52428003297159e-07	33	266	proteasomal protein catabolic process	BP	0.9999999999	5.35429507231462e-05	BP proteasomal protein catabolic process
GO:0031974	0.999999843668812	4.3152137449931e-07	23	210	membrane-enclosed lumen	CC	0.9999999999	6.32178813641488e-05	CC membrane-enclosed lumen
GO:0043233	0.999999843668812	4.3152137449931e-07	23	210	organelle lumen	CC	0.9999999999	6.32178813641488e-05	CC organelle lumen
GO:0070013	0.999999843668812	4.3152137449931e-07	23	210	intracellular organelle lumen	CC	0.9999999999	6.32178813641488e-05	CC intracellular organelle lumen
GO:0098805	0.999999491193333	7.80924699976365e-07	157	874	whole membrane	CC	0.9999999999	0.000113059521857755	CC whole membrane
GO:1905368	0.999999854950658	1.01262268567155e-06	4	85	peptidase complex	CC	0.9999999999	0.000144899241510164	CC peptidase complex
GO:0071826	0.999999565057492	1.23260767608467e-06	20	187	ribonucleoprotein complex subunit organization	BP	0.9999999999	0.000174350230596529	BP ribonucleoprotein complex subunit organization
GO:0007033	0.999999868761456	1.49172642677077e-06	2	66	vacuole organization	BP	0.9999999999	0.000208604379634558	BP vacuole organization
GO:0030135	1	1.91454731170003e-06	0	45	coated vesicle	CC	0.9999999999	0.000264723811435737	CC coated vesicle
GO:0007005	0.999999444922158	1.96376408548217e-06	12	136	mitochondrion organization	BP	0.9999999999	0.000268512009288262	BP mitochondrion organization
GO:0005759	0.999999556744952	2.10009681530211e-06	7	102	mitochondrial matrix	CC	0.9999999999	0.000283997707792393	CC mitochondrial matrix
GO:0000502	0.999999765507	2.57621179134069e-06	2	65	proteasome complex	CC	0.9999999999	0.000340890992518694	CC proteasome complex
GO:1905369	0.999999765507	2.57621179134069e-06	2	65	endopeptidase complex	CC	0.9999999999	0.000340890992518694	CC endopeptidase complex
GO:0033365	0.999998685372024	2.86919404701603e-06	37	274	protein localization to organelle	BP	0.9999999999	0.000375620233431695	BP protein localization to organelle
GO:0044437	0.999998069655179	3.22540309163371e-06	94	561	vacuolar part	CC	0.9999999999	0.000417808531006784	CC vacuolar part
GO:0030684	0.999999478772272	3.41860502588375e-06	4	80	preribosome	CC	0.9999999999	0.000438222431755473	CC preribosome
GO:0030532	0.999999460345753	4.25841372813062e-06	3	72	small nuclear ribonucleoprotein complex	CC	0.9999999999	0.000540247828230675	CC small nuclear ribonucleoprotein complex
GO:0006400	0.999999214142023	4.41479248846178e-06	5	84	tRNA modification	BP	0.9999999999	0.000554371799622558	BP tRNA modification
GO:0009894	0.999998790012909	4.54060758887033e-06	10	119	regulation of catabolic process	BP	0.9999999999	0.000564411282713518	BP regulation of catabolic process
GO:0005774	0.999996448613411	5.92088358149238e-06	90	536	vacuolar membrane	CC	0.9999999999	0.000728623933538452	CC vacuolar membrane
GO:0097525	0.999999094060287	6.94891723306221e-06	3	70	spliceosomal snRNP complex	CC	0.9999999999	0.000846667083862015	CC spliceosomal snRNP complex
GO:0016050	0.999998036285254	8.6910736397424e-06	7	96	vesicle organization	BP	0.9999999999	0.00104855247265363	BP vesicle organization
GO:0044445	0.999995637601356	9.74026567381783e-06	31	238	cytosolic part	CC	0.9999999999	0.00116372533380585	CC cytosolic part
GO:0016567	0.999993912082157	9.92583643778634e-06	95	549	protein ubiquitination	BP	0.9999999999	0.00117449368464806	BP protein ubiquitination
GO:0043170	0.99999064801966	1.06857068158052e-05	1624	7245	macromolecule metabolic process	BP	0.9999999999	0.00125236483881237	BP macromolecule metabolic process
GO:0051028	0.999997312602855	1.17114938600902e-05	7	95	mRNA transport	BP	0.9999999999	0.0013596381456818	BP mRNA transport
GO:0035770	0.999997424665407	1.22428008798705e-05	6	88	ribonucleoprotein granule	CC	0.9999999999	0.00140803651988492	CC ribonucleoprotein granule
GO:0005769	0.999998640414128	1.34917458085348e-05	2	58	early endosome	CC	0.9999999999	0.00153730948073915	CC early endosome
GO:0006888	0.999996647777536	1.44713488551232e-05	7	93	ER to Golgi vesicle-mediated transport	BP	0.9999999999	0.00163380200927657	BP ER to Golgi vesicle-mediated transport
GO:0005743	0.999994314107119	1.50690049961104e-05	19	166	mitochondrial inner membrane	CC	0.9999999999	0.00168581068620122	CC mitochondrial inner membrane
GO:0004721	0.99999452843889	1.52119989726287e-05	17	152	phosphoprotein phosphatase activity	MF	0.9999999999	0.00168647621042494	MF phosphoprotein phosphatase activity
GO:0098588	0.999988532503452	1.56229429291891e-05	245	1239	bounding membrane of organelle	CC	0.9999999999	0.00171657085434465	CC bounding membrane of organelle
GO:0018193	0.99999049455767	1.82672467228911e-05	47	312	peptidyl-amino acid modification	BP	0.9999999999	0.00198935166523803	BP peptidyl-amino acid modification
GO:0061631	0.999998804485107	2.00036658003094e-05	1	49	ubiquitin conjugating enzyme activity	MF	0.9999999999	0.00215934308191761	MF ubiquitin conjugating enzyme activity
GO:0044433	0.999988588403483	2.09013771484799e-05	55	352	cytoplasmic vesicle part	CC	0.9999999999	0.00223662910599298	CC cytoplasmic vesicle part
GO:0036464	0.999994644286948	2.45165508767748e-05	6	85	cytoplasmic ribonucleoprotein granule	CC	0.9999999999	0.00260086788870337	CC cytoplasmic ribonucleoprotein granule
GO:0003743	0.999993968675017	2.74173716691779e-05	6	85	translation initiation factor activity	MF	0.9999999999	0.00288374509197354	MF translation initiation factor activity
GO:0005543	0.999991482133575	2.80512300588397e-05	11	116	phospholipid binding	MF	0.9999999999	0.00292541048393289	MF phospholipid binding
GO:0031329	0.999993667053184	2.87867947897951e-05	6	83	regulation of cellular catabolic process	BP	0.9999999999	0.00297689324943881	BP regulation of cellular catabolic process
GO:0006605	0.999988180956008	3.04812021735953e-05	19	161	protein targeting	BP	0.9999999999	0.00311383008803495	BP protein targeting
GO:0016592	0.999998118782459	3.06170518976295e-05	1	46	mediator complex	CC	0.9999999999	0.00311383008803495	CC mediator complex
GO:0031123	0.999993875101036	3.08956535662165e-05	5	76	RNA 3'-end processing	BP	0.9999999999	0.00311640912119558	BP RNA 3'-end processing
GO:0006913	0.999989515006293	3.28590363141763e-05	12	122	nucleocytoplasmic transport	BP	0.9999999999	0.00326099436195366	BP nucleocytoplasmic transport
GO:0051169	0.999989515006293	3.28590363141763e-05	12	122	nuclear transport	BP	0.9999999999	0.00326099436195366	BP nuclear transport
GO:1900865	0.999997747894451	3.61140960039355e-05	1	46	chloroplast RNA modification	BP	0.9999999999	0.00355536052339545	BP chloroplast RNA modification
GO:1902580	0.999982859035466	3.99881457298693e-05	24	187	NA	NA	0.9999999999	0.00390550889961723	none
GO:0030136	1	4.98034113913299e-05	0	34	clathrin-coated vesicle	CC	0.9999999999	0.00482583291796618	CC clathrin-coated vesicle
GO:0000932	0.999992586563141	5.02635039255821e-05	3	61	P-body	CC	0.9999999999	0.00483236468209542	CC P-body
GO:0098798	0.999982475773104	5.81916289430145e-05	10	108	mitochondrial protein complex	CC	0.9999999999	0.00555121074242431	CC mitochondrial protein complex
GO:0070727	0.999962382394658	6.23832162886551e-05	73	428	cellular macromolecule localization	BP	0.9999999999	0.005905291228063	BP cellular macromolecule localization
GO:0006413	0.999992816185244	6.37453248224476e-05	2	53	translational initiation	BP	0.9999999999	0.00598569293898041	BP translational initiation
GO:0031227	0.999986714244417	6.42053850110039e-05	5	72	intrinsic component of endoplasmic reticulum membrane	CC	0.9999999999	0.00598569293898041	CC intrinsic component of endoplasmic reticulum membrane
GO:0010608	0.999968429684327	6.7575578738926e-05	29	211	posttranscriptional regulation of gene expression	BP	0.9999999999	0.00625251933805431	BP posttranscriptional regulation of gene expression
GO:0016197	0.999981371782753	7.35385040918464e-05	7	86	endosomal transport	BP	0.9999999999	0.00675346889070345	BP endosomal transport
GO:0061650	0.999990985076263	7.87609808844109e-05	2	52	ubiquitin-like protein conjugating enzyme activity	MF	0.9999999999	0.00717950096861896	MF ubiquitin-like protein conjugating enzyme activity
GO:0043226	0.999926371363696	8.17959454390218e-05	2245	9698	organelle	CC	0.9999999999	0.0074013301806809	CC organelle
GO:0009081	0.9999932937005	9.91202746514636e-05	1	42	branched-chain amino acid metabolic process	BP	0.9999999999	0.00890346058292636	BP branched-chain amino acid metabolic process
GO:0051246	0.99993669921571	0.000100000051995968	86	489	regulation of protein metabolic process	BP	0.9999999999	0.00891739594103174	BP regulation of protein metabolic process
GO:0030176	0.999978166898518	0.000102420812301688	5	70	integral component of endoplasmic reticulum membrane	CC	0.9999999999	0.00906755767039258	CC integral component of endoplasmic reticulum membrane
GO:0043229	0.999900600329509	0.000110228845534804	2242	9674	intracellular organelle	CC	0.9999999999	0.00968911552250928	CC intracellular organelle
GO:0051168	0.999980495137234	0.000124119014598505	3	57	nuclear export	BP	0.9999999999	0.0107845435251037	BP nuclear export
GO:0019787	0.999921652732733	0.000124443781940901	82	461	ubiquitin-like protein transferase activity	MF	0.9999999999	0.0107845435251037	MF ubiquitin-like protein transferase activity
GO:0017038	0.999952651530254	0.000129799779177728	14	125	protein import	BP	0.9999999999	0.0111700425353925	BP protein import
GO:0043933	0.999903242988651	0.000141713742417845	122	652	protein-containing complex subunit organization	BP	0.9999999999	0.0120588203000578	BP protein-containing complex subunit organization
GO:0006401	0.999945012216753	0.000142087513693189	16	135	RNA catabolic process	BP	0.9999999999	0.0120588203000578	BP RNA catabolic process
GO:0005737	0.999870562209686	0.000154349668936127	633	2896	cytoplasm	CC	0.9999999999	0.0130097741501917	CC cytoplasm
GO:1905037	1	0.000165210870930803	0	30	autophagosome organization	BP	0.9999999999	0.0138305100522072	BP autophagosome organization
GO:0000989	0.999935652962204	0.00018509861400977	12	112	NA	NA	0.9999999999	0.0153906996216502	none
GO:0031301	0.999944550169081	0.000192739548875363	8	88	integral component of organelle membrane	CC	0.9999999999	0.015918475761478	CC integral component of organelle membrane
GO:0043484	0.999950763406644	0.000199794722562283	6	72	regulation of RNA splicing	BP	0.9999999999	0.0163911590390097	BP regulation of RNA splicing
GO:0022613	0.999945611534761	0.000201787927088809	7	82	ribonucleoprotein complex biogenesis	BP	0.9999999999	0.0164450478857939	BP ribonucleoprotein complex biogenesis
GO:0006508	0.999853724198503	0.000204723663881538	153	786	proteolysis	BP	0.9999999999	0.0165745355771461	BP proteolysis
GO:0010229	0.999973080054909	0.00021529444003015	2	51	inflorescence development	BP	0.9999999999	0.0173164273137976	BP inflorescence development
GO:0031966	0.99987980492889	0.000223289376418049	40	259	mitochondrial membrane	CC	0.9999999999	0.0176228524437581	CC mitochondrial membrane
GO:1902582	0.999902068805504	0.000223329195231923	21	160	NA	NA	0.9999999999	0.0176228524437581	none
GO:0003712	0.99992154622675	0.000223400372275822	12	111	transcription coregulator activity	MF	0.9999999999	0.0176228524437581	MF transcription coregulator activity
GO:1903311	0.999947201438548	0.000234892454989858	5	65	regulation of mRNA metabolic process	BP	0.9999999999	0.0183490535765675	BP regulation of mRNA metabolic process
GO:0005684	0.99996126853037	0.00023558836868988	3	53	U2-type spliceosomal complex	CC	0.9999999999	0.0183490535765675	CC U2-type spliceosomal complex
GO:0044424	0.999778181065187	0.000241765159393562	3213	13715	intracellular part	CC	0.9999999999	0.0187117110157055	CC intracellular part
GO:0006635	0.999969214732741	0.000245833281728216	2	47	fatty acid beta-oxidation	BP	0.9999999999	0.0188063223108817	BP fatty acid beta-oxidation
GO:0070993	1	0.000246044034784004	0	30	translation preinitiation complex	CC	0.9999999999	0.0188063223108817	CC translation preinitiation complex
GO:0006839	0.999936288135676	0.000253169614567554	6	74	mitochondrial transport	BP	0.9999999999	0.0192315140547427	BP mitochondrial transport
GO:0007034	0.999915541417232	0.000258835724490152	10	99	vacuolar transport	BP	0.9999999999	0.0195413032243915	BP vacuolar transport
GO:0060341	0.999928431903436	0.000262212353972441	7	78	regulation of cellular localization	BP	0.9999999999	0.0196755196828345	BP regulation of cellular localization
GO:0000373	1	0.000266097153994585	0	28	Group II intron splicing	BP	0.9999999999	0.0198321618747287	BP Group II intron splicing
GO:0031300	0.999916861599762	0.000267523067707213	9	92	intrinsic component of organelle membrane	CC	0.9999999999	0.0198321618747287	CC intrinsic component of organelle membrane
GO:0034622	0.999822835606387	0.000275342915906124	82	459	cellular protein-containing complex assembly	BP	0.9999999999	0.0202896402583279	BP cellular protein-containing complex assembly
GO:0080008	0.999938999692215	0.000302471341877144	4	60	Cul4-RING E3 ubiquitin ligase complex	CC	0.9999999999	0.0221560257925008	CC Cul4-RING E3 ubiquitin ligase complex
GO:0000045	1	0.000304986071657096	0	28	autophagosome assembly	BP	0.9999999999	0.022208039040309	BP autophagosome assembly
GO:0031425	0.99994731478818	0.000311717580468889	3	54	chloroplast RNA processing	BP	0.9999999999	0.022564685560295	BP chloroplast RNA processing
GO:0031146	0.999879339961191	0.000336480833486785	12	107	SCF-dependent proteasomal ubiquitin-dependent protein catabolic process	BP	0.9999999999	0.0242148136660139	BP SCF-dependent proteasomal ubiquitin-dependent protein catabolic process
GO:0031090	0.999714970686183	0.00035265169560271	376	1760	organelle membrane	CC	0.9999999999	0.0252309986400404	CC organelle membrane
GO:0009816	0.999804556693419	0.000376241054537362	33	219	defense response to bacterium, incompatible interaction	BP	0.9999999999	0.0267631353591721	BP defense response to bacterium, incompatible interaction
GO:0048367	0.999772232582765	0.000387922186334511	52	311	shoot system development	BP	0.9999999999	0.0273081850989318	BP shoot system development
GO:0004842	0.999748592467241	0.000388341653852841	81	444	ubiquitin-protein transferase activity	MF	0.9999999999	0.0273081850989318	MF ubiquitin-protein transferase activity
GO:0009062	0.999932671885129	0.000391124541459521	3	53	fatty acid catabolic process	BP	0.9999999999	0.0273476057227322	BP fatty acid catabolic process
GO:0010629	0.999741466343452	0.000394311600174812	86	470	negative regulation of gene expression	BP	0.9999999999	0.0274146810833403	BP negative regulation of gene expression
GO:0006405	0.999930413943755	0.000404051209949222	3	52	RNA export from nucleus	BP	0.9999999999	0.0279340123013209	BP RNA export from nucleus
GO:0065003	0.999715252984105	0.000414869499136565	109	580	protein-containing complex assembly	BP	0.9999999999	0.028521698638964	BP protein-containing complex assembly
GO:0033290	1	0.000423654836881601	0	28	eukaryotic 48S preinitiation complex	CC	0.9999999999	0.0287629736663349	CC eukaryotic 48S preinitiation complex
GO:0016282	1	0.000424459958911123	0	28	eukaryotic 43S preinitiation complex	CC	0.9999999999	0.0287629736663349	CC eukaryotic 43S preinitiation complex
GO:0006457	0.999780015032949	0.000425390964348526	32	212	protein folding	BP	0.9999999999	0.0287629736663349	BP protein folding
GO:0048731	0.99973200378089	0.000442899016538982	58	338	system development	BP	0.9999999999	0.0297831437023427	BP system development
GO:0004725	0.999963167463037	0.000471776229786237	1	36	protein tyrosine phosphatase activity	MF	0.9999999999	0.0315525993682035	MF protein tyrosine phosphatase activity
GO:0018205	0.999790478945267	0.000478230084246519	19	143	peptidyl-lysine modification	BP	0.9999999999	0.031811348198582	BP peptidyl-lysine modification
GO:0098800	0.999824640406303	0.000539215443689281	9	90	inner mitochondrial membrane protein complex	CC	0.9999999999	0.0356751895163456	CC inner mitochondrial membrane protein complex
GO:0044440	0.999682671337192	0.000562860439106731	42	259	endosomal part	CC	0.9999999999	0.037040430821644	CC endosomal part
GO:0030163	0.999592440395558	0.00065314659633003	63	356	protein catabolic process	BP	0.9999999999	0.0427533085874327	BP protein catabolic process
GO:0071013	0.999880575155308	0.000664725887990728	3	50	catalytic step 2 spliceosome	CC	0.9999999999	0.0432810411513963	CC catalytic step 2 spliceosome
GO:1902531	0.999740640359865	0.00069420962165289	12	102	regulation of intracellular signal transduction	BP	0.9999999999	0.0449628610740024	BP regulation of intracellular signal transduction
GO:0016810	0.999730191822668	0.000698095889147978	13	108	hydrolase activity, acting on carbon-nitrogen (but not peptide) bonds	MF	0.9999999999	0.0449778429940053	MF hydrolase activity, acting on carbon-nitrogen (but not peptide) bonds
GO:0031386	0.9999019837759	0.000713393247353107	2	42	protein tag	MF	0.9999999999	0.0457240484475382	MF protein tag
GO:0001732	1	0.000730847355268292	0	26	formation of cytoplasmic translation initiation complex	BP	0.9999999999	0.0463598327522248	BP formation of cytoplasmic translation initiation complex
GO:0005852	1	0.000730847355268292	0	26	eukaryotic translation initiation factor 3 complex	CC	0.9999999999	0.0463598327522248	CC eukaryotic translation initiation factor 3 complex
GO:0032040	0.999897852220882	0.00073826156491292	2	43	small-subunit processome	CC	0.9999999999	0.04658998368112	CC small-subunit processome
GO:0046914	0.999372844835751	0.00074355414058153	535	2519	transition metal ion binding	MF	0.9999999999	0.0466845778265118	MF transition metal ion binding
GO:0072583	1	0.00076445996379948	0	25	clathrin-dependent endocytosis	BP	0.9999999999	0.0477535244391696	BP clathrin-dependent endocytosis
GO:0048583	0.999423675040146	0.000772645999819585	170	836	regulation of response to stimulus	BP	0.9999999999	0.0480211195645445	BP regulation of response to stimulus
GO:0034249	0.999934659103826	0.0007968037010306	1	33	negative regulation of cellular amide metabolic process	BP	0.9999999999	0.0492737002255405	BP negative regulation of cellular amide metabolic process
GO:0031312	1	0.000820030791942219	0	25	extrinsic component of organelle membrane	CC	0.9999999999	0.0503951130697881	CC extrinsic component of organelle membrane
GO:0022627	0.999774607872886	0.000823128370471917	6	69	cytosolic small ribosomal subunit	CC	0.9999999999	0.0503951130697881	CC cytosolic small ribosomal subunit
GO:0048585	0.999495053934489	0.00084570189639406	50	290	negative regulation of response to stimulus	BP	0.9999999999	0.0515119197764194	BP negative regulation of response to stimulus
GO:0032268	0.999434307039064	0.00084974156627768	83	450	regulation of cellular protein metabolic process	BP	0.9999999999	0.0515119197764194	BP regulation of cellular protein metabolic process
GO:1905354	1	0.000856783625051988	0	24	exoribonuclease complex	CC	0.9999999999	0.051684212205342	CC exoribonuclease complex
GO:0009892	0.999372701441254	0.000873991787019226	128	653	negative regulation of metabolic process	BP	0.9999999999	0.0524650874685785	BP negative regulation of metabolic process
GO:0090567	0.999471298300758	0.000900313120571211	46	275	reproductive shoot system development	BP	0.9999999999	0.0537827828240259	BP reproductive shoot system development
GO:0005667	0.999693633741821	0.00091151011483399	9	86	transcription factor complex	CC	0.9999999999	0.0541886158123048	CC transcription factor complex
GO:0023051	0.999396189631885	0.000923399435404119	75	406	regulation of signaling	BP	0.9999999999	0.0546315069811687	BP regulation of signaling
GO:0030659	0.999721878176075	0.00100248267477073	6	67	cytoplasmic vesicle membrane	CC	0.9999999999	0.0590265636159262	CC cytoplasmic vesicle membrane
GO:0099023	0.999688315219583	0.00103629640124847	7	73	tethering complex	CC	0.9999999999	0.0607269691131603	CC tethering complex
GO:0060627	0.999732780837004	0.00106035899122392	5	59	regulation of vesicle-mediated transport	BP	0.9999999999	0.061842548559249	BP regulation of vesicle-mediated transport
GO:0000291	1	0.0010704453287072	0	24	nuclear-transcribed mRNA catabolic process, exonucleolytic	BP	0.9999999999	0.0621363217692021	BP nuclear-transcribed mRNA catabolic process, exonucleolytic
GO:0010646	0.999253988899359	0.00112797743169057	77	413	regulation of cell communication	BP	0.9999999999	0.0651684989407706	BP regulation of cell communication
GO:0000178	1	0.00116406588875649	0	23	exosome (RNase complex)	CC	0.9999999999	0.0669392281637261	CC exosome (RNase complex)
GO:0001510	0.999699547620693	0.00118062660575032	5	59	RNA methylation	BP	0.9999999999	0.0675757721412254	BP RNA methylation
GO:0043234	0.999010856061709	0.0012167549479586	328	1535	NA	NA	0.9999999999	0.0693212332850859	none
GO:0000151	0.999219058216387	0.00134641208329919	41	248	ubiquitin ligase complex	CC	0.9999999999	0.0763545949174186	CC ubiquitin ligase complex
GO:0016075	1	0.00136488559904574	0	23	rRNA catabolic process	BP	0.9999999999	0.0770471659718207	BP rRNA catabolic process
GO:0017148	0.999880681213281	0.00137115056971476	1	31	negative regulation of translation	BP	0.9999999999	0.0770473922872596	BP negative regulation of translation
GO:0008540	0.999874594525633	0.00142078885535697	1	33	proteasome regulatory particle, base subcomplex	CC	0.9999999999	0.0794737620637402	CC proteasome regulatory particle, base subcomplex
GO:0098803	0.999657994365648	0.00148902407013582	4	53	respiratory chain complex	CC	0.9999999999	0.0829137113443051	CC respiratory chain complex
GO:0008654	0.999323700487483	0.00151060033537558	17	125	phospholipid biosynthetic process	BP	0.9999999999	0.0837080418031744	BP phospholipid biosynthetic process
GO:0019866	0.999100825646413	0.00151689365529887	44	260	organelle inner membrane	CC	0.9999999999	0.0837080418031744	CC organelle inner membrane
GO:0005730	0.998881953790478	0.00161140068063063	94	493	nucleolus	CC	0.9999999999	0.0885263248921454	CC nucleolus
GO:0000184	0.999756919621893	0.00163388558161904	2	38	nuclear-transcribed mRNA catabolic process, nonsense-mediated decay	BP	0.9999999999	0.0893626487440174	BP nuclear-transcribed mRNA catabolic process, nonsense-mediated decay
GO:0030276	0.999851800403841	0.00166016548467057	1	31	clathrin binding	MF	0.9999999999	0.0903982143998057	MF clathrin binding
GO:0010605	0.998799897505307	0.00166980642054122	116	590	negative regulation of macromolecule metabolic process	BP	0.9999999999	0.0905226335294283	BP negative regulation of macromolecule metabolic process
GO:0046854	1	0.00171002537392234	0	22	phosphatidylinositol phosphorylation	BP	0.9999999999	0.0922963695240715	BP phosphatidylinositol phosphorylation
GO:0000175	1	0.00172093667166211	0	22	3'-5'-exoribonuclease activity	MF	0.9999999999	0.0923091166880288	MF 3'-5'-exoribonuclease activity
GO:0000963	0.999844446365314	0.0017252638418858	1	32	mitochondrial RNA processing	BP	0.9999999999	0.0923091166880288	BP mitochondrial RNA processing
GO:0008360	0.999730453323649	0.00179185627014972	2	38	regulation of cell shape	BP	0.9999999999	0.0951468406730731	BP regulation of cell shape
GO:0008135	0.999142528595513	0.00179376458931846	20	140	translation factor activity, RNA binding	MF	0.9999999999	0.0951468406730731	MF translation factor activity, RNA binding
GO:0006573	1	0.00182809327306144	0	22	valine metabolic process	BP	0.9999999999	0.0965515700355968	BP valine metabolic process
GO:0006325	0.998726400487605	0.00189723572745567	76	408	chromatin organization	BP	0.9999999999	0.0997751404361945	BP chromatin organization
GO:0044389	0.999083572134239	0.00214656772299236	14	109	ubiquitin-like protein ligase binding	MF	0.9999999999	0.112407074038911	MF ubiquitin-like protein ligase binding
GO:0016553	0.999562457375577	0.00217526706322858	3	46	base conversion or substitution editing	BP	0.9999999999	0.112480787621611	BP base conversion or substitution editing
GO:0016554	0.999562457375577	0.00217526706322858	3	46	cytidine to uridine editing	BP	0.9999999999	0.112480787621611	BP cytidine to uridine editing
GO:0033108	0.999799488161382	0.0021753963476307	1	30	mitochondrial respiratory chain complex assembly	BP	0.9999999999	0.112480787621611	BP mitochondrial respiratory chain complex assembly
GO:0031348	0.999167994237089	0.00222895513271571	10	84	negative regulation of defense response	BP	0.9999999999	0.1147678739046	BP negative regulation of defense response
GO:0032386	0.99945290050921	0.00229586199009726	4	50	regulation of intracellular transport	BP	0.9999999999	0.117720323542237	BP regulation of intracellular transport
GO:0043405	1	0.00232368287546478	0	21	regulation of MAP kinase activity	BP	0.9999999999	0.118652454213567	BP regulation of MAP kinase activity
GO:0010228	0.999177100568102	0.00241144740233082	8	74	vegetative to reproductive phase transition of meristem	BP	0.9999999999	0.122625089806128	BP vegetative to reproductive phase transition of meristem
GO:0007030	0.99977203810949	0.00244558155599729	1	29	Golgi organization	BP	0.9999999999	0.123690904362977	BP Golgi organization
GO:0035091	0.999210625022323	0.00246186652902069	7	67	phosphatidylinositol binding	MF	0.9999999999	0.123690904362977	MF phosphatidylinositol binding
GO:0009966	0.998337772226359	0.00246256066706724	75	395	regulation of signal transduction	BP	0.9999999999	0.123690904362977	BP regulation of signal transduction
GO:1990234	0.998225343603166	0.00248367812040617	104	532	transferase complex	CC	0.9999999999	0.12424448353544	CC transferase complex
GO:0050684	0.999321613694006	0.00250830436905962	5	54	regulation of mRNA processing	BP	0.9999999999	0.124968395002622	BP regulation of mRNA processing
GO:0044877	0.998448186764516	0.00263400792960178	39	230	protein-containing complex binding	MF	0.9999999999	0.130252608037325	MF protein-containing complex binding
GO:0043228	0.997862114409694	0.00264418712635562	270	1263	non-membrane-bounded organelle	CC	0.9999999999	0.130252608037325	CC non-membrane-bounded organelle
GO:0005736	1	0.00264611994225023	0	20	RNA polymerase I complex	CC	0.9999999999	0.130252608037325	CC RNA polymerase I complex
GO:0005793	1	0.0026874586553109	0	20	endoplasmic reticulum-Golgi intermediate compartment	CC	0.9999999999	0.131173676137743	CC endoplasmic reticulum-Golgi intermediate compartment
GO:0031982	0.998055586334364	0.0026878792091706	111	561	vesicle	CC	0.9999999999	0.131173676137743	CC vesicle
GO:0031985	1	0.00269680969143906	0	20	Golgi cisterna	CC	0.9999999999	0.131173676137743	CC Golgi cisterna
GO:0030119	1	0.00272650494519591	0	21	AP-type membrane coat adaptor complex	CC	0.9999999999	0.132095944313311	CC AP-type membrane coat adaptor complex
GO:0008173	0.999101629612205	0.00277196691824745	7	67	RNA methyltransferase activity	MF	0.9999999999	0.132569775285009	MF RNA methyltransferase activity
GO:0043232	0.997750484985895	0.0027795416939666	270	1262	intracellular non-membrane-bounded organelle	CC	0.9999999999	0.132569775285009	CC intracellular non-membrane-bounded organelle
GO:0010648	0.998589954192715	0.00279365520739041	22	146	negative regulation of cell communication	BP	0.9999999999	0.132569775285009	BP negative regulation of cell communication
GO:0023057	0.998589954192715	0.00279365520739041	22	146	negative regulation of signaling	BP	0.9999999999	0.132569775285009	BP negative regulation of signaling
GO:0070603	0.999735820441691	0.00279563148667827	1	28	SWI/SNF superfamily-type complex	CC	0.9999999999	0.132569775285009	CC SWI/SNF superfamily-type complex
GO:0043410	1	0.00280092162961988	0	21	positive regulation of MAPK cascade	BP	0.9999999999	0.132569775285009	BP positive regulation of MAPK cascade
GO:0042176	0.999151211207862	0.00281374688705152	6	62	regulation of protein catabolic process	BP	0.9999999999	0.132666548628567	BP regulation of protein catabolic process
GO:0043543	0.998845865400512	0.00291580641577254	11	88	protein acylation	BP	0.9999999999	0.136953869284339	BP protein acylation
GO:0043227	0.997245646983543	0.00298952101584104	2146	9126	membrane-bounded organelle	CC	0.9999999999	0.139882302741216	CC membrane-bounded organelle
GO:0016570	0.998407797686911	0.00305950569933369	24	154	histone modification	BP	0.9999999999	0.142614686121214	BP histone modification
GO:0044428	0.997333445095048	0.00309760563511178	543	2506	nuclear part	CC	0.9999999999	0.14384579224787	CC nuclear part
GO:0006914	0.998973337910848	0.00313749376871773	7	66	autophagy	BP	0.9999999999	0.145150369615941	BP autophagy
GO:0031597	0.999688714861664	0.00319657174842945	1	30	cytosolic proteasome complex	CC	0.9999999999	0.147329632719749	CC cytosolic proteasome complex
GO:0031201	0.999177824682934	0.00333221900253855	4	48	SNARE complex	CC	0.9999999999	0.153008533750893	CC SNARE complex
GO:0034661	0.999674992286146	0.00334922830817539	1	28	ncRNA catabolic process	BP	0.9999999999	0.153217857101882	BP ncRNA catabolic process
GO:0015914	1	0.00343490605753247	0	20	phospholipid transport	BP	0.9999999999	0.156555384977757	BP phospholipid transport
GO:0051082	0.998237458663358	0.00344956484728447	22	145	unfolded protein binding	MF	0.9999999999	0.156643339522814	MF unfolded protein binding
GO:0010243	0.997993623556507	0.00347789764613388	34	204	response to organonitrogen compound	BP	0.9999999999	0.157349295710748	BP response to organonitrogen compound
GO:0006611	1	0.0035972068954926	0	19	protein export from nucleus	BP	0.9999999999	0.162151018519897	BP protein export from nucleus
GO:0005669	1	0.0036297986996018	0	20	transcription factor TFIID complex	CC	0.9999999999	0.162645328343732	CC transcription factor TFIID complex
GO:0098852	0.998977997376031	0.00363804680009932	5	54	lytic vacuole membrane	CC	0.9999999999	0.162645328343732	CC lytic vacuole membrane
GO:0003735	0.997594592005595	0.00364782306377946	61	337	structural constituent of ribosome	MF	0.9999999999	0.162645328343732	MF structural constituent of ribosome
GO:0006353	0.99863638847342	0.00367798930500622	9	76	DNA-templated transcription, termination	BP	0.9999999999	0.16330318484291	BP DNA-templated transcription, termination
GO:0030490	0.999208968374745	0.00373755604179279	3	42	maturation of SSU-rRNA	BP	0.9999999999	0.16330318484291	BP maturation of SSU-rRNA
GO:0030662	0.999633330868096	0.00373815753821426	1	27	coated vesicle membrane	CC	0.9999999999	0.16330318484291	CC coated vesicle membrane
GO:0007031	0.999389478604181	0.00374179223008277	2	35	peroxisome organization	BP	0.9999999999	0.16330318484291	BP peroxisome organization
GO:0006470	0.999213063429492	0.00374236398421582	3	40	protein dephosphorylation	BP	0.9999999999	0.16330318484291	BP protein dephosphorylation
GO:0070271	0.999629849680199	0.0037504038968926	1	28	NA	NA	0.9999999999	0.16330318484291	none
GO:0005747	0.99937960370964	0.00378200940031117	2	36	mitochondrial respiratory chain complex I	CC	0.9999999999	0.16330318484291	CC mitochondrial respiratory chain complex I
GO:0030964	0.99937960370964	0.00378200940031117	2	36	NADH dehydrogenase complex	CC	0.9999999999	0.16330318484291	CC NADH dehydrogenase complex
GO:0045271	0.99937960370964	0.00378200940031117	2	36	respiratory chain complex I	CC	0.9999999999	0.16330318484291	CC respiratory chain complex I
GO:0009896	0.998907039531431	0.00387397018804839	5	53	positive regulation of catabolic process	BP	0.9999999999	0.166689080888544	BP positive regulation of catabolic process
GO:0006486	0.997931148289032	0.00391940155729987	24	153	protein glycosylation	BP	0.9999999999	0.167472762375459	BP protein glycosylation
GO:0043413	0.997931148289032	0.00391940155729987	24	153	macromolecule glycosylation	BP	0.9999999999	0.167472762375459	BP macromolecule glycosylation
GO:0070585	0.998975252016603	0.00406262398408428	4	48	protein localization to mitochondrion	BP	0.9999999999	0.172395347407383	BP protein localization to mitochondrion
GO:0072655	0.998975252016603	0.00406262398408428	4	48	establishment of protein localization to mitochondrion	BP	0.9999999999	0.172395347407383	BP establishment of protein localization to mitochondrion
GO:0005654	0.997316388675207	0.00409720251028796	58	314	nucleoplasm	CC	0.9999999999	0.17326520306393	CC nucleoplasm
GO:0005765	0.999111524915508	0.00415741027914934	3	41	lysosomal membrane	CC	0.9999999999	0.17479952197705	CC lysosomal membrane
GO:0005777	0.997614512650102	0.00416189338040596	32	193	peroxisome	CC	0.9999999999	0.17479952197705	CC peroxisome
GO:1990542	0.998802263685641	0.00419978668518686	5	54	mitochondrial transmembrane transport	BP	0.9999999999	0.175791071251393	BP mitochondrial transmembrane transport
GO:0036442	0.999577662110922	0.00422584226190576	1	27	proton-exporting ATPase activity	MF	0.9999999999	0.176017048995854	MF proton-exporting ATPase activity
GO:0015215	1	0.00425845142398892	0	19	nucleotide transmembrane transporter activity	MF	0.9999999999	0.176017048995854	MF nucleotide transmembrane transporter activity
GO:0065002	0.998326775109247	0.00426239887865792	10	82	intracellular protein transmembrane transport	BP	0.9999999999	0.176017048995854	BP intracellular protein transmembrane transport
GO:0071806	0.998326775109247	0.00426239887865792	10	82	protein transmembrane transport	BP	0.9999999999	0.176017048995854	BP protein transmembrane transport
GO:0044801	0.998779634176693	0.00428920954899355	5	52	NA	NA	0.9999999999	0.176531815083327	none
GO:0006900	0.999568470836403	0.00430541840157033	1	27	vesicle budding from membrane	BP	0.9999999999	0.176608262832415	BP vesicle budding from membrane
GO:1901654	1	0.00434695077273469	0	19	response to ketone	BP	0.9999999999	0.177336756308198	BP response to ketone
GO:0006904	1	0.00435199905778285	0	19	vesicle docking involved in exocytosis	BP	0.9999999999	0.177336756308198	BP vesicle docking involved in exocytosis
GO:0031902	0.998349552716952	0.00438961026759132	9	75	late endosome membrane	CC	0.9999999999	0.178279022947125	CC late endosome membrane
GO:0034472	1	0.00444952723398475	0	19	snRNA 3'-end processing	BP	0.9999999999	0.18005009327817	BP snRNA 3'-end processing
GO:0090575	0.998719113962036	0.00446247996504483	5	54	RNA polymerase II transcription factor complex	CC	0.9999999999	0.18005009327817	CC RNA polymerase II transcription factor complex
GO:0000149	0.998856593336819	0.00449339805783741	4	47	SNARE binding	MF	0.9999999999	0.180287428515597	MF SNARE binding
GO:0009083	1	0.00450030875793521	0	19	branched-chain amino acid catabolic process	BP	0.9999999999	0.180287428515597	BP branched-chain amino acid catabolic process
GO:0016569	0.997567209075517	0.00452070058757915	25	156	covalent chromatin modification	BP	0.9999999999	0.180287428515597	BP covalent chromatin modification
GO:0016925	0.999542729207396	0.00452696370967978	1	27	protein sumoylation	BP	0.9999999999	0.180287428515597	BP protein sumoylation
GO:0043628	0.999236275900268	0.00457470796303594	2	34	ncRNA 3'-end processing	BP	0.9999999999	0.181146366909027	BP ncRNA 3'-end processing
GO:0048519	0.996298706011047	0.00457797172994535	242	1123	negative regulation of biological process	BP	0.9999999999	0.181146366909027	BP negative regulation of biological process
GO:0046822	1	0.00461626942526541	0	19	regulation of nucleocytoplasmic transport	BP	0.9999999999	0.182076319061911	BP regulation of nucleocytoplasmic transport
GO:0008219	0.996769278420688	0.00470923449707257	72	379	cell death	BP	0.9999999999	0.185149647670847	BP cell death
GO:0008536	0.999520838655845	0.00473812095247573	1	26	Ran GTPase binding	MF	0.9999999999	0.185692090576963	MF Ran GTPase binding
GO:0046834	0.999506146953601	0.00483863894991448	1	27	lipid phosphorylation	BP	0.9999999999	0.189029494976659	BP lipid phosphorylation
GO:0031331	0.998756990509685	0.00485481951600767	4	46	positive regulation of cellular catabolic process	BP	0.9999999999	0.189061420772121	BP positive regulation of cellular catabolic process
GO:0016874	0.996991554817529	0.00492933720688749	40	231	ligase activity	MF	0.9999999999	0.191357803368951	MF ligase activity
GO:0051098	0.99947520350233	0.00512539757765705	1	26	regulation of binding	BP	0.9999999999	0.198343215693861	BP regulation of binding
GO:0050897	0.999467066973264	0.00516777348500072	1	27	cobalt ion binding	MF	0.9999999999	0.199349601271843	MF cobalt ion binding
GO:0048278	0.998863396195358	0.00519093963956759	3	40	vesicle docking	BP	0.9999999999	0.199349601271843	BP vesicle docking
GO:0034976	0.998227277338952	0.00520000178841716	7	62	response to endoplasmic reticulum stress	BP	0.9999999999	0.199349601271843	BP response to endoplasmic reticulum stress
GO:0009968	0.99725900563027	0.00523743039322655	22	141	negative regulation of signal transduction	BP	0.9999999999	0.200160926767223	BP negative regulation of signal transduction
GO:0042398	0.999455752013717	0.00528889010296617	1	26	cellular modified amino acid biosynthetic process	BP	0.9999999999	0.201501800641182	BP cellular modified amino acid biosynthetic process
GO:0044743	0.998164254697083	0.00535058819022724	7	64	protein transmembrane import into intracellular organelle	BP	0.9999999999	0.20322326626215	BP protein transmembrane import into intracellular organelle
GO:0000469	0.999441671827199	0.00540667694059766	1	26	cleavage involved in rRNA processing	BP	0.9999999999	0.204333052768731	BP cleavage involved in rRNA processing
GO:0022406	0.998596389889563	0.0054130160249152	4	46	membrane docking	BP	0.9999999999	0.204333052768731	BP membrane docking
GO:0010008	0.996643219941309	0.00544769951358018	41	232	endosome membrane	CC	0.9999999999	0.205013425731247	CC endosome membrane
GO:0010225	0.999414696297058	0.0056310760211648	1	26	response to UV-C	BP	0.9999999999	0.210708153719012	BP response to UV-C
GO:0048024	0.998357013713608	0.00563326690830124	5	50	regulation of mRNA splicing, via spliceosome	BP	0.9999999999	0.210708153719012	BP regulation of mRNA splicing, via spliceosome
GO:0071025	1	0.00574577894275195	0	18	RNA surveillance	BP	0.9999999999	0.21280116604122	BP RNA surveillance
GO:0072657	0.997262181413692	0.00574739137740676	16	110	protein localization to membrane	BP	0.9999999999	0.21280116604122	BP protein localization to membrane
GO:0000295	1	0.00578486689342327	0	18	adenine nucleotide transmembrane transporter activity	MF	0.9999999999	0.21280116604122	MF adenine nucleotide transmembrane transporter activity
GO:0005346	1	0.00578486689342327	0	18	purine ribonucleotide transmembrane transporter activity	MF	0.9999999999	0.21280116604122	MF purine ribonucleotide transmembrane transporter activity
GO:0015216	1	0.00578486689342327	0	18	purine nucleotide transmembrane transporter activity	MF	0.9999999999	0.21280116604122	MF purine nucleotide transmembrane transporter activity
GO:0090174	0.998489589853088	0.00579446193153589	4	45	organelle membrane fusion	BP	0.9999999999	0.21280116604122	BP organelle membrane fusion
GO:0042579	0.996469751004288	0.00581027074515277	38	218	microbody	CC	0.9999999999	0.21280116604122	CC microbody
GO:0061025	0.998122351995332	0.00585393073706054	6	56	membrane fusion	BP	0.9999999999	0.213764010831653	BP membrane fusion
GO:0043408	0.999372828506835	0.00597622996412656	1	26	regulation of MAPK cascade	BP	0.9999999999	0.217584277924679	BP regulation of MAPK cascade
GO:0016073	0.998929452988375	0.00617576931093239	2	33	snRNA metabolic process	BP	0.9999999999	0.224185891269422	BP snRNA metabolic process
GO:0019783	0.997557917562204	0.0062880908762902	9	75	ubiquitin-like protein-specific protease activity	MF	0.9999999999	0.227591900951845	MF ubiquitin-like protein-specific protease activity
GO:0006606	0.997922262399259	0.00640344586219038	6	57	protein import into nucleus	BP	0.9999999999	0.229714535563483	BP protein import into nucleus
GO:1902593	0.997922262399259	0.00640344586219038	6	57	NA	NA	0.9999999999	0.229714535563483	none
GO:0045010	1	0.00640636316154249	0	18	actin nucleation	BP	0.9999999999	0.229714535563483	BP actin nucleation
GO:0071281	1	0.00642140421207852	0	17	cellular response to iron ion	BP	0.9999999999	0.229714535563483	BP cellular response to iron ion
GO:0010506	0.998874025032408	0.00645464018140887	2	33	regulation of autophagy	BP	0.9999999999	0.230234208905558	BP regulation of autophagy
GO:0031410	0.995198562875151	0.00651366629251846	105	522	cytoplasmic vesicle	CC	0.9999999999	0.231668142762232	CC cytoplasmic vesicle
GO:0043231	0.993781504104344	0.00670853351128145	2103	8907	intracellular membrane-bounded organelle	CC	0.9999999999	0.237911277780488	CC intracellular membrane-bounded organelle
GO:0000176	1	0.00674306295709203	0	17	nuclear exosome (RNase complex)	CC	0.9999999999	0.237967393524373	CC nuclear exosome (RNase complex)
GO:0006955	0.994801787236586	0.00674879086136895	144	699	immune response	BP	0.9999999999	0.237967393524373	BP immune response
GO:0070646	0.996823157407932	0.00745179330177271	11	85	protein modification by small protein removal	BP	0.9999999999	0.261769677592877	BP protein modification by small protein removal
GO:0000988	0.996112353811938	0.00746637061881196	20	130	NA	NA	0.9999999999	0.261769677592877	none
GO:0016811	0.997328513089996	0.00756005252762404	7	61	hydrolase activity, acting on carbon-nitrogen (but not peptide) bonds, in linear amides	MF	0.9999999999	0.264301154559493	MF hydrolase activity, acting on carbon-nitrogen (but not peptide) bonds, in linear amides
GO:0097708	0.994363266134649	0.00759822618514381	106	524	intracellular vesicle	CC	0.9999999999	0.264883205196543	CC intracellular vesicle
GO:0043406	1	0.00763737416948984	0	17	positive regulation of MAP kinase activity	BP	0.9999999999	0.265495837654638	BP positive regulation of MAP kinase activity
GO:0005048	0.997647215500813	0.00777768778994647	5	50	signal sequence binding	MF	0.9999999999	0.269133528454551	MF signal sequence binding
GO:0006366	0.997644492128633	0.00778575785225256	5	50	transcription by RNA polymerase II	BP	0.9999999999	0.269133528454551	BP transcription by RNA polymerase II
GO:0070569	1	0.00782806071691338	0	17	uridylyltransferase activity	MF	0.9999999999	0.269748968644683	MF uridylyltransferase activity
GO:0004532	0.998593123426578	0.00786932226096548	2	32	exoribonuclease activity	MF	0.9999999999	0.269748968644683	MF exoribonuclease activity
GO:0016896	0.998593123426578	0.00786932226096548	2	32	exoribonuclease activity, producing 5'-phosphomonoesters	MF	0.9999999999	0.269748968644683	MF exoribonuclease activity, producing 5'-phosphomonoesters
GO:0052742	1	0.00789961660530006	0	17	phosphatidylinositol kinase activity	MF	0.9999999999	0.270035227624507	MF phosphatidylinositol kinase activity
GO:0016180	0.999129948830419	0.00795463051261103	1	25	snRNA processing	BP	0.9999999999	0.271162557031001	BP snRNA processing
GO:0008287	1	0.008041337740407	0	16	protein serine/threonine phosphatase complex	CC	0.9999999999	0.272607995133467	CC protein serine/threonine phosphatase complex
GO:1903293	1	0.008041337740407	0	16	phosphatase complex	CC	0.9999999999	0.272607995133467	CC phosphatase complex
GO:0045087	0.993620231835108	0.00824260435175254	143	691	innate immune response	BP	0.9999999999	0.278663431738096	BP innate immune response
GO:0008565	0.996312285716672	0.00832585195263074	12	87	protein transporter activity	MF	0.9999999999	0.27975053455808	MF protein transporter activity
GO:0031420	1	0.00832624700486809	0	17	alkali metal ion binding	MF	0.9999999999	0.27975053455808	MF alkali metal ion binding
GO:0012506	0.996542351250734	0.008342958409135	10	78	vesicle membrane	CC	0.9999999999	0.27975053455808	CC vesicle membrane
GO:0043254	0.996529436665422	0.00838128408591166	10	77	regulation of protein complex assembly	BP	0.9999999999	0.280271961851165	BP regulation of protein complex assembly
GO:0044798	0.996739535839716	0.00858828804639176	8	67	nuclear transcription factor complex	CC	0.9999999999	0.286415915173163	CC nuclear transcription factor complex
GO:0006997	0.999045518501259	0.00865611301401578	1	24	nucleus organization	BP	0.9999999999	0.287897639866157	BP nucleus organization
GO:0042273	0.999035326015884	0.00868792810079242	1	25	ribosomal large subunit biogenesis	BP	0.9999999999	0.288176935871567	BP ribosomal large subunit biogenesis
GO:0001666	0.997030668517367	0.00888645750308516	6	54	response to hypoxia	BP	0.9999999999	0.292124750045515	BP response to hypoxia
GO:0031248	0.99725355474779	0.00895271969402655	5	49	protein acetyltransferase complex	CC	0.9999999999	0.292124750045515	CC protein acetyltransferase complex
GO:1902493	0.99725355474779	0.00895271969402655	5	49	acetyltransferase complex	CC	0.9999999999	0.292124750045515	CC acetyltransferase complex
GO:0070085	0.99480781142835	0.00899210225385013	28	166	glycosylation	BP	0.9999999999	0.292124750045515	BP glycosylation
GO:0000054	1	0.00902059198905377	0	16	ribosomal subunit export from nucleus	BP	0.9999999999	0.292124750045515	BP ribosomal subunit export from nucleus
GO:0033750	1	0.00902059198905377	0	16	ribosome localization	BP	0.9999999999	0.292124750045515	BP ribosome localization
GO:0033753	1	0.00902059198905377	0	16	NA	NA	0.9999999999	0.292124750045515	none
GO:0071426	1	0.00902059198905377	0	16	ribonucleoprotein complex export from nucleus	BP	0.9999999999	0.292124750045515	BP ribonucleoprotein complex export from nucleus
GO:0071428	1	0.00902059198905377	0	16	rRNA-containing ribonucleoprotein complex export from nucleus	BP	0.9999999999	0.292124750045515	BP rRNA-containing ribonucleoprotein complex export from nucleus
GO:0000177	1	0.00912229864513511	0	16	cytoplasmic exosome (RNase complex)	CC	0.9999999999	0.294643063325545	CC cytoplasmic exosome (RNase complex)
GO:0010150	0.995304115130963	0.00920213636498517	18	115	leaf senescence	BP	0.9999999999	0.295990633182175	BP leaf senescence
GO:0016408	1	0.00921212518355053	0	17	C-acyltransferase activity	MF	0.9999999999	0.295990633182175	MF C-acyltransferase activity
GO:0034427	1	0.00929198623220196	0	16	nuclear-transcribed mRNA catabolic process, exonucleolytic, 3'-5'	BP	0.9999999999	0.297779121285097	BP nuclear-transcribed mRNA catabolic process, exonucleolytic, 3'-5'
GO:0031625	0.995546721219049	0.00941303354589562	14	99	ubiquitin protein ligase binding	MF	0.9999999999	0.300874781339718	MF ubiquitin protein ligase binding
GO:0012501	0.993415123291067	0.00945943826801906	67	348	programmed cell death	BP	0.9999999999	0.301197272119329	BP programmed cell death
GO:0034655	0.994287633452196	0.00947207413539578	33	190	nucleobase-containing compound catabolic process	BP	0.9999999999	0.301197272119329	BP nucleobase-containing compound catabolic process
GO:0005770	0.996114828943616	0.00967131706665625	9	70	late endosome	CC	0.9999999999	0.306740277892453	CC late endosome
GO:0002376	0.992265824595197	0.0097982605994225	162	771	immune system process	BP	0.9999999999	0.309541726198829	BP immune system process
GO:0006473	0.996450267349441	0.00980995231736902	7	59	protein acetylation	BP	0.9999999999	0.309541726198829	BP protein acetylation
GO:0030488	0.998882563001636	0.00989926530915362	1	24	tRNA methylation	BP	0.9999999999	0.311561020190395	BP tRNA methylation
GO:0010565	0.995535038923852	0.00993688044915679	12	86	regulation of cellular ketone metabolic process	BP	0.9999999999	0.311947068386029	BP regulation of cellular ketone metabolic process
GO:0000266	1	0.0100531414677552	0	16	mitochondrial fission	BP	0.9999999999	0.314793788555203	BP mitochondrial fission
GO:0002098	1	0.0104500408819014	0	16	tRNA wobble uridine modification	BP	0.9999999999	0.326391378407813	BP tRNA wobble uridine modification
GO:0060968	0.995561128262564	0.0105082856661477	10	76	regulation of gene silencing	BP	0.9999999999	0.327020223840405	BP regulation of gene silencing
GO:0071027	1	0.0105385886932192	0	16	nuclear RNA surveillance	BP	0.9999999999	0.327020223840405	BP nuclear RNA surveillance
GO:0005801	1	0.0105668257215187	0	16	cis-Golgi network	CC	0.9999999999	0.327020223840405	CC cis-Golgi network
GO:0045292	0.997489636337875	0.0105764707531676	3	36	mRNA cis splicing, via spliceosome	BP	0.9999999999	0.327020223840405	BP mRNA cis splicing, via spliceosome
GO:0061659	0.993873442388019	0.0106168552024028	27	157	ubiquitin-like protein ligase activity	MF	0.9999999999	0.327446165716214	MF ubiquitin-like protein ligase activity
GO:0030127	1	0.0106758409456936	0	16	COPII vesicle coat	CC	0.9999999999	0.328442246694264	CC COPII vesicle coat
GO:0036503	0.99662786893509	0.010801915110363	5	47	ERAD pathway	BP	0.9999999999	0.331492187900566	BP ERAD pathway
GO:0008138	0.998752287685688	0.0109322822808337	1	23	protein tyrosine/serine/threonine phosphatase activity	MF	0.9999999999	0.334658372507313	MF protein tyrosine/serine/threonine phosphatase activity
GO:0061024	0.99319730743155	0.0109740159855546	36	201	membrane organization	BP	0.9999999999	0.335102334288425	BP membrane organization
GO:0030955	1	0.0111263459979815	0	16	potassium ion binding	MF	0.9999999999	0.338912905572179	MF potassium ion binding
GO:0010975	1	0.0113929216070343	0	16	regulation of neuron projection development	BP	0.9999999999	0.346176032830036	BP regulation of neuron projection development
GO:0048506	0.998676072601178	0.0114951750519672	1	23	regulation of timing of meristematic phase transition	BP	0.9999999999	0.347231800885983	BP regulation of timing of meristematic phase transition
GO:0048510	0.998676072601178	0.0114951750519672	1	23	regulation of timing of transition from vegetative to reproductive phase	BP	0.9999999999	0.347231800885983	BP regulation of timing of transition from vegetative to reproductive phase
GO:0006623	0.996327786670256	0.0116034697274963	5	49	protein targeting to vacuole	BP	0.9999999999	0.347231800885983	BP protein targeting to vacuole
GO:0072665	0.996327786670256	0.0116034697274963	5	49	protein localization to vacuole	BP	0.9999999999	0.347231800885983	BP protein localization to vacuole
GO:0072666	0.996327786670256	0.0116034697274963	5	49	establishment of protein localization to vacuole	BP	0.9999999999	0.347231800885983	BP establishment of protein localization to vacuole
GO:0008175	0.997814227787126	0.0116235169427363	2	30	tRNA methyltransferase activity	MF	0.9999999999	0.347231800885983	MF tRNA methyltransferase activity
GO:0030173	0.997807719027105	0.0116533994609061	2	30	integral component of Golgi membrane	CC	0.9999999999	0.347231800885983	CC integral component of Golgi membrane
GO:0031228	0.997807719027105	0.0116533994609061	2	30	intrinsic component of Golgi membrane	CC	0.9999999999	0.347231800885983	CC intrinsic component of Golgi membrane
GO:0031970	0.997765421272562	0.0118472628289786	2	30	organelle envelope lumen	CC	0.9999999999	0.352155595104857	CC organelle envelope lumen
GO:0003713	0.996228159543174	0.0119353297573377	5	47	transcription coactivator activity	MF	0.9999999999	0.353188045496209	MF transcription coactivator activity
GO:0051101	1	0.0119393976049425	0	15	regulation of DNA binding	BP	0.9999999999	0.353188045496209	BP regulation of DNA binding
GO:0071417	0.995785966144647	0.0121466366080111	6	55	cellular response to organonitrogen compound	BP	0.9999999999	0.35845449632793	BP cellular response to organonitrogen compound
GO:0010039	0.997704632962311	0.0121756849882232	2	29	response to iron ion	BP	0.9999999999	0.35845449632793	BP response to iron ion
GO:0022411	0.994120119757582	0.0122147292183188	14	94	cellular component disassembly	BP	0.9999999999	0.358663704942467	BP cellular component disassembly
GO:0008139	0.998573894930633	0.0122410820799477	1	23	nuclear localization sequence binding	MF	0.9999999999	0.358663704942467	MF nuclear localization sequence binding
GO:0005643	0.996490816903026	0.012350926904443	4	42	nuclear pore	CC	0.9999999999	0.36102258072702	CC nuclear pore
GO:1902532	0.996052291382192	0.0124292548565269	5	47	negative regulation of intracellular signal transduction	BP	0.9999999999	0.362451209157393	BP negative regulation of intracellular signal transduction
GO:0044271	0.989606665461751	0.0124938129108884	257	1175	cellular nitrogen compound biosynthetic process	BP	0.9999999999	0.363472486244427	BP cellular nitrogen compound biosynthetic process
GO:0019751	0.995020596099133	0.0126619521434158	8	64	polyol metabolic process	BP	0.9999999999	0.367495243105838	BP polyol metabolic process
GO:0046654	1	0.0128034545140505	0	15	tetrahydrofolate biosynthetic process	BP	0.9999999999	0.370727791176248	BP tetrahydrofolate biosynthetic process
GO:0046488	0.993869778017243	0.0133162525015201	12	84	phosphatidylinositol metabolic process	BP	0.9999999999	0.384670899727011	BP phosphatidylinositol metabolic process
GO:0032774	0.990792369488201	0.0134094152929229	57	295	RNA biosynthetic process	BP	0.9999999999	0.386454952212433	BP RNA biosynthetic process
GO:0043604	0.990065458618072	0.0134920890831894	87	438	amide biosynthetic process	BP	0.9999999999	0.38792908471432	BP amide biosynthetic process
GO:0000381	0.99612745634921	0.0135452723616047	4	40	regulation of alternative mRNA splicing, via spliceosome	BP	0.9999999999	0.388550400190926	BP regulation of alternative mRNA splicing, via spliceosome
GO:0019005	0.993517042763848	0.0136691985277135	13	89	SCF ubiquitin ligase complex	CC	0.9999999999	0.391036370282282	CC SCF ubiquitin ligase complex
GO:0098573	0.997356123616912	0.0136954880214256	2	30	intrinsic component of mitochondrial membrane	CC	0.9999999999	0.391036370282282	CC intrinsic component of mitochondrial membrane
GO:0016836	0.993132142312651	0.0137948555423618	15	100	hydro-lyase activity	MF	0.9999999999	0.392075260201783	MF hydro-lyase activity
GO:0043043	0.990019196097716	0.0138476275001903	75	384	peptide biosynthetic process	BP	0.9999999999	0.392075260201783	BP peptide biosynthetic process
GO:0043021	0.994011818217057	0.0138544964707189	10	73	ribonucleoprotein complex binding	MF	0.9999999999	0.392075260201783	MF ribonucleoprotein complex binding
GO:0005666	0.997345557604563	0.0138593156336564	2	28	RNA polymerase III complex	CC	0.9999999999	0.392075260201783	CC RNA polymerase III complex
GO:0031365	0.997307979687289	0.0139664736798203	2	29	N-terminal protein amino acid modification	BP	0.9999999999	0.394200516293277	BP N-terminal protein amino acid modification
GO:0000187	1	0.0140965485323288	0	15	activation of MAPK activity	BP	0.9999999999	0.396938113698519	BP activation of MAPK activity
GO:0071004	1	0.0141602333750731	0	15	U2-type prespliceosome	CC	0.9999999999	0.396938113698519	CC U2-type prespliceosome
GO:0071010	1	0.0141602333750731	0	15	prespliceosome	CC	0.9999999999	0.396938113698519	CC prespliceosome
GO:0006474	1	0.0141981253479061	0	15	N-terminal protein amino acid acetylation	BP	0.9999999999	0.397095751207573	BP N-terminal protein amino acid acetylation
GO:0051050	0.994558388445934	0.0144375764629113	7	58	positive regulation of transport	BP	0.9999999999	0.402877133679335	BP positive regulation of transport
GO:0032259	0.991007594127391	0.0146589111563109	32	179	methylation	BP	0.9999999999	0.407272104501772	BP methylation
GO:0034515	0.998222542645826	0.014661266235518	1	24	proteasome storage granule	CC	0.9999999999	0.407272104501772	CC proteasome storage granule
GO:0032388	0.997116846399591	0.0148141733479348	2	29	positive regulation of intracellular transport	BP	0.9999999999	0.410592831575868	BP positive regulation of intracellular transport
GO:0002097	0.998210327242834	0.0149093754573159	1	22	tRNA wobble base modification	BP	0.9999999999	0.412302863770178	BP tRNA wobble base modification
GO:0009814	0.989522266810512	0.0149512691520178	62	321	defense response, incompatible interaction	BP	0.9999999999	0.412534345705676	BP defense response, incompatible interaction
GO:0046961	1	0.015206393039163	0	15	proton-transporting ATPase activity, rotational mechanism	MF	0.9999999999	0.418635062058031	MF proton-transporting ATPase activity, rotational mechanism
GO:0006551	1	0.0154676348013628	0	15	leucine metabolic process	BP	0.9999999999	0.424876593449933	BP leucine metabolic process
GO:0005741	0.994472246468281	0.0155675661857625	6	52	mitochondrial outer membrane	CC	0.9999999999	0.426587739551886	CC mitochondrial outer membrane
GO:0046540	0.996073027934368	0.0156339241457744	3	36	U4/U6 x U5 tri-snRNP complex	CC	0.9999999999	0.426587739551886	CC U4/U6 x U5 tri-snRNP complex
GO:0097526	0.996073027934368	0.0156339241457744	3	36	spliceosomal tri-snRNP complex	CC	0.9999999999	0.426587739551886	CC spliceosomal tri-snRNP complex
GO:0046134	0.998101223958074	0.0156686322116846	1	22	pyrimidine nucleoside biosynthetic process	BP	0.9999999999	0.426588911497767	BP pyrimidine nucleoside biosynthetic process
GO:0009247	0.994827207855454	0.0158000267164408	5	47	glycolipid biosynthetic process	BP	0.9999999999	0.429216619806889	BP glycolipid biosynthetic process
GO:0030658	0.998058268423651	0.0160650247983217	1	21	transport vesicle membrane	CC	0.9999999999	0.43524698118218	CC transport vesicle membrane
GO:0006487	0.996840397036301	0.0160927495886472	2	28	protein N-linked glycosylation	BP	0.9999999999	0.43524698118218	BP protein N-linked glycosylation
GO:0043248	1	0.0163663530193064	0	14	proteasome assembly	BP	0.9999999999	0.441676184771017	BP proteasome assembly
GO:0007507	1	0.0164027165923286	0	14	heart development	BP	0.9999999999	0.441688906750976	BP heart development
GO:0004712	0.99369743876884	0.0165267311161064	7	56	protein serine/threonine/tyrosine kinase activity	MF	0.9999999999	0.444056666189532	MF protein serine/threonine/tyrosine kinase activity
GO:0006906	0.995110393055999	0.0166273817753114	4	40	vesicle fusion	BP	0.9999999999	0.44578771269495	BP vesicle fusion
GO:0000049	0.99403388826646	0.0166636071629002	6	52	tRNA binding	MF	0.9999999999	0.445787716840542	MF tRNA binding
GO:0071007	1	0.0167364699706749	0	14	U2-type catalytic step 2 spliceosome	CC	0.9999999999	0.446368374251566	CC U2-type catalytic step 2 spliceosome
GO:0016482	0.995066640879044	0.0167578570538131	4	40	cytosolic transport	BP	0.9999999999	0.446368374251566	BP cytosolic transport
GO:0016579	0.992803361515845	0.0169437222544539	9	69	protein deubiquitination	BP	0.9999999999	0.450344375946674	BP protein deubiquitination
GO:0005635	0.991993192697924	0.0170327241787303	12	82	nuclear envelope	CC	0.9999999999	0.451734275309171	CC nuclear envelope
GO:0032592	0.996529750269553	0.0173643047685744	2	29	integral component of mitochondrial membrane	CC	0.9999999999	0.459537923617368	CC integral component of mitochondrial membrane
GO:0008169	1	0.0174867988425599	0	14	C-methyltransferase activity	MF	0.9999999999	0.461786580593439	MF C-methyltransferase activity
GO:0072329	0.990750198218244	0.0175485269726539	17	108	monocarboxylic acid catabolic process	BP	0.9999999999	0.462424353159485	BP monocarboxylic acid catabolic process
GO:0007032	0.997799356987308	0.0177292039568957	1	22	endosome organization	BP	0.9999999999	0.466187145071707	BP endosome organization
GO:0004298	0.997769366755307	0.0179309360560067	1	22	threonine-type endopeptidase activity	MF	0.9999999999	0.469485317245144	MF threonine-type endopeptidase activity
GO:0070003	0.997769366755307	0.0179309360560067	1	22	threonine-type peptidase activity	MF	0.9999999999	0.469485317245144	MF threonine-type peptidase activity
GO:0023014	0.994036003152789	0.0180006017932204	5	45	signal transduction by protein phosphorylation	BP	0.9999999999	0.470308716915861	BP signal transduction by protein phosphorylation
GO:2000243	0.992992435063276	0.018172266686877	7	56	positive regulation of reproductive process	BP	0.9999999999	0.47315213838284	BP positive regulation of reproductive process
GO:0007186	0.996336835187044	0.018186328738427	2	29	G protein-coupled receptor signaling pathway	BP	0.9999999999	0.47315213838284	BP G protein-coupled receptor signaling pathway
GO:0009057	0.98511454573791	0.0182542252774748	187	862	macromolecule catabolic process	BP	0.9999999999	0.473200435707882	BP macromolecule catabolic process
GO:0031124	0.995355357346006	0.0182650907655813	3	33	mRNA 3'-end processing	BP	0.9999999999	0.473200435707882	BP mRNA 3'-end processing
GO:0034504	0.991838768134729	0.0183731669296429	10	72	protein localization to nucleus	BP	0.9999999999	0.475000403857533	BP protein localization to nucleus
GO:0044463	0.992103711222588	0.0184727677044481	9	67	cell projection part	CC	0.9999999999	0.476574170588969	CC cell projection part
GO:0006497	0.992434182158283	0.0185441436058797	8	61	protein lipidation	BP	0.9999999999	0.477414709652627	BP protein lipidation
GO:0000159	1	0.0186422353944067	0	13	protein phosphatase type 2A complex	CC	0.9999999999	0.478938097627493	CC protein phosphatase type 2A complex
GO:0031461	0.987991643156617	0.0186811585952835	37	202	cullin-RING ubiquitin ligase complex	CC	0.9999999999	0.478938203486582	CC cullin-RING ubiquitin ligase complex
GO:0030433	0.993606291711443	0.0191858707793212	5	44	ubiquitin-dependent ERAD pathway	BP	0.9999999999	0.490025369315203	BP ubiquitin-dependent ERAD pathway
GO:0019395	0.992507249614362	0.0192611957564312	7	57	fatty acid oxidation	BP	0.9999999999	0.490025369315203	BP fatty acid oxidation
GO:0000479	1	0.0192762086809305	0	14	endonucleolytic cleavage of tricistronic rRNA transcript (SSU-rRNA, 5.8S rRNA, LSU-rRNA)	BP	0.9999999999	0.490025369315203	BP endonucleolytic cleavage of tricistronic rRNA transcript (SSU-rRNA, 5.8S rRNA, LSU-rRNA)
GO:0002183	1	0.0193080589838335	0	14	cytoplasmic translational initiation	BP	0.9999999999	0.490025369315203	BP cytoplasmic translational initiation
GO:0051341	0.997568455107738	0.0193847759982412	1	21	regulation of oxidoreductase activity	BP	0.9999999999	0.490025369315203	BP regulation of oxidoreductase activity
GO:1901659	0.992043451427361	0.0194021718431073	8	61	glycosyl compound biosynthetic process	BP	0.9999999999	0.490025369315203	BP glycosyl compound biosynthetic process
GO:0034399	0.997565351363696	0.0194053814873516	1	21	nuclear periphery	CC	0.9999999999	0.490025369315203	CC nuclear periphery
GO:0030687	0.997561313979926	0.0194321778177977	1	21	preribosome, large subunit precursor	CC	0.9999999999	0.490025369315203	CC preribosome, large subunit precursor
GO:0097458	0.991186878041486	0.0197211241918909	10	71	neuron part	CC	0.9999999999	0.496125140304011	CC neuron part
GO:0030131	1	0.0198575986537835	0	14	clathrin adaptor complex	CC	0.9999999999	0.496125140304011	CC clathrin adaptor complex
GO:0009218	0.99749431211693	0.019875645552566	1	21	pyrimidine ribonucleotide metabolic process	BP	0.9999999999	0.496125140304011	BP pyrimidine ribonucleotide metabolic process
GO:0009220	0.99749431211693	0.019875645552566	1	21	pyrimidine ribonucleotide biosynthetic process	BP	0.9999999999	0.496125140304011	BP pyrimidine ribonucleotide biosynthetic process
GO:0046132	0.99749431211693	0.019875645552566	1	21	pyrimidine ribonucleoside biosynthetic process	BP	0.9999999999	0.496125140304011	BP pyrimidine ribonucleoside biosynthetic process
GO:0019205	0.994860676871631	0.019936197763069	3	33	nucleobase-containing compound kinase activity	MF	0.9999999999	0.496629250348841	MF nucleobase-containing compound kinase activity
GO:0043414	0.987563495595682	0.0200363073740911	31	171	macromolecule methylation	BP	0.9999999999	0.498114744536496	BP macromolecule methylation
GO:0090305	0.989657768247725	0.0201488113902341	15	97	nucleic acid phosphodiester bond hydrolysis	BP	0.9999999999	0.498944433789001	BP nucleic acid phosphodiester bond hydrolysis
GO:0090150	0.990124009951074	0.0201507706479062	13	86	establishment of protein localization to membrane	BP	0.9999999999	0.498944433789001	BP establishment of protein localization to membrane
GO:0005685	0.997435992529911	0.0202597971041941	1	21	U1 snRNP	CC	0.9999999999	0.500227090441096	CC U1 snRNP
GO:0009082	0.997432329182534	0.0202838711303516	1	21	branched-chain amino acid biosynthetic process	BP	0.9999999999	0.500227090441096	BP branched-chain amino acid biosynthetic process
GO:0070405	1	0.02050476589507	0	14	ammonium ion binding	MF	0.9999999999	0.504427086658308	MF ammonium ion binding
GO:0010305	0.991980092685077	0.0205361588181222	7	55	leaf vascular tissue pattern formation	BP	0.9999999999	0.504427086658308	BP leaf vascular tissue pattern formation
GO:0008252	0.995803189216158	0.0205957160435629	2	27	nucleotidase activity	MF	0.9999999999	0.504882234326863	MF nucleotidase activity
GO:0098799	1	0.0207200044509963	0	14	outer mitochondrial membrane protein complex	CC	0.9999999999	0.505196890859724	CC outer mitochondrial membrane protein complex
GO:0090693	0.988439912689192	0.0207251033297781	20	118	plant organ senescence	BP	0.9999999999	0.505196890859724	BP plant organ senescence
GO:0006664	0.992388919331635	0.0207317105382871	6	51	glycolipid metabolic process	BP	0.9999999999	0.505196890859724	BP glycolipid metabolic process
GO:0030008	1	0.0208709510007117	0	14	TRAPP complex	CC	0.9999999999	0.507311305835217	CC TRAPP complex
GO:0055037	1	0.0209009289824846	0	14	recycling endosome	CC	0.9999999999	0.507311305835217	CC recycling endosome
GO:0006412	0.98427838291865	0.0214132888082417	75	378	translation	BP	0.9999999999	0.518199692305725	BP translation
GO:0010072	0.994369187381825	0.0214337431646038	3	35	primary shoot apical meristem specification	BP	0.9999999999	0.518199692305725	BP primary shoot apical meristem specification
GO:0017069	0.995578076827498	0.0216313248254645	2	26	snRNA binding	MF	0.9999999999	0.521923472298387	MF snRNA binding
GO:0005839	0.997218184188073	0.0216799648353012	1	21	proteasome core complex	CC	0.9999999999	0.521923472298387	CC proteasome core complex
GO:0006383	0.994349122856602	0.0217150022604237	3	32	transcription by RNA polymerase III	BP	0.9999999999	0.521923472298387	BP transcription by RNA polymerase III
GO:1901981	0.994294806505403	0.0218176056841106	3	33	phosphatidylinositol phosphate binding	MF	0.9999999999	0.522611882375463	MF phosphatidylinositol phosphate binding
GO:0061630	0.986812479771272	0.0218285801674783	27	150	ubiquitin protein ligase activity	MF	0.9999999999	0.522611882375463	MF ubiquitin protein ligase activity
GO:0043574	0.997159444992832	0.0220592016267453	1	21	peroxisomal transport	BP	0.9999999999	0.52710783537617	BP peroxisomal transport
GO:0005484	0.992467385991715	0.0221660853886579	5	44	SNAP receptor activity	MF	0.9999999999	0.528635362001598	MF SNAP receptor activity
GO:0017056	0.997136142674144	0.0222092222253049	1	21	structural constituent of nuclear pore	MF	0.9999999999	0.52863962998956	MF structural constituent of nuclear pore
GO:0016311	0.988210817221501	0.0223872516653182	16	98	dephosphorylation	BP	0.9999999999	0.531383821187398	BP dephosphorylation
GO:0005758	0.995364491352779	0.0224108730047342	2	27	mitochondrial intermembrane space	CC	0.9999999999	0.531383821187398	CC mitochondrial intermembrane space
GO:0031346	1	0.0224786750022105	0	13	positive regulation of cell projection organization	BP	0.9999999999	0.531966489571544	BP positive regulation of cell projection organization
GO:0060147	0.995331343082151	0.022546790272957	2	27	regulation of posttranscriptional gene silencing	BP	0.9999999999	0.532554320727465	BP regulation of posttranscriptional gene silencing
GO:0034204	1	0.0226609470255511	0	13	lipid translocation	BP	0.9999999999	0.533470716826293	BP lipid translocation
GO:0042762	0.993073439295014	0.0226722887128353	4	38	regulation of sulfur metabolic process	BP	0.9999999999	0.533470716826293	BP regulation of sulfur metabolic process
GO:0051962	1	0.0228299372054294	0	13	positive regulation of nervous system development	BP	0.9999999999	0.535869590402674	BP positive regulation of nervous system development
GO:0003727	0.99097257729349	0.0228613306485783	7	54	single-stranded RNA binding	MF	0.9999999999	0.535869590402674	MF single-stranded RNA binding
GO:0006733	0.986423113501711	0.0230008398203118	24	139	oxidoreduction coenzyme metabolic process	BP	0.9999999999	0.536621888524662	BP oxidoreduction coenzyme metabolic process
GO:0032881	0.997034244900545	0.023007335829059	1	20	regulation of polysaccharide metabolic process	BP	0.9999999999	0.536621888524662	BP regulation of polysaccharide metabolic process
GO:0016289	0.995214575734317	0.023024244851375	2	27	CoA hydrolase activity	MF	0.9999999999	0.536621888524662	MF CoA hydrolase activity
GO:0005546	1	0.0232225890505502	0	13	phosphatidylinositol-4,5-bisphosphate binding	MF	0.9999999999	0.540221513905617	MF phosphatidylinositol-4,5-bisphosphate binding
GO:0048608	0.983125173036235	0.0233595269371337	66	331	reproductive structure development	BP	0.9999999999	0.542381770732769	BP reproductive structure development
GO:0005798	1	0.0235807343484111	0	13	Golgi-associated vesicle	CC	0.9999999999	0.545538116915187	CC Golgi-associated vesicle
GO:1901566	0.980324406269958	0.0235841279212481	221	1008	organonitrogen compound biosynthetic process	BP	0.9999999999	0.545538116915187	BP organonitrogen compound biosynthetic process
GO:0045324	0.995035800311651	0.0237513418569553	2	27	late endosome to vacuole transport	BP	0.9999999999	0.54765886815786	BP late endosome to vacuole transport
GO:0030117	0.991831053979601	0.0238038964016252	5	44	membrane coat	CC	0.9999999999	0.54765886815786	CC membrane coat
GO:0070972	0.995039726473672	0.0238435123884965	2	26	protein localization to endoplasmic reticulum	BP	0.9999999999	0.54765886815786	BP protein localization to endoplasmic reticulum
GO:0007029	1	0.023853823609021	0	13	endoplasmic reticulum organization	BP	0.9999999999	0.54765886815786	BP endoplasmic reticulum organization
GO:0009790	0.982629573395369	0.0243734995817506	60	301	embryo development	BP	0.9999999999	0.5575472772923	BP embryo development
GO:0072503	0.991629816251016	0.0243751369399689	5	43	cellular divalent inorganic cation homeostasis	BP	0.9999999999	0.5575472772923	BP cellular divalent inorganic cation homeostasis
GO:0044391	0.9838045008829	0.0246309537601428	38	207	ribosomal subunit	CC	0.9999999999	0.562353463770532	CC ribosomal subunit
GO:0007166	0.990783079713807	0.0247081317443818	6	48	cell surface receptor signaling pathway	BP	0.9999999999	0.56245073288562	BP cell surface receptor signaling pathway
GO:0042168	0.996760189108754	0.0247509887243593	1	20	heme metabolic process	BP	0.9999999999	0.56245073288562	BP heme metabolic process
GO:0008186	0.991467303815583	0.0247898995400245	5	43	RNA-dependent ATPase activity	MF	0.9999999999	0.56245073288562	MF RNA-dependent ATPase activity
GO:0005768	0.98137606405453	0.0248180357514133	84	409	endosome	CC	0.9999999999	0.56245073288562	CC endosome
GO:0046824	1	0.0249998333392498	0	13	positive regulation of nucleocytoplasmic transport	BP	0.9999999999	0.565529318148543	BP positive regulation of nucleocytoplasmic transport
GO:0004430	1	0.0252475823434502	0	13	1-phosphatidylinositol 4-kinase activity	MF	0.9999999999	0.57008577673119	MF 1-phosphatidylinositol 4-kinase activity
GO:0000966	1	0.0255953032606993	0	13	RNA 5'-end processing	BP	0.9999999999	0.576878758106529	BP RNA 5'-end processing
GO:0060964	1	0.0256969537665687	0	13	regulation of gene silencing by miRNA	BP	0.9999999999	0.578110992781343	BP regulation of gene silencing by miRNA
GO:0060966	0.996544301432817	0.0261037383823938	1	20	regulation of gene silencing by RNA	BP	0.9999999999	0.586190884185654	BP regulation of gene silencing by RNA
GO:0009100	0.994433363934181	0.0262852019455757	2	26	glycoprotein metabolic process	BP	0.9999999999	0.588179066467226	BP glycoprotein metabolic process
GO:0016881	0.994432695482582	0.0262878666144136	2	26	acid-amino acid ligase activity	MF	0.9999999999	0.588179066467226	MF acid-amino acid ligase activity
GO:0007165	0.976948765668758	0.0264267369909613	383	1695	signal transduction	BP	0.9999999999	0.590213113268185	BP signal transduction
GO:0009867	0.988207798273712	0.0265044152941349	9	67	jasmonic acid mediated signaling pathway	BP	0.9999999999	0.590875606176855	BP jasmonic acid mediated signaling pathway
GO:0043603	0.978810829668405	0.027047298789113	114	546	cellular amide metabolic process	BP	0.9999999999	0.60188799077545	BP cellular amide metabolic process
GO:0097190	1	0.0271349134336644	0	13	apoptotic signaling pathway	BP	0.9999999999	0.602747734142012	BP apoptotic signaling pathway
GO:1901698	0.981151076441967	0.0272109096024887	49	251	response to nitrogen compound	BP	0.9999999999	0.603346763185992	BP response to nitrogen compound
GO:0042788	0.991273406940467	0.0276416396114214	4	39	polysomal ribosome	CC	0.9999999999	0.611044487724522	CC polysomal ribosome
GO:0036452	0.996285082095922	0.0277056010367327	1	20	ESCRT complex	CC	0.9999999999	0.611044487724522	CC ESCRT complex
GO:0006367	0.996284847662534	0.0277070391800978	1	20	transcription initiation from RNA polymerase II promoter	BP	0.9999999999	0.611044487724522	BP transcription initiation from RNA polymerase II promoter
GO:0048209	1	0.0278233836390288	0	12	regulation of vesicle targeting, to, from or within Golgi	BP	0.9999999999	0.61251262801769	BP regulation of vesicle targeting, to, from or within Golgi
GO:0051170	0.987533027467245	0.0279317427166855	9	65	import into nucleus	BP	0.9999999999	0.613800046199163	BP import into nucleus
GO:0006625	0.996213844831821	0.0281417598345942	1	20	protein targeting to peroxisome	BP	0.9999999999	0.614930507752749	BP protein targeting to peroxisome
GO:0072662	0.996213844831821	0.0281417598345942	1	20	protein localization to peroxisome	BP	0.9999999999	0.614930507752749	BP protein localization to peroxisome
GO:0072663	0.996213844831821	0.0281417598345942	1	20	establishment of protein localization to peroxisome	BP	0.9999999999	0.614930507752749	BP establishment of protein localization to peroxisome
GO:1902533	0.991131938686121	0.028183065689302	4	37	positive regulation of intracellular signal transduction	BP	0.9999999999	0.614930507752749	BP positive regulation of intracellular signal transduction
GO:0047372	1	0.0283590545645331	0	13	acylglycerol lipase activity	MF	0.9999999999	0.617675266320609	MF acylglycerol lipase activity
GO:0000270	1	0.0285747084004318	0	13	peptidoglycan metabolic process	BP	0.9999999999	0.621272723632003	BP peptidoglycan metabolic process
GO:0090421	0.990877217823537	0.0287271839177367	4	39	embryonic meristem initiation	BP	0.9999999999	0.622361974135592	BP embryonic meristem initiation
GO:0070461	1	0.0287501341763394	0	13	SAGA-type complex	CC	0.9999999999	0.622361974135592	CC SAGA-type complex
GO:0070717	0.996133680105425	0.0288208517387821	1	19	poly-purine tract binding	MF	0.9999999999	0.622361974135592	MF poly-purine tract binding
GO:0032182	0.987124957675756	0.0288271026537695	9	63	ubiquitin-like protein binding	MF	0.9999999999	0.622361974135592	MF ubiquitin-like protein binding
GO:0034458	0.99611461030485	0.0289373887604902	1	19	3'-5' RNA helicase activity	MF	0.9999999999	0.622558577074462	MF 3'-5' RNA helicase activity
GO:0034459	0.99611461030485	0.0289373887604902	1	19	ATP-dependent 3'-5' RNA helicase activity	MF	0.9999999999	0.622558577074462	MF ATP-dependent 3'-5' RNA helicase activity
GO:0001775	0.993728179492577	0.0290657471040209	2	26	cell activation	BP	0.9999999999	0.624228767647611	BP cell activation
GO:0097346	0.996055444206074	0.0292982040261524	1	19	INO80-type complex	CC	0.9999999999	0.627366856439243	CC INO80-type complex
GO:0007041	0.996021048819623	0.0293138259753425	1	20	lysosomal transport	BP	0.9999999999	0.627366856439243	BP lysosomal transport
GO:0009908	0.979522308415989	0.029990036111336	44	225	flower development	BP	0.9999999999	0.640135941155958	BP flower development
GO:0043928	1	0.0300145000850794	0	12	exonucleolytic nuclear-transcribed mRNA catabolic process involved in deadenylation-dependent decay	BP	0.9999999999	0.640135941155958	BP exonucleolytic nuclear-transcribed mRNA catabolic process involved in deadenylation-dependent decay
GO:0015197	0.982299687175664	0.0300740362362958	22	125	NA	NA	0.9999999999	0.640296003328471	none
GO:0036459	0.986372507828989	0.0302500120090339	9	65	thiol-dependent ubiquitinyl hydrolase activity	MF	0.9999999999	0.641821806522708	MF thiol-dependent ubiquitinyl hydrolase activity
GO:0101005	0.986372507828989	0.0302500120090339	9	65	ubiquitinyl hydrolase activity	MF	0.9999999999	0.641821806522708	MF ubiquitinyl hydrolase activity
GO:0080142	0.995850113117002	0.030541763615379	1	19	regulation of salicylic acid biosynthetic process	BP	0.9999999999	0.645524021568656	BP regulation of salicylic acid biosynthetic process
GO:0045666	1	0.0305818710039433	0	12	positive regulation of neuron differentiation	BP	0.9999999999	0.645524021568656	BP positive regulation of neuron differentiation
GO:0050769	1	0.0305818710039433	0	12	positive regulation of neurogenesis	BP	0.9999999999	0.645524021568656	BP positive regulation of neurogenesis
GO:0034475	1	0.030676994666231	0	12	U4 snRNA 3'-end processing	BP	0.9999999999	0.646423110209999	BP U4 snRNA 3'-end processing
GO:0045332	1	0.0307860136722397	0	12	phospholipid translocation	BP	0.9999999999	0.647611426069371	BP phospholipid translocation
GO:0042254	0.988146334954685	0.0308455160291794	6	48	ribosome biogenesis	BP	0.9999999999	0.647755836612767	BP ribosome biogenesis
GO:1990351	0.993261122058636	0.0310190310592645	2	25	transporter complex	CC	0.9999999999	0.65028994244516	CC transporter complex
GO:0004707	0.995733751331067	0.0312407435479309	1	19	MAP kinase activity	MF	0.9999999999	0.653824132824554	MF MAP kinase activity
GO:2000031	0.993149056018479	0.0314513482299338	2	25	regulation of salicylic acid mediated signaling pathway	BP	0.9999999999	0.657114246719125	BP regulation of salicylic acid mediated signaling pathway
GO:0006406	0.991262759309317	0.0315621561763311	3	32	mRNA export from nucleus	BP	0.9999999999	0.658311684586322	BP mRNA export from nucleus
GO:0006490	1	0.0317210761774453	0	12	oligosaccharide-lipid intermediate biosynthetic process	BP	0.9999999999	0.659278438337169	BP oligosaccharide-lipid intermediate biosynthetic process
GO:0032050	1	0.0317344552555572	0	12	clathrin heavy chain binding	MF	0.9999999999	0.659278438337169	MF clathrin heavy chain binding
GO:0030258	0.981196033417963	0.0317692275259175	22	127	lipid modification	BP	0.9999999999	0.659278438337169	BP lipid modification
GO:1904589	1	0.0318298473550165	0	12	regulation of protein import	BP	0.9999999999	0.659424413385241	BP regulation of protein import
GO:0032885	1	0.0319675611327262	0	12	regulation of polysaccharide biosynthetic process	BP	0.9999999999	0.661164382015678	BP regulation of polysaccharide biosynthetic process
GO:0005347	1	0.0320507322980641	0	12	ATP transmembrane transporter activity	MF	0.9999999999	0.661372981276948	MF ATP transmembrane transporter activity
GO:0048471	0.98553369450616	0.0320851348791108	9	61	perinuclear region of cytoplasm	CC	0.9999999999	0.661372981276948	CC perinuclear region of cytoplasm
GO:0010014	0.988285369390184	0.0326382513823988	5	44	meristem initiation	BP	0.9999999999	0.671649367076587	BP meristem initiation
GO:0006213	0.992683861579073	0.0332321288145783	2	25	pyrimidine nucleoside metabolic process	BP	0.9999999999	0.682024147201613	BP pyrimidine nucleoside metabolic process
GO:0006378	0.990770793160113	0.0333086715803811	3	30	mRNA polyadenylation	BP	0.9999999999	0.682024147201613	BP mRNA polyadenylation
GO:0043631	0.990770793160113	0.0333086715803811	3	30	RNA polyadenylation	BP	0.9999999999	0.682024147201613	BP RNA polyadenylation
GO:0010038	0.975729395498717	0.0334325434988099	61	301	response to metal ion	BP	0.9999999999	0.683423389196603	BP response to metal ion
GO:0009089	1	0.0337387790593896	0	12	lysine biosynthetic process via diaminopimelate	BP	0.9999999999	0.6873996938822	BP lysine biosynthetic process via diaminopimelate
GO:0046451	1	0.0337387790593896	0	12	diaminopimelate metabolic process	BP	0.9999999999	0.6873996938822	BP diaminopimelate metabolic process
GO:0045116	1	0.0340796832874027	0	12	protein neddylation	BP	0.9999999999	0.690760072778866	BP protein neddylation
GO:0006558	0.992446767868367	0.0341315035130492	2	25	L-phenylalanine metabolic process	BP	0.9999999999	0.690760072778866	BP L-phenylalanine metabolic process
GO:1902221	0.992446767868367	0.0341315035130492	2	25	erythrose 4-phosphate/phosphoenolpyruvate family amino acid metabolic process	BP	0.9999999999	0.690760072778866	BP erythrose 4-phosphate/phosphoenolpyruvate family amino acid metabolic process
GO:2000241	0.975958080948113	0.0341590261514039	50	252	regulation of reproductive process	BP	0.9999999999	0.690760072778866	BP regulation of reproductive process
GO:0043023	1	0.0341843722023671	0	12	ribosomal large subunit binding	MF	0.9999999999	0.690760072778866	MF ribosomal large subunit binding
GO:0006643	0.980909297302687	0.0343134781782657	17	101	membrane lipid metabolic process	BP	0.9999999999	0.692232233543833	BP membrane lipid metabolic process
GO:0016573	0.986589740615369	0.03451758119708	6	46	histone acetylation	BP	0.9999999999	0.694502577303013	BP histone acetylation
GO:1903509	0.985654028694792	0.0345388897537335	7	53	liposaccharide metabolic process	BP	0.9999999999	0.694502577303013	BP liposaccharide metabolic process
GO:0051640	0.98215443559077	0.0346715716819576	13	81	organelle localization	BP	0.9999999999	0.696033215527194	BP organelle localization
GO:0043044	1	0.0350468365023378	0	11	ATP-dependent chromatin remodeling	BP	0.9999999999	0.70014314223401	BP ATP-dependent chromatin remodeling
GO:0000422	0.995130255496269	0.0350491387474348	1	18	autophagy of mitochondrion	BP	0.9999999999	0.70014314223401	BP autophagy of mitochondrion
GO:0061726	0.995130255496269	0.0350491387474348	1	18	mitochondrion disassembly	BP	0.9999999999	0.70014314223401	BP mitochondrion disassembly
GO:1901682	0.995078699810122	0.0351038776823	1	19	sulfur compound transmembrane transporter activity	MF	0.9999999999	0.70014314223401	MF sulfur compound transmembrane transporter activity
GO:0032806	0.99500796004373	0.0352926148180649	1	20	carboxy-terminal domain protein kinase complex	CC	0.9999999999	0.702656288015633	CC carboxy-terminal domain protein kinase complex
GO:0008154	0.994993774469126	0.0353743820435942	1	20	actin polymerization or depolymerization	BP	0.9999999999	0.702656288015633	BP actin polymerization or depolymerization
GO:0090407	0.973327963031142	0.035401178170786	77	374	organophosphate biosynthetic process	BP	0.9999999999	0.702656288015633	BP organophosphate biosynthetic process
GO:0009793	0.97425762711091	0.0355327447885655	59	291	embryo development ending in seed dormancy	BP	0.9999999999	0.704131976438144	BP embryo development ending in seed dormancy
GO:0004004	0.987132039786673	0.0356639039065425	5	41	ATP-dependent RNA helicase activity	MF	0.9999999999	0.704976590467698	MF ATP-dependent RNA helicase activity
GO:0006360	0.992078813840345	0.0356899411556457	2	24	transcription by RNA polymerase I	BP	0.9999999999	0.704976590467698	BP transcription by RNA polymerase I
GO:1900150	0.988343981497775	0.0357934424831655	4	36	regulation of defense response to fungus	BP	0.9999999999	0.705887985893966	BP regulation of defense response to fungus
GO:0051651	0.986852550089249	0.0362502815363905	5	42	maintenance of location in cell	BP	0.9999999999	0.713753543338914	BP maintenance of location in cell
GO:0045321	0.991803062813405	0.0365469431508888	2	25	leukocyte activation	BP	0.9999999999	0.718445179576417	BP leukocyte activation
GO:0044441	0.994806692566285	0.0366749514640468	1	19	ciliary part	CC	0.9999999999	0.71981172682067	CC ciliary part
GO:0046649	1	0.0371000540588178	0	12	lymphocyte activation	BP	0.9999999999	0.724830697745131	BP lymphocyte activation
GO:0032101	0.977748493820178	0.0371635690879077	22	124	regulation of response to external stimulus	BP	0.9999999999	0.724830697745131	BP regulation of response to external stimulus
GO:0070971	1	0.0372620859102987	0	12	endoplasmic reticulum exit site	CC	0.9999999999	0.724830697745131	CC endoplasmic reticulum exit site
GO:0072531	1	0.03727815903525	0	11	pyrimidine-containing compound transmembrane transport	BP	0.9999999999	0.724830697745131	BP pyrimidine-containing compound transmembrane transport
GO:0046474	0.982202611240002	0.0373080985163253	10	67	glycerophospholipid biosynthetic process	BP	0.9999999999	0.724830697745131	BP glycerophospholipid biosynthetic process
GO:0043038	0.983542595564128	0.0373429759767929	8	57	amino acid activation	BP	0.9999999999	0.724830697745131	BP amino acid activation
GO:0043039	0.983542595564128	0.0373429759767929	8	57	tRNA aminoacylation	BP	0.9999999999	0.724830697745131	BP tRNA aminoacylation
GO:0031210	1	0.0378438925989904	0	12	phosphatidylcholine binding	MF	0.9999999999	0.732243620004993	MF phosphatidylcholine binding
GO:0050997	1	0.0378438925989904	0	12	quaternary ammonium group binding	MF	0.9999999999	0.732243620004993	MF quaternary ammonium group binding
GO:0061136	0.991457348139607	0.0380104583860396	2	24	regulation of proteasomal protein catabolic process	BP	0.9999999999	0.733644813488672	BP regulation of proteasomal protein catabolic process
GO:0016574	1	0.0380355429063687	0	11	histone ubiquitination	BP	0.9999999999	0.733644813488672	BP histone ubiquitination
GO:1902936	0.99458715437122	0.038190670390306	1	18	phosphatidylinositol bisphosphate binding	MF	0.9999999999	0.735484178126927	MF phosphatidylinositol bisphosphate binding
GO:0044431	0.969114180806567	0.0383342184522515	131	605	Golgi apparatus part	CC	0.9999999999	0.737095144177199	CC Golgi apparatus part
GO:0022904	0.98589858822423	0.0386155950949282	5	41	respiratory electron transport chain	BP	0.9999999999	0.740629496929918	BP respiratory electron transport chain
GO:0006783	0.994498668549673	0.0386957896131298	1	18	heme biosynthetic process	BP	0.9999999999	0.740629496929918	BP heme biosynthetic process
GO:0005771	0.994498178269203	0.038698583335441	1	18	multivesicular body	CC	0.9999999999	0.740629496929918	CC multivesicular body
GO:0005905	0.994477803660762	0.0388146336300464	1	18	clathrin-coated pit	CC	0.9999999999	0.741697020887191	CC clathrin-coated pit
GO:0006892	0.987199662119921	0.0389096597855534	4	35	post-Golgi vesicle-mediated transport	BP	0.9999999999	0.742360113676	BP post-Golgi vesicle-mediated transport
GO:0012507	1	0.0389903515712512	0	11	ER to Golgi transport vesicle membrane	CC	0.9999999999	0.742748090457921	CC ER to Golgi transport vesicle membrane
GO:0006610	1	0.0391320307819329	0	11	ribosomal protein import into nucleus	BP	0.9999999999	0.744294854408758	BP ribosomal protein import into nucleus
GO:0006607	0.994392547277449	0.0392992153643196	1	18	NLS-bearing protein import into nucleus	BP	0.9999999999	0.745388500114259	BP NLS-bearing protein import into nucleus
GO:0051262	0.988783534240845	0.0393106725641276	3	30	protein tetramerization	BP	0.9999999999	0.745388500114259	BP protein tetramerization
GO:0034982	1	0.0394003121150169	0	11	mitochondrial protein processing	BP	0.9999999999	0.745938832134459	BP mitochondrial protein processing
GO:0022604	0.979370786844379	0.0395271254816637	13	81	regulation of cell morphogenesis	BP	0.9999999999	0.746335614567442	BP regulation of cell morphogenesis
GO:0070567	1	0.0395425662845744	0	12	cytidylyltransferase activity	MF	0.9999999999	0.746335614567442	MF cytidylyltransferase activity
GO:0000470	0.990995189749171	0.0397149123600029	2	24	maturation of LSU-rRNA	BP	0.9999999999	0.748247877262606	BP maturation of LSU-rRNA
GO:0008655	1	0.039765489332825	0	11	pyrimidine-containing compound salvage	BP	0.9999999999	0.748247877262606	BP pyrimidine-containing compound salvage
GO:0023056	0.974873585343838	0.0398378743425963	27	145	positive regulation of signaling	BP	0.9999999999	0.74846546818319	BP positive regulation of signaling
GO:1903827	0.984159580820866	0.0400205754374776	6	45	regulation of cellular protein localization	BP	0.9999999999	0.750751831301219	BP regulation of cellular protein localization
GO:0001085	1	0.0405471311621239	0	11	RNA polymerase II transcription factor binding	MF	0.9999999999	0.759417441069651	MF RNA polymerase II transcription factor binding
GO:0004559	1	0.0406059382596969	0	11	alpha-mannosidase activity	MF	0.9999999999	0.759417441069651	MF alpha-mannosidase activity
GO:0043633	1	0.0407961879811828	0	11	polyadenylation-dependent RNA catabolic process	BP	0.9999999999	0.760811822337886	BP polyadenylation-dependent RNA catabolic process
GO:0016575	0.994099127268845	0.0409546359206106	1	18	histone deacetylation	BP	0.9999999999	0.760811822337886	BP histone deacetylation
GO:0016144	1	0.0410462654739537	0	11	S-glycoside biosynthetic process	BP	0.9999999999	0.760811822337886	BP S-glycoside biosynthetic process
GO:0019758	1	0.0410462654739537	0	11	glycosinolate biosynthetic process	BP	0.9999999999	0.760811822337886	BP glycosinolate biosynthetic process
GO:0019761	1	0.0410462654739537	0	11	glucosinolate biosynthetic process	BP	0.9999999999	0.760811822337886	BP glucosinolate biosynthetic process
GO:0046653	0.988194842475244	0.0410514423884574	3	30	tetrahydrofolate metabolic process	BP	0.9999999999	0.760811822337886	BP tetrahydrofolate metabolic process
GO:0019774	1	0.0411173512517827	0	11	proteasome core complex, beta-subunit complex	CC	0.9999999999	0.760887405269831	CC proteasome core complex, beta-subunit complex
GO:0005686	0.993984136114621	0.0413212481686247	1	19	U2 snRNP	CC	0.9999999999	0.763348751748775	CC U2 snRNP
GO:0019222	0.962602565192432	0.041449429257191	594	2536	regulation of metabolic process	BP	0.9999999999	0.763348751748775	BP regulation of metabolic process
GO:0010976	1	0.0414876425711434	0	11	positive regulation of neuron projection development	BP	0.9999999999	0.763348751748775	BP positive regulation of neuron projection development
GO:0009108	0.973907444720378	0.0415461888692777	26	142	coenzyme biosynthetic process	BP	0.9999999999	0.763348751748775	BP coenzyme biosynthetic process
GO:0009267	0.977667431560536	0.0415892935783579	14	87	cellular response to starvation	BP	0.9999999999	0.763348751748775	BP cellular response to starvation
GO:0051234	0.962599284254901	0.0416225428590466	545	2351	establishment of localization	BP	0.9999999999	0.763348751748775	BP establishment of localization
GO:0022607	0.965039137512181	0.0419680438508103	179	809	cellular component assembly	BP	0.9999999999	0.766258061665117	BP cellular component assembly
GO:0004596	1	0.0420552883853414	0	11	peptide alpha-N-acetyltransferase activity	MF	0.9999999999	0.766258061665117	MF peptide alpha-N-acetyltransferase activity
GO:0043647	0.990350647800554	0.0420637527620404	2	24	inositol phosphate metabolic process	BP	0.9999999999	0.766258061665117	BP inositol phosphate metabolic process
GO:0045182	1	0.0420829168167006	0	11	translation regulator activity	MF	0.9999999999	0.766258061665117	MF translation regulator activity
GO:0080135	0.974785693175049	0.0421357733789454	21	119	regulation of cellular response to stress	BP	0.9999999999	0.766258061665117	BP regulation of cellular response to stress
GO:0015932	0.980348307776049	0.04215477878655	9	61	nucleobase-containing compound transmembrane transporter activity	MF	0.9999999999	0.766258061665117	MF nucleobase-containing compound transmembrane transporter activity
GO:1901565	0.96587860036433	0.0424381400020357	124	570	organonitrogen compound catabolic process	BP	0.9999999999	0.766556024805648	BP organonitrogen compound catabolic process
GO:0006222	1	0.0424826270857673	0	11	UMP biosynthetic process	BP	0.9999999999	0.766556024805648	BP UMP biosynthetic process
GO:0009173	1	0.0424826270857673	0	11	pyrimidine ribonucleoside monophosphate metabolic process	BP	0.9999999999	0.766556024805648	BP pyrimidine ribonucleoside monophosphate metabolic process
GO:0009174	1	0.0424826270857673	0	11	pyrimidine ribonucleoside monophosphate biosynthetic process	BP	0.9999999999	0.766556024805648	BP pyrimidine ribonucleoside monophosphate biosynthetic process
GO:0046049	1	0.0424826270857673	0	11	UMP metabolic process	BP	0.9999999999	0.766556024805648	BP UMP metabolic process
GO:0044613	1	0.0425860528750872	0	11	nuclear pore central transport channel	CC	0.9999999999	0.767297169371629	CC nuclear pore central transport channel
GO:0006896	1	0.0432283960780703	0	11	Golgi to vacuole transport	BP	0.9999999999	0.776801708556132	BP Golgi to vacuole transport
GO:0008333	1	0.0433228250386124	0	11	endosome to lysosome transport	BP	0.9999999999	0.776801708556132	BP endosome to lysosome transport
GO:0002831	0.974321505416021	0.0433528497973874	20	113	regulation of response to biotic stimulus	BP	0.9999999999	0.776801708556132	BP regulation of response to biotic stimulus
GO:0034440	0.97967049766468	0.0433859311515307	9	62	lipid oxidation	BP	0.9999999999	0.776801708556132	BP lipid oxidation
GO:0010962	1	0.0434291870215032	0	11	regulation of glucan biosynthetic process	BP	0.9999999999	0.776801708556132	BP regulation of glucan biosynthetic process
GO:0031098	0.985380759261567	0.0436043404848983	4	35	stress-activated protein kinase signaling cascade	BP	0.9999999999	0.77880263281155	BP stress-activated protein kinase signaling cascade
GO:0043966	0.98996555195518	0.0436716101816063	2	23	histone H3 acetylation	BP	0.9999999999	0.778873673760647	BP histone H3 acetylation
GO:0004300	1	0.0440751761129341	0	11	enoyl-CoA hydratase activity	MF	0.9999999999	0.784933599487362	MF enoyl-CoA hydratase activity
GO:0016417	0.987184066245574	0.0441665748961721	3	29	S-acyltransferase activity	MF	0.9999999999	0.785424668601581	MF S-acyltransferase activity
GO:0010337	0.987123348959608	0.0443430800152835	3	29	regulation of salicylic acid metabolic process	BP	0.9999999999	0.78742560269564	BP regulation of salicylic acid metabolic process
GO:0048268	1	0.0444584949716468	0	11	clathrin coat assembly	BP	0.9999999999	0.788337520347386	BP clathrin coat assembly
GO:0016877	0.982097479678904	0.0445309721593008	6	45	ligase activity, forming carbon-sulfur bonds	MF	0.9999999999	0.788486537255188	MF ligase activity, forming carbon-sulfur bonds
GO:0072599	0.989688573405435	0.0446673029583422	2	23	establishment of protein localization to endoplasmic reticulum	BP	0.9999999999	0.78851359836341	BP establishment of protein localization to endoplasmic reticulum
GO:0051235	0.980861928734431	0.0446717204162715	7	51	maintenance of location	BP	0.9999999999	0.78851359836341	BP maintenance of location
GO:0032103	0.980867008145349	0.0447403976342711	7	50	positive regulation of response to external stimulus	BP	0.9999999999	0.78851359836341	BP positive regulation of response to external stimulus
GO:0032543	0.989592062451319	0.0447888026374145	2	24	mitochondrial translation	BP	0.9999999999	0.78851359836341	BP mitochondrial translation
GO:0043144	0.993341904639022	0.045475756552463	1	17	snoRNA processing	BP	0.9999999999	0.799463800192299	BP snoRNA processing
GO:0036002	0.993291354154381	0.045752875405351	1	17	pre-mRNA binding	MF	0.9999999999	0.803188138000356	MF pre-mRNA binding
GO:0015748	0.981431518093732	0.0458778362950633	6	46	organophosphate ester transport	BP	0.9999999999	0.80423454906987	BP organophosphate ester transport
GO:0019362	0.971924351045223	0.0460742771860325	22	122	pyridine nucleotide metabolic process	BP	0.9999999999	0.805746928765515	BP pyridine nucleotide metabolic process
GO:0008143	0.99321653409661	0.0461621582352691	1	17	poly(A) binding	MF	0.9999999999	0.805746928765515	MF poly(A) binding
GO:0000123	0.98269001855408	0.0462260530124084	5	40	histone acetyltransferase complex	CC	0.9999999999	0.805746928765515	CC histone acetyltransferase complex
GO:0005682	0.993141579855132	0.0462340242676238	1	18	U5 snRNP	CC	0.9999999999	0.805746928765515	CC U5 snRNP
GO:0006661	0.984322028972129	0.0462914902191792	4	35	phosphatidylinositol biosynthetic process	BP	0.9999999999	0.805746928765515	BP phosphatidylinositol biosynthetic process
GO:0000967	1	0.0466261509156492	0	11	rRNA 5'-end processing	BP	0.9999999999	0.809282670194611	BP rRNA 5'-end processing
GO:0034471	1	0.0466261509156492	0	11	ncRNA 5'-end processing	BP	0.9999999999	0.809282670194611	BP ncRNA 5'-end processing
GO:0016558	1	0.0470752293102668	0	11	protein import into peroxisome matrix	BP	0.9999999999	0.815926439284709	BP protein import into peroxisome matrix
GO:0032479	1	0.0472530393498244	0	11	regulation of type I interferon production	BP	0.9999999999	0.816375085425735	BP regulation of type I interferon production
GO:0004743	1	0.0473161296437829	0	11	pyruvate kinase activity	MF	0.9999999999	0.816375085425735	MF pyruvate kinase activity
GO:0005885	1	0.0473664725332338	0	11	Arp2/3 protein complex	CC	0.9999999999	0.816375085425735	CC Arp2/3 protein complex
GO:0034314	1	0.0473664725332338	0	11	Arp2/3 complex-mediated actin nucleation	BP	0.9999999999	0.816375085425735	BP Arp2/3 complex-mediated actin nucleation
GO:0032434	0.988879709751863	0.0475448061996626	2	23	regulation of proteasomal ubiquitin-dependent protein catabolic process	BP	0.9999999999	0.818302636493773	BP regulation of proteasomal ubiquitin-dependent protein catabolic process
GO:0010618	0.992927611710087	0.0477329537020322	1	17	aerenchyma formation	BP	0.9999999999	0.820393475219564	BP aerenchyma formation
GO:0080134	0.962476319787339	0.0479535536594416	93	436	regulation of response to stress	BP	0.9999999999	0.821530035518369	BP regulation of response to stress
GO:0034708	0.980525927087285	0.0480169842510845	6	44	methyltransferase complex	CC	0.9999999999	0.821530035518369	CC methyltransferase complex
GO:0009396	0.992868966625862	0.0480499549827309	1	17	folic acid-containing compound biosynthetic process	BP	0.9999999999	0.821530035518369	BP folic acid-containing compound biosynthetic process
GO:0072509	0.972017564137017	0.0480661161687978	18	103	divalent inorganic cation transmembrane transporter activity	MF	0.9999999999	0.821530035518369	MF divalent inorganic cation transmembrane transporter activity
GO:0071248	0.983617607847459	0.0483552683024646	4	33	cellular response to metal ion	BP	0.9999999999	0.825325841511969	BP cellular response to metal ion
GO:1903312	1	0.0484849837622206	0	10	negative regulation of mRNA metabolic process	BP	0.9999999999	0.825628992108324	BP negative regulation of mRNA metabolic process
GO:0008408	0.977992517426071	0.0485072128469298	8	54	3'-5' exonuclease activity	MF	0.9999999999	0.825628992108324	MF 3'-5' exonuclease activity
GO:0010647	0.968378943697645	0.0486429114821628	29	152	positive regulation of cell communication	BP	0.9999999999	0.826795122513116	BP positive regulation of cell communication
GO:0050794	0.954814696279021	0.048816585491733	1024	4323	regulation of cellular process	BP	0.9999999999	0.828155065411528	BP regulation of cellular process
GO:0005548	0.983356799809602	0.0488575148292515	4	34	phospholipid transporter activity	MF	0.9999999999	0.828155065411528	MF phospholipid transporter activity
GO:0000124	1	0.0491010675508763	0	11	SAGA complex	CC	0.9999999999	0.831138565723636	CC SAGA complex
GO:0008553	0.992647711693436	0.0492405064133741	1	17	proton-exporting ATPase activity, phosphorylative mechanism	MF	0.9999999999	0.831682997794219	MF proton-exporting ATPase activity, phosphorylative mechanism
GO:0008641	0.992642509348768	0.0492683979678194	1	17	ubiquitin-like modifier activating enzyme activity	MF	0.9999999999	0.831682997794219	MF ubiquitin-like modifier activating enzyme activity
GO:0006574	1	0.0494674416083912	0	10	valine catabolic process	BP	0.9999999999	0.833899091003921	BP valine catabolic process
GO:0009909	0.968679746264154	0.0496015040295353	25	136	regulation of flower development	BP	0.9999999999	0.835015196426075	BP regulation of flower development
