# Supplementary material for: Transcriptional Regulation of Pine Male and Female Cone Initiation and Development: Key Players Identified Through Comparative Transcriptomics
Source: Front Genet. 2022 Mar 18;13:815093. doi: 10.3389/fgene.2022.815093 (PMC8971679; doi:10.3389/fgene.2022.815093)
Supplement: Supplementary file 2 [file DataSheet3.ZIP › SUP_GSEA/salmon.gene.counts.matrix.FC_3_1_vs_Needles.DESeq2.DE_results.P0.001_C2.DE.subset.GOseq.enriched]

category	over_represented_pvalue	under_represented_pvalue	numDEInCat	numInCat	term	ontology	over_represented_FDR	go_term	gene_ids
GO:0005576	7.20494680377489e-76	1	521	1017	extracellular region	CC	8.86640753672538e-72	CC extracellular region	Pdensi_DN10099_c0_g1d386291, Pdensi_DN10289_c0_g1d386517, Pdensi_DN10374_c0_g1d334259, Pdensi_DN10456_c0_g2, Pdensi_DN10620_c0_g1d4883, Pdensi_DN10697_c0_g1d49317, Pdensi_DN10855_c0_g1d210150, Pdensi_DN10940_c0_g1d5120, Pdensi_DN11062_c0_g1d456534, Pdensi_DN11172_c0_g1, Pdensi_DN11282_c0_g1d174432, Pdensi_DN11283_c0_g1d174343, Pdensi_DN11539_c0_g1d336199, Pdensi_DN11627_c0_g1d457795, Pdensi_DN119…
GO:0031224	1.17550908118672e-57	1	1511	4312	intrinsic component of membrane	CC	7.23290737654191e-54	CC intrinsic component of membrane	Pdensi_DN10028_c0_g1d386351, Pdensi_DN10060_c0_g1d172739, Pdensi_DN10097_c0_g1, Pdensi_DN10115_c0_g1d172805, Pdensi_DN10129_c0_g1d386473, Pdensi_DN10250_c0_g1, Pdensi_DN1029_c0_g1, Pdensi_DN10347_c0_g1d209793, Pdensi_DN10400_c0_g1d519127, Pdensi_DN10401_c0_g1d334336, Pdensi_DN10517_c0_g1d209957, Pdensi_DN10542_c0_g1d209911, Pdensi_DN10553_c0_g1d103553, Pdensi_DN10570_c0_g1d455641, Pdensi_DN106064…
GO:0016021	9.67706145367215e-50	1	1437	4177	integral component of membrane	CC	3.96953060829631e-46	CC integral component of membrane	Pdensi_DN10028_c0_g1d386351, Pdensi_DN10060_c0_g1d172739, Pdensi_DN10097_c0_g1, Pdensi_DN10115_c0_g1d172805, Pdensi_DN10129_c0_g1d386473, Pdensi_DN10250_c0_g1, Pdensi_DN1029_c0_g1, Pdensi_DN10347_c0_g1d209793, Pdensi_DN10400_c0_g1d519127, Pdensi_DN10401_c0_g1d334336, Pdensi_DN10517_c0_g1d209957, Pdensi_DN10542_c0_g1d209911, Pdensi_DN10553_c0_g1d103553, Pdensi_DN10570_c0_g1d455641, Pdensi_DN106064…
GO:0003824	3.43237726868468e-49	1	3015	9939	catalytic activity	MF	1.05597086671084e-45	MF catalytic activity	Pdensi_DN10028_c0_g1d386351, Pdensi_DN10060_c0_g1d172739, Pdensi_DN10097_c0_g1, Pdensi_DN10099_c0_g1d386291, Pdensi_DN10115_c0_g1d172805, Pdensi_DN10158_c0_g1d266584, Pdensi_DN10213_c0_g1d518881, Pdensi_DN10236_c0_g1d266707, Pdensi_DN10236_c0_g1d455061, Pdensi_DN10289_c0_g1d386517, Pdensi_DN1029_c0_g1, Pdensi_DN10313_c0_g1d455218, Pdensi_DN10363_c0_g1, Pdensi_DN10374_c0_g1d334259, Pdensi_DN10387_…
GO:0009535	7.64279899887617e-48	1	205	329	chloroplast thylakoid membrane	CC	1.5675380746695e-44	CC chloroplast thylakoid membrane	Pdensi_DN10115_c0_g1d172805, Pdensi_DN10347_c0_g1d209793, Pdensi_DN10387_c0_g1d173149, Pdensi_DN10517_c0_g1d209957, Pdensi_DN10616_c0_g1d455771, Pdensi_DN10671_c0_g1, Pdensi_DN10856_c0_g1d387249, Pdensi_DN10885_c0_g1d335033, Pdensi_DN10909_c0_g2, Pdensi_DN1095_c0_g1d203057, Pdensi_DN11196_c0_g1d5219, Pdensi_DN11491_c0_g1d210705, Pdensi_DN11834_c0_g1d336839, Pdensi_DN12020_c0_g1d5957, Pdensi_DN121…
GO:0055035	7.64279899887617e-48	1	205	329	plastid thylakoid membrane	CC	1.5675380746695e-44	CC plastid thylakoid membrane	Pdensi_DN10115_c0_g1d172805, Pdensi_DN10347_c0_g1d209793, Pdensi_DN10387_c0_g1d173149, Pdensi_DN10517_c0_g1d209957, Pdensi_DN10616_c0_g1d455771, Pdensi_DN10671_c0_g1, Pdensi_DN10856_c0_g1d387249, Pdensi_DN10885_c0_g1d335033, Pdensi_DN10909_c0_g2, Pdensi_DN1095_c0_g1d203057, Pdensi_DN11196_c0_g1d5219, Pdensi_DN11491_c0_g1d210705, Pdensi_DN11834_c0_g1d336839, Pdensi_DN12020_c0_g1d5957, Pdensi_DN121…
GO:0044436	2.32950930426206e-47	1	224	376	thylakoid part	CC	4.09527735689271e-44	CC thylakoid part	Pdensi_DN10115_c0_g1d172805, Pdensi_DN10347_c0_g1d209793, Pdensi_DN10387_c0_g1d173149, Pdensi_DN10517_c0_g1d209957, Pdensi_DN10616_c0_g1d455771, Pdensi_DN10671_c0_g1, Pdensi_DN10759_c0_g1d103777, Pdensi_DN10856_c0_g1d387249, Pdensi_DN10885_c0_g1d335033, Pdensi_DN10909_c0_g2, Pdensi_DN1095_c0_g1d203057, Pdensi_DN11196_c0_g1d5219, Pdensi_DN11491_c0_g1d210705, Pdensi_DN11834_c0_g1d336839, Pdensi_DN1…
GO:0034357	7.35341761650119e-46	1	206	338	photosynthetic membrane	CC	1.00545730209626e-42	CC photosynthetic membrane	Pdensi_DN10115_c0_g1d172805, Pdensi_DN10347_c0_g1d209793, Pdensi_DN10387_c0_g1d173149, Pdensi_DN10517_c0_g1d209957, Pdensi_DN10616_c0_g1d455771, Pdensi_DN10671_c0_g1, Pdensi_DN10856_c0_g1d387249, Pdensi_DN10885_c0_g1d335033, Pdensi_DN10909_c0_g2, Pdensi_DN1095_c0_g1d203057, Pdensi_DN11196_c0_g1d5219, Pdensi_DN11491_c0_g1d210705, Pdensi_DN11834_c0_g1d336839, Pdensi_DN12020_c0_g1d5957, Pdensi_DN121…
GO:0042651	7.35341761650119e-46	1	206	338	thylakoid membrane	CC	1.00545730209626e-42	CC thylakoid membrane	Pdensi_DN10115_c0_g1d172805, Pdensi_DN10347_c0_g1d209793, Pdensi_DN10387_c0_g1d173149, Pdensi_DN10517_c0_g1d209957, Pdensi_DN10616_c0_g1d455771, Pdensi_DN10671_c0_g1, Pdensi_DN10856_c0_g1d387249, Pdensi_DN10885_c0_g1d335033, Pdensi_DN10909_c0_g2, Pdensi_DN1095_c0_g1d203057, Pdensi_DN11196_c0_g1d5219, Pdensi_DN11491_c0_g1d210705, Pdensi_DN11834_c0_g1d336839, Pdensi_DN12020_c0_g1d5957, Pdensi_DN121…
GO:0044425	1.02963427168259e-43	1	1578	4770	membrane part	CC	1.2670679347326e-40	CC membrane part	Pdensi_DN10028_c0_g1d386351, Pdensi_DN10060_c0_g1d172739, Pdensi_DN10097_c0_g1, Pdensi_DN10115_c0_g1d172805, Pdensi_DN10129_c0_g1d386473, Pdensi_DN10250_c0_g1, Pdensi_DN1029_c0_g1, Pdensi_DN10347_c0_g1d209793, Pdensi_DN10387_c0_g1d173149, Pdensi_DN10400_c0_g1d519127, Pdensi_DN10401_c0_g1d334336, Pdensi_DN10517_c0_g1d209957, Pdensi_DN10542_c0_g1d209911, Pdensi_DN10553_c0_g1d103553, Pdensi_DN10570_…
GO:0004672	3.90421203398447e-39	1	563	1408	protein kinase activity	MF	4.36774848092845e-36	MF protein kinase activity	Pdensi_DN10028_c0_g1d386351, Pdensi_DN10097_c0_g1, Pdensi_DN10906_c0_g1d387436, Pdensi_DN1090_c0_g1d164642, Pdensi_DN10940_c0_g1d5120, Pdensi_DN10958_c0_g1d210221, Pdensi_DN11256_c0_g1d5270, Pdensi_DN11354_c0_g1d457167, Pdensi_DN11479_c0_g1d49925, Pdensi_DN11784_c0_g1, Pdensi_DN11962_c0_g1d175453, Pdensi_DN11998_c0_g1d389096, Pdensi_DN12001_c0_g1d337225, Pdensi_DN12062_c0_g2, Pdensi_DN12120_c0_g1…
GO:0004674	1.90833483703783e-37	1	527	1312	protein serine/threonine kinase activity	MF	1.95699737538229e-34	MF protein serine/threonine kinase activity	Pdensi_DN10097_c0_g1, Pdensi_DN10906_c0_g1d387436, Pdensi_DN1090_c0_g1d164642, Pdensi_DN10940_c0_g1d5120, Pdensi_DN10958_c0_g1d210221, Pdensi_DN11256_c0_g1d5270, Pdensi_DN11354_c0_g1d457167, Pdensi_DN11479_c0_g1d49925, Pdensi_DN11784_c0_g1, Pdensi_DN11962_c0_g1d175453, Pdensi_DN11998_c0_g1d389096, Pdensi_DN12062_c0_g2, Pdensi_DN12120_c0_g1, Pdensi_DN12166_c0_g1d337469, Pdensi_DN12647_c0_g1d105770…
GO:0005886	2.92751572903905e-37	1	961	2726	plasma membrane	CC	2.77123142781189e-34	CC plasma membrane	Pdensi_DN10028_c0_g1d386351, Pdensi_DN10097_c0_g1, Pdensi_DN10129_c0_g1d386473, Pdensi_DN10527_c0_g1d173309, Pdensi_DN10542_c0_g1d209911, Pdensi_DN10553_c0_g1d103553, Pdensi_DN106064_c0_g1, Pdensi_DN10625_c0_g1, Pdensi_DN10638_c0_g1, Pdensi_DN10709_c0_g1d173655, Pdensi_DN10709_c0_g1d173656, Pdensi_DN10853_c0_g1d5059, Pdensi_DN10906_c0_g1d387436, Pdensi_DN10940_c0_g1d5120, Pdensi_DN10979_c0_g1d103…
GO:0016020	2.45100105346758e-33	1	1658	5244	membrane	CC	2.15442992599801e-30	CC membrane	Pdensi_DN10028_c0_g1d386351, Pdensi_DN10060_c0_g1d172739, Pdensi_DN10085_c0_g1d4516, Pdensi_DN10097_c0_g1, Pdensi_DN10115_c0_g1d172805, Pdensi_DN10129_c0_g1d386473, Pdensi_DN10152_c0_g2d386377, Pdensi_DN10250_c0_g1, Pdensi_DN10347_c0_g1d209793, Pdensi_DN10363_c0_g1, Pdensi_DN10387_c0_g1d173149, Pdensi_DN10401_c0_g1d334336, Pdensi_DN10517_c0_g1d209957, Pdensi_DN10527_c0_g1d173309, Pdensi_DN10542_c…
GO:0044434	2.18868130949497e-32	1	476	1190	chloroplast part	CC	1.79559414630967e-29	CC chloroplast part	Pdensi_DN10115_c0_g1d172805, Pdensi_DN10202_c0_g1, Pdensi_DN10273_c1_g1, Pdensi_DN10347_c0_g1d209793, Pdensi_DN10363_c0_g1, Pdensi_DN10387_c0_g1d173149, Pdensi_DN10517_c0_g1d209957, Pdensi_DN10616_c0_g1d455771, Pdensi_DN10671_c0_g1, Pdensi_DN10695_c0_g1d49277, Pdensi_DN10745_c0_g1, Pdensi_DN10759_c0_g1d103777, Pdensi_DN10846_c0_g1d335071, Pdensi_DN10856_c0_g1d387249, Pdensi_DN10885_c0_g1d335033, …
GO:0046906	2.86951278232765e-32	1	190	352	tetrapyrrole binding	MF	2.20701401870775e-29	MF tetrapyrrole binding	Pdensi_DN10060_c0_g1d172739, Pdensi_DN1029_c0_g1, Pdensi_DN10697_c0_g1d49317, Pdensi_DN10855_c0_g1d210150, Pdensi_DN10989_c0_g1d335310, Pdensi_DN11042_c0_g1d104080, Pdensi_DN11879_c0_g1, Pdensi_DN11987_c0_g1, Pdensi_DN12095_c0_g1d175594, Pdensi_DN12484_c0_g1d50749, Pdensi_DN12546_c0_g1d6477, Pdensi_DN12573_c0_g1d176329, Pdensi_DN12981_c0_g2, Pdensi_DN13510_c0_g1d212689, Pdensi_DN13554_c0_g1d46192…
GO:0044435	3.07487883497442e-32	1	485	1219	plastid part	CC	2.22585052607031e-29	CC plastid part	Pdensi_DN10115_c0_g1d172805, Pdensi_DN10202_c0_g1, Pdensi_DN10273_c1_g1, Pdensi_DN10347_c0_g1d209793, Pdensi_DN10363_c0_g1, Pdensi_DN10387_c0_g1d173149, Pdensi_DN10517_c0_g1d209957, Pdensi_DN10616_c0_g1d455771, Pdensi_DN10671_c0_g1, Pdensi_DN10695_c0_g1d49277, Pdensi_DN10745_c0_g1, Pdensi_DN10759_c0_g1d103777, Pdensi_DN10846_c0_g1d335071, Pdensi_DN10856_c0_g1d387249, Pdensi_DN10885_c0_g1d335033, …
GO:0016773	1.33727755265437e-31	1	586	1560	phosphotransferase activity, alcohol group as acceptor	MF	9.14252086831369e-29	MF phosphotransferase activity, alcohol group as acceptor	Pdensi_DN10028_c0_g1d386351, Pdensi_DN10097_c0_g1, Pdensi_DN10906_c0_g1d387436, Pdensi_DN1090_c0_g1d164642, Pdensi_DN10940_c0_g1d5120, Pdensi_DN10958_c0_g1d210221, Pdensi_DN11256_c0_g1d5270, Pdensi_DN11354_c0_g1d457167, Pdensi_DN11479_c0_g1d49925, Pdensi_DN11784_c0_g1, Pdensi_DN11962_c0_g1d175453, Pdensi_DN11998_c0_g1d389096, Pdensi_DN12001_c0_g1d337225, Pdensi_DN12062_c0_g2, Pdensi_DN12120_c0_g1…
GO:0071554	2.52690856670251e-30	1	241	499	cell wall organization or biogenesis	BP	1.6366387800969e-27	BP cell wall organization or biogenesis	Pdensi_DN10289_c0_g1d386517, Pdensi_DN11042_c0_g1d104080, Pdensi_DN11062_c0_g1d456534, Pdensi_DN11573_c0_g1d210841, Pdensi_DN12202_c0_g1d389479, Pdensi_DN12216_c0_g1, Pdensi_DN12254_c0_g1, Pdensi_DN12559_c0_g1, Pdensi_DN12676_c0_g2, Pdensi_DN12857_c1_g1, Pdensi_DN12969_c0_g1d51365, Pdensi_DN12981_c0_g2, Pdensi_DN13283_c0_g1d271643, Pdensi_DN13671_c0_g1, Pdensi_DN13873_c0_g1d340772, Pdensi_DN14096…
GO:0016301	1.35490936414693e-29	1	603	1640	kinase activity	MF	8.33675731759605e-27	MF kinase activity	Pdensi_DN10028_c0_g1d386351, Pdensi_DN10097_c0_g1, Pdensi_DN10713_c0_g1d173641, Pdensi_DN10906_c0_g1d387436, Pdensi_DN1090_c0_g1d164642, Pdensi_DN10940_c0_g1d5120, Pdensi_DN10958_c0_g1d210221, Pdensi_DN11256_c0_g1d5270, Pdensi_DN11354_c0_g1d457167, Pdensi_DN11479_c0_g1d49925, Pdensi_DN11784_c0_g1, Pdensi_DN11962_c0_g1d175453, Pdensi_DN11998_c0_g1d389096, Pdensi_DN12001_c0_g1d337225, Pdensi_DN1200…
GO:0016772	2.19318851718264e-29	1	915	2777	transferase activity, transferring phosphorus-containing groups	MF	1.28520847106903e-26	MF transferase activity, transferring phosphorus-containing groups	Pdensi_DN10028_c0_g1d386351, Pdensi_DN10097_c0_g1, Pdensi_DN10213_c0_g1d518881, Pdensi_DN10479_c0_g1d519085, Pdensi_DN10502_c0_g1d209969, Pdensi_DN10713_c0_g1d173641, Pdensi_DN10870_c0_g1, Pdensi_DN10906_c0_g1d387436, Pdensi_DN1090_c0_g1d164642, Pdensi_DN10940_c0_g1d5120, Pdensi_DN10958_c0_g1d210221, Pdensi_DN11047_c0_g1, Pdensi_DN11122_c0_g1d104222, Pdensi_DN11130_c0_g1, Pdensi_DN11256_c0_g1d527…
GO:0016491	2.5924276684011e-29	1	572	1534	oxidoreductase activity	MF	1.45010976760654e-26	MF oxidoreductase activity	Pdensi_DN10060_c0_g1d172739, Pdensi_DN1029_c0_g1, Pdensi_DN10401_c0_g1d334336, Pdensi_DN10616_c0_g1d455771, Pdensi_DN10652_c0_g1, Pdensi_DN10697_c0_g1d49317, Pdensi_DN10769_c0_g1d267536, Pdensi_DN10846_c0_g1d335071, Pdensi_DN10855_c0_g1d210150, Pdensi_DN1095_c0_g1d203057, Pdensi_DN10989_c0_g1d335310, Pdensi_DN11042_c0_g1d104080, Pdensi_DN11178_c0_g1d104168, Pdensi_DN11344_c0_g1d5349, Pdensi_DN114…
GO:0005618	6.33469044413191e-29	1	250	535	cell wall	CC	3.24811252522864e-26	CC cell wall	Pdensi_DN10099_c0_g1d386291, Pdensi_DN10620_c0_g1d4883, Pdensi_DN10697_c0_g1d49317, Pdensi_DN10855_c0_g1d210150, Pdensi_DN11062_c0_g1d456534, Pdensi_DN11914_c0_g1d520714, Pdensi_DN12216_c0_g1, Pdensi_DN12447_c0_g1, Pdensi_DN12546_c0_g1d6477, Pdensi_DN12559_c0_g1, Pdensi_DN12573_c0_g1d176329, Pdensi_DN12608_c0_g1d459878, Pdensi_DN13044_c0_g1d460723, Pdensi_DN13283_c0_g1d271643, Pdensi_DN13389_c0_g…
GO:0030312	6.33469044413191e-29	1	250	535	external encapsulating structure	CC	3.24811252522864e-26	CC external encapsulating structure	Pdensi_DN10099_c0_g1d386291, Pdensi_DN10620_c0_g1d4883, Pdensi_DN10697_c0_g1d49317, Pdensi_DN10855_c0_g1d210150, Pdensi_DN11062_c0_g1d456534, Pdensi_DN11914_c0_g1d520714, Pdensi_DN12216_c0_g1, Pdensi_DN12447_c0_g1, Pdensi_DN12546_c0_g1d6477, Pdensi_DN12559_c0_g1, Pdensi_DN12573_c0_g1d176329, Pdensi_DN12608_c0_g1d459878, Pdensi_DN13044_c0_g1d460723, Pdensi_DN13283_c0_g1d271643, Pdensi_DN13389_c0_g…
GO:0044699	1.66531632851204e-27	1	2280	7673	NA	NA	8.19735309546765e-25	none	Pdensi_DN10028_c0_g1d386351, Pdensi_DN10060_c0_g1d172739, Pdensi_DN10109_c0_g1d172869, Pdensi_DN10115_c0_g1d172805, Pdensi_DN10129_c0_g1d386473, Pdensi_DN10202_c0_g1, Pdensi_DN10236_c0_g1d266707, Pdensi_DN10258_c0_g1d266747, Pdensi_DN1029_c0_g1, Pdensi_DN10313_c0_g1d455218, Pdensi_DN10374_c0_g1d334259, Pdensi_DN10387_c0_g1d173149, Pdensi_DN10400_c0_g1d519127, Pdensi_DN10401_c0_g1d334336, Pdensi_D…
GO:0045229	1.33144699105421e-26	1	226	480	external encapsulating structure organization	BP	6.30184102765888e-24	BP external encapsulating structure organization	Pdensi_DN10289_c0_g1d386517, Pdensi_DN11042_c0_g1d104080, Pdensi_DN11062_c0_g1d456534, Pdensi_DN11573_c0_g1d210841, Pdensi_DN12095_c0_g1d175594, Pdensi_DN12216_c0_g1, Pdensi_DN12254_c0_g1, Pdensi_DN12525_c0_g1, Pdensi_DN12559_c0_g1, Pdensi_DN12676_c0_g2, Pdensi_DN12857_c1_g1, Pdensi_DN12981_c0_g2, Pdensi_DN13671_c0_g1, Pdensi_DN13861_c0_g1, Pdensi_DN13873_c0_g1d340772, Pdensi_DN14096_c0_g2d392918…
GO:0006468	1.52410981005496e-26	1	405	1018	protein phosphorylation	BP	6.94655382316163e-24	BP protein phosphorylation	Pdensi_DN10097_c0_g1, Pdensi_DN10638_c0_g1, Pdensi_DN10906_c0_g1d387436, Pdensi_DN10940_c0_g1d5120, Pdensi_DN10958_c0_g1d210221, Pdensi_DN11256_c0_g1d5270, Pdensi_DN11354_c0_g1d457167, Pdensi_DN11479_c0_g1d49925, Pdensi_DN11784_c0_g1, Pdensi_DN11962_c0_g1d175453, Pdensi_DN11998_c0_g1d389096, Pdensi_DN12062_c0_g2, Pdensi_DN12120_c0_g1, Pdensi_DN12166_c0_g1d337469, Pdensi_DN12249_c0_g1, Pdensi_DN12…
GO:0016740	9.24565795353512e-26	1	1475	4830	transferase activity	MF	4.06346667057868e-23	MF transferase activity	Pdensi_DN10028_c0_g1d386351, Pdensi_DN10097_c0_g1, Pdensi_DN10213_c0_g1d518881, Pdensi_DN10363_c0_g1, Pdensi_DN10400_c0_g1d519127, Pdensi_DN10463_c0_g1d209872, Pdensi_DN10479_c0_g1d519085, Pdensi_DN10502_c0_g1d209969, Pdensi_DN10526_c0_g1, Pdensi_DN10527_c0_g1d173309, Pdensi_DN10694_c0_g1d173487, Pdensi_DN10704_c0_g1d173663, Pdensi_DN10713_c0_g1d173641, Pdensi_DN10731_c0_g1d267514, Pdensi_DN10847…
GO:0020037	1.19903248226627e-25	1	163	312	heme binding	MF	5.08803231957543e-23	MF heme binding	Pdensi_DN10060_c0_g1d172739, Pdensi_DN1029_c0_g1, Pdensi_DN10697_c0_g1d49317, Pdensi_DN10855_c0_g1d210150, Pdensi_DN10989_c0_g1d335310, Pdensi_DN11042_c0_g1d104080, Pdensi_DN11879_c0_g1, Pdensi_DN11987_c0_g1, Pdensi_DN12095_c0_g1d175594, Pdensi_DN12484_c0_g1d50749, Pdensi_DN12546_c0_g1d6477, Pdensi_DN12573_c0_g1d176329, Pdensi_DN12981_c0_g2, Pdensi_DN13510_c0_g1d212689, Pdensi_DN13554_c0_g1d46192…
GO:0071555	7.29030505071374e-25	1	212	452	cell wall organization	BP	2.99048313180278e-22	BP cell wall organization	Pdensi_DN10289_c0_g1d386517, Pdensi_DN11042_c0_g1d104080, Pdensi_DN11062_c0_g1d456534, Pdensi_DN11573_c0_g1d210841, Pdensi_DN12216_c0_g1, Pdensi_DN12254_c0_g1, Pdensi_DN12559_c0_g1, Pdensi_DN12676_c0_g2, Pdensi_DN12857_c1_g1, Pdensi_DN12981_c0_g2, Pdensi_DN13671_c0_g1, Pdensi_DN13873_c0_g1d340772, Pdensi_DN14096_c0_g2d392918, Pdensi_DN14110_c0_g1d393011, Pdensi_DN14653_c0_g1d108253, Pdensi_DN1486…
GO:0005575	1.32980120078618e-24	1	4617	16884	cellular_component	CC	5.27888179899184e-22	CC cellular_component	Pdensi_DN10028_c0_g1d386351, Pdensi_DN10060_c0_g1d172739, Pdensi_DN10080_c0_g1d172654, Pdensi_DN10085_c0_g1d4516, Pdensi_DN10097_c0_g1, Pdensi_DN10099_c0_g1d386291, Pdensi_DN10115_c0_g1d172805, Pdensi_DN10129_c0_g1d386473, Pdensi_DN10152_c0_g2d386377, Pdensi_DN10158_c0_g1d266584, Pdensi_DN10202_c0_g1, Pdensi_DN10213_c0_g1d518881, Pdensi_DN10236_c0_g1d266707, Pdensi_DN10236_c0_g1d455061, Pdensi_DN…
GO:0048046	6.89886557655254e-23	1	180	376	apoplast	CC	2.65304499328299e-20	CC apoplast	Pdensi_DN10099_c0_g1d386291, Pdensi_DN11282_c0_g1d174432, Pdensi_DN11283_c0_g1d174343, Pdensi_DN11539_c0_g1d336199, Pdensi_DN11914_c0_g1d520714, Pdensi_DN12216_c0_g1, Pdensi_DN13226_c0_g1, Pdensi_DN13283_c0_g1d271643, Pdensi_DN13427_c0_g1d339937, Pdensi_DN13660_c0_g1, Pdensi_DN13873_c0_g1d340772, Pdensi_DN14043_c1_g1d523607, Pdensi_DN14096_c0_g2d392918, Pdensi_DN14110_c0_g1d393011, Pdensi_DN14269…
GO:0055114	1.68015893525472e-22	1	419	1105	oxidation-reduction process	BP	6.26546541128624e-20	BP oxidation-reduction process	Pdensi_DN10060_c0_g1d172739, Pdensi_DN1029_c0_g1, Pdensi_DN10387_c0_g1d173149, Pdensi_DN10401_c0_g1d334336, Pdensi_DN10616_c0_g1d455771, Pdensi_DN10697_c0_g1d49317, Pdensi_DN10769_c0_g1d267536, Pdensi_DN10855_c0_g1d210150, Pdensi_DN10989_c0_g1d335310, Pdensi_DN11042_c0_g1d104080, Pdensi_DN11178_c0_g1d104168, Pdensi_DN11344_c0_g1d5349, Pdensi_DN11491_c0_g1d210705, Pdensi_DN11539_c0_g1d336199, Pden…
GO:0016310	3.20770718682444e-22	1	427	1137	phosphorylation	BP	1.1610013129724e-19	BP phosphorylation	Pdensi_DN10060_c0_g1d172739, Pdensi_DN10097_c0_g1, Pdensi_DN10638_c0_g1, Pdensi_DN10713_c0_g1d173641, Pdensi_DN10906_c0_g1d387436, Pdensi_DN10940_c0_g1d5120, Pdensi_DN10958_c0_g1d210221, Pdensi_DN11256_c0_g1d5270, Pdensi_DN11354_c0_g1d457167, Pdensi_DN11479_c0_g1d49925, Pdensi_DN11784_c0_g1, Pdensi_DN11962_c0_g1d175453, Pdensi_DN11998_c0_g1d389096, Pdensi_DN12062_c0_g2, Pdensi_DN12120_c0_g1, Pden…
GO:0009521	3.41056199920312e-22	1	60	79	photosystem	CC	1.19915359891982e-19	CC photosystem	Pdensi_DN10347_c0_g1d209793, Pdensi_DN10517_c0_g1d209957, Pdensi_DN10759_c0_g1d103777, Pdensi_DN12949_c0_g1d106124, Pdensi_DN12972_c0_g1d271183, Pdensi_DN13606_c0_g1d340396, Pdensi_DN14130_c0_g1d341378, Pdensi_DN14334_c1_g1, Pdensi_DN14461_c1_g1, Pdensi_DN14648_c0_g1d53257, Pdensi_DN14891_c0_g1, Pdensi_DN15045_c0_g1d53811, Pdensi_DN15441_c0_g1d214349, Pdensi_DN15697_c0_g1, Pdensi_DN15810_c2_g2, P…
GO:0003674	1.19744292124011e-21	1	4731	17466	molecular_function	MF	4.09325905243911e-19	MF molecular_function	Pdensi_DN10028_c0_g1d386351, Pdensi_DN10060_c0_g1d172739, Pdensi_DN10097_c0_g1, Pdensi_DN10099_c0_g1d386291, Pdensi_DN10109_c0_g1d172869, Pdensi_DN10115_c0_g1d172805, Pdensi_DN10158_c0_g1d266584, Pdensi_DN10202_c0_g1, Pdensi_DN10213_c0_g1d518881, Pdensi_DN10236_c0_g1d266707, Pdensi_DN10236_c0_g1d455061, Pdensi_DN10289_c0_g1d386517, Pdensi_DN10290_c0_g1d4636, Pdensi_DN1029_c0_g1, Pdensi_DN10313_c0…
GO:0004497	1.2453942173145e-20	1	125	237	monooxygenase activity	MF	4.1421138481817e-18	MF monooxygenase activity	Pdensi_DN1029_c0_g1, Pdensi_DN10616_c0_g1d455771, Pdensi_DN10989_c0_g1d335310, Pdensi_DN11042_c0_g1d104080, Pdensi_DN11987_c0_g1, Pdensi_DN12095_c0_g1d175594, Pdensi_DN12129_c0_g1d105271, Pdensi_DN12981_c0_g2, Pdensi_DN13470_c0_g1d391777, Pdensi_DN14029_c0_g1d52451, Pdensi_DN14182_c1_g1, Pdensi_DN14508_c0_g1d8354, Pdensi_DN14653_c0_g1d108253, Pdensi_DN15109_c0_g1d108947, Pdensi_DN15296_c0_g1d4663…
GO:0005976	1.99023116001005e-20	1	197	441	polysaccharide metabolic process	BP	6.44520648817991e-18	BP polysaccharide metabolic process	Pdensi_DN10289_c0_g1d386517, Pdensi_DN10456_c0_g2, Pdensi_DN10695_c0_g1d49277, Pdensi_DN12216_c0_g1, Pdensi_DN12525_c0_g1, Pdensi_DN12559_c0_g1, Pdensi_DN12857_c1_g1, Pdensi_DN12862_c0_g1, Pdensi_DN13222_c0_g2d7189, Pdensi_DN13283_c0_g1d271643, Pdensi_DN13537_c0_g1d461758, Pdensi_DN13671_c0_g1, Pdensi_DN13873_c0_g1d340772, Pdensi_DN14110_c0_g1d393011, Pdensi_DN14247_c0_g3, Pdensi_DN14305_c0_g1d21…
GO:0099080	3.470904960963e-20	1	124	236	supramolecular complex	CC	1.09520401152848e-17	CC supramolecular complex	Pdensi_DN10202_c0_g1, Pdensi_DN10628_c0_g1, Pdensi_DN11283_c0_g1d210457, Pdensi_DN11331_c0_g1d268435, Pdensi_DN12001_c0_g1d337225, Pdensi_DN12279_c0_g1d6115, Pdensi_DN12288_c0_g1d6189, Pdensi_DN12594_c0_g1d211747, Pdensi_DN12629_c0_g1d459686, Pdensi_DN13500_c0_g2, Pdensi_DN13531_c0_g1d522794, Pdensi_DN13660_c0_g1, Pdensi_DN13701_c0_g1d392284, Pdensi_DN13766_c0_g1d392221, Pdensi_DN1409_c0_g1d38051…
GO:0044710	5.95666617503215e-20	1	1172	3781	NA	NA	1.83256834874864e-17	none	Pdensi_DN10060_c0_g1d172739, Pdensi_DN1029_c0_g1, Pdensi_DN10313_c0_g1d455218, Pdensi_DN10374_c0_g1d334259, Pdensi_DN10387_c0_g1d173149, Pdensi_DN10400_c0_g1d519127, Pdensi_DN10401_c0_g1d334336, Pdensi_DN10616_c0_g1d455771, Pdensi_DN10695_c0_g1d49277, Pdensi_DN10697_c0_g1d49317, Pdensi_DN10713_c0_g1d173641, Pdensi_DN10769_c0_g1d267536, Pdensi_DN10846_c0_g1d335071, Pdensi_DN10855_c0_g1d210150, Pde…
GO:0099081	1.58147066264164e-19	1	122	234	supramolecular polymer	CC	4.63370904154002e-17	CC supramolecular polymer	Pdensi_DN10202_c0_g1, Pdensi_DN10628_c0_g1, Pdensi_DN11283_c0_g1d210457, Pdensi_DN11331_c0_g1d268435, Pdensi_DN12001_c0_g1d337225, Pdensi_DN12279_c0_g1d6115, Pdensi_DN12288_c0_g1d6189, Pdensi_DN12594_c0_g1d211747, Pdensi_DN12629_c0_g1d459686, Pdensi_DN13500_c0_g2, Pdensi_DN13531_c0_g1d522794, Pdensi_DN13660_c0_g1, Pdensi_DN13701_c0_g1d392284, Pdensi_DN13766_c0_g1d392221, Pdensi_DN1409_c0_g1d38051…
GO:0099512	1.58147066264164e-19	1	122	234	supramolecular fiber	CC	4.63370904154002e-17	CC supramolecular fiber	Pdensi_DN10202_c0_g1, Pdensi_DN10628_c0_g1, Pdensi_DN11283_c0_g1d210457, Pdensi_DN11331_c0_g1d268435, Pdensi_DN12001_c0_g1d337225, Pdensi_DN12279_c0_g1d6115, Pdensi_DN12288_c0_g1d6189, Pdensi_DN12594_c0_g1d211747, Pdensi_DN12629_c0_g1d459686, Pdensi_DN13500_c0_g2, Pdensi_DN13531_c0_g1d522794, Pdensi_DN13660_c0_g1, Pdensi_DN13701_c0_g1d392284, Pdensi_DN13766_c0_g1d392221, Pdensi_DN1409_c0_g1d38051…
GO:0099513	2.03291508636036e-19	1	121	232	polymeric cytoskeletal fiber	CC	5.81791931459317e-17	CC polymeric cytoskeletal fiber	Pdensi_DN10202_c0_g1, Pdensi_DN10628_c0_g1, Pdensi_DN11283_c0_g1d210457, Pdensi_DN11331_c0_g1d268435, Pdensi_DN12001_c0_g1d337225, Pdensi_DN12279_c0_g1d6115, Pdensi_DN12288_c0_g1d6189, Pdensi_DN12594_c0_g1d211747, Pdensi_DN12629_c0_g1d459686, Pdensi_DN13500_c0_g2, Pdensi_DN13531_c0_g1d522794, Pdensi_DN13660_c0_g1, Pdensi_DN13701_c0_g1d392284, Pdensi_DN13766_c0_g1d392221, Pdensi_DN1409_c0_g1d38051…
GO:0019199	2.34425553568469e-19	1	116	222	transmembrane receptor protein kinase activity	MF	6.55645650503087e-17	MF transmembrane receptor protein kinase activity	Pdensi_DN10097_c0_g1, Pdensi_DN10940_c0_g1d5120, Pdensi_DN11256_c0_g1d5270, Pdensi_DN11784_c0_g1, Pdensi_DN11962_c0_g1d175453, Pdensi_DN13467_c0_g1d522696, Pdensi_DN13914_c0_g2, Pdensi_DN14002_c1_g1d341357, Pdensi_DN14784_c0_g1, Pdensi_DN15082_c1_g1, Pdensi_DN15159_c0_g1d214023, Pdensi_DN15299_c0_g2d181478, Pdensi_DN15311_c1_g2, Pdensi_DN15318_c4_g3, Pdensi_DN15442_c2_g3, Pdensi_DN15443_c3_g1, Pd…
GO:0005975	2.72267225938786e-19	1	369	989	carbohydrate metabolic process	BP	7.44560107200599e-17	BP carbohydrate metabolic process	Pdensi_DN10099_c0_g1d386291, Pdensi_DN10289_c0_g1d386517, Pdensi_DN10456_c0_g2, Pdensi_DN10695_c0_g1d49277, Pdensi_DN10713_c0_g1d173641, Pdensi_DN11297_c0_g3, Pdensi_DN11344_c0_g1d5349, Pdensi_DN11461_c0_g1d210660, Pdensi_DN12216_c0_g1, Pdensi_DN12241_c0_g2, Pdensi_DN12445_c0_g1d176272, Pdensi_DN12525_c0_g1, Pdensi_DN12559_c0_g1, Pdensi_DN12676_c0_g2, Pdensi_DN12857_c1_g1, Pdensi_DN12862_c0_g1, P…
GO:0005874	3.74469266650989e-19	1	118	225	microtubule	CC	1.00178669465371e-16	CC microtubule	Pdensi_DN10202_c0_g1, Pdensi_DN10628_c0_g1, Pdensi_DN11283_c0_g1d210457, Pdensi_DN11331_c0_g1d268435, Pdensi_DN12001_c0_g1d337225, Pdensi_DN12279_c0_g1d6115, Pdensi_DN12288_c0_g1d6189, Pdensi_DN12594_c0_g1d211747, Pdensi_DN12629_c0_g1d459686, Pdensi_DN13500_c0_g2, Pdensi_DN13531_c0_g1d522794, Pdensi_DN13660_c0_g1, Pdensi_DN13701_c0_g1d392284, Pdensi_DN13766_c0_g1d392221, Pdensi_DN1409_c0_g1d38051…
GO:0042546	2.01238048202641e-18	1	81	134	cell wall biogenesis	BP	5.26901153442914e-16	BP cell wall biogenesis	Pdensi_DN12202_c0_g1d389479, Pdensi_DN12216_c0_g1, Pdensi_DN12969_c0_g1d51365, Pdensi_DN13283_c0_g1d271643, Pdensi_DN13873_c0_g1d340772, Pdensi_DN14110_c0_g1d393011, Pdensi_DN14247_c0_g3, Pdensi_DN14923_c1_g7, Pdensi_DN15094_c1_g3d465823, Pdensi_DN15384_c2_g1, Pdensi_DN15418_c0_g2d466840, Pdensi_DN15702_c0_g1d345565, Pdensi_DN16433_c0_g1d215250, Pdensi_DN16542_c0_g4, Pdensi_DN17499_c0_g1, Pdensi_…
GO:0044763	2.9671716408371e-18	1	1558	5260	NA	NA	7.60708629419612e-16	none	Pdensi_DN10060_c0_g1d172739, Pdensi_DN10109_c0_g1d172869, Pdensi_DN10115_c0_g1d172805, Pdensi_DN10129_c0_g1d386473, Pdensi_DN10202_c0_g1, Pdensi_DN10236_c0_g1d266707, Pdensi_DN10258_c0_g1d266747, Pdensi_DN1029_c0_g1, Pdensi_DN10313_c0_g1d455218, Pdensi_DN10387_c0_g1d173149, Pdensi_DN10542_c0_g1d209911, Pdensi_DN10574_c0_g1d173317, Pdensi_DN10584_c0_g1d455509, Pdensi_DN10616_c0_g1d455771, Pdensi_D…
GO:0016705	3.41393765766508e-17	1	132	276	oxidoreductase activity, acting on paired donors, with incorporation or reduction of molecular oxygen	MF	8.57386057453602e-15	MF oxidoreductase activity, acting on paired donors, with incorporation or reduction of molecular oxygen	Pdensi_DN1029_c0_g1, Pdensi_DN10769_c0_g1d267536, Pdensi_DN10846_c0_g1d335071, Pdensi_DN10989_c0_g1d335310, Pdensi_DN11042_c0_g1d104080, Pdensi_DN11987_c0_g1, Pdensi_DN12095_c0_g1d175594, Pdensi_DN12981_c0_g2, Pdensi_DN14029_c0_g1d52451, Pdensi_DN14182_c1_g1, Pdensi_DN14508_c0_g1d8354, Pdensi_DN14653_c0_g1d108253, Pdensi_DN14793_c0_g1, Pdensi_DN15109_c0_g1d108947, Pdensi_DN15691_c2_g3, Pdensi_DN1…
GO:0005506	5.08900105640512e-17	1	132	277	iron ion binding	MF	1.25250494000243e-14	MF iron ion binding	Pdensi_DN1029_c0_g1, Pdensi_DN10745_c0_g1, Pdensi_DN10950_c0_g1d387414, Pdensi_DN10989_c0_g1d335310, Pdensi_DN11042_c0_g1d104080, Pdensi_DN11987_c0_g1, Pdensi_DN12095_c0_g1d175594, Pdensi_DN12267_c0_g1d175845, Pdensi_DN12329_c0_g1d521167, Pdensi_DN12981_c0_g2, Pdensi_DN13059_c0_g1d390976, Pdensi_DN13861_c0_g1, Pdensi_DN14029_c0_g1d52451, Pdensi_DN14182_c1_g1, Pdensi_DN14653_c0_g1d108253, Pdensi_D…
GO:0015979	2.36215687620045e-16	1	69	114	photosynthesis	BP	5.6997455918672e-14	BP photosynthesis	Pdensi_DN10347_c0_g1d209793, Pdensi_DN10517_c0_g1d209957, Pdensi_DN10759_c0_g1d103777, Pdensi_DN12373_c0_g1d521241, Pdensi_DN12949_c0_g1d106124, Pdensi_DN12972_c0_g1d271183, Pdensi_DN13575_c0_g1, Pdensi_DN14334_c1_g1, Pdensi_DN14891_c0_g1, Pdensi_DN15045_c0_g1d53811, Pdensi_DN15174_c0_g1d53919, Pdensi_DN15830_c0_g1, Pdensi_DN15830_c0_g1d396867, Pdensi_DN15853_c0_g2, Pdensi_DN16069_c0_g1d110570, P…
GO:1901363	4.0403736100668e-16	1	2350	8436	heterocyclic compound binding	MF	9.56169954720808e-14	MF heterocyclic compound binding	Pdensi_DN10060_c0_g1d172739, Pdensi_DN10097_c0_g1, Pdensi_DN10213_c0_g1d518881, Pdensi_DN10236_c0_g1d266707, Pdensi_DN10236_c0_g1d455061, Pdensi_DN10290_c0_g1d4636, Pdensi_DN1029_c0_g1, Pdensi_DN10479_c0_g1d519085, Pdensi_DN10502_c0_g1d209969, Pdensi_DN10504_c0_g1d455597, Pdensi_DN10540_c0_g1d49214, Pdensi_DN10546_c0_g1d4860, Pdensi_DN10574_c0_g1d173317, Pdensi_DN10600_c0_g1, Pdensi_DN10618_c0_g1…
GO:0004888	4.55377802187755e-16	1	122	257	transmembrane signaling receptor activity	MF	1.05733570447595e-13	MF transmembrane signaling receptor activity	Pdensi_DN10028_c0_g1d386351, Pdensi_DN10097_c0_g1, Pdensi_DN10940_c0_g1d5120, Pdensi_DN11256_c0_g1d5270, Pdensi_DN11784_c0_g1, Pdensi_DN11962_c0_g1d175453, Pdensi_DN13467_c0_g1d522696, Pdensi_DN13914_c0_g2, Pdensi_DN14002_c1_g1d341357, Pdensi_DN14784_c0_g1, Pdensi_DN15082_c1_g1, Pdensi_DN15159_c0_g1d214023, Pdensi_DN15299_c0_g2d181478, Pdensi_DN15311_c1_g2, Pdensi_DN15318_c4_g3, Pdensi_DN15442_c2…
GO:0097159	6.71271221777718e-16	1	2352	8453	organic cyclic compound binding	MF	1.52975252874011e-13	MF organic cyclic compound binding	Pdensi_DN10060_c0_g1d172739, Pdensi_DN10097_c0_g1, Pdensi_DN10213_c0_g1d518881, Pdensi_DN10236_c0_g1d266707, Pdensi_DN10236_c0_g1d455061, Pdensi_DN10290_c0_g1d4636, Pdensi_DN1029_c0_g1, Pdensi_DN10479_c0_g1d519085, Pdensi_DN10502_c0_g1d209969, Pdensi_DN10504_c0_g1d455597, Pdensi_DN10540_c0_g1d49214, Pdensi_DN10546_c0_g1d4860, Pdensi_DN10574_c0_g1d173317, Pdensi_DN10600_c0_g1, Pdensi_DN10618_c0_g1…
GO:0016798	1.07503725126459e-15	1	168	391	hydrolase activity, acting on glycosyl bonds	MF	2.40534698437493e-13	MF hydrolase activity, acting on glycosyl bonds	Pdensi_DN10099_c0_g1d386291, Pdensi_DN10158_c0_g1d266584, Pdensi_DN10289_c0_g1d386517, Pdensi_DN10456_c0_g2, Pdensi_DN10695_c0_g1d49277, Pdensi_DN11297_c0_g3, Pdensi_DN11461_c0_g1d210660, Pdensi_DN12216_c0_g1, Pdensi_DN12445_c0_g1d176272, Pdensi_DN12857_c1_g1, Pdensi_DN12862_c0_g1, Pdensi_DN13283_c0_g1d271643, Pdensi_DN13651_c1_g1, Pdensi_DN13727_c0_g1d392210, Pdensi_DN13873_c0_g1d340772, Pdensi_…
GO:0008017	1.09475875160446e-15	1	88	163	microtubule binding	MF	2.4057323566508e-13	MF microtubule binding	Pdensi_DN10202_c0_g1, Pdensi_DN10628_c0_g1, Pdensi_DN11283_c0_g1d210457, Pdensi_DN13500_c0_g2, Pdensi_DN13531_c0_g1d522794, Pdensi_DN13701_c0_g1d392284, Pdensi_DN13766_c0_g1d392221, Pdensi_DN15359_c0_g1d344451, Pdensi_DN16057_c4_g5, Pdensi_DN16391_c0_g1, Pdensi_DN16749_c0_g1d215564, Pdensi_DN16885_c0_g1d215590, Pdensi_DN17021_c0_g1, Pdensi_DN17550_c0_g1d12277, Pdensi_DN17852_c0_g1d282283, Pdensi_…
GO:0015631	1.55313427153454e-15	1	93	177	tubulin binding	MF	3.35313514833405e-13	MF tubulin binding	Pdensi_DN10202_c0_g1, Pdensi_DN10628_c0_g1, Pdensi_DN11283_c0_g1d210457, Pdensi_DN12594_c0_g1d211747, Pdensi_DN13500_c0_g2, Pdensi_DN13531_c0_g1d522794, Pdensi_DN13701_c0_g1d392284, Pdensi_DN13766_c0_g1d392221, Pdensi_DN1409_c0_g1d380513, Pdensi_DN15359_c0_g1d344451, Pdensi_DN16057_c4_g5, Pdensi_DN16391_c0_g1, Pdensi_DN16749_c0_g1d215564, Pdensi_DN16885_c0_g1d215590, Pdensi_DN17021_c0_g1, Pdensi_…
GO:0031225	1.83136605767561e-15	1	86	158	anchored component of membrane	CC	3.88565356995794e-13	CC anchored component of membrane	Pdensi_DN11064_c0_g1d210295, Pdensi_DN11712_c0_g1d336667, Pdensi_DN11720_c0_g1d211026, Pdensi_DN11760_c0_g1d268987, Pdensi_DN12969_c0_g1d51365, Pdensi_DN13341_c0_g1d461319, Pdensi_DN13727_c0_g1d392210, Pdensi_DN13957_c0_g2, Pdensi_DN14096_c0_g2d392918, Pdensi_DN14363_c0_g1d213328, Pdensi_DN14726_c0_g2, Pdensi_DN15169_c0_g2d275555, Pdensi_DN15274_c0_g1d344023, Pdensi_DN15440_c0_g1d109497, Pdensi_D…
GO:0009698	3.14286009693301e-15	1	109	223	phenylpropanoid metabolic process	BP	6.55526039878943e-13	BP phenylpropanoid metabolic process	Pdensi_DN11042_c0_g1d104080, Pdensi_DN11539_c0_g1d336199, Pdensi_DN12981_c0_g2, Pdensi_DN13536_c0_g1, Pdensi_DN13537_c0_g1d461758, Pdensi_DN14043_c1_g1d523607, Pdensi_DN14653_c0_g1d108253, Pdensi_DN14735_c0_g1, Pdensi_DN14741_c0_g1d394293, Pdensi_DN14956_c0_g5, Pdensi_DN15053_c0_g4, Pdensi_DN15086_c0_g1d213965, Pdensi_DN15305_c0_g2, Pdensi_DN15341_c0_g1d344263, Pdensi_DN15924_c0_g1d110384, Pdensi…
GO:0009523	3.80764841615133e-15	1	43	59	photosystem II	CC	7.80948690152638e-13	CC photosystem II	Pdensi_DN12949_c0_g1d106124, Pdensi_DN13606_c0_g1d340396, Pdensi_DN14334_c1_g1, Pdensi_DN14461_c1_g1, Pdensi_DN14648_c0_g1d53257, Pdensi_DN14891_c0_g1, Pdensi_DN15045_c0_g1d53811, Pdensi_DN15441_c0_g1d214349, Pdensi_DN15697_c0_g1, Pdensi_DN15810_c2_g2, Pdensi_DN16117_c0_g1d469076, Pdensi_DN16416_c1_g1, Pdensi_DN17158_c0_g1d215886, Pdensi_DN18609_c3_g4, Pdensi_DN18652_c0_g1d115657, Pdensi_DN18788_…
GO:0004675	4.19773978818195e-15	1	88	167	transmembrane receptor protein serine/threonine kinase activity	MF	8.46842390710936e-13	MF transmembrane receptor protein serine/threonine kinase activity	Pdensi_DN10097_c0_g1, Pdensi_DN10940_c0_g1d5120, Pdensi_DN11256_c0_g1d5270, Pdensi_DN11784_c0_g1, Pdensi_DN11962_c0_g1d175453, Pdensi_DN13914_c0_g2, Pdensi_DN14002_c1_g1d341357, Pdensi_DN14784_c0_g1, Pdensi_DN15082_c1_g1, Pdensi_DN15159_c0_g1d214023, Pdensi_DN15299_c0_g2d181478, Pdensi_DN15311_c1_g2, Pdensi_DN15318_c4_g3, Pdensi_DN15442_c2_g3, Pdensi_DN15443_c3_g1, Pdensi_DN15452_c4_g1, Pdensi_DN…
GO:0099600	4.37240941956361e-15	1	123	266	NA	NA	8.67852747050804e-13	none	Pdensi_DN10028_c0_g1d386351, Pdensi_DN10097_c0_g1, Pdensi_DN10940_c0_g1d5120, Pdensi_DN11256_c0_g1d5270, Pdensi_DN11784_c0_g1, Pdensi_DN11962_c0_g1d175453, Pdensi_DN13467_c0_g1d522696, Pdensi_DN13914_c0_g2, Pdensi_DN14002_c1_g1d341357, Pdensi_DN14784_c0_g1, Pdensi_DN15082_c1_g1, Pdensi_DN15159_c0_g1d214023, Pdensi_DN15299_c0_g2d181478, Pdensi_DN15311_c1_g2, Pdensi_DN15318_c4_g3, Pdensi_DN15442_c2…
GO:0019748	9.72037372753304e-15	1	140	314	secondary metabolic process	BP	1.89871300144479e-12	BP secondary metabolic process	Pdensi_DN11042_c0_g1d104080, Pdensi_DN11087_c0_g1d174058, Pdensi_DN11539_c0_g1d336199, Pdensi_DN12981_c0_g2, Pdensi_DN13313_c0_g1d271755, Pdensi_DN13536_c0_g1, Pdensi_DN13537_c0_g1d461758, Pdensi_DN13827_c0_g2d392397, Pdensi_DN14043_c1_g1d523607, Pdensi_DN14528_c0_g1, Pdensi_DN14653_c0_g1d108253, Pdensi_DN14735_c0_g1, Pdensi_DN14741_c0_g1d394293, Pdensi_DN14956_c0_g5, Pdensi_DN15053_c0_g4, Pdensi…
GO:0030154	1.16538523848872e-14	1	184	448	cell differentiation	BP	2.24081730388159e-12	BP cell differentiation	Pdensi_DN11573_c0_g1d210841, Pdensi_DN11777_c0_g1, Pdensi_DN11998_c0_g1d389096, Pdensi_DN12456_c0_g1d6343, Pdensi_DN12603_c0_g1d105849, Pdensi_DN13496_c0_g1d51811, Pdensi_DN13524_c0_g1d461876, Pdensi_DN13679_c0_g1d106910, Pdensi_DN13774_c0_g1d462387, Pdensi_DN14096_c0_g1d341297, Pdensi_DN14188_c0_g2, Pdensi_DN14284_c0_g1d107643, Pdensi_DN14344_c0_g1d463866, Pdensi_DN14344_c0_g3, Pdensi_DN14452_c0…
GO:0004553	1.3513011709486e-14	1	154	358	hydrolase activity, hydrolyzing O-glycosyl compounds	MF	2.55832495533746e-12	MF hydrolase activity, hydrolyzing O-glycosyl compounds	Pdensi_DN10099_c0_g1d386291, Pdensi_DN10289_c0_g1d386517, Pdensi_DN10456_c0_g2, Pdensi_DN10695_c0_g1d49277, Pdensi_DN11297_c0_g3, Pdensi_DN11461_c0_g1d210660, Pdensi_DN12216_c0_g1, Pdensi_DN12445_c0_g1d176272, Pdensi_DN12857_c1_g1, Pdensi_DN12862_c0_g1, Pdensi_DN13283_c0_g1d271643, Pdensi_DN13651_c1_g1, Pdensi_DN13727_c0_g1d392210, Pdensi_DN13873_c0_g1d340772, Pdensi_DN13957_c0_g2, Pdensi_DN14096…
GO:0008150	1.48183952803019e-14	1	4464	16772	biological_process	BP	2.76295715635448e-12	BP biological_process	Pdensi_DN10028_c0_g1d386351, Pdensi_DN10060_c0_g1d172739, Pdensi_DN10080_c0_g1d172654, Pdensi_DN10085_c0_g1d4516, Pdensi_DN10090_c0_g1d4523, Pdensi_DN10097_c0_g1, Pdensi_DN10099_c0_g1d386291, Pdensi_DN10109_c0_g1d172869, Pdensi_DN10115_c0_g1d172805, Pdensi_DN10129_c0_g1d386473, Pdensi_DN10152_c0_g2d386377, Pdensi_DN10158_c0_g1d266584, Pdensi_DN10202_c0_g1, Pdensi_DN10213_c0_g1d518881, Pdensi_DN10…
GO:0050896	1.7232712152223e-14	1	1436	4936	response to stimulus	BP	3.16516053351129e-12	BP response to stimulus	Pdensi_DN10028_c0_g1d386351, Pdensi_DN10085_c0_g1d4516, Pdensi_DN10090_c0_g1d4523, Pdensi_DN10236_c0_g1d266707, Pdensi_DN10236_c0_g1d455061, Pdensi_DN10258_c0_g1d266747, Pdensi_DN1029_c0_g1, Pdensi_DN10526_c0_g1, Pdensi_DN10527_c0_g1d173309, Pdensi_DN10540_c0_g1d49214, Pdensi_DN10546_c0_g1d4860, Pdensi_DN10553_c0_g1d103553, Pdensi_DN10574_c0_g1d173317, Pdensi_DN10584_c0_g1d455509, Pdensi_DN10616_…
GO:0044264	9.547222314342e-14	1	129	289	cellular polysaccharide metabolic process	BP	1.7277664382396e-11	BP cellular polysaccharide metabolic process	Pdensi_DN10289_c0_g1d386517, Pdensi_DN10456_c0_g2, Pdensi_DN10695_c0_g1d49277, Pdensi_DN12216_c0_g1, Pdensi_DN12525_c0_g1, Pdensi_DN12857_c1_g1, Pdensi_DN12862_c0_g1, Pdensi_DN13222_c0_g2d7189, Pdensi_DN13283_c0_g1d271643, Pdensi_DN13537_c0_g1d461758, Pdensi_DN13873_c0_g1d340772, Pdensi_DN14110_c0_g1d393011, Pdensi_DN14247_c0_g3, Pdensi_DN14675_c0_g1d394077, Pdensi_DN14864_c0_g1d108554, Pdensi_DN…
GO:0071669	1.5621900045689e-13	1	75	139	plant-type cell wall organization or biogenesis	BP	2.78613191249636e-11	BP plant-type cell wall organization or biogenesis	Pdensi_DN11062_c0_g1d456534, Pdensi_DN12202_c0_g1d389479, Pdensi_DN12969_c0_g1d51365, Pdensi_DN14096_c0_g2d392918, Pdensi_DN14247_c0_g3, Pdensi_DN15094_c1_g3d465823, Pdensi_DN15384_c2_g1, Pdensi_DN15773_c0_g1d468033, Pdensi_DN16433_c0_g1d215250, Pdensi_DN16542_c0_g4, Pdensi_DN17479_c0_g2, Pdensi_DN17499_c0_g1, Pdensi_DN17565_c0_g1d351275, Pdensi_DN17848_c0_g1d476052, Pdensi_DN17852_c0_g1d282283, …
GO:0006793	1.82818413061932e-13	1	583	1813	phosphorus metabolic process	BP	3.21394770162876e-11	BP phosphorus metabolic process	Pdensi_DN10060_c0_g1d172739, Pdensi_DN10097_c0_g1, Pdensi_DN10387_c0_g1d173149, Pdensi_DN10638_c0_g1, Pdensi_DN10713_c0_g1d173641, Pdensi_DN10846_c0_g1d335071, Pdensi_DN10906_c0_g1d387436, Pdensi_DN10940_c0_g1d5120, Pdensi_DN10958_c0_g1d210221, Pdensi_DN11256_c0_g1d5270, Pdensi_DN11354_c0_g1d457167, Pdensi_DN11448_c0_g1d388149, Pdensi_DN11479_c0_g1d49925, Pdensi_DN11784_c0_g1, Pdensi_DN11879_c0_g…
GO:0007017	1.90428027424871e-13	1	101	210	microtubule-based process	BP	3.30057366970488e-11	BP microtubule-based process	Pdensi_DN10202_c0_g1, Pdensi_DN11283_c0_g1d210457, Pdensi_DN11331_c0_g1d268435, Pdensi_DN11480_c0_g1d5445, Pdensi_DN12279_c0_g1d6115, Pdensi_DN12288_c0_g1d6189, Pdensi_DN12594_c0_g1d211747, Pdensi_DN12629_c0_g1d459686, Pdensi_DN13500_c0_g2, Pdensi_DN13531_c0_g1d522794, Pdensi_DN13660_c0_g1, Pdensi_DN13701_c0_g1d392284, Pdensi_DN13766_c0_g1d392221, Pdensi_DN13877_c0_g1, Pdensi_DN1409_c0_g1d380513,…
GO:0006796	3.12082876888967e-13	1	565	1755	phosphate-containing compound metabolic process	BP	5.33401650416059e-11	BP phosphate-containing compound metabolic process	Pdensi_DN10060_c0_g1d172739, Pdensi_DN10097_c0_g1, Pdensi_DN10387_c0_g1d173149, Pdensi_DN10638_c0_g1, Pdensi_DN10713_c0_g1d173641, Pdensi_DN10846_c0_g1d335071, Pdensi_DN10906_c0_g1d387436, Pdensi_DN10940_c0_g1d5120, Pdensi_DN10958_c0_g1d210221, Pdensi_DN11256_c0_g1d5270, Pdensi_DN11354_c0_g1d457167, Pdensi_DN11448_c0_g1d388149, Pdensi_DN11479_c0_g1d49925, Pdensi_DN11784_c0_g1, Pdensi_DN11879_c0_g…
GO:0048869	5.00760444691902e-13	1	288	800	cellular developmental process	BP	8.44158634572403e-11	BP cellular developmental process	Pdensi_DN10109_c0_g1d172869, Pdensi_DN10258_c0_g1d266747, Pdensi_DN1029_c0_g1, Pdensi_DN10628_c0_g1, Pdensi_DN10751_c0_g1d49359, Pdensi_DN10968_c0_g1d210195, Pdensi_DN11127_c0_g1d519871, Pdensi_DN11338_c0_g1, Pdensi_DN11573_c0_g1d210841, Pdensi_DN11777_c0_g1, Pdensi_DN11895_c0_g1, Pdensi_DN1194_c0_g1d98292, Pdensi_DN11987_c0_g1, Pdensi_DN11998_c0_g1d389096, Pdensi_DN12077_c0_g1d105072, Pdensi_DN1…
GO:0000272	5.20027388151108e-13	1	88	179	polysaccharide catabolic process	BP	8.64791491701018e-11	BP polysaccharide catabolic process	Pdensi_DN10289_c0_g1d386517, Pdensi_DN10456_c0_g2, Pdensi_DN10695_c0_g1d49277, Pdensi_DN12559_c0_g1, Pdensi_DN12857_c1_g1, Pdensi_DN12862_c0_g1, Pdensi_DN13222_c0_g2d7189, Pdensi_DN14305_c0_g1d213257, Pdensi_DN14864_c0_g1d108554, Pdensi_DN14989_c0_g1, Pdensi_DN16114_c0_g1d397583, Pdensi_DN16265_c0_g2, Pdensi_DN16533_c0_g1d398796, Pdensi_DN16733_c0_g1d471634, Pdensi_DN17518_c0_g1, Pdensi_DN17518_c…
GO:0016787	6.61747738817268e-13	1	1185	4123	hydrolase activity	MF	1.08579568985137e-10	MF hydrolase activity	Pdensi_DN10099_c0_g1d386291, Pdensi_DN10115_c0_g1d172805, Pdensi_DN10158_c0_g1d266584, Pdensi_DN10213_c0_g1d518881, Pdensi_DN10236_c0_g1d266707, Pdensi_DN10236_c0_g1d455061, Pdensi_DN10289_c0_g1d386517, Pdensi_DN10374_c0_g1d334259, Pdensi_DN10387_c0_g1d173149, Pdensi_DN10456_c0_g2, Pdensi_DN10479_c0_g1d519085, Pdensi_DN10502_c0_g1d209969, Pdensi_DN10546_c0_g1d4860, Pdensi_DN10620_c0_g1d4883, Pden…
GO:0038023	6.98442382965404e-13	1	136	322	signaling receptor activity	MF	1.13092525852267e-10	MF signaling receptor activity	Pdensi_DN10028_c0_g1d386351, Pdensi_DN10097_c0_g1, Pdensi_DN10940_c0_g1d5120, Pdensi_DN11256_c0_g1d5270, Pdensi_DN11370_c0_g1d49791, Pdensi_DN11784_c0_g1, Pdensi_DN11962_c0_g1d175453, Pdensi_DN13467_c0_g1d522696, Pdensi_DN13914_c0_g2, Pdensi_DN14002_c1_g1d341357, Pdensi_DN14784_c0_g1, Pdensi_DN15082_c1_g1, Pdensi_DN15159_c0_g1d214023, Pdensi_DN15299_c0_g2d181478, Pdensi_DN15311_c1_g2, Pdensi_DN15…
GO:0009522	9.15799152631158e-13	1	32	42	photosystem I	CC	1.46361355484143e-10	CC photosystem I	Pdensi_DN10347_c0_g1d209793, Pdensi_DN10517_c0_g1d209957, Pdensi_DN10759_c0_g1d103777, Pdensi_DN12972_c0_g1d271183, Pdensi_DN14130_c0_g1d341378, Pdensi_DN14461_c1_g1, Pdensi_DN14648_c0_g1d53257, Pdensi_DN15441_c0_g1d214349, Pdensi_DN15697_c0_g1, Pdensi_DN15810_c2_g2, Pdensi_DN16117_c0_g1d469076, Pdensi_DN18788_c0_g3, Pdensi_DN19116_c1_g4, Pdensi_DN19234_c0_g3, Pdensi_DN19470_c1_g1, Pdensi_DN19545…
GO:0005875	1.09563056658635e-12	1	53	87	microtubule associated complex	CC	1.72856791697586e-10	CC microtubule associated complex	Pdensi_DN11283_c0_g1d210457, Pdensi_DN12843_c0_g1d338700, Pdensi_DN13500_c0_g2, Pdensi_DN13628_c0_g1d462025, Pdensi_DN13766_c0_g1d392221, Pdensi_DN14609_c0_g1d8569, Pdensi_DN15359_c0_g1d344451, Pdensi_DN16749_c0_g1d215564, Pdensi_DN17550_c0_g1d12277, Pdensi_DN17852_c0_g1d282283, Pdensi_DN18040_c0_g2, Pdensi_DN18343_c0_g1d403985, Pdensi_DN18887_c5_g2, Pdensi_DN18888_c0_g1d355750, Pdensi_DN19472_c0…
GO:0001071	1.26171037655209e-12	1	305	859	NA	NA	1.94082598673125e-10	none	Pdensi_DN10290_c0_g1d4636, Pdensi_DN10600_c0_g1, Pdensi_DN10618_c0_g1d103684, Pdensi_DN10619_c0_g1d103663, Pdensi_DN10979_c0_g1d103979, Pdensi_DN11057_c0_g1d49575, Pdensi_DN11087_c0_g1d174058, Pdensi_DN11298_c0_g1, Pdensi_DN11573_c0_g1d210841, Pdensi_DN11753_c0_g1d388610, Pdensi_DN11895_c0_g1, Pdensi_DN1194_c0_g1d98292, Pdensi_DN12094_c0_g1d458612, Pdensi_DN12151_c0_g1d269622, Pdensi_DN12202_c0_g…
GO:0003700	1.26171037655209e-12	1	305	859	DNA-binding transcription factor activity	MF	1.94082598673125e-10	MF DNA-binding transcription factor activity	Pdensi_DN10290_c0_g1d4636, Pdensi_DN10600_c0_g1, Pdensi_DN10618_c0_g1d103684, Pdensi_DN10619_c0_g1d103663, Pdensi_DN10979_c0_g1d103979, Pdensi_DN11057_c0_g1d49575, Pdensi_DN11087_c0_g1d174058, Pdensi_DN11298_c0_g1, Pdensi_DN11573_c0_g1d210841, Pdensi_DN11753_c0_g1d388610, Pdensi_DN11895_c0_g1, Pdensi_DN1194_c0_g1d98292, Pdensi_DN12094_c0_g1d458612, Pdensi_DN12151_c0_g1d269622, Pdensi_DN12202_c0_g…
GO:0003777	1.35722794849892e-12	1	44	67	microtubule motor activity	MF	2.06198112768243e-10	MF microtubule motor activity	Pdensi_DN11283_c0_g1d210457, Pdensi_DN13500_c0_g2, Pdensi_DN13766_c0_g1d392221, Pdensi_DN15359_c0_g1d344451, Pdensi_DN16749_c0_g1d215564, Pdensi_DN17852_c0_g1d282283, Pdensi_DN18040_c0_g2, Pdensi_DN18887_c5_g2, Pdensi_DN19472_c0_g1d408210, Pdensi_DN19721_c0_g2d486406, Pdensi_DN19917_c0_g1d118739, Pdensi_DN19997_c0_g1, Pdensi_DN20126_c0_g6, Pdensi_DN20546_c0_g3, Pdensi_DN21193_c0_g1, Pdensi_DN2125…
GO:0005871	2.21949932835432e-12	1	42	63	kinesin complex	CC	3.33087301643028e-10	CC kinesin complex	Pdensi_DN11283_c0_g1d210457, Pdensi_DN13500_c0_g2, Pdensi_DN13766_c0_g1d392221, Pdensi_DN15359_c0_g1d344451, Pdensi_DN16749_c0_g1d215564, Pdensi_DN17852_c0_g1d282283, Pdensi_DN18040_c0_g2, Pdensi_DN18887_c5_g2, Pdensi_DN19472_c0_g1d408210, Pdensi_DN19721_c0_g2d486406, Pdensi_DN19917_c0_g1d118739, Pdensi_DN19997_c0_g1, Pdensi_DN20126_c0_g6, Pdensi_DN20546_c0_g3, Pdensi_DN21193_c0_g1, Pdensi_DN2125…
GO:0009725	2.28186092424523e-12	1	305	872	response to hormone	BP	3.38320247394721e-10	BP response to hormone	Pdensi_DN10085_c0_g1d4516, Pdensi_DN10236_c0_g1d455061, Pdensi_DN10258_c0_g1d266747, Pdensi_DN1029_c0_g1, Pdensi_DN10526_c0_g1, Pdensi_DN10584_c0_g1d455509, Pdensi_DN10885_c0_g1d456115, Pdensi_DN10909_c0_g2, Pdensi_DN10989_c0_g1d335310, Pdensi_DN11112_c0_g1d387695, Pdensi_DN11560_c0_g3, Pdensi_DN11585_c0_g1d336306, Pdensi_DN11834_c0_g1d336839, Pdensi_DN11871_c0_g1d458112, Pdensi_DN11879_c0_g1, Pd…
GO:0009832	2.74174169325267e-12	1	47	74	plant-type cell wall biogenesis	BP	4.01665158061516e-10	BP plant-type cell wall biogenesis	Pdensi_DN12202_c0_g1d389479, Pdensi_DN12969_c0_g1d51365, Pdensi_DN14247_c0_g3, Pdensi_DN15094_c1_g3d465823, Pdensi_DN15384_c2_g1, Pdensi_DN16433_c0_g1d215250, Pdensi_DN16542_c0_g4, Pdensi_DN17499_c0_g1, Pdensi_DN17565_c0_g1d351275, Pdensi_DN17852_c0_g1d282283, Pdensi_DN18057_c0_g3, Pdensi_DN18434_c0_g1d283766, Pdensi_DN18940_c0_g1d14363, Pdensi_DN18948_c1_g1d481130, Pdensi_DN19099_c0_g1d60258, Pd…
GO:0009808	3.0947001585019e-12	1	65	121	lignin metabolic process	BP	4.48039766476757e-10	BP lignin metabolic process	Pdensi_DN11539_c0_g1d336199, Pdensi_DN14043_c1_g1d523607, Pdensi_DN14735_c0_g1, Pdensi_DN14741_c0_g1d394293, Pdensi_DN14956_c0_g5, Pdensi_DN15053_c0_g4, Pdensi_DN15086_c0_g1d213965, Pdensi_DN15305_c0_g2, Pdensi_DN15924_c0_g1d110384, Pdensi_DN16142_c1_g1, Pdensi_DN16405_c0_g1, Pdensi_DN16433_c0_g1d215250, Pdensi_DN17127_c1_g4d473089, Pdensi_DN17656_c0_g1d186236, Pdensi_DN17676_c0_g1d351375, Pdensi…
GO:0044711	3.46811474291186e-12	1	552	1736	NA	NA	4.96263023561319e-10	none	Pdensi_DN1029_c0_g1, Pdensi_DN10313_c0_g1d455218, Pdensi_DN10387_c0_g1d173149, Pdensi_DN10695_c0_g1d49277, Pdensi_DN10713_c0_g1d173641, Pdensi_DN10846_c0_g1d335071, Pdensi_DN11042_c0_g1d104080, Pdensi_DN11178_c0_g1d104168, Pdensi_DN11461_c0_g1d210660, Pdensi_DN11879_c0_g1, Pdensi_DN11987_c0_g1, Pdensi_DN12095_c0_g1d175594, Pdensi_DN12249_c0_g1, Pdensi_DN12267_c0_g1d175845, Pdensi_DN12525_c0_g1, P…
GO:0004872	4.70826707966582e-12	1	137	332	NA	NA	6.58408348663268e-10	none	Pdensi_DN10028_c0_g1d386351, Pdensi_DN10097_c0_g1, Pdensi_DN10940_c0_g1d5120, Pdensi_DN11256_c0_g1d5270, Pdensi_DN11370_c0_g1d49791, Pdensi_DN11784_c0_g1, Pdensi_DN11962_c0_g1d175453, Pdensi_DN13467_c0_g1d522696, Pdensi_DN13914_c0_g2, Pdensi_DN14002_c1_g1d341357, Pdensi_DN14784_c0_g1, Pdensi_DN15082_c1_g1, Pdensi_DN15159_c0_g1d214023, Pdensi_DN15299_c0_g2d181478, Pdensi_DN15311_c1_g2, Pdensi_DN15…
GO:0060089	4.70826707966582e-12	1	137	332	molecular transducer activity	MF	6.58408348663268e-10	MF molecular transducer activity	Pdensi_DN10028_c0_g1d386351, Pdensi_DN10097_c0_g1, Pdensi_DN10940_c0_g1d5120, Pdensi_DN11256_c0_g1d5270, Pdensi_DN11370_c0_g1d49791, Pdensi_DN11784_c0_g1, Pdensi_DN11962_c0_g1d175453, Pdensi_DN13467_c0_g1d522696, Pdensi_DN13914_c0_g2, Pdensi_DN14002_c1_g1d341357, Pdensi_DN14784_c0_g1, Pdensi_DN15082_c1_g1, Pdensi_DN15159_c0_g1d214023, Pdensi_DN15299_c0_g2d181478, Pdensi_DN15311_c1_g2, Pdensi_DN15…
GO:0009505	6.30083130834433e-12	1	88	183	plant-type cell wall	CC	8.71213821129048e-10	CC plant-type cell wall	Pdensi_DN10620_c0_g1d4883, Pdensi_DN10697_c0_g1d49317, Pdensi_DN10855_c0_g1d210150, Pdensi_DN12546_c0_g1d6477, Pdensi_DN12573_c0_g1d176329, Pdensi_DN13044_c0_g1d460723, Pdensi_DN13510_c0_g1d212689, Pdensi_DN14269_c0_g1d52720, Pdensi_DN15567_c0_g1d182274, Pdensi_DN15663_c2_g1, Pdensi_DN15852_c0_g1, Pdensi_DN16122_c0_g1d397659, Pdensi_DN16515_c1_g2, Pdensi_DN17417_c1_g1, Pdensi_DN17518_c0_g1, Pdens…
GO:0009699	9.64018465729229e-12	1	88	184	phenylpropanoid biosynthetic process	BP	1.31813458214043e-09	BP phenylpropanoid biosynthetic process	Pdensi_DN11042_c0_g1d104080, Pdensi_DN12981_c0_g2, Pdensi_DN13536_c0_g1, Pdensi_DN13537_c0_g1d461758, Pdensi_DN14653_c0_g1d108253, Pdensi_DN14735_c0_g1, Pdensi_DN14741_c0_g1d394293, Pdensi_DN15053_c0_g4, Pdensi_DN15086_c0_g1d213965, Pdensi_DN15341_c0_g1d344263, Pdensi_DN15924_c0_g1d110384, Pdensi_DN16084_c0_g1d214889, Pdensi_DN16142_c1_g1, Pdensi_DN16405_c0_g1, Pdensi_DN16433_c0_g1d215250, Pdensi…
GO:0003677	1.08173351612619e-11	1	679	2217	DNA binding	MF	1.46283655488449e-09	MF DNA binding	Pdensi_DN10236_c0_g1d266707, Pdensi_DN10236_c0_g1d455061, Pdensi_DN10290_c0_g1d4636, Pdensi_DN10479_c0_g1d519085, Pdensi_DN10504_c0_g1d455597, Pdensi_DN10546_c0_g1d4860, Pdensi_DN10574_c0_g1d173317, Pdensi_DN10600_c0_g1, Pdensi_DN10618_c0_g1d103684, Pdensi_DN10619_c0_g1d103663, Pdensi_DN10847_c0_g2, Pdensi_DN10881_c0_g1d335027, Pdensi_DN10938_c0_g1d387493, Pdensi_DN10942_c0_g1, Pdensi_DN10979_c0_…
GO:0010410	1.13724569618548e-11	1	52	90	hemicellulose metabolic process	BP	1.52118973231071e-09	BP hemicellulose metabolic process	Pdensi_DN12216_c0_g1, Pdensi_DN13283_c0_g1d271643, Pdensi_DN13873_c0_g1d340772, Pdensi_DN14110_c0_g1d393011, Pdensi_DN14247_c0_g3, Pdensi_DN14675_c0_g1d394077, Pdensi_DN14923_c1_g7, Pdensi_DN15418_c0_g2d466840, Pdensi_DN15702_c0_g1d345565, Pdensi_DN16835_c0_g1, Pdensi_DN17499_c0_g1, Pdensi_DN17518_c0_g1, Pdensi_DN17518_c0_g1d474702, Pdensi_DN17930_c0_g1d114128, Pdensi_DN18590_c0_g2, Pdensi_DN1894…
GO:0033993	1.34867223669143e-11	1	183	479	response to lipid	BP	1.78459790803492e-09	BP response to lipid	Pdensi_DN10085_c0_g1d4516, Pdensi_DN10236_c0_g1d455061, Pdensi_DN10258_c0_g1d266747, Pdensi_DN1029_c0_g1, Pdensi_DN10526_c0_g1, Pdensi_DN10584_c0_g1d455509, Pdensi_DN10989_c0_g1d335310, Pdensi_DN11112_c0_g1d387695, Pdensi_DN11560_c0_g3, Pdensi_DN11585_c0_g1d336306, Pdensi_DN11834_c0_g1d336839, Pdensi_DN11879_c0_g1, Pdensi_DN11987_c0_g1, Pdensi_DN11991_c0_g2, Pdensi_DN12647_c0_g1d105770, Pdensi_DN…
GO:0003774	2.16418753771874e-11	1	51	88	motor activity	MF	2.83324381267733e-09	MF motor activity	Pdensi_DN11283_c0_g1d210457, Pdensi_DN13500_c0_g2, Pdensi_DN13766_c0_g1d392221, Pdensi_DN15359_c0_g1d344451, Pdensi_DN16749_c0_g1d215564, Pdensi_DN17852_c0_g1d282283, Pdensi_DN18040_c0_g2, Pdensi_DN18343_c0_g1d403985, Pdensi_DN18887_c5_g2, Pdensi_DN19472_c0_g1d408210, Pdensi_DN19595_c0_g1d117685, Pdensi_DN19721_c0_g2d486406, Pdensi_DN19917_c0_g1d118739, Pdensi_DN19997_c0_g1, Pdensi_DN20126_c0_g6,…
GO:0010383	2.84393387019941e-11	1	70	139	cell wall polysaccharide metabolic process	BP	3.6839421270183e-09	BP cell wall polysaccharide metabolic process	Pdensi_DN12216_c0_g1, Pdensi_DN13283_c0_g1d271643, Pdensi_DN13537_c0_g1d461758, Pdensi_DN13873_c0_g1d340772, Pdensi_DN14110_c0_g1d393011, Pdensi_DN14247_c0_g3, Pdensi_DN14675_c0_g1d394077, Pdensi_DN14923_c1_g7, Pdensi_DN15341_c0_g1d344263, Pdensi_DN15418_c0_g2d466840, Pdensi_DN15702_c0_g1d345565, Pdensi_DN16813_c0_g1d471946, Pdensi_DN16835_c0_g1, Pdensi_DN17377_c0_g1, Pdensi_DN17499_c0_g1, Pdensi…
GO:0009579	3.59064072539073e-11	1	107	246	thylakoid	CC	4.60275257986025e-09	CC thylakoid	Pdensi_DN10347_c0_g1d209793, Pdensi_DN10387_c0_g1d173149, Pdensi_DN10616_c0_g1d455771, Pdensi_DN10671_c0_g1, Pdensi_DN10885_c0_g1d335033, Pdensi_DN10909_c0_g2, Pdensi_DN11196_c0_g1d5219, Pdensi_DN11834_c0_g1d336839, Pdensi_DN12020_c0_g1d5957, Pdensi_DN12972_c0_g1d271183, Pdensi_DN13077_c0_g1d390972, Pdensi_DN13226_c0_g1, Pdensi_DN13677_c0_g1d340413, Pdensi_DN14130_c0_g1d341378, Pdensi_DN145_c0_g1…
GO:0044042	3.72922016906891e-11	1	99	221	glucan metabolic process	BP	4.73111169077959e-09	BP glucan metabolic process	Pdensi_DN10289_c0_g1d386517, Pdensi_DN10695_c0_g1d49277, Pdensi_DN12216_c0_g1, Pdensi_DN12857_c1_g1, Pdensi_DN12862_c0_g1, Pdensi_DN13222_c0_g2d7189, Pdensi_DN13283_c0_g1d271643, Pdensi_DN13873_c0_g1d340772, Pdensi_DN14110_c0_g1d393011, Pdensi_DN14675_c0_g1d394077, Pdensi_DN14864_c0_g1d108554, Pdensi_DN14923_c1_g7, Pdensi_DN15384_c2_g1, Pdensi_DN15418_c0_g2d466840, Pdensi_DN15544_c0_g1d182222, Pd…
GO:0008092	4.10375305208716e-11	1	117	275	cytoskeletal protein binding	MF	5.15314133254945e-09	MF cytoskeletal protein binding	Pdensi_DN10202_c0_g1, Pdensi_DN10628_c0_g1, Pdensi_DN11283_c0_g1d210457, Pdensi_DN12205_c0_g1d337539, Pdensi_DN12594_c0_g1d211747, Pdensi_DN13444_c0_g1d106611, Pdensi_DN13500_c0_g2, Pdensi_DN13531_c0_g1d522794, Pdensi_DN13701_c0_g1d392284, Pdensi_DN13766_c0_g1d392221, Pdensi_DN1409_c0_g1d380513, Pdensi_DN14892_c1_g1, Pdensi_DN15359_c0_g1d344451, Pdensi_DN16057_c4_g5, Pdensi_DN16391_c0_g1, Pdensi_…
GO:0009719	4.46559541842176e-11	1	310	911	response to endogenous stimulus	BP	5.55087042617154e-09	BP response to endogenous stimulus	Pdensi_DN10085_c0_g1d4516, Pdensi_DN10236_c0_g1d455061, Pdensi_DN10258_c0_g1d266747, Pdensi_DN1029_c0_g1, Pdensi_DN10526_c0_g1, Pdensi_DN10584_c0_g1d455509, Pdensi_DN10885_c0_g1d456115, Pdensi_DN10909_c0_g2, Pdensi_DN10989_c0_g1d335310, Pdensi_DN11112_c0_g1d387695, Pdensi_DN11560_c0_g3, Pdensi_DN11585_c0_g1d336306, Pdensi_DN11834_c0_g1d336839, Pdensi_DN11871_c0_g1d458112, Pdensi_DN11879_c0_g1, Pd…
GO:0016684	4.94688671666146e-11	1	68	133	oxidoreductase activity, acting on peroxide as acceptor	MF	6.08763879352359e-09	MF oxidoreductase activity, acting on peroxide as acceptor	Pdensi_DN10697_c0_g1d49317, Pdensi_DN10855_c0_g1d210150, Pdensi_DN11871_c0_g1d458112, Pdensi_DN11879_c0_g1, Pdensi_DN12546_c0_g1d6477, Pdensi_DN12573_c0_g1d176329, Pdensi_DN13510_c0_g1d212689, Pdensi_DN13615_c0_g1d392086, Pdensi_DN147_c0_g1d202455, Pdensi_DN15086_c0_g1d213965, Pdensi_DN15194_c0_g1d343911, Pdensi_DN16142_c1_g1, Pdensi_DN16319_c0_g1d111066, Pdensi_DN16508_c0_g1d398834, Pdensi_DN165…
GO:0006073	5.03259538433463e-11	1	98	219	cellular glucan metabolic process	BP	6.13179394055663e-09	BP cellular glucan metabolic process	Pdensi_DN10289_c0_g1d386517, Pdensi_DN10695_c0_g1d49277, Pdensi_DN12216_c0_g1, Pdensi_DN12857_c1_g1, Pdensi_DN12862_c0_g1, Pdensi_DN13222_c0_g2d7189, Pdensi_DN13283_c0_g1d271643, Pdensi_DN13873_c0_g1d340772, Pdensi_DN14110_c0_g1d393011, Pdensi_DN14675_c0_g1d394077, Pdensi_DN14864_c0_g1d108554, Pdensi_DN14923_c1_g7, Pdensi_DN15384_c2_g1, Pdensi_DN15418_c0_g2d466840, Pdensi_DN15544_c0_g1d182222, Pd…
GO:0007018	5.39903139502869e-11	1	46	77	microtubule-based movement	BP	6.51377258306108e-09	BP microtubule-based movement	Pdensi_DN11283_c0_g1d210457, Pdensi_DN13500_c0_g2, Pdensi_DN13766_c0_g1d392221, Pdensi_DN13877_c0_g1, Pdensi_DN15359_c0_g1d344451, Pdensi_DN16749_c0_g1d215564, Pdensi_DN17852_c0_g1d282283, Pdensi_DN18040_c0_g2, Pdensi_DN18887_c5_g2, Pdensi_DN19472_c0_g1d408210, Pdensi_DN19595_c0_g1d117685, Pdensi_DN19721_c0_g2d486406, Pdensi_DN19917_c0_g1d118739, Pdensi_DN19997_c0_g1, Pdensi_DN20126_c0_g6, Pdensi…
GO:0047196	5.61879570279796e-11	1	19	20	long-chain-alcohol O-fatty-acyltransferase activity	MF	6.58522856367921e-09	MF long-chain-alcohol O-fatty-acyltransferase activity	Pdensi_DN10400_c0_g1d519127, Pdensi_DN16858_c0_g3, Pdensi_DN17409_c0_g2, Pdensi_DN17466_c0_g1d529752, Pdensi_DN17809_c1_g9, Pdensi_DN18442_c0_g1d531857, Pdensi_DN19656_c0_g1d15592, Pdensi_DN20014_c1_g1, Pdensi_DN21349_c1_g6, Pdensi_DN22518_c1_g1, Pdensi_DN24634_c1_g2d555220, Pdensi_DN24954_c0_g1d305220, Pdensi_DN25650_c1_g1, Pdensi_DN33183_c0_g2, Pdensi_DN3713_c0_g1d448054, Pdensi_GG_121614_c0_g1…
GO:0102966	5.61879570279796e-11	1	19	20	arachidoyl-CoA:1-dodecanol O-acyltransferase activity	MF	6.58522856367921e-09	MF arachidoyl-CoA:1-dodecanol O-acyltransferase activity	Pdensi_DN10400_c0_g1d519127, Pdensi_DN16858_c0_g3, Pdensi_DN17409_c0_g2, Pdensi_DN17466_c0_g1d529752, Pdensi_DN17809_c1_g9, Pdensi_DN18442_c0_g1d531857, Pdensi_DN19656_c0_g1d15592, Pdensi_DN20014_c1_g1, Pdensi_DN21349_c1_g6, Pdensi_DN22518_c1_g1, Pdensi_DN24634_c1_g2d555220, Pdensi_DN24954_c0_g1d305220, Pdensi_DN25650_c1_g1, Pdensi_DN33183_c0_g2, Pdensi_DN3713_c0_g1d448054, Pdensi_GG_121614_c0_g1…
GO:0103095	5.61879570279796e-11	1	19	20	wax ester synthase activity	MF	6.58522856367921e-09	MF wax ester synthase activity	Pdensi_DN10400_c0_g1d519127, Pdensi_DN16858_c0_g3, Pdensi_DN17409_c0_g2, Pdensi_DN17466_c0_g1d529752, Pdensi_DN17809_c1_g9, Pdensi_DN18442_c0_g1d531857, Pdensi_DN19656_c0_g1d15592, Pdensi_DN20014_c1_g1, Pdensi_DN21349_c1_g6, Pdensi_DN22518_c1_g1, Pdensi_DN24634_c1_g2d555220, Pdensi_DN24954_c0_g1d305220, Pdensi_DN25650_c1_g1, Pdensi_DN33183_c0_g2, Pdensi_DN3713_c0_g1d448054, Pdensi_GG_121614_c0_g1…
GO:0030246	6.42527437483422e-11	1	139	350	carbohydrate binding	MF	7.45937985440659e-09	MF carbohydrate binding	Pdensi_DN10099_c0_g1d386291, Pdensi_DN10769_c0_g1d267536, Pdensi_DN10906_c0_g1d387436, Pdensi_DN11064_c0_g1d210295, Pdensi_DN11201_c0_g1d335677, Pdensi_DN12286_c0_g1d211446, Pdensi_DN12647_c0_g1d105770, Pdensi_DN12857_c1_g1, Pdensi_DN13222_c0_g2d7189, Pdensi_DN14340_c0_g1d8210, Pdensi_DN14989_c0_g1, Pdensi_DN15082_c1_g1, Pdensi_DN15318_c4_g3, Pdensi_DN15407_c0_g1d182088, Pdensi_DN15442_c2_g3, Pde…
GO:0005524	9.63172054984457e-11	1	1015	3521	ATP binding	MF	1.10773787931203e-08	MF ATP binding	Pdensi_DN10097_c0_g1, Pdensi_DN10236_c0_g1d266707, Pdensi_DN10236_c0_g1d455061, Pdensi_DN10540_c0_g1d49214, Pdensi_DN10546_c0_g1d4860, Pdensi_DN10713_c0_g1d173641, Pdensi_DN10807_c0_g1d267653, Pdensi_DN10906_c0_g1d387436, Pdensi_DN1090_c0_g1d164642, Pdensi_DN10938_c0_g1d387493, Pdensi_DN10940_c0_g1d5120, Pdensi_DN10958_c0_g1d210221, Pdensi_DN11047_c0_g1, Pdensi_DN11155_c0_g1d49629, Pdensi_DN11256…
GO:0004871	1.04238118898312e-10	1	149	383	NA	NA	1.18773545478021e-08	none	Pdensi_DN10028_c0_g1d386351, Pdensi_DN10097_c0_g1, Pdensi_DN10940_c0_g1d5120, Pdensi_DN10958_c0_g1d210221, Pdensi_DN11256_c0_g1d5270, Pdensi_DN11370_c0_g1d49791, Pdensi_DN11784_c0_g1, Pdensi_DN11962_c0_g1d175453, Pdensi_DN12456_c0_g1d6343, Pdensi_DN12634_c0_g1d459820, Pdensi_DN13092_c0_g1d177216, Pdensi_DN13467_c0_g1d522696, Pdensi_DN13914_c0_g2, Pdensi_DN14002_c1_g1d341357, Pdensi_DN14784_c0_g1,…
GO:0016682	1.22311791394281e-10	0.999999999984991	32	47	oxidoreductase activity, acting on diphenols and related substances as donors, oxygen as acceptor	MF	1.38088890357616e-08	MF oxidoreductase activity, acting on diphenols and related substances as donors, oxygen as acceptor	Pdensi_DN11539_c0_g1d336199, Pdensi_DN14043_c1_g1d523607, Pdensi_DN14956_c0_g5, Pdensi_DN15305_c0_g2, Pdensi_DN16433_c0_g1d215250, Pdensi_DN18549_c0_g1d354665, Pdensi_DN18549_c0_g3d354668, Pdensi_DN19175_c0_g1d286053, Pdensi_DN20631_c2_g1, Pdensi_DN20755_c0_g1d493374, Pdensi_DN20755_c0_g2d493377, Pdensi_DN20815_c1_g1, Pdensi_DN21246_c1_g1d18502, Pdensi_DN21246_c1_g4, Pdensi_DN21766_c0_g1d420000, …
GO:0004601	1.55938288990524e-10	0.999999999963075	65	127	peroxidase activity	MF	1.74452416756126e-08	MF peroxidase activity	Pdensi_DN10697_c0_g1d49317, Pdensi_DN10855_c0_g1d210150, Pdensi_DN11871_c0_g1d458112, Pdensi_DN11879_c0_g1, Pdensi_DN12546_c0_g1d6477, Pdensi_DN12573_c0_g1d176329, Pdensi_DN13510_c0_g1d212689, Pdensi_DN13615_c0_g1d392086, Pdensi_DN147_c0_g1d202455, Pdensi_DN15086_c0_g1d213965, Pdensi_DN15194_c0_g1d343911, Pdensi_DN16142_c1_g1, Pdensi_DN16319_c0_g1d111066, Pdensi_DN16508_c0_g1d398834, Pdensi_DN165…
GO:0009534	1.71203012346366e-10	0.999999999959681	64	125	chloroplast thylakoid	CC	1.88109309815569e-08	CC chloroplast thylakoid	Pdensi_DN10347_c0_g1d209793, Pdensi_DN10387_c0_g1d173149, Pdensi_DN10616_c0_g1d455771, Pdensi_DN10671_c0_g1, Pdensi_DN11196_c0_g1d5219, Pdensi_DN11834_c0_g1d336839, Pdensi_DN12020_c0_g1d5957, Pdensi_DN12972_c0_g1d271183, Pdensi_DN13077_c0_g1d390972, Pdensi_DN13226_c0_g1, Pdensi_DN13677_c0_g1d340413, Pdensi_DN145_c0_g1d97651, Pdensi_DN14648_c0_g1d53257, Pdensi_DN14838_c0_g1, Pdensi_DN14857_c0_g1d3…
GO:0031976	1.71203012346366e-10	0.999999999959681	64	125	plastid thylakoid	CC	1.88109309815569e-08	CC plastid thylakoid	Pdensi_DN10347_c0_g1d209793, Pdensi_DN10387_c0_g1d173149, Pdensi_DN10616_c0_g1d455771, Pdensi_DN10671_c0_g1, Pdensi_DN11196_c0_g1d5219, Pdensi_DN11834_c0_g1d336839, Pdensi_DN12020_c0_g1d5957, Pdensi_DN12972_c0_g1d271183, Pdensi_DN13077_c0_g1d390972, Pdensi_DN13226_c0_g1, Pdensi_DN13677_c0_g1d340413, Pdensi_DN145_c0_g1d97651, Pdensi_DN14648_c0_g1d53257, Pdensi_DN14838_c0_g1, Pdensi_DN14857_c0_g1d3…
GO:0030554	2.40832975503032e-10	1	1027	3582	adenyl nucleotide binding	MF	2.62273504118611e-08	MF adenyl nucleotide binding	Pdensi_DN10097_c0_g1, Pdensi_DN10236_c0_g1d266707, Pdensi_DN10236_c0_g1d455061, Pdensi_DN10540_c0_g1d49214, Pdensi_DN10546_c0_g1d4860, Pdensi_DN10713_c0_g1d173641, Pdensi_DN10807_c0_g1d267653, Pdensi_DN10906_c0_g1d387436, Pdensi_DN1090_c0_g1d164642, Pdensi_DN10938_c0_g1d387493, Pdensi_DN10940_c0_g1d5120, Pdensi_DN10958_c0_g1d210221, Pdensi_DN11047_c0_g1, Pdensi_DN11155_c0_g1d49629, Pdensi_DN11229…
GO:0009737	2.44104075561998e-10	1	143	365	response to abscisic acid	BP	2.63503925777715e-08	BP response to abscisic acid	Pdensi_DN10085_c0_g1d4516, Pdensi_DN10236_c0_g1d455061, Pdensi_DN10526_c0_g1, Pdensi_DN10584_c0_g1d455509, Pdensi_DN11112_c0_g1d387695, Pdensi_DN11560_c0_g3, Pdensi_DN11585_c0_g1d336306, Pdensi_DN11834_c0_g1d336839, Pdensi_DN11879_c0_g1, Pdensi_DN11991_c0_g2, Pdensi_DN12647_c0_g1d105770, Pdensi_DN12843_c0_g1d338700, Pdensi_DN12993_c0_g2, Pdensi_DN13244_c0_g1d339594, Pdensi_DN13861_c0_g1, Pdensi_D…
GO:0032559	2.67384889951825e-10	1	1026	3580	adenyl ribonucleotide binding	MF	2.86125083108448e-08	MF adenyl ribonucleotide binding	Pdensi_DN10097_c0_g1, Pdensi_DN10236_c0_g1d266707, Pdensi_DN10236_c0_g1d455061, Pdensi_DN10540_c0_g1d49214, Pdensi_DN10546_c0_g1d4860, Pdensi_DN10713_c0_g1d173641, Pdensi_DN10807_c0_g1d267653, Pdensi_DN10906_c0_g1d387436, Pdensi_DN1090_c0_g1d164642, Pdensi_DN10938_c0_g1d387493, Pdensi_DN10940_c0_g1d5120, Pdensi_DN10958_c0_g1d210221, Pdensi_DN11047_c0_g1, Pdensi_DN11155_c0_g1d49629, Pdensi_DN11256…
GO:0046274	2.75715232806082e-10	0.999999999978471	24	31	lignin catabolic process	BP	2.88165513899469e-08	BP lignin catabolic process	Pdensi_DN11539_c0_g1d336199, Pdensi_DN14043_c1_g1d523607, Pdensi_DN14956_c0_g5, Pdensi_DN15305_c0_g2, Pdensi_DN16433_c0_g1d215250, Pdensi_DN18549_c0_g1d354665, Pdensi_DN18549_c0_g3d354668, Pdensi_DN19175_c0_g1d286053, Pdensi_DN20631_c2_g1, Pdensi_DN20755_c0_g1d493374, Pdensi_DN20755_c0_g2d493377, Pdensi_DN20815_c1_g1, Pdensi_DN21246_c1_g1d18502, Pdensi_DN21246_c1_g4, Pdensi_DN27378_c0_g1d140778, …
GO:0052716	2.75715232806082e-10	0.999999999978471	24	31	hydroquinone:oxygen oxidoreductase activity	MF	2.88165513899469e-08	MF hydroquinone:oxygen oxidoreductase activity	Pdensi_DN11539_c0_g1d336199, Pdensi_DN14043_c1_g1d523607, Pdensi_DN14956_c0_g5, Pdensi_DN15305_c0_g2, Pdensi_DN16433_c0_g1d215250, Pdensi_DN18549_c0_g1d354665, Pdensi_DN18549_c0_g3d354668, Pdensi_DN19175_c0_g1d286053, Pdensi_DN20631_c2_g1, Pdensi_DN20755_c0_g1d493374, Pdensi_DN20755_c0_g2d493377, Pdensi_DN20815_c1_g1, Pdensi_DN21246_c1_g1d18502, Pdensi_DN21246_c1_g4, Pdensi_DN27378_c0_g1d140778, …
GO:0046271	2.76316679994616e-10	0.999999999972709	27	37	phenylpropanoid catabolic process	BP	2.88165513899469e-08	BP phenylpropanoid catabolic process	Pdensi_DN11539_c0_g1d336199, Pdensi_DN13536_c0_g1, Pdensi_DN14043_c1_g1d523607, Pdensi_DN14956_c0_g5, Pdensi_DN15305_c0_g2, Pdensi_DN16433_c0_g1d215250, Pdensi_DN17568_c0_g1d216235, Pdensi_DN18549_c0_g1d354665, Pdensi_DN18549_c0_g3d354668, Pdensi_DN19175_c0_g1d286053, Pdensi_DN19874_c0_g2, Pdensi_DN20631_c2_g1, Pdensi_DN20755_c0_g1d493374, Pdensi_DN20755_c0_g2d493377, Pdensi_DN20815_c1_g1, Pdensi…
GO:0046658	2.94235467861601e-10	0.99999999993037	63	123	anchored component of plasma membrane	CC	3.03567160976327e-08	CC anchored component of plasma membrane	Pdensi_DN11064_c0_g1d210295, Pdensi_DN11720_c0_g1d211026, Pdensi_DN11760_c0_g1d268987, Pdensi_DN13727_c0_g1d392210, Pdensi_DN13957_c0_g2, Pdensi_DN14096_c0_g2d392918, Pdensi_DN14363_c0_g1d213328, Pdensi_DN14726_c0_g2, Pdensi_DN15274_c0_g1d344023, Pdensi_DN15641_c0_g1, Pdensi_DN15661_c0_g1d9737, Pdensi_DN15992_c0_g3, Pdensi_DN16239_c0_g1, Pdensi_DN17417_c1_g1, Pdensi_DN17565_c0_g1d351275, Pdensi_D…
GO:0044430	2.9601868452104e-10	1	146	374	cytoskeletal part	CC	3.03567160976327e-08	CC cytoskeletal part	Pdensi_DN10202_c0_g1, Pdensi_DN10628_c0_g1, Pdensi_DN11275_c0_g1d387913, Pdensi_DN11283_c0_g1d210457, Pdensi_DN11331_c0_g1d268435, Pdensi_DN12001_c0_g1d337225, Pdensi_DN12279_c0_g1d6115, Pdensi_DN12288_c0_g1d6189, Pdensi_DN12594_c0_g1d211747, Pdensi_DN12629_c0_g1d459686, Pdensi_DN12843_c0_g1d338700, Pdensi_DN13500_c0_g2, Pdensi_DN13531_c0_g1d522794, Pdensi_DN13628_c0_g1d462025, Pdensi_DN13660_c0_…
GO:0016679	3.25632738020768e-10	0.999999999952235	35	55	oxidoreductase activity, acting on diphenols and related substances as donors	MF	3.31176568106081e-08	MF oxidoreductase activity, acting on diphenols and related substances as donors	Pdensi_DN11539_c0_g1d336199, Pdensi_DN14043_c1_g1d523607, Pdensi_DN14956_c0_g5, Pdensi_DN15305_c0_g2, Pdensi_DN16433_c0_g1d215250, Pdensi_DN17385_c0_g1d216077, Pdensi_DN18549_c0_g1d354665, Pdensi_DN18549_c0_g3d354668, Pdensi_DN19175_c0_g1d286053, Pdensi_DN20567_c2_g1, Pdensi_DN20631_c2_g1, Pdensi_DN20755_c0_g1d493374, Pdensi_DN20755_c0_g2d493377, Pdensi_DN20815_c1_g1, Pdensi_DN21246_c1_g1d18502, …
GO:0009834	3.62117666478914e-10	0.999999999956516	31	44	plant-type secondary cell wall biogenesis	BP	3.65263934728649e-08	BP plant-type secondary cell wall biogenesis	Pdensi_DN12202_c0_g1d389479, Pdensi_DN12969_c0_g1d51365, Pdensi_DN14247_c0_g3, Pdensi_DN15094_c1_g3d465823, Pdensi_DN16433_c0_g1d215250, Pdensi_DN17499_c0_g1, Pdensi_DN18057_c0_g3, Pdensi_DN18434_c0_g1d283766, Pdensi_DN18940_c0_g1d14363, Pdensi_DN19175_c0_g1d286053, Pdensi_DN19457_c0_g1d408126, Pdensi_DN19721_c0_g2d486406, Pdensi_DN2023_c0_g1d165274, Pdensi_DN20840_c1_g1, Pdensi_DN21067_c1_g1, Pd…
GO:0010287	3.92986708924847e-10	0.999999999943719	35	53	plastoglobule	CC	3.93178409758469e-08	CC plastoglobule	Pdensi_DN10273_c1_g1, Pdensi_DN12972_c0_g1d271183, Pdensi_DN13335_c0_g1, Pdensi_DN13554_c0_g1d461922, Pdensi_DN14461_c1_g1, Pdensi_DN14648_c0_g1d53257, Pdensi_DN14989_c0_g1, Pdensi_DN15441_c0_g1d214349, Pdensi_DN15579_c0_g1d467163, Pdensi_DN16149_c0_g1d527092, Pdensi_DN16418_c0_g1, Pdensi_DN16789_c0_g1, Pdensi_DN17128_c0_g1d473240, Pdensi_DN17386_c0_g1d400977, Pdensi_DN18260_c0_g1, Pdensi_DN18555…
GO:0016051	4.3033882294683e-10	1	131	328	carbohydrate biosynthetic process	BP	4.27076577030943e-08	BP carbohydrate biosynthetic process	Pdensi_DN10695_c0_g1d49277, Pdensi_DN10713_c0_g1d173641, Pdensi_DN11461_c0_g1d210660, Pdensi_DN12525_c0_g1, Pdensi_DN13038_c0_g3, Pdensi_DN13182_c0_g1d7020, Pdensi_DN13470_c0_g1d391777, Pdensi_DN13537_c0_g1d340122, Pdensi_DN13537_c0_g1d461758, Pdensi_DN13671_c0_g1, Pdensi_DN14247_c0_g3, Pdensi_DN14591_c0_g1d342509, Pdensi_DN14675_c0_g1d394077, Pdensi_DN15098_c0_g1d108891, Pdensi_DN15296_c0_g1d466…
GO:0031226	4.57719305873246e-10	1	119	291	intrinsic component of plasma membrane	CC	4.50615502246093e-08	CC intrinsic component of plasma membrane	Pdensi_DN11064_c0_g1d210295, Pdensi_DN11720_c0_g1d211026, Pdensi_DN11760_c0_g1d268987, Pdensi_DN12300_c0_g1d105477, Pdensi_DN13727_c0_g1d392210, Pdensi_DN13785_c0_g1d107081, Pdensi_DN13863_c0_g1d392460, Pdensi_DN13957_c0_g2, Pdensi_DN13997_c2_g1, Pdensi_DN14096_c0_g2d392918, Pdensi_DN14363_c0_g1d213328, Pdensi_DN14726_c0_g2, Pdensi_DN15131_c0_g1, Pdensi_DN15274_c0_g1d344023, Pdensi_DN15547_c1_g1,…
GO:0006950	6.14178541361082e-10	1	1081	3765	response to stress	BP	5.99847708729324e-08	BP response to stress	Pdensi_DN10028_c0_g1d386351, Pdensi_DN10090_c0_g1d4523, Pdensi_DN10236_c0_g1d266707, Pdensi_DN10236_c0_g1d455061, Pdensi_DN10526_c0_g1, Pdensi_DN10540_c0_g1d49214, Pdensi_DN10546_c0_g1d4860, Pdensi_DN10553_c0_g1d103553, Pdensi_DN10574_c0_g1d173317, Pdensi_DN10584_c0_g1d455509, Pdensi_DN10616_c0_g1d455771, Pdensi_DN10638_c0_g1, Pdensi_DN10671_c0_g1, Pdensi_DN10695_c0_g1d49277, Pdensi_DN10697_c0_g1…
GO:0010411	6.65769976197119e-10	0.999999999882456	36	57	xyloglucan metabolic process	BP	6.45115380085177e-08	BP xyloglucan metabolic process	Pdensi_DN12216_c0_g1, Pdensi_DN13283_c0_g1d271643, Pdensi_DN13873_c0_g1d340772, Pdensi_DN14110_c0_g1d393011, Pdensi_DN14675_c0_g1d394077, Pdensi_DN14923_c1_g7, Pdensi_DN15418_c0_g2d466840, Pdensi_DN15702_c0_g1d345565, Pdensi_DN16835_c0_g1, Pdensi_DN17930_c0_g1d114128, Pdensi_DN18590_c0_g2, Pdensi_DN19137_c0_g1d357161, Pdensi_DN19388_c0_g1d286462, Pdensi_DN19639_c4_g1, Pdensi_DN19667_c0_g1d534673,…
GO:0043565	6.7464867684779e-10	1	237	674	sequence-specific DNA binding	MF	6.48611454475696e-08	MF sequence-specific DNA binding	Pdensi_DN10236_c0_g1d266707, Pdensi_DN10290_c0_g1d4636, Pdensi_DN10600_c0_g1, Pdensi_DN10847_c0_g2, Pdensi_DN11087_c0_g1d174058, Pdensi_DN11298_c0_g1, Pdensi_DN11573_c0_g1d210841, Pdensi_DN11590_c0_g1d336260, Pdensi_DN12094_c0_g1d458612, Pdensi_DN12213_c0_g1d389462, Pdensi_DN12491_c0_g1d459331, Pdensi_DN12565_c0_g1d459589, Pdensi_DN12868_c1_g1, Pdensi_DN13180_c1_g1, Pdensi_DN13237_c0_g1, Pdensi_D…
GO:0008233	8.54342322926065e-10	1	434	1457	peptidase activity	MF	8.15002839219237e-08	MF peptidase activity	Pdensi_DN10115_c0_g1d172805, Pdensi_DN10213_c0_g1d518881, Pdensi_DN10479_c0_g1d519085, Pdensi_DN10502_c0_g1d209969, Pdensi_DN10620_c0_g1d4883, Pdensi_DN10870_c0_g1, Pdensi_DN11047_c0_g1, Pdensi_DN11122_c0_g1d104222, Pdensi_DN11130_c0_g1, Pdensi_DN11783_c0_g1d457849, Pdensi_DN11846_c0_g1, Pdensi_DN11980_c0_g1d520706, Pdensi_DN12005_c0_g1d337285, Pdensi_DN12020_c0_g1d5957, Pdensi_DN12148_c1_g1, Pde…
GO:0035639	9.03307229869249e-10	1	1076	3784	purine ribonucleoside triphosphate binding	MF	8.55084520828537e-08	MF purine ribonucleoside triphosphate binding	Pdensi_DN10097_c0_g1, Pdensi_DN10236_c0_g1d266707, Pdensi_DN10236_c0_g1d455061, Pdensi_DN10540_c0_g1d49214, Pdensi_DN10546_c0_g1d4860, Pdensi_DN10713_c0_g1d173641, Pdensi_DN10807_c0_g1d267653, Pdensi_DN10906_c0_g1d387436, Pdensi_DN1090_c0_g1d164642, Pdensi_DN10938_c0_g1d387493, Pdensi_DN10940_c0_g1d5120, Pdensi_DN10958_c0_g1d210221, Pdensi_DN11047_c0_g1, Pdensi_DN11155_c0_g1d49629, Pdensi_DN11256…
GO:0042743	1.04554869699011e-09	0.999999999720614	54	101	hydrogen peroxide metabolic process	BP	9.82177272149639e-08	BP hydrogen peroxide metabolic process	Pdensi_DN10697_c0_g1d49317, Pdensi_DN10855_c0_g1d210150, Pdensi_DN11871_c0_g1d458112, Pdensi_DN12546_c0_g1d6477, Pdensi_DN12573_c0_g1d176329, Pdensi_DN13510_c0_g1d212689, Pdensi_DN13615_c0_g1d392086, Pdensi_DN13867_c0_g1d340918, Pdensi_DN15086_c0_g1d213965, Pdensi_DN15194_c0_g1d343911, Pdensi_DN16142_c1_g1, Pdensi_DN16508_c0_g1d398834, Pdensi_DN16532_c0_g1d215401, Pdensi_DN16606_c1_g6, Pdensi_DN1…
GO:0044550	1.05618889039705e-09	1	89	201	secondary metabolite biosynthetic process	BP	9.84656097365614e-08	BP secondary metabolite biosynthetic process	Pdensi_DN11042_c0_g1d104080, Pdensi_DN12981_c0_g2, Pdensi_DN13536_c0_g1, Pdensi_DN13537_c0_g1d461758, Pdensi_DN14528_c0_g1, Pdensi_DN14653_c0_g1d108253, Pdensi_DN14735_c0_g1, Pdensi_DN14741_c0_g1d394293, Pdensi_DN15053_c0_g4, Pdensi_DN15086_c0_g1d213965, Pdensi_DN15341_c0_g1d344263, Pdensi_DN15924_c0_g1d110384, Pdensi_DN16084_c0_g1d214889, Pdensi_DN16142_c1_g1, Pdensi_DN16405_c0_g1, Pdensi_DN1643…
GO:0004190	1.09775057111836e-09	1	316	1041	aspartic-type endopeptidase activity	MF	1.00812824837183e-07	MF aspartic-type endopeptidase activity	Pdensi_DN10213_c0_g1d518881, Pdensi_DN10479_c0_g1d519085, Pdensi_DN10502_c0_g1d209969, Pdensi_DN10870_c0_g1, Pdensi_DN11047_c0_g1, Pdensi_DN11122_c0_g1d104222, Pdensi_DN11130_c0_g1, Pdensi_DN11846_c0_g1, Pdensi_DN12148_c1_g1, Pdensi_DN12576_c0_g1d6506, Pdensi_DN12708_c0_g1d6702, Pdensi_DN12797_c0_g1d176742, Pdensi_DN12805_c0_g1d390681, Pdensi_DN13074_c0_g1d522068, Pdensi_DN13270_c0_g1d106466, Pde…
GO:0070001	1.09775057111836e-09	1	316	1041	aspartic-type peptidase activity	MF	1.00812824837183e-07	MF aspartic-type peptidase activity	Pdensi_DN10213_c0_g1d518881, Pdensi_DN10479_c0_g1d519085, Pdensi_DN10502_c0_g1d209969, Pdensi_DN10870_c0_g1, Pdensi_DN11047_c0_g1, Pdensi_DN11122_c0_g1d104222, Pdensi_DN11130_c0_g1, Pdensi_DN11846_c0_g1, Pdensi_DN12148_c1_g1, Pdensi_DN12576_c0_g1d6506, Pdensi_DN12708_c0_g1d6702, Pdensi_DN12797_c0_g1d176742, Pdensi_DN12805_c0_g1d390681, Pdensi_DN13074_c0_g1d522068, Pdensi_DN13270_c0_g1d106466, Pde…
GO:0004175	1.32072154274358e-09	1	380	1268	endopeptidase activity	MF	1.20391105962982e-07	MF endopeptidase activity	Pdensi_DN10115_c0_g1d172805, Pdensi_DN10213_c0_g1d518881, Pdensi_DN10479_c0_g1d519085, Pdensi_DN10502_c0_g1d209969, Pdensi_DN10870_c0_g1, Pdensi_DN11047_c0_g1, Pdensi_DN11122_c0_g1d104222, Pdensi_DN11130_c0_g1, Pdensi_DN11846_c0_g1, Pdensi_DN11980_c0_g1d520706, Pdensi_DN12020_c0_g1d5957, Pdensi_DN12148_c1_g1, Pdensi_DN12576_c0_g1d6506, Pdensi_DN12708_c0_g1d6702, Pdensi_DN12797_c0_g1d176742, Pdens…
GO:0070011	1.52902105771443e-09	1	426	1434	peptidase activity, acting on L-amino acid peptides	MF	1.38353920119366e-07	MF peptidase activity, acting on L-amino acid peptides	Pdensi_DN10115_c0_g1d172805, Pdensi_DN10213_c0_g1d518881, Pdensi_DN10479_c0_g1d519085, Pdensi_DN10502_c0_g1d209969, Pdensi_DN10620_c0_g1d4883, Pdensi_DN10870_c0_g1, Pdensi_DN11047_c0_g1, Pdensi_DN11122_c0_g1d104222, Pdensi_DN11130_c0_g1, Pdensi_DN11783_c0_g1d457849, Pdensi_DN11846_c0_g1, Pdensi_DN11980_c0_g1d520706, Pdensi_DN12005_c0_g1d337285, Pdensi_DN12020_c0_g1d5957, Pdensi_DN12148_c1_g1, Pde…
GO:0045488	1.71360250030775e-09	0.999999999443132	64	132	pectin metabolic process	BP	1.53924031888957e-07	BP pectin metabolic process	Pdensi_DN12559_c0_g1, Pdensi_DN13537_c0_g1d461758, Pdensi_DN13671_c0_g1, Pdensi_DN15341_c0_g1d344263, Pdensi_DN16114_c0_g1d397583, Pdensi_DN16813_c0_g1d471946, Pdensi_DN17377_c0_g1, Pdensi_DN17479_c0_g2, Pdensi_DN18480_c0_g1d354107, Pdensi_DN18947_c0_g1d217923, Pdensi_DN19319_c0_g1d218367, Pdensi_DN19547_c2_g1, Pdensi_DN19565_c0_g1d218684, Pdensi_DN19616_c2_g1, Pdensi_DN19908_c0_g1d219280, Pdensi…
GO:0017076	1.73803889721919e-09	1	1089	3846	purine nucleotide binding	MF	1.54987729486807e-07	MF purine nucleotide binding	Pdensi_DN10097_c0_g1, Pdensi_DN10236_c0_g1d266707, Pdensi_DN10236_c0_g1d455061, Pdensi_DN10540_c0_g1d49214, Pdensi_DN10546_c0_g1d4860, Pdensi_DN10713_c0_g1d173641, Pdensi_DN10807_c0_g1d267653, Pdensi_DN10906_c0_g1d387436, Pdensi_DN1090_c0_g1d164642, Pdensi_DN10938_c0_g1d387493, Pdensi_DN10940_c0_g1d5120, Pdensi_DN10958_c0_g1d210221, Pdensi_DN11047_c0_g1, Pdensi_DN11155_c0_g1d49629, Pdensi_DN11229…
GO:0006259	1.92196706609675e-09	1	466	1579	DNA metabolic process	BP	1.70156307304939e-07	BP DNA metabolic process	Pdensi_DN10213_c0_g1d518881, Pdensi_DN10236_c0_g1d266707, Pdensi_DN10236_c0_g1d455061, Pdensi_DN10479_c0_g1d519085, Pdensi_DN10502_c0_g1d209969, Pdensi_DN10546_c0_g1d4860, Pdensi_DN10574_c0_g1d173317, Pdensi_DN10847_c0_g2, Pdensi_DN10870_c0_g1, Pdensi_DN10938_c0_g1d387493, Pdensi_DN11010_c0_g1d104110, Pdensi_DN11047_c0_g1, Pdensi_DN11122_c0_g1d104222, Pdensi_DN11130_c0_g1, Pdensi_DN11155_c0_g1d49…
GO:0000166	1.95115391425761e-09	1	1182	4201	nucleotide binding	MF	1.70290071410313e-07	MF nucleotide binding	Pdensi_DN10097_c0_g1, Pdensi_DN10236_c0_g1d266707, Pdensi_DN10236_c0_g1d455061, Pdensi_DN10540_c0_g1d49214, Pdensi_DN10546_c0_g1d4860, Pdensi_DN10638_c0_g1, Pdensi_DN10713_c0_g1d173641, Pdensi_DN10807_c0_g1d267653, Pdensi_DN10847_c0_g2, Pdensi_DN10906_c0_g1d387436, Pdensi_DN1090_c0_g1d164642, Pdensi_DN10938_c0_g1d387493, Pdensi_DN10940_c0_g1d5120, Pdensi_DN10958_c0_g1d210221, Pdensi_DN11047_c0_g1…
GO:1901265	1.95115391425761e-09	1	1182	4201	nucleoside phosphate binding	MF	1.70290071410313e-07	MF nucleoside phosphate binding	Pdensi_DN10097_c0_g1, Pdensi_DN10236_c0_g1d266707, Pdensi_DN10236_c0_g1d455061, Pdensi_DN10540_c0_g1d49214, Pdensi_DN10546_c0_g1d4860, Pdensi_DN10638_c0_g1, Pdensi_DN10713_c0_g1d173641, Pdensi_DN10807_c0_g1d267653, Pdensi_DN10847_c0_g2, Pdensi_DN10906_c0_g1d387436, Pdensi_DN1090_c0_g1d164642, Pdensi_DN10938_c0_g1d387493, Pdensi_DN10940_c0_g1d5120, Pdensi_DN10958_c0_g1d210221, Pdensi_DN11047_c0_g1…
GO:0036094	2.22448447926446e-09	1	1234	4401	small molecule binding	MF	1.91831783322726e-07	MF small molecule binding	Pdensi_DN10097_c0_g1, Pdensi_DN10236_c0_g1d266707, Pdensi_DN10236_c0_g1d455061, Pdensi_DN10540_c0_g1d49214, Pdensi_DN10546_c0_g1d4860, Pdensi_DN10638_c0_g1, Pdensi_DN10713_c0_g1d173641, Pdensi_DN10769_c0_g1d267536, Pdensi_DN10807_c0_g1d267653, Pdensi_DN10847_c0_g2, Pdensi_DN10906_c0_g1d387436, Pdensi_DN1090_c0_g1d164642, Pdensi_DN10938_c0_g1d387493, Pdensi_DN10940_c0_g1d5120, Pdensi_DN10958_c0_g1…
GO:0032555	2.22915204088655e-09	1	1087	3843	purine ribonucleotide binding	MF	1.91831783322726e-07	MF purine ribonucleotide binding	Pdensi_DN10097_c0_g1, Pdensi_DN10236_c0_g1d266707, Pdensi_DN10236_c0_g1d455061, Pdensi_DN10540_c0_g1d49214, Pdensi_DN10546_c0_g1d4860, Pdensi_DN10713_c0_g1d173641, Pdensi_DN10807_c0_g1d267653, Pdensi_DN10906_c0_g1d387436, Pdensi_DN1090_c0_g1d164642, Pdensi_DN10938_c0_g1d387493, Pdensi_DN10940_c0_g1d5120, Pdensi_DN10958_c0_g1d210221, Pdensi_DN11047_c0_g1, Pdensi_DN11155_c0_g1d49629, Pdensi_DN11256…
GO:0008422	2.49791708759538e-09	0.999999999369012	46	83	beta-glucosidase activity	MF	2.13467831110755e-07	MF beta-glucosidase activity	Pdensi_DN11297_c0_g3, Pdensi_DN13651_c1_g1, Pdensi_DN13727_c0_g1d392210, Pdensi_DN13957_c0_g2, Pdensi_DN14096_c0_g2d392918, Pdensi_DN15274_c0_g1d344023, Pdensi_DN15661_c0_g1d9737, Pdensi_DN15785_c0_g1d182690, Pdensi_DN15992_c0_g3, Pdensi_DN16308_c0_g1d215184, Pdensi_DN17417_c1_g1, Pdensi_DN17725_c0_g1d57805, Pdensi_DN17930_c0_g1d114128, Pdensi_DN18436_c0_g1, Pdensi_DN18888_c0_g1d480538, Pdensi_DN…
GO:0016168	2.64547876629401e-09	0.999999999674945	26	37	chlorophyll binding	MF	2.245190461932e-07	MF chlorophyll binding	Pdensi_DN13606_c0_g1d340396, Pdensi_DN14461_c1_g1, Pdensi_DN14648_c0_g1d53257, Pdensi_DN15441_c0_g1d214349, Pdensi_DN15697_c0_g1, Pdensi_DN15810_c2_g2, Pdensi_DN16117_c0_g1d469076, Pdensi_DN18652_c0_g1d115657, Pdensi_DN18788_c0_g3, Pdensi_DN19353_c2_g1, Pdensi_DN19470_c1_g1, Pdensi_DN19545_c1_g2, Pdensi_DN19545_c3_g1, Pdensi_DN20545_c1_g2, Pdensi_DN21837_c0_g2d221798, Pdensi_DN21848_c0_g4, Pdensi…
GO:0044262	3.28871324416093e-09	1	149	395	cellular carbohydrate metabolic process	BP	2.77197980703044e-07	BP cellular carbohydrate metabolic process	Pdensi_DN10289_c0_g1d386517, Pdensi_DN10456_c0_g2, Pdensi_DN10695_c0_g1d49277, Pdensi_DN12216_c0_g1, Pdensi_DN12525_c0_g1, Pdensi_DN12857_c1_g1, Pdensi_DN12862_c0_g1, Pdensi_DN13005_c0_g1d339187, Pdensi_DN13222_c0_g2d7189, Pdensi_DN13283_c0_g1d271643, Pdensi_DN13537_c0_g1d461758, Pdensi_DN13873_c0_g1d340772, Pdensi_DN14048_c0_g1d213046, Pdensi_DN14110_c0_g1d393011, Pdensi_DN14247_c0_g3, Pdensi_DN…
GO:0009767	3.63618293886101e-09	0.99999999965817	23	30	photosynthetic electron transport chain	BP	3.04400457453222e-07	BP photosynthetic electron transport chain	Pdensi_DN10387_c0_g1d173149, Pdensi_DN13226_c0_g1, Pdensi_DN13335_c0_g1, Pdensi_DN14130_c0_g1d341378, Pdensi_DN14633_c0_g1d213544, Pdensi_DN14838_c0_g1, Pdensi_DN14891_c0_g1, Pdensi_DN16418_c0_g1, Pdensi_DN16657_c1_g1d399093, Pdensi_DN19116_c1_g4, Pdensi_DN19234_c0_g3, Pdensi_DN19353_c2_g1, Pdensi_DN21249_c0_g1d417146, Pdensi_DN21342_c0_g3, Pdensi_DN21848_c0_g4, Pdensi_DN22111_c1_g3, Pdensi_DN244…
GO:0010393	3.77881209717648e-09	0.99999999873733	64	134	galacturonan metabolic process	BP	3.14203119377391e-07	BP galacturonan metabolic process	Pdensi_DN12559_c0_g1, Pdensi_DN13537_c0_g1d461758, Pdensi_DN13671_c0_g1, Pdensi_DN15341_c0_g1d344263, Pdensi_DN16114_c0_g1d397583, Pdensi_DN16813_c0_g1d471946, Pdensi_DN17377_c0_g1, Pdensi_DN17479_c0_g2, Pdensi_DN18480_c0_g1d354107, Pdensi_DN18947_c0_g1d217923, Pdensi_DN19319_c0_g1d218367, Pdensi_DN19547_c2_g1, Pdensi_DN19565_c0_g1d218684, Pdensi_DN19616_c2_g1, Pdensi_DN19908_c0_g1d219280, Pdensi…
GO:0097305	4.30637556906348e-09	1	144	382	response to alcohol	BP	3.55666159415404e-07	BP response to alcohol	Pdensi_DN10085_c0_g1d4516, Pdensi_DN10236_c0_g1d455061, Pdensi_DN10526_c0_g1, Pdensi_DN10584_c0_g1d455509, Pdensi_DN11112_c0_g1d387695, Pdensi_DN11560_c0_g3, Pdensi_DN11585_c0_g1d336306, Pdensi_DN11834_c0_g1d336839, Pdensi_DN11879_c0_g1, Pdensi_DN11991_c0_g2, Pdensi_DN12647_c0_g1d105770, Pdensi_DN12843_c0_g1d338700, Pdensi_DN12993_c0_g2, Pdensi_DN13244_c0_g1d339594, Pdensi_DN13861_c0_g1, Pdensi_D…
GO:0009058	4.99258375472944e-09	1	841	2892	biosynthetic process	BP	4.09591571238004e-07	BP biosynthetic process	Pdensi_DN10158_c0_g1d266584, Pdensi_DN10236_c0_g1d266707, Pdensi_DN10236_c0_g1d455061, Pdensi_DN1029_c0_g1, Pdensi_DN10313_c0_g1d455218, Pdensi_DN10387_c0_g1d173149, Pdensi_DN10695_c0_g1d49277, Pdensi_DN10713_c0_g1d173641, Pdensi_DN10745_c0_g1, Pdensi_DN10769_c0_g1d267536, Pdensi_DN10846_c0_g1d335071, Pdensi_DN10938_c0_g1d173901, Pdensi_DN10942_c0_g1, Pdensi_DN11010_c0_g1d104110, Pdensi_DN11042_c…
GO:0032553	6.47418576749848e-09	1	1092	3882	ribonucleotide binding	MF	5.27624702349909e-07	MF ribonucleotide binding	Pdensi_DN10097_c0_g1, Pdensi_DN10236_c0_g1d266707, Pdensi_DN10236_c0_g1d455061, Pdensi_DN10540_c0_g1d49214, Pdensi_DN10546_c0_g1d4860, Pdensi_DN10713_c0_g1d173641, Pdensi_DN10807_c0_g1d267653, Pdensi_DN10906_c0_g1d387436, Pdensi_DN1090_c0_g1d164642, Pdensi_DN10938_c0_g1d387493, Pdensi_DN10940_c0_g1d5120, Pdensi_DN10958_c0_g1d210221, Pdensi_DN11047_c0_g1, Pdensi_DN11155_c0_g1d49629, Pdensi_DN11256…
GO:0006260	7.69102300628729e-09	0.999999997172928	70	152	DNA replication	BP	6.22669270495865e-07	BP DNA replication	Pdensi_DN10236_c0_g1d266707, Pdensi_DN10236_c0_g1d455061, Pdensi_DN11010_c0_g1d104110, Pdensi_DN11426_c0_g1d49915, Pdensi_DN14067_c0_g1d178931, Pdensi_DN14084_c0_g1d341311, Pdensi_DN14576_c2_g1, Pdensi_DN15674_c0_g1, Pdensi_DN15786_c0_g1d345588, Pdensi_DN15996_c0_g1, Pdensi_DN16075_c0_g1d397367, Pdensi_DN17354_c0_g1d473947, Pdensi_DN17542_c0_g1d474704, Pdensi_DN17777_c0_g1, Pdensi_DN17897_c0_g1d2…
GO:0022402	8.7583598595058e-09	1	148	395	cell cycle process	BP	7.0444690477829e-07	BP cell cycle process	Pdensi_DN10202_c0_g1, Pdensi_DN10546_c0_g1d4860, Pdensi_DN10958_c0_g1d210221, Pdensi_DN11010_c0_g1d104110, Pdensi_DN11480_c0_g1d5445, Pdensi_DN11862_c0_g1d336785, Pdensi_DN12001_c0_g1d337225, Pdensi_DN12077_c0_g1d105072, Pdensi_DN12288_c0_g1d6189, Pdensi_DN12594_c0_g1d211747, Pdensi_DN13244_c0_g1d339594, Pdensi_DN13524_c0_g1d461876, Pdensi_DN13628_c0_g1d462025, Pdensi_DN13660_c0_g1, Pdensi_DN1370…
GO:0044036	8.91210072250703e-09	0.999999996419374	80	182	cell wall macromolecule metabolic process	BP	7.12157866825789e-07	BP cell wall macromolecule metabolic process	Pdensi_DN10456_c0_g2, Pdensi_DN12216_c0_g1, Pdensi_DN13283_c0_g1d271643, Pdensi_DN13537_c0_g1d461758, Pdensi_DN13873_c0_g1d340772, Pdensi_DN14110_c0_g1d393011, Pdensi_DN14247_c0_g3, Pdensi_DN14675_c0_g1d394077, Pdensi_DN14923_c1_g7, Pdensi_DN15341_c0_g1d344263, Pdensi_DN15418_c0_g2d466840, Pdensi_DN15702_c0_g1d345565, Pdensi_DN16265_c0_g2, Pdensi_DN16813_c0_g1d471946, Pdensi_DN16835_c0_g1, Pdensi…
GO:0016762	9.08266380037667e-09	0.999999998544759	29	44	xyloglucan:xyloglucosyl transferase activity	MF	7.21104907918938e-07	MF xyloglucan:xyloglucosyl transferase activity	Pdensi_DN12216_c0_g1, Pdensi_DN13283_c0_g1d271643, Pdensi_DN13873_c0_g1d340772, Pdensi_DN14110_c0_g1d393011, Pdensi_DN14923_c1_g7, Pdensi_DN15418_c0_g2d466840, Pdensi_DN15702_c0_g1d345565, Pdensi_DN18590_c0_g2, Pdensi_DN19137_c0_g1d357161, Pdensi_DN19639_c4_g1, Pdensi_DN19667_c0_g1d534673, Pdensi_DN20473_c0_g1d536949, Pdensi_DN21510_c0_g1d221411, Pdensi_DN21525_c0_g1d221509, Pdensi_DN24110_c1_g3,…
GO:0097367	1.19783030635041e-08	1	1104	3940	carbohydrate derivative binding	MF	9.44903830124881e-07	MF carbohydrate derivative binding	Pdensi_DN10097_c0_g1, Pdensi_DN10236_c0_g1d266707, Pdensi_DN10236_c0_g1d455061, Pdensi_DN10540_c0_g1d49214, Pdensi_DN10546_c0_g1d4860, Pdensi_DN10713_c0_g1d173641, Pdensi_DN10807_c0_g1d267653, Pdensi_DN10906_c0_g1d387436, Pdensi_DN1090_c0_g1d164642, Pdensi_DN10938_c0_g1d387493, Pdensi_DN10940_c0_g1d5120, Pdensi_DN10958_c0_g1d210221, Pdensi_DN11047_c0_g1, Pdensi_DN11155_c0_g1d49629, Pdensi_DN11256…
GO:1901576	1.27562720624804e-08	1	798	2747	organic substance biosynthetic process	BP	9.99864229304994e-07	BP organic substance biosynthetic process	Pdensi_DN10236_c0_g1d266707, Pdensi_DN10236_c0_g1d455061, Pdensi_DN1029_c0_g1, Pdensi_DN10313_c0_g1d455218, Pdensi_DN10387_c0_g1d173149, Pdensi_DN10695_c0_g1d49277, Pdensi_DN10713_c0_g1d173641, Pdensi_DN10769_c0_g1d267536, Pdensi_DN10846_c0_g1d335071, Pdensi_DN10938_c0_g1d173901, Pdensi_DN10942_c0_g1, Pdensi_DN11010_c0_g1d104110, Pdensi_DN11042_c0_g1d104080, Pdensi_DN11178_c0_g1d104168, Pdensi_DN…
GO:0044427	1.37732031445213e-08	1	187	536	chromosomal part	CC	1.07274074618024e-06	CC chromosomal part	Pdensi_DN10236_c0_g1d266707, Pdensi_DN10731_c0_g1d267514, Pdensi_DN10847_c0_g2, Pdensi_DN11010_c0_g1d104110, Pdensi_DN11480_c0_g1d5445, Pdensi_DN12001_c0_g1d337225, Pdensi_DN13573_c0_g1d340258, Pdensi_DN13884_c0_g1d178580, Pdensi_DN14067_c0_g1d178931, Pdensi_DN14354_c0_g1d393490, Pdensi_DN14374_c0_g1d8160, Pdensi_DN14576_c2_g1, Pdensi_DN14900_c0_g1d343302, Pdensi_DN15095_c0_g1d465751, Pdensi_DN15…
GO:0045490	1.49955401178107e-08	0.999999996903047	34	57	pectin catabolic process	BP	1.16059821817471e-06	BP pectin catabolic process	Pdensi_DN12559_c0_g1, Pdensi_DN16114_c0_g1d397583, Pdensi_DN18947_c0_g1d217923, Pdensi_DN19319_c0_g1d218367, Pdensi_DN19547_c2_g1, Pdensi_DN20256_c1_g2, Pdensi_DN20617_c0_g4d492304, Pdensi_DN21097_c0_g7, Pdensi_DN21652_c0_g1d495574, Pdensi_DN21896_c0_g1d221829, Pdensi_DN22249_c1_g2, Pdensi_DN24001_c1_g1, Pdensi_DN24228_c0_g2, Pdensi_DN24325_c0_g2, Pdensi_DN24443_c0_g1d428324, Pdensi_DN24696_c0_g2…
GO:0009765	1.56735552163081e-08	0.999999998640227	20	26	photosynthesis, light harvesting	BP	1.2054923155743e-06	BP photosynthesis, light harvesting	Pdensi_DN13606_c0_g1d340396, Pdensi_DN14130_c0_g1d341378, Pdensi_DN14461_c1_g1, Pdensi_DN14648_c0_g1d53257, Pdensi_DN15441_c0_g1d214349, Pdensi_DN15697_c0_g1, Pdensi_DN15810_c2_g2, Pdensi_DN16117_c0_g1d469076, Pdensi_DN18788_c0_g3, Pdensi_DN19470_c1_g1, Pdensi_DN19545_c1_g2, Pdensi_DN19545_c3_g1, Pdensi_DN20545_c1_g2, Pdensi_DN23545_c0_g1d548920, Pdensi_DN23545_c0_g1d548923, Pdensi_DN23545_c0_g3,…
GO:0010025	2.343808474968e-08	0.999999996590968	26	38	wax biosynthetic process	BP	1.78042636376273e-06	BP wax biosynthetic process	Pdensi_DN12647_c0_g2, Pdensi_DN13861_c0_g1, Pdensi_DN16817_c0_g1d215591, Pdensi_DN16858_c0_g3, Pdensi_DN17409_c0_g2, Pdensi_DN17466_c0_g1d529752, Pdensi_DN17809_c1_g9, Pdensi_DN17899_c0_g1d216510, Pdensi_DN18442_c0_g1d531857, Pdensi_DN19656_c0_g1d15592, Pdensi_DN20014_c1_g1, Pdensi_DN21349_c1_g6, Pdensi_DN22518_c1_g1, Pdensi_DN22596_c1_g1, Pdensi_DN24954_c0_g1d305220, Pdensi_DN25650_c1_g1, Pdensi…
GO:0010166	2.343808474968e-08	0.999999996590968	26	38	wax metabolic process	BP	1.78042636376273e-06	BP wax metabolic process	Pdensi_DN12647_c0_g2, Pdensi_DN13861_c0_g1, Pdensi_DN16817_c0_g1d215591, Pdensi_DN16858_c0_g3, Pdensi_DN17409_c0_g2, Pdensi_DN17466_c0_g1d529752, Pdensi_DN17809_c1_g9, Pdensi_DN17899_c0_g1d216510, Pdensi_DN18442_c0_g1d531857, Pdensi_DN19656_c0_g1d15592, Pdensi_DN20014_c1_g1, Pdensi_DN21349_c1_g6, Pdensi_DN22518_c1_g1, Pdensi_DN22596_c1_g1, Pdensi_DN24954_c0_g1d305220, Pdensi_DN25650_c1_g1, Pdensi…
GO:0009532	2.38606024953724e-08	1	191	548	plastid stroma	CC	1.79957383236232e-06	CC plastid stroma	Pdensi_DN10671_c0_g1, Pdensi_DN10695_c0_g1d49277, Pdensi_DN10745_c0_g1, Pdensi_DN10938_c0_g1d173901, Pdensi_DN1095_c0_g1d203057, Pdensi_DN11344_c0_g1d5349, Pdensi_DN11774_c0_g1d211004, Pdensi_DN11834_c0_g1d336839, Pdensi_DN12002_c0_g1d337207, Pdensi_DN12329_c0_g1d521167, Pdensi_DN12901_c0_g1d339029, Pdensi_DN13036_c0_g1d271206, Pdensi_DN13044_c0_g1d460723, Pdensi_DN13119_c0_g2, Pdensi_DN13222_c0_…
GO:0008374	2.39826189263303e-08	0.999999992060375	56	113	O-acyltransferase activity	MF	1.79957383236232e-06	MF O-acyltransferase activity	Pdensi_DN10400_c0_g1d519127, Pdensi_DN11788_c0_g1d5668, Pdensi_DN11950_c0_g1d389012, Pdensi_DN14424_c0_g1d213386, Pdensi_DN15053_c0_g4, Pdensi_DN16268_c0_g1, Pdensi_DN16858_c0_g3, Pdensi_DN17330_c1_g2, Pdensi_DN17409_c0_g2, Pdensi_DN17466_c0_g1d529752, Pdensi_DN17479_c0_g2, Pdensi_DN17809_c1_g9, Pdensi_DN18385_c0_g1d115059, Pdensi_DN18442_c0_g1d531857, Pdensi_DN18574_c0_g1d217376, Pdensi_DN18883_…
GO:0034061	2.73423772802969e-08	1	293	985	DNA polymerase activity	MF	2.03924421097778e-06	MF DNA polymerase activity	Pdensi_DN10213_c0_g1d518881, Pdensi_DN10479_c0_g1d519085, Pdensi_DN10502_c0_g1d209969, Pdensi_DN10870_c0_g1, Pdensi_DN11047_c0_g1, Pdensi_DN11122_c0_g1d104222, Pdensi_DN11130_c0_g1, Pdensi_DN11846_c0_g1, Pdensi_DN12148_c1_g1, Pdensi_DN12576_c0_g1d6506, Pdensi_DN12708_c0_g1d6702, Pdensi_DN12797_c0_g1d176742, Pdensi_DN12805_c0_g1d390681, Pdensi_DN13074_c0_g1d522068, Pdensi_DN13270_c0_g1d106466, Pde…
GO:0042744	3.17594247249503e-08	0.99999999066341	47	90	hydrogen peroxide catabolic process	BP	2.35440651003156e-06	BP hydrogen peroxide catabolic process	Pdensi_DN10697_c0_g1d49317, Pdensi_DN10855_c0_g1d210150, Pdensi_DN12546_c0_g1d6477, Pdensi_DN12573_c0_g1d176329, Pdensi_DN13510_c0_g1d212689, Pdensi_DN13615_c0_g1d392086, Pdensi_DN15086_c0_g1d213965, Pdensi_DN16142_c1_g1, Pdensi_DN16508_c0_g1d398834, Pdensi_DN16532_c0_g1d215401, Pdensi_DN16606_c1_g6, Pdensi_DN18688_c1_g5, Pdensi_DN18707_c1_g2d480353, Pdensi_DN18870_c0_g1d187313, Pdensi_DN19569_c0…
GO:1903047	3.62588454573353e-08	1	95	233	mitotic cell cycle process	BP	2.66436150404028e-06	BP mitotic cell cycle process	Pdensi_DN10202_c0_g1, Pdensi_DN10546_c0_g1d4860, Pdensi_DN10958_c0_g1d210221, Pdensi_DN11010_c0_g1d104110, Pdensi_DN11480_c0_g1d5445, Pdensi_DN12001_c0_g1d337225, Pdensi_DN12288_c0_g1d6189, Pdensi_DN13244_c0_g1d339594, Pdensi_DN13628_c0_g1d462025, Pdensi_DN13701_c0_g1d392284, Pdensi_DN13766_c0_g1d392221, Pdensi_DN14179_c0_g2, Pdensi_DN14892_c1_g1, Pdensi_DN14900_c0_g1d343302, Pdensi_DN15297_c0_g2…
GO:0009570	3.63735358913349e-08	1	189	544	chloroplast stroma	CC	2.66436150404028e-06	CC chloroplast stroma	Pdensi_DN10671_c0_g1, Pdensi_DN10695_c0_g1d49277, Pdensi_DN10745_c0_g1, Pdensi_DN10938_c0_g1d173901, Pdensi_DN1095_c0_g1d203057, Pdensi_DN11344_c0_g1d5349, Pdensi_DN11774_c0_g1d211004, Pdensi_DN11834_c0_g1d336839, Pdensi_DN12002_c0_g1d337207, Pdensi_DN12329_c0_g1d521167, Pdensi_DN12901_c0_g1d339029, Pdensi_DN13036_c0_g1d271206, Pdensi_DN13044_c0_g1d460723, Pdensi_DN13119_c0_g2, Pdensi_DN13222_c0_…
GO:0016758	4.44416609781318e-08	1	152	420	transferase activity, transferring hexosyl groups	MF	3.23608923075083e-06	MF transferase activity, transferring hexosyl groups	Pdensi_DN10363_c0_g1, Pdensi_DN11879_c0_g1, Pdensi_DN11980_c0_g1d175414, Pdensi_DN12046_c0_g1d50385, Pdensi_DN12216_c0_g1, Pdensi_DN12254_c0_g1, Pdensi_DN12859_c0_g1d338794, Pdensi_DN12927_c0_g3, Pdensi_DN13283_c0_g1d271643, Pdensi_DN13671_c0_g1, Pdensi_DN13823_c0_g1d272795, Pdensi_DN13873_c0_g1d340772, Pdensi_DN14110_c0_g1d393011, Pdensi_DN14735_c0_g1, Pdensi_DN14809_c0_g1, Pdensi_DN14923_c1_g7,…
GO:0001101	5.66810468834176e-08	1	291	901	response to acid chemical	BP	4.10304095851375e-06	BP response to acid chemical	Pdensi_DN10028_c0_g1d386351, Pdensi_DN10085_c0_g1d4516, Pdensi_DN10090_c0_g1d4523, Pdensi_DN10236_c0_g1d455061, Pdensi_DN1029_c0_g1, Pdensi_DN10526_c0_g1, Pdensi_DN10584_c0_g1d455509, Pdensi_DN10855_c0_g1d210150, Pdensi_DN10885_c0_g1d335033, Pdensi_DN11112_c0_g1d387695, Pdensi_DN11544_c0_g2d5552, Pdensi_DN11560_c0_g3, Pdensi_DN11585_c0_g1d336306, Pdensi_DN11834_c0_g1d336839, Pdensi_DN11879_c0_g1,…
GO:0015926	6.302292262616e-08	0.999999979444911	51	104	glucosidase activity	MF	4.53543909846506e-06	MF glucosidase activity	Pdensi_DN11297_c0_g3, Pdensi_DN13651_c1_g1, Pdensi_DN13727_c0_g1d392210, Pdensi_DN13957_c0_g2, Pdensi_DN14096_c0_g2d392918, Pdensi_DN15274_c0_g1d344023, Pdensi_DN15661_c0_g1d9737, Pdensi_DN15785_c0_g1d182690, Pdensi_DN15992_c0_g3, Pdensi_DN16308_c0_g1d215184, Pdensi_DN16533_c0_g1d398796, Pdensi_DN17417_c1_g1, Pdensi_DN17725_c0_g1d57805, Pdensi_DN17930_c0_g1d114128, Pdensi_DN18386_c1_g2, Pdensi_DN…
GO:0016757	6.46160314776057e-08	1	201	588	transferase activity, transferring glycosyl groups	MF	4.62305164746172e-06	MF transferase activity, transferring glycosyl groups	Pdensi_DN10363_c0_g1, Pdensi_DN11461_c0_g1d210660, Pdensi_DN11879_c0_g1, Pdensi_DN11980_c0_g1d175414, Pdensi_DN12046_c0_g1d50385, Pdensi_DN12216_c0_g1, Pdensi_DN12241_c0_g2, Pdensi_DN12254_c0_g1, Pdensi_DN12674_c0_g1d270642, Pdensi_DN12676_c0_g2, Pdensi_DN12859_c0_g1d338794, Pdensi_DN12927_c0_g3, Pdensi_DN13044_c0_g1d460723, Pdensi_DN13283_c0_g1d271643, Pdensi_DN13671_c0_g1, Pdensi_DN13823_c0_g1d…
GO:0015074	6.85592208681416e-08	1	280	951	DNA integration	BP	4.8511376445194e-06	BP DNA integration	Pdensi_DN10213_c0_g1d518881, Pdensi_DN10479_c0_g1d519085, Pdensi_DN10502_c0_g1d209969, Pdensi_DN10870_c0_g1, Pdensi_DN11047_c0_g1, Pdensi_DN11122_c0_g1d104222, Pdensi_DN11130_c0_g1, Pdensi_DN11846_c0_g1, Pdensi_DN12148_c1_g1, Pdensi_DN12576_c0_g1d6506, Pdensi_DN12708_c0_g1d6702, Pdensi_DN12797_c0_g1d176742, Pdensi_DN12805_c0_g1d390681, Pdensi_DN13074_c0_g1d522068, Pdensi_DN13270_c0_g1d106466, Pde…
GO:0000975	6.93808081777519e-08	1	125	332	NA	NA	4.8511376445194e-06	none	Pdensi_DN11298_c0_g1, Pdensi_DN12213_c0_g1d389462, Pdensi_DN12565_c0_g1d459589, Pdensi_DN12603_c0_g1d105849, Pdensi_DN12868_c1_g1, Pdensi_DN13313_c0_g1d271755, Pdensi_DN13496_c0_g1d51811, Pdensi_DN13827_c0_g2d392397, Pdensi_DN1386_c0_g1d203205, Pdensi_DN13945_c0_g1d341146, Pdensi_DN14096_c0_g1d341297, Pdensi_DN14288_c0_g1d393278, Pdensi_DN14452_c0_g1d274013, Pdensi_DN14577_c0_g1d393939, Pdensi_DN…
GO:0001067	6.93808081777519e-08	1	125	332	regulatory region nucleic acid binding	MF	4.8511376445194e-06	MF regulatory region nucleic acid binding	Pdensi_DN11298_c0_g1, Pdensi_DN12213_c0_g1d389462, Pdensi_DN12565_c0_g1d459589, Pdensi_DN12603_c0_g1d105849, Pdensi_DN12868_c1_g1, Pdensi_DN13313_c0_g1d271755, Pdensi_DN13496_c0_g1d51811, Pdensi_DN13827_c0_g2d392397, Pdensi_DN1386_c0_g1d203205, Pdensi_DN13945_c0_g1d341146, Pdensi_DN14096_c0_g1d341297, Pdensi_DN14288_c0_g1d393278, Pdensi_DN14452_c0_g1d274013, Pdensi_DN14577_c0_g1d393939, Pdensi_DN…
GO:0044212	6.93808081777519e-08	1	125	332	transcription regulatory region DNA binding	MF	4.8511376445194e-06	MF transcription regulatory region DNA binding	Pdensi_DN11298_c0_g1, Pdensi_DN12213_c0_g1d389462, Pdensi_DN12565_c0_g1d459589, Pdensi_DN12603_c0_g1d105849, Pdensi_DN12868_c1_g1, Pdensi_DN13313_c0_g1d271755, Pdensi_DN13496_c0_g1d51811, Pdensi_DN13827_c0_g2d392397, Pdensi_DN1386_c0_g1d203205, Pdensi_DN13945_c0_g1d341146, Pdensi_DN14096_c0_g1d341297, Pdensi_DN14288_c0_g1d393278, Pdensi_DN14452_c0_g1d274013, Pdensi_DN14577_c0_g1d393939, Pdensi_DN…
GO:0044070	7.42157720512655e-08	0.999999975118815	52	109	regulation of anion transport	BP	5.15988299922527e-06	BP regulation of anion transport	Pdensi_DN10129_c0_g1d386473, Pdensi_DN13111_c0_g1d271387, Pdensi_DN13467_c0_g1d522696, Pdensi_DN14864_c3_g2, Pdensi_DN14914_c0_g2, Pdensi_DN15159_c0_g1d214023, Pdensi_DN15354_c3_g6, Pdensi_DN15443_c3_g1, Pdensi_DN15452_c4_g1, Pdensi_DN16143_c1_g2, Pdensi_DN16451_c0_g4, Pdensi_DN16537_c0_g1d470760, Pdensi_DN18163_c2_g1d477425, Pdensi_DN19254_c3_g2, Pdensi_DN19472_c0_g1, Pdensi_DN19673_c2_g1, Pdens…
GO:0016209	8.70596558927142e-08	0.999999964314085	72	164	antioxidant activity	MF	6.01885463716708e-06	MF antioxidant activity	Pdensi_DN10697_c0_g1d49317, Pdensi_DN10855_c0_g1d210150, Pdensi_DN11871_c0_g1d458112, Pdensi_DN11879_c0_g1, Pdensi_DN12546_c0_g1d6477, Pdensi_DN12573_c0_g1d176329, Pdensi_DN13510_c0_g1d212689, Pdensi_DN13615_c0_g1d392086, Pdensi_DN147_c0_g1d202455, Pdensi_DN15086_c0_g1d213965, Pdensi_DN15194_c0_g1d343911, Pdensi_DN16142_c1_g1, Pdensi_DN16170_c0_g1d469184, Pdensi_DN16319_c0_g1d111066, Pdensi_DN165…
GO:0009628	9.50816883173316e-08	1	529	1771	response to abiotic stimulus	BP	6.53673327616247e-06	BP response to abiotic stimulus	Pdensi_DN10028_c0_g1d386351, Pdensi_DN10090_c0_g1d4523, Pdensi_DN10236_c0_g1d455061, Pdensi_DN10527_c0_g1d173309, Pdensi_DN10584_c0_g1d455509, Pdensi_DN10652_c0_g1, Pdensi_DN10695_c0_g1d49277, Pdensi_DN10751_c0_g1d49359, Pdensi_DN10846_c0_g1d335071, Pdensi_DN10855_c0_g1d210150, Pdensi_DN10885_c0_g1d335033, Pdensi_DN10968_c0_g1d210195, Pdensi_DN11112_c0_g1d387695, Pdensi_DN11426_c0_g1d49915, Pdens…
GO:0043168	9.63017548101326e-08	1	1197	4336	anion binding	MF	6.5838299705194e-06	MF anion binding	Pdensi_DN10097_c0_g1, Pdensi_DN10236_c0_g1d266707, Pdensi_DN10236_c0_g1d455061, Pdensi_DN10540_c0_g1d49214, Pdensi_DN10546_c0_g1d4860, Pdensi_DN10713_c0_g1d173641, Pdensi_DN10769_c0_g1d267536, Pdensi_DN10807_c0_g1d267653, Pdensi_DN10906_c0_g1d387436, Pdensi_DN1090_c0_g1d164642, Pdensi_DN10938_c0_g1d387493, Pdensi_DN10940_c0_g1d5120, Pdensi_DN10958_c0_g1d210221, Pdensi_DN11047_c0_g1, Pdensi_DN1115…
GO:0006629	1.00297190321743e-07	1	352	1125	lipid metabolic process	BP	6.8191006856319e-06	BP lipid metabolic process	Pdensi_DN1029_c0_g1, Pdensi_DN10374_c0_g1d334259, Pdensi_DN10400_c0_g1d519127, Pdensi_DN10846_c0_g1d335071, Pdensi_DN10989_c0_g1d335310, Pdensi_DN11042_c0_g1d104080, Pdensi_DN11172_c0_g1, Pdensi_DN11879_c0_g1, Pdensi_DN11987_c0_g1, Pdensi_DN12095_c0_g1d175594, Pdensi_DN12267_c0_g1d175845, Pdensi_DN12400_c0_g1d389834, Pdensi_DN12525_c0_g1, Pdensi_DN12631_c0_g2d176571, Pdensi_DN12647_c0_g2, Pdensi_…
GO:0042446	1.04932324753939e-07	0.999999978461918	30	50	hormone biosynthetic process	BP	7.095039496824e-06	BP hormone biosynthetic process	Pdensi_DN10158_c0_g1d266584, Pdensi_DN1029_c0_g1, Pdensi_DN11987_c0_g1, Pdensi_DN12887_c0_g1d176910, Pdensi_DN14508_c0_g1d8354, Pdensi_DN14741_c0_g1d394293, Pdensi_DN15429_c0_g1, Pdensi_DN17827_c0_g1, Pdensi_DN18493_c1_g2, Pdensi_DN19522_c1_g3, Pdensi_DN20840_c1_g1, Pdensi_DN21559_c0_g2, Pdensi_DN21873_c3_g1d420618, Pdensi_DN22345_c0_g1d222514, Pdensi_DN22738_c1_g1, Pdensi_DN22958_c0_g1, Pdensi_D…
GO:0010033	1.14450987204653e-07	1	397	1290	response to organic substance	BP	7.69635982808992e-06	BP response to organic substance	Pdensi_DN10085_c0_g1d4516, Pdensi_DN10236_c0_g1d455061, Pdensi_DN10258_c0_g1d266747, Pdensi_DN1029_c0_g1, Pdensi_DN10526_c0_g1, Pdensi_DN10584_c0_g1d455509, Pdensi_DN10694_c0_g1d173487, Pdensi_DN10885_c0_g1d456115, Pdensi_DN10909_c0_g2, Pdensi_DN10989_c0_g1d335310, Pdensi_DN11112_c0_g1d387695, Pdensi_DN11560_c0_g3, Pdensi_DN11585_c0_g1d336306, Pdensi_DN11834_c0_g1d336839, Pdensi_DN11871_c0_g1d458…
GO:0044459	1.57665782580285e-07	1	140	388	plasma membrane part	CC	1.05447560893097e-05	CC plasma membrane part	Pdensi_DN10129_c0_g1d386473, Pdensi_DN11064_c0_g1d210295, Pdensi_DN11720_c0_g1d211026, Pdensi_DN11760_c0_g1d268987, Pdensi_DN12300_c0_g1d105477, Pdensi_DN13727_c0_g1d392210, Pdensi_DN13785_c0_g1d107081, Pdensi_DN13863_c0_g1d392460, Pdensi_DN13957_c0_g2, Pdensi_DN13997_c2_g1, Pdensi_DN14096_c0_g2d392918, Pdensi_DN1409_c0_g1d380513, Pdensi_DN14363_c0_g1d213328, Pdensi_DN14726_c0_g2, Pdensi_DN14892_…
GO:1901568	1.81236012273356e-07	0.999999951141147	38	70	fatty acid derivative metabolic process	BP	1.20556236055995e-05	BP fatty acid derivative metabolic process	Pdensi_DN12647_c0_g2, Pdensi_DN13861_c0_g1, Pdensi_DN16084_c0_g1d214889, Pdensi_DN16817_c0_g1d215591, Pdensi_DN16858_c0_g3, Pdensi_DN17409_c0_g2, Pdensi_DN17466_c0_g1d529752, Pdensi_DN17569_c0_g1d401490, Pdensi_DN17809_c1_g9, Pdensi_DN17899_c0_g1d216510, Pdensi_DN18442_c0_g1d531857, Pdensi_DN19656_c0_g1d15592, Pdensi_DN19776_c0_g1d535048, Pdensi_DN20014_c1_g1, Pdensi_DN20067_c0_g2d62321, Pdensi_D…
GO:0010345	1.88354698761963e-07	0.9999999648256	27	43	suberin biosynthetic process	BP	1.24617899084125e-05	BP suberin biosynthetic process	Pdensi_DN11042_c0_g1d104080, Pdensi_DN12981_c0_g2, Pdensi_DN13537_c0_g1d461758, Pdensi_DN14653_c0_g1d108253, Pdensi_DN15341_c0_g1d344263, Pdensi_DN16084_c0_g1d214889, Pdensi_DN17377_c0_g1, Pdensi_DN17569_c0_g1d401490, Pdensi_DN18467_c0_g1d354439, Pdensi_DN19565_c0_g1d218684, Pdensi_DN21597_c0_g1d189745, Pdensi_DN21755_c0_g1d221703, Pdensi_DN21755_c0_g2d124051, Pdensi_DN22590_c0_g2, Pdensi_DN2475_…
GO:0051301	2.01141443495883e-07	1	122	328	cell division	BP	1.32366128537986e-05	BP cell division	Pdensi_DN10202_c0_g1, Pdensi_DN11275_c0_g1d387913, Pdensi_DN11480_c0_g1d5445, Pdensi_DN12525_c0_g1, Pdensi_DN13031_c0_g1, Pdensi_DN13394_c0_g1d271800, Pdensi_DN13531_c0_g1d522794, Pdensi_DN13835_c0_g2d392407, Pdensi_DN13945_c0_g1d341146, Pdensi_DN14136_c0_g1d107573, Pdensi_DN14179_c0_g2, Pdensi_DN14234_c0_g1d213181, Pdensi_DN14259_c0_g1, Pdensi_DN14731_c0_g1d274697, Pdensi_DN14900_c0_g1d343302, P…
GO:0016052	2.78091637042144e-07	1	110	293	carbohydrate catabolic process	BP	1.82031685395778e-05	BP carbohydrate catabolic process	Pdensi_DN10289_c0_g1d386517, Pdensi_DN10456_c0_g2, Pdensi_DN10695_c0_g1d49277, Pdensi_DN10713_c0_g1d173641, Pdensi_DN11461_c0_g1d210660, Pdensi_DN12559_c0_g1, Pdensi_DN12857_c1_g1, Pdensi_DN12862_c0_g1, Pdensi_DN13222_c0_g2d7189, Pdensi_DN13537_c0_g1d340122, Pdensi_DN14305_c0_g1d213257, Pdensi_DN14864_c0_g1d108554, Pdensi_DN14989_c0_g1, Pdensi_DN15003_c0_g1d108917, Pdensi_DN15564_c3_g1, Pdensi_DN…
GO:0072593	2.9459415997422e-07	0.99999988601503	60	132	reactive oxygen species metabolic process	BP	1.91813530827659e-05	BP reactive oxygen species metabolic process	Pdensi_DN10697_c0_g1d49317, Pdensi_DN10855_c0_g1d210150, Pdensi_DN11871_c0_g1d458112, Pdensi_DN12546_c0_g1d6477, Pdensi_DN12573_c0_g1d176329, Pdensi_DN13510_c0_g1d212689, Pdensi_DN13615_c0_g1d392086, Pdensi_DN13867_c0_g1d340918, Pdensi_DN14857_c0_g1d342973, Pdensi_DN15086_c0_g1d213965, Pdensi_DN15194_c0_g1d343911, Pdensi_DN16142_c1_g1, Pdensi_DN16508_c0_g1d398834, Pdensi_DN16532_c0_g1d215401, Pde…
GO:0090627	3.04704507936675e-07	0.99999991912096	36	66	plant epidermal cell differentiation	BP	1.97352298666775e-05	BP plant epidermal cell differentiation	Pdensi_DN11777_c0_g1, Pdensi_DN14188_c0_g2, Pdensi_DN14284_c0_g1d107643, Pdensi_DN17452_c0_g1d474352, Pdensi_DN18049_c0_g2, Pdensi_DN18278_c0_g1, Pdensi_DN18671_c0_g2, Pdensi_DN18965_c0_g1d59963, Pdensi_DN20128_c2_g3, Pdensi_DN20784_c0_g1, Pdensi_DN21049_c2_g2, Pdensi_DN21202_c0_g1d220982, Pdensi_DN21408_c0_g1d65408, Pdensi_DN21778_c1_g3, Pdensi_DN22064_c1_g3, Pdensi_DN22607_c0_g1d301507, Pdensi_…
GO:0009809	3.50956274892672e-07	0.99999988657261	45	91	lignin biosynthetic process	BP	2.26118739205718e-05	BP lignin biosynthetic process	Pdensi_DN14735_c0_g1, Pdensi_DN14741_c0_g1d394293, Pdensi_DN15053_c0_g4, Pdensi_DN15086_c0_g1d213965, Pdensi_DN15924_c0_g1d110384, Pdensi_DN16142_c1_g1, Pdensi_DN16405_c0_g1, Pdensi_DN16433_c0_g1d215250, Pdensi_DN17127_c1_g4d473089, Pdensi_DN17656_c0_g1d186236, Pdensi_DN17676_c0_g1d351375, Pdensi_DN19175_c0_g1d286053, Pdensi_DN19704_c0_g1d218921, Pdensi_DN19717_c0_g2d287888, Pdensi_DN19755_c0_g1,…
GO:0000226	3.82936296620809e-07	0.999999851633366	59	130	microtubule cytoskeleton organization	BP	2.454382326154e-05	BP microtubule cytoskeleton organization	Pdensi_DN10202_c0_g1, Pdensi_DN11480_c0_g1d5445, Pdensi_DN12279_c0_g1d6115, Pdensi_DN12288_c0_g1d6189, Pdensi_DN12594_c0_g1d211747, Pdensi_DN12629_c0_g1d459686, Pdensi_DN13531_c0_g1d522794, Pdensi_DN13660_c0_g1, Pdensi_DN13701_c0_g1d392284, Pdensi_DN13766_c0_g1d392221, Pdensi_DN1409_c0_g1d380513, Pdensi_DN14535_c0_g1d274242, Pdensi_DN15515_c0_g2, Pdensi_DN16885_c0_g1d215590, Pdensi_DN17550_c0_g1d…
GO:0016042	4.66347363278997e-07	1	101	266	lipid catabolic process	BP	2.9735081101095e-05	BP lipid catabolic process	Pdensi_DN10374_c0_g1d334259, Pdensi_DN11172_c0_g1, Pdensi_DN11879_c0_g1, Pdensi_DN12631_c0_g2d176571, Pdensi_DN12721_c0_g1d390380, Pdensi_DN12842_c0_g1d212003, Pdensi_DN13983_c0_g1d272984, Pdensi_DN14145_c0_g1d213104, Pdensi_DN14728_c0_g2, Pdensi_DN15057_c0_g1, Pdensi_DN15360_c0_g1d54109, Pdensi_DN15579_c0_g1d467163, Pdensi_DN15645_c0_g1d54612, Pdensi_DN15683_c0_g1, Pdensi_DN15912_c0_g1d346264, P…
GO:0006928	4.99809091744261e-07	0.999999809735131	56	123	movement of cell or subcellular component	BP	3.17043849639427e-05	BP movement of cell or subcellular component	Pdensi_DN11283_c0_g1d210457, Pdensi_DN13500_c0_g2, Pdensi_DN13766_c0_g1d392221, Pdensi_DN13877_c0_g1, Pdensi_DN15359_c0_g1d344451, Pdensi_DN16749_c0_g1d215564, Pdensi_DN16824_c0_g1d528589, Pdensi_DN17852_c0_g1d282283, Pdensi_DN18040_c0_g2, Pdensi_DN18887_c5_g2, Pdensi_DN19472_c0_g1d408210, Pdensi_DN19553_c0_g1d534490, Pdensi_DN19595_c0_g1d117685, Pdensi_DN19721_c0_g2d486406, Pdensi_DN19917_c0_g1d…
GO:0042445	5.12236842210152e-07	0.999999833971223	44	89	hormone metabolic process	BP	3.23260850268622e-05	BP hormone metabolic process	Pdensi_DN10158_c0_g1d266584, Pdensi_DN1029_c0_g1, Pdensi_DN10989_c0_g1d335310, Pdensi_DN11987_c0_g1, Pdensi_DN12887_c0_g1d176910, Pdensi_DN13044_c0_g1d460723, Pdensi_DN14508_c0_g1d8354, Pdensi_DN14741_c0_g1d394293, Pdensi_DN15429_c0_g1, Pdensi_DN15971_c0_g1d183380, Pdensi_DN15976_c0_g1d526796, Pdensi_DN17827_c0_g1, Pdensi_DN17863_c0_g2, Pdensi_DN18493_c1_g2, Pdensi_DN18955_c0_g1d14400, Pdensi_DN1…
GO:0031977	5.35383077302883e-07	0.99999986322706	33	60	thylakoid lumen	CC	3.36144089249453e-05	CC thylakoid lumen	Pdensi_DN10671_c0_g1, Pdensi_DN13226_c0_g1, Pdensi_DN13252_c0_g1d106448, Pdensi_DN13944_c0_g2d341008, Pdensi_DN14633_c0_g1d213544, Pdensi_DN14857_c0_g1d342973, Pdensi_DN14891_c0_g1, Pdensi_DN15045_c0_g1d53811, Pdensi_DN15798_c1_g3, Pdensi_DN16288_c0_g1, Pdensi_DN16514_c0_g1d55876, Pdensi_DN17128_c0_g1d473240, Pdensi_DN17158_c0_g1d215886, Pdensi_DN17566_c0_g1d12213, Pdensi_DN17902_c0_g1d402633, Pd…
GO:1901570	6.72497505370058e-07	0.999999854279753	28	47	fatty acid derivative biosynthetic process	BP	4.20089050816443e-05	BP fatty acid derivative biosynthetic process	Pdensi_DN12647_c0_g2, Pdensi_DN13861_c0_g1, Pdensi_DN16817_c0_g1d215591, Pdensi_DN16858_c0_g3, Pdensi_DN17409_c0_g2, Pdensi_DN17466_c0_g1d529752, Pdensi_DN17809_c1_g9, Pdensi_DN17899_c0_g1d216510, Pdensi_DN18442_c0_g1d531857, Pdensi_DN19656_c0_g1d15592, Pdensi_DN20014_c1_g1, Pdensi_DN21238_c0_g1, Pdensi_DN21349_c1_g6, Pdensi_DN22518_c1_g1, Pdensi_DN22596_c1_g1, Pdensi_DN23727_c0_g1d70540, Pdensi_…
GO:0019253	7.50455548874789e-07	0.999999904029466	19	27	reductive pentose-phosphate cycle	BP	4.66419494164301e-05	BP reductive pentose-phosphate cycle	Pdensi_DN10713_c0_g1d173641, Pdensi_DN13182_c0_g1d7020, Pdensi_DN13470_c0_g1d391777, Pdensi_DN14591_c0_g1d342509, Pdensi_DN15296_c0_g1d466330, Pdensi_DN17952_c0_g1d114223, Pdensi_DN18647_c1_g4, Pdensi_DN18737_c0_g1d14068, Pdensi_DN19066_c0_g1d60179, Pdensi_DN19305_c0_g1d187818, Pdensi_DN20103_c0_g1d289684, Pdensi_DN20315_c0_g1d412031, Pdensi_DN20674_c0_g1d537558, Pdensi_DN23195_c0_g3d547192, Pden…
GO:0044815	7.78533433611675e-07	0.999999639816325	77	195	DNA packaging complex	CC	4.80541376565915e-05	CC DNA packaging complex	Pdensi_DN14354_c0_g1d393490, Pdensi_DN15800_c2_g4, Pdensi_DN16964_c0_g3, Pdensi_DN16964_c0_g6, Pdensi_DN17327_c0_g1d112863, Pdensi_DN17938_c0_g1, Pdensi_DN18008_c1_g1d402900, Pdensi_DN18280_c0_g3, Pdensi_DN18280_c0_g4, Pdensi_DN18689_c2_g3, Pdensi_DN19141_c1_g7, Pdensi_DN19162_c0_g1d218186, Pdensi_DN19246_c0_g1d286270, Pdensi_DN19430_c0_g2d484481, Pdensi_DN19640_c0_g3, Pdensi_DN19746_c2_g9, Pdens…
GO:0003964	7.80987122648976e-07	0.999999677642525	274	944	RNA-directed DNA polymerase activity	MF	4.80541376565915e-05	MF RNA-directed DNA polymerase activity	Pdensi_DN10213_c0_g1d518881, Pdensi_DN10479_c0_g1d519085, Pdensi_DN10502_c0_g1d209969, Pdensi_DN10870_c0_g1, Pdensi_DN11047_c0_g1, Pdensi_DN11122_c0_g1d104222, Pdensi_DN11130_c0_g1, Pdensi_DN11846_c0_g1, Pdensi_DN12148_c1_g1, Pdensi_DN12576_c0_g1d6506, Pdensi_DN12708_c0_g1d6702, Pdensi_DN12797_c0_g1d176742, Pdensi_DN12805_c0_g1d390681, Pdensi_DN13074_c0_g1d522068, Pdensi_DN13270_c0_g1d106466, Pde…
GO:0009055	8.29621649364907e-07	0.999999672487693	57	129	electron transfer activity	MF	5.07926568014157e-05	MF electron transfer activity	Pdensi_DN10060_c0_g1d172739, Pdensi_DN10950_c0_g1d387414, Pdensi_DN12479_c0_g1, Pdensi_DN12990_c0_g1d51297, Pdensi_DN13009_c0_g1d51387, Pdensi_DN13226_c0_g1, Pdensi_DN13247_c0_g1, Pdensi_DN13429_c0_g1d7318, Pdensi_DN13717_c0_g1d340628, Pdensi_DN14633_c0_g1d213544, Pdensi_DN14675_c0_g1d108192, Pdensi_DN14806_c0_g1d465250, Pdensi_DN14891_c0_g1, Pdensi_DN15641_c0_g1, Pdensi_DN15641_c0_g1d526142, Pde…
GO:0010444	9.14037271247064e-07	0.9999999576362	13	15	guard mother cell differentiation	BP	5.5683874554289e-05	BP guard mother cell differentiation	Pdensi_DN18278_c0_g1, Pdensi_DN18671_c0_g2, Pdensi_DN20128_c2_g3, Pdensi_DN21408_c0_g1d65408, Pdensi_DN22607_c0_g1d301507, Pdensi_DN22868_c0_g1d496691, Pdensi_DN32028_c1_g1, Pdensi_DN32909_c0_g1d199954, Pdensi_DN34080_c0_g2, Pdensi_DN34732_c1_g1, Pdensi_DN7548_c0_g1d263680, Pdensi_GG_140449_c0_g1, Pdensi_GG_82308_c0_g1
GO:0005488	9.29444184457539e-07	0.999999207702683	3524	13547	binding	MF	5.63435474578053e-05	MF binding	Pdensi_DN10060_c0_g1d172739, Pdensi_DN10097_c0_g1, Pdensi_DN10099_c0_g1d386291, Pdensi_DN10109_c0_g1d172869, Pdensi_DN10202_c0_g1, Pdensi_DN10213_c0_g1d518881, Pdensi_DN10236_c0_g1d266707, Pdensi_DN10236_c0_g1d455061, Pdensi_DN10290_c0_g1d4636, Pdensi_DN1029_c0_g1, Pdensi_DN10432_c0_g1d267119, Pdensi_DN10463_c0_g1d209872, Pdensi_DN10479_c0_g1d519085, Pdensi_DN10502_c0_g1d209969, Pdensi_DN10504_c0…
GO:0051726	1.00387282047747e-06	1	98	259	regulation of cell cycle	BP	6.05571516117441e-05	BP regulation of cell cycle	Pdensi_DN10202_c0_g1, Pdensi_DN11448_c0_g1d388149, Pdensi_DN12001_c0_g1d337225, Pdensi_DN12525_c0_g1, Pdensi_DN12774_c0_g1d211866, Pdensi_DN13835_c0_g2d392407, Pdensi_DN14084_c0_g1d341311, Pdensi_DN14259_c0_g1, Pdensi_DN14731_c0_g1d274697, Pdensi_DN14784_c0_g1, Pdensi_DN14900_c0_g1d343302, Pdensi_DN15367_c0_g1d525637, Pdensi_DN16057_c4_g5, Pdensi_DN16367_c0_g1d278644, Pdensi_DN16387_c0_g2, Pdensi…
GO:0016709	1.07479187375705e-06	0.999999703729472	34	64	oxidoreductase activity, acting on paired donors, with incorporation or reduction of molecular oxygen, NAD(P)H as one donor, and incorporation of one atom of oxygen	MF	6.45189697485574e-05	MF oxidoreductase activity, acting on paired donors, with incorporation or reduction of molecular oxygen, NAD(P)H as one donor, and incorporation of one atom of oxygen	Pdensi_DN12095_c0_g1d175594, Pdensi_DN14508_c0_g1d8354, Pdensi_DN15109_c0_g1d108947, Pdensi_DN16401_c0_g1d55717, Pdensi_DN17277_c0_g1d280791, Pdensi_DN17414_c0_g1d57409, Pdensi_DN19776_c0_g1d535048, Pdensi_DN19923_c0_g1d410008, Pdensi_DN20891_c1_g1, Pdensi_DN21030_c0_g1d17981, Pdensi_DN21062_c0_g3, Pdensi_DN21227_c0_g1d362762, Pdensi_DN21559_c0_g2, Pdensi_DN21737_c0_g1d221676, Pdensi_DN22261_c0_g…
GO:0019685	1.14374757135352e-06	0.999999817618816	21	32	photosynthesis, dark reaction	BP	6.83250369566817e-05	BP photosynthesis, dark reaction	Pdensi_DN10713_c0_g1d173641, Pdensi_DN13182_c0_g1d7020, Pdensi_DN13470_c0_g1d391777, Pdensi_DN14591_c0_g1d342509, Pdensi_DN15296_c0_g1d466330, Pdensi_DN17952_c0_g1d114223, Pdensi_DN18647_c1_g4, Pdensi_DN18737_c0_g1d14068, Pdensi_DN19066_c0_g1d60179, Pdensi_DN19305_c0_g1d187818, Pdensi_DN20103_c0_g1d289684, Pdensi_DN20315_c0_g1d412031, Pdensi_DN20674_c0_g1d537558, Pdensi_DN20964_c0_g5, Pdensi_DN23…
GO:0005881	1.15405583642343e-06	0.999999804638023	22	34	cytoplasmic microtubule	CC	6.86077832030275e-05	CC cytoplasmic microtubule	Pdensi_DN10628_c0_g1, Pdensi_DN12594_c0_g1d211747, Pdensi_DN12629_c0_g1d459686, Pdensi_DN13701_c0_g1d392284, Pdensi_DN13766_c0_g1d392221, Pdensi_DN1409_c0_g1d380513, Pdensi_DN14535_c0_g1d274242, Pdensi_DN17852_c0_g1d282283, Pdensi_DN19167_c0_g1d285960, Pdensi_DN19577_c0_g1d218702, Pdensi_DN19682_c0_g1d485759, Pdensi_DN21627_c0_g1d419167, Pdensi_DN22417_c2_g3, Pdensi_DN23801_c0_g1, Pdensi_DN23801_…
GO:0009607	1.17405070483368e-06	0.999999336284459	391	1293	response to biotic stimulus	BP	6.94609037196312e-05	BP response to biotic stimulus	Pdensi_DN10540_c0_g1d49214, Pdensi_DN10553_c0_g1d103553, Pdensi_DN10616_c0_g1d455771, Pdensi_DN10671_c0_g1, Pdensi_DN1095_c0_g1d203057, Pdensi_DN11282_c0_g1d174432, Pdensi_DN11720_c0_g1d211026, Pdensi_DN11879_c0_g1, Pdensi_DN11970_c0_g1d5850, Pdensi_DN11991_c0_g2, Pdensi_DN12076_c0_g1d5943, Pdensi_DN12247_c0_g1d50657, Pdensi_DN12254_c0_g1, Pdensi_DN12278_c0_g4, Pdensi_DN13031_c0_g1, Pdensi_DN1309…
GO:0001871	1.42413417914041e-06	0.999999525707473	42	87	pattern binding	MF	8.34542628976279e-05	MF pattern binding	Pdensi_DN11064_c0_g1d210295, Pdensi_DN12647_c0_g1d105770, Pdensi_DN13222_c0_g2d7189, Pdensi_DN14989_c0_g1, Pdensi_DN15548_c0_g4, Pdensi_DN15835_c0_g1d110167, Pdensi_DN16181_c0_g4, Pdensi_DN16434_c0_g1, Pdensi_DN16502_c0_g1d215318, Pdensi_DN16502_c0_g1d470829, Pdensi_DN16502_c0_g2, Pdensi_DN16533_c0_g1d398796, Pdensi_DN16541_c1_g5, Pdensi_DN17210_c0_g1d400680, Pdensi_DN17847_c0_g2d475942, Pdensi_D…
GO:0030247	1.42413417914041e-06	0.999999525707473	42	87	polysaccharide binding	MF	8.34542628976279e-05	MF polysaccharide binding	Pdensi_DN11064_c0_g1d210295, Pdensi_DN12647_c0_g1d105770, Pdensi_DN13222_c0_g2d7189, Pdensi_DN14989_c0_g1, Pdensi_DN15548_c0_g4, Pdensi_DN15835_c0_g1d110167, Pdensi_DN16181_c0_g4, Pdensi_DN16434_c0_g1, Pdensi_DN16502_c0_g1d215318, Pdensi_DN16502_c0_g1d470829, Pdensi_DN16502_c0_g2, Pdensi_DN16533_c0_g1d398796, Pdensi_DN16541_c1_g5, Pdensi_DN17210_c0_g1d400680, Pdensi_DN17847_c0_g2d475942, Pdensi_D…
GO:0009941	1.64729131829712e-06	0.999999391190539	128	358	chloroplast envelope	CC	9.60737770756607e-05	CC chloroplast envelope	Pdensi_DN10115_c0_g1d172805, Pdensi_DN10202_c0_g1, Pdensi_DN10387_c0_g1d173149, Pdensi_DN10616_c0_g1d455771, Pdensi_DN10938_c0_g1d173901, Pdensi_DN1095_c0_g1d203057, Pdensi_DN11585_c0_g1d336306, Pdensi_DN11646_c0_g1d336552, Pdensi_DN11834_c0_g1d336839, Pdensi_DN12020_c0_g1d5957, Pdensi_DN12129_c0_g1d105271, Pdensi_DN12752_c0_g1d270682, Pdensi_DN12843_c0_g1d338700, Pdensi_DN12972_c0_g1d271183, Pde…
GO:0010109	1.92320455631671e-06	0.999999671356563	21	33	regulation of photosynthesis	BP	0.000111636581462422	BP regulation of photosynthesis	Pdensi_DN12020_c0_g1d5957, Pdensi_DN13335_c0_g1, Pdensi_DN13359_c0_g1d212538, Pdensi_DN14189_c0_g2, Pdensi_DN14857_c0_g1d342973, Pdensi_DN15368_c0_g1d395832, Pdensi_DN15830_c0_g1, Pdensi_DN15830_c0_g1d396867, Pdensi_DN17641_c0_g1d351496, Pdensi_DN17952_c0_g1d114223, Pdensi_DN18372_c0_g1d478117, Pdensi_DN19156_c0_g1d60460, Pdensi_DN19234_c0_g3, Pdensi_DN21610_c0_g1d495584, Pdensi_DN22222_c0_g3, Pd…
GO:0044767	2.22942444992388e-06	0.999998377945414	639	2207	NA	NA	0.000128804212585743	none	Pdensi_DN10028_c0_g1d386351, Pdensi_DN10109_c0_g1d172869, Pdensi_DN10258_c0_g1d266747, Pdensi_DN1029_c0_g1, Pdensi_DN10527_c0_g1d173309, Pdensi_DN10616_c0_g1d455771, Pdensi_DN10628_c0_g1, Pdensi_DN10751_c0_g1d49359, Pdensi_DN10968_c0_g1d210195, Pdensi_DN11127_c0_g1d519871, Pdensi_DN11338_c0_g1, Pdensi_DN11573_c0_g1d210841, Pdensi_DN11585_c0_g1d336306, Pdensi_DN11720_c0_g1d211026, Pdensi_DN11777_c…
GO:0009605	2.29312215831917e-06	0.999998433975617	464	1566	response to external stimulus	BP	0.000131865239627456	BP response to external stimulus	Pdensi_DN10090_c0_g1d4523, Pdensi_DN10527_c0_g1d173309, Pdensi_DN10540_c0_g1d49214, Pdensi_DN10553_c0_g1d103553, Pdensi_DN10616_c0_g1d455771, Pdensi_DN10671_c0_g1, Pdensi_DN1095_c0_g1d203057, Pdensi_DN11282_c0_g1d174432, Pdensi_DN11585_c0_g1d336306, Pdensi_DN11668_c0_g1, Pdensi_DN11720_c0_g1d211026, Pdensi_DN11879_c0_g1, Pdensi_DN11970_c0_g1d5850, Pdensi_DN11991_c0_g2, Pdensi_DN12062_c0_g2, Pdens…
GO:1901700	2.70934287309861e-06	0.999998189750713	372	1224	response to oxygen-containing compound	BP	0.000155075225099309	BP response to oxygen-containing compound	Pdensi_DN10028_c0_g1d386351, Pdensi_DN10085_c0_g1d4516, Pdensi_DN10090_c0_g1d4523, Pdensi_DN10236_c0_g1d455061, Pdensi_DN10258_c0_g1d266747, Pdensi_DN1029_c0_g1, Pdensi_DN10526_c0_g1, Pdensi_DN10584_c0_g1d455509, Pdensi_DN10694_c0_g1d173487, Pdensi_DN10855_c0_g1d210150, Pdensi_DN10885_c0_g1d335033, Pdensi_DN10989_c0_g1d335310, Pdensi_DN11112_c0_g1d387695, Pdensi_DN11544_c0_g2d5552, Pdensi_DN11560…
GO:0010052	2.87444365474965e-06	0.999999806139857	13	16	guard cell differentiation	BP	0.000163763442663654	BP guard cell differentiation	Pdensi_DN14188_c0_g2, Pdensi_DN14284_c0_g1d107643, Pdensi_DN18049_c0_g2, Pdensi_DN18278_c0_g1, Pdensi_DN21202_c0_g1d220982, Pdensi_DN22607_c0_g1d301507, Pdensi_DN26347_c0_g1, Pdensi_DN3333_c0_g1, Pdensi_DN36582_c0_g1d508863, Pdensi_DN7548_c0_g1d263680, Pdensi_GG_12411_c1_g1, Pdensi_GG_3300_c0_g1, Pdensi_GG_82308_c0_g1
GO:0042973	2.90043550321532e-06	0.999999337804643	26	45	glucan endo-1,3-beta-D-glucosidase activity	MF	0.000164482761762985	MF glucan endo-1,3-beta-D-glucosidase activity	Pdensi_DN13727_c0_g1d392210, Pdensi_DN13957_c0_g2, Pdensi_DN14096_c0_g2d392918, Pdensi_DN15274_c0_g1d344023, Pdensi_DN15661_c0_g1d9737, Pdensi_DN15992_c0_g3, Pdensi_DN16308_c0_g1d215184, Pdensi_DN17417_c1_g1, Pdensi_DN17725_c0_g1d57805, Pdensi_DN18436_c0_g1, Pdensi_DN18888_c0_g1d480538, Pdensi_DN19897_c0_g1d487018, Pdensi_DN22397_c2_g1, Pdensi_DN22420_c1_g1d424761, Pdensi_DN23317_c2_g3, Pdensi_DN…
GO:0007010	2.91467729921798e-06	0.99999864015884	72	176	cytoskeleton organization	BP	0.000164532196532919	BP cytoskeleton organization	Pdensi_DN10202_c0_g1, Pdensi_DN11480_c0_g1d5445, Pdensi_DN12279_c0_g1d6115, Pdensi_DN12288_c0_g1d6189, Pdensi_DN12594_c0_g1d211747, Pdensi_DN12629_c0_g1d459686, Pdensi_DN13531_c0_g1d522794, Pdensi_DN13660_c0_g1, Pdensi_DN13701_c0_g1d392284, Pdensi_DN13766_c0_g1d392221, Pdensi_DN1409_c0_g1d380513, Pdensi_DN14535_c0_g1d274242, Pdensi_DN14892_c1_g1, Pdensi_DN15515_c0_g2, Pdensi_DN16824_c0_g1d528589,…
GO:0009768	3.16668787740888e-06	1	9	9	photosynthesis, light harvesting in photosystem I	BP	0.000177941831138784	BP photosynthesis, light harvesting in photosystem I	Pdensi_DN14130_c0_g1d341378, Pdensi_DN14461_c1_g1, Pdensi_DN14648_c0_g1d53257, Pdensi_DN15441_c0_g1d214349, Pdensi_DN16117_c0_g1d469076, Pdensi_DN18788_c0_g3, Pdensi_DN19470_c1_g1, Pdensi_DN20545_c1_g2, Pdensi_DN89992_c0_g1
GO:0010359	3.28954758804119e-06	0.999998847520702	42	90	regulation of anion channel activity	BP	0.000183172726780248	BP regulation of anion channel activity	Pdensi_DN13467_c0_g1d522696, Pdensi_DN14864_c3_g2, Pdensi_DN14914_c0_g2, Pdensi_DN15159_c0_g1d214023, Pdensi_DN15354_c3_g6, Pdensi_DN15443_c3_g1, Pdensi_DN15452_c4_g1, Pdensi_DN16143_c1_g2, Pdensi_DN16451_c0_g4, Pdensi_DN16537_c0_g1d470760, Pdensi_DN18163_c2_g1d477425, Pdensi_DN19254_c3_g2, Pdensi_DN19472_c0_g1, Pdensi_DN19673_c2_g1, Pdensi_DN19789_c2_g1, Pdensi_DN19967_c2_g1, Pdensi_DN19994_c5_g…
GO:1903959	3.28954758804119e-06	0.999998847520702	42	90	regulation of anion transmembrane transport	BP	0.000183172726780248	BP regulation of anion transmembrane transport	Pdensi_DN13467_c0_g1d522696, Pdensi_DN14864_c3_g2, Pdensi_DN14914_c0_g2, Pdensi_DN15159_c0_g1d214023, Pdensi_DN15354_c3_g6, Pdensi_DN15443_c3_g1, Pdensi_DN15452_c4_g1, Pdensi_DN16143_c1_g2, Pdensi_DN16451_c0_g4, Pdensi_DN16537_c0_g1d470760, Pdensi_DN18163_c2_g1d477425, Pdensi_DN19254_c3_g2, Pdensi_DN19472_c0_g1, Pdensi_DN19673_c2_g1, Pdensi_DN19789_c2_g1, Pdensi_DN19967_c2_g1, Pdensi_DN19994_c5_g…
GO:0009524	3.39291289738863e-06	0.999998709061859	48	106	phragmoplast	CC	0.000188077414933624	CC phragmoplast	Pdensi_DN10202_c0_g1, Pdensi_DN10958_c0_g1d210221, Pdensi_DN12166_c0_g1d337469, Pdensi_DN13531_c0_g1d522794, Pdensi_DN13628_c0_g1d462025, Pdensi_DN13701_c0_g1d392284, Pdensi_DN14609_c0_g1d8569, Pdensi_DN15297_c0_g2, Pdensi_DN16885_c0_g1d215590, Pdensi_DN17021_c0_g1, Pdensi_DN17550_c0_g1d12277, Pdensi_DN17916_c0_g1d402543, Pdensi_DN18887_c5_g2, Pdensi_DN19294_c0_g1d60652, Pdensi_DN19682_c0_g1d4857…
GO:0090558	3.4572124134406e-06	0.999999258053488	24	41	plant epidermis development	BP	0.000190782313721076	BP plant epidermis development	Pdensi_DN14188_c0_g2, Pdensi_DN14284_c0_g1d107643, Pdensi_DN15724_c0_g1d54664, Pdensi_DN16537_c0_g3, Pdensi_DN16632_c1_g1, Pdensi_DN18049_c0_g2, Pdensi_DN18278_c0_g1, Pdensi_DN21202_c0_g1d220982, Pdensi_DN21355_c1_g1d417316, Pdensi_DN21947_c2_g2, Pdensi_DN22049_c0_g1d222100, Pdensi_DN22607_c0_g1d301507, Pdensi_DN26347_c0_g1, Pdensi_DN26441_c0_g1, Pdensi_DN2854_c0_g1d447410, Pdensi_DN3333_c0_g1, P…
GO:0006949	3.60841206580481e-06	1	9	9	syncytium formation	BP	0.000198237137865152	BP syncytium formation	Pdensi_DN18759_c0_g1d13953, Pdensi_DN20275_c0_g1d119663, Pdensi_DN20515_c0_g1d220018, Pdensi_DN21649_c0_g2, Pdensi_DN22641_c2_g2, Pdensi_DN25089_c1_g2, Pdensi_DN2770_c0_g1d326233, Pdensi_DN37968_c1_g1, Pdensi_GG_69927_c1_g1
GO:0009526	3.78208327777558e-06	0.999998159119727	128	362	plastid envelope	CC	0.000206854741405806	CC plastid envelope	Pdensi_DN10115_c0_g1d172805, Pdensi_DN10202_c0_g1, Pdensi_DN10387_c0_g1d173149, Pdensi_DN10616_c0_g1d455771, Pdensi_DN10938_c0_g1d173901, Pdensi_DN1095_c0_g1d203057, Pdensi_DN11585_c0_g1d336306, Pdensi_DN11646_c0_g1d336552, Pdensi_DN11834_c0_g1d336839, Pdensi_DN12020_c0_g1d5957, Pdensi_DN12129_c0_g1d105271, Pdensi_DN12752_c0_g1d270682, Pdensi_DN12843_c0_g1d338700, Pdensi_DN12972_c0_g1d271183, Pde…
GO:0000943	4.02763613204132e-06	0.999997415322566	253	883	retrotransposon nucleocapsid	CC	0.000219310133809294	CC retrotransposon nucleocapsid	Pdensi_DN10213_c0_g1d518881, Pdensi_DN10502_c0_g1d209969, Pdensi_DN10870_c0_g1, Pdensi_DN11047_c0_g1, Pdensi_DN11130_c0_g1, Pdensi_DN11846_c0_g1, Pdensi_DN12148_c1_g1, Pdensi_DN12797_c0_g1d176742, Pdensi_DN12805_c0_g1d390681, Pdensi_DN13270_c0_g1d106466, Pdensi_DN13286_c2_g1, Pdensi_DN1339_c0_g1d380450, Pdensi_DN13595_c0_g1d51917, Pdensi_DN14402_c3_g1, Pdensi_DN14490_c0_g1d53004, Pdensi_DN14491_c…
GO:0044464	4.1064009041562e-06	0.999996326111003	4027	15573	cell part	CC	0.00022261396267201	CC cell part	Pdensi_DN10028_c0_g1d386351, Pdensi_DN10060_c0_g1d172739, Pdensi_DN10080_c0_g1d172654, Pdensi_DN10097_c0_g1, Pdensi_DN10099_c0_g1d386291, Pdensi_DN10115_c0_g1d172805, Pdensi_DN10129_c0_g1d386473, Pdensi_DN10152_c0_g2d386377, Pdensi_DN10158_c0_g1d266584, Pdensi_DN10202_c0_g1, Pdensi_DN10213_c0_g1d518881, Pdensi_DN10236_c0_g1d266707, Pdensi_DN10236_c0_g1d455061, Pdensi_DN10250_c0_g1, Pdensi_DN10273…
GO:0042545	4.30068110066773e-06	0.999998244222358	53	122	cell wall modification	BP	0.000232123603617619	BP cell wall modification	Pdensi_DN12559_c0_g1, Pdensi_DN14864_c3_g2, Pdensi_DN14914_c0_g2, Pdensi_DN15159_c0_g1d214023, Pdensi_DN15354_c3_g6, Pdensi_DN15443_c3_g1, Pdensi_DN15452_c4_g1, Pdensi_DN16114_c0_g1d397583, Pdensi_DN16537_c0_g1d470760, Pdensi_DN17479_c0_g2, Pdensi_DN18947_c0_g1d217923, Pdensi_DN19254_c3_g2, Pdensi_DN19319_c0_g1d218367, Pdensi_DN19354_c0_g1d60862, Pdensi_DN19354_c0_g2, Pdensi_DN19547_c2_g1, Pdensi…
GO:0005615	4.46235594947233e-06	0.999998363972412	44	96	extracellular space	CC	0.000239798045040203	CC extracellular space	Pdensi_DN10750_c0_g1, Pdensi_DN12842_c0_g1d212003, Pdensi_DN14269_c0_g1d52720, Pdensi_DN15132_c1_g3, Pdensi_DN15381_c1_g10, Pdensi_DN15865_c0_g1d9959, Pdensi_DN16462_c0_g1d111245, Pdensi_DN16548_c0_g1d279087, Pdensi_DN16800_c0_g1d56344, Pdensi_DN17378_c0_g2d280996, Pdensi_DN17804_c0_g1d12690, Pdensi_DN17890_c0_g2d402305, Pdensi_DN17979_c0_g1d58195, Pdensi_DN19282_c0_g1d14910, Pdensi_DN19290_c1_g3…
GO:0007049	4.56524700160389e-06	0.999997575770344	122	346	cell cycle	BP	0.000244260563485815	BP cell cycle	Pdensi_DN10202_c0_g1, Pdensi_DN10236_c0_g1d266707, Pdensi_DN10574_c0_g1d173317, Pdensi_DN10938_c0_g1d387493, Pdensi_DN11275_c0_g1d387913, Pdensi_DN12077_c0_g1d105072, Pdensi_DN12166_c0_g1d337469, Pdensi_DN12279_c0_g1d6115, Pdensi_DN12288_c0_g1d6189, Pdensi_DN12525_c0_g1, Pdensi_DN12594_c0_g1d211747, Pdensi_DN12774_c0_g1d211866, Pdensi_DN13524_c0_g1d461876, Pdensi_DN13531_c0_g1d522794, Pdensi_DN13…
GO:0009314	4.84224059761232e-06	0.99999717281075	195	596	response to radiation	BP	0.000257959362745529	BP response to radiation	Pdensi_DN11112_c0_g1d387695, Pdensi_DN11668_c0_g1, Pdensi_DN11862_c0_g1d336785, Pdensi_DN11991_c0_g2, Pdensi_DN12020_c0_g1d5957, Pdensi_DN12062_c0_g2, Pdensi_DN12120_c0_g1, Pdensi_DN12309_c0_g1d269969, Pdensi_DN12634_c0_g1d459820, Pdensi_DN12647_c0_g1d105770, Pdensi_DN12647_c0_g2, Pdensi_DN13335_c0_g1, Pdensi_DN13359_c0_g1d212538, Pdensi_DN13489_c1_g1d177977, Pdensi_DN13496_c0_g1d51811, Pdensi_DN…
GO:0015994	5.34985131222725e-06	0.999998348348964	34	68	chlorophyll metabolic process	BP	0.000280208027685787	BP chlorophyll metabolic process	Pdensi_DN10313_c0_g1d455218, Pdensi_DN10616_c0_g1d455771, Pdensi_DN1095_c0_g1d203057, Pdensi_DN11178_c0_g1d104168, Pdensi_DN12684_c0_g1d51036, Pdensi_DN13077_c0_g1d390972, Pdensi_DN13335_c0_g1, Pdensi_DN14090_c0_g1d7868, Pdensi_DN14229_c0_g1d213190, Pdensi_DN14453_c0_g1d342034, Pdensi_DN15853_c0_g2, Pdensi_DN15968_c0_g1, Pdensi_DN16186_c1_g1, Pdensi_DN16987_c0_g1d399737, Pdensi_DN17375_c0_g1, Pde…
GO:0022898	5.35095778532097e-06	0.999998015388937	44	97	regulation of transmembrane transporter activity	BP	0.000280208027685787	BP regulation of transmembrane transporter activity	Pdensi_DN13467_c0_g1d522696, Pdensi_DN14864_c3_g2, Pdensi_DN14892_c1_g1, Pdensi_DN14914_c0_g2, Pdensi_DN15159_c0_g1d214023, Pdensi_DN15354_c3_g6, Pdensi_DN15443_c3_g1, Pdensi_DN15452_c4_g1, Pdensi_DN16143_c1_g2, Pdensi_DN16451_c0_g4, Pdensi_DN16537_c0_g1d470760, Pdensi_DN18163_c2_g1d477425, Pdensi_DN19254_c3_g2, Pdensi_DN19472_c0_g1, Pdensi_DN19673_c2_g1, Pdensi_DN19789_c2_g1, Pdensi_DN19967_c2_g…
GO:0032409	5.35095778532097e-06	0.999998015388937	44	97	regulation of transporter activity	BP	0.000280208027685787	BP regulation of transporter activity	Pdensi_DN13467_c0_g1d522696, Pdensi_DN14864_c3_g2, Pdensi_DN14892_c1_g1, Pdensi_DN14914_c0_g2, Pdensi_DN15159_c0_g1d214023, Pdensi_DN15354_c3_g6, Pdensi_DN15443_c3_g1, Pdensi_DN15452_c4_g1, Pdensi_DN16143_c1_g2, Pdensi_DN16451_c0_g4, Pdensi_DN16537_c0_g1d470760, Pdensi_DN18163_c2_g1d477425, Pdensi_DN19254_c3_g2, Pdensi_DN19472_c0_g1, Pdensi_DN19673_c2_g1, Pdensi_DN19789_c2_g1, Pdensi_DN19967_c2_g…
GO:0032412	5.35095778532097e-06	0.999998015388937	44	97	regulation of ion transmembrane transporter activity	BP	0.000280208027685787	BP regulation of ion transmembrane transporter activity	Pdensi_DN13467_c0_g1d522696, Pdensi_DN14864_c3_g2, Pdensi_DN14892_c1_g1, Pdensi_DN14914_c0_g2, Pdensi_DN15159_c0_g1d214023, Pdensi_DN15354_c3_g6, Pdensi_DN15443_c3_g1, Pdensi_DN15452_c4_g1, Pdensi_DN16143_c1_g2, Pdensi_DN16451_c0_g4, Pdensi_DN16537_c0_g1d470760, Pdensi_DN18163_c2_g1d477425, Pdensi_DN19254_c3_g2, Pdensi_DN19472_c0_g1, Pdensi_DN19673_c2_g1, Pdensi_DN19789_c2_g1, Pdensi_DN19967_c2_g…
GO:0042221	5.89166964355547e-06	0.999995512716458	554	1904	response to chemical	BP	0.000307215621328786	BP response to chemical	Pdensi_DN10028_c0_g1d386351, Pdensi_DN10085_c0_g1d4516, Pdensi_DN10090_c0_g1d4523, Pdensi_DN10236_c0_g1d455061, Pdensi_DN10258_c0_g1d266747, Pdensi_DN1029_c0_g1, Pdensi_DN10526_c0_g1, Pdensi_DN10584_c0_g1d455509, Pdensi_DN10694_c0_g1d173487, Pdensi_DN10855_c0_g1d210150, Pdensi_DN10885_c0_g1d335033, Pdensi_DN10885_c0_g1d456115, Pdensi_DN10909_c0_g2, Pdensi_DN10989_c0_g1d335310, Pdensi_DN11112_c0_g…
GO:0034637	6.47265183211721e-06	0.99999684391721	74	187	cellular carbohydrate biosynthetic process	BP	0.00033608630146006	BP cellular carbohydrate biosynthetic process	Pdensi_DN10695_c0_g1d49277, Pdensi_DN12525_c0_g1, Pdensi_DN13537_c0_g1d461758, Pdensi_DN14247_c0_g3, Pdensi_DN14675_c0_g1d394077, Pdensi_DN15341_c0_g1d344263, Pdensi_DN15384_c2_g1, Pdensi_DN15544_c0_g1d182222, Pdensi_DN16542_c0_g4, Pdensi_DN16813_c0_g1d471946, Pdensi_DN16835_c0_g1, Pdensi_DN17377_c0_g1, Pdensi_DN17479_c0_g2, Pdensi_DN17499_c0_g1, Pdensi_DN17565_c0_g1d351275, Pdensi_DN18940_c0_g1d…
GO:0055028	6.52458395428284e-06	0.999999070581674	17	25	cortical microtubule	CC	0.000337359370342036	CC cortical microtubule	Pdensi_DN10628_c0_g1, Pdensi_DN12594_c0_g1d211747, Pdensi_DN12629_c0_g1d459686, Pdensi_DN13701_c0_g1d392284, Pdensi_DN1409_c0_g1d380513, Pdensi_DN14535_c0_g1d274242, Pdensi_DN17852_c0_g1d282283, Pdensi_DN19167_c0_g1d285960, Pdensi_DN19577_c0_g1d218702, Pdensi_DN19682_c0_g1d485759, Pdensi_DN21627_c0_g1d419167, Pdensi_DN23801_c0_g1, Pdensi_DN23801_c0_g1d550455, Pdensi_DN25409_c0_g2d74733, Pdensi_DN…
GO:0016788	7.05249123775706e-06	0.999994562493499	560	2008	hydrolase activity, acting on ester bonds	MF	0.000363129527915642	MF hydrolase activity, acting on ester bonds	Pdensi_DN10213_c0_g1d518881, Pdensi_DN10374_c0_g1d334259, Pdensi_DN10479_c0_g1d519085, Pdensi_DN10502_c0_g1d209969, Pdensi_DN10870_c0_g1, Pdensi_DN10881_c0_g1d335027, Pdensi_DN11047_c0_g1, Pdensi_DN11056_c0_g1d519724, Pdensi_DN11122_c0_g1d104222, Pdensi_DN11130_c0_g1, Pdensi_DN11155_c0_g1d49629, Pdensi_DN11172_c0_g1, Pdensi_DN11338_c0_g1, Pdensi_DN11448_c0_g1d388149, Pdensi_DN11761_c0_g1d5730, Pd…
GO:0005911	7.59952581158509e-06	0.999995045818154	225	708	cell-cell junction	CC	0.000389665685989025	CC cell-cell junction	Pdensi_DN10236_c0_g1d455061, Pdensi_DN10542_c0_g1d209911, Pdensi_DN10620_c0_g1d4883, Pdensi_DN10697_c0_g1d49317, Pdensi_DN10855_c0_g1d210150, Pdensi_DN11064_c0_g1d210295, Pdensi_DN11282_c0_g1d174432, Pdensi_DN11457_c0_g1, Pdensi_DN11461_c0_g1d210660, Pdensi_DN11613_c0_g1d174932, Pdensi_DN11720_c0_g1d211026, Pdensi_DN11970_c0_g1d5850, Pdensi_DN12546_c0_g1d6477, Pdensi_DN12573_c0_g1d176329, Pdensi_…
GO:0008610	7.6689198706196e-06	0.999995081465935	205	632	lipid biosynthetic process	BP	0.000391592232065746	BP lipid biosynthetic process	Pdensi_DN1029_c0_g1, Pdensi_DN10846_c0_g1d335071, Pdensi_DN11042_c0_g1d104080, Pdensi_DN11879_c0_g1, Pdensi_DN11987_c0_g1, Pdensi_DN12095_c0_g1d175594, Pdensi_DN12267_c0_g1d175845, Pdensi_DN12525_c0_g1, Pdensi_DN12647_c0_g2, Pdensi_DN12945_c0_g1d212100, Pdensi_DN12981_c0_g2, Pdensi_DN13038_c0_g3, Pdensi_DN13059_c0_g1d390976, Pdensi_DN13376_c1_g2, Pdensi_DN13489_c1_g1d177977, Pdensi_DN13861_c0_g1,…
GO:0042440	7.82807581738608e-06	0.999996361470697	65	161	pigment metabolic process	BP	0.000398067359540302	BP pigment metabolic process	Pdensi_DN10313_c0_g1d455218, Pdensi_DN10616_c0_g1d455771, Pdensi_DN1095_c0_g1d203057, Pdensi_DN11178_c0_g1d104168, Pdensi_DN12684_c0_g1d51036, Pdensi_DN13044_c0_g1d460723, Pdensi_DN13059_c0_g1d390976, Pdensi_DN13077_c0_g1d390972, Pdensi_DN13335_c0_g1, Pdensi_DN14029_c0_g1d52451, Pdensi_DN14090_c0_g1d7868, Pdensi_DN14229_c0_g1d213190, Pdensi_DN14453_c0_g1d342034, Pdensi_DN14741_c0_g1d394293, Pdens…
GO:0005507	7.91327721320089e-06	0.999996584741221	55	134	copper ion binding	MF	0.000400743989241359	MF copper ion binding	Pdensi_DN11539_c0_g1d336199, Pdensi_DN13591_c0_g1, Pdensi_DN14043_c1_g1d523607, Pdensi_DN147_c0_g1d202455, Pdensi_DN14956_c0_g5, Pdensi_DN15305_c0_g2, Pdensi_DN16145_c1_g1, Pdensi_DN16433_c0_g1d215250, Pdensi_DN16548_c0_g1d279087, Pdensi_DN16582_c0_g1, Pdensi_DN17857_c0_g1d352278, Pdensi_DN17932_c1_g4, Pdensi_DN17952_c0_g1d114223, Pdensi_DN17962_c0_g1d282686, Pdensi_DN18175_c1_g1, Pdensi_DN18549_…
GO:0010817	8.65415505963474e-06	0.999995856193821	69	173	regulation of hormone levels	BP	0.000436467344933873	BP regulation of hormone levels	Pdensi_DN10158_c0_g1d266584, Pdensi_DN1029_c0_g1, Pdensi_DN10989_c0_g1d335310, Pdensi_DN11575_c0_g1, Pdensi_DN11987_c0_g1, Pdensi_DN12062_c0_g2, Pdensi_DN12120_c0_g1, Pdensi_DN12887_c0_g1d176910, Pdensi_DN13044_c0_g1d460723, Pdensi_DN13774_c0_g1d462387, Pdensi_DN14508_c0_g1d8354, Pdensi_DN14741_c0_g1d394293, Pdensi_DN15253_c0_g1d9232, Pdensi_DN15388_c0_g1d181844, Pdensi_DN15429_c0_g1, Pdensi_DN15…
GO:0044712	8.71475217997769e-06	0.999994132258571	243	770	NA	NA	0.000437729552354308	none	Pdensi_DN10374_c0_g1d334259, Pdensi_DN10616_c0_g1d455771, Pdensi_DN10713_c0_g1d173641, Pdensi_DN10950_c0_g1d387414, Pdensi_DN1095_c0_g1d203057, Pdensi_DN11172_c0_g1, Pdensi_DN11461_c0_g1d210660, Pdensi_DN11539_c0_g1d336199, Pdensi_DN11879_c0_g1, Pdensi_DN12631_c0_g2d176571, Pdensi_DN12684_c0_g1d51036, Pdensi_DN12721_c0_g1d390380, Pdensi_DN12769_c0_g2, Pdensi_DN12842_c0_g1d212003, Pdensi_DN12862_c…
GO:0009416	8.81137504058761e-06	0.99999446272715	181	551	response to light stimulus	BP	0.000440783663615736	BP response to light stimulus	Pdensi_DN11112_c0_g1d387695, Pdensi_DN11668_c0_g1, Pdensi_DN11991_c0_g2, Pdensi_DN12020_c0_g1d5957, Pdensi_DN12062_c0_g2, Pdensi_DN12120_c0_g1, Pdensi_DN12309_c0_g1d269969, Pdensi_DN12634_c0_g1d459820, Pdensi_DN12647_c0_g1d105770, Pdensi_DN12647_c0_g2, Pdensi_DN13335_c0_g1, Pdensi_DN13359_c0_g1d212538, Pdensi_DN13489_c1_g1d177977, Pdensi_DN13496_c0_g1d51811, Pdensi_DN13606_c0_g1d340396, Pdensi_DN…
GO:1905177	9.13158668375195e-06	0.999999727222228	10	11	tracheary element differentiation	BP	0.000454952654778346	BP tracheary element differentiation	Pdensi_DN11573_c0_g1d210841, Pdensi_DN13774_c0_g1d462387, Pdensi_DN16281_c0_g1d10344, Pdensi_DN20326_c0_g1d290432, Pdensi_DN20497_c1_g1, Pdensi_DN21044_c2_g1, Pdensi_DN37075_c0_g1d376825, Pdensi_DN8610_c0_g1d452586, Pdensi_GG_58201_c0_g1, Pdensi_GG_72538_c0_g1
GO:0009506	9.22746236557133e-06	0.999993983288491	221	696	plasmodesma	CC	0.000457875612381939	CC plasmodesma	Pdensi_DN10236_c0_g1d455061, Pdensi_DN10542_c0_g1d209911, Pdensi_DN10620_c0_g1d4883, Pdensi_DN10697_c0_g1d49317, Pdensi_DN10855_c0_g1d210150, Pdensi_DN11064_c0_g1d210295, Pdensi_DN11282_c0_g1d174432, Pdensi_DN11457_c0_g1, Pdensi_DN11461_c0_g1d210660, Pdensi_DN11613_c0_g1d174932, Pdensi_DN11720_c0_g1d211026, Pdensi_DN11970_c0_g1d5850, Pdensi_DN12546_c0_g1d6477, Pdensi_DN12573_c0_g1d176329, Pdensi_…
GO:1901476	9.31476488102052e-06	0.999996868520461	36	76	NA	NA	0.000460351392071641	none	Pdensi_DN11585_c0_g1d336306, Pdensi_DN12993_c0_g2, Pdensi_DN13997_c2_g1, Pdensi_DN15830_c0_g1, Pdensi_DN15830_c0_g1d396867, Pdensi_DN16435_c0_g1d527755, Pdensi_DN16834_c0_g1, Pdensi_DN16923_c0_g2, Pdensi_DN18853_c0_g1d405511, Pdensi_DN19650_c1_g1d359717, Pdensi_DN19790_c0_g1d535027, Pdensi_DN20254_c0_g1d188649, Pdensi_DN20776_c0_g1, Pdensi_DN21369_c1_g1, Pdensi_DN21456_c0_g1d539896, Pdensi_DN2178…
GO:0046983	1.01102692227197e-05	0.999993379697213	224	714	protein dimerization activity	MF	0.000497667892219154	MF protein dimerization activity	Pdensi_DN10432_c0_g1d267119, Pdensi_DN10618_c0_g1d103684, Pdensi_DN11229_c0_g1d210486, Pdensi_DN11370_c0_g1d49791, Pdensi_DN11753_c0_g1d388610, Pdensi_DN12491_c0_g1d459331, Pdensi_DN12565_c0_g1d459589, Pdensi_DN12887_c0_g1d176910, Pdensi_DN13180_c1_g1, Pdensi_DN13237_c0_g1, Pdensi_DN13394_c0_g1d271800, Pdensi_DN13428_c0_g1d391662, Pdensi_DN13531_c0_g1d522794, Pdensi_DN13806_c0_g1, Pdensi_DN14142_…
GO:0102336	1.07576017440783e-05	0.999998848159086	14	19	3-oxo-arachidoyl-CoA synthase activity	MF	0.000521193098671763	MF 3-oxo-arachidoyl-CoA synthase activity	Pdensi_DN12647_c0_g2, Pdensi_DN13489_c1_g1d177977, Pdensi_DN14040_c0_g1d213034, Pdensi_DN14115_c0_g2, Pdensi_DN16483_c0_g1, Pdensi_DN17954_c0_g1d216668, Pdensi_DN19699_c0_g4, Pdensi_DN20207_c0_g2, Pdensi_DN21774_c0_g1, Pdensi_DN24237_c2_g1, Pdensi_DN41763_c0_g1d320038, Pdensi_DN7371_c0_g1, Pdensi_GG_71588_c0_g1, Pdensi_GG_91279_c0_g1
GO:0102337	1.07576017440783e-05	0.999998848159086	14	19	3-oxo-cerotoyl-CoA synthase activity	MF	0.000521193098671763	MF 3-oxo-cerotoyl-CoA synthase activity	Pdensi_DN12647_c0_g2, Pdensi_DN13489_c1_g1d177977, Pdensi_DN14040_c0_g1d213034, Pdensi_DN14115_c0_g2, Pdensi_DN16483_c0_g1, Pdensi_DN17954_c0_g1d216668, Pdensi_DN19699_c0_g4, Pdensi_DN20207_c0_g2, Pdensi_DN21774_c0_g1, Pdensi_DN24237_c2_g1, Pdensi_DN41763_c0_g1d320038, Pdensi_DN7371_c0_g1, Pdensi_GG_71588_c0_g1, Pdensi_GG_91279_c0_g1
GO:0102338	1.07576017440783e-05	0.999998848159086	14	19	3-oxo-lignoceronyl-CoA synthase activity	MF	0.000521193098671763	MF 3-oxo-lignoceronyl-CoA synthase activity	Pdensi_DN12647_c0_g2, Pdensi_DN13489_c1_g1d177977, Pdensi_DN14040_c0_g1d213034, Pdensi_DN14115_c0_g2, Pdensi_DN16483_c0_g1, Pdensi_DN17954_c0_g1d216668, Pdensi_DN19699_c0_g4, Pdensi_DN20207_c0_g2, Pdensi_DN21774_c0_g1, Pdensi_DN24237_c2_g1, Pdensi_DN41763_c0_g1d320038, Pdensi_DN7371_c0_g1, Pdensi_GG_71588_c0_g1, Pdensi_GG_91279_c0_g1
GO:0102756	1.07576017440783e-05	0.999998848159086	14	19	very-long-chain 3-ketoacyl-CoA synthase activity	MF	0.000521193098671763	MF very-long-chain 3-ketoacyl-CoA synthase activity	Pdensi_DN12647_c0_g2, Pdensi_DN13489_c1_g1d177977, Pdensi_DN14040_c0_g1d213034, Pdensi_DN14115_c0_g2, Pdensi_DN16483_c0_g1, Pdensi_DN17954_c0_g1d216668, Pdensi_DN19699_c0_g4, Pdensi_DN20207_c0_g2, Pdensi_DN21774_c0_g1, Pdensi_DN24237_c2_g1, Pdensi_DN41763_c0_g1d320038, Pdensi_DN7371_c0_g1, Pdensi_GG_71588_c0_g1, Pdensi_GG_91279_c0_g1
GO:0030599	1.11307956170172e-05	0.999997716540543	21	35	pectinesterase activity	MF	0.000535060823683647	MF pectinesterase activity	Pdensi_DN12559_c0_g1, Pdensi_DN16114_c0_g1d397583, Pdensi_DN18947_c0_g1d217923, Pdensi_DN19319_c0_g1d218367, Pdensi_DN19547_c2_g1, Pdensi_DN20617_c0_g4d492304, Pdensi_DN21652_c0_g1d495574, Pdensi_DN22249_c1_g2, Pdensi_DN24001_c1_g1, Pdensi_DN24325_c0_g2, Pdensi_DN24443_c0_g1d428324, Pdensi_DN24696_c0_g2, Pdensi_DN24708_c0_g2, Pdensi_DN26347_c0_g1d430011, Pdensi_DN27242_c1_g2d79719, Pdensi_DN29871…
GO:0045330	1.11307956170172e-05	0.999997716540543	21	35	aspartyl esterase activity	MF	0.000535060823683647	MF aspartyl esterase activity	Pdensi_DN12559_c0_g1, Pdensi_DN16114_c0_g1d397583, Pdensi_DN18947_c0_g1d217923, Pdensi_DN19319_c0_g1d218367, Pdensi_DN19547_c2_g1, Pdensi_DN20617_c0_g4d492304, Pdensi_DN21652_c0_g1d495574, Pdensi_DN22249_c1_g2, Pdensi_DN24001_c1_g1, Pdensi_DN24325_c0_g2, Pdensi_DN24443_c0_g1d428324, Pdensi_DN24696_c0_g2, Pdensi_DN24708_c0_g2, Pdensi_DN26347_c0_g1d430011, Pdensi_DN27242_c1_g2d79719, Pdensi_DN29871…
GO:0030054	1.13906332951117e-05	0.999992364010001	230	730	cell junction	CC	0.000545420752255427	CC cell junction	Pdensi_DN10236_c0_g1d455061, Pdensi_DN10542_c0_g1d209911, Pdensi_DN10620_c0_g1d4883, Pdensi_DN10697_c0_g1d49317, Pdensi_DN10855_c0_g1d210150, Pdensi_DN11064_c0_g1d210295, Pdensi_DN11282_c0_g1d174432, Pdensi_DN11457_c0_g1, Pdensi_DN11461_c0_g1d210660, Pdensi_DN11613_c0_g1d174932, Pdensi_DN11704_c0_g1, Pdensi_DN11720_c0_g1d211026, Pdensi_DN11970_c0_g1d5850, Pdensi_DN12546_c0_g1d6477, Pdensi_DN12573…
GO:0003887	1.17939725235291e-05	0.999994394195713	74	203	DNA-directed DNA polymerase activity	MF	0.000562545061529259	MF DNA-directed DNA polymerase activity	Pdensi_DN10479_c0_g1d519085, Pdensi_DN11047_c0_g1, Pdensi_DN11122_c0_g1d104222, Pdensi_DN13074_c0_g1d522068, Pdensi_DN13429_c0_g1d106642, Pdensi_DN15420_c1_g2, Pdensi_DN15637_c2_g5, Pdensi_DN15729_c2_g1, Pdensi_DN16018_c1_g2, Pdensi_DN16137_c0_g1d183863, Pdensi_DN16625_c1_g1, Pdensi_DN16982_c0_g1, Pdensi_DN16982_c1_g1, Pdensi_DN17245_c1_g1, Pdensi_DN17245_c2_g1, Pdensi_DN17409_c0_g2, Pdensi_DN175…
GO:0000278	1.25083050253956e-05	0.999995928545135	34	69	mitotic cell cycle	BP	0.000594313519855282	BP mitotic cell cycle	Pdensi_DN10202_c0_g1, Pdensi_DN12166_c0_g1d337469, Pdensi_DN12279_c0_g1d6115, Pdensi_DN12288_c0_g1d6189, Pdensi_DN12525_c0_g1, Pdensi_DN12594_c0_g1d211747, Pdensi_DN1409_c0_g1d380513, Pdensi_DN15515_c0_g2, Pdensi_DN17385_c0_g1d57185, Pdensi_DN17815_c0_g1, Pdensi_DN18189_c0_g1, Pdensi_DN18969_c0_g1, Pdensi_DN19860_c0_g2d535182, Pdensi_DN20715_c0_g1, Pdensi_DN20739_c0_g3, Pdensi_DN21370_c2_g1, Pden…
GO:0044723	1.34622414397942e-05	0.999991271326121	188	579	NA	NA	0.000637178242915797	none	Pdensi_DN10695_c0_g1d49277, Pdensi_DN10713_c0_g1d173641, Pdensi_DN11344_c0_g1d5349, Pdensi_DN11461_c0_g1d210660, Pdensi_DN12241_c0_g2, Pdensi_DN12525_c0_g1, Pdensi_DN12676_c0_g2, Pdensi_DN12862_c0_g1, Pdensi_DN12901_c0_g1d339029, Pdensi_DN13005_c0_g1d339187, Pdensi_DN13038_c0_g3, Pdensi_DN13182_c0_g1d7020, Pdensi_DN13376_c1_g2, Pdensi_DN13470_c0_g1d391777, Pdensi_DN13537_c0_g1d340122, Pdensi_DN13…
GO:0000271	1.36429860590359e-05	0.999993077883227	76	197	polysaccharide biosynthetic process	BP	0.000641808941149989	BP polysaccharide biosynthetic process	Pdensi_DN12525_c0_g1, Pdensi_DN13537_c0_g1d461758, Pdensi_DN13671_c0_g1, Pdensi_DN14247_c0_g3, Pdensi_DN14675_c0_g1d394077, Pdensi_DN15341_c0_g1d344263, Pdensi_DN15384_c2_g1, Pdensi_DN15544_c0_g1d182222, Pdensi_DN16542_c0_g4, Pdensi_DN16813_c0_g1d471946, Pdensi_DN16835_c0_g1, Pdensi_DN17377_c0_g1, Pdensi_DN17479_c0_g2, Pdensi_DN17499_c0_g1, Pdensi_DN17565_c0_g1d351275, Pdensi_DN18480_c0_g1d354107…
GO:0016747	1.36643866879e-05	0.999992257770307	121	344	transferase activity, transferring acyl groups other than amino-acyl groups	MF	0.000641808941149989	MF transferase activity, transferring acyl groups other than amino-acyl groups	Pdensi_DN10400_c0_g1d519127, Pdensi_DN10731_c0_g1d267514, Pdensi_DN11788_c0_g1d5668, Pdensi_DN11950_c0_g1d389012, Pdensi_DN12647_c0_g2, Pdensi_DN13489_c1_g1d177977, Pdensi_DN13537_c0_g1d461758, Pdensi_DN14040_c0_g1d213034, Pdensi_DN14115_c0_g2, Pdensi_DN14424_c0_g1d213386, Pdensi_DN15053_c0_g4, Pdensi_DN15341_c0_g1d344263, Pdensi_DN15341_c0_g2, Pdensi_DN15439_c0_g1d54251, Pdensi_DN16158_c1_g1, Pd…
GO:0050662	1.47849655360019e-05	0.999991146866991	137	402	coenzyme binding	MF	0.000691801467247298	MF coenzyme binding	Pdensi_DN11178_c0_g1d104168, Pdensi_DN11344_c0_g1d5349, Pdensi_DN12309_c0_g1d269969, Pdensi_DN12400_c0_g1d389834, Pdensi_DN12525_c0_g1, Pdensi_DN12901_c0_g1d339029, Pdensi_DN12974_c0_g1d338910, Pdensi_DN13084_c0_g1, Pdensi_DN13376_c1_g2, Pdensi_DN13536_c0_g1, Pdensi_DN13823_c0_g1d462655, Pdensi_DN14189_c0_g2, Pdensi_DN14508_c0_g1d8354, Pdensi_DN14591_c0_g1d342509, Pdensi_DN14989_c0_g1, Pdensi_DN1…
GO:0044085	1.50319194431362e-05	0.999992038672743	93	254	cellular component biogenesis	BP	0.000700692426769825	BP cellular component biogenesis	Pdensi_DN12202_c0_g1d389479, Pdensi_DN12216_c0_g1, Pdensi_DN12969_c0_g1d51365, Pdensi_DN13283_c0_g1d271643, Pdensi_DN13873_c0_g1d340772, Pdensi_DN14110_c0_g1d393011, Pdensi_DN14247_c0_g3, Pdensi_DN14923_c1_g7, Pdensi_DN15094_c1_g3d465823, Pdensi_DN15384_c2_g1, Pdensi_DN15418_c0_g2d466840, Pdensi_DN15702_c0_g1d345565, Pdensi_DN16433_c0_g1d215250, Pdensi_DN16533_c0_g1d348108, Pdensi_DN16542_c0_g4, …
GO:0008236	1.53587346473401e-05	0.999992769234732	63	156	serine-type peptidase activity	MF	0.000710543566053261	MF serine-type peptidase activity	Pdensi_DN10115_c0_g1d172805, Pdensi_DN10620_c0_g1d4883, Pdensi_DN11783_c0_g1d457849, Pdensi_DN11980_c0_g1d520706, Pdensi_DN12005_c0_g1d337285, Pdensi_DN13455_c0_g1d106616, Pdensi_DN13455_c0_g2, Pdensi_DN13530_c0_g1, Pdensi_DN13684_c0_g1, Pdensi_DN14036_c0_g1d213013, Pdensi_DN14879_c0_g1d53497, Pdensi_DN14974_c0_g1d465599, Pdensi_DN15132_c1_g3, Pdensi_DN15663_c2_g1, Pdensi_DN16329_c0_g1d10610, Pde…
GO:0017171	1.53587346473401e-05	0.999992769234732	63	156	serine hydrolase activity	MF	0.000710543566053261	MF serine hydrolase activity	Pdensi_DN10115_c0_g1d172805, Pdensi_DN10620_c0_g1d4883, Pdensi_DN11783_c0_g1d457849, Pdensi_DN11980_c0_g1d520706, Pdensi_DN12005_c0_g1d337285, Pdensi_DN13455_c0_g1d106616, Pdensi_DN13455_c0_g2, Pdensi_DN13530_c0_g1, Pdensi_DN13684_c0_g1, Pdensi_DN14036_c0_g1d213013, Pdensi_DN14879_c0_g1d53497, Pdensi_DN14974_c0_g1d465599, Pdensi_DN15132_c1_g3, Pdensi_DN15663_c2_g1, Pdensi_DN16329_c0_g1d10610, Pde…
GO:0004144	1.57894983930776e-05	0.99999745351276	17	26	diacylglycerol O-acyltransferase activity	MF	0.000727736206836005	MF diacylglycerol O-acyltransferase activity	Pdensi_DN16858_c0_g3, Pdensi_DN17409_c0_g2, Pdensi_DN17466_c0_g1d529752, Pdensi_DN17809_c1_g9, Pdensi_DN18442_c0_g1d531857, Pdensi_DN19656_c0_g1d15592, Pdensi_DN20014_c1_g1, Pdensi_DN20772_c0_g1d493131, Pdensi_DN21349_c1_g6, Pdensi_DN22518_c1_g1, Pdensi_DN24954_c0_g1d305220, Pdensi_DN25650_c1_g1, Pdensi_DN33183_c0_g2, Pdensi_GG_121614_c0_g1, Pdensi_GG_148325_c0_g1, Pdensi_GG_155961_c0_g1, Pdensi_…
GO:0044421	1.66416546737507e-05	0.999992176010355	62	155	extracellular region part	CC	0.000764150009011849	CC extracellular region part	Pdensi_DN10750_c0_g1, Pdensi_DN11448_c0_g1d388149, Pdensi_DN12842_c0_g1d212003, Pdensi_DN13861_c0_g1, Pdensi_DN14269_c0_g1d52720, Pdensi_DN15132_c1_g3, Pdensi_DN15381_c1_g10, Pdensi_DN15641_c0_g1, Pdensi_DN15865_c0_g1d9959, Pdensi_DN16462_c0_g1d111245, Pdensi_DN16548_c0_g1d279087, Pdensi_DN16800_c0_g1d56344, Pdensi_DN17363_c0_g1d400882, Pdensi_DN17378_c0_g2d280996, Pdensi_DN17492_c0_g1d474248, Pd…
GO:1990939	1.6713374044977e-05	0.999999051578463	11	13	ATP-dependent microtubule motor activity	MF	0.000764590263931178	MF ATP-dependent microtubule motor activity	Pdensi_DN13500_c0_g2, Pdensi_DN13766_c0_g1d392221, Pdensi_DN17852_c0_g1d282283, Pdensi_DN18887_c5_g2, Pdensi_DN20126_c0_g6, Pdensi_DN23502_c0_g1d549139, Pdensi_DN26578_c2_g1, Pdensi_DN29759_c0_g1d309377, Pdensi_DN35986_c0_g1d239151, Pdensi_DN9890_c0_g1d266193, Pdensi_GG_152231_c0_g1
GO:0000796	1.68388679366673e-05	1	8	8	condensin complex	CC	0.000767478180846767	CC condensin complex	Pdensi_DN17938_c0_g1, Pdensi_DN19246_c0_g1d286270, Pdensi_DN20153_c0_g1, Pdensi_DN21556_c0_g2, Pdensi_DN25252_c1_g7, Pdensi_DN30837_c0_g1d143857, Pdensi_DN33063_c0_g1, Pdensi_DN84893_c0_g1
GO:0071214	1.73231184442601e-05	0.999991796077409	63	157	cellular response to abiotic stimulus	BP	0.00078663577702976	BP cellular response to abiotic stimulus	Pdensi_DN10090_c0_g1d4523, Pdensi_DN11585_c0_g1d336306, Pdensi_DN11668_c0_g1, Pdensi_DN11871_c0_g1d458112, Pdensi_DN12634_c0_g1d459820, Pdensi_DN12647_c0_g1d105770, Pdensi_DN12993_c0_g2, Pdensi_DN13359_c0_g1d212538, Pdensi_DN13606_c0_g1d340396, Pdensi_DN13884_c0_g1d178580, Pdensi_DN14879_c0_g1d343161, Pdensi_DN14989_c0_g1, Pdensi_DN15194_c0_g1d343911, Pdensi_DN15548_c0_g4, Pdensi_DN15835_c0_g1d11…
GO:0006979	1.85788905335847e-05	0.999989013698783	127	369	response to oxidative stress	BP	0.000840558187155488	BP response to oxidative stress	Pdensi_DN10526_c0_g1, Pdensi_DN10697_c0_g1d49317, Pdensi_DN10855_c0_g1d210150, Pdensi_DN10885_c0_g1d335033, Pdensi_DN10979_c0_g1d103979, Pdensi_DN11112_c0_g1d387695, Pdensi_DN11461_c0_g1d210660, Pdensi_DN11879_c0_g1, Pdensi_DN12278_c0_g4, Pdensi_DN12546_c0_g1d6477, Pdensi_DN12573_c0_g1d176329, Pdensi_DN13335_c0_g1, Pdensi_DN13510_c0_g1d212689, Pdensi_DN13615_c0_g1d392086, Pdensi_DN13977_c0_g1d340…
GO:0006787	2.04414106393939e-05	0.999997164836919	15	22	porphyrin-containing compound catabolic process	BP	0.000911420287421672	BP porphyrin-containing compound catabolic process	Pdensi_DN10616_c0_g1d455771, Pdensi_DN1095_c0_g1d203057, Pdensi_DN12684_c0_g1d51036, Pdensi_DN13335_c0_g1, Pdensi_DN14090_c0_g1d7868, Pdensi_DN14453_c0_g1d342034, Pdensi_DN15968_c0_g1, Pdensi_DN16186_c1_g1, Pdensi_DN16987_c0_g1d399737, Pdensi_DN19017_c0_g1d14435, Pdensi_DN19167_c0_g1d406908, Pdensi_DN20173_c0_g2, Pdensi_DN20806_c0_g1d121142, Pdensi_DN24446_c2_g1, Pdensi_DN25615_c3_g4
GO:0015996	2.04414106393939e-05	0.999997164836919	15	22	chlorophyll catabolic process	BP	0.000911420287421672	BP chlorophyll catabolic process	Pdensi_DN10616_c0_g1d455771, Pdensi_DN1095_c0_g1d203057, Pdensi_DN12684_c0_g1d51036, Pdensi_DN13335_c0_g1, Pdensi_DN14090_c0_g1d7868, Pdensi_DN14453_c0_g1d342034, Pdensi_DN15968_c0_g1, Pdensi_DN16186_c1_g1, Pdensi_DN16987_c0_g1d399737, Pdensi_DN19017_c0_g1d14435, Pdensi_DN19167_c0_g1d406908, Pdensi_DN20173_c0_g2, Pdensi_DN20806_c0_g1d121142, Pdensi_DN24446_c2_g1, Pdensi_DN25615_c3_g4
GO:0033015	2.04414106393939e-05	0.999997164836919	15	22	tetrapyrrole catabolic process	BP	0.000911420287421672	BP tetrapyrrole catabolic process	Pdensi_DN10616_c0_g1d455771, Pdensi_DN1095_c0_g1d203057, Pdensi_DN12684_c0_g1d51036, Pdensi_DN13335_c0_g1, Pdensi_DN14090_c0_g1d7868, Pdensi_DN14453_c0_g1d342034, Pdensi_DN15968_c0_g1, Pdensi_DN16186_c1_g1, Pdensi_DN16987_c0_g1d399737, Pdensi_DN19017_c0_g1d14435, Pdensi_DN19167_c0_g1d406908, Pdensi_DN20173_c0_g2, Pdensi_DN20806_c0_g1d121142, Pdensi_DN24446_c2_g1, Pdensi_DN25615_c3_g4
GO:0046149	2.04414106393939e-05	0.999997164836919	15	22	pigment catabolic process	BP	0.000911420287421672	BP pigment catabolic process	Pdensi_DN10616_c0_g1d455771, Pdensi_DN1095_c0_g1d203057, Pdensi_DN12684_c0_g1d51036, Pdensi_DN13335_c0_g1, Pdensi_DN14090_c0_g1d7868, Pdensi_DN14453_c0_g1d342034, Pdensi_DN15968_c0_g1, Pdensi_DN16186_c1_g1, Pdensi_DN16987_c0_g1d399737, Pdensi_DN19017_c0_g1d14435, Pdensi_DN19167_c0_g1d406908, Pdensi_DN20173_c0_g2, Pdensi_DN20806_c0_g1d121142, Pdensi_DN24446_c2_g1, Pdensi_DN25615_c3_g4
GO:0019432	2.24475103896117e-05	0.99999560424535	19	31	triglyceride biosynthetic process	BP	0.000997252934493001	BP triglyceride biosynthetic process	Pdensi_DN16858_c0_g3, Pdensi_DN17409_c0_g2, Pdensi_DN17466_c0_g1d529752, Pdensi_DN17809_c1_g9, Pdensi_DN18442_c0_g1d531857, Pdensi_DN19472_c0_g1, Pdensi_DN19656_c0_g1d15592, Pdensi_DN20014_c1_g1, Pdensi_DN20772_c0_g1d493131, Pdensi_DN21349_c1_g6, Pdensi_DN21394_c3_g1, Pdensi_DN22518_c1_g1, Pdensi_DN24954_c0_g1d305220, Pdensi_DN25650_c1_g1, Pdensi_DN33183_c0_g2, Pdensi_GG_121614_c0_g1, Pdensi_GG_1…
GO:1901348	2.30863490939181e-05	1	8	8	positive regulation of secondary cell wall biogenesis	BP	0.00101828176326077	BP positive regulation of secondary cell wall biogenesis	Pdensi_DN11573_c0_g1d210841, Pdensi_DN15094_c1_g3d465823, Pdensi_DN18057_c0_g3, Pdensi_DN18434_c0_g1d283766, Pdensi_DN21067_c1_g1, Pdensi_DN8610_c0_g1d452586, Pdensi_GG_20042_c0_g1, Pdensi_GG_72538_c0_g1
GO:1903340	2.30863490939181e-05	1	8	8	positive regulation of cell wall organization or biogenesis	BP	0.00101828176326077	BP positive regulation of cell wall organization or biogenesis	Pdensi_DN11573_c0_g1d210841, Pdensi_DN15094_c1_g3d465823, Pdensi_DN18057_c0_g3, Pdensi_DN18434_c0_g1d283766, Pdensi_DN21067_c1_g1, Pdensi_DN8610_c0_g1d452586, Pdensi_GG_20042_c0_g1, Pdensi_GG_72538_c0_g1
GO:0007346	2.42083407079933e-05	0.999988613506244	60	149	regulation of mitotic cell cycle	BP	0.00106395657411631	BP regulation of mitotic cell cycle	Pdensi_DN10202_c0_g1, Pdensi_DN11448_c0_g1d388149, Pdensi_DN12001_c0_g1d337225, Pdensi_DN12525_c0_g1, Pdensi_DN12774_c0_g1d211866, Pdensi_DN13835_c0_g2d392407, Pdensi_DN14084_c0_g1d341311, Pdensi_DN14259_c0_g1, Pdensi_DN14731_c0_g1d274697, Pdensi_DN14900_c0_g1d343302, Pdensi_DN15367_c0_g1d525637, Pdensi_DN16057_c4_g5, Pdensi_DN16367_c0_g1d278644, Pdensi_DN16387_c0_g2, Pdensi_DN16536_c0_g1d279066,…
GO:0000079	2.50088876824661e-05	0.999993858093159	23	41	regulation of cyclin-dependent protein serine/threonine kinase activity	BP	0.00109134529014336	BP regulation of cyclin-dependent protein serine/threonine kinase activity	Pdensi_DN12525_c0_g1, Pdensi_DN13835_c0_g2d392407, Pdensi_DN14259_c0_g1, Pdensi_DN14731_c0_g1d274697, Pdensi_DN17385_c0_g1d57185, Pdensi_DN17815_c0_g1, Pdensi_DN18055_c1_g1, Pdensi_DN18189_c0_g1, Pdensi_DN18969_c0_g1, Pdensi_DN19661_c0_g4, Pdensi_DN19860_c0_g2d535182, Pdensi_DN20280_c0_g1d16456, Pdensi_DN20715_c0_g1, Pdensi_DN21408_c0_g1d65408, Pdensi_DN22326_c3_g3, Pdensi_DN23898_c2_g1, Pdensi_D…
GO:1904029	2.50088876824661e-05	0.999993858093159	23	41	regulation of cyclin-dependent protein kinase activity	BP	0.00109134529014336	BP regulation of cyclin-dependent protein kinase activity	Pdensi_DN12525_c0_g1, Pdensi_DN13835_c0_g2d392407, Pdensi_DN14259_c0_g1, Pdensi_DN14731_c0_g1d274697, Pdensi_DN17385_c0_g1d57185, Pdensi_DN17815_c0_g1, Pdensi_DN18055_c1_g1, Pdensi_DN18189_c0_g1, Pdensi_DN18969_c0_g1, Pdensi_DN19661_c0_g4, Pdensi_DN19860_c0_g2d535182, Pdensi_DN20280_c0_g1d16456, Pdensi_DN20715_c0_g1, Pdensi_DN21408_c0_g1d65408, Pdensi_DN22326_c3_g3, Pdensi_DN23898_c2_g1, Pdensi_D…
GO:0009741	2.61404034174333e-05	0.999992413952202	27	53	response to brassinosteroid	BP	0.00113669188853334	BP response to brassinosteroid	Pdensi_DN10258_c0_g1d266747, Pdensi_DN1029_c0_g1, Pdensi_DN10989_c0_g1d335310, Pdensi_DN11987_c0_g1, Pdensi_DN14729_c0_g3, Pdensi_DN15204_c0_g1d344164, Pdensi_DN15299_c0_g2d181478, Pdensi_DN17863_c0_g2, Pdensi_DN18206_c0_g1d283259, Pdensi_DN18709_c7_g2, Pdensi_DN19376_c0_g2, Pdensi_DN19547_c2_g1, Pdensi_DN20016_c0_g2d289314, Pdensi_DN21129_c2_g5, Pdensi_DN21165_c0_g1, Pdensi_DN22345_c0_g1d222514,…
GO:0051707	2.65641814016608e-05	0.999980049309398	362	1219	response to other organism	BP	0.00115105217017197	BP response to other organism	Pdensi_DN10540_c0_g1d49214, Pdensi_DN10553_c0_g1d103553, Pdensi_DN10616_c0_g1d455771, Pdensi_DN10671_c0_g1, Pdensi_DN1095_c0_g1d203057, Pdensi_DN11282_c0_g1d174432, Pdensi_DN11720_c0_g1d211026, Pdensi_DN11879_c0_g1, Pdensi_DN11970_c0_g1d5850, Pdensi_DN11991_c0_g2, Pdensi_DN12076_c0_g1d5943, Pdensi_DN12247_c0_g1d50657, Pdensi_DN12254_c0_g1, Pdensi_DN12278_c0_g4, Pdensi_DN13031_c0_g1, Pdensi_DN1309…
GO:0010374	2.6909213694855e-05	0.999996558584014	14	20	stomatal complex development	BP	0.00116191152185574	BP stomatal complex development	Pdensi_DN14188_c0_g2, Pdensi_DN14284_c0_g1d107643, Pdensi_DN18049_c0_g2, Pdensi_DN18278_c0_g1, Pdensi_DN21202_c0_g1d220982, Pdensi_DN22607_c0_g1d301507, Pdensi_DN26347_c0_g1, Pdensi_DN2854_c0_g1d447410, Pdensi_DN3333_c0_g1, Pdensi_DN36582_c0_g1d508863, Pdensi_GG_121618_c0_g1, Pdensi_GG_12411_c1_g1, Pdensi_GG_3300_c0_g1, Pdensi_GG_82308_c0_g1
GO:0006270	2.81994519666763e-05	0.99999502263931	17	27	DNA replication initiation	BP	0.00121336523042629	BP DNA replication initiation	Pdensi_DN10938_c0_g1d387493, Pdensi_DN14576_c2_g1, Pdensi_DN17584_c0_g1d281607, Pdensi_DN19324_c0_g1d15073, Pdensi_DN19763_c0_g2d287984, Pdensi_DN20490_c0_g1d412496, Pdensi_DN21856_c0_g1d495791, Pdensi_DN21951_c0_g1d66606, Pdensi_DN23543_c0_g2, Pdensi_DN23580_c0_g1d70164, Pdensi_DN23870_c0_g1d70822, Pdensi_DN24378_c0_g1, Pdensi_DN24904_c1_g1, Pdensi_DN25056_c0_g1d136540, Pdensi_DN25698_c0_g1d4293…
GO:0050826	3.0519448276968e-05	0.999993257399223	20	35	response to freezing	BP	0.00130861439197341	BP response to freezing	Pdensi_DN15202_c0_g1, Pdensi_DN16192_c0_g1d214994, Pdensi_DN16222_c0_g1d347070, Pdensi_DN16293_c2_g2, Pdensi_DN18623_c1_g1, Pdensi_DN18671_c0_g2, Pdensi_DN20128_c2_g3, Pdensi_DN20498_c1_g2d120043, Pdensi_DN20554_c1_g2, Pdensi_DN20790_c1_g5, Pdensi_DN20834_c0_g1, Pdensi_DN22868_c0_g1d496691, Pdensi_DN25932_c0_g1d429571, Pdensi_DN32028_c1_g1, Pdensi_DN34080_c0_g2, Pdensi_DN34732_c1_g1, Pdensi_DN372…
GO:0042631	3.36419486495718e-05	0.999990407829779	26	50	cellular response to water deprivation	BP	0.00143251840858696	BP cellular response to water deprivation	Pdensi_DN10090_c0_g1d4523, Pdensi_DN11585_c0_g1d336306, Pdensi_DN12647_c0_g1d105770, Pdensi_DN12993_c0_g2, Pdensi_DN14989_c0_g1, Pdensi_DN15548_c0_g4, Pdensi_DN15835_c0_g1d110167, Pdensi_DN16181_c0_g4, Pdensi_DN16319_c0_g1d111066, Pdensi_DN16434_c0_g1, Pdensi_DN16502_c0_g1d215318, Pdensi_DN16502_c0_g1d470829, Pdensi_DN17354_c0_g1d473947, Pdensi_DN19103_c0_g1d533551, Pdensi_DN20741_c2_g2, Pdensi_D…
GO:0071462	3.36419486495718e-05	0.999990407829779	26	50	cellular response to water stimulus	BP	0.00143251840858696	BP cellular response to water stimulus	Pdensi_DN10090_c0_g1d4523, Pdensi_DN11585_c0_g1d336306, Pdensi_DN12647_c0_g1d105770, Pdensi_DN12993_c0_g2, Pdensi_DN14989_c0_g1, Pdensi_DN15548_c0_g4, Pdensi_DN15835_c0_g1d110167, Pdensi_DN16181_c0_g4, Pdensi_DN16319_c0_g1d111066, Pdensi_DN16434_c0_g1, Pdensi_DN16502_c0_g1d215318, Pdensi_DN16502_c0_g1d470829, Pdensi_DN17354_c0_g1d473947, Pdensi_DN19103_c0_g1d533551, Pdensi_DN20741_c2_g2, Pdensi_D…
GO:1903046	3.46546942848633e-05	0.999984337496852	53	129	meiotic cell cycle process	BP	0.0014705540271363	BP meiotic cell cycle process	Pdensi_DN10546_c0_g1d4860, Pdensi_DN11480_c0_g1d5445, Pdensi_DN11862_c0_g1d336785, Pdensi_DN12001_c0_g1d337225, Pdensi_DN12077_c0_g1d105072, Pdensi_DN12288_c0_g1d6189, Pdensi_DN13524_c0_g1d461876, Pdensi_DN14018_c0_g1, Pdensi_DN14234_c0_g1d213181, Pdensi_DN15367_c0_g1d525637, Pdensi_DN16378_c1_g1, Pdensi_DN16510_c0_g1, Pdensi_DN16907_c0_g1, Pdensi_DN1733_c0_g1d98645, Pdensi_DN17777_c0_g1, Pdensi_…
GO:0000786	3.63973135514786e-05	0.999981383257495	69	187	nucleosome	CC	0.00153919361018727	CC nucleosome	Pdensi_DN14354_c0_g1d393490, Pdensi_DN15800_c2_g4, Pdensi_DN16964_c0_g3, Pdensi_DN16964_c0_g6, Pdensi_DN17327_c0_g1d112863, Pdensi_DN18008_c1_g1d402900, Pdensi_DN18280_c0_g3, Pdensi_DN18280_c0_g4, Pdensi_DN18689_c2_g3, Pdensi_DN19141_c1_g7, Pdensi_DN19162_c0_g1d218186, Pdensi_DN19430_c0_g2d484481, Pdensi_DN19640_c0_g3, Pdensi_DN19746_c2_g9, Pdensi_DN20145_c0_g2d488970, Pdensi_DN20837_c1_g1, Pdens…
GO:0015144	3.70798711107755e-05	0.999986837716287	34	74	carbohydrate transmembrane transporter activity	MF	0.00156268799277124	MF carbohydrate transmembrane transporter activity	Pdensi_DN11585_c0_g1d336306, Pdensi_DN12993_c0_g2, Pdensi_DN13997_c2_g1, Pdensi_DN15830_c0_g1, Pdensi_DN15830_c0_g1d396867, Pdensi_DN16435_c0_g1d527755, Pdensi_DN16834_c0_g1, Pdensi_DN18853_c0_g1d405511, Pdensi_DN19650_c1_g1d359717, Pdensi_DN19790_c0_g1d535027, Pdensi_DN20254_c0_g1d188649, Pdensi_DN20776_c0_g1, Pdensi_DN21369_c1_g1, Pdensi_DN21456_c0_g1d539896, Pdensi_DN21784_c0_g3, Pdensi_DN2180…
GO:0051704	4.27701890431384e-05	0.999967036034435	406	1390	multi-organism process	BP	0.00179634793981181	BP multi-organism process	Pdensi_DN10363_c0_g1, Pdensi_DN10540_c0_g1d49214, Pdensi_DN10553_c0_g1d103553, Pdensi_DN10616_c0_g1d455771, Pdensi_DN10671_c0_g1, Pdensi_DN1095_c0_g1d203057, Pdensi_DN11122_c0_g1d104222, Pdensi_DN11282_c0_g1d174432, Pdensi_DN11720_c0_g1d211026, Pdensi_DN11879_c0_g1, Pdensi_DN11970_c0_g1d5850, Pdensi_DN11991_c0_g2, Pdensi_DN12076_c0_g1d5943, Pdensi_DN12247_c0_g1d50657, Pdensi_DN12254_c0_g1, Pdensi…
GO:0009833	4.30393871165345e-05	0.999993225817236	15	23	plant-type primary cell wall biogenesis	BP	0.00180150577502066	BP plant-type primary cell wall biogenesis	Pdensi_DN15384_c2_g1, Pdensi_DN16542_c0_g4, Pdensi_DN18948_c1_g1d481130, Pdensi_DN19099_c0_g1d60258, Pdensi_DN19457_c0_g1d408126, Pdensi_DN22423_c2_g2, Pdensi_DN22565_c1_g2, Pdensi_DN31094_c0_g1d234458, Pdensi_DN34798_c0_g2, Pdensi_DN38664_c1_g5, Pdensi_GG_120481_c0_g2, Pdensi_GG_152243_c0_g1, Pdensi_GG_22707_c0_g1, Pdensi_GG_53153_c0_g1, Pdensi_GG_66470_c0_g1
GO:0044249	4.46211171629532e-05	0.999963244802986	715	2548	cellular biosynthetic process	BP	0.00186138124680441	BP cellular biosynthetic process	Pdensi_DN10158_c0_g1d266584, Pdensi_DN10236_c0_g1d266707, Pdensi_DN10236_c0_g1d455061, Pdensi_DN10313_c0_g1d455218, Pdensi_DN10387_c0_g1d173149, Pdensi_DN10695_c0_g1d49277, Pdensi_DN10745_c0_g1, Pdensi_DN10846_c0_g1d335071, Pdensi_DN10938_c0_g1d173901, Pdensi_DN10942_c0_g1, Pdensi_DN11010_c0_g1d104110, Pdensi_DN11042_c0_g1d104080, Pdensi_DN11178_c0_g1d104168, Pdensi_DN11426_c0_g1d49915, Pdensi_DN…
GO:0051304	4.69312997753614e-05	1	7	7	chromosome separation	BP	0.00195113707782296	BP chromosome separation	Pdensi_DN16387_c0_g2, Pdensi_DN20153_c0_g1, Pdensi_DN21556_c0_g2, Pdensi_DN23035_c0_g1, Pdensi_DN25252_c1_g7, Pdensi_DN55686_c0_g1, Pdensi_DN69414_c0_g1
GO:0048871	4.81128273681859e-05	0.999996027013397	11	14	multicellular organismal homeostasis	BP	0.00199352341277069	BP multicellular organismal homeostasis	Pdensi_DN11112_c0_g1d387695, Pdensi_DN12005_c0_g1d337285, Pdensi_DN13977_c0_g1d340966, Pdensi_DN16057_c0_g1d183538, Pdensi_DN16881_c0_g1, Pdensi_DN19803_c0_g1d409969, Pdensi_DN21227_c0_g1d362762, Pdensi_DN22645_c1_g1, Pdensi_DN23384_c0_g1d303821, Pdensi_DN25018_c0_g1d136589, Pdensi_DN7548_c0_g1d263680
GO:0033692	4.84063231729336e-05	0.999976014300565	63	161	cellular polysaccharide biosynthetic process	BP	0.00199895373478564	BP cellular polysaccharide biosynthetic process	Pdensi_DN12525_c0_g1, Pdensi_DN13537_c0_g1d461758, Pdensi_DN14247_c0_g3, Pdensi_DN14675_c0_g1d394077, Pdensi_DN15341_c0_g1d344263, Pdensi_DN15384_c2_g1, Pdensi_DN15544_c0_g1d182222, Pdensi_DN16542_c0_g4, Pdensi_DN16813_c0_g1d471946, Pdensi_DN16835_c0_g1, Pdensi_DN17377_c0_g1, Pdensi_DN17479_c0_g2, Pdensi_DN17499_c0_g1, Pdensi_DN17565_c0_g1d351275, Pdensi_DN18940_c0_g1d14363, Pdensi_DN18948_c1_g1d…
GO:0019901	4.89999544626419e-05	0.999980020533518	42	96	protein kinase binding	MF	0.00201036945493697	MF protein kinase binding	Pdensi_DN11112_c0_g1d387695, Pdensi_DN12456_c0_g1d6343, Pdensi_DN12525_c0_g1, Pdensi_DN13835_c0_g2d392407, Pdensi_DN13977_c0_g1d340966, Pdensi_DN14259_c0_g1, Pdensi_DN14731_c0_g1d274697, Pdensi_DN16057_c0_g1d183538, Pdensi_DN16057_c4_g5, Pdensi_DN16824_c0_g1d528589, Pdensi_DN17385_c0_g1d57185, Pdensi_DN17815_c0_g1, Pdensi_DN18055_c1_g1, Pdensi_DN18189_c0_g1, Pdensi_DN18551_c0_g1d59235, Pdensi_DN1…
GO:0009251	4.90094942695508e-05	0.999984584783797	28	57	glucan catabolic process	BP	0.00201036945493697	BP glucan catabolic process	Pdensi_DN10289_c0_g1d386517, Pdensi_DN10695_c0_g1d49277, Pdensi_DN12857_c1_g1, Pdensi_DN12862_c0_g1, Pdensi_DN13222_c0_g2d7189, Pdensi_DN14864_c0_g1d108554, Pdensi_DN16733_c0_g1d471634, Pdensi_DN17725_c0_g1d57805, Pdensi_DN17930_c0_g1d114128, Pdensi_DN18550_c1_g1d404671, Pdensi_DN19220_c0_g1d357855, Pdensi_DN19354_c0_g1d60862, Pdensi_DN19354_c0_g2, Pdensi_DN19388_c0_g1d286462, Pdensi_DN19551_c0_g…
GO:0008083	5.00928643266947e-05	0.999995177328483	11	15	growth factor activity	MF	0.00204697258830831	MF growth factor activity	Pdensi_DN15834_c0_g1d526435, Pdensi_DN17128_c0_g1d56912, Pdensi_DN17363_c0_g1d400882, Pdensi_DN17492_c0_g1d474248, Pdensi_DN218_c0_g1, Pdensi_DN23843_c0_g4d550371, Pdensi_DN26698_c0_g2, Pdensi_DN34934_c0_g2, Pdensi_DN35579_c0_g1d31124, Pdensi_GG_34222_c0_g1, Pdensi_GG_71144_c0_g1
GO:0052689	5.02344971289705e-05	0.999973451722231	77	207	carboxylic ester hydrolase activity	MF	0.00204697258830831	MF carboxylic ester hydrolase activity	Pdensi_DN12559_c0_g1, Pdensi_DN12842_c0_g1d212003, Pdensi_DN14090_c0_g1d7868, Pdensi_DN14453_c0_g1d342034, Pdensi_DN15053_c0_g4, Pdensi_DN15223_c0_g1d181563, Pdensi_DN15551_c0_g1d276610, Pdensi_DN15971_c0_g1d183380, Pdensi_DN15976_c0_g1d526796, Pdensi_DN16114_c0_g1d397583, Pdensi_DN16324_c0_g1d347588, Pdensi_DN16987_c0_g1d399737, Pdensi_DN17715_c0_g1d216462, Pdensi_DN17804_c0_g1d12690, Pdensi_DN1…
GO:0016759	5.09653269461141e-05	0.999992571591056	14	21	cellulose synthase activity	MF	0.00206308984670684	MF cellulose synthase activity	Pdensi_DN15384_c2_g1, Pdensi_DN16542_c0_g4, Pdensi_DN18948_c1_g1d481130, Pdensi_DN19099_c0_g1d60258, Pdensi_DN19457_c0_g1d408126, Pdensi_DN22423_c2_g2, Pdensi_DN22565_c1_g2, Pdensi_DN31094_c0_g1d234458, Pdensi_DN34798_c0_g2, Pdensi_DN38664_c1_g5, Pdensi_GG_120481_c0_g2, Pdensi_GG_152243_c0_g1, Pdensi_GG_22707_c0_g1, Pdensi_GG_53153_c0_g1
GO:0016760	5.09653269461141e-05	0.999992571591056	14	21	cellulose synthase (UDP-forming) activity	MF	0.00206308984670684	MF cellulose synthase (UDP-forming) activity	Pdensi_DN15384_c2_g1, Pdensi_DN16542_c0_g4, Pdensi_DN18948_c1_g1d481130, Pdensi_DN19099_c0_g1d60258, Pdensi_DN19457_c0_g1d408126, Pdensi_DN22423_c2_g2, Pdensi_DN22565_c1_g2, Pdensi_DN31094_c0_g1d234458, Pdensi_DN34798_c0_g2, Pdensi_DN38664_c1_g5, Pdensi_GG_120481_c0_g2, Pdensi_GG_152243_c0_g1, Pdensi_GG_22707_c0_g1, Pdensi_GG_53153_c0_g1
GO:2000652	5.15248259113528e-05	0.999994698497825	12	16	regulation of secondary cell wall biogenesis	BP	0.0020789000251315	BP regulation of secondary cell wall biogenesis	Pdensi_DN11573_c0_g1d210841, Pdensi_DN14577_c1_g1, Pdensi_DN15094_c1_g3d465823, Pdensi_DN18057_c0_g3, Pdensi_DN18434_c0_g1d283766, Pdensi_DN21067_c1_g1, Pdensi_DN24261_c1_g2, Pdensi_DN8610_c0_g1d452586, Pdensi_DN8834_c0_g1d102616, Pdensi_GG_109998_c0_g1, Pdensi_GG_20042_c0_g1, Pdensi_GG_72538_c0_g1
GO:0000307	5.20948953447019e-05	0.999987757419253	20	36	cyclin-dependent protein kinase holoenzyme complex	CC	0.00209503196768595	CC cyclin-dependent protein kinase holoenzyme complex	Pdensi_DN12525_c0_g1, Pdensi_DN13835_c0_g2d392407, Pdensi_DN14259_c0_g1, Pdensi_DN14731_c0_g1d274697, Pdensi_DN17385_c0_g1d57185, Pdensi_DN17815_c0_g1, Pdensi_DN18055_c1_g1, Pdensi_DN18189_c0_g1, Pdensi_DN18969_c0_g1, Pdensi_DN19860_c0_g2d535182, Pdensi_DN20280_c0_g1d16456, Pdensi_DN20715_c0_g1, Pdensi_DN21408_c0_g1d65408, Pdensi_DN21696_c0_g2, Pdensi_DN25445_c0_g1, Pdensi_DN30757_c0_g1, Pdensi_D…
GO:0008574	5.40642895817689e-05	0.999996668364017	10	12	ATP-dependent microtubule motor activity, plus-end-directed	MF	0.00216715031789331	MF ATP-dependent microtubule motor activity, plus-end-directed	Pdensi_DN13500_c0_g2, Pdensi_DN13766_c0_g1d392221, Pdensi_DN17852_c0_g1d282283, Pdensi_DN18887_c5_g2, Pdensi_DN23502_c0_g1d549139, Pdensi_DN26578_c2_g1, Pdensi_DN29759_c0_g1d309377, Pdensi_DN35986_c0_g1d239151, Pdensi_DN9890_c0_g1d266193, Pdensi_GG_152231_c0_g1
GO:0008194	5.58021339313243e-05	0.999967370341046	103	295	UDP-glycosyltransferase activity	MF	0.00222954889661973	MF UDP-glycosyltransferase activity	Pdensi_DN10363_c0_g1, Pdensi_DN11980_c0_g1d175414, Pdensi_DN12046_c0_g1d50385, Pdensi_DN12859_c0_g1d338794, Pdensi_DN12927_c0_g3, Pdensi_DN13671_c0_g1, Pdensi_DN14675_c0_g1d394077, Pdensi_DN14735_c0_g1, Pdensi_DN14809_c0_g1, Pdensi_DN15115_c0_g1, Pdensi_DN15384_c2_g1, Pdensi_DN15544_c0_g1d182222, Pdensi_DN16166_c0_g5, Pdensi_DN16191_c0_g1d183796, Pdensi_DN16362_c0_g1d184375, Pdensi_DN16376_c0_g1d…
GO:0050878	5.69730863502685e-05	1	7	7	regulation of body fluid levels	BP	0.00226164774395614	BP regulation of body fluid levels	Pdensi_DN11112_c0_g1d387695, Pdensi_DN13977_c0_g1d340966, Pdensi_DN16057_c0_g1d183538, Pdensi_DN19803_c0_g1d409969, Pdensi_DN21227_c0_g1d362762, Pdensi_DN23384_c0_g1d303821, Pdensi_DN7548_c0_g1d263680
GO:0050891	5.69730863502685e-05	1	7	7	multicellular organismal water homeostasis	BP	0.00226164774395614	BP multicellular organismal water homeostasis	Pdensi_DN11112_c0_g1d387695, Pdensi_DN13977_c0_g1d340966, Pdensi_DN16057_c0_g1d183538, Pdensi_DN19803_c0_g1d409969, Pdensi_DN21227_c0_g1d362762, Pdensi_DN23384_c0_g1d303821, Pdensi_DN7548_c0_g1d263680
GO:0043207	5.80784862224004e-05	0.999955540060443	367	1248	response to external biotic stimulus	BP	0.00229237601613493	BP response to external biotic stimulus	Pdensi_DN10540_c0_g1d49214, Pdensi_DN10553_c0_g1d103553, Pdensi_DN10616_c0_g1d455771, Pdensi_DN10671_c0_g1, Pdensi_DN1095_c0_g1d203057, Pdensi_DN11282_c0_g1d174432, Pdensi_DN11720_c0_g1d211026, Pdensi_DN11879_c0_g1, Pdensi_DN11970_c0_g1d5850, Pdensi_DN11991_c0_g2, Pdensi_DN12076_c0_g1d5943, Pdensi_DN12247_c0_g1d50657, Pdensi_DN12254_c0_g1, Pdensi_DN12278_c0_g4, Pdensi_DN13031_c0_g1, Pdensi_DN1309…
GO:0016128	5.81197234709978e-05	0.999987701176656	18	31	phytosteroid metabolic process	BP	0.00229237601613493	BP phytosteroid metabolic process	Pdensi_DN1029_c0_g1, Pdensi_DN10989_c0_g1d335310, Pdensi_DN11987_c0_g1, Pdensi_DN17827_c0_g1, Pdensi_DN17863_c0_g2, Pdensi_DN18892_c0_g1, Pdensi_DN19376_c0_g2, Pdensi_DN20016_c0_g2d289314, Pdensi_DN20840_c1_g1, Pdensi_DN22345_c0_g1d222514, Pdensi_DN22738_c1_g1, Pdensi_DN24688_c0_g1d72564, Pdensi_DN25137_c0_g1d227012, Pdensi_DN36994_c0_g1d509197, Pdensi_DN39012_c0_g1d511007, Pdensi_DN6983_c0_g1d26…
GO:0009507	5.86308981159648e-05	0.999952772732553	552	1940	chloroplast	CC	0.00230285869193352	CC chloroplast	Pdensi_DN10115_c0_g1d172805, Pdensi_DN10313_c0_g1d455218, Pdensi_DN10347_c0_g1d209793, Pdensi_DN10387_c0_g1d173149, Pdensi_DN10616_c0_g1d455771, Pdensi_DN10638_c0_g1, Pdensi_DN10671_c0_g1, Pdensi_DN10713_c0_g1d173641, Pdensi_DN10745_c0_g1, Pdensi_DN10846_c0_g1d335071, Pdensi_DN10856_c0_g1d387249, Pdensi_DN10885_c0_g1d335033, Pdensi_DN10909_c0_g2, Pdensi_DN10938_c0_g1d173901, Pdensi_DN10942_c0_g1,…
GO:0045156	5.87597618452075e-05	1	7	7	electron transporter, transferring electrons within the cyclic electron transport pathway of photosynthesis activity	MF	0.00230285869193352	MF electron transporter, transferring electrons within the cyclic electron transport pathway of photosynthesis activity	Pdensi_DN13226_c0_g1, Pdensi_DN14891_c0_g1, Pdensi_DN19353_c2_g1, Pdensi_DN21848_c0_g4, Pdensi_DN22111_c1_g3, Pdensi_DN24423_c0_g2d554007, Pdensi_DN9299_c0_g1
GO:0006812	6.04676097650847e-05	0.999961829169872	132	396	cation transport	BP	0.00236151801905759	BP cation transport	Pdensi_DN10060_c0_g1d172739, Pdensi_DN10387_c0_g1d173149, Pdensi_DN10579_c0_g1, Pdensi_DN10964_c0_g1, Pdensi_DN11440_c0_g1d174654, Pdensi_DN11991_c0_g2, Pdensi_DN12171_c0_g1d337482, Pdensi_DN12193_c0_g1d269701, Pdensi_DN12428_c0_g1, Pdensi_DN12499_c0_g1d105600, Pdensi_DN12537_c0_g1, Pdensi_DN12608_c0_g1d459878, Pdensi_DN13606_c0_g7, Pdensi_DN13730_c0_g3, Pdensi_DN13785_c0_g1d107081, Pdensi_DN1386…
GO:0045787	6.06403131823662e-05	0.999976710646717	37	82	positive regulation of cell cycle	BP	0.00236151801905759	BP positive regulation of cell cycle	Pdensi_DN12525_c0_g1, Pdensi_DN13835_c0_g2d392407, Pdensi_DN14084_c0_g1d341311, Pdensi_DN14259_c0_g1, Pdensi_DN14731_c0_g1d274697, Pdensi_DN16057_c4_g5, Pdensi_DN17354_c0_g1d473947, Pdensi_DN17385_c0_g1d57185, Pdensi_DN17815_c0_g1, Pdensi_DN18055_c1_g1, Pdensi_DN18189_c0_g1, Pdensi_DN18969_c0_g1, Pdensi_DN19151_c0_g1d285866, Pdensi_DN19324_c0_g1d15073, Pdensi_DN19378_c0_g2d483531, Pdensi_DN19553_…
GO:0035251	6.1148428568462e-05	0.999968972209588	65	169	UDP-glucosyltransferase activity	MF	0.0023705013512148	MF UDP-glucosyltransferase activity	Pdensi_DN14735_c0_g1, Pdensi_DN14809_c0_g1, Pdensi_DN15115_c0_g1, Pdensi_DN15384_c2_g1, Pdensi_DN15544_c0_g1d182222, Pdensi_DN16166_c0_g5, Pdensi_DN16191_c0_g1d183796, Pdensi_DN16362_c0_g1d184375, Pdensi_DN16542_c0_g4, Pdensi_DN17743_c0_g1d282049, Pdensi_DN18287_c0_g1d403608, Pdensi_DN18705_c0_g1d217585, Pdensi_DN18948_c1_g1d481130, Pdensi_DN18955_c0_g1d14400, Pdensi_DN19099_c0_g1d60258, Pdensi_D…
GO:0009536	6.12562513965795e-05	0.999950439111106	570	2009	plastid	CC	0.0023705013512148	CC plastid	Pdensi_DN10115_c0_g1d172805, Pdensi_DN10313_c0_g1d455218, Pdensi_DN10347_c0_g1d209793, Pdensi_DN10387_c0_g1d173149, Pdensi_DN10616_c0_g1d455771, Pdensi_DN10638_c0_g1, Pdensi_DN10671_c0_g1, Pdensi_DN10713_c0_g1d173641, Pdensi_DN10745_c0_g1, Pdensi_DN10846_c0_g1d335071, Pdensi_DN10856_c0_g1d387249, Pdensi_DN10885_c0_g1d335033, Pdensi_DN10909_c0_g2, Pdensi_DN10938_c0_g1d173901, Pdensi_DN10942_c0_g1,…
GO:0009415	6.14919116112175e-05	0.99996281880117	113	328	response to water	BP	0.00237216133005531	BP response to water	Pdensi_DN10028_c0_g1d386351, Pdensi_DN10090_c0_g1d4523, Pdensi_DN10855_c0_g1d210150, Pdensi_DN10885_c0_g1d335033, Pdensi_DN11112_c0_g1d387695, Pdensi_DN11560_c0_g3, Pdensi_DN11585_c0_g1d336306, Pdensi_DN12647_c0_g1d105770, Pdensi_DN12993_c0_g2, Pdensi_DN13092_c0_g1d177216, Pdensi_DN13335_c0_g1, Pdensi_DN13977_c0_g1d340966, Pdensi_DN14705_c0_g2, Pdensi_DN147_c0_g1d202455, Pdensi_DN14982_c0_g1d5249…
GO:0098807	6.84990184592256e-05	0.999997727375889	8	9	chloroplast thylakoid membrane protein complex	CC	0.00262626335119302	CC chloroplast thylakoid membrane protein complex	Pdensi_DN10387_c0_g1d173149, Pdensi_DN10759_c0_g1d103777, Pdensi_DN14838_c0_g1, Pdensi_DN19116_c1_g4, Pdensi_DN19234_c0_g3, Pdensi_DN19470_c1_g1, Pdensi_DN21837_c0_g2d221798, Pdensi_DN53210_c0_g1d254999
GO:0032993	6.85056505552542e-05	0.999962724266269	78	220	protein-DNA complex	CC	0.00262626335119302	CC protein-DNA complex	Pdensi_DN1386_c0_g1d203205, Pdensi_DN14354_c0_g1d393490, Pdensi_DN15778_c0_g1d526271, Pdensi_DN15800_c2_g4, Pdensi_DN16964_c0_g3, Pdensi_DN16964_c0_g6, Pdensi_DN17327_c0_g1d112863, Pdensi_DN18008_c1_g1d402900, Pdensi_DN18280_c0_g3, Pdensi_DN18280_c0_g4, Pdensi_DN18621_c0_g1d479778, Pdensi_DN18689_c2_g3, Pdensi_DN19141_c1_g7, Pdensi_DN19162_c0_g1d218186, Pdensi_DN19324_c0_g1d15073, Pdensi_DN19430_…
GO:0005200	7.00668702227382e-05	0.999982430718307	21	38	structural constituent of cytoskeleton	MF	0.00267777299677334	MF structural constituent of cytoskeleton	Pdensi_DN11331_c0_g1d268435, Pdensi_DN12279_c0_g1d6115, Pdensi_DN12288_c0_g1d6189, Pdensi_DN14892_c1_g1, Pdensi_DN15515_c0_g2, Pdensi_DN17618_c0_g1, Pdensi_DN19267_c1_g10, Pdensi_DN20362_c0_g6d490465, Pdensi_DN21370_c2_g1, Pdensi_DN21778_c1_g3, Pdensi_DN22064_c0_g2d422082, Pdensi_DN22064_c0_g3, Pdensi_DN22064_c1_g3, Pdensi_DN24154_c1_g7, Pdensi_DN24459_c0_g1d72159, Pdensi_DN25583_c0_g3, Pdensi_DN…
GO:0030001	7.5018890280667e-05	0.999955544431914	102	295	metal ion transport	BP	0.00285815004270554	BP metal ion transport	Pdensi_DN10579_c0_g1, Pdensi_DN10964_c0_g1, Pdensi_DN11991_c0_g2, Pdensi_DN12171_c0_g1d337482, Pdensi_DN12193_c0_g1d269701, Pdensi_DN12428_c0_g1, Pdensi_DN12537_c0_g1, Pdensi_DN12608_c0_g1d459878, Pdensi_DN13606_c0_g7, Pdensi_DN13730_c0_g3, Pdensi_DN13969_c0_g1d212964, Pdensi_DN14033_c0_g2, Pdensi_DN14065_c0_g1d463100, Pdensi_DN14157_c0_g2, Pdensi_DN14628_c0_g1d274346, Pdensi_DN147_c0_g1d202455, …
GO:0016045	7.61295650953765e-05	0.999967914405121	42	100	detection of bacterium	BP	0.00288261670173447	BP detection of bacterium	Pdensi_DN13467_c0_g1d522696, Pdensi_DN14864_c3_g2, Pdensi_DN14914_c0_g2, Pdensi_DN15159_c0_g1d214023, Pdensi_DN15354_c3_g6, Pdensi_DN15443_c3_g1, Pdensi_DN15452_c4_g1, Pdensi_DN16143_c1_g2, Pdensi_DN16451_c0_g4, Pdensi_DN16537_c0_g1d470760, Pdensi_DN18163_c2_g1d477425, Pdensi_DN19254_c3_g2, Pdensi_DN19673_c2_g1, Pdensi_DN19789_c2_g1, Pdensi_DN19967_c2_g1, Pdensi_DN19994_c5_g6, Pdensi_DN20347_c3_g…
GO:0098543	7.61295650953765e-05	0.999967914405121	42	100	detection of other organism	BP	0.00288261670173447	BP detection of other organism	Pdensi_DN13467_c0_g1d522696, Pdensi_DN14864_c3_g2, Pdensi_DN14914_c0_g2, Pdensi_DN15159_c0_g1d214023, Pdensi_DN15354_c3_g6, Pdensi_DN15443_c3_g1, Pdensi_DN15452_c4_g1, Pdensi_DN16143_c1_g2, Pdensi_DN16451_c0_g4, Pdensi_DN16537_c0_g1d470760, Pdensi_DN18163_c2_g1d477425, Pdensi_DN19254_c3_g2, Pdensi_DN19673_c2_g1, Pdensi_DN19789_c2_g1, Pdensi_DN19967_c2_g1, Pdensi_DN19994_c5_g6, Pdensi_DN20347_c3_g…
GO:0016779	7.70305057295454e-05	0.999941848578577	312	1127	nucleotidyltransferase activity	MF	0.0029077834463429	MF nucleotidyltransferase activity	Pdensi_DN10213_c0_g1d518881, Pdensi_DN10479_c0_g1d519085, Pdensi_DN10502_c0_g1d209969, Pdensi_DN10870_c0_g1, Pdensi_DN11047_c0_g1, Pdensi_DN11122_c0_g1d104222, Pdensi_DN11130_c0_g1, Pdensi_DN11754_c0_g1, Pdensi_DN11846_c0_g1, Pdensi_DN12148_c1_g1, Pdensi_DN12576_c0_g1d6506, Pdensi_DN12708_c0_g1d6702, Pdensi_DN12797_c0_g1d176742, Pdensi_DN12805_c0_g1d390681, Pdensi_DN13074_c0_g1d522068, Pdensi_DN1…
GO:0009263	8.0578285105756e-05	0.999990287291687	12	17	deoxyribonucleotide biosynthetic process	BP	0.00303240482113588	BP deoxyribonucleotide biosynthetic process	Pdensi_DN15551_c0_g1, Pdensi_DN15996_c0_g1, Pdensi_DN18389_c0_g1d217070, Pdensi_DN19769_c0_g1d409219, Pdensi_DN22346_c0_g1d424208, Pdensi_DN22961_c0_g2d546367, Pdensi_DN23694_c1_g1, Pdensi_DN24541_c2_g2, Pdensi_DN32798_c0_g1, Pdensi_DN38689_c0_g2, Pdensi_GG_10430_c0_g1, Pdensi_GG_155594_c0_g1
GO:0032502	8.24574722098014e-05	0.999931599119985	704	2508	developmental process	BP	0.00309366357626164	BP developmental process	Pdensi_DN10028_c0_g1d386351, Pdensi_DN10109_c0_g1d172869, Pdensi_DN10258_c0_g1d266747, Pdensi_DN1029_c0_g1, Pdensi_DN10527_c0_g1d173309, Pdensi_DN10616_c0_g1d455771, Pdensi_DN10628_c0_g1, Pdensi_DN10652_c0_g1, Pdensi_DN10704_c0_g1d173663, Pdensi_DN10751_c0_g1d49359, Pdensi_DN10942_c0_g1, Pdensi_DN10968_c0_g1d210195, Pdensi_DN11127_c0_g1d519871, Pdensi_DN11143_c0_g1d456681, Pdensi_DN11338_c0_g1, P…
GO:0008202	8.52314124748505e-05	0.999957507107113	60	154	steroid metabolic process	BP	0.003188017513421	BP steroid metabolic process	Pdensi_DN1029_c0_g1, Pdensi_DN10989_c0_g1d335310, Pdensi_DN11987_c0_g1, Pdensi_DN12525_c0_g1, Pdensi_DN13376_c1_g2, Pdensi_DN15098_c0_g1d108891, Pdensi_DN15115_c0_g1, Pdensi_DN15588_c0_g1d9544, Pdensi_DN15825_c0_g1d397026, Pdensi_DN15924_c0_g1d110384, Pdensi_DN15958_c0_g1d397154, Pdensi_DN16309_c0_g1d278549, Pdensi_DN16455_c0_g1, Pdensi_DN17569_c0_g1d401490, Pdensi_DN17589_c0_g2, Pdensi_DN17676_c…
GO:0102229	8.66690145221232e-05	0.999989460486392	12	17	amylopectin maltohydrolase activity	MF	0.00323196634154318	MF amylopectin maltohydrolase activity	Pdensi_DN10695_c0_g1d49277, Pdensi_DN14305_c0_g1d213257, Pdensi_DN19438_c0_g1, Pdensi_DN19942_c0_g1d410381, Pdensi_DN19962_c2_g1, Pdensi_DN19962_c2_g3, Pdensi_DN20300_c0_g1d62840, Pdensi_DN20300_c0_g1d62841, Pdensi_DN20300_c0_g1d62842, Pdensi_DN24330_c0_g15, Pdensi_DN39748_c1_g3, Pdensi_GG_152382_c0_g1
GO:0006811	9.01003224128646e-05	0.999936120782912	215	695	ion transport	BP	0.00334977210759128	BP ion transport	Pdensi_DN10060_c0_g1d172739, Pdensi_DN10387_c0_g1d173149, Pdensi_DN10579_c0_g1, Pdensi_DN10853_c0_g1d5059, Pdensi_DN10964_c0_g1, Pdensi_DN11112_c0_g1d387695, Pdensi_DN11440_c0_g1d174654, Pdensi_DN11544_c0_g2d5552, Pdensi_DN11585_c0_g1d336306, Pdensi_DN11991_c0_g2, Pdensi_DN12171_c0_g1d337482, Pdensi_DN12193_c0_g1d269701, Pdensi_DN12300_c0_g1d105477, Pdensi_DN12352_c0_g1d389636, Pdensi_DN12428_c0_…
GO:0016131	9.74697395987178e-05	0.999980722374183	16	27	brassinosteroid metabolic process	BP	0.00361283920331874	BP brassinosteroid metabolic process	Pdensi_DN1029_c0_g1, Pdensi_DN10989_c0_g1d335310, Pdensi_DN11987_c0_g1, Pdensi_DN17827_c0_g1, Pdensi_DN17863_c0_g2, Pdensi_DN19376_c0_g2, Pdensi_DN20016_c0_g2d289314, Pdensi_DN20840_c1_g1, Pdensi_DN22345_c0_g1d222514, Pdensi_DN22738_c1_g1, Pdensi_DN24688_c0_g1d72564, Pdensi_DN25137_c0_g1d227012, Pdensi_DN36994_c0_g1d509197, Pdensi_DN39012_c0_g1d511007, Pdensi_DN6983_c0_g1d263165, Pdensi_GG_31847_…
GO:0006694	9.93657456484949e-05	0.999954750741526	48	117	steroid biosynthetic process	BP	0.0036612044200273	BP steroid biosynthetic process	Pdensi_DN1029_c0_g1, Pdensi_DN11987_c0_g1, Pdensi_DN12525_c0_g1, Pdensi_DN13376_c1_g2, Pdensi_DN15098_c0_g1d108891, Pdensi_DN15115_c0_g1, Pdensi_DN15588_c0_g1d9544, Pdensi_DN15924_c0_g1d110384, Pdensi_DN15958_c0_g1d397154, Pdensi_DN16309_c0_g1d278549, Pdensi_DN16455_c0_g1, Pdensi_DN17569_c0_g1d401490, Pdensi_DN17589_c0_g2, Pdensi_DN17676_c0_g1d351375, Pdensi_DN17827_c0_g1, Pdensi_DN18206_c0_g1, P…
GO:0009595	9.96671120355231e-05	0.999957296825513	42	101	detection of biotic stimulus	BP	0.0036612044200273	BP detection of biotic stimulus	Pdensi_DN13467_c0_g1d522696, Pdensi_DN14864_c3_g2, Pdensi_DN14914_c0_g2, Pdensi_DN15159_c0_g1d214023, Pdensi_DN15354_c3_g6, Pdensi_DN15443_c3_g1, Pdensi_DN15452_c4_g1, Pdensi_DN16143_c1_g2, Pdensi_DN16451_c0_g4, Pdensi_DN16537_c0_g1d470760, Pdensi_DN18163_c2_g1d477425, Pdensi_DN19254_c3_g2, Pdensi_DN19673_c2_g1, Pdensi_DN19789_c2_g1, Pdensi_DN19967_c2_g1, Pdensi_DN19994_c5_g6, Pdensi_DN20347_c3_g…
GO:0098581	9.96671120355231e-05	0.999957296825513	42	101	detection of external biotic stimulus	BP	0.0036612044200273	BP detection of external biotic stimulus	Pdensi_DN13467_c0_g1d522696, Pdensi_DN14864_c3_g2, Pdensi_DN14914_c0_g2, Pdensi_DN15159_c0_g1d214023, Pdensi_DN15354_c3_g6, Pdensi_DN15443_c3_g1, Pdensi_DN15452_c4_g1, Pdensi_DN16143_c1_g2, Pdensi_DN16451_c0_g4, Pdensi_DN16537_c0_g1d470760, Pdensi_DN18163_c2_g1d477425, Pdensi_DN19254_c3_g2, Pdensi_DN19673_c2_g1, Pdensi_DN19789_c2_g1, Pdensi_DN19967_c2_g1, Pdensi_DN19994_c5_g6, Pdensi_DN20347_c3_g…
GO:0071949	0.000100134689970202	0.99996565686683	29	62	FAD binding	MF	0.00366743302015866	MF FAD binding	Pdensi_DN14508_c0_g1d8354, Pdensi_DN15159_c0_g1, Pdensi_DN16691_c0_g1, Pdensi_DN17277_c0_g1d280791, Pdensi_DN17375_c0_g1, Pdensi_DN19923_c0_g1d410008, Pdensi_DN20233_c0_g1, Pdensi_DN20664_c0_g1d291517, Pdensi_DN20711_c0_g1d493269, Pdensi_DN20840_c1_g1, Pdensi_DN20891_c1_g1, Pdensi_DN21227_c0_g1d362762, Pdensi_DN21873_c3_g1d420618, Pdensi_DN22102_c0_g1, Pdensi_DN22261_c0_g1d542815, Pdensi_DN23723_…
GO:0006714	0.000106361323722041	0.99997746988563	17	29	sesquiterpenoid metabolic process	BP	0.00388392418315561	BP sesquiterpenoid metabolic process	Pdensi_DN12267_c0_g1d175845, Pdensi_DN18372_c0_g1, Pdensi_DN18455_c0_g1d404196, Pdensi_DN18455_c0_g5, Pdensi_DN20891_c1_g1, Pdensi_DN21227_c0_g1d362762, Pdensi_DN21873_c3_g1d420618, Pdensi_DN22261_c0_g1d542815, Pdensi_DN237_c0_g1d202516, Pdensi_DN29431_c1_g1, Pdensi_DN71415_c0_g1, Pdensi_GG_120308_c0_g1, Pdensi_GG_151170_c0_g1, Pdensi_GG_33342_c0_g1, Pdensi_GG_55735_c0_g1, Pdensi_GG_71020_c0_g1, …
GO:0009773	0.00011802213912676	0.999995715435125	8	9	photosynthetic electron transport in photosystem I	BP	0.00429698356240802	BP photosynthetic electron transport in photosystem I	Pdensi_DN14633_c0_g1d213544, Pdensi_DN16418_c0_g1, Pdensi_DN16657_c1_g1d399093, Pdensi_DN19116_c1_g4, Pdensi_DN19234_c0_g3, Pdensi_DN48293_c0_g1d250334, Pdensi_GG_108756_c0_g1, Pdensi_GG_8757_c0_g1
GO:0046460	0.000125867027506346	0.999969442876741	19	34	neutral lipid biosynthetic process	BP	0.00455564600145026	BP neutral lipid biosynthetic process	Pdensi_DN16858_c0_g3, Pdensi_DN17409_c0_g2, Pdensi_DN17466_c0_g1d529752, Pdensi_DN17809_c1_g9, Pdensi_DN18442_c0_g1d531857, Pdensi_DN19472_c0_g1, Pdensi_DN19656_c0_g1d15592, Pdensi_DN20014_c1_g1, Pdensi_DN20772_c0_g1d493131, Pdensi_DN21349_c1_g6, Pdensi_DN21394_c3_g1, Pdensi_DN22518_c1_g1, Pdensi_DN24954_c0_g1d305220, Pdensi_DN25650_c1_g1, Pdensi_DN33183_c0_g2, Pdensi_GG_121614_c0_g1, Pdensi_GG_1…
GO:0046463	0.000125867027506346	0.999969442876741	19	34	acylglycerol biosynthetic process	BP	0.00455564600145026	BP acylglycerol biosynthetic process	Pdensi_DN16858_c0_g3, Pdensi_DN17409_c0_g2, Pdensi_DN17466_c0_g1d529752, Pdensi_DN17809_c1_g9, Pdensi_DN18442_c0_g1d531857, Pdensi_DN19472_c0_g1, Pdensi_DN19656_c0_g1d15592, Pdensi_DN20014_c1_g1, Pdensi_DN20772_c0_g1d493131, Pdensi_DN21349_c1_g6, Pdensi_DN21394_c3_g1, Pdensi_DN22518_c1_g1, Pdensi_DN24954_c0_g1d305220, Pdensi_DN25650_c1_g1, Pdensi_DN33183_c0_g2, Pdensi_GG_121614_c0_g1, Pdensi_GG_1…
GO:0046527	0.000133880233225296	0.999929220812936	66	176	glucosyltransferase activity	MF	0.00483146671574926	MF glucosyltransferase activity	Pdensi_DN14735_c0_g1, Pdensi_DN14809_c0_g1, Pdensi_DN15115_c0_g1, Pdensi_DN15384_c2_g1, Pdensi_DN15544_c0_g1d182222, Pdensi_DN16166_c0_g5, Pdensi_DN16191_c0_g1d183796, Pdensi_DN16362_c0_g1d184375, Pdensi_DN16542_c0_g4, Pdensi_DN17743_c0_g1d282049, Pdensi_DN18287_c0_g1d403608, Pdensi_DN18705_c0_g1d217585, Pdensi_DN18948_c1_g1d481130, Pdensi_DN18955_c0_g1d14400, Pdensi_DN19099_c0_g1d60258, Pdensi_D…
GO:0005663	0.000134413371013995	0.999991279565378	9	11	DNA replication factor C complex	CC	0.00483652322718778	CC DNA replication factor C complex	Pdensi_DN17777_c0_g1, Pdensi_DN17972_c0_g1d58186, Pdensi_DN21912_c0_g1, Pdensi_DN21912_c0_g2, Pdensi_DN22203_c0_g1, Pdensi_DN23045_c1_g1, Pdensi_DN23487_c0_g6, Pdensi_DN27024_c0_g1d79152, Pdensi_GG_43265_c0_g1
GO:0051233	0.000136376548209798	0.999985061112852	11	15	spindle midzone	CC	0.00488718552308522	CC spindle midzone	Pdensi_DN13766_c0_g1d392221, Pdensi_DN16057_c4_g5, Pdensi_DN18203_c0_g2, Pdensi_DN20775_c6_g2, Pdensi_DN22417_c2_g3, Pdensi_DN23615_c1_g2, Pdensi_DN2469_c0_g1d203990, Pdensi_DN31245_c0_g1d564486, Pdensi_DN35986_c0_g1d239151, Pdensi_DN37017_c0_g2, Pdensi_GG_140227_c0_g2
GO:0044247	0.000136615620017984	0.999953343944133	28	59	cellular polysaccharide catabolic process	BP	0.00488718552308522	BP cellular polysaccharide catabolic process	Pdensi_DN10289_c0_g1d386517, Pdensi_DN10456_c0_g2, Pdensi_DN10695_c0_g1d49277, Pdensi_DN12857_c1_g1, Pdensi_DN12862_c0_g1, Pdensi_DN13222_c0_g2d7189, Pdensi_DN14864_c0_g1d108554, Pdensi_DN16265_c0_g2, Pdensi_DN16733_c0_g1d471634, Pdensi_DN17725_c0_g1d57805, Pdensi_DN18550_c1_g1d404671, Pdensi_DN19220_c0_g1d357855, Pdensi_DN19354_c0_g1d60862, Pdensi_DN19354_c0_g2, Pdensi_DN19551_c0_g4, Pdensi_DN19…
GO:0006641	0.000145503102927204	0.999962110825476	20	37	triglyceride metabolic process	BP	0.00519003241919472	BP triglyceride metabolic process	Pdensi_DN16858_c0_g3, Pdensi_DN17409_c0_g2, Pdensi_DN17466_c0_g1d529752, Pdensi_DN17809_c1_g9, Pdensi_DN18442_c0_g1d531857, Pdensi_DN19472_c0_g1, Pdensi_DN19656_c0_g1d15592, Pdensi_DN20014_c1_g1, Pdensi_DN20772_c0_g1d493131, Pdensi_DN21349_c1_g6, Pdensi_DN21394_c3_g1, Pdensi_DN22518_c1_g1, Pdensi_DN23150_c0_g2d69298, Pdensi_DN24954_c0_g1d305220, Pdensi_DN25650_c1_g1, Pdensi_DN33183_c0_g2, Pdensi_…
GO:0006778	0.00015499024846972	0.999937332175649	36	83	porphyrin-containing compound metabolic process	BP	0.00551245664066004	BP porphyrin-containing compound metabolic process	Pdensi_DN10313_c0_g1d455218, Pdensi_DN10616_c0_g1d455771, Pdensi_DN1095_c0_g1d203057, Pdensi_DN11178_c0_g1d104168, Pdensi_DN12684_c0_g1d51036, Pdensi_DN13077_c0_g1d390972, Pdensi_DN13335_c0_g1, Pdensi_DN14090_c0_g1d7868, Pdensi_DN14229_c0_g1d213190, Pdensi_DN14453_c0_g1d342034, Pdensi_DN15853_c0_g2, Pdensi_DN15968_c0_g1, Pdensi_DN16186_c1_g1, Pdensi_DN16617_c0_g1d471155, Pdensi_DN16987_c0_g1d3997…
GO:0010206	0.000161548428757385	0.999985338373841	10	13	photosystem II repair	BP	0.00572914975299244	BP photosystem II repair	Pdensi_DN12020_c0_g1d5957, Pdensi_DN14857_c0_g1d342973, Pdensi_DN16514_c0_g1d55876, Pdensi_DN18083_c0_g1, Pdensi_DN18630_c0_g1d115702, Pdensi_DN22222_c0_g3, Pdensi_DN22461_c2_g5, Pdensi_DN23265_c0_g4, Pdensi_DN23694_c0_g1d224375, Pdensi_DN9303_c0_g1d332792
GO:0050734	0.000163078338187939	0.999985179655412	10	13	hydroxycinnamoyltransferase activity	MF	0.00576129990231175	MF hydroxycinnamoyltransferase activity	Pdensi_DN11788_c0_g1d5668, Pdensi_DN13537_c0_g1d461758, Pdensi_DN14424_c0_g1d213386, Pdensi_DN15341_c0_g1d344263, Pdensi_DN17377_c0_g1, Pdensi_DN19565_c0_g1d218684, Pdensi_DN22590_c0_g2, Pdensi_DN22719_c2_g2, Pdensi_DN24552_c1_g1, Pdensi_GG_65695_c0_g1
GO:0016160	0.000163391326662344	0.999968134837795	15	25	amylase activity	MF	0.00576129990231175	MF amylase activity	Pdensi_DN10695_c0_g1d49277, Pdensi_DN12862_c0_g1, Pdensi_DN14305_c0_g1d213257, Pdensi_DN19220_c0_g1d357855, Pdensi_DN19438_c0_g1, Pdensi_DN19942_c0_g1d410381, Pdensi_DN19962_c2_g1, Pdensi_DN19962_c2_g3, Pdensi_DN20300_c0_g1d62840, Pdensi_DN20300_c0_g1d62841, Pdensi_DN20300_c0_g1d62842, Pdensi_DN24330_c0_g15, Pdensi_DN32104_c0_g1d235565, Pdensi_DN39748_c1_g3, Pdensi_GG_152382_c0_g1
GO:0045737	0.00018255362868857	1	6	6	positive regulation of cyclin-dependent protein serine/threonine kinase activity	BP	0.00640029901607276	BP positive regulation of cyclin-dependent protein serine/threonine kinase activity	Pdensi_DN13835_c0_g2d392407, Pdensi_DN14259_c0_g1, Pdensi_DN14731_c0_g1d274697, Pdensi_DN18055_c1_g1, Pdensi_DN20280_c0_g1d16456, Pdensi_GG_31567_c1_g1
GO:1904031	0.00018255362868857	1	6	6	positive regulation of cyclin-dependent protein kinase activity	BP	0.00640029901607276	BP positive regulation of cyclin-dependent protein kinase activity	Pdensi_DN13835_c0_g2d392407, Pdensi_DN14259_c0_g1, Pdensi_DN14731_c0_g1d274697, Pdensi_DN18055_c1_g1, Pdensi_DN20280_c0_g1d16456, Pdensi_GG_31567_c1_g1
GO:0009813	0.000196239701185375	0.999902875688195	53	137	flavonoid biosynthetic process	BP	0.00686058455337279	BP flavonoid biosynthetic process	Pdensi_DN10769_c0_g1d267536, Pdensi_DN13864_c0_g1, Pdensi_DN14029_c0_g1d52451, Pdensi_DN14741_c0_g1d394293, Pdensi_DN14809_c0_g1, Pdensi_DN15109_c0_g1d108947, Pdensi_DN15407_c0_g1d182088, Pdensi_DN15588_c0_g1d9544, Pdensi_DN15958_c0_g1d397154, Pdensi_DN16262_c1_g1d347133, Pdensi_DN16285_c0_g1d184157, Pdensi_DN16309_c0_g1d278549, Pdensi_DN16424_c0_g1d215277, Pdensi_DN17378_c0_g1d280994, Pdensi_DN1…
GO:0018298	0.000206708764945574	0.999927942053317	27	59	protein-chromophore linkage	BP	0.0072061134884426	BP protein-chromophore linkage	Pdensi_DN14461_c1_g1, Pdensi_DN14648_c0_g1d53257, Pdensi_DN15441_c0_g1d214349, Pdensi_DN15697_c0_g1, Pdensi_DN15810_c2_g2, Pdensi_DN16117_c0_g1d469076, Pdensi_DN18652_c0_g1d115657, Pdensi_DN18788_c0_g3, Pdensi_DN19353_c2_g1, Pdensi_DN19470_c1_g1, Pdensi_DN19545_c1_g2, Pdensi_DN19545_c3_g1, Pdensi_DN20545_c1_g2, Pdensi_DN20711_c0_g1d493269, Pdensi_DN21848_c0_g4, Pdensi_DN22816_c0_g1d545542, Pdensi…
GO:0005372	0.000221391925188011	0.999967394309342	12	18	water transmembrane transporter activity	MF	0.00767450431370047	MF water transmembrane transporter activity	Pdensi_DN19626_c2_g1, Pdensi_DN19707_c0_g2, Pdensi_DN19896_c0_g1, Pdensi_DN21923_c1_g1, Pdensi_DN22000_c1_g2, Pdensi_DN23166_c0_g1d547330, Pdensi_DN25177_c0_g4, Pdensi_DN25626_c0_g1d559430, Pdensi_DN38826_c1_g3, Pdensi_DN9466_c0_g1d385560, Pdensi_GG_121462_c1_g1, Pdensi_GG_72960_c0_g1
GO:0015250	0.000221391925188011	0.999967394309342	12	18	water channel activity	MF	0.00767450431370047	MF water channel activity	Pdensi_DN19626_c2_g1, Pdensi_DN19707_c0_g2, Pdensi_DN19896_c0_g1, Pdensi_DN21923_c1_g1, Pdensi_DN22000_c1_g2, Pdensi_DN23166_c0_g1d547330, Pdensi_DN25177_c0_g4, Pdensi_DN25626_c0_g1d559430, Pdensi_DN38826_c1_g3, Pdensi_DN9466_c0_g1d385560, Pdensi_GG_121462_c1_g1, Pdensi_GG_72960_c0_g1
GO:0090406	0.000222030352136892	0.999931627062091	23	46	pollen tube	CC	0.0076750154870691	CC pollen tube	Pdensi_DN11712_c0_g1d336667, Pdensi_DN13671_c0_g1, Pdensi_DN15547_c1_g1, Pdensi_DN16533_c1_g1, Pdensi_DN17702_c1_g5, Pdensi_DN19876_c1_g2, Pdensi_DN20199_c0_g4, Pdensi_DN20250_c0_g5, Pdensi_DN20621_c0_g1d492348, Pdensi_DN20970_c1_g1, Pdensi_DN21784_c0_g3, Pdensi_DN21802_c0_g1d420801, Pdensi_DN21802_c0_g3, Pdensi_DN21887_c0_g2d124261, Pdensi_DN23174_c0_g1d69241, Pdensi_DN24080_c0_g3, Pdensi_DN2683…
GO:0009812	0.000225348509538572	0.999885955238178	55	144	flavonoid metabolic process	BP	0.00776789568174137	BP flavonoid metabolic process	Pdensi_DN10769_c0_g1d267536, Pdensi_DN13864_c0_g1, Pdensi_DN14029_c0_g1d52451, Pdensi_DN14741_c0_g1d394293, Pdensi_DN14809_c0_g1, Pdensi_DN15109_c0_g1d108947, Pdensi_DN15407_c0_g1d182088, Pdensi_DN15588_c0_g1d9544, Pdensi_DN15958_c0_g1d397154, Pdensi_DN16262_c1_g1d347133, Pdensi_DN16285_c0_g1d184157, Pdensi_DN16309_c0_g1d278549, Pdensi_DN16424_c0_g1d215277, Pdensi_DN17378_c0_g1d280994, Pdensi_DN1…
GO:0016114	0.000229224894079083	0.999898249324301	41	99	terpenoid biosynthetic process	BP	0.00787944566071841	BP terpenoid biosynthetic process	Pdensi_DN12267_c0_g1d175845, Pdensi_DN13059_c0_g1d390976, Pdensi_DN14793_c0_g1, Pdensi_DN15626_c0_g1d54595, Pdensi_DN15788_c0_g1d468038, Pdensi_DN17375_c0_g1, Pdensi_DN18372_c0_g1, Pdensi_DN18455_c0_g1d404196, Pdensi_DN18455_c0_g5, Pdensi_DN18574_c0_g1d217376, Pdensi_DN18892_c0_g1, Pdensi_DN20891_c1_g1, Pdensi_DN20950_c0_g1d17810, Pdensi_DN21227_c0_g1d362762, Pdensi_DN21685_c0_g1d363125, Pdensi_D…
GO:0009262	0.000234270705908792	0.999948079282731	16	28	deoxyribonucleotide metabolic process	BP	0.00803046046494037	BP deoxyribonucleotide metabolic process	Pdensi_DN12769_c0_g2, Pdensi_DN15551_c0_g1, Pdensi_DN15996_c0_g1, Pdensi_DN18389_c0_g1d217070, Pdensi_DN18807_c2_g2, Pdensi_DN19769_c0_g1d409219, Pdensi_DN22346_c0_g1d424208, Pdensi_DN22961_c0_g2d546367, Pdensi_DN23694_c1_g1, Pdensi_DN24541_c2_g2, Pdensi_DN25411_c0_g2, Pdensi_DN32798_c0_g1, Pdensi_DN38689_c0_g2, Pdensi_DN47344_c0_g1d249493, Pdensi_GG_10430_c0_g1, Pdensi_GG_155594_c0_g1
GO:0010118	0.000238792354817203	0.999920928296476	25	52	stomatal movement	BP	0.00816271866216806	BP stomatal movement	Pdensi_DN11112_c0_g1d387695, Pdensi_DN11585_c0_g1d336306, Pdensi_DN12993_c0_g2, Pdensi_DN13977_c0_g1d340966, Pdensi_DN16057_c0_g1d183538, Pdensi_DN17071_c0_g1d528962, Pdensi_DN18372_c0_g1, Pdensi_DN18881_c2_g1, Pdensi_DN19450_c4_g2, Pdensi_DN19472_c0_g1, Pdensi_DN19596_c0_g1d408249, Pdensi_DN19803_c0_g1d409969, Pdensi_DN20405_c0_g2, Pdensi_DN20711_c0_g1d493269, Pdensi_DN20875_c0_g2, Pdensi_DN2112…
GO:0043269	0.000240226416409355	0.999875212016839	58	156	regulation of ion transport	BP	0.00818899246629785	BP regulation of ion transport	Pdensi_DN10129_c0_g1d386473, Pdensi_DN13111_c0_g1d271387, Pdensi_DN13467_c0_g1d522696, Pdensi_DN14864_c3_g2, Pdensi_DN14892_c1_g1, Pdensi_DN14914_c0_g2, Pdensi_DN15159_c0_g1d214023, Pdensi_DN15354_c3_g6, Pdensi_DN15443_c3_g1, Pdensi_DN15452_c4_g1, Pdensi_DN16132_c1_g2, Pdensi_DN16143_c1_g2, Pdensi_DN16451_c0_g4, Pdensi_DN16537_c0_g1d470760, Pdensi_DN18163_c2_g1d477425, Pdensi_DN18659_c0_g1d479685…
GO:0031012	0.000241453297631332	0.999973252346067	10	14	extracellular matrix	CC	0.00820807812334576	CC extracellular matrix	Pdensi_DN15641_c0_g1, Pdensi_DN17363_c0_g1d400882, Pdensi_DN17492_c0_g1d474248, Pdensi_DN24100_c0_g1, Pdensi_DN25365_c0_g1d23124, Pdensi_DN30797_c0_g1d503674, Pdensi_DN35579_c0_g1d31124, Pdensi_DN40307_c0_g1, Pdensi_DN41119_c0_g1d443107, Pdensi_DN9506_c0_g1d333058
GO:0016746	0.000257932433265732	0.999831885635933	124	375	transferase activity, transferring acyl groups	MF	0.00874412265500852	MF transferase activity, transferring acyl groups	Pdensi_DN10400_c0_g1d519127, Pdensi_DN10526_c0_g1, Pdensi_DN10731_c0_g1d267514, Pdensi_DN11788_c0_g1d5668, Pdensi_DN11950_c0_g1d389012, Pdensi_DN12647_c0_g2, Pdensi_DN13489_c1_g1d177977, Pdensi_DN13537_c0_g1d461758, Pdensi_DN14040_c0_g1d213034, Pdensi_DN14115_c0_g2, Pdensi_DN14424_c0_g1d213386, Pdensi_DN15053_c0_g4, Pdensi_DN15341_c0_g1d344263, Pdensi_DN15341_c0_g2, Pdensi_DN15439_c0_g1d54251, Pd…
GO:0016411	0.000258911145225877	0.999919279124593	23	46	acylglycerol O-acyltransferase activity	MF	0.00875318833282868	MF acylglycerol O-acyltransferase activity	Pdensi_DN15053_c0_g4, Pdensi_DN16858_c0_g3, Pdensi_DN17409_c0_g2, Pdensi_DN17466_c0_g1d529752, Pdensi_DN17809_c1_g9, Pdensi_DN18442_c0_g1d531857, Pdensi_DN19493_c0_g1d534341, Pdensi_DN19656_c0_g1d15592, Pdensi_DN19755_c0_g1, Pdensi_DN20014_c1_g1, Pdensi_DN20772_c0_g1d493131, Pdensi_DN21349_c1_g6, Pdensi_DN21872_c0_g1d221848, Pdensi_DN22518_c1_g1, Pdensi_DN23359_c0_g1d129391, Pdensi_DN23473_c0_g1d…
GO:0051119	0.000264298672811546	0.999903918079787	28	62	sugar transmembrane transporter activity	MF	0.00891084785649009	MF sugar transmembrane transporter activity	Pdensi_DN13997_c2_g1, Pdensi_DN16435_c0_g1d527755, Pdensi_DN16834_c0_g1, Pdensi_DN18853_c0_g1d405511, Pdensi_DN19650_c1_g1d359717, Pdensi_DN19790_c0_g1d535027, Pdensi_DN20254_c0_g1d188649, Pdensi_DN20776_c0_g1, Pdensi_DN21369_c1_g1, Pdensi_DN21456_c0_g1d539896, Pdensi_DN21784_c0_g3, Pdensi_DN21802_c0_g1d420801, Pdensi_DN21802_c0_g3, Pdensi_DN22035_c2_g2, Pdensi_DN23524_c0_g2d130164, Pdensi_DN2431…
GO:0016837	0.000268637289583387	0.999946861253979	14	24	carbon-oxygen lyase activity, acting on polysaccharides	MF	0.00900940235853304	MF carbon-oxygen lyase activity, acting on polysaccharides	Pdensi_DN15508_c0_g1d214396, Pdensi_DN20256_c1_g2, Pdensi_DN21097_c0_g7, Pdensi_DN21896_c0_g1d221829, Pdensi_DN24228_c0_g2, Pdensi_DN25050_c2_g2, Pdensi_DN25155_c0_g1d192937, Pdensi_DN38374_c2_g1, Pdensi_DN40101_c2_g1, Pdensi_DN9145_c0_g1d3908, Pdensi_GG_129723_c2_g1, Pdensi_GG_145839_c2_g1, Pdensi_GG_155713_c0_g1, Pdensi_GG_35121_c1_g1
GO:0008152	0.000268686060911882	0.99975495458586	2776	10750	metabolic process	BP	0.00900940235853304	BP metabolic process	Pdensi_DN10060_c0_g1d172739, Pdensi_DN10080_c0_g1d172654, Pdensi_DN10097_c0_g1, Pdensi_DN10099_c0_g1d386291, Pdensi_DN10115_c0_g1d172805, Pdensi_DN10158_c0_g1d266584, Pdensi_DN10213_c0_g1d518881, Pdensi_DN10236_c0_g1d266707, Pdensi_DN10236_c0_g1d455061, Pdensi_DN10289_c0_g1d386517, Pdensi_DN1029_c0_g1, Pdensi_DN10313_c0_g1d455218, Pdensi_DN10347_c0_g1d209793, Pdensi_DN10374_c0_g1d334259, Pdensi_D…
GO:0051783	0.000274020739028662	0.999878609573123	40	96	regulation of nuclear division	BP	0.00916331308284432	BP regulation of nuclear division	Pdensi_DN12001_c0_g1d337225, Pdensi_DN12525_c0_g1, Pdensi_DN12774_c0_g1d211866, Pdensi_DN14084_c0_g1d341311, Pdensi_DN15367_c0_g1d525637, Pdensi_DN16057_c4_g5, Pdensi_DN16510_c0_g1, Pdensi_DN16536_c0_g1d279066, Pdensi_DN1733_c0_g1d98645, Pdensi_DN17354_c0_g1d473947, Pdensi_DN17385_c0_g1d57185, Pdensi_DN17685_c0_g1d475159, Pdensi_DN17815_c0_g1, Pdensi_DN18189_c0_g1, Pdensi_DN18969_c0_g1, Pdensi_DN…
GO:0033013	0.000282800585654146	0.999879015555553	37	88	tetrapyrrole metabolic process	BP	0.00943128457197811	BP tetrapyrrole metabolic process	Pdensi_DN10313_c0_g1d455218, Pdensi_DN10616_c0_g1d455771, Pdensi_DN1095_c0_g1d203057, Pdensi_DN11178_c0_g1d104168, Pdensi_DN12684_c0_g1d51036, Pdensi_DN13077_c0_g1d390972, Pdensi_DN13335_c0_g1, Pdensi_DN14090_c0_g1d7868, Pdensi_DN14229_c0_g1d213190, Pdensi_DN14453_c0_g1d342034, Pdensi_DN15853_c0_g2, Pdensi_DN15968_c0_g1, Pdensi_DN16186_c1_g1, Pdensi_DN16617_c0_g1d471155, Pdensi_DN16987_c0_g1d3997…
GO:0006721	0.000295715569546391	0.999857861233233	47	119	terpenoid metabolic process	BP	0.00983533999685917	BP terpenoid metabolic process	Pdensi_DN12267_c0_g1d175845, Pdensi_DN12721_c0_g1d390380, Pdensi_DN13059_c0_g1d390976, Pdensi_DN14793_c0_g1, Pdensi_DN15626_c0_g1d54595, Pdensi_DN15788_c0_g1d468038, Pdensi_DN16923_c0_g2, Pdensi_DN17375_c0_g1, Pdensi_DN18372_c0_g1, Pdensi_DN18455_c0_g1d404196, Pdensi_DN18455_c0_g5, Pdensi_DN18574_c0_g1d217376, Pdensi_DN18892_c0_g1, Pdensi_DN20772_c0_g1d493131, Pdensi_DN20891_c1_g1, Pdensi_DN20950…
GO:0016129	0.000323436837075734	0.999947064910578	12	19	phytosteroid biosynthetic process	BP	0.0107283388599838	BP phytosteroid biosynthetic process	Pdensi_DN1029_c0_g1, Pdensi_DN11987_c0_g1, Pdensi_DN17827_c0_g1, Pdensi_DN18892_c0_g1, Pdensi_DN20840_c1_g1, Pdensi_DN22345_c0_g1d222514, Pdensi_DN22738_c1_g1, Pdensi_DN36994_c0_g1d509197, Pdensi_DN39012_c0_g1d511007, Pdensi_DN6983_c0_g1d263165, Pdensi_GG_31847_c0_g1, Pdensi_GG_94296_c0_g1
GO:0043167	0.000329970736792263	0.999700927053491	2272	8806	ion binding	MF	0.0109156448574344	MF ion binding	Pdensi_DN10060_c0_g1d172739, Pdensi_DN10097_c0_g1, Pdensi_DN10109_c0_g1d172869, Pdensi_DN10213_c0_g1d518881, Pdensi_DN10236_c0_g1d266707, Pdensi_DN10236_c0_g1d455061, Pdensi_DN10290_c0_g1d4636, Pdensi_DN1029_c0_g1, Pdensi_DN10463_c0_g1d209872, Pdensi_DN10479_c0_g1d519085, Pdensi_DN10502_c0_g1d209969, Pdensi_DN10504_c0_g1d455597, Pdensi_DN10505_c0_g1d49212, Pdensi_DN10527_c0_g1d173309, Pdensi_DN10…
GO:0045491	0.000331651212152811	0.999908049042598	19	37	xylan metabolic process	BP	0.0109418225650201	BP xylan metabolic process	Pdensi_DN14247_c0_g3, Pdensi_DN17499_c0_g1, Pdensi_DN17518_c0_g1, Pdensi_DN17518_c0_g1d474702, Pdensi_DN18940_c0_g1d14363, Pdensi_DN19018_c0_g1d356574, Pdensi_DN19386_c0_g1d358050, Pdensi_DN2023_c0_g1d165274, Pdensi_DN21666_c0_g1d189836, Pdensi_DN21735_c1_g1, Pdensi_DN23116_c1_g4, Pdensi_DN24023_c0_g1d365327, Pdensi_DN24656_c0_g1d428499, Pdensi_DN36104_c0_g1d508444, Pdensi_DN38499_c1_g1, Pdensi_D…
GO:0030104	0.000332992910463292	0.999927872350118	15	26	water homeostasis	BP	0.0109483248728464	BP water homeostasis	Pdensi_DN11112_c0_g1d387695, Pdensi_DN13977_c0_g1d340966, Pdensi_DN15724_c0_g1d54664, Pdensi_DN16057_c0_g1d183538, Pdensi_DN16632_c1_g1, Pdensi_DN19803_c0_g1d409969, Pdensi_DN21227_c0_g1d362762, Pdensi_DN21947_c2_g2, Pdensi_DN22049_c0_g1d222100, Pdensi_DN23384_c0_g1d303821, Pdensi_DN26441_c0_g1, Pdensi_DN39636_c0_g2, Pdensi_DN7548_c0_g1d263680, Pdensi_GG_119558_c0_g1, Pdensi_GG_152863_c0_g1
GO:0071215	0.000333627647271039	0.99990867986749	19	36	cellular response to abscisic acid stimulus	BP	0.0109483248728464	BP cellular response to abscisic acid stimulus	Pdensi_DN10236_c0_g1d455061, Pdensi_DN12647_c0_g1d105770, Pdensi_DN15548_c0_g4, Pdensi_DN15835_c0_g1d110167, Pdensi_DN16181_c0_g4, Pdensi_DN16434_c0_g1, Pdensi_DN16502_c0_g1d215318, Pdensi_DN16502_c0_g1d470829, Pdensi_DN17867_c0_g1d530420, Pdensi_DN20741_c2_g2, Pdensi_DN21445_c3_g2, Pdensi_DN21742_c0_g1d419963, Pdensi_DN21742_c3_g1, Pdensi_DN22705_c1_g1d545376, Pdensi_DN26775_c0_g4, Pdensi_DN3164…
GO:0051187	0.000340482289994107	0.999926072600734	15	26	cofactor catabolic process	BP	0.0111435506932646	BP cofactor catabolic process	Pdensi_DN10616_c0_g1d455771, Pdensi_DN1095_c0_g1d203057, Pdensi_DN12684_c0_g1d51036, Pdensi_DN13335_c0_g1, Pdensi_DN14090_c0_g1d7868, Pdensi_DN14453_c0_g1d342034, Pdensi_DN15968_c0_g1, Pdensi_DN16186_c1_g1, Pdensi_DN16987_c0_g1d399737, Pdensi_DN19017_c0_g1d14435, Pdensi_DN19167_c0_g1d406908, Pdensi_DN20173_c0_g2, Pdensi_DN20806_c0_g1d121142, Pdensi_DN24446_c2_g1, Pdensi_DN25615_c3_g4
GO:0006310	0.000355629224815447	0.999749666520665	167	562	DNA recombination	BP	0.0116084170837636	BP DNA recombination	Pdensi_DN10213_c0_g1d518881, Pdensi_DN10236_c0_g1d266707, Pdensi_DN10236_c0_g1d455061, Pdensi_DN10479_c0_g1d519085, Pdensi_DN10546_c0_g1d4860, Pdensi_DN10870_c0_g1, Pdensi_DN11047_c0_g1, Pdensi_DN11122_c0_g1d104222, Pdensi_DN11862_c0_g1d336785, Pdensi_DN12148_c1_g1, Pdensi_DN13074_c0_g1d522068, Pdensi_DN13429_c0_g1d106642, Pdensi_DN13884_c0_g1d178580, Pdensi_DN14067_c0_g1d178931, Pdensi_DN14374_c…
GO:0006869	0.000357604236463172	0.999825604601164	47	122	lipid transport	BP	0.0116323782259896	BP lipid transport	Pdensi_DN11282_c0_g1d174432, Pdensi_DN11760_c0_g1d268987, Pdensi_DN12309_c0_g1d269969, Pdensi_DN12919_c0_g1d176994, Pdensi_DN14363_c0_g1d213328, Pdensi_DN15440_c0_g1d109497, Pdensi_DN15952_c0_g1d10011, Pdensi_DN17215_c0_g1d350275, Pdensi_DN18226_c0_g1d353366, Pdensi_DN18697_c0_g2, Pdensi_DN18731_c0_g1d115849, Pdensi_DN18910_c0_g1d217830, Pdensi_DN19022_c0_g1d14437, Pdensi_DN19632_c0_g3, Pdensi_DN…
GO:0035336	0.000359199067599223	0.999965982893524	9	12	long-chain fatty-acyl-CoA metabolic process	BP	0.0116323782259896	BP long-chain fatty-acyl-CoA metabolic process	Pdensi_DN16084_c0_g1d214889, Pdensi_DN17569_c0_g1d401490, Pdensi_DN19776_c0_g1d535048, Pdensi_DN21737_c0_g1d221676, Pdensi_DN21755_c0_g1d221703, Pdensi_DN21755_c0_g2d124051, Pdensi_DN2475_c0_g1d447206, Pdensi_DN33061_c0_g1d236426, Pdensi_GG_80151_c1_g1
GO:0035337	0.000359199067599223	0.999965982893524	9	12	fatty-acyl-CoA metabolic process	BP	0.0116323782259896	BP fatty-acyl-CoA metabolic process	Pdensi_DN16084_c0_g1d214889, Pdensi_DN17569_c0_g1d401490, Pdensi_DN19776_c0_g1d535048, Pdensi_DN21737_c0_g1d221676, Pdensi_DN21755_c0_g1d221703, Pdensi_DN21755_c0_g2d124051, Pdensi_DN2475_c0_g1d447206, Pdensi_DN33061_c0_g1d236426, Pdensi_GG_80151_c1_g1
GO:0030570	0.00036058454466738	0.99993163994877	13	22	pectate lyase activity	MF	0.0116465968679181	MF pectate lyase activity	Pdensi_DN20256_c1_g2, Pdensi_DN21097_c0_g7, Pdensi_DN21896_c0_g1d221829, Pdensi_DN24228_c0_g2, Pdensi_DN25050_c2_g2, Pdensi_DN25155_c0_g1d192937, Pdensi_DN38374_c2_g1, Pdensi_DN40101_c2_g1, Pdensi_DN9145_c0_g1d3908, Pdensi_GG_129723_c2_g1, Pdensi_GG_145839_c2_g1, Pdensi_GG_155713_c0_g1, Pdensi_GG_35121_c1_g1
GO:0004748	0.000382663420771993	0.999984688714617	7	8	ribonucleoside-diphosphate reductase activity, thioredoxin disulfide as acceptor	MF	0.0122631668125525	MF ribonucleoside-diphosphate reductase activity, thioredoxin disulfide as acceptor	Pdensi_DN15996_c0_g1, Pdensi_DN18389_c0_g1d217070, Pdensi_DN19769_c0_g1d409219, Pdensi_DN24541_c2_g2, Pdensi_DN32798_c0_g1, Pdensi_DN38689_c0_g2, Pdensi_GG_155594_c0_g1
GO:0016728	0.000382663420771993	0.999984688714617	7	8	oxidoreductase activity, acting on CH or CH2 groups, disulfide as acceptor	MF	0.0122631668125525	MF oxidoreductase activity, acting on CH or CH2 groups, disulfide as acceptor	Pdensi_DN15996_c0_g1, Pdensi_DN18389_c0_g1d217070, Pdensi_DN19769_c0_g1d409219, Pdensi_DN24541_c2_g2, Pdensi_DN32798_c0_g1, Pdensi_DN38689_c0_g2, Pdensi_GG_155594_c0_g1
GO:0061731	0.000382663420771993	0.999984688714617	7	8	ribonucleoside-diphosphate reductase activity	MF	0.0122631668125525	MF ribonucleoside-diphosphate reductase activity	Pdensi_DN15996_c0_g1, Pdensi_DN18389_c0_g1d217070, Pdensi_DN19769_c0_g1d409219, Pdensi_DN24541_c2_g2, Pdensi_DN32798_c0_g1, Pdensi_DN38689_c0_g2, Pdensi_GG_155594_c0_g1
GO:1903338	0.00038559279817457	0.99991003031684	16	28	regulation of cell wall organization or biogenesis	BP	0.012324947985289	BP regulation of cell wall organization or biogenesis	Pdensi_DN10129_c0_g1d386473, Pdensi_DN11283_c0_g1d210457, Pdensi_DN11573_c0_g1d210841, Pdensi_DN14577_c1_g1, Pdensi_DN15094_c1_g3d465823, Pdensi_DN18057_c0_g3, Pdensi_DN18434_c0_g1d283766, Pdensi_DN19721_c0_g2d486406, Pdensi_DN21067_c1_g1, Pdensi_DN21193_c0_g1, Pdensi_DN24261_c1_g2, Pdensi_DN8610_c0_g1d452586, Pdensi_DN8834_c0_g1d102616, Pdensi_GG_109998_c0_g1, Pdensi_GG_20042_c0_g1, Pdensi_GG_72…
GO:0016161	0.000400662518633941	0.999932627972744	12	19	beta-amylase activity	MF	0.0127618734218165	MF beta-amylase activity	Pdensi_DN10695_c0_g1d49277, Pdensi_DN14305_c0_g1d213257, Pdensi_DN19438_c0_g1, Pdensi_DN19942_c0_g1d410381, Pdensi_DN19962_c2_g1, Pdensi_DN19962_c2_g3, Pdensi_DN20300_c0_g1d62840, Pdensi_DN20300_c0_g1d62841, Pdensi_DN20300_c0_g1d62842, Pdensi_DN24330_c0_g15, Pdensi_DN39748_c1_g3, Pdensi_GG_152382_c0_g1
GO:0016538	0.00040133634115415	0.999881344882208	20	40	cyclin-dependent protein serine/threonine kinase regulator activity	MF	0.0127618734218165	MF cyclin-dependent protein serine/threonine kinase regulator activity	Pdensi_DN12525_c0_g1, Pdensi_DN13835_c0_g2d392407, Pdensi_DN14259_c0_g1, Pdensi_DN14731_c0_g1d274697, Pdensi_DN16732_c0_g1d56187, Pdensi_DN17385_c0_g1d57185, Pdensi_DN17815_c0_g1, Pdensi_DN18055_c1_g1, Pdensi_DN18189_c0_g1, Pdensi_DN18969_c0_g1, Pdensi_DN19860_c0_g2d535182, Pdensi_DN20280_c0_g1d16456, Pdensi_DN20715_c0_g1, Pdensi_DN21408_c0_g1d65408, Pdensi_DN25445_c0_g1, Pdensi_DN30757_c0_g1, Pd…
GO:0004519	0.000419883586888398	0.999670731828239	325	1198	endonuclease activity	MF	0.0133172356191975	MF endonuclease activity	Pdensi_DN10213_c0_g1d518881, Pdensi_DN10479_c0_g1d519085, Pdensi_DN10502_c0_g1d209969, Pdensi_DN10870_c0_g1, Pdensi_DN10881_c0_g1d335027, Pdensi_DN11047_c0_g1, Pdensi_DN11056_c0_g1d519724, Pdensi_DN11122_c0_g1d104222, Pdensi_DN11130_c0_g1, Pdensi_DN11155_c0_g1d49629, Pdensi_DN11338_c0_g1, Pdensi_DN11846_c0_g1, Pdensi_DN12148_c1_g1, Pdensi_DN12546_c0_g1d211686, Pdensi_DN12576_c0_g1d6506, Pdensi_DN…
GO:0043137	0.000429136277470289	0.999982449037401	7	8	DNA replication, removal of RNA primer	BP	0.0135757095901012	BP DNA replication, removal of RNA primer	Pdensi_DN15786_c0_g1d345588, Pdensi_DN18621_c0_g1d479778, Pdensi_DN24279_c0_g1, Pdensi_DN24329_c0_g1d133139, Pdensi_DN26503_c2_g1, Pdensi_DN46209_c0_g1d39463, Pdensi_DN85438_c0_g1
GO:0009409	0.000445270453892995	0.99971890652584	100	301	response to cold	BP	0.0140499953989928	BP response to cold	Pdensi_DN10236_c0_g1d455061, Pdensi_DN10695_c0_g1d49277, Pdensi_DN10855_c0_g1d210150, Pdensi_DN11834_c0_g1d336839, Pdensi_DN12575_c0_g2, Pdensi_DN12647_c0_g2, Pdensi_DN13084_c0_g1, Pdensi_DN13489_c1_g1d177977, Pdensi_DN13796_c0_g1d462322, Pdensi_DN14115_c0_g2, Pdensi_DN147_c0_g1d202455, Pdensi_DN14989_c0_g1, Pdensi_DN15202_c0_g1, Pdensi_DN15782_c0_g2d468050, Pdensi_DN15824_c0_g1d396956, Pdensi_DN…
GO:0016614	0.000460549586360639	0.999712039190878	96	286	oxidoreductase activity, acting on CH-OH group of donors	MF	0.0144949442704706	MF oxidoreductase activity, acting on CH-OH group of donors	Pdensi_DN11344_c0_g1d5349, Pdensi_DN12400_c0_g1d389834, Pdensi_DN12525_c0_g1, Pdensi_DN12684_c0_g1d51036, Pdensi_DN12721_c0_g1d390380, Pdensi_DN12777_c0_g2d460069, Pdensi_DN12901_c0_g1d339029, Pdensi_DN13005_c0_g1d339187, Pdensi_DN13084_c0_g1, Pdensi_DN13376_c1_g2, Pdensi_DN14048_c0_g1d213046, Pdensi_DN15098_c0_g1d108891, Pdensi_DN15144_c0_g1d109056, Pdensi_DN15588_c0_g1d9544, Pdensi_DN15924_c0_g…
GO:0009414	0.000464614903689933	0.999702147269071	106	319	response to water deprivation	BP	0.0145855892979804	BP response to water deprivation	Pdensi_DN10028_c0_g1d386351, Pdensi_DN10090_c0_g1d4523, Pdensi_DN10855_c0_g1d210150, Pdensi_DN10885_c0_g1d335033, Pdensi_DN11560_c0_g3, Pdensi_DN11585_c0_g1d336306, Pdensi_DN12647_c0_g1d105770, Pdensi_DN12993_c0_g2, Pdensi_DN13092_c0_g1d177216, Pdensi_DN13335_c0_g1, Pdensi_DN14705_c0_g2, Pdensi_DN147_c0_g1d202455, Pdensi_DN14982_c0_g1d524945, Pdensi_DN14989_c0_g1, Pdensi_DN15548_c0_g4, Pdensi_DN1…
GO:0016229	0.000482115503289891	0.999792285371208	35	83	steroid dehydrogenase activity	MF	0.0150664065020816	MF steroid dehydrogenase activity	Pdensi_DN12525_c0_g1, Pdensi_DN13376_c1_g2, Pdensi_DN15098_c0_g1d108891, Pdensi_DN15588_c0_g1d9544, Pdensi_DN15924_c0_g1d110384, Pdensi_DN15958_c0_g1d397154, Pdensi_DN16309_c0_g1d278549, Pdensi_DN16455_c0_g1, Pdensi_DN17569_c0_g1d401490, Pdensi_DN17589_c0_g2, Pdensi_DN17676_c0_g1d351375, Pdensi_DN18206_c0_g1, Pdensi_DN19301_c0_g1, Pdensi_DN19711_c0_g2, Pdensi_DN20016_c0_g1, Pdensi_DN21071_c1_g2d4…
GO:0030243	0.000483387353793796	0.999794819258496	34	80	cellulose metabolic process	BP	0.0150664065020816	BP cellulose metabolic process	Pdensi_DN10289_c0_g1d386517, Pdensi_DN12857_c1_g1, Pdensi_DN14864_c0_g1d108554, Pdensi_DN15384_c2_g1, Pdensi_DN16542_c0_g4, Pdensi_DN16733_c0_g1d471634, Pdensi_DN17479_c0_g2, Pdensi_DN17565_c0_g1d351275, Pdensi_DN18550_c1_g1d404671, Pdensi_DN18948_c1_g1d481130, Pdensi_DN19099_c0_g1d60258, Pdensi_DN19354_c0_g1d60862, Pdensi_DN19354_c0_g2, Pdensi_DN19457_c0_g1d408126, Pdensi_DN19551_c0_g4, Pdensi_D…
GO:0080167	0.000483603979223324	0.999799992564751	32	76	response to karrikin	BP	0.0150664065020816	BP response to karrikin	Pdensi_DN10652_c0_g1, Pdensi_DN10846_c0_g1d335071, Pdensi_DN11461_c0_g1d210660, Pdensi_DN11532_c0_g1d268639, Pdensi_DN14115_c0_g2, Pdensi_DN14269_c0_g1d52720, Pdensi_DN15311_c1_g4, Pdensi_DN15830_c0_g1, Pdensi_DN15830_c0_g1d396867, Pdensi_DN16262_c1_g1d347133, Pdensi_DN17399_c0_g1d57131, Pdensi_DN18267_c0_g4, Pdensi_DN19699_c0_g4, Pdensi_DN20264_c0_g2d119506, Pdensi_DN21220_c1_g1, Pdensi_DN21721_…
GO:0016132	0.000487960456957723	0.999934122209996	10	15	brassinosteroid biosynthetic process	BP	0.0151637408669741	BP brassinosteroid biosynthetic process	Pdensi_DN1029_c0_g1, Pdensi_DN11987_c0_g1, Pdensi_DN17827_c0_g1, Pdensi_DN20840_c1_g1, Pdensi_DN22345_c0_g1d222514, Pdensi_DN22738_c1_g1, Pdensi_DN36994_c0_g1d509197, Pdensi_DN39012_c0_g1d511007, Pdensi_DN6983_c0_g1d263165, Pdensi_GG_31847_c0_g1
GO:0009664	0.000491121959174009	0.999808410613125	29	66	plant-type cell wall organization	BP	0.0152235436513737	BP plant-type cell wall organization	Pdensi_DN11062_c0_g1d456534, Pdensi_DN14096_c0_g2d392918, Pdensi_DN15773_c0_g1d468033, Pdensi_DN17479_c0_g2, Pdensi_DN17565_c0_g1d351275, Pdensi_DN17848_c0_g1d476052, Pdensi_DN18181_c0_g1d58614, Pdensi_DN18759_c0_g1d13953, Pdensi_DN19384_c0_g3, Pdensi_DN20275_c0_g1d119663, Pdensi_DN20769_c0_g1d493684, Pdensi_DN20769_c0_g1d493694, Pdensi_DN20822_c1_g1, Pdensi_DN21156_c1_g1d416466, Pdensi_DN21624_c…
GO:0009200	0.00049585354322754	0.999923257049573	11	17	deoxyribonucleoside triphosphate metabolic process	BP	0.0153315922184877	BP deoxyribonucleoside triphosphate metabolic process	Pdensi_DN12769_c0_g2, Pdensi_DN15551_c0_g1, Pdensi_DN18807_c2_g2, Pdensi_DN19769_c0_g1d409219, Pdensi_DN22346_c0_g1d424208, Pdensi_DN22961_c0_g2d546367, Pdensi_DN23694_c1_g1, Pdensi_DN25411_c0_g2, Pdensi_DN32798_c0_g1, Pdensi_DN47344_c0_g1d249493, Pdensi_GG_10430_c0_g1
GO:0005515	0.000522741557644711	0.999540559729962	1150	4288	protein binding	MF	0.0161224501463053	MF protein binding	Pdensi_DN10202_c0_g1, Pdensi_DN10432_c0_g1d267119, Pdensi_DN10463_c0_g1d209872, Pdensi_DN10526_c0_g1, Pdensi_DN10540_c0_g1d49214, Pdensi_DN10542_c0_g1d209911, Pdensi_DN10553_c0_g1d103553, Pdensi_DN10574_c0_g1d173317, Pdensi_DN10584_c0_g1d455509, Pdensi_DN10600_c0_g1, Pdensi_DN10618_c0_g1d103684, Pdensi_DN10628_c0_g1, Pdensi_DN10704_c0_g1d173663, Pdensi_DN10731_c0_g1d267514, Pdensi_DN10759_c0_g1d1…
GO:0010564	0.000526811472729382	0.999709060170777	62	171	regulation of cell cycle process	BP	0.0162073549585194	BP regulation of cell cycle process	Pdensi_DN10202_c0_g1, Pdensi_DN11448_c0_g1d388149, Pdensi_DN12001_c0_g1d337225, Pdensi_DN12525_c0_g1, Pdensi_DN12774_c0_g1d211866, Pdensi_DN14084_c0_g1d341311, Pdensi_DN15367_c0_g1d525637, Pdensi_DN16057_c4_g5, Pdensi_DN16510_c0_g1, Pdensi_DN16536_c0_g1d279066, Pdensi_DN1733_c0_g1d98645, Pdensi_DN17354_c0_g1d473947, Pdensi_DN17385_c0_g1d57185, Pdensi_DN17685_c0_g1d475159, Pdensi_DN17815_c0_g1, Pd…
GO:0006952	0.000528773573513565	0.999563064834414	516	1850	defense response	BP	0.0162271511113664	BP defense response	Pdensi_DN10526_c0_g1, Pdensi_DN10540_c0_g1d49214, Pdensi_DN10553_c0_g1d103553, Pdensi_DN10616_c0_g1d455771, Pdensi_DN10638_c0_g1, Pdensi_DN10671_c0_g1, Pdensi_DN10958_c0_g1d210221, Pdensi_DN1095_c0_g1d203057, Pdensi_DN11256_c0_g1d5270, Pdensi_DN11282_c0_g1d174432, Pdensi_DN11720_c0_g1d211026, Pdensi_DN11834_c0_g1d336839, Pdensi_DN11871_c0_g1d458112, Pdensi_DN11879_c0_g1, Pdensi_DN11970_c0_g1d5850…
GO:0097306	0.000531766250957595	0.99984595266251	19	37	cellular response to alcohol	BP	0.016278396727075	BP cellular response to alcohol	Pdensi_DN10236_c0_g1d455061, Pdensi_DN12647_c0_g1d105770, Pdensi_DN15548_c0_g4, Pdensi_DN15835_c0_g1d110167, Pdensi_DN16181_c0_g4, Pdensi_DN16434_c0_g1, Pdensi_DN16502_c0_g1d215318, Pdensi_DN16502_c0_g1d470829, Pdensi_DN17867_c0_g1d530420, Pdensi_DN20741_c2_g2, Pdensi_DN21445_c3_g2, Pdensi_DN21742_c0_g1d419963, Pdensi_DN21742_c3_g1, Pdensi_DN22705_c1_g1d545376, Pdensi_DN26775_c0_g4, Pdensi_DN3164…
GO:0051273	0.000544213120999484	0.999756479381328	37	90	beta-glucan metabolic process	BP	0.0166180810596021	BP beta-glucan metabolic process	Pdensi_DN10289_c0_g1d386517, Pdensi_DN12857_c1_g1, Pdensi_DN14864_c0_g1d108554, Pdensi_DN15384_c2_g1, Pdensi_DN16542_c0_g4, Pdensi_DN16733_c0_g1d471634, Pdensi_DN17479_c0_g2, Pdensi_DN17565_c0_g1d351275, Pdensi_DN17725_c0_g1d57805, Pdensi_DN18550_c1_g1d404671, Pdensi_DN18948_c1_g1d481130, Pdensi_DN19099_c0_g1d60258, Pdensi_DN19354_c0_g1d60862, Pdensi_DN19354_c0_g2, Pdensi_DN19457_c0_g1d408126, Pd…
GO:0002764	0.000559472374135002	0.999841119369585	18	36	immune response-regulating signaling pathway	BP	0.0170417500893696	BP immune response-regulating signaling pathway	Pdensi_DN13467_c0_g1d522696, Pdensi_DN16143_c1_g2, Pdensi_DN16451_c0_g4, Pdensi_DN18163_c2_g1d477425, Pdensi_DN19967_c2_g1, Pdensi_DN19994_c5_g6, Pdensi_DN20347_c3_g7, Pdensi_DN21147_c1_g2, Pdensi_DN21976_c0_g1d66547, Pdensi_DN23749_c0_g4, Pdensi_DN25271_c0_g1d137472, Pdensi_DN25503_c0_g1d429254, Pdensi_DN26255_c1_g1, Pdensi_DN26837_c0_g1d430485, Pdensi_DN27256_c9_g1, Pdensi_DN34137_c0_g1d86113, …
GO:0016106	0.000567989867520985	0.999866341982258	15	27	sesquiterpenoid biosynthetic process	BP	0.0172584773079339	BP sesquiterpenoid biosynthetic process	Pdensi_DN12267_c0_g1d175845, Pdensi_DN18372_c0_g1, Pdensi_DN18455_c0_g1d404196, Pdensi_DN18455_c0_g5, Pdensi_DN20891_c1_g1, Pdensi_DN21227_c0_g1d362762, Pdensi_DN21873_c3_g1d420618, Pdensi_DN22261_c0_g1d542815, Pdensi_DN237_c0_g1d202516, Pdensi_DN29431_c1_g1, Pdensi_DN71415_c0_g1, Pdensi_GG_120308_c0_g1, Pdensi_GG_33342_c0_g1, Pdensi_GG_55735_c0_g1, Pdensi_GG_75008_c0_g1
GO:0009888	0.000585367072241209	0.999661999262171	70	199	tissue development	BP	0.0177426778103456	BP tissue development	Pdensi_DN13031_c0_g1, Pdensi_DN13774_c0_g1d462387, Pdensi_DN14188_c0_g2, Pdensi_DN14284_c0_g1d107643, Pdensi_DN15073_c1_g1, Pdensi_DN15221_c0_g1d214075, Pdensi_DN15544_c0_g1d182222, Pdensi_DN15724_c0_g1d54664, Pdensi_DN16537_c0_g3, Pdensi_DN16539_c0_g1d279215, Pdensi_DN16632_c1_g1, Pdensi_DN16761_c0_g1d56183, Pdensi_DN17308_c0_g3, Pdensi_DN17848_c0_g1d476052, Pdensi_DN17916_c0_g1d402543, Pdensi_D…
GO:0010268	0.000588927568994848	0.999891124729866	12	20	brassinosteroid homeostasis	BP	0.017806738732311	BP brassinosteroid homeostasis	Pdensi_DN1029_c0_g1, Pdensi_DN10989_c0_g1d335310, Pdensi_DN11987_c0_g1, Pdensi_DN17827_c0_g1, Pdensi_DN17863_c0_g2, Pdensi_DN19376_c0_g2, Pdensi_DN20016_c0_g2d289314, Pdensi_DN22738_c1_g1, Pdensi_DN24688_c0_g1d72564, Pdensi_DN25137_c0_g1d227012, Pdensi_DN36994_c0_g1d509197, Pdensi_GG_31847_c0_g1
GO:0010207	0.000628494930997933	0.999899520108406	11	17	photosystem II assembly	BP	0.0189565162275994	BP photosystem II assembly	Pdensi_DN12545_c0_g1d459570, Pdensi_DN13864_c0_g1d392392, Pdensi_DN14346_c0_g1d273800, Pdensi_DN18083_c0_g1, Pdensi_DN19470_c1_g1, Pdensi_DN19761_c1_g1d486225, Pdensi_DN20708_c0_g1d63858, Pdensi_DN23265_c0_g4, Pdensi_DN9303_c0_g1d332792, Pdensi_DN9616_c0_g1d266022, Pdensi_GG_32787_c1_g1
GO:0009538	0.000641576612660475	1	5	5	photosystem I reaction center	CC	0.0193037696709042	CC photosystem I reaction center	Pdensi_DN10517_c0_g1d209957, Pdensi_DN12972_c0_g1d271183, Pdensi_DN19859_c0_g1d219135, Pdensi_DN22745_c0_g1d127196, Pdensi_DN9952_c0_g1d209534
GO:0007088	0.000656124660255456	0.999706845354061	36	87	regulation of mitotic nuclear division	BP	0.0196933416319601	BP regulation of mitotic nuclear division	Pdensi_DN12001_c0_g1d337225, Pdensi_DN12525_c0_g1, Pdensi_DN12774_c0_g1d211866, Pdensi_DN14084_c0_g1d341311, Pdensi_DN15367_c0_g1d525637, Pdensi_DN16057_c4_g5, Pdensi_DN16536_c0_g1d279066, Pdensi_DN1733_c0_g1d98645, Pdensi_DN17354_c0_g1d473947, Pdensi_DN17385_c0_g1d57185, Pdensi_DN17815_c0_g1, Pdensi_DN18189_c0_g1, Pdensi_DN18969_c0_g1, Pdensi_DN19553_c0_g1d534490, Pdensi_DN19860_c0_g2d535182, Pd…
GO:0071396	0.000663369281178824	0.999778468868074	22	46	cellular response to lipid	BP	0.0198623415430331	BP cellular response to lipid	Pdensi_DN10236_c0_g1d455061, Pdensi_DN12647_c0_g1d105770, Pdensi_DN15548_c0_g4, Pdensi_DN15835_c0_g1d110167, Pdensi_DN16181_c0_g4, Pdensi_DN16434_c0_g1, Pdensi_DN16502_c0_g1d215318, Pdensi_DN16502_c0_g1d470829, Pdensi_DN17867_c0_g1d530420, Pdensi_DN20557_c11_g1, Pdensi_DN20741_c2_g2, Pdensi_DN21445_c3_g2, Pdensi_DN21742_c0_g1d419963, Pdensi_DN21742_c3_g1, Pdensi_DN22705_c1_g1d545376, Pdensi_DN267…
GO:0009056	0.000685518078913137	0.999433896015727	493	1756	catabolic process	BP	0.0204756929104492	BP catabolic process	Pdensi_DN10080_c0_g1d172654, Pdensi_DN10289_c0_g1d386517, Pdensi_DN10374_c0_g1d334259, Pdensi_DN10456_c0_g2, Pdensi_DN10616_c0_g1d455771, Pdensi_DN10652_c0_g1, Pdensi_DN10695_c0_g1d49277, Pdensi_DN10697_c0_g1d49317, Pdensi_DN10704_c0_g1d173663, Pdensi_DN10713_c0_g1d173641, Pdensi_DN10855_c0_g1d210150, Pdensi_DN10950_c0_g1d387414, Pdensi_DN1095_c0_g1d203057, Pdensi_DN11172_c0_g1, Pdensi_DN11461_c0…
GO:0000075	0.000736422004836925	0.999702989808677	29	67	cell cycle checkpoint	BP	0.0219428793983613	BP cell cycle checkpoint	Pdensi_DN12001_c0_g1d337225, Pdensi_DN14900_c0_g1d343302, Pdensi_DN15367_c0_g1d525637, Pdensi_DN16387_c0_g2, Pdensi_DN16510_c0_g1, Pdensi_DN1733_c0_g1d98645, Pdensi_DN17685_c0_g1d475159, Pdensi_DN19002_c0_g1d406330, Pdensi_DN20072_c0_g1d188476, Pdensi_DN20675_c0_g2d413654, Pdensi_DN20976_c1_g10, Pdensi_DN21502_c0_g1d221401, Pdensi_DN21750_c0_g1d540941, Pdensi_DN21836_c1_g2, Pdensi_DN21951_c0_g1d6…
GO:0034765	0.000740919438896583	0.999619806363771	48	128	regulation of ion transmembrane transport	BP	0.0220235618721289	BP regulation of ion transmembrane transport	Pdensi_DN13467_c0_g1d522696, Pdensi_DN14864_c3_g2, Pdensi_DN14892_c1_g1, Pdensi_DN14914_c0_g2, Pdensi_DN15159_c0_g1d214023, Pdensi_DN15354_c3_g6, Pdensi_DN15443_c3_g1, Pdensi_DN15452_c4_g1, Pdensi_DN16132_c1_g2, Pdensi_DN16143_c1_g2, Pdensi_DN16451_c0_g4, Pdensi_DN16537_c0_g1d470760, Pdensi_DN18163_c2_g1d477425, Pdensi_DN18659_c0_g1d479685, Pdensi_DN19254_c3_g2, Pdensi_DN19472_c0_g1, Pdensi_DN196…
GO:0005658	0.000744048938143798	1	5	5	alpha DNA polymerase:primase complex	CC	0.0220632921272231	CC alpha DNA polymerase:primase complex	Pdensi_DN15095_c0_g1d465751, Pdensi_DN20804_c0_g1d121146, Pdensi_DN23543_c0_g2, Pdensi_DN24904_c1_g1, Pdensi_DN25698_c0_g1d429374
GO:0009543	0.000774939746752189	0.999735675238377	22	47	chloroplast thylakoid lumen	CC	0.0228690851883272	CC chloroplast thylakoid lumen	Pdensi_DN10671_c0_g1, Pdensi_DN13252_c0_g1d106448, Pdensi_DN14633_c0_g1d213544, Pdensi_DN15045_c0_g1d53811, Pdensi_DN15798_c1_g3, Pdensi_DN16288_c0_g1, Pdensi_DN17158_c0_g1d215886, Pdensi_DN17566_c0_g1d12213, Pdensi_DN17902_c0_g1d402633, Pdensi_DN18045_c0_g1d282906, Pdensi_DN18083_c0_g1, Pdensi_DN18630_c0_g1d115702, Pdensi_DN18870_c0_g1d59882, Pdensi_DN18991_c1_g1, Pdensi_DN21477_c1_g5, Pdensi_DN…
GO:0031978	0.000774939746752189	0.999735675238377	22	47	plastid thylakoid lumen	CC	0.0228690851883272	CC plastid thylakoid lumen	Pdensi_DN10671_c0_g1, Pdensi_DN13252_c0_g1d106448, Pdensi_DN14633_c0_g1d213544, Pdensi_DN15045_c0_g1d53811, Pdensi_DN15798_c1_g3, Pdensi_DN16288_c0_g1, Pdensi_DN17158_c0_g1d215886, Pdensi_DN17566_c0_g1d12213, Pdensi_DN17902_c0_g1d402633, Pdensi_DN18045_c0_g1d282906, Pdensi_DN18083_c0_g1, Pdensi_DN18630_c0_g1d115702, Pdensi_DN18870_c0_g1d59882, Pdensi_DN18991_c1_g1, Pdensi_DN21477_c1_g5, Pdensi_DN…
GO:1905421	0.000800956021017895	0.999724049198137	22	48	regulation of plant organ morphogenesis	BP	0.023553520004164	BP regulation of plant organ morphogenesis	Pdensi_DN11143_c0_g1d456681, Pdensi_DN14452_c0_g1d274013, Pdensi_DN14577_c0_g1d393939, Pdensi_DN15724_c0_g1d54664, Pdensi_DN16340_c0_g2, Pdensi_DN16537_c0_g3, Pdensi_DN16632_c1_g1, Pdensi_DN17848_c0_g1d476052, Pdensi_DN18133_c1_g1, Pdensi_DN18494_c1_g2, Pdensi_DN20711_c0_g1d493269, Pdensi_DN21156_c1_g1d416466, Pdensi_DN21355_c1_g1d417316, Pdensi_DN21947_c2_g2, Pdensi_DN22049_c0_g1d222100, Pdensi_…
GO:0050505	0.000801960416198987	0.999883535461429	10	15	hydroquinone glucosyltransferase activity	MF	0.023553520004164	MF hydroquinone glucosyltransferase activity	Pdensi_DN14735_c0_g1, Pdensi_DN20037_c1_g1, Pdensi_DN21866_c1_g2, Pdensi_DN23535_c1_g1, Pdensi_DN25789_c1_g2, Pdensi_DN27049_c0_g1d307150, Pdensi_DN37389_c0_g1d509567, Pdensi_GG_125320_c0_g1, Pdensi_GG_17249_c0_g1, Pdensi_GG_67055_c0_g1
GO:0031379	0.000807740609158785	0.999882570554397	10	15	RNA-directed RNA polymerase complex	CC	0.023610584171753	CC RNA-directed RNA polymerase complex	Pdensi_DN14255_c0_g1d107683, Pdensi_DN16137_c0_g1d183863, Pdensi_DN19831_c0_g1d15874, Pdensi_DN21562_c0_g1, Pdensi_DN22596_c1_g1, Pdensi_DN24748_c1_g1, Pdensi_DN25434_c1_g2, Pdensi_DN2614_c0_g1d99121, Pdensi_DN47274_c0_g1d249424, Pdensi_DN5002_c0_g1
GO:0031380	0.000807740609158785	0.999882570554397	10	15	nuclear RNA-directed RNA polymerase complex	CC	0.023610584171753	CC nuclear RNA-directed RNA polymerase complex	Pdensi_DN14255_c0_g1d107683, Pdensi_DN16137_c0_g1d183863, Pdensi_DN19831_c0_g1d15874, Pdensi_DN21562_c0_g1, Pdensi_DN22596_c1_g1, Pdensi_DN24748_c1_g1, Pdensi_DN25434_c1_g2, Pdensi_DN2614_c0_g1d99121, Pdensi_DN47274_c0_g1d249424, Pdensi_DN5002_c0_g1
GO:0002229	0.000810846592656652	0.999630109363868	36	90	defense response to oomycetes	BP	0.0236452089318312	BP defense response to oomycetes	Pdensi_DN13092_c0_g1d177216, Pdensi_DN15082_c1_g1, Pdensi_DN15318_c4_g3, Pdensi_DN15442_c2_g3, Pdensi_DN15715_c0_g1d277050, Pdensi_DN15934_c0_g1, Pdensi_DN15934_c0_g1d183236, Pdensi_DN16567_c1_g4, Pdensi_DN17291_c0_g1d57060, Pdensi_DN18247_c0_g3d477764, Pdensi_DN19185_c0_g2d357147, Pdensi_DN19449_c2_g3, Pdensi_DN19985_c1_g1, Pdensi_DN20095_c0_g5, Pdensi_DN20095_c0_g8, Pdensi_DN20441_c0_g1, Pdensi…
GO:0051513	0.0008145540646352	1	5	5	regulation of monopolar cell growth	BP	0.0236971686037843	BP regulation of monopolar cell growth	Pdensi_DN18020_c0_g2d530960, Pdensi_DN18399_c0_g1d114987, Pdensi_DN21791_c0_g1d495746, Pdensi_DN22323_c0_g1d126060, Pdensi_DN73792_c0_g1
GO:0009987	0.000818099895812605	0.999244353126026	3301	12903	cellular process	BP	0.0237441917874291	BP cellular process	Pdensi_DN10028_c0_g1d386351, Pdensi_DN10060_c0_g1d172739, Pdensi_DN10080_c0_g1d172654, Pdensi_DN10090_c0_g1d4523, Pdensi_DN10097_c0_g1, Pdensi_DN10109_c0_g1d172869, Pdensi_DN10115_c0_g1d172805, Pdensi_DN10129_c0_g1d386473, Pdensi_DN10158_c0_g1d266584, Pdensi_DN10202_c0_g1, Pdensi_DN10213_c0_g1d518881, Pdensi_DN10236_c0_g1d266707, Pdensi_DN10236_c0_g1d455061, Pdensi_DN10258_c0_g1d266747, Pdensi_DN…
GO:0005819	0.000823486765668398	0.999639241166381	33	81	spindle	CC	0.0238443015019184	CC spindle	Pdensi_DN10202_c0_g1, Pdensi_DN11275_c0_g1d387913, Pdensi_DN12288_c0_g1d6189, Pdensi_DN13531_c0_g1d522794, Pdensi_DN1409_c0_g1d380513, Pdensi_DN14609_c0_g1d8569, Pdensi_DN16367_c0_g1d278644, Pdensi_DN16885_c0_g1d215590, Pdensi_DN17550_c0_g1d12277, Pdensi_DN18857_c0_g1d285067, Pdensi_DN20126_c0_g6, Pdensi_DN20668_c0_g1, Pdensi_DN20739_c0_g3, Pdensi_DN20775_c6_g2, Pdensi_DN22417_c2_g3, Pdensi_DN225…
GO:0009312	0.000853654238965779	0.999697047475511	23	50	oligosaccharide biosynthetic process	BP	0.0246597865368847	BP oligosaccharide biosynthetic process	Pdensi_DN10695_c0_g1d49277, Pdensi_DN11461_c0_g1d210660, Pdensi_DN13038_c0_g3, Pdensi_DN19514_c0_g2d359177, Pdensi_DN19962_c2_g1, Pdensi_DN19962_c2_g3, Pdensi_DN20300_c0_g1d62840, Pdensi_DN20300_c0_g1d62841, Pdensi_DN20864_c0_g2, Pdensi_DN21044_c0_g5, Pdensi_DN21552_c0_g2, Pdensi_DN24896_c0_g1, Pdensi_DN26146_c0_g2d76577, Pdensi_DN28526_c0_g1d81021, Pdensi_DN34393_c0_g1d201230, Pdensi_DN41215_c0_…
GO:0019900	0.00087379020660464	0.999510721193334	60	166	kinase binding	MF	0.0251823472657534	MF kinase binding	Pdensi_DN11112_c0_g1d387695, Pdensi_DN11560_c0_g3, Pdensi_DN12456_c0_g1d6343, Pdensi_DN12525_c0_g1, Pdensi_DN12826_c0_g1d51242, Pdensi_DN13835_c0_g2d392407, Pdensi_DN13977_c0_g1d340966, Pdensi_DN14259_c0_g1, Pdensi_DN14731_c0_g1d274697, Pdensi_DN16057_c0_g1d183538, Pdensi_DN16057_c4_g5, Pdensi_DN16276_c0_g3d278254, Pdensi_DN16510_c1_g1d471021, Pdensi_DN16824_c0_g1d528589, Pdensi_DN17385_c0_g1d571…
GO:2000067	0.000885244307805892	0.999761051868581	16	31	regulation of root morphogenesis	BP	0.0254528421772414	BP regulation of root morphogenesis	Pdensi_DN14452_c0_g1d274013, Pdensi_DN14577_c0_g1d393939, Pdensi_DN15724_c0_g1d54664, Pdensi_DN16340_c0_g2, Pdensi_DN16537_c0_g3, Pdensi_DN16632_c1_g1, Pdensi_DN18494_c1_g2, Pdensi_DN21355_c1_g1d417316, Pdensi_DN21947_c2_g2, Pdensi_DN22049_c0_g1d222100, Pdensi_DN26441_c0_g1, Pdensi_DN39636_c0_g2, Pdensi_GG_119558_c0_g1, Pdensi_GG_133473_c0_g1, Pdensi_GG_152863_c0_g1, Pdensi_GG_66470_c0_g1
GO:0000024	0.000894161463255034	0.999962839027164	6	7	maltose biosynthetic process	BP	0.0256493029529521	BP maltose biosynthetic process	Pdensi_DN10695_c0_g1d49277, Pdensi_DN19962_c2_g1, Pdensi_DN19962_c2_g3, Pdensi_DN20300_c0_g1d62840, Pdensi_DN20300_c0_g1d62841, Pdensi_GG_152382_c0_g1
GO:0046148	0.000924987354257925	0.999511902846038	50	135	pigment biosynthetic process	BP	0.0264210677133162	BP pigment biosynthetic process	Pdensi_DN10313_c0_g1d455218, Pdensi_DN11178_c0_g1d104168, Pdensi_DN13044_c0_g1d460723, Pdensi_DN13059_c0_g1d390976, Pdensi_DN13077_c0_g1d390972, Pdensi_DN14029_c0_g1d52451, Pdensi_DN14229_c0_g1d213190, Pdensi_DN14741_c0_g1d394293, Pdensi_DN14793_c0_g1, Pdensi_DN14809_c0_g1, Pdensi_DN15407_c0_g1d182088, Pdensi_DN15588_c0_g1d9544, Pdensi_DN15626_c0_g1d54595, Pdensi_DN15788_c0_g1d468038, Pdensi_DN15…
GO:1901362	0.000926182839648241	0.999266011929375	321	1109	organic cyclic compound biosynthetic process	BP	0.0264210677133162	BP organic cyclic compound biosynthetic process	Pdensi_DN10236_c0_g1d266707, Pdensi_DN1029_c0_g1, Pdensi_DN10313_c0_g1d455218, Pdensi_DN10387_c0_g1d173149, Pdensi_DN10942_c0_g1, Pdensi_DN11042_c0_g1d104080, Pdensi_DN11178_c0_g1d104168, Pdensi_DN11987_c0_g1, Pdensi_DN12249_c0_g1, Pdensi_DN12267_c0_g1d175845, Pdensi_DN12525_c0_g1, Pdensi_DN12868_c1_g1, Pdensi_DN12981_c0_g2, Pdensi_DN13044_c0_g1d460723, Pdensi_DN13077_c0_g1d390972, Pdensi_DN13119…
GO:0070592	0.000927507008951129	0.999641363969765	26	59	cell wall polysaccharide biosynthetic process	BP	0.0264210677133162	BP cell wall polysaccharide biosynthetic process	Pdensi_DN13537_c0_g1d461758, Pdensi_DN14247_c0_g3, Pdensi_DN15341_c0_g1d344263, Pdensi_DN16813_c0_g1d471946, Pdensi_DN17377_c0_g1, Pdensi_DN17499_c0_g1, Pdensi_DN17565_c0_g1d351275, Pdensi_DN18940_c0_g1d14363, Pdensi_DN19565_c0_g1d218684, Pdensi_DN20199_c0_g4, Pdensi_DN2023_c0_g1d165274, Pdensi_DN20250_c0_g5, Pdensi_DN21111_c0_g2, Pdensi_DN21385_c0_g1d221225, Pdensi_DN21619_c1_g1, Pdensi_DN21624_…
GO:0006546	0.00095697187580682	1	5	5	glycine catabolic process	BP	0.0271974501239694	BP glycine catabolic process	Pdensi_DN14701_c2_g1, Pdensi_DN18686_c0_g1d217541, Pdensi_DN18767_c0_g1d405330, Pdensi_DN19987_c1_g3, Pdensi_DN22037_c0_g1d422242
GO:0016984	0.000965689977760743	1	5	5	ribulose-bisphosphate carboxylase activity	MF	0.0273819835629578	MF ribulose-bisphosphate carboxylase activity	Pdensi_DN13470_c0_g1d391777, Pdensi_DN15296_c0_g1d466330, Pdensi_DN19305_c0_g1d187818, Pdensi_DN20315_c0_g1d412031, Pdensi_DN35341_c0_g1d30996
GO:0098687	0.000969909728452427	0.999531303570438	40	102	chromosomal region	CC	0.0274384117662887	CC chromosomal region	Pdensi_DN10236_c0_g1d266707, Pdensi_DN10847_c0_g2, Pdensi_DN11010_c0_g1d104110, Pdensi_DN12001_c0_g1d337225, Pdensi_DN13573_c0_g1d340258, Pdensi_DN13884_c0_g1d178580, Pdensi_DN15674_c0_g1, Pdensi_DN15778_c0_g1d526271, Pdensi_DN16057_c4_g5, Pdensi_DN16403_c0_g1, Pdensi_DN1733_c0_g1d98645, Pdensi_DN17354_c0_g1d473947, Pdensi_DN18203_c0_g2, Pdensi_DN19254_c2_g1, Pdensi_DN19609_c0_g2d359882, Pdensi_D…
GO:0043062	0.000976751797794687	0.999660028845395	22	47	extracellular structure organization	BP	0.0275685954671133	BP extracellular structure organization	Pdensi_DN12095_c0_g1d175594, Pdensi_DN13861_c0_g1, Pdensi_DN15274_c0_g1d344023, Pdensi_DN16084_c0_g1d214889, Pdensi_DN17565_c0_g1d351275, Pdensi_DN17703_c0_g1d401998, Pdensi_DN17852_c0_g1d282283, Pdensi_DN19232_c0_g4d483116, Pdensi_DN20505_c0_g1d291031, Pdensi_DN20922_c4_g2, Pdensi_DN21624_c0_g2d540410, Pdensi_DN24100_c0_g1, Pdensi_DN24120_c0_g1d71405, Pdensi_DN24582_c2_g2, Pdensi_DN25686_c0_g1d1…
GO:0030091	0.00102484209273742	0.999796368601105	12	20	protein repair	BP	0.0288597409455987	BP protein repair	Pdensi_DN12020_c0_g1d5957, Pdensi_DN14857_c0_g1d342973, Pdensi_DN16514_c0_g1d55876, Pdensi_DN18083_c0_g1, Pdensi_DN18630_c0_g1d115702, Pdensi_DN19689_c0_g1, Pdensi_DN20822_c0_g1d64034, Pdensi_DN22222_c0_g3, Pdensi_DN22461_c2_g5, Pdensi_DN23265_c0_g4, Pdensi_DN23694_c0_g1d224375, Pdensi_DN9303_c0_g1d332792
GO:0102483	0.00104375765153459	0.999767556414528	13	23	scopolin beta-glucosidase activity	MF	0.0293253005931157	MF scopolin beta-glucosidase activity	Pdensi_DN11297_c0_g3, Pdensi_DN13651_c1_g1, Pdensi_DN15785_c0_g1d182690, Pdensi_DN17930_c0_g1d114128, Pdensi_DN18921_c0_g1d532902, Pdensi_DN19388_c0_g1d286462, Pdensi_DN19707_c0_g3, Pdensi_DN20485_c0_g2, Pdensi_DN20632_c1_g1, Pdensi_DN21642_c0_g1d123714, Pdensi_DN24690_c0_g1d225993, Pdensi_DN35803_c0_g1d87701, Pdensi_GG_129893_c0_g1
GO:0030865	0.00106486223830071	0.999706783386413	16	31	cortical cytoskeleton organization	BP	0.0298501018326391	BP cortical cytoskeleton organization	Pdensi_DN12629_c0_g1d459686, Pdensi_DN13531_c0_g1d522794, Pdensi_DN14535_c0_g1d274242, Pdensi_DN16885_c0_g1d215590, Pdensi_DN19167_c0_g1d285960, Pdensi_DN19296_c0_g2, Pdensi_DN19577_c0_g1d218702, Pdensi_DN21509_c0_g1d65721, Pdensi_DN21627_c0_g1d419167, Pdensi_DN22417_c2_g3, Pdensi_DN23801_c0_g1, Pdensi_DN23801_c0_g1d550455, Pdensi_DN2469_c0_g1d203990, Pdensi_DN37508_c0_g1, Pdensi_GG_140227_c0_g2,…
GO:0004180	0.00115143180865408	0.999566468603381	24	54	carboxypeptidase activity	MF	0.0322034541756752	MF carboxypeptidase activity	Pdensi_DN10620_c0_g1d4883, Pdensi_DN11783_c0_g1d457849, Pdensi_DN12005_c0_g1d337285, Pdensi_DN13455_c0_g1d106616, Pdensi_DN13455_c0_g2, Pdensi_DN15132_c1_g3, Pdensi_DN16881_c0_g1, Pdensi_DN17979_c0_g1d58195, Pdensi_DN18853_c0_g1d217679, Pdensi_DN19945_c2_g5, Pdensi_DN20260_c0_g4, Pdensi_DN20520_c0_g1d63408, Pdensi_DN21885_c0_g2d420441, Pdensi_DN22334_c0_g4, Pdensi_DN22645_c1_g1, Pdensi_DN23386_c1…
GO:0009772	0.00115597342823708	0.999949181555163	6	7	photosynthetic electron transport in photosystem II	BP	0.032257163283187	BP photosynthetic electron transport in photosystem II	Pdensi_DN10387_c0_g1d173149, Pdensi_DN14838_c0_g1, Pdensi_DN16418_c0_g1, Pdensi_DN19353_c2_g1, Pdensi_DN21848_c0_g4, Pdensi_DN9299_c0_g1
GO:0044275	0.00118787157082765	0.999466432617962	33	81	cellular carbohydrate catabolic process	BP	0.0330722795262559	BP cellular carbohydrate catabolic process	Pdensi_DN10289_c0_g1d386517, Pdensi_DN10456_c0_g2, Pdensi_DN10695_c0_g1d49277, Pdensi_DN12857_c1_g1, Pdensi_DN12862_c0_g1, Pdensi_DN13222_c0_g2d7189, Pdensi_DN14864_c0_g1d108554, Pdensi_DN15564_c3_g1, Pdensi_DN16265_c0_g2, Pdensi_DN16733_c0_g1d471634, Pdensi_DN17725_c0_g1d57805, Pdensi_DN18386_c1_g2, Pdensi_DN18550_c1_g1d404671, Pdensi_DN19220_c0_g1d357855, Pdensi_DN19354_c0_g1d60862, Pdensi_DN19…
GO:0045158	0.00120068388480211	1	5	5	electron transporter, transferring electrons within cytochrome b6/f complex of photosystem II activity	MF	0.033353534732223	MF electron transporter, transferring electrons within cytochrome b6/f complex of photosystem II activity	Pdensi_DN17385_c0_g1d216077, Pdensi_DN20567_c2_g1, Pdensi_DN22111_c1_g3, Pdensi_DN24423_c0_g2d554007, Pdensi_DN26700_c2_g3
GO:0006720	0.00120651208348214	0.99931221027083	60	169	isoprenoid metabolic process	BP	0.0334399497732684	BP isoprenoid metabolic process	Pdensi_DN12267_c0_g1d175845, Pdensi_DN12721_c0_g1d390380, Pdensi_DN12945_c0_g1d212100, Pdensi_DN13059_c0_g1d390976, Pdensi_DN14793_c0_g1, Pdensi_DN15174_c0_g1d53919, Pdensi_DN15579_c0_g1d467163, Pdensi_DN15626_c0_g1d54595, Pdensi_DN15788_c0_g1d468038, Pdensi_DN16923_c0_g2, Pdensi_DN17375_c0_g1, Pdensi_DN18372_c0_g1, Pdensi_DN18455_c0_g1d404196, Pdensi_DN18455_c0_g5, Pdensi_DN18574_c0_g1d217376, P…
GO:0080019	0.00123042219230841	0.999903820596371	7	9	fatty-acyl-CoA reductase (alcohol-forming) activity	MF	0.0339497208487606	MF fatty-acyl-CoA reductase (alcohol-forming) activity	Pdensi_DN16084_c0_g1d214889, Pdensi_DN17569_c0_g1d401490, Pdensi_DN21755_c0_g1d221703, Pdensi_DN21755_c0_g2d124051, Pdensi_DN2475_c0_g1d447206, Pdensi_DN33061_c0_g1d236426, Pdensi_GG_80151_c1_g1
GO:0102965	0.00123042219230841	0.999903820596371	7	9	alcohol-forming fatty acyl-CoA reductase activity	MF	0.0339497208487606	MF alcohol-forming fatty acyl-CoA reductase activity	Pdensi_DN16084_c0_g1d214889, Pdensi_DN17569_c0_g1d401490, Pdensi_DN21755_c0_g1d221703, Pdensi_DN21755_c0_g2d124051, Pdensi_DN2475_c0_g1d447206, Pdensi_DN33061_c0_g1d236426, Pdensi_GG_80151_c1_g1
GO:0048759	0.00125748013216405	1	5	5	xylem vessel member cell differentiation	BP	0.0345895111241729	BP xylem vessel member cell differentiation	Pdensi_DN11573_c0_g1d210841, Pdensi_DN13774_c0_g1d462387, Pdensi_DN20326_c0_g1d290432, Pdensi_DN8610_c0_g1d452586, Pdensi_GG_72538_c0_g1
GO:0102797	0.00126204213349209	1	5	5	geranial:oxygen oxidoreductase activity	MF	0.0345895111241729	MF geranial:oxygen oxidoreductase activity	Pdensi_DN15865_c0_g1d9959, Pdensi_DN18036_c0_g1, Pdensi_DN19811_c0_g1d15904, Pdensi_DN23864_c1_g1d70605, Pdensi_GG_30920_c0_g1
GO:0102798	0.00126204213349209	1	5	5	heptaldehyde:oxygen oxidoreductase activity	MF	0.0345895111241729	MF heptaldehyde:oxygen oxidoreductase activity	Pdensi_DN15865_c0_g1d9959, Pdensi_DN18036_c0_g1, Pdensi_DN19811_c0_g1d15904, Pdensi_DN23864_c1_g1d70605, Pdensi_GG_30920_c0_g1
GO:0018904	0.00128570822837402	0.999598914364173	18	37	ether metabolic process	BP	0.0351598343519348	BP ether metabolic process	Pdensi_DN13536_c0_g1, Pdensi_DN14982_c0_g1d524945, Pdensi_DN16182_c0_g1d214977, Pdensi_DN16774_c0_g1, Pdensi_DN17372_c0_g1d529397, Pdensi_DN17403_c0_g1d401157, Pdensi_DN17568_c0_g1d216235, Pdensi_DN17829_c0_g2d216588, Pdensi_DN19210_c0_g1d533664, Pdensi_DN19657_c0_g1d61488, Pdensi_DN19874_c0_g2, Pdensi_DN20067_c0_g2d62321, Pdensi_DN21440_c0_g1d122939, Pdensi_DN24403_c1_g1, Pdensi_DN33270_c0_g1d20…
GO:0034762	0.00133240757841957	0.999291490029192	48	131	regulation of transmembrane transport	BP	0.0363561145455239	BP regulation of transmembrane transport	Pdensi_DN13467_c0_g1d522696, Pdensi_DN14864_c3_g2, Pdensi_DN14892_c1_g1, Pdensi_DN14914_c0_g2, Pdensi_DN15159_c0_g1d214023, Pdensi_DN15354_c3_g6, Pdensi_DN15443_c3_g1, Pdensi_DN15452_c4_g1, Pdensi_DN16132_c1_g2, Pdensi_DN16143_c1_g2, Pdensi_DN16451_c0_g4, Pdensi_DN16537_c0_g1d470760, Pdensi_DN18163_c2_g1d477425, Pdensi_DN18659_c0_g1d479685, Pdensi_DN19254_c3_g2, Pdensi_DN19472_c0_g1, Pdensi_DN196…
GO:0031967	0.00136046899596355	0.999039581940687	140	449	organelle envelope	CC	0.036957906102268	CC organelle envelope	Pdensi_DN10115_c0_g1d172805, Pdensi_DN10202_c0_g1, Pdensi_DN10387_c0_g1d173149, Pdensi_DN10616_c0_g1d455771, Pdensi_DN10938_c0_g1d173901, Pdensi_DN1095_c0_g1d203057, Pdensi_DN11585_c0_g1d336306, Pdensi_DN11646_c0_g1d336552, Pdensi_DN11834_c0_g1d336839, Pdensi_DN12020_c0_g1d5957, Pdensi_DN12129_c0_g1d105271, Pdensi_DN12594_c0_g1d211747, Pdensi_DN12752_c0_g1d270682, Pdensi_DN12843_c0_g1d338700, Pde…
GO:0031975	0.00136046899596355	0.999039581940687	140	449	envelope	CC	0.036957906102268	CC envelope	Pdensi_DN10115_c0_g1d172805, Pdensi_DN10202_c0_g1, Pdensi_DN10387_c0_g1d173149, Pdensi_DN10616_c0_g1d455771, Pdensi_DN10938_c0_g1d173901, Pdensi_DN1095_c0_g1d203057, Pdensi_DN11585_c0_g1d336306, Pdensi_DN11646_c0_g1d336552, Pdensi_DN11834_c0_g1d336839, Pdensi_DN12020_c0_g1d5957, Pdensi_DN12129_c0_g1d105271, Pdensi_DN12594_c0_g1d211747, Pdensi_DN12752_c0_g1d270682, Pdensi_DN12843_c0_g1d338700, Pde…
GO:0046351	0.00139511195885313	0.999700536351572	12	21	disaccharide biosynthetic process	BP	0.0378155237128779	BP disaccharide biosynthetic process	Pdensi_DN10695_c0_g1d49277, Pdensi_DN19962_c2_g1, Pdensi_DN19962_c2_g3, Pdensi_DN20300_c0_g1d62840, Pdensi_DN20300_c0_g1d62841, Pdensi_DN21044_c0_g5, Pdensi_DN24896_c0_g1, Pdensi_DN28526_c0_g1d81021, Pdensi_DN6556_c0_g1d168735, Pdensi_DN7189_c0_g1d450939, Pdensi_GG_152382_c0_g1, Pdensi_GG_154783_c1_g1
GO:0031570	0.00152952771968965	0.999455532084774	21	46	DNA integrity checkpoint	BP	0.0413678420186833	BP DNA integrity checkpoint	Pdensi_DN15367_c0_g1d525637, Pdensi_DN17685_c0_g1d475159, Pdensi_DN19002_c0_g1d406330, Pdensi_DN20072_c0_g1d188476, Pdensi_DN20675_c0_g2d413654, Pdensi_DN20976_c1_g10, Pdensi_DN21502_c0_g1d221401, Pdensi_DN21750_c0_g1d540941, Pdensi_DN21836_c1_g2, Pdensi_DN21951_c0_g1d66606, Pdensi_DN25901_c0_g1, Pdensi_DN27741_c0_g1d80221, Pdensi_DN37364_c0_g1, Pdensi_DN38398_c1_g3, Pdensi_DN39729_c0_g1, Pdensi_…
GO:0033764	0.0015796447317623	0.999297489293075	31	75	steroid dehydrogenase activity, acting on the CH-OH group of donors, NAD or NADP as acceptor	MF	0.0426296229584801	MF steroid dehydrogenase activity, acting on the CH-OH group of donors, NAD or NADP as acceptor	Pdensi_DN12525_c0_g1, Pdensi_DN13376_c1_g2, Pdensi_DN15098_c0_g1d108891, Pdensi_DN15588_c0_g1d9544, Pdensi_DN15924_c0_g1d110384, Pdensi_DN15958_c0_g1d397154, Pdensi_DN16309_c0_g1d278549, Pdensi_DN16455_c0_g1, Pdensi_DN17569_c0_g1d401490, Pdensi_DN17589_c0_g2, Pdensi_DN17676_c0_g1d351375, Pdensi_DN19301_c0_g1, Pdensi_DN19711_c0_g2, Pdensi_DN20016_c0_g1, Pdensi_DN21071_c1_g2d415963, Pdensi_DN21146_…
GO:0071229	0.00160569206436682	0.999171557664033	43	115	cellular response to acid chemical	BP	0.0432377386085297	BP cellular response to acid chemical	Pdensi_DN10090_c0_g1d4523, Pdensi_DN10236_c0_g1d455061, Pdensi_DN11544_c0_g2d5552, Pdensi_DN11585_c0_g1d336306, Pdensi_DN11879_c0_g1, Pdensi_DN12647_c0_g1d105770, Pdensi_DN12993_c0_g2, Pdensi_DN14983_c0_g3, Pdensi_DN14989_c0_g1, Pdensi_DN15548_c0_g4, Pdensi_DN15835_c0_g1d110167, Pdensi_DN16181_c0_g4, Pdensi_DN16319_c0_g1d111066, Pdensi_DN16434_c0_g1, Pdensi_DN16502_c0_g1d215318, Pdensi_DN16502_c0…
GO:0045962	0.00161455111280777	0.999866823392151	7	9	positive regulation of development, heterochronic	BP	0.0433813667995904	BP positive regulation of development, heterochronic	Pdensi_DN14344_c0_g1d463866, Pdensi_DN14344_c0_g3, Pdensi_DN18075_c0_g3, Pdensi_DN18441_c1_g1d404383, Pdensi_DN25502_c0_g3, Pdensi_DN36803_c0_g2, Pdensi_DN50180_c0_g1
GO:0042659	0.0016576391666316	0.999564937004161	14	27	regulation of cell fate specification	BP	0.0444420644543975	BP regulation of cell fate specification	Pdensi_DN14452_c0_g1d274013, Pdensi_DN14577_c0_g1d393939, Pdensi_DN15724_c0_g1d54664, Pdensi_DN16340_c0_g2, Pdensi_DN16537_c0_g3, Pdensi_DN16632_c1_g1, Pdensi_DN21355_c1_g1d417316, Pdensi_DN21947_c2_g2, Pdensi_DN22049_c0_g1d222100, Pdensi_DN26441_c0_g1, Pdensi_DN39636_c0_g2, Pdensi_GG_119558_c0_g1, Pdensi_GG_133473_c0_g1, Pdensi_GG_152863_c0_g1
GO:0045489	0.00168972010952331	0.999264705398053	29	71	pectin biosynthetic process	BP	0.0452036862343346	BP pectin biosynthetic process	Pdensi_DN13537_c0_g1d461758, Pdensi_DN13671_c0_g1, Pdensi_DN15341_c0_g1d344263, Pdensi_DN16813_c0_g1d471946, Pdensi_DN17377_c0_g1, Pdensi_DN17479_c0_g2, Pdensi_DN18480_c0_g1d354107, Pdensi_DN19565_c0_g1d218684, Pdensi_DN19616_c2_g1, Pdensi_DN19908_c0_g1d219280, Pdensi_DN20113_c0_g1d411023, Pdensi_DN20199_c0_g4, Pdensi_DN20250_c0_g5, Pdensi_DN20351_c0_g1d290222, Pdensi_DN21111_c0_g2, Pdensi_DN2138…
GO:0030244	0.00171074689544396	0.999317480283876	25	57	cellulose biosynthetic process	BP	0.0456669225495302	BP cellulose biosynthetic process	Pdensi_DN15384_c2_g1, Pdensi_DN16542_c0_g4, Pdensi_DN17479_c0_g2, Pdensi_DN17565_c0_g1d351275, Pdensi_DN18948_c1_g1d481130, Pdensi_DN19099_c0_g1d60258, Pdensi_DN19457_c0_g1d408126, Pdensi_DN20784_c0_g1, Pdensi_DN20834_c0_g1, Pdensi_DN21624_c0_g2d540410, Pdensi_DN22423_c2_g2, Pdensi_DN22565_c1_g2, Pdensi_DN24215_c0_g1d71642, Pdensi_DN31094_c0_g1d234458, Pdensi_DN34798_c0_g2, Pdensi_DN38281_c1_g4, …
GO:0044454	0.0017942396350417	0.998902720151244	71	209	nuclear chromosome part	CC	0.0475974349050065	CC nuclear chromosome part	Pdensi_DN10236_c0_g1d266707, Pdensi_DN10731_c0_g1d267514, Pdensi_DN11480_c0_g1d5445, Pdensi_DN12001_c0_g1d337225, Pdensi_DN13884_c0_g1d178580, Pdensi_DN14067_c0_g1d178931, Pdensi_DN14576_c2_g1, Pdensi_DN14900_c0_g1d343302, Pdensi_DN15095_c0_g1d465751, Pdensi_DN15367_c0_g1d525637, Pdensi_DN15674_c0_g1, Pdensi_DN15778_c0_g1d526271, Pdensi_DN16403_c0_g1, Pdensi_DN17326_c0_g1, Pdensi_DN1733_c0_g1d986…
GO:0004031	0.00179467006305241	0.999912964795102	6	7	aldehyde oxidase activity	MF	0.0475974349050065	MF aldehyde oxidase activity	Pdensi_DN15865_c0_g1d9959, Pdensi_DN18036_c0_g1, Pdensi_DN19811_c0_g1d15904, Pdensi_DN21873_c3_g1d420618, Pdensi_DN23864_c1_g1d70605, Pdensi_GG_30920_c0_g1
GO:0016623	0.00179467006305241	0.999912964795102	6	7	oxidoreductase activity, acting on the aldehyde or oxo group of donors, oxygen as acceptor	MF	0.0475974349050065	MF oxidoreductase activity, acting on the aldehyde or oxo group of donors, oxygen as acceptor	Pdensi_DN15865_c0_g1d9959, Pdensi_DN18036_c0_g1, Pdensi_DN19811_c0_g1d15904, Pdensi_DN21873_c3_g1d420618, Pdensi_DN23864_c1_g1d70605, Pdensi_GG_30920_c0_g1
GO:0030198	0.00184113852357618	0.999333185382355	21	46	extracellular matrix organization	BP	0.0487248401529645	BP extracellular matrix organization	Pdensi_DN12095_c0_g1d175594, Pdensi_DN13861_c0_g1, Pdensi_DN15274_c0_g1d344023, Pdensi_DN16084_c0_g1d214889, Pdensi_DN17565_c0_g1d351275, Pdensi_DN17703_c0_g1d401998, Pdensi_DN17852_c0_g1d282283, Pdensi_DN19232_c0_g4d483116, Pdensi_DN20922_c4_g2, Pdensi_DN21624_c0_g2d540410, Pdensi_DN24100_c0_g1, Pdensi_DN24120_c0_g1d71405, Pdensi_DN24582_c2_g2, Pdensi_DN25686_c0_g1d193387, Pdensi_DN33061_c0_g1d2…
GO:0046982	0.00185937609190803	0.998852689792846	72	220	protein heterodimerization activity	MF	0.0491018931051936	MF protein heterodimerization activity	Pdensi_DN11753_c0_g1d388610, Pdensi_DN12565_c0_g1d459589, Pdensi_DN13180_c1_g1, Pdensi_DN14354_c0_g1d393490, Pdensi_DN15429_c0_g1, Pdensi_DN15774_c0_g1d182744, Pdensi_DN15800_c2_g4, Pdensi_DN16964_c0_g3, Pdensi_DN16964_c0_g6, Pdensi_DN18280_c0_g3, Pdensi_DN18280_c0_g4, Pdensi_DN18689_c2_g3, Pdensi_DN19141_c1_g7, Pdensi_DN19162_c0_g1d218186, Pdensi_DN19430_c0_g2d484481, Pdensi_DN19640_c0_g3, Pdens…
GO:0004252	0.00187269557338931	0.999093556902103	36	92	serine-type endopeptidase activity	MF	0.049347733888927	MF serine-type endopeptidase activity	Pdensi_DN10115_c0_g1d172805, Pdensi_DN11980_c0_g1d520706, Pdensi_DN13530_c0_g1, Pdensi_DN13684_c0_g1, Pdensi_DN14036_c0_g1d213013, Pdensi_DN14879_c0_g1d53497, Pdensi_DN14974_c0_g1d465599, Pdensi_DN15663_c2_g1, Pdensi_DN16329_c0_g1d10610, Pdensi_DN16701_c0_g1d56253, Pdensi_DN17242_c0_g1d350244, Pdensi_DN17460_c0_g1, Pdensi_DN18335_c0_g1d404062, Pdensi_DN18714_c0_g1d59697, Pdensi_DN19049_c1_g1, Pde…
GO:0004857	0.00189169962001737	0.999059722249255	38	100	enzyme inhibitor activity	MF	0.0497419989827645	MF enzyme inhibitor activity	Pdensi_DN11370_c0_g1d49791, Pdensi_DN12774_c0_g1d211866, Pdensi_DN13723_c0_g1d462239, Pdensi_DN15778_c0_g1d526271, Pdensi_DN15873_c0_g3, Pdensi_DN16147_c0_g1d55359, Pdensi_DN16245_c0_g1d278220, Pdensi_DN16732_c0_g1d56187, Pdensi_DN16978_c0_g1d215734, Pdensi_DN18661_c2_g3, Pdensi_DN19319_c0_g1d218367, Pdensi_DN19343_c0_g5, Pdensi_DN19547_c2_g1, Pdensi_DN20277_c0_g3d489911, Pdensi_DN20317_c1_g1, Pd…
GO:0042170	0.00197525929684153	0.998707978187938	91	279	plastid membrane	CC	0.0518284454305585	CC plastid membrane	Pdensi_DN10363_c0_g1, Pdensi_DN10616_c0_g1d455771, Pdensi_DN10846_c0_g1d335071, Pdensi_DN11585_c0_g1d336306, Pdensi_DN11645_c0_g1d336523, Pdensi_DN11646_c0_g1d336552, Pdensi_DN12129_c0_g1d105271, Pdensi_DN12993_c0_g2, Pdensi_DN13059_c0_g1d390976, Pdensi_DN13077_c0_g1d390972, Pdensi_DN14065_c0_g1d463100, Pdensi_DN14189_c0_g2, Pdensi_DN14229_c0_g1d213190, Pdensi_DN14453_c0_g1d342034, Pdensi_DN14628…
GO:0000977	0.00197954629803269	0.999034433000594	36	94	RNA polymerase II regulatory region sequence-specific DNA binding	MF	0.0518304186033837	MF RNA polymerase II regulatory region sequence-specific DNA binding	Pdensi_DN1386_c0_g1d203205, Pdensi_DN14288_c0_g1d393278, Pdensi_DN14863_c0_g1d342967, Pdensi_DN15055_c0_g1d181160, Pdensi_DN15221_c0_g1d214075, Pdensi_DN16539_c0_g1d279215, Pdensi_DN17635_c0_g1, Pdensi_DN17696_c0_g1d281883, Pdensi_DN17836_c0_g1, Pdensi_DN18561_c3_g1, Pdensi_DN18588_c0_g2, Pdensi_DN19525_c0_g1d218718, Pdensi_DN19845_c1_g1, Pdensi_DN20164_c0_g1d119432, Pdensi_DN20270_c0_g3d290192, …
GO:0048532	0.00201888735257966	0.999486989210411	13	25	anatomical structure arrangement	BP	0.0527482542693105	BP anatomical structure arrangement	Pdensi_DN1029_c0_g1, Pdensi_DN11987_c0_g1, Pdensi_DN15221_c0_g1d214075, Pdensi_DN15653_c3_g2, Pdensi_DN16537_c0_g1d215365, Pdensi_DN16539_c0_g1d279215, Pdensi_DN20847_c0_g1d493876, Pdensi_DN26438_c0_g1d229124, Pdensi_DN3272_c0_g1d166120, Pdensi_DN36461_c0_g1d88235, Pdensi_DN41456_c0_g1d319849, Pdensi_DN610_c0_g1d324600, Pdensi_GG_67103_c0_g1
GO:0042548	0.00203740829841107	0.999679746478566	9	14	regulation of photosynthesis, light reaction	BP	0.0531193782208614	BP regulation of photosynthesis, light reaction	Pdensi_DN12020_c0_g1d5957, Pdensi_DN14189_c0_g2, Pdensi_DN14857_c0_g1d342973, Pdensi_DN19156_c0_g1d60460, Pdensi_DN19234_c0_g3, Pdensi_DN22222_c0_g3, Pdensi_DN29780_c0_g1, Pdensi_DN74180_c0_g1, Pdensi_GG_32787_c1_g1
GO:0007051	0.00209298836888614	0.999110198790878	27	64	spindle organization	BP	0.0544530969714859	BP spindle organization	Pdensi_DN10202_c0_g1, Pdensi_DN11480_c0_g1d5445, Pdensi_DN12288_c0_g1d6189, Pdensi_DN12594_c0_g1d211747, Pdensi_DN13660_c0_g1, Pdensi_DN1409_c0_g1d380513, Pdensi_DN17550_c0_g1d12277, Pdensi_DN18857_c0_g1d285067, Pdensi_DN19553_c0_g1d534490, Pdensi_DN20126_c0_g6, Pdensi_DN20739_c0_g3, Pdensi_DN20775_c6_g2, Pdensi_DN21695_c0_g1d65833, Pdensi_DN22417_c2_g3, Pdensi_DN23285_c0_g1, Pdensi_DN23383_c0_g5…
GO:0031969	0.00212158186926142	0.99861895841047	88	269	chloroplast membrane	CC	0.0550805622006984	CC chloroplast membrane	Pdensi_DN10363_c0_g1, Pdensi_DN10616_c0_g1d455771, Pdensi_DN10846_c0_g1d335071, Pdensi_DN11585_c0_g1d336306, Pdensi_DN11645_c0_g1d336523, Pdensi_DN11646_c0_g1d336552, Pdensi_DN12129_c0_g1d105271, Pdensi_DN12993_c0_g2, Pdensi_DN13059_c0_g1d390976, Pdensi_DN13077_c0_g1d390972, Pdensi_DN14065_c0_g1d463100, Pdensi_DN14189_c0_g2, Pdensi_DN14229_c0_g1d213190, Pdensi_DN14453_c0_g1d342034, Pdensi_DN14628…
GO:0004185	0.00218814975154762	0.999214752304743	20	44	serine-type carboxypeptidase activity	MF	0.0566892017737789	MF serine-type carboxypeptidase activity	Pdensi_DN10620_c0_g1d4883, Pdensi_DN11783_c0_g1d457849, Pdensi_DN13455_c0_g1d106616, Pdensi_DN13455_c0_g2, Pdensi_DN15132_c1_g3, Pdensi_DN17979_c0_g1d58195, Pdensi_DN18853_c0_g1d217679, Pdensi_DN19945_c2_g5, Pdensi_DN20260_c0_g4, Pdensi_DN20520_c0_g1d63408, Pdensi_DN21885_c0_g2d420441, Pdensi_DN22334_c0_g4, Pdensi_DN23386_c1_g4, Pdensi_DN23775_c1_g3, Pdensi_DN24036_c0_g4, Pdensi_DN25321_c0_g1d305…
GO:0070192	0.00222122140407573	0.999492233439067	12	21	chromosome organization involved in meiotic cell cycle	BP	0.0574251062994873	BP chromosome organization involved in meiotic cell cycle	Pdensi_DN10546_c0_g1d4860, Pdensi_DN12001_c0_g1d337225, Pdensi_DN14018_c0_g1, Pdensi_DN1733_c0_g1d98645, Pdensi_DN19314_c0_g5, Pdensi_DN20153_c0_g1, Pdensi_DN21556_c0_g2, Pdensi_DN25252_c1_g7, Pdensi_DN2657_c0_g1d204083, Pdensi_DN35765_c0_g1, Pdensi_DN36671_c0_g6, Pdensi_DN6398_c0_g1
GO:0008395	0.00223248144238124	0.999698087618309	8	12	steroid hydroxylase activity	MF	0.0575952130606783	MF steroid hydroxylase activity	Pdensi_DN1029_c0_g1, Pdensi_DN10989_c0_g1d335310, Pdensi_DN11987_c0_g1, Pdensi_DN17863_c0_g2, Pdensi_DN19376_c0_g2, Pdensi_DN20016_c0_g2d289314, Pdensi_DN24688_c0_g1d72564, Pdensi_DN25137_c0_g1d227012
GO:0080030	0.00225666752545749	0.999136403650239	22	50	methyl indole-3-acetate esterase activity	MF	0.0580973861261085	MF methyl indole-3-acetate esterase activity	Pdensi_DN15223_c0_g1d181563, Pdensi_DN15551_c0_g1d276610, Pdensi_DN15971_c0_g1d183380, Pdensi_DN15976_c0_g1d526796, Pdensi_DN16324_c0_g1d347588, Pdensi_DN17715_c0_g1d216462, Pdensi_DN18842_c0_g1, Pdensi_DN20842_c0_g3, Pdensi_DN22525_c0_g1d363905, Pdensi_DN23719_c0_g1d497454, Pdensi_DN24036_c0_g2, Pdensi_DN25445_c0_g1d138526, Pdensi_DN2544_c0_g1d381245, Pdensi_DN25698_c2_g1, Pdensi_DN26083_c0_g1d3…
GO:2000280	0.002322043039602	0.998941731547283	30	76	regulation of root development	BP	0.0596556610549941	BP regulation of root development	Pdensi_DN14452_c0_g1d274013, Pdensi_DN14577_c0_g1d393939, Pdensi_DN15724_c0_g1d54664, Pdensi_DN16340_c0_g2, Pdensi_DN16537_c0_g3, Pdensi_DN16632_c1_g1, Pdensi_DN17308_c0_g3, Pdensi_DN18494_c1_g2, Pdensi_DN20496_c0_g1, Pdensi_DN21355_c1_g1d417316, Pdensi_DN21947_c2_g2, Pdensi_DN22049_c0_g1d222100, Pdensi_DN22480_c2_g4, Pdensi_DN23531_c2_g5, Pdensi_DN23723_c0_g3, Pdensi_DN24133_c0_g4, Pdensi_DN2429…
GO:0009851	0.0023936237703317	0.999613482403189	9	14	auxin biosynthetic process	BP	0.0613665294118788	BP auxin biosynthetic process	Pdensi_DN12887_c0_g1d176910, Pdensi_DN14508_c0_g1d8354, Pdensi_DN15429_c0_g1, Pdensi_DN21559_c0_g2, Pdensi_DN21873_c3_g1d420618, Pdensi_DN24294_c0_g1, Pdensi_DN25332_c0_g1d74269, Pdensi_DN26518_c3_g1, Pdensi_DN40909_c0_g1d152525
GO:0043622	0.00244046309730214	0.99941794514168	12	22	cortical microtubule organization	BP	0.0624372949592519	BP cortical microtubule organization	Pdensi_DN12629_c0_g1d459686, Pdensi_DN13531_c0_g1d522794, Pdensi_DN14535_c0_g1d274242, Pdensi_DN16885_c0_g1d215590, Pdensi_DN19167_c0_g1d285960, Pdensi_DN19296_c0_g2, Pdensi_DN19577_c0_g1d218702, Pdensi_DN21509_c0_g1d65721, Pdensi_DN21627_c0_g1d419167, Pdensi_DN23801_c0_g1, Pdensi_DN23801_c0_g1d550455, Pdensi_GG_66470_c0_g1
GO:0015985	0.0024681195800881	0.999233205587812	16	33	energy coupled proton transport, down electrochemical gradient	BP	0.0628833945187664	BP energy coupled proton transport, down electrochemical gradient	Pdensi_DN10387_c0_g1d173149, Pdensi_DN16418_c0_g1, Pdensi_DN17215_c0_g1d350275, Pdensi_DN17972_c1_g3, Pdensi_DN19256_c0_g1, Pdensi_DN20315_c0_g1d412031, Pdensi_DN24195_c5_g1, Pdensi_DN24772_c5_g1, Pdensi_DN24930_c2_g1, Pdensi_DN24971_c0_g1d136323, Pdensi_DN24979_c1_g3, Pdensi_DN27357_c0_g1d195040, Pdensi_DN96232_c0_g1, Pdensi_DN99516_c0_g1, Pdensi_GG_32233_c0_g1, Pdensi_GG_4969_c0_g1
GO:0015986	0.0024681195800881	0.999233205587812	16	33	ATP synthesis coupled proton transport	BP	0.0628833945187664	BP ATP synthesis coupled proton transport	Pdensi_DN10387_c0_g1d173149, Pdensi_DN16418_c0_g1, Pdensi_DN17215_c0_g1d350275, Pdensi_DN17972_c1_g3, Pdensi_DN19256_c0_g1, Pdensi_DN20315_c0_g1d412031, Pdensi_DN24195_c5_g1, Pdensi_DN24772_c5_g1, Pdensi_DN24930_c2_g1, Pdensi_DN24971_c0_g1d136323, Pdensi_DN24979_c1_g3, Pdensi_DN27357_c0_g1d195040, Pdensi_DN96232_c0_g1, Pdensi_DN99516_c0_g1, Pdensi_GG_32233_c0_g1, Pdensi_GG_4969_c0_g1
GO:0042761	0.00247615412306502	0.999408256540606	12	22	very long-chain fatty acid biosynthetic process	BP	0.0629577533852027	BP very long-chain fatty acid biosynthetic process	Pdensi_DN11042_c0_g1d104080, Pdensi_DN12981_c0_g2, Pdensi_DN14653_c0_g1d108253, Pdensi_DN18218_c0_g1d58768, Pdensi_DN18467_c0_g1d354439, Pdensi_DN21597_c0_g1d189745, Pdensi_DN26156_c0_g1, Pdensi_DN2938_c0_g1, Pdensi_DN49927_c0_g1, Pdensi_DN9798_c0_g1, Pdensi_GG_4623_c0_g1, Pdensi_GG_81086_c0_g1
GO:0019684	0.00251935758734288	0.999797884852115	6	8	photosynthesis, light reaction	BP	0.0639241535460648	BP photosynthesis, light reaction	Pdensi_DN19353_c2_g1, Pdensi_DN21848_c0_g4, Pdensi_DN28070_c0_g1d141358, Pdensi_DN29372_c0_g1d309083, Pdensi_DN36136_c0_g1d508465, Pdensi_DN9299_c0_g1
GO:0046910	0.00253083968292909	0.999300444749037	14	27	pectinesterase inhibitor activity	MF	0.064083360366513	MF pectinesterase inhibitor activity	Pdensi_DN18661_c2_g3, Pdensi_DN19319_c0_g1d218367, Pdensi_DN19547_c2_g1, Pdensi_DN20317_c1_g3, Pdensi_DN20617_c0_g4d492304, Pdensi_DN24451_c0_g7, Pdensi_DN26347_c0_g1d430011, Pdensi_DN27242_c1_g2d79719, Pdensi_DN39025_c0_g1, Pdensi_DN39152_c0_g1, Pdensi_DN39996_c1_g5, Pdensi_DN8416_c0_g1d331518, Pdensi_GG_139834_c2_g1, Pdensi_GG_386_c0_g1
GO:0006261	0.00268162347580259	0.998898240046953	24	57	DNA-dependent DNA replication	BP	0.0677619270908145	BP DNA-dependent DNA replication	Pdensi_DN10236_c0_g1d266707, Pdensi_DN15674_c0_g1, Pdensi_DN16075_c0_g1d397367, Pdensi_DN17542_c0_g1d474704, Pdensi_DN17897_c0_g1d282278, Pdensi_DN17972_c0_g1d58186, Pdensi_DN20929_c2_g1, Pdensi_DN21158_c0_g1d64722, Pdensi_DN21502_c0_g1d221401, Pdensi_DN21912_c0_g1, Pdensi_DN21912_c0_g2, Pdensi_DN22203_c0_g1, Pdensi_DN23045_c1_g1, Pdensi_DN23487_c0_g6, Pdensi_DN24032_c1_g2, Pdensi_DN26438_c0_g1d2…
GO:0006091	0.00278383426948534	0.998266258084784	70	209	generation of precursor metabolites and energy	BP	0.0701643528801872	BP generation of precursor metabolites and energy	Pdensi_DN10060_c0_g1d172739, Pdensi_DN10387_c0_g1d173149, Pdensi_DN10713_c0_g1d173641, Pdensi_DN12428_c0_g1d50752, Pdensi_DN13226_c0_g1, Pdensi_DN13335_c0_g1, Pdensi_DN13537_c0_g1d340122, Pdensi_DN13606_c0_g1d340396, Pdensi_DN14130_c0_g1d341378, Pdensi_DN14461_c1_g1, Pdensi_DN14633_c0_g1d213544, Pdensi_DN14648_c0_g1d53257, Pdensi_DN14838_c0_g1, Pdensi_DN14891_c0_g1, Pdensi_DN15003_c0_g1d108917, P…
GO:0008300	0.00279270561791872	0.999606585320166	8	12	isoprenoid catabolic process	BP	0.0701643528801872	BP isoprenoid catabolic process	Pdensi_DN12721_c0_g1d390380, Pdensi_DN15579_c0_g1d467163, Pdensi_DN25448_c0_g1, Pdensi_DN29431_c1_g1, Pdensi_DN3057_c0_g1d260296, Pdensi_DN71415_c0_g1, Pdensi_GG_151170_c0_g1, Pdensi_GG_71020_c0_g1
GO:0043467	0.00279455141784951	0.999320951561862	12	22	regulation of generation of precursor metabolites and energy	BP	0.0701643528801872	BP regulation of generation of precursor metabolites and energy	Pdensi_DN12020_c0_g1d5957, Pdensi_DN14189_c0_g2, Pdensi_DN14857_c0_g1d342973, Pdensi_DN19156_c0_g1d60460, Pdensi_DN19234_c0_g3, Pdensi_DN20557_c11_g1, Pdensi_DN21394_c3_g1, Pdensi_DN22222_c0_g3, Pdensi_DN29780_c0_g1, Pdensi_DN40099_c2_g2, Pdensi_DN74180_c0_g1, Pdensi_GG_32787_c1_g1
GO:0016413	0.00279950408452559	0.999005867243407	19	41	O-acetyltransferase activity	MF	0.0701643528801872	MF O-acetyltransferase activity	Pdensi_DN11950_c0_g1d389012, Pdensi_DN17330_c1_g2, Pdensi_DN17479_c0_g2, Pdensi_DN18385_c0_g1d115059, Pdensi_DN18574_c0_g1d217376, Pdensi_DN18883_c0_g2d480523, Pdensi_DN19404_c0_g1d534263, Pdensi_DN19599_c2_g1, Pdensi_DN19919_c0_g4, Pdensi_DN20834_c0_g1, Pdensi_DN20972_c0_g1d362521, Pdensi_DN21997_c1_g1d421340, Pdensi_DN22501_c3_g4, Pdensi_DN22684_c0_g1, Pdensi_DN25735_c0_g6, Pdensi_DN38281_c1_g4…
GO:0018131	0.00289306894305378	1	4	4	oxazole or thiazole biosynthetic process	BP	0.0719234472994339	BP oxazole or thiazole biosynthetic process	Pdensi_DN13119_c0_g2, Pdensi_DN21147_c0_g1d538831, Pdensi_DN3674_c0_g1, Pdensi_DN38489_c0_g1
GO:0046484	0.00289306894305378	1	4	4	oxazole or thiazole metabolic process	BP	0.0719234472994339	BP oxazole or thiazole metabolic process	Pdensi_DN13119_c0_g2, Pdensi_DN21147_c0_g1d538831, Pdensi_DN3674_c0_g1, Pdensi_DN38489_c0_g1
GO:0052837	0.00289306894305378	1	4	4	thiazole biosynthetic process	BP	0.0719234472994339	BP thiazole biosynthetic process	Pdensi_DN13119_c0_g2, Pdensi_DN21147_c0_g1d538831, Pdensi_DN3674_c0_g1, Pdensi_DN38489_c0_g1
GO:0052838	0.00289306894305378	1	4	4	thiazole metabolic process	BP	0.0719234472994339	BP thiazole metabolic process	Pdensi_DN13119_c0_g2, Pdensi_DN21147_c0_g1d538831, Pdensi_DN3674_c0_g1, Pdensi_DN38489_c0_g1
GO:0048646	0.00290201676227967	0.998203186150309	68	202	anatomical structure formation involved in morphogenesis	BP	0.0720004400738178	BP anatomical structure formation involved in morphogenesis	Pdensi_DN12005_c0_g1d337285, Pdensi_DN12095_c0_g1d175594, Pdensi_DN12267_c0_g1d175845, Pdensi_DN13394_c0_g1d271800, Pdensi_DN13701_c0_g1d392284, Pdensi_DN13861_c0_g1, Pdensi_DN14452_c0_g1d274013, Pdensi_DN14577_c0_g1d393939, Pdensi_DN14965_c0_g1d465570, Pdensi_DN15221_c0_g1d214075, Pdensi_DN15274_c0_g1d344023, Pdensi_DN16084_c0_g1d214889, Pdensi_DN16340_c0_g2, Pdensi_DN16539_c0_g1d279215, Pdensi_…
GO:0048037	0.00292554969627217	0.99782910379574	162	540	cofactor binding	MF	0.0724382586767108	MF cofactor binding	Pdensi_DN11178_c0_g1d104168, Pdensi_DN11344_c0_g1d5349, Pdensi_DN12309_c0_g1d269969, Pdensi_DN12400_c0_g1d389834, Pdensi_DN12525_c0_g1, Pdensi_DN12545_c0_g1d459570, Pdensi_DN12901_c0_g1d339029, Pdensi_DN12974_c0_g1d338910, Pdensi_DN13058_c0_g1d460568, Pdensi_DN13084_c0_g1, Pdensi_DN13376_c1_g2, Pdensi_DN13536_c0_g1, Pdensi_DN13823_c0_g1d462655, Pdensi_DN14189_c0_g2, Pdensi_DN14508_c0_g1d8354, Pde…
GO:0070182	0.00293497026534664	0.999664328512317	7	10	DNA polymerase binding	MF	0.0725255905328429	MF DNA polymerase binding	Pdensi_DN10574_c0_g1d173317, Pdensi_DN14709_c0_g1d53315, Pdensi_DN17542_c0_g1d474704, Pdensi_DN19314_c0_g5, Pdensi_DN21836_c1_g2, Pdensi_DN36671_c0_g6, Pdensi_DN39729_c0_g1
GO:0016725	0.00306902125022113	0.99938256164387	10	17	oxidoreductase activity, acting on CH or CH2 groups	MF	0.0756861232569564	MF oxidoreductase activity, acting on CH or CH2 groups	Pdensi_DN14056_c1_g1d178994, Pdensi_DN15996_c0_g1, Pdensi_DN18389_c0_g1d217070, Pdensi_DN19769_c0_g1d409219, Pdensi_DN24541_c2_g2, Pdensi_DN28715_c0_g1, Pdensi_DN32798_c0_g1, Pdensi_DN38689_c0_g2, Pdensi_DN7575_c0_g1d169807, Pdensi_GG_155594_c0_g1
GO:0061687	0.00318034750982715	0.999499738766334	8	13	detoxification of inorganic compound	BP	0.0782747129118658	BP detoxification of inorganic compound	Pdensi_DN16145_c1_g1, Pdensi_DN20865_c0_g1d537920, Pdensi_DN22521_c0_g3, Pdensi_DN22576_c1_g1, Pdensi_DN23122_c4_g1, Pdensi_DN34957_c2_g1, Pdensi_DN3631_c0_g1d447999, Pdensi_DN7585_c0_g1
GO:0042555	0.00320614794572428	0.999626688264889	7	10	MCM complex	CC	0.0787522088225208	CC MCM complex	Pdensi_DN10938_c0_g1d387493, Pdensi_DN17584_c0_g1d281607, Pdensi_DN17897_c0_g1d282278, Pdensi_DN21856_c0_g1d495791, Pdensi_DN23580_c0_g1d70164, Pdensi_DN24378_c0_g1, Pdensi_DN25056_c0_g1d136540
GO:0008299	0.00321727135753699	0.998146590337001	52	148	isoprenoid biosynthetic process	BP	0.0788680106092633	BP isoprenoid biosynthetic process	Pdensi_DN12267_c0_g1d175845, Pdensi_DN12945_c0_g1d212100, Pdensi_DN13059_c0_g1d390976, Pdensi_DN14793_c0_g1, Pdensi_DN15174_c0_g1d53919, Pdensi_DN15626_c0_g1d54595, Pdensi_DN15788_c0_g1d468038, Pdensi_DN17375_c0_g1, Pdensi_DN18372_c0_g1, Pdensi_DN18455_c0_g1d404196, Pdensi_DN18455_c0_g5, Pdensi_DN18574_c0_g1d217376, Pdensi_DN18892_c0_g1, Pdensi_DN19683_c3_g1, Pdensi_DN20891_c1_g1, Pdensi_DN20950_…
GO:0009311	0.0032303670808315	0.998400882422803	34	90	oligosaccharide metabolic process	BP	0.079031604963643	BP oligosaccharide metabolic process	Pdensi_DN10695_c0_g1d49277, Pdensi_DN11461_c0_g1d210660, Pdensi_DN12862_c0_g1, Pdensi_DN13038_c0_g3, Pdensi_DN17743_c0_g1d282049, Pdensi_DN18386_c1_g2, Pdensi_DN19220_c0_g1d357855, Pdensi_DN19472_c0_g1, Pdensi_DN19514_c0_g2d359177, Pdensi_DN19962_c2_g1, Pdensi_DN19962_c2_g3, Pdensi_DN20300_c0_g1d62840, Pdensi_DN20300_c0_g1d62841, Pdensi_DN20469_c0_g1d362080, Pdensi_DN20864_c0_g2, Pdensi_DN21044_c…
GO:0004170	0.00328103755315001	1	4	4	dUTP diphosphatase activity	MF	0.0797953520337233	MF dUTP diphosphatase activity	Pdensi_DN15551_c0_g1, Pdensi_DN22961_c0_g2d546367, Pdensi_DN23694_c1_g1, Pdensi_GG_10430_c0_g1
GO:0046080	0.00328103755315001	1	4	4	dUTP metabolic process	BP	0.0797953520337233	BP dUTP metabolic process	Pdensi_DN15551_c0_g1, Pdensi_DN22961_c0_g2d546367, Pdensi_DN23694_c1_g1, Pdensi_GG_10430_c0_g1
GO:0046081	0.00328103755315001	1	4	4	dUTP catabolic process	BP	0.0797953520337233	BP dUTP catabolic process	Pdensi_DN15551_c0_g1, Pdensi_DN22961_c0_g2d546367, Pdensi_DN23694_c1_g1, Pdensi_GG_10430_c0_g1
GO:0006662	0.00334294025594235	0.999026796134112	14	28	glycerol ether metabolic process	BP	0.0811404788750031	BP glycerol ether metabolic process	Pdensi_DN14982_c0_g1d524945, Pdensi_DN16182_c0_g1d214977, Pdensi_DN16774_c0_g1, Pdensi_DN17372_c0_g1d529397, Pdensi_DN17403_c0_g1d401157, Pdensi_DN17829_c0_g2d216588, Pdensi_DN19210_c0_g1d533664, Pdensi_DN19657_c0_g1d61488, Pdensi_DN21440_c0_g1d122939, Pdensi_DN24403_c1_g1, Pdensi_DN33270_c0_g1d200263, Pdensi_DN37712_c0_g3, Pdensi_DN52992_c0_g1, Pdensi_GG_105845_c0_g1
GO:0050062	0.0033700391542827	1	4	4	long-chain-fatty-acyl-CoA reductase activity	MF	0.0816372083318956	MF long-chain-fatty-acyl-CoA reductase activity	Pdensi_DN17569_c0_g1d401490, Pdensi_DN21755_c0_g1d221703, Pdensi_DN21755_c0_g2d124051, Pdensi_DN2475_c0_g1d447206
GO:0052542	0.00338193597466844	0.99843743477481	29	73	defense response by callose deposition	BP	0.0817644481419838	BP defense response by callose deposition	Pdensi_DN11871_c0_g1d458112, Pdensi_DN14864_c3_g2, Pdensi_DN14914_c0_g2, Pdensi_DN15159_c0_g1d214023, Pdensi_DN15194_c0_g1d343911, Pdensi_DN15354_c3_g6, Pdensi_DN15443_c3_g1, Pdensi_DN15452_c4_g1, Pdensi_DN16537_c0_g1d470760, Pdensi_DN19254_c3_g2, Pdensi_DN19673_c2_g1, Pdensi_DN19789_c2_g1, Pdensi_DN20598_c4_g3, Pdensi_DN20614_c1_g1d413419, Pdensi_DN21344_c0_g1d417506, Pdensi_DN22228_c0_g1d125696…
GO:0047751	0.00339526784741345	0.999835460835015	5	6	cholestenone 5-alpha-reductase activity	MF	0.0819258159417058	MF cholestenone 5-alpha-reductase activity	Pdensi_DN18206_c0_g1, Pdensi_DN26139_c0_g1d559879, Pdensi_DN39012_c0_g1d511007, Pdensi_DN6983_c0_g1d263165, Pdensi_GG_70084_c0_g1
GO:0050105	0.00342339659507076	0.999596033764895	7	10	L-gulonolactone oxidase activity	MF	0.0824428933443068	MF L-gulonolactone oxidase activity	Pdensi_DN20233_c0_g1, Pdensi_DN20664_c0_g1d291517, Pdensi_DN24100_c0_g1d225290, Pdensi_DN32794_c0_g1, Pdensi_DN6576_c0_g1d168718, Pdensi_DN90075_c0_g1, Pdensi_DN9014_c0_g1d208981
GO:0003854	0.00343655204428778	0.998414699194028	29	72	3-beta-hydroxy-delta5-steroid dehydrogenase activity	MF	0.0825980653457137	MF 3-beta-hydroxy-delta5-steroid dehydrogenase activity	Pdensi_DN12525_c0_g1, Pdensi_DN13376_c1_g2, Pdensi_DN15098_c0_g1d108891, Pdensi_DN15588_c0_g1d9544, Pdensi_DN15924_c0_g1d110384, Pdensi_DN15958_c0_g1d397154, Pdensi_DN16309_c0_g1d278549, Pdensi_DN16455_c0_g1, Pdensi_DN17569_c0_g1d401490, Pdensi_DN17589_c0_g2, Pdensi_DN17676_c0_g1d351375, Pdensi_DN19301_c0_g1, Pdensi_DN19711_c0_g2, Pdensi_DN20016_c0_g1, Pdensi_DN21071_c1_g2d415963, Pdensi_DN21146_…
GO:0010167	0.00348234487715357	0.999127481367473	12	22	response to nitrate	BP	0.0835355478718359	BP response to nitrate	Pdensi_DN11544_c0_g2d5552, Pdensi_DN14983_c0_g3, Pdensi_DN15218_c0_g1d181552, Pdensi_DN19593_c1_g2, Pdensi_DN19669_c0_g1d485249, Pdensi_DN20775_c1_g2d413975, Pdensi_DN20784_c0_g1, Pdensi_DN21368_c0_g1d362830, Pdensi_DN21524_c0_g2d221423, Pdensi_DN34317_c0_g1d437135, Pdensi_DN38455_c1_g2, Pdensi_GG_36348_c1_g1
GO:0001012	0.00349310530593448	0.998218878220571	36	97	RNA polymerase II regulatory region DNA binding	MF	0.083630649600836	MF RNA polymerase II regulatory region DNA binding	Pdensi_DN1386_c0_g1d203205, Pdensi_DN14288_c0_g1d393278, Pdensi_DN14863_c0_g1d342967, Pdensi_DN15055_c0_g1d181160, Pdensi_DN15221_c0_g1d214075, Pdensi_DN16539_c0_g1d279215, Pdensi_DN17635_c0_g1, Pdensi_DN17696_c0_g1d281883, Pdensi_DN17836_c0_g1, Pdensi_DN18561_c3_g1, Pdensi_DN18588_c0_g2, Pdensi_DN19525_c0_g1d218718, Pdensi_DN19845_c1_g1, Pdensi_DN20164_c0_g1d119432, Pdensi_DN20270_c0_g3d290192, …
GO:0019740	0.00354241492814405	0.999579059458722	7	10	nitrogen utilization	BP	0.0846465205936713	BP nitrogen utilization	Pdensi_DN13863_c0_g1d392460, Pdensi_DN15888_c0_g3, Pdensi_DN16755_c0_g2, Pdensi_DN18207_c1_g2, Pdensi_DN22504_c0_g1, Pdensi_DN26610_c1_g1, Pdensi_DN40047_c3_g1
GO:0031573	0.00355933836361491	1	4	4	intra-S DNA damage checkpoint	BP	0.0848860812066765	BP intra-S DNA damage checkpoint	Pdensi_DN15367_c0_g1d525637, Pdensi_DN21750_c0_g1d540941, Pdensi_DN4575_c0_g1d100022, Pdensi_DN6398_c0_g1
GO:0098542	0.00361214328987115	0.997098213292727	280	984	defense response to other organism	BP	0.0859787917314399	BP defense response to other organism	Pdensi_DN10540_c0_g1d49214, Pdensi_DN10553_c0_g1d103553, Pdensi_DN10616_c0_g1d455771, Pdensi_DN10671_c0_g1, Pdensi_DN1095_c0_g1d203057, Pdensi_DN11282_c0_g1d174432, Pdensi_DN11720_c0_g1d211026, Pdensi_DN11879_c0_g1, Pdensi_DN11970_c0_g1d5850, Pdensi_DN12076_c0_g1d5943, Pdensi_DN12247_c0_g1d50657, Pdensi_DN13092_c0_g1d177216, Pdensi_DN13293_c0_g1d461084, Pdensi_DN13394_c0_g1d271800, Pdensi_DN13997…
GO:0010376	0.00363481566289313	0.999683207840831	6	8	stomatal complex formation	BP	0.0863514315590017	BP stomatal complex formation	Pdensi_DN14452_c0_g1d274013, Pdensi_DN14577_c0_g1d393939, Pdensi_DN16340_c0_g2, Pdensi_DN31641_c0_g1d235104, Pdensi_DN7548_c0_g1d263680, Pdensi_GG_133473_c0_g1
GO:0052546	0.00365994049656589	0.998643523846009	19	43	cell wall pectin metabolic process	BP	0.0867807856468977	BP cell wall pectin metabolic process	Pdensi_DN13537_c0_g1d461758, Pdensi_DN15341_c0_g1d344263, Pdensi_DN16813_c0_g1d471946, Pdensi_DN17377_c0_g1, Pdensi_DN19565_c0_g1d218684, Pdensi_DN20113_c0_g1d411023, Pdensi_DN20199_c0_g4, Pdensi_DN20250_c0_g5, Pdensi_DN21111_c0_g2, Pdensi_DN21385_c0_g1d221225, Pdensi_DN21619_c1_g1, Pdensi_DN22102_c0_g1, Pdensi_DN22590_c0_g2, Pdensi_DN24932_c6_g2, Pdensi_DN25247_c0_g12, Pdensi_DN25250_c1_g1, Pden…
GO:0070141	0.00370920464681671	0.999816035295014	5	6	response to UV-A	BP	0.0876112713699165	BP response to UV-A	Pdensi_DN13606_c0_g1d340396, Pdensi_DN18211_c1_g1, Pdensi_DN25039_c1_g2, Pdensi_DN26647_c0_g2, Pdensi_GG_87763_c0_g1
GO:0071492	0.00370920464681671	0.999816035295014	5	6	cellular response to UV-A	BP	0.0876112713699165	BP cellular response to UV-A	Pdensi_DN13606_c0_g1d340396, Pdensi_DN18211_c1_g1, Pdensi_DN25039_c1_g2, Pdensi_DN26647_c0_g2, Pdensi_GG_87763_c0_g1
GO:0080177	0.0037492811921544	1	4	4	plastoglobule organization	BP	0.0882500728589629	BP plastoglobule organization	Pdensi_DN13335_c0_g1, Pdensi_DN16149_c0_g1d527092, Pdensi_DN18260_c0_g1, Pdensi_GG_11332_c0_g1
GO:0009755	0.00375688309382035	0.997104778076364	199	681	hormone-mediated signaling pathway	BP	0.0882500728589629	BP hormone-mediated signaling pathway	Pdensi_DN10028_c0_g1d386351, Pdensi_DN10258_c0_g1d266747, Pdensi_DN1029_c0_g1, Pdensi_DN10526_c0_g1, Pdensi_DN10584_c0_g1d455509, Pdensi_DN11112_c0_g1d387695, Pdensi_DN11370_c0_g1d49791, Pdensi_DN11575_c0_g1, Pdensi_DN11871_c0_g1d458112, Pdensi_DN11987_c0_g1, Pdensi_DN12062_c0_g2, Pdensi_DN12094_c0_g1d458612, Pdensi_DN12120_c0_g1, Pdensi_DN12151_c0_g1d269622, Pdensi_DN12456_c0_g1d6343, Pdensi_DN1…
GO:0030261	0.00375846880209872	0.998964229631237	13	25	chromosome condensation	BP	0.0882500728589629	BP chromosome condensation	Pdensi_DN17327_c0_g1d112863, Pdensi_DN17938_c0_g1, Pdensi_DN19246_c0_g1d286270, Pdensi_DN19553_c0_g1d534490, Pdensi_DN20153_c0_g1, Pdensi_DN21556_c0_g2, Pdensi_DN21939_c0_g1d495869, Pdensi_DN24241_c0_g1, Pdensi_DN25252_c1_g7, Pdensi_DN30837_c0_g1d143857, Pdensi_DN33063_c0_g1, Pdensi_DN84893_c0_g1, Pdensi_GG_82123_c0_g1
GO:0031360	0.00377210615340602	1	4	4	intrinsic component of thylakoid membrane	CC	0.0882500728589629	CC intrinsic component of thylakoid membrane	Pdensi_DN20315_c0_g1d412031, Pdensi_DN24735_c1_g6, Pdensi_DN5238_c0_g1d100335, Pdensi_DN7484_c0_g1
GO:0031361	0.00377210615340602	1	4	4	integral component of thylakoid membrane	CC	0.0882500728589629	CC integral component of thylakoid membrane	Pdensi_DN20315_c0_g1d412031, Pdensi_DN24735_c1_g6, Pdensi_DN5238_c0_g1d100335, Pdensi_DN7484_c0_g1
GO:0009654	0.00379842027879855	0.99910399944349	11	20	photosystem II oxygen evolving complex	CC	0.0885364922832605	CC photosystem II oxygen evolving complex	Pdensi_DN13226_c0_g1, Pdensi_DN14891_c0_g1, Pdensi_DN15045_c0_g1d53811, Pdensi_DN17158_c0_g1d215886, Pdensi_DN18870_c0_g1d59882, Pdensi_DN20746_c4_g2, Pdensi_DN21646_c1_g2, Pdensi_DN25096_c0_g2, Pdensi_DN50783_c0_g1d252689, Pdensi_DN875_c0_g1, Pdensi_GG_32787_c1_g1
GO:0005983	0.00379873784540562	0.998931816891974	13	26	starch catabolic process	BP	0.0885364922832605	BP starch catabolic process	Pdensi_DN10695_c0_g1d49277, Pdensi_DN12862_c0_g1, Pdensi_DN13222_c0_g2d7189, Pdensi_DN19220_c0_g1d357855, Pdensi_DN19962_c2_g1, Pdensi_DN19962_c2_g3, Pdensi_DN20300_c0_g1d62840, Pdensi_DN20300_c0_g1d62841, Pdensi_DN20300_c0_g1d62842, Pdensi_DN24097_c0_g1d71155, Pdensi_DN24097_c0_g2, Pdensi_DN39748_c1_g3, Pdensi_GG_152382_c0_g1
GO:0080060	0.0038245900444407	0.999808778608489	5	6	integument development	BP	0.0889705200130193	BP integument development	Pdensi_DN15221_c0_g1d214075, Pdensi_DN16539_c0_g1d279215, Pdensi_DN16761_c0_g1d56183, Pdensi_DN19598_c4_g3, Pdensi_GG_41924_c0_g1
GO:0046777	0.00391204908940962	0.997442796309737	79	247	protein autophosphorylation	BP	0.0908333511212732	BP protein autophosphorylation	Pdensi_DN12729_c0_g1d338542, Pdensi_DN13092_c0_g1d177216, Pdensi_DN13193_c0_g1, Pdensi_DN13222_c0_g2d7189, Pdensi_DN15185_c1_g9, Pdensi_DN15202_c0_g1, Pdensi_DN15751_c0_g1d526247, Pdensi_DN15895_c0_g3, Pdensi_DN16192_c0_g1d214994, Pdensi_DN16293_c2_g2, Pdensi_DN16378_c1_g1, Pdensi_DN16387_c0_g2, Pdensi_DN16444_c2_g1, Pdensi_DN16559_c2_g1, Pdensi_DN16761_c0_g1d56183, Pdensi_DN17702_c1_g5, Pdensi_D…
GO:0048564	0.00395661132775707	0.999519039639083	7	10	photosystem I assembly	BP	0.0916950263641779	BP photosystem I assembly	Pdensi_DN10885_c0_g1d335033, Pdensi_DN12020_c0_g1d5957, Pdensi_DN14857_c0_g1d342973, Pdensi_DN16288_c0_g1, Pdensi_DN35188_c0_g1, Pdensi_DN8689_c0_g1d452679, Pdensi_DN970_c0_g1d202929
GO:0045165	0.00400096986604171	0.999125971074686	10	18	cell fate commitment	BP	0.0925487503223859	BP cell fate commitment	Pdensi_DN11895_c0_g1, Pdensi_DN1194_c0_g1d98292, Pdensi_DN18278_c0_g1, Pdensi_DN21049_c2_g2, Pdensi_DN22536_c1_g1, Pdensi_DN22607_c0_g1d301507, Pdensi_DN39012_c0_g1d511007, Pdensi_DN39552_c0_g3, Pdensi_DN6983_c0_g1d263165, Pdensi_GG_82308_c0_g1
GO:0009653	0.00426433788220963	0.996844256941986	148	489	anatomical structure morphogenesis	BP	0.0984558010853127	BP anatomical structure morphogenesis	Pdensi_DN10109_c0_g1d172869, Pdensi_DN10258_c0_g1d266747, Pdensi_DN1029_c0_g1, Pdensi_DN10628_c0_g1, Pdensi_DN10704_c0_g1d173663, Pdensi_DN11777_c0_g1, Pdensi_DN11987_c0_g1, Pdensi_DN11991_c0_g2, Pdensi_DN12267_c0_g1d175845, Pdensi_DN12859_c0_g1d338794, Pdensi_DN12927_c0_g3, Pdensi_DN13193_c0_g1d212340, Pdensi_DN13394_c0_g1d271800, Pdensi_DN13684_c0_g1, Pdensi_DN13823_c0_g1d462655, Pdensi_DN13938…
GO:1902554	0.00434632266059504	0.998203697422554	22	53	serine/threonine protein kinase complex	CC	0.100160761537982	CC serine/threonine protein kinase complex	Pdensi_DN12525_c0_g1, Pdensi_DN13835_c0_g2d392407, Pdensi_DN14259_c0_g1, Pdensi_DN14731_c0_g1d274697, Pdensi_DN17385_c0_g1d57185, Pdensi_DN17815_c0_g1, Pdensi_DN18055_c1_g1, Pdensi_DN18189_c0_g1, Pdensi_DN18551_c0_g1d59235, Pdensi_DN18969_c0_g1, Pdensi_DN19860_c0_g2d535182, Pdensi_DN20280_c0_g1d16456, Pdensi_DN20715_c0_g1, Pdensi_DN21408_c0_g1d65408, Pdensi_DN21696_c0_g2, Pdensi_DN25445_c0_g1, Pd…
GO:0000799	0.00438689677008608	1	4	4	nuclear condensin complex	CC	0.100906825519027	CC nuclear condensin complex	Pdensi_DN19246_c0_g1d286270, Pdensi_DN21556_c0_g2, Pdensi_DN25252_c1_g7, Pdensi_DN33063_c0_g1
GO:0047172	0.00442948151431849	1	4	4	shikimate O-hydroxycinnamoyltransferase activity	MF	0.101506889227567	MF shikimate O-hydroxycinnamoyltransferase activity	Pdensi_DN11788_c0_g1d5668, Pdensi_DN14424_c0_g1d213386, Pdensi_DN22719_c2_g2, Pdensi_DN24552_c1_g1
GO:0050737	0.00442948151431849	1	4	4	O-hydroxycinnamoyltransferase activity	MF	0.101506889227567	MF O-hydroxycinnamoyltransferase activity	Pdensi_DN11788_c0_g1d5668, Pdensi_DN14424_c0_g1d213386, Pdensi_DN22719_c2_g2, Pdensi_DN24552_c1_g1
GO:0080124	0.00460992625730651	0.999757825863022	5	6	pheophytinase activity	MF	0.105445636658762	MF pheophytinase activity	Pdensi_DN14090_c0_g1d7868, Pdensi_DN19167_c0_g1d406908, Pdensi_DN20173_c0_g2, Pdensi_DN20806_c0_g1d121142, Pdensi_DN25615_c3_g4
GO:0009270	0.0046246163381275	0.999756847995357	5	6	response to humidity	BP	0.105585396395171	BP response to humidity	Pdensi_DN11112_c0_g1d387695, Pdensi_DN13977_c0_g1d340966, Pdensi_DN16057_c0_g1d183538, Pdensi_DN19803_c0_g1d409969, Pdensi_DN23384_c0_g1d303821
GO:0004518	0.00467035787503411	0.996138967112047	341	1301	nuclease activity	MF	0.106420460120515	MF nuclease activity	Pdensi_DN10213_c0_g1d518881, Pdensi_DN10479_c0_g1d519085, Pdensi_DN10502_c0_g1d209969, Pdensi_DN10870_c0_g1, Pdensi_DN10881_c0_g1d335027, Pdensi_DN11047_c0_g1, Pdensi_DN11056_c0_g1d519724, Pdensi_DN11122_c0_g1d104222, Pdensi_DN11130_c0_g1, Pdensi_DN11155_c0_g1d49629, Pdensi_DN11338_c0_g1, Pdensi_DN11846_c0_g1, Pdensi_DN12148_c1_g1, Pdensi_DN12546_c0_g1d211686, Pdensi_DN12576_c0_g1d6506, Pdensi_DN…
GO:0071163	0.00467848764222318	0.999753254498827	5	6	DNA replication preinitiation complex assembly	BP	0.106420460120515	BP DNA replication preinitiation complex assembly	Pdensi_DN19324_c0_g1d15073, Pdensi_DN21836_c1_g2, Pdensi_DN21951_c0_g1d66606, Pdensi_DN32608_c0_g1d199694, Pdensi_DN39729_c0_g1
GO:0047746	0.00471352656284355	1	4	4	chlorophyllase activity	MF	0.10660044720873	MF chlorophyllase activity	Pdensi_DN14453_c0_g1d342034, Pdensi_DN16987_c0_g1d399737, Pdensi_DN19017_c0_g1d14435, Pdensi_DN24446_c2_g1
GO:0102293	0.00471352656284355	1	4	4	pheophytinase b activity	MF	0.10660044720873	MF pheophytinase b activity	Pdensi_DN14453_c0_g1d342034, Pdensi_DN16987_c0_g1d399737, Pdensi_DN19017_c0_g1d14435, Pdensi_DN24446_c2_g1
GO:0005887	0.00471969359879244	0.997150674130516	56	166	integral component of plasma membrane	CC	0.10660044720873	CC integral component of plasma membrane	Pdensi_DN12300_c0_g1d105477, Pdensi_DN13785_c0_g1d107081, Pdensi_DN13863_c0_g1d392460, Pdensi_DN13997_c2_g1, Pdensi_DN15131_c0_g1, Pdensi_DN15547_c1_g1, Pdensi_DN16435_c0_g1d527755, Pdensi_DN16834_c0_g1, Pdensi_DN18207_c1_g2, Pdensi_DN18276_c0_g1d283381, Pdensi_DN18640_c0_g1d355198, Pdensi_DN18853_c0_g1d405511, Pdensi_DN18870_c3_g1, Pdensi_DN19650_c1_g1d359717, Pdensi_DN20254_c0_g1d188649, Pdensi…
GO:0046386	0.00472105019736371	0.99920114931765	8	13	deoxyribose phosphate catabolic process	BP	0.10660044720873	BP deoxyribose phosphate catabolic process	Pdensi_DN12769_c0_g2, Pdensi_DN15551_c0_g1, Pdensi_DN18807_c2_g2, Pdensi_DN22961_c0_g2d546367, Pdensi_DN23694_c1_g1, Pdensi_DN25411_c0_g2, Pdensi_DN47344_c0_g1d249493, Pdensi_GG_10430_c0_g1
GO:0016174	0.00479064440272618	0.999745735698865	5	6	NAD(P)H oxidase activity	MF	0.10797375461529	MF NAD(P)H oxidase activity	Pdensi_DN11871_c0_g1d458112, Pdensi_DN15194_c0_g1d343911, Pdensi_DN39819_c1_g4, Pdensi_DN9320_c0_g1d209152, Pdensi_GG_122504_c0_g1
GO:0003849	0.00484608961072935	1	4	4	3-deoxy-7-phosphoheptulonate synthase activity	MF	0.109023727147414	MF 3-deoxy-7-phosphoheptulonate synthase activity	Pdensi_DN18654_c0_g2, Pdensi_DN25551_c4_g4, Pdensi_DN3472_c0_g1d1288, Pdensi_GG_131122_c2_g1
GO:0006754	0.00495389478726886	0.998295390047454	16	35	ATP biosynthetic process	BP	0.111176959300057	BP ATP biosynthetic process	Pdensi_DN10387_c0_g1d173149, Pdensi_DN16418_c0_g1, Pdensi_DN17215_c0_g1d350275, Pdensi_DN17972_c1_g3, Pdensi_DN19256_c0_g1, Pdensi_DN20315_c0_g1d412031, Pdensi_DN24195_c5_g1, Pdensi_DN24772_c5_g1, Pdensi_DN24930_c2_g1, Pdensi_DN24971_c0_g1d136323, Pdensi_DN24979_c1_g3, Pdensi_DN27357_c0_g1d195040, Pdensi_DN96232_c0_g1, Pdensi_DN99516_c0_g1, Pdensi_GG_32233_c0_g1, Pdensi_GG_4969_c0_g1
GO:0097599	0.0049598692227963	0.99874781310978	11	21	xylanase activity	MF	0.111176959300057	MF xylanase activity	Pdensi_DN17518_c0_g1, Pdensi_DN17518_c0_g1d474702, Pdensi_DN19018_c0_g1d356574, Pdensi_DN19386_c0_g1d358050, Pdensi_DN21666_c0_g1d189836, Pdensi_DN21735_c1_g1, Pdensi_DN23116_c1_g4, Pdensi_DN24023_c0_g1d365327, Pdensi_DN36104_c0_g1d508444, Pdensi_GG_100908_c0_g1, Pdensi_GG_106765_c0_g1
GO:0043247	0.00510916099408198	0.999724113436909	5	6	telomere maintenance in response to DNA damage	BP	0.114186755909924	BP telomere maintenance in response to DNA damage	Pdensi_DN16403_c0_g1, Pdensi_DN18203_c0_g2, Pdensi_DN21488_c0_g1d221340, Pdensi_DN23615_c1_g2, Pdensi_DN26262_c0_g1d228770
GO:0010325	0.00511663658469167	0.998837363342623	10	18	raffinose family oligosaccharide biosynthetic process	BP	0.114186755909924	BP raffinose family oligosaccharide biosynthetic process	Pdensi_DN11461_c0_g1d210660, Pdensi_DN19514_c0_g2d359177, Pdensi_DN20864_c0_g2, Pdensi_DN21552_c0_g2, Pdensi_DN26146_c0_g2d76577, Pdensi_DN34393_c0_g1d201230, Pdensi_DN41215_c0_g1d443168, Pdensi_GG_104441_c0_g1, Pdensi_GG_94203_c4_g1, Pdensi_GG_94454_c2_g1
GO:0031984	0.0051219802748479	0.996288746440186	125	411	organelle subcompartment	CC	0.114186755909924	CC organelle subcompartment	Pdensi_DN10250_c0_g1, Pdensi_DN10347_c0_g1d209793, Pdensi_DN10387_c0_g1d173149, Pdensi_DN10616_c0_g1d455771, Pdensi_DN10671_c0_g1, Pdensi_DN11196_c0_g1d5219, Pdensi_DN11834_c0_g1d336839, Pdensi_DN11837_c0_g1d269228, Pdensi_DN12020_c0_g1d5957, Pdensi_DN12428_c0_g1d50752, Pdensi_DN12972_c0_g1d271183, Pdensi_DN13077_c0_g1d390972, Pdensi_DN13092_c0_g1d177216, Pdensi_DN13226_c0_g1, Pdensi_DN13677_c0_g…
GO:0009250	0.00516774903989155	0.997263821603839	37	100	glucan biosynthetic process	BP	0.114998769773789	BP glucan biosynthetic process	Pdensi_DN14675_c0_g1d394077, Pdensi_DN15384_c2_g1, Pdensi_DN15544_c0_g1d182222, Pdensi_DN16542_c0_g4, Pdensi_DN16835_c0_g1, Pdensi_DN17479_c0_g2, Pdensi_DN17565_c0_g1d351275, Pdensi_DN18948_c1_g1d481130, Pdensi_DN19099_c0_g1d60258, Pdensi_DN19457_c0_g1d408126, Pdensi_DN20679_c4_g5d492884, Pdensi_DN20784_c0_g1, Pdensi_DN20834_c0_g1, Pdensi_DN20922_c4_g2, Pdensi_DN21624_c0_g2d540410, Pdensi_DN21997…
GO:0033037	0.00523311096139473	0.997482034162136	29	75	polysaccharide localization	BP	0.116033627911574	BP polysaccharide localization	Pdensi_DN11871_c0_g1d458112, Pdensi_DN14864_c3_g2, Pdensi_DN14914_c0_g2, Pdensi_DN15159_c0_g1d214023, Pdensi_DN15194_c0_g1d343911, Pdensi_DN15354_c3_g6, Pdensi_DN15443_c3_g1, Pdensi_DN15452_c4_g1, Pdensi_DN16537_c0_g1d470760, Pdensi_DN19254_c3_g2, Pdensi_DN19673_c2_g1, Pdensi_DN19789_c2_g1, Pdensi_DN20598_c4_g3, Pdensi_DN20614_c1_g1d413419, Pdensi_DN21344_c0_g1d417506, Pdensi_DN22228_c0_g1d125696…
GO:0052545	0.00523311096139473	0.997482034162136	29	75	callose localization	BP	0.116033627911574	BP callose localization	Pdensi_DN11871_c0_g1d458112, Pdensi_DN14864_c3_g2, Pdensi_DN14914_c0_g2, Pdensi_DN15159_c0_g1d214023, Pdensi_DN15194_c0_g1d343911, Pdensi_DN15354_c3_g6, Pdensi_DN15443_c3_g1, Pdensi_DN15452_c4_g1, Pdensi_DN16537_c0_g1d470760, Pdensi_DN19254_c3_g2, Pdensi_DN19673_c2_g1, Pdensi_DN19789_c2_g1, Pdensi_DN20598_c4_g3, Pdensi_DN20614_c1_g1d413419, Pdensi_DN21344_c0_g1d417506, Pdensi_DN22228_c0_g1d125696…
GO:0031122	0.00527306033711455	0.998256463707151	15	32	cytoplasmic microtubule organization	BP	0.116709137605273	BP cytoplasmic microtubule organization	Pdensi_DN12288_c0_g1d6189, Pdensi_DN12594_c0_g1d211747, Pdensi_DN12629_c0_g1d459686, Pdensi_DN13531_c0_g1d522794, Pdensi_DN1409_c0_g1d380513, Pdensi_DN14535_c0_g1d274242, Pdensi_DN16885_c0_g1d215590, Pdensi_DN19167_c0_g1d285960, Pdensi_DN19296_c0_g2, Pdensi_DN19577_c0_g1d218702, Pdensi_DN21509_c0_g1d65721, Pdensi_DN21627_c0_g1d419167, Pdensi_DN23801_c0_g1, Pdensi_DN23801_c0_g1d550455, Pdensi_GG_6…
GO:0005876	0.00529985249788299	0.998788858439915	10	18	spindle microtubule	CC	0.117091534719835	CC spindle microtubule	Pdensi_DN12001_c0_g1d337225, Pdensi_DN13766_c0_g1d392221, Pdensi_DN1733_c0_g1d98645, Pdensi_DN19294_c0_g1d60652, Pdensi_DN20775_c6_g2, Pdensi_DN23383_c0_g5, Pdensi_DN35986_c0_g1d239151, Pdensi_DN37017_c0_g2, Pdensi_DN38518_c0_g1d440833, Pdensi_DN7061_c0_g1d207391
GO:0016122	0.00535316996835275	0.998888694814547	9	16	xanthophyll metabolic process	BP	0.118057544140769	BP xanthophyll metabolic process	Pdensi_DN13059_c0_g1d390976, Pdensi_DN14793_c0_g1, Pdensi_DN15788_c0_g1d468038, Pdensi_DN16923_c0_g2, Pdensi_DN21227_c0_g1d362762, Pdensi_DN25808_c0_g1d75589, Pdensi_DN28517_c0_g1d196074, Pdensi_DN29431_c1_g1, Pdensi_DN71415_c0_g1
GO:0006544	0.00544349543374824	0.999053864012387	8	13	glycine metabolic process	BP	0.119834802876039	BP glycine metabolic process	Pdensi_DN14701_c2_g1, Pdensi_DN15820_c0_g1d9909, Pdensi_DN16300_c0_g1, Pdensi_DN18190_c0_g2, Pdensi_DN18686_c0_g1d217541, Pdensi_DN18767_c0_g1d405330, Pdensi_DN19987_c1_g3, Pdensi_DN22037_c0_g1d422242
GO:0120025	0.00546045244011712	0.997039655987644	39	107	plasma membrane bounded cell projection	CC	0.119993442371574	CC plasma membrane bounded cell projection	Pdensi_DN11712_c0_g1d336667, Pdensi_DN12352_c0_g1d389636, Pdensi_DN12710_c0_g2, Pdensi_DN13671_c0_g1, Pdensi_DN14892_c1_g1, Pdensi_DN15547_c1_g1, Pdensi_DN16533_c1_g1, Pdensi_DN17702_c1_g5, Pdensi_DN18248_c0_g1d353646, Pdensi_DN18343_c0_g1d403985, Pdensi_DN19876_c1_g2, Pdensi_DN20055_c0_g1d219364, Pdensi_DN20199_c0_g4, Pdensi_DN20250_c0_g5, Pdensi_DN20431_c0_g2, Pdensi_DN20557_c11_g1, Pdensi_DN20…
GO:0009958	0.00549630955900358	0.998736525488424	10	18	positive gravitropism	BP	0.120566105941351	BP positive gravitropism	Pdensi_DN12205_c0_g1d337539, Pdensi_DN18861_c0_g4, Pdensi_DN20496_c0_g1, Pdensi_DN20651_c0_g1d220263, Pdensi_DN24950_c0_g4, Pdensi_DN25689_c0_g3, Pdensi_DN26518_c3_g1, Pdensi_DN31245_c0_g1d564486, Pdensi_DN3330_c0_g1d326762, Pdensi_GG_121678_c0_g1
GO:0009687	0.00553010578888603	0.998727489704653	10	18	abscisic acid metabolic process	BP	0.120662201840481	BP abscisic acid metabolic process	Pdensi_DN18372_c0_g1, Pdensi_DN20891_c1_g1, Pdensi_DN21227_c0_g1d362762, Pdensi_DN21873_c3_g1d420618, Pdensi_DN22261_c0_g1d542815, Pdensi_DN29431_c1_g1, Pdensi_DN71415_c0_g1, Pdensi_GG_151170_c0_g1, Pdensi_GG_55735_c0_g1, Pdensi_GG_71020_c0_g1
GO:0043288	0.00553010578888603	0.998727489704653	10	18	apocarotenoid metabolic process	BP	0.120662201840481	BP apocarotenoid metabolic process	Pdensi_DN18372_c0_g1, Pdensi_DN20891_c1_g1, Pdensi_DN21227_c0_g1d362762, Pdensi_DN21873_c3_g1d420618, Pdensi_DN22261_c0_g1d542815, Pdensi_DN29431_c1_g1, Pdensi_DN71415_c0_g1, Pdensi_GG_151170_c0_g1, Pdensi_GG_55735_c0_g1, Pdensi_GG_71020_c0_g1
GO:1902644	0.00553010578888603	0.998727489704653	10	18	tertiary alcohol metabolic process	BP	0.120662201840481	BP tertiary alcohol metabolic process	Pdensi_DN18372_c0_g1, Pdensi_DN20891_c1_g1, Pdensi_DN21227_c0_g1d362762, Pdensi_DN21873_c3_g1d420618, Pdensi_DN22261_c0_g1d542815, Pdensi_DN29431_c1_g1, Pdensi_DN71415_c0_g1, Pdensi_GG_151170_c0_g1, Pdensi_GG_55735_c0_g1, Pdensi_GG_71020_c0_g1
GO:0070008	0.00558277886992603	0.997694471818749	21	50	serine-type exopeptidase activity	MF	0.121595888094353	MF serine-type exopeptidase activity	Pdensi_DN10620_c0_g1d4883, Pdensi_DN11783_c0_g1d457849, Pdensi_DN13455_c0_g1d106616, Pdensi_DN13455_c0_g2, Pdensi_DN15132_c1_g3, Pdensi_DN17979_c0_g1d58195, Pdensi_DN18853_c0_g1d217679, Pdensi_DN19945_c2_g5, Pdensi_DN20260_c0_g4, Pdensi_DN20520_c0_g1d63408, Pdensi_DN21885_c0_g2d420441, Pdensi_DN22334_c0_g4, Pdensi_DN23386_c1_g4, Pdensi_DN23775_c1_g3, Pdensi_DN24036_c0_g4, Pdensi_DN25321_c0_g1d305…
GO:0048439	0.00562948012303102	0.999687967735962	5	6	flower morphogenesis	BP	0.122396435325123	BP flower morphogenesis	Pdensi_DN18955_c0_g1d14400, Pdensi_DN21412_c0_g2, Pdensi_DN31888_c0_g1d235230, Pdensi_DN40349_c1_g1, Pdensi_DN9362_c0_g1d102983
GO:0016123	0.00565587595784077	0.9991638622256	7	11	xanthophyll biosynthetic process	BP	0.122753455973877	BP xanthophyll biosynthetic process	Pdensi_DN13059_c0_g1d390976, Pdensi_DN14793_c0_g1, Pdensi_DN15788_c0_g1d468038, Pdensi_DN21227_c0_g1d362762, Pdensi_DN25808_c0_g1d75589, Pdensi_DN29431_c1_g1, Pdensi_DN71415_c0_g1
GO:0051274	0.0057012963172914	0.99737417254065	26	65	beta-glucan biosynthetic process	BP	0.123521395212303	BP beta-glucan biosynthetic process	Pdensi_DN15384_c2_g1, Pdensi_DN16542_c0_g4, Pdensi_DN17479_c0_g2, Pdensi_DN17565_c0_g1d351275, Pdensi_DN18948_c1_g1d481130, Pdensi_DN19099_c0_g1d60258, Pdensi_DN19457_c0_g1d408126, Pdensi_DN20784_c0_g1, Pdensi_DN20834_c0_g1, Pdensi_DN20922_c4_g2, Pdensi_DN21624_c0_g2d540410, Pdensi_DN22423_c2_g2, Pdensi_DN22565_c1_g2, Pdensi_DN24215_c0_g1d71642, Pdensi_DN31094_c0_g1d234458, Pdensi_DN34798_c0_g2, …
GO:0005315	0.00579910596046544	0.997948209145712	16	36	inorganic phosphate transmembrane transporter activity	MF	0.125419680051824	MF inorganic phosphate transmembrane transporter activity	Pdensi_DN11645_c0_g1d336523, Pdensi_DN15830_c0_g1, Pdensi_DN15830_c0_g1d396867, Pdensi_DN16675_c0_g1d528186, Pdensi_DN16923_c0_g2, Pdensi_DN17345_c0_g1d185972, Pdensi_DN20436_c1_g2, Pdensi_DN22185_c0_g2d222254, Pdensi_DN25000_c0_g1d498652, Pdensi_DN25080_c1_g2, Pdensi_DN26597_c0_g2, Pdensi_DN28517_c0_g1d196074, Pdensi_DN9786_c0_g1, Pdensi_GG_104354_c0_g1, Pdensi_GG_4229_c0_g1, Pdensi_GG_85785_c0_…
GO:0000023	0.00583431087033085	0.999131903030272	7	11	maltose metabolic process	BP	0.125959701000511	BP maltose metabolic process	Pdensi_DN10695_c0_g1d49277, Pdensi_DN19962_c2_g1, Pdensi_DN19962_c2_g3, Pdensi_DN20300_c0_g1d62840, Pdensi_DN20300_c0_g1d62841, Pdensi_DN35011_c0_g1d314094, Pdensi_GG_152382_c0_g1
GO:0009637	0.00585717518429228	0.99763440820657	20	47	response to blue light	BP	0.126231870083889	BP response to blue light	Pdensi_DN11668_c0_g1, Pdensi_DN12062_c0_g2, Pdensi_DN12120_c0_g1, Pdensi_DN13335_c0_g1, Pdensi_DN14344_c0_g1d463866, Pdensi_DN14344_c0_g3, Pdensi_DN14648_c0_g1d53257, Pdensi_DN15253_c0_g1d9232, Pdensi_DN15641_c0_g7, Pdensi_DN16117_c0_g1d469076, Pdensi_DN18075_c0_g3, Pdensi_DN19470_c1_g1, Pdensi_DN20651_c0_g1d220263, Pdensi_DN20711_c0_g1d493269, Pdensi_DN25689_c0_g3, Pdensi_DN6421_c0_g1d101100, Pd…
GO:0006323	0.0058817109428083	0.998245705183327	13	26	DNA packaging	BP	0.126539046961886	BP DNA packaging	Pdensi_DN17327_c0_g1d112863, Pdensi_DN17938_c0_g1, Pdensi_DN19246_c0_g1d286270, Pdensi_DN19553_c0_g1d534490, Pdensi_DN20153_c0_g1, Pdensi_DN21556_c0_g2, Pdensi_DN21939_c0_g1d495869, Pdensi_DN24241_c0_g1, Pdensi_DN25252_c1_g7, Pdensi_DN30837_c0_g1d143857, Pdensi_DN33063_c0_g1, Pdensi_DN84893_c0_g1, Pdensi_GG_82123_c0_g1
GO:0009211	0.00593922158116434	0.999113011312728	7	11	pyrimidine deoxyribonucleoside triphosphate metabolic process	BP	0.127553334690765	BP pyrimidine deoxyribonucleoside triphosphate metabolic process	Pdensi_DN15551_c0_g1, Pdensi_DN22346_c0_g1d424208, Pdensi_DN22961_c0_g2d546367, Pdensi_DN23694_c1_g1, Pdensi_DN25411_c0_g2, Pdensi_DN47344_c0_g1d249493, Pdensi_GG_10430_c0_g1
GO:0000778	0.00596162822425556	0.999664383075924	5	6	condensed nuclear chromosome kinetochore	CC	0.127811492905381	CC condensed nuclear chromosome kinetochore	Pdensi_DN11480_c0_g1d5445, Pdensi_DN12001_c0_g1d337225, Pdensi_DN1733_c0_g1d98645, Pdensi_DN2657_c0_g1d204083, Pdensi_DN26777_c0_g2
GO:0010027	0.0060457165550857	0.997780775594128	17	38	thylakoid membrane organization	BP	0.129388848568495	BP thylakoid membrane organization	Pdensi_DN10115_c0_g1d172805, Pdensi_DN10856_c0_g1d387249, Pdensi_DN12020_c0_g1d5957, Pdensi_DN13335_c0_g1, Pdensi_DN14065_c0_g1d463100, Pdensi_DN14628_c0_g1d274346, Pdensi_DN14857_c0_g1d342973, Pdensi_DN16288_c0_g1, Pdensi_DN16578_c0_g1d10775, Pdensi_DN18714_c0_g1d59697, Pdensi_DN19341_c0_g1, Pdensi_DN20279_c0_g1, Pdensi_DN21837_c0_g2d221798, Pdensi_DN22222_c0_g3, Pdensi_DN22563_c0_g1d126726, Pde…
GO:0016616	0.00605636843578892	0.995949141918973	80	251	oxidoreductase activity, acting on the CH-OH group of donors, NAD or NADP as acceptor	MF	0.129391788143782	MF oxidoreductase activity, acting on the CH-OH group of donors, NAD or NADP as acceptor	Pdensi_DN11344_c0_g1d5349, Pdensi_DN12525_c0_g1, Pdensi_DN12684_c0_g1d51036, Pdensi_DN12721_c0_g1d390380, Pdensi_DN12777_c0_g2d460069, Pdensi_DN12901_c0_g1d339029, Pdensi_DN13005_c0_g1d339187, Pdensi_DN13376_c1_g2, Pdensi_DN14048_c0_g1d213046, Pdensi_DN15098_c0_g1d108891, Pdensi_DN15144_c0_g1d109056, Pdensi_DN15588_c0_g1d9544, Pdensi_DN15924_c0_g1d110384, Pdensi_DN15958_c0_g1d397154, Pdensi_DN159…
GO:0010005	0.00609970752575724	0.999083969241597	7	11	cortical microtubule, transverse to long axis	CC	0.130091855826635	CC cortical microtubule, transverse to long axis	Pdensi_DN10628_c0_g1, Pdensi_DN12629_c0_g1d459686, Pdensi_DN19577_c0_g1d218702, Pdensi_DN23801_c0_g1, Pdensi_DN23801_c0_g1d550455, Pdensi_DN25409_c0_g2d74733, Pdensi_DN31245_c0_g1d564486
GO:0061695	0.00615470625111284	0.996246332895967	55	163	transferase complex, transferring phosphorus-containing groups	CC	0.131037742432863	CC transferase complex, transferring phosphorus-containing groups	Pdensi_DN12525_c0_g1, Pdensi_DN13835_c0_g2d392407, Pdensi_DN14255_c0_g1d107683, Pdensi_DN14259_c0_g1, Pdensi_DN14731_c0_g1d274697, Pdensi_DN14989_c0_g1, Pdensi_DN15095_c0_g1d465751, Pdensi_DN16137_c0_g1d183863, Pdensi_DN16500_c0_g1d55985, Pdensi_DN17385_c0_g1d57185, Pdensi_DN17542_c0_g1d474704, Pdensi_DN17815_c0_g1, Pdensi_DN18055_c1_g1, Pdensi_DN18189_c0_g1, Pdensi_DN18551_c0_g1d59235, Pdensi_DN…
GO:0090332	0.00619331191557997	0.998382770799001	11	21	stomatal closure	BP	0.131631945480358	BP stomatal closure	Pdensi_DN11112_c0_g1d387695, Pdensi_DN13977_c0_g1d340966, Pdensi_DN16057_c0_g1d183538, Pdensi_DN17071_c0_g1d528962, Pdensi_DN18881_c2_g1, Pdensi_DN19450_c4_g2, Pdensi_DN19803_c0_g1d409969, Pdensi_DN23384_c0_g1d303821, Pdensi_DN36965_c0_g1d315860, Pdensi_GG_5131_c1_g1, Pdensi_GG_84900_c1_g1
GO:0071482	0.00621435960999315	0.997212183224107	24	60	cellular response to light stimulus	BP	0.131851567863062	BP cellular response to light stimulus	Pdensi_DN11668_c0_g1, Pdensi_DN12634_c0_g1d459820, Pdensi_DN13359_c0_g1d212538, Pdensi_DN13606_c0_g1d340396, Pdensi_DN16578_c0_g1d10775, Pdensi_DN16982_c0_g1d279982, Pdensi_DN17386_c0_g1d400977, Pdensi_DN17774_c1_g1, Pdensi_DN18083_c0_g1, Pdensi_DN18211_c1_g1, Pdensi_DN18372_c0_g1d478117, Pdensi_DN18816_c0_g1d14153, Pdensi_DN19472_c0_g1, Pdensi_DN20711_c0_g1d493269, Pdensi_DN23182_c0_g1, Pdensi_D…
GO:0046933	0.00624152079855811	0.99836824424145	11	21	proton-transporting ATP synthase activity, rotational mechanism	MF	0.131922752953377	MF proton-transporting ATP synthase activity, rotational mechanism	Pdensi_DN10387_c0_g1d173149, Pdensi_DN16418_c0_g1, Pdensi_DN17972_c1_g3, Pdensi_DN19256_c0_g1, Pdensi_DN20315_c0_g1d412031, Pdensi_DN24772_c5_g1, Pdensi_DN24971_c0_g1d136323, Pdensi_DN24979_c1_g3, Pdensi_DN96232_c0_g1, Pdensi_GG_32233_c0_g1, Pdensi_GG_4969_c0_g1
GO:0000792	0.00626283866306465	0.997994339291286	14	29	heterochromatin	CC	0.131922752953377	CC heterochromatin	Pdensi_DN17287_c0_g3, Pdensi_DN17326_c0_g1, Pdensi_DN18621_c0_g1d479778, Pdensi_DN19609_c0_g2d359882, Pdensi_DN21412_c0_g2, Pdensi_DN21556_c0_g2, Pdensi_DN22767_c0_g1, Pdensi_DN24329_c0_g1d133139, Pdensi_DN26046_c0_g1, Pdensi_DN26046_c0_g1d559852, Pdensi_DN31888_c0_g1d235230, Pdensi_DN37072_c0_g1d240207, Pdensi_DN40349_c1_g1, Pdensi_GG_118079_c0_g1
GO:0009395	0.00628991497079681	0.998473738378051	10	19	phospholipid catabolic process	BP	0.131922752953377	BP phospholipid catabolic process	Pdensi_DN15912_c0_g1d346264, Pdensi_DN19693_c2_g2, Pdensi_DN21846_c0_g4, Pdensi_DN22546_c0_g4, Pdensi_DN22758_c0_g1, Pdensi_DN2969_c0_g1, Pdensi_DN39409_c0_g1d151170, Pdensi_DN39409_c0_g2, Pdensi_DN6489_c0_g1, Pdensi_DN98494_c0_g1
GO:1901334	0.00629275605262734	0.999048809846925	7	11	lactone metabolic process	BP	0.131922752953377	BP lactone metabolic process	Pdensi_DN12267_c0_g1d175845, Pdensi_DN18455_c0_g1d404196, Pdensi_DN18455_c0_g5, Pdensi_DN237_c0_g1d202516, Pdensi_GG_120308_c0_g1, Pdensi_GG_33342_c0_g1, Pdensi_GG_75008_c0_g1
GO:1901336	0.00629275605262734	0.999048809846925	7	11	lactone biosynthetic process	BP	0.131922752953377	BP lactone biosynthetic process	Pdensi_DN12267_c0_g1d175845, Pdensi_DN18455_c0_g1d404196, Pdensi_DN18455_c0_g5, Pdensi_DN237_c0_g1d202516, Pdensi_GG_120308_c0_g1, Pdensi_GG_33342_c0_g1, Pdensi_GG_75008_c0_g1
GO:1901600	0.00629275605262734	0.999048809846925	7	11	strigolactone metabolic process	BP	0.131922752953377	BP strigolactone metabolic process	Pdensi_DN12267_c0_g1d175845, Pdensi_DN18455_c0_g1d404196, Pdensi_DN18455_c0_g5, Pdensi_DN237_c0_g1d202516, Pdensi_GG_120308_c0_g1, Pdensi_GG_33342_c0_g1, Pdensi_GG_75008_c0_g1
GO:1901601	0.00629275605262734	0.999048809846925	7	11	strigolactone biosynthetic process	BP	0.131922752953377	BP strigolactone biosynthetic process	Pdensi_DN12267_c0_g1d175845, Pdensi_DN18455_c0_g1d404196, Pdensi_DN18455_c0_g5, Pdensi_DN237_c0_g1d202516, Pdensi_GG_120308_c0_g1, Pdensi_GG_33342_c0_g1, Pdensi_GG_75008_c0_g1
GO:0015749	0.00633363733815463	0.99904133322579	7	11	monosaccharide transmembrane transport	BP	0.132553981434236	BP monosaccharide transmembrane transport	Pdensi_DN16923_c0_g2, Pdensi_DN19790_c0_g1d535027, Pdensi_DN21784_c0_g3, Pdensi_DN21802_c0_g1d420801, Pdensi_DN21802_c0_g3, Pdensi_DN28517_c0_g1d196074, Pdensi_GG_157708_c0_g1
GO:0048653	0.00664400182020922	0.997714575724572	15	33	anther development	BP	0.138813389472826	BP anther development	Pdensi_DN11127_c0_g1d519871, Pdensi_DN12095_c0_g1d175594, Pdensi_DN12887_c0_g1d176910, Pdensi_DN15429_c0_g1, Pdensi_DN15641_c0_g1, Pdensi_DN22365_c0_g1d496262, Pdensi_DN25233_c0_g1d74016, Pdensi_DN25365_c0_g1d23124, Pdensi_DN29431_c1_g1, Pdensi_DN33021_c0_g1d145718, Pdensi_DN40307_c0_g1, Pdensi_DN71415_c0_g1, Pdensi_DN9150_c0_g1, Pdensi_DN9506_c0_g1d333058, Pdensi_GG_82049_c0_g1
GO:0071840	0.00669377040284747	0.994087781303139	755	2814	cellular component organization or biogenesis	BP	0.139352745222309	BP cellular component organization or biogenesis	Pdensi_DN10109_c0_g1d172869, Pdensi_DN10115_c0_g1d172805, Pdensi_DN10129_c0_g1d386473, Pdensi_DN10202_c0_g1, Pdensi_DN10236_c0_g1d266707, Pdensi_DN10236_c0_g1d455061, Pdensi_DN10258_c0_g1d266747, Pdensi_DN10289_c0_g1d386517, Pdensi_DN1029_c0_g1, Pdensi_DN10542_c0_g1d209911, Pdensi_DN10546_c0_g1d4860, Pdensi_DN10628_c0_g1, Pdensi_DN10731_c0_g1d267514, Pdensi_DN10745_c0_g1, Pdensi_DN10847_c0_g2, Pd…
GO:0006638	0.00670378881615528	0.997166184444098	21	51	neutral lipid metabolic process	BP	0.139352745222309	BP neutral lipid metabolic process	Pdensi_DN16858_c0_g3, Pdensi_DN17409_c0_g2, Pdensi_DN17466_c0_g1d529752, Pdensi_DN17809_c1_g9, Pdensi_DN18442_c0_g1d531857, Pdensi_DN19472_c0_g1, Pdensi_DN19656_c0_g1d15592, Pdensi_DN20014_c1_g1, Pdensi_DN20772_c0_g1d493131, Pdensi_DN21349_c1_g6, Pdensi_DN21394_c3_g1, Pdensi_DN22518_c1_g1, Pdensi_DN23150_c0_g2d69298, Pdensi_DN24954_c0_g1d305220, Pdensi_DN25034_c0_g1d366258, Pdensi_DN25650_c1_g1, …
GO:0006639	0.00670378881615528	0.997166184444098	21	51	acylglycerol metabolic process	BP	0.139352745222309	BP acylglycerol metabolic process	Pdensi_DN16858_c0_g3, Pdensi_DN17409_c0_g2, Pdensi_DN17466_c0_g1d529752, Pdensi_DN17809_c1_g9, Pdensi_DN18442_c0_g1d531857, Pdensi_DN19472_c0_g1, Pdensi_DN19656_c0_g1d15592, Pdensi_DN20014_c1_g1, Pdensi_DN20772_c0_g1d493131, Pdensi_DN21349_c1_g6, Pdensi_DN21394_c3_g1, Pdensi_DN22518_c1_g1, Pdensi_DN23150_c0_g2d69298, Pdensi_DN24954_c0_g1d305220, Pdensi_DN25034_c0_g1d366258, Pdensi_DN25650_c1_g1, …
GO:0000911	0.00673344675661908	0.997794748076832	14	30	cytokinesis by cell plate formation	BP	0.139733213805994	BP cytokinesis by cell plate formation	Pdensi_DN13244_c0_g1d339594, Pdensi_DN13701_c0_g1d392284, Pdensi_DN17021_c0_g1, Pdensi_DN18993_c0_g1d532968, Pdensi_DN20668_c0_g1, Pdensi_DN23035_c0_g1, Pdensi_DN24439_c0_g1d498110, Pdensi_DN26559_c0_g1d77557, Pdensi_DN40879_c0_g1d243663, Pdensi_DN42458_c0_g1d574608, Pdensi_DN55686_c0_g1, Pdensi_DN69414_c0_g1, Pdensi_DN7548_c0_g1d263680, Pdensi_GG_77121_c0_g1
GO:0045493	0.00680039882161653	0.998156408737243	11	22	xylan catabolic process	BP	0.140842784711916	BP xylan catabolic process	Pdensi_DN17518_c0_g1, Pdensi_DN17518_c0_g1d474702, Pdensi_DN19018_c0_g1d356574, Pdensi_DN19386_c0_g1d358050, Pdensi_DN21666_c0_g1d189836, Pdensi_DN21735_c1_g1, Pdensi_DN23116_c1_g4, Pdensi_DN24023_c0_g1d365327, Pdensi_DN36104_c0_g1d508444, Pdensi_GG_100908_c0_g1, Pdensi_GG_106765_c0_g1
GO:0003885	0.00680980472156591	0.998953470093933	7	11	D-arabinono-1,4-lactone oxidase activity	MF	0.140842784711916	MF D-arabinono-1,4-lactone oxidase activity	Pdensi_DN20233_c0_g1, Pdensi_DN20664_c0_g1d291517, Pdensi_DN24100_c0_g1d225290, Pdensi_DN32794_c0_g1, Pdensi_DN6576_c0_g1d168718, Pdensi_DN90075_c0_g1, Pdensi_DN9014_c0_g1d208981
GO:2000011	0.00693116564976721	0.999389480794164	5	7	regulation of adaxial/abaxial pattern formation	BP	0.1431122894061	BP regulation of adaxial/abaxial pattern formation	Pdensi_DN26438_c0_g1d229124, Pdensi_DN36461_c0_g1d88235, Pdensi_DN41456_c0_g1d319849, Pdensi_DN49064_c0_g1d251122, Pdensi_GG_67103_c0_g1
GO:0046556	0.00708103307036756	0.998624483478602	8	14	alpha-L-arabinofuranosidase activity	MF	0.145961797259536	MF alpha-L-arabinofuranosidase activity	Pdensi_DN17518_c0_g1, Pdensi_DN17518_c0_g1d474702, Pdensi_DN19018_c0_g1d356574, Pdensi_DN19386_c0_g1d358050, Pdensi_DN21735_c1_g1, Pdensi_DN23116_c1_g4, Pdensi_DN24023_c0_g1d365327, Pdensi_DN36104_c0_g1d508444
GO:0000076	0.00722352226542547	0.998419629295076	9	16	DNA replication checkpoint	BP	0.148649941468772	BP DNA replication checkpoint	Pdensi_DN15367_c0_g1d525637, Pdensi_DN20072_c0_g1d188476, Pdensi_DN21836_c1_g2, Pdensi_DN21951_c0_g1d66606, Pdensi_DN37364_c0_g1, Pdensi_DN39729_c0_g1, Pdensi_DN4575_c0_g1d100022, Pdensi_DN73716_c0_g1, Pdensi_DN85438_c0_g1
GO:0006541	0.00725909371523878	0.997256940992247	17	39	glutamine metabolic process	BP	0.149132566376842	BP glutamine metabolic process	Pdensi_DN15026_c0_g1, Pdensi_DN15888_c0_g3, Pdensi_DN16755_c0_g2, Pdensi_DN20092_c0_g2d488108, Pdensi_DN20576_c0_g2, Pdensi_DN21762_c0_g1d420144, Pdensi_DN22427_c0_g1d300413, Pdensi_DN22504_c0_g1, Pdensi_DN23765_c0_g2d549920, Pdensi_DN24590_c1_g1, Pdensi_DN25324_c0_g2, Pdensi_DN26610_c1_g1, Pdensi_DN27287_c2_g4, Pdensi_DN40178_c2_g1, Pdensi_DN4501_c0_g1d327705, Pdensi_GG_142398_c1_g1, Pdensi_GG_9…
GO:0009934	0.00736873135062051	0.998848571792962	7	11	regulation of meristem structural organization	BP	0.151132680001227	BP regulation of meristem structural organization	Pdensi_DN18586_c0_g1d479377, Pdensi_DN19136_c1_g1d482359, Pdensi_DN21696_c0_g2, Pdensi_DN39903_c0_g1, Pdensi_DN4636_c0_g1d205709, Pdensi_DN49064_c0_g1d251122, Pdensi_DN610_c0_g1d324600
GO:0048658	0.00739847982806837	0.999074783179675	6	9	anther wall tapetum development	BP	0.151490337378052	BP anther wall tapetum development	Pdensi_DN13861_c0_g1, Pdensi_DN19290_c1_g3, Pdensi_DN19600_c0_g1d485629, Pdensi_DN51064_c0_g1d253009, Pdensi_GG_60556_c0_g1, Pdensi_GG_93610_c0_g1
GO:1902911	0.00743538163426182	0.996734069622039	22	55	protein kinase complex	CC	0.15177957956108	CC protein kinase complex	Pdensi_DN12525_c0_g1, Pdensi_DN13835_c0_g2d392407, Pdensi_DN14259_c0_g1, Pdensi_DN14731_c0_g1d274697, Pdensi_DN17385_c0_g1d57185, Pdensi_DN17815_c0_g1, Pdensi_DN18055_c1_g1, Pdensi_DN18189_c0_g1, Pdensi_DN18551_c0_g1d59235, Pdensi_DN18969_c0_g1, Pdensi_DN19860_c0_g2d535182, Pdensi_DN20280_c0_g1d16456, Pdensi_DN20715_c0_g1, Pdensi_DN21408_c0_g1d65408, Pdensi_DN21696_c0_g2, Pdensi_DN25445_c0_g1, Pd…
GO:0015849	0.00744960718794833	0.995626001108227	46	135	organic acid transport	BP	0.15177957956108	BP organic acid transport	Pdensi_DN11585_c0_g1d336306, Pdensi_DN12352_c0_g1d389636, Pdensi_DN12499_c0_g1d105600, Pdensi_DN12710_c0_g2, Pdensi_DN12993_c0_g2, Pdensi_DN13111_c0_g1d271387, Pdensi_DN15620_c0_g2, Pdensi_DN15830_c0_g1, Pdensi_DN15830_c0_g1d396867, Pdensi_DN16923_c0_g2, Pdensi_DN17034_c1_g1, Pdensi_DN17251_c0_g1d215968, Pdensi_DN17564_c0_g1d281568, Pdensi_DN18108_c0_g1d353272, Pdensi_DN18640_c0_g1d355198, Pdensi…
GO:0046942	0.00744960718794833	0.995626001108227	46	135	carboxylic acid transport	BP	0.15177957956108	BP carboxylic acid transport	Pdensi_DN11585_c0_g1d336306, Pdensi_DN12352_c0_g1d389636, Pdensi_DN12499_c0_g1d105600, Pdensi_DN12710_c0_g2, Pdensi_DN12993_c0_g2, Pdensi_DN13111_c0_g1d271387, Pdensi_DN15620_c0_g2, Pdensi_DN15830_c0_g1, Pdensi_DN15830_c0_g1d396867, Pdensi_DN16923_c0_g2, Pdensi_DN17034_c1_g1, Pdensi_DN17251_c0_g1d215968, Pdensi_DN17564_c0_g1d281568, Pdensi_DN18108_c0_g1d353272, Pdensi_DN18640_c0_g1d355198, Pdensi…
GO:0042873	0.00750489560066441	0.99905832072618	6	9	aldonate transmembrane transport	BP	0.152401394821413	BP aldonate transmembrane transport	Pdensi_DN11585_c0_g1d336306, Pdensi_DN12993_c0_g2, Pdensi_DN15830_c0_g1, Pdensi_DN15830_c0_g1d396867, Pdensi_DN5039_c0_g1d261746, Pdensi_DN9786_c0_g1
GO:0042879	0.00750489560066441	0.99905832072618	6	9	aldonate transmembrane transporter activity	MF	0.152401394821413	MF aldonate transmembrane transporter activity	Pdensi_DN11585_c0_g1d336306, Pdensi_DN12993_c0_g2, Pdensi_DN15830_c0_g1, Pdensi_DN15830_c0_g1d396867, Pdensi_DN5039_c0_g1d261746, Pdensi_DN9786_c0_g1
GO:0005516	0.00763989761262346	0.995047898711297	66	205	calmodulin binding	MF	0.154887281747849	MF calmodulin binding	Pdensi_DN10600_c0_g1, Pdensi_DN10906_c0_g1d387436, Pdensi_DN11039_c0_g1d5163, Pdensi_DN11087_c0_g1d174058, Pdensi_DN14340_c0_g1d8210, Pdensi_DN14634_c0_g1d464542, Pdensi_DN15519_c0_g2, Pdensi_DN15613_c0_g1d526148, Pdensi_DN15763_c0_g2d467993, Pdensi_DN16006_c0_g7, Pdensi_DN16286_c0_g1d110903, Pdensi_DN16391_c0_g1, Pdensi_DN16510_c0_g1d111483, Pdensi_DN16559_c2_g1, Pdensi_DN18537_c1_g1d354792, Pde…
GO:0010204	0.00772748817806876	0.997146505460352	16	37	defense response signaling pathway, resistance gene-independent	BP	0.156405377498872	BP defense response signaling pathway, resistance gene-independent	Pdensi_DN13467_c0_g1d522696, Pdensi_DN16143_c1_g2, Pdensi_DN16451_c0_g4, Pdensi_DN18163_c2_g1d477425, Pdensi_DN19967_c2_g1, Pdensi_DN19994_c5_g6, Pdensi_DN20347_c3_g7, Pdensi_DN21147_c1_g2, Pdensi_DN21976_c0_g1d66547, Pdensi_DN23749_c0_g4, Pdensi_DN25271_c0_g1d137472, Pdensi_DN25503_c0_g1d429254, Pdensi_DN26255_c1_g1, Pdensi_DN26837_c0_g1d430485, Pdensi_DN27256_c9_g1, Pdensi_GG_50938_c0_g1
GO:0042178	0.00787850006163024	0.997864670905252	11	21	xenobiotic catabolic process	BP	0.159200035728114	BP xenobiotic catabolic process	Pdensi_DN14735_c0_g1, Pdensi_DN16162_c3_g1, Pdensi_DN20037_c1_g1, Pdensi_DN21866_c1_g2, Pdensi_DN23535_c1_g1, Pdensi_DN25789_c1_g2, Pdensi_DN37389_c0_g1d509567, Pdensi_DN8974_c0_g1d385020, Pdensi_GG_125320_c0_g1, Pdensi_GG_17249_c0_g1, Pdensi_GG_67055_c0_g1
GO:0070919	0.00812309762065303	0.998704139173231	7	11	production of siRNA involved in chromatin silencing by small RNA	BP	0.163873507081568	BP production of siRNA involved in chromatin silencing by small RNA	Pdensi_DN14255_c0_g1d107683, Pdensi_DN15680_c0_g1d276865, Pdensi_DN16137_c0_g1d183863, Pdensi_DN21562_c0_g1, Pdensi_DN22596_c1_g1, Pdensi_DN24748_c1_g1, Pdensi_DN25434_c1_g2
GO:0005984	0.0081881264033929	0.996277659903568	23	59	disaccharide metabolic process	BP	0.164915030311216	BP disaccharide metabolic process	Pdensi_DN10695_c0_g1d49277, Pdensi_DN12862_c0_g1, Pdensi_DN17743_c0_g1d282049, Pdensi_DN18386_c1_g2, Pdensi_DN19220_c0_g1d357855, Pdensi_DN19472_c0_g1, Pdensi_DN19962_c2_g1, Pdensi_DN19962_c2_g3, Pdensi_DN20300_c0_g1d62840, Pdensi_DN20300_c0_g1d62841, Pdensi_DN20469_c0_g1d362080, Pdensi_DN21044_c0_g5, Pdensi_DN22600_c0_g1d426096, Pdensi_DN24896_c0_g1, Pdensi_DN27315_c2_g1, Pdensi_DN28526_c0_g1d81…
GO:0070981	0.00829028317202327	0.998935050292032	6	9	L-asparagine biosynthetic process	BP	0.166400628233135	BP L-asparagine biosynthetic process	Pdensi_DN20576_c0_g2, Pdensi_DN21762_c0_g1d420144, Pdensi_DN24590_c1_g1, Pdensi_DN25324_c0_g2, Pdensi_DN27287_c2_g4, Pdensi_DN40178_c2_g1
GO:0070982	0.00829028317202327	0.998935050292032	6	9	L-asparagine metabolic process	BP	0.166400628233135	BP L-asparagine metabolic process	Pdensi_DN20576_c0_g2, Pdensi_DN21762_c0_g1d420144, Pdensi_DN24590_c1_g1, Pdensi_DN25324_c0_g2, Pdensi_DN27287_c2_g4, Pdensi_DN40178_c2_g1
GO:0000793	0.00830245292825818	0.997360914435447	13	27	condensed chromosome	CC	0.166400628233135	CC condensed chromosome	Pdensi_DN10546_c0_g1d4860, Pdensi_DN13394_c0_g1d271800, Pdensi_DN18203_c0_g2, Pdensi_DN19246_c0_g1d286270, Pdensi_DN19314_c0_g5, Pdensi_DN20153_c0_g1, Pdensi_DN23615_c1_g2, Pdensi_DN23832_c0_g1d550346, Pdensi_DN25252_c1_g7, Pdensi_DN33063_c0_g1, Pdensi_DN3458_c0_g1d99552, Pdensi_DN36671_c0_g6, Pdensi_DN6398_c0_g1
GO:0050665	0.00831691362983037	0.99866652434737	7	11	hydrogen peroxide biosynthetic process	BP	0.166419413217386	BP hydrogen peroxide biosynthetic process	Pdensi_DN11871_c0_g1d458112, Pdensi_DN13867_c0_g1d340918, Pdensi_DN15194_c0_g1d343911, Pdensi_DN21824_c0_g1d19668, Pdensi_DN39819_c1_g4, Pdensi_DN8925_c0_g1, Pdensi_GG_122504_c0_g1
GO:0042538	0.00838470512653621	0.996898445554991	16	36	hyperosmotic salinity response	BP	0.167503541050576	BP hyperosmotic salinity response	Pdensi_DN10855_c0_g1d210150, Pdensi_DN10885_c0_g1d335033, Pdensi_DN11457_c0_g1, Pdensi_DN14673_c0_g1d464608, Pdensi_DN18623_c1_g1, Pdensi_DN18795_c0_g2, Pdensi_DN19843_c1_g1d61774, Pdensi_DN21165_c0_g1, Pdensi_DN22185_c0_g4, Pdensi_DN22640_c0_g1d126873, Pdensi_DN22767_c0_g1, Pdensi_DN26318_c8_g1, Pdensi_DN29431_c1_g1, Pdensi_DN38421_c2_g3, Pdensi_DN71415_c0_g1, Pdensi_GG_58388_c0_g1
GO:0009204	0.00861075582321665	0.998263323626746	8	14	deoxyribonucleoside triphosphate catabolic process	BP	0.171740617764188	BP deoxyribonucleoside triphosphate catabolic process	Pdensi_DN12769_c0_g2, Pdensi_DN15551_c0_g1, Pdensi_DN18807_c2_g2, Pdensi_DN22961_c0_g2d546367, Pdensi_DN23694_c1_g1, Pdensi_DN25411_c0_g2, Pdensi_DN47344_c0_g1d249493, Pdensi_GG_10430_c0_g1
GO:0012505	0.00878935831917832	0.99527089275304	34	95	endomembrane system	CC	0.175019164200337	CC endomembrane system	Pdensi_DN10542_c0_g1d209911, Pdensi_DN10853_c0_g1d5059, Pdensi_DN13467_c0_g1d522696, Pdensi_DN14033_c0_g2, Pdensi_DN16143_c1_g2, Pdensi_DN16451_c0_g4, Pdensi_DN18163_c2_g1d477425, Pdensi_DN19937_c0_g1d288584, Pdensi_DN19937_c0_g2d410056, Pdensi_DN19967_c2_g1, Pdensi_DN19994_c5_g6, Pdensi_DN20347_c3_g7, Pdensi_DN20400_c2_g3, Pdensi_DN21147_c1_g2, Pdensi_DN21431_c0_g1, Pdensi_DN21496_c0_g1d539858, …
GO:0006284	0.00898593944976692	0.997111706215468	13	27	base-excision repair	BP	0.178644540983573	BP base-excision repair	Pdensi_DN13774_c0_g1d392336, Pdensi_DN15026_c0_g1, Pdensi_DN15786_c0_g1d345588, Pdensi_DN17354_c0_g1d473947, Pdensi_DN17840_c0_g1d113894, Pdensi_DN22704_c0_g2d545033, Pdensi_DN23832_c0_g1d550346, Pdensi_DN24815_c0_g1d226408, Pdensi_DN24815_c1_g2, Pdensi_DN3625_c0_g1d166398, Pdensi_DN85438_c0_g1, Pdensi_GG_142398_c1_g1, Pdensi_GG_4235_c0_g1
GO:0009643	0.00913749510079267	0.99913320337708	5	7	photosynthetic acclimation	BP	0.181364539855411	BP photosynthetic acclimation	Pdensi_DN15368_c0_g1d395832, Pdensi_DN15830_c0_g1, Pdensi_DN15830_c0_g1d396867, Pdensi_DN74180_c0_g1, Pdensi_DN9786_c0_g1
GO:0016899	0.00916371729395921	0.997190692496108	12	25	oxidoreductase activity, acting on the CH-OH group of donors, oxygen as acceptor	MF	0.181592117583675	MF oxidoreductase activity, acting on the CH-OH group of donors, oxygen as acceptor	Pdensi_DN13084_c0_g1, Pdensi_DN18480_c0_g1d404239, Pdensi_DN20233_c0_g1, Pdensi_DN20664_c0_g1d291517, Pdensi_DN21351_c0_g1d539531, Pdensi_DN21824_c0_g1d19668, Pdensi_DN24100_c0_g1d225290, Pdensi_DN32794_c0_g1, Pdensi_DN37391_c0_g1d240512, Pdensi_DN6576_c0_g1d168718, Pdensi_DN90075_c0_g1, Pdensi_DN9014_c0_g1d208981
GO:0048229	0.00922039555915264	0.993963595573171	66	205	gametophyte development	BP	0.182281238633404	BP gametophyte development	Pdensi_DN11862_c0_g1d336785, Pdensi_DN11998_c0_g1d389096, Pdensi_DN12095_c0_g1d175594, Pdensi_DN12400_c0_g1d389834, Pdensi_DN12594_c0_g1d211747, Pdensi_DN12887_c0_g1d176910, Pdensi_DN14709_c0_g1d53315, Pdensi_DN15221_c0_g1d214075, Pdensi_DN15429_c0_g1, Pdensi_DN15852_c0_g1, Pdensi_DN16536_c0_g1d279066, Pdensi_DN16537_c0_g3, Pdensi_DN16539_c0_g1d279215, Pdensi_DN16850_c0_g1d11239, Pdensi_DN16907_c…
GO:0052325	0.00922811731420532	0.996517752918131	16	37	cell wall pectin biosynthetic process	BP	0.182281238633404	BP cell wall pectin biosynthetic process	Pdensi_DN13537_c0_g1d461758, Pdensi_DN15341_c0_g1d344263, Pdensi_DN16813_c0_g1d471946, Pdensi_DN17377_c0_g1, Pdensi_DN19565_c0_g1d218684, Pdensi_DN20199_c0_g4, Pdensi_DN20250_c0_g5, Pdensi_DN21111_c0_g2, Pdensi_DN21385_c0_g1d221225, Pdensi_DN21619_c1_g1, Pdensi_DN22102_c0_g1, Pdensi_DN22590_c0_g2, Pdensi_DN24932_c6_g2, Pdensi_DN25250_c1_g1, Pdensi_DN27283_c0_g1d500579, Pdensi_GG_65695_c0_g1
GO:0003993	0.00924721243620598	0.995663897496485	24	62	acid phosphatase activity	MF	0.182365699102485	MF acid phosphatase activity	Pdensi_DN12656_c0_g1d459738, Pdensi_DN14966_c0_g1d275130, Pdensi_DN15912_c0_g1d346264, Pdensi_DN16265_c0_g1d278204, Pdensi_DN16514_c0_g1d55876, Pdensi_DN18017_c0_g1d352885, Pdensi_DN19693_c2_g2, Pdensi_DN19947_c0_g1d487943, Pdensi_DN20266_c1_g1, Pdensi_DN20348_c0_g1d490328, Pdensi_DN21846_c0_g4, Pdensi_DN22546_c0_g4, Pdensi_DN25718_c0_g2, Pdensi_DN38369_c0_g1, Pdensi_DN39409_c0_g1d151170, Pdensi_…
GO:0048856	0.00939982655403782	0.991967352388634	431	1576	anatomical structure development	BP	0.185078824918383	BP anatomical structure development	Pdensi_DN1029_c0_g1, Pdensi_DN10527_c0_g1d173309, Pdensi_DN10616_c0_g1d455771, Pdensi_DN10628_c0_g1, Pdensi_DN11127_c0_g1d519871, Pdensi_DN11143_c0_g1d456681, Pdensi_DN11338_c0_g1, Pdensi_DN11573_c0_g1d210841, Pdensi_DN11585_c0_g1d336306, Pdensi_DN11862_c0_g1d336785, Pdensi_DN11895_c0_g1, Pdensi_DN1194_c0_g1d98292, Pdensi_DN11987_c0_g1, Pdensi_DN11998_c0_g1d389096, Pdensi_DN12020_c0_g1d5957, Pden…
GO:0015995	0.00950585450411641	0.996141391394112	18	43	chlorophyll biosynthetic process	BP	0.186867484868461	BP chlorophyll biosynthetic process	Pdensi_DN10313_c0_g1d455218, Pdensi_DN11178_c0_g1d104168, Pdensi_DN13077_c0_g1d390972, Pdensi_DN14229_c0_g1d213190, Pdensi_DN15853_c0_g2, Pdensi_DN17375_c0_g1, Pdensi_DN17414_c0_g1d57409, Pdensi_DN17584_c0_g1, Pdensi_DN20747_c0_g1d493646, Pdensi_DN20964_c0_g5, Pdensi_DN23082_c1_g3, Pdensi_DN23792_c0_g1d224578, Pdensi_DN24154_c0_g1d71418, Pdensi_DN25257_c0_g1, Pdensi_DN28079_c0_g1d231559, Pdensi_D…
GO:0051275	0.00970717374387291	0.997218797099	11	22	beta-glucan catabolic process	BP	0.190227712886717	BP beta-glucan catabolic process	Pdensi_DN10289_c0_g1d386517, Pdensi_DN12857_c1_g1, Pdensi_DN14864_c0_g1d108554, Pdensi_DN16733_c0_g1d471634, Pdensi_DN17725_c0_g1d57805, Pdensi_DN18550_c1_g1d404671, Pdensi_DN19354_c0_g1d60862, Pdensi_DN19354_c0_g2, Pdensi_DN19551_c0_g4, Pdensi_DN24770_c0_g1d498397, Pdensi_DN37122_c0_g1d88841
GO:0004536	0.00970770385932538	0.995267733755021	26	68	deoxyribonuclease activity	MF	0.190227712886717	MF deoxyribonuclease activity	Pdensi_DN13774_c0_g1d392336, Pdensi_DN15385_c0_g1d466599, Pdensi_DN15786_c0_g1d345588, Pdensi_DN16403_c0_g1, Pdensi_DN16581_c2_g1d185099, Pdensi_DN17840_c0_g1d113894, Pdensi_DN19529_c0_g2, Pdensi_DN19666_c0_g1d485289, Pdensi_DN20781_c0_g4, Pdensi_DN20929_c2_g1, Pdensi_DN21750_c0_g1d540941, Pdensi_DN22704_c0_g2d545033, Pdensi_DN22894_c0_g1d302867, Pdensi_DN23043_c0_g3, Pdensi_DN23531_c3_g2, Pdensi…
GO:0071484	0.00973529755334718	0.998700582521515	6	9	cellular response to light intensity	BP	0.190465137824309	BP cellular response to light intensity	Pdensi_DN13606_c0_g1d340396, Pdensi_DN17774_c1_g1, Pdensi_DN18083_c0_g1, Pdensi_DN19472_c0_g1, Pdensi_DN48293_c0_g1d250334, Pdensi_GG_87763_c0_g1
GO:0022857	0.00994354193391142	0.991783314157514	290	1042	transmembrane transporter activity	MF	0.19423051910907	MF transmembrane transporter activity	Pdensi_DN10060_c0_g1d172739, Pdensi_DN10387_c0_g1d173149, Pdensi_DN10807_c0_g1d267653, Pdensi_DN10853_c0_g1d5059, Pdensi_DN10856_c0_g1d387249, Pdensi_DN10964_c0_g1, Pdensi_DN11112_c0_g1d387695, Pdensi_DN11420_c0_g3, Pdensi_DN11440_c0_g1d174654, Pdensi_DN11580_c0_g1d336377, Pdensi_DN11585_c0_g1d336306, Pdensi_DN11613_c0_g1d174932, Pdensi_DN11645_c0_g1d336523, Pdensi_DN11910_c0_g1d5896, Pdensi_DN11…
GO:0009574	0.0100343176458623	0.998650897700675	6	9	preprophase band	CC	0.195693047464313	CC preprophase band	Pdensi_DN13628_c0_g1d462025, Pdensi_DN13701_c0_g1d392284, Pdensi_DN14609_c0_g1d8569, Pdensi_DN19682_c0_g1d485759, Pdensi_DN26559_c0_g1d77557, Pdensi_DN40879_c0_g1d243663
GO:0080143	0.0100562179644263	0.997811868135971	8	15	regulation of amino acid export	BP	0.195809839035175	BP regulation of amino acid export	Pdensi_DN13111_c0_g1d271387, Pdensi_DN28632_c0_g1d501877, Pdensi_DN37026_c0_g1d32315, Pdensi_DN7104_c0_g1, Pdensi_GG_106424_c0_g1, Pdensi_GG_110_c0_g1, Pdensi_GG_59399_c0_g1, Pdensi_GG_96168_c0_g1
GO:0004650	0.0101376347077772	0.997075481706363	11	22	polygalacturonase activity	MF	0.197083306025128	MF polygalacturonase activity	Pdensi_DN12445_c0_g1d176272, Pdensi_DN18131_c0_g1d282967, Pdensi_DN20004_c0_g3d488085, Pdensi_DN22191_c0_g1d298792, Pdensi_DN22302_c0_g1d222548, Pdensi_DN23680_c0_g1d130428, Pdensi_DN24582_c2_g2, Pdensi_DN31795_c0_g1d83969, Pdensi_DN39286_c2_g1, Pdensi_DN41948_c0_g1d244695, Pdensi_GG_122874_c0_g1
GO:0047429	0.010277194977863	0.997513463235484	9	17	nucleoside-triphosphate diphosphatase activity	MF	0.199481327125524	MF nucleoside-triphosphate diphosphatase activity	Pdensi_DN12769_c0_g2, Pdensi_DN15551_c0_g1, Pdensi_DN18807_c2_g2, Pdensi_DN22961_c0_g2d546367, Pdensi_DN23694_c1_g1, Pdensi_DN25411_c0_g2, Pdensi_DN33829_c0_g1, Pdensi_DN47344_c0_g1d249493, Pdensi_GG_10430_c0_g1
GO:0003865	0.0103905473187403	0.998979216522774	5	7	3-oxo-5-alpha-steroid 4-dehydrogenase activity	MF	0.201047288214494	MF 3-oxo-5-alpha-steroid 4-dehydrogenase activity	Pdensi_DN18206_c0_g1, Pdensi_DN26139_c0_g1d559879, Pdensi_DN39012_c0_g1d511007, Pdensi_DN6983_c0_g1d263165, Pdensi_GG_70084_c0_g1
GO:0033765	0.0103905473187403	0.998979216522774	5	7	steroid dehydrogenase activity, acting on the CH-CH group of donors	MF	0.201047288214494	MF steroid dehydrogenase activity, acting on the CH-CH group of donors	Pdensi_DN18206_c0_g1, Pdensi_DN26139_c0_g1d559879, Pdensi_DN39012_c0_g1d511007, Pdensi_DN6983_c0_g1d263165, Pdensi_GG_70084_c0_g1
GO:0045263	0.0104373653835557	0.997712490310082	8	15	proton-transporting ATP synthase complex, coupling factor F(o)	CC	0.201636135651549	CC proton-transporting ATP synthase complex, coupling factor F(o)	Pdensi_DN17215_c0_g1d350275, Pdensi_DN17972_c1_g3, Pdensi_DN24195_c5_g1, Pdensi_DN24930_c2_g1, Pdensi_DN27357_c0_g1d195040, Pdensi_DN99516_c0_g1, Pdensi_GG_32233_c0_g1, Pdensi_GG_4969_c0_g1
GO:0009668	0.0107894361486726	0.99569686366067	17	40	plastid membrane organization	BP	0.208110973739131	BP plastid membrane organization	Pdensi_DN10115_c0_g1d172805, Pdensi_DN10856_c0_g1d387249, Pdensi_DN12020_c0_g1d5957, Pdensi_DN13335_c0_g1, Pdensi_DN14065_c0_g1d463100, Pdensi_DN14628_c0_g1d274346, Pdensi_DN14857_c0_g1d342973, Pdensi_DN16288_c0_g1, Pdensi_DN16578_c0_g1d10775, Pdensi_DN18714_c0_g1d59697, Pdensi_DN19341_c0_g1, Pdensi_DN20279_c0_g1, Pdensi_DN21837_c0_g2d221798, Pdensi_DN22222_c0_g3, Pdensi_DN22563_c0_g1d126726, Pde…
GO:0019887	0.0108342779868408	0.994735981812782	25	66	protein kinase regulator activity	MF	0.208648865267704	MF protein kinase regulator activity	Pdensi_DN12525_c0_g1, Pdensi_DN12774_c0_g1d211866, Pdensi_DN13835_c0_g2d392407, Pdensi_DN14259_c0_g1, Pdensi_DN14731_c0_g1d274697, Pdensi_DN16732_c0_g1d56187, Pdensi_DN17385_c0_g1d57185, Pdensi_DN17815_c0_g1, Pdensi_DN18055_c1_g1, Pdensi_DN18189_c0_g1, Pdensi_DN18551_c0_g1d59235, Pdensi_DN18969_c0_g1, Pdensi_DN19116_c0_g9, Pdensi_DN19860_c0_g2d535182, Pdensi_DN20163_c0_g1d62509, Pdensi_DN20280_c0…
GO:0009641	0.0110128105399736	0.998900673178978	5	7	shade avoidance	BP	0.211307850602649	BP shade avoidance	Pdensi_DN19112_c1_g1d285936, Pdensi_DN21266_c0_g4, Pdensi_DN21610_c0_g1d495584, Pdensi_DN25880_c0_g1d193575, Pdensi_GG_102419_c0_g1
GO:0047274	0.0110292968294611	0.998898574216277	5	7	galactinol-sucrose galactosyltransferase activity	MF	0.211307850602649	MF galactinol-sucrose galactosyltransferase activity	Pdensi_DN19514_c0_g2d359177, Pdensi_DN34393_c0_g1d201230, Pdensi_DN41215_c0_g1d443168, Pdensi_GG_104441_c0_g1, Pdensi_GG_94203_c4_g1
GO:0051307	0.0110316399782606	1	3	3	meiotic chromosome separation	BP	0.211307850602649	BP meiotic chromosome separation	Pdensi_DN23035_c0_g1, Pdensi_DN55686_c0_g1, Pdensi_DN69414_c0_g1
GO:0032886	0.0110410326619132	0.995908718476417	15	34	regulation of microtubule-based process	BP	0.211307850602649	BP regulation of microtubule-based process	Pdensi_DN10202_c0_g1, Pdensi_DN12594_c0_g1d211747, Pdensi_DN1409_c0_g1d380513, Pdensi_DN18040_c0_g2, Pdensi_DN20739_c0_g3, Pdensi_DN22417_c2_g3, Pdensi_DN22550_c0_g1d67980, Pdensi_DN2469_c0_g1d203990, Pdensi_DN24832_c4_g2, Pdensi_DN31245_c0_g1d564486, Pdensi_DN35437_c0_g1d202182, Pdensi_DN37575_c0_g1d509709, Pdensi_GG_140227_c0_g2, Pdensi_GG_66470_c0_g1, Pdensi_GG_87212_c0_g1
GO:0010455	0.0110753038643906	0.998892711940579	5	7	positive regulation of cell fate commitment	BP	0.211634610799986	BP positive regulation of cell fate commitment	Pdensi_DN14452_c0_g1d274013, Pdensi_DN14577_c0_g1d393939, Pdensi_DN16340_c0_g2, Pdensi_DN21736_c0_g4, Pdensi_GG_133473_c0_g1
GO:0015145	0.0111300184632405	0.997942227778819	7	12	monosaccharide transmembrane transporter activity	MF	0.212350398773082	MF monosaccharide transmembrane transporter activity	Pdensi_DN19790_c0_g1d535027, Pdensi_DN21784_c0_g3, Pdensi_DN21802_c0_g1d420801, Pdensi_DN21802_c0_g3, Pdensi_DN22035_c2_g2, Pdensi_DN27292_c0_g1d430817, Pdensi_GG_157708_c0_g1
GO:0010208	0.0112372223280242	0.995654648592908	16	37	pollen wall assembly	BP	0.213718187275719	BP pollen wall assembly	Pdensi_DN12095_c0_g1d175594, Pdensi_DN13861_c0_g1, Pdensi_DN15274_c0_g1d344023, Pdensi_DN16084_c0_g1d214889, Pdensi_DN17703_c0_g1d401998, Pdensi_DN20922_c4_g2, Pdensi_DN24120_c0_g1d71405, Pdensi_DN24582_c2_g2, Pdensi_DN25686_c0_g1d193387, Pdensi_DN33061_c0_g1d236426, Pdensi_DN9153_c0_g1, Pdensi_GG_11587_c0_g1, Pdensi_GG_60565_c0_g1, Pdensi_GG_66470_c0_g1, Pdensi_GG_80151_c1_g1, Pdensi_GG_93610_c0…
GO:0085029	0.0112372223280242	0.995654648592908	16	37	extracellular matrix assembly	BP	0.213718187275719	BP extracellular matrix assembly	Pdensi_DN12095_c0_g1d175594, Pdensi_DN13861_c0_g1, Pdensi_DN15274_c0_g1d344023, Pdensi_DN16084_c0_g1d214889, Pdensi_DN17703_c0_g1d401998, Pdensi_DN20922_c4_g2, Pdensi_DN24120_c0_g1d71405, Pdensi_DN24582_c2_g2, Pdensi_DN25686_c0_g1d193387, Pdensi_DN33061_c0_g1d236426, Pdensi_DN9153_c0_g1, Pdensi_GG_11587_c0_g1, Pdensi_GG_60565_c0_g1, Pdensi_GG_66470_c0_g1, Pdensi_GG_80151_c1_g1, Pdensi_GG_93610_c0…
GO:0010569	0.011253809958936	0.998444388603823	6	9	regulation of double-strand break repair via homologous recombination	BP	0.213718187275719	BP regulation of double-strand break repair via homologous recombination	Pdensi_DN14709_c0_g1d53315, Pdensi_DN18203_c0_g2, Pdensi_DN20072_c0_g1d188476, Pdensi_DN23615_c1_g2, Pdensi_DN39387_c0_g1d242333, Pdensi_GG_38916_c0_g1
GO:0007231	0.0113444228335593	0.998428803416788	6	9	osmosensory signaling pathway	BP	0.215107037580556	BP osmosensory signaling pathway	Pdensi_DN11871_c0_g1d458112, Pdensi_DN15194_c0_g1d343911, Pdensi_DN26948_c0_g1d79071, Pdensi_DN27397_c0_g1d230720, Pdensi_DN39819_c1_g4, Pdensi_GG_122504_c0_g1
GO:0016998	0.0114451221797341	0.995739046082732	15	34	cell wall macromolecule catabolic process	BP	0.216682574682781	BP cell wall macromolecule catabolic process	Pdensi_DN10456_c0_g2, Pdensi_DN12216_c0_g1, Pdensi_DN14923_c1_g7, Pdensi_DN15418_c0_g2d466840, Pdensi_DN15702_c0_g1d345565, Pdensi_DN16265_c0_g2, Pdensi_DN18590_c0_g2, Pdensi_DN19137_c0_g1d357161, Pdensi_DN20706_c1_g6, Pdensi_DN20784_c0_g1, Pdensi_DN25885_c1_g2, Pdensi_DN38455_c1_g2, Pdensi_DN9005_c0_g1d265316, Pdensi_GG_111523_c0_g1, Pdensi_GG_18818_c0_g1
GO:0102406	0.0114917237012215	0.998403398930651	6	9	omega-hydroxypalmitate O-sinapoyl transferase activity	MF	0.217230648029542	MF omega-hydroxypalmitate O-sinapoyl transferase activity	Pdensi_DN13537_c0_g1d461758, Pdensi_DN15341_c0_g1d344263, Pdensi_DN17377_c0_g1, Pdensi_DN19565_c0_g1d218684, Pdensi_DN22590_c0_g2, Pdensi_GG_65695_c0_g1
GO:0008284	0.0116009755483302	0.994649379202904	22	56	positive regulation of cell proliferation	BP	0.218461080185268	BP positive regulation of cell proliferation	Pdensi_DN10526_c0_g1, Pdensi_DN12525_c0_g1, Pdensi_DN14401_c4_g2, Pdensi_DN17354_c0_g1d473947, Pdensi_DN17385_c0_g1d57185, Pdensi_DN17815_c0_g1, Pdensi_DN18189_c0_g1, Pdensi_DN18969_c0_g1, Pdensi_DN19860_c0_g2d535182, Pdensi_DN20715_c0_g1, Pdensi_DN21408_c0_g1d65408, Pdensi_DN25445_c0_g1, Pdensi_DN25947_c1_g1d76078, Pdensi_DN26278_c0_g1d193993, Pdensi_DN2704_c0_g1d381355, Pdensi_DN27151_c1_g2, Pd…
GO:0006633	0.0116022256691815	0.992356403584502	64	200	fatty acid biosynthetic process	BP	0.218461080185268	BP fatty acid biosynthetic process	Pdensi_DN10846_c0_g1d335071, Pdensi_DN11042_c0_g1d104080, Pdensi_DN11879_c0_g1, Pdensi_DN12095_c0_g1d175594, Pdensi_DN12647_c0_g2, Pdensi_DN12981_c0_g2, Pdensi_DN13489_c1_g1d177977, Pdensi_DN14040_c0_g1d213034, Pdensi_DN14115_c0_g2, Pdensi_DN14628_c0_g1d464486, Pdensi_DN14653_c0_g1d108253, Pdensi_DN14965_c0_g1d465570, Pdensi_DN15825_c0_g1d397026, Pdensi_DN16483_c0_g1, Pdensi_DN17150_c0_g2d349886,…
GO:0008413	0.0116100720332492	1	3	3	8-oxo-7,8-dihydroguanosine triphosphate pyrophosphatase activity	MF	0.218461080185268	MF 8-oxo-7,8-dihydroguanosine triphosphate pyrophosphatase activity	Pdensi_DN12769_c0_g2, Pdensi_DN18807_c2_g2, Pdensi_DN33829_c0_g1
GO:0005102	0.0116429245263168	0.9930708640436	43	129	signaling receptor binding	MF	0.218744777436419	MF signaling receptor binding	Pdensi_DN11998_c0_g1d389096, Pdensi_DN15299_c0_g2d181478, Pdensi_DN15834_c0_g1d526435, Pdensi_DN16541_c0_g1d215371, Pdensi_DN16800_c0_g1d56344, Pdensi_DN17128_c0_g1d56912, Pdensi_DN17363_c0_g1d400882, Pdensi_DN17492_c0_g1d474248, Pdensi_DN17848_c0_g1d476052, Pdensi_DN18117_c1_g1, Pdensi_DN18211_c1_g1, Pdensi_DN18990_c0_g1d59915, Pdensi_DN19256_c0_g1, Pdensi_DN19350_c0_g1d14977, Pdensi_DN19350_c0_…
GO:0051276	0.0116813645789432	0.992123542315406	71	224	chromosome organization	BP	0.219132427604382	BP chromosome organization	Pdensi_DN10236_c0_g1d266707, Pdensi_DN10236_c0_g1d455061, Pdensi_DN10546_c0_g1d4860, Pdensi_DN10938_c0_g1d387493, Pdensi_DN11010_c0_g1d104110, Pdensi_DN11480_c0_g1d5445, Pdensi_DN12001_c0_g1d337225, Pdensi_DN12288_c0_g1d6189, Pdensi_DN13766_c0_g1d392221, Pdensi_DN13884_c0_g1d178580, Pdensi_DN14018_c0_g1, Pdensi_DN14179_c0_g2, Pdensi_DN14401_c4_g2, Pdensi_DN14709_c0_g1d53315, Pdensi_DN15367_c0_g1d…
GO:0009913	0.0117654211886246	0.997798535251918	7	12	epidermal cell differentiation	BP	0.220066652909469	BP epidermal cell differentiation	Pdensi_DN14452_c0_g1d274013, Pdensi_DN14577_c0_g1d393939, Pdensi_DN16340_c0_g2, Pdensi_DN19167_c0_g1d285960, Pdensi_DN20191_c0_g2, Pdensi_DN21627_c0_g1d419167, Pdensi_GG_133473_c0_g1
GO:0007275	0.0117669313842378	0.990541075017313	214	754	multicellular organism development	BP	0.220066652909469	BP multicellular organism development	Pdensi_DN1029_c0_g1, Pdensi_DN10628_c0_g1, Pdensi_DN11573_c0_g1d210841, Pdensi_DN11862_c0_g1d336785, Pdensi_DN11895_c0_g1, Pdensi_DN1194_c0_g1d98292, Pdensi_DN11987_c0_g1, Pdensi_DN11998_c0_g1d389096, Pdensi_DN12020_c0_g1d5957, Pdensi_DN12095_c0_g1d175594, Pdensi_DN12400_c0_g1d389834, Pdensi_DN12416_c0_g1d337984, Pdensi_DN12594_c0_g1d211747, Pdensi_DN12887_c0_g1d176910, Pdensi_DN13823_c0_g1d27279…
GO:0071478	0.0117883011320942	0.994133809356757	26	69	cellular response to radiation	BP	0.220131765905236	BP cellular response to radiation	Pdensi_DN11668_c0_g1, Pdensi_DN12634_c0_g1d459820, Pdensi_DN13359_c0_g1d212538, Pdensi_DN13606_c0_g1d340396, Pdensi_DN13884_c0_g1d178580, Pdensi_DN16578_c0_g1d10775, Pdensi_DN16982_c0_g1d279982, Pdensi_DN17386_c0_g1d400977, Pdensi_DN17774_c1_g1, Pdensi_DN18083_c0_g1, Pdensi_DN18211_c1_g1, Pdensi_DN18372_c0_g1d478117, Pdensi_DN18816_c0_g1d14153, Pdensi_DN19472_c0_g1, Pdensi_DN20711_c0_g1d493269, P…
GO:0099402	0.01186383490381	0.991262147311179	113	375	plant organ development	BP	0.221206594433767	BP plant organ development	Pdensi_DN1029_c0_g1, Pdensi_DN10527_c0_g1d173309, Pdensi_DN11143_c0_g1d456681, Pdensi_DN11585_c0_g1d336306, Pdensi_DN11987_c0_g1, Pdensi_DN11998_c0_g1d389096, Pdensi_DN12300_c0_g1d105477, Pdensi_DN12603_c0_g1d105849, Pdensi_DN12887_c0_g1d176910, Pdensi_DN12993_c0_g2, Pdensi_DN13394_c0_g1d271800, Pdensi_DN14344_c0_g1d463866, Pdensi_DN14344_c0_g3, Pdensi_DN14709_c0_g1d53315, Pdensi_DN14729_c0_g3, P…
GO:0009360	0.0120692954474203	0.998764341313181	5	7	DNA polymerase III complex	CC	0.224440866519226	CC DNA polymerase III complex	Pdensi_DN21912_c0_g1, Pdensi_DN21912_c0_g2, Pdensi_DN22203_c0_g1, Pdensi_DN27024_c0_g1d79152, Pdensi_GG_43265_c0_g1
GO:0009617	0.012073773251725	0.990251231840251	221	782	response to bacterium	BP	0.224440866519226	BP response to bacterium	Pdensi_DN10540_c0_g1d49214, Pdensi_DN10616_c0_g1d455771, Pdensi_DN10671_c0_g1, Pdensi_DN11879_c0_g1, Pdensi_DN11970_c0_g1d5850, Pdensi_DN12254_c0_g1, Pdensi_DN13092_c0_g1d177216, Pdensi_DN13293_c0_g1d461084, Pdensi_DN13394_c0_g1d271800, Pdensi_DN13467_c0_g1d522696, Pdensi_DN13997_c0_g1d7810, Pdensi_DN14673_c0_g1d464608, Pdensi_DN14838_c0_g1, Pdensi_DN14864_c3_g2, Pdensi_DN14914_c0_g2, Pdensi_DN14…
GO:0009540	0.012365439033839	1	3	3	zeaxanthin epoxidase [overall] activity	MF	0.22951597699913	MF zeaxanthin epoxidase [overall] activity	Pdensi_DN20891_c1_g1, Pdensi_DN21227_c0_g1d362762, Pdensi_DN22261_c0_g1d542815
GO:0048365	0.0123973350180218	0.998721273433538	5	7	Rac GTPase binding	MF	0.229736175818369	MF Rac GTPase binding	Pdensi_DN11777_c0_g1, Pdensi_DN16057_c4_g5, Pdensi_DN17452_c0_g1d474352, Pdensi_DN20163_c0_g1d62509, Pdensi_GG_24905_c0_g1
GO:0052678	0.0124146397626536	1	3	3	levopimaradiene synthase activity	MF	0.229736175818369	MF levopimaradiene synthase activity	Pdensi_DN19827_c1_g1, Pdensi_DN25320_c1_g3d138011, Pdensi_DN39883_c0_g1d151598
GO:0009044	0.0126530410145803	0.997120335820794	8	15	xylan 1,4-beta-xylosidase activity	MF	0.233796280368507	MF xylan 1,4-beta-xylosidase activity	Pdensi_DN17518_c0_g1, Pdensi_DN17518_c0_g1d474702, Pdensi_DN19018_c0_g1d356574, Pdensi_DN19386_c0_g1d358050, Pdensi_DN21735_c1_g1, Pdensi_DN23116_c1_g4, Pdensi_DN24023_c0_g1d365327, Pdensi_DN36104_c0_g1d508444
GO:0002239	0.0127985897086974	0.992499844465129	40	118	response to oomycetes	BP	0.236131101881904	BP response to oomycetes	Pdensi_DN13092_c0_g1d177216, Pdensi_DN15082_c1_g1, Pdensi_DN15318_c4_g3, Pdensi_DN15442_c2_g3, Pdensi_DN15715_c0_g1d277050, Pdensi_DN15934_c0_g1, Pdensi_DN15934_c0_g1d183236, Pdensi_DN16567_c1_g4, Pdensi_DN17291_c0_g1d57060, Pdensi_DN18247_c0_g3d477764, Pdensi_DN19185_c0_g2d357147, Pdensi_DN19449_c2_g3, Pdensi_DN19985_c1_g1, Pdensi_DN20095_c0_g5, Pdensi_DN20095_c0_g8, Pdensi_DN20441_c0_g1, Pdensi…
GO:0103075	0.0129401495339551	0.998649265361796	5	7	indole-3-pyruvate monooxygenase activity	MF	0.238385449348581	MF indole-3-pyruvate monooxygenase activity	Pdensi_DN14508_c0_g1d8354, Pdensi_DN21559_c0_g2, Pdensi_DN24294_c0_g1, Pdensi_DN25332_c0_g1d74269, Pdensi_DN40909_c0_g1d152525
GO:0016661	0.0129885278580542	0.997917572657323	6	10	oxidoreductase activity, acting on other nitrogenous compounds as donors	MF	0.238472611029679	MF oxidoreductase activity, acting on other nitrogenous compounds as donors	Pdensi_DN19346_c0_g1d483486, Pdensi_DN19923_c0_g1d410008, Pdensi_DN21368_c0_g1d362830, Pdensi_DN22102_c0_g1, Pdensi_DN43483_c0_g1d37305, Pdensi_DN9378_c0_g1d332754
GO:0003968	0.0130376795686341	0.997505441305199	7	12	RNA-directed 5'-3' RNA polymerase activity	MF	0.238472611029679	MF RNA-directed 5'-3' RNA polymerase activity	Pdensi_DN14255_c0_g1d107683, Pdensi_DN15420_c1_g2, Pdensi_DN16137_c0_g1d183863, Pdensi_DN21562_c0_g1, Pdensi_DN22596_c1_g1, Pdensi_DN24748_c1_g1, Pdensi_DN25434_c1_g2
GO:0009924	0.0130417737057512	0.997906972173513	6	10	octadecanal decarbonylase activity	MF	0.238472611029679	MF octadecanal decarbonylase activity	Pdensi_DN13861_c0_g1, Pdensi_DN16817_c0_g1d215591, Pdensi_DN17899_c0_g1d216510, Pdensi_DN26241_c0_g1d193928, Pdensi_GG_37606_c0_g1, Pdensi_GG_93610_c0_g1
GO:0071771	0.0130417737057512	0.997906972173513	6	10	aldehyde decarbonylase activity	MF	0.238472611029679	MF aldehyde decarbonylase activity	Pdensi_DN13861_c0_g1, Pdensi_DN16817_c0_g1d215591, Pdensi_DN17899_c0_g1d216510, Pdensi_DN26241_c0_g1d193928, Pdensi_GG_37606_c0_g1, Pdensi_GG_93610_c0_g1
GO:1990465	0.0130417737057512	0.997906972173513	6	10	aldehyde oxygenase (deformylating) activity	MF	0.238472611029679	MF aldehyde oxygenase (deformylating) activity	Pdensi_DN13861_c0_g1, Pdensi_DN16817_c0_g1d215591, Pdensi_DN17899_c0_g1d216510, Pdensi_DN26241_c0_g1d193928, Pdensi_GG_37606_c0_g1, Pdensi_GG_93610_c0_g1
GO:0043535	0.0134551318766654	0.998580111907713	5	7	regulation of blood vessel endothelial cell migration	BP	0.245665953819354	BP regulation of blood vessel endothelial cell migration	Pdensi_DN12005_c0_g1d337285, Pdensi_DN16881_c0_g1, Pdensi_DN19256_c0_g1, Pdensi_DN22645_c1_g1, Pdensi_DN25018_c0_g1d136589
GO:1990752	0.0136630811922799	0.998551961073744	5	7	microtubule end	CC	0.248795887390729	CC microtubule end	Pdensi_DN22417_c2_g3, Pdensi_DN2469_c0_g1d203990, Pdensi_DN31245_c0_g1d564486, Pdensi_GG_140227_c0_g2, Pdensi_GG_66470_c0_g1
GO:0022900	0.0136669933265182	0.992697914520941	30	83	electron transport chain	BP	0.248795887390729	BP electron transport chain	Pdensi_DN10387_c0_g1d173149, Pdensi_DN13226_c0_g1, Pdensi_DN13335_c0_g1, Pdensi_DN14130_c0_g1d341378, Pdensi_DN14633_c0_g1d213544, Pdensi_DN14838_c0_g1, Pdensi_DN14891_c0_g1, Pdensi_DN15730_c0_g1, Pdensi_DN16418_c0_g1, Pdensi_DN16657_c1_g1d399093, Pdensi_DN18706_c1_g2, Pdensi_DN19116_c1_g4, Pdensi_DN19234_c0_g3, Pdensi_DN19256_c0_g1, Pdensi_DN19353_c2_g1, Pdensi_DN19553_c0_g1d534490, Pdensi_DN212…
GO:0080183	0.0139471773936547	0.999160684505528	4	5	response to photooxidative stress	BP	0.253521366331336	BP response to photooxidative stress	Pdensi_DN10885_c0_g1d335033, Pdensi_DN13335_c0_g1, Pdensi_DN16149_c0_g1d527092, Pdensi_GG_11332_c0_g1
GO:0008217	0.0139995650699396	0.99850613800156	5	7	regulation of blood pressure	BP	0.254036393355549	BP regulation of blood pressure	Pdensi_DN12005_c0_g1d337285, Pdensi_DN16881_c0_g1, Pdensi_DN20067_c0_g2d62321, Pdensi_DN22645_c1_g1, Pdensi_DN25018_c0_g1d136589
GO:1990837	0.0140451438685941	0.990928775251003	56	173	sequence-specific double-stranded DNA binding	MF	0.254036393355549	MF sequence-specific double-stranded DNA binding	Pdensi_DN11590_c0_g1d336260, Pdensi_DN12213_c0_g1d389462, Pdensi_DN12868_c1_g1, Pdensi_DN1386_c0_g1d203205, Pdensi_DN13997_c0_g1d7810, Pdensi_DN14288_c0_g1d393278, Pdensi_DN14576_c2_g1, Pdensi_DN14863_c0_g1d342967, Pdensi_DN15055_c0_g1d181160, Pdensi_DN15119_c0_g1d53903, Pdensi_DN15221_c0_g1d214075, Pdensi_DN16539_c0_g1d279215, Pdensi_DN16982_c0_g1d279982, Pdensi_DN17635_c0_g1, Pdensi_DN17696_c0_…
GO:0006464	0.0140580841764285	0.987588331436064	617	2300	cellular protein modification process	BP	0.254036393355549	BP cellular protein modification process	Pdensi_DN10097_c0_g1, Pdensi_DN10527_c0_g1d173309, Pdensi_DN10638_c0_g1, Pdensi_DN10671_c0_g1, Pdensi_DN10694_c0_g1d173487, Pdensi_DN10731_c0_g1d267514, Pdensi_DN10847_c0_g2, Pdensi_DN10906_c0_g1d387436, Pdensi_DN10940_c0_g1d5120, Pdensi_DN10958_c0_g1d210221, Pdensi_DN11256_c0_g1d5270, Pdensi_DN11354_c0_g1d457167, Pdensi_DN11448_c0_g1d388149, Pdensi_DN11479_c0_g1d49925, Pdensi_DN11532_c0_g1d26863…
GO:0036211	0.0140580841764285	0.987588331436064	617	2300	protein modification process	BP	0.254036393355549	BP protein modification process	Pdensi_DN10097_c0_g1, Pdensi_DN10527_c0_g1d173309, Pdensi_DN10638_c0_g1, Pdensi_DN10671_c0_g1, Pdensi_DN10694_c0_g1d173487, Pdensi_DN10731_c0_g1d267514, Pdensi_DN10847_c0_g2, Pdensi_DN10906_c0_g1d387436, Pdensi_DN10940_c0_g1d5120, Pdensi_DN10958_c0_g1d210221, Pdensi_DN11256_c0_g1d5270, Pdensi_DN11354_c0_g1d457167, Pdensi_DN11448_c0_g1d388149, Pdensi_DN11479_c0_g1d49925, Pdensi_DN11532_c0_g1d26863…
GO:1902171	0.0141568134228931	1	3	3	regulation of tocopherol cyclase activity	BP	0.255445375340356	BP regulation of tocopherol cyclase activity	Pdensi_DN13335_c0_g1, Pdensi_DN16149_c0_g1d527092, Pdensi_GG_11332_c0_g1
GO:0005960	0.0142741690176564	1	3	3	glycine cleavage complex	CC	0.257185832988696	CC glycine cleavage complex	Pdensi_DN18767_c0_g1d405330, Pdensi_DN19987_c1_g3, Pdensi_DN22037_c0_g1d422242
GO:1901957	0.0143678522927868	0.998455603368963	5	7	regulation of cutin biosynthetic process	BP	0.257872558760768	BP regulation of cutin biosynthetic process	Pdensi_DN18829_c2_g4, Pdensi_DN21394_c3_g1, Pdensi_DN34159_c0_g1d146602, Pdensi_DN37478_c2_g9, Pdensi_GG_3783_c1_g1
GO:0010215	0.0143916630883859	0.998452322615445	5	7	cellulose microfibril organization	BP	0.257872558760768	BP cellulose microfibril organization	Pdensi_DN17565_c0_g1d351275, Pdensi_DN17852_c0_g1d282283, Pdensi_DN19232_c0_g4d483116, Pdensi_DN21624_c0_g2d540410, Pdensi_GG_66470_c0_g1
GO:0042592	0.0144050588616385	0.988731764058021	162	560	homeostatic process	BP	0.257872558760768	BP homeostatic process	Pdensi_DN10236_c0_g1d266707, Pdensi_DN1029_c0_g1, Pdensi_DN10463_c0_g1d209872, Pdensi_DN10584_c0_g1d455509, Pdensi_DN10885_c0_g1d456115, Pdensi_DN10989_c0_g1d335310, Pdensi_DN11112_c0_g1d387695, Pdensi_DN11440_c0_g1d174654, Pdensi_DN11580_c0_g1d336377, Pdensi_DN11871_c0_g1d458112, Pdensi_DN11910_c0_g1d5896, Pdensi_DN11987_c0_g1, Pdensi_DN11991_c0_g2, Pdensi_DN12005_c0_g1d337285, Pdensi_DN12300_c0…
GO:0042335	0.0144098535168664	0.994657485174514	14	32	cuticle development	BP	0.257872558760768	BP cuticle development	Pdensi_DN13861_c0_g1, Pdensi_DN14363_c0_g1d213328, Pdensi_DN15645_c0_g1d54612, Pdensi_DN16817_c0_g1d215591, Pdensi_DN17899_c0_g1d216510, Pdensi_DN19632_c0_g3, Pdensi_DN24100_c0_g1, Pdensi_DN36977_c0_g3, Pdensi_DN40429_c0_g1d34913, Pdensi_DN6485_c0_g1d168638, Pdensi_GG_114541_c0_g1, Pdensi_GG_16087_c0_g1, Pdensi_GG_62739_c0_g1, Pdensi_GG_93610_c0_g1
GO:0055073	0.0144380134069697	0.997625098369137	6	10	cadmium ion homeostasis	BP	0.257872558760768	BP cadmium ion homeostasis	Pdensi_DN22521_c0_g3, Pdensi_DN22576_c1_g1, Pdensi_DN23122_c4_g1, Pdensi_DN34957_c2_g1, Pdensi_DN3631_c0_g1d447999, Pdensi_DN7585_c0_g1
GO:0071585	0.0144380134069697	0.997625098369137	6	10	detoxification of cadmium ion	BP	0.257872558760768	BP detoxification of cadmium ion	Pdensi_DN22521_c0_g3, Pdensi_DN22576_c1_g1, Pdensi_DN23122_c4_g1, Pdensi_DN34957_c2_g1, Pdensi_DN3631_c0_g1d447999, Pdensi_DN7585_c0_g1
GO:0016781	0.0145557371456526	1	3	3	phosphotransferase activity, paired acceptors	MF	0.25959840770203	MF phosphotransferase activity, paired acceptors	Pdensi_DN13222_c0_g2d7189, Pdensi_DN13575_c0_g1, Pdensi_DN24097_c0_g2
GO:0005527	0.0146093377662511	1	3	3	macrolide binding	MF	0.259801315825846	MF macrolide binding	Pdensi_DN18211_c1_g1, Pdensi_DN25039_c1_g2, Pdensi_DN26647_c0_g2
GO:0005528	0.0146093377662511	1	3	3	FK506 binding	MF	0.259801315825846	MF FK506 binding	Pdensi_DN18211_c1_g1, Pdensi_DN25039_c1_g2, Pdensi_DN26647_c0_g2
GO:0000038	0.0148806930138879	0.994723994847222	13	29	very long-chain fatty acid metabolic process	BP	0.264112058652964	BP very long-chain fatty acid metabolic process	Pdensi_DN11042_c0_g1d104080, Pdensi_DN12981_c0_g2, Pdensi_DN14653_c0_g1d108253, Pdensi_DN18218_c0_g1d58768, Pdensi_DN18467_c0_g1d354439, Pdensi_DN21597_c0_g1d189745, Pdensi_DN26156_c0_g1, Pdensi_DN2938_c0_g1, Pdensi_DN49927_c0_g1, Pdensi_DN9798_c0_g1, Pdensi_GG_101701_c0_g1, Pdensi_GG_4623_c0_g1, Pdensi_GG_81086_c0_g1
GO:0016043	0.0148993954325189	0.986711813384755	721	2707	cellular component organization	BP	0.264112058652964	BP cellular component organization	Pdensi_DN10109_c0_g1d172869, Pdensi_DN10115_c0_g1d172805, Pdensi_DN10129_c0_g1d386473, Pdensi_DN10202_c0_g1, Pdensi_DN10236_c0_g1d266707, Pdensi_DN10236_c0_g1d455061, Pdensi_DN10258_c0_g1d266747, Pdensi_DN10289_c0_g1d386517, Pdensi_DN1029_c0_g1, Pdensi_DN10542_c0_g1d209911, Pdensi_DN10546_c0_g1d4860, Pdensi_DN10628_c0_g1, Pdensi_DN10731_c0_g1d267514, Pdensi_DN10745_c0_g1, Pdensi_DN10847_c0_g2, Pd…
GO:1903409	0.0149161287797668	0.995706127341375	10	20	reactive oxygen species biosynthetic process	BP	0.264112058652964	BP reactive oxygen species biosynthetic process	Pdensi_DN11871_c0_g1d458112, Pdensi_DN13867_c0_g1d340918, Pdensi_DN15194_c0_g1d343911, Pdensi_DN20117_c1_g1, Pdensi_DN21824_c0_g1d19668, Pdensi_DN24850_c0_g2d556671, Pdensi_DN39819_c1_g4, Pdensi_DN8925_c0_g1, Pdensi_DN9378_c0_g1d332754, Pdensi_GG_122504_c0_g1
GO:0010430	0.0149893453710165	0.999076187934537	4	5	fatty acid omega-oxidation	BP	0.26502713237892	BP fatty acid omega-oxidation	Pdensi_DN12400_c0_g1d389834, Pdensi_DN19462_c0_g1d117671, Pdensi_DN24577_c2_g2, Pdensi_DN28396_c0_g1d141608
GO:0009143	0.0150811322684453	0.996445643249135	8	15	nucleoside triphosphate catabolic process	BP	0.266267451499983	BP nucleoside triphosphate catabolic process	Pdensi_DN12769_c0_g2, Pdensi_DN15551_c0_g1, Pdensi_DN18807_c2_g2, Pdensi_DN22961_c0_g2d546367, Pdensi_DN23694_c1_g1, Pdensi_DN25411_c0_g2, Pdensi_DN47344_c0_g1d249493, Pdensi_GG_10430_c0_g1
GO:0030093	0.0151575671135151	1	3	3	chloroplast photosystem I	CC	0.267233554296443	CC chloroplast photosystem I	Pdensi_DN10759_c0_g1d103777, Pdensi_DN19116_c1_g4, Pdensi_DN19234_c0_g3
GO:0009202	0.015207175220023	1	3	3	deoxyribonucleoside triphosphate biosynthetic process	BP	0.26772460408813	BP deoxyribonucleoside triphosphate biosynthetic process	Pdensi_DN19769_c0_g1d409219, Pdensi_DN22346_c0_g1d424208, Pdensi_DN32798_c0_g1
GO:0009264	0.0152806907691754	0.996389089052133	8	15	deoxyribonucleotide catabolic process	BP	0.268634543722103	BP deoxyribonucleotide catabolic process	Pdensi_DN12769_c0_g2, Pdensi_DN15551_c0_g1, Pdensi_DN18807_c2_g2, Pdensi_DN22961_c0_g2d546367, Pdensi_DN23694_c1_g1, Pdensi_DN25411_c0_g2, Pdensi_DN47344_c0_g1d249493, Pdensi_GG_10430_c0_g1
GO:0070507	0.0153210996997099	0.994544634351847	13	29	regulation of microtubule cytoskeleton organization	BP	0.268960703144979	BP regulation of microtubule cytoskeleton organization	Pdensi_DN10202_c0_g1, Pdensi_DN12594_c0_g1d211747, Pdensi_DN1409_c0_g1d380513, Pdensi_DN20739_c0_g3, Pdensi_DN22417_c2_g3, Pdensi_DN22550_c0_g1d67980, Pdensi_DN2469_c0_g1d203990, Pdensi_DN31245_c0_g1d564486, Pdensi_DN35437_c0_g1d202182, Pdensi_DN37575_c0_g1d509709, Pdensi_GG_140227_c0_g2, Pdensi_GG_66470_c0_g1, Pdensi_GG_87212_c0_g1
GO:0045735	0.0154885923781008	0.99447620428034	13	29	nutrient reservoir activity	MF	0.27118470080618	MF nutrient reservoir activity	Pdensi_DN11068_c0_g1d387639, Pdensi_DN11914_c0_g1d520714, Pdensi_DN13510_c0_g1d461743, Pdensi_DN17557_c1_g1d474536, Pdensi_DN18623_c1_g1, Pdensi_DN19791_c0_g1d218938, Pdensi_DN20122_c3_g1, Pdensi_DN21588_c0_g1d418676, Pdensi_DN24124_c0_g1, Pdensi_DN24389_c1_g2, Pdensi_DN375_c0_g1, Pdensi_DN38059_c0_g1, Pdensi_GG_126077_c0_g1
GO:0030896	0.0154918612600962	0.999034687615461	4	5	checkpoint clamp complex	CC	0.27118470080618	CC checkpoint clamp complex	Pdensi_DN15367_c0_g1d525637, Pdensi_DN19002_c0_g1d406330, Pdensi_DN21750_c0_g1d540941, Pdensi_DN38398_c1_g3
GO:0070042	0.0156856930615239	0.999018550987989	4	5	rRNA (uridine-N3-)-methyltransferase activity	MF	0.274187697180559	MF rRNA (uridine-N3-)-methyltransferase activity	Pdensi_DN16059_c0_g1d55149, Pdensi_DN20315_c2_g2, Pdensi_DN21509_c1_g1d19047, Pdensi_DN22681_c1_g2
GO:0008409	0.0157625711264274	0.994029322701573	14	33	5'-3' exonuclease activity	MF	0.275140709619597	MF 5'-3' exonuclease activity	Pdensi_DN15388_c0_g1d181844, Pdensi_DN15786_c0_g1d345588, Pdensi_DN16403_c0_g1, Pdensi_DN19666_c0_g1d485289, Pdensi_DN24290_c0_g1d225431, Pdensi_DN26262_c0_g1d228770, Pdensi_DN26438_c0_g1d229124, Pdensi_DN26585_c0_g1d24080, Pdensi_DN36461_c0_g1d88235, Pdensi_DN38096_c0_g1d377782, Pdensi_DN41456_c0_g1d319849, Pdensi_DN47223_c0_g1, Pdensi_DN85438_c0_g1, Pdensi_GG_67103_c0_g1
GO:0010453	0.0157917355362376	0.993765470729587	15	36	regulation of cell fate commitment	BP	0.275259344913513	BP regulation of cell fate commitment	Pdensi_DN14452_c0_g1d274013, Pdensi_DN14577_c0_g1d393939, Pdensi_DN15724_c0_g1d54664, Pdensi_DN16340_c0_g2, Pdensi_DN16537_c0_g3, Pdensi_DN16632_c1_g1, Pdensi_DN21355_c1_g1d417316, Pdensi_DN21736_c0_g4, Pdensi_DN21947_c2_g2, Pdensi_DN22049_c0_g1d222100, Pdensi_DN26441_c0_g1, Pdensi_DN39636_c0_g2, Pdensi_GG_119558_c0_g1, Pdensi_GG_133473_c0_g1, Pdensi_GG_152863_c0_g1
GO:0009611	0.0158848242148295	0.989611439159022	57	178	response to wounding	BP	0.275449933141202	BP response to wounding	Pdensi_DN11143_c0_g1d456681, Pdensi_DN11475_c0_g1d336191, Pdensi_DN13606_c0_g1d340396, Pdensi_DN14673_c0_g1d464608, Pdensi_DN14989_c0_g1, Pdensi_DN15724_c0_g1d54664, Pdensi_DN16245_c0_g1d278220, Pdensi_DN16517_c0_g1, Pdensi_DN16632_c1_g1, Pdensi_DN17399_c0_g4, Pdensi_DN17569_c0_g1d401490, Pdensi_DN19598_c4_g1, Pdensi_DN20775_c1_g2d413975, Pdensi_DN20953_c0_g1d292950, Pdensi_DN21062_c0_g1d121755, …
GO:0031221	0.015891010629624	0.997324121222761	6	10	arabinan metabolic process	BP	0.275449933141202	BP arabinan metabolic process	Pdensi_DN17518_c0_g1, Pdensi_DN19018_c0_g1d356574, Pdensi_DN19386_c0_g1d358050, Pdensi_DN21735_c1_g1, Pdensi_DN23116_c1_g4, Pdensi_DN24023_c0_g1d365327
GO:0031222	0.015891010629624	0.997324121222761	6	10	arabinan catabolic process	BP	0.275449933141202	BP arabinan catabolic process	Pdensi_DN17518_c0_g1, Pdensi_DN19018_c0_g1d356574, Pdensi_DN19386_c0_g1d358050, Pdensi_DN21735_c1_g1, Pdensi_DN23116_c1_g4, Pdensi_DN24023_c0_g1d365327
GO:0009740	0.0158922031960225	0.992551474550416	21	54	gibberellic acid mediated signaling pathway	BP	0.275449933141202	BP gibberellic acid mediated signaling pathway	Pdensi_DN12491_c0_g1d459331, Pdensi_DN12816_c0_g1d338710, Pdensi_DN13794_c0_g1d52193, Pdensi_DN13945_c0_g1d341146, Pdensi_DN15429_c0_g1, Pdensi_DN16982_c0_g1d279982, Pdensi_DN17613_c1_g1, Pdensi_DN18661_c0_g1, Pdensi_DN18670_c0_g1d532266, Pdensi_DN19201_c0_g1d286338, Pdensi_DN19601_c0_g1d534643, Pdensi_DN20193_c0_g1, Pdensi_DN21644_c0_g1, Pdensi_DN21721_c0_g1, Pdensi_DN2386_c0_g1d835, Pdensi_DN27…
GO:0010193	0.0159548542194256	0.992339907669289	22	58	response to ozone	BP	0.275524412420892	BP response to ozone	Pdensi_DN11112_c0_g1d387695, Pdensi_DN12278_c0_g4, Pdensi_DN13977_c0_g1d340966, Pdensi_DN15751_c0_g1d526247, Pdensi_DN15895_c0_g3, Pdensi_DN16057_c0_g1d183538, Pdensi_DN16293_c2_g2, Pdensi_DN16444_c2_g1, Pdensi_DN16859_c0_g1, Pdensi_DN19451_c1_g4, Pdensi_DN19803_c0_g1d409969, Pdensi_DN20422_c0_g1d490770, Pdensi_DN21062_c0_g1d121755, Pdensi_DN21954_c1_g1, Pdensi_DN21954_c1_g1d421051, Pdensi_DN2269…
GO:0009394	0.0159636686214933	0.995686301888012	9	18	2'-deoxyribonucleotide metabolic process	BP	0.275524412420892	BP 2'-deoxyribonucleotide metabolic process	Pdensi_DN12769_c0_g2, Pdensi_DN15551_c0_g1, Pdensi_DN18807_c2_g2, Pdensi_DN22346_c0_g1d424208, Pdensi_DN22961_c0_g2d546367, Pdensi_DN23694_c1_g1, Pdensi_DN25411_c0_g2, Pdensi_DN47344_c0_g1d249493, Pdensi_GG_10430_c0_g1
GO:0019692	0.0159636686214933	0.995686301888012	9	18	deoxyribose phosphate metabolic process	BP	0.275524412420892	BP deoxyribose phosphate metabolic process	Pdensi_DN12769_c0_g2, Pdensi_DN15551_c0_g1, Pdensi_DN18807_c2_g2, Pdensi_DN22346_c0_g1d424208, Pdensi_DN22961_c0_g2d546367, Pdensi_DN23694_c1_g1, Pdensi_DN25411_c0_g2, Pdensi_DN47344_c0_g1d249493, Pdensi_GG_10430_c0_g1
GO:0019676	0.0160244919032708	0.998990175307466	4	5	ammonia assimilation cycle	BP	0.27585172368945	BP ammonia assimilation cycle	Pdensi_DN15888_c0_g3, Pdensi_DN16755_c0_g2, Pdensi_DN22504_c0_g1, Pdensi_DN26610_c1_g1
GO:0016115	0.0160274648495008	0.998989925358039	4	5	terpenoid catabolic process	BP	0.27585172368945	BP terpenoid catabolic process	Pdensi_DN12721_c0_g1d390380, Pdensi_DN3057_c0_g1d260296, Pdensi_GG_151170_c0_g1, Pdensi_GG_71020_c0_g1
GO:1990023	0.0160839922633592	1	3	3	mitotic spindle midzone	CC	0.2764380011074	CC mitotic spindle midzone	Pdensi_DN13766_c0_g1d392221, Pdensi_DN16057_c4_g5, Pdensi_DN35986_c0_g1d239151
GO:0045786	0.0163197857296727	0.99048588077789	37	108	negative regulation of cell cycle	BP	0.279890705064433	BP negative regulation of cell cycle	Pdensi_DN11448_c0_g1d388149, Pdensi_DN12001_c0_g1d337225, Pdensi_DN12774_c0_g1d211866, Pdensi_DN14084_c0_g1d341311, Pdensi_DN14900_c0_g1d343302, Pdensi_DN15367_c0_g1d525637, Pdensi_DN16387_c0_g2, Pdensi_DN16510_c0_g1, Pdensi_DN16732_c0_g1d56187, Pdensi_DN1733_c0_g1d98645, Pdensi_DN17685_c0_g1d475159, Pdensi_DN19002_c0_g1d406330, Pdensi_DN19324_c0_g1d15073, Pdensi_DN20072_c0_g1d188476, Pdensi_DN20…
GO:0047763	0.0163303694324933	0.996089005109183	8	15	caffeate O-methyltransferase activity	MF	0.279890705064433	MF caffeate O-methyltransferase activity	Pdensi_DN14741_c0_g1d394293, Pdensi_DN16405_c0_g1, Pdensi_DN17656_c0_g1d186236, Pdensi_DN20231_c0_g1, Pdensi_DN24354_c2_g1, Pdensi_DN39295_c0_g3, Pdensi_DN39664_c1_g1, Pdensi_GG_93227_c0_g1
GO:0010032	0.0163677798307743	1	3	3	meiotic chromosome condensation	BP	0.28014172266691	BP meiotic chromosome condensation	Pdensi_DN20153_c0_g1, Pdensi_DN21556_c0_g2, Pdensi_DN25252_c1_g7
GO:0042995	0.016434183479374	0.990268385532241	39	114	cell projection	CC	0.280707286049679	CC cell projection	Pdensi_DN11712_c0_g1d336667, Pdensi_DN12352_c0_g1d389636, Pdensi_DN12710_c0_g2, Pdensi_DN13671_c0_g1, Pdensi_DN14892_c1_g1, Pdensi_DN15547_c1_g1, Pdensi_DN16533_c1_g1, Pdensi_DN17702_c1_g5, Pdensi_DN18248_c0_g1d353646, Pdensi_DN18343_c0_g1d403985, Pdensi_DN19876_c1_g2, Pdensi_DN20055_c0_g1d219364, Pdensi_DN20199_c0_g4, Pdensi_DN20250_c0_g5, Pdensi_DN20431_c0_g2, Pdensi_DN20557_c11_g1, Pdensi_DN20…
GO:0034754	0.0164464450870972	0.99327564079049	16	38	cellular hormone metabolic process	BP	0.280707286049679	BP cellular hormone metabolic process	Pdensi_DN10158_c0_g1d266584, Pdensi_DN13044_c0_g1d460723, Pdensi_DN14741_c0_g1d394293, Pdensi_DN15971_c0_g1d183380, Pdensi_DN15976_c0_g1d526796, Pdensi_DN18493_c1_g2, Pdensi_DN18955_c0_g1d14400, Pdensi_DN19522_c1_g3, Pdensi_DN26139_c0_g1d559879, Pdensi_DN39040_c2_g2, Pdensi_DN4995_c0_g1d1837, Pdensi_GG_111520_c0_g1, Pdensi_GG_157653_c0_g1, Pdensi_GG_54617_c0_g1, Pdensi_GG_70084_c0_g1, Pdensi_GG_8…
GO:0019438	0.0164831813007887	0.986295957252684	270	969	aromatic compound biosynthetic process	BP	0.280944638625355	BP aromatic compound biosynthetic process	Pdensi_DN10236_c0_g1d266707, Pdensi_DN10313_c0_g1d455218, Pdensi_DN10387_c0_g1d173149, Pdensi_DN10942_c0_g1, Pdensi_DN11042_c0_g1d104080, Pdensi_DN11178_c0_g1d104168, Pdensi_DN12095_c0_g1d175594, Pdensi_DN12525_c0_g1, Pdensi_DN12868_c1_g1, Pdensi_DN12981_c0_g2, Pdensi_DN13044_c0_g1d460723, Pdensi_DN13077_c0_g1d390972, Pdensi_DN13119_c0_g2, Pdensi_DN13359_c0_g1d212538, Pdensi_DN13376_c1_g2, Pdensi…
GO:0045492	0.0165680261334877	0.996020467351102	8	15	xylan biosynthetic process	BP	0.281977384097101	BP xylan biosynthetic process	Pdensi_DN14247_c0_g3, Pdensi_DN17499_c0_g1, Pdensi_DN18940_c0_g1d14363, Pdensi_DN2023_c0_g1d165274, Pdensi_DN24656_c0_g1d428499, Pdensi_DN38499_c1_g1, Pdensi_DN6916_c0_g1d207363, Pdensi_DN9153_c0_g1
GO:0010304	0.0165896006896068	0.998942368674534	4	5	PSII associated light-harvesting complex II catabolic process	BP	0.281977384097101	BP PSII associated light-harvesting complex II catabolic process	Pdensi_DN12020_c0_g1d5957, Pdensi_DN12684_c0_g1d51036, Pdensi_DN14857_c0_g1d342973, Pdensi_DN22222_c0_g3
GO:0051606	0.0166143616364238	0.989332075152216	52	162	detection of stimulus	BP	0.282008736962525	BP detection of stimulus	Pdensi_DN11668_c0_g1, Pdensi_DN13467_c0_g1d522696, Pdensi_DN14864_c3_g2, Pdensi_DN14914_c0_g2, Pdensi_DN15159_c0_g1d214023, Pdensi_DN15299_c0_g2d181478, Pdensi_DN15354_c3_g6, Pdensi_DN15443_c3_g1, Pdensi_DN15452_c4_g1, Pdensi_DN16143_c1_g2, Pdensi_DN16451_c0_g4, Pdensi_DN16537_c0_g1d470760, Pdensi_DN16982_c0_g1d279982, Pdensi_DN18163_c2_g1d477425, Pdensi_DN19254_c3_g2, Pdensi_DN19673_c2_g1, Pdens…
GO:0010143	0.0166644574488386	0.993992525033326	13	29	cutin biosynthetic process	BP	0.282469439897255	BP cutin biosynthetic process	Pdensi_DN13861_c0_g1, Pdensi_DN17242_c0_g1, Pdensi_DN17885_c0_g2d282185, Pdensi_DN20214_c0_g2d489917, Pdensi_DN20632_c0_g2, Pdensi_DN20632_c0_g3, Pdensi_DN26246_c0_g1d76901, Pdensi_DN37849_c0_g2, Pdensi_DN42647_c0_g1, Pdensi_DN48815_c0_g1, Pdensi_DN629_c0_g1d514068, Pdensi_GG_16087_c0_g1, Pdensi_GG_93610_c0_g1
GO:0006269	0.0167176302312045	1	3	3	DNA replication, synthesis of RNA primer	BP	0.282980959594502	BP DNA replication, synthesis of RNA primer	Pdensi_DN15095_c0_g1d465751, Pdensi_DN20804_c0_g1d121146, Pdensi_DN23543_c0_g2
GO:0044038	0.0167836682181817	0.991321674903962	26	71	cell wall macromolecule biosynthetic process	BP	0.283319370497865	BP cell wall macromolecule biosynthetic process	Pdensi_DN13537_c0_g1d461758, Pdensi_DN14247_c0_g3, Pdensi_DN15341_c0_g1d344263, Pdensi_DN16813_c0_g1d471946, Pdensi_DN17377_c0_g1, Pdensi_DN17499_c0_g1, Pdensi_DN17565_c0_g1d351275, Pdensi_DN18940_c0_g1d14363, Pdensi_DN19565_c0_g1d218684, Pdensi_DN20199_c0_g4, Pdensi_DN2023_c0_g1d165274, Pdensi_DN20250_c0_g5, Pdensi_DN21111_c0_g2, Pdensi_DN21385_c0_g1d221225, Pdensi_DN21619_c1_g1, Pdensi_DN21624_…
GO:0070589	0.0167836682181817	0.991321674903962	26	71	cellular component macromolecule biosynthetic process	BP	0.283319370497865	BP cellular component macromolecule biosynthetic process	Pdensi_DN13537_c0_g1d461758, Pdensi_DN14247_c0_g3, Pdensi_DN15341_c0_g1d344263, Pdensi_DN16813_c0_g1d471946, Pdensi_DN17377_c0_g1, Pdensi_DN17499_c0_g1, Pdensi_DN17565_c0_g1d351275, Pdensi_DN18940_c0_g1d14363, Pdensi_DN19565_c0_g1d218684, Pdensi_DN20199_c0_g4, Pdensi_DN2023_c0_g1d165274, Pdensi_DN20250_c0_g5, Pdensi_DN21111_c0_g2, Pdensi_DN21385_c0_g1d221225, Pdensi_DN21619_c1_g1, Pdensi_DN21624_…
GO:0006244	0.0169775184546938	0.997094235771466	6	10	pyrimidine nucleotide catabolic process	BP	0.285027751846469	BP pyrimidine nucleotide catabolic process	Pdensi_DN15551_c0_g1, Pdensi_DN22961_c0_g2d546367, Pdensi_DN23694_c1_g1, Pdensi_DN25411_c0_g2, Pdensi_DN47344_c0_g1d249493, Pdensi_GG_10430_c0_g1
GO:0009149	0.0169775184546938	0.997094235771466	6	10	pyrimidine nucleoside triphosphate catabolic process	BP	0.285027751846469	BP pyrimidine nucleoside triphosphate catabolic process	Pdensi_DN15551_c0_g1, Pdensi_DN22961_c0_g2d546367, Pdensi_DN23694_c1_g1, Pdensi_DN25411_c0_g2, Pdensi_DN47344_c0_g1d249493, Pdensi_GG_10430_c0_g1
GO:0009213	0.0169775184546938	0.997094235771466	6	10	pyrimidine deoxyribonucleoside triphosphate catabolic process	BP	0.285027751846469	BP pyrimidine deoxyribonucleoside triphosphate catabolic process	Pdensi_DN15551_c0_g1, Pdensi_DN22961_c0_g2d546367, Pdensi_DN23694_c1_g1, Pdensi_DN25411_c0_g2, Pdensi_DN47344_c0_g1d249493, Pdensi_GG_10430_c0_g1
GO:0009223	0.0169775184546938	0.997094235771466	6	10	pyrimidine deoxyribonucleotide catabolic process	BP	0.285027751846469	BP pyrimidine deoxyribonucleotide catabolic process	Pdensi_DN15551_c0_g1, Pdensi_DN22961_c0_g2d546367, Pdensi_DN23694_c1_g1, Pdensi_DN25411_c0_g2, Pdensi_DN47344_c0_g1d249493, Pdensi_GG_10430_c0_g1
GO:0032890	0.0170900416156622	0.995722216875893	8	16	regulation of organic acid transport	BP	0.285747353427091	BP regulation of organic acid transport	Pdensi_DN13111_c0_g1d271387, Pdensi_DN28632_c0_g1d501877, Pdensi_DN37026_c0_g1d32315, Pdensi_DN7104_c0_g1, Pdensi_GG_106424_c0_g1, Pdensi_GG_110_c0_g1, Pdensi_GG_59399_c0_g1, Pdensi_GG_96168_c0_g1
GO:0051952	0.0170900416156622	0.995722216875893	8	16	regulation of amine transport	BP	0.285747353427091	BP regulation of amine transport	Pdensi_DN13111_c0_g1d271387, Pdensi_DN28632_c0_g1d501877, Pdensi_DN37026_c0_g1d32315, Pdensi_DN7104_c0_g1, Pdensi_GG_106424_c0_g1, Pdensi_GG_110_c0_g1, Pdensi_GG_59399_c0_g1, Pdensi_GG_96168_c0_g1
GO:0051955	0.0170900416156622	0.995722216875893	8	16	regulation of amino acid transport	BP	0.285747353427091	BP regulation of amino acid transport	Pdensi_DN13111_c0_g1d271387, Pdensi_DN28632_c0_g1d501877, Pdensi_DN37026_c0_g1d32315, Pdensi_DN7104_c0_g1, Pdensi_GG_106424_c0_g1, Pdensi_GG_110_c0_g1, Pdensi_GG_59399_c0_g1, Pdensi_GG_96168_c0_g1
GO:0010495	0.0171590827067972	1	3	3	long-distance posttranscriptional gene silencing	BP	0.286512444762343	BP long-distance posttranscriptional gene silencing	Pdensi_DN14255_c0_g1d107683, Pdensi_DN16500_c0_g1d55985, Pdensi_DN25434_c1_g2
GO:0097054	0.017255778807422	1	3	3	L-glutamate biosynthetic process	BP	0.287736604341647	BP L-glutamate biosynthetic process	Pdensi_DN15888_c0_g3, Pdensi_DN16755_c0_g2, Pdensi_DN26610_c1_g1
GO:0004520	0.0173200675166178	0.992171224229696	19	48	endodeoxyribonuclease activity	MF	0.2884177954797	MF endodeoxyribonuclease activity	Pdensi_DN13774_c0_g1d392336, Pdensi_DN15385_c0_g1d466599, Pdensi_DN15786_c0_g1d345588, Pdensi_DN16581_c2_g1d185099, Pdensi_DN17840_c0_g1d113894, Pdensi_DN19529_c0_g2, Pdensi_DN19666_c0_g1d485289, Pdensi_DN20781_c0_g4, Pdensi_DN22704_c0_g2d545033, Pdensi_DN22894_c0_g1d302867, Pdensi_DN23043_c0_g3, Pdensi_DN24290_c0_g1d225431, Pdensi_DN24558_c0_g1d304891, Pdensi_DN24815_c0_g1d226408, Pdensi_DN25688…
GO:0010319	0.0174011747193406	0.993686652915	13	29	stromule	CC	0.28937683256244	CC stromule	Pdensi_DN11834_c0_g1d336839, Pdensi_DN14989_c0_g1, Pdensi_DN16418_c0_g1, Pdensi_DN18327_c0_g1d13434, Pdensi_DN18647_c1_g4, Pdensi_DN19393_c2_g1, Pdensi_DN20625_c0_g2d291633, Pdensi_DN20674_c0_g1d537558, Pdensi_DN20693_c0_g1d413532, Pdensi_DN24978_c0_g1d226534, Pdensi_DN25243_c0_g3, Pdensi_GG_100046_c0_g1, Pdensi_GG_134544_c0_g1
GO:0044426	0.017544687092244	0.993559292699191	13	30	cell wall part	CC	0.291369661750545	CC cell wall part	Pdensi_DN15724_c0_g1d54664, Pdensi_DN16537_c0_g3, Pdensi_DN16632_c1_g1, Pdensi_DN17916_c0_g1d402543, Pdensi_DN18494_c1_g2, Pdensi_DN21129_c2_g5, Pdensi_DN21355_c1_g1d417316, Pdensi_DN21947_c2_g2, Pdensi_DN22049_c0_g1d222100, Pdensi_DN26441_c0_g1, Pdensi_DN39636_c0_g2, Pdensi_GG_119558_c0_g1, Pdensi_GG_152863_c0_g1
GO:0052482	0.0176736264528258	0.99094938943687	25	68	defense response by cell wall thickening	BP	0.292621255509715	BP defense response by cell wall thickening	Pdensi_DN14864_c3_g2, Pdensi_DN14914_c0_g2, Pdensi_DN15159_c0_g1d214023, Pdensi_DN15354_c3_g6, Pdensi_DN15443_c3_g1, Pdensi_DN15452_c4_g1, Pdensi_DN16537_c0_g1d470760, Pdensi_DN19254_c3_g2, Pdensi_DN19673_c2_g1, Pdensi_DN19789_c2_g1, Pdensi_DN20598_c4_g3, Pdensi_DN20614_c1_g1d413419, Pdensi_DN21344_c0_g1d417506, Pdensi_DN22228_c0_g1d125696, Pdensi_DN22256_c1_g1, Pdensi_DN22613_c3_g3, Pdensi_DN226…
GO:0052544	0.0176736264528258	0.99094938943687	25	68	defense response by callose deposition in cell wall	BP	0.292621255509715	BP defense response by callose deposition in cell wall	Pdensi_DN14864_c3_g2, Pdensi_DN14914_c0_g2, Pdensi_DN15159_c0_g1d214023, Pdensi_DN15354_c3_g6, Pdensi_DN15443_c3_g1, Pdensi_DN15452_c4_g1, Pdensi_DN16537_c0_g1d470760, Pdensi_DN19254_c3_g2, Pdensi_DN19673_c2_g1, Pdensi_DN19789_c2_g1, Pdensi_DN20598_c4_g3, Pdensi_DN20614_c1_g1d413419, Pdensi_DN21344_c0_g1d417506, Pdensi_DN22228_c0_g1d125696, Pdensi_DN22256_c1_g1, Pdensi_DN22613_c3_g3, Pdensi_DN226…
GO:0008283	0.0177113013773881	0.991374906238014	22	59	cell proliferation	BP	0.292621255509715	BP cell proliferation	Pdensi_DN13445_c0_g1d51882, Pdensi_DN14576_c2_g1, Pdensi_DN15834_c0_g1d526435, Pdensi_DN17128_c0_g1d56912, Pdensi_DN17363_c0_g1d400882, Pdensi_DN17385_c0_g1d57185, Pdensi_DN17492_c0_g1d474248, Pdensi_DN17815_c0_g1, Pdensi_DN17938_c0_g1, Pdensi_DN18334_c0_g1d114947, Pdensi_DN19151_c0_g1d285866, Pdensi_DN218_c0_g1, Pdensi_DN23843_c0_g4d550371, Pdensi_DN26698_c0_g2, Pdensi_DN3272_c0_g1d166120, Pdens…
GO:0044422	0.017752561053663	0.983544417342881	1632	6408	organelle part	CC	0.292621255509715	CC organelle part	Pdensi_DN10060_c0_g1d172739, Pdensi_DN10115_c0_g1d172805, Pdensi_DN10152_c0_g2d386377, Pdensi_DN10202_c0_g1, Pdensi_DN10213_c0_g1d518881, Pdensi_DN10236_c0_g1d266707, Pdensi_DN10236_c0_g1d455061, Pdensi_DN10250_c0_g1, Pdensi_DN10273_c1_g1, Pdensi_DN10347_c0_g1d209793, Pdensi_DN10363_c0_g1, Pdensi_DN10387_c0_g1d173149, Pdensi_DN10401_c0_g1d334336, Pdensi_DN10502_c0_g1d209969, Pdensi_DN10517_c0_g1d…
GO:0032299	0.017755307424128	1	3	3	ribonuclease H2 complex	CC	0.292621255509715	CC ribonuclease H2 complex	Pdensi_DN10080_c0_g1d172654, Pdensi_DN12417_c0_g1d389803, Pdensi_DN46209_c0_g1d39463
GO:0033281	0.0177627237011017	1	3	3	TAT protein transport complex	CC	0.292621255509715	CC TAT protein transport complex	Pdensi_DN16138_c0_g1d397717, Pdensi_DN18056_c0_g2d352659, Pdensi_DN5238_c0_g1d100335
GO:0000779	0.0178126687101756	0.998836905416335	4	5	condensed chromosome, centromeric region	CC	0.2930517395019	CC condensed chromosome, centromeric region	Pdensi_DN20775_c6_g2, Pdensi_DN21556_c0_g2, Pdensi_DN25252_c1_g7, Pdensi_DN37017_c0_g2
GO:0044446	0.0179644415502164	0.983347837402038	1626	6385	intracellular organelle part	CC	0.295154095750285	CC intracellular organelle part	Pdensi_DN10060_c0_g1d172739, Pdensi_DN10115_c0_g1d172805, Pdensi_DN10152_c0_g2d386377, Pdensi_DN10202_c0_g1, Pdensi_DN10213_c0_g1d518881, Pdensi_DN10236_c0_g1d266707, Pdensi_DN10236_c0_g1d455061, Pdensi_DN10250_c0_g1, Pdensi_DN10273_c1_g1, Pdensi_DN10347_c0_g1d209793, Pdensi_DN10363_c0_g1, Pdensi_DN10387_c0_g1d173149, Pdensi_DN10401_c0_g1d334336, Pdensi_DN10502_c0_g1d209969, Pdensi_DN10517_c0_g1d…
GO:0009742	0.018157973282234	0.990998581562516	23	61	brassinosteroid mediated signaling pathway	BP	0.296596688420092	BP brassinosteroid mediated signaling pathway	Pdensi_DN10258_c0_g1d266747, Pdensi_DN12491_c0_g1d459331, Pdensi_DN14784_c0_g1, Pdensi_DN15132_c1_g3, Pdensi_DN15204_c0_g1d344164, Pdensi_DN15299_c0_g2d181478, Pdensi_DN15311_c1_g2, Pdensi_DN16378_c1_g1, Pdensi_DN17979_c0_g1d58195, Pdensi_DN19112_c1_g1d285936, Pdensi_DN19945_c2_g5, Pdensi_DN20970_c1_g1d415337, Pdensi_DN21129_c2_g5, Pdensi_DN21559_c0_g2, Pdensi_DN23680_c3_g1, Pdensi_DN24313_c0_g1,…
GO:0047496	0.018174126179047	1	3	3	vesicle transport along microtubule	BP	0.296596688420092	BP vesicle transport along microtubule	Pdensi_DN23502_c0_g1d549139, Pdensi_DN29759_c0_g1d309377, Pdensi_DN9890_c0_g1d266193
GO:0099518	0.018174126179047	1	3	3	vesicle cytoskeletal trafficking	BP	0.296596688420092	BP vesicle cytoskeletal trafficking	Pdensi_DN23502_c0_g1d549139, Pdensi_DN29759_c0_g1d309377, Pdensi_DN9890_c0_g1d266193
GO:0000775	0.0182064217211417	0.992162007996141	17	42	chromosome, centromeric region	CC	0.296596688420092	CC chromosome, centromeric region	Pdensi_DN10847_c0_g2, Pdensi_DN11010_c0_g1d104110, Pdensi_DN13573_c0_g1d340258, Pdensi_DN19254_c2_g1, Pdensi_DN19831_c0_g1d15874, Pdensi_DN20458_c0_g2d16911, Pdensi_DN20775_c6_g2, Pdensi_DN21556_c0_g2, Pdensi_DN21721_c0_g1, Pdensi_DN25252_c1_g7, Pdensi_DN2614_c0_g1d99121, Pdensi_DN26777_c0_g2, Pdensi_DN35765_c0_g1, Pdensi_DN37017_c0_g2, Pdensi_DN47274_c0_g1d249424, Pdensi_DN5002_c0_g1, Pdensi_DN8…
GO:0009575	0.0183233668457859	1	3	3	chromoplast stroma	CC	0.296596688420092	CC chromoplast stroma	Pdensi_DN18892_c0_g1, Pdensi_DN23265_c0_g4, Pdensi_DN9303_c0_g1d332792
GO:0043201	0.0183686414794698	1	3	3	response to leucine	BP	0.296596688420092	BP response to leucine	Pdensi_DN14673_c0_g1d464608, Pdensi_DN22640_c0_g1d126873, Pdensi_DN38421_c2_g3
GO:0045120	0.0183686414794698	1	3	3	pronucleus	CC	0.296596688420092	CC pronucleus	Pdensi_DN18203_c0_g2, Pdensi_DN23615_c1_g2, Pdensi_DN25252_c1_g7
GO:0080052	0.0183686414794698	1	3	3	response to histidine	BP	0.296596688420092	BP response to histidine	Pdensi_DN14673_c0_g1d464608, Pdensi_DN22640_c0_g1d126873, Pdensi_DN38421_c2_g3
GO:0080053	0.0183686414794698	1	3	3	response to phenylalanine	BP	0.296596688420092	BP response to phenylalanine	Pdensi_DN14673_c0_g1d464608, Pdensi_DN22640_c0_g1d126873, Pdensi_DN38421_c2_g3
GO:0002155	0.0184619749170966	0.998779834864935	4	5	regulation of thyroid hormone mediated signaling pathway	BP	0.296596688420092	BP regulation of thyroid hormone mediated signaling pathway	Pdensi_DN12005_c0_g1d337285, Pdensi_DN16881_c0_g1, Pdensi_DN22645_c1_g1, Pdensi_DN25018_c0_g1d136589
GO:0002254	0.0184619749170966	0.998779834864935	4	5	kinin cascade	BP	0.296596688420092	BP kinin cascade	Pdensi_DN12005_c0_g1d337285, Pdensi_DN16881_c0_g1, Pdensi_DN22645_c1_g1, Pdensi_DN25018_c0_g1d136589
GO:0002353	0.0184619749170966	0.998779834864935	4	5	plasma kallikrein-kinin cascade	BP	0.296596688420092	BP plasma kallikrein-kinin cascade	Pdensi_DN12005_c0_g1d337285, Pdensi_DN16881_c0_g1, Pdensi_DN22645_c1_g1, Pdensi_DN25018_c0_g1d136589
GO:0002526	0.0184619749170966	0.998779834864935	4	5	acute inflammatory response	BP	0.296596688420092	BP acute inflammatory response	Pdensi_DN12005_c0_g1d337285, Pdensi_DN16881_c0_g1, Pdensi_DN22645_c1_g1, Pdensi_DN25018_c0_g1d136589
GO:0003085	0.0184619749170966	0.998779834864935	4	5	negative regulation of systemic arterial blood pressure	BP	0.296596688420092	BP negative regulation of systemic arterial blood pressure	Pdensi_DN12005_c0_g1d337285, Pdensi_DN16881_c0_g1, Pdensi_DN22645_c1_g1, Pdensi_DN25018_c0_g1d136589
GO:0045776	0.0184619749170966	0.998779834864935	4	5	negative regulation of blood pressure	BP	0.296596688420092	BP negative regulation of blood pressure	Pdensi_DN12005_c0_g1d337285, Pdensi_DN16881_c0_g1, Pdensi_DN22645_c1_g1, Pdensi_DN25018_c0_g1d136589
GO:0060055	0.0184619749170966	0.998779834864935	4	5	angiogenesis involved in wound healing	BP	0.296596688420092	BP angiogenesis involved in wound healing	Pdensi_DN12005_c0_g1d337285, Pdensi_DN16881_c0_g1, Pdensi_DN22645_c1_g1, Pdensi_DN25018_c0_g1d136589
GO:0072376	0.0184619749170966	0.998779834864935	4	5	protein activation cascade	BP	0.296596688420092	BP protein activation cascade	Pdensi_DN12005_c0_g1d337285, Pdensi_DN16881_c0_g1, Pdensi_DN22645_c1_g1, Pdensi_DN25018_c0_g1d136589
GO:0005982	0.0186282369354794	0.990558385630204	24	65	starch metabolic process	BP	0.298877553752293	BP starch metabolic process	Pdensi_DN10695_c0_g1d49277, Pdensi_DN12862_c0_g1, Pdensi_DN13222_c0_g2d7189, Pdensi_DN15544_c0_g1d182222, Pdensi_DN19220_c0_g1d357855, Pdensi_DN19962_c2_g1, Pdensi_DN19962_c2_g3, Pdensi_DN20300_c0_g1d62840, Pdensi_DN20300_c0_g1d62841, Pdensi_DN20300_c0_g1d62842, Pdensi_DN20679_c4_g5d492884, Pdensi_DN21997_c1_g3, Pdensi_DN22097_c0_g1d298406, Pdensi_DN22600_c0_g1d426096, Pdensi_DN23018_c1_g2, Pdens…
GO:0048767	0.0188255661568452	0.99308936560175	13	29	root hair elongation	BP	0.301001496776152	BP root hair elongation	Pdensi_DN13796_c0_g1d462322, Pdensi_DN15653_c3_g2, Pdensi_DN16132_c1_g2, Pdensi_DN16835_c0_g1, Pdensi_DN18861_c0_g4, Pdensi_DN18965_c0_g1d59963, Pdensi_DN21778_c1_g3, Pdensi_DN22064_c1_g3, Pdensi_DN24459_c0_g1d72159, Pdensi_DN26408_c0_g1d499897, Pdensi_DN3155_c0_g1d381599, Pdensi_DN37196_c2_g1, Pdensi_DN37396_c0_g1
GO:0016109	0.0188642477290913	0.992671647631988	14	33	tetraterpenoid biosynthetic process	BP	0.301001496776152	BP tetraterpenoid biosynthetic process	Pdensi_DN13059_c0_g1d390976, Pdensi_DN14793_c0_g1, Pdensi_DN15626_c0_g1d54595, Pdensi_DN15788_c0_g1d468038, Pdensi_DN18892_c0_g1, Pdensi_DN20950_c0_g1d17810, Pdensi_DN21227_c0_g1d362762, Pdensi_DN2264_c0_g1d259769, Pdensi_DN25808_c0_g1d75589, Pdensi_DN29431_c1_g1, Pdensi_DN36342_c0_g1d148659, Pdensi_DN71415_c0_g1, Pdensi_DN9042_c0_g1d453296, Pdensi_GG_94296_c0_g1
GO:0016117	0.0188642477290913	0.992671647631988	14	33	carotenoid biosynthetic process	BP	0.301001496776152	BP carotenoid biosynthetic process	Pdensi_DN13059_c0_g1d390976, Pdensi_DN14793_c0_g1, Pdensi_DN15626_c0_g1d54595, Pdensi_DN15788_c0_g1d468038, Pdensi_DN18892_c0_g1, Pdensi_DN20950_c0_g1d17810, Pdensi_DN21227_c0_g1d362762, Pdensi_DN2264_c0_g1d259769, Pdensi_DN25808_c0_g1d75589, Pdensi_DN29431_c1_g1, Pdensi_DN36342_c0_g1d148659, Pdensi_DN71415_c0_g1, Pdensi_DN9042_c0_g1d453296, Pdensi_GG_94296_c0_g1
GO:0016328	0.0189073476838188	0.998740264772588	4	5	lateral plasma membrane	CC	0.301001496776152	CC lateral plasma membrane	Pdensi_DN14892_c1_g1, Pdensi_DN18861_c0_g4, Pdensi_DN21624_c0_g2d540410, Pdensi_GG_78706_c1_g1
GO:0065001	0.0189161987566627	0.990900185296396	21	56	specification of axis polarity	BP	0.301001496776152	BP specification of axis polarity	Pdensi_DN10463_c0_g1d209872, Pdensi_DN11895_c0_g1, Pdensi_DN1194_c0_g1d98292, Pdensi_DN12603_c0_g1d105849, Pdensi_DN13394_c0_g1d271800, Pdensi_DN15724_c0_g1d54664, Pdensi_DN16537_c0_g3, Pdensi_DN16632_c1_g1, Pdensi_DN17786_c0_g1d12450, Pdensi_DN17848_c0_g1d476052, Pdensi_DN21156_c1_g1d416466, Pdensi_DN21355_c1_g1d417316, Pdensi_DN21947_c2_g2, Pdensi_DN22049_c0_g1d222100, Pdensi_DN25250_c1_g1, Pde…
GO:0072330	0.0189355237119182	0.986386839214593	86	284	monocarboxylic acid biosynthetic process	BP	0.301001496776152	BP monocarboxylic acid biosynthetic process	Pdensi_DN10846_c0_g1d335071, Pdensi_DN11042_c0_g1d104080, Pdensi_DN11879_c0_g1, Pdensi_DN12095_c0_g1d175594, Pdensi_DN12647_c0_g2, Pdensi_DN12981_c0_g2, Pdensi_DN13489_c1_g1d177977, Pdensi_DN14040_c0_g1d213034, Pdensi_DN14115_c0_g2, Pdensi_DN14628_c0_g1d464486, Pdensi_DN14653_c0_g1d108253, Pdensi_DN14965_c0_g1d465570, Pdensi_DN15098_c0_g1d108891, Pdensi_DN15825_c0_g1d397026, Pdensi_DN16483_c0_g1,…
GO:0016572	0.0189492682948221	0.998736522660473	4	5	histone phosphorylation	BP	0.301001496776152	BP histone phosphorylation	Pdensi_DN12166_c0_g1d337469, Pdensi_DN20775_c6_g2, Pdensi_DN21696_c0_g2, Pdensi_DN37017_c0_g2
GO:0009620	0.0189562944906158	0.986084024347611	97	325	response to fungus	BP	0.301001496776152	BP response to fungus	Pdensi_DN10553_c0_g1d103553, Pdensi_DN11879_c0_g1, Pdensi_DN12247_c0_g1d50657, Pdensi_DN12278_c0_g4, Pdensi_DN13092_c0_g1d177216, Pdensi_DN13293_c0_g1d461084, Pdensi_DN13394_c0_g1d271800, Pdensi_DN14255_c0_g1d107683, Pdensi_DN14777_c0_g1d53400, Pdensi_DN15094_c1_g3d465823, Pdensi_DN15098_c0_g1d108891, Pdensi_DN15865_c0_g1d9959, Pdensi_DN15992_c0_g3, Pdensi_DN16310_c0_g1, Pdensi_DN16496_c2_g1, Pde…
GO:0019187	0.0190394255708534	0.997341651362525	5	8	beta-1,4-mannosyltransferase activity	MF	0.30154333471676	MF beta-1,4-mannosyltransferase activity	Pdensi_DN12254_c0_g1, Pdensi_DN18948_c1_g1d481130, Pdensi_DN21385_c0_g1d221225, Pdensi_DN22102_c0_g1, Pdensi_DN22515_c0_g1d363928
GO:0051753	0.0190394255708534	0.997341651362525	5	8	mannan synthase activity	MF	0.30154333471676	MF mannan synthase activity	Pdensi_DN12254_c0_g1, Pdensi_DN18948_c1_g1d481130, Pdensi_DN21385_c0_g1d221225, Pdensi_DN22102_c0_g1, Pdensi_DN22515_c0_g1d363928
GO:0050275	0.0192121548697604	0.995243825092877	8	15	scopoletin glucosyltransferase activity	MF	0.303887889238138	MF scopoletin glucosyltransferase activity	Pdensi_DN19549_c0_g1d61229, Pdensi_DN22059_c0_g1d66743, Pdensi_DN22093_c0_g1, Pdensi_DN24284_c1_g3, Pdensi_DN39696_c2_g3, Pdensi_GG_116687_c0_g1, Pdensi_GG_120794_c0_g1, Pdensi_GG_3173_c0_g1
GO:0009850	0.0192877228175078	0.992893954583985	13	29	auxin metabolic process	BP	0.30469154941239	BP auxin metabolic process	Pdensi_DN12887_c0_g1d176910, Pdensi_DN14508_c0_g1d8354, Pdensi_DN15429_c0_g1, Pdensi_DN15971_c0_g1d183380, Pdensi_DN15976_c0_g1d526796, Pdensi_DN21311_c1_g4, Pdensi_DN21559_c0_g2, Pdensi_DN21873_c3_g1d420618, Pdensi_DN24294_c0_g1, Pdensi_DN24532_c2_g3, Pdensi_DN25332_c0_g1d74269, Pdensi_DN26518_c3_g1, Pdensi_DN40909_c0_g1d152525
GO:0005720	0.0197835040687399	0.993888058364587	10	21	nuclear heterochromatin	CC	0.312122821884503	CC nuclear heterochromatin	Pdensi_DN17326_c0_g1, Pdensi_DN18621_c0_g1d479778, Pdensi_DN19609_c0_g2d359882, Pdensi_DN21556_c0_g2, Pdensi_DN22767_c0_g1, Pdensi_DN24329_c0_g1d133139, Pdensi_DN26046_c0_g1, Pdensi_DN26046_c0_g1d559852, Pdensi_DN37072_c0_g1d240207, Pdensi_GG_118079_c0_g1
GO:0031109	0.0198349281564278	0.994416948717417	9	18	microtubule polymerization or depolymerization	BP	0.312533451847632	BP microtubule polymerization or depolymerization	Pdensi_DN13701_c0_g1d392284, Pdensi_DN13766_c0_g1d392221, Pdensi_DN19721_c0_g2d486406, Pdensi_DN21193_c0_g1, Pdensi_DN24840_c0_g1d305104, Pdensi_DN24921_c0_g5, Pdensi_DN35986_c0_g1d239151, Pdensi_DN39070_c1_g2, Pdensi_DN39871_c0_g2
GO:0032197	0.019971746076058	0.988243504599274	35	111	transposition, RNA-mediated	BP	0.314286837866969	BP transposition, RNA-mediated	Pdensi_DN11047_c0_g1, Pdensi_DN15420_c1_g2, Pdensi_DN15729_c2_g1, Pdensi_DN16018_c1_g2, Pdensi_DN16581_c2_g1d185099, Pdensi_DN16982_c0_g1, Pdensi_DN17245_c2_g1, Pdensi_DN17409_c0_g2, Pdensi_DN17853_c1_g1, Pdensi_DN17957_c1_g1, Pdensi_DN18008_c1_g1d402900, Pdensi_DN1878_c0_g1d203504, Pdensi_DN19331_c0_g3, Pdensi_DN21527_c1_g1, Pdensi_DN21900_c0_g1d541648, Pdensi_DN22417_c1_g1d544040, Pdensi_DN2248…
GO:0009606	0.0203522815481933	0.988840643733925	29	81	tropism	BP	0.319866126094593	BP tropism	Pdensi_DN10527_c0_g1d173309, Pdensi_DN11668_c0_g1, Pdensi_DN12062_c0_g2, Pdensi_DN12120_c0_g1, Pdensi_DN12205_c0_g1d337539, Pdensi_DN15253_c0_g1d9232, Pdensi_DN15327_c0_g1, Pdensi_DN15641_c0_g7, Pdensi_DN17086_c0_g1d11523, Pdensi_DN17086_c0_g2, Pdensi_DN18861_c0_g4, Pdensi_DN20264_c0_g2d119506, Pdensi_DN20496_c0_g1, Pdensi_DN20651_c0_g1d220263, Pdensi_DN20711_c0_g1d493269, Pdensi_DN22417_c2_g3, P…
GO:0051010	0.0205660118322615	0.996307750926166	6	10	microtubule plus-end binding	MF	0.322812935724248	MF microtubule plus-end binding	Pdensi_DN22417_c2_g3, Pdensi_DN2469_c0_g1d203990, Pdensi_DN24921_c0_g5, Pdensi_DN31245_c0_g1d564486, Pdensi_DN39070_c1_g2, Pdensi_GG_140227_c0_g2
GO:1905156	0.0206127348799194	0.997056682680564	5	8	negative regulation of photosynthesis	BP	0.323134159786354	BP negative regulation of photosynthesis	Pdensi_DN12020_c0_g1d5957, Pdensi_DN14857_c0_g1d342973, Pdensi_DN17952_c0_g1d114223, Pdensi_DN22222_c0_g3, Pdensi_DN29780_c0_g1
GO:0010037	0.0210688505550471	0.994001010942718	9	18	response to carbon dioxide	BP	0.329864217468714	BP response to carbon dioxide	Pdensi_DN11112_c0_g1d387695, Pdensi_DN13977_c0_g1d340966, Pdensi_DN16057_c0_g1d183538, Pdensi_DN17774_c1_g1, Pdensi_DN19472_c0_g1, Pdensi_DN19803_c0_g1d409969, Pdensi_DN21375_c1_g1, Pdensi_DN23384_c0_g1d303821, Pdensi_DN41056_c0_g1d442946
GO:0016108	0.0218542178314088	0.990608932723892	16	40	tetraterpenoid metabolic process	BP	0.341291884052432	BP tetraterpenoid metabolic process	Pdensi_DN13059_c0_g1d390976, Pdensi_DN14793_c0_g1, Pdensi_DN15626_c0_g1d54595, Pdensi_DN15788_c0_g1d468038, Pdensi_DN16923_c0_g2, Pdensi_DN18892_c0_g1, Pdensi_DN20950_c0_g1d17810, Pdensi_DN21227_c0_g1d362762, Pdensi_DN2264_c0_g1d259769, Pdensi_DN25808_c0_g1d75589, Pdensi_DN28517_c0_g1d196074, Pdensi_DN29431_c1_g1, Pdensi_DN36342_c0_g1d148659, Pdensi_DN71415_c0_g1, Pdensi_DN9042_c0_g1d453296, Pden…
GO:0016116	0.0218542178314088	0.990608932723892	16	40	carotenoid metabolic process	BP	0.341291884052432	BP carotenoid metabolic process	Pdensi_DN13059_c0_g1d390976, Pdensi_DN14793_c0_g1, Pdensi_DN15626_c0_g1d54595, Pdensi_DN15788_c0_g1d468038, Pdensi_DN16923_c0_g2, Pdensi_DN18892_c0_g1, Pdensi_DN20950_c0_g1d17810, Pdensi_DN21227_c0_g1d362762, Pdensi_DN2264_c0_g1d259769, Pdensi_DN25808_c0_g1d75589, Pdensi_DN28517_c0_g1d196074, Pdensi_DN29431_c1_g1, Pdensi_DN36342_c0_g1d148659, Pdensi_DN71415_c0_g1, Pdensi_DN9042_c0_g1d453296, Pden…
GO:0006820	0.0220464081044202	0.984117368276192	83	276	anion transport	BP	0.343856905111528	BP anion transport	Pdensi_DN10853_c0_g1d5059, Pdensi_DN11112_c0_g1d387695, Pdensi_DN11544_c0_g2d5552, Pdensi_DN11585_c0_g1d336306, Pdensi_DN12300_c0_g1d105477, Pdensi_DN12352_c0_g1d389636, Pdensi_DN12499_c0_g1d105600, Pdensi_DN12710_c0_g2, Pdensi_DN12993_c0_g2, Pdensi_DN13111_c0_g1d271387, Pdensi_DN13977_c0_g1d340966, Pdensi_DN14983_c0_g3, Pdensi_DN15218_c0_g1d181552, Pdensi_DN15620_c0_g2, Pdensi_DN15739_c0_g1, Pde…
GO:0009145	0.0222573246147167	0.990412536144942	16	40	purine nucleoside triphosphate biosynthetic process	BP	0.346204046388847	BP purine nucleoside triphosphate biosynthetic process	Pdensi_DN10387_c0_g1d173149, Pdensi_DN16418_c0_g1, Pdensi_DN17215_c0_g1d350275, Pdensi_DN17972_c1_g3, Pdensi_DN19256_c0_g1, Pdensi_DN20315_c0_g1d412031, Pdensi_DN24195_c5_g1, Pdensi_DN24772_c5_g1, Pdensi_DN24930_c2_g1, Pdensi_DN24971_c0_g1d136323, Pdensi_DN24979_c1_g3, Pdensi_DN27357_c0_g1d195040, Pdensi_DN96232_c0_g1, Pdensi_DN99516_c0_g1, Pdensi_GG_32233_c0_g1, Pdensi_GG_4969_c0_g1
GO:0009206	0.0222573246147167	0.990412536144942	16	40	purine ribonucleoside triphosphate biosynthetic process	BP	0.346204046388847	BP purine ribonucleoside triphosphate biosynthetic process	Pdensi_DN10387_c0_g1d173149, Pdensi_DN16418_c0_g1, Pdensi_DN17215_c0_g1d350275, Pdensi_DN17972_c1_g3, Pdensi_DN19256_c0_g1, Pdensi_DN20315_c0_g1d412031, Pdensi_DN24195_c5_g1, Pdensi_DN24772_c5_g1, Pdensi_DN24930_c2_g1, Pdensi_DN24971_c0_g1d136323, Pdensi_DN24979_c1_g3, Pdensi_DN27357_c0_g1d195040, Pdensi_DN96232_c0_g1, Pdensi_DN99516_c0_g1, Pdensi_GG_32233_c0_g1, Pdensi_GG_4969_c0_g1
GO:0009753	0.022281294063056	0.986361478181931	40	120	response to jasmonic acid	BP	0.346204046388847	BP response to jasmonic acid	Pdensi_DN1029_c0_g1, Pdensi_DN11987_c0_g1, Pdensi_DN12309_c0_g1d269969, Pdensi_DN13394_c0_g1d271800, Pdensi_DN13496_c0_g1d51811, Pdensi_DN14452_c0_g1d274013, Pdensi_DN14577_c0_g1d393939, Pdensi_DN14673_c0_g1d464608, Pdensi_DN15089_c0_g1d213888, Pdensi_DN16340_c0_g2, Pdensi_DN16481_c0_g1d278696, Pdensi_DN17691_c0_g2d401637, Pdensi_DN17984_c1_g1, Pdensi_DN18133_c1_g1, Pdensi_DN19035_c4_g1, Pdensi_D…
GO:0000077	0.0223383741162909	0.991498069346692	13	30	DNA damage checkpoint	BP	0.346653255832379	BP DNA damage checkpoint	Pdensi_DN15367_c0_g1d525637, Pdensi_DN17685_c0_g1d475159, Pdensi_DN19002_c0_g1d406330, Pdensi_DN20675_c0_g2d413654, Pdensi_DN20976_c1_g10, Pdensi_DN21502_c0_g1d221401, Pdensi_DN21750_c0_g1d540941, Pdensi_DN25901_c0_g1, Pdensi_DN38398_c1_g3, Pdensi_DN4575_c0_g1d100022, Pdensi_DN6398_c0_g1, Pdensi_DN9673_c0_g1d172134, Pdensi_GG_38916_c0_g1
GO:1990067	0.0224560001855425	0.997677026942852	4	6	intrachromosomal DNA recombination	BP	0.348039720759806	BP intrachromosomal DNA recombination	Pdensi_DN26438_c0_g1d229124, Pdensi_DN36461_c0_g1d88235, Pdensi_DN41456_c0_g1d319849, Pdensi_GG_67103_c0_g1
GO:0080043	0.0227040326117597	0.988889784436234	21	55	quercetin 3-O-glucosyltransferase activity	MF	0.35099978055316	MF quercetin 3-O-glucosyltransferase activity	Pdensi_DN14735_c0_g1, Pdensi_DN16166_c0_g5, Pdensi_DN16191_c0_g1d183796, Pdensi_DN16362_c0_g1d184375, Pdensi_DN18287_c0_g1d403608, Pdensi_DN18705_c0_g1d217585, Pdensi_DN20037_c1_g1, Pdensi_DN21311_c1_g4, Pdensi_DN21866_c1_g2, Pdensi_DN22093_c1_g1, Pdensi_DN23535_c1_g1, Pdensi_DN24249_c0_g2, Pdensi_DN24532_c2_g3, Pdensi_DN24736_c1_g2, Pdensi_DN25789_c1_g2, Pdensi_DN34758_c0_g4, Pdensi_DN37389_c0_g…
GO:0080044	0.0227040326117597	0.988889784436234	21	55	quercetin 7-O-glucosyltransferase activity	MF	0.35099978055316	MF quercetin 7-O-glucosyltransferase activity	Pdensi_DN14735_c0_g1, Pdensi_DN16166_c0_g5, Pdensi_DN16191_c0_g1d183796, Pdensi_DN16362_c0_g1d184375, Pdensi_DN18287_c0_g1d403608, Pdensi_DN18705_c0_g1d217585, Pdensi_DN20037_c1_g1, Pdensi_DN21311_c1_g4, Pdensi_DN21866_c1_g2, Pdensi_DN22093_c1_g1, Pdensi_DN23535_c1_g1, Pdensi_DN24249_c0_g2, Pdensi_DN24532_c2_g3, Pdensi_DN24736_c1_g2, Pdensi_DN25789_c1_g2, Pdensi_DN34758_c0_g4, Pdensi_DN37389_c0_g…
GO:0009142	0.0228046249893893	0.989023415076013	20	53	nucleoside triphosphate biosynthetic process	BP	0.352112566021862	BP nucleoside triphosphate biosynthetic process	Pdensi_DN10387_c0_g1d173149, Pdensi_DN16418_c0_g1, Pdensi_DN17215_c0_g1d350275, Pdensi_DN17972_c1_g3, Pdensi_DN19256_c0_g1, Pdensi_DN19769_c0_g1d409219, Pdensi_DN20092_c0_g2d488108, Pdensi_DN20315_c0_g1d412031, Pdensi_DN22346_c0_g1d424208, Pdensi_DN24195_c5_g1, Pdensi_DN24772_c5_g1, Pdensi_DN24930_c2_g1, Pdensi_DN24971_c0_g1d136323, Pdensi_DN24979_c1_g3, Pdensi_DN27357_c0_g1d195040, Pdensi_DN3279…
GO:0030855	0.0231626585040268	0.993831311921477	8	16	epithelial cell differentiation	BP	0.357192575877887	BP epithelial cell differentiation	Pdensi_DN14452_c0_g1d274013, Pdensi_DN14577_c0_g1d393939, Pdensi_DN16340_c0_g2, Pdensi_DN19167_c0_g1d285960, Pdensi_DN20191_c0_g2, Pdensi_DN21627_c0_g1d419167, Pdensi_DN4294_c0_g1d382336, Pdensi_GG_133473_c0_g1
GO:0019207	0.023254363889192	0.987532402620845	26	73	kinase regulator activity	MF	0.357828900825879	MF kinase regulator activity	Pdensi_DN12525_c0_g1, Pdensi_DN12774_c0_g1d211866, Pdensi_DN13723_c0_g1d462239, Pdensi_DN13835_c0_g2d392407, Pdensi_DN14259_c0_g1, Pdensi_DN14731_c0_g1d274697, Pdensi_DN16732_c0_g1d56187, Pdensi_DN17385_c0_g1d57185, Pdensi_DN17815_c0_g1, Pdensi_DN18055_c1_g1, Pdensi_DN18189_c0_g1, Pdensi_DN18551_c0_g1d59235, Pdensi_DN18969_c0_g1, Pdensi_DN19116_c0_g9, Pdensi_DN19860_c0_g2d535182, Pdensi_DN20163_c…
GO:1901617	0.0232620770892819	0.985091016137082	47	145	organic hydroxy compound biosynthetic process	BP	0.357828900825879	BP organic hydroxy compound biosynthetic process	Pdensi_DN1029_c0_g1, Pdensi_DN11879_c0_g1, Pdensi_DN11987_c0_g1, Pdensi_DN12945_c0_g1d212100, Pdensi_DN13536_c0_g1, Pdensi_DN13973_c0_g6, Pdensi_DN14741_c0_g1d394293, Pdensi_DN14801_c0_g1, Pdensi_DN15115_c0_g1, Pdensi_DN15588_c0_g1d9544, Pdensi_DN15659_c1_g3, Pdensi_DN17375_c0_g1, Pdensi_DN17568_c0_g1d216235, Pdensi_DN17827_c0_g1, Pdensi_DN17861_c0_g1d282374, Pdensi_DN18372_c0_g1, Pdensi_DN18892_…
GO:0004806	0.0233639265167755	0.991886608504352	11	25	triglyceride lipase activity	MF	0.3589469159993	MF triglyceride lipase activity	Pdensi_DN12842_c0_g1d212003, Pdensi_DN17804_c0_g1d12690, Pdensi_DN19079_c0_g2, Pdensi_DN20271_c1_g2, Pdensi_DN20480_c1_g3, Pdensi_DN23150_c0_g2d69298, Pdensi_DN23199_c0_g1d547021, Pdensi_DN24768_c0_g1, Pdensi_DN36658_c0_g1d508901, Pdensi_DN5915_c0_g1d168168, Pdensi_GG_152832_c1_g1
GO:0009638	0.0234102476455274	0.993751621292541	8	16	phototropism	BP	0.359210109134489	BP phototropism	Pdensi_DN11668_c0_g1, Pdensi_DN12062_c0_g2, Pdensi_DN12120_c0_g1, Pdensi_DN15253_c0_g1d9232, Pdensi_DN15641_c0_g7, Pdensi_DN20711_c0_g1d493269, Pdensi_DN6421_c0_g1d101100, Pdensi_DN8648_c0_g1d331767
GO:0009735	0.0237362743532733	0.985294031984589	41	124	response to cytokinin	BP	0.363759143451284	BP response to cytokinin	Pdensi_DN10909_c0_g2, Pdensi_DN12020_c0_g1d5957, Pdensi_DN12634_c0_g1d459820, Pdensi_DN13864_c0_g1d392392, Pdensi_DN14648_c0_g1d53257, Pdensi_DN14686_c0_g2d213578, Pdensi_DN14857_c0_g1d342973, Pdensi_DN16418_c0_g1, Pdensi_DN16813_c0_g1d471946, Pdensi_DN16868_c0_g1d56338, Pdensi_DN18048_c0_g1d476888, Pdensi_DN18623_c1_g1, Pdensi_DN18630_c0_g1d115702, Pdensi_DN18647_c1_g4, Pdensi_DN18661_c0_g1, Pde…
GO:0044462	0.0240330625548112	0.990256719735904	14	34	external encapsulating structure part	CC	0.367614283369963	CC external encapsulating structure part	Pdensi_DN15724_c0_g1d54664, Pdensi_DN16537_c0_g3, Pdensi_DN16632_c1_g1, Pdensi_DN17916_c0_g1d402543, Pdensi_DN18494_c1_g2, Pdensi_DN20271_c1_g2, Pdensi_DN21129_c2_g5, Pdensi_DN21355_c1_g1d417316, Pdensi_DN21947_c2_g2, Pdensi_DN22049_c0_g1d222100, Pdensi_DN26441_c0_g1, Pdensi_DN39636_c0_g2, Pdensi_GG_119558_c0_g1, Pdensi_GG_152863_c0_g1
GO:0090708	0.0240475782636779	0.992169830723524	10	22	specification of plant organ axis polarity	BP	0.367614283369963	BP specification of plant organ axis polarity	Pdensi_DN15724_c0_g1d54664, Pdensi_DN16537_c0_g3, Pdensi_DN16632_c1_g1, Pdensi_DN21355_c1_g1d417316, Pdensi_DN21947_c2_g2, Pdensi_DN22049_c0_g1d222100, Pdensi_DN26441_c0_g1, Pdensi_DN39636_c0_g2, Pdensi_GG_119558_c0_g1, Pdensi_GG_152863_c0_g1
GO:0051225	0.0240969539406216	0.989192576633129	17	43	spindle assembly	BP	0.367912053589689	BP spindle assembly	Pdensi_DN10202_c0_g1, Pdensi_DN12594_c0_g1d211747, Pdensi_DN13660_c0_g1, Pdensi_DN1409_c0_g1d380513, Pdensi_DN17550_c0_g1d12277, Pdensi_DN20126_c0_g6, Pdensi_DN20739_c0_g3, Pdensi_DN22417_c2_g3, Pdensi_DN23285_c0_g1, Pdensi_DN23383_c0_g5, Pdensi_DN2469_c0_g1d203990, Pdensi_DN31245_c0_g1d564486, Pdensi_DN35437_c0_g1d202182, Pdensi_DN37575_c0_g1d509709, Pdensi_DN38518_c0_g1d440833, Pdensi_GG_140227…
GO:0031497	0.024371124802409	0.993440556345285	8	16	chromatin assembly	BP	0.371637003492496	BP chromatin assembly	Pdensi_DN17327_c0_g1d112863, Pdensi_DN19151_c0_g1d285866, Pdensi_DN21939_c0_g1d495869, Pdensi_DN3272_c0_g1d166120, Pdensi_DN36868_c2_g1, Pdensi_DN39903_c0_g1, Pdensi_GG_118079_c0_g1, Pdensi_GG_82123_c0_g1
GO:0022891	0.0244505188834221	0.979920082953038	211	757	NA	NA	0.372386244281427	none	Pdensi_DN10060_c0_g1d172739, Pdensi_DN10387_c0_g1d173149, Pdensi_DN10853_c0_g1d5059, Pdensi_DN10856_c0_g1d387249, Pdensi_DN10964_c0_g1, Pdensi_DN11112_c0_g1d387695, Pdensi_DN11440_c0_g1d174654, Pdensi_DN11580_c0_g1d336377, Pdensi_DN11585_c0_g1d336306, Pdensi_DN11910_c0_g1d5896, Pdensi_DN11991_c0_g2, Pdensi_DN12171_c0_g1d337482, Pdensi_DN12300_c0_g1d105477, Pdensi_DN12352_c0_g1d389636, Pdensi_DN12…
GO:0042547	0.0245396018984063	0.996316748987058	5	8	cell wall modification involved in multidimensional cell growth	BP	0.373281014785893	BP cell wall modification involved in multidimensional cell growth	Pdensi_DN19354_c0_g1d60862, Pdensi_DN19354_c0_g2, Pdensi_DN22302_c0_g1d222548, Pdensi_DN31795_c0_g1d83969, Pdensi_DN41948_c0_g1d244695
GO:0010476	0.0250135482027067	0.987583782710578	21	56	gibberellin mediated signaling pathway	BP	0.3800206471389	BP gibberellin mediated signaling pathway	Pdensi_DN12491_c0_g1d459331, Pdensi_DN12816_c0_g1d338710, Pdensi_DN13794_c0_g1d52193, Pdensi_DN13945_c0_g1d341146, Pdensi_DN15429_c0_g1, Pdensi_DN16982_c0_g1d279982, Pdensi_DN17613_c1_g1, Pdensi_DN18661_c0_g1, Pdensi_DN18670_c0_g1d532266, Pdensi_DN19201_c0_g1d286338, Pdensi_DN19601_c0_g1d534643, Pdensi_DN20193_c0_g1, Pdensi_DN21644_c0_g1, Pdensi_DN21721_c0_g1, Pdensi_DN2386_c0_g1d835, Pdensi_DN27…
GO:0016628	0.0251708376046939	0.986552964078752	25	71	oxidoreductase activity, acting on the CH-CH group of donors, NAD or NADP as acceptor	MF	0.381938751619437	MF oxidoreductase activity, acting on the CH-CH group of donors, NAD or NADP as acceptor	Pdensi_DN13536_c0_g1, Pdensi_DN13536_c0_g2, Pdensi_DN14628_c0_g1d464486, Pdensi_DN15552_c0_g1, Pdensi_DN16084_c0_g1d214889, Pdensi_DN17375_c0_g1, Pdensi_DN17568_c0_g1d216235, Pdensi_DN18206_c0_g1, Pdensi_DN19245_c0_g2, Pdensi_DN19393_c2_g1, Pdensi_DN19803_c0_g3d487229, Pdensi_DN19874_c0_g2, Pdensi_DN20625_c0_g2d291633, Pdensi_DN20766_c4_g2, Pdensi_DN20840_c1_g1, Pdensi_DN21573_c1_g1, Pdensi_DN237…
GO:0052386	0.0252605988058616	0.986528323837864	25	70	cell wall thickening	BP	0.382049018023611	BP cell wall thickening	Pdensi_DN14864_c3_g2, Pdensi_DN14914_c0_g2, Pdensi_DN15159_c0_g1d214023, Pdensi_DN15354_c3_g6, Pdensi_DN15443_c3_g1, Pdensi_DN15452_c4_g1, Pdensi_DN16537_c0_g1d470760, Pdensi_DN19254_c3_g2, Pdensi_DN19673_c2_g1, Pdensi_DN19789_c2_g1, Pdensi_DN20598_c4_g3, Pdensi_DN20614_c1_g1d413419, Pdensi_DN21344_c0_g1d417506, Pdensi_DN22228_c0_g1d125696, Pdensi_DN22256_c1_g1, Pdensi_DN22613_c3_g3, Pdensi_DN226…
GO:0052543	0.0252605988058616	0.986528323837864	25	70	callose deposition in cell wall	BP	0.382049018023611	BP callose deposition in cell wall	Pdensi_DN14864_c3_g2, Pdensi_DN14914_c0_g2, Pdensi_DN15159_c0_g1d214023, Pdensi_DN15354_c3_g6, Pdensi_DN15443_c3_g1, Pdensi_DN15452_c4_g1, Pdensi_DN16537_c0_g1d470760, Pdensi_DN19254_c3_g2, Pdensi_DN19673_c2_g1, Pdensi_DN19789_c2_g1, Pdensi_DN20598_c4_g3, Pdensi_DN20614_c1_g1d413419, Pdensi_DN21344_c0_g1d417506, Pdensi_DN22228_c0_g1d125696, Pdensi_DN22256_c1_g1, Pdensi_DN22613_c3_g3, Pdensi_DN226…
GO:0000018	0.0252712417252738	0.98967963374166	14	34	regulation of DNA recombination	BP	0.382049018023611	BP regulation of DNA recombination	Pdensi_DN11155_c0_g1d49629, Pdensi_DN14709_c0_g1d53315, Pdensi_DN16075_c0_g1d397367, Pdensi_DN17327_c0_g1d112863, Pdensi_DN18203_c0_g2, Pdensi_DN20072_c0_g1d188476, Pdensi_DN20976_c1_g10, Pdensi_DN21939_c0_g1d495869, Pdensi_DN22894_c0_g1d302867, Pdensi_DN23615_c1_g2, Pdensi_DN25901_c0_g1, Pdensi_DN39387_c0_g1d242333, Pdensi_GG_38916_c0_g1, Pdensi_GG_82123_c0_g1
GO:0090626	0.0253703515979297	0.989558942996928	14	35	plant epidermis morphogenesis	BP	0.383076744495856	BP plant epidermis morphogenesis	Pdensi_DN17242_c0_g1, Pdensi_DN17848_c0_g1d476052, Pdensi_DN17885_c0_g2d282185, Pdensi_DN20214_c0_g2d489917, Pdensi_DN20632_c0_g2, Pdensi_DN20632_c0_g3, Pdensi_DN20929_c2_g1, Pdensi_DN21156_c1_g1d416466, Pdensi_DN22739_c0_g1d302230, Pdensi_DN27119_c2_g5, Pdensi_DN36582_c0_g1d508863, Pdensi_DN37849_c0_g2, Pdensi_DN41203_c0_g1d35551, Pdensi_DN629_c0_g1d514068
GO:0072529	0.0256449122098146	0.992234399804909	9	19	pyrimidine-containing compound catabolic process	BP	0.386747903987718	BP pyrimidine-containing compound catabolic process	Pdensi_DN14142_c0_g1, Pdensi_DN15551_c0_g1, Pdensi_DN22961_c0_g2d546367, Pdensi_DN23694_c1_g1, Pdensi_DN24039_c1_g2, Pdensi_DN25411_c0_g2, Pdensi_DN27472_c0_g1d368370, Pdensi_DN47344_c0_g1d249493, Pdensi_GG_10430_c0_g1
GO:1902410	0.0257119320145871	0.989074729197065	15	37	mitotic cytokinetic process	BP	0.386968688925518	BP mitotic cytokinetic process	Pdensi_DN13244_c0_g1d339594, Pdensi_DN13628_c0_g1d462025, Pdensi_DN13701_c0_g1d392284, Pdensi_DN17021_c0_g1, Pdensi_DN18993_c0_g1d532968, Pdensi_DN20668_c0_g1, Pdensi_DN23035_c0_g1, Pdensi_DN24439_c0_g1d498110, Pdensi_DN26559_c0_g1d77557, Pdensi_DN40879_c0_g1d243663, Pdensi_DN42458_c0_g1d574608, Pdensi_DN55686_c0_g1, Pdensi_DN69414_c0_g1, Pdensi_DN7548_c0_g1d263680, Pdensi_GG_77121_c0_g1
GO:0006805	0.0257484543468934	0.989985410166042	13	30	xenobiotic metabolic process	BP	0.386968688925518	BP xenobiotic metabolic process	Pdensi_DN14735_c0_g1, Pdensi_DN16162_c3_g1, Pdensi_DN20037_c1_g1, Pdensi_DN20067_c0_g2d62321, Pdensi_DN21866_c1_g2, Pdensi_DN23285_c0_g1, Pdensi_DN23535_c1_g1, Pdensi_DN25789_c1_g2, Pdensi_DN37389_c0_g1d509567, Pdensi_DN8974_c0_g1d385020, Pdensi_GG_125320_c0_g1, Pdensi_GG_17249_c0_g1, Pdensi_GG_67055_c0_g1
GO:0006275	0.0257538888534048	0.986676793044957	23	63	regulation of DNA replication	BP	0.386968688925518	BP regulation of DNA replication	Pdensi_DN11010_c0_g1d104110, Pdensi_DN12774_c0_g1d211866, Pdensi_DN14179_c0_g2, Pdensi_DN17354_c0_g1d473947, Pdensi_DN19002_c0_g1d406330, Pdensi_DN19324_c0_g1d15073, Pdensi_DN20072_c0_g1d188476, Pdensi_DN20976_c1_g10, Pdensi_DN21495_c0_g1d123015, Pdensi_DN21502_c0_g1d221401, Pdensi_DN21951_c0_g1d66606, Pdensi_DN22894_c0_g1d302867, Pdensi_DN25901_c0_g1, Pdensi_DN33695_c0_g1d29729, Pdensi_DN36868_c…
GO:0000902	0.0258048279961806	0.981306614592741	82	270	cell morphogenesis	BP	0.387222450407626	BP cell morphogenesis	Pdensi_DN10109_c0_g1d172869, Pdensi_DN10258_c0_g1d266747, Pdensi_DN1029_c0_g1, Pdensi_DN10628_c0_g1, Pdensi_DN11777_c0_g1, Pdensi_DN11987_c0_g1, Pdensi_DN12859_c0_g1d338794, Pdensi_DN12927_c0_g3, Pdensi_DN13193_c0_g1d212340, Pdensi_DN13823_c0_g1d462655, Pdensi_DN14900_c0_g1d343302, Pdensi_DN15094_c0_g1d465830, Pdensi_DN15204_c0_g1d344164, Pdensi_DN15439_c0_g1d54251, Pdensi_DN16340_c0_g1d55657, Pd…
GO:0048544	0.0258337097175899	0.987340446718023	20	54	recognition of pollen	BP	0.387222450407626	BP recognition of pollen	Pdensi_DN10906_c0_g1d387436, Pdensi_DN14340_c0_g1d8210, Pdensi_DN15519_c0_g2, Pdensi_DN16006_c0_g7, Pdensi_DN16137_c0_g1d183863, Pdensi_DN16286_c0_g1d110903, Pdensi_DN19603_c1_g4, Pdensi_DN19768_c2_g1, Pdensi_DN20684_c1_g1, Pdensi_DN21034_c3_g1, Pdensi_DN21510_c1_g2, Pdensi_DN24748_c1_g1, Pdensi_DN25314_c0_g1d227347, Pdensi_DN37909_c0_g1d570535, Pdensi_DN39058_c2_g3, Pdensi_DN40072_c0_g2, Pdensi_…
GO:0015698	0.0259246249626663	0.984640911676638	34	101	inorganic anion transport	BP	0.388112451083421	BP inorganic anion transport	Pdensi_DN11112_c0_g1d387695, Pdensi_DN11544_c0_g2d5552, Pdensi_DN12300_c0_g1d105477, Pdensi_DN13977_c0_g1d340966, Pdensi_DN14983_c0_g3, Pdensi_DN15218_c0_g1d181552, Pdensi_DN16057_c0_g1d183538, Pdensi_DN17345_c0_g1d185972, Pdensi_DN19172_c0_g1d218115, Pdensi_DN19332_c1_g3, Pdensi_DN19669_c0_g1d485249, Pdensi_DN19803_c0_g1d409969, Pdensi_DN20436_c1_g2, Pdensi_DN20775_c1_g2d413975, Pdensi_DN21524_c…
GO:0010927	0.026297042506063	0.988071504205557	17	43	cellular component assembly involved in morphogenesis	BP	0.392292869666272	BP cellular component assembly involved in morphogenesis	Pdensi_DN12095_c0_g1d175594, Pdensi_DN13861_c0_g1, Pdensi_DN15274_c0_g1d344023, Pdensi_DN16084_c0_g1d214889, Pdensi_DN17703_c0_g1d401998, Pdensi_DN20922_c4_g2, Pdensi_DN24120_c0_g1d71405, Pdensi_DN24582_c2_g2, Pdensi_DN25686_c0_g1d193387, Pdensi_DN26054_c0_g1, Pdensi_DN33061_c0_g1d236426, Pdensi_DN9153_c0_g1, Pdensi_GG_11587_c0_g1, Pdensi_GG_60565_c0_g1, Pdensi_GG_66470_c0_g1, Pdensi_GG_80151_c1_…
GO:0000723	0.0264496690476464	0.986242939904668	23	64	telomere maintenance	BP	0.392292869666272	BP telomere maintenance	Pdensi_DN10236_c0_g1d266707, Pdensi_DN13884_c0_g1d178580, Pdensi_DN14401_c4_g2, Pdensi_DN14709_c0_g1d53315, Pdensi_DN15367_c0_g1d525637, Pdensi_DN15674_c0_g1, Pdensi_DN15778_c0_g1d526271, Pdensi_DN16403_c0_g1, Pdensi_DN17354_c0_g1d473947, Pdensi_DN18203_c0_g2, Pdensi_DN18621_c0_g1d479778, Pdensi_DN21158_c0_g1d64722, Pdensi_DN21488_c0_g1d221340, Pdensi_DN2254_c0_g1d165436, Pdensi_DN23615_c1_g2, Pd…
GO:0032200	0.0264496690476464	0.986242939904668	23	64	telomere organization	BP	0.392292869666272	BP telomere organization	Pdensi_DN10236_c0_g1d266707, Pdensi_DN13884_c0_g1d178580, Pdensi_DN14401_c4_g2, Pdensi_DN14709_c0_g1d53315, Pdensi_DN15367_c0_g1d525637, Pdensi_DN15674_c0_g1, Pdensi_DN15778_c0_g1d526271, Pdensi_DN16403_c0_g1, Pdensi_DN17354_c0_g1d473947, Pdensi_DN18203_c0_g2, Pdensi_DN18621_c0_g1d479778, Pdensi_DN21158_c0_g1d64722, Pdensi_DN21488_c0_g1d221340, Pdensi_DN2254_c0_g1d165436, Pdensi_DN23615_c1_g2, Pd…
GO:0016049	0.0264955364971782	0.981766933983216	62	198	cell growth	BP	0.392292869666272	BP cell growth	Pdensi_DN10258_c0_g1d266747, Pdensi_DN1029_c0_g1, Pdensi_DN10628_c0_g1, Pdensi_DN11777_c0_g1, Pdensi_DN11987_c0_g1, Pdensi_DN12859_c0_g1d338794, Pdensi_DN12927_c0_g3, Pdensi_DN13193_c0_g1d212340, Pdensi_DN13796_c0_g1d462322, Pdensi_DN13823_c0_g1d462655, Pdensi_DN15204_c0_g1d344164, Pdensi_DN15439_c0_g1d54251, Pdensi_DN15653_c3_g2, Pdensi_DN16132_c1_g2, Pdensi_DN16835_c0_g1, Pdensi_DN17452_c0_g1d4…
GO:0097435	0.0264974143927428	0.983872600402208	37	112	supramolecular fiber organization	BP	0.392292869666272	BP supramolecular fiber organization	Pdensi_DN12288_c0_g1d6189, Pdensi_DN12594_c0_g1d211747, Pdensi_DN12629_c0_g1d459686, Pdensi_DN13531_c0_g1d522794, Pdensi_DN13701_c0_g1d392284, Pdensi_DN13766_c0_g1d392221, Pdensi_DN1409_c0_g1d380513, Pdensi_DN14535_c0_g1d274242, Pdensi_DN16824_c0_g1d528589, Pdensi_DN16885_c0_g1d215590, Pdensi_DN18641_c0_g1, Pdensi_DN19167_c0_g1d285960, Pdensi_DN19296_c0_g2, Pdensi_DN19531_c1_g6, Pdensi_DN19577_c0…
GO:0009688	0.0265014897474324	0.992741028487673	8	16	abscisic acid biosynthetic process	BP	0.392292869666272	BP abscisic acid biosynthetic process	Pdensi_DN18372_c0_g1, Pdensi_DN20891_c1_g1, Pdensi_DN21227_c0_g1d362762, Pdensi_DN21873_c3_g1d420618, Pdensi_DN22261_c0_g1d542815, Pdensi_DN29431_c1_g1, Pdensi_DN71415_c0_g1, Pdensi_GG_55735_c0_g1
GO:0043289	0.0265014897474324	0.992741028487673	8	16	apocarotenoid biosynthetic process	BP	0.392292869666272	BP apocarotenoid biosynthetic process	Pdensi_DN18372_c0_g1, Pdensi_DN20891_c1_g1, Pdensi_DN21227_c0_g1d362762, Pdensi_DN21873_c3_g1d420618, Pdensi_DN22261_c0_g1d542815, Pdensi_DN29431_c1_g1, Pdensi_DN71415_c0_g1, Pdensi_GG_55735_c0_g1
GO:1902645	0.0265014897474324	0.992741028487673	8	16	tertiary alcohol biosynthetic process	BP	0.392292869666272	BP tertiary alcohol biosynthetic process	Pdensi_DN18372_c0_g1, Pdensi_DN20891_c1_g1, Pdensi_DN21227_c0_g1d362762, Pdensi_DN21873_c3_g1d420618, Pdensi_DN22261_c0_g1d542815, Pdensi_DN29431_c1_g1, Pdensi_DN71415_c0_g1, Pdensi_GG_55735_c0_g1
GO:0007052	0.0265226448531073	0.990147392007073	12	27	mitotic spindle organization	BP	0.392292869666272	BP mitotic spindle organization	Pdensi_DN10202_c0_g1, Pdensi_DN11480_c0_g1d5445, Pdensi_DN12288_c0_g1d6189, Pdensi_DN19553_c0_g1d534490, Pdensi_DN20739_c0_g3, Pdensi_DN20775_c6_g2, Pdensi_DN21695_c0_g1d65833, Pdensi_DN24860_c0_g1, Pdensi_DN35437_c0_g1d202182, Pdensi_DN37017_c0_g2, Pdensi_DN37575_c0_g1d509709, Pdensi_GG_87212_c0_g1
GO:1902850	0.0265226448531073	0.990147392007073	12	27	microtubule cytoskeleton organization involved in mitosis	BP	0.392292869666272	BP microtubule cytoskeleton organization involved in mitosis	Pdensi_DN10202_c0_g1, Pdensi_DN11480_c0_g1d5445, Pdensi_DN12288_c0_g1d6189, Pdensi_DN19553_c0_g1d534490, Pdensi_DN20739_c0_g3, Pdensi_DN20775_c6_g2, Pdensi_DN21695_c0_g1d65833, Pdensi_DN24860_c0_g1, Pdensi_DN35437_c0_g1d202182, Pdensi_DN37017_c0_g2, Pdensi_DN37575_c0_g1d509709, Pdensi_GG_87212_c0_g1
GO:2000779	0.0271539591777614	0.993522248908178	7	13	regulation of double-strand break repair	BP	0.401124676287927	BP regulation of double-strand break repair	Pdensi_DN14709_c0_g1d53315, Pdensi_DN18203_c0_g2, Pdensi_DN20072_c0_g1d188476, Pdensi_DN23615_c1_g2, Pdensi_DN30891_c0_g1d234273, Pdensi_DN39387_c0_g1d242333, Pdensi_GG_38916_c0_g1
GO:0017048	0.0271849488074217	0.995796723543045	5	8	Rho GTPase binding	MF	0.401124676287927	MF Rho GTPase binding	Pdensi_DN11777_c0_g1, Pdensi_DN16057_c4_g5, Pdensi_DN17452_c0_g1d474352, Pdensi_DN20163_c0_g1d62509, Pdensi_GG_24905_c0_g1
GO:0008289	0.0274560381673121	0.979965922871825	83	282	lipid binding	MF	0.404639527768794	MF lipid binding	Pdensi_DN11282_c0_g1d174432, Pdensi_DN11370_c0_g1d49791, Pdensi_DN11760_c0_g1d268987, Pdensi_DN12309_c0_g1d269969, Pdensi_DN12919_c0_g1d176994, Pdensi_DN14363_c0_g1d213328, Pdensi_DN147_c0_g1d202455, Pdensi_DN15159_c0_g1, Pdensi_DN15440_c0_g1d109497, Pdensi_DN15483_c0_g1d276277, Pdensi_DN15873_c0_g3, Pdensi_DN15952_c0_g1d10011, Pdensi_DN16438_c1_g1, Pdensi_DN16626_c1_g1, Pdensi_DN16976_c0_g1d2157…
GO:0008810	0.0275139335322745	0.991553843478667	9	19	cellulase activity	MF	0.40500773450738	MF cellulase activity	Pdensi_DN10289_c0_g1d386517, Pdensi_DN12857_c1_g1, Pdensi_DN14864_c0_g1d108554, Pdensi_DN16733_c0_g1d471634, Pdensi_DN18550_c1_g1d404671, Pdensi_DN19354_c0_g1d60862, Pdensi_DN19354_c0_g2, Pdensi_DN19551_c0_g4, Pdensi_DN24770_c0_g1d498397
GO:0009914	0.0278456137492045	0.985710792503213	22	60	hormone transport	BP	0.409400385660346	BP hormone transport	Pdensi_DN11575_c0_g1, Pdensi_DN12062_c0_g2, Pdensi_DN12120_c0_g1, Pdensi_DN13774_c0_g1d462387, Pdensi_DN15253_c0_g1d9232, Pdensi_DN15388_c0_g1d181844, Pdensi_DN15588_c0_g1d9544, Pdensi_DN15641_c0_g7, Pdensi_DN18753_c1_g3, Pdensi_DN18754_c0_g7, Pdensi_DN18861_c0_g4, Pdensi_DN20264_c0_g2d119506, Pdensi_DN20326_c0_g1d290432, Pdensi_DN20651_c0_g1d220263, Pdensi_DN20847_c0_g1d493876, Pdensi_DN22041_c0…
GO:0046785	0.027959887700335	0.995641274001616	5	8	microtubule polymerization	BP	0.410378646872145	BP microtubule polymerization	Pdensi_DN13701_c0_g1d392284, Pdensi_DN24840_c0_g1d305104, Pdensi_DN24921_c0_g5, Pdensi_DN39070_c1_g2, Pdensi_DN39871_c0_g2
GO:0001709	0.0279788464753559	0.99224823661431	8	16	cell fate determination	BP	0.410378646872145	BP cell fate determination	Pdensi_DN10751_c0_g1d49359, Pdensi_DN10968_c0_g1d210195, Pdensi_DN11127_c0_g1d519871, Pdensi_DN15141_c0_g1d214053, Pdensi_DN20732_c0_g1d63765, Pdensi_DN21414_c0_g1d539869, Pdensi_DN22264_c0_g1, Pdensi_DN9150_c0_g1
GO:0006333	0.0280141257410318	0.989384174407885	12	28	chromatin assembly or disassembly	BP	0.410406942106116	BP chromatin assembly or disassembly	Pdensi_DN14900_c0_g1d343302, Pdensi_DN17327_c0_g1d112863, Pdensi_DN19151_c0_g1d285866, Pdensi_DN20809_c0_g1d538058, Pdensi_DN21939_c0_g1d495869, Pdensi_DN24378_c0_g1, Pdensi_DN25782_c0_g1d193515, Pdensi_DN3272_c0_g1d166120, Pdensi_DN36868_c2_g1, Pdensi_DN39903_c0_g1, Pdensi_GG_118079_c0_g1, Pdensi_GG_82123_c0_g1
GO:0051536	0.0289893202835882	0.981392906065691	44	137	iron-sulfur cluster binding	MF	0.423684768895293	MF iron-sulfur cluster binding	Pdensi_DN10616_c0_g1d455771, Pdensi_DN10745_c0_g1, Pdensi_DN12129_c0_g1d105271, Pdensi_DN12329_c0_g1d521167, Pdensi_DN12373_c0_g1d521241, Pdensi_DN13036_c0_g1d271206, Pdensi_DN13247_c0_g1, Pdensi_DN14056_c1_g1d178994, Pdensi_DN14234_c0_g1d213181, Pdensi_DN14709_c0_g1d53315, Pdensi_DN15888_c0_g3, Pdensi_DN16087_c1_g1, Pdensi_DN16755_c0_g2, Pdensi_DN17385_c0_g1d216077, Pdensi_DN17840_c0_g1d113894, …
GO:0051540	0.0289893202835882	0.981392906065691	44	137	metal cluster binding	MF	0.423684768895293	MF metal cluster binding	Pdensi_DN10616_c0_g1d455771, Pdensi_DN10745_c0_g1, Pdensi_DN12129_c0_g1d105271, Pdensi_DN12329_c0_g1d521167, Pdensi_DN12373_c0_g1d521241, Pdensi_DN13036_c0_g1d271206, Pdensi_DN13247_c0_g1, Pdensi_DN14056_c1_g1d178994, Pdensi_DN14234_c0_g1d213181, Pdensi_DN14709_c0_g1d53315, Pdensi_DN15888_c0_g3, Pdensi_DN16087_c1_g1, Pdensi_DN16755_c0_g2, Pdensi_DN17385_c0_g1d216077, Pdensi_DN17840_c0_g1d113894, …
GO:0051983	0.029048257790652	0.987891740262687	14	34	regulation of chromosome segregation	BP	0.423693579525485	BP regulation of chromosome segregation	Pdensi_DN12001_c0_g1d337225, Pdensi_DN16057_c4_g5, Pdensi_DN16536_c0_g1d279066, Pdensi_DN16537_c0_g1d215365, Pdensi_DN1733_c0_g1d98645, Pdensi_DN19553_c0_g1d534490, Pdensi_DN21152_c0_g1d64719, Pdensi_DN23035_c0_g1, Pdensi_DN23717_c2_g2, Pdensi_DN26078_c0_g1d228423, Pdensi_DN2657_c0_g1d204083, Pdensi_DN43014_c0_g1, Pdensi_DN55686_c0_g1, Pdensi_DN69414_c0_g1
GO:0043446	0.029058782798595	0.99672113347577	4	6	cellular alkane metabolic process	BP	0.423693579525485	BP cellular alkane metabolic process	Pdensi_DN10950_c0_g1d387414, Pdensi_DN16817_c0_g1d215591, Pdensi_DN17899_c0_g1d216510, Pdensi_DN20294_c0_g1d536376
GO:0009856	0.0292813963819984	0.993811577429419	6	11	pollination	BP	0.426434158434168	BP pollination	Pdensi_DN15641_c0_g1, Pdensi_DN25365_c0_g1d23124, Pdensi_DN29431_c1_g1, Pdensi_DN40307_c0_g1, Pdensi_DN71415_c0_g1, Pdensi_DN9506_c0_g1d333058
GO:0007076	0.0299197053513813	0.99269965704416	7	13	mitotic chromosome condensation	BP	0.435215004792079	BP mitotic chromosome condensation	Pdensi_DN19246_c0_g1d286270, Pdensi_DN19553_c0_g1d534490, Pdensi_DN21556_c0_g2, Pdensi_DN24241_c0_g1, Pdensi_DN25252_c1_g7, Pdensi_DN33063_c0_g1, Pdensi_DN84893_c0_g1
GO:0006865	0.0301512788478745	0.982732681441736	29	85	amino acid transport	BP	0.438065687723664	BP amino acid transport	Pdensi_DN12499_c0_g1d105600, Pdensi_DN13111_c0_g1d271387, Pdensi_DN15620_c0_g2, Pdensi_DN17034_c1_g1, Pdensi_DN17251_c0_g1d215968, Pdensi_DN17564_c0_g1d281568, Pdensi_DN18640_c0_g1d355198, Pdensi_DN21447_c0_g1d295402, Pdensi_DN21493_c0_g1, Pdensi_DN21777_c0_g1d495751, Pdensi_DN22759_c1_g2, Pdensi_DN23815_c2_g1, Pdensi_DN24433_c2_g1, Pdensi_DN25636_c0_g2, Pdensi_DN26227_c0_g2, Pdensi_DN28632_c0_g1…
GO:0010965	0.0302628529043661	0.990534953421482	9	19	regulation of mitotic sister chromatid separation	BP	0.438650963299328	BP regulation of mitotic sister chromatid separation	Pdensi_DN12001_c0_g1d337225, Pdensi_DN16536_c0_g1d279066, Pdensi_DN1733_c0_g1d98645, Pdensi_DN19553_c0_g1d534490, Pdensi_DN21152_c0_g1d64719, Pdensi_DN23717_c2_g2, Pdensi_DN26078_c0_g1d228423, Pdensi_DN2657_c0_g1d204083, Pdensi_DN43014_c0_g1
GO:1905818	0.0302628529043661	0.990534953421482	9	19	regulation of chromosome separation	BP	0.438650963299328	BP regulation of chromosome separation	Pdensi_DN12001_c0_g1d337225, Pdensi_DN16536_c0_g1d279066, Pdensi_DN1733_c0_g1d98645, Pdensi_DN19553_c0_g1d534490, Pdensi_DN21152_c0_g1d64719, Pdensi_DN23717_c2_g2, Pdensi_DN26078_c0_g1d228423, Pdensi_DN2657_c0_g1d204083, Pdensi_DN43014_c0_g1
GO:0043546	0.0304005581104687	0.996516344617862	4	6	molybdopterin cofactor binding	MF	0.440128550714621	MF molybdopterin cofactor binding	Pdensi_DN19346_c0_g1d483486, Pdensi_DN21873_c3_g1d420618, Pdensi_DN22102_c0_g1, Pdensi_DN9378_c0_g1d332754
GO:0060560	0.0305179713274109	0.979400745968106	54	171	developmental growth involved in morphogenesis	BP	0.441309230499551	BP developmental growth involved in morphogenesis	Pdensi_DN10258_c0_g1d266747, Pdensi_DN1029_c0_g1, Pdensi_DN10628_c0_g1, Pdensi_DN11777_c0_g1, Pdensi_DN11987_c0_g1, Pdensi_DN12859_c0_g1d338794, Pdensi_DN12927_c0_g3, Pdensi_DN13193_c0_g1d212340, Pdensi_DN13796_c0_g1d462322, Pdensi_DN13823_c0_g1d462655, Pdensi_DN15204_c0_g1d344164, Pdensi_DN15439_c0_g1d54251, Pdensi_DN15653_c3_g2, Pdensi_DN16132_c1_g2, Pdensi_DN16835_c0_g1, Pdensi_DN17452_c0_g1d4…
[truncated: 139 more rows]
