# Supplementary material for: Transcriptional Regulation of Pine Male and Female Cone Initiation and Development: Key Players Identified Through Comparative Transcriptomics
Source: Front Genet. 2022 Mar 18;13:815093. doi: 10.3389/fgene.2022.815093 (PMC8971679; doi:10.3389/fgene.2022.815093)
Supplement: Supplementary file 2 [file DataSheet3.ZIP › SUP_GSEA/salmon.gene.counts.matrix.FC_3_2_vs_FC_3_3.DESeq2.DE_results.P0.001_C2.DE.subset.GOseq.depleted]

category	over_represented_pvalue	under_represented_pvalue	numDEInCat	numInCat	term	ontology	over_represented_FDR	under_represented_FDR	go_term
GO:0005488	0.998879930723548	0.00502463168101142	3	13007	binding	MF	0.9999999999	0.9999999999	MF binding
GO:0006807	0.998227666475022	0.0137808758521228	1	7637	nitrogen compound metabolic process	BP	0.9999999999	0.9999999999	BP nitrogen compound metabolic process
GO:0034641	1	0.0190903203574918	0	4828	cellular nitrogen compound metabolic process	BP	0.9999999999	0.9999999999	BP cellular nitrogen compound metabolic process
GO:0009987	0.992838827525361	0.0228312521316984	4	12509	cellular process	BP	0.9999999999	0.9999999999	BP cellular process
GO:0046483	1	0.0273257171044569	0	4411	heterocycle metabolic process	BP	0.9999999999	0.9999999999	BP heterocycle metabolic process
GO:0043167	0.992157852903918	0.0333601688521485	2	8351	ion binding	MF	0.9999999999	0.9999999999	MF ion binding
GO:0006139	1	0.0343645162167735	0	4138	nucleobase-containing compound metabolic process	BP	0.9999999999	0.9999999999	BP nucleobase-containing compound metabolic process
GO:0044422	0.994337038742523	0.0366126448991715	1	6288	organelle part	CC	0.9999999999	0.9999999999	CC organelle part
GO:0044446	0.994232243911827	0.0371723461381784	1	6266	intracellular organelle part	CC	0.9999999999	0.9999999999	CC intracellular organelle part
GO:0005515	1	0.0394508344508602	0	4116	protein binding	MF	0.9999999999	0.9999999999	MF protein binding
GO:0090304	1	0.0492594983229307	0	3705	nucleic acid metabolic process	BP	0.9999999999	0.9999999999	BP nucleic acid metabolic process
