# Supplementary material for: Transcriptional Regulation of Pine Male and Female Cone Initiation and Development: Key Players Identified Through Comparative Transcriptomics
Source: Front Genet. 2022 Mar 18;13:815093. doi: 10.3389/fgene.2022.815093 (PMC8971679; doi:10.3389/fgene.2022.815093)
Supplement: Supplementary file 2 [file DataSheet3.ZIP › SUP_GSEA/salmon.gene.counts.matrix.FC_3_2_vs_FC_3_3.DESeq2.DE_results.P0.001_C2.DE.subset.GOseq.enriched]

category	over_represented_pvalue	under_represented_pvalue	numDEInCat	numInCat	term	ontology	over_represented_FDR	go_term	gene_ids
GO:0102406	2.76110853415633e-05	0.99999994402025	2	10	omega-hydroxypalmitate O-sinapoyl transferase activity	MF	0.33049454991942	MF omega-hydroxypalmitate O-sinapoyl transferase activity	Pdensi_DN17377_c0_g1, Pdensi_DN38678_c0_g1d510642
GO:0050734	5.40597938855679e-05	0.999999838107866	2	14	hydroxycinnamoyltransferase activity	MF	0.33049454991942	MF hydroxycinnamoyltransferase activity	Pdensi_DN17377_c0_g1, Pdensi_DN38678_c0_g1d510642
GO:0042335	0.000255692930948117	0.999998214014272	2	31	cuticle development	BP	0.9999999999	BP cuticle development	Pdensi_DN8552_c0_g1, Pdensi_DN9629_c0_g1d518394
GO:0052325	0.000482622902557126	0.999995299305062	2	41	cell wall pectin biosynthetic process	BP	0.9999999999	BP cell wall pectin biosynthetic process	Pdensi_DN17377_c0_g1, Pdensi_DN38678_c0_g1d510642
GO:0044550	0.000608808864276052	0.999977013234451	3	210	secondary metabolite biosynthetic process	BP	0.9999999999	BP secondary metabolite biosynthetic process	Pdensi_DN17377_c0_g1, Pdensi_DN18962_c1_g1, Pdensi_DN38678_c0_g1d510642
GO:0010345	0.000617045040750276	0.999993163592178	2	47	suberin biosynthetic process	BP	0.9999999999	BP suberin biosynthetic process	Pdensi_DN17377_c0_g1, Pdensi_DN38678_c0_g1d510642
GO:0052546	0.000630896106852536	0.99999293136473	2	47	cell wall pectin metabolic process	BP	0.9999999999	BP cell wall pectin metabolic process	Pdensi_DN17377_c0_g1, Pdensi_DN38678_c0_g1d510642
GO:0047434	0.000769103561041421	1	1	1	indolepyruvate decarboxylase activity	MF	0.9999999999	MF indolepyruvate decarboxylase activity	Pdensi_DN26680_c0_g1d229530
GO:0018858	0.000776765260859198	1	1	1	benzoate-CoA ligase activity	MF	0.9999999999	MF benzoate-CoA ligase activity	Pdensi_DN18962_c1_g1
GO:0016709	0.000904465561368724	0.999987778581107	2	56	oxidoreductase activity, acting on paired donors, with incorporation or reduction of molecular oxygen, NAD(P)H as one donor, and incorporation of one atom of oxygen	MF	0.9999999999	MF oxidoreductase activity, acting on paired donors, with incorporation or reduction of molecular oxygen, NAD(P)H as one donor, and incorporation of one atom of oxygen	Pdensi_DN26680_c0_g1d229530, Pdensi_DN4087_c0_g1d166714
GO:0070592	0.00110476224027653	0.999983431157658	2	63	cell wall polysaccharide biosynthetic process	BP	0.9999999999	BP cell wall polysaccharide biosynthetic process	Pdensi_DN17377_c0_g1, Pdensi_DN38678_c0_g1d510642
GO:0016042	0.00134192751436988	0.999933215873076	3	277	lipid catabolic process	BP	0.9999999999	BP lipid catabolic process	Pdensi_DN24194_c1_g1d552023, Pdensi_DN8552_c0_g1, Pdensi_DN9629_c0_g1d518394
GO:0070574	0.00152168888606272	0.999999432745034	1	2	cadmium ion transmembrane transport	BP	0.9999999999	BP cadmium ion transmembrane transport	Pdensi_DN39970_c2_g4
GO:0045489	0.00155542128854928	0.999972154088018	2	74	pectin biosynthetic process	BP	0.9999999999	BP pectin biosynthetic process	Pdensi_DN17377_c0_g1, Pdensi_DN38678_c0_g1d510642
GO:0044038	0.00156111486877436	0.999971992581636	2	75	cell wall macromolecule biosynthetic process	BP	0.9999999999	BP cell wall macromolecule biosynthetic process	Pdensi_DN17377_c0_g1, Pdensi_DN38678_c0_g1d510642
GO:0070589	0.00156111486877436	0.999971992581636	2	75	cellular component macromolecule biosynthetic process	BP	0.9999999999	BP cellular component macromolecule biosynthetic process	Pdensi_DN17377_c0_g1, Pdensi_DN38678_c0_g1d510642
GO:0019748	0.00213402772302681	0.999874951322613	3	324	secondary metabolic process	BP	0.9999999999	BP secondary metabolic process	Pdensi_DN17377_c0_g1, Pdensi_DN18962_c1_g1, Pdensi_DN38678_c0_g1d510642
GO:0015691	0.00229119272127197	0.999998284846969	1	3	cadmium ion transport	BP	0.9999999999	BP cadmium ion transport	Pdensi_DN39970_c2_g4
GO:0016747	0.00242899439435462	0.999850988497479	3	342	transferase activity, transferring acyl groups other than amino-acyl groups	MF	0.9999999999	MF transferase activity, transferring acyl groups other than amino-acyl groups	Pdensi_DN17377_c0_g1, Pdensi_DN22501_c3_g4, Pdensi_DN38678_c0_g1d510642
GO:0016746	0.00298965464193782	0.999802564058437	3	369	transferase activity, transferring acyl groups	MF	0.9999999999	MF transferase activity, transferring acyl groups	Pdensi_DN17377_c0_g1, Pdensi_DN22501_c3_g4, Pdensi_DN38678_c0_g1d510642
GO:0102797	0.004581857195258	0.999991419508988	1	6	geranial:oxygen oxidoreductase activity	MF	0.9999999999	MF geranial:oxygen oxidoreductase activity	Pdensi_DN23864_c1_g1d70605
GO:0102798	0.004581857195258	0.999991419508988	1	6	heptaldehyde:oxygen oxidoreductase activity	MF	0.9999999999	MF heptaldehyde:oxygen oxidoreductase activity	Pdensi_DN23864_c1_g1d70605
GO:0103075	0.00551373561791247	0.999987215105108	1	7	indole-3-pyruvate monooxygenase activity	MF	0.9999999999	MF indole-3-pyruvate monooxygenase activity	Pdensi_DN26680_c0_g1d229530
GO:0045488	0.00554657703846728	0.999808107345081	2	140	pectin metabolic process	BP	0.9999999999	BP pectin metabolic process	Pdensi_DN17377_c0_g1, Pdensi_DN38678_c0_g1d510642
GO:0010393	0.0056779085654455	0.999801154315357	2	142	galacturonan metabolic process	BP	0.9999999999	BP galacturonan metabolic process	Pdensi_DN17377_c0_g1, Pdensi_DN38678_c0_g1d510642
GO:0010383	0.00573727556118277	0.999797981932632	2	143	cell wall polysaccharide metabolic process	BP	0.9999999999	BP cell wall polysaccharide metabolic process	Pdensi_DN17377_c0_g1, Pdensi_DN38678_c0_g1d510642
GO:0004031	0.00589072598013682	0.999985101377724	1	8	aldehyde oxidase activity	MF	0.9999999999	MF aldehyde oxidase activity	Pdensi_DN23864_c1_g1d70605
GO:0016623	0.00589072598013682	0.999985101377724	1	8	oxidoreductase activity, acting on the aldehyde or oxo group of donors, oxygen as acceptor	MF	0.9999999999	MF oxidoreductase activity, acting on the aldehyde or oxo group of donors, oxygen as acceptor	Pdensi_DN23864_c1_g1d70605
GO:0033692	0.00615206738072504	0.999775253675542	2	156	cellular polysaccharide biosynthetic process	BP	0.9999999999	BP cellular polysaccharide biosynthetic process	Pdensi_DN17377_c0_g1, Pdensi_DN38678_c0_g1d510642
GO:0044710	0.00725233249591816	0.998032840875378	8	3706	NA	NA	0.9999999999	none	Pdensi_DN17377_c0_g1, Pdensi_DN18962_c1_g1, Pdensi_DN24194_c1_g1d552023, Pdensi_DN26680_c0_g1d229530, Pdensi_DN38678_c0_g1d510642, Pdensi_DN4087_c0_g1d166714, Pdensi_DN8552_c0_g1, Pdensi_DN9629_c0_g1d518394
GO:0015086	0.00778217334320993	0.999972967504155	1	11	cadmium ion transmembrane transporter activity	MF	0.9999999999	MF cadmium ion transmembrane transporter activity	Pdensi_DN39970_c2_g4
GO:0034637	0.00797862092002502	0.999666260494636	2	178	cellular carbohydrate biosynthetic process	BP	0.9999999999	BP cellular carbohydrate biosynthetic process	Pdensi_DN17377_c0_g1, Pdensi_DN38678_c0_g1d510642
GO:0016405	0.00803845763327564	0.999971154947006	1	11	CoA-ligase activity	MF	0.9999999999	MF CoA-ligase activity	Pdensi_DN18962_c1_g1
GO:0016144	0.00884158619973704	0.999964802592474	1	12	S-glycoside biosynthetic process	BP	0.9999999999	BP S-glycoside biosynthetic process	Pdensi_DN18962_c1_g1
GO:0019758	0.00884158619973704	0.999964802592474	1	12	glycosinolate biosynthetic process	BP	0.9999999999	BP glycosinolate biosynthetic process	Pdensi_DN18962_c1_g1
GO:0019761	0.00884158619973704	0.999964802592474	1	12	glucosinolate biosynthetic process	BP	0.9999999999	BP glucosinolate biosynthetic process	Pdensi_DN18962_c1_g1
GO:0000271	0.00924612095393334	0.999582299354112	2	191	polysaccharide biosynthetic process	BP	0.9999999999	BP polysaccharide biosynthetic process	Pdensi_DN17377_c0_g1, Pdensi_DN38678_c0_g1d510642
GO:0044036	0.00952777028175139	0.999562890376189	2	187	cell wall macromolecule metabolic process	BP	0.9999999999	BP cell wall macromolecule metabolic process	Pdensi_DN17377_c0_g1, Pdensi_DN38678_c0_g1d510642
GO:0009699	0.00998056627689633	0.999530862294786	2	191	phenylpropanoid biosynthetic process	BP	0.9999999999	BP phenylpropanoid biosynthetic process	Pdensi_DN17377_c0_g1, Pdensi_DN38678_c0_g1d510642
GO:0004499	0.0100734836630242	0.999953971686999	1	13	N,N-dimethylaniline monooxygenase activity	MF	0.9999999999	MF N,N-dimethylaniline monooxygenase activity	Pdensi_DN26680_c0_g1d229530
GO:0009851	0.0104051013025589	0.999950593920162	1	14	auxin biosynthetic process	BP	0.9999999999	BP auxin biosynthetic process	Pdensi_DN26680_c0_g1d229530
GO:0006629	0.0116356229532142	0.99815084447683	4	1134	lipid metabolic process	BP	0.9999999999	BP lipid metabolic process	Pdensi_DN18962_c1_g1, Pdensi_DN24194_c1_g1d552023, Pdensi_DN8552_c0_g1, Pdensi_DN9629_c0_g1d518394
GO:0004497	0.0121077095417215	0.999370176314874	2	211	monooxygenase activity	MF	0.9999999999	MF monooxygenase activity	Pdensi_DN26680_c0_g1d229530, Pdensi_DN4087_c0_g1d166714
GO:0048825	0.0127777357192539	0.999924420144088	1	17	cotyledon development	BP	0.9999999999	BP cotyledon development	Pdensi_DN26680_c0_g1d229530
GO:0005384	0.013876802623539	0.999910515205814	1	18	manganese ion transmembrane transporter activity	MF	0.9999999999	MF manganese ion transmembrane transporter activity	Pdensi_DN39970_c2_g4
GO:0009698	0.0146249743225804	0.9991596883862	2	233	phenylpropanoid metabolic process	BP	0.9999999999	BP phenylpropanoid metabolic process	Pdensi_DN17377_c0_g1, Pdensi_DN38678_c0_g1d510642
GO:0016705	0.0165922051851444	0.998980959048795	2	248	oxidoreductase activity, acting on paired donors, with incorporation or reduction of molecular oxygen	MF	0.9999999999	MF oxidoreductase activity, acting on paired donors, with incorporation or reduction of molecular oxygen	Pdensi_DN26680_c0_g1d229530, Pdensi_DN4087_c0_g1d166714
GO:0016878	0.0190785684798026	0.999827486024707	1	26	acid-thiol ligase activity	MF	0.9999999999	MF acid-thiol ligase activity	Pdensi_DN18962_c1_g1
GO:0044264	0.0202943217715245	0.998612822079314	2	286	cellular polysaccharide metabolic process	BP	0.9999999999	BP cellular polysaccharide metabolic process	Pdensi_DN17377_c0_g1, Pdensi_DN38678_c0_g1d510642
GO:0009850	0.0216892954646969	0.99977591624403	1	29	auxin metabolic process	BP	0.9999999999	BP auxin metabolic process	Pdensi_DN26680_c0_g1d229530
GO:0009620	0.0221279839368915	0.998416225718342	2	299	response to fungus	BP	0.9999999999	BP response to fungus	Pdensi_DN22501_c3_g4, Pdensi_DN23864_c1_g1d70605
GO:0044712	0.0225195870864185	0.996889570127057	3	775	NA	NA	0.9999999999	none	Pdensi_DN24194_c1_g1d552023, Pdensi_DN8552_c0_g1, Pdensi_DN9629_c0_g1d518394
GO:0048653	0.0239132129827334	0.999726767563193	1	31	anther development	BP	0.9999999999	BP anther development	Pdensi_DN25233_c0_g1d74016
GO:0016051	0.0240588066692637	0.998199406812685	2	313	carbohydrate biosynthetic process	BP	0.9999999999	BP carbohydrate biosynthetic process	Pdensi_DN17377_c0_g1, Pdensi_DN38678_c0_g1d510642
GO:0048856	0.0289557554920749	0.993950612890049	4	1538	anatomical structure development	BP	0.9999999999	BP anatomical structure development	Pdensi_DN25233_c0_g1d74016, Pdensi_DN26680_c0_g1d229530, Pdensi_DN8552_c0_g1, Pdensi_DN9629_c0_g1d518394
GO:0055072	0.0302199920871461	0.999559134485666	1	41	iron ion homeostasis	BP	0.9999999999	BP iron ion homeostasis	Pdensi_DN39970_c2_g4
GO:0016143	0.0306029987323676	0.999547827023447	1	41	S-glycoside metabolic process	BP	0.9999999999	BP S-glycoside metabolic process	Pdensi_DN18962_c1_g1
GO:0019757	0.0306029987323676	0.999547827023447	1	41	glycosinolate metabolic process	BP	0.9999999999	BP glycosinolate metabolic process	Pdensi_DN18962_c1_g1
GO:0019760	0.0306029987323676	0.999547827023447	1	41	glucosinolate metabolic process	BP	0.9999999999	BP glucosinolate metabolic process	Pdensi_DN18962_c1_g1
GO:0016877	0.0313263010532889	0.999525532916371	1	43	ligase activity, forming carbon-sulfur bonds	MF	0.9999999999	MF ligase activity, forming carbon-sulfur bonds	Pdensi_DN18962_c1_g1
GO:0016413	0.0315955896452944	0.99951756507405	1	42	O-acetyltransferase activity	MF	0.9999999999	MF O-acetyltransferase activity	Pdensi_DN22501_c3_g4
GO:0009911	0.0341600500731645	0.999434650381787	1	45	positive regulation of flower development	BP	0.9999999999	BP positive regulation of flower development	Pdensi_DN26680_c0_g1d229530
GO:0044262	0.035795416790687	0.996682693212593	2	387	cellular carbohydrate metabolic process	BP	0.9999999999	BP cellular carbohydrate metabolic process	Pdensi_DN17377_c0_g1, Pdensi_DN38678_c0_g1d510642
GO:0042446	0.0386954880711684	0.999271757175297	1	50	hormone biosynthetic process	BP	0.9999999999	BP hormone biosynthetic process	Pdensi_DN26680_c0_g1d229530
GO:0046915	0.0423997293480273	0.999122071751998	1	58	transition metal ion transmembrane transporter activity	MF	0.9999999999	MF transition metal ion transmembrane transporter activity	Pdensi_DN39970_c2_g4
GO:2000243	0.043022806665212	0.999095878527962	1	58	positive regulation of reproductive process	BP	0.9999999999	BP positive regulation of reproductive process	Pdensi_DN26680_c0_g1d229530
GO:0010229	0.0441072286129428	0.99905057526453	1	54	inflorescence development	BP	0.9999999999	BP inflorescence development	Pdensi_DN26680_c0_g1d229530
GO:0006952	0.045029179100948	0.989196942999583	4	1742	defense response	BP	0.9999999999	BP defense response	Pdensi_DN18962_c1_g1, Pdensi_DN20199_c0_g1d289398, Pdensi_DN22501_c3_g4, Pdensi_DN23864_c1_g1d70605
GO:0005976	0.0453765134847402	0.995214995325783	2	438	polysaccharide metabolic process	BP	0.9999999999	BP polysaccharide metabolic process	Pdensi_DN17377_c0_g1, Pdensi_DN38678_c0_g1d510642
GO:1901659	0.0460801276913435	0.998960799858907	1	61	glycosyl compound biosynthetic process	BP	0.9999999999	BP glycosyl compound biosynthetic process	Pdensi_DN18962_c1_g1
GO:0005576	0.0479885773092821	0.991115792856419	3	1034	extracellular region	CC	0.9999999999	CC extracellular region	Pdensi_DN24194_c1_g1d552023, Pdensi_DN8552_c0_g1, Pdensi_DN9629_c0_g1d518394
GO:0000041	0.0485727008674674	0.998843417397657	1	64	transition metal ion transport	BP	0.9999999999	BP transition metal ion transport	Pdensi_DN39970_c2_g4
