# Supplementary material for: Transcriptional Regulation of Pine Male and Female Cone Initiation and Development: Key Players Identified Through Comparative Transcriptomics
Source: Front Genet. 2022 Mar 18;13:815093. doi: 10.3389/fgene.2022.815093 (PMC8971679; doi:10.3389/fgene.2022.815093)
Supplement: Supplementary file 2 [file DataSheet3.ZIP › SUP_GSEA/salmon.gene.counts.matrix.FC_3_2_vs_MC_2_2.DESeq2.DE_results.P0.001_C2.DE.subset.GOseq.depleted]

category	over_represented_pvalue	under_represented_pvalue	numDEInCat	numInCat	term	ontology	over_represented_FDR	under_represented_FDR	go_term
GO:0009451	1	0	2	1128	RNA modification	BP	0.9999999999	0	BP RNA modification
GO:0009507	1	0	30	1913	chloroplast	CC	0.9999999999	0	CC chloroplast
GO:0009536	1	0	34	1981	plastid	CC	0.9999999999	0	CC plastid
GO:0016070	1	0	29	2308	RNA metabolic process	BP	0.9999999999	0	BP RNA metabolic process
GO:0019538	1	0	69	3063	protein metabolic process	BP	0.9999999999	0	BP protein metabolic process
GO:0032991	1	0	67	3073	protein-containing complex	CC	0.9999999999	0	CC protein-containing complex
GO:0043412	1	0	56	3286	macromolecule modification	BP	0.9999999999	0	BP macromolecule modification
GO:0044267	1	0	51	2549	cellular protein metabolic process	BP	0.9999999999	0	BP cellular protein metabolic process
GO:0044444	1	0	187	7959	cytoplasmic part	CC	0.9999999999	0	CC cytoplasmic part
GO:1901564	1	0	110	4198	organonitrogen compound metabolic process	BP	0.9999999999	0	BP organonitrogen compound metabolic process
GO:0016020	1	0	151	4903	membrane	CC	0.9999999999	0	CC membrane
GO:1990904	1.00000000000003	0	7	887	ribonucleoprotein complex	CC	0.9999999999	0	CC ribonucleoprotein complex
GO:0044271	1.00000000000005	0	16	1174	cellular nitrogen compound biosynthetic process	BP	0.9999999999	0	BP cellular nitrogen compound biosynthetic process
GO:0043226	1.00000000000009	0	381	9682	organelle	CC	0.9999999999	0	CC organelle
GO:0043229	1.00000000000009	0	380	9657	intracellular organelle	CC	0.9999999999	0	CC intracellular organelle
GO:0031090	1.00000000000014	0	32	1718	organelle membrane	CC	0.9999999999	0	CC organelle membrane
GO:0030529	1.00000000000032	0	7	832	NA	NA	0.9999999999	0	none
GO:1901566	1.00000000000101	0	13	999	organonitrogen compound biosynthetic process	BP	0.9999999999	0	BP organonitrogen compound biosynthetic process
GO:0006464	1.00000000001231	0	49	2127	cellular protein modification process	BP	0.9999999999	0	BP cellular protein modification process
GO:0036211	1.00000000001231	0	49	2127	protein modification process	BP	0.9999999999	0	BP protein modification process
GO:0006396	1.00000000002023	0	15	1085	RNA processing	BP	0.9999999999	0	BP RNA processing
GO:0043227	1.00000000004169	0	370	9108	membrane-bounded organelle	CC	0.9999999999	0	CC membrane-bounded organelle
GO:0008104	1	3.36059996732488e-11	9	856	protein localization	BP	0.9999999999	1.79090755650005e-08	BP protein localization
GO:0042886	1	3.50864152380419e-11	7	770	amide transport	BP	0.9999999999	1.79189246488617e-08	BP amide transport
GO:0015833	1	6.95073651912011e-11	7	757	peptide transport	BP	0.9999999999	3.40780710059421e-08	BP peptide transport
GO:0015031	0.999999999982428	1.2180239964323e-10	7	747	protein transport	BP	0.9999999999	5.74204620164256e-08	BP protein transport
GO:0043531	0.999999999981574	1.7725260986084e-10	4	592	ADP binding	MF	0.9999999999	8.04661199653449e-08	MF ADP binding
GO:0045184	0.999999999957185	2.70604530238179e-10	8	770	establishment of protein localization	BP	0.9999999999	1.18457133111763e-07	BP establishment of protein localization
GO:0071705	0.999999999933648	3.12053109793951e-10	15	1000	nitrogen compound transport	BP	0.9999999999	1.31890860922223e-07	BP nitrogen compound transport
GO:0005739	0.999999999654241	9.34432807142523e-10	38	1543	mitochondrion	CC	0.9999999999	3.81778097238197e-07	CC mitochondrion
GO:0033036	0.999999999758754	9.96279307228442e-10	13	924	macromolecule localization	BP	0.9999999999	3.93915982861258e-07	BP macromolecule localization
GO:0044434	0.999999999595975	1.29174155404933e-09	23	1159	chloroplast part	CC	0.9999999999	4.94777382124456e-07	CC chloroplast part
GO:0044435	0.999999999537872	1.37883268054315e-09	24	1188	plastid part	CC	0.9999999999	5.12131883800526e-07	CC plastid part
GO:0043043	0.999999999941399	1.48730749166648e-09	1	381	peptide biosynthetic process	BP	0.9999999999	5.36174350745764e-07	BP peptide biosynthetic process
GO:0018130	0.999999999582649	1.84718329747884e-09	11	812	heterocycle biosynthetic process	BP	0.9999999999	6.46883590777091e-07	BP heterocycle biosynthetic process
GO:0043231	0.999999998665513	1.92718442991553e-09	370	8926	intracellular membrane-bounded organelle	CC	0.9999999999	6.56152765485405e-07	CC intracellular membrane-bounded organelle
GO:0006412	0.99999999991887	2.03182369980636e-09	1	375	translation	BP	0.9999999999	6.73082786176394e-07	BP translation
GO:0005829	0.999999999032624	2.16263500191094e-09	49	1879	cytosol	CC	0.9999999999	6.97563611011114e-07	CC cytosol
GO:0005840	1	2.74149176557282e-09	0	321	ribosome	CC	0.9999999999	8.61601655657079e-07	CC ribosome
GO:0098588	0.999999998142034	5.294381102125e-09	24	1199	bounding membrane of organelle	CC	0.9999999999	1.62233072921865e-06	CC bounding membrane of organelle
GO:0044429	0.99999999920716	6.25805526364287e-09	4	505	mitochondrial part	CC	0.9999999999	1.84334888953497e-06	CC mitochondrial part
GO:0043232	0.999999997594662	6.41266007591077e-09	28	1280	intracellular non-membrane-bounded organelle	CC	0.9999999999	1.84334888953497e-06	CC intracellular non-membrane-bounded organelle
GO:0044249	0.999999996554523	6.46683546136932e-09	79	2549	cellular biosynthetic process	BP	0.9999999999	1.84334888953497e-06	BP cellular biosynthetic process
GO:0043604	0.999999998919852	1.02919639224802e-08	3	435	amide biosynthetic process	BP	0.9999999999	2.86701367722363e-06	BP amide biosynthetic process
GO:0006796	0.999999995246559	1.11926101506223e-08	37	1590	phosphate-containing compound metabolic process	BP	0.9999999999	3.04861828035951e-06	BP phosphate-containing compound metabolic process
GO:0016192	0.999999998926347	1.37403875706481e-08	2	453	vesicle-mediated transport	BP	0.9999999999	3.66121587942248e-06	BP vesicle-mediated transport
GO:0043228	0.999999993842389	1.5767963170419e-08	29	1281	non-membrane-bounded organelle	CC	0.9999999999	4.06568385518694e-06	CC non-membrane-bounded organelle
GO:0003735	0.999999999302281	1.59217447212999e-08	1	336	structural constituent of ribosome	MF	0.9999999999	4.06568385518694e-06	MF structural constituent of ribosome
GO:0051234	0.999999989939805	1.9310396704248e-08	67	2287	establishment of localization	BP	0.9999999999	4.83035780416262e-06	BP establishment of localization
GO:0019637	0.999999995765721	2.02525366426216e-08	8	654	organophosphate metabolic process	BP	0.9999999999	4.96470683257225e-06	BP organophosphate metabolic process
GO:0006793	0.999999990663604	2.10390480452085e-08	40	1652	phosphorus metabolic process	BP	0.9999999999	5.05638454686512e-06	BP phosphorus metabolic process
GO:1901576	0.999999982520639	3.07331019644781e-08	90	2735	organic substance biosynthetic process	BP	0.9999999999	7.24414674574247e-06	BP organic substance biosynthetic process
GO:0044425	0.999999978227869	3.36875803407737e-08	160	4367	membrane part	CC	0.9999999999	7.79072966484647e-06	CC membrane part
GO:0006810	0.999999979970661	3.79333026915311e-08	67	2255	transport	BP	0.9999999999	8.6101572424092e-06	BP transport
GO:0051179	0.999999954088588	8.30734967733683e-08	75	2436	localization	BP	0.9999999999	1.85133063627487e-05	BP localization
GO:0031984	0.999999992554317	8.75739423245221e-08	2	406	organelle subcompartment	CC	0.9999999999	1.91677466262798e-05	CC organelle subcompartment
GO:0034645	0.999999965243261	1.03425782887518e-07	18	904	cellular macromolecule biosynthetic process	BP	0.9999999999	2.22401722956545e-05	BP cellular macromolecule biosynthetic process
GO:0009059	0.999999957089992	1.10792239486356e-07	25	1098	macromolecule biosynthetic process	BP	0.9999999999	2.34134565411081e-05	BP macromolecule biosynthetic process
GO:0044432	0.999999970927106	1.15315951330747e-07	10	682	endoplasmic reticulum part	CC	0.9999999999	2.39564002620503e-05	CC endoplasmic reticulum part
GO:0051641	0.999999961643158	1.32062589324891e-07	13	799	cellular localization	BP	0.9999999999	2.69781859559198e-05	BP cellular localization
GO:0098796	0.999999980310988	1.36468710622732e-07	4	433	membrane protein complex	CC	0.9999999999	2.74212620672595e-05	CC membrane protein complex
GO:0098805	0.999999951188829	1.5596146292992e-07	15	833	whole membrane	CC	0.9999999999	3.08325750182585e-05	CC whole membrane
GO:0016071	0.999999935371276	2.1124088564996e-07	14	819	mRNA metabolic process	BP	0.9999999999	4.06253381945536e-05	BP mRNA metabolic process
GO:0009058	0.999999872241588	2.12125450310144e-07	100	2885	biosynthetic process	BP	0.9999999999	4.06253381945536e-05	BP biosynthetic process
GO:0043234	0.999999891789109	2.25741259635581e-07	43	1562	NA	NA	0.9999999999	4.25678556823588e-05	none
GO:0034654	0.999999941555376	2.54903012474362e-07	8	596	nucleobase-containing compound biosynthetic process	BP	0.9999999999	4.73385791499735e-05	BP nucleobase-containing compound biosynthetic process
GO:0044281	0.999999861847637	2.70725086025566e-07	52	1761	small molecule metabolic process	BP	0.9999999999	4.95265280509756e-05	BP small molecule metabolic process
GO:0071702	0.999999860681797	3.34090909193859e-07	28	1181	organic substance transport	BP	0.9999999999	6.02198863821932e-05	BP organic substance transport
GO:0019941	0.999999923805093	4.97218309379846e-07	4	437	modification-dependent protein catabolic process	BP	0.9999999999	8.8324707508243e-05	BP modification-dependent protein catabolic process
GO:0051603	0.999999894854521	5.27520561678465e-07	6	510	proteolysis involved in cellular protein catabolic process	BP	0.9999999999	9.23688503498992e-05	BP proteolysis involved in cellular protein catabolic process
GO:0009579	1	5.42572600458667e-07	0	241	thylakoid	CC	0.9999999999	9.36663713214349e-05	CC thylakoid
GO:0044445	1	6.05365814684787e-07	0	236	cytosolic part	CC	0.9999999999	0.000103055122091548	CC cytosolic part
GO:0005789	0.999999787079055	9.50574904367274e-07	7	531	endoplasmic reticulum membrane	CC	0.9999999999	0.000159605432915475	CC endoplasmic reticulum membrane
GO:1902494	0.999999651938687	9.66205708696858e-07	18	863	catalytic complex	CC	0.9999999999	0.000160037613128343	CC catalytic complex
GO:0006511	0.999999805504386	1.21595238209756e-06	4	417	ubiquitin-dependent protein catabolic process	BP	0.9999999999	0.000198719044631597	BP ubiquitin-dependent protein catabolic process
GO:0044265	0.999999655983681	1.31738571648885e-06	9	592	cellular macromolecule catabolic process	BP	0.9999999999	0.000212463114828997	BP cellular macromolecule catabolic process
GO:0006508	0.999999533611551	1.38566434153651e-06	15	778	proteolysis	BP	0.9999999999	0.000220572569275494	BP proteolysis
GO:0051186	0.999999746552403	1.56425047002738e-06	4	418	cofactor metabolic process	BP	0.9999999999	0.000243775215195681	BP cofactor metabolic process
GO:0043632	0.999999706054783	1.57120355718845e-06	5	450	modification-dependent macromolecule catabolic process	BP	0.9999999999	0.000243775215195681	BP modification-dependent macromolecule catabolic process
GO:0044436	0.999999776409076	1.67676507644944e-06	3	356	thylakoid part	CC	0.9999999999	0.00025690136927551	CC thylakoid part
GO:0006886	0.999999628369177	1.96449263530664e-06	5	453	intracellular protein transport	BP	0.9999999999	0.00029726896581424	BP intracellular protein transport
GO:0034660	0.999999517579808	2.26574286208023e-06	6	496	ncRNA metabolic process	BP	0.9999999999	0.000338673295859968	BP ncRNA metabolic process
GO:0005794	0.999998970874389	3.28338420172093e-06	12	683	Golgi apparatus	CC	0.9999999999	0.00048313710234274	CC Golgi apparatus
GO:0005515	0.999997721502232	3.31104810286287e-06	158	4150	protein binding	MF	0.9999999999	0.00048313710234274	MF protein binding
GO:0031982	0.999999039792704	4.01549250268501e-06	7	530	vesicle	CC	0.9999999999	0.000579034018887179	CC vesicle
GO:1902589	1	4.20410504381142e-06	0	235	NA	NA	0.9999999999	0.000599182738627867	none
GO:0070727	0.999999023312404	5.63383276654541e-06	4	408	cellular macromolecule localization	BP	0.9999999999	0.000793722853098242	BP cellular macromolecule localization
GO:0006397	0.999998361721717	5.88171933398692e-06	9	587	mRNA processing	BP	0.9999999999	0.000819229930416792	BP mRNA processing
GO:0090407	0.999998735404756	7.20756317479585e-06	4	379	organophosphate biosynthetic process	BP	0.9999999999	0.000992619121724413	BP organophosphate biosynthetic process
GO:0070647	0.999997523133594	7.37550934803716e-06	13	675	protein modification by small protein conjugation or removal	BP	0.9999999999	0.00100446242309879	BP protein modification by small protein conjugation or removal
GO:0051649	0.999997161142506	8.71038644338274e-06	12	644	establishment of localization in cell	BP	0.9999999999	0.00117322205095101	BP establishment of localization in cell
GO:0034613	0.999998406871684	1.07313350361662e-05	3	355	cellular protein localization	BP	0.9999999999	0.00140046106188672	BP cellular protein localization
GO:0034357	0.999998409508499	1.0740257796961e-05	3	321	photosynthetic membrane	CC	0.9999999999	0.00140046106188672	CC photosynthetic membrane
GO:0042651	0.999998409508499	1.0740257796961e-05	3	321	thylakoid membrane	CC	0.9999999999	0.00140046106188672	CC thylakoid membrane
GO:0005886	0.99999117906822	1.40805761291758e-05	84	2409	plasma membrane	CC	0.9999999999	0.00181669075384534	CC plasma membrane
GO:0009535	0.999997660335587	1.54561929974817e-05	3	312	chloroplast thylakoid membrane	CC	0.9999999999	0.00195305729453745	CC chloroplast thylakoid membrane
GO:0055035	0.999997660335587	1.54561929974817e-05	3	312	plastid thylakoid membrane	CC	0.9999999999	0.00195305729453745	CC plastid thylakoid membrane
GO:0044437	0.999994467295859	1.79480133802093e-05	10	545	vacuolar part	CC	0.9999999999	0.00224478367348189	CC vacuolar part
GO:0097708	0.99999519078749	1.86660503243075e-05	7	491	intracellular vesicle	CC	0.9999999999	0.00228792695957019	CC intracellular vesicle
GO:0002376	0.999992705489348	1.86662883215321e-05	17	757	immune system process	BP	0.9999999999	0.00228792695957019	BP immune system process
GO:0016021	0.999986582514368	1.91662669744802e-05	148	3775	integral component of membrane	CC	0.9999999999	0.00232594984461588	CC integral component of membrane
GO:0031410	0.999994901295443	1.9733961193373e-05	7	489	cytoplasmic vesicle	CC	0.9999999999	0.00237136433673699	CC cytoplasmic vesicle
GO:0046907	0.999992323303422	2.26157782986504e-05	12	612	intracellular transport	BP	0.9999999999	0.00269127761753939	BP intracellular transport
GO:0042578	0.999995454858026	2.41465571892034e-05	4	369	phosphoric ester hydrolase activity	MF	0.9999999999	0.00284581107180833	MF phosphoric ester hydrolase activity
GO:0051188	0.999998250840387	2.56366749758797e-05	1	238	cofactor biosynthetic process	BP	0.9999999999	0.00299265452551769	BP cofactor biosynthetic process
GO:0044391	0.999997751644762	3.24790443717916e-05	1	207	ribosomal subunit	CC	0.9999999999	0.00375561931004763	CC ribosomal subunit
GO:0006753	0.99999210800586	3.58117877534985e-05	5	372	nucleoside phosphate metabolic process	BP	0.9999999999	0.00410229049060403	BP nucleoside phosphate metabolic process
GO:0006520	0.999990014750428	4.05136929228483e-05	6	412	cellular amino acid metabolic process	BP	0.9999999999	0.00459792901995696	BP cellular amino acid metabolic process
GO:0006996	0.999979294221866	4.24160455145341e-05	29	1080	organelle organization	BP	0.9999999999	0.00476966486120775	BP organelle organization
GO:0031224	0.999969188552636	4.30113011780422e-05	157	3913	intrinsic component of membrane	CC	0.9999999999	0.00479044653261435	CC intrinsic component of membrane
GO:0009117	0.999990331166645	4.33825214261396e-05	5	368	nucleotide metabolic process	BP	0.9999999999	0.00479044653261435	BP nucleotide metabolic process
GO:0005774	0.999985735514361	4.43349209434117e-05	10	521	vacuolar membrane	CC	0.9999999999	0.00485190291074462	CC vacuolar membrane
GO:0031966	0.999993853506932	4.99360928684771e-05	2	260	mitochondrial membrane	CC	0.9999999999	0.00541651938308782	CC mitochondrial membrane
GO:0016556	0.999996225795733	5.2298959975705e-05	1	228	mRNA modification	BP	0.9999999999	0.0056230557230019	BP mRNA modification
GO:0019866	0.999993089460019	5.56762342431775e-05	2	262	organelle inner membrane	CC	0.9999999999	0.00593411828798805	CC organelle inner membrane
GO:0043603	0.999974186516196	6.99180142018976e-05	13	546	cellular amide metabolic process	BP	0.9999999999	0.00738780258683326	BP cellular amide metabolic process
GO:0019438	0.999955610600997	8.96343373385684e-05	28	979	aromatic compound biosynthetic process	BP	0.9999999999	0.00932789602093751	BP aromatic compound biosynthetic process
GO:0044802	1	9.08067141191945e-05	0	174	NA	NA	0.9999999999	0.00932789602093751	none
GO:0031974	0.999993039936758	9.21641651510947e-05	1	207	membrane-enclosed lumen	CC	0.9999999999	0.00932789602093751	CC membrane-enclosed lumen
GO:0043233	0.999993039936758	9.21641651510947e-05	1	207	organelle lumen	CC	0.9999999999	0.00932789602093751	CC organelle lumen
GO:0070013	0.999993039936758	9.21641651510947e-05	1	207	intracellular organelle lumen	CC	0.9999999999	0.00932789602093751	CC intracellular organelle lumen
GO:0006955	0.999962145527996	9.28451753736132e-05	16	680	immune response	BP	0.9999999999	0.00932789602093751	BP immune response
GO:1901293	0.999992867209111	9.42778672156204e-05	1	206	nucleoside phosphate biosynthetic process	BP	0.9999999999	0.00939482779237284	BP nucleoside phosphate biosynthetic process
GO:0007010	1	0.000100255988437538	0	181	cytoskeleton organization	BP	0.9999999999	0.00987054985695287	BP cytoskeleton organization
GO:0034470	0.999973829113017	0.000100662375142295	6	400	ncRNA processing	BP	0.9999999999	0.00987054985695287	BP ncRNA processing
GO:0009165	0.999991965899104	0.000105202888754919	1	204	nucleotide biosynthetic process	BP	0.9999999999	0.0102339032338813	BP nucleotide biosynthetic process
GO:0031967	0.99996649174137	0.000110537452666003	8	447	organelle envelope	CC	0.9999999999	0.0105848246666188	CC organelle envelope
GO:0031975	0.99996649174137	0.000110537452666003	8	447	envelope	CC	0.9999999999	0.0105848246666188	CC envelope
GO:0005198	0.99996019903289	0.000117935519645931	10	455	structural molecule activity	MF	0.9999999999	0.0112057028240324	MF structural molecule activity
GO:0098791	0.999984288377206	0.000119278347415756	2	265	Golgi subcompartment	CC	0.9999999999	0.0112461131098071	CC Golgi subcompartment
GO:0045087	0.999948979234595	0.000123552889807556	16	671	innate immune response	BP	0.9999999999	0.0115602119875665	BP innate immune response
GO:0006091	0.999988830117079	0.000142375564491912	1	203	generation of precursor metabolites and energy	BP	0.9999999999	0.0132204340452831	BP generation of precursor metabolites and energy
GO:0034622	0.999951631801755	0.000148398825140597	9	457	cellular protein-containing complex assembly	BP	0.9999999999	0.0136761233063782	BP cellular protein-containing complex assembly
GO:0019693	0.999972672378897	0.000154476899705445	3	276	ribose phosphate metabolic process	BP	0.9999999999	0.0140779460964306	BP ribose phosphate metabolic process
GO:0005730	0.999946804998675	0.000155056108592488	10	492	nucleolus	CC	0.9999999999	0.0140779460964306	CC nucleolus
GO:0005509	0.99998719916195	0.000161355445662566	1	201	calcium ion binding	MF	0.9999999999	0.0145421595403388	MF calcium ion binding
GO:1901137	0.999961570547274	0.000179515904385438	4	310	carbohydrate derivative biosynthetic process	BP	0.9999999999	0.0159495136763375	BP carbohydrate derivative biosynthetic process
GO:0055086	0.999944059073828	0.000179573540616348	8	427	nucleobase-containing small molecule metabolic process	BP	0.9999999999	0.0159495136763375	BP nucleobase-containing small molecule metabolic process
GO:0032446	0.999917750375232	0.000210725641621456	13	583	protein modification by small protein conjugation	BP	0.9999999999	0.0185817567579438	BP protein modification by small protein conjugation
GO:0008757	0.999981920684593	0.000221248321815969	1	202	S-adenosylmethionine-dependent methyltransferase activity	MF	0.9999999999	0.0192674312534354	MF S-adenosylmethionine-dependent methyltransferase activity
GO:0071840	0.999845000340098	0.000221645411335106	110	2852	cellular component organization or biogenesis	BP	0.9999999999	0.0192674312534354	BP cellular component organization or biogenesis
GO:0016791	0.999949100961848	0.00023320678696353	4	315	phosphatase activity	MF	0.9999999999	0.0201007181962664	MF phosphatase activity
GO:0008380	0.999941754604802	0.000234511112186187	5	354	RNA splicing	BP	0.9999999999	0.0201007181962664	BP RNA splicing
GO:0006518	0.999913738199475	0.000236198885269478	11	458	peptide metabolic process	BP	0.9999999999	0.0201047898385277	BP peptide metabolic process
GO:0061024	0.999979788564454	0.000244956076285102	1	202	membrane organization	BP	0.9999999999	0.0207063905312172	BP membrane organization
GO:0033365	0.999953802460331	0.00025143559691755	3	278	protein localization to organelle	BP	0.9999999999	0.0211085350097151	BP protein localization to organelle
GO:0006082	0.999847200995251	0.000275527721477129	36	1131	organic acid metabolic process	BP	0.9999999999	0.022960117375894	BP organic acid metabolic process
GO:0044087	1	0.000277237282502432	0	152	regulation of cellular component biogenesis	BP	0.9999999999	0.022960117375894	BP regulation of cellular component biogenesis
GO:0043436	0.999832721863607	0.00030070079274109	36	1127	oxoacid metabolic process	BP	0.9999999999	0.0247361719236748	BP oxoacid metabolic process
GO:0005802	0.999956425426737	0.000306300586996125	2	244	trans-Golgi network	CC	0.9999999999	0.0250288419654101	CC trans-Golgi network
GO:0044451	0.99987303581198	0.000353303005549364	10	489	nucleoplasm part	CC	0.9999999999	0.0286783770795931	CC nucleoplasm part
GO:1901362	0.999800375500656	0.000356668282224662	36	1116	organic cyclic compound biosynthetic process	BP	0.9999999999	0.0287610732580769	BP organic cyclic compound biosynthetic process
GO:0019752	0.999799467482724	0.000363542606851507	34	1071	carboxylic acid metabolic process	BP	0.9999999999	0.0291238021711041	BP carboxylic acid metabolic process
GO:0046486	0.999967447691871	0.000378594566977033	1	192	glycerolipid metabolic process	BP	0.9999999999	0.0300913657444213	BP glycerolipid metabolic process
GO:0006399	0.999967246330689	0.000380530447122893	1	196	tRNA metabolic process	BP	0.9999999999	0.0300913657444213	BP tRNA metabolic process
GO:0050789	0.999686826423856	0.000404278152667429	211	4919	regulation of biological process	BP	0.9999999999	0.0317643417772095	BP regulation of biological process
GO:0044431	0.99982385836087	0.000422762721250865	14	602	Golgi apparatus part	CC	0.9999999999	0.0330051125756169	CC Golgi apparatus part
GO:0006732	0.999901030726074	0.000433426520827647	4	293	coenzyme metabolic process	BP	0.9999999999	0.0336234738340789	BP coenzyme metabolic process
GO:0009816	0.999934654230099	0.000445250740461424	2	223	defense response to bacterium, incompatible interaction	BP	0.9999999999	0.0343235114832433	BP defense response to bacterium, incompatible interaction
GO:0009259	0.999912116296585	0.000456710244039767	3	252	ribonucleotide metabolic process	BP	0.9999999999	0.0349868591324714	BP ribonucleotide metabolic process
GO:0000959	0.999955678239787	0.00050249327713727	1	171	mitochondrial RNA metabolic process	BP	0.9999999999	0.0382550316637982	BP mitochondrial RNA metabolic process
GO:0003729	0.999878593390008	0.000523693611303033	4	297	mRNA binding	MF	0.9999999999	0.0396229172453165	MF mRNA binding
GO:0005783	0.999728217107777	0.000597297078954229	17	645	endoplasmic reticulum	CC	0.9999999999	0.0449145416978036	CC endoplasmic reticulum
GO:0006163	0.999864838288122	0.000679653286037716	3	241	purine nucleotide metabolic process	BP	0.9999999999	0.0507957946766115	BP purine nucleotide metabolic process
GO:0044433	0.999813493203853	0.000694922124021898	5	328	cytoplasmic vesicle part	CC	0.9999999999	0.0516221846917358	CC cytoplasmic vesicle part
GO:0019001	0.999823594590311	0.000740876149721117	4	281	guanyl nucleotide binding	MF	0.9999999999	0.0542162083652598	MF guanyl nucleotide binding
GO:0032561	0.999823594590311	0.000740876149721117	4	281	guanyl ribonucleotide binding	MF	0.9999999999	0.0542162083652598	MF guanyl ribonucleotide binding
GO:0030163	0.99977969138482	0.000743111936474149	6	353	protein catabolic process	BP	0.9999999999	0.0542162083652598	BP protein catabolic process
GO:0018193	0.999790176755898	0.000775748928015978	5	317	peptidyl-amino acid modification	BP	0.9999999999	0.0562624533177032	BP peptidyl-amino acid modification
GO:0015934	1	0.00079625350312723	0	113	large ribosomal subunit	CC	0.9999999999	0.0574098775754733	CC large ribosomal subunit
GO:0009534	1	0.000807362488632086	0	125	chloroplast thylakoid	CC	0.9999999999	0.0575339652509505	CC chloroplast thylakoid
GO:0031976	1	0.000807362488632086	0	125	plastid thylakoid	CC	0.9999999999	0.0575339652509505	CC plastid thylakoid
GO:0001882	0.999799262451593	0.000834864974696779	4	280	nucleoside binding	MF	0.9999999999	0.0591499421668117	MF nucleoside binding
GO:0032549	0.999794704009562	0.000852416619465488	4	279	ribonucleoside binding	MF	0.9999999999	0.0600463822114281	MF ribonucleoside binding
GO:0009626	0.999791498832411	0.000864955429814233	4	275	plant-type hypersensitive response	BP	0.9999999999	0.0600901073332921	BP plant-type hypersensitive response
GO:0034050	0.999791498832411	0.000864955429814233	4	275	host programmed cell death induced by symbiont	BP	0.9999999999	0.0600901073332921	BP host programmed cell death induced by symbiont
GO:0008219	0.999719621706902	0.000867744880312695	7	370	cell death	BP	0.9999999999	0.0600901073332921	BP cell death
GO:0009532	0.99961231226175	0.000894745883095295	14	539	plastid stroma	CC	0.9999999999	0.0613792049084801	CC plastid stroma
GO:0016043	0.999353330256658	0.000896375759045275	109	2743	cellular component organization	BP	0.9999999999	0.0613792049084801	BP cellular component organization
GO:0012501	0.999723997986418	0.000917314121516783	6	339	programmed cell death	BP	0.9999999999	0.0624639954857289	BP programmed cell death
GO:0005743	0.999911632520273	0.000937871992733151	1	166	mitochondrial inner membrane	CC	0.9999999999	0.0635110332316587	CC mitochondrial inner membrane
GO:0009150	0.999806520111517	0.000945452495024176	3	234	purine ribonucleotide metabolic process	BP	0.9999999999	0.0636725891841282	BP purine ribonucleotide metabolic process
GO:0016567	0.999570158555603	0.00101186617490232	13	538	protein ubiquitination	BP	0.9999999999	0.0677729164250148	BP protein ubiquitination
GO:0009570	0.999552417004006	0.00102512784359164	14	535	chloroplast stroma	CC	0.9999999999	0.0680699423789621	CC chloroplast stroma
GO:0098798	1	0.00102740795791042	0	111	mitochondrial protein complex	CC	0.9999999999	0.0680699423789621	CC mitochondrial protein complex
GO:0033554	0.999377806533358	0.0010464249226002	39	1167	cellular response to stress	BP	0.9999999999	0.0686003020025779	BP cellular response to stress
GO:0001883	0.999740715901192	0.00105780020220994	4	272	purine nucleoside binding	MF	0.9999999999	0.0686003020025779	MF purine nucleoside binding
GO:0005525	0.999740715901192	0.00105780020220994	4	272	GTP binding	MF	0.9999999999	0.0686003020025779	MF GTP binding
GO:0032550	0.999740715901192	0.00105780020220994	4	272	purine ribonucleoside binding	MF	0.9999999999	0.0686003020025779	MF purine ribonucleoside binding
GO:0005768	0.999632933253815	0.00111514904024922	7	380	endosome	CC	0.9999999999	0.0719388515070247	CC endosome
GO:0000226	1	0.00115535287043311	0	132	microtubule cytoskeleton organization	BP	0.9999999999	0.0741421996486838	BP microtubule cytoskeleton organization
GO:0065007	0.999044178446527	0.001196220804363	235	5319	biological regulation	BP	0.9999999999	0.0763649916618607	BP biological regulation
GO:1901605	0.999655206144347	0.00123066133408042	5	296	alpha-amino acid metabolic process	BP	0.9999999999	0.078156559439501	BP alpha-amino acid metabolic process
GO:0046390	0.999878991910535	0.0012459731357064	1	156	ribose phosphate biosynthetic process	BP	0.9999999999	0.0787210965172851	BP ribose phosphate biosynthetic process
GO:0051716	0.999173902344957	0.00131412882251497	48	1368	cellular response to stimulus	BP	0.9999999999	0.0826014203977744	BP cellular response to stimulus
GO:0032774	0.999620592802293	0.00134435258680308	5	297	RNA biosynthetic process	BP	0.9999999999	0.0840700492675782	BP RNA biosynthetic process
GO:1900864	0.999866063351111	0.00136607935474404	1	150	mitochondrial RNA modification	BP	0.9999999999	0.0849652164637346	BP mitochondrial RNA modification
GO:0043623	0.999865055917766	0.00137253103204858	1	162	NA	NA	0.9999999999	0.0849652164637346	none
GO:0080156	0.999861601868515	0.00140701500229118	1	149	mitochondrial mRNA modification	BP	0.9999999999	0.0866622255431308	BP mitochondrial mRNA modification
GO:0009260	0.999856557459002	0.00145181139770311	1	153	ribonucleotide biosynthetic process	BP	0.9999999999	0.088635128238639	BP ribonucleotide biosynthetic process
GO:0009894	1	0.00145350907856461	0	120	regulation of catabolic process	BP	0.9999999999	0.088635128238639	BP regulation of catabolic process
GO:0016072	0.999629738436493	0.00146845416357379	4	270	rRNA metabolic process	BP	0.9999999999	0.0891031815986334	BP rRNA metabolic process
GO:0044455	0.999850194274825	0.00151177854264978	1	144	mitochondrial membrane part	CC	0.9999999999	0.091280145799302	CC mitochondrial membrane part
GO:0072522	0.999841317775591	0.00158987123966533	1	150	purine-containing compound biosynthetic process	BP	0.9999999999	0.0951325934361746	BP purine-containing compound biosynthetic process
GO:0005622	0.999841479991193	0.00159110562571721	1	141	intracellular	CC	0.9999999999	0.0951325934361746	CC intracellular
GO:0019843	0.999838636143606	0.00161564380070182	1	144	rRNA binding	MF	0.9999999999	0.0961308061417582	MF rRNA binding
GO:0006897	1	0.00162977771519406	0	128	endocytosis	BP	0.9999999999	0.0965033113774567	BP endocytosis
GO:0072594	0.999601037605536	0.00183301424713298	3	229	establishment of protein localization to organelle	BP	0.9999999999	0.108015652053408	BP establishment of protein localization to organelle
GO:0010498	0.999441934444351	0.00214139706847268	4	258	proteasomal protein catabolic process	BP	0.9999999999	0.124957488268226	BP proteasomal protein catabolic process
GO:0006644	0.999526787728339	0.0021419717214767	3	225	phospholipid metabolic process	BP	0.9999999999	0.124957488268226	BP phospholipid metabolic process
GO:0097435	1	0.00215109978172438	0	112	supramolecular fiber organization	BP	0.9999999999	0.124957488268226	BP supramolecular fiber organization
GO:0072521	0.999361471441821	0.00217561192423289	5	277	purine-containing compound metabolic process	BP	0.9999999999	0.125375235303593	BP purine-containing compound metabolic process
GO:0007165	0.998518093354096	0.00218821130851192	64	1658	signal transduction	BP	0.9999999999	0.125375235303593	BP signal transduction
GO:0009526	0.999197423465404	0.00218897775597364	8	361	plastid envelope	CC	0.9999999999	0.125375235303593	CC plastid envelope
GO:0009657	0.999402637031421	0.00228010098654516	4	252	plastid organization	BP	0.9999999999	0.129986966474809	BP plastid organization
GO:0016853	0.999359501295566	0.0024308436754406	4	249	isomerase activity	MF	0.9999999999	0.137678296761187	MF isomerase activity
GO:0016310	0.998591475059423	0.0024374798398611	30	972	phosphorylation	BP	0.9999999999	0.137678296761187	BP phosphorylation
GO:0043161	0.999343468142841	0.00248561473934966	4	253	proteasome-mediated ubiquitin-dependent protein catabolic process	BP	0.9999999999	0.139753118624811	BP proteasome-mediated ubiquitin-dependent protein catabolic process
GO:0009941	0.99907103550539	0.00250825332098961	8	357	chloroplast envelope	CC	0.9999999999	0.140382013494839	CC chloroplast envelope
GO:0048193	0.999733733021537	0.00252000319739955	1	154	Golgi vesicle transport	BP	0.9999999999	0.14039854177512	BP Golgi vesicle transport
GO:0042742	0.998662179153949	0.00266446928546394	18	618	defense response to bacterium	BP	0.9999999999	0.147775565755346	BP defense response to bacterium
GO:0006164	0.999698716687109	0.00281980524931057	1	138	purine nucleotide biosynthetic process	BP	0.9999999999	0.155686274508106	BP purine nucleotide biosynthetic process
GO:0019899	0.998717968641779	0.00283528166313568	13	496	enzyme binding	MF	0.9999999999	0.155838777332081	MF enzyme binding
GO:0048583	0.998416007964507	0.00285417043269022	25	824	regulation of response to stimulus	BP	0.9999999999	0.156176638363768	BP regulation of response to stimulus
GO:0006364	0.9991837198736	0.0030335452368401	4	249	rRNA processing	BP	0.9999999999	0.164520936520115	BP rRNA processing
GO:0098800	1	0.00303379586938539	0	92	inner mitochondrial membrane protein complex	CC	0.9999999999	0.164520936520115	CC inner mitochondrial membrane protein complex
GO:0044711	0.997890981101435	0.0030469325764923	68	1729	NA	NA	0.9999999999	0.164520936520115	none
GO:0005759	1	0.0031657852383465	0	102	mitochondrial matrix	CC	0.9999999999	0.170188726607075	CC mitochondrial matrix
GO:0009152	0.999642874333974	0.003279842086653	1	135	purine ribonucleotide biosynthetic process	BP	0.9999999999	0.175282569103065	BP purine ribonucleotide biosynthetic process
GO:0009108	0.999641130468428	0.0032891401561316	1	143	coenzyme biosynthetic process	BP	0.9999999999	0.175282569103065	BP coenzyme biosynthetic process
GO:0072657	1	0.00330615871305412	0	109	protein localization to membrane	BP	0.9999999999	0.175426785047205	BP protein localization to membrane
GO:0019787	0.998565268169366	0.00333555093044991	11	445	ubiquitin-like protein transferase activity	MF	0.9999999999	0.176223481700537	MF ubiquitin-like protein transferase activity
GO:0007034	1	0.00356327003894955	0	100	vacuolar transport	BP	0.9999999999	0.187446355654097	BP vacuolar transport
GO:0006325	0.998496861789577	0.00360429876486856	10	415	chromatin organization	BP	0.9999999999	0.188444185449648	BP chromatin organization
GO:0006952	0.997484883874964	0.00361298715678121	68	1705	defense response	BP	0.9999999999	0.188444185449648	BP defense response
GO:0044255	0.997908017855335	0.0037211545191964	25	774	cellular lipid metabolic process	BP	0.9999999999	0.193263520939789	BP cellular lipid metabolic process
GO:0005215	0.997555931536691	0.00383770048340143	42	1164	transporter activity	MF	0.9999999999	0.198475505590934	MF transporter activity
GO:0051536	0.999552064460458	0.00400458742680879	1	137	iron-sulfur cluster binding	MF	0.9999999999	0.205373339290357	MF iron-sulfur cluster binding
GO:0051540	0.999552064460458	0.00400458742680879	1	137	metal cluster binding	MF	0.9999999999	0.205373339290357	MF metal cluster binding
GO:0007005	0.999520890442694	0.00424685541515077	1	140	mitochondrion organization	BP	0.9999999999	0.216890445097929	BP mitochondrion organization
GO:0044430	0.998189520266064	0.00445322831964656	9	385	cytoskeletal part	CC	0.9999999999	0.226486388024514	CC cytoskeletal part
GO:0015078	1	0.00460706560507853	0	97	proton transmembrane transporter activity	MF	0.9999999999	0.233342161658874	MF proton transmembrane transporter activity
GO:0006650	0.999465686953891	0.00467296682533107	1	142	glycerophospholipid metabolic process	BP	0.9999999999	0.235705985094991	BP glycerophospholipid metabolic process
GO:0043648	1	0.00478061005362825	0	98	dicarboxylic acid metabolic process	BP	0.9999999999	0.240147284538203	BP dicarboxylic acid metabolic process
GO:0022626	1	0.00483618016144286	0	84	cytosolic ribosome	CC	0.9999999999	0.241947184648184	CC cytosolic ribosome
GO:0006733	0.999440971532045	0.00486746646150346	1	136	oxidoreduction coenzyme metabolic process	BP	0.9999999999	0.242522505766861	BP oxidoreduction coenzyme metabolic process
GO:0009705	1	0.00491135757058174	0	99	plant-type vacuole membrane	CC	0.9999999999	0.243718662925589	CC plant-type vacuole membrane
GO:1990204	1	0.00502271633905575	0	89	oxidoreductase complex	CC	0.9999999999	0.248239653902445	CC oxidoreductase complex
GO:0008170	1	0.00531476549056047	0	102	N-methyltransferase activity	MF	0.9999999999	0.261618797661846	MF N-methyltransferase activity
GO:0016462	0.996662260672584	0.00540316930547915	34	992	pyrophosphatase activity	MF	0.9999999999	0.264906584709032	MF pyrophosphatase activity
GO:0009658	0.998437788591343	0.00548178003735802	4	230	chloroplast organization	BP	0.9999999999	0.266387837490901	BP chloroplast organization
GO:0008236	0.999356896659816	0.00549858227014751	1	142	serine-type peptidase activity	MF	0.9999999999	0.266387837490901	MF serine-type peptidase activity
GO:0017171	0.999356896659816	0.00549858227014751	1	142	serine hydrolase activity	MF	0.9999999999	0.266387837490901	MF serine hydrolase activity
GO:0022625	1	0.00566907656831879	0	82	cytosolic large ribosomal subunit	CC	0.9999999999	0.273069400534969	CC cytosolic large ribosomal subunit
GO:0022892	0.996610539777546	0.00568105548963181	29	857	NA	NA	0.9999999999	0.273069400534969	none
GO:0016817	0.996393436496637	0.00578205201148893	35	1012	hydrolase activity, acting on acid anhydrides	MF	0.9999999999	0.276838326190702	MF hydrolase activity, acting on acid anhydrides
GO:0044085	0.99809184904259	0.00593808157938714	5	251	cellular component biogenesis	BP	0.9999999999	0.282143757802663	BP cellular component biogenesis
GO:0050794	0.995195376378234	0.00593889936469668	192	4283	regulation of cellular process	BP	0.9999999999	0.282143757802663	BP regulation of cellular process
GO:0009790	0.997874304529056	0.00605471875370189	6	294	embryo development	BP	0.9999999999	0.285174282599034	BP embryo development
GO:0003924	0.998506204534071	0.0060702692164047	3	199	GTPase activity	MF	0.9999999999	0.285174282599034	MF GTPase activity
GO:1990234	0.996910300855276	0.00607248819110288	16	538	transferase complex	CC	0.9999999999	0.285174282599034	CC transferase complex
GO:0070646	1	0.006273202059987	0	87	protein modification by small protein removal	BP	0.9999999999	0.293475716218552	BP protein modification by small protein removal
GO:0004842	0.997061024468451	0.00650988174928439	11	426	ubiquitin-protein transferase activity	MF	0.9999999999	0.303390192399159	MF ubiquitin-protein transferase activity
GO:0051539	1	0.00697555687836755	0	87	4 iron, 4 sulfur cluster binding	MF	0.9999999999	0.321471829370449	MF 4 iron, 4 sulfur cluster binding
GO:0080134	0.996831453816954	0.00698178618688644	11	422	regulation of response to stress	BP	0.9999999999	0.321471829370449	BP regulation of response to stress
GO:0016818	0.99559378430824	0.00699965837489491	35	1002	hydrolase activity, acting on acid anhydrides, in phosphorus-containing anhydrides	MF	0.9999999999	0.321471829370449	MF hydrolase activity, acting on acid anhydrides, in phosphorus-containing anhydrides
GO:0060589	1	0.00700277216626498	0	93	nucleoside-triphosphatase regulator activity	MF	0.9999999999	0.321471829370449	MF nucleoside-triphosphatase regulator activity
GO:0044283	0.995951555155353	0.0071075783571738	23	688	small molecule biosynthetic process	BP	0.9999999999	0.325065626581639	BP small molecule biosynthetic process
GO:0019898	1	0.00723660267375991	0	90	extrinsic component of membrane	CC	0.9999999999	0.3297362043579	CC extrinsic component of membrane
GO:0044710	0.994160197807222	0.00727637587846205	169	3746	NA	NA	0.9999999999	0.330320515341886	none
GO:0006605	0.99856151050386	0.00730763284369257	2	163	protein targeting	BP	0.9999999999	0.330515334926715	BP protein targeting
GO:0009123	0.998545730975376	0.00737856879650517	2	163	nucleoside monophosphate metabolic process	BP	0.9999999999	0.332496756392514	BP nucleoside monophosphate metabolic process
GO:0072524	0.99909672069272	0.00741330071795318	1	131	pyridine-containing compound metabolic process	BP	0.9999999999	0.332838193772718	BP pyridine-containing compound metabolic process
GO:0044440	0.997786019681182	0.00751003427486247	4	235	endosomal part	CC	0.9999999999	0.335950693821129	CC endosomal part
GO:0022900	1	0.00797138735220024	0	83	electron transport chain	BP	0.9999999999	0.355291981003339	BP electron transport chain
GO:0055085	0.995257645837657	0.00801344182759419	26	776	transmembrane transport	BP	0.9999999999	0.355872306089935	BP transmembrane transport
GO:0065002	1	0.00817972975644155	0	82	intracellular protein transmembrane transport	BP	0.9999999999	0.360643696491741	BP intracellular protein transmembrane transport
GO:0071806	1	0.00817972975644155	0	82	protein transmembrane transport	BP	0.9999999999	0.360643696491741	BP protein transmembrane transport
GO:0042623	0.996153447496603	0.00835781373817406	11	421	ATPase activity, coupled	MF	0.9999999999	0.366486028754161	MF ATPase activity, coupled
GO:0017111	0.994785847564679	0.00837203949181408	32	931	nucleoside-triphosphatase activity	MF	0.9999999999	0.366486028754161	MF nucleoside-triphosphatase activity
GO:0009793	0.996899686127966	0.00855035345268445	6	284	embryo development ending in seed dormancy	BP	0.9999999999	0.372796391430351	BP embryo development ending in seed dormancy
GO:0033013	1	0.00857702393598425	0	85	tetrapyrrole metabolic process	BP	0.9999999999	0.372796391430351	BP tetrapyrrole metabolic process
GO:0005819	1	0.00870318994307661	0	83	spindle	CC	0.9999999999	0.375964068178668	CC spindle
GO:0003743	1	0.00873557193457907	0	84	translation initiation factor activity	MF	0.9999999999	0.375964068178668	MF translation initiation factor activity
GO:0016311	1	0.00874192375221672	0	97	dephosphorylation	BP	0.9999999999	0.375964068178668	BP dephosphorylation
GO:0042440	0.998178979884942	0.00901231578654653	2	154	pigment metabolic process	BP	0.9999999999	0.386237603481472	BP pigment metabolic process
GO:0015399	0.996944356411423	0.00911093621896018	5	243	primary active transmembrane transporter activity	MF	0.9999999999	0.389103641936568	MF primary active transmembrane transporter activity
GO:0008033	0.998819160023617	0.00936050583782935	1	129	tRNA processing	BP	0.9999999999	0.39837402796623	BP tRNA processing
GO:0005815	1	0.00948604514474437	0	88	microtubule organizing center	CC	0.9999999999	0.402319914668276	CC microtubule organizing center
GO:0051247	0.99709582551949	0.00960474208489817	4	215	positive regulation of protein metabolic process	BP	0.9999999999	0.405037232565718	BP positive regulation of protein metabolic process
GO:0015931	0.998038697540788	0.00961620581517695	2	158	nucleobase-containing compound transport	BP	0.9999999999	0.405037232565718	BP nucleobase-containing compound transport
GO:0015405	0.996676862440208	0.00983119543389815	5	241	P-P-bond-hydrolysis-driven transmembrane transporter activity	MF	0.9999999999	0.412674528881129	MF P-P-bond-hydrolysis-driven transmembrane transporter activity
GO:1902580	0.997428285937874	0.00987886360951757	3	188	NA	NA	0.9999999999	0.413260174955143	none
GO:0016651	0.998723411647774	0.0100400129549995	1	116	oxidoreductase activity, acting on NAD(P)H	MF	0.9999999999	0.418466107420534	MF oxidoreductase activity, acting on NAD(P)H
GO:0090150	1	0.010071591881297	0	85	establishment of protein localization to membrane	BP	0.9999999999	0.418466107420534	BP establishment of protein localization to membrane
GO:0051493	1	0.0101453524355169	0	82	regulation of cytoskeleton organization	BP	0.9999999999	0.420106705412603	BP regulation of cytoskeleton organization
GO:0006081	1	0.0102114099039609	0	81	cellular aldehyde metabolic process	BP	0.9999999999	0.421418354184678	BP cellular aldehyde metabolic process
GO:0009161	0.997875345369835	0.0103208260559112	2	156	ribonucleoside monophosphate metabolic process	BP	0.9999999999	0.424504580427194	BP ribonucleoside monophosphate metabolic process
GO:0022613	1	0.0105777293484749	0	81	ribonucleoprotein complex biogenesis	BP	0.9999999999	0.433616149245006	BP ribonucleoprotein complex biogenesis
GO:0016746	0.994997084052656	0.0110035668691072	10	372	transferase activity, transferring acyl groups	MF	0.9999999999	0.44956906371549	MF transferase activity, transferring acyl groups
GO:0005681	0.99706395380198	0.0111115890794696	3	191	spliceosomal complex	CC	0.9999999999	0.452474243677937	CC spliceosomal complex
GO:0046488	1	0.0113540065157549	0	85	phosphatidylinositol metabolic process	BP	0.9999999999	0.460814761137774	BP phosphatidylinositol metabolic process
GO:0016747	0.994959620621004	0.0114796243858625	9	343	transferase activity, transferring acyl groups other than amino-acyl groups	MF	0.9999999999	0.46437543266507	MF transferase activity, transferring acyl groups other than amino-acyl groups
GO:0016197	1	0.0115403986322426	0	83	endosomal transport	BP	0.9999999999	0.46529824353749	BP endosomal transport
GO:0006778	1	0.0116017151634621	0	80	porphyrin-containing compound metabolic process	BP	0.9999999999	0.465477596562731	BP porphyrin-containing compound metabolic process
GO:0022891	0.992977086952979	0.0116207999141875	26	745	NA	NA	0.9999999999	0.465477596562731	none
GO:0022627	1	0.0117922123138953	0	70	cytosolic small ribosomal subunit	CC	0.9999999999	0.470805036910145	CC cytosolic small ribosomal subunit
GO:0000956	1	0.0118629516815856	0	82	nuclear-transcribed mRNA catabolic process	BP	0.9999999999	0.472091554419465	BP nuclear-transcribed mRNA catabolic process
GO:0000786	0.995908589597659	0.0119142879062553	5	194	nucleosome	CC	0.9999999999	0.472600086948126	CC nucleosome
GO:0042579	0.996250635342597	0.0120858766662792	4	208	microbody	CC	0.9999999999	0.477859968705109	CC microbody
GO:0031329	1	0.0122062128482251	0	84	regulation of cellular catabolic process	BP	0.9999999999	0.481066080002236	BP regulation of cellular catabolic process
GO:0006353	1	0.0122620106984979	0	77	DNA-templated transcription, termination	BP	0.9999999999	0.481716234395799	BP DNA-templated transcription, termination
GO:0030684	1	0.0123941429118534	0	81	preribosome	CC	0.9999999999	0.485351468596124	CC preribosome
GO:0019362	0.998346672678959	0.0125422338146318	1	119	pyridine nucleotide metabolic process	BP	0.9999999999	0.489586496388351	BP pyridine nucleotide metabolic process
GO:0019783	1	0.0125825471995902	0	76	ubiquitin-like protein-specific protease activity	MF	0.9999999999	0.489600892144054	MF ubiquitin-like protein-specific protease activity
GO:0006839	1	0.0127024519396819	0	74	mitochondrial transport	BP	0.9999999999	0.492702384255321	BP mitochondrial transport
GO:0009617	0.992382782324506	0.0127762953241115	24	693	response to bacterium	BP	0.9999999999	0.493151920471219	BP response to bacterium
GO:0006400	1	0.0127945101337887	0	85	tRNA modification	BP	0.9999999999	0.493151920471219	BP tRNA modification
GO:0016301	0.991033982225859	0.0128713647166104	51	1322	kinase activity	MF	0.9999999999	0.49419542447755	MF kinase activity
GO:0012506	1	0.0129022220635405	0	79	vesicle membrane	CC	0.9999999999	0.49419542447755	CC vesicle membrane
GO:0008238	1	0.0130417044338864	0	80	exopeptidase activity	MF	0.9999999999	0.497981841888306	MF exopeptidase activity
GO:0031969	0.995044716182527	0.0131094030216763	6	262	chloroplast membrane	CC	0.9999999999	0.499012275890331	CC chloroplast membrane
GO:0046496	0.998238661205084	0.0132464369368151	1	118	nicotinamide nucleotide metabolic process	BP	0.9999999999	0.502667422707564	BP nicotinamide nucleotide metabolic process
GO:0032270	0.995827504993672	0.0133016389713143	4	206	positive regulation of cellular protein metabolic process	BP	0.9999999999	0.503204286640122	BP positive regulation of cellular protein metabolic process
GO:0008276	1	0.0134629807126049	0	85	protein methyltransferase activity	MF	0.9999999999	0.50774078336738	MF protein methyltransferase activity
GO:0061659	0.997090230516155	0.0136020603483171	2	155	ubiquitin-like protein ligase activity	MF	0.9999999999	0.511412434629825	MF ubiquitin-like protein ligase activity
GO:0043254	1	0.0136922141641697	0	78	regulation of protein complex assembly	BP	0.9999999999	0.513227733976231	BP regulation of protein complex assembly
GO:0046982	0.994367002130986	0.0147705857125708	6	219	protein heterodimerization activity	MF	0.9999999999	0.551960576460307	MF protein heterodimerization activity
GO:0005635	1	0.0150689140489589	0	81	nuclear envelope	CC	0.9999999999	0.561397202121851	CC nuclear envelope
GO:0031072	1	0.0154281006975374	0	76	heat shock protein binding	MF	0.9999999999	0.57174597402826	MF heat shock protein binding
GO:0043492	0.994520680503337	0.0154399867343848	5	232	ATPase activity, coupled to movement of substances	MF	0.9999999999	0.57174597402826	MF ATPase activity, coupled to movement of substances
GO:0015979	0.997887748010683	0.0155238758765557	1	105	photosynthesis	BP	0.9999999999	0.571882127511347	BP photosynthesis
GO:0019867	0.997881061944006	0.0155478424311887	1	110	outer membrane	CC	0.9999999999	0.571882127511347	CC outer membrane
GO:0015075	0.99099115555711	0.0156113001871956	20	600	ion transmembrane transporter activity	MF	0.9999999999	0.571882127511347	MF ion transmembrane transporter activity
GO:0051246	0.991510209609649	0.0156302939313291	16	499	regulation of protein metabolic process	BP	0.9999999999	0.571882127511347	BP regulation of protein metabolic process
GO:0000209	1	0.0163143953670048	0	76	protein polyubiquitination	BP	0.9999999999	0.595135547658863	BP protein polyubiquitination
GO:0016579	1	0.0164994486710702	0	70	protein deubiquitination	BP	0.9999999999	0.60010012570121	BP protein deubiquitination
GO:0031347	0.99345466594009	0.016860203652537	6	261	regulation of defense response	BP	0.9999999999	0.609797858563446	BP regulation of defense response
GO:0046034	0.997666138386853	0.0168789207181123	1	112	ATP metabolic process	BP	0.9999999999	0.609797858563446	BP ATP metabolic process
GO:0016810	0.997662623715725	0.0169153358824812	1	108	hydrolase activity, acting on carbon-nitrogen (but not peptide) bonds	MF	0.9999999999	0.609797858563446	MF hydrolase activity, acting on carbon-nitrogen (but not peptide) bonds
GO:0022857	0.988529115197602	0.0169772066432529	40	1031	transmembrane transporter activity	MF	0.9999999999	0.609912438316726	MF transmembrane transporter activity
GO:0006468	0.98921117543343	0.0170180349110158	29	856	protein phosphorylation	BP	0.9999999999	0.609912438316726	BP protein phosphorylation
GO:0051640	1	0.0170926484091019	0	82	organelle localization	BP	0.9999999999	0.610800558455864	BP organelle localization
GO:0044389	0.99761774852249	0.01720817538592	1	104	ubiquitin-like protein ligase binding	MF	0.9999999999	0.613141295654715	MF ubiquitin-like protein ligase binding
GO:0008652	0.994377079399364	0.0173709080137651	4	197	cellular amino acid biosynthetic process	BP	0.9999999999	0.617145563839764	BP cellular amino acid biosynthetic process
GO:0018205	0.996119537336352	0.017507270369981	2	146	peptidyl-lysine modification	BP	0.9999999999	0.62019252290421	BP peptidyl-lysine modification
GO:0090066	1	0.0182171227904426	0	71	regulation of anatomical structure size	BP	0.9999999999	0.643479175914856	BP regulation of anatomical structure size
GO:0009126	0.99582775689063	0.0186568223576472	2	142	purine nucleoside monophosphate metabolic process	BP	0.9999999999	0.655234016153814	BP purine nucleoside monophosphate metabolic process
GO:0009167	0.99582775689063	0.0186568223576472	2	142	purine ribonucleoside monophosphate metabolic process	BP	0.9999999999	0.655234016153814	BP purine ribonucleoside monophosphate metabolic process
GO:0004721	0.995750521396315	0.0189375772379081	2	149	phosphoprotein phosphatase activity	MF	0.9999999999	0.663193954871541	MF phosphoprotein phosphatase activity
GO:0061630	0.995704614546391	0.0191176557629738	2	148	ubiquitin protein ligase activity	MF	0.9999999999	0.667592896543503	MF ubiquitin protein ligase activity
GO:0044877	0.992884852303629	0.0195196741267727	5	228	protein-containing complex binding	MF	0.9999999999	0.679587124448234	MF protein-containing complex binding
GO:0015935	0.997236567809891	0.0195720204724016	1	95	small ribosomal subunit	CC	0.9999999999	0.679587124448234	CC small ribosomal subunit
GO:0016820	0.992781487315869	0.0197822855448045	5	222	NA	NA	0.9999999999	0.683018236401885	none
GO:0042626	0.992781487315869	0.0197822855448045	5	222	ATPase activity, coupled to transmembrane movement of substances	MF	0.9999999999	0.683018236401885	MF ATPase activity, coupled to transmembrane movement of substances
GO:0070925	0.997148471412522	0.0200153805436963	1	113	organelle assembly	BP	0.9999999999	0.689125054281138	BP organelle assembly
GO:0008361	1	0.020312668413133	0	69	regulation of cell size	BP	0.9999999999	0.694892270507578	BP regulation of cell size
GO:0032535	1	0.020312668413133	0	69	regulation of cellular component size	BP	0.9999999999	0.694892270507578	BP regulation of cellular component size
GO:1901135	0.988040441312486	0.0203529677010868	20	579	carbohydrate derivative metabolic process	BP	0.9999999999	0.694892270507578	BP carbohydrate derivative metabolic process
GO:0008047	0.995374357077494	0.020412601099257	2	139	enzyme activator activity	MF	0.9999999999	0.69499236575998	MF enzyme activator activity
GO:0036459	1	0.020989150417499	0	66	thiol-dependent ubiquitinyl hydrolase activity	MF	0.9999999999	0.710674079191394	MF thiol-dependent ubiquitinyl hydrolase activity
GO:0101005	1	0.020989150417499	0	66	ubiquitinyl hydrolase activity	MF	0.9999999999	0.710674079191394	MF ubiquitinyl hydrolase activity
GO:0009072	1	0.0212033047790279	0	70	aromatic amino acid family metabolic process	BP	0.9999999999	0.715947401312796	BP aromatic amino acid family metabolic process
GO:0042170	0.990853213121369	0.021576086409544	7	272	plastid membrane	CC	0.9999999999	0.726533217367531	CC plastid membrane
GO:0044815	0.990959989688961	0.022647831962586	6	203	DNA packaging complex	CC	0.9999999999	0.760532811960046	CC DNA packaging complex
GO:0031965	1	0.0229602587184868	0	79	nuclear membrane	CC	0.9999999999	0.768917735280034	CC nuclear membrane
GO:0031968	0.996642653459851	0.0230364132569655	1	103	organelle outer membrane	CC	0.9999999999	0.76936598716792	CC organelle outer membrane
GO:0010008	0.992213807642259	0.0231645746508548	4	208	endosome membrane	CC	0.9999999999	0.771543998629149	CC endosome membrane
GO:0044743	1	0.0232459745583277	0	64	protein transmembrane import into intracellular organelle	BP	0.9999999999	0.772156938106836	BP protein transmembrane import into intracellular organelle
GO:0044089	1	0.023613898677541	0	68	positive regulation of cellular component biogenesis	BP	0.9999999999	0.777069826996829	BP positive regulation of cellular component biogenesis
GO:0006818	1	0.0236474704633938	0	67	NA	NA	0.9999999999	0.777069826996829	none
GO:0015992	1	0.0236474704633938	0	67	NA	NA	0.9999999999	0.777069826996829	none
GO:1902600	1	0.0236474704633938	0	67	proton transmembrane transport	BP	0.9999999999	0.777069826996829	BP proton transmembrane transport
GO:0022853	1	0.0239487052775558	0	70	active ion transmembrane transporter activity	MF	0.9999999999	0.783207458478149	MF active ion transmembrane transporter activity
GO:0000139	0.987316384759603	0.0239620459271686	13	431	Golgi membrane	CC	0.9999999999	0.783207458478149	CC Golgi membrane
GO:0003993	1	0.0243554019937378	0	65	acid phosphatase activity	MF	0.9999999999	0.793947239992671	MF acid phosphatase activity
GO:1902582	0.992821351549978	0.0245275714965251	3	162	NA	NA	0.9999999999	0.797438843058111	none
GO:0032182	1	0.0248774383659209	0	67	ubiquitin-like protein binding	MF	0.9999999999	0.804470445444219	MF ubiquitin-like protein binding
GO:0000502	1	0.024940749715983	0	65	proteasome complex	CC	0.9999999999	0.804470445444219	CC proteasome complex
GO:1905369	1	0.024940749715983	0	65	endopeptidase complex	CC	0.9999999999	0.804470445444219	CC endopeptidase complex
GO:0042176	1	0.0251821163731474	0	63	regulation of protein catabolic process	BP	0.9999999999	0.809681407825228	BP regulation of protein catabolic process
GO:0015994	1	0.0252344209667322	0	65	chlorophyll metabolic process	BP	0.9999999999	0.809681407825228	BP chlorophyll metabolic process
GO:0008173	1	0.0263073100966618	0	67	RNA methyltransferase activity	MF	0.9999999999	0.841902610586903	MF RNA methyltransferase activity
GO:0046148	0.99377363701504	0.0264217121537381	2	130	pigment biosynthetic process	BP	0.9999999999	0.84336178611554	BP pigment biosynthetic process
GO:0016859	1	0.0265269779623399	0	63	cis-trans isomerase activity	MF	0.9999999999	0.844522516582858	MF cis-trans isomerase activity
GO:0005777	0.990870502464718	0.0267137534001888	4	186	peroxisome	CC	0.9999999999	0.848265480378533	CC peroxisome
GO:0045017	0.995978132905796	0.0268339836939423	1	102	glycerolipid biosynthetic process	BP	0.9999999999	0.849881493893156	BP glycerolipid biosynthetic process
GO:0032403	0.995909548535951	0.0272123729774042	1	103	NA	NA	0.9999999999	0.859644473154751	none
GO:0006898	1	0.0274036221416882	0	68	receptor-mediated endocytosis	BP	0.9999999999	0.863460659616123	BP receptor-mediated endocytosis
GO:0008135	0.993403678076696	0.0277615769707081	2	131	translation factor activity, RNA binding	MF	0.9999999999	0.87249653571787	MF translation factor activity, RNA binding
GO:0031625	0.995732971856584	0.0282578949456606	1	94	ubiquitin protein ligase binding	MF	0.9999999999	0.885823576340057	MF ubiquitin protein ligase binding
GO:0006402	0.995601343158562	0.0289317272239081	1	102	mRNA catabolic process	BP	0.9999999999	0.904633113733269	BP mRNA catabolic process
GO:0019829	1	0.0295854516704575	0	66	cation-transporting ATPase activity	MF	0.9999999999	0.92037787087512	MF cation-transporting ATPase activity
GO:0042625	1	0.0295854516704575	0	66	ATPase coupled ion transmembrane transporter activity	MF	0.9999999999	0.92037787087512	MF ATPase coupled ion transmembrane transporter activity
GO:0050896	0.974542834485044	0.0298298802216197	227	4732	response to stimulus	BP	0.9999999999	0.925632511079474	BP response to stimulus
GO:0061077	1	0.0301471304127438	0	64	chaperone-mediated protein folding	BP	0.9999999999	0.928386405949206	BP chaperone-mediated protein folding
GO:0019751	1	0.0301508625429627	0	63	polyol metabolic process	BP	0.9999999999	0.928386405949206	BP polyol metabolic process
GO:0006914	1	0.0301624824746672	0	66	autophagy	BP	0.9999999999	0.928386405949206	BP autophagy
GO:0016811	1	0.0302216020211906	0	61	hydrolase activity, acting on carbon-nitrogen (but not peptide) bonds, in linear amides	MF	0.9999999999	0.928386405949206	MF hydrolase activity, acting on carbon-nitrogen (but not peptide) bonds, in linear amides
GO:0009199	0.99265513955329	0.0304537842391313	2	129	ribonucleoside triphosphate metabolic process	BP	0.9999999999	0.931136232114429	BP ribonucleoside triphosphate metabolic process
GO:0070085	0.990795156073881	0.0304630520582431	3	163	glycosylation	BP	0.9999999999	0.931136232114429	BP glycosylation
GO:0030659	1	0.030832658246663	0	66	cytoplasmic vesicle membrane	CC	0.9999999999	0.94008928390385	CC cytoplasmic vesicle membrane
GO:0030695	1	0.0315802938588556	0	68	GTPase regulator activity	MF	0.9999999999	0.960495438779139	MF GTPase regulator activity
GO:0017038	0.99229387017032	0.0317424834091611	2	127	protein import	BP	0.9999999999	0.963038661252692	BP protein import
GO:0004843	1	0.0322604150357176	0	57	thiol-dependent ubiquitin-specific protease activity	MF	0.9999999999	0.976072253272847	MF thiol-dependent ubiquitin-specific protease activity
GO:0009187	1	0.0323313481952171	0	55	cyclic nucleotide metabolic process	BP	0.9999999999	0.976072253272847	BP cyclic nucleotide metabolic process
GO:0007015	1	0.032474282419349	0	61	actin filament organization	BP	0.9999999999	0.977978573990075	BP actin filament organization
GO:0022607	0.977786924302781	0.0328411369083271	33	836	cellular component assembly	BP	0.9999999999	0.986602487954328	BP cellular component assembly
GO:0009756	0.994815717469598	0.0332146588893015	1	100	carbohydrate mediated signaling	BP	0.9999999999	0.992956278063826	BP carbohydrate mediated signaling
GO:0010182	0.994815717469598	0.0332146588893015	1	100	sugar mediated signaling pathway	BP	0.9999999999	0.992956278063826	BP sugar mediated signaling pathway
GO:0005654	0.983811187515078	0.0332994030856485	9	320	nucleoplasm	CC	0.9999999999	0.993067600050594	CC nucleoplasm
GO:0042180	1	0.0334405615017421	0	58	cellular ketone metabolic process	BP	0.9999999999	0.994856704676827	BP cellular ketone metabolic process
GO:0006352	1	0.0338806123566266	0	60	DNA-templated transcription, initiation	BP	0.9999999999	0.9999999999	BP DNA-templated transcription, initiation
GO:0043130	1	0.0339218470587826	0	62	ubiquitin binding	MF	0.9999999999	0.9999999999	MF ubiquitin binding
GO:0051028	0.994683938716891	0.0339335256732498	1	98	mRNA transport	BP	0.9999999999	0.9999999999	BP mRNA transport
GO:0003755	1	0.0340866103865878	0	58	peptidyl-prolyl cis-trans isomerase activity	MF	0.9999999999	0.9999999999	MF peptidyl-prolyl cis-trans isomerase activity
GO:0098803	1	0.0345635811490544	0	54	respiratory chain complex	CC	0.9999999999	0.9999999999	CC respiratory chain complex
GO:0030258	0.991488467909689	0.0345687019915876	2	125	lipid modification	BP	0.9999999999	0.9999999999	BP lipid modification
GO:0033014	1	0.0346685707378545	0	61	tetrapyrrole biosynthetic process	BP	0.9999999999	0.9999999999	BP tetrapyrrole biosynthetic process
GO:0009190	1	0.0346803397653488	0	54	cyclic nucleotide biosynthetic process	BP	0.9999999999	0.9999999999	BP cyclic nucleotide biosynthetic process
GO:0052652	1	0.0346803397653488	0	54	cyclic purine nucleotide metabolic process	BP	0.9999999999	0.9999999999	BP cyclic purine nucleotide metabolic process
GO:0005096	1	0.0350073999078084	0	66	GTPase activator activity	MF	0.9999999999	0.9999999999	MF GTPase activator activity
GO:0006643	0.994466658692036	0.0350863737751125	1	98	membrane lipid metabolic process	BP	0.9999999999	0.9999999999	BP membrane lipid metabolic process
GO:0016050	0.99442331399177	0.0353318130283385	1	96	vesicle organization	BP	0.9999999999	0.9999999999	BP vesicle organization
GO:0004620	1	0.0355691674436232	0	61	phospholipase activity	MF	0.9999999999	0.9999999999	MF phospholipase activity
GO:0006950	0.970163922849415	0.0355981714200213	169	3575	response to stress	BP	0.9999999999	0.9999999999	BP response to stress
GO:0006887	1	0.0356371581857686	0	64	exocytosis	BP	0.9999999999	0.9999999999	BP exocytosis
GO:0006171	1	0.0359965857662807	0	53	cAMP biosynthetic process	BP	0.9999999999	0.9999999999	BP cAMP biosynthetic process
GO:0046058	1	0.0359965857662807	0	53	cAMP metabolic process	BP	0.9999999999	0.9999999999	BP cAMP metabolic process
GO:0007051	1	0.0364911686664873	0	66	spindle organization	BP	0.9999999999	0.9999999999	BP spindle organization
GO:0051347	0.994172429046195	0.0366503395889402	1	96	positive regulation of transferase activity	BP	0.9999999999	0.9999999999	BP positive regulation of transferase activity
GO:0048519	0.973646863994623	0.0366731378476009	45	1138	negative regulation of biological process	BP	0.9999999999	0.9999999999	BP negative regulation of biological process
GO:0031425	1	0.0367237343996973	0	58	chloroplast RNA processing	BP	0.9999999999	0.9999999999	BP chloroplast RNA processing
GO:0009144	0.990858887379704	0.0367436522765885	2	124	purine nucleoside triphosphate metabolic process	BP	0.9999999999	0.9999999999	BP purine nucleoside triphosphate metabolic process
GO:0000375	0.986845645291322	0.0368274667148351	4	184	RNA splicing, via transesterification reactions	BP	0.9999999999	0.9999999999	BP RNA splicing, via transesterification reactions
GO:0000377	0.98652541166102	0.0376141900969094	4	183	RNA splicing, via transesterification reactions with bulged adenosine as nucleophile	BP	0.9999999999	0.9999999999	BP RNA splicing, via transesterification reactions with bulged adenosine as nucleophile
GO:0015932	1	0.0376219669783653	0	59	nucleobase-containing compound transmembrane transporter activity	MF	0.9999999999	0.9999999999	MF nucleobase-containing compound transmembrane transporter activity
GO:0031977	1	0.0381803914417894	0	55	thylakoid lumen	CC	0.9999999999	0.9999999999	CC thylakoid lumen
GO:1990542	1	0.0383717924412208	0	54	mitochondrial transmembrane transport	BP	0.9999999999	0.9999999999	BP mitochondrial transmembrane transport
GO:0044438	1	0.0384314266131075	0	57	microbody part	CC	0.9999999999	0.9999999999	CC microbody part
GO:0044439	1	0.0384314266131075	0	57	peroxisomal part	CC	0.9999999999	0.9999999999	CC peroxisomal part
GO:0016278	1	0.0394443001758471	0	64	lysine N-methyltransferase activity	MF	0.9999999999	0.9999999999	MF lysine N-methyltransferase activity
GO:0016279	1	0.0394443001758471	0	64	protein-lysine N-methyltransferase activity	MF	0.9999999999	0.9999999999	MF protein-lysine N-methyltransferase activity
GO:0006888	0.993632262721801	0.0394798104236712	1	93	ER to Golgi vesicle-mediated transport	BP	0.9999999999	0.9999999999	BP ER to Golgi vesicle-mediated transport
GO:0051606	0.990036973637766	0.0395633325533127	2	120	detection of stimulus	BP	0.9999999999	0.9999999999	BP detection of stimulus
GO:0009814	0.979370769757285	0.0402423735828223	10	320	defense response, incompatible interaction	BP	0.9999999999	0.9999999999	BP defense response, incompatible interaction
GO:0016741	0.978708107218245	0.040320836205888	11	348	transferase activity, transferring one-carbon groups	MF	0.9999999999	0.9999999999	MF transferase activity, transferring one-carbon groups
GO:0032879	0.980707617280591	0.0404433687471215	8	288	regulation of localization	BP	0.9999999999	0.9999999999	BP regulation of localization
GO:0016569	0.986963131640008	0.041196744848225	3	160	covalent chromatin modification	BP	0.9999999999	0.9999999999	BP covalent chromatin modification
GO:0016553	1	0.0413240965120253	0	50	base conversion or substitution editing	BP	0.9999999999	0.9999999999	BP base conversion or substitution editing
GO:0016554	1	0.0413240965120253	0	50	cytidine to uridine editing	BP	0.9999999999	0.9999999999	BP cytidine to uridine editing
GO:0009205	0.989343047276959	0.0418834162885757	2	121	purine ribonucleoside triphosphate metabolic process	BP	0.9999999999	0.9999999999	BP purine ribonucleoside triphosphate metabolic process
GO:0061650	1	0.0419423239348408	0	51	ubiquitin-like protein conjugating enzyme activity	MF	0.9999999999	0.9999999999	MF ubiquitin-like protein conjugating enzyme activity
GO:1901607	0.984703188499167	0.0420658566259508	4	172	alpha-amino acid biosynthetic process	BP	0.9999999999	0.9999999999	BP alpha-amino acid biosynthetic process
GO:0000151	0.980672409724276	0.0422985962667852	7	245	ubiquitin ligase complex	CC	0.9999999999	0.9999999999	CC ubiquitin ligase complex
GO:0032268	0.974675371118399	0.0429890187888362	16	460	regulation of cellular protein metabolic process	BP	0.9999999999	0.9999999999	BP regulation of cellular protein metabolic process
GO:0002252	0.992911943938993	0.0431536613841532	1	92	immune effector process	BP	0.9999999999	0.9999999999	BP immune effector process
GO:0043038	1	0.0432349836060273	0	58	amino acid activation	BP	0.9999999999	0.9999999999	BP amino acid activation
GO:0043039	1	0.0432349836060273	0	58	tRNA aminoacylation	BP	0.9999999999	0.9999999999	BP tRNA aminoacylation
GO:1905368	0.992904560890324	0.0432471014421807	1	87	peptidase complex	CC	0.9999999999	0.9999999999	CC peptidase complex
GO:0032993	0.978221409664509	0.0452495927011558	8	227	protein-DNA complex	CC	0.9999999999	0.9999999999	CC protein-DNA complex
GO:0016570	0.985441034237016	0.0453175123792566	3	158	histone modification	BP	0.9999999999	0.9999999999	BP histone modification
GO:0016773	0.966171746811774	0.0456450986445869	51	1240	phosphotransferase activity, alcohol group as acceptor	MF	0.9999999999	0.9999999999	MF phosphotransferase activity, alcohol group as acceptor
GO:0018298	1	0.0457903935236466	0	51	protein-chromophore linkage	BP	0.9999999999	0.9999999999	BP protein-chromophore linkage
GO:0001510	1	0.0458177016933748	0	58	RNA methylation	BP	0.9999999999	0.9999999999	BP RNA methylation
GO:0043085	0.98299261624823	0.0461065841744069	4	178	positive regulation of catalytic activity	BP	0.9999999999	0.9999999999	BP positive regulation of catalytic activity
GO:0019005	0.992021619070844	0.0476126700175387	1	89	SCF ubiquitin ligase complex	CC	0.9999999999	0.9999999999	CC SCF ubiquitin ligase complex
GO:0015672	0.984420363058309	0.0481142921760228	3	144	monovalent inorganic cation transport	BP	0.9999999999	0.9999999999	BP monovalent inorganic cation transport
GO:1902903	1	0.049026747556594	0	53	regulation of supramolecular fiber organization	BP	0.9999999999	0.9999999999	BP regulation of supramolecular fiber organization
GO:0006486	0.984024414557557	0.049124744182236	3	150	protein glycosylation	BP	0.9999999999	0.9999999999	BP protein glycosylation
GO:0043413	0.984024414557557	0.049124744182236	3	150	macromolecule glycosylation	BP	0.9999999999	0.9999999999	BP macromolecule glycosylation
GO:0006413	1	0.0492141248759176	0	52	translational initiation	BP	0.9999999999	0.9999999999	BP translational initiation
GO:0019395	1	0.0494851260671196	0	53	fatty acid oxidation	BP	0.9999999999	0.9999999999	BP fatty acid oxidation
GO:0006779	1	0.0498528998091767	0	55	porphyrin-containing compound biosynthetic process	BP	0.9999999999	0.9999999999	BP porphyrin-containing compound biosynthetic process
