# Supplementary material for: Transcriptional Regulation of Pine Male and Female Cone Initiation and Development: Key Players Identified Through Comparative Transcriptomics
Source: Front Genet. 2022 Mar 18;13:815093. doi: 10.3389/fgene.2022.815093 (PMC8971679; doi:10.3389/fgene.2022.815093)
Supplement: Supplementary file 2 [file DataSheet3.ZIP › SUP_GSEA/salmon.gene.counts.matrix.FC_3_2_vs_MC_2_2.DESeq2.DE_results.P0.001_C2.DE.subset.GOseq.enriched]

category	over_represented_pvalue	under_represented_pvalue	numDEInCat	numInCat	term	ontology	over_represented_FDR	go_term	gene_ids
GO:0015074	1.39587785953264e-167	1	373	1075	DNA integration	BP	1.71092749242916e-163	BP DNA integration	Pdensi_DN10061_c2_g1, Pdensi_DN10136_c0_g1d172840, Pdensi_DN10213_c0_g1d518881, Pdensi_DN10310_c0_g1d4708, Pdensi_DN10365_c0_g1d334262, Pdensi_DN10479_c0_g1d519085, Pdensi_DN10588_c0_g2, Pdensi_DN107142_c0_g1, Pdensi_DN10870_c0_g1, Pdensi_DN11047_c0_g1, Pdensi_DN11279_c0_g2, Pdensi_DN11556_c0_g1d5503, Pdensi_DN11750_c0_g1d104800, Pdensi_DN12030_c0_g1, Pdensi_DN12148_c0_g1d458716, Pdensi_DN12148_c…
GO:0004190	2.47279661934415e-160	1	377	1160	aspartic-type endopeptidase activity	MF	1.01030227211004e-156	MF aspartic-type endopeptidase activity	Pdensi_DN10061_c2_g1, Pdensi_DN10136_c0_g1d172840, Pdensi_DN10213_c0_g1d518881, Pdensi_DN10310_c0_g1d4708, Pdensi_DN10365_c0_g1d334262, Pdensi_DN10479_c0_g1d519085, Pdensi_DN10588_c0_g2, Pdensi_DN107142_c0_g1, Pdensi_DN10870_c0_g1, Pdensi_DN11047_c0_g1, Pdensi_DN11279_c0_g2, Pdensi_DN11556_c0_g1d5503, Pdensi_DN11750_c0_g1d104800, Pdensi_DN12030_c0_g1, Pdensi_DN12148_c0_g1d458716, Pdensi_DN12148_c…
GO:0070001	2.47279661934415e-160	1	377	1160	aspartic-type peptidase activity	MF	1.01030227211004e-156	MF aspartic-type peptidase activity	Pdensi_DN10061_c2_g1, Pdensi_DN10136_c0_g1d172840, Pdensi_DN10213_c0_g1d518881, Pdensi_DN10310_c0_g1d4708, Pdensi_DN10365_c0_g1d334262, Pdensi_DN10479_c0_g1d519085, Pdensi_DN10588_c0_g2, Pdensi_DN107142_c0_g1, Pdensi_DN10870_c0_g1, Pdensi_DN11047_c0_g1, Pdensi_DN11279_c0_g2, Pdensi_DN11556_c0_g1d5503, Pdensi_DN11750_c0_g1d104800, Pdensi_DN12030_c0_g1, Pdensi_DN12148_c0_g1d458716, Pdensi_DN12148_c…
GO:0000943	7.53177847548445e-156	1	344	976	retrotransposon nucleocapsid	CC	2.30792521935032e-152	CC retrotransposon nucleocapsid	Pdensi_DN10061_c2_g1, Pdensi_DN10136_c0_g1d172840, Pdensi_DN10213_c0_g1d518881, Pdensi_DN10310_c0_g1d4708, Pdensi_DN10588_c0_g2, Pdensi_DN107142_c0_g1, Pdensi_DN10870_c0_g1, Pdensi_DN11047_c0_g1, Pdensi_DN11279_c0_g2, Pdensi_DN11556_c0_g1d5503, Pdensi_DN11750_c0_g1d104800, Pdensi_DN12030_c0_g1, Pdensi_DN12148_c0_g1d458716, Pdensi_DN12148_c1_g1, Pdensi_DN1261_c0_g1, Pdensi_DN12805_c0_g1d390681, Pd…
GO:0003964	1.50200482022719e-151	1	351	1054	RNA-directed DNA polymerase activity	MF	3.68201461630492e-148	MF RNA-directed DNA polymerase activity	Pdensi_DN10061_c2_g1, Pdensi_DN10136_c0_g1d172840, Pdensi_DN10213_c0_g1d518881, Pdensi_DN10310_c0_g1d4708, Pdensi_DN10365_c0_g1d334262, Pdensi_DN10479_c0_g1d519085, Pdensi_DN10588_c0_g2, Pdensi_DN107142_c0_g1, Pdensi_DN10870_c0_g1, Pdensi_DN11047_c0_g1, Pdensi_DN11279_c0_g2, Pdensi_DN11556_c0_g1d5503, Pdensi_DN11750_c0_g1d104800, Pdensi_DN12030_c0_g1, Pdensi_DN12148_c1_g1, Pdensi_DN1261_c0_g1, Pd…
GO:0034061	1.75294753779309e-147	1	352	1096	DNA polymerase activity	MF	3.58097966178832e-144	MF DNA polymerase activity	Pdensi_DN10061_c2_g1, Pdensi_DN10136_c0_g1d172840, Pdensi_DN10213_c0_g1d518881, Pdensi_DN10310_c0_g1d4708, Pdensi_DN10365_c0_g1d334262, Pdensi_DN10479_c0_g1d519085, Pdensi_DN10588_c0_g2, Pdensi_DN107142_c0_g1, Pdensi_DN10870_c0_g1, Pdensi_DN11047_c0_g1, Pdensi_DN11279_c0_g2, Pdensi_DN11556_c0_g1d5503, Pdensi_DN11750_c0_g1d104800, Pdensi_DN12030_c0_g1, Pdensi_DN12148_c1_g1, Pdensi_DN1261_c0_g1, Pd…
GO:0004175	3.27916010817301e-139	1	381	1388	endopeptidase activity	MF	5.74180934941094e-136	MF endopeptidase activity	Pdensi_DN10061_c2_g1, Pdensi_DN10136_c0_g1d172840, Pdensi_DN10213_c0_g1d518881, Pdensi_DN10310_c0_g1d4708, Pdensi_DN10365_c0_g1d334262, Pdensi_DN10479_c0_g1d519085, Pdensi_DN10588_c0_g2, Pdensi_DN107142_c0_g1, Pdensi_DN10870_c0_g1, Pdensi_DN11047_c0_g1, Pdensi_DN11279_c0_g2, Pdensi_DN11556_c0_g1d5503, Pdensi_DN11750_c0_g1d104800, Pdensi_DN12030_c0_g1, Pdensi_DN12148_c0_g1d458716, Pdensi_DN12148_c…
GO:0016779	8.85277347216054e-135	1	356	1243	nucleotidyltransferase activity	MF	1.3563555556034e-131	MF nucleotidyltransferase activity	Pdensi_DN10061_c2_g1, Pdensi_DN10136_c0_g1d172840, Pdensi_DN10213_c0_g1d518881, Pdensi_DN10310_c0_g1d4708, Pdensi_DN10365_c0_g1d334262, Pdensi_DN10479_c0_g1d519085, Pdensi_DN10588_c0_g2, Pdensi_DN107142_c0_g1, Pdensi_DN10870_c0_g1, Pdensi_DN11047_c0_g1, Pdensi_DN11279_c0_g2, Pdensi_DN11556_c0_g1d5503, Pdensi_DN11750_c0_g1d104800, Pdensi_DN12030_c0_g1, Pdensi_DN12148_c1_g1, Pdensi_DN1261_c0_g1, Pd…
GO:0004519	1.84165399967241e-133	1	364	1317	endonuclease activity	MF	2.50812811933164e-130	MF endonuclease activity	Pdensi_DN10061_c2_g1, Pdensi_DN10136_c0_g1d172840, Pdensi_DN10213_c0_g1d518881, Pdensi_DN10310_c0_g1d4708, Pdensi_DN10365_c0_g1d334262, Pdensi_DN10479_c0_g1d519085, Pdensi_DN10588_c0_g2, Pdensi_DN107142_c0_g1, Pdensi_DN10870_c0_g1, Pdensi_DN11047_c0_g1, Pdensi_DN11279_c0_g2, Pdensi_DN11556_c0_g1d5503, Pdensi_DN11750_c0_g1d104800, Pdensi_DN12030_c0_g1, Pdensi_DN12148_c1_g1, Pdensi_DN1261_c0_g1, Pd…
GO:0006259	2.10583690139549e-129	1	407	1730	DNA metabolic process	BP	2.58112429004046e-126	BP DNA metabolic process	Pdensi_DN10061_c2_g1, Pdensi_DN10136_c0_g1d172840, Pdensi_DN10213_c0_g1d518881, Pdensi_DN10236_c0_g1d266707, Pdensi_DN102537_c0_g1, Pdensi_DN10310_c0_g1d4708, Pdensi_DN10365_c0_g1d334262, Pdensi_DN10479_c0_g1d519085, Pdensi_DN10588_c0_g2, Pdensi_DN107142_c0_g1, Pdensi_DN10870_c0_g1, Pdensi_DN11047_c0_g1, Pdensi_DN11245_c0_g1d519946, Pdensi_DN11279_c0_g2, Pdensi_DN11450_c0_g1, Pdensi_DN11556_c0_g1…
GO:0070011	8.62615591587816e-127	1	383	1539	peptidase activity, acting on L-amino acid peptides	MF	9.61189027826532e-124	MF peptidase activity, acting on L-amino acid peptides	Pdensi_DN10061_c2_g1, Pdensi_DN10136_c0_g1d172840, Pdensi_DN10213_c0_g1d518881, Pdensi_DN10310_c0_g1d4708, Pdensi_DN10365_c0_g1d334262, Pdensi_DN10479_c0_g1d519085, Pdensi_DN10588_c0_g2, Pdensi_DN107142_c0_g1, Pdensi_DN10870_c0_g1, Pdensi_DN11047_c0_g1, Pdensi_DN11279_c0_g2, Pdensi_DN11556_c0_g1d5503, Pdensi_DN11750_c0_g1d104800, Pdensi_DN12030_c0_g1, Pdensi_DN12148_c0_g1d458716, Pdensi_DN12148_c…
GO:0004518	1.07455495025951e-126	1	368	1423	nuclease activity	MF	1.09756833544423e-123	MF nuclease activity	Pdensi_DN10061_c2_g1, Pdensi_DN10136_c0_g1d172840, Pdensi_DN10213_c0_g1d518881, Pdensi_DN10310_c0_g1d4708, Pdensi_DN10365_c0_g1d334262, Pdensi_DN10479_c0_g1d519085, Pdensi_DN10588_c0_g2, Pdensi_DN107142_c0_g1, Pdensi_DN10870_c0_g1, Pdensi_DN11047_c0_g1, Pdensi_DN11279_c0_g2, Pdensi_DN11556_c0_g1d5503, Pdensi_DN11750_c0_g1d104800, Pdensi_DN12030_c0_g1, Pdensi_DN12148_c1_g1, Pdensi_DN1261_c0_g1, Pd…
GO:0008233	6.08133917779793e-125	1	384	1566	peptidase activity	MF	5.73376725402071e-122	MF peptidase activity	Pdensi_DN10061_c2_g1, Pdensi_DN10136_c0_g1d172840, Pdensi_DN10213_c0_g1d518881, Pdensi_DN10310_c0_g1d4708, Pdensi_DN10365_c0_g1d334262, Pdensi_DN10479_c0_g1d519085, Pdensi_DN10588_c0_g2, Pdensi_DN107142_c0_g1, Pdensi_DN10870_c0_g1, Pdensi_DN11047_c0_g1, Pdensi_DN11279_c0_g2, Pdensi_DN11556_c0_g1d5503, Pdensi_DN11750_c0_g1d104800, Pdensi_DN12030_c0_g1, Pdensi_DN12148_c0_g1d458716, Pdensi_DN12148_c…
GO:0016788	4.75627471156215e-92	1	394	2143	hydrolase activity, acting on ester bonds	MF	4.16411850997266e-89	MF hydrolase activity, acting on ester bonds	Pdensi_DN10061_c2_g1, Pdensi_DN10136_c0_g1d172840, Pdensi_DN10213_c0_g1d518881, Pdensi_DN10310_c0_g1d4708, Pdensi_DN10365_c0_g1d334262, Pdensi_DN10479_c0_g1d519085, Pdensi_DN10588_c0_g2, Pdensi_DN107142_c0_g1, Pdensi_DN10870_c0_g1, Pdensi_DN11047_c0_g1, Pdensi_DN11279_c0_g2, Pdensi_DN11556_c0_g1d5503, Pdensi_DN11750_c0_g1d104800, Pdensi_DN12030_c0_g1, Pdensi_DN12148_c1_g1, Pdensi_DN12350_c0_g1, P…
GO:0016772	2.93491362175694e-78	1	406	2574	transferase activity, transferring phosphorus-containing groups	MF	2.39821575079166e-75	MF transferase activity, transferring phosphorus-containing groups	Pdensi_DN10061_c2_g1, Pdensi_DN10136_c0_g1d172840, Pdensi_DN10213_c0_g1d518881, Pdensi_DN102537_c0_g1, Pdensi_DN10310_c0_g1d4708, Pdensi_DN10365_c0_g1d334262, Pdensi_DN10479_c0_g1d519085, Pdensi_DN10588_c0_g2, Pdensi_DN107142_c0_g1, Pdensi_DN10870_c0_g1, Pdensi_DN11047_c0_g1, Pdensi_DN11167_c0_g1d456771, Pdensi_DN11279_c0_g2, Pdensi_DN11556_c0_g1d5503, Pdensi_DN11750_c0_g1d104800, Pdensi_DN12030_…
GO:0006310	2.38140235836737e-70	1	179	629	DNA recombination	BP	1.8243030441568e-67	BP DNA recombination	Pdensi_DN10061_c2_g1, Pdensi_DN10213_c0_g1d518881, Pdensi_DN10236_c0_g1d266707, Pdensi_DN102537_c0_g1, Pdensi_DN10310_c0_g1d4708, Pdensi_DN10365_c0_g1d334262, Pdensi_DN10479_c0_g1d519085, Pdensi_DN10588_c0_g2, Pdensi_DN10870_c0_g1, Pdensi_DN11047_c0_g1, Pdensi_DN12030_c0_g1, Pdensi_DN12148_c1_g1, Pdensi_DN13055_c0_g1d271281, Pdensi_DN13055_c0_g1d271282, Pdensi_DN13074_c0_g1d522068, Pdensi_DN13429…
GO:0044428	2.23209846232619e-66	1	387	2625	nuclear part	CC	1.60934299133718e-63	CC nuclear part	Pdensi_DN10061_c2_g1, Pdensi_DN10136_c0_g1d172840, Pdensi_DN10213_c0_g1d518881, Pdensi_DN10236_c0_g1d266707, Pdensi_DN102537_c0_g1, Pdensi_DN10310_c0_g1d4708, Pdensi_DN10588_c0_g2, Pdensi_DN107142_c0_g1, Pdensi_DN10870_c0_g1, Pdensi_DN11047_c0_g1, Pdensi_DN11245_c0_g1d519946, Pdensi_DN11279_c0_g2, Pdensi_DN11554_c0_g1d520300, Pdensi_DN11556_c0_g1d5503, Pdensi_DN11750_c0_g1d104800, Pdensi_DN12030_…
GO:0003676	4.84425218964419e-62	1	542	4596	nucleic acid binding	MF	3.29866661602604e-59	MF nucleic acid binding	Pdensi_DN10061_c2_g1, Pdensi_DN10136_c0_g1d172840, Pdensi_DN10160_c0_g1d209635, Pdensi_DN10213_c0_g1d518881, Pdensi_DN10236_c0_g1d266707, Pdensi_DN102537_c0_g1, Pdensi_DN10290_c0_g1d4636, Pdensi_DN10310_c0_g1d4708, Pdensi_DN10365_c0_g1d334262, Pdensi_DN10479_c0_g1d519085, Pdensi_DN10504_c0_g1d455597, Pdensi_DN10588_c0_g2, Pdensi_DN107142_c0_g1, Pdensi_DN10870_c0_g1, Pdensi_DN11047_c0_g1, Pdensi_D…
GO:0016787	9.87708369307931e-55	1	495	4261	hydrolase activity	MF	6.37175867505648e-52	MF hydrolase activity	Pdensi_DN10061_c2_g1, Pdensi_DN10136_c0_g1d172840, Pdensi_DN10213_c0_g1d518881, Pdensi_DN10236_c0_g1d266707, Pdensi_DN10310_c0_g1d4708, Pdensi_DN10365_c0_g1d334262, Pdensi_DN10479_c0_g1d519085, Pdensi_DN10588_c0_g2, Pdensi_DN107142_c0_g1, Pdensi_DN10870_c0_g1, Pdensi_DN11047_c0_g1, Pdensi_DN11279_c0_g2, Pdensi_DN11556_c0_g1d5503, Pdensi_DN11750_c0_g1d104800, Pdensi_DN12030_c0_g1, Pdensi_DN12148_c…
GO:0016740	1.41997931057524e-43	1	483	4585	transferase activity	MF	8.70234320486034e-41	MF transferase activity	Pdensi_DN10061_c2_g1, Pdensi_DN10136_c0_g1d172840, Pdensi_DN10213_c0_g1d518881, Pdensi_DN102537_c0_g1, Pdensi_DN10310_c0_g1d4708, Pdensi_DN10365_c0_g1d334262, Pdensi_DN10479_c0_g1d519085, Pdensi_DN10588_c0_g2, Pdensi_DN107142_c0_g1, Pdensi_DN10870_c0_g1, Pdensi_DN11047_c0_g1, Pdensi_DN11167_c0_g1d456771, Pdensi_DN11279_c0_g2, Pdensi_DN11481_c0_g1, Pdensi_DN11556_c0_g1d5503, Pdensi_DN11750_c0_g1d1…
GO:0090304	5.94652888918708e-39	1	429	3945	nucleic acid metabolic process	BP	3.47079069498886e-36	BP nucleic acid metabolic process	Pdensi_DN10061_c2_g1, Pdensi_DN10136_c0_g1d172840, Pdensi_DN10213_c0_g1d518881, Pdensi_DN10236_c0_g1d266707, Pdensi_DN102537_c0_g1, Pdensi_DN10310_c0_g1d4708, Pdensi_DN10365_c0_g1d334262, Pdensi_DN10479_c0_g1d519085, Pdensi_DN10588_c0_g2, Pdensi_DN107142_c0_g1, Pdensi_DN10870_c0_g1, Pdensi_DN11047_c0_g1, Pdensi_DN11089_c1_g1, Pdensi_DN11245_c0_g1d519946, Pdensi_DN11279_c0_g2, Pdensi_DN11450_c0_g1…
GO:0046914	5.10313342824023e-36	1	317	2593	transition metal ion binding	MF	2.84314120136093e-33	MF transition metal ion binding	Pdensi_DN10136_c0_g1d172840, Pdensi_DN10290_c0_g1d4636, Pdensi_DN107142_c0_g1, Pdensi_DN11047_c0_g1, Pdensi_DN11279_c0_g2, Pdensi_DN11539_c0_g1d336199, Pdensi_DN11556_c0_g1d5503, Pdensi_DN11665_c0_g1, Pdensi_DN11750_c0_g1d104800, Pdensi_DN12148_c0_g1d458716, Pdensi_DN12589_c0_g1d176330, Pdensi_DN1261_c0_g1, Pdensi_DN12805_c0_g1d390681, Pdensi_DN12982_c0_g3, Pdensi_DN13055_c0_g1d271281, Pdensi_DN1…
GO:0046872	2.16591790162011e-35	1	516	5283	metal ion binding	MF	1.15424590087642e-32	MF metal ion binding	Pdensi_DN10061_c2_g1, Pdensi_DN10136_c0_g1d172840, Pdensi_DN10160_c0_g1d209635, Pdensi_DN10213_c0_g1d518881, Pdensi_DN10236_c0_g1d266707, Pdensi_DN10290_c0_g1d4636, Pdensi_DN10310_c0_g1d4708, Pdensi_DN10365_c0_g1d334262, Pdensi_DN10479_c0_g1d519085, Pdensi_DN10504_c0_g1d455597, Pdensi_DN10588_c0_g2, Pdensi_DN107142_c0_g1, Pdensi_DN10769_c0_g1d267536, Pdensi_DN10870_c0_g1, Pdensi_DN11047_c0_g1, Pd…
GO:0008270	3.40641267838385e-35	1	279	2154	zinc ion binding	MF	1.73968334162295e-32	MF zinc ion binding	Pdensi_DN10136_c0_g1d172840, Pdensi_DN10290_c0_g1d4636, Pdensi_DN107142_c0_g1, Pdensi_DN11047_c0_g1, Pdensi_DN11279_c0_g2, Pdensi_DN11556_c0_g1d5503, Pdensi_DN11665_c0_g1, Pdensi_DN11750_c0_g1d104800, Pdensi_DN12148_c0_g1d458716, Pdensi_DN1261_c0_g1, Pdensi_DN12805_c0_g1d390681, Pdensi_DN12982_c0_g3, Pdensi_DN13055_c0_g1d271281, Pdensi_DN13055_c0_g1d271282, Pdensi_DN13499_c0_g1d522678, Pdensi_DN1…
GO:0043169	5.1802233472405e-35	1	518	5327	cation binding	MF	2.53975990268507e-32	MF cation binding	Pdensi_DN10061_c2_g1, Pdensi_DN10136_c0_g1d172840, Pdensi_DN10160_c0_g1d209635, Pdensi_DN10213_c0_g1d518881, Pdensi_DN10236_c0_g1d266707, Pdensi_DN10290_c0_g1d4636, Pdensi_DN10310_c0_g1d4708, Pdensi_DN10365_c0_g1d334262, Pdensi_DN10479_c0_g1d519085, Pdensi_DN10504_c0_g1d455597, Pdensi_DN10588_c0_g2, Pdensi_DN107142_c0_g1, Pdensi_DN10769_c0_g1d267536, Pdensi_DN10870_c0_g1, Pdensi_DN11047_c0_g1, Pd…
GO:0006139	2.72901753444424e-31	1	436	4385	nucleobase-containing compound metabolic process	BP	1.28652184306473e-28	BP nucleobase-containing compound metabolic process	Pdensi_DN10061_c2_g1, Pdensi_DN10136_c0_g1d172840, Pdensi_DN10213_c0_g1d518881, Pdensi_DN10236_c0_g1d266707, Pdensi_DN102537_c0_g1, Pdensi_DN10310_c0_g1d4708, Pdensi_DN10365_c0_g1d334262, Pdensi_DN10479_c0_g1d519085, Pdensi_DN10588_c0_g2, Pdensi_DN107142_c0_g1, Pdensi_DN10870_c0_g1, Pdensi_DN11047_c0_g1, Pdensi_DN11089_c1_g1, Pdensi_DN11245_c0_g1d519946, Pdensi_DN11279_c0_g2, Pdensi_DN11450_c0_g1…
GO:1901360	4.50030942499537e-30	1	480	5066	organic cyclic compound metabolic process	BP	2.04297380082104e-27	BP organic cyclic compound metabolic process	Pdensi_DN10061_c2_g1, Pdensi_DN10136_c0_g1d172840, Pdensi_DN10213_c0_g1d518881, Pdensi_DN10236_c0_g1d266707, Pdensi_DN102537_c0_g1, Pdensi_DN10310_c0_g1d4708, Pdensi_DN10365_c0_g1d334262, Pdensi_DN10479_c0_g1d519085, Pdensi_DN10588_c0_g2, Pdensi_DN107142_c0_g1, Pdensi_DN10870_c0_g1, Pdensi_DN11047_c0_g1, Pdensi_DN11089_c1_g1, Pdensi_DN11245_c0_g1d519946, Pdensi_DN11279_c0_g2, Pdensi_DN11450_c0_g1…
GO:1901363	1.08218611150481e-29	1	686	8253	heterocyclic compound binding	MF	4.73726970311231e-27	MF heterocyclic compound binding	Pdensi_DN10061_c2_g1, Pdensi_DN10136_c0_g1d172840, Pdensi_DN10160_c0_g1d209635, Pdensi_DN10213_c0_g1d518881, Pdensi_DN10236_c0_g1d266707, Pdensi_DN102537_c0_g1, Pdensi_DN10290_c0_g1d4636, Pdensi_DN10310_c0_g1d4708, Pdensi_DN10365_c0_g1d334262, Pdensi_DN10479_c0_g1d519085, Pdensi_DN10504_c0_g1d455597, Pdensi_DN10588_c0_g2, Pdensi_DN107142_c0_g1, Pdensi_DN10870_c0_g1, Pdensi_DN11047_c0_g1, Pdensi_D…
GO:0006725	1.20258680632412e-29	1	469	4929	cellular aromatic compound metabolic process	BP	5.08279533969475e-27	BP cellular aromatic compound metabolic process	Pdensi_DN10061_c2_g1, Pdensi_DN10136_c0_g1d172840, Pdensi_DN10213_c0_g1d518881, Pdensi_DN10236_c0_g1d266707, Pdensi_DN102537_c0_g1, Pdensi_DN10310_c0_g1d4708, Pdensi_DN10365_c0_g1d334262, Pdensi_DN10479_c0_g1d519085, Pdensi_DN10588_c0_g2, Pdensi_DN107142_c0_g1, Pdensi_DN10870_c0_g1, Pdensi_DN11047_c0_g1, Pdensi_DN11089_c1_g1, Pdensi_DN11245_c0_g1d519946, Pdensi_DN11279_c0_g2, Pdensi_DN11450_c0_g1…
GO:0097159	1.90996042184263e-29	1	686	8270	organic cyclic compound binding	MF	7.80346163017505e-27	MF organic cyclic compound binding	Pdensi_DN10061_c2_g1, Pdensi_DN10136_c0_g1d172840, Pdensi_DN10160_c0_g1d209635, Pdensi_DN10213_c0_g1d518881, Pdensi_DN10236_c0_g1d266707, Pdensi_DN102537_c0_g1, Pdensi_DN10290_c0_g1d4636, Pdensi_DN10310_c0_g1d4708, Pdensi_DN10365_c0_g1d334262, Pdensi_DN10479_c0_g1d519085, Pdensi_DN10504_c0_g1d455597, Pdensi_DN10588_c0_g2, Pdensi_DN107142_c0_g1, Pdensi_DN10870_c0_g1, Pdensi_DN11047_c0_g1, Pdensi_D…
GO:0003887	4.73559075372893e-29	1	69	229	DNA-directed DNA polymerase activity	MF	1.8723914796276e-26	MF DNA-directed DNA polymerase activity	Pdensi_DN10365_c0_g1d334262, Pdensi_DN10479_c0_g1d519085, Pdensi_DN11047_c0_g1, Pdensi_DN13055_c0_g1d271281, Pdensi_DN13055_c0_g1d271282, Pdensi_DN13074_c0_g1d522068, Pdensi_DN13429_c0_g1d106642, Pdensi_DN14513_c0_g1, Pdensi_DN14848_c1_g1, Pdensi_DN15729_c1_g2d526398, Pdensi_DN15729_c2_g1, Pdensi_DN16158_c1_g3, Pdensi_DN16492_c0_g1d111302, Pdensi_DN1658_c0_g1d98593, Pdensi_DN16982_c0_g1, Pdensi_D…
GO:0046483	4.37009026183674e-27	1	440	4657	heterocycle metabolic process	BP	1.67388113560416e-24	BP heterocycle metabolic process	Pdensi_DN10061_c2_g1, Pdensi_DN10136_c0_g1d172840, Pdensi_DN10213_c0_g1d518881, Pdensi_DN10236_c0_g1d266707, Pdensi_DN102537_c0_g1, Pdensi_DN10310_c0_g1d4708, Pdensi_DN10365_c0_g1d334262, Pdensi_DN10479_c0_g1d519085, Pdensi_DN10588_c0_g2, Pdensi_DN107142_c0_g1, Pdensi_DN10870_c0_g1, Pdensi_DN11047_c0_g1, Pdensi_DN11089_c1_g1, Pdensi_DN11245_c0_g1d519946, Pdensi_DN11279_c0_g2, Pdensi_DN11450_c0_g1…
GO:0003824	4.22376461922214e-24	1	748	9668	catalytic activity	MF	1.5688085738729e-21	MF catalytic activity	Pdensi_DN10061_c2_g1, Pdensi_DN10136_c0_g1d172840, Pdensi_DN10213_c0_g1d518881, Pdensi_DN10236_c0_g1d266707, Pdensi_DN102537_c0_g1, Pdensi_DN10310_c0_g1d4708, Pdensi_DN10365_c0_g1d334262, Pdensi_DN10479_c0_g1d519085, Pdensi_DN10588_c0_g2, Pdensi_DN107142_c0_g1, Pdensi_DN10769_c0_g1d267536, Pdensi_DN10870_c0_g1, Pdensi_DN11047_c0_g1, Pdensi_DN11167_c0_g1d456771, Pdensi_DN11279_c0_g2, Pdensi_DN1148…
GO:0034641	6.42448554510164e-23	1	455	5080	cellular nitrogen compound metabolic process	BP	2.31602703900914e-20	BP cellular nitrogen compound metabolic process	Pdensi_DN10061_c2_g1, Pdensi_DN10136_c0_g1d172840, Pdensi_DN10213_c0_g1d518881, Pdensi_DN10236_c0_g1d266707, Pdensi_DN102537_c0_g1, Pdensi_DN10310_c0_g1d4708, Pdensi_DN10365_c0_g1d334262, Pdensi_DN10479_c0_g1d519085, Pdensi_DN10588_c0_g2, Pdensi_DN107142_c0_g1, Pdensi_DN10870_c0_g1, Pdensi_DN11047_c0_g1, Pdensi_DN11089_c1_g1, Pdensi_DN11245_c0_g1d519946, Pdensi_DN11279_c0_g2, Pdensi_DN11450_c0_g1…
GO:0004523	9.8974685824035e-23	1	61	226	RNA-DNA hybrid ribonuclease activity	MF	3.4660934975577e-20	MF RNA-DNA hybrid ribonuclease activity	Pdensi_DN11047_c0_g1, Pdensi_DN13055_c0_g1d271281, Pdensi_DN13055_c0_g1d271282, Pdensi_DN13429_c0_g1d106642, Pdensi_DN14318_c0_g1d273819, Pdensi_DN14513_c0_g1, Pdensi_DN14848_c1_g1, Pdensi_DN15729_c2_g1, Pdensi_DN16158_c1_g3, Pdensi_DN16464_c1_g2, Pdensi_DN16492_c0_g1d111302, Pdensi_DN1658_c0_g1d98593, Pdensi_DN16982_c0_g1, Pdensi_DN17853_c1_g1, Pdensi_DN18221_c0_g2d353356, Pdensi_DN18933_c0_g1d1…
GO:0032196	3.76850227286551e-21	1	46	138	transposition	BP	1.28307034329202e-18	BP transposition	Pdensi_DN11047_c0_g1, Pdensi_DN13055_c0_g1d271281, Pdensi_DN13055_c0_g1d271282, Pdensi_DN14513_c0_g1, Pdensi_DN14848_c1_g1, Pdensi_DN15729_c2_g1, Pdensi_DN16158_c1_g3, Pdensi_DN16492_c0_g1d111302, Pdensi_DN1658_c0_g1d98593, Pdensi_DN16982_c0_g1, Pdensi_DN17853_c1_g1, Pdensi_DN18933_c0_g1d116429, Pdensi_DN19437_c9_g1, Pdensi_DN19556_c1_g2, Pdensi_DN19875_c0_g2, Pdensi_DN20112_c0_g1d188547, Pdensi_…
GO:0032197	4.35936057589826e-21	1	44	126	transposition, RNA-mediated	BP	1.44412655618338e-18	BP transposition, RNA-mediated	Pdensi_DN11047_c0_g1, Pdensi_DN13055_c0_g1d271281, Pdensi_DN13055_c0_g1d271282, Pdensi_DN14513_c0_g1, Pdensi_DN14848_c1_g1, Pdensi_DN15729_c2_g1, Pdensi_DN16158_c1_g3, Pdensi_DN16492_c0_g1d111302, Pdensi_DN1658_c0_g1d98593, Pdensi_DN16982_c0_g1, Pdensi_DN17853_c1_g1, Pdensi_DN18933_c0_g1d116429, Pdensi_DN19437_c9_g1, Pdensi_DN19556_c1_g2, Pdensi_DN19875_c0_g2, Pdensi_DN20112_c0_g1d188547, Pdensi_…
GO:0016891	1.86462878609764e-19	1	61	264	endoribonuclease activity, producing 5'-phosphomonoesters	MF	6.01440921873652e-17	MF endoribonuclease activity, producing 5'-phosphomonoesters	Pdensi_DN11047_c0_g1, Pdensi_DN13055_c0_g1d271281, Pdensi_DN13055_c0_g1d271282, Pdensi_DN13429_c0_g1d106642, Pdensi_DN14318_c0_g1d273819, Pdensi_DN14513_c0_g1, Pdensi_DN14848_c1_g1, Pdensi_DN15729_c2_g1, Pdensi_DN16158_c1_g3, Pdensi_DN16464_c1_g2, Pdensi_DN16492_c0_g1d111302, Pdensi_DN1658_c0_g1d98593, Pdensi_DN16982_c0_g1, Pdensi_DN17853_c1_g1, Pdensi_DN18221_c0_g2d353356, Pdensi_DN18933_c0_g1d1…
GO:0004521	2.91753349336535e-19	1	64	293	endoribonuclease activity	MF	9.16928410978951e-17	MF endoribonuclease activity	Pdensi_DN11047_c0_g1, Pdensi_DN13055_c0_g1d271281, Pdensi_DN13055_c0_g1d271282, Pdensi_DN13429_c0_g1d106642, Pdensi_DN14318_c0_g1d273819, Pdensi_DN14513_c0_g1, Pdensi_DN14848_c1_g1, Pdensi_DN15729_c2_g1, Pdensi_DN16158_c1_g3, Pdensi_DN16464_c1_g2, Pdensi_DN16492_c0_g1d111302, Pdensi_DN1658_c0_g1d98593, Pdensi_DN16982_c0_g1, Pdensi_DN17853_c1_g1, Pdensi_DN18221_c0_g2d353356, Pdensi_DN18933_c0_g1d1…
GO:0004540	3.87424316696107e-19	1	68	331	ribonuclease activity	MF	1.18716496243604e-16	MF ribonuclease activity	Pdensi_DN11047_c0_g1, Pdensi_DN13055_c0_g1d271281, Pdensi_DN13055_c0_g1d271282, Pdensi_DN13429_c0_g1d106642, Pdensi_DN14318_c0_g1d273819, Pdensi_DN14513_c0_g1, Pdensi_DN14848_c1_g1, Pdensi_DN15729_c2_g1, Pdensi_DN16158_c1_g3, Pdensi_DN16464_c1_g2, Pdensi_DN16492_c0_g1d111302, Pdensi_DN1658_c0_g1d98593, Pdensi_DN16982_c0_g1, Pdensi_DN17853_c1_g1, Pdensi_DN18221_c0_g2d353356, Pdensi_DN18933_c0_g1d1…
GO:0016893	6.41846402531566e-18	1	61	286	endonuclease activity, active with either ribo- or deoxyribonucleic acids and producing 5'-phosphomonoesters	MF	1.91880764776327e-15	MF endonuclease activity, active with either ribo- or deoxyribonucleic acids and producing 5'-phosphomonoesters	Pdensi_DN11047_c0_g1, Pdensi_DN13055_c0_g1d271281, Pdensi_DN13055_c0_g1d271282, Pdensi_DN13429_c0_g1d106642, Pdensi_DN14318_c0_g1d273819, Pdensi_DN14513_c0_g1, Pdensi_DN14848_c1_g1, Pdensi_DN15729_c2_g1, Pdensi_DN16158_c1_g3, Pdensi_DN16464_c1_g2, Pdensi_DN16492_c0_g1d111302, Pdensi_DN1658_c0_g1d98593, Pdensi_DN16982_c0_g1, Pdensi_DN17853_c1_g1, Pdensi_DN18221_c0_g2d353356, Pdensi_DN18933_c0_g1d1…
GO:0043167	2.80367712199264e-15	1	632	8556	ion binding	MF	8.18206440101519e-13	MF ion binding	Pdensi_DN10061_c2_g1, Pdensi_DN10136_c0_g1d172840, Pdensi_DN10160_c0_g1d209635, Pdensi_DN10213_c0_g1d518881, Pdensi_DN10236_c0_g1d266707, Pdensi_DN102537_c0_g1, Pdensi_DN10290_c0_g1d4636, Pdensi_DN10310_c0_g1d4708, Pdensi_DN10365_c0_g1d334262, Pdensi_DN10479_c0_g1d519085, Pdensi_DN10504_c0_g1d455597, Pdensi_DN10588_c0_g2, Pdensi_DN107142_c0_g1, Pdensi_DN10769_c0_g1d267536, Pdensi_DN10870_c0_g1, P…
GO:0043170	1.69333869628773e-12	1	530	7240	macromolecule metabolic process	BP	4.82680288381365e-10	BP macromolecule metabolic process	Pdensi_DN10061_c2_g1, Pdensi_DN10136_c0_g1d172840, Pdensi_DN10213_c0_g1d518881, Pdensi_DN10236_c0_g1d266707, Pdensi_DN102537_c0_g1, Pdensi_DN10310_c0_g1d4708, Pdensi_DN10365_c0_g1d334262, Pdensi_DN10479_c0_g1d519085, Pdensi_DN10588_c0_g2, Pdensi_DN107142_c0_g1, Pdensi_DN10870_c0_g1, Pdensi_DN11047_c0_g1, Pdensi_DN11089_c1_g1, Pdensi_DN11167_c0_g1d456771, Pdensi_DN11245_c0_g1d519946, Pdensi_DN1127…
GO:0044260	4.12707742537248e-12	1	501	6804	cellular macromolecule metabolic process	BP	1.14967245460887e-09	BP cellular macromolecule metabolic process	Pdensi_DN10061_c2_g1, Pdensi_DN10136_c0_g1d172840, Pdensi_DN10213_c0_g1d518881, Pdensi_DN10236_c0_g1d266707, Pdensi_DN102537_c0_g1, Pdensi_DN10310_c0_g1d4708, Pdensi_DN10365_c0_g1d334262, Pdensi_DN10479_c0_g1d519085, Pdensi_DN10588_c0_g2, Pdensi_DN107142_c0_g1, Pdensi_DN10870_c0_g1, Pdensi_DN11047_c0_g1, Pdensi_DN11089_c1_g1, Pdensi_DN11167_c0_g1d456771, Pdensi_DN11245_c0_g1d519946, Pdensi_DN1127…
GO:0005488	3.51321570600227e-09	1	867	13320	binding	MF	9.56921886854885e-07	MF binding	Pdensi_DN10061_c2_g1, Pdensi_DN10136_c0_g1d172840, Pdensi_DN10160_c0_g1d209635, Pdensi_DN10213_c0_g1d518881, Pdensi_DN10236_c0_g1d266707, Pdensi_DN102537_c0_g1, Pdensi_DN10290_c0_g1d4636, Pdensi_DN10310_c0_g1d4708, Pdensi_DN10365_c0_g1d334262, Pdensi_DN10479_c0_g1d519085, Pdensi_DN10504_c0_g1d455597, Pdensi_DN10553_c0_g1d103553, Pdensi_DN10588_c0_g2, Pdensi_DN107142_c0_g1, Pdensi_DN10769_c0_g1d26…
GO:0044446	2.01809994014806e-08	1	455	6456	intracellular organelle part	CC	5.37735890573801e-06	CC intracellular organelle part	Pdensi_DN10061_c2_g1, Pdensi_DN10136_c0_g1d172840, Pdensi_DN10213_c0_g1d518881, Pdensi_DN10236_c0_g1d266707, Pdensi_DN102537_c0_g1, Pdensi_DN10310_c0_g1d4708, Pdensi_DN10588_c0_g2, Pdensi_DN107142_c0_g1, Pdensi_DN10870_c0_g1, Pdensi_DN11047_c0_g1, Pdensi_DN11245_c0_g1d519946, Pdensi_DN11279_c0_g2, Pdensi_DN11450_c0_g1, Pdensi_DN11554_c0_g1d520300, Pdensi_DN11556_c0_g1d5503, Pdensi_DN11750_c0_g1d1…
GO:0044422	2.22072412344851e-08	1	456	6479	organelle part	CC	5.79136501725711e-06	CC organelle part	Pdensi_DN10061_c2_g1, Pdensi_DN10136_c0_g1d172840, Pdensi_DN10213_c0_g1d518881, Pdensi_DN10236_c0_g1d266707, Pdensi_DN102537_c0_g1, Pdensi_DN10310_c0_g1d4708, Pdensi_DN10588_c0_g2, Pdensi_DN107142_c0_g1, Pdensi_DN10870_c0_g1, Pdensi_DN11047_c0_g1, Pdensi_DN11245_c0_g1d519946, Pdensi_DN11279_c0_g2, Pdensi_DN11450_c0_g1, Pdensi_DN11554_c0_g1d520300, Pdensi_DN11556_c0_g1d5503, Pdensi_DN11750_c0_g1d1…
GO:0003677	3.37224707035578e-08	1	183	2259	DNA binding	MF	8.61117340444808e-06	MF DNA binding	Pdensi_DN10160_c0_g1d209635, Pdensi_DN10236_c0_g1d266707, Pdensi_DN102537_c0_g1, Pdensi_DN10290_c0_g1d4636, Pdensi_DN10365_c0_g1d334262, Pdensi_DN10479_c0_g1d519085, Pdensi_DN10504_c0_g1d455597, Pdensi_DN11047_c0_g1, Pdensi_DN11148_c0_g1d335521, Pdensi_DN11521_c0_g1d336257, Pdensi_DN12094_c0_g1d458612, Pdensi_DN12630_c0_g1d211812, Pdensi_DN12869_c0_g1d338718, Pdensi_DN13055_c0_g1d271281, Pdensi_D…
GO:0071704	4.94466815965568e-08	1	658	9963	organic substance metabolic process	BP	1.20782125046412e-05	BP organic substance metabolic process	Pdensi_DN10061_c2_g1, Pdensi_DN10136_c0_g1d172840, Pdensi_DN10213_c0_g1d518881, Pdensi_DN10236_c0_g1d266707, Pdensi_DN102537_c0_g1, Pdensi_DN10310_c0_g1d4708, Pdensi_DN10365_c0_g1d334262, Pdensi_DN10479_c0_g1d519085, Pdensi_DN10588_c0_g2, Pdensi_DN107142_c0_g1, Pdensi_DN10769_c0_g1d267536, Pdensi_DN10870_c0_g1, Pdensi_DN11047_c0_g1, Pdensi_DN11089_c1_g1, Pdensi_DN11167_c0_g1d456771, Pdensi_DN1124…
GO:0019043	5.12414987551066e-08	0.999999997975522	9	15	establishment of viral latency	BP	1.20782125046412e-05	BP establishment of viral latency	Pdensi_DN13429_c0_g1d106642, Pdensi_DN21270_c1_g1, Pdensi_DN22224_c1_g1, Pdensi_DN22555_c2_g1, Pdensi_DN22915_c1_g2, Pdensi_DN2484_c0_g1d99028, Pdensi_DN25306_c1_g1, Pdensi_DN27701_c0_g1d141142, Pdensi_DN39073_c0_g1
GO:0044826	5.12414987551066e-08	0.999999997975522	9	15	viral genome integration into host DNA	BP	1.20782125046412e-05	BP viral genome integration into host DNA	Pdensi_DN13429_c0_g1d106642, Pdensi_DN21270_c1_g1, Pdensi_DN22224_c1_g1, Pdensi_DN22555_c2_g1, Pdensi_DN22915_c1_g2, Pdensi_DN2484_c0_g1d99028, Pdensi_DN25306_c1_g1, Pdensi_DN27701_c0_g1d141142, Pdensi_DN39073_c0_g1
GO:0075713	5.12414987551066e-08	0.999999997975522	9	15	establishment of integrated proviral latency	BP	1.20782125046412e-05	BP establishment of integrated proviral latency	Pdensi_DN13429_c0_g1d106642, Pdensi_DN21270_c1_g1, Pdensi_DN22224_c1_g1, Pdensi_DN22555_c2_g1, Pdensi_DN22915_c1_g2, Pdensi_DN2484_c0_g1d99028, Pdensi_DN25306_c1_g1, Pdensi_DN27701_c0_g1d141142, Pdensi_DN39073_c0_g1
GO:0046718	5.48757472229895e-08	0.999999997008984	10	19	viral entry into host cell	BP	1.26907930889091e-05	BP viral entry into host cell	Pdensi_DN13429_c0_g1d106642, Pdensi_DN18221_c0_g2d353356, Pdensi_DN21270_c1_g1, Pdensi_DN22224_c1_g1, Pdensi_DN22555_c2_g1, Pdensi_DN22915_c1_g2, Pdensi_DN2484_c0_g1d99028, Pdensi_DN25306_c1_g1, Pdensi_DN27701_c0_g1d141142, Pdensi_DN39073_c0_g1
GO:0030260	8.26779165090727e-08	0.999999995120249	10	20	entry into host cell	BP	1.77786530289773e-05	BP entry into host cell	Pdensi_DN13429_c0_g1d106642, Pdensi_DN18221_c0_g2d353356, Pdensi_DN21270_c1_g1, Pdensi_DN22224_c1_g1, Pdensi_DN22555_c2_g1, Pdensi_DN22915_c1_g2, Pdensi_DN2484_c0_g1d99028, Pdensi_DN25306_c1_g1, Pdensi_DN27701_c0_g1d141142, Pdensi_DN39073_c0_g1
GO:0044409	8.26779165090727e-08	0.999999995120249	10	20	entry into host	BP	1.77786530289773e-05	BP entry into host	Pdensi_DN13429_c0_g1d106642, Pdensi_DN18221_c0_g2d353356, Pdensi_DN21270_c1_g1, Pdensi_DN22224_c1_g1, Pdensi_DN22555_c2_g1, Pdensi_DN22915_c1_g2, Pdensi_DN2484_c0_g1d99028, Pdensi_DN25306_c1_g1, Pdensi_DN27701_c0_g1d141142, Pdensi_DN39073_c0_g1
GO:0051806	8.26779165090727e-08	0.999999995120249	10	20	entry into cell of other organism involved in symbiotic interaction	BP	1.77786530289773e-05	BP entry into cell of other organism involved in symbiotic interaction	Pdensi_DN13429_c0_g1d106642, Pdensi_DN18221_c0_g2d353356, Pdensi_DN21270_c1_g1, Pdensi_DN22224_c1_g1, Pdensi_DN22555_c2_g1, Pdensi_DN22915_c1_g2, Pdensi_DN2484_c0_g1d99028, Pdensi_DN25306_c1_g1, Pdensi_DN27701_c0_g1d141142, Pdensi_DN39073_c0_g1
GO:0051828	8.26779165090727e-08	0.999999995120249	10	20	entry into other organism involved in symbiotic interaction	BP	1.77786530289773e-05	BP entry into other organism involved in symbiotic interaction	Pdensi_DN13429_c0_g1d106642, Pdensi_DN18221_c0_g2d353356, Pdensi_DN21270_c1_g1, Pdensi_DN22224_c1_g1, Pdensi_DN22555_c2_g1, Pdensi_DN22915_c1_g2, Pdensi_DN2484_c0_g1d99028, Pdensi_DN25306_c1_g1, Pdensi_DN27701_c0_g1d141142, Pdensi_DN39073_c0_g1
GO:0008152	1.34102764393057e-07	1	697	10698	metabolic process	BP	2.83396135028569e-05	BP metabolic process	Pdensi_DN10061_c2_g1, Pdensi_DN10136_c0_g1d172840, Pdensi_DN10213_c0_g1d518881, Pdensi_DN10236_c0_g1d266707, Pdensi_DN102537_c0_g1, Pdensi_DN10310_c0_g1d4708, Pdensi_DN10365_c0_g1d334262, Pdensi_DN10479_c0_g1d519085, Pdensi_DN10588_c0_g2, Pdensi_DN107142_c0_g1, Pdensi_DN10769_c0_g1d267536, Pdensi_DN10870_c0_g1, Pdensi_DN11047_c0_g1, Pdensi_DN11089_c1_g1, Pdensi_DN11167_c0_g1d456771, Pdensi_DN1124…
GO:0006807	1.72374164984565e-07	1	531	7910	nitrogen compound metabolic process	BP	3.58100023765393e-05	BP nitrogen compound metabolic process	Pdensi_DN10061_c2_g1, Pdensi_DN10136_c0_g1d172840, Pdensi_DN10213_c0_g1d518881, Pdensi_DN10236_c0_g1d266707, Pdensi_DN102537_c0_g1, Pdensi_DN10310_c0_g1d4708, Pdensi_DN10365_c0_g1d334262, Pdensi_DN10479_c0_g1d519085, Pdensi_DN10588_c0_g2, Pdensi_DN107142_c0_g1, Pdensi_DN10870_c0_g1, Pdensi_DN11047_c0_g1, Pdensi_DN11089_c1_g1, Pdensi_DN11167_c0_g1d456771, Pdensi_DN11245_c0_g1d519946, Pdensi_DN1127…
GO:0000977	2.39901388109377e-07	0.999999948017257	21	100	RNA polymerase II regulatory region sequence-specific DNA binding	MF	4.90078552342773e-05	MF RNA polymerase II regulatory region sequence-specific DNA binding	Pdensi_DN11521_c0_g1d336257, Pdensi_DN14863_c0_g1d342967, Pdensi_DN15055_c0_g1d181160, Pdensi_DN15221_c0_g1d214075, Pdensi_DN16539_c0_g1d279215, Pdensi_DN17836_c0_g1, Pdensi_DN18081_c1_g3, Pdensi_DN18878_c0_g4, Pdensi_DN20270_c0_g3d290192, Pdensi_DN20401_c0_g1d63113, Pdensi_DN20570_c0_g1, Pdensi_DN21385_c0_g1, Pdensi_DN21385_c0_g2, Pdensi_DN22155_c0_g1, Pdensi_DN23629_c0_g4, Pdensi_DN23723_c0_g3,…
GO:0001012	3.95121754330462e-07	0.999999911307748	21	103	RNA polymerase II regulatory region DNA binding	MF	7.93935629971881e-05	MF RNA polymerase II regulatory region DNA binding	Pdensi_DN11521_c0_g1d336257, Pdensi_DN14863_c0_g1d342967, Pdensi_DN15055_c0_g1d181160, Pdensi_DN15221_c0_g1d214075, Pdensi_DN16539_c0_g1d279215, Pdensi_DN17836_c0_g1, Pdensi_DN18081_c1_g3, Pdensi_DN18878_c0_g4, Pdensi_DN20270_c0_g3d290192, Pdensi_DN20401_c0_g1d63113, Pdensi_DN20570_c0_g1, Pdensi_DN21385_c0_g1, Pdensi_DN21385_c0_g2, Pdensi_DN22155_c0_g1, Pdensi_DN23629_c0_g4, Pdensi_DN23723_c0_g3,…
GO:0044238	6.40327806768937e-07	0.999999622134154	605	9211	primary metabolic process	BP	0.000126588676251078	BP primary metabolic process	Pdensi_DN10061_c2_g1, Pdensi_DN10136_c0_g1d172840, Pdensi_DN10213_c0_g1d518881, Pdensi_DN10236_c0_g1d266707, Pdensi_DN102537_c0_g1, Pdensi_DN10310_c0_g1d4708, Pdensi_DN10365_c0_g1d334262, Pdensi_DN10479_c0_g1d519085, Pdensi_DN10588_c0_g2, Pdensi_DN107142_c0_g1, Pdensi_DN10870_c0_g1, Pdensi_DN11047_c0_g1, Pdensi_DN11089_c1_g1, Pdensi_DN11167_c0_g1d456771, Pdensi_DN11245_c0_g1d519946, Pdensi_DN1127…
GO:0008061	7.6555807857912e-07	0.999999936207633	10	24	chitin binding	MF	0.000148943577288004	MF chitin binding	Pdensi_DN14230_c0_g3, Pdensi_DN21911_c0_g1d19842, Pdensi_DN24299_c0_g1d428145, Pdensi_DN36961_c0_g4, Pdensi_DN37381_c0_g1d240517, Pdensi_DN40249_c1_g1, Pdensi_GG_11174_c0_g1, Pdensi_GG_18818_c0_g1, Pdensi_GG_57086_c0_g1, Pdensi_GG_95185_c0_g1
GO:0004568	1.34827757813738e-06	0.999999902059428	9	20	chitinase activity	MF	0.000243027033459263	MF chitinase activity	Pdensi_DN14230_c0_g3, Pdensi_DN21911_c0_g1d19842, Pdensi_DN36961_c0_g4, Pdensi_DN37381_c0_g1d240517, Pdensi_DN40249_c1_g1, Pdensi_GG_11174_c0_g1, Pdensi_GG_18818_c0_g1, Pdensi_GG_57086_c0_g1, Pdensi_GG_95185_c0_g1
GO:0006030	1.34827757813738e-06	0.999999902059428	9	20	chitin metabolic process	BP	0.000243027033459263	BP chitin metabolic process	Pdensi_DN14230_c0_g3, Pdensi_DN21911_c0_g1d19842, Pdensi_DN36961_c0_g4, Pdensi_DN37381_c0_g1d240517, Pdensi_DN40249_c1_g1, Pdensi_GG_11174_c0_g1, Pdensi_GG_18818_c0_g1, Pdensi_GG_57086_c0_g1, Pdensi_GG_95185_c0_g1
GO:0006032	1.34827757813738e-06	0.999999902059428	9	20	chitin catabolic process	BP	0.000243027033459263	BP chitin catabolic process	Pdensi_DN14230_c0_g3, Pdensi_DN21911_c0_g1d19842, Pdensi_DN36961_c0_g4, Pdensi_DN37381_c0_g1d240517, Pdensi_DN40249_c1_g1, Pdensi_GG_11174_c0_g1, Pdensi_GG_18818_c0_g1, Pdensi_GG_57086_c0_g1, Pdensi_GG_95185_c0_g1
GO:0046348	1.34827757813738e-06	0.999999902059428	9	20	amino sugar catabolic process	BP	0.000243027033459263	BP amino sugar catabolic process	Pdensi_DN14230_c0_g3, Pdensi_DN21911_c0_g1d19842, Pdensi_DN36961_c0_g4, Pdensi_DN37381_c0_g1d240517, Pdensi_DN40249_c1_g1, Pdensi_GG_11174_c0_g1, Pdensi_GG_18818_c0_g1, Pdensi_GG_57086_c0_g1, Pdensi_GG_95185_c0_g1
GO:1901072	1.34827757813738e-06	0.999999902059428	9	20	glucosamine-containing compound catabolic process	BP	0.000243027033459263	BP glucosamine-containing compound catabolic process	Pdensi_DN14230_c0_g3, Pdensi_DN21911_c0_g1d19842, Pdensi_DN36961_c0_g4, Pdensi_DN37381_c0_g1d240517, Pdensi_DN40249_c1_g1, Pdensi_GG_11174_c0_g1, Pdensi_GG_18818_c0_g1, Pdensi_GG_57086_c0_g1, Pdensi_GG_95185_c0_g1
GO:0006026	2.25431477784949e-06	0.999999821205885	9	21	aminoglycan catabolic process	BP	0.000400451249740597	BP aminoglycan catabolic process	Pdensi_DN14230_c0_g3, Pdensi_DN21911_c0_g1d19842, Pdensi_DN36961_c0_g4, Pdensi_DN37381_c0_g1d240517, Pdensi_DN40249_c1_g1, Pdensi_GG_11174_c0_g1, Pdensi_GG_18818_c0_g1, Pdensi_GG_57086_c0_g1, Pdensi_GG_95185_c0_g1
GO:0001071	2.37684242544094e-06	0.999998818169686	78	849	NA	NA	0.000410323346600417	none	Pdensi_DN10160_c0_g1d209635, Pdensi_DN10290_c0_g1d4636, Pdensi_DN11148_c0_g1d335521, Pdensi_DN11521_c0_g1d336257, Pdensi_DN11623_c0_g1d520347, Pdensi_DN12094_c0_g1d458612, Pdensi_DN12630_c0_g1d211812, Pdensi_DN12869_c0_g1d338718, Pdensi_DN13496_c0_g1d51811, Pdensi_DN14344_c0_g1d463866, Pdensi_DN14729_c0_g3, Pdensi_DN14863_c0_g1d342967, Pdensi_DN15055_c0_g1d181160, Pdensi_DN15221_c0_g1d214075, Pde…
GO:0003700	2.37684242544094e-06	0.999998818169686	78	849	DNA-binding transcription factor activity	MF	0.000410323346600417	MF DNA-binding transcription factor activity	Pdensi_DN10160_c0_g1d209635, Pdensi_DN10290_c0_g1d4636, Pdensi_DN11148_c0_g1d335521, Pdensi_DN11521_c0_g1d336257, Pdensi_DN11623_c0_g1d520347, Pdensi_DN12094_c0_g1d458612, Pdensi_DN12630_c0_g1d211812, Pdensi_DN12869_c0_g1d338718, Pdensi_DN13496_c0_g1d51811, Pdensi_DN14344_c0_g1d463866, Pdensi_DN14729_c0_g3, Pdensi_DN14863_c0_g1d342967, Pdensi_DN15055_c0_g1d181160, Pdensi_DN15221_c0_g1d214075, Pde…
GO:0044237	3.3710386807893e-06	0.999997420395777	612	9379	cellular metabolic process	BP	0.0005738725154227	BP cellular metabolic process	Pdensi_DN10061_c2_g1, Pdensi_DN10136_c0_g1d172840, Pdensi_DN10213_c0_g1d518881, Pdensi_DN10236_c0_g1d266707, Pdensi_DN102537_c0_g1, Pdensi_DN10310_c0_g1d4708, Pdensi_DN10365_c0_g1d334262, Pdensi_DN10479_c0_g1d519085, Pdensi_DN10588_c0_g2, Pdensi_DN107142_c0_g1, Pdensi_DN10870_c0_g1, Pdensi_DN11047_c0_g1, Pdensi_DN11089_c1_g1, Pdensi_DN11167_c0_g1d456771, Pdensi_DN11245_c0_g1d519946, Pdensi_DN1127…
GO:0005576	4.07196109564109e-06	0.999997855979181	93	1018	extracellular region	CC	0.000683699002044834	CC extracellular region	Pdensi_DN11539_c0_g1d336199, Pdensi_DN11627_c0_g1d457795, Pdensi_DN12350_c0_g1, Pdensi_DN12353_c0_g1d50734, Pdensi_DN12533_c0_g1d176409, Pdensi_DN12589_c0_g1d176330, Pdensi_DN12747_c0_g2, Pdensi_DN12835_c0_g1d51253, Pdensi_DN14043_c1_g1d523607, Pdensi_DN14568_c0_g1, Pdensi_DN15086_c0_g1d213965, Pdensi_DN15418_c0_g2d466840, Pdensi_DN15483_c1_g3, Pdensi_DN15773_c0_g1d468033, Pdensi_DN15901_c0_g2d34…
GO:0043565	5.7515223774868e-06	0.999997227164266	65	676	sequence-specific DNA binding	MF	0.000952654186227779	MF sequence-specific DNA binding	Pdensi_DN10236_c0_g1d266707, Pdensi_DN10290_c0_g1d4636, Pdensi_DN11148_c0_g1d335521, Pdensi_DN11521_c0_g1d336257, Pdensi_DN12094_c0_g1d458612, Pdensi_DN12630_c0_g1d211812, Pdensi_DN13496_c0_g1d51811, Pdensi_DN14344_c0_g1d463866, Pdensi_DN14863_c0_g1d342967, Pdensi_DN15055_c0_g1d181160, Pdensi_DN15221_c0_g1d214075, Pdensi_DN15327_c0_g1, Pdensi_DN15747_c1_g1, Pdensi_DN16340_c0_g1d55657, Pdensi_DN16…
GO:0000975	6.93648965302814e-06	0.999997109408803	40	337	NA	NA	0.00110416303476839	none	Pdensi_DN10160_c0_g1d209635, Pdensi_DN11521_c0_g1d336257, Pdensi_DN12630_c0_g1d211812, Pdensi_DN13496_c0_g1d51811, Pdensi_DN14863_c0_g1d342967, Pdensi_DN15055_c0_g1d181160, Pdensi_DN15221_c0_g1d214075, Pdensi_DN16340_c0_g1d55657, Pdensi_DN16340_c0_g2, Pdensi_DN16539_c0_g1d279215, Pdensi_DN17836_c0_g1, Pdensi_DN18081_c1_g3, Pdensi_DN18878_c0_g4, Pdensi_DN19025_c1_g3, Pdensi_DN19025_c1_g4, Pdensi_D…
GO:0001067	6.93648965302814e-06	0.999997109408803	40	337	regulatory region nucleic acid binding	MF	0.00110416303476839	MF regulatory region nucleic acid binding	Pdensi_DN10160_c0_g1d209635, Pdensi_DN11521_c0_g1d336257, Pdensi_DN12630_c0_g1d211812, Pdensi_DN13496_c0_g1d51811, Pdensi_DN14863_c0_g1d342967, Pdensi_DN15055_c0_g1d181160, Pdensi_DN15221_c0_g1d214075, Pdensi_DN16340_c0_g1d55657, Pdensi_DN16340_c0_g2, Pdensi_DN16539_c0_g1d279215, Pdensi_DN17836_c0_g1, Pdensi_DN18081_c1_g3, Pdensi_DN18878_c0_g4, Pdensi_DN19025_c1_g3, Pdensi_DN19025_c1_g4, Pdensi_D…
GO:0044212	6.93648965302814e-06	0.999997109408803	40	337	transcription regulatory region DNA binding	MF	0.00110416303476839	MF transcription regulatory region DNA binding	Pdensi_DN10160_c0_g1d209635, Pdensi_DN11521_c0_g1d336257, Pdensi_DN12630_c0_g1d211812, Pdensi_DN13496_c0_g1d51811, Pdensi_DN14863_c0_g1d342967, Pdensi_DN15055_c0_g1d181160, Pdensi_DN15221_c0_g1d214075, Pdensi_DN16340_c0_g1d55657, Pdensi_DN16340_c0_g2, Pdensi_DN16539_c0_g1d279215, Pdensi_DN17836_c0_g1, Pdensi_DN18081_c1_g3, Pdensi_DN18878_c0_g4, Pdensi_DN19025_c1_g3, Pdensi_DN19025_c1_g4, Pdensi_D…
GO:1901071	8.64881701067373e-06	0.999999129972187	9	25	glucosamine-containing compound metabolic process	BP	0.00135908397563882	BP glucosamine-containing compound metabolic process	Pdensi_DN14230_c0_g3, Pdensi_DN21911_c0_g1d19842, Pdensi_DN36961_c0_g4, Pdensi_DN37381_c0_g1d240517, Pdensi_DN40249_c1_g1, Pdensi_GG_11174_c0_g1, Pdensi_GG_18818_c0_g1, Pdensi_GG_57086_c0_g1, Pdensi_GG_95185_c0_g1
GO:0070192	1.16390447290278e-05	0.999998694454554	9	33	chromosome organization involved in meiotic cell cycle	BP	0.00180581988916069	BP chromosome organization involved in meiotic cell cycle	Pdensi_DN11245_c0_g1d519946, Pdensi_DN11450_c0_g1, Pdensi_DN13190_c0_g2, Pdensi_DN17072_c0_g1, Pdensi_DN17929_c0_g1d282500, Pdensi_DN19926_c0_g1, Pdensi_DN3439_c0_g1d260589, Pdensi_DN5590_c0_g1d206296, Pdensi_DN7254_c0_g1d207503
GO:0020037	1.45849628589106e-05	0.999994086959602	35	295	heme binding	MF	0.00223459862202084	MF heme binding	Pdensi_DN12835_c0_g1d51253, Pdensi_DN14552_c0_g1d180068, Pdensi_DN15086_c0_g1d213965, Pdensi_DN15901_c0_g2d346209, Pdensi_DN16142_c1_g1, Pdensi_DN16914_c0_g1d185591, Pdensi_DN19376_c0_g2, Pdensi_DN19569_c0_g6, Pdensi_DN19864_c2_g1, Pdensi_DN21336_c1_g1, Pdensi_DN22010_c1_g1, Pdensi_DN22208_c1_g1d20470, Pdensi_DN22738_c1_g1, Pdensi_DN22767_c0_g1, Pdensi_DN22789_c1_g6, Pdensi_DN23148_c0_g6, Pdensi_…
GO:0048658	1.55912608758408e-05	0.999999261831587	6	12	anther wall tapetum development	BP	0.00235928499450841	BP anther wall tapetum development	Pdensi_DN13861_c0_g1, Pdensi_DN19290_c1_g3, Pdensi_DN19635_c0_g1d218821, Pdensi_DN20401_c0_g1d63113, Pdensi_GG_113498_c0_g1, Pdensi_GG_38489_c2_g1
GO:0019748	1.59911501114276e-05	0.999993300345103	37	317	secondary metabolic process	BP	0.00239028691360692	BP secondary metabolic process	Pdensi_DN11539_c0_g1d336199, Pdensi_DN14043_c1_g1d523607, Pdensi_DN15086_c0_g1d213965, Pdensi_DN15855_c0_g1d468400, Pdensi_DN16142_c1_g1, Pdensi_DN16319_c0_g1d111066, Pdensi_DN16319_c0_g1d111067, Pdensi_DN18549_c0_g3d354668, Pdensi_DN18910_c0_g1d285192, Pdensi_DN18962_c1_g1, Pdensi_DN19025_c1_g3, Pdensi_DN19519_c0_g5, Pdensi_DN19743_c0_g2, Pdensi_DN20631_c2_g1, Pdensi_DN21246_c1_g1d18502, Pdensi_…
GO:1990837	4.88253462264955e-05	0.999982917106102	24	178	sequence-specific double-stranded DNA binding	MF	0.00721026829756814	MF sequence-specific double-stranded DNA binding	Pdensi_DN11521_c0_g1d336257, Pdensi_DN14863_c0_g1d342967, Pdensi_DN15055_c0_g1d181160, Pdensi_DN15221_c0_g1d214075, Pdensi_DN16539_c0_g1d279215, Pdensi_DN17836_c0_g1, Pdensi_DN18081_c1_g3, Pdensi_DN18391_c0_g1d283647, Pdensi_DN18878_c0_g4, Pdensi_DN19596_c0_g1, Pdensi_DN20270_c0_g3d290192, Pdensi_DN20401_c0_g1d63113, Pdensi_DN20570_c0_g1, Pdensi_DN21124_c0_g1, Pdensi_DN21385_c0_g1, Pdensi_DN21385…
GO:0000976	5.841418414555e-05	0.999981073170402	21	144	transcription regulatory region sequence-specific DNA binding	MF	0.00852360303657151	MF transcription regulatory region sequence-specific DNA binding	Pdensi_DN11521_c0_g1d336257, Pdensi_DN14863_c0_g1d342967, Pdensi_DN15055_c0_g1d181160, Pdensi_DN15221_c0_g1d214075, Pdensi_DN16539_c0_g1d279215, Pdensi_DN17836_c0_g1, Pdensi_DN18081_c1_g3, Pdensi_DN18878_c0_g4, Pdensi_DN20270_c0_g3d290192, Pdensi_DN20401_c0_g1d63113, Pdensi_DN20570_c0_g1, Pdensi_DN21385_c0_g1, Pdensi_DN21385_c0_g2, Pdensi_DN22155_c0_g1, Pdensi_DN23629_c0_g4, Pdensi_DN23723_c0_g3,…
GO:0008300	6.22032913628141e-05	0.999995731699321	6	15	isoprenoid catabolic process	BP	0.0089697146145178	BP isoprenoid catabolic process	Pdensi_DN18878_c0_g4, Pdensi_DN25448_c0_g1, Pdensi_DN29431_c1_g1, Pdensi_DN34073_c0_g1d201036, Pdensi_GG_151170_c0_g1, Pdensi_GG_71020_c0_g1
GO:0000272	6.49621034668997e-05	0.999976816835676	24	181	polysaccharide catabolic process	BP	0.00925861049062546	BP polysaccharide catabolic process	Pdensi_DN12747_c0_g2, Pdensi_DN14230_c0_g3, Pdensi_DN17518_c0_g1, Pdensi_DN19354_c0_g1d60862, Pdensi_DN19879_c2_g1, Pdensi_DN20256_c1_g2, Pdensi_DN21097_c0_g7, Pdensi_DN21896_c0_g1d221829, Pdensi_DN21911_c0_g1d19842, Pdensi_DN24097_c0_g1d71155, Pdensi_DN24325_c0_g2, Pdensi_DN36961_c0_g4, Pdensi_DN37381_c0_g1d240517, Pdensi_DN40101_c2_g1, Pdensi_DN40101_c2_g6, Pdensi_DN40249_c1_g1, Pdensi_DN7034_c…
GO:0046274	9.50074466163901e-05	0.999985861499488	9	34	lignin catabolic process	BP	0.0132330258315579	BP lignin catabolic process	Pdensi_DN11539_c0_g1d336199, Pdensi_DN14043_c1_g1d523607, Pdensi_DN18549_c0_g3d354668, Pdensi_DN20631_c2_g1, Pdensi_DN21246_c1_g1d18502, Pdensi_DN21246_c1_g3, Pdensi_DN27378_c0_g1d140778, Pdensi_DN39247_c0_g1d441442, Pdensi_GG_57820_c0_g1
GO:0052716	9.50074466163901e-05	0.999985861499488	9	34	hydroquinone:oxygen oxidoreductase activity	MF	0.0132330258315579	MF hydroquinone:oxygen oxidoreductase activity	Pdensi_DN11539_c0_g1d336199, Pdensi_DN14043_c1_g1d523607, Pdensi_DN18549_c0_g3d354668, Pdensi_DN20631_c2_g1, Pdensi_DN21246_c1_g1d18502, Pdensi_DN21246_c1_g3, Pdensi_DN27378_c0_g1d140778, Pdensi_DN39247_c0_g1d441442, Pdensi_GG_57820_c0_g1
GO:0010262	9.6809615367415e-05	0.99999862458964	4	5	somatic embryogenesis	BP	0.0133325332085214	BP somatic embryogenesis	Pdensi_DN14230_c0_g3, Pdensi_DN18878_c0_g4, Pdensi_DN37381_c0_g1d240517, Pdensi_DN40249_c1_g1
GO:0006040	0.000110622910718597	0.999983105862832	9	35	amino sugar metabolic process	BP	0.0150656112964205	BP amino sugar metabolic process	Pdensi_DN14230_c0_g3, Pdensi_DN21911_c0_g1d19842, Pdensi_DN36961_c0_g4, Pdensi_DN37381_c0_g1d240517, Pdensi_DN40249_c1_g1, Pdensi_GG_11174_c0_g1, Pdensi_GG_18818_c0_g1, Pdensi_GG_57086_c0_g1, Pdensi_GG_95185_c0_g1
GO:0004497	0.00011215097733707	0.999956350901136	26	220	monooxygenase activity	MF	0.0151058739474776	MF monooxygenase activity	Pdensi_DN14508_c0_g1d8354, Pdensi_DN14552_c0_g1d180068, Pdensi_DN16914_c0_g1d185591, Pdensi_DN19376_c0_g2, Pdensi_DN19864_c2_g1, Pdensi_DN21336_c1_g1, Pdensi_DN2150_c0_g1d165343, Pdensi_DN22010_c1_g1, Pdensi_DN22208_c1_g1d20470, Pdensi_DN22738_c1_g1, Pdensi_DN24294_c0_g1, Pdensi_DN24453_c0_g1, Pdensi_DN24790_c1_g3, Pdensi_DN25871_c0_g2d75754, Pdensi_DN26156_c1_g2, Pdensi_DN27177_c0_g2, Pdensi_DN3…
GO:0007129	0.000118384150416637	0.999990408552878	6	17	synapsis	BP	0.0157679877451412	BP synapsis	Pdensi_DN11245_c0_g1d519946, Pdensi_DN17072_c0_g1, Pdensi_DN17929_c0_g1d282500, Pdensi_DN19926_c0_g1, Pdensi_DN3439_c0_g1d260589, Pdensi_DN5590_c0_g1d206296
GO:0010295	0.000125973023207243	1	3	3	(+)-abscisic acid 8'-hydroxylase activity	MF	0.0157679877451412	MF (+)-abscisic acid 8'-hydroxylase activity	Pdensi_DN34073_c0_g1d201036, Pdensi_GG_151170_c0_g1, Pdensi_GG_71020_c0_g1
GO:0016107	0.000125973023207243	1	3	3	sesquiterpenoid catabolic process	BP	0.0157679877451412	BP sesquiterpenoid catabolic process	Pdensi_DN34073_c0_g1d201036, Pdensi_GG_151170_c0_g1, Pdensi_GG_71020_c0_g1
GO:0043290	0.000125973023207243	1	3	3	apocarotenoid catabolic process	BP	0.0157679877451412	BP apocarotenoid catabolic process	Pdensi_DN34073_c0_g1d201036, Pdensi_GG_151170_c0_g1, Pdensi_GG_71020_c0_g1
GO:0046345	0.000125973023207243	1	3	3	abscisic acid catabolic process	BP	0.0157679877451412	BP abscisic acid catabolic process	Pdensi_DN34073_c0_g1d201036, Pdensi_GG_151170_c0_g1, Pdensi_GG_71020_c0_g1
GO:1903506	0.00012607186089776	0.999917194071335	110	1461	regulation of nucleic acid-templated transcription	BP	0.0157679877451412	BP regulation of nucleic acid-templated transcription	Pdensi_DN10160_c0_g1d209635, Pdensi_DN102537_c0_g1, Pdensi_DN10290_c0_g1d4636, Pdensi_DN10354_c0_g1d334260, Pdensi_DN10504_c0_g1d455597, Pdensi_DN11148_c0_g1d335521, Pdensi_DN11521_c0_g1d336257, Pdensi_DN12094_c0_g1d458612, Pdensi_DN12630_c0_g1d211812, Pdensi_DN12869_c0_g1d338718, Pdensi_DN13496_c0_g1d51811, Pdensi_DN13989_c0_g2, Pdensi_DN14344_c0_g1d463866, Pdensi_DN14729_c0_g3, Pdensi_DN14863_c…
GO:2001141	0.00012607186089776	0.999917194071335	110	1461	regulation of RNA biosynthetic process	BP	0.0157679877451412	BP regulation of RNA biosynthetic process	Pdensi_DN10160_c0_g1d209635, Pdensi_DN102537_c0_g1, Pdensi_DN10290_c0_g1d4636, Pdensi_DN10354_c0_g1d334260, Pdensi_DN10504_c0_g1d455597, Pdensi_DN11148_c0_g1d335521, Pdensi_DN11521_c0_g1d336257, Pdensi_DN12094_c0_g1d458612, Pdensi_DN12630_c0_g1d211812, Pdensi_DN12869_c0_g1d338718, Pdensi_DN13496_c0_g1d51811, Pdensi_DN13989_c0_g2, Pdensi_DN14344_c0_g1d463866, Pdensi_DN14729_c0_g3, Pdensi_DN14863_c…
GO:0102917	0.000135610739165224	0.999996822090865	4	6	(S)-reticuline 7-O-methyltransferase activity	MF	0.0166218082994814	MF (S)-reticuline 7-O-methyltransferase activity	Pdensi_DN13267_c0_g2d339581, Pdensi_DN16271_c1_g1, Pdensi_DN26056_c2_g2, Pdensi_GG_136464_c0_g1
GO:0102918	0.000135610739165224	0.999996822090865	4	6	(R)-reticuline 7-O-methyltransferase activity	MF	0.0166218082994814	MF (R)-reticuline 7-O-methyltransferase activity	Pdensi_DN13267_c0_g2d339581, Pdensi_DN16271_c1_g1, Pdensi_DN26056_c2_g2, Pdensi_GG_136464_c0_g1
GO:0051701	0.000146652504098564	0.999967549312058	12	60	interaction with host	BP	0.0174020454179514	BP interaction with host	Pdensi_DN13429_c0_g1d106642, Pdensi_DN18221_c0_g2d353356, Pdensi_DN21270_c1_g1, Pdensi_DN22224_c1_g1, Pdensi_DN22555_c2_g1, Pdensi_DN22915_c1_g2, Pdensi_DN2484_c0_g1d99028, Pdensi_DN25306_c1_g1, Pdensi_DN27701_c0_g1d141142, Pdensi_DN37026_c0_g1d32315, Pdensi_DN39073_c0_g1, Pdensi_DN9194_c0_g1
GO:0007131	0.000147596477460649	0.999979674896521	8	31	reciprocal meiotic recombination	BP	0.0174020454179514	BP reciprocal meiotic recombination	Pdensi_DN16333_c0_g1d278592, Pdensi_DN17072_c0_g1, Pdensi_DN19926_c0_g1, Pdensi_DN2161_c0_g1d259745, Pdensi_DN22960_c1_g3d303306, Pdensi_DN2969_c0_g1d447479, Pdensi_GG_32521_c0_g1, Pdensi_GG_65765_c0_g1
GO:0035825	0.000147596477460649	0.999979674896521	8	31	homologous recombination	BP	0.0174020454179514	BP homologous recombination	Pdensi_DN16333_c0_g1d278592, Pdensi_DN17072_c0_g1, Pdensi_DN19926_c0_g1, Pdensi_DN2161_c0_g1d259745, Pdensi_DN22960_c1_g3d303306, Pdensi_DN2969_c0_g1d447479, Pdensi_GG_32521_c0_g1, Pdensi_GG_65765_c0_g1
GO:0009698	0.000147655439623639	0.999940352402415	27	227	phenylpropanoid metabolic process	BP	0.0174020454179514	BP phenylpropanoid metabolic process	Pdensi_DN11539_c0_g1d336199, Pdensi_DN14043_c1_g1d523607, Pdensi_DN15086_c0_g1d213965, Pdensi_DN16142_c1_g1, Pdensi_DN18549_c0_g3d354668, Pdensi_DN18910_c0_g1d285192, Pdensi_DN19025_c1_g3, Pdensi_DN19519_c0_g5, Pdensi_DN19743_c0_g2, Pdensi_DN20631_c2_g1, Pdensi_DN21246_c1_g1d18502, Pdensi_DN21246_c1_g3, Pdensi_DN22089_c2_g2, Pdensi_DN22200_c1_g5, Pdensi_DN24354_c2_g1, Pdensi_DN24453_c0_g1, Pdensi…
GO:0009987	0.000152981367766409	0.999869921888947	791	12835	cellular process	BP	0.0178580249972655	BP cellular process	Pdensi_DN10061_c2_g1, Pdensi_DN10136_c0_g1d172840, Pdensi_DN10213_c0_g1d518881, Pdensi_DN10236_c0_g1d266707, Pdensi_DN102537_c0_g1, Pdensi_DN10310_c0_g1d4708, Pdensi_DN10354_c0_g1d334260, Pdensi_DN10365_c0_g1d334262, Pdensi_DN10479_c0_g1d519085, Pdensi_DN10588_c0_g2, Pdensi_DN107142_c0_g1, Pdensi_DN10751_c0_g1d49359, Pdensi_DN10870_c0_g1, Pdensi_DN11047_c0_g1, Pdensi_DN11089_c1_g1, Pdensi_DN11167…
GO:0016998	0.000169127871588043	0.999972371104532	9	37	cell wall macromolecule catabolic process	BP	0.0195566068118362	BP cell wall macromolecule catabolic process	Pdensi_DN14230_c0_g3, Pdensi_DN15418_c0_g2d466840, Pdensi_DN36961_c0_g4, Pdensi_DN37381_c0_g1d240517, Pdensi_DN40249_c1_g1, Pdensi_GG_11174_c0_g1, Pdensi_GG_18818_c0_g1, Pdensi_GG_57086_c0_g1, Pdensi_GG_95185_c0_g1
GO:0006355	0.000182930782438632	0.999878754021357	109	1459	regulation of transcription, DNA-templated	BP	0.0209549775733675	BP regulation of transcription, DNA-templated	Pdensi_DN10160_c0_g1d209635, Pdensi_DN102537_c0_g1, Pdensi_DN10290_c0_g1d4636, Pdensi_DN10354_c0_g1d334260, Pdensi_DN10504_c0_g1d455597, Pdensi_DN11148_c0_g1d335521, Pdensi_DN11521_c0_g1d336257, Pdensi_DN12094_c0_g1d458612, Pdensi_DN12630_c0_g1d211812, Pdensi_DN12869_c0_g1d338718, Pdensi_DN13496_c0_g1d51811, Pdensi_DN13989_c0_g2, Pdensi_DN14344_c0_g1d463866, Pdensi_DN14729_c0_g3, Pdensi_DN14863_c…
GO:0009808	0.000184909971188457	0.999940890252209	18	122	lignin metabolic process	BP	0.020985569600527	BP lignin metabolic process	Pdensi_DN11539_c0_g1d336199, Pdensi_DN14043_c1_g1d523607, Pdensi_DN15086_c0_g1d213965, Pdensi_DN16142_c1_g1, Pdensi_DN18549_c0_g3d354668, Pdensi_DN19743_c0_g2, Pdensi_DN20631_c2_g1, Pdensi_DN21246_c1_g1d18502, Pdensi_DN21246_c1_g3, Pdensi_DN22089_c2_g2, Pdensi_DN24354_c2_g1, Pdensi_DN27378_c0_g1d140778, Pdensi_DN38801_c0_g1d90377, Pdensi_DN39247_c0_g1d441442, Pdensi_DN39295_c0_g3, Pdensi_GG_26120…
GO:0046906	0.000192057488918495	0.999910592560094	35	330	tetrapyrrole binding	MF	0.0215967765291192	MF tetrapyrrole binding	Pdensi_DN12835_c0_g1d51253, Pdensi_DN14552_c0_g1d180068, Pdensi_DN15086_c0_g1d213965, Pdensi_DN15901_c0_g2d346209, Pdensi_DN16142_c1_g1, Pdensi_DN16914_c0_g1d185591, Pdensi_DN19376_c0_g2, Pdensi_DN19569_c0_g6, Pdensi_DN19864_c2_g1, Pdensi_DN21336_c1_g1, Pdensi_DN22010_c1_g1, Pdensi_DN22208_c1_g1d20470, Pdensi_DN22738_c1_g1, Pdensi_DN22767_c0_g1, Pdensi_DN22789_c1_g6, Pdensi_DN23148_c0_g6, Pdensi_…
GO:1901136	0.000200037209001342	0.999954020263424	12	62	carbohydrate derivative catabolic process	BP	0.022289600642995	BP carbohydrate derivative catabolic process	Pdensi_DN14230_c0_g3, Pdensi_DN19693_c0_g1d409066, Pdensi_DN21911_c0_g1d19842, Pdensi_DN36961_c0_g4, Pdensi_DN37381_c0_g1d240517, Pdensi_DN40249_c1_g1, Pdensi_DN47344_c0_g1d249493, Pdensi_GG_11174_c0_g1, Pdensi_GG_139016_c1_g1, Pdensi_GG_18818_c0_g1, Pdensi_GG_57086_c0_g1, Pdensi_GG_95185_c0_g1
GO:0006022	0.000213923904967092	0.999964066787958	9	36	aminoglycan metabolic process	BP	0.0236222099385734	BP aminoglycan metabolic process	Pdensi_DN14230_c0_g3, Pdensi_DN21911_c0_g1d19842, Pdensi_DN36961_c0_g4, Pdensi_DN37381_c0_g1d240517, Pdensi_DN40249_c1_g1, Pdensi_GG_11174_c0_g1, Pdensi_GG_18818_c0_g1, Pdensi_GG_57086_c0_g1, Pdensi_GG_95185_c0_g1
GO:0045944	0.000240050520591129	0.999912918420837	21	166	positive regulation of transcription by RNA polymerase II	BP	0.0262705288471917	BP positive regulation of transcription by RNA polymerase II	Pdensi_DN102537_c0_g1, Pdensi_DN11521_c0_g1d336257, Pdensi_DN14863_c0_g1d342967, Pdensi_DN15055_c0_g1d181160, Pdensi_DN15221_c0_g1d214075, Pdensi_DN16539_c0_g1d279215, Pdensi_DN17836_c0_g1, Pdensi_DN18081_c1_g3, Pdensi_DN18878_c0_g4, Pdensi_DN20270_c0_g3d290192, Pdensi_DN20570_c0_g1, Pdensi_DN21385_c0_g1, Pdensi_DN21385_c0_g2, Pdensi_DN23629_c0_g4, Pdensi_DN23723_c0_g3, Pdensi_DN23816_c1_g2, Pden…
GO:0030154	0.000246827661522394	0.999874430118617	42	442	cell differentiation	BP	0.0267731561706194	BP cell differentiation	Pdensi_DN102537_c0_g1, Pdensi_DN12630_c0_g1d211812, Pdensi_DN13496_c0_g1d51811, Pdensi_DN14344_c0_g1d463866, Pdensi_DN14568_c0_g1, Pdensi_DN15055_c0_g1d181160, Pdensi_DN15221_c0_g1d214075, Pdensi_DN16333_c0_g1d278592, Pdensi_DN16340_c0_g1d55657, Pdensi_DN16340_c0_g2, Pdensi_DN16539_c0_g1d279215, Pdensi_DN17128_c0_g1d56912, Pdensi_DN17532_c0_g1d113246, Pdensi_DN17836_c0_g1, Pdensi_DN19025_c1_g3, P…
GO:0042446	0.000272423949515471	0.999940148881797	11	56	hormone biosynthetic process	BP	0.0292903539404485	BP hormone biosynthetic process	Pdensi_DN14508_c0_g1d8354, Pdensi_DN15429_c0_g1, Pdensi_DN19522_c1_g3, Pdensi_DN19864_c2_g1, Pdensi_DN2150_c0_g1d165343, Pdensi_DN22010_c1_g1, Pdensi_DN22738_c1_g1, Pdensi_DN24294_c0_g1, Pdensi_DN26518_c3_g1, Pdensi_DN73238_c0_g1, Pdensi_GG_120732_c1_g1
GO:0016705	0.000313903459740138	0.999864055155866	28	257	oxidoreductase activity, acting on paired donors, with incorporation or reduction of molecular oxygen	MF	0.0334566496176946	MF oxidoreductase activity, acting on paired donors, with incorporation or reduction of molecular oxygen	Pdensi_DN10769_c0_g1d267536, Pdensi_DN14508_c0_g1d8354, Pdensi_DN14552_c0_g1d180068, Pdensi_DN16914_c0_g1d185591, Pdensi_DN19376_c0_g2, Pdensi_DN19864_c2_g1, Pdensi_DN21336_c1_g1, Pdensi_DN2150_c0_g1d165343, Pdensi_DN22010_c1_g1, Pdensi_DN22208_c1_g1d20470, Pdensi_DN22738_c1_g1, Pdensi_DN24294_c0_g1, Pdensi_DN24453_c0_g1, Pdensi_DN24790_c1_g3, Pdensi_DN25871_c0_g2d75754, Pdensi_DN26156_c1_g2, Pde…
GO:0046271	0.000373466705792655	0.999931089456467	9	40	phenylpropanoid catabolic process	BP	0.0394619087319014	BP phenylpropanoid catabolic process	Pdensi_DN11539_c0_g1d336199, Pdensi_DN14043_c1_g1d523607, Pdensi_DN18549_c0_g3d354668, Pdensi_DN20631_c2_g1, Pdensi_DN21246_c1_g1d18502, Pdensi_DN21246_c1_g3, Pdensi_DN27378_c0_g1d140778, Pdensi_DN39247_c0_g1d441442, Pdensi_GG_57820_c0_g1
GO:0009791	0.000385022374215565	0.999793015087865	46	507	post-embryonic development	BP	0.0402833143532288	BP post-embryonic development	Pdensi_DN11554_c0_g1d520300, Pdensi_DN14568_c0_g1, Pdensi_DN14729_c0_g3, Pdensi_DN15055_c0_g1d181160, Pdensi_DN15221_c0_g1d214075, Pdensi_DN15439_c0_g1d54251, Pdensi_DN16539_c0_g1d279215, Pdensi_DN16624_c2_g1, Pdensi_DN17443_c2_g1, Pdensi_DN17532_c0_g1d113246, Pdensi_DN17691_c0_g2d401637, Pdensi_DN17836_c0_g1, Pdensi_DN17867_c0_g1d530420, Pdensi_DN17929_c0_g1d282500, Pdensi_DN19864_c2_g1, Pdensi_…
GO:0016682	0.000388780726782643	0.999918970891021	10	48	oxidoreductase activity, acting on diphenols and related substances as donors, oxygen as acceptor	MF	0.0402833143532288	MF oxidoreductase activity, acting on diphenols and related substances as donors, oxygen as acceptor	Pdensi_DN11539_c0_g1d336199, Pdensi_DN14043_c1_g1d523607, Pdensi_DN18549_c0_g3d354668, Pdensi_DN20631_c2_g1, Pdensi_DN21246_c1_g1d18502, Pdensi_DN21246_c1_g3, Pdensi_DN21876_c0_g2, Pdensi_DN27378_c0_g1d140778, Pdensi_DN39247_c0_g1d441442, Pdensi_GG_57820_c0_g1
GO:0009821	0.000391100139351736	0.999972095902463	5	12	alkaloid biosynthetic process	BP	0.0402833143532288	BP alkaloid biosynthetic process	Pdensi_DN13267_c0_g2d339581, Pdensi_DN16271_c1_g1, Pdensi_DN26056_c2_g2, Pdensi_DN31960_c0_g1d311431, Pdensi_GG_136464_c0_g1
GO:0051252	0.0003972777747895	0.999729062245901	112	1547	regulation of RNA metabolic process	BP	0.0405786140466242	BP regulation of RNA metabolic process	Pdensi_DN10160_c0_g1d209635, Pdensi_DN102537_c0_g1, Pdensi_DN10290_c0_g1d4636, Pdensi_DN10354_c0_g1d334260, Pdensi_DN10504_c0_g1d455597, Pdensi_DN11148_c0_g1d335521, Pdensi_DN11521_c0_g1d336257, Pdensi_DN12094_c0_g1d458612, Pdensi_DN12630_c0_g1d211812, Pdensi_DN12869_c0_g1d338718, Pdensi_DN13496_c0_g1d51811, Pdensi_DN13989_c0_g2, Pdensi_DN14344_c0_g1d463866, Pdensi_DN14729_c0_g3, Pdensi_DN14863_c…
GO:1903046	0.000433861379864639	0.999844306287428	19	154	meiotic cell cycle process	BP	0.0439490820909164	BP meiotic cell cycle process	Pdensi_DN11245_c0_g1d519946, Pdensi_DN11450_c0_g1, Pdensi_DN13190_c0_g2, Pdensi_DN16333_c0_g1d278592, Pdensi_DN17072_c0_g1, Pdensi_DN17929_c0_g1d282500, Pdensi_DN18391_c0_g1d283647, Pdensi_DN19926_c0_g1, Pdensi_DN20922_c4_g2, Pdensi_DN2161_c0_g1d259745, Pdensi_DN22219_c2_g1, Pdensi_DN22960_c1_g3d303306, Pdensi_DN27238_c0_g1d140751, Pdensi_DN2969_c0_g1d447479, Pdensi_DN3439_c0_g1d260589, Pdensi_DN…
GO:0003674	0.00050999538146506	0.99955441890625	1032	17199	molecular_function	MF	0.0512378146771905	MF molecular_function	Pdensi_DN10061_c2_g1, Pdensi_DN10136_c0_g1d172840, Pdensi_DN10160_c0_g1d209635, Pdensi_DN10213_c0_g1d518881, Pdensi_DN10236_c0_g1d266707, Pdensi_DN102537_c0_g1, Pdensi_DN10290_c0_g1d4636, Pdensi_DN10310_c0_g1d4708, Pdensi_DN10365_c0_g1d334262, Pdensi_DN104516_c0_g1, Pdensi_DN10479_c0_g1d519085, Pdensi_DN10504_c0_g1d455597, Pdensi_DN10553_c0_g1d103553, Pdensi_DN10588_c0_g2, Pdensi_DN107142_c0_g1, …
GO:0010817	0.000526790967512034	0.99979628511526	21	177	regulation of hormone levels	BP	0.0524949340552439	BP regulation of hormone levels	Pdensi_DN14508_c0_g1d8354, Pdensi_DN15253_c0_g1d9232, Pdensi_DN15429_c0_g1, Pdensi_DN19376_c0_g2, Pdensi_DN19522_c1_g3, Pdensi_DN19864_c2_g1, Pdensi_DN20745_c4_g3, Pdensi_DN2150_c0_g1d165343, Pdensi_DN22010_c1_g1, Pdensi_DN22738_c1_g1, Pdensi_DN23432_c0_g2d129670, Pdensi_DN23723_c0_g3, Pdensi_DN24294_c0_g1, Pdensi_DN24876_c2_g4, Pdensi_DN26518_c3_g1, Pdensi_DN32451_c0_g1d28804, Pdensi_DN34854_c1_…
GO:0016115	0.000538296738040563	0.99997535363969	4	8	terpenoid catabolic process	BP	0.0532088961142192	BP terpenoid catabolic process	Pdensi_DN18878_c0_g4, Pdensi_DN34073_c0_g1d201036, Pdensi_GG_151170_c0_g1, Pdensi_GG_71020_c0_g1
GO:0009407	0.00059326218922078	0.999898980294048	8	31	toxin catabolic process	BP	0.057711227406977	BP toxin catabolic process	Pdensi_DN15855_c0_g1d468400, Pdensi_DN16319_c0_g1d111066, Pdensi_DN16319_c0_g1d111067, Pdensi_DN26107_c1_g1, Pdensi_DN26107_c1_g3, Pdensi_DN38795_c1_g4, Pdensi_GG_103910_c0_g1, Pdensi_GG_103994_c0_g1
GO:0090487	0.00059326218922078	0.999898980294048	8	31	secondary metabolite catabolic process	BP	0.057711227406977	BP secondary metabolite catabolic process	Pdensi_DN15855_c0_g1d468400, Pdensi_DN16319_c0_g1d111066, Pdensi_DN16319_c0_g1d111067, Pdensi_DN26107_c1_g1, Pdensi_DN26107_c1_g3, Pdensi_DN38795_c1_g4, Pdensi_GG_103910_c0_g1, Pdensi_GG_103994_c0_g1
GO:0016684	0.000612228488899167	0.999782003424482	18	133	oxidoreductase activity, acting on peroxide as acceptor	MF	0.0590872802239141	MF oxidoreductase activity, acting on peroxide as acceptor	Pdensi_DN12835_c0_g1d51253, Pdensi_DN15086_c0_g1d213965, Pdensi_DN15901_c0_g2d346209, Pdensi_DN16142_c1_g1, Pdensi_DN16319_c0_g1d111066, Pdensi_DN16319_c0_g1d111067, Pdensi_DN18878_c0_g4, Pdensi_DN19569_c0_g6, Pdensi_DN22767_c0_g1, Pdensi_DN22789_c1_g6, Pdensi_DN23148_c0_g6, Pdensi_DN24570_c0_g1, Pdensi_DN33925_c0_g1d313047, Pdensi_DN38467_c1_g1, Pdensi_DN39203_c0_g5, Pdensi_DN5196_c0_g1d449159, …
GO:0019219	0.000656475966483	0.999540975981821	118	1671	regulation of nucleobase-containing compound metabolic process	BP	0.0627489512434941	BP regulation of nucleobase-containing compound metabolic process	Pdensi_DN10160_c0_g1d209635, Pdensi_DN102537_c0_g1, Pdensi_DN10290_c0_g1d4636, Pdensi_DN10354_c0_g1d334260, Pdensi_DN10504_c0_g1d455597, Pdensi_DN11148_c0_g1d335521, Pdensi_DN11521_c0_g1d336257, Pdensi_DN12094_c0_g1d458612, Pdensi_DN12630_c0_g1d211812, Pdensi_DN12869_c0_g1d338718, Pdensi_DN13496_c0_g1d51811, Pdensi_DN13989_c0_g2, Pdensi_DN14344_c0_g1d463866, Pdensi_DN14729_c0_g3, Pdensi_DN14863_c…
GO:0009850	0.000660407498605755	0.999900218672142	7	30	auxin metabolic process	BP	0.0627489512434941	BP auxin metabolic process	Pdensi_DN14508_c0_g1d8354, Pdensi_DN15429_c0_g1, Pdensi_DN2150_c0_g1d165343, Pdensi_DN24294_c0_g1, Pdensi_DN24876_c2_g4, Pdensi_DN26518_c3_g1, Pdensi_DN34854_c1_g1
GO:0042744	0.000672813864007515	0.999796541421829	14	91	hydrogen peroxide catabolic process	BP	0.0634359963933854	BP hydrogen peroxide catabolic process	Pdensi_DN12835_c0_g1d51253, Pdensi_DN15086_c0_g1d213965, Pdensi_DN15901_c0_g2d346209, Pdensi_DN16142_c1_g1, Pdensi_DN19569_c0_g6, Pdensi_DN22767_c0_g1, Pdensi_DN22789_c1_g6, Pdensi_DN23148_c0_g6, Pdensi_DN24570_c0_g1, Pdensi_DN33925_c0_g1d313047, Pdensi_DN39203_c0_g5, Pdensi_DN5196_c0_g1d449159, Pdensi_DN9202_c0_g1d453502, Pdensi_DN9867_c0_g1
GO:0042445	0.000685702695607251	0.999791603305718	14	95	hormone metabolic process	BP	0.0641576941989166	BP hormone metabolic process	Pdensi_DN14508_c0_g1d8354, Pdensi_DN15429_c0_g1, Pdensi_DN19376_c0_g2, Pdensi_DN19522_c1_g3, Pdensi_DN19864_c2_g1, Pdensi_DN2150_c0_g1d165343, Pdensi_DN22010_c1_g1, Pdensi_DN22738_c1_g1, Pdensi_DN24294_c0_g1, Pdensi_DN24876_c2_g4, Pdensi_DN26518_c3_g1, Pdensi_DN34854_c1_g1, Pdensi_DN73238_c0_g1, Pdensi_GG_120732_c1_g1
GO:0009851	0.000701417590164957	0.999937966033219	5	15	auxin biosynthetic process	BP	0.0651308742625143	BP auxin biosynthetic process	Pdensi_DN14508_c0_g1d8354, Pdensi_DN15429_c0_g1, Pdensi_DN2150_c0_g1d165343, Pdensi_DN24294_c0_g1, Pdensi_DN26518_c3_g1
GO:0051316	0.00074802964073691	0.999983401959864	3	5	attachment of spindle microtubules to kinetochore involved in meiotic chromosome segregation	BP	0.0684223828844202	BP attachment of spindle microtubules to kinetochore involved in meiotic chromosome segregation	Pdensi_DN11450_c0_g1, Pdensi_DN18391_c0_g1d283647, Pdensi_DN7254_c0_g1d207503
GO:0051455	0.00074802964073691	0.999983401959864	3	5	attachment of spindle microtubules to kinetochore involved in homologous chromosome segregation	BP	0.0684223828844202	BP attachment of spindle microtubules to kinetochore involved in homologous chromosome segregation	Pdensi_DN11450_c0_g1, Pdensi_DN18391_c0_g1d283647, Pdensi_DN7254_c0_g1d207503
GO:0004601	0.00091696872753218	0.999672575291872	17	127	peroxidase activity	MF	0.0832539680989773	MF peroxidase activity	Pdensi_DN12835_c0_g1d51253, Pdensi_DN15086_c0_g1d213965, Pdensi_DN15901_c0_g2d346209, Pdensi_DN16142_c1_g1, Pdensi_DN16319_c0_g1d111066, Pdensi_DN16319_c0_g1d111067, Pdensi_DN18878_c0_g4, Pdensi_DN19569_c0_g6, Pdensi_DN22767_c0_g1, Pdensi_DN22789_c1_g6, Pdensi_DN23148_c0_g6, Pdensi_DN24570_c0_g1, Pdensi_DN33925_c0_g1d313047, Pdensi_DN39203_c0_g5, Pdensi_DN5196_c0_g1d449159, Pdensi_DN9202_c0_g1d45…
GO:0009820	0.000978579614381101	0.999908690494068	5	14	alkaloid metabolic process	BP	0.0881944877460967	BP alkaloid metabolic process	Pdensi_DN13267_c0_g2d339581, Pdensi_DN16271_c1_g1, Pdensi_DN26056_c2_g2, Pdensi_DN31960_c0_g1d311431, Pdensi_GG_136464_c0_g1
GO:0048869	0.00104754003562103	0.999354443902578	62	791	cellular developmental process	BP	0.0930698006715024	BP cellular developmental process	Pdensi_DN102537_c0_g1, Pdensi_DN10751_c0_g1d49359, Pdensi_DN12630_c0_g1d211812, Pdensi_DN13496_c0_g1d51811, Pdensi_DN14344_c0_g1d463866, Pdensi_DN14568_c0_g1, Pdensi_DN14686_c0_g1, Pdensi_DN15055_c0_g1d181160, Pdensi_DN15141_c0_g1d214053, Pdensi_DN15221_c0_g1d214075, Pdensi_DN15327_c0_g1, Pdensi_DN15439_c0_g1d54251, Pdensi_DN16222_c0_g1d347070, Pdensi_DN16333_c0_g1d278592, Pdensi_DN16340_c0_g1d55…
GO:0010229	0.00104786101759544	0.999727312333389	11	58	inflorescence development	BP	0.0930698006715024	BP inflorescence development	Pdensi_DN16624_c2_g1, Pdensi_DN17443_c2_g1, Pdensi_DN20385_c1_g1, Pdensi_DN20998_c1_g1, Pdensi_DN21044_c1_g1, Pdensi_DN21269_c2_g1, Pdensi_DN24114_c0_g1d551891, Pdensi_DN24513_c1_g2, Pdensi_DN24755_c3_g3, Pdensi_DN27259_c2_g2, Pdensi_DN38133_c0_g2
GO:0045490	0.00107787693761437	0.99971508452069	11	66	pectin catabolic process	BP	0.0944092579747654	BP pectin catabolic process	Pdensi_DN12747_c0_g2, Pdensi_DN19879_c2_g1, Pdensi_DN20256_c1_g2, Pdensi_DN21097_c0_g7, Pdensi_DN21896_c0_g1d221829, Pdensi_DN24325_c0_g2, Pdensi_DN40101_c2_g1, Pdensi_DN40101_c2_g6, Pdensi_DN7034_c0_g1d263187, Pdensi_GG_155713_c0_g1, Pdensi_GG_339_c1_g1
GO:0010014	0.0010783467501401	0.99976431597439	9	46	meristem initiation	BP	0.0944092579747654	BP meristem initiation	Pdensi_DN11554_c0_g1d520300, Pdensi_DN13989_c0_g2, Pdensi_DN15553_c1_g1, Pdensi_DN20512_c0_g1d291173, Pdensi_DN25139_c0_g1d558432, Pdensi_DN25283_c0_g2d73966, Pdensi_DN25925_c2_g1d75993, Pdensi_DN30967_c0_g1d234335, Pdensi_GG_93882_c1_g1
GO:0016679	0.00134921751132473	0.999662562467016	10	56	oxidoreductase activity, acting on diphenols and related substances as donors	MF	0.117286234300051	MF oxidoreductase activity, acting on diphenols and related substances as donors	Pdensi_DN11539_c0_g1d336199, Pdensi_DN14043_c1_g1d523607, Pdensi_DN18549_c0_g3d354668, Pdensi_DN20631_c2_g1, Pdensi_DN21246_c1_g1d18502, Pdensi_DN21246_c1_g3, Pdensi_DN21876_c0_g2, Pdensi_DN27378_c0_g1d140778, Pdensi_DN39247_c0_g1d441442, Pdensi_GG_57820_c0_g1
GO:0043621	0.00144903578675578	0.999477578045717	16	124	protein self-association	MF	0.124714175457671	MF protein self-association	Pdensi_DN18669_c0_g1d532211, Pdensi_DN19120_c1_g2, Pdensi_DN19609_c0_g2d359882, Pdensi_DN21264_c2_g1, Pdensi_DN21543_c0_g1d221389, Pdensi_DN22767_c0_g1, Pdensi_DN25135_c0_g1, Pdensi_DN25622_c2_g2, Pdensi_DN26569_c0_g1d430218, Pdensi_DN37782_c0_g1d570381, Pdensi_DN8836_c0_g1d331994, Pdensi_GG_137421_c0_g1, Pdensi_GG_39684_c1_g1, Pdensi_GG_58086_c0_g1, Pdensi_GG_59998_c0_g1, Pdensi_GG_9695_c0_g1
GO:0044767	0.00145501567189744	0.998920226360145	147	2181	NA	NA	0.124714175457671	none	Pdensi_DN102537_c0_g1, Pdensi_DN10751_c0_g1d49359, Pdensi_DN11521_c0_g1d336257, Pdensi_DN11554_c0_g1d520300, Pdensi_DN12353_c0_g1d50734, Pdensi_DN12630_c0_g1d211812, Pdensi_DN13496_c0_g1d51811, Pdensi_DN13861_c0_g1, Pdensi_DN13989_c0_g2, Pdensi_DN14230_c0_g3, Pdensi_DN14344_c0_g1d463866, Pdensi_DN14568_c0_g1, Pdensi_DN14686_c0_g1, Pdensi_DN14729_c0_g3, Pdensi_DN15055_c0_g1d181160, Pdensi_DN15141_…
GO:0075732	0.00159322831368794	0.999894260735083	4	9	viral penetration into host nucleus	BP	0.134337545591011	BP viral penetration into host nucleus	Pdensi_DN18221_c0_g2d353356, Pdensi_DN22224_c1_g1, Pdensi_DN22555_c2_g1, Pdensi_DN22915_c1_g2
GO:1902594	0.00159322831368794	0.999894260735083	4	9	multi-organism nuclear import	BP	0.134337545591011	BP multi-organism nuclear import	Pdensi_DN18221_c0_g2d353356, Pdensi_DN22224_c1_g1, Pdensi_DN22555_c2_g1, Pdensi_DN22915_c1_g2
GO:0055076	0.00160016983407747	0.999550363458272	11	76	transition metal ion homeostasis	BP	0.134337545591011	BP transition metal ion homeostasis	Pdensi_DN13969_c0_g1d212964, Pdensi_DN14541_c0_g1d8394, Pdensi_DN19864_c2_g1, Pdensi_DN22010_c1_g1, Pdensi_DN22738_c1_g1, Pdensi_DN22939_c1_g1, Pdensi_DN23053_c1_g1, Pdensi_DN39970_c2_g4, Pdensi_DN5622_c0_g1d206363, Pdensi_DN6625_c0_g1d262914, Pdensi_GG_120732_c1_g1
GO:0009408	0.00162330235143433	0.999250899488252	25	240	response to heat	BP	0.135352496064834	BP response to heat	Pdensi_DN10751_c0_g1d49359, Pdensi_DN11848_c0_g1d5764, Pdensi_DN14380_c0_g1d213249, Pdensi_DN15141_c0_g1d214053, Pdensi_DN15747_c1_g1, Pdensi_DN18669_c0_g1d532211, Pdensi_DN19120_c1_g2, Pdensi_DN20570_c0_g1, Pdensi_DN21264_c2_g1, Pdensi_DN21543_c0_g1d221389, Pdensi_DN22939_c1_g1, Pdensi_DN23053_c1_g1, Pdensi_DN23629_c0_g4, Pdensi_DN23727_c3_g1, Pdensi_DN25135_c0_g1, Pdensi_DN25622_c2_g2, Pdensi_D…
GO:0030570	0.00165175106063464	0.999761609532918	6	22	pectate lyase activity	MF	0.136794005068911	MF pectate lyase activity	Pdensi_DN20256_c1_g2, Pdensi_DN21097_c0_g7, Pdensi_DN21896_c0_g1d221829, Pdensi_DN40101_c2_g1, Pdensi_DN40101_c2_g6, Pdensi_GG_155713_c0_g1
GO:0042743	0.00179784964227556	0.99939124259343	14	103	hydrogen peroxide metabolic process	BP	0.147894248760883	BP hydrogen peroxide metabolic process	Pdensi_DN12835_c0_g1d51253, Pdensi_DN15086_c0_g1d213965, Pdensi_DN15901_c0_g2d346209, Pdensi_DN16142_c1_g1, Pdensi_DN19569_c0_g6, Pdensi_DN22767_c0_g1, Pdensi_DN22789_c1_g6, Pdensi_DN23148_c0_g6, Pdensi_DN24570_c0_g1, Pdensi_DN33925_c0_g1d313047, Pdensi_DN39203_c0_g5, Pdensi_DN5196_c0_g1d449159, Pdensi_DN9202_c0_g1d453502, Pdensi_DN9867_c0_g1
GO:0051026	0.00184783247629168	0.99979212192538	5	16	chiasma assembly	BP	0.150992551079381	BP chiasma assembly	Pdensi_DN2161_c0_g1d259745, Pdensi_DN22960_c1_g3d303306, Pdensi_DN2969_c0_g1d447479, Pdensi_DN3439_c0_g1d260589, Pdensi_DN5590_c0_g1d206296
GO:0042542	0.00186324164461455	0.999400148671418	13	87	response to hydrogen peroxide	BP	0.151243396278414	BP response to hydrogen peroxide	Pdensi_DN18669_c0_g1d532211, Pdensi_DN19120_c1_g2, Pdensi_DN21264_c2_g1, Pdensi_DN21543_c0_g1d221389, Pdensi_DN25135_c0_g1, Pdensi_DN25622_c2_g2, Pdensi_DN26569_c0_g1d430218, Pdensi_DN8836_c0_g1d331994, Pdensi_GG_137421_c0_g1, Pdensi_GG_39684_c1_g1, Pdensi_GG_58086_c0_g1, Pdensi_GG_59998_c0_g1, Pdensi_GG_9695_c0_g1
GO:0010268	0.00208485321945561	0.999679314968619	6	24	brassinosteroid homeostasis	BP	0.168118723097812	BP brassinosteroid homeostasis	Pdensi_DN19376_c0_g2, Pdensi_DN19864_c2_g1, Pdensi_DN22010_c1_g1, Pdensi_DN22738_c1_g1, Pdensi_DN73238_c0_g1, Pdensi_GG_120732_c1_g1
GO:1902680	0.00213215828368451	0.998831450444026	37	420	positive regulation of RNA biosynthetic process	BP	0.169700416124162	BP positive regulation of RNA biosynthetic process	Pdensi_DN102537_c0_g1, Pdensi_DN11521_c0_g1d336257, Pdensi_DN12094_c0_g1d458612, Pdensi_DN12630_c0_g1d211812, Pdensi_DN14344_c0_g1d463866, Pdensi_DN14863_c0_g1d342967, Pdensi_DN15055_c0_g1d181160, Pdensi_DN15221_c0_g1d214075, Pdensi_DN15429_c0_g1, Pdensi_DN15747_c1_g1, Pdensi_DN15782_c0_g2d468050, Pdensi_DN16222_c0_g1d347070, Pdensi_DN16539_c0_g1d279215, Pdensi_DN17327_c0_g1d112863, Pdensi_DN1783…
GO:1903508	0.00213215828368451	0.998831450444026	37	420	positive regulation of nucleic acid-templated transcription	BP	0.169700416124162	BP positive regulation of nucleic acid-templated transcription	Pdensi_DN102537_c0_g1, Pdensi_DN11521_c0_g1d336257, Pdensi_DN12094_c0_g1d458612, Pdensi_DN12630_c0_g1d211812, Pdensi_DN14344_c0_g1d463866, Pdensi_DN14863_c0_g1d342967, Pdensi_DN15055_c0_g1d181160, Pdensi_DN15221_c0_g1d214075, Pdensi_DN15429_c0_g1, Pdensi_DN15747_c1_g1, Pdensi_DN15782_c0_g2d468050, Pdensi_DN16222_c0_g1d347070, Pdensi_DN16539_c0_g1d279215, Pdensi_DN17327_c0_g1d112863, Pdensi_DN1783…
GO:0008150	0.00217038066184869	0.99807769673047	985	16586	biological_process	BP	0.171628101756641	BP biological_process	Pdensi_DN10061_c2_g1, Pdensi_DN10136_c0_g1d172840, Pdensi_DN10160_c0_g1d209635, Pdensi_DN10213_c0_g1d518881, Pdensi_DN10236_c0_g1d266707, Pdensi_DN102537_c0_g1, Pdensi_DN10290_c0_g1d4636, Pdensi_DN10310_c0_g1d4708, Pdensi_DN10354_c0_g1d334260, Pdensi_DN10365_c0_g1d334262, Pdensi_DN104516_c0_g1, Pdensi_DN10479_c0_g1d519085, Pdensi_DN10504_c0_g1d455597, Pdensi_DN10553_c0_g1d103553, Pdensi_DN10588_c…
GO:0006749	0.00219340605976575	0.99946627574987	9	47	glutathione metabolic process	BP	0.172337038939416	BP glutathione metabolic process	Pdensi_DN15855_c0_g1d468400, Pdensi_DN16319_c0_g1d111066, Pdensi_DN16319_c0_g1d111067, Pdensi_DN21723_c0_g1d420031, Pdensi_DN26107_c1_g1, Pdensi_DN26107_c1_g3, Pdensi_DN38795_c1_g4, Pdensi_GG_103910_c0_g1, Pdensi_GG_103994_c0_g1
GO:0055072	0.00236133277442114	0.999471673513882	8	46	iron ion homeostasis	BP	0.18434940010242	BP iron ion homeostasis	Pdensi_DN19864_c2_g1, Pdensi_DN22010_c1_g1, Pdensi_DN22738_c1_g1, Pdensi_DN22939_c1_g1, Pdensi_DN23053_c1_g1, Pdensi_DN39970_c2_g4, Pdensi_DN6625_c0_g1d262914, Pdensi_GG_120732_c1_g1
GO:0010032	0.00248553293707514	0.999899911992115	3	6	meiotic chromosome condensation	BP	0.192817577276772	BP meiotic chromosome condensation	Pdensi_DN11450_c0_g1, Pdensi_DN13190_c0_g2, Pdensi_DN7254_c0_g1d207503
GO:2000112	0.00257105644269661	0.998131189158986	116	1695	regulation of cellular macromolecule biosynthetic process	BP	0.198197728415927	BP regulation of cellular macromolecule biosynthetic process	Pdensi_DN10160_c0_g1d209635, Pdensi_DN102537_c0_g1, Pdensi_DN10290_c0_g1d4636, Pdensi_DN10354_c0_g1d334260, Pdensi_DN10504_c0_g1d455597, Pdensi_DN11148_c0_g1d335521, Pdensi_DN11521_c0_g1d336257, Pdensi_DN12094_c0_g1d458612, Pdensi_DN12630_c0_g1d211812, Pdensi_DN12869_c0_g1d338718, Pdensi_DN13496_c0_g1d51811, Pdensi_DN13989_c0_g2, Pdensi_DN14344_c0_g1d463866, Pdensi_DN14729_c0_g3, Pdensi_DN14863_c…
GO:0009404	0.00260356283842306	0.999416928334069	8	40	toxin metabolic process	BP	0.198970796637974	BP toxin metabolic process	Pdensi_DN15855_c0_g1d468400, Pdensi_DN16319_c0_g1d111066, Pdensi_DN16319_c0_g1d111067, Pdensi_DN26107_c1_g1, Pdensi_DN26107_c1_g3, Pdensi_DN38795_c1_g4, Pdensi_GG_103910_c0_g1, Pdensi_GG_103994_c0_g1
GO:0043068	0.00261355129792884	0.999478976152316	7	39	positive regulation of programmed cell death	BP	0.198970796637974	BP positive regulation of programmed cell death	Pdensi_DN102537_c0_g1, Pdensi_DN12630_c0_g1d211812, Pdensi_DN19635_c0_g1d218821, Pdensi_DN20163_c0_g1d62509, Pdensi_GG_102485_c0_g1, Pdensi_GG_58043_c0_g1, Pdensi_GG_83776_c1_g1
GO:0072593	0.00285286061900483	0.998895002418259	16	133	reactive oxygen species metabolic process	BP	0.215848843253964	BP reactive oxygen species metabolic process	Pdensi_DN12835_c0_g1d51253, Pdensi_DN14686_c0_g1, Pdensi_DN15086_c0_g1d213965, Pdensi_DN15901_c0_g2d346209, Pdensi_DN16142_c1_g1, Pdensi_DN19569_c0_g6, Pdensi_DN22767_c0_g1, Pdensi_DN22789_c1_g6, Pdensi_DN23148_c0_g6, Pdensi_DN24324_c0_g1, Pdensi_DN24570_c0_g1, Pdensi_DN33925_c0_g1d313047, Pdensi_DN39203_c0_g5, Pdensi_DN5196_c0_g1d449159, Pdensi_DN9202_c0_g1d453502, Pdensi_DN9867_c0_g1
GO:0010556	0.0030366779479101	0.997780851934563	116	1705	regulation of macromolecule biosynthetic process	BP	0.228347003727203	BP regulation of macromolecule biosynthetic process	Pdensi_DN10160_c0_g1d209635, Pdensi_DN102537_c0_g1, Pdensi_DN10290_c0_g1d4636, Pdensi_DN10354_c0_g1d334260, Pdensi_DN10504_c0_g1d455597, Pdensi_DN11148_c0_g1d335521, Pdensi_DN11521_c0_g1d336257, Pdensi_DN12094_c0_g1d458612, Pdensi_DN12630_c0_g1d211812, Pdensi_DN12869_c0_g1d338718, Pdensi_DN13496_c0_g1d51811, Pdensi_DN13989_c0_g2, Pdensi_DN14344_c0_g1d463866, Pdensi_DN14729_c0_g3, Pdensi_DN14863_c…
GO:0098978	0.0030839957731103	0.999852103605057	3	7	glutamatergic synapse	CC	0.230491074335445	CC glutamatergic synapse	Pdensi_DN20163_c0_g1d62509, Pdensi_DN20247_c0_g1d411923, Pdensi_DN26557_c0_g2
GO:0006826	0.00322788319078897	0.999443673654431	6	28	iron ion transport	BP	0.239782813754548	BP iron ion transport	Pdensi_DN19864_c2_g1, Pdensi_DN22010_c1_g1, Pdensi_DN22738_c1_g1, Pdensi_DN22939_c1_g1, Pdensi_DN23053_c1_g1, Pdensi_GG_120732_c1_g1
GO:0048655	0.00325177205812513	1	2	2	anther wall tapetum morphogenesis	BP	0.240102229617106	BP anther wall tapetum morphogenesis	Pdensi_DN12630_c0_g1d211812, Pdensi_GG_83776_c1_g1
GO:0045893	0.00329347856041275	0.998162002636187	36	416	positive regulation of transcription, DNA-templated	BP	0.241725549191491	BP positive regulation of transcription, DNA-templated	Pdensi_DN102537_c0_g1, Pdensi_DN11521_c0_g1d336257, Pdensi_DN12094_c0_g1d458612, Pdensi_DN12630_c0_g1d211812, Pdensi_DN14863_c0_g1d342967, Pdensi_DN15055_c0_g1d181160, Pdensi_DN15221_c0_g1d214075, Pdensi_DN15429_c0_g1, Pdensi_DN15747_c1_g1, Pdensi_DN15782_c0_g2d468050, Pdensi_DN16222_c0_g1d347070, Pdensi_DN16539_c0_g1d279215, Pdensi_DN17327_c0_g1d112863, Pdensi_DN17836_c0_g1, Pdensi_DN18081_c1_g3…
GO:0016837	0.00341329551330479	0.99941522054334	6	25	carbon-oxygen lyase activity, acting on polysaccharides	MF	0.249028351824862	MF carbon-oxygen lyase activity, acting on polysaccharides	Pdensi_DN20256_c1_g2, Pdensi_DN21097_c0_g7, Pdensi_DN21896_c0_g1d221829, Pdensi_DN40101_c2_g1, Pdensi_DN40101_c2_g6, Pdensi_GG_155713_c0_g1
GO:0046983	0.00370454257771466	0.99761508735774	59	713	protein dimerization activity	MF	0.268677978550583	MF protein dimerization activity	Pdensi_DN11521_c0_g1d336257, Pdensi_DN13190_c0_g2, Pdensi_DN13267_c0_g2d339581, Pdensi_DN14278_c0_g1d52735, Pdensi_DN14863_c0_g1d342967, Pdensi_DN15055_c0_g1d181160, Pdensi_DN15221_c0_g1d214075, Pdensi_DN15429_c0_g1, Pdensi_DN15433_c0_g1d214322, Pdensi_DN15526_c0_g1, Pdensi_DN16222_c0_g1d347070, Pdensi_DN16271_c1_g1, Pdensi_DN16431_c0_g1d527718, Pdensi_DN16539_c0_g1d279215, Pdensi_DN16978_c0_g1d2…
GO:0031326	0.00376844869621043	0.997211740923669	120	1781	regulation of cellular biosynthetic process	BP	0.271190367844107	BP regulation of cellular biosynthetic process	Pdensi_DN10160_c0_g1d209635, Pdensi_DN102537_c0_g1, Pdensi_DN10290_c0_g1d4636, Pdensi_DN10354_c0_g1d334260, Pdensi_DN10504_c0_g1d455597, Pdensi_DN11148_c0_g1d335521, Pdensi_DN11521_c0_g1d336257, Pdensi_DN11848_c0_g1d5764, Pdensi_DN12094_c0_g1d458612, Pdensi_DN12630_c0_g1d211812, Pdensi_DN12869_c0_g1d338718, Pdensi_DN13496_c0_g1d51811, Pdensi_DN13989_c0_g2, Pdensi_DN14344_c0_g1d463866, Pdensi_DN14…
GO:0051254	0.00379487753040298	0.997843999376893	37	436	positive regulation of RNA metabolic process	BP	0.271190367844107	BP positive regulation of RNA metabolic process	Pdensi_DN102537_c0_g1, Pdensi_DN11521_c0_g1d336257, Pdensi_DN12094_c0_g1d458612, Pdensi_DN12630_c0_g1d211812, Pdensi_DN14344_c0_g1d463866, Pdensi_DN14863_c0_g1d342967, Pdensi_DN15055_c0_g1d181160, Pdensi_DN15221_c0_g1d214075, Pdensi_DN15429_c0_g1, Pdensi_DN15747_c1_g1, Pdensi_DN15782_c0_g2d468050, Pdensi_DN16222_c0_g1d347070, Pdensi_DN16539_c0_g1d279215, Pdensi_DN17327_c0_g1d112863, Pdensi_DN1783…
GO:0075733	0.00384981023128617	0.999641768787237	4	11	intracellular transport of virus	BP	0.271190367844107	BP intracellular transport of virus	Pdensi_DN18221_c0_g2d353356, Pdensi_DN22224_c1_g1, Pdensi_DN22555_c2_g1, Pdensi_DN22915_c1_g2
GO:1902581	0.00384981023128617	0.999641768787237	4	11	multi-organism cellular localization	BP	0.271190367844107	BP multi-organism cellular localization	Pdensi_DN18221_c0_g2d353356, Pdensi_DN22224_c1_g1, Pdensi_DN22555_c2_g1, Pdensi_DN22915_c1_g2
GO:1902583	0.00384981023128617	0.999641768787237	4	11	multi-organism intracellular transport	BP	0.271190367844107	BP multi-organism intracellular transport	Pdensi_DN18221_c0_g2d353356, Pdensi_DN22224_c1_g1, Pdensi_DN22555_c2_g1, Pdensi_DN22915_c1_g2
GO:0009740	0.00419024901133044	0.998959396114901	8	51	gibberellic acid mediated signaling pathway	BP	0.293485040753584	BP gibberellic acid mediated signaling pathway	Pdensi_DN12630_c0_g1d211812, Pdensi_DN15429_c0_g1, Pdensi_DN18670_c0_g1d532266, Pdensi_DN19201_c0_g1d286338, Pdensi_DN27177_c0_g2, Pdensi_DN31394_c0_g1d504182, Pdensi_GG_41038_c0_g1, Pdensi_GG_83776_c1_g1
GO:0009647	0.00421543483677032	0.999585443431319	4	12	skotomorphogenesis	BP	0.293571504513033	BP skotomorphogenesis	Pdensi_DN19864_c2_g1, Pdensi_DN22010_c1_g1, Pdensi_DN22738_c1_g1, Pdensi_GG_120732_c1_g1
GO:0051259	0.00462897233075432	0.998178161273467	15	124	protein complex oligomerization	BP	0.320549795808224	BP protein complex oligomerization	Pdensi_DN18669_c0_g1d532211, Pdensi_DN19120_c1_g2, Pdensi_DN19693_c0_g1d409066, Pdensi_DN21087_c1_g1, Pdensi_DN21264_c2_g1, Pdensi_DN21543_c0_g1d221389, Pdensi_DN25135_c0_g1, Pdensi_DN25622_c2_g2, Pdensi_DN26569_c0_g1d430218, Pdensi_DN47344_c0_g1d249493, Pdensi_DN8836_c0_g1d331994, Pdensi_GG_137421_c0_g1, Pdensi_GG_39684_c1_g1, Pdensi_GG_58086_c0_g1, Pdensi_GG_9695_c0_g1
GO:0009889	0.00479593392393027	0.996423243390646	120	1795	regulation of biosynthetic process	BP	0.330245854525917	BP regulation of biosynthetic process	Pdensi_DN10160_c0_g1d209635, Pdensi_DN102537_c0_g1, Pdensi_DN10290_c0_g1d4636, Pdensi_DN10354_c0_g1d334260, Pdensi_DN10504_c0_g1d455597, Pdensi_DN11148_c0_g1d335521, Pdensi_DN11521_c0_g1d336257, Pdensi_DN11848_c0_g1d5764, Pdensi_DN12094_c0_g1d458612, Pdensi_DN12630_c0_g1d211812, Pdensi_DN12869_c0_g1d338718, Pdensi_DN13496_c0_g1d51811, Pdensi_DN13989_c0_g2, Pdensi_DN14344_c0_g1d463866, Pdensi_DN14…
GO:0006979	0.00489787570483823	0.997275277642797	33	363	response to oxidative stress	BP	0.335381354827945	BP response to oxidative stress	Pdensi_DN12835_c0_g1d51253, Pdensi_DN15086_c0_g1d213965, Pdensi_DN15901_c0_g2d346209, Pdensi_DN16142_c1_g1, Pdensi_DN16319_c0_g1d111066, Pdensi_DN16319_c0_g1d111067, Pdensi_DN18669_c0_g1d532211, Pdensi_DN19120_c1_g2, Pdensi_DN19569_c0_g6, Pdensi_DN20416_c1_g1d412594, Pdensi_DN20570_c0_g1, Pdensi_DN21264_c2_g1, Pdensi_DN21543_c0_g1d221389, Pdensi_DN22767_c0_g1, Pdensi_DN22789_c1_g6, Pdensi_DN23148…
GO:0000041	0.00496593573904867	0.998481583045759	10	70	transition metal ion transport	BP	0.338152635297331	BP transition metal ion transport	Pdensi_DN13969_c0_g1d212964, Pdensi_DN19864_c2_g1, Pdensi_DN22010_c1_g1, Pdensi_DN22738_c1_g1, Pdensi_DN22939_c1_g1, Pdensi_DN23053_c1_g1, Pdensi_DN26190_c0_g1d76469, Pdensi_DN39970_c2_g4, Pdensi_DN5622_c0_g1d206363, Pdensi_GG_120732_c1_g1
GO:0010476	0.00500735450402496	0.99871456054319	8	53	gibberellin mediated signaling pathway	BP	0.338218819675691	BP gibberellin mediated signaling pathway	Pdensi_DN12630_c0_g1d211812, Pdensi_DN15429_c0_g1, Pdensi_DN18670_c0_g1d532266, Pdensi_DN19201_c0_g1d286338, Pdensi_DN27177_c0_g2, Pdensi_DN31394_c0_g1d504182, Pdensi_GG_41038_c0_g1, Pdensi_GG_83776_c1_g1
GO:0045935	0.00502209555200912	0.997048693215918	39	476	positive regulation of nucleobase-containing compound metabolic process	BP	0.338218819675691	BP positive regulation of nucleobase-containing compound metabolic process	Pdensi_DN102537_c0_g1, Pdensi_DN11521_c0_g1d336257, Pdensi_DN12094_c0_g1d458612, Pdensi_DN12630_c0_g1d211812, Pdensi_DN14344_c0_g1d463866, Pdensi_DN14863_c0_g1d342967, Pdensi_DN15055_c0_g1d181160, Pdensi_DN15221_c0_g1d214075, Pdensi_DN15429_c0_g1, Pdensi_DN15747_c1_g1, Pdensi_DN15782_c0_g2d468050, Pdensi_DN16222_c0_g1d347070, Pdensi_DN16539_c0_g1d279215, Pdensi_DN17327_c0_g1d112863, Pdensi_DN1783…
GO:0009674	0.00527100528962372	0.999923136230691	2	3	potassium:sodium symporter activity	MF	0.350468497099234	MF potassium:sodium symporter activity	Pdensi_DN27199_c1_g1, Pdensi_DN31921_c1_g1
GO:0022820	0.00527100528962372	0.999923136230691	2	3	NA	NA	0.350468497099234	none	Pdensi_DN27199_c1_g1, Pdensi_DN31921_c1_g1
GO:0042157	0.00528976682412975	0.999197436364996	5	20	lipoprotein metabolic process	BP	0.350468497099234	BP lipoprotein metabolic process	Pdensi_DN19752_c2_g1, Pdensi_DN21403_c0_g1d362996, Pdensi_DN22894_c5_g1, Pdensi_DN25231_c0_g5, Pdensi_DN26557_c0_g2
GO:0048449	0.00573668759482413	0.999655299371901	3	7	floral organ formation	BP	0.377907820950184	BP floral organ formation	Pdensi_DN15221_c0_g1d214075, Pdensi_DN15526_c0_g1, Pdensi_DN16539_c0_g1d279215
GO:0048046	0.00576558395347022	0.996725026610196	34	380	apoplast	CC	0.377907820950184	CC apoplast	Pdensi_DN11539_c0_g1d336199, Pdensi_DN12589_c0_g1d176330, Pdensi_DN14043_c1_g1d523607, Pdensi_DN15418_c0_g2d466840, Pdensi_DN17518_c0_g1, Pdensi_DN18297_c1_g3, Pdensi_DN18549_c0_g3d354668, Pdensi_DN18749_c0_g1d115901, Pdensi_DN19065_c0_g1, Pdensi_DN19065_c0_g1d187560, Pdensi_DN20277_c0_g3d489911, Pdensi_DN20631_c2_g1, Pdensi_DN21246_c1_g1d18502, Pdensi_DN21246_c1_g3, Pdensi_DN22119_c0_g4, Pdensi_…
GO:0010072	0.00580289306180036	0.998667485608018	7	37	primary shoot apical meristem specification	BP	0.37833010775791	BP primary shoot apical meristem specification	Pdensi_DN13989_c0_g2, Pdensi_DN15553_c1_g1, Pdensi_DN20512_c0_g1d291173, Pdensi_DN25139_c0_g1d558432, Pdensi_DN25283_c0_g2d73966, Pdensi_DN25925_c2_g1d75993, Pdensi_GG_93882_c1_g1
GO:0005976	0.00593507341203133	0.996529849844271	37	445	polysaccharide metabolic process	BP	0.383124400692405	BP polysaccharide metabolic process	Pdensi_DN12747_c0_g2, Pdensi_DN14230_c0_g3, Pdensi_DN15418_c0_g2d466840, Pdensi_DN16094_c0_g1d346425, Pdensi_DN17518_c0_g1, Pdensi_DN18297_c1_g3, Pdensi_DN19354_c0_g1d60862, Pdensi_DN19533_c0_g1d287290, Pdensi_DN19879_c2_g1, Pdensi_DN20256_c1_g2, Pdensi_DN20834_c0_g1, Pdensi_DN20922_c4_g2, Pdensi_DN21097_c0_g7, Pdensi_DN21896_c0_g1d221829, Pdensi_DN21911_c0_g1d19842, Pdensi_DN21948_c1_g4, Pdensi_…
GO:0031408	0.0059389439611289	0.998443538805781	8	48	oxylipin biosynthetic process	BP	0.383124400692405	BP oxylipin biosynthetic process	Pdensi_DN17691_c0_g2d401637, Pdensi_DN18796_c1_g3, Pdensi_DN22547_c0_g1d20905, Pdensi_DN22674_c0_g2d301727, Pdensi_DN26360_c0_g1d560098, Pdensi_DN27720_c1_g1, Pdensi_DN36578_c0_g2, Pdensi_DN38467_c1_g1
GO:0016132	0.00614877518113865	0.999032457765384	5	20	brassinosteroid biosynthetic process	BP	0.394583965419981	BP brassinosteroid biosynthetic process	Pdensi_DN19864_c2_g1, Pdensi_DN22010_c1_g1, Pdensi_DN22738_c1_g1, Pdensi_DN73238_c0_g1, Pdensi_GG_120732_c1_g1
GO:0009734	0.00621237553981767	0.9972940982231	17	164	auxin-activated signaling pathway	BP	0.396588994747631	BP auxin-activated signaling pathway	Pdensi_DN11623_c0_g1d520347, Pdensi_DN15253_c0_g1d9232, Pdensi_DN15429_c0_g1, Pdensi_DN15439_c0_g1d54251, Pdensi_DN20184_c1_g1d411065, Pdensi_DN20580_c1_g1, Pdensi_DN20745_c4_g3, Pdensi_DN21522_c0_g5, Pdensi_DN22764_c0_g1, Pdensi_DN23432_c0_g2d129670, Pdensi_DN23815_c2_g1, Pdensi_DN39207_c0_g2, Pdensi_DN42443_c0_g1d93672, Pdensi_GG_107258_c0_g1, Pdensi_GG_94214_c0_g1, Pdensi_GG_94215_c0_g1, Pdens…
GO:1990019	0.00665739723933051	0.99989029239409	2	3	protein storage vacuole organization	BP	0.422796466126808	BP protein storage vacuole organization	Pdensi_DN12630_c0_g1d211812, Pdensi_GG_83776_c1_g1
GO:0016131	0.00676433354396248	0.998626851860765	6	30	brassinosteroid metabolic process	BP	0.427373382723444	BP brassinosteroid metabolic process	Pdensi_DN19376_c0_g2, Pdensi_DN19864_c2_g1, Pdensi_DN22010_c1_g1, Pdensi_DN22738_c1_g1, Pdensi_DN73238_c0_g1, Pdensi_GG_120732_c1_g1
GO:0004499	0.00684118293851046	0.999179902367403	4	15	N,N-dimethylaniline monooxygenase activity	MF	0.430012201422168	MF N,N-dimethylaniline monooxygenase activity	Pdensi_DN14508_c0_g1d8354, Pdensi_DN2150_c0_g1d165343, Pdensi_DN24294_c0_g1, Pdensi_GG_107174_c0_g1
GO:0005506	0.00688287428044171	0.996485220736992	24	258	iron ion binding	MF	0.430425459466194	MF iron ion binding	Pdensi_DN13059_c0_g1d390976, Pdensi_DN13861_c0_g1, Pdensi_DN14552_c0_g1d180068, Pdensi_DN16914_c0_g1d185591, Pdensi_DN19376_c0_g2, Pdensi_DN19864_c2_g1, Pdensi_DN21336_c1_g1, Pdensi_DN22010_c1_g1, Pdensi_DN22208_c1_g1d20470, Pdensi_DN22738_c1_g1, Pdensi_DN24324_c0_g1, Pdensi_DN24453_c0_g1, Pdensi_DN24790_c1_g3, Pdensi_DN25871_c0_g2d75754, Pdensi_DN26156_c1_g2, Pdensi_DN27177_c0_g2, Pdensi_DN34073…
GO:0009755	0.00698615753144324	0.995505948126334	51	666	hormone-mediated signaling pathway	BP	0.434666664278679	BP hormone-mediated signaling pathway	Pdensi_DN11623_c0_g1d520347, Pdensi_DN12094_c0_g1d458612, Pdensi_DN12630_c0_g1d211812, Pdensi_DN14729_c0_g3, Pdensi_DN15253_c0_g1d9232, Pdensi_DN15429_c0_g1, Pdensi_DN15439_c0_g1d54251, Pdensi_DN15747_c1_g1, Pdensi_DN16481_c0_g1, Pdensi_DN16531_c0_g1d279248, Pdensi_DN16978_c0_g1d215734, Pdensi_DN18564_c0_g3, Pdensi_DN18670_c0_g1d532266, Pdensi_DN19201_c0_g1d286338, Pdensi_DN19721_c0_g1d15640, Pde…
GO:0001906	0.00717115902664825	0.999177580400007	4	12	cell killing	BP	0.438936834054716	BP cell killing	Pdensi_DN14603_c0_g1d213535, Pdensi_DN18847_c0_g1d480798, Pdensi_DN24299_c0_g1d428145, Pdensi_DN26776_c0_g1d430395
GO:0031640	0.00717115902664825	0.999177580400007	4	12	killing of cells of other organism	BP	0.438936834054716	BP killing of cells of other organism	Pdensi_DN14603_c0_g1d213535, Pdensi_DN18847_c0_g1d480798, Pdensi_DN24299_c0_g1d428145, Pdensi_DN26776_c0_g1d430395
GO:0044364	0.00717115902664825	0.999177580400007	4	12	disruption of cells of other organism	BP	0.438936834054716	BP disruption of cells of other organism	Pdensi_DN14603_c0_g1d213535, Pdensi_DN18847_c0_g1d480798, Pdensi_DN24299_c0_g1d428145, Pdensi_DN26776_c0_g1d430395
GO:0080188	0.00719803407399836	0.999093076418349	4	18	RNA-directed DNA methylation	BP	0.438936834054716	BP RNA-directed DNA methylation	Pdensi_DN14900_c0_g1d275032, Pdensi_DN16431_c0_g1d527718, Pdensi_DN7917_c0_g1d451819, Pdensi_DN9194_c0_g1
GO:0055088	0.00723533198402385	0.99783328056873	9	61	lipid homeostasis	BP	0.439027050139506	BP lipid homeostasis	Pdensi_DN13989_c0_g2, Pdensi_DN15553_c1_g1, Pdensi_DN19376_c0_g2, Pdensi_DN19864_c2_g1, Pdensi_DN20512_c0_g1d291173, Pdensi_DN22010_c1_g1, Pdensi_DN22738_c1_g1, Pdensi_DN73238_c0_g1, Pdensi_GG_120732_c1_g1
GO:0009646	0.0074078930877436	0.998195285719653	7	42	response to absence of light	BP	0.447283475746174	BP response to absence of light	Pdensi_DN19864_c2_g1, Pdensi_DN20209_c0_g1d16607, Pdensi_DN22010_c1_g1, Pdensi_DN22738_c1_g1, Pdensi_DN22939_c1_g1, Pdensi_DN23053_c1_g1, Pdensi_GG_120732_c1_g1
GO:0010279	0.00754795815973766	0.999813227564451	2	4	indole-3-acetic acid amido synthetase activity	MF	0.453506486097571	MF indole-3-acetic acid amido synthetase activity	Pdensi_DN22764_c0_g1, Pdensi_GG_107258_c0_g1
GO:0031407	0.00787170592212351	0.997826529053908	8	50	oxylipin metabolic process	BP	0.470651217012038	BP oxylipin metabolic process	Pdensi_DN17691_c0_g2d401637, Pdensi_DN18796_c1_g3, Pdensi_DN22547_c0_g1d20905, Pdensi_DN22674_c0_g2d301727, Pdensi_DN26360_c0_g1d560098, Pdensi_DN27720_c1_g1, Pdensi_DN36578_c0_g2, Pdensi_DN38467_c1_g1
GO:0046916	0.00806576527037773	0.997994464887252	7	44	cellular transition metal ion homeostasis	BP	0.479913033587475	BP cellular transition metal ion homeostasis	Pdensi_DN13969_c0_g1d212964, Pdensi_DN14541_c0_g1d8394, Pdensi_DN19864_c2_g1, Pdensi_DN22010_c1_g1, Pdensi_DN22738_c1_g1, Pdensi_DN5622_c0_g1d206363, Pdensi_GG_120732_c1_g1
GO:0048856	0.0083969984927998	0.99374999946985	104	1569	anatomical structure development	BP	0.497128432425757	BP anatomical structure development	Pdensi_DN102537_c0_g1, Pdensi_DN11521_c0_g1d336257, Pdensi_DN11554_c0_g1d520300, Pdensi_DN12353_c0_g1d50734, Pdensi_DN12630_c0_g1d211812, Pdensi_DN13861_c0_g1, Pdensi_DN14230_c0_g3, Pdensi_DN14344_c0_g1d463866, Pdensi_DN14568_c0_g1, Pdensi_DN14729_c0_g3, Pdensi_DN15055_c0_g1d181160, Pdensi_DN15221_c0_g1d214075, Pdensi_DN15327_c0_g1, Pdensi_DN15429_c0_g1, Pdensi_DN15526_c0_g1, Pdensi_DN16340_c0_g1…
GO:0005985	0.00843621717749511	0.997893045901775	7	42	sucrose metabolic process	BP	0.497128432425757	BP sucrose metabolic process	Pdensi_DN17743_c0_g1d282049, Pdensi_DN19533_c0_g1d287290, Pdensi_DN21590_c0_g1d65540, Pdensi_DN21948_c1_g4, Pdensi_DN22600_c0_g1d426096, Pdensi_GG_156213_c0_g1, Pdensi_GG_2636_c0_g1
GO:0103075	0.00850670290633032	0.999370712123914	3	8	indole-3-pyruvate monooxygenase activity	MF	0.498883528817659	MF indole-3-pyruvate monooxygenase activity	Pdensi_DN14508_c0_g1d8354, Pdensi_DN2150_c0_g1d165343, Pdensi_DN24294_c0_g1
GO:0090421	0.00858610689809704	0.997853195013448	7	41	embryonic meristem initiation	BP	0.501142439285597	BP embryonic meristem initiation	Pdensi_DN13989_c0_g2, Pdensi_DN15553_c1_g1, Pdensi_DN20512_c0_g1d291173, Pdensi_DN25139_c0_g1d558432, Pdensi_DN25283_c0_g2d73966, Pdensi_DN25925_c2_g1d75993, Pdensi_GG_93882_c1_g1
GO:0048608	0.00867572229561459	0.995168989875795	29	339	reproductive structure development	BP	0.503973119323924	BP reproductive structure development	Pdensi_DN11554_c0_g1d520300, Pdensi_DN15055_c0_g1d181160, Pdensi_DN15221_c0_g1d214075, Pdensi_DN16539_c0_g1d279215, Pdensi_DN16624_c2_g1, Pdensi_DN17443_c2_g1, Pdensi_DN17532_c0_g1d113246, Pdensi_DN17836_c0_g1, Pdensi_DN17929_c0_g1d282500, Pdensi_DN20385_c1_g1, Pdensi_DN20998_c1_g1, Pdensi_DN21044_c1_g1, Pdensi_DN21269_c2_g1, Pdensi_DN21385_c0_g1, Pdensi_DN22960_c1_g3d303306, Pdensi_DN23124_c0_g1…
GO:0022414	0.0087212544496353	0.993580270008363	96	1429	reproductive process	BP	0.504228376364056	BP reproductive process	Pdensi_DN10236_c0_g1d266707, Pdensi_DN102537_c0_g1, Pdensi_DN11245_c0_g1d519946, Pdensi_DN11450_c0_g1, Pdensi_DN11554_c0_g1d520300, Pdensi_DN12630_c0_g1d211812, Pdensi_DN13190_c0_g2, Pdensi_DN13861_c0_g1, Pdensi_DN13989_c0_g2, Pdensi_DN14230_c0_g3, Pdensi_DN14686_c0_g1, Pdensi_DN15055_c0_g1d181160, Pdensi_DN15221_c0_g1d214075, Pdensi_DN15429_c0_g1, Pdensi_DN15526_c0_g1, Pdensi_DN15553_c1_g1, Pden…
GO:0003690	0.00892844506754487	0.994965793398546	30	343	double-stranded DNA binding	MF	0.513783808417359	MF double-stranded DNA binding	Pdensi_DN102537_c0_g1, Pdensi_DN11521_c0_g1d336257, Pdensi_DN14863_c0_g1d342967, Pdensi_DN14900_c0_g1d275032, Pdensi_DN15055_c0_g1d181160, Pdensi_DN15221_c0_g1d214075, Pdensi_DN16539_c0_g1d279215, Pdensi_DN17327_c0_g1d112863, Pdensi_DN17836_c0_g1, Pdensi_DN18081_c1_g3, Pdensi_DN18391_c0_g1d283647, Pdensi_DN18878_c0_g4, Pdensi_DN19596_c0_g1, Pdensi_DN20270_c0_g3d290192, Pdensi_DN20401_c0_g1d63113,…
GO:0009311	0.00903597014057423	0.996763819902972	11	91	oligosaccharide metabolic process	BP	0.517541523425319	BP oligosaccharide metabolic process	Pdensi_DN15512_c0_g1d214428, Pdensi_DN17743_c0_g1d282049, Pdensi_DN17761_c0_g1d216447, Pdensi_DN19345_c1_g1d358383, Pdensi_DN19533_c0_g1d287290, Pdensi_DN21552_c0_g2, Pdensi_DN21590_c0_g1d65540, Pdensi_DN21948_c1_g4, Pdensi_DN22600_c0_g1d426096, Pdensi_GG_156213_c0_g1, Pdensi_GG_2636_c0_g1
GO:0019012	0.00939346203516262	0.999814369668392	2	3	virion	CC	0.535514717046457	CC virion	Pdensi_DN22224_c1_g1, Pdensi_DN22555_c2_g1
GO:0008608	0.0100333786924854	0.999126025342407	3	11	attachment of spindle microtubules to kinetochore	BP	0.569347789971268	BP attachment of spindle microtubules to kinetochore	Pdensi_DN11450_c0_g1, Pdensi_DN18391_c0_g1d283647, Pdensi_DN7254_c0_g1d207503
GO:0031328	0.0101047186700087	0.993706844663348	41	523	positive regulation of cellular biosynthetic process	BP	0.570753625522103	BP positive regulation of cellular biosynthetic process	Pdensi_DN102537_c0_g1, Pdensi_DN11521_c0_g1d336257, Pdensi_DN12094_c0_g1d458612, Pdensi_DN12630_c0_g1d211812, Pdensi_DN14344_c0_g1d463866, Pdensi_DN14863_c0_g1d342967, Pdensi_DN15055_c0_g1d181160, Pdensi_DN15221_c0_g1d214075, Pdensi_DN15429_c0_g1, Pdensi_DN15747_c1_g1, Pdensi_DN15782_c0_g2d468050, Pdensi_DN16222_c0_g1d347070, Pdensi_DN16539_c0_g1d279215, Pdensi_DN17327_c0_g1d112863, Pdensi_DN1783…
GO:0016209	0.0103733040888687	0.995232666372687	17	162	antioxidant activity	MF	0.583236643198455	MF antioxidant activity	Pdensi_DN12835_c0_g1d51253, Pdensi_DN15086_c0_g1d213965, Pdensi_DN15901_c0_g2d346209, Pdensi_DN16142_c1_g1, Pdensi_DN16319_c0_g1d111066, Pdensi_DN16319_c0_g1d111067, Pdensi_DN18878_c0_g4, Pdensi_DN19569_c0_g6, Pdensi_DN22767_c0_g1, Pdensi_DN22789_c1_g6, Pdensi_DN23148_c0_g6, Pdensi_DN24570_c0_g1, Pdensi_DN33925_c0_g1d313047, Pdensi_DN39203_c0_g5, Pdensi_DN5196_c0_g1d449159, Pdensi_DN9202_c0_g1d45…
GO:0016052	0.010714269650252	0.994150087580782	26	296	carbohydrate catabolic process	BP	0.599656635174151	BP carbohydrate catabolic process	Pdensi_DN12747_c0_g2, Pdensi_DN14230_c0_g3, Pdensi_DN17518_c0_g1, Pdensi_DN19354_c0_g1d60862, Pdensi_DN19879_c2_g1, Pdensi_DN20256_c1_g2, Pdensi_DN21097_c0_g7, Pdensi_DN21590_c0_g1d65540, Pdensi_DN21896_c0_g1d221829, Pdensi_DN21911_c0_g1d19842, Pdensi_DN24097_c0_g1d71155, Pdensi_DN24325_c0_g2, Pdensi_DN32328_c0_g2, Pdensi_DN36961_c0_g4, Pdensi_DN37381_c0_g1d240517, Pdensi_DN40101_c2_g1, Pdensi_DN…
GO:0009891	0.0107706037440447	0.993264364855609	41	525	positive regulation of biosynthetic process	BP	0.60006950041253	BP positive regulation of biosynthetic process	Pdensi_DN102537_c0_g1, Pdensi_DN11521_c0_g1d336257, Pdensi_DN12094_c0_g1d458612, Pdensi_DN12630_c0_g1d211812, Pdensi_DN14344_c0_g1d463866, Pdensi_DN14863_c0_g1d342967, Pdensi_DN15055_c0_g1d181160, Pdensi_DN15221_c0_g1d214075, Pdensi_DN15429_c0_g1, Pdensi_DN15747_c1_g1, Pdensi_DN15782_c0_g2d468050, Pdensi_DN16222_c0_g1d347070, Pdensi_DN16539_c0_g1d279215, Pdensi_DN17327_c0_g1d112863, Pdensi_DN1783…
GO:0009938	0.0109827175855395	0.998487287980069	4	15	negative regulation of gibberellic acid mediated signaling pathway	BP	0.607730909177441	BP negative regulation of gibberellic acid mediated signaling pathway	Pdensi_DN13989_c0_g2, Pdensi_DN15429_c0_g1, Pdensi_DN15553_c1_g1, Pdensi_DN20512_c0_g1d291173
GO:0010557	0.0110072825191639	0.993242341941994	38	480	positive regulation of macromolecule biosynthetic process	BP	0.607730909177441	BP positive regulation of macromolecule biosynthetic process	Pdensi_DN102537_c0_g1, Pdensi_DN11521_c0_g1d336257, Pdensi_DN12094_c0_g1d458612, Pdensi_DN12630_c0_g1d211812, Pdensi_DN14344_c0_g1d463866, Pdensi_DN14863_c0_g1d342967, Pdensi_DN15055_c0_g1d181160, Pdensi_DN15221_c0_g1d214075, Pdensi_DN15429_c0_g1, Pdensi_DN15747_c1_g1, Pdensi_DN15782_c0_g2d468050, Pdensi_DN16222_c0_g1d347070, Pdensi_DN16539_c0_g1d279215, Pdensi_DN17327_c0_g1d112863, Pdensi_DN1783…
GO:0071491	0.0112037866594639	0.999756842120104	2	3	cellular response to red light	BP	0.615806336704254	BP cellular response to red light	Pdensi_DN11848_c0_g1d5764, Pdensi_DN492_c0_g1d324418
GO:0016709	0.0115925322545776	0.99652732790478	8	60	oxidoreductase activity, acting on paired donors, with incorporation or reduction of molecular oxygen, NAD(P)H as one donor, and incorporation of one atom of oxygen	MF	0.634328874305165	MF oxidoreductase activity, acting on paired donors, with incorporation or reduction of molecular oxygen, NAD(P)H as one donor, and incorporation of one atom of oxygen	Pdensi_DN14508_c0_g1d8354, Pdensi_DN2150_c0_g1d165343, Pdensi_DN24294_c0_g1, Pdensi_DN27177_c0_g2, Pdensi_DN34073_c0_g1d201036, Pdensi_GG_107174_c0_g1, Pdensi_GG_151170_c0_g1, Pdensi_GG_71020_c0_g1
GO:0030430	0.011857544738618	0.999006931524101	3	8	host cell cytoplasm	CC	0.636922160287222	CC host cell cytoplasm	Pdensi_DN22224_c1_g1, Pdensi_DN22555_c2_g1, Pdensi_DN22915_c1_g2
GO:0016128	0.0120059188378454	0.997202050437164	6	34	phytosteroid metabolic process	BP	0.636922160287222	BP phytosteroid metabolic process	Pdensi_DN19376_c0_g2, Pdensi_DN19864_c2_g1, Pdensi_DN22010_c1_g1, Pdensi_DN22738_c1_g1, Pdensi_DN73238_c0_g1, Pdensi_GG_120732_c1_g1
GO:0009687	0.0120159338326179	0.998225537563801	4	19	abscisic acid metabolic process	BP	0.636922160287222	BP abscisic acid metabolic process	Pdensi_DN29431_c1_g1, Pdensi_DN34073_c0_g1d201036, Pdensi_GG_151170_c0_g1, Pdensi_GG_71020_c0_g1
GO:0043288	0.0120159338326179	0.998225537563801	4	19	apocarotenoid metabolic process	BP	0.636922160287222	BP apocarotenoid metabolic process	Pdensi_DN29431_c1_g1, Pdensi_DN34073_c0_g1d201036, Pdensi_GG_151170_c0_g1, Pdensi_GG_71020_c0_g1
GO:1902644	0.0120159338326179	0.998225537563801	4	19	tertiary alcohol metabolic process	BP	0.636922160287222	BP tertiary alcohol metabolic process	Pdensi_DN29431_c1_g1, Pdensi_DN34073_c0_g1d201036, Pdensi_GG_151170_c0_g1, Pdensi_GG_71020_c0_g1
GO:0010094	0.012159564779898	0.999724304905911	2	3	specification of carpel identity	BP	0.636922160287222	BP specification of carpel identity	Pdensi_DN15221_c0_g1d214075, Pdensi_DN16539_c0_g1d279215
GO:0048455	0.012159564779898	0.999724304905911	2	3	stamen formation	BP	0.636922160287222	BP stamen formation	Pdensi_DN15221_c0_g1d214075, Pdensi_DN16539_c0_g1d279215
GO:0048457	0.012159564779898	0.999724304905911	2	3	floral whorl morphogenesis	BP	0.636922160287222	BP floral whorl morphogenesis	Pdensi_DN15221_c0_g1d214075, Pdensi_DN16539_c0_g1d279215
GO:0048459	0.012159564779898	0.999724304905911	2	3	floral whorl structural organization	BP	0.636922160287222	BP floral whorl structural organization	Pdensi_DN15221_c0_g1d214075, Pdensi_DN16539_c0_g1d279215
GO:0080112	0.012159564779898	0.999724304905911	2	3	seed growth	BP	0.636922160287222	BP seed growth	Pdensi_DN15221_c0_g1d214075, Pdensi_DN16539_c0_g1d279215
GO:0044217	0.0124876889944838	0.998212934669351	4	15	other organism part	CC	0.651325974491013	CC other organism part	Pdensi_DN18221_c0_g2d353356, Pdensi_DN22224_c1_g1, Pdensi_DN22555_c2_g1, Pdensi_DN22915_c1_g2
GO:0016129	0.0125597774547765	0.997572143476502	5	24	phytosteroid biosynthetic process	BP	0.652310136708456	BP phytosteroid biosynthetic process	Pdensi_DN19864_c2_g1, Pdensi_DN22010_c1_g1, Pdensi_DN22738_c1_g1, Pdensi_DN73238_c0_g1, Pdensi_GG_120732_c1_g1
GO:0010942	0.0126224504027331	0.996149231986209	8	63	positive regulation of cell death	BP	0.652799048887341	BP positive regulation of cell death	Pdensi_DN102537_c0_g1, Pdensi_DN12630_c0_g1d211812, Pdensi_DN19635_c0_g1d218821, Pdensi_DN20163_c0_g1d62509, Pdensi_GG_102485_c0_g1, Pdensi_GG_152133_c1_g1, Pdensi_GG_58043_c0_g1, Pdensi_GG_83776_c1_g1
GO:0016125	0.013344517072001	0.995896410947144	8	61	sterol metabolic process	BP	0.687242629208051	BP sterol metabolic process	Pdensi_DN19864_c2_g1, Pdensi_DN22010_c1_g1, Pdensi_DN22738_c1_g1, Pdensi_DN34073_c0_g1d201036, Pdensi_DN73238_c0_g1, Pdensi_GG_120732_c1_g1, Pdensi_GG_151170_c0_g1, Pdensi_GG_71020_c0_g1
GO:0090567	0.0138642164288873	0.992463061512386	24	278	reproductive shoot system development	BP	0.711019668489003	BP reproductive shoot system development	Pdensi_DN11554_c0_g1d520300, Pdensi_DN15055_c0_g1d181160, Pdensi_DN16624_c2_g1, Pdensi_DN17443_c2_g1, Pdensi_DN17532_c0_g1d113246, Pdensi_DN17836_c0_g1, Pdensi_DN20385_c1_g1, Pdensi_DN20998_c1_g1, Pdensi_DN21044_c1_g1, Pdensi_DN21269_c2_g1, Pdensi_DN21385_c0_g1, Pdensi_DN23124_c0_g1d21375, Pdensi_DN23723_c0_g3, Pdensi_DN23816_c1_g2, Pdensi_DN24114_c0_g1d551891, Pdensi_DN24513_c1_g2, Pdensi_DN2475…
GO:0010468	0.0139744356247111	0.989147766710632	123	1939	regulation of gene expression	BP	0.713686072717014	BP regulation of gene expression	Pdensi_DN10160_c0_g1d209635, Pdensi_DN102537_c0_g1, Pdensi_DN10290_c0_g1d4636, Pdensi_DN10354_c0_g1d334260, Pdensi_DN10504_c0_g1d455597, Pdensi_DN11148_c0_g1d335521, Pdensi_DN11521_c0_g1d336257, Pdensi_DN12094_c0_g1d458612, Pdensi_DN12630_c0_g1d211812, Pdensi_DN12869_c0_g1d338718, Pdensi_DN13496_c0_g1d51811, Pdensi_DN13989_c0_g2, Pdensi_DN14344_c0_g1d463866, Pdensi_DN14729_c0_g3, Pdensi_DN14863_c…
GO:0009266	0.0140580772705736	0.991111823569631	40	506	response to temperature stimulus	BP	0.714978643590957	BP response to temperature stimulus	Pdensi_DN10751_c0_g1d49359, Pdensi_DN11521_c0_g1d336257, Pdensi_DN11848_c0_g1d5764, Pdensi_DN14380_c0_g1d213249, Pdensi_DN15141_c0_g1d214053, Pdensi_DN15747_c1_g1, Pdensi_DN15782_c0_g2d468050, Pdensi_DN16222_c0_g1d347070, Pdensi_DN17735_c0_g1d12535, Pdensi_DN18669_c0_g1d532211, Pdensi_DN19120_c1_g2, Pdensi_DN19345_c1_g1d358383, Pdensi_DN20570_c0_g1, Pdensi_DN20834_c0_g1, Pdensi_DN21264_c2_g1, Pde…
GO:0061392	0.014369608349893	0.999500351080747	2	4	regulation of transcription from RNA polymerase II promoter in response to osmotic stress	BP	0.72480777590386	BP regulation of transcription from RNA polymerase II promoter in response to osmotic stress	Pdensi_DN20570_c0_g1, Pdensi_DN45607_c0_g1d156537
GO:0061416	0.014369608349893	0.999500351080747	2	4	regulation of transcription from RNA polymerase II promoter in response to salt stress	BP	0.72480777590386	BP regulation of transcription from RNA polymerase II promoter in response to salt stress	Pdensi_DN20570_c0_g1, Pdensi_DN45607_c0_g1d156537
GO:0016629	0.0144883427213694	0.998633045256087	3	9	12-oxophytodienoate reductase activity	MF	0.727801707933709	MF 12-oxophytodienoate reductase activity	Pdensi_DN18796_c1_g3, Pdensi_DN22674_c0_g2d301727, Pdensi_DN36578_c0_g2
GO:0090627	0.0147709499584668	0.994981942348276	9	71	plant epidermal cell differentiation	BP	0.738969525065009	BP plant epidermal cell differentiation	Pdensi_DN14568_c0_g1, Pdensi_DN19025_c1_g4, Pdensi_DN22607_c0_g1d301507, Pdensi_DN27473_c1_g1, Pdensi_DN32909_c0_g1d199954, Pdensi_DN3333_c0_g1, Pdensi_DN35058_c0_g1d314079, Pdensi_DN37196_c2_g1, Pdensi_GG_3300_c0_g1
GO:0004364	0.0149852265606897	0.995346097176283	8	52	glutathione transferase activity	MF	0.74664195916412	MF glutathione transferase activity	Pdensi_DN15855_c0_g1d468400, Pdensi_DN16319_c0_g1d111066, Pdensi_DN16319_c0_g1d111067, Pdensi_DN26107_c1_g1, Pdensi_DN26107_c1_g3, Pdensi_DN38795_c1_g4, Pdensi_GG_103910_c0_g1, Pdensi_GG_103994_c0_g1
GO:0005984	0.0150788277810837	0.99526476356587	8	60	disaccharide metabolic process	BP	0.748263935679122	BP disaccharide metabolic process	Pdensi_DN17743_c0_g1d282049, Pdensi_DN17761_c0_g1d216447, Pdensi_DN19533_c0_g1d287290, Pdensi_DN21590_c0_g1d65540, Pdensi_DN21948_c1_g4, Pdensi_DN22600_c0_g1d426096, Pdensi_GG_156213_c0_g1, Pdensi_GG_2636_c0_g1
GO:0030261	0.0153971637892626	0.996771608036322	5	31	chromosome condensation	BP	0.758305984587898	BP chromosome condensation	Pdensi_DN11245_c0_g1d519946, Pdensi_DN11450_c0_g1, Pdensi_DN13190_c0_g2, Pdensi_DN17327_c0_g1d112863, Pdensi_DN7254_c0_g1d207503
GO:0005537	0.0154049269937494	0.998512361269493	3	9	mannose binding	MF	0.758305984587898	MF mannose binding	Pdensi_DN14603_c0_g1d213535, Pdensi_DN18847_c0_g1d480798, Pdensi_DN26776_c0_g1d430395
GO:0009555	0.0155444499617303	0.99337298451375	13	132	pollen development	BP	0.762113292723715	BP pollen development	Pdensi_DN11521_c0_g1d336257, Pdensi_DN15429_c0_g1, Pdensi_DN17929_c0_g1d282500, Pdensi_DN19290_c1_g3, Pdensi_DN19635_c0_g1d218821, Pdensi_DN20401_c0_g1d63113, Pdensi_DN20825_c0_g1d292675, Pdensi_DN22960_c1_g3d303306, Pdensi_DN29431_c1_g1, Pdensi_GG_102485_c0_g1, Pdensi_GG_32521_c0_g1, Pdensi_GG_38489_c2_g1, Pdensi_GG_58043_c0_g1
GO:0008083	0.0159270527203875	0.997547599035868	4	15	growth factor activity	MF	0.776790804820507	MF growth factor activity	Pdensi_DN17128_c0_g1d56912, Pdensi_DN22169_c0_g1d125273, Pdensi_DN26698_c0_g2, Pdensi_GG_71144_c0_g1
GO:0050832	0.0159705705160127	0.991762343918138	20	220	defense response to fungus	BP	0.776790804820507	BP defense response to fungus	Pdensi_DN10553_c0_g1d103553, Pdensi_DN13043_c0_g1d460581, Pdensi_DN14603_c0_g1d213535, Pdensi_DN16531_c0_g1d279248, Pdensi_DN17700_c0_g1, Pdensi_DN18847_c0_g1d480798, Pdensi_DN19290_c1_g3, Pdensi_DN22700_c2_g1, Pdensi_DN24291_c0_g1d225449, Pdensi_DN24299_c0_g1d428145, Pdensi_DN26776_c0_g1d430395, Pdensi_DN37386_c0_g2, Pdensi_DN7917_c0_g1d451819, Pdensi_DN9867_c0_g1, Pdensi_GG_107174_c0_g1, Pdensi…
GO:0009699	0.0160656752725887	0.992048790904437	18	188	phenylpropanoid biosynthetic process	BP	0.778327991368062	BP phenylpropanoid biosynthetic process	Pdensi_DN15086_c0_g1d213965, Pdensi_DN16142_c1_g1, Pdensi_DN18910_c0_g1d285192, Pdensi_DN19025_c1_g3, Pdensi_DN19519_c0_g5, Pdensi_DN19743_c0_g2, Pdensi_DN22089_c2_g2, Pdensi_DN22200_c1_g5, Pdensi_DN24354_c2_g1, Pdensi_DN24453_c0_g1, Pdensi_DN290_c0_g1d164067, Pdensi_DN37770_c0_g1d89322, Pdensi_DN38801_c0_g1d90377, Pdensi_DN39295_c0_g3, Pdensi_DN5177_c0_g1, Pdensi_DN52982_c0_g1d254769, Pdensi_GG_…
GO:0055114	0.0163531844456792	0.988149266570729	74	1073	oxidation-reduction process	BP	0.784869654248949	BP oxidation-reduction process	Pdensi_DN10769_c0_g1d267536, Pdensi_DN11539_c0_g1d336199, Pdensi_DN12089_c0_g1, Pdensi_DN12835_c0_g1d51253, Pdensi_DN12935_c0_g1d390848, Pdensi_DN13059_c0_g1d390976, Pdensi_DN13861_c0_g1, Pdensi_DN14508_c0_g1d8354, Pdensi_DN14552_c0_g1d180068, Pdensi_DN15086_c0_g1d213965, Pdensi_DN15901_c0_g2d346209, Pdensi_DN16142_c1_g1, Pdensi_DN16914_c0_g1d185591, Pdensi_DN17691_c0_g2d401637, Pdensi_DN19376_c0…
GO:0001871	0.0163928066808951	0.994773362260396	8	60	pattern binding	MF	0.784869654248949	MF pattern binding	Pdensi_DN14230_c0_g3, Pdensi_DN36961_c0_g4, Pdensi_DN37381_c0_g1d240517, Pdensi_DN40249_c1_g1, Pdensi_GG_11174_c0_g1, Pdensi_GG_18818_c0_g1, Pdensi_GG_57086_c0_g1, Pdensi_GG_95185_c0_g1
GO:0030247	0.0163928066808951	0.994773362260396	8	60	polysaccharide binding	MF	0.784869654248949	MF polysaccharide binding	Pdensi_DN14230_c0_g3, Pdensi_DN36961_c0_g4, Pdensi_DN37381_c0_g1d240517, Pdensi_DN40249_c1_g1, Pdensi_GG_11174_c0_g1, Pdensi_GG_18818_c0_g1, Pdensi_GG_57086_c0_g1, Pdensi_GG_95185_c0_g1
GO:0006323	0.0168604383509067	0.996371376761608	5	32	DNA packaging	BP	0.804118260183126	BP DNA packaging	Pdensi_DN11245_c0_g1d519946, Pdensi_DN11450_c0_g1, Pdensi_DN13190_c0_g2, Pdensi_DN17327_c0_g1d112863, Pdensi_DN7254_c0_g1d207503
GO:0003006	0.0170498604707411	0.987645438908559	73	1079	developmental process involved in reproduction	BP	0.810000541821214	BP developmental process involved in reproduction	Pdensi_DN102537_c0_g1, Pdensi_DN11554_c0_g1d520300, Pdensi_DN12630_c0_g1d211812, Pdensi_DN13861_c0_g1, Pdensi_DN13989_c0_g2, Pdensi_DN14230_c0_g3, Pdensi_DN14686_c0_g1, Pdensi_DN15055_c0_g1d181160, Pdensi_DN15221_c0_g1d214075, Pdensi_DN15429_c0_g1, Pdensi_DN15526_c0_g1, Pdensi_DN15553_c1_g1, Pdensi_DN16333_c0_g1d278592, Pdensi_DN16539_c0_g1d279215, Pdensi_DN16624_c2_g1, Pdensi_DN17443_c2_g1, Pden…
GO:0009739	0.017287497254282	0.993969673860056	9	71	response to gibberellin	BP	0.817222749224125	BP response to gibberellin	Pdensi_DN11148_c0_g1d335521, Pdensi_DN12630_c0_g1d211812, Pdensi_DN15429_c0_g1, Pdensi_DN20311_c1_g1d16738, Pdensi_DN22125_c1_g1d125322, Pdensi_DN25070_c0_g1d226785, Pdensi_DN29431_c1_g1, Pdensi_DN7313_c0_g2, Pdensi_GG_83776_c1_g1
GO:0042025	0.0173927264221299	0.998240920480768	3	9	host cell nucleus	CC	0.817222749224125	CC host cell nucleus	Pdensi_DN22224_c1_g1, Pdensi_DN22555_c2_g1, Pdensi_DN22915_c1_g2
GO:0010628	0.0174566228733795	0.988862974430517	39	512	positive regulation of gene expression	BP	0.817222749224125	BP positive regulation of gene expression	Pdensi_DN102537_c0_g1, Pdensi_DN11521_c0_g1d336257, Pdensi_DN12094_c0_g1d458612, Pdensi_DN12630_c0_g1d211812, Pdensi_DN14863_c0_g1d342967, Pdensi_DN15055_c0_g1d181160, Pdensi_DN15221_c0_g1d214075, Pdensi_DN15429_c0_g1, Pdensi_DN15747_c1_g1, Pdensi_DN15782_c0_g2d468050, Pdensi_DN16222_c0_g1d347070, Pdensi_DN16539_c0_g1d279215, Pdensi_DN17327_c0_g1d112863, Pdensi_DN17836_c0_g1, Pdensi_DN18081_c1_g3…
GO:0009620	0.0174685779796623	0.990168312988191	25	299	response to fungus	BP	0.817222749224125	BP response to fungus	Pdensi_DN10553_c0_g1d103553, Pdensi_DN13043_c0_g1d460581, Pdensi_DN14603_c0_g1d213535, Pdensi_DN16531_c0_g1d279248, Pdensi_DN17700_c0_g1, Pdensi_DN18847_c0_g1d480798, Pdensi_DN19290_c1_g3, Pdensi_DN22700_c2_g1, Pdensi_DN23432_c0_g2d129670, Pdensi_DN24097_c0_g1d71155, Pdensi_DN24291_c0_g1d225449, Pdensi_DN24299_c0_g1d428145, Pdensi_DN24570_c0_g1, Pdensi_DN26776_c0_g1d430395, Pdensi_DN37386_c0_g2, …
GO:0044550	0.0188237464934999	0.990313804752948	19	207	secondary metabolite biosynthetic process	BP	0.877272474413795	BP secondary metabolite biosynthetic process	Pdensi_DN15086_c0_g1d213965, Pdensi_DN16142_c1_g1, Pdensi_DN18910_c0_g1d285192, Pdensi_DN18962_c1_g1, Pdensi_DN19025_c1_g3, Pdensi_DN19519_c0_g5, Pdensi_DN19743_c0_g2, Pdensi_DN22089_c2_g2, Pdensi_DN22200_c1_g5, Pdensi_DN24354_c2_g1, Pdensi_DN24453_c0_g1, Pdensi_DN290_c0_g1d164067, Pdensi_DN37770_c0_g1d89322, Pdensi_DN38801_c0_g1d90377, Pdensi_DN39295_c0_g3, Pdensi_DN5177_c0_g1, Pdensi_DN52982_c0…
GO:0035434	0.0195387363789203	0.999198815984586	2	4	copper ion transmembrane transport	BP	0.905134716205724	BP copper ion transmembrane transport	Pdensi_DN13969_c0_g1d212964, Pdensi_DN5622_c0_g1d206363
GO:0010369	0.01956928284201	0.997764506378538	3	12	chromocenter	CC	0.905134716205724	CC chromocenter	Pdensi_DN19609_c0_g2d359882, Pdensi_DN22767_c0_g1, Pdensi_DN23727_c3_g1
GO:0080060	0.0198074199213707	0.999181786244927	2	4	integument development	BP	0.912705060061056	BP integument development	Pdensi_DN15221_c0_g1d214075, Pdensi_DN16539_c0_g1d279215
GO:0032502	0.0200164408382919	0.983849163435723	153	2476	developmental process	BP	0.918882079981061	BP developmental process	Pdensi_DN102537_c0_g1, Pdensi_DN10751_c0_g1d49359, Pdensi_DN11521_c0_g1d336257, Pdensi_DN11554_c0_g1d520300, Pdensi_DN12353_c0_g1d50734, Pdensi_DN12630_c0_g1d211812, Pdensi_DN13496_c0_g1d51811, Pdensi_DN13861_c0_g1, Pdensi_DN13989_c0_g2, Pdensi_DN14230_c0_g3, Pdensi_DN14344_c0_g1d463866, Pdensi_DN14568_c0_g1, Pdensi_DN14686_c0_g1, Pdensi_DN14729_c0_g3, Pdensi_DN15055_c0_g1d181160, Pdensi_DN15141_…
GO:0010052	0.0200976545444166	0.996564578148324	4	18	guard cell differentiation	BP	0.919167730413858	BP guard cell differentiation	Pdensi_DN14568_c0_g1, Pdensi_DN22607_c0_g1d301507, Pdensi_DN3333_c0_g1, Pdensi_GG_3300_c0_g1
GO:0044707	0.0203158332602235	0.984429451569713	100	1549	NA	NA	0.924028995312818	none	Pdensi_DN102537_c0_g1, Pdensi_DN11521_c0_g1d336257, Pdensi_DN11554_c0_g1d520300, Pdensi_DN12353_c0_g1d50734, Pdensi_DN14230_c0_g3, Pdensi_DN14568_c0_g1, Pdensi_DN14729_c0_g3, Pdensi_DN15055_c0_g1d181160, Pdensi_DN15221_c0_g1d214075, Pdensi_DN15327_c0_g1, Pdensi_DN15429_c0_g1, Pdensi_DN15439_c0_g1d54251, Pdensi_DN16340_c0_g1d55657, Pdensi_DN16539_c0_g1d279215, Pdensi_DN16624_c2_g1, Pdensi_DN17128_…
GO:0055065	0.0203547220963091	0.99038841587396	15	162	metal ion homeostasis	BP	0.924028995312818	BP metal ion homeostasis	Pdensi_DN13969_c0_g1d212964, Pdensi_DN14541_c0_g1d8394, Pdensi_DN15917_c0_g1d397096, Pdensi_DN17735_c0_g1d12535, Pdensi_DN19864_c2_g1, Pdensi_DN20247_c0_g1d411923, Pdensi_DN22010_c1_g1, Pdensi_DN22738_c1_g1, Pdensi_DN22939_c1_g1, Pdensi_DN23053_c1_g1, Pdensi_DN39636_c0_g2, Pdensi_DN39970_c2_g4, Pdensi_DN5622_c0_g1d206363, Pdensi_DN6625_c0_g1d262914, Pdensi_GG_120732_c1_g1
GO:0032350	0.020846810828337	0.997560302163451	3	12	regulation of hormone metabolic process	BP	0.940353498772071	BP regulation of hormone metabolic process	Pdensi_DN2150_c0_g1d165343, Pdensi_DN32451_c0_g1d28804, Pdensi_DN6625_c0_g1d262914
GO:0009685	0.0208677614151916	0.997556910872474	3	12	gibberellin metabolic process	BP	0.940353498772071	BP gibberellin metabolic process	Pdensi_DN18878_c0_g4, Pdensi_DN27177_c0_g2, Pdensi_GG_90263_c0_g1
GO:0016157	0.0218275216222422	0.996141086380499	4	19	sucrose synthase activity	MF	0.979999752834517	MF sucrose synthase activity	Pdensi_DN17743_c0_g1d282049, Pdensi_DN22600_c0_g1d426096, Pdensi_GG_156213_c0_g1, Pdensi_GG_2636_c0_g1
GO:0005575	0.0224748304812204	0.979505314834989	965	16615	cellular_component	CC	0.9999999999	CC cellular_component	Pdensi_DN10061_c2_g1, Pdensi_DN10136_c0_g1d172840, Pdensi_DN10160_c0_g1d209635, Pdensi_DN10213_c0_g1d518881, Pdensi_DN10236_c0_g1d266707, Pdensi_DN102537_c0_g1, Pdensi_DN10290_c0_g1d4636, Pdensi_DN10310_c0_g1d4708, Pdensi_DN10354_c0_g1d334260, Pdensi_DN10365_c0_g1d334262, Pdensi_DN104516_c0_g1, Pdensi_DN10479_c0_g1d519085, Pdensi_DN10504_c0_g1d455597, Pdensi_DN10553_c0_g1d103553, Pdensi_DN10588_c…
GO:0010093	0.0230376571639037	0.99880699383064	2	5	specification of floral organ identity	BP	0.9999999999	BP specification of floral organ identity	Pdensi_DN15221_c0_g1d214075, Pdensi_DN16539_c0_g1d279215
GO:0090701	0.0230376571639037	0.99880699383064	2	5	specification of plant organ identity	BP	0.9999999999	BP specification of plant organ identity	Pdensi_DN15221_c0_g1d214075, Pdensi_DN16539_c0_g1d279215
GO:0005381	0.0231676645498248	0.997092314102058	3	14	iron ion transmembrane transporter activity	MF	0.9999999999	MF iron ion transmembrane transporter activity	Pdensi_DN14541_c0_g1d8394, Pdensi_DN22939_c1_g1, Pdensi_DN23053_c1_g1
GO:0060416	0.0245921991142961	0.998857556252516	2	4	response to growth hormone	BP	0.9999999999	BP response to growth hormone	Pdensi_GG_103910_c0_g1, Pdensi_GG_103994_c0_g1
GO:0035821	0.0246398161963666	0.992289308535711	7	49	modification of morphology or physiology of other organism	BP	0.9999999999	BP modification of morphology or physiology of other organism	Pdensi_DN14603_c0_g1d213535, Pdensi_DN18847_c0_g1d480798, Pdensi_DN22915_c1_g2, Pdensi_DN24299_c0_g1d428145, Pdensi_DN26776_c0_g1d430395, Pdensi_DN37026_c0_g1d32315, Pdensi_DN9194_c0_g1
GO:0032501	0.0246401904368885	0.980959989979013	100	1563	multicellular organismal process	BP	0.9999999999	BP multicellular organismal process	Pdensi_DN102537_c0_g1, Pdensi_DN11521_c0_g1d336257, Pdensi_DN11554_c0_g1d520300, Pdensi_DN12353_c0_g1d50734, Pdensi_DN14230_c0_g3, Pdensi_DN14568_c0_g1, Pdensi_DN14729_c0_g3, Pdensi_DN15055_c0_g1d181160, Pdensi_DN15221_c0_g1d214075, Pdensi_DN15327_c0_g1, Pdensi_DN15429_c0_g1, Pdensi_DN15439_c0_g1d54251, Pdensi_DN16340_c0_g1d55657, Pdensi_DN16539_c0_g1d279215, Pdensi_DN16624_c2_g1, Pdensi_DN17128_…
GO:0080148	0.0248586293154043	0.996886959620264	3	12	negative regulation of response to water deprivation	BP	0.9999999999	BP negative regulation of response to water deprivation	Pdensi_DN34854_c1_g2, Pdensi_GG_103910_c0_g1, Pdensi_GG_103994_c0_g1
GO:0014823	0.0252100919367886	0.998812884607592	2	4	response to activity	BP	0.9999999999	BP response to activity	Pdensi_DN102537_c0_g1, Pdensi_DN20247_c0_g1d411923
GO:0051754	0.0252303609089162	0.998511561168822	2	6	meiotic sister chromatid cohesion, centromeric	BP	0.9999999999	BP meiotic sister chromatid cohesion, centromeric	Pdensi_DN11450_c0_g1, Pdensi_DN7254_c0_g1d207503
GO:0016491	0.0257937604809857	0.980037888687624	100	1486	oxidoreductase activity	MF	0.9999999999	MF oxidoreductase activity	Pdensi_DN10769_c0_g1d267536, Pdensi_DN11539_c0_g1d336199, Pdensi_DN12089_c0_g1, Pdensi_DN12353_c0_g1d50734, Pdensi_DN12835_c0_g1d51253, Pdensi_DN12935_c0_g1d390848, Pdensi_DN13059_c0_g1d390976, Pdensi_DN13861_c0_g1, Pdensi_DN14043_c1_g1d523607, Pdensi_DN14508_c0_g1d8354, Pdensi_DN14515_c0_g1, Pdensi_DN14552_c0_g1d180068, Pdensi_DN15086_c0_g1d213965, Pdensi_DN15433_c0_g1d214322, Pdensi_DN15901_c0_…
GO:0030098	0.0261412764621604	0.99874439223377	2	4	lymphocyte differentiation	BP	0.9999999999	BP lymphocyte differentiation	Pdensi_DN102537_c0_g1, Pdensi_DN19852_c0_g4d288371
GO:0030217	0.0261412764621604	0.99874439223377	2	4	T cell differentiation	BP	0.9999999999	BP T cell differentiation	Pdensi_DN102537_c0_g1, Pdensi_DN19852_c0_g4d288371
GO:0005618	0.0274903266422662	0.981691709192713	41	536	cell wall	CC	0.9999999999	CC cell wall	Pdensi_DN12589_c0_g1d176330, Pdensi_DN12747_c0_g2, Pdensi_DN12835_c0_g1d51253, Pdensi_DN13885_c0_g1d212868, Pdensi_DN14230_c0_g3, Pdensi_DN15418_c0_g2d466840, Pdensi_DN15773_c0_g1d468033, Pdensi_DN17518_c0_g1, Pdensi_DN18297_c1_g3, Pdensi_DN19214_c1_g2, Pdensi_DN19290_c1_g3, Pdensi_DN19879_c2_g1, Pdensi_DN20311_c1_g1d16738, Pdensi_DN22767_c0_g1, Pdensi_DN22789_c1_g6, Pdensi_DN23317_c2_g3, Pdensi_…
GO:0030312	0.0274903266422662	0.981691709192713	41	536	external encapsulating structure	CC	0.9999999999	CC external encapsulating structure	Pdensi_DN12589_c0_g1d176330, Pdensi_DN12747_c0_g2, Pdensi_DN12835_c0_g1d51253, Pdensi_DN13885_c0_g1d212868, Pdensi_DN14230_c0_g3, Pdensi_DN15418_c0_g2d466840, Pdensi_DN15773_c0_g1d468033, Pdensi_DN17518_c0_g1, Pdensi_DN18297_c1_g3, Pdensi_DN19214_c1_g2, Pdensi_DN19290_c1_g3, Pdensi_DN19879_c2_g1, Pdensi_DN20311_c1_g1d16738, Pdensi_DN22767_c0_g1, Pdensi_DN22789_c1_g6, Pdensi_DN23317_c2_g3, Pdensi_…
GO:0004711	0.0276454604635274	1	1	1	ribosomal protein S6 kinase activity	MF	0.9999999999	MF ribosomal protein S6 kinase activity	Pdensi_DN19926_c0_g1
GO:0052575	0.0278922659792269	0.998397612203855	2	5	carbohydrate localization	BP	0.9999999999	BP carbohydrate localization	Pdensi_DN19345_c1_g1d358383, Pdensi_DN21552_c0_g2
GO:0052576	0.0278922659792269	0.998397612203855	2	5	carbohydrate storage	BP	0.9999999999	BP carbohydrate storage	Pdensi_DN19345_c1_g1d358383, Pdensi_DN21552_c0_g2
GO:0044728	0.028194344186651	0.991771595730638	6	52	DNA methylation or demethylation	BP	0.9999999999	BP DNA methylation or demethylation	Pdensi_DN14900_c0_g1d275032, Pdensi_DN16431_c0_g1d527718, Pdensi_DN19609_c0_g2d359882, Pdensi_DN24291_c0_g1d225449, Pdensi_DN7917_c0_g1d451819, Pdensi_DN9194_c0_g1
GO:0033643	0.0284775442539866	0.996312922825959	3	11	host cell part	CC	0.9999999999	CC host cell part	Pdensi_DN22224_c1_g1, Pdensi_DN22555_c2_g1, Pdensi_DN22915_c1_g2
GO:0033646	0.0284775442539866	0.996312922825959	3	11	host intracellular part	CC	0.9999999999	CC host intracellular part	Pdensi_DN22224_c1_g1, Pdensi_DN22555_c2_g1, Pdensi_DN22915_c1_g2
GO:0033647	0.0284775442539866	0.996312922825959	3	11	host intracellular organelle	CC	0.9999999999	CC host intracellular organelle	Pdensi_DN22224_c1_g1, Pdensi_DN22555_c2_g1, Pdensi_DN22915_c1_g2
GO:0033648	0.0284775442539866	0.996312922825959	3	11	host intracellular membrane-bounded organelle	CC	0.9999999999	CC host intracellular membrane-bounded organelle	Pdensi_DN22224_c1_g1, Pdensi_DN22555_c2_g1, Pdensi_DN22915_c1_g2
GO:0045132	0.028497864333607	0.996176510634969	3	13	meiotic chromosome segregation	BP	0.9999999999	BP meiotic chromosome segregation	Pdensi_DN13190_c0_g2, Pdensi_DN2161_c0_g1d259745, Pdensi_DN2969_c0_g1d447479
GO:0051383	0.0288106091107797	0.998173561985304	2	6	kinetochore organization	BP	0.9999999999	BP kinetochore organization	Pdensi_DN13190_c0_g2, Pdensi_DN18391_c0_g1d283647
GO:0048235	0.0289692295873649	0.996088362222176	3	13	pollen sperm cell differentiation	BP	0.9999999999	BP pollen sperm cell differentiation	Pdensi_DN12630_c0_g1d211812, Pdensi_DN16333_c0_g1d278592, Pdensi_GG_83776_c1_g1
GO:0010436	0.0291034696640259	0.998144818831786	2	6	carotenoid dioxygenase activity	MF	0.9999999999	MF carotenoid dioxygenase activity	Pdensi_DN25448_c0_g1, Pdensi_DN29431_c1_g1
GO:0016121	0.0291034696640259	0.998144818831786	2	6	carotene catabolic process	BP	0.9999999999	BP carotene catabolic process	Pdensi_DN25448_c0_g1, Pdensi_DN29431_c1_g1
GO:0045549	0.0291034696640259	0.998144818831786	2	6	9-cis-epoxycarotenoid dioxygenase activity	MF	0.9999999999	MF 9-cis-epoxycarotenoid dioxygenase activity	Pdensi_DN25448_c0_g1, Pdensi_DN29431_c1_g1
GO:0046247	0.0291034696640259	0.998144818831786	2	6	terpene catabolic process	BP	0.9999999999	BP terpene catabolic process	Pdensi_DN25448_c0_g1, Pdensi_DN29431_c1_g1
GO:0044702	0.0293816999579056	0.978120402960859	73	1100	NA	NA	0.9999999999	none	Pdensi_DN10236_c0_g1d266707, Pdensi_DN102537_c0_g1, Pdensi_DN11245_c0_g1d519946, Pdensi_DN11554_c0_g1d520300, Pdensi_DN12630_c0_g1d211812, Pdensi_DN13190_c0_g2, Pdensi_DN13989_c0_g2, Pdensi_DN14230_c0_g3, Pdensi_DN14686_c0_g1, Pdensi_DN15055_c0_g1d181160, Pdensi_DN15221_c0_g1d214075, Pdensi_DN15429_c0_g1, Pdensi_DN15526_c0_g1, Pdensi_DN15553_c1_g1, Pdensi_DN16333_c0_g1d278592, Pdensi_DN16539_c0_g…
GO:0019955	0.0299044649437358	1	1	1	cytokine binding	MF	0.9999999999	MF cytokine binding	Pdensi_DN18564_c0_g3
GO:0009312	0.0302128802735694	0.991107986183774	6	46	oligosaccharide biosynthetic process	BP	0.9999999999	BP oligosaccharide biosynthetic process	Pdensi_DN15512_c0_g1d214428, Pdensi_DN17761_c0_g1d216447, Pdensi_DN19345_c1_g1d358383, Pdensi_DN19533_c0_g1d287290, Pdensi_DN21552_c0_g2, Pdensi_DN21948_c1_g4
GO:0044766	0.0306329331484774	0.99393948502651	4	20	multi-organism transport	BP	0.9999999999	BP multi-organism transport	Pdensi_DN18221_c0_g2d353356, Pdensi_DN22224_c1_g1, Pdensi_DN22555_c2_g1, Pdensi_DN22915_c1_g2
GO:0046794	0.0306329331484774	0.99393948502651	4	20	transport of virus	BP	0.9999999999	BP transport of virus	Pdensi_DN18221_c0_g2d353356, Pdensi_DN22224_c1_g1, Pdensi_DN22555_c2_g1, Pdensi_DN22915_c1_g2
GO:1902579	0.0306329331484774	0.99393948502651	4	20	multi-organism localization	BP	0.9999999999	BP multi-organism localization	Pdensi_DN18221_c0_g2d353356, Pdensi_DN22224_c1_g1, Pdensi_DN22555_c2_g1, Pdensi_DN22915_c1_g2
GO:0006305	0.0315594829825483	0.991877720127097	5	39	DNA alkylation	BP	0.9999999999	BP DNA alkylation	Pdensi_DN14900_c0_g1d275032, Pdensi_DN16431_c0_g1d527718, Pdensi_DN24291_c0_g1d225449, Pdensi_DN7917_c0_g1d451819, Pdensi_DN9194_c0_g1
GO:0006306	0.0315594829825483	0.991877720127097	5	39	DNA methylation	BP	0.9999999999	BP DNA methylation	Pdensi_DN14900_c0_g1d275032, Pdensi_DN16431_c0_g1d527718, Pdensi_DN24291_c0_g1d225449, Pdensi_DN7917_c0_g1d451819, Pdensi_DN9194_c0_g1
GO:0046915	0.0317946289074633	0.989365656680507	7	61	transition metal ion transmembrane transporter activity	MF	0.9999999999	MF transition metal ion transmembrane transporter activity	Pdensi_DN13969_c0_g1d212964, Pdensi_DN14541_c0_g1d8394, Pdensi_DN22939_c1_g1, Pdensi_DN23053_c1_g1, Pdensi_DN26190_c0_g1d76469, Pdensi_DN39970_c2_g4, Pdensi_DN5622_c0_g1d206363
GO:0045488	0.0329924899634773	0.983911108659396	14	146	pectin metabolic process	BP	0.9999999999	BP pectin metabolic process	Pdensi_DN12747_c0_g2, Pdensi_DN19879_c2_g1, Pdensi_DN20256_c1_g2, Pdensi_DN21097_c0_g7, Pdensi_DN21896_c0_g1d221829, Pdensi_DN23253_c0_g1d129038, Pdensi_DN24325_c0_g2, Pdensi_DN290_c0_g1d164067, Pdensi_DN40101_c2_g1, Pdensi_DN40101_c2_g6, Pdensi_DN40274_c1_g1, Pdensi_DN7034_c0_g1d263187, Pdensi_GG_155713_c0_g1, Pdensi_GG_339_c1_g1
GO:0010370	0.0331071998643765	0.997735815122675	2	6	perinucleolar chromocenter	CC	0.9999999999	CC perinucleolar chromocenter	Pdensi_DN19609_c0_g2d359882, Pdensi_DN22767_c0_g1
GO:0009753	0.0332768169285524	0.984804433237157	12	123	response to jasmonic acid	BP	0.9999999999	BP response to jasmonic acid	Pdensi_DN13496_c0_g1d51811, Pdensi_DN15747_c1_g1, Pdensi_DN16340_c0_g2, Pdensi_DN17691_c0_g2d401637, Pdensi_DN17735_c0_g1d12535, Pdensi_DN24854_c2_g5, Pdensi_DN27720_c1_g1, Pdensi_DN33577_c0_g2, Pdensi_DN35058_c0_g1d314079, Pdensi_DN37478_c2_g10, Pdensi_DN73238_c0_g1, Pdensi_GG_44836_c0_g1
GO:0080097	0.0333132437049338	1	1	1	L-tryptophan:pyruvate aminotransferase activity	MF	0.9999999999	MF L-tryptophan:pyruvate aminotransferase activity	Pdensi_DN26518_c3_g1
GO:0010374	0.0333352085591645	0.993144165359622	4	22	stomatal complex development	BP	0.9999999999	BP stomatal complex development	Pdensi_DN14568_c0_g1, Pdensi_DN22607_c0_g1d301507, Pdensi_DN3333_c0_g1, Pdensi_GG_3300_c0_g1
GO:0000302	0.033405984716109	0.982802845027595	16	168	response to reactive oxygen species	BP	0.9999999999	BP response to reactive oxygen species	Pdensi_DN18669_c0_g1d532211, Pdensi_DN19120_c1_g2, Pdensi_DN21264_c2_g1, Pdensi_DN21543_c0_g1d221389, Pdensi_DN24324_c0_g1, Pdensi_DN24633_c1_g1, Pdensi_DN25135_c0_g1, Pdensi_DN25622_c2_g2, Pdensi_DN26569_c0_g1d430218, Pdensi_DN8836_c0_g1d331994, Pdensi_GG_137421_c0_g1, Pdensi_GG_152133_c1_g1, Pdensi_GG_39684_c1_g1, Pdensi_GG_58086_c0_g1, Pdensi_GG_59998_c0_g1, Pdensi_GG_9695_c0_g1
GO:0010241	0.0337110526887221	1	1	1	ent-kaurene oxidation to kaurenoic acid	BP	0.9999999999	BP ent-kaurene oxidation to kaurenoic acid	Pdensi_DN27177_c0_g2
GO:0033331	0.0337110526887221	1	1	1	ent-kaurene metabolic process	BP	0.9999999999	BP ent-kaurene metabolic process	Pdensi_DN27177_c0_g2
GO:0098787	0.0341634457155219	0.997806655876579	2	5	mRNA cleavage involved in mRNA processing	BP	0.9999999999	BP mRNA cleavage involved in mRNA processing	Pdensi_DN21350_c2_g1, Pdensi_DN22287_c6_g1
GO:0098789	0.0341634457155219	0.997806655876579	2	5	pre-mRNA cleavage required for polyadenylation	BP	0.9999999999	BP pre-mRNA cleavage required for polyadenylation	Pdensi_DN21350_c2_g1, Pdensi_DN22287_c6_g1
GO:0090408	0.0344077214152422	1	1	1	phloem nitrate loading	BP	0.9999999999	BP phloem nitrate loading	Pdensi_DN24246_c2_g1
GO:0009664	0.0344589482410875	0.987267971655183	8	69	plant-type cell wall organization	BP	0.9999999999	BP plant-type cell wall organization	Pdensi_DN15773_c0_g1d468033, Pdensi_DN16094_c0_g1d346425, Pdensi_DN21899_c1_g1, Pdensi_DN24989_c0_g1d557044, Pdensi_DN25089_c1_g1d557367, Pdensi_DN26033_c0_g1d139655, Pdensi_GG_18120_c0_g1, Pdensi_GG_21940_c0_g1
GO:0030296	0.0351968927128189	1	1	1	protein tyrosine kinase activator activity	MF	0.9999999999	MF protein tyrosine kinase activator activity	Pdensi_DN20163_c0_g1d62509
GO:0060996	0.0351968927128189	1	1	1	dendritic spine development	BP	0.9999999999	BP dendritic spine development	Pdensi_DN20163_c0_g1d62509
GO:0010393	0.0358944434855475	0.982287425081528	14	148	galacturonan metabolic process	BP	0.9999999999	BP galacturonan metabolic process	Pdensi_DN12747_c0_g2, Pdensi_DN19879_c2_g1, Pdensi_DN20256_c1_g2, Pdensi_DN21097_c0_g7, Pdensi_DN21896_c0_g1d221829, Pdensi_DN23253_c0_g1d129038, Pdensi_DN24325_c0_g2, Pdensi_DN290_c0_g1d164067, Pdensi_DN40101_c2_g1, Pdensi_DN40101_c2_g6, Pdensi_DN40274_c1_g1, Pdensi_DN7034_c0_g1d263187, Pdensi_GG_155713_c0_g1, Pdensi_GG_339_c1_g1
GO:1990136	0.0364052596013797	0.997579311248412	2	5	linoleate 9S-lipoxygenase activity	MF	0.9999999999	MF linoleate 9S-lipoxygenase activity	Pdensi_DN17691_c0_g2d401637, Pdensi_DN27720_c1_g1
GO:0051177	0.0365800332977662	0.997115013710242	2	8	meiotic sister chromatid cohesion	BP	0.9999999999	BP meiotic sister chromatid cohesion	Pdensi_DN11450_c0_g1, Pdensi_DN7254_c0_g1d207503
GO:0043434	0.037006166750995	0.992133337849765	4	22	response to peptide hormone	BP	0.9999999999	BP response to peptide hormone	Pdensi_DN102537_c0_g1, Pdensi_DN32328_c0_g2, Pdensi_GG_103910_c0_g1, Pdensi_GG_103994_c0_g1
GO:1900377	0.0374900638172588	0.994398153412665	3	13	negative regulation of secondary metabolite biosynthetic process	BP	0.9999999999	BP negative regulation of secondary metabolite biosynthetic process	Pdensi_DN13496_c0_g1d51811, Pdensi_DN24854_c2_g5, Pdensi_DN37478_c2_g10
GO:1903085	0.0374900638172588	0.994398153412665	3	13	regulation of sinapate ester biosynthetic process	BP	0.9999999999	BP regulation of sinapate ester biosynthetic process	Pdensi_DN13496_c0_g1d51811, Pdensi_DN24854_c2_g5, Pdensi_DN37478_c2_g10
GO:1903086	0.0374900638172588	0.994398153412665	3	13	negative regulation of sinapate ester biosynthetic process	BP	0.9999999999	BP negative regulation of sinapate ester biosynthetic process	Pdensi_DN13496_c0_g1d51811, Pdensi_DN24854_c2_g5, Pdensi_DN37478_c2_g10
GO:0016702	0.0380361812750986	0.988182354786053	6	46	oxidoreductase activity, acting on single donors with incorporation of molecular oxygen, incorporation of two atoms of oxygen	MF	0.9999999999	MF oxidoreductase activity, acting on single donors with incorporation of molecular oxygen, incorporation of two atoms of oxygen	Pdensi_DN17691_c0_g2d401637, Pdensi_DN22547_c0_g1d20905, Pdensi_DN25448_c0_g1, Pdensi_DN26360_c0_g1d560098, Pdensi_DN27720_c1_g1, Pdensi_DN29431_c1_g1
GO:0008199	0.0380858271150386	0.991829405794076	4	22	ferric iron binding	MF	0.9999999999	MF ferric iron binding	Pdensi_DN19864_c2_g1, Pdensi_DN22010_c1_g1, Pdensi_DN22738_c1_g1, Pdensi_GG_120732_c1_g1
GO:0046864	0.0381071882658112	1	1	1	isoprenoid transport	BP	0.9999999999	BP isoprenoid transport	Pdensi_GG_146212_c0_g1
GO:0046865	0.0381071882658112	1	1	1	terpenoid transport	BP	0.9999999999	BP terpenoid transport	Pdensi_GG_146212_c0_g1
GO:0080168	0.0381071882658112	1	1	1	abscisic acid transport	BP	0.9999999999	BP abscisic acid transport	Pdensi_GG_146212_c0_g1
GO:0090440	0.0381071882658112	1	1	1	abscisic acid transmembrane transporter activity	MF	0.9999999999	MF abscisic acid transmembrane transporter activity	Pdensi_GG_146212_c0_g1
GO:0048314	0.0382806092091356	1	1	1	embryo sac morphogenesis	BP	0.9999999999	BP embryo sac morphogenesis	Pdensi_DN16333_c0_g1d278592
GO:0051276	0.0384353248541727	0.978529586743871	19	244	chromosome organization	BP	0.9999999999	BP chromosome organization	Pdensi_DN10236_c0_g1d266707, Pdensi_DN102537_c0_g1, Pdensi_DN11245_c0_g1d519946, Pdensi_DN11450_c0_g1, Pdensi_DN13190_c0_g2, Pdensi_DN17072_c0_g1, Pdensi_DN17327_c0_g1d112863, Pdensi_DN17929_c0_g1d282500, Pdensi_DN18391_c0_g1d283647, Pdensi_DN19596_c0_g1, Pdensi_DN19926_c0_g1, Pdensi_DN21124_c0_g1, Pdensi_DN25566_c1_g1d74849, Pdensi_DN2587_c0_g1d326118, Pdensi_DN27238_c0_g1d140751, Pdensi_DN28529…
GO:0006714	0.0386733429739146	0.991545625976538	4	25	sesquiterpenoid metabolic process	BP	0.9999999999	BP sesquiterpenoid metabolic process	Pdensi_DN29431_c1_g1, Pdensi_DN34073_c0_g1d201036, Pdensi_GG_151170_c0_g1, Pdensi_GG_71020_c0_g1
GO:0006304	0.0390535341078264	0.987649660878553	6	56	DNA modification	BP	0.9999999999	BP DNA modification	Pdensi_DN14900_c0_g1d275032, Pdensi_DN16431_c0_g1d527718, Pdensi_DN19609_c0_g2d359882, Pdensi_DN24291_c0_g1d225449, Pdensi_DN7917_c0_g1d451819, Pdensi_DN9194_c0_g1
GO:0043295	0.0392296242626074	0.994031724896777	3	13	glutathione binding	MF	0.9999999999	MF glutathione binding	Pdensi_DN15855_c0_g1d468400, Pdensi_DN16319_c0_g1d111066, Pdensi_DN16319_c0_g1d111067
GO:1900750	0.0392296242626074	0.994031724896777	3	13	oligopeptide binding	MF	0.9999999999	MF oligopeptide binding	Pdensi_DN15855_c0_g1d468400, Pdensi_DN16319_c0_g1d111066, Pdensi_DN16319_c0_g1d111067
GO:0030198	0.0392835010707087	0.987609130879287	6	52	extracellular matrix organization	BP	0.9999999999	BP extracellular matrix organization	Pdensi_DN13861_c0_g1, Pdensi_DN16094_c0_g1d346425, Pdensi_DN19519_c0_g5, Pdensi_DN20825_c0_g1d292675, Pdensi_DN20922_c4_g2, Pdensi_DN24100_c0_g1
GO:0051171	0.0395172940890101	0.967905950040299	129	2104	regulation of nitrogen compound metabolic process	BP	0.9999999999	BP regulation of nitrogen compound metabolic process	Pdensi_DN10160_c0_g1d209635, Pdensi_DN102537_c0_g1, Pdensi_DN10290_c0_g1d4636, Pdensi_DN10354_c0_g1d334260, Pdensi_DN10504_c0_g1d455597, Pdensi_DN11148_c0_g1d335521, Pdensi_DN11521_c0_g1d336257, Pdensi_DN11848_c0_g1d5764, Pdensi_DN12094_c0_g1d458612, Pdensi_DN12630_c0_g1d211812, Pdensi_DN12869_c0_g1d338718, Pdensi_DN13496_c0_g1d51811, Pdensi_DN13989_c0_g2, Pdensi_DN14344_c0_g1d463866, Pdensi_DN14…
GO:0008171	0.0401148576009169	0.984765893210141	8	66	O-methyltransferase activity	MF	0.9999999999	MF O-methyltransferase activity	Pdensi_DN13267_c0_g2d339581, Pdensi_DN16271_c1_g1, Pdensi_DN19743_c0_g2, Pdensi_DN22089_c2_g2, Pdensi_DN24354_c2_g1, Pdensi_DN26056_c2_g2, Pdensi_DN39295_c0_g3, Pdensi_GG_136464_c0_g1
GO:0048646	0.0404163201292173	0.978145042273241	17	207	anatomical structure formation involved in morphogenesis	BP	0.9999999999	BP anatomical structure formation involved in morphogenesis	Pdensi_DN102537_c0_g1, Pdensi_DN13861_c0_g1, Pdensi_DN15221_c0_g1d214075, Pdensi_DN15526_c0_g1, Pdensi_DN16340_c0_g2, Pdensi_DN16539_c0_g1d279215, Pdensi_DN17691_c0_g2d401637, Pdensi_DN19519_c0_g5, Pdensi_DN19852_c0_g4d288371, Pdensi_DN20825_c0_g1d292675, Pdensi_DN20922_c4_g2, Pdensi_DN23432_c0_g2d129670, Pdensi_DN25089_c1_g1d557367, Pdensi_DN27720_c1_g1, Pdensi_DN30967_c0_g1d234335, Pdensi_DN379…
GO:0005581	0.0405154344667832	1	1	1	collagen trimer	CC	0.9999999999	CC collagen trimer	Pdensi_DN24100_c0_g1
GO:0040002	0.0405154344667832	1	1	1	collagen and cuticulin-based cuticle development	BP	0.9999999999	BP collagen and cuticulin-based cuticle development	Pdensi_DN24100_c0_g1
GO:0042302	0.0405154344667832	1	1	1	structural constituent of cuticle	MF	0.9999999999	MF structural constituent of cuticle	Pdensi_DN24100_c0_g1
GO:0031047	0.0409348375619028	0.98314546492321	9	99	gene silencing by RNA	BP	0.9999999999	BP gene silencing by RNA	Pdensi_DN14900_c0_g1d275032, Pdensi_DN16431_c0_g1d527718, Pdensi_DN16549_c0_g1d348219, Pdensi_DN19384_c0_g1d407766, Pdensi_DN21882_c0_g2, Pdensi_DN24291_c0_g1d225449, Pdensi_DN7917_c0_g1d451819, Pdensi_DN9194_c0_g1, Pdensi_GG_34785_c0_g1
GO:0014069	0.0411390530291962	0.996829124850412	2	6	postsynaptic density	CC	0.9999999999	CC postsynaptic density	Pdensi_DN20163_c0_g1d62509, Pdensi_DN20247_c0_g1d411923
GO:0099572	0.0411390530291962	0.996829124850412	2	6	postsynaptic specialization	CC	0.9999999999	CC postsynaptic specialization	Pdensi_DN20163_c0_g1d62509, Pdensi_DN20247_c0_g1d411923
GO:0043062	0.0413418281072475	0.986786277493897	6	53	extracellular structure organization	BP	0.9999999999	BP extracellular structure organization	Pdensi_DN13861_c0_g1, Pdensi_DN16094_c0_g1d346425, Pdensi_DN19519_c0_g5, Pdensi_DN20825_c0_g1d292675, Pdensi_DN20922_c4_g2, Pdensi_DN24100_c0_g1
GO:0048462	0.0417738896619791	1	1	1	carpel formation	BP	0.9999999999	BP carpel formation	Pdensi_DN15526_c0_g1
GO:0080126	0.0417738896619791	1	1	1	ovary septum development	BP	0.9999999999	BP ovary septum development	Pdensi_DN15526_c0_g1
GO:1905328	0.0417738896619791	1	1	1	plant septum development	BP	0.9999999999	BP plant septum development	Pdensi_DN15526_c0_g1
GO:0031956	0.0418401899123252	1	1	1	medium-chain fatty acid-CoA ligase activity	MF	0.9999999999	MF medium-chain fatty acid-CoA ligase activity	Pdensi_DN17495_c0_g1
GO:0009937	0.0421808935764823	0.99048352624835	4	26	regulation of gibberellic acid mediated signaling pathway	BP	0.9999999999	BP regulation of gibberellic acid mediated signaling pathway	Pdensi_DN13989_c0_g2, Pdensi_DN15429_c0_g1, Pdensi_DN15553_c1_g1, Pdensi_DN20512_c0_g1d291173
GO:0005375	0.0423987754694504	0.996501652694787	2	7	copper ion transmembrane transporter activity	MF	0.9999999999	MF copper ion transmembrane transporter activity	Pdensi_DN13969_c0_g1d212964, Pdensi_DN5622_c0_g1d206363
GO:0090558	0.0429210454210321	0.988097066546982	5	35	plant epidermis development	BP	0.9999999999	BP plant epidermis development	Pdensi_DN14568_c0_g1, Pdensi_DN22607_c0_g1d301507, Pdensi_DN3333_c0_g1, Pdensi_DN39636_c0_g2, Pdensi_GG_3300_c0_g1
GO:0021700	0.043761616325722	0.982978492512652	8	76	developmental maturation	BP	0.9999999999	BP developmental maturation	Pdensi_DN11521_c0_g1d336257, Pdensi_DN19025_c1_g4, Pdensi_DN22600_c0_g1d426096, Pdensi_DN29431_c1_g1, Pdensi_DN32328_c0_g2, Pdensi_DN34854_c1_g2, Pdensi_DN35058_c0_g1d314079, Pdensi_GG_2636_c0_g1
GO:0006879	0.0439159763689807	0.990043050007272	4	24	cellular iron ion homeostasis	BP	0.9999999999	BP cellular iron ion homeostasis	Pdensi_DN19864_c2_g1, Pdensi_DN22010_c1_g1, Pdensi_DN22738_c1_g1, Pdensi_GG_120732_c1_g1
GO:0010012	0.0439463575424363	1	1	1	steroid 22-alpha hydroxylase activity	MF	0.9999999999	MF steroid 22-alpha hydroxylase activity	Pdensi_DN73238_c0_g1
GO:0005694	0.0442492294817439	0.979621918420396	11	126	chromosome	CC	0.9999999999	CC chromosome	Pdensi_DN11245_c0_g1d519946, Pdensi_DN11450_c0_g1, Pdensi_DN13190_c0_g2, Pdensi_DN16333_c0_g1d278592, Pdensi_DN17072_c0_g1, Pdensi_DN2161_c0_g1d259745, Pdensi_DN21892_c1_g4d297417, Pdensi_DN22960_c1_g3d303306, Pdensi_DN2969_c0_g1d447479, Pdensi_DN3439_c0_g1d260589, Pdensi_DN7254_c0_g1d207503
GO:0005871	0.0442880459079311	0.984028363128233	7	67	kinesin complex	CC	0.9999999999	CC kinesin complex	Pdensi_DN16955_c1_g2, Pdensi_DN17929_c0_g1d282500, Pdensi_DN29600_c0_g4, Pdensi_DN30913_c0_g1d310589, Pdensi_DN34901_c0_g1d30567, Pdensi_DN42458_c0_g1d574608, Pdensi_GG_24037_c0_g1
GO:0090698	0.0444763413568153	0.98265489376293	8	75	post-embryonic plant morphogenesis	BP	0.9999999999	BP post-embryonic plant morphogenesis	Pdensi_DN12630_c0_g1d211812, Pdensi_DN15221_c0_g1d214075, Pdensi_DN16539_c0_g1d279215, Pdensi_DN22243_c1_g3, Pdensi_DN23432_c0_g2d129670, Pdensi_DN32451_c0_g1d28804, Pdensi_DN41846_c0_g1d93086, Pdensi_GG_83776_c1_g1
GO:0050801	0.0446106630916507	0.97465681299392	19	241	ion homeostasis	BP	0.9999999999	BP ion homeostasis	Pdensi_DN13969_c0_g1d212964, Pdensi_DN13989_c0_g2, Pdensi_DN14541_c0_g1d8394, Pdensi_DN15553_c1_g1, Pdensi_DN15917_c0_g1d397096, Pdensi_DN17735_c0_g1d12535, Pdensi_DN19864_c2_g1, Pdensi_DN20247_c0_g1d411923, Pdensi_DN20512_c0_g1d291173, Pdensi_DN21684_c0_g1d123798, Pdensi_DN22010_c1_g1, Pdensi_DN22738_c1_g1, Pdensi_DN22939_c1_g1, Pdensi_DN23053_c1_g1, Pdensi_DN39636_c0_g2, Pdensi_DN39970_c2_g4, P…
GO:0048367	0.0449821949038788	0.972596026895545	24	313	shoot system development	BP	0.9999999999	BP shoot system development	Pdensi_DN11554_c0_g1d520300, Pdensi_DN15055_c0_g1d181160, Pdensi_DN16624_c2_g1, Pdensi_DN17443_c2_g1, Pdensi_DN17532_c0_g1d113246, Pdensi_DN17836_c0_g1, Pdensi_DN20385_c1_g1, Pdensi_DN20998_c1_g1, Pdensi_DN21044_c1_g1, Pdensi_DN21269_c2_g1, Pdensi_DN21385_c0_g1, Pdensi_DN23124_c0_g1d21375, Pdensi_DN23723_c0_g3, Pdensi_DN23816_c1_g2, Pdensi_DN24114_c0_g1d551891, Pdensi_DN24513_c1_g2, Pdensi_DN2475…
GO:0048878	0.0452893634001502	0.972062812020805	25	342	chemical homeostasis	BP	0.9999999999	BP chemical homeostasis	Pdensi_DN13969_c0_g1d212964, Pdensi_DN13989_c0_g2, Pdensi_DN14541_c0_g1d8394, Pdensi_DN15553_c1_g1, Pdensi_DN15917_c0_g1d397096, Pdensi_DN17735_c0_g1d12535, Pdensi_DN19376_c0_g2, Pdensi_DN19864_c2_g1, Pdensi_DN20247_c0_g1d411923, Pdensi_DN20512_c0_g1d291173, Pdensi_DN20745_c4_g3, Pdensi_DN21684_c0_g1d123798, Pdensi_DN22010_c1_g1, Pdensi_DN22716_c0_g1d127101, Pdensi_DN22738_c1_g1, Pdensi_DN22764_c…
GO:0010143	0.0478385273299219	0.98868597125619	4	28	cutin biosynthetic process	BP	0.9999999999	BP cutin biosynthetic process	Pdensi_DN13861_c0_g1, Pdensi_DN20632_c0_g3, Pdensi_DN32135_c0_g1d235526, Pdensi_DN5177_c0_g1
GO:0010252	0.0478605535387577	0.988614502374329	4	30	auxin homeostasis	BP	0.9999999999	BP auxin homeostasis	Pdensi_DN20745_c4_g3, Pdensi_DN22716_c0_g1d127101, Pdensi_DN22764_c0_g1, Pdensi_GG_107258_c0_g1
GO:0002521	0.0481057889711567	0.995954923098843	2	6	leukocyte differentiation	BP	0.9999999999	BP leukocyte differentiation	Pdensi_DN102537_c0_g1, Pdensi_DN19852_c0_g4d288371
GO:0016726	0.0481135750238345	0.99574157436449	2	7	oxidoreductase activity, acting on CH or CH2 groups, NAD or NADP as acceptor	MF	0.9999999999	MF oxidoreductase activity, acting on CH or CH2 groups, NAD or NADP as acceptor	Pdensi_DN18910_c0_g1d285192, Pdensi_DN24324_c0_g1
GO:0006869	0.0485529902628093	0.976508427449084	12	125	lipid transport	BP	0.9999999999	BP lipid transport	Pdensi_DN19362_c0_g2, Pdensi_DN19752_c2_g1, Pdensi_DN21403_c0_g1d362996, Pdensi_DN22894_c5_g1, Pdensi_DN25231_c0_g5, Pdensi_DN27992_c0_g1d501182, Pdensi_DN32796_c0_g1, Pdensi_DN34322_c0_g1d86240, Pdensi_DN37782_c0_g1d570381, Pdensi_GG_106215_c1_g1, Pdensi_GG_146212_c0_g1, Pdensi_GG_26840_c0_g1
