# Supplementary material for: Transcriptional Regulation of Pine Male and Female Cone Initiation and Development: Key Players Identified Through Comparative Transcriptomics
Source: Front Genet. 2022 Mar 18;13:815093. doi: 10.3389/fgene.2022.815093 (PMC8971679; doi:10.3389/fgene.2022.815093)
Supplement: Supplementary file 2 [file DataSheet3.ZIP › SUP_GSEA/salmon.gene.counts.matrix.FC_3_2_vs_MC_2_3.DESeq2.DE_results.P0.001_C2.DE.subset.GOseq.depleted]

category	over_represented_pvalue	under_represented_pvalue	numDEInCat	numInCat	term	ontology	over_represented_FDR	under_represented_FDR	go_term
GO:0005739	1	0	28	1511	mitochondrion	CC	0.9999999999	0	CC mitochondrion
GO:0006139	1	0	126	4235	nucleobase-containing compound metabolic process	BP	0.9999999999	0	BP nucleobase-containing compound metabolic process
GO:0006396	1	0	18	1084	RNA processing	BP	0.9999999999	0	BP RNA processing
GO:0006725	1	0	202	4785	cellular aromatic compound metabolic process	BP	0.9999999999	0	BP cellular aromatic compound metabolic process
GO:0006807	1	0	385	7838	nitrogen compound metabolic process	BP	0.9999999999	0	BP nitrogen compound metabolic process
GO:0008270	1	0	50	2071	zinc ion binding	MF	0.9999999999	0	MF zinc ion binding
GO:0009451	1	0	2	1086	RNA modification	BP	0.9999999999	0	BP RNA modification
GO:0016070	1	0	47	2285	RNA metabolic process	BP	0.9999999999	0	BP RNA metabolic process
GO:0034641	1	0	161	4931	cellular nitrogen compound metabolic process	BP	0.9999999999	0	BP cellular nitrogen compound metabolic process
GO:0044422	1	0	290	6445	organelle part	CC	0.9999999999	0	CC organelle part
GO:0044444	1	0	381	8006	cytoplasmic part	CC	0.9999999999	0	CC cytoplasmic part
GO:0044446	1	0	286	6421	intracellular organelle part	CC	0.9999999999	0	CC intracellular organelle part
GO:0046483	1	0	144	4514	heterocycle metabolic process	BP	0.9999999999	0	BP heterocycle metabolic process
GO:0090304	1	0	112	3806	nucleic acid metabolic process	BP	0.9999999999	0	BP nucleic acid metabolic process
GO:1901360	1	0	213	4922	organic cyclic compound metabolic process	BP	0.9999999999	0	BP organic cyclic compound metabolic process
GO:0044260	1	0	345	6751	cellular macromolecule metabolic process	BP	0.9999999999	0	BP cellular macromolecule metabolic process
GO:0044428	1	0	92	2563	nuclear part	CC	0.9999999999	0	CC nuclear part
GO:0043170	1.00000000000002	0	386	7201	macromolecule metabolic process	BP	0.9999999999	0	BP macromolecule metabolic process
GO:0009536	1.00000000000004	0	72	1981	plastid	CC	0.9999999999	0	CC plastid
GO:0009507	1.00000000000014	0	70	1914	chloroplast	CC	0.9999999999	0	CC chloroplast
GO:1990904	1.00000000000086	0	20	895	ribonucleoprotein complex	CC	0.9999999999	0	CC ribonucleoprotein complex
GO:0003723	1.00000000000166	0	53	1549	RNA binding	MF	0.9999999999	0	MF RNA binding
GO:0030529	1.00000000000202	0	18	839	NA	NA	0.9999999999	0	none
GO:0034660	1.00000000000328	0	5	499	ncRNA metabolic process	BP	0.9999999999	0	BP ncRNA metabolic process
GO:0000943	1.00000000000627	0	13	894	retrotransposon nucleocapsid	CC	0.9999999999	0	CC retrotransposon nucleocapsid
GO:0044435	1.00000000000666	0	36	1189	plastid part	CC	0.9999999999	0	CC plastid part
GO:0016071	1.00000000000998	0	19	819	mRNA metabolic process	BP	0.9999999999	0	BP mRNA metabolic process
GO:0044434	1.0000000000117	0	35	1160	chloroplast part	CC	0.9999999999	0	CC chloroplast part
GO:0015074	1.00000000001561	0	17	977	DNA integration	BP	0.9999999999	0	BP DNA integration
GO:0046914	1.00000000002857	0	102	2514	transition metal ion binding	MF	0.9999999999	0	MF transition metal ion binding
GO:0008104	1.00000000002991	0	22	862	protein localization	BP	0.9999999999	0	BP protein localization
GO:0003964	0.999999999966939	1.47149983556537e-10	18	953	RNA-directed DNA polymerase activity	MF	0.9999999999	5.66619405432391e-08	MF RNA-directed DNA polymerase activity
GO:0043531	0.999999999959765	2.42071418453399e-10	9	568	ADP binding	MF	0.9999999999	9.03880005509932e-08	MF ADP binding
GO:0045184	0.999999999863668	4.74470182938052e-10	20	778	establishment of protein localization	BP	0.9999999999	1.71953576298902e-07	BP establishment of protein localization
GO:0034470	0.999999999947561	4.9365655806459e-10	4	402	ncRNA processing	BP	0.9999999999	1.73795317384911e-07	BP ncRNA processing
GO:1901566	0.999999999787032	6.29822819986029e-10	30	995	organonitrogen compound biosynthetic process	BP	0.9999999999	2.15574355218552e-07	BP organonitrogen compound biosynthetic process
GO:0015833	0.999999999729367	9.28523464471987e-10	20	766	peptide transport	BP	0.9999999999	3.09223408897941e-07	BP peptide transport
GO:0042886	0.999999999536467	1.47336394263964e-09	21	779	amide transport	BP	0.9999999999	4.77757644768569e-07	BP amide transport
GO:0015031	0.999999999477285	1.69234055815834e-09	20	756	protein transport	BP	0.9999999999	5.34692829682747e-07	BP protein transport
GO:0006397	0.999999999018263	3.83196504876772e-09	13	584	mRNA processing	BP	0.9999999999	1.1804368332729e-06	BP mRNA processing
GO:0004519	0.999999997198342	6.82927242110279e-09	35	1217	endonuclease activity	MF	0.9999999999	2.05244621397143e-06	MF endonuclease activity
GO:0044237	0.99999999444212	7.34221836924288e-09	569	9326	cellular metabolic process	BP	0.9999999999	2.1540670177574e-06	BP cellular metabolic process
GO:0032991	0.999999993724617	9.979573867654e-09	158	3097	protein-containing complex	CC	0.9999999999	2.85972812086587e-06	CC protein-containing complex
GO:0033036	0.999999995240672	1.20427368671624e-08	31	931	macromolecule localization	BP	0.9999999999	3.3725137199358e-06	BP macromolecule localization
GO:0034061	0.999999994572806	1.50608160501683e-08	24	994	DNA polymerase activity	MF	0.9999999999	4.1239861193372e-06	MF DNA polymerase activity
GO:0016779	0.999999991133714	2.17237182173992e-08	32	1140	nucleotidyltransferase activity	MF	0.9999999999	5.81912295379984e-06	MF nucleotidyltransferase activity
GO:0044271	0.999999985048793	3.25145779507144e-08	44	1171	cellular nitrogen compound biosynthetic process	BP	0.9999999999	8.52435381933409e-06	BP cellular nitrogen compound biosynthetic process
GO:0004190	0.999999986593589	3.41975215954564e-08	28	1065	aspartic-type endopeptidase activity	MF	0.9999999999	8.59962981835129e-06	MF aspartic-type endopeptidase activity
GO:0070001	0.999999986593589	3.41975215954564e-08	28	1065	aspartic-type peptidase activity	MF	0.9999999999	8.59962981835129e-06	MF aspartic-type peptidase activity
GO:0005829	0.999999979500651	3.64343869220156e-08	87	1897	cytosol	CC	0.9999999999	8.97889031306152e-06	CC cytosol
GO:0004518	0.999999981604402	4.00229186932171e-08	43	1324	nuclease activity	MF	0.9999999999	9.66985106152589e-06	MF nuclease activity
GO:0009532	0.999999988726171	4.24015659814809e-08	12	538	plastid stroma	CC	0.9999999999	9.87933785519375e-06	CC plastid stroma
GO:0098796	0.999999991659672	4.24934999452418e-08	7	431	membrane protein complex	CC	0.9999999999	9.87933785519375e-06	CC membrane protein complex
GO:0004175	0.999999980364729	4.3324474245507e-08	41	1299	endopeptidase activity	MF	0.9999999999	9.8860031787618e-06	MF endopeptidase activity
GO:0044238	0.999999961403009	4.9809764478098e-08	566	9180	primary metabolic process	BP	0.9999999999	1.11591985072568e-05	BP primary metabolic process
GO:0009570	0.999999985863269	5.27383453201936e-08	12	534	chloroplast stroma	CC	0.9999999999	1.14863363725104e-05	CC chloroplast stroma
GO:0006955	0.999999982632404	5.31343266704344e-08	18	664	immune response	BP	0.9999999999	1.14863363725104e-05	BP immune response
GO:0051641	0.999999975220906	6.43918839763734e-08	26	808	cellular localization	BP	0.9999999999	1.36799447302909e-05	BP cellular localization
GO:0045087	0.999999973607787	7.97469240431409e-08	18	656	innate immune response	BP	0.9999999999	1.66549423399929e-05	BP innate immune response
GO:0016072	0.999999992394401	9.04833695310811e-08	2	271	rRNA metabolic process	BP	0.9999999999	1.85822679893663e-05	BP rRNA metabolic process
GO:0044424	0.999999911183204	1.09518361986349e-07	901	13815	intracellular part	CC	0.9999999999	2.21227091212425e-05	CC intracellular part
GO:0009579	0.999999994186569	1.2077997632719e-07	1	242	thylakoid	CC	0.9999999999	2.40040462629618e-05	CC thylakoid
GO:0071705	0.999999904986798	2.06465484410773e-07	39	1022	nitrogen compound transport	BP	0.9999999999	4.03820269668182e-05	BP nitrogen compound transport
GO:0043043	0.999999953520216	2.43170154515757e-07	6	380	peptide biosynthetic process	BP	0.9999999999	4.68178538116119e-05	BP peptide biosynthetic process
GO:0016556	0.999999985918604	2.79751315700942e-07	1	226	mRNA modification	BP	0.9999999999	5.30322417241078e-05	BP mRNA modification
GO:0006412	0.999999928112281	3.69523434207059e-07	6	374	translation	BP	0.9999999999	6.89889053984756e-05	BP translation
GO:0070011	0.999999789769202	4.07381349592667e-07	53	1454	peptidase activity, acting on L-amino acid peptides	MF	0.9999999999	7.49216864131469e-05	MF peptidase activity, acting on L-amino acid peptides
GO:0006364	0.999999958664563	4.53390388913636e-07	2	250	rRNA processing	BP	0.9999999999	8.21570054734386e-05	BP rRNA processing
GO:0002376	0.999999816701571	4.65671232086798e-07	24	739	immune system process	BP	0.9999999999	8.31594336488917e-05	BP immune system process
GO:0044436	0.999999893357776	5.39772358134262e-07	6	360	thylakoid part	CC	0.9999999999	9.50153570990053e-05	CC thylakoid part
GO:0016192	0.99999978716083	7.57343991037618e-07	11	460	vesicle-mediated transport	BP	0.9999999999	0.00013143651630374	BP vesicle-mediated transport
GO:0008233	0.999999429647632	1.06567101300412e-06	56	1480	peptidase activity	MF	0.9999999999	0.000182377753086621	MF peptidase activity
GO:0008380	0.999999680887168	1.41546729461343e-06	7	355	RNA splicing	BP	0.9999999999	0.000238923123345572	BP RNA splicing
GO:0043228	0.999999101375035	1.65882231512369e-06	57	1287	non-membrane-bounded organelle	CC	0.9999999999	0.000276216331985866	CC non-membrane-bounded organelle
GO:0043232	0.999999065610793	1.72337918115358e-06	57	1286	intracellular non-membrane-bounded organelle	CC	0.9999999999	0.000277373627007682	CC intracellular non-membrane-bounded organelle
GO:0009535	0.999999677430304	1.7333037883129e-06	5	317	chloroplast thylakoid membrane	CC	0.9999999999	0.000277373627007682	CC chloroplast thylakoid membrane
GO:0055035	0.999999677430304	1.7333037883129e-06	5	317	plastid thylakoid membrane	CC	0.9999999999	0.000277373627007682	CC plastid thylakoid membrane
GO:0043412	0.999998747977519	1.79408905840967e-06	186	3316	macromolecule modification	BP	0.9999999999	0.000283420068945179	BP macromolecule modification
GO:0005840	0.999999653762923	1.85387539199193e-06	5	319	ribosome	CC	0.9999999999	0.000289157627596514	CC ribosome
GO:0031090	0.999998673751146	2.19695678650226e-06	86	1749	organelle membrane	CC	0.9999999999	0.00033838626904101	CC organelle membrane
GO:0006399	0.999999873217486	2.22846005071054e-06	1	196	tRNA metabolic process	BP	0.9999999999	0.00033900104623278	BP tRNA metabolic process
GO:0006886	0.999999246080917	2.45634843779319e-06	12	462	intracellular protein transport	BP	0.9999999999	0.000369111285981558	BP intracellular protein transport
GO:0044445	0.999999746849509	2.52088595924736e-06	2	236	cytosolic part	CC	0.9999999999	0.000374245262528265	CC cytosolic part
GO:0043604	0.999999240789147	2.69555344542896e-06	10	431	amide biosynthetic process	BP	0.9999999999	0.000395412018506853	BP amide biosynthetic process
GO:0051649	0.999998639012955	3.36883246181941e-06	22	653	establishment of localization in cell	BP	0.9999999999	0.000488361806994574	BP establishment of localization in cell
GO:0003735	0.999999085460597	4.21195545441801e-06	6	334	structural constituent of ribosome	MF	0.9999999999	0.000603485059410915	MF structural constituent of ribosome
GO:0034357	0.999999047026097	4.38364455604503e-06	6	326	photosynthetic membrane	CC	0.9999999999	0.000613809866131669	CC photosynthetic membrane
GO:0042651	0.999999047026097	4.38364455604503e-06	6	326	thylakoid membrane	CC	0.9999999999	0.000613809866131669	CC thylakoid membrane
GO:0006996	0.999997043410785	5.5969511429675e-06	47	1067	organelle organization	BP	0.9999999999	0.000774894741389276	BP organelle organization
GO:0046907	0.99999714050703	7.0313273663858e-06	21	620	intracellular transport	BP	0.9999999999	0.000962666842317843	BP intracellular transport
GO:0043234	0.999994117040891	9.72237382734909e-06	76	1557	NA	NA	0.9999999999	0.00131647351978676	none
GO:0044429	0.999995806040261	1.16077397097196e-05	15	502	mitochondrial part	CC	0.9999999999	0.00155468009459962	CC mitochondrial part
GO:0006091	0.999998179515138	1.61687030213759e-05	2	202	generation of precursor metabolites and energy	BP	0.9999999999	0.00214226622182144	BP generation of precursor metabolites and energy
GO:0044391	0.999997783376774	1.94199111161613e-05	2	207	ribosomal subunit	CC	0.9999999999	0.00254566111461	CC ribosomal subunit
GO:0008219	0.999993602996238	2.18488334921396e-05	9	359	cell death	BP	0.9999999999	0.00283390869779098	BP cell death
GO:0043623	0.999998053107943	2.86616040029184e-05	1	162	NA	NA	0.9999999999	0.00367883629712459	none
GO:0000959	0.999997686806214	3.35752267706033e-05	1	168	mitochondrial RNA metabolic process	BP	0.9999999999	0.00426509220894199	BP mitochondrial RNA metabolic process
GO:0071702	0.999979881895749	3.43895251551826e-05	58	1215	organic substance transport	BP	0.9999999999	0.00432395641798122	BP organic substance transport
GO:0044451	0.999984497983799	3.88386809563591e-05	17	504	nucleoplasm part	CC	0.9999999999	0.00483404269438643	CC nucleoplasm part
GO:0031984	0.999984767835032	4.39304828188411e-05	12	408	organelle subcompartment	CC	0.9999999999	0.0054131140929376	CC organelle subcompartment
GO:0009534	1	4.57101090977093e-05	0	125	chloroplast thylakoid	CC	0.9999999999	0.00552196043433308	CC chloroplast thylakoid
GO:0031976	1	4.57101090977093e-05	0	125	plastid thylakoid	CC	0.9999999999	0.00552196043433308	CC plastid thylakoid
GO:0009816	0.999992508604171	4.65360468295786e-05	3	216	defense response to bacterium, incompatible interaction	BP	0.9999999999	0.00556715698091327	BP defense response to bacterium, incompatible interaction
GO:0009814	0.999985938504701	5.22197052140255e-05	7	309	defense response, incompatible interaction	BP	0.9999999999	0.00618703084276175	BP defense response, incompatible interaction
GO:0034613	0.999977976514599	6.7618422654934e-05	10	357	cellular protein localization	BP	0.9999999999	0.00793518289480093	BP cellular protein localization
GO:0034622	0.999972994650604	6.93758903942661e-05	15	459	cellular protein-containing complex assembly	BP	0.9999999999	0.00806462001356742	BP cellular protein-containing complex assembly
GO:0005730	0.999968117922459	7.75717733683047e-05	17	495	nucleolus	CC	0.9999999999	0.00893307842471262	CC nucleolus
GO:0061024	0.999986950433533	7.83292381555031e-05	3	201	membrane organization	BP	0.9999999999	0.00893678585696397	BP membrane organization
GO:0046872	0.999918964685749	0.000102516667645273	315	5206	metal ion binding	MF	0.9999999999	0.0115890860433491	MF metal ion binding
GO:0012501	0.999961996366804	0.000119013848690134	9	329	programmed cell death	BP	0.9999999999	0.013331714941453	BP programmed cell death
GO:0043169	0.999902447828351	0.000122947072866564	319	5252	cation binding	MF	0.9999999999	0.0136482327194757	MF cation binding
GO:0005681	0.999977499184664	0.000130309357627283	3	191	spliceosomal complex	CC	0.9999999999	0.0143363562918159	CC spliceosomal complex
GO:0009259	0.999964104446815	0.000150460681843763	5	244	ribonucleotide metabolic process	BP	0.9999999999	0.0162548305668751	BP ribonucleotide metabolic process
GO:0009626	0.999959961257347	0.000151704716376451	6	265	plant-type hypersensitive response	BP	0.9999999999	0.0162548305668751	BP plant-type hypersensitive response
GO:0034050	0.999959961257347	0.000151704716376451	6	265	host programmed cell death induced by symbiont	BP	0.9999999999	0.0162548305668751	BP host programmed cell death induced by symbiont
GO:1900864	0.999986807000759	0.000167511806540202	1	146	mitochondrial RNA modification	BP	0.9999999999	0.0177937972430032	BP mitochondrial RNA modification
GO:0019843	0.999986385692251	0.000172483266876111	1	144	rRNA binding	MF	0.9999999999	0.0181062428942509	MF rRNA binding
GO:0015934	1	0.000173392035507353	0	113	large ribosomal subunit	CC	0.9999999999	0.0181062428942509	CC large ribosomal subunit
GO:0000375	0.999968223581731	0.000179651541282925	3	188	RNA splicing, via transesterification reactions	BP	0.9999999999	0.018602237745279	BP RNA splicing, via transesterification reactions
GO:0080156	0.999985545609115	0.000182143236595535	1	145	mitochondrial mRNA modification	BP	0.9999999999	0.0187030746777515	BP mitochondrial mRNA modification
GO:0043167	0.999841417437144	0.000189693483614114	550	8481	ion binding	MF	0.9999999999	0.0192622079629481	MF ion binding
GO:0071704	0.999838578158491	0.000190714930326218	660	9937	organic substance metabolic process	BP	0.9999999999	0.0192622079629481	BP organic substance metabolic process
GO:0000377	0.999965573714291	0.000193541775539142	3	187	RNA splicing, via transesterification reactions with bulged adenosine as nucleophile	BP	0.9999999999	0.0193887947820594	BP RNA splicing, via transesterification reactions with bulged adenosine as nucleophile
GO:0070727	0.999914443502842	0.000214398731318605	14	411	cellular macromolecule localization	BP	0.9999999999	0.021305009413773	BP cellular macromolecule localization
GO:0031967	0.999902261376416	0.000231702245564659	16	447	organelle envelope	CC	0.9999999999	0.022659008490855	CC organelle envelope
GO:0031975	0.999902261376416	0.000231702245564659	16	447	envelope	CC	0.9999999999	0.022659008490855	CC envelope
GO:0016604	0.999947220400038	0.000244057520991229	4	203	nuclear body	CC	0.9999999999	0.0236793446744404	CC nuclear body
GO:0006163	0.999925416658581	0.00029850565382304	5	233	purine nucleotide metabolic process	BP	0.9999999999	0.0287358333313086	BP purine nucleotide metabolic process
GO:0071826	0.99994281480083	0.000309680040552269	3	186	ribonucleoprotein complex subunit organization	BP	0.9999999999	0.0295804454239152	BP ribonucleoprotein complex subunit organization
GO:0006259	0.999786901464701	0.000323336487613788	76	1617	DNA metabolic process	BP	0.9999999999	0.0306473246182854	BP DNA metabolic process
GO:0008033	0.999971775065538	0.000336656062745919	1	129	tRNA processing	BP	0.9999999999	0.0316662290469864	BP tRNA processing
GO:0019693	0.999871948859532	0.000419954357020573	7	269	ribose phosphate metabolic process	BP	0.9999999999	0.0391770033320507	BP ribose phosphate metabolic process
GO:0005198	0.999816156496791	0.000422864911797009	16	450	structural molecule activity	MF	0.9999999999	0.0391770033320507	MF structural molecule activity
GO:0009150	0.999882059682749	0.000457926808799061	5	226	purine ribonucleotide metabolic process	BP	0.9999999999	0.0420888442845077	BP purine ribonucleotide metabolic process
GO:0051186	0.999803566351485	0.000461125951826695	15	414	cofactor metabolic process	BP	0.9999999999	0.0420888442845077	BP cofactor metabolic process
GO:0072521	0.99985680616474	0.000466452257819193	7	266	purine-containing compound metabolic process	BP	0.9999999999	0.0422619464768242	BP purine-containing compound metabolic process
GO:0016050	1	0.000482982376403053	0	95	vesicle organization	BP	0.9999999999	0.0434402105258279	BP vesicle organization
GO:0044802	0.99990395015115	0.000500909706064853	3	173	NA	NA	0.9999999999	0.0447261550589212	none
GO:0033365	0.99983367290583	0.000505705339554552	8	282	protein localization to organelle	BP	0.9999999999	0.0448295049927424	BP protein localization to organelle
GO:0022618	0.999890938486524	0.000562739372857151	3	176	ribonucleoprotein complex assembly	BP	0.9999999999	0.0495291039453272	BP ribonucleoprotein complex assembly
GO:0017038	0.999948327271613	0.000583089719617997	1	125	protein import	BP	0.9999999999	0.0509562519512976	BP protein import
GO:0098588	0.9996186168964	0.00058770808578191	65	1231	bounding membrane of organelle	CC	0.9999999999	0.0509981622042584	CC bounding membrane of organelle
GO:0016772	0.999460777819789	0.000729978519546962	135	2464	transferase activity, transferring phosphorus-containing groups	MF	0.9999999999	0.0629006665584452	MF transferase activity, transferring phosphorus-containing groups
GO:0046390	0.999883773698872	0.000762105312694281	2	150	ribose phosphate biosynthetic process	BP	0.9999999999	0.0652129282154092	BP ribose phosphate biosynthetic process
GO:0006518	0.999648136502461	0.000768347938259825	17	456	peptide metabolic process	BP	0.9999999999	0.0652936778981901	BP peptide metabolic process
GO:0043603	0.999601796015855	0.000797345992528564	22	542	cellular amide metabolic process	BP	0.9999999999	0.0672938172598422	BP cellular amide metabolic process
GO:0097367	0.999360781665557	0.0008120540026784	223	3612	carbohydrate derivative binding	MF	0.9999999999	0.0680689076258724	MF carbohydrate derivative binding
GO:0043226	0.999276209257271	0.000840637998094624	667	9769	organelle	CC	0.9999999999	0.0699887933278511	CC organelle
GO:0006400	1	0.000924335741981208	0	85	tRNA modification	BP	0.9999999999	0.0764407047831708	BP tRNA modification
GO:0009260	0.999851556836053	0.000952803719308548	2	147	ribonucleotide biosynthetic process	BP	0.9999999999	0.0782696495287995	BP ribonucleotide biosynthetic process
GO:0032553	0.999228658660728	0.000977996728725326	220	3556	ribonucleotide binding	MF	0.9999999999	0.0798071237837978	MF ribonucleotide binding
GO:0043229	0.999029608550024	0.00112319174526036	667	9743	intracellular organelle	CC	0.9999999999	0.0910524255598562	CC intracellular organelle
GO:0072522	0.999797609800627	0.00126356454025303	2	143	purine-containing compound biosynthetic process	BP	0.9999999999	0.101762367745084	BP purine-containing compound biosynthetic process
GO:0000398	0.99973205030361	0.00128724706335468	3	159	mRNA splicing, via spliceosome	BP	0.9999999999	0.102996482562703	BP mRNA splicing, via spliceosome
GO:0017076	0.998925789263797	0.001354365616611	219	3520	purine nucleotide binding	MF	0.9999999999	0.107667697599231	MF purine nucleotide binding
GO:0035639	0.998915926478532	0.00136918499689567	215	3460	purine ribonucleoside triphosphate binding	MF	0.9999999999	0.108148061100952	MF purine ribonucleoside triphosphate binding
GO:0032555	0.998866292424536	0.0014279352775295	219	3517	purine ribonucleotide binding	MF	0.9999999999	0.112070181463175	MF purine ribonucleotide binding
GO:0044455	0.999746590965868	0.00154911068698587	2	142	mitochondrial membrane part	CC	0.9999999999	0.12081102458886	CC mitochondrial membrane part
GO:0046034	0.999843721194677	0.00158465368711741	1	108	ATP metabolic process	BP	0.9999999999	0.122805677563904	BP ATP metabolic process
GO:0022626	1	0.00161676129539735	0	85	cytosolic ribosome	CC	0.9999999999	0.124510829261789	CC cytosolic ribosome
GO:0019904	1	0.00164345460949424	0	82	protein domain specific binding	MF	0.9999999999	0.12578042048564	MF protein domain specific binding
GO:0065002	1	0.00178646768947496	0	81	intracellular protein transmembrane transport	BP	0.9999999999	0.135048189384726	BP intracellular protein transmembrane transport
GO:0071806	1	0.00178646768947496	0	81	protein transmembrane transport	BP	0.9999999999	0.135048189384726	BP protein transmembrane transport
GO:0018130	0.998891386943518	0.00181336229238493	41	813	heterocycle biosynthetic process	BP	0.9999999999	0.135746756175519	BP heterocycle biosynthetic process
GO:0051188	0.999386159456284	0.00181774182510636	7	237	cofactor biosynthetic process	BP	0.9999999999	0.135746756175519	BP cofactor biosynthetic process
GO:0048193	0.999606233753567	0.00182959322420654	3	156	Golgi vesicle transport	BP	0.9999999999	0.135808721136584	BP Golgi vesicle transport
GO:0022625	1	0.00186732547063444	0	82	cytosolic large ribosomal subunit	CC	0.9999999999	0.137779547599746	CC cytosolic large ribosomal subunit
GO:0022613	1	0.00188883110904126	0	81	ribonucleoprotein complex biogenesis	BP	0.9999999999	0.138536767414324	BP ribonucleoprotein complex biogenesis
GO:1902589	0.999354370814563	0.00190578290639871	7	233	NA	NA	0.9999999999	0.138780731302513	none
GO:0006353	1	0.00191468303209116	0	77	DNA-templated transcription, termination	BP	0.9999999999	0.138780731302513	BP DNA-templated transcription, termination
GO:0005524	0.998337907347653	0.0020997148088647	198	3197	ATP binding	MF	0.9999999999	0.150727939409848	MF ATP binding
GO:0003729	0.999125367179061	0.00211525495327487	11	305	mRNA binding	MF	0.9999999999	0.150727939409848	MF mRNA binding
GO:0030554	0.998321007404391	0.00211620950478037	202	3256	adenyl nucleotide binding	MF	0.9999999999	0.150727939409848	MF adenyl nucleotide binding
GO:0009161	0.99953307767586	0.00213799697455388	3	152	ribonucleoside monophosphate metabolic process	BP	0.9999999999	0.15140459034743	BP ribonucleoside monophosphate metabolic process
GO:0031966	0.999203700336752	0.00218882225569433	8	258	mitochondrial membrane	CC	0.9999999999	0.153355964298066	CC mitochondrial membrane
GO:0032559	0.99826087967021	0.00219044389843042	202	3254	adenyl ribonucleotide binding	MF	0.9999999999	0.153355964298066	MF adenyl ribonucleotide binding
GO:0009526	0.99897435150095	0.00225831030144254	14	361	plastid envelope	CC	0.9999999999	0.157214121663136	CC plastid envelope
GO:0015979	0.999743020060144	0.00246877169435538	1	106	photosynthesis	BP	0.9999999999	0.170210905090354	BP photosynthesis
GO:0006520	0.998789101042155	0.00248280192940018	17	410	cellular amino acid metabolic process	BP	0.9999999999	0.170210905090354	BP cellular amino acid metabolic process
GO:0055086	0.998784627456619	0.00249083258280926	17	415	nucleobase-containing small molecule metabolic process	BP	0.9999999999	0.170210905090354	BP nucleobase-containing small molecule metabolic process
GO:1901564	0.997945200814304	0.00250025757355577	282	4272	organonitrogen compound metabolic process	BP	0.9999999999	0.170210905090354	BP organonitrogen compound metabolic process
GO:0006753	0.998806576627429	0.00260380557289592	14	363	nucleoside phosphate metabolic process	BP	0.9999999999	0.17628622125947	BP nucleoside phosphate metabolic process
GO:0006164	0.999543293757479	0.00264044449515008	2	132	purine nucleotide biosynthetic process	BP	0.9999999999	0.177789929340105	BP purine nucleotide biosynthetic process
GO:0019637	0.99845501904384	0.00265761148073055	31	645	organophosphate metabolic process	BP	0.9999999999	0.17797330796501	BP organophosphate metabolic process
GO:0009941	0.998763285869767	0.00269347232555164	14	357	chloroplast envelope	CC	0.9999999999	0.177976428859606	CC chloroplast envelope
GO:0009199	0.999533193434186	0.00269768181753718	2	125	ribonucleoside triphosphate metabolic process	BP	0.9999999999	0.177976428859606	BP ribonucleoside triphosphate metabolic process
GO:0005759	0.999716151322538	0.00270098946573173	1	101	mitochondrial matrix	CC	0.9999999999	0.177976428859606	CC mitochondrial matrix
GO:1901137	0.998834809343878	0.00276600930508028	11	306	carbohydrate derivative biosynthetic process	BP	0.9999999999	0.181291312006379	BP carbohydrate derivative biosynthetic process
GO:1901135	0.99843287319058	0.00278727638814223	27	576	carbohydrate derivative metabolic process	BP	0.9999999999	0.181533571664307	BP carbohydrate derivative metabolic process
GO:0034654	0.998410698741656	0.00279917047688836	28	593	nucleobase-containing compound biosynthetic process	BP	0.9999999999	0.181533571664307	BP nucleobase-containing compound biosynthetic process
GO:0006839	1	0.00284238635568443	0	75	mitochondrial transport	BP	0.9999999999	0.183226280215267	BP mitochondrial transport
GO:0016853	0.998940965107294	0.00285501102104619	8	248	isomerase activity	MF	0.9999999999	0.183226280215267	MF isomerase activity
GO:0009117	0.998639205779052	0.00294608720829127	14	360	nucleotide metabolic process	BP	0.9999999999	0.188091640313808	BP nucleotide metabolic process
GO:0009152	0.999418461350794	0.00328189283806154	2	129	purine ribonucleotide biosynthetic process	BP	0.9999999999	0.208450946137084	BP purine ribonucleotide biosynthetic process
GO:0090407	0.998378192848559	0.00339926884206941	15	373	organophosphate biosynthetic process	BP	0.9999999999	0.21479892652297	BP organophosphate biosynthetic process
GO:0009144	0.999324058305047	0.00376357220637073	2	120	purine nucleoside triphosphate metabolic process	BP	0.9999999999	0.235536245830976	BP purine nucleoside triphosphate metabolic process
GO:0031410	0.997941523023638	0.00376567443829753	23	499	cytoplasmic vesicle	CC	0.9999999999	0.235536245830976	CC cytoplasmic vesicle
GO:0016607	0.999046928531314	0.00409350856285181	3	135	nuclear speck	CC	0.9999999999	0.254748548037677	CC nuclear speck
GO:0030659	1	0.00412771066154204	0	69	cytoplasmic vesicle membrane	CC	0.9999999999	0.255586184781513	CC cytoplasmic vesicle membrane
GO:0006310	0.997519067588199	0.00443655624138985	24	579	DNA recombination	BP	0.9999999999	0.273336230032028	BP DNA recombination
GO:0009205	0.999163383630805	0.00455633436560042	2	117	purine ribonucleoside triphosphate metabolic process	BP	0.9999999999	0.27931916444243	BP purine ribonucleoside triphosphate metabolic process
GO:0098805	0.997004586455901	0.00460262869309853	46	859	whole membrane	CC	0.9999999999	0.28076035027901	CC whole membrane
GO:0008152	0.995902535399552	0.00463577010995957	737	10677	metabolic process	BP	0.9999999999	0.28138896204395	BP metabolic process
GO:0022627	1	0.00475446037958056	0	70	cytosolic small ribosomal subunit	CC	0.9999999999	0.287178729397998	CC cytosolic small ribosomal subunit
GO:0008173	1	0.0049424282688134	0	67	RNA methyltransferase activity	MF	0.9999999999	0.29707610306497	MF RNA methyltransferase activity
GO:0009126	0.998760811086876	0.00518060932883082	3	138	purine nucleoside monophosphate metabolic process	BP	0.9999999999	0.308383904105572	BP purine nucleoside monophosphate metabolic process
GO:0009167	0.998760811086876	0.00518060932883082	3	138	purine ribonucleoside monophosphate metabolic process	BP	0.9999999999	0.308383904105572	BP purine ribonucleoside monophosphate metabolic process
GO:0006732	0.997696809643632	0.00522808721580043	11	288	coenzyme metabolic process	BP	0.9999999999	0.308757432006051	BP coenzyme metabolic process
GO:0007005	0.998745477256991	0.00523699913076325	3	139	mitochondrion organization	BP	0.9999999999	0.308757432006051	BP mitochondrion organization
GO:1902494	0.996436043832455	0.00539419659580988	48	888	catalytic complex	CC	0.9999999999	0.316510906921759	CC catalytic complex
GO:0009657	0.997667699245755	0.00567966181203596	9	248	plastid organization	BP	0.9999999999	0.331681482691503	BP plastid organization
GO:0051345	1	0.00580082678073925	0	62	positive regulation of hydrolase activity	BP	0.9999999999	0.337159375435231	BP positive regulation of hydrolase activity
GO:0097708	0.996527242172668	0.00611539938910067	24	501	intracellular vesicle	CC	0.9999999999	0.353774419119711	CC intracellular vesicle
GO:0022853	1	0.00619333924309465	0	64	active ion transmembrane transporter activity	MF	0.9999999999	0.354376183662685	MF active ion transmembrane transporter activity
GO:0046903	0.999273326881874	0.00620023109196238	1	90	secretion	BP	0.9999999999	0.354376183662685	BP secretion
GO:0000502	1	0.00624084011157301	0	65	proteasome complex	CC	0.9999999999	0.354376183662685	CC proteasome complex
GO:1905369	1	0.00624084011157301	0	65	endopeptidase complex	CC	0.9999999999	0.354376183662685	CC endopeptidase complex
GO:0072594	0.997472813948765	0.00638680772994658	8	233	establishment of protein localization to organelle	BP	0.9999999999	0.361001123157806	BP establishment of protein localization to organelle
GO:0098791	0.997197004253248	0.00648339621330798	10	268	Golgi subcompartment	CC	0.9999999999	0.362941987561612	CC Golgi subcompartment
GO:0006818	1	0.00653896455434814	0	63	NA	NA	0.9999999999	0.362941987561612	none
GO:0015992	1	0.00653896455434814	0	63	NA	NA	0.9999999999	0.362941987561612	none
GO:1902600	1	0.00653896455434814	0	63	proton transmembrane transport	BP	0.9999999999	0.362941987561612	BP proton transmembrane transport
GO:0044743	1	0.00672752442824338	0	64	protein transmembrane import into intracellular organelle	BP	0.9999999999	0.37173343499917	BP protein transmembrane import into intracellular organelle
GO:0032940	0.999135161766309	0.00722156515160173	1	88	secretion by cell	BP	0.9999999999	0.397250561598377	BP secretion by cell
GO:0016859	1	0.00732979280176205	0	62	cis-trans isomerase activity	MF	0.9999999999	0.401373586922108	MF cis-trans isomerase activity
GO:0019751	1	0.00736166455481223	0	62	polyol metabolic process	BP	0.9999999999	0.401373586922108	BP polyol metabolic process
GO:0031969	0.996678821876073	0.00758880558078013	10	262	chloroplast membrane	CC	0.9999999999	0.41085730152699	CC chloroplast membrane
GO:0006733	0.998094947022759	0.0076260006584879	3	132	oxidoreduction coenzyme metabolic process	BP	0.9999999999	0.41085730152699	BP oxidoreduction coenzyme metabolic process
GO:0000166	0.993616763580597	0.00766898063230058	253	3882	nucleotide binding	MF	0.9999999999	0.41085730152699	MF nucleotide binding
GO:1901265	0.993616763580597	0.00766898063230058	253	3882	nucleoside phosphate binding	MF	0.9999999999	0.41085730152699	MF nucleoside phosphate binding
GO:0019867	0.998347874382	0.00834665599342539	2	110	outer membrane	CC	0.9999999999	0.445227251735877	CC outer membrane
GO:0019829	1	0.0084964643454796	0	60	cation-transporting ATPase activity	MF	0.9999999999	0.448382506661219	MF cation-transporting ATPase activity
GO:0042625	1	0.0084964643454796	0	60	ATPase coupled ion transmembrane transporter activity	MF	0.9999999999	0.448382506661219	MF ATPase coupled ion transmembrane transporter activity
GO:0006897	0.997846100383684	0.008514973750911	3	129	endocytosis	BP	0.9999999999	0.448382506661219	BP endocytosis
GO:0006090	0.998946591177756	0.008581367384563	1	85	pyruvate metabolic process	BP	0.9999999999	0.449955782606746	BP pyruvate metabolic process
GO:0001510	1	0.0091464089106822	0	58	RNA methylation	BP	0.9999999999	0.4775510618535	BP RNA methylation
GO:0061025	1	0.00948960680339096	0	56	membrane fusion	BP	0.9999999999	0.491332362219178	BP membrane fusion
GO:0019866	0.995769575396242	0.00949010730467168	10	260	organelle inner membrane	CC	0.9999999999	0.491332362219178	CC organelle inner membrane
GO:0043038	1	0.0103650917623213	0	58	amino acid activation	BP	0.9999999999	0.532161086230513	BP amino acid activation
GO:0043039	1	0.0103650917623213	0	58	tRNA aminoacylation	BP	0.9999999999	0.532161086230513	BP tRNA aminoacylation
GO:1902531	0.997861692867016	0.0104960351151242	2	103	regulation of intracellular signal transduction	BP	0.9999999999	0.535733124708686	BP regulation of intracellular signal transduction
GO:0042170	0.995108243337109	0.0105216211799628	11	272	plastid membrane	CC	0.9999999999	0.535733124708686	CC plastid membrane
GO:0036094	0.991099605311098	0.0105685016804848	269	4078	small molecule binding	MF	0.9999999999	0.535905669575857	MF small molecule binding
GO:0003743	0.99864125988645	0.0106937150441902	1	85	translation initiation factor activity	MF	0.9999999999	0.540032609731604	MF translation initiation factor activity
GO:0043168	0.990687721647904	0.0110565802774726	266	4030	anion binding	MF	0.9999999999	0.555481450243176	MF anion binding
GO:0022900	0.998584061004238	0.0110897936016735	1	83	electron transport chain	BP	0.9999999999	0.555481450243176	BP electron transport chain
GO:0003755	1	0.0111873926100055	0	57	peptidyl-prolyl cis-trans isomerase activity	MF	0.9999999999	0.558101424050558	MF peptidyl-prolyl cis-trans isomerase activity
GO:0044433	0.994058328793675	0.0114775215688885	15	336	cytoplasmic vesicle part	CC	0.9999999999	0.570266212789696	CC cytoplasmic vesicle part
GO:0031982	0.992920936610289	0.0115763472295846	28	544	vesicle	CC	0.9999999999	0.572866468124264	CC vesicle
GO:0005684	1	0.0116327014915203	0	55	U2-type spliceosomal complex	CC	0.9999999999	0.573352591114055	CC U2-type spliceosomal complex
GO:0009756	0.997492077898983	0.012078362687897	2	101	carbohydrate mediated signaling	BP	0.9999999999	0.590593591429632	BP carbohydrate mediated signaling
GO:0010182	0.997492077898983	0.012078362687897	2	101	sugar mediated signaling pathway	BP	0.9999999999	0.590593591429632	BP sugar mediated signaling pathway
GO:0043227	0.989085759285006	0.0122560089812998	645	9189	membrane-bounded organelle	CC	0.9999999999	0.596911235840223	CC membrane-bounded organelle
GO:0005743	0.995733442630725	0.0124236567778013	5	164	mitochondrial inner membrane	CC	0.9999999999	0.602694089827039	CC mitochondrial inner membrane
GO:0031968	0.997303190615742	0.0128623971969843	2	103	organelle outer membrane	CC	0.9999999999	0.621531208867612	CC organelle outer membrane
GO:0009987	0.98826582620254	0.0129879063690967	906	12852	cellular process	BP	0.9999999999	0.625144462031288	BP cellular process
GO:0031248	1	0.0131143596886112	0	55	protein acetyltransferase complex	CC	0.9999999999	0.626337752259949	CC protein acetyltransferase complex
GO:1902493	1	0.0131143596886112	0	55	acetyltransferase complex	CC	0.9999999999	0.626337752259949	CC acetyltransferase complex
GO:0031977	1	0.0131943054892113	0	54	thylakoid lumen	CC	0.9999999999	0.627722904394062	CC thylakoid lumen
GO:0044801	1	0.0134282317803122	0	52	NA	NA	0.9999999999	0.632867860439753	none
GO:0005622	0.995784985886986	0.013534072121337	4	144	intracellular	CC	0.9999999999	0.632867860439753	CC intracellular
GO:0005794	0.99106434128838	0.0135704739780482	38	692	Golgi apparatus	CC	0.9999999999	0.632867860439753	CC Golgi apparatus
GO:0098660	0.994880729159936	0.0136102923945771	6	179	inorganic ion transmembrane transport	BP	0.9999999999	0.632867860439753	BP inorganic ion transmembrane transport
GO:0009108	0.995761143480073	0.0136103449382992	4	141	coenzyme biosynthetic process	BP	0.9999999999	0.632867860439753	BP coenzyme biosynthetic process
GO:0030684	0.998203993136838	0.0136155056016219	1	81	preribosome	CC	0.9999999999	0.632867860439753	CC preribosome
GO:0098655	0.995261464181866	0.0136619745882953	5	160	cation transmembrane transport	BP	0.9999999999	0.632867860439753	BP cation transmembrane transport
GO:0051716	0.989621530336868	0.0138376134919819	83	1360	cellular response to stimulus	BP	0.9999999999	0.638603271341577	BP cellular response to stimulus
GO:0009123	0.995070390010716	0.0141582412288062	5	159	nucleoside monophosphate metabolic process	BP	0.9999999999	0.650962120975186	BP nucleoside monophosphate metabolic process
GO:0031123	0.998090708670926	0.0143666195859803	1	78	RNA 3'-end processing	BP	0.9999999999	0.657325320873654	BP RNA 3'-end processing
GO:1990542	1	0.014403330355128	0	55	mitochondrial transmembrane transport	BP	0.9999999999	0.657325320873654	BP mitochondrial transmembrane transport
GO:0015931	0.99478944402725	0.0148756562070671	5	161	nucleobase-containing compound transport	BP	0.9999999999	0.676375777798824	BP nucleobase-containing compound transport
GO:0009658	0.993042902045182	0.0155456377353018	9	226	chloroplast organization	BP	0.9999999999	0.697128523486907	BP chloroplast organization
GO:0004812	1	0.015614954754292	0	53	aminoacyl-tRNA ligase activity	MF	0.9999999999	0.697128523486907	MF aminoacyl-tRNA ligase activity
GO:0006418	1	0.015614954754292	0	53	tRNA aminoacylation for protein translation	BP	0.9999999999	0.697128523486907	BP tRNA aminoacylation for protein translation
GO:0016875	1	0.015614954754292	0	53	ligase activity, forming carbon-oxygen bonds	MF	0.9999999999	0.697128523486907	MF ligase activity, forming carbon-oxygen bonds
GO:0016876	1	0.015614954754292	0	53	NA	NA	0.9999999999	0.697128523486907	none
GO:0008757	0.993184122976836	0.0158758546562115	8	212	S-adenosylmethionine-dependent methyltransferase activity	MF	0.9999999999	0.706217621205194	MF S-adenosylmethionine-dependent methyltransferase activity
GO:0005802	0.992294345878899	0.0164873554624424	10	247	trans-Golgi network	CC	0.9999999999	0.730781273410845	CC trans-Golgi network
GO:1901293	0.993148840774849	0.0167167061695535	7	198	nucleoside phosphate biosynthetic process	BP	0.9999999999	0.738291230900497	BP nucleoside phosphate biosynthetic process
GO:0033554	0.987391474467217	0.0170777020929576	70	1163	cellular response to stress	BP	0.9999999999	0.751540875676513	BP cellular response to stress
GO:0006913	0.995209244956633	0.0173219281098362	3	121	nucleocytoplasmic transport	BP	0.9999999999	0.756882263012064	BP nucleocytoplasmic transport
GO:0051169	0.995209244956633	0.0173219281098362	3	121	nuclear transport	BP	0.9999999999	0.756882263012064	BP nuclear transport
GO:0009165	0.99273993874214	0.0176195544416853	7	197	nucleotide biosynthetic process	BP	0.9999999999	0.767166607174722	BP nucleotide biosynthetic process
GO:0019362	0.99510020531308	0.0176900221620621	3	116	pyridine nucleotide metabolic process	BP	0.9999999999	0.767522722115946	BP pyridine nucleotide metabolic process
GO:0031425	1	0.0183885329080532	0	52	chloroplast RNA processing	BP	0.9999999999	0.795029833308881	BP chloroplast RNA processing
GO:0043094	0.997435563501683	0.01848482611041	1	77	cellular metabolic compound salvage	BP	0.9999999999	0.796398696966686	BP cellular metabolic compound salvage
GO:0060589	0.995899409113053	0.0185672912459534	2	96	nucleoside-triphosphatase regulator activity	MF	0.9999999999	0.797164330078876	MF nucleoside-triphosphatase regulator activity
GO:0030135	1	0.0188138565084428	0	48	coated vesicle	CC	0.9999999999	0.802215016763804	CC coated vesicle
GO:0046496	0.994745586651782	0.0188151387635724	3	115	nicotinamide nucleotide metabolic process	BP	0.9999999999	0.802215016763804	BP nicotinamide nucleotide metabolic process
GO:0043543	0.995815291947065	0.0189032199960295	2	95	protein acylation	BP	0.9999999999	0.80319129927957	BP protein acylation
GO:0051336	0.994669578542633	0.0190490580547567	3	116	regulation of hydrolase activity	BP	0.9999999999	0.806111295143304	BP regulation of hydrolase activity
GO:0006888	0.99574976753808	0.0191593579830899	2	95	ER to Golgi vesicle-mediated transport	BP	0.9999999999	0.806111295143304	BP ER to Golgi vesicle-mediated transport
GO:0006413	1	0.0191682039828752	0	52	translational initiation	BP	0.9999999999	0.806111295143304	BP translational initiation
GO:0098662	0.993023981379145	0.0193427245655451	5	153	inorganic cation transmembrane transport	BP	0.9999999999	0.810683850668867	BP inorganic cation transmembrane transport
GO:0004386	0.990604830467065	0.019778685510809	10	240	helicase activity	MF	0.9999999999	0.826145636827757	MF helicase activity
GO:0042742	0.986916497253303	0.0200080069323691	33	608	defense response to bacterium	BP	0.9999999999	0.832900883177878	BP defense response to bacterium
GO:0003724	1	0.0206908623692431	0	47	RNA helicase activity	MF	0.9999999999	0.858426956612165	MF RNA helicase activity
GO:0016866	1	0.0208807137587394	0	45	intramolecular transferase activity	MF	0.9999999999	0.861226792043936	MF intramolecular transferase activity
GO:0031201	1	0.0209356317051753	0	48	SNARE complex	CC	0.9999999999	0.861226792043936	CC SNARE complex
GO:0046939	0.997034489932366	0.020968027723842	1	71	nucleotide phosphorylation	BP	0.9999999999	0.861226792043936	BP nucleotide phosphorylation
GO:0018298	1	0.0217006152393417	0	51	protein-chromophore linkage	BP	0.9999999999	0.885225883857631	BP protein-chromophore linkage
GO:0032970	1	0.0217431730848248	0	48	regulation of actin filament-based process	BP	0.9999999999	0.885225883857631	BP regulation of actin filament-based process
GO:0030695	0.996900285017674	0.0217678496030565	1	71	GTPase regulator activity	MF	0.9999999999	0.885225883857631	MF GTPase regulator activity
GO:0000149	1	0.0222829170380217	0	48	SNARE binding	MF	0.9999999999	0.903191130731918	MF SNARE binding
GO:0034504	0.996716829220406	0.0228400985412398	1	72	protein localization to nucleus	BP	0.9999999999	0.922739981066086	BP protein localization to nucleus
GO:0009187	1	0.0230463263709975	0	51	cyclic nucleotide metabolic process	BP	0.9999999999	0.928028867788991	BP cyclic nucleotide metabolic process
GO:0009132	0.996660674734748	0.023192078737344	1	70	nucleoside diphosphate metabolic process	BP	0.9999999999	0.930304796484321	BP nucleoside diphosphate metabolic process
GO:0018208	1	0.0232538449372805	0	48	peptidyl-proline modification	BP	0.9999999999	0.930304796484321	BP peptidyl-proline modification
GO:0032956	1	0.0238178959739535	0	47	regulation of actin cytoskeleton organization	BP	0.9999999999	0.936152455492128	BP regulation of actin cytoskeleton organization
GO:0043231	0.97855754410919	0.0238394569700125	637	9002	intracellular membrane-bounded organelle	CC	0.9999999999	0.936152455492128	CC intracellular membrane-bounded organelle
GO:0044431	0.984057507844131	0.023983718591121	34	615	Golgi apparatus part	CC	0.9999999999	0.936152455492128	CC Golgi apparatus part
GO:0006096	0.996465653385411	0.0243409778035615	1	69	glycolytic process	BP	0.9999999999	0.936152455492128	BP glycolytic process
GO:0006165	0.996465653385411	0.0243409778035615	1	69	nucleoside diphosphate phosphorylation	BP	0.9999999999	0.936152455492128	BP nucleoside diphosphate phosphorylation
GO:0006757	0.996465653385411	0.0243409778035615	1	69	ATP generation from ADP	BP	0.9999999999	0.936152455492128	BP ATP generation from ADP
GO:0009135	0.996465653385411	0.0243409778035615	1	69	purine nucleoside diphosphate metabolic process	BP	0.9999999999	0.936152455492128	BP purine nucleoside diphosphate metabolic process
GO:0009179	0.996465653385411	0.0243409778035615	1	69	purine ribonucleoside diphosphate metabolic process	BP	0.9999999999	0.936152455492128	BP purine ribonucleoside diphosphate metabolic process
GO:0009185	0.996465653385411	0.0243409778035615	1	69	ribonucleoside diphosphate metabolic process	BP	0.9999999999	0.936152455492128	BP ribonucleoside diphosphate metabolic process
GO:0046031	0.996465653385411	0.0243409778035615	1	69	ADP metabolic process	BP	0.9999999999	0.936152455492128	BP ADP metabolic process
GO:0042254	1	0.0243563593374124	0	47	ribosome biogenesis	BP	0.9999999999	0.936152455492128	BP ribosome biogenesis
GO:0070585	1	0.0243876755569691	0	48	protein localization to mitochondrion	BP	0.9999999999	0.936152455492128	BP protein localization to mitochondrion
GO:0072655	1	0.0243876755569691	0	48	establishment of protein localization to mitochondrion	BP	0.9999999999	0.936152455492128	BP establishment of protein localization to mitochondrion
GO:0048284	0.994333359184372	0.0246104216388242	2	89	organelle fusion	BP	0.9999999999	0.94176899202979	BP organelle fusion
GO:0009190	1	0.0248367285603478	0	50	cyclic nucleotide biosynthetic process	BP	0.9999999999	0.944562250989525	BP cyclic nucleotide biosynthetic process
GO:0052652	1	0.0248367285603478	0	50	cyclic purine nucleotide metabolic process	BP	0.9999999999	0.944562250989525	BP cyclic purine nucleotide metabolic process
GO:0072524	0.991644698773455	0.024916334515061	4	128	pyridine-containing compound metabolic process	BP	0.9999999999	0.944674073521791	BP pyridine-containing compound metabolic process
GO:0015935	0.994190196651802	0.0250934210348921	2	95	small ribosomal subunit	CC	0.9999999999	0.947297047817416	CC small ribosomal subunit
GO:0097435	0.992683841812177	0.0251392740331354	3	115	supramolecular fiber organization	BP	0.9999999999	0.947297047817416	BP supramolecular fiber organization
GO:0090174	1	0.025413598019039	0	45	organelle membrane fusion	BP	0.9999999999	0.954714496312802	BP organelle membrane fusion
GO:0072350	1	0.0255440260147974	0	46	tricarboxylic acid metabolic process	BP	0.9999999999	0.956697533599799	BP tricarboxylic acid metabolic process
GO:0031300	0.993988958546641	0.0258728366171466	2	91	intrinsic component of organelle membrane	CC	0.9999999999	0.966076038777214	CC intrinsic component of organelle membrane
GO:0000781	1	0.0262964635815047	0	45	chromosome, telomeric region	CC	0.9999999999	0.978927565713901	CC chromosome, telomeric region
GO:0030532	0.996064449015606	0.0266061366368196	1	72	small nuclear ribonucleoprotein complex	CC	0.9999999999	0.984497912195253	CC small nuclear ribonucleoprotein complex
GO:0005774	0.982743896784372	0.0266287686441695	29	539	vacuolar membrane	CC	0.9999999999	0.984497912195253	CC vacuolar membrane
GO:0043933	0.981745444472346	0.0267244187571942	38	673	protein-containing complex subunit organization	BP	0.9999999999	0.984497912195253	BP protein-containing complex subunit organization
GO:0005096	0.996045524235038	0.0267656874359203	1	68	GTPase activator activity	MF	0.9999999999	0.984497912195253	MF GTPase activator activity
GO:0006171	1	0.0272065571932535	0	49	cAMP biosynthetic process	BP	0.9999999999	0.994775067463707	BP cAMP biosynthetic process
GO:0046058	1	0.0272065571932535	0	49	cAMP metabolic process	BP	0.9999999999	0.994775067463707	BP cAMP metabolic process
GO:0008186	1	0.0274074271868799	0	44	RNA-dependent ATPase activity	MF	0.9999999999	0.999154786380869	MF RNA-dependent ATPase activity
GO:0016553	1	0.027582180138538	0	49	base conversion or substitution editing	BP	0.9999999999	0.999610657844309	BP base conversion or substitution editing
GO:0016554	1	0.027582180138538	0	49	cytidine to uridine editing	BP	0.9999999999	0.999610657844309	BP cytidine to uridine editing
GO:0000123	1	0.0278365479219203	0	46	histone acetyltransferase complex	CC	0.9999999999	0.9999999999	CC histone acetyltransferase complex
GO:0015197	0.990450798188453	0.0280376936299214	4	126	NA	NA	0.9999999999	0.9999999999	none
GO:0044281	0.977519672206599	0.028140947313137	113	1753	small molecule metabolic process	BP	0.9999999999	0.9999999999	BP small molecule metabolic process
GO:0030117	1	0.0286991430235008	0	45	membrane coat	CC	0.9999999999	0.9999999999	CC membrane coat
GO:0005815	0.993207636268718	0.0287626114587146	2	88	microtubule organizing center	CC	0.9999999999	0.9999999999	CC microtubule organizing center
GO:0005484	1	0.0289021870188655	0	44	SNAP receptor activity	MF	0.9999999999	0.9999999999	MF SNAP receptor activity
GO:0022406	1	0.0290267016053107	0	44	membrane docking	BP	0.9999999999	0.9999999999	BP membrane docking
GO:0016810	0.991115157128737	0.0298320579264625	3	107	hydrolase activity, acting on carbon-nitrogen (but not peptide) bonds	MF	0.9999999999	0.9999999999	MF hydrolase activity, acting on carbon-nitrogen (but not peptide) bonds
GO:0016788	0.975418603194926	0.0303987408635707	123	2061	hydrolase activity, acting on ester bonds	MF	0.9999999999	0.9999999999	MF hydrolase activity, acting on ester bonds
GO:0097525	0.995374884436676	0.0304891589282754	1	70	spliceosomal snRNP complex	CC	0.9999999999	0.9999999999	CC spliceosomal snRNP complex
GO:0009521	0.995323013737551	0.030760450606789	1	71	photosystem	CC	0.9999999999	0.9999999999	CC photosystem
GO:0072657	0.990788328180016	0.0307907708187181	3	106	protein localization to membrane	BP	0.9999999999	0.9999999999	BP protein localization to membrane
GO:1901605	0.982840326692368	0.0312296208675227	14	293	alpha-amino acid metabolic process	BP	0.9999999999	0.9999999999	BP alpha-amino acid metabolic process
GO:0009617	0.978364887067601	0.0312473055705882	39	680	response to bacterium	BP	0.9999999999	0.9999999999	BP response to bacterium
GO:0044437	0.979101065852175	0.0314839018645495	31	563	vacuolar part	CC	0.9999999999	0.9999999999	CC vacuolar part
GO:1900865	1	0.031533967517996	0	43	chloroplast RNA modification	BP	0.9999999999	0.9999999999	BP chloroplast RNA modification
GO:0006473	0.995190120292023	0.0315659653724236	1	66	protein acetylation	BP	0.9999999999	0.9999999999	BP protein acetylation
GO:0006898	0.995174512851389	0.0316350465645984	1	67	receptor-mediated endocytosis	BP	0.9999999999	0.9999999999	BP receptor-mediated endocytosis
GO:0004004	1	0.0326255848713695	0	42	ATP-dependent RNA helicase activity	MF	0.9999999999	0.9999999999	MF ATP-dependent RNA helicase activity
GO:1905368	0.992055577852871	0.0328734449852433	2	89	peptidase complex	CC	0.9999999999	0.9999999999	CC peptidase complex
GO:0008565	0.992011604699445	0.0330632252318073	2	86	protein transporter activity	MF	0.9999999999	0.9999999999	MF protein transporter activity
GO:0006887	0.99486711080744	0.0333237617297488	1	66	exocytosis	BP	0.9999999999	0.9999999999	BP exocytosis
GO:0009817	1	0.0335200968915421	0	45	defense response to fungus, incompatible interaction	BP	0.9999999999	0.9999999999	BP defense response to fungus, incompatible interaction
GO:0031301	0.991728900484615	0.0340460777668054	2	87	integral component of organelle membrane	CC	0.9999999999	0.9999999999	CC integral component of organelle membrane
GO:0005654	0.980447755205208	0.0340619717718828	16	321	nucleoplasm	CC	0.9999999999	0.9999999999	CC nucleoplasm
GO:0044272	0.98791919665583	0.034490418929724	4	122	sulfur compound biosynthetic process	BP	0.9999999999	0.9999999999	BP sulfur compound biosynthetic process
GO:0098800	0.991475370870321	0.0348866311274287	2	91	inner mitochondrial membrane protein complex	CC	0.9999999999	0.9999999999	CC inner mitochondrial membrane protein complex
GO:0008026	0.991461545739752	0.0350191666908579	2	84	ATP-dependent helicase activity	MF	0.9999999999	0.9999999999	MF ATP-dependent helicase activity
GO:0070035	0.991461545739752	0.0350191666908579	2	84	purine NTP-dependent helicase activity	MF	0.9999999999	0.9999999999	MF purine NTP-dependent helicase activity
GO:0006099	1	0.0350325825012371	0	42	tricarboxylic acid cycle	BP	0.9999999999	0.9999999999	BP tricarboxylic acid cycle
GO:0006101	1	0.0350325825012371	0	42	citrate metabolic process	BP	0.9999999999	0.9999999999	BP citrate metabolic process
GO:0033013	0.991415606995959	0.0351538409128747	2	86	tetrapyrrole metabolic process	BP	0.9999999999	0.9999999999	BP tetrapyrrole metabolic process
GO:0098798	0.989032146727071	0.035777434912555	3	110	mitochondrial protein complex	CC	0.9999999999	0.9999999999	CC mitochondrial protein complex
GO:0042981	0.994262448683634	0.0366150697600035	1	63	regulation of apoptotic process	BP	0.9999999999	0.9999999999	BP regulation of apoptotic process
GO:0009543	1	0.0369695039354673	0	42	chloroplast thylakoid lumen	CC	0.9999999999	0.9999999999	CC chloroplast thylakoid lumen
GO:0031978	1	0.0369695039354673	0	42	plastid thylakoid lumen	CC	0.9999999999	0.9999999999	CC plastid thylakoid lumen
GO:0016197	0.990792181775805	0.0373268518851004	2	85	endosomal transport	BP	0.9999999999	0.9999999999	BP endosomal transport
GO:0031974	0.980826518929111	0.0390746099917305	9	209	membrane-enclosed lumen	CC	0.9999999999	0.9999999999	CC membrane-enclosed lumen
GO:0043233	0.980826518929111	0.0390746099917305	9	209	organelle lumen	CC	0.9999999999	0.9999999999	CC organelle lumen
GO:0070013	0.980826518929111	0.0390746099917305	9	209	intracellular organelle lumen	CC	0.9999999999	0.9999999999	CC intracellular organelle lumen
GO:0043087	1	0.0392511781721135	0	40	regulation of GTPase activity	BP	0.9999999999	0.9999999999	BP regulation of GTPase activity
GO:0009378	1	0.0395000329926139	0	38	four-way junction helicase activity	MF	0.9999999999	0.9999999999	MF four-way junction helicase activity
GO:0008064	1	0.0395618331891434	0	41	regulation of actin polymerization or depolymerization	BP	0.9999999999	0.9999999999	BP regulation of actin polymerization or depolymerization
GO:0030832	1	0.0395618331891434	0	41	regulation of actin filament length	BP	0.9999999999	0.9999999999	BP regulation of actin filament length
GO:0006906	1	0.0400821644051885	0	40	vesicle fusion	BP	0.9999999999	0.9999999999	BP vesicle fusion
GO:0030490	1	0.0403349815480168	0	41	maturation of SSU-rRNA	BP	0.9999999999	0.9999999999	BP maturation of SSU-rRNA
GO:0080135	0.985092310660982	0.0414470689402504	4	121	regulation of cellular response to stress	BP	0.9999999999	0.9999999999	BP regulation of cellular response to stress
GO:0006497	0.993296781832299	0.0416684987874363	1	62	protein lipidation	BP	0.9999999999	0.9999999999	BP protein lipidation
GO:0006066	0.984949799954352	0.0417918132057114	4	121	alcohol metabolic process	BP	0.9999999999	0.9999999999	BP alcohol metabolic process
GO:0012506	0.989416805497158	0.042003841670955	2	85	vesicle membrane	CC	0.9999999999	0.9999999999	CC vesicle membrane
GO:0008483	1	0.0424660522016713	0	38	transaminase activity	MF	0.9999999999	0.9999999999	MF transaminase activity
GO:0016769	1	0.0424660522016713	0	38	transferase activity, transferring nitrogenous groups	MF	0.9999999999	0.9999999999	MF transferase activity, transferring nitrogenous groups
GO:0006289	1	0.042521716667715	0	41	nucleotide-excision repair	BP	0.9999999999	0.9999999999	BP nucleotide-excision repair
GO:0060627	0.993064847342358	0.0429028995009753	1	60	regulation of vesicle-mediated transport	BP	0.9999999999	0.9999999999	BP regulation of vesicle-mediated transport
GO:0009668	1	0.0430258206294231	0	39	plastid membrane organization	BP	0.9999999999	0.9999999999	BP plastid membrane organization
GO:0033014	0.992959198958525	0.0433916231791538	1	62	tetrapyrrole biosynthetic process	BP	0.9999999999	0.9999999999	BP tetrapyrrole biosynthetic process
GO:0005635	0.988995385929122	0.0434771660866384	2	81	nuclear envelope	CC	0.9999999999	0.9999999999	CC nuclear envelope
GO:0031965	0.988728597658326	0.0444002788627958	2	79	nuclear membrane	CC	0.9999999999	0.9999999999	CC nuclear membrane
GO:0051049	0.976171891360285	0.0449180795427241	11	239	regulation of transport	BP	0.9999999999	0.9999999999	BP regulation of transport
GO:0065009	0.971248188727639	0.0449295753083383	23	422	regulation of molecular function	BP	0.9999999999	0.9999999999	BP regulation of molecular function
GO:0048278	1	0.0466351203459687	0	38	vesicle docking	BP	0.9999999999	0.9999999999	BP vesicle docking
GO:0050657	0.982818871258426	0.0469094622986835	4	119	nucleic acid transport	BP	0.9999999999	0.9999999999	BP nucleic acid transport
GO:0050658	0.982818871258426	0.0469094622986835	4	119	RNA transport	BP	0.9999999999	0.9999999999	BP RNA transport
GO:0051236	0.982818871258426	0.0469094622986835	4	119	establishment of RNA localization	BP	0.9999999999	0.9999999999	BP establishment of RNA localization
GO:0061077	0.992211046149341	0.0471755927572724	1	61	chaperone-mediated protein folding	BP	0.9999999999	0.9999999999	BP chaperone-mediated protein folding
GO:0051170	0.992006441611615	0.0481390704652999	1	63	import into nucleus	BP	0.9999999999	0.9999999999	BP import into nucleus
GO:0006281	0.969018846295791	0.048159661961664	23	417	DNA repair	BP	0.9999999999	0.9999999999	BP DNA repair
GO:0007015	0.991985900896857	0.0482161863476068	1	64	actin filament organization	BP	0.9999999999	0.9999999999	BP actin filament organization
GO:0006778	0.987553160250933	0.04823629119055	2	81	porphyrin-containing compound metabolic process	BP	0.9999999999	0.9999999999	BP porphyrin-containing compound metabolic process
GO:0030136	1	0.0482659957582158	0	37	clathrin-coated vesicle	CC	0.9999999999	0.9999999999	CC clathrin-coated vesicle
GO:0043085	0.976283321612205	0.0490285600634022	8	184	positive regulation of catalytic activity	BP	0.9999999999	0.9999999999	BP positive regulation of catalytic activity
GO:0010563	1	0.0490591131956215	0	37	negative regulation of phosphorus metabolic process	BP	0.9999999999	0.9999999999	BP negative regulation of phosphorus metabolic process
GO:0045936	1	0.0490591131956215	0	37	negative regulation of phosphate metabolic process	BP	0.9999999999	0.9999999999	BP negative regulation of phosphate metabolic process
GO:1902533	1	0.0493318279008571	0	37	positive regulation of intracellular signal transduction	BP	0.9999999999	0.9999999999	BP positive regulation of intracellular signal transduction
GO:0010027	1	0.0495867194235409	0	37	thylakoid membrane organization	BP	0.9999999999	0.9999999999	BP thylakoid membrane organization
