# Supplementary material for: Transcriptional Regulation of Pine Male and Female Cone Initiation and Development: Key Players Identified Through Comparative Transcriptomics
Source: Front Genet. 2022 Mar 18;13:815093. doi: 10.3389/fgene.2022.815093 (PMC8971679; doi:10.3389/fgene.2022.815093)
Supplement: Supplementary file 2 [file DataSheet3.ZIP › SUP_GSEA/salmon.gene.counts.matrix.FC_3_2_vs_MC_2_3.DESeq2.DE_results.P0.001_C2.DE.subset.GOseq.enriched]

category	over_represented_pvalue	under_represented_pvalue	numDEInCat	numInCat	term	ontology	over_represented_FDR	go_term	gene_ids
GO:0001071	9.01125370473683e-25	1	162	887	NA	NA	4.08131578599152e-21	none	Pdensi_DN10290_c0_g1d4636, Pdensi_DN11057_c0_g1d49575, Pdensi_DN11148_c0_g1d335521, Pdensi_DN11496_c0_g1d210701, Pdensi_DN11521_c0_g1d336257, Pdensi_DN11635_c0_g1d210913, Pdensi_DN11895_c0_g1, Pdensi_DN12229_c0_g1d337510, Pdensi_DN12603_c0_g1d105849, Pdensi_DN12630_c0_g1d211812, Pdensi_DN12681_c0_g1d338362, Pdensi_DN12869_c0_g1d338718, Pdensi_DN13570_c0_g1d340125, Pdensi_DN13797_c0_g1d340595, Pde…
GO:0003700	9.01125370473683e-25	1	162	887	DNA-binding transcription factor activity	MF	4.08131578599152e-21	MF DNA-binding transcription factor activity	Pdensi_DN10290_c0_g1d4636, Pdensi_DN11057_c0_g1d49575, Pdensi_DN11148_c0_g1d335521, Pdensi_DN11496_c0_g1d210701, Pdensi_DN11521_c0_g1d336257, Pdensi_DN11635_c0_g1d210913, Pdensi_DN11895_c0_g1, Pdensi_DN12229_c0_g1d337510, Pdensi_DN12603_c0_g1d105849, Pdensi_DN12630_c0_g1d211812, Pdensi_DN12681_c0_g1d338362, Pdensi_DN12869_c0_g1d338718, Pdensi_DN13570_c0_g1d340125, Pdensi_DN13797_c0_g1d340595, Pde…
GO:0005576	9.93665586591022e-25	1	181	1073	extracellular region	CC	4.08131578599152e-21	CC extracellular region	Pdensi_DN10374_c0_g1d334259, Pdensi_DN10697_c0_g1d49317, Pdensi_DN11172_c0_g1, Pdensi_DN11539_c0_g1d336199, Pdensi_DN11589_c0_g1, Pdensi_DN11627_c0_g1d457795, Pdensi_DN11982_c0_g1d337024, Pdensi_DN12684_c0_g1d338441, Pdensi_DN12684_c0_g1d338442, Pdensi_DN12747_c0_g2, Pdensi_DN12809_c0_g1, Pdensi_DN13659_c0_g1d340477, Pdensi_DN14043_c1_g1d523607, Pdensi_DN14568_c0_g1, Pdensi_DN14864_c0_g1d108554, …
GO:0000975	7.94487379616733e-18	1	77	344	NA	NA	1.63161224860623e-14	none	Pdensi_DN11521_c0_g1d336257, Pdensi_DN12603_c0_g1d105849, Pdensi_DN12630_c0_g1d211812, Pdensi_DN13534_c0_g1d51910, Pdensi_DN13827_c0_g2d392397, Pdensi_DN14096_c0_g1d341297, Pdensi_DN14863_c0_g1d342967, Pdensi_DN15055_c0_g1d181160, Pdensi_DN15094_c0_g1d465830, Pdensi_DN15548_c0_g1d54388, Pdensi_DN15886_c1_g3, Pdensi_DN16340_c0_g1d55657, Pdensi_DN16481_c0_g1d278696, Pdensi_DN16539_c0_g1d279215, Pde…
GO:0001067	7.94487379616733e-18	1	77	344	regulatory region nucleic acid binding	MF	1.63161224860623e-14	MF regulatory region nucleic acid binding	Pdensi_DN11521_c0_g1d336257, Pdensi_DN12603_c0_g1d105849, Pdensi_DN12630_c0_g1d211812, Pdensi_DN13534_c0_g1d51910, Pdensi_DN13827_c0_g2d392397, Pdensi_DN14096_c0_g1d341297, Pdensi_DN14863_c0_g1d342967, Pdensi_DN15055_c0_g1d181160, Pdensi_DN15094_c0_g1d465830, Pdensi_DN15548_c0_g1d54388, Pdensi_DN15886_c1_g3, Pdensi_DN16340_c0_g1d55657, Pdensi_DN16481_c0_g1d278696, Pdensi_DN16539_c0_g1d279215, Pde…
GO:0044212	7.94487379616733e-18	1	77	344	transcription regulatory region DNA binding	MF	1.63161224860623e-14	MF transcription regulatory region DNA binding	Pdensi_DN11521_c0_g1d336257, Pdensi_DN12603_c0_g1d105849, Pdensi_DN12630_c0_g1d211812, Pdensi_DN13534_c0_g1d51910, Pdensi_DN13827_c0_g2d392397, Pdensi_DN14096_c0_g1d341297, Pdensi_DN14863_c0_g1d342967, Pdensi_DN15055_c0_g1d181160, Pdensi_DN15094_c0_g1d465830, Pdensi_DN15548_c0_g1d54388, Pdensi_DN15886_c1_g3, Pdensi_DN16340_c0_g1d55657, Pdensi_DN16481_c0_g1d278696, Pdensi_DN16539_c0_g1d279215, Pde…
GO:0043565	1.51487259642738e-17	1	121	691	sequence-specific DNA binding	MF	2.66660859045402e-14	MF sequence-specific DNA binding	Pdensi_DN10290_c0_g1d4636, Pdensi_DN11148_c0_g1d335521, Pdensi_DN11496_c0_g1d210701, Pdensi_DN11521_c0_g1d336257, Pdensi_DN11635_c0_g1d210913, Pdensi_DN12229_c0_g1d337510, Pdensi_DN12630_c0_g1d211812, Pdensi_DN13827_c0_g2d392397, Pdensi_DN13932_c0_g1d462718, Pdensi_DN14096_c0_g1d341297, Pdensi_DN14344_c0_g1d463866, Pdensi_DN14576_c2_g1, Pdensi_DN14863_c0_g1d342967, Pdensi_DN15055_c0_g1d181160, Pd…
GO:0044767	3.10076653648852e-17	1	284	2265	NA	NA	4.77595565782645e-14	none	Pdensi_DN10201_c1_g1, Pdensi_DN104174_c0_g1, Pdensi_DN10586_c0_g1d209930, Pdensi_DN10751_c0_g1d49359, Pdensi_DN11496_c0_g1d210701, Pdensi_DN11521_c0_g1d336257, Pdensi_DN11554_c0_g1d520300, Pdensi_DN11589_c0_g1, Pdensi_DN11895_c0_g1, Pdensi_DN11991_c0_g2, Pdensi_DN12005_c0_g1d337285, Pdensi_DN12229_c0_g1d337510, Pdensi_DN12603_c0_g1d105849, Pdensi_DN12630_c0_g1d211812, Pdensi_DN12681_c0_g1d338362,…
GO:0030154	1.49770221930127e-16	1	90	464	cell differentiation	BP	2.05052074958114e-13	BP cell differentiation	Pdensi_DN11589_c0_g1, Pdensi_DN12603_c0_g1d105849, Pdensi_DN12630_c0_g1d211812, Pdensi_DN13057_c0_g1, Pdensi_DN13534_c0_g1d51910, Pdensi_DN14096_c0_g1d341297, Pdensi_DN14344_c0_g1d463866, Pdensi_DN14568_c0_g1, Pdensi_DN15055_c0_g1d181160, Pdensi_DN15094_c0_g1d465830, Pdensi_DN15886_c1_g3, Pdensi_DN16333_c0_g1d278592, Pdensi_DN16340_c0_g1d55657, Pdensi_DN16481_c0_g1d278696, Pdensi_DN16539_c0_g1d27…
GO:0003677	2.18345512551487e-16	1	280	2285	DNA binding	MF	2.69045340565942e-13	MF DNA binding	Pdensi_DN10290_c0_g1d4636, Pdensi_DN10504_c0_g1d455597, Pdensi_DN11047_c0_g1, Pdensi_DN11057_c0_g1d49575, Pdensi_DN11148_c0_g1d335521, Pdensi_DN11496_c0_g1d210701, Pdensi_DN11521_c0_g1d336257, Pdensi_DN11635_c0_g1d210913, Pdensi_DN11658_c0_g1, Pdensi_DN11895_c0_g1, Pdensi_DN12229_c0_g1d337510, Pdensi_DN12603_c0_g1d105849, Pdensi_DN12630_c0_g1d211812, Pdensi_DN12824_c0_g1d211967, Pdensi_DN12869_c0…
GO:0032502	1.02418768181922e-15	1	308	2569	developmental process	BP	1.14727641957968e-12	BP developmental process	Pdensi_DN10201_c1_g1, Pdensi_DN104174_c0_g1, Pdensi_DN10586_c0_g1d209930, Pdensi_DN10751_c0_g1d49359, Pdensi_DN10759_c0_g1d334935, Pdensi_DN11496_c0_g1d210701, Pdensi_DN11521_c0_g1d336257, Pdensi_DN11554_c0_g1d520300, Pdensi_DN11589_c0_g1, Pdensi_DN11895_c0_g1, Pdensi_DN11991_c0_g2, Pdensi_DN12005_c0_g1d337285, Pdensi_DN12229_c0_g1d337510, Pdensi_DN12603_c0_g1d105849, Pdensi_DN12630_c0_g1d211812,…
GO:0000977	1.71603830060716e-14	1	34	100	RNA polymerase II regulatory region sequence-specific DNA binding	MF	1.76208532834011e-11	MF RNA polymerase II regulatory region sequence-specific DNA binding	Pdensi_DN11521_c0_g1d336257, Pdensi_DN14863_c0_g1d342967, Pdensi_DN15055_c0_g1d181160, Pdensi_DN15548_c0_g1d54388, Pdensi_DN15886_c1_g3, Pdensi_DN16539_c0_g1d279215, Pdensi_DN17836_c0_g1, Pdensi_DN18081_c1_g3, Pdensi_DN18400_c0_g3, Pdensi_DN18561_c3_g1, Pdensi_DN19525_c0_g1d218718, Pdensi_DN19845_c1_g1, Pdensi_DN19991_c0_g1, Pdensi_DN20270_c0_g3d290192, Pdensi_DN20401_c0_g1d63113, Pdensi_DN20468_…
GO:0048869	3.846184477421e-14	1	127	827	cellular developmental process	BP	3.41699465841222e-11	BP cellular developmental process	Pdensi_DN10751_c0_g1d49359, Pdensi_DN11589_c0_g1, Pdensi_DN11895_c0_g1, Pdensi_DN12603_c0_g1d105849, Pdensi_DN12630_c0_g1d211812, Pdensi_DN12681_c0_g1d338362, Pdensi_DN13057_c0_g1, Pdensi_DN13534_c0_g1d51910, Pdensi_DN14096_c0_g1d341297, Pdensi_DN14344_c0_g1d463866, Pdensi_DN14568_c0_g1, Pdensi_DN14686_c0_g1, Pdensi_DN14892_c1_g1, Pdensi_DN15055_c0_g1d181160, Pdensi_DN15094_c0_g1d465830, Pdensi_D…
GO:0001012	3.88263135725058e-14	1	34	103	RNA polymerase II regulatory region DNA binding	MF	3.41699465841222e-11	MF RNA polymerase II regulatory region DNA binding	Pdensi_DN11521_c0_g1d336257, Pdensi_DN14863_c0_g1d342967, Pdensi_DN15055_c0_g1d181160, Pdensi_DN15548_c0_g1d54388, Pdensi_DN15886_c1_g3, Pdensi_DN16539_c0_g1d279215, Pdensi_DN17836_c0_g1, Pdensi_DN18081_c1_g3, Pdensi_DN18400_c0_g3, Pdensi_DN18561_c3_g1, Pdensi_DN19525_c0_g1d218718, Pdensi_DN19845_c1_g1, Pdensi_DN19991_c0_g1, Pdensi_DN20270_c0_g3d290192, Pdensi_DN20401_c0_g1d63113, Pdensi_DN20468_…
GO:0044699	4.15962667393145e-14	1	752	7731	NA	NA	3.41699465841222e-11	none	Pdensi_DN10072_c0_g1d386355, Pdensi_DN10201_c1_g1, Pdensi_DN10374_c0_g1d334259, Pdensi_DN104174_c0_g1, Pdensi_DN1041_c0_g1d203043, Pdensi_DN10586_c0_g1d209930, Pdensi_DN10697_c0_g1d49317, Pdensi_DN10751_c0_g1d49359, Pdensi_DN10759_c0_g1d334935, Pdensi_DN10769_c0_g1d267536, Pdensi_DN10914_c0_g1d387447, Pdensi_DN11047_c0_g1, Pdensi_DN11172_c0_g1, Pdensi_DN11351_c0_g1, Pdensi_DN11496_c0_g1d210701, P…
GO:0009698	2.51684230421072e-13	1	53	232	phenylpropanoid metabolic process	BP	1.93828317953028e-10	BP phenylpropanoid metabolic process	Pdensi_DN104174_c0_g1, Pdensi_DN11511_c0_g1, Pdensi_DN11539_c0_g1d336199, Pdensi_DN13940_c0_g1d7805, Pdensi_DN14043_c1_g1d523607, Pdensi_DN14741_c0_g1d394293, Pdensi_DN15086_c0_g1d213965, Pdensi_DN16142_c1_g1, Pdensi_DN16405_c0_g1, Pdensi_DN17405_c1_g1, Pdensi_DN17676_c0_g1d351375, Pdensi_DN18305_c1_g3, Pdensi_DN18549_c0_g3d354668, Pdensi_DN18840_c0_g2d285011, Pdensi_DN18910_c0_g1d285192, Pdensi_…
GO:1990837	3.67243375850548e-13	1	46	183	sequence-specific double-stranded DNA binding	MF	2.66186639837086e-10	MF sequence-specific double-stranded DNA binding	Pdensi_DN11496_c0_g1d210701, Pdensi_DN11521_c0_g1d336257, Pdensi_DN14576_c2_g1, Pdensi_DN14863_c0_g1d342967, Pdensi_DN15055_c0_g1d181160, Pdensi_DN15548_c0_g1d54388, Pdensi_DN15886_c1_g3, Pdensi_DN16539_c0_g1d279215, Pdensi_DN17780_c0_g1, Pdensi_DN17836_c0_g1, Pdensi_DN18081_c1_g3, Pdensi_DN18400_c0_g3, Pdensi_DN18561_c3_g1, Pdensi_DN19525_c0_g1d218718, Pdensi_DN19596_c0_g1, Pdensi_DN19600_c1_g1,…
GO:0019748	4.19335024730319e-13	1	65	322	secondary metabolic process	BP	2.87058120818166e-10	BP secondary metabolic process	Pdensi_DN104174_c0_g1, Pdensi_DN11511_c0_g1, Pdensi_DN11539_c0_g1d336199, Pdensi_DN13827_c0_g2d392397, Pdensi_DN13940_c0_g1d7805, Pdensi_DN14043_c1_g1d523607, Pdensi_DN14620_c0_g3, Pdensi_DN14741_c0_g1d394293, Pdensi_DN15086_c0_g1d213965, Pdensi_DN15855_c0_g1d468400, Pdensi_DN16142_c1_g1, Pdensi_DN16319_c0_g1d111066, Pdensi_DN16319_c0_g1d111067, Pdensi_DN16405_c0_g1, Pdensi_DN17405_c1_g1, Pdensi_…
GO:0000976	3.03959375916525e-11	1	37	145	transcription regulatory region sequence-specific DNA binding	MF	1.92327464236283e-08	MF transcription regulatory region sequence-specific DNA binding	Pdensi_DN11521_c0_g1d336257, Pdensi_DN14863_c0_g1d342967, Pdensi_DN15055_c0_g1d181160, Pdensi_DN15548_c0_g1d54388, Pdensi_DN15886_c1_g3, Pdensi_DN16539_c0_g1d279215, Pdensi_DN17836_c0_g1, Pdensi_DN18081_c1_g3, Pdensi_DN18400_c0_g3, Pdensi_DN18561_c3_g1, Pdensi_DN19525_c0_g1d218718, Pdensi_DN19600_c1_g1, Pdensi_DN19845_c1_g1, Pdensi_DN19970_c1_g4, Pdensi_DN19991_c0_g1, Pdensi_DN20270_c0_g3d290192,…
GO:0016491	3.12169232651002e-11	1	184	1498	oxidoreductase activity	MF	1.92327464236283e-08	MF oxidoreductase activity	Pdensi_DN1041_c0_g1d203043, Pdensi_DN10586_c0_g1d209930, Pdensi_DN10697_c0_g1d49317, Pdensi_DN10769_c0_g1d267536, Pdensi_DN11539_c0_g1d336199, Pdensi_DN11871_c0_g1d458112, Pdensi_DN12089_c0_g1, Pdensi_DN12541_c0_g1d50911, Pdensi_DN12935_c0_g1d390848, Pdensi_DN13057_c0_g1, Pdensi_DN13861_c0_g1, Pdensi_DN13937_c0_g1d178830, Pdensi_DN13940_c0_g1d7805, Pdensi_DN13978_c0_g2, Pdensi_DN14043_c1_g1d52360…
GO:0009699	3.36959549988321e-11	1	44	191	phenylpropanoid biosynthetic process	BP	1.97715027378862e-08	BP phenylpropanoid biosynthetic process	Pdensi_DN104174_c0_g1, Pdensi_DN11511_c0_g1, Pdensi_DN13940_c0_g1d7805, Pdensi_DN14741_c0_g1d394293, Pdensi_DN15086_c0_g1d213965, Pdensi_DN16142_c1_g1, Pdensi_DN16405_c0_g1, Pdensi_DN17676_c0_g1d351375, Pdensi_DN18305_c1_g3, Pdensi_DN18840_c0_g2d285011, Pdensi_DN18910_c0_g1d285192, Pdensi_DN19025_c1_g3, Pdensi_DN19175_c0_g1d286053, Pdensi_DN19717_c0_g2d287888, Pdensi_DN20037_c1_g1, Pdensi_DN20053…
GO:0005618	2.45484923211104e-10	1	86	560	cell wall	CC	1.28928993732392e-07	CC cell wall	Pdensi_DN10697_c0_g1d49317, Pdensi_DN12608_c0_g1d459878, Pdensi_DN12747_c0_g2, Pdensi_DN12809_c0_g1, Pdensi_DN13044_c0_g1d460723, Pdensi_DN13389_c0_g1d339845, Pdensi_DN13885_c0_g1d212868, Pdensi_DN14230_c0_g3, Pdensi_DN15364_c0_g1d181907, Pdensi_DN16912_c0_g1d215698, Pdensi_DN16940_c0_g1d349324, Pdensi_DN17702_c1_g5, Pdensi_DN18175_c0_g1d216828, Pdensi_DN18439_c0_g1d217244, Pdensi_DN18707_c1_g2d4…
GO:0030312	2.45484923211104e-10	1	86	560	external encapsulating structure	CC	1.28928993732392e-07	CC external encapsulating structure	Pdensi_DN10697_c0_g1d49317, Pdensi_DN12608_c0_g1d459878, Pdensi_DN12747_c0_g2, Pdensi_DN12809_c0_g1, Pdensi_DN13044_c0_g1d460723, Pdensi_DN13389_c0_g1d339845, Pdensi_DN13885_c0_g1d212868, Pdensi_DN14230_c0_g3, Pdensi_DN15364_c0_g1d181907, Pdensi_DN16912_c0_g1d215698, Pdensi_DN16940_c0_g1d349324, Pdensi_DN17702_c1_g5, Pdensi_DN18175_c0_g1d216828, Pdensi_DN18439_c0_g1d217244, Pdensi_DN18707_c1_g2d4…
GO:0032501	2.5111961123011e-10	1	195	1646	multicellular organismal process	BP	1.28928993732392e-07	BP multicellular organismal process	Pdensi_DN10201_c1_g1, Pdensi_DN104174_c0_g1, Pdensi_DN11521_c0_g1d336257, Pdensi_DN11554_c0_g1d520300, Pdensi_DN11589_c0_g1, Pdensi_DN11895_c0_g1, Pdensi_DN12005_c0_g1d337285, Pdensi_DN12229_c0_g1d337510, Pdensi_DN12603_c0_g1d105849, Pdensi_DN12681_c0_g1d338362, Pdensi_DN12923_c0_g2, Pdensi_DN13569_c0_g1d272134, Pdensi_DN14230_c0_g3, Pdensi_DN14237_c0_g1d393298, Pdensi_DN14568_c0_g1, Pdensi_DN149…
GO:0044550	2.72806889319597e-10	1	45	210	secondary metabolite biosynthetic process	BP	1.34461059607843e-07	BP secondary metabolite biosynthetic process	Pdensi_DN104174_c0_g1, Pdensi_DN11511_c0_g1, Pdensi_DN13940_c0_g1d7805, Pdensi_DN14741_c0_g1d394293, Pdensi_DN15086_c0_g1d213965, Pdensi_DN16142_c1_g1, Pdensi_DN16405_c0_g1, Pdensi_DN17676_c0_g1d351375, Pdensi_DN18305_c1_g3, Pdensi_DN18840_c0_g2d285011, Pdensi_DN18910_c0_g1d285192, Pdensi_DN19025_c1_g3, Pdensi_DN19175_c0_g1d286053, Pdensi_DN19717_c0_g2d287888, Pdensi_DN20037_c1_g1, Pdensi_DN20053…
GO:0044707	3.35867182522012e-10	1	193	1631	NA	NA	1.59175208578317e-07	none	Pdensi_DN10201_c1_g1, Pdensi_DN104174_c0_g1, Pdensi_DN11521_c0_g1d336257, Pdensi_DN11554_c0_g1d520300, Pdensi_DN11589_c0_g1, Pdensi_DN11895_c0_g1, Pdensi_DN12005_c0_g1d337285, Pdensi_DN12229_c0_g1d337510, Pdensi_DN12603_c0_g1d105849, Pdensi_DN12681_c0_g1d338362, Pdensi_DN12923_c0_g2, Pdensi_DN13569_c0_g1d272134, Pdensi_DN14230_c0_g3, Pdensi_DN14237_c0_g1d393298, Pdensi_DN14568_c0_g1, Pdensi_DN149…
GO:0048856	3.56441478588143e-10	1	194	1639	anatomical structure development	BP	1.62669329598633e-07	BP anatomical structure development	Pdensi_DN10201_c1_g1, Pdensi_DN10586_c0_g1d209930, Pdensi_DN10759_c0_g1d334935, Pdensi_DN11521_c0_g1d336257, Pdensi_DN11554_c0_g1d520300, Pdensi_DN11589_c0_g1, Pdensi_DN11895_c0_g1, Pdensi_DN12229_c0_g1d337510, Pdensi_DN12603_c0_g1d105849, Pdensi_DN12630_c0_g1d211812, Pdensi_DN12681_c0_g1d338362, Pdensi_DN12923_c0_g2, Pdensi_DN13057_c0_g1, Pdensi_DN13569_c0_g1d272134, Pdensi_DN13861_c0_g1, Pdensi…
GO:1903506	5.76063592090679e-10	1	181	1504	regulation of nucleic acid-templated transcription	BP	2.4476743385315e-07	BP regulation of nucleic acid-templated transcription	Pdensi_DN10290_c0_g1d4636, Pdensi_DN10504_c0_g1d455597, Pdensi_DN10759_c0_g1d334935, Pdensi_DN11057_c0_g1d49575, Pdensi_DN11148_c0_g1d335521, Pdensi_DN11521_c0_g1d336257, Pdensi_DN11635_c0_g1d210913, Pdensi_DN11658_c0_g1, Pdensi_DN11809_c0_g1d175312, Pdensi_DN11895_c0_g1, Pdensi_DN12183_c0_g1d211347, Pdensi_DN12229_c0_g1d337510, Pdensi_DN12603_c0_g1d105849, Pdensi_DN12630_c0_g1d211812, Pdensi_DN1…
GO:2001141	5.76063592090679e-10	1	181	1504	regulation of RNA biosynthetic process	BP	2.4476743385315e-07	BP regulation of RNA biosynthetic process	Pdensi_DN10290_c0_g1d4636, Pdensi_DN10504_c0_g1d455597, Pdensi_DN10759_c0_g1d334935, Pdensi_DN11057_c0_g1d49575, Pdensi_DN11148_c0_g1d335521, Pdensi_DN11521_c0_g1d336257, Pdensi_DN11635_c0_g1d210913, Pdensi_DN11658_c0_g1, Pdensi_DN11809_c0_g1d175312, Pdensi_DN11895_c0_g1, Pdensi_DN12183_c0_g1d211347, Pdensi_DN12229_c0_g1d337510, Pdensi_DN12603_c0_g1d105849, Pdensi_DN12630_c0_g1d211812, Pdensi_DN1…
GO:0006355	8.61826148045105e-10	1	180	1502	regulation of transcription, DNA-templated	BP	3.53980726540393e-07	BP regulation of transcription, DNA-templated	Pdensi_DN10290_c0_g1d4636, Pdensi_DN10504_c0_g1d455597, Pdensi_DN10759_c0_g1d334935, Pdensi_DN11057_c0_g1d49575, Pdensi_DN11148_c0_g1d335521, Pdensi_DN11521_c0_g1d336257, Pdensi_DN11635_c0_g1d210913, Pdensi_DN11658_c0_g1, Pdensi_DN11809_c0_g1d175312, Pdensi_DN11895_c0_g1, Pdensi_DN12183_c0_g1d211347, Pdensi_DN12229_c0_g1d337510, Pdensi_DN12603_c0_g1d105849, Pdensi_DN12630_c0_g1d211812, Pdensi_DN1…
GO:0045229	9.3724935408714e-10	1	77	492	external encapsulating structure organization	BP	3.72541501324572e-07	BP external encapsulating structure organization	Pdensi_DN10586_c0_g1d209930, Pdensi_DN11496_c0_g1d210701, Pdensi_DN12747_c0_g2, Pdensi_DN12809_c0_g1, Pdensi_DN13671_c0_g1, Pdensi_DN13861_c0_g1, Pdensi_DN13940_c0_g1d7805, Pdensi_DN14864_c0_g1d108554, Pdensi_DN15787_c1_g1d345433, Pdensi_DN1607_c0_g1d613, Pdensi_DN16094_c0_g1d346425, Pdensi_DN16940_c0_g1d349324, Pdensi_DN17158_c0_g2, Pdensi_DN17458_c0_g1d12111, Pdensi_DN17848_c0_g1d476052, Pdensi…
GO:0009889	1.21638006582165e-09	1	212	1851	regulation of biosynthetic process	BP	4.68382349095448e-07	BP regulation of biosynthetic process	Pdensi_DN10290_c0_g1d4636, Pdensi_DN10504_c0_g1d455597, Pdensi_DN10759_c0_g1d334935, Pdensi_DN11057_c0_g1d49575, Pdensi_DN11148_c0_g1d335521, Pdensi_DN11521_c0_g1d336257, Pdensi_DN11635_c0_g1d210913, Pdensi_DN11658_c0_g1, Pdensi_DN11809_c0_g1d175312, Pdensi_DN11848_c0_g1d5764, Pdensi_DN11895_c0_g1, Pdensi_DN12183_c0_g1d211347, Pdensi_DN12229_c0_g1d337510, Pdensi_DN12603_c0_g1d105849, Pdensi_DN126…
GO:0031326	2.48186116352832e-09	1	209	1836	regulation of cellular biosynthetic process	BP	9.26711916878665e-07	BP regulation of cellular biosynthetic process	Pdensi_DN10290_c0_g1d4636, Pdensi_DN10504_c0_g1d455597, Pdensi_DN10759_c0_g1d334935, Pdensi_DN11057_c0_g1d49575, Pdensi_DN11148_c0_g1d335521, Pdensi_DN11521_c0_g1d336257, Pdensi_DN11635_c0_g1d210913, Pdensi_DN11658_c0_g1, Pdensi_DN11809_c0_g1d175312, Pdensi_DN11848_c0_g1d5764, Pdensi_DN11895_c0_g1, Pdensi_DN12183_c0_g1d211347, Pdensi_DN12229_c0_g1d337510, Pdensi_DN12603_c0_g1d105849, Pdensi_DN126…
GO:0020037	3.0422907379072e-09	1	53	293	heme binding	MF	1.10256195507331e-06	MF heme binding	Pdensi_DN1041_c0_g1d203043, Pdensi_DN10586_c0_g1d209930, Pdensi_DN10697_c0_g1d49317, Pdensi_DN14552_c0_g1d180068, Pdensi_DN15086_c0_g1d213965, Pdensi_DN15901_c0_g2d346209, Pdensi_DN16142_c1_g1, Pdensi_DN16914_c0_g1d185591, Pdensi_DN18707_c1_g2d480353, Pdensi_DN19247_c0_g1d286110, Pdensi_DN19376_c0_g2, Pdensi_DN19569_c0_g6, Pdensi_DN19717_c0_g2d287888, Pdensi_DN19864_c2_g1, Pdensi_DN19963_c1_g5, P…
GO:0010556	4.59503790107752e-09	1	200	1754	regulation of macromolecule biosynthetic process	BP	1.61771591477364e-06	BP regulation of macromolecule biosynthetic process	Pdensi_DN10290_c0_g1d4636, Pdensi_DN10504_c0_g1d455597, Pdensi_DN10759_c0_g1d334935, Pdensi_DN11057_c0_g1d49575, Pdensi_DN11148_c0_g1d335521, Pdensi_DN11521_c0_g1d336257, Pdensi_DN11635_c0_g1d210913, Pdensi_DN11658_c0_g1, Pdensi_DN11809_c0_g1d175312, Pdensi_DN11895_c0_g1, Pdensi_DN12183_c0_g1d211347, Pdensi_DN12229_c0_g1d337510, Pdensi_DN12603_c0_g1d105849, Pdensi_DN12630_c0_g1d211812, Pdensi_DN1…
GO:2000112	6.90054375275171e-09	1	198	1743	regulation of cellular macromolecule biosynthetic process	BP	2.36190278115018e-06	BP regulation of cellular macromolecule biosynthetic process	Pdensi_DN10290_c0_g1d4636, Pdensi_DN10504_c0_g1d455597, Pdensi_DN10759_c0_g1d334935, Pdensi_DN11057_c0_g1d49575, Pdensi_DN11148_c0_g1d335521, Pdensi_DN11521_c0_g1d336257, Pdensi_DN11635_c0_g1d210913, Pdensi_DN11658_c0_g1, Pdensi_DN11809_c0_g1d175312, Pdensi_DN11895_c0_g1, Pdensi_DN12183_c0_g1d211347, Pdensi_DN12229_c0_g1d337510, Pdensi_DN12603_c0_g1d105849, Pdensi_DN12630_c0_g1d211812, Pdensi_DN1…
GO:0051252	9.55203984201216e-09	1	184	1592	regulation of RNA metabolic process	BP	3.18108743062902e-06	BP regulation of RNA metabolic process	Pdensi_DN10290_c0_g1d4636, Pdensi_DN10504_c0_g1d455597, Pdensi_DN10759_c0_g1d334935, Pdensi_DN11057_c0_g1d49575, Pdensi_DN11148_c0_g1d335521, Pdensi_DN11521_c0_g1d336257, Pdensi_DN11635_c0_g1d210913, Pdensi_DN11658_c0_g1, Pdensi_DN11809_c0_g1d175312, Pdensi_DN11895_c0_g1, Pdensi_DN12183_c0_g1d211347, Pdensi_DN12229_c0_g1d337510, Pdensi_DN12603_c0_g1d105849, Pdensi_DN12630_c0_g1d211812, Pdensi_DN1…
GO:0046983	1.25394559380057e-08	1	96	724	protein dimerization activity	MF	4.06608358073962e-06	MF protein dimerization activity	Pdensi_DN10432_c0_g1d267119, Pdensi_DN11521_c0_g1d336257, Pdensi_DN11635_c0_g1d210913, Pdensi_DN13146_c0_g1d339344, Pdensi_DN13267_c0_g2d339581, Pdensi_DN13570_c0_g1d340125, Pdensi_DN14741_c0_g1d394293, Pdensi_DN14863_c0_g1d342967, Pdensi_DN15045_c0_g1d275416, Pdensi_DN15055_c0_g1d181160, Pdensi_DN15429_c0_g1, Pdensi_DN15526_c0_g1, Pdensi_DN15548_c0_g1d54388, Pdensi_DN15763_c0_g1d182931, Pdensi_D…
GO:0019219	1.95860104451839e-08	1	194	1716	regulation of nucleobase-containing compound metabolic process	BP	6.18817488988605e-06	BP regulation of nucleobase-containing compound metabolic process	Pdensi_DN10290_c0_g1d4636, Pdensi_DN10504_c0_g1d455597, Pdensi_DN10759_c0_g1d334935, Pdensi_DN11057_c0_g1d49575, Pdensi_DN11148_c0_g1d335521, Pdensi_DN11521_c0_g1d336257, Pdensi_DN11635_c0_g1d210913, Pdensi_DN11658_c0_g1, Pdensi_DN11809_c0_g1d175312, Pdensi_DN11895_c0_g1, Pdensi_DN12183_c0_g1d211347, Pdensi_DN12229_c0_g1d337510, Pdensi_DN12603_c0_g1d105849, Pdensi_DN12630_c0_g1d211812, Pdensi_DN1…
GO:0030198	2.83728389868739e-08	0.999999995269648	20	61	extracellular matrix organization	BP	8.74025304990651e-06	BP extracellular matrix organization	Pdensi_DN10586_c0_g1d209930, Pdensi_DN11496_c0_g1d210701, Pdensi_DN13861_c0_g1, Pdensi_DN13940_c0_g1d7805, Pdensi_DN16094_c0_g1d346425, Pdensi_DN17158_c0_g2, Pdensi_DN17458_c0_g1d12111, Pdensi_DN20825_c0_g1d292675, Pdensi_DN20930_c0_g1, Pdensi_DN22105_c0_g1d299099, Pdensi_DN22569_c1_g2, Pdensi_DN24073_c0_g2, Pdensi_DN24100_c0_g1, Pdensi_DN24582_c2_g2, Pdensi_DN25686_c0_g1d193387, Pdensi_DN38645_c…
GO:0005634	3.43033919078397e-08	1	432	4481	nucleus	CC	1.03094242704488e-05	CC nucleus	Pdensi_DN10201_c1_g1, Pdensi_DN10290_c0_g1d4636, Pdensi_DN10504_c0_g1d455597, Pdensi_DN10759_c0_g1d334935, Pdensi_DN11047_c0_g1, Pdensi_DN11057_c0_g1d49575, Pdensi_DN11148_c0_g1d335521, Pdensi_DN11496_c0_g1d210701, Pdensi_DN11521_c0_g1d336257, Pdensi_DN11635_c0_g1d210913, Pdensi_DN11658_c0_g1, Pdensi_DN11809_c0_g1d175312, Pdensi_DN11895_c0_g1, Pdensi_DN12166_c0_g1d337469, Pdensi_DN12183_c0_g1d211…
GO:0043062	3.96441559721997e-08	0.999999993205926	20	62	extracellular structure organization	BP	1.1630840235463e-05	BP extracellular structure organization	Pdensi_DN10586_c0_g1d209930, Pdensi_DN11496_c0_g1d210701, Pdensi_DN13861_c0_g1, Pdensi_DN13940_c0_g1d7805, Pdensi_DN16094_c0_g1d346425, Pdensi_DN17158_c0_g2, Pdensi_DN17458_c0_g1d12111, Pdensi_DN20825_c0_g1d292675, Pdensi_DN20930_c0_g1, Pdensi_DN22105_c0_g1d299099, Pdensi_DN22569_c1_g2, Pdensi_DN24073_c0_g2, Pdensi_DN24100_c0_g1, Pdensi_DN24582_c2_g2, Pdensi_DN25686_c0_g1d193387, Pdensi_DN38645_c…
GO:0048658	5.47861485577448e-08	0.999999998178491	9	13	anther wall tapetum development	BP	1.56994168029891e-05	BP anther wall tapetum development	Pdensi_DN13861_c0_g1, Pdensi_DN19290_c1_g3, Pdensi_DN19635_c0_g1d218821, Pdensi_DN20401_c0_g1d63113, Pdensi_DN29514_c0_g1d196898, Pdensi_DN51064_c0_g1d253009, Pdensi_GG_113498_c0_g1, Pdensi_GG_38489_c2_g1, Pdensi_GG_63618_c0_g1
GO:0009755	6.28417386115216e-08	1	94	709	hormone-mediated signaling pathway	BP	1.75985432538902e-05	BP hormone-mediated signaling pathway	Pdensi_DN10201_c1_g1, Pdensi_DN11635_c0_g1d210913, Pdensi_DN11871_c0_g1d458112, Pdensi_DN12359_c0_g1, Pdensi_DN12630_c0_g1d211812, Pdensi_DN13328_c0_g1d339768, Pdensi_DN13827_c0_g2d392397, Pdensi_DN15039_c0_g1d275269, Pdensi_DN15132_c1_g3, Pdensi_DN15194_c0_g1d343911, Pdensi_DN15253_c0_g1d9232, Pdensi_DN15429_c0_g1, Pdensi_DN15822_c0_g1d345849, Pdensi_DN16481_c0_g1, Pdensi_DN16524_c0_g1d279098, P…
GO:0009808	8.58122447139462e-08	0.999999977801531	28	123	lignin metabolic process	BP	2.34972995414499e-05	BP lignin metabolic process	Pdensi_DN11539_c0_g1d336199, Pdensi_DN14043_c1_g1d523607, Pdensi_DN14741_c0_g1d394293, Pdensi_DN15086_c0_g1d213965, Pdensi_DN16142_c1_g1, Pdensi_DN16405_c0_g1, Pdensi_DN17676_c0_g1d351375, Pdensi_DN18549_c0_g3d354668, Pdensi_DN19175_c0_g1d286053, Pdensi_DN19717_c0_g2d287888, Pdensi_DN20037_c1_g1, Pdensi_DN20231_c0_g1, Pdensi_DN20249_c0_g1d411572, Pdensi_DN20631_c2_g1, Pdensi_DN20743_c0_g3, Pdensi…
GO:0007275	1.01386595473264e-07	1	100	777	multicellular organism development	BP	2.70150318632386e-05	BP multicellular organism development	Pdensi_DN10201_c1_g1, Pdensi_DN11521_c0_g1d336257, Pdensi_DN11895_c0_g1, Pdensi_DN12923_c0_g2, Pdensi_DN13569_c0_g1d272134, Pdensi_DN14230_c0_g3, Pdensi_DN14237_c0_g1d393298, Pdensi_DN15429_c0_g1, Pdensi_DN15886_c1_g3, Pdensi_DN16340_c0_g1d55657, Pdensi_DN16539_c0_g1d279215, Pdensi_DN17128_c0_g1d56912, Pdensi_DN17158_c0_g2, Pdensi_DN17413_c0_g3, Pdensi_DN17483_c0_g1d350904, Pdensi_DN17492_c0_g1d4…
GO:0046906	1.03933562065952e-07	1	53	328	tetrapyrrole binding	MF	2.70150318632386e-05	MF tetrapyrrole binding	Pdensi_DN1041_c0_g1d203043, Pdensi_DN10586_c0_g1d209930, Pdensi_DN10697_c0_g1d49317, Pdensi_DN14552_c0_g1d180068, Pdensi_DN15086_c0_g1d213965, Pdensi_DN15901_c0_g2d346209, Pdensi_DN16142_c1_g1, Pdensi_DN16914_c0_g1d185591, Pdensi_DN18707_c1_g2d480353, Pdensi_DN19247_c0_g1d286110, Pdensi_DN19376_c0_g2, Pdensi_DN19569_c0_g6, Pdensi_DN19717_c0_g2d287888, Pdensi_DN19864_c2_g1, Pdensi_DN19963_c1_g5, P…
GO:0016684	1.05236287082897e-07	0.999999970971294	30	133	oxidoreductase activity, acting on peroxide as acceptor	MF	2.70150318632386e-05	MF oxidoreductase activity, acting on peroxide as acceptor	Pdensi_DN10697_c0_g1d49317, Pdensi_DN11871_c0_g1d458112, Pdensi_DN15086_c0_g1d213965, Pdensi_DN15194_c0_g1d343911, Pdensi_DN15901_c0_g2d346209, Pdensi_DN16142_c1_g1, Pdensi_DN16319_c0_g1d111066, Pdensi_DN16319_c0_g1d111067, Pdensi_DN16524_c0_g1d279098, Pdensi_DN18707_c1_g2d480353, Pdensi_DN19247_c0_g1d286110, Pdensi_DN19569_c0_g6, Pdensi_DN19717_c0_g2d287888, Pdensi_DN19963_c1_g5, Pdensi_DN20249_…
GO:0048646	1.09663297489073e-07	0.999999971296441	41	221	anatomical structure formation involved in morphogenesis	BP	2.75769622787829e-05	BP anatomical structure formation involved in morphogenesis	Pdensi_DN10586_c0_g1d209930, Pdensi_DN11496_c0_g1d210701, Pdensi_DN12005_c0_g1d337285, Pdensi_DN13057_c0_g1, Pdensi_DN13534_c0_g1d51910, Pdensi_DN13861_c0_g1, Pdensi_DN13940_c0_g1d7805, Pdensi_DN14965_c0_g1d465570, Pdensi_DN15526_c0_g1, Pdensi_DN16539_c0_g1d279215, Pdensi_DN17158_c0_g2, Pdensi_DN17458_c0_g1d12111, Pdensi_DN19752_c0_g1d409295, Pdensi_DN20372_c1_g1, Pdensi_DN20680_c0_g1d291823, Pde…
GO:0031226	1.13364384340433e-07	1	51	312	intrinsic component of plasma membrane	CC	2.79375188768563e-05	CC intrinsic component of plasma membrane	Pdensi_DN10914_c0_g1d387447, Pdensi_DN11064_c0_g1d210295, Pdensi_DN13351_c0_g1d339649, Pdensi_DN13761_c0_g1, Pdensi_DN13866_c1_g1d523197, Pdensi_DN14253_c0_g1d179269, Pdensi_DN14363_c0_g1d213328, Pdensi_DN15230_c0_g1, Pdensi_DN16094_c0_g1d346425, Pdensi_DN17463_c0_g1d216204, Pdensi_DN17464_c0_g1d529765, Pdensi_DN18374_c0_g1d58874, Pdensi_DN18853_c0_g2d480506, Pdensi_DN19180_c0_g1d533441, Pdensi_D…
GO:0071554	1.34898482688013e-07	1	72	508	cell wall organization or biogenesis	BP	3.25744658427608e-05	BP cell wall organization or biogenesis	Pdensi_DN12747_c0_g2, Pdensi_DN12809_c0_g1, Pdensi_DN13671_c0_g1, Pdensi_DN14864_c0_g1d108554, Pdensi_DN15787_c1_g1d345433, Pdensi_DN1607_c0_g1d613, Pdensi_DN16094_c0_g1d346425, Pdensi_DN16940_c0_g1d349324, Pdensi_DN17848_c0_g1d476052, Pdensi_DN18374_c0_g1d58874, Pdensi_DN18439_c0_g1d217244, Pdensi_DN19022_c0_g1d60200, Pdensi_DN19175_c0_g1d286053, Pdensi_DN19254_c3_g2, Pdensi_DN19354_c0_g1d60862,…
GO:0010468	1.37467312434959e-07	1	215	1999	regulation of gene expression	BP	3.25744658427608e-05	BP regulation of gene expression	Pdensi_DN10290_c0_g1d4636, Pdensi_DN10504_c0_g1d455597, Pdensi_DN10759_c0_g1d334935, Pdensi_DN11057_c0_g1d49575, Pdensi_DN11148_c0_g1d335521, Pdensi_DN11521_c0_g1d336257, Pdensi_DN11635_c0_g1d210913, Pdensi_DN11658_c0_g1, Pdensi_DN11809_c0_g1d175312, Pdensi_DN11895_c0_g1, Pdensi_DN12183_c0_g1d211347, Pdensi_DN12229_c0_g1d337510, Pdensi_DN12603_c0_g1d105849, Pdensi_DN12630_c0_g1d211812, Pdensi_DN1…
GO:0003690	1.95008082719433e-07	1	54	341	double-stranded DNA binding	MF	4.53375395333747e-05	MF double-stranded DNA binding	Pdensi_DN11496_c0_g1d210701, Pdensi_DN11521_c0_g1d336257, Pdensi_DN14576_c2_g1, Pdensi_DN14863_c0_g1d342967, Pdensi_DN14900_c0_g1d275032, Pdensi_DN15027_c0_g1d213970, Pdensi_DN15055_c0_g1d181160, Pdensi_DN15548_c0_g1d54388, Pdensi_DN15886_c1_g3, Pdensi_DN16539_c0_g1d279215, Pdensi_DN17327_c0_g1d112863, Pdensi_DN17486_c0_g1d401111, Pdensi_DN17780_c0_g1, Pdensi_DN17836_c0_g1, Pdensi_DN18081_c1_g3, …
GO:0055114	2.05187647451569e-07	1	130	1083	oxidation-reduction process	BP	4.68207813314488e-05	BP oxidation-reduction process	Pdensi_DN1041_c0_g1d203043, Pdensi_DN10586_c0_g1d209930, Pdensi_DN10697_c0_g1d49317, Pdensi_DN10769_c0_g1d267536, Pdensi_DN11539_c0_g1d336199, Pdensi_DN11871_c0_g1d458112, Pdensi_DN12089_c0_g1, Pdensi_DN12935_c0_g1d390848, Pdensi_DN13861_c0_g1, Pdensi_DN13937_c0_g1d178830, Pdensi_DN14508_c0_g1d8354, Pdensi_DN14552_c0_g1d180068, Pdensi_DN14965_c0_g1d465570, Pdensi_DN15086_c0_g1d213965, Pdensi_DN15…
GO:0004497	2.54182533616169e-07	0.999999916656592	40	221	monooxygenase activity	MF	5.69461305312442e-05	MF monooxygenase activity	Pdensi_DN1041_c0_g1d203043, Pdensi_DN10586_c0_g1d209930, Pdensi_DN14508_c0_g1d8354, Pdensi_DN14552_c0_g1d180068, Pdensi_DN16914_c0_g1d185591, Pdensi_DN19376_c0_g2, Pdensi_DN19864_c2_g1, Pdensi_DN21004_c0_g1d362641, Pdensi_DN21212_c3_g2, Pdensi_DN21336_c1_g1, Pdensi_DN2150_c0_g1d165343, Pdensi_DN21559_c0_g2, Pdensi_DN21597_c0_g1d189745, Pdensi_DN21737_c0_g1d221676, Pdensi_DN21963_c1_g6, Pdensi_DN2…
GO:0042743	3.81363608156226e-07	0.999999903050627	25	103	hydrogen peroxide metabolic process	BP	8.30255883497752e-05	BP hydrogen peroxide metabolic process	Pdensi_DN10697_c0_g1d49317, Pdensi_DN11871_c0_g1d458112, Pdensi_DN15086_c0_g1d213965, Pdensi_DN15194_c0_g1d343911, Pdensi_DN15901_c0_g2d346209, Pdensi_DN16142_c1_g1, Pdensi_DN16524_c0_g1d279098, Pdensi_DN18707_c1_g2d480353, Pdensi_DN19247_c0_g1d286110, Pdensi_DN19569_c0_g6, Pdensi_DN19717_c0_g2d287888, Pdensi_DN19963_c1_g5, Pdensi_DN20249_c0_g1d411572, Pdensi_DN20337_c0_g1, Pdensi_DN22789_c1_g2, …
GO:0071555	3.84065779576139e-07	1	65	456	cell wall organization	BP	8.30255883497752e-05	BP cell wall organization	Pdensi_DN12747_c0_g2, Pdensi_DN12809_c0_g1, Pdensi_DN13671_c0_g1, Pdensi_DN14864_c0_g1d108554, Pdensi_DN15787_c1_g1d345433, Pdensi_DN1607_c0_g1d613, Pdensi_DN16094_c0_g1d346425, Pdensi_DN16940_c0_g1d349324, Pdensi_DN17848_c0_g1d476052, Pdensi_DN18439_c0_g1d217244, Pdensi_DN19022_c0_g1d60200, Pdensi_DN19254_c3_g2, Pdensi_DN19354_c0_g1d60862, Pdensi_DN19354_c0_g2, Pdensi_DN19551_c0_g4, Pdensi_DN198…
GO:0004601	4.50647246193759e-07	0.999999872397604	28	127	peroxidase activity	MF	9.57392304758535e-05	MF peroxidase activity	Pdensi_DN10697_c0_g1d49317, Pdensi_DN11871_c0_g1d458112, Pdensi_DN15086_c0_g1d213965, Pdensi_DN15194_c0_g1d343911, Pdensi_DN15901_c0_g2d346209, Pdensi_DN16142_c1_g1, Pdensi_DN16319_c0_g1d111066, Pdensi_DN16319_c0_g1d111067, Pdensi_DN16524_c0_g1d279098, Pdensi_DN18707_c1_g2d480353, Pdensi_DN19247_c0_g1d286110, Pdensi_DN19569_c0_g6, Pdensi_DN19717_c0_g2d287888, Pdensi_DN19963_c1_g5, Pdensi_DN20249_…
GO:0031225	6.87220603505971e-07	0.999999770308711	34	176	anchored component of membrane	CC	0.000143524275871196	CC anchored component of membrane	Pdensi_DN10914_c0_g1d387447, Pdensi_DN11064_c0_g1d210295, Pdensi_DN14363_c0_g1d213328, Pdensi_DN15230_c0_g1, Pdensi_DN16094_c0_g1d346425, Pdensi_DN17463_c0_g1d216204, Pdensi_DN18374_c0_g1d58874, Pdensi_DN19180_c0_g1d533441, Pdensi_DN19897_c0_g1d487018, Pdensi_DN21749_c0_g1, Pdensi_DN22084_c0_g1, Pdensi_DN22105_c0_g1d299099, Pdensi_DN22397_c2_g1, Pdensi_DN22569_c1_g2, Pdensi_DN23317_c2_g3, Pdensi_…
GO:0003006	7.97705344496574e-07	0.99999969542041	131	1131	developmental process involved in reproduction	BP	0.000163822087581446	BP developmental process involved in reproduction	Pdensi_DN104174_c0_g1, Pdensi_DN10586_c0_g1d209930, Pdensi_DN11496_c0_g1d210701, Pdensi_DN11554_c0_g1d520300, Pdensi_DN12229_c0_g1d337510, Pdensi_DN12603_c0_g1d105849, Pdensi_DN12630_c0_g1d211812, Pdensi_DN12681_c0_g1d338362, Pdensi_DN12923_c0_g2, Pdensi_DN13057_c0_g1, Pdensi_DN1329_c0_g1d325161, Pdensi_DN13861_c0_g1, Pdensi_DN14230_c0_g3, Pdensi_DN14686_c0_g1, Pdensi_DN15055_c0_g1d181160, Pdensi…
GO:0080090	8.21863905666891e-07	0.999999661399701	229	2198	regulation of primary metabolic process	BP	0.000166016508944712	BP regulation of primary metabolic process	Pdensi_DN10290_c0_g1d4636, Pdensi_DN10504_c0_g1d455597, Pdensi_DN10759_c0_g1d334935, Pdensi_DN11057_c0_g1d49575, Pdensi_DN11148_c0_g1d335521, Pdensi_DN11496_c0_g1d210701, Pdensi_DN11521_c0_g1d336257, Pdensi_DN11635_c0_g1d210913, Pdensi_DN11658_c0_g1, Pdensi_DN11809_c0_g1d175312, Pdensi_DN11895_c0_g1, Pdensi_DN12183_c0_g1d211347, Pdensi_DN12229_c0_g1d337510, Pdensi_DN12603_c0_g1d105849, Pdensi_DN1…
GO:0009791	1.04784714598165e-06	0.999999643542776	73	541	post-embryonic development	BP	0.000206517356981356	BP post-embryonic development	Pdensi_DN11554_c0_g1d520300, Pdensi_DN11589_c0_g1, Pdensi_DN12229_c0_g1d337510, Pdensi_DN12681_c0_g1d338362, Pdensi_DN14568_c0_g1, Pdensi_DN14965_c0_g1d465570, Pdensi_DN15055_c0_g1d181160, Pdensi_DN15654_c0_g1, Pdensi_DN15886_c1_g3, Pdensi_DN16539_c0_g1d279215, Pdensi_DN17110_c0_g1d280669, Pdensi_DN17158_c0_g2, Pdensi_DN17532_c0_g1d113246, Pdensi_DN17836_c0_g1, Pdensi_DN17867_c0_g1d530420, Pdensi…
GO:0010584	1.05588325676233e-06	0.999999848439052	14	39	pollen exine formation	BP	0.000206517356981356	BP pollen exine formation	Pdensi_DN10586_c0_g1d209930, Pdensi_DN13861_c0_g1, Pdensi_DN13940_c0_g1d7805, Pdensi_DN17158_c0_g2, Pdensi_DN17458_c0_g1d12111, Pdensi_DN20825_c0_g1d292675, Pdensi_DN20930_c0_g1, Pdensi_DN24073_c0_g2, Pdensi_DN24582_c2_g2, Pdensi_DN25686_c0_g1d193387, Pdensi_DN38645_c0_g6, Pdensi_GG_113712_c3_g1, Pdensi_GG_14711_c2_g1, Pdensi_GG_81284_c2_g1
GO:0010208	1.29480783380285e-06	0.999999791192482	15	45	pollen wall assembly	BP	0.000245455725047979	BP pollen wall assembly	Pdensi_DN10586_c0_g1d209930, Pdensi_DN11496_c0_g1d210701, Pdensi_DN13861_c0_g1, Pdensi_DN13940_c0_g1d7805, Pdensi_DN17158_c0_g2, Pdensi_DN17458_c0_g1d12111, Pdensi_DN20825_c0_g1d292675, Pdensi_DN20930_c0_g1, Pdensi_DN24073_c0_g2, Pdensi_DN24582_c2_g2, Pdensi_DN25686_c0_g1d193387, Pdensi_DN38645_c0_g6, Pdensi_GG_113712_c3_g1, Pdensi_GG_14711_c2_g1, Pdensi_GG_81284_c2_g1
GO:0085029	1.29480783380285e-06	0.999999791192482	15	45	extracellular matrix assembly	BP	0.000245455725047979	BP extracellular matrix assembly	Pdensi_DN10586_c0_g1d209930, Pdensi_DN11496_c0_g1d210701, Pdensi_DN13861_c0_g1, Pdensi_DN13940_c0_g1d7805, Pdensi_DN17158_c0_g2, Pdensi_DN17458_c0_g1d12111, Pdensi_DN20825_c0_g1d292675, Pdensi_DN20930_c0_g1, Pdensi_DN24073_c0_g2, Pdensi_DN24582_c2_g2, Pdensi_DN25686_c0_g1d193387, Pdensi_DN38645_c0_g6, Pdensi_GG_113712_c3_g1, Pdensi_GG_14711_c2_g1, Pdensi_GG_81284_c2_g1
GO:0051171	1.53153236242401e-06	0.99999916652035	225	2164	regulation of nitrogen compound metabolic process	BP	0.000285932451057403	BP regulation of nitrogen compound metabolic process	Pdensi_DN10290_c0_g1d4636, Pdensi_DN10504_c0_g1d455597, Pdensi_DN10759_c0_g1d334935, Pdensi_DN11057_c0_g1d49575, Pdensi_DN11148_c0_g1d335521, Pdensi_DN11496_c0_g1d210701, Pdensi_DN11521_c0_g1d336257, Pdensi_DN11635_c0_g1d210913, Pdensi_DN11658_c0_g1, Pdensi_DN11809_c0_g1d175312, Pdensi_DN11848_c0_g1d5764, Pdensi_DN11895_c0_g1, Pdensi_DN12183_c0_g1d211347, Pdensi_DN12229_c0_g1d337510, Pdensi_DN126…
GO:0072593	1.61764706677638e-06	0.999999506876017	28	133	reactive oxygen species metabolic process	BP	0.000297502196370426	BP reactive oxygen species metabolic process	Pdensi_DN10697_c0_g1d49317, Pdensi_DN11871_c0_g1d458112, Pdensi_DN14686_c0_g1, Pdensi_DN15086_c0_g1d213965, Pdensi_DN15194_c0_g1d343911, Pdensi_DN15901_c0_g2d346209, Pdensi_DN16142_c1_g1, Pdensi_DN16524_c0_g1d279098, Pdensi_DN18707_c1_g2d480353, Pdensi_DN19247_c0_g1d286110, Pdensi_DN19569_c0_g6, Pdensi_DN19717_c0_g2d287888, Pdensi_DN19963_c1_g5, Pdensi_DN20249_c0_g1d411572, Pdensi_DN20327_c1_g1, …
GO:0045944	1.65165409031183e-06	0.999999444513153	32	169	positive regulation of transcription by RNA polymerase II	BP	0.0002992894367768	BP positive regulation of transcription by RNA polymerase II	Pdensi_DN10759_c0_g1d334935, Pdensi_DN11521_c0_g1d336257, Pdensi_DN12183_c0_g1d211347, Pdensi_DN14863_c0_g1d342967, Pdensi_DN15055_c0_g1d181160, Pdensi_DN15548_c0_g1d54388, Pdensi_DN15886_c1_g3, Pdensi_DN16539_c0_g1d279215, Pdensi_DN17836_c0_g1, Pdensi_DN18081_c1_g3, Pdensi_DN18400_c0_g3, Pdensi_DN18561_c3_g1, Pdensi_DN19525_c0_g1d218718, Pdensi_DN19638_c0_g1d287697, Pdensi_DN19845_c1_g1, Pdensi_…
GO:0044459	1.68266677320117e-06	0.99999930603914	59	410	plasma membrane part	CC	0.000300490144628766	CC plasma membrane part	Pdensi_DN10201_c1_g1, Pdensi_DN10914_c0_g1d387447, Pdensi_DN11064_c0_g1d210295, Pdensi_DN13351_c0_g1d339649, Pdensi_DN13761_c0_g1, Pdensi_DN13866_c1_g1d523197, Pdensi_DN14253_c0_g1d179269, Pdensi_DN14363_c0_g1d213328, Pdensi_DN14686_c0_g1, Pdensi_DN14892_c1_g1, Pdensi_DN15230_c0_g1, Pdensi_DN16094_c0_g1d346425, Pdensi_DN17413_c0_g3, Pdensi_DN17463_c0_g1d216204, Pdensi_DN17464_c0_g1d529765, Pdensi…
GO:0042744	1.92105347225378e-06	0.999999513570063	22	91	hydrogen peroxide catabolic process	BP	0.000338160298358729	BP hydrogen peroxide catabolic process	Pdensi_DN10697_c0_g1d49317, Pdensi_DN15086_c0_g1d213965, Pdensi_DN15901_c0_g2d346209, Pdensi_DN16142_c1_g1, Pdensi_DN18707_c1_g2d480353, Pdensi_DN19247_c0_g1d286110, Pdensi_DN19569_c0_g6, Pdensi_DN19717_c0_g2d287888, Pdensi_DN19963_c1_g5, Pdensi_DN20249_c0_g1d411572, Pdensi_DN20337_c0_g1, Pdensi_DN22789_c1_g2, Pdensi_DN22789_c1_g6, Pdensi_DN24570_c0_g1, Pdensi_DN33925_c0_g1d313047, Pdensi_DN39032…
GO:0042445	2.32920055798311e-06	0.999999399469245	22	95	hormone metabolic process	BP	0.000404231116555885	BP hormone metabolic process	Pdensi_DN1041_c0_g1d203043, Pdensi_DN13044_c0_g1d460723, Pdensi_DN13978_c0_g2, Pdensi_DN14508_c0_g1d8354, Pdensi_DN14741_c0_g1d394293, Pdensi_DN15429_c0_g1, Pdensi_DN15971_c0_g1d183380, Pdensi_DN19376_c0_g2, Pdensi_DN19522_c1_g3, Pdensi_DN19864_c2_g1, Pdensi_DN21004_c0_g1d362641, Pdensi_DN21317_c0_g1d294644, Pdensi_DN2150_c0_g1d165343, Pdensi_DN21559_c0_g2, Pdensi_DN22738_c1_g1, Pdensi_DN24294_c0…
GO:0019222	2.41031311562236e-06	0.999998421115038	266	2631	regulation of metabolic process	BP	0.000412498308481926	BP regulation of metabolic process	Pdensi_DN10290_c0_g1d4636, Pdensi_DN10504_c0_g1d455597, Pdensi_DN10759_c0_g1d334935, Pdensi_DN11057_c0_g1d49575, Pdensi_DN11148_c0_g1d335521, Pdensi_DN11496_c0_g1d210701, Pdensi_DN11521_c0_g1d336257, Pdensi_DN11635_c0_g1d210913, Pdensi_DN11658_c0_g1, Pdensi_DN11809_c0_g1d175312, Pdensi_DN11848_c0_g1d5764, Pdensi_DN11895_c0_g1, Pdensi_DN12005_c0_g1d337285, Pdensi_DN12183_c0_g1d211347, Pdensi_DN122…
GO:0044815	2.74348355072637e-06	0.99999901156694	34	204	DNA packaging complex	CC	0.000463084990576031	CC DNA packaging complex	Pdensi_DN11635_c0_g1d210913, Pdensi_DN13146_c0_g1d339344, Pdensi_DN13570_c0_g1d340125, Pdensi_DN15027_c0_g1d213970, Pdensi_DN15045_c0_g1d275416, Pdensi_DN15763_c0_g1d182931, Pdensi_DN15800_c2_g4, Pdensi_DN17327_c0_g1d112863, Pdensi_DN18689_c2_g3, Pdensi_DN19141_c1_g7, Pdensi_DN19813_c1_g2, Pdensi_DN20395_c0_g2d290364, Pdensi_DN20776_c1_g1, Pdensi_DN20856_c0_g2, Pdensi_DN21096_c2_g1, Pdensi_DN2190…
GO:0031323	3.09829499618819e-06	0.999997992650106	238	2322	regulation of cellular metabolic process	BP	0.000515907985716634	BP regulation of cellular metabolic process	Pdensi_DN10290_c0_g1d4636, Pdensi_DN10504_c0_g1d455597, Pdensi_DN10759_c0_g1d334935, Pdensi_DN11057_c0_g1d49575, Pdensi_DN11148_c0_g1d335521, Pdensi_DN11496_c0_g1d210701, Pdensi_DN11521_c0_g1d336257, Pdensi_DN11635_c0_g1d210913, Pdensi_DN11658_c0_g1, Pdensi_DN11809_c0_g1d175312, Pdensi_DN11848_c0_g1d5764, Pdensi_DN11895_c0_g1, Pdensi_DN12005_c0_g1d337285, Pdensi_DN12183_c0_g1d211347, Pdensi_DN122…
GO:0005976	3.80359210287122e-06	0.99999821368313	64	471	polysaccharide metabolic process	BP	0.000624904825221056	BP polysaccharide metabolic process	Pdensi_DN11511_c0_g1, Pdensi_DN12747_c0_g2, Pdensi_DN13436_c0_g1, Pdensi_DN13671_c0_g1, Pdensi_DN14230_c0_g3, Pdensi_DN14864_c0_g1d108554, Pdensi_DN1607_c0_g1d613, Pdensi_DN16094_c0_g1d346425, Pdensi_DN16940_c0_g1d349324, Pdensi_DN17518_c0_g1d474702, Pdensi_DN17725_c0_g2, Pdensi_DN18305_c1_g3, Pdensi_DN18439_c0_g1d217244, Pdensi_DN19354_c0_g1d60862, Pdensi_DN19354_c0_g2, Pdensi_DN19386_c0_g1d3580…
GO:0060255	4.26704572722673e-06	0.999997130515495	242	2377	regulation of macromolecule metabolic process	BP	0.000691822861195892	BP regulation of macromolecule metabolic process	Pdensi_DN10290_c0_g1d4636, Pdensi_DN10504_c0_g1d455597, Pdensi_DN10759_c0_g1d334935, Pdensi_DN11057_c0_g1d49575, Pdensi_DN11148_c0_g1d335521, Pdensi_DN11496_c0_g1d210701, Pdensi_DN11521_c0_g1d336257, Pdensi_DN11635_c0_g1d210913, Pdensi_DN11658_c0_g1, Pdensi_DN11809_c0_g1d175312, Pdensi_DN11895_c0_g1, Pdensi_DN12183_c0_g1d211347, Pdensi_DN12229_c0_g1d337510, Pdensi_DN12603_c0_g1d105849, Pdensi_DN1…
GO:0005381	4.59806083997438e-06	0.999999631257055	9	18	iron ion transmembrane transporter activity	MF	0.000735809164547588	MF iron ion transmembrane transporter activity	Pdensi_DN10072_c0_g1d386355, Pdensi_DN11991_c0_g2, Pdensi_DN14541_c0_g1d8394, Pdensi_DN19021_c0_g1d356802, Pdensi_DN22939_c1_g1, Pdensi_DN23053_c1_g1, Pdensi_DN23589_c3_g1, Pdensi_DN41637_c0_g1d153156, Pdensi_GG_147646_c0_g1
GO:0006855	6.03152431921118e-06	0.999998849680608	15	53	drug transmembrane transport	BP	0.000952826187965643	BP drug transmembrane transport	Pdensi_DN104174_c0_g1, Pdensi_DN11991_c0_g2, Pdensi_DN15403_c1_g1, Pdensi_DN15586_c0_g3d276568, Pdensi_DN16322_c0_g2d347333, Pdensi_DN19673_c0_g3, Pdensi_DN19690_c0_g1d408815, Pdensi_DN21483_c0_g2, Pdensi_DN21519_c2_g4, Pdensi_DN21984_c0_g1d297873, Pdensi_DN22939_c1_g1, Pdensi_DN23053_c1_g1, Pdensi_DN24065_c1_g3, Pdensi_GG_125392_c2_g1, Pdensi_GG_147646_c0_g1
GO:0010927	6.31079037302513e-06	0.999998805330893	15	50	cellular component assembly involved in morphogenesis	BP	0.000984323531347033	BP cellular component assembly involved in morphogenesis	Pdensi_DN10586_c0_g1d209930, Pdensi_DN11496_c0_g1d210701, Pdensi_DN13861_c0_g1, Pdensi_DN13940_c0_g1d7805, Pdensi_DN17158_c0_g2, Pdensi_DN17458_c0_g1d12111, Pdensi_DN20825_c0_g1d292675, Pdensi_DN20930_c0_g1, Pdensi_DN24073_c0_g2, Pdensi_DN24582_c2_g2, Pdensi_DN25686_c0_g1d193387, Pdensi_DN38645_c0_g6, Pdensi_GG_113712_c3_g1, Pdensi_GG_14711_c2_g1, Pdensi_GG_81284_c2_g1
GO:0000786	6.47125437966186e-06	0.99999764215221	32	195	nucleosome	CC	0.00099379517705637	CC nucleosome	Pdensi_DN11635_c0_g1d210913, Pdensi_DN13146_c0_g1d339344, Pdensi_DN13570_c0_g1d340125, Pdensi_DN15027_c0_g1d213970, Pdensi_DN15045_c0_g1d275416, Pdensi_DN15763_c0_g1d182931, Pdensi_DN15800_c2_g4, Pdensi_DN17327_c0_g1d112863, Pdensi_DN18689_c2_g3, Pdensi_DN19141_c1_g7, Pdensi_DN19813_c1_g2, Pdensi_DN20395_c0_g2d290364, Pdensi_DN20776_c1_g1, Pdensi_DN20856_c0_g2, Pdensi_DN21096_c2_g1, Pdensi_DN2190…
GO:0048046	6.60032929397784e-06	0.999997006333639	55	394	apoplast	CC	0.00099379517705637	CC apoplast	Pdensi_DN11539_c0_g1d336199, Pdensi_DN14043_c1_g1d523607, Pdensi_DN16541_c0_g1d215371, Pdensi_DN16912_c0_g1d215698, Pdensi_DN18439_c0_g1d217244, Pdensi_DN18549_c0_g3d354668, Pdensi_DN18749_c0_g1d115901, Pdensi_DN19065_c0_g1, Pdensi_DN19065_c0_g1d187560, Pdensi_DN19175_c0_g1d286053, Pdensi_DN19386_c0_g1d358050, Pdensi_DN19424_c0_g1d61094, Pdensi_DN20277_c0_g3d489911, Pdensi_DN20631_c2_g1, Pdensi_D…
GO:1901700	6.61347220569894e-06	0.999995947140879	133	1183	response to oxygen-containing compound	BP	0.00099379517705637	BP response to oxygen-containing compound	Pdensi_DN1041_c0_g1d203043, Pdensi_DN10914_c0_g1d387447, Pdensi_DN11148_c0_g1d335521, Pdensi_DN11560_c0_g3, Pdensi_DN11991_c0_g2, Pdensi_DN12359_c0_g1, Pdensi_DN12630_c0_g1d211812, Pdensi_DN13861_c0_g1, Pdensi_DN15429_c0_g1, Pdensi_DN15733_c0_g2d277117, Pdensi_DN15886_c1_g3, Pdensi_DN16319_c0_g1d111066, Pdensi_DN16319_c0_g1d111067, Pdensi_DN16481_c0_g1d278696, Pdensi_DN16505_c1_g1d279192, Pdensi_…
GO:0032993	7.25840706754408e-06	0.999997155580504	36	231	protein-DNA complex	CC	0.00107071673741665	CC protein-DNA complex	Pdensi_DN10308_c0_g1d266900, Pdensi_DN11635_c0_g1d210913, Pdensi_DN13146_c0_g1d339344, Pdensi_DN13570_c0_g1d340125, Pdensi_DN15027_c0_g1d213970, Pdensi_DN15045_c0_g1d275416, Pdensi_DN15763_c0_g1d182931, Pdensi_DN15800_c2_g4, Pdensi_DN17327_c0_g1d112863, Pdensi_DN18689_c2_g3, Pdensi_DN19141_c1_g7, Pdensi_DN19596_c0_g1, Pdensi_DN19813_c1_g2, Pdensi_DN20395_c0_g2d290364, Pdensi_DN20776_c1_g1, Pdensi…
GO:0044710	7.29915646347984e-06	0.999994587079647	360	3774	NA	NA	0.00107071673741665	none	Pdensi_DN10374_c0_g1d334259, Pdensi_DN104174_c0_g1, Pdensi_DN1041_c0_g1d203043, Pdensi_DN10586_c0_g1d209930, Pdensi_DN10697_c0_g1d49317, Pdensi_DN10769_c0_g1d267536, Pdensi_DN11172_c0_g1, Pdensi_DN11511_c0_g1, Pdensi_DN11539_c0_g1d336199, Pdensi_DN11871_c0_g1d458112, Pdensi_DN12089_c0_g1, Pdensi_DN12935_c0_g1d390848, Pdensi_DN13044_c0_g1d460723, Pdensi_DN13057_c0_g1, Pdensi_DN13157_c0_g1, Pdensi_…
GO:1902680	7.9845493017572e-06	0.999996143504855	59	430	positive regulation of RNA biosynthetic process	BP	0.00114401879646805	BP positive regulation of RNA biosynthetic process	Pdensi_DN10759_c0_g1d334935, Pdensi_DN11521_c0_g1d336257, Pdensi_DN11635_c0_g1d210913, Pdensi_DN12183_c0_g1d211347, Pdensi_DN12630_c0_g1d211812, Pdensi_DN13570_c0_g1d340125, Pdensi_DN13774_c0_g1d392336, Pdensi_DN14344_c0_g1d463866, Pdensi_DN14863_c0_g1d342967, Pdensi_DN15027_c0_g1d213970, Pdensi_DN15055_c0_g1d181160, Pdensi_DN15429_c0_g1, Pdensi_DN15548_c0_g1d54388, Pdensi_DN15782_c0_g2d468050, P…
GO:1903508	7.9845493017572e-06	0.999996143504855	59	430	positive regulation of nucleic acid-templated transcription	BP	0.00114401879646805	BP positive regulation of nucleic acid-templated transcription	Pdensi_DN10759_c0_g1d334935, Pdensi_DN11521_c0_g1d336257, Pdensi_DN11635_c0_g1d210913, Pdensi_DN12183_c0_g1d211347, Pdensi_DN12630_c0_g1d211812, Pdensi_DN13570_c0_g1d340125, Pdensi_DN13774_c0_g1d392336, Pdensi_DN14344_c0_g1d463866, Pdensi_DN14863_c0_g1d342967, Pdensi_DN15027_c0_g1d213970, Pdensi_DN15055_c0_g1d181160, Pdensi_DN15429_c0_g1, Pdensi_DN15548_c0_g1d54388, Pdensi_DN15782_c0_g2d468050, P…
GO:0090484	8.54925680372633e-06	0.999998313133989	15	54	NA	NA	0.00121084991190248	none	Pdensi_DN104174_c0_g1, Pdensi_DN11991_c0_g2, Pdensi_DN15403_c1_g1, Pdensi_DN15586_c0_g3d276568, Pdensi_DN19673_c0_g3, Pdensi_DN19690_c0_g1d408815, Pdensi_DN21483_c0_g2, Pdensi_DN21519_c2_g4, Pdensi_DN21984_c0_g1d297873, Pdensi_DN22124_c0_g1d67031, Pdensi_DN22939_c1_g1, Pdensi_DN23053_c1_g1, Pdensi_DN24065_c1_g3, Pdensi_GG_125392_c2_g1, Pdensi_GG_147646_c0_g1
GO:0010033	8.75020588357497e-06	0.999994560523015	139	1257	response to organic substance	BP	0.00122522769201603	BP response to organic substance	Pdensi_DN10201_c1_g1, Pdensi_DN1041_c0_g1d203043, Pdensi_DN10914_c0_g1d387447, Pdensi_DN11148_c0_g1d335521, Pdensi_DN11560_c0_g3, Pdensi_DN11871_c0_g1d458112, Pdensi_DN11991_c0_g2, Pdensi_DN12359_c0_g1, Pdensi_DN12630_c0_g1d211812, Pdensi_DN12923_c0_g2, Pdensi_DN13861_c0_g1, Pdensi_DN15194_c0_g1d343911, Pdensi_DN15429_c0_g1, Pdensi_DN15822_c0_g1d345849, Pdensi_DN15886_c1_g3, Pdensi_DN16481_c0_g1d…
GO:0080110	9.83583041617038e-06	0.999999739217661	6	8	sporopollenin biosynthetic process	BP	0.00134929132999174	BP sporopollenin biosynthetic process	Pdensi_DN10586_c0_g1d209930, Pdensi_DN17158_c0_g2, Pdensi_DN17458_c0_g1d12111, Pdensi_DN17495_c0_g1, Pdensi_GG_14711_c2_g1, Pdensi_GG_81284_c2_g1
GO:0006826	9.85523613855354e-06	0.999998688416845	11	30	iron ion transport	BP	0.00134929132999174	BP iron ion transport	Pdensi_DN11991_c0_g2, Pdensi_DN19021_c0_g1d356802, Pdensi_DN19864_c2_g1, Pdensi_DN22738_c1_g1, Pdensi_DN22939_c1_g1, Pdensi_DN23053_c1_g1, Pdensi_DN27094_c0_g1, Pdensi_DN50138_c0_g1d160317, Pdensi_DN74732_c0_g1, Pdensi_GG_120732_c1_g1, Pdensi_GG_147646_c0_g1
GO:0046658	1.16877686833071e-05	0.999996168537915	26	135	anchored component of plasma membrane	CC	0.00158058955965678	CC anchored component of plasma membrane	Pdensi_DN10914_c0_g1d387447, Pdensi_DN11064_c0_g1d210295, Pdensi_DN14363_c0_g1d213328, Pdensi_DN15230_c0_g1, Pdensi_DN16094_c0_g1d346425, Pdensi_DN17463_c0_g1d216204, Pdensi_DN18374_c0_g1d58874, Pdensi_DN19180_c0_g1d533441, Pdensi_DN19897_c0_g1d487018, Pdensi_DN22084_c0_g1, Pdensi_DN22105_c0_g1d299099, Pdensi_DN22397_c2_g1, Pdensi_DN23317_c2_g3, Pdensi_DN25365_c0_g1d23124, Pdensi_DN25686_c0_g1d19…
GO:0045893	1.18011880772945e-05	0.999994258409126	58	426	positive regulation of transcription, DNA-templated	BP	0.00158058955965678	BP positive regulation of transcription, DNA-templated	Pdensi_DN10759_c0_g1d334935, Pdensi_DN11521_c0_g1d336257, Pdensi_DN11635_c0_g1d210913, Pdensi_DN12183_c0_g1d211347, Pdensi_DN12630_c0_g1d211812, Pdensi_DN13570_c0_g1d340125, Pdensi_DN13774_c0_g1d392336, Pdensi_DN14863_c0_g1d342967, Pdensi_DN15027_c0_g1d213970, Pdensi_DN15055_c0_g1d181160, Pdensi_DN15429_c0_g1, Pdensi_DN15548_c0_g1d54388, Pdensi_DN15782_c0_g2d468050, Pdensi_DN15886_c1_g3, Pdensi_D…
GO:0015893	1.19309009635844e-05	0.999997560174435	15	56	drug transport	BP	0.00158078023304609	BP drug transport	Pdensi_DN104174_c0_g1, Pdensi_DN11991_c0_g2, Pdensi_DN15403_c1_g1, Pdensi_DN15586_c0_g3d276568, Pdensi_DN16322_c0_g2d347333, Pdensi_DN19673_c0_g3, Pdensi_DN19690_c0_g1d408815, Pdensi_DN21483_c0_g2, Pdensi_DN21519_c2_g4, Pdensi_DN21984_c0_g1d297873, Pdensi_DN22939_c1_g1, Pdensi_DN23053_c1_g1, Pdensi_DN24065_c1_g3, Pdensi_GG_125392_c2_g1, Pdensi_GG_147646_c0_g1
GO:0016705	1.48149841242661e-05	0.999993673071559	40	259	oxidoreductase activity, acting on paired donors, with incorporation or reduction of molecular oxygen	MF	0.00191845386719692	MF oxidoreductase activity, acting on paired donors, with incorporation or reduction of molecular oxygen	Pdensi_DN1041_c0_g1d203043, Pdensi_DN10586_c0_g1d209930, Pdensi_DN10769_c0_g1d267536, Pdensi_DN14508_c0_g1d8354, Pdensi_DN14552_c0_g1d180068, Pdensi_DN16914_c0_g1d185591, Pdensi_DN19376_c0_g2, Pdensi_DN19864_c2_g1, Pdensi_DN21004_c0_g1d362641, Pdensi_DN21212_c3_g2, Pdensi_DN21336_c1_g1, Pdensi_DN2150_c0_g1d165343, Pdensi_DN21559_c0_g2, Pdensi_DN21597_c0_g1d189745, Pdensi_DN21737_c0_g1d221676, Pde…
GO:0009266	1.48997994801217e-05	0.999992372822301	66	507	response to temperature stimulus	BP	0.00191845386719692	BP response to temperature stimulus	Pdensi_DN10751_c0_g1d49359, Pdensi_DN10914_c0_g1d387447, Pdensi_DN11521_c0_g1d336257, Pdensi_DN11848_c0_g1d5764, Pdensi_DN11991_c0_g2, Pdensi_DN15782_c0_g2d468050, Pdensi_DN15886_c1_g3, Pdensi_DN16222_c0_g1d347070, Pdensi_DN17200_c0_g1d280809, Pdensi_DN17735_c0_g1d12535, Pdensi_DN17848_c0_g1d476052, Pdensi_DN18561_c3_g1, Pdensi_DN18669_c0_g1d532211, Pdensi_DN18671_c0_g2, Pdensi_DN19120_c1_g2, Pde…
GO:0009809	1.49465647825762e-05	0.999995914897865	20	90	lignin biosynthetic process	BP	0.00191845386719692	BP lignin biosynthetic process	Pdensi_DN14741_c0_g1d394293, Pdensi_DN15086_c0_g1d213965, Pdensi_DN16142_c1_g1, Pdensi_DN16405_c0_g1, Pdensi_DN17676_c0_g1d351375, Pdensi_DN19175_c0_g1d286053, Pdensi_DN19717_c0_g2d287888, Pdensi_DN20037_c1_g1, Pdensi_DN20231_c0_g1, Pdensi_DN20249_c0_g1d411572, Pdensi_DN20743_c0_g3, Pdensi_DN21322_c0_g1d294658, Pdensi_DN21358_c0_g2, Pdensi_DN22089_c2_g2, Pdensi_DN25789_c1_g2, Pdensi_DN38801_c0_g1…
GO:0003674	1.55445743900091e-05	0.99998675274267	1422	17335	molecular_function	MF	0.00197464170756384	MF molecular_function	Pdensi_DN10072_c0_g1d386355, Pdensi_DN10207_c0_g1d266698, Pdensi_DN10242_c0_g2d266732, Pdensi_DN10290_c0_g1d4636, Pdensi_DN10308_c0_g1d266900, Pdensi_DN10374_c0_g1d334259, Pdensi_DN104174_c0_g1, Pdensi_DN1041_c0_g1d203043, Pdensi_DN10432_c0_g1d267119, Pdensi_DN10504_c0_g1d455597, Pdensi_DN10553_c0_g1d103553, Pdensi_DN10586_c0_g1d209930, Pdensi_DN10697_c0_g1d49317, Pdensi_DN10759_c0_g1d334935, Pde…
GO:0015238	1.58582767998922e-05	0.999996911778458	14	50	drug transmembrane transporter activity	MF	0.00199393557885992	MF drug transmembrane transporter activity	Pdensi_DN104174_c0_g1, Pdensi_DN11991_c0_g2, Pdensi_DN15403_c1_g1, Pdensi_DN15586_c0_g3d276568, Pdensi_DN19673_c0_g3, Pdensi_DN19690_c0_g1d408815, Pdensi_DN21483_c0_g2, Pdensi_DN21519_c2_g4, Pdensi_DN21984_c0_g1d297873, Pdensi_DN22939_c1_g1, Pdensi_DN23053_c1_g1, Pdensi_DN24065_c1_g3, Pdensi_GG_125392_c2_g1, Pdensi_GG_147646_c0_g1
GO:0005975	1.73088672326131e-05	0.999989353756687	115	1023	carbohydrate metabolic process	BP	0.00215434204081069	BP carbohydrate metabolic process	Pdensi_DN11297_c0_g3, Pdensi_DN11511_c0_g1, Pdensi_DN12747_c0_g2, Pdensi_DN13436_c0_g1, Pdensi_DN13590_c1_g1, Pdensi_DN13671_c0_g1, Pdensi_DN14230_c0_g3, Pdensi_DN14864_c0_g1d108554, Pdensi_DN15512_c0_g1d214428, Pdensi_DN1607_c0_g1d613, Pdensi_DN16094_c0_g1d346425, Pdensi_DN16308_c0_g1d215184, Pdensi_DN16603_c0_g1d215479, Pdensi_DN16940_c0_g1d349324, Pdensi_DN17518_c0_g1d474702, Pdensi_DN17725_c0…
GO:0051254	2.51145352320245e-05	0.999987184189592	59	446	positive regulation of RNA metabolic process	BP	0.00309461303129006	BP positive regulation of RNA metabolic process	Pdensi_DN10759_c0_g1d334935, Pdensi_DN11521_c0_g1d336257, Pdensi_DN11635_c0_g1d210913, Pdensi_DN12183_c0_g1d211347, Pdensi_DN12630_c0_g1d211812, Pdensi_DN13570_c0_g1d340125, Pdensi_DN13774_c0_g1d392336, Pdensi_DN14344_c0_g1d463866, Pdensi_DN14863_c0_g1d342967, Pdensi_DN15027_c0_g1d213970, Pdensi_DN15055_c0_g1d181160, Pdensi_DN15429_c0_g1, Pdensi_DN15548_c0_g1d54388, Pdensi_DN15782_c0_g2d468050, P…
GO:0022414	2.59257515302253e-05	0.999982650348359	155	1468	reproductive process	BP	0.00316294168668749	BP reproductive process	Pdensi_DN104174_c0_g1, Pdensi_DN10586_c0_g1d209930, Pdensi_DN11496_c0_g1d210701, Pdensi_DN11554_c0_g1d520300, Pdensi_DN12229_c0_g1d337510, Pdensi_DN12603_c0_g1d105849, Pdensi_DN12630_c0_g1d211812, Pdensi_DN12681_c0_g1d338362, Pdensi_DN12923_c0_g2, Pdensi_DN13057_c0_g1, Pdensi_DN1329_c0_g1d325161, Pdensi_DN13861_c0_g1, Pdensi_DN14230_c0_g3, Pdensi_DN14686_c0_g1, Pdensi_DN15055_c0_g1d181160, Pdensi…
GO:0004553	3.07115342858561e-05	0.999984929083589	51	372	hydrolase activity, hydrolyzing O-glycosyl compounds	MF	0.00371007377912078	MF hydrolase activity, hydrolyzing O-glycosyl compounds	Pdensi_DN11297_c0_g3, Pdensi_DN14230_c0_g3, Pdensi_DN14864_c0_g1d108554, Pdensi_DN16308_c0_g1d215184, Pdensi_DN17518_c0_g1d474702, Pdensi_DN18386_c1_g2, Pdensi_DN18439_c0_g1d217244, Pdensi_DN18690_c0_g2, Pdensi_DN19354_c0_g1d60862, Pdensi_DN19354_c0_g2, Pdensi_DN19386_c0_g1d358050, Pdensi_DN19551_c0_g4, Pdensi_DN19897_c0_g1d487018, Pdensi_DN21237_c1_g1d64974, Pdensi_DN21510_c0_g1d221411, Pdensi_D…
GO:0016682	3.2032795305417e-05	0.999993691703638	13	51	oxidoreductase activity, acting on diphenols and related substances as donors, oxygen as acceptor	MF	0.00383211751216844	MF oxidoreductase activity, acting on diphenols and related substances as donors, oxygen as acceptor	Pdensi_DN11539_c0_g1d336199, Pdensi_DN14043_c1_g1d523607, Pdensi_DN18208_c1_g2, Pdensi_DN18549_c0_g3d354668, Pdensi_DN19175_c0_g1d286053, Pdensi_DN20631_c2_g1, Pdensi_DN20755_c0_g2d493377, Pdensi_DN21246_c1_g1d18502, Pdensi_DN21876_c0_g2, Pdensi_DN27378_c0_g1d140778, Pdensi_DN39555_c0_g3, Pdensi_GG_153343_c0_g1, Pdensi_GG_33289_c0_g1
GO:0009931	3.52882347819278e-05	0.999993689403198	12	41	calcium-dependent protein serine/threonine kinase activity	MF	0.00414115837126585	MF calcium-dependent protein serine/threonine kinase activity	Pdensi_DN21742_c1_g3, Pdensi_DN22472_c0_g1d126278, Pdensi_DN22657_c0_g1d223069, Pdensi_DN22657_c0_g2d301592, Pdensi_DN25836_c0_g1d228127, Pdensi_DN38072_c0_g1, Pdensi_GG_21811_c0_g1, Pdensi_GG_34891_c0_g1, Pdensi_GG_39321_c0_g1, Pdensi_GG_80966_c0_g1, Pdensi_GG_84000_c0_g1, Pdensi_GG_93074_c0_g1
GO:0010857	3.52882347819278e-05	0.999993689403198	12	41	calcium-dependent protein kinase activity	MF	0.00414115837126585	MF calcium-dependent protein kinase activity	Pdensi_DN21742_c1_g3, Pdensi_DN22472_c0_g1d126278, Pdensi_DN22657_c0_g1d223069, Pdensi_DN22657_c0_g2d301592, Pdensi_DN25836_c0_g1d228127, Pdensi_DN38072_c0_g1, Pdensi_GG_21811_c0_g1, Pdensi_GG_34891_c0_g1, Pdensi_GG_39321_c0_g1, Pdensi_GG_80966_c0_g1, Pdensi_GG_84000_c0_g1, Pdensi_GG_93074_c0_g1
GO:0042446	3.61464517244468e-05	0.999992265399285	14	55	hormone biosynthetic process	BP	0.00420185451083616	BP hormone biosynthetic process	Pdensi_DN14508_c0_g1d8354, Pdensi_DN14741_c0_g1d394293, Pdensi_DN15429_c0_g1, Pdensi_DN19522_c1_g3, Pdensi_DN19864_c2_g1, Pdensi_DN21004_c0_g1d362641, Pdensi_DN2150_c0_g1d165343, Pdensi_DN21559_c0_g2, Pdensi_DN22738_c1_g1, Pdensi_DN24294_c0_g1, Pdensi_DN27094_c0_g1, Pdensi_DN50138_c0_g1d160317, Pdensi_DN74732_c0_g1, Pdensi_GG_120732_c1_g1
GO:0015297	3.80751549204236e-05	0.999986180547495	27	153	antiporter activity	MF	0.00438469213952766	MF antiporter activity	Pdensi_DN104174_c0_g1, Pdensi_DN11991_c0_g2, Pdensi_DN12675_c0_g1d6600, Pdensi_DN13761_c0_g1, Pdensi_DN15403_c1_g1, Pdensi_DN15586_c0_g3d276568, Pdensi_DN15739_c0_g1, Pdensi_DN19606_c0_g2d360085, Pdensi_DN19673_c0_g3, Pdensi_DN19690_c0_g1d408815, Pdensi_DN21483_c0_g2, Pdensi_DN21519_c2_g4, Pdensi_DN21684_c0_g1d123798, Pdensi_DN21984_c0_g1d297873, Pdensi_DN22622_c0_g2, Pdensi_DN22939_c1_g1, Pdensi…
GO:0015291	3.85575770975933e-05	0.999981839814326	45	316	secondary active transmembrane transporter activity	MF	0.00439913393515319	MF secondary active transmembrane transporter activity	Pdensi_DN104174_c0_g1, Pdensi_DN11991_c0_g2, Pdensi_DN12675_c0_g1d6600, Pdensi_DN13761_c0_g1, Pdensi_DN14253_c0_g1d179269, Pdensi_DN15403_c1_g1, Pdensi_DN15586_c0_g3d276568, Pdensi_DN15739_c0_g1, Pdensi_DN16039_c0_g1, Pdensi_DN16520_c0_g3d471087, Pdensi_DN17406_c0_g1d350753, Pdensi_DN17464_c0_g1d529765, Pdensi_DN19606_c0_g2d360085, Pdensi_DN19673_c0_g3, Pdensi_DN19690_c0_g1d408815, Pdensi_DN20436…
GO:0045490	4.35947968435458e-05	0.999989167986396	16	70	pectin catabolic process	BP	0.00492821180464378	BP pectin catabolic process	Pdensi_DN12747_c0_g2, Pdensi_DN16940_c0_g1d349324, Pdensi_DN19879_c2_g1, Pdensi_DN20111_c0_g1d188531, Pdensi_DN20854_c0_g2, Pdensi_DN20919_c0_g1d362500, Pdensi_DN21097_c0_g7, Pdensi_DN21896_c0_g1d221829, Pdensi_DN24001_c1_g1, Pdensi_DN29871_c0_g1d370444, Pdensi_DN40101_c2_g1, Pdensi_DN40101_c2_g6, Pdensi_GG_11158_c0_g1, Pdensi_GG_129723_c2_g1, Pdensi_GG_155713_c0_g1, Pdensi_GG_339_c1_g1
GO:0004683	4.50163148735742e-05	0.999991696656459	12	42	calmodulin-dependent protein kinase activity	MF	0.00504264574429256	MF calmodulin-dependent protein kinase activity	Pdensi_DN21742_c1_g3, Pdensi_DN22472_c0_g1d126278, Pdensi_DN22657_c0_g1d223069, Pdensi_DN22657_c0_g2d301592, Pdensi_DN25836_c0_g1d228127, Pdensi_DN38072_c0_g1, Pdensi_GG_21811_c0_g1, Pdensi_GG_34891_c0_g1, Pdensi_GG_39321_c0_g1, Pdensi_GG_80966_c0_g1, Pdensi_GG_84000_c0_g1, Pdensi_GG_93074_c0_g1
GO:0000978	4.61540980172417e-05	0.99999232504781	11	36	RNA polymerase II proximal promoter sequence-specific DNA binding	MF	0.00512352068259866	MF RNA polymerase II proximal promoter sequence-specific DNA binding	Pdensi_DN18400_c0_g3, Pdensi_DN19991_c0_g1, Pdensi_DN20401_c0_g1d63113, Pdensi_DN20570_c0_g1, Pdensi_DN22155_c0_g1, Pdensi_DN23629_c0_g4, Pdensi_DN23915_c1_g7, Pdensi_DN3975_c0_g1d448203, Pdensi_DN51064_c0_g1d253009, Pdensi_DN7025_c0_g1d383786, Pdensi_DN9155_c0_g1
GO:0022857	5.0565400241295e-05	0.999967537871372	117	1076	transmembrane transporter activity	MF	0.00556309698011819	MF transmembrane transporter activity	Pdensi_DN10072_c0_g1d386355, Pdensi_DN10207_c0_g1d266698, Pdensi_DN104174_c0_g1, Pdensi_DN11351_c0_g1, Pdensi_DN11991_c0_g2, Pdensi_DN12675_c0_g1d6600, Pdensi_DN12995_c0_g1d6844, Pdensi_DN13351_c0_g1d339649, Pdensi_DN13761_c0_g1, Pdensi_DN13866_c1_g1d523197, Pdensi_DN14253_c0_g1d179269, Pdensi_DN14541_c0_g1d8394, Pdensi_DN15403_c1_g1, Pdensi_DN15586_c0_g3d276568, Pdensi_DN15739_c0_g1, Pdensi_DN16…
GO:0055076	5.1823759312625e-05	0.999985611974743	18	81	transition metal ion homeostasis	BP	0.00563012059566471	BP transition metal ion homeostasis	Pdensi_DN10072_c0_g1d386355, Pdensi_DN11991_c0_g2, Pdensi_DN14541_c0_g1d8394, Pdensi_DN19021_c0_g1d356802, Pdensi_DN19864_c2_g1, Pdensi_DN22738_c1_g1, Pdensi_DN22939_c1_g1, Pdensi_DN23053_c1_g1, Pdensi_DN23589_c3_g1, Pdensi_DN27094_c0_g1, Pdensi_DN3631_c0_g1d447999, Pdensi_DN41637_c0_g1d153156, Pdensi_DN50138_c0_g1d160317, Pdensi_DN6625_c0_g1d262914, Pdensi_DN74732_c0_g1, Pdensi_GG_111954_c0_g1, …
GO:0016209	5.20884392067665e-05	0.999980309927037	28	161	antioxidant activity	MF	0.00563012059566471	MF antioxidant activity	Pdensi_DN10697_c0_g1d49317, Pdensi_DN11871_c0_g1d458112, Pdensi_DN15086_c0_g1d213965, Pdensi_DN15194_c0_g1d343911, Pdensi_DN15901_c0_g2d346209, Pdensi_DN16142_c1_g1, Pdensi_DN16319_c0_g1d111066, Pdensi_DN16319_c0_g1d111067, Pdensi_DN16524_c0_g1d279098, Pdensi_DN18707_c1_g2d480353, Pdensi_DN19247_c0_g1d286110, Pdensi_DN19569_c0_g6, Pdensi_DN19717_c0_g2d287888, Pdensi_DN19963_c1_g5, Pdensi_DN20249_…
GO:0010628	6.36258381855702e-05	0.999964899602029	65	524	positive regulation of gene expression	BP	0.00681737024454431	BP positive regulation of gene expression	Pdensi_DN10759_c0_g1d334935, Pdensi_DN11521_c0_g1d336257, Pdensi_DN11635_c0_g1d210913, Pdensi_DN12183_c0_g1d211347, Pdensi_DN12630_c0_g1d211812, Pdensi_DN13570_c0_g1d340125, Pdensi_DN13774_c0_g1d392336, Pdensi_DN14863_c0_g1d342967, Pdensi_DN14892_c1_g1, Pdensi_DN15027_c0_g1d213970, Pdensi_DN15055_c0_g1d181160, Pdensi_DN15429_c0_g1, Pdensi_DN15548_c0_g1d54388, Pdensi_DN15782_c0_g2d468050, Pdensi_D…
GO:0031224	6.73816675609422e-05	0.99994714460253	367	3991	intrinsic component of membrane	CC	0.00715755954901664	CC intrinsic component of membrane	Pdensi_DN10072_c0_g1d386355, Pdensi_DN104174_c0_g1, Pdensi_DN1041_c0_g1d203043, Pdensi_DN10492_c0_g2, Pdensi_DN10553_c0_g1d103553, Pdensi_DN10586_c0_g1d209930, Pdensi_DN10914_c0_g1d387447, Pdensi_DN11064_c0_g1d210295, Pdensi_DN11351_c0_g1, Pdensi_DN11837_c0_g1d269228, Pdensi_DN11848_c0_g1d5764, Pdensi_DN11871_c0_g1d458112, Pdensi_DN11991_c0_g2, Pdensi_DN12359_c0_g1, Pdensi_DN12570_c0_g1d105682, P…
GO:1905392	7.16379328136407e-05	0.999975512097367	23	122	plant organ morphogenesis	BP	0.00754463767632206	BP plant organ morphogenesis	Pdensi_DN11991_c0_g2, Pdensi_DN12681_c0_g1d338362, Pdensi_DN13693_c0_g1, Pdensi_DN14344_c0_g1d463866, Pdensi_DN16862_c0_g1d349117, Pdensi_DN17839_c0_g1d402215, Pdensi_DN17848_c0_g1d476052, Pdensi_DN18847_c0_g2, Pdensi_DN19072_c0_g1d356753, Pdensi_DN19072_c0_g3, Pdensi_DN19849_c0_g1d219045, Pdensi_DN20680_c0_g1d291823, Pdensi_DN21317_c0_g1d294644, Pdensi_DN22556_c0_g2d544080, Pdensi_DN22939_c1_g1,…
GO:0042221	7.73329455564486e-05	0.999944693923229	188	1865	response to chemical	BP	0.00807539453514033	BP response to chemical	Pdensi_DN10201_c1_g1, Pdensi_DN1041_c0_g1d203043, Pdensi_DN10914_c0_g1d387447, Pdensi_DN11148_c0_g1d335521, Pdensi_DN11560_c0_g3, Pdensi_DN11871_c0_g1d458112, Pdensi_DN11991_c0_g2, Pdensi_DN12359_c0_g1, Pdensi_DN12630_c0_g1d211812, Pdensi_DN12923_c0_g2, Pdensi_DN13044_c0_g1d460723, Pdensi_DN13861_c0_g1, Pdensi_DN14043_c1_g1d523607, Pdensi_DN14892_c1_g1, Pdensi_DN15194_c0_g1d343911, Pdensi_DN15429…
GO:0044427	8.00077731945426e-05	0.999954854176802	68	567	chromosomal part	CC	0.00827369267699983	CC chromosomal part	Pdensi_DN10308_c0_g1d266900, Pdensi_DN11635_c0_g1d210913, Pdensi_DN13057_c0_g1, Pdensi_DN13146_c0_g1d339344, Pdensi_DN13570_c0_g1d340125, Pdensi_DN14320_c1_g1, Pdensi_DN14576_c2_g1, Pdensi_DN15027_c0_g1d213970, Pdensi_DN15045_c0_g1d275416, Pdensi_DN15095_c0_g1d465751, Pdensi_DN15763_c0_g1d182931, Pdensi_DN15800_c2_g4, Pdensi_DN16342_c1_g2, Pdensi_DN16895_c0_g1d528591, Pdensi_DN17072_c0_g1, Pdensi…
GO:0010817	8.05748353546486e-05	0.9999680079566	29	177	regulation of hormone levels	BP	0.00827369267699983	BP regulation of hormone levels	Pdensi_DN1041_c0_g1d203043, Pdensi_DN13044_c0_g1d460723, Pdensi_DN13978_c0_g2, Pdensi_DN14508_c0_g1d8354, Pdensi_DN14741_c0_g1d394293, Pdensi_DN15253_c0_g1d9232, Pdensi_DN15429_c0_g1, Pdensi_DN15971_c0_g1d183380, Pdensi_DN18754_c0_g7, Pdensi_DN19376_c0_g2, Pdensi_DN19522_c1_g3, Pdensi_DN19864_c2_g1, Pdensi_DN20745_c4_g3, Pdensi_DN21004_c0_g1d362641, Pdensi_DN21317_c0_g1d294644, Pdensi_DN2150_c0_g…
GO:0009891	8.12592112106729e-05	0.999954560435822	66	537	positive regulation of biosynthetic process	BP	0.00827500826890836	BP positive regulation of biosynthetic process	Pdensi_DN10759_c0_g1d334935, Pdensi_DN11521_c0_g1d336257, Pdensi_DN11635_c0_g1d210913, Pdensi_DN12183_c0_g1d211347, Pdensi_DN12630_c0_g1d211812, Pdensi_DN13570_c0_g1d340125, Pdensi_DN13774_c0_g1d392336, Pdensi_DN14344_c0_g1d463866, Pdensi_DN14863_c0_g1d342967, Pdensi_DN15027_c0_g1d213970, Pdensi_DN15055_c0_g1d181160, Pdensi_DN15429_c0_g1, Pdensi_DN15548_c0_g1d54388, Pdensi_DN15782_c0_g2d468050, P…
GO:0055072	8.51723627036088e-05	0.999981589218957	13	49	iron ion homeostasis	BP	0.00860240863306449	BP iron ion homeostasis	Pdensi_DN11991_c0_g2, Pdensi_DN19021_c0_g1d356802, Pdensi_DN19864_c2_g1, Pdensi_DN22738_c1_g1, Pdensi_DN22939_c1_g1, Pdensi_DN23053_c1_g1, Pdensi_DN27094_c0_g1, Pdensi_DN50138_c0_g1d160317, Pdensi_DN6625_c0_g1d262914, Pdensi_DN74732_c0_g1, Pdensi_GG_111954_c0_g1, Pdensi_GG_120732_c1_g1, Pdensi_GG_147646_c0_g1
GO:0010268	8.632175997648e-05	0.999989908696047	8	22	brassinosteroid homeostasis	BP	0.00864761566203404	BP brassinosteroid homeostasis	Pdensi_DN1041_c0_g1d203043, Pdensi_DN19376_c0_g2, Pdensi_DN19864_c2_g1, Pdensi_DN22738_c1_g1, Pdensi_DN27094_c0_g1, Pdensi_DN50138_c0_g1d160317, Pdensi_DN74732_c0_g1, Pdensi_GG_120732_c1_g1
GO:0009647	8.98121268850138e-05	0.99999411888982	6	12	skotomorphogenesis	BP	0.00892471796352532	BP skotomorphogenesis	Pdensi_DN19864_c2_g1, Pdensi_DN22738_c1_g1, Pdensi_DN27094_c0_g1, Pdensi_DN50138_c0_g1d160317, Pdensi_DN74732_c0_g1, Pdensi_GG_120732_c1_g1
GO:0010557	9.55729322592697e-05	0.999947427175876	61	490	positive regulation of macromolecule biosynthetic process	BP	0.00942119737038977	BP positive regulation of macromolecule biosynthetic process	Pdensi_DN10759_c0_g1d334935, Pdensi_DN11521_c0_g1d336257, Pdensi_DN11635_c0_g1d210913, Pdensi_DN12183_c0_g1d211347, Pdensi_DN12630_c0_g1d211812, Pdensi_DN13570_c0_g1d340125, Pdensi_DN13774_c0_g1d392336, Pdensi_DN14344_c0_g1d463866, Pdensi_DN14863_c0_g1d342967, Pdensi_DN15027_c0_g1d213970, Pdensi_DN15055_c0_g1d181160, Pdensi_DN15429_c0_g1, Pdensi_DN15548_c0_g1d54388, Pdensi_DN15782_c0_g2d468050, P…
GO:0065007	9.98022450163492e-05	0.999918857720742	490	5485	biological regulation	BP	0.00976002589755123	BP biological regulation	Pdensi_DN10072_c0_g1d386355, Pdensi_DN10201_c1_g1, Pdensi_DN10290_c0_g1d4636, Pdensi_DN1041_c0_g1d203043, Pdensi_DN10504_c0_g1d455597, Pdensi_DN10759_c0_g1d334935, Pdensi_DN10914_c0_g1d387447, Pdensi_DN11057_c0_g1d49575, Pdensi_DN11148_c0_g1d335521, Pdensi_DN11496_c0_g1d210701, Pdensi_DN11521_c0_g1d336257, Pdensi_DN11635_c0_g1d210913, Pdensi_DN11658_c0_g1, Pdensi_DN11809_c0_g1d175312, Pdensi_DN11…
GO:0048859	0.0001050173861318	0.999992916962816	6	12	formation of anatomical boundary	BP	0.0101095643118441	BP formation of anatomical boundary	Pdensi_DN20372_c1_g1, Pdensi_DN22455_c0_g2d543632, Pdensi_DN25689_c0_g3, Pdensi_GG_23961_c0_g1, Pdensi_GG_54134_c0_g1, Pdensi_GG_55579_c1_g1
GO:0090691	0.0001050173861318	0.999992916962816	6	12	formation of plant organ boundary	BP	0.0101095643118441	BP formation of plant organ boundary	Pdensi_DN20372_c1_g1, Pdensi_DN22455_c0_g2d543632, Pdensi_DN25689_c0_g3, Pdensi_GG_23961_c0_g1, Pdensi_GG_54134_c0_g1, Pdensi_GG_55579_c1_g1
GO:0008356	0.000110724611476456	0.999984183262731	9	26	asymmetric cell division	BP	0.0104530553195805	BP asymmetric cell division	Pdensi_DN15327_c0_g1, Pdensi_DN17702_c1_g5, Pdensi_DN19752_c0_g1d409295, Pdensi_DN20680_c0_g1d291823, Pdensi_DN23629_c0_g4, Pdensi_DN23915_c1_g7, Pdensi_DN31641_c0_g1d235104, Pdensi_DN580_c0_g1d164215, Pdensi_DN6625_c0_g1d262914
GO:0046274	0.000111130518330226	0.999981128584283	10	36	lignin catabolic process	BP	0.0104530553195805	BP lignin catabolic process	Pdensi_DN11539_c0_g1d336199, Pdensi_DN14043_c1_g1d523607, Pdensi_DN18549_c0_g3d354668, Pdensi_DN19175_c0_g1d286053, Pdensi_DN20631_c2_g1, Pdensi_DN20755_c0_g2d493377, Pdensi_DN21246_c1_g1d18502, Pdensi_DN27378_c0_g1d140778, Pdensi_DN39555_c0_g3, Pdensi_GG_33289_c0_g1
GO:0052716	0.000111130518330226	0.999981128584283	10	36	hydroquinone:oxygen oxidoreductase activity	MF	0.0104530553195805	MF hydroquinone:oxygen oxidoreductase activity	Pdensi_DN11539_c0_g1d336199, Pdensi_DN14043_c1_g1d523607, Pdensi_DN18549_c0_g3d354668, Pdensi_DN19175_c0_g1d286053, Pdensi_DN20631_c2_g1, Pdensi_DN20755_c0_g2d493377, Pdensi_DN21246_c1_g1d18502, Pdensi_DN27378_c0_g1d140778, Pdensi_DN39555_c0_g3, Pdensi_GG_33289_c0_g1
GO:0006629	0.000120886343955458	0.99991930082146	123	1149	lipid metabolic process	BP	0.0112845570471148	BP lipid metabolic process	Pdensi_DN10374_c0_g1d334259, Pdensi_DN1041_c0_g1d203043, Pdensi_DN10586_c0_g1d209930, Pdensi_DN11172_c0_g1, Pdensi_DN12089_c0_g1, Pdensi_DN13057_c0_g1, Pdensi_DN13659_c0_g1d340477, Pdensi_DN13861_c0_g1, Pdensi_DN13940_c0_g1d7805, Pdensi_DN14965_c0_g1d465570, Pdensi_DN15483_c1_g3, Pdensi_DN15512_c0_g1d214428, Pdensi_DN15733_c0_g2d277117, Pdensi_DN16375_c0_g1d278578, Pdensi_DN16858_c0_g3, Pdensi_DN…
GO:0009725	0.0001234014768723	0.999922077377821	96	858	response to hormone	BP	0.0114327293084247	BP response to hormone	Pdensi_DN10201_c1_g1, Pdensi_DN1041_c0_g1d203043, Pdensi_DN10914_c0_g1d387447, Pdensi_DN11148_c0_g1d335521, Pdensi_DN11560_c0_g3, Pdensi_DN11871_c0_g1d458112, Pdensi_DN11991_c0_g2, Pdensi_DN12359_c0_g1, Pdensi_DN12630_c0_g1d211812, Pdensi_DN12923_c0_g2, Pdensi_DN13861_c0_g1, Pdensi_DN15194_c0_g1d343911, Pdensi_DN15429_c0_g1, Pdensi_DN15822_c0_g1d345849, Pdensi_DN15886_c1_g3, Pdensi_DN16481_c0_g1d…
GO:0031328	0.000126788840106581	0.999928080714716	65	535	positive regulation of cellular biosynthetic process	BP	0.0116588961775618	BP positive regulation of cellular biosynthetic process	Pdensi_DN10759_c0_g1d334935, Pdensi_DN11521_c0_g1d336257, Pdensi_DN11635_c0_g1d210913, Pdensi_DN12183_c0_g1d211347, Pdensi_DN12630_c0_g1d211812, Pdensi_DN13570_c0_g1d340125, Pdensi_DN13774_c0_g1d392336, Pdensi_DN14344_c0_g1d463866, Pdensi_DN14863_c0_g1d342967, Pdensi_DN15027_c0_g1d213970, Pdensi_DN15055_c0_g1d181160, Pdensi_DN15429_c0_g1, Pdensi_DN15548_c0_g1d54388, Pdensi_DN15782_c0_g2d468050, P…
GO:0006694	0.00012903876007116	0.999955136198222	22	120	steroid biosynthetic process	BP	0.0117778933451617	BP steroid biosynthetic process	Pdensi_DN12089_c0_g1, Pdensi_DN17158_c0_g2, Pdensi_DN17458_c0_g1d12111, Pdensi_DN17676_c0_g1d351375, Pdensi_DN18206_c0_g1, Pdensi_DN19864_c2_g1, Pdensi_DN21123_c0_g1d362706, Pdensi_DN21146_c1_g1, Pdensi_DN21322_c0_g1d294658, Pdensi_DN21358_c0_g2, Pdensi_DN21636_c0_g3, Pdensi_DN22738_c1_g1, Pdensi_DN24678_c1_g6, Pdensi_DN27094_c0_g1, Pdensi_DN27348_c2_g2, Pdensi_DN39208_c0_g1d34103, Pdensi_DN50138…
GO:0048235	0.000132720044098005	0.999990641720603	6	12	pollen sperm cell differentiation	BP	0.0120248263483501	BP pollen sperm cell differentiation	Pdensi_DN12630_c0_g1d211812, Pdensi_DN16333_c0_g1d278592, Pdensi_DN17899_c0_g1d216510, Pdensi_DN6530_c0_g1d168709, Pdensi_GG_72099_c0_g1, Pdensi_GG_83776_c1_g1
GO:0016798	0.000138988732491141	0.999926438311745	52	404	hydrolase activity, acting on glycosyl bonds	MF	0.0125008697938383	MF hydrolase activity, acting on glycosyl bonds	Pdensi_DN11297_c0_g3, Pdensi_DN14230_c0_g3, Pdensi_DN14864_c0_g1d108554, Pdensi_DN16308_c0_g1d215184, Pdensi_DN17518_c0_g1d474702, Pdensi_DN18386_c1_g2, Pdensi_DN18439_c0_g1d217244, Pdensi_DN18690_c0_g2, Pdensi_DN19354_c0_g1d60862, Pdensi_DN19354_c0_g2, Pdensi_DN19386_c0_g1d358050, Pdensi_DN19522_c1_g3, Pdensi_DN19551_c0_g4, Pdensi_DN19897_c0_g1d487018, Pdensi_DN21237_c1_g1d64974, Pdensi_DN21510_…
GO:0035556	0.000149026997480336	0.999915662887076	63	514	intracellular signal transduction	BP	0.0133065990069036	BP intracellular signal transduction	Pdensi_DN10201_c1_g1, Pdensi_DN11871_c0_g1d458112, Pdensi_DN12166_c0_g1d337469, Pdensi_DN12359_c0_g1, Pdensi_DN13328_c0_g1d339768, Pdensi_DN14686_c0_g1, Pdensi_DN15039_c0_g1d275269, Pdensi_DN15194_c0_g1d343911, Pdensi_DN15733_c0_g2d277117, Pdensi_DN16524_c0_g1d279098, Pdensi_DN16541_c0_g1d215371, Pdensi_DN16995_c0_g1d215705, Pdensi_DN17413_c0_g3, Pdensi_DN17686_c1_g1, Pdensi_DN17796_c2_g1, Pdensi…
GO:0055071	0.000156549600811572	0.999993253955322	5	8	manganese ion homeostasis	BP	0.0138777279223036	BP manganese ion homeostasis	Pdensi_DN10072_c0_g1d386355, Pdensi_DN14541_c0_g1d8394, Pdensi_DN19021_c0_g1d356802, Pdensi_DN23589_c3_g1, Pdensi_DN41637_c0_g1d153156
GO:0006073	0.000160028282845349	0.999928206143266	34	229	cellular glucan metabolic process	BP	0.014084775008717	BP cellular glucan metabolic process	Pdensi_DN13436_c0_g1, Pdensi_DN14864_c0_g1d108554, Pdensi_DN1607_c0_g1d613, Pdensi_DN16094_c0_g1d346425, Pdensi_DN17725_c0_g2, Pdensi_DN18439_c0_g1d217244, Pdensi_DN19354_c0_g1d60862, Pdensi_DN19354_c0_g2, Pdensi_DN19500_c3_g2, Pdensi_DN19551_c0_g4, Pdensi_DN20834_c0_g1, Pdensi_DN21510_c0_g1d221411, Pdensi_DN21948_c1_g4, Pdensi_DN22105_c0_g1d299099, Pdensi_DN24097_c0_g1d71155, Pdensi_DN24110_c1_g…
GO:0045935	0.000162383682183252	0.999909183518699	60	486	positive regulation of nucleobase-containing compound metabolic process	BP	0.0141907215025676	BP positive regulation of nucleobase-containing compound metabolic process	Pdensi_DN10759_c0_g1d334935, Pdensi_DN11521_c0_g1d336257, Pdensi_DN11635_c0_g1d210913, Pdensi_DN12183_c0_g1d211347, Pdensi_DN12630_c0_g1d211812, Pdensi_DN13570_c0_g1d340125, Pdensi_DN13774_c0_g1d392336, Pdensi_DN14344_c0_g1d463866, Pdensi_DN14863_c0_g1d342967, Pdensi_DN15027_c0_g1d213970, Pdensi_DN15055_c0_g1d181160, Pdensi_DN15429_c0_g1, Pdensi_DN15548_c0_g1d54388, Pdensi_DN15782_c0_g2d468050, P…
GO:0090567	0.000170146715178193	0.999916096730697	42	307	reproductive shoot system development	BP	0.0147644212987725	BP reproductive shoot system development	Pdensi_DN11554_c0_g1d520300, Pdensi_DN12229_c0_g1d337510, Pdensi_DN12681_c0_g1d338362, Pdensi_DN15055_c0_g1d181160, Pdensi_DN15886_c1_g3, Pdensi_DN17532_c0_g1d113246, Pdensi_DN17836_c0_g1, Pdensi_DN17984_c1_g1, Pdensi_DN18561_c3_g1, Pdensi_DN19101_c2_g2, Pdensi_DN19842_c0_g1d360987, Pdensi_DN19845_c1_g1, Pdensi_DN20468_c2_g3, Pdensi_DN20680_c0_g1d291823, Pdensi_DN20686_c1_g2, Pdensi_DN21044_c1_g1…
GO:0009555	0.000172589344326314	0.999935284753948	24	138	pollen development	BP	0.0148418215566237	BP pollen development	Pdensi_DN11521_c0_g1d336257, Pdensi_DN13569_c0_g1d272134, Pdensi_DN15429_c0_g1, Pdensi_DN17158_c0_g2, Pdensi_DN17483_c0_g1d350904, Pdensi_DN18506_c0_g2, Pdensi_DN19290_c1_g3, Pdensi_DN19635_c0_g1d218821, Pdensi_DN20401_c0_g1d63113, Pdensi_DN20825_c0_g1d292675, Pdensi_DN20930_c0_g1, Pdensi_DN21225_c0_g1d189464, Pdensi_DN23870_c0_g1d70822, Pdensi_DN26559_c0_g1d77557, Pdensi_DN29514_c0_g1d196898, Pd…
GO:0045165	0.00017404104359237	0.999976804672173	8	24	cell fate commitment	BP	0.0148418215566237	BP cell fate commitment	Pdensi_DN11895_c0_g1, Pdensi_DN18400_c0_g3, Pdensi_DN19025_c1_g4, Pdensi_DN20372_c1_g1, Pdensi_DN22455_c0_g2d543632, Pdensi_DN22536_c1_g1, Pdensi_DN6277_c0_g1d46369, Pdensi_GG_23961_c0_g1
GO:0016679	0.000174652177058143	0.999958199087475	13	59	oxidoreductase activity, acting on diphenols and related substances as donors	MF	0.0148418215566237	MF oxidoreductase activity, acting on diphenols and related substances as donors	Pdensi_DN11539_c0_g1d336199, Pdensi_DN14043_c1_g1d523607, Pdensi_DN18208_c1_g2, Pdensi_DN18549_c0_g3d354668, Pdensi_DN19175_c0_g1d286053, Pdensi_DN20631_c2_g1, Pdensi_DN20755_c0_g2d493377, Pdensi_DN21246_c1_g1d18502, Pdensi_DN21876_c0_g2, Pdensi_DN27378_c0_g1d140778, Pdensi_DN39555_c0_g3, Pdensi_GG_153343_c0_g1, Pdensi_GG_33289_c0_g1
GO:0048367	0.000178776304043139	0.999908479138149	46	345	shoot system development	BP	0.0150882302631477	BP shoot system development	Pdensi_DN11554_c0_g1d520300, Pdensi_DN12229_c0_g1d337510, Pdensi_DN12681_c0_g1d338362, Pdensi_DN15055_c0_g1d181160, Pdensi_DN15886_c1_g3, Pdensi_DN15971_c0_g1d183380, Pdensi_DN17532_c0_g1d113246, Pdensi_DN17836_c0_g1, Pdensi_DN17984_c1_g1, Pdensi_DN18561_c3_g1, Pdensi_DN18755_c0_g1d355401, Pdensi_DN19101_c2_g2, Pdensi_DN19842_c0_g1d360987, Pdensi_DN19845_c1_g1, Pdensi_DN19892_c1_g1d360735, Pdensi…
GO:0008146	0.000184084301478905	0.999990733106694	5	9	sulfotransferase activity	MF	0.0154305221960753	MF sulfotransferase activity	Pdensi_DN11481_c0_g1, Pdensi_DN16602_c0_g1d279250, Pdensi_DN20611_c0_g2, Pdensi_DN20693_c0_g1, Pdensi_DN35939_c1_g1
GO:0044042	0.000188172595630297	0.999914774965525	34	231	glucan metabolic process	BP	0.0156666400226792	BP glucan metabolic process	Pdensi_DN13436_c0_g1, Pdensi_DN14864_c0_g1d108554, Pdensi_DN1607_c0_g1d613, Pdensi_DN16094_c0_g1d346425, Pdensi_DN17725_c0_g2, Pdensi_DN18439_c0_g1d217244, Pdensi_DN19354_c0_g1d60862, Pdensi_DN19354_c0_g2, Pdensi_DN19500_c3_g2, Pdensi_DN19551_c0_g4, Pdensi_DN20834_c0_g1, Pdensi_DN21510_c0_g1d221411, Pdensi_DN21948_c1_g4, Pdensi_DN22105_c0_g1d299099, Pdensi_DN24097_c0_g1d71155, Pdensi_DN24110_c1_g…
GO:0009719	0.000189449031649433	0.999878230909318	98	891	response to endogenous stimulus	BP	0.0156670534764048	BP response to endogenous stimulus	Pdensi_DN10201_c1_g1, Pdensi_DN1041_c0_g1d203043, Pdensi_DN10914_c0_g1d387447, Pdensi_DN11148_c0_g1d335521, Pdensi_DN11560_c0_g3, Pdensi_DN11871_c0_g1d458112, Pdensi_DN11991_c0_g2, Pdensi_DN12359_c0_g1, Pdensi_DN12630_c0_g1d211812, Pdensi_DN12923_c0_g2, Pdensi_DN13861_c0_g1, Pdensi_DN15194_c0_g1d343911, Pdensi_DN15429_c0_g1, Pdensi_DN15822_c0_g1d345849, Pdensi_DN15886_c1_g3, Pdensi_DN16481_c0_g1d…
GO:0050734	0.000192753904364389	0.999979641779248	7	17	hydroxycinnamoyltransferase activity	MF	0.01583409073052	MF hydroxycinnamoyltransferase activity	Pdensi_DN11511_c0_g1, Pdensi_DN14424_c0_g1d213386, Pdensi_DN18305_c1_g3, Pdensi_DN20215_c2_g1, Pdensi_DN24552_c1_g1, Pdensi_DN7718_c0_g1d263893, Pdensi_GG_65695_c0_g1
GO:0001101	0.000195548556628139	0.999874998642444	95	851	response to acid chemical	BP	0.0159572802302776	BP response to acid chemical	Pdensi_DN10914_c0_g1d387447, Pdensi_DN11148_c0_g1d335521, Pdensi_DN11560_c0_g3, Pdensi_DN11991_c0_g2, Pdensi_DN12359_c0_g1, Pdensi_DN12630_c0_g1d211812, Pdensi_DN13861_c0_g1, Pdensi_DN15429_c0_g1, Pdensi_DN15733_c0_g2d277117, Pdensi_DN15886_c1_g3, Pdensi_DN16319_c0_g1d111066, Pdensi_DN16319_c0_g1d111067, Pdensi_DN16481_c0_g1d278696, Pdensi_DN16505_c1_g1d279192, Pdensi_DN16531_c0_g1d279248, Pdensi…
GO:0050789	0.000200870215507	0.999836272963258	453	5076	regulation of biological process	BP	0.016283702601824	BP regulation of biological process	Pdensi_DN10201_c1_g1, Pdensi_DN10290_c0_g1d4636, Pdensi_DN1041_c0_g1d203043, Pdensi_DN10504_c0_g1d455597, Pdensi_DN10759_c0_g1d334935, Pdensi_DN10914_c0_g1d387447, Pdensi_DN11057_c0_g1d49575, Pdensi_DN11148_c0_g1d335521, Pdensi_DN11496_c0_g1d210701, Pdensi_DN11521_c0_g1d336257, Pdensi_DN11635_c0_g1d210913, Pdensi_DN11658_c0_g1, Pdensi_DN11809_c0_g1d175312, Pdensi_DN11848_c0_g1d5764, Pdensi_DN1187…
GO:0052689	0.000218198321931295	0.999901693693231	33	222	carboxylic ester hydrolase activity	MF	0.0175728086459962	MF carboxylic ester hydrolase activity	Pdensi_DN12747_c0_g2, Pdensi_DN14453_c0_g1d342034, Pdensi_DN15223_c0_g1d181563, Pdensi_DN15971_c0_g1d183380, Pdensi_DN16940_c0_g1d349324, Pdensi_DN17715_c0_g1d216462, Pdensi_DN17780_c0_g1, Pdensi_DN18176_c1_g1, Pdensi_DN18842_c0_g1, Pdensi_DN19879_c2_g1, Pdensi_DN19924_c1_g1d361392, Pdensi_DN19936_c1_g2, Pdensi_DN20096_c0_g1d62246, Pdensi_DN20111_c0_g1d188531, Pdensi_DN20854_c0_g2, Pdensi_DN20919…
GO:0003824	0.000226376501432053	0.999806746172187	808	9678	catalytic activity	MF	0.0181130600691283	MF catalytic activity	Pdensi_DN10308_c0_g1d266900, Pdensi_DN10374_c0_g1d334259, Pdensi_DN1041_c0_g1d203043, Pdensi_DN10586_c0_g1d209930, Pdensi_DN10697_c0_g1d49317, Pdensi_DN10769_c0_g1d267536, Pdensi_DN11047_c0_g1, Pdensi_DN11172_c0_g1, Pdensi_DN11297_c0_g3, Pdensi_DN11481_c0_g1, Pdensi_DN11511_c0_g1, Pdensi_DN11539_c0_g1d336199, Pdensi_DN11834_c0_g1d269165, Pdensi_DN11871_c0_g1d458112, Pdensi_DN11876_c0_g2, Pdensi_D…
GO:0044763	0.000258994962029506	0.999787433628286	469	5294	NA	NA	0.0205892640137263	none	Pdensi_DN10072_c0_g1d386355, Pdensi_DN104174_c0_g1, Pdensi_DN10586_c0_g1d209930, Pdensi_DN10751_c0_g1d49359, Pdensi_DN10914_c0_g1d387447, Pdensi_DN11047_c0_g1, Pdensi_DN11351_c0_g1, Pdensi_DN11496_c0_g1d210701, Pdensi_DN11511_c0_g1, Pdensi_DN11539_c0_g1d336199, Pdensi_DN11589_c0_g1, Pdensi_DN11895_c0_g1, Pdensi_DN12166_c0_g1d337469, Pdensi_DN12359_c0_g1, Pdensi_DN12603_c0_g1d105849, Pdensi_DN1263…
GO:0103075	0.000261701031869734	0.999985748101582	5	9	indole-3-pyruvate monooxygenase activity	MF	0.0206710263762748	MF indole-3-pyruvate monooxygenase activity	Pdensi_DN14508_c0_g1d8354, Pdensi_DN21004_c0_g1d362641, Pdensi_DN2150_c0_g1d165343, Pdensi_DN21559_c0_g2, Pdensi_DN24294_c0_g1
GO:0009628	0.000298989946981681	0.999781877393602	175	1764	response to abiotic stimulus	BP	0.0234659498516451	BP response to abiotic stimulus	Pdensi_DN10751_c0_g1d49359, Pdensi_DN10914_c0_g1d387447, Pdensi_DN11521_c0_g1d336257, Pdensi_DN11560_c0_g3, Pdensi_DN11848_c0_g1d5764, Pdensi_DN11871_c0_g1d458112, Pdensi_DN11991_c0_g2, Pdensi_DN12923_c0_g2, Pdensi_DN13233_c0_g2d339539, Pdensi_DN13861_c0_g1, Pdensi_DN14292_c0_g1d273510, Pdensi_DN14344_c0_g1d463866, Pdensi_DN15185_c1_g9, Pdensi_DN15194_c0_g1d343911, Pdensi_DN15253_c0_g1d9232, Pden…
GO:0009408	0.000324713265731012	0.999848018309294	34	240	response to heat	BP	0.025323524432516	BP response to heat	Pdensi_DN10751_c0_g1d49359, Pdensi_DN11848_c0_g1d5764, Pdensi_DN11991_c0_g2, Pdensi_DN17848_c0_g1d476052, Pdensi_DN18669_c0_g1d532211, Pdensi_DN19120_c1_g2, Pdensi_DN19245_c1_g2, Pdensi_DN19924_c3_g1, Pdensi_DN20570_c0_g1, Pdensi_DN21264_c2_g1, Pdensi_DN21709_c0_g1d363217, Pdensi_DN22508_c1_g4, Pdensi_DN22939_c1_g1, Pdensi_DN23053_c1_g1, Pdensi_DN23629_c0_g4, Pdensi_DN23727_c3_g1, Pdensi_DN23915_…
GO:0010410	0.000327937989146781	0.999891636908722	18	99	hemicellulose metabolic process	BP	0.0254141629073374	BP hemicellulose metabolic process	Pdensi_DN17518_c0_g1d474702, Pdensi_DN17725_c0_g2, Pdensi_DN18439_c0_g1d217244, Pdensi_DN19386_c0_g1d358050, Pdensi_DN21510_c0_g1d221411, Pdensi_DN23116_c1_g4, Pdensi_DN24110_c1_g3, Pdensi_DN24829_c0_g1d556051, Pdensi_DN25529_c0_g1d227576, Pdensi_DN26505_c0_g4, Pdensi_DN38499_c1_g1, Pdensi_DN39042_c0_g1d510956, Pdensi_GG_100908_c0_g1, Pdensi_GG_106603_c0_g1, Pdensi_GG_106765_c0_g1, Pdensi_GG_1115…
GO:0005985	0.000331481941671233	0.999934319705419	10	39	sucrose metabolic process	BP	0.0254580652208364	BP sucrose metabolic process	Pdensi_DN13436_c0_g1, Pdensi_DN17743_c0_g1d282049, Pdensi_DN18386_c1_g2, Pdensi_DN19500_c3_g2, Pdensi_DN21590_c0_g1d65540, Pdensi_DN21948_c1_g4, Pdensi_DN29383_c0_g1, Pdensi_DN38894_c0_g1d441101, Pdensi_GG_156213_c0_g1, Pdensi_GG_2636_c0_g1
GO:0048608	0.000332636625592815	0.999823017822626	47	366	reproductive structure development	BP	0.0254580652208364	BP reproductive structure development	Pdensi_DN11554_c0_g1d520300, Pdensi_DN12229_c0_g1d337510, Pdensi_DN12681_c0_g1d338362, Pdensi_DN15055_c0_g1d181160, Pdensi_DN15886_c1_g3, Pdensi_DN16539_c0_g1d279215, Pdensi_DN17158_c0_g2, Pdensi_DN17532_c0_g1d113246, Pdensi_DN17836_c0_g1, Pdensi_DN17984_c1_g1, Pdensi_DN18561_c3_g1, Pdensi_DN19101_c2_g2, Pdensi_DN19842_c0_g1d360987, Pdensi_DN19845_c1_g1, Pdensi_DN20468_c2_g3, Pdensi_DN20680_c0_g1…
GO:0000987	0.000350694329273823	0.999923050734365	11	44	proximal promoter sequence-specific DNA binding	MF	0.026510770093939	MF proximal promoter sequence-specific DNA binding	Pdensi_DN18400_c0_g3, Pdensi_DN19991_c0_g1, Pdensi_DN20401_c0_g1d63113, Pdensi_DN20570_c0_g1, Pdensi_DN22155_c0_g1, Pdensi_DN23629_c0_g4, Pdensi_DN23915_c1_g7, Pdensi_DN3975_c0_g1d448203, Pdensi_DN51064_c0_g1d253009, Pdensi_DN7025_c0_g1d383786, Pdensi_DN9155_c0_g1
GO:0001159	0.000350694329273823	0.999923050734365	11	44	NA	NA	0.026510770093939	none	Pdensi_DN18400_c0_g3, Pdensi_DN19991_c0_g1, Pdensi_DN20401_c0_g1d63113, Pdensi_DN20570_c0_g1, Pdensi_DN22155_c0_g1, Pdensi_DN23629_c0_g4, Pdensi_DN23915_c1_g7, Pdensi_DN3975_c0_g1d448203, Pdensi_DN51064_c0_g1d253009, Pdensi_DN7025_c0_g1d383786, Pdensi_DN9155_c0_g1
GO:0031492	0.00037268639072897	0.999976206556207	5	10	nucleosomal DNA binding	MF	0.0280014738205022	MF nucleosomal DNA binding	Pdensi_DN15027_c0_g1d213970, Pdensi_DN15045_c0_g1d275416, Pdensi_DN17327_c0_g1d112863, Pdensi_DN19813_c1_g2, Pdensi_DN21939_c0_g1d495869
GO:0044702	0.000388507384367038	0.999733551302424	119	1147	NA	NA	0.0290132605464887	none	Pdensi_DN104174_c0_g1, Pdensi_DN10586_c0_g1d209930, Pdensi_DN11554_c0_g1d520300, Pdensi_DN12229_c0_g1d337510, Pdensi_DN12630_c0_g1d211812, Pdensi_DN12681_c0_g1d338362, Pdensi_DN12923_c0_g2, Pdensi_DN13057_c0_g1, Pdensi_DN14230_c0_g3, Pdensi_DN14686_c0_g1, Pdensi_DN15055_c0_g1d181160, Pdensi_DN15429_c0_g1, Pdensi_DN15526_c0_g1, Pdensi_DN15654_c0_g1, Pdensi_DN15886_c1_g3, Pdensi_DN16333_c0_g1d27859…
GO:0008202	0.000402555847812554	0.999835409026216	25	156	steroid metabolic process	BP	0.0298812840767849	BP steroid metabolic process	Pdensi_DN1041_c0_g1d203043, Pdensi_DN12089_c0_g1, Pdensi_DN17158_c0_g2, Pdensi_DN17458_c0_g1d12111, Pdensi_DN17676_c0_g1d351375, Pdensi_DN18206_c0_g1, Pdensi_DN19376_c0_g2, Pdensi_DN19864_c2_g1, Pdensi_DN21123_c0_g1d362706, Pdensi_DN21146_c1_g1, Pdensi_DN21322_c0_g1d294658, Pdensi_DN21358_c0_g2, Pdensi_DN21636_c0_g3, Pdensi_DN22738_c1_g1, Pdensi_DN24678_c1_g6, Pdensi_DN27094_c0_g1, Pdensi_DN27348…
GO:0000272	0.000434300835614406	0.999810498873486	28	190	polysaccharide catabolic process	BP	0.0320446400984474	BP polysaccharide catabolic process	Pdensi_DN12747_c0_g2, Pdensi_DN14230_c0_g3, Pdensi_DN14864_c0_g1d108554, Pdensi_DN16940_c0_g1d349324, Pdensi_DN17518_c0_g1d474702, Pdensi_DN19354_c0_g1d60862, Pdensi_DN19354_c0_g2, Pdensi_DN19386_c0_g1d358050, Pdensi_DN19551_c0_g4, Pdensi_DN19879_c2_g1, Pdensi_DN20111_c0_g1d188531, Pdensi_DN20854_c0_g2, Pdensi_DN20919_c0_g1d362500, Pdensi_DN21097_c0_g7, Pdensi_DN21896_c0_g1d221829, Pdensi_DN23116…
GO:0003854	0.000447928613117985	0.999867089559762	15	72	3-beta-hydroxy-delta5-steroid dehydrogenase activity	MF	0.0328534307788084	MF 3-beta-hydroxy-delta5-steroid dehydrogenase activity	Pdensi_DN12089_c0_g1, Pdensi_DN17158_c0_g2, Pdensi_DN17458_c0_g1d12111, Pdensi_DN17676_c0_g1d351375, Pdensi_DN21123_c0_g1d362706, Pdensi_DN21146_c1_g1, Pdensi_DN21322_c0_g1d294658, Pdensi_DN21358_c0_g2, Pdensi_DN21636_c0_g3, Pdensi_DN24678_c1_g6, Pdensi_DN27348_c2_g2, Pdensi_DN39208_c0_g1d34103, Pdensi_DN6471_c0_g1d206985, Pdensi_GG_19984_c0_g1, Pdensi_GG_33828_c1_g1
GO:0022804	0.00046190899425454	0.999724807835208	64	555	active transmembrane transporter activity	MF	0.0336783587408547	MF active transmembrane transporter activity	Pdensi_DN104174_c0_g1, Pdensi_DN11991_c0_g2, Pdensi_DN12675_c0_g1d6600, Pdensi_DN13761_c0_g1, Pdensi_DN14253_c0_g1d179269, Pdensi_DN15403_c1_g1, Pdensi_DN15586_c0_g3d276568, Pdensi_DN15739_c0_g1, Pdensi_DN16039_c0_g1, Pdensi_DN16322_c0_g2d347333, Pdensi_DN16520_c0_g3d471087, Pdensi_DN17299_c0_g1d280926, Pdensi_DN17406_c0_g1d350753, Pdensi_DN17464_c0_g1d529765, Pdensi_DN18657_c5_g3, Pdensi_DN18657…
GO:0009739	0.000491412016734928	0.999852219529816	15	75	response to gibberellin	BP	0.0356186992365164	BP response to gibberellin	Pdensi_DN11148_c0_g1d335521, Pdensi_DN12630_c0_g1d211812, Pdensi_DN15429_c0_g1, Pdensi_DN15886_c1_g3, Pdensi_DN18561_c3_g1, Pdensi_DN19752_c0_g1d409295, Pdensi_DN20680_c0_g1d291823, Pdensi_DN22125_c1_g1d125322, Pdensi_DN23083_c0_g1d68985, Pdensi_DN2386_c0_g1d835, Pdensi_DN25070_c0_g1d226785, Pdensi_DN25687_c1_g1, Pdensi_DN9064_c0_g1d385054, Pdensi_GG_76524_c0_g1, Pdensi_GG_83776_c1_g1
GO:0010383	0.000499423188344717	0.999796455510743	24	155	cell wall polysaccharide metabolic process	BP	0.03585277980912	BP cell wall polysaccharide metabolic process	Pdensi_DN11511_c0_g1, Pdensi_DN16094_c0_g1d346425, Pdensi_DN17518_c0_g1d474702, Pdensi_DN17725_c0_g2, Pdensi_DN18305_c1_g3, Pdensi_DN18439_c0_g1d217244, Pdensi_DN19386_c0_g1d358050, Pdensi_DN20215_c2_g1, Pdensi_DN21510_c0_g1d221411, Pdensi_DN22105_c0_g1d299099, Pdensi_DN23116_c1_g4, Pdensi_DN24110_c1_g3, Pdensi_DN24829_c0_g1d556051, Pdensi_DN25529_c0_g1d227576, Pdensi_DN26505_c0_g4, Pdensi_DN3849…
GO:0009908	0.000505372726146891	0.999754465123541	35	247	flower development	BP	0.03585277980912	BP flower development	Pdensi_DN11554_c0_g1d520300, Pdensi_DN12229_c0_g1d337510, Pdensi_DN12681_c0_g1d338362, Pdensi_DN15055_c0_g1d181160, Pdensi_DN15886_c1_g3, Pdensi_DN17532_c0_g1d113246, Pdensi_DN17836_c0_g1, Pdensi_DN17984_c1_g1, Pdensi_DN18561_c3_g1, Pdensi_DN19842_c0_g1d360987, Pdensi_DN19845_c1_g1, Pdensi_DN20468_c2_g3, Pdensi_DN20680_c0_g1d291823, Pdensi_DN21385_c0_g1, Pdensi_DN21739_c0_g1d221731, Pdensi_DN2199…
GO:0019953	0.000505675297067062	0.999965406766944	5	10	sexual reproduction	BP	0.03585277980912	BP sexual reproduction	Pdensi_DN14686_c0_g1, Pdensi_DN19642_c2_g3, Pdensi_DN21649_c0_g2, Pdensi_DN2770_c0_g1d326233, Pdensi_DN37968_c1_g1
GO:0030026	0.000506280123907392	0.999983044393944	4	6	cellular manganese ion homeostasis	BP	0.03585277980912	BP cellular manganese ion homeostasis	Pdensi_DN10072_c0_g1d386355, Pdensi_DN14541_c0_g1d8394, Pdensi_DN23589_c3_g1, Pdensi_DN41637_c0_g1d153156
GO:0048731	0.000525450298670624	0.999714032775574	47	371	system development	BP	0.0369977061726824	BP system development	Pdensi_DN11554_c0_g1d520300, Pdensi_DN12229_c0_g1d337510, Pdensi_DN12681_c0_g1d338362, Pdensi_DN15055_c0_g1d181160, Pdensi_DN15886_c1_g3, Pdensi_DN15971_c0_g1d183380, Pdensi_DN17532_c0_g1d113246, Pdensi_DN17836_c0_g1, Pdensi_DN17984_c1_g1, Pdensi_DN18561_c3_g1, Pdensi_DN18755_c0_g1d355401, Pdensi_DN19101_c2_g2, Pdensi_DN19317_c1_g1, Pdensi_DN19842_c0_g1d360987, Pdensi_DN19845_c1_g1, Pdensi_DN1989…
GO:0034293	0.000534867468370957	0.999898810627703	9	34	sexual sporulation	BP	0.0374468008253803	BP sexual sporulation	Pdensi_DN13057_c0_g1, Pdensi_DN17483_c0_g1d350904, Pdensi_DN22219_c2_g1, Pdensi_DN22219_c2_g2, Pdensi_DN24073_c0_g2, Pdensi_DN24582_c2_g2, Pdensi_DN26559_c0_g1d77557, Pdensi_DN38645_c0_g6, Pdensi_GG_32521_c0_g1
GO:0010048	0.000553127716186136	0.999925885687708	7	20	vernalization response	BP	0.0385064390895229	BP vernalization response	Pdensi_DN11521_c0_g1d336257, Pdensi_DN15886_c1_g3, Pdensi_DN17200_c0_g1d280809, Pdensi_DN18561_c3_g1, Pdensi_DN21739_c0_g1d221731, Pdensi_DN25070_c0_g1d226785, Pdensi_DN25687_c1_g1
GO:0005215	0.00056642432016363	0.999604737048347	123	1208	transporter activity	MF	0.039184209996834	MF transporter activity	Pdensi_DN10072_c0_g1d386355, Pdensi_DN10207_c0_g1d266698, Pdensi_DN104174_c0_g1, Pdensi_DN11351_c0_g1, Pdensi_DN11554_c0_g1d520300, Pdensi_DN11991_c0_g2, Pdensi_DN12675_c0_g1d6600, Pdensi_DN12995_c0_g1d6844, Pdensi_DN13351_c0_g1d339649, Pdensi_DN13389_c0_g1d339845, Pdensi_DN13761_c0_g1, Pdensi_DN13866_c1_g1d523197, Pdensi_DN14253_c0_g1d179269, Pdensi_DN14541_c0_g1d8394, Pdensi_DN15403_c1_g1, Pden…
GO:0016229	0.000572636204881175	0.999816859521975	16	82	steroid dehydrogenase activity	MF	0.039184209996834	MF steroid dehydrogenase activity	Pdensi_DN12089_c0_g1, Pdensi_DN17158_c0_g2, Pdensi_DN17458_c0_g1d12111, Pdensi_DN17676_c0_g1d351375, Pdensi_DN18206_c0_g1, Pdensi_DN21123_c0_g1d362706, Pdensi_DN21146_c1_g1, Pdensi_DN21322_c0_g1d294658, Pdensi_DN21358_c0_g2, Pdensi_DN21636_c0_g3, Pdensi_DN24678_c1_g6, Pdensi_DN27348_c2_g2, Pdensi_DN39208_c0_g1d34103, Pdensi_DN6471_c0_g1d206985, Pdensi_GG_19984_c0_g1, Pdensi_GG_33828_c1_g1
GO:0001906	0.00057876369253561	0.999953351365758	5	13	cell killing	BP	0.039184209996834	BP cell killing	Pdensi_DN11982_c0_g1d337024, Pdensi_DN14603_c0_g1d213535, Pdensi_DN18829_c0_g1d480579, Pdensi_DN26776_c0_g1d430395, Pdensi_DN43601_c0_g1d37416
GO:0031640	0.00057876369253561	0.999953351365758	5	13	killing of cells of other organism	BP	0.039184209996834	BP killing of cells of other organism	Pdensi_DN11982_c0_g1d337024, Pdensi_DN14603_c0_g1d213535, Pdensi_DN18829_c0_g1d480579, Pdensi_DN26776_c0_g1d430395, Pdensi_DN43601_c0_g1d37416
GO:0044364	0.00057876369253561	0.999953351365758	5	13	disruption of cells of other organism	BP	0.039184209996834	BP disruption of cells of other organism	Pdensi_DN11982_c0_g1d337024, Pdensi_DN14603_c0_g1d213535, Pdensi_DN18829_c0_g1d480579, Pdensi_DN26776_c0_g1d430395, Pdensi_DN43601_c0_g1d37416
GO:0046271	0.000582257963211097	0.999873890355273	10	43	phenylpropanoid catabolic process	BP	0.0392053695228805	BP phenylpropanoid catabolic process	Pdensi_DN11539_c0_g1d336199, Pdensi_DN14043_c1_g1d523607, Pdensi_DN18549_c0_g3d354668, Pdensi_DN19175_c0_g1d286053, Pdensi_DN20631_c2_g1, Pdensi_DN20755_c0_g2d493377, Pdensi_DN21246_c1_g1d18502, Pdensi_DN27378_c0_g1d140778, Pdensi_DN39555_c0_g3, Pdensi_GG_33289_c0_g1
GO:0005506	0.000592171792187705	0.999709019432772	35	259	iron ion binding	MF	0.039656200126831	MF iron ion binding	Pdensi_DN1041_c0_g1d203043, Pdensi_DN10586_c0_g1d209930, Pdensi_DN13861_c0_g1, Pdensi_DN14552_c0_g1d180068, Pdensi_DN16914_c0_g1d185591, Pdensi_DN17899_c0_g1d216510, Pdensi_DN19376_c0_g2, Pdensi_DN19617_c2_g1, Pdensi_DN19864_c2_g1, Pdensi_DN21212_c3_g2, Pdensi_DN21336_c1_g1, Pdensi_DN21597_c0_g1d189745, Pdensi_DN21737_c0_g1d221676, Pdensi_DN21963_c1_g6, Pdensi_DN22208_c1_g1d20470, Pdensi_DN22738_…
GO:0009850	0.00060054387940319	0.999886492166844	9	31	auxin metabolic process	BP	0.0398460764413175	BP auxin metabolic process	Pdensi_DN14508_c0_g1d8354, Pdensi_DN15429_c0_g1, Pdensi_DN15971_c0_g1d183380, Pdensi_DN21004_c0_g1d362641, Pdensi_DN2150_c0_g1d165343, Pdensi_DN21559_c0_g2, Pdensi_DN24294_c0_g1, Pdensi_DN24876_c2_g4, Pdensi_DN34854_c1_g1
GO:0010023	0.000601474615978336	0.999957193152235	5	10	proanthocyanidin biosynthetic process	BP	0.0398460764413175	BP proanthocyanidin biosynthetic process	Pdensi_DN104174_c0_g1, Pdensi_DN18840_c0_g2d285011, Pdensi_DN18910_c0_g1d285192, Pdensi_DN21483_c0_g2, Pdensi_DN21984_c0_g1d297873
GO:0033764	0.000610690961349748	0.999812572701376	15	74	steroid dehydrogenase activity, acting on the CH-OH group of donors, NAD or NADP as acceptor	MF	0.0402402889077625	MF steroid dehydrogenase activity, acting on the CH-OH group of donors, NAD or NADP as acceptor	Pdensi_DN12089_c0_g1, Pdensi_DN17158_c0_g2, Pdensi_DN17458_c0_g1d12111, Pdensi_DN17676_c0_g1d351375, Pdensi_DN21123_c0_g1d362706, Pdensi_DN21146_c1_g1, Pdensi_DN21322_c0_g1d294658, Pdensi_DN21358_c0_g2, Pdensi_DN21636_c0_g3, Pdensi_DN24678_c1_g6, Pdensi_DN27348_c2_g2, Pdensi_DN39208_c0_g1d34103, Pdensi_DN6471_c0_g1d206985, Pdensi_GG_19984_c0_g1, Pdensi_GG_33828_c1_g1
GO:1990135	0.000625434103718099	1	3	3	flavonoid sulfotransferase activity	MF	0.040992548010715	MF flavonoid sulfotransferase activity	Pdensi_DN11481_c0_g1, Pdensi_DN20611_c0_g2, Pdensi_DN20693_c0_g1
GO:0000912	0.000642938364944276	1	3	3	assembly of actomyosin apparatus involved in cytokinesis	BP	0.0416556550097158	BP assembly of actomyosin apparatus involved in cytokinesis	Pdensi_DN13157_c0_g1, Pdensi_DN13628_c0_g1d462025, Pdensi_DN26559_c0_g1d77557
GO:1902407	0.000642938364944276	1	3	3	assembly of actomyosin apparatus involved in mitotic cytokinesis	BP	0.0416556550097158	BP assembly of actomyosin apparatus involved in mitotic cytokinesis	Pdensi_DN13157_c0_g1, Pdensi_DN13628_c0_g1d462025, Pdensi_DN26559_c0_g1d77557
GO:0009753	0.000645693077978876	0.999751014750748	21	126	response to jasmonic acid	BP	0.0416556550097158	BP response to jasmonic acid	Pdensi_DN16481_c0_g1d278696, Pdensi_DN17735_c0_g1d12535, Pdensi_DN17943_c1_g3, Pdensi_DN17984_c1_g1, Pdensi_DN18948_c0_g1d14272, Pdensi_DN19752_c0_g1d409295, Pdensi_DN19924_c3_g1, Pdensi_DN20253_c0_g1d289878, Pdensi_DN20680_c0_g1d291823, Pdensi_DN24439_c2_g1, Pdensi_DN24854_c2_g5, Pdensi_DN27720_c1_g1, Pdensi_DN37478_c2_g10, Pdensi_DN9029_c0_g1d171413, Pdensi_DN9064_c0_g1d385054, Pdensi_GG_144104…
GO:0009056	0.000664682651890381	0.999505315405533	176	1810	catabolic process	BP	0.0426573939405899	BP catabolic process	Pdensi_DN10374_c0_g1d334259, Pdensi_DN10697_c0_g1d49317, Pdensi_DN11172_c0_g1, Pdensi_DN11539_c0_g1d336199, Pdensi_DN12747_c0_g2, Pdensi_DN13057_c0_g1, Pdensi_DN13590_c1_g1, Pdensi_DN13659_c0_g1d340477, Pdensi_DN13799_c0_g1d272487, Pdensi_DN13937_c0_g1d178830, Pdensi_DN14043_c1_g1d523607, Pdensi_DN14124_c0_g2d273413, Pdensi_DN14230_c0_g3, Pdensi_DN14453_c0_g1d342034, Pdensi_DN14864_c0_g1d108554, …
GO:0042546	0.000675584531022419	0.999724727374746	23	146	cell wall biogenesis	BP	0.0430384952612255	BP cell wall biogenesis	Pdensi_DN1607_c0_g1d613, Pdensi_DN16094_c0_g1d346425, Pdensi_DN18374_c0_g1d58874, Pdensi_DN18439_c0_g1d217244, Pdensi_DN19175_c0_g1d286053, Pdensi_DN21067_c1_g1, Pdensi_DN21510_c0_g1d221411, Pdensi_DN21896_c0_g1d189998, Pdensi_DN22105_c0_g1d299099, Pdensi_DN24110_c1_g3, Pdensi_DN24829_c0_g1d556051, Pdensi_DN25529_c0_g1d227576, Pdensi_DN26505_c0_g4, Pdensi_DN37688_c0_g1d89319, Pdensi_DN38499_c1_g1…
GO:0005886	0.000677606563924505	0.999476447889365	230	2443	plasma membrane	CC	0.0430384952612255	CC plasma membrane	Pdensi_DN10553_c0_g1d103553, Pdensi_DN10914_c0_g1d387447, Pdensi_DN11560_c0_g3, Pdensi_DN11871_c0_g1d458112, Pdensi_DN12359_c0_g1, Pdensi_DN12905_c0_g1d271032, Pdensi_DN12923_c0_g2, Pdensi_DN13044_c0_g1d460723, Pdensi_DN13157_c0_g1, Pdensi_DN13866_c1_g1d523197, Pdensi_DN14176_c0_g1d107534, Pdensi_DN14292_c0_g1d273510, Pdensi_DN14363_c0_g1d213328, Pdensi_DN14664_c0_g1, Pdensi_DN14741_c0_g1d394293,…
GO:0008134	0.00069919249304164	0.999728221071222	21	129	transcription factor binding	MF	0.0441817943551748	MF transcription factor binding	Pdensi_DN11521_c0_g1d336257, Pdensi_DN11635_c0_g1d210913, Pdensi_DN13534_c0_g1d51910, Pdensi_DN15886_c1_g3, Pdensi_DN16539_c0_g1d279215, Pdensi_DN18400_c0_g3, Pdensi_DN18561_c3_g1, Pdensi_DN19845_c1_g1, Pdensi_DN20468_c2_g3, Pdensi_DN21385_c0_g1, Pdensi_DN21739_c0_g1d221731, Pdensi_DN22780_c2_g1, Pdensi_DN23995_c1_g1, Pdensi_DN25060_c1_g4d136616, Pdensi_DN25070_c0_g1d226785, Pdensi_DN25687_c1_g1,…
GO:0016131	0.000716092789259484	0.9998759622942	8	29	brassinosteroid metabolic process	BP	0.0450188538227314	BP brassinosteroid metabolic process	Pdensi_DN1041_c0_g1d203043, Pdensi_DN19376_c0_g2, Pdensi_DN19864_c2_g1, Pdensi_DN22738_c1_g1, Pdensi_DN27094_c0_g1, Pdensi_DN50138_c0_g1d160317, Pdensi_DN74732_c0_g1, Pdensi_GG_120732_c1_g1
GO:0050794	0.000733498506502659	0.999398338024938	392	4414	regulation of cellular process	BP	0.0458790284118059	BP regulation of cellular process	Pdensi_DN10201_c1_g1, Pdensi_DN10290_c0_g1d4636, Pdensi_DN10504_c0_g1d455597, Pdensi_DN10759_c0_g1d334935, Pdensi_DN10914_c0_g1d387447, Pdensi_DN11057_c0_g1d49575, Pdensi_DN11148_c0_g1d335521, Pdensi_DN11496_c0_g1d210701, Pdensi_DN11521_c0_g1d336257, Pdensi_DN11635_c0_g1d210913, Pdensi_DN11658_c0_g1, Pdensi_DN11809_c0_g1d175312, Pdensi_DN11848_c0_g1d5764, Pdensi_DN11871_c0_g1d458112, Pdensi_DN118…
GO:0043934	0.00074594249756878	0.99983301640101	10	43	sporulation	BP	0.0462742911217652	BP sporulation	Pdensi_DN13057_c0_g1, Pdensi_DN13534_c0_g1d51910, Pdensi_DN17483_c0_g1d350904, Pdensi_DN22219_c2_g1, Pdensi_DN22219_c2_g2, Pdensi_DN24073_c0_g2, Pdensi_DN24582_c2_g2, Pdensi_DN26559_c0_g1d77557, Pdensi_DN38645_c0_g6, Pdensi_GG_32521_c0_g1
GO:0045488	0.000747328674990365	0.999692527905957	23	151	pectin metabolic process	BP	0.0462742911217652	BP pectin metabolic process	Pdensi_DN11511_c0_g1, Pdensi_DN12747_c0_g2, Pdensi_DN13671_c0_g1, Pdensi_DN16940_c0_g1d349324, Pdensi_DN18305_c1_g3, Pdensi_DN19879_c2_g1, Pdensi_DN20111_c0_g1d188531, Pdensi_DN20215_c2_g1, Pdensi_DN20854_c0_g2, Pdensi_DN20919_c0_g1d362500, Pdensi_DN21097_c0_g7, Pdensi_DN21896_c0_g1d221829, Pdensi_DN24001_c1_g1, Pdensi_DN29871_c0_g1d370444, Pdensi_DN39335_c0_g3, Pdensi_DN40101_c2_g1, Pdensi_DN401…
GO:0044264	0.000758202859504932	0.999602426687989	40	307	cellular polysaccharide metabolic process	BP	0.0467128781740989	BP cellular polysaccharide metabolic process	Pdensi_DN11511_c0_g1, Pdensi_DN13436_c0_g1, Pdensi_DN14864_c0_g1d108554, Pdensi_DN1607_c0_g1d613, Pdensi_DN16094_c0_g1d346425, Pdensi_DN17725_c0_g2, Pdensi_DN18305_c1_g3, Pdensi_DN18439_c0_g1d217244, Pdensi_DN19354_c0_g1d60862, Pdensi_DN19354_c0_g2, Pdensi_DN19500_c3_g2, Pdensi_DN19551_c0_g4, Pdensi_DN20215_c2_g1, Pdensi_DN20834_c0_g1, Pdensi_DN21510_c0_g1d221411, Pdensi_DN21948_c1_g4, Pdensi_DN2…
GO:0008610	0.000762972729784922	0.999521484283729	72	639	lipid biosynthetic process	BP	0.0467728854547752	BP lipid biosynthetic process	Pdensi_DN10586_c0_g1d209930, Pdensi_DN12089_c0_g1, Pdensi_DN13861_c0_g1, Pdensi_DN14965_c0_g1d465570, Pdensi_DN15512_c0_g1d214428, Pdensi_DN16858_c0_g3, Pdensi_DN17034_c1_g1d472675, Pdensi_DN17158_c0_g2, Pdensi_DN17458_c0_g1d12111, Pdensi_DN17581_c0_g1, Pdensi_DN17676_c0_g1d351375, Pdensi_DN17802_c1_g1, Pdensi_DN17809_c1_g9, Pdensi_DN17899_c0_g1d216510, Pdensi_DN18027_c0_g1, Pdensi_DN18176_c1_g1,…
GO:0010604	0.000779825623668979	0.999497726561633	80	732	positive regulation of macromolecule metabolic process	BP	0.0475693630438077	BP positive regulation of macromolecule metabolic process	Pdensi_DN10759_c0_g1d334935, Pdensi_DN11496_c0_g1d210701, Pdensi_DN11521_c0_g1d336257, Pdensi_DN11635_c0_g1d210913, Pdensi_DN12183_c0_g1d211347, Pdensi_DN12630_c0_g1d211812, Pdensi_DN13570_c0_g1d340125, Pdensi_DN13774_c0_g1d392336, Pdensi_DN14259_c0_g1, Pdensi_DN14344_c0_g1d463866, Pdensi_DN14863_c0_g1d342967, Pdensi_DN14892_c1_g1, Pdensi_DN15027_c0_g1d213970, Pdensi_DN15055_c0_g1d181160, Pdensi_…
GO:0046916	0.000787740472063772	0.999807096936559	11	47	cellular transition metal ion homeostasis	BP	0.0478154586047773	BP cellular transition metal ion homeostasis	Pdensi_DN10072_c0_g1d386355, Pdensi_DN14541_c0_g1d8394, Pdensi_DN19864_c2_g1, Pdensi_DN22738_c1_g1, Pdensi_DN23589_c3_g1, Pdensi_DN27094_c0_g1, Pdensi_DN41637_c0_g1d153156, Pdensi_DN50138_c0_g1d160317, Pdensi_DN74732_c0_g1, Pdensi_GG_111954_c0_g1, Pdensi_GG_120732_c1_g1
GO:0006979	0.000868656270170161	0.999521924453253	45	360	response to oxidative stress	BP	0.0524685419658663	BP response to oxidative stress	Pdensi_DN10697_c0_g1d49317, Pdensi_DN15086_c0_g1d213965, Pdensi_DN15901_c0_g2d346209, Pdensi_DN16142_c1_g1, Pdensi_DN16319_c0_g1d111066, Pdensi_DN16319_c0_g1d111067, Pdensi_DN18669_c0_g1d532211, Pdensi_DN18707_c1_g2d480353, Pdensi_DN19120_c1_g2, Pdensi_DN19245_c1_g2, Pdensi_DN19247_c0_g1d286110, Pdensi_DN19569_c0_g6, Pdensi_DN19717_c0_g2d287888, Pdensi_DN19963_c1_g5, Pdensi_DN19991_c0_g1, Pdensi_…
GO:0015293	0.000899307351411797	0.999633847378861	22	139	symporter activity	MF	0.0540549521175423	MF symporter activity	Pdensi_DN13761_c0_g1, Pdensi_DN14253_c0_g1d179269, Pdensi_DN16039_c0_g1, Pdensi_DN16520_c0_g3d471087, Pdensi_DN17406_c0_g1d350753, Pdensi_DN17464_c0_g1d529765, Pdensi_DN19606_c0_g2d360085, Pdensi_DN20436_c1_g2, Pdensi_DN21784_c0_g4, Pdensi_DN21802_c0_g3, Pdensi_DN21862_c0_g1d221873, Pdensi_DN22260_c0_g1d222431, Pdensi_DN23645_c0_g2, Pdensi_DN23815_c2_g1, Pdensi_DN24001_c0_g2d225091, Pdensi_DN2659…
GO:0010393	0.000915125164773969	0.999617308520165	23	153	galacturonan metabolic process	BP	0.0547387003900235	BP galacturonan metabolic process	Pdensi_DN11511_c0_g1, Pdensi_DN12747_c0_g2, Pdensi_DN13671_c0_g1, Pdensi_DN16940_c0_g1d349324, Pdensi_DN18305_c1_g3, Pdensi_DN19879_c2_g1, Pdensi_DN20111_c0_g1d188531, Pdensi_DN20215_c2_g1, Pdensi_DN20854_c0_g2, Pdensi_DN20919_c0_g1d362500, Pdensi_DN21097_c0_g7, Pdensi_DN21896_c0_g1d221829, Pdensi_DN24001_c1_g1, Pdensi_DN29871_c0_g1d370444, Pdensi_DN39335_c0_g3, Pdensi_DN40101_c2_g1, Pdensi_DN401…
GO:0009311	0.000938687746877407	0.999682512063539	16	90	oligosaccharide metabolic process	BP	0.0558768619179875	BP oligosaccharide metabolic process	Pdensi_DN13436_c0_g1, Pdensi_DN15512_c0_g1d214428, Pdensi_DN17743_c0_g1d282049, Pdensi_DN17802_c1_g1, Pdensi_DN18386_c1_g2, Pdensi_DN19500_c3_g2, Pdensi_DN20864_c0_g2, Pdensi_DN21590_c0_g1d65540, Pdensi_DN21948_c1_g4, Pdensi_DN22286_c0_g1d222491, Pdensi_DN23083_c0_g1d68985, Pdensi_DN29383_c0_g1, Pdensi_DN34393_c0_g1d201230, Pdensi_DN38894_c0_g1d441101, Pdensi_GG_156213_c0_g1, Pdensi_GG_2636_c0_g1
GO:0071470	0.000979863245993607	0.999774840424097	10	40	cellular response to osmotic stress	BP	0.0580474755631405	BP cellular response to osmotic stress	Pdensi_DN10914_c0_g1d387447, Pdensi_DN11871_c0_g1d458112, Pdensi_DN15194_c0_g1d343911, Pdensi_DN16524_c0_g1d279098, Pdensi_DN20504_c0_g2d291341, Pdensi_DN20570_c0_g1, Pdensi_DN22647_c0_g1, Pdensi_DN45607_c0_g1d156537, Pdensi_DN7025_c0_g1d383786, Pdensi_GG_79065_c2_g1
GO:0009851	0.000992968417074188	0.999881202197008	6	16	auxin biosynthetic process	BP	0.0585423772018572	BP auxin biosynthetic process	Pdensi_DN14508_c0_g1d8354, Pdensi_DN15429_c0_g1, Pdensi_DN21004_c0_g1d362641, Pdensi_DN2150_c0_g1d165343, Pdensi_DN21559_c0_g2, Pdensi_DN24294_c0_g1
GO:0048229	0.00100192299480025	0.999522788614719	30	214	gametophyte development	BP	0.0587890244853747	BP gametophyte development	Pdensi_DN11521_c0_g1d336257, Pdensi_DN13569_c0_g1d272134, Pdensi_DN15429_c0_g1, Pdensi_DN16539_c0_g1d279215, Pdensi_DN17158_c0_g2, Pdensi_DN17483_c0_g1d350904, Pdensi_DN18506_c0_g2, Pdensi_DN19290_c1_g3, Pdensi_DN19635_c0_g1d218821, Pdensi_DN20401_c0_g1d63113, Pdensi_DN20825_c0_g1d292675, Pdensi_DN20930_c0_g1, Pdensi_DN21225_c0_g1d189464, Pdensi_DN23870_c0_g1d70822, Pdensi_DN24437_c0_g1d428345, P…
GO:0031012	0.00102036155221067	0.999874771833845	6	17	extracellular matrix	CC	0.0595871803144069	CC extracellular matrix	Pdensi_DN17492_c0_g1d474248, Pdensi_DN22569_c1_g2, Pdensi_DN24100_c0_g1, Pdensi_DN25365_c0_g1d23124, Pdensi_DN9506_c0_g1d333058, Pdensi_GG_14314_c0_g1
GO:0009653	0.0010443980335075	0.999373383270978	58	492	anatomical structure morphogenesis	BP	0.0607031724947141	BP anatomical structure morphogenesis	Pdensi_DN11991_c0_g2, Pdensi_DN12630_c0_g1d211812, Pdensi_DN12681_c0_g1d338362, Pdensi_DN13693_c0_g1, Pdensi_DN14344_c0_g1d463866, Pdensi_DN14686_c0_g1, Pdensi_DN14892_c1_g1, Pdensi_DN15094_c0_g1d465830, Pdensi_DN15654_c0_g1, Pdensi_DN16333_c0_g1d278592, Pdensi_DN16340_c0_g1d55657, Pdensi_DN16539_c0_g1d279215, Pdensi_DN16862_c0_g1d349117, Pdensi_DN17839_c0_g1d402215, Pdensi_DN17848_c0_g1d476052, …
GO:0010200	0.00107901375948765	0.999664024332583	14	71	response to chitin	BP	0.0624206926967458	BP response to chitin	Pdensi_DN18938_c0_g1, Pdensi_DN20044_c0_g1d289250, Pdensi_DN20044_c0_g2, Pdensi_DN20740_c0_g1d63766, Pdensi_DN20761_c1_g3, Pdensi_DN20773_c0_g1d292304, Pdensi_DN21849_c0_g1d541253, Pdensi_DN22173_c1_g1d298907, Pdensi_DN23015_c2_g2, Pdensi_DN38145_c1_g1, Pdensi_DN6042_c0_g1, Pdensi_DN6294_c0_g1d262589, Pdensi_GG_153402_c0_g1, Pdensi_GG_75395_c0_g1
GO:0048825	0.00111259578701702	0.999826976971502	7	22	cotyledon development	BP	0.0640626415309522	BP cotyledon development	Pdensi_DN19638_c0_g1d287697, Pdensi_DN20191_c0_g2, Pdensi_DN20372_c1_g1, Pdensi_DN21644_c0_g1, Pdensi_DN22455_c0_g2d543632, Pdensi_GG_23961_c0_g1, Pdensi_GG_98112_c0_g1
GO:0009646	0.00117009322063325	0.999721625880063	10	43	response to absence of light	BP	0.0670599472774086	BP response to absence of light	Pdensi_DN11991_c0_g2, Pdensi_DN19864_c2_g1, Pdensi_DN22738_c1_g1, Pdensi_DN22939_c1_g1, Pdensi_DN23053_c1_g1, Pdensi_DN27094_c0_g1, Pdensi_DN50138_c0_g1d160317, Pdensi_DN74732_c0_g1, Pdensi_GG_120732_c1_g1, Pdensi_GG_147646_c0_g1
GO:0045892	0.00122657963060668	0.999376861325691	34	257	negative regulation of transcription, DNA-templated	BP	0.0699718250385903	BP negative regulation of transcription, DNA-templated	Pdensi_DN11658_c0_g1, Pdensi_DN11809_c0_g1d175312, Pdensi_DN12229_c0_g1d337510, Pdensi_DN14320_c1_g1, Pdensi_DN15027_c0_g1d213970, Pdensi_DN16481_c0_g1d278696, Pdensi_DN17327_c0_g1d112863, Pdensi_DN17780_c0_g1, Pdensi_DN18248_c0_g1d403725, Pdensi_DN18400_c0_g3, Pdensi_DN19600_c1_g1, Pdensi_DN19752_c0_g1d409295, Pdensi_DN19813_c1_g2, Pdensi_DN19892_c1_g1d360735, Pdensi_DN19991_c0_g1, Pdensi_DN2004…
GO:0009734	0.00123317031635767	0.999450267808988	25	172	auxin-activated signaling pathway	BP	0.0700236158440515	BP auxin-activated signaling pathway	Pdensi_DN15253_c0_g1d9232, Pdensi_DN15429_c0_g1, Pdensi_DN15822_c0_g1d345849, Pdensi_DN18343_c0_g1d353974, Pdensi_DN18754_c0_g7, Pdensi_DN20184_c1_g1d411065, Pdensi_DN20253_c0_g1d289878, Pdensi_DN20580_c1_g1, Pdensi_DN20724_c0_g2, Pdensi_DN20745_c4_g3, Pdensi_DN21522_c0_g5, Pdensi_DN21718_c0_g1d221772, Pdensi_DN22609_c2_g2, Pdensi_DN22647_c0_g1, Pdensi_DN22764_c0_g1, Pdensi_DN23815_c2_g1, Pdensi_…
GO:0050896	0.00125317137916049	0.998956824704393	420	4798	response to stimulus	BP	0.0708329253853925	BP response to stimulus	Pdensi_DN10201_c1_g1, Pdensi_DN1041_c0_g1d203043, Pdensi_DN10553_c0_g1d103553, Pdensi_DN10697_c0_g1d49317, Pdensi_DN10751_c0_g1d49359, Pdensi_DN10914_c0_g1d387447, Pdensi_DN11148_c0_g1d335521, Pdensi_DN11521_c0_g1d336257, Pdensi_DN11560_c0_g3, Pdensi_DN11848_c0_g1d5764, Pdensi_DN11871_c0_g1d458112, Pdensi_DN11982_c0_g1d337024, Pdensi_DN11991_c0_g2, Pdensi_DN12005_c0_g1d337285, Pdensi_DN12359_c0_g…
GO:0010374	0.00126168945850869	0.999797182696279	7	23	stomatal complex development	BP	0.0709887557431238	BP stomatal complex development	Pdensi_DN11589_c0_g1, Pdensi_DN14568_c0_g1, Pdensi_DN26347_c0_g1, Pdensi_DN3333_c0_g1, Pdensi_DN6277_c0_g1d46369, Pdensi_GG_121618_c0_g1, Pdensi_GG_3300_c0_g1
GO:0042542	0.00131480376786575	0.999558559995493	15	84	response to hydrogen peroxide	BP	0.0736409637620083	BP response to hydrogen peroxide	Pdensi_DN18669_c0_g1d532211, Pdensi_DN19120_c1_g2, Pdensi_DN19245_c1_g2, Pdensi_DN19991_c0_g1, Pdensi_DN21264_c2_g1, Pdensi_DN21709_c0_g1d363217, Pdensi_DN22508_c1_g4, Pdensi_DN25135_c0_g1, Pdensi_DN25622_c2_g2, Pdensi_DN26569_c0_g1d430218, Pdensi_DN8836_c0_g1d331994, Pdensi_GG_137421_c0_g1, Pdensi_GG_58086_c0_g1, Pdensi_GG_59998_c0_g1, Pdensi_GG_9695_c0_g1
GO:1903507	0.00132162407446634	0.999317813633575	35	269	negative regulation of nucleic acid-templated transcription	BP	0.0736880174007885	BP negative regulation of nucleic acid-templated transcription	Pdensi_DN11658_c0_g1, Pdensi_DN11809_c0_g1d175312, Pdensi_DN12229_c0_g1d337510, Pdensi_DN14320_c1_g1, Pdensi_DN15027_c0_g1d213970, Pdensi_DN16481_c0_g1d278696, Pdensi_DN17327_c0_g1d112863, Pdensi_DN17780_c0_g1, Pdensi_DN18248_c0_g1d403725, Pdensi_DN18400_c0_g3, Pdensi_DN19600_c1_g1, Pdensi_DN19752_c0_g1d409295, Pdensi_DN19813_c1_g2, Pdensi_DN19892_c1_g1d360735, Pdensi_DN19991_c0_g1, Pdensi_DN2004…
GO:0016132	0.00132794000696667	0.999822669713614	6	19	brassinosteroid biosynthetic process	BP	0.0737066520983933	BP brassinosteroid biosynthetic process	Pdensi_DN19864_c2_g1, Pdensi_DN22738_c1_g1, Pdensi_DN27094_c0_g1, Pdensi_DN50138_c0_g1d160317, Pdensi_DN74732_c0_g1, Pdensi_GG_120732_c1_g1
GO:0009200	0.00135146770265238	0.999821525339441	6	18	deoxyribonucleoside triphosphate metabolic process	BP	0.0746761660631508	BP deoxyribonucleoside triphosphate metabolic process	Pdensi_DN19769_c0_g1d409219, Pdensi_DN22961_c0_g2d546367, Pdensi_DN25411_c0_g2, Pdensi_DN32798_c0_g1, Pdensi_DN47344_c0_g1d249493, Pdensi_GG_10430_c0_g1
GO:0048236	0.0013915459911417	0.999728714600655	8	31	plant-type sporogenesis	BP	0.0765474540305717	BP plant-type sporogenesis	Pdensi_DN17483_c0_g1d350904, Pdensi_DN22219_c2_g1, Pdensi_DN22219_c2_g2, Pdensi_DN24073_c0_g2, Pdensi_DN24582_c2_g2, Pdensi_DN26559_c0_g1d77557, Pdensi_DN38645_c0_g6, Pdensi_GG_32521_c0_g1
GO:0051259	0.00141948441482205	0.999428376498818	20	127	protein complex oligomerization	BP	0.0775617575686398	BP protein complex oligomerization	Pdensi_DN18669_c0_g1d532211, Pdensi_DN19120_c1_g2, Pdensi_DN19245_c1_g2, Pdensi_DN21087_c1_g1, Pdensi_DN21264_c2_g1, Pdensi_DN21575_c0_g1d418880, Pdensi_DN21734_c0_g2d296754, Pdensi_DN22508_c1_g4, Pdensi_DN23202_c0_g1, Pdensi_DN25135_c0_g1, Pdensi_DN25411_c0_g2, Pdensi_DN25622_c2_g2, Pdensi_DN25674_c0_g2, Pdensi_DN26569_c0_g1d430218, Pdensi_DN47344_c0_g1d249493, Pdensi_DN8836_c0_g1d331994, Pdensi…
GO:1902679	0.00142257403104306	0.999262303451593	35	270	negative regulation of RNA biosynthetic process	BP	0.0775617575686398	BP negative regulation of RNA biosynthetic process	Pdensi_DN11658_c0_g1, Pdensi_DN11809_c0_g1d175312, Pdensi_DN12229_c0_g1d337510, Pdensi_DN14320_c1_g1, Pdensi_DN15027_c0_g1d213970, Pdensi_DN16481_c0_g1d278696, Pdensi_DN17327_c0_g1d112863, Pdensi_DN17780_c0_g1, Pdensi_DN18248_c0_g1d403725, Pdensi_DN18400_c0_g3, Pdensi_DN19600_c1_g1, Pdensi_DN19752_c0_g1d409295, Pdensi_DN19813_c1_g2, Pdensi_DN19892_c1_g1d360735, Pdensi_DN19991_c0_g1, Pdensi_DN2004…
GO:0005887	0.0014882192293658	0.999326592496734	25	175	integral component of plasma membrane	CC	0.0806700388440903	CC integral component of plasma membrane	Pdensi_DN13351_c0_g1d339649, Pdensi_DN13761_c0_g1, Pdensi_DN13866_c1_g1d523197, Pdensi_DN14253_c0_g1d179269, Pdensi_DN17464_c0_g1d529765, Pdensi_DN18853_c0_g2d480506, Pdensi_DN19606_c0_g2d360085, Pdensi_DN19650_c1_g1d359717, Pdensi_DN21522_c0_g5, Pdensi_DN21684_c0_g1d123798, Pdensi_DN21784_c0_g4, Pdensi_DN21802_c0_g3, Pdensi_DN21862_c0_g1d221873, Pdensi_DN22823_c0_g1d302799, Pdensi_DN24001_c0_g2d…
GO:0009751	0.00149267723230422	0.999325627309016	25	169	response to salicylic acid	BP	0.0806700388440903	BP response to salicylic acid	Pdensi_DN12359_c0_g1, Pdensi_DN16481_c0_g1d278696, Pdensi_DN16505_c1_g1d279192, Pdensi_DN17984_c1_g1, Pdensi_DN1833_c0_g1, Pdensi_DN18948_c0_g1d14272, Pdensi_DN19025_c1_g3, Pdensi_DN19752_c0_g1d409295, Pdensi_DN20053_c2_g3, Pdensi_DN20680_c0_g1d291823, Pdensi_DN21049_c2_g1, Pdensi_DN21067_c1_g1, Pdensi_DN23377_c0_g3d548222, Pdensi_DN23882_c0_g3, Pdensi_DN24570_c0_g1, Pdensi_DN24854_c2_g5, Pdensi_…
GO:0042547	0.00163924436366223	0.999897906357995	4	8	cell wall modification involved in multidimensional cell growth	BP	0.0882042316552228	BP cell wall modification involved in multidimensional cell growth	Pdensi_DN19354_c0_g1d60862, Pdensi_DN19354_c0_g2, Pdensi_DN31795_c0_g1d83969, Pdensi_DN41948_c0_g1d244695
GO:0000160	0.00166285318862515	0.999191342698629	29	209	phosphorelay signal transduction system	BP	0.0889182462936958	BP phosphorelay signal transduction system	Pdensi_DN10201_c1_g1, Pdensi_DN11871_c0_g1d458112, Pdensi_DN12359_c0_g1, Pdensi_DN15039_c0_g1d275269, Pdensi_DN15194_c0_g1d343911, Pdensi_DN16524_c0_g1d279098, Pdensi_DN16995_c0_g1d215705, Pdensi_DN17413_c0_g3, Pdensi_DN17686_c1_g1, Pdensi_DN18564_c0_g3, Pdensi_DN18979_c0_g1d217895, Pdensi_DN19484_c1_g1d484259, Pdensi_DN19721_c0_g1d15640, Pdensi_DN20253_c0_g1d289878, Pdensi_DN20504_c0_g2d291341, …
GO:0043621	0.00166694650980715	0.999336719268748	19	122	protein self-association	MF	0.0889182462936958	MF protein self-association	Pdensi_DN11560_c0_g3, Pdensi_DN18669_c0_g1d532211, Pdensi_DN19120_c1_g2, Pdensi_DN19245_c1_g2, Pdensi_DN19609_c0_g2d359882, Pdensi_DN21264_c2_g1, Pdensi_DN22508_c1_g4, Pdensi_DN23015_c0_g1, Pdensi_DN25135_c0_g1, Pdensi_DN25622_c2_g2, Pdensi_DN26569_c0_g1d430218, Pdensi_DN37072_c0_g1d240207, Pdensi_DN37782_c0_g1d570381, Pdensi_DN8836_c0_g1d331994, Pdensi_GG_137421_c0_g1, Pdensi_GG_3689_c1_g1, Pden…
GO:0016725	0.00173088105253767	0.999759711384177	6	18	oxidoreductase activity, acting on CH or CH2 groups	MF	0.0919306738334879	MF oxidoreductase activity, acting on CH or CH2 groups	Pdensi_DN18389_c0_g1d217070, Pdensi_DN18840_c0_g2d285011, Pdensi_DN18910_c0_g1d285192, Pdensi_DN19769_c0_g1d409219, Pdensi_DN24324_c0_g1, Pdensi_DN32798_c0_g1
GO:0090698	0.0017670798118182	0.999414427484275	14	78	post-embryonic plant morphogenesis	BP	0.0934504611211323	BP post-embryonic plant morphogenesis	Pdensi_DN12630_c0_g1d211812, Pdensi_DN16539_c0_g1d279215, Pdensi_DN17848_c0_g1d476052, Pdensi_DN19072_c0_g1d356753, Pdensi_DN19072_c0_g3, Pdensi_DN21317_c0_g1d294644, Pdensi_DN22243_c1_g3, Pdensi_DN22556_c0_g2d544080, Pdensi_DN23083_c0_g1d68985, Pdensi_DN26668_c0_g4, Pdensi_DN27119_c2_g5, Pdensi_DN32451_c0_g1d28804, Pdensi_DN41846_c0_g1d93086, Pdensi_GG_83776_c1_g1
GO:0007049	0.0017826933679121	0.998993833518197	43	359	cell cycle	BP	0.0938732806812519	BP cell cycle	Pdensi_DN12166_c0_g1d337469, Pdensi_DN12774_c0_g1d211866, Pdensi_DN14259_c0_g1, Pdensi_DN16626_c1_g1, Pdensi_DN17385_c0_g1d57185, Pdensi_DN17483_c0_g1d350904, Pdensi_DN17542_c0_g1d474704, Pdensi_DN18055_c1_g1, Pdensi_DN19499_c0_g1d60977, Pdensi_DN20253_c0_g1d289878, Pdensi_DN20715_c0_g1, Pdensi_DN20838_c0_g1d63948, Pdensi_DN21267_c0_g2, Pdensi_DN21892_c1_g4d297417, Pdensi_DN22020_c0_g2, Pdensi_DN…
GO:0009893	0.00179107435538263	0.998790444348967	86	821	positive regulation of metabolic process	BP	0.0939132689660626	BP positive regulation of metabolic process	Pdensi_DN10759_c0_g1d334935, Pdensi_DN11496_c0_g1d210701, Pdensi_DN11521_c0_g1d336257, Pdensi_DN11635_c0_g1d210913, Pdensi_DN12183_c0_g1d211347, Pdensi_DN12630_c0_g1d211812, Pdensi_DN13570_c0_g1d340125, Pdensi_DN13774_c0_g1d392336, Pdensi_DN14259_c0_g1, Pdensi_DN14344_c0_g1d463866, Pdensi_DN14863_c0_g1d342967, Pdensi_DN14892_c1_g1, Pdensi_DN15027_c0_g1d213970, Pdensi_DN15055_c0_g1d181160, Pdensi_…
GO:0016174	0.00188942298869795	0.999877525299338	4	8	NAD(P)H oxidase activity	MF	0.0986502968929498	MF NAD(P)H oxidase activity	Pdensi_DN11871_c0_g1d458112, Pdensi_DN15194_c0_g1d343911, Pdensi_DN16524_c0_g1d279098, Pdensi_DN21566_c0_g2d295660
GO:0016021	0.00189776554990001	0.998438733416533	339	3841	integral component of membrane	CC	0.0986677936956451	CC integral component of membrane	Pdensi_DN10072_c0_g1d386355, Pdensi_DN104174_c0_g1, Pdensi_DN1041_c0_g1d203043, Pdensi_DN10492_c0_g2, Pdensi_DN10553_c0_g1d103553, Pdensi_DN10586_c0_g1d209930, Pdensi_DN11351_c0_g1, Pdensi_DN11837_c0_g1d269228, Pdensi_DN11848_c0_g1d5764, Pdensi_DN11871_c0_g1d458112, Pdensi_DN11991_c0_g2, Pdensi_DN12359_c0_g1, Pdensi_DN12570_c0_g1d105682, Pdensi_DN12675_c0_g1d6600, Pdensi_DN12905_c0_g1d271032, Pde…
GO:0015144	0.00197522719442691	0.999335966310258	14	80	carbohydrate transmembrane transporter activity	MF	0.102263653318186	MF carbohydrate transmembrane transporter activity	Pdensi_DN13351_c0_g1d339649, Pdensi_DN14253_c0_g1d179269, Pdensi_DN17464_c0_g1d529765, Pdensi_DN18853_c0_g2d480506, Pdensi_DN19650_c1_g1d359717, Pdensi_DN21784_c0_g4, Pdensi_DN21802_c0_g3, Pdensi_DN21862_c0_g1d221873, Pdensi_DN24001_c0_g2d225091, Pdensi_DN39771_c0_g2, Pdensi_DN5039_c0_g1d261746, Pdensi_GG_107194_c3_g1, Pdensi_GG_107195_c0_g1, Pdensi_GG_55142_c0_g1
GO:0010052	0.00198587646504134	0.999712359630658	6	19	guard cell differentiation	BP	0.102384810888031	BP guard cell differentiation	Pdensi_DN11589_c0_g1, Pdensi_DN14568_c0_g1, Pdensi_DN26347_c0_g1, Pdensi_DN3333_c0_g1, Pdensi_DN6277_c0_g1d46369, Pdensi_GG_3300_c0_g1
GO:0016128	0.00199647709902282	0.999582996167064	8	33	phytosteroid metabolic process	BP	0.102502461725663	BP phytosteroid metabolic process	Pdensi_DN1041_c0_g1d203043, Pdensi_DN19376_c0_g2, Pdensi_DN19864_c2_g1, Pdensi_DN22738_c1_g1, Pdensi_DN27094_c0_g1, Pdensi_DN50138_c0_g1d160317, Pdensi_DN74732_c0_g1, Pdensi_GG_120732_c1_g1
GO:0051119	0.00200863234105858	0.999357920413431	13	71	sugar transmembrane transporter activity	MF	0.102698621188895	MF sugar transmembrane transporter activity	Pdensi_DN13351_c0_g1d339649, Pdensi_DN14253_c0_g1d179269, Pdensi_DN17464_c0_g1d529765, Pdensi_DN18853_c0_g2d480506, Pdensi_DN19650_c1_g1d359717, Pdensi_DN21784_c0_g4, Pdensi_DN21802_c0_g3, Pdensi_DN21862_c0_g1d221873, Pdensi_DN24001_c0_g2d225091, Pdensi_DN39771_c0_g2, Pdensi_GG_107194_c3_g1, Pdensi_GG_107195_c0_g1, Pdensi_GG_55142_c0_g1
GO:0044711	0.0020685459068136	0.998429046976485	166	1741	NA	NA	0.105324887040319	none	Pdensi_DN104174_c0_g1, Pdensi_DN10586_c0_g1d209930, Pdensi_DN11511_c0_g1, Pdensi_DN12089_c0_g1, Pdensi_DN13044_c0_g1d460723, Pdensi_DN13436_c0_g1, Pdensi_DN13671_c0_g1, Pdensi_DN13861_c0_g1, Pdensi_DN13940_c0_g1d7805, Pdensi_DN14572_c0_g2d180081, Pdensi_DN14741_c0_g1d394293, Pdensi_DN14965_c0_g1d465570, Pdensi_DN15086_c0_g1d213965, Pdensi_DN15407_c0_g1d182088, Pdensi_DN15512_c0_g1d214428, Pdensi_…
GO:0009505	0.00215075133593933	0.998965455344352	27	193	plant-type cell wall	CC	0.109059909306356	CC plant-type cell wall	Pdensi_DN10697_c0_g1d49317, Pdensi_DN13044_c0_g1d460723, Pdensi_DN16912_c0_g1d215698, Pdensi_DN17702_c1_g5, Pdensi_DN18707_c1_g2d480353, Pdensi_DN19247_c0_g1d286110, Pdensi_DN19290_c1_g3, Pdensi_DN19386_c0_g1d358050, Pdensi_DN20337_c0_g1, Pdensi_DN21451_c0_g2, Pdensi_DN22789_c1_g2, Pdensi_DN22789_c1_g6, Pdensi_DN23116_c1_g4, Pdensi_DN23317_c2_g3, Pdensi_DN23705_c0_g1d549825, Pdensi_DN24294_c0_g1,…
GO:0006879	0.00216578836026758	0.999609301915205	7	25	cellular iron ion homeostasis	BP	0.109372312193513	BP cellular iron ion homeostasis	Pdensi_DN19864_c2_g1, Pdensi_DN22738_c1_g1, Pdensi_DN27094_c0_g1, Pdensi_DN50138_c0_g1d160317, Pdensi_DN74732_c0_g1, Pdensi_GG_111954_c0_g1, Pdensi_GG_120732_c1_g1
GO:0030243	0.00217866380341793	0.999227907189635	15	85	cellulose metabolic process	BP	0.109573450553942	BP cellulose metabolic process	Pdensi_DN14864_c0_g1d108554, Pdensi_DN1607_c0_g1d613, Pdensi_DN16094_c0_g1d346425, Pdensi_DN19354_c0_g1d60862, Pdensi_DN19354_c0_g2, Pdensi_DN19551_c0_g4, Pdensi_DN20834_c0_g1, Pdensi_DN22105_c0_g1d299099, Pdensi_DN24215_c0_g1d71642, Pdensi_GG_11158_c0_g1, Pdensi_GG_133971_c0_g1, Pdensi_GG_143379_c0_g1, Pdensi_GG_152243_c0_g1, Pdensi_GG_16375_c0_g1, Pdensi_GG_61568_c1_g1
GO:0019852	0.00220569889309261	0.999531695672092	8	33	L-ascorbic acid metabolic process	BP	0.110034905913713	BP L-ascorbic acid metabolic process	Pdensi_DN19924_c3_g1, Pdensi_DN32794_c0_g1, Pdensi_DN34687_c0_g1d86587, Pdensi_DN39208_c0_g1d34103, Pdensi_DN9014_c0_g1d208981, Pdensi_GG_118886_c0_g1, Pdensi_GG_144104_c0_g1, Pdensi_GG_61568_c1_g1
GO:0019853	0.00220569889309261	0.999531695672092	8	33	L-ascorbic acid biosynthetic process	BP	0.110034905913713	BP L-ascorbic acid biosynthetic process	Pdensi_DN19924_c3_g1, Pdensi_DN32794_c0_g1, Pdensi_DN34687_c0_g1d86587, Pdensi_DN39208_c0_g1d34103, Pdensi_DN9014_c0_g1d208981, Pdensi_GG_118886_c0_g1, Pdensi_GG_144104_c0_g1, Pdensi_GG_61568_c1_g1
GO:0004650	0.00234559438510843	0.999570673921874	7	25	polygalacturonase activity	MF	0.116541991989137	MF polygalacturonase activity	Pdensi_DN23680_c0_g1d130428, Pdensi_DN24073_c0_g2, Pdensi_DN24582_c2_g2, Pdensi_DN31795_c0_g1d83969, Pdensi_DN38241_c0_g1, Pdensi_DN38645_c0_g6, Pdensi_DN41948_c0_g1d244695
GO:1900377	0.00244676799196551	0.999724804466524	5	13	negative regulation of secondary metabolite biosynthetic process	BP	0.119233904765579	BP negative regulation of secondary metabolite biosynthetic process	Pdensi_DN16481_c0_g1d278696, Pdensi_DN24854_c2_g5, Pdensi_DN37478_c2_g10, Pdensi_GG_32076_c0_g1, Pdensi_GG_56303_c0_g1
GO:1903085	0.00244676799196551	0.999724804466524	5	13	regulation of sinapate ester biosynthetic process	BP	0.119233904765579	BP regulation of sinapate ester biosynthetic process	Pdensi_DN16481_c0_g1d278696, Pdensi_DN24854_c2_g5, Pdensi_DN37478_c2_g10, Pdensi_GG_32076_c0_g1, Pdensi_GG_56303_c0_g1
GO:1903086	0.00244676799196551	0.999724804466524	5	13	negative regulation of sinapate ester biosynthetic process	BP	0.119233904765579	BP negative regulation of sinapate ester biosynthetic process	Pdensi_DN16481_c0_g1d278696, Pdensi_DN24854_c2_g5, Pdensi_DN37478_c2_g10, Pdensi_GG_32076_c0_g1, Pdensi_GG_56303_c0_g1
GO:0102797	0.00245257552607022	0.999828821559777	4	8	geranial:oxygen oxidoreductase activity	MF	0.119233904765579	MF geranial:oxygen oxidoreductase activity	Pdensi_DN19811_c0_g1d15904, Pdensi_DN23864_c1_g1d70605, Pdensi_GG_149734_c0_g1, Pdensi_GG_18987_c0_g1
GO:0102798	0.00245257552607022	0.999828821559777	4	8	heptaldehyde:oxygen oxidoreductase activity	MF	0.119233904765579	MF heptaldehyde:oxygen oxidoreductase activity	Pdensi_DN19811_c0_g1d15904, Pdensi_DN23864_c1_g1d70605, Pdensi_GG_149734_c0_g1, Pdensi_GG_18987_c0_g1
GO:1901476	0.0024578324793424	0.999151701806433	14	82	NA	NA	0.119233904765579	none	Pdensi_DN13351_c0_g1d339649, Pdensi_DN14253_c0_g1d179269, Pdensi_DN17464_c0_g1d529765, Pdensi_DN18853_c0_g2d480506, Pdensi_DN19650_c1_g1d359717, Pdensi_DN21784_c0_g4, Pdensi_DN21802_c0_g3, Pdensi_DN21862_c0_g1d221873, Pdensi_DN24001_c0_g2d225091, Pdensi_DN39771_c0_g2, Pdensi_DN5039_c0_g1d261746, Pdensi_GG_107194_c3_g1, Pdensi_GG_107195_c0_g1, Pdensi_GG_55142_c0_g1
GO:0048827	0.0024904422855888	0.998870557892671	23	158	phyllome development	BP	0.119560808040679	BP phyllome development	Pdensi_DN10759_c0_g1d334935, Pdensi_DN12603_c0_g1d105849, Pdensi_DN12681_c0_g1d338362, Pdensi_DN14344_c0_g1d463866, Pdensi_DN15327_c0_g1, Pdensi_DN18506_c0_g2, Pdensi_DN19638_c0_g1d287697, Pdensi_DN20191_c0_g2, Pdensi_DN20253_c0_g1d289878, Pdensi_DN20372_c1_g1, Pdensi_DN21644_c0_g1, Pdensi_DN22392_c1_g1, Pdensi_DN22455_c0_g2d543632, Pdensi_DN22913_c1_g3, Pdensi_DN25689_c0_g3, Pdensi_DN39903_c0_g1…
GO:0009909	0.00249094890149497	0.998847936110279	24	168	regulation of flower development	BP	0.119560808040679	BP regulation of flower development	Pdensi_DN11521_c0_g1d336257, Pdensi_DN12681_c0_g1d338362, Pdensi_DN15886_c1_g3, Pdensi_DN17200_c0_g1d280809, Pdensi_DN17842_c0_g1, Pdensi_DN17984_c1_g1, Pdensi_DN18561_c3_g1, Pdensi_DN19032_c2_g2, Pdensi_DN19842_c0_g1d360987, Pdensi_DN19892_c1_g1d360735, Pdensi_DN21739_c0_g1d221731, Pdensi_DN22392_c1_g1, Pdensi_DN22621_c1_g1, Pdensi_DN22737_c0_g1d302326, Pdensi_DN22786_c1_g1d302012, Pdensi_DN2507…
GO:0018105	0.00249926703775611	0.999180342772603	13	71	peptidyl-serine phosphorylation	BP	0.119560808040679	BP peptidyl-serine phosphorylation	Pdensi_DN20163_c0_g1d62509, Pdensi_DN21742_c1_g3, Pdensi_DN22472_c0_g1d126278, Pdensi_DN22657_c0_g1d223069, Pdensi_DN22657_c0_g2d301592, Pdensi_DN25836_c0_g1d228127, Pdensi_DN38072_c0_g1, Pdensi_GG_21811_c0_g1, Pdensi_GG_34891_c0_g1, Pdensi_GG_39321_c0_g1, Pdensi_GG_80966_c0_g1, Pdensi_GG_84000_c0_g1, Pdensi_GG_93074_c0_g1
GO:0031327	0.0025033832555182	0.99856029324126	43	359	negative regulation of cellular biosynthetic process	BP	0.119560808040679	BP negative regulation of cellular biosynthetic process	Pdensi_DN11658_c0_g1, Pdensi_DN11809_c0_g1d175312, Pdensi_DN12229_c0_g1d337510, Pdensi_DN13797_c0_g1d340595, Pdensi_DN14320_c1_g1, Pdensi_DN15027_c0_g1d213970, Pdensi_DN16481_c0_g1d278696, Pdensi_DN17327_c0_g1d112863, Pdensi_DN17780_c0_g1, Pdensi_DN18248_c0_g1d403725, Pdensi_DN18400_c0_g3, Pdensi_DN19384_c0_g1d407766, Pdensi_DN19591_c0_g2d359413, Pdensi_DN19600_c1_g1, Pdensi_DN19752_c0_g1d409295,…
GO:0030001	0.00262744812551309	0.998582429999251	35	281	metal ion transport	BP	0.125001605415337	BP metal ion transport	Pdensi_DN11351_c0_g1, Pdensi_DN11991_c0_g2, Pdensi_DN12608_c0_g1d459878, Pdensi_DN12675_c0_g1d6600, Pdensi_DN13866_c1_g1d523197, Pdensi_DN15364_c0_g1d181907, Pdensi_DN15364_c0_g2, Pdensi_DN17735_c0_g1d12535, Pdensi_DN19021_c0_g1d356802, Pdensi_DN19486_c0_g1d287099, Pdensi_DN19864_c2_g1, Pdensi_DN20691_c0_g1, Pdensi_DN21549_c0_g1d65582, Pdensi_DN22135_c0_g1d222216, Pdensi_DN22260_c0_g1d222431, Pde…
GO:0009556	0.00266536676171854	0.999493310660194	7	27	microsporogenesis	BP	0.126261893294273	BP microsporogenesis	Pdensi_DN17483_c0_g1d350904, Pdensi_DN22219_c2_g1, Pdensi_DN22219_c2_g2, Pdensi_DN24073_c0_g2, Pdensi_DN24582_c2_g2, Pdensi_DN26559_c0_g1d77557, Pdensi_DN38645_c0_g6
GO:0016042	0.00267443224718433	0.99854178921162	36	289	lipid catabolic process	BP	0.126261893294273	BP lipid catabolic process	Pdensi_DN10374_c0_g1d334259, Pdensi_DN11172_c0_g1, Pdensi_DN13057_c0_g1, Pdensi_DN13659_c0_g1d340477, Pdensi_DN15483_c1_g3, Pdensi_DN18176_c1_g1, Pdensi_DN18848_c0_g3, Pdensi_DN19556_c0_g5, Pdensi_DN19783_c0_g1d288157, Pdensi_DN19907_c0_g2d288620, Pdensi_DN19924_c1_g1d361392, Pdensi_DN19936_c1_g2, Pdensi_DN20096_c0_g1d62246, Pdensi_DN21358_c0_g1, Pdensi_DN21800_c0_g1d297021, Pdensi_DN21800_c0_g2d…
GO:0010654	0.00269549537502286	0.999905552676526	3	5	apical cell fate commitment	BP	0.126288570384151	BP apical cell fate commitment	Pdensi_DN20372_c1_g1, Pdensi_DN22455_c0_g2d543632, Pdensi_GG_23961_c0_g1
GO:0090451	0.00269549537502286	0.999905552676526	3	5	cotyledon boundary formation	BP	0.126288570384151	BP cotyledon boundary formation	Pdensi_DN20372_c1_g1, Pdensi_DN22455_c0_g2d543632, Pdensi_GG_23961_c0_g1
GO:0031497	0.00273088633889453	0.999572452503895	6	20	chromatin assembly	BP	0.127462051014615	BP chromatin assembly	Pdensi_DN15027_c0_g1d213970, Pdensi_DN17327_c0_g1d112863, Pdensi_DN19813_c1_g2, Pdensi_DN21939_c0_g1d495869, Pdensi_DN22208_c0_g1, Pdensi_DN39903_c0_g1
GO:0008284	0.00277497912643527	0.999128167546777	12	64	positive regulation of cell proliferation	BP	0.129031293569568	BP positive regulation of cell proliferation	Pdensi_DN12183_c0_g1d211347, Pdensi_DN17385_c0_g1d57185, Pdensi_DN20372_c1_g1, Pdensi_DN20715_c0_g1, Pdensi_DN22455_c0_g2d543632, Pdensi_DN25445_c0_g1, Pdensi_DN26165_c1_g2, Pdensi_DN32909_c0_g1d199954, Pdensi_DN8410_c0_g1d170709, Pdensi_GG_104047_c0_g1, Pdensi_GG_23961_c0_g1, Pdensi_GG_93509_c0_g1
GO:1990136	0.00279653876787719	0.999900696390237	3	5	linoleate 9S-lipoxygenase activity	MF	0.129544927435273	MF linoleate 9S-lipoxygenase activity	Pdensi_DN14965_c0_g1d465570, Pdensi_DN27720_c1_g1, Pdensi_DN40370_c0_g1d91729
GO:0030570	0.00284646863608278	0.999541133964511	6	22	pectate lyase activity	MF	0.131363994508659	MF pectate lyase activity	Pdensi_DN21097_c0_g7, Pdensi_DN21896_c0_g1d221829, Pdensi_DN40101_c2_g1, Pdensi_DN40101_c2_g6, Pdensi_GG_129723_c2_g1, Pdensi_GG_155713_c0_g1
GO:0051253	0.00292573106498107	0.998410664355963	35	281	negative regulation of RNA metabolic process	BP	0.134018169872944	BP negative regulation of RNA metabolic process	Pdensi_DN11658_c0_g1, Pdensi_DN11809_c0_g1d175312, Pdensi_DN12229_c0_g1d337510, Pdensi_DN14320_c1_g1, Pdensi_DN15027_c0_g1d213970, Pdensi_DN16481_c0_g1d278696, Pdensi_DN17327_c0_g1d112863, Pdensi_DN17780_c0_g1, Pdensi_DN18248_c0_g1d403725, Pdensi_DN18400_c0_g3, Pdensi_DN19600_c1_g1, Pdensi_DN19752_c0_g1d409295, Pdensi_DN19813_c1_g2, Pdensi_DN19892_c1_g1d360735, Pdensi_DN19991_c0_g1, Pdensi_DN2004…
GO:0010411	0.00292573346013812	0.999073378479521	12	65	xyloglucan metabolic process	BP	0.134018169872944	BP xyloglucan metabolic process	Pdensi_DN17725_c0_g2, Pdensi_DN18439_c0_g1d217244, Pdensi_DN21510_c0_g1d221411, Pdensi_DN24110_c1_g3, Pdensi_DN24829_c0_g1d556051, Pdensi_DN25529_c0_g1d227576, Pdensi_DN26505_c0_g4, Pdensi_DN38499_c1_g1, Pdensi_DN39042_c0_g1d510956, Pdensi_GG_106603_c0_g1, Pdensi_GG_154311_c0_g1, Pdensi_GG_24377_c1_g1
GO:0006333	0.00293979515546459	0.999345395867617	8	33	chromatin assembly or disassembly	BP	0.13416354039124	BP chromatin assembly or disassembly	Pdensi_DN15027_c0_g1d213970, Pdensi_DN16895_c0_g1d528591, Pdensi_DN17327_c0_g1d112863, Pdensi_DN19813_c1_g2, Pdensi_DN20809_c0_g1d538058, Pdensi_DN21939_c0_g1d495869, Pdensi_DN22208_c0_g1, Pdensi_DN39903_c0_g1
GO:0009409	0.00295612260582644	0.998393294939669	35	280	response to cold	BP	0.134410858852374	BP response to cold	Pdensi_DN10914_c0_g1d387447, Pdensi_DN11521_c0_g1d336257, Pdensi_DN11848_c0_g1d5764, Pdensi_DN15782_c0_g2d468050, Pdensi_DN15886_c1_g3, Pdensi_DN16222_c0_g1d347070, Pdensi_DN17200_c0_g1d280809, Pdensi_DN17735_c0_g1d12535, Pdensi_DN18561_c3_g1, Pdensi_DN18671_c0_g2, Pdensi_DN19247_c0_g1d286110, Pdensi_DN19617_c2_g1, Pdensi_DN20504_c0_g2d291341, Pdensi_DN20504_c0_g3d291342, Pdensi_DN20834_c0_g1, Pd…
GO:0009890	0.00296993325720774	0.998274803717899	43	363	negative regulation of biosynthetic process	BP	0.134542344100418	BP negative regulation of biosynthetic process	Pdensi_DN11658_c0_g1, Pdensi_DN11809_c0_g1d175312, Pdensi_DN12229_c0_g1d337510, Pdensi_DN13797_c0_g1d340595, Pdensi_DN14320_c1_g1, Pdensi_DN15027_c0_g1d213970, Pdensi_DN16481_c0_g1d278696, Pdensi_DN17327_c0_g1d112863, Pdensi_DN17780_c0_g1, Pdensi_DN18248_c0_g1d403725, Pdensi_DN18400_c0_g3, Pdensi_DN19384_c0_g1d407766, Pdensi_DN19591_c0_g2d359413, Pdensi_DN19600_c1_g1, Pdensi_DN19752_c0_g1d409295,…
GO:0018209	0.00307023498240186	0.998915491015351	14	80	peptidyl-serine modification	BP	0.138576686641596	BP peptidyl-serine modification	Pdensi_DN20163_c0_g1d62509, Pdensi_DN21742_c1_g3, Pdensi_DN22472_c0_g1d126278, Pdensi_DN22657_c0_g1d223069, Pdensi_DN22657_c0_g2d301592, Pdensi_DN25836_c0_g1d228127, Pdensi_DN38072_c0_g1, Pdensi_GG_151067_c0_g1, Pdensi_GG_21811_c0_g1, Pdensi_GG_34891_c0_g1, Pdensi_GG_39321_c0_g1, Pdensi_GG_80966_c0_g1, Pdensi_GG_84000_c0_g1, Pdensi_GG_93074_c0_g1
GO:0055088	0.0030930280353743	0.999070775386472	11	60	lipid homeostasis	BP	0.139095954203949	BP lipid homeostasis	Pdensi_DN1041_c0_g1d203043, Pdensi_DN17406_c0_g1d350753, Pdensi_DN19376_c0_g2, Pdensi_DN19864_c2_g1, Pdensi_DN20327_c1_g1, Pdensi_DN22738_c1_g1, Pdensi_DN25759_c0_g1d559526, Pdensi_DN27094_c0_g1, Pdensi_DN50138_c0_g1d160317, Pdensi_DN74732_c0_g1, Pdensi_GG_120732_c1_g1
GO:0031325	0.00310594386708685	0.997893986796845	79	759	positive regulation of cellular metabolic process	BP	0.139114077177967	BP positive regulation of cellular metabolic process	Pdensi_DN10759_c0_g1d334935, Pdensi_DN11496_c0_g1d210701, Pdensi_DN11521_c0_g1d336257, Pdensi_DN11635_c0_g1d210913, Pdensi_DN12183_c0_g1d211347, Pdensi_DN12630_c0_g1d211812, Pdensi_DN13570_c0_g1d340125, Pdensi_DN13774_c0_g1d392336, Pdensi_DN14259_c0_g1, Pdensi_DN14344_c0_g1d463866, Pdensi_DN14863_c0_g1d342967, Pdensi_DN15027_c0_g1d213970, Pdensi_DN15055_c0_g1d181160, Pdensi_DN15429_c0_g1, Pdensi_…
GO:2000113	0.00311601081813983	0.998224717964014	40	332	negative regulation of cellular macromolecule biosynthetic process	BP	0.139114077177967	BP negative regulation of cellular macromolecule biosynthetic process	Pdensi_DN11658_c0_g1, Pdensi_DN11809_c0_g1d175312, Pdensi_DN12229_c0_g1d337510, Pdensi_DN13797_c0_g1d340595, Pdensi_DN14320_c1_g1, Pdensi_DN15027_c0_g1d213970, Pdensi_DN16481_c0_g1d278696, Pdensi_DN17327_c0_g1d112863, Pdensi_DN17780_c0_g1, Pdensi_DN18248_c0_g1d403725, Pdensi_DN18400_c0_g3, Pdensi_DN19384_c0_g1d407766, Pdensi_DN19591_c0_g2d359413, Pdensi_DN19600_c1_g1, Pdensi_DN19752_c0_g1d409295,…
GO:0006880	0.00320929153191208	0.999740407451541	4	9	intracellular sequestering of iron ion	BP	0.141522768565456	BP intracellular sequestering of iron ion	Pdensi_DN10072_c0_g1d386355, Pdensi_DN14541_c0_g1d8394, Pdensi_DN23589_c3_g1, Pdensi_DN41637_c0_g1d153156
GO:0097577	0.00320929153191208	0.999740407451541	4	9	sequestering of iron ion	BP	0.141522768565456	BP sequestering of iron ion	Pdensi_DN10072_c0_g1d386355, Pdensi_DN14541_c0_g1d8394, Pdensi_DN23589_c3_g1, Pdensi_DN41637_c0_g1d153156
GO:0031490	0.0032291017243642	0.99926633467218	8	34	chromatin DNA binding	MF	0.141522768565456	MF chromatin DNA binding	Pdensi_DN11496_c0_g1d210701, Pdensi_DN15027_c0_g1d213970, Pdensi_DN15045_c0_g1d275416, Pdensi_DN16505_c1_g1d279192, Pdensi_DN17327_c0_g1d112863, Pdensi_DN19813_c1_g2, Pdensi_DN19970_c1_g4, Pdensi_DN21939_c0_g1d495869
GO:0051173	0.00323506952953968	0.997826634112682	75	714	positive regulation of nitrogen compound metabolic process	BP	0.141522768565456	BP positive regulation of nitrogen compound metabolic process	Pdensi_DN10759_c0_g1d334935, Pdensi_DN11496_c0_g1d210701, Pdensi_DN11521_c0_g1d336257, Pdensi_DN11635_c0_g1d210913, Pdensi_DN12183_c0_g1d211347, Pdensi_DN12630_c0_g1d211812, Pdensi_DN13570_c0_g1d340125, Pdensi_DN13774_c0_g1d392336, Pdensi_DN14259_c0_g1, Pdensi_DN14344_c0_g1d463866, Pdensi_DN14863_c0_g1d342967, Pdensi_DN15027_c0_g1d213970, Pdensi_DN15055_c0_g1d181160, Pdensi_DN15429_c0_g1, Pdensi_…
GO:0045493	0.00323884360396729	0.999463789182277	6	22	xylan catabolic process	BP	0.141522768565456	BP xylan catabolic process	Pdensi_DN17518_c0_g1d474702, Pdensi_DN19386_c0_g1d358050, Pdensi_DN23116_c1_g4, Pdensi_GG_100908_c0_g1, Pdensi_GG_106765_c0_g1, Pdensi_GG_11158_c0_g1
GO:0009262	0.00323887524228686	0.999361821405651	7	27	deoxyribonucleotide metabolic process	BP	0.141522768565456	BP deoxyribonucleotide metabolic process	Pdensi_DN18389_c0_g1d217070, Pdensi_DN19769_c0_g1d409219, Pdensi_DN22961_c0_g2d546367, Pdensi_DN25411_c0_g2, Pdensi_DN32798_c0_g1, Pdensi_DN47344_c0_g1d249493, Pdensi_GG_10430_c0_g1
GO:0008150	0.00330241782636696	0.997034057502649	1334	16731	biological_process	BP	0.143789372637787	BP biological_process	Pdensi_DN10072_c0_g1d386355, Pdensi_DN10201_c1_g1, Pdensi_DN10290_c0_g1d4636, Pdensi_DN10308_c0_g1d266900, Pdensi_DN10374_c0_g1d334259, Pdensi_DN104174_c0_g1, Pdensi_DN1041_c0_g1d203043, Pdensi_DN10504_c0_g1d455597, Pdensi_DN10553_c0_g1d103553, Pdensi_DN10586_c0_g1d209930, Pdensi_DN10697_c0_g1d49317, Pdensi_DN10751_c0_g1d49359, Pdensi_DN10759_c0_g1d334935, Pdensi_DN10769_c0_g1d267536, Pdensi_DN10…
GO:0006357	0.00340490831158933	0.998096996761134	37	304	regulation of transcription by RNA polymerase II	BP	0.147729859913393	BP regulation of transcription by RNA polymerase II	Pdensi_DN10759_c0_g1d334935, Pdensi_DN11521_c0_g1d336257, Pdensi_DN12183_c0_g1d211347, Pdensi_DN14863_c0_g1d342967, Pdensi_DN15055_c0_g1d181160, Pdensi_DN15548_c0_g1d54388, Pdensi_DN15886_c1_g3, Pdensi_DN16539_c0_g1d279215, Pdensi_DN17836_c0_g1, Pdensi_DN18081_c1_g3, Pdensi_DN18400_c0_g3, Pdensi_DN18561_c3_g1, Pdensi_DN18919_c0_g1, Pdensi_DN19525_c0_g1d218718, Pdensi_DN19638_c0_g1d287697, Pdensi_…
GO:0005984	0.00344231905138659	0.998952566098365	11	59	disaccharide metabolic process	BP	0.148828966144511	BP disaccharide metabolic process	Pdensi_DN13436_c0_g1, Pdensi_DN17743_c0_g1d282049, Pdensi_DN18386_c1_g2, Pdensi_DN19500_c3_g2, Pdensi_DN21590_c0_g1d65540, Pdensi_DN21948_c1_g4, Pdensi_DN22286_c0_g1d222491, Pdensi_DN29383_c0_g1, Pdensi_DN38894_c0_g1d441101, Pdensi_GG_156213_c0_g1, Pdensi_GG_2636_c0_g1
GO:0071669	0.0036453615498025	0.998359535224335	21	146	plant-type cell wall organization or biogenesis	BP	0.157056451107225	BP plant-type cell wall organization or biogenesis	Pdensi_DN12809_c0_g1, Pdensi_DN1607_c0_g1d613, Pdensi_DN16094_c0_g1d346425, Pdensi_DN17848_c0_g1d476052, Pdensi_DN18374_c0_g1d58874, Pdensi_DN19022_c0_g1d60200, Pdensi_DN19175_c0_g1d286053, Pdensi_DN21067_c1_g1, Pdensi_DN21899_c1_g1, Pdensi_DN22105_c0_g1d299099, Pdensi_DN26033_c0_g1d139655, Pdensi_DN31795_c0_g1d83969, Pdensi_DN37688_c0_g1d89319, Pdensi_DN38499_c1_g1, Pdensi_DN41948_c0_g1d244695, …
GO:0033993	0.0036913029717729	0.997734509631481	50	442	response to lipid	BP	0.158481655812494	BP response to lipid	Pdensi_DN1041_c0_g1d203043, Pdensi_DN11148_c0_g1d335521, Pdensi_DN11560_c0_g3, Pdensi_DN11991_c0_g2, Pdensi_DN12630_c0_g1d211812, Pdensi_DN13861_c0_g1, Pdensi_DN15429_c0_g1, Pdensi_DN15886_c1_g3, Pdensi_DN16531_c0_g1d279248, Pdensi_DN17735_c0_g1d12535, Pdensi_DN17867_c0_g1d530420, Pdensi_DN18561_c3_g1, Pdensi_DN19025_c1_g3, Pdensi_DN19376_c0_g2, Pdensi_DN19617_c2_g1, Pdensi_DN19752_c0_g1d409295, …
GO:0010639	0.00371597667440614	0.998544978736944	16	99	negative regulation of organelle organization	BP	0.158987029798724	BP negative regulation of organelle organization	Pdensi_DN10914_c0_g1d387447, Pdensi_DN11496_c0_g1d210701, Pdensi_DN12774_c0_g1d211866, Pdensi_DN13534_c0_g1d51910, Pdensi_DN15027_c0_g1d213970, Pdensi_DN16510_c0_g1, Pdensi_DN17327_c0_g1d112863, Pdensi_DN17486_c0_g1d401111, Pdensi_DN19813_c1_g2, Pdensi_DN19991_c0_g1, Pdensi_DN21900_c0_g1d541648, Pdensi_DN21939_c0_g1d495869, Pdensi_DN4636_c0_g1d205709, Pdensi_DN48630_c0_g1, Pdensi_DN6277_c0_g1d463…
GO:0010558	0.00373756561767695	0.997830245875488	41	347	negative regulation of macromolecule biosynthetic process	BP	0.159357382494863	BP negative regulation of macromolecule biosynthetic process	Pdensi_DN11658_c0_g1, Pdensi_DN11809_c0_g1d175312, Pdensi_DN12229_c0_g1d337510, Pdensi_DN13797_c0_g1d340595, Pdensi_DN14320_c1_g1, Pdensi_DN15027_c0_g1d213970, Pdensi_DN16481_c0_g1d278696, Pdensi_DN17327_c0_g1d112863, Pdensi_DN17780_c0_g1, Pdensi_DN18248_c0_g1d403725, Pdensi_DN18400_c0_g3, Pdensi_DN19384_c0_g1d407766, Pdensi_DN19591_c0_g2d359413, Pdensi_DN19600_c1_g1, Pdensi_DN19752_c0_g1d409295,…
GO:0009965	0.00377487601957825	0.998633393935482	14	81	leaf morphogenesis	BP	0.160393180390494	BP leaf morphogenesis	Pdensi_DN12681_c0_g1d338362, Pdensi_DN13693_c0_g1, Pdensi_DN14344_c0_g1d463866, Pdensi_DN16862_c0_g1d349117, Pdensi_DN17839_c0_g1d402215, Pdensi_DN17848_c0_g1d476052, Pdensi_DN18847_c0_g2, Pdensi_DN19849_c0_g1d219045, Pdensi_DN20680_c0_g1d291823, Pdensi_DN21317_c0_g1d294644, Pdensi_DN26668_c0_g4, Pdensi_DN32451_c0_g1d28804, Pdensi_DN41846_c0_g1d93086, Pdensi_DN50180_c0_g1
GO:0016584	0.00379567466455923	0.999661249969326	4	10	nucleosome positioning	BP	0.160722691466319	BP nucleosome positioning	Pdensi_DN15027_c0_g1d213970, Pdensi_DN17327_c0_g1d112863, Pdensi_DN19813_c1_g2, Pdensi_DN21939_c0_g1d495869
GO:0008271	0.00386023353148593	0.999670748854442	4	9	secondary active sulfate transmembrane transporter activity	MF	0.162896567037567	MF secondary active sulfate transmembrane transporter activity	Pdensi_DN13761_c0_g1, Pdensi_DN19606_c0_g2d360085, Pdensi_DN39885_c1_g2, Pdensi_GG_147565_c1_g1
GO:0009812	0.00390086310944159	0.998233981572393	21	146	flavonoid metabolic process	BP	0.16404926701208	BP flavonoid metabolic process	Pdensi_DN104174_c0_g1, Pdensi_DN10769_c0_g1d267536, Pdensi_DN11481_c0_g1, Pdensi_DN12089_c0_g1, Pdensi_DN14741_c0_g1d394293, Pdensi_DN15407_c0_g1d182088, Pdensi_DN18175_c0_g1d216828, Pdensi_DN18584_c0_g1d115415, Pdensi_DN18694_c0_g1d284318, Pdensi_DN20611_c0_g2, Pdensi_DN20693_c0_g1, Pdensi_DN21483_c0_g2, Pdensi_DN21685_c0_g2d540495, Pdensi_DN21984_c0_g1d297873, Pdensi_DN21992_c0_g1d124522, Pdens…
GO:0051321	0.00394904839832643	0.998555377905228	14	87	meiotic cell cycle	BP	0.165510797157069	BP meiotic cell cycle	Pdensi_DN17483_c0_g1d350904, Pdensi_DN21892_c1_g4d297417, Pdensi_DN22020_c0_g2, Pdensi_DN22020_c0_g2d66763, Pdensi_DN22219_c2_g1, Pdensi_DN22219_c2_g2, Pdensi_DN24073_c0_g2, Pdensi_DN24241_c0_g1, Pdensi_DN24582_c2_g2, Pdensi_DN26347_c0_g1, Pdensi_DN26559_c0_g1d77557, Pdensi_DN30837_c0_g1d143857, Pdensi_DN38645_c0_g6, Pdensi_GG_32521_c0_g1
GO:0009263	0.00396773777888039	0.999474750016497	5	15	deoxyribonucleotide biosynthetic process	BP	0.165730389530048	BP deoxyribonucleotide biosynthetic process	Pdensi_DN18389_c0_g1d217070, Pdensi_DN19769_c0_g1d409219, Pdensi_DN22961_c0_g2d546367, Pdensi_DN32798_c0_g1, Pdensi_GG_10430_c0_g1
GO:0009733	0.00399093333364953	0.998043950517188	25	189	response to auxin	BP	0.166136082896046	BP response to auxin	Pdensi_DN10201_c1_g1, Pdensi_DN12923_c0_g2, Pdensi_DN15822_c0_g1d345849, Pdensi_DN17413_c0_g3, Pdensi_DN18343_c0_g1d353974, Pdensi_DN19072_c0_g1d356753, Pdensi_DN19072_c0_g3, Pdensi_DN19752_c0_g1d409295, Pdensi_DN20253_c0_g1d289878, Pdensi_DN20680_c0_g1d291823, Pdensi_DN20745_c4_g3, Pdensi_DN21644_c0_g1, Pdensi_DN22072_c0_g2d222098, Pdensi_DN22609_c2_g2, Pdensi_DN22764_c0_g1, Pdensi_DN25689_c0_g3…
GO:0010345	0.00403821791717133	0.998838111016009	10	49	suberin biosynthetic process	BP	0.167538455135977	BP suberin biosynthetic process	Pdensi_DN11511_c0_g1, Pdensi_DN13940_c0_g1d7805, Pdensi_DN18305_c1_g3, Pdensi_DN20215_c2_g1, Pdensi_DN21597_c0_g1d189745, Pdensi_DN26645_c0_g1d24118, Pdensi_DN5177_c0_g1, Pdensi_GG_157845_c0_g1, Pdensi_GG_65695_c0_g1, Pdensi_GG_81086_c0_g1
GO:0042545	0.00421478935538371	0.99826813205749	17	111	cell wall modification	BP	0.174277296768584	BP cell wall modification	Pdensi_DN12747_c0_g2, Pdensi_DN16940_c0_g1d349324, Pdensi_DN19254_c3_g2, Pdensi_DN19354_c0_g1d60862, Pdensi_DN19354_c0_g2, Pdensi_DN19879_c2_g1, Pdensi_DN19924_c3_g1, Pdensi_DN20111_c0_g1d188531, Pdensi_DN20854_c0_g2, Pdensi_DN20919_c0_g1d362500, Pdensi_DN24001_c1_g1, Pdensi_DN29871_c0_g1d370444, Pdensi_DN31795_c0_g1d83969, Pdensi_DN41948_c0_g1d244695, Pdensi_GG_144104_c0_g1, Pdensi_GG_339_c1_g1,…
GO:1905268	0.00441814385257529	0.998814989252684	9	43	negative regulation of chromatin organization	BP	0.182074811208805	BP negative regulation of chromatin organization	Pdensi_DN11496_c0_g1d210701, Pdensi_DN13534_c0_g1d51910, Pdensi_DN15027_c0_g1d213970, Pdensi_DN17327_c0_g1d112863, Pdensi_DN19813_c1_g2, Pdensi_DN21900_c0_g1d541648, Pdensi_DN21939_c0_g1d495869, Pdensi_DN4636_c0_g1d205709, Pdensi_DN6277_c0_g1d46369
GO:0016129	0.00451295964735733	0.999192490364205	6	23	phytosteroid biosynthetic process	BP	0.18536229591579	BP phytosteroid biosynthetic process	Pdensi_DN19864_c2_g1, Pdensi_DN22738_c1_g1, Pdensi_DN27094_c0_g1, Pdensi_DN50138_c0_g1d160317, Pdensi_DN74732_c0_g1, Pdensi_GG_120732_c1_g1
GO:0004499	0.00455822301944552	0.999376024294376	5	15	N,N-dimethylaniline monooxygenase activity	MF	0.186599415433913	MF N,N-dimethylaniline monooxygenase activity	Pdensi_DN14508_c0_g1d8354, Pdensi_DN21004_c0_g1d362641, Pdensi_DN2150_c0_g1d165343, Pdensi_DN21559_c0_g2, Pdensi_DN24294_c0_g1
GO:0055080	0.0046086118796684	0.997646941257165	27	204	cation homeostasis	BP	0.187687932147702	BP cation homeostasis	Pdensi_DN10072_c0_g1d386355, Pdensi_DN11991_c0_g2, Pdensi_DN12675_c0_g1d6600, Pdensi_DN14541_c0_g1d8394, Pdensi_DN14892_c1_g1, Pdensi_DN17735_c0_g1d12535, Pdensi_DN19021_c0_g1d356802, Pdensi_DN19864_c2_g1, Pdensi_DN20327_c1_g1, Pdensi_DN21684_c0_g1d123798, Pdensi_DN22622_c0_g2, Pdensi_DN22738_c1_g1, Pdensi_DN22939_c1_g1, Pdensi_DN23053_c1_g1, Pdensi_DN23589_c3_g1, Pdensi_DN27094_c0_g1, Pdensi_DN3…
GO:0009800	0.00463050895738528	0.999363707501284	5	15	cinnamic acid biosynthetic process	BP	0.187687932147702	BP cinnamic acid biosynthetic process	Pdensi_DN19025_c1_g3, Pdensi_DN20053_c2_g3, Pdensi_DN21049_c2_g1, Pdensi_DN23051_c0_g1d223592, Pdensi_DN37478_c2_g2
GO:0009803	0.00463050895738528	0.999363707501284	5	15	cinnamic acid metabolic process	BP	0.187687932147702	BP cinnamic acid metabolic process	Pdensi_DN19025_c1_g3, Pdensi_DN20053_c2_g3, Pdensi_DN21049_c2_g1, Pdensi_DN23051_c0_g1d223592, Pdensi_DN37478_c2_g2
GO:0010334	0.00478928400361064	1	2	2	sesquiterpene synthase activity	MF	0.19348707374587	MF sesquiterpene synthase activity	Pdensi_DN16375_c0_g1d278578, Pdensi_DN21573_c0_g1d221446
GO:0040020	0.00485582888106272	0.999534753240504	4	10	regulation of meiotic nuclear division	BP	0.195534390432859	BP regulation of meiotic nuclear division	Pdensi_DN16510_c0_g1, Pdensi_DN17486_c0_g1d401111, Pdensi_DN17685_c0_g1d475159, Pdensi_GG_32521_c0_g1
GO:0044036	0.00491154180585774	0.99751290751134	26	201	cell wall macromolecule metabolic process	BP	0.197133609549769	BP cell wall macromolecule metabolic process	Pdensi_DN11511_c0_g1, Pdensi_DN14230_c0_g3, Pdensi_DN16094_c0_g1d346425, Pdensi_DN17518_c0_g1d474702, Pdensi_DN17725_c0_g2, Pdensi_DN18305_c1_g3, Pdensi_DN18439_c0_g1d217244, Pdensi_DN19386_c0_g1d358050, Pdensi_DN20215_c2_g1, Pdensi_DN21510_c0_g1d221411, Pdensi_DN22105_c0_g1d299099, Pdensi_DN23116_c1_g4, Pdensi_DN24110_c1_g3, Pdensi_DN24829_c0_g1d556051, Pdensi_DN25529_c0_g1d227576, Pdensi_DN2650…
GO:0050826	0.00493487284272412	0.998935649736347	7	29	response to freezing	BP	0.197426958337814	BP response to freezing	Pdensi_DN16222_c0_g1d347070, Pdensi_DN18671_c0_g2, Pdensi_DN20834_c0_g1, Pdensi_DN32028_c1_g1, Pdensi_DN32900_c0_g1d312258, Pdensi_DN34732_c1_g1, Pdensi_DN37265_c1_g1
GO:0071214	0.0051830507514563	0.99759045929208	21	149	cellular response to abiotic stimulus	BP	0.205601362414017	BP cellular response to abiotic stimulus	Pdensi_DN10914_c0_g1d387447, Pdensi_DN11848_c0_g1d5764, Pdensi_DN11871_c0_g1d458112, Pdensi_DN13233_c0_g2d339539, Pdensi_DN15194_c0_g1d343911, Pdensi_DN15733_c0_g2d277117, Pdensi_DN16319_c0_g1d111066, Pdensi_DN16319_c0_g1d111067, Pdensi_DN16524_c0_g1d279098, Pdensi_DN18276_c0_g1, Pdensi_DN20504_c0_g2d291341, Pdensi_DN20570_c0_g1, Pdensi_DN21087_c1_g1, Pdensi_DN21800_c0_g1d297021, Pdensi_DN22647_c…
GO:0047172	0.00518925691533511	0.999768890881188	3	5	shikimate O-hydroxycinnamoyltransferase activity	MF	0.205601362414017	MF shikimate O-hydroxycinnamoyltransferase activity	Pdensi_DN14424_c0_g1d213386, Pdensi_DN24552_c1_g1, Pdensi_DN7718_c0_g1d263893
GO:0050737	0.00518925691533511	0.999768890881188	3	5	O-hydroxycinnamoyltransferase activity	MF	0.205601362414017	MF O-hydroxycinnamoyltransferase activity	Pdensi_DN14424_c0_g1d213386, Pdensi_DN24552_c1_g1, Pdensi_DN7718_c0_g1d263893
GO:0050793	0.00523376679853353	0.996420058698182	74	713	regulation of developmental process	BP	0.206700238754904	BP regulation of developmental process	Pdensi_DN10914_c0_g1d387447, Pdensi_DN11521_c0_g1d336257, Pdensi_DN11848_c0_g1d5764, Pdensi_DN11895_c0_g1, Pdensi_DN11991_c0_g2, Pdensi_DN12229_c0_g1d337510, Pdensi_DN12359_c0_g1, Pdensi_DN12681_c0_g1d338362, Pdensi_DN13570_c0_g1d340125, Pdensi_DN13937_c0_g1d178830, Pdensi_DN14344_c0_g1d463866, Pdensi_DN14686_c0_g1, Pdensi_DN15886_c1_g3, Pdensi_DN16262_c0_g1d469738, Pdensi_DN16539_c0_g1d279215, P…
GO:0051238	0.00526392304795116	0.999483703050705	4	10	sequestering of metal ion	BP	0.207227028104965	BP sequestering of metal ion	Pdensi_DN10072_c0_g1d386355, Pdensi_DN14541_c0_g1d8394, Pdensi_DN23589_c3_g1, Pdensi_DN41637_c0_g1d153156
GO:0048518	0.00532882265372672	0.995990425954032	128	1337	positive regulation of biological process	BP	0.209113862226817	BP positive regulation of biological process	Pdensi_DN10201_c1_g1, Pdensi_DN10759_c0_g1d334935, Pdensi_DN10914_c0_g1d387447, Pdensi_DN11496_c0_g1d210701, Pdensi_DN11521_c0_g1d336257, Pdensi_DN11635_c0_g1d210913, Pdensi_DN11848_c0_g1d5764, Pdensi_DN12183_c0_g1d211347, Pdensi_DN12630_c0_g1d211812, Pdensi_DN13570_c0_g1d340125, Pdensi_DN13774_c0_g1d392336, Pdensi_DN14259_c0_g1, Pdensi_DN14344_c0_g1d463866, Pdensi_DN14863_c0_g1d342967, Pdensi_DN…
GO:0015298	0.00539232578052303	0.99881735492669	7	29	solute:cation antiporter activity	MF	0.210266576796218	MF solute:cation antiporter activity	Pdensi_DN104174_c0_g1, Pdensi_DN12675_c0_g1d6600, Pdensi_DN21483_c0_g2, Pdensi_DN21984_c0_g1d297873, Pdensi_DN22622_c0_g2, Pdensi_DN40298_c1_g1, Pdensi_DN8726_c0_g1d208786
GO:0015299	0.00539232578052303	0.99881735492669	7	29	solute:proton antiporter activity	MF	0.210266576796218	MF solute:proton antiporter activity	Pdensi_DN104174_c0_g1, Pdensi_DN12675_c0_g1d6600, Pdensi_DN21483_c0_g2, Pdensi_DN21984_c0_g1d297873, Pdensi_DN22622_c0_g2, Pdensi_DN40298_c1_g1, Pdensi_DN8726_c0_g1d208786
GO:0030261	0.00548702525190822	0.998799336358648	7	28	chromosome condensation	BP	0.213284306479537	BP chromosome condensation	Pdensi_DN15027_c0_g1d213970, Pdensi_DN17327_c0_g1d112863, Pdensi_DN19813_c1_g2, Pdensi_DN21939_c0_g1d495869, Pdensi_DN24241_c0_g1, Pdensi_DN25252_c1_g7, Pdensi_DN30837_c0_g1d143857
GO:0006468	0.00551162141960485	0.996095333815828	88	858	protein phosphorylation	BP	0.213566663938274	BP protein phosphorylation	Pdensi_DN12166_c0_g1d337469, Pdensi_DN12923_c0_g2, Pdensi_DN13328_c0_g1d339768, Pdensi_DN13569_c0_g1d272134, Pdensi_DN15185_c1_g9, Pdensi_DN15253_c0_g1d9232, Pdensi_DN15448_c0_g1, Pdensi_DN16120_c3_g1, Pdensi_DN16490_c1_g5, Pdensi_DN16531_c0_g1d279248, Pdensi_DN16562_c2_g3, Pdensi_DN17291_c0_g1d57060, Pdensi_DN17385_c0_g1d57185, Pdensi_DN17576_c0_g1, Pdensi_DN17702_c1_g5, Pdensi_DN17921_c0_g1d402…
GO:0016762	0.0055309295438921	0.998320365258301	10	53	xyloglucan:xyloglucosyl transferase activity	MF	0.2135911402508	MF xyloglucan:xyloglucosyl transferase activity	Pdensi_DN18439_c0_g1d217244, Pdensi_DN21510_c0_g1d221411, Pdensi_DN24110_c1_g3, Pdensi_DN24829_c0_g1d556051, Pdensi_DN25529_c0_g1d227576, Pdensi_DN26505_c0_g4, Pdensi_DN39042_c0_g1d510956, Pdensi_GG_106603_c0_g1, Pdensi_GG_154311_c0_g1, Pdensi_GG_24377_c1_g1
GO:0051273	0.00554692135045091	0.997806638554979	15	94	beta-glucan metabolic process	BP	0.2135911402508	BP beta-glucan metabolic process	Pdensi_DN14864_c0_g1d108554, Pdensi_DN1607_c0_g1d613, Pdensi_DN16094_c0_g1d346425, Pdensi_DN19354_c0_g1d60862, Pdensi_DN19354_c0_g2, Pdensi_DN19551_c0_g4, Pdensi_DN20834_c0_g1, Pdensi_DN22105_c0_g1d299099, Pdensi_DN24215_c0_g1d71642, Pdensi_GG_11158_c0_g1, Pdensi_GG_133971_c0_g1, Pdensi_GG_143379_c0_g1, Pdensi_GG_152243_c0_g1, Pdensi_GG_16375_c0_g1, Pdensi_GG_61568_c1_g1
GO:0000820	0.00574211245145852	0.999734476829102	3	5	regulation of glutamine family amino acid metabolic process	BP	0.22041841005256	BP regulation of glutamine family amino acid metabolic process	Pdensi_DN18400_c0_g3, Pdensi_DN35590_c0_g2, Pdensi_DN7025_c0_g1d383786
GO:0009738	0.00576836210288066	0.996959622703234	28	219	abscisic acid-activated signaling pathway	BP	0.220738378359303	BP abscisic acid-activated signaling pathway	Pdensi_DN11635_c0_g1d210913, Pdensi_DN11871_c0_g1d458112, Pdensi_DN13328_c0_g1d339768, Pdensi_DN13827_c0_g2d392397, Pdensi_DN15194_c0_g1d343911, Pdensi_DN16481_c0_g1, Pdensi_DN16524_c0_g1d279098, Pdensi_DN16531_c0_g1d279248, Pdensi_DN16905_c0_g1d56614, Pdensi_DN17110_c0_g1d280669, Pdensi_DN21129_c0_g1, Pdensi_DN21742_c1_g3, Pdensi_DN22173_c1_g1d298907, Pdensi_DN22472_c0_g1d126278, Pdensi_DN22657_…
GO:0008429	0.00583035339523656	0.998908017975317	6	22	phosphatidylethanolamine binding	MF	0.222068853884518	MF phosphatidylethanolamine binding	Pdensi_DN19842_c0_g1d360987, Pdensi_DN22621_c1_g1, Pdensi_GG_18974_c1_g1, Pdensi_GG_77646_c0_g1, Pdensi_GG_84135_c0_g1, Pdensi_GG_91739_c1_g1
GO:0048655	0.00583917453810938	1	2	2	anther wall tapetum morphogenesis	BP	0.222068853884518	BP anther wall tapetum morphogenesis	Pdensi_DN12630_c0_g1d211812, Pdensi_GG_83776_c1_g1
GO:0044454	0.00596028114995044	0.99684949576229	28	221	nuclear chromosome part	CC	0.223833767354865	CC nuclear chromosome part	Pdensi_DN10308_c0_g1d266900, Pdensi_DN13057_c0_g1, Pdensi_DN14576_c2_g1, Pdensi_DN15095_c0_g1d465751, Pdensi_DN15763_c0_g1d182931, Pdensi_DN16342_c1_g2, Pdensi_DN17072_c0_g1, Pdensi_DN17542_c0_g1d474704, Pdensi_DN17897_c0_g1d282278, Pdensi_DN18400_c0_g3, Pdensi_DN19596_c0_g1, Pdensi_DN19609_c0_g2d359882, Pdensi_DN20570_c0_g1, Pdensi_DN20776_c1_g1, Pdensi_DN20804_c0_g1d121146, Pdensi_DN20856_c0_g2…
GO:0098771	0.00601439265854746	0.996862478004865	27	208	inorganic ion homeostasis	BP	0.223833767354865	BP inorganic ion homeostasis	Pdensi_DN10072_c0_g1d386355, Pdensi_DN11991_c0_g2, Pdensi_DN12675_c0_g1d6600, Pdensi_DN14541_c0_g1d8394, Pdensi_DN14892_c1_g1, Pdensi_DN17735_c0_g1d12535, Pdensi_DN19021_c0_g1d356802, Pdensi_DN19864_c2_g1, Pdensi_DN20327_c1_g1, Pdensi_DN21684_c0_g1d123798, Pdensi_DN22622_c0_g2, Pdensi_DN22738_c1_g1, Pdensi_DN22939_c1_g1, Pdensi_DN23053_c1_g1, Pdensi_DN23589_c3_g1, Pdensi_DN27094_c0_g1, Pdensi_DN3…
GO:0006244	0.0060161211880655	0.99936323466061	4	11	pyrimidine nucleotide catabolic process	BP	0.223833767354865	BP pyrimidine nucleotide catabolic process	Pdensi_DN22961_c0_g2d546367, Pdensi_DN25411_c0_g2, Pdensi_DN47344_c0_g1d249493, Pdensi_GG_10430_c0_g1
GO:0009149	0.0060161211880655	0.99936323466061	4	11	pyrimidine nucleoside triphosphate catabolic process	BP	0.223833767354865	BP pyrimidine nucleoside triphosphate catabolic process	Pdensi_DN22961_c0_g2d546367, Pdensi_DN25411_c0_g2, Pdensi_DN47344_c0_g1d249493, Pdensi_GG_10430_c0_g1
GO:0009213	0.0060161211880655	0.99936323466061	4	11	pyrimidine deoxyribonucleoside triphosphate catabolic process	BP	0.223833767354865	BP pyrimidine deoxyribonucleoside triphosphate catabolic process	Pdensi_DN22961_c0_g2d546367, Pdensi_DN25411_c0_g2, Pdensi_DN47344_c0_g1d249493, Pdensi_GG_10430_c0_g1
GO:0009223	0.0060161211880655	0.99936323466061	4	11	pyrimidine deoxyribonucleotide catabolic process	BP	0.223833767354865	BP pyrimidine deoxyribonucleotide catabolic process	Pdensi_DN22961_c0_g2d546367, Pdensi_DN25411_c0_g2, Pdensi_DN47344_c0_g1d249493, Pdensi_GG_10430_c0_g1
GO:0048831	0.00603867978957791	0.996765067920709	29	230	regulation of shoot system development	BP	0.223833767354865	BP regulation of shoot system development	Pdensi_DN11521_c0_g1d336257, Pdensi_DN11895_c0_g1, Pdensi_DN12359_c0_g1, Pdensi_DN12681_c0_g1d338362, Pdensi_DN15886_c1_g3, Pdensi_DN16262_c0_g1d469738, Pdensi_DN17200_c0_g1d280809, Pdensi_DN17842_c0_g1, Pdensi_DN17984_c1_g1, Pdensi_DN18561_c3_g1, Pdensi_DN19032_c2_g2, Pdensi_DN19842_c0_g1d360987, Pdensi_DN19892_c1_g1d360735, Pdensi_DN21317_c0_g1d294644, Pdensi_DN21739_c0_g1d221731, Pdensi_DN2239…
GO:0048366	0.00604795093650993	0.997343610643275	18	122	leaf development	BP	0.223833767354865	BP leaf development	Pdensi_DN10759_c0_g1d334935, Pdensi_DN14344_c0_g1d463866, Pdensi_DN15327_c0_g1, Pdensi_DN19638_c0_g1d287697, Pdensi_DN20191_c0_g2, Pdensi_DN20253_c0_g1d289878, Pdensi_DN20372_c1_g1, Pdensi_DN21644_c0_g1, Pdensi_DN22392_c1_g1, Pdensi_DN22455_c0_g2d543632, Pdensi_DN22913_c1_g3, Pdensi_DN39903_c0_g1, Pdensi_DN4636_c0_g1d205709, Pdensi_DN50180_c0_g1, Pdensi_DN6625_c0_g1d262914, Pdensi_GG_23961_c0_g1,…
GO:0000307	0.00604907032374373	0.998443129995833	8	39	cyclin-dependent protein kinase holoenzyme complex	CC	0.223833767354865	CC cyclin-dependent protein kinase holoenzyme complex	Pdensi_DN14259_c0_g1, Pdensi_DN17385_c0_g1d57185, Pdensi_DN18055_c1_g1, Pdensi_DN20715_c0_g1, Pdensi_DN25445_c0_g1, Pdensi_DN32909_c0_g1d199954, Pdensi_DN8410_c0_g1d170709, Pdensi_GG_103656_c0_g1
GO:0010444	0.00609337765632189	0.999088813692534	5	16	guard mother cell differentiation	BP	0.224709028291142	BP guard mother cell differentiation	Pdensi_DN18671_c0_g2, Pdensi_DN32028_c1_g1, Pdensi_DN32909_c0_g1d199954, Pdensi_DN34732_c1_g1, Pdensi_DN6277_c0_g1d46369
GO:0008199	0.00610919692237726	0.998834566461785	6	23	ferric iron binding	MF	0.224709028291142	MF ferric iron binding	Pdensi_DN19864_c2_g1, Pdensi_DN22738_c1_g1, Pdensi_DN27094_c0_g1, Pdensi_DN50138_c0_g1d160317, Pdensi_DN74732_c0_g1, Pdensi_GG_120732_c1_g1
GO:0016837	0.00619093719524415	0.998798470891935	6	25	carbon-oxygen lyase activity, acting on polysaccharides	MF	0.227037881308924	MF carbon-oxygen lyase activity, acting on polysaccharides	Pdensi_DN21097_c0_g7, Pdensi_DN21896_c0_g1d221829, Pdensi_DN40101_c2_g1, Pdensi_DN40101_c2_g6, Pdensi_GG_129723_c2_g1, Pdensi_GG_155713_c0_g1
GO:0048354	0.00621341884242109	0.999066407805927	5	16	mucilage biosynthetic process involved in seed coat development	BP	0.22718619280805	BP mucilage biosynthetic process involved in seed coat development	Pdensi_DN15094_c0_g1d465830, Pdensi_DN21876_c2_g2, Pdensi_DN22012_c0_g3, Pdensi_DN24854_c0_g1d498459, Pdensi_GG_143379_c0_g1
GO:0009873	0.00628483040911307	0.99685504203424	24	179	ethylene-activated signaling pathway	BP	0.229117397340507	BP ethylene-activated signaling pathway	Pdensi_DN10201_c1_g1, Pdensi_DN11871_c0_g1d458112, Pdensi_DN12359_c0_g1, Pdensi_DN15039_c0_g1d275269, Pdensi_DN15194_c0_g1d343911, Pdensi_DN16524_c0_g1d279098, Pdensi_DN17413_c0_g3, Pdensi_DN17686_c1_g1, Pdensi_DN18979_c0_g1d217895, Pdensi_DN19484_c1_g1d484259, Pdensi_DN19721_c0_g1d15640, Pdensi_DN20253_c0_g1d289878, Pdensi_DN20504_c0_g2d291341, Pdensi_DN20504_c0_g3d291342, Pdensi_DN21644_c0_g1, …
GO:0044262	0.00631928760515283	0.996089077830354	46	412	cellular carbohydrate metabolic process	BP	0.229693987819154	BP cellular carbohydrate metabolic process	Pdensi_DN11511_c0_g1, Pdensi_DN13436_c0_g1, Pdensi_DN14864_c0_g1d108554, Pdensi_DN1607_c0_g1d613, Pdensi_DN16094_c0_g1d346425, Pdensi_DN17725_c0_g2, Pdensi_DN17743_c0_g1d282049, Pdensi_DN18305_c1_g3, Pdensi_DN18386_c1_g2, Pdensi_DN18439_c0_g1d217244, Pdensi_DN19354_c0_g1d60862, Pdensi_DN19354_c0_g2, Pdensi_DN19500_c3_g2, Pdensi_DN19551_c0_g4, Pdensi_DN20215_c2_g1, Pdensi_DN20834_c0_g1, Pdensi_DN2…
GO:0004031	0.00665400617649899	0.99930109701805	4	10	aldehyde oxidase activity	MF	0.24044183022528	MF aldehyde oxidase activity	Pdensi_DN19811_c0_g1d15904, Pdensi_DN23864_c1_g1d70605, Pdensi_GG_149734_c0_g1, Pdensi_GG_18987_c0_g1
GO:0016623	0.00665400617649899	0.99930109701805	4	10	oxidoreductase activity, acting on the aldehyde or oxo group of donors, oxygen as acceptor	MF	0.24044183022528	MF oxidoreductase activity, acting on the aldehyde or oxo group of donors, oxygen as acceptor	Pdensi_DN19811_c0_g1d15904, Pdensi_DN23864_c1_g1d70605, Pdensi_GG_149734_c0_g1, Pdensi_GG_18987_c0_g1
GO:0010015	0.0067163093388646	0.998257015057448	8	36	root morphogenesis	BP	0.241653055955737	BP root morphogenesis	Pdensi_DN11991_c0_g2, Pdensi_DN19072_c0_g1d356753, Pdensi_DN19072_c0_g3, Pdensi_DN21317_c0_g1d294644, Pdensi_DN22939_c1_g1, Pdensi_DN23053_c1_g1, Pdensi_DN23531_c3_g2, Pdensi_GG_147646_c0_g1
GO:0009664	0.00672674875773558	0.997608863581572	12	72	plant-type cell wall organization	BP	0.241653055955737	BP plant-type cell wall organization	Pdensi_DN12809_c0_g1, Pdensi_DN16094_c0_g1d346425, Pdensi_DN17848_c0_g1d476052, Pdensi_DN19022_c0_g1d60200, Pdensi_DN21899_c1_g1, Pdensi_DN22105_c0_g1d299099, Pdensi_DN26033_c0_g1d139655, Pdensi_DN31795_c0_g1d83969, Pdensi_DN41948_c0_g1d244695, Pdensi_GG_143379_c0_g1, Pdensi_GG_18120_c0_g1, Pdensi_GG_21940_c0_g1
GO:0006323	0.00685420909694638	0.998426401986419	7	29	DNA packaging	BP	0.245516175850504	BP DNA packaging	Pdensi_DN15027_c0_g1d213970, Pdensi_DN17327_c0_g1d112863, Pdensi_DN19813_c1_g2, Pdensi_DN21939_c0_g1d495869, Pdensi_DN24241_c0_g1, Pdensi_DN25252_c1_g7, Pdensi_DN30837_c0_g1d143857
GO:0048522	0.00688643536804103	0.994919806547916	106	1089	positive regulation of cellular process	BP	0.245955526391309	BP positive regulation of cellular process	Pdensi_DN10201_c1_g1, Pdensi_DN10759_c0_g1d334935, Pdensi_DN10914_c0_g1d387447, Pdensi_DN11496_c0_g1d210701, Pdensi_DN11521_c0_g1d336257, Pdensi_DN11635_c0_g1d210913, Pdensi_DN12183_c0_g1d211347, Pdensi_DN12630_c0_g1d211812, Pdensi_DN13570_c0_g1d340125, Pdensi_DN13774_c0_g1d392336, Pdensi_DN14259_c0_g1, Pdensi_DN14344_c0_g1d463866, Pdensi_DN14863_c0_g1d342967, Pdensi_DN14892_c1_g1, Pdensi_DN15027…
GO:0043692	0.00702063977232716	0.998896682655811	5	17	monoterpene metabolic process	BP	0.249303525287076	BP monoterpene metabolic process	Pdensi_DN17034_c1_g1d472675, Pdensi_DN22265_c1_g1, Pdensi_DN22808_c3_g2, Pdensi_DN24439_c2_g1, Pdensi_GG_80104_c0_g1
GO:0043693	0.00702063977232716	0.998896682655811	5	17	monoterpene biosynthetic process	BP	0.249303525287076	BP monoterpene biosynthetic process	Pdensi_DN17034_c1_g1d472675, Pdensi_DN22265_c1_g1, Pdensi_DN22808_c3_g2, Pdensi_DN24439_c2_g1, Pdensi_GG_80104_c0_g1
GO:0016757	0.00707125075576154	0.995271393310558	62	593	transferase activity, transferring glycosyl groups	MF	0.250379171874982	MF transferase activity, transferring glycosyl groups	Pdensi_DN12046_c0_g1d50385, Pdensi_DN13044_c0_g1d460723, Pdensi_DN13671_c0_g1, Pdensi_DN15512_c0_g1d214428, Pdensi_DN15787_c1_g1d345433, Pdensi_DN1607_c0_g1d613, Pdensi_DN16879_c0_g1d471972, Pdensi_DN17725_c0_g2, Pdensi_DN17743_c0_g1d282049, Pdensi_DN18439_c0_g1d217244, Pdensi_DN18705_c0_g1d217585, Pdensi_DN18864_c1_g4, Pdensi_DN19022_c0_g1d60200, Pdensi_DN19924_c3_g1, Pdensi_DN20027_c0_g1d289133…
GO:0016614	0.0072122963526903	0.995909499682359	33	277	oxidoreductase activity, acting on CH-OH group of donors	MF	0.254641592142836	MF oxidoreductase activity, acting on CH-OH group of donors	Pdensi_DN12089_c0_g1, Pdensi_DN15561_c0_g1d467185, Pdensi_DN17158_c0_g2, Pdensi_DN17458_c0_g1d12111, Pdensi_DN17581_c0_g1, Pdensi_DN17676_c0_g1d351375, Pdensi_DN18774_c0_g1d355297, Pdensi_DN20154_c1_g1, Pdensi_DN20743_c0_g3, Pdensi_DN20803_c0_g2, Pdensi_DN21123_c0_g1d362706, Pdensi_DN21146_c1_g1, Pdensi_DN21322_c0_g1d294658, Pdensi_DN21358_c0_g2, Pdensi_DN21636_c0_g3, Pdensi_DN21814_c0_g2d124273,…
GO:0098843	0.00736470187593956	1	2	2	postsynaptic endocytic zone	CC	0.258540901753069	CC postsynaptic endocytic zone	Pdensi_DN18834_c0_g1, Pdensi_DN19571_c0_g1
GO:0099546	0.00736470187593956	1	2	2	protein catabolic process, modulating synaptic transmission	BP	0.258540901753069	BP protein catabolic process, modulating synaptic transmission	Pdensi_DN18834_c0_g1, Pdensi_DN19571_c0_g1
GO:0005201	0.00750868856975061	1	2	2	extracellular matrix structural constituent	MF	0.262086081680067	MF extracellular matrix structural constituent	Pdensi_DN19317_c1_g1, Pdensi_DN24100_c0_g1
GO:0005731	0.00757203741909022	1	2	2	nucleolus organizer region	CC	0.262086081680067	CC nucleolus organizer region	Pdensi_DN19609_c0_g2d359882, Pdensi_DN37072_c0_g1d240207
GO:0030874	0.00757203741909022	1	2	2	nucleolar chromatin	CC	0.262086081680067	CC nucleolar chromatin	Pdensi_DN19609_c0_g2d359882, Pdensi_DN37072_c0_g1d240207
GO:0000914	0.00757203741909625	1	2	2	phragmoplast assembly	BP	0.262086081680067	BP phragmoplast assembly	Pdensi_DN13628_c0_g1d462025, Pdensi_DN26559_c0_g1d77557
GO:0005971	0.00757203741909625	1	2	2	ribonucleoside-diphosphate reductase complex	CC	0.262086081680067	CC ribonucleoside-diphosphate reductase complex	Pdensi_DN19769_c0_g1d409219, Pdensi_DN32798_c0_g1
GO:0000041	0.00773045464832358	0.99720099550095	12	72	transition metal ion transport	BP	0.266606067655632	BP transition metal ion transport	Pdensi_DN11991_c0_g2, Pdensi_DN19021_c0_g1d356802, Pdensi_DN19864_c2_g1, Pdensi_DN22135_c0_g1d222216, Pdensi_DN22738_c1_g1, Pdensi_DN22939_c1_g1, Pdensi_DN23053_c1_g1, Pdensi_DN27094_c0_g1, Pdensi_DN50138_c0_g1d160317, Pdensi_DN74732_c0_g1, Pdensi_GG_120732_c1_g1, Pdensi_GG_147646_c0_g1
GO:0090627	0.00774589938489824	0.997200630770028	12	70	plant epidermal cell differentiation	BP	0.266606067655632	BP plant epidermal cell differentiation	Pdensi_DN11589_c0_g1, Pdensi_DN14568_c0_g1, Pdensi_DN18671_c0_g2, Pdensi_DN19025_c1_g4, Pdensi_DN26347_c0_g1, Pdensi_DN32028_c1_g1, Pdensi_DN32909_c0_g1d199954, Pdensi_DN3333_c0_g1, Pdensi_DN34732_c1_g1, Pdensi_DN37196_c2_g1, Pdensi_DN6277_c0_g1d46369, Pdensi_GG_3300_c0_g1
GO:0071949	0.00782575529124036	0.997308666886215	11	66	FAD binding	MF	0.268383525307558	MF FAD binding	Pdensi_DN13978_c0_g2, Pdensi_DN14508_c0_g1d8354, Pdensi_DN21004_c0_g1d362641, Pdensi_DN2150_c0_g1d165343, Pdensi_DN24324_c0_g1, Pdensi_DN24377_c0_g1d71834, Pdensi_DN28042_c0_g1d501253, Pdensi_DN32794_c0_g1, Pdensi_DN34687_c0_g1d86587, Pdensi_DN9014_c0_g1d208981, Pdensi_GG_118886_c0_g1
GO:0051172	0.00784110283320249	0.995058344450886	47	425	negative regulation of nitrogen compound metabolic process	BP	0.268383525307558	BP negative regulation of nitrogen compound metabolic process	Pdensi_DN11496_c0_g1d210701, Pdensi_DN11658_c0_g1, Pdensi_DN11809_c0_g1d175312, Pdensi_DN12229_c0_g1d337510, Pdensi_DN13797_c0_g1d340595, Pdensi_DN14320_c1_g1, Pdensi_DN15027_c0_g1d213970, Pdensi_DN16481_c0_g1d278696, Pdensi_DN17327_c0_g1d112863, Pdensi_DN17486_c0_g1d401111, Pdensi_DN17780_c0_g1, Pdensi_DN18248_c0_g1d403725, Pdensi_DN18400_c0_g3, Pdensi_DN19384_c0_g1d407766, Pdensi_DN19591_c0_g2d…
GO:0009211	0.0079310312448386	0.999063161556665	4	12	pyrimidine deoxyribonucleoside triphosphate metabolic process	BP	0.270709603875073	BP pyrimidine deoxyribonucleoside triphosphate metabolic process	Pdensi_DN22961_c0_g2d546367, Pdensi_DN25411_c0_g2, Pdensi_DN47344_c0_g1d249493, Pdensi_GG_10430_c0_g1
GO:0010476	0.00815692233159157	0.997370564018849	10	54	gibberellin mediated signaling pathway	BP	0.27765082035876	BP gibberellin mediated signaling pathway	Pdensi_DN12630_c0_g1d211812, Pdensi_DN15429_c0_g1, Pdensi_DN18670_c0_g1d532266, Pdensi_DN19201_c0_g1d286338, Pdensi_DN21644_c0_g1, Pdensi_DN23083_c0_g1d68985, Pdensi_DN2386_c0_g1d835, Pdensi_DN52780_c0_g1, Pdensi_GG_41038_c0_g1, Pdensi_GG_83776_c1_g1
GO:0045934	0.00838430565387557	0.994986434485588	38	332	negative regulation of nucleobase-containing compound metabolic process	BP	0.28460444701668	BP negative regulation of nucleobase-containing compound metabolic process	Pdensi_DN11658_c0_g1, Pdensi_DN11809_c0_g1d175312, Pdensi_DN12229_c0_g1d337510, Pdensi_DN14320_c1_g1, Pdensi_DN15027_c0_g1d213970, Pdensi_DN16481_c0_g1d278696, Pdensi_DN17327_c0_g1d112863, Pdensi_DN17486_c0_g1d401111, Pdensi_DN17780_c0_g1, Pdensi_DN18248_c0_g1d403725, Pdensi_DN18400_c0_g3, Pdensi_DN19600_c1_g1, Pdensi_DN19752_c0_g1d409295, Pdensi_DN19813_c1_g2, Pdensi_DN19892_c1_g1d360735, Pdensi…
GO:0003688	0.00861411182611446	0.998575919151516	5	17	DNA replication origin binding	MF	0.290901501008704	MF DNA replication origin binding	Pdensi_DN14576_c2_g1, Pdensi_DN18400_c0_g3, Pdensi_DN19596_c0_g1, Pdensi_DN23870_c0_g1d70822, Pdensi_DN32608_c0_g1d199694
GO:0031407	0.00861703034151736	0.997388672116949	9	50	oxylipin metabolic process	BP	0.290901501008704	BP oxylipin metabolic process	Pdensi_DN14965_c0_g1d465570, Pdensi_DN18176_c1_g1, Pdensi_DN18796_c1_g3, Pdensi_DN22547_c0_g1d20905, Pdensi_DN23377_c0_g3d548222, Pdensi_DN26360_c0_g1d560098, Pdensi_DN27720_c1_g1, Pdensi_DN38467_c1_g1, Pdensi_DN40370_c0_g1d91729
GO:0044425	0.00868970852506518	0.992574115418156	379	4447	membrane part	CC	0.292553520343861	CC membrane part	Pdensi_DN10072_c0_g1d386355, Pdensi_DN10201_c1_g1, Pdensi_DN10207_c0_g1d266698, Pdensi_DN104174_c0_g1, Pdensi_DN1041_c0_g1d203043, Pdensi_DN10492_c0_g2, Pdensi_DN10553_c0_g1d103553, Pdensi_DN10586_c0_g1d209930, Pdensi_DN10914_c0_g1d387447, Pdensi_DN11064_c0_g1d210295, Pdensi_DN11351_c0_g1, Pdensi_DN11837_c0_g1d269228, Pdensi_DN11848_c0_g1d5764, Pdensi_DN11871_c0_g1d458112, Pdensi_DN11991_c0_g2, P…
GO:0005575	0.00873350264010588	0.992069884626275	1329	16787	cellular_component	CC	0.293226756216307	CC cellular_component	Pdensi_DN10072_c0_g1d386355, Pdensi_DN10201_c1_g1, Pdensi_DN10207_c0_g1d266698, Pdensi_DN10290_c0_g1d4636, Pdensi_DN10308_c0_g1d266900, Pdensi_DN10374_c0_g1d334259, Pdensi_DN104174_c0_g1, Pdensi_DN1041_c0_g1d203043, Pdensi_DN10492_c0_g2, Pdensi_DN10504_c0_g1d455597, Pdensi_DN10553_c0_g1d103553, Pdensi_DN10586_c0_g1d209930, Pdensi_DN10697_c0_g1d49317, Pdensi_DN10759_c0_g1d334935, Pdensi_DN10914_c0…
GO:0030599	0.00882191433053485	0.997332172732553	9	47	pectinesterase activity	MF	0.294589778809893	MF pectinesterase activity	Pdensi_DN12747_c0_g2, Pdensi_DN16940_c0_g1d349324, Pdensi_DN19879_c2_g1, Pdensi_DN20111_c0_g1d188531, Pdensi_DN20854_c0_g2, Pdensi_DN20919_c0_g1d362500, Pdensi_DN24001_c1_g1, Pdensi_DN29871_c0_g1d370444, Pdensi_GG_339_c1_g1
GO:0045330	0.00882191433053485	0.997332172732553	9	47	aspartyl esterase activity	MF	0.294589778809893	MF aspartyl esterase activity	Pdensi_DN12747_c0_g2, Pdensi_DN16940_c0_g1d349324, Pdensi_DN19879_c2_g1, Pdensi_DN20111_c0_g1d188531, Pdensi_DN20854_c0_g2, Pdensi_DN20919_c0_g1d362500, Pdensi_DN24001_c1_g1, Pdensi_DN29871_c0_g1d370444, Pdensi_GG_339_c1_g1
GO:0080141	0.00888312064366194	0.999829575333097	2	3	regulation of jasmonic acid biosynthetic process	BP	0.295831925868115	BP regulation of jasmonic acid biosynthetic process	Pdensi_DN18506_c0_g2, Pdensi_GG_57871_c0_g1
GO:0006970	0.0090281600130619	0.993976698864102	58	543	response to osmotic stress	BP	0.299851718816573	BP response to osmotic stress	Pdensi_DN10914_c0_g1d387447, Pdensi_DN11560_c0_g3, Pdensi_DN11871_c0_g1d458112, Pdensi_DN11991_c0_g2, Pdensi_DN12923_c0_g2, Pdensi_DN13861_c0_g1, Pdensi_DN15185_c1_g9, Pdensi_DN15194_c0_g1d343911, Pdensi_DN16481_c0_g1, Pdensi_DN16524_c0_g1d279098, Pdensi_DN18669_c0_g1d532211, Pdensi_DN18897_c0_g1d405778, Pdensi_DN18946_c0_g2, Pdensi_DN19025_c1_g3, Pdensi_DN19120_c1_g2, Pdensi_DN19245_c1_g2, Pdens…
GO:0018958	0.00930400886715833	0.996546565263764	12	72	phenol-containing compound metabolic process	BP	0.307220056371602	BP phenol-containing compound metabolic process	Pdensi_DN104174_c0_g1, Pdensi_DN16286_c0_g4, Pdensi_DN18840_c0_g2d285011, Pdensi_DN18910_c0_g1d285192, Pdensi_DN21483_c0_g2, Pdensi_DN21984_c0_g1d297873, Pdensi_DN23882_c0_g3, Pdensi_DN24570_c0_g1, Pdensi_DN37770_c0_g1d89322, Pdensi_GG_154677_c0_g1, Pdensi_GG_23124_c0_g1, Pdensi_GG_95231_c0_g1
GO:2000242	0.00934597925367089	0.996715901993001	11	63	negative regulation of reproductive process	BP	0.307220056371602	BP negative regulation of reproductive process	Pdensi_DN16510_c0_g1, Pdensi_DN17486_c0_g1d401111, Pdensi_DN19892_c1_g1d360735, Pdensi_DN21739_c0_g1d221731, Pdensi_DN22392_c1_g1, Pdensi_DN22737_c0_g1d302326, Pdensi_DN22786_c1_g1d302012, Pdensi_DN23531_c3_g2, Pdensi_DN9686_c0_g1d385880, Pdensi_GG_61773_c1_g1, Pdensi_GG_71719_c0_g1
GO:0032026	0.00934974201747694	0.999387728464709	3	6	response to magnesium ion	BP	0.307220056371602	BP response to magnesium ion	Pdensi_DN10914_c0_g1d387447, Pdensi_DN14892_c1_g1, Pdensi_GG_78706_c1_g1
GO:0071286	0.00934974201747694	0.999387728464709	3	6	cellular response to magnesium ion	BP	0.307220056371602	BP cellular response to magnesium ion	Pdensi_DN10914_c0_g1d387447, Pdensi_DN14892_c1_g1, Pdensi_GG_78706_c1_g1
GO:0010970	0.00941835875977329	0.998862490089667	4	11	transport along microtubule	BP	0.307832935379115	BP transport along microtubule	Pdensi_DN13157_c0_g1, Pdensi_DN15654_c0_g1, Pdensi_DN29759_c0_g1d309377, Pdensi_DN9890_c0_g1d266193
GO:0099111	0.00941835875977329	0.998862490089667	4	11	microtubule-based transport	BP	0.307832935379115	BP microtubule-based transport	Pdensi_DN13157_c0_g1, Pdensi_DN15654_c0_g1, Pdensi_DN29759_c0_g1d309377, Pdensi_DN9890_c0_g1d266193
GO:0072330	0.00946725668338871	0.994473313400781	34	291	monocarboxylic acid biosynthetic process	BP	0.308612531356391	BP monocarboxylic acid biosynthetic process	Pdensi_DN10586_c0_g1d209930, Pdensi_DN14965_c0_g1d465570, Pdensi_DN18176_c1_g1, Pdensi_DN18774_c0_g1d355297, Pdensi_DN18796_c1_g3, Pdensi_DN19025_c1_g3, Pdensi_DN20053_c2_g3, Pdensi_DN20327_c1_g1, Pdensi_DN20576_c0_g2, Pdensi_DN21049_c2_g1, Pdensi_DN21597_c0_g1d189745, Pdensi_DN21762_c0_g1d420144, Pdensi_DN21774_c0_g1, Pdensi_DN22547_c0_g1d20905, Pdensi_DN22639_c0_g3, Pdensi_DN23051_c0_g1d223592,…
GO:0044421	0.00966764332321652	0.995222875686058	21	160	extracellular region part	CC	0.314313195326317	CC extracellular region part	Pdensi_DN13861_c0_g1, Pdensi_DN13978_c0_g2, Pdensi_DN15132_c1_g3, Pdensi_DN16548_c0_g1d279087, Pdensi_DN17492_c0_g1d474248, Pdensi_DN17780_c0_g1, Pdensi_DN19282_c0_g1d14910, Pdensi_DN19290_c1_g3, Pdensi_DN19317_c1_g1, Pdensi_DN19811_c0_g1d15904, Pdensi_DN20327_c1_g1, Pdensi_DN22129_c0_g1d67028, Pdensi_DN22479_c0_g1d67747, Pdensi_DN22569_c1_g2, Pdensi_DN23864_c1_g1d70605, Pdensi_DN24100_c0_g1, Pde…
GO:0030705	0.00971168074679945	0.998345620299188	5	17	cytoskeleton-dependent intracellular transport	BP	0.314395081086167	BP cytoskeleton-dependent intracellular transport	Pdensi_DN13157_c0_g1, Pdensi_DN15654_c0_g1, Pdensi_DN29759_c0_g1d309377, Pdensi_DN9428_c0_g1d171961, Pdensi_DN9890_c0_g1d266193
GO:0046982	0.00972119184335575	0.994776534396976	26	224	protein heterodimerization activity	MF	0.314395081086167	MF protein heterodimerization activity	Pdensi_DN11635_c0_g1d210913, Pdensi_DN13146_c0_g1d339344, Pdensi_DN13570_c0_g1d340125, Pdensi_DN15045_c0_g1d275416, Pdensi_DN15429_c0_g1, Pdensi_DN15763_c0_g1d182931, Pdensi_DN15800_c2_g4, Pdensi_DN17448_c0_g1, Pdensi_DN18689_c2_g3, Pdensi_DN19141_c1_g7, Pdensi_DN20395_c0_g2d290364, Pdensi_DN20776_c1_g1, Pdensi_DN20856_c0_g2, Pdensi_DN21096_c2_g1, Pdensi_DN22321_c1_g1d300072, Pdensi_DN23272_c1_g2…
GO:0005875	0.00983040322454347	0.995983936155001	14	90	microtubule associated complex	CC	0.317094839091164	CC microtubule associated complex	Pdensi_DN13628_c0_g1d462025, Pdensi_DN14609_c0_g1d8569, Pdensi_DN15359_c0_g1d344451, Pdensi_DN15654_c0_g1, Pdensi_DN19991_c0_g1, Pdensi_DN28588_c0_g1, Pdensi_DN29759_c0_g1d309377, Pdensi_DN30913_c0_g1d310589, Pdensi_DN34901_c0_g1d30567, Pdensi_DN35986_c0_g1d239151, Pdensi_DN42458_c0_g1d574608, Pdensi_DN9890_c0_g1d266193, Pdensi_DN99234_c0_g1, Pdensi_GG_24036_c0_g1
GO:0055065	0.00991690700471041	0.99500049417893	22	166	metal ion homeostasis	BP	0.319049942851284	BP metal ion homeostasis	Pdensi_DN10072_c0_g1d386355, Pdensi_DN11991_c0_g2, Pdensi_DN14541_c0_g1d8394, Pdensi_DN14892_c1_g1, Pdensi_DN17735_c0_g1d12535, Pdensi_DN19021_c0_g1d356802, Pdensi_DN19864_c2_g1, Pdensi_DN20327_c1_g1, Pdensi_DN22738_c1_g1, Pdensi_DN22939_c1_g1, Pdensi_DN23053_c1_g1, Pdensi_DN23589_c3_g1, Pdensi_DN27094_c0_g1, Pdensi_DN3631_c0_g1d447999, Pdensi_DN41637_c0_g1d153156, Pdensi_DN50138_c0_g1d160317, Pd…
GO:2000011	0.0100207129454879	0.999212103951221	3	8	regulation of adaxial/abaxial pattern formation	BP	0.321550064880994	BP regulation of adaxial/abaxial pattern formation	Pdensi_DN18755_c0_g1d355401, Pdensi_DN36461_c0_g1d88235, Pdensi_GG_67103_c0_g1
GO:0015116	0.0101179782829322	0.998715508792219	4	12	sulfate transmembrane transporter activity	MF	0.323827865979975	MF sulfate transmembrane transporter activity	Pdensi_DN13761_c0_g1, Pdensi_DN19606_c0_g2d360085, Pdensi_DN39885_c1_g2, Pdensi_GG_147565_c1_g1
GO:0048580	0.0104759019941189	0.993595664002596	39	345	regulation of post-embryonic development	BP	0.333912117054221	BP regulation of post-embryonic development	Pdensi_DN11521_c0_g1d336257, Pdensi_DN11848_c0_g1d5764, Pdensi_DN12681_c0_g1d338362, Pdensi_DN13570_c0_g1d340125, Pdensi_DN14344_c0_g1d463866, Pdensi_DN15886_c1_g3, Pdensi_DN17200_c0_g1d280809, Pdensi_DN17385_c0_g1d57185, Pdensi_DN17842_c0_g1, Pdensi_DN17984_c1_g1, Pdensi_DN18561_c3_g1, Pdensi_DN19032_c2_g2, Pdensi_DN19842_c0_g1d360987, Pdensi_DN19892_c1_g1d360735, Pdensi_DN20096_c0_g1d62246, Pde…
GO:0009925	0.0104872576935549	0.999282822575593	3	6	basal plasma membrane	CC	0.333912117054221	CC basal plasma membrane	Pdensi_DN14892_c1_g1, Pdensi_DN20745_c4_g3, Pdensi_GG_78706_c1_g1
GO:0071472	0.0106998763498218	0.99767820231358	6	24	cellular response to salt stress	BP	0.339382263897644	BP cellular response to salt stress	Pdensi_DN10914_c0_g1d387447, Pdensi_DN20504_c0_g2d291341, Pdensi_DN20570_c0_g1, Pdensi_DN45607_c0_g1d156537, Pdensi_DN7025_c0_g1d383786, Pdensi_GG_79065_c2_g1
GO:0046915	0.0107141454841895	0.996155695770877	11	64	transition metal ion transmembrane transporter activity	MF	0.339382263897644	MF transition metal ion transmembrane transporter activity	Pdensi_DN10072_c0_g1d386355, Pdensi_DN11991_c0_g2, Pdensi_DN14541_c0_g1d8394, Pdensi_DN19021_c0_g1d356802, Pdensi_DN21549_c0_g1d65582, Pdensi_DN22135_c0_g1d222216, Pdensi_DN22939_c1_g1, Pdensi_DN23053_c1_g1, Pdensi_DN23589_c3_g1, Pdensi_DN41637_c0_g1d153156, Pdensi_GG_147646_c0_g1
GO:0030245	0.0108217961480753	0.997615914033973	6	26	cellulose catabolic process	BP	0.341913261888677	BP cellulose catabolic process	Pdensi_DN14864_c0_g1d108554, Pdensi_DN19354_c0_g1d60862, Pdensi_DN19354_c0_g2, Pdensi_DN19551_c0_g4, Pdensi_GG_11158_c0_g1, Pdensi_GG_16375_c0_g1
GO:0102406	0.0109516928647101	0.998576419615855	4	12	omega-hydroxypalmitate O-sinapoyl transferase activity	MF	0.345132377184037	MF omega-hydroxypalmitate O-sinapoyl transferase activity	Pdensi_DN11511_c0_g1, Pdensi_DN18305_c1_g3, Pdensi_DN20215_c2_g1, Pdensi_GG_65695_c0_g1
GO:0042537	0.0110572103840351	0.995595134034583	13	82	benzene-containing compound metabolic process	BP	0.347568740694082	BP benzene-containing compound metabolic process	Pdensi_DN16286_c0_g4, Pdensi_DN18672_c0_g1d217489, Pdensi_DN19025_c1_g3, Pdensi_DN20053_c2_g3, Pdensi_DN21049_c2_g1, Pdensi_DN23051_c0_g1d223592, Pdensi_DN23882_c0_g3, Pdensi_DN24570_c0_g1, Pdensi_DN37478_c2_g2, Pdensi_DN37770_c0_g1d89322, Pdensi_GG_154677_c0_g1, Pdensi_GG_23124_c0_g1, Pdensi_GG_95231_c0_g1
GO:0005516	0.0116362116772866	0.993747962482857	25	204	calmodulin binding	MF	0.364838168670549	MF calmodulin binding	Pdensi_DN10914_c0_g1d387447, Pdensi_DN12923_c0_g2, Pdensi_DN14634_c0_g1d464542, Pdensi_DN17921_c0_g1d402641, Pdensi_DN20272_c0_g2d219706, Pdensi_DN21742_c1_g3, Pdensi_DN22072_c0_g2d222098, Pdensi_DN22099_c0_g1d542193, Pdensi_DN22417_c1_g2, Pdensi_DN22472_c0_g1d126278, Pdensi_DN22657_c0_g1d223069, Pdensi_DN22657_c0_g2d301592, Pdensi_DN24601_c0_g1, Pdensi_DN24878_c1_g4, Pdensi_DN25836_c0_g1d228127,…
GO:0097599	0.0117347802232656	0.997833250950544	5	20	xylanase activity	MF	0.366994827185478	MF xylanase activity	Pdensi_DN17518_c0_g1d474702, Pdensi_DN19386_c0_g1d358050, Pdensi_DN23116_c1_g4, Pdensi_GG_100908_c0_g1, Pdensi_GG_106765_c0_g1
GO:0016538	0.0122755835413406	0.996382925722248	8	43	cyclin-dependent protein serine/threonine kinase regulator activity	MF	0.382529959901049	MF cyclin-dependent protein serine/threonine kinase regulator activity	Pdensi_DN14259_c0_g1, Pdensi_DN17385_c0_g1d57185, Pdensi_DN18055_c1_g1, Pdensi_DN20715_c0_g1, Pdensi_DN25445_c0_g1, Pdensi_DN32909_c0_g1d199954, Pdensi_DN8410_c0_g1d170709, Pdensi_GG_103656_c0_g1
GO:0050105	0.0123082543923806	0.99830504180823	4	13	L-gulonolactone oxidase activity	MF	0.382529959901049	MF L-gulonolactone oxidase activity	Pdensi_DN32794_c0_g1, Pdensi_DN34687_c0_g1d86587, Pdensi_DN9014_c0_g1d208981, Pdensi_GG_118886_c0_g1
GO:0032350	0.0123246546080763	0.99834015367356	4	12	regulation of hormone metabolic process	BP	0.382529959901049	BP regulation of hormone metabolic process	Pdensi_DN2150_c0_g1d165343, Pdensi_DN21559_c0_g2, Pdensi_DN32451_c0_g1d28804, Pdensi_DN6625_c0_g1d262914
GO:0009606	0.0124287272114425	0.994968794437987	13	83	tropism	BP	0.384790896229634	BP tropism	Pdensi_DN15253_c0_g1d9232, Pdensi_DN15327_c0_g1, Pdensi_DN20745_c4_g3, Pdensi_DN20978_c0_g1, Pdensi_DN23753_c0_g1d130641, Pdensi_DN25689_c0_g3, Pdensi_DN32451_c0_g1d28804, Pdensi_DN42477_c0_g1d93713, Pdensi_DN47305_c0_g1d40317, Pdensi_DN47616_c0_g1d40616, Pdensi_DN8648_c0_g1d331767, Pdensi_GG_121678_c0_g1, Pdensi_GG_129682_c0_g1
GO:0050832	0.0125697765345481	0.993017062446986	27	228	defense response to fungus	BP	0.388182422202261	BP defense response to fungus	Pdensi_DN10553_c0_g1d103553, Pdensi_DN11982_c0_g1d337024, Pdensi_DN14603_c0_g1d213535, Pdensi_DN16531_c0_g1d279248, Pdensi_DN17848_c0_g1d476052, Pdensi_DN18829_c0_g1d480579, Pdensi_DN19290_c1_g3, Pdensi_DN19462_c0_g1d287120, Pdensi_DN19548_c0_g3, Pdensi_DN19752_c0_g1d409295, Pdensi_DN19785_c0_g2d288164, Pdensi_DN19811_c0_g1d15904, Pdensi_DN20680_c0_g1d291823, Pdensi_DN21067_c1_g1, Pdensi_DN22324_…
GO:0051445	0.0126872629590775	0.998236860150667	4	13	regulation of meiotic cell cycle	BP	0.389544773523596	BP regulation of meiotic cell cycle	Pdensi_DN16510_c0_g1, Pdensi_DN17486_c0_g1d401111, Pdensi_DN17685_c0_g1d475159, Pdensi_GG_32521_c0_g1
GO:0004748	0.0127634638393535	0.998966620860891	3	7	ribonucleoside-diphosphate reductase activity, thioredoxin disulfide as acceptor	MF	0.389544773523596	MF ribonucleoside-diphosphate reductase activity, thioredoxin disulfide as acceptor	Pdensi_DN18389_c0_g1d217070, Pdensi_DN19769_c0_g1d409219, Pdensi_DN32798_c0_g1
GO:0016728	0.0127634638393535	0.998966620860891	3	7	oxidoreductase activity, acting on CH or CH2 groups, disulfide as acceptor	MF	0.389544773523596	MF oxidoreductase activity, acting on CH or CH2 groups, disulfide as acceptor	Pdensi_DN18389_c0_g1d217070, Pdensi_DN19769_c0_g1d409219, Pdensi_DN32798_c0_g1
GO:0061731	0.0127634638393535	0.998966620860891	3	7	ribonucleoside-diphosphate reductase activity	MF	0.389544773523596	MF ribonucleoside-diphosphate reductase activity	Pdensi_DN18389_c0_g1d217070, Pdensi_DN19769_c0_g1d409219, Pdensi_DN32798_c0_g1
GO:0090344	0.0127719597876589	0.998899973153744	3	8	negative regulation of cell aging	BP	0.389544773523596	BP negative regulation of cell aging	Pdensi_DN22737_c0_g1d302326, Pdensi_DN22786_c1_g1d302012, Pdensi_GG_61773_c1_g1
GO:0016051	0.0128572671207135	0.992137564429151	37	332	carbohydrate biosynthetic process	BP	0.391178383855386	BP carbohydrate biosynthetic process	Pdensi_DN11511_c0_g1, Pdensi_DN13436_c0_g1, Pdensi_DN13671_c0_g1, Pdensi_DN15512_c0_g1d214428, Pdensi_DN1607_c0_g1d613, Pdensi_DN16094_c0_g1d346425, Pdensi_DN17725_c0_g2, Pdensi_DN17802_c1_g1, Pdensi_DN18305_c1_g3, Pdensi_DN19500_c3_g2, Pdensi_DN19924_c3_g1, Pdensi_DN20215_c2_g1, Pdensi_DN20834_c0_g1, Pdensi_DN20864_c0_g2, Pdensi_DN21896_c0_g1d189998, Pdensi_DN21948_c1_g4, Pdensi_DN22105_c0_g1d29…
GO:0048878	0.0131766884326184	0.991818051675972	39	348	chemical homeostasis	BP	0.399909248440207	BP chemical homeostasis	Pdensi_DN10072_c0_g1d386355, Pdensi_DN1041_c0_g1d203043, Pdensi_DN11871_c0_g1d458112, Pdensi_DN11991_c0_g2, Pdensi_DN12005_c0_g1d337285, Pdensi_DN12675_c0_g1d6600, Pdensi_DN14541_c0_g1d8394, Pdensi_DN14892_c1_g1, Pdensi_DN15194_c0_g1d343911, Pdensi_DN16524_c0_g1d279098, Pdensi_DN17406_c0_g1d350753, Pdensi_DN17735_c0_g1d12535, Pdensi_DN19021_c0_g1d356802, Pdensi_DN19376_c0_g2, Pdensi_DN19864_c2_g1…
GO:0044712	0.013228285917094	0.990468501038321	78	791	NA	NA	0.400488793784846	none	Pdensi_DN10374_c0_g1d334259, Pdensi_DN11172_c0_g1, Pdensi_DN11539_c0_g1d336199, Pdensi_DN13057_c0_g1, Pdensi_DN13590_c1_g1, Pdensi_DN13659_c0_g1d340477, Pdensi_DN14043_c1_g1d523607, Pdensi_DN14453_c0_g1d342034, Pdensi_DN15483_c1_g3, Pdensi_DN15855_c0_g1d468400, Pdensi_DN16286_c0_g4, Pdensi_DN16319_c0_g1d111066, Pdensi_DN16319_c0_g1d111067, Pdensi_DN18176_c1_g1, Pdensi_DN18386_c1_g2, Pdensi_DN1854…
GO:0010158	0.0135610877454771	0.99887644892403	3	7	abaxial cell fate specification	BP	0.409558145097474	BP abaxial cell fate specification	Pdensi_DN11895_c0_g1, Pdensi_DN12681_c0_g1d338362, Pdensi_DN22536_c1_g1
GO:0051213	0.0136245404670673	0.992910403033307	22	174	dioxygenase activity	MF	0.410468429425926	MF dioxygenase activity	Pdensi_DN10769_c0_g1d267536, Pdensi_DN14965_c0_g1d465570, Pdensi_DN15407_c0_g1d182088, Pdensi_DN16286_c0_g4, Pdensi_DN16904_c0_g1d185559, Pdensi_DN18208_c1_g2, Pdensi_DN18584_c0_g1d115415, Pdensi_DN19970_c1_g4, Pdensi_DN21685_c0_g2d540495, Pdensi_DN21876_c0_g2, Pdensi_DN21992_c0_g1d124522, Pdensi_DN22547_c0_g1d20905, Pdensi_DN23882_c0_g3, Pdensi_DN24570_c0_g1, Pdensi_DN26360_c0_g1d560098, Pdensi_…
GO:0001708	0.0136868625283829	0.99682389520948	6	26	cell fate specification	BP	0.411340292865206	BP cell fate specification	Pdensi_DN11895_c0_g1, Pdensi_DN12681_c0_g1d338362, Pdensi_DN15327_c0_g1, Pdensi_DN22219_c2_g1, Pdensi_DN22219_c2_g2, Pdensi_DN22536_c1_g1
GO:0048653	0.0138305220722901	0.996265563069495	7	35	anther development	BP	0.414067974121605	BP anther development	Pdensi_DN10586_c0_g1d209930, Pdensi_DN12630_c0_g1d211812, Pdensi_DN12681_c0_g1d338362, Pdensi_DN15429_c0_g1, Pdensi_DN25365_c0_g1d23124, Pdensi_DN9506_c0_g1d333058, Pdensi_GG_83776_c1_g1
GO:0046189	0.0138448308178949	0.996779002190649	6	26	phenol-containing compound biosynthetic process	BP	0.414067974121605	BP phenol-containing compound biosynthetic process	Pdensi_DN104174_c0_g1, Pdensi_DN18840_c0_g2d285011, Pdensi_DN18910_c0_g1d285192, Pdensi_DN21483_c0_g2, Pdensi_DN21984_c0_g1d297873, Pdensi_DN37770_c0_g1d89322
GO:0090558	0.0141040793620372	0.996176771094005	7	35	plant epidermis development	BP	0.420800159561797	BP plant epidermis development	Pdensi_DN11589_c0_g1, Pdensi_DN14568_c0_g1, Pdensi_DN26347_c0_g1, Pdensi_DN3333_c0_g1, Pdensi_DN6277_c0_g1d46369, Pdensi_GG_121618_c0_g1, Pdensi_GG_3300_c0_g1
GO:0035251	0.0141599471918477	0.992731718085684	21	165	UDP-glucosyltransferase activity	MF	0.420910232413065	MF UDP-glucosyltransferase activity	Pdensi_DN1607_c0_g1d613, Pdensi_DN17743_c0_g1d282049, Pdensi_DN18705_c0_g1d217585, Pdensi_DN19924_c3_g1, Pdensi_DN20037_c1_g1, Pdensi_DN21317_c0_g1d294644, Pdensi_DN21917_c0_g2, Pdensi_DN24635_c0_g1d554814, Pdensi_DN25789_c1_g2, Pdensi_DN26825_c0_g3, Pdensi_DN28247_c0_g1d501460, Pdensi_DN29383_c0_g1, Pdensi_DN34854_c1_g1, Pdensi_DN38801_c0_g1d90377, Pdensi_GG_133971_c0_g1, Pdensi_GG_144104_c0_g1,…
GO:0050660	0.0141760871978106	0.993159635646428	18	136	flavin adenine dinucleotide binding	MF	0.420910232413065	MF flavin adenine dinucleotide binding	Pdensi_DN13937_c0_g1d178830, Pdensi_DN13978_c0_g2, Pdensi_DN14508_c0_g1d8354, Pdensi_DN15561_c0_g1d467185, Pdensi_DN21004_c0_g1d362641, Pdensi_DN2150_c0_g1d165343, Pdensi_DN21559_c0_g2, Pdensi_DN24294_c0_g1, Pdensi_DN24324_c0_g1, Pdensi_DN24377_c0_g1d71834, Pdensi_DN28042_c0_g1d501253, Pdensi_DN28396_c0_g1d141608, Pdensi_DN32794_c0_g1, Pdensi_DN34687_c0_g1d86587, Pdensi_DN9014_c0_g1d208981, Pdens…
GO:0019887	0.0142382281036572	0.99464000312125	11	70	protein kinase regulator activity	MF	0.421739054551114	MF protein kinase regulator activity	Pdensi_DN12774_c0_g1d211866, Pdensi_DN14259_c0_g1, Pdensi_DN17385_c0_g1d57185, Pdensi_DN18055_c1_g1, Pdensi_DN20163_c0_g1d62509, Pdensi_DN20715_c0_g1, Pdensi_DN25445_c0_g1, Pdensi_DN32909_c0_g1d199954, Pdensi_DN48630_c0_g1, Pdensi_DN8410_c0_g1d170709, Pdensi_GG_103656_c0_g1
GO:0005372	0.0145372217140839	0.997165915234102	5	20	water transmembrane transporter activity	MF	0.428535038184072	MF water transmembrane transporter activity	Pdensi_DN19417_c0_g2d60991, Pdensi_DN19896_c0_g1, Pdensi_DN21923_c1_g1, Pdensi_DN23166_c0_g1d547330, Pdensi_GG_121462_c1_g1
GO:0015250	0.0145372217140839	0.997165915234102	5	20	water channel activity	MF	0.428535038184072	MF water channel activity	Pdensi_DN19417_c0_g2d60991, Pdensi_DN19896_c0_g1, Pdensi_DN21923_c1_g1, Pdensi_DN23166_c0_g1d547330, Pdensi_GG_121462_c1_g1
GO:0016726	0.0146102530310306	0.998754624203407	3	7	oxidoreductase activity, acting on CH or CH2 groups, NAD or NADP as acceptor	MF	0.42965999486482	MF oxidoreductase activity, acting on CH or CH2 groups, NAD or NADP as acceptor	Pdensi_DN18840_c0_g2d285011, Pdensi_DN18910_c0_g1d285192, Pdensi_DN24324_c0_g1
GO:1900366	0.014898665065723	0.999623278309667	2	3	negative regulation of defense response to insect	BP	0.436881827609496	BP negative regulation of defense response to insect	Pdensi_DN14965_c0_g1d465570, Pdensi_DN40370_c0_g1d91729
GO:0000003	0.0149267366842719	0.997070237172255	5	20	reproduction	BP	0.436881827609496	BP reproduction	Pdensi_DN14686_c0_g1, Pdensi_DN19642_c2_g3, Pdensi_DN21649_c0_g2, Pdensi_DN2770_c0_g1d326233, Pdensi_DN37968_c1_g1
GO:1901682	0.0150572325026526	0.997038031457403	5	20	sulfur compound transmembrane transporter activity	MF	0.43916863259997	MF sulfur compound transmembrane transporter activity	Pdensi_DN12995_c0_g1d6844, Pdensi_DN13761_c0_g1, Pdensi_DN19606_c0_g2d360085, Pdensi_DN39885_c1_g2, Pdensi_GG_147565_c1_g1
GO:0071491	0.0150992198351665	0.999615445106836	2	3	cellular response to red light	BP	0.43916863259997	BP cellular response to red light	Pdensi_DN11848_c0_g1d5764, Pdensi_DN37496_c0_g1d377271
GO:0003885	0.0151460714233141	0.997738148739291	4	14	D-arabinono-1,4-lactone oxidase activity	MF	0.43916863259997	MF D-arabinono-1,4-lactone oxidase activity	Pdensi_DN32794_c0_g1, Pdensi_DN34687_c0_g1d86587, Pdensi_DN9014_c0_g1d208981, Pdensi_GG_118886_c0_g1
GO:0005537	0.0151474329536591	0.998608176978066	3	8	mannose binding	MF	0.43916863259997	MF mannose binding	Pdensi_DN14603_c0_g1d213535, Pdensi_DN26776_c0_g1d430395, Pdensi_DN43601_c0_g1d37416
GO:0008126	0.0153586519966077	0.999605226612813	2	3	acetylesterase activity	MF	0.44320681475925	MF acetylesterase activity	Pdensi_DN19936_c1_g2, Pdensi_GG_21510_c0_g1
GO:0034338	0.0153586519966077	0.999605226612813	2	3	short-chain carboxylesterase activity	MF	0.44320681475925	MF short-chain carboxylesterase activity	Pdensi_DN19936_c1_g2, Pdensi_GG_21510_c0_g1
GO:0016709	0.015436147764574	0.994460771393865	10	60	oxidoreductase activity, acting on paired donors, with incorporation or reduction of molecular oxygen, NAD(P)H as one donor, and incorporation of one atom of oxygen	MF	0.444140355922442	MF oxidoreductase activity, acting on paired donors, with incorporation or reduction of molecular oxygen, NAD(P)H as one donor, and incorporation of one atom of oxygen	Pdensi_DN10586_c0_g1d209930, Pdensi_DN14508_c0_g1d8354, Pdensi_DN21004_c0_g1d362641, Pdensi_DN2150_c0_g1d165343, Pdensi_DN21559_c0_g2, Pdensi_DN21737_c0_g1d221676, Pdensi_DN24294_c0_g1, Pdensi_DN4087_c0_g1d166714, Pdensi_GG_151170_c0_g1, Pdensi_GG_23270_c0_g1
GO:0006270	0.0154630914373257	0.996292437068933	6	27	DNA replication initiation	BP	0.444140355922442	BP DNA replication initiation	Pdensi_DN14576_c2_g1, Pdensi_DN18400_c0_g3, Pdensi_DN19596_c0_g1, Pdensi_DN23580_c0_g1d70164, Pdensi_DN23870_c0_g1d70822, Pdensi_DN32608_c0_g1d199694
GO:0022891	0.0157151497225972	0.988659449146494	75	767	NA	NA	0.45033040670196	none	Pdensi_DN10072_c0_g1d386355, Pdensi_DN10207_c0_g1d266698, Pdensi_DN104174_c0_g1, Pdensi_DN11351_c0_g1, Pdensi_DN11991_c0_g2, Pdensi_DN12675_c0_g1d6600, Pdensi_DN13351_c0_g1d339649, Pdensi_DN13761_c0_g1, Pdensi_DN13866_c1_g1d523197, Pdensi_DN14253_c0_g1d179269, Pdensi_DN14541_c0_g1d8394, Pdensi_DN15739_c0_g1, Pdensi_DN16039_c0_g1, Pdensi_DN16689_c0_g1d215464, Pdensi_DN17034_c1_g1, Pdensi_DN17406_c…
GO:0046386	0.0157592657943161	0.997618078739143	4	14	deoxyribose phosphate catabolic process	BP	0.450546805377177	BP deoxyribose phosphate catabolic process	Pdensi_DN22961_c0_g2d546367, Pdensi_DN25411_c0_g2, Pdensi_DN47344_c0_g1d249493, Pdensi_GG_10430_c0_g1
GO:0051275	0.0158263658975555	0.996166700873086	6	28	beta-glucan catabolic process	BP	0.451417779142774	BP beta-glucan catabolic process	Pdensi_DN14864_c0_g1d108554, Pdensi_DN19354_c0_g1d60862, Pdensi_DN19354_c0_g2, Pdensi_DN19551_c0_g4, Pdensi_GG_11158_c0_g1, Pdensi_GG_16375_c0_g1
GO:0005615	0.0159149976931346	0.993057039202504	14	99	extracellular space	CC	0.452897463221259	CC extracellular space	Pdensi_DN13978_c0_g2, Pdensi_DN15132_c1_g3, Pdensi_DN16548_c0_g1d279087, Pdensi_DN17780_c0_g1, Pdensi_DN19282_c0_g1d14910, Pdensi_DN19290_c1_g3, Pdensi_DN19317_c1_g1, Pdensi_DN19811_c0_g1d15904, Pdensi_DN22129_c0_g1d67028, Pdensi_DN22479_c0_g1d67747, Pdensi_DN23864_c1_g1d70605, Pdensi_DN24100_c0_g1, Pdensi_DN25010_c0_g3, Pdensi_GG_18987_c0_g1
GO:0005507	0.0161739908260284	0.992247297078322	17	136	copper ion binding	MF	0.459207177323322	MF copper ion binding	Pdensi_DN10914_c0_g1d387447, Pdensi_DN11539_c0_g1d336199, Pdensi_DN14043_c1_g1d523607, Pdensi_DN16548_c0_g1d279087, Pdensi_DN17857_c0_g1d352278, Pdensi_DN17932_c1_g4, Pdensi_DN18549_c0_g3d354668, Pdensi_DN19175_c0_g1d286053, Pdensi_DN20631_c2_g1, Pdensi_DN20755_c0_g2d493377, Pdensi_DN21225_c0_g1d189464, Pdensi_DN21246_c1_g1d18502, Pdensi_DN25567_c0_g2, Pdensi_DN27378_c0_g1d140778, Pdensi_DN39555_…
GO:0002679	0.0165158308629541	0.998524437652428	3	7	respiratory burst involved in defense response	BP	0.465700852140818	BP respiratory burst involved in defense response	Pdensi_DN11871_c0_g1d458112, Pdensi_DN15194_c0_g1d343911, Pdensi_DN16524_c0_g1d279098
GO:0045730	0.0165158308629541	0.998524437652428	3	7	respiratory burst	BP	0.465700852140818	BP respiratory burst	Pdensi_DN11871_c0_g1d458112, Pdensi_DN15194_c0_g1d343911, Pdensi_DN16524_c0_g1d279098
GO:0010091	0.0165160909256239	0.994862880260012	8	43	trichome branching	BP	0.465700852140818	BP trichome branching	Pdensi_DN16340_c0_g1d55657, Pdensi_DN18458_c1_g1, Pdensi_DN20373_c2_g4, Pdensi_DN21912_c0_g1, Pdensi_DN22203_c0_g1, Pdensi_DN22481_c1_g1, Pdensi_DN25197_c1_g4d73796, Pdensi_DN9507_c0_g1d333098
GO:0071944	0.0165665880023753	0.997503919980743	4	13	cell periphery	CC	0.466058213162713	CC cell periphery	Pdensi_DN13534_c0_g1d51910, Pdensi_DN16039_c0_g1, Pdensi_DN580_c0_g1d164215, Pdensi_GG_121678_c0_g1
GO:0009202	0.0166606343875981	0.999552506083411	2	3	deoxyribonucleoside triphosphate biosynthetic process	BP	0.467636302788118	BP deoxyribonucleoside triphosphate biosynthetic process	Pdensi_DN19769_c0_g1d409219, Pdensi_DN32798_c0_g1
GO:0006749	0.016768651244105	0.994737128286661	8	46	glutathione metabolic process	BP	0.469598455976959	BP glutathione metabolic process	Pdensi_DN15855_c0_g1d468400, Pdensi_DN16319_c0_g1d111066, Pdensi_DN16319_c0_g1d111067, Pdensi_DN19298_c2_g1, Pdensi_DN20193_c0_g2, Pdensi_DN21723_c0_g1d420031, Pdensi_DN23583_c3_g1, Pdensi_GG_121247_c0_g1
GO:0005384	0.0168953000839486	0.99654817764348	5	21	manganese ion transmembrane transporter activity	MF	0.47207230756103	MF manganese ion transmembrane transporter activity	Pdensi_DN10072_c0_g1d386355, Pdensi_DN14541_c0_g1d8394, Pdensi_DN19021_c0_g1d356802, Pdensi_DN23589_c3_g1, Pdensi_DN41637_c0_g1d153156
GO:0014070	0.0169674023500858	0.989919020068421	31	270	response to organic cyclic compound	BP	0.472980373249676	BP response to organic cyclic compound	Pdensi_DN1041_c0_g1d203043, Pdensi_DN12359_c0_g1, Pdensi_DN16481_c0_g1d278696, Pdensi_DN16505_c1_g1d279192, Pdensi_DN17984_c1_g1, Pdensi_DN1833_c0_g1, Pdensi_DN18948_c0_g1d14272, Pdensi_DN19025_c1_g3, Pdensi_DN19376_c0_g2, Pdensi_DN19752_c0_g1d409295, Pdensi_DN20053_c2_g3, Pdensi_DN20163_c0_g1d62509, Pdensi_DN20570_c0_g1, Pdensi_DN20680_c0_g1d291823, Pdensi_DN21049_c2_g1, Pdensi_DN21067_c1_g1, Pd…
GO:0000281	0.0170045694976146	0.996548708930069	5	20	mitotic cytokinesis	BP	0.472980373249676	BP mitotic cytokinesis	Pdensi_DN13157_c0_g1, Pdensi_DN14892_c1_g1, Pdensi_DN17702_c1_g5, Pdensi_DN42458_c0_g1d574608, Pdensi_GG_78706_c1_g1
GO:0080140	0.017052342089749	0.999350182393702	2	4	regulation of jasmonic acid metabolic process	BP	0.473240899166413	BP regulation of jasmonic acid metabolic process	Pdensi_DN18506_c0_g2, Pdensi_GG_57871_c0_g1
GO:0050801	0.0170908136319713	0.990038062145707	29	249	ion homeostasis	BP	0.473242709153147	BP ion homeostasis	Pdensi_DN10072_c0_g1d386355, Pdensi_DN11991_c0_g2, Pdensi_DN12675_c0_g1d6600, Pdensi_DN14541_c0_g1d8394, Pdensi_DN14892_c1_g1, Pdensi_DN17406_c0_g1d350753, Pdensi_DN17735_c0_g1d12535, Pdensi_DN19021_c0_g1d356802, Pdensi_DN19864_c2_g1, Pdensi_DN20327_c1_g1, Pdensi_DN21684_c0_g1d123798, Pdensi_DN22622_c0_g2, Pdensi_DN22738_c1_g1, Pdensi_DN22939_c1_g1, Pdensi_DN23053_c1_g1, Pdensi_DN23589_c3_g1, Pde…
GO:0010555	0.0172421824222559	0.9973215973602	4	14	response to mannitol	BP	0.476363613917124	BP response to mannitol	Pdensi_DN10914_c0_g1d387447, Pdensi_DN11560_c0_g3, Pdensi_DN29383_c0_g1, Pdensi_GG_2636_c0_g1
GO:0072384	0.0172821657109228	0.998428759665084	3	7	organelle transport along microtubule	BP	0.476400102662173	BP organelle transport along microtubule	Pdensi_DN13157_c0_g1, Pdensi_DN29759_c0_g1d309377, Pdensi_DN9890_c0_g1d266193
GO:0009910	0.0174121923678402	0.995060123667849	7	36	negative regulation of flower development	BP	0.478506795072891	BP negative regulation of flower development	Pdensi_DN19892_c1_g1d360735, Pdensi_DN21739_c0_g1d221731, Pdensi_DN22392_c1_g1, Pdensi_DN22737_c0_g1d302326, Pdensi_DN22786_c1_g1d302012, Pdensi_DN9686_c0_g1d385880, Pdensi_GG_61773_c1_g1
GO:0044325	0.0174362563697231	0.998409312422285	3	7	ion channel binding	MF	0.478506795072891	MF ion channel binding	Pdensi_DN14892_c1_g1, Pdensi_DN97408_c0_g1, Pdensi_GG_78706_c1_g1
GO:0009740	0.0175787441132572	0.99398073783388	9	52	gibberellic acid mediated signaling pathway	BP	0.481345077696791	BP gibberellic acid mediated signaling pathway	Pdensi_DN12630_c0_g1d211812, Pdensi_DN15429_c0_g1, Pdensi_DN18670_c0_g1d532266, Pdensi_DN19201_c0_g1d286338, Pdensi_DN21644_c0_g1, Pdensi_DN2386_c0_g1d835, Pdensi_DN52780_c0_g1, Pdensi_GG_41038_c0_g1, Pdensi_GG_83776_c1_g1
GO:0045491	0.0177305714581944	0.994922874932585	7	38	xylan metabolic process	BP	0.484425945693728	BP xylan metabolic process	Pdensi_DN17518_c0_g1d474702, Pdensi_DN19386_c0_g1d358050, Pdensi_DN23116_c1_g4, Pdensi_DN38499_c1_g1, Pdensi_GG_100908_c0_g1, Pdensi_GG_106765_c0_g1, Pdensi_GG_11158_c0_g1
GO:0006954	0.0178259317060903	0.997253245936499	4	13	inflammatory response	BP	0.485056849481077	BP inflammatory response	Pdensi_DN12005_c0_g1d337285, Pdensi_DN20327_c1_g1, Pdensi_DN25018_c0_g1d136589, Pdensi_GG_75737_c0_g1
GO:0015295	0.017838285327071	0.99269888628343	12	81	solute:proton symporter activity	MF	0.485056849481077	MF solute:proton symporter activity	Pdensi_DN14253_c0_g1d179269, Pdensi_DN16039_c0_g1, Pdensi_DN17406_c0_g1d350753, Pdensi_DN17464_c0_g1d529765, Pdensi_DN21784_c0_g4, Pdensi_DN21802_c0_g3, Pdensi_DN21862_c0_g1d221873, Pdensi_DN24001_c0_g2d225091, Pdensi_DN26653_c0_g1d78124, Pdensi_DN28060_c0_g1d141387, Pdensi_DN39771_c0_g2, Pdensi_GG_114438_c1_g1
GO:0051783	0.0178717586158423	0.992104613837743	14	95	regulation of nuclear division	BP	0.485056849481077	BP regulation of nuclear division	Pdensi_DN12774_c0_g1d211866, Pdensi_DN16510_c0_g1, Pdensi_DN17385_c0_g1d57185, Pdensi_DN17486_c0_g1d401111, Pdensi_DN17685_c0_g1d475159, Pdensi_DN20715_c0_g1, Pdensi_DN21502_c0_g1d221401, Pdensi_DN23727_c3_g1, Pdensi_DN25445_c0_g1, Pdensi_DN32909_c0_g1d199954, Pdensi_DN48630_c0_g1, Pdensi_DN8410_c0_g1d170709, Pdensi_GG_32521_c0_g1, Pdensi_GG_93509_c0_g1
GO:0070981	0.0180317444036922	0.998228868701034	3	8	L-asparagine biosynthetic process	BP	0.487252531890997	BP L-asparagine biosynthetic process	Pdensi_DN20576_c0_g2, Pdensi_DN21762_c0_g1d420144, Pdensi_DN25324_c0_g2
GO:0070982	0.0180317444036922	0.998228868701034	3	8	L-asparagine metabolic process	BP	0.487252531890997	BP L-asparagine metabolic process	Pdensi_DN20576_c0_g2, Pdensi_DN21762_c0_g1d420144, Pdensi_DN25324_c0_g2
GO:1990019	0.0181597695037734	0.999488902716228	2	3	protein storage vacuole organization	BP	0.489638249071106	BP protein storage vacuole organization	Pdensi_DN12630_c0_g1d211812, Pdensi_GG_83776_c1_g1
GO:0009620	0.0182621765289169	0.988797119213953	34	307	response to fungus	BP	0.490396123229249	BP response to fungus	Pdensi_DN10553_c0_g1d103553, Pdensi_DN11982_c0_g1d337024, Pdensi_DN14603_c0_g1d213535, Pdensi_DN16531_c0_g1d279248, Pdensi_DN16830_c0_g1d349088, Pdensi_DN17848_c0_g1d476052, Pdensi_DN18829_c0_g1d480579, Pdensi_DN19290_c1_g3, Pdensi_DN19462_c0_g1d287120, Pdensi_DN19548_c0_g3, Pdensi_DN19752_c0_g1d409295, Pdensi_DN19785_c0_g2d288164, Pdensi_DN19811_c0_g1d15904, Pdensi_DN20680_c0_g1d291823, Pdensi_D…
GO:0008970	0.0182892442770011	0.99710724349544	4	14	phospholipase A1 activity	MF	0.490396123229249	MF phospholipase A1 activity	Pdensi_DN19924_c1_g1d361392, Pdensi_DN20096_c0_g1d62246, Pdensi_DN21800_c0_g1d297021, Pdensi_DN21800_c0_g2d297024
GO:0046593	0.0183072729009458	0.99819128605438	3	8	mandelonitrile lyase activity	MF	0.490396123229249	MF mandelonitrile lyase activity	Pdensi_DN28396_c0_g1d141608, Pdensi_GG_149001_c1_g1, Pdensi_GG_17201_c0_g1
GO:0015301	0.0188469424899392	0.995229966632312	6	29	anion:anion antiporter activity	MF	0.501871232846183	MF anion:anion antiporter activity	Pdensi_DN13761_c0_g1, Pdensi_DN15739_c0_g1, Pdensi_DN19606_c0_g2d360085, Pdensi_DN21684_c0_g1d123798, Pdensi_DN39885_c1_g2, Pdensi_GG_147565_c1_g1
GO:0003680	0.0189008510423609	0.997034705945615	4	13	AT DNA binding	MF	0.501871232846183	MF AT DNA binding	Pdensi_DN11496_c0_g1d210701, Pdensi_DN21129_c1_g1, Pdensi_DN340_c0_g1d324329, Pdensi_DN39110_c0_g4
GO:0001872	0.0189126386764762	0.999455820714377	2	3	(1->3)-beta-D-glucan binding	MF	0.501871232846183	MF (1->3)-beta-D-glucan binding	Pdensi_DN11064_c0_g1d210295, Pdensi_DN21749_c0_g1
GO:0006269	0.0189241180711542	0.999455310487477	2	3	DNA replication, synthesis of RNA primer	BP	0.501871232846183	BP DNA replication, synthesis of RNA primer	Pdensi_DN15095_c0_g1d465751, Pdensi_DN20804_c0_g1d121146
GO:0051301	0.018939305573241	0.988091503740243	37	337	cell division	BP	0.501871232846183	BP cell division	Pdensi_DN14259_c0_g1, Pdensi_DN15327_c0_g1, Pdensi_DN16626_c1_g1, Pdensi_DN17385_c0_g1d57185, Pdensi_DN17702_c1_g5, Pdensi_DN17897_c0_g1d282278, Pdensi_DN18055_c1_g1, Pdensi_DN19499_c0_g1d60977, Pdensi_DN19752_c0_g1d409295, Pdensi_DN20680_c0_g1d291823, Pdensi_DN20715_c0_g1, Pdensi_DN20838_c0_g1d63948, Pdensi_DN21267_c0_g2, Pdensi_DN21892_c1_g4d297417, Pdensi_DN23629_c0_g4, Pdensi_DN23915_c1_g7, P…
GO:0050664	0.0191351389750747	0.99599559053442	5	20	oxidoreductase activity, acting on NAD(P)H, oxygen as acceptor	MF	0.505972494529766	MF oxidoreductase activity, acting on NAD(P)H, oxygen as acceptor	Pdensi_DN11871_c0_g1d458112, Pdensi_DN15194_c0_g1d343911, Pdensi_DN16524_c0_g1d279098, Pdensi_DN21566_c0_g2d295660, Pdensi_DN21636_c0_g3
GO:0030527	0.0192599704193598	0.999440306141538	2	3	structural constituent of chromatin	MF	0.507119871350443	MF structural constituent of chromatin	Pdensi_DN16895_c0_g1d528591, Pdensi_DN20809_c0_g1d538058
GO:0016758	0.0192608423788352	0.9873529162741	44	420	transferase activity, transferring hexosyl groups	MF	0.507119871350443	MF transferase activity, transferring hexosyl groups	Pdensi_DN12046_c0_g1d50385, Pdensi_DN13671_c0_g1, Pdensi_DN15512_c0_g1d214428, Pdensi_DN1607_c0_g1d613, Pdensi_DN16879_c0_g1d471972, Pdensi_DN17743_c0_g1d282049, Pdensi_DN18439_c0_g1d217244, Pdensi_DN18705_c0_g1d217585, Pdensi_DN18864_c1_g4, Pdensi_DN19924_c3_g1, Pdensi_DN20037_c1_g1, Pdensi_DN20864_c0_g2, Pdensi_DN21317_c0_g1d294644, Pdensi_DN21510_c0_g1d221411, Pdensi_DN21917_c0_g2, Pdensi_DN23…
GO:0042127	0.0196663545055953	0.990621592991948	16	121	regulation of cell proliferation	BP	0.516692580422057	BP regulation of cell proliferation	Pdensi_DN12183_c0_g1d211347, Pdensi_DN12630_c0_g1d211812, Pdensi_DN17385_c0_g1d57185, Pdensi_DN19217_c0_g2, Pdensi_DN20372_c1_g1, Pdensi_DN20715_c0_g1, Pdensi_DN22455_c0_g2d543632, Pdensi_DN25445_c0_g1, Pdensi_DN26165_c1_g2, Pdensi_DN32909_c0_g1d199954, Pdensi_DN8410_c0_g1d170709, Pdensi_GG_104047_c0_g1, Pdensi_GG_23961_c0_g1, Pdensi_GG_83182_c0_g1, Pdensi_GG_83776_c1_g1, Pdensi_GG_93509_c0_g1
GO:0009813	0.0198079523663102	0.990076843035895	18	139	flavonoid biosynthetic process	BP	0.519305508633349	BP flavonoid biosynthetic process	Pdensi_DN104174_c0_g1, Pdensi_DN10769_c0_g1d267536, Pdensi_DN12089_c0_g1, Pdensi_DN14741_c0_g1d394293, Pdensi_DN15407_c0_g1d182088, Pdensi_DN18175_c0_g1d216828, Pdensi_DN18584_c0_g1d115415, Pdensi_DN18694_c0_g1d284318, Pdensi_DN21483_c0_g2, Pdensi_DN21685_c0_g2d540495, Pdensi_DN21984_c0_g1d297873, Pdensi_DN21992_c0_g1d124522, Pdensi_DN22639_c0_g3, Pdensi_DN24868_c0_g1, Pdensi_DN27282_c0_g1d430792…
GO:0031408	0.0199317882419278	0.993517320802228	8	48	oxylipin biosynthetic process	BP	0.521442663942748	BP oxylipin biosynthetic process	Pdensi_DN14965_c0_g1d465570, Pdensi_DN18176_c1_g1, Pdensi_DN18796_c1_g3, Pdensi_DN22547_c0_g1d20905, Pdensi_DN26360_c0_g1d560098, Pdensi_DN27720_c1_g1, Pdensi_DN38467_c1_g1, Pdensi_DN40370_c0_g1d91729
GO:0009204	0.0201343250737442	0.996669786647654	4	15	deoxyribonucleoside triphosphate catabolic process	BP	0.525625325336179	BP deoxyribonucleoside triphosphate catabolic process	Pdensi_DN22961_c0_g2d546367, Pdensi_DN25411_c0_g2, Pdensi_DN47344_c0_g1d249493, Pdensi_GG_10430_c0_g1
GO:0044703	0.0203430302308544	0.995638778575353	5	21	multi-organism reproductive process	BP	0.529716650234084	BP multi-organism reproductive process	Pdensi_DN14686_c0_g1, Pdensi_DN19642_c2_g3, Pdensi_DN21649_c0_g2, Pdensi_DN2770_c0_g1d326233, Pdensi_DN37968_c1_g1
GO:0010077	0.0203770242015059	0.996668068235829	4	14	maintenance of inflorescence meristem identity	BP	0.529716650234084	BP maintenance of inflorescence meristem identity	Pdensi_DN15886_c1_g3, Pdensi_DN18561_c3_g1, Pdensi_DN25070_c0_g1d226785, Pdensi_DN25687_c1_g1
GO:0040008	0.0205013141807593	0.987204735516927	35	329	regulation of growth	BP	0.531825670179613	BP regulation of growth	Pdensi_DN10201_c1_g1, Pdensi_DN1041_c0_g1d203043, Pdensi_DN10914_c0_g1d387447, Pdensi_DN11521_c0_g1d336257, Pdensi_DN12630_c0_g1d211812, Pdensi_DN14292_c0_g1d273510, Pdensi_DN16408_c1_g1d278964, Pdensi_DN16541_c0_g1d215371, Pdensi_DN17413_c0_g3, Pdensi_DN17848_c0_g1d476052, Pdensi_DN19017_c1_g2d481949, Pdensi_DN19112_c1_g1d285936, Pdensi_DN19376_c0_g2, Pdensi_DN20163_c0_g1d62509, Pdensi_DN20580_c…
GO:0046777	0.0206437416811191	0.988159043747767	26	227	protein autophosphorylation	BP	0.533261196618533	BP protein autophosphorylation	Pdensi_DN12923_c0_g2, Pdensi_DN15185_c1_g9, Pdensi_DN17702_c1_g5, Pdensi_DN19074_c0_g6, Pdensi_DN19919_c1_g1d487645, Pdensi_DN20163_c0_g1d62509, Pdensi_DN21742_c1_g3, Pdensi_DN22072_c0_g2d222098, Pdensi_DN22219_c2_g1, Pdensi_DN22219_c2_g2, Pdensi_DN22472_c0_g1d126278, Pdensi_DN22657_c0_g1d223069, Pdensi_DN22657_c0_g2d301592, Pdensi_DN25836_c0_g1d228127, Pdensi_DN25910_c7_g1, Pdensi_DN32900_c0_g1d…
GO:0045737	0.0207167564536833	0.997759206375182	3	9	positive regulation of cyclin-dependent protein serine/threonine kinase activity	BP	0.533261196618533	BP positive regulation of cyclin-dependent protein serine/threonine kinase activity	Pdensi_DN14259_c0_g1, Pdensi_DN18055_c1_g1, Pdensi_GG_103656_c0_g1
GO:1904031	0.0207167564536833	0.997759206375182	3	9	positive regulation of cyclin-dependent protein kinase activity	BP	0.533261196618533	BP positive regulation of cyclin-dependent protein kinase activity	Pdensi_DN14259_c0_g1, Pdensi_DN18055_c1_g1, Pdensi_GG_103656_c0_g1
GO:0008297	0.0207297608489107	0.999372918997969	2	3	single-stranded DNA exodeoxyribonuclease activity	MF	0.533261196618533	MF single-stranded DNA exodeoxyribonuclease activity	Pdensi_DN23531_c3_g2, Pdensi_DN3586_c0_g1d1329
GO:0045787	0.0208128965414941	0.99093589785058	13	89	positive regulation of cell cycle	BP	0.533604109930049	BP positive regulation of cell cycle	Pdensi_DN14259_c0_g1, Pdensi_DN17385_c0_g1d57185, Pdensi_DN18055_c1_g1, Pdensi_DN20715_c0_g1, Pdensi_DN25445_c0_g1, Pdensi_DN32608_c0_g1d199694, Pdensi_DN32909_c0_g1d199954, Pdensi_DN39903_c0_g1, Pdensi_DN4636_c0_g1d205709, Pdensi_DN8410_c0_g1d170709, Pdensi_GG_103656_c0_g1, Pdensi_GG_32521_c0_g1, Pdensi_GG_93509_c0_g1
GO:0007016	0.0209956527879145	0.999360432465009	2	3	cytoskeletal anchoring at plasma membrane	BP	0.533604109930049	BP cytoskeletal anchoring at plasma membrane	Pdensi_DN14892_c1_g1, Pdensi_GG_78706_c1_g1
GO:0019228	0.0209956527879145	0.999360432465009	2	3	neuronal action potential	BP	0.533604109930049	BP neuronal action potential	Pdensi_DN14892_c1_g1, Pdensi_GG_78706_c1_g1
GO:0072658	0.0209956527879145	0.999360432465009	2	3	maintenance of protein location in membrane	BP	0.533604109930049	BP maintenance of protein location in membrane	Pdensi_DN14892_c1_g1, Pdensi_GG_78706_c1_g1
GO:0072660	0.0209956527879145	0.999360432465009	2	3	maintenance of protein location in plasma membrane	BP	0.533604109930049	BP maintenance of protein location in plasma membrane	Pdensi_DN14892_c1_g1, Pdensi_GG_78706_c1_g1
GO:0005986	0.021103303848293	0.99779734789754	3	8	sucrose biosynthetic process	BP	0.533604109930049	BP sucrose biosynthetic process	Pdensi_DN13436_c0_g1, Pdensi_DN19500_c3_g2, Pdensi_DN21948_c1_g4
GO:0047496	0.021107596208801	0.999355148681724	2	3	vesicle transport along microtubule	BP	0.533604109930049	BP vesicle transport along microtubule	Pdensi_DN29759_c0_g1d309377, Pdensi_DN9890_c0_g1d266193
GO:0099518	0.021107596208801	0.999355148681724	2	3	vesicle cytoskeletal trafficking	BP	0.533604109930049	BP vesicle cytoskeletal trafficking	Pdensi_DN29759_c0_g1d309377, Pdensi_DN9890_c0_g1d266193
GO:0009219	0.0211859249568079	0.99644044363101	4	15	pyrimidine deoxyribonucleotide metabolic process	BP	0.533604109930049	BP pyrimidine deoxyribonucleotide metabolic process	Pdensi_DN22961_c0_g2d546367, Pdensi_DN25411_c0_g2, Pdensi_DN47344_c0_g1d249493, Pdensi_GG_10430_c0_g1
GO:0046527	0.021221206399891	0.98864282129144	21	171	glucosyltransferase activity	MF	0.533604109930049	MF glucosyltransferase activity	Pdensi_DN1607_c0_g1d613, Pdensi_DN17743_c0_g1d282049, Pdensi_DN18705_c0_g1d217585, Pdensi_DN19924_c3_g1, Pdensi_DN20037_c1_g1, Pdensi_DN21317_c0_g1d294644, Pdensi_DN21917_c0_g2, Pdensi_DN24635_c0_g1d554814, Pdensi_DN25789_c1_g2, Pdensi_DN26825_c0_g3, Pdensi_DN28247_c0_g1d501460, Pdensi_DN29383_c0_g1, Pdensi_DN34854_c1_g1, Pdensi_DN38801_c0_g1d90377, Pdensi_GG_133971_c0_g1, Pdensi_GG_144104_c0_g1,…
GO:0006811	0.0212747126121184	0.984750953820198	66	676	ion transport	BP	0.533604109930049	BP ion transport	Pdensi_DN11351_c0_g1, Pdensi_DN11991_c0_g2, Pdensi_DN12608_c0_g1d459878, Pdensi_DN12675_c0_g1d6600, Pdensi_DN13761_c0_g1, Pdensi_DN13866_c1_g1d523197, Pdensi_DN14124_c1_g2, Pdensi_DN15364_c0_g1d181907, Pdensi_DN15364_c0_g2, Pdensi_DN15739_c0_g1, Pdensi_DN16039_c0_g1, Pdensi_DN16689_c0_g1d215464, Pdensi_DN17034_c1_g1, Pdensi_DN17735_c0_g1d12535, Pdensi_DN18556_c0_g1d59326, Pdensi_DN19021_c0_g1d356…
GO:0004672	0.021321392243541	0.983664764776339	101	1087	protein kinase activity	MF	0.533604109930049	MF protein kinase activity	Pdensi_DN12166_c0_g1d337469, Pdensi_DN12923_c0_g2, Pdensi_DN13328_c0_g1d339768, Pdensi_DN13443_c0_g1d522706, Pdensi_DN13569_c0_g1d272134, Pdensi_DN15185_c1_g9, Pdensi_DN15253_c0_g1d9232, Pdensi_DN15448_c0_g1, Pdensi_DN16120_c3_g1, Pdensi_DN16490_c1_g5, Pdensi_DN16531_c0_g1d279248, Pdensi_DN16562_c2_g3, Pdensi_DN17291_c0_g1d57060, Pdensi_DN17576_c0_g1, Pdensi_DN17702_c1_g5, Pdensi_DN17848_c0_g1d47…
GO:2000282	0.0213348461452498	0.999344373678066	2	3	regulation of cellular amino acid biosynthetic process	BP	0.533604109930049	BP regulation of cellular amino acid biosynthetic process	Pdensi_DN18400_c0_g3, Pdensi_DN35590_c0_g2
GO:2000214	0.0213493609962274	0.999343683247305	2	3	regulation of proline metabolic process	BP	0.533604109930049	BP regulation of proline metabolic process	Pdensi_DN35590_c0_g2, Pdensi_DN7025_c0_g1d383786
GO:1905428	0.021510193381236	0.996368967325888	4	15	regulation of plant organ formation	BP	0.536535633286619	BP regulation of plant organ formation	Pdensi_DN11991_c0_g2, Pdensi_DN22939_c1_g1, Pdensi_DN23053_c1_g1, Pdensi_GG_147646_c0_g1
GO:1901568	0.0217999004934029	0.991252317328381	11	70	fatty acid derivative metabolic process	BP	0.542663381575172	BP fatty acid derivative metabolic process	Pdensi_DN13861_c0_g1, Pdensi_DN13940_c0_g1d7805, Pdensi_DN16858_c0_g3, Pdensi_DN17495_c0_g1, Pdensi_DN17809_c1_g9, Pdensi_DN17899_c0_g1d216510, Pdensi_DN20327_c1_g1, Pdensi_DN21737_c0_g1d221676, Pdensi_DN24954_c0_g1d305220, Pdensi_DN5177_c0_g1, Pdensi_GG_13995_c0_g1
GO:0008272	0.0220685257851564	0.996245076887089	4	15	sulfate transport	BP	0.547441152288196	BP sulfate transport	Pdensi_DN13761_c0_g1, Pdensi_DN19606_c0_g2d360085, Pdensi_DN39885_c1_g2, Pdensi_GG_147565_c1_g1
GO:0051235	0.0220806892296083	0.992100704820281	9	55	maintenance of location	BP	0.547441152288196	BP maintenance of location	Pdensi_DN10072_c0_g1d386355, Pdensi_DN14541_c0_g1d8394, Pdensi_DN14892_c1_g1, Pdensi_DN15327_c0_g1, Pdensi_DN20096_c0_g1d62246, Pdensi_DN23589_c3_g1, Pdensi_DN41637_c0_g1d153156, Pdensi_GG_78706_c1_g1, Pdensi_GG_97491_c0_g1
GO:0072348	0.0223519704009176	0.995052739367076	5	22	sulfur compound transport	BP	0.553054175261259	BP sulfur compound transport	Pdensi_DN13761_c0_g1, Pdensi_DN19606_c0_g2d360085, Pdensi_DN22124_c0_g1d67031, Pdensi_DN39885_c1_g2, Pdensi_GG_147565_c1_g1
GO:0000079	0.0225041604040486	0.992553100721888	8	45	regulation of cyclin-dependent protein serine/threonine kinase activity	BP	0.554592528997374	BP regulation of cyclin-dependent protein serine/threonine kinase activity	Pdensi_DN14259_c0_g1, Pdensi_DN17385_c0_g1d57185, Pdensi_DN18055_c1_g1, Pdensi_DN20715_c0_g1, Pdensi_DN25445_c0_g1, Pdensi_DN32909_c0_g1d199954, Pdensi_DN8410_c0_g1d170709, Pdensi_GG_103656_c0_g1
GO:1904029	0.0225041604040486	0.992553100721888	8	45	regulation of cyclin-dependent protein kinase activity	BP	0.554592528997374	BP regulation of cyclin-dependent protein kinase activity	Pdensi_DN14259_c0_g1, Pdensi_DN17385_c0_g1d57185, Pdensi_DN18055_c1_g1, Pdensi_DN20715_c0_g1, Pdensi_DN25445_c0_g1, Pdensi_DN32909_c0_g1d199954, Pdensi_DN8410_c0_g1d170709, Pdensi_GG_103656_c0_g1
GO:0005871	0.0225731579652083	0.991350879031626	10	64	kinesin complex	CC	0.555182539814965	CC kinesin complex	Pdensi_DN15359_c0_g1d344451, Pdensi_DN15654_c0_g1, Pdensi_DN29759_c0_g1d309377, Pdensi_DN30913_c0_g1d310589, Pdensi_DN34901_c0_g1d30567, Pdensi_DN35986_c0_g1d239151, Pdensi_DN42458_c0_g1d574608, Pdensi_DN9890_c0_g1d266193, Pdensi_DN99234_c0_g1, Pdensi_GG_24036_c0_g1
GO:0099402	0.0229578152543512	0.984991878044971	41	386	plant organ development	BP	0.563518325824932	BP plant organ development	Pdensi_DN10759_c0_g1d334935, Pdensi_DN12603_c0_g1d105849, Pdensi_DN12681_c0_g1d338362, Pdensi_DN14344_c0_g1d463866, Pdensi_DN14965_c0_g1d465570, Pdensi_DN15327_c0_g1, Pdensi_DN16539_c0_g1d279215, Pdensi_DN16541_c0_g1d215371, Pdensi_DN18506_c0_g2, Pdensi_DN19217_c0_g2, Pdensi_DN19591_c0_g2d359413, Pdensi_DN19638_c0_g1d287697, Pdensi_DN19752_c0_g1d409295, Pdensi_DN20191_c0_g2, Pdensi_DN20253_c0_g1d…
GO:0016052	0.0232548536554292	0.985571648273356	33	304	carbohydrate catabolic process	BP	0.569674566087871	BP carbohydrate catabolic process	Pdensi_DN12747_c0_g2, Pdensi_DN13590_c1_g1, Pdensi_DN14230_c0_g3, Pdensi_DN14864_c0_g1d108554, Pdensi_DN16940_c0_g1d349324, Pdensi_DN17518_c0_g1d474702, Pdensi_DN18386_c1_g2, Pdensi_DN19354_c0_g1d60862, Pdensi_DN19354_c0_g2, Pdensi_DN19386_c0_g1d358050, Pdensi_DN19551_c0_g4, Pdensi_DN19879_c2_g1, Pdensi_DN20111_c0_g1d188531, Pdensi_DN20151_c0_g1d289656, Pdensi_DN20854_c0_g2, Pdensi_DN20919_c0_g1d…
GO:0071489	0.0234358262759096	0.995937381498784	4	15	cellular response to red or far red light	BP	0.571607264695747	BP cellular response to red or far red light	Pdensi_DN11848_c0_g1d5764, Pdensi_DN13233_c0_g2d339539, Pdensi_DN18276_c0_g1, Pdensi_DN37496_c0_g1d377271
GO:0047763	0.0235018913484011	0.995922362286398	4	15	caffeate O-methyltransferase activity	MF	0.571607264695747	MF caffeate O-methyltransferase activity	Pdensi_DN14741_c0_g1d394293, Pdensi_DN16405_c0_g1, Pdensi_DN20231_c0_g1, Pdensi_DN39295_c0_g3
GO:0009407	0.0235193055673384	0.993688407645012	6	31	toxin catabolic process	BP	0.571607264695747	BP toxin catabolic process	Pdensi_DN15855_c0_g1d468400, Pdensi_DN16319_c0_g1d111066, Pdensi_DN16319_c0_g1d111067, Pdensi_DN19298_c2_g1, Pdensi_DN20193_c0_g2, Pdensi_DN23583_c3_g1
GO:0090487	0.0235193055673384	0.993688407645012	6	31	secondary metabolite catabolic process	BP	0.571607264695747	BP secondary metabolite catabolic process	Pdensi_DN15855_c0_g1d468400, Pdensi_DN16319_c0_g1d111066, Pdensi_DN16319_c0_g1d111067, Pdensi_DN19298_c2_g1, Pdensi_DN20193_c0_g2, Pdensi_DN23583_c3_g1
GO:0050662	0.0241213250680498	0.984085377576802	42	402	coenzyme binding	MF	0.585084581670295	MF coenzyme binding	Pdensi_DN12089_c0_g1, Pdensi_DN13937_c0_g1d178830, Pdensi_DN13978_c0_g2, Pdensi_DN14508_c0_g1d8354, Pdensi_DN15561_c0_g1d467185, Pdensi_DN16955_c0_g2, Pdensi_DN17158_c0_g2, Pdensi_DN17458_c0_g1d12111, Pdensi_DN17676_c0_g1d351375, Pdensi_DN18774_c0_g1d355297, Pdensi_DN18840_c0_g2d285011, Pdensi_DN21004_c0_g1d362641, Pdensi_DN21146_c1_g1, Pdensi_DN21322_c0_g1d294658, Pdensi_DN21358_c0_g2, Pdensi_DN…
GO:0015075	0.0242244882627473	0.982756973975266	61	620	ion transmembrane transporter activity	MF	0.586432503680888	MF ion transmembrane transporter activity	Pdensi_DN10072_c0_g1d386355, Pdensi_DN10207_c0_g1d266698, Pdensi_DN104174_c0_g1, Pdensi_DN11351_c0_g1, Pdensi_DN11991_c0_g2, Pdensi_DN12675_c0_g1d6600, Pdensi_DN13761_c0_g1, Pdensi_DN13866_c1_g1d523197, Pdensi_DN14253_c0_g1d179269, Pdensi_DN14541_c0_g1d8394, Pdensi_DN15739_c0_g1, Pdensi_DN16039_c0_g1, Pdensi_DN16689_c0_g1d215464, Pdensi_DN17034_c1_g1, Pdensi_DN17406_c0_g1d350753, Pdensi_DN17464_c…
GO:0005351	0.0244635637211457	0.992479737181896	7	40	carbohydrate:proton symporter activity	MF	0.589595278432437	MF carbohydrate:proton symporter activity	Pdensi_DN14253_c0_g1d179269, Pdensi_DN17464_c0_g1d529765, Pdensi_DN21784_c0_g4, Pdensi_DN21802_c0_g3, Pdensi_DN21862_c0_g1d221873, Pdensi_DN24001_c0_g2d225091, Pdensi_DN39771_c0_g2
GO:0005402	0.0244635637211457	0.992479737181896	7	40	carbohydrate:cation symporter activity	MF	0.589595278432437	MF carbohydrate:cation symporter activity	Pdensi_DN14253_c0_g1d179269, Pdensi_DN17464_c0_g1d529765, Pdensi_DN21784_c0_g4, Pdensi_DN21802_c0_g3, Pdensi_DN21862_c0_g1d221873, Pdensi_DN24001_c0_g2d225091, Pdensi_DN39771_c0_g2
GO:2000241	0.0245238418360395	0.984853175806694	32	286	regulation of reproductive process	BP	0.589595278432437	BP regulation of reproductive process	Pdensi_DN11521_c0_g1d336257, Pdensi_DN12681_c0_g1d338362, Pdensi_DN15886_c1_g3, Pdensi_DN16510_c0_g1, Pdensi_DN17200_c0_g1d280809, Pdensi_DN17486_c0_g1d401111, Pdensi_DN17685_c0_g1d475159, Pdensi_DN17842_c0_g1, Pdensi_DN17984_c1_g1, Pdensi_DN18400_c0_g3, Pdensi_DN18561_c3_g1, Pdensi_DN19032_c2_g2, Pdensi_DN19842_c0_g1d360987, Pdensi_DN19892_c1_g1d360735, Pdensi_DN21739_c0_g1d221731, Pdensi_DN2239…
GO:0006805	0.0245465328547184	0.993427617303574	6	28	xenobiotic metabolic process	BP	0.589595278432437	BP xenobiotic metabolic process	Pdensi_DN18028_c0_g1, Pdensi_DN18672_c0_g1d217489, Pdensi_DN20037_c1_g1, Pdensi_DN20327_c1_g1, Pdensi_DN25789_c1_g2, Pdensi_DN38801_c0_g1d90377
GO:0098978	0.025563749121589	0.997124466571387	3	8	glutamatergic synapse	CC	0.612833690031556	CC glutamatergic synapse	Pdensi_DN18834_c0_g1, Pdensi_DN19571_c0_g1, Pdensi_DN20163_c0_g1d62509
GO:2000762	0.0257091110045362	0.992033354884747	7	39	regulation of phenylpropanoid metabolic process	BP	0.614841509441948	BP regulation of phenylpropanoid metabolic process	Pdensi_DN16481_c0_g1d278696, Pdensi_DN18121_c0_g1, Pdensi_DN21735_c0_g1d296632, Pdensi_DN24854_c2_g5, Pdensi_DN37478_c2_g10, Pdensi_GG_32076_c0_g1, Pdensi_GG_56303_c0_g1
GO:0009924	0.0258470947809551	0.996855529205064	3	10	octadecanal decarbonylase activity	MF	0.614841509441948	MF octadecanal decarbonylase activity	Pdensi_DN13861_c0_g1, Pdensi_DN17899_c0_g1d216510, Pdensi_DN19617_c2_g1
GO:0071771	0.0258470947809551	0.996855529205064	3	10	aldehyde decarbonylase activity	MF	0.614841509441948	MF aldehyde decarbonylase activity	Pdensi_DN13861_c0_g1, Pdensi_DN17899_c0_g1d216510, Pdensi_DN19617_c2_g1
GO:1990465	0.0258470947809551	0.996855529205064	3	10	aldehyde oxygenase (deformylating) activity	MF	0.614841509441948	MF aldehyde oxygenase (deformylating) activity	Pdensi_DN13861_c0_g1, Pdensi_DN17899_c0_g1d216510, Pdensi_DN19617_c2_g1
GO:0000271	0.0260153612295687	0.985134755865135	24	205	polysaccharide biosynthetic process	BP	0.617651793970608	BP polysaccharide biosynthetic process	Pdensi_DN11511_c0_g1, Pdensi_DN13436_c0_g1, Pdensi_DN13671_c0_g1, Pdensi_DN1607_c0_g1d613, Pdensi_DN16094_c0_g1d346425, Pdensi_DN17725_c0_g2, Pdensi_DN18305_c1_g3, Pdensi_DN19500_c3_g2, Pdensi_DN20215_c2_g1, Pdensi_DN20834_c0_g1, Pdensi_DN21896_c0_g1d189998, Pdensi_DN21948_c1_g4, Pdensi_DN22105_c0_g1d299099, Pdensi_DN24215_c0_g1d71642, Pdensi_DN24678_c1_g6, Pdensi_DN26873_c0_g3, Pdensi_DN38499_c1…
GO:0051239	0.0260945253681592	0.981519962571086	58	581	regulation of multicellular organismal process	BP	0.618339887666265	BP regulation of multicellular organismal process	Pdensi_DN11521_c0_g1d336257, Pdensi_DN11848_c0_g1d5764, Pdensi_DN11895_c0_g1, Pdensi_DN12005_c0_g1d337285, Pdensi_DN12229_c0_g1d337510, Pdensi_DN12359_c0_g1, Pdensi_DN12681_c0_g1d338362, Pdensi_DN13570_c0_g1d340125, Pdensi_DN14344_c0_g1d463866, Pdensi_DN15886_c1_g3, Pdensi_DN16262_c0_g1d469738, Pdensi_DN17200_c0_g1d280809, Pdensi_DN17385_c0_g1d57185, Pdensi_DN17842_c0_g1, Pdensi_DN17848_c0_g1d476…
GO:0019207	0.0261475906159697	0.989154864307316	11	76	kinase regulator activity	MF	0.618408083627598	MF kinase regulator activity	Pdensi_DN12774_c0_g1d211866, Pdensi_DN14259_c0_g1, Pdensi_DN17385_c0_g1d57185, Pdensi_DN18055_c1_g1, Pdensi_DN20163_c0_g1d62509, Pdensi_DN20715_c0_g1, Pdensi_DN25445_c0_g1, Pdensi_DN32909_c0_g1d199954, Pdensi_DN48630_c0_g1, Pdensi_DN8410_c0_g1d170709, Pdensi_GG_103656_c0_g1
GO:0010162	0.0262073531491967	0.993950553489954	5	22	seed dormancy process	BP	0.61863411016169	BP seed dormancy process	Pdensi_DN104174_c0_g1, Pdensi_DN18670_c0_g1d532266, Pdensi_DN21483_c0_g2, Pdensi_DN21984_c0_g1d297873, Pdensi_DN52780_c0_g1
GO:0009250	0.0263439691099032	0.987721659606385	14	100	glucan biosynthetic process	BP	0.61957163351633	BP glucan biosynthetic process	Pdensi_DN13436_c0_g1, Pdensi_DN1607_c0_g1d613, Pdensi_DN16094_c0_g1d346425, Pdensi_DN17725_c0_g2, Pdensi_DN19500_c3_g2, Pdensi_DN20834_c0_g1, Pdensi_DN21948_c1_g4, Pdensi_DN22105_c0_g1d299099, Pdensi_DN24215_c0_g1d71642, Pdensi_DN26873_c0_g3, Pdensi_GG_133971_c0_g1, Pdensi_GG_143379_c0_g1, Pdensi_GG_152243_c0_g1, Pdensi_GG_61568_c1_g1
GO:0009143	0.0263476331733937	0.995202202434385	4	16	nucleoside triphosphate catabolic process	BP	0.61957163351633	BP nucleoside triphosphate catabolic process	Pdensi_DN22961_c0_g2d546367, Pdensi_DN25411_c0_g2, Pdensi_DN47344_c0_g1d249493, Pdensi_GG_10430_c0_g1
GO:0031324	0.0265375208566628	0.981865309958439	48	469	negative regulation of cellular metabolic process	BP	0.622848251420569	BP negative regulation of cellular metabolic process	Pdensi_DN11496_c0_g1d210701, Pdensi_DN11658_c0_g1, Pdensi_DN11809_c0_g1d175312, Pdensi_DN12229_c0_g1d337510, Pdensi_DN13797_c0_g1d340595, Pdensi_DN14320_c1_g1, Pdensi_DN15027_c0_g1d213970, Pdensi_DN16481_c0_g1d278696, Pdensi_DN17327_c0_g1d112863, Pdensi_DN17486_c0_g1d401111, Pdensi_DN17780_c0_g1, Pdensi_DN18248_c0_g1d403725, Pdensi_DN18400_c0_g3, Pdensi_DN19384_c0_g1d407766, Pdensi_DN19591_c0_g2d…
GO:0009264	0.0267232667834684	0.995112200151427	4	16	deoxyribonucleotide catabolic process	BP	0.626015386513113	BP deoxyribonucleotide catabolic process	Pdensi_DN22961_c0_g2d546367, Pdensi_DN25411_c0_g2, Pdensi_DN47344_c0_g1d249493, Pdensi_GG_10430_c0_g1
GO:0004170	0.0274940655289897	0.99864242512961	2	4	dUTP diphosphatase activity	MF	0.640419424287734	MF dUTP diphosphatase activity	Pdensi_DN22961_c0_g2d546367, Pdensi_GG_10430_c0_g1
GO:0046080	0.0274940655289897	0.99864242512961	2	4	dUTP metabolic process	BP	0.640419424287734	BP dUTP metabolic process	Pdensi_DN22961_c0_g2d546367, Pdensi_GG_10430_c0_g1
GO:0046081	0.0274940655289897	0.99864242512961	2	4	dUTP catabolic process	BP	0.640419424287734	BP dUTP catabolic process	Pdensi_DN22961_c0_g2d546367, Pdensi_GG_10430_c0_g1
GO:0010229	0.0277335190823233	0.989566275693189	9	64	inflorescence development	BP	0.644778154966768	BP inflorescence development	Pdensi_DN19101_c2_g2, Pdensi_DN19842_c0_g1d360987, Pdensi_DN20686_c1_g2, Pdensi_DN21044_c1_g1, Pdensi_DN24008_c0_g2, Pdensi_DN38133_c0_g2, Pdensi_GG_43488_c0_g1, Pdensi_GG_43489_c2_g1, Pdensi_GG_91739_c1_g1
GO:0048582	0.0277977063846093	0.987362367984845	13	94	positive regulation of post-embryonic development	BP	0.645051881514702	BP positive regulation of post-embryonic development	Pdensi_DN11848_c0_g1d5764, Pdensi_DN13570_c0_g1d340125, Pdensi_DN14344_c0_g1d463866, Pdensi_DN15886_c1_g3, Pdensi_DN17385_c0_g1d57185, Pdensi_DN18561_c3_g1, Pdensi_DN22621_c1_g1, Pdensi_DN2386_c0_g1d835, Pdensi_DN25070_c0_g1d226785, Pdensi_DN25687_c1_g1, Pdensi_GG_18974_c1_g1, Pdensi_GG_77646_c0_g1, Pdensi_GG_84135_c0_g1
GO:0016157	0.0278499919628162	0.994734245900873	4	18	sucrose synthase activity	MF	0.645051881514702	MF sucrose synthase activity	Pdensi_DN17743_c0_g1d282049, Pdensi_DN29383_c0_g1, Pdensi_GG_156213_c0_g1, Pdensi_GG_2636_c0_g1
GO:0009574	0.0279583464666138	0.996601526566651	3	9	preprophase band	CC	0.64634661381166	CC preprophase band	Pdensi_DN13628_c0_g1d462025, Pdensi_DN14609_c0_g1d8569, Pdensi_DN26559_c0_g1d77557
GO:0008810	0.0282129395766673	0.993277185170708	5	24	cellulase activity	MF	0.648894512117085	MF cellulase activity	Pdensi_DN14864_c0_g1d108554, Pdensi_DN19354_c0_g1d60862, Pdensi_DN19354_c0_g2, Pdensi_DN19551_c0_g4, Pdensi_GG_16375_c0_g1
GO:0051129	0.0282312025331673	0.985913751849053	16	125	negative regulation of cellular component organization	BP	0.648894512117085	BP negative regulation of cellular component organization	Pdensi_DN10914_c0_g1d387447, Pdensi_DN11496_c0_g1d210701, Pdensi_DN12774_c0_g1d211866, Pdensi_DN13534_c0_g1d51910, Pdensi_DN15027_c0_g1d213970, Pdensi_DN16510_c0_g1, Pdensi_DN17327_c0_g1d112863, Pdensi_DN17486_c0_g1d401111, Pdensi_DN19813_c1_g2, Pdensi_DN19991_c0_g1, Pdensi_DN21900_c0_g1d541648, Pdensi_DN21939_c0_g1d495869, Pdensi_DN4636_c0_g1d205709, Pdensi_DN48630_c0_g1, Pdensi_DN6277_c0_g1d463…
GO:0010192	0.0283077276254457	0.993330095671251	5	22	mucilage biosynthetic process	BP	0.648894512117085	BP mucilage biosynthetic process	Pdensi_DN15094_c0_g1d465830, Pdensi_DN21876_c2_g2, Pdensi_DN22012_c0_g3, Pdensi_DN24854_c0_g1d498459, Pdensi_GG_143379_c0_g1
GO:0010025	0.0283391052996305	0.991059122931061	7	38	wax biosynthetic process	BP	0.648894512117085	BP wax biosynthetic process	Pdensi_DN13861_c0_g1, Pdensi_DN16858_c0_g3, Pdensi_DN17809_c1_g9, Pdensi_DN17899_c0_g1d216510, Pdensi_DN24954_c0_g1d305220, Pdensi_DN5177_c0_g1, Pdensi_GG_13995_c0_g1
GO:0010166	0.0283391052996305	0.991059122931061	7	38	wax metabolic process	BP	0.648894512117085	BP wax metabolic process	Pdensi_DN13861_c0_g1, Pdensi_DN16858_c0_g3, Pdensi_DN17809_c1_g9, Pdensi_DN17899_c0_g1d216510, Pdensi_DN24954_c0_g1d305220, Pdensi_DN5177_c0_g1, Pdensi_GG_13995_c0_g1
GO:0010234	0.0283845270273583	0.998573724572359	2	4	anther wall tapetum cell fate specification	BP	0.648894512117085	BP anther wall tapetum cell fate specification	Pdensi_DN22219_c2_g1, Pdensi_DN22219_c2_g2
GO:0048523	0.0292284009768382	0.97811297770112	78	817	negative regulation of cellular process	BP	0.665842846310691	BP negative regulation of cellular process	Pdensi_DN10914_c0_g1d387447, Pdensi_DN11496_c0_g1d210701, Pdensi_DN11658_c0_g1, Pdensi_DN11809_c0_g1d175312, Pdensi_DN11871_c0_g1d458112, Pdensi_DN12229_c0_g1d337510, Pdensi_DN12630_c0_g1d211812, Pdensi_DN12774_c0_g1d211866, Pdensi_DN13534_c0_g1d51910, Pdensi_DN13797_c0_g1d340595, Pdensi_DN13827_c0_g2d392397, Pdensi_DN14320_c1_g1, Pdensi_DN14892_c1_g1, Pdensi_DN15027_c0_g1d213970, Pdensi_DN15194_…
GO:0046246	0.0292339701228765	0.99296751043454	5	24	terpene biosynthetic process	BP	0.665842846310691	BP terpene biosynthetic process	Pdensi_DN17034_c1_g1d472675, Pdensi_DN22265_c1_g1, Pdensi_DN22808_c3_g2, Pdensi_DN24439_c2_g1, Pdensi_GG_80104_c0_g1
GO:0003978	0.0294277391225051	0.996350041209251	3	9	UDP-glucose 4-epimerase activity	MF	0.669019559903151	MF UDP-glucose 4-epimerase activity	Pdensi_DN20359_c3_g6, Pdensi_DN24678_c1_g6, Pdensi_DN6471_c0_g1d206985
GO:1901570	0.0295430946926362	0.989682110796401	8	46	fatty acid derivative biosynthetic process	BP	0.670405180115402	BP fatty acid derivative biosynthetic process	Pdensi_DN13861_c0_g1, Pdensi_DN16858_c0_g3, Pdensi_DN17495_c0_g1, Pdensi_DN17809_c1_g9, Pdensi_DN17899_c0_g1d216510, Pdensi_DN24954_c0_g1d305220, Pdensi_DN5177_c0_g1, Pdensi_GG_13995_c0_g1
GO:1902183	0.0298956042197392	0.99433570471142	4	16	regulation of shoot apical meristem development	BP	0.67715741763902	BP regulation of shoot apical meristem development	Pdensi_DN11895_c0_g1, Pdensi_DN19136_c1_g1d482359, Pdensi_DN19424_c0_g1d61094, Pdensi_DN20277_c0_g3d489911
GO:0009639	0.0300737703116067	0.986669233686268	12	87	response to red or far red light	BP	0.679803199811722	BP response to red or far red light	Pdensi_DN11848_c0_g1d5764, Pdensi_DN13233_c0_g2d339539, Pdensi_DN17110_c0_g1d280669, Pdensi_DN17448_c0_g1, Pdensi_DN18276_c0_g1, Pdensi_DN19112_c1_g1d285936, Pdensi_DN25689_c0_g3, Pdensi_DN36461_c0_g1d88235, Pdensi_DN37496_c0_g1d377271, Pdensi_DN47305_c0_g1d40317, Pdensi_GG_102419_c0_g1, Pdensi_GG_67103_c0_g1
GO:0008289	0.030122751752735	0.981050011253605	32	305	lipid binding	MF	0.679803199811722	MF lipid binding	Pdensi_DN10914_c0_g1d387447, Pdensi_DN12359_c0_g1, Pdensi_DN14363_c0_g1d213328, Pdensi_DN14686_c0_g1, Pdensi_DN15230_c0_g1, Pdensi_DN16626_c1_g1, Pdensi_DN17925_c0_g1d402590, Pdensi_DN18697_c0_g2, Pdensi_DN19234_c0_g2d286190, Pdensi_DN19443_c1_g2, Pdensi_DN19499_c0_g1d60977, Pdensi_DN19842_c0_g1d360987, Pdensi_DN20191_c0_g2, Pdensi_DN20355_c0_g1d490546, Pdensi_DN22621_c1_g1, Pdensi_DN23083_c0_g1d…
GO:0010629	0.0304025477320362	0.978785138164304	51	506	negative regulation of gene expression	BP	0.68486324159808	BP negative regulation of gene expression	Pdensi_DN11658_c0_g1, Pdensi_DN11809_c0_g1d175312, Pdensi_DN12229_c0_g1d337510, Pdensi_DN13797_c0_g1d340595, Pdensi_DN14320_c1_g1, Pdensi_DN14900_c0_g1d275032, Pdensi_DN15027_c0_g1d213970, Pdensi_DN16431_c0_g1d527718, Pdensi_DN16481_c0_g1d278696, Pdensi_DN16549_c0_g1d348219, Pdensi_DN17327_c0_g1d112863, Pdensi_DN17780_c0_g1, Pdensi_DN18248_c0_g1d403725, Pdensi_DN18400_c0_g3, Pdensi_DN19136_c1_g1d…
GO:0031111	0.0305831610069504	0.99839883933211	2	4	negative regulation of microtubule polymerization or depolymerization	BP	0.687674653152633	BP negative regulation of microtubule polymerization or depolymerization	Pdensi_DN10914_c0_g1d387447, Pdensi_DN19991_c0_g1
GO:0009312	0.0306910796292902	0.989164177253198	8	48	oligosaccharide biosynthetic process	BP	0.688715509298952	BP oligosaccharide biosynthetic process	Pdensi_DN13436_c0_g1, Pdensi_DN15512_c0_g1d214428, Pdensi_DN17802_c1_g1, Pdensi_DN19500_c3_g2, Pdensi_DN20864_c0_g2, Pdensi_DN21948_c1_g4, Pdensi_DN23083_c0_g1d68985, Pdensi_DN34393_c0_g1d201230
GO:0010520	0.0307971307923813	0.998381425399092	2	4	regulation of reciprocal meiotic recombination	BP	0.688715509298952	BP regulation of reciprocal meiotic recombination	Pdensi_DN17486_c0_g1d401111, Pdensi_GG_32521_c0_g1
GO:0060631	0.0307971307923813	0.998381425399092	2	4	regulation of meiosis I	BP	0.688715509298952	BP regulation of meiosis I	Pdensi_DN17486_c0_g1d401111, Pdensi_GG_32521_c0_g1
GO:2000026	0.0309403176772817	0.97830345702062	52	520	regulation of multicellular organismal development	BP	0.690664120325119	BP regulation of multicellular organismal development	Pdensi_DN11521_c0_g1d336257, Pdensi_DN11848_c0_g1d5764, Pdensi_DN11895_c0_g1, Pdensi_DN12359_c0_g1, Pdensi_DN12681_c0_g1d338362, Pdensi_DN13570_c0_g1d340125, Pdensi_DN14344_c0_g1d463866, Pdensi_DN15886_c1_g3, Pdensi_DN16262_c0_g1d469738, Pdensi_DN17200_c0_g1d280809, Pdensi_DN17385_c0_g1d57185, Pdensi_DN17842_c0_g1, Pdensi_DN17848_c0_g1d476052, Pdensi_DN17984_c1_g1, Pdensi_DN18561_c3_g1, Pdensi_DN…
GO:0080030	0.0312283475801497	0.988919473540949	8	49	methyl indole-3-acetate esterase activity	MF	0.695060003289077	MF methyl indole-3-acetate esterase activity	Pdensi_DN15223_c0_g1d181563, Pdensi_DN15971_c0_g1d183380, Pdensi_DN17715_c0_g1d216462, Pdensi_DN18842_c0_g1, Pdensi_DN24036_c0_g2, Pdensi_DN38325_c0_g1, Pdensi_GG_154677_c0_g1, Pdensi_GG_23124_c0_g1
GO:0010564	0.0313145930657016	0.98252903867865	21	177	regulation of cell cycle process	BP	0.695060003289077	BP regulation of cell cycle process	Pdensi_DN12183_c0_g1d211347, Pdensi_DN12774_c0_g1d211866, Pdensi_DN16510_c0_g1, Pdensi_DN17385_c0_g1d57185, Pdensi_DN17486_c0_g1d401111, Pdensi_DN17685_c0_g1d475159, Pdensi_DN20715_c0_g1, Pdensi_DN21502_c0_g1d221401, Pdensi_DN23727_c3_g1, Pdensi_DN25445_c0_g1, Pdensi_DN32608_c0_g1d199694, Pdensi_DN32909_c0_g1d199954, Pdensi_DN36461_c0_g1d88235, Pdensi_DN37575_c0_g1d509709, Pdensi_DN4636_c0_g1d205…
GO:0010231	0.0313628763048796	0.996010857416886	3	9	maintenance of seed dormancy	BP	0.695060003289077	BP maintenance of seed dormancy	Pdensi_DN104174_c0_g1, Pdensi_DN21483_c0_g2, Pdensi_DN21984_c0_g1d297873
GO:0097437	0.0313628763048796	0.996010857416886	3	9	maintenance of dormancy	BP	0.695060003289077	BP maintenance of dormancy	Pdensi_DN104174_c0_g1, Pdensi_DN21483_c0_g2, Pdensi_DN21984_c0_g1d297873
GO:0006950	0.0314289192688628	0.972790734201143	304	3597	response to stress	BP	0.695273147631827	BP response to stress	Pdensi_DN10553_c0_g1d103553, Pdensi_DN10697_c0_g1d49317, Pdensi_DN10751_c0_g1d49359, Pdensi_DN10914_c0_g1d387447, Pdensi_DN11521_c0_g1d336257, Pdensi_DN11560_c0_g3, Pdensi_DN11848_c0_g1d5764, Pdensi_DN11871_c0_g1d458112, Pdensi_DN11982_c0_g1d337024, Pdensi_DN11991_c0_g2, Pdensi_DN12005_c0_g1d337285, Pdensi_DN12359_c0_g1, Pdensi_DN12923_c0_g2, Pdensi_DN13157_c0_g1, Pdensi_DN13328_c0_g1d339768, Pde…
GO:0008283	0.0315087607573954	0.987909888201802	9	61	cell proliferation	BP	0.695790233069222	BP cell proliferation	Pdensi_DN10759_c0_g1d334935, Pdensi_DN14576_c2_g1, Pdensi_DN17128_c0_g1d56912, Pdensi_DN17385_c0_g1d57185, Pdensi_DN17492_c0_g1d474248, Pdensi_DN19638_c0_g1d287697, Pdensi_DN39903_c0_g1, Pdensi_GG_71144_c0_g1, Pdensi_GG_93509_c0_g1
GO:0061392	0.0318078027270016	0.998298239296851	2	4	regulation of transcription from RNA polymerase II promoter in response to osmotic stress	BP	0.699885259289489	BP regulation of transcription from RNA polymerase II promoter in response to osmotic stress	Pdensi_DN20570_c0_g1, Pdensi_DN45607_c0_g1d156537
GO:0061416	0.0318078027270016	0.998298239296851	2	4	regulation of transcription from RNA polymerase II promoter in response to salt stress	BP	0.699885259289489	BP regulation of transcription from RNA polymerase II promoter in response to salt stress	Pdensi_DN20570_c0_g1, Pdensi_DN45607_c0_g1d156537
GO:0015926	0.0319810731571952	0.984644428728018	14	108	glucosidase activity	MF	0.702431056741704	MF glucosidase activity	Pdensi_DN11297_c0_g3, Pdensi_DN16308_c0_g1d215184, Pdensi_DN18386_c1_g2, Pdensi_DN18690_c0_g2, Pdensi_DN19897_c0_g1d487018, Pdensi_DN21237_c1_g1d64974, Pdensi_DN21590_c0_g1d65540, Pdensi_DN22397_c2_g1, Pdensi_DN23317_c2_g3, Pdensi_DN25111_c0_g2, Pdensi_DN25686_c0_g1d193387, Pdensi_DN37494_c0_g1, Pdensi_DN38894_c0_g1d441101, Pdensi_GG_24045_c4_g1
GO:0003777	0.0320416375317584	0.986940042690771	10	68	microtubule motor activity	MF	0.702431056741704	MF microtubule motor activity	Pdensi_DN15359_c0_g1d344451, Pdensi_DN15654_c0_g1, Pdensi_DN29759_c0_g1d309377, Pdensi_DN30913_c0_g1d310589, Pdensi_DN34901_c0_g1d30567, Pdensi_DN35986_c0_g1d239151, Pdensi_DN42458_c0_g1d574608, Pdensi_DN9890_c0_g1d266193, Pdensi_DN99234_c0_g1, Pdensi_GG_24036_c0_g1
GO:0031176	0.0321451049405834	0.998270136153834	2	4	endo-1,4-beta-xylanase activity	MF	0.702431056741704	MF endo-1,4-beta-xylanase activity	Pdensi_GG_100908_c0_g1, Pdensi_GG_106765_c0_g1
GO:0008217	0.032151527025022	0.995870080615375	3	9	regulation of blood pressure	BP	0.702431056741704	BP regulation of blood pressure	Pdensi_DN12005_c0_g1d337285, Pdensi_DN20327_c1_g1, Pdensi_DN25018_c0_g1d136589
GO:0048812	0.0323691442871103	0.995830979744412	3	9	neuron projection morphogenesis	BP	0.704686565204546	BP neuron projection morphogenesis	Pdensi_DN14892_c1_g1, Pdensi_DN19991_c0_g1, Pdensi_GG_78706_c1_g1
GO:0048858	0.0323691442871103	0.995830979744412	3	9	cell projection morphogenesis	BP	0.704686565204546	BP cell projection morphogenesis	Pdensi_DN14892_c1_g1, Pdensi_DN19991_c0_g1, Pdensi_GG_78706_c1_g1
GO:0006260	0.0326210449202341	0.982660783964386	18	148	DNA replication	BP	0.708918016767415	BP DNA replication	Pdensi_DN14576_c2_g1, Pdensi_DN17542_c0_g1d474704, Pdensi_DN17897_c0_g1d282278, Pdensi_DN18389_c0_g1d217070, Pdensi_DN18458_c1_g1, Pdensi_DN19769_c0_g1d409219, Pdensi_DN21502_c0_g1d221401, Pdensi_DN21912_c0_g1, Pdensi_DN22203_c0_g1, Pdensi_DN23531_c3_g2, Pdensi_DN23870_c0_g1d70822, Pdensi_DN32798_c0_g1, Pdensi_DN36461_c0_g1d88235, Pdensi_DN38398_c1_g3, Pdensi_DN39903_c0_g1, Pdensi_DN8581_c0_g1d47…
GO:0030244	0.0328298266526506	0.987382679409018	9	56	cellulose biosynthetic process	BP	0.71219916199641	BP cellulose biosynthetic process	Pdensi_DN1607_c0_g1d613, Pdensi_DN16094_c0_g1d346425, Pdensi_DN20834_c0_g1, Pdensi_DN22105_c0_g1d299099, Pdensi_DN24215_c0_g1d71642, Pdensi_GG_133971_c0_g1, Pdensi_GG_143379_c0_g1, Pdensi_GG_152243_c0_g1, Pdensi_GG_61568_c1_g1
GO:0010022	0.0331502785988994	0.995443989734119	3	11	meristem determinacy	BP	0.717887052540665	BP meristem determinacy	Pdensi_DN16539_c0_g1d279215, Pdensi_DN19638_c0_g1d287697, Pdensi_DN19892_c1_g1d360735
GO:0015294	0.0334122806128807	0.984945746679031	12	88	solute:cation symporter activity	MF	0.722291441599852	MF solute:cation symporter activity	Pdensi_DN14253_c0_g1d179269, Pdensi_DN16039_c0_g1, Pdensi_DN17406_c0_g1d350753, Pdensi_DN17464_c0_g1d529765, Pdensi_DN21784_c0_g4, Pdensi_DN21802_c0_g3, Pdensi_DN21862_c0_g1d221873, Pdensi_DN24001_c0_g2d225091, Pdensi_DN26653_c0_g1d78124, Pdensi_DN28060_c0_g1d141387, Pdensi_DN39771_c0_g2, Pdensi_GG_114438_c1_g1
GO:0007018	0.0337475314607605	0.985409472099628	11	78	microtubule-based movement	BP	0.727867033790121	BP microtubule-based movement	Pdensi_DN13157_c0_g1, Pdensi_DN15359_c0_g1d344451, Pdensi_DN15654_c0_g1, Pdensi_DN29759_c0_g1d309377, Pdensi_DN30913_c0_g1d310589, Pdensi_DN34901_c0_g1d30567, Pdensi_DN35986_c0_g1d239151, Pdensi_DN42458_c0_g1d574608, Pdensi_DN9890_c0_g1d266193, Pdensi_DN99234_c0_g1, Pdensi_GG_24036_c0_g1
GO:0005179	0.033788341448462	0.995321186320266	3	11	hormone activity	MF	0.727867033790121	MF hormone activity	Pdensi_DN16541_c0_g1d215371, Pdensi_DN22119_c0_g4, Pdensi_DN23805_c2_g4
GO:0045763	0.0340413362683495	0.998109011930301	2	4	negative regulation of cellular amino acid metabolic process	BP	0.732037252179062	BP negative regulation of cellular amino acid metabolic process	Pdensi_DN18400_c0_g3, Pdensi_DN35590_c0_g2
GO:1905393	0.0342273967766628	0.985868741876284	10	70	plant organ formation	BP	0.734106833557288	BP plant organ formation	Pdensi_DN14965_c0_g1d465570, Pdensi_DN15526_c0_g1, Pdensi_DN16539_c0_g1d279215, Pdensi_DN19752_c0_g1d409295, Pdensi_DN20680_c0_g1d291823, Pdensi_DN22426_c0_g1d363827, Pdensi_DN27720_c1_g1, Pdensi_DN39771_c0_g2, Pdensi_DN40370_c0_g1d91729, Pdensi_GG_14024_c0_g1
GO:0010333	0.0342567301814186	0.98753688921777	8	54	terpene synthase activity	MF	0.734106833557288	MF terpene synthase activity	Pdensi_DN16375_c0_g1d278578, Pdensi_DN17034_c1_g1d472675, Pdensi_DN21573_c0_g1d221446, Pdensi_DN22265_c1_g1, Pdensi_DN23707_c0_g1d130847, Pdensi_DN24439_c2_g1, Pdensi_DN39883_c0_g1d151598, Pdensi_GG_80104_c0_g1
GO:0042555	0.0346802159528402	0.995263648369003	3	10	MCM complex	CC	0.741891703074474	CC MCM complex	Pdensi_DN17897_c0_g1d282278, Pdensi_DN19596_c0_g1, Pdensi_DN23580_c0_g1d70164
GO:2000652	0.0348965639294825	0.993055230741174	4	16	regulation of secondary cell wall biogenesis	BP	0.745226101800838	BP regulation of secondary cell wall biogenesis	Pdensi_DN11658_c0_g1, Pdensi_DN19600_c1_g1, Pdensi_DN21067_c1_g1, Pdensi_DN24261_c1_g2
GO:0031935	0.0350282646057874	0.989611536606077	6	33	regulation of chromatin silencing	BP	0.746744422962824	BP regulation of chromatin silencing	Pdensi_DN15027_c0_g1d213970, Pdensi_DN16431_c0_g1d527718, Pdensi_DN17327_c0_g1d112863, Pdensi_DN19813_c1_g2, Pdensi_DN21939_c0_g1d495869, Pdensi_DN32608_c0_g1d199694
GO:0031491	0.0354973569384052	0.991002403388959	5	24	nucleosome binding	MF	0.75258977495716	MF nucleosome binding	Pdensi_DN15027_c0_g1d213970, Pdensi_DN15045_c0_g1d275416, Pdensi_DN17327_c0_g1d112863, Pdensi_DN19813_c1_g2, Pdensi_DN21939_c0_g1d495869
GO:0005623	0.0355289074420566	0.988109668753521	7	43	cell	CC	0.75258977495716	CC cell	Pdensi_DN19864_c2_g1, Pdensi_DN19893_c0_g7, Pdensi_DN22738_c1_g1, Pdensi_DN27094_c0_g1, Pdensi_DN50138_c0_g1d160317, Pdensi_DN74732_c0_g1, Pdensi_GG_120732_c1_g1
GO:0022611	0.0355293209959428	0.990992099149506	5	24	dormancy process	BP	0.75258977495716	BP dormancy process	Pdensi_DN104174_c0_g1, Pdensi_DN18670_c0_g1d532266, Pdensi_DN21483_c0_g2, Pdensi_DN21984_c0_g1d297873, Pdensi_DN52780_c0_g1
GO:0004364	0.0355467658679652	0.987007547447432	8	52	glutathione transferase activity	MF	0.75258977495716	MF glutathione transferase activity	Pdensi_DN15539_c0_g1d467281, Pdensi_DN15855_c0_g1d468400, Pdensi_DN16319_c0_g1d111066, Pdensi_DN16319_c0_g1d111067, Pdensi_DN19298_c2_g1, Pdensi_DN20193_c0_g2, Pdensi_DN23583_c3_g1, Pdensi_GG_121247_c0_g1
GO:0033692	0.0356552489872716	0.98014827203089	20	167	cellular polysaccharide biosynthetic process	BP	0.753030455242528	BP cellular polysaccharide biosynthetic process	Pdensi_DN11511_c0_g1, Pdensi_DN13436_c0_g1, Pdensi_DN1607_c0_g1d613, Pdensi_DN16094_c0_g1d346425, Pdensi_DN17725_c0_g2, Pdensi_DN18305_c1_g3, Pdensi_DN19500_c3_g2, Pdensi_DN20215_c2_g1, Pdensi_DN20834_c0_g1, Pdensi_DN21948_c1_g4, Pdensi_DN22105_c0_g1d299099, Pdensi_DN24215_c0_g1d71642, Pdensi_DN24678_c1_g6, Pdensi_DN26873_c0_g3, Pdensi_DN38499_c1_g1, Pdensi_GG_133971_c0_g1, Pdensi_GG_143379_c0_g1…
GO:0009415	0.0356898057021292	0.976904626388644	34	319	response to water	BP	0.753030455242528	BP response to water	Pdensi_DN10914_c0_g1d387447, Pdensi_DN11560_c0_g3, Pdensi_DN15733_c0_g2d277117, Pdensi_DN16319_c0_g1d111066, Pdensi_DN16319_c0_g1d111067, Pdensi_DN17735_c0_g1d12535, Pdensi_DN19247_c0_g1d286110, Pdensi_DN19896_c0_g1, Pdensi_DN20395_c0_g2d290364, Pdensi_DN20504_c0_g2d291341, Pdensi_DN20504_c0_g3d291342, Pdensi_DN20782_c2_g2, Pdensi_DN21087_c1_g1, Pdensi_DN21923_c1_g1, Pdensi_DN22173_c1_g1d298907, …
GO:0003774	0.035885987089552	0.983646861124059	12	89	motor activity	MF	0.755875440884547	MF motor activity	Pdensi_DN13157_c0_g1, Pdensi_DN15359_c0_g1d344451, Pdensi_DN15654_c0_g1, Pdensi_DN22099_c0_g1d542193, Pdensi_DN29759_c0_g1d309377, Pdensi_DN30913_c0_g1d310589, Pdensi_DN34901_c0_g1d30567, Pdensi_DN35986_c0_g1d239151, Pdensi_DN42458_c0_g1d574608, Pdensi_DN9890_c0_g1d266193, Pdensi_DN99234_c0_g1, Pdensi_GG_24036_c0_g1
GO:1902290	0.0361105888739046	0.994988337480629	3	10	positive regulation of defense response to oomycetes	BP	0.759308320997018	BP positive regulation of defense response to oomycetes	Pdensi_DN16431_c0_g1d527718, Pdensi_DN19000_c0_g1d406312, Pdensi_DN20488_c0_g1d491072
GO:0033788	0.0363506413090182	0.997905711070313	2	4	leucoanthocyanidin reductase activity	MF	0.763053836813837	MF leucoanthocyanidin reductase activity	Pdensi_DN18840_c0_g2d285011, Pdensi_DN18910_c0_g1d285192
GO:0048029	0.0365668638497341	0.986560191735042	8	52	monosaccharide binding	MF	0.766287238701401	MF monosaccharide binding	Pdensi_DN10769_c0_g1d267536, Pdensi_DN14603_c0_g1d213535, Pdensi_DN15407_c0_g1d182088, Pdensi_DN21992_c0_g1d124522, Pdensi_DN26776_c0_g1d430395, Pdensi_DN27282_c0_g1d430792, Pdensi_DN43601_c0_g1d37416, Pdensi_GG_41910_c0_g1
GO:0010168	0.0366390502031698	0.997879782920073	2	4	ER body	CC	0.766496394912493	CC ER body	Pdensi_DN14541_c0_g1d8394, Pdensi_DN23589_c3_g1
GO:0044723	0.036952035104656	0.973432572065652	56	577	NA	NA	0.771733858575544	none	Pdensi_DN11511_c0_g1, Pdensi_DN13436_c0_g1, Pdensi_DN13590_c1_g1, Pdensi_DN13671_c0_g1, Pdensi_DN15512_c0_g1d214428, Pdensi_DN1607_c0_g1d613, Pdensi_DN16094_c0_g1d346425, Pdensi_DN17725_c0_g2, Pdensi_DN17743_c0_g1d282049, Pdensi_DN17780_c0_g1, Pdensi_DN17802_c1_g1, Pdensi_DN18305_c1_g3, Pdensi_DN18386_c1_g2, Pdensi_DN19386_c0_g1d358050, Pdensi_DN19500_c3_g2, Pdensi_DN19924_c3_g1, Pdensi_DN20151_c…
GO:0048444	0.0370151348445047	0.994811849041114	3	10	floral organ morphogenesis	BP	0.771743640531281	BP floral organ morphogenesis	Pdensi_DN22556_c0_g2d544080, Pdensi_DN23083_c0_g1d68985, Pdensi_DN32451_c0_g1d28804
GO:0004066	0.0372914026650516	0.994757581387908	3	10	asparagine synthase (glutamine-hydrolyzing) activity	MF	0.774881388935525	MF asparagine synthase (glutamine-hydrolyzing) activity	Pdensi_DN20576_c0_g2, Pdensi_DN21762_c0_g1d420144, Pdensi_DN25324_c0_g2
GO:0006529	0.0372914026650516	0.994757581387908	3	10	asparagine biosynthetic process	BP	0.774881388935525	BP asparagine biosynthetic process	Pdensi_DN20576_c0_g2, Pdensi_DN21762_c0_g1d420144, Pdensi_DN25324_c0_g2
GO:0023052	0.0375105796176604	0.987299060899221	7	43	signaling	BP	0.776354744947473	BP signaling	Pdensi_DN16541_c0_g1d215371, Pdensi_DN18919_c0_g1, Pdensi_DN22119_c0_g4, Pdensi_DN23753_c0_g1d130641, Pdensi_DN23805_c2_g4, Pdensi_DN28060_c0_g1d141387, Pdensi_DN28396_c0_g1d141608
GO:0009832	0.0375361319406131	0.98349315058078	11	78	plant-type cell wall biogenesis	BP	0.776354744947473	BP plant-type cell wall biogenesis	Pdensi_DN1607_c0_g1d613, Pdensi_DN16094_c0_g1d346425, Pdensi_DN18374_c0_g1d58874, Pdensi_DN19175_c0_g1d286053, Pdensi_DN21067_c1_g1, Pdensi_DN22105_c0_g1d299099, Pdensi_DN37688_c0_g1d89319, Pdensi_DN38499_c1_g1, Pdensi_GG_133971_c0_g1, Pdensi_GG_152243_c0_g1, Pdensi_GG_76524_c0_g1
GO:0009625	0.0377876456365405	0.99020746120046	5	25	response to insect	BP	0.776354744947473	BP response to insect	Pdensi_DN12923_c0_g2, Pdensi_DN22072_c0_g2d222098, Pdensi_DN32900_c0_g1d312258, Pdensi_DN37265_c1_g1, Pdensi_DN40133_c1_g5
GO:0016843	0.0379785564479657	0.99223390649435	4	16	amine-lyase activity	MF	0.776354744947473	MF amine-lyase activity	Pdensi_DN20825_c0_g1d292675, Pdensi_DN3015_c0_g1d1085, Pdensi_DN6669_c0_g1d2597, Pdensi_GG_34823_c0_g1
GO:0042304	0.0379935675540312	0.992010084610463	4	19	regulation of fatty acid biosynthetic process	BP	0.776354744947473	BP regulation of fatty acid biosynthetic process	Pdensi_DN16505_c1_g1d279192, Pdensi_DN18506_c0_g2, Pdensi_DN4636_c0_g1d205709, Pdensi_GG_57871_c0_g1
GO:0047429	0.0382602990474852	0.992000733423894	4	18	nucleoside-triphosphate diphosphatase activity	MF	0.776354744947473	MF nucleoside-triphosphate diphosphatase activity	Pdensi_DN22961_c0_g2d546367, Pdensi_DN25411_c0_g2, Pdensi_DN47344_c0_g1d249493, Pdensi_GG_10430_c0_g1
GO:0042631	0.0384175972982209	0.986949589465646	7	42	cellular response to water deprivation	BP	0.776354744947473	BP cellular response to water deprivation	Pdensi_DN15733_c0_g2d277117, Pdensi_DN16319_c0_g1d111066, Pdensi_DN16319_c0_g1d111067, Pdensi_DN21087_c1_g1, Pdensi_DN22893_c1_g3, Pdensi_DN7025_c0_g1d383786, Pdensi_GG_32756_c0_g1
GO:0071462	0.0384175972982209	0.986949589465646	7	42	cellular response to water stimulus	BP	0.776354744947473	BP cellular response to water stimulus	Pdensi_DN15733_c0_g2d277117, Pdensi_DN16319_c0_g1d111066, Pdensi_DN16319_c0_g1d111067, Pdensi_DN21087_c1_g1, Pdensi_DN22893_c1_g3, Pdensi_DN7025_c0_g1d383786, Pdensi_GG_32756_c0_g1
GO:0010338	0.0384584698676319	0.99736394595172	2	5	leaf formation	BP	0.776354744947473	BP leaf formation	Pdensi_DN19752_c0_g1d409295, Pdensi_DN20680_c0_g1d291823
GO:0009637	0.0389883700410922	0.985507551786687	8	51	response to blue light	BP	0.776354744947473	BP response to blue light	Pdensi_DN11848_c0_g1d5764, Pdensi_DN14344_c0_g1d463866, Pdensi_DN15253_c0_g1d9232, Pdensi_DN20978_c0_g1, Pdensi_DN25689_c0_g3, Pdensi_DN8648_c0_g1d331767, Pdensi_DN9428_c0_g1d171961, Pdensi_GG_129682_c0_g1
GO:0010600	0.0392143827030975	0.994375187683969	3	10	regulation of auxin biosynthetic process	BP	0.776354744947473	BP regulation of auxin biosynthetic process	Pdensi_DN2150_c0_g1d165343, Pdensi_DN21559_c0_g2, Pdensi_DN32451_c0_g1d28804
GO:0046885	0.0392143827030975	0.994375187683969	3	10	regulation of hormone biosynthetic process	BP	0.776354744947473	BP regulation of hormone biosynthetic process	Pdensi_DN2150_c0_g1d165343, Pdensi_DN21559_c0_g2, Pdensi_DN32451_c0_g1d28804
GO:0002028	0.03978190256023	0.997589631341168	2	4	regulation of sodium ion transport	BP	0.776354744947473	BP regulation of sodium ion transport	Pdensi_DN14892_c1_g1, Pdensi_GG_78706_c1_g1
GO:0003254	0.03978190256023	0.997589631341168	2	4	regulation of membrane depolarization	BP	0.776354744947473	BP regulation of membrane depolarization	Pdensi_DN14892_c1_g1, Pdensi_GG_78706_c1_g1
GO:0010649	0.03978190256023	0.997589631341168	2	4	regulation of cell communication by electrical coupling	BP	0.776354744947473	BP regulation of cell communication by electrical coupling	Pdensi_DN14892_c1_g1, Pdensi_GG_78706_c1_g1
GO:0010650	0.03978190256023	0.997589631341168	2	4	positive regulation of cell communication by electrical coupling	BP	0.776354744947473	BP positive regulation of cell communication by electrical coupling	Pdensi_DN14892_c1_g1, Pdensi_GG_78706_c1_g1
GO:0010765	0.03978190256023	0.997589631341168	2	4	positive regulation of sodium ion transport	BP	0.776354744947473	BP positive regulation of sodium ion transport	Pdensi_DN14892_c1_g1, Pdensi_GG_78706_c1_g1
GO:0014731	0.03978190256023	0.997589631341168	2	4	spectrin-associated cytoskeleton	CC	0.776354744947473	CC spectrin-associated cytoskeleton	Pdensi_DN14892_c1_g1, Pdensi_GG_78706_c1_g1
GO:0016529	0.03978190256023	0.997589631341168	2	4	sarcoplasmic reticulum	CC	0.776354744947473	CC sarcoplasmic reticulum	Pdensi_DN14892_c1_g1, Pdensi_GG_78706_c1_g1
GO:0033268	0.03978190256023	0.997589631341168	2	4	node of Ranvier	CC	0.776354744947473	CC node of Ranvier	Pdensi_DN14892_c1_g1, Pdensi_GG_78706_c1_g1
GO:0034110	0.03978190256023	0.997589631341168	2	4	regulation of homotypic cell-cell adhesion	BP	0.776354744947473	BP regulation of homotypic cell-cell adhesion	Pdensi_DN14892_c1_g1, Pdensi_GG_78706_c1_g1
GO:0034112	0.03978190256023	0.997589631341168	2	4	positive regulation of homotypic cell-cell adhesion	BP	0.776354744947473	BP positive regulation of homotypic cell-cell adhesion	Pdensi_DN14892_c1_g1, Pdensi_GG_78706_c1_g1
GO:0090314	0.03978190256023	0.997589631341168	2	4	positive regulation of protein targeting to membrane	BP	0.776354744947473	BP positive regulation of protein targeting to membrane	Pdensi_DN14892_c1_g1, Pdensi_GG_78706_c1_g1
GO:0098902	0.03978190256023	0.997589631341168	2	4	regulation of membrane depolarization during action potential	BP	0.776354744947473	BP regulation of membrane depolarization during action potential	Pdensi_DN14892_c1_g1, Pdensi_GG_78706_c1_g1
GO:0099612	0.03978190256023	0.997589631341168	2	4	protein localization to axon	BP	0.776354744947473	BP protein localization to axon	Pdensi_DN14892_c1_g1, Pdensi_GG_78706_c1_g1
GO:1900825	0.03978190256023	0.997589631341168	2	4	regulation of membrane depolarization during cardiac muscle cell action potential	BP	0.776354744947473	BP regulation of membrane depolarization during cardiac muscle cell action potential	Pdensi_DN14892_c1_g1, Pdensi_GG_78706_c1_g1
GO:1900827	0.03978190256023	0.997589631341168	2	4	positive regulation of membrane depolarization during cardiac muscle cell action potential	BP	0.776354744947473	BP positive regulation of membrane depolarization during cardiac muscle cell action potential	Pdensi_DN14892_c1_g1, Pdensi_GG_78706_c1_g1
GO:1902259	0.03978190256023	0.997589631341168	2	4	regulation of delayed rectifier potassium channel activity	BP	0.776354744947473	BP regulation of delayed rectifier potassium channel activity	Pdensi_DN14892_c1_g1, Pdensi_GG_78706_c1_g1
GO:1902260	0.03978190256023	0.997589631341168	2	4	negative regulation of delayed rectifier potassium channel activity	BP	0.776354744947473	BP negative regulation of delayed rectifier potassium channel activity	Pdensi_DN14892_c1_g1, Pdensi_GG_78706_c1_g1
GO:1902305	0.03978190256023	0.997589631341168	2	4	regulation of sodium ion transmembrane transport	BP	0.776354744947473	BP regulation of sodium ion transmembrane transport	Pdensi_DN14892_c1_g1, Pdensi_GG_78706_c1_g1
GO:1902307	0.03978190256023	0.997589631341168	2	4	positive regulation of sodium ion transmembrane transport	BP	0.776354744947473	BP positive regulation of sodium ion transmembrane transport	Pdensi_DN14892_c1_g1, Pdensi_GG_78706_c1_g1
GO:1903817	0.03978190256023	0.997589631341168	2	4	negative regulation of voltage-gated potassium channel activity	BP	0.776354744947473	BP negative regulation of voltage-gated potassium channel activity	Pdensi_DN14892_c1_g1, Pdensi_GG_78706_c1_g1
GO:1904181	0.03978190256023	0.997589631341168	2	4	positive regulation of membrane depolarization	BP	0.776354744947473	BP positive regulation of membrane depolarization	Pdensi_DN14892_c1_g1, Pdensi_GG_78706_c1_g1
GO:1905477	0.03978190256023	0.997589631341168	2	4	positive regulation of protein localization to membrane	BP	0.776354744947473	BP positive regulation of protein localization to membrane	Pdensi_DN14892_c1_g1, Pdensi_GG_78706_c1_g1
GO:2000649	0.03978190256023	0.997589631341168	2	4	regulation of sodium ion transmembrane transporter activity	BP	0.776354744947473	BP regulation of sodium ion transmembrane transporter activity	Pdensi_DN14892_c1_g1, Pdensi_GG_78706_c1_g1
GO:2000651	0.03978190256023	0.997589631341168	2	4	positive regulation of sodium ion transmembrane transporter activity	BP	0.776354744947473	BP positive regulation of sodium ion transmembrane transporter activity	Pdensi_DN14892_c1_g1, Pdensi_GG_78706_c1_g1
GO:2001258	0.03978190256023	0.997589631341168	2	4	negative regulation of cation channel activity	BP	0.776354744947473	BP negative regulation of cation channel activity	Pdensi_DN14892_c1_g1, Pdensi_GG_78706_c1_g1
GO:0098685	0.0398142585661461	0.997586572459943	2	4	Schaffer collateral - CA1 synapse	CC	0.776354744947473	CC Schaffer collateral - CA1 synapse	Pdensi_DN18834_c0_g1, Pdensi_DN19571_c0_g1
GO:0010500	0.0398195259541311	0.997586074353006	2	4	transmitting tissue development	BP	0.776354744947473	BP transmitting tissue development	Pdensi_DN15526_c0_g1, Pdensi_DN15654_c0_g1
GO:0009414	0.039886778552673	0.974129110573853	33	311	response to water deprivation	BP	0.776437417576678	BP response to water deprivation	Pdensi_DN10914_c0_g1d387447, Pdensi_DN11560_c0_g3, Pdensi_DN15733_c0_g2d277117, Pdensi_DN16319_c0_g1d111066, Pdensi_DN16319_c0_g1d111067, Pdensi_DN17735_c0_g1d12535, Pdensi_DN19247_c0_g1d286110, Pdensi_DN19896_c0_g1, Pdensi_DN20395_c0_g2d290364, Pdensi_DN20504_c0_g2d291341, Pdensi_DN20504_c0_g3d291342, Pdensi_DN20782_c2_g2, Pdensi_DN21087_c1_g1, Pdensi_DN21923_c1_g1, Pdensi_DN22173_c1_g1d298907, …
GO:0009831	0.0400831940490256	0.997188746419923	2	5	plant-type cell wall modification involved in multidimensional cell growth	BP	0.777942844862116	BP plant-type cell wall modification involved in multidimensional cell growth	Pdensi_DN31795_c0_g1d83969, Pdensi_DN41948_c0_g1d244695
GO:0009394	0.0401535180435243	0.991473608329275	4	18	2'-deoxyribonucleotide metabolic process	BP	0.777942844862116	BP 2'-deoxyribonucleotide metabolic process	Pdensi_DN22961_c0_g2d546367, Pdensi_DN25411_c0_g2, Pdensi_DN47344_c0_g1d249493, Pdensi_GG_10430_c0_g1
GO:0019692	0.0401535180435243	0.991473608329275	4	18	deoxyribose phosphate metabolic process	BP	0.777942844862116	BP deoxyribose phosphate metabolic process	Pdensi_DN22961_c0_g2d546367, Pdensi_DN25411_c0_g2, Pdensi_DN47344_c0_g1d249493, Pdensi_GG_10430_c0_g1
GO:1990067	0.0406924262951062	0.996882469445662	2	6	intrachromosomal DNA recombination	BP	0.78714611743846	BP intrachromosomal DNA recombination	Pdensi_DN36461_c0_g1d88235, Pdensi_GG_67103_c0_g1
GO:2001251	0.041193672276282	0.982446109641564	10	70	negative regulation of chromosome organization	BP	0.795593150138474	BP negative regulation of chromosome organization	Pdensi_DN11496_c0_g1d210701, Pdensi_DN13534_c0_g1d51910, Pdensi_DN15027_c0_g1d213970, Pdensi_DN17327_c0_g1d112863, Pdensi_DN19813_c1_g2, Pdensi_DN21900_c0_g1d541648, Pdensi_DN21939_c0_g1d495869, Pdensi_DN4636_c0_g1d205709, Pdensi_DN6277_c0_g1d46369, Pdensi_DN8581_c0_g1d47789
GO:0005658	0.0418101531879312	0.996997978536404	2	5	alpha DNA polymerase:primase complex	CC	0.806235849110623	CC alpha DNA polymerase:primase complex	Pdensi_DN15095_c0_g1d465751, Pdensi_DN20804_c0_g1d121146
GO:1901575	0.0422602219668544	0.965368775054776	141	1600	organic substance catabolic process	BP	0.813641336055594	BP organic substance catabolic process	Pdensi_DN10374_c0_g1d334259, Pdensi_DN11172_c0_g1, Pdensi_DN11539_c0_g1d336199, Pdensi_DN12747_c0_g2, Pdensi_DN13057_c0_g1, Pdensi_DN13590_c1_g1, Pdensi_DN13659_c0_g1d340477, Pdensi_DN13799_c0_g1d272487, Pdensi_DN13937_c0_g1d178830, Pdensi_DN14043_c1_g1d523607, Pdensi_DN14124_c0_g2d273413, Pdensi_DN14230_c0_g3, Pdensi_DN14453_c0_g1d342034, Pdensi_DN14864_c0_g1d108554, Pdensi_DN15269_c0_g1d344108,…
GO:0009638	0.0424739162844655	0.990815842644638	4	18	phototropism	BP	0.816479869667993	BP phototropism	Pdensi_DN15253_c0_g1d9232, Pdensi_DN20978_c0_g1, Pdensi_DN8648_c0_g1d331767, Pdensi_GG_129682_c0_g1
GO:0045835	0.0432585440429829	0.99683441979735	2	5	negative regulation of meiotic nuclear division	BP	0.828976329234269	BP negative regulation of meiotic nuclear division	Pdensi_DN16510_c0_g1, Pdensi_DN17486_c0_g1d401111
GO:0051447	0.0432585440429829	0.99683441979735	2	5	negative regulation of meiotic cell cycle	BP	0.828976329234269	BP negative regulation of meiotic cell cycle	Pdensi_DN16510_c0_g1, Pdensi_DN17486_c0_g1d401111
GO:0007231	0.0433657608459302	0.993522582720458	3	10	osmosensory signaling pathway	BP	0.829740535937193	BP osmosensory signaling pathway	Pdensi_DN11871_c0_g1d458112, Pdensi_DN15194_c0_g1d343911, Pdensi_DN16524_c0_g1d279098
GO:0034485	0.0434867666143019	0.993497188600597	3	10	phosphatidylinositol-3,4,5-trisphosphate 5-phosphatase activity	MF	0.830765795692136	MF phosphatidylinositol-3,4,5-trisphosphate 5-phosphatase activity	Pdensi_DN16887_c0_g1d528477, Pdensi_DN17145_c0_g1d473073, Pdensi_GG_79065_c2_g1
GO:0009524	0.0437184703612474	0.97806475422669	14	110	phragmoplast	CC	0.833899368097972	CC phragmoplast	Pdensi_DN12166_c0_g1d337469, Pdensi_DN13628_c0_g1d462025, Pdensi_DN14609_c0_g1d8569, Pdensi_DN20253_c0_g1d289878, Pdensi_DN21176_c1_g1, Pdensi_DN22099_c0_g1d542193, Pdensi_DN26559_c0_g1d77557, Pdensi_DN28588_c0_g1, Pdensi_DN29759_c0_g1d309377, Pdensi_DN37575_c0_g1d509709, Pdensi_DN42458_c0_g1d574608, Pdensi_DN6320_c0_g1d101054, Pdensi_DN9890_c0_g1d266193, Pdensi_GG_20380_c0_g1
GO:0005770	0.043976480700688	0.981062578827103	10	69	late endosome	CC	0.83752425841403	CC late endosome	Pdensi_DN11991_c0_g2, Pdensi_DN12675_c0_g1d6600, Pdensi_DN19991_c0_g1, Pdensi_DN22622_c0_g2, Pdensi_DN22939_c1_g1, Pdensi_DN23053_c1_g1, Pdensi_DN40298_c1_g1, Pdensi_DN6625_c0_g1d262914, Pdensi_DN8726_c0_g1d208786, Pdensi_GG_147646_c0_g1
GO:0032990	0.0440570875111949	0.993377095647045	3	10	cell part morphogenesis	BP	0.837764556038492	BP cell part morphogenesis	Pdensi_DN14892_c1_g1, Pdensi_DN19991_c0_g1, Pdensi_GG_78706_c1_g1
GO:0051651	0.0442763706857171	0.984429824188271	7	44	maintenance of location in cell	BP	0.84063704096981	BP maintenance of location in cell	Pdensi_DN10072_c0_g1d386355, Pdensi_DN14541_c0_g1d8394, Pdensi_DN14892_c1_g1, Pdensi_DN15327_c0_g1, Pdensi_DN23589_c3_g1, Pdensi_DN41637_c0_g1d153156, Pdensi_GG_78706_c1_g1
GO:0008324	0.0443495649460904	0.969559311950523	41	408	cation transmembrane transporter activity	MF	0.840731291178039	MF cation transmembrane transporter activity	Pdensi_DN10072_c0_g1d386355, Pdensi_DN104174_c0_g1, Pdensi_DN11351_c0_g1, Pdensi_DN11991_c0_g2, Pdensi_DN12675_c0_g1d6600, Pdensi_DN14253_c0_g1d179269, Pdensi_DN14541_c0_g1d8394, Pdensi_DN16039_c0_g1, Pdensi_DN17406_c0_g1d350753, Pdensi_DN17464_c0_g1d529765, Pdensi_DN17735_c0_g1d12535, Pdensi_DN17735_c0_g2, Pdensi_DN19021_c0_g1d356802, Pdensi_DN19486_c0_g1d287099, Pdensi_DN21483_c0_g2, Pdensi_DN2…
GO:0007389	0.0444491945997709	0.972860222157552	25	230	pattern specification process	BP	0.841325615757876	BP pattern specification process	Pdensi_DN11895_c0_g1, Pdensi_DN12603_c0_g1d105849, Pdensi_DN12681_c0_g1d338362, Pdensi_DN15327_c0_g1, Pdensi_DN16539_c0_g1d279215, Pdensi_DN16862_c0_g1d349117, Pdensi_DN17299_c0_g1d280926, Pdensi_DN17848_c0_g1d476052, Pdensi_DN18847_c0_g2, Pdensi_DN19638_c0_g1d287697, Pdensi_DN19752_c0_g1d409295, Pdensi_DN19849_c0_g1d219045, Pdensi_DN20372_c1_g1, Pdensi_DN20373_c2_g4, Pdensi_DN20680_c0_g1d291823,…
GO:0045910	0.0447421119880028	0.987798206557144	5	26	negative regulation of DNA recombination	BP	0.845571018276335	BP negative regulation of DNA recombination	Pdensi_DN15027_c0_g1d213970, Pdensi_DN17327_c0_g1d112863, Pdensi_DN17486_c0_g1d401111, Pdensi_DN19813_c1_g2, Pdensi_DN21939_c0_g1d495869
GO:0031011	0.0451391749887623	0.990044884087409	4	18	Ino80 complex	CC	0.850466229681236	CC Ino80 complex	Pdensi_DN13057_c0_g1, Pdensi_DN16342_c1_g2, Pdensi_GG_112185_c0_g1, Pdensi_GG_75737_c0_g1
GO:0033202	0.0451391749887623	0.990044884087409	4	18	DNA helicase complex	CC	0.850466229681236	CC DNA helicase complex	Pdensi_DN13057_c0_g1, Pdensi_DN16342_c1_g2, Pdensi_GG_112185_c0_g1, Pdensi_GG_75737_c0_g1
GO:0045202	0.0460135208780104	0.987411333302618	5	25	synapse	CC	0.862707360782376	CC synapse	Pdensi_DN14892_c1_g1, Pdensi_DN18834_c0_g1, Pdensi_DN19571_c0_g1, Pdensi_DN20163_c0_g1d62509, Pdensi_GG_78706_c1_g1
GO:0006633	0.0460479054956957	0.972440258692115	23	207	fatty acid biosynthetic process	BP	0.862707360782376	BP fatty acid biosynthetic process	Pdensi_DN10586_c0_g1d209930, Pdensi_DN14965_c0_g1d465570, Pdensi_DN18176_c1_g1, Pdensi_DN18774_c0_g1d355297, Pdensi_DN18796_c1_g3, Pdensi_DN20327_c1_g1, Pdensi_DN21597_c0_g1d189745, Pdensi_DN21774_c0_g1, Pdensi_DN22547_c0_g1d20905, Pdensi_DN22639_c0_g3, Pdensi_DN23377_c0_g3d548222, Pdensi_DN26360_c0_g1d560098, Pdensi_DN26645_c0_g1d24118, Pdensi_DN27720_c1_g1, Pdensi_DN38467_c1_g1, Pdensi_DN40370_…
GO:0046208	0.0460689371364067	0.992948158100295	3	10	spermine catabolic process	BP	0.862707360782376	BP spermine catabolic process	Pdensi_DN13937_c0_g1d178830, Pdensi_DN15269_c0_g1d344108, Pdensi_DN24294_c0_g1
GO:0046592	0.0460689371364067	0.992948158100295	3	10	polyamine oxidase activity	MF	0.862707360782376	MF polyamine oxidase activity	Pdensi_DN13937_c0_g1d178830, Pdensi_DN15269_c0_g1d344108, Pdensi_DN24294_c0_g1
GO:0010262	0.0472589300800602	0.996366103510589	2	5	somatic embryogenesis	BP	0.883648765472688	BP somatic embryogenesis	Pdensi_DN14230_c0_g3, Pdensi_GG_104047_c0_g1
GO:0009934	0.0475461784658096	0.992451174670099	3	11	regulation of meristem structural organization	BP	0.887672744023797	BP regulation of meristem structural organization	Pdensi_DN19136_c1_g1d482359, Pdensi_DN39903_c0_g1, Pdensi_DN4636_c0_g1d205709
GO:0008194	0.0483895573971006	0.968775116876929	30	288	UDP-glycosyltransferase activity	MF	0.902051628210399	MF UDP-glycosyltransferase activity	Pdensi_DN12046_c0_g1d50385, Pdensi_DN13671_c0_g1, Pdensi_DN15512_c0_g1d214428, Pdensi_DN1607_c0_g1d613, Pdensi_DN17743_c0_g1d282049, Pdensi_DN18705_c0_g1d217585, Pdensi_DN19022_c0_g1d60200, Pdensi_DN19924_c3_g1, Pdensi_DN20037_c1_g1, Pdensi_DN20864_c0_g2, Pdensi_DN21317_c0_g1d294644, Pdensi_DN21917_c0_g2, Pdensi_DN23014_c0_g1d128210, Pdensi_DN24635_c0_g1d554814, Pdensi_DN25789_c1_g2, Pdensi_DN268…
GO:0033037	0.04968155369725	0.980560676435899	8	53	polysaccharide localization	BP	0.92334254096156	BP polysaccharide localization	Pdensi_DN11871_c0_g1d458112, Pdensi_DN15194_c0_g1d343911, Pdensi_DN16524_c0_g1d279098, Pdensi_DN19254_c3_g2, Pdensi_DN19924_c3_g1, Pdensi_GG_113498_c0_g1, Pdensi_GG_144104_c0_g1, Pdensi_GG_38489_c2_g1
GO:0052545	0.04968155369725	0.980560676435899	8	53	callose localization	BP	0.92334254096156	BP callose localization	Pdensi_DN11871_c0_g1d458112, Pdensi_DN15194_c0_g1d343911, Pdensi_DN16524_c0_g1d279098, Pdensi_DN19254_c3_g2, Pdensi_DN19924_c3_g1, Pdensi_GG_113498_c0_g1, Pdensi_GG_144104_c0_g1, Pdensi_GG_38489_c2_g1
GO:0006068	0.049876166683498	1	1	1	ethanol catabolic process	BP	0.925563442581419	BP ethanol catabolic process	Pdensi_DN39794_c0_g1
