# Supplementary material for: Transcriptional Regulation of Pine Male and Female Cone Initiation and Development: Key Players Identified Through Comparative Transcriptomics
Source: Front Genet. 2022 Mar 18;13:815093. doi: 10.3389/fgene.2022.815093 (PMC8971679; doi:10.3389/fgene.2022.815093)
Supplement: Supplementary file 2 [file DataSheet3.ZIP › SUP_GSEA/salmon.gene.counts.matrix.FC_3_2_vs_MC_2_4.DESeq2.DE_results.P0.001_C2.DE.subset.GOseq.depleted]

category	over_represented_pvalue	under_represented_pvalue	numDEInCat	numInCat	term	ontology	over_represented_FDR	under_represented_FDR	go_term
GO:0000943	1	0	8	857	retrotransposon nucleocapsid	CC	0.9999999999	0	CC retrotransposon nucleocapsid
GO:0003723	1	0	67	1488	RNA binding	MF	0.9999999999	0	MF RNA binding
GO:0003964	1	0	11	908	RNA-directed DNA polymerase activity	MF	0.9999999999	0	MF RNA-directed DNA polymerase activity
GO:0004175	1	0	66	1257	endopeptidase activity	MF	0.9999999999	0	MF endopeptidase activity
GO:0004190	1	0	32	1025	aspartic-type endopeptidase activity	MF	0.9999999999	0	MF aspartic-type endopeptidase activity
GO:0004518	1	0	29	1264	nuclease activity	MF	0.9999999999	0	MF nuclease activity
GO:0004519	1	0	22	1161	endonuclease activity	MF	0.9999999999	0	MF endonuclease activity
GO:0005739	1	0	83	1489	mitochondrion	CC	0.9999999999	0	CC mitochondrion
GO:0006139	1	0	210	4081	nucleobase-containing compound metabolic process	BP	0.9999999999	0	BP nucleobase-containing compound metabolic process
GO:0006259	1	0	60	1549	DNA metabolic process	BP	0.9999999999	0	BP DNA metabolic process
GO:0006310	1	0	12	548	DNA recombination	BP	0.9999999999	0	BP DNA recombination
GO:0006396	1	0	44	1048	RNA processing	BP	0.9999999999	0	BP RNA processing
GO:0006397	1	0	14	560	mRNA processing	BP	0.9999999999	0	BP mRNA processing
GO:0006725	1	0	337	4636	cellular aromatic compound metabolic process	BP	0.9999999999	0	BP cellular aromatic compound metabolic process
GO:0006807	1	0	737	7719	nitrogen compound metabolic process	BP	0.9999999999	0	BP nitrogen compound metabolic process
GO:0008270	1	0	102	1980	zinc ion binding	MF	0.9999999999	0	MF zinc ion binding
GO:0009451	1	0	34	1026	RNA modification	BP	0.9999999999	0	BP RNA modification
GO:0015074	1	0	10	929	DNA integration	BP	0.9999999999	0	BP DNA integration
GO:0016070	1	0	102	2188	RNA metabolic process	BP	0.9999999999	0	BP RNA metabolic process
GO:0016071	1	0	23	777	mRNA metabolic process	BP	0.9999999999	0	BP mRNA metabolic process
GO:0016779	1	0	25	1091	nucleotidyltransferase activity	MF	0.9999999999	0	MF nucleotidyltransferase activity
GO:0030529	1	0	23	837	NA	NA	0.9999999999	0	none
GO:0032991	1	0	162	3027	protein-containing complex	CC	0.9999999999	0	CC protein-containing complex
GO:0034061	1	0	17	949	DNA polymerase activity	MF	0.9999999999	0	MF DNA polymerase activity
GO:0034641	1	0	279	4786	cellular nitrogen compound metabolic process	BP	0.9999999999	0	BP cellular nitrogen compound metabolic process
GO:0043170	1	0	671	7067	macromolecule metabolic process	BP	0.9999999999	0	BP macromolecule metabolic process
GO:0043228	1	0	72	1256	non-membrane-bounded organelle	CC	0.9999999999	0	CC non-membrane-bounded organelle
GO:0043232	1	0	72	1255	intracellular non-membrane-bounded organelle	CC	0.9999999999	0	CC intracellular non-membrane-bounded organelle
GO:0043234	1	0	73	1518	NA	NA	0.9999999999	0	none
GO:0044260	1	0	559	6606	cellular macromolecule metabolic process	BP	0.9999999999	0	BP cellular macromolecule metabolic process
GO:0044422	1	0	487	6345	organelle part	CC	0.9999999999	0	CC organelle part
GO:0044428	1	0	95	2474	nuclear part	CC	0.9999999999	0	CC nuclear part
GO:0044446	1	0	480	6322	intracellular organelle part	CC	0.9999999999	0	CC intracellular organelle part
GO:0046483	1	0	262	4358	heterocycle metabolic process	BP	0.9999999999	0	BP heterocycle metabolic process
GO:0070001	1	0	32	1025	aspartic-type peptidase activity	MF	0.9999999999	0	MF aspartic-type peptidase activity
GO:0090304	1	0	153	3647	nucleic acid metabolic process	BP	0.9999999999	0	BP nucleic acid metabolic process
GO:1901360	1	0	370	4774	organic cyclic compound metabolic process	BP	0.9999999999	0	BP organic cyclic compound metabolic process
GO:1990904	1	0	25	892	ribonucleoprotein complex	CC	0.9999999999	0	CC ribonucleoprotein complex
GO:0044237	1	0	1020	9218	cellular metabolic process	BP	0.9999999999	0	BP cellular metabolic process
GO:0008104	1	0	47	850	protein localization	BP	0.9999999999	0	BP protein localization
GO:0033036	1	0	54	919	macromolecule localization	BP	0.9999999999	0	BP macromolecule localization
GO:0044451	1.00000000000001	0	16	476	nucleoplasm part	CC	0.9999999999	0	CC nucleoplasm part
GO:0098796	1.00000000000001	0	12	428	membrane protein complex	CC	0.9999999999	0	CC membrane protein complex
GO:0045184	1.00000000000006	0	43	769	establishment of protein localization	BP	0.9999999999	0	BP establishment of protein localization
GO:0005198	1.00000000000007	0	15	459	structural molecule activity	MF	0.9999999999	0	MF structural molecule activity
GO:0046907	1.0000000000002	0	29	607	intracellular transport	BP	0.9999999999	0	BP intracellular transport
GO:0046914	1.00000000000034	0	209	2444	transition metal ion binding	MF	0.9999999999	0	MF transition metal ion binding
GO:0015031	1.00000000000051	0	43	746	protein transport	BP	0.9999999999	0	BP protein transport
GO:0051649	1.00000000000061	0	33	640	establishment of localization in cell	BP	0.9999999999	0	BP establishment of localization in cell
GO:0051641	1.00000000000093	0	48	794	cellular localization	BP	0.9999999999	0	BP cellular localization
GO:0015833	1.0000000000012	0	45	757	peptide transport	BP	0.9999999999	0	BP peptide transport
GO:0034660	1.00000000000301	0	22	494	ncRNA metabolic process	BP	0.9999999999	0	BP ncRNA metabolic process
GO:0044444	1.00000000000786	0	905	7960	cytoplasmic part	CC	0.9999999999	0	CC cytoplasmic part
GO:0044429	1.00000000001075	0	23	503	mitochondrial part	CC	0.9999999999	0	CC mitochondrial part
GO:0003676	1.00000000001193	0	449	4384	nucleic acid binding	MF	0.9999999999	0	MF nucleic acid binding
GO:0042886	1.00000000003389	0	50	770	amide transport	BP	0.9999999999	0	BP amide transport
GO:0005681	1	1.09933209003681e-11	1	189	spliceosomal complex	CC	0.9999999999	2.35874236160529e-09	CC spliceosomal complex
GO:0008380	1	4.05607708975631e-11	12	346	RNA splicing	BP	0.9999999999	8.5527280702965e-09	BP RNA splicing
GO:0034470	1	4.35465500534097e-11	16	398	ncRNA processing	BP	0.9999999999	9.02668317208814e-09	BP ncRNA processing
GO:0003735	1	5.7169945467892e-11	11	347	structural constituent of ribosome	MF	0.9999999999	1.16531405512053e-08	MF structural constituent of ribosome
GO:0043604	1	9.0368827078942e-11	19	442	amide biosynthetic process	BP	0.9999999999	1.81182091012371e-08	BP amide biosynthetic process
GO:0006886	0.999999999968194	1.36727964169567e-10	21	451	intracellular protein transport	BP	0.9999999999	2.69706935773194e-08	BP intracellular protein transport
GO:0006996	0.999999999944873	1.63651062214244e-10	79	1032	organelle organization	BP	0.9999999999	3.17690871568286e-08	BP organelle organization
GO:0005730	0.999999999958486	1.69451431355269e-10	24	485	nucleolus	CC	0.9999999999	3.23811094605459e-08	CC nucleolus
GO:0043043	0.999999999960943	1.90359908213106e-10	15	389	peptide biosynthetic process	BP	0.9999999999	3.5313619053695e-08	BP peptide biosynthetic process
GO:0034622	0.999999999955398	1.90572269627463e-10	21	450	cellular protein-containing complex assembly	BP	0.9999999999	3.5313619053695e-08	BP cellular protein-containing complex assembly
GO:0070011	0.999999999837175	3.50604187101375e-10	106	1425	peptidase activity, acting on L-amino acid peptides	MF	0.9999999999	6.39983463917882e-08	MF peptidase activity, acting on L-amino acid peptides
GO:0008233	0.999999999823995	3.76731496600877e-10	109	1452	peptidase activity	MF	0.9999999999	6.73259017557108e-08	MF peptidase activity
GO:0006412	0.99999999992095	3.79843599439415e-10	15	383	translation	BP	0.9999999999	6.73259017557108e-08	BP translation
GO:0005840	0.99999999987707	5.79544252754885e-10	11	324	ribosome	CC	0.9999999999	1.01254660159889e-07	CC ribosome
GO:0016604	0.999999999939301	7.05808291169424e-10	3	196	nuclear body	CC	0.9999999999	1.21577963394395e-07	CC nuclear body
GO:0044271	0.999999999152396	1.62146121860011e-09	94	1163	cellular nitrogen compound biosynthetic process	BP	0.9999999999	2.75423204214991e-07	BP cellular nitrogen compound biosynthetic process
GO:0016607	1	1.746486768123e-09	0	131	nuclear speck	CC	0.9999999999	2.92596344851291e-07	CC nuclear speck
GO:0000398	0.999999999909389	2.3541786739221e-09	1	155	mRNA splicing, via spliceosome	BP	0.9999999999	3.89075745703611e-07	BP mRNA splicing, via spliceosome
GO:0044424	0.999999997611713	2.94077004463588e-09	1646	13602	intracellular part	CC	0.9999999999	4.79541568611957e-07	CC intracellular part
GO:0043412	0.999999997391156	3.72399071695901e-09	338	3244	macromolecule modification	BP	0.9999999999	5.99268506163272e-07	BP macromolecule modification
GO:0004386	0.999999999277694	4.57561367753794e-09	6	231	helicase activity	MF	0.9999999999	7.26750068523234e-07	MF helicase activity
GO:0044238	0.999999993734612	7.75446926036942e-09	1058	9049	primary metabolic process	BP	0.9999999999	1.2158610135169e-06	BP primary metabolic process
GO:0044391	0.999999997918514	1.40935803402761e-08	5	217	ribosomal subunit	CC	0.9999999999	2.18182895647565e-06	CC ribosomal subunit
GO:0005654	0.99999999601752	1.52007128588752e-08	13	310	nucleoplasm	CC	0.9999999999	2.32380897830054e-06	CC nucleoplasm
GO:0043603	0.999999992639341	1.812107198323e-08	34	556	cellular amide metabolic process	BP	0.9999999999	2.73605815252967e-06	BP cellular amide metabolic process
GO:0003729	0.999999992928656	2.7653751343678e-08	12	290	mRNA binding	MF	0.9999999999	4.12445584064857e-06	MF mRNA binding
GO:1902494	0.999999982789061	3.32966328596001e-08	67	859	catalytic complex	CC	0.9999999999	4.90623879364951e-06	CC catalytic complex
GO:0004540	0.999999991093968	3.60142976903481e-08	11	299	ribonuclease activity	MF	0.9999999999	5.24351024705902e-06	MF ribonuclease activity
GO:0070727	0.999999987160579	3.70829336476841e-08	22	404	cellular macromolecule localization	BP	0.9999999999	5.33557974719032e-06	BP cellular macromolecule localization
GO:0034613	0.999999988374096	3.77348673552985e-08	17	348	cellular protein localization	BP	0.9999999999	5.36624915994536e-06	BP cellular protein localization
GO:0043933	0.999999981536855	4.002460417847e-08	46	655	protein-containing complex subunit organization	BP	0.9999999999	5.62644723106538e-06	BP protein-containing complex subunit organization
GO:0034645	0.9999999759413	4.55191142229502e-08	71	901	cellular macromolecule biosynthetic process	BP	0.9999999999	6.32612235166683e-06	BP cellular macromolecule biosynthetic process
GO:0016893	0.999999984811867	7.17197140452085e-08	8	256	endonuclease activity, active with either ribo- or deoxyribonucleic acids and producing 5'-phosphomonoesters	MF	0.9999999999	9.85541688508877e-06	MF endonuclease activity, active with either ribo- or deoxyribonucleic acids and producing 5'-phosphomonoesters
GO:0006281	0.999999972318571	7.68333150430767e-08	23	407	DNA repair	BP	0.9999999999	1.04407938108537e-05	BP DNA repair
GO:0016891	0.999999965558277	1.70340631700843e-07	7	235	endoribonuclease activity, producing 5'-phosphomonoesters	MF	0.9999999999	2.28930321505638e-05	MF endoribonuclease activity, producing 5'-phosphomonoesters
GO:0006974	0.999999923203273	1.89396245115555e-07	29	460	cellular response to DNA damage stimulus	BP	0.9999999999	2.51773486713395e-05	BP cellular response to DNA damage stimulus
GO:0033365	0.999999932181617	2.4621416850537e-07	12	274	protein localization to organelle	BP	0.9999999999	3.23784868905449e-05	BP protein localization to organelle
GO:0006364	0.999999936676996	2.52929186971643e-07	10	249	rRNA processing	BP	0.9999999999	3.29077016666298e-05	BP rRNA processing
GO:0000375	0.999999957356495	2.57521838796429e-07	5	183	RNA splicing, via transesterification reactions	BP	0.9999999999	3.30162084764197e-05	BP RNA splicing, via transesterification reactions
GO:0031967	0.999999894334181	2.61861996910279e-07	28	447	organelle envelope	CC	0.9999999999	3.30162084764197e-05	CC organelle envelope
GO:0031975	0.999999894334181	2.61861996910279e-07	28	447	envelope	CC	0.9999999999	3.30162084764197e-05	CC envelope
GO:0000377	0.999999950925744	2.94618373848894e-07	5	182	RNA splicing, via transesterification reactions with bulged adenosine as nucleophile	BP	0.9999999999	3.67671705323671e-05	BP RNA splicing, via transesterification reactions with bulged adenosine as nucleophile
GO:0016072	0.999999911137486	3.19783322921959e-07	12	270	rRNA metabolic process	BP	0.9999999999	3.95045458518743e-05	BP rRNA metabolic process
GO:0019866	0.999999901785112	3.67682674293077e-07	11	259	organelle inner membrane	CC	0.9999999999	4.49675910660434e-05	CC organelle inner membrane
GO:0044455	0.99999996546905	3.92991232326007e-07	2	142	mitochondrial membrane part	CC	0.9999999999	4.75869581321492e-05	CC mitochondrial membrane part
GO:0004521	0.999999890459528	4.27168644843411e-07	10	264	endoribonuclease activity	MF	0.9999999999	5.11148441848682e-05	MF endoribonuclease activity
GO:0006402	1	4.30484787493166e-07	0	99	mRNA catabolic process	BP	0.9999999999	5.11148441848682e-05	BP mRNA catabolic process
GO:0031966	0.999999855185076	5.3445635224414e-07	11	258	mitochondrial membrane	CC	0.9999999999	6.28500114225561e-05	CC mitochondrial membrane
GO:0044427	0.999999723647785	6.10470097815996e-07	36	530	chromosomal part	CC	0.9999999999	7.11052313932346e-05	CC chromosomal part
GO:0005743	0.999999887886669	7.47045822283593e-07	4	163	mitochondrial inner membrane	CC	0.9999999999	8.61921736464938e-05	CC mitochondrial inner membrane
GO:0071826	0.999999839448875	8.19947310952829e-07	6	192	ribonucleoprotein complex subunit organization	BP	0.9999999999	9.37192113360103e-05	BP ribonucleoprotein complex subunit organization
GO:0006518	0.999999640323968	8.40186786091304e-07	30	469	peptide metabolic process	BP	0.9999999999	9.51433740175615e-05	BP peptide metabolic process
GO:0072594	0.999999755042214	9.82947368907678e-07	9	226	establishment of protein localization to organelle	BP	0.9999999999	0.000110288498364595	BP establishment of protein localization to organelle
GO:0016556	0.999999765025134	1.0059055179485e-06	8	212	mRNA modification	BP	0.9999999999	0.000111838404404638	BP mRNA modification
GO:0006325	0.999999556675051	1.10214103585137e-06	25	401	chromatin organization	BP	0.9999999999	0.000121434097914074	BP chromatin organization
GO:0016788	0.999999112141423	1.27588941492388e-06	193	2014	hydrolase activity, acting on ester bonds	MF	0.9999999999	0.000139322567361778	MF hydrolase activity, acting on ester bonds
GO:0006399	0.999999647325215	1.59812218077563e-06	7	194	tRNA metabolic process	BP	0.9999999999	0.000172964905052088	BP tRNA metabolic process
GO:0009059	0.999998997863869	1.6334775595788e-06	99	1095	macromolecule biosynthetic process	BP	0.9999999999	0.000175240618891655	BP macromolecule biosynthetic process
GO:0098800	1	2.3815837196258e-06	0	91	inner mitochondrial membrane protein complex	CC	0.9999999999	0.000253276251226292	CC inner mitochondrial membrane protein complex
GO:0022618	0.999999488634336	2.48317367299901e-06	6	182	ribonucleoprotein complex assembly	BP	0.9999999999	0.000261803569144637	BP ribonucleoprotein complex assembly
GO:0065003	0.99999863399024	2.72354199819253e-06	44	580	protein-containing complex assembly	BP	0.9999999999	0.000284691612289698	BP protein-containing complex assembly
GO:0004523	0.999999338821887	3.15709834608633e-06	6	197	RNA-DNA hybrid ribonuclease activity	MF	0.9999999999	0.000324833856932401	MF RNA-DNA hybrid ribonuclease activity
GO:0034248	0.999999410920155	3.16068920482059e-06	5	167	regulation of cellular amide metabolic process	BP	0.9999999999	0.000324833856932401	BP regulation of cellular amide metabolic process
GO:0006401	0.999999431186212	4.22357000659243e-06	3	134	RNA catabolic process	BP	0.9999999999	0.000430452176505212	BP RNA catabolic process
GO:0006417	0.999999116230582	4.64982276138347e-06	5	164	regulation of translation	BP	0.9999999999	0.000469977953485288	BP regulation of translation
GO:0031090	0.999996183711774	5.44667999418557e-06	179	1741	organelle membrane	CC	0.9999999999	0.000546007346958111	CC organelle membrane
GO:0017111	0.999995810737485	6.94871071420532e-06	81	899	nucleoside-triphosphatase activity	MF	0.9999999999	0.000685826374628091	MF nucleoside-triphosphatase activity
GO:0000956	1	6.95359529467565e-06	0	80	nuclear-transcribed mRNA catabolic process	BP	0.9999999999	0.000685826374628091	BP nuclear-transcribed mRNA catabolic process
GO:1902580	0.999998300902777	7.17764302402248e-06	7	183	NA	NA	0.9999999999	0.000699837210409461	none
GO:0044265	0.999996219700253	7.21009718001571e-06	47	591	cellular macromolecule catabolic process	BP	0.9999999999	0.000699837210409461	BP cellular macromolecule catabolic process
GO:1902582	0.999998535793981	7.51972009770344e-06	5	158	NA	NA	0.9999999999	0.000724143124369394	none
GO:0050657	0.999999146133512	8.1813819342941e-06	2	115	nucleic acid transport	BP	0.9999999999	0.000769679238895514	BP nucleic acid transport
GO:0050658	0.999999146133512	8.1813819342941e-06	2	115	RNA transport	BP	0.9999999999	0.000769679238895514	BP RNA transport
GO:0051236	0.999999146133512	8.1813819342941e-06	2	115	establishment of RNA localization	BP	0.9999999999	0.000769679238895514	BP establishment of RNA localization
GO:0030684	1	9.04251008620362e-06	0	80	preribosome	CC	0.9999999999	0.000844197697360842	CC preribosome
GO:0000959	0.999997985226958	1.01716311526822e-05	5	158	mitochondrial RNA metabolic process	BP	0.9999999999	0.000942417037858356	BP mitochondrial RNA metabolic process
GO:1901566	0.999993404613449	1.05398480392379e-05	92	1000	organonitrogen compound biosynthetic process	BP	0.9999999999	0.000969190537743453	BP organonitrogen compound biosynthetic process
GO:0016192	0.999994845511883	1.07332206353334e-05	34	462	vesicle-mediated transport	BP	0.9999999999	0.000979606629627813	BP vesicle-mediated transport
GO:0015935	0.999999318138267	1.10951958815122e-05	1	100	small ribosomal subunit	CC	0.9999999999	0.00100514256022884	CC small ribosomal subunit
GO:0071840	0.999990127012913	1.28570015109106e-05	316	2827	cellular component organization or biogenesis	BP	0.9999999999	0.0011561847682238	BP cellular component organization or biogenesis
GO:0009526	0.999994071239628	1.38078287886028e-05	24	360	plastid envelope	CC	0.9999999999	0.00123262588382929	CC plastid envelope
GO:0043484	1	1.47020822636453e-05	0	72	regulation of RNA splicing	BP	0.9999999999	0.00130294540640856	BP regulation of RNA splicing
GO:0043623	0.99999625148935	1.65817531692107e-05	6	161	NA	NA	0.9999999999	0.001458955692514	none
GO:0017038	0.999997526647652	1.69087638485226e-05	3	124	protein import	BP	0.9999999999	0.00147710129905308	BP protein import
GO:0009941	0.999991621003943	1.92882570825272e-05	24	356	chloroplast envelope	CC	0.9999999999	0.00167301690864758	CC chloroplast envelope
GO:0016043	0.99998505497618	1.94523487071048e-05	304	2717	cellular component organization	BP	0.9999999999	0.0016753677794922	BP cellular component organization
GO:0044434	0.999986271889208	2.07674384873173e-05	113	1163	chloroplast part	CC	0.9999999999	0.00177612428461462	CC chloroplast part
GO:0016772	0.99998361725725	2.17319736816609e-05	256	2470	transferase activity, transferring phosphorus-containing groups	MF	0.9999999999	0.00184570859810217	MF transferase activity, transferring phosphorus-containing groups
GO:0098798	0.999997411243562	2.31218727694045e-05	2	110	mitochondrial protein complex	CC	0.9999999999	0.00194977007111673	CC mitochondrial protein complex
GO:0003678	0.999998496852438	2.32760777091613e-05	1	89	DNA helicase activity	MF	0.9999999999	0.00194977007111673	MF DNA helicase activity
GO:1900864	0.9999954238373	2.52118800071289e-05	4	137	mitochondrial RNA modification	BP	0.9999999999	0.002097559812838	BP mitochondrial RNA modification
GO:0022607	0.999982776909847	2.82687760626375e-05	74	813	cellular component assembly	BP	0.9999999999	0.00233599413004092	BP cellular component assembly
GO:0080156	0.999994737893396	2.87593128522356e-05	4	136	mitochondrial mRNA modification	BP	0.9999999999	0.0023605798401533	BP mitochondrial mRNA modification
GO:0031984	0.999985702393802	3.03454733982232e-05	29	399	organelle subcompartment	CC	0.9999999999	0.00247416759773513	CC organelle subcompartment
GO:0005768	0.999985035434891	3.24561947635735e-05	27	379	endosome	CC	0.9999999999	0.00262873683416228	CC endosome
GO:0005622	0.999992233574829	3.65210432461826e-05	5	145	intracellular	CC	0.9999999999	0.00292112753650413	CC intracellular
GO:0030532	1	3.65439503749086e-05	0	71	small nuclear ribonucleoprotein complex	CC	0.9999999999	0.00292112753650413	CC small nuclear ribonucleoprotein complex
GO:0006913	0.99999422671383	3.74787030570164e-05	3	119	nucleocytoplasmic transport	BP	0.9999999999	0.00295719057024072	BP nucleocytoplasmic transport
GO:0051169	0.99999422671383	3.74787030570164e-05	3	119	nuclear transport	BP	0.9999999999	0.00295719057024072	BP nuclear transport
GO:0061024	0.999987892248008	3.91213542957132e-05	10	200	membrane organization	BP	0.9999999999	0.00306701386561906	BP membrane organization
GO:0016817	0.999973787327399	4.05521036279599e-05	94	980	hydrolase activity, acting on acid anhydrides	MF	0.9999999999	0.00315893138452197	MF hydrolase activity, acting on acid anhydrides
GO:1903311	1	4.34162977290936e-05	0	65	regulation of mRNA metabolic process	BP	0.9999999999	0.00335609079076681	BP regulation of mRNA metabolic process
GO:0016818	0.999971812015716	4.36319244261589e-05	93	970	hydrolase activity, acting on acid anhydrides, in phosphorus-containing anhydrides	MF	0.9999999999	0.00335609079076681	MF hydrolase activity, acting on acid anhydrides, in phosphorus-containing anhydrides
GO:0016462	0.999970157558445	4.62347580921855e-05	92	960	pyrophosphatase activity	MF	0.9999999999	0.00353406932167143	MF pyrophosphatase activity
GO:0097525	1	4.92771649065954e-05	0	69	spliceosomal snRNP complex	CC	0.9999999999	0.00374322811681778	CC spliceosomal snRNP complex
GO:0046872	0.999958339186078	5.01670919490284e-05	591	5109	metal ion binding	MF	0.9999999999	0.00378730576874455	MF metal ion binding
GO:0003887	0.999985445241533	5.14762692805357e-05	8	197	DNA-directed DNA polymerase activity	MF	0.9999999999	0.00386229922270523	MF DNA-directed DNA polymerase activity
GO:0044435	0.999963104994112	5.42502787909292e-05	119	1192	plastid part	CC	0.9999999999	0.00404561530251868	CC plastid part
GO:0016569	0.999984112469633	6.01563454118587e-05	7	161	covalent chromatin modification	BP	0.9999999999	0.00443812614556637	BP covalent chromatin modification
GO:0044802	0.999982938297685	6.02394881573195e-05	8	173	NA	NA	0.9999999999	0.00443812614556637	none
GO:0009756	0.999991641747384	6.92918978001226e-05	2	96	carbohydrate mediated signaling	BP	0.9999999999	0.00504428517913988	BP carbohydrate mediated signaling
GO:0010182	0.999991641747384	6.92918978001226e-05	2	96	sugar mediated signaling pathway	BP	0.9999999999	0.00504428517913988	BP sugar mediated signaling pathway
GO:0022900	0.999995048266056	7.01776927688139e-05	1	83	electron transport chain	BP	0.9999999999	0.0050785395417905	BP electron transport chain
GO:0016570	0.999980734963188	7.22071566978989e-05	7	159	histone modification	BP	0.9999999999	0.00519466780244296	BP histone modification
GO:1903047	0.999973671380238	7.32185048426559e-05	13	226	mitotic cell cycle process	BP	0.9999999999	0.00523662172061802	BP mitotic cell cycle process
GO:0003743	0.999994374468451	7.88947479316821e-05	1	83	translation initiation factor activity	MF	0.9999999999	0.00560978353025856	MF translation initiation factor activity
GO:0022402	0.99996078009635	7.96477225578711e-05	30	393	cell cycle process	BP	0.9999999999	0.00563058755423562	BP cell cycle process
GO:0044445	0.999965656186262	9.13973638607882e-05	14	244	cytosolic part	CC	0.9999999999	0.00642407908056	CC cytosolic part
GO:0009579	0.999962731338803	9.89169413536729e-05	14	238	thylakoid	CC	0.9999999999	0.00691288110145954	CC thylakoid
GO:0065002	0.999992653158707	0.000100934437328395	1	81	intracellular protein transmembrane transport	BP	0.9999999999	0.00697417044365126	BP intracellular protein transmembrane transport
GO:0071806	0.999992653158707	0.000100934437328395	1	81	protein transmembrane transport	BP	0.9999999999	0.00697417044365126	BP protein transmembrane transport
GO:0043169	0.999913949318134	0.000102726972262237	601	5156	cation binding	MF	0.9999999999	0.00705815095936607	MF cation binding
GO:0051028	0.999985603151	0.000114605751385427	2	95	mRNA transport	BP	0.9999999999	0.0078303259186803	BP mRNA transport
GO:0046982	0.999957959159077	0.000122276043271923	11	213	protein heterodimerization activity	MF	0.9999999999	0.00830797782897567	MF protein heterodimerization activity
GO:0044431	0.999927513732604	0.000123795999234799	53	601	Golgi apparatus part	CC	0.9999999999	0.0083647793958099	CC Golgi apparatus part
GO:0031123	0.999989574874365	0.000139491111532793	1	77	RNA 3'-end processing	BP	0.9999999999	0.00937349612113222	BP RNA 3'-end processing
GO:0080008	1	0.000149534284442838	0	60	Cul4-RING E3 ubiquitin ligase complex	CC	0.9999999999	0.00999346611331097	CC Cul4-RING E3 ubiquitin ligase complex
GO:0044430	0.999917044102088	0.00016564744101204	29	379	cytoskeletal part	CC	0.9999999999	0.0110101532803111	CC cytoskeletal part
GO:0071704	0.999835237883851	0.000187088690835864	1223	9841	organic substance metabolic process	BP	0.9999999999	0.0123680793995817	BP organic substance metabolic process
GO:0008033	0.999954619857648	0.000192557039427053	5	127	tRNA processing	BP	0.9999999999	0.0126611429687788	BP tRNA processing
GO:0006839	0.999982884317724	0.000219573695950409	1	75	mitochondrial transport	BP	0.9999999999	0.0143603545533343	BP mitochondrial transport
GO:0006605	0.999930339509742	0.000227902343733085	8	162	protein targeting	BP	0.9999999999	0.0148257748077427	BP protein targeting
GO:0008094	0.999969505977453	0.000229799067434009	2	88	DNA-dependent ATPase activity	MF	0.9999999999	0.0148700666387192	MF DNA-dependent ATPase activity
GO:0044454	0.999914180410534	0.000232995882880566	12	205	nuclear chromosome part	CC	0.9999999999	0.0149975770927859	CC nuclear chromosome part
GO:0051168	1	0.000239113919380555	0	57	nuclear export	BP	0.9999999999	0.015310802272378	BP nuclear export
GO:0032197	0.999967147471876	0.000243845685012085	2	102	transposition, RNA-mediated	BP	0.9999999999	0.0155306815527019	BP transposition, RNA-mediated
GO:0050684	1	0.000245087615672238	0	54	regulation of mRNA processing	BP	0.9999999999	0.0155306815527019	BP regulation of mRNA processing
GO:0015934	0.999945340785745	0.000258069830661176	4	118	large ribosomal subunit	CC	0.9999999999	0.0162690413865267	CC large ribosomal subunit
GO:0005684	1	0.00026448581789266	0	55	U2-type spliceosomal complex	CC	0.9999999999	0.0165880079632166	CC U2-type spliceosomal complex
GO:0008565	0.999960787453552	0.000289831843786871	2	86	protein transporter activity	MF	0.9999999999	0.018084915558742	MF protein transporter activity
GO:0009535	0.999846136385209	0.000321973752366951	23	313	chloroplast thylakoid membrane	CC	0.9999999999	0.0198251037905285	CC chloroplast thylakoid membrane
GO:0055035	0.999846136385209	0.000321973752366951	23	313	plastid thylakoid membrane	CC	0.9999999999	0.0198251037905285	CC plastid thylakoid membrane
GO:0022627	0.999973856835766	0.000322583454972622	1	75	cytosolic small ribosomal subunit	CC	0.9999999999	0.0198251037905285	CC cytosolic small ribosomal subunit
GO:1990542	1	0.000343931703973143	0	55	mitochondrial transmembrane transport	BP	0.9999999999	0.0210314236979577	BP mitochondrial transmembrane transport
GO:0098803	1	0.000401502989046681	0	54	respiratory chain complex	CC	0.9999999999	0.0244297589852782	CC respiratory chain complex
GO:0044436	0.999784516356974	0.000419207035177616	28	357	thylakoid part	CC	0.9999999999	0.0253543917268937	CC thylakoid part
GO:0000139	0.999767657411185	0.000420845586309029	36	428	Golgi membrane	CC	0.9999999999	0.0253543917268937	CC Golgi membrane
GO:0008026	0.999936739795125	0.000450217299780277	2	82	ATP-dependent helicase activity	MF	0.9999999999	0.0268593052503063	MF ATP-dependent helicase activity
GO:0070035	0.999936739795125	0.000450217299780277	2	82	purine NTP-dependent helicase activity	MF	0.9999999999	0.0268593052503063	MF purine NTP-dependent helicase activity
GO:0048024	1	0.00045625956223796	0	50	regulation of mRNA splicing, via spliceosome	BP	0.9999999999	0.0270605462067044	BP regulation of mRNA splicing, via spliceosome
GO:0019843	0.999862873742273	0.00045801578616417	7	147	rRNA binding	MF	0.9999999999	0.0270605462067044	MF rRNA binding
GO:0015931	0.999849915345907	0.000469364831553804	8	156	nucleobase-containing compound transport	BP	0.9999999999	0.0275977494706876	BP nucleobase-containing compound transport
GO:0008135	0.999865840318332	0.000483552374928335	6	132	translation factor activity, RNA binding	MF	0.9999999999	0.0282959117003518	MF translation factor activity, RNA binding
GO:0032196	0.999904994012273	0.000505236040625574	3	110	transposition	BP	0.9999999999	0.0294239846516703	BP transposition
GO:0006405	1	0.000511196553208468	0	52	RNA export from nucleus	BP	0.9999999999	0.0296300182262538	BP RNA export from nucleus
GO:0044877	0.999782565027514	0.000517491162288565	15	226	protein-containing complex binding	MF	0.9999999999	0.0298533816735337	MF protein-containing complex binding
GO:0046488	0.99992262664114	0.000541397768322674	2	81	phosphatidylinositol metabolic process	BP	0.9999999999	0.0310858906412502	BP phosphatidylinositol metabolic process
GO:0006413	1	0.00058971439533333	0	52	translational initiation	BP	0.9999999999	0.0337019021258254	BP translational initiation
GO:0034357	0.999689805560174	0.000614457820166867	25	323	photosynthetic membrane	CC	0.9999999999	0.0346821409806509	CC photosynthetic membrane
GO:0042651	0.999689805560174	0.000614457820166867	25	323	thylakoid membrane	CC	0.9999999999	0.0346821409806509	CC thylakoid membrane
GO:0072657	0.999861200491667	0.000615374046835751	4	105	protein localization to membrane	BP	0.9999999999	0.0346821409806509	BP protein localization to membrane
GO:0018193	0.999651652742143	0.00068682061705161	25	319	peptidyl-amino acid modification	BP	0.9999999999	0.0385312667272531	BP peptidyl-amino acid modification
GO:0090305	0.999865564162155	0.000701003535281129	3	94	nucleic acid phosphodiester bond hydrolysis	BP	0.9999999999	0.0391473663766585	BP nucleic acid phosphodiester bond hydrolysis
GO:0007093	1	0.000704809675307894	0	48	mitotic cell cycle checkpoint	BP	0.9999999999	0.0391810105864343	BP mitotic cell cycle checkpoint
GO:0071013	1	0.000718763802519322	0	50	catalytic step 2 spliceosome	CC	0.9999999999	0.0397759335059335	CC catalytic step 2 spliceosome
GO:0022613	0.999891827364886	0.00073435648958605	2	81	ribonucleoprotein complex biogenesis	BP	0.9999999999	0.0404557651695378	BP ribonucleoprotein complex biogenesis
GO:0098791	0.999630330354989	0.000790875622662366	19	260	Golgi subcompartment	CC	0.9999999999	0.0433148071016646	CC Golgi subcompartment
GO:0032268	0.999538909029911	0.00079333743178846	40	456	regulation of cellular protein metabolic process	BP	0.9999999999	0.0433148071016646	BP regulation of cellular protein metabolic process
GO:1901987	0.999867172182102	0.000886917432686576	2	78	regulation of cell cycle phase transition	BP	0.9999999999	0.0482088897855859	BP regulation of cell cycle phase transition
GO:0098588	0.999300420680366	0.000952186669381587	131	1218	bounding membrane of organelle	CC	0.9999999999	0.0510998185654737	CC bounding membrane of organelle
GO:0070585	1	0.000952637664180541	0	48	protein localization to mitochondrion	BP	0.9999999999	0.0510998185654737	BP protein localization to mitochondrion
GO:0072655	1	0.000952637664180541	0	48	establishment of protein localization to mitochondrion	BP	0.9999999999	0.0510998185654737	BP establishment of protein localization to mitochondrion
GO:0044743	0.999912378488279	0.000969594153950086	1	64	protein transmembrane import into intracellular organelle	BP	0.9999999999	0.0517822554707841	BP protein transmembrane import into intracellular organelle
GO:0010608	0.999575902759922	0.00099865701625867	14	211	posttranscriptional regulation of gene expression	BP	0.9999999999	0.053102501342798	BP posttranscriptional regulation of gene expression
GO:0051276	0.999544558175087	0.00104354993592292	15	217	chromosome organization	BP	0.9999999999	0.0552494186854429	BP chromosome organization
GO:1990204	0.999770083564237	0.0011484646165153	3	89	oxidoreductase complex	CC	0.9999999999	0.0605419062930265	CC oxidoreductase complex
GO:0009987	0.99887081634269	0.00124768204112774	1620	12705	cellular process	BP	0.9999999999	0.0654899200128425	BP cellular process
GO:0048586	1	0.00126819482285526	0	43	regulation of long-day photoperiodism, flowering	BP	0.9999999999	0.0662821482201701	BP regulation of long-day photoperiodism, flowering
GO:0007005	0.99957652556289	0.00131535574452207	7	134	mitochondrion organization	BP	0.9999999999	0.0684544713000211	BP mitochondrion organization
GO:1902589	0.999377278652449	0.00134631397167874	17	231	NA	NA	0.9999999999	0.0697687282780974	none
GO:0071705	0.998950452478588	0.00145492850045106	108	1015	nitrogen compound transport	BP	0.9999999999	0.0750792217743313	BP nitrogen compound transport
GO:0043632	0.999095952227109	0.00150834188525149	41	452	modification-dependent macromolecule catabolic process	BP	0.9999999999	0.0775084926748979	BP modification-dependent macromolecule catabolic process
GO:0022411	0.999628539914869	0.00152704556474087	4	97	cellular component disassembly	BP	0.9999999999	0.0781137184665265	BP cellular component disassembly
GO:0004527	0.999578441782332	0.00153289390285907	5	109	exonuclease activity	MF	0.9999999999	0.0781137184665265	MF exonuclease activity
GO:0030117	1	0.00157213307611668	0	44	membrane coat	CC	0.9999999999	0.0797808610826019	CC membrane coat
GO:0008152	0.998541313481548	0.0016192618340725	1343	10597	metabolic process	BP	0.9999999999	0.0818329431020938	BP metabolic process
GO:0034654	0.998913337096561	0.0016857440730975	56	578	nucleobase-containing compound biosynthetic process	BP	0.9999999999	0.0848421811274997	BP nucleobase-containing compound biosynthetic process
GO:0000932	0.999817091259991	0.00187879782976338	1	59	P-body	CC	0.9999999999	0.0941708912213368	CC P-body
GO:0060627	0.999813250023102	0.0019206666493735	1	56	regulation of vesicle-mediated transport	BP	0.9999999999	0.0958765433544406	BP regulation of vesicle-mediated transport
GO:0005802	0.999069975633036	0.00193218740353663	18	239	trans-Golgi network	CC	0.9999999999	0.0960595607530611	CC trans-Golgi network
GO:0043226	0.998195197006364	0.00200716874020993	1222	9597	organelle	CC	0.9999999999	0.0993832943027022	CC organelle
GO:0044087	0.999240035877734	0.00204250697975219	9	149	regulation of cellular component biogenesis	BP	0.9999999999	0.0996691123043914	BP regulation of cellular component biogenesis
GO:0043038	0.999799040510398	0.00204466457052183	1	58	amino acid activation	BP	0.9999999999	0.0996691123043914	BP amino acid activation
GO:0043039	0.999799040510398	0.00204466457052183	1	58	tRNA aminoacylation	BP	0.9999999999	0.0996691123043914	BP tRNA aminoacylation
GO:0000988	0.999319015971116	0.00204553942668865	7	130	NA	NA	0.9999999999	0.0996691123043914	none
GO:0022904	1	0.00205581285180646	0	42	respiratory electron transport chain	BP	0.9999999999	0.0997721872126706	BP respiratory electron transport chain
GO:0005769	0.999789594250387	0.00213209186676739	1	57	early endosome	CC	0.9999999999	0.103065152294724	CC early endosome
GO:0000381	1	0.00217837828802416	0	40	regulation of alternative mRNA splicing, via spliceosome	BP	0.9999999999	0.104888056939116	BP regulation of alternative mRNA splicing, via spliceosome
GO:1901990	0.999612446711871	0.00234726748923074	2	69	regulation of mitotic cell cycle phase transition	BP	0.9999999999	0.112576789777615	BP regulation of mitotic cell cycle phase transition
GO:0090501	0.999764107241714	0.00235906237701671	1	57	RNA phosphodiester bond hydrolysis	BP	0.9999999999	0.112700519027009	BP RNA phosphodiester bond hydrolysis
GO:0006650	0.999145256887459	0.00238996450903881	8	137	glycerophospholipid metabolic process	BP	0.9999999999	0.113732552317294	BP glycerophospholipid metabolic process
GO:0005643	1	0.00248507304922925	0	41	nuclear pore	CC	0.9999999999	0.117800168186332	CC nuclear pore
GO:0043229	0.997706957332463	0.00254436984962648	1221	9573	intracellular organelle	CC	0.9999999999	0.120145340775799	CC intracellular organelle
GO:0016050	0.999337742136094	0.00259420884282887	4	93	vesicle organization	BP	0.9999999999	0.122027592876143	BP vesicle organization
GO:0032040	1	0.00261053857297339	0	42	small-subunit processome	CC	0.9999999999	0.122325236580324	CC small-subunit processome
GO:0009507	0.997832859301038	0.00270662873006293	218	1890	chloroplast	CC	0.9999999999	0.125878281936911	CC chloroplast
GO:1901137	0.998517704806464	0.00270694915367192	26	309	carbohydrate derivative biosynthetic process	BP	0.9999999999	0.125878281936911	BP carbohydrate derivative biosynthetic process
GO:0009378	1	0.00274395027160413	0	38	four-way junction helicase activity	MF	0.9999999999	0.12675105321523	MF four-way junction helicase activity
GO:0005829	0.997799385878428	0.00274644555208798	219	1891	cytosol	CC	0.9999999999	0.12675105321523	CC cytosol
GO:0003682	0.998903144241397	0.00276324154667621	10	154	chromatin binding	MF	0.9999999999	0.127046782390414	MF chromatin binding
GO:0022626	0.999386528220676	0.00280756743674966	3	84	cytosolic ribosome	CC	0.9999999999	0.128601309930518	CC cytosolic ribosome
GO:0018205	0.998906344726429	0.00286794034155227	9	145	peptidyl-lysine modification	BP	0.9999999999	0.13087653125815	BP peptidyl-lysine modification
GO:0000184	1	0.003006370962153	0	39	nuclear-transcribed mRNA catabolic process, nonsense-mediated decay	BP	0.9999999999	0.136683705825766	BP nuclear-transcribed mRNA catabolic process, nonsense-mediated decay
GO:0031982	0.998008975814504	0.0030559076559402	53	540	vesicle	CC	0.9999999999	0.138421298637587	CC vesicle
GO:1902749	1	0.00314153354111735	0	39	regulation of cell cycle G2/M phase transition	BP	0.9999999999	0.141774742464447	BP regulation of cell cycle G2/M phase transition
GO:0019941	0.998030867562719	0.00318568145696791	41	439	modification-dependent protein catabolic process	BP	0.9999999999	0.143238544921756	BP modification-dependent protein catabolic process
GO:0003697	0.999282790748527	0.00324159052953867	3	80	single-stranded DNA binding	MF	0.9999999999	0.145218506140139	MF single-stranded DNA binding
GO:0051246	0.997898356407583	0.00329545118076731	47	493	regulation of protein metabolic process	BP	0.9999999999	0.14709258372549	BP regulation of protein metabolic process
GO:0006091	0.9983928563674	0.00342950694217945	15	203	generation of precursor metabolites and energy	BP	0.9999999999	0.152519526919472	BP generation of precursor metabolites and energy
GO:0007033	0.999401492493694	0.0034744823564025	2	65	vacuole organization	BP	0.9999999999	0.153959852242038	BP vacuole organization
GO:1903046	0.998692296177036	0.00354647252329023	8	133	meiotic cell cycle process	BP	0.9999999999	0.15658252332072	BP meiotic cell cycle process
GO:0016887	0.997572701555221	0.00364776517106324	57	572	ATPase activity	MF	0.9999999999	0.160475424611883	MF ATPase activity
GO:0048193	0.998515201900217	0.00366118016681431	10	154	Golgi vesicle transport	BP	0.9999999999	0.16048829190014	BP Golgi vesicle transport
GO:0005815	0.999014628400779	0.00373052858827348	4	89	microtubule organizing center	CC	0.9999999999	0.162944159409231	CC microtubule organizing center
GO:0019001	0.997952946136329	0.00375981258009877	24	281	guanyl nucleotide binding	MF	0.9999999999	0.163058538491518	MF guanyl nucleotide binding
GO:0032561	0.997952946136329	0.00375981258009877	24	281	guanyl ribonucleotide binding	MF	0.9999999999	0.163058538491518	MF guanyl ribonucleotide binding
GO:0000989	0.998770382405163	0.00377680536241554	6	113	NA	NA	0.9999999999	0.163216712305096	none
GO:0032182	0.999305266730698	0.00396759867597415	2	65	ubiquitin-like protein binding	MF	0.9999999999	0.169415594478904	MF ubiquitin-like protein binding
GO:0001882	0.997814055824834	0.00400144960527581	24	280	nucleoside binding	MF	0.9999999999	0.169415594478904	MF nucleoside binding
GO:0004812	0.999572197155795	0.00400336114508613	1	53	aminoacyl-tRNA ligase activity	MF	0.9999999999	0.169415594478904	MF aminoacyl-tRNA ligase activity
GO:0006418	0.999572197155795	0.00400336114508613	1	53	tRNA aminoacylation for protein translation	BP	0.9999999999	0.169415594478904	BP tRNA aminoacylation for protein translation
GO:0016875	0.999572197155795	0.00400336114508613	1	53	ligase activity, forming carbon-oxygen bonds	MF	0.9999999999	0.169415594478904	MF ligase activity, forming carbon-oxygen bonds
GO:0016876	0.999572197155795	0.00400336114508613	1	53	NA	NA	0.9999999999	0.169415594478904	none
GO:0003712	0.998618863222763	0.00420250509782651	6	112	transcription coregulator activity	MF	0.9999999999	0.177229783953166	MF transcription coregulator activity
GO:0007059	1	0.00422391050216157	0	38	chromosome segregation	BP	0.9999999999	0.177520362341705	BP chromosome segregation
GO:0032549	0.997645020865349	0.00429428458721739	24	279	ribonucleoside binding	MF	0.9999999999	0.179684035200509	MF ribonucleoside binding
GO:0042788	1	0.0043047769676001	0	39	polysomal ribosome	CC	0.9999999999	0.179684035200509	CC polysomal ribosome
GO:1990234	0.997142642226788	0.00432589985565524	53	536	transferase complex	CC	0.9999999999	0.179951548417223	CC transferase complex
GO:0000075	0.999215355423906	0.00442507190407956	2	64	cell cycle checkpoint	BP	0.9999999999	0.183369295352261	BP cell cycle checkpoint
GO:0005741	0.99951943201782	0.00443804672316184	1	52	mitochondrial outer membrane	CC	0.9999999999	0.183369295352261	CC mitochondrial outer membrane
GO:0048284	0.998745558612639	0.00465020149946858	4	86	organelle fusion	BP	0.9999999999	0.191488095415827	BP organelle fusion
GO:0031248	0.99948722797258	0.00470303418952505	1	51	protein acetyltransferase complex	CC	0.9999999999	0.192368254641777	CC protein acetyltransferase complex
GO:1902493	0.99948722797258	0.00470303418952505	1	51	acetyltransferase complex	CC	0.9999999999	0.192368254641777	CC acetyltransferase complex
GO:0006473	0.9990558001622	0.00522478967606442	2	62	protein acetylation	BP	0.9999999999	0.212997259127559	BP protein acetylation
GO:0034976	0.999049428804735	0.00526148607250076	2	61	response to endoplasmic reticulum stress	BP	0.9999999999	0.21378064673317	BP response to endoplasmic reticulum stress
GO:0005747	1	0.00531814727108623	0	37	mitochondrial respiratory chain complex I	CC	0.9999999999	0.213950464228239	CC mitochondrial respiratory chain complex I
GO:0030964	1	0.00531814727108623	0	37	NADH dehydrogenase complex	CC	0.9999999999	0.213950464228239	CC NADH dehydrogenase complex
GO:0045271	1	0.00531814727108623	0	37	respiratory chain complex I	CC	0.9999999999	0.213950464228239	CC respiratory chain complex I
GO:0035097	1	0.00536116553792503	0	34	histone methyltransferase complex	CC	0.9999999999	0.21497394927483	CC histone methyltransferase complex
GO:0044815	0.997480094490495	0.00546130166726137	13	189	DNA packaging complex	CC	0.9999999999	0.21827359277976	CC DNA packaging complex
GO:0031124	1	0.00558803271377572	0	34	mRNA 3'-end processing	BP	0.9999999999	0.222611205503183	BP mRNA 3'-end processing
GO:0045931	1	0.005608376006661	0	33	positive regulation of mitotic cell cycle	BP	0.9999999999	0.222662053569766	BP positive regulation of mitotic cell cycle
GO:0016859	0.998972349829788	0.00562572154971854	2	63	cis-trans isomerase activity	MF	0.9999999999	0.222662053569766	MF cis-trans isomerase activity
GO:0009536	0.995369416660875	0.005664038833827	230	1957	plastid	CC	0.9999999999	0.223455467540981	CC plastid
GO:0005813	0.999352346472382	0.00578031335416741	1	49	centrosome	CC	0.9999999999	0.227121248721358	CC centrosome
GO:0016197	0.998399223845779	0.00579409890442057	4	86	endosomal transport	BP	0.9999999999	0.227121248721358	BP endosomal transport
GO:0051983	1	0.00588425573438788	0	34	regulation of chromosome segregation	BP	0.9999999999	0.229395503353229	BP regulation of chromosome segregation
GO:0006661	1	0.00588963107546311	0	35	phosphatidylinositol biosynthetic process	BP	0.9999999999	0.229395503353229	BP phosphatidylinositol biosynthetic process
GO:0030120	1	0.00615251073357402	0	35	vesicle coat	CC	0.9999999999	0.237570446707418	CC vesicle coat
GO:0031410	0.99592138022867	0.00615637736350073	50	501	cytoplasmic vesicle	CC	0.9999999999	0.237570446707418	CC cytoplasmic vesicle
GO:0043021	0.99854212350441	0.00615779489830347	3	73	ribonucleoprotein complex binding	MF	0.9999999999	0.237570446707418	MF ribonucleoprotein complex binding
GO:0016874	0.996753946458999	0.0062833804842455	18	225	ligase activity	MF	0.9999999999	0.241653280887807	MF ligase activity
GO:0051537	0.999266689466492	0.00644799450680711	1	48	2 iron, 2 sulfur cluster binding	MF	0.9999999999	0.247206811342479	MF 2 iron, 2 sulfur cluster binding
GO:0046540	1	0.00655618545447315	0	36	U4/U6 x U5 tri-snRNP complex	CC	0.9999999999	0.249788623390052	CC U4/U6 x U5 tri-snRNP complex
GO:0097526	1	0.00655618545447315	0	36	spliceosomal tri-snRNP complex	CC	0.9999999999	0.249788623390052	CC spliceosomal tri-snRNP complex
GO:0004003	0.999241356432191	0.0066407824301713	1	48	ATP-dependent DNA helicase activity	MF	0.9999999999	0.252225991058991	MF ATP-dependent DNA helicase activity
GO:0001883	0.996231276675765	0.00670277223728202	24	272	purine nucleoside binding	MF	0.9999999999	0.252230475267567	MF purine nucleoside binding
GO:0005525	0.996231276675765	0.00670277223728202	24	272	GTP binding	MF	0.9999999999	0.252230475267567	MF GTP binding
GO:0032550	0.996231276675765	0.00670277223728202	24	272	purine ribonucleoside binding	MF	0.9999999999	0.252230475267567	MF purine ribonucleoside binding
GO:0000785	0.996882256595674	0.00705510501410184	11	156	chromatin	CC	0.9999999999	0.264022261052166	CC chromatin
GO:0022625	0.99800487733636	0.0070593033004136	4	87	cytosolic large ribosomal subunit	CC	0.9999999999	0.264022261052166	CC cytosolic large ribosomal subunit
GO:0044267	0.99396905054264	0.0071381437619699	319	2621	cellular protein metabolic process	BP	0.9999999999	0.265978901827171	BP cellular protein metabolic process
GO:0007049	0.995657659081085	0.00715511518406698	32	350	cell cycle	BP	0.9999999999	0.265978901827171	BP cell cycle
GO:0043130	0.998648612573253	0.00718538844173268	2	60	ubiquitin binding	MF	0.9999999999	0.266294850431487	MF ubiquitin binding
GO:0071822	0.995608719503095	0.00728708993269192	31	335	NA	NA	0.9999999999	0.269248066093119	none
GO:0090150	0.997921324300232	0.00734294146854036	4	83	establishment of protein localization to membrane	BP	0.9999999999	0.270494500482677	BP establishment of protein localization to membrane
GO:0034249	1	0.00754024575294524	0	32	negative regulation of cellular amide metabolic process	BP	0.9999999999	0.276928545220782	BP negative regulation of cellular amide metabolic process
GO:0044452	0.997834407995357	0.00763366484832517	4	80	nucleolar part	CC	0.9999999999	0.279520123038973	CC nucleolar part
GO:0005635	0.997802964039279	0.00772225082964255	4	82	nuclear envelope	CC	0.9999999999	0.281919784019488	CC nuclear envelope
GO:0007006	1	0.00782920141182512	0	33	mitochondrial membrane organization	BP	0.9999999999	0.284216884259968	BP mitochondrial membrane organization
GO:0051052	0.99650394987478	0.00784955818548751	11	153	regulation of DNA metabolic process	BP	0.9999999999	0.284216884259968	BP regulation of DNA metabolic process
GO:0033045	1	0.00785504730492944	0	32	regulation of sister chromatid segregation	BP	0.9999999999	0.284216884259968	BP regulation of sister chromatid segregation
GO:0009534	0.996876515992743	0.00792341967388727	8	124	chloroplast thylakoid	CC	0.9999999999	0.284216884259968	CC chloroplast thylakoid
GO:0031976	0.996876515992743	0.00792341967388727	8	124	plastid thylakoid	CC	0.9999999999	0.284216884259968	CC plastid thylakoid
GO:0032984	0.998489487933273	0.0079246081384014	2	60	protein-containing complex disassembly	BP	0.9999999999	0.284216884259968	BP protein-containing complex disassembly
GO:0071702	0.993747008489226	0.00801239404192533	137	1204	organic substance transport	BP	0.9999999999	0.28652508518347	BP organic substance transport
GO:0097708	0.994456862093141	0.00823241567575681	51	503	intracellular vesicle	CC	0.9999999999	0.29353482132509	CC intracellular vesicle
GO:0042254	0.999008718049886	0.00838138947261042	1	47	ribosome biogenesis	BP	0.9999999999	0.297977887354725	BP ribosome biogenesis
GO:0006928	0.996656563674181	0.0084357310632123	8	123	movement of cell or subcellular component	BP	0.9999999999	0.29904055334228	BP movement of cell or subcellular component
GO:0000725	0.997568263995393	0.00846938944059663	4	80	recombinational repair	BP	0.9999999999	0.299365990920511	BP recombinational repair
GO:0006378	1	0.00872249412108885	0	31	mRNA polyadenylation	BP	0.9999999999	0.306540526152059	BP mRNA polyadenylation
GO:0043631	1	0.00872249412108885	0	31	RNA polyadenylation	BP	0.9999999999	0.306540526152059	BP RNA polyadenylation
GO:0034708	0.998958151022853	0.00877453236381071	1	45	methyltransferase complex	CC	0.9999999999	0.306963846957263	CC methyltransferase complex
GO:1901988	0.998954930539044	0.0087847380568309	1	46	negative regulation of cell cycle phase transition	BP	0.9999999999	0.306963846957263	BP negative regulation of cell cycle phase transition
GO:0007276	1	0.00938394078593606	0	31	gamete generation	BP	0.9999999999	0.326967509435892	BP gamete generation
GO:0010389	1	0.00976743918871091	0	30	regulation of G2/M transition of mitotic cell cycle	BP	0.9999999999	0.339363014994132	BP regulation of G2/M transition of mitotic cell cycle
GO:0006511	0.993603003337793	0.00983129847351985	41	418	ubiquitin-dependent protein catabolic process	BP	0.9999999999	0.340614108586821	BP ubiquitin-dependent protein catabolic process
GO:0005875	0.996758206343915	0.00992110135808516	5	90	microtubule associated complex	CC	0.9999999999	0.342754433924807	CC microtubule associated complex
GO:0000786	0.995084437727399	0.0101759036666018	13	181	nucleosome	CC	0.9999999999	0.350567047443776	CC nucleosome
GO:0017148	1	0.0103746184848874	0	30	negative regulation of translation	BP	0.9999999999	0.355628680712382	BP negative regulation of translation
GO:0006406	1	0.0104019142138938	0	32	mRNA export from nucleus	BP	0.9999999999	0.355628680712382	BP mRNA export from nucleus
GO:0003755	0.997942907345176	0.0104100627714663	2	58	peptidyl-prolyl cis-trans isomerase activity	MF	0.9999999999	0.355628680712382	MF peptidyl-prolyl cis-trans isomerase activity
GO:0004532	1	0.0107156264290416	0	31	exoribonuclease activity	MF	0.9999999999	0.364033642297718	MF exoribonuclease activity
GO:0016896	1	0.0107156264290416	0	31	exoribonuclease activity, producing 5'-phosphomonoesters	MF	0.9999999999	0.364033642297718	MF exoribonuclease activity, producing 5'-phosphomonoesters
GO:0003684	0.997863744207119	0.010782507094917	2	56	damaged DNA binding	MF	0.9999999999	0.365291029836108	MF damaged DNA binding
GO:0000776	1	0.0108288505305708	0	30	kinetochore	CC	0.9999999999	0.36584762980354	CC kinetochore
GO:0007017	0.994183165051376	0.0108669068861736	18	213	microtubule-based process	BP	0.9999999999	0.366121959277969	BP microtubule-based process
GO:0009532	0.992312974427626	0.0110796596822427	56	542	plastid stroma	CC	0.9999999999	0.372264389873156	CC plastid stroma
GO:0061025	0.9977643869121	0.0112316655938057	2	55	membrane fusion	BP	0.9999999999	0.37541033995912	BP membrane fusion
GO:0051301	0.993069893770993	0.0112346839268224	31	327	cell division	BP	0.9999999999	0.37541033995912	BP cell division
GO:0070647	0.991784421034465	0.0112864684542188	75	692	protein modification by small protein conjugation or removal	BP	0.9999999999	0.376113104073829	BP protein modification by small protein conjugation or removal
GO:0016796	0.997712564594393	0.0114331640156609	2	57	exonuclease activity, active with either ribo- or deoxyribonucleic acids and producing 5'-phosphomonoesters	MF	0.9999999999	0.37996629323786	MF exonuclease activity, active with either ribo- or deoxyribonucleic acids and producing 5'-phosphomonoesters
GO:0005737	0.98974983238435	0.0119217813294379	353	2881	cytoplasm	CC	0.9999999999	0.394431889681664	CC cytoplasm
GO:0016311	0.995682779053733	0.0119329353378754	6	96	dephosphorylation	BP	0.9999999999	0.394431889681664	BP dephosphorylation
GO:0033108	1	0.0120674767203824	0	30	mitochondrial respiratory chain complex assembly	BP	0.9999999999	0.397803882184034	BP mitochondrial respiratory chain complex assembly
GO:1903322	1	0.0121175557866981	0	30	positive regulation of protein modification by small protein conjugation or removal	BP	0.9999999999	0.398380933525048	BP positive regulation of protein modification by small protein conjugation or removal
GO:0009521	0.996813972528014	0.0123549703612418	3	70	photosystem	CC	0.9999999999	0.405097285571011	CC photosystem
GO:1901293	0.99350888727386	0.0124254517561417	16	197	nucleoside phosphate biosynthetic process	BP	0.9999999999	0.406151938714501	BP nucleoside phosphate biosynthetic process
GO:0035770	0.995827189680772	0.0124535549483187	5	89	ribonucleoprotein granule	CC	0.9999999999	0.406151938714501	CC ribonucleoprotein granule
GO:0006606	0.997457936634441	0.0125481822229377	2	56	protein import into nucleus	BP	0.9999999999	0.407067025428457	BP protein import into nucleus
GO:1902593	0.997457936634441	0.0125481822229377	2	56	NA	NA	0.9999999999	0.407067025428457	none
GO:0044433	0.992033570330827	0.0127332350515466	32	334	cytoplasmic vesicle part	CC	0.9999999999	0.411977419789456	CC cytoplasmic vesicle part
GO:0000911	1	0.0128212557518658	0	30	cytokinesis by cell plate formation	BP	0.9999999999	0.413730759486328	BP cytokinesis by cell plate formation
GO:0000724	0.996130679493651	0.0128570317675663	4	76	double-strand break repair via homologous recombination	BP	0.9999999999	0.413793417150883	BP double-strand break repair via homologous recombination
GO:0016853	0.992585161499927	0.012954804694865	22	247	isomerase activity	MF	0.9999999999	0.415845830493961	MF isomerase activity
GO:0031647	0.99835082149342	0.0130109039188652	1	45	regulation of protein stability	BP	0.9999999999	0.41599254578294	BP regulation of protein stability
GO:0009570	0.990885978591179	0.0130432188863634	56	538	chloroplast stroma	CC	0.9999999999	0.41599254578294	CC chloroplast stroma
GO:0006338	0.997344920845331	0.0130614176271994	2	54	chromatin remodeling	BP	0.9999999999	0.41599254578294	BP chromatin remodeling
GO:0008156	1	0.0130958556589899	0	29	negative regulation of DNA replication	BP	0.9999999999	0.416006012232329	BP negative regulation of DNA replication
GO:0042623	0.991252085635327	0.0133729132533846	39	395	ATPase activity, coupled	MF	0.9999999999	0.42295701082103	MF ATPase activity, coupled
GO:0009165	0.992969850533455	0.0133838399989974	16	196	nucleotide biosynthetic process	BP	0.9999999999	0.42295701082103	BP nucleotide biosynthetic process
GO:0033047	1	0.0134387649401507	0	28	regulation of mitotic sister chromatid segregation	BP	0.9999999999	0.423598183551658	BP regulation of mitotic sister chromatid segregation
GO:0043254	0.995857305447462	0.0136517615604009	4	77	regulation of protein complex assembly	BP	0.9999999999	0.429205768338569	BP regulation of protein complex assembly
GO:0003924	0.992562931585515	0.0138867448538591	17	199	GTPase activity	MF	0.9999999999	0.435474075801788	MF GTPase activity
GO:0046474	0.996349465546246	0.0139746543141199	3	66	glycerophospholipid biosynthetic process	BP	0.9999999999	0.437110031359812	BP glycerophospholipid biosynthetic process
GO:1901991	0.998198715542932	0.0140906345225361	1	42	negative regulation of mitotic cell cycle phase transition	BP	0.9999999999	0.439613418904633	BP negative regulation of mitotic cell cycle phase transition
GO:0048285	0.996288175071605	0.0141932118776382	3	65	organelle fission	BP	0.9999999999	0.440729042707711	BP organelle fission
GO:0016126	1	0.0142068047244591	0	28	sterol biosynthetic process	BP	0.9999999999	0.440729042707711	BP sterol biosynthetic process
GO:0097159	0.987013241252529	0.0142345030146808	1027	8075	organic cyclic compound binding	MF	0.9999999999	0.440729042707711	MF organic cyclic compound binding
GO:0090407	0.99072137762399	0.0143646206859237	36	367	organophosphate biosynthetic process	BP	0.9999999999	0.443251208069018	BP organophosphate biosynthetic process
GO:1901363	0.986871989568473	0.0143884488637285	1025	8059	heterocyclic compound binding	MF	0.9999999999	0.443251208069018	MF heterocyclic compound binding
GO:0004693	1	0.0147029102601122	0	27	cyclin-dependent protein serine/threonine kinase activity	MF	0.9999999999	0.450343810743616	MF cyclin-dependent protein serine/threonine kinase activity
GO:0097472	1	0.0147029102601122	0	27	cyclin-dependent protein kinase activity	MF	0.9999999999	0.450343810743616	MF cyclin-dependent protein kinase activity
GO:0009524	0.994170712360694	0.0147381958456174	7	107	phragmoplast	CC	0.9999999999	0.450343810743616	CC phragmoplast
GO:0032993	0.9920348445348	0.0147659744978079	17	213	protein-DNA complex	CC	0.9999999999	0.450343810743616	CC protein-DNA complex
GO:0016553	0.998060597997976	0.0149384204460748	1	45	base conversion or substitution editing	BP	0.9999999999	0.453342139095521	BP base conversion or substitution editing
GO:0016554	0.998060597997976	0.0149384204460748	1	45	cytidine to uridine editing	BP	0.9999999999	0.453342139095521	BP cytidine to uridine editing
GO:0044774	1	0.0149943913128988	0	28	mitotic DNA integrity checkpoint	BP	0.9999999999	0.453914370685031	BP mitotic DNA integrity checkpoint
GO:0031977	0.996871385260908	0.0150616177040881	2	54	thylakoid lumen	CC	0.9999999999	0.454823665483943	CC thylakoid lumen
GO:0051726	0.991124228111655	0.0151750812560994	23	253	regulation of cell cycle	BP	0.9999999999	0.457121290054424	BP regulation of cell cycle
GO:0005856	0.993336817667631	0.0152250423281086	9	125	cytoskeleton	CC	0.9999999999	0.457499429171419	CC cytoskeleton
GO:0006515	1	0.0153386355904337	0	28	protein quality control for misfolded or incompletely synthesized proteins	BP	0.9999999999	0.459783120762264	BP protein quality control for misfolded or incompletely synthesized proteins
GO:0009528	0.994625764409227	0.015645593652234	5	86	plastid inner membrane	CC	0.9999999999	0.466970690490443	CC plastid inner membrane
GO:0000123	0.997961274017361	0.0156547819379462	1	42	histone acetyltransferase complex	CC	0.9999999999	0.466970690490443	CC histone acetyltransferase complex
GO:0006352	0.99671020522584	0.0157316645442656	2	54	DNA-templated transcription, initiation	BP	0.9999999999	0.468122280721092	BP DNA-templated transcription, initiation
GO:0004222	0.997903426631985	0.0160834621278861	1	40	metalloendopeptidase activity	MF	0.9999999999	0.477428985009824	MF metalloendopeptidase activity
GO:0070993	1	0.01618049011976	0	29	translation preinitiation complex	CC	0.9999999999	0.479146232844225	CC translation preinitiation complex
GO:0006400	0.994365832989844	0.0163391071733274	5	84	tRNA modification	BP	0.9999999999	0.482674591134768	BP tRNA modification
GO:0030490	0.997834047799147	0.0164797412487457	1	42	maturation of SSU-rRNA	BP	0.9999999999	0.485655989089543	BP maturation of SSU-rRNA
GO:0070271	1	0.016730874967267	0	28	NA	NA	0.9999999999	0.491871636657874	none
GO:0031398	1	0.0168003039090332	0	28	positive regulation of protein ubiquitination	BP	0.9999999999	0.492728337667807	BP positive regulation of protein ubiquitination
GO:0017069	1	0.0169696064122789	0	26	snRNA binding	MF	0.9999999999	0.496500223542288	MF snRNA binding
GO:0036464	0.994097916951314	0.017010105777941	5	86	cytoplasmic ribonucleoprotein granule	CC	0.9999999999	0.496500223542288	CC cytoplasmic ribonucleoprotein granule
GO:0070469	0.997727135794542	0.0171407623929921	1	43	respiratory chain	CC	0.9999999999	0.499122676348316	CC respiratory chain
GO:0006302	0.992326795786473	0.0173246972569954	9	123	double-strand break repair	BP	0.9999999999	0.502911221215388	BP double-strand break repair
GO:0009706	0.993968258325547	0.0173531100043249	5	85	chloroplast inner membrane	CC	0.9999999999	0.502911221215388	CC chloroplast inner membrane
GO:0010287	0.996271611771185	0.0175699808174254	2	52	plastoglobule	CC	0.9999999999	0.507992589591284	CC plastoglobule
GO:0000469	1	0.0179549079147487	0	27	cleavage involved in rRNA processing	BP	0.9999999999	0.516648351141729	BP cleavage involved in rRNA processing
GO:0070925	0.992343556932554	0.0180038736900276	8	113	organelle assembly	BP	0.9999999999	0.516648351141729	BP organelle assembly
GO:0008536	1	0.018028657560755	0	26	Ran GTPase binding	MF	0.9999999999	0.516648351141729	MF Ran GTPase binding
GO:0008186	0.997589166013041	0.0181017642215284	1	40	RNA-dependent ATPase activity	MF	0.9999999999	0.516648351141729	MF RNA-dependent ATPase activity
GO:0005694	0.992292580385916	0.0181271118416882	8	111	chromosome	CC	0.9999999999	0.516648351141729	CC chromosome
GO:0004176	1	0.0181727821973747	0	26	ATP-dependent peptidase activity	MF	0.9999999999	0.516648351141729	MF ATP-dependent peptidase activity
GO:0008064	0.997567836868192	0.0182073131105548	1	41	regulation of actin polymerization or depolymerization	BP	0.9999999999	0.516648351141729	BP regulation of actin polymerization or depolymerization
GO:0030832	0.997567836868192	0.0182073131105548	1	41	regulation of actin filament length	BP	0.9999999999	0.516648351141729	BP regulation of actin filament length
GO:0044801	0.996084847209532	0.018348832272593	2	51	NA	NA	0.9999999999	0.519458839569009	none
GO:0016879	0.99406588929414	0.0187961425325867	4	75	ligase activity, forming carbon-nitrogen bonds	MF	0.9999999999	0.530893356058974	MF ligase activity, forming carbon-nitrogen bonds
GO:0010228	0.994047656386242	0.0188471416617795	4	75	vegetative to reproductive phase transition of meristem	BP	0.9999999999	0.531107240837703	BP vegetative to reproductive phase transition of meristem
GO:1900865	0.997456822943138	0.0189374249978615	1	40	chloroplast RNA modification	BP	0.9999999999	0.531435540295088	BP chloroplast RNA modification
GO:0006505	1	0.0189891521757117	0	27	GPI anchor metabolic process	BP	0.9999999999	0.531435540295088	BP GPI anchor metabolic process
GO:0006506	1	0.0189891521757117	0	27	GPI anchor biosynthetic process	BP	0.9999999999	0.531435540295088	BP GPI anchor biosynthetic process
GO:0032506	0.99743092043029	0.019100056233254	1	40	cytokinetic process	BP	0.9999999999	0.533318921764146	BP cytokinetic process
GO:0051130	0.990510031957651	0.0192114766614052	12	150	positive regulation of cellular component organization	BP	0.9999999999	0.534929731337965	BP positive regulation of cellular component organization
GO:0010204	1	0.0192452233678417	0	27	defense response signaling pathway, resistance gene-independent	BP	0.9999999999	0.534929731337965	BP defense response signaling pathway, resistance gene-independent
GO:0046834	1	0.0194559021938768	0	27	lipid phosphorylation	BP	0.9999999999	0.538837410926373	BP lipid phosphorylation
GO:0006289	0.997366191226424	0.0194739276884266	1	41	nucleotide-excision repair	BP	0.9999999999	0.538837410926373	BP nucleotide-excision repair
GO:0034661	1	0.0196281738555269	0	26	ncRNA catabolic process	BP	0.9999999999	0.541879382061159	BP ncRNA catabolic process
GO:0031329	0.993037858039895	0.0197410421225661	5	83	regulation of cellular catabolic process	BP	0.9999999999	0.543767894502216	BP regulation of cellular catabolic process
GO:0031334	0.997290205183881	0.019946628885402	1	41	positive regulation of protein complex assembly	BP	0.9999999999	0.548196115210038	BP positive regulation of protein complex assembly
GO:0005048	0.99566037494378	0.0200267950249837	2	52	signal sequence binding	MF	0.9999999999	0.549165253711997	MF signal sequence binding
GO:0031386	0.997247923668304	0.0202407613523561	1	40	protein tag	MF	0.9999999999	0.553790853108087	MF protein tag
GO:0030100	1	0.0203386274458168	0	26	regulation of endocytosis	BP	0.9999999999	0.555226369782007	BP regulation of endocytosis
GO:0016811	0.994387530488183	0.0204428333876403	3	62	hydrolase activity, acting on carbon-nitrogen (but not peptide) bonds, in linear amides	MF	0.9999999999	0.556828178910558	MF hydrolase activity, acting on carbon-nitrogen (but not peptide) bonds, in linear amides
GO:0006457	0.988129601676127	0.0205909936786034	20	223	protein folding	BP	0.9999999999	0.559617450420711	BP protein folding
GO:0004004	0.997161199269877	0.0208110541900714	1	39	ATP-dependent RNA helicase activity	MF	0.9999999999	0.564344108081093	MF ATP-dependent RNA helicase activity
GO:0005759	0.991344907412887	0.0210950324794241	7	102	mitochondrial matrix	CC	0.9999999999	0.568763687131185	CC mitochondrial matrix
GO:0006475	0.995386252248604	0.0211600554083965	2	50	internal protein amino acid acetylation	BP	0.9999999999	0.568763687131185	BP internal protein amino acid acetylation
GO:0018393	0.995386252248604	0.0211600554083965	2	50	internal peptidyl-lysine acetylation	BP	0.9999999999	0.568763687131185	BP internal peptidyl-lysine acetylation
GO:0018394	0.995386252248604	0.0211600554083965	2	50	peptidyl-lysine acetylation	BP	0.9999999999	0.568763687131185	BP peptidyl-lysine acetylation
GO:0016282	1	0.021376821129437	0	27	eukaryotic 43S preinitiation complex	CC	0.9999999999	0.573330093010997	CC eukaryotic 43S preinitiation complex
GO:0070646	0.992263049466347	0.0216440505744897	5	86	protein modification by small protein removal	BP	0.9999999999	0.57803579750894	BP protein modification by small protein removal
GO:0008170	0.991092649839818	0.0216468025559358	7	102	N-methyltransferase activity	MF	0.9999999999	0.57803579750894	MF N-methyltransferase activity
GO:0009504	1	0.0229057669744538	0	25	cell plate	CC	0.9999999999	0.610321416334574	CC cell plate
GO:0051087	0.994906265956442	0.0229827781203913	2	52	chaperone binding	MF	0.9999999999	0.610343170962053	MF chaperone binding
GO:0051170	0.993566054749951	0.0230063942611207	3	63	import into nucleus	BP	0.9999999999	0.610343170962053	BP import into nucleus
GO:0016573	0.994840611967266	0.0233187579186976	2	49	histone acetylation	BP	0.9999999999	0.617290929319637	BP histone acetylation
GO:0006275	0.993430557967661	0.0234686752959144	3	61	regulation of DNA replication	BP	0.9999999999	0.618917446342191	BP regulation of DNA replication
GO:0050821	1	0.0234814141539474	0	26	protein stabilization	BP	0.9999999999	0.618917446342191	BP protein stabilization
GO:0033290	1	0.0238679368170034	0	26	eukaryotic 48S preinitiation complex	CC	0.9999999999	0.627752402735379	CC eukaryotic 48S preinitiation complex
GO:0090068	0.994429640138788	0.0249000185827093	2	49	positive regulation of cell cycle process	BP	0.9999999999	0.653491904005438	BP positive regulation of cell cycle process
GO:0031312	1	0.0250115726118541	0	25	extrinsic component of organelle membrane	CC	0.9999999999	0.655013989385388	CC extrinsic component of organelle membrane
GO:0042393	0.989453845636606	0.0252351270171346	7	98	histone binding	MF	0.9999999999	0.659456417563155	MF histone binding
GO:0034504	0.991660973998473	0.0254321316531667	4	71	protein localization to nucleus	BP	0.9999999999	0.663187569548461	BP protein localization to nucleus
GO:0055075	0.996369900470575	0.0255770786256211	1	39	potassium ion homeostasis	BP	0.9999999999	0.665548237428396	BP potassium ion homeostasis
GO:0000228	1	0.0257561116521048	0	24	nuclear chromosome	CC	0.9999999999	0.668783960732997	CC nuclear chromosome
GO:0032259	0.985744853994426	0.0258161910611925	16	181	methylation	BP	0.9999999999	0.66892376414912	BP methylation
GO:0048471	0.992626500523527	0.0260173297075031	3	58	perinuclear region of cytoplasm	CC	0.9999999999	0.672710237468843	CC perinuclear region of cytoplasm
GO:0007602	0.996190665906416	0.0266718045577846	1	38	phototransduction	BP	0.9999999999	0.685694941596856	BP phototransduction
GO:0015020	1	0.0266783971874623	0	23	glucuronosyltransferase activity	MF	0.9999999999	0.685694941596856	MF glucuronosyltransferase activity
GO:0090421	0.996171763657981	0.0266963602727943	1	40	embryonic meristem initiation	BP	0.9999999999	0.685694941596856	BP embryonic meristem initiation
GO:0042054	0.99394182957124	0.0267517817206263	2	49	histone methyltransferase activity	MF	0.9999999999	0.685694941596856	MF histone methyltransferase activity
GO:0042162	0.996168738990156	0.0267998513559524	1	38	telomeric DNA binding	MF	0.9999999999	0.685694941596856	MF telomeric DNA binding
GO:1903509	0.993888034380411	0.0269225213392895	2	50	liposaccharide metabolic process	BP	0.9999999999	0.687395482211923	BP liposaccharide metabolic process
GO:0060590	1	0.0273420991697192	0	25	ATPase regulator activity	MF	0.9999999999	0.696154181173205	MF ATPase regulator activity
GO:0000777	1	0.0273794081066485	0	24	condensed chromosome kinetochore	CC	0.9999999999	0.696154181173205	CC condensed chromosome kinetochore
GO:0007034	0.988329372956076	0.0275816260342551	7	102	vacuolar transport	BP	0.9999999999	0.699467325880917	BP vacuolar transport
GO:0032845	1	0.0276240979885922	0	24	NA	NA	0.9999999999	0.699467325880917	none
GO:0051020	0.989829073012155	0.0277081887568684	5	78	GTPase binding	MF	0.9999999999	0.700147001025828	MF GTPase binding
GO:0008137	1	0.0278209677634662	0	26	NADH dehydrogenase (ubiquinone) activity	MF	0.9999999999	0.701547290200395	MF NADH dehydrogenase (ubiquinone) activity
GO:1905354	1	0.0279679414265585	0	23	exoribonuclease complex	CC	0.9999999999	0.7029846507255	CC exoribonuclease complex
GO:0008360	0.995971594551966	0.027992929264376	1	37	regulation of cell shape	BP	0.9999999999	0.7029846507255	BP regulation of cell shape
GO:0008139	1	0.0282381739761626	0	24	nuclear localization sequence binding	MF	0.9999999999	0.707690302722272	MF nuclear localization sequence binding
GO:0036503	0.993516117362057	0.0284179112829176	2	47	ERAD pathway	BP	0.9999999999	0.709665855573775	BP ERAD pathway
GO:1902410	0.995895404476794	0.0284330555381153	1	37	mitotic cytokinetic process	BP	0.9999999999	0.709665855573775	BP mitotic cytokinetic process
GO:0033043	0.98098029120446	0.0286361081724009	34	333	regulation of organelle organization	BP	0.9999999999	0.713278213744325	BP regulation of organelle organization
GO:0030833	0.995827362388573	0.0288247621842025	1	37	regulation of actin filament polymerization	BP	0.9999999999	0.716517970554464	BP regulation of actin filament polymerization
GO:0071011	1	0.0290141982808607	0	24	precatalytic spliceosome	CC	0.9999999999	0.719763985750357	CC precatalytic spliceosome
GO:0007166	0.993267907217457	0.0293414732440883	2	47	cell surface receptor signaling pathway	BP	0.9999999999	0.726409347723077	BP cell surface receptor signaling pathway
GO:0016180	1	0.0298815630313626	0	24	snRNA processing	BP	0.9999999999	0.738285890653665	BP snRNA processing
GO:0009585	0.995610804879819	0.0300632075235842	1	37	red, far-red light phototransduction	BP	0.9999999999	0.741276266156119	BP red, far-red light phototransduction
GO:0006664	0.992947450944289	0.030450489789602	2	49	glycolipid metabolic process	BP	0.9999999999	0.749314869470489	BP glycolipid metabolic process
GO:0032970	0.992920676188781	0.0305853828982108	2	48	regulation of actin filament-based process	BP	0.9999999999	0.751122957520317	BP regulation of actin filament-based process
GO:0001510	0.990932220432045	0.0311145513123309	3	58	RNA methylation	BP	0.9999999999	0.762587099298211	BP RNA methylation
GO:0001732	1	0.0315325958042927	0	24	formation of cytoplasmic translation initiation complex	BP	0.9999999999	0.769747797777445	BP formation of cytoplasmic translation initiation complex
GO:0005852	1	0.0315325958042927	0	24	eukaryotic translation initiation factor 3 complex	CC	0.9999999999	0.769747797777445	CC eukaryotic translation initiation factor 3 complex
GO:0007346	0.98347120617827	0.0319516522903665	12	143	regulation of mitotic cell cycle	BP	0.9999999999	0.778423720141798	BP regulation of mitotic cell cycle
GO:0018130	0.974785775771197	0.0323290305396334	92	797	heterocycle biosynthetic process	BP	0.9999999999	0.786051776341384	BP heterocycle biosynthetic process
GO:0051606	0.984133972800391	0.0324351894380909	10	127	detection of stimulus	BP	0.9999999999	0.787068188150498	BP detection of stimulus
GO:0051536	0.983428831458616	0.0328085131177576	11	136	iron-sulfur cluster binding	MF	0.9999999999	0.791248168587556	MF iron-sulfur cluster binding
GO:0051540	0.983428831458616	0.0328085131177576	11	136	metal cluster binding	MF	0.9999999999	0.791248168587556	MF metal cluster binding
GO:0032451	1	0.0328604737884506	0	23	demethylase activity	MF	0.9999999999	0.791248168587556	MF demethylase activity
GO:0006612	0.992300303494813	0.0328874339424191	2	47	protein targeting to membrane	BP	0.9999999999	0.791248168587556	BP protein targeting to membrane
GO:0000178	1	0.0329309335904387	0	22	exosome (RNase complex)	CC	0.9999999999	0.791248168587556	CC exosome (RNase complex)
GO:1902750	1	0.0332071370091011	0	22	negative regulation of cell cycle G2/M phase transition	BP	0.9999999999	0.796320167884916	BP negative regulation of cell cycle G2/M phase transition
GO:0002181	0.994932917658657	0.0339231331708457	1	36	cytoplasmic translation	BP	0.9999999999	0.811898079607521	BP cytoplasmic translation
GO:0009501	1	0.0340578416045228	0	22	amyloplast	CC	0.9999999999	0.812811249580068	CC amyloplast
GO:0045292	0.994913242272504	0.0340942085882727	1	35	mRNA cis splicing, via spliceosome	BP	0.9999999999	0.812811249580068	BP mRNA cis splicing, via spliceosome
GO:0005874	0.978990004651134	0.0342919580518392	22	230	microtubule	CC	0.9999999999	0.815935110844346	CC microtubule
GO:0032956	0.991834560612942	0.0345656738648286	2	47	regulation of actin cytoskeleton organization	BP	0.9999999999	0.820850857023016	BP regulation of actin cytoskeleton organization
GO:0051261	1	0.0347380382682859	0	23	protein depolymerization	BP	0.9999999999	0.822168315371362	BP protein depolymerization
GO:0043167	0.96782933035	0.034793110098571	1077	8406	ion binding	MF	0.9999999999	0.822168315371362	MF ion binding
GO:0031974	0.97902671210051	0.0349572791490685	20	214	membrane-enclosed lumen	CC	0.9999999999	0.822168315371362	CC membrane-enclosed lumen
GO:0043233	0.97902671210051	0.0349572791490685	20	214	organelle lumen	CC	0.9999999999	0.822168315371362	CC organelle lumen
GO:0070013	0.97902671210051	0.0349572791490685	20	214	intracellular organelle lumen	CC	0.9999999999	0.822168315371362	CC intracellular organelle lumen
GO:0007018	0.986625460770333	0.035264215790791	5	78	microtubule-based movement	BP	0.9999999999	0.827795315012234	BP microtubule-based movement
GO:0045840	1	0.0356332553458954	0	21	positive regulation of mitotic nuclear division	BP	0.9999999999	0.83473942818004	BP positive regulation of mitotic nuclear division
GO:0003777	0.987738694384609	0.0356965430039379	4	68	microtubule motor activity	MF	0.9999999999	0.83473942818004	MF microtubule motor activity
GO:0046854	1	0.0357978135705461	0	22	phosphatidylinositol phosphorylation	BP	0.9999999999	0.835510038106448	BP phosphatidylinositol phosphorylation
GO:0003774	0.985244404124168	0.0359511021634457	6	88	motor activity	MF	0.9999999999	0.835963474132059	MF motor activity
GO:0000175	1	0.0359539482741997	0	22	3'-5'-exoribonuclease activity	MF	0.9999999999	0.835963474132059	MF 3'-5'-exoribonuclease activity
GO:0032543	1	0.0362301114523879	0	23	mitochondrial translation	BP	0.9999999999	0.840786077917845	BP mitochondrial translation
GO:0006897	0.98148886844892	0.0363011054319539	11	133	endocytosis	BP	0.9999999999	0.840838104986357	BP endocytosis
GO:0008353	1	0.0367345931966167	0	21	RNA polymerase II CTD heptapeptide repeat kinase activity	MF	0.9999999999	0.8477880859257	MF RNA polymerase II CTD heptapeptide repeat kinase activity
GO:0070192	1	0.0368009658437402	0	21	chromosome organization involved in meiotic cell cycle	BP	0.9999999999	0.8477880859257	BP chromosome organization involved in meiotic cell cycle
GO:0000291	1	0.0368300432727191	0	22	nuclear-transcribed mRNA catabolic process, exonucleolytic	BP	0.9999999999	0.8477880859257	BP nuclear-transcribed mRNA catabolic process, exonucleolytic
GO:0016075	1	0.036878435135934	0	22	rRNA catabolic process	BP	0.9999999999	0.8477880859257	BP rRNA catabolic process
GO:0016592	0.991127342689867	0.0371278011257393	2	46	mediator complex	CC	0.9999999999	0.851919339151579	CC mediator complex
GO:0043241	0.991078144057572	0.0373016044246415	2	46	NA	NA	0.9999999999	0.85430453579282	none
GO:0006573	1	0.0375352327212656	0	22	valine metabolic process	BP	0.9999999999	0.858048404076782	BP valine metabolic process
GO:0071824	0.98170758968235	0.0380988010155657	9	115	protein-DNA complex subunit organization	BP	0.9999999999	0.86858072920445	BP protein-DNA complex subunit organization
GO:0008237	0.98424341584804	0.038138009123695	6	86	metallopeptidase activity	MF	0.9999999999	0.86858072920445	MF metallopeptidase activity
GO:0008408	0.988475047591408	0.0383557501702546	3	55	3'-5' exonuclease activity	MF	0.9999999999	0.871916030821959	MF 3'-5' exonuclease activity
GO:0044769	0.994092918946799	0.0385669167025844	1	35	ATPase activity, coupled to transmembrane movement of ions, rotational mechanism	MF	0.9999999999	0.87503789285597	MF ATPase activity, coupled to transmembrane movement of ions, rotational mechanism
GO:0003713	0.990710748303067	0.0386437550622297	2	45	transcription coactivator activity	MF	0.9999999999	0.87503789285597	MF transcription coactivator activity
GO:0017137	0.994080158580249	0.0387077269039313	1	34	Rab GTPase binding	MF	0.9999999999	0.87503789285597	MF Rab GTPase binding
GO:0006461	0.973856045565987	0.0397609405544301	29	286	NA	NA	0.9999999999	0.897188750886865	none
GO:0030433	0.990186820696669	0.0405263445905514	2	44	ubiquitin-dependent ERAD pathway	BP	0.9999999999	0.912775680188662	BP ubiquitin-dependent ERAD pathway
GO:2000104	1	0.0410563019440327	0	21	negative regulation of DNA-dependent DNA replication	BP	0.9999999999	0.923012082307941	BP negative regulation of DNA-dependent DNA replication
GO:0008173	0.985523713931576	0.0412949010291178	4	66	RNA methyltransferase activity	MF	0.9999999999	0.924309451771378	MF RNA methyltransferase activity
GO:0031968	0.980766128151239	0.0413426311897912	8	105	organelle outer membrane	CC	0.9999999999	0.924309451771378	CC organelle outer membrane
GO:1902531	0.980775151708176	0.0413754140895222	8	102	regulation of intracellular signal transduction	BP	0.9999999999	0.924309451771378	BP regulation of intracellular signal transduction
GO:0005770	0.98548746319203	0.0414163188528794	4	65	late endosome	CC	0.9999999999	0.924309451771378	CC late endosome
GO:0051188	0.973597736064357	0.0420073303861454	23	234	cofactor biosynthetic process	BP	0.9999999999	0.935791713337993	BP cofactor biosynthetic process
GO:0003724	0.989690822264742	0.0422425109289975	2	44	RNA helicase activity	MF	0.9999999999	0.937664083554176	MF RNA helicase activity
GO:0048579	1	0.0422447187275839	0	20	negative regulation of long-day photoperiodism, flowering	BP	0.9999999999	0.937664083554176	BP negative regulation of long-day photoperiodism, flowering
GO:0051128	0.968272958422023	0.0425743539522855	59	529	regulation of cellular component organization	BP	0.9999999999	0.943268747892122	BP regulation of cellular component organization
GO:0006888	0.980936934580369	0.0428517837664253	7	94	ER to Golgi vesicle-mediated transport	BP	0.9999999999	0.946857056429059	BP ER to Golgi vesicle-mediated transport
GO:0043628	0.993283516552622	0.042931764274432	1	34	ncRNA 3'-end processing	BP	0.9999999999	0.946857056429059	BP ncRNA 3'-end processing
GO:0004520	0.989463193707807	0.0429685745149737	2	45	endodeoxyribonuclease activity	MF	0.9999999999	0.946857056429059	MF endodeoxyribonuclease activity
GO:0004298	1	0.0432603765985033	0	22	threonine-type endopeptidase activity	MF	0.9999999999	0.949864283302864	MF threonine-type endopeptidase activity
GO:0070003	1	0.0432603765985033	0	22	threonine-type peptidase activity	MF	0.9999999999	0.949864283302864	MF threonine-type peptidase activity
GO:0090174	0.9893326674298	0.0434720790858228	2	44	organelle membrane fusion	BP	0.9999999999	0.951334424830478	BP organelle membrane fusion
GO:0034399	1	0.04358821956588	0	21	nuclear periphery	CC	0.9999999999	0.951334424830478	CC nuclear periphery
GO:0043414	0.974802917232505	0.0436315087477345	16	172	macromolecule methylation	BP	0.9999999999	0.951334424830478	BP macromolecule methylation
GO:0030687	1	0.0436384801578004	0	21	preribosome, large subunit precursor	CC	0.9999999999	0.951334424830478	CC preribosome, large subunit precursor
GO:0000027	0.988997372567133	0.0445031353686903	2	46	ribosomal large subunit assembly	BP	0.9999999999	0.968457910247478	BP ribosomal large subunit assembly
GO:0007064	1	0.044871450770679	0	22	mitotic sister chromatid cohesion	BP	0.9999999999	0.974508285012666	BP mitotic sister chromatid cohesion
GO:0010072	0.99283750156531	0.0450924307557233	1	36	primary shoot apical meristem specification	BP	0.9999999999	0.974508285012666	BP primary shoot apical meristem specification
GO:0019867	0.977909733046238	0.0451473755323111	9	113	outer membrane	CC	0.9999999999	0.974508285012666	CC outer membrane
GO:0005685	1	0.0452154057065612	0	21	U1 snRNP	CC	0.9999999999	0.974508285012666	CC U1 snRNP
GO:0045930	0.983920520467687	0.0452583699456958	4	65	negative regulation of mitotic cell cycle	BP	0.9999999999	0.974508285012666	BP negative regulation of mitotic cell cycle
GO:0009082	1	0.045259256409419	0	21	branched-chain amino acid biosynthetic process	BP	0.9999999999	0.974508285012666	BP branched-chain amino acid biosynthetic process
GO:0032403	0.978615392861758	0.0454557646983243	8	104	NA	NA	0.9999999999	0.977019336134456	none
GO:0044773	1	0.0457484160823993	0	20	mitotic DNA damage checkpoint	BP	0.9999999999	0.981584436294286	BP mitotic DNA damage checkpoint
GO:0015197	0.975977806468677	0.0460022045759273	11	128	NA	NA	0.9999999999	0.984720885013721	none
GO:0004536	0.98359221550592	0.0460556292909115	4	65	deoxyribonuclease activity	MF	0.9999999999	0.984720885013721	MF deoxyribonuclease activity
GO:0048519	0.961834340650072	0.046274433898501	137	1131	negative regulation of biological process	BP	0.9999999999	0.987439000776138	BP negative regulation of biological process
GO:0048523	0.963353681977564	0.0463442343782096	91	777	negative regulation of cellular process	BP	0.9999999999	0.987439000776138	BP negative regulation of cellular process
GO:0033554	0.961370182176085	0.0467519508071153	139	1155	cellular response to stress	BP	0.9999999999	0.99439366673221	BP cellular response to stress
GO:0009247	0.988315459432054	0.0468626310485124	2	45	glycolipid biosynthetic process	BP	0.9999999999	0.995017322436295	BP glycolipid biosynthetic process
GO:0030119	1	0.0472499977893212	0	21	AP-type membrane coat adaptor complex	CC	0.9999999999	0.9999999999	CC AP-type membrane coat adaptor complex
GO:0043624	0.988184382201511	0.0473629309486672	2	44	cellular protein complex disassembly	BP	0.9999999999	0.9999999999	BP cellular protein complex disassembly
GO:2000242	0.985189600160137	0.0476218407547973	3	53	negative regulation of reproductive process	BP	0.9999999999	0.9999999999	BP negative regulation of reproductive process
GO:0006779	0.985165523313704	0.0476397965945544	3	54	porphyrin-containing compound biosynthetic process	BP	0.9999999999	0.9999999999	BP porphyrin-containing compound biosynthetic process
GO:0005839	1	0.0479176461537419	0	21	proteasome core complex	CC	0.9999999999	0.9999999999	CC proteasome core complex
GO:0099080	0.969110353363586	0.048172256039251	24	241	supramolecular complex	CC	0.9999999999	0.9999999999	CC supramolecular complex
GO:0019319	1	0.0483454250535994	0	21	hexose biosynthetic process	BP	0.9999999999	0.9999999999	BP hexose biosynthetic process
GO:0042981	0.982623981167897	0.0484672623151357	4	63	regulation of apoptotic process	BP	0.9999999999	0.9999999999	BP regulation of apoptotic process
GO:0017056	1	0.0487901404873831	0	21	structural constituent of nuclear pore	MF	0.9999999999	0.9999999999	MF structural constituent of nuclear pore
GO:0043022	0.987751586297113	0.0488749778409416	2	43	ribosome binding	MF	0.9999999999	0.9999999999	MF ribosome binding
GO:0043543	0.977469598870828	0.0497493498586408	7	91	protein acylation	BP	0.9999999999	0.9999999999	BP protein acylation
