# Supplementary material for: Transcriptional Regulation of Pine Male and Female Cone Initiation and Development: Key Players Identified Through Comparative Transcriptomics
Source: Front Genet. 2022 Mar 18;13:815093. doi: 10.3389/fgene.2022.815093 (PMC8971679; doi:10.3389/fgene.2022.815093)
Supplement: Supplementary file 2 [file DataSheet3.ZIP › SUP_GSEA/salmon.gene.counts.matrix.FC_3_2_vs_MC_2_4.DESeq2.DE_results.P0.001_C2.DE.subset.GOseq.enriched]

category	over_represented_pvalue	under_represented_pvalue	numDEInCat	numInCat	term	ontology	over_represented_FDR	go_term	gene_ids
GO:0005576	1.04689192882466e-60	1	370	1150	extracellular region	CC	1.28034882895256e-56	CC extracellular region	Pdensi_DN10239_c0_g1d266783, Pdensi_DN10374_c0_g1d334259, Pdensi_DN10940_c0_g1d5120, Pdensi_DN11282_c0_g1d174432, Pdensi_DN11589_c0_g1, Pdensi_DN11627_c0_g1d457795, Pdensi_DN11752_c0_g1d50151, Pdensi_DN11911_c0_g1d50350, Pdensi_DN11994_c0_g1d336954, Pdensi_DN12216_c0_g1, Pdensi_DN12235_c0_g1d389478, Pdensi_DN12353_c0_g1d50734, Pdensi_DN12559_c0_g1, Pdensi_DN12589_c0_g1d176330, Pdensi_DN12656_c0_g…
GO:0001071	4.92706178541492e-34	1	257	866	NA	NA	2.00859885452082e-30	none	Pdensi_DN10290_c0_g1d4636, Pdensi_DN10475_c0_g1, Pdensi_DN11057_c0_g1d49575, Pdensi_DN11360_c2_g3, Pdensi_DN11517_c1_g1d520294, Pdensi_DN11521_c0_g1d336257, Pdensi_DN11573_c0_g1d210841, Pdensi_DN11753_c0_g1d388610, Pdensi_DN1194_c0_g1d98292, Pdensi_DN11974_c0_g1d211158, Pdensi_DN12094_c0_g1d458612, Pdensi_DN12151_c0_g1d269622, Pdensi_DN12229_c0_g1d337510, Pdensi_DN12457_c0_g1d50801, Pdensi_DN1256…
GO:0003700	4.92706178541492e-34	1	257	866	DNA-binding transcription factor activity	MF	2.00859885452082e-30	MF DNA-binding transcription factor activity	Pdensi_DN10290_c0_g1d4636, Pdensi_DN10475_c0_g1, Pdensi_DN11057_c0_g1d49575, Pdensi_DN11360_c2_g3, Pdensi_DN11517_c1_g1d520294, Pdensi_DN11521_c0_g1d336257, Pdensi_DN11573_c0_g1d210841, Pdensi_DN11753_c0_g1d388610, Pdensi_DN1194_c0_g1d98292, Pdensi_DN11974_c0_g1d211158, Pdensi_DN12094_c0_g1d458612, Pdensi_DN12151_c0_g1d269622, Pdensi_DN12229_c0_g1d337510, Pdensi_DN12457_c0_g1d50801, Pdensi_DN1256…
GO:0048046	1.48578239662007e-23	1	141	444	apoplast	CC	4.54277967766586e-20	CC apoplast	Pdensi_DN11282_c0_g1d174432, Pdensi_DN11752_c0_g1d50151, Pdensi_DN11994_c0_g1d336954, Pdensi_DN12216_c0_g1, Pdensi_DN12235_c0_g1d389478, Pdensi_DN12589_c0_g1d176330, Pdensi_DN13117_c0_g1d51549, Pdensi_DN13427_c0_g1d339937, Pdensi_DN14059_c0_g2, Pdensi_DN14269_c0_g1d52720, Pdensi_DN14282_c1_g1, Pdensi_DN14923_c0_g4, Pdensi_DN14956_c0_g5, Pdensi_DN15407_c0_g2d525750, Pdensi_DN15702_c0_g1d345565, Pd…
GO:0044699	3.56736053919868e-23	1	1332	7682	NA	NA	8.72576387887998e-20	none	Pdensi_DN10201_c1_g1, Pdensi_DN102060_c0_g1, Pdensi_DN10239_c0_g1d266783, Pdensi_DN10329_c0_g1, Pdensi_DN10374_c0_g1d334259, Pdensi_DN10435_c0_g1d173205, Pdensi_DN10531_c0_g1d455577, Pdensi_DN10615_c0_g1d173442, Pdensi_DN10616_c0_g1d455771, Pdensi_DN10695_c0_g1d49277, Pdensi_DN10751_c0_g1d49359, Pdensi_DN10846_c0_g1d335071, Pdensi_DN10914_c0_g1d387447, Pdensi_DN10989_c0_g1d335310, Pdensi_DN11068_…
GO:0005618	1.65770415129185e-22	1	173	604	cell wall	CC	2.89624596718561e-19	CC cell wall	Pdensi_DN11752_c0_g1d50151, Pdensi_DN11994_c0_g1d336954, Pdensi_DN12216_c0_g1, Pdensi_DN12235_c0_g1d389478, Pdensi_DN12559_c0_g1, Pdensi_DN12589_c0_g1d176330, Pdensi_DN12608_c0_g1d459878, Pdensi_DN12835_c0_g1d51253, Pdensi_DN13044_c0_g1d460723, Pdensi_DN13117_c0_g1d51549, Pdensi_DN13684_c0_g1, Pdensi_DN14049_c0_g1d7852, Pdensi_DN14269_c0_g1d52720, Pdensi_DN14530_c0_g1d53094, Pdensi_DN14923_c0_g4,…
GO:0030312	1.65770415129185e-22	1	173	604	external encapsulating structure	CC	2.89624596718561e-19	CC external encapsulating structure	Pdensi_DN11752_c0_g1d50151, Pdensi_DN11994_c0_g1d336954, Pdensi_DN12216_c0_g1, Pdensi_DN12235_c0_g1d389478, Pdensi_DN12559_c0_g1, Pdensi_DN12589_c0_g1d176330, Pdensi_DN12608_c0_g1d459878, Pdensi_DN12835_c0_g1d51253, Pdensi_DN13044_c0_g1d460723, Pdensi_DN13117_c0_g1d51549, Pdensi_DN13684_c0_g1, Pdensi_DN14049_c0_g1d7852, Pdensi_DN14269_c0_g1d52720, Pdensi_DN14530_c0_g1d53094, Pdensi_DN14923_c0_g4,…
GO:0050896	2.43103689367861e-21	1	882	4837	response to stimulus	BP	3.71644765121118e-18	BP response to stimulus	Pdensi_DN10201_c1_g1, Pdensi_DN10329_c0_g1, Pdensi_DN10553_c0_g1d103553, Pdensi_DN10616_c0_g1d455771, Pdensi_DN10638_c0_g1, Pdensi_DN10695_c0_g1d49277, Pdensi_DN10751_c0_g1d49359, Pdensi_DN10846_c0_g1d335071, Pdensi_DN10914_c0_g1d387447, Pdensi_DN10989_c0_g1d335310, Pdensi_DN11137_c0_g1, Pdensi_DN11137_c0_g1d268121, Pdensi_DN11138_c0_g1, Pdensi_DN11217_c0_g1, Pdensi_DN11276_c0_g1d210448, Pdensi_D…
GO:0031224	6.02499601079332e-19	1	743	4044	intrinsic component of membrane	CC	8.18730013466692e-16	CC intrinsic component of membrane	Pdensi_DN10184_c0_g1d454940, Pdensi_DN10492_c0_g2, Pdensi_DN10553_c0_g1d103553, Pdensi_DN10554_c0_g1, Pdensi_DN10570_c0_g1d455641, Pdensi_DN10638_c0_g1, Pdensi_DN10846_c0_g1d335071, Pdensi_DN10914_c0_g1d387447, Pdensi_DN10940_c0_g1d5120, Pdensi_DN10989_c0_g1d335310, Pdensi_DN11064_c0_g1d210295, Pdensi_DN11137_c0_g1, Pdensi_DN11138_c0_g1, Pdensi_DN11163_c0_g1d268092, Pdensi_DN11163_c1_g1, Pdensi_D…
GO:0043565	6.04778652024542e-18	1	178	681	sequence-specific DNA binding	MF	7.39644291426015e-15	MF sequence-specific DNA binding	Pdensi_DN10290_c0_g1d4636, Pdensi_DN10475_c0_g1, Pdensi_DN11360_c2_g3, Pdensi_DN11517_c1_g1d520294, Pdensi_DN11521_c0_g1d336257, Pdensi_DN11573_c0_g1d210841, Pdensi_DN11590_c0_g1d336260, Pdensi_DN11974_c0_g1d211158, Pdensi_DN12094_c0_g1d458612, Pdensi_DN12229_c0_g1d337510, Pdensi_DN12562_c0_g2, Pdensi_DN13806_c0_g1, Pdensi_DN13878_c0_g1, Pdensi_DN13918_c0_g1, Pdensi_DN13932_c0_g1d462718, Pdensi_D…
GO:0010033	5.77263484366245e-17	1	282	1275	response to organic substance	BP	6.41812037618107e-14	BP response to organic substance	Pdensi_DN10201_c1_g1, Pdensi_DN10914_c0_g1d387447, Pdensi_DN10989_c0_g1d335310, Pdensi_DN11138_c0_g1, Pdensi_DN11560_c0_g3, Pdensi_DN11834_c0_g1d336839, Pdensi_DN11974_c0_g1d211158, Pdensi_DN11991_c0_g2, Pdensi_DN11994_c0_g1d336954, Pdensi_DN12030_c0_g1d389111, Pdensi_DN12151_c0_g1d269622, Pdensi_DN12284_c0_g1d50629, Pdensi_DN12309_c0_g1d269969, Pdensi_DN12359_c0_g1, Pdensi_DN12363_c0_g1d270046, …
GO:0005886	8.78059278952017e-17	1	484	2483	plasma membrane	CC	8.94888748465264e-14	CC plasma membrane	Pdensi_DN10435_c0_g1d173205, Pdensi_DN10553_c0_g1d103553, Pdensi_DN10554_c0_g1, Pdensi_DN10638_c0_g1, Pdensi_DN10914_c0_g1d387447, Pdensi_DN10940_c0_g1d5120, Pdensi_DN11137_c0_g1, Pdensi_DN11137_c0_g1d268121, Pdensi_DN11138_c0_g1, Pdensi_DN11167_c0_g1d456771, Pdensi_DN11560_c0_g3, Pdensi_DN11575_c0_g1, Pdensi_DN11712_c0_g1d336667, Pdensi_DN11851_c0_g1d336921, Pdensi_DN11899_c0_g1d175265, Pdensi_D…
GO:0046658	1.94284039074121e-16	1	58	138	anchored component of plasma membrane	CC	1.827764459905e-13	CC anchored component of plasma membrane	Pdensi_DN10914_c0_g1d387447, Pdensi_DN11064_c0_g1d210295, Pdensi_DN11138_c0_g1, Pdensi_DN11720_c0_g1d211026, Pdensi_DN13218_c0_g1d51658, Pdensi_DN13825_c0_g1d340893, Pdensi_DN13957_c0_g2, Pdensi_DN14514_c0_g1d342273, Pdensi_DN14726_c0_g2, Pdensi_DN15274_c0_g1d344023, Pdensi_DN15459_c0_g1, Pdensi_DN15992_c0_g3, Pdensi_DN16069_c0_g1, Pdensi_DN16494_c0_g2, Pdensi_DN16691_c0_g1d399074, Pdensi_DN18888…
GO:0030154	1.1360893186382e-15	1	123	438	cell differentiation	BP	9.92455169067516e-13	BP cell differentiation	Pdensi_DN11265_c0_g1d210500, Pdensi_DN11573_c0_g1d210841, Pdensi_DN11589_c0_g1, Pdensi_DN11777_c0_g1, Pdensi_DN12603_c0_g1d105849, Pdensi_DN13295_c0_g1d51662, Pdensi_DN14096_c0_g1d341297, Pdensi_DN14284_c0_g1d107643, Pdensi_DN14334_c0_g1d179490, Pdensi_DN14344_c0_g1d463866, Pdensi_DN14344_c0_g3, Pdensi_DN14577_c0_g1d393939, Pdensi_DN14682_c1_g5, Pdensi_DN15055_c0_g1d181160, Pdensi_DN15094_c0_g1d4…
GO:0016491	1.62254942633055e-15	1	319	1532	oxidoreductase activity	MF	1.32291863226818e-12	MF oxidoreductase activity	Pdensi_DN10615_c0_g1d173442, Pdensi_DN10616_c0_g1d455771, Pdensi_DN10846_c0_g1d335071, Pdensi_DN10989_c0_g1d335310, Pdensi_DN11137_c0_g1, Pdensi_DN11832_c0_g1d50232, Pdensi_DN11909_c0_g1d211148, Pdensi_DN12094_c0_g1d269573, Pdensi_DN12226_c0_g1d211408, Pdensi_DN12353_c0_g1d50734, Pdensi_DN12684_c0_g1d51036, Pdensi_DN12721_c0_g1d390380, Pdensi_DN12835_c0_g1d51253, Pdensi_DN12935_c0_g1d390848, Pden…
GO:0009755	3.79378884118252e-15	1	172	701	hormone-mediated signaling pathway	BP	2.89987734547889e-12	BP hormone-mediated signaling pathway	Pdensi_DN10201_c1_g1, Pdensi_DN11575_c0_g1, Pdensi_DN12094_c0_g1d458612, Pdensi_DN12120_c0_g1, Pdensi_DN12151_c0_g1d269622, Pdensi_DN12359_c0_g1, Pdensi_DN13087_c0_g1d212168, Pdensi_DN13092_c0_g1d177216, Pdensi_DN13148_c0_g1d51587, Pdensi_DN13328_c0_g1d339768, Pdensi_DN13394_c0_g1d212532, Pdensi_DN13918_c0_g1, Pdensi_DN14132_c0_g1, Pdensi_DN14363_c0_g1d107808, Pdensi_DN14469_c0_g1, Pdensi_DN15223…
GO:1901700	4.82270440163187e-15	1	261	1196	response to oxygen-containing compound	BP	3.28656903052554e-12	BP response to oxygen-containing compound	Pdensi_DN10914_c0_g1d387447, Pdensi_DN10989_c0_g1d335310, Pdensi_DN11138_c0_g1, Pdensi_DN11544_c0_g2d5552, Pdensi_DN11560_c0_g3, Pdensi_DN11834_c0_g1d336839, Pdensi_DN11991_c0_g2, Pdensi_DN12284_c0_g1d50629, Pdensi_DN12309_c0_g1d269969, Pdensi_DN12359_c0_g1, Pdensi_DN12363_c0_g1d270046, Pdensi_DN12562_c0_g2, Pdensi_DN12856_c0_g1d460187, Pdensi_DN13087_c0_g1d212168, Pdensi_DN13092_c0_g1d177216, Pd…
GO:0009725	4.83714166389695e-15	1	202	866	response to hormone	BP	3.28656903052554e-12	BP response to hormone	Pdensi_DN10201_c1_g1, Pdensi_DN10914_c0_g1d387447, Pdensi_DN10989_c0_g1d335310, Pdensi_DN11560_c0_g3, Pdensi_DN11834_c0_g1d336839, Pdensi_DN11974_c0_g1d211158, Pdensi_DN11991_c0_g2, Pdensi_DN11994_c0_g1d336954, Pdensi_DN12151_c0_g1d269622, Pdensi_DN12309_c0_g1d269969, Pdensi_DN12359_c0_g1, Pdensi_DN12363_c0_g1d270046, Pdensi_DN13087_c0_g1d212168, Pdensi_DN13092_c0_g1d177216, Pdensi_DN13295_c0_g1d…
GO:0042221	5.57053639361722e-15	1	379	1896	response to chemical	BP	3.58566632073361e-12	BP response to chemical	Pdensi_DN10201_c1_g1, Pdensi_DN10329_c0_g1, Pdensi_DN10914_c0_g1d387447, Pdensi_DN10989_c0_g1d335310, Pdensi_DN11138_c0_g1, Pdensi_DN11544_c0_g2d5552, Pdensi_DN11560_c0_g3, Pdensi_DN11834_c0_g1d336839, Pdensi_DN11974_c0_g1d211158, Pdensi_DN11991_c0_g2, Pdensi_DN11994_c0_g1d336954, Pdensi_DN12030_c0_g1d389111, Pdensi_DN12151_c0_g1d269622, Pdensi_DN12226_c0_g1d211408, Pdensi_DN12284_c0_g1d50629, Pd…
GO:0004553	7.22012072420046e-15	1	111	389	hydrolase activity, hydrolyzing O-glycosyl compounds	MF	4.41510382284858e-12	MF hydrolase activity, hydrolyzing O-glycosyl compounds	Pdensi_DN10695_c0_g1d49277, Pdensi_DN12016_c0_g1d458499, Pdensi_DN12216_c0_g1, Pdensi_DN13957_c0_g2, Pdensi_DN14305_c0_g1d213257, Pdensi_DN14530_c0_g1d53094, Pdensi_DN14864_c0_g1d108554, Pdensi_DN14923_c0_g4, Pdensi_DN15221_c0_g5, Pdensi_DN15274_c0_g1d344023, Pdensi_DN15459_c0_g1, Pdensi_DN15493_c0_g1d395951, Pdensi_DN15702_c0_g1d345565, Pdensi_DN15916_c0_g1d277422, Pdensi_DN15932_c0_g1, Pdensi_D…
GO:0031225	8.61801631436987e-15	1	65	176	anchored component of membrane	CC	5.01896854879731e-12	CC anchored component of membrane	Pdensi_DN10914_c0_g1d387447, Pdensi_DN11064_c0_g1d210295, Pdensi_DN11138_c0_g1, Pdensi_DN11712_c0_g1d336667, Pdensi_DN11720_c0_g1d211026, Pdensi_DN13218_c0_g1d51658, Pdensi_DN13825_c0_g1d340893, Pdensi_DN13957_c0_g2, Pdensi_DN14514_c0_g1d342273, Pdensi_DN14726_c0_g2, Pdensi_DN15274_c0_g1d344023, Pdensi_DN15459_c0_g1, Pdensi_DN15992_c0_g3, Pdensi_DN16069_c0_g1, Pdensi_DN16494_c0_g2, Pdensi_DN16691…
GO:0006952	9.31399084344563e-15	1	354	1768	defense response	BP	5.17773218251546e-12	BP defense response	Pdensi_DN10553_c0_g1d103553, Pdensi_DN10616_c0_g1d455771, Pdensi_DN10638_c0_g1, Pdensi_DN10914_c0_g1d387447, Pdensi_DN11137_c0_g1d268121, Pdensi_DN11138_c0_g1, Pdensi_DN11276_c0_g1d210448, Pdensi_DN11282_c0_g1d174432, Pdensi_DN11320_c0_g1, Pdensi_DN11720_c0_g1d211026, Pdensi_DN1182_c0_g1d259126, Pdensi_DN11834_c0_g1d336839, Pdensi_DN11970_c0_g1d5850, Pdensi_DN12005_c0_g1d337285, Pdensi_DN12284_c0…
GO:0009719	1.04996904502188e-14	1	207	901	response to endogenous stimulus	BP	5.58309626983372e-12	BP response to endogenous stimulus	Pdensi_DN10201_c1_g1, Pdensi_DN10914_c0_g1d387447, Pdensi_DN10989_c0_g1d335310, Pdensi_DN11560_c0_g3, Pdensi_DN11834_c0_g1d336839, Pdensi_DN11974_c0_g1d211158, Pdensi_DN11991_c0_g2, Pdensi_DN11994_c0_g1d336954, Pdensi_DN12151_c0_g1d269622, Pdensi_DN12309_c0_g1d269969, Pdensi_DN12359_c0_g1, Pdensi_DN12363_c0_g1d270046, Pdensi_DN13087_c0_g1d212168, Pdensi_DN13092_c0_g1d177216, Pdensi_DN13295_c0_g1d…
GO:0016021	1.3725355119582e-14	1	692	3895	integral component of membrane	CC	6.99421221302032e-12	CC integral component of membrane	Pdensi_DN10184_c0_g1d454940, Pdensi_DN10492_c0_g2, Pdensi_DN10553_c0_g1d103553, Pdensi_DN10554_c0_g1, Pdensi_DN10570_c0_g1d455641, Pdensi_DN10638_c0_g1, Pdensi_DN10846_c0_g1d335071, Pdensi_DN10940_c0_g1d5120, Pdensi_DN10989_c0_g1d335310, Pdensi_DN11137_c0_g1, Pdensi_DN11138_c0_g1, Pdensi_DN11163_c0_g1d268092, Pdensi_DN11163_c1_g1, Pdensi_DN11167_c0_g1d456771, Pdensi_DN11351_c0_g1, Pdensi_DN11400_…
GO:0044710	3.15460998813368e-14	1	679	3801	NA	NA	1.543235206195e-11	none	Pdensi_DN102060_c0_g1, Pdensi_DN10374_c0_g1d334259, Pdensi_DN10531_c0_g1d455577, Pdensi_DN10616_c0_g1d455771, Pdensi_DN10695_c0_g1d49277, Pdensi_DN10846_c0_g1d335071, Pdensi_DN10989_c0_g1d335310, Pdensi_DN11068_c0_g1d387639, Pdensi_DN11137_c0_g1, Pdensi_DN11323_c0_g1d174533, Pdensi_DN11400_c0_g1d210654, Pdensi_DN11506_c0_g1d457563, Pdensi_DN11699_c0_g1d336477, Pdensi_DN11779_c0_g1d336679, Pdensi_…
GO:0031226	7.34175098208391e-14	1	93	314	intrinsic component of plasma membrane	CC	3.45344671195716e-11	CC intrinsic component of plasma membrane	Pdensi_DN10914_c0_g1d387447, Pdensi_DN11064_c0_g1d210295, Pdensi_DN11138_c0_g1, Pdensi_DN11720_c0_g1d211026, Pdensi_DN12300_c0_g1d105477, Pdensi_DN13218_c0_g1d51658, Pdensi_DN13373_c0_g1, Pdensi_DN13825_c0_g1d340893, Pdensi_DN13866_c1_g1d523197, Pdensi_DN13918_c0_g1, Pdensi_DN13957_c0_g2, Pdensi_DN14514_c0_g1d342273, Pdensi_DN14726_c0_g2, Pdensi_DN15274_c0_g1d344023, Pdensi_DN15459_c0_g1, Pdensi_…
GO:0006950	8.56890407517766e-14	1	651	3658	response to stress	BP	3.88139617923788e-11	BP response to stress	Pdensi_DN10553_c0_g1d103553, Pdensi_DN10616_c0_g1d455771, Pdensi_DN10638_c0_g1, Pdensi_DN10695_c0_g1d49277, Pdensi_DN10751_c0_g1d49359, Pdensi_DN10914_c0_g1d387447, Pdensi_DN11137_c0_g1d268121, Pdensi_DN11138_c0_g1, Pdensi_DN11217_c0_g1, Pdensi_DN11276_c0_g1d210448, Pdensi_DN11282_c0_g1d174432, Pdensi_DN11320_c0_g1, Pdensi_DN11349_c0_g1d388093, Pdensi_DN11475_c0_g1d336191, Pdensi_DN11521_c0_g1d33…
GO:0001101	1.37044661526874e-13	1	199	873	response to acid chemical	BP	5.98591503740598e-11	BP response to acid chemical	Pdensi_DN10914_c0_g1d387447, Pdensi_DN11138_c0_g1, Pdensi_DN11544_c0_g2d5552, Pdensi_DN11560_c0_g3, Pdensi_DN11834_c0_g1d336839, Pdensi_DN11991_c0_g2, Pdensi_DN12309_c0_g1d269969, Pdensi_DN12359_c0_g1, Pdensi_DN12363_c0_g1d270046, Pdensi_DN12856_c0_g1d460187, Pdensi_DN13087_c0_g1d212168, Pdensi_DN13092_c0_g1d177216, Pdensi_DN13394_c0_g1d212532, Pdensi_DN13806_c0_g1, Pdensi_DN13825_c0_g1d340893, P…
GO:0016798	1.58135517243949e-13	1	114	421	hydrolase activity, acting on glycosyl bonds	MF	6.66895646859826e-11	MF hydrolase activity, acting on glycosyl bonds	Pdensi_DN10695_c0_g1d49277, Pdensi_DN12016_c0_g1d458499, Pdensi_DN12216_c0_g1, Pdensi_DN13957_c0_g2, Pdensi_DN14305_c0_g1d213257, Pdensi_DN14530_c0_g1d53094, Pdensi_DN14864_c0_g1d108554, Pdensi_DN14923_c0_g4, Pdensi_DN15221_c0_g5, Pdensi_DN15274_c0_g1d344023, Pdensi_DN15459_c0_g1, Pdensi_DN15493_c0_g1d395951, Pdensi_DN15702_c0_g1d345565, Pdensi_DN15916_c0_g1d277422, Pdensi_DN15932_c0_g1, Pdensi_D…
GO:0044425	7.86308769359142e-13	1	771	4499	membrane part	CC	3.2055187497541e-10	CC membrane part	Pdensi_DN10184_c0_g1d454940, Pdensi_DN10201_c1_g1, Pdensi_DN10207_c0_g1d266698, Pdensi_DN10435_c0_g1d173205, Pdensi_DN10492_c0_g2, Pdensi_DN10553_c0_g1d103553, Pdensi_DN10554_c0_g1, Pdensi_DN10570_c0_g1d455641, Pdensi_DN10638_c0_g1, Pdensi_DN10846_c0_g1d335071, Pdensi_DN10914_c0_g1d387447, Pdensi_DN10940_c0_g1d5120, Pdensi_DN10989_c0_g1d335310, Pdensi_DN11064_c0_g1d210295, Pdensi_DN11137_c0_g1, P…
GO:0006355	9.17282546339043e-13	1	297	1459	regulation of transcription, DNA-templated	BP	3.61882759410532e-10	BP regulation of transcription, DNA-templated	Pdensi_DN10290_c0_g1d4636, Pdensi_DN10475_c0_g1, Pdensi_DN10942_c0_g1, Pdensi_DN11057_c0_g1d49575, Pdensi_DN11137_c0_g1, Pdensi_DN11265_c0_g1d210500, Pdensi_DN11359_c0_g1d210550, Pdensi_DN11360_c2_g3, Pdensi_DN11517_c1_g1d520294, Pdensi_DN11521_c0_g1d336257, Pdensi_DN11573_c0_g1d210841, Pdensi_DN11752_c0_g1d50151, Pdensi_DN11753_c0_g1d388610, Pdensi_DN11809_c0_g1d175312, Pdensi_DN11813_c0_g1d3368…
GO:1903506	1.00149758237992e-12	1	297	1460	regulation of nucleic acid-templated transcription	BP	3.71161073712317e-10	BP regulation of nucleic acid-templated transcription	Pdensi_DN10290_c0_g1d4636, Pdensi_DN10475_c0_g1, Pdensi_DN10942_c0_g1, Pdensi_DN11057_c0_g1d49575, Pdensi_DN11137_c0_g1, Pdensi_DN11265_c0_g1d210500, Pdensi_DN11359_c0_g1d210550, Pdensi_DN11360_c2_g3, Pdensi_DN11517_c1_g1d520294, Pdensi_DN11521_c0_g1d336257, Pdensi_DN11573_c0_g1d210841, Pdensi_DN11752_c0_g1d50151, Pdensi_DN11753_c0_g1d388610, Pdensi_DN11809_c0_g1d175312, Pdensi_DN11813_c0_g1d3368…
GO:2001141	1.00149758237992e-12	1	297	1460	regulation of RNA biosynthetic process	BP	3.71161073712317e-10	BP regulation of RNA biosynthetic process	Pdensi_DN10290_c0_g1d4636, Pdensi_DN10475_c0_g1, Pdensi_DN10942_c0_g1, Pdensi_DN11057_c0_g1d49575, Pdensi_DN11137_c0_g1, Pdensi_DN11265_c0_g1d210500, Pdensi_DN11359_c0_g1d210550, Pdensi_DN11360_c2_g3, Pdensi_DN11517_c1_g1d520294, Pdensi_DN11521_c0_g1d336257, Pdensi_DN11573_c0_g1d210841, Pdensi_DN11752_c0_g1d50151, Pdensi_DN11753_c0_g1d388610, Pdensi_DN11809_c0_g1d175312, Pdensi_DN11813_c0_g1d3368…
GO:0044712	1.24752655434267e-12	1	184	814	NA	NA	4.41788642466755e-10	none	Pdensi_DN102060_c0_g1, Pdensi_DN10374_c0_g1d334259, Pdensi_DN10616_c0_g1d455771, Pdensi_DN11779_c0_g1d336679, Pdensi_DN11911_c0_g1d50350, Pdensi_DN12030_c0_g1d389111, Pdensi_DN12684_c0_g1d51036, Pdensi_DN12721_c0_g1d390380, Pdensi_DN12856_c0_g1d460187, Pdensi_DN13590_c1_g1, Pdensi_DN13983_c0_g1d272984, Pdensi_DN14142_c0_g1, Pdensi_DN14259_c0_g1d393338, Pdensi_DN14453_c0_g1d342034, Pdensi_DN14728_…
GO:0048869	1.26431745595555e-12	1	182	798	cellular developmental process	BP	4.41788642466755e-10	BP cellular developmental process	Pdensi_DN10435_c0_g1d173205, Pdensi_DN10531_c0_g1d455577, Pdensi_DN10751_c0_g1d49359, Pdensi_DN11265_c0_g1d210500, Pdensi_DN11349_c0_g1d388093, Pdensi_DN11573_c0_g1d210841, Pdensi_DN11589_c0_g1, Pdensi_DN11777_c0_g1, Pdensi_DN1194_c0_g1d98292, Pdensi_DN12603_c0_g1d105849, Pdensi_DN13295_c0_g1d51662, Pdensi_DN14096_c0_g1d341297, Pdensi_DN14284_c0_g1d107643, Pdensi_DN14334_c0_g1d179490, Pdensi_DN14…
GO:0044767	1.32320903674689e-12	1	418	2217	NA	NA	4.4952351442818e-10	none	Pdensi_DN10201_c1_g1, Pdensi_DN10435_c0_g1d173205, Pdensi_DN10531_c0_g1d455577, Pdensi_DN10616_c0_g1d455771, Pdensi_DN10751_c0_g1d49359, Pdensi_DN11265_c0_g1d210500, Pdensi_DN11349_c0_g1d388093, Pdensi_DN11517_c1_g1d520294, Pdensi_DN11521_c0_g1d336257, Pdensi_DN11573_c0_g1d210841, Pdensi_DN11589_c0_g1, Pdensi_DN11689_c0_g1, Pdensi_DN11720_c0_g1d211026, Pdensi_DN11777_c0_g1, Pdensi_DN1194_c0_g1d98…
GO:0000975	4.61884586641502e-12	1	95	342	NA	NA	1.44842269092963e-09	none	Pdensi_DN10475_c0_g1, Pdensi_DN11360_c2_g3, Pdensi_DN11517_c1_g1d520294, Pdensi_DN11521_c0_g1d336257, Pdensi_DN12603_c0_g1d105849, Pdensi_DN13878_c0_g1, Pdensi_DN14096_c0_g1d341297, Pdensi_DN14132_c0_g1, Pdensi_DN14577_c0_g1d393939, Pdensi_DN14761_c0_g1d53296, Pdensi_DN14863_c0_g1d342967, Pdensi_DN14987_c0_g1d465381, Pdensi_DN15055_c0_g1d181160, Pdensi_DN15094_c0_g1d465830, Pdensi_DN15267_c2_g2, …
GO:0001067	4.61884586641502e-12	1	95	342	regulatory region nucleic acid binding	MF	1.44842269092963e-09	MF regulatory region nucleic acid binding	Pdensi_DN10475_c0_g1, Pdensi_DN11360_c2_g3, Pdensi_DN11517_c1_g1d520294, Pdensi_DN11521_c0_g1d336257, Pdensi_DN12603_c0_g1d105849, Pdensi_DN13878_c0_g1, Pdensi_DN14096_c0_g1d341297, Pdensi_DN14132_c0_g1, Pdensi_DN14577_c0_g1d393939, Pdensi_DN14761_c0_g1d53296, Pdensi_DN14863_c0_g1d342967, Pdensi_DN14987_c0_g1d465381, Pdensi_DN15055_c0_g1d181160, Pdensi_DN15094_c0_g1d465830, Pdensi_DN15267_c2_g2, …
GO:0044212	4.61884586641502e-12	1	95	342	transcription regulatory region DNA binding	MF	1.44842269092963e-09	MF transcription regulatory region DNA binding	Pdensi_DN10475_c0_g1, Pdensi_DN11360_c2_g3, Pdensi_DN11517_c1_g1d520294, Pdensi_DN11521_c0_g1d336257, Pdensi_DN12603_c0_g1d105849, Pdensi_DN13878_c0_g1, Pdensi_DN14096_c0_g1d341297, Pdensi_DN14132_c0_g1, Pdensi_DN14577_c0_g1d393939, Pdensi_DN14761_c0_g1d53296, Pdensi_DN14863_c0_g1d342967, Pdensi_DN14987_c0_g1d465381, Pdensi_DN15055_c0_g1d181160, Pdensi_DN15094_c0_g1d465830, Pdensi_DN15267_c2_g2, …
GO:0005615	6.33430622391256e-12	1	46	121	extracellular space	CC	1.93671412796127e-09	CC extracellular space	Pdensi_DN14059_c0_g2, Pdensi_DN14269_c0_g1d52720, Pdensi_DN15834_c0_g1d396837, Pdensi_DN15915_c1_g1, Pdensi_DN17007_c1_g2, Pdensi_DN17780_c0_g1, Pdensi_DN17979_c0_g1d58195, Pdensi_DN18655_c0_g1d217532, Pdensi_DN18764_c0_g1d355610, Pdensi_DN18859_c0_g1d532690, Pdensi_DN18864_c1_g3d480664, Pdensi_DN18917_c0_g1d405959, Pdensi_DN19248_c0_g2d482987, Pdensi_DN19282_c0_g1d14910, Pdensi_DN19290_c1_g3, Pd…
GO:0019748	1.00195001609286e-11	1	92	332	secondary metabolic process	BP	2.9887435845892e-09	BP secondary metabolic process	Pdensi_DN12981_c0_g2, Pdensi_DN14200_c0_g1, Pdensi_DN14620_c0_g3, Pdensi_DN14653_c0_g1d108253, Pdensi_DN14735_c0_g1, Pdensi_DN14956_c0_g5, Pdensi_DN15267_c2_g2, Pdensi_DN16067_c0_g2d397404, Pdensi_DN16084_c0_g1d214889, Pdensi_DN16202_c0_g1d469842, Pdensi_DN16319_c0_g1d111066, Pdensi_DN16319_c0_g1d111067, Pdensi_DN16473_c2_g2, Pdensi_DN17377_c0_g1, Pdensi_DN17856_c0_g1d530463, Pdensi_DN18207_c1_g3…
GO:0006865	1.20851427693086e-11	1	39	93	amino acid transport	BP	3.51907847782485e-09	BP amino acid transport	Pdensi_DN12822_c0_g1d270969, Pdensi_DN13866_c1_g1d523197, Pdensi_DN16660_c0_g2d11011, Pdensi_DN17034_c1_g1, Pdensi_DN17564_c0_g1d281568, Pdensi_DN18556_c0_g1d59326, Pdensi_DN18696_c0_g1d532341, Pdensi_DN19391_c0_g1, Pdensi_DN19464_c0_g1, Pdensi_DN19856_c0_g1, Pdensi_DN21435_c1_g2, Pdensi_DN21931_c0_g2d421564, Pdensi_DN22088_c1_g1d125033, Pdensi_DN2212_c0_g1d44145, Pdensi_DN22148_c1_g1, Pdensi_DN2…
GO:0044459	1.81448880311137e-11	1	106	410	plasma membrane part	CC	5.16074373536095e-09	CC plasma membrane part	Pdensi_DN10201_c1_g1, Pdensi_DN10435_c0_g1d173205, Pdensi_DN10914_c0_g1d387447, Pdensi_DN11064_c0_g1d210295, Pdensi_DN11138_c0_g1, Pdensi_DN11720_c0_g1d211026, Pdensi_DN12300_c0_g1d105477, Pdensi_DN13218_c0_g1d51658, Pdensi_DN13373_c0_g1, Pdensi_DN13825_c0_g1d340893, Pdensi_DN13866_c1_g1d523197, Pdensi_DN13918_c0_g1, Pdensi_DN13957_c0_g2, Pdensi_DN14514_c0_g1d342273, Pdensi_DN14726_c0_g2, Pdensi_…
GO:0032502	2.16850908031695e-11	1	459	2515	developmental process	BP	6.02746955733553e-09	BP developmental process	Pdensi_DN10201_c1_g1, Pdensi_DN10435_c0_g1d173205, Pdensi_DN10531_c0_g1d455577, Pdensi_DN10616_c0_g1d455771, Pdensi_DN10751_c0_g1d49359, Pdensi_DN10942_c0_g1, Pdensi_DN11265_c0_g1d210500, Pdensi_DN11349_c0_g1d388093, Pdensi_DN11517_c1_g1d520294, Pdensi_DN11521_c0_g1d336257, Pdensi_DN11573_c0_g1d210841, Pdensi_DN11589_c0_g1, Pdensi_DN11689_c0_g1, Pdensi_DN11720_c0_g1d211026, Pdensi_DN11777_c0_g1, …
GO:0009698	1.07241264875526e-10	1	70	238	phenylpropanoid metabolic process	BP	2.91457926539486e-08	BP phenylpropanoid metabolic process	Pdensi_DN12981_c0_g2, Pdensi_DN14200_c0_g1, Pdensi_DN14653_c0_g1d108253, Pdensi_DN14735_c0_g1, Pdensi_DN14956_c0_g5, Pdensi_DN15267_c2_g2, Pdensi_DN16084_c0_g1d214889, Pdensi_DN17377_c0_g1, Pdensi_DN18467_c0_g1d354439, Pdensi_DN18910_c0_g1d285192, Pdensi_DN19025_c1_g3, Pdensi_DN19461_c0_g1d61048, Pdensi_DN19519_c0_g5, Pdensi_DN19541_c0_g1d117779, Pdensi_DN19554_c0_g3d485063, Pdensi_DN19614_c0_g5,…
GO:0005975	1.11922914538303e-10	1	213	1029	carbohydrate metabolic process	BP	2.97568966261617e-08	BP carbohydrate metabolic process	Pdensi_DN10695_c0_g1d49277, Pdensi_DN12016_c0_g1d458499, Pdensi_DN12216_c0_g1, Pdensi_DN12241_c0_g2, Pdensi_DN12334_c0_g1d176014, Pdensi_DN12559_c0_g1, Pdensi_DN12676_c0_g2, Pdensi_DN13005_c0_g1d339187, Pdensi_DN13590_c1_g1, Pdensi_DN13668_c0_g2, Pdensi_DN13957_c0_g2, Pdensi_DN14305_c0_g1d213257, Pdensi_DN14636_c0_g1d180302, Pdensi_DN14661_c0_g1d342607, Pdensi_DN14864_c0_g1d108554, Pdensi_DN14923…
GO:0003674	1.66415734866201e-10	1	2556	17192	molecular_function	MF	4.33034986683754e-08	MF molecular_function	Pdensi_DN10118_c0_g1d333904, Pdensi_DN102060_c0_g1, Pdensi_DN10207_c0_g1d266698, Pdensi_DN10239_c0_g1d266783, Pdensi_DN10243_c0_g1d518882, Pdensi_DN10290_c0_g1d4636, Pdensi_DN10352_c0_g1, Pdensi_DN10374_c0_g1d334259, Pdensi_DN10432_c0_g1d267119, Pdensi_DN10435_c0_g1d173205, Pdensi_DN10475_c0_g1, Pdensi_DN10531_c0_g1d455577, Pdensi_DN10553_c0_g1d103553, Pdensi_DN10554_c0_g1, Pdensi_DN10579_c0_g1, …
GO:0045229	1.80919948017292e-10	1	119	495	external encapsulating structure organization	BP	4.60968950885725e-08	BP external encapsulating structure organization	Pdensi_DN11573_c0_g1d210841, Pdensi_DN11820_c0_g1d211086, Pdensi_DN12216_c0_g1, Pdensi_DN12559_c0_g1, Pdensi_DN12676_c0_g2, Pdensi_DN12981_c0_g2, Pdensi_DN13861_c0_g1, Pdensi_DN14653_c0_g1d108253, Pdensi_DN14864_c0_g1d108554, Pdensi_DN14923_c0_g4, Pdensi_DN15274_c0_g1d344023, Pdensi_DN15702_c0_g1d345565, Pdensi_DN15787_c1_g1d345433, Pdensi_DN16084_c0_g1d214889, Pdensi_DN16114_c0_g1d397583, Pdensi…
GO:0009607	1.90264905508091e-10	1	244	1226	response to biotic stimulus	BP	4.74885672319174e-08	BP response to biotic stimulus	Pdensi_DN10553_c0_g1d103553, Pdensi_DN10616_c0_g1d455771, Pdensi_DN10914_c0_g1d387447, Pdensi_DN11137_c0_g1, Pdensi_DN11137_c0_g1d268121, Pdensi_DN11138_c0_g1, Pdensi_DN11276_c0_g1d210448, Pdensi_DN11282_c0_g1d174432, Pdensi_DN11320_c0_g1, Pdensi_DN11720_c0_g1d211026, Pdensi_DN11823_c0_g1d388823, Pdensi_DN1182_c0_g1d259126, Pdensi_DN11970_c0_g1d5850, Pdensi_DN11991_c0_g2, Pdensi_DN12284_c0_g1d506…
GO:0033993	2.20140218862606e-10	1	111	453	response to lipid	BP	5.38462975337934e-08	BP response to lipid	Pdensi_DN10989_c0_g1d335310, Pdensi_DN11560_c0_g3, Pdensi_DN11834_c0_g1d336839, Pdensi_DN11991_c0_g2, Pdensi_DN12363_c0_g1d270046, Pdensi_DN13394_c0_g1d212532, Pdensi_DN13806_c0_g1, Pdensi_DN13861_c0_g1, Pdensi_DN14132_c0_g1, Pdensi_DN14761_c0_g1d53296, Pdensi_DN14987_c0_g1d465381, Pdensi_DN15267_c2_g2, Pdensi_DN15400_c0_g2, Pdensi_DN15493_c0_g1d395951, Pdensi_DN16067_c0_g2d397404, Pdensi_DN16214…
GO:0004497	2.55883782806677e-10	1	65	217	monooxygenase activity	MF	6.13619345828561e-08	MF monooxygenase activity	Pdensi_DN10616_c0_g1d455771, Pdensi_DN10989_c0_g1d335310, Pdensi_DN12094_c0_g1d269573, Pdensi_DN12981_c0_g2, Pdensi_DN14298_c0_g1d179354, Pdensi_DN14508_c0_g1d8354, Pdensi_DN14653_c0_g1d108253, Pdensi_DN14714_c0_g1d213655, Pdensi_DN14793_c1_g1, Pdensi_DN15296_c0_g1d466330, Pdensi_DN15825_c0_g1d397026, Pdensi_DN16628_c0_g1d215450, Pdensi_DN18024_c0_g1d58308, Pdensi_DN18151_c1_g2, Pdensi_DN18467_c0…
GO:0009605	3.05019020114791e-10	1	286	1486	response to external stimulus	BP	7.17381272308441e-08	BP response to external stimulus	Pdensi_DN10553_c0_g1d103553, Pdensi_DN10616_c0_g1d455771, Pdensi_DN10914_c0_g1d387447, Pdensi_DN11137_c0_g1, Pdensi_DN11137_c0_g1d268121, Pdensi_DN11138_c0_g1, Pdensi_DN11276_c0_g1d210448, Pdensi_DN11282_c0_g1d174432, Pdensi_DN11320_c0_g1, Pdensi_DN11668_c0_g1, Pdensi_DN11720_c0_g1d211026, Pdensi_DN11823_c0_g1d388823, Pdensi_DN1182_c0_g1d259126, Pdensi_DN11970_c0_g1d5850, Pdensi_DN11991_c0_g2, Pd…
GO:0051252	4.21355853092731e-10	1	298	1546	regulation of RNA metabolic process	BP	9.72298506287566e-08	BP regulation of RNA metabolic process	Pdensi_DN10290_c0_g1d4636, Pdensi_DN10352_c0_g1, Pdensi_DN10475_c0_g1, Pdensi_DN10942_c0_g1, Pdensi_DN11057_c0_g1d49575, Pdensi_DN11137_c0_g1, Pdensi_DN11265_c0_g1d210500, Pdensi_DN11359_c0_g1d210550, Pdensi_DN11360_c2_g3, Pdensi_DN11517_c1_g1d520294, Pdensi_DN11521_c0_g1d336257, Pdensi_DN11573_c0_g1d210841, Pdensi_DN11752_c0_g1d50151, Pdensi_DN11753_c0_g1d388610, Pdensi_DN11809_c0_g1d175312, Pde…
GO:0044421	4.36914504020707e-10	0.999999999866894	56	178	extracellular region part	CC	9.85409723400821e-08	CC extracellular region part	Pdensi_DN13861_c0_g1, Pdensi_DN14059_c0_g2, Pdensi_DN14269_c0_g1d52720, Pdensi_DN15834_c0_g1d396837, Pdensi_DN15915_c1_g1, Pdensi_DN17007_c1_g2, Pdensi_DN17492_c0_g1d474248, Pdensi_DN17780_c0_g1, Pdensi_DN17979_c0_g1d58195, Pdensi_DN18655_c0_g1d217532, Pdensi_DN18764_c0_g1d355610, Pdensi_DN18859_c0_g1d532690, Pdensi_DN18864_c1_g3d480664, Pdensi_DN18917_c0_g1d405959, Pdensi_DN19248_c0_g2d482987, P…
GO:0006629	4.43152369477066e-10	1	231	1148	lipid metabolic process	BP	9.85409723400821e-08	BP lipid metabolic process	Pdensi_DN102060_c0_g1, Pdensi_DN10374_c0_g1d334259, Pdensi_DN10846_c0_g1d335071, Pdensi_DN10989_c0_g1d335310, Pdensi_DN11911_c0_g1d50350, Pdensi_DN12094_c0_g1d269573, Pdensi_DN12363_c0_g1d270046, Pdensi_DN12647_c0_g2, Pdensi_DN12721_c0_g1d390380, Pdensi_DN12981_c0_g2, Pdensi_DN13292_c0_g1d339486, Pdensi_DN13861_c0_g1, Pdensi_DN13983_c0_g1d272984, Pdensi_DN14653_c0_g1d108253, Pdensi_DN14728_c0_g1d…
GO:0003824	4.67010529926036e-10	1	1496	9719	catalytic activity	MF	1.01991763946347e-07	MF catalytic activity	Pdensi_DN102060_c0_g1, Pdensi_DN10243_c0_g1d518882, Pdensi_DN10352_c0_g1, Pdensi_DN10374_c0_g1d334259, Pdensi_DN10531_c0_g1d455577, Pdensi_DN10615_c0_g1d173442, Pdensi_DN10616_c0_g1d455771, Pdensi_DN10695_c0_g1d49277, Pdensi_DN10846_c0_g1d335071, Pdensi_DN10940_c0_g1d5120, Pdensi_DN10989_c0_g1d335310, Pdensi_DN11068_c0_g1d387639, Pdensi_DN11074_c0_g1d174068, Pdensi_DN11137_c0_g1, Pdensi_DN11137_c…
GO:0022857	5.38817857666583e-10	1	213	1050	transmembrane transporter activity	MF	1.15609515776532e-07	MF transmembrane transporter activity	Pdensi_DN10207_c0_g1d266698, Pdensi_DN10554_c0_g1, Pdensi_DN11351_c0_g1, Pdensi_DN11400_c0_g1d210654, Pdensi_DN11645_c0_g1d336523, Pdensi_DN11991_c0_g2, Pdensi_DN12171_c0_g1d337482, Pdensi_DN12191_c1_g2, Pdensi_DN12300_c0_g1d105477, Pdensi_DN12822_c0_g1d270969, Pdensi_DN12952_c0_g1d51325, Pdensi_DN13373_c0_g1, Pdensi_DN13866_c1_g1d523197, Pdensi_DN13918_c0_g1, Pdensi_DN14157_c0_g2, Pdensi_DN14320…
GO:0016758	7.40567374198137e-10	1	106	435	transferase activity, transferring hexosyl groups	MF	1.5615756873178e-07	MF transferase activity, transferring hexosyl groups	Pdensi_DN12016_c0_g1d458499, Pdensi_DN12216_c0_g1, Pdensi_DN12334_c0_g1d176014, Pdensi_DN12922_c0_g1d521888, Pdensi_DN14636_c0_g1d180302, Pdensi_DN14735_c0_g1, Pdensi_DN14923_c0_g4, Pdensi_DN15662_c0_g1, Pdensi_DN15699_c0_g1d54606, Pdensi_DN15702_c0_g1d345565, Pdensi_DN16116_c1_g2, Pdensi_DN16166_c0_g5, Pdensi_DN16362_c0_g1d184374, Pdensi_DN16376_c0_g1d55616, Pdensi_DN16963_c0_g1d472256, Pdensi_D…
GO:0009056	7.549007767999e-10	1	337	1812	catabolic process	BP	1.56481974580725e-07	BP catabolic process	Pdensi_DN102060_c0_g1, Pdensi_DN10374_c0_g1d334259, Pdensi_DN10616_c0_g1d455771, Pdensi_DN10695_c0_g1d49277, Pdensi_DN11779_c0_g1d336679, Pdensi_DN11911_c0_g1d50350, Pdensi_DN12030_c0_g1d389111, Pdensi_DN12216_c0_g1, Pdensi_DN12559_c0_g1, Pdensi_DN12684_c0_g1d51036, Pdensi_DN12721_c0_g1d390380, Pdensi_DN12835_c0_g1d51253, Pdensi_DN12856_c0_g1d460187, Pdensi_DN13082_c0_g1d390874, Pdensi_DN13590_c1…
GO:0071554	1.1680737843575e-09	1	120	516	cell wall organization or biogenesis	BP	2.38092373044871e-07	BP cell wall organization or biogenesis	Pdensi_DN11573_c0_g1d210841, Pdensi_DN11820_c0_g1d211086, Pdensi_DN12216_c0_g1, Pdensi_DN12559_c0_g1, Pdensi_DN12676_c0_g2, Pdensi_DN12981_c0_g2, Pdensi_DN14653_c0_g1d108253, Pdensi_DN14864_c0_g1d108554, Pdensi_DN14923_c0_g4, Pdensi_DN15702_c0_g1d345565, Pdensi_DN15787_c1_g1d345433, Pdensi_DN16114_c0_g1d397583, Pdensi_DN16396_c0_g1d398206, Pdensi_DN16537_c0_g1, Pdensi_DN16818_c0_g1d349161, Pdensi…
GO:0052689	1.58110388521073e-09	1	66	232	carboxylic ester hydrolase activity	MF	3.16998369116841e-07	MF carboxylic ester hydrolase activity	Pdensi_DN102060_c0_g1, Pdensi_DN12559_c0_g1, Pdensi_DN13826_c0_g2, Pdensi_DN14200_c0_g1, Pdensi_DN14453_c0_g1d342034, Pdensi_DN14866_c0_g1d180569, Pdensi_DN15038_c0_g1d53704, Pdensi_DN15223_c0_g1d181563, Pdensi_DN15551_c0_g1d276610, Pdensi_DN16114_c0_g1d397583, Pdensi_DN16818_c0_g1d349161, Pdensi_DN16818_c3_g4, Pdensi_DN16888_c0_g1d56335, Pdensi_DN17498_c0_g1, Pdensi_DN17715_c0_g1d186309, Pdensi_…
GO:0020037	1.90908860784798e-09	1	78	291	heme binding	MF	3.73335196699891e-07	MF heme binding	Pdensi_DN10989_c0_g1d335310, Pdensi_DN12094_c0_g1d269573, Pdensi_DN12835_c0_g1d51253, Pdensi_DN12856_c0_g1d460187, Pdensi_DN12981_c0_g2, Pdensi_DN14054_c0_g1d213005, Pdensi_DN14653_c0_g1d108253, Pdensi_DN14793_c1_g1, Pdensi_DN15009_c0_g1d213936, Pdensi_DN15086_c0_g3d465863, Pdensi_DN15825_c0_g1d397026, Pdensi_DN16508_c0_g1d398834, Pdensi_DN16520_c0_g1d471080, Pdensi_DN16628_c0_g1d215450, Pdensi_D…
GO:0009628	1.92314941881383e-09	1	326	1755	response to abiotic stimulus	BP	3.73335196699891e-07	BP response to abiotic stimulus	Pdensi_DN10695_c0_g1d49277, Pdensi_DN10751_c0_g1d49359, Pdensi_DN10846_c0_g1d335071, Pdensi_DN10914_c0_g1d387447, Pdensi_DN11217_c0_g1, Pdensi_DN11349_c0_g1d388093, Pdensi_DN11521_c0_g1d336257, Pdensi_DN11560_c0_g3, Pdensi_DN11668_c0_g1, Pdensi_DN11834_c0_g1d336839, Pdensi_DN11848_c0_g1d5764, Pdensi_DN11991_c0_g2, Pdensi_DN12094_c0_g1d269573, Pdensi_DN12120_c0_g1, Pdensi_DN12309_c0_g1d269969, Pde…
GO:0071555	2.07466867119685e-09	1	110	466	cell wall organization	BP	3.96456216386522e-07	BP cell wall organization	Pdensi_DN11573_c0_g1d210841, Pdensi_DN11820_c0_g1d211086, Pdensi_DN12216_c0_g1, Pdensi_DN12559_c0_g1, Pdensi_DN12676_c0_g2, Pdensi_DN12981_c0_g2, Pdensi_DN14653_c0_g1d108253, Pdensi_DN14864_c0_g1d108554, Pdensi_DN14923_c0_g4, Pdensi_DN15702_c0_g1d345565, Pdensi_DN15787_c1_g1d345433, Pdensi_DN16114_c0_g1d397583, Pdensi_DN16396_c0_g1d398206, Pdensi_DN16537_c0_g1, Pdensi_DN16818_c0_g1d349161, Pdensi…
GO:0005575	2.30755433826933e-09	1	2469	16699	cellular_component	CC	4.34175223954368e-07	CC cellular_component	Pdensi_DN10184_c0_g1d454940, Pdensi_DN10201_c1_g1, Pdensi_DN102060_c0_g1, Pdensi_DN10207_c0_g1d266698, Pdensi_DN10239_c0_g1d266783, Pdensi_DN10243_c0_g1d518882, Pdensi_DN10281_c0_g1d209714, Pdensi_DN10290_c0_g1d4636, Pdensi_DN10329_c0_g1, Pdensi_DN10374_c0_g1d334259, Pdensi_DN10435_c0_g1d173205, Pdensi_DN10475_c0_g1, Pdensi_DN10492_c0_g2, Pdensi_DN10553_c0_g1d103553, Pdensi_DN10554_c0_g1, Pdensi_…
GO:0009505	2.75747095784883e-09	1	61	208	plant-type cell wall	CC	5.10967724461988e-07	CC plant-type cell wall	Pdensi_DN11994_c0_g1d336954, Pdensi_DN12835_c0_g1d51253, Pdensi_DN13044_c0_g1d460723, Pdensi_DN13117_c0_g1d51549, Pdensi_DN14049_c0_g1d7852, Pdensi_DN14269_c0_g1d52720, Pdensi_DN16005_c0_g1d55088, Pdensi_DN16494_c0_g2, Pdensi_DN16818_c0_g1d349161, Pdensi_DN16818_c3_g4, Pdensi_DN16912_c0_g1d215698, Pdensi_DN17702_c1_g5, Pdensi_DN18707_c1_g2d480353, Pdensi_DN18864_c1_g3d480664, Pdensi_DN18917_c0_g1…
GO:0044763	3.19337226847097e-09	1	853	5246	NA	NA	5.82909594677612e-07	none	Pdensi_DN10329_c0_g1, Pdensi_DN10435_c0_g1d173205, Pdensi_DN10531_c0_g1d455577, Pdensi_DN10615_c0_g1d173442, Pdensi_DN10616_c0_g1d455771, Pdensi_DN10695_c0_g1d49277, Pdensi_DN10751_c0_g1d49359, Pdensi_DN10846_c0_g1d335071, Pdensi_DN10914_c0_g1d387447, Pdensi_DN11068_c0_g1d387639, Pdensi_DN11137_c0_g1, Pdensi_DN11163_c0_g1d268092, Pdensi_DN11163_c1_g1, Pdensi_DN11265_c0_g1d210500, Pdensi_DN11323_c…
GO:0016757	4.29699409021945e-09	1	135	611	transferase activity, transferring glycosyl groups	MF	7.72827025343881e-07	MF transferase activity, transferring glycosyl groups	Pdensi_DN11820_c0_g1d211086, Pdensi_DN12016_c0_g1d458499, Pdensi_DN12216_c0_g1, Pdensi_DN12241_c0_g2, Pdensi_DN12334_c0_g1d176014, Pdensi_DN12676_c0_g2, Pdensi_DN12922_c0_g1d521888, Pdensi_DN13044_c0_g1d460723, Pdensi_DN13087_c0_g1d212168, Pdensi_DN14216_c0_g1d523860, Pdensi_DN14636_c0_g1d180302, Pdensi_DN14735_c0_g1, Pdensi_DN14923_c0_g4, Pdensi_DN15662_c0_g1, Pdensi_DN15699_c0_g1d54606, Pdensi_…
GO:0010333	4.47527176823935e-09	0.999999999284764	24	52	terpene synthase activity	MF	7.93225706167642e-07	MF terpene synthase activity	Pdensi_DN15316_c1_g2, Pdensi_DN16375_c0_g1d278578, Pdensi_DN17034_c1_g1d472675, Pdensi_DN18580_c1_g2, Pdensi_DN19094_c0_g2, Pdensi_DN19094_c0_g3, Pdensi_DN21005_c2_g1, Pdensi_DN21005_c2_g2, Pdensi_DN22243_c0_g1d423709, Pdensi_DN22680_c0_g1, Pdensi_DN23999_c0_g1d22050, Pdensi_DN24422_c2_g1, Pdensi_DN24439_c2_g1, Pdensi_DN24478_c0_g1d133775, Pdensi_DN25320_c1_g3d138011, Pdensi_DN25850_c1_g1, Pdensi…
GO:0065007	5.93241363429278e-09	1	865	5338	biological regulation	BP	1.03647741067715e-06	BP biological regulation	Pdensi_DN10201_c1_g1, Pdensi_DN10290_c0_g1d4636, Pdensi_DN10329_c0_g1, Pdensi_DN10352_c0_g1, Pdensi_DN10435_c0_g1d173205, Pdensi_DN10475_c0_g1, Pdensi_DN10615_c0_g1d173442, Pdensi_DN10638_c0_g1, Pdensi_DN10914_c0_g1d387447, Pdensi_DN10940_c0_g1d5120, Pdensi_DN10942_c0_g1, Pdensi_DN10989_c0_g1d335310, Pdensi_DN11057_c0_g1d49575, Pdensi_DN11137_c0_g1, Pdensi_DN11163_c0_g1d268092, Pdensi_DN11163_c1_…
GO:0009699	7.30189129250312e-09	0.999999997398498	56	186	phenylpropanoid biosynthetic process	BP	1.25777648601849e-06	BP phenylpropanoid biosynthetic process	Pdensi_DN12981_c0_g2, Pdensi_DN14200_c0_g1, Pdensi_DN14653_c0_g1d108253, Pdensi_DN14735_c0_g1, Pdensi_DN15267_c2_g2, Pdensi_DN16084_c0_g1d214889, Pdensi_DN17377_c0_g1, Pdensi_DN18467_c0_g1d354439, Pdensi_DN18910_c0_g1d285192, Pdensi_DN19025_c1_g3, Pdensi_DN19461_c0_g1d61048, Pdensi_DN19519_c0_g5, Pdensi_DN19614_c0_g5, Pdensi_DN19725_c1_g4, Pdensi_DN20037_c1_g1, Pdensi_DN20189_c0_g1d119417, Pdensi…
GO:0090627	7.73936795658233e-09	0.999999998402927	29	68	plant epidermal cell differentiation	BP	1.3146176404028e-06	BP plant epidermal cell differentiation	Pdensi_DN11589_c0_g1, Pdensi_DN11777_c0_g1, Pdensi_DN14284_c0_g1d107643, Pdensi_DN17452_c0_g1d474352, Pdensi_DN18049_c0_g2, Pdensi_DN18278_c0_g1, Pdensi_DN18671_c0_g2, Pdensi_DN19025_c1_g4, Pdensi_DN19791_c0_g1d15652, Pdensi_DN20128_c2_g3, Pdensi_DN21202_c0_g1d220982, Pdensi_DN21722_c2_g3, Pdensi_DN22501_c4_g1, Pdensi_DN22607_c0_g1d301507, Pdensi_DN22868_c0_g1d496691, Pdensi_DN24850_c0_g1d192691,…
GO:0009620	9.00636915376187e-09	1	83	332	response to fungus	BP	1.5088752705549e-06	BP response to fungus	Pdensi_DN10553_c0_g1d103553, Pdensi_DN11320_c0_g1, Pdensi_DN13043_c0_g1d460581, Pdensi_DN13092_c0_g1d177216, Pdensi_DN13918_c0_g1, Pdensi_DN14059_c0_g2, Pdensi_DN14091_c0_g1d213054, Pdensi_DN15992_c0_g3, Pdensi_DN16068_c1_g1, Pdensi_DN16202_c0_g1d469842, Pdensi_DN16531_c0_g1d279248, Pdensi_DN16830_c0_g1d349088, Pdensi_DN17302_c0_g5, Pdensi_DN17351_c0_g3, Pdensi_DN18073_c0_g3, Pdensi_DN18240_c0_g5…
GO:0008610	1.20842220675865e-08	1	139	640	lipid biosynthetic process	BP	1.99716264711599e-06	BP lipid biosynthetic process	Pdensi_DN10846_c0_g1d335071, Pdensi_DN12094_c0_g1d269573, Pdensi_DN12363_c0_g1d270046, Pdensi_DN12647_c0_g2, Pdensi_DN12981_c0_g2, Pdensi_DN13292_c0_g1d339486, Pdensi_DN13861_c0_g1, Pdensi_DN14653_c0_g1d108253, Pdensi_DN15009_c0_g1d213936, Pdensi_DN15119_c0_g1d395319, Pdensi_DN15316_c1_g2, Pdensi_DN15662_c0_g1, Pdensi_DN15825_c0_g1d397026, Pdensi_DN15896_c0_g1d345756, Pdensi_DN16005_c0_g1d55088, …
GO:0097305	1.22731810012016e-08	1	88	359	response to alcohol	BP	1.99754972706078e-06	BP response to alcohol	Pdensi_DN11560_c0_g3, Pdensi_DN11834_c0_g1d336839, Pdensi_DN11991_c0_g2, Pdensi_DN12363_c0_g1d270046, Pdensi_DN13394_c0_g1d212532, Pdensi_DN13861_c0_g1, Pdensi_DN14132_c0_g1, Pdensi_DN14761_c0_g1d53296, Pdensi_DN14987_c0_g1d465381, Pdensi_DN15267_c2_g2, Pdensi_DN15400_c0_g2, Pdensi_DN15493_c0_g1d395951, Pdensi_DN16067_c0_g2d397404, Pdensi_DN16214_c0_g2, Pdensi_DN16276_c0_g3d278254, Pdensi_DN16379…
GO:0047196	1.27398919632658e-08	0.999999999407915	13	17	long-chain-alcohol O-fatty-acyltransferase activity	MF	1.99754972706078e-06	MF long-chain-alcohol O-fatty-acyltransferase activity	Pdensi_DN16858_c0_g3, Pdensi_DN17409_c0_g2, Pdensi_DN17466_c0_g1d529752, Pdensi_DN17809_c1_g9, Pdensi_DN18442_c0_g1d531857, Pdensi_DN19656_c0_g1d15592, Pdensi_DN20014_c1_g1, Pdensi_DN22518_c1_g1, Pdensi_DN24954_c0_g1d305220, Pdensi_DN25650_c1_g1, Pdensi_GG_148325_c0_g1, Pdensi_GG_155961_c0_g1, Pdensi_GG_158182_c2_g1
GO:0102966	1.27398919632658e-08	0.999999999407915	13	17	arachidoyl-CoA:1-dodecanol O-acyltransferase activity	MF	1.99754972706078e-06	MF arachidoyl-CoA:1-dodecanol O-acyltransferase activity	Pdensi_DN16858_c0_g3, Pdensi_DN17409_c0_g2, Pdensi_DN17466_c0_g1d529752, Pdensi_DN17809_c1_g9, Pdensi_DN18442_c0_g1d531857, Pdensi_DN19656_c0_g1d15592, Pdensi_DN20014_c1_g1, Pdensi_DN22518_c1_g1, Pdensi_DN24954_c0_g1d305220, Pdensi_DN25650_c1_g1, Pdensi_GG_148325_c0_g1, Pdensi_GG_155961_c0_g1, Pdensi_GG_158182_c2_g1
GO:0103095	1.27398919632658e-08	0.999999999407915	13	17	wax ester synthase activity	MF	1.99754972706078e-06	MF wax ester synthase activity	Pdensi_DN16858_c0_g3, Pdensi_DN17409_c0_g2, Pdensi_DN17466_c0_g1d529752, Pdensi_DN17809_c1_g9, Pdensi_DN18442_c0_g1d531857, Pdensi_DN19656_c0_g1d15592, Pdensi_DN20014_c1_g1, Pdensi_DN22518_c1_g1, Pdensi_DN24954_c0_g1d305220, Pdensi_DN25650_c1_g1, Pdensi_GG_148325_c0_g1, Pdensi_GG_155961_c0_g1, Pdensi_GG_158182_c2_g1
GO:0014070	1.29290742642631e-08	1	72	273	response to organic cyclic compound	BP	2.00155162344226e-06	BP response to organic cyclic compound	Pdensi_DN10989_c0_g1d335310, Pdensi_DN11138_c0_g1, Pdensi_DN12359_c0_g1, Pdensi_DN12856_c0_g1d460187, Pdensi_DN13825_c0_g1d340893, Pdensi_DN14577_c0_g1d393939, Pdensi_DN14761_c0_g1d53296, Pdensi_DN14987_c0_g1d465381, Pdensi_DN15267_c2_g2, Pdensi_DN15273_c0_g3d525430, Pdensi_DN16067_c0_g2d397404, Pdensi_DN16340_c0_g2, Pdensi_DN16894_c0_g6, Pdensi_DN17302_c0_g5, Pdensi_DN17984_c1_g1, Pdensi_DN18434…
GO:0009737	1.35223203661994e-08	1	85	344	response to abscisic acid	BP	2.06722472598274e-06	BP response to abscisic acid	Pdensi_DN11560_c0_g3, Pdensi_DN11834_c0_g1d336839, Pdensi_DN11991_c0_g2, Pdensi_DN12363_c0_g1d270046, Pdensi_DN13394_c0_g1d212532, Pdensi_DN13861_c0_g1, Pdensi_DN14132_c0_g1, Pdensi_DN14761_c0_g1d53296, Pdensi_DN14987_c0_g1d465381, Pdensi_DN15267_c2_g2, Pdensi_DN15400_c0_g2, Pdensi_DN15493_c0_g1d395951, Pdensi_DN16067_c0_g2d397404, Pdensi_DN16214_c0_g2, Pdensi_DN16276_c0_g3d278254, Pdensi_DN16379…
GO:0016903	1.45226367993355e-08	0.9999999962274	35	95	oxidoreductase activity, acting on the aldehyde or oxo group of donors	MF	2.19273886488733e-06	MF oxidoreductase activity, acting on the aldehyde or oxo group of donors	Pdensi_DN11909_c0_g1d211148, Pdensi_DN12353_c0_g1d50734, Pdensi_DN13292_c0_g1d339486, Pdensi_DN15962_c0_g2d214768, Pdensi_DN16084_c0_g1d214889, Pdensi_DN16379_c1_g1, Pdensi_DN19461_c0_g1d61048, Pdensi_DN19519_c0_g5, Pdensi_DN19811_c0_g1d15904, Pdensi_DN20189_c0_g1d119417, Pdensi_DN20655_c1_g4d492581, Pdensi_DN21071_c1_g2d415963, Pdensi_DN21146_c1_g1, Pdensi_DN21322_c0_g1d294658, Pdensi_DN21322_c3…
GO:0016042	1.64949747125731e-08	1	75	292	lipid catabolic process	BP	2.46016513091182e-06	BP lipid catabolic process	Pdensi_DN102060_c0_g1, Pdensi_DN10374_c0_g1d334259, Pdensi_DN11911_c0_g1d50350, Pdensi_DN12721_c0_g1d390380, Pdensi_DN13983_c0_g1d272984, Pdensi_DN14728_c0_g1d464846, Pdensi_DN14866_c0_g1d180569, Pdensi_DN15038_c0_g1d53704, Pdensi_DN15483_c1_g3, Pdensi_DN15935_c0_g1d468637, Pdensi_DN16112_c0_g1d278040, Pdensi_DN16139_c0_g1d469067, Pdensi_DN16888_c0_g1d56335, Pdensi_DN17252_c0_g1d11803, Pdensi_DN1…
GO:0009409	1.69071511448087e-08	1	76	297	response to cold	BP	2.49125853615676e-06	BP response to cold	Pdensi_DN10695_c0_g1d49277, Pdensi_DN10914_c0_g1d387447, Pdensi_DN11521_c0_g1d336257, Pdensi_DN11834_c0_g1d336839, Pdensi_DN11848_c0_g1d5764, Pdensi_DN12647_c0_g2, Pdensi_DN13084_c0_g1, Pdensi_DN15782_c0_g2d468050, Pdensi_DN16067_c0_g2d397404, Pdensi_DN16068_c1_g1, Pdensi_DN16069_c0_g1, Pdensi_DN16222_c0_g1d347070, Pdensi_DN17954_c0_g1d216668, Pdensi_DN18561_c3_g1, Pdensi_DN18671_c0_g2, Pdensi_DN…
GO:0019219	1.92325520275957e-08	1	307	1664	regulation of nucleobase-containing compound metabolic process	BP	2.80016799163685e-06	BP regulation of nucleobase-containing compound metabolic process	Pdensi_DN10290_c0_g1d4636, Pdensi_DN10352_c0_g1, Pdensi_DN10475_c0_g1, Pdensi_DN10942_c0_g1, Pdensi_DN11057_c0_g1d49575, Pdensi_DN11137_c0_g1, Pdensi_DN11265_c0_g1d210500, Pdensi_DN11359_c0_g1d210550, Pdensi_DN11360_c2_g3, Pdensi_DN11517_c1_g1d520294, Pdensi_DN11521_c0_g1d336257, Pdensi_DN11573_c0_g1d210841, Pdensi_DN11752_c0_g1d50151, Pdensi_DN11753_c0_g1d388610, Pdensi_DN11809_c0_g1d175312, Pde…
GO:0042973	2.09684356510788e-08	0.999999996465286	23	49	glucan endo-1,3-beta-D-glucosidase activity	MF	3.01698785897286e-06	MF glucan endo-1,3-beta-D-glucosidase activity	Pdensi_DN13957_c0_g2, Pdensi_DN15274_c0_g1d344023, Pdensi_DN15459_c0_g1, Pdensi_DN15992_c0_g3, Pdensi_DN17725_c0_g1d57805, Pdensi_DN18888_c0_g1d480538, Pdensi_DN19897_c0_g1d487018, Pdensi_DN20133_c0_g2, Pdensi_DN20924_c0_g5, Pdensi_DN22397_c2_g1, Pdensi_DN22420_c1_g1d424761, Pdensi_DN23317_c2_g3, Pdensi_DN23748_c0_g3, Pdensi_DN25111_c0_g2, Pdensi_DN25686_c0_g1d193387, Pdensi_DN26738_c0_g1d367667,…
GO:0009753	2.61180559809835e-08	0.99999999189894	42	127	response to jasmonic acid	BP	3.71423051915614e-06	BP response to jasmonic acid	Pdensi_DN12309_c0_g1d269969, Pdensi_DN14577_c0_g1d393939, Pdensi_DN14761_c0_g1d53296, Pdensi_DN14987_c0_g1d465381, Pdensi_DN15493_c0_g1d395951, Pdensi_DN15747_c1_g2, Pdensi_DN16067_c0_g2d397404, Pdensi_DN16340_c0_g2, Pdensi_DN17984_c1_g1, Pdensi_DN18133_c1_g1, Pdensi_DN18948_c0_g1d14272, Pdensi_DN19038_c1_g6, Pdensi_DN19222_c0_g1d60636, Pdensi_DN19752_c0_g1d409295, Pdensi_DN20128_c0_g1d489148, Pd…
GO:0016838	2.883808460835e-08	0.999999994629064	24	56	carbon-oxygen lyase activity, acting on phosphates	MF	4.05390545701288e-06	MF carbon-oxygen lyase activity, acting on phosphates	Pdensi_DN15316_c1_g2, Pdensi_DN16375_c0_g1d278578, Pdensi_DN17034_c1_g1d472675, Pdensi_DN18580_c1_g2, Pdensi_DN19094_c0_g2, Pdensi_DN19094_c0_g3, Pdensi_DN21005_c2_g1, Pdensi_DN21005_c2_g2, Pdensi_DN22243_c0_g1d423709, Pdensi_DN22680_c0_g1, Pdensi_DN23999_c0_g1d22050, Pdensi_DN24422_c2_g1, Pdensi_DN24439_c2_g1, Pdensi_DN24478_c0_g1d133775, Pdensi_DN25320_c1_g3d138011, Pdensi_DN25850_c1_g1, Pdensi…
GO:0016705	3.27828195634689e-08	1	67	254	oxidoreductase activity, acting on paired donors, with incorporation or reduction of molecular oxygen	MF	4.55606685524119e-06	MF oxidoreductase activity, acting on paired donors, with incorporation or reduction of molecular oxygen	Pdensi_DN10846_c0_g1d335071, Pdensi_DN10989_c0_g1d335310, Pdensi_DN11832_c0_g1d50232, Pdensi_DN12094_c0_g1d269573, Pdensi_DN12981_c0_g2, Pdensi_DN14298_c0_g1d179354, Pdensi_DN14508_c0_g1d8354, Pdensi_DN14653_c0_g1d108253, Pdensi_DN14793_c1_g1, Pdensi_DN15009_c0_g1d213936, Pdensi_DN15825_c0_g1d397026, Pdensi_DN16628_c0_g1d215450, Pdensi_DN17434_c0_g1, Pdensi_DN18024_c0_g1d58308, Pdensi_DN18233_c1_…
GO:0043207	3.45805926953305e-08	1	225	1180	response to external biotic stimulus	BP	4.75191740071789e-06	BP response to external biotic stimulus	Pdensi_DN10553_c0_g1d103553, Pdensi_DN10616_c0_g1d455771, Pdensi_DN10914_c0_g1d387447, Pdensi_DN11137_c0_g1, Pdensi_DN11137_c0_g1d268121, Pdensi_DN11138_c0_g1, Pdensi_DN11276_c0_g1d210448, Pdensi_DN11282_c0_g1d174432, Pdensi_DN11320_c0_g1, Pdensi_DN11720_c0_g1d211026, Pdensi_DN11823_c0_g1d388823, Pdensi_DN1182_c0_g1d259126, Pdensi_DN11970_c0_g1d5850, Pdensi_DN11991_c0_g2, Pdensi_DN12284_c0_g1d506…
GO:0008150	4.06988458177847e-08	1	2437	16606	biological_process	BP	5.53052093723897e-06	BP biological_process	Pdensi_DN10184_c0_g1d454940, Pdensi_DN10201_c1_g1, Pdensi_DN102060_c0_g1, Pdensi_DN10239_c0_g1d266783, Pdensi_DN10290_c0_g1d4636, Pdensi_DN10329_c0_g1, Pdensi_DN10352_c0_g1, Pdensi_DN10374_c0_g1d334259, Pdensi_DN10435_c0_g1d173205, Pdensi_DN10475_c0_g1, Pdensi_DN10531_c0_g1d455577, Pdensi_DN10553_c0_g1d103553, Pdensi_DN10554_c0_g1, Pdensi_DN10579_c0_g1, Pdensi_DN10615_c0_g1d173442, Pdensi_DN10616…
GO:0051704	4.59489196975152e-08	1	246	1318	multi-organism process	BP	6.17533283407264e-06	BP multi-organism process	Pdensi_DN10553_c0_g1d103553, Pdensi_DN10616_c0_g1d455771, Pdensi_DN10914_c0_g1d387447, Pdensi_DN11137_c0_g1, Pdensi_DN11137_c0_g1d268121, Pdensi_DN11138_c0_g1, Pdensi_DN11276_c0_g1d210448, Pdensi_DN11282_c0_g1d174432, Pdensi_DN11320_c0_g1, Pdensi_DN11720_c0_g1d211026, Pdensi_DN11823_c0_g1d388823, Pdensi_DN1182_c0_g1d259126, Pdensi_DN11970_c0_g1d5850, Pdensi_DN11991_c0_g2, Pdensi_DN12030_c0_g1d389…
GO:0055114	4.64715745753214e-08	1	215	1104	oxidation-reduction process	BP	6.17768866365414e-06	BP oxidation-reduction process	Pdensi_DN10616_c0_g1d455771, Pdensi_DN10989_c0_g1d335310, Pdensi_DN11137_c0_g1, Pdensi_DN11832_c0_g1d50232, Pdensi_DN11909_c0_g1d211148, Pdensi_DN12094_c0_g1d269573, Pdensi_DN12721_c0_g1d390380, Pdensi_DN12835_c0_g1d51253, Pdensi_DN12935_c0_g1d390848, Pdensi_DN12952_c0_g1, Pdensi_DN12981_c0_g2, Pdensi_DN13005_c0_g1d339187, Pdensi_DN13084_c0_g1, Pdensi_DN13668_c0_g2, Pdensi_DN13861_c0_g1, Pdensi_D…
GO:0046906	5.03630197969365e-08	1	80	325	tetrapyrrole binding	MF	6.62300787222079e-06	MF tetrapyrrole binding	Pdensi_DN10989_c0_g1d335310, Pdensi_DN12094_c0_g1d269573, Pdensi_DN12835_c0_g1d51253, Pdensi_DN12856_c0_g1d460187, Pdensi_DN12981_c0_g2, Pdensi_DN14054_c0_g1d213005, Pdensi_DN14229_c0_g1d213190, Pdensi_DN14653_c0_g1d108253, Pdensi_DN14793_c1_g1, Pdensi_DN15009_c0_g1d213936, Pdensi_DN15086_c0_g3d465863, Pdensi_DN15825_c0_g1d397026, Pdensi_DN16508_c0_g1d398834, Pdensi_DN16520_c0_g1d471080, Pdensi_D…
GO:2000112	5.20062061844576e-08	1	307	1688	regulation of cellular macromolecule biosynthetic process	BP	6.7663393791055e-06	BP regulation of cellular macromolecule biosynthetic process	Pdensi_DN10290_c0_g1d4636, Pdensi_DN10475_c0_g1, Pdensi_DN10942_c0_g1, Pdensi_DN11057_c0_g1d49575, Pdensi_DN11137_c0_g1, Pdensi_DN11265_c0_g1d210500, Pdensi_DN11359_c0_g1d210550, Pdensi_DN11360_c2_g3, Pdensi_DN11517_c1_g1d520294, Pdensi_DN11521_c0_g1d336257, Pdensi_DN11573_c0_g1d210841, Pdensi_DN11752_c0_g1d50151, Pdensi_DN11753_c0_g1d388610, Pdensi_DN11809_c0_g1d175312, Pdensi_DN11813_c0_g1d3368…
GO:0010444	5.65044142309615e-08	0.999999997231489	12	16	guard mother cell differentiation	BP	7.24470478117863e-06	BP guard mother cell differentiation	Pdensi_DN18278_c0_g1, Pdensi_DN18671_c0_g2, Pdensi_DN20128_c2_g3, Pdensi_DN21722_c2_g3, Pdensi_DN22607_c0_g1d301507, Pdensi_DN22868_c0_g1d496691, Pdensi_DN32028_c1_g1, Pdensi_DN32909_c0_g1d199954, Pdensi_DN34080_c0_g2, Pdensi_DN34732_c1_g1, Pdensi_DN6277_c0_g1d46369, Pdensi_GG_82308_c0_g1
GO:0035251	5.91099115556873e-08	0.999999978321312	51	174	UDP-glucosyltransferase activity	MF	7.24470478117863e-06	MF UDP-glucosyltransferase activity	Pdensi_DN12334_c0_g1d176014, Pdensi_DN12922_c0_g1d521888, Pdensi_DN14735_c0_g1, Pdensi_DN16116_c1_g2, Pdensi_DN16166_c0_g5, Pdensi_DN16362_c0_g1d184374, Pdensi_DN18705_c0_g1d217585, Pdensi_DN19172_c0_g1d406742, Pdensi_DN19457_c0_g1d408126, Pdensi_DN19541_c1_g1d484909, Pdensi_DN19663_c0_g2d359591, Pdensi_DN19973_c1_g1d219319, Pdensi_DN20037_c1_g1, Pdensi_DN20282_c0_g1d219737, Pdensi_DN20575_c0_g4,…
GO:0001906	5.92895438704123e-08	0.999999996442472	12	18	cell killing	BP	7.24470478117863e-06	BP cell killing	Pdensi_DN18829_c0_g1d480579, Pdensi_DN18847_c0_g1d480798, Pdensi_DN19310_c1_g1d357990, Pdensi_DN21588_c0_g1d418676, Pdensi_DN24299_c0_g1d428145, Pdensi_DN25305_c0_g1d227229, Pdensi_DN26776_c0_g1d430395, Pdensi_DN2986_c0_g1d381472, Pdensi_DN38289_c0_g2, Pdensi_DN38289_c0_g3, Pdensi_DN39103_c0_g1, Pdensi_DN85610_c0_g1
GO:0031640	5.92895438704123e-08	0.999999996442472	12	18	killing of cells of other organism	BP	7.24470478117863e-06	BP killing of cells of other organism	Pdensi_DN18829_c0_g1d480579, Pdensi_DN18847_c0_g1d480798, Pdensi_DN19310_c1_g1d357990, Pdensi_DN21588_c0_g1d418676, Pdensi_DN24299_c0_g1d428145, Pdensi_DN25305_c0_g1d227229, Pdensi_DN26776_c0_g1d430395, Pdensi_DN2986_c0_g1d381472, Pdensi_DN38289_c0_g2, Pdensi_DN38289_c0_g3, Pdensi_DN39103_c0_g1, Pdensi_DN85610_c0_g1
GO:0044364	5.92895438704123e-08	0.999999996442472	12	18	disruption of cells of other organism	BP	7.24470478117863e-06	BP disruption of cells of other organism	Pdensi_DN18829_c0_g1d480579, Pdensi_DN18847_c0_g1d480798, Pdensi_DN19310_c1_g1d357990, Pdensi_DN21588_c0_g1d418676, Pdensi_DN24299_c0_g1d428145, Pdensi_DN25305_c0_g1d227229, Pdensi_DN26776_c0_g1d430395, Pdensi_DN2986_c0_g1d381472, Pdensi_DN38289_c0_g2, Pdensi_DN38289_c0_g3, Pdensi_DN39103_c0_g1, Pdensi_DN85610_c0_g1
GO:0051707	5.99406179878101e-08	1	219	1151	response to other organism	BP	7.24470478117863e-06	BP response to other organism	Pdensi_DN10553_c0_g1d103553, Pdensi_DN10616_c0_g1d455771, Pdensi_DN10914_c0_g1d387447, Pdensi_DN11137_c0_g1, Pdensi_DN11137_c0_g1d268121, Pdensi_DN11138_c0_g1, Pdensi_DN11276_c0_g1d210448, Pdensi_DN11282_c0_g1d174432, Pdensi_DN11320_c0_g1, Pdensi_DN11720_c0_g1d211026, Pdensi_DN11823_c0_g1d388823, Pdensi_DN1182_c0_g1d259126, Pdensi_DN11970_c0_g1d5850, Pdensi_DN11991_c0_g2, Pdensi_DN12284_c0_g1d506…
GO:0015849	6.04219041439264e-08	0.99999997978846	44	143	organic acid transport	BP	7.24470478117863e-06	BP organic acid transport	Pdensi_DN12191_c1_g2, Pdensi_DN12822_c0_g1d270969, Pdensi_DN13866_c1_g1d523197, Pdensi_DN16660_c0_g2d11011, Pdensi_DN17034_c1_g1, Pdensi_DN17564_c0_g1d281568, Pdensi_DN18556_c0_g1d59326, Pdensi_DN18673_c0_g2, Pdensi_DN18696_c0_g1d532341, Pdensi_DN19391_c0_g1, Pdensi_DN19464_c0_g1, Pdensi_DN19856_c0_g1, Pdensi_DN21435_c1_g2, Pdensi_DN21931_c0_g2d421564, Pdensi_DN22088_c1_g1d125033, Pdensi_DN2212_c…
GO:0046942	6.04219041439264e-08	0.99999997978846	44	143	carboxylic acid transport	BP	7.24470478117863e-06	BP carboxylic acid transport	Pdensi_DN12191_c1_g2, Pdensi_DN12822_c0_g1d270969, Pdensi_DN13866_c1_g1d523197, Pdensi_DN16660_c0_g2d11011, Pdensi_DN17034_c1_g1, Pdensi_DN17564_c0_g1d281568, Pdensi_DN18556_c0_g1d59326, Pdensi_DN18673_c0_g2, Pdensi_DN18696_c0_g1d532341, Pdensi_DN19391_c0_g1, Pdensi_DN19464_c0_g1, Pdensi_DN19856_c0_g1, Pdensi_DN21435_c1_g2, Pdensi_DN21931_c0_g2d421564, Pdensi_DN22088_c1_g1d125033, Pdensi_DN2212_c…
GO:0010556	6.84931357716511e-08	1	308	1699	regulation of macromolecule biosynthetic process	BP	8.1327286455077e-06	BP regulation of macromolecule biosynthetic process	Pdensi_DN10290_c0_g1d4636, Pdensi_DN10475_c0_g1, Pdensi_DN10942_c0_g1, Pdensi_DN11057_c0_g1d49575, Pdensi_DN11137_c0_g1, Pdensi_DN11265_c0_g1d210500, Pdensi_DN11359_c0_g1d210550, Pdensi_DN11360_c2_g3, Pdensi_DN11517_c1_g1d520294, Pdensi_DN11521_c0_g1d336257, Pdensi_DN11573_c0_g1d210841, Pdensi_DN11752_c0_g1d50151, Pdensi_DN11753_c0_g1d388610, Pdensi_DN11809_c0_g1d175312, Pdensi_DN11813_c0_g1d3368…
GO:0044550	7.66300531228115e-08	1	57	205	secondary metabolite biosynthetic process	BP	8.93987631995436e-06	BP secondary metabolite biosynthetic process	Pdensi_DN12981_c0_g2, Pdensi_DN14200_c0_g1, Pdensi_DN14653_c0_g1d108253, Pdensi_DN14735_c0_g1, Pdensi_DN15267_c2_g2, Pdensi_DN16084_c0_g1d214889, Pdensi_DN16202_c0_g1d469842, Pdensi_DN17377_c0_g1, Pdensi_DN18467_c0_g1d354439, Pdensi_DN18910_c0_g1d285192, Pdensi_DN19025_c1_g3, Pdensi_DN19461_c0_g1d61048, Pdensi_DN19519_c0_g5, Pdensi_DN19614_c0_g5, Pdensi_DN19725_c1_g4, Pdensi_DN20037_c1_g1, Pdensi…
GO:0009889	7.67911987846337e-08	1	322	1790	regulation of biosynthetic process	BP	8.93987631995436e-06	BP regulation of biosynthetic process	Pdensi_DN10290_c0_g1d4636, Pdensi_DN10475_c0_g1, Pdensi_DN10942_c0_g1, Pdensi_DN11057_c0_g1d49575, Pdensi_DN11137_c0_g1, Pdensi_DN11265_c0_g1d210500, Pdensi_DN11359_c0_g1d210550, Pdensi_DN11360_c2_g3, Pdensi_DN11517_c1_g1d520294, Pdensi_DN11521_c0_g1d336257, Pdensi_DN11573_c0_g1d210841, Pdensi_DN11752_c0_g1d50151, Pdensi_DN11753_c0_g1d388610, Pdensi_DN11809_c0_g1d175312, Pdensi_DN11813_c0_g1d3368…
GO:0050832	7.74838013013216e-08	1	63	243	defense response to fungus	BP	8.93987631995436e-06	BP defense response to fungus	Pdensi_DN10553_c0_g1d103553, Pdensi_DN11320_c0_g1, Pdensi_DN13043_c0_g1d460581, Pdensi_DN13918_c0_g1, Pdensi_DN14059_c0_g2, Pdensi_DN15992_c0_g3, Pdensi_DN16068_c1_g1, Pdensi_DN16531_c0_g1d279248, Pdensi_DN17351_c0_g3, Pdensi_DN18073_c0_g3, Pdensi_DN18240_c0_g5, Pdensi_DN18434_c0_g1d283766, Pdensi_DN18537_c1_g1d354792, Pdensi_DN18829_c0_g1d480579, Pdensi_DN18847_c0_g1d480798, Pdensi_DN19290_c1_g3…
GO:0031326	8.51414303717243e-08	1	319	1773	regulation of cellular biosynthetic process	BP	9.73158592005784e-06	BP regulation of cellular biosynthetic process	Pdensi_DN10290_c0_g1d4636, Pdensi_DN10475_c0_g1, Pdensi_DN10942_c0_g1, Pdensi_DN11057_c0_g1d49575, Pdensi_DN11137_c0_g1, Pdensi_DN11265_c0_g1d210500, Pdensi_DN11359_c0_g1d210550, Pdensi_DN11360_c2_g3, Pdensi_DN11517_c1_g1d520294, Pdensi_DN11521_c0_g1d336257, Pdensi_DN11573_c0_g1d210841, Pdensi_DN11752_c0_g1d50151, Pdensi_DN11753_c0_g1d388610, Pdensi_DN11809_c0_g1d175312, Pdensi_DN11813_c0_g1d3368…
GO:0010025	9.022556919648e-08	0.999999986924226	19	37	wax biosynthetic process	BP	1.01234744153482e-05	BP wax biosynthetic process	Pdensi_DN12647_c0_g2, Pdensi_DN13861_c0_g1, Pdensi_DN16817_c0_g1d215591, Pdensi_DN16858_c0_g3, Pdensi_DN17409_c0_g2, Pdensi_DN17466_c0_g1d529752, Pdensi_DN17809_c1_g9, Pdensi_DN18442_c0_g1d531857, Pdensi_DN19656_c0_g1d15592, Pdensi_DN20014_c1_g1, Pdensi_DN22518_c1_g1, Pdensi_DN22596_c1_g1, Pdensi_DN24954_c0_g1d305220, Pdensi_DN25650_c1_g1, Pdensi_DN9798_c0_g1, Pdensi_GG_148325_c0_g1, Pdensi_GG_15…
GO:0010166	9.022556919648e-08	0.999999986924226	19	37	wax metabolic process	BP	1.01234744153482e-05	BP wax metabolic process	Pdensi_DN12647_c0_g2, Pdensi_DN13861_c0_g1, Pdensi_DN16817_c0_g1d215591, Pdensi_DN16858_c0_g3, Pdensi_DN17409_c0_g2, Pdensi_DN17466_c0_g1d529752, Pdensi_DN17809_c1_g9, Pdensi_DN18442_c0_g1d531857, Pdensi_DN19656_c0_g1d15592, Pdensi_DN20014_c1_g1, Pdensi_DN22518_c1_g1, Pdensi_DN22596_c1_g1, Pdensi_DN24954_c0_g1d305220, Pdensi_DN25650_c1_g1, Pdensi_DN9798_c0_g1, Pdensi_GG_148325_c0_g1, Pdensi_GG_15…
GO:0022891	9.76706099837083e-08	1	154	757	NA	NA	1.08591960009159e-05	none	Pdensi_DN10207_c0_g1d266698, Pdensi_DN10554_c0_g1, Pdensi_DN11351_c0_g1, Pdensi_DN11400_c0_g1d210654, Pdensi_DN11991_c0_g2, Pdensi_DN12171_c0_g1d337482, Pdensi_DN12191_c1_g2, Pdensi_DN12300_c0_g1d105477, Pdensi_DN12822_c0_g1d270969, Pdensi_DN12952_c0_g1d51325, Pdensi_DN13373_c0_g1, Pdensi_DN13866_c1_g1d523197, Pdensi_DN13918_c0_g1, Pdensi_DN14157_c0_g2, Pdensi_DN14320_c0_g1, Pdensi_DN14541_c0_g1d…
GO:0008422	1.0139098943885e-07	0.999999972861959	32	89	beta-glucosidase activity	MF	1.11712774850192e-05	MF beta-glucosidase activity	Pdensi_DN13957_c0_g2, Pdensi_DN15274_c0_g1d344023, Pdensi_DN15459_c0_g1, Pdensi_DN15992_c0_g3, Pdensi_DN17725_c0_g1d57805, Pdensi_DN18888_c0_g1d480538, Pdensi_DN19707_c0_g3, Pdensi_DN19897_c0_g1d487018, Pdensi_DN20133_c0_g2, Pdensi_DN20485_c0_g2, Pdensi_DN20632_c1_g1, Pdensi_DN20765_c1_g1, Pdensi_DN20924_c0_g5, Pdensi_DN22397_c2_g1, Pdensi_DN22420_c1_g1d424761, Pdensi_DN23317_c2_g3, Pdensi_DN2374…
GO:0080043	1.05585607476518e-07	0.999999977763875	25	60	quercetin 3-O-glucosyltransferase activity	MF	1.14275396410426e-05	MF quercetin 3-O-glucosyltransferase activity	Pdensi_DN14735_c0_g1, Pdensi_DN16116_c1_g2, Pdensi_DN16166_c0_g5, Pdensi_DN16362_c0_g1d184374, Pdensi_DN18705_c0_g1d217585, Pdensi_DN19541_c1_g1d484909, Pdensi_DN19973_c1_g1d219319, Pdensi_DN20037_c1_g1, Pdensi_DN20575_c0_g4, Pdensi_DN20656_c0_g1d220197, Pdensi_DN21394_c1_g2, Pdensi_DN22093_c1_g1, Pdensi_DN24532_c2_g3, Pdensi_DN25351_c0_g1d74363, Pdensi_DN25758_c2_g1, Pdensi_DN25789_c1_g2, Pdensi…
GO:0080044	1.05585607476518e-07	0.999999977763875	25	60	quercetin 7-O-glucosyltransferase activity	MF	1.14275396410426e-05	MF quercetin 7-O-glucosyltransferase activity	Pdensi_DN14735_c0_g1, Pdensi_DN16116_c1_g2, Pdensi_DN16166_c0_g5, Pdensi_DN16362_c0_g1d184374, Pdensi_DN18705_c0_g1d217585, Pdensi_DN19541_c1_g1d484909, Pdensi_DN19973_c1_g1d219319, Pdensi_DN20037_c1_g1, Pdensi_DN20575_c0_g4, Pdensi_DN20656_c0_g1d220197, Pdensi_DN21394_c1_g2, Pdensi_DN22093_c1_g1, Pdensi_DN24532_c2_g3, Pdensi_DN25351_c0_g1d74363, Pdensi_DN25758_c2_g1, Pdensi_DN25789_c1_g2, Pdensi…
GO:0000272	1.11394008284192e-07	0.999999956613619	54	194	polysaccharide catabolic process	BP	1.19086990782556e-05	BP polysaccharide catabolic process	Pdensi_DN10695_c0_g1d49277, Pdensi_DN12559_c0_g1, Pdensi_DN14305_c0_g1d213257, Pdensi_DN14864_c0_g1d108554, Pdensi_DN15221_c0_g5, Pdensi_DN15493_c0_g1d395951, Pdensi_DN15916_c0_g1d277422, Pdensi_DN16114_c0_g1d397583, Pdensi_DN17236_c0_g5d473432, Pdensi_DN17725_c0_g1d57805, Pdensi_DN18212_c0_g6, Pdensi_DN18947_c0_g1d217923, Pdensi_DN19018_c0_g1d356574, Pdensi_DN19220_c0_g1d357855, Pdensi_DN19222_c…
GO:0010052	1.11978773017121e-07	0.999999993417714	12	17	guard cell differentiation	BP	1.19086990782556e-05	BP guard cell differentiation	Pdensi_DN11589_c0_g1, Pdensi_DN14284_c0_g1d107643, Pdensi_DN18049_c0_g2, Pdensi_DN18278_c0_g1, Pdensi_DN21202_c0_g1d220982, Pdensi_DN22607_c0_g1d301507, Pdensi_DN26347_c0_g1, Pdensi_DN3333_c0_g1, Pdensi_DN6277_c0_g1d46369, Pdensi_GG_12411_c1_g1, Pdensi_GG_3300_c0_g1, Pdensi_GG_82308_c0_g1
GO:0009751	1.37916416108142e-07	0.999999947760677	51	176	response to salicylic acid	BP	1.4540670422436e-05	BP response to salicylic acid	Pdensi_DN11138_c0_g1, Pdensi_DN12359_c0_g1, Pdensi_DN12856_c0_g1d460187, Pdensi_DN13825_c0_g1d340893, Pdensi_DN14577_c0_g1d393939, Pdensi_DN14761_c0_g1d53296, Pdensi_DN14987_c0_g1d465381, Pdensi_DN15267_c2_g2, Pdensi_DN15273_c0_g3d525430, Pdensi_DN16067_c0_g2d397404, Pdensi_DN16340_c0_g2, Pdensi_DN16894_c0_g6, Pdensi_DN17984_c1_g1, Pdensi_DN18434_c0_g1d283766, Pdensi_DN18948_c0_g1d14272, Pdensi_D…
GO:0005506	1.39511032047003e-07	1	66	259	iron ion binding	MF	1.45830762558534e-05	MF iron ion binding	Pdensi_DN10989_c0_g1d335310, Pdensi_DN11832_c0_g1d50232, Pdensi_DN12094_c0_g1d269573, Pdensi_DN12952_c0_g1, Pdensi_DN12981_c0_g2, Pdensi_DN13861_c0_g1, Pdensi_DN14653_c0_g1d108253, Pdensi_DN14793_c1_g1, Pdensi_DN15825_c0_g1d397026, Pdensi_DN16628_c0_g1d215450, Pdensi_DN16817_c0_g1d215591, Pdensi_DN17592_c0_g2, Pdensi_DN18024_c0_g1d58308, Pdensi_DN18467_c0_g1d354439, Pdensi_DN19627_c0_g3, Pdensi_D…
GO:0006811	1.6975085371277e-07	1	140	682	ion transport	BP	1.75936689907388e-05	BP ion transport	Pdensi_DN10554_c0_g1, Pdensi_DN10579_c0_g1, Pdensi_DN11351_c0_g1, Pdensi_DN11400_c0_g1d210654, Pdensi_DN11544_c0_g2d5552, Pdensi_DN11991_c0_g2, Pdensi_DN12094_c0_g1d269573, Pdensi_DN12171_c0_g1d337482, Pdensi_DN12191_c1_g2, Pdensi_DN12300_c0_g1d105477, Pdensi_DN12428_c0_g1, Pdensi_DN12608_c0_g1d459878, Pdensi_DN12822_c0_g1d270969, Pdensi_DN13245_c0_g1d7117, Pdensi_DN13373_c0_g1, Pdensi_DN13866_c1…
GO:0045735	1.73660880598286e-07	0.999999972894953	19	39	nutrient reservoir activity	MF	1.78476686530843e-05	MF nutrient reservoir activity	Pdensi_DN11068_c0_g1d387639, Pdensi_DN11752_c0_g1d50151, Pdensi_DN12235_c0_g1d389478, Pdensi_DN12589_c0_g1d176330, Pdensi_DN1678_c0_g1d380621, Pdensi_DN17557_c1_g1d474536, Pdensi_DN19791_c0_g1d218938, Pdensi_DN20122_c3_g1, Pdensi_DN21304_c0_g2, Pdensi_DN21588_c0_g1d418676, Pdensi_DN24433_c1_g2, Pdensi_DN25674_c0_g2, Pdensi_DN26683_c1_g1, Pdensi_DN38059_c0_g1, Pdensi_DN38270_c1_g1, Pdensi_DN9425_c…
GO:1901568	1.80900900532485e-07	0.999999957426164	27	68	fatty acid derivative metabolic process	BP	1.84368167792691e-05	BP fatty acid derivative metabolic process	Pdensi_DN12647_c0_g2, Pdensi_DN13861_c0_g1, Pdensi_DN16084_c0_g1d214889, Pdensi_DN16817_c0_g1d215591, Pdensi_DN16858_c0_g3, Pdensi_DN17409_c0_g2, Pdensi_DN17466_c0_g1d529752, Pdensi_DN17498_c0_g1, Pdensi_DN17809_c1_g9, Pdensi_DN18442_c0_g1d531857, Pdensi_DN19461_c0_g1d61048, Pdensi_DN19519_c0_g5, Pdensi_DN19656_c0_g1d15592, Pdensi_DN20014_c1_g1, Pdensi_DN20067_c0_g2d62321, Pdensi_DN20128_c0_g1d48…
GO:0009266	2.02954302217496e-07	1	112	519	response to temperature stimulus	BP	2.05134802985122e-05	BP response to temperature stimulus	Pdensi_DN10695_c0_g1d49277, Pdensi_DN10751_c0_g1d49359, Pdensi_DN10914_c0_g1d387447, Pdensi_DN11217_c0_g1, Pdensi_DN11349_c0_g1d388093, Pdensi_DN11521_c0_g1d336257, Pdensi_DN11834_c0_g1d336839, Pdensi_DN11848_c0_g1d5764, Pdensi_DN11991_c0_g2, Pdensi_DN12647_c0_g2, Pdensi_DN13084_c0_g1, Pdensi_DN13526_c0_g1d212716, Pdensi_DN14132_c0_g1, Pdensi_DN15141_c0_g1d214053, Pdensi_DN15400_c0_g2, Pdensi_DN1…
GO:0005976	2.29215932444823e-07	1	103	468	polysaccharide metabolic process	BP	2.29779578180343e-05	BP polysaccharide metabolic process	Pdensi_DN10695_c0_g1d49277, Pdensi_DN12216_c0_g1, Pdensi_DN12559_c0_g1, Pdensi_DN14305_c0_g1d213257, Pdensi_DN14636_c0_g1d180302, Pdensi_DN14864_c0_g1d108554, Pdensi_DN14923_c0_g4, Pdensi_DN15221_c0_g5, Pdensi_DN15493_c0_g1d395951, Pdensi_DN15702_c0_g1d345565, Pdensi_DN15916_c0_g1d277422, Pdensi_DN15932_c0_g1, Pdensi_DN16114_c0_g1d397583, Pdensi_DN16963_c0_g1d472256, Pdensi_DN17236_c0_g5d473432, …
GO:0046527	2.45291826748448e-07	0.999999904758938	51	181	glucosyltransferase activity	MF	2.43895857002725e-05	MF glucosyltransferase activity	Pdensi_DN12334_c0_g1d176014, Pdensi_DN12922_c0_g1d521888, Pdensi_DN14735_c0_g1, Pdensi_DN16116_c1_g2, Pdensi_DN16166_c0_g5, Pdensi_DN16362_c0_g1d184374, Pdensi_DN18705_c0_g1d217585, Pdensi_DN19172_c0_g1d406742, Pdensi_DN19457_c0_g1d408126, Pdensi_DN19541_c1_g1d484909, Pdensi_DN19663_c0_g2d359591, Pdensi_DN19973_c1_g1d219319, Pdensi_DN20037_c1_g1, Pdensi_DN20282_c0_g1d219737, Pdensi_DN20575_c0_g4,…
GO:0000160	2.66553674857858e-07	1	56	207	phosphorelay signal transduction system	BP	2.62899309960613e-05	BP phosphorelay signal transduction system	Pdensi_DN10201_c1_g1, Pdensi_DN12094_c0_g1d458612, Pdensi_DN12359_c0_g1, Pdensi_DN13087_c0_g1d212168, Pdensi_DN13092_c0_g1d177216, Pdensi_DN15223_c0_g1d109233, Pdensi_DN15502_c0_g1d109651, Pdensi_DN15579_c0_g1d54375, Pdensi_DN15747_c1_g2, Pdensi_DN16066_c0_g1d55175, Pdensi_DN16067_c0_g2d397404, Pdensi_DN16202_c0_g1d469842, Pdensi_DN16294_c1_g2, Pdensi_DN16726_c1_g1, Pdensi_DN17267_c1_g2d57003, Pd…
GO:0003333	2.7066130440762e-07	0.999999938861556	25	63	amino acid transmembrane transport	BP	2.62993204381031e-05	BP amino acid transmembrane transport	Pdensi_DN12822_c0_g1d270969, Pdensi_DN13866_c1_g1d523197, Pdensi_DN17034_c1_g1, Pdensi_DN17564_c0_g1d281568, Pdensi_DN18556_c0_g1d59326, Pdensi_DN18696_c0_g1d532341, Pdensi_DN19464_c0_g1, Pdensi_DN19856_c0_g1, Pdensi_DN22088_c1_g1d125033, Pdensi_DN22482_c0_g2d424666, Pdensi_DN23088_c0_g2d69009, Pdensi_DN23645_c0_g1d70322, Pdensi_DN23645_c0_g2, Pdensi_DN23848_c0_g1d304229, Pdensi_DN24433_c2_g1, Pd…
GO:0016762	2.7094966273107e-07	0.999999941353089	24	59	xyloglucan:xyloglucosyl transferase activity	MF	2.62993204381031e-05	MF xyloglucan:xyloglucosyl transferase activity	Pdensi_DN12216_c0_g1, Pdensi_DN14923_c0_g4, Pdensi_DN15702_c0_g1d345565, Pdensi_DN16963_c0_g1d472256, Pdensi_DN18439_c0_g1d217244, Pdensi_DN19166_c0_g1, Pdensi_DN19173_c0_g1d406996, Pdensi_DN19639_c4_g1, Pdensi_DN20349_c0_g1d536683, Pdensi_DN20473_c0_g1d536949, Pdensi_DN21952_c0_g1d495921, Pdensi_DN23378_c0_g1d548095, Pdensi_DN24829_c0_g1d556051, Pdensi_DN24922_c0_g2d557074, Pdensi_DN25529_c0_g1d…
GO:0004674	2.85201867862663e-07	1	199	1053	protein serine/threonine kinase activity	MF	2.74647153067745e-05	MF protein serine/threonine kinase activity	Pdensi_DN10940_c0_g1d5120, Pdensi_DN11167_c0_g1d456771, Pdensi_DN11899_c0_g1d175265, Pdensi_DN12120_c0_g1, Pdensi_DN12725_c0_g3, Pdensi_DN13003_c0_g1d212187, Pdensi_DN13092_c0_g1d177216, Pdensi_DN13295_c0_g1d51662, Pdensi_DN13328_c0_g1d339768, Pdensi_DN13443_c0_g1d522706, Pdensi_DN13914_c0_g2, Pdensi_DN14535_c0_g1d274242, Pdensi_DN14550_c0_g1, Pdensi_DN14753_c0_g1d464849, Pdensi_DN15234_c0_g1d344…
GO:0009873	3.17544556453503e-07	0.999999878478713	49	170	ethylene-activated signaling pathway	BP	3.03403900423933e-05	BP ethylene-activated signaling pathway	Pdensi_DN10201_c1_g1, Pdensi_DN12094_c0_g1d458612, Pdensi_DN12359_c0_g1, Pdensi_DN13087_c0_g1d212168, Pdensi_DN13092_c0_g1d177216, Pdensi_DN15223_c0_g1d109233, Pdensi_DN15579_c0_g1d54375, Pdensi_DN15747_c1_g2, Pdensi_DN16066_c0_g1d55175, Pdensi_DN16067_c0_g2d397404, Pdensi_DN16202_c0_g1d469842, Pdensi_DN16294_c1_g2, Pdensi_DN16726_c1_g1, Pdensi_DN17267_c1_g2d57003, Pdensi_DN17413_c0_g3, Pdensi_DN…
GO:0005215	4.27188051002349e-07	1	219	1180	transporter activity	MF	4.01994793249408e-05	MF transporter activity	Pdensi_DN10207_c0_g1d266698, Pdensi_DN10554_c0_g1, Pdensi_DN11351_c0_g1, Pdensi_DN11400_c0_g1d210654, Pdensi_DN11645_c0_g1d336523, Pdensi_DN11991_c0_g2, Pdensi_DN12047_c0_g2, Pdensi_DN12171_c0_g1d337482, Pdensi_DN12191_c1_g2, Pdensi_DN12300_c0_g1d105477, Pdensi_DN12822_c0_g1d270969, Pdensi_DN12952_c0_g1d51325, Pdensi_DN13373_c0_g1, Pdensi_DN13866_c1_g1d523197, Pdensi_DN13918_c0_g1, Pdensi_DN14157…
GO:0010374	4.27304359136738e-07	0.999999961811641	13	21	stomatal complex development	BP	4.01994793249408e-05	BP stomatal complex development	Pdensi_DN11589_c0_g1, Pdensi_DN14284_c0_g1d107643, Pdensi_DN18049_c0_g2, Pdensi_DN18278_c0_g1, Pdensi_DN21202_c0_g1d220982, Pdensi_DN22607_c0_g1d301507, Pdensi_DN26347_c0_g1, Pdensi_DN3333_c0_g1, Pdensi_DN6277_c0_g1d46369, Pdensi_GG_121618_c0_g1, Pdensi_GG_12411_c1_g1, Pdensi_GG_3300_c0_g1, Pdensi_GG_82308_c0_g1
GO:0004185	4.77290005884618e-07	0.999999912212788	20	45	serine-type carboxypeptidase activity	MF	4.45592119997624e-05	MF serine-type carboxypeptidase activity	Pdensi_DN14620_c0_g3, Pdensi_DN15403_c0_g1d54328, Pdensi_DN17007_c1_g2, Pdensi_DN17979_c0_g1d58195, Pdensi_DN18207_c1_g3, Pdensi_DN18557_c0_g2, Pdensi_DN19945_c2_g5, Pdensi_DN20604_c0_g1d492854, Pdensi_DN20634_c0_g1, Pdensi_DN21267_c1_g2, Pdensi_DN21462_c0_g10, Pdensi_DN22109_c4_g1, Pdensi_DN22851_c1_g1, Pdensi_DN23775_c1_g2, Pdensi_DN23775_c1_g3, Pdensi_DN24036_c0_g4, Pdensi_DN24957_c0_g1d305228…
GO:0004180	5.03648192002386e-07	0.999999895786081	22	53	carboxypeptidase activity	MF	4.66637680923422e-05	MF carboxypeptidase activity	Pdensi_DN12005_c0_g1d337285, Pdensi_DN14620_c0_g3, Pdensi_DN15403_c0_g1d54328, Pdensi_DN16881_c0_g1, Pdensi_DN17007_c1_g2, Pdensi_DN17979_c0_g1d58195, Pdensi_DN18207_c1_g3, Pdensi_DN18557_c0_g2, Pdensi_DN19945_c2_g5, Pdensi_DN20604_c0_g1d492854, Pdensi_DN20634_c0_g1, Pdensi_DN21267_c1_g2, Pdensi_DN21462_c0_g10, Pdensi_DN22109_c4_g1, Pdensi_DN22851_c1_g1, Pdensi_DN23775_c1_g2, Pdensi_DN23775_c1_g3…
GO:0006820	5.13448222552659e-07	1	69	285	anion transport	BP	4.72140733971355e-05	BP anion transport	Pdensi_DN11544_c0_g2d5552, Pdensi_DN12191_c1_g2, Pdensi_DN12300_c0_g1d105477, Pdensi_DN12822_c0_g1d270969, Pdensi_DN13373_c0_g1, Pdensi_DN13866_c1_g1d523197, Pdensi_DN14428_c0_g1d179777, Pdensi_DN15739_c0_g1, Pdensi_DN16660_c0_g2d11011, Pdensi_DN17034_c1_g1, Pdensi_DN17564_c0_g1d281568, Pdensi_DN18556_c0_g1d59326, Pdensi_DN18673_c0_g2, Pdensi_DN18696_c0_g1d532341, Pdensi_DN19391_c0_g1, Pdensi_DN1…
GO:0072527	6.35942486230086e-07	0.999999825888418	29	81	pyrimidine-containing compound metabolic process	BP	5.8041616467119e-05	BP pyrimidine-containing compound metabolic process	Pdensi_DN12952_c0_g1d51325, Pdensi_DN13292_c0_g1d339486, Pdensi_DN14142_c0_g1, Pdensi_DN15698_c0_g1d276674, Pdensi_DN16530_c0_g1d10873, Pdensi_DN17710_c0_g1, Pdensi_DN18091_c0_g1, Pdensi_DN18235_c1_g1d353466, Pdensi_DN19598_c1_g1, Pdensi_DN19693_c0_g1d409066, Pdensi_DN19826_c0_g1d219150, Pdensi_DN20791_c1_g1d493368, Pdensi_DN20889_c1_g1, Pdensi_DN21147_c0_g1d538831, Pdensi_DN21266_c0_g1d221055, P…
GO:1901575	6.56195440497055e-07	0.999999725238481	286	1603	organic substance catabolic process	BP	5.94464462020666e-05	BP organic substance catabolic process	Pdensi_DN102060_c0_g1, Pdensi_DN10374_c0_g1d334259, Pdensi_DN10616_c0_g1d455771, Pdensi_DN10695_c0_g1d49277, Pdensi_DN11779_c0_g1d336679, Pdensi_DN11911_c0_g1d50350, Pdensi_DN12030_c0_g1d389111, Pdensi_DN12559_c0_g1, Pdensi_DN12684_c0_g1d51036, Pdensi_DN12721_c0_g1d390380, Pdensi_DN12856_c0_g1d460187, Pdensi_DN13590_c1_g1, Pdensi_DN13983_c0_g1d272984, Pdensi_DN14049_c0_g1d7852, Pdensi_DN14142_c0_…
GO:0006468	6.62907107272433e-07	0.99999973867005	175	890	protein phosphorylation	BP	5.96128964848666e-05	BP protein phosphorylation	Pdensi_DN10638_c0_g1, Pdensi_DN10940_c0_g1d5120, Pdensi_DN11167_c0_g1d456771, Pdensi_DN11899_c0_g1d175265, Pdensi_DN12120_c0_g1, Pdensi_DN12725_c0_g3, Pdensi_DN13003_c0_g1d212187, Pdensi_DN13092_c0_g1d177216, Pdensi_DN13295_c0_g1d51662, Pdensi_DN13328_c0_g1d339768, Pdensi_DN13914_c0_g2, Pdensi_DN14535_c0_g1d274242, Pdensi_DN14550_c0_g1, Pdensi_DN14753_c0_g1d464849, Pdensi_DN15234_c0_g1d344198, Pd…
GO:0006253	7.53344282849719e-07	1	7	7	dCTP catabolic process	BP	6.44293746800844e-05	BP dCTP catabolic process	Pdensi_DN16530_c0_g1d10873, Pdensi_DN19693_c0_g1d409066, Pdensi_DN21266_c0_g1d221055, Pdensi_DN25411_c0_g2, Pdensi_DN47344_c0_g1d249493, Pdensi_GG_11747_c1_g1, Pdensi_GG_126554_c0_g1
GO:0019103	7.53344282849719e-07	1	7	7	pyrimidine nucleotide binding	MF	6.44293746800844e-05	MF pyrimidine nucleotide binding	Pdensi_DN16530_c0_g1d10873, Pdensi_DN19693_c0_g1d409066, Pdensi_DN21266_c0_g1d221055, Pdensi_DN25411_c0_g2, Pdensi_DN47344_c0_g1d249493, Pdensi_GG_11747_c1_g1, Pdensi_GG_126554_c0_g1
GO:0032552	7.53344282849719e-07	1	7	7	deoxyribonucleotide binding	MF	6.44293746800844e-05	MF deoxyribonucleotide binding	Pdensi_DN16530_c0_g1d10873, Pdensi_DN19693_c0_g1d409066, Pdensi_DN21266_c0_g1d221055, Pdensi_DN25411_c0_g2, Pdensi_DN47344_c0_g1d249493, Pdensi_GG_11747_c1_g1, Pdensi_GG_126554_c0_g1
GO:0032556	7.53344282849719e-07	1	7	7	pyrimidine deoxyribonucleotide binding	MF	6.44293746800844e-05	MF pyrimidine deoxyribonucleotide binding	Pdensi_DN16530_c0_g1d10873, Pdensi_DN19693_c0_g1d409066, Pdensi_DN21266_c0_g1d221055, Pdensi_DN25411_c0_g2, Pdensi_DN47344_c0_g1d249493, Pdensi_GG_11747_c1_g1, Pdensi_GG_126554_c0_g1
GO:0042262	7.53344282849719e-07	1	7	7	DNA protection	BP	6.44293746800844e-05	BP DNA protection	Pdensi_DN16530_c0_g1d10873, Pdensi_DN19693_c0_g1d409066, Pdensi_DN21266_c0_g1d221055, Pdensi_DN25411_c0_g2, Pdensi_DN47344_c0_g1d249493, Pdensi_GG_11747_c1_g1, Pdensi_GG_126554_c0_g1
GO:0046065	7.53344282849719e-07	1	7	7	dCTP metabolic process	BP	6.44293746800844e-05	BP dCTP metabolic process	Pdensi_DN16530_c0_g1d10873, Pdensi_DN19693_c0_g1d409066, Pdensi_DN21266_c0_g1d221055, Pdensi_DN25411_c0_g2, Pdensi_DN47344_c0_g1d249493, Pdensi_GG_11747_c1_g1, Pdensi_GG_126554_c0_g1
GO:0047840	7.53344282849719e-07	1	7	7	dCTP diphosphatase activity	MF	6.44293746800844e-05	MF dCTP diphosphatase activity	Pdensi_DN16530_c0_g1d10873, Pdensi_DN19693_c0_g1d409066, Pdensi_DN21266_c0_g1d221055, Pdensi_DN25411_c0_g2, Pdensi_DN47344_c0_g1d249493, Pdensi_GG_11747_c1_g1, Pdensi_GG_126554_c0_g1
GO:0050789	9.61987109456242e-07	0.99999931354713	786	4925	regulation of biological process	BP	8.17020996434016e-05	BP regulation of biological process	Pdensi_DN10201_c1_g1, Pdensi_DN10290_c0_g1d4636, Pdensi_DN10352_c0_g1, Pdensi_DN10435_c0_g1d173205, Pdensi_DN10475_c0_g1, Pdensi_DN10615_c0_g1d173442, Pdensi_DN10638_c0_g1, Pdensi_DN10914_c0_g1d387447, Pdensi_DN10940_c0_g1d5120, Pdensi_DN10942_c0_g1, Pdensi_DN10989_c0_g1d335310, Pdensi_DN11057_c0_g1d49575, Pdensi_DN11137_c0_g1, Pdensi_DN11265_c0_g1d210500, Pdensi_DN11276_c0_g1d210448, Pdensi_DN11…
GO:0009734	1.10460105741945e-06	0.999999563533559	47	170	auxin-activated signaling pathway	BP	9.31673857395857e-05	BP auxin-activated signaling pathway	Pdensi_DN11575_c0_g1, Pdensi_DN12120_c0_g1, Pdensi_DN12151_c0_g1d269622, Pdensi_DN14469_c0_g1, Pdensi_DN15439_c0_g1d54251, Pdensi_DN15498_c0_g3, Pdensi_DN15590_c0_g1d214362, Pdensi_DN15641_c0_g7, Pdensi_DN16214_c0_g2, Pdensi_DN16478_c0_g1d10668, Pdensi_DN16643_c0_g1d185220, Pdensi_DN17655_c0_g1d186244, Pdensi_DN18012_c0_g1, Pdensi_DN18109_c0_g1, Pdensi_DN18399_c0_g1d478279, Pdensi_DN18754_c0_g7, …
GO:0070008	1.23550747256963e-06	0.999999738971079	21	51	serine-type exopeptidase activity	MF	0.000103494906777579	MF serine-type exopeptidase activity	Pdensi_DN14620_c0_g3, Pdensi_DN15403_c0_g1d54328, Pdensi_DN17007_c1_g2, Pdensi_DN17616_c2_g1, Pdensi_DN17979_c0_g1d58195, Pdensi_DN18207_c1_g3, Pdensi_DN18557_c0_g2, Pdensi_DN19945_c2_g5, Pdensi_DN20604_c0_g1d492854, Pdensi_DN20634_c0_g1, Pdensi_DN21267_c1_g2, Pdensi_DN21462_c0_g10, Pdensi_DN22109_c4_g1, Pdensi_DN22851_c1_g1, Pdensi_DN23775_c1_g2, Pdensi_DN23775_c1_g3, Pdensi_DN24036_c0_g4, Pdens…
GO:0044711	1.27708493235851e-06	0.99999928596811	306	1732	NA	NA	0.000106249991311188	none	Pdensi_DN10531_c0_g1d455577, Pdensi_DN10695_c0_g1d49277, Pdensi_DN10846_c0_g1d335071, Pdensi_DN11323_c0_g1d174533, Pdensi_DN11400_c0_g1d210654, Pdensi_DN12094_c0_g1d269573, Pdensi_DN12282_c0_g1d211398, Pdensi_DN12334_c0_g1d176014, Pdensi_DN12363_c0_g1d270046, Pdensi_DN12647_c0_g2, Pdensi_DN12952_c0_g1d51325, Pdensi_DN12981_c0_g2, Pdensi_DN13044_c0_g1d460723, Pdensi_DN13292_c0_g1d339486, Pdensi_DN…
GO:0044403	1.29524295294612e-06	0.999999596966661	57	226	symbiont process	BP	0.000107032576449534	BP symbiont process	Pdensi_DN10914_c0_g1d387447, Pdensi_DN11138_c0_g1, Pdensi_DN11720_c0_g1d211026, Pdensi_DN1182_c0_g1d259126, Pdensi_DN12570_c0_g1d105682, Pdensi_DN13087_c0_g1d212168, Pdensi_DN13825_c0_g1d340893, Pdensi_DN13914_c0_g2, Pdensi_DN14091_c0_g1d213054, Pdensi_DN1440_c0_g1d514408, Pdensi_DN15662_c0_g1, Pdensi_DN15829_c0_g1, Pdensi_DN16069_c0_g1, Pdensi_DN16137_c0_g1d183863, Pdensi_DN16830_c0_g1d349088, P…
GO:0004672	1.53466203347324e-06	0.999999177280261	211	1142	protein kinase activity	MF	0.000125965883687099	MF protein kinase activity	Pdensi_DN10940_c0_g1d5120, Pdensi_DN11167_c0_g1d456771, Pdensi_DN11899_c0_g1d175265, Pdensi_DN12120_c0_g1, Pdensi_DN12725_c0_g3, Pdensi_DN13003_c0_g1d212187, Pdensi_DN13092_c0_g1d177216, Pdensi_DN13295_c0_g1d51662, Pdensi_DN13328_c0_g1d339768, Pdensi_DN13443_c0_g1d522706, Pdensi_DN13914_c0_g2, Pdensi_DN14535_c0_g1d274242, Pdensi_DN14550_c0_g1, Pdensi_DN14753_c0_g1d464849, Pdensi_DN15234_c0_g1d344…
GO:0015171	1.54532773799452e-06	0.999999577346713	27	76	amino acid transmembrane transporter activity	MF	0.000125995721571153	MF amino acid transmembrane transporter activity	Pdensi_DN12822_c0_g1d270969, Pdensi_DN13866_c1_g1d523197, Pdensi_DN17034_c1_g1, Pdensi_DN17564_c0_g1d281568, Pdensi_DN18556_c0_g1d59326, Pdensi_DN18696_c0_g1d532341, Pdensi_DN19464_c0_g1, Pdensi_DN19856_c0_g1, Pdensi_DN21021_c0_g1d121912, Pdensi_DN22088_c1_g1d125033, Pdensi_DN22148_c1_g1, Pdensi_DN22482_c0_g2d424666, Pdensi_DN23088_c0_g2d69009, Pdensi_DN23645_c0_g1d70322, Pdensi_DN23645_c0_g2, Pd…
GO:0015926	1.61542438404001e-06	0.999999468859307	34	109	glucosidase activity	MF	0.000130838676932512	MF glucosidase activity	Pdensi_DN13957_c0_g2, Pdensi_DN15274_c0_g1d344023, Pdensi_DN15459_c0_g1, Pdensi_DN15932_c0_g1, Pdensi_DN15992_c0_g3, Pdensi_DN17725_c0_g1d57805, Pdensi_DN18888_c0_g1d480538, Pdensi_DN19707_c0_g3, Pdensi_DN19897_c0_g1d487018, Pdensi_DN20133_c0_g2, Pdensi_DN20485_c0_g2, Pdensi_DN20632_c1_g1, Pdensi_DN20765_c1_g1, Pdensi_DN20924_c0_g5, Pdensi_DN22397_c2_g1, Pdensi_DN22420_c1_g1d424761, Pdensi_DN2331…
GO:0016620	1.74379257710513e-06	0.999999533188993	26	73	oxidoreductase activity, acting on the aldehyde or oxo group of donors, NAD or NADP as acceptor	MF	0.000140306468539445	MF oxidoreductase activity, acting on the aldehyde or oxo group of donors, NAD or NADP as acceptor	Pdensi_DN11909_c0_g1d211148, Pdensi_DN15962_c0_g2d214768, Pdensi_DN16084_c0_g1d214889, Pdensi_DN16379_c1_g1, Pdensi_DN19461_c0_g1d61048, Pdensi_DN19519_c0_g5, Pdensi_DN20189_c0_g1d119417, Pdensi_DN20655_c1_g4d492581, Pdensi_DN21071_c1_g2d415963, Pdensi_DN21146_c1_g1, Pdensi_DN21322_c0_g1d294658, Pdensi_DN21322_c3_g1, Pdensi_DN21755_c0_g1d221703, Pdensi_DN22166_c0_g1d125199, Pdensi_DN24348_c0_g2d5…
GO:1900140	1.79116169141325e-06	0.999999550600151	24	66	regulation of seedling development	BP	0.000143175865921465	BP regulation of seedling development	Pdensi_DN11848_c0_g1d5764, Pdensi_DN15038_c0_g1d53704, Pdensi_DN16943_c0_g1d56581, Pdensi_DN17351_c0_g3, Pdensi_DN17655_c0_g1d186244, Pdensi_DN17965_c0_g1, Pdensi_DN19174_c1_g3, Pdensi_DN19450_c4_g2, Pdensi_DN19517_c0_g1d61117, Pdensi_DN20096_c0_g1d62246, Pdensi_DN21920_c1_g1, Pdensi_DN22363_c0_g1d496231, Pdensi_DN25819_c0_g4, Pdensi_DN26750_c2_g1, Pdensi_DN26864_c0_g1d500265, Pdensi_DN26944_c0_g…
GO:0005773	1.86458198095548e-06	0.999999105997212	109	520	vacuole	CC	0.000148076867708348	CC vacuole	Pdensi_DN10914_c0_g1d387447, Pdensi_DN12005_c0_g1d337285, Pdensi_DN13148_c0_g1d51587, Pdensi_DN14059_c0_g2, Pdensi_DN14475_c0_g1d213391, Pdensi_DN14755_c0_g3, Pdensi_DN14892_c1_g1, Pdensi_DN15586_c0_g3d276568, Pdensi_DN15915_c1_g1, Pdensi_DN16069_c0_g1, Pdensi_DN16881_c0_g1, Pdensi_DN17226_c0_g1d57101, Pdensi_DN17331_c0_g1d57154, Pdensi_DN17581_c0_g1d113262, Pdensi_DN18207_c1_g3, Pdensi_DN18551_c…
GO:0006641	2.36342443788239e-06	0.999999588482369	17	37	triglyceride metabolic process	BP	0.00018648181209872	BP triglyceride metabolic process	Pdensi_DN16858_c0_g3, Pdensi_DN16888_c0_g1d56335, Pdensi_DN17409_c0_g2, Pdensi_DN17466_c0_g1d529752, Pdensi_DN17498_c0_g1, Pdensi_DN17809_c1_g9, Pdensi_DN18442_c0_g1d531857, Pdensi_DN19656_c0_g1d15592, Pdensi_DN20014_c1_g1, Pdensi_DN21394_c3_g1, Pdensi_DN22518_c1_g1, Pdensi_DN24954_c0_g1d305220, Pdensi_DN25650_c1_g1, Pdensi_DN29776_c0_g1, Pdensi_GG_148325_c0_g1, Pdensi_GG_155961_c0_g1, Pdensi_GG_…
GO:0080030	2.38958465027254e-06	0.999999465248987	21	53	methyl indole-3-acetate esterase activity	MF	0.000187337309441238	MF methyl indole-3-acetate esterase activity	Pdensi_DN13826_c0_g2, Pdensi_DN15223_c0_g1d181563, Pdensi_DN15551_c0_g1d276610, Pdensi_DN17715_c0_g1d186309, Pdensi_DN18842_c0_g1, Pdensi_DN20842_c0_g3, Pdensi_DN22152_c2_g9, Pdensi_DN23719_c0_g1d497454, Pdensi_DN24036_c0_g2, Pdensi_DN24943_c2_g2, Pdensi_DN2544_c0_g1d381245, Pdensi_DN25922_c2_g5, Pdensi_DN27017_c0_g1d79208, Pdensi_DN33200_c0_g1d200284, Pdensi_DN37386_c0_g2, Pdensi_DN38537_c0_g1, …
GO:0007165	2.82350693372805e-06	0.999998135707027	293	1676	signal transduction	BP	0.000219945794901236	BP signal transduction	Pdensi_DN10201_c1_g1, Pdensi_DN10940_c0_g1d5120, Pdensi_DN11276_c0_g1d210448, Pdensi_DN11282_c0_g1d174432, Pdensi_DN11575_c0_g1, Pdensi_DN11668_c0_g1, Pdensi_DN11777_c0_g1, Pdensi_DN12030_c0_g1d389111, Pdensi_DN12094_c0_g1d458612, Pdensi_DN12120_c0_g1, Pdensi_DN12151_c0_g1d269622, Pdensi_DN12359_c0_g1, Pdensi_DN13043_c0_g1d460581, Pdensi_DN13087_c0_g1d212168, Pdensi_DN13092_c0_g1d177216, Pdensi_D…
GO:0009615	3.44364135624721e-06	0.999998918927832	30	93	response to virus	BP	0.0002665552771323	BP response to virus	Pdensi_DN11138_c0_g1, Pdensi_DN11720_c0_g1d211026, Pdensi_DN1182_c0_g1d259126, Pdensi_DN13825_c0_g1d340893, Pdensi_DN16137_c0_g1d183863, Pdensi_DN18176_c1_g1, Pdensi_DN19136_c1_g1d482359, Pdensi_DN19450_c4_g2, Pdensi_DN19752_c0_g1d409295, Pdensi_DN19900_c1_g1, Pdensi_DN20185_c0_g1d16298, Pdensi_DN20680_c0_g1d291823, Pdensi_DN2212_c0_g1d44145, Pdensi_DN22596_c1_g1, Pdensi_DN24299_c0_g1d428145, Pde…
GO:0098542	3.75759737811183e-06	0.999997799968431	176	931	defense response to other organism	BP	0.000289027773171746	BP defense response to other organism	Pdensi_DN10553_c0_g1d103553, Pdensi_DN10616_c0_g1d455771, Pdensi_DN10914_c0_g1d387447, Pdensi_DN11137_c0_g1d268121, Pdensi_DN11138_c0_g1, Pdensi_DN11276_c0_g1d210448, Pdensi_DN11282_c0_g1d174432, Pdensi_DN11320_c0_g1, Pdensi_DN11720_c0_g1d211026, Pdensi_DN1182_c0_g1d259126, Pdensi_DN11970_c0_g1d5850, Pdensi_DN12284_c0_g1d50629, Pdensi_DN12856_c0_g1d460187, Pdensi_DN13043_c0_g1d460581, Pdensi_DN13…
GO:0008236	4.15355187471821e-06	0.999998322110873	44	160	serine-type peptidase activity	MF	0.000315515151725489	MF serine-type peptidase activity	Pdensi_DN12005_c0_g1d337285, Pdensi_DN13684_c0_g1, Pdensi_DN14036_c0_g1d213013, Pdensi_DN14620_c0_g3, Pdensi_DN14866_c0_g1d180569, Pdensi_DN14974_c0_g1d465599, Pdensi_DN15403_c0_g1d54328, Pdensi_DN15426_c1_g7, Pdensi_DN16881_c0_g1, Pdensi_DN17007_c1_g2, Pdensi_DN17616_c2_g1, Pdensi_DN17780_c0_g1, Pdensi_DN17902_c0_g1d402633, Pdensi_DN17979_c0_g1d58195, Pdensi_DN18207_c1_g3, Pdensi_DN18431_c0_g1, …
GO:0017171	4.15355187471821e-06	0.999998322110873	44	160	serine hydrolase activity	MF	0.000315515151725489	MF serine hydrolase activity	Pdensi_DN12005_c0_g1d337285, Pdensi_DN13684_c0_g1, Pdensi_DN14036_c0_g1d213013, Pdensi_DN14620_c0_g3, Pdensi_DN14866_c0_g1d180569, Pdensi_DN14974_c0_g1d465599, Pdensi_DN15403_c0_g1d54328, Pdensi_DN15426_c1_g7, Pdensi_DN16881_c0_g1, Pdensi_DN17007_c1_g2, Pdensi_DN17616_c2_g1, Pdensi_DN17780_c0_g1, Pdensi_DN17902_c0_g1d402633, Pdensi_DN17979_c0_g1d58195, Pdensi_DN18207_c1_g3, Pdensi_DN18431_c0_g1, …
GO:0016684	4.35670334201731e-06	0.999998353941067	39	135	oxidoreductase activity, acting on peroxide as acceptor	MF	0.000328904209091801	MF oxidoreductase activity, acting on peroxide as acceptor	Pdensi_DN12835_c0_g1d51253, Pdensi_DN15086_c0_g3d465863, Pdensi_DN16319_c0_g1d111066, Pdensi_DN16319_c0_g1d111067, Pdensi_DN16508_c0_g1d398834, Pdensi_DN16520_c0_g1d471080, Pdensi_DN18151_c1_g2, Pdensi_DN18318_c1_g1, Pdensi_DN18707_c1_g2d480353, Pdensi_DN19103_c0_g1d533551, Pdensi_DN19790_c1_g1, Pdensi_DN20063_c0_g1d361691, Pdensi_DN20307_c0_g3, Pdensi_DN20337_c0_g1, Pdensi_DN22633_c1_g1, Pdensi_…
GO:0010411	4.40992616595429e-06	0.999998779551389	25	72	xyloglucan metabolic process	BP	0.000330879736255343	BP xyloglucan metabolic process	Pdensi_DN12216_c0_g1, Pdensi_DN14923_c0_g4, Pdensi_DN15702_c0_g1d345565, Pdensi_DN16963_c0_g1d472256, Pdensi_DN17725_c0_g2, Pdensi_DN18439_c0_g1d217244, Pdensi_DN19166_c0_g1, Pdensi_DN19173_c0_g1d406996, Pdensi_DN19639_c4_g1, Pdensi_DN20349_c0_g1d536683, Pdensi_DN20473_c0_g1d536949, Pdensi_DN21952_c0_g1d495921, Pdensi_DN23378_c0_g1d548095, Pdensi_DN24829_c0_g1d556051, Pdensi_DN24922_c0_g2d557074,…
GO:0016052	4.63561636166509e-06	0.999997791659601	71	308	carbohydrate catabolic process	BP	0.000345692610385147	BP carbohydrate catabolic process	Pdensi_DN10695_c0_g1d49277, Pdensi_DN12559_c0_g1, Pdensi_DN13590_c1_g1, Pdensi_DN14305_c0_g1d213257, Pdensi_DN14864_c0_g1d108554, Pdensi_DN15221_c0_g5, Pdensi_DN15493_c0_g1d395951, Pdensi_DN15916_c0_g1d277422, Pdensi_DN15932_c0_g1, Pdensi_DN16114_c0_g1d397583, Pdensi_DN17236_c0_g5d473432, Pdensi_DN17725_c0_g1d57805, Pdensi_DN17866_c0_g3, Pdensi_DN18212_c0_g6, Pdensi_DN18947_c0_g1d217923, Pdensi_D…
GO:0019432	4.71733815128657e-06	0.999999252833244	15	31	triglyceride biosynthetic process	BP	0.000349249597299657	BP triglyceride biosynthetic process	Pdensi_DN16858_c0_g3, Pdensi_DN17409_c0_g2, Pdensi_DN17466_c0_g1d529752, Pdensi_DN17809_c1_g9, Pdensi_DN18442_c0_g1d531857, Pdensi_DN19656_c0_g1d15592, Pdensi_DN20014_c1_g1, Pdensi_DN21394_c3_g1, Pdensi_DN22518_c1_g1, Pdensi_DN24954_c0_g1d305220, Pdensi_DN25650_c1_g1, Pdensi_DN29776_c0_g1, Pdensi_GG_148325_c0_g1, Pdensi_GG_155961_c0_g1, Pdensi_GG_158182_c2_g1
GO:1901570	4.7404278946642e-06	0.999998999255282	19	45	fatty acid derivative biosynthetic process	BP	0.000349249597299657	BP fatty acid derivative biosynthetic process	Pdensi_DN12647_c0_g2, Pdensi_DN13861_c0_g1, Pdensi_DN16817_c0_g1d215591, Pdensi_DN16858_c0_g3, Pdensi_DN17409_c0_g2, Pdensi_DN17466_c0_g1d529752, Pdensi_DN17809_c1_g9, Pdensi_DN18442_c0_g1d531857, Pdensi_DN19656_c0_g1d15592, Pdensi_DN20014_c1_g1, Pdensi_DN22518_c1_g1, Pdensi_DN22596_c1_g1, Pdensi_DN24954_c0_g1d305220, Pdensi_DN25650_c1_g1, Pdensi_DN9798_c0_g1, Pdensi_GG_148325_c0_g1, Pdensi_GG_15…
GO:0015075	5.30146648785044e-06	0.999997070625824	124	617	ion transmembrane transporter activity	MF	0.000388245120637191	MF ion transmembrane transporter activity	Pdensi_DN10207_c0_g1d266698, Pdensi_DN10554_c0_g1, Pdensi_DN11351_c0_g1, Pdensi_DN11400_c0_g1d210654, Pdensi_DN11991_c0_g2, Pdensi_DN12171_c0_g1d337482, Pdensi_DN12191_c1_g2, Pdensi_DN12300_c0_g1d105477, Pdensi_DN12822_c0_g1d270969, Pdensi_DN12952_c0_g1d51325, Pdensi_DN13373_c0_g1, Pdensi_DN13866_c1_g1d523197, Pdensi_DN13918_c0_g1, Pdensi_DN14157_c0_g2, Pdensi_DN14541_c0_g1d8394, Pdensi_DN15198_c…
GO:0044419	5.60006175914218e-06	0.999997654749846	60	252	interspecies interaction between organisms	BP	0.000407671162585171	BP interspecies interaction between organisms	Pdensi_DN10914_c0_g1d387447, Pdensi_DN11137_c0_g1d268121, Pdensi_DN11138_c0_g1, Pdensi_DN11720_c0_g1d211026, Pdensi_DN1182_c0_g1d259126, Pdensi_DN12570_c0_g1d105682, Pdensi_DN13087_c0_g1d212168, Pdensi_DN13825_c0_g1d340893, Pdensi_DN13914_c0_g2, Pdensi_DN14091_c0_g1d213054, Pdensi_DN1440_c0_g1d514408, Pdensi_DN15662_c0_g1, Pdensi_DN15829_c0_g1, Pdensi_DN16069_c0_g1, Pdensi_DN16137_c0_g1d183863, P…
GO:0033383	7.06490434992358e-06	0.999999561907625	9	13	geranyl diphosphate metabolic process	BP	0.000511264971595061	BP geranyl diphosphate metabolic process	Pdensi_DN15316_c1_g2, Pdensi_DN17034_c1_g1d472675, Pdensi_DN18761_c1_g1, Pdensi_DN19312_c0_g5, Pdensi_DN21980_c0_g1d297550, Pdensi_DN23220_c0_g1d128802, Pdensi_DN23999_c0_g1d22050, Pdensi_DN36342_c0_g1d148659, Pdensi_DN50364_c0_g1d160524
GO:0072529	7.88408480963483e-06	0.999999188665485	11	19	pyrimidine-containing compound catabolic process	BP	0.000567190336599023	BP pyrimidine-containing compound catabolic process	Pdensi_DN14142_c0_g1, Pdensi_DN16530_c0_g1d10873, Pdensi_DN19693_c0_g1d409066, Pdensi_DN21266_c0_g1d221055, Pdensi_DN21570_c1_g1, Pdensi_DN22009_c0_g6, Pdensi_DN25411_c0_g2, Pdensi_DN47344_c0_g1d249493, Pdensi_DN9263_c0_g1d332666, Pdensi_GG_11747_c1_g1, Pdensi_GG_126554_c0_g1
GO:0008194	8.264504646935e-06	0.999995913377861	68	295	UDP-glycosyltransferase activity	MF	0.000591081238783714	MF UDP-glycosyltransferase activity	Pdensi_DN12334_c0_g1d176014, Pdensi_DN12922_c0_g1d521888, Pdensi_DN14735_c0_g1, Pdensi_DN15662_c0_g1, Pdensi_DN16116_c1_g2, Pdensi_DN16166_c0_g5, Pdensi_DN16362_c0_g1d184374, Pdensi_DN16376_c0_g1d55616, Pdensi_DN18480_c0_g1d354107, Pdensi_DN18705_c0_g1d217585, Pdensi_DN19022_c0_g1d60200, Pdensi_DN19172_c0_g1d406742, Pdensi_DN19311_c0_g1d534053, Pdensi_DN19457_c0_g1d408126, Pdensi_DN19474_c1_g1, P…
GO:1903825	8.9389690072299e-06	0.999997391256285	25	75	organic acid transmembrane transport	BP	0.000631928271435963	BP organic acid transmembrane transport	Pdensi_DN12822_c0_g1d270969, Pdensi_DN13866_c1_g1d523197, Pdensi_DN17034_c1_g1, Pdensi_DN17564_c0_g1d281568, Pdensi_DN18556_c0_g1d59326, Pdensi_DN18696_c0_g1d532341, Pdensi_DN19464_c0_g1, Pdensi_DN19856_c0_g1, Pdensi_DN22088_c1_g1d125033, Pdensi_DN22482_c0_g2d424666, Pdensi_DN23088_c0_g2d69009, Pdensi_DN23645_c0_g1d70322, Pdensi_DN23645_c0_g2, Pdensi_DN23848_c0_g1d304229, Pdensi_DN24433_c2_g1, Pd…
GO:1905039	8.9389690072299e-06	0.999997391256285	25	75	carboxylic acid transmembrane transport	BP	0.000631928271435963	BP carboxylic acid transmembrane transport	Pdensi_DN12822_c0_g1d270969, Pdensi_DN13866_c1_g1d523197, Pdensi_DN17034_c1_g1, Pdensi_DN17564_c0_g1d281568, Pdensi_DN18556_c0_g1d59326, Pdensi_DN18696_c0_g1d532341, Pdensi_DN19464_c0_g1, Pdensi_DN19856_c0_g1, Pdensi_DN22088_c1_g1d125033, Pdensi_DN22482_c0_g2d424666, Pdensi_DN23088_c0_g2d69009, Pdensi_DN23645_c0_g1d70322, Pdensi_DN23645_c0_g2, Pdensi_DN23848_c0_g1d304229, Pdensi_DN24433_c2_g1, Pd…
GO:0015711	9.33385182566436e-06	0.999995896688443	48	189	organic anion transport	BP	0.000656051769125719	BP organic anion transport	Pdensi_DN12191_c1_g2, Pdensi_DN12822_c0_g1d270969, Pdensi_DN13866_c1_g1d523197, Pdensi_DN16660_c0_g2d11011, Pdensi_DN17034_c1_g1, Pdensi_DN17564_c0_g1d281568, Pdensi_DN18556_c0_g1d59326, Pdensi_DN18673_c0_g2, Pdensi_DN18696_c0_g1d532341, Pdensi_DN19391_c0_g1, Pdensi_DN19464_c0_g1, Pdensi_DN19803_c0_g1d409969, Pdensi_DN19856_c0_g1, Pdensi_DN21435_c1_g2, Pdensi_DN21566_c0_g1d540194, Pdensi_DN21931_…
GO:0015293	1.06173863815483e-05	0.999995853539614	38	136	symporter activity	MF	0.000738820828334147	MF symporter activity	Pdensi_DN12952_c0_g1d51325, Pdensi_DN13918_c0_g1, Pdensi_DN16529_c0_g1, Pdensi_DN17406_c0_g1d350753, Pdensi_DN17839_c0_g1, Pdensi_DN18559_c3_g4, Pdensi_DN21435_c1_g2, Pdensi_DN21862_c0_g1d221873, Pdensi_DN21931_c0_g2d421564, Pdensi_DN22260_c0_g1d222431, Pdensi_DN22640_c0_g1d126873, Pdensi_DN2329_c0_g1d381079, Pdensi_DN23645_c0_g1d70322, Pdensi_DN23645_c0_g2, Pdensi_DN23815_c2_g1, Pdensi_DN24001_c…
GO:0055085	1.06322539482265e-05	0.999993324959547	153	800	transmembrane transport	BP	0.000738820828334147	BP transmembrane transport	Pdensi_DN11351_c0_g1, Pdensi_DN11400_c0_g1d210654, Pdensi_DN11645_c0_g1d336523, Pdensi_DN11991_c0_g2, Pdensi_DN12171_c0_g1d337482, Pdensi_DN12191_c1_g2, Pdensi_DN12822_c0_g1d270969, Pdensi_DN12878_c0_g1d338658, Pdensi_DN13373_c0_g1, Pdensi_DN13866_c1_g1d523197, Pdensi_DN13918_c0_g1, Pdensi_DN14157_c0_g2, Pdensi_DN14320_c0_g1, Pdensi_DN14428_c0_g1d179777, Pdensi_DN14755_c0_g3, Pdensi_DN15198_c2_g2…
GO:0016310	1.08743940241502e-05	0.999992795653145	188	1005	phosphorylation	BP	0.000751377620990717	BP phosphorylation	Pdensi_DN10638_c0_g1, Pdensi_DN10940_c0_g1d5120, Pdensi_DN11167_c0_g1d456771, Pdensi_DN11899_c0_g1d175265, Pdensi_DN12120_c0_g1, Pdensi_DN12725_c0_g3, Pdensi_DN13003_c0_g1d212187, Pdensi_DN13092_c0_g1d177216, Pdensi_DN13295_c0_g1d51662, Pdensi_DN13328_c0_g1d339768, Pdensi_DN13914_c0_g2, Pdensi_DN14535_c0_g1d274242, Pdensi_DN14550_c0_g1, Pdensi_DN14753_c0_g1d464849, Pdensi_DN15234_c0_g1d344198, Pd…
GO:0000977	1.09862557051355e-05	0.999996368393085	29	94	RNA polymerase II regulatory region sequence-specific DNA binding	MF	0.000754842175695549	MF RNA polymerase II regulatory region sequence-specific DNA binding	Pdensi_DN10475_c0_g1, Pdensi_DN11517_c1_g1d520294, Pdensi_DN11521_c0_g1d336257, Pdensi_DN14863_c0_g1d342967, Pdensi_DN15055_c0_g1d181160, Pdensi_DN17696_c0_g1d281883, Pdensi_DN17836_c0_g1, Pdensi_DN18057_c0_g4, Pdensi_DN18166_c0_g1d216835, Pdensi_DN18561_c3_g1, Pdensi_DN19525_c0_g1d218718, Pdensi_DN20164_c0_g1d119432, Pdensi_DN20270_c0_g3d290192, Pdensi_DN20468_c2_g3, Pdensi_DN21385_c0_g1, Pdensi…
GO:0004144	1.24273569944727e-05	0.999998183420574	13	26	diacylglycerol O-acyltransferase activity	MF	0.000849087016996652	MF diacylglycerol O-acyltransferase activity	Pdensi_DN16858_c0_g3, Pdensi_DN17409_c0_g2, Pdensi_DN17466_c0_g1d529752, Pdensi_DN17809_c1_g9, Pdensi_DN18442_c0_g1d531857, Pdensi_DN19656_c0_g1d15592, Pdensi_DN20014_c1_g1, Pdensi_DN22518_c1_g1, Pdensi_DN24954_c0_g1d305220, Pdensi_DN25650_c1_g1, Pdensi_GG_148325_c0_g1, Pdensi_GG_155961_c0_g1, Pdensi_GG_158182_c2_g1
GO:0044042	1.33037595077586e-05	0.999993731402319	57	237	glucan metabolic process	BP	0.000903916548777154	BP glucan metabolic process	Pdensi_DN10695_c0_g1d49277, Pdensi_DN12216_c0_g1, Pdensi_DN14864_c0_g1d108554, Pdensi_DN14923_c0_g4, Pdensi_DN15702_c0_g1d345565, Pdensi_DN15932_c0_g1, Pdensi_DN16963_c0_g1d472256, Pdensi_DN17236_c0_g5d473432, Pdensi_DN17725_c0_g1d57805, Pdensi_DN17725_c0_g2, Pdensi_DN18212_c0_g6, Pdensi_DN18439_c0_g1d217244, Pdensi_DN1891_c0_g1d325527, Pdensi_DN19166_c0_g1, Pdensi_DN19173_c0_g1d406996, Pdensi_DN…
GO:1901136	1.38231526378008e-05	0.999996110959207	23	67	carbohydrate derivative catabolic process	BP	0.000929501414619627	BP carbohydrate derivative catabolic process	Pdensi_DN14142_c0_g1, Pdensi_DN14661_c0_g1d342607, Pdensi_DN15221_c0_g5, Pdensi_DN15493_c0_g1d395951, Pdensi_DN16530_c0_g1d10873, Pdensi_DN17226_c0_g1d57101, Pdensi_DN19222_c0_g1d60636, Pdensi_DN19693_c0_g1d409066, Pdensi_DN20461_c0_g1d188791, Pdensi_DN21266_c0_g1d221055, Pdensi_DN21570_c1_g1, Pdensi_DN21911_c0_g1d421240, Pdensi_DN22209_c0_g1, Pdensi_DN22250_c0_g2d67184, Pdensi_DN25305_c0_g1d2272…
GO:0009166	1.38323186803575e-05	0.999997482925511	15	34	nucleotide catabolic process	BP	0.000929501414619627	BP nucleotide catabolic process	Pdensi_DN16530_c0_g1d10873, Pdensi_DN19598_c1_g1, Pdensi_DN19693_c0_g1d409066, Pdensi_DN19826_c0_g1d219150, Pdensi_DN20791_c1_g1d493368, Pdensi_DN20889_c1_g1, Pdensi_DN21266_c0_g1d221055, Pdensi_DN22322_c1_g2d424376, Pdensi_DN22874_c1_g5, Pdensi_DN25411_c0_g2, Pdensi_DN47344_c0_g1d249493, Pdensi_GG_11747_c1_g1, Pdensi_GG_126554_c0_g1, Pdensi_GG_153351_c0_g1, Pdensi_GG_93214_c0_g1
GO:0016835	1.57372397319458e-05	0.999992966678683	49	200	carbon-oxygen lyase activity	MF	0.00105172919082895	MF carbon-oxygen lyase activity	Pdensi_DN13020_c0_g1d177218, Pdensi_DN15316_c1_g2, Pdensi_DN15737_c0_g1d9790, Pdensi_DN15825_c0_g1d397026, Pdensi_DN16375_c0_g1d278578, Pdensi_DN16465_c0_g1d184695, Pdensi_DN16628_c0_g1d215450, Pdensi_DN16686_c0_g1d348393, Pdensi_DN17027_c0_g1d215839, Pdensi_DN17034_c1_g1d472675, Pdensi_DN18028_c0_g1, Pdensi_DN18580_c1_g2, Pdensi_DN19094_c0_g2, Pdensi_DN19094_c0_g3, Pdensi_DN19345_c1_g2, Pdensi_D…
GO:0006638	1.6528029070781e-05	0.999995816860781	20	55	neutral lipid metabolic process	BP	0.00109263673262514	BP neutral lipid metabolic process	Pdensi_DN15038_c0_g1d53704, Pdensi_DN16858_c0_g3, Pdensi_DN16888_c0_g1d56335, Pdensi_DN17409_c0_g2, Pdensi_DN17466_c0_g1d529752, Pdensi_DN17498_c0_g1, Pdensi_DN17809_c1_g9, Pdensi_DN18442_c0_g1d531857, Pdensi_DN19174_c1_g3, Pdensi_DN19656_c0_g1d15592, Pdensi_DN20014_c1_g1, Pdensi_DN20096_c0_g1d62246, Pdensi_DN21394_c3_g1, Pdensi_DN22518_c1_g1, Pdensi_DN24954_c0_g1d305220, Pdensi_DN25650_c1_g1, Pd…
GO:0006639	1.6528029070781e-05	0.999995816860781	20	55	acylglycerol metabolic process	BP	0.00109263673262514	BP acylglycerol metabolic process	Pdensi_DN15038_c0_g1d53704, Pdensi_DN16858_c0_g3, Pdensi_DN16888_c0_g1d56335, Pdensi_DN17409_c0_g2, Pdensi_DN17466_c0_g1d529752, Pdensi_DN17498_c0_g1, Pdensi_DN17809_c1_g9, Pdensi_DN18442_c0_g1d531857, Pdensi_DN19174_c1_g3, Pdensi_DN19656_c0_g1d15592, Pdensi_DN20014_c1_g1, Pdensi_DN20096_c0_g1d62246, Pdensi_DN21394_c3_g1, Pdensi_DN22518_c1_g1, Pdensi_DN24954_c0_g1d305220, Pdensi_DN25650_c1_g1, Pd…
GO:0040008	1.70240318269155e-05	0.999991059172891	72	329	regulation of growth	BP	0.00111380893628754	BP regulation of growth	Pdensi_DN10201_c1_g1, Pdensi_DN10435_c0_g1d173205, Pdensi_DN10914_c0_g1d387447, Pdensi_DN10989_c0_g1d335310, Pdensi_DN11265_c0_g1d210500, Pdensi_DN11521_c0_g1d336257, Pdensi_DN11712_c0_g1d336667, Pdensi_DN13295_c0_g1d51662, Pdensi_DN14761_c0_g1d53296, Pdensi_DN14987_c0_g1d465381, Pdensi_DN15009_c0_g1d213936, Pdensi_DN15439_c0_g1d54251, Pdensi_DN15502_c0_g1d109651, Pdensi_DN15579_c0_g1d54375, Pden…
GO:0003677	1.70304391729984e-05	0.999987106289117	367	2196	DNA binding	MF	0.00111380893628754	MF DNA binding	Pdensi_DN10290_c0_g1d4636, Pdensi_DN10475_c0_g1, Pdensi_DN10942_c0_g1, Pdensi_DN11057_c0_g1d49575, Pdensi_DN11137_c0_g1, Pdensi_DN11360_c2_g3, Pdensi_DN11517_c1_g1d520294, Pdensi_DN11521_c0_g1d336257, Pdensi_DN11573_c0_g1d210841, Pdensi_DN11590_c0_g1d336260, Pdensi_DN11813_c0_g1d336868, Pdensi_DN1194_c0_g1d98292, Pdensi_DN11974_c0_g1d211158, Pdensi_DN12094_c0_g1d458612, Pdensi_DN12229_c0_g1d33751…
GO:0046460	1.83930369130907e-05	0.99999656387724	15	34	neutral lipid biosynthetic process	BP	0.00119019492829153	BP neutral lipid biosynthetic process	Pdensi_DN16858_c0_g3, Pdensi_DN17409_c0_g2, Pdensi_DN17466_c0_g1d529752, Pdensi_DN17809_c1_g9, Pdensi_DN18442_c0_g1d531857, Pdensi_DN19656_c0_g1d15592, Pdensi_DN20014_c1_g1, Pdensi_DN21394_c3_g1, Pdensi_DN22518_c1_g1, Pdensi_DN24954_c0_g1d305220, Pdensi_DN25650_c1_g1, Pdensi_DN29776_c0_g1, Pdensi_GG_148325_c0_g1, Pdensi_GG_155961_c0_g1, Pdensi_GG_158182_c2_g1
GO:0046463	1.83930369130907e-05	0.99999656387724	15	34	acylglycerol biosynthetic process	BP	0.00119019492829153	BP acylglycerol biosynthetic process	Pdensi_DN16858_c0_g3, Pdensi_DN17409_c0_g2, Pdensi_DN17466_c0_g1d529752, Pdensi_DN17809_c1_g9, Pdensi_DN18442_c0_g1d531857, Pdensi_DN19656_c0_g1d15592, Pdensi_DN20014_c1_g1, Pdensi_DN21394_c3_g1, Pdensi_DN22518_c1_g1, Pdensi_DN24954_c0_g1d305220, Pdensi_DN25650_c1_g1, Pdensi_DN29776_c0_g1, Pdensi_GG_148325_c0_g1, Pdensi_GG_155961_c0_g1, Pdensi_GG_158182_c2_g1
GO:0050826	1.89588945485786e-05	0.999996714860529	14	31	response to freezing	BP	0.00122035410699535	BP response to freezing	Pdensi_DN16067_c0_g2d397404, Pdensi_DN16222_c0_g1d347070, Pdensi_DN18671_c0_g2, Pdensi_DN20128_c2_g3, Pdensi_DN20834_c0_g1, Pdensi_DN21722_c2_g3, Pdensi_DN22868_c0_g1d496691, Pdensi_DN23401_c0_g1d224095, Pdensi_DN24913_c0_g1d192801, Pdensi_DN32028_c1_g1, Pdensi_DN33577_c0_g2, Pdensi_DN34080_c0_g2, Pdensi_DN34732_c1_g1, Pdensi_DN39093_c0_g2
GO:0080143	1.95944001626675e-05	0.999998341911371	9	15	regulation of amino acid export	BP	0.00125465714130588	BP regulation of amino acid export	Pdensi_DN16660_c0_g2d11011, Pdensi_DN2212_c0_g1d44145, Pdensi_DN28632_c0_g1d501877, Pdensi_DN33467_c0_g1, Pdensi_DN37026_c0_g1d32315, Pdensi_DN40456_c0_g1d442417, Pdensi_DN8786_c0_g1d452804, Pdensi_DN91978_c0_g1, Pdensi_GG_19927_c0_g1
GO:0001012	1.97141023366822e-05	0.99999322257775	29	97	RNA polymerase II regulatory region DNA binding	MF	0.00125574724780012	MF RNA polymerase II regulatory region DNA binding	Pdensi_DN10475_c0_g1, Pdensi_DN11517_c1_g1d520294, Pdensi_DN11521_c0_g1d336257, Pdensi_DN14863_c0_g1d342967, Pdensi_DN15055_c0_g1d181160, Pdensi_DN17696_c0_g1d281883, Pdensi_DN17836_c0_g1, Pdensi_DN18057_c0_g4, Pdensi_DN18166_c0_g1d216835, Pdensi_DN18561_c3_g1, Pdensi_DN19525_c0_g1d218718, Pdensi_DN20164_c0_g1d119432, Pdensi_DN20270_c0_g3d290192, Pdensi_DN20468_c2_g3, Pdensi_DN21385_c0_g1, Pdensi…
GO:0012511	2.05134563122578e-05	0.999999601490468	6	7	monolayer-surrounded lipid storage body	CC	0.00129989414869903	CC monolayer-surrounded lipid storage body	Pdensi_DN16888_c0_g1d56335, Pdensi_DN23377_c0_g3d548222, Pdensi_DN26366_c1_g5, Pdensi_DN39627_c0_g1d151386, Pdensi_DN8362_c0_g1d517694, Pdensi_DN9752_c0_g1d454312
GO:0008061	2.23079362120687e-05	0.999996021380882	14	32	chitin binding	MF	0.00140631989625567	MF chitin binding	Pdensi_DN11320_c0_g1, Pdensi_DN15221_c0_g5, Pdensi_DN15493_c0_g1d395951, Pdensi_DN19222_c0_g1d60636, Pdensi_DN20461_c0_g1d188791, Pdensi_DN21911_c0_g1d421240, Pdensi_DN22250_c0_g2d67184, Pdensi_DN24299_c0_g1d428145, Pdensi_DN25305_c0_g1d227229, Pdensi_DN25900_c0_g1d429650, Pdensi_DN26260_c0_g1d76898, Pdensi_DN37381_c0_g1d240517, Pdensi_GG_108346_c0_g1, Pdensi_GG_15723_c0_g1
GO:0006721	2.87938332723766e-05	0.999988843513435	34	121	terpenoid metabolic process	BP	0.00180589015857008	BP terpenoid metabolic process	Pdensi_DN12721_c0_g1d390380, Pdensi_DN13292_c0_g1d339486, Pdensi_DN15009_c0_g1d213936, Pdensi_DN15316_c1_g2, Pdensi_DN16375_c0_g1d278578, Pdensi_DN17034_c1_g1d472675, Pdensi_DN17592_c0_g2, Pdensi_DN17710_c0_g1, Pdensi_DN18455_c0_g1d404196, Pdensi_DN18761_c1_g1, Pdensi_DN19312_c0_g5, Pdensi_DN21516_c0_g1d65678, Pdensi_DN21980_c0_g1d297550, Pdensi_DN22241_c0_g1d67410, Pdensi_DN22261_c0_g1d542815, P…
GO:0051171	3.00115794765902e-05	0.999977071303808	353	2092	regulation of nitrogen compound metabolic process	BP	0.00186683737155476	BP regulation of nitrogen compound metabolic process	Pdensi_DN10290_c0_g1d4636, Pdensi_DN10352_c0_g1, Pdensi_DN10475_c0_g1, Pdensi_DN10942_c0_g1, Pdensi_DN11057_c0_g1d49575, Pdensi_DN11137_c0_g1, Pdensi_DN11265_c0_g1d210500, Pdensi_DN11359_c0_g1d210550, Pdensi_DN11360_c2_g3, Pdensi_DN11517_c1_g1d520294, Pdensi_DN11521_c0_g1d336257, Pdensi_DN11573_c0_g1d210841, Pdensi_DN11752_c0_g1d50151, Pdensi_DN11753_c0_g1d388610, Pdensi_DN11809_c0_g1d175312, Pde…
GO:0010345	3.00708881599582e-05	0.999993168051027	17	43	suberin biosynthetic process	BP	0.00186683737155476	BP suberin biosynthetic process	Pdensi_DN12981_c0_g2, Pdensi_DN14653_c0_g1d108253, Pdensi_DN16084_c0_g1d214889, Pdensi_DN17377_c0_g1, Pdensi_DN18467_c0_g1d354439, Pdensi_DN19461_c0_g1d61048, Pdensi_DN19519_c0_g5, Pdensi_DN21597_c0_g1d189745, Pdensi_DN21755_c0_g1d221703, Pdensi_DN22590_c0_g2, Pdensi_DN26156_c0_g1, Pdensi_DN26246_c0_g1d76901, Pdensi_DN37334_c0_g1d240530, Pdensi_DN39267_c0_g1d242162, Pdensi_DN49927_c0_g1, Pdensi_G…
GO:0042546	3.03592987795014e-05	0.999987273662842	39	147	cell wall biogenesis	BP	0.00187522335390557	BP cell wall biogenesis	Pdensi_DN12216_c0_g1, Pdensi_DN14923_c0_g4, Pdensi_DN15702_c0_g1d345565, Pdensi_DN16963_c0_g1d472256, Pdensi_DN18434_c0_g1d283766, Pdensi_DN18439_c0_g1d217244, Pdensi_DN1891_c0_g1d325527, Pdensi_DN19166_c0_g1, Pdensi_DN19173_c0_g1d406996, Pdensi_DN19457_c0_g1d408126, Pdensi_DN19639_c4_g1, Pdensi_DN20349_c0_g1d536683, Pdensi_DN20473_c0_g1d536949, Pdensi_DN21067_c1_g1, Pdensi_DN21952_c0_g1d495921, …
GO:1901071	3.06496752755292e-05	0.999994360822603	14	32	glucosamine-containing compound metabolic process	BP	0.00188364587246091	BP glucosamine-containing compound metabolic process	Pdensi_DN15221_c0_g5, Pdensi_DN15493_c0_g1d395951, Pdensi_DN16376_c0_g1d55616, Pdensi_DN19222_c0_g1d60636, Pdensi_DN20461_c0_g1d188791, Pdensi_DN20557_c11_g1, Pdensi_DN21911_c0_g1d421240, Pdensi_DN22250_c0_g2d67184, Pdensi_DN23775_c1_g3, Pdensi_DN25305_c0_g1d227229, Pdensi_DN25900_c0_g1d429650, Pdensi_DN37381_c0_g1d240517, Pdensi_GG_108346_c0_g1, Pdensi_GG_15723_c0_g1
GO:1901292	3.25021512173673e-05	0.999993459599317	15	36	nucleoside phosphate catabolic process	BP	0.00198750654694201	BP nucleoside phosphate catabolic process	Pdensi_DN16530_c0_g1d10873, Pdensi_DN19598_c1_g1, Pdensi_DN19693_c0_g1d409066, Pdensi_DN19826_c0_g1d219150, Pdensi_DN20791_c1_g1d493368, Pdensi_DN20889_c1_g1, Pdensi_DN21266_c0_g1d221055, Pdensi_DN22322_c1_g2d424376, Pdensi_DN22874_c1_g5, Pdensi_DN25411_c0_g2, Pdensi_DN47344_c0_g1d249493, Pdensi_GG_11747_c1_g1, Pdensi_GG_126554_c0_g1, Pdensi_GG_153351_c0_g1, Pdensi_GG_93214_c0_g1
GO:0005509	3.43029307181023e-05	0.99998349858585	52	218	calcium ion binding	MF	0.00208718827205169	MF calcium ion binding	Pdensi_DN10118_c0_g1d333904, Pdensi_DN10914_c0_g1d387447, Pdensi_DN14302_c0_g1, Pdensi_DN15330_c0_g1d344328, Pdensi_DN16069_c0_g1, Pdensi_DN16373_c0_g1d55637, Pdensi_DN17345_c0_g2d350648, Pdensi_DN17884_c0_g2, Pdensi_DN18151_c1_g2, Pdensi_DN18673_c0_g2, Pdensi_DN18911_c0_g1, Pdensi_DN18995_c0_g2d356358, Pdensi_DN19096_c0_g1d533351, Pdensi_DN19220_c0_g1d357855, Pdensi_DN19843_c1_g1d61774, Pdensi_D…
GO:1990137	3.6812791394242e-05	0.999999200260556	6	7	plant seed peroxidase activity	MF	0.00222175684587113	MF plant seed peroxidase activity	Pdensi_DN18151_c1_g2, Pdensi_DN20307_c0_g3, Pdensi_DN23377_c0_g3d548222, Pdensi_DN26366_c1_g5, Pdensi_DN38467_c1_g1, Pdensi_DN8362_c0_g1d517694
GO:0048856	3.68778936804447e-05	0.999972701690293	271	1570	anatomical structure development	BP	0.00222175684587113	BP anatomical structure development	Pdensi_DN10201_c1_g1, Pdensi_DN10531_c0_g1d455577, Pdensi_DN10616_c0_g1d455771, Pdensi_DN11265_c0_g1d210500, Pdensi_DN11517_c1_g1d520294, Pdensi_DN11521_c0_g1d336257, Pdensi_DN11573_c0_g1d210841, Pdensi_DN11589_c0_g1, Pdensi_DN11689_c0_g1, Pdensi_DN1194_c0_g1d98292, Pdensi_DN12030_c0_g1d389111, Pdensi_DN12094_c0_g1d269573, Pdensi_DN12229_c0_g1d337510, Pdensi_DN12300_c0_g1d105477, Pdensi_DN12353_c…
GO:0010468	3.81182181102984e-05	0.999970988432217	328	1931	regulation of gene expression	BP	0.00228522454651446	BP regulation of gene expression	Pdensi_DN10290_c0_g1d4636, Pdensi_DN10475_c0_g1, Pdensi_DN10942_c0_g1, Pdensi_DN11057_c0_g1d49575, Pdensi_DN11137_c0_g1, Pdensi_DN11265_c0_g1d210500, Pdensi_DN11359_c0_g1d210550, Pdensi_DN11360_c2_g3, Pdensi_DN11517_c1_g1d520294, Pdensi_DN11521_c0_g1d336257, Pdensi_DN11573_c0_g1d210841, Pdensi_DN11752_c0_g1d50151, Pdensi_DN11753_c0_g1d388610, Pdensi_DN11809_c0_g1d175312, Pdensi_DN11813_c0_g1d3368…
GO:0016621	3.9530865204492e-05	0.999996317092035	9	15	cinnamoyl-CoA reductase activity	MF	0.00235835356805335	MF cinnamoyl-CoA reductase activity	Pdensi_DN20189_c0_g1d119417, Pdensi_DN21071_c1_g2d415963, Pdensi_DN21146_c1_g1, Pdensi_DN21322_c0_g1d294658, Pdensi_DN21322_c3_g1, Pdensi_GG_116652_c0_g1, Pdensi_GG_143718_c0_g1, Pdensi_GG_29956_c0_g1, Pdensi_GG_33828_c1_g1
GO:0008374	3.9841595439567e-05	0.999984853859671	32	110	O-acyltransferase activity	MF	0.00236535297197041	MF O-acyltransferase activity	Pdensi_DN11788_c0_g1d5668, Pdensi_DN14200_c0_g1, Pdensi_DN14424_c0_g1d213386, Pdensi_DN14820_c0_g1, Pdensi_DN16310_c0_g1d184360, Pdensi_DN16631_c0_g1d111504, Pdensi_DN16858_c0_g3, Pdensi_DN17409_c0_g2, Pdensi_DN17466_c0_g1d529752, Pdensi_DN17809_c1_g9, Pdensi_DN18442_c0_g1d531857, Pdensi_DN18883_c0_g2d480523, Pdensi_DN19493_c0_g1d534341, Pdensi_DN19656_c0_g1d15592, Pdensi_DN20014_c1_g1, Pdensi_DN…
GO:0051513	4.00467597574906e-05	1	5	5	regulation of monopolar cell growth	BP	0.00236604769001985	BP regulation of monopolar cell growth	Pdensi_DN18020_c0_g2d530960, Pdensi_DN18399_c0_g1d114987, Pdensi_DN21791_c0_g1d495746, Pdensi_DN22323_c0_g1d126060, Pdensi_DN73792_c0_g1
GO:0032890	4.38965022148468e-05	0.999995613695358	9	16	regulation of organic acid transport	BP	0.00254676488656492	BP regulation of organic acid transport	Pdensi_DN16660_c0_g2d11011, Pdensi_DN2212_c0_g1d44145, Pdensi_DN28632_c0_g1d501877, Pdensi_DN33467_c0_g1, Pdensi_DN37026_c0_g1d32315, Pdensi_DN40456_c0_g1d442417, Pdensi_DN8786_c0_g1d452804, Pdensi_DN91978_c0_g1, Pdensi_GG_19927_c0_g1
GO:0051952	4.38965022148468e-05	0.999995613695358	9	16	regulation of amine transport	BP	0.00254676488656492	BP regulation of amine transport	Pdensi_DN16660_c0_g2d11011, Pdensi_DN2212_c0_g1d44145, Pdensi_DN28632_c0_g1d501877, Pdensi_DN33467_c0_g1, Pdensi_DN37026_c0_g1d32315, Pdensi_DN40456_c0_g1d442417, Pdensi_DN8786_c0_g1d452804, Pdensi_DN91978_c0_g1, Pdensi_GG_19927_c0_g1
GO:0051955	4.38965022148468e-05	0.999995613695358	9	16	regulation of amino acid transport	BP	0.00254676488656492	BP regulation of amino acid transport	Pdensi_DN16660_c0_g2d11011, Pdensi_DN2212_c0_g1d44145, Pdensi_DN28632_c0_g1d501877, Pdensi_DN33467_c0_g1, Pdensi_DN37026_c0_g1d32315, Pdensi_DN40456_c0_g1d442417, Pdensi_DN8786_c0_g1d452804, Pdensi_DN91978_c0_g1, Pdensi_GG_19927_c0_g1
GO:0033386	4.39384620658379e-05	0.999999012287827	6	7	geranylgeranyl diphosphate biosynthetic process	BP	0.00254676488656492	BP geranylgeranyl diphosphate biosynthetic process	Pdensi_DN18761_c1_g1, Pdensi_DN19312_c0_g5, Pdensi_DN21980_c0_g1d297550, Pdensi_DN23220_c0_g1d128802, Pdensi_DN36342_c0_g1d148659, Pdensi_DN50364_c0_g1d160524
GO:0035821	4.99435432603657e-05	0.999987089969396	18	53	modification of morphology or physiology of other organism	BP	0.00288117704752015	BP modification of morphology or physiology of other organism	Pdensi_DN1182_c0_g1d259126, Pdensi_DN16137_c0_g1d183863, Pdensi_DN18829_c0_g1d480579, Pdensi_DN18847_c0_g1d480798, Pdensi_DN19310_c1_g1d357990, Pdensi_DN21588_c0_g1d418676, Pdensi_DN2212_c0_g1d44145, Pdensi_DN24299_c0_g1d428145, Pdensi_DN24748_c1_g1, Pdensi_DN25305_c0_g1d227229, Pdensi_DN26776_c0_g1d430395, Pdensi_DN2986_c0_g1d381472, Pdensi_DN37026_c0_g1d32315, Pdensi_DN38289_c0_g2, Pdensi_DN382…
GO:0080090	5.17739904724509e-05	0.999959960324588	356	2126	regulation of primary metabolic process	BP	0.00297275072055434	BP regulation of primary metabolic process	Pdensi_DN10290_c0_g1d4636, Pdensi_DN10352_c0_g1, Pdensi_DN10475_c0_g1, Pdensi_DN10942_c0_g1, Pdensi_DN11057_c0_g1d49575, Pdensi_DN11137_c0_g1, Pdensi_DN11265_c0_g1d210500, Pdensi_DN11359_c0_g1d210550, Pdensi_DN11360_c2_g3, Pdensi_DN11517_c1_g1d520294, Pdensi_DN11521_c0_g1d336257, Pdensi_DN11573_c0_g1d210841, Pdensi_DN11752_c0_g1d50151, Pdensi_DN11753_c0_g1d388610, Pdensi_DN11809_c0_g1d175312, Pde…
GO:0016411	5.39291320008315e-05	0.999987024360091	17	44	acylglycerol O-acyltransferase activity	MF	0.00308202469331855	MF acylglycerol O-acyltransferase activity	Pdensi_DN14200_c0_g1, Pdensi_DN16858_c0_g3, Pdensi_DN17409_c0_g2, Pdensi_DN17466_c0_g1d529752, Pdensi_DN17809_c1_g9, Pdensi_DN18442_c0_g1d531857, Pdensi_DN19493_c0_g1d534341, Pdensi_DN19656_c0_g1d15592, Pdensi_DN20014_c1_g1, Pdensi_DN22518_c1_g1, Pdensi_DN24954_c0_g1d305220, Pdensi_DN25650_c1_g1, Pdensi_DN5920_c0_g1, Pdensi_DN9484_c0_g1, Pdensi_GG_148325_c0_g1, Pdensi_GG_155961_c0_g1, Pdensi_GG_1…
GO:0016032	5.60102766183036e-05	0.999974245244798	44	180	viral process	BP	0.00318256347812384	BP viral process	Pdensi_DN10914_c0_g1d387447, Pdensi_DN11138_c0_g1, Pdensi_DN11720_c0_g1d211026, Pdensi_DN1182_c0_g1d259126, Pdensi_DN12570_c0_g1d105682, Pdensi_DN13087_c0_g1d212168, Pdensi_DN13825_c0_g1d340893, Pdensi_DN13914_c0_g2, Pdensi_DN16069_c0_g1, Pdensi_DN16137_c0_g1d183863, Pdensi_DN18176_c1_g1, Pdensi_DN18697_c0_g2, Pdensi_DN19136_c1_g1d482359, Pdensi_DN19281_c4_g4, Pdensi_DN19450_c4_g2, Pdensi_DN19752…
GO:0009413	5.62088071361201e-05	1	5	5	response to flooding	BP	0.00318256347812384	BP response to flooding	Pdensi_DN16047_c2_g6, Pdensi_DN21165_c0_g1, Pdensi_DN22582_c0_g4, Pdensi_DN23378_c4_g1, Pdensi_DN26929_c0_g3
GO:0009743	5.70790314544435e-05	0.999978547562911	30	105	response to carbohydrate	BP	0.00321694264833108	BP response to carbohydrate	Pdensi_DN10914_c0_g1d387447, Pdensi_DN11560_c0_g3, Pdensi_DN12562_c0_g2, Pdensi_DN14761_c0_g1d53296, Pdensi_DN14987_c0_g1d465381, Pdensi_DN16069_c0_g1, Pdensi_DN16276_c0_g3d278254, Pdensi_DN17084_c0_g1d215790, Pdensi_DN18507_c0_g1d115375, Pdensi_DN19763_c0_g2d287984, Pdensi_DN20557_c11_g1, Pdensi_DN20647_c1_g1d291571, Pdensi_DN21394_c3_g1, Pdensi_DN21565_c1_g5, Pdensi_DN21711_c0_g1d221681, Pdensi…
GO:0015291	5.75433483338788e-05	0.999968848465363	67	306	secondary active transmembrane transporter activity	MF	0.00322823463359329	MF secondary active transmembrane transporter activity	Pdensi_DN11645_c0_g1d336523, Pdensi_DN11991_c0_g2, Pdensi_DN12300_c0_g1d105477, Pdensi_DN12952_c0_g1d51325, Pdensi_DN13918_c0_g1, Pdensi_DN14428_c0_g1d179777, Pdensi_DN14755_c0_g3, Pdensi_DN15586_c0_g3d276568, Pdensi_DN15739_c0_g1, Pdensi_DN15917_c0_g1d397096, Pdensi_DN16529_c0_g1, Pdensi_DN17406_c0_g1d350753, Pdensi_DN17839_c0_g1, Pdensi_DN18056_c0_g2d352659, Pdensi_DN18559_c3_g4, Pdensi_DN19639…
GO:0018958	5.87453800119981e-05	0.999980904259034	24	76	phenol-containing compound metabolic process	BP	0.0032806209933641	BP phenol-containing compound metabolic process	Pdensi_DN14259_c0_g1d393338, Pdensi_DN16894_c0_g6, Pdensi_DN18910_c0_g1d285192, Pdensi_DN20766_c0_g1, Pdensi_DN20842_c0_g3, Pdensi_DN21483_c0_g2, Pdensi_DN21593_c1_g4, Pdensi_DN22049_c3_g11, Pdensi_DN24029_c0_g1d365267, Pdensi_DN24570_c0_g1, Pdensi_DN24570_c0_g1d225817, Pdensi_DN2544_c0_g1d381245, Pdensi_DN25906_c0_g1d429621, Pdensi_DN30915_c0_g1d234365, Pdensi_DN37386_c0_g2, Pdensi_DN37770_c0_g1…
GO:0035556	6.92025670185622e-05	0.999957736474844	98	489	intracellular signal transduction	BP	0.00384703361198643	BP intracellular signal transduction	Pdensi_DN10201_c1_g1, Pdensi_DN11777_c0_g1, Pdensi_DN12094_c0_g1d458612, Pdensi_DN12359_c0_g1, Pdensi_DN13087_c0_g1d212168, Pdensi_DN13092_c0_g1d177216, Pdensi_DN13117_c0_g1d51549, Pdensi_DN13295_c0_g1d51662, Pdensi_DN13328_c0_g1d339768, Pdensi_DN14753_c0_g1d464849, Pdensi_DN15223_c0_g1d109233, Pdensi_DN15234_c0_g1d344198, Pdensi_DN15502_c0_g1d109651, Pdensi_DN15579_c0_g1d54375, Pdensi_DN15747_c1…
GO:0009739	7.38365756542105e-05	0.999976251454082	23	73	response to gibberellin	BP	0.00408090750962363	BP response to gibberellin	Pdensi_DN13806_c0_g1, Pdensi_DN14761_c0_g1d53296, Pdensi_DN14987_c0_g1d465381, Pdensi_DN18561_c3_g1, Pdensi_DN19404_c0_g1, Pdensi_DN19601_c0_g1d534643, Pdensi_DN19752_c0_g1d409295, Pdensi_DN20311_c1_g1d16738, Pdensi_DN20680_c0_g1d291823, Pdensi_DN21801_c0_g2, Pdensi_DN22125_c1_g1d125322, Pdensi_DN22803_c0_g3d545638, Pdensi_DN25060_c1_g2, Pdensi_DN25070_c0_g1d226785, Pdensi_DN25163_c0_g1d558215, P…
GO:0022892	7.40769801419825e-05	0.999949218940036	159	867	NA	NA	0.00408090750962363	none	Pdensi_DN10207_c0_g1d266698, Pdensi_DN10554_c0_g1, Pdensi_DN11351_c0_g1, Pdensi_DN11400_c0_g1d210654, Pdensi_DN11991_c0_g2, Pdensi_DN12047_c0_g2, Pdensi_DN12171_c0_g1d337482, Pdensi_DN12191_c1_g2, Pdensi_DN12300_c0_g1d105477, Pdensi_DN12822_c0_g1d270969, Pdensi_DN12952_c0_g1d51325, Pdensi_DN13373_c0_g1, Pdensi_DN13866_c1_g1d523197, Pdensi_DN13918_c0_g1, Pdensi_DN14157_c0_g2, Pdensi_DN14320_c0_g1,…
GO:0006073	7.62947693365978e-05	0.999961332056718	54	234	cellular glucan metabolic process	BP	0.00418423779814615	BP cellular glucan metabolic process	Pdensi_DN10695_c0_g1d49277, Pdensi_DN12216_c0_g1, Pdensi_DN14864_c0_g1d108554, Pdensi_DN14923_c0_g4, Pdensi_DN15702_c0_g1d345565, Pdensi_DN15932_c0_g1, Pdensi_DN16963_c0_g1d472256, Pdensi_DN17236_c0_g5d473432, Pdensi_DN17725_c0_g1d57805, Pdensi_DN17725_c0_g2, Pdensi_DN18212_c0_g6, Pdensi_DN18439_c0_g1d217244, Pdensi_DN1891_c0_g1d325527, Pdensi_DN19166_c0_g1, Pdensi_DN19173_c0_g1d406996, Pdensi_DN…
GO:0044707	7.76426776609316e-05	0.999941776586149	267	1564	NA	NA	0.00423915155264818	none	Pdensi_DN10201_c1_g1, Pdensi_DN10329_c0_g1, Pdensi_DN10531_c0_g1d455577, Pdensi_DN10616_c0_g1d455771, Pdensi_DN11517_c1_g1d520294, Pdensi_DN11521_c0_g1d336257, Pdensi_DN11573_c0_g1d210841, Pdensi_DN11589_c0_g1, Pdensi_DN11689_c0_g1, Pdensi_DN1194_c0_g1d98292, Pdensi_DN12005_c0_g1d337285, Pdensi_DN12094_c0_g1d269573, Pdensi_DN12229_c0_g1d337510, Pdensi_DN12353_c0_g1d50734, Pdensi_DN12603_c0_g1d105…
GO:0032501	8.10793180379666e-05	0.99993909136942	269	1578	multicellular organismal process	BP	0.00440711137601925	BP multicellular organismal process	Pdensi_DN10201_c1_g1, Pdensi_DN10329_c0_g1, Pdensi_DN10531_c0_g1d455577, Pdensi_DN10616_c0_g1d455771, Pdensi_DN11517_c1_g1d520294, Pdensi_DN11521_c0_g1d336257, Pdensi_DN11573_c0_g1d210841, Pdensi_DN11589_c0_g1, Pdensi_DN11689_c0_g1, Pdensi_DN1194_c0_g1d98292, Pdensi_DN12005_c0_g1d337285, Pdensi_DN12094_c0_g1d269573, Pdensi_DN12229_c0_g1d337510, Pdensi_DN12353_c0_g1d50734, Pdensi_DN12603_c0_g1d105…
GO:0050794	8.53664214860046e-05	0.999928818408184	669	4273	regulation of cellular process	BP	0.00461960767599043	BP regulation of cellular process	Pdensi_DN10201_c1_g1, Pdensi_DN10290_c0_g1d4636, Pdensi_DN10352_c0_g1, Pdensi_DN10435_c0_g1d173205, Pdensi_DN10475_c0_g1, Pdensi_DN10615_c0_g1d173442, Pdensi_DN10914_c0_g1d387447, Pdensi_DN10940_c0_g1d5120, Pdensi_DN10942_c0_g1, Pdensi_DN11057_c0_g1d49575, Pdensi_DN11137_c0_g1, Pdensi_DN11265_c0_g1d210500, Pdensi_DN11276_c0_g1d210448, Pdensi_DN11282_c0_g1d174432, Pdensi_DN11359_c0_g1d210550, Pden…
GO:0009733	9.03871737209684e-05	0.999956990022289	45	189	response to auxin	BP	0.00486975830223544	BP response to auxin	Pdensi_DN10201_c1_g1, Pdensi_DN12151_c0_g1d269622, Pdensi_DN13684_c0_g1, Pdensi_DN14469_c0_g1, Pdensi_DN14761_c0_g1d53296, Pdensi_DN14987_c0_g1d465381, Pdensi_DN15426_c1_g7, Pdensi_DN15590_c0_g1d214362, Pdensi_DN16066_c0_g1d55175, Pdensi_DN17302_c0_g5, Pdensi_DN17413_c0_g3, Pdensi_DN18012_c0_g1, Pdensi_DN19072_c0_g1d356753, Pdensi_DN19072_c0_g3, Pdensi_DN19752_c0_g1d409295, Pdensi_DN20680_c0_g1d2…
GO:1902680	9.15556122138514e-05	0.999945691007053	85	415	positive regulation of RNA biosynthetic process	BP	0.00488962942085329	BP positive regulation of RNA biosynthetic process	Pdensi_DN11137_c0_g1, Pdensi_DN11265_c0_g1d210500, Pdensi_DN11521_c0_g1d336257, Pdensi_DN12094_c0_g1d458612, Pdensi_DN12562_c0_g2, Pdensi_DN13295_c0_g1d51662, Pdensi_DN13570_c0_g1d340125, Pdensi_DN13878_c0_g1, Pdensi_DN14132_c0_g1, Pdensi_DN14344_c0_g1d463866, Pdensi_DN14344_c0_g3, Pdensi_DN14863_c0_g1d342967, Pdensi_DN15055_c0_g1d181160, Pdensi_DN15400_c0_g2, Pdensi_DN15521_c0_g1, Pdensi_DN15747…
GO:1903508	9.15556122138514e-05	0.999945691007053	85	415	positive regulation of nucleic acid-templated transcription	BP	0.00488962942085329	BP positive regulation of nucleic acid-templated transcription	Pdensi_DN11137_c0_g1, Pdensi_DN11265_c0_g1d210500, Pdensi_DN11521_c0_g1d336257, Pdensi_DN12094_c0_g1d458612, Pdensi_DN12562_c0_g2, Pdensi_DN13295_c0_g1d51662, Pdensi_DN13570_c0_g1d340125, Pdensi_DN13878_c0_g1, Pdensi_DN14132_c0_g1, Pdensi_DN14344_c0_g1d463866, Pdensi_DN14344_c0_g3, Pdensi_DN14863_c0_g1d342967, Pdensi_DN15055_c0_g1d181160, Pdensi_DN15400_c0_g2, Pdensi_DN15521_c0_g1, Pdensi_DN15747…
GO:0005911	9.31125976802802e-05	0.999938056153085	134	720	cell-cell junction	CC	0.00495116117230359	CC cell-cell junction	Pdensi_DN10914_c0_g1d387447, Pdensi_DN11064_c0_g1d210295, Pdensi_DN11138_c0_g1, Pdensi_DN11282_c0_g1d174432, Pdensi_DN11720_c0_g1d211026, Pdensi_DN11970_c0_g1d5850, Pdensi_DN11994_c0_g1d336954, Pdensi_DN12589_c0_g1d176330, Pdensi_DN12835_c0_g1d51253, Pdensi_DN13117_c0_g1d51549, Pdensi_DN13825_c0_g1d340893, Pdensi_DN13877_c0_g1, Pdensi_DN14059_c0_g2, Pdensi_DN14200_c0_g1, Pdensi_DN14269_c0_g1d5272…
GO:0047987	0.000106559532221208	0.999995562466167	6	8	hydroperoxide dehydratase activity	MF	0.00564165835093234	MF hydroperoxide dehydratase activity	Pdensi_DN15825_c0_g1d397026, Pdensi_DN16628_c0_g1d215450, Pdensi_DN20128_c0_g1d489148, Pdensi_DN22133_c2_g3, Pdensi_DN25838_c0_g1d559654, Pdensi_DN38830_c0_g1d90405
GO:0030054	0.000108625702023078	0.999927014612545	137	742	cell junction	CC	0.00572626006785449	CC cell junction	Pdensi_DN10914_c0_g1d387447, Pdensi_DN11064_c0_g1d210295, Pdensi_DN11138_c0_g1, Pdensi_DN11282_c0_g1d174432, Pdensi_DN11720_c0_g1d211026, Pdensi_DN11970_c0_g1d5850, Pdensi_DN11994_c0_g1d336954, Pdensi_DN12589_c0_g1d176330, Pdensi_DN12835_c0_g1d51253, Pdensi_DN13117_c0_g1d51549, Pdensi_DN13825_c0_g1d340893, Pdensi_DN13877_c0_g1, Pdensi_DN14059_c0_g2, Pdensi_DN14200_c0_g1, Pdensi_DN14269_c0_g1d5272…
GO:0016160	0.000121940349774505	0.999982754746	10	20	amylase activity	MF	0.00640055999030986	MF amylase activity	Pdensi_DN10695_c0_g1d49277, Pdensi_DN14305_c0_g1d213257, Pdensi_DN15916_c0_g1d277422, Pdensi_DN19220_c0_g1d357855, Pdensi_DN20300_c0_g1d62840, Pdensi_DN20987_c0_g1d189197, Pdensi_DN24330_c0_g15, Pdensi_DN32104_c0_g1d235565, Pdensi_DN39748_c1_g3, Pdensi_GG_152382_c0_g1
GO:0009506	0.000138053413605352	0.999907527063381	131	708	plasmodesma	CC	0.00721535576236517	CC plasmodesma	Pdensi_DN10914_c0_g1d387447, Pdensi_DN11064_c0_g1d210295, Pdensi_DN11138_c0_g1, Pdensi_DN11282_c0_g1d174432, Pdensi_DN11720_c0_g1d211026, Pdensi_DN11970_c0_g1d5850, Pdensi_DN11994_c0_g1d336954, Pdensi_DN12589_c0_g1d176330, Pdensi_DN12835_c0_g1d51253, Pdensi_DN13117_c0_g1d51549, Pdensi_DN13825_c0_g1d340893, Pdensi_DN14059_c0_g2, Pdensi_DN14200_c0_g1, Pdensi_DN14269_c0_g1d52720, Pdensi_DN14475_c0_g…
GO:0016020	0.000140427623860996	0.999880822731513	772	4998	membrane	CC	0.00730821208434035	CC membrane	Pdensi_DN10184_c0_g1d454940, Pdensi_DN10435_c0_g1d173205, Pdensi_DN10553_c0_g1d103553, Pdensi_DN10554_c0_g1, Pdensi_DN10616_c0_g1d455771, Pdensi_DN10638_c0_g1, Pdensi_DN10846_c0_g1d335071, Pdensi_DN10914_c0_g1d387447, Pdensi_DN10940_c0_g1d5120, Pdensi_DN11074_c0_g1d174068, Pdensi_DN11137_c0_g1, Pdensi_DN11137_c0_g1d268121, Pdensi_DN11138_c0_g1, Pdensi_DN11163_c0_g1d268092, Pdensi_DN11163_c1_g1, P…
GO:0005764	0.000141144864923104	0.999960159573324	18	53	lysosome	CC	0.00731441397461678	CC lysosome	Pdensi_DN12005_c0_g1d337285, Pdensi_DN14059_c0_g2, Pdensi_DN14892_c1_g1, Pdensi_DN15915_c1_g1, Pdensi_DN16881_c0_g1, Pdensi_DN17226_c0_g1d57101, Pdensi_DN18859_c0_g1d532690, Pdensi_DN19282_c0_g1d14910, Pdensi_DN19290_c1_g3, Pdensi_DN19600_c0_g1d485629, Pdensi_DN20723_c1_g1, Pdensi_DN20765_c1_g1, Pdensi_DN25478_c0_g1d74559, Pdensi_DN37032_c0_g1d509284, Pdensi_DN39985_c0_g2, Pdensi_DN46633_c0_g1d97…
GO:0006244	0.000144142861062782	0.999989289851669	7	11	pyrimidine nucleotide catabolic process	BP	0.00734527996165761	BP pyrimidine nucleotide catabolic process	Pdensi_DN16530_c0_g1d10873, Pdensi_DN19693_c0_g1d409066, Pdensi_DN21266_c0_g1d221055, Pdensi_DN25411_c0_g2, Pdensi_DN47344_c0_g1d249493, Pdensi_GG_11747_c1_g1, Pdensi_GG_126554_c0_g1
GO:0009149	0.000144142861062782	0.999989289851669	7	11	pyrimidine nucleoside triphosphate catabolic process	BP	0.00734527996165761	BP pyrimidine nucleoside triphosphate catabolic process	Pdensi_DN16530_c0_g1d10873, Pdensi_DN19693_c0_g1d409066, Pdensi_DN21266_c0_g1d221055, Pdensi_DN25411_c0_g2, Pdensi_DN47344_c0_g1d249493, Pdensi_GG_11747_c1_g1, Pdensi_GG_126554_c0_g1
GO:0009213	0.000144142861062782	0.999989289851669	7	11	pyrimidine deoxyribonucleoside triphosphate catabolic process	BP	0.00734527996165761	BP pyrimidine deoxyribonucleoside triphosphate catabolic process	Pdensi_DN16530_c0_g1d10873, Pdensi_DN19693_c0_g1d409066, Pdensi_DN21266_c0_g1d221055, Pdensi_DN25411_c0_g2, Pdensi_DN47344_c0_g1d249493, Pdensi_GG_11747_c1_g1, Pdensi_GG_126554_c0_g1
GO:0009223	0.000144142861062782	0.999989289851669	7	11	pyrimidine deoxyribonucleotide catabolic process	BP	0.00734527996165761	BP pyrimidine deoxyribonucleotide catabolic process	Pdensi_DN16530_c0_g1d10873, Pdensi_DN19693_c0_g1d409066, Pdensi_DN21266_c0_g1d221055, Pdensi_DN25411_c0_g2, Pdensi_DN47344_c0_g1d249493, Pdensi_GG_11747_c1_g1, Pdensi_GG_126554_c0_g1
GO:0033385	0.000149369591534445	0.9999933538268	6	8	geranylgeranyl diphosphate metabolic process	BP	0.00758004192724589	BP geranylgeranyl diphosphate metabolic process	Pdensi_DN18761_c1_g1, Pdensi_DN19312_c0_g5, Pdensi_DN21980_c0_g1d297550, Pdensi_DN23220_c0_g1d128802, Pdensi_DN36342_c0_g1d148659, Pdensi_DN50364_c0_g1d160524
GO:0006720	0.000153531026935886	0.999927983160446	41	168	isoprenoid metabolic process	BP	0.00775902669184252	BP isoprenoid metabolic process	Pdensi_DN12721_c0_g1d390380, Pdensi_DN13292_c0_g1d339486, Pdensi_DN15009_c0_g1d213936, Pdensi_DN15316_c1_g2, Pdensi_DN15896_c0_g1d345756, Pdensi_DN16375_c0_g1d278578, Pdensi_DN17034_c1_g1d472675, Pdensi_DN17592_c0_g2, Pdensi_DN17710_c0_g1, Pdensi_DN18455_c0_g1d404196, Pdensi_DN18761_c1_g1, Pdensi_DN19312_c0_g5, Pdensi_DN21516_c0_g1d65678, Pdensi_DN21980_c0_g1d297550, Pdensi_DN22241_c0_g1d67410, P…
GO:0030001	0.000155050214344184	0.999915663767714	60	276	metal ion transport	BP	0.0078035560552649	BP metal ion transport	Pdensi_DN10554_c0_g1, Pdensi_DN10579_c0_g1, Pdensi_DN11351_c0_g1, Pdensi_DN11991_c0_g2, Pdensi_DN12094_c0_g1d269573, Pdensi_DN12171_c0_g1d337482, Pdensi_DN12428_c0_g1, Pdensi_DN12608_c0_g1d459878, Pdensi_DN13245_c0_g1d7117, Pdensi_DN13866_c1_g1d523197, Pdensi_DN14093_c0_g1d52423, Pdensi_DN14157_c0_g2, Pdensi_DN15364_c0_g1d181907, Pdensi_DN15364_c0_g2, Pdensi_DN15521_c0_g1, Pdensi_DN15767_c0_g1d21…
GO:0008289	0.000162119343114546	0.999910545594118	62	295	lipid binding	MF	0.00812589986184793	MF lipid binding	Pdensi_DN10239_c0_g1d266783, Pdensi_DN10914_c0_g1d387447, Pdensi_DN11282_c0_g1d174432, Pdensi_DN11400_c0_g1d210654, Pdensi_DN12309_c0_g1d269969, Pdensi_DN12359_c0_g1, Pdensi_DN13148_c0_g1d51587, Pdensi_DN15273_c0_g3d525430, Pdensi_DN15695_c0_g1d214518, Pdensi_DN15873_c0_g3, Pdensi_DN16069_c0_g1, Pdensi_DN16626_c1_g1, Pdensi_DN16976_c0_g1d215710, Pdensi_DN17745_c0_g1, Pdensi_DN17787_c0_g1d186371, …
GO:0004161	0.000164569948123761	0.999992536044233	6	8	dimethylallyltranstransferase activity	MF	0.00816217590160644	MF dimethylallyltranstransferase activity	Pdensi_DN18761_c1_g1, Pdensi_DN19312_c0_g5, Pdensi_DN21980_c0_g1d297550, Pdensi_DN23220_c0_g1d128802, Pdensi_DN36342_c0_g1d148659, Pdensi_DN50364_c0_g1d160524
GO:0033384	0.000164569948123761	0.999992536044233	6	8	geranyl diphosphate biosynthetic process	BP	0.00816217590160644	BP geranyl diphosphate biosynthetic process	Pdensi_DN18761_c1_g1, Pdensi_DN19312_c0_g5, Pdensi_DN21980_c0_g1d297550, Pdensi_DN23220_c0_g1d128802, Pdensi_DN36342_c0_g1d148659, Pdensi_DN50364_c0_g1d160524
GO:0046189	0.000164845253286737	0.999971929651185	11	24	phenol-containing compound biosynthetic process	BP	0.00816217590160644	BP phenol-containing compound biosynthetic process	Pdensi_DN16894_c0_g6, Pdensi_DN18910_c0_g1d285192, Pdensi_DN20766_c0_g1, Pdensi_DN21483_c0_g2, Pdensi_DN22049_c3_g11, Pdensi_DN24029_c0_g1d365267, Pdensi_DN25906_c0_g1d429621, Pdensi_DN30915_c0_g1d234365, Pdensi_DN37770_c0_g1d89322, Pdensi_DN9611_c0_g1d266034, Pdensi_GG_61540_c0_g1
GO:0010091	0.000168668289590203	0.99995383604072	17	49	trichome branching	BP	0.00831779508745236	BP trichome branching	Pdensi_DN16340_c0_g1d55657, Pdensi_DN16373_c0_g1d55637, Pdensi_DN17345_c0_g2d350648, Pdensi_DN18458_c1_g1, Pdensi_DN21912_c0_g1, Pdensi_DN22203_c0_g1, Pdensi_DN22481_c1_g1, Pdensi_DN23010_c0_g1d223567, Pdensi_DN23532_c0_g1d70000, Pdensi_DN25197_c0_g1d73784, Pdensi_DN25197_c1_g4d73796, Pdensi_DN8945_c0_g1d208896, Pdensi_DN9507_c0_g1d333098, Pdensi_GG_119351_c0_g1, Pdensi_GG_78999_c0_g1, Pdensi_GG_…
GO:0000323	0.000170112284623195	0.999948941449028	19	58	lytic vacuole	CC	0.00835531422064928	CC lytic vacuole	Pdensi_DN12005_c0_g1d337285, Pdensi_DN14059_c0_g2, Pdensi_DN14892_c1_g1, Pdensi_DN15915_c1_g1, Pdensi_DN16881_c0_g1, Pdensi_DN17226_c0_g1d57101, Pdensi_DN18859_c0_g1d532690, Pdensi_DN19282_c0_g1d14910, Pdensi_DN19290_c1_g3, Pdensi_DN19600_c0_g1d485629, Pdensi_DN20723_c1_g1, Pdensi_DN20765_c1_g1, Pdensi_DN24950_c0_g4, Pdensi_DN25478_c0_g1d74559, Pdensi_DN37032_c0_g1d509284, Pdensi_DN39985_c0_g2, P…
GO:0045893	0.00017736222465086	0.999892900193247	83	411	positive regulation of transcription, DNA-templated	BP	0.00867656002992009	BP positive regulation of transcription, DNA-templated	Pdensi_DN11137_c0_g1, Pdensi_DN11265_c0_g1d210500, Pdensi_DN11521_c0_g1d336257, Pdensi_DN12094_c0_g1d458612, Pdensi_DN12562_c0_g2, Pdensi_DN13295_c0_g1d51662, Pdensi_DN13570_c0_g1d340125, Pdensi_DN13878_c0_g1, Pdensi_DN14132_c0_g1, Pdensi_DN14863_c0_g1d342967, Pdensi_DN15055_c0_g1d181160, Pdensi_DN15400_c0_g2, Pdensi_DN15521_c0_g1, Pdensi_DN15747_c1_g2, Pdensi_DN15782_c0_g2d468050, Pdensi_DN16047…
GO:0008509	0.00018770230272758	0.999902799751874	51	226	anion transmembrane transporter activity	MF	0.00914581339584981	MF anion transmembrane transporter activity	Pdensi_DN10207_c0_g1d266698, Pdensi_DN12191_c1_g2, Pdensi_DN12300_c0_g1d105477, Pdensi_DN12822_c0_g1d270969, Pdensi_DN13373_c0_g1, Pdensi_DN13866_c1_g1d523197, Pdensi_DN15739_c0_g1, Pdensi_DN17034_c1_g1, Pdensi_DN17564_c0_g1d281568, Pdensi_DN17884_c0_g2, Pdensi_DN18276_c0_g1d283381, Pdensi_DN18556_c0_g1d59326, Pdensi_DN18696_c0_g1d532341, Pdensi_DN19464_c0_g1, Pdensi_DN19639_c0_g1d117970, Pdensi_…
GO:0031323	0.000210459732232262	0.999832520610755	367	2235	regulation of cellular metabolic process	BP	0.0102139782746054	BP regulation of cellular metabolic process	Pdensi_DN10290_c0_g1d4636, Pdensi_DN10352_c0_g1, Pdensi_DN10475_c0_g1, Pdensi_DN10942_c0_g1, Pdensi_DN11057_c0_g1d49575, Pdensi_DN11137_c0_g1, Pdensi_DN11265_c0_g1d210500, Pdensi_DN11359_c0_g1d210550, Pdensi_DN11360_c2_g3, Pdensi_DN11517_c1_g1d520294, Pdensi_DN11521_c0_g1d336257, Pdensi_DN11573_c0_g1d210841, Pdensi_DN11752_c0_g1d50151, Pdensi_DN11753_c0_g1d388610, Pdensi_DN11809_c0_g1d175312, Pde…
GO:0090698	0.000219172942512555	0.999922670250442	23	79	post-embryonic plant morphogenesis	BP	0.0105948027151326	BP post-embryonic plant morphogenesis	Pdensi_DN12562_c0_g2, Pdensi_DN13087_c0_g1d212168, Pdensi_DN13684_c0_g1, Pdensi_DN14761_c0_g1d53296, Pdensi_DN14987_c0_g1d465381, Pdensi_DN15426_c1_g7, Pdensi_DN19072_c0_g1d356753, Pdensi_DN19072_c0_g3, Pdensi_DN19404_c0_g1, Pdensi_DN19663_c0_g2d359591, Pdensi_DN20929_c2_g1, Pdensi_DN22243_c1_g3, Pdensi_DN22410_c0_g1, Pdensi_DN22556_c0_g2d544080, Pdensi_DN22739_c0_g1d302230, Pdensi_DN24850_c0_g1d…
GO:0046434	0.000220144992240884	0.999929531251813	20	64	organophosphate catabolic process	BP	0.0105998947051418	BP organophosphate catabolic process	Pdensi_DN14661_c0_g1d342607, Pdensi_DN16530_c0_g1d10873, Pdensi_DN19598_c1_g1, Pdensi_DN19693_c0_g1d409066, Pdensi_DN19693_c2_g2, Pdensi_DN19826_c0_g1d219150, Pdensi_DN20791_c1_g1d493368, Pdensi_DN20889_c1_g1, Pdensi_DN21266_c0_g1d221055, Pdensi_DN22322_c1_g2d424376, Pdensi_DN22874_c1_g5, Pdensi_DN24782_c1_g1d135191, Pdensi_DN25411_c0_g2, Pdensi_DN27026_c0_g6, Pdensi_DN39409_c0_g2, Pdensi_DN47344…
GO:1902578	0.000223613125855035	0.999840550370132	169	954	NA	NA	0.0107246608988513	none	Pdensi_DN10239_c0_g1d266783, Pdensi_DN10531_c0_g1d455577, Pdensi_DN11163_c0_g1d268092, Pdensi_DN11163_c1_g1, Pdensi_DN11282_c0_g1d174432, Pdensi_DN11351_c0_g1, Pdensi_DN11400_c0_g1d210654, Pdensi_DN11575_c0_g1, Pdensi_DN11851_c0_g1d336921, Pdensi_DN11991_c0_g2, Pdensi_DN12120_c0_g1, Pdensi_DN12191_c1_g2, Pdensi_DN12309_c0_g1d269969, Pdensi_DN12822_c0_g1d270969, Pdensi_DN12952_c0_g1d51325, Pdensi_…
GO:0008299	0.000227473247364551	0.999895823253105	37	149	isoprenoid biosynthetic process	BP	0.0108659584564083	BP isoprenoid biosynthetic process	Pdensi_DN13292_c0_g1d339486, Pdensi_DN15009_c0_g1d213936, Pdensi_DN15316_c1_g2, Pdensi_DN15896_c0_g1d345756, Pdensi_DN17034_c1_g1d472675, Pdensi_DN17592_c0_g2, Pdensi_DN17710_c0_g1, Pdensi_DN18455_c0_g1d404196, Pdensi_DN18761_c1_g1, Pdensi_DN19312_c0_g5, Pdensi_DN21516_c0_g1d65678, Pdensi_DN21980_c0_g1d297550, Pdensi_DN22241_c0_g1d67410, Pdensi_DN22261_c0_g1d542815, Pdensi_DN22724_c1_g4, Pdensi_D…
GO:0009415	0.00022833616707252	0.999868584329329	68	323	response to water	BP	0.0108659584564083	BP response to water	Pdensi_DN10914_c0_g1d387447, Pdensi_DN11560_c0_g3, Pdensi_DN13087_c0_g1d212168, Pdensi_DN13092_c0_g1d177216, Pdensi_DN15165_c3_g4, Pdensi_DN15502_c0_g1d109651, Pdensi_DN16047_c2_g6, Pdensi_DN16067_c0_g2d397404, Pdensi_DN16069_c0_g1, Pdensi_DN16276_c0_g3d278254, Pdensi_DN16319_c0_g1d111066, Pdensi_DN16319_c0_g1d111067, Pdensi_DN16379_c1_g1, Pdensi_DN16693_c0_g1d56026, Pdensi_DN17302_c0_g5, Pdensi_…
GO:0016114	0.00024340640600418	0.999902855917748	28	102	terpenoid biosynthetic process	BP	0.0115382183931439	BP terpenoid biosynthetic process	Pdensi_DN13292_c0_g1d339486, Pdensi_DN15009_c0_g1d213936, Pdensi_DN17592_c0_g2, Pdensi_DN17710_c0_g1, Pdensi_DN18455_c0_g1d404196, Pdensi_DN18761_c1_g1, Pdensi_DN19312_c0_g5, Pdensi_DN21516_c0_g1d65678, Pdensi_DN21980_c0_g1d297550, Pdensi_DN22241_c0_g1d67410, Pdensi_DN22261_c0_g1d542815, Pdensi_DN22724_c1_g4, Pdensi_DN22779_c0_g1d21081, Pdensi_DN23220_c0_g1d128802, Pdensi_DN237_c0_g1d202516, Pden…
GO:0009251	0.000247611817895685	0.99992278490187	19	60	glucan catabolic process	BP	0.0116922491616379	BP glucan catabolic process	Pdensi_DN10695_c0_g1d49277, Pdensi_DN14864_c0_g1d108554, Pdensi_DN17236_c0_g5d473432, Pdensi_DN17725_c0_g1d57805, Pdensi_DN18212_c0_g6, Pdensi_DN19220_c0_g1d357855, Pdensi_DN19225_c1_g1, Pdensi_DN19354_c0_g2, Pdensi_DN20300_c0_g1d62840, Pdensi_DN20632_c1_g1, Pdensi_DN20765_c1_g1, Pdensi_DN20987_c0_g1d189197, Pdensi_DN24097_c0_g1d71155, Pdensi_DN27688_c0_g1d80208, Pdensi_DN38833_c0_g2, Pdensi_DN39…
GO:0030599	0.000251126441137295	0.999935559078297	15	42	pectinesterase activity	MF	0.0117673424333683	MF pectinesterase activity	Pdensi_DN12559_c0_g1, Pdensi_DN16114_c0_g1d397583, Pdensi_DN18947_c0_g1d217923, Pdensi_DN20919_c0_g1d362500, Pdensi_DN21652_c0_g1d495574, Pdensi_DN22249_c1_g2, Pdensi_DN23170_c0_g1d191209, Pdensi_DN24001_c1_g1, Pdensi_DN26347_c0_g1d367335, Pdensi_DN29871_c0_g1d370444, Pdensi_DN36948_c0_g1d439380, Pdensi_DN39270_c1_g2, Pdensi_DN6719_c0_g1d46739, Pdensi_DN8144_c0_g1d384419, Pdensi_GG_386_c0_g1
GO:0045330	0.000251126441137295	0.999935559078297	15	42	aspartyl esterase activity	MF	0.0117673424333683	MF aspartyl esterase activity	Pdensi_DN12559_c0_g1, Pdensi_DN16114_c0_g1d397583, Pdensi_DN18947_c0_g1d217923, Pdensi_DN20919_c0_g1d362500, Pdensi_DN21652_c0_g1d495574, Pdensi_DN22249_c1_g2, Pdensi_DN23170_c0_g1d191209, Pdensi_DN24001_c1_g1, Pdensi_DN26347_c0_g1d367335, Pdensi_DN29871_c0_g1d370444, Pdensi_DN36948_c0_g1d439380, Pdensi_DN39270_c1_g2, Pdensi_DN6719_c0_g1d46739, Pdensi_DN8144_c0_g1d384419, Pdensi_GG_386_c0_g1
GO:0044765	0.000257567957692212	0.999817281805303	161	905	NA	NA	0.0120231149716632	none	Pdensi_DN10239_c0_g1d266783, Pdensi_DN10531_c0_g1d455577, Pdensi_DN11282_c0_g1d174432, Pdensi_DN11351_c0_g1, Pdensi_DN11400_c0_g1d210654, Pdensi_DN11575_c0_g1, Pdensi_DN11851_c0_g1d336921, Pdensi_DN11991_c0_g2, Pdensi_DN12120_c0_g1, Pdensi_DN12191_c1_g2, Pdensi_DN12309_c0_g1d269969, Pdensi_DN12822_c0_g1d270969, Pdensi_DN12952_c0_g1d51325, Pdensi_DN13866_c1_g1d523197, Pdensi_DN13877_c0_g1, Pdensi_…
GO:0004601	0.000264127727918001	0.999884451128485	33	128	peroxidase activity	MF	0.0122824414921565	MF peroxidase activity	Pdensi_DN12835_c0_g1d51253, Pdensi_DN15086_c0_g3d465863, Pdensi_DN16319_c0_g1d111066, Pdensi_DN16319_c0_g1d111067, Pdensi_DN16508_c0_g1d398834, Pdensi_DN16520_c0_g1d471080, Pdensi_DN18318_c1_g1, Pdensi_DN18707_c1_g2d480353, Pdensi_DN19103_c0_g1d533551, Pdensi_DN19790_c1_g1, Pdensi_DN20063_c0_g1d361691, Pdensi_DN20337_c0_g1, Pdensi_DN22633_c1_g1, Pdensi_DN22723_c0_g1d364100, Pdensi_DN22789_c1_g2, …
GO:0031407	0.000265405934332001	0.999923030514987	17	53	oxylipin metabolic process	BP	0.0122951309730317	BP oxylipin metabolic process	Pdensi_DN15119_c0_g1d395319, Pdensi_DN15825_c0_g1d397026, Pdensi_DN16628_c0_g1d215450, Pdensi_DN18176_c1_g1, Pdensi_DN19658_c0_g1d485534, Pdensi_DN20128_c0_g1d489148, Pdensi_DN20735_c0_g1d189051, Pdensi_DN21545_c0_g1d418947, Pdensi_DN22133_c2_g3, Pdensi_DN22674_c0_g2d301727, Pdensi_DN23377_c0_g3d548222, Pdensi_DN25838_c0_g1d559654, Pdensi_DN26366_c1_g5, Pdensi_DN33793_c0_g1, Pdensi_DN38467_c1_g1,…
GO:1901615	0.000271579245889234	0.999846172251293	63	298	organic hydroxy compound metabolic process	BP	0.0125336384046239	BP organic hydroxy compound metabolic process	Pdensi_DN10989_c0_g1d335310, Pdensi_DN12094_c0_g1d269573, Pdensi_DN12282_c0_g1d211398, Pdensi_DN13005_c0_g1d339187, Pdensi_DN13084_c0_g1, Pdensi_DN14259_c0_g1d393338, Pdensi_DN15825_c0_g1d397026, Pdensi_DN16888_c0_g1d56335, Pdensi_DN16894_c0_g6, Pdensi_DN18446_c0_g1d354246, Pdensi_DN18910_c0_g1d285192, Pdensi_DN20016_c0_g2d289314, Pdensi_DN20128_c0_g1d489148, Pdensi_DN20362_c0_g1d290394, Pdensi_D…
GO:0016773	0.000275012386865295	0.999794268385741	220	1289	phosphotransferase activity, alcohol group as acceptor	MF	0.0126443665088818	MF phosphotransferase activity, alcohol group as acceptor	Pdensi_DN10940_c0_g1d5120, Pdensi_DN11167_c0_g1d456771, Pdensi_DN11899_c0_g1d175265, Pdensi_DN12120_c0_g1, Pdensi_DN12725_c0_g3, Pdensi_DN13003_c0_g1d212187, Pdensi_DN13092_c0_g1d177216, Pdensi_DN13295_c0_g1d51662, Pdensi_DN13328_c0_g1d339768, Pdensi_DN13443_c0_g1d522706, Pdensi_DN13914_c0_g2, Pdensi_DN14535_c0_g1d274242, Pdensi_DN14550_c0_g1, Pdensi_DN14686_c0_g2d213578, Pdensi_DN14753_c0_g1d464…
GO:0009211	0.000280529131626982	0.99997440772215	7	12	pyrimidine deoxyribonucleoside triphosphate metabolic process	BP	0.0127952560506795	BP pyrimidine deoxyribonucleoside triphosphate metabolic process	Pdensi_DN16530_c0_g1d10873, Pdensi_DN19693_c0_g1d409066, Pdensi_DN21266_c0_g1d221055, Pdensi_DN25411_c0_g2, Pdensi_DN47344_c0_g1d249493, Pdensi_GG_11747_c1_g1, Pdensi_GG_126554_c0_g1
GO:0098656	0.000281014631472048	0.99988420387743	29	110	anion transmembrane transport	BP	0.0127952560506795	BP anion transmembrane transport	Pdensi_DN12822_c0_g1d270969, Pdensi_DN13373_c0_g1, Pdensi_DN13866_c1_g1d523197, Pdensi_DN14428_c0_g1d179777, Pdensi_DN17034_c1_g1, Pdensi_DN17564_c0_g1d281568, Pdensi_DN18556_c0_g1d59326, Pdensi_DN18696_c0_g1d532341, Pdensi_DN19464_c0_g1, Pdensi_DN19821_c0_g1d288223, Pdensi_DN19856_c0_g1, Pdensi_DN22088_c1_g1d125033, Pdensi_DN22482_c0_g2d424666, Pdensi_DN23088_c0_g2d69009, Pdensi_DN23645_c0_g1d70…
GO:0090558	0.000281432859986326	0.999936202520431	13	34	plant epidermis development	BP	0.0127952560506795	BP plant epidermis development	Pdensi_DN11589_c0_g1, Pdensi_DN14284_c0_g1d107643, Pdensi_DN18049_c0_g2, Pdensi_DN18278_c0_g1, Pdensi_DN21202_c0_g1d220982, Pdensi_DN22607_c0_g1d301507, Pdensi_DN26347_c0_g1, Pdensi_DN3333_c0_g1, Pdensi_DN6277_c0_g1d46369, Pdensi_GG_121618_c0_g1, Pdensi_GG_12411_c1_g1, Pdensi_GG_3300_c0_g1, Pdensi_GG_82308_c0_g1
GO:0016765	0.000283067627618524	0.999875444094617	33	130	transferase activity, transferring alkyl or aryl (other than methyl) groups	MF	0.0128219151324983	MF transferase activity, transferring alkyl or aryl (other than methyl) groups	Pdensi_DN10531_c0_g1d455577, Pdensi_DN15539_c0_g1d467281, Pdensi_DN16319_c0_g1d111066, Pdensi_DN16319_c0_g1d111067, Pdensi_DN16473_c2_g2, Pdensi_DN17839_c0_g1d216576, Pdensi_DN17887_c0_g1d282424, Pdensi_DN18654_c0_g2, Pdensi_DN18761_c1_g1, Pdensi_DN18923_c0_g1d59930, Pdensi_DN19103_c0_g1d533551, Pdensi_DN19298_c2_g1, Pdensi_DN19312_c0_g5, Pdensi_DN20326_c0_g1d290432, Pdensi_DN20362_c0_g1d290394, …
GO:0009611	0.000292729117474095	0.999856171446812	42	179	response to wounding	BP	0.0132106166299195	BP response to wounding	Pdensi_DN11138_c0_g1, Pdensi_DN11475_c0_g1d336191, Pdensi_DN13825_c0_g1d340893, Pdensi_DN14363_c0_g1d107808, Pdensi_DN15267_c2_g2, Pdensi_DN15368_c0_g1d466725, Pdensi_DN16202_c0_g1d469842, Pdensi_DN16245_c0_g1d278220, Pdensi_DN16537_c0_g1, Pdensi_DN17302_c0_g5, Pdensi_DN17745_c0_g1, Pdensi_DN18679_c0_g1d355227, Pdensi_DN18948_c0_g1d14272, Pdensi_DN19025_c1_g3, Pdensi_DN19461_c0_g1d61048, Pdensi_D…
GO:0031012	0.000302992142394084	0.999971981606744	7	12	extracellular matrix	CC	0.0135663334430439	CC extracellular matrix	Pdensi_DN17492_c0_g1d474248, Pdensi_DN22169_c0_g1d125273, Pdensi_DN24100_c0_g1, Pdensi_DN25365_c0_g1d23124, Pdensi_DN6400_c0_g1d329090, Pdensi_DN9506_c0_g1d333058, Pdensi_GG_41517_c0_g1
GO:0016301	0.000304368590512489	0.999770018424936	232	1370	kinase activity	MF	0.0135663334430439	MF kinase activity	Pdensi_DN10940_c0_g1d5120, Pdensi_DN11167_c0_g1d456771, Pdensi_DN11899_c0_g1d175265, Pdensi_DN12120_c0_g1, Pdensi_DN12725_c0_g3, Pdensi_DN13003_c0_g1d212187, Pdensi_DN13092_c0_g1d177216, Pdensi_DN13295_c0_g1d51662, Pdensi_DN13328_c0_g1d339768, Pdensi_DN13443_c0_g1d522706, Pdensi_DN13914_c0_g2, Pdensi_DN14535_c0_g1d274242, Pdensi_DN14550_c0_g1, Pdensi_DN14686_c0_g2d213578, Pdensi_DN14753_c0_g1d464…
GO:0010377	0.000305048380771633	1	4	4	guard cell fate commitment	BP	0.0135663334430439	BP guard cell fate commitment	Pdensi_DN18278_c0_g1, Pdensi_DN22607_c0_g1d301507, Pdensi_DN6277_c0_g1d46369, Pdensi_GG_82308_c0_g1
GO:0061086	0.000305048380771633	1	4	4	negative regulation of histone H3-K27 methylation	BP	0.0135663334430439	BP negative regulation of histone H3-K27 methylation	Pdensi_DN18278_c0_g1, Pdensi_DN22607_c0_g1d301507, Pdensi_DN6277_c0_g1d46369, Pdensi_GG_82308_c0_g1
GO:0009641	0.000323951162317356	0.999979292882271	6	9	shade avoidance	BP	0.014354792446164	BP shade avoidance	Pdensi_DN19112_c1_g1d285936, Pdensi_DN19541_c0_g1d117779, Pdensi_DN21610_c0_g1d495584, Pdensi_DN24035_c0_g4, Pdensi_DN25880_c0_g1d193575, Pdensi_GG_102419_c0_g1
GO:0009269	0.000340757957564081	0.999958854081208	8	15	response to desiccation	BP	0.0150450174043636	BP response to desiccation	Pdensi_DN16379_c1_g1, Pdensi_DN17745_c0_g1, Pdensi_DN17873_c0_g1, Pdensi_DN17873_c0_g3, Pdensi_DN23377_c0_g3d548222, Pdensi_DN24348_c0_g2d553545, Pdensi_DN26366_c1_g5, Pdensi_DN8362_c0_g1d517694
GO:0102797	0.000358280729613053	0.99997663262126	6	9	geranial:oxygen oxidoreductase activity	MF	0.0157052807281994	MF geranial:oxygen oxidoreductase activity	Pdensi_DN12353_c0_g1d50734, Pdensi_DN19811_c0_g1d15904, Pdensi_DN36482_c0_g1d31719, Pdensi_DN38950_c1_g1, Pdensi_DN6451_c0_g1d329099, Pdensi_GG_30920_c0_g1
GO:0102798	0.000358280729613053	0.99997663262126	6	9	heptaldehyde:oxygen oxidoreductase activity	MF	0.0157052807281994	MF heptaldehyde:oxygen oxidoreductase activity	Pdensi_DN12353_c0_g1d50734, Pdensi_DN19811_c0_g1d15904, Pdensi_DN36482_c0_g1d31719, Pdensi_DN38950_c1_g1, Pdensi_DN6451_c0_g1d329099, Pdensi_GG_30920_c0_g1
GO:0051254	0.000367715457937457	0.999770319248944	85	432	positive regulation of RNA metabolic process	BP	0.0160612858949111	BP positive regulation of RNA metabolic process	Pdensi_DN11137_c0_g1, Pdensi_DN11265_c0_g1d210500, Pdensi_DN11521_c0_g1d336257, Pdensi_DN12094_c0_g1d458612, Pdensi_DN12562_c0_g2, Pdensi_DN13295_c0_g1d51662, Pdensi_DN13570_c0_g1d340125, Pdensi_DN13878_c0_g1, Pdensi_DN14132_c0_g1, Pdensi_DN14344_c0_g1d463866, Pdensi_DN14344_c0_g3, Pdensi_DN14863_c0_g1d342967, Pdensi_DN15055_c0_g1d181160, Pdensi_DN15400_c0_g2, Pdensi_DN15521_c0_g1, Pdensi_DN15747…
GO:0006970	0.00037603097279528	0.999753308356771	104	544	response to osmotic stress	BP	0.0163660455419441	BP response to osmotic stress	Pdensi_DN10914_c0_g1d387447, Pdensi_DN11560_c0_g3, Pdensi_DN11991_c0_g2, Pdensi_DN13087_c0_g1d212168, Pdensi_DN13394_c0_g1d212532, Pdensi_DN13861_c0_g1, Pdensi_DN14428_c0_g1d179777, Pdensi_DN14735_c0_g1, Pdensi_DN14761_c0_g1d53296, Pdensi_DN14987_c0_g1d465381, Pdensi_DN15198_c2_g2, Pdensi_DN15267_c2_g2, Pdensi_DN15493_c0_g1d395951, Pdensi_DN15915_c1_g1, Pdensi_DN15992_c0_g3, Pdensi_DN16067_c0_g2d…
GO:0004568	0.000402973525488043	0.999919656803989	11	27	chitinase activity	MF	0.0172320497088069	MF chitinase activity	Pdensi_DN15221_c0_g5, Pdensi_DN15493_c0_g1d395951, Pdensi_DN19222_c0_g1d60636, Pdensi_DN20461_c0_g1d188791, Pdensi_DN21911_c0_g1d421240, Pdensi_DN22250_c0_g2d67184, Pdensi_DN25305_c0_g1d227229, Pdensi_DN25900_c0_g1d429650, Pdensi_DN37381_c0_g1d240517, Pdensi_GG_108346_c0_g1, Pdensi_GG_15723_c0_g1
GO:0006030	0.000402973525488043	0.999919656803989	11	27	chitin metabolic process	BP	0.0172320497088069	BP chitin metabolic process	Pdensi_DN15221_c0_g5, Pdensi_DN15493_c0_g1d395951, Pdensi_DN19222_c0_g1d60636, Pdensi_DN20461_c0_g1d188791, Pdensi_DN21911_c0_g1d421240, Pdensi_DN22250_c0_g2d67184, Pdensi_DN25305_c0_g1d227229, Pdensi_DN25900_c0_g1d429650, Pdensi_DN37381_c0_g1d240517, Pdensi_GG_108346_c0_g1, Pdensi_GG_15723_c0_g1
GO:0006032	0.000402973525488043	0.999919656803989	11	27	chitin catabolic process	BP	0.0172320497088069	BP chitin catabolic process	Pdensi_DN15221_c0_g5, Pdensi_DN15493_c0_g1d395951, Pdensi_DN19222_c0_g1d60636, Pdensi_DN20461_c0_g1d188791, Pdensi_DN21911_c0_g1d421240, Pdensi_DN22250_c0_g2d67184, Pdensi_DN25305_c0_g1d227229, Pdensi_DN25900_c0_g1d429650, Pdensi_DN37381_c0_g1d240517, Pdensi_GG_108346_c0_g1, Pdensi_GG_15723_c0_g1
GO:0046348	0.000402973525488043	0.999919656803989	11	27	amino sugar catabolic process	BP	0.0172320497088069	BP amino sugar catabolic process	Pdensi_DN15221_c0_g5, Pdensi_DN15493_c0_g1d395951, Pdensi_DN19222_c0_g1d60636, Pdensi_DN20461_c0_g1d188791, Pdensi_DN21911_c0_g1d421240, Pdensi_DN22250_c0_g2d67184, Pdensi_DN25305_c0_g1d227229, Pdensi_DN25900_c0_g1d429650, Pdensi_DN37381_c0_g1d240517, Pdensi_GG_108346_c0_g1, Pdensi_GG_15723_c0_g1
GO:1901072	0.000402973525488043	0.999919656803989	11	27	glucosamine-containing compound catabolic process	BP	0.0172320497088069	BP glucosamine-containing compound catabolic process	Pdensi_DN15221_c0_g5, Pdensi_DN15493_c0_g1d395951, Pdensi_DN19222_c0_g1d60636, Pdensi_DN20461_c0_g1d188791, Pdensi_DN21911_c0_g1d421240, Pdensi_DN22250_c0_g2d67184, Pdensi_DN25305_c0_g1d227229, Pdensi_DN25900_c0_g1d429650, Pdensi_DN37381_c0_g1d240517, Pdensi_GG_108346_c0_g1, Pdensi_GG_15723_c0_g1
GO:0015204	0.000420195123642302	1	4	4	urea transmembrane transporter activity	MF	0.0179058758262904	MF urea transmembrane transporter activity	Pdensi_DN18559_c3_g4, Pdensi_DN21746_c0_g1d541054, Pdensi_DN25626_c0_g1d559430, Pdensi_GG_89808_c0_g1
GO:0048437	0.00042764796039675	0.999870376394534	17	53	floral organ development	BP	0.0181601894293481	BP floral organ development	Pdensi_DN12603_c0_g1d105849, Pdensi_DN16137_c0_g1d183863, Pdensi_DN17786_c0_g1d12450, Pdensi_DN18085_c0_g1d114318, Pdensi_DN18117_c1_g1, Pdensi_DN19032_c0_g1d218074, Pdensi_DN19980_c0_g1d219298, Pdensi_DN20238_c3_g1, Pdensi_DN23957_c2_g7, Pdensi_DN24748_c1_g1, Pdensi_DN25689_c0_g3, Pdensi_DN33793_c0_g1, Pdensi_DN34396_c0_g1d146839, Pdensi_GG_3689_c1_g1, Pdensi_GG_44349_c0_g1, Pdensi_GG_58919_c0_g…
GO:0016829	0.000436456083146978	0.999728876314495	81	415	lyase activity	MF	0.0184700965290226	MF lyase activity	Pdensi_DN10352_c0_g1, Pdensi_DN11779_c0_g1d336679, Pdensi_DN12060_c0_g1d5997, Pdensi_DN13020_c0_g1d177218, Pdensi_DN13861_c0_g1, Pdensi_DN15296_c0_g1d466330, Pdensi_DN15316_c1_g2, Pdensi_DN15521_c0_g1, Pdensi_DN15737_c0_g1d9790, Pdensi_DN15825_c0_g1d397026, Pdensi_DN16375_c0_g1d278578, Pdensi_DN16465_c0_g1d184695, Pdensi_DN16580_c0_g1d55897, Pdensi_DN16628_c0_g1d215450, Pdensi_DN16686_c0_g1d34839…
GO:0010410	0.00043892365027823	0.99981650896138	28	108	hemicellulose metabolic process	BP	0.0185104698031129	BP hemicellulose metabolic process	Pdensi_DN12216_c0_g1, Pdensi_DN14923_c0_g4, Pdensi_DN15702_c0_g1d345565, Pdensi_DN16963_c0_g1d472256, Pdensi_DN17725_c0_g2, Pdensi_DN18439_c0_g1d217244, Pdensi_DN19018_c0_g1d356574, Pdensi_DN19166_c0_g1, Pdensi_DN19173_c0_g1d406996, Pdensi_DN19639_c4_g1, Pdensi_DN20349_c0_g1d536683, Pdensi_DN20473_c0_g1d536949, Pdensi_DN21952_c0_g1d495921, Pdensi_DN23116_c1_g2, Pdensi_DN23116_c1_g4, Pdensi_DN2337…
GO:0006949	0.000445024219020842	0.999941595315965	8	16	syncytium formation	BP	0.0187032515416663	BP syncytium formation	Pdensi_DN21649_c0_g2, Pdensi_DN27257_c0_g1d230563, Pdensi_DN2770_c0_g1d326233, Pdensi_DN37968_c1_g1, Pdensi_DN40217_c1_g4, Pdensi_GG_60414_c1_g1, Pdensi_GG_69927_c1_g1, Pdensi_GG_74594_c0_g1
GO:0010029	0.000446862146799839	0.999870050777884	16	49	regulation of seed germination	BP	0.0187161782717878	BP regulation of seed germination	Pdensi_DN11848_c0_g1d5764, Pdensi_DN15038_c0_g1d53704, Pdensi_DN16943_c0_g1d56581, Pdensi_DN17351_c0_g3, Pdensi_DN17965_c0_g1, Pdensi_DN19174_c1_g3, Pdensi_DN19450_c4_g2, Pdensi_DN19517_c0_g1d61117, Pdensi_DN20096_c0_g1d62246, Pdensi_DN21920_c1_g1, Pdensi_DN25819_c0_g4, Pdensi_DN26750_c2_g1, Pdensi_DN26864_c0_g1d500265, Pdensi_DN26944_c0_g1d367833, Pdensi_DN34159_c0_g1d146602, Pdensi_GG_129064_c1…
GO:0010557	0.000455516316759862	0.999708268188436	91	473	positive regulation of macromolecule biosynthetic process	BP	0.0190135309009321	BP positive regulation of macromolecule biosynthetic process	Pdensi_DN11137_c0_g1, Pdensi_DN11265_c0_g1d210500, Pdensi_DN11521_c0_g1d336257, Pdensi_DN12094_c0_g1d458612, Pdensi_DN12562_c0_g2, Pdensi_DN13295_c0_g1d51662, Pdensi_DN13570_c0_g1d340125, Pdensi_DN13878_c0_g1, Pdensi_DN14132_c0_g1, Pdensi_DN14344_c0_g1d463866, Pdensi_DN14344_c0_g3, Pdensi_DN14401_c4_g2, Pdensi_DN14863_c0_g1d342967, Pdensi_DN15055_c0_g1d181160, Pdensi_DN15400_c0_g2, Pdensi_DN15521…
GO:0009808	0.000457967890341182	0.999791570396573	33	136	lignin metabolic process	BP	0.0190508411526281	BP lignin metabolic process	Pdensi_DN14200_c0_g1, Pdensi_DN14735_c0_g1, Pdensi_DN14956_c0_g5, Pdensi_DN19554_c0_g3d485063, Pdensi_DN19725_c1_g4, Pdensi_DN20037_c1_g1, Pdensi_DN20189_c0_g1d119417, Pdensi_DN20231_c0_g1, Pdensi_DN20631_c0_g1d291641, Pdensi_DN20815_c1_g2, Pdensi_DN20978_c0_g2d64349, Pdensi_DN21246_c1_g3, Pdensi_DN21322_c0_g1d294658, Pdensi_DN22089_c2_g2, Pdensi_DN23286_c2_g2, Pdensi_DN24354_c2_g1, Pdensi_DN2497…
GO:0016614	0.000468176906424079	0.999732390482973	60	286	oxidoreductase activity, acting on CH-OH group of donors	MF	0.0194095036120898	MF oxidoreductase activity, acting on CH-OH group of donors	Pdensi_DN12684_c0_g1d51036, Pdensi_DN12721_c0_g1d390380, Pdensi_DN13005_c0_g1d339187, Pdensi_DN13084_c0_g1, Pdensi_DN13668_c0_g2, Pdensi_DN14661_c0_g1d342607, Pdensi_DN16194_c0_g2, Pdensi_DN16309_c0_g1d278549, Pdensi_DN18628_c0_g1d59396, Pdensi_DN18774_c0_g1d355297, Pdensi_DN18811_c1_g1, Pdensi_DN18938_c0_g1d116335, Pdensi_DN19345_c1_g2, Pdensi_DN19581_c1_g4, Pdensi_DN19702_c3_g1, Pdensi_DN19702_…
GO:0022804	0.000478478567293354	0.999686044490351	100	533	active transmembrane transporter activity	MF	0.0197695705337761	MF active transmembrane transporter activity	Pdensi_DN11645_c0_g1d336523, Pdensi_DN11991_c0_g2, Pdensi_DN12300_c0_g1d105477, Pdensi_DN12952_c0_g1d51325, Pdensi_DN13918_c0_g1, Pdensi_DN14428_c0_g1d179777, Pdensi_DN14755_c0_g3, Pdensi_DN15198_c2_g2, Pdensi_DN15586_c0_g3d276568, Pdensi_DN15739_c0_g1, Pdensi_DN15917_c0_g1d397096, Pdensi_DN16145_c1_g1, Pdensi_DN16322_c0_g2d347333, Pdensi_DN16529_c0_g1, Pdensi_DN16582_c0_g1, Pdensi_DN17399_c0_g1d…
GO:0009741	0.00049647547676581	0.999854127087955	16	49	response to brassinosteroid	BP	0.0204440911812992	BP response to brassinosteroid	Pdensi_DN10989_c0_g1d335310, Pdensi_DN19116_c1_g1d406902, Pdensi_DN20016_c0_g2d289314, Pdensi_DN20311_c1_g1d16738, Pdensi_DN20475_c0_g1, Pdensi_DN21129_c2_g5, Pdensi_DN21165_c0_g1, Pdensi_DN22803_c0_g3d545638, Pdensi_DN23350_c1_g1d547912, Pdensi_DN23378_c4_g1, Pdensi_DN25163_c0_g1d558215, Pdensi_DN38231_c0_g4, Pdensi_DN38364_c0_g1, Pdensi_DN38755_c0_g1, Pdensi_GG_117440_c0_g1, Pdensi_GG_9808_c0_g1
GO:0042335	0.000527512613368942	0.9998804399933	12	31	cuticle development	BP	0.0216492592667858	BP cuticle development	Pdensi_DN13861_c0_g1, Pdensi_DN14780_c0_g1, Pdensi_DN16817_c0_g1d215591, Pdensi_DN19791_c0_g1d15652, Pdensi_DN24100_c0_g1, Pdensi_DN26777_c0_g1d500214, Pdensi_DN36977_c0_g3, Pdensi_DN39337_c1_g1, Pdensi_DN40429_c0_g1d34913, Pdensi_DN9629_c0_g1d518394, Pdensi_GG_62739_c0_g1, Pdensi_GG_93610_c0_g1
GO:0009891	0.000542823431846165	0.999644069896412	98	518	positive regulation of biosynthetic process	BP	0.0222031122791926	BP positive regulation of biosynthetic process	Pdensi_DN11137_c0_g1, Pdensi_DN11265_c0_g1d210500, Pdensi_DN11521_c0_g1d336257, Pdensi_DN12094_c0_g1d458612, Pdensi_DN12562_c0_g2, Pdensi_DN13295_c0_g1d51662, Pdensi_DN13394_c0_g1d212532, Pdensi_DN13570_c0_g1d340125, Pdensi_DN13878_c0_g1, Pdensi_DN14132_c0_g1, Pdensi_DN14344_c0_g1d463866, Pdensi_DN14344_c0_g3, Pdensi_DN14401_c4_g2, Pdensi_DN14863_c0_g1d342967, Pdensi_DN15055_c0_g1d181160, Pdensi_…
GO:0048029	0.000546455152345933	0.999829328105569	17	55	monosaccharide binding	MF	0.0222771550439692	MF monosaccharide binding	Pdensi_DN11832_c0_g1d50232, Pdensi_DN15407_c0_g1d182088, Pdensi_DN17434_c0_g1, Pdensi_DN18224_c1_g1d353651, Pdensi_DN18233_c1_g4, Pdensi_DN18847_c0_g1d480798, Pdensi_DN19489_c0_g1d60937, Pdensi_DN20557_c11_g1, Pdensi_DN21617_c0_g1d419056, Pdensi_DN21992_c0_g1d124522, Pdensi_DN26776_c0_g1d430395, Pdensi_DN27282_c0_g1d430792, Pdensi_DN2986_c0_g1d381472, Pdensi_DN38289_c0_g2, Pdensi_DN38289_c0_g3, P…
GO:0046943	0.00056118019732242	0.999765593221454	27	104	carboxylic acid transmembrane transporter activity	MF	0.0228014412400438	MF carboxylic acid transmembrane transporter activity	Pdensi_DN12822_c0_g1d270969, Pdensi_DN13866_c1_g1d523197, Pdensi_DN17034_c1_g1, Pdensi_DN17564_c0_g1d281568, Pdensi_DN18556_c0_g1d59326, Pdensi_DN18696_c0_g1d532341, Pdensi_DN19464_c0_g1, Pdensi_DN19856_c0_g1, Pdensi_DN21021_c0_g1d121912, Pdensi_DN22088_c1_g1d125033, Pdensi_DN22148_c1_g1, Pdensi_DN22482_c0_g2d424666, Pdensi_DN23088_c0_g2d69009, Pdensi_DN23645_c0_g1d70322, Pdensi_DN23645_c0_g2, Pd…
GO:0006026	0.000593070681144548	0.999874296665066	11	28	aminoglycan catabolic process	BP	0.0239731063198529	BP aminoglycan catabolic process	Pdensi_DN15221_c0_g5, Pdensi_DN15493_c0_g1d395951, Pdensi_DN19222_c0_g1d60636, Pdensi_DN20461_c0_g1d188791, Pdensi_DN21911_c0_g1d421240, Pdensi_DN22250_c0_g2d67184, Pdensi_DN25305_c0_g1d227229, Pdensi_DN25900_c0_g1d429650, Pdensi_DN37381_c0_g1d240517, Pdensi_GG_108346_c0_g1, Pdensi_GG_15723_c0_g1
GO:0042537	0.000593937139404368	0.99976696415988	24	87	benzene-containing compound metabolic process	BP	0.0239731063198529	BP benzene-containing compound metabolic process	Pdensi_DN12856_c0_g1d460187, Pdensi_DN15267_c2_g2, Pdensi_DN16894_c0_g6, Pdensi_DN19025_c1_g3, Pdensi_DN19658_c0_g1d485534, Pdensi_DN20766_c0_g1, Pdensi_DN20842_c0_g3, Pdensi_DN21593_c1_g4, Pdensi_DN22706_c0_g8, Pdensi_DN24029_c0_g1d365267, Pdensi_DN24570_c0_g1, Pdensi_DN24570_c0_g1d225817, Pdensi_DN2544_c0_g1d381245, Pdensi_DN30915_c0_g1d234365, Pdensi_DN37386_c0_g2, Pdensi_DN37770_c0_g1d89322, …
GO:0044262	0.000636177548940621	0.999600476749911	80	409	cellular carbohydrate metabolic process	BP	0.0255935902090257	BP cellular carbohydrate metabolic process	Pdensi_DN10695_c0_g1d49277, Pdensi_DN12216_c0_g1, Pdensi_DN12334_c0_g1d176014, Pdensi_DN13005_c0_g1d339187, Pdensi_DN14864_c0_g1d108554, Pdensi_DN14923_c0_g4, Pdensi_DN15545_c0_g1d214420, Pdensi_DN15702_c0_g1d345565, Pdensi_DN15932_c0_g1, Pdensi_DN16888_c0_g1d56335, Pdensi_DN16963_c0_g1d472256, Pdensi_DN17236_c0_g5d473432, Pdensi_DN17377_c0_g1, Pdensi_DN17725_c0_g1d57805, Pdensi_DN17725_c0_g2, Pd…
GO:0010200	0.000645984576362844	0.999771947787866	20	67	response to chitin	BP	0.0259029225210413	BP response to chitin	Pdensi_DN12284_c0_g1d50629, Pdensi_DN16294_c1_g2, Pdensi_DN17267_c1_g2d57003, Pdensi_DN19128_c0_g4, Pdensi_DN19888_c0_g1d486842, Pdensi_DN19980_c0_g1d219298, Pdensi_DN20238_c3_g1, Pdensi_DN20740_c0_g1d63766, Pdensi_DN20761_c0_g3, Pdensi_DN21081_c1_g1, Pdensi_DN21849_c0_g1d541253, Pdensi_DN24448_c0_g7, Pdensi_DN26260_c0_g1d76898, Pdensi_DN8833_c0_g1d384868, Pdensi_DN9785_c0_g1d385930, Pdensi_GG_10…
GO:0006855	0.000657333939311545	0.999800643343169	16	50	drug transmembrane transport	BP	0.0262718760711771	BP drug transmembrane transport	Pdensi_DN11991_c0_g2, Pdensi_DN14755_c0_g3, Pdensi_DN15586_c0_g3d276568, Pdensi_DN16322_c0_g2d347333, Pdensi_DN19673_c0_g3, Pdensi_DN19690_c0_g1d408815, Pdensi_DN21483_c0_g2, Pdensi_DN21519_c2_g4, Pdensi_DN22756_c0_g3, Pdensi_DN23053_c1_g1, Pdensi_DN24065_c1_g3, Pdensi_DN26777_c0_g1d500214, Pdensi_DN26848_c0_g1, Pdensi_DN40533_c0_g1d319005, Pdensi_GG_11047_c0_g1, Pdensi_GG_123897_c0_g1
GO:0005342	0.000669866344544915	0.999716372575895	27	105	organic acid transmembrane transporter activity	MF	0.0266855550286134	MF organic acid transmembrane transporter activity	Pdensi_DN12822_c0_g1d270969, Pdensi_DN13866_c1_g1d523197, Pdensi_DN17034_c1_g1, Pdensi_DN17564_c0_g1d281568, Pdensi_DN18556_c0_g1d59326, Pdensi_DN18696_c0_g1d532341, Pdensi_DN19464_c0_g1, Pdensi_DN19856_c0_g1, Pdensi_DN21021_c0_g1d121912, Pdensi_DN22088_c1_g1d125033, Pdensi_DN22148_c1_g1, Pdensi_DN22482_c0_g2d424666, Pdensi_DN23088_c0_g2d69009, Pdensi_DN23645_c0_g1d70322, Pdensi_DN23645_c0_g2, Pd…
GO:0006633	0.000674935653673849	0.999640442787635	46	209	fatty acid biosynthetic process	BP	0.0268002046897116	BP fatty acid biosynthetic process	Pdensi_DN10846_c0_g1d335071, Pdensi_DN12363_c0_g1d270046, Pdensi_DN12647_c0_g2, Pdensi_DN12981_c0_g2, Pdensi_DN14653_c0_g1d108253, Pdensi_DN15119_c0_g1d395319, Pdensi_DN15825_c0_g1d397026, Pdensi_DN16005_c0_g1d55088, Pdensi_DN16396_c0_g1d398206, Pdensi_DN16628_c0_g1d215450, Pdensi_DN17191_c1_g1, Pdensi_DN17498_c0_g1, Pdensi_DN17954_c0_g1d216668, Pdensi_DN18176_c1_g1, Pdensi_DN18447_c0_g1d186930, …
GO:0048658	0.000689996794987756	0.999941857005298	6	10	anther wall tapetum development	BP	0.0273095818857613	BP anther wall tapetum development	Pdensi_DN13861_c0_g1, Pdensi_DN19290_c1_g3, Pdensi_DN19600_c0_g1d485629, Pdensi_DN39985_c0_g2, Pdensi_DN51064_c0_g1d253009, Pdensi_GG_93610_c0_g1
GO:0031328	0.00071112240540387	0.999530469644567	97	516	positive regulation of cellular biosynthetic process	BP	0.0280549258648043	BP positive regulation of cellular biosynthetic process	Pdensi_DN11137_c0_g1, Pdensi_DN11265_c0_g1d210500, Pdensi_DN11521_c0_g1d336257, Pdensi_DN12094_c0_g1d458612, Pdensi_DN12562_c0_g2, Pdensi_DN13295_c0_g1d51662, Pdensi_DN13394_c0_g1d212532, Pdensi_DN13570_c0_g1d340125, Pdensi_DN13878_c0_g1, Pdensi_DN14132_c0_g1, Pdensi_DN14344_c0_g1d463866, Pdensi_DN14344_c0_g3, Pdensi_DN14401_c4_g2, Pdensi_DN14863_c0_g1d342967, Pdensi_DN15055_c0_g1d181160, Pdensi_…
GO:0051607	0.000721599993143155	0.999769349067695	17	54	defense response to virus	BP	0.0283767457110636	BP defense response to virus	Pdensi_DN11138_c0_g1, Pdensi_DN11720_c0_g1d211026, Pdensi_DN1182_c0_g1d259126, Pdensi_DN13825_c0_g1d340893, Pdensi_DN16137_c0_g1d183863, Pdensi_DN18176_c1_g1, Pdensi_DN19136_c1_g1d482359, Pdensi_DN24400_c0_g2, Pdensi_DN24613_c0_g6, Pdensi_DN24748_c1_g1, Pdensi_DN26976_c3_g5, Pdensi_DN39194_c0_g1d511109, Pdensi_DN39280_c0_g2, Pdensi_DN9368_c0_g1d171788, Pdensi_DN9630_c0_g1d172224, Pdensi_GG_141111…
GO:0050793	0.00075004915130012	0.99947796796969	124	684	regulation of developmental process	BP	0.0294009651294887	BP regulation of developmental process	Pdensi_DN10435_c0_g1d173205, Pdensi_DN10914_c0_g1d387447, Pdensi_DN11265_c0_g1d210500, Pdensi_DN11521_c0_g1d336257, Pdensi_DN11848_c0_g1d5764, Pdensi_DN1194_c0_g1d98292, Pdensi_DN11991_c0_g2, Pdensi_DN12229_c0_g1d337510, Pdensi_DN12359_c0_g1, Pdensi_DN12589_c0_g1d176330, Pdensi_DN13295_c0_g1d51662, Pdensi_DN13570_c0_g1d340125, Pdensi_DN14305_c0_g1d213257, Pdensi_DN14344_c0_g1d463866, Pdensi_DN143…
GO:0009653	0.000774495859771998	0.999490928132439	94	493	anatomical structure morphogenesis	BP	0.030262250367449	BP anatomical structure morphogenesis	Pdensi_DN10435_c0_g1d173205, Pdensi_DN10531_c0_g1d455577, Pdensi_DN11777_c0_g1, Pdensi_DN11991_c0_g2, Pdensi_DN12562_c0_g2, Pdensi_DN13087_c0_g1d212168, Pdensi_DN13684_c0_g1, Pdensi_DN14334_c0_g1d179490, Pdensi_DN14344_c0_g1d463866, Pdensi_DN14344_c0_g3, Pdensi_DN14761_c0_g1d53296, Pdensi_DN14892_c1_g1, Pdensi_DN14987_c0_g1d465381, Pdensi_DN15094_c0_g1d465830, Pdensi_DN15426_c1_g7, Pdensi_DN15439…
GO:0006206	0.00080406421773451	0.999791506180838	13	36	pyrimidine nucleobase metabolic process	BP	0.0313175330665384	BP pyrimidine nucleobase metabolic process	Pdensi_DN12952_c0_g1d51325, Pdensi_DN18235_c1_g1d353466, Pdensi_DN19598_c1_g1, Pdensi_DN19826_c0_g1d219150, Pdensi_DN20791_c1_g1d493368, Pdensi_DN20889_c1_g1, Pdensi_DN22009_c0_g6, Pdensi_DN22322_c1_g2d424376, Pdensi_DN22874_c1_g5, Pdensi_DN27051_c0_g1, Pdensi_DN9263_c0_g1d332666, Pdensi_GG_153351_c0_g1, Pdensi_GG_93214_c0_g1
GO:0044255	0.00081781095629788	0.999417100273499	139	782	cellular lipid metabolic process	BP	0.0317518349064224	BP cellular lipid metabolic process	Pdensi_DN10846_c0_g1d335071, Pdensi_DN12363_c0_g1d270046, Pdensi_DN12647_c0_g2, Pdensi_DN12721_c0_g1d390380, Pdensi_DN12981_c0_g2, Pdensi_DN13292_c0_g1d339486, Pdensi_DN14653_c0_g1d108253, Pdensi_DN15009_c0_g1d213936, Pdensi_DN15038_c0_g1d53704, Pdensi_DN15119_c0_g1d395319, Pdensi_DN15316_c1_g2, Pdensi_DN15662_c0_g1, Pdensi_DN15825_c0_g1d397026, Pdensi_DN15896_c0_g1d345756, Pdensi_DN16005_c0_g1d5…
GO:0009112	0.000826885952700606	0.99973220629874	17	54	nucleobase metabolic process	BP	0.0320025797516722	BP nucleobase metabolic process	Pdensi_DN11699_c0_g1d336477, Pdensi_DN12952_c0_g1d51325, Pdensi_DN13044_c0_g1d460723, Pdensi_DN18235_c1_g1d353466, Pdensi_DN18588_c0_g1d404615, Pdensi_DN19598_c1_g1, Pdensi_DN19826_c0_g1d219150, Pdensi_DN20791_c1_g1d493368, Pdensi_DN20889_c1_g1, Pdensi_DN22009_c0_g6, Pdensi_DN22322_c1_g2d424376, Pdensi_DN22874_c1_g5, Pdensi_DN27051_c0_g1, Pdensi_DN9263_c0_g1d332666, Pdensi_GG_153351_c0_g1, Pdensi…
GO:0045338	0.000858763882503696	0.999898015725774	7	13	farnesyl diphosphate metabolic process	BP	0.0331314898517987	BP farnesyl diphosphate metabolic process	Pdensi_DN16375_c0_g1d278578, Pdensi_DN18761_c1_g1, Pdensi_DN19312_c0_g5, Pdensi_DN21980_c0_g1d297550, Pdensi_DN23220_c0_g1d128802, Pdensi_DN36342_c0_g1d148659, Pdensi_DN50364_c0_g1d160524
GO:0044281	0.000868581142352941	0.999310333483559	289	1770	small molecule metabolic process	BP	0.0334048659464669	BP small molecule metabolic process	Pdensi_DN10531_c0_g1d455577, Pdensi_DN10846_c0_g1d335071, Pdensi_DN11068_c0_g1d387639, Pdensi_DN11323_c0_g1d174533, Pdensi_DN11400_c0_g1d210654, Pdensi_DN11506_c0_g1d457563, Pdensi_DN11699_c0_g1d336477, Pdensi_DN11779_c0_g1d336679, Pdensi_DN11832_c0_g1d50232, Pdensi_DN12241_c0_g2, Pdensi_DN12282_c0_g1d211398, Pdensi_DN12363_c0_g1d270046, Pdensi_DN12647_c0_g2, Pdensi_DN12676_c0_g2, Pdensi_DN12721_…
GO:0009609	0.000884837996185262	0.999953433043008	5	7	response to symbiotic bacterium	BP	0.0338174021667055	BP response to symbiotic bacterium	Pdensi_DN14091_c0_g1d213054, Pdensi_DN19612_c1_g1d15578, Pdensi_DN36051_c1_g1, Pdensi_DN50397_c0_g1d252384, Pdensi_GG_44037_c0_g1
GO:0036377	0.000884837996185262	0.999953433043008	5	7	arbuscular mycorrhizal association	BP	0.0338174021667055	BP arbuscular mycorrhizal association	Pdensi_DN14091_c0_g1d213054, Pdensi_DN19612_c1_g1d15578, Pdensi_DN36051_c1_g1, Pdensi_DN50397_c0_g1d252384, Pdensi_GG_44037_c0_g1
GO:0009414	0.000899206325062166	0.99946052360615	64	315	response to water deprivation	BP	0.0341891566163042	BP response to water deprivation	Pdensi_DN10914_c0_g1d387447, Pdensi_DN11560_c0_g3, Pdensi_DN13087_c0_g1d212168, Pdensi_DN13092_c0_g1d177216, Pdensi_DN15165_c3_g4, Pdensi_DN15502_c0_g1d109651, Pdensi_DN16067_c0_g2d397404, Pdensi_DN16069_c0_g1, Pdensi_DN16276_c0_g3d278254, Pdensi_DN16319_c0_g1d111066, Pdensi_DN16319_c0_g1d111067, Pdensi_DN16379_c1_g1, Pdensi_DN16693_c0_g1d56026, Pdensi_DN17302_c0_g5, Pdensi_DN17745_c0_g1, Pdensi_…
GO:0044248	0.000900156045008173	0.999309339760725	219	1307	cellular catabolic process	BP	0.0341891566163042	BP cellular catabolic process	Pdensi_DN10616_c0_g1d455771, Pdensi_DN10695_c0_g1d49277, Pdensi_DN11779_c0_g1d336679, Pdensi_DN12030_c0_g1d389111, Pdensi_DN12216_c0_g1, Pdensi_DN12684_c0_g1d51036, Pdensi_DN12721_c0_g1d390380, Pdensi_DN12835_c0_g1d51253, Pdensi_DN12856_c0_g1d460187, Pdensi_DN13082_c0_g1d390874, Pdensi_DN14142_c0_g1, Pdensi_DN14259_c0_g1d393338, Pdensi_DN14453_c0_g1d342034, Pdensi_DN14735_c0_g1, Pdensi_DN14864_c0…
GO:1990837	0.000918397800019799	0.999531825166388	39	171	sequence-specific double-stranded DNA binding	MF	0.034774009579697	MF sequence-specific double-stranded DNA binding	Pdensi_DN10475_c0_g1, Pdensi_DN11517_c1_g1d520294, Pdensi_DN11521_c0_g1d336257, Pdensi_DN11590_c0_g1d336260, Pdensi_DN14761_c0_g1d53296, Pdensi_DN14863_c0_g1d342967, Pdensi_DN14987_c0_g1d465381, Pdensi_DN15055_c0_g1d181160, Pdensi_DN17696_c0_g1d281883, Pdensi_DN17780_c0_g1, Pdensi_DN17836_c0_g1, Pdensi_DN18057_c0_g4, Pdensi_DN18166_c0_g1d216835, Pdensi_DN18561_c3_g1, Pdensi_DN19525_c0_g1d218718, …
GO:0044764	0.00093153033272166	0.99950249618968	44	202	multi-organism cellular process	BP	0.0351623949666232	BP multi-organism cellular process	Pdensi_DN10914_c0_g1d387447, Pdensi_DN11138_c0_g1, Pdensi_DN11720_c0_g1d211026, Pdensi_DN1182_c0_g1d259126, Pdensi_DN12570_c0_g1d105682, Pdensi_DN13087_c0_g1d212168, Pdensi_DN13825_c0_g1d340893, Pdensi_DN13914_c0_g2, Pdensi_DN16069_c0_g1, Pdensi_DN16137_c0_g1d183863, Pdensi_DN18176_c1_g1, Pdensi_DN18697_c0_g2, Pdensi_DN19136_c1_g1d482359, Pdensi_DN19281_c4_g4, Pdensi_DN19450_c4_g2, Pdensi_DN19752…
GO:0005372	0.000946549926848261	0.999828683945196	9	21	water transmembrane transporter activity	MF	0.0355101398937246	MF water transmembrane transporter activity	Pdensi_DN19707_c0_g4, Pdensi_DN19896_c0_g1, Pdensi_DN21923_c1_g1, Pdensi_DN23166_c0_g1d547330, Pdensi_DN25626_c0_g1d559430, Pdensi_DN34285_c0_g1d313399, Pdensi_GG_121462_c1_g1, Pdensi_GG_34298_c0_g1, Pdensi_GG_89808_c0_g1
GO:0015250	0.000946549926848261	0.999828683945196	9	21	water channel activity	MF	0.0355101398937246	MF water channel activity	Pdensi_DN19707_c0_g4, Pdensi_DN19896_c0_g1, Pdensi_DN21923_c1_g1, Pdensi_DN23166_c0_g1d547330, Pdensi_DN25626_c0_g1d559430, Pdensi_DN34285_c0_g1d313399, Pdensi_GG_121462_c1_g1, Pdensi_GG_34298_c0_g1, Pdensi_GG_89808_c0_g1
GO:0033836	0.000950653378612574	0.999974668445659	4	5	flavonol 7-O-beta-glucosyltransferase activity	MF	0.0355550177994856	MF flavonol 7-O-beta-glucosyltransferase activity	Pdensi_DN16116_c1_g2, Pdensi_DN19973_c1_g1d219319, Pdensi_DN20656_c0_g1d220197, Pdensi_DN26113_c0_g2
GO:0019310	0.000974824955366472	0.999973838226311	4	5	inositol catabolic process	BP	0.0361363365142182	BP inositol catabolic process	Pdensi_DN24578_c0_g1d72418, Pdensi_DN26281_c0_g1d429898, Pdensi_DN27065_c0_g1, Pdensi_DN27065_c0_g1d307157
GO:0050113	0.000974824955366472	0.999973838226311	4	5	inositol oxygenase activity	MF	0.0361363365142182	MF inositol oxygenase activity	Pdensi_DN24578_c0_g1d72418, Pdensi_DN26281_c0_g1d429898, Pdensi_DN27065_c0_g1, Pdensi_DN27065_c0_g1d307157
GO:0044282	0.000975060592779397	0.999441177306482	54	260	small molecule catabolic process	BP	0.0361363365142182	BP small molecule catabolic process	Pdensi_DN11779_c0_g1d336679, Pdensi_DN12721_c0_g1d390380, Pdensi_DN12856_c0_g1d460187, Pdensi_DN13590_c1_g1, Pdensi_DN14259_c0_g1d393338, Pdensi_DN17351_c0_g3, Pdensi_DN18330_c0_g1d353900, Pdensi_DN18337_c0_g1d353676, Pdensi_DN18588_c0_g1d404615, Pdensi_DN19345_c1_g2, Pdensi_DN19541_c0_g1d117779, Pdensi_DN19658_c0_g1d485534, Pdensi_DN20446_c0_g1d490968, Pdensi_DN20475_c0_g1, Pdensi_DN20643_c0_g1d…
GO:0010252	0.000978122364769918	0.999778791707843	11	28	auxin homeostasis	BP	0.0361402916046408	BP auxin homeostasis	Pdensi_DN14761_c0_g1d53296, Pdensi_DN14987_c0_g1d465381, Pdensi_DN18861_c0_g4, Pdensi_DN19541_c0_g1d117779, Pdensi_DN20943_c0_g3, Pdensi_DN21918_c0_g1d541792, Pdensi_DN24950_c0_g4, Pdensi_DN26798_c0_g1d140295, Pdensi_DN39953_c3_g1, Pdensi_DN8220_c0_g1d517661, Pdensi_GG_107258_c0_g1
GO:0006570	0.000990052855385892	0.999879330189897	7	13	tyrosine metabolic process	BP	0.0364709229559321	BP tyrosine metabolic process	Pdensi_DN14259_c0_g1d393338, Pdensi_DN19245_c0_g2, Pdensi_DN19541_c0_g1d117779, Pdensi_DN21910_c0_g1d222028, Pdensi_DN25906_c0_g1d429621, Pdensi_DN30915_c0_g1d234365, Pdensi_GG_18970_c0_g1
GO:0048580	0.00100442554721034	0.999394182578518	64	317	regulation of post-embryonic development	BP	0.036862031365923	BP regulation of post-embryonic development	Pdensi_DN11521_c0_g1d336257, Pdensi_DN11848_c0_g1d5764, Pdensi_DN13570_c0_g1d340125, Pdensi_DN14344_c0_g1d463866, Pdensi_DN14344_c0_g3, Pdensi_DN15038_c0_g1d53704, Pdensi_DN15502_c0_g1d109651, Pdensi_DN15579_c0_g1d54375, Pdensi_DN16214_c0_g2, Pdensi_DN16643_c0_g1d185220, Pdensi_DN16734_c0_g1d56260, Pdensi_DN16943_c0_g1d56581, Pdensi_DN17302_c0_g5, Pdensi_DN17351_c0_g3, Pdensi_DN17655_c0_g1d186244…
GO:0016053	0.00100971222465938	0.999317847034497	102	550	organic acid biosynthetic process	BP	0.036862031365923	BP organic acid biosynthetic process	Pdensi_DN10531_c0_g1d455577, Pdensi_DN10846_c0_g1d335071, Pdensi_DN11323_c0_g1d174533, Pdensi_DN12363_c0_g1d270046, Pdensi_DN12647_c0_g2, Pdensi_DN12981_c0_g2, Pdensi_DN14607_c0_g1d213593, Pdensi_DN14653_c0_g1d108253, Pdensi_DN14820_c0_g1, Pdensi_DN15119_c0_g1d395319, Pdensi_DN15267_c2_g2, Pdensi_DN15737_c0_g1d9790, Pdensi_DN15825_c0_g1d397026, Pdensi_DN16005_c0_g1d55088, Pdensi_DN16396_c0_g1d398…
GO:0046394	0.00100971222465938	0.999317847034497	102	550	carboxylic acid biosynthetic process	BP	0.036862031365923	BP carboxylic acid biosynthetic process	Pdensi_DN10531_c0_g1d455577, Pdensi_DN10846_c0_g1d335071, Pdensi_DN11323_c0_g1d174533, Pdensi_DN12363_c0_g1d270046, Pdensi_DN12647_c0_g2, Pdensi_DN12981_c0_g2, Pdensi_DN14607_c0_g1d213593, Pdensi_DN14653_c0_g1d108253, Pdensi_DN14820_c0_g1, Pdensi_DN15119_c0_g1d395319, Pdensi_DN15267_c2_g2, Pdensi_DN15737_c0_g1d9790, Pdensi_DN15825_c0_g1d397026, Pdensi_DN16005_c0_g1d55088, Pdensi_DN16396_c0_g1d398…
GO:0006040	0.00101716665931117	0.999708298278808	14	42	amino sugar metabolic process	BP	0.037023655486237	BP amino sugar metabolic process	Pdensi_DN15221_c0_g5, Pdensi_DN15493_c0_g1d395951, Pdensi_DN16376_c0_g1d55616, Pdensi_DN19222_c0_g1d60636, Pdensi_DN20461_c0_g1d188791, Pdensi_DN20557_c11_g1, Pdensi_DN21911_c0_g1d421240, Pdensi_DN22250_c0_g2d67184, Pdensi_DN23775_c1_g3, Pdensi_DN25305_c0_g1d227229, Pdensi_DN25900_c0_g1d429650, Pdensi_DN37381_c0_g1d240517, Pdensi_GG_108346_c0_g1, Pdensi_GG_15723_c0_g1
GO:0004337	0.00103759708145244	0.999904947402717	6	10	geranyltranstransferase activity	MF	0.0375618745007414	MF geranyltranstransferase activity	Pdensi_DN18761_c1_g1, Pdensi_DN19312_c0_g5, Pdensi_DN21980_c0_g1d297550, Pdensi_DN23220_c0_g1d128802, Pdensi_DN36342_c0_g1d148659, Pdensi_DN50364_c0_g1d160524
GO:0045337	0.00103809595921918	0.999904892259221	6	10	farnesyl diphosphate biosynthetic process	BP	0.0375618745007414	BP farnesyl diphosphate biosynthetic process	Pdensi_DN18761_c1_g1, Pdensi_DN19312_c0_g5, Pdensi_DN21980_c0_g1d297550, Pdensi_DN23220_c0_g1d128802, Pdensi_DN36342_c0_g1d148659, Pdensi_DN50364_c0_g1d160524
GO:0010118	0.00105543078311666	0.99966187867234	16	52	stomatal movement	BP	0.038029030624685	BP stomatal movement	Pdensi_DN10914_c0_g1d387447, Pdensi_DN16069_c0_g1, Pdensi_DN17071_c0_g1d528962, Pdensi_DN17581_c0_g1d113262, Pdensi_DN19450_c4_g2, Pdensi_DN19596_c0_g1d408249, Pdensi_DN19803_c0_g1d409969, Pdensi_DN21129_c2_g5, Pdensi_DN23377_c0_g3d548222, Pdensi_DN24824_c0_g1, Pdensi_DN24855_c2_g1, Pdensi_DN26366_c1_g5, Pdensi_DN36965_c0_g1d315860, Pdensi_DN8362_c0_g1d517694, Pdensi_GG_5131_c1_g1, Pdensi_GG_8490…
GO:0048646	0.00105722570829051	0.999427179417682	45	207	anatomical structure formation involved in morphogenesis	BP	0.038029030624685	BP anatomical structure formation involved in morphogenesis	Pdensi_DN12005_c0_g1d337285, Pdensi_DN13295_c0_g1d51662, Pdensi_DN13861_c0_g1, Pdensi_DN14577_c0_g1d393939, Pdensi_DN15274_c0_g1d344023, Pdensi_DN15526_c0_g1, Pdensi_DN16084_c0_g1d214889, Pdensi_DN16340_c0_g2, Pdensi_DN16881_c0_g1, Pdensi_DN18455_c0_g1d404196, Pdensi_DN19172_c0_g1d406742, Pdensi_DN19519_c0_g5, Pdensi_DN19752_c0_g1d409295, Pdensi_DN20133_c0_g2, Pdensi_DN20303_c1_g6, Pdensi_DN20680…
GO:0002215	0.00106090575030236	0.999941694588147	5	7	defense response to nematode	BP	0.0380494936252137	BP defense response to nematode	Pdensi_DN14550_c0_g1, Pdensi_DN15992_c0_g3, Pdensi_DN16508_c0_g1d398834, Pdensi_DN16520_c0_g1d471080, Pdensi_GG_7237_c0_g1
GO:0046386	0.0010779780457126	0.99986001133754	7	14	deoxyribose phosphate catabolic process	BP	0.0385487470732897	BP deoxyribose phosphate catabolic process	Pdensi_DN16530_c0_g1d10873, Pdensi_DN19693_c0_g1d409066, Pdensi_DN21266_c0_g1d221055, Pdensi_DN25411_c0_g2, Pdensi_DN47344_c0_g1d249493, Pdensi_GG_11747_c1_g1, Pdensi_GG_126554_c0_g1
GO:0008238	0.00113225599102074	0.99952983718585	24	92	exopeptidase activity	MF	0.0403716932075325	MF exopeptidase activity	Pdensi_DN12005_c0_g1d337285, Pdensi_DN14620_c0_g3, Pdensi_DN15403_c0_g1d54328, Pdensi_DN16881_c0_g1, Pdensi_DN17007_c1_g2, Pdensi_DN17616_c2_g1, Pdensi_DN17979_c0_g1d58195, Pdensi_DN18207_c1_g3, Pdensi_DN18557_c0_g2, Pdensi_DN19945_c2_g5, Pdensi_DN20604_c0_g1d492854, Pdensi_DN20634_c0_g1, Pdensi_DN21267_c1_g2, Pdensi_DN21462_c0_g10, Pdensi_DN22109_c4_g1, Pdensi_DN22851_c1_g1, Pdensi_DN23775_c1_g2…
GO:0045165	0.00113778832932673	0.999815370996566	8	18	cell fate commitment	BP	0.0404510211269357	BP cell fate commitment	Pdensi_DN1194_c0_g1d98292, Pdensi_DN13295_c0_g1d51662, Pdensi_DN18278_c0_g1, Pdensi_DN19025_c1_g4, Pdensi_DN22607_c0_g1d301507, Pdensi_DN39552_c0_g3, Pdensi_DN6277_c0_g1d46369, Pdensi_GG_82308_c0_g1
GO:0090484	0.00115668047921551	0.999625971892261	16	52	NA	NA	0.0410034848139295	none	Pdensi_DN11991_c0_g2, Pdensi_DN14755_c0_g3, Pdensi_DN15586_c0_g3d276568, Pdensi_DN19673_c0_g3, Pdensi_DN19690_c0_g1d408815, Pdensi_DN21021_c0_g1d121912, Pdensi_DN21483_c0_g2, Pdensi_DN21519_c2_g4, Pdensi_DN22124_c0_g1d67031, Pdensi_DN22756_c0_g3, Pdensi_DN23053_c1_g1, Pdensi_DN24065_c1_g3, Pdensi_DN26848_c0_g1, Pdensi_DN40533_c0_g1d319005, Pdensi_GG_11047_c0_g1, Pdensi_GG_123897_c0_g1
GO:0006793	0.00118772541295773	0.999056339491137	276	1677	phosphorus metabolic process	BP	0.0419823173424077	BP phosphorus metabolic process	Pdensi_DN10638_c0_g1, Pdensi_DN10846_c0_g1d335071, Pdensi_DN10940_c0_g1d5120, Pdensi_DN11137_c0_g1d268121, Pdensi_DN11167_c0_g1d456771, Pdensi_DN11400_c0_g1d210654, Pdensi_DN11899_c0_g1d175265, Pdensi_DN12120_c0_g1, Pdensi_DN12725_c0_g3, Pdensi_DN13003_c0_g1d212187, Pdensi_DN13005_c0_g1d339187, Pdensi_DN13043_c0_g1d271225, Pdensi_DN13044_c0_g1d460723, Pdensi_DN13092_c0_g1d177216, Pdensi_DN13292_c…
GO:0010555	0.00120414034041197	0.999840427721937	7	14	response to mannitol	BP	0.0424398742456437	BP response to mannitol	Pdensi_DN10914_c0_g1d387447, Pdensi_DN11560_c0_g3, Pdensi_DN16069_c0_g1, Pdensi_DN16276_c0_g3d278254, Pdensi_DN18507_c0_g1d115375, Pdensi_DN21711_c0_g1d221681, Pdensi_DN29383_c0_g1
GO:1905392	0.00128465561668127	0.999409501953063	29	117	plant organ morphogenesis	BP	0.0450417663187647	BP plant organ morphogenesis	Pdensi_DN11991_c0_g2, Pdensi_DN12562_c0_g2, Pdensi_DN13087_c0_g1d212168, Pdensi_DN13684_c0_g1, Pdensi_DN14344_c0_g1d463866, Pdensi_DN14344_c0_g3, Pdensi_DN14761_c0_g1d53296, Pdensi_DN14987_c0_g1d465381, Pdensi_DN15426_c1_g7, Pdensi_DN16107_c0_g2, Pdensi_DN16223_c1_g1, Pdensi_DN19072_c0_g1d356753, Pdensi_DN19072_c0_g3, Pdensi_DN19134_c0_g1d482421, Pdensi_DN19404_c0_g1, Pdensi_DN19663_c0_g2d359591,…
GO:0015893	0.00128532922692141	0.999578477281153	16	53	drug transport	BP	0.0450417663187647	BP drug transport	Pdensi_DN11991_c0_g2, Pdensi_DN14755_c0_g3, Pdensi_DN15586_c0_g3d276568, Pdensi_DN16322_c0_g2d347333, Pdensi_DN19673_c0_g3, Pdensi_DN19690_c0_g1d408815, Pdensi_DN21483_c0_g2, Pdensi_DN21519_c2_g4, Pdensi_DN22756_c0_g3, Pdensi_DN23053_c1_g1, Pdensi_DN24065_c1_g3, Pdensi_DN26777_c0_g1d500214, Pdensi_DN26848_c0_g1, Pdensi_DN40533_c0_g1d319005, Pdensi_GG_11047_c0_g1, Pdensi_GG_123897_c0_g1
GO:0031061	0.0013013477553237	0.999962066959138	4	5	negative regulation of histone methylation	BP	0.045472808707454	BP negative regulation of histone methylation	Pdensi_DN18278_c0_g1, Pdensi_DN22607_c0_g1d301507, Pdensi_DN6277_c0_g1d46369, Pdensi_GG_82308_c0_g1
GO:0042754	0.00133396854966823	0.999960838145704	4	5	negative regulation of circadian rhythm	BP	0.0464798728274713	BP negative regulation of circadian rhythm	Pdensi_DN21071_c1_g2d415963, Pdensi_DN21146_c1_g1, Pdensi_DN21322_c3_g1, Pdensi_GG_116652_c0_g1
GO:0015238	0.00139503714252048	0.999560148929489	15	48	drug transmembrane transporter activity	MF	0.048469614355186	MF drug transmembrane transporter activity	Pdensi_DN11991_c0_g2, Pdensi_DN14755_c0_g3, Pdensi_DN15586_c0_g3d276568, Pdensi_DN19673_c0_g3, Pdensi_DN19690_c0_g1d408815, Pdensi_DN21021_c0_g1d121912, Pdensi_DN21483_c0_g2, Pdensi_DN21519_c2_g4, Pdensi_DN22756_c0_g3, Pdensi_DN23053_c1_g1, Pdensi_DN24065_c1_g3, Pdensi_DN26848_c0_g1, Pdensi_DN40533_c0_g1d319005, Pdensi_GG_11047_c0_g1, Pdensi_GG_123897_c0_g1
GO:0008970	0.00142556355132065	0.999716336733004	9	23	phospholipase A1 activity	MF	0.0493899213389562	MF phospholipase A1 activity	Pdensi_DN102060_c0_g1, Pdensi_DN15038_c0_g1d53704, Pdensi_DN17966_c0_g2, Pdensi_DN19174_c1_g3, Pdensi_DN19924_c1_g1d361392, Pdensi_DN20096_c0_g1d62246, Pdensi_DN21800_c0_g1d297021, Pdensi_DN21800_c0_g2d297024, Pdensi_DN7585_c0_g1d207735
GO:0072330	0.00150059024009661	0.999098095544049	59	294	monocarboxylic acid biosynthetic process	BP	0.0518424255265016	BP monocarboxylic acid biosynthetic process	Pdensi_DN10846_c0_g1d335071, Pdensi_DN11323_c0_g1d174533, Pdensi_DN12363_c0_g1d270046, Pdensi_DN12647_c0_g2, Pdensi_DN12981_c0_g2, Pdensi_DN14653_c0_g1d108253, Pdensi_DN15119_c0_g1d395319, Pdensi_DN15267_c2_g2, Pdensi_DN15825_c0_g1d397026, Pdensi_DN16005_c0_g1d55088, Pdensi_DN16396_c0_g1d398206, Pdensi_DN16628_c0_g1d215450, Pdensi_DN16894_c0_g6, Pdensi_DN17191_c1_g1, Pdensi_DN17498_c0_g1, Pdensi_…
GO:0060537	0.00155833427311127	0.999952151168632	4	5	muscle tissue development	BP	0.0536857131271853	BP muscle tissue development	Pdensi_DN11265_c0_g1d210500, Pdensi_DN19172_c0_g1d406742, Pdensi_DN22311_c1_g2d423946, Pdensi_GG_151067_c0_g1
GO:0010030	0.00157786655983979	0.999771838807442	7	15	positive regulation of seed germination	BP	0.0542059214237095	BP positive regulation of seed germination	Pdensi_DN11848_c0_g1d5764, Pdensi_DN16943_c0_g1d56581, Pdensi_DN17351_c0_g3, Pdensi_DN19517_c0_g1d61117, Pdensi_DN25819_c0_g4, Pdensi_DN26864_c0_g1d500265, Pdensi_GG_129064_c1_g1
GO:0006812	0.00162804075915869	0.998964742042616	72	374	cation transport	BP	0.0557729369314026	BP cation transport	Pdensi_DN10554_c0_g1, Pdensi_DN10579_c0_g1, Pdensi_DN11351_c0_g1, Pdensi_DN11400_c0_g1d210654, Pdensi_DN11991_c0_g2, Pdensi_DN12094_c0_g1d269573, Pdensi_DN12171_c0_g1d337482, Pdensi_DN12428_c0_g1, Pdensi_DN12608_c0_g1d459878, Pdensi_DN13245_c0_g1d7117, Pdensi_DN13866_c1_g1d523197, Pdensi_DN14093_c0_g1d52423, Pdensi_DN14157_c0_g2, Pdensi_DN15198_c2_g2, Pdensi_DN15364_c0_g1d181907, Pdensi_DN15364_c…
GO:0060255	0.00163919565299845	0.998649780020986	366	2294	regulation of macromolecule metabolic process	BP	0.0558972359754222	BP regulation of macromolecule metabolic process	Pdensi_DN10290_c0_g1d4636, Pdensi_DN10352_c0_g1, Pdensi_DN10475_c0_g1, Pdensi_DN10942_c0_g1, Pdensi_DN11057_c0_g1d49575, Pdensi_DN11137_c0_g1, Pdensi_DN11265_c0_g1d210500, Pdensi_DN11359_c0_g1d210550, Pdensi_DN11360_c2_g3, Pdensi_DN11517_c1_g1d520294, Pdensi_DN11521_c0_g1d336257, Pdensi_DN11573_c0_g1d210841, Pdensi_DN11752_c0_g1d50151, Pdensi_DN11753_c0_g1d388610, Pdensi_DN11809_c0_g1d175312, Pde…
GO:0006796	0.00164081011571354	0.998693769729055	265	1614	phosphate-containing compound metabolic process	BP	0.0558972359754222	BP phosphate-containing compound metabolic process	Pdensi_DN10638_c0_g1, Pdensi_DN10846_c0_g1d335071, Pdensi_DN10940_c0_g1d5120, Pdensi_DN11137_c0_g1d268121, Pdensi_DN11167_c0_g1d456771, Pdensi_DN11400_c0_g1d210654, Pdensi_DN11899_c0_g1d175265, Pdensi_DN12120_c0_g1, Pdensi_DN12725_c0_g3, Pdensi_DN13003_c0_g1d212187, Pdensi_DN13005_c0_g1d339187, Pdensi_DN13043_c0_g1d271225, Pdensi_DN13044_c0_g1d460723, Pdensi_DN13092_c0_g1d177216, Pdensi_DN13292_c…
GO:0016209	0.00167422272167668	0.999131836542833	37	163	antioxidant activity	MF	0.0568770663502937	MF antioxidant activity	Pdensi_DN12226_c0_g1d211408, Pdensi_DN12835_c0_g1d51253, Pdensi_DN15086_c0_g3d465863, Pdensi_DN15583_c0_g1d396259, Pdensi_DN16319_c0_g1d111066, Pdensi_DN16319_c0_g1d111067, Pdensi_DN16508_c0_g1d398834, Pdensi_DN16520_c0_g1d471080, Pdensi_DN18318_c1_g1, Pdensi_DN18707_c1_g2d480353, Pdensi_DN19103_c0_g1d533551, Pdensi_DN19790_c1_g1, Pdensi_DN20063_c0_g1d361691, Pdensi_DN20337_c0_g1, Pdensi_DN22633_…
GO:0004031	0.00170922428269016	0.999811456477257	6	11	aldehyde oxidase activity	MF	0.0577453397163002	MF aldehyde oxidase activity	Pdensi_DN12353_c0_g1d50734, Pdensi_DN19811_c0_g1d15904, Pdensi_DN36482_c0_g1d31719, Pdensi_DN38950_c1_g1, Pdensi_DN6451_c0_g1d329099, Pdensi_GG_30920_c0_g1
GO:0016623	0.00170922428269016	0.999811456477257	6	11	oxidoreductase activity, acting on the aldehyde or oxo group of donors, oxygen as acceptor	MF	0.0577453397163002	MF oxidoreductase activity, acting on the aldehyde or oxo group of donors, oxygen as acceptor	Pdensi_DN12353_c0_g1d50734, Pdensi_DN19811_c0_g1d15904, Pdensi_DN36482_c0_g1d31719, Pdensi_DN38950_c1_g1, Pdensi_DN6451_c0_g1d329099, Pdensi_GG_30920_c0_g1
GO:0019222	0.00172753619778952	0.998563505361189	401	2532	regulation of metabolic process	BP	0.0582032168015587	BP regulation of metabolic process	Pdensi_DN10290_c0_g1d4636, Pdensi_DN10352_c0_g1, Pdensi_DN10475_c0_g1, Pdensi_DN10942_c0_g1, Pdensi_DN11057_c0_g1d49575, Pdensi_DN11137_c0_g1, Pdensi_DN11265_c0_g1d210500, Pdensi_DN11359_c0_g1d210550, Pdensi_DN11360_c2_g3, Pdensi_DN11517_c1_g1d520294, Pdensi_DN11521_c0_g1d336257, Pdensi_DN11573_c0_g1d210841, Pdensi_DN11752_c0_g1d50151, Pdensi_DN11753_c0_g1d388610, Pdensi_DN11809_c0_g1d175312, Pde…
GO:0009204	0.00177500182870723	0.999737674974377	7	15	deoxyribonucleoside triphosphate catabolic process	BP	0.0596381108931029	BP deoxyribonucleoside triphosphate catabolic process	Pdensi_DN16530_c0_g1d10873, Pdensi_DN19693_c0_g1d409066, Pdensi_DN21266_c0_g1d221055, Pdensi_DN25411_c0_g2, Pdensi_DN47344_c0_g1d249493, Pdensi_GG_11747_c1_g1, Pdensi_GG_126554_c0_g1
GO:0009647	0.00186873232936905	0.999856999371215	5	8	skotomorphogenesis	BP	0.0626153325703658	BP skotomorphogenesis	Pdensi_DN12094_c0_g1d269573, Pdensi_DN18821_c0_g1d355808, Pdensi_DN27094_c0_g1, Pdensi_DN50138_c0_g1d160317, Pdensi_DN74732_c0_g1
GO:0009219	0.00188973867883687	0.999717444978889	7	15	pyrimidine deoxyribonucleotide metabolic process	BP	0.0630866937992972	BP pyrimidine deoxyribonucleotide metabolic process	Pdensi_DN16530_c0_g1d10873, Pdensi_DN19693_c0_g1d409066, Pdensi_DN21266_c0_g1d221055, Pdensi_DN25411_c0_g2, Pdensi_DN47344_c0_g1d249493, Pdensi_GG_11747_c1_g1, Pdensi_GG_126554_c0_g1
GO:0042744	0.00189311664957826	0.999180056189025	24	93	hydrogen peroxide catabolic process	BP	0.0630866937992972	BP hydrogen peroxide catabolic process	Pdensi_DN12835_c0_g1d51253, Pdensi_DN15086_c0_g3d465863, Pdensi_DN16508_c0_g1d398834, Pdensi_DN16520_c0_g1d471080, Pdensi_DN18318_c1_g1, Pdensi_DN18707_c1_g2d480353, Pdensi_DN20063_c0_g1d361691, Pdensi_DN20337_c0_g1, Pdensi_DN22633_c1_g1, Pdensi_DN22723_c0_g1d364100, Pdensi_DN22789_c1_g2, Pdensi_DN22789_c1_g6, Pdensi_DN24570_c0_g1, Pdensi_DN26695_c0_g4, Pdensi_DN33925_c0_g1d313047, Pdensi_DN39846…
GO:0009944	0.00191916687488023	0.999507733203468	11	32	polarity specification of adaxial/abaxial axis	BP	0.0636455338833062	BP polarity specification of adaxial/abaxial axis	Pdensi_DN1194_c0_g1d98292, Pdensi_DN12603_c0_g1d105849, Pdensi_DN17302_c0_g5, Pdensi_DN17786_c0_g1d12450, Pdensi_DN19032_c0_g1d218074, Pdensi_DN19752_c0_g1d409295, Pdensi_DN20680_c0_g1d291823, Pdensi_DN21918_c0_g1d541792, Pdensi_DN26798_c0_g1d140295, Pdensi_DN39953_c3_g1, Pdensi_DN41203_c0_g1d35551
GO:2000026	0.00192029452190842	0.998703114622969	91	493	regulation of multicellular organismal development	BP	0.0636455338833062	BP regulation of multicellular organismal development	Pdensi_DN11265_c0_g1d210500, Pdensi_DN11521_c0_g1d336257, Pdensi_DN11848_c0_g1d5764, Pdensi_DN1194_c0_g1d98292, Pdensi_DN12359_c0_g1, Pdensi_DN12589_c0_g1d176330, Pdensi_DN13570_c0_g1d340125, Pdensi_DN14305_c0_g1d213257, Pdensi_DN14344_c0_g1d463866, Pdensi_DN14344_c0_g3, Pdensi_DN14577_c0_g1d393939, Pdensi_DN15038_c0_g1d53704, Pdensi_DN15368_c0_g1d466725, Pdensi_DN15502_c0_g1d109651, Pdensi_DN155…
GO:0010383	0.00194349441378199	0.999001487686732	35	157	cell wall polysaccharide metabolic process	BP	0.064240369406902	BP cell wall polysaccharide metabolic process	Pdensi_DN12216_c0_g1, Pdensi_DN14923_c0_g4, Pdensi_DN15702_c0_g1d345565, Pdensi_DN16963_c0_g1d472256, Pdensi_DN17377_c0_g1, Pdensi_DN17725_c0_g2, Pdensi_DN18439_c0_g1d217244, Pdensi_DN1891_c0_g1d325527, Pdensi_DN19018_c0_g1d356574, Pdensi_DN19166_c0_g1, Pdensi_DN19173_c0_g1d406996, Pdensi_DN19639_c4_g1, Pdensi_DN20349_c0_g1d536683, Pdensi_DN20473_c0_g1d536949, Pdensi_DN21111_c0_g2, Pdensi_DN21952…
GO:0016747	0.00194967155499166	0.998768748051411	68	347	transferase activity, transferring acyl groups other than amino-acyl groups	MF	0.0642708439826091	MF transferase activity, transferring acyl groups other than amino-acyl groups	Pdensi_DN11323_c0_g1d174533, Pdensi_DN11788_c0_g1d5668, Pdensi_DN12131_c0_g1d175738, Pdensi_DN12363_c0_g1d270046, Pdensi_DN12647_c0_g2, Pdensi_DN14200_c0_g1, Pdensi_DN14424_c0_g1d213386, Pdensi_DN14820_c0_g1, Pdensi_DN14900_c0_g1d275032, Pdensi_DN15439_c0_g1d54251, Pdensi_DN15533_c0_g1d525945, Pdensi_DN16310_c0_g1d184360, Pdensi_DN16631_c0_g1d111504, Pdensi_DN16858_c0_g3, Pdensi_DN17030_c0_g1d567…
GO:0007275	0.00202625088539887	0.998529023367224	132	756	multicellular organism development	BP	0.0666157213129789	BP multicellular organism development	Pdensi_DN10201_c1_g1, Pdensi_DN10531_c0_g1d455577, Pdensi_DN11517_c1_g1d520294, Pdensi_DN11521_c0_g1d336257, Pdensi_DN11573_c0_g1d210841, Pdensi_DN11689_c0_g1, Pdensi_DN1194_c0_g1d98292, Pdensi_DN12094_c0_g1d269573, Pdensi_DN12353_c0_g1d50734, Pdensi_DN13087_c0_g1d212168, Pdensi_DN15274_c0_g1d344023, Pdensi_DN15932_c0_g1, Pdensi_DN16047_c2_g2, Pdensi_DN16047_c2_g6, Pdensi_DN16066_c0_g1d55175, Pde…
GO:0004311	0.00203183970752301	0.999767576690934	6	11	farnesyltranstransferase activity	MF	0.066620374324414	MF farnesyltranstransferase activity	Pdensi_DN18761_c1_g1, Pdensi_DN19312_c0_g5, Pdensi_DN21980_c0_g1d297550, Pdensi_DN23220_c0_g1d128802, Pdensi_DN36342_c0_g1d148659, Pdensi_DN50364_c0_g1d160524
GO:0009744	0.0020491043333834	0.999234747881658	18	65	response to sucrose	BP	0.0670068074793555	BP response to sucrose	Pdensi_DN12562_c0_g2, Pdensi_DN14761_c0_g1d53296, Pdensi_DN14987_c0_g1d465381, Pdensi_DN17084_c0_g1d215790, Pdensi_DN19763_c0_g2d287984, Pdensi_DN20647_c1_g1d291571, Pdensi_DN21394_c3_g1, Pdensi_DN22166_c0_g1d125199, Pdensi_DN22410_c0_g1, Pdensi_DN26668_c0_g4, Pdensi_DN26929_c0_g3, Pdensi_DN26944_c0_g1d367833, Pdensi_DN31394_c0_g1d504182, Pdensi_DN34938_c0_g1d375074, Pdensi_DN37268_c0_g1d569921, …
GO:0009877	0.00208902273556081	0.999413340292271	12	37	nodulation	BP	0.0681241050025896	BP nodulation	Pdensi_DN14091_c0_g1d213054, Pdensi_DN1440_c0_g1d514408, Pdensi_DN15662_c0_g1, Pdensi_DN15829_c0_g1, Pdensi_DN18588_c0_g1d404615, Pdensi_DN19612_c1_g1d15578, Pdensi_DN19623_c0_g1d359959, Pdensi_DN20949_c1_g1, Pdensi_DN36051_c1_g1, Pdensi_DN50397_c0_g1d252384, Pdensi_GG_44037_c0_g1, Pdensi_GG_63438_c0_g1
GO:0010364	0.00210555287743081	0.999834141157346	5	8	regulation of ethylene biosynthetic process	BP	0.0681241050025896	BP regulation of ethylene biosynthetic process	Pdensi_DN16047_c2_g6, Pdensi_DN19541_c0_g1d117779, Pdensi_DN22582_c0_g4, Pdensi_DN25323_c0_g1d74355, Pdensi_GG_44072_c0_g1
GO:1900908	0.00210555287743081	0.999834141157346	5	8	regulation of olefin metabolic process	BP	0.0681241050025896	BP regulation of olefin metabolic process	Pdensi_DN16047_c2_g6, Pdensi_DN19541_c0_g1d117779, Pdensi_DN22582_c0_g4, Pdensi_DN25323_c0_g1d74355, Pdensi_GG_44072_c0_g1
GO:1900911	0.00210555287743081	0.999834141157346	5	8	regulation of olefin biosynthetic process	BP	0.0681241050025896	BP regulation of olefin biosynthetic process	Pdensi_DN16047_c2_g6, Pdensi_DN19541_c0_g1d117779, Pdensi_DN22582_c0_g4, Pdensi_DN25323_c0_g1d74355, Pdensi_GG_44072_c0_g1
GO:0010035	0.00213417323036734	0.998448359163627	132	754	response to inorganic substance	BP	0.0688679118928565	BP response to inorganic substance	Pdensi_DN10329_c0_g1, Pdensi_DN10914_c0_g1d387447, Pdensi_DN11544_c0_g2d5552, Pdensi_DN11560_c0_g3, Pdensi_DN13044_c0_g1d460723, Pdensi_DN13087_c0_g1d212168, Pdensi_DN13092_c0_g1d177216, Pdensi_DN14200_c0_g1, Pdensi_DN14686_c0_g2d213578, Pdensi_DN14761_c0_g1d53296, Pdensi_DN14892_c1_g1, Pdensi_DN14987_c0_g1d465381, Pdensi_DN15165_c3_g4, Pdensi_DN15502_c0_g1d109651, Pdensi_DN15962_c0_g2d214768, Pd…
GO:0030246	0.00217939937441608	0.998652478579145	61	317	carbohydrate binding	MF	0.0700286618024932	MF carbohydrate binding	Pdensi_DN11064_c0_g1d210295, Pdensi_DN11167_c0_g1d456771, Pdensi_DN11832_c0_g1d50232, Pdensi_DN11994_c0_g1d336954, Pdensi_DN13590_c1_g1, Pdensi_DN15221_c0_g5, Pdensi_DN15407_c0_g1d182088, Pdensi_DN16567_c1_g4, Pdensi_DN16912_c0_g1d215698, Pdensi_DN17071_c0_g1d528962, Pdensi_DN17434_c0_g1, Pdensi_DN18224_c1_g1d353651, Pdensi_DN18233_c1_g4, Pdensi_DN18847_c0_g1d480798, Pdensi_DN19489_c0_g1d60937, P…
GO:0006493	0.00218842762944383	0.999603658685479	8	18	protein O-linked glycosylation	BP	0.0700286618024932	BP protein O-linked glycosylation	Pdensi_DN19172_c0_g1d406742, Pdensi_DN20557_c11_g1, Pdensi_DN22311_c1_g2d423946, Pdensi_DN22516_c0_g2d67897, Pdensi_DN38690_c0_g2, Pdensi_DN8306_c0_g1d3453, Pdensi_GG_151067_c0_g1, Pdensi_GG_17993_c0_g1
GO:0016161	0.00219316900263046	0.999662815760933	7	15	beta-amylase activity	MF	0.0700286618024932	MF beta-amylase activity	Pdensi_DN10695_c0_g1d49277, Pdensi_DN14305_c0_g1d213257, Pdensi_DN15916_c0_g1d277422, Pdensi_DN20300_c0_g1d62840, Pdensi_DN24330_c0_g15, Pdensi_DN39748_c1_g3, Pdensi_GG_152382_c0_g1
GO:0009723	0.00219324044044434	0.998999391851773	26	105	response to ethylene	BP	0.0700286618024932	BP response to ethylene	Pdensi_DN11974_c0_g1d211158, Pdensi_DN12309_c0_g1d269969, Pdensi_DN12359_c0_g1, Pdensi_DN13087_c0_g1d212168, Pdensi_DN13092_c0_g1d177216, Pdensi_DN14761_c0_g1d53296, Pdensi_DN14987_c0_g1d465381, Pdensi_DN15439_c0_g1d54251, Pdensi_DN15579_c0_g1d54375, Pdensi_DN15747_c1_g2, Pdensi_DN16067_c0_g2d397404, Pdensi_DN18821_c0_g1d355808, Pdensi_DN20185_c0_g1d16298, Pdensi_DN20881_c1_g1, Pdensi_DN21129_c2_…
GO:0043692	0.00220936378147955	0.999659856410856	7	15	monoterpene metabolic process	BP	0.0700286618024932	BP monoterpene metabolic process	Pdensi_DN15316_c1_g2, Pdensi_DN15896_c0_g1d345756, Pdensi_DN17034_c1_g1d472675, Pdensi_DN22808_c3_g2, Pdensi_DN23999_c0_g1d22050, Pdensi_DN24439_c2_g1, Pdensi_GG_80104_c0_g1
GO:0043693	0.00220936378147955	0.999659856410856	7	15	monoterpene biosynthetic process	BP	0.0700286618024932	BP monoterpene biosynthetic process	Pdensi_DN15316_c1_g2, Pdensi_DN15896_c0_g1d345756, Pdensi_DN17034_c1_g1d472675, Pdensi_DN22808_c3_g2, Pdensi_DN23999_c0_g1d22050, Pdensi_DN24439_c2_g1, Pdensi_GG_80104_c0_g1
GO:0052861	0.00221744661999744	1	3	3	glucan endo-1,3-beta-glucanase activity, C-3 substituted reducing group	MF	0.0700286618024932	MF glucan endo-1,3-beta-glucanase activity, C-3 substituted reducing group	Pdensi_DN14530_c0_g1d53094, Pdensi_DN16895_c0_g1, Pdensi_DN22868_c0_g1d545714
GO:0052862	0.00221744661999744	1	3	3	glucan endo-1,4-beta-glucanase activity, C-3 substituted reducing group	MF	0.0700286618024932	MF glucan endo-1,4-beta-glucanase activity, C-3 substituted reducing group	Pdensi_DN14530_c0_g1d53094, Pdensi_DN16895_c0_g1, Pdensi_DN22868_c0_g1d545714
GO:0015295	0.00222167790509954	0.999085765716794	21	81	solute:proton symporter activity	MF	0.0700286618024932	MF solute:proton symporter activity	Pdensi_DN13918_c0_g1, Pdensi_DN16529_c0_g1, Pdensi_DN17406_c0_g1d350753, Pdensi_DN17839_c0_g1, Pdensi_DN21862_c0_g1d221873, Pdensi_DN22640_c0_g1d126873, Pdensi_DN2329_c0_g1d381079, Pdensi_DN24001_c0_g2d225091, Pdensi_DN25296_c0_g1d227052, Pdensi_DN25817_c0_g1d499394, Pdensi_DN25819_c0_g4, Pdensi_DN26309_c1_g2, Pdensi_DN26653_c0_g1d78124, Pdensi_DN28060_c0_g1d141387, Pdensi_DN28937_c0_g2, Pdensi_D…
GO:0035885	0.00229102094368362	1	3	3	exochitinase activity	MF	0.0720287561471739	MF exochitinase activity	Pdensi_DN15493_c0_g1d395951, Pdensi_DN19222_c0_g1d60636, Pdensi_DN25900_c0_g1d429650
GO:0045935	0.002356790720758	0.99841076726055	87	471	positive regulation of nucleobase-containing compound metabolic process	BP	0.0739065397817187	BP positive regulation of nucleobase-containing compound metabolic process	Pdensi_DN11137_c0_g1, Pdensi_DN11265_c0_g1d210500, Pdensi_DN11521_c0_g1d336257, Pdensi_DN12094_c0_g1d458612, Pdensi_DN12562_c0_g2, Pdensi_DN13295_c0_g1d51662, Pdensi_DN13570_c0_g1d340125, Pdensi_DN13878_c0_g1, Pdensi_DN14132_c0_g1, Pdensi_DN14344_c0_g1d463866, Pdensi_DN14344_c0_g3, Pdensi_DN14401_c4_g2, Pdensi_DN14863_c0_g1d342967, Pdensi_DN15055_c0_g1d181160, Pdensi_DN15400_c0_g2, Pdensi_DN15521…
GO:0044264	0.00237588661098712	0.99853330528788	60	303	cellular polysaccharide metabolic process	BP	0.0743148165022313	BP cellular polysaccharide metabolic process	Pdensi_DN10695_c0_g1d49277, Pdensi_DN12216_c0_g1, Pdensi_DN14864_c0_g1d108554, Pdensi_DN14923_c0_g4, Pdensi_DN15702_c0_g1d345565, Pdensi_DN15932_c0_g1, Pdensi_DN16963_c0_g1d472256, Pdensi_DN17236_c0_g5d473432, Pdensi_DN17377_c0_g1, Pdensi_DN17725_c0_g1d57805, Pdensi_DN17725_c0_g2, Pdensi_DN18212_c0_g6, Pdensi_DN18439_c0_g1d217244, Pdensi_DN1891_c0_g1d325527, Pdensi_DN19166_c0_g1, Pdensi_DN19173_c…
GO:0022838	0.00241729580582267	0.998814802181387	30	129	substrate-specific channel activity	MF	0.075417162513294	MF substrate-specific channel activity	Pdensi_DN10207_c0_g1d266698, Pdensi_DN12191_c1_g2, Pdensi_DN15917_c0_g1d397096, Pdensi_DN18659_c0_g1d479685, Pdensi_DN19036_c0_g1d285517, Pdensi_DN19114_c0_g1d116860, Pdensi_DN19707_c0_g4, Pdensi_DN19803_c0_g1d409969, Pdensi_DN19807_c0_g1, Pdensi_DN19821_c0_g1d288223, Pdensi_DN19896_c0_g1, Pdensi_DN20129_c0_g1, Pdensi_DN21923_c1_g1, Pdensi_DN22313_c0_g1d363777, Pdensi_DN23166_c0_g1d547330, Pdensi…
GO:0090697	0.00246488166162274	0.999405523355942	10	27	post-embryonic plant organ morphogenesis	BP	0.0765956473217622	BP post-embryonic plant organ morphogenesis	Pdensi_DN13087_c0_g1d212168, Pdensi_DN13684_c0_g1, Pdensi_DN14761_c0_g1d53296, Pdensi_DN14987_c0_g1d465381, Pdensi_DN15426_c1_g7, Pdensi_DN19072_c0_g1d356753, Pdensi_DN19072_c0_g3, Pdensi_DN19404_c0_g1, Pdensi_DN22556_c0_g2d544080, Pdensi_DN32451_c0_g1d28804
GO:0042545	0.00246759485239365	0.998859725903996	26	109	cell wall modification	BP	0.0765956473217622	BP cell wall modification	Pdensi_DN12559_c0_g1, Pdensi_DN16114_c0_g1d397583, Pdensi_DN16537_c0_g1, Pdensi_DN17302_c0_g5, Pdensi_DN18947_c0_g1d217923, Pdensi_DN19254_c3_g2, Pdensi_DN19354_c0_g2, Pdensi_DN19791_c0_g1d15652, Pdensi_DN20919_c0_g1d362500, Pdensi_DN21652_c0_g1d495574, Pdensi_DN21952_c0_g1d495921, Pdensi_DN22228_c0_g1d125696, Pdensi_DN22249_c1_g2, Pdensi_DN22302_c0_g1d222548, Pdensi_DN23170_c0_g1d191209, Pdensi_…
GO:0007623	0.00251869801419849	0.998902403640637	23	91	circadian rhythm	BP	0.0779839916801203	BP circadian rhythm	Pdensi_DN13044_c0_g1d460723, Pdensi_DN14334_c0_g1d179490, Pdensi_DN16541_c2_g1, Pdensi_DN17084_c0_g1d215790, Pdensi_DN19112_c1_g1d285936, Pdensi_DN20189_c0_g1d119417, Pdensi_DN20557_c11_g1, Pdensi_DN21071_c1_g2d415963, Pdensi_DN21146_c1_g1, Pdensi_DN21322_c0_g1d294658, Pdensi_DN21322_c3_g1, Pdensi_DN24035_c0_g4, Pdensi_DN24966_c0_g1d498540, Pdensi_DN30915_c0_g1d234365, Pdensi_DN34735_c0_g1d437468…
GO:0018242	0.00260017566644198	0.999784325960181	5	8	protein O-linked glycosylation via serine	BP	0.0803034050519833	BP protein O-linked glycosylation via serine	Pdensi_DN19172_c0_g1d406742, Pdensi_DN22311_c1_g2d423946, Pdensi_DN22516_c0_g2d67897, Pdensi_DN38690_c0_g2, Pdensi_GG_151067_c0_g1
GO:0080031	0.00272620789458322	0.999648146431369	6	12	methyl salicylate esterase activity	MF	0.0837726697255094	MF methyl salicylate esterase activity	Pdensi_DN20842_c0_g3, Pdensi_DN2544_c0_g1d381245, Pdensi_DN37386_c0_g2, Pdensi_DN38537_c0_g1, Pdensi_DN7686_c0_g1d207829, Pdensi_GG_154677_c0_g1
GO:0080032	0.00272620789458322	0.999648146431369	6	12	methyl jasmonate esterase activity	MF	0.0837726697255094	MF methyl jasmonate esterase activity	Pdensi_DN20842_c0_g3, Pdensi_DN2544_c0_g1d381245, Pdensi_DN37386_c0_g2, Pdensi_DN38537_c0_g1, Pdensi_DN7686_c0_g1d207829, Pdensi_GG_154677_c0_g1
GO:0048037	0.00274627208865053	0.998087762960337	99	549	cofactor binding	MF	0.0841777133939749	MF cofactor binding	Pdensi_DN11323_c0_g1d174533, Pdensi_DN12060_c0_g1d5997, Pdensi_DN12309_c0_g1d269969, Pdensi_DN13084_c0_g1, Pdensi_DN14298_c0_g1d179354, Pdensi_DN14508_c0_g1d8354, Pdensi_DN14661_c0_g1d342607, Pdensi_DN15275_c0_g1d275813, Pdensi_DN15974_c0_g1d10018, Pdensi_DN16084_c0_g1d214889, Pdensi_DN16309_c0_g1d278549, Pdensi_DN16691_c0_g1, Pdensi_DN17191_c1_g1, Pdensi_DN18337_c0_g1d353676, Pdensi_DN18447_c0_g…
GO:0060485	0.00275573989674068	1	3	3	mesenchyme development	BP	0.0842567473428461	BP mesenchyme development	Pdensi_DN19172_c0_g1d406742, Pdensi_DN22311_c1_g2d423946, Pdensi_DN4294_c0_g1d382336
GO:0048878	0.0027699868628538	0.998241458874183	65	335	chemical homeostasis	BP	0.0844811454680846	BP chemical homeostasis	Pdensi_DN10329_c0_g1, Pdensi_DN10989_c0_g1d335310, Pdensi_DN11137_c0_g1, Pdensi_DN11991_c0_g2, Pdensi_DN12005_c0_g1d337285, Pdensi_DN12094_c0_g1d269573, Pdensi_DN12300_c0_g1d105477, Pdensi_DN14541_c0_g1d8394, Pdensi_DN14761_c0_g1d53296, Pdensi_DN14892_c1_g1, Pdensi_DN14987_c0_g1d465381, Pdensi_DN15198_c2_g2, Pdensi_DN15495_c0_g1d276252, Pdensi_DN15917_c0_g1d397096, Pdensi_DN16107_c0_g2, Pdensi_DN…
GO:0005547	0.0027881522826123	1	3	3	phosphatidylinositol-3,4,5-trisphosphate binding	MF	0.0848236378516129	MF phosphatidylinositol-3,4,5-trisphosphate binding	Pdensi_DN10914_c0_g1d387447, Pdensi_DN16069_c0_g1, Pdensi_DN20557_c11_g1
GO:0051235	0.00282420815216687	0.998982760673815	16	57	maintenance of location	BP	0.0856416746744421	BP maintenance of location	Pdensi_DN11163_c0_g1d268092, Pdensi_DN11163_c1_g1, Pdensi_DN13964_c0_g1d272966, Pdensi_DN14541_c0_g1d8394, Pdensi_DN14892_c1_g1, Pdensi_DN15038_c0_g1d53704, Pdensi_DN15327_c0_g1, Pdensi_DN19174_c1_g3, Pdensi_DN20096_c0_g1d62246, Pdensi_DN22262_c0_g1d496121, Pdensi_DN23589_c3_g1, Pdensi_DN39627_c0_g1d151386, Pdensi_DN7676_c0_g1, Pdensi_DN9752_c0_g1d454312, Pdensi_GG_141908_c0_g1, Pdensi_GG_78706_c…
GO:0016746	0.00282904632612221	0.998157731246264	72	376	transferase activity, transferring acyl groups	MF	0.0856416746744421	MF transferase activity, transferring acyl groups	Pdensi_DN11323_c0_g1d174533, Pdensi_DN11788_c0_g1d5668, Pdensi_DN12131_c0_g1d175738, Pdensi_DN12363_c0_g1d270046, Pdensi_DN12647_c0_g2, Pdensi_DN14200_c0_g1, Pdensi_DN14424_c0_g1d213386, Pdensi_DN14820_c0_g1, Pdensi_DN14900_c0_g1d275032, Pdensi_DN15439_c0_g1d54251, Pdensi_DN15533_c0_g1d525945, Pdensi_DN15545_c0_g1d214420, Pdensi_DN16310_c0_g1d184360, Pdensi_DN16631_c0_g1d111504, Pdensi_DN16858_c0…
GO:0000976	0.00286238763186152	0.998558380270945	31	137	transcription regulatory region sequence-specific DNA binding	MF	0.0857971450060489	MF transcription regulatory region sequence-specific DNA binding	Pdensi_DN10475_c0_g1, Pdensi_DN11517_c1_g1d520294, Pdensi_DN11521_c0_g1d336257, Pdensi_DN14761_c0_g1d53296, Pdensi_DN14863_c0_g1d342967, Pdensi_DN14987_c0_g1d465381, Pdensi_DN15055_c0_g1d181160, Pdensi_DN17696_c0_g1d281883, Pdensi_DN17836_c0_g1, Pdensi_DN18057_c0_g4, Pdensi_DN18166_c0_g1d216835, Pdensi_DN18561_c3_g1, Pdensi_DN19525_c0_g1d218718, Pdensi_DN20164_c0_g1d119432, Pdensi_DN20270_c0_g3d2…
GO:0015840	0.00286526194008366	1	3	3	urea transport	BP	0.0857971450060489	BP urea transport	Pdensi_DN18559_c3_g4, Pdensi_DN25626_c0_g1d559430, Pdensi_GG_89808_c0_g1
GO:0019755	0.00286526194008366	1	3	3	one-carbon compound transport	BP	0.0857971450060489	BP one-carbon compound transport	Pdensi_DN18559_c3_g4, Pdensi_DN25626_c0_g1d559430, Pdensi_GG_89808_c0_g1
GO:0048638	0.00286788295678147	0.998613905867346	28	121	regulation of developmental growth	BP	0.0857971450060489	BP regulation of developmental growth	Pdensi_DN10435_c0_g1d173205, Pdensi_DN10914_c0_g1d387447, Pdensi_DN11265_c0_g1d210500, Pdensi_DN11521_c0_g1d336257, Pdensi_DN13295_c0_g1d51662, Pdensi_DN15009_c0_g1d213936, Pdensi_DN15502_c0_g1d109651, Pdensi_DN15579_c0_g1d54375, Pdensi_DN16069_c0_g1, Pdensi_DN16107_c0_g2, Pdensi_DN17271_c0_g1d57059, Pdensi_DN18020_c0_g2d530960, Pdensi_DN18117_c1_g1, Pdensi_DN18399_c0_g1d114987, Pdensi_DN19663_c0…
GO:0030855	0.00286925856970352	0.999521911442009	7	16	epithelial cell differentiation	BP	0.0857971450060489	BP epithelial cell differentiation	Pdensi_DN14577_c0_g1d393939, Pdensi_DN16340_c0_g2, Pdensi_DN19167_c0_g1d285960, Pdensi_DN20191_c0_g2, Pdensi_DN20814_c0_g1, Pdensi_DN21627_c0_g1d419167, Pdensi_DN4294_c0_g1d382336
GO:0009143	0.00293405302678157	0.999509042549637	7	16	nucleoside triphosphate catabolic process	BP	0.0875206549208258	BP nucleoside triphosphate catabolic process	Pdensi_DN16530_c0_g1d10873, Pdensi_DN19693_c0_g1d409066, Pdensi_DN21266_c0_g1d221055, Pdensi_DN25411_c0_g2, Pdensi_DN47344_c0_g1d249493, Pdensi_GG_11747_c1_g1, Pdensi_GG_126554_c0_g1
GO:0032787	0.00295193660641928	0.997915753996119	105	590	monocarboxylic acid metabolic process	BP	0.0878398654416247	BP monocarboxylic acid metabolic process	Pdensi_DN10846_c0_g1d335071, Pdensi_DN11323_c0_g1d174533, Pdensi_DN12363_c0_g1d270046, Pdensi_DN12647_c0_g2, Pdensi_DN12981_c0_g2, Pdensi_DN14259_c0_g1d393338, Pdensi_DN14363_c0_g1d107808, Pdensi_DN14653_c0_g1d108253, Pdensi_DN15119_c0_g1d395319, Pdensi_DN15267_c2_g2, Pdensi_DN15545_c0_g1d214420, Pdensi_DN15825_c0_g1d397026, Pdensi_DN16005_c0_g1d55088, Pdensi_DN16396_c0_g1d398206, Pdensi_DN16628_…
GO:0046983	0.00296743829183676	0.997849565874084	121	707	protein dimerization activity	MF	0.0880868211387466	MF protein dimerization activity	Pdensi_DN10432_c0_g1d267119, Pdensi_DN10475_c0_g1, Pdensi_DN11359_c0_g1d210550, Pdensi_DN11521_c0_g1d336257, Pdensi_DN11753_c0_g1d388610, Pdensi_DN11974_c0_g1d211158, Pdensi_DN12457_c0_g1d50801, Pdensi_DN12998_c1_g1d177114, Pdensi_DN13570_c0_g1d340125, Pdensi_DN13806_c0_g1, Pdensi_DN13878_c0_g1, Pdensi_DN14142_c0_g1, Pdensi_DN14780_c0_g1, Pdensi_DN14863_c0_g1d342967, Pdensi_DN15055_c0_g1d181160, …
GO:0009264	0.00298587150662757	0.999498710160041	7	16	deoxyribonucleotide catabolic process	BP	0.0884193911042499	BP deoxyribonucleotide catabolic process	Pdensi_DN16530_c0_g1d10873, Pdensi_DN19693_c0_g1d409066, Pdensi_DN21266_c0_g1d221055, Pdensi_DN25411_c0_g2, Pdensi_DN47344_c0_g1d249493, Pdensi_GG_11747_c1_g1, Pdensi_GG_126554_c0_g1
GO:0015294	0.0030632369811727	0.998668560661641	22	88	solute:cation symporter activity	MF	0.0904912760380245	MF solute:cation symporter activity	Pdensi_DN12952_c0_g1d51325, Pdensi_DN13918_c0_g1, Pdensi_DN16529_c0_g1, Pdensi_DN17406_c0_g1d350753, Pdensi_DN17839_c0_g1, Pdensi_DN21862_c0_g1d221873, Pdensi_DN22640_c0_g1d126873, Pdensi_DN2329_c0_g1d381079, Pdensi_DN24001_c0_g2d225091, Pdensi_DN25296_c0_g1d227052, Pdensi_DN25817_c0_g1d499394, Pdensi_DN25819_c0_g4, Pdensi_DN26309_c1_g2, Pdensi_DN26653_c0_g1d78124, Pdensi_DN28060_c0_g1d141387, Pd…
GO:0008514	0.00310507429301056	0.998406341004594	32	144	organic anion transmembrane transporter activity	MF	0.0915061653096845	MF organic anion transmembrane transporter activity	Pdensi_DN12822_c0_g1d270969, Pdensi_DN13866_c1_g1d523197, Pdensi_DN17034_c1_g1, Pdensi_DN17564_c0_g1d281568, Pdensi_DN17884_c0_g2, Pdensi_DN18556_c0_g1d59326, Pdensi_DN18696_c0_g1d532341, Pdensi_DN19464_c0_g1, Pdensi_DN19639_c0_g1d117970, Pdensi_DN19856_c0_g1, Pdensi_DN21021_c0_g1d121912, Pdensi_DN21566_c0_g1d540194, Pdensi_DN22088_c1_g1d125033, Pdensi_DN22148_c1_g1, Pdensi_DN22482_c0_g2d424666, …
GO:0009606	0.00313516835177766	0.998669461346055	21	81	tropism	BP	0.0921709349573095	BP tropism	Pdensi_DN11668_c0_g1, Pdensi_DN12120_c0_g1, Pdensi_DN14467_c0_g1d274059, Pdensi_DN15327_c0_g1, Pdensi_DN15641_c0_g7, Pdensi_DN17086_c0_g2, Pdensi_DN17581_c0_g1d113262, Pdensi_DN18861_c0_g4, Pdensi_DN20978_c0_g1, Pdensi_DN22313_c0_g1d363777, Pdensi_DN23753_c0_g1d130641, Pdensi_DN24950_c0_g4, Pdensi_DN25689_c0_g3, Pdensi_DN27539_c0_g1d307569, Pdensi_DN31245_c0_g1d564486, Pdensi_DN32451_c0_g1d28804,…
GO:0048262	0.00318464067148525	0.999820374794767	4	6	determination of dorsal/ventral asymmetry	BP	0.0934008523075889	BP determination of dorsal/ventral asymmetry	Pdensi_DN15272_c0_g1d466398, Pdensi_DN15656_c1_g3, Pdensi_DN23691_c0_g5, Pdensi_DN25291_c0_g1d227068
GO:0007154	0.00320565001767414	0.998229123755523	39	185	cell communication	BP	0.0937921045841023	BP cell communication	Pdensi_DN10914_c0_g1d387447, Pdensi_DN13082_c0_g1d390874, Pdensi_DN13117_c0_g1d51549, Pdensi_DN16069_c0_g1, Pdensi_DN16319_c0_g1d111066, Pdensi_DN16319_c0_g1d111067, Pdensi_DN16530_c0_g1d10873, Pdensi_DN17267_c1_g2d57003, Pdensi_DN17745_c0_g1, Pdensi_DN17873_c0_g1, Pdensi_DN17873_c0_g3, Pdensi_DN18559_c3_g4, Pdensi_DN18990_c0_g1d59915, Pdensi_DN19103_c0_g1d533551, Pdensi_DN19489_c0_g1d60937, Pden…
GO:0051239	0.00323700778977428	0.997732124623154	99	551	regulation of multicellular organismal process	BP	0.0944835447946048	BP regulation of multicellular organismal process	Pdensi_DN10435_c0_g1d173205, Pdensi_DN11265_c0_g1d210500, Pdensi_DN11521_c0_g1d336257, Pdensi_DN11848_c0_g1d5764, Pdensi_DN1194_c0_g1d98292, Pdensi_DN12005_c0_g1d337285, Pdensi_DN12229_c0_g1d337510, Pdensi_DN12359_c0_g1, Pdensi_DN12589_c0_g1d176330, Pdensi_DN13295_c0_g1d51662, Pdensi_DN13570_c0_g1d340125, Pdensi_DN14305_c0_g1d213257, Pdensi_DN14344_c0_g1d463866, Pdensi_DN14344_c0_g3, Pdensi_DN145…
GO:0008324	0.00341899726851178	0.997732144684133	75	403	cation transmembrane transporter activity	MF	0.0995579442711882	MF cation transmembrane transporter activity	Pdensi_DN10554_c0_g1, Pdensi_DN11351_c0_g1, Pdensi_DN11400_c0_g1d210654, Pdensi_DN11991_c0_g2, Pdensi_DN12171_c0_g1d337482, Pdensi_DN12952_c0_g1d51325, Pdensi_DN13918_c0_g1, Pdensi_DN14157_c0_g2, Pdensi_DN14541_c0_g1d8394, Pdensi_DN15198_c2_g2, Pdensi_DN15273_c0_g3d525430, Pdensi_DN15495_c0_g1d276252, Pdensi_DN15917_c0_g1d397096, Pdensi_DN15986_c0_g1d346054, Pdensi_DN16107_c0_g2, Pdensi_DN16145_c…
GO:0006790	0.00343486751763082	0.997888834986395	55	277	sulfur compound metabolic process	BP	0.0997824934456649	BP sulfur compound metabolic process	Pdensi_DN11323_c0_g1d174533, Pdensi_DN12226_c0_g1d211408, Pdensi_DN13292_c0_g1d339486, Pdensi_DN14686_c0_g2d213578, Pdensi_DN14820_c0_g1, Pdensi_DN15521_c0_g1, Pdensi_DN16067_c0_g2d397404, Pdensi_DN16084_c0_g1d214889, Pdensi_DN16202_c0_g1d469842, Pdensi_DN16319_c0_g1d111066, Pdensi_DN16319_c0_g1d111067, Pdensi_DN16473_c2_g2, Pdensi_DN16631_c0_g1d111504, Pdensi_DN17710_c0_g1, Pdensi_DN17856_c0_g1d…
GO:0090332	0.00347016185211698	0.99929159952534	8	20	stomatal closure	BP	0.100568908652585	BP stomatal closure	Pdensi_DN10914_c0_g1d387447, Pdensi_DN16069_c0_g1, Pdensi_DN17071_c0_g1d528962, Pdensi_DN19450_c4_g2, Pdensi_DN19803_c0_g1d409969, Pdensi_DN36965_c0_g1d315860, Pdensi_GG_5131_c1_g1, Pdensi_GG_84900_c1_g1
GO:0032586	0.00350762222253746	0.999186126344929	9	24	protein storage vacuole membrane	CC	0.101414231162253	CC protein storage vacuole membrane	Pdensi_DN16245_c0_g1d10420, Pdensi_DN16345_c0_g1d398359, Pdensi_DN18194_c0_g3, Pdensi_DN21835_c0_g2, Pdensi_DN22277_c0_g1d496154, Pdensi_DN24322_c1_g4d553002, Pdensi_DN31919_c0_g1, Pdensi_GG_60094_c0_g1, Pdensi_GG_89808_c0_g1
GO:0034285	0.0035635512064941	0.998503371366272	20	78	response to disaccharide	BP	0.10278828126279	BP response to disaccharide	Pdensi_DN12562_c0_g2, Pdensi_DN14761_c0_g1d53296, Pdensi_DN14987_c0_g1d465381, Pdensi_DN17084_c0_g1d215790, Pdensi_DN19763_c0_g2d287984, Pdensi_DN20647_c1_g1d291571, Pdensi_DN21394_c3_g1, Pdensi_DN21565_c1_g5, Pdensi_DN22166_c0_g1d125199, Pdensi_DN22410_c0_g1, Pdensi_DN26668_c0_g4, Pdensi_DN26929_c0_g3, Pdensi_DN26944_c0_g1d367833, Pdensi_DN31394_c0_g1d504182, Pdensi_DN34938_c0_g1d375074, Pdensi_…
GO:0030308	0.00358432104513319	0.999639477937263	5	9	negative regulation of cell growth	BP	0.103144109134068	BP negative regulation of cell growth	Pdensi_DN10914_c0_g1d387447, Pdensi_DN11265_c0_g1d210500, Pdensi_DN16069_c0_g1, Pdensi_DN21129_c2_g5, Pdensi_DN25983_c0_g1
GO:0044036	0.00365128549018528	0.997916896480403	42	203	cell wall macromolecule metabolic process	BP	0.104824463720577	BP cell wall macromolecule metabolic process	Pdensi_DN12216_c0_g1, Pdensi_DN14923_c0_g4, Pdensi_DN15221_c0_g5, Pdensi_DN15702_c0_g1d345565, Pdensi_DN16963_c0_g1d472256, Pdensi_DN17377_c0_g1, Pdensi_DN17725_c0_g2, Pdensi_DN18439_c0_g1d217244, Pdensi_DN1891_c0_g1d325527, Pdensi_DN19018_c0_g1d356574, Pdensi_DN19166_c0_g1, Pdensi_DN19173_c0_g1d406996, Pdensi_DN19639_c4_g1, Pdensi_DN20349_c0_g1d536683, Pdensi_DN20461_c0_g1d188791, Pdensi_DN20473…
GO:0048640	0.00369331154586948	0.99935425905091	7	16	negative regulation of developmental growth	BP	0.105440936334565	BP negative regulation of developmental growth	Pdensi_DN10914_c0_g1d387447, Pdensi_DN11265_c0_g1d210500, Pdensi_DN16069_c0_g1, Pdensi_DN19980_c0_g1d219298, Pdensi_DN20238_c3_g1, Pdensi_DN39280_c0_g2, Pdensi_GG_6841_c0_g1
GO:0009627	0.00369835779990157	0.998625264849483	16	58	systemic acquired resistance	BP	0.105440936334565	BP systemic acquired resistance	Pdensi_DN11282_c0_g1d174432, Pdensi_DN16068_c1_g1, Pdensi_DN16894_c0_g6, Pdensi_DN19018_c0_g1d356574, Pdensi_DN19522_c0_g1d61274, Pdensi_DN19900_c1_g1, Pdensi_DN21565_c1_g5, Pdensi_DN21590_c1_g1d123232, Pdensi_DN23116_c1_g2, Pdensi_DN24299_c0_g1d428145, Pdensi_DN26039_c0_g1d429728, Pdensi_DN37386_c0_g2, Pdensi_DN37782_c0_g1d570381, Pdensi_DN40133_c1_g5, Pdensi_GG_15615_c0_g1, Pdensi_GG_61540_c0_g1
GO:0006979	0.00369862319603665	0.997576241455288	70	372	response to oxidative stress	BP	0.105440936334565	BP response to oxidative stress	Pdensi_DN12226_c0_g1d211408, Pdensi_DN12835_c0_g1d51253, Pdensi_DN12856_c0_g1d460187, Pdensi_DN13087_c0_g1d212168, Pdensi_DN14200_c0_g1, Pdensi_DN15086_c0_g3d465863, Pdensi_DN16319_c0_g1d111066, Pdensi_DN16319_c0_g1d111067, Pdensi_DN16376_c0_g1d55616, Pdensi_DN16508_c0_g1d398834, Pdensi_DN16520_c0_g1d471080, Pdensi_DN17302_c0_g5, Pdensi_DN17884_c0_g2, Pdensi_DN18318_c1_g1, Pdensi_DN18669_c0_g1d53…
GO:0048653	0.00376926826531395	0.998925263333036	11	34	anther development	BP	0.10720500205765	BP anther development	Pdensi_DN16047_c2_g2, Pdensi_DN20978_c0_g2d64349, Pdensi_DN21754_c0_g3, Pdensi_DN21767_c0_g1, Pdensi_DN22365_c0_g1d496262, Pdensi_DN25233_c0_g1d74016, Pdensi_DN25365_c0_g1d23124, Pdensi_DN33021_c0_g1d145718, Pdensi_DN9506_c0_g1d333058, Pdensi_GG_41517_c0_g1, Pdensi_GG_66168_c0_g1
GO:0085030	0.00387631340244337	0.999602474303075	5	9	symbiont process benefiting host	BP	0.109708478888596	BP symbiont process benefiting host	Pdensi_DN14091_c0_g1d213054, Pdensi_DN19612_c1_g1d15578, Pdensi_DN36051_c1_g1, Pdensi_DN50397_c0_g1d252384, Pdensi_GG_44037_c0_g1
GO:0031408	0.00389210585127893	0.99865710374534	14	50	oxylipin biosynthetic process	BP	0.109708478888596	BP oxylipin biosynthetic process	Pdensi_DN15119_c0_g1d395319, Pdensi_DN15825_c0_g1d397026, Pdensi_DN16628_c0_g1d215450, Pdensi_DN18176_c1_g1, Pdensi_DN19658_c0_g1d485534, Pdensi_DN20128_c0_g1d489148, Pdensi_DN20735_c0_g1d189051, Pdensi_DN21545_c0_g1d418947, Pdensi_DN22133_c2_g3, Pdensi_DN22674_c0_g2d301727, Pdensi_DN25838_c0_g1d559654, Pdensi_DN33793_c0_g1, Pdensi_DN38467_c1_g1, Pdensi_DN38830_c0_g1d90405
GO:0015267	0.00389421842528689	0.997969221591521	32	144	channel activity	MF	0.109708478888596	MF channel activity	Pdensi_DN10207_c0_g1d266698, Pdensi_DN12191_c1_g2, Pdensi_DN15917_c0_g1d397096, Pdensi_DN18659_c0_g1d479685, Pdensi_DN19036_c0_g1d285517, Pdensi_DN19114_c0_g1d116860, Pdensi_DN19707_c0_g4, Pdensi_DN19803_c0_g1d409969, Pdensi_DN19807_c0_g1, Pdensi_DN19821_c0_g1d288223, Pdensi_DN19896_c0_g1, Pdensi_DN20129_c0_g1, Pdensi_DN21746_c0_g1d541054, Pdensi_DN21923_c1_g1, Pdensi_DN22313_c0_g1d363777, Pdensi…
GO:0022803	0.00389421842528689	0.997969221591521	32	144	passive transmembrane transporter activity	MF	0.109708478888596	MF passive transmembrane transporter activity	Pdensi_DN10207_c0_g1d266698, Pdensi_DN12191_c1_g2, Pdensi_DN15917_c0_g1d397096, Pdensi_DN18659_c0_g1d479685, Pdensi_DN19036_c0_g1d285517, Pdensi_DN19114_c0_g1d116860, Pdensi_DN19707_c0_g4, Pdensi_DN19803_c0_g1d409969, Pdensi_DN19807_c0_g1, Pdensi_DN19821_c0_g1d288223, Pdensi_DN19896_c0_g1, Pdensi_DN20129_c0_g1, Pdensi_DN21746_c0_g1d541054, Pdensi_DN21923_c1_g1, Pdensi_DN22313_c0_g1d363777, Pdensi…
GO:0008356	0.00390214131778735	0.99907898161678	9	24	asymmetric cell division	BP	0.109708478888596	BP asymmetric cell division	Pdensi_DN15327_c0_g1, Pdensi_DN17702_c1_g5, Pdensi_DN18057_c0_g4, Pdensi_DN19752_c0_g1d409295, Pdensi_DN20680_c0_g1d291823, Pdensi_DN23629_c0_g4, Pdensi_DN23915_c1_g7, Pdensi_DN580_c0_g1d164215, Pdensi_DN7676_c0_g1
GO:0045490	0.00410532281314695	0.998393721031272	17	65	pectin catabolic process	BP	0.115156188084374	BP pectin catabolic process	Pdensi_DN12559_c0_g1, Pdensi_DN16114_c0_g1d397583, Pdensi_DN18947_c0_g1d217923, Pdensi_DN20919_c0_g1d362500, Pdensi_DN21652_c0_g1d495574, Pdensi_DN22249_c1_g2, Pdensi_DN23170_c0_g1d191209, Pdensi_DN24001_c1_g1, Pdensi_DN24228_c0_g2, Pdensi_DN24669_c0_g1d365890, Pdensi_DN26347_c0_g1d367335, Pdensi_DN29871_c0_g1d370444, Pdensi_DN36948_c0_g1d439380, Pdensi_DN39270_c1_g2, Pdensi_DN6719_c0_g1d46739, P…
GO:0009913	0.00415116614966518	0.999387487314307	6	13	epidermal cell differentiation	BP	0.116175656774382	BP epidermal cell differentiation	Pdensi_DN14577_c0_g1d393939, Pdensi_DN16340_c0_g2, Pdensi_DN19167_c0_g1d285960, Pdensi_DN20191_c0_g2, Pdensi_DN20814_c0_g1, Pdensi_DN21627_c0_g1d419167
GO:0009696	0.00422761477851692	0.998536190109524	14	48	salicylic acid metabolic process	BP	0.118045042788269	BP salicylic acid metabolic process	Pdensi_DN16894_c0_g6, Pdensi_DN20842_c0_g3, Pdensi_DN21593_c1_g4, Pdensi_DN24570_c0_g1, Pdensi_DN24570_c0_g1d225817, Pdensi_DN2544_c0_g1d381245, Pdensi_DN37386_c0_g2, Pdensi_DN38537_c0_g1, Pdensi_DN7686_c0_g1d207829, Pdensi_GG_154677_c0_g1, Pdensi_GG_39393_c0_g1, Pdensi_GG_61540_c0_g1, Pdensi_GG_91809_c1_g1, Pdensi_GG_95231_c0_g1
GO:0019953	0.00428346555605579	0.999549668663715	5	9	sexual reproduction	BP	0.119332081436361	BP sexual reproduction	Pdensi_DN19642_c2_g3, Pdensi_DN21649_c0_g2, Pdensi_DN27257_c0_g1d230563, Pdensi_DN2770_c0_g1d326233, Pdensi_DN37968_c1_g1
GO:0004351	0.00432264960068962	0.999544515492293	5	9	glutamate decarboxylase activity	MF	0.120150010491896	MF glutamate decarboxylase activity	Pdensi_DN22417_c1_g2, Pdensi_DN25559_c0_g1d429259, Pdensi_GG_154135_c0_g1, Pdensi_GG_26484_c0_g1, Pdensi_GG_86420_c0_g1
GO:0019915	0.0043368418449696	0.999354013848045	6	13	lipid storage	BP	0.120271146857093	BP lipid storage	Pdensi_DN13964_c0_g1d272966, Pdensi_DN15038_c0_g1d53704, Pdensi_DN19174_c1_g3, Pdensi_DN20096_c0_g1d62246, Pdensi_DN39627_c0_g1d151386, Pdensi_DN9752_c0_g1d454312
GO:0008253	0.00435871322317618	0.998940747391334	9	25	5'-nucleotidase activity	MF	0.120604214297386	MF 5'-nucleotidase activity	Pdensi_DN1596_c0_g1d325354, Pdensi_DN19598_c1_g1, Pdensi_DN19826_c0_g1d219150, Pdensi_DN20791_c1_g1d493368, Pdensi_DN20889_c1_g1, Pdensi_DN22322_c1_g2d424376, Pdensi_DN22874_c1_g5, Pdensi_GG_153351_c0_g1, Pdensi_GG_93214_c0_g1
GO:0042743	0.00441906783459902	0.997896234231531	25	104	hydrogen peroxide metabolic process	BP	0.121998193266695	BP hydrogen peroxide metabolic process	Pdensi_DN12835_c0_g1d51253, Pdensi_DN15086_c0_g3d465863, Pdensi_DN16508_c0_g1d398834, Pdensi_DN16520_c0_g1d471080, Pdensi_DN18318_c1_g1, Pdensi_DN18707_c1_g2d480353, Pdensi_DN20063_c0_g1d361691, Pdensi_DN20337_c0_g1, Pdensi_DN22633_c1_g1, Pdensi_DN22723_c0_g1d364100, Pdensi_DN22789_c1_g2, Pdensi_DN22789_c1_g6, Pdensi_DN24570_c0_g1, Pdensi_DN25099_c0_g1d73557, Pdensi_DN26695_c0_g4, Pdensi_DN33925_…
GO:0042214	0.0044643045497878	0.99891088398466	9	25	terpene metabolic process	BP	0.122969469918704	BP terpene metabolic process	Pdensi_DN15316_c1_g2, Pdensi_DN15896_c0_g1d345756, Pdensi_DN17034_c1_g1d472675, Pdensi_DN22808_c3_g2, Pdensi_DN23999_c0_g1d22050, Pdensi_DN24439_c2_g1, Pdensi_DN30915_c0_g1d234365, Pdensi_GG_66168_c0_g1, Pdensi_GG_80104_c0_g1
GO:0048511	0.00452824117179938	0.997698169655406	29	129	rhythmic process	BP	0.124450313553048	BP rhythmic process	Pdensi_DN13044_c0_g1d460723, Pdensi_DN13295_c0_g1d51662, Pdensi_DN14334_c0_g1d179490, Pdensi_DN15328_c0_g1, Pdensi_DN16541_c2_g1, Pdensi_DN17084_c0_g1d215790, Pdensi_DN19112_c1_g1d285936, Pdensi_DN19779_c0_g4d486097, Pdensi_DN20189_c0_g1d119417, Pdensi_DN20557_c11_g1, Pdensi_DN20807_c1_g1, Pdensi_DN21071_c1_g2d415963, Pdensi_DN21146_c1_g1, Pdensi_DN21322_c0_g1d294658, Pdensi_DN21322_c3_g1, Pdensi…
GO:0031302	0.00464655930268313	0.999706913836046	4	6	intrinsic component of endosome membrane	CC	0.127415740519764	CC intrinsic component of endosome membrane	Pdensi_DN16691_c0_g1d399074, Pdensi_DN18995_c0_g2d356358, Pdensi_DN26557_c0_g2, Pdensi_GG_11913_c0_g1
GO:0043621	0.0047606135802958	0.997635505075924	27	120	protein self-association	MF	0.130251239568272	MF protein self-association	Pdensi_DN11282_c0_g1d174432, Pdensi_DN11560_c0_g3, Pdensi_DN13436_c0_g1d272084, Pdensi_DN15834_c0_g1d396837, Pdensi_DN15900_c0_g2, Pdensi_DN16068_c1_g1, Pdensi_DN16276_c0_g3d278254, Pdensi_DN18117_c1_g1, Pdensi_DN18507_c0_g1d115375, Pdensi_DN18669_c0_g1d532211, Pdensi_DN19196_c1_g2, Pdensi_DN19609_c0_g2d359882, Pdensi_DN20749_c1_g2, Pdensi_DN21486_c0_g1d495385, Pdensi_DN21590_c1_g1d123232, Pdensi…
GO:0016115	0.00480068716419907	0.999694223330789	4	6	terpenoid catabolic process	BP	0.131054473254809	BP terpenoid catabolic process	Pdensi_DN12721_c0_g1d390380, Pdensi_DN30235_c0_g1d309904, Pdensi_DN3057_c0_g1d260296, Pdensi_DN34073_c0_g1d201036
GO:0010817	0.00486584352894728	0.997336347916714	35	163	regulation of hormone levels	BP	0.132537341556849	BP regulation of hormone levels	Pdensi_DN10435_c0_g1d173205, Pdensi_DN10989_c0_g1d335310, Pdensi_DN11575_c0_g1, Pdensi_DN12094_c0_g1d269573, Pdensi_DN12120_c0_g1, Pdensi_DN13044_c0_g1d460723, Pdensi_DN14508_c0_g1d8354, Pdensi_DN15641_c0_g7, Pdensi_DN18754_c0_g7, Pdensi_DN18861_c0_g4, Pdensi_DN19541_c0_g1d117779, Pdensi_DN19663_c0_g2d359591, Pdensi_DN19704_c0_g2, Pdensi_DN20016_c0_g2d289314, Pdensi_DN20326_c0_g1d290432, Pdensi_D…
GO:0009651	0.00490887211391134	0.996605082232598	85	468	response to salt stress	BP	0.133412235451413	BP response to salt stress	Pdensi_DN10914_c0_g1d387447, Pdensi_DN11560_c0_g3, Pdensi_DN13087_c0_g1d212168, Pdensi_DN13861_c0_g1, Pdensi_DN14428_c0_g1d179777, Pdensi_DN14735_c0_g1, Pdensi_DN14761_c0_g1d53296, Pdensi_DN14987_c0_g1d465381, Pdensi_DN15198_c2_g2, Pdensi_DN15267_c2_g2, Pdensi_DN15493_c0_g1d395951, Pdensi_DN15915_c1_g1, Pdensi_DN15992_c0_g3, Pdensi_DN16067_c0_g2d397404, Pdensi_DN16069_c0_g1, Pdensi_DN16202_c0_g1d…
GO:0046777	0.0049713187282579	0.997046165853327	45	226	protein autophosphorylation	BP	0.134809818285131	BP protein autophosphorylation	Pdensi_DN11167_c0_g1d456771, Pdensi_DN13003_c0_g1d212187, Pdensi_DN13092_c0_g1d177216, Pdensi_DN16202_c0_g1d469842, Pdensi_DN17702_c1_g5, Pdensi_DN18073_c0_g3, Pdensi_DN18240_c0_g5, Pdensi_DN19074_c0_g6, Pdensi_DN19203_c0_g2, Pdensi_DN19760_c1_g2d486506, Pdensi_DN19919_c1_g1d487645, Pdensi_DN20110_c1_g1d488771, Pdensi_DN20163_c0_g1d62509, Pdensi_DN20215_c0_g1d289823, Pdensi_DN20474_c3_g1, Pdensi_…
GO:0032026	0.00522245415615744	0.99965885173658	4	6	response to magnesium ion	BP	0.14040897936542	BP response to magnesium ion	Pdensi_DN10914_c0_g1d387447, Pdensi_DN14892_c1_g1, Pdensi_DN16069_c0_g1, Pdensi_GG_78706_c1_g1
GO:0071286	0.00522245415615744	0.99965885173658	4	6	cellular response to magnesium ion	BP	0.14040897936542	BP cellular response to magnesium ion	Pdensi_DN10914_c0_g1d387447, Pdensi_DN14892_c1_g1, Pdensi_DN16069_c0_g1, Pdensi_GG_78706_c1_g1
GO:0010329	0.00522632363174991	0.99918929608112	6	13	auxin efflux transmembrane transporter activity	MF	0.14040897936542	MF auxin efflux transmembrane transporter activity	Pdensi_DN18861_c0_g4, Pdensi_DN20943_c0_g3, Pdensi_DN24950_c0_g4, Pdensi_DN25689_c0_g3, Pdensi_DN26463_c1_g1, Pdensi_DN8220_c0_g1d517661
GO:0009694	0.0052277339258259	0.998043919876443	15	56	jasmonic acid metabolic process	BP	0.14040897936542	BP jasmonic acid metabolic process	Pdensi_DN14363_c0_g1d107808, Pdensi_DN15825_c0_g1d397026, Pdensi_DN19658_c0_g1d485534, Pdensi_DN20128_c0_g1d489148, Pdensi_DN20735_c0_g1d189051, Pdensi_DN20842_c0_g3, Pdensi_DN22133_c2_g3, Pdensi_DN23056_c4_g1, Pdensi_DN2544_c0_g1d381245, Pdensi_DN33793_c0_g1, Pdensi_DN37386_c0_g2, Pdensi_DN38537_c0_g1, Pdensi_DN7686_c0_g1d207829, Pdensi_GG_154677_c0_g1, Pdensi_GG_72360_c0_g1
GO:0010015	0.00523519988476138	0.99843664356739	11	34	root morphogenesis	BP	0.14040897936542	BP root morphogenesis	Pdensi_DN11991_c0_g2, Pdensi_DN13087_c0_g1d212168, Pdensi_DN13684_c0_g1, Pdensi_DN15426_c1_g7, Pdensi_DN16107_c0_g2, Pdensi_DN19072_c0_g1d356753, Pdensi_DN19072_c0_g3, Pdensi_DN19663_c0_g2d359591, Pdensi_DN21564_c0_g2d123398, Pdensi_DN23053_c1_g1, Pdensi_DN26944_c0_g1d367833
GO:0102229	0.00526032087283316	0.999182864779705	6	13	amylopectin maltohydrolase activity	MF	0.140774013730305	MF amylopectin maltohydrolase activity	Pdensi_DN10695_c0_g1d49277, Pdensi_DN14305_c0_g1d213257, Pdensi_DN20300_c0_g1d62840, Pdensi_DN24330_c0_g15, Pdensi_DN39748_c1_g3, Pdensi_GG_152382_c0_g1
GO:0047893	0.00527288308226829	0.999370633275312	5	10	flavonol 3-O-glucosyltransferase activity	MF	0.140802096279784	MF flavonol 3-O-glucosyltransferase activity	Pdensi_DN16116_c1_g2, Pdensi_DN19973_c1_g1d219319, Pdensi_DN20656_c0_g1d220197, Pdensi_DN26113_c0_g2, Pdensi_DN35431_c0_g1d238732
GO:0016616	0.00529479287402923	0.996767245622679	49	248	oxidoreductase activity, acting on the CH-OH group of donors, NAD or NADP as acceptor	MF	0.141079121676204	MF oxidoreductase activity, acting on the CH-OH group of donors, NAD or NADP as acceptor	Pdensi_DN12684_c0_g1d51036, Pdensi_DN12721_c0_g1d390380, Pdensi_DN13005_c0_g1d339187, Pdensi_DN13668_c0_g2, Pdensi_DN14661_c0_g1d342607, Pdensi_DN16194_c0_g2, Pdensi_DN16309_c0_g1d278549, Pdensi_DN18628_c0_g1d59396, Pdensi_DN18774_c0_g1d355297, Pdensi_DN18938_c0_g1d116335, Pdensi_DN19345_c1_g2, Pdensi_DN19702_c3_g1, Pdensi_DN19702_c3_g1d360283, Pdensi_DN20189_c0_g1d119417, Pdensi_DN20312_c0_g1d53…
GO:0010628	0.00545955330976465	0.996163680172633	90	507	positive regulation of gene expression	BP	0.144938207841155	BP positive regulation of gene expression	Pdensi_DN11137_c0_g1, Pdensi_DN11265_c0_g1d210500, Pdensi_DN11521_c0_g1d336257, Pdensi_DN12094_c0_g1d458612, Pdensi_DN12562_c0_g2, Pdensi_DN13295_c0_g1d51662, Pdensi_DN13570_c0_g1d340125, Pdensi_DN13878_c0_g1, Pdensi_DN14132_c0_g1, Pdensi_DN14863_c0_g1d342967, Pdensi_DN14892_c1_g1, Pdensi_DN15055_c0_g1d181160, Pdensi_DN15400_c0_g2, Pdensi_DN15521_c0_g1, Pdensi_DN15747_c1_g2, Pdensi_DN15782_c0_g2d…
GO:0030198	0.00546332901183749	0.998042714984636	14	49	extracellular matrix organization	BP	0.144938207841155	BP extracellular matrix organization	Pdensi_DN13861_c0_g1, Pdensi_DN15274_c0_g1d344023, Pdensi_DN16084_c0_g1d214889, Pdensi_DN1891_c0_g1d325527, Pdensi_DN19519_c0_g5, Pdensi_DN20133_c0_g2, Pdensi_DN20303_c1_g6, Pdensi_DN22105_c0_g3, Pdensi_DN24100_c0_g1, Pdensi_DN25686_c0_g1d193387, Pdensi_DN38645_c0_g6, Pdensi_GG_11587_c0_g1, Pdensi_GG_80151_c1_g1, Pdensi_GG_93610_c0_g1
GO:0000287	0.00554871793988768	0.996744395206998	42	212	magnesium ion binding	MF	0.146884892651139	MF magnesium ion binding	Pdensi_DN13964_c0_g1d272966, Pdensi_DN15316_c1_g2, Pdensi_DN16375_c0_g1d278578, Pdensi_DN16530_c0_g1d10873, Pdensi_DN17034_c1_g1d472675, Pdensi_DN18446_c0_g1d354246, Pdensi_DN18580_c1_g2, Pdensi_DN19094_c0_g2, Pdensi_DN19094_c0_g3, Pdensi_DN19693_c0_g1d409066, Pdensi_DN20067_c0_g2d62321, Pdensi_DN20703_c0_g1d493602, Pdensi_DN21005_c2_g1, Pdensi_DN21005_c2_g2, Pdensi_DN21266_c0_g1d221055, Pdensi_D…
GO:0002237	0.00573733370053487	0.997926048659101	14	50	response to molecule of bacterial origin	BP	0.151549872910457	BP response to molecule of bacterial origin	Pdensi_DN10914_c0_g1d387447, Pdensi_DN14091_c0_g1d213054, Pdensi_DN16069_c0_g1, Pdensi_DN19612_c1_g1d15578, Pdensi_DN20557_c11_g1, Pdensi_DN20949_c1_g1, Pdensi_DN24913_c0_g1d192801, Pdensi_DN30915_c0_g1d234365, Pdensi_DN36051_c1_g1, Pdensi_DN39093_c0_g2, Pdensi_DN5035_c0_g1d516156, Pdensi_DN50397_c0_g1d252384, Pdensi_DN6197_c0_g1d449923, Pdensi_GG_44037_c0_g1
GO:0050734	0.00588291670438815	0.999063441895509	6	13	hydroxycinnamoyltransferase activity	MF	0.155060498479886	MF hydroxycinnamoyltransferase activity	Pdensi_DN11788_c0_g1d5668, Pdensi_DN14424_c0_g1d213386, Pdensi_DN17377_c0_g1, Pdensi_DN22590_c0_g2, Pdensi_DN24552_c1_g1, Pdensi_DN39267_c0_g1d242162
GO:0046271	0.00591483506830757	0.997836370140176	14	53	phenylpropanoid catabolic process	BP	0.155566522334197	BP phenylpropanoid catabolic process	Pdensi_DN14956_c0_g5, Pdensi_DN19554_c0_g3d485063, Pdensi_DN20631_c0_g1d291641, Pdensi_DN20766_c0_g1, Pdensi_DN20815_c1_g2, Pdensi_DN21246_c1_g3, Pdensi_DN23286_c2_g2, Pdensi_DN24029_c0_g1d365267, Pdensi_DN27378_c0_g4, Pdensi_DN39533_c2_g6, Pdensi_DN9427_c0_g1d453810, Pdensi_GG_107060_c0_g1, Pdensi_GG_15178_c0_g1, Pdensi_GG_155877_c0_g1
GO:0009856	0.0059629144441834	0.999015171097481	6	14	pollination	BP	0.156494514275457	BP pollination	Pdensi_DN25365_c0_g1d23124, Pdensi_DN6884_c0_g1d101336, Pdensi_DN9506_c0_g1d333058, Pdensi_GG_129124_c0_g1, Pdensi_GG_41517_c0_g1, Pdensi_GG_66168_c0_g1
GO:0043649	0.00597571532095094	0.999264001410019	5	10	dicarboxylic acid catabolic process	BP	0.156494643201777	BP dicarboxylic acid catabolic process	Pdensi_DN17351_c0_g3, Pdensi_DN25559_c0_g1d429259, Pdensi_DN26864_c0_g1d500265, Pdensi_GG_154135_c0_g1, Pdensi_GG_86420_c0_g1
GO:0006631	0.00602765884640555	0.996110732734609	59	313	fatty acid metabolic process	BP	0.157252179943648	BP fatty acid metabolic process	Pdensi_DN10846_c0_g1d335071, Pdensi_DN12363_c0_g1d270046, Pdensi_DN12647_c0_g2, Pdensi_DN12981_c0_g2, Pdensi_DN14653_c0_g1d108253, Pdensi_DN15119_c0_g1d395319, Pdensi_DN15825_c0_g1d397026, Pdensi_DN16005_c0_g1d55088, Pdensi_DN16396_c0_g1d398206, Pdensi_DN16628_c0_g1d215450, Pdensi_DN17191_c1_g1, Pdensi_DN17498_c0_g1, Pdensi_DN17954_c0_g1d216668, Pdensi_DN18176_c1_g1, Pdensi_DN18233_c1_g4, Pdensi_…
GO:0016054	0.00604321541893007	0.996546634788511	38	184	organic acid catabolic process	BP	0.157252179943648	BP organic acid catabolic process	Pdensi_DN12856_c0_g1d460187, Pdensi_DN14259_c0_g1d393338, Pdensi_DN17351_c0_g3, Pdensi_DN18330_c0_g1d353900, Pdensi_DN18337_c0_g1d353676, Pdensi_DN19345_c1_g2, Pdensi_DN19541_c0_g1d117779, Pdensi_DN19658_c0_g1d485534, Pdensi_DN20475_c0_g1, Pdensi_DN20643_c0_g1d291712, Pdensi_DN20655_c1_g4d492581, Pdensi_DN20924_c0_g1d415046, Pdensi_DN21165_c0_g1, Pdensi_DN21566_c0_g1d540194, Pdensi_DN21593_c1_g4,…
GO:0046395	0.00604321541893007	0.996546634788511	38	184	carboxylic acid catabolic process	BP	0.157252179943648	BP carboxylic acid catabolic process	Pdensi_DN12856_c0_g1d460187, Pdensi_DN14259_c0_g1d393338, Pdensi_DN17351_c0_g3, Pdensi_DN18330_c0_g1d353900, Pdensi_DN18337_c0_g1d353676, Pdensi_DN19345_c1_g2, Pdensi_DN19541_c0_g1d117779, Pdensi_DN19658_c0_g1d485534, Pdensi_DN20475_c0_g1, Pdensi_DN20643_c0_g1d291712, Pdensi_DN20655_c1_g4d492581, Pdensi_DN20924_c0_g1d415046, Pdensi_DN21165_c0_g1, Pdensi_DN21566_c0_g1d540194, Pdensi_DN21593_c1_g4,…
GO:0047429	0.00617127075272078	0.998754027819936	7	18	nucleoside-triphosphate diphosphatase activity	MF	0.160243399799947	MF nucleoside-triphosphate diphosphatase activity	Pdensi_DN16530_c0_g1d10873, Pdensi_DN19693_c0_g1d409066, Pdensi_DN21266_c0_g1d221055, Pdensi_DN25411_c0_g2, Pdensi_DN47344_c0_g1d249493, Pdensi_GG_11747_c1_g1, Pdensi_GG_126554_c0_g1
GO:0009514	0.00623316065134168	0.998566732287661	8	21	glyoxysome	CC	0.161397161674096	CC glyoxysome	Pdensi_DN15545_c0_g1d214420, Pdensi_DN18337_c0_g1d353676, Pdensi_DN19345_c1_g2, Pdensi_DN19658_c0_g1d485534, Pdensi_DN21024_c2_g3, Pdensi_DN22633_c1_g1, Pdensi_DN833_c0_g1d299, Pdensi_DN96473_c0_g1
GO:0046246	0.00624209791266126	0.998544712971872	8	22	terpene biosynthetic process	BP	0.161397161674096	BP terpene biosynthetic process	Pdensi_DN15316_c1_g2, Pdensi_DN15896_c0_g1d345756, Pdensi_DN17034_c1_g1d472675, Pdensi_DN22808_c3_g2, Pdensi_DN23999_c0_g1d22050, Pdensi_DN24439_c2_g1, Pdensi_GG_66168_c0_g1, Pdensi_GG_80104_c0_g1
GO:1902609	0.00627780912146842	0.999793248690202	3	4	(R)-2-hydroxy-alpha-linolenic acid biosynthetic process	BP	0.161978070792318	BP (R)-2-hydroxy-alpha-linolenic acid biosynthetic process	Pdensi_DN23377_c0_g3d548222, Pdensi_DN26366_c1_g5, Pdensi_DN8362_c0_g1d517694
GO:0009200	0.00629776793415074	0.998723415288018	7	18	deoxyribonucleoside triphosphate metabolic process	BP	0.161994825897334	BP deoxyribonucleoside triphosphate metabolic process	Pdensi_DN16530_c0_g1d10873, Pdensi_DN19693_c0_g1d409066, Pdensi_DN21266_c0_g1d221055, Pdensi_DN25411_c0_g2, Pdensi_DN47344_c0_g1d249493, Pdensi_GG_11747_c1_g1, Pdensi_GG_126554_c0_g1
GO:0015858	0.00631819558078726	0.999791412520013	3	4	nucleoside transport	BP	0.161994825897334	BP nucleoside transport	Pdensi_DN22206_c0_g1d496146, Pdensi_DN24938_c0_g1d556944, Pdensi_DN40167_c0_g1d318679
GO:1901642	0.00631819558078726	0.999791412520013	3	4	nucleoside transmembrane transport	BP	0.161994825897334	BP nucleoside transmembrane transport	Pdensi_DN22206_c0_g1d496146, Pdensi_DN24938_c0_g1d556944, Pdensi_DN40167_c0_g1d318679
GO:0009394	0.00654675192742308	0.998662790002568	7	18	2'-deoxyribonucleotide metabolic process	BP	0.167154021027942	BP 2'-deoxyribonucleotide metabolic process	Pdensi_DN16530_c0_g1d10873, Pdensi_DN19693_c0_g1d409066, Pdensi_DN21266_c0_g1d221055, Pdensi_DN25411_c0_g2, Pdensi_DN47344_c0_g1d249493, Pdensi_GG_11747_c1_g1, Pdensi_GG_126554_c0_g1
GO:0019692	0.00654675192742308	0.998662790002568	7	18	deoxyribose phosphate metabolic process	BP	0.167154021027942	BP deoxyribose phosphate metabolic process	Pdensi_DN16530_c0_g1d10873, Pdensi_DN19693_c0_g1d409066, Pdensi_DN21266_c0_g1d221055, Pdensi_DN25411_c0_g2, Pdensi_DN47344_c0_g1d249493, Pdensi_GG_11747_c1_g1, Pdensi_GG_126554_c0_g1
GO:0004857	0.00656324010675005	0.996748734497264	25	112	enzyme inhibitor activity	MF	0.167225888553236	MF enzyme inhibitor activity	Pdensi_DN10352_c0_g1, Pdensi_DN12774_c0_g1d211866, Pdensi_DN15873_c0_g3, Pdensi_DN16245_c0_g1d278220, Pdensi_DN16732_c0_g1d56187, Pdensi_DN18661_c2_g3, Pdensi_DN19424_c0_g1d61094, Pdensi_DN20277_c0_g3d489911, Pdensi_DN20502_c0_g1d362123, Pdensi_DN20746_c1_g1d63683, Pdensi_DN20746_c1_g1d63684, Pdensi_DN20868_c0_g1d362410, Pdensi_DN20919_c0_g1d362500, Pdensi_DN21365_c1_g2, Pdensi_DN21905_c0_g2, Pde…
GO:0002252	0.00661549674506492	0.99690441934456	22	92	immune effector process	BP	0.16820691308138	BP immune effector process	Pdensi_DN11138_c0_g1, Pdensi_DN11720_c0_g1d211026, Pdensi_DN1182_c0_g1d259126, Pdensi_DN13825_c0_g1d340893, Pdensi_DN14363_c0_g1d107808, Pdensi_DN16137_c0_g1d183863, Pdensi_DN18176_c1_g1, Pdensi_DN18764_c0_g1d355610, Pdensi_DN19136_c1_g1d482359, Pdensi_DN22313_c0_g1d363777, Pdensi_DN23753_c0_g1d130641, Pdensi_DN24400_c0_g2, Pdensi_DN24613_c0_g6, Pdensi_DN24748_c1_g1, Pdensi_DN25099_c0_g1d73557, P…
GO:0045944	0.00670492407605516	0.996277433058034	34	161	positive regulation of transcription by RNA polymerase II	BP	0.170127015456752	BP positive regulation of transcription by RNA polymerase II	Pdensi_DN11137_c0_g1, Pdensi_DN11265_c0_g1d210500, Pdensi_DN11521_c0_g1d336257, Pdensi_DN13295_c0_g1d51662, Pdensi_DN14863_c0_g1d342967, Pdensi_DN15055_c0_g1d181160, Pdensi_DN15521_c0_g1, Pdensi_DN17696_c0_g1d281883, Pdensi_DN17836_c0_g1, Pdensi_DN18057_c0_g4, Pdensi_DN18166_c0_g1d216835, Pdensi_DN18561_c3_g1, Pdensi_DN19525_c0_g1d218718, Pdensi_DN20164_c0_g1d119432, Pdensi_DN20270_c0_g3d290192, …
GO:0043062	0.00674148547499898	0.997514464253824	14	50	extracellular structure organization	BP	0.170700553538794	BP extracellular structure organization	Pdensi_DN13861_c0_g1, Pdensi_DN15274_c0_g1d344023, Pdensi_DN16084_c0_g1d214889, Pdensi_DN1891_c0_g1d325527, Pdensi_DN19519_c0_g5, Pdensi_DN20133_c0_g2, Pdensi_DN20303_c1_g6, Pdensi_DN22105_c0_g3, Pdensi_DN24100_c0_g1, Pdensi_DN25686_c0_g1d193387, Pdensi_DN38645_c0_g6, Pdensi_GG_11587_c0_g1, Pdensi_GG_80151_c1_g1, Pdensi_GG_93610_c0_g1
GO:0050105	0.0067994628225278	0.998844120264785	6	14	L-gulonolactone oxidase activity	MF	0.171646848885555	MF L-gulonolactone oxidase activity	Pdensi_DN20664_c0_g1d291517, Pdensi_DN24100_c0_g1d225290, Pdensi_DN6576_c0_g1d168718, Pdensi_DN90075_c0_g1, Pdensi_DN9014_c0_g1d208981, Pdensi_GG_118886_c0_g1
GO:0051289	0.0068069273679063	0.998388211327501	8	22	protein homotetramerization	BP	0.171646848885555	BP protein homotetramerization	Pdensi_DN16530_c0_g1d10873, Pdensi_DN19693_c0_g1d409066, Pdensi_DN21266_c0_g1d221055, Pdensi_DN25411_c0_g2, Pdensi_DN25460_c1_g1, Pdensi_DN47344_c0_g1d249493, Pdensi_GG_11747_c1_g1, Pdensi_GG_126554_c0_g1
GO:0006082	0.00717703971145621	0.994317743906928	186	1137	organic acid metabolic process	BP	0.180607398500225	BP organic acid metabolic process	Pdensi_DN10531_c0_g1d455577, Pdensi_DN10846_c0_g1d335071, Pdensi_DN11323_c0_g1d174533, Pdensi_DN11506_c0_g1d457563, Pdensi_DN11832_c0_g1d50232, Pdensi_DN12363_c0_g1d270046, Pdensi_DN12647_c0_g2, Pdensi_DN12856_c0_g1d460187, Pdensi_DN12981_c0_g2, Pdensi_DN13668_c0_g2, Pdensi_DN14259_c0_g1d393338, Pdensi_DN14363_c0_g1d107808, Pdensi_DN14607_c0_g1d213593, Pdensi_DN14653_c0_g1d108253, Pdensi_DN14820_…
GO:0009809	0.00730793820655402	0.996545163225783	22	93	lignin biosynthetic process	BP	0.183523786994159	BP lignin biosynthetic process	Pdensi_DN14200_c0_g1, Pdensi_DN14735_c0_g1, Pdensi_DN19725_c1_g4, Pdensi_DN20037_c1_g1, Pdensi_DN20189_c0_g1d119417, Pdensi_DN20231_c0_g1, Pdensi_DN21322_c0_g1d294658, Pdensi_DN22089_c2_g2, Pdensi_DN24354_c2_g1, Pdensi_DN24971_c0_g1d73397, Pdensi_DN25758_c2_g1, Pdensi_DN25789_c1_g2, Pdensi_DN26053_c1_g3, Pdensi_DN38801_c0_g1d90377, Pdensi_DN9427_c0_g1d453810, Pdensi_DN9484_c0_g1, Pdensi_GG_107060…
GO:0004620	0.00733260562542673	0.996840594500777	18	73	phospholipase activity	MF	0.183765915571658	MF phospholipase activity	Pdensi_DN102060_c0_g1, Pdensi_DN14200_c0_g1, Pdensi_DN15038_c0_g1d53704, Pdensi_DN17498_c0_g1, Pdensi_DN17966_c0_g2, Pdensi_DN18176_c1_g1, Pdensi_DN18673_c0_g2, Pdensi_DN19174_c1_g3, Pdensi_DN19924_c1_g1d361392, Pdensi_DN20096_c0_g1d62246, Pdensi_DN21800_c0_g1d297021, Pdensi_DN21800_c0_g2d297024, Pdensi_DN30286_c0_g3, Pdensi_DN5537_c0_g1d100493, Pdensi_DN5920_c0_g1, Pdensi_DN7585_c0_g1d207735, Pd…
GO:0051119	0.00739228425226916	0.996903287665385	17	68	sugar transmembrane transporter activity	MF	0.184700709019936	MF sugar transmembrane transporter activity	Pdensi_DN13918_c0_g1, Pdensi_DN17839_c0_g1, Pdensi_DN18651_c0_g1d532296, Pdensi_DN19648_c0_g2, Pdensi_DN20254_c0_g1d188649, Pdensi_DN20776_c0_g1, Pdensi_DN21862_c0_g1d221873, Pdensi_DN24001_c0_g2d225091, Pdensi_DN24699_c0_g1, Pdensi_DN25819_c0_g4, Pdensi_DN28937_c0_g2, Pdensi_DN30044_c0_g1, Pdensi_DN39018_c1_g1, Pdensi_DN4567_c0_g1d382519, Pdensi_DN5412_c0_g1, Pdensi_GG_129064_c1_g1, Pdensi_GG_25…
GO:0090626	0.00740011017332531	0.997796800721162	10	33	plant epidermis morphogenesis	BP	0.184700709019936	BP plant epidermis morphogenesis	Pdensi_DN17885_c0_g2d282185, Pdensi_DN19885_c2_g1, Pdensi_DN20214_c0_g2d489917, Pdensi_DN20929_c2_g1, Pdensi_DN22739_c0_g1d302230, Pdensi_DN27119_c2_g5, Pdensi_DN37849_c0_g2, Pdensi_DN39557_c0_g1d441676, Pdensi_DN41203_c0_g1d35551, Pdensi_DN629_c0_g1d514068
GO:0034220	0.00742028537920239	0.995328497153345	51	265	ion transmembrane transport	BP	0.184827067591945	BP ion transmembrane transport	Pdensi_DN11351_c0_g1, Pdensi_DN11400_c0_g1d210654, Pdensi_DN12171_c0_g1d337482, Pdensi_DN12822_c0_g1d270969, Pdensi_DN13373_c0_g1, Pdensi_DN13866_c1_g1d523197, Pdensi_DN14157_c0_g2, Pdensi_DN14428_c0_g1d179777, Pdensi_DN15198_c2_g2, Pdensi_DN16107_c0_g2, Pdensi_DN17034_c1_g1, Pdensi_DN17564_c0_g1d281568, Pdensi_DN18556_c0_g1d59326, Pdensi_DN18696_c0_g1d532341, Pdensi_DN19464_c0_g1, Pdensi_DN19596…
GO:0010026	0.00745484691143545	0.99870662310629	6	14	trichome differentiation	BP	0.185310523835072	BP trichome differentiation	Pdensi_DN19151_c0_g1d285866, Pdensi_DN21912_c0_g1, Pdensi_DN22203_c0_g1, Pdensi_DN22501_c4_g1, Pdensi_DN24850_c0_g1d192691, Pdensi_GG_78818_c0_g1
GO:0044283	0.00752201169638117	0.994394854776127	118	691	small molecule biosynthetic process	BP	0.18660081753903	BP small molecule biosynthetic process	Pdensi_DN10531_c0_g1d455577, Pdensi_DN10846_c0_g1d335071, Pdensi_DN11323_c0_g1d174533, Pdensi_DN12282_c0_g1d211398, Pdensi_DN12363_c0_g1d270046, Pdensi_DN12647_c0_g2, Pdensi_DN12981_c0_g2, Pdensi_DN13292_c0_g1d339486, Pdensi_DN14607_c0_g1d213593, Pdensi_DN14653_c0_g1d108253, Pdensi_DN14820_c0_g1, Pdensi_DN15119_c0_g1d395319, Pdensi_DN15267_c2_g2, Pdensi_DN15737_c0_g1d9790, Pdensi_DN15825_c0_g1d39…
GO:0005094	0.00758803414638745	0.999731408127563	3	4	Rho GDP-dissociation inhibitor activity	MF	0.18785760649862	MF Rho GDP-dissociation inhibitor activity	Pdensi_DN11777_c0_g1, Pdensi_DN17452_c0_g1d474352, Pdensi_GG_24905_c0_g1
GO:0005811	0.00764825935975144	0.997724731471238	10	32	lipid droplet	CC	0.188966084787394	CC lipid droplet	Pdensi_DN16888_c0_g1d56335, Pdensi_DN18151_c1_g2, Pdensi_DN20307_c0_g3, Pdensi_DN23377_c0_g3d548222, Pdensi_DN26366_c1_g5, Pdensi_DN38467_c1_g1, Pdensi_DN39627_c0_g1d151386, Pdensi_DN8362_c0_g1d517694, Pdensi_DN9752_c0_g1d454312, Pdensi_GG_147867_c0_g1
GO:0001756	0.00770977720910914	0.99932260040014	4	7	somitogenesis	BP	0.189719467338843	BP somitogenesis	Pdensi_DN13295_c0_g1d51662, Pdensi_DN19172_c0_g1d406742, Pdensi_DN22311_c1_g2d423946, Pdensi_DN4294_c0_g1d382336
GO:0035282	0.00770977720910914	0.99932260040014	4	7	segmentation	BP	0.189719467338843	BP segmentation	Pdensi_DN13295_c0_g1d51662, Pdensi_DN19172_c0_g1d406742, Pdensi_DN22311_c1_g2d423946, Pdensi_DN4294_c0_g1d382336
GO:0080169	0.00775688972918304	0.999723109976972	3	4	cellular response to boron-containing substance deprivation	BP	0.190495504794997	BP cellular response to boron-containing substance deprivation	Pdensi_DN17267_c1_g2d57003, Pdensi_DN19888_c0_g1d486842, Pdensi_DN9785_c0_g1d385930
GO:0043436	0.00778138149713989	0.993828915399127	185	1133	oxoacid metabolic process	BP	0.19071401945896	BP oxoacid metabolic process	Pdensi_DN10531_c0_g1d455577, Pdensi_DN10846_c0_g1d335071, Pdensi_DN11323_c0_g1d174533, Pdensi_DN11506_c0_g1d457563, Pdensi_DN11832_c0_g1d50232, Pdensi_DN12363_c0_g1d270046, Pdensi_DN12647_c0_g2, Pdensi_DN12856_c0_g1d460187, Pdensi_DN12981_c0_g2, Pdensi_DN13668_c0_g2, Pdensi_DN14259_c0_g1d393338, Pdensi_DN14363_c0_g1d107808, Pdensi_DN14607_c0_g1d213593, Pdensi_DN14653_c0_g1d108253, Pdensi_DN14820_…
GO:0009738	0.00782849035823182	0.995307468829623	42	211	abscisic acid-activated signaling pathway	BP	0.19148487416235	BP abscisic acid-activated signaling pathway	Pdensi_DN13092_c0_g1d177216, Pdensi_DN13148_c0_g1d51587, Pdensi_DN13328_c0_g1d339768, Pdensi_DN13394_c0_g1d212532, Pdensi_DN14132_c0_g1, Pdensi_DN15400_c0_g2, Pdensi_DN15873_c0_g3, Pdensi_DN16531_c0_g1d279248, Pdensi_DN16905_c0_g1d56614, Pdensi_DN16943_c0_g1d56581, Pdensi_DN17271_c0_g1d57059, Pdensi_DN17777_c0_g1d216479, Pdensi_DN19296_c0_g2, Pdensi_DN19803_c0_g1d409969, Pdensi_DN20215_c0_g1d2898…
GO:0046462	0.00787881342802459	0.999717073405262	3	4	monoacylglycerol metabolic process	BP	0.191947984511436	BP monoacylglycerol metabolic process	Pdensi_DN15038_c0_g1d53704, Pdensi_DN19174_c1_g3, Pdensi_DN20096_c0_g1d62246
GO:0052651	0.00787881342802459	0.999717073405262	3	4	monoacylglycerol catabolic process	BP	0.191947984511436	BP monoacylglycerol catabolic process	Pdensi_DN15038_c0_g1d53704, Pdensi_DN19174_c1_g3, Pdensi_DN20096_c0_g1d62246
GO:0050505	0.00793429358859569	0.998604217195952	6	14	hydroquinone glucosyltransferase activity	MF	0.19291532920184	MF hydroquinone glucosyltransferase activity	Pdensi_DN14735_c0_g1, Pdensi_DN20037_c1_g1, Pdensi_DN25758_c2_g1, Pdensi_DN25789_c1_g2, Pdensi_DN38801_c0_g1d90377, Pdensi_GG_17249_c0_g1
GO:0080167	0.00796802299960292	0.996531553489326	18	74	response to karrikin	BP	0.193024362961634	BP response to karrikin	Pdensi_DN10846_c0_g1d335071, Pdensi_DN11848_c0_g1d5764, Pdensi_DN14049_c0_g1d7852, Pdensi_DN14269_c0_g1d52720, Pdensi_DN17399_c0_g1d57131, Pdensi_DN19699_c0_g4, Pdensi_DN21774_c0_g1, Pdensi_DN22964_c0_g1d127988, Pdensi_DN23645_c0_g1d70322, Pdensi_DN23645_c0_g2, Pdensi_DN24077_c0_g3, Pdensi_DN25197_c0_g1, Pdensi_DN26035_c1_g1, Pdensi_DN26760_c0_g1d24232, Pdensi_DN31394_c0_g1d504182, Pdensi_DN37268…
GO:0015976	0.00797034368729561	0.999712517163099	3	4	carbon utilization	BP	0.193024362961634	BP carbon utilization	Pdensi_DN13020_c0_g1d177218, Pdensi_DN16686_c0_g1d348393, Pdensi_DN17027_c0_g1d215839
GO:0000904	0.00814209786827867	0.995290538920256	37	179	cell morphogenesis involved in differentiation	BP	0.196794183654245	BP cell morphogenesis involved in differentiation	Pdensi_DN10435_c0_g1d173205, Pdensi_DN10531_c0_g1d455577, Pdensi_DN14334_c0_g1d179490, Pdensi_DN15094_c0_g1d465830, Pdensi_DN15654_c0_g1, Pdensi_DN16340_c0_g1d55657, Pdensi_DN16373_c0_g1d55637, Pdensi_DN17345_c0_g2d350648, Pdensi_DN17885_c0_g2d282185, Pdensi_DN18458_c1_g1, Pdensi_DN18842_c0_g1, Pdensi_DN18861_c0_g4, Pdensi_DN19885_c2_g1, Pdensi_DN20214_c0_g2d489917, Pdensi_DN21912_c0_g1, Pdensi_D…
GO:0080161	0.00830561729301488	0.99852389575668	6	14	auxin transmembrane transporter activity	MF	0.200350492097775	MF auxin transmembrane transporter activity	Pdensi_DN18861_c0_g4, Pdensi_DN20943_c0_g3, Pdensi_DN24950_c0_g4, Pdensi_DN25689_c0_g3, Pdensi_DN26463_c1_g1, Pdensi_DN8220_c0_g1d517661
GO:0030145	0.00832327935793978	0.997128740451201	12	42	manganese ion binding	MF	0.200381312101582	MF manganese ion binding	Pdensi_DN11752_c0_g1d50151, Pdensi_DN12235_c0_g1d389478, Pdensi_DN12589_c0_g1d176330, Pdensi_DN17557_c1_g1d474536, Pdensi_DN19791_c0_g1d218938, Pdensi_DN20122_c3_g1, Pdensi_DN21304_c0_g2, Pdensi_DN24433_c1_g2, Pdensi_DN38270_c1_g1, Pdensi_DN8105_c0_g1d452005, Pdensi_DN9425_c0_g2, Pdensi_GG_96211_c0_g1
GO:0052736	0.00845334638188078	0.999236218392422	4	7	beta-glucanase activity	MF	0.203112821710023	MF beta-glucanase activity	Pdensi_DN14530_c0_g1d53094, Pdensi_DN16895_c0_g1, Pdensi_DN22868_c0_g1d545714, Pdensi_DN25529_c0_g1d227576
GO:0004618	0.00858271161209512	0.999220935544781	4	7	phosphoglycerate kinase activity	MF	0.205816790227301	MF phosphoglycerate kinase activity	Pdensi_DN25523_c0_g1d74887, Pdensi_DN27255_c0_g1d24590, Pdensi_DN39716_c2_g1, Pdensi_GG_11773_c1_g1
GO:0009065	0.00862784516653851	0.998453503295805	6	14	glutamine family amino acid catabolic process	BP	0.206494219934963	BP glutamine family amino acid catabolic process	Pdensi_DN21165_c0_g1, Pdensi_DN23378_c4_g1, Pdensi_DN25559_c0_g1d429259, Pdensi_DN8105_c0_g1d452005, Pdensi_GG_154135_c0_g1, Pdensi_GG_86420_c0_g1
GO:0042761	0.00865060497222121	0.997835489226631	8	23	very long-chain fatty acid biosynthetic process	BP	0.2066345679888	BP very long-chain fatty acid biosynthetic process	Pdensi_DN12363_c0_g1d270046, Pdensi_DN12981_c0_g2, Pdensi_DN14653_c0_g1d108253, Pdensi_DN18467_c0_g1d354439, Pdensi_DN21597_c0_g1d189745, Pdensi_DN26156_c0_g1, Pdensi_DN49927_c0_g1, Pdensi_DN9798_c0_g1
GO:0031379	0.00884304007773391	0.99840614386543	6	14	RNA-directed RNA polymerase complex	CC	0.210024112084907	CC RNA-directed RNA polymerase complex	Pdensi_DN15257_c0_g1d466226, Pdensi_DN16137_c0_g1d183863, Pdensi_DN22596_c1_g1, Pdensi_DN24748_c1_g1, Pdensi_DN47274_c0_g1d249424, Pdensi_DN5002_c0_g1
GO:0031380	0.00884304007773391	0.99840614386543	6	14	nuclear RNA-directed RNA polymerase complex	CC	0.210024112084907	CC nuclear RNA-directed RNA polymerase complex	Pdensi_DN15257_c0_g1d466226, Pdensi_DN16137_c0_g1d183863, Pdensi_DN22596_c1_g1, Pdensi_DN24748_c1_g1, Pdensi_DN47274_c0_g1d249424, Pdensi_DN5002_c0_g1
GO:0048365	0.00885030642898387	0.999189090036961	4	7	Rac GTPase binding	MF	0.210024112084907	MF Rac GTPase binding	Pdensi_DN11777_c0_g1, Pdensi_DN17452_c0_g1d474352, Pdensi_DN20163_c0_g1d62509, Pdensi_GG_24905_c0_g1
GO:0003006	0.00886730003033341	0.99298173198865	176	1084	developmental process involved in reproduction	BP	0.210024112084907	BP developmental process involved in reproduction	Pdensi_DN10435_c0_g1d173205, Pdensi_DN10531_c0_g1d455577, Pdensi_DN10616_c0_g1d455771, Pdensi_DN11689_c0_g1, Pdensi_DN12060_c0_g1d5997, Pdensi_DN12229_c0_g1d337510, Pdensi_DN12562_c0_g2, Pdensi_DN12603_c0_g1d105849, Pdensi_DN13087_c0_g1d212168, Pdensi_DN13295_c0_g1d51662, Pdensi_DN1329_c0_g1d325161, Pdensi_DN13861_c0_g1, Pdensi_DN14636_c0_g1d180302, Pdensi_DN14682_c1_g5, Pdensi_DN15055_c0_g1d1811…
GO:0010036	0.00889597715045502	0.999183623919496	4	7	response to boron-containing substance	BP	0.210024112084907	BP response to boron-containing substance	Pdensi_DN17267_c1_g2d57003, Pdensi_DN19888_c0_g1d486842, Pdensi_DN21746_c0_g1d541054, Pdensi_DN9785_c0_g1d385930
GO:0080029	0.00889597715045502	0.999183623919496	4	7	cellular response to boron-containing substance levels	BP	0.210024112084907	BP cellular response to boron-containing substance levels	Pdensi_DN17267_c1_g2d57003, Pdensi_DN19888_c0_g1d486842, Pdensi_DN21746_c0_g1d541054, Pdensi_DN9785_c0_g1d385930
GO:0048440	0.00892982866348398	0.998715683089402	5	11	carpel development	BP	0.210024112084907	BP carpel development	Pdensi_DN12603_c0_g1d105849, Pdensi_DN16137_c0_g1d183863, Pdensi_DN19032_c0_g1d218074, Pdensi_DN24748_c1_g1, Pdensi_DN34396_c0_g1d146839
GO:0006022	0.00892988865773931	0.99687810813228	12	43	aminoglycan metabolic process	BP	0.210024112084907	BP aminoglycan metabolic process	Pdensi_DN15221_c0_g5, Pdensi_DN15493_c0_g1d395951, Pdensi_DN19222_c0_g1d60636, Pdensi_DN20461_c0_g1d188791, Pdensi_DN21911_c0_g1d421240, Pdensi_DN22250_c0_g2d67184, Pdensi_DN25305_c0_g1d227229, Pdensi_DN25900_c0_g1d429650, Pdensi_DN27266_c0_g2, Pdensi_DN37381_c0_g1d240517, Pdensi_GG_108346_c0_g1, Pdensi_GG_15723_c0_g1
GO:0001558	0.00894811806653749	0.99576043582547	21	91	regulation of cell growth	BP	0.210048913538874	BP regulation of cell growth	Pdensi_DN10201_c1_g1, Pdensi_DN10435_c0_g1d173205, Pdensi_DN10914_c0_g1d387447, Pdensi_DN11265_c0_g1d210500, Pdensi_DN11521_c0_g1d336257, Pdensi_DN14761_c0_g1d53296, Pdensi_DN14987_c0_g1d465381, Pdensi_DN16066_c0_g1d55175, Pdensi_DN16069_c0_g1, Pdensi_DN16107_c0_g2, Pdensi_DN17413_c0_g3, Pdensi_DN18020_c0_g2d530960, Pdensi_DN18399_c0_g1d114987, Pdensi_DN21129_c2_g5, Pdensi_DN21791_c0_g1d495746, P…
GO:0010476	0.0090210008085117	0.996392312956462	15	57	gibberellin mediated signaling pathway	BP	0.211354099402487	BP gibberellin mediated signaling pathway	Pdensi_DN17613_c1_g1, Pdensi_DN18670_c0_g1d532266, Pdensi_DN19201_c0_g1d286338, Pdensi_DN19404_c0_g1, Pdensi_DN19601_c0_g1d534643, Pdensi_DN21644_c0_g1, Pdensi_DN23468_c0_g1d129797, Pdensi_DN31394_c0_g1d504182, Pdensi_DN37268_c0_g1d569921, Pdensi_DN4701_c0_g1d167308, Pdensi_DN52780_c0_g1, Pdensi_DN8540_c0_g1d102351, Pdensi_GG_131864_c0_g1, Pdensi_GG_66896_c0_g1, Pdensi_GG_78818_c0_g1
GO:0080019	0.00906354292075469	0.998691481812714	5	11	fatty-acyl-CoA reductase (alcohol-forming) activity	MF	0.211540324276393	MF fatty-acyl-CoA reductase (alcohol-forming) activity	Pdensi_DN16084_c0_g1d214889, Pdensi_DN19461_c0_g1d61048, Pdensi_DN19519_c0_g5, Pdensi_DN21755_c0_g1d221703, Pdensi_GG_80151_c1_g1
GO:0102965	0.00906354292075469	0.998691481812714	5	11	alcohol-forming fatty acyl-CoA reductase activity	MF	0.211540324276393	MF alcohol-forming fatty acyl-CoA reductase activity	Pdensi_DN16084_c0_g1d214889, Pdensi_DN19461_c0_g1d61048, Pdensi_DN19519_c0_g5, Pdensi_DN21755_c0_g1d221703, Pdensi_GG_80151_c1_g1
GO:0071465	0.00937299821821946	0.999640158529071	3	4	cellular response to desiccation	BP	0.217931118267726	BP cellular response to desiccation	Pdensi_DN17745_c0_g1, Pdensi_DN17873_c0_g1, Pdensi_DN17873_c0_g3
GO:1902075	0.00937299821821946	0.999640158529071	3	4	cellular response to salt	BP	0.217931118267726	BP cellular response to salt	Pdensi_DN17745_c0_g1, Pdensi_DN17873_c0_g1, Pdensi_DN17873_c0_g3
GO:0003885	0.00941441473315277	0.998232473170029	6	15	D-arabinono-1,4-lactone oxidase activity	MF	0.218478732801629	MF D-arabinono-1,4-lactone oxidase activity	Pdensi_DN20664_c0_g1d291517, Pdensi_DN24100_c0_g1d225290, Pdensi_DN6576_c0_g1d168718, Pdensi_DN90075_c0_g1, Pdensi_DN9014_c0_g1d208981, Pdensi_GG_118886_c0_g1
GO:0009636	0.00943393085033318	0.996071838729624	16	62	response to toxic substance	BP	0.218516996779498	BP response to toxic substance	Pdensi_DN14714_c0_g1d213655, Pdensi_DN14735_c0_g1, Pdensi_DN15539_c0_g1d467281, Pdensi_DN20037_c1_g1, Pdensi_DN20067_c0_g2d62321, Pdensi_DN20445_c0_g1d290915, Pdensi_DN20557_c11_g1, Pdensi_DN22675_c0_g1d301652, Pdensi_DN25081_c0_g1d136709, Pdensi_DN25105_c1_g1, Pdensi_DN25758_c2_g1, Pdensi_DN25789_c1_g2, Pdensi_DN26035_c1_g1, Pdensi_DN30915_c0_g1d234365, Pdensi_DN38801_c0_g1d90377, Pdensi_GG_1724…
GO:0030026	0.00946073395720048	0.999635479300253	3	4	cellular manganese ion homeostasis	BP	0.218723584681592	BP cellular manganese ion homeostasis	Pdensi_DN14541_c0_g1d8394, Pdensi_DN22262_c0_g1d496121, Pdensi_DN23589_c3_g1
GO:0033500	0.00950443018263557	0.997093346681269	10	31	carbohydrate homeostasis	BP	0.2193192096861	BP carbohydrate homeostasis	Pdensi_DN12005_c0_g1d337285, Pdensi_DN16881_c0_g1, Pdensi_DN20557_c11_g1, Pdensi_DN21617_c0_g1d419056, Pdensi_DN25099_c0_g1d73557, Pdensi_DN25819_c0_g4, Pdensi_DN26944_c0_g1d367833, Pdensi_DN26948_c0_g1d79071, Pdensi_DN30915_c0_g1d234365, Pdensi_GG_129064_c1_g1
GO:0015035	0.00979743847031376	0.995765991569005	17	68	protein disulfide oxidoreductase activity	MF	0.225605911844995	MF protein disulfide oxidoreductase activity	Pdensi_DN10615_c0_g1d173442, Pdensi_DN12226_c0_g1d211408, Pdensi_DN13717_c0_g1d340628, Pdensi_DN13881_c0_g1, Pdensi_DN16690_c0_g1d528169, Pdensi_DN21440_c0_g1d122939, Pdensi_DN22123_c0_g1d298989, Pdensi_DN24403_c1_g1, Pdensi_DN32681_c0_g1d505378, Pdensi_DN33578_c0_g1d85545, Pdensi_DN4074_c0_g1, Pdensi_DN41609_c0_g1d35845, Pdensi_DN4173_c0_g1d448374, Pdensi_DN8444_c0_g1d331431, Pdensi_GG_125956_c0…
GO:0045892	0.00983195416023518	0.993833151632476	47	244	negative regulation of transcription, DNA-templated	BP	0.225605911844995	BP negative regulation of transcription, DNA-templated	Pdensi_DN11360_c2_g3, Pdensi_DN11809_c0_g1d175312, Pdensi_DN12229_c0_g1d337510, Pdensi_DN12405_c0_g1d521308, Pdensi_DN14761_c0_g1d53296, Pdensi_DN14987_c0_g1d465381, Pdensi_DN15223_c0_g1d109233, Pdensi_DN15257_c0_g1d466226, Pdensi_DN16214_c0_g2, Pdensi_DN17267_c1_g2d57003, Pdensi_DN17302_c0_g5, Pdensi_DN17327_c0_g1d112863, Pdensi_DN17780_c0_g1, Pdensi_DN18133_c1_g1, Pdensi_DN18186_c0_g2, Pdensi_D…
GO:0005253	0.00983608689163588	0.997213186109374	9	27	anion channel activity	MF	0.225605911844995	MF anion channel activity	Pdensi_DN10207_c0_g1d266698, Pdensi_DN12191_c1_g2, Pdensi_DN19803_c0_g1d409969, Pdensi_DN19821_c0_g1d288223, Pdensi_DN20129_c0_g1, Pdensi_DN26013_c1_g1, Pdensi_DN29864_c0_g2, Pdensi_DN36260_c0_g1d239483, Pdensi_DN72762_c0_g1
GO:0015144	0.00985065878374711	0.995601952317779	18	76	carbohydrate transmembrane transporter activity	MF	0.225605911844995	MF carbohydrate transmembrane transporter activity	Pdensi_DN13918_c0_g1, Pdensi_DN17839_c0_g1, Pdensi_DN18651_c0_g1d532296, Pdensi_DN19648_c0_g2, Pdensi_DN20254_c0_g1d188649, Pdensi_DN20776_c0_g1, Pdensi_DN21746_c0_g1d541054, Pdensi_DN21862_c0_g1d221873, Pdensi_DN24001_c0_g2d225091, Pdensi_DN24699_c0_g1, Pdensi_DN25819_c0_g4, Pdensi_DN28937_c0_g2, Pdensi_DN30044_c0_g1, Pdensi_DN39018_c1_g1, Pdensi_DN4567_c0_g1d382519, Pdensi_DN5412_c0_g1, Pdensi_…
GO:0006538	0.00991056128375511	0.999611215655788	3	4	glutamate catabolic process	BP	0.22655357850528	BP glutamate catabolic process	Pdensi_DN25559_c0_g1d429259, Pdensi_GG_154135_c0_g1, Pdensi_GG_86420_c0_g1
GO:0102483	0.0102446565478689	0.997328545938429	8	24	scopolin beta-glucosidase activity	MF	0.233754010411263	MF scopolin beta-glucosidase activity	Pdensi_DN19707_c0_g3, Pdensi_DN20485_c0_g2, Pdensi_DN20632_c1_g1, Pdensi_DN20765_c1_g1, Pdensi_DN24690_c0_g1d225993, Pdensi_DN25111_c0_g2, Pdensi_DN27688_c0_g1d80208, Pdensi_DN35803_c0_g1d87701
GO:0006813	0.0103687338615212	0.995483459233836	17	69	potassium ion transport	BP	0.236144534686042	BP potassium ion transport	Pdensi_DN11351_c0_g1, Pdensi_DN15521_c0_g1, Pdensi_DN19596_c0_g1d408249, Pdensi_DN19807_c0_g1, Pdensi_DN21237_c1_g1, Pdensi_DN21532_c0_g1d295568, Pdensi_DN22260_c0_g1d222431, Pdensi_DN22622_c0_g2, Pdensi_DN22841_c1_g1, Pdensi_DN22841_c1_g2, Pdensi_DN22882_c0_g3, Pdensi_DN24824_c0_g1, Pdensi_DN24855_c2_g1, Pdensi_DN25686_c0_g3, Pdensi_DN26996_c0_g2d79059, Pdensi_DN31921_c1_g1, Pdensi_DN37129_c0_g2
GO:0005887	0.0104237019789616	0.993954671386587	35	174	integral component of plasma membrane	CC	0.236223390080149	CC integral component of plasma membrane	Pdensi_DN12300_c0_g1d105477, Pdensi_DN13373_c0_g1, Pdensi_DN13866_c1_g1d523197, Pdensi_DN13918_c0_g1, Pdensi_DN15986_c0_g1d346054, Pdensi_DN17839_c0_g1, Pdensi_DN18207_c1_g2, Pdensi_DN18276_c0_g1d283381, Pdensi_DN18651_c0_g1d532296, Pdensi_DN19648_c0_g2, Pdensi_DN20254_c0_g1d188649, Pdensi_DN20776_c0_g1, Pdensi_DN21684_c0_g1d123798, Pdensi_DN21862_c0_g1d221873, Pdensi_DN21952_c0_g1d495921, Pdensi…
GO:0071470	0.0104281659129069	0.99650287118399	11	37	cellular response to osmotic stress	BP	0.236223390080149	BP cellular response to osmotic stress	Pdensi_DN10914_c0_g1d387447, Pdensi_DN16069_c0_g1, Pdensi_DN16643_c0_g1d185220, Pdensi_DN20504_c0_g2d291341, Pdensi_DN21372_c1_g1d122819, Pdensi_DN22647_c0_g1, Pdensi_DN25099_c0_g1d73557, Pdensi_DN26944_c0_g1d367833, Pdensi_DN26948_c0_g1d79071, Pdensi_DN39802_c0_g1d572203, Pdensi_GG_79065_c2_g1
GO:0046688	0.010430141508036	0.998885732586013	4	8	response to copper ion	BP	0.236223390080149	BP response to copper ion	Pdensi_DN10914_c0_g1d387447, Pdensi_DN16069_c0_g1, Pdensi_DN16145_c1_g1, Pdensi_DN23286_c2_g2
GO:0015079	0.0104540112614477	0.995435209096379	17	70	potassium ion transmembrane transporter activity	MF	0.236326354394649	MF potassium ion transmembrane transporter activity	Pdensi_DN11351_c0_g1, Pdensi_DN18659_c0_g1d479685, Pdensi_DN19036_c0_g1d285517, Pdensi_DN21237_c1_g1, Pdensi_DN21532_c0_g1d295568, Pdensi_DN22260_c0_g1d222431, Pdensi_DN22841_c1_g1, Pdensi_DN22841_c1_g2, Pdensi_DN22882_c0_g3, Pdensi_DN24824_c0_g1, Pdensi_DN24855_c2_g1, Pdensi_DN25686_c0_g3, Pdensi_DN25857_c0_g1d228067, Pdensi_DN26996_c0_g2d79059, Pdensi_DN31921_c1_g1, Pdensi_DN37129_c0_g2, Pdensi…
GO:0019852	0.0104940605440214	0.996682878989655	10	34	L-ascorbic acid metabolic process	BP	0.236357938219857	BP L-ascorbic acid metabolic process	Pdensi_DN20664_c0_g1d291517, Pdensi_DN24100_c0_g1d225290, Pdensi_DN24578_c0_g1d72418, Pdensi_DN26281_c0_g1d429898, Pdensi_DN27065_c0_g1, Pdensi_DN27065_c0_g1d307157, Pdensi_DN6576_c0_g1d168718, Pdensi_DN90075_c0_g1, Pdensi_DN9014_c0_g1d208981, Pdensi_GG_118886_c0_g1
GO:0019853	0.0104940605440214	0.996682878989655	10	34	L-ascorbic acid biosynthetic process	BP	0.236357938219857	BP L-ascorbic acid biosynthetic process	Pdensi_DN20664_c0_g1d291517, Pdensi_DN24100_c0_g1d225290, Pdensi_DN24578_c0_g1d72418, Pdensi_DN26281_c0_g1d429898, Pdensi_DN27065_c0_g1, Pdensi_DN27065_c0_g1d307157, Pdensi_DN6576_c0_g1d168718, Pdensi_DN90075_c0_g1, Pdensi_DN9014_c0_g1d208981, Pdensi_GG_118886_c0_g1
GO:0072593	0.0106869496887693	0.994171576441818	29	134	reactive oxygen species metabolic process	BP	0.240259916716265	BP reactive oxygen species metabolic process	Pdensi_DN12835_c0_g1d51253, Pdensi_DN13087_c0_g1d212168, Pdensi_DN15086_c0_g3d465863, Pdensi_DN15583_c0_g1d396259, Pdensi_DN16508_c0_g1d398834, Pdensi_DN16520_c0_g1d471080, Pdensi_DN18318_c1_g1, Pdensi_DN18655_c0_g1d217532, Pdensi_DN18707_c1_g2d480353, Pdensi_DN20063_c0_g1d361691, Pdensi_DN20067_c0_g2d62321, Pdensi_DN20337_c0_g1, Pdensi_DN22633_c1_g1, Pdensi_DN22723_c0_g1d364100, Pdensi_DN22789_c…
GO:0044275	0.0108661487614815	0.99486575517014	20	85	cellular carbohydrate catabolic process	BP	0.243840365785172	BP cellular carbohydrate catabolic process	Pdensi_DN10695_c0_g1d49277, Pdensi_DN14864_c0_g1d108554, Pdensi_DN15932_c0_g1, Pdensi_DN17236_c0_g5d473432, Pdensi_DN17725_c0_g1d57805, Pdensi_DN18212_c0_g6, Pdensi_DN19220_c0_g1d357855, Pdensi_DN19225_c1_g1, Pdensi_DN19354_c0_g2, Pdensi_DN20300_c0_g1d62840, Pdensi_DN20987_c0_g1d189197, Pdensi_DN24097_c0_g1d71155, Pdensi_DN24578_c0_g1d72418, Pdensi_DN25885_c1_g2, Pdensi_DN26281_c0_g1d429898, Pden…
GO:0009147	0.0109156074667077	0.997120144789764	8	24	pyrimidine nucleoside triphosphate metabolic process	BP	0.244501610472225	BP pyrimidine nucleoside triphosphate metabolic process	Pdensi_DN16530_c0_g1d10873, Pdensi_DN19693_c0_g1d409066, Pdensi_DN21266_c0_g1d221055, Pdensi_DN25411_c0_g2, Pdensi_DN47344_c0_g1d249493, Pdensi_GG_113109_c0_g1, Pdensi_GG_11747_c1_g1, Pdensi_GG_126554_c0_g1
GO:0047172	0.0110485625947865	0.999547851525694	3	4	shikimate O-hydroxycinnamoyltransferase activity	MF	0.246576497325254	MF shikimate O-hydroxycinnamoyltransferase activity	Pdensi_DN11788_c0_g1d5668, Pdensi_DN14424_c0_g1d213386, Pdensi_DN24552_c1_g1
GO:0050737	0.0110485625947865	0.999547851525694	3	4	O-hydroxycinnamoyltransferase activity	MF	0.246576497325254	MF O-hydroxycinnamoyltransferase activity	Pdensi_DN11788_c0_g1d5668, Pdensi_DN14424_c0_g1d213386, Pdensi_DN24552_c1_g1
GO:0046274	0.0111028387276799	0.995960357026948	12	46	lignin catabolic process	BP	0.246886759344592	BP lignin catabolic process	Pdensi_DN14956_c0_g5, Pdensi_DN19554_c0_g3d485063, Pdensi_DN20631_c0_g1d291641, Pdensi_DN20815_c1_g2, Pdensi_DN21246_c1_g3, Pdensi_DN23286_c2_g2, Pdensi_DN27378_c0_g4, Pdensi_DN39533_c2_g6, Pdensi_DN9427_c0_g1d453810, Pdensi_GG_107060_c0_g1, Pdensi_GG_15178_c0_g1, Pdensi_GG_155877_c0_g1
GO:0052716	0.0111028387276799	0.995960357026948	12	46	hydroquinone:oxygen oxidoreductase activity	MF	0.246886759344592	MF hydroquinone:oxygen oxidoreductase activity	Pdensi_DN14956_c0_g5, Pdensi_DN19554_c0_g3d485063, Pdensi_DN20631_c0_g1d291641, Pdensi_DN20815_c1_g2, Pdensi_DN21246_c1_g3, Pdensi_DN23286_c2_g2, Pdensi_DN27378_c0_g4, Pdensi_DN39533_c2_g6, Pdensi_DN9427_c0_g1d453810, Pdensi_GG_107060_c0_g1, Pdensi_GG_15178_c0_g1, Pdensi_GG_155877_c0_g1
GO:0043295	0.0111664899290612	0.997821235818743	6	15	glutathione binding	MF	0.247402485203656	MF glutathione binding	Pdensi_DN16319_c0_g1d111066, Pdensi_DN16319_c0_g1d111067, Pdensi_DN19103_c0_g1d533551, Pdensi_DN24936_c1_g6, Pdensi_DN26129_c1_g1, Pdensi_DN29353_c0_g1d81711
GO:1900750	0.0111664899290612	0.997821235818743	6	15	oligopeptide binding	MF	0.247402485203656	MF oligopeptide binding	Pdensi_DN16319_c0_g1d111066, Pdensi_DN16319_c0_g1d111067, Pdensi_DN19103_c0_g1d533551, Pdensi_DN24936_c1_g6, Pdensi_DN26129_c1_g1, Pdensi_DN29353_c0_g1d81711
GO:0004022	0.0113737021105752	0.996948529463426	8	25	alcohol dehydrogenase (NAD) activity	MF	0.251537751921039	MF alcohol dehydrogenase (NAD) activity	Pdensi_DN13005_c0_g1d339187, Pdensi_DN19702_c3_g1, Pdensi_DN19702_c3_g1d360283, Pdensi_DN20312_c0_g1d536554, Pdensi_DN20446_c0_g1d490968, Pdensi_DN24982_c0_g1, Pdensi_DN26929_c0_g3, Pdensi_GG_70813_c0_g1
GO:0005537	0.0114660831835433	0.998170430965478	5	12	mannose binding	MF	0.252742721021292	MF mannose binding	Pdensi_DN18847_c0_g1d480798, Pdensi_DN26776_c0_g1d430395, Pdensi_DN2986_c0_g1d381472, Pdensi_DN38289_c0_g2, Pdensi_DN38289_c0_g3
GO:0007267	0.0114695184110235	0.996323123904255	10	34	cell-cell signaling	BP	0.252742721021292	BP cell-cell signaling	Pdensi_DN13117_c0_g1d51549, Pdensi_DN18990_c0_g1d59915, Pdensi_DN19489_c0_g1d60937, Pdensi_DN22119_c0_g4, Pdensi_DN22313_c0_g1d363777, Pdensi_DN23753_c0_g1d130641, Pdensi_DN24462_c0_g3, Pdensi_DN30915_c0_g1d234365, Pdensi_GG_82337_c2_g1, Pdensi_GG_87643_c0_g1
GO:0009791	0.0115105197192749	0.99171439066253	86	495	post-embryonic development	BP	0.253190029076855	BP post-embryonic development	Pdensi_DN10616_c0_g1d455771, Pdensi_DN11589_c0_g1, Pdensi_DN12094_c0_g1d269573, Pdensi_DN12229_c0_g1d337510, Pdensi_DN14284_c0_g1d107643, Pdensi_DN14682_c1_g5, Pdensi_DN14761_c0_g1d53296, Pdensi_DN14987_c0_g1d465381, Pdensi_DN15055_c0_g1d181160, Pdensi_DN15272_c0_g1d466398, Pdensi_DN15439_c0_g1d54251, Pdensi_DN15654_c0_g1, Pdensi_DN15656_c1_g3, Pdensi_DN16508_c0_g1d398834, Pdensi_DN16520_c0_g1d47…
GO:0044242	0.0115525680195026	0.994160260865277	23	105	cellular lipid catabolic process	BP	0.253658719710083	BP cellular lipid catabolic process	Pdensi_DN12721_c0_g1d390380, Pdensi_DN15038_c0_g1d53704, Pdensi_DN16888_c0_g1d56335, Pdensi_DN17498_c0_g1, Pdensi_DN18337_c0_g1d353676, Pdensi_DN19174_c1_g3, Pdensi_DN19345_c1_g2, Pdensi_DN19658_c0_g1d485534, Pdensi_DN19693_c2_g2, Pdensi_DN20096_c0_g1d62246, Pdensi_DN20643_c0_g1d291712, Pdensi_DN21566_c0_g1d540194, Pdensi_DN22964_c0_g1d127988, Pdensi_DN26068_c0_g1d559777, Pdensi_DN27026_c0_g6, Pd…
GO:0009608	0.0116336177571662	0.997288588906802	7	19	response to symbiont	BP	0.254524409964476	BP response to symbiont	Pdensi_DN14091_c0_g1d213054, Pdensi_DN16830_c0_g1d349088, Pdensi_DN19612_c1_g1d15578, Pdensi_DN24097_c0_g1d71155, Pdensi_DN36051_c1_g1, Pdensi_DN50397_c0_g1d252384, Pdensi_GG_44037_c0_g1
GO:0009610	0.0116336177571662	0.997288588906802	7	19	response to symbiotic fungus	BP	0.254524409964476	BP response to symbiotic fungus	Pdensi_DN14091_c0_g1d213054, Pdensi_DN16830_c0_g1d349088, Pdensi_DN19612_c1_g1d15578, Pdensi_DN24097_c0_g1d71155, Pdensi_DN36051_c1_g1, Pdensi_DN50397_c0_g1d252384, Pdensi_GG_44037_c0_g1
GO:0023052	0.0117337266399944	0.995723822538617	12	44	signaling	BP	0.256256208584163	BP signaling	Pdensi_DN13117_c0_g1d51549, Pdensi_DN18990_c0_g1d59915, Pdensi_DN19489_c0_g1d60937, Pdensi_DN22119_c0_g4, Pdensi_DN22313_c0_g1d363777, Pdensi_DN2329_c0_g1d381079, Pdensi_DN23753_c0_g1d130641, Pdensi_DN24462_c0_g3, Pdensi_DN28060_c0_g1d141387, Pdensi_DN30915_c0_g1d234365, Pdensi_GG_82337_c2_g1, Pdensi_GG_87643_c0_g1
GO:0031335	0.0121795608281576	0.998101946360562	5	11	regulation of sulfur amino acid metabolic process	BP	0.265518768143258	BP regulation of sulfur amino acid metabolic process	Pdensi_DN16047_c2_g6, Pdensi_DN19541_c0_g1d117779, Pdensi_DN22582_c0_g4, Pdensi_DN25323_c0_g1d74355, Pdensi_GG_44072_c0_g1
GO:0016584	0.0125327606323202	0.998583544708547	4	8	nucleosome positioning	BP	0.272732495610811	BP nucleosome positioning	Pdensi_DN16883_c0_g1, Pdensi_DN17327_c0_g1d112863, Pdensi_DN19813_c1_g2, Pdensi_GG_59711_c0_g1
GO:1903507	0.0126347844126784	0.991903658028473	48	254	negative regulation of nucleic acid-templated transcription	BP	0.274464322143974	BP negative regulation of nucleic acid-templated transcription	Pdensi_DN11360_c2_g3, Pdensi_DN11809_c0_g1d175312, Pdensi_DN12229_c0_g1d337510, Pdensi_DN12405_c0_g1d521308, Pdensi_DN14761_c0_g1d53296, Pdensi_DN14987_c0_g1d465381, Pdensi_DN15223_c0_g1d109233, Pdensi_DN15257_c0_g1d466226, Pdensi_DN16214_c0_g2, Pdensi_DN17267_c1_g2d57003, Pdensi_DN17302_c0_g5, Pdensi_DN17327_c0_g1d112863, Pdensi_DN17780_c0_g1, Pdensi_DN18133_c1_g1, Pdensi_DN18186_c0_g2, Pdensi_D…
GO:1901476	0.0127041681537285	0.994154356181631	18	78	NA	NA	0.275482227872518	none	Pdensi_DN13918_c0_g1, Pdensi_DN17839_c0_g1, Pdensi_DN18651_c0_g1d532296, Pdensi_DN19648_c0_g2, Pdensi_DN20254_c0_g1d188649, Pdensi_DN20776_c0_g1, Pdensi_DN21746_c0_g1d541054, Pdensi_DN21862_c0_g1d221873, Pdensi_DN24001_c0_g2d225091, Pdensi_DN24699_c0_g1, Pdensi_DN25819_c0_g4, Pdensi_DN28937_c0_g2, Pdensi_DN30044_c0_g1, Pdensi_DN39018_c1_g1, Pdensi_DN4567_c0_g1d382519, Pdensi_DN5412_c0_g1, Pdensi_…
GO:0019752	0.0129211479017944	0.989669594033204	174	1076	carboxylic acid metabolic process	BP	0.279691396175125	BP carboxylic acid metabolic process	Pdensi_DN10531_c0_g1d455577, Pdensi_DN10846_c0_g1d335071, Pdensi_DN11323_c0_g1d174533, Pdensi_DN11506_c0_g1d457563, Pdensi_DN11832_c0_g1d50232, Pdensi_DN12363_c0_g1d270046, Pdensi_DN12647_c0_g2, Pdensi_DN12856_c0_g1d460187, Pdensi_DN12981_c0_g2, Pdensi_DN13668_c0_g2, Pdensi_DN14259_c0_g1d393338, Pdensi_DN14363_c0_g1d107808, Pdensi_DN14607_c0_g1d213593, Pdensi_DN14653_c0_g1d108253, Pdensi_DN14820_…
GO:0042180	0.0130597776215137	0.994513330116547	15	59	cellular ketone metabolic process	BP	0.282192721397726	BP cellular ketone metabolic process	Pdensi_DN12721_c0_g1d390380, Pdensi_DN12856_c0_g1d460187, Pdensi_DN17839_c0_g1d216576, Pdensi_DN18938_c0_g1d116335, Pdensi_DN20377_c0_g1d16768, Pdensi_DN20840_c0_g1d121147, Pdensi_DN21416_c1_g2, Pdensi_DN21721_c0_g1d221699, Pdensi_DN23959_c0_g1d224877, Pdensi_DN25460_c1_g1, Pdensi_DN26139_c0_g1d559879, Pdensi_DN30235_c0_g1d309904, Pdensi_DN9218_c0_g1d332577, Pdensi_GG_153563_c0_g1, Pdensi_GG_5454…
GO:0004029	0.0131025937653755	0.996826248605999	7	20	aldehyde dehydrogenase (NAD) activity	MF	0.282618556879264	MF aldehyde dehydrogenase (NAD) activity	Pdensi_DN11909_c0_g1d211148, Pdensi_DN15962_c0_g2d214768, Pdensi_DN16379_c1_g1, Pdensi_DN24348_c0_g2d553545, Pdensi_DN35342_c0_g1d314450, Pdensi_DN37673_c2_g6, Pdensi_GG_69941_c0_g1
GO:0010102	0.0131377105214571	0.99791160755766	5	11	lateral root morphogenesis	BP	0.282877112108134	BP lateral root morphogenesis	Pdensi_DN13087_c0_g1d212168, Pdensi_DN13684_c0_g1, Pdensi_DN15426_c1_g7, Pdensi_DN19072_c0_g1d356753, Pdensi_DN19072_c0_g3
GO:0005783	0.0132703473224883	0.990013790627016	109	646	endoplasmic reticulum	CC	0.285230839638017	CC endoplasmic reticulum	Pdensi_DN10184_c0_g1d454940, Pdensi_DN11163_c0_g1d268092, Pdensi_DN11163_c1_g1, Pdensi_DN11282_c0_g1d174432, Pdensi_DN11699_c0_g1d336477, Pdensi_DN11832_c0_g1d50232, Pdensi_DN12570_c0_g1d105682, Pdensi_DN12647_c0_g2, Pdensi_DN12981_c0_g2, Pdensi_DN13092_c0_g1d177216, Pdensi_DN13373_c0_g1, Pdensi_DN13436_c0_g1d272084, Pdensi_DN14200_c0_g1, Pdensi_DN1440_c0_g1d514408, Pdensi_DN14541_c0_g1d8394, Pde…
GO:0045335	0.0133103317211747	0.996323147363615	8	25	phagocytic vesicle	CC	0.285588345526257	CC phagocytic vesicle	Pdensi_DN16398_c0_g1d278483, Pdensi_DN19182_c0_g3d482227, Pdensi_DN19216_c2_g1, Pdensi_DN21339_c0_g3, Pdensi_DN24760_c0_g1d22637, Pdensi_DN25232_c0_g1d137507, Pdensi_DN27207_c0_g1d79864, Pdensi_DN38676_c4_g1
GO:2000280	0.0133441172516476	0.994347798511502	15	62	regulation of root development	BP	0.28581182834965	BP regulation of root development	Pdensi_DN12589_c0_g1d176330, Pdensi_DN14577_c0_g1d393939, Pdensi_DN15502_c0_g1d109651, Pdensi_DN15579_c0_g1d54375, Pdensi_DN16340_c0_g2, Pdensi_DN16734_c0_g1d56260, Pdensi_DN18186_c0_g2, Pdensi_DN18399_c0_g1d478279, Pdensi_DN20814_c0_g1, Pdensi_DN23723_c0_g3, Pdensi_DN24294_c0_g1, Pdensi_DN25332_c0_g1d74269, Pdensi_DN38270_c1_g1, Pdensi_DN62108_c0_g1, Pdensi_DN9425_c0_g2
GO:0006536	0.013376074720194	0.995973688270657	9	28	glutamate metabolic process	BP	0.285995443755196	BP glutamate metabolic process	Pdensi_DN21165_c0_g1, Pdensi_DN22417_c1_g2, Pdensi_DN23378_c4_g1, Pdensi_DN24802_c0_g3, Pdensi_DN25559_c0_g1d429259, Pdensi_DN4429_c0_g1d205605, Pdensi_GG_154135_c0_g1, Pdensi_GG_26484_c0_g1, Pdensi_GG_86420_c0_g1
GO:0006787	0.0135939036298169	0.996682258918648	7	20	porphyrin-containing compound catabolic process	BP	0.287984532506792	BP porphyrin-containing compound catabolic process	Pdensi_DN10616_c0_g1d455771, Pdensi_DN12684_c0_g1d51036, Pdensi_DN14453_c0_g1d342034, Pdensi_DN17719_c0_g1d282070, Pdensi_DN18330_c0_g1d353900, Pdensi_DN23267_c0_g1d69377, Pdensi_GG_136421_c0_g1
GO:0015996	0.0135939036298169	0.996682258918648	7	20	chlorophyll catabolic process	BP	0.287984532506792	BP chlorophyll catabolic process	Pdensi_DN10616_c0_g1d455771, Pdensi_DN12684_c0_g1d51036, Pdensi_DN14453_c0_g1d342034, Pdensi_DN17719_c0_g1d282070, Pdensi_DN18330_c0_g1d353900, Pdensi_DN23267_c0_g1d69377, Pdensi_GG_136421_c0_g1
GO:0033015	0.0135939036298169	0.996682258918648	7	20	tetrapyrrole catabolic process	BP	0.287984532506792	BP tetrapyrrole catabolic process	Pdensi_DN10616_c0_g1d455771, Pdensi_DN12684_c0_g1d51036, Pdensi_DN14453_c0_g1d342034, Pdensi_DN17719_c0_g1d282070, Pdensi_DN18330_c0_g1d353900, Pdensi_DN23267_c0_g1d69377, Pdensi_GG_136421_c0_g1
GO:0046149	0.0135939036298169	0.996682258918648	7	20	pigment catabolic process	BP	0.287984532506792	BP pigment catabolic process	Pdensi_DN10616_c0_g1d455771, Pdensi_DN12684_c0_g1d51036, Pdensi_DN14453_c0_g1d342034, Pdensi_DN17719_c0_g1d282070, Pdensi_DN18330_c0_g1d353900, Pdensi_DN23267_c0_g1d69377, Pdensi_GG_136421_c0_g1
GO:0046351	0.0136087801864258	0.996677881006547	7	20	disaccharide biosynthetic process	BP	0.287984532506792	BP disaccharide biosynthetic process	Pdensi_DN10695_c0_g1d49277, Pdensi_DN12334_c0_g1d176014, Pdensi_DN17761_c0_g1d216447, Pdensi_DN20300_c0_g1d62840, Pdensi_DN24896_c0_g1, Pdensi_DN26372_c0_g2d228924, Pdensi_GG_152382_c0_g1
GO:0043489	0.0136280256173653	0.997725603119476	5	12	RNA stabilization	BP	0.287984532506792	BP RNA stabilization	Pdensi_DN14368_c0_g1d107749, Pdensi_DN14401_c4_g2, Pdensi_DN18928_c0_g1, Pdensi_DN33802_c0_g1, Pdensi_DN45369_c0_g1d156244
GO:1902679	0.0136339365757508	0.991220582546462	48	255	negative regulation of RNA biosynthetic process	BP	0.287984532506792	BP negative regulation of RNA biosynthetic process	Pdensi_DN11360_c2_g3, Pdensi_DN11809_c0_g1d175312, Pdensi_DN12229_c0_g1d337510, Pdensi_DN12405_c0_g1d521308, Pdensi_DN14761_c0_g1d53296, Pdensi_DN14987_c0_g1d465381, Pdensi_DN15223_c0_g1d109233, Pdensi_DN15257_c0_g1d466226, Pdensi_DN16214_c0_g2, Pdensi_DN17267_c1_g2d57003, Pdensi_DN17302_c0_g5, Pdensi_DN17327_c0_g1d112863, Pdensi_DN17780_c0_g1, Pdensi_DN18133_c1_g1, Pdensi_DN18186_c0_g2, Pdensi_D…
GO:0048827	0.0136829823445008	0.992282884802043	30	144	phyllome development	BP	0.288522196678009	BP phyllome development	Pdensi_DN12603_c0_g1d105849, Pdensi_DN14344_c0_g1d463866, Pdensi_DN14344_c0_g3, Pdensi_DN15327_c0_g1, Pdensi_DN15368_c0_g1d466725, Pdensi_DN15932_c0_g1, Pdensi_DN16137_c0_g1d183863, Pdensi_DN17786_c0_g1d12450, Pdensi_DN18085_c0_g1d114318, Pdensi_DN19032_c0_g1d218074, Pdensi_DN19151_c0_g1d285866, Pdensi_DN19980_c0_g1d219298, Pdensi_DN20191_c0_g2, Pdensi_DN20238_c3_g1, Pdensi_DN21644_c0_g1, Pdensi_…
GO:1902074	0.0137590596103912	0.996210034342646	8	24	response to salt	BP	0.28962702071443	BP response to salt	Pdensi_DN13394_c0_g1d212532, Pdensi_DN17302_c0_g5, Pdensi_DN17745_c0_g1, Pdensi_DN17873_c0_g1, Pdensi_DN17873_c0_g3, Pdensi_DN20532_c0_g4, Pdensi_DN26483_c0_g1, Pdensi_GG_116172_c0_g1
GO:0048831	0.0138055082983108	0.991568265729633	39	199	regulation of shoot system development	BP	0.290105440701618	BP regulation of shoot system development	Pdensi_DN11521_c0_g1d336257, Pdensi_DN1194_c0_g1d98292, Pdensi_DN12359_c0_g1, Pdensi_DN14305_c0_g1d213257, Pdensi_DN15368_c0_g1d466725, Pdensi_DN16214_c0_g2, Pdensi_DN17302_c0_g5, Pdensi_DN17842_c0_g1, Pdensi_DN17984_c1_g1, Pdensi_DN18133_c1_g1, Pdensi_DN18345_c0_g1d403901, Pdensi_DN18561_c3_g1, Pdensi_DN19038_c1_g6, Pdensi_DN19151_c0_g1d285866, Pdensi_DN19663_c0_g2d359591, Pdensi_DN19842_c0_g1d3…
GO:0008252	0.0139740924337481	0.995731759140372	9	29	nucleotidase activity	MF	0.293144340419792	MF nucleotidase activity	Pdensi_DN1596_c0_g1d325354, Pdensi_DN19598_c1_g1, Pdensi_DN19826_c0_g1d219150, Pdensi_DN20791_c1_g1d493368, Pdensi_DN20889_c1_g1, Pdensi_DN22322_c1_g2d424376, Pdensi_DN22874_c1_g5, Pdensi_GG_153351_c0_g1, Pdensi_GG_93214_c0_g1
GO:0003680	0.0140247228608104	0.997731923582873	5	11	AT DNA binding	MF	0.293508577215806	MF AT DNA binding	Pdensi_DN11590_c0_g1d336260, Pdensi_DN21248_c0_g1d294378, Pdensi_DN39110_c0_g4, Pdensi_GG_11587_c0_g1, Pdensi_GG_78754_c0_g1
GO:0010584	0.0140394536117127	0.995350971357565	10	34	pollen exine formation	BP	0.293508577215806	BP pollen exine formation	Pdensi_DN13861_c0_g1, Pdensi_DN15274_c0_g1d344023, Pdensi_DN16084_c0_g1d214889, Pdensi_DN19519_c0_g5, Pdensi_DN20133_c0_g2, Pdensi_DN20303_c1_g6, Pdensi_DN25686_c0_g1d193387, Pdensi_DN38645_c0_g6, Pdensi_GG_80151_c1_g1, Pdensi_GG_93610_c0_g1
GO:0010187	0.0140887495018739	0.997628155700957	5	12	negative regulation of seed germination	BP	0.294036529706345	BP negative regulation of seed germination	Pdensi_DN15038_c0_g1d53704, Pdensi_DN19174_c1_g3, Pdensi_DN19450_c4_g2, Pdensi_DN20096_c0_g1d62246, Pdensi_DN34159_c0_g1d146602
GO:0009630	0.0143278430356064	0.994128632388782	14	54	gravitropism	BP	0.298517070401136	BP gravitropism	Pdensi_DN14467_c0_g1d274059, Pdensi_DN15327_c0_g1, Pdensi_DN17086_c0_g2, Pdensi_DN17581_c0_g1d113262, Pdensi_DN18861_c0_g4, Pdensi_DN22313_c0_g1d363777, Pdensi_DN23753_c0_g1d130641, Pdensi_DN24950_c0_g4, Pdensi_DN25689_c0_g3, Pdensi_DN27539_c0_g1d307569, Pdensi_DN31245_c0_g1d564486, Pdensi_DN32451_c0_g1d28804, Pdensi_DN7676_c0_g1, Pdensi_GG_121678_c0_g1
GO:0071669	0.0143704903324706	0.991769696930454	31	152	plant-type cell wall organization or biogenesis	BP	0.298896423071624	BP plant-type cell wall organization or biogenesis	Pdensi_DN17302_c0_g5, Pdensi_DN18434_c0_g1d283766, Pdensi_DN18661_c2_g3, Pdensi_DN1891_c0_g1d325527, Pdensi_DN19022_c0_g1d60200, Pdensi_DN19173_c0_g1d406996, Pdensi_DN19457_c0_g1d408126, Pdensi_DN19791_c0_g1d15652, Pdensi_DN19927_c0_g1d16045, Pdensi_DN21067_c1_g1, Pdensi_DN21952_c0_g1d495921, Pdensi_DN22105_c0_g3, Pdensi_DN22302_c0_g1d222548, Pdensi_DN23378_c0_g1d548095, Pdensi_DN23606_c1_g2d5493…
GO:0010208	0.0144357199843917	0.994872738646709	11	39	pollen wall assembly	BP	0.299235348151034	BP pollen wall assembly	Pdensi_DN13861_c0_g1, Pdensi_DN15274_c0_g1d344023, Pdensi_DN16084_c0_g1d214889, Pdensi_DN19519_c0_g5, Pdensi_DN20133_c0_g2, Pdensi_DN20303_c1_g6, Pdensi_DN25686_c0_g1d193387, Pdensi_DN38645_c0_g6, Pdensi_GG_11587_c0_g1, Pdensi_GG_80151_c1_g1, Pdensi_GG_93610_c0_g1
GO:0085029	0.0144357199843917	0.994872738646709	11	39	extracellular matrix assembly	BP	0.299235348151034	BP extracellular matrix assembly	Pdensi_DN13861_c0_g1, Pdensi_DN15274_c0_g1d344023, Pdensi_DN16084_c0_g1d214889, Pdensi_DN19519_c0_g5, Pdensi_DN20133_c0_g2, Pdensi_DN20303_c1_g6, Pdensi_DN25686_c0_g1d193387, Pdensi_DN38645_c0_g6, Pdensi_GG_11587_c0_g1, Pdensi_GG_80151_c1_g1, Pdensi_GG_93610_c0_g1
GO:0042547	0.0144737357488911	0.998289532995209	4	8	cell wall modification involved in multidimensional cell growth	BP	0.299515716089574	BP cell wall modification involved in multidimensional cell growth	Pdensi_DN19354_c0_g2, Pdensi_DN21952_c0_g1d495921, Pdensi_DN22302_c0_g1d222548, Pdensi_DN41948_c0_g1d244695
GO:0044700	0.0145065337073428	0.995147427528642	10	35	NA	NA	0.299687343312166	none	Pdensi_DN13117_c0_g1d51549, Pdensi_DN18990_c0_g1d59915, Pdensi_DN19489_c0_g1d60937, Pdensi_DN22119_c0_g4, Pdensi_DN22313_c0_g1d363777, Pdensi_DN23753_c0_g1d130641, Pdensi_DN24462_c0_g3, Pdensi_DN30915_c0_g1d234365, Pdensi_GG_82337_c2_g1, Pdensi_GG_87643_c0_g1
GO:1901565	0.0148719984515608	0.98893892638424	98	572	organonitrogen compound catabolic process	BP	0.306719293528817	BP organonitrogen compound catabolic process	Pdensi_DN10616_c0_g1d455771, Pdensi_DN12030_c0_g1d389111, Pdensi_DN12684_c0_g1d51036, Pdensi_DN12856_c0_g1d460187, Pdensi_DN14049_c0_g1d7852, Pdensi_DN14142_c0_g1, Pdensi_DN14195_c2_g3, Pdensi_DN14259_c0_g1d393338, Pdensi_DN14453_c0_g1d342034, Pdensi_DN15221_c0_g5, Pdensi_DN15269_c0_g1d344108, Pdensi_DN15493_c0_g1d395951, Pdensi_DN15992_c0_g1, Pdensi_DN16223_c1_g1, Pdensi_DN16260_c0_g1d215108, Pd…
GO:0009740	0.0149261386729942	0.993837200038319	14	55	gibberellic acid mediated signaling pathway	BP	0.307317636314343	BP gibberellic acid mediated signaling pathway	Pdensi_DN17613_c1_g1, Pdensi_DN18670_c0_g1d532266, Pdensi_DN19201_c0_g1d286338, Pdensi_DN19601_c0_g1d534643, Pdensi_DN21644_c0_g1, Pdensi_DN23468_c0_g1d129797, Pdensi_DN31394_c0_g1d504182, Pdensi_DN37268_c0_g1d569921, Pdensi_DN4701_c0_g1d167308, Pdensi_DN52780_c0_g1, Pdensi_DN8540_c0_g1d102351, Pdensi_GG_131864_c0_g1, Pdensi_GG_66896_c0_g1, Pdensi_GG_78818_c0_g1
GO:0003690	0.0150330462368078	0.98979886416006	59	324	double-stranded DNA binding	MF	0.3089985806322	MF double-stranded DNA binding	Pdensi_DN10475_c0_g1, Pdensi_DN10942_c0_g1, Pdensi_DN11517_c1_g1d520294, Pdensi_DN11521_c0_g1d336257, Pdensi_DN11590_c0_g1d336260, Pdensi_DN13295_c0_g1d51662, Pdensi_DN14761_c0_g1d53296, Pdensi_DN14863_c0_g1d342967, Pdensi_DN14900_c0_g1d275032, Pdensi_DN14987_c0_g1d465381, Pdensi_DN15055_c0_g1d181160, Pdensi_DN17327_c0_g1d112863, Pdensi_DN17696_c0_g1d281883, Pdensi_DN17780_c0_g1, Pdensi_DN17836_c…
GO:0015562	0.0150683824012105	0.995739394084743	8	25	efflux transmembrane transporter activity	MF	0.309205229474505	MF efflux transmembrane transporter activity	Pdensi_DN12300_c0_g1d105477, Pdensi_DN18861_c0_g4, Pdensi_DN20943_c0_g3, Pdensi_DN21684_c0_g1d123798, Pdensi_DN24950_c0_g4, Pdensi_DN25689_c0_g3, Pdensi_DN26463_c1_g1, Pdensi_DN8220_c0_g1d517661
GO:0010143	0.0151889457683979	0.995292862428521	9	29	cutin biosynthetic process	BP	0.31115713023033	BP cutin biosynthetic process	Pdensi_DN13861_c0_g1, Pdensi_DN17885_c0_g2d282185, Pdensi_DN19885_c2_g1, Pdensi_DN20214_c0_g2d489917, Pdensi_DN26246_c0_g1d76901, Pdensi_DN37849_c0_g2, Pdensi_DN39557_c0_g1d441676, Pdensi_DN629_c0_g1d514068, Pdensi_GG_93610_c0_g1
GO:0016836	0.0152796708829239	0.992198725035143	22	100	hydro-lyase activity	MF	0.312492265715986	MF hydro-lyase activity	Pdensi_DN13020_c0_g1d177218, Pdensi_DN15737_c0_g1d9790, Pdensi_DN15825_c0_g1d397026, Pdensi_DN16465_c0_g1d184695, Pdensi_DN16628_c0_g1d215450, Pdensi_DN16686_c0_g1d348393, Pdensi_DN17027_c0_g1d215839, Pdensi_DN18028_c0_g1, Pdensi_DN19345_c1_g2, Pdensi_DN20128_c0_g1d489148, Pdensi_DN20570_c0_g2, Pdensi_DN20643_c0_g1d291712, Pdensi_DN22133_c2_g3, Pdensi_DN22964_c0_g1d127988, Pdensi_DN25838_c0_g1d55…
GO:0006880	0.0153977389870668	0.998144857701642	4	8	intracellular sequestering of iron ion	BP	0.313857246353046	BP intracellular sequestering of iron ion	Pdensi_DN14541_c0_g1d8394, Pdensi_DN22262_c0_g1d496121, Pdensi_DN23589_c3_g1, Pdensi_GG_141908_c0_g1
GO:0097577	0.0153977389870668	0.998144857701642	4	8	sequestering of iron ion	BP	0.313857246353046	BP sequestering of iron ion	Pdensi_DN14541_c0_g1d8394, Pdensi_DN22262_c0_g1d496121, Pdensi_DN23589_c3_g1, Pdensi_GG_141908_c0_g1
GO:0033609	0.0155016220072561	1	2	2	oxalate metabolic process	BP	0.314402715006206	BP oxalate metabolic process	Pdensi_DN17351_c0_g3, Pdensi_DN26864_c0_g1d500265
GO:0033611	0.0155016220072561	1	2	2	oxalate catabolic process	BP	0.314402715006206	BP oxalate catabolic process	Pdensi_DN17351_c0_g3, Pdensi_DN26864_c0_g1d500265
GO:0050203	0.0155016220072561	1	2	2	oxalate-CoA ligase activity	MF	0.314402715006206	MF oxalate-CoA ligase activity	Pdensi_DN17351_c0_g3, Pdensi_DN26864_c0_g1d500265
GO:0000156	0.01557520361609	0.998116737541654	4	8	phosphorelay response regulator activity	MF	0.314822673365304	MF phosphorelay response regulator activity	Pdensi_DN15502_c0_g1d109651, Pdensi_DN15579_c0_g1d54375, Pdensi_DN37496_c0_g1d377271, Pdensi_DN492_c0_g1d324418
GO:0034515	0.0156101597722524	0.995988541526053	7	22	proteasome storage granule	CC	0.314822673365304	CC proteasome storage granule	Pdensi_DN19179_c1_g1d406845, Pdensi_DN20245_c1_g1d289971, Pdensi_DN23035_c0_g1d223622, Pdensi_DN23364_c1_g1, Pdensi_DN23497_c2_g2, Pdensi_DN24570_c2_g1, Pdensi_DN9472_c0_g1d48326
GO:0036003	0.0156252953992428	0.99729684858785	5	12	positive regulation of transcription from RNA polymerase II promoter in response to stress	BP	0.314822673365304	BP positive regulation of transcription from RNA polymerase II promoter in response to stress	Pdensi_DN18057_c0_g4, Pdensi_DN20164_c0_g1d119432, Pdensi_DN23186_c0_g5, Pdensi_DN23629_c0_g4, Pdensi_DN23915_c1_g7
GO:0061408	0.0156252953992428	0.99729684858785	5	12	positive regulation of transcription from RNA polymerase II promoter in response to heat stress	BP	0.314822673365304	BP positive regulation of transcription from RNA polymerase II promoter in response to heat stress	Pdensi_DN18057_c0_g4, Pdensi_DN20164_c0_g1d119432, Pdensi_DN23186_c0_g5, Pdensi_DN23629_c0_g4, Pdensi_DN23915_c1_g7
GO:0043668	0.0160660580845047	1	2	2	exine	CC	0.322891727010023	CC exine	Pdensi_DN13861_c0_g1, Pdensi_GG_93610_c0_g1
GO:0010268	0.016078582317997	0.996451297711538	6	17	brassinosteroid homeostasis	BP	0.322891727010023	BP brassinosteroid homeostasis	Pdensi_DN10989_c0_g1d335310, Pdensi_DN12094_c0_g1d269573, Pdensi_DN20016_c0_g2d289314, Pdensi_DN27094_c0_g1, Pdensi_DN50138_c0_g1d160317, Pdensi_DN74732_c0_g1
GO:0017048	0.0164083983873917	0.997983310495241	4	8	Rho GTPase binding	MF	0.328597494717278	MF Rho GTPase binding	Pdensi_DN11777_c0_g1, Pdensi_DN17452_c0_g1d474352, Pdensi_DN20163_c0_g1d62509, Pdensi_GG_24905_c0_g1
GO:0004364	0.0164164406600374	0.993108741627424	14	57	glutathione transferase activity	MF	0.328597494717278	MF glutathione transferase activity	Pdensi_DN15539_c0_g1d467281, Pdensi_DN16319_c0_g1d111066, Pdensi_DN16319_c0_g1d111067, Pdensi_DN16473_c2_g2, Pdensi_DN19103_c0_g1d533551, Pdensi_DN19298_c2_g1, Pdensi_DN22675_c0_g1d301652, Pdensi_DN24936_c1_g6, Pdensi_DN25081_c0_g1d136709, Pdensi_DN26107_c1_g1, Pdensi_DN26129_c1_g1, Pdensi_DN29353_c0_g1d81711, Pdensi_DN38795_c1_g4, Pdensi_DN5860_c0_g1
GO:1901959	0.0165217293043586	1	2	2	positive regulation of cutin biosynthetic process	BP	0.329701278787426	BP positive regulation of cutin biosynthetic process	Pdensi_DN21394_c3_g1, Pdensi_DN34159_c0_g1d146602
GO:0009799	0.0165991702573934	0.997082039139437	5	12	specification of symmetry	BP	0.329701278787426	BP specification of symmetry	Pdensi_DN15272_c0_g1d466398, Pdensi_DN15656_c1_g3, Pdensi_DN17786_c0_g1d12450, Pdensi_DN23691_c0_g5, Pdensi_DN25291_c0_g1d227068
GO:0035336	0.0166062379485988	0.997080466977102	5	12	long-chain fatty-acyl-CoA metabolic process	BP	0.329701278787426	BP long-chain fatty-acyl-CoA metabolic process	Pdensi_DN16084_c0_g1d214889, Pdensi_DN19461_c0_g1d61048, Pdensi_DN19519_c0_g5, Pdensi_DN21755_c0_g1d221703, Pdensi_GG_80151_c1_g1
GO:0035337	0.0166062379485988	0.997080466977102	5	12	fatty-acyl-CoA metabolic process	BP	0.329701278787426	BP fatty-acyl-CoA metabolic process	Pdensi_DN16084_c0_g1d214889, Pdensi_DN19461_c0_g1d61048, Pdensi_DN19519_c0_g5, Pdensi_DN21755_c0_g1d221703, Pdensi_GG_80151_c1_g1
GO:0009831	0.0166063767565866	0.998848536229225	3	5	plant-type cell wall modification involved in multidimensional cell growth	BP	0.329701278787426	BP plant-type cell wall modification involved in multidimensional cell growth	Pdensi_DN21952_c0_g1d495921, Pdensi_DN22302_c0_g1d222548, Pdensi_DN41948_c0_g1d244695
GO:0007548	0.0168641496331845	1	2	2	sex differentiation	BP	0.333755297693296	BP sex differentiation	Pdensi_DN18206_c0_g1, Pdensi_DN26139_c0_g1d559879
GO:0031418	0.0169029877309424	0.994597343816419	9	31	L-ascorbic acid binding	MF	0.333755297693296	MF L-ascorbic acid binding	Pdensi_DN11832_c0_g1d50232, Pdensi_DN15407_c0_g1d182088, Pdensi_DN17434_c0_g1, Pdensi_DN18224_c1_g1d353651, Pdensi_DN18233_c1_g4, Pdensi_DN21992_c0_g1d124522, Pdensi_DN27282_c0_g1d430792, Pdensi_DN38301_c1_g2, Pdensi_GG_41910_c0_g1
GO:0048441	0.0169182650126878	0.997010871688218	5	12	petal development	BP	0.333755297693296	BP petal development	Pdensi_DN17786_c0_g1d12450, Pdensi_DN19980_c0_g1d219298, Pdensi_DN20238_c3_g1, Pdensi_DN34396_c0_g1d146839, Pdensi_GG_6841_c0_g1
GO:0055088	0.0169376240866064	0.993120154591339	13	53	lipid homeostasis	BP	0.333755297693296	BP lipid homeostasis	Pdensi_DN10989_c0_g1d335310, Pdensi_DN12094_c0_g1d269573, Pdensi_DN17406_c0_g1d350753, Pdensi_DN17613_c1_g1, Pdensi_DN20016_c0_g2d289314, Pdensi_DN20067_c0_g2d62321, Pdensi_DN25810_c0_g1d139459, Pdensi_DN26068_c0_g1d559777, Pdensi_DN27094_c0_g1, Pdensi_DN50138_c0_g1d160317, Pdensi_DN5920_c0_g1, Pdensi_DN74732_c0_g1, Pdensi_GG_131864_c0_g1
GO:0080021	0.0169470187953832	1	2	2	response to benzoic acid	BP	0.333755297693296	BP response to benzoic acid	Pdensi_DN16894_c0_g6, Pdensi_GG_61540_c0_g1
GO:0008911	0.0171278102635083	1	2	2	lactaldehyde dehydrogenase activity	MF	0.336773504055798	MF lactaldehyde dehydrogenase activity	Pdensi_DN11909_c0_g1d211148, Pdensi_DN35342_c0_g1d314450
GO:0046164	0.0171865272326304	0.994490649244044	9	31	alcohol catabolic process	BP	0.337248610615134	BP alcohol catabolic process	Pdensi_DN20766_c0_g1, Pdensi_DN20840_c0_g1d121147, Pdensi_DN24029_c0_g1d365267, Pdensi_DN24578_c0_g1d72418, Pdensi_DN24782_c1_g1d135191, Pdensi_DN26281_c0_g1d429898, Pdensi_DN27065_c0_g1, Pdensi_DN27065_c0_g1d307157, Pdensi_DN34073_c0_g1d201036
GO:0000024	0.0172097604872526	0.998789850698856	3	5	maltose biosynthetic process	BP	0.337248610615134	BP maltose biosynthetic process	Pdensi_DN10695_c0_g1d49277, Pdensi_DN20300_c0_g1d62840, Pdensi_GG_152382_c0_g1
GO:0006805	0.0172347000518772	0.994538965900071	9	29	xenobiotic metabolic process	BP	0.337248610615134	BP xenobiotic metabolic process	Pdensi_DN14735_c0_g1, Pdensi_DN18028_c0_g1, Pdensi_DN19658_c0_g1d485534, Pdensi_DN20037_c1_g1, Pdensi_DN20067_c0_g2d62321, Pdensi_DN25758_c2_g1, Pdensi_DN25789_c1_g2, Pdensi_DN38801_c0_g1d90377, Pdensi_GG_17249_c0_g1
GO:0008843	0.0174017672574339	0.998770996466336	3	5	endochitinase activity	MF	0.339973823575745	MF endochitinase activity	Pdensi_DN15493_c0_g1d395951, Pdensi_DN19222_c0_g1d60636, Pdensi_DN25900_c0_g1d429650
GO:0090506	0.017441507665656	1	2	2	axillary shoot meristem initiation	BP	0.340206760368378	BP axillary shoot meristem initiation	Pdensi_DN15502_c0_g1d109651, Pdensi_DN30967_c0_g1d234335
GO:0042593	0.0176087969385414	0.99546496592722	7	20	glucose homeostasis	BP	0.34279596213462	BP glucose homeostasis	Pdensi_DN12005_c0_g1d337285, Pdensi_DN16881_c0_g1, Pdensi_DN20557_c11_g1, Pdensi_DN21617_c0_g1d419056, Pdensi_DN25819_c0_g4, Pdensi_DN30915_c0_g1d234365, Pdensi_GG_129064_c1_g1
GO:0008300	0.0176815541253956	0.996839105463193	5	12	isoprenoid catabolic process	BP	0.34279596213462	BP isoprenoid catabolic process	Pdensi_DN12721_c0_g1d390380, Pdensi_DN30235_c0_g1d309904, Pdensi_DN3057_c0_g1d260296, Pdensi_DN34073_c0_g1d201036, Pdensi_GG_66168_c0_g1
GO:0010075	0.0177150615077634	0.993438092663989	11	42	regulation of meristem growth	BP	0.34279596213462	BP regulation of meristem growth	Pdensi_DN15009_c0_g1d213936, Pdensi_DN15502_c0_g1d109651, Pdensi_DN15579_c0_g1d54375, Pdensi_DN18117_c1_g1, Pdensi_DN19663_c0_g2d359591, Pdensi_DN20595_c0_g1, Pdensi_DN21995_c0_g2, Pdensi_DN23723_c0_g3, Pdensi_GG_3689_c1_g1, Pdensi_GG_44349_c0_g1, Pdensi_GG_58919_c0_g1
GO:0042592	0.0177351633502274	0.986857904967054	91	533	homeostatic process	BP	0.34279596213462	BP homeostatic process	Pdensi_DN10329_c0_g1, Pdensi_DN10615_c0_g1d173442, Pdensi_DN10989_c0_g1d335310, Pdensi_DN11137_c0_g1, Pdensi_DN11991_c0_g2, Pdensi_DN12005_c0_g1d337285, Pdensi_DN12094_c0_g1d269573, Pdensi_DN12226_c0_g1d211408, Pdensi_DN12300_c0_g1d105477, Pdensi_DN13295_c0_g1d51662, Pdensi_DN13717_c0_g1d340628, Pdensi_DN13881_c0_g1, Pdensi_DN14401_c4_g2, Pdensi_DN14541_c0_g1d8394, Pdensi_DN14761_c0_g1d53296, Pde…
GO:1901657	0.0177382795202603	0.989994013022331	28	134	glycosyl compound metabolic process	BP	0.34279596213462	BP glycosyl compound metabolic process	Pdensi_DN11068_c0_g1d387639, Pdensi_DN13044_c0_g1d460723, Pdensi_DN14142_c0_g1, Pdensi_DN15521_c0_g1, Pdensi_DN15698_c0_g1d276674, Pdensi_DN16067_c0_g2d397404, Pdensi_DN16495_c1_g1d470655, Pdensi_DN16946_c0_g1, Pdensi_DN17226_c0_g1d57101, Pdensi_DN17856_c0_g1d530463, Pdensi_DN2051_c0_g1d380860, Pdensi_DN21570_c1_g1, Pdensi_DN22209_c0_g1, Pdensi_DN23538_c1_g6, Pdensi_DN23623_c0_g1d224448, Pdensi_D…
GO:0005789	0.0177469337782942	0.986847420231227	91	535	endoplasmic reticulum membrane	CC	0.34279596213462	CC endoplasmic reticulum membrane	Pdensi_DN10184_c0_g1d454940, Pdensi_DN11163_c0_g1d268092, Pdensi_DN11163_c1_g1, Pdensi_DN11832_c0_g1d50232, Pdensi_DN12359_c0_g1, Pdensi_DN12647_c0_g2, Pdensi_DN12981_c0_g2, Pdensi_DN13436_c0_g1d272084, Pdensi_DN13861_c0_g1, Pdensi_DN14541_c0_g1d8394, Pdensi_DN14605_c0_g1d524416, Pdensi_DN14653_c0_g1d108253, Pdensi_DN14726_c0_g2, Pdensi_DN16245_c0_g1d10420, Pdensi_DN16345_c0_g1d398359, Pdensi_DN1…
GO:0044247	0.0177704529839206	0.992211564775975	15	61	cellular polysaccharide catabolic process	BP	0.34279596213462	BP cellular polysaccharide catabolic process	Pdensi_DN10695_c0_g1d49277, Pdensi_DN14864_c0_g1d108554, Pdensi_DN17236_c0_g5d473432, Pdensi_DN17725_c0_g1d57805, Pdensi_DN18212_c0_g6, Pdensi_DN19220_c0_g1d357855, Pdensi_DN19225_c1_g1, Pdensi_DN19354_c0_g2, Pdensi_DN20300_c0_g1d62840, Pdensi_DN20987_c0_g1d189197, Pdensi_DN24097_c0_g1d71155, Pdensi_DN25885_c1_g2, Pdensi_DN39478_c1_g3, Pdensi_DN39748_c1_g3, Pdensi_GG_152382_c0_g1
GO:0042178	0.018054924307921	0.99532554377568	7	20	xenobiotic catabolic process	BP	0.344216738348862	BP xenobiotic catabolic process	Pdensi_DN14735_c0_g1, Pdensi_DN19658_c0_g1d485534, Pdensi_DN20037_c1_g1, Pdensi_DN25758_c2_g1, Pdensi_DN25789_c1_g2, Pdensi_DN38801_c0_g1d90377, Pdensi_GG_17249_c0_g1
GO:0009986	0.018092543107626	0.995968504998143	6	16	cell surface	CC	0.344216738348862	CC cell surface	Pdensi_DN14892_c1_g1, Pdensi_DN18861_c0_g4, Pdensi_DN38833_c0_g2, Pdensi_DN9362_c0_g1d102983, Pdensi_DN9798_c0_g1, Pdensi_GG_78706_c1_g1
GO:0009074	0.0182831193487434	0.995916022584093	6	16	aromatic amino acid family catabolic process	BP	0.344216738348862	BP aromatic amino acid family catabolic process	Pdensi_DN12856_c0_g1d460187, Pdensi_DN14259_c0_g1d393338, Pdensi_DN19541_c0_g1d117779, Pdensi_DN21910_c0_g1d222028, Pdensi_GG_18970_c0_g1, Pdensi_GG_54544_c0_g1
GO:0010101	0.0183763683897886	0.996680910896402	5	12	post-embryonic root morphogenesis	BP	0.344216738348862	BP post-embryonic root morphogenesis	Pdensi_DN13087_c0_g1d212168, Pdensi_DN13684_c0_g1, Pdensi_DN15426_c1_g7, Pdensi_DN19072_c0_g1d356753, Pdensi_DN19072_c0_g3
GO:0018867	0.0183790990656216	0.998673706211533	3	5	alpha-pinene metabolic process	BP	0.344216738348862	BP alpha-pinene metabolic process	Pdensi_DN15316_c1_g2, Pdensi_DN17034_c1_g1d472675, Pdensi_DN23999_c0_g1d22050
GO:0033073	0.0183790990656216	0.998673706211533	3	5	pinene metabolic process	BP	0.344216738348862	BP pinene metabolic process	Pdensi_DN15316_c1_g2, Pdensi_DN17034_c1_g1d472675, Pdensi_DN23999_c0_g1d22050
GO:0046248	0.0183790990656216	0.998673706211533	3	5	alpha-pinene biosynthetic process	BP	0.344216738348862	BP alpha-pinene biosynthetic process	Pdensi_DN15316_c1_g2, Pdensi_DN17034_c1_g1d472675, Pdensi_DN23999_c0_g1d22050
GO:0050550	0.0183790990656216	0.998673706211533	3	5	pinene synthase activity	MF	0.344216738348862	MF pinene synthase activity	Pdensi_DN15316_c1_g2, Pdensi_DN17034_c1_g1d472675, Pdensi_DN23999_c0_g1d22050
GO:0008202	0.0183881296729444	0.989251281161044	31	153	steroid metabolic process	BP	0.344216738348862	BP steroid metabolic process	Pdensi_DN10989_c0_g1d335310, Pdensi_DN12094_c0_g1d269573, Pdensi_DN15825_c0_g1d397026, Pdensi_DN16309_c0_g1d278549, Pdensi_DN18206_c0_g1, Pdensi_DN20016_c0_g2d289314, Pdensi_DN20128_c0_g1d489148, Pdensi_DN20189_c0_g1d119417, Pdensi_DN21071_c1_g2d415963, Pdensi_DN21146_c1_g1, Pdensi_DN21322_c0_g1d294658, Pdensi_DN21886_c0_g1d190004, Pdensi_DN21905_c2_g3, Pdensi_DN21905_c2_g4, Pdensi_DN22133_c2_g3,…
GO:0051510	0.0183901855439497	0.99360505761719	10	35	regulation of unidimensional cell growth	BP	0.344216738348862	BP regulation of unidimensional cell growth	Pdensi_DN10435_c0_g1d173205, Pdensi_DN10914_c0_g1d387447, Pdensi_DN11521_c0_g1d336257, Pdensi_DN16069_c0_g1, Pdensi_DN16107_c0_g2, Pdensi_DN18020_c0_g2d530960, Pdensi_DN18399_c0_g1d114987, Pdensi_DN21791_c0_g1d495746, Pdensi_DN22323_c0_g1d126060, Pdensi_DN73792_c0_g1
GO:0032355	0.0184451180648896	1	2	2	response to estradiol	BP	0.344216738348862	BP response to estradiol	Pdensi_DN26929_c0_g3, Pdensi_DN30915_c0_g1d234365
GO:0043279	0.0184451180648896	1	2	2	response to alkaloid	BP	0.344216738348862	BP response to alkaloid	Pdensi_DN26929_c0_g3, Pdensi_DN30915_c0_g1d234365
GO:0010350	0.0185228235923284	1	2	2	cellular response to magnesium starvation	BP	0.344216738348862	BP cellular response to magnesium starvation	Pdensi_DN10914_c0_g1d387447, Pdensi_DN16069_c0_g1
GO:0031115	0.0185228235923284	1	2	2	negative regulation of microtubule polymerization	BP	0.344216738348862	BP negative regulation of microtubule polymerization	Pdensi_DN10914_c0_g1d387447, Pdensi_DN16069_c0_g1
GO:0035865	0.0185228235923284	1	2	2	cellular response to potassium ion	BP	0.344216738348862	BP cellular response to potassium ion	Pdensi_DN10914_c0_g1d387447, Pdensi_DN16069_c0_g1
GO:0043325	0.0185228235923284	1	2	2	phosphatidylinositol-3,4-bisphosphate binding	MF	0.344216738348862	MF phosphatidylinositol-3,4-bisphosphate binding	Pdensi_DN10914_c0_g1d387447, Pdensi_DN16069_c0_g1
GO:0051511	0.0185228235923284	1	2	2	negative regulation of unidimensional cell growth	BP	0.344216738348862	BP negative regulation of unidimensional cell growth	Pdensi_DN10914_c0_g1d387447, Pdensi_DN16069_c0_g1
GO:0071280	0.0185228235923284	1	2	2	cellular response to copper ion	BP	0.344216738348862	BP cellular response to copper ion	Pdensi_DN10914_c0_g1d387447, Pdensi_DN16069_c0_g1
GO:0071325	0.0185228235923284	1	2	2	cellular response to mannitol stimulus	BP	0.344216738348862	BP cellular response to mannitol stimulus	Pdensi_DN10914_c0_g1d387447, Pdensi_DN16069_c0_g1
GO:0072708	0.0185228235923284	1	2	2	response to sorbitol	BP	0.344216738348862	BP response to sorbitol	Pdensi_DN10914_c0_g1d387447, Pdensi_DN16069_c0_g1
GO:0072709	0.0185228235923284	1	2	2	cellular response to sorbitol	BP	0.344216738348862	BP cellular response to sorbitol	Pdensi_DN10914_c0_g1d387447, Pdensi_DN16069_c0_g1
GO:0030158	0.0185236138856032	1	2	2	protein xylosyltransferase activity	MF	0.344216738348862	MF protein xylosyltransferase activity	Pdensi_DN19172_c0_g1d406742, Pdensi_DN22311_c1_g2d423946
GO:0048318	0.0185236138856032	1	2	2	axial mesoderm development	BP	0.344216738348862	BP axial mesoderm development	Pdensi_DN19172_c0_g1d406742, Pdensi_DN22311_c1_g2d423946
GO:0048339	0.0185236138856032	1	2	2	paraxial mesoderm development	BP	0.344216738348862	BP paraxial mesoderm development	Pdensi_DN19172_c0_g1d406742, Pdensi_DN22311_c1_g2d423946
GO:0009664	0.0185477375774244	0.991076753544306	18	80	plant-type cell wall organization	BP	0.344216738348862	BP plant-type cell wall organization	Pdensi_DN17302_c0_g5, Pdensi_DN1891_c0_g1d325527, Pdensi_DN19022_c0_g1d60200, Pdensi_DN19791_c0_g1d15652, Pdensi_DN19927_c0_g1d16045, Pdensi_DN21952_c0_g1d495921, Pdensi_DN22105_c0_g3, Pdensi_DN22302_c0_g1d222548, Pdensi_DN38231_c0_g4, Pdensi_DN40217_c1_g4, Pdensi_DN41203_c0_g1d35551, Pdensi_DN41948_c0_g1d244695, Pdensi_GG_117440_c0_g1, Pdensi_GG_143379_c0_g1, Pdensi_GG_21940_c0_g1, Pdensi_GG_604…
GO:0009924	0.0186724035436609	0.997444659206604	4	9	octadecanal decarbonylase activity	MF	0.344959962747692	MF octadecanal decarbonylase activity	Pdensi_DN13861_c0_g1, Pdensi_DN16817_c0_g1d215591, Pdensi_GG_37606_c0_g1, Pdensi_GG_93610_c0_g1
GO:0071771	0.0186724035436609	0.997444659206604	4	9	aldehyde decarbonylase activity	MF	0.344959962747692	MF aldehyde decarbonylase activity	Pdensi_DN13861_c0_g1, Pdensi_DN16817_c0_g1d215591, Pdensi_GG_37606_c0_g1, Pdensi_GG_93610_c0_g1
GO:1990465	0.0186724035436609	0.997444659206604	4	9	aldehyde oxygenase (deformylating) activity	MF	0.344959962747692	MF aldehyde oxygenase (deformylating) activity	Pdensi_DN13861_c0_g1, Pdensi_DN16817_c0_g1d215591, Pdensi_GG_37606_c0_g1, Pdensi_GG_93610_c0_g1
GO:0048438	0.0187743676977945	0.995099070878089	7	20	floral whorl development	BP	0.345901162650063	BP floral whorl development	Pdensi_DN15526_c0_g1, Pdensi_DN15654_c0_g1, Pdensi_DN16137_c0_g1d183863, Pdensi_DN19980_c0_g1d219298, Pdensi_DN20238_c3_g1, Pdensi_DN24748_c1_g1, Pdensi_GG_6841_c0_g1
GO:0042447	0.0187946537681775	0.997588871033872	4	8	hormone catabolic process	BP	0.345901162650063	BP hormone catabolic process	Pdensi_DN26139_c0_g1d559879, Pdensi_DN39624_c1_g1, Pdensi_DN8865_c0_g1d265108, Pdensi_GG_8926_c0_g1
GO:0048826	0.01880819895031	0.997586581821439	4	8	cotyledon morphogenesis	BP	0.345901162650063	BP cotyledon morphogenesis	Pdensi_DN12562_c0_g2, Pdensi_DN22410_c0_g1, Pdensi_DN26668_c0_g4, Pdensi_DN41846_c0_g1d93086
GO:0080170	0.0189644216737488	1	2	2	hydrogen peroxide transmembrane transport	BP	0.346082148648999	BP hydrogen peroxide transmembrane transport	Pdensi_DN25626_c0_g1d559430, Pdensi_GG_89808_c0_g1
GO:0071949	0.019061031009367	0.991271646142716	16	69	FAD binding	MF	0.346082148648999	MF FAD binding	Pdensi_DN14508_c0_g1d8354, Pdensi_DN16691_c0_g1, Pdensi_DN20664_c0_g1d291517, Pdensi_DN22261_c0_g1d542815, Pdensi_DN24100_c0_g1d225290, Pdensi_DN26068_c0_g1d559777, Pdensi_DN26455_c0_g2, Pdensi_DN28042_c0_g1d501253, Pdensi_DN39624_c1_g1, Pdensi_DN6576_c0_g1d168718, Pdensi_DN8865_c0_g1d265108, Pdensi_DN90075_c0_g1, Pdensi_DN9014_c0_g1d208981, Pdensi_GG_118886_c0_g1, Pdensi_GG_5158_c0_g1, Pdensi_GG…
GO:0004126	0.0190727202117273	1	2	2	cytidine deaminase activity	MF	0.346082148648999	MF cytidine deaminase activity	Pdensi_DN14142_c0_g1, Pdensi_DN21570_c1_g1
GO:0006216	0.0190727202117273	1	2	2	cytidine catabolic process	BP	0.346082148648999	BP cytidine catabolic process	Pdensi_DN14142_c0_g1, Pdensi_DN21570_c1_g1
GO:0009972	0.0190727202117273	1	2	2	cytidine deamination	BP	0.346082148648999	BP cytidine deamination	Pdensi_DN14142_c0_g1, Pdensi_DN21570_c1_g1
GO:0046087	0.0190727202117273	1	2	2	cytidine metabolic process	BP	0.346082148648999	BP cytidine metabolic process	Pdensi_DN14142_c0_g1, Pdensi_DN21570_c1_g1
GO:0046133	0.0190727202117273	1	2	2	pyrimidine ribonucleoside catabolic process	BP	0.346082148648999	BP pyrimidine ribonucleoside catabolic process	Pdensi_DN14142_c0_g1, Pdensi_DN21570_c1_g1
GO:0046135	0.0190727202117273	1	2	2	pyrimidine nucleoside catabolic process	BP	0.346082148648999	BP pyrimidine nucleoside catabolic process	Pdensi_DN14142_c0_g1, Pdensi_DN21570_c1_g1
GO:0047844	0.0190727202117273	1	2	2	deoxycytidine deaminase activity	MF	0.346082148648999	MF deoxycytidine deaminase activity	Pdensi_DN14142_c0_g1, Pdensi_DN21570_c1_g1
GO:0009813	0.0191088354648604	0.989135478522816	28	137	flavonoid biosynthetic process	BP	0.346223789237397	BP flavonoid biosynthetic process	Pdensi_DN14396_c0_g2d8212, Pdensi_DN15009_c0_g1d213936, Pdensi_DN15407_c0_g1d182088, Pdensi_DN16309_c0_g1d278549, Pdensi_DN17434_c0_g1, Pdensi_DN18381_c0_g1, Pdensi_DN21483_c0_g2, Pdensi_DN21905_c2_g3, Pdensi_DN21905_c2_g4, Pdensi_DN21992_c0_g1d124522, Pdensi_DN22049_c3_g11, Pdensi_DN22639_c0_g4, Pdensi_DN23164_c0_g3d547144, Pdensi_DN24077_c0_g3, Pdensi_DN24687_c1_g1, Pdensi_DN25461_c0_g1d74575, …
GO:0010023	0.0192603477847425	0.997509850219874	4	8	proanthocyanidin biosynthetic process	BP	0.348452741726924	BP proanthocyanidin biosynthetic process	Pdensi_DN18910_c0_g1d285192, Pdensi_DN21483_c0_g2, Pdensi_DN22049_c3_g11, Pdensi_DN9611_c0_g1d266034
GO:0006020	0.0193052802446087	0.995553920922124	6	17	inositol metabolic process	BP	0.348749745039238	BP inositol metabolic process	Pdensi_DN13005_c0_g1d339187, Pdensi_DN24578_c0_g1d72418, Pdensi_DN26281_c0_g1d429898, Pdensi_DN27065_c0_g1, Pdensi_DN27065_c0_g1d307157, Pdensi_GG_17101_c0_g1
GO:0046524	0.019454349550884	1	2	2	sucrose-phosphate synthase activity	MF	0.350924328919338	MF sucrose-phosphate synthase activity	Pdensi_DN24896_c0_g1, Pdensi_DN26372_c0_g2d228924
GO:0048825	0.0196734385158797	0.995529055179626	6	16	cotyledon development	BP	0.35435368637586	BP cotyledon development	Pdensi_DN15932_c0_g1, Pdensi_DN20191_c0_g2, Pdensi_DN21644_c0_g1, Pdensi_DN23264_c0_g1d69571, Pdensi_DN36434_c0_g2, Pdensi_GG_98112_c0_g1
GO:0033559	0.0197071863612619	0.99303767750616	10	36	unsaturated fatty acid metabolic process	BP	0.354439542938579	BP unsaturated fatty acid metabolic process	Pdensi_DN10846_c0_g1d335071, Pdensi_DN17498_c0_g1, Pdensi_DN20067_c0_g2d62321, Pdensi_DN20128_c0_g1d489148, Pdensi_DN20362_c0_g1d290394, Pdensi_DN23377_c0_g3d548222, Pdensi_DN24386_c0_g2d71870, Pdensi_DN26366_c1_g5, Pdensi_DN8362_c0_g1d517694, Pdensi_DN9409_c0_g1
GO:0009629	0.0197697419898806	0.991510680992636	14	56	response to gravity	BP	0.355042502990073	BP response to gravity	Pdensi_DN14467_c0_g1d274059, Pdensi_DN15327_c0_g1, Pdensi_DN17086_c0_g2, Pdensi_DN17581_c0_g1d113262, Pdensi_DN18861_c0_g4, Pdensi_DN22313_c0_g1d363777, Pdensi_DN23753_c0_g1d130641, Pdensi_DN24950_c0_g4, Pdensi_DN25689_c0_g3, Pdensi_DN27539_c0_g1d307569, Pdensi_DN31245_c0_g1d564486, Pdensi_DN32451_c0_g1d28804, Pdensi_DN7676_c0_g1, Pdensi_GG_121678_c0_g1
GO:0005507	0.0199163805733003	0.988472418028452	29	151	copper ion binding	MF	0.357151516732351	MF copper ion binding	Pdensi_DN10914_c0_g1d387447, Pdensi_DN1409_c0_g1, Pdensi_DN14956_c0_g5, Pdensi_DN15974_c0_g1d10018, Pdensi_DN16069_c0_g1, Pdensi_DN16145_c1_g1, Pdensi_DN16582_c0_g1, Pdensi_DN17857_c0_g1d352278, Pdensi_DN17932_c1_g4, Pdensi_DN19554_c0_g3d485063, Pdensi_DN20631_c0_g1d291641, Pdensi_DN20815_c1_g2, Pdensi_DN21246_c1_g3, Pdensi_DN21711_c2_g6, Pdensi_DN22746_c0_g1, Pdensi_DN23286_c2_g2, Pdensi_DN23767…
GO:0051262	0.0200120030803958	0.993409833112062	9	31	protein tetramerization	BP	0.357269329677201	BP protein tetramerization	Pdensi_DN16530_c0_g1d10873, Pdensi_DN19693_c0_g1d409066, Pdensi_DN21266_c0_g1d221055, Pdensi_DN21575_c0_g1d418880, Pdensi_DN25411_c0_g2, Pdensi_DN25460_c1_g1, Pdensi_DN47344_c0_g1d249493, Pdensi_GG_11747_c1_g1, Pdensi_GG_126554_c0_g1
GO:0015333	0.0200306561657318	0.993440222701362	9	30	peptide:proton symporter activity	MF	0.357269329677201	MF peptide:proton symporter activity	Pdensi_DN16529_c0_g1, Pdensi_DN17406_c0_g1d350753, Pdensi_DN22640_c0_g1d126873, Pdensi_DN25296_c0_g1d227052, Pdensi_DN25817_c0_g1d499394, Pdensi_DN26309_c1_g2, Pdensi_GG_114438_c1_g1, Pdensi_GG_138131_c0_g1, Pdensi_GG_94089_c1_g1
GO:0022897	0.0200306561657318	0.993440222701362	9	30	proton-dependent peptide secondary active transmembrane transporter activity	MF	0.357269329677201	MF proton-dependent peptide secondary active transmembrane transporter activity	Pdensi_DN16529_c0_g1, Pdensi_DN17406_c0_g1d350753, Pdensi_DN22640_c0_g1d126873, Pdensi_DN25296_c0_g1d227052, Pdensi_DN25817_c0_g1d499394, Pdensi_DN26309_c1_g2, Pdensi_GG_114438_c1_g1, Pdensi_GG_138131_c0_g1, Pdensi_GG_94089_c1_g1
GO:0001676	0.0200583610001069	0.994568743677955	7	22	long-chain fatty acid metabolic process	BP	0.357269329677201	BP long-chain fatty acid metabolic process	Pdensi_DN17498_c0_g1, Pdensi_DN20067_c0_g2d62321, Pdensi_DN20128_c0_g1d489148, Pdensi_DN23377_c0_g3d548222, Pdensi_DN26068_c0_g1d559777, Pdensi_DN26366_c1_g5, Pdensi_DN8362_c0_g1d517694
GO:0045926	0.0200690130407389	0.99288839404239	10	36	negative regulation of growth	BP	0.357269329677201	BP negative regulation of growth	Pdensi_DN10914_c0_g1d387447, Pdensi_DN11265_c0_g1d210500, Pdensi_DN16069_c0_g1, Pdensi_DN19663_c0_g2d359591, Pdensi_DN19980_c0_g1d219298, Pdensi_DN20238_c3_g1, Pdensi_DN21129_c2_g5, Pdensi_DN25983_c0_g1, Pdensi_DN39280_c0_g2, Pdensi_GG_6841_c0_g1
GO:0043005	0.0201969463396884	0.992835494764701	10	36	neuron projection	CC	0.358582385250542	CC neuron projection	Pdensi_DN14892_c1_g1, Pdensi_DN15654_c0_g1, Pdensi_DN16691_c0_g1d399074, Pdensi_DN20557_c11_g1, Pdensi_DN22121_c0_g1, Pdensi_DN25906_c0_g1d429621, Pdensi_DN26139_c0_g1d559879, Pdensi_DN26557_c0_g2, Pdensi_DN30915_c0_g1d234365, Pdensi_GG_78706_c1_g1
GO:0006666	0.0202307314654844	0.997343129971249	4	8	3-keto-sphinganine metabolic process	BP	0.358582385250542	BP 3-keto-sphinganine metabolic process	Pdensi_DN18938_c0_g1d116335, Pdensi_DN20377_c0_g1d16768, Pdensi_DN21721_c0_g1d221699, Pdensi_DN23959_c0_g1d224877
GO:0047560	0.0202307314654844	0.997343129971249	4	8	3-dehydrosphinganine reductase activity	MF	0.358582385250542	MF 3-dehydrosphinganine reductase activity	Pdensi_DN18938_c0_g1d116335, Pdensi_DN20377_c0_g1d16768, Pdensi_DN21721_c0_g1d221699, Pdensi_DN23959_c0_g1d224877
GO:0050662	0.020352434356246	0.985437416323452	71	407	coenzyme binding	MF	0.36021747058884	MF coenzyme binding	Pdensi_DN12309_c0_g1d269969, Pdensi_DN13084_c0_g1, Pdensi_DN14298_c0_g1d179354, Pdensi_DN14508_c0_g1d8354, Pdensi_DN14661_c0_g1d342607, Pdensi_DN16084_c0_g1d214889, Pdensi_DN16309_c0_g1d278549, Pdensi_DN16691_c0_g1, Pdensi_DN18337_c0_g1d353676, Pdensi_DN18774_c0_g1d355297, Pdensi_DN18811_c1_g1, Pdensi_DN19245_c0_g2, Pdensi_DN19581_c1_g4, Pdensi_DN20029_c1_g1d288964, Pdensi_DN20189_c0_g1d119417, P…
GO:0031406	0.0204689069249075	0.989801117921804	19	87	carboxylic acid binding	MF	0.361233379064386	MF carboxylic acid binding	Pdensi_DN11282_c0_g1d174432, Pdensi_DN11832_c0_g1d50232, Pdensi_DN15407_c0_g1d182088, Pdensi_DN15873_c0_g3, Pdensi_DN17434_c0_g1, Pdensi_DN18224_c1_g1d353651, Pdensi_DN18233_c1_g4, Pdensi_DN19404_c0_g1, Pdensi_DN19489_c0_g1d60937, Pdensi_DN21365_c1_g2, Pdensi_DN21590_c1_g1d123232, Pdensi_DN21992_c0_g1d124522, Pdensi_DN26068_c0_g1d559777, Pdensi_DN27282_c0_g1d430792, Pdensi_DN298_c0_g1d258525, Pde…
GO:0043177	0.0204689069249075	0.989801117921804	19	87	organic acid binding	MF	0.361233379064386	MF organic acid binding	Pdensi_DN11282_c0_g1d174432, Pdensi_DN11832_c0_g1d50232, Pdensi_DN15407_c0_g1d182088, Pdensi_DN15873_c0_g3, Pdensi_DN17434_c0_g1, Pdensi_DN18224_c1_g1d353651, Pdensi_DN18233_c1_g4, Pdensi_DN19404_c0_g1, Pdensi_DN19489_c0_g1d60937, Pdensi_DN21365_c1_g2, Pdensi_DN21590_c1_g1d123232, Pdensi_DN21992_c0_g1d124522, Pdensi_DN26068_c0_g1d559777, Pdensi_DN27282_c0_g1d430792, Pdensi_DN298_c0_g1d258525, Pde…
GO:0009812	0.0211096094860143	0.987753470471595	29	144	flavonoid metabolic process	BP	0.370330774953171	BP flavonoid metabolic process	Pdensi_DN14396_c0_g2d8212, Pdensi_DN15009_c0_g1d213936, Pdensi_DN15407_c0_g1d182088, Pdensi_DN16309_c0_g1d278549, Pdensi_DN17434_c0_g1, Pdensi_DN18381_c0_g1, Pdensi_DN20611_c0_g2, Pdensi_DN21483_c0_g2, Pdensi_DN21905_c2_g3, Pdensi_DN21905_c2_g4, Pdensi_DN21992_c0_g1d124522, Pdensi_DN22049_c3_g11, Pdensi_DN22639_c0_g4, Pdensi_DN23164_c0_g3d547144, Pdensi_DN24077_c0_g3, Pdensi_DN24687_c1_g1, Pdensi…
GO:0004587	0.0211660843575034	1	2	2	ornithine-oxo-acid transaminase activity	MF	0.370330774953171	MF ornithine-oxo-acid transaminase activity	Pdensi_DN21165_c0_g1, Pdensi_DN23378_c4_g1
GO:0006593	0.0211660843575034	1	2	2	ornithine catabolic process	BP	0.370330774953171	BP ornithine catabolic process	Pdensi_DN21165_c0_g1, Pdensi_DN23378_c4_g1
GO:0010121	0.0211660843575034	1	2	2	arginine catabolic process to proline via ornithine	BP	0.370330774953171	BP arginine catabolic process to proline via ornithine	Pdensi_DN21165_c0_g1, Pdensi_DN23378_c4_g1
GO:0019493	0.0211660843575034	1	2	2	arginine catabolic process to proline	BP	0.370330774953171	BP arginine catabolic process to proline	Pdensi_DN21165_c0_g1, Pdensi_DN23378_c4_g1
GO:0019544	0.0211660843575034	1	2	2	arginine catabolic process to glutamate	BP	0.370330774953171	BP arginine catabolic process to glutamate	Pdensi_DN21165_c0_g1, Pdensi_DN23378_c4_g1
GO:0016298	0.0212081022193501	0.987960254746861	27	133	lipase activity	MF	0.370535843060931	MF lipase activity	Pdensi_DN102060_c0_g1, Pdensi_DN14200_c0_g1, Pdensi_DN14866_c0_g1d180569, Pdensi_DN15038_c0_g1d53704, Pdensi_DN16888_c0_g1d56335, Pdensi_DN17252_c0_g1d11803, Pdensi_DN17498_c0_g1, Pdensi_DN17966_c0_g2, Pdensi_DN18176_c1_g1, Pdensi_DN18673_c0_g2, Pdensi_DN19174_c1_g3, Pdensi_DN19907_c0_g2d288620, Pdensi_DN19924_c1_g1d361392, Pdensi_DN20096_c0_g1d62246, Pdensi_DN20480_c1_g3, Pdensi_DN21565_c1_g5, P…
GO:0030139	0.0213211895879176	0.992861470129575	9	32	endocytic vesicle	CC	0.371106711527862	CC endocytic vesicle	Pdensi_DN16398_c0_g1d278483, Pdensi_DN19182_c0_g3d482227, Pdensi_DN19216_c2_g1, Pdensi_DN21339_c0_g3, Pdensi_DN24760_c0_g1d22637, Pdensi_DN25232_c0_g1d137507, Pdensi_DN27207_c0_g1d79864, Pdensi_DN38676_c4_g1, Pdensi_DN9362_c0_g1d102983
GO:0004556	0.0213801276072919	0.998361672924109	3	5	alpha-amylase activity	MF	0.371106711527862	MF alpha-amylase activity	Pdensi_DN19220_c0_g1d357855, Pdensi_DN20987_c0_g1d189197, Pdensi_DN32104_c0_g1d235565
GO:0103025	0.0213801276072919	0.998361672924109	3	5	alpha-amylase activity (releasing maltohexaose)	MF	0.371106711527862	MF alpha-amylase activity (releasing maltohexaose)	Pdensi_DN19220_c0_g1d357855, Pdensi_DN20987_c0_g1d189197, Pdensi_DN32104_c0_g1d235565
GO:1901348	0.0214494045941788	0.997129902375225	4	8	positive regulation of secondary cell wall biogenesis	BP	0.371106711527862	BP positive regulation of secondary cell wall biogenesis	Pdensi_DN11573_c0_g1d210841, Pdensi_DN18434_c0_g1d283766, Pdensi_DN21067_c1_g1, Pdensi_GG_72538_c0_g1
GO:1903340	0.0214494045941788	0.997129902375225	4	8	positive regulation of cell wall organization or biogenesis	BP	0.371106711527862	BP positive regulation of cell wall organization or biogenesis	Pdensi_DN11573_c0_g1d210841, Pdensi_DN18434_c0_g1d283766, Pdensi_DN21067_c1_g1, Pdensi_GG_72538_c0_g1
GO:0042939	0.0216183250132557	0.997100015873518	4	8	tripeptide transport	BP	0.371106711527862	BP tripeptide transport	Pdensi_DN22640_c0_g1d126873, Pdensi_DN23896_c0_g1d70786, Pdensi_GG_138131_c0_g1, Pdensi_GG_94089_c1_g1
GO:0010365	0.0216566815413286	1	2	2	positive regulation of ethylene biosynthetic process	BP	0.371106711527862	BP positive regulation of ethylene biosynthetic process	Pdensi_DN16047_c2_g6, Pdensi_DN22582_c0_g4
GO:1900910	0.0216566815413286	1	2	2	positive regulation of olefin metabolic process	BP	0.371106711527862	BP positive regulation of olefin metabolic process	Pdensi_DN16047_c2_g6, Pdensi_DN22582_c0_g4
GO:1900913	0.0216566815413286	1	2	2	positive regulation of olefin biosynthetic process	BP	0.371106711527862	BP positive regulation of olefin biosynthetic process	Pdensi_DN16047_c2_g6, Pdensi_DN22582_c0_g4
GO:0071491	0.0216786298905926	0.998329578428121	3	5	cellular response to red light	BP	0.371106711527862	BP cellular response to red light	Pdensi_DN11848_c0_g1d5764, Pdensi_DN37496_c0_g1d377271, Pdensi_DN492_c0_g1d324418
GO:0009786	0.0217607743946924	1	2	2	regulation of asymmetric cell division	BP	0.371106711527862	BP regulation of asymmetric cell division	Pdensi_DN17483_c0_g1d350904, Pdensi_DN9362_c0_g1d102983
GO:0071496	0.021840792845436	0.987030377911474	31	157	cellular response to external stimulus	BP	0.371106711527862	BP cellular response to external stimulus	Pdensi_DN10914_c0_g1d387447, Pdensi_DN13082_c0_g1d390874, Pdensi_DN16069_c0_g1, Pdensi_DN16319_c0_g1d111066, Pdensi_DN16319_c0_g1d111067, Pdensi_DN16530_c0_g1d10873, Pdensi_DN17267_c1_g2d57003, Pdensi_DN17302_c0_g5, Pdensi_DN17745_c0_g1, Pdensi_DN17873_c0_g1, Pdensi_DN17873_c0_g3, Pdensi_DN18559_c3_g4, Pdensi_DN19103_c0_g1d533551, Pdensi_DN19693_c0_g1d409066, Pdensi_DN19888_c0_g1d486842, Pdensi_D…
GO:1901606	0.0218933952176928	0.98954248132175	17	73	alpha-amino acid catabolic process	BP	0.371106711527862	BP alpha-amino acid catabolic process	Pdensi_DN12856_c0_g1d460187, Pdensi_DN14259_c0_g1d393338, Pdensi_DN18330_c0_g1d353900, Pdensi_DN19541_c0_g1d117779, Pdensi_DN20475_c0_g1, Pdensi_DN20924_c0_g1d415046, Pdensi_DN21165_c0_g1, Pdensi_DN21910_c0_g1d222028, Pdensi_DN23378_c4_g1, Pdensi_DN24642_c0_g1d226067, Pdensi_DN25559_c0_g1d429259, Pdensi_DN2993_c0_g1d1032, Pdensi_DN8105_c0_g1d452005, Pdensi_GG_154135_c0_g1, Pdensi_GG_18970_c0_g1, …
GO:0042802	0.0219731056396072	0.983636077644342	88	522	identical protein binding	MF	0.371106711527862	MF identical protein binding	Pdensi_DN11359_c0_g1d210550, Pdensi_DN11974_c0_g1d211158, Pdensi_DN12922_c0_g1d521888, Pdensi_DN14142_c0_g1, Pdensi_DN15698_c0_g1d276674, Pdensi_DN15873_c0_g3, Pdensi_DN16478_c0_g1d184746, Pdensi_DN16530_c0_g1d10873, Pdensi_DN16537_c0_g1, Pdensi_DN17498_c0_g1, Pdensi_DN17725_c0_g1d57805, Pdensi_DN18117_c1_g1, Pdensi_DN19254_c3_g2, Pdensi_DN19693_c0_g1d409066, Pdensi_DN19752_c0_g1d409295, Pdensi_D…
GO:0016137	0.0222773933569766	0.995762049038477	5	12	glycoside metabolic process	BP	0.371106711527862	BP glycoside metabolic process	Pdensi_DN17226_c0_g1d57101, Pdensi_DN24569_c0_g1d133942, Pdensi_DN30915_c0_g1d234365, Pdensi_GG_61160_c0_g1, Pdensi_GG_61809_c0_g1
GO:0055071	0.022301332627758	0.998262029180673	3	5	manganese ion homeostasis	BP	0.371106711527862	BP manganese ion homeostasis	Pdensi_DN14541_c0_g1d8394, Pdensi_DN22262_c0_g1d496121, Pdensi_DN23589_c3_g1
GO:0051749	0.0223665840856017	0.998254904468901	3	5	indole acetic acid carboxyl methyltransferase activity	MF	0.371106711527862	MF indole acetic acid carboxyl methyltransferase activity	Pdensi_DN21918_c0_g1d541792, Pdensi_DN26798_c0_g1d140295, Pdensi_DN39953_c3_g1
GO:0103007	0.0223665840856017	0.998254904468901	3	5	indole-3-acetate carboxyl methyltransferase activity	MF	0.371106711527862	MF indole-3-acetate carboxyl methyltransferase activity	Pdensi_DN21918_c0_g1d541792, Pdensi_DN26798_c0_g1d140295, Pdensi_DN39953_c3_g1
GO:0102360	0.0223959702532215	0.996753665608709	4	9	daphnetin 3-O-glucosyltransferase activity	MF	0.371106711527862	MF daphnetin 3-O-glucosyltransferase activity	Pdensi_DN16116_c1_g2, Pdensi_DN19973_c1_g1d219319, Pdensi_DN20656_c0_g1d220197, Pdensi_DN35431_c0_g1d238732
GO:0102425	0.0223959702532215	0.996753665608709	4	9	myricetin 3-O-glucosyltransferase activity	MF	0.371106711527862	MF myricetin 3-O-glucosyltransferase activity	Pdensi_DN16116_c1_g2, Pdensi_DN19973_c1_g1d219319, Pdensi_DN20656_c0_g1d220197, Pdensi_DN35431_c0_g1d238732
GO:0005983	0.0224622656639162	0.993770224961678	7	22	starch catabolic process	BP	0.371106711527862	BP starch catabolic process	Pdensi_DN10695_c0_g1d49277, Pdensi_DN19220_c0_g1d357855, Pdensi_DN20300_c0_g1d62840, Pdensi_DN20987_c0_g1d189197, Pdensi_DN24097_c0_g1d71155, Pdensi_DN39748_c1_g3, Pdensi_GG_152382_c0_g1
GO:0042735	0.0225325664975059	1	2	2	protein body	CC	0.371106711527862	CC protein body	Pdensi_DN25674_c0_g2, Pdensi_DN38059_c0_g1
GO:0004511	0.0225625990334872	1	2	2	tyrosine 3-monooxygenase activity	MF	0.371106711527862	MF tyrosine 3-monooxygenase activity	Pdensi_DN25906_c0_g1d429621, Pdensi_DN30915_c0_g1d234365
GO:0006585	0.0225625990334872	1	2	2	dopamine biosynthetic process from tyrosine	BP	0.371106711527862	BP dopamine biosynthetic process from tyrosine	Pdensi_DN25906_c0_g1d429621, Pdensi_DN30915_c0_g1d234365
GO:0009713	0.0225625990334872	1	2	2	catechol-containing compound biosynthetic process	BP	0.371106711527862	BP catechol-containing compound biosynthetic process	Pdensi_DN25906_c0_g1d429621, Pdensi_DN30915_c0_g1d234365
GO:0016714	0.0225625990334872	1	2	2	oxidoreductase activity, acting on paired donors, with incorporation or reduction of molecular oxygen, reduced pteridine as one donor, and incorporation of one atom of oxygen	MF	0.371106711527862	MF oxidoreductase activity, acting on paired donors, with incorporation or reduction of molecular oxygen, reduced pteridine as one donor, and incorporation of one atom of oxygen	Pdensi_DN25906_c0_g1d429621, Pdensi_DN30915_c0_g1d234365
GO:0042416	0.0225625990334872	1	2	2	dopamine biosynthetic process	BP	0.371106711527862	BP dopamine biosynthetic process	Pdensi_DN25906_c0_g1d429621, Pdensi_DN30915_c0_g1d234365
GO:0042423	0.0225625990334872	1	2	2	catecholamine biosynthetic process	BP	0.371106711527862	BP catecholamine biosynthetic process	Pdensi_DN25906_c0_g1d429621, Pdensi_DN30915_c0_g1d234365
GO:0045471	0.0225625990334872	1	2	2	response to ethanol	BP	0.371106711527862	BP response to ethanol	Pdensi_DN25906_c0_g1d429621, Pdensi_DN30915_c0_g1d234365
GO:0015949	0.0226191274116199	1	2	2	nucleobase-containing small molecule interconversion	BP	0.371106711527862	BP nucleobase-containing small molecule interconversion	Pdensi_DN18235_c1_g1d353466, Pdensi_DN27051_c0_g1
GO:0050275	0.0226793657075591	0.995533806604269	5	13	scopoletin glucosyltransferase activity	MF	0.371106711527862	MF scopoletin glucosyltransferase activity	Pdensi_DN12922_c0_g1d521888, Pdensi_DN20282_c0_g1d219737, Pdensi_DN22093_c0_g1, Pdensi_DN28247_c0_g1d501460, Pdensi_GG_120794_c0_g1
GO:0042073	0.0226842703035516	1	2	2	intraciliary transport	BP	0.371106711527862	BP intraciliary transport	Pdensi_DN13877_c0_g1, Pdensi_DN15654_c0_g1
GO:0098840	0.0226842703035516	1	2	2	protein transport along microtubule	BP	0.371106711527862	BP protein transport along microtubule	Pdensi_DN13877_c0_g1, Pdensi_DN15654_c0_g1
GO:0099118	0.0226842703035516	1	2	2	microtubule-based protein transport	BP	0.371106711527862	BP microtubule-based protein transport	Pdensi_DN13877_c0_g1, Pdensi_DN15654_c0_g1
GO:0070202	0.0226856872326202	1	2	2	regulation of establishment of protein localization to chromosome	BP	0.371106711527862	BP regulation of establishment of protein localization to chromosome	Pdensi_DN14401_c4_g2, Pdensi_DN16478_c0_g1d184746
GO:0070203	0.0226856872326202	1	2	2	regulation of establishment of protein localization to telomere	BP	0.371106711527862	BP regulation of establishment of protein localization to telomere	Pdensi_DN14401_c4_g2, Pdensi_DN16478_c0_g1d184746
GO:0090666	0.0226856872326202	1	2	2	scaRNA localization to Cajal body	BP	0.371106711527862	BP scaRNA localization to Cajal body	Pdensi_DN14401_c4_g2, Pdensi_DN16478_c0_g1d184746
GO:0090670	0.0226856872326202	1	2	2	RNA localization to Cajal body	BP	0.371106711527862	BP RNA localization to Cajal body	Pdensi_DN14401_c4_g2, Pdensi_DN16478_c0_g1d184746
GO:1904814	0.0226856872326202	1	2	2	regulation of protein localization to chromosome, telomeric region	BP	0.371106711527862	BP regulation of protein localization to chromosome, telomeric region	Pdensi_DN14401_c4_g2, Pdensi_DN16478_c0_g1d184746
GO:1904816	0.0226856872326202	1	2	2	positive regulation of protein localization to chromosome, telomeric region	BP	0.371106711527862	BP positive regulation of protein localization to chromosome, telomeric region	Pdensi_DN14401_c4_g2, Pdensi_DN16478_c0_g1d184746
GO:1904851	0.0226856872326202	1	2	2	positive regulation of establishment of protein localization to telomere	BP	0.371106711527862	BP positive regulation of establishment of protein localization to telomere	Pdensi_DN14401_c4_g2, Pdensi_DN16478_c0_g1d184746
GO:0048531	0.0226888467954136	1	2	2	beta-1,3-galactosyltransferase activity	MF	0.371106711527862	MF beta-1,3-galactosyltransferase activity	Pdensi_DN15699_c0_g1d54606, Pdensi_DN8306_c0_g1d3453
GO:0090610	0.0226898511050676	1	2	2	bundle sheath cell fate specification	BP	0.371106711527862	BP bundle sheath cell fate specification	Pdensi_DN15327_c0_g1, Pdensi_DN7676_c0_g1
GO:0005731	0.0226909594422829	1	2	2	nucleolus organizer region	CC	0.371106711527862	CC nucleolus organizer region	Pdensi_DN19609_c0_g2d359882, Pdensi_DN37072_c0_g1d240207
GO:0010042	0.0226909594422829	1	2	2	response to manganese ion	BP	0.371106711527862	BP response to manganese ion	Pdensi_DN16107_c0_g2, Pdensi_DN30915_c0_g1d234365
GO:0030874	0.0226909594422829	1	2	2	nucleolar chromatin	CC	0.371106711527862	CC nucleolar chromatin	Pdensi_DN19609_c0_g2d359882, Pdensi_DN37072_c0_g1d240207
GO:0071287	0.0226909594422829	1	2	2	cellular response to manganese ion	BP	0.371106711527862	BP cellular response to manganese ion	Pdensi_DN16107_c0_g2, Pdensi_DN30915_c0_g1d234365
GO:0016878	0.0226972870174031	0.993002024227309	8	26	acid-thiol ligase activity	MF	0.371106711527862	MF acid-thiol ligase activity	Pdensi_DN17351_c0_g3, Pdensi_DN18814_c0_g1d116014, Pdensi_DN23178_c0_g1d496988, Pdensi_DN26864_c0_g1d500265, Pdensi_DN34364_c0_g1d146787, Pdensi_DN61054_c0_g1, Pdensi_DN6750_c0_g1d450487, Pdensi_DN9218_c0_g1d332577
GO:0004096	0.0229784563713373	0.998187670835554	3	5	catalase activity	MF	0.375202298292997	MF catalase activity	Pdensi_DN22633_c1_g1, Pdensi_DN833_c0_g1d299, Pdensi_GG_62760_c0_g1
GO:0051094	0.0232026191516482	0.986427819664868	29	144	positive regulation of developmental process	BP	0.378357376299544	BP positive regulation of developmental process	Pdensi_DN11848_c0_g1d5764, Pdensi_DN13295_c0_g1d51662, Pdensi_DN13570_c0_g1d340125, Pdensi_DN14344_c0_g1d463866, Pdensi_DN14344_c0_g3, Pdensi_DN14577_c0_g1d393939, Pdensi_DN16107_c0_g2, Pdensi_DN16214_c0_g2, Pdensi_DN16340_c0_g2, Pdensi_DN16943_c0_g1d56581, Pdensi_DN17351_c0_g3, Pdensi_DN18186_c0_g2, Pdensi_DN18278_c0_g1, Pdensi_DN18561_c3_g1, Pdensi_DN19517_c0_g1d61117, Pdensi_DN20814_c0_g1, Pde…
GO:0046873	0.0234033219896054	0.985433025047985	36	187	metal ion transmembrane transporter activity	MF	0.381122007899965	MF metal ion transmembrane transporter activity	Pdensi_DN10554_c0_g1, Pdensi_DN11351_c0_g1, Pdensi_DN11991_c0_g2, Pdensi_DN12171_c0_g1d337482, Pdensi_DN14157_c0_g2, Pdensi_DN14541_c0_g1d8394, Pdensi_DN15495_c0_g1d276252, Pdensi_DN15917_c0_g1d397096, Pdensi_DN16107_c0_g2, Pdensi_DN17331_c0_g1d57154, Pdensi_DN18659_c0_g1d479685, Pdensi_DN18888_c0_g1, Pdensi_DN19036_c0_g1d285517, Pdensi_DN21237_c1_g1, Pdensi_DN21532_c0_g1d295568, Pdensi_DN21549_c…
GO:0006572	0.0236368341590825	0.998114478899868	3	5	tyrosine catabolic process	BP	0.384412874688269	BP tyrosine catabolic process	Pdensi_DN14259_c0_g1d393338, Pdensi_DN21910_c0_g1d222028, Pdensi_GG_18970_c0_g1
GO:0016682	0.0237184841345895	0.989452056154963	14	62	oxidoreductase activity, acting on diphenols and related substances as donors, oxygen as acceptor	MF	0.385228500618898	MF oxidoreductase activity, acting on diphenols and related substances as donors, oxygen as acceptor	Pdensi_DN1409_c0_g1, Pdensi_DN14956_c0_g5, Pdensi_DN19554_c0_g3d485063, Pdensi_DN20631_c0_g1d291641, Pdensi_DN20815_c1_g2, Pdensi_DN21246_c1_g3, Pdensi_DN22746_c0_g1, Pdensi_DN23286_c2_g2, Pdensi_DN27378_c0_g4, Pdensi_DN39533_c2_g6, Pdensi_DN9427_c0_g1d453810, Pdensi_GG_107060_c0_g1, Pdensi_GG_15178_c0_g1, Pdensi_GG_155877_c0_g1
GO:0009991	0.0238779774622346	0.984895172350051	38	202	response to extracellular stimulus	BP	0.38708655498027	BP response to extracellular stimulus	Pdensi_DN10914_c0_g1d387447, Pdensi_DN13082_c0_g1d390874, Pdensi_DN16069_c0_g1, Pdensi_DN16319_c0_g1d111066, Pdensi_DN16319_c0_g1d111067, Pdensi_DN16530_c0_g1d10873, Pdensi_DN17267_c1_g2d57003, Pdensi_DN17745_c0_g1, Pdensi_DN17873_c0_g1, Pdensi_DN17873_c0_g3, Pdensi_DN18559_c3_g4, Pdensi_DN19103_c0_g1d533551, Pdensi_DN19596_c0_g1d408249, Pdensi_DN19693_c0_g1d409066, Pdensi_DN19888_c0_g1d486842, P…
GO:0009952	0.0238961855282178	0.996463762079727	4	9	anterior/posterior pattern specification	BP	0.38708655498027	BP anterior/posterior pattern specification	Pdensi_DN13295_c0_g1d51662, Pdensi_DN19172_c0_g1d406742, Pdensi_DN22311_c1_g2d423946, Pdensi_DN4294_c0_g1d382336
GO:0015166	0.0241784177820583	0.995155286319669	5	13	polyol transmembrane transporter activity	MF	0.391140277082769	MF polyol transmembrane transporter activity	Pdensi_DN15273_c0_g3d525430, Pdensi_DN21746_c0_g1d541054, Pdensi_DN2329_c0_g1d381079, Pdensi_DN26653_c0_g1d78124, Pdensi_DN28060_c0_g1d141387
GO:0009845	0.0242471371834372	0.987676257006216	19	88	seed germination	BP	0.391733801523695	BP seed germination	Pdensi_DN10329_c0_g1, Pdensi_DN13878_c0_g1, Pdensi_DN14550_c0_g1, Pdensi_DN17965_c0_g1, Pdensi_DN18670_c0_g1d532266, Pdensi_DN20191_c0_g2, Pdensi_DN22633_c1_g1, Pdensi_DN22828_c0_g1d68648, Pdensi_DN25105_c0_g1, Pdensi_DN26750_c2_g1, Pdensi_DN34634_c1_g2, Pdensi_DN34735_c0_g1d437468, Pdensi_DN34854_c1_g2, Pdensi_DN38790_c0_g1d317369, Pdensi_DN52780_c0_g1, Pdensi_DN833_c0_g1d299, Pdensi_DN8540_c0_g…
GO:0040020	0.024446291842912	0.996355882428543	4	9	regulation of meiotic nuclear division	BP	0.394430276040652	BP regulation of meiotic nuclear division	Pdensi_DN20675_c0_g2d413654, Pdensi_DN21784_c0_g1d420189, Pdensi_DN27853_c0_g1d80367, Pdensi_DN9673_c0_g1d172134
GO:0042445	0.0246123514298376	0.987492081811167	19	86	hormone metabolic process	BP	0.396586374159307	BP hormone metabolic process	Pdensi_DN10989_c0_g1d335310, Pdensi_DN12094_c0_g1d269573, Pdensi_DN13044_c0_g1d460723, Pdensi_DN14508_c0_g1d8354, Pdensi_DN19541_c0_g1d117779, Pdensi_DN19663_c0_g2d359591, Pdensi_DN20016_c0_g2d289314, Pdensi_DN21566_c0_g1d540194, Pdensi_DN24294_c0_g1, Pdensi_DN24532_c2_g3, Pdensi_DN25332_c0_g1d74269, Pdensi_DN26139_c0_g1d559879, Pdensi_DN27094_c0_g1, Pdensi_DN39624_c1_g1, Pdensi_DN39684_c0_g1, Pd…
GO:1905177	0.0247470871475063	0.995009882162944	5	13	tracheary element differentiation	BP	0.398232731334213	BP tracheary element differentiation	Pdensi_DN11573_c0_g1d210841, Pdensi_DN16985_c0_g1d215750, Pdensi_DN20326_c0_g1d290432, Pdensi_DN20497_c1_g1, Pdensi_GG_72538_c0_g1
GO:0009072	0.0249226087698842	0.988201101681755	16	69	aromatic amino acid family metabolic process	BP	0.400530230296561	BP aromatic amino acid family metabolic process	Pdensi_DN12856_c0_g1d460187, Pdensi_DN14259_c0_g1d393338, Pdensi_DN18446_c0_g1d354246, Pdensi_DN18654_c0_g2, Pdensi_DN19245_c0_g2, Pdensi_DN19541_c0_g1d117779, Pdensi_DN21910_c0_g1d222028, Pdensi_DN25906_c0_g1d429621, Pdensi_DN30915_c0_g1d234365, Pdensi_DN31812_c0_g1, Pdensi_DN3472_c0_g1d1288, Pdensi_DN43990_c0_g1, Pdensi_DN8555_c0_g1d208626, Pdensi_GG_141872_c0_g1, Pdensi_GG_18970_c0_g1, Pdensi_…
GO:2000038	0.0250263793074468	0.994938111629021	5	13	regulation of stomatal complex development	BP	0.401670103582774	BP regulation of stomatal complex development	Pdensi_DN18431_c0_g1, Pdensi_DN22201_c1_g3, Pdensi_DN24648_c1_g1, Pdensi_GG_121618_c0_g1, Pdensi_GG_56851_c0_g1
GO:0007568	0.025336072165432	0.985070602081981	29	143	aging	BP	0.406107683595325	BP aging	Pdensi_DN11720_c0_g1d211026, Pdensi_DN12060_c0_g1d5997, Pdensi_DN14761_c0_g1d53296, Pdensi_DN14987_c0_g1d465381, Pdensi_DN15579_c0_g1d54375, Pdensi_DN16202_c0_g1d469842, Pdensi_DN16214_c0_g2, Pdensi_DN16495_c1_g1d470655, Pdensi_DN16946_c0_g1, Pdensi_DN18224_c1_g1d353651, Pdensi_DN20782_c2_g2, Pdensi_DN21565_c1_g5, Pdensi_DN21593_c1_g4, Pdensi_DN24570_c0_g1, Pdensi_DN24802_c0_g3, Pdensi_DN25857_c0…
GO:0009682	0.0256017630917496	0.997524556305487	3	6	induced systemic resistance	BP	0.409338111687718	BP induced systemic resistance	Pdensi_DN16068_c1_g1, Pdensi_DN19128_c0_g4, Pdensi_DN26039_c0_g1d429728
GO:1901617	0.0256045507310797	0.984880380911908	29	146	organic hydroxy compound biosynthetic process	BP	0.409338111687718	BP organic hydroxy compound biosynthetic process	Pdensi_DN12094_c0_g1d269573, Pdensi_DN12282_c0_g1d211398, Pdensi_DN16894_c0_g6, Pdensi_DN18910_c0_g1d285192, Pdensi_DN20362_c0_g1d290394, Pdensi_DN20766_c0_g1, Pdensi_DN21384_c0_g1d495357, Pdensi_DN21483_c0_g2, Pdensi_DN22049_c3_g11, Pdensi_DN22261_c0_g1d542815, Pdensi_DN23377_c0_g3d548222, Pdensi_DN24029_c0_g1d365267, Pdensi_DN25710_c1_g1, Pdensi_DN25906_c0_g1d429621, Pdensi_DN26113_c0_g2, Pdens…
GO:0051238	0.0257147283898305	0.996103990939524	4	9	sequestering of metal ion	BP	0.410183170221922	BP sequestering of metal ion	Pdensi_DN14541_c0_g1d8394, Pdensi_DN22262_c0_g1d496121, Pdensi_DN23589_c3_g1, Pdensi_GG_141908_c0_g1
GO:0015802	0.0257244882714811	0.99610203601632	4	9	basic amino acid transport	BP	0.410183170221922	BP basic amino acid transport	Pdensi_DN18556_c0_g1d59326, Pdensi_DN19464_c0_g1, Pdensi_DN2547_c0_g1d99085, Pdensi_DN26227_c0_g2
GO:0010226	0.0259047581640904	0.997855781318211	3	5	response to lithium ion	BP	0.412441832127464	BP response to lithium ion	Pdensi_DN10329_c0_g1, Pdensi_DN22828_c0_g1d68648, Pdensi_DN38790_c0_g1d317369
GO:0016098	0.025933586991498	0.996060092300311	4	9	monoterpenoid metabolic process	BP	0.412441832127464	BP monoterpenoid metabolic process	Pdensi_DN12721_c0_g1d390380, Pdensi_DN21516_c0_g1d65678, Pdensi_DN22724_c1_g4, Pdensi_GG_61160_c0_g1
GO:0009063	0.0261759973687736	0.986894646515858	18	80	cellular amino acid catabolic process	BP	0.415756425740392	BP cellular amino acid catabolic process	Pdensi_DN12856_c0_g1d460187, Pdensi_DN14259_c0_g1d393338, Pdensi_DN18330_c0_g1d353900, Pdensi_DN19541_c0_g1d117779, Pdensi_DN20475_c0_g1, Pdensi_DN20924_c0_g1d415046, Pdensi_DN21165_c0_g1, Pdensi_DN21910_c0_g1d222028, Pdensi_DN23378_c4_g1, Pdensi_DN24642_c0_g1d226067, Pdensi_DN25559_c0_g1d429259, Pdensi_DN2993_c0_g1d1032, Pdensi_DN5635_c0_g1d2092, Pdensi_DN8105_c0_g1d452005, Pdensi_GG_154135_c0_g…
GO:0051782	0.0263433573440057	0.995977559655401	4	9	negative regulation of cell division	BP	0.417871932966524	BP negative regulation of cell division	Pdensi_DN18278_c0_g1, Pdensi_DN22607_c0_g1d301507, Pdensi_DN6277_c0_g1d46369, Pdensi_GG_82308_c0_g1
GO:0009823	0.0264188545535844	0.997795754065272	3	5	cytokinin catabolic process	BP	0.41824302945016	BP cytokinin catabolic process	Pdensi_DN39624_c1_g1, Pdensi_DN8865_c0_g1d265108, Pdensi_GG_8926_c0_g1
GO:0090313	0.0265500795789421	0.997780351328636	3	5	regulation of protein targeting to membrane	BP	0.41824302945016	BP regulation of protein targeting to membrane	Pdensi_DN14892_c1_g1, Pdensi_DN20557_c11_g1, Pdensi_GG_78706_c1_g1
GO:1905475	0.0265500795789421	0.997780351328636	3	5	regulation of protein localization to membrane	BP	0.41824302945016	BP regulation of protein localization to membrane	Pdensi_DN14892_c1_g1, Pdensi_DN20557_c11_g1, Pdensi_GG_78706_c1_g1
GO:0071322	0.0265555083618586	0.992365631343183	7	22	cellular response to carbohydrate stimulus	BP	0.41824302945016	BP cellular response to carbohydrate stimulus	Pdensi_DN10914_c0_g1d387447, Pdensi_DN16069_c0_g1, Pdensi_DN20557_c11_g1, Pdensi_DN21565_c1_g5, Pdensi_DN26944_c0_g1d367833, Pdensi_DN30915_c0_g1d234365, Pdensi_DN40133_c1_g5
GO:0048759	0.0265794593263911	0.997776898365594	3	5	xylem vessel member cell differentiation	BP	0.41824302945016	BP xylem vessel member cell differentiation	Pdensi_DN11573_c0_g1d210841, Pdensi_DN20326_c0_g1d290432, Pdensi_GG_72538_c0_g1
GO:0016328	0.0266126638904658	0.997772993910271	3	5	lateral plasma membrane	CC	0.41824302945016	CC lateral plasma membrane	Pdensi_DN14892_c1_g1, Pdensi_DN18861_c0_g4, Pdensi_GG_78706_c1_g1
GO:0009925	0.0266126638905545	0.997772993910271	3	5	basal plasma membrane	CC	0.41824302945016	CC basal plasma membrane	Pdensi_DN14892_c1_g1, Pdensi_DN24950_c0_g4, Pdensi_GG_78706_c1_g1
GO:0046916	0.0266403368717641	0.989478391780732	11	42	cellular transition metal ion homeostasis	BP	0.41824302945016	BP cellular transition metal ion homeostasis	Pdensi_DN11137_c0_g1, Pdensi_DN12094_c0_g1d269573, Pdensi_DN14541_c0_g1d8394, Pdensi_DN15495_c0_g1d276252, Pdensi_DN22209_c0_g1d542897, Pdensi_DN22262_c0_g1d496121, Pdensi_DN23589_c3_g1, Pdensi_DN27094_c0_g1, Pdensi_DN50138_c0_g1d160317, Pdensi_DN74732_c0_g1, Pdensi_GG_141908_c0_g1
GO:0016628	0.0267604742756895	0.987152970433826	16	73	oxidoreductase activity, acting on the CH-CH group of donors, NAD or NADP as acceptor	MF	0.419590513322669	MF oxidoreductase activity, acting on the CH-CH group of donors, NAD or NADP as acceptor	Pdensi_DN16084_c0_g1d214889, Pdensi_DN18206_c0_g1, Pdensi_DN18821_c0_g1d355808, Pdensi_DN19245_c0_g2, Pdensi_DN19519_c0_g5, Pdensi_DN20735_c0_g1d189051, Pdensi_DN20766_c0_g1, Pdensi_DN22674_c0_g2d301727, Pdensi_DN24029_c0_g1d365267, Pdensi_DN26139_c0_g1d559879, Pdensi_DN27611_c0_g1d431204, Pdensi_DN33793_c0_g1, Pdensi_DN39717_c0_g1d441853, Pdensi_DN39868_c0_g1, Pdensi_DN9263_c0_g1d332666, Pdensi_…
GO:1905666	0.0269166562423292	0.997737151286202	3	5	regulation of protein localization to endosome	BP	0.419937966755284	BP regulation of protein localization to endosome	Pdensi_DN16376_c0_g1d55616, Pdensi_DN16691_c0_g1d399074, Pdensi_DN26557_c0_g2
GO:1905668	0.0269166562423292	0.997737151286202	3	5	positive regulation of protein localization to endosome	BP	0.419937966755284	BP positive regulation of protein localization to endosome	Pdensi_DN16376_c0_g1d55616, Pdensi_DN16691_c0_g1d399074, Pdensi_DN26557_c0_g2
GO:0055038	0.0269174640942264	0.997737055803279	3	5	recycling endosome membrane	CC	0.419937966755284	CC recycling endosome membrane	Pdensi_DN16691_c0_g1d399074, Pdensi_DN22121_c0_g1, Pdensi_DN26557_c0_g2
GO:1990481	0.0269199808614998	0.997736758329624	3	5	mRNA pseudouridine synthesis	BP	0.419937966755284	BP mRNA pseudouridine synthesis	Pdensi_DN14401_c4_g2, Pdensi_DN15736_c0_g1d9850, Pdensi_DN18659_c0_g1
GO:0010162	0.0270498697948158	0.992192398387365	7	22	seed dormancy process	BP	0.421426633873372	BP seed dormancy process	Pdensi_DN17965_c0_g1, Pdensi_DN18670_c0_g1d532266, Pdensi_DN21483_c0_g2, Pdensi_DN26750_c2_g1, Pdensi_DN52780_c0_g1, Pdensi_DN8540_c0_g1d102351, Pdensi_GG_66896_c0_g1
GO:0071219	0.0271585649000317	0.994382609929248	5	13	cellular response to molecule of bacterial origin	BP	0.422581741383445	BP cellular response to molecule of bacterial origin	Pdensi_DN10914_c0_g1d387447, Pdensi_DN16069_c0_g1, Pdensi_DN20557_c11_g1, Pdensi_DN5035_c0_g1d516156, Pdensi_DN6197_c0_g1d449923
GO:0009055	0.027222083358329	0.984337872574312	26	132	electron transfer activity	MF	0.423031867182164	MF electron transfer activity	Pdensi_DN10615_c0_g1d173442, Pdensi_DN12226_c0_g1d211408, Pdensi_DN12990_c0_g1d51297, Pdensi_DN13009_c0_g1d51387, Pdensi_DN13218_c0_g1d51658, Pdensi_DN13717_c0_g1d340628, Pdensi_DN14054_c0_g1d213005, Pdensi_DN15641_c0_g1d526142, Pdensi_DN16690_c0_g1d528169, Pdensi_DN18330_c0_g1d353900, Pdensi_DN19180_c0_g1d533441, Pdensi_DN25365_c0_g1d23124, Pdensi_DN32681_c0_g1d505378, Pdensi_DN33578_c0_g1d85545…
GO:1900377	0.0275236992691849	0.99428616340738	5	13	negative regulation of secondary metabolite biosynthetic process	BP	0.426094736787508	BP negative regulation of secondary metabolite biosynthetic process	Pdensi_DN24854_c2_g5, Pdensi_DN7024_c0_g1d450802, Pdensi_GG_16142_c1_g1, Pdensi_GG_32076_c0_g1, Pdensi_GG_56303_c0_g1
GO:1903085	0.0275236992691849	0.99428616340738	5	13	regulation of sinapate ester biosynthetic process	BP	0.426094736787508	BP regulation of sinapate ester biosynthetic process	Pdensi_DN24854_c2_g5, Pdensi_DN7024_c0_g1d450802, Pdensi_GG_16142_c1_g1, Pdensi_GG_32076_c0_g1, Pdensi_GG_56303_c0_g1
GO:1903086	0.0275236992691849	0.99428616340738	5	13	negative regulation of sinapate ester biosynthetic process	BP	0.426094736787508	BP negative regulation of sinapate ester biosynthetic process	Pdensi_DN24854_c2_g5, Pdensi_DN7024_c0_g1d450802, Pdensi_GG_16142_c1_g1, Pdensi_GG_32076_c0_g1, Pdensi_GG_56303_c0_g1
GO:0048442	0.0276962430890597	0.995701959129848	4	9	sepal development	BP	0.428223834360556	BP sepal development	Pdensi_DN19980_c0_g1d219298, Pdensi_DN20238_c3_g1, Pdensi_DN34396_c0_g1d146839, Pdensi_GG_6841_c0_g1
GO:0009646	0.0281404870630946	0.989361116705064	10	38	response to absence of light	BP	0.434204886857381	BP response to absence of light	Pdensi_DN11991_c0_g2, Pdensi_DN12094_c0_g1d269573, Pdensi_DN14761_c0_g1d53296, Pdensi_DN14987_c0_g1d465381, Pdensi_DN18821_c0_g1d355808, Pdensi_DN19116_c1_g1d406902, Pdensi_DN23053_c1_g1, Pdensi_DN27094_c0_g1, Pdensi_DN50138_c0_g1d160317, Pdensi_DN74732_c0_g1
GO:0009835	0.0281540862860101	0.992800763633172	6	18	fruit ripening	BP	0.434204886857381	BP fruit ripening	Pdensi_DN12060_c0_g1d5997, Pdensi_DN18224_c1_g1d353651, Pdensi_DN34854_c1_g2, Pdensi_DN9772_c0_g1d385977, Pdensi_GG_122874_c0_g1, Pdensi_GG_66168_c0_g1
GO:0051253	0.0285846081407857	0.980657260560391	48	266	negative regulation of RNA metabolic process	BP	0.440289367206309	BP negative regulation of RNA metabolic process	Pdensi_DN11360_c2_g3, Pdensi_DN11809_c0_g1d175312, Pdensi_DN12229_c0_g1d337510, Pdensi_DN12405_c0_g1d521308, Pdensi_DN14761_c0_g1d53296, Pdensi_DN14987_c0_g1d465381, Pdensi_DN15223_c0_g1d109233, Pdensi_DN15257_c0_g1d466226, Pdensi_DN16214_c0_g2, Pdensi_DN17267_c1_g2d57003, Pdensi_DN17302_c0_g5, Pdensi_DN17327_c0_g1d112863, Pdensi_DN17780_c0_g1, Pdensi_DN18133_c1_g1, Pdensi_DN18186_c0_g2, Pdensi_D…
GO:0007389	0.028936907701304	0.981184316465719	40	217	pattern specification process	BP	0.445155196461569	BP pattern specification process	Pdensi_DN1194_c0_g1d98292, Pdensi_DN12603_c0_g1d105849, Pdensi_DN13295_c0_g1d51662, Pdensi_DN14469_c0_g1, Pdensi_DN15272_c0_g1d466398, Pdensi_DN15327_c0_g1, Pdensi_DN15656_c1_g3, Pdensi_DN16223_c1_g1, Pdensi_DN17302_c0_g5, Pdensi_DN17786_c0_g1d12450, Pdensi_DN18212_c0_g6, Pdensi_DN19032_c0_g1d218074, Pdensi_DN19134_c0_g1d482421, Pdensi_DN19172_c0_g1d406742, Pdensi_DN19752_c0_g1d409295, Pdensi_DN1…
GO:0031668	0.0291784097928472	0.982548593934984	29	149	cellular response to extracellular stimulus	BP	0.448306472068494	BP cellular response to extracellular stimulus	Pdensi_DN10914_c0_g1d387447, Pdensi_DN13082_c0_g1d390874, Pdensi_DN16069_c0_g1, Pdensi_DN16319_c0_g1d111066, Pdensi_DN16319_c0_g1d111067, Pdensi_DN16530_c0_g1d10873, Pdensi_DN17267_c1_g2d57003, Pdensi_DN17745_c0_g1, Pdensi_DN17873_c0_g1, Pdensi_DN17873_c0_g3, Pdensi_DN18559_c3_g4, Pdensi_DN19103_c0_g1d533551, Pdensi_DN19693_c0_g1d409066, Pdensi_DN19888_c0_g1d486842, Pdensi_DN21253_c0_g1d294442, P…
GO:0006749	0.0292640212756402	0.987609604048063	12	50	glutathione metabolic process	BP	0.44905769159483	BP glutathione metabolic process	Pdensi_DN16319_c0_g1d111066, Pdensi_DN16319_c0_g1d111067, Pdensi_DN16473_c2_g2, Pdensi_DN19103_c0_g1d533551, Pdensi_DN19298_c2_g1, Pdensi_DN21416_c1_g2, Pdensi_DN21723_c0_g1d420031, Pdensi_DN26107_c1_g1, Pdensi_DN26129_c1_g1, Pdensi_DN29353_c0_g1d81711, Pdensi_DN38795_c1_g4, Pdensi_DN4429_c0_g1d205605
GO:0010048	0.0295171028961776	0.992365442001576	6	18	vernalization response	BP	0.451828714868329	BP vernalization response	Pdensi_DN11521_c0_g1d336257, Pdensi_DN18561_c3_g1, Pdensi_DN23723_c0_g3, Pdensi_DN25060_c1_g2, Pdensi_DN25070_c0_g1d226785, Pdensi_DN35582_c2_g1
GO:0043620	0.0295184908568925	0.990347088643098	8	27	regulation of DNA-templated transcription in response to stress	BP	0.451828714868329	BP regulation of DNA-templated transcription in response to stress	Pdensi_DN18057_c0_g4, Pdensi_DN20164_c0_g1d119432, Pdensi_DN21372_c1_g1d122819, Pdensi_DN23186_c0_g5, Pdensi_DN23629_c0_g4, Pdensi_DN23915_c1_g7, Pdensi_DN26288_c0_g2, Pdensi_DN29111_c0_g1d232624
GO:0009110	0.0299641836058263	0.98379712556502	21	101	vitamin biosynthetic process	BP	0.458077456874069	BP vitamin biosynthetic process	Pdensi_DN11323_c0_g1d174533, Pdensi_DN12282_c0_g1d211398, Pdensi_DN13292_c0_g1d339486, Pdensi_DN17710_c0_g1, Pdensi_DN17839_c0_g1d216576, Pdensi_DN20362_c0_g1d290394, Pdensi_DN20664_c0_g1d291517, Pdensi_DN21147_c0_g1d538831, Pdensi_DN21486_c0_g1d495385, Pdensi_DN24100_c0_g1d225290, Pdensi_DN24578_c0_g1d72418, Pdensi_DN25710_c1_g1, Pdensi_DN26281_c0_g1d429898, Pdensi_DN27065_c0_g1, Pdensi_DN27065_…
GO:0009408	0.0300704172033307	0.980057694626619	43	237	response to heat	BP	0.459127593504038	BP response to heat	Pdensi_DN10751_c0_g1d49359, Pdensi_DN11217_c0_g1, Pdensi_DN11349_c0_g1d388093, Pdensi_DN11848_c0_g1d5764, Pdensi_DN11991_c0_g2, Pdensi_DN13526_c0_g1d212716, Pdensi_DN14132_c0_g1, Pdensi_DN15141_c0_g1d214053, Pdensi_DN15400_c0_g2, Pdensi_DN15747_c1_g2, Pdensi_DN16734_c0_g1d56260, Pdensi_DN16883_c0_g1, Pdensi_DN18057_c0_g4, Pdensi_DN18444_c0_g1d59020, Pdensi_DN18669_c0_g1d532211, Pdensi_DN19196_c1_…
GO:0009404	0.0301944024034129	0.987760854828777	11	44	toxin metabolic process	BP	0.460445812211646	BP toxin metabolic process	Pdensi_DN16202_c0_g1d469842, Pdensi_DN16319_c0_g1d111066, Pdensi_DN16319_c0_g1d111067, Pdensi_DN16473_c2_g2, Pdensi_DN19103_c0_g1d533551, Pdensi_DN19298_c2_g1, Pdensi_DN26107_c1_g1, Pdensi_DN26129_c1_g1, Pdensi_DN29353_c0_g1d81711, Pdensi_DN30915_c0_g1d234365, Pdensi_DN38795_c1_g4
GO:0006714	0.030276578516565	0.989986016750031	8	28	sesquiterpenoid metabolic process	BP	0.460671343278948	BP sesquiterpenoid metabolic process	Pdensi_DN18455_c0_g1d404196, Pdensi_DN22261_c0_g1d542815, Pdensi_DN237_c0_g1d202516, Pdensi_DN34073_c0_g1d201036, Pdensi_GG_120308_c0_g1, Pdensi_GG_55735_c0_g1, Pdensi_GG_66168_c0_g1, Pdensi_GG_75008_c0_g1
GO:0006954	0.0302845265736938	0.995161752072497	4	9	inflammatory response	BP	0.460671343278948	BP inflammatory response	Pdensi_DN12005_c0_g1d337285, Pdensi_DN16881_c0_g1, Pdensi_DN17498_c0_g1, Pdensi_DN20067_c0_g2d62321
GO:0006775	0.0306705208956093	0.993284127947974	5	14	fat-soluble vitamin metabolic process	BP	0.465385199197645	BP fat-soluble vitamin metabolic process	Pdensi_DN12282_c0_g1d211398, Pdensi_DN17839_c0_g1d216576, Pdensi_DN20362_c0_g1d290394, Pdensi_DN25710_c1_g1, Pdensi_GG_18970_c0_g1
GO:0042362	0.0306705208956093	0.993284127947974	5	14	fat-soluble vitamin biosynthetic process	BP	0.465385199197645	BP fat-soluble vitamin biosynthetic process	Pdensi_DN12282_c0_g1d211398, Pdensi_DN17839_c0_g1d216576, Pdensi_DN20362_c0_g1d290394, Pdensi_DN25710_c1_g1, Pdensi_GG_18970_c0_g1
GO:0009407	0.030813854530971	0.988868196258532	9	34	toxin catabolic process	BP	0.466402773408137	BP toxin catabolic process	Pdensi_DN16319_c0_g1d111066, Pdensi_DN16319_c0_g1d111067, Pdensi_DN16473_c2_g2, Pdensi_DN19103_c0_g1d533551, Pdensi_DN19298_c2_g1, Pdensi_DN26107_c1_g1, Pdensi_DN26129_c1_g1, Pdensi_DN29353_c0_g1d81711, Pdensi_DN38795_c1_g4
GO:0090487	0.030813854530971	0.988868196258532	9	34	secondary metabolite catabolic process	BP	0.466402773408137	BP secondary metabolite catabolic process	Pdensi_DN16319_c0_g1d111066, Pdensi_DN16319_c0_g1d111067, Pdensi_DN16473_c2_g2, Pdensi_DN19103_c0_g1d533551, Pdensi_DN19298_c2_g1, Pdensi_DN26107_c1_g1, Pdensi_DN26129_c1_g1, Pdensi_DN29353_c0_g1d81711, Pdensi_DN38795_c1_g4
GO:0048509	0.0311368198700395	0.983081151843232	21	102	regulation of meristem development	BP	0.470708661323341	BP regulation of meristem development	Pdensi_DN1194_c0_g1d98292, Pdensi_DN15009_c0_g1d213936, Pdensi_DN15502_c0_g1d109651, Pdensi_DN15579_c0_g1d54375, Pdensi_DN17302_c0_g5, Pdensi_DN18117_c1_g1, Pdensi_DN19136_c1_g1d482359, Pdensi_DN19424_c0_g1d61094, Pdensi_DN19663_c0_g2d359591, Pdensi_DN19842_c0_g1d360987, Pdensi_DN20277_c0_g3d489911, Pdensi_DN20595_c0_g1, Pdensi_DN21995_c0_g2, Pdensi_DN22803_c0_g3d545638, Pdensi_DN23723_c0_g3, Pde…
GO:0042759	0.0314104563508129	0.994681249485282	4	10	long-chain fatty acid biosynthetic process	BP	0.474171620032778	BP long-chain fatty acid biosynthetic process	Pdensi_DN20067_c0_g2d62321, Pdensi_DN23377_c0_g3d548222, Pdensi_DN26366_c1_g5, Pdensi_DN8362_c0_g1d517694
GO:0016998	0.0314434328574475	0.98788309629997	10	38	cell wall macromolecule catabolic process	BP	0.474171620032778	BP cell wall macromolecule catabolic process	Pdensi_DN12216_c0_g1, Pdensi_DN15221_c0_g5, Pdensi_DN15702_c0_g1d345565, Pdensi_DN20461_c0_g1d188791, Pdensi_DN22250_c0_g2d67184, Pdensi_DN25305_c0_g1d227229, Pdensi_DN25529_c0_g1d227576, Pdensi_DN25885_c1_g2, Pdensi_DN37381_c0_g1d240517, Pdensi_GG_108346_c0_g1
GO:0005254	0.0316051141563744	0.994879793063132	4	9	chloride channel activity	MF	0.476022840064604	MF chloride channel activity	Pdensi_DN10207_c0_g1d266698, Pdensi_DN19821_c0_g1d288223, Pdensi_DN26013_c1_g1, Pdensi_DN29864_c0_g2
GO:0009736	0.0320229540138663	0.986283084877303	12	49	cytokinin-activated signaling pathway	BP	0.478152501400155	BP cytokinin-activated signaling pathway	Pdensi_DN15502_c0_g1d109651, Pdensi_DN15579_c0_g1d54375, Pdensi_DN18564_c0_g3, Pdensi_DN20504_c0_g2d291341, Pdensi_DN21644_c0_g1, Pdensi_DN23264_c0_g1d69571, Pdensi_DN26944_c0_g1d367833, Pdensi_DN28370_c0_g1, Pdensi_DN35346_c0_g2, Pdensi_DN37496_c0_g1d377271, Pdensi_DN492_c0_g1d324418, Pdensi_GG_78818_c0_g1
GO:0010061	0.0320677506093546	0.996605535647527	3	6	regulation of trichoblast fate specification	BP	0.478152501400155	BP regulation of trichoblast fate specification	Pdensi_DN14577_c0_g1d393939, Pdensi_DN16340_c0_g2, Pdensi_DN20814_c0_g1
GO:0010063	0.0320677506093546	0.996605535647527	3	6	positive regulation of trichoblast fate specification	BP	0.478152501400155	BP positive regulation of trichoblast fate specification	Pdensi_DN14577_c0_g1d393939, Pdensi_DN16340_c0_g2, Pdensi_DN20814_c0_g1
GO:0010455	0.0320677506093546	0.996605535647527	3	6	positive regulation of cell fate commitment	BP	0.478152501400155	BP positive regulation of cell fate commitment	Pdensi_DN14577_c0_g1d393939, Pdensi_DN16340_c0_g2, Pdensi_DN20814_c0_g1
GO:0042660	0.0320677506093546	0.996605535647527	3	6	positive regulation of cell fate specification	BP	0.478152501400155	BP positive regulation of cell fate specification	Pdensi_DN14577_c0_g1d393939, Pdensi_DN16340_c0_g2, Pdensi_DN20814_c0_g1
GO:1903888	0.0320677506093546	0.996605535647527	3	6	regulation of plant epidermal cell differentiation	BP	0.478152501400155	BP regulation of plant epidermal cell differentiation	Pdensi_DN14577_c0_g1d393939, Pdensi_DN16340_c0_g2, Pdensi_DN20814_c0_g1
GO:1903890	0.0320677506093546	0.996605535647527	3	6	positive regulation of plant epidermal cell differentiation	BP	0.478152501400155	BP positive regulation of plant epidermal cell differentiation	Pdensi_DN14577_c0_g1d393939, Pdensi_DN16340_c0_g2, Pdensi_DN20814_c0_g1
GO:1905423	0.0320677506093546	0.996605535647527	3	6	positive regulation of plant organ morphogenesis	BP	0.478152501400155	BP positive regulation of plant organ morphogenesis	Pdensi_DN14577_c0_g1d393939, Pdensi_DN16340_c0_g2, Pdensi_DN20814_c0_g1
GO:0009914	0.0320983813286613	0.985692031081625	13	54	hormone transport	BP	0.478152501400155	BP hormone transport	Pdensi_DN11575_c0_g1, Pdensi_DN12120_c0_g1, Pdensi_DN15641_c0_g7, Pdensi_DN18754_c0_g7, Pdensi_DN18861_c0_g4, Pdensi_DN19704_c0_g2, Pdensi_DN20326_c0_g1d290432, Pdensi_DN20847_c0_g1d493876, Pdensi_DN20943_c0_g3, Pdensi_DN24950_c0_g4, Pdensi_DN25689_c0_g3, Pdensi_DN26463_c1_g1, Pdensi_GG_78575_c0_g1
GO:0042807	0.0322371141674228	0.996580309732845	3	6	central vacuole	CC	0.479634922466644	CC central vacuole	Pdensi_DN25626_c0_g1d559430, Pdensi_GG_34298_c0_g1, Pdensi_GG_89808_c0_g1
GO:0016701	0.0323486893121705	0.985510646022527	13	56	oxidoreductase activity, acting on single donors with incorporation of molecular oxygen	MF	0.480710170459107	MF oxidoreductase activity, acting on single donors with incorporation of molecular oxygen	Pdensi_DN10616_c0_g1d455771, Pdensi_DN12952_c0_g1, Pdensi_DN14259_c0_g1d393338, Pdensi_DN14714_c0_g1d213655, Pdensi_DN15119_c0_g1d395319, Pdensi_DN21545_c0_g1d418947, Pdensi_DN21910_c0_g1d222028, Pdensi_DN24578_c0_g1d72418, Pdensi_DN26281_c0_g1d429898, Pdensi_DN27065_c0_g1, Pdensi_DN27065_c0_g1d307157, Pdensi_GG_56622_c0_g1, Pdensi_GG_66168_c0_g1
GO:0006766	0.0327218331919956	0.981835032762496	22	108	vitamin metabolic process	BP	0.485665072740419	BP vitamin metabolic process	Pdensi_DN11323_c0_g1d174533, Pdensi_DN12282_c0_g1d211398, Pdensi_DN13292_c0_g1d339486, Pdensi_DN17710_c0_g1, Pdensi_DN17839_c0_g1d216576, Pdensi_DN18091_c0_g1, Pdensi_DN20362_c0_g1d290394, Pdensi_DN20664_c0_g1d291517, Pdensi_DN21147_c0_g1d538831, Pdensi_DN21486_c0_g1d495385, Pdensi_DN24100_c0_g1d225290, Pdensi_DN24578_c0_g1d72418, Pdensi_DN25710_c1_g1, Pdensi_DN26281_c0_g1d429898, Pdensi_DN27065_…
GO:0016899	0.032900085301077	0.988872280736481	8	29	oxidoreductase activity, acting on the CH-OH group of donors, oxygen as acceptor	MF	0.48771884028142	MF oxidoreductase activity, acting on the CH-OH group of donors, oxygen as acceptor	Pdensi_DN13084_c0_g1, Pdensi_DN18811_c1_g1, Pdensi_DN20664_c0_g1d291517, Pdensi_DN24100_c0_g1d225290, Pdensi_DN6576_c0_g1d168718, Pdensi_DN90075_c0_g1, Pdensi_DN9014_c0_g1d208981, Pdensi_GG_118886_c0_g1
GO:0045087	0.0329726107843874	0.97423594846166	108	667	innate immune response	BP	0.488202215366899	BP innate immune response	Pdensi_DN10616_c0_g1d455771, Pdensi_DN11138_c0_g1, Pdensi_DN11276_c0_g1d210448, Pdensi_DN11282_c0_g1d174432, Pdensi_DN1182_c0_g1d259126, Pdensi_DN11834_c0_g1d336839, Pdensi_DN12284_c0_g1d50629, Pdensi_DN12359_c0_g1, Pdensi_DN12856_c0_g1d460187, Pdensi_DN13043_c0_g1d460581, Pdensi_DN13087_c0_g1d212168, Pdensi_DN13295_c0_g1d51662, Pdensi_DN13825_c0_g1d340893, Pdensi_DN14968_c1_g1, Pdensi_DN15273_c0…
GO:1901361	0.0331891035970252	0.976228794256317	61	353	organic cyclic compound catabolic process	BP	0.489595317210866	BP organic cyclic compound catabolic process	Pdensi_DN10616_c0_g1d455771, Pdensi_DN12684_c0_g1d51036, Pdensi_DN12856_c0_g1d460187, Pdensi_DN14142_c0_g1, Pdensi_DN14259_c0_g1d393338, Pdensi_DN14453_c0_g1d342034, Pdensi_DN14956_c0_g5, Pdensi_DN16530_c0_g1d10873, Pdensi_DN17719_c0_g1d282070, Pdensi_DN18330_c0_g1d353900, Pdensi_DN18588_c0_g1d404615, Pdensi_DN19541_c0_g1d117779, Pdensi_DN19554_c0_g3d485063, Pdensi_DN19598_c1_g1, Pdensi_DN19658_c…
GO:0002376	0.03322242622673	0.973687486924963	120	748	immune system process	BP	0.489595317210866	BP immune system process	Pdensi_DN10616_c0_g1d455771, Pdensi_DN11138_c0_g1, Pdensi_DN11276_c0_g1d210448, Pdensi_DN11282_c0_g1d174432, Pdensi_DN11720_c0_g1d211026, Pdensi_DN1182_c0_g1d259126, Pdensi_DN11834_c0_g1d336839, Pdensi_DN12284_c0_g1d50629, Pdensi_DN12359_c0_g1, Pdensi_DN12856_c0_g1d460187, Pdensi_DN13043_c0_g1d460581, Pdensi_DN13087_c0_g1d212168, Pdensi_DN13295_c0_g1d51662, Pdensi_DN13825_c0_g1d340893, Pdensi_DN1…
GO:0010214	0.0332651278588141	0.988787935073034	8	28	seed coat development	BP	0.489595317210866	BP seed coat development	Pdensi_DN14636_c0_g1d180302, Pdensi_DN15094_c0_g1d465830, Pdensi_DN17351_c0_g3, Pdensi_DN19151_c0_g1d285866, Pdensi_DN26031_c0_g1d228345, Pdensi_DN26864_c0_g1d500265, Pdensi_DN36137_c0_g1d87937, Pdensi_GG_146903_c0_g1
GO:0006772	0.0332668608832567	0.992549770999562	5	14	thiamine metabolic process	BP	0.489595317210866	BP thiamine metabolic process	Pdensi_DN13292_c0_g1d339486, Pdensi_DN17710_c0_g1, Pdensi_DN18091_c0_g1, Pdensi_DN21147_c0_g1d538831, Pdensi_DN38489_c0_g1
GO:0042723	0.0332668608832567	0.992549770999562	5	14	thiamine-containing compound metabolic process	BP	0.489595317210866	BP thiamine-containing compound metabolic process	Pdensi_DN13292_c0_g1d339486, Pdensi_DN17710_c0_g1, Pdensi_DN18091_c0_g1, Pdensi_DN21147_c0_g1d538831, Pdensi_DN38489_c0_g1
GO:0005984	0.0335772540618013	0.984851700849993	13	57	disaccharide metabolic process	BP	0.493569491797872	BP disaccharide metabolic process	Pdensi_DN10695_c0_g1d49277, Pdensi_DN12334_c0_g1d176014, Pdensi_DN15932_c0_g1, Pdensi_DN17761_c0_g1d216447, Pdensi_DN19220_c0_g1d357855, Pdensi_DN20300_c0_g1d62840, Pdensi_DN24896_c0_g1, Pdensi_DN26372_c0_g2d228924, Pdensi_DN29383_c0_g1, Pdensi_DN30044_c0_g1, Pdensi_DN38793_c0_g1d150607, Pdensi_DN38894_c0_g1d441101, Pdensi_GG_152382_c0_g1
GO:0000103	0.0336675371599431	0.996365000390874	3	6	sulfate assimilation	BP	0.494302496357867	BP sulfate assimilation	Pdensi_DN14686_c0_g2d213578, Pdensi_DN19233_c0_g1d218230, Pdensi_GG_15322_c0_g1
GO:0006521	0.0338852223045831	0.99093547277583	6	18	regulation of cellular amino acid metabolic process	BP	0.496306908724612	BP regulation of cellular amino acid metabolic process	Pdensi_DN16047_c2_g6, Pdensi_DN19541_c0_g1d117779, Pdensi_DN22582_c0_g4, Pdensi_DN25323_c0_g1d74355, Pdensi_GG_19927_c0_g1, Pdensi_GG_44072_c0_g1
GO:0033238	0.0338852223045831	0.99093547277583	6	18	regulation of cellular amine metabolic process	BP	0.496306908724612	BP regulation of cellular amine metabolic process	Pdensi_DN16047_c2_g6, Pdensi_DN19541_c0_g1d117779, Pdensi_DN22582_c0_g4, Pdensi_DN25323_c0_g1d74355, Pdensi_GG_19927_c0_g1, Pdensi_GG_44072_c0_g1
GO:0005337	0.0341975562659097	0.994046554281161	4	10	nucleoside transmembrane transporter activity	MF	0.500282431976168	MF nucleoside transmembrane transporter activity	Pdensi_DN22206_c0_g1d496146, Pdensi_DN24938_c0_g1d556944, Pdensi_DN40167_c0_g1d318679, Pdensi_GG_78575_c0_g1
GO:0006955	0.0342548036002687	0.97315625273238	109	675	immune response	BP	0.500521204338455	BP immune response	Pdensi_DN10616_c0_g1d455771, Pdensi_DN11138_c0_g1, Pdensi_DN11276_c0_g1d210448, Pdensi_DN11282_c0_g1d174432, Pdensi_DN1182_c0_g1d259126, Pdensi_DN11834_c0_g1d336839, Pdensi_DN12284_c0_g1d50629, Pdensi_DN12359_c0_g1, Pdensi_DN12856_c0_g1d460187, Pdensi_DN13043_c0_g1d460581, Pdensi_DN13087_c0_g1d212168, Pdensi_DN13295_c0_g1d51662, Pdensi_DN13825_c0_g1d340893, Pdensi_DN14968_c1_g1, Pdensi_DN15273_c0…
GO:0048582	0.0348209508692977	0.982293612736688	17	78	positive regulation of post-embryonic development	BP	0.508186430944524	BP positive regulation of post-embryonic development	Pdensi_DN11848_c0_g1d5764, Pdensi_DN13570_c0_g1d340125, Pdensi_DN14344_c0_g1d463866, Pdensi_DN14344_c0_g3, Pdensi_DN16214_c0_g2, Pdensi_DN16943_c0_g1d56581, Pdensi_DN17351_c0_g3, Pdensi_DN18561_c3_g1, Pdensi_DN19517_c0_g1d61117, Pdensi_DN21690_c0_g1d419489, Pdensi_DN25060_c1_g2, Pdensi_DN25070_c0_g1d226785, Pdensi_DN25819_c0_g4, Pdensi_DN26734_c0_g1d24220, Pdensi_DN26864_c0_g1d500265, Pdensi_DN35…
GO:0004252	0.0351388099725175	0.980992617226352	20	95	serine-type endopeptidase activity	MF	0.512214119146471	MF serine-type endopeptidase activity	Pdensi_DN13684_c0_g1, Pdensi_DN14036_c0_g1d213013, Pdensi_DN14974_c0_g1d465599, Pdensi_DN15426_c1_g7, Pdensi_DN17616_c2_g1, Pdensi_DN17780_c0_g1, Pdensi_DN18431_c0_g1, Pdensi_DN19072_c0_g1d356753, Pdensi_DN19072_c0_g3, Pdensi_DN21906_c0_g1, Pdensi_DN22201_c1_g3, Pdensi_DN22479_c0_g1d67747, Pdensi_DN23182_c0_g1, Pdensi_DN23878_c0_g1d550284, Pdensi_DN24648_c1_g1, Pdensi_DN26031_c0_g1d228345, Pdensi…
GO:0006636	0.0356815431489622	0.988867976516273	7	24	unsaturated fatty acid biosynthetic process	BP	0.519506277037866	BP unsaturated fatty acid biosynthetic process	Pdensi_DN10846_c0_g1d335071, Pdensi_DN20362_c0_g1d290394, Pdensi_DN23377_c0_g3d548222, Pdensi_DN24386_c0_g2d71870, Pdensi_DN26366_c1_g5, Pdensi_DN8362_c0_g1d517694, Pdensi_DN9409_c0_g1
GO:0005634	0.0358362355435734	0.967592620668069	634	4339	nucleus	CC	0.519888394804602	CC nucleus	Pdensi_DN10201_c1_g1, Pdensi_DN10290_c0_g1d4636, Pdensi_DN10329_c0_g1, Pdensi_DN11057_c0_g1d49575, Pdensi_DN11137_c0_g1, Pdensi_DN11265_c0_g1d210500, Pdensi_DN11360_c2_g3, Pdensi_DN11475_c0_g1d336191, Pdensi_DN11517_c1_g1d520294, Pdensi_DN11521_c0_g1d336257, Pdensi_DN11544_c0_g2d5552, Pdensi_DN11573_c0_g1d210841, Pdensi_DN11580_c0_g1, Pdensi_DN11590_c0_g1d336260, Pdensi_DN11753_c0_g1d388610, Pden…
GO:0005516	0.0358593220938901	0.976705312451979	37	203	calmodulin binding	MF	0.519888394804602	MF calmodulin binding	Pdensi_DN10914_c0_g1d387447, Pdensi_DN11039_c0_g1d5163, Pdensi_DN11167_c0_g1d456771, Pdensi_DN15613_c0_g1d526148, Pdensi_DN16069_c0_g1, Pdensi_DN16391_c0_g1, Pdensi_DN18537_c1_g1d354792, Pdensi_DN19128_c0_g4, Pdensi_DN19760_c1_g2d486506, Pdensi_DN20215_c0_g1d289823, Pdensi_DN20754_c1_g1, Pdensi_DN21247_c0_g1d495230, Pdensi_DN22099_c0_g1, Pdensi_DN22417_c1_g2, Pdensi_DN23426_c0_g1d224146, Pdensi_D…
GO:0071804	0.0358778254468589	0.984323909115516	12	50	cellular potassium ion transport	BP	0.519888394804602	BP cellular potassium ion transport	Pdensi_DN11351_c0_g1, Pdensi_DN19596_c0_g1d408249, Pdensi_DN21237_c1_g1, Pdensi_DN21532_c0_g1d295568, Pdensi_DN22260_c0_g1d222431, Pdensi_DN22841_c1_g1, Pdensi_DN22882_c0_g3, Pdensi_DN24824_c0_g1, Pdensi_DN24855_c2_g1, Pdensi_DN26996_c0_g2d79059, Pdensi_DN31921_c1_g1, Pdensi_DN37129_c0_g2
GO:0071805	0.0358778254468589	0.984323909115516	12	50	potassium ion transmembrane transport	BP	0.519888394804602	BP potassium ion transmembrane transport	Pdensi_DN11351_c0_g1, Pdensi_DN19596_c0_g1d408249, Pdensi_DN21237_c1_g1, Pdensi_DN21532_c0_g1d295568, Pdensi_DN22260_c0_g1d222431, Pdensi_DN22841_c1_g1, Pdensi_DN22882_c0_g3, Pdensi_DN24824_c0_g1, Pdensi_DN24855_c2_g1, Pdensi_DN26996_c0_g2d79059, Pdensi_DN31921_c1_g1, Pdensi_DN37129_c0_g2
GO:1901334	0.0361242315803939	0.993597027402549	4	10	lactone metabolic process	BP	0.520989802155917	BP lactone metabolic process	Pdensi_DN18455_c0_g1d404196, Pdensi_DN237_c0_g1d202516, Pdensi_GG_120308_c0_g1, Pdensi_GG_75008_c0_g1
GO:1901336	0.0361242315803939	0.993597027402549	4	10	lactone biosynthetic process	BP	0.520989802155917	BP lactone biosynthetic process	Pdensi_DN18455_c0_g1d404196, Pdensi_DN237_c0_g1d202516, Pdensi_GG_120308_c0_g1, Pdensi_GG_75008_c0_g1
GO:1901600	0.0361242315803939	0.993597027402549	4	10	strigolactone metabolic process	BP	0.520989802155917	BP strigolactone metabolic process	Pdensi_DN18455_c0_g1d404196, Pdensi_DN237_c0_g1d202516, Pdensi_GG_120308_c0_g1, Pdensi_GG_75008_c0_g1
GO:1901601	0.0361242315803939	0.993597027402549	4	10	strigolactone biosynthetic process	BP	0.520989802155917	BP strigolactone biosynthetic process	Pdensi_DN18455_c0_g1d404196, Pdensi_DN237_c0_g1d202516, Pdensi_GG_120308_c0_g1, Pdensi_GG_75008_c0_g1
GO:0010623	0.0361836334945358	0.993583031383664	4	10	programmed cell death involved in cell development	BP	0.521231846452501	BP programmed cell death involved in cell development	Pdensi_DN13295_c0_g1d51662, Pdensi_DN19290_c1_g3, Pdensi_DN19600_c0_g1d485629, Pdensi_DN39985_c0_g2
GO:0010927	0.0367574960521646	0.984612848491469	11	44	cellular component assembly involved in morphogenesis	BP	0.528875502021145	BP cellular component assembly involved in morphogenesis	Pdensi_DN13861_c0_g1, Pdensi_DN15274_c0_g1d344023, Pdensi_DN16084_c0_g1d214889, Pdensi_DN19519_c0_g5, Pdensi_DN20133_c0_g2, Pdensi_DN20303_c1_g6, Pdensi_DN25686_c0_g1d193387, Pdensi_DN38645_c0_g6, Pdensi_GG_11587_c0_g1, Pdensi_GG_80151_c1_g1, Pdensi_GG_93610_c0_g1
GO:0009855	0.0368417242168292	0.993427435640086	4	10	determination of bilateral symmetry	BP	0.52892168275891	BP determination of bilateral symmetry	Pdensi_DN15272_c0_g1d466398, Pdensi_DN15656_c1_g3, Pdensi_DN23691_c0_g5, Pdensi_DN25291_c0_g1d227068
GO:0004623	0.0368472014481269	0.995872263306147	3	6	phospholipase A2 activity	MF	0.52892168275891	MF phospholipase A2 activity	Pdensi_DN18673_c0_g2, Pdensi_DN5920_c0_g1, Pdensi_GG_28831_c0_g1
GO:0008083	0.0370984659155281	0.991130619547479	5	16	growth factor activity	MF	0.531904147886177	MF growth factor activity	Pdensi_DN17128_c0_g1d56912, Pdensi_DN17492_c0_g1d474248, Pdensi_DN22169_c0_g1d125273, Pdensi_DN6400_c0_g1d329090, Pdensi_GG_71144_c0_g1
GO:0015036	0.0377106302447735	0.980197056313501	18	84	disulfide oxidoreductase activity	MF	0.540048018610749	MF disulfide oxidoreductase activity	Pdensi_DN10615_c0_g1d173442, Pdensi_DN12226_c0_g1d211408, Pdensi_DN13717_c0_g1d340628, Pdensi_DN13881_c0_g1, Pdensi_DN16690_c0_g1d528169, Pdensi_DN21440_c0_g1d122939, Pdensi_DN22123_c0_g1d298989, Pdensi_DN24403_c1_g1, Pdensi_DN24936_c1_g6, Pdensi_DN32681_c0_g1d505378, Pdensi_DN33578_c0_g1d85545, Pdensi_DN4074_c0_g1, Pdensi_DN41609_c0_g1d35845, Pdensi_DN4173_c0_g1d448374, Pdensi_DN8444_c0_g1d33143…
GO:0051187	0.037952516729996	0.9879961628984	7	24	cofactor catabolic process	BP	0.542876350418539	BP cofactor catabolic process	Pdensi_DN10616_c0_g1d455771, Pdensi_DN12684_c0_g1d51036, Pdensi_DN14453_c0_g1d342034, Pdensi_DN17719_c0_g1d282070, Pdensi_DN18330_c0_g1d353900, Pdensi_DN23267_c0_g1d69377, Pdensi_GG_136421_c0_g1
GO:0006527	0.0380593081222466	0.995679426298463	3	6	arginine catabolic process	BP	0.543767918615743	BP arginine catabolic process	Pdensi_DN21165_c0_g1, Pdensi_DN23378_c4_g1, Pdensi_DN8105_c0_g1d452005
GO:0045927	0.0383116572501192	0.984617414828072	10	40	positive regulation of growth	BP	0.546734618633556	BP positive regulation of growth	Pdensi_DN10201_c1_g1, Pdensi_DN11712_c0_g1d336667, Pdensi_DN13295_c0_g1d51662, Pdensi_DN14761_c0_g1d53296, Pdensi_DN14987_c0_g1d465381, Pdensi_DN16066_c0_g1d55175, Pdensi_DN16107_c0_g2, Pdensi_DN17413_c0_g3, Pdensi_DN9024_c0_g1, Pdensi_GG_139768_c0_g1
GO:0005381	0.0383775050894837	0.991054301297253	5	14	iron ion transmembrane transporter activity	MF	0.54703599911933	MF iron ion transmembrane transporter activity	Pdensi_DN11991_c0_g2, Pdensi_DN14541_c0_g1d8394, Pdensi_DN22262_c0_g1d496121, Pdensi_DN23053_c1_g1, Pdensi_DN23589_c3_g1
GO:0046717	0.0385666852479482	0.995597902973084	3	6	acid secretion	BP	0.549092620002802	BP acid secretion	Pdensi_DN18673_c0_g2, Pdensi_GG_19927_c0_g1, Pdensi_GG_28831_c0_g1
GO:0006694	0.0387934072978362	0.977461420763135	24	119	steroid biosynthetic process	BP	0.551194508125403	BP steroid biosynthetic process	Pdensi_DN12094_c0_g1d269573, Pdensi_DN16309_c0_g1d278549, Pdensi_DN18206_c0_g1, Pdensi_DN20189_c0_g1d119417, Pdensi_DN21071_c1_g2d415963, Pdensi_DN21146_c1_g1, Pdensi_DN21322_c0_g1d294658, Pdensi_DN21886_c0_g1d190004, Pdensi_DN21905_c2_g3, Pdensi_DN21905_c2_g4, Pdensi_DN22184_c0_g1d496036, Pdensi_DN24678_c1_g6, Pdensi_DN25550_c1_g1, Pdensi_DN26139_c0_g1d559879, Pdensi_DN27094_c0_g1, Pdensi_DN3922…
GO:0065001	0.0388044539244458	0.983488772331245	11	47	specification of axis polarity	BP	0.551194508125403	BP specification of axis polarity	Pdensi_DN1194_c0_g1d98292, Pdensi_DN12603_c0_g1d105849, Pdensi_DN17302_c0_g5, Pdensi_DN17786_c0_g1d12450, Pdensi_DN19032_c0_g1d218074, Pdensi_DN19752_c0_g1d409295, Pdensi_DN20680_c0_g1d291823, Pdensi_DN21918_c0_g1d541792, Pdensi_DN26798_c0_g1d140295, Pdensi_DN39953_c3_g1, Pdensi_DN41203_c0_g1d35551
GO:0016297	0.0390329630579928	0.995522568803555	3	6	acyl-[acyl-carrier-protein] hydrolase activity	MF	0.553797144082659	MF acyl-[acyl-carrier-protein] hydrolase activity	Pdensi_DN17191_c1_g1, Pdensi_DN18447_c0_g1d186930, Pdensi_DN9224_c0_g1
GO:0008234	0.0392222434165795	0.977121588751204	24	125	cysteine-type peptidase activity	MF	0.554942896386629	MF cysteine-type peptidase activity	Pdensi_DN11249_c0_g1d457004, Pdensi_DN12030_c0_g1d389111, Pdensi_DN12273_c0_g1d337648, Pdensi_DN13082_c0_g1d390874, Pdensi_DN14059_c0_g2, Pdensi_DN15915_c1_g1, Pdensi_DN18859_c0_g1d532690, Pdensi_DN18873_c0_g1, Pdensi_DN19282_c0_g1d14910, Pdensi_DN19290_c1_g3, Pdensi_DN19600_c0_g1d485629, Pdensi_DN20723_c1_g1, Pdensi_DN20739_c0_g1, Pdensi_DN22289_c2_g2, Pdensi_DN23112_c0_g2, Pdensi_DN25478_c0_g1d…
GO:0004860	0.0392298043489043	0.992854622236619	4	10	protein kinase inhibitor activity	MF	0.554942896386629	MF protein kinase inhibitor activity	Pdensi_DN12774_c0_g1d211866, Pdensi_DN16732_c0_g1d56187, Pdensi_DN20502_c0_g1d362123, Pdensi_DN48630_c0_g1
GO:0046461	0.0392952206272135	0.990603118642968	5	15	neutral lipid catabolic process	BP	0.554942896386629	BP neutral lipid catabolic process	Pdensi_DN15038_c0_g1d53704, Pdensi_DN16888_c0_g1d56335, Pdensi_DN17498_c0_g1, Pdensi_DN19174_c1_g3, Pdensi_DN20096_c0_g1d62246
GO:0046464	0.0392952206272135	0.990603118642968	5	15	acylglycerol catabolic process	BP	0.554942896386629	BP acylglycerol catabolic process	Pdensi_DN15038_c0_g1d53704, Pdensi_DN16888_c0_g1d56335, Pdensi_DN17498_c0_g1, Pdensi_DN19174_c1_g3, Pdensi_DN20096_c0_g1d62246
GO:0031057	0.0395256135667541	0.988879250442718	6	19	negative regulation of histone modification	BP	0.557552772689046	BP negative regulation of histone modification	Pdensi_DN18278_c0_g1, Pdensi_DN21400_c0_g1d65427, Pdensi_DN22607_c0_g1d301507, Pdensi_DN6277_c0_g1d46369, Pdensi_GG_11587_c0_g1, Pdensi_GG_82308_c0_g1
GO:0099402	0.0401341073896364	0.970756861013884	63	367	plant organ development	BP	0.565484024625868	BP plant organ development	Pdensi_DN12300_c0_g1d105477, Pdensi_DN12562_c0_g2, Pdensi_DN12603_c0_g1d105849, Pdensi_DN14344_c0_g1d463866, Pdensi_DN14344_c0_g3, Pdensi_DN14761_c0_g1d53296, Pdensi_DN14987_c0_g1d465381, Pdensi_DN15327_c0_g1, Pdensi_DN15368_c0_g1d466725, Pdensi_DN15502_c0_g1d109651, Pdensi_DN15579_c0_g1d54375, Pdensi_DN15932_c0_g1, Pdensi_DN16137_c0_g1d183863, Pdensi_DN16214_c0_g2, Pdensi_DN17086_c0_g2, Pdensi_D…
GO:0004365	0.0401930629865387	0.99262000447181	4	10	glyceraldehyde-3-phosphate dehydrogenase (NAD+) (phosphorylating) activity	MF	0.565663015334141	MF glyceraldehyde-3-phosphate dehydrogenase (NAD+) (phosphorylating) activity	Pdensi_DN22166_c0_g1d125199, Pdensi_DN26911_c0_g2, Pdensi_DN39890_c1_g1, Pdensi_GG_148135_c2_g1
GO:0001708	0.0406288728765099	0.986952406987974	7	24	cell fate specification	BP	0.571139212965191	BP cell fate specification	Pdensi_DN1194_c0_g1d98292, Pdensi_DN15327_c0_g1, Pdensi_DN22219_c2_g1, Pdensi_DN22219_c2_g2, Pdensi_DN23797_c2_g2, Pdensi_DN39552_c0_g3, Pdensi_DN7676_c0_g1
GO:0033612	0.0407970048914988	0.982495806892067	11	47	receptor serine/threonine kinase binding	MF	0.572464926206642	MF receptor serine/threonine kinase binding	Pdensi_DN18117_c1_g1, Pdensi_DN20929_c2_g1, Pdensi_DN21995_c0_g2, Pdensi_DN22739_c0_g1d302230, Pdensi_DN27119_c2_g5, Pdensi_DN41203_c0_g1d35551, Pdensi_GG_144895_c0_g1, Pdensi_GG_3689_c1_g1, Pdensi_GG_44349_c0_g1, Pdensi_GG_58919_c0_g1, Pdensi_GG_87643_c0_g1
GO:0010492	0.0408400726416277	0.988290603860214	6	20	maintenance of shoot apical meristem identity	BP	0.572464926206642	BP maintenance of shoot apical meristem identity	Pdensi_DN15502_c0_g1d109651, Pdensi_DN16137_c0_g1d183863, Pdensi_DN17084_c0_g1d215790, Pdensi_DN24748_c1_g1, Pdensi_DN34938_c0_g1d375074, Pdensi_GG_83182_c0_g1
GO:0016229	0.0408636042991331	0.978328084753849	18	84	steroid dehydrogenase activity	MF	0.572464926206642	MF steroid dehydrogenase activity	Pdensi_DN16309_c0_g1d278549, Pdensi_DN18206_c0_g1, Pdensi_DN20189_c0_g1d119417, Pdensi_DN21071_c1_g2d415963, Pdensi_DN21146_c1_g1, Pdensi_DN21322_c0_g1d294658, Pdensi_DN21905_c2_g3, Pdensi_DN21905_c2_g4, Pdensi_DN22184_c0_g1d496036, Pdensi_DN24678_c1_g6, Pdensi_DN25550_c1_g1, Pdensi_DN26139_c0_g1d559879, Pdensi_DN39224_c0_g1d571718, Pdensi_DN39240_c1_g1, Pdensi_GG_143718_c0_g1, Pdensi_GG_29956_c0…
GO:0022611	0.0410479280522331	0.986787425549976	7	24	dormancy process	BP	0.573676980936538	BP dormancy process	Pdensi_DN17965_c0_g1, Pdensi_DN18670_c0_g1d532266, Pdensi_DN21483_c0_g2, Pdensi_DN26750_c2_g1, Pdensi_DN52780_c0_g1, Pdensi_DN8540_c0_g1d102351, Pdensi_GG_66896_c0_g1
GO:0008217	0.0410963175022895	0.99518449200062	3	6	regulation of blood pressure	BP	0.573676980936538	BP regulation of blood pressure	Pdensi_DN12005_c0_g1d337285, Pdensi_DN16881_c0_g1, Pdensi_DN20067_c0_g2d62321
GO:0016109	0.0411482984552565	0.984245052201121	9	35	tetraterpenoid biosynthetic process	BP	0.573676980936538	BP tetraterpenoid biosynthetic process	Pdensi_DN15009_c0_g1d213936, Pdensi_DN17592_c0_g2, Pdensi_DN18761_c1_g1, Pdensi_DN19312_c0_g5, Pdensi_DN21980_c0_g1d297550, Pdensi_DN23220_c0_g1d128802, Pdensi_DN36342_c0_g1d148659, Pdensi_DN50364_c0_g1d160524, Pdensi_GG_66168_c0_g1
GO:0016117	0.0411482984552565	0.984245052201121	9	35	carotenoid biosynthetic process	BP	0.573676980936538	BP carotenoid biosynthetic process	Pdensi_DN15009_c0_g1d213936, Pdensi_DN17592_c0_g2, Pdensi_DN18761_c1_g1, Pdensi_DN19312_c0_g5, Pdensi_DN21980_c0_g1d297550, Pdensi_DN23220_c0_g1d128802, Pdensi_DN36342_c0_g1d148659, Pdensi_DN50364_c0_g1d160524, Pdensi_GG_66168_c0_g1
GO:0030702	0.0412081834716472	0.99237057818896	4	10	chromatin silencing at centromere	BP	0.573676980936538	BP chromatin silencing at centromere	Pdensi_DN15257_c0_g1d466226, Pdensi_DN19980_c0_g1, Pdensi_DN47274_c0_g1d249424, Pdensi_DN5002_c0_g1
GO:0015175	0.0412315671498951	0.990005468986319	5	15	neutral amino acid transmembrane transporter activity	MF	0.573676980936538	MF neutral amino acid transmembrane transporter activity	Pdensi_DN22088_c1_g1d125033, Pdensi_DN22148_c1_g1, Pdensi_DN23088_c0_g2d69009, Pdensi_DN38303_c0_g1d33327, Pdensi_GG_51042_c1_g1
GO:0019842	0.0413247776379727	0.97496135772763	27	139	vitamin binding	MF	0.573693077843278	MF vitamin binding	Pdensi_DN11323_c0_g1d174533, Pdensi_DN11832_c0_g1d50232, Pdensi_DN12060_c0_g1d5997, Pdensi_DN15275_c0_g1d275813, Pdensi_DN15407_c0_g1d182088, Pdensi_DN17434_c0_g1, Pdensi_DN18091_c0_g1, Pdensi_DN18224_c1_g1d353651, Pdensi_DN18233_c1_g4, Pdensi_DN19541_c0_g1d117779, Pdensi_DN21165_c0_g1, Pdensi_DN21992_c0_g1d124522, Pdensi_DN22417_c1_g2, Pdensi_DN23378_c4_g1, Pdensi_DN24802_c0_g3, Pdensi_DN24833_c…
GO:0019139	0.0413265414210898	0.995146298507993	3	6	cytokinin dehydrogenase activity	MF	0.573693077843278	MF cytokinin dehydrogenase activity	Pdensi_DN39624_c1_g1, Pdensi_DN8865_c0_g1d265108, Pdensi_GG_8926_c0_g1
GO:0035252	0.0415945268551056	0.992275068400265	4	10	UDP-xylosyltransferase activity	MF	0.576758575326464	MF UDP-xylosyltransferase activity	Pdensi_DN19022_c0_g1d60200, Pdensi_DN19172_c0_g1d406742, Pdensi_DN19663_c0_g2d359591, Pdensi_DN22311_c1_g2d423946
GO:0071248	0.0416798230148315	0.984131719068452	9	33	cellular response to metal ion	BP	0.577286789888322	BP cellular response to metal ion	Pdensi_DN10914_c0_g1d387447, Pdensi_DN14892_c1_g1, Pdensi_DN16069_c0_g1, Pdensi_DN16107_c0_g2, Pdensi_DN17884_c0_g2, Pdensi_DN30915_c0_g1d234365, Pdensi_DN33438_c0_g1, Pdensi_GG_15322_c0_g1, Pdensi_GG_78706_c1_g1
GO:0043657	0.0421463993807861	0.998105676706539	2	3	host cell	CC	0.582429903307361	CC host cell	Pdensi_DN10914_c0_g1d387447, Pdensi_DN16069_c0_g1
GO:0044216	0.0421463993807861	0.998105676706539	2	3	other organism cell	CC	0.582429903307361	CC other organism cell	Pdensi_DN10914_c0_g1d387447, Pdensi_DN16069_c0_g1
GO:0005179	0.0424009095505121	0.991800626065218	4	11	hormone activity	MF	0.585285692779642	MF hormone activity	Pdensi_DN13117_c0_g1d51549, Pdensi_DN18990_c0_g1d59915, Pdensi_DN22119_c0_g4, Pdensi_DN24462_c0_g3
GO:0009742	0.0426704100177714	0.980081817538111	13	56	brassinosteroid mediated signaling pathway	BP	0.588341730008279	BP brassinosteroid mediated signaling pathway	Pdensi_DN17007_c1_g2, Pdensi_DN17979_c0_g1d58195, Pdensi_DN19112_c1_g1d285936, Pdensi_DN19116_c1_g1d406902, Pdensi_DN19331_c0_g1d218392, Pdensi_DN19945_c2_g5, Pdensi_DN20475_c0_g1, Pdensi_DN21129_c2_g5, Pdensi_DN24035_c0_g4, Pdensi_DN4701_c0_g1d167308, Pdensi_DN7888_c0_g1d170051, Pdensi_DN9933_c0_g1d172540, Pdensi_GG_74079_c0_g1
GO:0015665	0.0432856185643022	0.989362064466504	5	15	alcohol transmembrane transporter activity	MF	0.59548156922544	MF alcohol transmembrane transporter activity	Pdensi_DN15273_c0_g3d525430, Pdensi_DN21746_c0_g1d541054, Pdensi_DN2329_c0_g1d381079, Pdensi_DN26653_c0_g1d78124, Pdensi_DN28060_c0_g1d141387
GO:1901618	0.0432856185643022	0.989362064466504	5	15	organic hydroxy compound transmembrane transporter activity	MF	0.59548156922544	MF organic hydroxy compound transmembrane transporter activity	Pdensi_DN15273_c0_g3d525430, Pdensi_DN21746_c0_g1d541054, Pdensi_DN2329_c0_g1d381079, Pdensi_DN26653_c0_g1d78124, Pdensi_DN28060_c0_g1d141387
GO:0004659	0.0436190722139611	0.984294383965571	8	30	prenyltransferase activity	MF	0.599394666490724	MF prenyltransferase activity	Pdensi_DN17839_c0_g1d216576, Pdensi_DN18761_c1_g1, Pdensi_DN19312_c0_g5, Pdensi_DN20362_c0_g1d290394, Pdensi_DN21980_c0_g1d297550, Pdensi_DN23220_c0_g1d128802, Pdensi_DN36342_c0_g1d148659, Pdensi_DN50364_c0_g1d160524
GO:0031597	0.0440643186585304	0.985393542747563	7	26	cytosolic proteasome complex	CC	0.60471736971274	CC cytosolic proteasome complex	Pdensi_DN19179_c1_g1d406845, Pdensi_DN20245_c1_g1d289971, Pdensi_DN23035_c0_g1d223622, Pdensi_DN23364_c1_g1, Pdensi_DN23497_c2_g2, Pdensi_DN24570_c2_g1, Pdensi_DN9472_c0_g1d48326
GO:0015970	0.044154751525223	0.997961890962555	2	3	guanosine tetraphosphate biosynthetic process	BP	0.60471736971274	BP guanosine tetraphosphate biosynthetic process	Pdensi_DN16495_c1_g1d470655, Pdensi_DN16946_c0_g1
GO:0034036	0.044154751525223	0.997961890962555	2	3	purine ribonucleoside bisphosphate biosynthetic process	BP	0.60471736971274	BP purine ribonucleoside bisphosphate biosynthetic process	Pdensi_DN16495_c1_g1d470655, Pdensi_DN16946_c0_g1
GO:0009827	0.0447260785119548	0.988730251840348	5	16	plant-type cell wall modification	BP	0.61185675637719	BP plant-type cell wall modification	Pdensi_DN17302_c0_g5, Pdensi_DN19791_c0_g1d15652, Pdensi_DN21952_c0_g1d495921, Pdensi_DN22302_c0_g1d222548, Pdensi_DN41948_c0_g1d244695
GO:0016138	0.0450494567638116	0.994515805707656	3	6	glycoside biosynthetic process	BP	0.615592018124486	BP glycoside biosynthetic process	Pdensi_DN24569_c0_g1d133942, Pdensi_GG_61160_c0_g1, Pdensi_GG_61809_c0_g1
GO:0120029	0.0454380614786899	0.994448616589554	3	6	proton export across plasma membrane	BP	0.620209254335243	BP proton export across plasma membrane	Pdensi_DN15198_c2_g2, Pdensi_DN23020_c2_g2, Pdensi_DN26087_c0_g2
GO:0043101	0.0457998984179938	0.990913059427756	4	11	purine-containing compound salvage	BP	0.624451234840651	BP purine-containing compound salvage	Pdensi_DN13044_c0_g1d460723, Pdensi_DN15698_c0_g1d276674, Pdensi_DN23603_c0_g1d364897, Pdensi_DN25370_c0_g3d138045
GO:0006561	0.0460995398291095	0.994333658606351	3	6	proline biosynthetic process	BP	0.627584213696602	BP proline biosynthetic process	Pdensi_DN21021_c0_g1d121912, Pdensi_DN21165_c0_g1, Pdensi_DN23378_c4_g1
GO:0071368	0.0461323146454003	0.99781641915669	2	3	cellular response to cytokinin stimulus	BP	0.627584213696602	BP cellular response to cytokinin stimulus	Pdensi_DN15502_c0_g1d109651, Pdensi_DN15579_c0_g1d54375
GO:0015804	0.0465527325318787	0.990713197535465	4	11	neutral amino acid transport	BP	0.632599909849863	BP neutral amino acid transport	Pdensi_DN22088_c1_g1d125033, Pdensi_GG_19927_c0_g1, Pdensi_GG_51042_c1_g1, Pdensi_GG_99216_c0_g1
GO:0044420	0.0466858723927376	0.997775014135088	2	3	extracellular matrix component	CC	0.633705015941378	CC extracellular matrix component	Pdensi_DN13861_c0_g1, Pdensi_GG_93610_c0_g1
GO:0031303	0.0469276211312864	0.997756838403631	2	3	integral component of endosome membrane	CC	0.636280273210236	CC integral component of endosome membrane	Pdensi_DN18995_c0_g2d356358, Pdensi_GG_11913_c0_g1
GO:0004089	0.0476061129388155	0.990431590706179	4	11	carbonate dehydratase activity	MF	0.644764962615408	MF carbonate dehydratase activity	Pdensi_DN13020_c0_g1d177218, Pdensi_DN16465_c0_g1d184695, Pdensi_DN16686_c0_g1d348393, Pdensi_DN17027_c0_g1d215839
GO:1900425	0.0476914633063074	0.984007060730781	7	25	negative regulation of defense response to bacterium	BP	0.645206411765641	BP negative regulation of defense response to bacterium	Pdensi_DN10638_c0_g1, Pdensi_DN1716_c0_g1d446709, Pdensi_DN18431_c0_g1, Pdensi_DN22201_c1_g3, Pdensi_DN24648_c1_g1, Pdensi_DN39110_c0_g4, Pdensi_GG_78754_c0_g1
GO:0042937	0.0478634572799572	0.994023509202668	3	6	tripeptide transmembrane transporter activity	MF	0.646817770755665	MF tripeptide transmembrane transporter activity	Pdensi_DN22640_c0_g1d126873, Pdensi_GG_138131_c0_g1, Pdensi_GG_94089_c1_g1
GO:0009705	0.0479944698292801	0.972200287369475	22	109	plant-type vacuole membrane	CC	0.647809432792321	CC plant-type vacuole membrane	Pdensi_DN12191_c1_g2, Pdensi_DN16245_c0_g1d10420, Pdensi_DN16345_c0_g1d398359, Pdensi_DN17581_c0_g1d113262, Pdensi_DN18194_c0_g3, Pdensi_DN19391_c0_g1, Pdensi_DN19821_c0_g1d288223, Pdensi_DN21483_c0_g2, Pdensi_DN21835_c0_g2, Pdensi_DN22277_c0_g1d496154, Pdensi_DN24322_c1_g4d553002, Pdensi_DN25626_c0_g1d559430, Pdensi_DN25819_c0_g4, Pdensi_DN31919_c0_g1, Pdensi_DN36260_c0_g1d239483, Pdensi_GG_1290…
GO:0016790	0.0480427764139522	0.978811479784841	11	47	thiolester hydrolase activity	MF	0.647809432792321	MF thiolester hydrolase activity	Pdensi_DN16691_c0_g1d399074, Pdensi_DN17191_c1_g1, Pdensi_DN18447_c0_g1d186930, Pdensi_DN19345_c1_g2, Pdensi_DN20643_c0_g1d291712, Pdensi_DN22121_c0_g1, Pdensi_DN25460_c1_g1, Pdensi_DN26557_c0_g2, Pdensi_DN3144_c0_g1, Pdensi_DN9224_c0_g1, Pdensi_GG_72360_c0_g1
GO:0004564	0.0481594475850809	0.987606847539277	5	16	beta-fructofuranosidase activity	MF	0.648235953937252	MF beta-fructofuranosidase activity	Pdensi_DN15932_c0_g1, Pdensi_DN17620_c0_g1, Pdensi_DN26760_c0_g1d24232, Pdensi_DN38894_c0_g1d441101, Pdensi_GG_147979_c0_g1
GO:0001709	0.048180415546113	0.987791196543678	5	15	cell fate determination	BP	0.648235953937252	BP cell fate determination	Pdensi_DN10751_c0_g1d49359, Pdensi_DN11349_c0_g1d388093, Pdensi_DN15141_c0_g1d214053, Pdensi_DN15654_c0_g1, Pdensi_DN20732_c0_g1d63765
GO:0048522	0.0485002981048963	0.959674648152771	164	1052	positive regulation of cellular process	BP	0.651822687717453	BP positive regulation of cellular process	Pdensi_DN10201_c1_g1, Pdensi_DN10914_c0_g1d387447, Pdensi_DN11137_c0_g1, Pdensi_DN11265_c0_g1d210500, Pdensi_DN11521_c0_g1d336257, Pdensi_DN11573_c0_g1d210841, Pdensi_DN11575_c0_g1, Pdensi_DN12094_c0_g1d458612, Pdensi_DN12562_c0_g2, Pdensi_DN13148_c0_g1d51587, Pdensi_DN13295_c0_g1d51662, Pdensi_DN13394_c0_g1d212532, Pdensi_DN13570_c0_g1d340125, Pdensi_DN13878_c0_g1, Pdensi_DN14132_c0_g1, Pdensi_D…
GO:0032989	0.0487959142961654	0.965433575580165	50	285	cellular component morphogenesis	BP	0.65507577589693	BP cellular component morphogenesis	Pdensi_DN10435_c0_g1d173205, Pdensi_DN10531_c0_g1d455577, Pdensi_DN11777_c0_g1, Pdensi_DN14334_c0_g1d179490, Pdensi_DN14892_c1_g1, Pdensi_DN15094_c0_g1d465830, Pdensi_DN15439_c0_g1d54251, Pdensi_DN15654_c0_g1, Pdensi_DN16340_c0_g1d55657, Pdensi_DN16373_c0_g1d55637, Pdensi_DN17345_c0_g2d350648, Pdensi_DN17452_c0_g1d474352, Pdensi_DN17885_c0_g2d282185, Pdensi_DN18458_c1_g1, Pdensi_DN18842_c0_g1, Pd…
GO:0052793	0.04897613322468	0.987530975109889	5	15	pectin acetylesterase activity	MF	0.656774242694996	MF pectin acetylesterase activity	Pdensi_DN16818_c0_g1d349161, Pdensi_DN16818_c3_g4, Pdensi_DN21451_c0_g2, Pdensi_DN44148_c0_g1d246748, Pdensi_GG_156497_c2_g1
GO:0006723	0.0490369432717033	0.997595855193129	2	3	cuticle hydrocarbon biosynthetic process	BP	0.656869459159838	BP cuticle hydrocarbon biosynthetic process	Pdensi_DN16817_c0_g1d215591, Pdensi_DN20964_c0_g1d220600
GO:0008199	0.0494469417467387	0.985125620542646	6	20	ferric iron binding	MF	0.660520347029163	MF ferric iron binding	Pdensi_DN12094_c0_g1d269573, Pdensi_DN27094_c0_g1, Pdensi_DN30915_c0_g1d234365, Pdensi_DN50138_c0_g1d160317, Pdensi_DN74732_c0_g1, Pdensi_GG_141908_c0_g1
GO:0035864	0.0494595086906865	0.997563091154883	2	3	response to potassium ion	BP	0.660520347029163	BP response to potassium ion	Pdensi_DN10914_c0_g1d387447, Pdensi_DN16069_c0_g1
GO:0031325	0.0494715157709495	0.960287902129976	116	729	positive regulation of cellular metabolic process	BP	0.660520347029163	BP positive regulation of cellular metabolic process	Pdensi_DN11137_c0_g1, Pdensi_DN11265_c0_g1d210500, Pdensi_DN11521_c0_g1d336257, Pdensi_DN12094_c0_g1d458612, Pdensi_DN12562_c0_g2, Pdensi_DN13295_c0_g1d51662, Pdensi_DN13394_c0_g1d212532, Pdensi_DN13570_c0_g1d340125, Pdensi_DN13878_c0_g1, Pdensi_DN14132_c0_g1, Pdensi_DN14344_c0_g1d463866, Pdensi_DN14344_c0_g3, Pdensi_DN14401_c4_g2, Pdensi_DN14863_c0_g1d342967, Pdensi_DN15055_c0_g1d181160, Pdensi_…
GO:0016208	0.0495931947038704	0.981575226014036	8	31	AMP binding	MF	0.660631540727902	MF AMP binding	Pdensi_DN15267_c1_g3, Pdensi_DN15694_c0_g1d276718, Pdensi_DN18303_c2_g2, Pdensi_DN25488_c0_g2, Pdensi_DN25675_c2_g1, Pdensi_DN26521_c0_g2d77597, Pdensi_DN37337_c0_g3, Pdensi_DN48186_c0_g2
GO:0006833	0.0496418958241163	0.981474704417457	8	32	water transport	BP	0.660631540727902	BP water transport	Pdensi_DN20385_c0_g1d62857, Pdensi_DN21746_c0_g1d541054, Pdensi_DN21923_c1_g1, Pdensi_DN23166_c0_g1d547330, Pdensi_DN25626_c0_g1d559430, Pdensi_DN41203_c0_g1d35551, Pdensi_GG_34298_c0_g1, Pdensi_GG_89808_c0_g1
GO:0042044	0.0496418958241163	0.981474704417457	8	32	fluid transport	BP	0.660631540727902	BP fluid transport	Pdensi_DN20385_c0_g1d62857, Pdensi_DN21746_c0_g1d541054, Pdensi_DN21923_c1_g1, Pdensi_DN23166_c0_g1d547330, Pdensi_DN25626_c0_g1d559430, Pdensi_DN41203_c0_g1d35551, Pdensi_GG_34298_c0_g1, Pdensi_GG_89808_c0_g1
