# Supplementary material for: Transcriptional Regulation of Pine Male and Female Cone Initiation and Development: Key Players Identified Through Comparative Transcriptomics
Source: Front Genet. 2022 Mar 18;13:815093. doi: 10.3389/fgene.2022.815093 (PMC8971679; doi:10.3389/fgene.2022.815093)
Supplement: Supplementary file 2 [file DataSheet3.ZIP › SUP_GSEA/salmon.gene.counts.matrix.FC_3_2_vs_Needles.DESeq2.DE_results.P0.001_C2.DE.subset.GOseq.depleted]

category	over_represented_pvalue	under_represented_pvalue	numDEInCat	numInCat	term	ontology	over_represented_FDR	under_represented_FDR	go_term
GO:0000943	1	0	67	915	retrotransposon nucleocapsid	CC	0.9999999999	0	CC retrotransposon nucleocapsid
GO:0003723	1	0	215	1505	RNA binding	MF	0.9999999999	0	MF RNA binding
GO:0003964	1	0	77	971	RNA-directed DNA polymerase activity	MF	0.9999999999	0	MF RNA-directed DNA polymerase activity
GO:0004190	1	0	110	1074	aspartic-type endopeptidase activity	MF	0.9999999999	0	MF aspartic-type endopeptidase activity
GO:0004518	1	0	144	1323	nuclease activity	MF	0.9999999999	0	MF nuclease activity
GO:0004519	1	0	125	1220	endonuclease activity	MF	0.9999999999	0	MF endonuclease activity
GO:0005739	1	0	171	1533	mitochondrion	CC	0.9999999999	0	CC mitochondrion
GO:0006139	1	0	528	4217	nucleobase-containing compound metabolic process	BP	0.9999999999	0	BP nucleobase-containing compound metabolic process
GO:0006396	1	0	102	1064	RNA processing	BP	0.9999999999	0	BP RNA processing
GO:0006397	1	0	42	574	mRNA processing	BP	0.9999999999	0	BP mRNA processing
GO:0006725	1	0	757	4766	cellular aromatic compound metabolic process	BP	0.9999999999	0	BP cellular aromatic compound metabolic process
GO:0006807	1	0	1564	7939	nitrogen compound metabolic process	BP	0.9999999999	0	BP nitrogen compound metabolic process
GO:0008270	1	0	192	2075	zinc ion binding	MF	0.9999999999	0	MF zinc ion binding
GO:0008380	1	0	22	347	RNA splicing	BP	0.9999999999	0	BP RNA splicing
GO:0009451	1	0	38	1096	RNA modification	BP	0.9999999999	0	BP RNA modification
GO:0015074	1	0	75	986	DNA integration	BP	0.9999999999	0	BP DNA integration
GO:0016070	1	0	200	2261	RNA metabolic process	BP	0.9999999999	0	BP RNA metabolic process
GO:0016071	1	0	61	801	mRNA metabolic process	BP	0.9999999999	0	BP mRNA metabolic process
GO:0016779	1	0	118	1156	nucleotidyltransferase activity	MF	0.9999999999	0	MF nucleotidyltransferase activity
GO:0034061	1	0	96	1012	DNA polymerase activity	MF	0.9999999999	0	MF DNA polymerase activity
GO:0034641	1	0	710	4924	cellular nitrogen compound metabolic process	BP	0.9999999999	0	BP cellular nitrogen compound metabolic process
GO:0044260	1	0	1316	6829	cellular macromolecule metabolic process	BP	0.9999999999	0	BP cellular macromolecule metabolic process
GO:0044428	1	0	360	2528	nuclear part	CC	0.9999999999	0	CC nuclear part
GO:0046483	1	0	622	4499	heterocycle metabolic process	BP	0.9999999999	0	BP heterocycle metabolic process
GO:0046914	1	0	407	2530	transition metal ion binding	MF	0.9999999999	0	MF transition metal ion binding
GO:0070001	1	0	110	1074	aspartic-type peptidase activity	MF	0.9999999999	0	MF aspartic-type peptidase activity
GO:0090304	1	0	439	3780	nucleic acid metabolic process	BP	0.9999999999	0	BP nucleic acid metabolic process
GO:1901360	1	0	809	4909	organic cyclic compound metabolic process	BP	0.9999999999	0	BP organic cyclic compound metabolic process
GO:0044429	1	0	52	506	mitochondrial part	CC	0.9999999999	0	CC mitochondrial part
GO:0030529	1	0	111	831	NA	NA	0.9999999999	0	none
GO:0004175	1.00000000000001	0	173	1301	endopeptidase activity	MF	0.9999999999	0	MF endopeptidase activity
GO:0000959	1.00000000000001	0	4	164	mitochondrial RNA metabolic process	BP	0.9999999999	0	BP mitochondrial RNA metabolic process
GO:0016556	1.00000000000002	0	12	225	mRNA modification	BP	0.9999999999	0	BP mRNA modification
GO:0015031	1.00000000000003	0	100	745	protein transport	BP	0.9999999999	0	BP protein transport
GO:0044451	1.00000000000003	0	52	477	nucleoplasm part	CC	0.9999999999	0	CC nucleoplasm part
GO:1990904	1.00000000000006	0	126	887	ribonucleoprotein complex	CC	0.9999999999	0	CC ribonucleoprotein complex
GO:0042886	1.00000000000008	0	106	769	amide transport	BP	0.9999999999	0	BP amide transport
GO:0043170	1.00000000000008	0	1481	7262	macromolecule metabolic process	BP	0.9999999999	0	BP macromolecule metabolic process
GO:0015833	1.00000000000009	0	104	757	peptide transport	BP	0.9999999999	0	BP peptide transport
GO:0044265	1.00000000000033	0	75	596	cellular macromolecule catabolic process	BP	0.9999999999	0	BP cellular macromolecule catabolic process
GO:0043632	1.0000000000004	0	50	454	modification-dependent macromolecule catabolic process	BP	0.9999999999	0	BP modification-dependent macromolecule catabolic process
GO:0051649	1.00000000000053	0	84	642	establishment of localization in cell	BP	0.9999999999	0	BP establishment of localization in cell
GO:0019941	1.00000000000054	0	48	441	modification-dependent protein catabolic process	BP	0.9999999999	0	BP modification-dependent protein catabolic process
GO:0045184	1.00000000000061	0	110	774	establishment of protein localization	BP	0.9999999999	0	BP establishment of protein localization
GO:0005681	1.00000000000066	0	10	189	spliceosomal complex	CC	0.9999999999	0	CC spliceosomal complex
GO:0046907	1.00000000000141	0	79	609	intracellular transport	BP	0.9999999999	0	BP intracellular transport
GO:0005829	1.00000000000196	0	334	1877	cytosol	CC	0.9999999999	0	CC cytosol
GO:1900864	1.00000000000274	0	4	143	mitochondrial RNA modification	BP	0.9999999999	0	BP mitochondrial RNA modification
GO:0070011	1.00000000000288	0	217	1463	peptidase activity, acting on L-amino acid peptides	MF	0.9999999999	0	MF peptidase activity, acting on L-amino acid peptides
GO:0034660	1.00000000000295	0	60	494	ncRNA metabolic process	BP	0.9999999999	0	BP ncRNA metabolic process
GO:0080156	1.00000000000362	0	4	142	mitochondrial mRNA modification	BP	0.9999999999	0	BP mitochondrial mRNA modification
GO:0016607	1.00000000000562	0	4	130	nuclear speck	CC	0.9999999999	0	CC nuclear speck
GO:0006511	1.00000000000745	0	47	420	ubiquitin-dependent protein catabolic process	BP	0.9999999999	0	BP ubiquitin-dependent protein catabolic process
GO:0008233	1.0000000000171	0	226	1489	peptidase activity	MF	0.9999999999	0	MF peptidase activity
GO:0008104	1.00000000002112	0	132	857	protein localization	BP	0.9999999999	0	BP protein localization
GO:0034470	1.00000000004033	0	46	399	ncRNA processing	BP	0.9999999999	0	BP ncRNA processing
GO:0071705	1.0000000000512	0	162	1003	nitrogen compound transport	BP	0.9999999999	0	BP nitrogen compound transport
GO:0000375	0.999999999853432	6.64007954367969e-10	13	182	RNA splicing, via transesterification reactions	BP	0.9999999999	1.40460579174838e-07	BP RNA splicing, via transesterification reactions
GO:0000377	0.999999999814171	8.36829651674375e-10	13	181	RNA splicing, via transesterification reactions with bulged adenosine as nucleophile	BP	0.9999999999	1.74018016888015e-07	BP RNA splicing, via transesterification reactions with bulged adenosine as nucleophile
GO:0006886	0.999999999257002	1.70780413248123e-09	59	452	intracellular protein transport	BP	0.9999999999	3.49217481690203e-07	BP intracellular protein transport
GO:0000398	0.999999999203723	3.87263787303796e-09	10	154	mRNA splicing, via spliceosome	BP	0.9999999999	7.789080994148e-07	BP mRNA splicing, via spliceosome
GO:0009756	0.999999999586647	4.52046690266261e-09	3	98	carbohydrate mediated signaling	BP	0.9999999999	8.80342990932818e-07	BP carbohydrate mediated signaling
GO:0010182	0.999999999586647	4.52046690266261e-09	3	98	sugar mediated signaling pathway	BP	0.9999999999	8.80342990932818e-07	BP sugar mediated signaling pathway
GO:0003729	0.999999997221092	7.40759309683995e-09	33	291	mRNA binding	MF	0.9999999999	1.42005874539265e-06	MF mRNA binding
GO:0006259	0.999999994474115	8.17007080047629e-09	264	1608	DNA metabolic process	BP	0.9999999999	1.54213228693913e-06	BP DNA metabolic process
GO:0015931	0.999999998171922	8.65246993688976e-09	10	153	nucleobase-containing compound transport	BP	0.9999999999	1.60844172205607e-06	BP nucleobase-containing compound transport
GO:0044455	0.9999999978437	1.14878016477042e-08	8	142	mitochondrial membrane part	CC	0.9999999999	2.10363937933854e-06	CC mitochondrial membrane part
GO:0016192	0.99999998268445	3.4385136418722e-08	68	477	vesicle-mediated transport	BP	0.9999999999	6.19257506478495e-06	BP vesicle-mediated transport
GO:0051603	0.999999981946367	3.48266101124918e-08	75	515	proteolysis involved in cellular protein catabolic process	BP	0.9999999999	6.19257506478495e-06	BP proteolysis involved in cellular protein catabolic process
GO:0005743	0.999999989417136	4.1110052448512e-08	13	166	mitochondrial inner membrane	CC	0.9999999999	7.17160054547445e-06	CC mitochondrial inner membrane
GO:0051641	0.999999974881742	4.15016414319574e-08	136	819	cellular localization	BP	0.9999999999	7.17160054547445e-06	BP cellular localization
GO:0043412	0.999999954200041	5.80426165148297e-08	696	3413	macromolecule modification	BP	0.9999999999	9.8906230836173e-06	BP macromolecule modification
GO:0016604	0.999999976984335	7.30308421146615e-08	19	194	nuclear body	CC	0.9999999999	1.22741835877367e-05	CC nuclear body
GO:0050657	0.999999986508634	8.03763655907524e-08	6	113	nucleic acid transport	BP	0.9999999999	1.29754951241176e-05	BP nucleic acid transport
GO:0050658	0.999999986508634	8.03763655907524e-08	6	113	RNA transport	BP	0.9999999999	1.29754951241176e-05	BP RNA transport
GO:0051236	0.999999986508634	8.03763655907524e-08	6	113	establishment of RNA localization	BP	0.9999999999	1.29754951241176e-05	BP establishment of RNA localization
GO:0031966	0.999999962113454	9.87369243197327e-08	29	262	mitochondrial membrane	CC	0.9999999999	1.57325107075169e-05	CC mitochondrial membrane
GO:0048193	0.999999974455899	1.00487094742331e-07	12	154	Golgi vesicle transport	BP	0.9999999999	1.5806104684534e-05	BP Golgi vesicle transport
GO:0016072	0.999999858720228	3.3980702404816e-07	33	271	rRNA metabolic process	BP	0.9999999999	5.27733212410997e-05	BP rRNA metabolic process
GO:0070647	0.999999792700652	3.46103232409881e-07	112	679	protein modification by small protein conjugation or removal	BP	0.9999999999	5.30792569804604e-05	BP protein modification by small protein conjugation or removal
GO:0043161	0.999999774254236	5.48463210878276e-07	31	258	proteasome-mediated ubiquitin-dependent protein catabolic process	BP	0.9999999999	8.30752485711799e-05	BP proteasome-mediated ubiquitin-dependent protein catabolic process
GO:0010498	0.999999755107975	5.86898236812945e-07	32	263	proteasomal protein catabolic process	BP	0.9999999999	8.78128593592442e-05	BP proteasomal protein catabolic process
GO:0006364	0.999999699281397	7.33911258781666e-07	30	250	rRNA processing	BP	0.9999999999	0.000108486231734847	BP rRNA processing
GO:0033036	0.99999937725289	9.38308489963634e-07	170	944	macromolecule localization	BP	0.9999999999	0.000137048891230522	BP macromolecule localization
GO:0071702	0.999999297128921	1.01028197144721e-06	220	1188	organic substance transport	BP	0.9999999999	0.000145825288325715	BP organic substance transport
GO:0072594	0.999999498824812	1.27145994263399e-06	26	225	establishment of protein localization to organelle	BP	0.9999999999	0.00018139002367647	BP establishment of protein localization to organelle
GO:0034248	0.999999468865106	1.64203854895939e-06	16	166	regulation of cellular amide metabolic process	BP	0.9999999999	0.000231565183415894	BP regulation of cellular amide metabolic process
GO:0022618	0.999999413727834	1.71591838211228e-06	18	178	ribonucleoprotein complex assembly	BP	0.9999999999	0.000239234120796995	BP ribonucleoprotein complex assembly
GO:0007033	0.99999977774998	2.4500669694615e-06	2	65	vacuole organization	BP	0.9999999999	0.000337751366835091	BP vacuole organization
GO:0071826	0.999999059228333	2.59313576348516e-06	20	188	ribonucleoprotein complex subunit organization	BP	0.9999999999	0.000353502029802216	BP ribonucleoprotein complex subunit organization
GO:1902494	0.999998212617264	2.70108433477352e-06	153	862	catalytic complex	CC	0.9999999999	0.000364171469267432	CC catalytic complex
GO:0006417	0.999999025387619	2.94907147850613e-06	16	163	regulation of translation	BP	0.9999999999	0.000393284325758605	BP regulation of translation
GO:0005684	0.999999816249787	3.47826481508947e-06	1	55	U2-type spliceosomal complex	CC	0.9999999999	0.000458869150713254	CC U2-type spliceosomal complex
GO:0007005	0.999998922603709	3.70611458256029e-06	12	136	mitochondrion organization	BP	0.9999999999	0.000483726806525874	BP mitochondrion organization
GO:0032446	0.999997329752387	4.38087671630533e-06	99	587	protein modification by small protein conjugation	BP	0.9999999999	0.000565778699287895	BP protein modification by small protein conjugation
GO:0003676	0.999996075138056	4.68295661878027e-06	921	4434	nucleic acid binding	MF	0.9999999999	0.000598491612039741	MF nucleic acid binding
GO:0043531	0.999996671065649	5.48964063875945e-06	94	580	ADP binding	MF	0.9999999999	0.000694354649452987	MF ADP binding
GO:0030684	0.999999071409763	5.89141300071017e-06	4	80	preribosome	CC	0.9999999999	0.000737568837813399	CC preribosome
GO:0051028	0.999998539623944	7.11589355520222e-06	6	93	mRNA transport	BP	0.9999999999	0.000881867656856324	BP mRNA transport
GO:0030532	0.999999040820797	7.30530798563638e-06	3	72	small nuclear ribonucleoprotein complex	CC	0.9999999999	0.000896288236757728	CC small nuclear ribonucleoprotein complex
GO:0006399	0.999996569340018	8.59394041079751e-06	23	193	tRNA metabolic process	BP	0.9999999999	0.00104090124665804	BP tRNA metabolic process
GO:0098798	0.999997878501509	8.65367406953464e-06	8	109	mitochondrial protein complex	CC	0.9999999999	0.00104090124665804	CC mitochondrial protein complex
GO:0097525	0.999998409272375	1.17727141072221e-05	3	70	spliceosomal snRNP complex	CC	0.9999999999	0.00140232455710201	CC spliceosomal snRNP complex
GO:0003743	0.999997590244043	1.27049608837258e-05	5	84	translation initiation factor activity	MF	0.9999999999	0.00149881889502338	MF translation initiation factor activity
GO:0031227	0.999997660320798	1.42008642997246e-05	4	73	intrinsic component of endoplasmic reticulum membrane	CC	0.9999999999	0.00165933718184116	CC intrinsic component of endoplasmic reticulum membrane
GO:0006888	0.999994799970203	2.19125617409886e-05	7	93	ER to Golgi vesicle-mediated transport	BP	0.9999999999	0.00251409046978395	BP ER to Golgi vesicle-mediated transport
GO:0030135	0.999998687531361	2.19258032657008e-05	1	47	coated vesicle	CC	0.9999999999	0.00251409046978395	CC coated vesicle
GO:0030176	0.9999960095455	2.34993290696936e-05	4	71	integral component of endoplasmic reticulum membrane	CC	0.9999999999	0.00266956729959325	CC integral component of endoplasmic reticulum membrane
GO:0000502	0.999996601153367	2.40956806939768e-05	3	66	proteasome complex	CC	0.9999999999	0.0026875446039491	CC proteasome complex
GO:1905369	0.999996601153367	2.40956806939768e-05	3	66	endopeptidase complex	CC	0.9999999999	0.0026875446039491	CC endopeptidase complex
GO:0016788	0.999980443743656	2.48849773485061e-05	390	2049	hydrolase activity, acting on ester bonds	MF	0.9999999999	0.00275057465845785	MF hydrolase activity, acting on ester bonds
GO:0098800	0.999994065133163	2.6830694340927e-05	6	90	inner mitochondrial membrane protein complex	CC	0.9999999999	0.0029206418503919	CC inner mitochondrial membrane protein complex
GO:0009894	0.999991827046099	2.68997089489188e-05	11	119	regulation of catabolic process	BP	0.9999999999	0.0029206418503919	BP regulation of catabolic process
GO:0046872	0.999973840333174	3.03648703012811e-05	1106	5224	metal ion binding	MF	0.9999999999	0.00326795257654753	MF metal ion binding
GO:0031974	0.999984855139682	3.39917981427173e-05	27	210	membrane-enclosed lumen	CC	0.9999999999	0.00356449035395726	CC membrane-enclosed lumen
GO:0043233	0.999984855139682	3.39917981427173e-05	27	210	organelle lumen	CC	0.9999999999	0.00356449035395726	CC organelle lumen
GO:0070013	0.999984855139682	3.39917981427173e-05	27	210	intracellular organelle lumen	CC	0.9999999999	0.00356449035395726	CC intracellular organelle lumen
GO:0008033	0.99998805560252	3.59430548829116e-05	13	127	tRNA processing	BP	0.9999999999	0.00373716390134274	BP tRNA processing
GO:0016197	0.999990450297826	4.22957670181316e-05	6	84	endosomal transport	BP	0.9999999999	0.00436072912223073	BP endosomal transport
GO:0034613	0.999975146704401	4.45470911915936e-05	55	350	cellular protein localization	BP	0.9999999999	0.00455456884858052	BP cellular protein localization
GO:0018193	0.999975763145709	4.52972946910094e-05	47	311	peptidyl-amino acid modification	BP	0.9999999999	0.00459299593854541	BP peptidyl-amino acid modification
GO:0043169	0.999957469259128	4.914349239883e-05	1120	5271	cation binding	MF	0.9999999999	0.00494214351017414	MF cation binding
GO:0006402	0.999981460124714	6.45290274052343e-05	9	101	mRNA catabolic process	BP	0.9999999999	0.00643663932711236	BP mRNA catabolic process
GO:0000956	0.999983333020825	7.16224431356219e-05	6	81	nuclear-transcribed mRNA catabolic process	BP	0.9999999999	0.00708657866799149	BP nuclear-transcribed mRNA catabolic process
GO:0098803	0.999989705292502	8.87755009864837e-05	2	53	respiratory chain complex	CC	0.9999999999	0.00871349297282535	CC respiratory chain complex
GO:0044445	0.999954173679537	9.26535836698249e-05	33	241	cytosolic part	CC	0.9999999999	0.00899909747617641	CC cytosolic part
GO:0022613	0.999977901349297	9.3152284576934e-05	6	82	ribonucleoprotein complex biogenesis	BP	0.9999999999	0.00899909747617641	BP ribonucleoprotein complex biogenesis
GO:0006413	0.999988013475163	0.000102101230496657	2	53	translational initiation	BP	0.9999999999	0.00978656247627727	BP translational initiation
GO:0006310	0.999929941639931	0.000108524908110246	91	572	DNA recombination	BP	0.9999999999	0.0102562352990448	BP DNA recombination
GO:0033365	0.999942310283122	0.000108999292529196	41	273	protein localization to organelle	BP	0.9999999999	0.0102562352990448	BP protein localization to organelle
GO:0006457	0.999947249133499	0.000109509073614384	30	217	protein folding	BP	0.9999999999	0.0102562352990448	BP protein folding
GO:1905368	0.999971216796897	0.00011049423163602	7	87	peptidase complex	CC	0.9999999999	0.0102701039995631	CC peptidase complex
GO:0009816	0.999946093135627	0.00011177462556101	30	218	defense response to bacterium, incompatible interaction	BP	0.9999999999	0.0103109991053236	BP defense response to bacterium, incompatible interaction
GO:0018205	0.999952189329608	0.000121270982536948	17	144	peptidyl-lysine modification	BP	0.9999999999	0.0111035349607896	BP peptidyl-lysine modification
GO:0070469	0.999991247870403	0.000125502620495097	1	44	respiratory chain	CC	0.9999999999	0.0114058640804026	CC respiratory chain
GO:0032991	0.999878924209268	0.000144154334408145	648	3040	protein-containing complex	CC	0.9999999999	0.0130046288886289	CC protein-containing complex
GO:0005759	0.999953537380565	0.000147029213206528	10	102	mitochondrial matrix	CC	0.9999999999	0.0131484216766059	CC mitochondrial matrix
GO:0051082	0.999939804051833	0.000147891612305128	18	149	unfolded protein binding	MF	0.9999999999	0.0131484216766059	MF unfolded protein binding
GO:0031329	0.999960220479816	0.00015040176435393	7	83	regulation of cellular catabolic process	BP	0.9999999999	0.0132753902651681	BP regulation of cellular catabolic process
GO:0016567	0.999898875304044	0.000153918179040772	98	544	protein ubiquitination	BP	0.9999999999	0.0134887295617945	BP protein ubiquitination
GO:0032040	0.999988649443146	0.000159390109823445	1	43	small-subunit processome	CC	0.9999999999	0.0138692004072613	CC small-subunit processome
GO:0051168	0.999971454693098	0.000176331438337341	3	57	nuclear export	BP	0.9999999999	0.0152352846264848	BP nuclear export
GO:1905037	1	0.000185299873223701	0	30	autophagosome organization	BP	0.9999999999	0.0158982108012698	BP autophagosome organization
GO:0005667	0.999948046228385	0.000192587771839769	7	85	transcription factor complex	CC	0.9999999999	0.0164087456437647	CC transcription factor complex
GO:0016050	0.999937449096564	0.000204147072706048	9	95	vesicle organization	BP	0.9999999999	0.0172736581726242	BP vesicle organization
GO:0006913	0.999914536390448	0.000233819263950636	13	120	nucleocytoplasmic transport	BP	0.9999999999	0.0195151602000704	BP nucleocytoplasmic transport
GO:0051169	0.999914536390448	0.000233819263950636	13	120	nuclear transport	BP	0.9999999999	0.0195151602000704	BP nuclear transport
GO:0061650	0.999968335510054	0.000250912193236848	2	49	ubiquitin-like protein conjugating enzyme activity	MF	0.9999999999	0.0208002817488033	MF ubiquitin-like protein conjugating enzyme activity
GO:0019866	0.999853291316923	0.000270354646077031	40	262	organelle inner membrane	CC	0.9999999999	0.0222616184746248	CC organelle inner membrane
GO:0070603	1	0.000276992116744575	0	28	SWI/SNF superfamily-type complex	CC	0.9999999999	0.0226561085355946	CC SWI/SNF superfamily-type complex
GO:1902531	0.999896192440471	0.00030226263464967	11	103	regulation of intracellular signal transduction	BP	0.9999999999	0.0245593395001113	BP regulation of intracellular signal transduction
GO:0044433	0.999806493526847	0.00032387459477104	57	344	cytoplasmic vesicle part	CC	0.9999999999	0.0261422197581966	CC cytoplasmic vesicle part
GO:0016592	0.999957771515254	0.000328755230888916	2	46	mediator complex	CC	0.9999999999	0.0262172637695674	CC mediator complex
GO:0043484	0.999916109303501	0.000329078052042822	6	70	regulation of RNA splicing	BP	0.9999999999	0.0262172637695674	BP regulation of RNA splicing
GO:0008360	0.999974556241735	0.000335954945628895	1	38	regulation of cell shape	BP	0.9999999999	0.0265924595349737	BP regulation of cell shape
GO:0000045	1	0.000345405356209851	0	28	autophagosome assembly	BP	0.9999999999	0.0271652456111453	BP autophagosome assembly
GO:0006508	0.999740540001325	0.000359681590401162	150	781	proteolysis	BP	0.9999999999	0.0281078562588016	BP proteolysis
GO:0060341	0.999897731442949	0.000366267479007612	7	77	regulation of cellular localization	BP	0.9999999999	0.0284413651895215	BP regulation of cellular localization
GO:0007034	0.999876740002947	0.000368819790134596	10	100	vacuolar transport	BP	0.9999999999	0.0284594339947255	BP vacuolar transport
GO:0006839	0.999900602775387	0.000382794548332379	6	74	mitochondrial transport	BP	0.9999999999	0.0293531644593123	BP mitochondrial transport
GO:1902580	0.999813277752212	0.000385901613663655	26	186	NA	NA	0.9999999999	0.0294076204847167	none
GO:1903311	0.999909133512247	0.000389758971795003	5	63	regulation of mRNA metabolic process	BP	0.9999999999	0.029518227314524	BP regulation of mRNA metabolic process
GO:0061631	0.999946777419208	0.000404624708282214	2	47	ubiquitin conjugating enzyme activity	MF	0.9999999999	0.0304560769688005	MF ubiquitin conjugating enzyme activity
GO:0000989	0.999842274975546	0.000431868475703194	12	110	NA	NA	0.9999999999	0.0323085020024542	none
GO:0030136	0.999966120640466	0.000437725668806379	1	36	clathrin-coated vesicle	CC	0.9999999999	0.0325482195793058	CC clathrin-coated vesicle
GO:0003712	0.999808139875011	0.000519713417097782	12	109	transcription coregulator activity	MF	0.9999999999	0.038411830809474	MF transcription coregulator activity
GO:0006405	0.999900342001765	0.000560999449042319	3	52	RNA export from nucleus	BP	0.9999999999	0.0412149834748516	BP RNA export from nucleus
GO:0005769	0.999878731064262	0.000571407383971422	4	58	early endosome	CC	0.9999999999	0.0412848818551678	CC early endosome
GO:0016925	1	0.000572040646783738	0	27	protein sumoylation	BP	0.9999999999	0.0412848818551678	BP protein sumoylation
GO:0090575	0.999897939018201	0.00057204579960702	3	53	RNA polymerase II transcription factor complex	CC	0.9999999999	0.0412848818551678	CC RNA polymerase II transcription factor complex
GO:0017038	0.999752907225357	0.000606712155170288	15	124	protein import	BP	0.9999999999	0.0435307101273934	BP protein import
GO:0006605	0.999713129857156	0.000613371941783639	22	161	protein targeting	BP	0.9999999999	0.0437526764752527	BP protein targeting
GO:0004721	0.999708588560934	0.000632891992545182	21	153	phosphoprotein phosphatase activity	MF	0.9999999999	0.0448841147776696	MF phosphoprotein phosphatase activity
GO:0044437	0.999559773961791	0.000640036637926125	103	559	vacuolar part	CC	0.9999999999	0.0451299397167565	CC vacuolar part
GO:0030163	0.999596048646878	0.000651325077605149	61	353	protein catabolic process	BP	0.9999999999	0.0456634707265004	BP protein catabolic process
GO:0005774	0.999496144068451	0.000736223750611245	98	534	vacuolar membrane	CC	0.9999999999	0.0513223249786896	CC vacuolar membrane
GO:0098805	0.999392308838708	0.000812228396368387	171	866	whole membrane	CC	0.9999999999	0.0563007355652189	CC whole membrane
GO:0031146	0.999686304331718	0.000828277038809478	12	104	SCF-dependent proteasomal ubiquitin-dependent protein catabolic process	BP	0.9999999999	0.0570906235345701	BP SCF-dependent proteasomal ubiquitin-dependent protein catabolic process
GO:0005747	0.999923014436378	0.000911448611311878	1	36	mitochondrial respiratory chain complex I	CC	0.9999999999	0.0617821160894223	CC mitochondrial respiratory chain complex I
GO:0030964	0.999923014436378	0.000911448611311878	1	36	NADH dehydrogenase complex	CC	0.9999999999	0.0617821160894223	CC NADH dehydrogenase complex
GO:0045271	0.999923014436378	0.000911448611311878	1	36	respiratory chain complex I	CC	0.9999999999	0.0617821160894223	CC respiratory chain complex I
GO:1902582	0.999553666846251	0.000934365232413013	22	159	NA	NA	0.9999999999	0.0629875111894245	none
GO:0031312	1	0.000977910135356602	0	25	extrinsic component of organelle membrane	CC	0.9999999999	0.065562729238744	CC extrinsic component of organelle membrane
GO:0006400	0.999654100809603	0.00102297401099548	9	84	tRNA modification	BP	0.9999999999	0.0682112398962149	BP tRNA modification
GO:0019787	0.999257201420314	0.00110440900502382	84	454	ubiquitin-like protein transferase activity	MF	0.9999999999	0.0732432112574984	MF ubiquitin-like protein transferase activity
GO:0022904	0.99982922081134	0.00117957558424072	2	41	respiratory electron transport chain	BP	0.9999999999	0.0778075959303733	BP respiratory electron transport chain
GO:0060627	0.999666617681787	0.00129863670477892	5	59	regulation of vesicle-mediated transport	BP	0.9999999999	0.0852030680798533	BP regulation of vesicle-mediated transport
GO:0031123	0.999573995701602	0.00130566993742781	8	78	RNA 3'-end processing	BP	0.9999999999	0.0852088535228819	BP RNA 3'-end processing
GO:0031386	0.999789772349817	0.00142557186976337	2	40	protein tag	MF	0.9999999999	0.092541488201729	MF protein tag
GO:0043254	0.999494844096767	0.00152875032473952	8	78	regulation of protein complex assembly	BP	0.9999999999	0.0987170407064696	BP regulation of protein complex assembly
GO:0046854	1	0.0018743902661776	0	22	phosphatidylinositol phosphorylation	BP	0.9999999999	0.119917938227357	BP phosphatidylinositol phosphorylation
GO:0005543	0.999183919264855	0.00187661945877028	15	117	phospholipid binding	MF	0.9999999999	0.119917938227357	MF phospholipid binding
GO:0044798	0.999430428383205	0.00194067934771568	6	66	nuclear transcription factor complex	CC	0.9999999999	0.122848624083239	CC nuclear transcription factor complex
GO:0031425	0.999540680632696	0.00194250819725717	4	54	chloroplast RNA processing	BP	0.9999999999	0.122848624083239	BP chloroplast RNA processing
GO:0000963	0.999819405967001	0.00196003466404482	1	33	mitochondrial RNA processing	BP	0.9999999999	0.123321360477774	BP mitochondrial RNA processing
GO:0034976	0.999425078958408	0.00197050259904965	6	62	response to endoplasmic reticulum stress	BP	0.9999999999	0.123347430549695	BP response to endoplasmic reticulum stress
GO:0006635	0.999584526645989	0.00207633158081092	3	46	fatty acid beta-oxidation	BP	0.9999999999	0.129312244492229	BP fatty acid beta-oxidation
GO:0008540	0.999804287658949	0.00210369888245169	1	33	proteasome regulatory particle, base subcomplex	CC	0.9999999999	0.130354957519191	CC proteasome regulatory particle, base subcomplex
GO:0005741	0.999493323069442	0.00213216480966756	4	52	mitochondrial outer membrane	CC	0.9999999999	0.130907446623621	CC mitochondrial outer membrane
GO:0044391	0.998811472160458	0.00213395462749402	32	210	ribosomal subunit	CC	0.9999999999	0.130907446623621	CC ribosomal subunit
GO:0043933	0.998287459304871	0.00232705478804114	127	652	protein-containing complex subunit organization	BP	0.9999999999	0.142042961166551	BP protein-containing complex subunit organization
GO:0051246	0.998337936040213	0.00237768076034308	91	487	regulation of protein metabolic process	BP	0.9999999999	0.144414679448759	BP regulation of protein metabolic process
GO:0043405	1	0.00255930403070113	0	21	regulation of MAP kinase activity	BP	0.9999999999	0.154680301244691	BP regulation of MAP kinase activity
GO:0033108	0.999750507429394	0.00263463734937752	1	30	mitochondrial respiratory chain complex assembly	BP	0.9999999999	0.15845277274271	BP mitochondrial respiratory chain complex assembly
GO:0005736	1	0.00266534469356764	0	20	RNA polymerase I complex	CC	0.9999999999	0.159517629489665	CC RNA polymerase I complex
GO:0051341	1	0.00274442395225427	0	21	regulation of oxidoreductase activity	BP	0.9999999999	0.162271697651876	BP regulation of oxidoreductase activity
GO:1900865	0.999436327571777	0.00274511255864351	3	44	chloroplast RNA modification	BP	0.9999999999	0.162271697651876	BP chloroplast RNA modification
GO:0031301	0.998952070660507	0.0027510402731755	10	87	integral component of organelle membrane	CC	0.9999999999	0.162271697651876	CC integral component of organelle membrane
GO:0031248	0.999295890287143	0.00288404275749337	4	50	protein acetyltransferase complex	CC	0.9999999999	0.168496764722315	CC protein acetyltransferase complex
GO:1902493	0.999295890287143	0.00288404275749337	4	50	acetyltransferase complex	CC	0.9999999999	0.168496764722315	CC acetyltransferase complex
GO:0010229	0.999356536316686	0.00304874908889122	3	50	inflorescence development	BP	0.9999999999	0.176874163105183	BP inflorescence development
GO:0022627	0.998994344844059	0.00305626559444934	7	71	cytosolic small ribosomal subunit	CC	0.9999999999	0.176874163105183	CC cytosolic small ribosomal subunit
GO:0031902	0.998924703139757	0.00309317280431611	8	72	late endosome membrane	CC	0.9999999999	0.178169657916218	CC late endosome membrane
GO:0023051	0.997846716393307	0.00314625837413367	77	407	regulation of signaling	BP	0.9999999999	0.180380579403018	BP regulation of signaling
GO:0030119	1	0.00327154386286432	0	21	AP-type membrane coat adaptor complex	CC	0.9999999999	0.186176685749508	CC AP-type membrane coat adaptor complex
GO:0031300	0.998680530709155	0.00329096249194425	11	91	intrinsic component of organelle membrane	CC	0.9999999999	0.186176685749508	CC intrinsic component of organelle membrane
GO:0004842	0.997712747729088	0.00329287968111853	83	435	ubiquitin-protein transferase activity	MF	0.9999999999	0.186176685749508	MF ubiquitin-protein transferase activity
GO:0032386	0.999177986392322	0.00332385241452858	4	49	regulation of intracellular transport	BP	0.9999999999	0.187065804008492	BP regulation of intracellular transport
GO:0043410	1	0.00340949548530621	0	21	positive regulation of MAPK cascade	BP	0.9999999999	0.191009589539826	BP positive regulation of MAPK cascade
GO:0070993	0.99965850633749	0.00346547670307217	1	30	translation preinitiation complex	CC	0.9999999999	0.193263334863602	CC translation preinitiation complex
GO:0071013	0.999096233219677	0.00361213629475594	4	50	catalytic step 2 spliceosome	CC	0.9999999999	0.199181503084392	CC catalytic step 2 spliceosome
GO:0007032	1	0.00362399051233939	0	21	endosome organization	BP	0.9999999999	0.199181503084392	BP endosome organization
GO:0006611	1	0.00364096228023507	0	19	protein export from nucleus	BP	0.9999999999	0.199181503084392	BP protein export from nucleus
GO:0006914	0.998787998209116	0.00365207210492095	7	66	autophagy	BP	0.9999999999	0.199181503084392	BP autophagy
GO:0016570	0.998075296869612	0.00365781870839143	24	155	histone modification	BP	0.9999999999	0.199181503084392	BP histone modification
GO:0036503	0.999087521310532	0.0036690047841774	4	47	ERAD pathway	BP	0.9999999999	0.199181503084392	BP ERAD pathway
GO:0010646	0.997397651456614	0.0037620467645492	79	414	regulation of cell communication	BP	0.9999999999	0.203332827111252	BP regulation of cell communication
GO:0034661	0.999619118699957	0.00384475400074597	1	28	ncRNA catabolic process	BP	0.9999999999	0.205878039179998	BP ncRNA catabolic process
GO:0006470	0.999186179154825	0.00385623063102882	3	40	protein dephosphorylation	BP	0.9999999999	0.205878039179998	BP protein dephosphorylation
GO:0034622	0.99728571385249	0.0038594790945798	86	457	cellular protein-containing complex assembly	BP	0.9999999999	0.205878039179998	BP cellular protein-containing complex assembly
GO:0015914	1	0.00397716244055048	0	20	phospholipid transport	BP	0.9999999999	0.210516002381191	BP phospholipid transport
GO:0042176	0.998758063902986	0.00398074109971769	6	62	regulation of protein catabolic process	BP	0.9999999999	0.210516002381191	BP regulation of protein catabolic process
GO:0050684	0.998863582067329	0.00402171434633177	5	52	regulation of mRNA processing	BP	0.9999999999	0.211770014228088	BP regulation of mRNA processing
GO:0097346	1	0.00419465017953755	0	19	INO80-type complex	CC	0.9999999999	0.217915554295844	CC INO80-type complex
GO:0006623	0.998928677843029	0.00420946991344975	4	50	protein targeting to vacuole	BP	0.9999999999	0.217915554295844	BP protein targeting to vacuole
GO:0072665	0.998928677843029	0.00420946991344975	4	50	protein localization to vacuole	BP	0.9999999999	0.217915554295844	BP protein localization to vacuole
GO:0072666	0.998928677843029	0.00420946991344975	4	50	establishment of protein localization to vacuole	BP	0.9999999999	0.217915554295844	BP establishment of protein localization to vacuole
GO:0035770	0.998242614010806	0.00429938686840551	11	89	ribonucleoprotein granule	CC	0.9999999999	0.221635199531375	CC ribonucleoprotein granule
GO:0036452	1	0.00448674315211449	0	20	ESCRT complex	CC	0.9999999999	0.230325739469844	CC ESCRT complex
GO:0004725	0.9992457986898	0.00450835091787454	2	35	protein tyrosine phosphatase activity	MF	0.9999999999	0.230334891421125	MF protein tyrosine phosphatase activity
GO:0000932	0.998572207111986	0.00452630212883237	6	61	P-body	CC	0.9999999999	0.230334891421125	CC P-body
GO:0070271	0.99953494313841	0.00457181062929087	1	28	NA	NA	0.9999999999	0.230334891421125	none
GO:0000149	0.998831092651058	0.00457255057510483	4	48	SNARE binding	MF	0.9999999999	0.230334891421125	MF SNARE binding
GO:0006353	0.998268803557815	0.0045807900812417	9	76	DNA-templated transcription, termination	BP	0.9999999999	0.230334891421125	BP DNA-templated transcription, termination
GO:0005654	0.996963793933922	0.00464007274986909	56	309	nucleoplasm	CC	0.9999999999	0.231774350739013	CC nucleoplasm
GO:0003954	0.999213547996085	0.00464719946872583	2	37	NADH dehydrogenase activity	MF	0.9999999999	0.231774350739013	MF NADH dehydrogenase activity
GO:0015215	1	0.00471733035930391	0	19	nucleotide transmembrane transporter activity	MF	0.9999999999	0.2343195391834	MF nucleotide transmembrane transporter activity
GO:0006900	0.999501878826967	0.00487484176314674	1	27	vesicle budding from membrane	BP	0.9999999999	0.239385169776689	BP vesicle budding from membrane
GO:0016810	0.997749258436819	0.0048760169188322	15	108	hydrolase activity, acting on carbon-nitrogen (but not peptide) bonds	MF	0.9999999999	0.239385169776689	MF hydrolase activity, acting on carbon-nitrogen (but not peptide) bonds
GO:0006904	1	0.00487784598941822	0	19	vesicle docking involved in exocytosis	BP	0.9999999999	0.239385169776689	BP vesicle docking involved in exocytosis
GO:0005730	0.996263053666085	0.0051960000408556	93	484	nucleolus	CC	0.9999999999	0.253982966140467	CC nucleolus
GO:0044440	0.996732119682645	0.00522401230107562	44	252	endosomal part	CC	0.9999999999	0.254338916356733	CC endosomal part
GO:0044877	0.996738099256985	0.00535123753972179	39	228	protein-containing complex binding	MF	0.9999999999	0.25767602573592	MF protein-containing complex binding
GO:0046540	0.999079104410973	0.00535615935227941	2	36	U4/U6 x U5 tri-snRNP complex	CC	0.9999999999	0.25767602573592	CC U4/U6 x U5 tri-snRNP complex
GO:0097526	0.999079104410973	0.00535615935227941	2	36	spliceosomal tri-snRNP complex	CC	0.9999999999	0.25767602573592	CC spliceosomal tri-snRNP complex
GO:0006401	0.997242767888352	0.00540080390184758	20	134	RNA catabolic process	BP	0.9999999999	0.25767602573592	BP RNA catabolic process
GO:0016569	0.997027519245571	0.00545820340090271	25	157	covalent chromatin modification	BP	0.9999999999	0.25767602573592	BP covalent chromatin modification
GO:0070585	0.998574180980669	0.00546408852927775	4	48	protein localization to mitochondrion	BP	0.9999999999	0.25767602573592	BP protein localization to mitochondrion
GO:0072655	0.998574180980669	0.00546408852927775	4	48	establishment of protein localization to mitochondrion	BP	0.9999999999	0.25767602573592	BP establishment of protein localization to mitochondrion
GO:0033290	0.999427998130626	0.00546791461304692	1	28	eukaryotic 48S preinitiation complex	CC	0.9999999999	0.25767602573592	CC eukaryotic 48S preinitiation complex
GO:0016282	0.999426342560366	0.00548157492192315	1	28	eukaryotic 43S preinitiation complex	CC	0.9999999999	0.25767602573592	CC eukaryotic 43S preinitiation complex
GO:0098588	0.995470570724758	0.00553648464989635	260	1228	bounding membrane of organelle	CC	0.9999999999	0.259263855609077	CC bounding membrane of organelle
GO:0051098	0.999422218641775	0.00556874162717368	1	26	regulation of binding	BP	0.9999999999	0.259782855603779	BP regulation of binding
GO:0030659	0.998063659006741	0.00560836640510505	7	65	cytoplasmic vesicle membrane	CC	0.9999999999	0.260640331152401	CC cytoplasmic vesicle membrane
GO:0030490	0.998738700618181	0.00567728776190706	3	41	maturation of SSU-rRNA	BP	0.9999999999	0.262847711512595	BP maturation of SSU-rRNA
GO:1990542	0.998290758387673	0.00578941357751493	5	54	mitochondrial transmembrane transport	BP	0.9999999999	0.267031260084702	BP mitochondrial transmembrane transport
GO:0046834	0.999382733977553	0.0058660043365118	1	27	lipid phosphorylation	BP	0.9999999999	0.268050811854371	BP lipid phosphorylation
GO:0006383	0.998994626789812	0.00586819350568722	2	32	transcription by RNA polymerase III	BP	0.9999999999	0.268050811854371	BP transcription by RNA polymerase III
GO:0065003	0.995625859182397	0.00587706156889932	114	580	protein-containing complex assembly	BP	0.9999999999	0.268050811854371	BP protein-containing complex assembly
GO:0005669	1	0.00591051109132632	0	19	transcription factor TFIID complex	CC	0.9999999999	0.268578002146232	CC transcription factor TFIID complex
GO:0004540	0.996149976174024	0.00593277153091341	50	300	ribonuclease activity	MF	0.9999999999	0.268594737685522	MF ribonuclease activity
GO:0005548	0.99894995807811	0.00607219403188203	2	33	phospholipid transporter activity	MF	0.9999999999	0.273896134474855	MF phospholipid transporter activity
GO:0045324	0.99935386041172	0.00610156900364986	1	27	late endosome to vacuole transport	BP	0.9999999999	0.274189343969932	BP late endosome to vacuole transport
GO:0072583	0.999354853139698	0.00612339067957953	1	26	clathrin-dependent endocytosis	BP	0.9999999999	0.274189343969932	BP clathrin-dependent endocytosis
GO:0080008	0.997988690748514	0.00619633126333681	6	59	Cul4-RING E3 ubiquitin ligase complex	CC	0.9999999999	0.276446502799561	CC Cul4-RING E3 ubiquitin ligase complex
GO:0048278	0.998570269112772	0.0063622832325557	3	40	vesicle docking	BP	0.9999999999	0.282140074883006	BP vesicle docking
GO:0010225	0.99931671613303	0.00643334125029943	1	26	response to UV-C	BP	0.9999999999	0.282140074883006	BP response to UV-C
GO:0000295	1	0.00643892908690536	0	18	adenine nucleotide transmembrane transporter activity	MF	0.9999999999	0.282140074883006	MF adenine nucleotide transmembrane transporter activity
GO:0005346	1	0.00643892908690536	0	18	purine ribonucleotide transmembrane transporter activity	MF	0.9999999999	0.282140074883006	MF purine ribonucleotide transmembrane transporter activity
GO:0015216	1	0.00643892908690536	0	18	purine nucleotide transmembrane transporter activity	MF	0.9999999999	0.282140074883006	MF purine nucleotide transmembrane transporter activity
GO:0046822	1	0.00647730416353942	0	18	regulation of nucleocytoplasmic transport	BP	0.9999999999	0.282811547268559	BP regulation of nucleocytoplasmic transport
GO:0022406	0.998204372627179	0.00674610720823893	4	46	membrane docking	BP	0.9999999999	0.293301186585486	BP membrane docking
GO:0070569	1	0.00676536276825271	0	18	uridylyltransferase activity	MF	0.9999999999	0.293301186585486	MF uridylyltransferase activity
GO:0048585	0.995495519320033	0.00685211421497447	53	286	negative regulation of response to stimulus	BP	0.9999999999	0.296016159519443	BP negative regulation of response to stimulus
GO:0031090	0.994131397975085	0.00690923814403723	382	1753	organelle membrane	CC	0.9999999999	0.297209972263175	CC organelle membrane
GO:0005643	0.998425630212191	0.00692863061640086	3	40	nuclear pore	CC	0.9999999999	0.297209972263175	CC nuclear pore
GO:0030433	0.99815298357541	0.0069524217164831	4	44	ubiquitin-dependent ERAD pathway	BP	0.9999999999	0.297209972263175	BP ubiquitin-dependent ERAD pathway
GO:0043408	0.999240290533065	0.00704646205228281	1	26	regulation of MAPK cascade	BP	0.9999999999	0.300184176803673	BP regulation of MAPK cascade
GO:0036464	0.996972890107644	0.0071210631451035	11	86	cytoplasmic ribonucleoprotein granule	CC	0.9999999999	0.302312538848702	CC cytoplasmic ribonucleoprotein granule
GO:0065002	0.997041087514964	0.00720891759928212	10	81	intracellular protein transmembrane transport	BP	0.9999999999	0.303938866067328	BP intracellular protein transmembrane transport
GO:0071806	0.997041087514964	0.00720891759928212	10	81	protein transmembrane transport	BP	0.9999999999	0.303938866067328	BP protein transmembrane transport
GO:0006084	1	0.00726143391612132	0	18	acetyl-CoA metabolic process	BP	0.9999999999	0.304567242731867	BP acetyl-CoA metabolic process
GO:0044743	0.997425193955483	0.00727725512335598	7	64	protein transmembrane import into intracellular organelle	BP	0.9999999999	0.304567242731867	BP protein transmembrane import into intracellular organelle
GO:0004712	0.9976034507993	0.00729829402259098	6	56	protein serine/threonine/tyrosine kinase activity	MF	0.9999999999	0.304567242731867	MF protein serine/threonine/tyrosine kinase activity
GO:0043543	0.996784767103137	0.007323617902973	12	89	protein acylation	BP	0.9999999999	0.304588027293477	BP protein acylation
GO:1990351	0.999204430664881	0.00736836006179971	1	25	transporter complex	CC	0.9999999999	0.305413545939935	CC transporter complex
GO:0009966	0.994637209441942	0.00759158137255834	77	396	regulation of signal transduction	BP	0.9999999999	0.313606437238782	BP regulation of signal transduction
GO:1990234	0.994344406021598	0.00762535104576456	105	533	transferase complex	CC	0.9999999999	0.313944402619078	CC transferase complex
GO:0000988	0.9960325468834	0.00770627324913488	19	128	NA	NA	0.9999999999	0.316214938105806	none
GO:0008287	1	0.00776457331337829	0	16	protein serine/threonine phosphatase complex	CC	0.9999999999	0.31649019927521	CC protein serine/threonine phosphatase complex
GO:1903293	1	0.00776457331337829	0	16	phosphatase complex	CC	0.9999999999	0.31649019927521	CC phosphatase complex
GO:0036442	0.999146480862264	0.00782531036952835	1	25	proton-exporting ATPase activity	MF	0.9999999999	0.317909711668024	MF proton-exporting ATPase activity
GO:0010506	0.998526092693435	0.00816491846611386	2	33	regulation of autophagy	BP	0.9999999999	0.329771149045883	BP regulation of autophagy
GO:1905354	0.999107921391838	0.00817103507294388	1	24	exoribonuclease complex	CC	0.9999999999	0.329771149045883	CC exoribonuclease complex
GO:0000184	0.998088012035389	0.00827326288501784	3	38	nuclear-transcribed mRNA catabolic process, nonsense-mediated decay	BP	0.9999999999	0.332802171594374	BP nuclear-transcribed mRNA catabolic process, nonsense-mediated decay
GO:0043406	1	0.00841227936732996	0	17	positive regulation of MAP kinase activity	BP	0.9999999999	0.337088941517869	BP positive regulation of MAP kinase activity
GO:0030276	0.998476419692981	0.00843477912185067	2	32	clathrin binding	MF	0.9999999999	0.337088941517869	MF clathrin binding
GO:0001732	0.99903914380383	0.00861581841721793	1	26	formation of cytoplasmic translation initiation complex	BP	0.9999999999	0.3420953921063	BP formation of cytoplasmic translation initiation complex
GO:0005852	0.99903914380383	0.00861581841721793	1	26	eukaryotic translation initiation factor 3 complex	CC	0.9999999999	0.3420953921063	CC eukaryotic translation initiation factor 3 complex
GO:0001666	0.997072033971457	0.00875845443298473	6	55	response to hypoxia	BP	0.9999999999	0.346637023994483	BP response to hypoxia
GO:0048024	0.997293965654778	0.00885477198844219	5	48	regulation of mRNA splicing, via spliceosome	BP	0.9999999999	0.34851567461444	BP regulation of mRNA splicing, via spliceosome
GO:0052742	1	0.00886273457329085	0	17	phosphatidylinositol kinase activity	MF	0.9999999999	0.34851567461444	MF phosphatidylinositol kinase activity
GO:0032268	0.99351184814118	0.00894496303291114	87	448	regulation of cellular protein metabolic process	BP	0.9999999999	0.350625403996124	BP regulation of cellular protein metabolic process
GO:0010648	0.995026404635781	0.00906072593498265	23	144	negative regulation of cell communication	BP	0.9999999999	0.352908084115245	BP negative regulation of cell communication
GO:0023057	0.995026404635781	0.00906072593498265	23	144	negative regulation of signaling	BP	0.9999999999	0.352908084115245	BP negative regulation of signaling
GO:0010608	0.994299888902436	0.0092590375847921	36	210	posttranscriptional regulation of gene expression	BP	0.9999999999	0.353882052378028	BP posttranscriptional regulation of gene expression
GO:0000054	1	0.00926404429256798	0	16	ribosomal subunit export from nucleus	BP	0.9999999999	0.353882052378028	BP ribosomal subunit export from nucleus
GO:0033750	1	0.00926404429256798	0	16	ribosome localization	BP	0.9999999999	0.353882052378028	BP ribosome localization
GO:0033753	1	0.00926404429256798	0	16	NA	NA	0.9999999999	0.353882052378028	none
GO:0071426	1	0.00926404429256798	0	16	ribonucleoprotein complex export from nucleus	BP	0.9999999999	0.353882052378028	BP ribonucleoprotein complex export from nucleus
GO:0071428	1	0.00926404429256798	0	16	rRNA-containing ribonucleoprotein complex export from nucleus	BP	0.9999999999	0.353882052378028	BP rRNA-containing ribonucleoprotein complex export from nucleus
GO:0070727	0.993305710979774	0.00928763720480275	83	425	cellular macromolecule localization	BP	0.9999999999	0.353882052378028	BP cellular macromolecule localization
GO:0006997	0.998947104356424	0.00941090842116441	1	24	nucleus organization	BP	0.9999999999	0.357468840307326	BP nucleus organization
GO:0009247	0.997373579091272	0.00948593557118656	4	45	glycolipid biosynthetic process	BP	0.9999999999	0.359206615811382	BP glycolipid biosynthetic process
GO:0006473	0.996409861899168	0.00989439081653951	7	60	protein acetylation	BP	0.9999999999	0.37280026776365	BP protein acetylation
GO:0006213	0.998881726623603	0.00990568809935201	1	24	pyrimidine nucleoside metabolic process	BP	0.9999999999	0.37280026776365	BP pyrimidine nucleoside metabolic process
GO:0031348	0.995654999928896	0.00997565122049248	11	81	negative regulation of defense response	BP	0.9999999999	0.374285213529732	BP negative regulation of defense response
GO:0048232	1	0.0100633784782483	0	16	male gamete generation	BP	0.9999999999	0.37642558094399	BP male gamete generation
GO:1902533	0.997607290183925	0.0101082031385739	3	37	positive regulation of intracellular signal transduction	BP	0.9999999999	0.376953022210221	BP positive regulation of intracellular signal transduction
GO:0006366	0.996748030451193	0.0103901037522456	5	50	transcription by RNA polymerase II	BP	0.9999999999	0.38584998364137	BP transcription by RNA polymerase II
GO:0030117	0.997091287944194	0.0104096784241009	4	44	membrane coat	CC	0.9999999999	0.38584998364137	CC membrane coat
GO:0048583	0.991613757774245	0.0105077738147238	176	831	regulation of response to stimulus	BP	0.9999999999	0.388312882327851	BP regulation of response to stimulus
GO:0008139	0.998782053187463	0.0106507473466177	1	24	nuclear localization sequence binding	MF	0.9999999999	0.392414472059016	MF nuclear localization sequence binding
GO:0000178	0.998782089214235	0.0107107123067638	1	23	exosome (RNase complex)	CC	0.9999999999	0.393442303268519	CC exosome (RNase complex)
GO:0042273	0.99874477832726	0.0108705666892266	1	25	ribosomal large subunit biogenesis	BP	0.9999999999	0.398122336448121	BP ribosomal large subunit biogenesis
GO:0000266	1	0.0109397987070048	0	16	mitochondrial fission	BP	0.9999999999	0.399447819945076	BP mitochondrial fission
GO:0060966	1	0.0109718734470202	0	16	regulation of gene silencing by RNA	BP	0.9999999999	0.399447819945076	BP regulation of gene silencing by RNA
GO:0016408	1	0.0112202641466105	0	17	C-acyltransferase activity	MF	0.9999999999	0.405602012097761	MF C-acyltransferase activity
GO:0015935	0.994717335454671	0.0112563206642411	13	96	small ribosomal subunit	CC	0.9999999999	0.405602012097761	CC small ribosomal subunit
GO:0001817	1	0.0112621415835038	0	16	regulation of cytokine production	BP	0.9999999999	0.405602012097761	BP regulation of cytokine production
GO:0008173	0.995606736566807	0.0112731507152446	8	66	RNA methyltransferase activity	MF	0.9999999999	0.405602012097761	MF RNA methyltransferase activity
GO:0044424	0.989122368978693	0.0115621305081589	3173	13691	intracellular part	CC	0.9999999999	0.413651830529614	CC intracellular part
GO:0010629	0.991465972388415	0.0115643147666198	92	462	negative regulation of gene expression	BP	0.9999999999	0.413651830529614	BP negative regulation of gene expression
GO:0002098	1	0.0116115977325038	0	16	tRNA wobble uridine modification	BP	0.9999999999	0.414135734244446	BP tRNA wobble uridine modification
GO:0005801	1	0.0118132630786028	0	16	cis-Golgi network	CC	0.9999999999	0.42010702814892	CC cis-Golgi network
GO:0035091	0.995043273525624	0.0120700309241222	9	70	phosphatidylinositol binding	MF	0.9999999999	0.427997715052181	MF phosphatidylinositol binding
GO:0051101	1	0.0121503312364603	0	15	regulation of DNA binding	BP	0.9999999999	0.429603498386547	BP regulation of DNA binding
GO:0032543	0.998531421064046	0.01248025067972	1	24	mitochondrial translation	BP	0.9999999999	0.440000562038748	BP mitochondrial translation
GO:0031201	0.995958046927504	0.0126651566857521	5	48	SNARE complex	CC	0.9999999999	0.445240135752128	CC SNARE complex
GO:0008641	1	0.0127088034202559	0	15	ubiquitin-like modifier activating enzyme activity	MF	0.9999999999	0.445498026180343	MF ubiquitin-like modifier activating enzyme activity
GO:0006486	0.992552653545284	0.012973422287698	25	150	protein glycosylation	BP	0.9999999999	0.452190108090246	BP protein glycosylation
GO:0043413	0.992552653545284	0.012973422287698	25	150	macromolecule glycosylation	BP	0.9999999999	0.452190108090246	BP macromolecule glycosylation
GO:0099023	0.994597592720739	0.0130349170054116	9	71	tethering complex	CC	0.9999999999	0.45304644968667	CC tethering complex
GO:0005635	0.994128991935376	0.0131520798474572	11	80	nuclear envelope	CC	0.9999999999	0.454192406396707	CC nuclear envelope
GO:0016075	0.998444711772648	0.0131710276207568	1	23	rRNA catabolic process	BP	0.9999999999	0.454192406396707	BP rRNA catabolic process
GO:0009896	0.995402915935912	0.0131789466686142	6	53	positive regulation of catabolic process	BP	0.9999999999	0.454192406396707	BP positive regulation of catabolic process
GO:0060147	0.998416491690879	0.0133722892859222	1	23	regulation of posttranscriptional gene silencing	BP	0.9999999999	0.459564754198823	BP regulation of posttranscriptional gene silencing
GO:0071007	1	0.0136279629038417	0	15	U2-type catalytic step 2 spliceosome	CC	0.9999999999	0.467043231472722	CC U2-type catalytic step 2 spliceosome
GO:0006664	0.995582433317784	0.0136779507758617	5	49	glycolipid metabolic process	BP	0.9999999999	0.467450635289826	BP glycolipid metabolic process
GO:0008175	0.997346725312866	0.0137375615930884	2	30	tRNA methyltransferase activity	MF	0.9999999999	0.4681068641309	MF tRNA methyltransferase activity
GO:0044801	0.995180727685681	0.0137734597726999	6	52	NA	NA	0.9999999999	0.4681068641309	none
GO:0005666	0.997307929549928	0.0140280840974874	2	28	RNA polymerase III complex	CC	0.9999999999	0.47544354638694	CC RNA polymerase III complex
GO:0031970	0.997253921445556	0.0141499287361405	2	30	organelle envelope lumen	CC	0.9999999999	0.477178679519888	CC organelle envelope lumen
GO:0007030	0.997265232250571	0.0141570657221647	2	29	Golgi organization	BP	0.9999999999	0.477178679519888	BP Golgi organization
GO:1902532	0.99533159054967	0.0144263035886164	5	47	negative regulation of intracellular signal transduction	BP	0.9999999999	0.484921421174615	BP negative regulation of intracellular signal transduction
GO:0042254	0.995158861503951	0.0148671282103594	5	48	ribosome biogenesis	BP	0.9999999999	0.497514637708064	BP ribosome biogenesis
GO:0022411	0.992712030504272	0.0148820500479957	14	94	cellular component disassembly	BP	0.9999999999	0.497514637708064	BP cellular component disassembly
GO:0001510	0.994345137411519	0.0149448922991365	7	58	RNA methylation	BP	0.9999999999	0.497565235041325	BP RNA methylation
GO:0003735	0.989462727298596	0.0149646728934917	63	340	structural constituent of ribosome	MF	0.9999999999	0.497565235041325	MF structural constituent of ribosome
GO:0098852	0.994619973660717	0.0151676320850536	6	53	lytic vacuole membrane	CC	0.9999999999	0.502950481220332	CC lytic vacuole membrane
GO:0000028	0.998120443327616	0.015535652689718	1	22	ribosomal small subunit assembly	BP	0.9999999999	0.513765290701212	BP ribosomal small subunit assembly
GO:0000187	1	0.0156779732325741	0	15	activation of MAPK activity	BP	0.9999999999	0.515826203207575	BP activation of MAPK activity
GO:0009968	0.991078079008597	0.0156820583418718	23	139	negative regulation of signal transduction	BP	0.9999999999	0.515826203207575	BP negative regulation of signal transduction
GO:0071004	1	0.0157897397381346	0	15	U2-type prespliceosome	CC	0.9999999999	0.516598178259128	CC U2-type prespliceosome
GO:0071010	1	0.0157897397381346	0	15	prespliceosome	CC	0.9999999999	0.516598178259128	CC prespliceosome
GO:0006474	1	0.0158564709682385	0	15	N-terminal protein amino acid acetylation	BP	0.9999999999	0.517401708269462	BP N-terminal protein amino acid acetylation
GO:0031365	0.996830947404205	0.0160658152067194	2	29	N-terminal protein amino acid modification	BP	0.9999999999	0.522419541754891	BP N-terminal protein amino acid modification
GO:0051184	1	0.0161136321566756	0	15	cofactor transmembrane transporter activity	MF	0.9999999999	0.522419541754891	MF cofactor transmembrane transporter activity
GO:0030127	1	0.0162114709189953	0	15	COPII vesicle coat	CC	0.9999999999	0.522419541754891	CC COPII vesicle coat
GO:0030173	0.996794697575138	0.0162231514718896	2	29	integral component of Golgi membrane	CC	0.9999999999	0.522419541754891	CC integral component of Golgi membrane
GO:0031228	0.996794697575138	0.0162231514718896	2	29	intrinsic component of Golgi membrane	CC	0.9999999999	0.522419541754891	CC intrinsic component of Golgi membrane
GO:0046488	0.992354691292575	0.016297012858703	12	84	phosphatidylinositol metabolic process	BP	0.9999999999	0.522747785338386	BP phosphatidylinositol metabolic process
GO:0046131	0.998006933359401	0.0163185591152174	1	22	pyrimidine ribonucleoside metabolic process	BP	0.9999999999	0.522747785338386	BP pyrimidine ribonucleoside metabolic process
GO:0002097	0.997989853863235	0.0164356394765405	1	22	tRNA wobble base modification	BP	0.9999999999	0.525127241504364	BP tRNA wobble base modification
GO:0003713	0.994572847106037	0.016522749339311	5	46	transcription coactivator activity	MF	0.9999999999	0.525918176330914	MF transcription coactivator activity
GO:0043021	0.992719623693373	0.0165461256878093	10	73	ribonucleoprotein complex binding	MF	0.9999999999	0.525918176330914	MF ribonucleoprotein complex binding
GO:0090305	0.991699787801553	0.0167426621193805	14	96	nucleic acid phosphodiester bond hydrolysis	BP	0.9999999999	0.530370271160734	BP nucleic acid phosphodiester bond hydrolysis
GO:0016646	1	0.0167930829732491	0	14	oxidoreductase activity, acting on the CH-NH group of donors, NAD or NADP as acceptor	MF	0.9999999999	0.530370271160734	MF oxidoreductase activity, acting on the CH-NH group of donors, NAD or NADP as acceptor
GO:0043248	1	0.0168158803065878	0	14	proteasome assembly	BP	0.9999999999	0.530370271160734	BP proteasome assembly
GO:0007507	1	0.0168734357340352	0	14	heart development	BP	0.9999999999	0.530820982104815	BP heart development
GO:0061025	0.993476976463086	0.0170438679671991	7	56	membrane fusion	BP	0.9999999999	0.534811294346715	BP membrane fusion
GO:0005765	0.994889402982505	0.0172396678770434	4	41	lysosomal membrane	CC	0.9999999999	0.539575217304707	CC lysosomal membrane
GO:0031331	0.994284018007102	0.0172983603510959	5	46	positive regulation of cellular catabolic process	BP	0.9999999999	0.540034562716529	BP positive regulation of cellular catabolic process
GO:0010975	1	0.0174043409326748	0	15	regulation of neuron projection development	BP	0.9999999999	0.541964108890831	BP regulation of neuron projection development
GO:0000159	1	0.0175110365286539	0	13	protein phosphatase type 2A complex	CC	0.9999999999	0.543906094101403	CC protein phosphatase type 2A complex
GO:0098573	0.996450292636055	0.0176356994167131	2	30	intrinsic component of mitochondrial membrane	CC	0.9999999999	0.546394939756698	CC intrinsic component of mitochondrial membrane
GO:0046174	1	0.0177029626985178	0	15	polyol catabolic process	BP	0.9999999999	0.547097353521701	BP polyol catabolic process
GO:0000123	0.994706013956979	0.0177810729924146	4	41	histone acetyltransferase complex	CC	0.9999999999	0.548130614431998	CC histone acetyltransferase complex
GO:0017069	0.996427291053774	0.0179563063843965	2	27	snRNA binding	MF	0.9999999999	0.552145170501657	MF snRNA binding
GO:0032196	0.990516014764876	0.0180621044020122	16	121	transposition	BP	0.9999999999	0.552501675298346	BP transposition
GO:0006551	1	0.0180809036176665	0	15	leucine metabolic process	BP	0.9999999999	0.552501675298346	BP leucine metabolic process
GO:0019205	0.995384689652584	0.0181029972670907	3	34	nucleobase-containing compound kinase activity	MF	0.9999999999	0.552501675298346	MF nucleobase-containing compound kinase activity
GO:0048471	0.992478933978697	0.0184745792961479	8	60	perinuclear region of cytoplasm	CC	0.9999999999	0.56236047895477	CC perinuclear region of cytoplasm
GO:0009119	0.992421615175241	0.0185176977339414	8	63	ribonucleoside metabolic process	BP	0.9999999999	0.56236047895477	BP ribonucleoside metabolic process
GO:0008169	1	0.0186176942804747	0	14	C-methyltransferase activity	MF	0.9999999999	0.564001212659615	MF C-methyltransferase activity
GO:0010605	0.98526545333776	0.0189358533645773	120	580	negative regulation of macromolecule metabolic process	BP	0.9999999999	0.572226563866992	BP negative regulation of macromolecule metabolic process
GO:0006497	0.992211366394977	0.0190061125960948	8	62	protein lipidation	BP	0.9999999999	0.572474783111792	BP protein lipidation
GO:0009116	0.990935030850108	0.0190373878482037	12	84	nucleoside metabolic process	BP	0.9999999999	0.572474783111792	BP nucleoside metabolic process
GO:0019751	0.992116772984829	0.0191858525183431	8	63	polyol metabolic process	BP	0.9999999999	0.575528666375432	BP polyol metabolic process
GO:0031011	1	0.01939790218743	0	14	Ino80 complex	CC	0.9999999999	0.579058058242284	CC Ino80 complex
GO:0033202	1	0.01939790218743	0	14	DNA helicase complex	CC	0.9999999999	0.579058058242284	CC DNA helicase complex
GO:0030662	0.996049238766855	0.0195638054033292	2	27	coated vesicle membrane	CC	0.9999999999	0.581382461893138	CC coated vesicle membrane
GO:0055081	0.994931336003888	0.0195705401224114	3	35	anion homeostasis	BP	0.9999999999	0.581382461893138	BP anion homeostasis
GO:0000151	0.98665972332365	0.0198566334353144	45	246	ubiquitin ligase complex	CC	0.9999999999	0.587805375641758	CC ubiquitin ligase complex
GO:0090174	0.993307691086924	0.019927688130017	5	45	organelle membrane fusion	BP	0.9999999999	0.587805375641758	BP organelle membrane fusion
GO:0034249	0.994862465908324	0.0199304781373357	3	33	negative regulation of cellular amide metabolic process	BP	0.9999999999	0.587805375641758	BP negative regulation of cellular amide metabolic process
GO:0005798	1	0.0203470394158331	0	14	Golgi-associated vesicle	CC	0.9999999999	0.598651862332989	CC Golgi-associated vesicle
GO:0032388	0.995818766378934	0.0204419290663298	2	28	positive regulation of intracellular transport	BP	0.9999999999	0.600004850992346	BP positive regulation of intracellular transport
GO:0006325	0.984797689447755	0.0205425404955822	80	404	chromatin organization	BP	0.9999999999	0.601518924439853	BP chromatin organization
GO:0006487	0.995759381433913	0.0207786471891658	2	27	protein N-linked glycosylation	BP	0.9999999999	0.606983862771132	BP protein N-linked glycosylation
GO:0046134	0.997329274540266	0.0209586542952113	1	21	pyrimidine nucleoside biosynthetic process	BP	0.9999999999	0.608899988978634	BP pyrimidine nucleoside biosynthetic process
GO:0008135	0.987802489480771	0.0209913115763916	23	138	translation factor activity, RNA binding	MF	0.9999999999	0.608899988978634	MF translation factor activity, RNA binding
GO:0051353	1	0.0210114672712744	0	14	positive regulation of oxidoreductase activity	BP	0.9999999999	0.608899988978634	BP positive regulation of oxidoreductase activity
GO:0034515	0.997264296521556	0.0210427577901166	1	24	proteasome storage granule	CC	0.9999999999	0.608899988978634	CC proteasome storage granule
GO:0043234	0.981775669630999	0.0211756825441158	336	1538	NA	NA	0.9999999999	0.611304586197074	none
GO:0000381	0.993559725862768	0.0212785060813568	4	38	regulation of alternative mRNA splicing, via spliceosome	BP	0.9999999999	0.612564162334239	BP regulation of alternative mRNA splicing, via spliceosome
GO:0070646	0.989648764702234	0.021444444704231	12	86	protein modification by small protein removal	BP	0.9999999999	0.612564162334239	BP protein modification by small protein removal
GO:0034399	0.997250582811294	0.0214703522911966	1	21	nuclear periphery	CC	0.9999999999	0.612564162334239	CC nuclear periphery
GO:0005793	0.997270091268503	0.0214813193210975	1	20	endoplasmic reticulum-Golgi intermediate compartment	CC	0.9999999999	0.612564162334239	CC endoplasmic reticulum-Golgi intermediate compartment
GO:0032103	0.992081199365135	0.0215151175376519	6	50	positive regulation of response to external stimulus	BP	0.9999999999	0.612564162334239	BP positive regulation of response to external stimulus
GO:0044238	0.979826241889346	0.0215251459505967	2123	9238	primary metabolic process	BP	0.9999999999	0.612564162334239	BP primary metabolic process
GO:0031985	0.997255989315988	0.0215732874487877	1	20	Golgi cisterna	CC	0.9999999999	0.612564162334239	CC Golgi cisterna
GO:0000479	1	0.0216187368400624	0	14	endonucleolytic cleavage of tricistronic rRNA transcript (SSU-rRNA, 5.8S rRNA, LSU-rRNA)	BP	0.9999999999	0.612564162334239	BP endonucleolytic cleavage of tricistronic rRNA transcript (SSU-rRNA, 5.8S rRNA, LSU-rRNA)
GO:0002183	1	0.0216737917889075	0	14	cytoplasmic translational initiation	BP	0.9999999999	0.61270910474218	BP cytoplasmic translational initiation
GO:0004298	0.997180794569619	0.021795332059533	1	22	threonine-type endopeptidase activity	MF	0.9999999999	0.613318644583509	MF threonine-type endopeptidase activity
GO:0070003	0.997180794569619	0.021795332059533	1	22	threonine-type peptidase activity	MF	0.9999999999	0.613318644583509	MF threonine-type peptidase activity
GO:0012506	0.989722700789309	0.0219181243080191	11	79	vesicle membrane	CC	0.9999999999	0.615362625023082	CC vesicle membrane
GO:0051050	0.991314612469173	0.0219773199329799	7	57	positive regulation of transport	BP	0.9999999999	0.615615840771075	BP positive regulation of transport
GO:0032774	0.984417027168749	0.0221382862232096	57	294	RNA biosynthetic process	BP	0.9999999999	0.618712149595806	BP RNA biosynthetic process
GO:0032592	0.995328127310931	0.0223761227757865	2	29	integral component of mitochondrial membrane	CC	0.9999999999	0.623937841673009	CC integral component of mitochondrial membrane
GO:0016482	0.993083664979628	0.022580717040199	4	39	cytosolic transport	BP	0.9999999999	0.626666676945176	BP cytosolic transport
GO:0031597	0.995255618996143	0.0225882272609544	2	30	cytosolic proteasome complex	CC	0.9999999999	0.626666676945176	CC cytosolic proteasome complex
GO:0030131	1	0.0226272180199456	0	14	clathrin adaptor complex	CC	0.9999999999	0.626666676945176	CC clathrin adaptor complex
GO:0046961	1	0.0226804988903073	0	14	proton-transporting ATPase activity, rotational mechanism	MF	0.9999999999	0.626727569561216	MF proton-transporting ATPase activity, rotational mechanism
GO:0005685	0.997022640824963	0.02293681338513	1	21	U1 snRNP	CC	0.9999999999	0.632385985218337	CC U1 snRNP
GO:1901659	0.990354229403364	0.0230587705181738	8	61	glycosyl compound biosynthetic process	BP	0.9999999999	0.634322994366533	BP glycosyl compound biosynthetic process
GO:0006606	0.990615560377031	0.0235850916750652	7	56	protein import into nucleus	BP	0.9999999999	0.644514959299999	BP protein import into nucleus
GO:1902593	0.990615560377031	0.0235850916750652	7	56	NA	NA	0.9999999999	0.644514959299999	none
GO:0034204	1	0.0236324025632401	0	13	lipid translocation	BP	0.9999999999	0.644514959299999	BP lipid translocation
GO:0031982	0.981533778286361	0.0236393945460102	116	559	vesicle	CC	0.9999999999	0.644514959299999	CC vesicle
GO:0008536	0.995064143685628	0.0237444052650573	2	26	Ran GTPase binding	MF	0.9999999999	0.645942590237225	MF Ran GTPase binding
GO:0098799	1	0.0241574231208254	0	14	outer mitochondrial membrane protein complex	CC	0.9999999999	0.655724389976563	CC outer mitochondrial membrane protein complex
GO:1903509	0.990853504821061	0.0243989139026441	6	51	liposaccharide metabolic process	BP	0.9999999999	0.660230186612343	BP liposaccharide metabolic process
GO:0030008	1	0.0244310461098707	0	14	TRAPP complex	CC	0.9999999999	0.660230186612343	CC TRAPP complex
GO:0008565	0.987706763352771	0.0246036402328088	13	86	protein transporter activity	MF	0.9999999999	0.663433103332596	MF protein transporter activity
GO:0070482	0.988957002183162	0.0250193340590192	9	66	response to oxygen levels	BP	0.9999999999	0.671734011461781	BP response to oxygen levels
GO:0009062	0.990570635471686	0.0250209832291168	6	52	fatty acid catabolic process	BP	0.9999999999	0.671734011461781	BP fatty acid catabolic process
GO:0005839	0.996625400611927	0.025440957727809	1	21	proteasome core complex	CC	0.9999999999	0.681517708215041	CC proteasome core complex
GO:0022604	0.987530600593419	0.0255164286479586	12	81	regulation of cell morphogenesis	BP	0.9999999999	0.682050246365587	BP regulation of cell morphogenesis
GO:0005048	0.990354938219794	0.0256187479543983	6	50	signal sequence binding	MF	0.9999999999	0.68329656228807	MF signal sequence binding
GO:0003727	0.989674677812936	0.0257638708104012	7	54	single-stranded RNA binding	MF	0.9999999999	0.684537842045701	MF single-stranded RNA binding
GO:0006733	0.984787068529733	0.0257944156952488	23	136	oxidoreduction coenzyme metabolic process	BP	0.9999999999	0.684537842045701	BP oxidoreduction coenzyme metabolic process
GO:0034504	0.988113417960622	0.0258396314790536	10	71	protein localization to nucleus	BP	0.9999999999	0.684537842045701	BP protein localization to nucleus
GO:0005758	0.994503918454377	0.0258884635022581	2	27	mitochondrial intermembrane space	CC	0.9999999999	0.684537842045701	CC mitochondrial intermembrane space
GO:0017056	0.996494769249018	0.0262512958915906	1	21	structural constituent of nuclear pore	MF	0.9999999999	0.689357901661176	MF structural constituent of nuclear pore
GO:0009218	0.996513514798007	0.0262955006909634	1	20	pyrimidine ribonucleotide metabolic process	BP	0.9999999999	0.689357901661176	BP pyrimidine ribonucleotide metabolic process
GO:0009220	0.996513514798007	0.0262955006909634	1	20	pyrimidine ribonucleotide biosynthetic process	BP	0.9999999999	0.689357901661176	BP pyrimidine ribonucleotide biosynthetic process
GO:0046132	0.996513514798007	0.0262955006909634	1	20	pyrimidine ribonucleoside biosynthetic process	BP	0.9999999999	0.689357901661176	BP pyrimidine ribonucleoside biosynthetic process
GO:1902495	0.996509313295968	0.0265004226094352	1	19	transmembrane transporter complex	CC	0.9999999999	0.692342372801133	CC transmembrane transporter complex
GO:0010243	0.98257428688873	0.0265222035387181	37	202	response to organonitrogen compound	BP	0.9999999999	0.692342372801133	BP response to organonitrogen compound
GO:1900426	0.99284961598534	0.0265865245396582	3	32	positive regulation of defense response to bacterium	BP	0.9999999999	0.692547918422646	BP positive regulation of defense response to bacterium
GO:0070085	0.983151384450779	0.0269797205995222	29	163	glycosylation	BP	0.9999999999	0.700272543356558	BP glycosylation
GO:0044444	0.974725272148825	0.0269972216975835	1872	8069	cytoplasmic part	CC	0.9999999999	0.700272543356558	CC cytoplasmic part
GO:0042168	0.996363605944099	0.0272231122559262	1	20	heme metabolic process	BP	0.9999999999	0.704642118708773	BP heme metabolic process
GO:0048209	1	0.0276241353039447	0	12	regulation of vesicle targeting, to, from or within Golgi	BP	0.9999999999	0.713516875882312	BP regulation of vesicle targeting, to, from or within Golgi
GO:0016814	0.994024500909041	0.0279049491434733	2	26	hydrolase activity, acting on carbon-nitrogen (but not peptide) bonds, in cyclic amidines	MF	0.9999999999	0.716438132550699	MF hydrolase activity, acting on carbon-nitrogen (but not peptide) bonds, in cyclic amidines
GO:0004430	1	0.0279068729652381	0	13	1-phosphatidylinositol 4-kinase activity	MF	0.9999999999	0.716438132550699	MF 1-phosphatidylinositol 4-kinase activity
GO:0051640	0.985877477188835	0.0279636184731363	13	84	organelle localization	BP	0.9999999999	0.716438132550699	BP organelle localization
GO:0036293	0.987494597526255	0.0280094404243301	9	65	response to decreased oxygen levels	BP	0.9999999999	0.716438132550699	BP response to decreased oxygen levels
GO:0016073	0.992365358833261	0.0280292039794878	3	33	snRNA metabolic process	BP	0.9999999999	0.716438132550699	BP snRNA metabolic process
GO:0000469	0.993954804379239	0.0281789769074105	2	26	cleavage involved in rRNA processing	BP	0.9999999999	0.71876895566948	BP cleavage involved in rRNA processing
GO:0010305	0.98854051706601	0.0282619132251687	7	54	leaf vascular tissue pattern formation	BP	0.9999999999	0.7193888243975	BP leaf vascular tissue pattern formation
GO:0000966	1	0.0284957867545622	0	13	RNA 5'-end processing	BP	0.9999999999	0.720943941001431	BP RNA 5'-end processing
GO:0016553	0.989898638827892	0.0284992918237586	5	47	base conversion or substitution editing	BP	0.9999999999	0.720943941001431	BP base conversion or substitution editing
GO:0016554	0.989898638827892	0.0284992918237586	5	47	cytidine to uridine editing	BP	0.9999999999	0.720943941001431	BP cytidine to uridine editing
GO:0008219	0.978505399070802	0.02888133481035	75	376	cell death	BP	0.9999999999	0.729105137424248	BP cell death
GO:0032101	0.983254574462277	0.029166946333057	20	119	regulation of response to external stimulus	BP	0.9999999999	0.734803417988247	BP regulation of response to external stimulus
GO:0070717	0.995931678281898	0.0300496456165179	1	19	poly-purine tract binding	MF	0.9999999999	0.755489963256266	MF poly-purine tract binding
GO:0034458	0.995902094343515	0.0302284831777645	1	19	3'-5' RNA helicase activity	MF	0.9999999999	0.756884204302025	MF 3'-5' RNA helicase activity
GO:0034459	0.995902094343515	0.0302284831777645	1	19	ATP-dependent 3'-5' RNA helicase activity	MF	0.9999999999	0.756884204302025	MF ATP-dependent 3'-5' RNA helicase activity
GO:0010104	0.991675427286702	0.0303903998929704	3	31	regulation of ethylene-activated signaling pathway	BP	0.9999999999	0.757552323402518	BP regulation of ethylene-activated signaling pathway
GO:0070297	0.991675427286702	0.0303903998929704	3	31	regulation of phosphorelay signal transduction system	BP	0.9999999999	0.757552323402518	BP regulation of phosphorelay signal transduction system
GO:0017148	0.991659392229484	0.030440402268925	3	31	negative regulation of translation	BP	0.9999999999	0.757552323402518	BP negative regulation of translation
GO:0031346	1	0.0306422531450118	0	12	positive regulation of cell projection organization	BP	0.9999999999	0.760119407357921	BP positive regulation of cell projection organization
GO:0032182	0.986182642457783	0.0306674632522757	9	64	ubiquitin-like protein binding	MF	0.9999999999	0.760119407357921	MF ubiquitin-like protein binding
GO:0060968	0.985535281534164	0.0308683324441127	10	70	regulation of gene silencing	BP	0.9999999999	0.763555586203263	BP regulation of gene silencing
GO:0051962	1	0.0313830127563684	0	12	positive regulation of nervous system development	BP	0.9999999999	0.774724715307613	BP positive regulation of nervous system development
GO:0042398	0.993095239982552	0.0316588423339631	2	25	cellular modified amino acid biosynthetic process	BP	0.9999999999	0.77996453131605	BP cellular modified amino acid biosynthetic process
GO:0019789	1	0.0320225777341499	0	13	SUMO transferase activity	MF	0.9999999999	0.78709963043645	MF SUMO transferase activity
GO:0005905	0.995593744468422	0.032076763812717	1	19	clathrin-coated pit	CC	0.9999999999	0.78709963043645	CC clathrin-coated pit
GO:1901137	0.976678643860038	0.0321453559027245	61	311	carbohydrate derivative biosynthetic process	BP	0.9999999999	0.787208326488077	BP carbohydrate derivative biosynthetic process
GO:0045332	1	0.0322616746757397	0	12	phospholipid translocation	BP	0.9999999999	0.788483041029184	BP phospholipid translocation
GO:0006367	0.995513438667436	0.032345520717076	1	20	transcription initiation from RNA polymerase II promoter	BP	0.9999999999	0.788960623613927	BP transcription initiation from RNA polymerase II promoter
GO:0044389	0.981902482749695	0.0325479248217941	17	107	ubiquitin-like protein ligase binding	MF	0.9999999999	0.792322400076571	MF ubiquitin-like protein ligase binding
GO:0002831	0.981628230764699	0.0326129553519119	18	108	regulation of response to biotic stimulus	BP	0.9999999999	0.79233336477744	BP regulation of response to biotic stimulus
GO:0080142	0.995465332242269	0.0328383348403254	1	19	regulation of salicylic acid biosynthetic process	BP	0.9999999999	0.795261451633025	BP regulation of salicylic acid biosynthetic process
GO:0016573	0.987289762754943	0.0328631148404877	6	47	histone acetylation	BP	0.9999999999	0.795261451633025	BP histone acetylation
GO:0008186	0.988210947783524	0.0329672990265043	5	42	RNA-dependent ATPase activity	MF	0.9999999999	0.796212188496421	MF RNA-dependent ATPase activity
GO:0046824	1	0.0333368005616193	0	12	positive regulation of nucleocytoplasmic transport	BP	0.9999999999	0.802972747085202	BP positive regulation of nucleocytoplasmic transport
GO:0009867	0.984726911944192	0.0333781156584443	9	68	jasmonic acid mediated signaling pathway	BP	0.9999999999	0.802972747085202	BP jasmonic acid mediated signaling pathway
GO:0009081	0.987973772051219	0.0334676640818401	5	43	branched-chain amino acid metabolic process	BP	0.9999999999	0.803551410215453	BP branched-chain amino acid metabolic process
GO:0043044	1	0.0335736045574932	0	11	ATP-dependent chromatin remodeling	BP	0.9999999999	0.804520613898212	BP ATP-dependent chromatin remodeling
GO:0005737	0.96953724569167	0.0337239702881472	653	2880	cytoplasm	CC	0.9999999999	0.805505217372167	CC cytoplasm
GO:0000270	1	0.0337460006299856	0	13	peptidoglycan metabolic process	BP	0.9999999999	0.805505217372167	BP peptidoglycan metabolic process
GO:1904589	1	0.0339589562575574	0	12	regulation of protein import	BP	0.9999999999	0.809014435580527	BP regulation of protein import
GO:0070461	1	0.0340584630297818	0	13	SAGA-type complex	CC	0.9999999999	0.809812563783707	CC SAGA-type complex
GO:2000031	0.992444027453827	0.0341422452983945	2	25	regulation of salicylic acid mediated signaling pathway	BP	0.9999999999	0.810234444034821	BP regulation of salicylic acid mediated signaling pathway
GO:0005347	1	0.03431675417167	0	12	ATP transmembrane transporter activity	MF	0.9999999999	0.812803584811233	MF ATP transmembrane transporter activity
GO:0060964	1	0.0344238819905608	0	12	regulation of gene silencing by miRNA	BP	0.9999999999	0.813769957884761	BP regulation of gene silencing by miRNA
GO:0007029	1	0.0345451755111125	0	12	endoplasmic reticulum organization	BP	0.9999999999	0.815066842972769	BP endoplasmic reticulum organization
GO:0005770	0.983249549753659	0.0353375731550675	10	67	late endosome	CC	0.9999999999	0.830100432416347	CC late endosome
GO:0004521	0.975205696450123	0.0353580828028835	47	264	endoribonuclease activity	MF	0.9999999999	0.830100432416347	MF endoribonuclease activity
GO:0000422	0.995056281566566	0.0354817006083205	1	18	autophagy of mitochondrion	BP	0.9999999999	0.830100432416347	BP autophagy of mitochondrion
GO:0061726	0.995056281566566	0.0354817006083205	1	18	mitochondrion disassembly	BP	0.9999999999	0.830100432416347	BP mitochondrion disassembly
GO:0048268	1	0.035549824713064	0	12	clathrin coat assembly	BP	0.9999999999	0.830100432416347	BP clathrin coat assembly
GO:0001819	1	0.035588297942049	0	12	positive regulation of cytokine production	BP	0.9999999999	0.830100432416347	BP positive regulation of cytokine production
GO:0034472	0.994952427668011	0.0358358228245168	1	19	snRNA 3'-end processing	BP	0.9999999999	0.834287875206825	BP snRNA 3'-end processing
GO:0006360	0.991784390097062	0.0367939117144433	2	24	transcription by RNA polymerase I	BP	0.9999999999	0.854970649288835	BP transcription by RNA polymerase I
GO:0019783	0.981298760964002	0.0377501977469776	11	76	ubiquitin-like protein-specific protease activity	MF	0.9999999999	0.873885755162588	MF ubiquitin-like protein-specific protease activity
GO:0072657	0.97846220950617	0.037750383098555	18	107	protein localization to membrane	BP	0.9999999999	0.873885755162588	BP protein localization to membrane
GO:0016574	1	0.0380699473705173	0	11	histone ubiquitination	BP	0.9999999999	0.879623699225756	BP histone ubiquitination
GO:0043228	0.966831107057029	0.0385334983237109	276	1252	non-membrane-bounded organelle	CC	0.9999999999	0.888043156047355	CC non-membrane-bounded organelle
GO:0090662	0.994394326569169	0.0387862833124373	1	20	ATP hydrolysis coupled transmembrane transport	BP	0.9999999999	0.888043156047355	BP ATP hydrolysis coupled transmembrane transport
GO:0099131	0.994394326569169	0.0387862833124373	1	20	ATP hydrolysis coupled ion transmembrane transport	BP	0.9999999999	0.888043156047355	BP ATP hydrolysis coupled ion transmembrane transport
GO:0099132	0.994394326569169	0.0387862833124373	1	20	ATP hydrolysis coupled cation transmembrane transport	BP	0.9999999999	0.888043156047355	BP ATP hydrolysis coupled cation transmembrane transport
GO:0071011	0.991194898426643	0.038796245141526	2	25	precatalytic spliceosome	CC	0.9999999999	0.888043156047355	CC precatalytic spliceosome
GO:0006406	0.988785211730493	0.0390395339410036	3	32	mRNA export from nucleus	BP	0.9999999999	0.89194793654036	BP mRNA export from nucleus
GO:0032806	0.994224555591071	0.0395213632257359	1	21	carboxy-terminal domain protein kinase complex	CC	0.9999999999	0.898444104116923	CC carboxy-terminal domain protein kinase complex
GO:0004004	0.985443174447494	0.0396958596205676	5	41	ATP-dependent RNA helicase activity	MF	0.9999999999	0.898444104116923	MF ATP-dependent RNA helicase activity
GO:0015932	0.981571970649894	0.0397065016214504	9	63	nucleobase-containing compound transmembrane transporter activity	MF	0.9999999999	0.898444104116923	MF nucleobase-containing compound transmembrane transporter activity
GO:0008137	0.990841964171844	0.0397556651237278	2	27	NADH dehydrogenase (ubiquinone) activity	MF	0.9999999999	0.898444104116923	MF NADH dehydrogenase (ubiquinone) activity
GO:0050136	0.990841964171844	0.0397556651237278	2	27	NADH dehydrogenase (quinone) activity	MF	0.9999999999	0.898444104116923	MF NADH dehydrogenase (quinone) activity
GO:0006610	1	0.0397632364932341	0	11	ribosomal protein import into nucleus	BP	0.9999999999	0.898444104116923	BP ribosomal protein import into nucleus
GO:0043232	0.965591243367327	0.0399358817640579	276	1251	intracellular non-membrane-bounded organelle	CC	0.9999999999	0.900686274564755	CC intracellular non-membrane-bounded organelle
GO:0034982	1	0.04018464163728	0	11	mitochondrial protein processing	BP	0.9999999999	0.904633703206952	BP mitochondrial protein processing
GO:0061136	0.99077593917425	0.0405179324070358	2	24	regulation of proteasomal protein catabolic process	BP	0.9999999999	0.910466140479711	BP regulation of proteasomal protein catabolic process
GO:0031124	0.986401106539053	0.0409840671234954	4	35	mRNA 3'-end processing	BP	0.9999999999	0.919256891294635	BP mRNA 3'-end processing
GO:0016891	0.971583949672204	0.0411051330346653	41	235	endoribonuclease activity, producing 5'-phosphomonoesters	MF	0.9999999999	0.920128359176983	MF endoribonuclease activity, producing 5'-phosphomonoesters
GO:0032509	0.994008056569615	0.0411885796680516	1	19	endosome transport via multivesicular body sorting pathway	BP	0.9999999999	0.920128359176983	BP endosome transport via multivesicular body sorting pathway
GO:0006783	0.994037562054274	0.0412999870491191	1	18	heme biosynthetic process	BP	0.9999999999	0.920128359176983	BP heme biosynthetic process
GO:0016180	0.990501787673044	0.0413229053636415	2	25	snRNA processing	BP	0.9999999999	0.920128359176983	BP snRNA processing
GO:0006490	1	0.0416844018640753	0	11	oligosaccharide-lipid intermediate biosynthetic process	BP	0.9999999999	0.926496243605688	BP oligosaccharide-lipid intermediate biosynthetic process
GO:0043189	1	0.0417645041022074	0	12	H4/H2A histone acetyltransferase complex	CC	0.9999999999	0.926598012350781	CC H4/H2A histone acetyltransferase complex
GO:0045666	1	0.0419232169007293	0	11	positive regulation of neuron differentiation	BP	0.9999999999	0.92676747415324	BP positive regulation of neuron differentiation
GO:0050769	1	0.0419232169007293	0	11	positive regulation of neurogenesis	BP	0.9999999999	0.92676747415324	BP positive regulation of neurogenesis
GO:0045010	0.993849628618792	0.0420675634565253	1	19	actin nucleation	BP	0.9999999999	0.927077230585086	BP actin nucleation
GO:0004559	1	0.04208835418012	0	11	alpha-mannosidase activity	MF	0.9999999999	0.927077230585086	MF alpha-mannosidase activity
GO:0006607	0.993862172019645	0.0422784412607548	1	18	NLS-bearing protein import into nucleus	BP	0.9999999999	0.929595333025448	BP NLS-bearing protein import into nucleus
GO:1903827	0.982960398355545	0.0426540526147385	6	45	regulation of cellular protein localization	BP	0.9999999999	0.935730262655274	BP regulation of cellular protein localization
GO:0097708	0.966071875367884	0.0427099965023191	110	522	intracellular vesicle	CC	0.9999999999	0.935730262655274	CC intracellular vesicle
GO:0019774	1	0.0429126874949436	0	11	proteasome core complex, beta-subunit complex	CC	0.9999999999	0.93849512099013	CC proteasome core complex, beta-subunit complex
GO:0061659	0.972074988089847	0.0430272481502265	30	159	ubiquitin-like protein ligase activity	MF	0.9999999999	0.93932617002692	MF ubiquitin-like protein ligase activity
GO:0044237	0.959087375882237	0.0433098171684699	2183	9442	cellular metabolic process	BP	0.9999999999	0.941517382562049	BP cellular metabolic process
GO:0009892	0.964659527631186	0.0434084186839912	138	643	negative regulation of metabolic process	BP	0.9999999999	0.941517382562049	BP negative regulation of metabolic process
GO:0044441	0.993601040167843	0.0434366319712549	1	19	ciliary part	CC	0.9999999999	0.941517382562049	CC ciliary part
GO:0005885	1	0.0435352776076135	0	12	Arp2/3 protein complex	CC	0.9999999999	0.941517382562049	CC Arp2/3 protein complex
GO:0034314	1	0.0435352776076135	0	12	Arp2/3 complex-mediated actin nucleation	BP	0.9999999999	0.941517382562049	BP Arp2/3 complex-mediated actin nucleation
GO:0071025	0.993625642725623	0.0435880571599351	1	18	RNA surveillance	BP	0.9999999999	0.941517382562049	BP RNA surveillance
GO:0034708	0.982221845497729	0.0442618680484626	6	45	methyltransferase complex	CC	0.9999999999	0.951731289368359	CC methyltransferase complex
GO:0071281	0.993553795597849	0.0443092276328046	1	17	cellular response to iron ion	BP	0.9999999999	0.951731289368359	BP cellular response to iron ion
GO:0015934	0.973853115989556	0.0444294474705727	19	115	large ribosomal subunit	CC	0.9999999999	0.951731289368359	CC large ribosomal subunit
GO:0004596	1	0.0444318482567468	0	11	peptide alpha-N-acetyltransferase activity	MF	0.9999999999	0.951731289368359	MF peptide alpha-N-acetyltransferase activity
GO:0043966	0.989723293680605	0.0445432435146026	2	23	histone H3 acetylation	BP	0.9999999999	0.951731289368359	BP histone H3 acetylation
GO:0010039	0.986976140905513	0.0447709021358357	3	29	response to iron ion	BP	0.9999999999	0.951731289368359	BP response to iron ion
GO:1900424	0.978890388437043	0.0449217427459703	9	61	regulation of defense response to bacterium	BP	0.9999999999	0.951731289368359	BP regulation of defense response to bacterium
GO:0032784	0.983075029369905	0.0450326425490966	5	43	regulation of DNA-templated transcription, elongation	BP	0.9999999999	0.951731289368359	BP regulation of DNA-templated transcription, elongation
GO:0016575	0.993359971301778	0.0450459515397361	1	18	histone deacetylation	BP	0.9999999999	0.951731289368359	BP histone deacetylation
GO:0006222	1	0.0451170849239695	0	11	UMP biosynthetic process	BP	0.9999999999	0.951731289368359	BP UMP biosynthetic process
GO:0009173	1	0.0451170849239695	0	11	pyrimidine ribonucleoside monophosphate metabolic process	BP	0.9999999999	0.951731289368359	BP pyrimidine ribonucleoside monophosphate metabolic process
GO:0009174	1	0.0451170849239695	0	11	pyrimidine ribonucleoside monophosphate biosynthetic process	BP	0.9999999999	0.951731289368359	BP pyrimidine ribonucleoside monophosphate biosynthetic process
GO:0046049	1	0.0451170849239695	0	11	UMP metabolic process	BP	0.9999999999	0.951731289368359	BP UMP metabolic process
GO:0002833	0.981777471977393	0.0452244418681702	6	45	positive regulation of response to biotic stimulus	BP	0.9999999999	0.951731289368359	BP positive regulation of response to biotic stimulus
GO:0015991	0.993273105918196	0.0452244960226386	1	19	ATP hydrolysis coupled proton transport	BP	0.9999999999	0.951731289368359	BP ATP hydrolysis coupled proton transport
GO:0010008	0.967978328388404	0.0456720798509738	44	225	endosome membrane	CC	0.9999999999	0.958397966152501	CC endosome membrane
GO:0034250	0.9827518839435	0.0457756303011953	5	43	positive regulation of cellular amide metabolic process	BP	0.9999999999	0.958397966152501	BP positive regulation of cellular amide metabolic process
GO:0045727	0.9827518839435	0.0457756303011953	5	43	positive regulation of translation	BP	0.9999999999	0.958397966152501	BP positive regulation of translation
GO:0048639	1	0.0460304291166837	0	11	positive regulation of developmental growth	BP	0.9999999999	0.962090860021452	BP positive regulation of developmental growth
GO:0006896	1	0.0463385447696244	0	11	Golgi to vacuole transport	BP	0.9999999999	0.966883683296805	BP Golgi to vacuole transport
GO:0008333	1	0.0464938731116742	0	11	endosome to lysosome transport	BP	0.9999999999	0.968477638721784	BP endosome to lysosome transport
GO:0000291	0.989069022378391	0.046644966648858	2	24	nuclear-transcribed mRNA catabolic process, exonucleolytic	BP	0.9999999999	0.969978128499726	BP nuclear-transcribed mRNA catabolic process, exonucleolytic
GO:0000176	0.993049859250593	0.0470705842909507	1	17	nuclear exosome (RNase complex)	CC	0.9999999999	0.976693168538222	CC nuclear exosome (RNase complex)
GO:1903312	1	0.0471270972185694	0	10	negative regulation of mRNA metabolic process	BP	0.9999999999	0.976693168538222	BP negative regulation of mRNA metabolic process
GO:0008143	0.992985965289206	0.0474173279912595	1	17	poly(A) binding	MF	0.9999999999	0.981050922638722	MF poly(A) binding
GO:0060866	0.988833408818321	0.0477086875327785	2	23	leaf abscission	BP	0.9999999999	0.981598841917508	BP leaf abscission
GO:0023056	0.969457280399755	0.0477280159438906	27	145	positive regulation of signaling	BP	0.9999999999	0.981598841917508	BP positive regulation of signaling
GO:0004300	1	0.0477426866416864	0	11	enoyl-CoA hydratase activity	MF	0.9999999999	0.981598841917508	MF enoyl-CoA hydratase activity
GO:0031410	0.961880391675753	0.0477638363864009	110	520	cytoplasmic vesicle	CC	0.9999999999	0.981598841917508	CC cytoplasmic vesicle
GO:0048367	0.964260825173799	0.0480161984728346	63	313	shoot system development	BP	0.9999999999	0.985135015155866	BP shoot system development
GO:0048731	0.963714623976436	0.0481311213315925	69	339	system development	BP	0.9999999999	0.985844286506357	BP system development
GO:0071005	0.992689025948947	0.0486699432121541	1	18	U2-type precatalytic spliceosome	CC	0.9999999999	0.995219222116531	CC U2-type precatalytic spliceosome
GO:0030488	0.988442147981245	0.0488455843176634	2	24	tRNA methylation	BP	0.9999999999	0.997148875197025	BP tRNA methylation
GO:1900150	0.983182185693197	0.049150904644132	4	35	regulation of defense response to fungus	BP	0.9999999999	0.9999999999	BP regulation of defense response to fungus
GO:0022625	0.97343582759677	0.0495208481888072	13	84	cytosolic large ribosomal subunit	CC	0.9999999999	0.9999999999	CC cytosolic large ribosomal subunit
GO:0019867	0.970547866617431	0.0496448436554554	19	111	outer membrane	CC	0.9999999999	0.9999999999	CC outer membrane
GO:0008138	0.988279593731402	0.0496526055379616	2	23	protein tyrosine/serine/threonine phosphatase activity	MF	0.9999999999	0.9999999999	MF protein tyrosine/serine/threonine phosphatase activity
GO:0010618	0.992523584209131	0.0499051663211511	1	17	aerenchyma formation	BP	0.9999999999	0.9999999999	BP aerenchyma formation
