# Supplementary material for: Transcriptional Regulation of Pine Male and Female Cone Initiation and Development: Key Players Identified Through Comparative Transcriptomics
Source: Front Genet. 2022 Mar 18;13:815093. doi: 10.3389/fgene.2022.815093 (PMC8971679; doi:10.3389/fgene.2022.815093)
Supplement: Supplementary file 2 [file DataSheet3.ZIP › SUP_GSEA/salmon.gene.counts.matrix.FC_3_2_vs_Needles.DESeq2.DE_results.P0.001_C2.DE.subset.GOseq.enriched]

category	over_represented_pvalue	under_represented_pvalue	numDEInCat	numInCat	term	ontology	over_represented_FDR	go_term	gene_ids
GO:0005576	4.23808125435432e-101	1	574	1059	extracellular region	CC	5.19970189096732e-97	CC extracellular region	Pdensi_DN100517_c0_g1, Pdensi_DN10099_c0_g1d386291, Pdensi_DN10289_c0_g1d386517, Pdensi_DN10374_c0_g1d334259, Pdensi_DN10456_c0_g2, Pdensi_DN10620_c0_g1d4883, Pdensi_DN10697_c0_g1d49317, Pdensi_DN10855_c0_g1d210150, Pdensi_DN10940_c0_g1d5120, Pdensi_DN11062_c0_g1d456534, Pdensi_DN11282_c0_g1d174432, Pdensi_DN11283_c0_g1d174343, Pdensi_DN11375_c0_g2d388082, Pdensi_DN11376_c0_g1d174520, Pdensi_DN11…
GO:0031224	4.78337678896612e-76	1	1546	4287	intrinsic component of membrane	CC	2.93436249119126e-72	CC intrinsic component of membrane	Pdensi_DN10028_c0_g1d386351, Pdensi_DN10060_c0_g1d172739, Pdensi_DN10115_c0_g1d172805, Pdensi_DN10129_c0_g1d386473, Pdensi_DN10155_c0_g1d172859, Pdensi_DN10250_c0_g1, Pdensi_DN10347_c0_g1d209793, Pdensi_DN10517_c0_g1d209957, Pdensi_DN10542_c0_g1d209911, Pdensi_DN10553_c0_g1d103553, Pdensi_DN10570_c0_g1d455641, Pdensi_DN10625_c0_g1, Pdensi_DN10638_c0_g1, Pdensi_DN10709_c0_g1d173655, Pdensi_DN10709…
GO:0016021	1.13850350304539e-67	1	1475	4153	integral component of membrane	CC	4.65609982628795e-64	CC integral component of membrane	Pdensi_DN10028_c0_g1d386351, Pdensi_DN10060_c0_g1d172739, Pdensi_DN10115_c0_g1d172805, Pdensi_DN10129_c0_g1d386473, Pdensi_DN10155_c0_g1d172859, Pdensi_DN10250_c0_g1, Pdensi_DN10347_c0_g1d209793, Pdensi_DN10517_c0_g1d209957, Pdensi_DN10542_c0_g1d209911, Pdensi_DN10553_c0_g1d103553, Pdensi_DN10570_c0_g1d455641, Pdensi_DN10625_c0_g1, Pdensi_DN10638_c0_g1, Pdensi_DN10709_c0_g1d173655, Pdensi_DN10709…
GO:0044425	2.6941535243335e-61	1	1619	4744	membrane part	CC	8.26364239751192e-58	CC membrane part	Pdensi_DN10028_c0_g1d386351, Pdensi_DN10060_c0_g1d172739, Pdensi_DN10115_c0_g1d172805, Pdensi_DN10129_c0_g1d386473, Pdensi_DN10155_c0_g1d172859, Pdensi_DN10201_c1_g1, Pdensi_DN10250_c0_g1, Pdensi_DN10347_c0_g1d209793, Pdensi_DN10387_c0_g1d173149, Pdensi_DN10517_c0_g1d209957, Pdensi_DN10542_c0_g1d209911, Pdensi_DN10553_c0_g1d103553, Pdensi_DN10570_c0_g1d455641, Pdensi_DN10625_c0_g1, Pdensi_DN10638…
GO:0003824	1.12364163644323e-57	1	2999	9965	catalytic activity	MF	2.7571918475044e-54	MF catalytic activity	Pdensi_DN10026_c0_g1, Pdensi_DN10028_c0_g1d386351, Pdensi_DN10038_c0_g1d4547, Pdensi_DN100517_c0_g1, Pdensi_DN10058_c0_g2, Pdensi_DN10060_c0_g1d172739, Pdensi_DN10099_c0_g1d386291, Pdensi_DN10115_c0_g1d172805, Pdensi_DN10155_c0_g1d172859, Pdensi_DN10158_c0_g1d266584, Pdensi_DN10213_c0_g1d518881, Pdensi_DN10236_c0_g1d455061, Pdensi_DN10289_c0_g1d386517, Pdensi_DN10310_c0_g1d4708, Pdensi_DN10313_c0…
GO:0044436	3.4287720445346e-56	1	235	379	thylakoid part	CC	7.01126736906583e-53	CC thylakoid part	Pdensi_DN10115_c0_g1d172805, Pdensi_DN10347_c0_g1d209793, Pdensi_DN10387_c0_g1d173149, Pdensi_DN10517_c0_g1d209957, Pdensi_DN10616_c0_g1d455771, Pdensi_DN10671_c0_g1, Pdensi_DN10759_c0_g1d103777, Pdensi_DN10851_c0_g1, Pdensi_DN10856_c0_g1d387249, Pdensi_DN10885_c0_g1d335033, Pdensi_DN10909_c0_g2, Pdensi_DN1095_c0_g1d203057, Pdensi_DN11196_c0_g1d5219, Pdensi_DN11834_c0_g1d336839, Pdensi_DN12020_c0…
GO:0005886	9.92192396998237e-55	1	1003	2699	plasma membrane	CC	1.73902978839591e-51	CC plasma membrane	Pdensi_DN10028_c0_g1d386351, Pdensi_DN10129_c0_g1d386473, Pdensi_DN10155_c0_g1d172859, Pdensi_DN10527_c0_g1d173309, Pdensi_DN10542_c0_g1d209911, Pdensi_DN10553_c0_g1d103553, Pdensi_DN10625_c0_g1, Pdensi_DN10638_c0_g1, Pdensi_DN10709_c0_g1d173655, Pdensi_DN10709_c0_g1d173656, Pdensi_DN10853_c0_g1d5059, Pdensi_DN10940_c0_g1d5120, Pdensi_DN10979_c0_g1d103979, Pdensi_DN11112_c0_g1d387695, Pdensi_DN11…
GO:0009535	4.99657787387284e-54	1	212	332	chloroplast thylakoid membrane	CC	6.41793001859073e-51	CC chloroplast thylakoid membrane	Pdensi_DN10115_c0_g1d172805, Pdensi_DN10347_c0_g1d209793, Pdensi_DN10387_c0_g1d173149, Pdensi_DN10517_c0_g1d209957, Pdensi_DN10616_c0_g1d455771, Pdensi_DN10671_c0_g1, Pdensi_DN10851_c0_g1, Pdensi_DN10856_c0_g1d387249, Pdensi_DN10885_c0_g1d335033, Pdensi_DN10909_c0_g2, Pdensi_DN1095_c0_g1d203057, Pdensi_DN11196_c0_g1d5219, Pdensi_DN11834_c0_g1d336839, Pdensi_DN12020_c0_g1d5957, Pdensi_DN12127_c0_g…
GO:0055035	4.99657787387284e-54	1	212	332	plastid thylakoid membrane	CC	6.41793001859073e-51	CC plastid thylakoid membrane	Pdensi_DN10115_c0_g1d172805, Pdensi_DN10347_c0_g1d209793, Pdensi_DN10387_c0_g1d173149, Pdensi_DN10517_c0_g1d209957, Pdensi_DN10616_c0_g1d455771, Pdensi_DN10671_c0_g1, Pdensi_DN10851_c0_g1, Pdensi_DN10856_c0_g1d387249, Pdensi_DN10885_c0_g1d335033, Pdensi_DN10909_c0_g2, Pdensi_DN1095_c0_g1d203057, Pdensi_DN11196_c0_g1d5219, Pdensi_DN11834_c0_g1d336839, Pdensi_DN12020_c0_g1d5957, Pdensi_DN12127_c0_g…
GO:0016020	5.23101313765647e-54	1	1731	5229	membrane	CC	6.41793001859073e-51	CC membrane	Pdensi_DN10028_c0_g1d386351, Pdensi_DN10060_c0_g1d172739, Pdensi_DN10085_c0_g1d4516, Pdensi_DN10115_c0_g1d172805, Pdensi_DN10129_c0_g1d386473, Pdensi_DN10152_c0_g2d386377, Pdensi_DN10155_c0_g1d172859, Pdensi_DN10250_c0_g1, Pdensi_DN10347_c0_g1d209793, Pdensi_DN10363_c0_g1, Pdensi_DN10387_c0_g1d173149, Pdensi_DN10517_c0_g1d209957, Pdensi_DN10527_c0_g1d173309, Pdensi_DN10542_c0_g1d209911, Pdensi_DN…
GO:0044699	9.92250338390992e-54	1	2399	7658	NA	NA	1.10671994561083e-50	none	Pdensi_DN10026_c0_g1, Pdensi_DN10028_c0_g1d386351, Pdensi_DN10058_c0_g2, Pdensi_DN10060_c0_g1d172739, Pdensi_DN10109_c0_g1d172869, Pdensi_DN10115_c0_g1d172805, Pdensi_DN10129_c0_g1d386473, Pdensi_DN10201_c1_g1, Pdensi_DN10202_c0_g1, Pdensi_DN10258_c0_g1d266747, Pdensi_DN10313_c0_g1d455218, Pdensi_DN10374_c0_g1d334259, Pdensi_DN10387_c0_g1d173149, Pdensi_DN10527_c0_g1d173309, Pdensi_DN10542_c0_g1d…
GO:0004672	6.43877081000613e-53	1	586	1391	protein kinase activity	MF	6.5831065889971e-50	MF protein kinase activity	Pdensi_DN10028_c0_g1d386351, Pdensi_DN10155_c0_g1d172859, Pdensi_DN10940_c0_g1d5120, Pdensi_DN10958_c0_g1d210221, Pdensi_DN11167_c0_g1d456771, Pdensi_DN11256_c0_g1d5270, Pdensi_DN1127_c0_g1d446291, Pdensi_DN11354_c0_g1d457167, Pdensi_DN11784_c0_g1, Pdensi_DN11962_c0_g1d175453, Pdensi_DN11998_c0_g1d389096, Pdensi_DN12001_c0_g1d337225, Pdensi_DN12062_c0_g2, Pdensi_DN12120_c0_g1, Pdensi_DN12166_c0_g…
GO:0016491	8.1956511139876e-53	1	636	1532	oxidoreductase activity	MF	7.73480334750107e-50	MF oxidoreductase activity	Pdensi_DN10038_c0_g1d4547, Pdensi_DN10058_c0_g2, Pdensi_DN10060_c0_g1d172739, Pdensi_DN10615_c0_g1d173442, Pdensi_DN10616_c0_g1d455771, Pdensi_DN10652_c0_g1, Pdensi_DN10697_c0_g1d49317, Pdensi_DN10769_c0_g1d267536, Pdensi_DN10846_c0_g1d335071, Pdensi_DN10855_c0_g1d210150, Pdensi_DN1095_c0_g1d203057, Pdensi_DN10989_c0_g1d335310, Pdensi_DN11042_c0_g1d104080, Pdensi_DN11344_c0_g1d5349, Pdensi_DN1153…
GO:0034357	1.34275647033867e-52	1	214	341	photosynthetic membrane	CC	1.09828527563901e-49	CC photosynthetic membrane	Pdensi_DN10115_c0_g1d172805, Pdensi_DN10347_c0_g1d209793, Pdensi_DN10387_c0_g1d173149, Pdensi_DN10517_c0_g1d209957, Pdensi_DN10616_c0_g1d455771, Pdensi_DN10671_c0_g1, Pdensi_DN10851_c0_g1, Pdensi_DN10856_c0_g1d387249, Pdensi_DN10885_c0_g1d335033, Pdensi_DN10909_c0_g2, Pdensi_DN1095_c0_g1d203057, Pdensi_DN11196_c0_g1d5219, Pdensi_DN11834_c0_g1d336839, Pdensi_DN12020_c0_g1d5957, Pdensi_DN12127_c0_g…
GO:0042651	1.34275647033867e-52	1	214	341	thylakoid membrane	CC	1.09828527563901e-49	CC thylakoid membrane	Pdensi_DN10115_c0_g1d172805, Pdensi_DN10347_c0_g1d209793, Pdensi_DN10387_c0_g1d173149, Pdensi_DN10517_c0_g1d209957, Pdensi_DN10616_c0_g1d455771, Pdensi_DN10671_c0_g1, Pdensi_DN10851_c0_g1, Pdensi_DN10856_c0_g1d387249, Pdensi_DN10885_c0_g1d335033, Pdensi_DN10909_c0_g2, Pdensi_DN1095_c0_g1d203057, Pdensi_DN11196_c0_g1d5219, Pdensi_DN11834_c0_g1d336839, Pdensi_DN12020_c0_g1d5957, Pdensi_DN12127_c0_g…
GO:0004674	7.95771782489289e-51	1	550	1299	protein serine/threonine kinase activity	MF	6.10207749960068e-48	MF protein serine/threonine kinase activity	Pdensi_DN10155_c0_g1d172859, Pdensi_DN10940_c0_g1d5120, Pdensi_DN10958_c0_g1d210221, Pdensi_DN11167_c0_g1d456771, Pdensi_DN11256_c0_g1d5270, Pdensi_DN1127_c0_g1d446291, Pdensi_DN11354_c0_g1d457167, Pdensi_DN11784_c0_g1, Pdensi_DN11962_c0_g1d175453, Pdensi_DN11998_c0_g1d389096, Pdensi_DN12062_c0_g2, Pdensi_DN12120_c0_g1, Pdensi_DN12166_c0_g1d337469, Pdensi_DN12647_c0_g1d105770, Pdensi_DN12725_c0_g…
GO:0046906	1.41814748090881e-48	1	215	356	tetrapyrrole binding	MF	1.02348537901589e-45	MF tetrapyrrole binding	Pdensi_DN10060_c0_g1d172739, Pdensi_DN10697_c0_g1d49317, Pdensi_DN10855_c0_g1d210150, Pdensi_DN10989_c0_g1d335310, Pdensi_DN11042_c0_g1d104080, Pdensi_DN11879_c0_g1, Pdensi_DN12095_c0_g1d175594, Pdensi_DN12484_c0_g1d50749, Pdensi_DN12546_c0_g1d6477, Pdensi_DN12573_c0_g1d176329, Pdensi_DN12835_c0_g1d51253, Pdensi_DN12981_c0_g2, Pdensi_DN13510_c0_g1d212689, Pdensi_DN13554_c0_g1d461922, Pdensi_DN136…
GO:0016773	1.64886096207266e-43	1	608	1540	phosphotransferase activity, alcohol group as acceptor	MF	1.12388195242608e-40	MF phosphotransferase activity, alcohol group as acceptor	Pdensi_DN10028_c0_g1d386351, Pdensi_DN10155_c0_g1d172859, Pdensi_DN10940_c0_g1d5120, Pdensi_DN10958_c0_g1d210221, Pdensi_DN11167_c0_g1d456771, Pdensi_DN11256_c0_g1d5270, Pdensi_DN1127_c0_g1d446291, Pdensi_DN11354_c0_g1d457167, Pdensi_DN11784_c0_g1, Pdensi_DN11962_c0_g1d175453, Pdensi_DN11998_c0_g1d389096, Pdensi_DN12001_c0_g1d337225, Pdensi_DN12062_c0_g2, Pdensi_DN12120_c0_g1, Pdensi_DN12166_c0_g…
GO:0044434	1.39964037702908e-41	1	496	1193	chloroplast part	CC	9.0379935714578e-39	CC chloroplast part	Pdensi_DN10115_c0_g1d172805, Pdensi_DN10202_c0_g1, Pdensi_DN10273_c1_g1, Pdensi_DN10347_c0_g1d209793, Pdensi_DN10363_c0_g1, Pdensi_DN10387_c0_g1d173149, Pdensi_DN10517_c0_g1d209957, Pdensi_DN10616_c0_g1d455771, Pdensi_DN10671_c0_g1, Pdensi_DN10695_c0_g1d49277, Pdensi_DN10745_c0_g1, Pdensi_DN10759_c0_g1d103777, Pdensi_DN10846_c0_g1d335071, Pdensi_DN10851_c0_g1, Pdensi_DN10856_c0_g1d387249, Pdensi_…
GO:0005618	1.9026926335245e-41	1	282	562	cell wall	CC	1.11162552003391e-38	CC cell wall	Pdensi_DN100517_c0_g1, Pdensi_DN10099_c0_g1d386291, Pdensi_DN10620_c0_g1d4883, Pdensi_DN10697_c0_g1d49317, Pdensi_DN10855_c0_g1d210150, Pdensi_DN11062_c0_g1d456534, Pdensi_DN11375_c0_g2d388082, Pdensi_DN12216_c0_g1, Pdensi_DN12447_c0_g1, Pdensi_DN12546_c0_g1d6477, Pdensi_DN12559_c0_g1, Pdensi_DN12573_c0_g1d176329, Pdensi_DN12608_c0_g1d459878, Pdensi_DN12766_c1_g1, Pdensi_DN12835_c0_g1d51253, Pden…
GO:0030312	1.9026926335245e-41	1	282	562	external encapsulating structure	CC	1.11162552003391e-38	CC external encapsulating structure	Pdensi_DN100517_c0_g1, Pdensi_DN10099_c0_g1d386291, Pdensi_DN10620_c0_g1d4883, Pdensi_DN10697_c0_g1d49317, Pdensi_DN10855_c0_g1d210150, Pdensi_DN11062_c0_g1d456534, Pdensi_DN11375_c0_g2d388082, Pdensi_DN12216_c0_g1, Pdensi_DN12447_c0_g1, Pdensi_DN12546_c0_g1d6477, Pdensi_DN12559_c0_g1, Pdensi_DN12573_c0_g1d176329, Pdensi_DN12608_c0_g1d459878, Pdensi_DN12766_c1_g1, Pdensi_DN12835_c0_g1d51253, Pden…
GO:0016301	2.0078562167442e-41	1	627	1622	kinase activity	MF	1.11974490560157e-38	MF kinase activity	Pdensi_DN10028_c0_g1d386351, Pdensi_DN10155_c0_g1d172859, Pdensi_DN10713_c0_g1d173641, Pdensi_DN10940_c0_g1d5120, Pdensi_DN10958_c0_g1d210221, Pdensi_DN11167_c0_g1d456771, Pdensi_DN11256_c0_g1d5270, Pdensi_DN1127_c0_g1d446291, Pdensi_DN11354_c0_g1d457167, Pdensi_DN11784_c0_g1, Pdensi_DN11962_c0_g1d175453, Pdensi_DN11998_c0_g1d389096, Pdensi_DN12001_c0_g1d337225, Pdensi_DN12002_c0_g1d337207, Pdens…
GO:0020037	3.63404024606682e-41	1	188	315	heme binding	MF	1.93852346865191e-38	MF heme binding	Pdensi_DN10060_c0_g1d172739, Pdensi_DN10697_c0_g1d49317, Pdensi_DN10855_c0_g1d210150, Pdensi_DN10989_c0_g1d335310, Pdensi_DN11042_c0_g1d104080, Pdensi_DN11879_c0_g1, Pdensi_DN12095_c0_g1d175594, Pdensi_DN12484_c0_g1d50749, Pdensi_DN12546_c0_g1d6477, Pdensi_DN12573_c0_g1d176329, Pdensi_DN12835_c0_g1d51253, Pdensi_DN12981_c0_g2, Pdensi_DN13510_c0_g1d212689, Pdensi_DN13554_c0_g1d461922, Pdensi_DN136…
GO:0055114	4.81739174996107e-41	1	471	1104	oxidation-reduction process	BP	2.46269080751135e-38	BP oxidation-reduction process	Pdensi_DN10058_c0_g2, Pdensi_DN10060_c0_g1d172739, Pdensi_DN10387_c0_g1d173149, Pdensi_DN10616_c0_g1d455771, Pdensi_DN10697_c0_g1d49317, Pdensi_DN10769_c0_g1d267536, Pdensi_DN10855_c0_g1d210150, Pdensi_DN10989_c0_g1d335310, Pdensi_DN11042_c0_g1d104080, Pdensi_DN11344_c0_g1d5349, Pdensi_DN11539_c0_g1d336199, Pdensi_DN11871_c0_g1d458112, Pdensi_DN11879_c0_g1, Pdensi_DN12095_c0_g1d175594, Pdensi_DN1…
GO:0044435	1.30681530200021e-40	1	503	1222	plastid part	CC	6.41332677609621e-38	CC plastid part	Pdensi_DN10115_c0_g1d172805, Pdensi_DN10202_c0_g1, Pdensi_DN10273_c1_g1, Pdensi_DN10347_c0_g1d209793, Pdensi_DN10363_c0_g1, Pdensi_DN10387_c0_g1d173149, Pdensi_DN10517_c0_g1d209957, Pdensi_DN10616_c0_g1d455771, Pdensi_DN10671_c0_g1, Pdensi_DN10695_c0_g1d49277, Pdensi_DN10745_c0_g1, Pdensi_DN10759_c0_g1d103777, Pdensi_DN10846_c0_g1d335071, Pdensi_DN10851_c0_g1, Pdensi_DN10856_c0_g1d387249, Pdensi_…
GO:0044710	1.8641155987813e-40	1	1270	3796	NA	NA	8.79647472363377e-38	none	Pdensi_DN10058_c0_g2, Pdensi_DN10060_c0_g1d172739, Pdensi_DN10313_c0_g1d455218, Pdensi_DN10374_c0_g1d334259, Pdensi_DN10387_c0_g1d173149, Pdensi_DN10616_c0_g1d455771, Pdensi_DN10695_c0_g1d49277, Pdensi_DN10697_c0_g1d49317, Pdensi_DN10713_c0_g1d173641, Pdensi_DN10769_c0_g1d267536, Pdensi_DN10845_c0_g1, Pdensi_DN10846_c0_g1d335071, Pdensi_DN10851_c0_g1, Pdensi_DN10855_c0_g1d210150, Pdensi_DN10950_c…
GO:0005575	4.78164551883487e-40	1	4644	16882	cellular_component	CC	2.172815143355e-37	CC cellular_component	Pdensi_DN10026_c0_g1, Pdensi_DN10028_c0_g1d386351, Pdensi_DN100517_c0_g1, Pdensi_DN10060_c0_g1d172739, Pdensi_DN10080_c0_g1d172654, Pdensi_DN10085_c0_g1d4516, Pdensi_DN10099_c0_g1d386291, Pdensi_DN10115_c0_g1d172805, Pdensi_DN10129_c0_g1d386473, Pdensi_DN10152_c0_g2d386377, Pdensi_DN10155_c0_g1d172859, Pdensi_DN10158_c0_g1d266584, Pdensi_DN10201_c1_g1, Pdensi_DN10202_c0_g1, Pdensi_DN10213_c0_g1d5…
GO:0071554	2.8471246977967e-36	1	252	504	cell wall organization or biogenesis	BP	1.24754903275956e-33	BP cell wall organization or biogenesis	Pdensi_DN100517_c0_g1, Pdensi_DN10289_c0_g1d386517, Pdensi_DN11042_c0_g1d104080, Pdensi_DN11062_c0_g1d456534, Pdensi_DN11376_c0_g1d174520, Pdensi_DN11573_c0_g1d210841, Pdensi_DN12202_c0_g1d389479, Pdensi_DN12216_c0_g1, Pdensi_DN12254_c0_g1, Pdensi_DN12559_c0_g1, Pdensi_DN12676_c0_g2, Pdensi_DN12857_c1_g1, Pdensi_DN12969_c0_g1d51365, Pdensi_DN12981_c0_g2, Pdensi_DN13283_c0_g1d271643, Pdensi_DN1367…
GO:0006468	2.55174176089586e-35	1	424	1012	protein phosphorylation	BP	1.07956274704936e-32	BP protein phosphorylation	Pdensi_DN10155_c0_g1d172859, Pdensi_DN10638_c0_g1, Pdensi_DN10940_c0_g1d5120, Pdensi_DN10958_c0_g1d210221, Pdensi_DN11167_c0_g1d456771, Pdensi_DN11256_c0_g1d5270, Pdensi_DN1127_c0_g1d446291, Pdensi_DN11354_c0_g1d457167, Pdensi_DN11784_c0_g1, Pdensi_DN11962_c0_g1d175453, Pdensi_DN11998_c0_g1d389096, Pdensi_DN12062_c0_g2, Pdensi_DN12120_c0_g1, Pdensi_DN12166_c0_g1d337469, Pdensi_DN12249_c0_g1, Pden…
GO:0003674	1.78169221071502e-34	1	4735	17434	molecular_function	MF	7.28652724442085e-32	MF molecular_function	Pdensi_DN10026_c0_g1, Pdensi_DN10028_c0_g1d386351, Pdensi_DN10038_c0_g1d4547, Pdensi_DN100517_c0_g1, Pdensi_DN10058_c0_g2, Pdensi_DN10060_c0_g1d172739, Pdensi_DN10099_c0_g1d386291, Pdensi_DN10109_c0_g1d172869, Pdensi_DN10115_c0_g1d172805, Pdensi_DN10155_c0_g1d172859, Pdensi_DN10158_c0_g1d266584, Pdensi_DN10202_c0_g1, Pdensi_DN10213_c0_g1d518881, Pdensi_DN10236_c0_g1d455061, Pdensi_DN10289_c0_g1d3…
GO:0050896	3.50801041207568e-34	1	1539	4911	response to stimulus	BP	1.3883799917986e-31	BP response to stimulus	Pdensi_DN10028_c0_g1d386351, Pdensi_DN10085_c0_g1d4516, Pdensi_DN10090_c0_g1d4523, Pdensi_DN10201_c1_g1, Pdensi_DN10236_c0_g1d455061, Pdensi_DN10258_c0_g1d266747, Pdensi_DN10526_c0_g1, Pdensi_DN10527_c0_g1d173309, Pdensi_DN10546_c0_g1d4860, Pdensi_DN10553_c0_g1d103553, Pdensi_DN10574_c0_g1d173317, Pdensi_DN10584_c0_g1d455509, Pdensi_DN10616_c0_g1d455771, Pdensi_DN10638_c0_g1, Pdensi_DN10652_c0_g1…
GO:0048046	3.36778551440889e-33	1	201	385	apoplast	CC	1.29123001488383e-30	CC apoplast	Pdensi_DN10099_c0_g1d386291, Pdensi_DN11282_c0_g1d174432, Pdensi_DN11283_c0_g1d174343, Pdensi_DN11375_c0_g2d388082, Pdensi_DN11539_c0_g1d336199, Pdensi_DN12216_c0_g1, Pdensi_DN13226_c0_g1, Pdensi_DN13283_c0_g1d271643, Pdensi_DN13427_c0_g1d339937, Pdensi_DN13660_c0_g1, Pdensi_DN13714_c0_g2d462335, Pdensi_DN13873_c0_g1d340772, Pdensi_DN14043_c1_g1d523607, Pdensi_DN14096_c0_g2d392918, Pdensi_DN14110…
GO:0045229	1.85131473797456e-32	1	238	486	external encapsulating structure organization	BP	6.882963794003e-30	BP external encapsulating structure organization	Pdensi_DN100517_c0_g1, Pdensi_DN10289_c0_g1d386517, Pdensi_DN11042_c0_g1d104080, Pdensi_DN11062_c0_g1d456534, Pdensi_DN11376_c0_g1d174520, Pdensi_DN11573_c0_g1d210841, Pdensi_DN12095_c0_g1d175594, Pdensi_DN12216_c0_g1, Pdensi_DN12254_c0_g1, Pdensi_DN12525_c0_g1, Pdensi_DN12559_c0_g1, Pdensi_DN12676_c0_g2, Pdensi_DN12857_c1_g1, Pdensi_DN12981_c0_g2, Pdensi_DN13671_c0_g1, Pdensi_DN13714_c0_g2d46233…
GO:0071555	8.0386963101267e-32	1	226	457	cell wall organization	BP	2.90078720673366e-29	BP cell wall organization	Pdensi_DN100517_c0_g1, Pdensi_DN10289_c0_g1d386517, Pdensi_DN11042_c0_g1d104080, Pdensi_DN11062_c0_g1d456534, Pdensi_DN11376_c0_g1d174520, Pdensi_DN11573_c0_g1d210841, Pdensi_DN12216_c0_g1, Pdensi_DN12254_c0_g1, Pdensi_DN12559_c0_g1, Pdensi_DN12676_c0_g2, Pdensi_DN12857_c1_g1, Pdensi_DN12981_c0_g2, Pdensi_DN13671_c0_g1, Pdensi_DN13714_c0_g2d462335, Pdensi_DN13873_c0_g1d340772, Pdensi_DN14096_c0_g…
GO:0004497	5.86955189585817e-31	1	139	233	monooxygenase activity	MF	2.0575294917224e-28	MF monooxygenase activity	Pdensi_DN10616_c0_g1d455771, Pdensi_DN10989_c0_g1d335310, Pdensi_DN11042_c0_g1d104080, Pdensi_DN12095_c0_g1d175594, Pdensi_DN12129_c0_g1d105271, Pdensi_DN12981_c0_g2, Pdensi_DN13470_c0_g1d391777, Pdensi_DN13698_c0_g1, Pdensi_DN14029_c0_g1d52451, Pdensi_DN14047_c0_g1d7924, Pdensi_DN14182_c1_g1, Pdensi_DN14508_c0_g1d8354, Pdensi_DN14653_c0_g1d108253, Pdensi_DN15109_c0_g1d108947, Pdensi_DN15296_c0_g…
GO:0016310	1.5647459432753e-30	1	447	1129	phosphorylation	BP	5.3327411050124e-28	BP phosphorylation	Pdensi_DN10060_c0_g1d172739, Pdensi_DN10155_c0_g1d172859, Pdensi_DN10638_c0_g1, Pdensi_DN10713_c0_g1d173641, Pdensi_DN10940_c0_g1d5120, Pdensi_DN10958_c0_g1d210221, Pdensi_DN11167_c0_g1d456771, Pdensi_DN11256_c0_g1d5270, Pdensi_DN1127_c0_g1d446291, Pdensi_DN11354_c0_g1d457167, Pdensi_DN11784_c0_g1, Pdensi_DN11962_c0_g1d175453, Pdensi_DN11998_c0_g1d389096, Pdensi_DN12062_c0_g2, Pdensi_DN12120_c0_g…
GO:0044763	2.48493990631455e-29	1	1606	5255	NA	NA	8.23992640826304e-27	none	Pdensi_DN10026_c0_g1, Pdensi_DN10058_c0_g2, Pdensi_DN10060_c0_g1d172739, Pdensi_DN10109_c0_g1d172869, Pdensi_DN10115_c0_g1d172805, Pdensi_DN10129_c0_g1d386473, Pdensi_DN10202_c0_g1, Pdensi_DN10258_c0_g1d266747, Pdensi_DN10313_c0_g1d455218, Pdensi_DN10387_c0_g1d173149, Pdensi_DN10542_c0_g1d209911, Pdensi_DN10574_c0_g1d173317, Pdensi_DN10584_c0_g1d455509, Pdensi_DN10615_c0_g1d173442, Pdensi_DN10616…
GO:0016705	3.00661900502691e-26	1	146	271	oxidoreductase activity, acting on paired donors, with incorporation or reduction of molecular oxygen	MF	9.70742330859873e-24	MF oxidoreductase activity, acting on paired donors, with incorporation or reduction of molecular oxygen	Pdensi_DN10769_c0_g1d267536, Pdensi_DN10846_c0_g1d335071, Pdensi_DN10989_c0_g1d335310, Pdensi_DN11042_c0_g1d104080, Pdensi_DN11851_c0_g1d458179, Pdensi_DN12095_c0_g1d175594, Pdensi_DN12981_c0_g2, Pdensi_DN13698_c0_g1, Pdensi_DN14029_c0_g1d52451, Pdensi_DN14182_c1_g1, Pdensi_DN14508_c0_g1d8354, Pdensi_DN14653_c0_g1d108253, Pdensi_DN14793_c0_g1, Pdensi_DN14844_c0_g1d180691, Pdensi_DN15109_c0_g1d108…
GO:0005976	3.0904917069363e-26	1	212	454	polysaccharide metabolic process	BP	9.7223699365132e-24	BP polysaccharide metabolic process	Pdensi_DN100517_c0_g1, Pdensi_DN10289_c0_g1d386517, Pdensi_DN10456_c0_g2, Pdensi_DN10695_c0_g1d49277, Pdensi_DN11376_c0_g1d174520, Pdensi_DN12216_c0_g1, Pdensi_DN12381_c0_g1d270111, Pdensi_DN12525_c0_g1, Pdensi_DN12559_c0_g1, Pdensi_DN12766_c1_g1, Pdensi_DN12819_c0_g1d460270, Pdensi_DN12857_c1_g1, Pdensi_DN12862_c0_g1, Pdensi_DN13222_c0_g2d7189, Pdensi_DN13283_c0_g1d271643, Pdensi_DN13537_c0_g1d4…
GO:0005506	6.14517192473455e-26	1	146	273	iron ion binding	MF	1.88487785861421e-23	MF iron ion binding	Pdensi_DN10745_c0_g1, Pdensi_DN10950_c0_g1d387414, Pdensi_DN10989_c0_g1d335310, Pdensi_DN11042_c0_g1d104080, Pdensi_DN12095_c0_g1d175594, Pdensi_DN12267_c0_g1d175845, Pdensi_DN12329_c0_g1d521167, Pdensi_DN12981_c0_g2, Pdensi_DN13059_c0_g1d390976, Pdensi_DN13698_c0_g1, Pdensi_DN13861_c0_g1, Pdensi_DN13893_c1_g3, Pdensi_DN14029_c0_g1d52451, Pdensi_DN14182_c1_g1, Pdensi_DN14653_c0_g1d108253, Pdensi_…
GO:0009521	8.56928945821668e-26	1	63	80	photosystem	CC	2.56430761860635e-23	CC photosystem	Pdensi_DN10347_c0_g1d209793, Pdensi_DN10517_c0_g1d209957, Pdensi_DN10759_c0_g1d103777, Pdensi_DN12949_c0_g1d106124, Pdensi_DN12972_c0_g1d271183, Pdensi_DN13606_c0_g1d340396, Pdensi_DN14130_c0_g1d341378, Pdensi_DN14334_c1_g1, Pdensi_DN14461_c1_g1, Pdensi_DN14648_c0_g1d53257, Pdensi_DN14891_c0_g1, Pdensi_DN15045_c0_g1d53811, Pdensi_DN15441_c0_g1d214349, Pdensi_DN15697_c0_g1, Pdensi_DN15810_c2_g2, P…
GO:0008150	2.83274893230692e-25	1	4480	16759	biological_process	BP	8.2749992024937e-23	BP biological_process	Pdensi_DN10026_c0_g1, Pdensi_DN10028_c0_g1d386351, Pdensi_DN100517_c0_g1, Pdensi_DN10058_c0_g2, Pdensi_DN10060_c0_g1d172739, Pdensi_DN10080_c0_g1d172654, Pdensi_DN10085_c0_g1d4516, Pdensi_DN10090_c0_g1d4523, Pdensi_DN10099_c0_g1d386291, Pdensi_DN10109_c0_g1d172869, Pdensi_DN10115_c0_g1d172805, Pdensi_DN10129_c0_g1d386473, Pdensi_DN10152_c0_g2d386377, Pdensi_DN10155_c0_g1d172859, Pdensi_DN10158_c0…
GO:0005975	1.20341200595296e-24	1	385	1001	carbohydrate metabolic process	BP	3.43364230256673e-22	BP carbohydrate metabolic process	Pdensi_DN100517_c0_g1, Pdensi_DN10099_c0_g1d386291, Pdensi_DN10289_c0_g1d386517, Pdensi_DN10456_c0_g2, Pdensi_DN10695_c0_g1d49277, Pdensi_DN10713_c0_g1d173641, Pdensi_DN11297_c0_g3, Pdensi_DN11344_c0_g1d5349, Pdensi_DN11376_c0_g1d174520, Pdensi_DN11461_c0_g1d210660, Pdensi_DN12216_c0_g1, Pdensi_DN12381_c0_g1d270111, Pdensi_DN12525_c0_g1, Pdensi_DN12559_c0_g1, Pdensi_DN12676_c0_g2, Pdensi_DN12766_…
GO:0009698	1.24910150208585e-24	1	127	228	phenylpropanoid metabolic process	BP	3.48300598388438e-22	BP phenylpropanoid metabolic process	Pdensi_DN11042_c0_g1d104080, Pdensi_DN11539_c0_g1d336199, Pdensi_DN12981_c0_g2, Pdensi_DN13536_c0_g1, Pdensi_DN13537_c0_g1d461758, Pdensi_DN14043_c1_g1d523607, Pdensi_DN14200_c0_g1, Pdensi_DN14492_c3_g2, Pdensi_DN14653_c0_g1d108253, Pdensi_DN14735_c0_g1, Pdensi_DN14956_c0_g5, Pdensi_DN15053_c0_g4, Pdensi_DN15086_c0_g1d213965, Pdensi_DN15341_c0_g1d344263, Pdensi_DN15924_c0_g1d110384, Pdensi_DN1608…
GO:0006950	5.40005290793986e-24	1	1160	3737	response to stress	BP	1.47229442505587e-21	BP response to stress	Pdensi_DN10028_c0_g1d386351, Pdensi_DN10090_c0_g1d4523, Pdensi_DN10236_c0_g1d455061, Pdensi_DN10526_c0_g1, Pdensi_DN10546_c0_g1d4860, Pdensi_DN10553_c0_g1d103553, Pdensi_DN10574_c0_g1d173317, Pdensi_DN10584_c0_g1d455509, Pdensi_DN10616_c0_g1d455771, Pdensi_DN10638_c0_g1, Pdensi_DN10671_c0_g1, Pdensi_DN10692_c0_g1, Pdensi_DN10695_c0_g1d49277, Pdensi_DN10697_c0_g1d49317, Pdensi_DN10751_c0_g1d49359,…
GO:0019748	1.24903307373395e-22	1	159	322	secondary metabolic process	BP	3.33138843079171e-20	BP secondary metabolic process	Pdensi_DN11042_c0_g1d104080, Pdensi_DN11087_c0_g1d174058, Pdensi_DN11539_c0_g1d336199, Pdensi_DN12981_c0_g2, Pdensi_DN13313_c0_g1d271755, Pdensi_DN13536_c0_g1, Pdensi_DN13537_c0_g1d461758, Pdensi_DN13698_c0_g1, Pdensi_DN13827_c0_g2d392397, Pdensi_DN14043_c1_g1d523607, Pdensi_DN14200_c0_g1, Pdensi_DN14492_c3_g2, Pdensi_DN14620_c0_g3, Pdensi_DN14653_c0_g1d108253, Pdensi_DN14735_c0_g1, Pdensi_DN1495…
GO:0015979	1.77250499672418e-21	1	75	114	photosynthesis	BP	4.62699229889553e-19	BP photosynthesis	Pdensi_DN10347_c0_g1d209793, Pdensi_DN10517_c0_g1d209957, Pdensi_DN10759_c0_g1d103777, Pdensi_DN12373_c0_g1d521241, Pdensi_DN12949_c0_g1d106124, Pdensi_DN12972_c0_g1d271183, Pdensi_DN13040_c0_g1d339239, Pdensi_DN13575_c0_g1, Pdensi_DN14334_c1_g1, Pdensi_DN14494_c0_g1, Pdensi_DN14891_c0_g1, Pdensi_DN15045_c0_g1d53811, Pdensi_DN15174_c0_g1d53919, Pdensi_DN15830_c0_g1, Pdensi_DN15830_c0_g1d396867, P…
GO:0019199	4.38367534365329e-21	1	116	219	transmembrane receptor protein kinase activity	MF	1.12048568315171e-18	MF transmembrane receptor protein kinase activity	Pdensi_DN10940_c0_g1d5120, Pdensi_DN11256_c0_g1d5270, Pdensi_DN1127_c0_g1d446291, Pdensi_DN11784_c0_g1, Pdensi_DN11962_c0_g1d175453, Pdensi_DN13914_c0_g2, Pdensi_DN14002_c1_g1d341357, Pdensi_DN14784_c0_g1, Pdensi_DN15082_c1_g1, Pdensi_DN15159_c0_g1d214023, Pdensi_DN15299_c0_g2d181478, Pdensi_DN15311_c1_g2, Pdensi_DN15318_c4_g3, Pdensi_DN15442_c0_g3, Pdensi_DN15442_c2_g3, Pdensi_DN15443_c3_g1, Pde…
GO:0044711	4.64367579811323e-21	1	592	1741	NA	NA	1.16271955851125e-18	none	Pdensi_DN10058_c0_g2, Pdensi_DN10313_c0_g1d455218, Pdensi_DN10387_c0_g1d173149, Pdensi_DN10695_c0_g1d49277, Pdensi_DN10713_c0_g1d173641, Pdensi_DN10845_c0_g1, Pdensi_DN10846_c0_g1d335071, Pdensi_DN10851_c0_g1, Pdensi_DN11042_c0_g1d104080, Pdensi_DN11319_c0_g1d457139, Pdensi_DN11323_c0_g1d174533, Pdensi_DN11461_c0_g1d210660, Pdensi_DN11851_c0_g1d458179, Pdensi_DN11879_c0_g1, Pdensi_DN12095_c0_g1d1…
GO:0009699	2.41705292202653e-20	1	105	188	phenylpropanoid biosynthetic process	BP	5.93096446006869e-18	BP phenylpropanoid biosynthetic process	Pdensi_DN11042_c0_g1d104080, Pdensi_DN12981_c0_g2, Pdensi_DN13536_c0_g1, Pdensi_DN13537_c0_g1d461758, Pdensi_DN14200_c0_g1, Pdensi_DN14492_c3_g2, Pdensi_DN14653_c0_g1d108253, Pdensi_DN14735_c0_g1, Pdensi_DN15053_c0_g4, Pdensi_DN15086_c0_g1d213965, Pdensi_DN15341_c0_g1d344263, Pdensi_DN15924_c0_g1d110384, Pdensi_DN16084_c0_g1d214889, Pdensi_DN16142_c1_g1, Pdensi_DN16405_c0_g1, Pdensi_DN16433_c0_g1…
GO:0006793	3.838847397273e-20	1	610	1814	phosphorus metabolic process	BP	9.23506249355734e-18	BP phosphorus metabolic process	Pdensi_DN10060_c0_g1d172739, Pdensi_DN10155_c0_g1d172859, Pdensi_DN10387_c0_g1d173149, Pdensi_DN10638_c0_g1, Pdensi_DN10713_c0_g1d173641, Pdensi_DN10846_c0_g1d335071, Pdensi_DN10851_c0_g1, Pdensi_DN10940_c0_g1d5120, Pdensi_DN10958_c0_g1d210221, Pdensi_DN11167_c0_g1d456771, Pdensi_DN11256_c0_g1d5270, Pdensi_DN1127_c0_g1d446291, Pdensi_DN11354_c0_g1d457167, Pdensi_DN11448_c0_g1d388149, Pdensi_DN117…
GO:0006796	4.30191116817219e-20	1	592	1753	phosphate-containing compound metabolic process	BP	1.01500284850586e-17	BP phosphate-containing compound metabolic process	Pdensi_DN10060_c0_g1d172739, Pdensi_DN10155_c0_g1d172859, Pdensi_DN10387_c0_g1d173149, Pdensi_DN10638_c0_g1, Pdensi_DN10713_c0_g1d173641, Pdensi_DN10846_c0_g1d335071, Pdensi_DN10851_c0_g1, Pdensi_DN10940_c0_g1d5120, Pdensi_DN10958_c0_g1d210221, Pdensi_DN11167_c0_g1d456771, Pdensi_DN11256_c0_g1d5270, Pdensi_DN1127_c0_g1d446291, Pdensi_DN11354_c0_g1d457167, Pdensi_DN11448_c0_g1d388149, Pdensi_DN117…
GO:0099080	4.70239511092325e-19	1	121	238	supramolecular complex	CC	1.0885601059607e-16	CC supramolecular complex	Pdensi_DN10202_c0_g1, Pdensi_DN10628_c0_g1, Pdensi_DN11283_c0_g1d210457, Pdensi_DN11331_c0_g1d268435, Pdensi_DN12001_c0_g1d337225, Pdensi_DN12279_c0_g1d6115, Pdensi_DN12288_c0_g1d6189, Pdensi_DN12594_c0_g1d211747, Pdensi_DN13026_c0_g1d460552, Pdensi_DN13500_c0_g2, Pdensi_DN13531_c0_g1d522794, Pdensi_DN13660_c0_g1, Pdensi_DN13701_c0_g1d392284, Pdensi_DN13766_c0_g1d392221, Pdensi_DN14535_c0_g1d2742…
GO:0000272	6.79638683830272e-19	1	100	186	polysaccharide catabolic process	BP	1.5415841042157e-16	BP polysaccharide catabolic process	Pdensi_DN100517_c0_g1, Pdensi_DN10289_c0_g1d386517, Pdensi_DN10456_c0_g2, Pdensi_DN10695_c0_g1d49277, Pdensi_DN11376_c0_g1d174520, Pdensi_DN12559_c0_g1, Pdensi_DN12766_c1_g1, Pdensi_DN12819_c0_g1d460270, Pdensi_DN12857_c1_g1, Pdensi_DN12862_c0_g1, Pdensi_DN13222_c0_g2d7189, Pdensi_DN14230_c0_g3, Pdensi_DN14305_c0_g1d213257, Pdensi_DN14864_c0_g1d108554, Pdensi_DN14989_c0_g1, Pdensi_DN16114_c0_g1d3…
GO:0016684	6.91067941412204e-19	1	83	139	oxidoreductase activity, acting on peroxide as acceptor	MF	1.5415841042157e-16	MF oxidoreductase activity, acting on peroxide as acceptor	Pdensi_DN10697_c0_g1d49317, Pdensi_DN10855_c0_g1d210150, Pdensi_DN11871_c0_g1d458112, Pdensi_DN11879_c0_g1, Pdensi_DN12546_c0_g1d6477, Pdensi_DN12573_c0_g1d176329, Pdensi_DN12835_c0_g1d51253, Pdensi_DN13510_c0_g1d212689, Pdensi_DN13615_c0_g1d392086, Pdensi_DN147_c0_g1d202455, Pdensi_DN15086_c0_g1d213965, Pdensi_DN15086_c0_g3d465863, Pdensi_DN15194_c0_g1d343911, Pdensi_DN16142_c1_g1, Pdensi_DN1631…
GO:0099081	2.10182849178884e-18	1	119	236	supramolecular polymer	CC	4.52409364311532e-16	CC supramolecular polymer	Pdensi_DN10202_c0_g1, Pdensi_DN10628_c0_g1, Pdensi_DN11283_c0_g1d210457, Pdensi_DN11331_c0_g1d268435, Pdensi_DN12001_c0_g1d337225, Pdensi_DN12279_c0_g1d6115, Pdensi_DN12288_c0_g1d6189, Pdensi_DN12594_c0_g1d211747, Pdensi_DN13026_c0_g1d460552, Pdensi_DN13500_c0_g2, Pdensi_DN13531_c0_g1d522794, Pdensi_DN13660_c0_g1, Pdensi_DN13701_c0_g1d392284, Pdensi_DN13766_c0_g1d392221, Pdensi_DN14535_c0_g1d2742…
GO:0099512	2.10182849178884e-18	1	119	236	supramolecular fiber	CC	4.52409364311532e-16	CC supramolecular fiber	Pdensi_DN10202_c0_g1, Pdensi_DN10628_c0_g1, Pdensi_DN11283_c0_g1d210457, Pdensi_DN11331_c0_g1d268435, Pdensi_DN12001_c0_g1d337225, Pdensi_DN12279_c0_g1d6115, Pdensi_DN12288_c0_g1d6189, Pdensi_DN12594_c0_g1d211747, Pdensi_DN13026_c0_g1d460552, Pdensi_DN13500_c0_g2, Pdensi_DN13531_c0_g1d522794, Pdensi_DN13660_c0_g1, Pdensi_DN13701_c0_g1d392284, Pdensi_DN13766_c0_g1d392221, Pdensi_DN14535_c0_g1d2742…
GO:0099513	2.67953462528009e-18	1	118	234	polymeric cytoskeletal fiber	CC	5.66813970992437e-16	CC polymeric cytoskeletal fiber	Pdensi_DN10202_c0_g1, Pdensi_DN10628_c0_g1, Pdensi_DN11283_c0_g1d210457, Pdensi_DN11331_c0_g1d268435, Pdensi_DN12001_c0_g1d337225, Pdensi_DN12279_c0_g1d6115, Pdensi_DN12288_c0_g1d6189, Pdensi_DN12594_c0_g1d211747, Pdensi_DN13026_c0_g1d460552, Pdensi_DN13500_c0_g2, Pdensi_DN13531_c0_g1d522794, Pdensi_DN13660_c0_g1, Pdensi_DN13701_c0_g1d392284, Pdensi_DN13766_c0_g1d392221, Pdensi_DN14535_c0_g1d2742…
GO:0004888	2.76472585256143e-18	1	123	253	transmembrane signaling receptor activity	MF	5.74922398052138e-16	MF transmembrane signaling receptor activity	Pdensi_DN10028_c0_g1d386351, Pdensi_DN10940_c0_g1d5120, Pdensi_DN11256_c0_g1d5270, Pdensi_DN1127_c0_g1d446291, Pdensi_DN11784_c0_g1, Pdensi_DN11962_c0_g1d175453, Pdensi_DN13914_c0_g2, Pdensi_DN14002_c1_g1d341357, Pdensi_DN14784_c0_g1, Pdensi_DN15082_c1_g1, Pdensi_DN15159_c0_g1d214023, Pdensi_DN15299_c0_g2d181478, Pdensi_DN15311_c1_g2, Pdensi_DN15318_c4_g3, Pdensi_DN15442_c0_g3, Pdensi_DN15442_c2_…
GO:0009808	4.56332975941659e-18	1	75	125	lignin metabolic process	BP	9.33124880304703e-16	BP lignin metabolic process	Pdensi_DN11539_c0_g1d336199, Pdensi_DN14043_c1_g1d523607, Pdensi_DN14200_c0_g1, Pdensi_DN14735_c0_g1, Pdensi_DN14956_c0_g5, Pdensi_DN15053_c0_g4, Pdensi_DN15086_c0_g1d213965, Pdensi_DN15924_c0_g1d110384, Pdensi_DN16142_c1_g1, Pdensi_DN16405_c0_g1, Pdensi_DN16433_c0_g1d215250, Pdensi_DN17127_c1_g4d473089, Pdensi_DN17656_c0_g1d186236, Pdensi_DN17676_c0_g1d351375, Pdensi_DN18549_c0_g1d354665, Pdensi…
GO:0005874	5.79708929482867e-18	1	115	227	microtubule	CC	1.16597522226644e-15	CC microtubule	Pdensi_DN10202_c0_g1, Pdensi_DN10628_c0_g1, Pdensi_DN11283_c0_g1d210457, Pdensi_DN11331_c0_g1d268435, Pdensi_DN12001_c0_g1d337225, Pdensi_DN12279_c0_g1d6115, Pdensi_DN12288_c0_g1d6189, Pdensi_DN12594_c0_g1d211747, Pdensi_DN13026_c0_g1d460552, Pdensi_DN13500_c0_g2, Pdensi_DN13531_c0_g1d522794, Pdensi_DN13660_c0_g1, Pdensi_DN13701_c0_g1d392284, Pdensi_DN13766_c0_g1d392221, Pdensi_DN14535_c0_g1d2742…
GO:0009505	6.24444200093119e-18	1	103	194	plant-type cell wall	CC	1.23569449853911e-15	CC plant-type cell wall	Pdensi_DN10620_c0_g1d4883, Pdensi_DN10697_c0_g1d49317, Pdensi_DN10855_c0_g1d210150, Pdensi_DN11375_c0_g2d388082, Pdensi_DN12546_c0_g1d6477, Pdensi_DN12573_c0_g1d176329, Pdensi_DN12835_c0_g1d51253, Pdensi_DN13044_c0_g1d460723, Pdensi_DN13510_c0_g1d212689, Pdensi_DN14269_c0_g1d52720, Pdensi_DN15429_c0_g1d54318, Pdensi_DN15567_c0_g1d182274, Pdensi_DN15852_c0_g1, Pdensi_DN16515_c1_g2, Pdensi_DN17329_…
GO:0004601	6.92226948878837e-18	1	79	133	peroxidase activity	MF	1.34808451361817e-15	MF peroxidase activity	Pdensi_DN10697_c0_g1d49317, Pdensi_DN10855_c0_g1d210150, Pdensi_DN11871_c0_g1d458112, Pdensi_DN11879_c0_g1, Pdensi_DN12546_c0_g1d6477, Pdensi_DN12573_c0_g1d176329, Pdensi_DN12835_c0_g1d51253, Pdensi_DN13510_c0_g1d212689, Pdensi_DN13615_c0_g1d392086, Pdensi_DN147_c0_g1d202455, Pdensi_DN15086_c0_g1d213965, Pdensi_DN15086_c0_g3d465863, Pdensi_DN15194_c0_g1d343911, Pdensi_DN16142_c1_g1, Pdensi_DN1631…
GO:0016798	7.88010937645846e-18	1	174	401	hydrolase activity, acting on glycosyl bonds	MF	1.51064159280889e-15	MF hydrolase activity, acting on glycosyl bonds	Pdensi_DN10099_c0_g1d386291, Pdensi_DN10158_c0_g1d266584, Pdensi_DN10289_c0_g1d386517, Pdensi_DN10456_c0_g2, Pdensi_DN10695_c0_g1d49277, Pdensi_DN11297_c0_g3, Pdensi_DN11376_c0_g1d174520, Pdensi_DN11461_c0_g1d210660, Pdensi_DN12216_c0_g1, Pdensi_DN12766_c1_g1, Pdensi_DN12819_c0_g1d460270, Pdensi_DN12857_c1_g1, Pdensi_DN12862_c0_g1, Pdensi_DN13283_c0_g1d271643, Pdensi_DN13714_c0_g2d462335, Pdensi_…
GO:0009579	1.35342750395199e-17	1	119	243	thylakoid	CC	2.55464646861337e-15	CC thylakoid	Pdensi_DN10347_c0_g1d209793, Pdensi_DN10387_c0_g1d173149, Pdensi_DN10616_c0_g1d455771, Pdensi_DN10671_c0_g1, Pdensi_DN10885_c0_g1d335033, Pdensi_DN10909_c0_g2, Pdensi_DN11196_c0_g1d5219, Pdensi_DN11834_c0_g1d336839, Pdensi_DN12020_c0_g1d5957, Pdensi_DN12851_c0_g1, Pdensi_DN12972_c0_g1d271183, Pdensi_DN13077_c0_g1d390972, Pdensi_DN13226_c0_g1, Pdensi_DN13677_c0_g1d340413, Pdensi_DN14130_c0_g1d3413…
GO:0030154	2.07836229286921e-17	1	187	443	cell differentiation	BP	3.86354954109278e-15	BP cell differentiation	Pdensi_DN11573_c0_g1d210841, Pdensi_DN11589_c0_g1, Pdensi_DN11777_c0_g1, Pdensi_DN11998_c0_g1d389096, Pdensi_DN12456_c0_g1d6343, Pdensi_DN12603_c0_g1d105849, Pdensi_DN13368_c0_g1d177692, Pdensi_DN13496_c0_g1d51811, Pdensi_DN13679_c0_g1d106910, Pdensi_DN14096_c0_g1d341297, Pdensi_DN14188_c0_g2, Pdensi_DN14284_c0_g1d107643, Pdensi_DN14344_c0_g1d463866, Pdensi_DN14344_c0_g3, Pdensi_DN14492_c3_g2, Pd…
GO:0009523	2.7981880830355e-17	1	45	60	photosystem II	CC	5.12402531205411e-15	CC photosystem II	Pdensi_DN12949_c0_g1d106124, Pdensi_DN13606_c0_g1d340396, Pdensi_DN14334_c1_g1, Pdensi_DN14461_c1_g1, Pdensi_DN14648_c0_g1d53257, Pdensi_DN14891_c0_g1, Pdensi_DN15045_c0_g1d53811, Pdensi_DN15441_c0_g1d214349, Pdensi_DN15697_c0_g1, Pdensi_DN15810_c2_g2, Pdensi_DN16117_c0_g1d469076, Pdensi_DN16416_c1_g1, Pdensi_DN17158_c0_g1d215886, Pdensi_DN18609_c3_g4, Pdensi_DN18652_c0_g1d115657, Pdensi_DN18788_…
GO:0009058	3.76235072538709e-17	1	889	2893	biosynthetic process	BP	6.7882766249668e-15	BP biosynthetic process	Pdensi_DN10058_c0_g2, Pdensi_DN10158_c0_g1d266584, Pdensi_DN10236_c0_g1d455061, Pdensi_DN10313_c0_g1d455218, Pdensi_DN10387_c0_g1d173149, Pdensi_DN10695_c0_g1d49277, Pdensi_DN10713_c0_g1d173641, Pdensi_DN10745_c0_g1, Pdensi_DN10769_c0_g1d267536, Pdensi_DN10845_c0_g1, Pdensi_DN10846_c0_g1d335071, Pdensi_DN10851_c0_g1, Pdensi_DN10938_c0_g1d173901, Pdensi_DN11010_c0_g1d104110, Pdensi_DN11042_c0_g1d1…
GO:0001071	4.66127172150048e-17	1	312	836	NA	NA	8.16987753586991e-15	none	Pdensi_DN10290_c0_g1d4636, Pdensi_DN10600_c0_g1, Pdensi_DN10714_c0_g1, Pdensi_DN10979_c0_g1d103979, Pdensi_DN11057_c0_g1d49575, Pdensi_DN11087_c0_g1d174058, Pdensi_DN11298_c0_g1, Pdensi_DN11573_c0_g1d210841, Pdensi_DN11623_c0_g1d520347, Pdensi_DN11753_c0_g1d388610, Pdensi_DN11895_c0_g1, Pdensi_DN1194_c0_g1d98292, Pdensi_DN11974_c0_g1d211158, Pdensi_DN12094_c0_g1d458612, Pdensi_DN12151_c0_g1d26962…
GO:0003700	4.66127172150048e-17	1	312	836	DNA-binding transcription factor activity	MF	8.16987753586991e-15	MF DNA-binding transcription factor activity	Pdensi_DN10290_c0_g1d4636, Pdensi_DN10600_c0_g1, Pdensi_DN10714_c0_g1, Pdensi_DN10979_c0_g1d103979, Pdensi_DN11057_c0_g1d49575, Pdensi_DN11087_c0_g1d174058, Pdensi_DN11298_c0_g1, Pdensi_DN11573_c0_g1d210841, Pdensi_DN11623_c0_g1d520347, Pdensi_DN11753_c0_g1d388610, Pdensi_DN11895_c0_g1, Pdensi_DN1194_c0_g1d98292, Pdensi_DN11974_c0_g1d211158, Pdensi_DN12094_c0_g1d458612, Pdensi_DN12151_c0_g1d26962…
GO:0004553	4.73226237589447e-17	1	161	368	hydrolase activity, hydrolyzing O-glycosyl compounds	MF	8.17748268871115e-15	MF hydrolase activity, hydrolyzing O-glycosyl compounds	Pdensi_DN10099_c0_g1d386291, Pdensi_DN10289_c0_g1d386517, Pdensi_DN10456_c0_g2, Pdensi_DN10695_c0_g1d49277, Pdensi_DN11297_c0_g3, Pdensi_DN11376_c0_g1d174520, Pdensi_DN11461_c0_g1d210660, Pdensi_DN12216_c0_g1, Pdensi_DN12766_c1_g1, Pdensi_DN12819_c0_g1d460270, Pdensi_DN12857_c1_g1, Pdensi_DN12862_c0_g1, Pdensi_DN13283_c0_g1d271643, Pdensi_DN13714_c0_g2d462335, Pdensi_DN13727_c0_g1d392210, Pdensi_…
GO:0044550	7.89030896159885e-17	1	106	207	secondary metabolite biosynthetic process	BP	1.34453056458134e-14	BP secondary metabolite biosynthetic process	Pdensi_DN11042_c0_g1d104080, Pdensi_DN12981_c0_g2, Pdensi_DN13536_c0_g1, Pdensi_DN13537_c0_g1d461758, Pdensi_DN14200_c0_g1, Pdensi_DN14492_c3_g2, Pdensi_DN14653_c0_g1d108253, Pdensi_DN14735_c0_g1, Pdensi_DN15053_c0_g4, Pdensi_DN15086_c0_g1d213965, Pdensi_DN15341_c0_g1d344263, Pdensi_DN15924_c0_g1d110384, Pdensi_DN16084_c0_g1d214889, Pdensi_DN16142_c1_g1, Pdensi_DN16405_c0_g1, Pdensi_DN16433_c0_g1…
GO:0030246	8.77947888198369e-17	1	153	353	carbohydrate binding	MF	1.47555378634326e-14	MF carbohydrate binding	Pdensi_DN10099_c0_g1d386291, Pdensi_DN10769_c0_g1d267536, Pdensi_DN11064_c0_g1d210295, Pdensi_DN11167_c0_g1d456771, Pdensi_DN11201_c0_g1d335677, Pdensi_DN12286_c0_g1d211446, Pdensi_DN12647_c0_g1d105770, Pdensi_DN12857_c1_g1, Pdensi_DN13222_c0_g2d7189, Pdensi_DN14230_c0_g3, Pdensi_DN14340_c0_g1d8210, Pdensi_DN14390_c0_g1d463834, Pdensi_DN14844_c0_g1d180691, Pdensi_DN14989_c0_g1, Pdensi_DN15082_c1_…
GO:0099600	1.00234112176243e-16	1	123	262	NA	NA	1.66185448958152e-14	none	Pdensi_DN10028_c0_g1d386351, Pdensi_DN10940_c0_g1d5120, Pdensi_DN11256_c0_g1d5270, Pdensi_DN1127_c0_g1d446291, Pdensi_DN11784_c0_g1, Pdensi_DN11962_c0_g1d175453, Pdensi_DN13914_c0_g2, Pdensi_DN14002_c1_g1d341357, Pdensi_DN14784_c0_g1, Pdensi_DN15082_c1_g1, Pdensi_DN15159_c0_g1d214023, Pdensi_DN15299_c0_g2d181478, Pdensi_DN15311_c1_g2, Pdensi_DN15318_c4_g3, Pdensi_DN15442_c0_g3, Pdensi_DN15442_c2_…
GO:0004675	1.48491672714811e-16	1	89	166	transmembrane receptor protein serine/threonine kinase activity	MF	2.42912577671735e-14	MF transmembrane receptor protein serine/threonine kinase activity	Pdensi_DN10940_c0_g1d5120, Pdensi_DN11256_c0_g1d5270, Pdensi_DN1127_c0_g1d446291, Pdensi_DN11784_c0_g1, Pdensi_DN11962_c0_g1d175453, Pdensi_DN13914_c0_g2, Pdensi_DN14002_c1_g1d341357, Pdensi_DN14784_c0_g1, Pdensi_DN15082_c1_g1, Pdensi_DN15159_c0_g1d214023, Pdensi_DN15299_c0_g2d181478, Pdensi_DN15311_c1_g2, Pdensi_DN15318_c4_g3, Pdensi_DN15442_c0_g3, Pdensi_DN15442_c2_g3, Pdensi_DN15443_c3_g1, Pde…
GO:1901576	3.21002290983153e-16	1	843	2748	organic substance biosynthetic process	BP	5.14200284062585e-14	BP organic substance biosynthetic process	Pdensi_DN10058_c0_g2, Pdensi_DN10236_c0_g1d455061, Pdensi_DN10313_c0_g1d455218, Pdensi_DN10387_c0_g1d173149, Pdensi_DN10695_c0_g1d49277, Pdensi_DN10713_c0_g1d173641, Pdensi_DN10769_c0_g1d267536, Pdensi_DN10845_c0_g1, Pdensi_DN10846_c0_g1d335071, Pdensi_DN10851_c0_g1, Pdensi_DN10938_c0_g1d173901, Pdensi_DN11010_c0_g1d104110, Pdensi_DN11042_c0_g1d104080, Pdensi_DN11319_c0_g1d457139, Pdensi_DN11323_…
GO:0042546	3.22711075660763e-16	1	77	135	cell wall biogenesis	BP	5.14200284062585e-14	BP cell wall biogenesis	Pdensi_DN12202_c0_g1d389479, Pdensi_DN12216_c0_g1, Pdensi_DN12969_c0_g1d51365, Pdensi_DN13283_c0_g1d271643, Pdensi_DN13873_c0_g1d340772, Pdensi_DN14110_c0_g1d393011, Pdensi_DN14247_c0_g3, Pdensi_DN14923_c0_g4, Pdensi_DN15094_c1_g3d465823, Pdensi_DN15384_c2_g1, Pdensi_DN15418_c0_g2d466840, Pdensi_DN15702_c0_g1d345565, Pdensi_DN16433_c0_g1d215250, Pdensi_DN16542_c0_g4, Pdensi_DN17499_c0_g1, Pdensi_…
GO:0036094	3.7066069575667e-16	1	1258	4360	small molecule binding	MF	5.83030266184434e-14	MF small molecule binding	Pdensi_DN10026_c0_g1, Pdensi_DN10058_c0_g2, Pdensi_DN10155_c0_g1d172859, Pdensi_DN10236_c0_g1d455061, Pdensi_DN10546_c0_g1d4860, Pdensi_DN10638_c0_g1, Pdensi_DN10713_c0_g1d173641, Pdensi_DN10769_c0_g1d267536, Pdensi_DN10807_c0_g1d267653, Pdensi_DN10847_c0_g2, Pdensi_DN10938_c0_g1d387493, Pdensi_DN10940_c0_g1d5120, Pdensi_DN10958_c0_g1d210221, Pdensi_DN11047_c0_g1, Pdensi_DN11155_c0_g1d49629, Pden…
GO:0038023	4.3143386215042e-16	1	139	314	signaling receptor activity	MF	6.70033171483987e-14	MF signaling receptor activity	Pdensi_DN10028_c0_g1d386351, Pdensi_DN10940_c0_g1d5120, Pdensi_DN11256_c0_g1d5270, Pdensi_DN1127_c0_g1d446291, Pdensi_DN11370_c0_g1d49791, Pdensi_DN11784_c0_g1, Pdensi_DN11962_c0_g1d175453, Pdensi_DN13914_c0_g2, Pdensi_DN14002_c1_g1d341357, Pdensi_DN14784_c0_g1, Pdensi_DN15082_c1_g1, Pdensi_DN15159_c0_g1d214023, Pdensi_DN15299_c0_g2d181478, Pdensi_DN15311_c1_g2, Pdensi_DN15318_c4_g3, Pdensi_DN154…
GO:0044264	6.49366425055368e-16	1	136	299	cellular polysaccharide metabolic process	BP	9.95884583625538e-14	BP cellular polysaccharide metabolic process	Pdensi_DN10289_c0_g1d386517, Pdensi_DN10456_c0_g2, Pdensi_DN10695_c0_g1d49277, Pdensi_DN11376_c0_g1d174520, Pdensi_DN12216_c0_g1, Pdensi_DN12381_c0_g1d270111, Pdensi_DN12525_c0_g1, Pdensi_DN12819_c0_g1d460270, Pdensi_DN12857_c1_g1, Pdensi_DN12862_c0_g1, Pdensi_DN13222_c0_g2d7189, Pdensi_DN13283_c0_g1d271643, Pdensi_DN13537_c0_g1d461758, Pdensi_DN13873_c0_g1d340772, Pdensi_DN14110_c0_g1d393011, Pd…
GO:0009534	8.69225981435794e-16	1	72	124	chloroplast thylakoid	CC	1.30055287393119e-13	CC chloroplast thylakoid	Pdensi_DN10347_c0_g1d209793, Pdensi_DN10387_c0_g1d173149, Pdensi_DN10616_c0_g1d455771, Pdensi_DN10671_c0_g1, Pdensi_DN11196_c0_g1d5219, Pdensi_DN11834_c0_g1d336839, Pdensi_DN12020_c0_g1d5957, Pdensi_DN12851_c0_g1, Pdensi_DN12972_c0_g1d271183, Pdensi_DN13077_c0_g1d390972, Pdensi_DN13226_c0_g1, Pdensi_DN13677_c0_g1d340413, Pdensi_DN14199_c0_g1d341436, Pdensi_DN145_c0_g1d97651, Pdensi_DN14648_c0_g1d…
GO:0031976	8.69225981435794e-16	1	72	124	plastid thylakoid	CC	1.30055287393119e-13	CC plastid thylakoid	Pdensi_DN10347_c0_g1d209793, Pdensi_DN10387_c0_g1d173149, Pdensi_DN10616_c0_g1d455771, Pdensi_DN10671_c0_g1, Pdensi_DN11196_c0_g1d5219, Pdensi_DN11834_c0_g1d336839, Pdensi_DN12020_c0_g1d5957, Pdensi_DN12851_c0_g1, Pdensi_DN12972_c0_g1d271183, Pdensi_DN13077_c0_g1d390972, Pdensi_DN13226_c0_g1, Pdensi_DN13677_c0_g1d340413, Pdensi_DN14199_c0_g1d341436, Pdensi_DN145_c0_g1d97651, Pdensi_DN14648_c0_g1d…
GO:0006629	1.25817333927631e-15	1	394	1142	lipid metabolic process	BP	1.85982273488928e-13	BP lipid metabolic process	Pdensi_DN10374_c0_g1d334259, Pdensi_DN10846_c0_g1d335071, Pdensi_DN10989_c0_g1d335310, Pdensi_DN11042_c0_g1d104080, Pdensi_DN11319_c0_g1d457139, Pdensi_DN11851_c0_g1d458179, Pdensi_DN11879_c0_g1, Pdensi_DN12095_c0_g1d175594, Pdensi_DN12267_c0_g1d175845, Pdensi_DN12400_c0_g1d389834, Pdensi_DN12525_c0_g1, Pdensi_DN12631_c0_g2d176571, Pdensi_DN12647_c0_g2, Pdensi_DN12721_c0_g1d390380, Pdensi_DN12842…
GO:0000166	3.18433257637952e-15	1	1199	4166	nucleotide binding	MF	4.59630310348239e-13	MF nucleotide binding	Pdensi_DN10026_c0_g1, Pdensi_DN10058_c0_g2, Pdensi_DN10155_c0_g1d172859, Pdensi_DN10236_c0_g1d455061, Pdensi_DN10546_c0_g1d4860, Pdensi_DN10638_c0_g1, Pdensi_DN10713_c0_g1d173641, Pdensi_DN10807_c0_g1d267653, Pdensi_DN10847_c0_g2, Pdensi_DN10938_c0_g1d387493, Pdensi_DN10940_c0_g1d5120, Pdensi_DN10958_c0_g1d210221, Pdensi_DN11047_c0_g1, Pdensi_DN11155_c0_g1d49629, Pdensi_DN11167_c0_g1d456771, Pden…
GO:1901265	3.18433257637952e-15	1	1199	4166	nucleoside phosphate binding	MF	4.59630310348239e-13	MF nucleoside phosphate binding	Pdensi_DN10026_c0_g1, Pdensi_DN10058_c0_g2, Pdensi_DN10155_c0_g1d172859, Pdensi_DN10236_c0_g1d455061, Pdensi_DN10546_c0_g1d4860, Pdensi_DN10638_c0_g1, Pdensi_DN10713_c0_g1d173641, Pdensi_DN10807_c0_g1d267653, Pdensi_DN10847_c0_g2, Pdensi_DN10938_c0_g1d387493, Pdensi_DN10940_c0_g1d5120, Pdensi_DN10958_c0_g1d210221, Pdensi_DN11047_c0_g1, Pdensi_DN11155_c0_g1d49629, Pdensi_DN11167_c0_g1d456771, Pden…
GO:0009628	5.6809696295661e-15	1	565	1759	response to abiotic stimulus	BP	8.10462981222633e-13	BP response to abiotic stimulus	Pdensi_DN10028_c0_g1d386351, Pdensi_DN10090_c0_g1d4523, Pdensi_DN10236_c0_g1d455061, Pdensi_DN10527_c0_g1d173309, Pdensi_DN10584_c0_g1d455509, Pdensi_DN10652_c0_g1, Pdensi_DN10695_c0_g1d49277, Pdensi_DN10751_c0_g1d49359, Pdensi_DN10846_c0_g1d335071, Pdensi_DN10855_c0_g1d210150, Pdensi_DN10885_c0_g1d335033, Pdensi_DN10968_c0_g1d210195, Pdensi_DN11112_c0_g1d387695, Pdensi_DN11457_c0_g1, Pdensi_DN11…
GO:0016682	7.04564866718375e-15	1	38	51	oxidoreductase activity, acting on diphenols and related substances as donors, oxygen as acceptor	MF	9.93598431007787e-13	MF oxidoreductase activity, acting on diphenols and related substances as donors, oxygen as acceptor	Pdensi_DN11539_c0_g1d336199, Pdensi_DN14043_c1_g1d523607, Pdensi_DN14956_c0_g5, Pdensi_DN16433_c0_g1d215250, Pdensi_DN18549_c0_g1d354665, Pdensi_DN18549_c0_g3d354668, Pdensi_DN19175_c0_g1d286053, Pdensi_DN19175_c0_g1d286055, Pdensi_DN19583_c0_g1, Pdensi_DN20631_c2_g1, Pdensi_DN20755_c0_g1d493374, Pdensi_DN20755_c0_g2d493377, Pdensi_DN21246_c1_g1d18502, Pdensi_DN21246_c1_g3, Pdensi_DN21766_c0_g1d4…
GO:0048869	8.40532899730856e-15	1	288	792	cellular developmental process	BP	1.17187478940885e-12	BP cellular developmental process	Pdensi_DN10109_c0_g1d172869, Pdensi_DN10258_c0_g1d266747, Pdensi_DN10628_c0_g1, Pdensi_DN10751_c0_g1d49359, Pdensi_DN10968_c0_g1d210195, Pdensi_DN11338_c0_g1, Pdensi_DN11573_c0_g1d210841, Pdensi_DN11589_c0_g1, Pdensi_DN11777_c0_g1, Pdensi_DN11895_c0_g1, Pdensi_DN1194_c0_g1d98292, Pdensi_DN11998_c0_g1d389096, Pdensi_DN12077_c0_g1d105072, Pdensi_DN12456_c0_g1d6343, Pdensi_DN12603_c0_g1d105849, Pden…
GO:0004872	1.06203037912554e-14	1	139	324	NA	NA	1.44475496183904e-12	none	Pdensi_DN10028_c0_g1d386351, Pdensi_DN10940_c0_g1d5120, Pdensi_DN11256_c0_g1d5270, Pdensi_DN1127_c0_g1d446291, Pdensi_DN11370_c0_g1d49791, Pdensi_DN11784_c0_g1, Pdensi_DN11962_c0_g1d175453, Pdensi_DN13914_c0_g2, Pdensi_DN14002_c1_g1d341357, Pdensi_DN14784_c0_g1, Pdensi_DN15082_c1_g1, Pdensi_DN15159_c0_g1d214023, Pdensi_DN15299_c0_g2d181478, Pdensi_DN15311_c1_g2, Pdensi_DN15318_c4_g3, Pdensi_DN154…
GO:0060089	1.06203037912554e-14	1	139	324	molecular transducer activity	MF	1.44475496183904e-12	MF molecular transducer activity	Pdensi_DN10028_c0_g1d386351, Pdensi_DN10940_c0_g1d5120, Pdensi_DN11256_c0_g1d5270, Pdensi_DN1127_c0_g1d446291, Pdensi_DN11370_c0_g1d49791, Pdensi_DN11784_c0_g1, Pdensi_DN11962_c0_g1d175453, Pdensi_DN13914_c0_g2, Pdensi_DN14002_c1_g1d341357, Pdensi_DN14784_c0_g1, Pdensi_DN15082_c1_g1, Pdensi_DN15159_c0_g1d214023, Pdensi_DN15299_c0_g2d181478, Pdensi_DN15311_c1_g2, Pdensi_DN15318_c4_g3, Pdensi_DN154…
GO:0042743	1.07158449366169e-14	1	64	107	hydrogen peroxide metabolic process	BP	1.44475496183904e-12	BP hydrogen peroxide metabolic process	Pdensi_DN10697_c0_g1d49317, Pdensi_DN10855_c0_g1d210150, Pdensi_DN11871_c0_g1d458112, Pdensi_DN12546_c0_g1d6477, Pdensi_DN12573_c0_g1d176329, Pdensi_DN12835_c0_g1d51253, Pdensi_DN13510_c0_g1d212689, Pdensi_DN13615_c0_g1d392086, Pdensi_DN13867_c0_g1d340918, Pdensi_DN15086_c0_g1d213965, Pdensi_DN15086_c0_g3d465863, Pdensi_DN15194_c0_g1d343911, Pdensi_DN16142_c1_g1, Pdensi_DN16508_c0_g1d398834, Pden…
GO:0030554	1.22030426229419e-14	1	1029	3546	adenyl nucleotide binding	MF	1.62738184718341e-12	MF adenyl nucleotide binding	Pdensi_DN10026_c0_g1, Pdensi_DN10155_c0_g1d172859, Pdensi_DN10236_c0_g1d455061, Pdensi_DN10546_c0_g1d4860, Pdensi_DN10713_c0_g1d173641, Pdensi_DN10807_c0_g1d267653, Pdensi_DN10938_c0_g1d387493, Pdensi_DN10940_c0_g1d5120, Pdensi_DN10958_c0_g1d210221, Pdensi_DN11047_c0_g1, Pdensi_DN11155_c0_g1d49629, Pdensi_DN11167_c0_g1d456771, Pdensi_DN11229_c0_g1d210486, Pdensi_DN11256_c0_g1d5270, Pdensi_DN1127_…
GO:0032559	1.38741971618764e-14	1	1028	3544	adenyl ribonucleotide binding	MF	1.83034973095766e-12	MF adenyl ribonucleotide binding	Pdensi_DN10026_c0_g1, Pdensi_DN10155_c0_g1d172859, Pdensi_DN10236_c0_g1d455061, Pdensi_DN10546_c0_g1d4860, Pdensi_DN10713_c0_g1d173641, Pdensi_DN10807_c0_g1d267653, Pdensi_DN10938_c0_g1d387493, Pdensi_DN10940_c0_g1d5120, Pdensi_DN10958_c0_g1d210221, Pdensi_DN11047_c0_g1, Pdensi_DN11155_c0_g1d49629, Pdensi_DN11167_c0_g1d456771, Pdensi_DN11256_c0_g1d5270, Pdensi_DN1127_c0_g1d446291, Pdensi_DN11283_…
GO:0005524	1.47442594196705e-14	1	1013	3486	ATP binding	MF	1.91852664658891e-12	MF ATP binding	Pdensi_DN10026_c0_g1, Pdensi_DN10155_c0_g1d172859, Pdensi_DN10236_c0_g1d455061, Pdensi_DN10546_c0_g1d4860, Pdensi_DN10713_c0_g1d173641, Pdensi_DN10807_c0_g1d267653, Pdensi_DN10938_c0_g1d387493, Pdensi_DN10940_c0_g1d5120, Pdensi_DN10958_c0_g1d210221, Pdensi_DN11047_c0_g1, Pdensi_DN11155_c0_g1d49629, Pdensi_DN11167_c0_g1d456771, Pdensi_DN11256_c0_g1d5270, Pdensi_DN1127_c0_g1d446291, Pdensi_DN11283_…
GO:0009725	1.49831873203874e-14	1	308	868	response to hormone	BP	1.91852664658891e-12	BP response to hormone	Pdensi_DN10085_c0_g1d4516, Pdensi_DN10201_c1_g1, Pdensi_DN10236_c0_g1d455061, Pdensi_DN10258_c0_g1d266747, Pdensi_DN10526_c0_g1, Pdensi_DN10584_c0_g1d455509, Pdensi_DN10885_c0_g1d456115, Pdensi_DN10909_c0_g2, Pdensi_DN10989_c0_g1d335310, Pdensi_DN11112_c0_g1d387695, Pdensi_DN11560_c0_g3, Pdensi_DN11585_c0_g1d336306, Pdensi_DN11623_c0_g1d520347, Pdensi_DN11834_c0_g1d336839, Pdensi_DN11871_c0_g1d45…
GO:0043565	1.50117008780288e-14	1	249	663	sequence-specific DNA binding	MF	1.91852664658891e-12	MF sequence-specific DNA binding	Pdensi_DN10290_c0_g1d4636, Pdensi_DN10600_c0_g1, Pdensi_DN10847_c0_g2, Pdensi_DN11087_c0_g1d174058, Pdensi_DN11298_c0_g1, Pdensi_DN11573_c0_g1d210841, Pdensi_DN11590_c0_g1d336260, Pdensi_DN11974_c0_g1d211158, Pdensi_DN12094_c0_g1d458612, Pdensi_DN12213_c0_g1d389462, Pdensi_DN12491_c0_g1d459331, Pdensi_DN12565_c0_g1d459589, Pdensi_DN12868_c1_g1, Pdensi_DN13180_c1_g1, Pdensi_DN13313_c0_g1d271755, P…
GO:0009522	1.97428486435864e-14	1	33	42	photosystem I	CC	2.49716505163053e-12	CC photosystem I	Pdensi_DN10347_c0_g1d209793, Pdensi_DN10517_c0_g1d209957, Pdensi_DN10759_c0_g1d103777, Pdensi_DN12972_c0_g1d271183, Pdensi_DN14130_c0_g1d341378, Pdensi_DN14461_c1_g1, Pdensi_DN14648_c0_g1d53257, Pdensi_DN15441_c0_g1d214349, Pdensi_DN15697_c0_g1, Pdensi_DN15810_c2_g2, Pdensi_DN16117_c0_g1d469076, Pdensi_DN18788_c0_g3, Pdensi_DN19116_c1_g4, Pdensi_DN19234_c0_g3, Pdensi_DN19470_c1_g1, Pdensi_DN19545…
GO:0043168	4.21467290070252e-14	1	1224	4296	anion binding	MF	5.27651243048155e-12	MF anion binding	Pdensi_DN10026_c0_g1, Pdensi_DN10155_c0_g1d172859, Pdensi_DN10236_c0_g1d455061, Pdensi_DN10546_c0_g1d4860, Pdensi_DN10713_c0_g1d173641, Pdensi_DN10769_c0_g1d267536, Pdensi_DN10807_c0_g1d267653, Pdensi_DN10938_c0_g1d387493, Pdensi_DN10940_c0_g1d5120, Pdensi_DN10958_c0_g1d210221, Pdensi_DN11047_c0_g1, Pdensi_DN11155_c0_g1d49629, Pdensi_DN11167_c0_g1d456771, Pdensi_DN11256_c0_g1d5270, Pdensi_DN1127_…
GO:0017076	4.99855999650704e-14	1	1095	3809	purine nucleotide binding	MF	6.19468006031767e-12	MF purine nucleotide binding	Pdensi_DN10026_c0_g1, Pdensi_DN10155_c0_g1d172859, Pdensi_DN10236_c0_g1d455061, Pdensi_DN10546_c0_g1d4860, Pdensi_DN10713_c0_g1d173641, Pdensi_DN10807_c0_g1d267653, Pdensi_DN10938_c0_g1d387493, Pdensi_DN10940_c0_g1d5120, Pdensi_DN10958_c0_g1d210221, Pdensi_DN11047_c0_g1, Pdensi_DN11155_c0_g1d49629, Pdensi_DN11167_c0_g1d456771, Pdensi_DN11229_c0_g1d210486, Pdensi_DN11256_c0_g1d5270, Pdensi_DN1127_…
GO:0009536	6.04563610823398e-14	1	625	2010	plastid	CC	7.41739094119227e-12	CC plastid	Pdensi_DN10115_c0_g1d172805, Pdensi_DN10313_c0_g1d455218, Pdensi_DN10347_c0_g1d209793, Pdensi_DN10387_c0_g1d173149, Pdensi_DN10616_c0_g1d455771, Pdensi_DN10638_c0_g1, Pdensi_DN10671_c0_g1, Pdensi_DN10692_c0_g1, Pdensi_DN10713_c0_g1d173641, Pdensi_DN10745_c0_g1, Pdensi_DN10845_c0_g1, Pdensi_DN10846_c0_g1d335071, Pdensi_DN10856_c0_g1d387249, Pdensi_DN10885_c0_g1d335033, Pdensi_DN10909_c0_g2, Pdensi…
GO:0032555	6.86222365614466e-14	1	1093	3806	purine ribonucleotide binding	MF	8.33590317200384e-12	MF purine ribonucleotide binding	Pdensi_DN10026_c0_g1, Pdensi_DN10155_c0_g1d172859, Pdensi_DN10236_c0_g1d455061, Pdensi_DN10546_c0_g1d4860, Pdensi_DN10713_c0_g1d173641, Pdensi_DN10807_c0_g1d267653, Pdensi_DN10938_c0_g1d387493, Pdensi_DN10940_c0_g1d5120, Pdensi_DN10958_c0_g1d210221, Pdensi_DN11047_c0_g1, Pdensi_DN11155_c0_g1d49629, Pdensi_DN11167_c0_g1d456771, Pdensi_DN11256_c0_g1d5270, Pdensi_DN1127_c0_g1d446291, Pdensi_DN11283_…
GO:0035639	7.46772372926277e-14	1	1078	3748	purine ribonucleoside triphosphate binding	MF	8.98250023865931e-12	MF purine ribonucleoside triphosphate binding	Pdensi_DN10026_c0_g1, Pdensi_DN10155_c0_g1d172859, Pdensi_DN10236_c0_g1d455061, Pdensi_DN10546_c0_g1d4860, Pdensi_DN10713_c0_g1d173641, Pdensi_DN10807_c0_g1d267653, Pdensi_DN10938_c0_g1d387493, Pdensi_DN10940_c0_g1d5120, Pdensi_DN10958_c0_g1d210221, Pdensi_DN11047_c0_g1, Pdensi_DN11155_c0_g1d49629, Pdensi_DN11167_c0_g1d456771, Pdensi_DN11256_c0_g1d5270, Pdensi_DN1127_c0_g1d446291, Pdensi_DN11283_…
GO:0004871	7.79958765166262e-14	1	152	372	NA	NA	9.29059620371347e-12	none	Pdensi_DN10028_c0_g1d386351, Pdensi_DN10940_c0_g1d5120, Pdensi_DN10958_c0_g1d210221, Pdensi_DN11256_c0_g1d5270, Pdensi_DN1127_c0_g1d446291, Pdensi_DN11370_c0_g1d49791, Pdensi_DN11784_c0_g1, Pdensi_DN11962_c0_g1d175453, Pdensi_DN12456_c0_g1d6343, Pdensi_DN13092_c0_g1d177216, Pdensi_DN13914_c0_g2, Pdensi_DN14002_c1_g1d341357, Pdensi_DN14784_c0_g1, Pdensi_DN15082_c1_g1, Pdensi_DN15159_c0_g1d214023, …
GO:0033993	1.00485407270021e-13	1	184	469	response to lipid	BP	1.1854379440345e-11	BP response to lipid	Pdensi_DN10085_c0_g1d4516, Pdensi_DN10236_c0_g1d455061, Pdensi_DN10258_c0_g1d266747, Pdensi_DN10526_c0_g1, Pdensi_DN10584_c0_g1d455509, Pdensi_DN10989_c0_g1d335310, Pdensi_DN11112_c0_g1d387695, Pdensi_DN11560_c0_g3, Pdensi_DN11585_c0_g1d336306, Pdensi_DN11834_c0_g1d336839, Pdensi_DN11879_c0_g1, Pdensi_DN11991_c0_g2, Pdensi_DN12647_c0_g1d105770, Pdensi_DN12843_c0_g1d338700, Pdensi_DN12993_c0_g2, P…
GO:0044042	1.07572618952913e-13	1	106	228	glucan metabolic process	BP	1.25696043993647e-11	BP glucan metabolic process	Pdensi_DN10289_c0_g1d386517, Pdensi_DN10695_c0_g1d49277, Pdensi_DN11376_c0_g1d174520, Pdensi_DN12216_c0_g1, Pdensi_DN12381_c0_g1d270111, Pdensi_DN12857_c1_g1, Pdensi_DN12862_c0_g1, Pdensi_DN13222_c0_g2d7189, Pdensi_DN13283_c0_g1d271643, Pdensi_DN13873_c0_g1d340772, Pdensi_DN14110_c0_g1d393011, Pdensi_DN14675_c0_g1d394077, Pdensi_DN14864_c0_g1d108554, Pdensi_DN14923_c0_g4, Pdensi_DN15318_c3_g1, Pd…
GO:0016209	1.13453558791453e-13	1	86	170	antioxidant activity	MF	1.31317142718145e-11	MF antioxidant activity	Pdensi_DN10697_c0_g1d49317, Pdensi_DN10855_c0_g1d210150, Pdensi_DN11871_c0_g1d458112, Pdensi_DN11879_c0_g1, Pdensi_DN12546_c0_g1d6477, Pdensi_DN12573_c0_g1d176329, Pdensi_DN12835_c0_g1d51253, Pdensi_DN13510_c0_g1d212689, Pdensi_DN13615_c0_g1d392086, Pdensi_DN14351_c0_g1d523936, Pdensi_DN147_c0_g1d202455, Pdensi_DN15086_c0_g1d213965, Pdensi_DN15086_c0_g3d465863, Pdensi_DN15194_c0_g1d343911, Pdensi…
GO:0097367	1.27209766639e-13	1	1116	3904	carbohydrate derivative binding	MF	1.45863236158307e-11	MF carbohydrate derivative binding	Pdensi_DN10026_c0_g1, Pdensi_DN10155_c0_g1d172859, Pdensi_DN10236_c0_g1d455061, Pdensi_DN10546_c0_g1d4860, Pdensi_DN10713_c0_g1d173641, Pdensi_DN10807_c0_g1d267653, Pdensi_DN10938_c0_g1d387493, Pdensi_DN10940_c0_g1d5120, Pdensi_DN10958_c0_g1d210221, Pdensi_DN11047_c0_g1, Pdensi_DN11155_c0_g1d49629, Pdensi_DN11167_c0_g1d456771, Pdensi_DN11256_c0_g1d5270, Pdensi_DN1127_c0_g1d446291, Pdensi_DN11283_…
GO:0009719	1.30953475204051e-13	1	315	907	response to endogenous stimulus	BP	1.48765572896158e-11	BP response to endogenous stimulus	Pdensi_DN10085_c0_g1d4516, Pdensi_DN10201_c1_g1, Pdensi_DN10236_c0_g1d455061, Pdensi_DN10258_c0_g1d266747, Pdensi_DN10526_c0_g1, Pdensi_DN10584_c0_g1d455509, Pdensi_DN10885_c0_g1d456115, Pdensi_DN10909_c0_g2, Pdensi_DN10989_c0_g1d335310, Pdensi_DN11112_c0_g1d387695, Pdensi_DN11560_c0_g3, Pdensi_DN11585_c0_g1d336306, Pdensi_DN11623_c0_g1d520347, Pdensi_DN11834_c0_g1d336839, Pdensi_DN11871_c0_g1d45…
GO:0032553	1.47598802942595e-13	1	1100	3844	ribonucleotide binding	MF	1.66136670945201e-11	MF ribonucleotide binding	Pdensi_DN10026_c0_g1, Pdensi_DN10155_c0_g1d172859, Pdensi_DN10236_c0_g1d455061, Pdensi_DN10546_c0_g1d4860, Pdensi_DN10713_c0_g1d173641, Pdensi_DN10807_c0_g1d267653, Pdensi_DN10938_c0_g1d387493, Pdensi_DN10940_c0_g1d5120, Pdensi_DN10958_c0_g1d210221, Pdensi_DN11047_c0_g1, Pdensi_DN11155_c0_g1d49629, Pdensi_DN11167_c0_g1d456771, Pdensi_DN11256_c0_g1d5270, Pdensi_DN1127_c0_g1d446291, Pdensi_DN11283_…
GO:0006073	1.49291270627111e-13	1	105	226	cellular glucan metabolic process	BP	1.66514054484002e-11	BP cellular glucan metabolic process	Pdensi_DN10289_c0_g1d386517, Pdensi_DN10695_c0_g1d49277, Pdensi_DN11376_c0_g1d174520, Pdensi_DN12216_c0_g1, Pdensi_DN12381_c0_g1d270111, Pdensi_DN12857_c1_g1, Pdensi_DN12862_c0_g1, Pdensi_DN13222_c0_g2d7189, Pdensi_DN13283_c0_g1d271643, Pdensi_DN13873_c0_g1d340772, Pdensi_DN14110_c0_g1d393011, Pdensi_DN14675_c0_g1d394077, Pdensi_DN14864_c0_g1d108554, Pdensi_DN14923_c0_g4, Pdensi_DN15318_c3_g1, Pd…
GO:0009507	1.52234033704104e-13	1	604	1942	chloroplast	CC	1.68266608965374e-11	CC chloroplast	Pdensi_DN10115_c0_g1d172805, Pdensi_DN10313_c0_g1d455218, Pdensi_DN10347_c0_g1d209793, Pdensi_DN10387_c0_g1d173149, Pdensi_DN10616_c0_g1d455771, Pdensi_DN10638_c0_g1, Pdensi_DN10671_c0_g1, Pdensi_DN10692_c0_g1, Pdensi_DN10713_c0_g1d173641, Pdensi_DN10745_c0_g1, Pdensi_DN10845_c0_g1, Pdensi_DN10846_c0_g1d335071, Pdensi_DN10856_c0_g1d387249, Pdensi_DN10885_c0_g1d335033, Pdensi_DN10909_c0_g2, Pdensi…
GO:0016740	2.05810260071066e-13	1	1339	4835	transferase activity	MF	2.25454114358207e-11	MF transferase activity	Pdensi_DN10026_c0_g1, Pdensi_DN10028_c0_g1d386351, Pdensi_DN10155_c0_g1d172859, Pdensi_DN10213_c0_g1d518881, Pdensi_DN10310_c0_g1d4708, Pdensi_DN10363_c0_g1, Pdensi_DN10526_c0_g1, Pdensi_DN10527_c0_g1d173309, Pdensi_DN10694_c0_g1d173487, Pdensi_DN10704_c0_g1d173663, Pdensi_DN10713_c0_g1d173641, Pdensi_DN10731_c0_g1d267514, Pdensi_DN10845_c0_g1, Pdensi_DN10847_c0_g2, Pdensi_DN10940_c0_g1d5120, Pde…
GO:0016679	2.57012230648317e-13	1	40	59	oxidoreductase activity, acting on diphenols and related substances as donors	MF	2.7905159803754e-11	MF oxidoreductase activity, acting on diphenols and related substances as donors	Pdensi_DN11539_c0_g1d336199, Pdensi_DN14043_c1_g1d523607, Pdensi_DN14956_c0_g5, Pdensi_DN16433_c0_g1d215250, Pdensi_DN17385_c0_g1d216077, Pdensi_DN18549_c0_g1d354665, Pdensi_DN18549_c0_g3d354668, Pdensi_DN19175_c0_g1d286053, Pdensi_DN19175_c0_g1d286055, Pdensi_DN19583_c0_g1, Pdensi_DN20567_c2_g1, Pdensi_DN20631_c2_g1, Pdensi_DN20755_c0_g1d493374, Pdensi_DN20755_c0_g2d493377, Pdensi_DN21246_c1_g1d…
GO:0045488	2.59588942906492e-13	1	71	135	pectin metabolic process	BP	2.79376907063136e-11	BP pectin metabolic process	Pdensi_DN100517_c0_g1, Pdensi_DN12559_c0_g1, Pdensi_DN13537_c0_g1d461758, Pdensi_DN13671_c0_g1, Pdensi_DN15341_c0_g1d344263, Pdensi_DN16114_c0_g1d397583, Pdensi_DN16813_c0_g1d471946, Pdensi_DN17377_c0_g1, Pdensi_DN17479_c0_g2, Pdensi_DN18480_c0_g1d354107, Pdensi_DN18480_c0_g2d404240, Pdensi_DN18947_c0_g1d217923, Pdensi_DN19319_c0_g1d218367, Pdensi_DN19365_c1_g1, Pdensi_DN19547_c2_g1, Pdensi_DN195…
GO:0031225	3.17103640334592e-13	1	80	155	anchored component of membrane	CC	3.35681792833504e-11	CC anchored component of membrane	Pdensi_DN11064_c0_g1d210295, Pdensi_DN11375_c0_g2d388082, Pdensi_DN11760_c0_g1d268987, Pdensi_DN12969_c0_g1d51365, Pdensi_DN13714_c0_g2d462335, Pdensi_DN13727_c0_g1d392210, Pdensi_DN13957_c0_g2, Pdensi_DN14096_c0_g2d392918, Pdensi_DN14363_c0_g1d213328, Pdensi_DN14390_c0_g1d463834, Pdensi_DN14726_c0_g2, Pdensi_DN15169_c0_g2d275555, Pdensi_DN15274_c0_g1d344023, Pdensi_DN15440_c0_g1d109497, Pdensi_D…
GO:0008017	3.1737784635004e-13	1	83	165	microtubule binding	MF	3.35681792833504e-11	MF microtubule binding	Pdensi_DN10202_c0_g1, Pdensi_DN10628_c0_g1, Pdensi_DN11283_c0_g1d210457, Pdensi_DN13500_c0_g2, Pdensi_DN13531_c0_g1d522794, Pdensi_DN13701_c0_g1d392284, Pdensi_DN13766_c0_g1d392221, Pdensi_DN15359_c0_g1d344451, Pdensi_DN16057_c4_g5, Pdensi_DN16391_c0_g1, Pdensi_DN16749_c0_g1d215564, Pdensi_DN16885_c0_g1d215590, Pdensi_DN17021_c0_g1, Pdensi_DN17550_c0_g1d12277, Pdensi_DN17852_c0_g1d282283, Pdensi_…
GO:0007017	4.28911715494967e-13	1	99	210	microtubule-based process	BP	4.49770755333996e-11	BP microtubule-based process	Pdensi_DN10202_c0_g1, Pdensi_DN11283_c0_g1d210457, Pdensi_DN11331_c0_g1d268435, Pdensi_DN11480_c0_g1d5445, Pdensi_DN12279_c0_g1d6115, Pdensi_DN12288_c0_g1d6189, Pdensi_DN12594_c0_g1d211747, Pdensi_DN13026_c0_g1d460552, Pdensi_DN13500_c0_g2, Pdensi_DN13531_c0_g1d522794, Pdensi_DN13660_c0_g1, Pdensi_DN13701_c0_g1d392284, Pdensi_DN13766_c0_g1d392221, Pdensi_DN13877_c0_g1, Pdensi_DN14535_c0_g1d274242…
GO:0009605	4.94973224950185e-13	1	494	1553	response to external stimulus	BP	5.14646313297782e-11	BP response to external stimulus	Pdensi_DN10090_c0_g1d4523, Pdensi_DN10527_c0_g1d173309, Pdensi_DN10553_c0_g1d103553, Pdensi_DN10616_c0_g1d455771, Pdensi_DN10671_c0_g1, Pdensi_DN1095_c0_g1d203057, Pdensi_DN11282_c0_g1d174432, Pdensi_DN11320_c0_g1, Pdensi_DN11585_c0_g1d336306, Pdensi_DN11668_c0_g1, Pdensi_DN1182_c0_g1d259126, Pdensi_DN11879_c0_g1, Pdensi_DN11970_c0_g1d5850, Pdensi_DN11991_c0_g2, Pdensi_DN12062_c0_g2, Pdensi_DN120…
GO:0044464	6.35280767320741e-13	1	4029	15561	cell part	CC	6.54979809601527e-11	CC cell part	Pdensi_DN10026_c0_g1, Pdensi_DN10028_c0_g1d386351, Pdensi_DN100517_c0_g1, Pdensi_DN10060_c0_g1d172739, Pdensi_DN10080_c0_g1d172654, Pdensi_DN10099_c0_g1d386291, Pdensi_DN10115_c0_g1d172805, Pdensi_DN10129_c0_g1d386473, Pdensi_DN10152_c0_g2d386377, Pdensi_DN10155_c0_g1d172859, Pdensi_DN10158_c0_g1d266584, Pdensi_DN10201_c1_g1, Pdensi_DN10202_c0_g1, Pdensi_DN10213_c0_g1d518881, Pdensi_DN10236_c0_g1…
GO:0010393	6.96947252507599e-13	1	71	137	galacturonan metabolic process	BP	7.12570486751310e-11	BP galacturonan metabolic process	Pdensi_DN100517_c0_g1, Pdensi_DN12559_c0_g1, Pdensi_DN13537_c0_g1d461758, Pdensi_DN13671_c0_g1, Pdensi_DN15341_c0_g1d344263, Pdensi_DN16114_c0_g1d397583, Pdensi_DN16813_c0_g1d471946, Pdensi_DN17377_c0_g1, Pdensi_DN17479_c0_g2, Pdensi_DN18480_c0_g1d354107, Pdensi_DN18480_c0_g2d404240, Pdensi_DN18947_c0_g1d217923, Pdensi_DN19319_c0_g1d218367, Pdensi_DN19365_c1_g1, Pdensi_DN19547_c2_g1, Pdensi_DN195…
GO:0072593	7.42787043482803e-13	1	73	138	reactive oxygen species metabolic process	BP	7.53161507147976e-11	BP reactive oxygen species metabolic process	Pdensi_DN10697_c0_g1d49317, Pdensi_DN10855_c0_g1d210150, Pdensi_DN11871_c0_g1d458112, Pdensi_DN12546_c0_g1d6477, Pdensi_DN12573_c0_g1d176329, Pdensi_DN12835_c0_g1d51253, Pdensi_DN13510_c0_g1d212689, Pdensi_DN13615_c0_g1d392086, Pdensi_DN13867_c0_g1d340918, Pdensi_DN14351_c0_g1d523936, Pdensi_DN14857_c0_g1d342973, Pdensi_DN15086_c0_g1d213965, Pdensi_DN15086_c0_g3d465863, Pdensi_DN15194_c0_g1d34391…
GO:0016758	8.88709758428985e-13	1	169	429	transferase activity, transferring hexosyl groups	MF	8.9373606771846e-11	MF transferase activity, transferring hexosyl groups	Pdensi_DN10363_c0_g1, Pdensi_DN11879_c0_g1, Pdensi_DN11980_c0_g1d175414, Pdensi_DN12046_c0_g1d50385, Pdensi_DN12216_c0_g1, Pdensi_DN12254_c0_g1, Pdensi_DN12859_c0_g1d338794, Pdensi_DN12927_c0_g3, Pdensi_DN13283_c0_g1d271643, Pdensi_DN13671_c0_g1, Pdensi_DN13823_c0_g1d272795, Pdensi_DN13873_c0_g1d340772, Pdensi_DN14110_c0_g1d393011, Pdensi_DN14735_c0_g1, Pdensi_DN14809_c0_g1, Pdensi_DN14923_c0_g4,…
GO:0009570	1.14109666688937e-12	1	204	544	chloroplast stroma	CC	1.13822073220046e-10	CC chloroplast stroma	Pdensi_DN10671_c0_g1, Pdensi_DN10695_c0_g1d49277, Pdensi_DN10745_c0_g1, Pdensi_DN10938_c0_g1d173901, Pdensi_DN1095_c0_g1d203057, Pdensi_DN11344_c0_g1d5349, Pdensi_DN11774_c0_g1d211004, Pdensi_DN11834_c0_g1d336839, Pdensi_DN12002_c0_g1d337207, Pdensi_DN12329_c0_g1d521167, Pdensi_DN12604_c0_g1d6601, Pdensi_DN13036_c0_g1d271206, Pdensi_DN13044_c0_g1d460723, Pdensi_DN13119_c0_g2, Pdensi_DN13222_c0_g2…
GO:0042221	1.23520453500974e-12	1	589	1897	response to chemical	BP	1.22215519677698e-10	BP response to chemical	Pdensi_DN10028_c0_g1d386351, Pdensi_DN10085_c0_g1d4516, Pdensi_DN10090_c0_g1d4523, Pdensi_DN10201_c1_g1, Pdensi_DN10236_c0_g1d455061, Pdensi_DN10258_c0_g1d266747, Pdensi_DN10526_c0_g1, Pdensi_DN10584_c0_g1d455509, Pdensi_DN10694_c0_g1d173487, Pdensi_DN10855_c0_g1d210150, Pdensi_DN10885_c0_g1d335033, Pdensi_DN10885_c0_g1d456115, Pdensi_DN10909_c0_g2, Pdensi_DN10989_c0_g1d335310, Pdensi_DN11112_c0_…
GO:0009532	1.26934054645337e-12	1	205	548	plastid stroma	CC	1.24588313315491e-10	CC plastid stroma	Pdensi_DN10671_c0_g1, Pdensi_DN10695_c0_g1d49277, Pdensi_DN10745_c0_g1, Pdensi_DN10938_c0_g1d173901, Pdensi_DN1095_c0_g1d203057, Pdensi_DN11344_c0_g1d5349, Pdensi_DN11774_c0_g1d211004, Pdensi_DN11834_c0_g1d336839, Pdensi_DN12002_c0_g1d337207, Pdensi_DN12329_c0_g1d521167, Pdensi_DN12604_c0_g1d6601, Pdensi_DN13036_c0_g1d271206, Pdensi_DN13044_c0_g1d460723, Pdensi_DN13119_c0_g2, Pdensi_DN13222_c0_g2…
GO:0008610	1.30244542213515e-12	1	234	640	lipid biosynthetic process	BP	1.26823038763303e-10	BP lipid biosynthetic process	Pdensi_DN10846_c0_g1d335071, Pdensi_DN11042_c0_g1d104080, Pdensi_DN11319_c0_g1d457139, Pdensi_DN11851_c0_g1d458179, Pdensi_DN11879_c0_g1, Pdensi_DN12095_c0_g1d175594, Pdensi_DN12267_c0_g1d175845, Pdensi_DN12525_c0_g1, Pdensi_DN12647_c0_g2, Pdensi_DN12851_c0_g1, Pdensi_DN12945_c0_g1d212100, Pdensi_DN12981_c0_g1d338959, Pdensi_DN12981_c0_g2, Pdensi_DN13038_c0_g3, Pdensi_DN13059_c0_g1d390976, Pdensi…
GO:0000975	1.49431374376217e-12	1	137	329	NA	NA	1.42121979242e-10	none	Pdensi_DN11298_c0_g1, Pdensi_DN12213_c0_g1d389462, Pdensi_DN12565_c0_g1d459589, Pdensi_DN12603_c0_g1d105849, Pdensi_DN12868_c1_g1, Pdensi_DN13313_c0_g1d271755, Pdensi_DN13496_c0_g1d51811, Pdensi_DN13827_c0_g2d392397, Pdensi_DN1386_c0_g1d203205, Pdensi_DN13945_c0_g1d341146, Pdensi_DN14096_c0_g1d341297, Pdensi_DN14288_c0_g1d393278, Pdensi_DN14492_c3_g2, Pdensi_DN14577_c0_g1d393939, Pdensi_DN14577_c…
GO:0001067	1.49431374376217e-12	1	137	329	regulatory region nucleic acid binding	MF	1.42121979242e-10	MF regulatory region nucleic acid binding	Pdensi_DN11298_c0_g1, Pdensi_DN12213_c0_g1d389462, Pdensi_DN12565_c0_g1d459589, Pdensi_DN12603_c0_g1d105849, Pdensi_DN12868_c1_g1, Pdensi_DN13313_c0_g1d271755, Pdensi_DN13496_c0_g1d51811, Pdensi_DN13827_c0_g2d392397, Pdensi_DN1386_c0_g1d203205, Pdensi_DN13945_c0_g1d341146, Pdensi_DN14096_c0_g1d341297, Pdensi_DN14288_c0_g1d393278, Pdensi_DN14492_c3_g2, Pdensi_DN14577_c0_g1d393939, Pdensi_DN14577_c…
GO:0044212	1.49431374376217e-12	1	137	329	transcription regulatory region DNA binding	MF	1.42121979242e-10	MF transcription regulatory region DNA binding	Pdensi_DN11298_c0_g1, Pdensi_DN12213_c0_g1d389462, Pdensi_DN12565_c0_g1d459589, Pdensi_DN12603_c0_g1d105849, Pdensi_DN12868_c1_g1, Pdensi_DN13313_c0_g1d271755, Pdensi_DN13496_c0_g1d51811, Pdensi_DN13827_c0_g2d392397, Pdensi_DN1386_c0_g1d203205, Pdensi_DN13945_c0_g1d341146, Pdensi_DN14096_c0_g1d341297, Pdensi_DN14288_c0_g1d393278, Pdensi_DN14492_c3_g2, Pdensi_DN14577_c0_g1d393939, Pdensi_DN14577_c…
GO:0042744	1.76398188100687e-12	1	56	96	hydrogen peroxide catabolic process	BP	1.66479182292871e-10	BP hydrogen peroxide catabolic process	Pdensi_DN10697_c0_g1d49317, Pdensi_DN10855_c0_g1d210150, Pdensi_DN12546_c0_g1d6477, Pdensi_DN12573_c0_g1d176329, Pdensi_DN12835_c0_g1d51253, Pdensi_DN13510_c0_g1d212689, Pdensi_DN13615_c0_g1d392086, Pdensi_DN15086_c0_g1d213965, Pdensi_DN15086_c0_g3d465863, Pdensi_DN16142_c1_g1, Pdensi_DN16508_c0_g1d398834, Pdensi_DN16532_c0_g1d215401, Pdensi_DN16606_c1_g6, Pdensi_DN18688_c1_g5, Pdensi_DN18707_c1_…
GO:0046983	1.80950210330687e-12	1	245	698	protein dimerization activity	MF	1.6947161301887e-10	MF protein dimerization activity	Pdensi_DN10058_c0_g2, Pdensi_DN10432_c0_g1d267119, Pdensi_DN11229_c0_g1d210486, Pdensi_DN11370_c0_g1d49791, Pdensi_DN11753_c0_g1d388610, Pdensi_DN11974_c0_g1d211158, Pdensi_DN12491_c0_g1d459331, Pdensi_DN12565_c0_g1d459589, Pdensi_DN12887_c0_g1d176910, Pdensi_DN13180_c1_g1, Pdensi_DN13394_c0_g1d271800, Pdensi_DN13428_c0_g1d391662, Pdensi_DN13531_c0_g1d522794, Pdensi_DN13806_c0_g1, Pdensi_DN14354_…
GO:1901700	1.836394364885e-12	1	398	1213	response to oxygen-containing compound	BP	1.70687291384652e-10	BP response to oxygen-containing compound	Pdensi_DN10028_c0_g1d386351, Pdensi_DN10085_c0_g1d4516, Pdensi_DN10090_c0_g1d4523, Pdensi_DN10236_c0_g1d455061, Pdensi_DN10258_c0_g1d266747, Pdensi_DN10526_c0_g1, Pdensi_DN10584_c0_g1d455509, Pdensi_DN10694_c0_g1d173487, Pdensi_DN10855_c0_g1d210150, Pdensi_DN10885_c0_g1d335033, Pdensi_DN10989_c0_g1d335310, Pdensi_DN11112_c0_g1d387695, Pdensi_DN11544_c0_g2d5552, Pdensi_DN11560_c0_g3, Pdensi_DN1158…
GO:0045490	1.86272570452815e-12	1	39	58	pectin catabolic process	BP	1.71832944878616e-10	BP pectin catabolic process	Pdensi_DN100517_c0_g1, Pdensi_DN12559_c0_g1, Pdensi_DN16114_c0_g1d397583, Pdensi_DN18947_c0_g1d217923, Pdensi_DN19319_c0_g1d218367, Pdensi_DN19365_c1_g1, Pdensi_DN19547_c2_g1, Pdensi_DN20256_c1_g2, Pdensi_DN20617_c0_g4d492304, Pdensi_DN21097_c0_g7, Pdensi_DN21652_c0_g1d495574, Pdensi_DN21896_c0_g1d221829, Pdensi_DN22249_c1_g2, Pdensi_DN24001_c1_g1, Pdensi_DN24228_c0_g2, Pdensi_DN24325_c0_g2, Pden…
GO:0044767	1.99866613123312e-12	1	670	2199	NA	NA	1.82997274358949e-10	none	Pdensi_DN10028_c0_g1d386351, Pdensi_DN10109_c0_g1d172869, Pdensi_DN10201_c1_g1, Pdensi_DN10258_c0_g1d266747, Pdensi_DN10527_c0_g1d173309, Pdensi_DN10616_c0_g1d455771, Pdensi_DN10628_c0_g1, Pdensi_DN10751_c0_g1d49359, Pdensi_DN10968_c0_g1d210195, Pdensi_DN11338_c0_g1, Pdensi_DN11573_c0_g1d210841, Pdensi_DN11585_c0_g1d336306, Pdensi_DN11589_c0_g1, Pdensi_DN11777_c0_g1, Pdensi_DN11862_c0_g1d336785, …
GO:0005875	2.62043210800525e-12	1	52	87	microtubule associated complex	CC	2.38148752097158e-10	CC microtubule associated complex	Pdensi_DN11283_c0_g1d210457, Pdensi_DN12843_c0_g1d338700, Pdensi_DN13500_c0_g2, Pdensi_DN13628_c0_g1d462025, Pdensi_DN13766_c0_g1d392221, Pdensi_DN14609_c0_g1d8569, Pdensi_DN15359_c0_g1d344451, Pdensi_DN16749_c0_g1d215564, Pdensi_DN17550_c0_g1d12277, Pdensi_DN17852_c0_g1d282283, Pdensi_DN18040_c0_g2, Pdensi_DN18343_c0_g1d403985, Pdensi_DN18887_c5_g2, Pdensi_DN18888_c0_g1d355750, Pdensi_DN18900_c0…
GO:0016757	2.67208051155385e-12	1	218	594	transferase activity, transferring glycosyl groups	MF	2.41057027913634e-10	MF transferase activity, transferring glycosyl groups	Pdensi_DN10363_c0_g1, Pdensi_DN11461_c0_g1d210660, Pdensi_DN11879_c0_g1, Pdensi_DN11980_c0_g1d175414, Pdensi_DN12046_c0_g1d50385, Pdensi_DN12216_c0_g1, Pdensi_DN12254_c0_g1, Pdensi_DN12676_c0_g2, Pdensi_DN12859_c0_g1d338794, Pdensi_DN12927_c0_g3, Pdensi_DN13044_c0_g1d460723, Pdensi_DN13283_c0_g1d271643, Pdensi_DN13671_c0_g1, Pdensi_DN13823_c0_g1d272795, Pdensi_DN13873_c0_g1d340772, Pdensi_DN14110…
GO:0015631	2.73442902059207e-12	1	86	179	tubulin binding	MF	2.44881092362366e-10	MF tubulin binding	Pdensi_DN10202_c0_g1, Pdensi_DN10628_c0_g1, Pdensi_DN11283_c0_g1d210457, Pdensi_DN12594_c0_g1d211747, Pdensi_DN13500_c0_g2, Pdensi_DN13531_c0_g1d522794, Pdensi_DN13701_c0_g1d392284, Pdensi_DN13766_c0_g1d392221, Pdensi_DN15359_c0_g1d344451, Pdensi_DN16057_c4_g5, Pdensi_DN16391_c0_g1, Pdensi_DN16749_c0_g1d215564, Pdensi_DN16885_c0_g1d215590, Pdensi_DN17021_c0_g1, Pdensi_DN17550_c0_g1d12277, Pdensi_…
GO:0046274	2.9638649018509e-12	1	27	34	lignin catabolic process	BP	2.61609053818768e-10	BP lignin catabolic process	Pdensi_DN11539_c0_g1d336199, Pdensi_DN14043_c1_g1d523607, Pdensi_DN14956_c0_g5, Pdensi_DN16433_c0_g1d215250, Pdensi_DN18549_c0_g1d354665, Pdensi_DN18549_c0_g3d354668, Pdensi_DN19175_c0_g1d286053, Pdensi_DN19175_c0_g1d286055, Pdensi_DN20631_c2_g1, Pdensi_DN20755_c0_g1d493374, Pdensi_DN20755_c0_g2d493377, Pdensi_DN21246_c1_g1d18502, Pdensi_DN21246_c1_g3, Pdensi_DN27378_c0_g1d140778, Pdensi_DN29098_…
GO:0052716	2.9638649018509e-12	1	27	34	hydroquinone:oxygen oxidoreductase activity	MF	2.61609053818768e-10	MF hydroquinone:oxygen oxidoreductase activity	Pdensi_DN11539_c0_g1d336199, Pdensi_DN14043_c1_g1d523607, Pdensi_DN14956_c0_g5, Pdensi_DN16433_c0_g1d215250, Pdensi_DN18549_c0_g1d354665, Pdensi_DN18549_c0_g3d354668, Pdensi_DN19175_c0_g1d286053, Pdensi_DN19175_c0_g1d286055, Pdensi_DN20631_c2_g1, Pdensi_DN20755_c0_g1d493374, Pdensi_DN20755_c0_g2d493377, Pdensi_DN21246_c1_g1d18502, Pdensi_DN21246_c1_g3, Pdensi_DN27378_c0_g1d140778, Pdensi_DN29098_…
GO:0003777	3.32844525273701e-12	1	43	67	microtubule motor activity	MF	2.91690677184502e-10	MF microtubule motor activity	Pdensi_DN11283_c0_g1d210457, Pdensi_DN13500_c0_g2, Pdensi_DN13766_c0_g1d392221, Pdensi_DN15359_c0_g1d344451, Pdensi_DN16749_c0_g1d215564, Pdensi_DN17852_c0_g1d282283, Pdensi_DN18040_c0_g2, Pdensi_DN18887_c5_g2, Pdensi_DN19472_c0_g1d408210, Pdensi_DN19721_c0_g2d486406, Pdensi_DN19917_c0_g1d118739, Pdensi_DN19997_c0_g1, Pdensi_DN20126_c0_g6, Pdensi_DN20546_c0_g3, Pdensi_DN21193_c0_g1, Pdensi_DN2125…
GO:1901363	4.26296939337044e-12	1	2229	8396	heterocyclic compound binding	MF	3.70938804874198e-10	MF heterocyclic compound binding	Pdensi_DN10026_c0_g1, Pdensi_DN10058_c0_g2, Pdensi_DN10060_c0_g1d172739, Pdensi_DN10155_c0_g1d172859, Pdensi_DN10213_c0_g1d518881, Pdensi_DN10236_c0_g1d455061, Pdensi_DN10290_c0_g1d4636, Pdensi_DN10310_c0_g1d4708, Pdensi_DN10504_c0_g1d455597, Pdensi_DN10546_c0_g1d4860, Pdensi_DN10574_c0_g1d173317, Pdensi_DN10600_c0_g1, Pdensi_DN10638_c0_g1, Pdensi_DN10652_c0_g1, Pdensi_DN10692_c0_g1, Pdensi_DN106…
GO:0097159	5.10467519562546e-12	1	2232	8412	organic cyclic compound binding	MF	4.41051126585414e-10	MF organic cyclic compound binding	Pdensi_DN10026_c0_g1, Pdensi_DN10058_c0_g2, Pdensi_DN10060_c0_g1d172739, Pdensi_DN10155_c0_g1d172859, Pdensi_DN10213_c0_g1d518881, Pdensi_DN10236_c0_g1d455061, Pdensi_DN10290_c0_g1d4636, Pdensi_DN10310_c0_g1d4708, Pdensi_DN10504_c0_g1d455597, Pdensi_DN10546_c0_g1d4860, Pdensi_DN10574_c0_g1d173317, Pdensi_DN10600_c0_g1, Pdensi_DN10638_c0_g1, Pdensi_DN10652_c0_g1, Pdensi_DN10692_c0_g1, Pdensi_DN106…
GO:0009809	5.75803462098008e-12	1	54	94	lignin biosynthetic process	BP	4.94023264089542e-10	BP lignin biosynthetic process	Pdensi_DN14200_c0_g1, Pdensi_DN14735_c0_g1, Pdensi_DN15053_c0_g4, Pdensi_DN15086_c0_g1d213965, Pdensi_DN15924_c0_g1d110384, Pdensi_DN16142_c1_g1, Pdensi_DN16405_c0_g1, Pdensi_DN16433_c0_g1d215250, Pdensi_DN17127_c1_g4d473089, Pdensi_DN17656_c0_g1d186236, Pdensi_DN17676_c0_g1d351375, Pdensi_DN19175_c0_g1d286053, Pdensi_DN19704_c0_g1d218921, Pdensi_DN19717_c0_g2d287888, Pdensi_DN19743_c0_g2, Pdensi…
GO:0005871	6.10229408958774e-12	1	41	63	kinesin complex	CC	5.19923931841333e-10	CC kinesin complex	Pdensi_DN11283_c0_g1d210457, Pdensi_DN13500_c0_g2, Pdensi_DN13766_c0_g1d392221, Pdensi_DN15359_c0_g1d344451, Pdensi_DN16749_c0_g1d215564, Pdensi_DN17852_c0_g1d282283, Pdensi_DN18040_c0_g2, Pdensi_DN18887_c5_g2, Pdensi_DN19472_c0_g1d408210, Pdensi_DN19721_c0_g2d486406, Pdensi_DN19917_c0_g1d118739, Pdensi_DN19997_c0_g1, Pdensi_DN20126_c0_g6, Pdensi_DN20546_c0_g3, Pdensi_DN21193_c0_g1, Pdensi_DN2125…
GO:0071669	6.61544531641477e-12	1	71	139	plant-type cell wall organization or biogenesis	BP	5.59757921290295e-10	BP plant-type cell wall organization or biogenesis	Pdensi_DN11062_c0_g1d456534, Pdensi_DN12202_c0_g1d389479, Pdensi_DN12969_c0_g1d51365, Pdensi_DN13714_c0_g2d462335, Pdensi_DN14096_c0_g2d392918, Pdensi_DN14247_c0_g3, Pdensi_DN15094_c1_g3d465823, Pdensi_DN15384_c2_g1, Pdensi_DN15773_c0_g1d468033, Pdensi_DN16433_c0_g1d215250, Pdensi_DN16542_c0_g4, Pdensi_DN17479_c0_g2, Pdensi_DN17499_c0_g1, Pdensi_DN17565_c0_g1d351275, Pdensi_DN17848_c0_g1d476052, …
GO:0003774	8.51878738252693e-12	1	51	88	motor activity	MF	7.15869879426184e-10	MF motor activity	Pdensi_DN11283_c0_g1d210457, Pdensi_DN13500_c0_g2, Pdensi_DN13766_c0_g1d392221, Pdensi_DN15359_c0_g1d344451, Pdensi_DN16749_c0_g1d215564, Pdensi_DN17852_c0_g1d282283, Pdensi_DN18040_c0_g2, Pdensi_DN18343_c0_g1d403985, Pdensi_DN18887_c5_g2, Pdensi_DN18900_c0_g1, Pdensi_DN19472_c0_g1d408210, Pdensi_DN19595_c0_g1d117685, Pdensi_DN19721_c0_g2d486406, Pdensi_DN19917_c0_g1d118739, Pdensi_DN19997_c0_g1,…
GO:0016051	1.01572662639348e-11	1	134	328	carbohydrate biosynthetic process	BP	8.47751699266777e-10	BP carbohydrate biosynthetic process	Pdensi_DN10695_c0_g1d49277, Pdensi_DN10713_c0_g1d173641, Pdensi_DN11461_c0_g1d210660, Pdensi_DN12525_c0_g1, Pdensi_DN13038_c0_g3, Pdensi_DN13182_c0_g1d7020, Pdensi_DN13470_c0_g1d391777, Pdensi_DN13537_c0_g1d340122, Pdensi_DN13537_c0_g1d461758, Pdensi_DN13671_c0_g1, Pdensi_DN14247_c0_g3, Pdensi_DN14591_c0_g1d342509, Pdensi_DN14675_c0_g1d394077, Pdensi_DN15098_c0_g1d108891, Pdensi_DN15296_c0_g1d466…
GO:0001101	1.21784464478761e-11	1	304	896	response to acid chemical	BP	1.00957675316887e-09	BP response to acid chemical	Pdensi_DN10028_c0_g1d386351, Pdensi_DN10085_c0_g1d4516, Pdensi_DN10090_c0_g1d4523, Pdensi_DN10236_c0_g1d455061, Pdensi_DN10526_c0_g1, Pdensi_DN10584_c0_g1d455509, Pdensi_DN10855_c0_g1d210150, Pdensi_DN10885_c0_g1d335033, Pdensi_DN11112_c0_g1d387695, Pdensi_DN11544_c0_g2d5552, Pdensi_DN11560_c0_g3, Pdensi_DN11585_c0_g1d336306, Pdensi_DN11834_c0_g1d336839, Pdensi_DN11879_c0_g1, Pdensi_DN11991_c0_g2…
GO:0010410	1.28223146602557e-11	1	53	95	hemicellulose metabolic process	BP	1.0558186480985e-09	BP hemicellulose metabolic process	Pdensi_DN12216_c0_g1, Pdensi_DN12766_c1_g1, Pdensi_DN13283_c0_g1d271643, Pdensi_DN13873_c0_g1d340772, Pdensi_DN14110_c0_g1d393011, Pdensi_DN14247_c0_g3, Pdensi_DN14675_c0_g1d394077, Pdensi_DN14923_c0_g4, Pdensi_DN15418_c0_g2d466840, Pdensi_DN15702_c0_g1d345565, Pdensi_DN16835_c0_g1, Pdensi_DN17499_c0_g1, Pdensi_DN17518_c0_g1, Pdensi_DN17518_c0_g1d474702, Pdensi_DN17930_c0_g1d114128, Pdensi_DN1829…
GO:0009737	1.29582737255949e-11	1	144	363	response to abscisic acid	BP	1.05990040226216e-09	BP response to abscisic acid	Pdensi_DN10085_c0_g1d4516, Pdensi_DN10236_c0_g1d455061, Pdensi_DN10526_c0_g1, Pdensi_DN10584_c0_g1d455509, Pdensi_DN11112_c0_g1d387695, Pdensi_DN11560_c0_g3, Pdensi_DN11585_c0_g1d336306, Pdensi_DN11834_c0_g1d336839, Pdensi_DN11879_c0_g1, Pdensi_DN11991_c0_g2, Pdensi_DN12647_c0_g1d105770, Pdensi_DN12843_c0_g1d338700, Pdensi_DN12993_c0_g2, Pdensi_DN13244_c0_g1d339594, Pdensi_DN13861_c0_g1, Pdensi_D…
GO:0044815	1.42069720397409e-11	1	85	191	DNA packaging complex	CC	1.15433999970583e-09	CC DNA packaging complex	Pdensi_DN14354_c0_g1d393490, Pdensi_DN15027_c0_g1d213970, Pdensi_DN15800_c2_g4, Pdensi_DN16832_c0_g1d185461, Pdensi_DN16964_c0_g3, Pdensi_DN16964_c0_g6, Pdensi_DN17327_c0_g1d112863, Pdensi_DN17938_c0_g1, Pdensi_DN18008_c1_g1d402900, Pdensi_DN18280_c0_g3, Pdensi_DN18280_c0_g4, Pdensi_DN18429_c0_g4, Pdensi_DN18518_c0_g1d284051, Pdensi_DN18594_c1_g4, Pdensi_DN18689_c2_g3, Pdensi_DN19141_c1_g7, Pdens…
GO:0009607	1.47326337079353e-11	1	410	1283	response to biotic stimulus	BP	1.18917554580696e-09	BP response to biotic stimulus	Pdensi_DN10553_c0_g1d103553, Pdensi_DN10616_c0_g1d455771, Pdensi_DN10671_c0_g1, Pdensi_DN1095_c0_g1d203057, Pdensi_DN11282_c0_g1d174432, Pdensi_DN11320_c0_g1, Pdensi_DN1182_c0_g1d259126, Pdensi_DN11879_c0_g1, Pdensi_DN11970_c0_g1d5850, Pdensi_DN11991_c0_g2, Pdensi_DN12076_c0_g1d5943, Pdensi_DN12247_c0_g1d50657, Pdensi_DN12254_c0_g1, Pdensi_DN12278_c0_g4, Pdensi_DN12284_c0_g1d50629, Pdensi_DN13092…
GO:0010033	1.85190567192857e-11	1	413	1287	response to organic substance	BP	1.48503468554847e-09	BP response to organic substance	Pdensi_DN10085_c0_g1d4516, Pdensi_DN10201_c1_g1, Pdensi_DN10236_c0_g1d455061, Pdensi_DN10258_c0_g1d266747, Pdensi_DN10526_c0_g1, Pdensi_DN10584_c0_g1d455509, Pdensi_DN10694_c0_g1d173487, Pdensi_DN10885_c0_g1d456115, Pdensi_DN10909_c0_g2, Pdensi_DN10989_c0_g1d335310, Pdensi_DN11112_c0_g1d387695, Pdensi_DN11560_c0_g3, Pdensi_DN11585_c0_g1d336306, Pdensi_DN11623_c0_g1d520347, Pdensi_DN11834_c0_g1d33…
GO:0010383	1.96601749498061e-11	1	72	147	cell wall polysaccharide metabolic process	BP	1.56630315882579e-09	BP cell wall polysaccharide metabolic process	Pdensi_DN12216_c0_g1, Pdensi_DN12766_c1_g1, Pdensi_DN13283_c0_g1d271643, Pdensi_DN13537_c0_g1d461758, Pdensi_DN13873_c0_g1d340772, Pdensi_DN14110_c0_g1d393011, Pdensi_DN14247_c0_g3, Pdensi_DN14675_c0_g1d394077, Pdensi_DN14923_c0_g4, Pdensi_DN15341_c0_g1d344263, Pdensi_DN15418_c0_g2d466840, Pdensi_DN15702_c0_g1d345565, Pdensi_DN16813_c0_g1d471946, Pdensi_DN16835_c0_g1, Pdensi_DN17377_c0_g1, Pdensi…
GO:0003677	2.48328178763003e-11	1	654	2187	DNA binding	MF	1.96563769370535e-09	MF DNA binding	Pdensi_DN10026_c0_g1, Pdensi_DN10236_c0_g1d455061, Pdensi_DN10290_c0_g1d4636, Pdensi_DN10504_c0_g1d455597, Pdensi_DN10546_c0_g1d4860, Pdensi_DN10574_c0_g1d173317, Pdensi_DN10600_c0_g1, Pdensi_DN10692_c0_g1, Pdensi_DN10714_c0_g1, Pdensi_DN10847_c0_g2, Pdensi_DN10881_c0_g1d335027, Pdensi_DN10938_c0_g1d387493, Pdensi_DN10979_c0_g1d103979, Pdensi_DN11010_c0_g1d104110, Pdensi_DN11047_c0_g1, Pdensi_DN1…
GO:0044262	3.15427899346061e-11	1	156	403	cellular carbohydrate metabolic process	BP	2.48075954940822e-09	BP cellular carbohydrate metabolic process	Pdensi_DN10289_c0_g1d386517, Pdensi_DN10456_c0_g2, Pdensi_DN10695_c0_g1d49277, Pdensi_DN11376_c0_g1d174520, Pdensi_DN12216_c0_g1, Pdensi_DN12381_c0_g1d270111, Pdensi_DN12525_c0_g1, Pdensi_DN12819_c0_g1d460270, Pdensi_DN12857_c1_g1, Pdensi_DN12862_c0_g1, Pdensi_DN13005_c0_g1d339187, Pdensi_DN13222_c0_g2d7189, Pdensi_DN13283_c0_g1d271643, Pdensi_DN13537_c0_g1d461758, Pdensi_DN13873_c0_g1d340772, Pd…
GO:0046271	3.18928181832292e-11	1	29	40	phenylpropanoid catabolic process	BP	2.49231201458624e-09	BP phenylpropanoid catabolic process	Pdensi_DN11539_c0_g1d336199, Pdensi_DN13536_c0_g1, Pdensi_DN14043_c1_g1d523607, Pdensi_DN14956_c0_g5, Pdensi_DN16433_c0_g1d215250, Pdensi_DN17568_c0_g1d216235, Pdensi_DN18549_c0_g1d354665, Pdensi_DN18549_c0_g3d354668, Pdensi_DN19175_c0_g1d286053, Pdensi_DN19175_c0_g1d286055, Pdensi_DN20631_c2_g1, Pdensi_DN20755_c0_g1d493374, Pdensi_DN20755_c0_g2d493377, Pdensi_DN21246_c1_g1d18502, Pdensi_DN21246_…
GO:0044427	4.33460994902141e-11	1	192	532	chromosomal part	CC	3.36590692813567e-09	CC chromosomal part	Pdensi_DN10731_c0_g1d267514, Pdensi_DN10847_c0_g2, Pdensi_DN11010_c0_g1d104110, Pdensi_DN11480_c0_g1d5445, Pdensi_DN12001_c0_g1d337225, Pdensi_DN13573_c0_g1d340258, Pdensi_DN13884_c0_g1d178580, Pdensi_DN14354_c0_g1d393490, Pdensi_DN14374_c0_g1d8160, Pdensi_DN14576_c2_g1, Pdensi_DN14900_c0_g1d343302, Pdensi_DN15027_c0_g1d213970, Pdensi_DN15095_c0_g1d465751, Pdensi_DN15367_c0_g1d525637, Pdensi_DN15…
GO:0044249	4.37669861612138e-11	1	755	2556	cellular biosynthetic process	BP	3.37721480007504e-09	BP cellular biosynthetic process	Pdensi_DN10058_c0_g2, Pdensi_DN10158_c0_g1d266584, Pdensi_DN10236_c0_g1d455061, Pdensi_DN10313_c0_g1d455218, Pdensi_DN10387_c0_g1d173149, Pdensi_DN10695_c0_g1d49277, Pdensi_DN10745_c0_g1, Pdensi_DN10845_c0_g1, Pdensi_DN10846_c0_g1d335071, Pdensi_DN10851_c0_g1, Pdensi_DN10938_c0_g1d173901, Pdensi_DN11010_c0_g1d104110, Pdensi_DN11042_c0_g1d104080, Pdensi_DN11319_c0_g1d457139, Pdensi_DN11323_c0_g1d1…
GO:0009767	4.9473630536199e-11	1	25	31	photosynthetic electron transport chain	BP	3.79369983155391e-09	BP photosynthetic electron transport chain	Pdensi_DN10387_c0_g1d173149, Pdensi_DN13226_c0_g1, Pdensi_DN13335_c0_g1, Pdensi_DN13893_c1_g3, Pdensi_DN14130_c0_g1d341378, Pdensi_DN14633_c0_g1d213544, Pdensi_DN14838_c0_g1, Pdensi_DN14891_c0_g1, Pdensi_DN16418_c0_g1, Pdensi_DN16657_c1_g1d399093, Pdensi_DN19116_c1_g4, Pdensi_DN19234_c0_g3, Pdensi_DN19353_c2_g1, Pdensi_DN21249_c0_g1d417146, Pdensi_DN21342_c0_g3, Pdensi_DN21848_c0_g4, Pdensi_DN221…
GO:0097305	5.04266136660712e-11	1	147	378	response to alcohol	BP	3.84275852837905e-09	BP response to alcohol	Pdensi_DN10085_c0_g1d4516, Pdensi_DN10236_c0_g1d455061, Pdensi_DN10526_c0_g1, Pdensi_DN10584_c0_g1d455509, Pdensi_DN11112_c0_g1d387695, Pdensi_DN11560_c0_g3, Pdensi_DN11585_c0_g1d336306, Pdensi_DN11834_c0_g1d336839, Pdensi_DN11879_c0_g1, Pdensi_DN11991_c0_g2, Pdensi_DN12647_c0_g1d105770, Pdensi_DN12843_c0_g1d338700, Pdensi_DN12993_c0_g2, Pdensi_DN13244_c0_g1d339594, Pdensi_DN13861_c0_g1, Pdensi_D…
GO:0016052	7.18426570688145e-11	1	121	298	carbohydrate catabolic process	BP	5.44097258998324e-09	BP carbohydrate catabolic process	Pdensi_DN100517_c0_g1, Pdensi_DN10289_c0_g1d386517, Pdensi_DN10456_c0_g2, Pdensi_DN10695_c0_g1d49277, Pdensi_DN10713_c0_g1d173641, Pdensi_DN11376_c0_g1d174520, Pdensi_DN11461_c0_g1d210660, Pdensi_DN12559_c0_g1, Pdensi_DN12766_c1_g1, Pdensi_DN12819_c0_g1d460270, Pdensi_DN12857_c1_g1, Pdensi_DN12862_c0_g1, Pdensi_DN13222_c0_g2d7189, Pdensi_DN13537_c0_g1d340122, Pdensi_DN14230_c0_g3, Pdensi_DN14305_…
GO:0005911	7.67430732365098e-11	1	245	712	cell-cell junction	CC	5.77644641434809e-09	CC cell-cell junction	Pdensi_DN10236_c0_g1d455061, Pdensi_DN10542_c0_g1d209911, Pdensi_DN10620_c0_g1d4883, Pdensi_DN10697_c0_g1d49317, Pdensi_DN10855_c0_g1d210150, Pdensi_DN11064_c0_g1d210295, Pdensi_DN11282_c0_g1d174432, Pdensi_DN11457_c0_g1, Pdensi_DN11461_c0_g1d210660, Pdensi_DN11613_c0_g1d174932, Pdensi_DN11970_c0_g1d5850, Pdensi_DN12546_c0_g1d6477, Pdensi_DN12573_c0_g1d176329, Pdensi_DN12835_c0_g1d51253, Pdensi_D…
GO:0030054	8.14431613512108e-11	1	251	734	cell junction	CC	6.09284235742686e-09	CC cell junction	Pdensi_DN10236_c0_g1d455061, Pdensi_DN10542_c0_g1d209911, Pdensi_DN10620_c0_g1d4883, Pdensi_DN10697_c0_g1d49317, Pdensi_DN10855_c0_g1d210150, Pdensi_DN11064_c0_g1d210295, Pdensi_DN11282_c0_g1d174432, Pdensi_DN11457_c0_g1, Pdensi_DN11461_c0_g1d210660, Pdensi_DN11613_c0_g1d174932, Pdensi_DN11704_c0_g1, Pdensi_DN11970_c0_g1d5850, Pdensi_DN12546_c0_g1d6477, Pdensi_DN12573_c0_g1d176329, Pdensi_DN12835…
GO:0006952	8.34336800356105e-11	1	553	1826	defense response	BP	6.20392618398124e-09	BP defense response	Pdensi_DN10526_c0_g1, Pdensi_DN10553_c0_g1d103553, Pdensi_DN10616_c0_g1d455771, Pdensi_DN10638_c0_g1, Pdensi_DN10671_c0_g1, Pdensi_DN10958_c0_g1d210221, Pdensi_DN1095_c0_g1d203057, Pdensi_DN11256_c0_g1d5270, Pdensi_DN11282_c0_g1d174432, Pdensi_DN11320_c0_g1, Pdensi_DN1182_c0_g1d259126, Pdensi_DN11834_c0_g1d336839, Pdensi_DN11871_c0_g1d458112, Pdensi_DN11879_c0_g1, Pdensi_DN11970_c0_g1d5850, Pdens…
GO:0009506	9.17716016125378e-11	1	241	700	plasmodesma	CC	6.78280590472425e-09	CC plasmodesma	Pdensi_DN10236_c0_g1d455061, Pdensi_DN10542_c0_g1d209911, Pdensi_DN10620_c0_g1d4883, Pdensi_DN10697_c0_g1d49317, Pdensi_DN10855_c0_g1d210150, Pdensi_DN11064_c0_g1d210295, Pdensi_DN11282_c0_g1d174432, Pdensi_DN11457_c0_g1, Pdensi_DN11461_c0_g1d210660, Pdensi_DN11613_c0_g1d174932, Pdensi_DN11970_c0_g1d5850, Pdensi_DN12546_c0_g1d6477, Pdensi_DN12573_c0_g1d176329, Pdensi_DN12835_c0_g1d51253, Pdensi_D…
GO:0007018	1.31276452396439e-10	0.999999999976261	45	77	microtubule-based movement	BP	9.64449577516115e-09	BP microtubule-based movement	Pdensi_DN11283_c0_g1d210457, Pdensi_DN13500_c0_g2, Pdensi_DN13766_c0_g1d392221, Pdensi_DN13877_c0_g1, Pdensi_DN15359_c0_g1d344451, Pdensi_DN16749_c0_g1d215564, Pdensi_DN17852_c0_g1d282283, Pdensi_DN18040_c0_g2, Pdensi_DN18887_c5_g2, Pdensi_DN19472_c0_g1d408210, Pdensi_DN19595_c0_g1d117685, Pdensi_DN19721_c0_g2d486406, Pdensi_DN19917_c0_g1d118739, Pdensi_DN19997_c0_g1, Pdensi_DN20126_c0_g6, Pdensi…
GO:0010411	1.72783044231315e-10	0.999999999973164	38	61	xyloglucan metabolic process	BP	1.26183045813929e-08	BP xyloglucan metabolic process	Pdensi_DN12216_c0_g1, Pdensi_DN13283_c0_g1d271643, Pdensi_DN13873_c0_g1d340772, Pdensi_DN14110_c0_g1d393011, Pdensi_DN14675_c0_g1d394077, Pdensi_DN14923_c0_g4, Pdensi_DN15418_c0_g2d466840, Pdensi_DN15702_c0_g1d345565, Pdensi_DN16835_c0_g1, Pdensi_DN17930_c0_g1d114128, Pdensi_DN18297_c1_g3, Pdensi_DN18423_c1_g1, Pdensi_DN18590_c0_g2, Pdensi_DN19388_c0_g1d286462, Pdensi_DN19639_c4_g1, Pdensi_DN1966…
GO:0009056	2.38912077250308e-10	1	542	1781	catabolic process	BP	1.73444513360001e-08	BP catabolic process	Pdensi_DN100517_c0_g1, Pdensi_DN10080_c0_g1d172654, Pdensi_DN10289_c0_g1d386517, Pdensi_DN10374_c0_g1d334259, Pdensi_DN10456_c0_g2, Pdensi_DN10616_c0_g1d455771, Pdensi_DN10652_c0_g1, Pdensi_DN10695_c0_g1d49277, Pdensi_DN10697_c0_g1d49317, Pdensi_DN10704_c0_g1d173663, Pdensi_DN10713_c0_g1d173641, Pdensi_DN10855_c0_g1d210150, Pdensi_DN10950_c0_g1d387414, Pdensi_DN1095_c0_g1d203057, Pdensi_DN11376_c…
GO:0044070	2.40415606060255e-10	0.999999999948672	53	101	regulation of anion transport	BP	1.73509357103133e-08	BP regulation of anion transport	Pdensi_DN10129_c0_g1d386473, Pdensi_DN14864_c3_g2, Pdensi_DN14914_c0_g2, Pdensi_DN15159_c0_g1d214023, Pdensi_DN15443_c3_g1, Pdensi_DN15452_c4_g1, Pdensi_DN16143_c1_g2, Pdensi_DN16451_c0_g4, Pdensi_DN16537_c0_g1d470760, Pdensi_DN16993_c6_g2, Pdensi_DN19254_c3_g2, Pdensi_DN19472_c0_g1, Pdensi_DN19673_c2_g1, Pdensi_DN19789_c2_g1, Pdensi_DN19967_c2_g1, Pdensi_DN20347_c3_g7, Pdensi_DN20526_c2_g1, Pden…
GO:0009941	2.7900631215854e-10	1	139	357	chloroplast envelope	CC	2.00182949934101e-08	CC chloroplast envelope	Pdensi_DN10115_c0_g1d172805, Pdensi_DN10202_c0_g1, Pdensi_DN10387_c0_g1d173149, Pdensi_DN10616_c0_g1d455771, Pdensi_DN10938_c0_g1d173901, Pdensi_DN1095_c0_g1d203057, Pdensi_DN11319_c0_g1d457139, Pdensi_DN11585_c0_g1d336306, Pdensi_DN11646_c0_g1d336552, Pdensi_DN11834_c0_g1d336839, Pdensi_DN12020_c0_g1d5957, Pdensi_DN12129_c0_g1d105271, Pdensi_DN12752_c0_g1d270682, Pdensi_DN12843_c0_g1d338700, Pde…
GO:0032993	2.86957767768781e-10	1	90	216	protein-DNA complex	CC	2.04690979811347e-08	CC protein-DNA complex	Pdensi_DN1386_c0_g1d203205, Pdensi_DN14354_c0_g1d393490, Pdensi_DN15027_c0_g1d213970, Pdensi_DN15778_c0_g1d526271, Pdensi_DN15800_c2_g4, Pdensi_DN16183_c0_g1d397633, Pdensi_DN16832_c0_g1d185461, Pdensi_DN16964_c0_g3, Pdensi_DN16964_c0_g6, Pdensi_DN17327_c0_g1d112863, Pdensi_DN18008_c1_g1d402900, Pdensi_DN18280_c0_g3, Pdensi_DN18280_c0_g4, Pdensi_DN18429_c0_g4, Pdensi_DN18518_c0_g1d284051, Pdensi_…
GO:0016042	3.15994643393788e-10	1	115	283	lipid catabolic process	BP	2.24100478601063e-08	BP lipid catabolic process	Pdensi_DN10374_c0_g1d334259, Pdensi_DN11879_c0_g1, Pdensi_DN12631_c0_g2d176571, Pdensi_DN12721_c0_g1d390380, Pdensi_DN12842_c0_g1d212003, Pdensi_DN13422_c0_g1d391646, Pdensi_DN13983_c0_g1d272984, Pdensi_DN14145_c0_g1d213104, Pdensi_DN14728_c0_g1d464846, Pdensi_DN14728_c0_g2, Pdensi_DN15057_c0_g1, Pdensi_DN15360_c0_g1d54109, Pdensi_DN15483_c1_g3, Pdensi_DN15579_c0_g1d467163, Pdensi_DN15645_c0_g1d5…
GO:0005515	3.30969964787761e-10	1	1190	4255	protein binding	MF	2.3337186770006e-08	MF protein binding	Pdensi_DN10058_c0_g2, Pdensi_DN10202_c0_g1, Pdensi_DN10432_c0_g1d267119, Pdensi_DN10526_c0_g1, Pdensi_DN10542_c0_g1d209911, Pdensi_DN10553_c0_g1d103553, Pdensi_DN10574_c0_g1d173317, Pdensi_DN10584_c0_g1d455509, Pdensi_DN10600_c0_g1, Pdensi_DN10628_c0_g1, Pdensi_DN1064_c0_g1, Pdensi_DN10704_c0_g1d173663, Pdensi_DN10731_c0_g1d267514, Pdensi_DN10759_c0_g1d103777, Pdensi_DN10847_c0_g2, Pdensi_DN10940…
GO:0044036	3.45710602488745e-10	0.99999999990347	85	191	cell wall macromolecule metabolic process	BP	2.42372764681966e-08	BP cell wall macromolecule metabolic process	Pdensi_DN10456_c0_g2, Pdensi_DN12216_c0_g1, Pdensi_DN12766_c1_g1, Pdensi_DN12819_c0_g1d460270, Pdensi_DN13283_c0_g1d271643, Pdensi_DN13537_c0_g1d461758, Pdensi_DN13873_c0_g1d340772, Pdensi_DN14110_c0_g1d393011, Pdensi_DN14230_c0_g3, Pdensi_DN14247_c0_g3, Pdensi_DN14675_c0_g1d394077, Pdensi_DN14923_c0_g4, Pdensi_DN15341_c0_g1d344263, Pdensi_DN15418_c0_g2d466840, Pdensi_DN15702_c0_g1d345565, Pdensi…
GO:0009314	3.56766619793718e-10	1	210	597	response to radiation	BP	2.48702821491427e-08	BP response to radiation	Pdensi_DN11112_c0_g1d387695, Pdensi_DN11668_c0_g1, Pdensi_DN11862_c0_g1d336785, Pdensi_DN11991_c0_g2, Pdensi_DN12020_c0_g1d5957, Pdensi_DN12062_c0_g2, Pdensi_DN12120_c0_g1, Pdensi_DN12309_c0_g1d269969, Pdensi_DN12647_c0_g1d105770, Pdensi_DN12647_c0_g2, Pdensi_DN13335_c0_g1, Pdensi_DN13359_c0_g1d212538, Pdensi_DN13489_c1_g1d177977, Pdensi_DN13496_c0_g1d51811, Pdensi_DN13606_c0_g1d340396, Pdensi_DN…
GO:0051704	3.91459316152723e-10	1	426	1371	multi-organism process	BP	2.71345443495918e-08	BP multi-organism process	Pdensi_DN10363_c0_g1, Pdensi_DN10553_c0_g1d103553, Pdensi_DN10616_c0_g1d455771, Pdensi_DN10671_c0_g1, Pdensi_DN1095_c0_g1d203057, Pdensi_DN11282_c0_g1d174432, Pdensi_DN11320_c0_g1, Pdensi_DN1182_c0_g1d259126, Pdensi_DN11879_c0_g1, Pdensi_DN11970_c0_g1d5850, Pdensi_DN11991_c0_g2, Pdensi_DN12076_c0_g1d5943, Pdensi_DN12247_c0_g1d50657, Pdensi_DN12254_c0_g1, Pdensi_DN12278_c0_g4, Pdensi_DN12284_c0_g1…
GO:0005488	5.33067061941623e-10	1	3464	13496	binding	MF	3.67426954098976e-08	MF binding	Pdensi_DN10026_c0_g1, Pdensi_DN10058_c0_g2, Pdensi_DN10060_c0_g1d172739, Pdensi_DN10099_c0_g1d386291, Pdensi_DN10109_c0_g1d172869, Pdensi_DN10155_c0_g1d172859, Pdensi_DN10202_c0_g1, Pdensi_DN10213_c0_g1d518881, Pdensi_DN10236_c0_g1d455061, Pdensi_DN10290_c0_g1d4636, Pdensi_DN10310_c0_g1d4708, Pdensi_DN10432_c0_g1d267119, Pdensi_DN10504_c0_g1d455597, Pdensi_DN10505_c0_g1d49212, Pdensi_DN10526_c0_g…
GO:0046658	6.37018925116196e-10	0.999999999815714	61	121	anchored component of plasma membrane	CC	4.36624871075453e-08	CC anchored component of plasma membrane	Pdensi_DN11064_c0_g1d210295, Pdensi_DN11375_c0_g2d388082, Pdensi_DN11760_c0_g1d268987, Pdensi_DN13714_c0_g2d462335, Pdensi_DN13727_c0_g1d392210, Pdensi_DN13957_c0_g2, Pdensi_DN14096_c0_g2d392918, Pdensi_DN14363_c0_g1d213328, Pdensi_DN14390_c0_g1d463834, Pdensi_DN14726_c0_g2, Pdensi_DN15274_c0_g1d344023, Pdensi_DN15459_c0_g1, Pdensi_DN15641_c0_g1, Pdensi_DN15661_c0_g1d9737, Pdensi_DN15992_c0_g3, P…
GO:0009526	6.63421481955962e-10	1	139	361	plastid envelope	CC	4.51076060192141e-08	CC plastid envelope	Pdensi_DN10115_c0_g1d172805, Pdensi_DN10202_c0_g1, Pdensi_DN10387_c0_g1d173149, Pdensi_DN10616_c0_g1d455771, Pdensi_DN10938_c0_g1d173901, Pdensi_DN1095_c0_g1d203057, Pdensi_DN11319_c0_g1d457139, Pdensi_DN11585_c0_g1d336306, Pdensi_DN11646_c0_g1d336552, Pdensi_DN11834_c0_g1d336839, Pdensi_DN12020_c0_g1d5957, Pdensi_DN12129_c0_g1d105271, Pdensi_DN12752_c0_g1d270682, Pdensi_DN12843_c0_g1d338700, Pde…
GO:0022402	6.65455757557891e-10	1	149	391	cell cycle process	BP	4.51076060192141e-08	BP cell cycle process	Pdensi_DN10202_c0_g1, Pdensi_DN10546_c0_g1d4860, Pdensi_DN10958_c0_g1d210221, Pdensi_DN11010_c0_g1d104110, Pdensi_DN11480_c0_g1d5445, Pdensi_DN11862_c0_g1d336785, Pdensi_DN12001_c0_g1d337225, Pdensi_DN12077_c0_g1d105072, Pdensi_DN12288_c0_g1d6189, Pdensi_DN12594_c0_g1d211747, Pdensi_DN13026_c0_g1d460552, Pdensi_DN13244_c0_g1d339594, Pdensi_DN13628_c0_g1d462025, Pdensi_DN13660_c0_g1, Pdensi_DN1370…
GO:0044430	7.7577646738362e-10	1	143	377	cytoskeletal part	CC	5.22967114193936e-08	CC cytoskeletal part	Pdensi_DN10202_c0_g1, Pdensi_DN10628_c0_g1, Pdensi_DN11275_c0_g1d387913, Pdensi_DN11283_c0_g1d210457, Pdensi_DN11331_c0_g1d268435, Pdensi_DN12001_c0_g1d337225, Pdensi_DN12279_c0_g1d6115, Pdensi_DN12288_c0_g1d6189, Pdensi_DN12594_c0_g1d211747, Pdensi_DN12843_c0_g1d338700, Pdensi_DN13026_c0_g1d460552, Pdensi_DN13500_c0_g2, Pdensi_DN13531_c0_g1d522794, Pdensi_DN13628_c0_g1d462025, Pdensi_DN13660_c0_…
GO:0044712	8.17691519012877e-10	1	264	789	NA	NA	5.48210778511967e-08	none	Pdensi_DN10374_c0_g1d334259, Pdensi_DN10616_c0_g1d455771, Pdensi_DN10713_c0_g1d173641, Pdensi_DN10950_c0_g1d387414, Pdensi_DN1095_c0_g1d203057, Pdensi_DN11461_c0_g1d210660, Pdensi_DN11539_c0_g1d336199, Pdensi_DN11879_c0_g1, Pdensi_DN12631_c0_g2d176571, Pdensi_DN12684_c0_g1d51036, Pdensi_DN12721_c0_g1d390380, Pdensi_DN12842_c0_g1d212003, Pdensi_DN12862_c0_g1, Pdensi_DN13335_c0_g1, Pdensi_DN13422_c…
GO:0009416	9.43272100166102e-10	1	195	552	response to light stimulus	BP	6.2896768461619e-08	BP response to light stimulus	Pdensi_DN11112_c0_g1d387695, Pdensi_DN11668_c0_g1, Pdensi_DN11991_c0_g2, Pdensi_DN12020_c0_g1d5957, Pdensi_DN12062_c0_g2, Pdensi_DN12120_c0_g1, Pdensi_DN12309_c0_g1d269969, Pdensi_DN12647_c0_g1d105770, Pdensi_DN12647_c0_g2, Pdensi_DN13335_c0_g1, Pdensi_DN13359_c0_g1d212538, Pdensi_DN13489_c1_g1d177977, Pdensi_DN13496_c0_g1d51811, Pdensi_DN13606_c0_g1d340396, Pdensi_DN13938_c0_g1d178814, Pdensi_DN…
GO:0016709	1.03611427863961e-09	0.999999999792928	39	65	oxidoreductase activity, acting on paired donors, with incorporation or reduction of molecular oxygen, NAD(P)H as one donor, and incorporation of one atom of oxygen	MF	6.87139788358346e-08	MF oxidoreductase activity, acting on paired donors, with incorporation or reduction of molecular oxygen, NAD(P)H as one donor, and incorporation of one atom of oxygen	Pdensi_DN12095_c0_g1d175594, Pdensi_DN13698_c0_g1, Pdensi_DN14508_c0_g1d8354, Pdensi_DN15109_c0_g1d108947, Pdensi_DN16401_c0_g1d55717, Pdensi_DN16401_c0_g2, Pdensi_DN17277_c0_g1d280791, Pdensi_DN17414_c0_g1d57409, Pdensi_DN19776_c0_g1d535048, Pdensi_DN19923_c0_g1d410008, Pdensi_DN20891_c1_g1, Pdensi_DN21030_c0_g1d17981, Pdensi_DN21062_c0_g3, Pdensi_DN21227_c0_g1d362762, Pdensi_DN21737_c0_g1d22167…
GO:0005615	1.06700131679364e-09	0.999999999722556	51	97	extracellular space	CC	7.03819309448447e-08	CC extracellular space	Pdensi_DN10750_c0_g1, Pdensi_DN12842_c0_g1d212003, Pdensi_DN13978_c0_g2, Pdensi_DN14269_c0_g1d52720, Pdensi_DN14351_c0_g1d523936, Pdensi_DN15381_c1_g10, Pdensi_DN15429_c0_g1d54318, Pdensi_DN15834_c0_g1d396837, Pdensi_DN15865_c0_g1d9959, Pdensi_DN16462_c0_g1d111245, Pdensi_DN16548_c0_g1d279087, Pdensi_DN16800_c0_g1d56344, Pdensi_DN17329_c0_g2d473906, Pdensi_DN17746_c2_g5, Pdensi_DN17804_c0_g1d1269…
GO:0016762	1.08260411120671e-09	0.999999999829614	32	49	xyloglucan:xyloglucosyl transferase activity	MF	7.10292504833962e-08	MF xyloglucan:xyloglucosyl transferase activity	Pdensi_DN12216_c0_g1, Pdensi_DN13283_c0_g1d271643, Pdensi_DN13873_c0_g1d340772, Pdensi_DN14110_c0_g1d393011, Pdensi_DN14923_c0_g4, Pdensi_DN15418_c0_g2d466840, Pdensi_DN15702_c0_g1d345565, Pdensi_DN18297_c1_g3, Pdensi_DN18423_c1_g1, Pdensi_DN18590_c0_g2, Pdensi_DN19639_c4_g1, Pdensi_DN19667_c0_g1d534673, Pdensi_DN20473_c0_g1d536949, Pdensi_DN21510_c0_g1d221411, Pdensi_DN21525_c0_g1d221509, Pdensi…
GO:0090627	1.17668242327067e-09	0.999999999758096	40	67	plant epidermal cell differentiation	BP	7.67910460165313e-08	BP plant epidermal cell differentiation	Pdensi_DN11589_c0_g1, Pdensi_DN11777_c0_g1, Pdensi_DN14188_c0_g2, Pdensi_DN14284_c0_g1d107643, Pdensi_DN17452_c0_g1d474352, Pdensi_DN18049_c0_g2, Pdensi_DN18278_c0_g1, Pdensi_DN18671_c0_g2, Pdensi_DN18965_c0_g1d59963, Pdensi_DN19025_c1_g4, Pdensi_DN20128_c2_g3, Pdensi_DN20784_c0_g1, Pdensi_DN21049_c2_g2, Pdensi_DN21202_c0_g1d220982, Pdensi_DN21408_c0_g1d65408, Pdensi_DN21778_c1_g3, Pdensi_DN22064…
GO:0000786	1.31972945665815e-09	0.99999999951149	78	183	nucleosome	CC	8.56706915541739e-08	CC nucleosome	Pdensi_DN14354_c0_g1d393490, Pdensi_DN15027_c0_g1d213970, Pdensi_DN15800_c2_g4, Pdensi_DN16832_c0_g1d185461, Pdensi_DN16964_c0_g3, Pdensi_DN16964_c0_g6, Pdensi_DN17327_c0_g1d112863, Pdensi_DN18008_c1_g1d402900, Pdensi_DN18280_c0_g3, Pdensi_DN18280_c0_g4, Pdensi_DN18429_c0_g4, Pdensi_DN18518_c0_g1d284051, Pdensi_DN18594_c1_g4, Pdensi_DN18689_c2_g3, Pdensi_DN19141_c1_g7, Pdensi_DN19162_c0_g1d218186…
GO:0032502	1.42754849431128e-09	1	729	2495	developmental process	BP	9.21820656668688e-08	BP developmental process	Pdensi_DN10028_c0_g1d386351, Pdensi_DN10109_c0_g1d172869, Pdensi_DN10201_c1_g1, Pdensi_DN10258_c0_g1d266747, Pdensi_DN10527_c0_g1d173309, Pdensi_DN10616_c0_g1d455771, Pdensi_DN10628_c0_g1, Pdensi_DN10652_c0_g1, Pdensi_DN10704_c0_g1d173663, Pdensi_DN10751_c0_g1d49359, Pdensi_DN10968_c0_g1d210195, Pdensi_DN11338_c0_g1, Pdensi_DN11573_c0_g1d210841, Pdensi_DN11585_c0_g1d336306, Pdensi_DN11589_c0_g1, …
GO:0016168	1.86715017947747e-09	0.999999999766963	26	38	chlorophyll binding	MF	1.19937515979105e-07	MF chlorophyll binding	Pdensi_DN13606_c0_g1d340396, Pdensi_DN14461_c1_g1, Pdensi_DN14648_c0_g1d53257, Pdensi_DN15441_c0_g1d214349, Pdensi_DN15697_c0_g1, Pdensi_DN15810_c2_g2, Pdensi_DN16117_c0_g1d469076, Pdensi_DN18652_c0_g1d115657, Pdensi_DN18788_c0_g3, Pdensi_DN19353_c2_g1, Pdensi_DN19470_c1_g1, Pdensi_DN19545_c3_g1, Pdensi_DN20545_c1_g2, Pdensi_DN21837_c0_g2d221798, Pdensi_DN21848_c0_g4, Pdensi_DN23482_c0_g1d548277,…
GO:0050662	1.89434113789511e-09	1	149	400	coenzyme binding	MF	1.21050371983516e-07	MF coenzyme binding	Pdensi_DN10058_c0_g2, Pdensi_DN11344_c0_g1d5349, Pdensi_DN12205_c0_g1d269792, Pdensi_DN12309_c0_g1d269969, Pdensi_DN12400_c0_g1d389834, Pdensi_DN12525_c0_g1, Pdensi_DN12851_c0_g1, Pdensi_DN12974_c0_g1d338910, Pdensi_DN13084_c0_g1, Pdensi_DN13376_c1_g2, Pdensi_DN13536_c0_g1, Pdensi_DN13823_c0_g1d462655, Pdensi_DN13978_c0_g2, Pdensi_DN14189_c0_g2, Pdensi_DN14323_c0_g1d179544, Pdensi_DN14508_c0_g1d8…
GO:0006979	1.98773281025373e-09	1	141	374	response to oxidative stress	BP	1.26360071756492e-07	BP response to oxidative stress	Pdensi_DN10526_c0_g1, Pdensi_DN10697_c0_g1d49317, Pdensi_DN10855_c0_g1d210150, Pdensi_DN10885_c0_g1d335033, Pdensi_DN10979_c0_g1d103979, Pdensi_DN11112_c0_g1d387695, Pdensi_DN11461_c0_g1d210660, Pdensi_DN11879_c0_g1, Pdensi_DN12278_c0_g4, Pdensi_DN12546_c0_g1d6477, Pdensi_DN12573_c0_g1d176329, Pdensi_DN12835_c0_g1d51253, Pdensi_DN13335_c0_g1, Pdensi_DN13510_c0_g1d212689, Pdensi_DN13615_c0_g1d3920…
GO:0006260	2.17443829089342e-09	0.999999999243558	70	151	DNA replication	BP	1.37516409231811e-07	BP DNA replication	Pdensi_DN10236_c0_g1d455061, Pdensi_DN11010_c0_g1d104110, Pdensi_DN14015_c0_g1d341279, Pdensi_DN14084_c0_g1d341311, Pdensi_DN14576_c2_g1, Pdensi_DN15674_c0_g1, Pdensi_DN15786_c0_g1d345588, Pdensi_DN15996_c0_g1, Pdensi_DN16075_c0_g1d397367, Pdensi_DN17354_c0_g1d473947, Pdensi_DN17542_c0_g1d474704, Pdensi_DN17777_c0_g1, Pdensi_DN17897_c0_g1d282278, Pdensi_DN17972_c0_g1d58186, Pdensi_DN18389_c0_g1d2…
GO:0051301	2.2181389037102e-09	1	126	324	cell division	BP	1.39560749792925e-07	BP cell division	Pdensi_DN10202_c0_g1, Pdensi_DN11275_c0_g1d387913, Pdensi_DN11480_c0_g1d5445, Pdensi_DN12525_c0_g1, Pdensi_DN13026_c0_g1d460552, Pdensi_DN13394_c0_g1d271800, Pdensi_DN13531_c0_g1d522794, Pdensi_DN13835_c0_g2d392407, Pdensi_DN13945_c0_g1d341146, Pdensi_DN14136_c0_g1d107573, Pdensi_DN14179_c0_g2, Pdensi_DN14219_c1_g1, Pdensi_DN14234_c0_g1d213181, Pdensi_DN14259_c0_g1, Pdensi_DN14731_c0_g1d274697, P…
GO:0042545	2.48705961332088e-09	0.999999999223304	59	120	cell wall modification	BP	1.55682318346091e-07	BP cell wall modification	Pdensi_DN100517_c0_g1, Pdensi_DN12559_c0_g1, Pdensi_DN14864_c3_g2, Pdensi_DN14914_c0_g2, Pdensi_DN15159_c0_g1d214023, Pdensi_DN15443_c3_g1, Pdensi_DN15452_c4_g1, Pdensi_DN16114_c0_g1d397583, Pdensi_DN16537_c0_g1d470760, Pdensi_DN16993_c6_g2, Pdensi_DN17479_c0_g2, Pdensi_DN18947_c0_g1d217923, Pdensi_DN19254_c3_g2, Pdensi_DN19319_c0_g1d218367, Pdensi_DN19354_c0_g1d60862, Pdensi_DN19354_c0_g2, Pdens…
GO:0031226	2.75033549555366e-09	1	114	288	intrinsic component of plasma membrane	CC	1.7128866088806e-07	CC intrinsic component of plasma membrane	Pdensi_DN11064_c0_g1d210295, Pdensi_DN11375_c0_g2d388082, Pdensi_DN11760_c0_g1d268987, Pdensi_DN12300_c0_g1d105477, Pdensi_DN13714_c0_g2d462335, Pdensi_DN13727_c0_g1d392210, Pdensi_DN13863_c0_g1d392460, Pdensi_DN13957_c0_g2, Pdensi_DN13997_c2_g1, Pdensi_DN14096_c0_g2d392918, Pdensi_DN14363_c0_g1d213328, Pdensi_DN14390_c0_g1d463834, Pdensi_DN14726_c0_g2, Pdensi_DN15274_c0_g1d344023, Pdensi_DN15459…
GO:0005507	2.78875478309742e-09	0.999999999083014	62	134	copper ion binding	MF	1.72804204211223e-07	MF copper ion binding	Pdensi_DN11539_c0_g1d336199, Pdensi_DN13591_c0_g1, Pdensi_DN14043_c1_g1d523607, Pdensi_DN14351_c0_g1d523936, Pdensi_DN147_c0_g1d202455, Pdensi_DN14956_c0_g5, Pdensi_DN15974_c0_g1d10018, Pdensi_DN16145_c1_g1, Pdensi_DN16433_c0_g1d215250, Pdensi_DN16548_c0_g1d279087, Pdensi_DN16582_c0_g1, Pdensi_DN17857_c0_g1d352278, Pdensi_DN17932_c1_g4, Pdensi_DN17952_c0_g1d114223, Pdensi_DN17962_c0_g1d282686, Pd…
GO:0044421	3.1979822987622e-09	0.999999998861968	71	156	extracellular region part	CC	1.95671897818568e-07	CC extracellular region part	Pdensi_DN10750_c0_g1, Pdensi_DN11448_c0_g1d388149, Pdensi_DN12842_c0_g1d212003, Pdensi_DN13861_c0_g1, Pdensi_DN13978_c0_g2, Pdensi_DN14269_c0_g1d52720, Pdensi_DN14351_c0_g1d523936, Pdensi_DN15381_c1_g10, Pdensi_DN15429_c0_g1d54318, Pdensi_DN15641_c0_g1, Pdensi_DN15834_c0_g1d396837, Pdensi_DN15865_c0_g1d9959, Pdensi_DN16462_c0_g1d111245, Pdensi_DN16548_c0_g1d279087, Pdensi_DN16800_c0_g1d56344, Pde…
GO:0047196	3.22159290564437e-09	0.999999999937763	16	17	long-chain-alcohol O-fatty-acyltransferase activity	MF	1.95671897818568e-07	MF long-chain-alcohol O-fatty-acyltransferase activity	Pdensi_DN16858_c0_g3, Pdensi_DN17409_c0_g2, Pdensi_DN17466_c0_g1d529752, Pdensi_DN17809_c1_g9, Pdensi_DN18442_c0_g1d531857, Pdensi_DN19656_c0_g1d15592, Pdensi_DN20014_c1_g1, Pdensi_DN21349_c1_g6, Pdensi_DN22518_c1_g1, Pdensi_DN24954_c0_g1d305220, Pdensi_DN25650_c1_g1, Pdensi_DN33183_c0_g2, Pdensi_GG_121614_c0_g1, Pdensi_GG_148325_c0_g1, Pdensi_GG_155961_c0_g1, Pdensi_GG_158182_c2_g1
GO:0102966	3.22159290564437e-09	0.999999999937763	16	17	arachidoyl-CoA:1-dodecanol O-acyltransferase activity	MF	1.95671897818568e-07	MF arachidoyl-CoA:1-dodecanol O-acyltransferase activity	Pdensi_DN16858_c0_g3, Pdensi_DN17409_c0_g2, Pdensi_DN17466_c0_g1d529752, Pdensi_DN17809_c1_g9, Pdensi_DN18442_c0_g1d531857, Pdensi_DN19656_c0_g1d15592, Pdensi_DN20014_c1_g1, Pdensi_DN21349_c1_g6, Pdensi_DN22518_c1_g1, Pdensi_DN24954_c0_g1d305220, Pdensi_DN25650_c1_g1, Pdensi_DN33183_c0_g2, Pdensi_GG_121614_c0_g1, Pdensi_GG_148325_c0_g1, Pdensi_GG_155961_c0_g1, Pdensi_GG_158182_c2_g1
GO:0103095	3.22159290564437e-09	0.999999999937763	16	17	wax ester synthase activity	MF	1.95671897818568e-07	MF wax ester synthase activity	Pdensi_DN16858_c0_g3, Pdensi_DN17409_c0_g2, Pdensi_DN17466_c0_g1d529752, Pdensi_DN17809_c1_g9, Pdensi_DN18442_c0_g1d531857, Pdensi_DN19656_c0_g1d15592, Pdensi_DN20014_c1_g1, Pdensi_DN21349_c1_g6, Pdensi_DN22518_c1_g1, Pdensi_DN24954_c0_g1d305220, Pdensi_DN25650_c1_g1, Pdensi_DN33183_c0_g2, Pdensi_GG_121614_c0_g1, Pdensi_GG_148325_c0_g1, Pdensi_GG_155961_c0_g1, Pdensi_GG_158182_c2_g1
GO:0008092	3.87345660299248e-09	1	110	277	cytoskeletal protein binding	MF	2.34105611143422e-07	MF cytoskeletal protein binding	Pdensi_DN10202_c0_g1, Pdensi_DN10628_c0_g1, Pdensi_DN11283_c0_g1d210457, Pdensi_DN12205_c0_g1d337539, Pdensi_DN12594_c0_g1d211747, Pdensi_DN13444_c0_g1d106611, Pdensi_DN13500_c0_g2, Pdensi_DN13531_c0_g1d522794, Pdensi_DN13701_c0_g1d392284, Pdensi_DN13766_c0_g1d392221, Pdensi_DN14892_c1_g1, Pdensi_DN15359_c0_g1d344451, Pdensi_DN16057_c4_g5, Pdensi_DN16391_c0_g1, Pdensi_DN16749_c0_g1d215564, Pdensi…
GO:0008422	4.25794595958634e-09	0.999999998906978	45	83	beta-glucosidase activity	MF	2.56082053814533e-07	MF beta-glucosidase activity	Pdensi_DN11297_c0_g3, Pdensi_DN11376_c0_g1d174520, Pdensi_DN13714_c0_g2d462335, Pdensi_DN13727_c0_g1d392210, Pdensi_DN13957_c0_g2, Pdensi_DN14096_c0_g2d392918, Pdensi_DN15274_c0_g1d344023, Pdensi_DN15459_c0_g1, Pdensi_DN15661_c0_g1d9737, Pdensi_DN15992_c0_g3, Pdensi_DN16308_c0_g1d215184, Pdensi_DN17417_c1_g1, Pdensi_DN17725_c0_g1d57805, Pdensi_DN17930_c0_g1d114128, Pdensi_DN18436_c0_g1, Pdensi_DN…
GO:0051707	4.33207133229948e-09	1	374	1204	response to other organism	BP	2.59269186224304e-07	BP response to other organism	Pdensi_DN10553_c0_g1d103553, Pdensi_DN10616_c0_g1d455771, Pdensi_DN10671_c0_g1, Pdensi_DN1095_c0_g1d203057, Pdensi_DN11282_c0_g1d174432, Pdensi_DN11320_c0_g1, Pdensi_DN1182_c0_g1d259126, Pdensi_DN11879_c0_g1, Pdensi_DN11970_c0_g1d5850, Pdensi_DN11991_c0_g2, Pdensi_DN12076_c0_g1d5943, Pdensi_DN12247_c0_g1d50657, Pdensi_DN12254_c0_g1, Pdensi_DN12278_c0_g4, Pdensi_DN12284_c0_g1d50629, Pdensi_DN13092…
GO:0009765	6.59790121320217e-09	0.999999999460918	20	26	photosynthesis, light harvesting	BP	3.92959465945522e-07	BP photosynthesis, light harvesting	Pdensi_DN13606_c0_g1d340396, Pdensi_DN14130_c0_g1d341378, Pdensi_DN14461_c1_g1, Pdensi_DN14648_c0_g1d53257, Pdensi_DN15441_c0_g1d214349, Pdensi_DN15697_c0_g1, Pdensi_DN15810_c2_g2, Pdensi_DN16117_c0_g1d469076, Pdensi_DN18788_c0_g3, Pdensi_DN19470_c1_g1, Pdensi_DN19545_c3_g1, Pdensi_DN20545_c1_g2, Pdensi_DN23482_c0_g1d548277, Pdensi_DN23545_c0_g1d548920, Pdensi_DN23545_c0_g1d548923, Pdensi_DN23545…
GO:0043207	6.64590254382171e-09	1	381	1234	response to external biotic stimulus	BP	3.93906175411346e-07	BP response to external biotic stimulus	Pdensi_DN10553_c0_g1d103553, Pdensi_DN10616_c0_g1d455771, Pdensi_DN10671_c0_g1, Pdensi_DN1095_c0_g1d203057, Pdensi_DN11282_c0_g1d174432, Pdensi_DN11320_c0_g1, Pdensi_DN1182_c0_g1d259126, Pdensi_DN11879_c0_g1, Pdensi_DN11970_c0_g1d5850, Pdensi_DN11991_c0_g2, Pdensi_DN12076_c0_g1d5943, Pdensi_DN12247_c0_g1d50657, Pdensi_DN12254_c0_g1, Pdensi_DN12278_c0_g4, Pdensi_DN12284_c0_g1d50629, Pdensi_DN13092…
GO:0010287	8.11950391469085e-09	0.999999998464546	33	53	plastoglobule	CC	4.78933622737222e-07	CC plastoglobule	Pdensi_DN10273_c1_g1, Pdensi_DN12851_c0_g1, Pdensi_DN12972_c0_g1d271183, Pdensi_DN13335_c0_g1, Pdensi_DN13554_c0_g1d461922, Pdensi_DN14461_c1_g1, Pdensi_DN14648_c0_g1d53257, Pdensi_DN14989_c0_g1, Pdensi_DN15441_c0_g1d214349, Pdensi_DN15579_c0_g1d467163, Pdensi_DN16149_c0_g1d527092, Pdensi_DN16418_c0_g1, Pdensi_DN16789_c0_g1, Pdensi_DN17128_c0_g1d473240, Pdensi_DN17386_c0_g1d400977, Pdensi_DN18260…
GO:0009832	1.20447650425287e-08	0.999999997081176	40	71	plant-type cell wall biogenesis	BP	7.07068049314758e-07	BP plant-type cell wall biogenesis	Pdensi_DN12202_c0_g1d389479, Pdensi_DN12969_c0_g1d51365, Pdensi_DN14247_c0_g3, Pdensi_DN15094_c1_g3d465823, Pdensi_DN15384_c2_g1, Pdensi_DN16433_c0_g1d215250, Pdensi_DN16542_c0_g4, Pdensi_DN17499_c0_g1, Pdensi_DN17565_c0_g1d351275, Pdensi_DN17852_c0_g1d282283, Pdensi_DN18057_c0_g3, Pdensi_DN18940_c0_g1d14363, Pdensi_DN18948_c1_g1d481130, Pdensi_DN19099_c0_g1d60258, Pdensi_DN19175_c0_g1d286053, Pd…
GO:0010025	1.71336540310271e-08	0.999999997553219	26	38	wax biosynthetic process	BP	9.9626920050555e-07	BP wax biosynthetic process	Pdensi_DN12647_c0_g2, Pdensi_DN13861_c0_g1, Pdensi_DN16445_c0_g1, Pdensi_DN16817_c0_g1d215591, Pdensi_DN16858_c0_g3, Pdensi_DN17409_c0_g2, Pdensi_DN17466_c0_g1d529752, Pdensi_DN17809_c1_g9, Pdensi_DN17899_c0_g1d216510, Pdensi_DN18442_c0_g1d531857, Pdensi_DN19656_c0_g1d15592, Pdensi_DN20014_c1_g1, Pdensi_DN21349_c1_g6, Pdensi_DN22518_c1_g1, Pdensi_DN22596_c1_g1, Pdensi_DN24954_c0_g1d305220, Pdensi…
GO:0010166	1.71336540310271e-08	0.999999997553219	26	38	wax metabolic process	BP	9.9626920050555e-07	BP wax metabolic process	Pdensi_DN12647_c0_g2, Pdensi_DN13861_c0_g1, Pdensi_DN16445_c0_g1, Pdensi_DN16817_c0_g1d215591, Pdensi_DN16858_c0_g3, Pdensi_DN17409_c0_g2, Pdensi_DN17466_c0_g1d529752, Pdensi_DN17809_c1_g9, Pdensi_DN17899_c0_g1d216510, Pdensi_DN18442_c0_g1d531857, Pdensi_DN19656_c0_g1d15592, Pdensi_DN20014_c1_g1, Pdensi_DN21349_c1_g6, Pdensi_DN22518_c1_g1, Pdensi_DN22596_c1_g1, Pdensi_DN24954_c0_g1d305220, Pdensi…
GO:0051726	1.80410030273671e-08	1	101	254	regulation of cell cycle	BP	1.04408050067343e-06	BP regulation of cell cycle	Pdensi_DN10202_c0_g1, Pdensi_DN11448_c0_g1d388149, Pdensi_DN12001_c0_g1d337225, Pdensi_DN12525_c0_g1, Pdensi_DN12774_c0_g1d211866, Pdensi_DN13835_c0_g2d392407, Pdensi_DN14084_c0_g1d341311, Pdensi_DN14259_c0_g1, Pdensi_DN14731_c0_g1d274697, Pdensi_DN14784_c0_g1, Pdensi_DN14900_c0_g1d343302, Pdensi_DN15367_c0_g1d525637, Pdensi_DN16057_c4_g5, Pdensi_DN16367_c0_g1d278644, Pdensi_DN16387_c0_g2, Pdensi…
GO:1903047	2.03621278840126e-08	1	94	231	mitotic cell cycle process	BP	1.17287768548803e-06	BP mitotic cell cycle process	Pdensi_DN10202_c0_g1, Pdensi_DN10546_c0_g1d4860, Pdensi_DN10958_c0_g1d210221, Pdensi_DN11010_c0_g1d104110, Pdensi_DN11480_c0_g1d5445, Pdensi_DN12001_c0_g1d337225, Pdensi_DN12288_c0_g1d6189, Pdensi_DN13244_c0_g1d339594, Pdensi_DN13628_c0_g1d462025, Pdensi_DN13701_c0_g1d392284, Pdensi_DN13766_c0_g1d392221, Pdensi_DN14179_c0_g2, Pdensi_DN14892_c1_g1, Pdensi_DN14900_c0_g1d343302, Pdensi_DN15297_c0_g2…
GO:0010359	2.11566464007598e-08	0.999999994131354	44	85	regulation of anion channel activity	BP	1.20730648693452e-06	BP regulation of anion channel activity	Pdensi_DN14864_c3_g2, Pdensi_DN14914_c0_g2, Pdensi_DN15159_c0_g1d214023, Pdensi_DN15443_c3_g1, Pdensi_DN15452_c4_g1, Pdensi_DN16143_c1_g2, Pdensi_DN16451_c0_g4, Pdensi_DN16537_c0_g1d470760, Pdensi_DN16993_c6_g2, Pdensi_DN19254_c3_g2, Pdensi_DN19472_c0_g1, Pdensi_DN19673_c2_g1, Pdensi_DN19789_c2_g1, Pdensi_DN19967_c2_g1, Pdensi_DN20347_c3_g7, Pdensi_DN20526_c2_g1, Pdensi_DN20598_c4_g3, Pdensi_DN20…
GO:1903959	2.11566464007598e-08	0.999999994131354	44	85	regulation of anion transmembrane transport	BP	1.20730648693452e-06	BP regulation of anion transmembrane transport	Pdensi_DN14864_c3_g2, Pdensi_DN14914_c0_g2, Pdensi_DN15159_c0_g1d214023, Pdensi_DN15443_c3_g1, Pdensi_DN15452_c4_g1, Pdensi_DN16143_c1_g2, Pdensi_DN16451_c0_g4, Pdensi_DN16537_c0_g1d470760, Pdensi_DN16993_c6_g2, Pdensi_DN19254_c3_g2, Pdensi_DN19472_c0_g1, Pdensi_DN19673_c2_g1, Pdensi_DN19789_c2_g1, Pdensi_DN19967_c2_g1, Pdensi_DN20347_c3_g7, Pdensi_DN20526_c2_g1, Pdensi_DN20598_c4_g3, Pdensi_DN20…
GO:0008194	3.82412906256231e-08	1	113	298	UDP-glycosyltransferase activity	MF	2.17214071613782e-06	MF UDP-glycosyltransferase activity	Pdensi_DN10363_c0_g1, Pdensi_DN11980_c0_g1d175414, Pdensi_DN12046_c0_g1d50385, Pdensi_DN12859_c0_g1d338794, Pdensi_DN12927_c0_g3, Pdensi_DN13671_c0_g1, Pdensi_DN14675_c0_g1d394077, Pdensi_DN14735_c0_g1, Pdensi_DN14809_c0_g1, Pdensi_DN15115_c0_g1, Pdensi_DN15182_c2_g2, Pdensi_DN15384_c2_g1, Pdensi_DN15544_c0_g1d182222, Pdensi_DN16166_c0_g5, Pdensi_DN16191_c0_g1d183796, Pdensi_DN16362_c0_g1d184375,…
GO:0048037	3.94045241587501e-08	1	184	537	cofactor binding	MF	2.22789911015532e-06	MF cofactor binding	Pdensi_DN10058_c0_g2, Pdensi_DN11323_c0_g1d174533, Pdensi_DN11344_c0_g1d5349, Pdensi_DN11378_c0_g1d174569, Pdensi_DN12205_c0_g1d269792, Pdensi_DN12309_c0_g1d269969, Pdensi_DN12400_c0_g1d389834, Pdensi_DN12525_c0_g1, Pdensi_DN12545_c0_g1d459570, Pdensi_DN12851_c0_g1, Pdensi_DN12974_c0_g1d338910, Pdensi_DN13058_c0_g1d460568, Pdensi_DN13084_c0_g1, Pdensi_DN13376_c1_g2, Pdensi_DN13536_c0_g1, Pdensi_D…
GO:0022898	4.70605763381266e-08	0.999999985879919	46	92	regulation of transmembrane transporter activity	BP	2.62448277769307e-06	BP regulation of transmembrane transporter activity	Pdensi_DN14864_c3_g2, Pdensi_DN14892_c1_g1, Pdensi_DN14914_c0_g2, Pdensi_DN15159_c0_g1d214023, Pdensi_DN15443_c3_g1, Pdensi_DN15452_c4_g1, Pdensi_DN16143_c1_g2, Pdensi_DN16451_c0_g4, Pdensi_DN16537_c0_g1d470760, Pdensi_DN16993_c6_g2, Pdensi_DN19254_c3_g2, Pdensi_DN19472_c0_g1, Pdensi_DN19673_c2_g1, Pdensi_DN19789_c2_g1, Pdensi_DN19967_c2_g1, Pdensi_DN20347_c3_g7, Pdensi_DN20526_c2_g1, Pdensi_DN20…
GO:0032409	4.70605763381266e-08	0.999999985879919	46	92	regulation of transporter activity	BP	2.62448277769307e-06	BP regulation of transporter activity	Pdensi_DN14864_c3_g2, Pdensi_DN14892_c1_g1, Pdensi_DN14914_c0_g2, Pdensi_DN15159_c0_g1d214023, Pdensi_DN15443_c3_g1, Pdensi_DN15452_c4_g1, Pdensi_DN16143_c1_g2, Pdensi_DN16451_c0_g4, Pdensi_DN16537_c0_g1d470760, Pdensi_DN16993_c6_g2, Pdensi_DN19254_c3_g2, Pdensi_DN19472_c0_g1, Pdensi_DN19673_c2_g1, Pdensi_DN19789_c2_g1, Pdensi_DN19967_c2_g1, Pdensi_DN20347_c3_g7, Pdensi_DN20526_c2_g1, Pdensi_DN20…
GO:0032412	4.70605763381266e-08	0.999999985879919	46	92	regulation of ion transmembrane transporter activity	BP	2.62448277769307e-06	BP regulation of ion transmembrane transporter activity	Pdensi_DN14864_c3_g2, Pdensi_DN14892_c1_g1, Pdensi_DN14914_c0_g2, Pdensi_DN15159_c0_g1d214023, Pdensi_DN15443_c3_g1, Pdensi_DN15452_c4_g1, Pdensi_DN16143_c1_g2, Pdensi_DN16451_c0_g4, Pdensi_DN16537_c0_g1d470760, Pdensi_DN16993_c6_g2, Pdensi_DN19254_c3_g2, Pdensi_DN19472_c0_g1, Pdensi_DN19673_c2_g1, Pdensi_DN19789_c2_g1, Pdensi_DN19967_c2_g1, Pdensi_DN20347_c3_g7, Pdensi_DN20526_c2_g1, Pdensi_DN20…
GO:0031977	7.92168462212806e-08	0.999999981554056	34	60	thylakoid lumen	CC	4.39778953071897e-06	CC thylakoid lumen	Pdensi_DN10671_c0_g1, Pdensi_DN13226_c0_g1, Pdensi_DN13252_c0_g1d106448, Pdensi_DN13944_c0_g2d341008, Pdensi_DN14633_c0_g1d213544, Pdensi_DN14857_c0_g1d342973, Pdensi_DN14891_c0_g1, Pdensi_DN15045_c0_g1d53811, Pdensi_DN15798_c1_g3, Pdensi_DN16288_c0_g1, Pdensi_DN16514_c0_g1d55876, Pdensi_DN17128_c0_g1d473240, Pdensi_DN17158_c0_g1d215886, Pdensi_DN17376_c0_g1, Pdensi_DN17566_c0_g1d12213, Pdensi_DN…
GO:0000977	8.06645223971176e-08	0.99999997548442	45	91	RNA polymerase II regulatory region sequence-specific DNA binding	MF	4.45798660040647e-06	MF RNA polymerase II regulatory region sequence-specific DNA binding	Pdensi_DN1386_c0_g1d203205, Pdensi_DN14288_c0_g1d393278, Pdensi_DN14863_c0_g1d342967, Pdensi_DN15055_c0_g1d181160, Pdensi_DN15221_c0_g1d214075, Pdensi_DN16539_c0_g1d279215, Pdensi_DN17635_c0_g1, Pdensi_DN17696_c0_g1d281883, Pdensi_DN17836_c0_g1, Pdensi_DN18057_c0_g4, Pdensi_DN18081_c1_g3, Pdensi_DN18561_c3_g1, Pdensi_DN19525_c0_g1d218718, Pdensi_DN19845_c1_g1, Pdensi_DN20100_c0_g1d489240, Pdensi_…
GO:0016772	8.11536578456912e-08	1	745	2787	transferase activity, transferring phosphorus-containing groups	MF	4.46490685250576e-06	MF transferase activity, transferring phosphorus-containing groups	Pdensi_DN10026_c0_g1, Pdensi_DN10028_c0_g1d386351, Pdensi_DN10155_c0_g1d172859, Pdensi_DN10213_c0_g1d518881, Pdensi_DN10310_c0_g1d4708, Pdensi_DN10713_c0_g1d173641, Pdensi_DN10940_c0_g1d5120, Pdensi_DN10958_c0_g1d210221, Pdensi_DN11047_c0_g1, Pdensi_DN11130_c0_g1, Pdensi_DN11167_c0_g1d456771, Pdensi_DN11256_c0_g1d5270, Pdensi_DN1127_c0_g1d446291, Pdensi_DN11354_c0_g1d457167, Pdensi_DN11754_c0_g1,…
GO:0052689	8.67274410680913e-08	1	86	213	carboxylic ester hydrolase activity	MF	4.75026327885898e-06	MF carboxylic ester hydrolase activity	Pdensi_DN100517_c0_g1, Pdensi_DN12559_c0_g1, Pdensi_DN12842_c0_g1d212003, Pdensi_DN14090_c0_g1d7868, Pdensi_DN14200_c0_g1, Pdensi_DN14432_c0_g1, Pdensi_DN14453_c0_g1d342034, Pdensi_DN15053_c0_g4, Pdensi_DN15223_c0_g1d181563, Pdensi_DN15551_c0_g1d276610, Pdensi_DN15971_c0_g1d183380, Pdensi_DN15976_c0_g1d526796, Pdensi_DN16114_c0_g1d397583, Pdensi_DN16987_c0_g1d399737, Pdensi_DN17715_c0_g1d216462, …
GO:0030599	9.97271626128796e-08	0.999999984902614	24	36	pectinesterase activity	MF	5.41394937211247e-06	MF pectinesterase activity	Pdensi_DN100517_c0_g1, Pdensi_DN12559_c0_g1, Pdensi_DN16114_c0_g1d397583, Pdensi_DN18947_c0_g1d217923, Pdensi_DN19319_c0_g1d218367, Pdensi_DN19365_c1_g1, Pdensi_DN19547_c2_g1, Pdensi_DN20617_c0_g4d492304, Pdensi_DN21652_c0_g1d495574, Pdensi_DN22249_c1_g2, Pdensi_DN24001_c1_g1, Pdensi_DN24325_c0_g2, Pdensi_DN24443_c0_g1d428324, Pdensi_DN24708_c0_g2, Pdensi_DN26347_c0_g1d430011, Pdensi_DN27242_c1_g…
GO:0045330	9.97271626128796e-08	0.999999984902614	24	36	aspartyl esterase activity	MF	5.41394937211247e-06	MF aspartyl esterase activity	Pdensi_DN100517_c0_g1, Pdensi_DN12559_c0_g1, Pdensi_DN16114_c0_g1d397583, Pdensi_DN18947_c0_g1d217923, Pdensi_DN19319_c0_g1d218367, Pdensi_DN19365_c1_g1, Pdensi_DN19547_c2_g1, Pdensi_DN20617_c0_g4d492304, Pdensi_DN21652_c0_g1d495574, Pdensi_DN22249_c1_g2, Pdensi_DN24001_c1_g1, Pdensi_DN24325_c0_g2, Pdensi_DN24443_c0_g1d428324, Pdensi_DN24708_c0_g2, Pdensi_DN26347_c0_g1d430011, Pdensi_DN27242_c1_g…
GO:0010345	1.02255394325754e-07	0.99999998082113	28	45	suberin biosynthetic process	BP	5.52674640080475e-06	BP suberin biosynthetic process	Pdensi_DN11042_c0_g1d104080, Pdensi_DN12981_c0_g2, Pdensi_DN13537_c0_g1d461758, Pdensi_DN14653_c0_g1d108253, Pdensi_DN15341_c0_g1d344263, Pdensi_DN16084_c0_g1d214889, Pdensi_DN17377_c0_g1, Pdensi_DN17569_c0_g1d401490, Pdensi_DN18467_c0_g1d354439, Pdensi_DN19461_c0_g1d61048, Pdensi_DN19471_c0_g1d358612, Pdensi_DN19565_c0_g1d218684, Pdensi_DN21597_c0_g1d189745, Pdensi_DN21755_c0_g1d221703, Pdensi_D…
GO:0009055	1.10838871687885e-07	0.999999959161128	58	129	electron transfer activity	MF	5.96439524885376e-06	MF electron transfer activity	Pdensi_DN10060_c0_g1d172739, Pdensi_DN10615_c0_g1d173442, Pdensi_DN10950_c0_g1d387414, Pdensi_DN12479_c0_g1, Pdensi_DN12990_c0_g1d51297, Pdensi_DN13009_c0_g1d51387, Pdensi_DN13226_c0_g1, Pdensi_DN13247_c0_g1, Pdensi_DN13717_c0_g1d340628, Pdensi_DN13893_c1_g3, Pdensi_DN14633_c0_g1d213544, Pdensi_DN14675_c0_g1d108192, Pdensi_DN14806_c0_g1d465250, Pdensi_DN14891_c0_g1, Pdensi_DN15641_c0_g1, Pdensi_D…
GO:0001871	1.41745098673692e-07	0.999999956522958	44	89	pattern binding	MF	7.56117658968489e-06	MF pattern binding	Pdensi_DN11064_c0_g1d210295, Pdensi_DN12647_c0_g1d105770, Pdensi_DN13222_c0_g2d7189, Pdensi_DN14230_c0_g3, Pdensi_DN14390_c0_g1d463834, Pdensi_DN14989_c0_g1, Pdensi_DN15548_c0_g4, Pdensi_DN15835_c0_g1d110167, Pdensi_DN16181_c0_g4, Pdensi_DN16434_c0_g1, Pdensi_DN16502_c0_g1d215318, Pdensi_DN16502_c0_g1d470829, Pdensi_DN16502_c0_g2, Pdensi_DN16533_c0_g1d398796, Pdensi_DN16541_c1_g5, Pdensi_DN17210_…
GO:0030247	1.41745098673692e-07	0.999999956522958	44	89	polysaccharide binding	MF	7.56117658968489e-06	MF polysaccharide binding	Pdensi_DN11064_c0_g1d210295, Pdensi_DN12647_c0_g1d105770, Pdensi_DN13222_c0_g2d7189, Pdensi_DN14230_c0_g3, Pdensi_DN14390_c0_g1d463834, Pdensi_DN14989_c0_g1, Pdensi_DN15548_c0_g4, Pdensi_DN15835_c0_g1d110167, Pdensi_DN16181_c0_g4, Pdensi_DN16434_c0_g1, Pdensi_DN16502_c0_g1d215318, Pdensi_DN16502_c0_g1d470829, Pdensi_DN16502_c0_g2, Pdensi_DN16533_c0_g1d398796, Pdensi_DN16541_c1_g5, Pdensi_DN17210_…
GO:0016747	1.44723626440066e-07	1	126	343	transferase activity, transferring acyl groups other than amino-acyl groups	MF	7.68664144066309e-06	MF transferase activity, transferring acyl groups other than amino-acyl groups	Pdensi_DN10731_c0_g1d267514, Pdensi_DN11323_c0_g1d174533, Pdensi_DN11788_c0_g1d5668, Pdensi_DN12647_c0_g2, Pdensi_DN13489_c1_g1d177977, Pdensi_DN13537_c0_g1d461758, Pdensi_DN14040_c0_g1d213034, Pdensi_DN14115_c0_g2, Pdensi_DN14200_c0_g1, Pdensi_DN14424_c0_g1d213386, Pdensi_DN14937_c0_g1, Pdensi_DN15053_c0_g4, Pdensi_DN15341_c0_g1d344263, Pdensi_DN15341_c0_g2, Pdensi_DN15837_c1_g1, Pdensi_DN16158_…
GO:0044459	1.47537924139188e-07	1	137	385	plasma membrane part	CC	7.80233961751592e-06	CC plasma membrane part	Pdensi_DN10129_c0_g1d386473, Pdensi_DN10201_c1_g1, Pdensi_DN11064_c0_g1d210295, Pdensi_DN11375_c0_g2d388082, Pdensi_DN11760_c0_g1d268987, Pdensi_DN12300_c0_g1d105477, Pdensi_DN13714_c0_g2d462335, Pdensi_DN13727_c0_g1d392210, Pdensi_DN13863_c0_g1d392460, Pdensi_DN13957_c0_g2, Pdensi_DN13997_c2_g1, Pdensi_DN14096_c0_g2d392918, Pdensi_DN14363_c0_g1d213328, Pdensi_DN14390_c0_g1d463834, Pdensi_DN14726…
GO:0015926	1.64665123696476e-07	0.99999994497209	49	103	glucosidase activity	MF	8.67071417438653e-06	MF glucosidase activity	Pdensi_DN11297_c0_g3, Pdensi_DN11376_c0_g1d174520, Pdensi_DN13714_c0_g2d462335, Pdensi_DN13727_c0_g1d392210, Pdensi_DN13957_c0_g2, Pdensi_DN14096_c0_g2d392918, Pdensi_DN15274_c0_g1d344023, Pdensi_DN15459_c0_g1, Pdensi_DN15661_c0_g1d9737, Pdensi_DN15992_c0_g3, Pdensi_DN16308_c0_g1d215184, Pdensi_DN16533_c0_g1d398796, Pdensi_DN17417_c1_g1, Pdensi_DN17725_c0_g1d57805, Pdensi_DN17930_c0_g1d114128, Pd…
GO:0010109	1.81699298746738e-07	0.999999973798284	22	33	regulation of photosynthesis	BP	9.52678930052875e-06	BP regulation of photosynthesis	Pdensi_DN12020_c0_g1d5957, Pdensi_DN13335_c0_g1, Pdensi_DN13359_c0_g1d212538, Pdensi_DN14189_c0_g2, Pdensi_DN14494_c0_g1, Pdensi_DN14857_c0_g1d342973, Pdensi_DN15368_c0_g1d395832, Pdensi_DN15830_c0_g1, Pdensi_DN15830_c0_g1d396867, Pdensi_DN17641_c0_g1d351496, Pdensi_DN17952_c0_g1d114223, Pdensi_DN18372_c0_g1d478117, Pdensi_DN19156_c0_g1d60460, Pdensi_DN19234_c0_g3, Pdensi_DN21610_c0_g1d495584, Pd…
GO:0009834	1.84272175122151e-07	0.999999967086822	26	41	plant-type secondary cell wall biogenesis	BP	9.6205758152071e-06	BP plant-type secondary cell wall biogenesis	Pdensi_DN12202_c0_g1d389479, Pdensi_DN12969_c0_g1d51365, Pdensi_DN14247_c0_g3, Pdensi_DN15094_c1_g3d465823, Pdensi_DN16433_c0_g1d215250, Pdensi_DN17499_c0_g1, Pdensi_DN18057_c0_g3, Pdensi_DN18940_c0_g1d14363, Pdensi_DN19175_c0_g1d286053, Pdensi_DN19457_c0_g1d408126, Pdensi_DN19721_c0_g2d486406, Pdensi_DN20840_c1_g1, Pdensi_DN21067_c1_g1, Pdensi_DN21136_c0_g1d416219, Pdensi_DN21193_c0_g1, Pdensi_D…
GO:0001012	2.33755544822075e-07	0.999999924828629	45	94	RNA polymerase II regulatory region DNA binding	MF	1.21523168619578e-05	MF RNA polymerase II regulatory region DNA binding	Pdensi_DN1386_c0_g1d203205, Pdensi_DN14288_c0_g1d393278, Pdensi_DN14863_c0_g1d342967, Pdensi_DN15055_c0_g1d181160, Pdensi_DN15221_c0_g1d214075, Pdensi_DN16539_c0_g1d279215, Pdensi_DN17635_c0_g1, Pdensi_DN17696_c0_g1d281883, Pdensi_DN17836_c0_g1, Pdensi_DN18057_c0_g4, Pdensi_DN18081_c1_g3, Pdensi_DN18561_c3_g1, Pdensi_DN19525_c0_g1d218718, Pdensi_DN19845_c1_g1, Pdensi_DN20100_c0_g1d489240, Pdensi_…
GO:0016614	2.36410753647114e-07	1	106	284	oxidoreductase activity, acting on CH-OH group of donors	MF	1.22384959345841e-05	MF oxidoreductase activity, acting on CH-OH group of donors	Pdensi_DN11344_c0_g1d5349, Pdensi_DN12400_c0_g1d389834, Pdensi_DN12525_c0_g1, Pdensi_DN12684_c0_g1d51036, Pdensi_DN12721_c0_g1d390380, Pdensi_DN12777_c0_g2d460069, Pdensi_DN12851_c0_g1, Pdensi_DN13005_c0_g1d339187, Pdensi_DN13084_c0_g1, Pdensi_DN13376_c1_g2, Pdensi_DN14048_c0_g1d213046, Pdensi_DN14323_c0_g1d179544, Pdensi_DN15098_c0_g1d108891, Pdensi_DN15144_c0_g1d109056, Pdensi_DN15237_c0_g1d923…
GO:0008374	2.82295311362308e-07	0.999999899096833	53	112	O-acyltransferase activity	MF	1.45524419122024e-05	MF O-acyltransferase activity	Pdensi_DN11788_c0_g1d5668, Pdensi_DN14200_c0_g1, Pdensi_DN14424_c0_g1d213386, Pdensi_DN15053_c0_g4, Pdensi_DN16268_c0_g1, Pdensi_DN16858_c0_g3, Pdensi_DN17330_c1_g2, Pdensi_DN17409_c0_g2, Pdensi_DN17466_c0_g1d529752, Pdensi_DN17479_c0_g2, Pdensi_DN17809_c1_g9, Pdensi_DN18385_c0_g1d115059, Pdensi_DN18442_c0_g1d531857, Pdensi_DN18574_c0_g1d217376, Pdensi_DN18883_c0_g2d480523, Pdensi_DN19493_c0_g1d5…
GO:0005881	4.09046181692093e-07	0.999999937638042	22	33	cytoplasmic microtubule	CC	2.09982744902941e-05	CC cytoplasmic microtubule	Pdensi_DN10628_c0_g1, Pdensi_DN12594_c0_g1d211747, Pdensi_DN13701_c0_g1d392284, Pdensi_DN13766_c0_g1d392221, Pdensi_DN14535_c0_g1d274242, Pdensi_DN17852_c0_g1d282283, Pdensi_DN19167_c0_g1d285960, Pdensi_DN19577_c0_g1d218702, Pdensi_DN19682_c0_g1d485759, Pdensi_DN20545_c1_g1, Pdensi_DN21627_c0_g1d419167, Pdensi_DN22138_c1_g1d222275, Pdensi_DN22417_c2_g3, Pdensi_DN23801_c0_g1, Pdensi_DN23801_c0_g1d…
GO:0009409	5.97627856898364e-07	1	108	298	response to cold	BP	3.05512340678584e-05	BP response to cold	Pdensi_DN10236_c0_g1d455061, Pdensi_DN10695_c0_g1d49277, Pdensi_DN10855_c0_g1d210150, Pdensi_DN11834_c0_g1d336839, Pdensi_DN12575_c0_g2, Pdensi_DN12647_c0_g2, Pdensi_DN13084_c0_g1, Pdensi_DN13489_c1_g1d177977, Pdensi_DN14115_c0_g2, Pdensi_DN147_c0_g1d202455, Pdensi_DN14989_c0_g1, Pdensi_DN15202_c0_g1, Pdensi_DN15782_c0_g2d468050, Pdensi_DN15824_c0_g1d396956, Pdensi_DN16192_c0_g1d214994, Pdensi_DN…
GO:1901568	7.45954627658386e-07	0.99999978432072	37	71	fatty acid derivative metabolic process	BP	3.7975590567389e-05	BP fatty acid derivative metabolic process	Pdensi_DN12647_c0_g2, Pdensi_DN13861_c0_g1, Pdensi_DN16084_c0_g1d214889, Pdensi_DN16445_c0_g1, Pdensi_DN16817_c0_g1d215591, Pdensi_DN16858_c0_g3, Pdensi_DN17409_c0_g2, Pdensi_DN17466_c0_g1d529752, Pdensi_DN17569_c0_g1d401490, Pdensi_DN17809_c1_g9, Pdensi_DN17899_c0_g1d216510, Pdensi_DN18442_c0_g1d531857, Pdensi_DN19461_c0_g1d61048, Pdensi_DN19656_c0_g1d15592, Pdensi_DN19776_c0_g1d535048, Pdensi_D…
GO:0006270	8.13719716385091e-07	0.999999904655146	18	25	DNA replication initiation	BP	4.12542446294574e-05	BP DNA replication initiation	Pdensi_DN10938_c0_g1d387493, Pdensi_DN14576_c2_g1, Pdensi_DN17584_c0_g1d281607, Pdensi_DN19324_c0_g1d15073, Pdensi_DN19763_c0_g2d287984, Pdensi_DN20490_c0_g1d412496, Pdensi_DN20800_c0_g1, Pdensi_DN21856_c0_g1d495791, Pdensi_DN21951_c0_g1d66606, Pdensi_DN23543_c0_g2, Pdensi_DN23580_c0_g1d70164, Pdensi_DN23870_c0_g1d70822, Pdensi_DN24378_c0_g1, Pdensi_DN25056_c0_g1d136540, Pdensi_DN25698_c0_g1d4293…
GO:0071214	8.68307437259301e-07	0.999999626991072	66	158	cellular response to abiotic stimulus	BP	4.38405923775077e-05	BP cellular response to abiotic stimulus	Pdensi_DN10090_c0_g1d4523, Pdensi_DN11585_c0_g1d336306, Pdensi_DN11668_c0_g1, Pdensi_DN11871_c0_g1d458112, Pdensi_DN12647_c0_g1d105770, Pdensi_DN12993_c0_g2, Pdensi_DN13359_c0_g1d212538, Pdensi_DN13606_c0_g1d340396, Pdensi_DN13884_c0_g1d178580, Pdensi_DN14879_c0_g1d343161, Pdensi_DN14989_c0_g1, Pdensi_DN15194_c0_g1d343911, Pdensi_DN15548_c0_g4, Pdensi_DN15835_c0_g1d110167, Pdensi_DN16181_c0_g4, P…
GO:0006928	8.97502517888497e-07	0.999999651287326	55	124	movement of cell or subcellular component	BP	4.51289278359589e-05	BP movement of cell or subcellular component	Pdensi_DN11283_c0_g1d210457, Pdensi_DN13500_c0_g2, Pdensi_DN13766_c0_g1d392221, Pdensi_DN13877_c0_g1, Pdensi_DN15359_c0_g1d344451, Pdensi_DN16749_c0_g1d215564, Pdensi_DN17852_c0_g1d282283, Pdensi_DN18040_c0_g2, Pdensi_DN18887_c5_g2, Pdensi_DN19472_c0_g1d408210, Pdensi_DN19553_c0_g1d534490, Pdensi_DN19595_c0_g1d117685, Pdensi_DN19721_c0_g2d486406, Pdensi_DN19917_c0_g1d118739, Pdensi_DN19956_c0_g1d…
GO:0019253	1.06836463850803e-06	0.999999852602833	19	28	reductive pentose-phosphate cycle	BP	5.35010846932859e-05	BP reductive pentose-phosphate cycle	Pdensi_DN10713_c0_g1d173641, Pdensi_DN13182_c0_g1d7020, Pdensi_DN13470_c0_g1d391777, Pdensi_DN14591_c0_g1d342509, Pdensi_DN15296_c0_g1d466330, Pdensi_DN17952_c0_g1d114223, Pdensi_DN18647_c1_g4, Pdensi_DN18737_c0_g1d14068, Pdensi_DN19066_c0_g1d60179, Pdensi_DN19305_c0_g1d187818, Pdensi_DN20103_c0_g1d289684, Pdensi_DN20315_c0_g1d412031, Pdensi_DN20674_c0_g1d537558, Pdensi_DN23195_c0_g3d547192, Pden…
GO:0006721	1.17672668054436e-06	0.999999532163097	56	128	terpenoid metabolic process	BP	5.86880473317022e-05	BP terpenoid metabolic process	Pdensi_DN11319_c0_g1d457139, Pdensi_DN12267_c0_g1d175845, Pdensi_DN12721_c0_g1d390380, Pdensi_DN13059_c0_g1d390976, Pdensi_DN13292_c0_g1d339486, Pdensi_DN14793_c0_g1, Pdensi_DN15626_c0_g1d54595, Pdensi_DN15788_c0_g1d468038, Pdensi_DN16375_c0_g1d278578, Pdensi_DN16449_c0_g1, Pdensi_DN16923_c0_g2, Pdensi_DN17375_c0_g1, Pdensi_DN18372_c0_g1, Pdensi_DN18455_c0_g1d404196, Pdensi_DN18455_c0_g5, Pdensi_…
GO:0044723	1.1930321656793e-06	0.999999530124504	189	579	NA	NA	5.92400713514158e-05	none	Pdensi_DN10695_c0_g1d49277, Pdensi_DN10713_c0_g1d173641, Pdensi_DN11344_c0_g1d5349, Pdensi_DN11461_c0_g1d210660, Pdensi_DN12525_c0_g1, Pdensi_DN12676_c0_g2, Pdensi_DN12862_c0_g1, Pdensi_DN13005_c0_g1d339187, Pdensi_DN13038_c0_g3, Pdensi_DN13182_c0_g1d7020, Pdensi_DN13376_c1_g2, Pdensi_DN13470_c0_g1d391777, Pdensi_DN13537_c0_g1d340122, Pdensi_DN13537_c0_g1d461758, Pdensi_DN13671_c0_g1, Pdensi_DN14…
GO:0016045	1.20228036241768e-06	0.99999958593106	44	95	detection of bacterium	BP	5.92400713514158e-05	BP detection of bacterium	Pdensi_DN14864_c3_g2, Pdensi_DN14914_c0_g2, Pdensi_DN15159_c0_g1d214023, Pdensi_DN15443_c3_g1, Pdensi_DN15452_c4_g1, Pdensi_DN16143_c1_g2, Pdensi_DN16451_c0_g4, Pdensi_DN16537_c0_g1d470760, Pdensi_DN16993_c6_g2, Pdensi_DN19254_c3_g2, Pdensi_DN19673_c2_g1, Pdensi_DN19789_c2_g1, Pdensi_DN19967_c2_g1, Pdensi_DN20347_c3_g7, Pdensi_DN20526_c2_g1, Pdensi_DN20598_c4_g3, Pdensi_DN20614_c1_g1d413419, Pden…
GO:0098543	1.20228036241768e-06	0.99999958593106	44	95	detection of other organism	BP	5.92400713514158e-05	BP detection of other organism	Pdensi_DN14864_c3_g2, Pdensi_DN14914_c0_g2, Pdensi_DN15159_c0_g1d214023, Pdensi_DN15443_c3_g1, Pdensi_DN15452_c4_g1, Pdensi_DN16143_c1_g2, Pdensi_DN16451_c0_g4, Pdensi_DN16537_c0_g1d470760, Pdensi_DN16993_c6_g2, Pdensi_DN19254_c3_g2, Pdensi_DN19673_c2_g1, Pdensi_DN19789_c2_g1, Pdensi_DN19967_c2_g1, Pdensi_DN20347_c3_g7, Pdensi_DN20526_c2_g1, Pdensi_DN20598_c4_g3, Pdensi_DN20614_c1_g1d413419, Pden…
GO:0046982	1.22869982897398e-06	0.999999593729826	80	215	protein heterodimerization activity	MF	6.02996728067271e-05	MF protein heterodimerization activity	Pdensi_DN11753_c0_g1d388610, Pdensi_DN12565_c0_g1d459589, Pdensi_DN13180_c1_g1, Pdensi_DN14354_c0_g1d393490, Pdensi_DN15429_c0_g1, Pdensi_DN15774_c0_g1d182744, Pdensi_DN15800_c2_g4, Pdensi_DN16832_c0_g1d185461, Pdensi_DN16964_c0_g3, Pdensi_DN16964_c0_g6, Pdensi_DN18280_c0_g3, Pdensi_DN18280_c0_g4, Pdensi_DN18332_c0_g1d13403, Pdensi_DN18429_c0_g4, Pdensi_DN18518_c0_g1d284051, Pdensi_DN18594_c1_g4,…
GO:0019685	1.39960406607492e-06	0.999999766356413	21	33	photosynthesis, dark reaction	BP	6.84133158831604e-05	BP photosynthesis, dark reaction	Pdensi_DN10713_c0_g1d173641, Pdensi_DN13182_c0_g1d7020, Pdensi_DN13470_c0_g1d391777, Pdensi_DN14591_c0_g1d342509, Pdensi_DN15296_c0_g1d466330, Pdensi_DN17952_c0_g1d114223, Pdensi_DN18647_c1_g4, Pdensi_DN18737_c0_g1d14068, Pdensi_DN19066_c0_g1d60179, Pdensi_DN19305_c0_g1d187818, Pdensi_DN20103_c0_g1d289684, Pdensi_DN20315_c0_g1d412031, Pdensi_DN20674_c0_g1d537558, Pdensi_DN20964_c0_g5, Pdensi_DN23…
GO:0016837	1.58438039006908e-06	0.999999800317058	17	25	carbon-oxygen lyase activity, acting on polysaccharides	MF	7.71379484355456e-05	MF carbon-oxygen lyase activity, acting on polysaccharides	Pdensi_DN15508_c0_g1d214396, Pdensi_DN20256_c1_g2, Pdensi_DN21097_c0_g7, Pdensi_DN21896_c0_g1d221829, Pdensi_DN24228_c0_g2, Pdensi_DN24669_c0_g1d365890, Pdensi_DN25050_c2_g2, Pdensi_DN25155_c0_g1d192937, Pdensi_DN38374_c2_g1, Pdensi_DN40101_c2_g1, Pdensi_DN4065_c0_g1d99812, Pdensi_DN63605_c0_g1, Pdensi_DN9145_c0_g1d3908, Pdensi_GG_129723_c2_g1, Pdensi_GG_145839_c2_g1, Pdensi_GG_155713_c0_g1, Pden…
GO:0071949	1.63516835985301e-06	0.999999551805394	32	62	FAD binding	MF	7.92959707788008e-05	MF FAD binding	Pdensi_DN13978_c0_g2, Pdensi_DN14508_c0_g1d8354, Pdensi_DN15159_c0_g1, Pdensi_DN16691_c0_g1, Pdensi_DN17277_c0_g1d280791, Pdensi_DN17375_c0_g1, Pdensi_DN19923_c0_g1d410008, Pdensi_DN20233_c0_g1, Pdensi_DN20664_c0_g1d291517, Pdensi_DN20711_c0_g1d493269, Pdensi_DN20840_c1_g1, Pdensi_DN20891_c1_g1, Pdensi_DN21227_c0_g1d362762, Pdensi_DN21873_c3_g1d420618, Pdensi_DN22027_c0_g3, Pdensi_DN22102_c0_g1, …
GO:0007049	1.70015134422548e-06	0.99999937776805	120	343	cell cycle	BP	8.1558104613782e-05	BP cell cycle	Pdensi_DN10202_c0_g1, Pdensi_DN10574_c0_g1d173317, Pdensi_DN10938_c0_g1d387493, Pdensi_DN11275_c0_g1d387913, Pdensi_DN12077_c0_g1d105072, Pdensi_DN12166_c0_g1d337469, Pdensi_DN12279_c0_g1d6115, Pdensi_DN12288_c0_g1d6189, Pdensi_DN12525_c0_g1, Pdensi_DN12594_c0_g1d211747, Pdensi_DN12774_c0_g1d211866, Pdensi_DN13531_c0_g1d522794, Pdensi_DN13835_c0_g2d392407, Pdensi_DN14219_c1_g1, Pdensi_DN14259_c0_…
GO:0009595	1.70175847918561e-06	0.999999402792214	44	96	detection of biotic stimulus	BP	8.1558104613782e-05	BP detection of biotic stimulus	Pdensi_DN14864_c3_g2, Pdensi_DN14914_c0_g2, Pdensi_DN15159_c0_g1d214023, Pdensi_DN15443_c3_g1, Pdensi_DN15452_c4_g1, Pdensi_DN16143_c1_g2, Pdensi_DN16451_c0_g4, Pdensi_DN16537_c0_g1d470760, Pdensi_DN16993_c6_g2, Pdensi_DN19254_c3_g2, Pdensi_DN19673_c2_g1, Pdensi_DN19789_c2_g1, Pdensi_DN19967_c2_g1, Pdensi_DN20347_c3_g7, Pdensi_DN20526_c2_g1, Pdensi_DN20598_c4_g3, Pdensi_DN20614_c1_g1d413419, Pden…
GO:0098581	1.70175847918561e-06	0.999999402792214	44	96	detection of external biotic stimulus	BP	8.1558104613782e-05	BP detection of external biotic stimulus	Pdensi_DN14864_c3_g2, Pdensi_DN14914_c0_g2, Pdensi_DN15159_c0_g1d214023, Pdensi_DN15443_c3_g1, Pdensi_DN15452_c4_g1, Pdensi_DN16143_c1_g2, Pdensi_DN16451_c0_g4, Pdensi_DN16537_c0_g1d470760, Pdensi_DN16993_c6_g2, Pdensi_DN19254_c3_g2, Pdensi_DN19673_c2_g1, Pdensi_DN19789_c2_g1, Pdensi_DN19967_c2_g1, Pdensi_DN20347_c3_g7, Pdensi_DN20526_c2_g1, Pdensi_DN20598_c4_g3, Pdensi_DN20614_c1_g1d413419, Pden…
GO:0009524	1.80387575090645e-06	0.999999332037099	48	106	phragmoplast	CC	8.61157649333509e-05	CC phragmoplast	Pdensi_DN10202_c0_g1, Pdensi_DN10958_c0_g1d210221, Pdensi_DN12166_c0_g1d337469, Pdensi_DN13531_c0_g1d522794, Pdensi_DN13628_c0_g1d462025, Pdensi_DN13701_c0_g1d392284, Pdensi_DN14609_c0_g1d8569, Pdensi_DN15228_c0_g1d109150, Pdensi_DN15297_c0_g2, Pdensi_DN16885_c0_g1d215590, Pdensi_DN17021_c0_g1, Pdensi_DN17550_c0_g1d12277, Pdensi_DN17916_c0_g1d402543, Pdensi_DN18887_c5_g2, Pdensi_DN19294_c0_g1d606…
GO:0042445	1.8878027132302e-06	0.999999360484932	42	88	hormone metabolic process	BP	8.9773067785354e-05	BP hormone metabolic process	Pdensi_DN10158_c0_g1d266584, Pdensi_DN10989_c0_g1d335310, Pdensi_DN12887_c0_g1d176910, Pdensi_DN13044_c0_g1d460723, Pdensi_DN13978_c0_g2, Pdensi_DN14508_c0_g1d8354, Pdensi_DN15056_c0_g1d181204, Pdensi_DN15429_c0_g1, Pdensi_DN15971_c0_g1d183380, Pdensi_DN15976_c0_g1d526796, Pdensi_DN17827_c0_g1, Pdensi_DN18116_c1_g2, Pdensi_DN18493_c1_g2, Pdensi_DN19376_c0_g2, Pdensi_DN19522_c1_g3, Pdensi_DN20016_…
GO:0000226	1.94825220391504e-06	0.999999210268324	56	128	microtubule cytoskeleton organization	BP	9.22899856750332e-05	BP microtubule cytoskeleton organization	Pdensi_DN10202_c0_g1, Pdensi_DN11480_c0_g1d5445, Pdensi_DN12279_c0_g1d6115, Pdensi_DN12288_c0_g1d6189, Pdensi_DN12594_c0_g1d211747, Pdensi_DN13026_c0_g1d460552, Pdensi_DN13531_c0_g1d522794, Pdensi_DN13660_c0_g1, Pdensi_DN13701_c0_g1d392284, Pdensi_DN13766_c0_g1d392221, Pdensi_DN14535_c0_g1d274242, Pdensi_DN15515_c0_g2, Pdensi_DN16885_c0_g1d215590, Pdensi_DN17550_c0_g1d12277, Pdensi_DN17585_c0_g1,…
GO:0004144	1.96179431868778e-06	0.999999738396937	18	26	diacylglycerol O-acyltransferase activity	MF	9.25740557537708e-05	MF diacylglycerol O-acyltransferase activity	Pdensi_DN16858_c0_g3, Pdensi_DN17409_c0_g2, Pdensi_DN17466_c0_g1d529752, Pdensi_DN17809_c1_g9, Pdensi_DN18442_c0_g1d531857, Pdensi_DN19656_c0_g1d15592, Pdensi_DN20014_c1_g1, Pdensi_DN20772_c0_g1d493131, Pdensi_DN21349_c1_g6, Pdensi_DN22518_c1_g1, Pdensi_DN24334_c0_g1d133196, Pdensi_DN24954_c0_g1d305220, Pdensi_DN25650_c1_g1, Pdensi_DN33183_c0_g2, Pdensi_GG_121614_c0_g1, Pdensi_GG_148325_c0_g1, Pd…
GO:0035251	2.04360009138427e-06	0.999999065547075	70	174	UDP-glucosyltransferase activity	MF	9.60648640658757e-05	MF UDP-glucosyltransferase activity	Pdensi_DN14735_c0_g1, Pdensi_DN14809_c0_g1, Pdensi_DN15115_c0_g1, Pdensi_DN15182_c2_g2, Pdensi_DN15384_c2_g1, Pdensi_DN15544_c0_g1d182222, Pdensi_DN16166_c0_g5, Pdensi_DN16191_c0_g1d183796, Pdensi_DN16362_c0_g1d184375, Pdensi_DN16542_c0_g4, Pdensi_DN17743_c0_g1d282049, Pdensi_DN18287_c0_g1d403608, Pdensi_DN18705_c0_g1d217585, Pdensi_DN18948_c1_g1d481130, Pdensi_DN19099_c0_g1d60258, Pdensi_DN19457…
GO:0055028	2.08716110544846e-06	0.999999745381126	17	24	cortical microtubule	CC	9.77380900868211e-05	CC cortical microtubule	Pdensi_DN10628_c0_g1, Pdensi_DN12594_c0_g1d211747, Pdensi_DN13701_c0_g1d392284, Pdensi_DN14535_c0_g1d274242, Pdensi_DN17852_c0_g1d282283, Pdensi_DN19167_c0_g1d285960, Pdensi_DN19577_c0_g1d218702, Pdensi_DN19682_c0_g1d485759, Pdensi_DN20545_c1_g1, Pdensi_DN21627_c0_g1d419167, Pdensi_DN22138_c1_g1d222275, Pdensi_DN23801_c0_g1, Pdensi_DN23801_c0_g1d550455, Pdensi_DN25409_c0_g2d74733, Pdensi_DN31245_…
GO:0042973	2.09771041983748e-06	0.999999530943291	26	45	glucan endo-1,3-beta-D-glucosidase activity	MF	9.78585898896808e-05	MF glucan endo-1,3-beta-D-glucosidase activity	Pdensi_DN13714_c0_g2d462335, Pdensi_DN13727_c0_g1d392210, Pdensi_DN13957_c0_g2, Pdensi_DN14096_c0_g2d392918, Pdensi_DN15274_c0_g1d344023, Pdensi_DN15459_c0_g1, Pdensi_DN15661_c0_g1d9737, Pdensi_DN15992_c0_g3, Pdensi_DN16308_c0_g1d215184, Pdensi_DN17417_c1_g1, Pdensi_DN17725_c0_g1d57805, Pdensi_DN18436_c0_g1, Pdensi_DN18888_c0_g1d480538, Pdensi_DN19897_c0_g1d487018, Pdensi_DN22397_c2_g1, Pdensi_DN…
GO:0006714	2.17578258235599e-06	0.999999646631078	20	31	sesquiterpenoid metabolic process	BP	0.000101116198874718	BP sesquiterpenoid metabolic process	Pdensi_DN11319_c0_g1d457139, Pdensi_DN12267_c0_g1d175845, Pdensi_DN16449_c0_g1, Pdensi_DN18372_c0_g1, Pdensi_DN18455_c0_g1d404196, Pdensi_DN18455_c0_g5, Pdensi_DN20891_c1_g1, Pdensi_DN21227_c0_g1d362762, Pdensi_DN21873_c3_g1d420618, Pdensi_DN22261_c0_g1d542815, Pdensi_DN237_c0_g1d202516, Pdensi_DN29431_c1_g1, Pdensi_DN34073_c0_g1d201036, Pdensi_DN71415_c0_g1, Pdensi_GG_120308_c0_g1, Pdensi_GG_151…
GO:0007346	2.28387418818213e-06	0.999999021530192	61	145	regulation of mitotic cell cycle	BP	0.000105739065716251	BP regulation of mitotic cell cycle	Pdensi_DN10202_c0_g1, Pdensi_DN11448_c0_g1d388149, Pdensi_DN12001_c0_g1d337225, Pdensi_DN12525_c0_g1, Pdensi_DN12774_c0_g1d211866, Pdensi_DN13835_c0_g2d392407, Pdensi_DN14084_c0_g1d341311, Pdensi_DN14259_c0_g1, Pdensi_DN14731_c0_g1d274697, Pdensi_DN14900_c0_g1d343302, Pdensi_DN15367_c0_g1d525637, Pdensi_DN16057_c4_g5, Pdensi_DN16367_c0_g1d278644, Pdensi_DN16387_c0_g2, Pdensi_DN16536_c0_g1d279066,…
GO:0009251	2.3463328383224e-06	0.999999358517717	31	60	glucan catabolic process	BP	0.000108222396967585	BP glucan catabolic process	Pdensi_DN10289_c0_g1d386517, Pdensi_DN10695_c0_g1d49277, Pdensi_DN11376_c0_g1d174520, Pdensi_DN12857_c1_g1, Pdensi_DN12862_c0_g1, Pdensi_DN13222_c0_g2d7189, Pdensi_DN14864_c0_g1d108554, Pdensi_DN16733_c0_g1d471634, Pdensi_DN17725_c0_g1d57805, Pdensi_DN17930_c0_g1d114128, Pdensi_DN18212_c0_g6, Pdensi_DN18550_c1_g1d404671, Pdensi_DN19220_c0_g1d357855, Pdensi_DN19354_c0_g1d60862, Pdensi_DN19354_c0_g…
GO:1901570	2.37604682611089e-06	0.999999446212664	27	47	fatty acid derivative biosynthetic process	BP	0.00010918246632792	BP fatty acid derivative biosynthetic process	Pdensi_DN12647_c0_g2, Pdensi_DN13861_c0_g1, Pdensi_DN16445_c0_g1, Pdensi_DN16817_c0_g1d215591, Pdensi_DN16858_c0_g3, Pdensi_DN17409_c0_g2, Pdensi_DN17466_c0_g1d529752, Pdensi_DN17809_c1_g9, Pdensi_DN17899_c0_g1d216510, Pdensi_DN18442_c0_g1d531857, Pdensi_DN19656_c0_g1d15592, Pdensi_DN20014_c1_g1, Pdensi_DN21349_c1_g6, Pdensi_DN22518_c1_g1, Pdensi_DN22596_c1_g1, Pdensi_DN23727_c0_g1d70540, Pdensi_…
GO:0009768	2.46921213494615e-06	1	9	9	photosynthesis, light harvesting in photosystem I	BP	0.00011304016299871	BP photosynthesis, light harvesting in photosystem I	Pdensi_DN14130_c0_g1d341378, Pdensi_DN14461_c1_g1, Pdensi_DN14648_c0_g1d53257, Pdensi_DN15441_c0_g1d214349, Pdensi_DN16117_c0_g1d469076, Pdensi_DN18788_c0_g3, Pdensi_DN19470_c1_g1, Pdensi_DN20545_c1_g2, Pdensi_DN89992_c0_g1
GO:0044247	2.71667165181331e-06	0.999999234206962	32	62	cellular polysaccharide catabolic process	BP	0.000123906485115604	BP cellular polysaccharide catabolic process	Pdensi_DN10289_c0_g1d386517, Pdensi_DN10456_c0_g2, Pdensi_DN10695_c0_g1d49277, Pdensi_DN12819_c0_g1d460270, Pdensi_DN12857_c1_g1, Pdensi_DN12862_c0_g1, Pdensi_DN13222_c0_g2d7189, Pdensi_DN14864_c0_g1d108554, Pdensi_DN16265_c0_g2, Pdensi_DN16733_c0_g1d471634, Pdensi_DN17725_c0_g1d57805, Pdensi_DN18212_c0_g6, Pdensi_DN18550_c1_g1d404671, Pdensi_DN19220_c0_g1d357855, Pdensi_DN19354_c0_g1d60862, Pden…
GO:0050826	2.93692369454627e-06	0.999999428004428	22	37	response to freezing	BP	0.000133455988179215	BP response to freezing	Pdensi_DN15202_c0_g1, Pdensi_DN16192_c0_g1d214994, Pdensi_DN16222_c0_g1d347070, Pdensi_DN16293_c2_g2, Pdensi_DN18623_c1_g1, Pdensi_DN18671_c0_g2, Pdensi_DN19168_c0_g1d60338, Pdensi_DN20128_c2_g3, Pdensi_DN20498_c1_g2d120043, Pdensi_DN20554_c1_g2, Pdensi_DN20790_c1_g5, Pdensi_DN20834_c0_g1, Pdensi_DN22868_c0_g1d496691, Pdensi_DN25932_c0_g1d429571, Pdensi_DN32028_c1_g1, Pdensi_DN34080_c0_g2, Pdensi…
GO:0016746	3.02648153020071e-06	0.999998525009827	131	374	transferase activity, transferring acyl groups	MF	0.000137018088169862	MF transferase activity, transferring acyl groups	Pdensi_DN10526_c0_g1, Pdensi_DN10731_c0_g1d267514, Pdensi_DN11323_c0_g1d174533, Pdensi_DN11788_c0_g1d5668, Pdensi_DN12647_c0_g2, Pdensi_DN13489_c1_g1d177977, Pdensi_DN13537_c0_g1d461758, Pdensi_DN14040_c0_g1d213034, Pdensi_DN14115_c0_g2, Pdensi_DN14200_c0_g1, Pdensi_DN14424_c0_g1d213386, Pdensi_DN14937_c0_g1, Pdensi_DN15053_c0_g4, Pdensi_DN15341_c0_g1d344263, Pdensi_DN15341_c0_g2, Pdensi_DN15837_…
GO:0016229	3.08769597903477e-06	0.999998962823982	40	83	steroid dehydrogenase activity	MF	0.000139275521936682	MF steroid dehydrogenase activity	Pdensi_DN12525_c0_g1, Pdensi_DN12851_c0_g1, Pdensi_DN13376_c1_g2, Pdensi_DN14323_c0_g1d179544, Pdensi_DN15098_c0_g1d108891, Pdensi_DN15588_c0_g1d9544, Pdensi_DN15924_c0_g1d110384, Pdensi_DN15958_c0_g1d397154, Pdensi_DN16309_c0_g1d278549, Pdensi_DN16455_c0_g1, Pdensi_DN17569_c0_g1d401490, Pdensi_DN17589_c0_g2, Pdensi_DN17676_c0_g1d351375, Pdensi_DN18206_c0_g1, Pdensi_DN19456_c1_g2, Pdensi_DN19711_…
GO:0002229	3.23367067225295e-06	0.999998897846283	40	86	defense response to oomycetes	BP	0.000145325661091104	BP defense response to oomycetes	Pdensi_DN13092_c0_g1d177216, Pdensi_DN15082_c1_g1, Pdensi_DN15318_c4_g3, Pdensi_DN15442_c0_g3, Pdensi_DN15442_c2_g3, Pdensi_DN15934_c0_g1, Pdensi_DN15934_c0_g1d183236, Pdensi_DN16567_c1_g4, Pdensi_DN17291_c0_g1d57060, Pdensi_DN18247_c0_g3d477764, Pdensi_DN19185_c0_g2d357147, Pdensi_DN19449_c2_g3, Pdensi_DN19985_c1_g1, Pdensi_DN20095_c0_g5, Pdensi_DN20095_c0_g8, Pdensi_DN20441_c0_g1, Pdensi_DN2071…
GO:0008202	3.36743708385158e-06	0.999998510625805	63	152	steroid metabolic process	BP	0.000150784983875091	BP steroid metabolic process	Pdensi_DN10989_c0_g1d335310, Pdensi_DN12525_c0_g1, Pdensi_DN12851_c0_g1, Pdensi_DN13376_c1_g2, Pdensi_DN14323_c0_g1d179544, Pdensi_DN15098_c0_g1d108891, Pdensi_DN15115_c0_g1, Pdensi_DN15588_c0_g1d9544, Pdensi_DN15825_c0_g1d397026, Pdensi_DN15924_c0_g1d110384, Pdensi_DN15958_c0_g1d397154, Pdensi_DN16309_c0_g1d278549, Pdensi_DN16455_c0_g1, Pdensi_DN17569_c0_g1d401490, Pdensi_DN17589_c0_g2, Pdensi_D…
GO:0090558	3.62292564851077e-06	0.99999920720092	24	42	plant epidermis development	BP	0.000161295510598022	BP plant epidermis development	Pdensi_DN11589_c0_g1, Pdensi_DN14188_c0_g2, Pdensi_DN14284_c0_g1d107643, Pdensi_DN15724_c0_g1d54664, Pdensi_DN16537_c0_g3, Pdensi_DN16632_c1_g1, Pdensi_DN18049_c0_g2, Pdensi_DN18278_c0_g1, Pdensi_DN21202_c0_g1d220982, Pdensi_DN21355_c1_g1d417316, Pdensi_DN21947_c2_g2, Pdensi_DN22049_c0_g1d222100, Pdensi_DN22607_c0_g1d301507, Pdensi_DN26347_c0_g1, Pdensi_DN26441_c0_g1, Pdensi_DN2854_c0_g1d447410, …
GO:0019432	3.62845879248954e-06	0.999999386985694	20	31	triglyceride biosynthetic process	BP	0.000161295510598022	BP triglyceride biosynthetic process	Pdensi_DN16858_c0_g3, Pdensi_DN17409_c0_g2, Pdensi_DN17466_c0_g1d529752, Pdensi_DN17809_c1_g9, Pdensi_DN18442_c0_g1d531857, Pdensi_DN19472_c0_g1, Pdensi_DN19656_c0_g1d15592, Pdensi_DN20014_c1_g1, Pdensi_DN20772_c0_g1d493131, Pdensi_DN21349_c1_g6, Pdensi_DN21394_c3_g1, Pdensi_DN22518_c1_g1, Pdensi_DN24334_c0_g1d133196, Pdensi_DN24954_c0_g1d305220, Pdensi_DN25650_c1_g1, Pdensi_DN33183_c0_g2, Pdensi…
GO:0033764	4.25146548069195e-06	0.999998626626675	37	75	steroid dehydrogenase activity, acting on the CH-OH group of donors, NAD or NADP as acceptor	MF	0.000188307689467904	MF steroid dehydrogenase activity, acting on the CH-OH group of donors, NAD or NADP as acceptor	Pdensi_DN12525_c0_g1, Pdensi_DN12851_c0_g1, Pdensi_DN13376_c1_g2, Pdensi_DN14323_c0_g1d179544, Pdensi_DN15098_c0_g1d108891, Pdensi_DN15588_c0_g1d9544, Pdensi_DN15924_c0_g1d110384, Pdensi_DN15958_c0_g1d397154, Pdensi_DN16309_c0_g1d278549, Pdensi_DN16455_c0_g1, Pdensi_DN17569_c0_g1d401490, Pdensi_DN17589_c0_g2, Pdensi_DN17676_c0_g1d351375, Pdensi_DN19456_c1_g2, Pdensi_DN19711_c0_g2, Pdensi_DN20016_…
GO:0046527	4.44091843261328e-06	0.999997895004082	71	180	glucosyltransferase activity	MF	0.000195991468524217	MF glucosyltransferase activity	Pdensi_DN14735_c0_g1, Pdensi_DN14809_c0_g1, Pdensi_DN15115_c0_g1, Pdensi_DN15182_c2_g2, Pdensi_DN15384_c2_g1, Pdensi_DN15544_c0_g1d182222, Pdensi_DN16166_c0_g5, Pdensi_DN16191_c0_g1d183796, Pdensi_DN16362_c0_g1d184375, Pdensi_DN16542_c0_g4, Pdensi_DN17743_c0_g1d282049, Pdensi_DN18287_c0_g1d403608, Pdensi_DN18705_c0_g1d217585, Pdensi_DN18948_c1_g1d481130, Pdensi_DN19099_c0_g1d60258, Pdensi_DN19457…
GO:0010817	4.45818623979982e-06	0.999997928279857	68	170	regulation of hormone levels	BP	0.000196048340416143	BP regulation of hormone levels	Pdensi_DN10158_c0_g1d266584, Pdensi_DN10989_c0_g1d335310, Pdensi_DN11575_c0_g1, Pdensi_DN12062_c0_g2, Pdensi_DN12120_c0_g1, Pdensi_DN12887_c0_g1d176910, Pdensi_DN13044_c0_g1d460723, Pdensi_DN13978_c0_g2, Pdensi_DN14508_c0_g1d8354, Pdensi_DN15056_c0_g1d181204, Pdensi_DN15253_c0_g1d9232, Pdensi_DN15388_c0_g1d181844, Pdensi_DN15429_c0_g1, Pdensi_DN15588_c0_g1d9544, Pdensi_DN15641_c0_g7, Pdensi_DN159…
GO:0016411	4.96244107248063e-06	0.999998810305963	26	46	acylglycerol O-acyltransferase activity	MF	0.000217443533993803	MF acylglycerol O-acyltransferase activity	Pdensi_DN14200_c0_g1, Pdensi_DN15053_c0_g4, Pdensi_DN16858_c0_g3, Pdensi_DN17409_c0_g2, Pdensi_DN17466_c0_g1d529752, Pdensi_DN17809_c1_g9, Pdensi_DN18442_c0_g1d531857, Pdensi_DN19493_c0_g1d534341, Pdensi_DN19656_c0_g1d15592, Pdensi_DN19755_c0_g1, Pdensi_DN20014_c1_g1, Pdensi_DN20772_c0_g1d493131, Pdensi_DN21349_c1_g6, Pdensi_DN21872_c0_g1d221848, Pdensi_DN22518_c1_g1, Pdensi_DN23359_c0_g1d129391,…
GO:0006949	5.05590978717504e-06	0.999999860357375	10	11	syncytium formation	BP	0.000219209312944787	BP syncytium formation	Pdensi_DN18759_c0_g1d13953, Pdensi_DN20275_c0_g1d119663, Pdensi_DN20515_c0_g1d220018, Pdensi_DN21649_c0_g2, Pdensi_DN22641_c2_g2, Pdensi_DN25089_c1_g1d557367, Pdensi_DN25089_c1_g2, Pdensi_DN2770_c0_g1d326233, Pdensi_DN37968_c1_g1, Pdensi_GG_69927_c1_g1
GO:0000079	5.05634000842568e-06	0.999998886224552	24	41	regulation of cyclin-dependent protein serine/threonine kinase activity	BP	0.000219209312944787	BP regulation of cyclin-dependent protein serine/threonine kinase activity	Pdensi_DN12525_c0_g1, Pdensi_DN13835_c0_g2d392407, Pdensi_DN14259_c0_g1, Pdensi_DN14731_c0_g1d274697, Pdensi_DN17385_c0_g1d57185, Pdensi_DN17727_c0_g1, Pdensi_DN17815_c0_g1, Pdensi_DN18055_c1_g1, Pdensi_DN18189_c0_g1, Pdensi_DN18969_c0_g1, Pdensi_DN19661_c0_g4, Pdensi_DN19860_c0_g2d535182, Pdensi_DN20280_c0_g1d16456, Pdensi_DN20715_c0_g1, Pdensi_DN21408_c0_g1d65408, Pdensi_DN22326_c3_g3, Pdensi_D…
GO:1904029	5.05634000842568e-06	0.999998886224552	24	41	regulation of cyclin-dependent protein kinase activity	BP	0.000219209312944787	BP regulation of cyclin-dependent protein kinase activity	Pdensi_DN12525_c0_g1, Pdensi_DN13835_c0_g2d392407, Pdensi_DN14259_c0_g1, Pdensi_DN14731_c0_g1d274697, Pdensi_DN17385_c0_g1d57185, Pdensi_DN17727_c0_g1, Pdensi_DN17815_c0_g1, Pdensi_DN18055_c1_g1, Pdensi_DN18189_c0_g1, Pdensi_DN18969_c0_g1, Pdensi_DN19661_c0_g4, Pdensi_DN19860_c0_g2d535182, Pdensi_DN20280_c0_g1d16456, Pdensi_DN20715_c0_g1, Pdensi_DN21408_c0_g1d65408, Pdensi_DN22326_c3_g3, Pdensi_D…
GO:0031967	5.10997154854545e-06	0.999997151457157	150	446	organelle envelope	CC	0.000219979792733699	CC organelle envelope	Pdensi_DN10115_c0_g1d172805, Pdensi_DN10202_c0_g1, Pdensi_DN10387_c0_g1d173149, Pdensi_DN10616_c0_g1d455771, Pdensi_DN10938_c0_g1d173901, Pdensi_DN1095_c0_g1d203057, Pdensi_DN11319_c0_g1d457139, Pdensi_DN11585_c0_g1d336306, Pdensi_DN11646_c0_g1d336552, Pdensi_DN11717_c0_g1d336592, Pdensi_DN11834_c0_g1d336839, Pdensi_DN12020_c0_g1d5957, Pdensi_DN12129_c0_g1d105271, Pdensi_DN12594_c0_g1d211747, Pde…
GO:0031975	5.10997154854545e-06	0.999997151457157	150	446	envelope	CC	0.000219979792733699	CC envelope	Pdensi_DN10115_c0_g1d172805, Pdensi_DN10202_c0_g1, Pdensi_DN10387_c0_g1d173149, Pdensi_DN10616_c0_g1d455771, Pdensi_DN10938_c0_g1d173901, Pdensi_DN1095_c0_g1d203057, Pdensi_DN11319_c0_g1d457139, Pdensi_DN11585_c0_g1d336306, Pdensi_DN11646_c0_g1d336552, Pdensi_DN11717_c0_g1d336592, Pdensi_DN11834_c0_g1d336839, Pdensi_DN12020_c0_g1d5957, Pdensi_DN12129_c0_g1d105271, Pdensi_DN12594_c0_g1d211747, Pde…
GO:0030570	5.31545896453605e-06	0.999999353111051	15	22	pectate lyase activity	MF	0.000228025755370255	MF pectate lyase activity	Pdensi_DN20256_c1_g2, Pdensi_DN21097_c0_g7, Pdensi_DN21896_c0_g1d221829, Pdensi_DN24228_c0_g2, Pdensi_DN24669_c0_g1d365890, Pdensi_DN25050_c2_g2, Pdensi_DN25155_c0_g1d192937, Pdensi_DN38374_c2_g1, Pdensi_DN40101_c2_g1, Pdensi_DN4065_c0_g1d99812, Pdensi_DN9145_c0_g1d3908, Pdensi_GG_129723_c2_g1, Pdensi_GG_145839_c2_g1, Pdensi_GG_155713_c0_g1, Pdensi_GG_35121_c1_g1
GO:0006694	5.65961861450596e-06	0.999997707587118	51	117	steroid biosynthetic process	BP	0.000241943765788758	BP steroid biosynthetic process	Pdensi_DN12525_c0_g1, Pdensi_DN12851_c0_g1, Pdensi_DN13376_c1_g2, Pdensi_DN14323_c0_g1d179544, Pdensi_DN15098_c0_g1d108891, Pdensi_DN15115_c0_g1, Pdensi_DN15588_c0_g1d9544, Pdensi_DN15924_c0_g1d110384, Pdensi_DN15958_c0_g1d397154, Pdensi_DN16309_c0_g1d278549, Pdensi_DN16455_c0_g1, Pdensi_DN17569_c0_g1d401490, Pdensi_DN17589_c0_g2, Pdensi_DN17676_c0_g1d351375, Pdensi_DN17827_c0_g1, Pdensi_DN18206_…
GO:0006720	6.00862751422205e-06	0.99999713633676	70	178	isoprenoid metabolic process	BP	0.000255692289842082	BP isoprenoid metabolic process	Pdensi_DN11319_c0_g1d457139, Pdensi_DN12267_c0_g1d175845, Pdensi_DN12721_c0_g1d390380, Pdensi_DN12945_c0_g1d212100, Pdensi_DN13059_c0_g1d390976, Pdensi_DN13292_c0_g1d339486, Pdensi_DN14793_c0_g1, Pdensi_DN15174_c0_g1d53919, Pdensi_DN15579_c0_g1d467163, Pdensi_DN15626_c0_g1d54595, Pdensi_DN15788_c0_g1d468038, Pdensi_DN16375_c0_g1d278578, Pdensi_DN16449_c0_g1, Pdensi_DN16923_c0_g2, Pdensi_DN17375_c…
GO:0000271	6.02290910134172e-06	0.999997030175357	76	196	polysaccharide biosynthetic process	BP	0.000255692289842082	BP polysaccharide biosynthetic process	Pdensi_DN12525_c0_g1, Pdensi_DN13537_c0_g1d461758, Pdensi_DN13671_c0_g1, Pdensi_DN14247_c0_g3, Pdensi_DN14675_c0_g1d394077, Pdensi_DN15318_c3_g1, Pdensi_DN15341_c0_g1d344263, Pdensi_DN15384_c2_g1, Pdensi_DN15544_c0_g1d182222, Pdensi_DN16542_c0_g4, Pdensi_DN16813_c0_g1d471946, Pdensi_DN16835_c0_g1, Pdensi_DN17377_c0_g1, Pdensi_DN17479_c0_g2, Pdensi_DN17499_c0_g1, Pdensi_DN17565_c0_g1d351275, Pdens…
GO:0018298	6.22526620185775e-06	0.999998254164072	29	58	protein-chromophore linkage	BP	0.00026337169320894	BP protein-chromophore linkage	Pdensi_DN10692_c0_g1, Pdensi_DN14461_c1_g1, Pdensi_DN14648_c0_g1d53257, Pdensi_DN15441_c0_g1d214349, Pdensi_DN15697_c0_g1, Pdensi_DN15810_c2_g2, Pdensi_DN16117_c0_g1d469076, Pdensi_DN18652_c0_g1d115657, Pdensi_DN18788_c0_g3, Pdensi_DN18900_c0_g1, Pdensi_DN19353_c2_g1, Pdensi_DN19470_c1_g1, Pdensi_DN19545_c3_g1, Pdensi_DN20545_c1_g2, Pdensi_DN20711_c0_g1d493269, Pdensi_DN21848_c0_g4, Pdensi_DN2281…
GO:0010052	6.59897717958396e-06	0.999999430380238	13	17	guard cell differentiation	BP	0.000278222855726171	BP guard cell differentiation	Pdensi_DN11589_c0_g1, Pdensi_DN14188_c0_g2, Pdensi_DN14284_c0_g1d107643, Pdensi_DN18049_c0_g2, Pdensi_DN18278_c0_g1, Pdensi_DN21202_c0_g1d220982, Pdensi_DN22607_c0_g1d301507, Pdensi_DN26347_c0_g1, Pdensi_DN3333_c0_g1, Pdensi_DN36582_c0_g1d508863, Pdensi_DN7548_c0_g1d263680, Pdensi_GG_12411_c1_g1, Pdensi_GG_3300_c0_g1
GO:0006641	6.74436672055782e-06	0.999998604704966	22	37	triglyceride metabolic process	BP	0.000283378887994945	BP triglyceride metabolic process	Pdensi_DN16858_c0_g3, Pdensi_DN17409_c0_g2, Pdensi_DN17466_c0_g1d529752, Pdensi_DN17809_c1_g9, Pdensi_DN18442_c0_g1d531857, Pdensi_DN19472_c0_g1, Pdensi_DN19656_c0_g1d15592, Pdensi_DN20014_c1_g1, Pdensi_DN20772_c0_g1d493131, Pdensi_DN21349_c1_g6, Pdensi_DN21394_c3_g1, Pdensi_DN21642_c0_g1, Pdensi_DN22518_c1_g1, Pdensi_DN23150_c0_g2d69298, Pdensi_DN24334_c0_g1d133196, Pdensi_DN24954_c0_g1d305220, …
GO:0034637	7.60115646572636e-06	0.99999628340069	73	187	cellular carbohydrate biosynthetic process	BP	0.000318288698559716	BP cellular carbohydrate biosynthetic process	Pdensi_DN10695_c0_g1d49277, Pdensi_DN12525_c0_g1, Pdensi_DN13537_c0_g1d461758, Pdensi_DN14247_c0_g3, Pdensi_DN14675_c0_g1d394077, Pdensi_DN15318_c3_g1, Pdensi_DN15341_c0_g1d344263, Pdensi_DN15384_c2_g1, Pdensi_DN15544_c0_g1d182222, Pdensi_DN16542_c0_g4, Pdensi_DN16813_c0_g1d471946, Pdensi_DN16835_c0_g1, Pdensi_DN17377_c0_g1, Pdensi_DN17479_c0_g2, Pdensi_DN17499_c0_g1, Pdensi_DN17565_c0_g1d351275,…
GO:1990837	8.09381131105252e-06	0.999996194501201	66	167	sequence-specific double-stranded DNA binding	MF	0.000337765207398991	MF sequence-specific double-stranded DNA binding	Pdensi_DN11590_c0_g1d336260, Pdensi_DN12213_c0_g1d389462, Pdensi_DN12868_c1_g1, Pdensi_DN1386_c0_g1d203205, Pdensi_DN14288_c0_g1d393278, Pdensi_DN14576_c2_g1, Pdensi_DN14863_c0_g1d342967, Pdensi_DN15055_c0_g1d181160, Pdensi_DN15069_c0_g1d53681, Pdensi_DN15119_c0_g1d53903, Pdensi_DN15221_c0_g1d214075, Pdensi_DN15238_c0_g1d344146, Pdensi_DN16539_c0_g1d279215, Pdensi_DN16982_c0_g1d279982, Pdensi_DN1…
GO:0016114	8.35420205092485e-06	0.99999669926839	47	107	terpenoid biosynthetic process	BP	0.000347449847331515	BP terpenoid biosynthetic process	Pdensi_DN11319_c0_g1d457139, Pdensi_DN12267_c0_g1d175845, Pdensi_DN13059_c0_g1d390976, Pdensi_DN13292_c0_g1d339486, Pdensi_DN14793_c0_g1, Pdensi_DN15626_c0_g1d54595, Pdensi_DN15788_c0_g1d468038, Pdensi_DN16449_c0_g1, Pdensi_DN17375_c0_g1, Pdensi_DN18372_c0_g1, Pdensi_DN18455_c0_g1d404196, Pdensi_DN18455_c0_g5, Pdensi_DN18574_c0_g1d217376, Pdensi_DN20891_c1_g1, Pdensi_DN20950_c0_g1d17810, Pdensi_D…
GO:0102336	8.52048703499592e-06	0.999999109317644	14	19	3-oxo-arachidoyl-CoA synthase activity	MF	0.000349624934556405	MF 3-oxo-arachidoyl-CoA synthase activity	Pdensi_DN12647_c0_g2, Pdensi_DN13489_c1_g1d177977, Pdensi_DN14040_c0_g1d213034, Pdensi_DN14115_c0_g2, Pdensi_DN16483_c0_g1, Pdensi_DN17954_c0_g1d216668, Pdensi_DN19699_c0_g4, Pdensi_DN20207_c0_g2, Pdensi_DN21774_c0_g1, Pdensi_DN24237_c2_g1, Pdensi_DN41763_c0_g1d320038, Pdensi_DN7371_c0_g1, Pdensi_GG_71588_c0_g1, Pdensi_GG_91279_c0_g1
GO:0102337	8.52048703499592e-06	0.999999109317644	14	19	3-oxo-cerotoyl-CoA synthase activity	MF	0.000349624934556405	MF 3-oxo-cerotoyl-CoA synthase activity	Pdensi_DN12647_c0_g2, Pdensi_DN13489_c1_g1d177977, Pdensi_DN14040_c0_g1d213034, Pdensi_DN14115_c0_g2, Pdensi_DN16483_c0_g1, Pdensi_DN17954_c0_g1d216668, Pdensi_DN19699_c0_g4, Pdensi_DN20207_c0_g2, Pdensi_DN21774_c0_g1, Pdensi_DN24237_c2_g1, Pdensi_DN41763_c0_g1d320038, Pdensi_DN7371_c0_g1, Pdensi_GG_71588_c0_g1, Pdensi_GG_91279_c0_g1
GO:0102338	8.52048703499592e-06	0.999999109317644	14	19	3-oxo-lignoceronyl-CoA synthase activity	MF	0.000349624934556405	MF 3-oxo-lignoceronyl-CoA synthase activity	Pdensi_DN12647_c0_g2, Pdensi_DN13489_c1_g1d177977, Pdensi_DN14040_c0_g1d213034, Pdensi_DN14115_c0_g2, Pdensi_DN16483_c0_g1, Pdensi_DN17954_c0_g1d216668, Pdensi_DN19699_c0_g4, Pdensi_DN20207_c0_g2, Pdensi_DN21774_c0_g1, Pdensi_DN24237_c2_g1, Pdensi_DN41763_c0_g1d320038, Pdensi_DN7371_c0_g1, Pdensi_GG_71588_c0_g1, Pdensi_GG_91279_c0_g1
GO:0102756	8.52048703499592e-06	0.999999109317644	14	19	very-long-chain 3-ketoacyl-CoA synthase activity	MF	0.000349624934556405	MF very-long-chain 3-ketoacyl-CoA synthase activity	Pdensi_DN12647_c0_g2, Pdensi_DN13489_c1_g1d177977, Pdensi_DN14040_c0_g1d213034, Pdensi_DN14115_c0_g2, Pdensi_DN16483_c0_g1, Pdensi_DN17954_c0_g1d216668, Pdensi_DN19699_c0_g4, Pdensi_DN20207_c0_g2, Pdensi_DN21774_c0_g1, Pdensi_DN24237_c2_g1, Pdensi_DN41763_c0_g1d320038, Pdensi_DN7371_c0_g1, Pdensi_GG_71588_c0_g1, Pdensi_GG_91279_c0_g1
GO:0042440	8.76723996326733e-06	0.999995916201491	64	162	pigment metabolic process	BP	0.000358550890364423	BP pigment metabolic process	Pdensi_DN10313_c0_g1d455218, Pdensi_DN10616_c0_g1d455771, Pdensi_DN1095_c0_g1d203057, Pdensi_DN12684_c0_g1d51036, Pdensi_DN13044_c0_g1d460723, Pdensi_DN13059_c0_g1d390976, Pdensi_DN13077_c0_g1d390972, Pdensi_DN13335_c0_g1, Pdensi_DN14029_c0_g1d52451, Pdensi_DN14090_c0_g1d7868, Pdensi_DN14229_c0_g1d213190, Pdensi_DN14453_c0_g1d342034, Pdensi_DN14793_c0_g1, Pdensi_DN14809_c0_g1, Pdensi_DN15407_c0_g…
GO:0007010	9.01149322828128e-06	0.999995648144966	70	177	cytoskeleton organization	BP	0.000367315649228515	BP cytoskeleton organization	Pdensi_DN10202_c0_g1, Pdensi_DN11480_c0_g1d5445, Pdensi_DN12279_c0_g1d6115, Pdensi_DN12288_c0_g1d6189, Pdensi_DN12594_c0_g1d211747, Pdensi_DN13026_c0_g1d460552, Pdensi_DN13531_c0_g1d522794, Pdensi_DN13660_c0_g1, Pdensi_DN13701_c0_g1d392284, Pdensi_DN13766_c0_g1d392221, Pdensi_DN14535_c0_g1d274242, Pdensi_DN14892_c1_g1, Pdensi_DN15515_c0_g2, Pdensi_DN16885_c0_g1d215590, Pdensi_DN17550_c0_g1d12277,…
GO:0050505	1.05821634211115e-05	0.999999224587588	12	15	hydroquinone glucosyltransferase activity	MF	0.00042990914905171	MF hydroquinone glucosyltransferase activity	Pdensi_DN14735_c0_g1, Pdensi_DN19999_c1_g3, Pdensi_DN20037_c1_g1, Pdensi_DN21866_c1_g2, Pdensi_DN23535_c1_g1, Pdensi_DN25789_c1_g2, Pdensi_DN27049_c0_g1d307150, Pdensi_DN37389_c0_g1d509567, Pdensi_GG_125320_c0_g1, Pdensi_GG_17249_c0_g1, Pdensi_GG_61608_c0_g1, Pdensi_GG_67055_c0_g1
GO:0003854	1.13022441671693e-05	0.999996258876361	35	72	3-beta-hydroxy-delta5-steroid dehydrogenase activity	MF	0.000457647635930694	MF 3-beta-hydroxy-delta5-steroid dehydrogenase activity	Pdensi_DN12525_c0_g1, Pdensi_DN12851_c0_g1, Pdensi_DN13376_c1_g2, Pdensi_DN14323_c0_g1d179544, Pdensi_DN15098_c0_g1d108891, Pdensi_DN15588_c0_g1d9544, Pdensi_DN15924_c0_g1d110384, Pdensi_DN15958_c0_g1d397154, Pdensi_DN16309_c0_g1d278549, Pdensi_DN16455_c0_g1, Pdensi_DN17569_c0_g1d401490, Pdensi_DN17589_c0_g2, Pdensi_DN17676_c0_g1d351375, Pdensi_DN19456_c1_g2, Pdensi_DN19711_c0_g2, Pdensi_DN20016_…
GO:1901362	1.19035907919299e-05	0.999991379970118	333	1114	organic cyclic compound biosynthetic process	BP	0.000480411695480881	BP organic cyclic compound biosynthetic process	Pdensi_DN10313_c0_g1d455218, Pdensi_DN10387_c0_g1d173149, Pdensi_DN10845_c0_g1, Pdensi_DN10851_c0_g1, Pdensi_DN11042_c0_g1d104080, Pdensi_DN11323_c0_g1d174533, Pdensi_DN12249_c0_g1, Pdensi_DN12267_c0_g1d175845, Pdensi_DN12525_c0_g1, Pdensi_DN12851_c0_g1, Pdensi_DN12868_c1_g1, Pdensi_DN12952_c0_g1d51325, Pdensi_DN12981_c0_g2, Pdensi_DN13044_c0_g1d460723, Pdensi_DN13077_c0_g1d390972, Pdensi_DN13119…
GO:0043269	1.19645373756317e-05	0.999994547875023	59	149	regulation of ion transport	BP	0.000481288226431558	BP regulation of ion transport	Pdensi_DN10129_c0_g1d386473, Pdensi_DN14864_c3_g2, Pdensi_DN14892_c1_g1, Pdensi_DN14914_c0_g2, Pdensi_DN15159_c0_g1d214023, Pdensi_DN15443_c3_g1, Pdensi_DN15452_c4_g1, Pdensi_DN16143_c1_g2, Pdensi_DN16451_c0_g4, Pdensi_DN16537_c0_g1d470760, Pdensi_DN16993_c6_g2, Pdensi_DN18659_c0_g1d479685, Pdensi_DN19254_c3_g2, Pdensi_DN19472_c0_g1, Pdensi_DN19673_c2_g1, Pdensi_DN19787_c0_g2, Pdensi_DN19789_c2_g…
GO:0015994	1.3284141436234e-05	0.99999569070388	33	69	chlorophyll metabolic process	BP	0.000532624612029919	BP chlorophyll metabolic process	Pdensi_DN10313_c0_g1d455218, Pdensi_DN10616_c0_g1d455771, Pdensi_DN1095_c0_g1d203057, Pdensi_DN12684_c0_g1d51036, Pdensi_DN13077_c0_g1d390972, Pdensi_DN13335_c0_g1, Pdensi_DN14090_c0_g1d7868, Pdensi_DN14229_c0_g1d213190, Pdensi_DN14453_c0_g1d342034, Pdensi_DN15853_c0_g2, Pdensi_DN15968_c0_g1, Pdensi_DN16186_c1_g1, Pdensi_DN16987_c0_g1d399737, Pdensi_DN17375_c0_g1, Pdensi_DN17414_c0_g1d57409, Pden…
GO:1901476	1.34038557981197e-05	0.999995345532629	36	79	NA	NA	0.000535673963475997	none	Pdensi_DN11585_c0_g1d336306, Pdensi_DN12993_c0_g2, Pdensi_DN13997_c2_g1, Pdensi_DN14494_c0_g1, Pdensi_DN15830_c0_g1, Pdensi_DN15830_c0_g1d396867, Pdensi_DN16435_c0_g1d527755, Pdensi_DN16923_c0_g2, Pdensi_DN18853_c0_g1d405511, Pdensi_DN19650_c1_g1d359717, Pdensi_DN19790_c0_g1d535027, Pdensi_DN20254_c0_g1d188649, Pdensi_DN20776_c0_g1, Pdensi_DN21369_c1_g1, Pdensi_DN21456_c0_g1d539896, Pdensi_DN2178…
GO:0051233	1.39713023311658e-05	0.999998942617888	12	15	spindle midzone	CC	0.000556538663315174	CC spindle midzone	Pdensi_DN13766_c0_g1d392221, Pdensi_DN16057_c4_g5, Pdensi_DN18203_c0_g2, Pdensi_DN20775_c6_g2, Pdensi_DN22138_c1_g1d222275, Pdensi_DN22417_c2_g3, Pdensi_DN23615_c1_g2, Pdensi_DN2469_c0_g1d203990, Pdensi_DN31245_c0_g1d564486, Pdensi_DN35986_c0_g1d239151, Pdensi_DN37017_c0_g2, Pdensi_GG_140227_c0_g2
GO:0006811	1.41118762045321e-05	0.99999060127489	215	693	ion transport	BP	0.000560319123473801	BP ion transport	Pdensi_DN10060_c0_g1d172739, Pdensi_DN10387_c0_g1d173149, Pdensi_DN10579_c0_g1, Pdensi_DN10851_c0_g1, Pdensi_DN10853_c0_g1d5059, Pdensi_DN10964_c0_g1, Pdensi_DN11112_c0_g1d387695, Pdensi_DN11544_c0_g2d5552, Pdensi_DN11585_c0_g1d336306, Pdensi_DN11991_c0_g2, Pdensi_DN12171_c0_g1d337482, Pdensi_DN12193_c0_g1d269701, Pdensi_DN12300_c0_g1d105477, Pdensi_DN12352_c0_g1d389636, Pdensi_DN12428_c0_g1, Pde…
GO:0016616	1.42015703465833e-05	0.999992546749999	90	249	oxidoreductase activity, acting on the CH-OH group of donors, NAD or NADP as acceptor	MF	0.000562061505103969	MF oxidoreductase activity, acting on the CH-OH group of donors, NAD or NADP as acceptor	Pdensi_DN11344_c0_g1d5349, Pdensi_DN12525_c0_g1, Pdensi_DN12684_c0_g1d51036, Pdensi_DN12721_c0_g1d390380, Pdensi_DN12777_c0_g2d460069, Pdensi_DN12851_c0_g1, Pdensi_DN13005_c0_g1d339187, Pdensi_DN13376_c1_g2, Pdensi_DN14048_c0_g1d213046, Pdensi_DN14323_c0_g1d179544, Pdensi_DN15098_c0_g1d108891, Pdensi_DN15144_c0_g1d109056, Pdensi_DN15237_c0_g1d9236, Pdensi_DN15588_c0_g1d9544, Pdensi_DN15924_c0_g1d…
GO:0042631	1.43830571468812e-05	0.999996022226913	27	52	cellular response to water deprivation	BP	0.000565595282484247	BP cellular response to water deprivation	Pdensi_DN10090_c0_g1d4523, Pdensi_DN11585_c0_g1d336306, Pdensi_DN12647_c0_g1d105770, Pdensi_DN12993_c0_g2, Pdensi_DN14989_c0_g1, Pdensi_DN15548_c0_g4, Pdensi_DN15835_c0_g1d110167, Pdensi_DN16181_c0_g4, Pdensi_DN16319_c0_g1d111066, Pdensi_DN16319_c0_g1d111067, Pdensi_DN16434_c0_g1, Pdensi_DN16502_c0_g1d215318, Pdensi_DN16502_c0_g1d470829, Pdensi_DN17354_c0_g1d473947, Pdensi_DN17873_c0_g3, Pdensi_D…
GO:0071462	1.43830571468812e-05	0.999996022226913	27	52	cellular response to water stimulus	BP	0.000565595282484247	BP cellular response to water stimulus	Pdensi_DN10090_c0_g1d4523, Pdensi_DN11585_c0_g1d336306, Pdensi_DN12647_c0_g1d105770, Pdensi_DN12993_c0_g2, Pdensi_DN14989_c0_g1, Pdensi_DN15548_c0_g4, Pdensi_DN15835_c0_g1d110167, Pdensi_DN16181_c0_g4, Pdensi_DN16319_c0_g1d111066, Pdensi_DN16319_c0_g1d111067, Pdensi_DN16434_c0_g1, Pdensi_DN16502_c0_g1d215318, Pdensi_DN16502_c0_g1d470829, Pdensi_DN17354_c0_g1d473947, Pdensi_DN17873_c0_g3, Pdensi_D…
GO:0000278	1.45760780571981e-05	0.999995298932942	33	67	mitotic cell cycle	BP	0.000571354318478476	BP mitotic cell cycle	Pdensi_DN10202_c0_g1, Pdensi_DN12166_c0_g1d337469, Pdensi_DN12279_c0_g1d6115, Pdensi_DN12288_c0_g1d6189, Pdensi_DN12525_c0_g1, Pdensi_DN12594_c0_g1d211747, Pdensi_DN15515_c0_g2, Pdensi_DN17385_c0_g1d57185, Pdensi_DN17727_c0_g1, Pdensi_DN17815_c0_g1, Pdensi_DN18189_c0_g1, Pdensi_DN18969_c0_g1, Pdensi_DN19860_c0_g2d535182, Pdensi_DN20037_c0_g1d219426, Pdensi_DN20715_c0_g1, Pdensi_DN20739_c0_g3, Pde…
GO:0042761	1.47037877122494e-05	0.999998025973125	15	22	very long-chain fatty acid biosynthetic process	BP	0.000574524749813976	BP very long-chain fatty acid biosynthetic process	Pdensi_DN11042_c0_g1d104080, Pdensi_DN12981_c0_g2, Pdensi_DN14653_c0_g1d108253, Pdensi_DN16445_c0_g1, Pdensi_DN18218_c0_g1d58768, Pdensi_DN18467_c0_g1d354439, Pdensi_DN19471_c0_g1d358612, Pdensi_DN21597_c0_g1d189745, Pdensi_DN25518_c2_g1, Pdensi_DN26156_c0_g1, Pdensi_DN2938_c0_g1, Pdensi_DN49927_c0_g1, Pdensi_DN9798_c0_g1, Pdensi_GG_4623_c0_g1, Pdensi_GG_81086_c0_g1
GO:0006787	1.49833925075661e-05	0.999997984710454	15	22	porphyrin-containing compound catabolic process	BP	0.000578085668790341	BP porphyrin-containing compound catabolic process	Pdensi_DN10616_c0_g1d455771, Pdensi_DN1095_c0_g1d203057, Pdensi_DN12684_c0_g1d51036, Pdensi_DN13335_c0_g1, Pdensi_DN14090_c0_g1d7868, Pdensi_DN14453_c0_g1d342034, Pdensi_DN15968_c0_g1, Pdensi_DN16186_c1_g1, Pdensi_DN16987_c0_g1d399737, Pdensi_DN19017_c0_g1d14435, Pdensi_DN19167_c0_g1d406908, Pdensi_DN20173_c0_g2, Pdensi_DN20806_c0_g1d121142, Pdensi_DN24446_c2_g1, Pdensi_DN25615_c3_g4
GO:0015996	1.49833925075661e-05	0.999997984710454	15	22	chlorophyll catabolic process	BP	0.000578085668790341	BP chlorophyll catabolic process	Pdensi_DN10616_c0_g1d455771, Pdensi_DN1095_c0_g1d203057, Pdensi_DN12684_c0_g1d51036, Pdensi_DN13335_c0_g1, Pdensi_DN14090_c0_g1d7868, Pdensi_DN14453_c0_g1d342034, Pdensi_DN15968_c0_g1, Pdensi_DN16186_c1_g1, Pdensi_DN16987_c0_g1d399737, Pdensi_DN19017_c0_g1d14435, Pdensi_DN19167_c0_g1d406908, Pdensi_DN20173_c0_g2, Pdensi_DN20806_c0_g1d121142, Pdensi_DN24446_c2_g1, Pdensi_DN25615_c3_g4
GO:0033015	1.49833925075661e-05	0.999997984710454	15	22	tetrapyrrole catabolic process	BP	0.000578085668790341	BP tetrapyrrole catabolic process	Pdensi_DN10616_c0_g1d455771, Pdensi_DN1095_c0_g1d203057, Pdensi_DN12684_c0_g1d51036, Pdensi_DN13335_c0_g1, Pdensi_DN14090_c0_g1d7868, Pdensi_DN14453_c0_g1d342034, Pdensi_DN15968_c0_g1, Pdensi_DN16186_c1_g1, Pdensi_DN16987_c0_g1d399737, Pdensi_DN19017_c0_g1d14435, Pdensi_DN19167_c0_g1d406908, Pdensi_DN20173_c0_g2, Pdensi_DN20806_c0_g1d121142, Pdensi_DN24446_c2_g1, Pdensi_DN25615_c3_g4
GO:0046149	1.49833925075661e-05	0.999997984710454	15	22	pigment catabolic process	BP	0.000578085668790341	BP pigment catabolic process	Pdensi_DN10616_c0_g1d455771, Pdensi_DN1095_c0_g1d203057, Pdensi_DN12684_c0_g1d51036, Pdensi_DN13335_c0_g1, Pdensi_DN14090_c0_g1d7868, Pdensi_DN14453_c0_g1d342034, Pdensi_DN15968_c0_g1, Pdensi_DN16186_c1_g1, Pdensi_DN16987_c0_g1d399737, Pdensi_DN19017_c0_g1d14435, Pdensi_DN19167_c0_g1d406908, Pdensi_DN20173_c0_g2, Pdensi_DN20806_c0_g1d121142, Pdensi_DN24446_c2_g1, Pdensi_DN25615_c3_g4
GO:0006464	1.51435262081985e-05	0.999987881970821	644	2291	cellular protein modification process	BP	0.000580612259526209	BP cellular protein modification process	Pdensi_DN10155_c0_g1d172859, Pdensi_DN10527_c0_g1d173309, Pdensi_DN10638_c0_g1, Pdensi_DN10671_c0_g1, Pdensi_DN10692_c0_g1, Pdensi_DN10694_c0_g1d173487, Pdensi_DN10731_c0_g1d267514, Pdensi_DN10847_c0_g2, Pdensi_DN10940_c0_g1d5120, Pdensi_DN10958_c0_g1d210221, Pdensi_DN11167_c0_g1d456771, Pdensi_DN11256_c0_g1d5270, Pdensi_DN1127_c0_g1d446291, Pdensi_DN11354_c0_g1d457167, Pdensi_DN11448_c0_g1d38814…
GO:0036211	1.51435262081985e-05	0.999987881970821	644	2291	protein modification process	BP	0.000580612259526209	BP protein modification process	Pdensi_DN10155_c0_g1d172859, Pdensi_DN10527_c0_g1d173309, Pdensi_DN10638_c0_g1, Pdensi_DN10671_c0_g1, Pdensi_DN10692_c0_g1, Pdensi_DN10694_c0_g1d173487, Pdensi_DN10731_c0_g1d267514, Pdensi_DN10847_c0_g2, Pdensi_DN10940_c0_g1d5120, Pdensi_DN10958_c0_g1d210221, Pdensi_DN11167_c0_g1d456771, Pdensi_DN11256_c0_g1d5270, Pdensi_DN1127_c0_g1d446291, Pdensi_DN11354_c0_g1d457167, Pdensi_DN11448_c0_g1d38814…
GO:0030243	1.54705485306939e-05	0.999994450715433	38	82	cellulose metabolic process	BP	0.00059130267888811	BP cellulose metabolic process	Pdensi_DN10289_c0_g1d386517, Pdensi_DN12857_c1_g1, Pdensi_DN14864_c0_g1d108554, Pdensi_DN15318_c3_g1, Pdensi_DN15384_c2_g1, Pdensi_DN16542_c0_g4, Pdensi_DN16733_c0_g1d471634, Pdensi_DN17479_c0_g2, Pdensi_DN17565_c0_g1d351275, Pdensi_DN18212_c0_g6, Pdensi_DN18550_c1_g1d404671, Pdensi_DN18948_c1_g1d481130, Pdensi_DN19099_c0_g1d60258, Pdensi_DN19354_c0_g1d60862, Pdensi_DN19354_c0_g2, Pdensi_DN19457_…
GO:1901575	1.60907610148595e-05	0.999987656818831	451	1570	organic substance catabolic process	BP	0.000613097971712148	BP organic substance catabolic process	Pdensi_DN100517_c0_g1, Pdensi_DN10080_c0_g1d172654, Pdensi_DN10289_c0_g1d386517, Pdensi_DN10374_c0_g1d334259, Pdensi_DN10456_c0_g2, Pdensi_DN10616_c0_g1d455771, Pdensi_DN10652_c0_g1, Pdensi_DN10695_c0_g1d49277, Pdensi_DN10704_c0_g1d173663, Pdensi_DN10713_c0_g1d173641, Pdensi_DN10950_c0_g1d387414, Pdensi_DN1095_c0_g1d203057, Pdensi_DN11376_c0_g1d174520, Pdensi_DN11461_c0_g1d210660, Pdensi_DN11539_…
GO:0031012	1.63139110372506e-05	0.999998824184227	11	14	extracellular matrix	CC	0.000619676082092965	CC extracellular matrix	Pdensi_DN15641_c0_g1, Pdensi_DN17363_c0_g1d400882, Pdensi_DN17492_c0_g1d474248, Pdensi_DN22169_c0_g1d125273, Pdensi_DN24100_c0_g1, Pdensi_DN25365_c0_g1d23124, Pdensi_DN30797_c0_g1d503674, Pdensi_DN35579_c0_g1d31124, Pdensi_DN41119_c0_g1d443107, Pdensi_DN6400_c0_g1d329090, Pdensi_DN9506_c0_g1d333058
GO:0072330	1.64927809460858e-05	0.999990834599015	101	286	monocarboxylic acid biosynthetic process	BP	0.000622996508970024	BP monocarboxylic acid biosynthetic process	Pdensi_DN10846_c0_g1d335071, Pdensi_DN11042_c0_g1d104080, Pdensi_DN11319_c0_g1d457139, Pdensi_DN11323_c0_g1d174533, Pdensi_DN11851_c0_g1d458179, Pdensi_DN11879_c0_g1, Pdensi_DN12095_c0_g1d175594, Pdensi_DN12647_c0_g2, Pdensi_DN12981_c0_g1d338959, Pdensi_DN12981_c0_g2, Pdensi_DN13489_c1_g1d177977, Pdensi_DN14040_c0_g1d213034, Pdensi_DN14115_c0_g2, Pdensi_DN14492_c3_g2, Pdensi_DN14628_c0_g1d464486,…
GO:0009415	1.65028825018549e-05	0.999990720164195	114	330	response to water	BP	0.000622996508970024	BP response to water	Pdensi_DN10028_c0_g1d386351, Pdensi_DN10090_c0_g1d4523, Pdensi_DN10855_c0_g1d210150, Pdensi_DN10885_c0_g1d335033, Pdensi_DN11112_c0_g1d387695, Pdensi_DN11560_c0_g3, Pdensi_DN11585_c0_g1d336306, Pdensi_DN12647_c0_g1d105770, Pdensi_DN12993_c0_g2, Pdensi_DN13092_c0_g1d177216, Pdensi_DN13335_c0_g1, Pdensi_DN14705_c0_g2, Pdensi_DN147_c0_g1d202455, Pdensi_DN14982_c0_g1d524945, Pdensi_DN14989_c0_g1, Pde…
GO:0030001	1.70788377335091e-05	0.999990652896714	102	292	metal ion transport	BP	0.000642761534209888	BP metal ion transport	Pdensi_DN10579_c0_g1, Pdensi_DN10964_c0_g1, Pdensi_DN11991_c0_g2, Pdensi_DN12171_c0_g1d337482, Pdensi_DN12193_c0_g1d269701, Pdensi_DN12428_c0_g1, Pdensi_DN12608_c0_g1d459878, Pdensi_DN13606_c0_g7, Pdensi_DN13969_c0_g1d212964, Pdensi_DN14033_c0_g2, Pdensi_DN14065_c0_g1d463100, Pdensi_DN14157_c0_g2, Pdensi_DN14628_c0_g1d274346, Pdensi_DN147_c0_g1d202455, Pdensi_DN15364_c0_g1d181907, Pdensi_DN15364_…
GO:1990939	1.78116366221263e-05	0.999998981122518	11	13	ATP-dependent microtubule motor activity	MF	0.000668290427268707	MF ATP-dependent microtubule motor activity	Pdensi_DN13500_c0_g2, Pdensi_DN13766_c0_g1d392221, Pdensi_DN17852_c0_g1d282283, Pdensi_DN18887_c5_g2, Pdensi_DN20126_c0_g6, Pdensi_DN23502_c0_g1d549139, Pdensi_DN26578_c2_g1, Pdensi_DN29759_c0_g1d309377, Pdensi_DN35986_c0_g1d239151, Pdensi_DN9890_c0_g1d266193, Pdensi_GG_152231_c0_g1
GO:0042446	1.88525137894899e-05	0.999994832986599	26	50	hormone biosynthetic process	BP	0.000705187474644061	BP hormone biosynthetic process	Pdensi_DN10158_c0_g1d266584, Pdensi_DN12887_c0_g1d176910, Pdensi_DN14508_c0_g1d8354, Pdensi_DN15429_c0_g1, Pdensi_DN17827_c0_g1, Pdensi_DN18493_c1_g2, Pdensi_DN19522_c1_g3, Pdensi_DN20840_c1_g1, Pdensi_DN21873_c3_g1d420618, Pdensi_DN22345_c0_g1d222514, Pdensi_DN22958_c0_g1, Pdensi_DN24294_c0_g1, Pdensi_DN25332_c0_g1d74269, Pdensi_DN26518_c3_g1, Pdensi_DN27094_c0_g1, Pdensi_DN36994_c0_g1d509197, P…
GO:0008152	2.12671930261941e-05	0.99998094664335	2737	10784	metabolic process	BP	0.000793091766681992	BP metabolic process	Pdensi_DN10026_c0_g1, Pdensi_DN100517_c0_g1, Pdensi_DN10058_c0_g2, Pdensi_DN10060_c0_g1d172739, Pdensi_DN10080_c0_g1d172654, Pdensi_DN10099_c0_g1d386291, Pdensi_DN10115_c0_g1d172805, Pdensi_DN10155_c0_g1d172859, Pdensi_DN10158_c0_g1d266584, Pdensi_DN10213_c0_g1d518881, Pdensi_DN10236_c0_g1d455061, Pdensi_DN10289_c0_g1d386517, Pdensi_DN10310_c0_g1d4708, Pdensi_DN10313_c0_g1d455218, Pdensi_DN10347_…
GO:0045787	2.17674741615249e-05	0.999992158930263	37	80	positive regulation of cell cycle	BP	0.00080928830450833	BP positive regulation of cell cycle	Pdensi_DN12525_c0_g1, Pdensi_DN13835_c0_g2d392407, Pdensi_DN14084_c0_g1d341311, Pdensi_DN14259_c0_g1, Pdensi_DN14731_c0_g1d274697, Pdensi_DN16057_c4_g5, Pdensi_DN17354_c0_g1d473947, Pdensi_DN17385_c0_g1d57185, Pdensi_DN17727_c0_g1, Pdensi_DN17815_c0_g1, Pdensi_DN18055_c1_g1, Pdensi_DN18189_c0_g1, Pdensi_DN18969_c0_g1, Pdensi_DN19151_c0_g1d285866, Pdensi_DN19324_c0_g1d15073, Pdensi_DN19378_c0_g2d4…
GO:0080043	2.40805858841953e-05	0.999992658151467	29	58	quercetin 3-O-glucosyltransferase activity	MF	0.000889893699437326	MF quercetin 3-O-glucosyltransferase activity	Pdensi_DN14735_c0_g1, Pdensi_DN15182_c2_g2, Pdensi_DN16166_c0_g5, Pdensi_DN16191_c0_g1d183796, Pdensi_DN16362_c0_g1d184375, Pdensi_DN18287_c0_g1d403608, Pdensi_DN18705_c0_g1d217585, Pdensi_DN19999_c1_g3, Pdensi_DN20037_c1_g1, Pdensi_DN21311_c1_g4, Pdensi_DN21866_c1_g2, Pdensi_DN22093_c1_g1, Pdensi_DN23535_c1_g1, Pdensi_DN24249_c0_g2, Pdensi_DN24532_c2_g3, Pdensi_DN24736_c1_g2, Pdensi_DN25430_c0_g…
GO:0080044	2.40805858841953e-05	0.999992658151467	29	58	quercetin 7-O-glucosyltransferase activity	MF	0.000889893699437326	MF quercetin 7-O-glucosyltransferase activity	Pdensi_DN14735_c0_g1, Pdensi_DN15182_c2_g2, Pdensi_DN16166_c0_g5, Pdensi_DN16191_c0_g1d183796, Pdensi_DN16362_c0_g1d184375, Pdensi_DN18287_c0_g1d403608, Pdensi_DN18705_c0_g1d217585, Pdensi_DN19999_c1_g3, Pdensi_DN20037_c1_g1, Pdensi_DN21311_c1_g4, Pdensi_DN21866_c1_g2, Pdensi_DN22093_c1_g1, Pdensi_DN23535_c1_g1, Pdensi_DN24249_c0_g2, Pdensi_DN24532_c2_g3, Pdensi_DN24736_c1_g2, Pdensi_DN25430_c0_g…
GO:0006812	2.42367809546826e-05	0.999985268659151	130	391	cation transport	BP	0.000892976172771773	BP cation transport	Pdensi_DN10060_c0_g1d172739, Pdensi_DN10387_c0_g1d173149, Pdensi_DN10579_c0_g1, Pdensi_DN10851_c0_g1, Pdensi_DN10964_c0_g1, Pdensi_DN11991_c0_g2, Pdensi_DN12171_c0_g1d337482, Pdensi_DN12193_c0_g1d269701, Pdensi_DN12428_c0_g1, Pdensi_DN12499_c0_g1d105600, Pdensi_DN12608_c0_g1d459878, Pdensi_DN13606_c0_g7, Pdensi_DN13863_c0_g1d392460, Pdensi_DN13969_c0_g1d212964, Pdensi_DN14033_c0_g2, Pdensi_DN1406…
GO:0005200	2.44250555845853e-05	0.999994232430085	22	39	structural constituent of cytoskeleton	MF	0.000897218583734363	MF structural constituent of cytoskeleton	Pdensi_DN11331_c0_g1d268435, Pdensi_DN12279_c0_g1d6115, Pdensi_DN12288_c0_g1d6189, Pdensi_DN14892_c1_g1, Pdensi_DN15515_c0_g2, Pdensi_DN17618_c0_g1, Pdensi_DN19267_c1_g10, Pdensi_DN19838_c0_g1d288407, Pdensi_DN20362_c0_g6d490465, Pdensi_DN21370_c2_g1, Pdensi_DN21778_c1_g3, Pdensi_DN22064_c0_g2d422082, Pdensi_DN22064_c0_g3, Pdensi_DN22064_c1_g3, Pdensi_DN24154_c1_g7, Pdensi_DN24459_c0_g1d72159, Pd…
GO:0046460	2.47988228087289e-05	0.999994719874087	20	34	neutral lipid biosynthetic process	BP	0.000905526062619926	BP neutral lipid biosynthetic process	Pdensi_DN16858_c0_g3, Pdensi_DN17409_c0_g2, Pdensi_DN17466_c0_g1d529752, Pdensi_DN17809_c1_g9, Pdensi_DN18442_c0_g1d531857, Pdensi_DN19472_c0_g1, Pdensi_DN19656_c0_g1d15592, Pdensi_DN20014_c1_g1, Pdensi_DN20772_c0_g1d493131, Pdensi_DN21349_c1_g6, Pdensi_DN21394_c3_g1, Pdensi_DN22518_c1_g1, Pdensi_DN24334_c0_g1d133196, Pdensi_DN24954_c0_g1d305220, Pdensi_DN25650_c1_g1, Pdensi_DN33183_c0_g2, Pdensi…
GO:0046463	2.47988228087289e-05	0.999994719874087	20	34	acylglycerol biosynthetic process	BP	0.000905526062619926	BP acylglycerol biosynthetic process	Pdensi_DN16858_c0_g3, Pdensi_DN17409_c0_g2, Pdensi_DN17466_c0_g1d529752, Pdensi_DN17809_c1_g9, Pdensi_DN18442_c0_g1d531857, Pdensi_DN19472_c0_g1, Pdensi_DN19656_c0_g1d15592, Pdensi_DN20014_c1_g1, Pdensi_DN20772_c0_g1d493131, Pdensi_DN21349_c1_g6, Pdensi_DN21394_c3_g1, Pdensi_DN22518_c1_g1, Pdensi_DN24334_c0_g1d133196, Pdensi_DN24954_c0_g1d305220, Pdensi_DN25650_c1_g1, Pdensi_DN33183_c0_g2, Pdensi…
GO:0008083	2.50847751642446e-05	0.999997784533223	11	15	growth factor activity	MF	0.000913249574154651	MF growth factor activity	Pdensi_DN15834_c0_g1d526435, Pdensi_DN17128_c0_g1d56912, Pdensi_DN17363_c0_g1d400882, Pdensi_DN17492_c0_g1d474248, Pdensi_DN218_c0_g1, Pdensi_DN22169_c0_g1d125273, Pdensi_DN26698_c0_g2, Pdensi_DN35579_c0_g1d31124, Pdensi_DN6400_c0_g1d329090, Pdensi_GG_34222_c0_g1, Pdensi_GG_71144_c0_g1
GO:0071840	2.5347692899673e-05	0.99997912118327	777	2816	cellular component organization or biogenesis	BP	0.000920091254988427	BP cellular component organization or biogenesis	Pdensi_DN100517_c0_g1, Pdensi_DN10109_c0_g1d172869, Pdensi_DN10115_c0_g1d172805, Pdensi_DN10129_c0_g1d386473, Pdensi_DN10202_c0_g1, Pdensi_DN10236_c0_g1d455061, Pdensi_DN10258_c0_g1d266747, Pdensi_DN10289_c0_g1d386517, Pdensi_DN10542_c0_g1d209911, Pdensi_DN10546_c0_g1d4860, Pdensi_DN10628_c0_g1, Pdensi_DN10731_c0_g1d267514, Pdensi_DN10745_c0_g1, Pdensi_DN10847_c0_g2, Pdensi_DN10856_c0_g1d387249, …
GO:0098542	2.56274176096368e-05	0.99998147301905	290	972	defense response to other organism	BP	0.00092750084558299	BP defense response to other organism	Pdensi_DN10553_c0_g1d103553, Pdensi_DN10616_c0_g1d455771, Pdensi_DN10671_c0_g1, Pdensi_DN1095_c0_g1d203057, Pdensi_DN11282_c0_g1d174432, Pdensi_DN11320_c0_g1, Pdensi_DN1182_c0_g1d259126, Pdensi_DN11879_c0_g1, Pdensi_DN11970_c0_g1d5850, Pdensi_DN12076_c0_g1d5943, Pdensi_DN12247_c0_g1d50657, Pdensi_DN12284_c0_g1d50629, Pdensi_DN13092_c0_g1d177216, Pdensi_DN13293_c0_g1d461084, Pdensi_DN13394_c0_g1d2…
GO:0009987	2.59074320236874e-05	0.999976599935313	3255	12909	cellular process	BP	0.000934877304407706	BP cellular process	Pdensi_DN10026_c0_g1, Pdensi_DN10028_c0_g1d386351, Pdensi_DN100517_c0_g1, Pdensi_DN10058_c0_g2, Pdensi_DN10060_c0_g1d172739, Pdensi_DN10080_c0_g1d172654, Pdensi_DN10090_c0_g1d4523, Pdensi_DN10109_c0_g1d172869, Pdensi_DN10115_c0_g1d172805, Pdensi_DN10129_c0_g1d386473, Pdensi_DN10155_c0_g1d172859, Pdensi_DN10158_c0_g1d266584, Pdensi_DN10201_c1_g1, Pdensi_DN10202_c0_g1, Pdensi_DN10213_c0_g1d518881, …
GO:0009263	2.7217190838885e-05	0.999997404637959	12	16	deoxyribonucleotide biosynthetic process	BP	0.000979260159537479	BP deoxyribonucleotide biosynthetic process	Pdensi_DN15551_c0_g1, Pdensi_DN15996_c0_g1, Pdensi_DN18389_c0_g1d217070, Pdensi_DN19769_c0_g1d409219, Pdensi_DN22346_c0_g1d424208, Pdensi_DN22961_c0_g2d546367, Pdensi_DN23694_c1_g1, Pdensi_DN24541_c2_g2, Pdensi_DN32798_c0_g1, Pdensi_DN38689_c0_g2, Pdensi_GG_10430_c0_g1, Pdensi_GG_155594_c0_g1
GO:0052542	3.02903066329175e-05	0.999989641469821	33	70	defense response by callose deposition	BP	0.0010866426084189	BP defense response by callose deposition	Pdensi_DN11871_c0_g1d458112, Pdensi_DN14864_c3_g2, Pdensi_DN14914_c0_g2, Pdensi_DN15159_c0_g1d214023, Pdensi_DN15194_c0_g1d343911, Pdensi_DN15443_c3_g1, Pdensi_DN15452_c4_g1, Pdensi_DN16537_c0_g1d470760, Pdensi_DN16993_c6_g2, Pdensi_DN19254_c3_g2, Pdensi_DN19673_c2_g1, Pdensi_DN19789_c2_g1, Pdensi_DN20598_c4_g3, Pdensi_DN20614_c1_g1d413419, Pdensi_DN21344_c0_g1d417506, Pdensi_DN21355_c0_g1d362854…
GO:0010444	3.25292494313607e-05	0.999996832110182	12	16	guard mother cell differentiation	BP	0.00116356082003896	BP guard mother cell differentiation	Pdensi_DN18278_c0_g1, Pdensi_DN18671_c0_g2, Pdensi_DN20128_c2_g3, Pdensi_DN21408_c0_g1d65408, Pdensi_DN22607_c0_g1d301507, Pdensi_DN22868_c0_g1d496691, Pdensi_DN32028_c1_g1, Pdensi_DN32909_c0_g1d199954, Pdensi_DN34080_c0_g2, Pdensi_DN34732_c1_g1, Pdensi_DN7548_c0_g1d263680, Pdensi_GG_140449_c0_g1
GO:0051783	3.26448040464281e-05	0.999987182616849	41	92	regulation of nuclear division	BP	0.00116429971176054	BP regulation of nuclear division	Pdensi_DN12001_c0_g1d337225, Pdensi_DN12525_c0_g1, Pdensi_DN12774_c0_g1d211866, Pdensi_DN14084_c0_g1d341311, Pdensi_DN15367_c0_g1d525637, Pdensi_DN16057_c4_g5, Pdensi_DN16510_c0_g1, Pdensi_DN16536_c0_g1d279066, Pdensi_DN1733_c0_g1d98645, Pdensi_DN17354_c0_g1d473947, Pdensi_DN17385_c0_g1d57185, Pdensi_DN17486_c0_g1d401111, Pdensi_DN17685_c0_g1d475159, Pdensi_DN17727_c0_g1, Pdensi_DN17815_c0_g1, Pd…
GO:0009414	3.40319031767181e-05	0.999980006604077	110	321	response to water deprivation	BP	0.00121025339152219	BP response to water deprivation	Pdensi_DN10028_c0_g1d386351, Pdensi_DN10090_c0_g1d4523, Pdensi_DN10855_c0_g1d210150, Pdensi_DN10885_c0_g1d335033, Pdensi_DN11560_c0_g3, Pdensi_DN11585_c0_g1d336306, Pdensi_DN12647_c0_g1d105770, Pdensi_DN12993_c0_g2, Pdensi_DN13092_c0_g1d177216, Pdensi_DN13335_c0_g1, Pdensi_DN14705_c0_g2, Pdensi_DN147_c0_g1d202455, Pdensi_DN14982_c0_g1d524945, Pdensi_DN14989_c0_g1, Pdensi_DN15273_c0_g1d53982, Pden…
GO:0009813	3.48621495238048e-05	0.999984028169035	54	135	flavonoid biosynthetic process	BP	0.0012361957008889	BP flavonoid biosynthetic process	Pdensi_DN10769_c0_g1d267536, Pdensi_DN13864_c0_g1, Pdensi_DN14029_c0_g1d52451, Pdensi_DN14809_c0_g1, Pdensi_DN14844_c0_g1d180691, Pdensi_DN15109_c0_g1d108947, Pdensi_DN15407_c0_g1d182088, Pdensi_DN15588_c0_g1d9544, Pdensi_DN15958_c0_g1d397154, Pdensi_DN16285_c0_g1d184157, Pdensi_DN16309_c0_g1d278549, Pdensi_DN16424_c0_g1d215277, Pdensi_DN17378_c0_g1d280994, Pdensi_DN17434_c0_g1, Pdensi_DN17589_c0…
GO:0051273	3.83566272143116e-05	0.999984942004391	40	91	beta-glucan metabolic process	BP	0.00135618864349392	BP beta-glucan metabolic process	Pdensi_DN10289_c0_g1d386517, Pdensi_DN12857_c1_g1, Pdensi_DN14864_c0_g1d108554, Pdensi_DN15318_c3_g1, Pdensi_DN15384_c2_g1, Pdensi_DN16542_c0_g4, Pdensi_DN16733_c0_g1d471634, Pdensi_DN17479_c0_g2, Pdensi_DN17565_c0_g1d351275, Pdensi_DN17725_c0_g1d57805, Pdensi_DN18212_c0_g6, Pdensi_DN18550_c1_g1d404671, Pdensi_DN18948_c1_g1d481130, Pdensi_DN19099_c0_g1d60258, Pdensi_DN19354_c0_g1d60862, Pdensi_DN…
GO:0016106	3.99554278512492e-05	0.99999248396365	17	28	sesquiterpenoid biosynthetic process	BP	0.00140865846065223	BP sesquiterpenoid biosynthetic process	Pdensi_DN11319_c0_g1d457139, Pdensi_DN12267_c0_g1d175845, Pdensi_DN16449_c0_g1, Pdensi_DN18372_c0_g1, Pdensi_DN18455_c0_g1d404196, Pdensi_DN18455_c0_g5, Pdensi_DN20891_c1_g1, Pdensi_DN21227_c0_g1d362762, Pdensi_DN21873_c3_g1d420618, Pdensi_DN22261_c0_g1d542815, Pdensi_DN237_c0_g1d202516, Pdensi_DN29431_c1_g1, Pdensi_DN71415_c0_g1, Pdensi_GG_120308_c0_g1, Pdensi_GG_33342_c0_g1, Pdensi_GG_55735_c0_…
GO:0034765	4.03336062315059e-05	0.99998202567063	50	124	regulation of ion transmembrane transport	BP	0.00141791694800672	BP regulation of ion transmembrane transport	Pdensi_DN14864_c3_g2, Pdensi_DN14892_c1_g1, Pdensi_DN14914_c0_g2, Pdensi_DN15159_c0_g1d214023, Pdensi_DN15443_c3_g1, Pdensi_DN15452_c4_g1, Pdensi_DN16143_c1_g2, Pdensi_DN16451_c0_g4, Pdensi_DN16537_c0_g1d470760, Pdensi_DN16993_c6_g2, Pdensi_DN18659_c0_g1d479685, Pdensi_DN19254_c3_g2, Pdensi_DN19472_c0_g1, Pdensi_DN19673_c2_g1, Pdensi_DN19787_c0_g2, Pdensi_DN19789_c2_g1, Pdensi_DN19967_c2_g1, Pden…
GO:0009812	4.16006646869422e-05	0.99998045413594	56	142	flavonoid metabolic process	BP	0.00145828158584027	BP flavonoid metabolic process	Pdensi_DN10769_c0_g1d267536, Pdensi_DN13864_c0_g1, Pdensi_DN14029_c0_g1d52451, Pdensi_DN14809_c0_g1, Pdensi_DN14844_c0_g1d180691, Pdensi_DN15109_c0_g1d108947, Pdensi_DN15407_c0_g1d182088, Pdensi_DN15588_c0_g1d9544, Pdensi_DN15958_c0_g1d397154, Pdensi_DN16285_c0_g1d184157, Pdensi_DN16309_c0_g1d278549, Pdensi_DN16424_c0_g1d215277, Pdensi_DN17378_c0_g1d280994, Pdensi_DN17434_c0_g1, Pdensi_DN17589_c0…
GO:0031984	4.22137419971079e-05	0.99997355434775	135	410	organelle subcompartment	CC	0.00147555669675931	CC organelle subcompartment	Pdensi_DN10250_c0_g1, Pdensi_DN10347_c0_g1d209793, Pdensi_DN10387_c0_g1d173149, Pdensi_DN10616_c0_g1d455771, Pdensi_DN10671_c0_g1, Pdensi_DN11196_c0_g1d5219, Pdensi_DN11834_c0_g1d336839, Pdensi_DN11837_c0_g1d269228, Pdensi_DN12020_c0_g1d5957, Pdensi_DN12428_c0_g1d50752, Pdensi_DN12851_c0_g1, Pdensi_DN12972_c0_g1d271183, Pdensi_DN13077_c0_g1d390972, Pdensi_DN13092_c0_g1d177216, Pdensi_DN13226_c0_g…
GO:0080167	4.25379238790405e-05	0.999984953636576	33	73	response to karrikin	BP	0.00148266417065894	BP response to karrikin	Pdensi_DN10652_c0_g1, Pdensi_DN10846_c0_g1d335071, Pdensi_DN11461_c0_g1d210660, Pdensi_DN14115_c0_g2, Pdensi_DN14269_c0_g1d52720, Pdensi_DN14494_c0_g1, Pdensi_DN15311_c1_g4, Pdensi_DN15830_c0_g1, Pdensi_DN15830_c0_g1d396867, Pdensi_DN17399_c0_g1d57131, Pdensi_DN18267_c0_g4, Pdensi_DN18491_c0_g1d404351, Pdensi_DN19699_c0_g4, Pdensi_DN21220_c1_g1, Pdensi_DN21721_c0_g1, Pdensi_DN21766_c0_g1d420000, …
GO:0009664	4.2877994234178e-05	0.999985210596696	32	69	plant-type cell wall organization	BP	0.00149028360130065	BP plant-type cell wall organization	Pdensi_DN11062_c0_g1d456534, Pdensi_DN13714_c0_g2d462335, Pdensi_DN14096_c0_g2d392918, Pdensi_DN15773_c0_g1d468033, Pdensi_DN17479_c0_g2, Pdensi_DN17565_c0_g1d351275, Pdensi_DN17848_c0_g1d476052, Pdensi_DN18181_c0_g1d58614, Pdensi_DN18759_c0_g1d13953, Pdensi_DN20275_c0_g1d119663, Pdensi_DN20769_c0_g1d493684, Pdensi_DN20822_c1_g1, Pdensi_DN21156_c1_g1d416466, Pdensi_DN21624_c0_g2d540410, Pdensi_DN…
GO:1903046	4.37589789624077e-05	0.999980097435628	52	129	meiotic cell cycle process	BP	0.0015166070985587	BP meiotic cell cycle process	Pdensi_DN10546_c0_g1d4860, Pdensi_DN11480_c0_g1d5445, Pdensi_DN11862_c0_g1d336785, Pdensi_DN12001_c0_g1d337225, Pdensi_DN12077_c0_g1d105072, Pdensi_DN12288_c0_g1d6189, Pdensi_DN14018_c0_g1, Pdensi_DN14234_c0_g1d213181, Pdensi_DN15080_c0_g1d108895, Pdensi_DN15367_c0_g1d525637, Pdensi_DN16279_c0_g1d527212, Pdensi_DN16378_c1_g1, Pdensi_DN16510_c0_g1, Pdensi_DN16907_c0_g1, Pdensi_DN1733_c0_g1d98645, …
GO:0000075	4.40299381627888e-05	0.999985209513592	31	65	cell cycle checkpoint	BP	0.00152169946850495	BP cell cycle checkpoint	Pdensi_DN12001_c0_g1d337225, Pdensi_DN14900_c0_g1d343302, Pdensi_DN15367_c0_g1d525637, Pdensi_DN16387_c0_g2, Pdensi_DN16510_c0_g1, Pdensi_DN1733_c0_g1d98645, Pdensi_DN17685_c0_g1d475159, Pdensi_DN19002_c0_g1d406330, Pdensi_DN20072_c0_g1d188476, Pdensi_DN20675_c0_g2d413654, Pdensi_DN20976_c1_g10, Pdensi_DN21502_c0_g1d221401, Pdensi_DN21750_c0_g1d540941, Pdensi_DN21836_c1_g2, Pdensi_DN21951_c0_g1d6…
GO:0016043	4.54001713193147e-05	0.999962418996923	747	2710	cellular component organization	BP	0.00156464803909178	BP cellular component organization	Pdensi_DN100517_c0_g1, Pdensi_DN10109_c0_g1d172869, Pdensi_DN10115_c0_g1d172805, Pdensi_DN10129_c0_g1d386473, Pdensi_DN10202_c0_g1, Pdensi_DN10236_c0_g1d455061, Pdensi_DN10258_c0_g1d266747, Pdensi_DN10289_c0_g1d386517, Pdensi_DN10542_c0_g1d209911, Pdensi_DN10546_c0_g1d4860, Pdensi_DN10628_c0_g1, Pdensi_DN10731_c0_g1d267514, Pdensi_DN10745_c0_g1, Pdensi_DN10847_c0_g2, Pdensi_DN10856_c0_g1d387249, …
GO:0098807	4.64139217392386e-05	0.999998554448767	8	9	chloroplast thylakoid membrane protein complex	CC	0.00159510477820369	CC chloroplast thylakoid membrane protein complex	Pdensi_DN10387_c0_g1d173149, Pdensi_DN10759_c0_g1d103777, Pdensi_DN14838_c0_g1, Pdensi_DN19116_c1_g4, Pdensi_DN19234_c0_g3, Pdensi_DN19470_c1_g1, Pdensi_DN21837_c0_g2d221798, Pdensi_DN53210_c0_g1d254999
GO:0000307	4.66385856182687e-05	0.999988965351555	20	37	cyclin-dependent protein kinase holoenzyme complex	CC	0.00159834862276687	CC cyclin-dependent protein kinase holoenzyme complex	Pdensi_DN12525_c0_g1, Pdensi_DN13835_c0_g2d392407, Pdensi_DN14259_c0_g1, Pdensi_DN14731_c0_g1d274697, Pdensi_DN17385_c0_g1d57185, Pdensi_DN17727_c0_g1, Pdensi_DN17815_c0_g1, Pdensi_DN18055_c1_g1, Pdensi_DN18189_c0_g1, Pdensi_DN18969_c0_g1, Pdensi_DN19860_c0_g2d535182, Pdensi_DN20280_c0_g1d16456, Pdensi_DN20715_c0_g1, Pdensi_DN21408_c0_g1d65408, Pdensi_DN25445_c0_g1, Pdensi_DN30757_c0_g1, Pdensi_D…
GO:0010374	4.76727372335737e-05	0.999993100959928	14	21	stomatal complex development	BP	0.00162923903375687	BP stomatal complex development	Pdensi_DN11589_c0_g1, Pdensi_DN14188_c0_g2, Pdensi_DN14284_c0_g1d107643, Pdensi_DN18049_c0_g2, Pdensi_DN18278_c0_g1, Pdensi_DN21202_c0_g1d220982, Pdensi_DN22607_c0_g1d301507, Pdensi_DN26347_c0_g1, Pdensi_DN2854_c0_g1d447410, Pdensi_DN3333_c0_g1, Pdensi_DN36582_c0_g1d508863, Pdensi_GG_121618_c0_g1, Pdensi_GG_12411_c1_g1, Pdensi_GG_3300_c0_g1
GO:0010564	4.78535447824408e-05	0.99997605099157	64	168	regulation of cell cycle process	BP	0.00163087539148824	BP regulation of cell cycle process	Pdensi_DN10202_c0_g1, Pdensi_DN11448_c0_g1d388149, Pdensi_DN12001_c0_g1d337225, Pdensi_DN12525_c0_g1, Pdensi_DN12774_c0_g1d211866, Pdensi_DN14084_c0_g1d341311, Pdensi_DN15367_c0_g1d525637, Pdensi_DN16057_c4_g5, Pdensi_DN16510_c0_g1, Pdensi_DN16536_c0_g1d279066, Pdensi_DN1733_c0_g1d98645, Pdensi_DN17354_c0_g1d473947, Pdensi_DN17385_c0_g1d57185, Pdensi_DN17486_c0_g1d401111, Pdensi_DN17685_c0_g1d475…
GO:0006633	5.04685700005481e-05	0.999973387895339	74	202	fatty acid biosynthetic process	BP	0.00171523236935381	BP fatty acid biosynthetic process	Pdensi_DN10846_c0_g1d335071, Pdensi_DN11042_c0_g1d104080, Pdensi_DN11851_c0_g1d458179, Pdensi_DN11879_c0_g1, Pdensi_DN12095_c0_g1d175594, Pdensi_DN12647_c0_g2, Pdensi_DN12981_c0_g1d338959, Pdensi_DN12981_c0_g2, Pdensi_DN13489_c1_g1d177977, Pdensi_DN14040_c0_g1d213034, Pdensi_DN14115_c0_g2, Pdensi_DN14628_c0_g1d464486, Pdensi_DN14653_c0_g1d108253, Pdensi_DN14965_c0_g1d465570, Pdensi_DN15119_c0_g1d…
GO:0044255	5.3069471791253e-05	0.99996215813923	239	788	cellular lipid metabolic process	BP	0.00179864461162122	BP cellular lipid metabolic process	Pdensi_DN10846_c0_g1d335071, Pdensi_DN11042_c0_g1d104080, Pdensi_DN11319_c0_g1d457139, Pdensi_DN11851_c0_g1d458179, Pdensi_DN11879_c0_g1, Pdensi_DN12095_c0_g1d175594, Pdensi_DN12267_c0_g1d175845, Pdensi_DN12400_c0_g1d389834, Pdensi_DN12647_c0_g2, Pdensi_DN12721_c0_g1d390380, Pdensi_DN12842_c0_g1d212003, Pdensi_DN12945_c0_g1d212100, Pdensi_DN12981_c0_g1d338959, Pdensi_DN12981_c0_g2, Pdensi_DN13038…
GO:0015144	5.32452967399579e-05	0.99998046277242	34	77	carbohydrate transmembrane transporter activity	MF	0.00179963235730728	MF carbohydrate transmembrane transporter activity	Pdensi_DN11585_c0_g1d336306, Pdensi_DN12993_c0_g2, Pdensi_DN13997_c2_g1, Pdensi_DN14494_c0_g1, Pdensi_DN15830_c0_g1, Pdensi_DN15830_c0_g1d396867, Pdensi_DN16435_c0_g1d527755, Pdensi_DN18853_c0_g1d405511, Pdensi_DN19650_c1_g1d359717, Pdensi_DN19790_c0_g1d535027, Pdensi_DN20254_c0_g1d188649, Pdensi_DN20776_c0_g1, Pdensi_DN21369_c1_g1, Pdensi_DN21456_c0_g1d539896, Pdensi_DN21784_c0_g3, Pdensi_DN2180…
GO:0009543	5.45737073520657e-05	0.999984620030454	24	47	chloroplast thylakoid lumen	CC	0.00183442415206163	CC chloroplast thylakoid lumen	Pdensi_DN10671_c0_g1, Pdensi_DN13252_c0_g1d106448, Pdensi_DN14633_c0_g1d213544, Pdensi_DN15045_c0_g1d53811, Pdensi_DN15798_c1_g3, Pdensi_DN16288_c0_g1, Pdensi_DN17158_c0_g1d215886, Pdensi_DN17376_c0_g1, Pdensi_DN17566_c0_g1d12213, Pdensi_DN17902_c0_g1d402633, Pdensi_DN18045_c0_g1d282906, Pdensi_DN18083_c0_g1, Pdensi_DN18630_c0_g1d115702, Pdensi_DN18870_c0_g1d59882, Pdensi_DN18991_c1_g1, Pdensi_DN…
GO:0031978	5.45737073520657e-05	0.999984620030454	24	47	plastid thylakoid lumen	CC	0.00183442415206163	CC plastid thylakoid lumen	Pdensi_DN10671_c0_g1, Pdensi_DN13252_c0_g1d106448, Pdensi_DN14633_c0_g1d213544, Pdensi_DN15045_c0_g1d53811, Pdensi_DN15798_c1_g3, Pdensi_DN16288_c0_g1, Pdensi_DN17158_c0_g1d215886, Pdensi_DN17376_c0_g1, Pdensi_DN17566_c0_g1d12213, Pdensi_DN17902_c0_g1d402633, Pdensi_DN18045_c0_g1d282906, Pdensi_DN18083_c0_g1, Pdensi_DN18630_c0_g1d115702, Pdensi_DN18870_c0_g1d59882, Pdensi_DN18991_c1_g1, Pdensi_DN…
GO:0008574	5.69366508842287e-05	0.999996466070816	10	12	ATP-dependent microtubule motor activity, plus-end-directed	MF	0.00190862232158088	MF ATP-dependent microtubule motor activity, plus-end-directed	Pdensi_DN13500_c0_g2, Pdensi_DN13766_c0_g1d392221, Pdensi_DN17852_c0_g1d282283, Pdensi_DN18887_c5_g2, Pdensi_DN23502_c0_g1d549139, Pdensi_DN26578_c2_g1, Pdensi_DN29759_c0_g1d309377, Pdensi_DN35986_c0_g1d239151, Pdensi_DN9890_c0_g1d266193, Pdensi_GG_152231_c0_g1
GO:0033037	5.85145136608456e-05	0.999978996759557	33	72	polysaccharide localization	BP	0.00195085480463292	BP polysaccharide localization	Pdensi_DN11871_c0_g1d458112, Pdensi_DN14864_c3_g2, Pdensi_DN14914_c0_g2, Pdensi_DN15159_c0_g1d214023, Pdensi_DN15194_c0_g1d343911, Pdensi_DN15443_c3_g1, Pdensi_DN15452_c4_g1, Pdensi_DN16537_c0_g1d470760, Pdensi_DN16993_c6_g2, Pdensi_DN19254_c3_g2, Pdensi_DN19673_c2_g1, Pdensi_DN19789_c2_g1, Pdensi_DN20598_c4_g3, Pdensi_DN20614_c1_g1d413419, Pdensi_DN21344_c0_g1d417506, Pdensi_DN21355_c0_g1d362854…
GO:0052545	5.85145136608456e-05	0.999978996759557	33	72	callose localization	BP	0.00195085480463292	BP callose localization	Pdensi_DN11871_c0_g1d458112, Pdensi_DN14864_c3_g2, Pdensi_DN14914_c0_g2, Pdensi_DN15159_c0_g1d214023, Pdensi_DN15194_c0_g1d343911, Pdensi_DN15443_c3_g1, Pdensi_DN15452_c4_g1, Pdensi_DN16537_c0_g1d470760, Pdensi_DN16993_c6_g2, Pdensi_DN19254_c3_g2, Pdensi_DN19673_c2_g1, Pdensi_DN19789_c2_g1, Pdensi_DN20598_c4_g3, Pdensi_DN20614_c1_g1d413419, Pdensi_DN21344_c0_g1d417506, Pdensi_DN21355_c0_g1d362854…
GO:0016829	6.03562304931919e-05	0.999961471957717	137	426	lyase activity	MF	0.00200680377214355	MF lyase activity	Pdensi_DN10313_c0_g1d455218, Pdensi_DN10692_c0_g1, Pdensi_DN12400_c0_g1d389834, Pdensi_DN13376_c1_g2, Pdensi_DN13470_c0_g1d391777, Pdensi_DN13591_c0_g1, Pdensi_DN13774_c0_g1d392336, Pdensi_DN13823_c0_g1d462655, Pdensi_DN13861_c0_g1, Pdensi_DN14189_c0_g2, Pdensi_DN14212_c0_g1, Pdensi_DN14572_c0_g1d180080, Pdensi_DN14572_c0_g2d180081, Pdensi_DN15003_c0_g1d108917, Pdensi_DN15296_c0_g1d466330, Pdensi…
GO:0044707	6.38585092955479e-05	0.999949778018808	443	1559	NA	NA	0.00211751365012723	none	Pdensi_DN10028_c0_g1d386351, Pdensi_DN10201_c1_g1, Pdensi_DN10616_c0_g1d455771, Pdensi_DN10628_c0_g1, Pdensi_DN10704_c0_g1d173663, Pdensi_DN11112_c0_g1d387695, Pdensi_DN11573_c0_g1d210841, Pdensi_DN11585_c0_g1d336306, Pdensi_DN11589_c0_g1, Pdensi_DN11862_c0_g1d336785, Pdensi_DN11895_c0_g1, Pdensi_DN1194_c0_g1d98292, Pdensi_DN11998_c0_g1d389096, Pdensi_DN12005_c0_g1d337285, Pdensi_DN12020_c0_g1d59…
GO:0033692	6.49588513190967e-05	0.999967527246434	62	161	cellular polysaccharide biosynthetic process	BP	0.00214819446585983	BP cellular polysaccharide biosynthetic process	Pdensi_DN12525_c0_g1, Pdensi_DN13537_c0_g1d461758, Pdensi_DN14247_c0_g3, Pdensi_DN14675_c0_g1d394077, Pdensi_DN15318_c3_g1, Pdensi_DN15341_c0_g1d344263, Pdensi_DN15384_c2_g1, Pdensi_DN15544_c0_g1d182222, Pdensi_DN16542_c0_g4, Pdensi_DN16813_c0_g1d471946, Pdensi_DN16835_c0_g1, Pdensi_DN17377_c0_g1, Pdensi_DN17479_c0_g2, Pdensi_DN17499_c0_g1, Pdensi_DN17565_c0_g1d351275, Pdensi_DN18222_c0_g1d477961…
GO:0009312	6.76153363459916e-05	0.999979922071542	25	50	oligosaccharide biosynthetic process	BP	0.00223003376781981	BP oligosaccharide biosynthetic process	Pdensi_DN10695_c0_g1d49277, Pdensi_DN11461_c0_g1d210660, Pdensi_DN13038_c0_g3, Pdensi_DN19514_c0_g2d359177, Pdensi_DN19962_c2_g3, Pdensi_DN20300_c0_g1d62840, Pdensi_DN20300_c0_g1d62841, Pdensi_DN20492_c0_g3, Pdensi_DN20864_c0_g2, Pdensi_DN21044_c0_g5, Pdensi_DN21552_c0_g2, Pdensi_DN21928_c0_g1d298018, Pdensi_DN23083_c0_g1d68985, Pdensi_DN24896_c0_g1, Pdensi_DN26146_c0_g2d76577, Pdensi_DN28526_c0_…
GO:0044267	6.81983530700331e-05	0.999943258356139	745	2720	cellular protein metabolic process	BP	0.00224172276661999	BP cellular protein metabolic process	Pdensi_DN10115_c0_g1d172805, Pdensi_DN10155_c0_g1d172859, Pdensi_DN10527_c0_g1d173309, Pdensi_DN10638_c0_g1, Pdensi_DN10671_c0_g1, Pdensi_DN10692_c0_g1, Pdensi_DN10694_c0_g1d173487, Pdensi_DN10731_c0_g1d267514, Pdensi_DN10847_c0_g2, Pdensi_DN10938_c0_g1d173901, Pdensi_DN10940_c0_g1d5120, Pdensi_DN10958_c0_g1d210221, Pdensi_DN11167_c0_g1d456771, Pdensi_DN11256_c0_g1d5270, Pdensi_DN1127_c0_g1d44629…
GO:0007275	6.83351792905596e-05	0.999951255535389	229	756	multicellular organism development	BP	0.00224172276661999	BP multicellular organism development	Pdensi_DN10201_c1_g1, Pdensi_DN10628_c0_g1, Pdensi_DN11573_c0_g1d210841, Pdensi_DN11862_c0_g1d336785, Pdensi_DN11895_c0_g1, Pdensi_DN1194_c0_g1d98292, Pdensi_DN11998_c0_g1d389096, Pdensi_DN12020_c0_g1d5957, Pdensi_DN12095_c0_g1d175594, Pdensi_DN12353_c0_g1d50734, Pdensi_DN12400_c0_g1d389834, Pdensi_DN12416_c0_g1d337984, Pdensi_DN12594_c0_g1d211747, Pdensi_DN12604_c0_g1d6601, Pdensi_DN12887_c0_g1d…
GO:0009617	7.41496844672019e-05	0.999946830330495	234	776	response to bacterium	BP	0.00242597994327493	BP response to bacterium	Pdensi_DN10616_c0_g1d455771, Pdensi_DN10671_c0_g1, Pdensi_DN11320_c0_g1, Pdensi_DN11879_c0_g1, Pdensi_DN11970_c0_g1d5850, Pdensi_DN12254_c0_g1, Pdensi_DN13092_c0_g1d177216, Pdensi_DN13293_c0_g1d461084, Pdensi_DN13394_c0_g1d271800, Pdensi_DN14230_c0_g3, Pdensi_DN14673_c0_g1d464608, Pdensi_DN14838_c0_g1, Pdensi_DN14864_c3_g2, Pdensi_DN14914_c0_g2, Pdensi_DN14989_c0_g1, Pdensi_DN15082_c1_g1, Pdensi_…
GO:0034762	8.46903409520949e-05	0.999960749729353	50	127	regulation of transmembrane transport	BP	0.00276347285409907	BP regulation of transmembrane transport	Pdensi_DN14864_c3_g2, Pdensi_DN14892_c1_g1, Pdensi_DN14914_c0_g2, Pdensi_DN15159_c0_g1d214023, Pdensi_DN15443_c3_g1, Pdensi_DN15452_c4_g1, Pdensi_DN16143_c1_g2, Pdensi_DN16451_c0_g4, Pdensi_DN16537_c0_g1d470760, Pdensi_DN16993_c6_g2, Pdensi_DN18659_c0_g1d479685, Pdensi_DN19254_c3_g2, Pdensi_DN19472_c0_g1, Pdensi_DN19673_c2_g1, Pdensi_DN19787_c0_g2, Pdensi_DN19789_c2_g1, Pdensi_DN19967_c2_g1, Pden…
GO:0032501	9.50436174184337e-05	0.999924695137245	445	1573	multicellular organismal process	BP	0.00309307730001794	BP multicellular organismal process	Pdensi_DN10028_c0_g1d386351, Pdensi_DN10201_c1_g1, Pdensi_DN10616_c0_g1d455771, Pdensi_DN10628_c0_g1, Pdensi_DN10704_c0_g1d173663, Pdensi_DN11112_c0_g1d387695, Pdensi_DN11573_c0_g1d210841, Pdensi_DN11585_c0_g1d336306, Pdensi_DN11589_c0_g1, Pdensi_DN11862_c0_g1d336785, Pdensi_DN11895_c0_g1, Pdensi_DN1194_c0_g1d98292, Pdensi_DN11998_c0_g1d389096, Pdensi_DN12005_c0_g1d337285, Pdensi_DN12020_c0_g1d59…
GO:0009833	9.74548924231448e-05	0.999983989210991	14	22	plant-type primary cell wall biogenesis	BP	0.00316315892894065	BP plant-type primary cell wall biogenesis	Pdensi_DN15384_c2_g1, Pdensi_DN16542_c0_g4, Pdensi_DN18948_c1_g1d481130, Pdensi_DN19099_c0_g1d60258, Pdensi_DN19457_c0_g1d408126, Pdensi_DN22565_c1_g2, Pdensi_DN25780_c2_g1, Pdensi_DN34798_c0_g2, Pdensi_DN38664_c1_g5, Pdensi_GG_120481_c0_g2, Pdensi_GG_146417_c0_g1, Pdensi_GG_22707_c0_g1, Pdensi_GG_53153_c0_g1, Pdensi_GG_66470_c0_g1
GO:0050664	0.000101056805046702	0.999985747641484	13	19	oxidoreductase activity, acting on NAD(P)H, oxygen as acceptor	MF	0.00327141409265958	MF oxidoreductase activity, acting on NAD(P)H, oxygen as acceptor	Pdensi_DN11871_c0_g1d458112, Pdensi_DN12205_c0_g1d269792, Pdensi_DN15194_c0_g1d343911, Pdensi_DN19456_c1_g1d358738, Pdensi_DN19456_c1_g2, Pdensi_DN19614_c0_g5, Pdensi_DN19958_c1_g1, Pdensi_DN21636_c0_g3, Pdensi_DN25099_c0_g1d73557, Pdensi_DN38255_c3_g1, Pdensi_DN39819_c1_g4, Pdensi_DN9320_c0_g1d209152, Pdensi_GG_122504_c0_g1
GO:0016538	0.000108966316382154	0.999970526121189	21	41	cyclin-dependent protein serine/threonine kinase regulator activity	MF	0.00351817825182275	MF cyclin-dependent protein serine/threonine kinase regulator activity	Pdensi_DN12525_c0_g1, Pdensi_DN13835_c0_g2d392407, Pdensi_DN14259_c0_g1, Pdensi_DN14731_c0_g1d274697, Pdensi_DN16732_c0_g1d56187, Pdensi_DN17385_c0_g1d57185, Pdensi_DN17727_c0_g1, Pdensi_DN17815_c0_g1, Pdensi_DN18055_c1_g1, Pdensi_DN18189_c0_g1, Pdensi_DN18969_c0_g1, Pdensi_DN19860_c0_g2d535182, Pdensi_DN20280_c0_g1d16456, Pdensi_DN20715_c0_g1, Pdensi_DN21408_c0_g1d65408, Pdensi_DN25445_c0_g1, Pd…
GO:0009773	0.000110616160873495	0.999996027631539	8	9	photosynthetic electron transport in photosystem I	BP	0.00356207264503128	BP photosynthetic electron transport in photosystem I	Pdensi_DN14633_c0_g1d213544, Pdensi_DN16418_c0_g1, Pdensi_DN16657_c1_g1d399093, Pdensi_DN19116_c1_g4, Pdensi_DN19234_c0_g3, Pdensi_DN48293_c0_g1d250334, Pdensi_GG_108756_c0_g1, Pdensi_GG_8757_c0_g1
GO:0044085	0.00011647771214901	0.999932486957464	88	255	cellular component biogenesis	BP	0.00372665567069896	BP cellular component biogenesis	Pdensi_DN11717_c0_g1d336592, Pdensi_DN12202_c0_g1d389479, Pdensi_DN12216_c0_g1, Pdensi_DN12969_c0_g1d51365, Pdensi_DN13283_c0_g1d271643, Pdensi_DN13873_c0_g1d340772, Pdensi_DN14110_c0_g1d393011, Pdensi_DN14247_c0_g3, Pdensi_DN14923_c0_g4, Pdensi_DN15094_c1_g3d465823, Pdensi_DN15384_c2_g1, Pdensi_DN15418_c0_g2d466840, Pdensi_DN15702_c0_g1d345565, Pdensi_DN16433_c0_g1d215250, Pdensi_DN16533_c0_g1d3…
GO:0016759	0.000116638338703105	0.999982232775385	13	20	cellulose synthase activity	MF	0.00372665567069896	MF cellulose synthase activity	Pdensi_DN15384_c2_g1, Pdensi_DN16542_c0_g4, Pdensi_DN18948_c1_g1d481130, Pdensi_DN19099_c0_g1d60258, Pdensi_DN19457_c0_g1d408126, Pdensi_DN22565_c1_g2, Pdensi_DN25780_c2_g1, Pdensi_DN34798_c0_g2, Pdensi_DN38664_c1_g5, Pdensi_GG_120481_c0_g2, Pdensi_GG_146417_c0_g1, Pdensi_GG_22707_c0_g1, Pdensi_GG_53153_c0_g1
GO:0016760	0.000116638338703105	0.999982232775385	13	20	cellulose synthase (UDP-forming) activity	MF	0.00372665567069896	MF cellulose synthase (UDP-forming) activity	Pdensi_DN15384_c2_g1, Pdensi_DN16542_c0_g4, Pdensi_DN18948_c1_g1d481130, Pdensi_DN19099_c0_g1d60258, Pdensi_DN19457_c0_g1d408126, Pdensi_DN22565_c1_g2, Pdensi_DN25780_c2_g1, Pdensi_DN34798_c0_g2, Pdensi_DN38664_c1_g5, Pdensi_GG_120481_c0_g2, Pdensi_GG_146417_c0_g1, Pdensi_GG_22707_c0_g1, Pdensi_GG_53153_c0_g1
GO:0010333	0.000118152749211772	0.999959176446729	28	63	terpene synthase activity	MF	0.00376523657163438	MF terpene synthase activity	Pdensi_DN15316_c1_g8, Pdensi_DN16260_c0_g2, Pdensi_DN16260_c0_g3d346952, Pdensi_DN16375_c0_g1d278578, Pdensi_DN16424_c2_g2, Pdensi_DN19094_c0_g2, Pdensi_DN19094_c0_g3, Pdensi_DN19827_c1_g1, Pdensi_DN21005_c2_g2, Pdensi_DN21275_c0_g1d294340, Pdensi_DN21275_c0_g1d294343, Pdensi_DN22459_c1_g5, Pdensi_DN23108_c0_g1d547079, Pdensi_DN23707_c0_g1d130847, Pdensi_DN24439_c2_g1, Pdensi_DN24478_c0_g1d133775…
GO:0048856	0.000119165832604138	0.999905260155929	444	1572	anatomical structure development	BP	0.00378768290212478	BP anatomical structure development	Pdensi_DN10201_c1_g1, Pdensi_DN10527_c0_g1d173309, Pdensi_DN10616_c0_g1d455771, Pdensi_DN10628_c0_g1, Pdensi_DN11338_c0_g1, Pdensi_DN11573_c0_g1d210841, Pdensi_DN11585_c0_g1d336306, Pdensi_DN11589_c0_g1, Pdensi_DN11862_c0_g1d336785, Pdensi_DN11895_c0_g1, Pdensi_DN1194_c0_g1d98292, Pdensi_DN11998_c0_g1d389096, Pdensi_DN12020_c0_g1d5957, Pdensi_DN12095_c0_g1d175594, Pdensi_DN12213_c0_g1d389462, Pde…
GO:0016701	0.000119741495576012	0.999962343768557	25	52	oxidoreductase activity, acting on single donors with incorporation of molecular oxygen	MF	0.0037961457602638	MF oxidoreductase activity, acting on single donors with incorporation of molecular oxygen	Pdensi_DN10616_c0_g1d455771, Pdensi_DN11879_c0_g1, Pdensi_DN12129_c0_g1d105271, Pdensi_DN12978_c0_g1d212044, Pdensi_DN14047_c0_g1d7924, Pdensi_DN14259_c0_g1d393338, Pdensi_DN14965_c0_g1d465570, Pdensi_DN15119_c0_g1d395319, Pdensi_DN15579_c0_g1d467163, Pdensi_DN15972_c0_g1d346127, Pdensi_DN17691_c0_g2d401637, Pdensi_DN17968_c0_g1d476348, Pdensi_DN18297_c0_g1d477770, Pdensi_DN22547_c0_g1d20905, Pde…
GO:0008236	0.000121454198167422	0.999938653461855	59	155	serine-type peptidase activity	MF	0.00383064667690515	MF serine-type peptidase activity	Pdensi_DN10115_c0_g1d172805, Pdensi_DN10620_c0_g1d4883, Pdensi_DN11783_c0_g1d457849, Pdensi_DN12005_c0_g1d337285, Pdensi_DN13455_c0_g2, Pdensi_DN13530_c0_g1, Pdensi_DN13684_c0_g1, Pdensi_DN14036_c0_g1d213013, Pdensi_DN14620_c0_g3, Pdensi_DN14879_c0_g1d53497, Pdensi_DN14974_c0_g1d465599, Pdensi_DN15905_c0_g1d346289, Pdensi_DN16329_c0_g1d10610, Pdensi_DN16701_c0_g1d56253, Pdensi_DN16881_c0_g1, Pden…
GO:0017171	0.000121454198167422	0.999938653461855	59	155	serine hydrolase activity	MF	0.00383064667690515	MF serine hydrolase activity	Pdensi_DN10115_c0_g1d172805, Pdensi_DN10620_c0_g1d4883, Pdensi_DN11783_c0_g1d457849, Pdensi_DN12005_c0_g1d337285, Pdensi_DN13455_c0_g2, Pdensi_DN13530_c0_g1, Pdensi_DN13684_c0_g1, Pdensi_DN14036_c0_g1d213013, Pdensi_DN14620_c0_g3, Pdensi_DN14879_c0_g1d53497, Pdensi_DN14974_c0_g1d465599, Pdensi_DN15905_c0_g1d346289, Pdensi_DN16329_c0_g1d10610, Pdensi_DN16701_c0_g1d56253, Pdensi_DN16881_c0_g1, Pden…
GO:0005663	0.000122228100092657	0.999992184449834	9	11	DNA replication factor C complex	CC	0.00384517066676106	CC DNA replication factor C complex	Pdensi_DN17777_c0_g1, Pdensi_DN17972_c0_g1d58186, Pdensi_DN21912_c0_g1, Pdensi_DN21912_c0_g2, Pdensi_DN22203_c0_g1, Pdensi_DN23045_c1_g1, Pdensi_DN23487_c0_g6, Pdensi_DN27024_c0_g1d79152, Pdensi_GG_43265_c0_g1
GO:0002239	0.000128175231529909	0.999942612151548	44	111	response to oomycetes	BP	0.00402194863335153	BP response to oomycetes	Pdensi_DN13092_c0_g1d177216, Pdensi_DN15082_c1_g1, Pdensi_DN15318_c4_g3, Pdensi_DN15442_c0_g3, Pdensi_DN15442_c2_g3, Pdensi_DN15934_c0_g1, Pdensi_DN15934_c0_g1d183236, Pdensi_DN16567_c1_g4, Pdensi_DN17291_c0_g1d57060, Pdensi_DN18247_c0_g3d477764, Pdensi_DN19185_c0_g2d357147, Pdensi_DN19449_c2_g3, Pdensi_DN19985_c1_g1, Pdensi_DN20095_c0_g5, Pdensi_DN20095_c0_g8, Pdensi_DN20441_c0_g1, Pdensi_DN2071…
GO:0045737	0.000139707231305072	1	6	6	positive regulation of cyclin-dependent protein serine/threonine kinase activity	BP	0.00436149623634078	BP positive regulation of cyclin-dependent protein serine/threonine kinase activity	Pdensi_DN13835_c0_g2d392407, Pdensi_DN14259_c0_g1, Pdensi_DN14731_c0_g1d274697, Pdensi_DN18055_c1_g1, Pdensi_DN20280_c0_g1d16456, Pdensi_GG_31567_c1_g1
GO:1904031	0.000139707231305072	1	6	6	positive regulation of cyclin-dependent protein kinase activity	BP	0.00436149623634078	BP positive regulation of cyclin-dependent protein kinase activity	Pdensi_DN13835_c0_g2d392407, Pdensi_DN14259_c0_g1, Pdensi_DN14731_c0_g1d274697, Pdensi_DN18055_c1_g1, Pdensi_DN20280_c0_g1d16456, Pdensi_GG_31567_c1_g1
GO:0008299	0.000143266617992828	0.999926958999586	59	157	isoprenoid biosynthetic process	BP	0.00445424379958815	BP isoprenoid biosynthetic process	Pdensi_DN11319_c0_g1d457139, Pdensi_DN12267_c0_g1d175845, Pdensi_DN12945_c0_g1d212100, Pdensi_DN13059_c0_g1d390976, Pdensi_DN13292_c0_g1d339486, Pdensi_DN14793_c0_g1, Pdensi_DN15174_c0_g1d53919, Pdensi_DN15626_c0_g1d54595, Pdensi_DN15788_c0_g1d468038, Pdensi_DN16449_c0_g1, Pdensi_DN17375_c0_g1, Pdensi_DN18372_c0_g1, Pdensi_DN18455_c0_g1d404196, Pdensi_DN18455_c0_g5, Pdensi_DN18574_c0_g1d217376, P…
GO:0009654	0.000143404213940608	0.999977628443021	13	20	photosystem II oxygen evolving complex	CC	0.00445424379958815	CC photosystem II oxygen evolving complex	Pdensi_DN13226_c0_g1, Pdensi_DN14891_c0_g1, Pdensi_DN15045_c0_g1d53811, Pdensi_DN17158_c0_g1d215886, Pdensi_DN18870_c0_g1d59882, Pdensi_DN20746_c4_g2, Pdensi_DN21646_c1_g2, Pdensi_DN22909_c1_g2, Pdensi_DN25096_c0_g2, Pdensi_DN35867_c0_g1, Pdensi_DN50783_c0_g1d252689, Pdensi_DN875_c0_g1, Pdensi_GG_32787_c1_g1
GO:0010206	0.000160706020995115	0.999985425954049	10	13	photosystem II repair	BP	0.00497904588785116	BP photosystem II repair	Pdensi_DN12020_c0_g1d5957, Pdensi_DN14857_c0_g1d342973, Pdensi_DN15905_c0_g1d346289, Pdensi_DN16514_c0_g1d55876, Pdensi_DN18083_c0_g1, Pdensi_DN18630_c0_g1d115702, Pdensi_DN22222_c0_g3, Pdensi_DN23265_c0_g4, Pdensi_DN23694_c0_g1d224375, Pdensi_DN9303_c0_g1d332792
GO:0009611	0.000162024251650855	0.999913239472124	66	182	response to wounding	BP	0.00500724318263059	BP response to wounding	Pdensi_DN11475_c0_g1d336191, Pdensi_DN13606_c0_g1d340396, Pdensi_DN14230_c0_g3, Pdensi_DN14363_c0_g1d107808, Pdensi_DN14492_c3_g2, Pdensi_DN14673_c0_g1d464608, Pdensi_DN14989_c0_g1, Pdensi_DN15387_c0_g1d54146, Pdensi_DN15724_c0_g1d54664, Pdensi_DN15856_c2_g1, Pdensi_DN16245_c0_g1d278220, Pdensi_DN16517_c0_g1, Pdensi_DN16632_c1_g1, Pdensi_DN17399_c0_g4, Pdensi_DN17569_c0_g1d401490, Pdensi_DN19025_…
GO:1901564	0.000163614797326424	0.999857687643527	1165	4387	organonitrogen compound metabolic process	BP	0.00504369333768316	BP organonitrogen compound metabolic process	Pdensi_DN10058_c0_g2, Pdensi_DN10060_c0_g1d172739, Pdensi_DN10115_c0_g1d172805, Pdensi_DN10155_c0_g1d172859, Pdensi_DN10158_c0_g1d266584, Pdensi_DN10313_c0_g1d455218, Pdensi_DN10387_c0_g1d173149, Pdensi_DN10527_c0_g1d173309, Pdensi_DN10616_c0_g1d455771, Pdensi_DN10620_c0_g1d4883, Pdensi_DN10638_c0_g1, Pdensi_DN10671_c0_g1, Pdensi_DN10692_c0_g1, Pdensi_DN10694_c0_g1d173487, Pdensi_DN10704_c0_g1d17…
GO:0090406	0.000164859643381381	0.999950420942181	23	46	pollen tube	CC	0.00506933073846155	CC pollen tube	Pdensi_DN13671_c0_g1, Pdensi_DN15547_c1_g1, Pdensi_DN16533_c1_g1, Pdensi_DN17702_c1_g5, Pdensi_DN19876_c1_g2, Pdensi_DN20199_c0_g4, Pdensi_DN20250_c0_g5, Pdensi_DN20621_c0_g1d492348, Pdensi_DN20970_c1_g1, Pdensi_DN21784_c0_g3, Pdensi_DN21802_c0_g3, Pdensi_DN21887_c0_g2d124261, Pdensi_DN23174_c0_g1d69241, Pdensi_DN2329_c0_g1d381079, Pdensi_DN24080_c0_g3, Pdensi_DN26834_c0_g2, Pdensi_DN27283_c0_g1d…
GO:0010325	0.000174477633193701	0.999975052872673	12	18	raffinose family oligosaccharide biosynthetic process	BP	0.00535166520413378	BP raffinose family oligosaccharide biosynthetic process	Pdensi_DN11461_c0_g1d210660, Pdensi_DN19514_c0_g2d359177, Pdensi_DN20864_c0_g2, Pdensi_DN21552_c0_g2, Pdensi_DN21928_c0_g1d298018, Pdensi_DN23083_c0_g1d68985, Pdensi_DN26146_c0_g2d76577, Pdensi_DN34393_c0_g1d201230, Pdensi_DN41215_c0_g1d443168, Pdensi_GG_104441_c0_g1, Pdensi_GG_94203_c4_g1, Pdensi_GG_94454_c2_g1
GO:0046777	0.000183096795967624	0.999893710989961	83	245	protein autophosphorylation	BP	0.00560203139582737	BP protein autophosphorylation	Pdensi_DN10155_c0_g1d172859, Pdensi_DN11167_c0_g1d456771, Pdensi_DN13003_c0_g1d212187, Pdensi_DN13092_c0_g1d177216, Pdensi_DN13193_c0_g1, Pdensi_DN13222_c0_g2d7189, Pdensi_DN15185_c1_g9, Pdensi_DN15202_c0_g1, Pdensi_DN15751_c0_g1d467779, Pdensi_DN15751_c0_g1d526247, Pdensi_DN16192_c0_g1d214994, Pdensi_DN16293_c2_g2, Pdensi_DN16378_c1_g1, Pdensi_DN16387_c0_g2, Pdensi_DN16444_c2_g1, Pdensi_DN16516_…
GO:0004857	0.000184459280238315	0.999918572611779	41	102	enzyme inhibitor activity	MF	0.00562862272211112	MF enzyme inhibitor activity	Pdensi_DN11370_c0_g1d49791, Pdensi_DN12774_c0_g1d211866, Pdensi_DN13723_c0_g1d462239, Pdensi_DN15778_c0_g1d526271, Pdensi_DN15873_c0_g3, Pdensi_DN16147_c0_g1d55359, Pdensi_DN16245_c0_g1d278220, Pdensi_DN16732_c0_g1d56187, Pdensi_DN16978_c0_g1d215734, Pdensi_DN18661_c2_g3, Pdensi_DN19319_c0_g1d218367, Pdensi_DN19343_c0_g5, Pdensi_DN19365_c1_g1, Pdensi_DN19547_c2_g1, Pdensi_DN20277_c0_g3d489911, Pd…
GO:0009262	0.000184883442579736	0.999959997661749	16	28	deoxyribonucleotide metabolic process	BP	0.00562862272211112	BP deoxyribonucleotide metabolic process	Pdensi_DN15551_c0_g1, Pdensi_DN15996_c0_g1, Pdensi_DN18389_c0_g1d217070, Pdensi_DN18807_c2_g2, Pdensi_DN19693_c0_g1d409066, Pdensi_DN19769_c0_g1d409219, Pdensi_DN22346_c0_g1d424208, Pdensi_DN22961_c0_g2d546367, Pdensi_DN23694_c1_g1, Pdensi_DN24541_c2_g2, Pdensi_DN25411_c0_g2, Pdensi_DN32798_c0_g1, Pdensi_DN38689_c0_g2, Pdensi_DN47344_c0_g1d249493, Pdensi_GG_10430_c0_g1, Pdensi_GG_155594_c0_g1
GO:0019901	0.000187263831064818	0.999918811681592	40	96	protein kinase binding	MF	0.00568698005775804	MF protein kinase binding	Pdensi_DN11112_c0_g1d387695, Pdensi_DN12456_c0_g1d6343, Pdensi_DN12525_c0_g1, Pdensi_DN13835_c0_g2d392407, Pdensi_DN14259_c0_g1, Pdensi_DN14731_c0_g1d274697, Pdensi_DN16057_c4_g5, Pdensi_DN17385_c0_g1d57185, Pdensi_DN17727_c0_g1, Pdensi_DN17815_c0_g1, Pdensi_DN18055_c1_g1, Pdensi_DN18189_c0_g1, Pdensi_DN18551_c0_g1d59235, Pdensi_DN18969_c0_g1, Pdensi_DN19598_c4_g1, Pdensi_DN19661_c0_g4, Pdensi_DN…
GO:0000976	0.000190570742649608	0.999906905177925	51	134	transcription regulatory region sequence-specific DNA binding	MF	0.00577311713967418	MF transcription regulatory region sequence-specific DNA binding	Pdensi_DN12213_c0_g1d389462, Pdensi_DN12868_c1_g1, Pdensi_DN1386_c0_g1d203205, Pdensi_DN14288_c0_g1d393278, Pdensi_DN14863_c0_g1d342967, Pdensi_DN15055_c0_g1d181160, Pdensi_DN15069_c0_g1d53681, Pdensi_DN15119_c0_g1d53903, Pdensi_DN15221_c0_g1d214075, Pdensi_DN16539_c0_g1d279215, Pdensi_DN16982_c0_g1d279982, Pdensi_DN17635_c0_g1, Pdensi_DN17696_c0_g1d281883, Pdensi_DN17836_c0_g1, Pdensi_DN18057_c0…
GO:0006261	0.00020252370256866	0.999931359027209	26	56	DNA-dependent DNA replication	BP	0.00610816871552334	BP DNA-dependent DNA replication	Pdensi_DN15674_c0_g1, Pdensi_DN16075_c0_g1d397367, Pdensi_DN17542_c0_g1d474704, Pdensi_DN17897_c0_g1d282278, Pdensi_DN17972_c0_g1d58186, Pdensi_DN18458_c1_g1, Pdensi_DN20173_c0_g1d488793, Pdensi_DN20554_c0_g1d220137, Pdensi_DN20800_c0_g1, Pdensi_DN20929_c2_g1, Pdensi_DN21502_c0_g1d221401, Pdensi_DN21912_c0_g1, Pdensi_DN21912_c0_g2, Pdensi_DN22203_c0_g1, Pdensi_DN23045_c1_g1, Pdensi_DN23487_c0_g6,…
GO:0031570	0.000202626511306382	0.999939822527655	22	44	DNA integrity checkpoint	BP	0.00610816871552334	BP DNA integrity checkpoint	Pdensi_DN15367_c0_g1d525637, Pdensi_DN17685_c0_g1d475159, Pdensi_DN19002_c0_g1d406330, Pdensi_DN20072_c0_g1d188476, Pdensi_DN20675_c0_g2d413654, Pdensi_DN20976_c1_g10, Pdensi_DN21502_c0_g1d221401, Pdensi_DN21750_c0_g1d540941, Pdensi_DN21836_c1_g2, Pdensi_DN21951_c0_g1d66606, Pdensi_DN25901_c0_g1, Pdensi_DN27741_c0_g1d80221, Pdensi_DN37364_c0_g1, Pdensi_DN38398_c1_g3, Pdensi_DN39729_c0_g1, Pdensi_…
GO:0007088	0.000204779098355693	0.999915817088985	36	83	regulation of mitotic nuclear division	BP	0.00615792832775979	BP regulation of mitotic nuclear division	Pdensi_DN12001_c0_g1d337225, Pdensi_DN12525_c0_g1, Pdensi_DN12774_c0_g1d211866, Pdensi_DN14084_c0_g1d341311, Pdensi_DN15367_c0_g1d525637, Pdensi_DN16057_c4_g5, Pdensi_DN16536_c0_g1d279066, Pdensi_DN1733_c0_g1d98645, Pdensi_DN17354_c0_g1d473947, Pdensi_DN17385_c0_g1d57185, Pdensi_DN17727_c0_g1, Pdensi_DN17815_c0_g1, Pdensi_DN18189_c0_g1, Pdensi_DN18969_c0_g1, Pdensi_DN19553_c0_g1d534490, Pdensi_DN…
GO:0044275	0.000230182466701076	0.999905298026581	35	83	cellular carbohydrate catabolic process	BP	0.00690491120771516	BP cellular carbohydrate catabolic process	Pdensi_DN10289_c0_g1d386517, Pdensi_DN10456_c0_g2, Pdensi_DN10695_c0_g1d49277, Pdensi_DN12819_c0_g1d460270, Pdensi_DN12857_c1_g1, Pdensi_DN12862_c0_g1, Pdensi_DN13222_c0_g2d7189, Pdensi_DN14864_c0_g1d108554, Pdensi_DN15564_c3_g1, Pdensi_DN16265_c0_g2, Pdensi_DN16733_c0_g1d471634, Pdensi_DN17725_c0_g1d57805, Pdensi_DN18212_c0_g6, Pdensi_DN18550_c1_g1d404671, Pdensi_DN19220_c0_g1d357855, Pdensi_DN1…
GO:0016174	0.000236934097618337	1	6	6	NAD(P)H oxidase activity	MF	0.00709010839921798	MF NAD(P)H oxidase activity	Pdensi_DN11871_c0_g1d458112, Pdensi_DN15194_c0_g1d343911, Pdensi_DN25099_c0_g1d73557, Pdensi_DN39819_c1_g4, Pdensi_DN9320_c0_g1d209152, Pdensi_GG_122504_c0_g1
GO:0010005	0.000243787780803702	0.999984174327637	8	10	cortical microtubule, transverse to long axis	CC	0.0072774508094419	CC cortical microtubule, transverse to long axis	Pdensi_DN10628_c0_g1, Pdensi_DN19577_c0_g1d218702, Pdensi_DN20545_c1_g1, Pdensi_DN22138_c1_g1d222275, Pdensi_DN23801_c0_g1, Pdensi_DN23801_c0_g1d550455, Pdensi_DN25409_c0_g2d74733, Pdensi_DN31245_c0_g1d564486
GO:0051606	0.000246654741118728	0.999872153963078	57	156	detection of stimulus	BP	0.00734516266695553	BP detection of stimulus	Pdensi_DN11668_c0_g1, Pdensi_DN14864_c3_g2, Pdensi_DN14914_c0_g2, Pdensi_DN15159_c0_g1d214023, Pdensi_DN15299_c0_g2d181478, Pdensi_DN15443_c3_g1, Pdensi_DN15452_c4_g1, Pdensi_DN16143_c1_g2, Pdensi_DN16451_c0_g4, Pdensi_DN16537_c0_g1d470760, Pdensi_DN16777_c0_g1d471592, Pdensi_DN16982_c0_g1d279982, Pdensi_DN16993_c6_g2, Pdensi_DN18900_c0_g1, Pdensi_DN19254_c3_g2, Pdensi_DN19673_c2_g1, Pdensi_DN197…
GO:0045156	0.00025141877286228	0.999990706462704	7	8	electron transporter, transferring electrons within the cyclic electron transport pathway of photosynthesis activity	MF	0.00746890296427922	MF electron transporter, transferring electrons within the cyclic electron transport pathway of photosynthesis activity	Pdensi_DN13226_c0_g1, Pdensi_DN14891_c0_g1, Pdensi_DN19353_c2_g1, Pdensi_DN21848_c0_g4, Pdensi_DN22111_c1_g3, Pdensi_DN24423_c0_g2d554007, Pdensi_DN9299_c0_g1
GO:0051187	0.00026212968198858	0.999944663288817	15	26	cofactor catabolic process	BP	0.0077682827737147	BP cofactor catabolic process	Pdensi_DN10616_c0_g1d455771, Pdensi_DN1095_c0_g1d203057, Pdensi_DN12684_c0_g1d51036, Pdensi_DN13335_c0_g1, Pdensi_DN14090_c0_g1d7868, Pdensi_DN14453_c0_g1d342034, Pdensi_DN15968_c0_g1, Pdensi_DN16186_c1_g1, Pdensi_DN16987_c0_g1d399737, Pdensi_DN19017_c0_g1d14435, Pdensi_DN19167_c0_g1d406908, Pdensi_DN20173_c0_g2, Pdensi_DN20806_c0_g1d121142, Pdensi_DN24446_c2_g1, Pdensi_DN25615_c3_g4
GO:0042170	0.000264344923390766	0.999838861782195	94	279	plastid membrane	CC	0.00781505509658147	CC plastid membrane	Pdensi_DN10363_c0_g1, Pdensi_DN10616_c0_g1d455771, Pdensi_DN10846_c0_g1d335071, Pdensi_DN11319_c0_g1d457139, Pdensi_DN11585_c0_g1d336306, Pdensi_DN11645_c0_g1d336523, Pdensi_DN11646_c0_g1d336552, Pdensi_DN12129_c0_g1d105271, Pdensi_DN12993_c0_g2, Pdensi_DN13059_c0_g1d390976, Pdensi_DN13077_c0_g1d390972, Pdensi_DN14047_c0_g1d7924, Pdensi_DN14065_c0_g1d463100, Pdensi_DN14176_c0_g1d107534, Pdensi_DN…
GO:0031969	0.000285504820096706	0.999827189386225	91	269	chloroplast membrane	CC	0.00842033326386175	CC chloroplast membrane	Pdensi_DN10363_c0_g1, Pdensi_DN10616_c0_g1d455771, Pdensi_DN10846_c0_g1d335071, Pdensi_DN11319_c0_g1d457139, Pdensi_DN11585_c0_g1d336306, Pdensi_DN11645_c0_g1d336523, Pdensi_DN11646_c0_g1d336552, Pdensi_DN12129_c0_g1d105271, Pdensi_DN12993_c0_g2, Pdensi_DN13059_c0_g1d390976, Pdensi_DN13077_c0_g1d390972, Pdensi_DN14047_c0_g1d7924, Pdensi_DN14065_c0_g1d463100, Pdensi_DN14176_c0_g1d107534, Pdensi_DN…
GO:0006778	0.000299882861189092	0.999874235360011	35	84	porphyrin-containing compound metabolic process	BP	0.00882317223963781	BP porphyrin-containing compound metabolic process	Pdensi_DN10313_c0_g1d455218, Pdensi_DN10616_c0_g1d455771, Pdensi_DN1095_c0_g1d203057, Pdensi_DN12684_c0_g1d51036, Pdensi_DN13077_c0_g1d390972, Pdensi_DN13335_c0_g1, Pdensi_DN14090_c0_g1d7868, Pdensi_DN14229_c0_g1d213190, Pdensi_DN14453_c0_g1d342034, Pdensi_DN15853_c0_g2, Pdensi_DN15968_c0_g1, Pdensi_DN16186_c1_g1, Pdensi_DN16617_c0_g1d471155, Pdensi_DN16987_c0_g1d399737, Pdensi_DN17375_c0_g1, Pde…
GO:0080030	0.000311040355340972	0.999896615236522	24	51	methyl indole-3-acetate esterase activity	MF	0.00912955531023538	MF methyl indole-3-acetate esterase activity	Pdensi_DN15223_c0_g1d181563, Pdensi_DN15551_c0_g1d276610, Pdensi_DN15971_c0_g1d183380, Pdensi_DN15976_c0_g1d526796, Pdensi_DN17715_c0_g1d216462, Pdensi_DN18842_c0_g1, Pdensi_DN20842_c0_g3, Pdensi_DN20950_c0_g3, Pdensi_DN22525_c0_g1d363905, Pdensi_DN23719_c0_g1d497454, Pdensi_DN24036_c0_g2, Pdensi_DN25445_c0_g1d138526, Pdensi_DN2544_c0_g1d381245, Pdensi_DN25698_c2_g1, Pdensi_DN26083_c0_g1d306198, …
GO:0045489	0.000318643298635878	0.99987408201592	31	73	pectin biosynthetic process	BP	0.00933039291399424	BP pectin biosynthetic process	Pdensi_DN13537_c0_g1d461758, Pdensi_DN13671_c0_g1, Pdensi_DN15341_c0_g1d344263, Pdensi_DN16813_c0_g1d471946, Pdensi_DN17377_c0_g1, Pdensi_DN17479_c0_g2, Pdensi_DN18480_c0_g1d354107, Pdensi_DN18480_c0_g2d404240, Pdensi_DN19565_c0_g1d218684, Pdensi_DN19616_c2_g1, Pdensi_DN19908_c0_g1d219280, Pdensi_DN20113_c0_g1d411023, Pdensi_DN20199_c0_g4, Pdensi_DN20250_c0_g5, Pdensi_DN20351_c0_g1d290222, Pdensi…
GO:0005372	0.000331700109227365	0.999945541214785	12	19	water transmembrane transporter activity	MF	0.00966657634230532	MF water transmembrane transporter activity	Pdensi_DN19626_c2_g1, Pdensi_DN19707_c0_g2, Pdensi_DN19896_c0_g1, Pdensi_DN21923_c1_g1, Pdensi_DN22000_c1_g2, Pdensi_DN23166_c0_g1d547330, Pdensi_DN25177_c0_g4, Pdensi_DN25626_c0_g1d559430, Pdensi_DN9466_c0_g1d385560, Pdensi_GG_121462_c1_g1, Pdensi_GG_34298_c0_g1, Pdensi_GG_72960_c0_g1
GO:0015250	0.000331700109227365	0.999945541214785	12	19	water channel activity	MF	0.00966657634230532	MF water channel activity	Pdensi_DN19626_c2_g1, Pdensi_DN19707_c0_g2, Pdensi_DN19896_c0_g1, Pdensi_DN21923_c1_g1, Pdensi_DN22000_c1_g2, Pdensi_DN23166_c0_g1d547330, Pdensi_DN25177_c0_g4, Pdensi_DN25626_c0_g1d559430, Pdensi_DN9466_c0_g1d385560, Pdensi_GG_121462_c1_g1, Pdensi_GG_34298_c0_g1, Pdensi_GG_72960_c0_g1
GO:0004748	0.000345106937115116	0.999986460076218	7	8	ribonucleoside-diphosphate reductase activity, thioredoxin disulfide as acceptor	MF	0.00998612502704094	MF ribonucleoside-diphosphate reductase activity, thioredoxin disulfide as acceptor	Pdensi_DN15996_c0_g1, Pdensi_DN18389_c0_g1d217070, Pdensi_DN19769_c0_g1d409219, Pdensi_DN24541_c2_g2, Pdensi_DN32798_c0_g1, Pdensi_DN38689_c0_g2, Pdensi_GG_155594_c0_g1
GO:0016728	0.000345106937115116	0.999986460076218	7	8	oxidoreductase activity, acting on CH or CH2 groups, disulfide as acceptor	MF	0.00998612502704094	MF oxidoreductase activity, acting on CH or CH2 groups, disulfide as acceptor	Pdensi_DN15996_c0_g1, Pdensi_DN18389_c0_g1d217070, Pdensi_DN19769_c0_g1d409219, Pdensi_DN24541_c2_g2, Pdensi_DN32798_c0_g1, Pdensi_DN38689_c0_g2, Pdensi_GG_155594_c0_g1
GO:0061731	0.000345106937115116	0.999986460076218	7	8	ribonucleoside-diphosphate reductase activity	MF	0.00998612502704094	MF ribonucleoside-diphosphate reductase activity	Pdensi_DN15996_c0_g1, Pdensi_DN18389_c0_g1d217070, Pdensi_DN19769_c0_g1d409219, Pdensi_DN24541_c2_g2, Pdensi_DN32798_c0_g1, Pdensi_DN38689_c0_g2, Pdensi_GG_155594_c0_g1
GO:0000038	0.000363413125789973	0.999913854345214	16	29	very long-chain fatty acid metabolic process	BP	0.0104674154294615	BP very long-chain fatty acid metabolic process	Pdensi_DN11042_c0_g1d104080, Pdensi_DN12981_c0_g2, Pdensi_DN14653_c0_g1d108253, Pdensi_DN16445_c0_g1, Pdensi_DN18218_c0_g1d58768, Pdensi_DN18467_c0_g1d354439, Pdensi_DN19471_c0_g1d358612, Pdensi_DN21597_c0_g1d189745, Pdensi_DN25518_c2_g1, Pdensi_DN26156_c0_g1, Pdensi_DN2938_c0_g1, Pdensi_DN49927_c0_g1, Pdensi_DN9798_c0_g1, Pdensi_GG_101701_c0_g1, Pdensi_GG_4623_c0_g1, Pdensi_GG_81086_c0_g1
GO:0015849	0.00036429915953868	0.999818216366901	49	132	organic acid transport	BP	0.0104674154294615	BP organic acid transport	Pdensi_DN11585_c0_g1d336306, Pdensi_DN12352_c0_g1d389636, Pdensi_DN12499_c0_g1d105600, Pdensi_DN12710_c0_g2, Pdensi_DN12822_c0_g1d270969, Pdensi_DN12993_c0_g2, Pdensi_DN14494_c0_g1, Pdensi_DN15253_c0_g1d344230, Pdensi_DN15620_c0_g2, Pdensi_DN15830_c0_g1, Pdensi_DN15830_c0_g1d396867, Pdensi_DN16923_c0_g2, Pdensi_DN17034_c1_g1, Pdensi_DN17251_c0_g1d215968, Pdensi_DN17564_c0_g1d281568, Pdensi_DN1810…
GO:0046942	0.00036429915953868	0.999818216366901	49	132	carboxylic acid transport	BP	0.0104674154294615	BP carboxylic acid transport	Pdensi_DN11585_c0_g1d336306, Pdensi_DN12352_c0_g1d389636, Pdensi_DN12499_c0_g1d105600, Pdensi_DN12710_c0_g2, Pdensi_DN12822_c0_g1d270969, Pdensi_DN12993_c0_g2, Pdensi_DN14494_c0_g1, Pdensi_DN15253_c0_g1d344230, Pdensi_DN15620_c0_g2, Pdensi_DN15830_c0_g1, Pdensi_DN15830_c0_g1d396867, Pdensi_DN16923_c0_g2, Pdensi_DN17034_c1_g1, Pdensi_DN17251_c0_g1d215968, Pdensi_DN17564_c0_g1d281568, Pdensi_DN1810…
GO:0005516	0.000372472172907685	0.999787661942125	71	206	calmodulin binding	MF	0.0106772455359916	MF calmodulin binding	Pdensi_DN10600_c0_g1, Pdensi_DN11039_c0_g1d5163, Pdensi_DN11087_c0_g1d174058, Pdensi_DN11167_c0_g1d456771, Pdensi_DN14340_c0_g1d8210, Pdensi_DN14634_c0_g1d464542, Pdensi_DN15519_c0_g2, Pdensi_DN15613_c0_g1d526148, Pdensi_DN15763_c0_g2d467993, Pdensi_DN16006_c0_g7, Pdensi_DN16286_c0_g1d110903, Pdensi_DN16391_c0_g1, Pdensi_DN16510_c0_g1d111483, Pdensi_DN16559_c2_g1, Pdensi_DN18537_c1_g1d354792, Pde…
GO:0009741	0.000375615908145557	0.999880487984922	22	46	response to brassinosteroid	BP	0.0107270763186409	BP response to brassinosteroid	Pdensi_DN10258_c0_g1d266747, Pdensi_DN10989_c0_g1d335310, Pdensi_DN14729_c0_g3, Pdensi_DN15204_c0_g1d344164, Pdensi_DN15299_c0_g2d181478, Pdensi_DN15429_c0_g1d54318, Pdensi_DN18709_c7_g2, Pdensi_DN19376_c0_g2, Pdensi_DN19547_c2_g1, Pdensi_DN20016_c0_g2d289314, Pdensi_DN21165_c0_g1, Pdensi_DN22345_c0_g1d222514, Pdensi_DN23350_c1_g1d547912, Pdensi_DN24688_c0_g1d72564, Pdensi_DN25163_c0_g1d558215, P…
GO:1905177	0.00037595915046178	0.999964141141984	9	12	tracheary element differentiation	BP	0.0107270763186409	BP tracheary element differentiation	Pdensi_DN11573_c0_g1d210841, Pdensi_DN16281_c0_g1d10344, Pdensi_DN20326_c0_g1d290432, Pdensi_DN20497_c1_g1, Pdensi_DN21044_c2_g1, Pdensi_DN37075_c0_g1d376825, Pdensi_DN8610_c0_g1d452586, Pdensi_GG_58201_c0_g1, Pdensi_GG_72538_c0_g1
GO:0050734	0.000380647732089347	0.999954980769018	10	14	hydroxycinnamoyltransferase activity	MF	0.0108356543503578	MF hydroxycinnamoyltransferase activity	Pdensi_DN11788_c0_g1d5668, Pdensi_DN13537_c0_g1d461758, Pdensi_DN14424_c0_g1d213386, Pdensi_DN15341_c0_g1d344263, Pdensi_DN17377_c0_g1, Pdensi_DN19565_c0_g1d218684, Pdensi_DN22590_c0_g2, Pdensi_DN24552_c1_g1, Pdensi_DN38678_c0_g1d510642, Pdensi_GG_65695_c0_g1
GO:0009687	0.000387029784057537	0.999935206976315	12	19	abscisic acid metabolic process	BP	0.0109411714760413	BP abscisic acid metabolic process	Pdensi_DN11319_c0_g1d457139, Pdensi_DN18372_c0_g1, Pdensi_DN20891_c1_g1, Pdensi_DN21227_c0_g1d362762, Pdensi_DN21873_c3_g1d420618, Pdensi_DN22261_c0_g1d542815, Pdensi_DN29431_c1_g1, Pdensi_DN34073_c0_g1d201036, Pdensi_DN71415_c0_g1, Pdensi_GG_151170_c0_g1, Pdensi_GG_55735_c0_g1, Pdensi_GG_71020_c0_g1
GO:0043288	0.000387029784057537	0.999935206976315	12	19	apocarotenoid metabolic process	BP	0.0109411714760413	BP apocarotenoid metabolic process	Pdensi_DN11319_c0_g1d457139, Pdensi_DN18372_c0_g1, Pdensi_DN20891_c1_g1, Pdensi_DN21227_c0_g1d362762, Pdensi_DN21873_c3_g1d420618, Pdensi_DN22261_c0_g1d542815, Pdensi_DN29431_c1_g1, Pdensi_DN34073_c0_g1d201036, Pdensi_DN71415_c0_g1, Pdensi_GG_151170_c0_g1, Pdensi_GG_55735_c0_g1, Pdensi_GG_71020_c0_g1
GO:1902644	0.000387029784057537	0.999935206976315	12	19	tertiary alcohol metabolic process	BP	0.0109411714760413	BP tertiary alcohol metabolic process	Pdensi_DN11319_c0_g1d457139, Pdensi_DN18372_c0_g1, Pdensi_DN20891_c1_g1, Pdensi_DN21227_c0_g1d362762, Pdensi_DN21873_c3_g1d420618, Pdensi_DN22261_c0_g1d542815, Pdensi_DN29431_c1_g1, Pdensi_DN34073_c0_g1d201036, Pdensi_DN71415_c0_g1, Pdensi_GG_151170_c0_g1, Pdensi_GG_55735_c0_g1, Pdensi_GG_71020_c0_g1
GO:0000796	0.00039101213108108	0.999984290397665	7	8	condensin complex	CC	0.011028339853411	CC condensin complex	Pdensi_DN17938_c0_g1, Pdensi_DN19246_c0_g1d286270, Pdensi_DN21556_c0_g2, Pdensi_DN25252_c1_g7, Pdensi_DN30837_c0_g1d143857, Pdensi_DN33063_c0_g1, Pdensi_DN84893_c0_g1
GO:0000018	0.000397595120320056	0.999898230279843	17	32	regulation of DNA recombination	BP	0.0111882902091898	BP regulation of DNA recombination	Pdensi_DN11155_c0_g1d49629, Pdensi_DN14709_c0_g1d53315, Pdensi_DN15027_c0_g1d213970, Pdensi_DN16075_c0_g1d397367, Pdensi_DN17327_c0_g1d112863, Pdensi_DN17486_c0_g1d401111, Pdensi_DN18203_c0_g2, Pdensi_DN20072_c0_g1d188476, Pdensi_DN20554_c0_g1d220137, Pdensi_DN20976_c1_g10, Pdensi_DN21939_c0_g1d495869, Pdensi_DN22894_c0_g1d302867, Pdensi_DN23615_c1_g2, Pdensi_DN25901_c0_g1, Pdensi_DN39387_c0_g1d2…
GO:0006638	0.000400990093685535	0.999863101986627	24	52	neutral lipid metabolic process	BP	0.01123230013568	BP neutral lipid metabolic process	Pdensi_DN16858_c0_g3, Pdensi_DN17409_c0_g2, Pdensi_DN17466_c0_g1d529752, Pdensi_DN17809_c1_g9, Pdensi_DN18442_c0_g1d531857, Pdensi_DN19174_c1_g3, Pdensi_DN19472_c0_g1, Pdensi_DN19656_c0_g1d15592, Pdensi_DN20014_c1_g1, Pdensi_DN20772_c0_g1d493131, Pdensi_DN21349_c1_g6, Pdensi_DN21394_c3_g1, Pdensi_DN21642_c0_g1, Pdensi_DN22518_c1_g1, Pdensi_DN23150_c0_g2d69298, Pdensi_DN24334_c0_g1d133196, Pdensi_…
GO:0006639	0.000400990093685535	0.999863101986627	24	52	acylglycerol metabolic process	BP	0.01123230013568	BP acylglycerol metabolic process	Pdensi_DN16858_c0_g3, Pdensi_DN17409_c0_g2, Pdensi_DN17466_c0_g1d529752, Pdensi_DN17809_c1_g9, Pdensi_DN18442_c0_g1d531857, Pdensi_DN19174_c1_g3, Pdensi_DN19472_c0_g1, Pdensi_DN19656_c0_g1d15592, Pdensi_DN20014_c1_g1, Pdensi_DN20772_c0_g1d493131, Pdensi_DN21349_c1_g6, Pdensi_DN21394_c3_g1, Pdensi_DN21642_c0_g1, Pdensi_DN22518_c1_g1, Pdensi_DN23150_c0_g2d69298, Pdensi_DN24334_c0_g1d133196, Pdensi_…
GO:0043137	0.000412665102008886	0.999983248907232	7	8	DNA replication, removal of RNA primer	BP	0.0115255381291887	BP DNA replication, removal of RNA primer	Pdensi_DN15786_c0_g1d345588, Pdensi_DN18621_c0_g1d479778, Pdensi_DN24279_c0_g1, Pdensi_DN24329_c0_g1d133139, Pdensi_DN26503_c2_g1, Pdensi_DN46209_c0_g1d39463, Pdensi_DN85438_c0_g1
GO:0016122	0.000413337417625156	0.999945518812372	10	15	xanthophyll metabolic process	BP	0.0115255381291887	BP xanthophyll metabolic process	Pdensi_DN11319_c0_g1d457139, Pdensi_DN13059_c0_g1d390976, Pdensi_DN14793_c0_g1, Pdensi_DN15788_c0_g1d468038, Pdensi_DN16923_c0_g2, Pdensi_DN21227_c0_g1d362762, Pdensi_DN25808_c0_g1d75589, Pdensi_DN28517_c0_g1d196074, Pdensi_DN29431_c1_g1, Pdensi_DN71415_c0_g1
GO:0016838	0.000430980324343163	0.999834197590247	28	67	carbon-oxygen lyase activity, acting on phosphates	MF	0.0119902439894927	MF carbon-oxygen lyase activity, acting on phosphates	Pdensi_DN15316_c1_g8, Pdensi_DN16260_c0_g2, Pdensi_DN16260_c0_g3d346952, Pdensi_DN16375_c0_g1d278578, Pdensi_DN16424_c2_g2, Pdensi_DN19094_c0_g2, Pdensi_DN19094_c0_g3, Pdensi_DN19827_c1_g1, Pdensi_DN21005_c2_g2, Pdensi_DN21275_c0_g1d294340, Pdensi_DN21275_c0_g1d294343, Pdensi_DN22459_c1_g5, Pdensi_DN23108_c0_g1d547079, Pdensi_DN23707_c0_g1d130847, Pdensi_DN24439_c2_g1, Pdensi_DN24478_c0_g1d133775…
GO:0008447	0.000432076489822211	1	5	5	L-ascorbate oxidase activity	MF	0.0119935440127346	MF L-ascorbate oxidase activity	Pdensi_DN19583_c0_g1, Pdensi_DN23962_c0_g1d22019, Pdensi_DN24254_c0_g1d71533, Pdensi_DN37294_c0_g1d149448, Pdensi_DN37294_c0_g1d569935
GO:0043167	0.000435114961481113	0.999605412669717	2196	8778	ion binding	MF	0.0120506218113133	MF ion binding	Pdensi_DN10026_c0_g1, Pdensi_DN10060_c0_g1d172739, Pdensi_DN10109_c0_g1d172869, Pdensi_DN10155_c0_g1d172859, Pdensi_DN10213_c0_g1d518881, Pdensi_DN10236_c0_g1d455061, Pdensi_DN10290_c0_g1d4636, Pdensi_DN10310_c0_g1d4708, Pdensi_DN10504_c0_g1d455597, Pdensi_DN10505_c0_g1d49212, Pdensi_DN10527_c0_g1d173309, Pdensi_DN10546_c0_g1d4860, Pdensi_DN10579_c0_g1, Pdensi_DN10616_c0_g1d455771, Pdensi_DN10652…
GO:0102229	0.000444298616543827	0.999932253960402	11	17	amylopectin maltohydrolase activity	MF	0.0122568673797023	MF amylopectin maltohydrolase activity	Pdensi_DN10695_c0_g1d49277, Pdensi_DN14305_c0_g1d213257, Pdensi_DN19438_c0_g1, Pdensi_DN19942_c0_g1d410381, Pdensi_DN19962_c2_g3, Pdensi_DN20300_c0_g1d62840, Pdensi_DN20300_c0_g1d62841, Pdensi_DN20300_c0_g1d62842, Pdensi_DN24330_c0_g15, Pdensi_DN39748_c1_g3, Pdensi_GG_152382_c0_g1
GO:0018904	0.000444559946529264	0.99987182660809	19	38	ether metabolic process	BP	0.0122568673797023	BP ether metabolic process	Pdensi_DN13536_c0_g1, Pdensi_DN14982_c0_g1d524945, Pdensi_DN16182_c0_g1d214977, Pdensi_DN16774_c0_g1, Pdensi_DN17372_c0_g1d529397, Pdensi_DN17403_c0_g1d401157, Pdensi_DN17568_c0_g1d216235, Pdensi_DN17829_c0_g2d216588, Pdensi_DN17935_c0_g1d476234, Pdensi_DN19210_c0_g1d533664, Pdensi_DN19657_c0_g1d61488, Pdensi_DN20067_c0_g2d62321, Pdensi_DN21440_c0_g1d122939, Pdensi_DN24403_c1_g1, Pdensi_DN33270_c…
GO:0002764	0.000451504416560454	0.999879425243094	17	34	immune response-regulating signaling pathway	BP	0.0124110885772392	BP immune response-regulating signaling pathway	Pdensi_DN16143_c1_g2, Pdensi_DN16451_c0_g4, Pdensi_DN19967_c2_g1, Pdensi_DN20347_c3_g7, Pdensi_DN20526_c2_g1, Pdensi_DN21147_c1_g2, Pdensi_DN21976_c0_g1d66547, Pdensi_DN22746_c0_g2, Pdensi_DN23749_c0_g4, Pdensi_DN23939_c1_g6, Pdensi_DN25271_c0_g1d137472, Pdensi_DN25503_c0_g1d429254, Pdensi_DN26255_c1_g1, Pdensi_DN27055_c1_g1, Pdensi_DN27256_c9_g1, Pdensi_DN34137_c0_g1d86113, Pdensi_GG_55040_c1_g1
GO:0030244	0.000452176753934787	0.999837262719396	26	56	cellulose biosynthetic process	BP	0.0124110885772392	BP cellulose biosynthetic process	Pdensi_DN15318_c3_g1, Pdensi_DN15384_c2_g1, Pdensi_DN16542_c0_g4, Pdensi_DN17479_c0_g2, Pdensi_DN17565_c0_g1d351275, Pdensi_DN18948_c1_g1d481130, Pdensi_DN19099_c0_g1d60258, Pdensi_DN19457_c0_g1d408126, Pdensi_DN20784_c0_g1, Pdensi_DN20834_c0_g1, Pdensi_DN21624_c0_g2d540410, Pdensi_DN22565_c1_g2, Pdensi_DN24215_c0_g1d71642, Pdensi_DN25780_c2_g1, Pdensi_DN34798_c0_g2, Pdensi_DN38281_c1_g4, Pdensi_…
GO:0009538	0.000457302570352765	1	5	5	photosystem I reaction center	CC	0.0125237616867368	CC photosystem I reaction center	Pdensi_DN10517_c0_g1d209957, Pdensi_DN12972_c0_g1d271183, Pdensi_DN19859_c0_g1d219135, Pdensi_DN22745_c0_g1d127196, Pdensi_DN9952_c0_g1d209534
GO:0019438	0.000478413450946408	0.999631800215068	282	972	aromatic compound biosynthetic process	BP	0.0130455907668691	BP aromatic compound biosynthetic process	Pdensi_DN10313_c0_g1d455218, Pdensi_DN10387_c0_g1d173149, Pdensi_DN10845_c0_g1, Pdensi_DN10851_c0_g1, Pdensi_DN11042_c0_g1d104080, Pdensi_DN12095_c0_g1d175594, Pdensi_DN12525_c0_g1, Pdensi_DN12868_c1_g1, Pdensi_DN12952_c0_g1d51325, Pdensi_DN12981_c0_g2, Pdensi_DN13044_c0_g1d460723, Pdensi_DN13077_c0_g1d390972, Pdensi_DN13119_c0_g2, Pdensi_DN13292_c0_g1d339486, Pdensi_DN13359_c0_g1d212538, Pdensi_…
GO:0009606	0.000478483645373796	0.999796431797558	34	81	tropism	BP	0.0130455907668691	BP tropism	Pdensi_DN10527_c0_g1d173309, Pdensi_DN11668_c0_g1, Pdensi_DN12062_c0_g2, Pdensi_DN12120_c0_g1, Pdensi_DN12205_c0_g1d337539, Pdensi_DN15253_c0_g1d9232, Pdensi_DN15327_c0_g1, Pdensi_DN15641_c0_g7, Pdensi_DN17086_c0_g1d11523, Pdensi_DN17086_c0_g2, Pdensi_DN18861_c0_g4, Pdensi_DN20496_c0_g1, Pdensi_DN20651_c0_g1d220263, Pdensi_DN20711_c0_g1d493269, Pdensi_DN20978_c0_g1, Pdensi_DN22138_c1_g1d222275, P…
GO:0016835	0.000491536916930841	0.999715769245053	71	210	carbon-oxygen lyase activity	MF	0.0133717659286574	MF carbon-oxygen lyase activity	Pdensi_DN13774_c0_g1d392336, Pdensi_DN13823_c0_g1d462655, Pdensi_DN14189_c0_g2, Pdensi_DN15316_c1_g8, Pdensi_DN15394_c0_g1d9354, Pdensi_DN15394_c0_g1d9356, Pdensi_DN15508_c0_g1d214396, Pdensi_DN15588_c0_g1d9544, Pdensi_DN15825_c0_g1d397026, Pdensi_DN16260_c0_g2, Pdensi_DN16260_c0_g3d346952, Pdensi_DN16375_c0_g1d278578, Pdensi_DN16424_c2_g2, Pdensi_DN17027_c0_g1d215839, Pdensi_DN17340_c0_g1, Pdens…
GO:0016702	0.000501752980677218	0.999840912930693	21	44	oxidoreductase activity, acting on single donors with incorporation of molecular oxygen, incorporation of two atoms of oxygen	MF	0.0136194852210814	MF oxidoreductase activity, acting on single donors with incorporation of molecular oxygen, incorporation of two atoms of oxygen	Pdensi_DN11879_c0_g1, Pdensi_DN12978_c0_g1d212044, Pdensi_DN14259_c0_g1d393338, Pdensi_DN14965_c0_g1d465570, Pdensi_DN15119_c0_g1d395319, Pdensi_DN15579_c0_g1d467163, Pdensi_DN15972_c0_g1d346127, Pdensi_DN17691_c0_g2d401637, Pdensi_DN17968_c0_g1d476348, Pdensi_DN18297_c0_g1d477770, Pdensi_DN22547_c0_g1d20905, Pdensi_DN24978_c0_g1d556885, Pdensi_DN25301_c0_g1d498912, Pdensi_DN25448_c0_g1, Pdensi_D…
GO:0044454	0.00050896832860187	0.999704910588516	72	208	nuclear chromosome part	CC	0.0137848397872325	CC nuclear chromosome part	Pdensi_DN10731_c0_g1d267514, Pdensi_DN11480_c0_g1d5445, Pdensi_DN12001_c0_g1d337225, Pdensi_DN13884_c0_g1d178580, Pdensi_DN14576_c2_g1, Pdensi_DN14900_c0_g1d343302, Pdensi_DN15095_c0_g1d465751, Pdensi_DN15367_c0_g1d525637, Pdensi_DN15674_c0_g1, Pdensi_DN15778_c0_g1d526271, Pdensi_DN16403_c0_g1, Pdensi_DN1733_c0_g1d98645, Pdensi_DN17542_c0_g1d474704, Pdensi_DN17897_c0_g1d282278, Pdensi_DN18008_c1_…
GO:0033013	0.000523197262464653	0.999768403536479	36	89	tetrapyrrole metabolic process	BP	0.0141390026722001	BP tetrapyrrole metabolic process	Pdensi_DN10313_c0_g1d455218, Pdensi_DN10616_c0_g1d455771, Pdensi_DN1095_c0_g1d203057, Pdensi_DN12684_c0_g1d51036, Pdensi_DN13077_c0_g1d390972, Pdensi_DN13335_c0_g1, Pdensi_DN14090_c0_g1d7868, Pdensi_DN14229_c0_g1d213190, Pdensi_DN14453_c0_g1d342034, Pdensi_DN15853_c0_g2, Pdensi_DN15968_c0_g1, Pdensi_DN16186_c1_g1, Pdensi_DN16617_c0_g1d471155, Pdensi_DN16987_c0_g1d399737, Pdensi_DN17375_c0_g1, Pde…
GO:0016160	0.000525826178733314	0.999884589170083	14	25	amylase activity	MF	0.0141534629293579	MF amylase activity	Pdensi_DN10695_c0_g1d49277, Pdensi_DN12862_c0_g1, Pdensi_DN14305_c0_g1d213257, Pdensi_DN19220_c0_g1d357855, Pdensi_DN19438_c0_g1, Pdensi_DN19942_c0_g1d410381, Pdensi_DN19962_c2_g3, Pdensi_DN20300_c0_g1d62840, Pdensi_DN20300_c0_g1d62841, Pdensi_DN20300_c0_g1d62842, Pdensi_DN24330_c0_g15, Pdensi_DN32104_c0_g1d235565, Pdensi_DN39748_c1_g3, Pdensi_GG_152382_c0_g1
GO:0005876	0.000526039538331338	0.999917928673112	11	17	spindle microtubule	CC	0.0141534629293579	CC spindle microtubule	Pdensi_DN12001_c0_g1d337225, Pdensi_DN13766_c0_g1d392221, Pdensi_DN1733_c0_g1d98645, Pdensi_DN19294_c0_g1d60652, Pdensi_DN20775_c6_g2, Pdensi_DN22138_c1_g1d222275, Pdensi_DN23383_c0_g5, Pdensi_DN35986_c0_g1d239151, Pdensi_DN37017_c0_g2, Pdensi_DN38518_c0_g1d440833, Pdensi_DN4183_c0_g1d166797
GO:0010207	0.000545779823529497	0.999914419303957	11	17	photosystem II assembly	BP	0.0146524565752372	BP photosystem II assembly	Pdensi_DN12545_c0_g1d459570, Pdensi_DN13864_c0_g1d392392, Pdensi_DN14346_c0_g1d273800, Pdensi_DN18083_c0_g1, Pdensi_DN19470_c1_g1, Pdensi_DN19761_c1_g1d486225, Pdensi_DN20708_c0_g1d63858, Pdensi_DN23265_c0_g4, Pdensi_DN9303_c0_g1d332792, Pdensi_DN9616_c0_g1d266022, Pdensi_GG_32787_c1_g1
GO:0043467	0.000567859517345164	0.999886310639521	13	22	regulation of generation of precursor metabolites and energy	BP	0.0151611697144412	BP regulation of generation of precursor metabolites and energy	Pdensi_DN12020_c0_g1d5957, Pdensi_DN14189_c0_g2, Pdensi_DN14857_c0_g1d342973, Pdensi_DN19156_c0_g1d60460, Pdensi_DN19234_c0_g3, Pdensi_DN20557_c11_g1, Pdensi_DN21368_c0_g1d539398, Pdensi_DN21394_c3_g1, Pdensi_DN22222_c0_g3, Pdensi_DN29780_c0_g1, Pdensi_DN40099_c2_g2, Pdensi_DN74180_c0_g1, Pdensi_GG_32787_c1_g1
GO:0016053	0.000568435737928353	0.99959658482263	165	539	organic acid biosynthetic process	BP	0.0151611697144412	BP organic acid biosynthetic process	Pdensi_DN10058_c0_g2, Pdensi_DN10845_c0_g1, Pdensi_DN10846_c0_g1d335071, Pdensi_DN11042_c0_g1d104080, Pdensi_DN11319_c0_g1d457139, Pdensi_DN11323_c0_g1d174533, Pdensi_DN11851_c0_g1d458179, Pdensi_DN11879_c0_g1, Pdensi_DN12095_c0_g1d175594, Pdensi_DN12647_c0_g2, Pdensi_DN12981_c0_g1d338959, Pdensi_DN12981_c0_g2, Pdensi_DN13489_c1_g1d177977, Pdensi_DN13591_c0_g1, Pdensi_DN14007_c0_g1d341217, Pdensi…
GO:0046394	0.000568435737928353	0.99959658482263	165	539	carboxylic acid biosynthetic process	BP	0.0151611697144412	BP carboxylic acid biosynthetic process	Pdensi_DN10058_c0_g2, Pdensi_DN10845_c0_g1, Pdensi_DN10846_c0_g1d335071, Pdensi_DN11042_c0_g1d104080, Pdensi_DN11319_c0_g1d457139, Pdensi_DN11323_c0_g1d174533, Pdensi_DN11851_c0_g1d458179, Pdensi_DN11879_c0_g1, Pdensi_DN12095_c0_g1d175594, Pdensi_DN12647_c0_g2, Pdensi_DN12981_c0_g1d338959, Pdensi_DN12981_c0_g2, Pdensi_DN13489_c1_g1d177977, Pdensi_DN13591_c0_g1, Pdensi_DN14007_c0_g1d341217, Pdensi…
GO:0051275	0.000570473280652884	0.999873612558989	14	25	beta-glucan catabolic process	BP	0.0151825090679615	BP beta-glucan catabolic process	Pdensi_DN10289_c0_g1d386517, Pdensi_DN12857_c1_g1, Pdensi_DN14864_c0_g1d108554, Pdensi_DN16733_c0_g1d471634, Pdensi_DN17725_c0_g1d57805, Pdensi_DN18212_c0_g6, Pdensi_DN18550_c1_g1d404671, Pdensi_DN19354_c0_g1d60862, Pdensi_DN19354_c0_g2, Pdensi_DN19551_c0_g4, Pdensi_DN22950_c0_g2d546441, Pdensi_DN24770_c0_g1d498397, Pdensi_DN37122_c0_g1d88841, Pdensi_DN39478_c1_g3
GO:0010027	0.000582986075011024	0.99982760431414	19	38	thylakoid membrane organization	BP	0.0154819397279443	BP thylakoid membrane organization	Pdensi_DN10115_c0_g1d172805, Pdensi_DN10856_c0_g1d387249, Pdensi_DN12020_c0_g1d5957, Pdensi_DN13335_c0_g1, Pdensi_DN14065_c0_g1d463100, Pdensi_DN14199_c0_g1d341436, Pdensi_DN14628_c0_g1d274346, Pdensi_DN14857_c0_g1d342973, Pdensi_DN16288_c0_g1, Pdensi_DN16578_c0_g1d10775, Pdensi_DN18714_c0_g1d59697, Pdensi_DN19341_c0_g1, Pdensi_DN20279_c0_g1, Pdensi_DN21837_c0_g2d221798, Pdensi_DN22222_c0_g3, Pde…
GO:0019900	0.000588977094811042	0.999676285280528	60	166	kinase binding	MF	0.0156072569681138	MF kinase binding	Pdensi_DN11112_c0_g1d387695, Pdensi_DN11560_c0_g3, Pdensi_DN12456_c0_g1d6343, Pdensi_DN12525_c0_g1, Pdensi_DN12826_c0_g1d51242, Pdensi_DN13835_c0_g2d392407, Pdensi_DN14219_c1_g1, Pdensi_DN14259_c0_g1, Pdensi_DN14731_c0_g1d274697, Pdensi_DN16057_c4_g5, Pdensi_DN16276_c0_g3d278254, Pdensi_DN17385_c0_g1d57185, Pdensi_DN17727_c0_g1, Pdensi_DN17815_c0_g1, Pdensi_DN18055_c1_g1, Pdensi_DN18189_c0_g1, Pd…
GO:0009612	0.000590448867542051	0.999906411722752	11	17	response to mechanical stimulus	BP	0.0156125369738651	BP response to mechanical stimulus	Pdensi_DN13244_c0_g1d339594, Pdensi_DN22138_c1_g1d222275, Pdensi_DN22417_c2_g3, Pdensi_DN2469_c0_g1d203990, Pdensi_DN26178_c0_g1d193825, Pdensi_DN26948_c0_g1d79071, Pdensi_DN27397_c0_g1d230720, Pdensi_DN31245_c0_g1d564486, Pdensi_DN37614_c0_g2, Pdensi_GG_140227_c0_g2, Pdensi_GG_28373_c0_g1
GO:0009643	0.000604806917178783	0.999976892413665	6	7	photosynthetic acclimation	BP	0.0159577979932613	BP photosynthetic acclimation	Pdensi_DN14494_c0_g1, Pdensi_DN15368_c0_g1d395832, Pdensi_DN15830_c0_g1, Pdensi_DN15830_c0_g1d396867, Pdensi_DN74180_c0_g1, Pdensi_DN9786_c0_g1
GO:0048658	0.000667089581785745	0.999953667671105	7	9	anther wall tapetum development	BP	0.0175633521007067	BP anther wall tapetum development	Pdensi_DN13861_c0_g1, Pdensi_DN19290_c1_g3, Pdensi_DN19600_c0_g1d485629, Pdensi_DN29514_c0_g1d196898, Pdensi_DN51064_c0_g1d253009, Pdensi_GG_60556_c0_g1, Pdensi_GG_93610_c0_g1
GO:0051513	0.000677201104205251	1	5	5	regulation of monopolar cell growth	BP	0.017787680558886	BP regulation of monopolar cell growth	Pdensi_DN18020_c0_g2d530960, Pdensi_DN18399_c0_g1d114987, Pdensi_DN21791_c0_g1d495746, Pdensi_DN22323_c0_g1d126060, Pdensi_DN73792_c0_g1
GO:0022857	0.000678509617862797	0.99947014109502	297	1046	transmembrane transporter activity	MF	0.017787680558886	MF transmembrane transporter activity	Pdensi_DN10060_c0_g1d172739, Pdensi_DN10387_c0_g1d173149, Pdensi_DN10807_c0_g1d267653, Pdensi_DN10851_c0_g1, Pdensi_DN10853_c0_g1d5059, Pdensi_DN10856_c0_g1d387249, Pdensi_DN10964_c0_g1, Pdensi_DN11112_c0_g1d387695, Pdensi_DN11420_c0_g3, Pdensi_DN11580_c0_g1d336377, Pdensi_DN11585_c0_g1d336306, Pdensi_DN11613_c0_g1d174932, Pdensi_DN11645_c0_g1d336523, Pdensi_DN11910_c0_g1d5896, Pdensi_DN11991_c0_…
GO:0052482	0.000683093998554476	0.999730401226016	28	65	defense response by cell wall thickening	BP	0.0178316601452444	BP defense response by cell wall thickening	Pdensi_DN14864_c3_g2, Pdensi_DN14914_c0_g2, Pdensi_DN15159_c0_g1d214023, Pdensi_DN15443_c3_g1, Pdensi_DN15452_c4_g1, Pdensi_DN16537_c0_g1d470760, Pdensi_DN16993_c6_g2, Pdensi_DN19254_c3_g2, Pdensi_DN19673_c2_g1, Pdensi_DN19789_c2_g1, Pdensi_DN20598_c4_g3, Pdensi_DN20614_c1_g1d413419, Pdensi_DN21344_c0_g1d417506, Pdensi_DN21355_c0_g1d362854, Pdensi_DN22228_c0_g1d125696, Pdensi_DN22256_c1_g1, Pdens…
GO:0052544	0.000683093998554476	0.999730401226016	28	65	defense response by callose deposition in cell wall	BP	0.0178316601452444	BP defense response by callose deposition in cell wall	Pdensi_DN14864_c3_g2, Pdensi_DN14914_c0_g2, Pdensi_DN15159_c0_g1d214023, Pdensi_DN15443_c3_g1, Pdensi_DN15452_c4_g1, Pdensi_DN16537_c0_g1d470760, Pdensi_DN16993_c6_g2, Pdensi_DN19254_c3_g2, Pdensi_DN19673_c2_g1, Pdensi_DN19789_c2_g1, Pdensi_DN20598_c4_g3, Pdensi_DN20614_c1_g1d413419, Pdensi_DN21344_c0_g1d417506, Pdensi_DN21355_c0_g1d362854, Pdensi_DN22228_c0_g1d125696, Pdensi_DN22256_c1_g1, Pdens…
GO:0016638	0.00069600363462828	0.999828916710449	15	28	oxidoreductase activity, acting on the CH-NH2 group of donors	MF	0.0181300819389689	MF oxidoreductase activity, acting on the CH-NH2 group of donors	Pdensi_DN14701_c2_g1, Pdensi_DN15159_c0_g1, Pdensi_DN15888_c0_g3, Pdensi_DN15974_c0_g1d10018, Pdensi_DN17186_c2_g1, Pdensi_DN17197_c0_g1d56823, Pdensi_DN18224_c1_g1d353651, Pdensi_DN19987_c1_g3, Pdensi_DN20117_c1_g1, Pdensi_DN20209_c0_g1d16607, Pdensi_DN24850_c0_g2d556671, Pdensi_DN26610_c1_g1, Pdensi_DN40175_c0_g1, Pdensi_DN6498_c0_g1d168628, Pdensi_GG_49155_c0_g1
GO:0009200	0.000726936612882453	0.999874693875028	11	18	deoxyribonucleoside triphosphate metabolic process	BP	0.0188957315751161	BP deoxyribonucleoside triphosphate metabolic process	Pdensi_DN15551_c0_g1, Pdensi_DN18807_c2_g2, Pdensi_DN19693_c0_g1d409066, Pdensi_DN19769_c0_g1d409219, Pdensi_DN22346_c0_g1d424208, Pdensi_DN22961_c0_g2d546367, Pdensi_DN23694_c1_g1, Pdensi_DN25411_c0_g2, Pdensi_DN32798_c0_g1, Pdensi_DN47344_c0_g1d249493, Pdensi_GG_10430_c0_g1
GO:0030865	0.000734303014353864	0.999805713799561	16	31	cortical cytoskeleton organization	BP	0.0190468576809885	BP cortical cytoskeleton organization	Pdensi_DN13531_c0_g1d522794, Pdensi_DN14535_c0_g1d274242, Pdensi_DN16885_c0_g1d215590, Pdensi_DN19167_c0_g1d285960, Pdensi_DN19296_c0_g2, Pdensi_DN19577_c0_g1d218702, Pdensi_DN20545_c1_g1, Pdensi_DN21509_c0_g1d65721, Pdensi_DN21627_c0_g1d419167, Pdensi_DN22417_c2_g3, Pdensi_DN23801_c0_g1, Pdensi_DN23801_c0_g1d550455, Pdensi_DN2469_c0_g1d203990, Pdensi_DN37508_c0_g1, Pdensi_GG_140227_c0_g2, Pdensi…
GO:0010035	0.000776681508490714	0.99941602513189	222	756	response to inorganic substance	BP	0.0201035979486763	BP response to inorganic substance	Pdensi_DN10028_c0_g1d386351, Pdensi_DN10090_c0_g1d4523, Pdensi_DN10694_c0_g1d173487, Pdensi_DN10855_c0_g1d210150, Pdensi_DN10885_c0_g1d335033, Pdensi_DN11112_c0_g1d387695, Pdensi_DN11544_c0_g2d5552, Pdensi_DN11560_c0_g3, Pdensi_DN11585_c0_g1d336306, Pdensi_DN11879_c0_g1, Pdensi_DN12278_c0_g4, Pdensi_DN12352_c0_g1d389636, Pdensi_DN12647_c0_g1d105770, Pdensi_DN12993_c0_g2, Pdensi_DN13044_c0_g1d4607…
GO:0050062	0.000784475325017971	1	5	5	long-chain-fatty-acyl-CoA reductase activity	MF	0.0202625847634642	MF long-chain-fatty-acyl-CoA reductase activity	Pdensi_DN17569_c0_g1d401490, Pdensi_DN19461_c0_g1d61048, Pdensi_DN21755_c0_g1d221703, Pdensi_DN21755_c0_g2d124051, Pdensi_DN2475_c0_g1d447206
GO:2000652	0.000810782059556227	0.9998820645687	10	15	regulation of secondary cell wall biogenesis	BP	0.0208980779174272	BP regulation of secondary cell wall biogenesis	Pdensi_DN11573_c0_g1d210841, Pdensi_DN14577_c1_g1, Pdensi_DN15094_c1_g3d465823, Pdensi_DN18057_c0_g3, Pdensi_DN21067_c1_g1, Pdensi_DN24261_c1_g2, Pdensi_DN8610_c0_g1d452586, Pdensi_DN8834_c0_g1d102616, Pdensi_GG_109998_c0_g1, Pdensi_GG_72538_c0_g1
GO:0006544	0.000815830276898829	0.999899184234993	9	13	glycine metabolic process	BP	0.0209480138498769	BP glycine metabolic process	Pdensi_DN14701_c2_g1, Pdensi_DN15820_c0_g1d9909, Pdensi_DN16300_c0_g1, Pdensi_DN18190_c0_g2, Pdensi_DN18686_c0_g1d217541, Pdensi_DN18767_c0_g1d405330, Pdensi_DN19987_c1_g3, Pdensi_DN22037_c0_g1d422242, Pdensi_DN2993_c0_g1d1032
GO:0035336	0.00081784160356109	0.999898895824821	9	13	long-chain fatty-acyl-CoA metabolic process	BP	0.0209480138498769	BP long-chain fatty-acyl-CoA metabolic process	Pdensi_DN16084_c0_g1d214889, Pdensi_DN17569_c0_g1d401490, Pdensi_DN19461_c0_g1d61048, Pdensi_DN19776_c0_g1d535048, Pdensi_DN21737_c0_g1d221676, Pdensi_DN21755_c0_g1d221703, Pdensi_DN21755_c0_g2d124051, Pdensi_DN2475_c0_g1d447206, Pdensi_GG_80151_c1_g1
GO:0035337	0.00081784160356109	0.999898895824821	9	13	fatty-acyl-CoA metabolic process	BP	0.0209480138498769	BP fatty-acyl-CoA metabolic process	Pdensi_DN16084_c0_g1d214889, Pdensi_DN17569_c0_g1d401490, Pdensi_DN19461_c0_g1d61048, Pdensi_DN19776_c0_g1d535048, Pdensi_DN21737_c0_g1d221676, Pdensi_DN21755_c0_g1d221703, Pdensi_DN21755_c0_g2d124051, Pdensi_DN2475_c0_g1d447206, Pdensi_GG_80151_c1_g1
GO:0051119	0.000838833934462697	0.999668062942788	27	64	sugar transmembrane transporter activity	MF	0.0214409448790059	MF sugar transmembrane transporter activity	Pdensi_DN13997_c2_g1, Pdensi_DN16435_c0_g1d527755, Pdensi_DN18853_c0_g1d405511, Pdensi_DN19650_c1_g1d359717, Pdensi_DN19790_c0_g1d535027, Pdensi_DN20254_c0_g1d188649, Pdensi_DN20776_c0_g1, Pdensi_DN21369_c1_g1, Pdensi_DN21456_c0_g1d539896, Pdensi_DN21784_c0_g3, Pdensi_DN21802_c0_g3, Pdensi_DN22035_c2_g2, Pdensi_DN22831_c4_g1, Pdensi_DN23524_c0_g2d130164, Pdensi_DN24001_c0_g2d225091, Pdensi_DN2559…
GO:0008171	0.000866826478179037	0.999642288408857	29	70	O-methyltransferase activity	MF	0.0221103826627414	MF O-methyltransferase activity	Pdensi_DN15532_c0_g1d109655, Pdensi_DN15659_c1_g3, Pdensi_DN16171_c0_g2, Pdensi_DN16405_c0_g1, Pdensi_DN16405_c0_g3, Pdensi_DN16779_c0_g2, Pdensi_DN17127_c1_g4d473089, Pdensi_DN17656_c0_g1d186236, Pdensi_DN18116_c1_g2, Pdensi_DN19256_c0_g1, Pdensi_DN19743_c0_g2, Pdensi_DN20231_c0_g1, Pdensi_DN20354_c0_g1d412379, Pdensi_DN20551_c0_g5, Pdensi_DN20780_c1_g1, Pdensi_DN22089_c2_g2, Pdensi_DN23444_c0_g…
GO:0051304	0.000871575755347679	0.999963978826773	6	7	chromosome separation	BP	0.0221854002953541	BP chromosome separation	Pdensi_DN16387_c0_g2, Pdensi_DN21556_c0_g2, Pdensi_DN23035_c0_g1, Pdensi_DN25252_c1_g7, Pdensi_DN55686_c0_g1, Pdensi_DN69414_c0_g1
GO:0006546	0.000874807730549357	1	5	5	glycine catabolic process	BP	0.0222215653128573	BP glycine catabolic process	Pdensi_DN14701_c2_g1, Pdensi_DN18686_c0_g1d217541, Pdensi_DN18767_c0_g1d405330, Pdensi_DN19987_c1_g3, Pdensi_DN22037_c0_g1d422242
GO:0004180	0.000879153581582795	0.999685234507756	23	51	carboxypeptidase activity	MF	0.0222858167199159	MF carboxypeptidase activity	Pdensi_DN10620_c0_g1d4883, Pdensi_DN11783_c0_g1d457849, Pdensi_DN12005_c0_g1d337285, Pdensi_DN13455_c0_g2, Pdensi_DN14620_c0_g3, Pdensi_DN16881_c0_g1, Pdensi_DN17979_c0_g1d58195, Pdensi_DN18853_c0_g1d217679, Pdensi_DN20260_c0_g2, Pdensi_DN20260_c0_g4, Pdensi_DN20520_c0_g1d63408, Pdensi_DN22109_c4_g1, Pdensi_DN22334_c0_g4, Pdensi_DN22645_c1_g1, Pdensi_DN23386_c1_g4, Pdensi_DN23775_c1_g3, Pdensi_DN…
GO:0016984	0.000887579869953837	1	5	5	ribulose-bisphosphate carboxylase activity	MF	0.0224530256174508	MF ribulose-bisphosphate carboxylase activity	Pdensi_DN13470_c0_g1d391777, Pdensi_DN15296_c0_g1d466330, Pdensi_DN19305_c0_g1d187818, Pdensi_DN20315_c0_g1d412031, Pdensi_DN35341_c0_g1d30996
GO:0009668	0.000902995462894719	0.999718602781541	19	39	plastid membrane organization	BP	0.0227959903997023	BP plastid membrane organization	Pdensi_DN10115_c0_g1d172805, Pdensi_DN10856_c0_g1d387249, Pdensi_DN12020_c0_g1d5957, Pdensi_DN13335_c0_g1, Pdensi_DN14065_c0_g1d463100, Pdensi_DN14199_c0_g1d341436, Pdensi_DN14628_c0_g1d274346, Pdensi_DN14857_c0_g1d342973, Pdensi_DN16288_c0_g1, Pdensi_DN16578_c0_g1d10775, Pdensi_DN18714_c0_g1d59697, Pdensi_DN19341_c0_g1, Pdensi_DN20279_c0_g1, Pdensi_DN21837_c0_g2d221798, Pdensi_DN22222_c0_g3, Pde…
GO:0030091	0.000928675419139889	0.999817862290146	12	20	protein repair	BP	0.0233961369967706	BP protein repair	Pdensi_DN12020_c0_g1d5957, Pdensi_DN14857_c0_g1d342973, Pdensi_DN15905_c0_g1d346289, Pdensi_DN16171_c0_g2, Pdensi_DN16514_c0_g1d55876, Pdensi_DN18083_c0_g1, Pdensi_DN18630_c0_g1d115702, Pdensi_DN19689_c0_g1, Pdensi_DN22222_c0_g3, Pdensi_DN23265_c0_g4, Pdensi_DN23694_c0_g1d224375, Pdensi_DN9303_c0_g1d332792
GO:0046910	0.000957128984704397	0.999756204837529	15	28	pectinesterase inhibitor activity	MF	0.0240635563797915	MF pectinesterase inhibitor activity	Pdensi_DN18661_c2_g3, Pdensi_DN19319_c0_g1d218367, Pdensi_DN19365_c1_g1, Pdensi_DN19547_c2_g1, Pdensi_DN20317_c1_g3, Pdensi_DN20617_c0_g4d492304, Pdensi_DN24451_c0_g7, Pdensi_DN26347_c0_g1d430011, Pdensi_DN27242_c1_g2d79719, Pdensi_DN39025_c0_g1, Pdensi_DN39152_c0_g1, Pdensi_DN39996_c1_g5, Pdensi_DN8416_c0_g1d331518, Pdensi_GG_139834_c2_g1, Pdensi_GG_386_c0_g1
GO:0016641	0.000959440238988213	0.999846608069687	10	16	oxidoreductase activity, acting on the CH-NH2 group of donors, oxygen as acceptor	MF	0.0240723359757595	MF oxidoreductase activity, acting on the CH-NH2 group of donors, oxygen as acceptor	Pdensi_DN15159_c0_g1, Pdensi_DN15974_c0_g1d10018, Pdensi_DN17186_c2_g1, Pdensi_DN17197_c0_g1d56823, Pdensi_DN18224_c1_g1d353651, Pdensi_DN20117_c1_g1, Pdensi_DN24850_c0_g2d556671, Pdensi_DN40175_c0_g1, Pdensi_DN6498_c0_g1d168628, Pdensi_GG_49155_c0_g1
GO:0016725	0.000992741674517235	0.999821335479895	11	18	oxidoreductase activity, acting on CH or CH2 groups	MF	0.0248570359278611	MF oxidoreductase activity, acting on CH or CH2 groups	Pdensi_DN14056_c1_g1d178994, Pdensi_DN15996_c0_g1, Pdensi_DN18389_c0_g1d217070, Pdensi_DN19769_c0_g1d409219, Pdensi_DN24324_c0_g1, Pdensi_DN24541_c2_g2, Pdensi_DN28715_c0_g1, Pdensi_DN32798_c0_g1, Pdensi_DN38689_c0_g2, Pdensi_DN7575_c0_g1d169807, Pdensi_GG_155594_c0_g1
GO:0031540	0.00101313824081829	0.999895489760239	8	11	regulation of anthocyanin biosynthetic process	BP	0.0252179598234611	BP regulation of anthocyanin biosynthetic process	Pdensi_DN13335_c0_g1, Pdensi_DN16350_c0_g1d215185, Pdensi_DN19900_c1_g1, Pdensi_DN20436_c0_g1d290805, Pdensi_DN20496_c0_g1, Pdensi_DN22308_c0_g1d222515, Pdensi_GG_109998_c0_g1, Pdensi_GG_15615_c0_g1
GO:0102797	0.00101332253590075	1	5	5	geranial:oxygen oxidoreductase activity	MF	0.0252179598234611	MF geranial:oxygen oxidoreductase activity	Pdensi_DN12353_c0_g1d50734, Pdensi_DN15865_c0_g1d9959, Pdensi_DN19811_c0_g1d15904, Pdensi_DN23864_c1_g1d70605, Pdensi_GG_30920_c0_g1
GO:0102798	0.00101332253590075	1	5	5	heptaldehyde:oxygen oxidoreductase activity	MF	0.0252179598234611	MF heptaldehyde:oxygen oxidoreductase activity	Pdensi_DN12353_c0_g1d50734, Pdensi_DN15865_c0_g1d9959, Pdensi_DN19811_c0_g1d15904, Pdensi_DN23864_c1_g1d70605, Pdensi_GG_30920_c0_g1
GO:0016131	0.00103203920418432	0.999764329246463	13	24	brassinosteroid metabolic process	BP	0.0256317591014927	BP brassinosteroid metabolic process	Pdensi_DN10989_c0_g1d335310, Pdensi_DN17827_c0_g1, Pdensi_DN19376_c0_g2, Pdensi_DN20016_c0_g2d289314, Pdensi_DN20840_c1_g1, Pdensi_DN22345_c0_g1d222514, Pdensi_DN24688_c0_g1d72564, Pdensi_DN27094_c0_g1, Pdensi_DN36994_c0_g1d509197, Pdensi_DN39012_c0_g1d511007, Pdensi_DN50138_c0_g1d160317, Pdensi_DN6983_c0_g1d263165, Pdensi_DN74732_c0_g1
GO:0051276	0.00104224055853257	0.999370725143443	74	219	chromosome organization	BP	0.0258328270962346	BP chromosome organization	Pdensi_DN10236_c0_g1d455061, Pdensi_DN10546_c0_g1d4860, Pdensi_DN10938_c0_g1d387493, Pdensi_DN11010_c0_g1d104110, Pdensi_DN11480_c0_g1d5445, Pdensi_DN12001_c0_g1d337225, Pdensi_DN12288_c0_g1d6189, Pdensi_DN13766_c0_g1d392221, Pdensi_DN13884_c0_g1d178580, Pdensi_DN14018_c0_g1, Pdensi_DN14179_c0_g2, Pdensi_DN14401_c4_g2, Pdensi_DN14709_c0_g1d53315, Pdensi_DN15027_c0_g1d213970, Pdensi_DN15080_c0_g1d…
GO:0019538	0.00106288618575099	0.999075835092057	860	3237	protein metabolic process	BP	0.0262914326874575	BP protein metabolic process	Pdensi_DN10115_c0_g1d172805, Pdensi_DN10155_c0_g1d172859, Pdensi_DN10527_c0_g1d173309, Pdensi_DN10620_c0_g1d4883, Pdensi_DN10638_c0_g1, Pdensi_DN10671_c0_g1, Pdensi_DN10692_c0_g1, Pdensi_DN10694_c0_g1d173487, Pdensi_DN10704_c0_g1d173663, Pdensi_DN10731_c0_g1d267514, Pdensi_DN10745_c0_g1, Pdensi_DN10847_c0_g2, Pdensi_DN10938_c0_g1d173901, Pdensi_DN10940_c0_g1d5120, Pdensi_DN10958_c0_g1d210221, Pde…
GO:0009311	0.00107581001654412	0.999502153784684	35	91	oligosaccharide metabolic process	BP	0.0265404656308368	BP oligosaccharide metabolic process	Pdensi_DN10695_c0_g1d49277, Pdensi_DN11461_c0_g1d210660, Pdensi_DN12862_c0_g1, Pdensi_DN13038_c0_g3, Pdensi_DN17743_c0_g1d282049, Pdensi_DN19220_c0_g1d357855, Pdensi_DN19472_c0_g1, Pdensi_DN19514_c0_g2d359177, Pdensi_DN19962_c2_g3, Pdensi_DN20300_c0_g1d62840, Pdensi_DN20300_c0_g1d62841, Pdensi_DN20469_c0_g1d362080, Pdensi_DN20492_c0_g3, Pdensi_DN20864_c0_g2, Pdensi_DN21044_c0_g5, Pdensi_DN21552_c…
GO:0046351	0.001077280290501	0.99977654137506	12	21	disaccharide biosynthetic process	BP	0.0265404656308368	BP disaccharide biosynthetic process	Pdensi_DN10695_c0_g1d49277, Pdensi_DN19962_c2_g3, Pdensi_DN20300_c0_g1d62840, Pdensi_DN20300_c0_g1d62841, Pdensi_DN20492_c0_g3, Pdensi_DN21044_c0_g5, Pdensi_DN24896_c0_g1, Pdensi_DN28526_c0_g1d81021, Pdensi_DN6556_c0_g1d168735, Pdensi_DN7189_c0_g1d450939, Pdensi_GG_152382_c0_g1, Pdensi_GG_154783_c1_g1
GO:0048544	0.00108479587737108	0.999589366026834	24	56	recognition of pollen	BP	0.0266238616708899	BP recognition of pollen	Pdensi_DN11165_c0_g1, Pdensi_DN12725_c0_g3, Pdensi_DN14340_c0_g1d8210, Pdensi_DN15519_c0_g2, Pdensi_DN16006_c0_g7, Pdensi_DN16137_c0_g1d183863, Pdensi_DN16286_c0_g1d110903, Pdensi_DN19768_c2_g1, Pdensi_DN20684_c1_g1, Pdensi_DN21034_c3_g1, Pdensi_DN21510_c1_g2, Pdensi_DN23859_c1_g2d131082, Pdensi_DN24748_c1_g1, Pdensi_DN24878_c1_g4, Pdensi_DN25314_c0_g1d227347, Pdensi_DN27248_c0_g1, Pdensi_DN37909…
GO:0071229	0.00108500536599926	0.999452270446909	43	116	cellular response to acid chemical	BP	0.0266238616708899	BP cellular response to acid chemical	Pdensi_DN10090_c0_g1d4523, Pdensi_DN10236_c0_g1d455061, Pdensi_DN11544_c0_g2d5552, Pdensi_DN11585_c0_g1d336306, Pdensi_DN11879_c0_g1, Pdensi_DN12647_c0_g1d105770, Pdensi_DN12993_c0_g2, Pdensi_DN14989_c0_g1, Pdensi_DN15548_c0_g4, Pdensi_DN15835_c0_g1d110167, Pdensi_DN16181_c0_g4, Pdensi_DN16319_c0_g1d111066, Pdensi_DN16319_c0_g1d111067, Pdensi_DN16434_c0_g1, Pdensi_DN16502_c0_g1d215318, Pdensi_DN1…
GO:0016903	0.00112061547052131	0.999468381110668	37	96	oxidoreductase activity, acting on the aldehyde or oxo group of donors	MF	0.027442776861928	MF oxidoreductase activity, acting on the aldehyde or oxo group of donors	Pdensi_DN10058_c0_g2, Pdensi_DN12353_c0_g1d50734, Pdensi_DN12974_c0_g1d338910, Pdensi_DN13292_c0_g1d339486, Pdensi_DN13832_c0_g1d462627, Pdensi_DN14591_c0_g1d342509, Pdensi_DN15534_c0_g4, Pdensi_DN15865_c0_g1d9959, Pdensi_DN16084_c0_g1d214889, Pdensi_DN17569_c0_g1d401490, Pdensi_DN19461_c0_g1d61048, Pdensi_DN19811_c0_g1d15904, Pdensi_DN20642_c1_g3, Pdensi_DN20655_c1_g4d492581, Pdensi_DN20674_c0_g…
GO:0046148	0.00114902542848795	0.999388249424229	49	136	pigment biosynthetic process	BP	0.0280824561396787	BP pigment biosynthetic process	Pdensi_DN10313_c0_g1d455218, Pdensi_DN13044_c0_g1d460723, Pdensi_DN13059_c0_g1d390976, Pdensi_DN13077_c0_g1d390972, Pdensi_DN14029_c0_g1d52451, Pdensi_DN14229_c0_g1d213190, Pdensi_DN14793_c0_g1, Pdensi_DN14809_c0_g1, Pdensi_DN15407_c0_g1d182088, Pdensi_DN15588_c0_g1d9544, Pdensi_DN15626_c0_g1d54595, Pdensi_DN15788_c0_g1d468038, Pdensi_DN15853_c0_g2, Pdensi_DN16285_c0_g1d184157, Pdensi_DN16617_c0_…
GO:0048646	0.00116047281743136	0.999309535728513	69	203	anatomical structure formation involved in morphogenesis	BP	0.0283004438676854	BP anatomical structure formation involved in morphogenesis	Pdensi_DN12005_c0_g1d337285, Pdensi_DN12095_c0_g1d175594, Pdensi_DN12267_c0_g1d175845, Pdensi_DN13394_c0_g1d271800, Pdensi_DN13701_c0_g1d392284, Pdensi_DN13861_c0_g1, Pdensi_DN14577_c0_g1d393939, Pdensi_DN14965_c0_g1d465570, Pdensi_DN15221_c0_g1d214075, Pdensi_DN15274_c0_g1d344023, Pdensi_DN15526_c0_g1, Pdensi_DN16084_c0_g1d214889, Pdensi_DN16340_c0_g2, Pdensi_DN16445_c0_g1, Pdensi_DN16449_c0_g1,…
GO:0052386	0.0011648646306285	0.999517774248323	28	67	cell wall thickening	BP	0.0283004438676854	BP cell wall thickening	Pdensi_DN14864_c3_g2, Pdensi_DN14914_c0_g2, Pdensi_DN15159_c0_g1d214023, Pdensi_DN15443_c3_g1, Pdensi_DN15452_c4_g1, Pdensi_DN16537_c0_g1d470760, Pdensi_DN16993_c6_g2, Pdensi_DN19254_c3_g2, Pdensi_DN19673_c2_g1, Pdensi_DN19789_c2_g1, Pdensi_DN20598_c4_g3, Pdensi_DN20614_c1_g1d413419, Pdensi_DN21344_c0_g1d417506, Pdensi_DN21355_c0_g1d362854, Pdensi_DN22228_c0_g1d125696, Pdensi_DN22256_c1_g1, Pdens…
GO:0052543	0.0011648646306285	0.999517774248323	28	67	callose deposition in cell wall	BP	0.0283004438676854	BP callose deposition in cell wall	Pdensi_DN14864_c3_g2, Pdensi_DN14914_c0_g2, Pdensi_DN15159_c0_g1d214023, Pdensi_DN15443_c3_g1, Pdensi_DN15452_c4_g1, Pdensi_DN16537_c0_g1d470760, Pdensi_DN16993_c6_g2, Pdensi_DN19254_c3_g2, Pdensi_DN19673_c2_g1, Pdensi_DN19789_c2_g1, Pdensi_DN20598_c4_g3, Pdensi_DN20614_c1_g1d413419, Pdensi_DN21344_c0_g1d417506, Pdensi_DN21355_c0_g1d362854, Pdensi_DN22228_c0_g1d125696, Pdensi_DN22256_c1_g1, Pdens…
GO:0022414	0.00117318189437888	0.999043019282275	396	1434	reproductive process	BP	0.0284461831267479	BP reproductive process	Pdensi_DN10028_c0_g1d386351, Pdensi_DN10546_c0_g1d4860, Pdensi_DN10616_c0_g1d455771, Pdensi_DN10652_c0_g1, Pdensi_DN11165_c0_g1, Pdensi_DN11480_c0_g1d5445, Pdensi_DN11862_c0_g1d336785, Pdensi_DN11998_c0_g1d389096, Pdensi_DN12001_c0_g1d337225, Pdensi_DN12077_c0_g1d105072, Pdensi_DN12095_c0_g1d175594, Pdensi_DN12202_c0_g1d389479, Pdensi_DN12213_c0_g1d389462, Pdensi_DN12288_c0_g1d6189, Pdensi_DN1245…
GO:0042555	0.00119091623805638	0.999907503924244	7	9	MCM complex	CC	0.0288192333820783	CC MCM complex	Pdensi_DN10938_c0_g1d387493, Pdensi_DN17584_c0_g1d281607, Pdensi_DN17897_c0_g1d282278, Pdensi_DN21856_c0_g1d495791, Pdensi_DN23580_c0_g1d70164, Pdensi_DN24378_c0_g1, Pdensi_DN25056_c0_g1d136540
GO:0009637	0.00121138186024773	0.999551603728594	23	52	response to blue light	BP	0.0292567796129515	BP response to blue light	Pdensi_DN11668_c0_g1, Pdensi_DN12062_c0_g2, Pdensi_DN12120_c0_g1, Pdensi_DN13335_c0_g1, Pdensi_DN14344_c0_g1d463866, Pdensi_DN14344_c0_g3, Pdensi_DN14648_c0_g1d53257, Pdensi_DN15253_c0_g1d9232, Pdensi_DN15641_c0_g7, Pdensi_DN16117_c0_g1d469076, Pdensi_DN19470_c1_g1, Pdensi_DN20651_c0_g1d220263, Pdensi_DN20711_c0_g1d493269, Pdensi_DN20978_c0_g1, Pdensi_DN25689_c0_g3, Pdensi_DN43132_c0_g1d37078, Pd…
GO:0009574	0.00122332474309641	0.999904485287176	7	9	preprophase band	CC	0.0294871734244595	CC preprophase band	Pdensi_DN13628_c0_g1d462025, Pdensi_DN13701_c0_g1d392284, Pdensi_DN14609_c0_g1d8569, Pdensi_DN19682_c0_g1d485759, Pdensi_DN22138_c1_g1d222275, Pdensi_DN26559_c0_g1d77557, Pdensi_DN40879_c0_g1d243663
GO:0006662	0.00123136445099674	0.999671330561098	15	29	glycerol ether metabolic process	BP	0.0296227655868215	BP glycerol ether metabolic process	Pdensi_DN14982_c0_g1d524945, Pdensi_DN16182_c0_g1d214977, Pdensi_DN16774_c0_g1, Pdensi_DN17372_c0_g1d529397, Pdensi_DN17403_c0_g1d401157, Pdensi_DN17829_c0_g2d216588, Pdensi_DN17935_c0_g1d476234, Pdensi_DN19210_c0_g1d533664, Pdensi_DN19657_c0_g1d61488, Pdensi_DN21440_c0_g1d122939, Pdensi_DN24403_c1_g1, Pdensi_DN33270_c0_g1d200263, Pdensi_DN37712_c0_g3, Pdensi_DN52992_c0_g1, Pdensi_GG_105845_c0_g1
GO:0045158	0.00124269032917148	1	5	5	electron transporter, transferring electrons within cytochrome b6/f complex of photosystem II activity	MF	0.0298367272966827	MF electron transporter, transferring electrons within cytochrome b6/f complex of photosystem II activity	Pdensi_DN17385_c0_g1d216077, Pdensi_DN20567_c2_g1, Pdensi_DN22111_c1_g3, Pdensi_DN24423_c0_g2d554007, Pdensi_DN26700_c2_g3
GO:0009250	0.00125086059905154	0.999397941100848	38	97	glucan biosynthetic process	BP	0.0299742357221941	BP glucan biosynthetic process	Pdensi_DN14675_c0_g1d394077, Pdensi_DN15318_c3_g1, Pdensi_DN15384_c2_g1, Pdensi_DN15544_c0_g1d182222, Pdensi_DN16542_c0_g4, Pdensi_DN16835_c0_g1, Pdensi_DN17479_c0_g2, Pdensi_DN17565_c0_g1d351275, Pdensi_DN18222_c0_g1d477961, Pdensi_DN18948_c1_g1d481130, Pdensi_DN19099_c0_g1d60258, Pdensi_DN19457_c0_g1d408126, Pdensi_DN20679_c4_g5d492884, Pdensi_DN20784_c0_g1, Pdensi_DN20834_c0_g1, Pdensi_DN21624…
GO:0071396	0.00127051729980879	0.999555403451744	21	46	cellular response to lipid	BP	0.030373175195339	BP cellular response to lipid	Pdensi_DN10236_c0_g1d455061, Pdensi_DN12647_c0_g1d105770, Pdensi_DN15548_c0_g4, Pdensi_DN15835_c0_g1d110167, Pdensi_DN16181_c0_g4, Pdensi_DN16434_c0_g1, Pdensi_DN16502_c0_g1d215318, Pdensi_DN16502_c0_g1d470829, Pdensi_DN20557_c11_g1, Pdensi_DN20741_c2_g2, Pdensi_DN21445_c3_g2, Pdensi_DN21742_c0_g1d419963, Pdensi_DN21742_c3_g1, Pdensi_DN22705_c1_g1d545376, Pdensi_DN26775_c0_g4, Pdensi_DN27315_c2_g…
GO:0050665	0.00127246002529988	0.999863328532263	8	11	hydrogen peroxide biosynthetic process	BP	0.030373175195339	BP hydrogen peroxide biosynthetic process	Pdensi_DN11871_c0_g1d458112, Pdensi_DN13867_c0_g1d340918, Pdensi_DN15194_c0_g1d343911, Pdensi_DN21824_c0_g1d19668, Pdensi_DN25099_c0_g1d73557, Pdensi_DN39819_c1_g4, Pdensi_DN8925_c0_g1, Pdensi_GG_122504_c0_g1
GO:0009888	0.00130489222505785	0.999228307338975	66	195	tissue development	BP	0.0310868402121063	BP tissue development	Pdensi_DN11589_c0_g1, Pdensi_DN12978_c0_g1d212044, Pdensi_DN14188_c0_g2, Pdensi_DN14284_c0_g1d107643, Pdensi_DN15073_c1_g1, Pdensi_DN15221_c0_g1d214075, Pdensi_DN15544_c0_g1d182222, Pdensi_DN15724_c0_g1d54664, Pdensi_DN16537_c0_g3, Pdensi_DN16539_c0_g1d279215, Pdensi_DN16632_c1_g1, Pdensi_DN16761_c0_g1d56183, Pdensi_DN17308_c0_g3, Pdensi_DN17848_c0_g1d476052, Pdensi_DN17916_c0_g1d402543, Pdensi_D…
GO:0045910	0.00132424852780059	0.999688069193916	13	24	negative regulation of DNA recombination	BP	0.0314503655124655	BP negative regulation of DNA recombination	Pdensi_DN11155_c0_g1d49629, Pdensi_DN14709_c0_g1d53315, Pdensi_DN15027_c0_g1d213970, Pdensi_DN16075_c0_g1d397367, Pdensi_DN17327_c0_g1d112863, Pdensi_DN17486_c0_g1d401111, Pdensi_DN18203_c0_g2, Pdensi_DN20976_c1_g10, Pdensi_DN21939_c0_g1d495869, Pdensi_DN22894_c0_g1d302867, Pdensi_DN23615_c1_g2, Pdensi_DN25901_c0_g1, Pdensi_GG_82123_c0_g1
GO:0045962	0.00132641426182487	0.999894774996081	7	9	positive regulation of development, heterochronic	BP	0.0314503655124655	BP positive regulation of development, heterochronic	Pdensi_DN14344_c0_g1d463866, Pdensi_DN14344_c0_g3, Pdensi_DN18441_c1_g1d404383, Pdensi_DN25502_c0_g3, Pdensi_DN36803_c0_g2, Pdensi_DN43132_c0_g1d37078, Pdensi_DN50180_c0_g1
GO:0009653	0.0013278416607268	0.999052838965477	148	484	anatomical structure morphogenesis	BP	0.0314503655124655	BP anatomical structure morphogenesis	Pdensi_DN10109_c0_g1d172869, Pdensi_DN10258_c0_g1d266747, Pdensi_DN10628_c0_g1, Pdensi_DN10704_c0_g1d173663, Pdensi_DN11777_c0_g1, Pdensi_DN11991_c0_g2, Pdensi_DN12267_c0_g1d175845, Pdensi_DN12859_c0_g1d338794, Pdensi_DN12927_c0_g3, Pdensi_DN13193_c0_g1d212340, Pdensi_DN13394_c0_g1d271800, Pdensi_DN13684_c0_g1, Pdensi_DN13823_c0_g1d462655, Pdensi_DN13938_c0_g1d178814, Pdensi_DN14344_c0_g1d463866,…
GO:0050660	0.00133869429366148	0.999286390693746	48	133	flavin adenine dinucleotide binding	MF	0.0316463204025678	MF flavin adenine dinucleotide binding	Pdensi_DN12205_c0_g1d269792, Pdensi_DN12400_c0_g1d389834, Pdensi_DN13084_c0_g1, Pdensi_DN13978_c0_g2, Pdensi_DN14508_c0_g1d8354, Pdensi_DN15159_c0_g1, Pdensi_DN16691_c0_g1, Pdensi_DN17186_c2_g1, Pdensi_DN17277_c0_g1d280791, Pdensi_DN17375_c0_g1, Pdensi_DN18480_c0_g1d404239, Pdensi_DN19462_c0_g1d117671, Pdensi_DN19923_c0_g1d410008, Pdensi_DN20233_c0_g1, Pdensi_DN20664_c0_g1d291517, Pdensi_DN20711_…
GO:0009924	0.00137428149866329	0.999864687557778	7	10	octadecanal decarbonylase activity	MF	0.0323008806649423	MF octadecanal decarbonylase activity	Pdensi_DN13861_c0_g1, Pdensi_DN16817_c0_g1d215591, Pdensi_DN17899_c0_g1d216510, Pdensi_DN26241_c0_g1d193928, Pdensi_DN6920_c0_g1d2813, Pdensi_GG_37606_c0_g1, Pdensi_GG_93610_c0_g1
GO:0071771	0.00137428149866329	0.999864687557778	7	10	aldehyde decarbonylase activity	MF	0.0323008806649423	MF aldehyde decarbonylase activity	Pdensi_DN13861_c0_g1, Pdensi_DN16817_c0_g1d215591, Pdensi_DN17899_c0_g1d216510, Pdensi_DN26241_c0_g1d193928, Pdensi_DN6920_c0_g1d2813, Pdensi_GG_37606_c0_g1, Pdensi_GG_93610_c0_g1
GO:1990465	0.00137428149866329	0.999864687557778	7	10	aldehyde oxygenase (deformylating) activity	MF	0.0323008806649423	MF aldehyde oxygenase (deformylating) activity	Pdensi_DN13861_c0_g1, Pdensi_DN16817_c0_g1d215591, Pdensi_DN17899_c0_g1d216510, Pdensi_DN26241_c0_g1d193928, Pdensi_DN6920_c0_g1d2813, Pdensi_GG_37606_c0_g1, Pdensi_GG_93610_c0_g1
GO:1990752	0.00138144658227003	0.999936825736551	6	7	microtubule end	CC	0.0324072048142849	CC microtubule end	Pdensi_DN22138_c1_g1d222275, Pdensi_DN22417_c2_g3, Pdensi_DN2469_c0_g1d203990, Pdensi_DN31245_c0_g1d564486, Pdensi_GG_140227_c0_g2, Pdensi_GG_66470_c0_g1
GO:0120025	0.00139822948050073	0.999305370494828	40	105	plasma membrane bounded cell projection	CC	0.0327228136388444	CC plasma membrane bounded cell projection	Pdensi_DN12352_c0_g1d389636, Pdensi_DN12710_c0_g2, Pdensi_DN13671_c0_g1, Pdensi_DN14892_c1_g1, Pdensi_DN15547_c1_g1, Pdensi_DN16533_c1_g1, Pdensi_DN17702_c1_g5, Pdensi_DN18116_c1_g2, Pdensi_DN18248_c0_g1d353646, Pdensi_DN18343_c0_g1d403985, Pdensi_DN19847_c1_g1d288345, Pdensi_DN19876_c1_g2, Pdensi_DN20055_c0_g1d219364, Pdensi_DN20199_c0_g4, Pdensi_DN20250_c0_g5, Pdensi_DN20431_c0_g2, Pdensi_DN205…
GO:0097599	0.0014002345065118	0.999690097895087	12	22	xylanase activity	MF	0.0327228136388444	MF xylanase activity	Pdensi_DN12766_c1_g1, Pdensi_DN17518_c0_g1, Pdensi_DN17518_c0_g1d474702, Pdensi_DN19386_c0_g1d358050, Pdensi_DN21666_c0_g1d189836, Pdensi_DN21735_c1_g1, Pdensi_DN23116_c1_g4, Pdensi_DN24023_c0_g1d365327, Pdensi_DN36104_c0_g1d508444, Pdensi_DN37721_c1_g7, Pdensi_GG_100908_c0_g1, Pdensi_GG_106765_c0_g1
GO:0045786	0.00143120694704318	0.999286793327069	40	106	negative regulation of cell cycle	BP	0.03338303808607	BP negative regulation of cell cycle	Pdensi_DN11448_c0_g1d388149, Pdensi_DN12001_c0_g1d337225, Pdensi_DN12774_c0_g1d211866, Pdensi_DN14084_c0_g1d341311, Pdensi_DN14900_c0_g1d343302, Pdensi_DN15367_c0_g1d525637, Pdensi_DN16387_c0_g2, Pdensi_DN16510_c0_g1, Pdensi_DN16732_c0_g1d56187, Pdensi_DN1733_c0_g1d98645, Pdensi_DN17486_c0_g1d401111, Pdensi_DN17685_c0_g1d475159, Pdensi_DN19002_c0_g1d406330, Pdensi_DN19324_c0_g1d15073, Pdensi_DN20…
GO:0009638	0.00149306137583722	0.999702850122852	11	19	phototropism	BP	0.0347597154082483	BP phototropism	Pdensi_DN11668_c0_g1, Pdensi_DN12062_c0_g2, Pdensi_DN12120_c0_g1, Pdensi_DN15253_c0_g1d9232, Pdensi_DN15641_c0_g7, Pdensi_DN20711_c0_g1d493269, Pdensi_DN20978_c0_g1, Pdensi_DN5412_c0_g1d2012, Pdensi_DN6421_c0_g1d101100, Pdensi_DN8648_c0_g1d331767, Pdensi_GG_129682_c0_g1
GO:0014070	0.00151763921463293	0.999027288299401	87	268	response to organic cyclic compound	BP	0.0352649915233549	BP response to organic cyclic compound	Pdensi_DN10258_c0_g1d266747, Pdensi_DN10989_c0_g1d335310, Pdensi_DN11879_c0_g1, Pdensi_DN13394_c0_g1d271800, Pdensi_DN13496_c0_g1d51811, Pdensi_DN14492_c3_g2, Pdensi_DN14577_c0_g1d393939, Pdensi_DN14673_c0_g1d464608, Pdensi_DN14729_c0_g3, Pdensi_DN15089_c0_g1d213888, Pdensi_DN15094_c1_g3d465823, Pdensi_DN15204_c0_g1d344164, Pdensi_DN15299_c0_g2d181478, Pdensi_DN15429_c0_g1d54318, Pdensi_DN16340_c…
GO:1901957	0.00152650601262181	0.999928618386566	6	7	regulation of cutin biosynthetic process	BP	0.0353734633022083	BP regulation of cutin biosynthetic process	Pdensi_DN20373_c2_g4, Pdensi_DN21394_c3_g1, Pdensi_DN21801_c0_g2, Pdensi_DN34159_c0_g1d146602, Pdensi_DN37478_c2_g9, Pdensi_GG_3783_c1_g1
GO:0004031	0.00153095680279343	0.999928363568625	6	7	aldehyde oxidase activity	MF	0.0353734633022083	MF aldehyde oxidase activity	Pdensi_DN12353_c0_g1d50734, Pdensi_DN15865_c0_g1d9959, Pdensi_DN19811_c0_g1d15904, Pdensi_DN21873_c3_g1d420618, Pdensi_DN23864_c1_g1d70605, Pdensi_GG_30920_c0_g1
GO:0016623	0.00153095680279343	0.999928363568625	6	7	oxidoreductase activity, acting on the aldehyde or oxo group of donors, oxygen as acceptor	MF	0.0353734633022083	MF oxidoreductase activity, acting on the aldehyde or oxo group of donors, oxygen as acceptor	Pdensi_DN12353_c0_g1d50734, Pdensi_DN15865_c0_g1d9959, Pdensi_DN19811_c0_g1d15904, Pdensi_DN21873_c3_g1d420618, Pdensi_DN23864_c1_g1d70605, Pdensi_GG_30920_c0_g1
GO:0016161	0.00153626036802498	0.999693015508379	11	19	beta-amylase activity	MF	0.0354292828107115	MF beta-amylase activity	Pdensi_DN10695_c0_g1d49277, Pdensi_DN14305_c0_g1d213257, Pdensi_DN19438_c0_g1, Pdensi_DN19942_c0_g1d410381, Pdensi_DN19962_c2_g3, Pdensi_DN20300_c0_g1d62840, Pdensi_DN20300_c0_g1d62841, Pdensi_DN20300_c0_g1d62842, Pdensi_DN24330_c0_g15, Pdensi_DN39748_c1_g3, Pdensi_GG_152382_c0_g1
GO:0009211	0.00154150445627999	0.99980490745645	8	12	pyrimidine deoxyribonucleoside triphosphate metabolic process	BP	0.0354458511623969	BP pyrimidine deoxyribonucleoside triphosphate metabolic process	Pdensi_DN15551_c0_g1, Pdensi_DN19693_c0_g1d409066, Pdensi_DN22346_c0_g1d424208, Pdensi_DN22961_c0_g2d546367, Pdensi_DN23694_c1_g1, Pdensi_DN25411_c0_g2, Pdensi_DN47344_c0_g1d249493, Pdensi_GG_10430_c0_g1
GO:0032787	0.00154275690934224	0.998863904804575	173	583	monocarboxylic acid metabolic process	BP	0.0354458511623969	BP monocarboxylic acid metabolic process	Pdensi_DN10713_c0_g1d173641, Pdensi_DN10846_c0_g1d335071, Pdensi_DN11042_c0_g1d104080, Pdensi_DN11319_c0_g1d457139, Pdensi_DN11323_c0_g1d174533, Pdensi_DN11851_c0_g1d458179, Pdensi_DN11879_c0_g1, Pdensi_DN12095_c0_g1d175594, Pdensi_DN12400_c0_g1d389834, Pdensi_DN12647_c0_g2, Pdensi_DN12981_c0_g1d338959, Pdensi_DN12981_c0_g2, Pdensi_DN13489_c1_g1d177977, Pdensi_DN13537_c0_g1d340122, Pdensi_DN13575…
GO:0007231	0.00155028594116484	0.999873156800422	7	9	osmosensory signaling pathway	BP	0.0355522583404698	BP osmosensory signaling pathway	Pdensi_DN11871_c0_g1d458112, Pdensi_DN15194_c0_g1d343911, Pdensi_DN25099_c0_g1d73557, Pdensi_DN26948_c0_g1d79071, Pdensi_DN27397_c0_g1d230720, Pdensi_DN39819_c1_g4, Pdensi_GG_122504_c0_g1
GO:0009991	0.0016223920216784	0.999009490853276	71	215	response to extracellular stimulus	BP	0.0371364323021871	BP response to extracellular stimulus	Pdensi_DN10090_c0_g1d4523, Pdensi_DN11585_c0_g1d336306, Pdensi_DN12647_c0_g1d105770, Pdensi_DN12710_c0_g2, Pdensi_DN12826_c0_g1d51242, Pdensi_DN12993_c0_g2, Pdensi_DN13335_c0_g1, Pdensi_DN14015_c0_g1d341279, Pdensi_DN14989_c0_g1, Pdensi_DN15548_c0_g4, Pdensi_DN15835_c0_g1d110167, Pdensi_DN16121_c0_g1d397815, Pdensi_DN16149_c0_g1d527092, Pdensi_DN16181_c0_g4, Pdensi_DN16319_c0_g1d111066, Pdensi_DN…
GO:0042873	0.0016421306533169	0.99983263183242	7	10	aldonate transmembrane transport	BP	0.0374485148430205	BP aldonate transmembrane transport	Pdensi_DN11585_c0_g1d336306, Pdensi_DN12993_c0_g2, Pdensi_DN14494_c0_g1, Pdensi_DN15830_c0_g1, Pdensi_DN15830_c0_g1d396867, Pdensi_DN5039_c0_g1d261746, Pdensi_DN9786_c0_g1
GO:0042879	0.0016421306533169	0.99983263183242	7	10	aldonate transmembrane transporter activity	MF	0.0374485148430205	MF aldonate transmembrane transporter activity	Pdensi_DN11585_c0_g1d336306, Pdensi_DN12993_c0_g2, Pdensi_DN14494_c0_g1, Pdensi_DN15830_c0_g1, Pdensi_DN15830_c0_g1d396867, Pdensi_DN5039_c0_g1d261746, Pdensi_DN9786_c0_g1
GO:0008284	0.00171244509819117	0.999326377986868	24	56	positive regulation of cell proliferation	BP	0.0389795712610528	BP positive regulation of cell proliferation	Pdensi_DN10526_c0_g1, Pdensi_DN12525_c0_g1, Pdensi_DN14401_c4_g2, Pdensi_DN17354_c0_g1d473947, Pdensi_DN17385_c0_g1d57185, Pdensi_DN17727_c0_g1, Pdensi_DN17815_c0_g1, Pdensi_DN18189_c0_g1, Pdensi_DN18969_c0_g1, Pdensi_DN19860_c0_g2d535182, Pdensi_DN20554_c0_g1d220137, Pdensi_DN20715_c0_g1, Pdensi_DN21408_c0_g1d65408, Pdensi_DN25445_c0_g1, Pdensi_DN25947_c1_g1d76078, Pdensi_DN26278_c0_g1d193993, P…
GO:0042548	0.00175289142051468	0.999731247736029	9	14	regulation of photosynthesis, light reaction	BP	0.0398263422931383	BP regulation of photosynthesis, light reaction	Pdensi_DN12020_c0_g1d5957, Pdensi_DN14189_c0_g2, Pdensi_DN14857_c0_g1d342973, Pdensi_DN19156_c0_g1d60460, Pdensi_DN19234_c0_g3, Pdensi_DN22222_c0_g3, Pdensi_DN29780_c0_g1, Pdensi_DN74180_c0_g1, Pdensi_GG_32787_c1_g1
GO:0080019	0.00176658028570657	0.999770940242167	8	12	fatty-acyl-CoA reductase (alcohol-forming) activity	MF	0.0399892500467416	MF fatty-acyl-CoA reductase (alcohol-forming) activity	Pdensi_DN16084_c0_g1d214889, Pdensi_DN17569_c0_g1d401490, Pdensi_DN19461_c0_g1d61048, Pdensi_DN20642_c1_g3, Pdensi_DN21755_c0_g1d221703, Pdensi_DN21755_c0_g2d124051, Pdensi_DN2475_c0_g1d447206, Pdensi_GG_80151_c1_g1
GO:0102965	0.00176658028570657	0.999770940242167	8	12	alcohol-forming fatty acyl-CoA reductase activity	MF	0.0399892500467416	MF alcohol-forming fatty acyl-CoA reductase activity	Pdensi_DN16084_c0_g1d214889, Pdensi_DN17569_c0_g1d401490, Pdensi_DN19461_c0_g1d61048, Pdensi_DN20642_c1_g3, Pdensi_DN21755_c0_g1d221703, Pdensi_DN21755_c0_g2d124051, Pdensi_DN2475_c0_g1d447206, Pdensi_GG_80151_c1_g1
GO:0043622	0.00177385967485432	0.999594844134788	12	22	cortical microtubule organization	BP	0.0400800816773253	BP cortical microtubule organization	Pdensi_DN13531_c0_g1d522794, Pdensi_DN14535_c0_g1d274242, Pdensi_DN16885_c0_g1d215590, Pdensi_DN19167_c0_g1d285960, Pdensi_DN19296_c0_g2, Pdensi_DN19577_c0_g1d218702, Pdensi_DN20545_c1_g1, Pdensi_DN21509_c0_g1d65721, Pdensi_DN21627_c0_g1d419167, Pdensi_DN23801_c0_g1, Pdensi_DN23801_c0_g1d550455, Pdensi_GG_66470_c0_g1
GO:0008810	0.00178276776693516	0.999592535720459	12	22	cellulase activity	MF	0.0402073120083226	MF cellulase activity	Pdensi_DN10289_c0_g1d386517, Pdensi_DN12857_c1_g1, Pdensi_DN14864_c0_g1d108554, Pdensi_DN16733_c0_g1d471634, Pdensi_DN18212_c0_g6, Pdensi_DN18550_c1_g1d404671, Pdensi_DN19354_c0_g1d60862, Pdensi_DN19354_c0_g2, Pdensi_DN19551_c0_g4, Pdensi_DN22950_c0_g2d546441, Pdensi_DN24770_c0_g1d498397, Pdensi_DN39478_c1_g3
GO:0048532	0.00180205912113566	0.999576957287083	12	23	anatomical structure arrangement	BP	0.040567822673786	BP anatomical structure arrangement	Pdensi_DN15221_c0_g1d214075, Pdensi_DN15653_c3_g2, Pdensi_DN16537_c0_g1d215365, Pdensi_DN16539_c0_g1d279215, Pdensi_DN19307_c0_g1, Pdensi_DN20847_c0_g1d493876, Pdensi_DN26438_c0_g1d229124, Pdensi_DN3272_c0_g1d166120, Pdensi_DN36461_c0_g1d88235, Pdensi_DN41456_c0_g1d319849, Pdensi_DN610_c0_g1d324600, Pdensi_GG_67103_c0_g1
GO:0045493	0.001831602794437	0.999569088817225	12	23	xylan catabolic process	BP	0.0411573895328709	BP xylan catabolic process	Pdensi_DN12766_c1_g1, Pdensi_DN17518_c0_g1, Pdensi_DN17518_c0_g1d474702, Pdensi_DN19386_c0_g1d358050, Pdensi_DN21666_c0_g1d189836, Pdensi_DN21735_c1_g1, Pdensi_DN23116_c1_g4, Pdensi_DN24023_c0_g1d365327, Pdensi_DN36104_c0_g1d508444, Pdensi_DN37721_c1_g7, Pdensi_GG_100908_c0_g1, Pdensi_GG_106765_c0_g1
GO:0009755	0.00184734754871369	0.998606769350803	195	670	hormone-mediated signaling pathway	BP	0.0414352962982967	BP hormone-mediated signaling pathway	Pdensi_DN10028_c0_g1d386351, Pdensi_DN10201_c1_g1, Pdensi_DN10258_c0_g1d266747, Pdensi_DN10526_c0_g1, Pdensi_DN10584_c0_g1d455509, Pdensi_DN11112_c0_g1d387695, Pdensi_DN11370_c0_g1d49791, Pdensi_DN11575_c0_g1, Pdensi_DN11623_c0_g1d520347, Pdensi_DN11871_c0_g1d458112, Pdensi_DN12062_c0_g2, Pdensi_DN12094_c0_g1d458612, Pdensi_DN12120_c0_g1, Pdensi_DN12151_c0_g1d269622, Pdensi_DN12456_c0_g1d6343, Pd…
GO:0008037	0.0018560437605011	0.999258165656866	24	58	cell recognition	BP	0.0415543811999782	BP cell recognition	Pdensi_DN11165_c0_g1, Pdensi_DN12725_c0_g3, Pdensi_DN14340_c0_g1d8210, Pdensi_DN15519_c0_g2, Pdensi_DN16006_c0_g7, Pdensi_DN16137_c0_g1d183863, Pdensi_DN16286_c0_g1d110903, Pdensi_DN19768_c2_g1, Pdensi_DN20684_c1_g1, Pdensi_DN21034_c3_g1, Pdensi_DN21510_c1_g2, Pdensi_DN23859_c1_g2d131082, Pdensi_DN24748_c1_g1, Pdensi_DN24878_c1_g4, Pdensi_DN25314_c0_g1d227347, Pdensi_DN27248_c0_g1, Pdensi_DN37909…
GO:1901334	0.00189728713273587	0.999750831946287	8	12	lactone metabolic process	BP	0.0421699562165515	BP lactone metabolic process	Pdensi_DN12267_c0_g1d175845, Pdensi_DN16449_c0_g1, Pdensi_DN18455_c0_g1d404196, Pdensi_DN18455_c0_g5, Pdensi_DN237_c0_g1d202516, Pdensi_GG_120308_c0_g1, Pdensi_GG_33342_c0_g1, Pdensi_GG_75008_c0_g1
GO:1901336	0.00189728713273587	0.999750831946287	8	12	lactone biosynthetic process	BP	0.0421699562165515	BP lactone biosynthetic process	Pdensi_DN12267_c0_g1d175845, Pdensi_DN16449_c0_g1, Pdensi_DN18455_c0_g1d404196, Pdensi_DN18455_c0_g5, Pdensi_DN237_c0_g1d202516, Pdensi_GG_120308_c0_g1, Pdensi_GG_33342_c0_g1, Pdensi_GG_75008_c0_g1
GO:1901600	0.00189728713273587	0.999750831946287	8	12	strigolactone metabolic process	BP	0.0421699562165515	BP strigolactone metabolic process	Pdensi_DN12267_c0_g1d175845, Pdensi_DN16449_c0_g1, Pdensi_DN18455_c0_g1d404196, Pdensi_DN18455_c0_g5, Pdensi_DN237_c0_g1d202516, Pdensi_GG_120308_c0_g1, Pdensi_GG_33342_c0_g1, Pdensi_GG_75008_c0_g1
GO:1901601	0.00189728713273587	0.999750831946287	8	12	strigolactone biosynthetic process	BP	0.0421699562165515	BP strigolactone biosynthetic process	Pdensi_DN12267_c0_g1d175845, Pdensi_DN16449_c0_g1, Pdensi_DN18455_c0_g1d404196, Pdensi_DN18455_c0_g5, Pdensi_DN237_c0_g1d202516, Pdensi_GG_120308_c0_g1, Pdensi_GG_33342_c0_g1, Pdensi_GG_75008_c0_g1
GO:0042742	0.00191458500145542	0.998550347054545	199	685	defense response to bacterium	BP	0.0424774744717117	BP defense response to bacterium	Pdensi_DN10616_c0_g1d455771, Pdensi_DN10671_c0_g1, Pdensi_DN11320_c0_g1, Pdensi_DN11879_c0_g1, Pdensi_DN11970_c0_g1d5850, Pdensi_DN13293_c0_g1d461084, Pdensi_DN13394_c0_g1d271800, Pdensi_DN14673_c0_g1d464608, Pdensi_DN14838_c0_g1, Pdensi_DN14864_c3_g2, Pdensi_DN14914_c0_g2, Pdensi_DN14989_c0_g1, Pdensi_DN15082_c1_g1, Pdensi_DN15098_c0_g1d108891, Pdensi_DN15159_c0_g1d214023, Pdensi_DN15318_c4_g3, …
GO:1901348	0.00193418907950778	0.999904594255921	6	7	positive regulation of secondary cell wall biogenesis	BP	0.0427577762459116	BP positive regulation of secondary cell wall biogenesis	Pdensi_DN11573_c0_g1d210841, Pdensi_DN15094_c1_g3d465823, Pdensi_DN18057_c0_g3, Pdensi_DN21067_c1_g1, Pdensi_DN8610_c0_g1d452586, Pdensi_GG_72538_c0_g1
GO:1903340	0.00193418907950778	0.999904594255921	6	7	positive regulation of cell wall organization or biogenesis	BP	0.0427577762459116	BP positive regulation of cell wall organization or biogenesis	Pdensi_DN11573_c0_g1d210841, Pdensi_DN15094_c1_g3d465823, Pdensi_DN18057_c0_g3, Pdensi_DN21067_c1_g1, Pdensi_DN8610_c0_g1d452586, Pdensi_GG_72538_c0_g1
GO:0009266	0.00196190338869698	0.99857658429493	151	509	response to temperature stimulus	BP	0.0432924328703657	BP response to temperature stimulus	Pdensi_DN10236_c0_g1d455061, Pdensi_DN10695_c0_g1d49277, Pdensi_DN10751_c0_g1d49359, Pdensi_DN10855_c0_g1d210150, Pdensi_DN10885_c0_g1d335033, Pdensi_DN10968_c0_g1d210195, Pdensi_DN11834_c0_g1d336839, Pdensi_DN11991_c0_g2, Pdensi_DN12575_c0_g2, Pdensi_DN12647_c0_g2, Pdensi_DN13084_c0_g1, Pdensi_DN13489_c1_g1d177977, Pdensi_DN13884_c0_g1d178580, Pdensi_DN14115_c0_g2, Pdensi_DN14288_c0_g1d393278, P…
GO:0080031	0.00201672924845925	0.999732226325856	8	12	methyl salicylate esterase activity	MF	0.0443427439952446	MF methyl salicylate esterase activity	Pdensi_DN20842_c0_g3, Pdensi_DN20950_c0_g3, Pdensi_DN25445_c0_g1d138526, Pdensi_DN2544_c0_g1d381245, Pdensi_DN25698_c2_g1, Pdensi_DN37386_c0_g2, Pdensi_DN38537_c0_g1, Pdensi_DN7686_c0_g1d207829
GO:0080032	0.00201672924845925	0.999732226325856	8	12	methyl jasmonate esterase activity	MF	0.0443427439952446	MF methyl jasmonate esterase activity	Pdensi_DN20842_c0_g3, Pdensi_DN20950_c0_g3, Pdensi_DN25445_c0_g1d138526, Pdensi_DN2544_c0_g1d381245, Pdensi_DN25698_c2_g1, Pdensi_DN37386_c0_g2, Pdensi_DN38537_c0_g1, Pdensi_DN7686_c0_g1d207829
GO:0044403	0.00207456741350544	0.998712932807613	72	221	symbiont process	BP	0.045532857954022	BP symbiont process	Pdensi_DN10363_c0_g1, Pdensi_DN1182_c0_g1d259126, Pdensi_DN12076_c0_g1d5943, Pdensi_DN13038_c0_g3, Pdensi_DN13394_c0_g1d271800, Pdensi_DN13914_c0_g2, Pdensi_DN14383_c0_g1d273702, Pdensi_DN15226_c1_g2, Pdensi_DN15550_c1_g1, Pdensi_DN15637_c2_g5, Pdensi_DN15778_c1_g1d182724, Pdensi_DN15829_c0_g1, Pdensi_DN16137_c0_g1d183863, Pdensi_DN16350_c0_g1d215185, Pdensi_DN16390_c0_g1d278479, Pdensi_DN16519_c…
GO:0030261	0.00208624608411999	0.999479322256947	13	24	chromosome condensation	BP	0.0457074164394075	BP chromosome condensation	Pdensi_DN15027_c0_g1d213970, Pdensi_DN17327_c0_g1d112863, Pdensi_DN17938_c0_g1, Pdensi_DN19246_c0_g1d286270, Pdensi_DN19553_c0_g1d534490, Pdensi_DN21556_c0_g2, Pdensi_DN21939_c0_g1d495869, Pdensi_DN24241_c0_g1, Pdensi_DN25252_c1_g7, Pdensi_DN30837_c0_g1d143857, Pdensi_DN33063_c0_g1, Pdensi_DN84893_c0_g1, Pdensi_GG_82123_c0_g1
GO:0008300	0.00209872921421761	0.999668480819391	9	14	isoprenoid catabolic process	BP	0.0458964943232306	BP isoprenoid catabolic process	Pdensi_DN12721_c0_g1d390380, Pdensi_DN15579_c0_g1d467163, Pdensi_DN25448_c0_g1, Pdensi_DN29431_c1_g1, Pdensi_DN3057_c0_g1d260296, Pdensi_DN34073_c0_g1d201036, Pdensi_DN71415_c0_g1, Pdensi_GG_151170_c0_g1, Pdensi_GG_71020_c0_g1
GO:0042178	0.00210483203793638	0.999522388095014	12	21	xenobiotic catabolic process	BP	0.0458964943232306	BP xenobiotic catabolic process	Pdensi_DN14735_c0_g1, Pdensi_DN19999_c1_g3, Pdensi_DN20037_c1_g1, Pdensi_DN21866_c1_g2, Pdensi_DN23535_c1_g1, Pdensi_DN25789_c1_g2, Pdensi_DN37389_c0_g1d509567, Pdensi_DN8974_c0_g1d385020, Pdensi_GG_125320_c0_g1, Pdensi_GG_17249_c0_g1, Pdensi_GG_61608_c0_g1, Pdensi_GG_67055_c0_g1
GO:1901361	0.00210669612230304	0.998565748363594	107	343	organic cyclic compound catabolic process	BP	0.0458964943232306	BP organic cyclic compound catabolic process	Pdensi_DN10080_c0_g1d172654, Pdensi_DN10616_c0_g1d455771, Pdensi_DN10652_c0_g1, Pdensi_DN1095_c0_g1d203057, Pdensi_DN11539_c0_g1d336199, Pdensi_DN12009_c0_g1, Pdensi_DN12417_c0_g1d389803, Pdensi_DN12466_c0_g1d105571, Pdensi_DN12684_c0_g1d51036, Pdensi_DN13335_c0_g1, Pdensi_DN13536_c0_g1, Pdensi_DN14043_c1_g1d523607, Pdensi_DN14090_c0_g1d7868, Pdensi_DN14259_c0_g1d393338, Pdensi_DN14453_c0_g1d3420…
GO:0006865	0.00210983966079567	0.999028515088938	31	80	amino acid transport	BP	0.0458964943232306	BP amino acid transport	Pdensi_DN12499_c0_g1d105600, Pdensi_DN12822_c0_g1d270969, Pdensi_DN15253_c0_g1d344230, Pdensi_DN15620_c0_g2, Pdensi_DN17034_c1_g1, Pdensi_DN17251_c0_g1d215968, Pdensi_DN17564_c0_g1d281568, Pdensi_DN18640_c0_g1d355198, Pdensi_DN20162_c0_g1d289394, Pdensi_DN21493_c0_g1, Pdensi_DN21777_c0_g1d495751, Pdensi_DN23645_c0_g1d70322, Pdensi_DN23815_c2_g1, Pdensi_DN24433_c2_g1, Pdensi_DN25636_c0_g2, Pdensi_…
GO:2000280	0.0021839109096603	0.999035594305017	28	72	regulation of root development	BP	0.0474237220364995	BP regulation of root development	Pdensi_DN14577_c0_g1d393939, Pdensi_DN15724_c0_g1d54664, Pdensi_DN16340_c0_g2, Pdensi_DN16537_c0_g3, Pdensi_DN16632_c1_g1, Pdensi_DN17308_c0_g3, Pdensi_DN20496_c0_g1, Pdensi_DN21355_c1_g1d417316, Pdensi_DN21947_c2_g2, Pdensi_DN22049_c0_g1d222100, Pdensi_DN22225_c3_g3, Pdensi_DN22480_c2_g4, Pdensi_DN23723_c0_g3, Pdensi_DN24133_c0_g4, Pdensi_DN24294_c0_g1, Pdensi_DN25332_c0_g1d74269, Pdensi_DN26441…
GO:0019439	0.00221133196711128	0.9985065771013	102	326	aromatic compound catabolic process	BP	0.0479343319867285	BP aromatic compound catabolic process	Pdensi_DN10080_c0_g1d172654, Pdensi_DN10616_c0_g1d455771, Pdensi_DN10652_c0_g1, Pdensi_DN1095_c0_g1d203057, Pdensi_DN11539_c0_g1d336199, Pdensi_DN12009_c0_g1, Pdensi_DN12417_c0_g1d389803, Pdensi_DN12466_c0_g1d105571, Pdensi_DN12684_c0_g1d51036, Pdensi_DN13335_c0_g1, Pdensi_DN13536_c0_g1, Pdensi_DN14043_c1_g1d523607, Pdensi_DN14090_c0_g1d7868, Pdensi_DN14259_c0_g1d393338, Pdensi_DN14453_c0_g1d3420…
GO:0070192	0.00223596166917987	0.999488408954314	12	21	chromosome organization involved in meiotic cell cycle	BP	0.048382740245446	BP chromosome organization involved in meiotic cell cycle	Pdensi_DN10546_c0_g1d4860, Pdensi_DN12001_c0_g1d337225, Pdensi_DN14018_c0_g1, Pdensi_DN15080_c0_g1d108895, Pdensi_DN1733_c0_g1d98645, Pdensi_DN19314_c0_g5, Pdensi_DN21556_c0_g2, Pdensi_DN25252_c1_g7, Pdensi_DN2657_c0_g1d204083, Pdensi_DN35765_c0_g1, Pdensi_DN36671_c0_g6, Pdensi_DN6398_c0_g1
GO:0031379	0.00224586700901239	0.99964120204231	9	14	RNA-directed RNA polymerase complex	CC	0.0483943512025241	CC RNA-directed RNA polymerase complex	Pdensi_DN14255_c0_g1d107683, Pdensi_DN16137_c0_g1d183863, Pdensi_DN19831_c0_g1d15874, Pdensi_DN21562_c0_g1, Pdensi_DN22596_c1_g1, Pdensi_DN24748_c1_g1, Pdensi_DN25434_c1_g2, Pdensi_DN47274_c0_g1d249424, Pdensi_DN5002_c0_g1
GO:0031380	0.00224586700901239	0.99964120204231	9	14	nuclear RNA-directed RNA polymerase complex	CC	0.0483943512025241	CC nuclear RNA-directed RNA polymerase complex	Pdensi_DN14255_c0_g1d107683, Pdensi_DN16137_c0_g1d183863, Pdensi_DN19831_c0_g1d15874, Pdensi_DN21562_c0_g1, Pdensi_DN22596_c1_g1, Pdensi_DN24748_c1_g1, Pdensi_DN25434_c1_g2, Pdensi_DN47274_c0_g1d249424, Pdensi_DN5002_c0_g1
GO:0018131	0.00226016490659763	1	4	4	oxazole or thiazole biosynthetic process	BP	0.0483943512025241	BP oxazole or thiazole biosynthetic process	Pdensi_DN13119_c0_g2, Pdensi_DN21147_c0_g1d538831, Pdensi_DN3674_c0_g1, Pdensi_DN38489_c0_g1
GO:0046484	0.00226016490659763	1	4	4	oxazole or thiazole metabolic process	BP	0.0483943512025241	BP oxazole or thiazole metabolic process	Pdensi_DN13119_c0_g2, Pdensi_DN21147_c0_g1d538831, Pdensi_DN3674_c0_g1, Pdensi_DN38489_c0_g1
GO:0052837	0.00226016490659763	1	4	4	thiazole biosynthetic process	BP	0.0483943512025241	BP thiazole biosynthetic process	Pdensi_DN13119_c0_g2, Pdensi_DN21147_c0_g1d538831, Pdensi_DN3674_c0_g1, Pdensi_DN38489_c0_g1
GO:0052838	0.00226016490659763	1	4	4	thiazole metabolic process	BP	0.0483943512025241	BP thiazole metabolic process	Pdensi_DN13119_c0_g2, Pdensi_DN21147_c0_g1d538831, Pdensi_DN3674_c0_g1, Pdensi_DN38489_c0_g1
GO:0003993	0.00227469554994045	0.999034649553306	26	64	acid phosphatase activity	MF	0.0486206266589187	MF acid phosphatase activity	Pdensi_DN12332_c0_g1d50692, Pdensi_DN12656_c0_g1d459738, Pdensi_DN14853_c0_g2d524820, Pdensi_DN14966_c0_g1d275130, Pdensi_DN15912_c0_g1d346264, Pdensi_DN16514_c0_g1d55876, Pdensi_DN17874_c0_g1, Pdensi_DN18017_c0_g1d352885, Pdensi_DN18939_c0_g2d405974, Pdensi_DN19693_c2_g2, Pdensi_DN19947_c0_g1d487943, Pdensi_DN20266_c1_g1, Pdensi_DN20348_c0_g1d490328, Pdensi_DN21846_c0_g4, Pdensi_DN22546_c0_g4, P…
GO:0098687	0.00231484987519666	0.998832134621409	38	101	chromosomal region	CC	0.0493928575978918	CC chromosomal region	Pdensi_DN10847_c0_g2, Pdensi_DN11010_c0_g1d104110, Pdensi_DN12001_c0_g1d337225, Pdensi_DN13573_c0_g1d340258, Pdensi_DN13884_c0_g1d178580, Pdensi_DN15674_c0_g1, Pdensi_DN15778_c0_g1d526271, Pdensi_DN16057_c4_g5, Pdensi_DN16403_c0_g1, Pdensi_DN1733_c0_g1d98645, Pdensi_DN17354_c0_g1d473947, Pdensi_DN18203_c0_g2, Pdensi_DN19000_c0_g1, Pdensi_DN19254_c2_g1, Pdensi_DN19609_c0_g2d359882, Pdensi_DN19831_…
GO:0016132	0.00232618684663711	0.999600829929792	9	15	brassinosteroid biosynthetic process	BP	0.0495485875371367	BP brassinosteroid biosynthetic process	Pdensi_DN17827_c0_g1, Pdensi_DN20840_c1_g1, Pdensi_DN22345_c0_g1d222514, Pdensi_DN27094_c0_g1, Pdensi_DN36994_c0_g1d509197, Pdensi_DN39012_c0_g1d511007, Pdensi_DN50138_c0_g1d160317, Pdensi_DN6983_c0_g1d263165, Pdensi_DN74732_c0_g1
GO:0070182	0.00239974405192552	0.999736417270756	7	10	DNA polymerase binding	MF	0.0510267933675462	MF DNA polymerase binding	Pdensi_DN10574_c0_g1d173317, Pdensi_DN14709_c0_g1d53315, Pdensi_DN17542_c0_g1d474704, Pdensi_DN19314_c0_g5, Pdensi_DN21836_c1_g2, Pdensi_DN36671_c0_g6, Pdensi_DN39729_c0_g1
GO:0005789	0.00246002407700334	0.998186265557405	160	540	endoplasmic reticulum membrane	CC	0.0521668176308447	CC endoplasmic reticulum membrane	Pdensi_DN11042_c0_g1d104080, Pdensi_DN11851_c0_g1d458179, Pdensi_DN11879_c0_g1, Pdensi_DN12205_c0_g1d337539, Pdensi_DN12286_c0_g1d211446, Pdensi_DN12647_c0_g2, Pdensi_DN12981_c0_g2, Pdensi_DN13861_c0_g1, Pdensi_DN14115_c0_g2, Pdensi_DN14147_c0_g2, Pdensi_DN14541_c0_g1d8394, Pdensi_DN14653_c0_g1d108253, Pdensi_DN14726_c0_g2, Pdensi_DN14893_c0_g1d465287, Pdensi_DN15026_c0_g1d395048, Pdensi_DN15109_…
GO:0005315	0.00246186220623189	0.999182336026539	17	38	inorganic phosphate transmembrane transporter activity	MF	0.0521668176308447	MF inorganic phosphate transmembrane transporter activity	Pdensi_DN11645_c0_g1d336523, Pdensi_DN14494_c0_g1, Pdensi_DN15830_c0_g1, Pdensi_DN15830_c0_g1d396867, Pdensi_DN16675_c0_g1d528186, Pdensi_DN16923_c0_g2, Pdensi_DN17345_c0_g1d185972, Pdensi_DN20436_c1_g2, Pdensi_DN22185_c0_g2d222254, Pdensi_DN25000_c0_g1d498652, Pdensi_DN25080_c1_g2, Pdensi_DN26597_c0_g2, Pdensi_DN28517_c0_g1d196074, Pdensi_DN9786_c0_g1, Pdensi_GG_104354_c0_g1, Pdensi_GG_4229_c0_g…
GO:0004185	0.00248503355915658	0.999121257659572	19	42	serine-type carboxypeptidase activity	MF	0.0525670288574001	MF serine-type carboxypeptidase activity	Pdensi_DN10620_c0_g1d4883, Pdensi_DN11783_c0_g1d457849, Pdensi_DN13455_c0_g2, Pdensi_DN14620_c0_g3, Pdensi_DN17979_c0_g1d58195, Pdensi_DN18853_c0_g1d217679, Pdensi_DN20260_c0_g2, Pdensi_DN20260_c0_g4, Pdensi_DN20520_c0_g1d63408, Pdensi_DN22109_c4_g1, Pdensi_DN22334_c0_g4, Pdensi_DN23386_c1_g4, Pdensi_DN23775_c1_g3, Pdensi_DN24036_c0_g4, Pdensi_DN24957_c0_g1d305228, Pdensi_DN25321_c0_g1d305568, Pd…
GO:0009753	0.00249605399534226	0.998649411280459	45	125	response to jasmonic acid	BP	0.05270927103073	BP response to jasmonic acid	Pdensi_DN12309_c0_g1d269969, Pdensi_DN13394_c0_g1d271800, Pdensi_DN13496_c0_g1d51811, Pdensi_DN14577_c0_g1d393939, Pdensi_DN14673_c0_g1d464608, Pdensi_DN15089_c0_g1d213888, Pdensi_DN16340_c0_g2, Pdensi_DN16481_c0_g1d278696, Pdensi_DN17691_c0_g2d401637, Pdensi_DN17984_c1_g1, Pdensi_DN18133_c1_g1, Pdensi_DN19035_c4_g1, Pdensi_DN19038_c1_g4, Pdensi_DN19038_c1_g6, Pdensi_DN19168_c0_g1d60338, Pdensi_D…
GO:0010412	0.00250993491738048	0.9996532677875	8	12	mannan metabolic process	BP	0.0527836754805616	BP mannan metabolic process	Pdensi_DN10456_c0_g2, Pdensi_DN12819_c0_g1d460270, Pdensi_DN16265_c0_g2, Pdensi_DN20706_c1_g6, Pdensi_DN21385_c0_g1d221225, Pdensi_DN22102_c0_g1, Pdensi_DN25885_c1_g2, Pdensi_GG_37132_c0_g1
GO:0071215	0.00251248402320059	0.999179288314062	17	36	cellular response to abscisic acid stimulus	BP	0.0527836754805616	BP cellular response to abscisic acid stimulus	Pdensi_DN10236_c0_g1d455061, Pdensi_DN12647_c0_g1d105770, Pdensi_DN15548_c0_g4, Pdensi_DN15835_c0_g1d110167, Pdensi_DN16181_c0_g4, Pdensi_DN16434_c0_g1, Pdensi_DN16502_c0_g1d215318, Pdensi_DN16502_c0_g1d470829, Pdensi_DN20741_c2_g2, Pdensi_DN21445_c3_g2, Pdensi_DN21742_c0_g1d419963, Pdensi_DN21742_c3_g1, Pdensi_DN22705_c1_g1d545376, Pdensi_DN26775_c0_g4, Pdensi_DN36607_c3_g3, Pdensi_DN39130_c0_g1…
GO:0097306	0.00251248402320059	0.999179288314062	17	36	cellular response to alcohol	BP	0.0527836754805616	BP cellular response to alcohol	Pdensi_DN10236_c0_g1d455061, Pdensi_DN12647_c0_g1d105770, Pdensi_DN15548_c0_g4, Pdensi_DN15835_c0_g1d110167, Pdensi_DN16181_c0_g4, Pdensi_DN16434_c0_g1, Pdensi_DN16502_c0_g1d215318, Pdensi_DN16502_c0_g1d470829, Pdensi_DN20741_c2_g2, Pdensi_DN21445_c3_g2, Pdensi_DN21742_c0_g1d419963, Pdensi_DN21742_c3_g1, Pdensi_DN22705_c1_g1d545376, Pdensi_DN26775_c0_g4, Pdensi_DN36607_c3_g3, Pdensi_DN39130_c0_g1…
GO:0044281	0.00253612177354635	0.997864749274532	480	1772	small molecule metabolic process	BP	0.0531891932301542	BP small molecule metabolic process	Pdensi_DN10058_c0_g2, Pdensi_DN10060_c0_g1d172739, Pdensi_DN10387_c0_g1d173149, Pdensi_DN10713_c0_g1d173641, Pdensi_DN10845_c0_g1, Pdensi_DN10846_c0_g1d335071, Pdensi_DN10851_c0_g1, Pdensi_DN11042_c0_g1d104080, Pdensi_DN11068_c0_g1d387639, Pdensi_DN11087_c0_g1d174058, Pdensi_DN11319_c0_g1d457139, Pdensi_DN11323_c0_g1d174533, Pdensi_DN11344_c0_g1d5349, Pdensi_DN11506_c0_g1d457563, Pdensi_DN11851_c…
GO:0009772	0.00254905987008782	0.999794968252417	6	8	photosynthetic electron transport in photosystem II	BP	0.0533693098056441	BP photosynthetic electron transport in photosystem II	Pdensi_DN10387_c0_g1d173149, Pdensi_DN14838_c0_g1, Pdensi_DN16418_c0_g1, Pdensi_DN19353_c2_g1, Pdensi_DN21848_c0_g4, Pdensi_DN9299_c0_g1
GO:0031537	0.00256714089133316	0.999497773363868	10	17	regulation of anthocyanin metabolic process	BP	0.0536563059553092	BP regulation of anthocyanin metabolic process	Pdensi_DN10526_c0_g1, Pdensi_DN13335_c0_g1, Pdensi_DN16350_c0_g1d215185, Pdensi_DN16982_c0_g1d279982, Pdensi_DN19900_c1_g1, Pdensi_DN20436_c0_g1d290805, Pdensi_DN20496_c0_g1, Pdensi_DN22308_c0_g1d222515, Pdensi_GG_109998_c0_g1, Pdensi_GG_15615_c0_g1
GO:1903338	0.00260084820483871	0.999278666841074	14	27	regulation of cell wall organization or biogenesis	BP	0.0542683786142281	BP regulation of cell wall organization or biogenesis	Pdensi_DN10129_c0_g1d386473, Pdensi_DN11283_c0_g1d210457, Pdensi_DN11573_c0_g1d210841, Pdensi_DN14577_c1_g1, Pdensi_DN15094_c1_g3d465823, Pdensi_DN18057_c0_g3, Pdensi_DN19721_c0_g2d486406, Pdensi_DN21067_c1_g1, Pdensi_DN21193_c0_g1, Pdensi_DN24261_c1_g2, Pdensi_DN8610_c0_g1d452586, Pdensi_DN8834_c0_g1d102616, Pdensi_GG_109998_c0_g1, Pdensi_GG_72538_c0_g1
GO:0052546	0.00263578672869912	0.99902362469468	20	46	cell wall pectin metabolic process	BP	0.0549040193113913	BP cell wall pectin metabolic process	Pdensi_DN13537_c0_g1d461758, Pdensi_DN15341_c0_g1d344263, Pdensi_DN16813_c0_g1d471946, Pdensi_DN17377_c0_g1, Pdensi_DN19565_c0_g1d218684, Pdensi_DN20113_c0_g1d411023, Pdensi_DN20199_c0_g4, Pdensi_DN20250_c0_g5, Pdensi_DN21111_c0_g2, Pdensi_DN21385_c0_g1d221225, Pdensi_DN21619_c1_g1, Pdensi_DN22102_c0_g1, Pdensi_DN22590_c0_g2, Pdensi_DN24932_c6_g2, Pdensi_DN25247_c0_g12, Pdensi_DN25250_c1_g1, Pden…
GO:0010204	0.00273489012443203	0.999121252947181	16	35	defense response signaling pathway, resistance gene-independent	BP	0.0568718083672145	BP defense response signaling pathway, resistance gene-independent	Pdensi_DN16143_c1_g2, Pdensi_DN16451_c0_g4, Pdensi_DN19967_c2_g1, Pdensi_DN20347_c3_g7, Pdensi_DN20526_c2_g1, Pdensi_DN21147_c1_g2, Pdensi_DN21976_c0_g1d66547, Pdensi_DN22746_c0_g2, Pdensi_DN23749_c0_g4, Pdensi_DN23939_c1_g6, Pdensi_DN25271_c0_g1d137472, Pdensi_DN25503_c0_g1d429254, Pdensi_DN26255_c1_g1, Pdensi_DN27055_c1_g1, Pdensi_DN27256_c9_g1, Pdensi_GG_144077_c0_g1
GO:0009958	0.0027751910488994	0.99945043245068	10	17	positive gravitropism	BP	0.0573749137159025	BP positive gravitropism	Pdensi_DN12205_c0_g1d337539, Pdensi_DN18861_c0_g4, Pdensi_DN20496_c0_g1, Pdensi_DN20651_c0_g1d220263, Pdensi_DN24950_c0_g4, Pdensi_DN25689_c0_g3, Pdensi_DN26518_c3_g1, Pdensi_DN31245_c0_g1d564486, Pdensi_DN3330_c0_g1d326762, Pdensi_GG_121678_c0_g1
GO:0004170	0.00277778944879339	1	4	4	dUTP diphosphatase activity	MF	0.0573749137159025	MF dUTP diphosphatase activity	Pdensi_DN15551_c0_g1, Pdensi_DN22961_c0_g2d546367, Pdensi_DN23694_c1_g1, Pdensi_GG_10430_c0_g1
GO:0046080	0.00277778944879339	1	4	4	dUTP metabolic process	BP	0.0573749137159025	BP dUTP metabolic process	Pdensi_DN15551_c0_g1, Pdensi_DN22961_c0_g2d546367, Pdensi_DN23694_c1_g1, Pdensi_GG_10430_c0_g1
GO:0046081	0.00277778944879339	1	4	4	dUTP catabolic process	BP	0.0573749137159025	BP dUTP catabolic process	Pdensi_DN15551_c0_g1, Pdensi_DN22961_c0_g2d546367, Pdensi_DN23694_c1_g1, Pdensi_GG_10430_c0_g1
GO:0031497	0.00284359215787864	0.999495454403132	9	15	chromatin assembly	BP	0.0586144425740387	BP chromatin assembly	Pdensi_DN15027_c0_g1d213970, Pdensi_DN17327_c0_g1d112863, Pdensi_DN19151_c0_g1d285866, Pdensi_DN21939_c0_g1d495869, Pdensi_DN3272_c0_g1d166120, Pdensi_DN36868_c2_g1, Pdensi_DN39903_c0_g1, Pdensi_GG_118079_c0_g1, Pdensi_GG_82123_c0_g1
GO:0045491	0.00284735575630671	0.999039292648834	17	38	xylan metabolic process	BP	0.0586144425740387	BP xylan metabolic process	Pdensi_DN12766_c1_g1, Pdensi_DN14247_c0_g3, Pdensi_DN17499_c0_g1, Pdensi_DN17518_c0_g1, Pdensi_DN17518_c0_g1d474702, Pdensi_DN18940_c0_g1d14363, Pdensi_DN19386_c0_g1d358050, Pdensi_DN21666_c0_g1d189836, Pdensi_DN21735_c1_g1, Pdensi_DN23116_c1_g4, Pdensi_DN24023_c0_g1d365327, Pdensi_DN36104_c0_g1d508444, Pdensi_DN37721_c1_g7, Pdensi_DN6916_c0_g1d207363, Pdensi_DN9153_c0_g1, Pdensi_GG_100908_c0_g1,…
GO:0065009	0.00286954260044878	0.997933845118413	135	449	regulation of molecular function	BP	0.0588921127919	BP regulation of molecular function	Pdensi_DN10202_c0_g1, Pdensi_DN10938_c0_g1d387493, Pdensi_DN11275_c0_g1d387913, Pdensi_DN11370_c0_g1d49791, Pdensi_DN11704_c0_g1, Pdensi_DN12525_c0_g1, Pdensi_DN13148_c0_g1d51587, Pdensi_DN13335_c0_g1, Pdensi_DN13835_c0_g2d392407, Pdensi_DN14219_c1_g1, Pdensi_DN14229_c0_g1d213190, Pdensi_DN14259_c0_g1, Pdensi_DN14401_c4_g2, Pdensi_DN14541_c0_g1d342339, Pdensi_DN14731_c0_g1d274697, Pdensi_DN14864_…
GO:1990136	0.00287044449014233	1	4	4	linoleate 9S-lipoxygenase activity	MF	0.0588921127919	MF linoleate 9S-lipoxygenase activity	Pdensi_DN14965_c0_g1d465570, Pdensi_DN17691_c0_g2d401637, Pdensi_DN27720_c1_g1, Pdensi_DN40370_c0_g1d91729
GO:0004806	0.00288290557739548	0.99921819019703	13	26	triglyceride lipase activity	MF	0.0590490292638818	MF triglyceride lipase activity	Pdensi_DN12842_c0_g1d212003, Pdensi_DN17804_c0_g1d12690, Pdensi_DN17966_c0_g2, Pdensi_DN19079_c0_g2, Pdensi_DN20271_c1_g2, Pdensi_DN20480_c1_g3, Pdensi_DN21642_c0_g1, Pdensi_DN23150_c0_g2d69298, Pdensi_DN23199_c0_g1d547021, Pdensi_DN24768_c0_g1, Pdensi_DN36658_c0_g1d508901, Pdensi_DN5915_c0_g1d168168, Pdensi_GG_152832_c1_g1
GO:0045165	0.00294987331560144	0.999385696828572	10	18	cell fate commitment	BP	0.0603199928485235	BP cell fate commitment	Pdensi_DN11895_c0_g1, Pdensi_DN1194_c0_g1d98292, Pdensi_DN18278_c0_g1, Pdensi_DN19025_c1_g4, Pdensi_DN21049_c2_g2, Pdensi_DN22536_c1_g1, Pdensi_DN22607_c0_g1d301507, Pdensi_DN39012_c0_g1d511007, Pdensi_DN39552_c0_g3, Pdensi_DN6983_c0_g1d263165
GO:0022891	0.00297345439284612	0.99769563995556	216	757	NA	NA	0.0607010182126939	none	Pdensi_DN10060_c0_g1d172739, Pdensi_DN10387_c0_g1d173149, Pdensi_DN10851_c0_g1, Pdensi_DN10853_c0_g1d5059, Pdensi_DN10856_c0_g1d387249, Pdensi_DN10964_c0_g1, Pdensi_DN11112_c0_g1d387695, Pdensi_DN11580_c0_g1d336377, Pdensi_DN11585_c0_g1d336306, Pdensi_DN11910_c0_g1d5896, Pdensi_DN11991_c0_g2, Pdensi_DN12171_c0_g1d337482, Pdensi_DN12300_c0_g1d105477, Pdensi_DN12352_c0_g1d389636, Pdensi_DN12470_c0_…
GO:0070141	0.00301246634125481	0.999858486803764	5	6	response to UV-A	BP	0.0612934486581348	BP response to UV-A	Pdensi_DN13606_c0_g1d340396, Pdensi_DN18211_c1_g1, Pdensi_DN25039_c1_g2, Pdensi_DN26647_c0_g2, Pdensi_GG_87763_c0_g1
GO:0071492	0.00301246634125481	0.999858486803764	5	6	cellular response to UV-A	BP	0.0612934486581348	BP cellular response to UV-A	Pdensi_DN13606_c0_g1d340396, Pdensi_DN18211_c1_g1, Pdensi_DN25039_c1_g2, Pdensi_DN26647_c0_g2, Pdensi_GG_87763_c0_g1
GO:0007051	0.00302084984631041	0.998692026861665	26	63	spindle organization	BP	0.0613622628549379	BP spindle organization	Pdensi_DN10202_c0_g1, Pdensi_DN11480_c0_g1d5445, Pdensi_DN12288_c0_g1d6189, Pdensi_DN12594_c0_g1d211747, Pdensi_DN13026_c0_g1d460552, Pdensi_DN13660_c0_g1, Pdensi_DN17550_c0_g1d12277, Pdensi_DN18415_c0_g1d217238, Pdensi_DN18857_c0_g1d285067, Pdensi_DN19553_c0_g1d534490, Pdensi_DN20126_c0_g6, Pdensi_DN20739_c0_g3, Pdensi_DN20775_c6_g2, Pdensi_DN21695_c0_g1d65833, Pdensi_DN22138_c1_g1d222275, Pdens…
GO:0030245	0.00307786887333882	0.999223075310207	12	23	cellulose catabolic process	BP	0.0624171457966843	BP cellulose catabolic process	Pdensi_DN10289_c0_g1d386517, Pdensi_DN12857_c1_g1, Pdensi_DN14864_c0_g1d108554, Pdensi_DN16733_c0_g1d471634, Pdensi_DN18212_c0_g6, Pdensi_DN18550_c1_g1d404671, Pdensi_DN19354_c0_g1d60862, Pdensi_DN19354_c0_g2, Pdensi_DN19551_c0_g4, Pdensi_DN22950_c0_g2d546441, Pdensi_DN24770_c0_g1d498397, Pdensi_DN39478_c1_g3
GO:0005199	0.00309355593167623	0.999642407562018	7	10	structural constituent of cell wall	MF	0.0626317454220061	MF structural constituent of cell wall	Pdensi_DN16515_c1_g2, Pdensi_DN19550_c0_g2, Pdensi_DN21899_c1_g1, Pdensi_DN27363_c0_g1d560947, Pdensi_DN27363_c1_g2, Pdensi_DN6031_c0_g2d168255, Pdensi_GG_18120_c0_g1
GO:0031573	0.00316722406934708	1	4	4	intra-S DNA damage checkpoint	BP	0.0635503575095499	BP intra-S DNA damage checkpoint	Pdensi_DN15367_c0_g1d525637, Pdensi_DN21750_c0_g1d540941, Pdensi_DN4575_c0_g1d100022, Pdensi_DN6398_c0_g1
GO:0008131	0.00317000723741499	0.999849102573935	5	6	primary amine oxidase activity	MF	0.0635503575095499	MF primary amine oxidase activity	Pdensi_DN15974_c0_g1d10018, Pdensi_DN20117_c1_g1, Pdensi_DN24850_c0_g2d556671, Pdensi_DN40175_c0_g1, Pdensi_DN6498_c0_g1d168628
GO:0052593	0.00317000723741499	0.999849102573935	5	6	tryptamine:oxygen oxidoreductase (deaminating) activity	MF	0.0635503575095499	MF tryptamine:oxygen oxidoreductase (deaminating) activity	Pdensi_DN15974_c0_g1d10018, Pdensi_DN20117_c1_g1, Pdensi_DN24850_c0_g2d556671, Pdensi_DN40175_c0_g1, Pdensi_DN6498_c0_g1d168628
GO:0052594	0.00317000723741499	0.999849102573935	5	6	aminoacetone:oxygen oxidoreductase(deaminating) activity	MF	0.0635503575095499	MF aminoacetone:oxygen oxidoreductase(deaminating) activity	Pdensi_DN15974_c0_g1d10018, Pdensi_DN20117_c1_g1, Pdensi_DN24850_c0_g2d556671, Pdensi_DN40175_c0_g1, Pdensi_DN6498_c0_g1d168628
GO:0052595	0.00317000723741499	0.999849102573935	5	6	aliphatic-amine oxidase activity	MF	0.0635503575095499	MF aliphatic-amine oxidase activity	Pdensi_DN15974_c0_g1d10018, Pdensi_DN20117_c1_g1, Pdensi_DN24850_c0_g2d556671, Pdensi_DN40175_c0_g1, Pdensi_DN6498_c0_g1d168628
GO:0052596	0.00317000723741499	0.999849102573935	5	6	phenethylamine:oxygen oxidoreductase (deaminating) activity	MF	0.0635503575095499	MF phenethylamine:oxygen oxidoreductase (deaminating) activity	Pdensi_DN15974_c0_g1d10018, Pdensi_DN20117_c1_g1, Pdensi_DN24850_c0_g2d556671, Pdensi_DN40175_c0_g1, Pdensi_DN6498_c0_g1d168628
GO:0051274	0.00320998715952089	0.998602969343312	26	63	beta-glucan biosynthetic process	BP	0.0642468718762836	BP beta-glucan biosynthetic process	Pdensi_DN15318_c3_g1, Pdensi_DN15384_c2_g1, Pdensi_DN16542_c0_g4, Pdensi_DN17479_c0_g2, Pdensi_DN17565_c0_g1d351275, Pdensi_DN18948_c1_g1d481130, Pdensi_DN19099_c0_g1d60258, Pdensi_DN19457_c0_g1d408126, Pdensi_DN20784_c0_g1, Pdensi_DN20834_c0_g1, Pdensi_DN21624_c0_g2d540410, Pdensi_DN22565_c1_g2, Pdensi_DN24215_c0_g1d71642, Pdensi_DN25780_c2_g1, Pdensi_DN34798_c0_g2, Pdensi_DN38281_c1_g4, Pdensi_…
GO:0006541	0.00336265431095832	0.998854780314613	17	37	glutamine metabolic process	BP	0.0671928432266247	BP glutamine metabolic process	Pdensi_DN10845_c0_g1, Pdensi_DN15026_c0_g1, Pdensi_DN15888_c0_g3, Pdensi_DN20092_c0_g2d488108, Pdensi_DN20576_c0_g2, Pdensi_DN21762_c0_g1d420144, Pdensi_DN22427_c0_g1d300413, Pdensi_DN22504_c0_g1, Pdensi_DN23765_c0_g2d549920, Pdensi_DN24590_c1_g1, Pdensi_DN25324_c0_g2, Pdensi_DN26610_c1_g1, Pdensi_DN27287_c2_g4, Pdensi_DN40178_c2_g1, Pdensi_DN4501_c0_g1d327705, Pdensi_GG_142398_c1_g1, Pdensi_GG_9…
GO:0070981	0.00339479300525321	0.999708707984378	6	8	L-asparagine biosynthetic process	BP	0.0676147976971617	BP L-asparagine biosynthetic process	Pdensi_DN20576_c0_g2, Pdensi_DN21762_c0_g1d420144, Pdensi_DN24590_c1_g1, Pdensi_DN25324_c0_g2, Pdensi_DN27287_c2_g4, Pdensi_DN40178_c2_g1
GO:0070982	0.00339479300525321	0.999708707984378	6	8	L-asparagine metabolic process	BP	0.0676147976971617	BP L-asparagine metabolic process	Pdensi_DN20576_c0_g2, Pdensi_DN21762_c0_g1d420144, Pdensi_DN24590_c1_g1, Pdensi_DN25324_c0_g2, Pdensi_DN27287_c2_g4, Pdensi_DN40178_c2_g1
GO:0080177	0.0034392331198484	1	4	4	plastoglobule organization	BP	0.0683888997527066	BP plastoglobule organization	Pdensi_DN13335_c0_g1, Pdensi_DN16149_c0_g1d527092, Pdensi_DN18260_c0_g1, Pdensi_GG_11332_c0_g1
GO:0006323	0.00344945387046595	0.999060196626095	13	25	DNA packaging	BP	0.0684811481177132	BP DNA packaging	Pdensi_DN15027_c0_g1d213970, Pdensi_DN17327_c0_g1d112863, Pdensi_DN17938_c0_g1, Pdensi_DN19246_c0_g1d286270, Pdensi_DN19553_c0_g1d534490, Pdensi_DN21556_c0_g2, Pdensi_DN21939_c0_g1d495869, Pdensi_DN24241_c0_g1, Pdensi_DN25252_c1_g7, Pdensi_DN30837_c0_g1d143857, Pdensi_DN33063_c0_g1, Pdensi_DN84893_c0_g1, Pdensi_GG_82123_c0_g1
GO:0031360	0.00347391212789105	1	4	4	intrinsic component of thylakoid membrane	CC	0.0687442385437021	CC intrinsic component of thylakoid membrane	Pdensi_DN20315_c0_g1d412031, Pdensi_DN24735_c1_g6, Pdensi_DN5238_c0_g1d100335, Pdensi_DN7484_c0_g1
GO:0031361	0.00347391212789105	1	4	4	integral component of thylakoid membrane	CC	0.0687442385437021	CC integral component of thylakoid membrane	Pdensi_DN20315_c0_g1d412031, Pdensi_DN24735_c1_g6, Pdensi_DN5238_c0_g1d100335, Pdensi_DN7484_c0_g1
GO:0044283	0.00352302498799569	0.997292081354828	197	682	small molecule biosynthetic process	BP	0.0696038543924623	BP small molecule biosynthetic process	Pdensi_DN10058_c0_g2, Pdensi_DN10845_c0_g1, Pdensi_DN10846_c0_g1d335071, Pdensi_DN11042_c0_g1d104080, Pdensi_DN11319_c0_g1d457139, Pdensi_DN11323_c0_g1d174533, Pdensi_DN11851_c0_g1d458179, Pdensi_DN11879_c0_g1, Pdensi_DN12095_c0_g1d175594, Pdensi_DN12249_c0_g1, Pdensi_DN12647_c0_g2, Pdensi_DN12945_c0_g1d212100, Pdensi_DN12981_c0_g1d338959, Pdensi_DN12981_c0_g2, Pdensi_DN13119_c0_g2, Pdensi_DN1329…
GO:0006869	0.00353695727786199	0.998078262542294	42	121	lipid transport	BP	0.0697667666271523	BP lipid transport	Pdensi_DN11282_c0_g1d174432, Pdensi_DN11760_c0_g1d268987, Pdensi_DN12309_c0_g1d269969, Pdensi_DN12919_c0_g1d176994, Pdensi_DN14363_c0_g1d213328, Pdensi_DN15440_c0_g1d109497, Pdensi_DN15952_c0_g1d10011, Pdensi_DN17215_c0_g1d350275, Pdensi_DN18226_c0_g1d353366, Pdensi_DN18697_c0_g2, Pdensi_DN18731_c0_g1d115849, Pdensi_DN18910_c0_g1d217830, Pdensi_DN19022_c0_g1d14437, Pdensi_DN19632_c0_g3, Pdensi_DN…
GO:0102406	0.00358816133527436	0.999572507975036	7	10	omega-hydroxypalmitate O-sinapoyl transferase activity	MF	0.0706631644020563	MF omega-hydroxypalmitate O-sinapoyl transferase activity	Pdensi_DN13537_c0_g1d461758, Pdensi_DN15341_c0_g1d344263, Pdensi_DN17377_c0_g1, Pdensi_DN19565_c0_g1d218684, Pdensi_DN22590_c0_g2, Pdensi_DN38678_c0_g1d510642, Pdensi_GG_65695_c0_g1
GO:1902554	0.00359584305527606	0.99853371495804	22	54	serine/threonine protein kinase complex	CC	0.0707009590467659	CC serine/threonine protein kinase complex	Pdensi_DN12525_c0_g1, Pdensi_DN13835_c0_g2d392407, Pdensi_DN14259_c0_g1, Pdensi_DN14731_c0_g1d274697, Pdensi_DN17385_c0_g1d57185, Pdensi_DN17727_c0_g1, Pdensi_DN17815_c0_g1, Pdensi_DN18055_c1_g1, Pdensi_DN18189_c0_g1, Pdensi_DN18551_c0_g1d59235, Pdensi_DN18969_c0_g1, Pdensi_DN19860_c0_g2d535182, Pdensi_DN20280_c0_g1d16456, Pdensi_DN20715_c0_g1, Pdensi_DN21408_c0_g1d65408, Pdensi_DN25445_c0_g1, Pd…
GO:0030104	0.00371013144653005	0.998960009835589	13	26	water homeostasis	BP	0.0727811500843629	BP water homeostasis	Pdensi_DN11112_c0_g1d387695, Pdensi_DN15724_c0_g1d54664, Pdensi_DN16632_c1_g1, Pdensi_DN21227_c0_g1d362762, Pdensi_DN21947_c2_g2, Pdensi_DN22049_c0_g1d222100, Pdensi_DN23384_c0_g1d303821, Pdensi_DN26441_c0_g1, Pdensi_DN35590_c0_g2, Pdensi_DN39636_c0_g2, Pdensi_DN7548_c0_g1d263680, Pdensi_GG_119558_c0_g1, Pdensi_GG_152863_c0_g1
GO:0051213	0.00371350557933093	0.997763467081574	58	174	dioxygenase activity	MF	0.0727811500843629	MF dioxygenase activity	Pdensi_DN10652_c0_g1, Pdensi_DN10769_c0_g1d267536, Pdensi_DN11879_c0_g1, Pdensi_DN12978_c0_g1d212044, Pdensi_DN14259_c0_g1d393338, Pdensi_DN14844_c0_g1d180691, Pdensi_DN14965_c0_g1d465570, Pdensi_DN15119_c0_g1d395319, Pdensi_DN15407_c0_g1d182088, Pdensi_DN15579_c0_g1d467163, Pdensi_DN15972_c0_g1d346127, Pdensi_DN17434_c0_g1, Pdensi_DN17691_c0_g2d401637, Pdensi_DN17968_c0_g1d476348, Pdensi_DN18297…
GO:0022804	0.00376710685031905	0.997191773065462	157	540	active transmembrane transporter activity	MF	0.0737139297393371	MF active transmembrane transporter activity	Pdensi_DN10387_c0_g1d173149, Pdensi_DN10807_c0_g1d267653, Pdensi_DN10851_c0_g1, Pdensi_DN11645_c0_g1d336523, Pdensi_DN11991_c0_g2, Pdensi_DN12300_c0_g1d105477, Pdensi_DN12352_c0_g1d389636, Pdensi_DN12952_c0_g1d51325, Pdensi_DN13688_c0_g1d461976, Pdensi_DN13997_c2_g1, Pdensi_DN14033_c0_g2, Pdensi_DN14494_c0_g1, Pdensi_DN14673_c0_g1d464608, Pdensi_DN15048_c0_g1d8997, Pdensi_DN15108_c0_g1d343889, Pd…
GO:0051567	0.00383197286458014	0.999808314398551	5	6	histone H3-K9 methylation	BP	0.0748638138145441	BP histone H3-K9 methylation	Pdensi_DN10847_c0_g2, Pdensi_DN18380_c0_g1d217028, Pdensi_DN20583_c0_g1d120364, Pdensi_DN22501_c4_g1, Pdensi_DN8411_c0_g1d47727
GO:0048564	0.00384399819729908	0.999535506300528	7	10	photosystem I assembly	BP	0.0749793543444553	BP photosystem I assembly	Pdensi_DN10885_c0_g1d335033, Pdensi_DN12020_c0_g1d5957, Pdensi_DN14857_c0_g1d342973, Pdensi_DN16288_c0_g1, Pdensi_DN35188_c0_g1, Pdensi_DN8689_c0_g1d452679, Pdensi_DN970_c0_g1d202929
GO:0042659	0.0038874441567574	0.998885366214327	13	27	regulation of cell fate specification	BP	0.0757064323162803	BP regulation of cell fate specification	Pdensi_DN14577_c0_g1d393939, Pdensi_DN15724_c0_g1d54664, Pdensi_DN16340_c0_g2, Pdensi_DN16537_c0_g3, Pdensi_DN16632_c1_g1, Pdensi_DN21355_c1_g1d417316, Pdensi_DN21947_c2_g2, Pdensi_DN22049_c0_g1d222100, Pdensi_DN26441_c0_g1, Pdensi_DN39636_c0_g2, Pdensi_GG_119558_c0_g1, Pdensi_GG_133473_c0_g1, Pdensi_GG_152863_c0_g1
GO:1903409	0.00395491692888916	0.999061462875604	11	20	reactive oxygen species biosynthetic process	BP	0.0767177663652456	BP reactive oxygen species biosynthetic process	Pdensi_DN11871_c0_g1d458112, Pdensi_DN13867_c0_g1d340918, Pdensi_DN15194_c0_g1d343911, Pdensi_DN20117_c1_g1, Pdensi_DN21824_c0_g1d19668, Pdensi_DN24850_c0_g2d556671, Pdensi_DN25099_c0_g1d73557, Pdensi_DN39819_c1_g4, Pdensi_DN8925_c0_g1, Pdensi_DN9378_c0_g1d332754, Pdensi_GG_122504_c0_g1
GO:0019827	0.00395813400515123	0.998267424296584	25	62	stem cell population maintenance	BP	0.0767177663652456	BP stem cell population maintenance	Pdensi_DN15778_c0_g1d526271, Pdensi_DN16137_c0_g1d183863, Pdensi_DN17775_c0_g1d57918, Pdensi_DN18203_c0_g2, Pdensi_DN18444_c0_g1d354132, Pdensi_DN184_c0_g1d324181, Pdensi_DN18561_c3_g1, Pdensi_DN18586_c0_g1d479377, Pdensi_DN19136_c1_g1d482359, Pdensi_DN19314_c0_g5, Pdensi_DN22225_c3_g3, Pdensi_DN22264_c0_g1, Pdensi_DN23615_c1_g2, Pdensi_DN23723_c0_g3, Pdensi_DN24748_c1_g1, Pdensi_DN25070_c0_g1d22…
GO:0098727	0.00395813400515123	0.998267424296584	25	62	maintenance of cell number	BP	0.0767177663652456	BP maintenance of cell number	Pdensi_DN15778_c0_g1d526271, Pdensi_DN16137_c0_g1d183863, Pdensi_DN17775_c0_g1d57918, Pdensi_DN18203_c0_g2, Pdensi_DN18444_c0_g1d354132, Pdensi_DN184_c0_g1d324181, Pdensi_DN18561_c3_g1, Pdensi_DN18586_c0_g1d479377, Pdensi_DN19136_c1_g1d482359, Pdensi_DN19314_c0_g5, Pdensi_DN22225_c3_g3, Pdensi_DN22264_c0_g1, Pdensi_DN23615_c1_g2, Pdensi_DN23723_c0_g3, Pdensi_DN24748_c1_g1, Pdensi_DN25070_c0_g1d22…
GO:0016108	0.00399728311623345	0.998545538383276	18	41	tetraterpenoid metabolic process	BP	0.0772325457528634	BP tetraterpenoid metabolic process	Pdensi_DN11319_c0_g1d457139, Pdensi_DN13059_c0_g1d390976, Pdensi_DN14793_c0_g1, Pdensi_DN15626_c0_g1d54595, Pdensi_DN15788_c0_g1d468038, Pdensi_DN16923_c0_g2, Pdensi_DN20950_c0_g1d17810, Pdensi_DN21227_c0_g1d362762, Pdensi_DN2264_c0_g1d259769, Pdensi_DN23220_c0_g1d128802, Pdensi_DN25808_c0_g1d75589, Pdensi_DN28517_c0_g1d196074, Pdensi_DN29431_c1_g1, Pdensi_DN36342_c0_g1d148659, Pdensi_DN50364_c0_…
GO:0016116	0.00399728311623345	0.998545538383276	18	41	carotenoid metabolic process	BP	0.0772325457528634	BP carotenoid metabolic process	Pdensi_DN11319_c0_g1d457139, Pdensi_DN13059_c0_g1d390976, Pdensi_DN14793_c0_g1, Pdensi_DN15626_c0_g1d54595, Pdensi_DN15788_c0_g1d468038, Pdensi_DN16923_c0_g2, Pdensi_DN20950_c0_g1d17810, Pdensi_DN21227_c0_g1d362762, Pdensi_DN2264_c0_g1d259769, Pdensi_DN23220_c0_g1d128802, Pdensi_DN25808_c0_g1d75589, Pdensi_DN28517_c0_g1d196074, Pdensi_DN29431_c1_g1, Pdensi_DN36342_c0_g1d148659, Pdensi_DN50364_c0_…
GO:0044448	0.00402535356427771	0.998015576409896	32	86	cell cortex part	CC	0.0776526145913888	CC cell cortex part	Pdensi_DN10628_c0_g1, Pdensi_DN11165_c0_g1, Pdensi_DN12594_c0_g1d211747, Pdensi_DN13701_c0_g1d392284, Pdensi_DN14535_c0_g1d274242, Pdensi_DN15228_c0_g1d109150, Pdensi_DN16635_c2_g1, Pdensi_DN17852_c0_g1d282283, Pdensi_DN19167_c0_g1d285960, Pdensi_DN19577_c0_g1d218702, Pdensi_DN19682_c0_g1d485759, Pdensi_DN20080_c0_g1d289369, Pdensi_DN20545_c1_g1, Pdensi_DN20863_c0_g1, Pdensi_DN21627_c0_g1d419167,…
GO:2000067	0.00407845435403249	0.998747641759625	14	30	regulation of root morphogenesis	BP	0.0785534638455646	BP regulation of root morphogenesis	Pdensi_DN14577_c0_g1d393939, Pdensi_DN15724_c0_g1d54664, Pdensi_DN16340_c0_g2, Pdensi_DN16537_c0_g3, Pdensi_DN16632_c1_g1, Pdensi_DN21355_c1_g1d417316, Pdensi_DN21947_c2_g2, Pdensi_DN22049_c0_g1d222100, Pdensi_DN26441_c0_g1, Pdensi_DN39636_c0_g2, Pdensi_GG_119558_c0_g1, Pdensi_GG_133473_c0_g1, Pdensi_GG_152863_c0_g1, Pdensi_GG_66470_c0_g1
GO:0000076	0.00409976787570449	0.999225978790542	9	15	DNA replication checkpoint	BP	0.0788402070015962	BP DNA replication checkpoint	Pdensi_DN15367_c0_g1d525637, Pdensi_DN20072_c0_g1d188476, Pdensi_DN21836_c1_g2, Pdensi_DN21951_c0_g1d66606, Pdensi_DN37364_c0_g1, Pdensi_DN39729_c0_g1, Pdensi_DN4575_c0_g1d100022, Pdensi_DN73716_c0_g1, Pdensi_DN85438_c0_g1
GO:0010118	0.00412444917556641	0.998303938973822	22	53	stomatal movement	BP	0.0791907150782853	BP stomatal movement	Pdensi_DN11112_c0_g1d387695, Pdensi_DN11585_c0_g1d336306, Pdensi_DN12993_c0_g2, Pdensi_DN17071_c0_g1d528962, Pdensi_DN18372_c0_g1, Pdensi_DN18881_c2_g1, Pdensi_DN19450_c4_g2, Pdensi_DN19472_c0_g1, Pdensi_DN19596_c0_g1d408249, Pdensi_DN20405_c0_g2, Pdensi_DN20711_c0_g1d493269, Pdensi_DN20875_c0_g2, Pdensi_DN23316_c0_g1d497152, Pdensi_DN23377_c0_g3d548222, Pdensi_DN23384_c0_g1d303821, Pdensi_DN2469…
GO:0008409	0.0041486951378104	0.998653177198401	15	33	5'-3' exonuclease activity	MF	0.0795317822590559	MF 5'-3' exonuclease activity	Pdensi_DN15080_c0_g1d108895, Pdensi_DN15388_c0_g1d181844, Pdensi_DN15786_c0_g1d345588, Pdensi_DN16403_c0_g1, Pdensi_DN19666_c0_g1d485289, Pdensi_DN24290_c0_g1d225431, Pdensi_DN26262_c0_g1d228770, Pdensi_DN26438_c0_g1d229124, Pdensi_DN26585_c0_g1d24080, Pdensi_DN36461_c0_g1d88235, Pdensi_DN38096_c0_g1d377782, Pdensi_DN41456_c0_g1d319849, Pdensi_DN47223_c0_g1, Pdensi_DN85438_c0_g1, Pdensi_GG_67103_…
GO:0042592	0.00418068014897372	0.996863582988743	161	548	homeostatic process	BP	0.0800199138030556	BP homeostatic process	Pdensi_DN10584_c0_g1d455509, Pdensi_DN10615_c0_g1d173442, Pdensi_DN10885_c0_g1d456115, Pdensi_DN10989_c0_g1d335310, Pdensi_DN11112_c0_g1d387695, Pdensi_DN11580_c0_g1d336377, Pdensi_DN11871_c0_g1d458112, Pdensi_DN11910_c0_g1d5896, Pdensi_DN11991_c0_g2, Pdensi_DN12005_c0_g1d337285, Pdensi_DN12300_c0_g1d105477, Pdensi_DN13615_c0_g1d392086, Pdensi_DN13717_c0_g1d340628, Pdensi_DN13884_c0_g1d178580, Pd…
GO:0080124	0.00426625388149796	0.99978045146422	5	6	pheophytinase activity	MF	0.0813737079615635	MF pheophytinase activity	Pdensi_DN14090_c0_g1d7868, Pdensi_DN19167_c0_g1d406908, Pdensi_DN20173_c0_g2, Pdensi_DN20806_c0_g1d121142, Pdensi_DN25615_c3_g4
GO:0009620	0.00426981993609552	0.997061052236472	98	319	response to fungus	BP	0.0813737079615635	BP response to fungus	Pdensi_DN10553_c0_g1d103553, Pdensi_DN11320_c0_g1, Pdensi_DN11879_c0_g1, Pdensi_DN12247_c0_g1d50657, Pdensi_DN12278_c0_g4, Pdensi_DN13092_c0_g1d177216, Pdensi_DN13293_c0_g1d461084, Pdensi_DN13394_c0_g1d271800, Pdensi_DN14255_c0_g1d107683, Pdensi_DN15094_c1_g3d465823, Pdensi_DN15098_c0_g1d108891, Pdensi_DN15865_c0_g1d9959, Pdensi_DN15990_c0_g1d183356, Pdensi_DN15992_c0_g3, Pdensi_DN16310_c0_g1, Pd…
GO:2000011	0.00427130719107074	0.999668470910732	5	7	regulation of adaxial/abaxial pattern formation	BP	0.0813737079615635	BP regulation of adaxial/abaxial pattern formation	Pdensi_DN26438_c0_g1d229124, Pdensi_DN36461_c0_g1d88235, Pdensi_DN41456_c0_g1d319849, Pdensi_DN49064_c0_g1d251122, Pdensi_GG_67103_c0_g1
GO:0008283	0.00432214432392077	0.998157318773782	23	58	cell proliferation	BP	0.0821358338386688	BP cell proliferation	Pdensi_DN13445_c0_g1d51882, Pdensi_DN14576_c2_g1, Pdensi_DN15834_c0_g1d526435, Pdensi_DN17128_c0_g1d56912, Pdensi_DN17363_c0_g1d400882, Pdensi_DN17385_c0_g1d57185, Pdensi_DN17492_c0_g1d474248, Pdensi_DN17815_c0_g1, Pdensi_DN17938_c0_g1, Pdensi_DN18334_c0_g1d114947, Pdensi_DN19151_c0_g1d285866, Pdensi_DN20554_c0_g1d220137, Pdensi_DN218_c0_g1, Pdensi_DN22169_c0_g1d125273, Pdensi_DN26698_c0_g2, Pden…
GO:0016123	0.00432470035534926	0.999394950055406	7	11	xanthophyll biosynthetic process	BP	0.0821358338386688	BP xanthophyll biosynthetic process	Pdensi_DN13059_c0_g1d390976, Pdensi_DN14793_c0_g1, Pdensi_DN15788_c0_g1d468038, Pdensi_DN21227_c0_g1d362762, Pdensi_DN25808_c0_g1d75589, Pdensi_DN29431_c1_g1, Pdensi_DN71415_c0_g1
GO:0071163	0.00436644035251125	0.999773907421697	5	6	DNA replication preinitiation complex assembly	BP	0.0828003967310054	BP DNA replication preinitiation complex assembly	Pdensi_DN19324_c0_g1d15073, Pdensi_DN21836_c1_g2, Pdensi_DN21951_c0_g1d66606, Pdensi_DN32608_c0_g1d199694, Pdensi_DN39729_c0_g1
GO:0003688	0.00437329567743179	0.999165099599041	9	15	DNA replication origin binding	MF	0.0828024146086584	MF DNA replication origin binding	Pdensi_DN14576_c2_g1, Pdensi_DN19324_c0_g1d15073, Pdensi_DN19763_c0_g2d287984, Pdensi_DN23543_c0_g2, Pdensi_DN23870_c0_g1d70822, Pdensi_DN24378_c0_g1, Pdensi_DN32608_c0_g1d199694, Pdensi_DN37364_c0_g1, Pdensi_GG_8886_c0_g1
GO:0000799	0.00439283389574218	1	4	4	nuclear condensin complex	CC	0.0830441896253633	CC nuclear condensin complex	Pdensi_DN19246_c0_g1d286270, Pdensi_DN21556_c0_g2, Pdensi_DN25252_c1_g7, Pdensi_DN33063_c0_g1
GO:0010277	0.00450313031811409	1	4	4	chlorophyllide a oxygenase [overall] activity	MF	0.0844860028010215	MF chlorophyllide a oxygenase [overall] activity	Pdensi_DN10616_c0_g1d455771, Pdensi_DN12129_c0_g1d105271, Pdensi_DN14047_c0_g1d7924, Pdensi_DN24154_c0_g1d71418
GO:0009652	0.00451041909158604	0.999764429199626	5	6	thigmotropism	BP	0.0844860028010215	BP thigmotropism	Pdensi_DN22138_c1_g1d222275, Pdensi_DN22417_c2_g3, Pdensi_DN2469_c0_g1d203990, Pdensi_DN31245_c0_g1d564486, Pdensi_GG_140227_c0_g2
GO:0035371	0.00451041909158604	0.999764429199626	5	6	microtubule plus-end	CC	0.0844860028010215	CC microtubule plus-end	Pdensi_DN22138_c1_g1d222275, Pdensi_DN22417_c2_g3, Pdensi_DN2469_c0_g1d203990, Pdensi_DN31245_c0_g1d564486, Pdensi_GG_140227_c0_g2
GO:0035372	0.00451041909158604	0.999764429199626	5	6	protein localization to microtubule	BP	0.0844860028010215	BP protein localization to microtubule	Pdensi_DN22138_c1_g1d222275, Pdensi_DN22417_c2_g3, Pdensi_DN2469_c0_g1d203990, Pdensi_DN31245_c0_g1d564486, Pdensi_GG_140227_c0_g2
GO:1904825	0.00451041909158604	0.999764429199626	5	6	protein localization to microtubule plus-end	BP	0.0844860028010215	BP protein localization to microtubule plus-end	Pdensi_DN22138_c1_g1d222275, Pdensi_DN22417_c2_g3, Pdensi_DN2469_c0_g1d203990, Pdensi_DN31245_c0_g1d564486, Pdensi_GG_140227_c0_g2
GO:1905725	0.00451041909158604	0.999764429199626	5	6	protein localization to microtubule end	BP	0.0844860028010215	BP protein localization to microtubule end	Pdensi_DN22138_c1_g1d222275, Pdensi_DN22417_c2_g3, Pdensi_DN2469_c0_g1d203990, Pdensi_DN31245_c0_g1d564486, Pdensi_GG_140227_c0_g2
GO:0005819	0.00457803332883119	0.997774627514211	30	81	spindle	CC	0.0856217849259601	CC spindle	Pdensi_DN10202_c0_g1, Pdensi_DN11275_c0_g1d387913, Pdensi_DN12288_c0_g1d6189, Pdensi_DN13531_c0_g1d522794, Pdensi_DN14609_c0_g1d8569, Pdensi_DN16367_c0_g1d278644, Pdensi_DN16885_c0_g1d215590, Pdensi_DN17550_c0_g1d12277, Pdensi_DN18857_c0_g1d285067, Pdensi_DN20126_c0_g6, Pdensi_DN20668_c0_g1, Pdensi_DN20739_c0_g3, Pdensi_DN20775_c6_g2, Pdensi_DN22417_c2_g3, Pdensi_DN22550_c0_g1d67980, Pdensi_DN230…
GO:0090626	0.0048057879754739	0.998395925417654	15	34	plant epidermis morphogenesis	BP	0.0897446159377311	BP plant epidermis morphogenesis	Pdensi_DN15837_c1_g1, Pdensi_DN17242_c0_g1, Pdensi_DN17848_c0_g1d476052, Pdensi_DN17885_c0_g2d282185, Pdensi_DN20214_c0_g2d489917, Pdensi_DN20632_c0_g2, Pdensi_DN20632_c0_g3, Pdensi_DN20929_c2_g1, Pdensi_DN21156_c1_g1d416466, Pdensi_DN22739_c0_g1d302230, Pdensi_DN27119_c2_g5, Pdensi_DN36582_c0_g1d508863, Pdensi_DN37849_c0_g2, Pdensi_DN41203_c0_g1d35551, Pdensi_DN629_c0_g1d514068
GO:0047746	0.00490123069014303	1	4	4	chlorophyllase activity	MF	0.0912491643966082	MF chlorophyllase activity	Pdensi_DN14453_c0_g1d342034, Pdensi_DN16987_c0_g1d399737, Pdensi_DN19017_c0_g1d14435, Pdensi_DN24446_c2_g1
GO:0102293	0.00490123069014303	1	4	4	pheophytinase b activity	MF	0.0912491643966082	MF pheophytinase b activity	Pdensi_DN14453_c0_g1d342034, Pdensi_DN16987_c0_g1d399737, Pdensi_DN19017_c0_g1d14435, Pdensi_DN24446_c2_g1
GO:0048229	0.0049327386941155	0.996863112791889	67	208	gametophyte development	BP	0.0916536364076664	BP gametophyte development	Pdensi_DN11862_c0_g1d336785, Pdensi_DN11998_c0_g1d389096, Pdensi_DN12095_c0_g1d175594, Pdensi_DN12400_c0_g1d389834, Pdensi_DN12594_c0_g1d211747, Pdensi_DN12887_c0_g1d176910, Pdensi_DN14709_c0_g1d53315, Pdensi_DN15221_c0_g1d214075, Pdensi_DN15429_c0_g1, Pdensi_DN15852_c0_g1, Pdensi_DN16047_c2_g2, Pdensi_DN16536_c0_g1d279066, Pdensi_DN16537_c0_g3, Pdensi_DN16539_c0_g1d279215, Pdensi_DN16850_c0_g1d1…
GO:0005102	0.00493789662282725	0.997227175175919	43	128	signaling receptor binding	MF	0.0916536364076664	MF signaling receptor binding	Pdensi_DN11998_c0_g1d389096, Pdensi_DN15299_c0_g2d181478, Pdensi_DN15834_c0_g1d526435, Pdensi_DN16541_c0_g1d215371, Pdensi_DN16800_c0_g1d56344, Pdensi_DN17128_c0_g1d56912, Pdensi_DN17363_c0_g1d400882, Pdensi_DN17492_c0_g1d474248, Pdensi_DN17848_c0_g1d476052, Pdensi_DN18117_c1_g1, Pdensi_DN18211_c1_g1, Pdensi_DN18990_c0_g1d59915, Pdensi_DN19256_c0_g1, Pdensi_DN19350_c0_g1d14977, Pdensi_DN19350_c0_…
GO:0042995	0.00496377443955069	0.997296485909175	40	112	cell projection	CC	0.0917517555513153	CC cell projection	Pdensi_DN12352_c0_g1d389636, Pdensi_DN12710_c0_g2, Pdensi_DN13671_c0_g1, Pdensi_DN14892_c1_g1, Pdensi_DN15547_c1_g1, Pdensi_DN16533_c1_g1, Pdensi_DN17702_c1_g5, Pdensi_DN18116_c1_g2, Pdensi_DN18248_c0_g1d353646, Pdensi_DN18343_c0_g1d403985, Pdensi_DN19847_c1_g1d288345, Pdensi_DN19876_c1_g2, Pdensi_DN20055_c0_g1d219364, Pdensi_DN20199_c0_g4, Pdensi_DN20250_c0_g5, Pdensi_DN20431_c0_g2, Pdensi_DN205…
GO:0006244	0.00498057455352319	0.999282779457991	7	11	pyrimidine nucleotide catabolic process	BP	0.0917517555513153	BP pyrimidine nucleotide catabolic process	Pdensi_DN15551_c0_g1, Pdensi_DN19693_c0_g1d409066, Pdensi_DN22961_c0_g2d546367, Pdensi_DN23694_c1_g1, Pdensi_DN25411_c0_g2, Pdensi_DN47344_c0_g1d249493, Pdensi_GG_10430_c0_g1
GO:0009149	0.00498057455352319	0.999282779457991	7	11	pyrimidine nucleoside triphosphate catabolic process	BP	0.0917517555513153	BP pyrimidine nucleoside triphosphate catabolic process	Pdensi_DN15551_c0_g1, Pdensi_DN19693_c0_g1d409066, Pdensi_DN22961_c0_g2d546367, Pdensi_DN23694_c1_g1, Pdensi_DN25411_c0_g2, Pdensi_DN47344_c0_g1d249493, Pdensi_GG_10430_c0_g1
GO:0009213	0.00498057455352319	0.999282779457991	7	11	pyrimidine deoxyribonucleoside triphosphate catabolic process	BP	0.0917517555513153	BP pyrimidine deoxyribonucleoside triphosphate catabolic process	Pdensi_DN15551_c0_g1, Pdensi_DN19693_c0_g1d409066, Pdensi_DN22961_c0_g2d546367, Pdensi_DN23694_c1_g1, Pdensi_DN25411_c0_g2, Pdensi_DN47344_c0_g1d249493, Pdensi_GG_10430_c0_g1
GO:0009223	0.00498057455352319	0.999282779457991	7	11	pyrimidine deoxyribonucleotide catabolic process	BP	0.0917517555513153	BP pyrimidine deoxyribonucleotide catabolic process	Pdensi_DN15551_c0_g1, Pdensi_DN19693_c0_g1d409066, Pdensi_DN22961_c0_g2d546367, Pdensi_DN23694_c1_g1, Pdensi_DN25411_c0_g2, Pdensi_DN47344_c0_g1d249493, Pdensi_GG_10430_c0_g1
GO:0043247	0.00500689308335384	0.999731101649585	5	6	telomere maintenance in response to DNA damage	BP	0.0920983077056495	BP telomere maintenance in response to DNA damage	Pdensi_DN16403_c0_g1, Pdensi_DN18203_c0_g2, Pdensi_DN21488_c0_g1d221340, Pdensi_DN23615_c1_g2, Pdensi_DN26262_c0_g1d228770
GO:0006275	0.00505238346625348	0.997732303848429	25	63	regulation of DNA replication	BP	0.0927959472267425	BP regulation of DNA replication	Pdensi_DN11010_c0_g1d104110, Pdensi_DN12774_c0_g1d211866, Pdensi_DN14179_c0_g2, Pdensi_DN16183_c0_g1d397633, Pdensi_DN17354_c0_g1d473947, Pdensi_DN19002_c0_g1d406330, Pdensi_DN19324_c0_g1d15073, Pdensi_DN20072_c0_g1d188476, Pdensi_DN20554_c0_g1d220137, Pdensi_DN20976_c1_g10, Pdensi_DN21502_c0_g1d221401, Pdensi_DN21951_c0_g1d66606, Pdensi_DN22894_c0_g1d302867, Pdensi_DN25488_c0_g3, Pdensi_DN25901_…
GO:0046933	0.00508635546002207	0.998711019653523	11	21	proton-transporting ATP synthase activity, rotational mechanism	MF	0.0932802617922434	MF proton-transporting ATP synthase activity, rotational mechanism	Pdensi_DN10387_c0_g1d173149, Pdensi_DN10851_c0_g1, Pdensi_DN16418_c0_g1, Pdensi_DN17972_c1_g3, Pdensi_DN19256_c0_g1, Pdensi_DN20315_c0_g1d412031, Pdensi_DN24772_c5_g1, Pdensi_DN24971_c0_g1d136323, Pdensi_DN24979_c1_g3, Pdensi_GG_32233_c0_g1, Pdensi_GG_4969_c0_g1
GO:0016998	0.00510478981740908	0.998237274468	16	35	cell wall macromolecule catabolic process	BP	0.0934786063728238	BP cell wall macromolecule catabolic process	Pdensi_DN10456_c0_g2, Pdensi_DN12216_c0_g1, Pdensi_DN12819_c0_g1d460270, Pdensi_DN14230_c0_g3, Pdensi_DN15418_c0_g2d466840, Pdensi_DN15702_c0_g1d345565, Pdensi_DN16265_c0_g2, Pdensi_DN18590_c0_g2, Pdensi_DN20706_c1_g6, Pdensi_DN20784_c0_g1, Pdensi_DN25885_c1_g2, Pdensi_DN36961_c0_g4, Pdensi_DN38455_c1_g2, Pdensi_DN9005_c0_g1d265316, Pdensi_GG_111523_c0_g1, Pdensi_GG_37132_c0_g1
GO:0009739	0.00511572758321257	0.997611777517627	27	70	response to gibberellin	BP	0.0935392872107825	BP response to gibberellin	Pdensi_DN13394_c0_g1d271800, Pdensi_DN13806_c0_g1, Pdensi_DN15089_c0_g1d213888, Pdensi_DN15429_c0_g1, Pdensi_DN18561_c3_g1, Pdensi_DN18661_c0_g1, Pdensi_DN19601_c0_g1d534643, Pdensi_DN21801_c0_g2, Pdensi_DN22125_c1_g1d125322, Pdensi_DN23083_c0_g1d68985, Pdensi_DN23394_c1_g2, Pdensi_DN2386_c0_g1d835, Pdensi_DN25070_c0_g1d226785, Pdensi_DN25163_c0_g1d558215, Pdensi_DN25687_c1_g2, Pdensi_DN27315_c2_…
GO:0009835	0.00515030224154302	0.99893794229671	9	16	fruit ripening	BP	0.0940313366093621	BP fruit ripening	Pdensi_DN17197_c0_g1d56823, Pdensi_DN18224_c1_g1d353651, Pdensi_DN22950_c0_g2d546441, Pdensi_DN29431_c1_g1, Pdensi_DN34854_c1_g2, Pdensi_DN71415_c0_g1, Pdensi_GG_120820_c0_g1, Pdensi_GG_122874_c0_g1, Pdensi_GG_49155_c0_g1
GO:0000911	0.00518034597346646	0.998360163442411	14	30	cytokinesis by cell plate formation	BP	0.0944197157700196	BP cytokinesis by cell plate formation	Pdensi_DN13244_c0_g1d339594, Pdensi_DN13701_c0_g1d392284, Pdensi_DN17021_c0_g1, Pdensi_DN18993_c0_g1d532968, Pdensi_DN20668_c0_g1, Pdensi_DN23035_c0_g1, Pdensi_DN24439_c0_g1d498110, Pdensi_DN26559_c0_g1d77557, Pdensi_DN40879_c0_g1d243663, Pdensi_DN42458_c0_g1d574608, Pdensi_DN55686_c0_g1, Pdensi_DN69414_c0_g1, Pdensi_DN7548_c0_g1d263680, Pdensi_GG_77121_c0_g1
GO:0008356	0.00519165829421366	0.998589504694826	12	23	asymmetric cell division	BP	0.0944197157700196	BP asymmetric cell division	Pdensi_DN13394_c0_g1d271800, Pdensi_DN13945_c0_g1d341146, Pdensi_DN14136_c0_g1d107573, Pdensi_DN15327_c0_g1, Pdensi_DN17702_c1_g5, Pdensi_DN18057_c0_g4, Pdensi_DN19876_c1_g2, Pdensi_DN22264_c0_g1, Pdensi_DN23629_c0_g4, Pdensi_DN23915_c1_g7, Pdensi_DN580_c0_g1d164215, Pdensi_DN6625_c0_g1d262914
GO:0007154	0.00519466200544162	0.996735631333863	63	196	cell communication	BP	0.0944197157700196	BP cell communication	Pdensi_DN10090_c0_g1d4523, Pdensi_DN11585_c0_g1d336306, Pdensi_DN12400_c0_g1d389834, Pdensi_DN12647_c0_g1d105770, Pdensi_DN12710_c0_g2, Pdensi_DN12993_c0_g2, Pdensi_DN13335_c0_g1, Pdensi_DN14015_c0_g1d341279, Pdensi_DN14989_c0_g1, Pdensi_DN15548_c0_g4, Pdensi_DN15835_c0_g1d110167, Pdensi_DN16121_c0_g1d397815, Pdensi_DN16149_c0_g1d527092, Pdensi_DN16181_c0_g4, Pdensi_DN16319_c0_g1d111066, Pdensi_D…
GO:0010167	0.00534414257146456	0.998542028634895	12	23	response to nitrate	BP	0.0969930254575425	BP response to nitrate	Pdensi_DN11544_c0_g2d5552, Pdensi_DN15218_c0_g1d181552, Pdensi_DN19593_c1_g2, Pdensi_DN19669_c0_g1d485249, Pdensi_DN20775_c1_g2d413975, Pdensi_DN20784_c0_g1, Pdensi_DN21368_c0_g1d362830, Pdensi_DN21524_c0_g2d221423, Pdensi_DN22489_c0_g2, Pdensi_DN34317_c0_g1d437135, Pdensi_DN38455_c1_g2, Pdensi_GG_36348_c1_g1
GO:0019887	0.00545957126978787	0.997472398728064	26	68	protein kinase regulator activity	MF	0.0989416246809857	MF protein kinase regulator activity	Pdensi_DN12525_c0_g1, Pdensi_DN12774_c0_g1d211866, Pdensi_DN13835_c0_g2d392407, Pdensi_DN14259_c0_g1, Pdensi_DN14731_c0_g1d274697, Pdensi_DN16732_c0_g1d56187, Pdensi_DN17385_c0_g1d57185, Pdensi_DN17727_c0_g1, Pdensi_DN17815_c0_g1, Pdensi_DN18055_c1_g1, Pdensi_DN18189_c0_g1, Pdensi_DN18551_c0_g1d59235, Pdensi_DN18969_c0_g1, Pdensi_DN19116_c0_g9, Pdensi_DN19860_c0_g2d535182, Pdensi_DN20163_c0_g1d62…
GO:0046943	0.00553402296168285	0.997095340578312	35	98	carboxylic acid transmembrane transporter activity	MF	0.100142961234347	MF carboxylic acid transmembrane transporter activity	Pdensi_DN11585_c0_g1d336306, Pdensi_DN12352_c0_g1d389636, Pdensi_DN12499_c0_g1d105600, Pdensi_DN12822_c0_g1d270969, Pdensi_DN12993_c0_g2, Pdensi_DN14494_c0_g1, Pdensi_DN15253_c0_g1d344230, Pdensi_DN15620_c0_g2, Pdensi_DN15830_c0_g1, Pdensi_DN15830_c0_g1d396867, Pdensi_DN16519_c1_g2, Pdensi_DN17034_c1_g1, Pdensi_DN17251_c0_g1d215968, Pdensi_DN17564_c0_g1d281568, Pdensi_DN18108_c0_g1d353272, Pdensi…
GO:0009738	0.00557701083607467	0.99647255576358	64	197	abscisic acid-activated signaling pathway	BP	0.100772232618262	BP abscisic acid-activated signaling pathway	Pdensi_DN10028_c0_g1d386351, Pdensi_DN10526_c0_g1, Pdensi_DN10584_c0_g1d455509, Pdensi_DN11112_c0_g1d387695, Pdensi_DN11370_c0_g1d49791, Pdensi_DN11871_c0_g1d458112, Pdensi_DN13092_c0_g1d177216, Pdensi_DN13148_c0_g1d51587, Pdensi_DN13313_c0_g1d271755, Pdensi_DN13827_c0_g2d392397, Pdensi_DN14390_c0_g1d463834, Pdensi_DN15194_c0_g1d343911, Pdensi_DN15873_c0_g3, Pdensi_DN16481_c0_g1, Pdensi_DN16531_c…
GO:0000077	0.00558955635247267	0.998236368269297	14	29	DNA damage checkpoint	BP	0.100850392483069	BP DNA damage checkpoint	Pdensi_DN15367_c0_g1d525637, Pdensi_DN17685_c0_g1d475159, Pdensi_DN19002_c0_g1d406330, Pdensi_DN20675_c0_g2d413654, Pdensi_DN20976_c1_g10, Pdensi_DN21502_c0_g1d221401, Pdensi_DN21750_c0_g1d540941, Pdensi_DN25901_c0_g1, Pdensi_DN38398_c1_g3, Pdensi_DN4575_c0_g1d100022, Pdensi_DN6398_c0_g1, Pdensi_DN9673_c0_g1d172134, Pdensi_GG_1883_c0_g1, Pdensi_GG_38916_c0_g1
GO:0006091	0.00560254371748356	0.996412522615358	67	209	generation of precursor metabolites and energy	BP	0.100936283215574	BP generation of precursor metabolites and energy	Pdensi_DN10060_c0_g1d172739, Pdensi_DN10387_c0_g1d173149, Pdensi_DN10713_c0_g1d173641, Pdensi_DN12428_c0_g1d50752, Pdensi_DN13226_c0_g1, Pdensi_DN13335_c0_g1, Pdensi_DN13537_c0_g1d340122, Pdensi_DN13606_c0_g1d340396, Pdensi_DN13893_c1_g3, Pdensi_DN14130_c0_g1d341378, Pdensi_DN14461_c1_g1, Pdensi_DN14633_c0_g1d213544, Pdensi_DN14648_c0_g1d53257, Pdensi_DN14838_c0_g1, Pdensi_DN14891_c0_g1, Pdensi_D…
GO:0080143	0.00564698522300606	0.999094315690619	7	12	regulation of amino acid export	BP	0.101587773755222	BP regulation of amino acid export	Pdensi_DN28632_c0_g1d501877, Pdensi_DN37026_c0_g1d32315, Pdensi_DN7104_c0_g1, Pdensi_GG_106424_c0_g1, Pdensi_GG_110_c0_g1, Pdensi_GG_59399_c0_g1, Pdensi_GG_96168_c0_g1
GO:0002679	0.00576383476760138	0.999678478025699	5	6	respiratory burst involved in defense response	BP	0.103386679479095	BP respiratory burst involved in defense response	Pdensi_DN11871_c0_g1d458112, Pdensi_DN15194_c0_g1d343911, Pdensi_DN25099_c0_g1d73557, Pdensi_DN39819_c1_g4, Pdensi_GG_122504_c0_g1
GO:0045730	0.00576383476760138	0.999678478025699	5	6	respiratory burst	BP	0.103386679479095	BP respiratory burst	Pdensi_DN11871_c0_g1d458112, Pdensi_DN15194_c0_g1d343911, Pdensi_DN25099_c0_g1d73557, Pdensi_DN39819_c1_g4, Pdensi_GG_122504_c0_g1
GO:0055076	0.00577823915044348	0.997197034585215	29	75	transition metal ion homeostasis	BP	0.103493746185096	BP transition metal ion homeostasis	Pdensi_DN11991_c0_g2, Pdensi_DN13969_c0_g1d212964, Pdensi_DN14541_c0_g1d8394, Pdensi_DN15761_c0_g2, Pdensi_DN18260_c0_g1, Pdensi_DN20092_c0_g1d219442, Pdensi_DN2038_c0_g1d165270, Pdensi_DN21249_c0_g1d417146, Pdensi_DN21342_c0_g3, Pdensi_DN21494_c2_g1, Pdensi_DN22465_c1_g1, Pdensi_DN22521_c0_g3, Pdensi_DN22576_c1_g1, Pdensi_DN23053_c1_g1, Pdensi_DN27094_c0_g1, Pdensi_DN34717_c0_g1d147158, Pdensi_D…
GO:0009933	0.00583586200218879	0.998722099228126	9	17	meristem structural organization	BP	0.104373456129525	BP meristem structural organization	Pdensi_DN16537_c0_g1d215365, Pdensi_DN19307_c0_g1, Pdensi_DN20847_c0_g1d493876, Pdensi_DN26438_c0_g1d229124, Pdensi_DN3272_c0_g1d166120, Pdensi_DN36461_c0_g1d88235, Pdensi_DN41456_c0_g1d319849, Pdensi_DN610_c0_g1d324600, Pdensi_GG_67103_c0_g1
GO:0003690	0.0058702831726416	0.995904899102186	98	321	double-stranded DNA binding	MF	0.104836250720727	MF double-stranded DNA binding	Pdensi_DN10546_c0_g1d4860, Pdensi_DN10847_c0_g2, Pdensi_DN11155_c0_g1d49629, Pdensi_DN11590_c0_g1d336260, Pdensi_DN11862_c0_g1d336785, Pdensi_DN12213_c0_g1d389462, Pdensi_DN12868_c1_g1, Pdensi_DN1386_c0_g1d203205, Pdensi_DN13884_c0_g1d178580, Pdensi_DN14018_c0_g1, Pdensi_DN14288_c0_g1d393278, Pdensi_DN14576_c2_g1, Pdensi_DN14863_c0_g1d342967, Pdensi_DN15027_c0_g1d213970, Pdensi_DN15055_c0_g1d1811…
GO:0006333	0.0059589460193758	0.998190719520008	13	27	chromatin assembly or disassembly	BP	0.106264983592619	BP chromatin assembly or disassembly	Pdensi_DN14900_c0_g1d343302, Pdensi_DN15027_c0_g1d213970, Pdensi_DN17327_c0_g1d112863, Pdensi_DN19151_c0_g1d285866, Pdensi_DN20809_c0_g1d538058, Pdensi_DN21939_c0_g1d495869, Pdensi_DN24378_c0_g1, Pdensi_DN25782_c0_g1d193515, Pdensi_DN3272_c0_g1d166120, Pdensi_DN36868_c2_g1, Pdensi_DN39903_c0_g1, Pdensi_GG_118079_c0_g1, Pdensi_GG_82123_c0_g1
GO:0065007	0.00598011276994305	0.994560693011541	1369	5338	biological regulation	BP	0.10648766846797	BP biological regulation	Pdensi_DN10028_c0_g1d386351, Pdensi_DN10129_c0_g1d386473, Pdensi_DN10158_c0_g1d266584, Pdensi_DN10201_c1_g1, Pdensi_DN10202_c0_g1, Pdensi_DN10258_c0_g1d266747, Pdensi_DN10290_c0_g1d4636, Pdensi_DN10504_c0_g1d455597, Pdensi_DN10526_c0_g1, Pdensi_DN10574_c0_g1d173317, Pdensi_DN10584_c0_g1d455509, Pdensi_DN10600_c0_g1, Pdensi_DN10615_c0_g1d173442, Pdensi_DN10638_c0_g1, Pdensi_DN10652_c0_g1, Pdensi_D…
GO:1905421	0.00601255141365269	0.997595560859733	19	47	regulation of plant organ morphogenesis	BP	0.106910135208848	BP regulation of plant organ morphogenesis	Pdensi_DN14577_c0_g1d393939, Pdensi_DN15724_c0_g1d54664, Pdensi_DN16340_c0_g2, Pdensi_DN16537_c0_g3, Pdensi_DN16632_c1_g1, Pdensi_DN17848_c0_g1d476052, Pdensi_DN18133_c1_g1, Pdensi_DN20711_c0_g1d493269, Pdensi_DN21156_c1_g1d416466, Pdensi_DN21355_c1_g1d417316, Pdensi_DN21947_c2_g2, Pdensi_DN22049_c0_g1d222100, Pdensi_DN26441_c0_g1, Pdensi_DN39636_c0_g2, Pdensi_DN41203_c0_g1d35551, Pdensi_GG_11955…
GO:0102483	0.00610634484240676	0.998371533764963	11	22	scopolin beta-glucosidase activity	MF	0.108420759582473	MF scopolin beta-glucosidase activity	Pdensi_DN11297_c0_g3, Pdensi_DN17930_c0_g1d114128, Pdensi_DN18921_c0_g1d532902, Pdensi_DN19388_c0_g1d286462, Pdensi_DN19707_c0_g3, Pdensi_DN20485_c0_g2, Pdensi_DN20632_c1_g1, Pdensi_DN21470_c0_g1d539987, Pdensi_DN21642_c0_g1d123714, Pdensi_DN24690_c0_g1d225993, Pdensi_GG_129893_c0_g1
GO:1902911	0.00619622662509082	0.997316320012793	22	56	protein kinase complex	CC	0.109857665409305	CC protein kinase complex	Pdensi_DN12525_c0_g1, Pdensi_DN13835_c0_g2d392407, Pdensi_DN14259_c0_g1, Pdensi_DN14731_c0_g1d274697, Pdensi_DN17385_c0_g1d57185, Pdensi_DN17727_c0_g1, Pdensi_DN17815_c0_g1, Pdensi_DN18055_c1_g1, Pdensi_DN18189_c0_g1, Pdensi_DN18551_c0_g1d59235, Pdensi_DN18969_c0_g1, Pdensi_DN19860_c0_g2d535182, Pdensi_DN20280_c0_g1d16456, Pdensi_DN20715_c0_g1, Pdensi_DN21408_c0_g1d65408, Pdensi_DN25445_c0_g1, Pd…
GO:0065008	0.00629426130165839	0.994882299607289	275	996	regulation of biological quality	BP	0.111383152113488	BP regulation of biological quality	Pdensi_DN10129_c0_g1d386473, Pdensi_DN10158_c0_g1d266584, Pdensi_DN10584_c0_g1d455509, Pdensi_DN10615_c0_g1d173442, Pdensi_DN10885_c0_g1d456115, Pdensi_DN10909_c0_g2, Pdensi_DN10989_c0_g1d335310, Pdensi_DN11112_c0_g1d387695, Pdensi_DN11575_c0_g1, Pdensi_DN11580_c0_g1d336377, Pdensi_DN11717_c0_g1d336592, Pdensi_DN1182_c0_g1d259126, Pdensi_DN11871_c0_g1d458112, Pdensi_DN11910_c0_g1d5896, Pdensi_DN1…
GO:0070008	0.00630042444916135	0.997422185247488	20	48	serine-type exopeptidase activity	MF	0.111383152113488	MF serine-type exopeptidase activity	Pdensi_DN10620_c0_g1d4883, Pdensi_DN11783_c0_g1d457849, Pdensi_DN13455_c0_g2, Pdensi_DN14620_c0_g3, Pdensi_DN17979_c0_g1d58195, Pdensi_DN18853_c0_g1d217679, Pdensi_DN20260_c0_g2, Pdensi_DN20260_c0_g4, Pdensi_DN20520_c0_g1d63408, Pdensi_DN22109_c4_g1, Pdensi_DN22334_c0_g4, Pdensi_DN23386_c1_g4, Pdensi_DN23775_c1_g3, Pdensi_DN24036_c0_g4, Pdensi_DN24957_c0_g1d305228, Pdensi_DN25321_c0_g1d305568, Pd…
GO:0080163	0.0063095653597709	0.999239754203756	6	9	regulation of protein serine/threonine phosphatase activity	BP	0.111384255250402	BP regulation of protein serine/threonine phosphatase activity	Pdensi_DN11370_c0_g1d49791, Pdensi_DN15873_c0_g3, Pdensi_DN16978_c0_g1d215734, Pdensi_DN23799_c0_g1, Pdensi_GG_129987_c0_g1, Pdensi_GG_3477_c0_g1
GO:0003333	0.00639766600751461	0.997231316458218	22	55	amino acid transmembrane transport	BP	0.112299098073685	BP amino acid transmembrane transport	Pdensi_DN12499_c0_g1d105600, Pdensi_DN12822_c0_g1d270969, Pdensi_DN15253_c0_g1d344230, Pdensi_DN15620_c0_g2, Pdensi_DN17034_c1_g1, Pdensi_DN17251_c0_g1d215968, Pdensi_DN17564_c0_g1d281568, Pdensi_DN18640_c0_g1d355198, Pdensi_DN20162_c0_g1d289394, Pdensi_DN21493_c0_g1, Pdensi_DN21777_c0_g1d495751, Pdensi_DN23645_c0_g1d70322, Pdensi_DN24433_c2_g1, Pdensi_DN25636_c0_g2, Pdensi_DN26227_c0_g2, Pdensi_…
GO:0009688	0.00639800061565782	0.998629893842774	9	16	abscisic acid biosynthetic process	BP	0.112299098073685	BP abscisic acid biosynthetic process	Pdensi_DN11319_c0_g1d457139, Pdensi_DN18372_c0_g1, Pdensi_DN20891_c1_g1, Pdensi_DN21227_c0_g1d362762, Pdensi_DN21873_c3_g1d420618, Pdensi_DN22261_c0_g1d542815, Pdensi_DN29431_c1_g1, Pdensi_DN71415_c0_g1, Pdensi_GG_55735_c0_g1
GO:0043289	0.00639800061565782	0.998629893842774	9	16	apocarotenoid biosynthetic process	BP	0.112299098073685	BP apocarotenoid biosynthetic process	Pdensi_DN11319_c0_g1d457139, Pdensi_DN18372_c0_g1, Pdensi_DN20891_c1_g1, Pdensi_DN21227_c0_g1d362762, Pdensi_DN21873_c3_g1d420618, Pdensi_DN22261_c0_g1d542815, Pdensi_DN29431_c1_g1, Pdensi_DN71415_c0_g1, Pdensi_GG_55735_c0_g1
GO:1902645	0.00639800061565782	0.998629893842774	9	16	tertiary alcohol biosynthetic process	BP	0.112299098073685	BP tertiary alcohol biosynthetic process	Pdensi_DN11319_c0_g1d457139, Pdensi_DN18372_c0_g1, Pdensi_DN20891_c1_g1, Pdensi_DN21227_c0_g1d362762, Pdensi_DN21873_c3_g1d420618, Pdensi_DN22261_c0_g1d542815, Pdensi_DN29431_c1_g1, Pdensi_DN71415_c0_g1, Pdensi_GG_55735_c0_g1
GO:0009733	0.00651694948736793	0.995958821872066	57	176	response to auxin	BP	0.114223504657882	BP response to auxin	Pdensi_DN10201_c1_g1, Pdensi_DN10885_c0_g1d456115, Pdensi_DN11623_c0_g1d520347, Pdensi_DN12151_c0_g1d269622, Pdensi_DN12887_c0_g1d176910, Pdensi_DN13327_c0_g2, Pdensi_DN13394_c0_g1d271800, Pdensi_DN13684_c0_g1, Pdensi_DN15109_c0_g1d108947, Pdensi_DN16066_c0_g1d55175, Pdensi_DN16367_c0_g1d278644, Pdensi_DN16524_c0_g1d348098, Pdensi_DN17001_c0_g3, Pdensi_DN17413_c0_g3, Pdensi_DN17764_c0_g1d216480, …
GO:1903825	0.00666632365998597	0.99685036883966	26	69	organic acid transmembrane transport	BP	0.116508725048957	BP organic acid transmembrane transport	Pdensi_DN11585_c0_g1d336306, Pdensi_DN12499_c0_g1d105600, Pdensi_DN12710_c0_g2, Pdensi_DN12822_c0_g1d270969, Pdensi_DN12993_c0_g2, Pdensi_DN15253_c0_g1d344230, Pdensi_DN15620_c0_g2, Pdensi_DN17034_c1_g1, Pdensi_DN17251_c0_g1d215968, Pdensi_DN17564_c0_g1d281568, Pdensi_DN18640_c0_g1d355198, Pdensi_DN20162_c0_g1d289394, Pdensi_DN21493_c0_g1, Pdensi_DN21777_c0_g1d495751, Pdensi_DN22504_c0_g1, Pdensi…
GO:1905039	0.00666632365998597	0.99685036883966	26	69	carboxylic acid transmembrane transport	BP	0.116508725048957	BP carboxylic acid transmembrane transport	Pdensi_DN11585_c0_g1d336306, Pdensi_DN12499_c0_g1d105600, Pdensi_DN12710_c0_g2, Pdensi_DN12822_c0_g1d270969, Pdensi_DN12993_c0_g2, Pdensi_DN15253_c0_g1d344230, Pdensi_DN15620_c0_g2, Pdensi_DN17034_c1_g1, Pdensi_DN17251_c0_g1d215968, Pdensi_DN17564_c0_g1d281568, Pdensi_DN18640_c0_g1d355198, Pdensi_DN20162_c0_g1d289394, Pdensi_DN21493_c0_g1, Pdensi_DN21777_c0_g1d495751, Pdensi_DN22504_c0_g1, Pdensi…
GO:0016128	0.00669773074213907	0.99790422820637	13	28	phytosteroid metabolic process	BP	0.11661421130244	BP phytosteroid metabolic process	Pdensi_DN10989_c0_g1d335310, Pdensi_DN17827_c0_g1, Pdensi_DN19376_c0_g2, Pdensi_DN20016_c0_g2d289314, Pdensi_DN20840_c1_g1, Pdensi_DN22345_c0_g1d222514, Pdensi_DN24688_c0_g1d72564, Pdensi_DN27094_c0_g1, Pdensi_DN36994_c0_g1d509197, Pdensi_DN39012_c0_g1d511007, Pdensi_DN50138_c0_g1d160317, Pdensi_DN6983_c0_g1d263165, Pdensi_DN74732_c0_g1
GO:1902680	0.00670087366274514	0.995108837674689	122	412	positive regulation of RNA biosynthetic process	BP	0.11661421130244	BP positive regulation of RNA biosynthetic process	Pdensi_DN10731_c0_g1d267514, Pdensi_DN12094_c0_g1d458612, Pdensi_DN12202_c0_g1d389479, Pdensi_DN12565_c0_g1d459589, Pdensi_DN12887_c0_g1d176910, Pdensi_DN13774_c0_g1d392336, Pdensi_DN13945_c0_g1d341146, Pdensi_DN14288_c0_g1d393278, Pdensi_DN14344_c0_g1d463866, Pdensi_DN14344_c0_g3, Pdensi_DN14577_c1_g1, Pdensi_DN14863_c0_g1d342967, Pdensi_DN14989_c0_g1, Pdensi_DN15027_c0_g1d213970, Pdensi_DN15055…
GO:1903508	0.00670087366274514	0.995108837674689	122	412	positive regulation of nucleic acid-templated transcription	BP	0.11661421130244	BP positive regulation of nucleic acid-templated transcription	Pdensi_DN10731_c0_g1d267514, Pdensi_DN12094_c0_g1d458612, Pdensi_DN12202_c0_g1d389479, Pdensi_DN12565_c0_g1d459589, Pdensi_DN12887_c0_g1d176910, Pdensi_DN13774_c0_g1d392336, Pdensi_DN13945_c0_g1d341146, Pdensi_DN14288_c0_g1d393278, Pdensi_DN14344_c0_g1d463866, Pdensi_DN14344_c0_g3, Pdensi_DN14577_c1_g1, Pdensi_DN14863_c0_g1d342967, Pdensi_DN14989_c0_g1, Pdensi_DN15027_c0_g1d213970, Pdensi_DN15055…
GO:0005342	0.00676539004809449	0.996390597010057	35	99	organic acid transmembrane transporter activity	MF	0.117570213172905	MF organic acid transmembrane transporter activity	Pdensi_DN11585_c0_g1d336306, Pdensi_DN12352_c0_g1d389636, Pdensi_DN12499_c0_g1d105600, Pdensi_DN12822_c0_g1d270969, Pdensi_DN12993_c0_g2, Pdensi_DN14494_c0_g1, Pdensi_DN15253_c0_g1d344230, Pdensi_DN15620_c0_g2, Pdensi_DN15830_c0_g1, Pdensi_DN15830_c0_g1d396867, Pdensi_DN16519_c1_g2, Pdensi_DN17034_c1_g1, Pdensi_DN17251_c0_g1d215968, Pdensi_DN17564_c0_g1d281568, Pdensi_DN18108_c0_g1d353272, Pdensi…
GO:0006820	0.00679647907829562	0.995358248030487	85	278	anion transport	BP	0.117943425476109	BP anion transport	Pdensi_DN10853_c0_g1d5059, Pdensi_DN11112_c0_g1d387695, Pdensi_DN11544_c0_g2d5552, Pdensi_DN11585_c0_g1d336306, Pdensi_DN12300_c0_g1d105477, Pdensi_DN12352_c0_g1d389636, Pdensi_DN12470_c0_g1d211626, Pdensi_DN12499_c0_g1d105600, Pdensi_DN12710_c0_g2, Pdensi_DN12822_c0_g1d270969, Pdensi_DN12993_c0_g2, Pdensi_DN14494_c0_g1, Pdensi_DN15218_c0_g1d181552, Pdensi_DN15253_c0_g1d344230, Pdensi_DN15620_c0_…
GO:0052325	0.00683944117801381	0.997414830115192	17	40	cell wall pectin biosynthetic process	BP	0.118521333069282	BP cell wall pectin biosynthetic process	Pdensi_DN13537_c0_g1d461758, Pdensi_DN15341_c0_g1d344263, Pdensi_DN16813_c0_g1d471946, Pdensi_DN17377_c0_g1, Pdensi_DN19565_c0_g1d218684, Pdensi_DN20199_c0_g4, Pdensi_DN20250_c0_g5, Pdensi_DN21111_c0_g2, Pdensi_DN21385_c0_g1d221225, Pdensi_DN21619_c1_g1, Pdensi_DN22102_c0_g1, Pdensi_DN22590_c0_g2, Pdensi_DN24932_c6_g2, Pdensi_DN25250_c1_g1, Pdensi_DN27283_c0_g1d500579, Pdensi_DN38678_c0_g1d510642…
GO:0046386	0.00684937345862799	0.998677896910825	8	14	deoxyribose phosphate catabolic process	BP	0.118526040851773	BP deoxyribose phosphate catabolic process	Pdensi_DN15551_c0_g1, Pdensi_DN18807_c2_g2, Pdensi_DN19693_c0_g1d409066, Pdensi_DN22961_c0_g2d546367, Pdensi_DN23694_c1_g1, Pdensi_DN25411_c0_g2, Pdensi_DN47344_c0_g1d249493, Pdensi_GG_10430_c0_g1
GO:0050105	0.00699844630729439	0.998918289134223	7	11	L-gulonolactone oxidase activity	MF	0.120935123583373	MF L-gulonolactone oxidase activity	Pdensi_DN20233_c0_g1, Pdensi_DN20664_c0_g1d291517, Pdensi_DN24100_c0_g1d225290, Pdensi_DN32794_c0_g1, Pdensi_DN6576_c0_g1d168718, Pdensi_DN90075_c0_g1, Pdensi_DN9014_c0_g1d208981
GO:0006805	0.00702913182506524	0.997714483228226	14	29	xenobiotic metabolic process	BP	0.121294540593144	BP xenobiotic metabolic process	Pdensi_DN14735_c0_g1, Pdensi_DN19999_c1_g3, Pdensi_DN20037_c1_g1, Pdensi_DN20067_c0_g2d62321, Pdensi_DN21866_c1_g2, Pdensi_DN23535_c1_g1, Pdensi_DN24770_c3_g1d555930, Pdensi_DN25789_c1_g2, Pdensi_DN37389_c0_g1d509567, Pdensi_DN8974_c0_g1d385020, Pdensi_GG_125320_c0_g1, Pdensi_GG_17249_c0_g1, Pdensi_GG_61608_c0_g1, Pdensi_GG_67055_c0_g1
GO:0000024	0.007164741410688	0.999363328103845	5	7	maltose biosynthetic process	BP	0.123460972426589	BP maltose biosynthetic process	Pdensi_DN10695_c0_g1d49277, Pdensi_DN19962_c2_g3, Pdensi_DN20300_c0_g1d62840, Pdensi_DN20300_c0_g1d62841, Pdensi_GG_152382_c0_g1
GO:0015120	0.00720070244140721	0.999359279066521	5	7	phosphoglycerate transmembrane transporter activity	MF	0.12373307878659	MF phosphoglycerate transmembrane transporter activity	Pdensi_DN14494_c0_g1, Pdensi_DN15830_c0_g1, Pdensi_DN15830_c0_g1d396867, Pdensi_DN5039_c0_g1d261746, Pdensi_DN9786_c0_g1
GO:0015713	0.00720070244140721	0.999359279066521	5	7	phosphoglycerate transmembrane transport	BP	0.12373307878659	BP phosphoglycerate transmembrane transport	Pdensi_DN14494_c0_g1, Pdensi_DN15830_c0_g1, Pdensi_DN15830_c0_g1d396867, Pdensi_DN5039_c0_g1d261746, Pdensi_DN9786_c0_g1
GO:0016887	0.00722719365810187	0.994454463487606	166	578	ATPase activity	MF	0.124014599987765	MF ATPase activity	Pdensi_DN10236_c0_g1d455061, Pdensi_DN10387_c0_g1d173149, Pdensi_DN10546_c0_g1d4860, Pdensi_DN10807_c0_g1d267653, Pdensi_DN10851_c0_g1, Pdensi_DN10938_c0_g1d387493, Pdensi_DN11155_c0_g1d49629, Pdensi_DN11283_c0_g1d210457, Pdensi_DN12020_c0_g1d5957, Pdensi_DN13500_c0_g2, Pdensi_DN13688_c0_g1d461976, Pdensi_DN13766_c0_g1d392221, Pdensi_DN13884_c0_g1d178580, Pdensi_DN14015_c0_g1d341279, Pdensi_DN142…
GO:0019840	0.00726668321872976	0.998581457557104	8	14	isoprenoid binding	MF	0.124518067612563	MF isoprenoid binding	Pdensi_DN11370_c0_g1d49791, Pdensi_DN15873_c0_g3, Pdensi_DN16978_c0_g1d215734, Pdensi_DN21837_c0_g2d221798, Pdensi_DN23083_c0_g1d68985, Pdensi_DN23799_c0_g1, Pdensi_GG_129987_c0_g1, Pdensi_GG_3477_c0_g1
GO:0055085	0.00736226092388671	0.994129662125861	223	795	transmembrane transport	BP	0.125979887413063	BP transmembrane transport	Pdensi_DN10060_c0_g1d172739, Pdensi_DN10387_c0_g1d173149, Pdensi_DN10807_c0_g1d267653, Pdensi_DN10851_c0_g1, Pdensi_DN10853_c0_g1d5059, Pdensi_DN10856_c0_g1d387249, Pdensi_DN10964_c0_g1, Pdensi_DN11112_c0_g1d387695, Pdensi_DN11585_c0_g1d336306, Pdensi_DN11613_c0_g1d174932, Pdensi_DN11645_c0_g1d336523, Pdensi_DN11910_c0_g1d5896, Pdensi_DN11991_c0_g2, Pdensi_DN12171_c0_g1d337482, Pdensi_DN12352_c0_…
GO:0012505	0.00738182696380675	0.996116222515989	33	93	endomembrane system	CC	0.126138767435857	CC endomembrane system	Pdensi_DN10542_c0_g1d209911, Pdensi_DN10853_c0_g1d5059, Pdensi_DN14033_c0_g2, Pdensi_DN16143_c1_g2, Pdensi_DN16451_c0_g4, Pdensi_DN19937_c0_g1d288584, Pdensi_DN19937_c0_g2d410056, Pdensi_DN19967_c2_g1, Pdensi_DN20347_c3_g7, Pdensi_DN20400_c2_g3, Pdensi_DN20526_c2_g1, Pdensi_DN21147_c1_g2, Pdensi_DN21422_c0_g1d495443, Pdensi_DN21431_c0_g1, Pdensi_DN21496_c0_g1d539858, Pdensi_DN21784_c0_g3, Pdensi_…
GO:0045944	0.00765700676312533	0.995303360542661	53	161	positive regulation of transcription by RNA polymerase II	BP	0.130658993013609	BP positive regulation of transcription by RNA polymerase II	Pdensi_DN10731_c0_g1d267514, Pdensi_DN14288_c0_g1d393278, Pdensi_DN14863_c0_g1d342967, Pdensi_DN15055_c0_g1d181160, Pdensi_DN15221_c0_g1d214075, Pdensi_DN15521_c0_g1, Pdensi_DN16539_c0_g1d279215, Pdensi_DN17287_c0_g3, Pdensi_DN17635_c0_g1, Pdensi_DN17696_c0_g1d281883, Pdensi_DN17836_c0_g1, Pdensi_DN18057_c0_g4, Pdensi_DN18081_c1_g3, Pdensi_DN18561_c3_g1, Pdensi_DN19525_c0_g1d218718, Pdensi_DN1984…
GO:0006825	0.00768168696765461	0.998412600256562	8	15	copper ion transport	BP	0.13089807973077	BP copper ion transport	Pdensi_DN10579_c0_g1, Pdensi_DN13969_c0_g1d212964, Pdensi_DN16059_c0_g1d110495, Pdensi_DN16145_c1_g1, Pdensi_DN20865_c0_g1d537920, Pdensi_DN21249_c0_g1d417146, Pdensi_DN36397_c0_g1d315293, Pdensi_DN5622_c0_g1d206363
GO:0070919	0.00771485220353863	0.998782715106422	7	11	production of siRNA involved in chromatin silencing by small RNA	BP	0.131280889993364	BP production of siRNA involved in chromatin silencing by small RNA	Pdensi_DN14255_c0_g1d107683, Pdensi_DN15680_c0_g1d276865, Pdensi_DN16137_c0_g1d183863, Pdensi_DN21562_c0_g1, Pdensi_DN22596_c1_g1, Pdensi_DN24748_c1_g1, Pdensi_DN25434_c1_g2
GO:0031122	0.00795652051514546	0.997305501738608	14	31	cytoplasmic microtubule organization	BP	0.135205748199889	BP cytoplasmic microtubule organization	Pdensi_DN12288_c0_g1d6189, Pdensi_DN12594_c0_g1d211747, Pdensi_DN13531_c0_g1d522794, Pdensi_DN14535_c0_g1d274242, Pdensi_DN16885_c0_g1d215590, Pdensi_DN19167_c0_g1d285960, Pdensi_DN19296_c0_g2, Pdensi_DN19577_c0_g1d218702, Pdensi_DN20545_c1_g1, Pdensi_DN21509_c0_g1d65721, Pdensi_DN21627_c0_g1d419167, Pdensi_DN23801_c0_g1, Pdensi_DN23801_c0_g1d550455, Pdensi_GG_66470_c0_g1
GO:0070592	0.0080242982489106	0.996287944020803	24	62	cell wall polysaccharide biosynthetic process	BP	0.135971658694266	BP cell wall polysaccharide biosynthetic process	Pdensi_DN13537_c0_g1d461758, Pdensi_DN14247_c0_g3, Pdensi_DN15341_c0_g1d344263, Pdensi_DN16813_c0_g1d471946, Pdensi_DN17377_c0_g1, Pdensi_DN17499_c0_g1, Pdensi_DN17565_c0_g1d351275, Pdensi_DN18940_c0_g1d14363, Pdensi_DN19565_c0_g1d218684, Pdensi_DN20199_c0_g4, Pdensi_DN20250_c0_g5, Pdensi_DN21111_c0_g2, Pdensi_DN21385_c0_g1d221225, Pdensi_DN21619_c1_g1, Pdensi_DN21624_c0_g2d540410, Pdensi_DN22102…
GO:0006833	0.00803484004836113	0.996996379192924	16	38	water transport	BP	0.135971658694266	BP water transport	Pdensi_DN15724_c0_g1d54664, Pdensi_DN16632_c1_g1, Pdensi_DN17848_c0_g1d476052, Pdensi_DN21156_c1_g1d416466, Pdensi_DN21923_c1_g1, Pdensi_DN21947_c2_g2, Pdensi_DN22049_c0_g1d222100, Pdensi_DN23166_c0_g1d547330, Pdensi_DN25413_c0_g1d366538, Pdensi_DN25626_c0_g1d559430, Pdensi_DN26441_c0_g1, Pdensi_DN39636_c0_g2, Pdensi_DN41203_c0_g1d35551, Pdensi_GG_119558_c0_g1, Pdensi_GG_152863_c0_g1, Pdensi_GG_3…
GO:0042044	0.00803484004836113	0.996996379192924	16	38	fluid transport	BP	0.135971658694266	BP fluid transport	Pdensi_DN15724_c0_g1d54664, Pdensi_DN16632_c1_g1, Pdensi_DN17848_c0_g1d476052, Pdensi_DN21156_c1_g1d416466, Pdensi_DN21923_c1_g1, Pdensi_DN21947_c2_g2, Pdensi_DN22049_c0_g1d222100, Pdensi_DN23166_c0_g1d547330, Pdensi_DN25413_c0_g1d366538, Pdensi_DN25626_c0_g1d559430, Pdensi_DN26441_c0_g1, Pdensi_DN39636_c0_g2, Pdensi_DN41203_c0_g1d35551, Pdensi_GG_119558_c0_g1, Pdensi_GG_152863_c0_g1, Pdensi_GG_3…
GO:0055065	0.00809140920640806	0.994951290796073	56	170	metal ion homeostasis	BP	0.136740357511598	BP metal ion homeostasis	Pdensi_DN11991_c0_g2, Pdensi_DN13969_c0_g1d212964, Pdensi_DN14065_c0_g1d463100, Pdensi_DN14541_c0_g1d342339, Pdensi_DN14541_c0_g1d8394, Pdensi_DN14628_c0_g1d274346, Pdensi_DN14892_c1_g1, Pdensi_DN15218_c0_g1d181552, Pdensi_DN15724_c0_g1d54664, Pdensi_DN15761_c0_g2, Pdensi_DN15917_c0_g1d397096, Pdensi_DN16360_c1_g6, Pdensi_DN16632_c1_g1, Pdensi_DN17206_c0_g1d215989, Pdensi_DN18034_c1_g1, Pdensi_DN…
GO:0009059	0.00815027078625014	0.993273173858002	299	1098	macromolecule biosynthetic process	BP	0.137545628991063	BP macromolecule biosynthetic process	Pdensi_DN10236_c0_g1d455061, Pdensi_DN10938_c0_g1d173901, Pdensi_DN11010_c0_g1d104110, Pdensi_DN11936_c0_g1d388954, Pdensi_DN12447_c0_g1, Pdensi_DN12525_c0_g1, Pdensi_DN12549_c0_g1d50926, Pdensi_DN12575_c0_g2, Pdensi_DN12868_c1_g1, Pdensi_DN13359_c0_g1d212538, Pdensi_DN13394_c0_g1d271800, Pdensi_DN13537_c0_g1d461758, Pdensi_DN13613_c0_g1d106881, Pdensi_DN13671_c0_g1, Pdensi_DN13723_c0_g1d178416, …
GO:0042335	0.00839378738087892	0.997137200135031	14	31	cuticle development	BP	0.141460683208796	BP cuticle development	Pdensi_DN13861_c0_g1, Pdensi_DN14363_c0_g1d213328, Pdensi_DN15645_c0_g1d54612, Pdensi_DN16445_c0_g1, Pdensi_DN16817_c0_g1d215591, Pdensi_DN17899_c0_g1d216510, Pdensi_DN19632_c0_g3, Pdensi_DN24100_c0_g1, Pdensi_DN40429_c0_g1d34913, Pdensi_DN6485_c0_g1d168638, Pdensi_DN9629_c0_g1d518394, Pdensi_GG_114541_c0_g1, Pdensi_GG_62739_c0_g1, Pdensi_GG_93610_c0_g1
GO:0051307	0.00841883130787249	1	3	3	meiotic chromosome separation	BP	0.141688122518913	BP meiotic chromosome separation	Pdensi_DN23035_c0_g1, Pdensi_DN55686_c0_g1, Pdensi_DN69414_c0_g1
GO:0008289	0.00844308458000543	0.994178803279892	84	282	lipid binding	MF	0.141759717027508	MF lipid binding	Pdensi_DN11282_c0_g1d174432, Pdensi_DN11370_c0_g1d49791, Pdensi_DN11760_c0_g1d268987, Pdensi_DN12309_c0_g1d269969, Pdensi_DN12919_c0_g1d176994, Pdensi_DN13148_c0_g1d51587, Pdensi_DN14363_c0_g1d213328, Pdensi_DN147_c0_g1d202455, Pdensi_DN15159_c0_g1, Pdensi_DN15440_c0_g1d109497, Pdensi_DN15483_c0_g1d276277, Pdensi_DN15873_c0_g3, Pdensi_DN15952_c0_g1d10011, Pdensi_DN16381_c0_g1, Pdensi_DN16438_c1_g…
GO:0010026	0.00844619391532383	0.998302882245509	8	14	trichome differentiation	BP	0.141759717027508	BP trichome differentiation	Pdensi_DN19151_c0_g1d285866, Pdensi_DN21912_c0_g1, Pdensi_DN22203_c0_g1, Pdensi_DN22501_c4_g1, Pdensi_DN27024_c0_g1d79152, Pdensi_DN3272_c0_g1d166120, Pdensi_DN35058_c0_g1d314079, Pdensi_DN39903_c0_g1
GO:0015035	0.00859570323678809	0.995856261340272	26	68	protein disulfide oxidoreductase activity	MF	0.144071971328078	MF protein disulfide oxidoreductase activity	Pdensi_DN10615_c0_g1d173442, Pdensi_DN13717_c0_g1d340628, Pdensi_DN14806_c0_g1d465250, Pdensi_DN14982_c0_g1d524945, Pdensi_DN15073_c1_g1, Pdensi_DN16182_c0_g1d214977, Pdensi_DN16690_c0_g1d528169, Pdensi_DN16774_c0_g1, Pdensi_DN17372_c0_g1d529397, Pdensi_DN17403_c0_g1d401157, Pdensi_DN17829_c0_g2d216588, Pdensi_DN17935_c0_g1d476234, Pdensi_DN19210_c0_g1d533664, Pdensi_DN19657_c0_g1d61488, Pdensi_D…
GO:0045935	0.0086519704721792	0.993511358110246	136	467	positive regulation of nucleobase-containing compound metabolic process	BP	0.144817224724648	BP positive regulation of nucleobase-containing compound metabolic process	Pdensi_DN10731_c0_g1d267514, Pdensi_DN12094_c0_g1d458612, Pdensi_DN12202_c0_g1d389479, Pdensi_DN12565_c0_g1d459589, Pdensi_DN12887_c0_g1d176910, Pdensi_DN13774_c0_g1d392336, Pdensi_DN13945_c0_g1d341146, Pdensi_DN14288_c0_g1d393278, Pdensi_DN14344_c0_g1d463866, Pdensi_DN14344_c0_g3, Pdensi_DN14401_c4_g2, Pdensi_DN14577_c1_g1, Pdensi_DN14863_c0_g1d342967, Pdensi_DN14989_c0_g1, Pdensi_DN15027_c0_g1d…
GO:0043436	0.00867457652048266	0.992809574277363	309	1125	oxoacid metabolic process	BP	0.144997792002455	BP oxoacid metabolic process	Pdensi_DN10058_c0_g2, Pdensi_DN10713_c0_g1d173641, Pdensi_DN10845_c0_g1, Pdensi_DN10846_c0_g1d335071, Pdensi_DN11042_c0_g1d104080, Pdensi_DN11087_c0_g1d174058, Pdensi_DN11319_c0_g1d457139, Pdensi_DN11323_c0_g1d174533, Pdensi_DN11506_c0_g1d457563, Pdensi_DN11851_c0_g1d458179, Pdensi_DN11879_c0_g1, Pdensi_DN12095_c0_g1d175594, Pdensi_DN12400_c0_g1d389834, Pdensi_DN12647_c0_g2, Pdensi_DN12777_c0_g2d…
GO:0010965	0.00872774646973822	0.99776486567655	10	19	regulation of mitotic sister chromatid separation	BP	0.145490110648394	BP regulation of mitotic sister chromatid separation	Pdensi_DN12001_c0_g1d337225, Pdensi_DN16536_c0_g1d279066, Pdensi_DN1733_c0_g1d98645, Pdensi_DN19553_c0_g1d534490, Pdensi_DN21152_c0_g1d64719, Pdensi_DN23717_c2_g2, Pdensi_DN26078_c0_g1d228423, Pdensi_DN2657_c0_g1d204083, Pdensi_DN4183_c0_g1d166797, Pdensi_DN43014_c0_g1
GO:1905818	0.00872774646973822	0.99776486567655	10	19	regulation of chromosome separation	BP	0.145490110648394	BP regulation of chromosome separation	Pdensi_DN12001_c0_g1d337225, Pdensi_DN16536_c0_g1d279066, Pdensi_DN1733_c0_g1d98645, Pdensi_DN19553_c0_g1d534490, Pdensi_DN21152_c0_g1d64719, Pdensi_DN23717_c2_g2, Pdensi_DN26078_c0_g1d228423, Pdensi_DN2657_c0_g1d204083, Pdensi_DN4183_c0_g1d166797, Pdensi_DN43014_c0_g1
GO:0005983	0.00877923705231891	0.997284417943888	12	26	starch catabolic process	BP	0.14614987706228	BP starch catabolic process	Pdensi_DN10695_c0_g1d49277, Pdensi_DN12862_c0_g1, Pdensi_DN13222_c0_g2d7189, Pdensi_DN19220_c0_g1d357855, Pdensi_DN19962_c2_g3, Pdensi_DN20300_c0_g1d62840, Pdensi_DN20300_c0_g1d62841, Pdensi_DN20300_c0_g1d62842, Pdensi_DN24097_c0_g1d71155, Pdensi_DN24097_c0_g2, Pdensi_DN39748_c1_g3, Pdensi_GG_152382_c0_g1
GO:0061647	0.00883048850342657	0.998848534530955	6	9	histone H3-K9 modification	BP	0.146739577913705	BP histone H3-K9 modification	Pdensi_DN10847_c0_g2, Pdensi_DN15958_c0_g1d214754, Pdensi_DN18380_c0_g1d217028, Pdensi_DN20583_c0_g1d120364, Pdensi_DN22501_c4_g1, Pdensi_DN8411_c0_g1d47727
GO:0071484	0.00883858081980831	0.998847227898872	6	9	cellular response to light intensity	BP	0.146739577913705	BP cellular response to light intensity	Pdensi_DN13606_c0_g1d340396, Pdensi_DN17774_c1_g1, Pdensi_DN18083_c0_g1, Pdensi_DN19472_c0_g1, Pdensi_DN48293_c0_g1d250334, Pdensi_GG_87763_c0_g1
GO:0043489	0.00885473644967266	0.998440826338752	7	12	RNA stabilization	BP	0.146809137163559	BP RNA stabilization	Pdensi_DN14368_c0_g1d107749, Pdensi_DN14401_c4_g2, Pdensi_DN19190_c2_g1, Pdensi_DN33802_c0_g1, Pdensi_DN45369_c0_g1d156244, Pdensi_DN895_c0_g1d446090, Pdensi_GG_14424_c1_g1
GO:0006082	0.00887151852338206	0.992640187911668	310	1129	organic acid metabolic process	BP	0.146888880922233	BP organic acid metabolic process	Pdensi_DN10058_c0_g2, Pdensi_DN10713_c0_g1d173641, Pdensi_DN10845_c0_g1, Pdensi_DN10846_c0_g1d335071, Pdensi_DN11042_c0_g1d104080, Pdensi_DN11087_c0_g1d174058, Pdensi_DN11319_c0_g1d457139, Pdensi_DN11323_c0_g1d174533, Pdensi_DN11506_c0_g1d457563, Pdensi_DN11851_c0_g1d458179, Pdensi_DN11879_c0_g1, Pdensi_DN12095_c0_g1d175594, Pdensi_DN12400_c0_g1d389834, Pdensi_DN12647_c0_g2, Pdensi_DN12777_c0_g2d…
GO:0009751	0.00898691230677751	0.994330658829992	57	174	response to salicylic acid	BP	0.148598958344816	BP response to salicylic acid	Pdensi_DN11879_c0_g1, Pdensi_DN13394_c0_g1d271800, Pdensi_DN13496_c0_g1d51811, Pdensi_DN14492_c3_g2, Pdensi_DN14577_c0_g1d393939, Pdensi_DN14673_c0_g1d464608, Pdensi_DN15089_c0_g1d213888, Pdensi_DN15094_c1_g3d465823, Pdensi_DN16340_c0_g2, Pdensi_DN16481_c0_g1d278696, Pdensi_DN17399_c0_g4, Pdensi_DN17984_c1_g1, Pdensi_DN18057_c0_g3, Pdensi_DN1833_c0_g1, Pdensi_DN18795_c0_g2, Pdensi_DN19025_c1_g3, …
GO:0010053	0.00922720093203647	0.996546406968704	16	36	root epidermal cell differentiation	BP	0.152366794394556	BP root epidermal cell differentiation	Pdensi_DN11777_c0_g1, Pdensi_DN17452_c0_g1d474352, Pdensi_DN18965_c0_g1d59963, Pdensi_DN19025_c1_g4, Pdensi_DN20784_c0_g1, Pdensi_DN21049_c2_g2, Pdensi_DN21778_c1_g3, Pdensi_DN22064_c1_g3, Pdensi_DN22501_c4_g1, Pdensi_DN24459_c0_g1d72159, Pdensi_DN35058_c0_g1d314079, Pdensi_DN37196_c2_g1, Pdensi_DN37396_c0_g1, Pdensi_DN38455_c1_g2, Pdensi_GG_24087_c0_g1, Pdensi_GG_24905_c0_g1
GO:0055072	0.00933020050075199	0.996244174842785	18	42	iron ion homeostasis	BP	0.15326653704672	BP iron ion homeostasis	Pdensi_DN11991_c0_g2, Pdensi_DN15761_c0_g2, Pdensi_DN18260_c0_g1, Pdensi_DN20092_c0_g1d219442, Pdensi_DN2038_c0_g1d165270, Pdensi_DN21342_c0_g3, Pdensi_DN23053_c1_g1, Pdensi_DN27094_c0_g1, Pdensi_DN34717_c0_g1d147158, Pdensi_DN34901_c0_g1, Pdensi_DN50138_c0_g1d160317, Pdensi_DN6625_c0_g1d262914, Pdensi_DN74732_c0_g1, Pdensi_DN9944_c0_g1d386226, Pdensi_GG_107972_c0_g1, Pdensi_GG_141908_c0_g1, Pden…
GO:0015119	0.00934414945887573	0.999506277278945	4	5	hexose phosphate transmembrane transporter activity	MF	0.15326653704672	MF hexose phosphate transmembrane transporter activity	Pdensi_DN14494_c0_g1, Pdensi_DN15830_c0_g1, Pdensi_DN15830_c0_g1d396867, Pdensi_DN9786_c0_g1
GO:0015152	0.00934414945887573	0.999506277278945	4	5	glucose-6-phosphate transmembrane transporter activity	MF	0.15326653704672	MF glucose-6-phosphate transmembrane transporter activity	Pdensi_DN14494_c0_g1, Pdensi_DN15830_c0_g1, Pdensi_DN15830_c0_g1d396867, Pdensi_DN9786_c0_g1
GO:0015712	0.00934414945887573	0.999506277278945	4	5	hexose phosphate transport	BP	0.15326653704672	BP hexose phosphate transport	Pdensi_DN14494_c0_g1, Pdensi_DN15830_c0_g1, Pdensi_DN15830_c0_g1d396867, Pdensi_DN9786_c0_g1
GO:0015760	0.00934414945887573	0.999506277278945	4	5	glucose-6-phosphate transport	BP	0.15326653704672	BP glucose-6-phosphate transport	Pdensi_DN14494_c0_g1, Pdensi_DN15830_c0_g1, Pdensi_DN15830_c0_g1d396867, Pdensi_DN9786_c0_g1
GO:0047274	0.00937962383133708	0.999103907948253	5	7	galactinol-sucrose galactosyltransferase activity	MF	0.153642997044959	MF galactinol-sucrose galactosyltransferase activity	Pdensi_DN19514_c0_g2d359177, Pdensi_DN34393_c0_g1d201230, Pdensi_DN41215_c0_g1d443168, Pdensi_GG_104441_c0_g1, Pdensi_GG_94203_c4_g1
GO:0009806	0.00940554521302739	0.997760354970113	9	17	lignan metabolic process	BP	0.153657302554771	BP lignan metabolic process	Pdensi_DN13536_c0_g1, Pdensi_DN16927_c0_g1, Pdensi_DN17568_c0_g1d216235, Pdensi_DN19456_c1_g1d358738, Pdensi_DN19456_c1_g2, Pdensi_DN19614_c0_g5, Pdensi_DN19958_c1_g1, Pdensi_DN21636_c0_g3, Pdensi_DN37770_c0_g1d89322
GO:0009807	0.00940554521302739	0.997760354970113	9	17	lignan biosynthetic process	BP	0.153657302554771	BP lignan biosynthetic process	Pdensi_DN13536_c0_g1, Pdensi_DN16927_c0_g1, Pdensi_DN17568_c0_g1d216235, Pdensi_DN19456_c1_g1d358738, Pdensi_DN19456_c1_g2, Pdensi_DN19614_c0_g5, Pdensi_DN19958_c1_g1, Pdensi_DN21636_c0_g3, Pdensi_DN37770_c0_g1d89322
GO:0045930	0.00970131835238028	0.995335416635095	25	66	negative regulation of mitotic cell cycle	BP	0.1582785570018	BP negative regulation of mitotic cell cycle	Pdensi_DN11448_c0_g1d388149, Pdensi_DN12001_c0_g1d337225, Pdensi_DN12774_c0_g1d211866, Pdensi_DN14900_c0_g1d343302, Pdensi_DN15367_c0_g1d525637, Pdensi_DN16387_c0_g2, Pdensi_DN1733_c0_g1d98645, Pdensi_DN19324_c0_g1d15073, Pdensi_DN20976_c1_g10, Pdensi_DN21502_c0_g1d221401, Pdensi_DN21750_c0_g1d540941, Pdensi_DN23717_c2_g2, Pdensi_DN25782_c0_g1d193515, Pdensi_DN25901_c0_g1, Pdensi_DN2657_c0_g1d204…
GO:0015171	0.0098175394831064	0.995274255713001	25	66	amino acid transmembrane transporter activity	MF	0.159962007859538	MF amino acid transmembrane transporter activity	Pdensi_DN12499_c0_g1d105600, Pdensi_DN12822_c0_g1d270969, Pdensi_DN15253_c0_g1d344230, Pdensi_DN15620_c0_g2, Pdensi_DN16519_c1_g2, Pdensi_DN17034_c1_g1, Pdensi_DN17251_c0_g1d215968, Pdensi_DN17564_c0_g1d281568, Pdensi_DN18640_c0_g1d355198, Pdensi_DN20162_c0_g1d289394, Pdensi_DN21493_c0_g1, Pdensi_DN21777_c0_g1d495751, Pdensi_DN23092_c0_g1d128114, Pdensi_DN23645_c0_g1d70322, Pdensi_DN24433_c2_g1, …
GO:0007093	0.0100044894723626	0.995679565372409	20	49	mitotic cell cycle checkpoint	BP	0.16279188506156	BP mitotic cell cycle checkpoint	Pdensi_DN12001_c0_g1d337225, Pdensi_DN14900_c0_g1d343302, Pdensi_DN15367_c0_g1d525637, Pdensi_DN16387_c0_g2, Pdensi_DN1733_c0_g1d98645, Pdensi_DN20976_c1_g10, Pdensi_DN21502_c0_g1d221401, Pdensi_DN21750_c0_g1d540941, Pdensi_DN23717_c2_g2, Pdensi_DN25782_c0_g1d193515, Pdensi_DN25901_c0_g1, Pdensi_DN2657_c0_g1d204083, Pdensi_DN27741_c0_g1d80221, Pdensi_DN37364_c0_g1, Pdensi_DN4183_c0_g1d166797, Pde…
GO:0016830	0.0101046752373013	0.993996574744536	44	134	carbon-carbon lyase activity	MF	0.164204318525098	MF carbon-carbon lyase activity	Pdensi_DN10313_c0_g1d455218, Pdensi_DN10692_c0_g1, Pdensi_DN12400_c0_g1d389834, Pdensi_DN13376_c1_g2, Pdensi_DN13470_c0_g1d391777, Pdensi_DN13591_c0_g1, Pdensi_DN13861_c0_g1, Pdensi_DN14212_c0_g1, Pdensi_DN14572_c0_g1d180080, Pdensi_DN14572_c0_g2d180081, Pdensi_DN15003_c0_g1d108917, Pdensi_DN15296_c0_g1d466330, Pdensi_DN15501_c0_g3, Pdensi_DN15521_c0_g1, Pdensi_DN16817_c0_g1d215591, Pdensi_DN1706…
GO:0009540	0.0102162614278861	1	3	3	zeaxanthin epoxidase [overall] activity	MF	0.165798031030072	MF zeaxanthin epoxidase [overall] activity	Pdensi_DN20891_c1_g1, Pdensi_DN21227_c0_g1d362762, Pdensi_DN22261_c0_g1d542815
GO:0016620	0.0102350680811244	0.994789896089226	28	78	oxidoreductase activity, acting on the aldehyde or oxo group of donors, NAD or NADP as acceptor	MF	0.165883818080998	MF oxidoreductase activity, acting on the aldehyde or oxo group of donors, NAD or NADP as acceptor	Pdensi_DN10058_c0_g2, Pdensi_DN12974_c0_g1d338910, Pdensi_DN13832_c0_g1d462627, Pdensi_DN14591_c0_g1d342509, Pdensi_DN15534_c0_g4, Pdensi_DN16084_c0_g1d214889, Pdensi_DN17569_c0_g1d401490, Pdensi_DN19461_c0_g1d61048, Pdensi_DN20642_c1_g3, Pdensi_DN20655_c1_g4d492581, Pdensi_DN20674_c0_g1d537558, Pdensi_DN21071_c1_g2d415963, Pdensi_DN21146_c1_g1, Pdensi_DN21755_c0_g1d221703, Pdensi_DN21755_c0_g2d1…
GO:0005982	0.0102679741481344	0.995023086791091	25	67	starch metabolic process	BP	0.166018354639319	BP starch metabolic process	Pdensi_DN10695_c0_g1d49277, Pdensi_DN12381_c0_g1d270111, Pdensi_DN12862_c0_g1, Pdensi_DN13222_c0_g2d7189, Pdensi_DN15544_c0_g1d182222, Pdensi_DN18222_c0_g1d477961, Pdensi_DN19220_c0_g1d357855, Pdensi_DN19962_c2_g3, Pdensi_DN20300_c0_g1d62840, Pdensi_DN20300_c0_g1d62841, Pdensi_DN20300_c0_g1d62842, Pdensi_DN20679_c4_g5d492884, Pdensi_DN21997_c1_g3, Pdensi_DN22097_c0_g1d298406, Pdensi_DN22600_c0_g1…
GO:0034754	0.0102776829189277	0.995924867384087	17	40	cellular hormone metabolic process	BP	0.166018354639319	BP cellular hormone metabolic process	Pdensi_DN10158_c0_g1d266584, Pdensi_DN13044_c0_g1d460723, Pdensi_DN13978_c0_g2, Pdensi_DN15971_c0_g1d183380, Pdensi_DN15976_c0_g1d526796, Pdensi_DN18116_c1_g2, Pdensi_DN18493_c1_g2, Pdensi_DN19522_c1_g3, Pdensi_DN21317_c0_g2d221103, Pdensi_DN39040_c2_g2, Pdensi_DN4995_c0_g1d1837, Pdensi_DN8865_c0_g1d265108, Pdensi_GG_111520_c0_g1, Pdensi_GG_157653_c0_g1, Pdensi_GG_54617_c0_g1, Pdensi_GG_70084_c0_…
GO:0052678	0.0102839636095755	1	3	3	levopimaradiene synthase activity	MF	0.166018354639319	MF levopimaradiene synthase activity	Pdensi_DN19827_c1_g1, Pdensi_DN25320_c1_g3d138011, Pdensi_DN39883_c0_g1d151598
GO:0010143	0.0104898150620504	0.996505906270857	13	28	cutin biosynthetic process	BP	0.169118976342045	BP cutin biosynthetic process	Pdensi_DN13861_c0_g1, Pdensi_DN15837_c1_g1, Pdensi_DN17242_c0_g1, Pdensi_DN17885_c0_g2d282185, Pdensi_DN20214_c0_g2d489917, Pdensi_DN20632_c0_g2, Pdensi_DN20632_c0_g3, Pdensi_DN26246_c0_g1d76901, Pdensi_DN37849_c0_g2, Pdensi_DN42647_c0_g1, Pdensi_DN48815_c0_g1, Pdensi_DN629_c0_g1d514068, Pdensi_GG_93610_c0_g1
GO:0005658	0.0106174968618806	0.99941549052934	4	5	alpha DNA polymerase:primase complex	CC	0.170818418572947	CC alpha DNA polymerase:primase complex	Pdensi_DN15095_c0_g1d465751, Pdensi_DN20804_c0_g1d121146, Pdensi_DN23543_c0_g2, Pdensi_DN25698_c0_g1d429374
GO:0009642	0.0106230706146514	0.994000468920866	37	109	response to light intensity	BP	0.170818418572947	BP response to light intensity	Pdensi_DN11991_c0_g2, Pdensi_DN12020_c0_g1d5957, Pdensi_DN13606_c0_g1d340396, Pdensi_DN14494_c0_g1, Pdensi_DN14857_c0_g1d342973, Pdensi_DN15368_c0_g1d395832, Pdensi_DN15830_c0_g1, Pdensi_DN15830_c0_g1d396867, Pdensi_DN16149_c0_g1d527092, Pdensi_DN17774_c1_g1, Pdensi_DN17822_c0_g1d530500, Pdensi_DN18083_c0_g1, Pdensi_DN18623_c1_g1, Pdensi_DN19196_c1_g2, Pdensi_DN19472_c0_g1, Pdensi_DN19657_c0_g1d6…
GO:0051983	0.0106834529236476	0.996058213480449	15	34	regulation of chromosome segregation	BP	0.171564507748996	BP regulation of chromosome segregation	Pdensi_DN12001_c0_g1d337225, Pdensi_DN16057_c4_g5, Pdensi_DN16536_c0_g1d279066, Pdensi_DN16537_c0_g1d215365, Pdensi_DN1733_c0_g1d98645, Pdensi_DN19553_c0_g1d534490, Pdensi_DN21152_c0_g1d64719, Pdensi_DN23035_c0_g1, Pdensi_DN23717_c2_g2, Pdensi_DN26078_c0_g1d228423, Pdensi_DN2657_c0_g1d204083, Pdensi_DN4183_c0_g1d166797, Pdensi_DN43014_c0_g1, Pdensi_DN55686_c0_g1, Pdensi_DN69414_c0_g1
GO:0009851	0.010720426697013	0.997743312475405	8	14	auxin biosynthetic process	BP	0.171933222412617	BP auxin biosynthetic process	Pdensi_DN12887_c0_g1d176910, Pdensi_DN14508_c0_g1d8354, Pdensi_DN15429_c0_g1, Pdensi_DN21873_c3_g1d420618, Pdensi_DN24294_c0_g1, Pdensi_DN25332_c0_g1d74269, Pdensi_DN26518_c3_g1, Pdensi_DN40909_c0_g1d152525
GO:0009360	0.0108387633339867	0.998922787566611	5	7	DNA polymerase III complex	CC	0.173284721230406	CC DNA polymerase III complex	Pdensi_DN21912_c0_g1, Pdensi_DN21912_c0_g2, Pdensi_DN22203_c0_g1, Pdensi_DN27024_c0_g1d79152, Pdensi_GG_43265_c0_g1
GO:0036003	0.0108470670718846	0.998005641653125	7	12	positive regulation of transcription from RNA polymerase II promoter in response to stress	BP	0.173284721230406	BP positive regulation of transcription from RNA polymerase II promoter in response to stress	Pdensi_DN14288_c0_g1d393278, Pdensi_DN18057_c0_g4, Pdensi_DN20164_c0_g1d119432, Pdensi_DN23629_c0_g4, Pdensi_DN23913_c1_g1d131716, Pdensi_DN23915_c1_g7, Pdensi_DN25499_c0_g1d193233
GO:0061408	0.0108470670718846	0.998005641653125	7	12	positive regulation of transcription from RNA polymerase II promoter in response to heat stress	BP	0.173284721230406	BP positive regulation of transcription from RNA polymerase II promoter in response to heat stress	Pdensi_DN14288_c0_g1d393278, Pdensi_DN18057_c0_g4, Pdensi_DN20164_c0_g1d119432, Pdensi_DN23629_c0_g4, Pdensi_DN23913_c1_g1d131716, Pdensi_DN23915_c1_g7, Pdensi_DN25499_c0_g1d193233
GO:0010268	0.0108703979662503	0.997261750789359	9	18	brassinosteroid homeostasis	BP	0.173431615927081	BP brassinosteroid homeostasis	Pdensi_DN10989_c0_g1d335310, Pdensi_DN17827_c0_g1, Pdensi_DN19376_c0_g2, Pdensi_DN20016_c0_g2d289314, Pdensi_DN24688_c0_g1d72564, Pdensi_DN27094_c0_g1, Pdensi_DN36994_c0_g1d509197, Pdensi_DN50138_c0_g1d160317, Pdensi_DN74732_c0_g1
GO:0005887	0.0108970782167346	0.993155603681347	53	165	integral component of plasma membrane	CC	0.173631496936515	CC integral component of plasma membrane	Pdensi_DN12300_c0_g1d105477, Pdensi_DN13863_c0_g1d392460, Pdensi_DN13997_c2_g1, Pdensi_DN15547_c1_g1, Pdensi_DN16435_c0_g1d527755, Pdensi_DN18207_c1_g2, Pdensi_DN18276_c0_g1d283381, Pdensi_DN18640_c0_g1d355198, Pdensi_DN18853_c0_g1d405511, Pdensi_DN18870_c3_g1, Pdensi_DN19650_c1_g1d359717, Pdensi_DN20254_c0_g1d188649, Pdensi_DN20776_c0_g1, Pdensi_DN21369_c1_g1, Pdensi_DN21456_c0_g1d539896, Pdensi…
GO:0048029	0.0109817406414916	0.995146975215565	20	52	monosaccharide binding	MF	0.174615194936226	MF monosaccharide binding	Pdensi_DN10769_c0_g1d267536, Pdensi_DN11201_c0_g1d335677, Pdensi_DN14844_c0_g1d180691, Pdensi_DN15407_c0_g1d182088, Pdensi_DN17197_c0_g1d56823, Pdensi_DN17434_c0_g1, Pdensi_DN18224_c1_g1d353651, Pdensi_DN18847_c0_g1d480798, Pdensi_DN19489_c0_g1d60937, Pdensi_DN20557_c11_g1, Pdensi_DN21617_c0_g1d419056, Pdensi_DN21673_c2_g1, Pdensi_DN21992_c0_g1d124522, Pdensi_DN26657_c0_g1, Pdensi_DN26776_c0_g1d4…
GO:0016109	0.0110015115890213	0.995890277480705	15	35	tetraterpenoid biosynthetic process	BP	0.174615194936226	BP tetraterpenoid biosynthetic process	Pdensi_DN13059_c0_g1d390976, Pdensi_DN14793_c0_g1, Pdensi_DN15626_c0_g1d54595, Pdensi_DN15788_c0_g1d468038, Pdensi_DN20950_c0_g1d17810, Pdensi_DN21227_c0_g1d362762, Pdensi_DN2264_c0_g1d259769, Pdensi_DN23220_c0_g1d128802, Pdensi_DN25808_c0_g1d75589, Pdensi_DN29431_c1_g1, Pdensi_DN36342_c0_g1d148659, Pdensi_DN50364_c0_g1d160524, Pdensi_DN71415_c0_g1, Pdensi_DN9042_c0_g1d453296, Pdensi_GG_84870_c0_…
GO:0016117	0.0110015115890213	0.995890277480705	15	35	carotenoid biosynthetic process	BP	0.174615194936226	BP carotenoid biosynthetic process	Pdensi_DN13059_c0_g1d390976, Pdensi_DN14793_c0_g1, Pdensi_DN15626_c0_g1d54595, Pdensi_DN15788_c0_g1d468038, Pdensi_DN20950_c0_g1d17810, Pdensi_DN21227_c0_g1d362762, Pdensi_DN2264_c0_g1d259769, Pdensi_DN23220_c0_g1d128802, Pdensi_DN25808_c0_g1d75589, Pdensi_DN29431_c1_g1, Pdensi_DN36342_c0_g1d148659, Pdensi_DN50364_c0_g1d160524, Pdensi_DN71415_c0_g1, Pdensi_DN9042_c0_g1d453296, Pdensi_GG_84870_c0_…
GO:0044380	0.011044744905281	0.998480240838754	6	9	protein localization to cytoskeleton	BP	0.17484900031341	BP protein localization to cytoskeleton	Pdensi_DN22138_c1_g1d222275, Pdensi_DN22417_c2_g3, Pdensi_DN2469_c0_g1d203990, Pdensi_DN31245_c0_g1d564486, Pdensi_GG_140227_c0_g2, Pdensi_GG_66470_c0_g1
GO:0072698	0.011044744905281	0.998480240838754	6	9	protein localization to microtubule cytoskeleton	BP	0.17484900031341	BP protein localization to microtubule cytoskeleton	Pdensi_DN22138_c1_g1d222275, Pdensi_DN22417_c2_g3, Pdensi_DN2469_c0_g1d203990, Pdensi_DN31245_c0_g1d564486, Pdensi_GG_140227_c0_g2, Pdensi_GG_66470_c0_g1
GO:0010569	0.0110838138950305	0.998473557698169	6	9	regulation of double-strand break repair via homologous recombination	BP	0.175065995660016	BP regulation of double-strand break repair via homologous recombination	Pdensi_DN14709_c0_g1d53315, Pdensi_DN18203_c0_g2, Pdensi_DN20072_c0_g1d188476, Pdensi_DN23615_c1_g2, Pdensi_DN39387_c0_g1d242333, Pdensi_GG_38916_c0_g1
GO:0015706	0.0111018866744745	0.996497686590659	12	25	nitrate transport	BP	0.175065995660016	BP nitrate transport	Pdensi_DN11544_c0_g2d5552, Pdensi_DN15218_c0_g1d181552, Pdensi_DN19669_c0_g1d485249, Pdensi_DN20775_c1_g2d413975, Pdensi_DN21524_c0_g2d221423, Pdensi_DN22480_c2_g4, Pdensi_DN22489_c0_g2, Pdensi_DN24246_c2_g1, Pdensi_DN34317_c0_g1d437135, Pdensi_GG_109998_c0_g1, Pdensi_GG_117708_c0_g1, Pdensi_GG_36348_c1_g1
GO:0016899	0.0111107552452572	0.996441348806872	12	26	oxidoreductase activity, acting on the CH-OH group of donors, oxygen as acceptor	MF	0.175065995660016	MF oxidoreductase activity, acting on the CH-OH group of donors, oxygen as acceptor	Pdensi_DN13084_c0_g1, Pdensi_DN18480_c0_g1d404239, Pdensi_DN20233_c0_g1, Pdensi_DN20664_c0_g1d291517, Pdensi_DN21351_c0_g1d539531, Pdensi_DN21824_c0_g1d19668, Pdensi_DN24100_c0_g1d225290, Pdensi_DN32794_c0_g1, Pdensi_DN37391_c0_g1d240512, Pdensi_DN6576_c0_g1d168718, Pdensi_DN90075_c0_g1, Pdensi_DN9014_c0_g1d208981
GO:0061695	0.0111155278033379	0.99301401726844	53	164	transferase complex, transferring phosphorus-containing groups	CC	0.175065995660016	CC transferase complex, transferring phosphorus-containing groups	Pdensi_DN12525_c0_g1, Pdensi_DN13835_c0_g2d392407, Pdensi_DN14255_c0_g1d107683, Pdensi_DN14259_c0_g1, Pdensi_DN14731_c0_g1d274697, Pdensi_DN14989_c0_g1, Pdensi_DN15095_c0_g1d465751, Pdensi_DN16137_c0_g1d183863, Pdensi_DN16500_c0_g1d55985, Pdensi_DN17385_c0_g1d57185, Pdensi_DN17542_c0_g1d474704, Pdensi_DN17727_c0_g1, Pdensi_DN17815_c0_g1, Pdensi_DN18055_c1_g1, Pdensi_DN18189_c0_g1, Pdensi_DN18551_…
GO:0032890	0.0112056490449355	0.997802372338731	7	13	regulation of organic acid transport	BP	0.175808322419839	BP regulation of organic acid transport	Pdensi_DN28632_c0_g1d501877, Pdensi_DN37026_c0_g1d32315, Pdensi_DN7104_c0_g1, Pdensi_GG_106424_c0_g1, Pdensi_GG_110_c0_g1, Pdensi_GG_59399_c0_g1, Pdensi_GG_96168_c0_g1
GO:0051952	0.0112056490449355	0.997802372338731	7	13	regulation of amine transport	BP	0.175808322419839	BP regulation of amine transport	Pdensi_DN28632_c0_g1d501877, Pdensi_DN37026_c0_g1d32315, Pdensi_DN7104_c0_g1, Pdensi_GG_106424_c0_g1, Pdensi_GG_110_c0_g1, Pdensi_GG_59399_c0_g1, Pdensi_GG_96168_c0_g1
GO:0051955	0.0112056490449355	0.997802372338731	7	13	regulation of amino acid transport	BP	0.175808322419839	BP regulation of amino acid transport	Pdensi_DN28632_c0_g1d501877, Pdensi_DN37026_c0_g1d32315, Pdensi_DN7104_c0_g1, Pdensi_GG_106424_c0_g1, Pdensi_GG_110_c0_g1, Pdensi_GG_59399_c0_g1, Pdensi_GG_96168_c0_g1
GO:0048871	0.0112418067128757	0.99761125312955	8	14	multicellular organismal homeostasis	BP	0.175940902042301	BP multicellular organismal homeostasis	Pdensi_DN11112_c0_g1d387695, Pdensi_DN12005_c0_g1d337285, Pdensi_DN16881_c0_g1, Pdensi_DN21227_c0_g1d362762, Pdensi_DN22645_c1_g1, Pdensi_DN23384_c0_g1d303821, Pdensi_DN25018_c0_g1d136589, Pdensi_DN7548_c0_g1d263680
GO:0034645	0.011242779949561	0.990822976582054	247	903	cellular macromolecule biosynthetic process	BP	0.175940902042301	BP cellular macromolecule biosynthetic process	Pdensi_DN10236_c0_g1d455061, Pdensi_DN10938_c0_g1d173901, Pdensi_DN11010_c0_g1d104110, Pdensi_DN11936_c0_g1d388954, Pdensi_DN12447_c0_g1, Pdensi_DN12525_c0_g1, Pdensi_DN12549_c0_g1d50926, Pdensi_DN12575_c0_g2, Pdensi_DN12868_c1_g1, Pdensi_DN13394_c0_g1d271800, Pdensi_DN13537_c0_g1d461758, Pdensi_DN13613_c0_g1d106881, Pdensi_DN13723_c0_g1d178416, Pdensi_DN13938_c0_g1d178814, Pdensi_DN14015_c0_g1d3…
GO:0005179	0.0112949203028237	0.998248759133687	6	10	hormone activity	MF	0.176510001970217	MF hormone activity	Pdensi_DN16541_c0_g1d215371, Pdensi_DN18990_c0_g1d59915, Pdensi_DN22119_c0_g4, Pdensi_DN23562_c0_g1d548860, Pdensi_DN23805_c2_g4, Pdensi_DN24462_c0_g3
GO:0048365	0.0113079192720345	0.998862975170445	5	7	Rac GTPase binding	MF	0.176510001970217	MF Rac GTPase binding	Pdensi_DN11777_c0_g1, Pdensi_DN16057_c4_g5, Pdensi_DN17452_c0_g1d474352, Pdensi_DN20163_c0_g1d62509, Pdensi_GG_24905_c0_g1
GO:0004252	0.0114410011122074	0.993768152739336	33	93	serine-type endopeptidase activity	MF	0.178071461768172	MF serine-type endopeptidase activity	Pdensi_DN10115_c0_g1d172805, Pdensi_DN13530_c0_g1, Pdensi_DN13684_c0_g1, Pdensi_DN14036_c0_g1d213013, Pdensi_DN14879_c0_g1d53497, Pdensi_DN14974_c0_g1d465599, Pdensi_DN15905_c0_g1d346289, Pdensi_DN16329_c0_g1d10610, Pdensi_DN16701_c0_g1d56253, Pdensi_DN17242_c0_g1d350244, Pdensi_DN17460_c0_g1, Pdensi_DN18335_c0_g1d404062, Pdensi_DN18714_c0_g1d59697, Pdensi_DN19049_c1_g1, Pdensi_DN20315_c0_g1d4120…
GO:0010319	0.0114411849485021	0.996141511406032	13	28	stromule	CC	0.178071461768172	CC stromule	Pdensi_DN11834_c0_g1d336839, Pdensi_DN14989_c0_g1, Pdensi_DN16418_c0_g1, Pdensi_DN18327_c0_g1d13434, Pdensi_DN18647_c1_g4, Pdensi_DN19393_c2_g1, Pdensi_DN20625_c0_g2d291633, Pdensi_DN20674_c0_g1d537558, Pdensi_DN20693_c0_g1d413532, Pdensi_DN24978_c0_g1d226534, Pdensi_GG_100046_c0_g1, Pdensi_GG_134544_c0_g1, Pdensi_GG_154584_c0_g1
GO:0009395	0.0114514942811222	0.997088216708736	9	18	phospholipid catabolic process	BP	0.178071461768172	BP phospholipid catabolic process	Pdensi_DN15912_c0_g1d346264, Pdensi_DN19693_c2_g2, Pdensi_DN21846_c0_g4, Pdensi_DN22546_c0_g4, Pdensi_DN22758_c0_g1, Pdensi_DN2969_c0_g1, Pdensi_DN39409_c0_g1d151170, Pdensi_DN39409_c0_g2, Pdensi_DN6489_c0_g1
GO:0009204	0.0115776475220042	0.997410764250118	8	15	deoxyribonucleoside triphosphate catabolic process	BP	0.179805262591734	BP deoxyribonucleoside triphosphate catabolic process	Pdensi_DN15551_c0_g1, Pdensi_DN18807_c2_g2, Pdensi_DN19693_c0_g1d409066, Pdensi_DN22961_c0_g2d546367, Pdensi_DN23694_c1_g1, Pdensi_DN25411_c0_g2, Pdensi_DN47344_c0_g1d249493, Pdensi_GG_10430_c0_g1
GO:0047216	0.0116170048296156	0.998186699646533	6	10	inositol 3-alpha-galactosyltransferase activity	MF	0.180188409929904	MF inositol 3-alpha-galactosyltransferase activity	Pdensi_DN20864_c0_g2, Pdensi_DN21552_c0_g2, Pdensi_DN21928_c0_g1, Pdensi_DN21928_c0_g1d298018, Pdensi_DN26146_c0_g2d76577, Pdensi_GG_80945_c0_g1
GO:0003885	0.0117812437255759	0.997794962665528	7	12	D-arabinono-1,4-lactone oxidase activity	MF	0.182505150592286	MF D-arabinono-1,4-lactone oxidase activity	Pdensi_DN20233_c0_g1, Pdensi_DN20664_c0_g1d291517, Pdensi_DN24100_c0_g1d225290, Pdensi_DN32794_c0_g1, Pdensi_DN6576_c0_g1d168718, Pdensi_DN90075_c0_g1, Pdensi_DN9014_c0_g1d208981
GO:0045893	0.0118501979981272	0.991186235539312	119	408	positive regulation of transcription, DNA-templated	BP	0.183341840150091	BP positive regulation of transcription, DNA-templated	Pdensi_DN10731_c0_g1d267514, Pdensi_DN12094_c0_g1d458612, Pdensi_DN12202_c0_g1d389479, Pdensi_DN12565_c0_g1d459589, Pdensi_DN12887_c0_g1d176910, Pdensi_DN13774_c0_g1d392336, Pdensi_DN13945_c0_g1d341146, Pdensi_DN14288_c0_g1d393278, Pdensi_DN14577_c1_g1, Pdensi_DN14863_c0_g1d342967, Pdensi_DN14989_c0_g1, Pdensi_DN15027_c0_g1d213970, Pdensi_DN15055_c0_g1d181160, Pdensi_DN15094_c1_g3d465823, Pdensi_…
GO:1901615	0.0120915215025487	0.991420974624705	90	299	organic hydroxy compound metabolic process	BP	0.18683989586243	BP organic hydroxy compound metabolic process	Pdensi_DN10989_c0_g1d335310, Pdensi_DN11319_c0_g1d457139, Pdensi_DN11879_c0_g1, Pdensi_DN12945_c0_g1d212100, Pdensi_DN13005_c0_g1d339187, Pdensi_DN13084_c0_g1, Pdensi_DN13536_c0_g1, Pdensi_DN13973_c0_g6, Pdensi_DN14259_c0_g1d393338, Pdensi_DN14801_c0_g1, Pdensi_DN15115_c0_g1, Pdensi_DN15169_c0_g2d275555, Pdensi_DN15588_c0_g1d9544, Pdensi_DN15659_c1_g3, Pdensi_DN15825_c0_g1d397026, Pdensi_DN16429_…
GO:0099402	0.0121541660737475	0.991083416690208	109	367	plant organ development	BP	0.187571652275231	BP plant organ development	Pdensi_DN10527_c0_g1d173309, Pdensi_DN11585_c0_g1d336306, Pdensi_DN11998_c0_g1d389096, Pdensi_DN12300_c0_g1d105477, Pdensi_DN12603_c0_g1d105849, Pdensi_DN12887_c0_g1d176910, Pdensi_DN12993_c0_g2, Pdensi_DN13368_c0_g1d177692, Pdensi_DN13394_c0_g1d271800, Pdensi_DN14344_c0_g1d463866, Pdensi_DN14344_c0_g3, Pdensi_DN14709_c0_g1d53315, Pdensi_DN14729_c0_g3, Pdensi_DN147_c0_g1d202455, Pdensi_DN14965_c0…
GO:0080183	0.0122981247352468	0.999289881182937	4	5	response to photooxidative stress	BP	0.189554889920531	BP response to photooxidative stress	Pdensi_DN10885_c0_g1d335033, Pdensi_DN13335_c0_g1, Pdensi_DN16149_c0_g1d527092, Pdensi_GG_11332_c0_g1
GO:0008378	0.012320638139699	0.994620817522459	19	49	galactosyltransferase activity	MF	0.189663625264701	MF galactosyltransferase activity	Pdensi_DN10363_c0_g1, Pdensi_DN13823_c0_g1d272795, Pdensi_DN18864_c1_g4, Pdensi_DN19382_c0_g1d60858, Pdensi_DN19514_c0_g2d359177, Pdensi_DN19616_c2_g1, Pdensi_DN20864_c0_g2, Pdensi_DN21552_c0_g2, Pdensi_DN21928_c0_g1, Pdensi_DN21928_c0_g1d298018, Pdensi_DN24706_c1_g1, Pdensi_DN26146_c0_g2d76577, Pdensi_DN26229_c2_g1, Pdensi_DN34393_c0_g1d201230, Pdensi_DN41215_c0_g1d443168, Pdensi_DN4843_c0_g1, P…
GO:0009219	0.0124277136974847	0.997181670044087	8	15	pyrimidine deoxyribonucleotide metabolic process	BP	0.191072204704812	BP pyrimidine deoxyribonucleotide metabolic process	Pdensi_DN15551_c0_g1, Pdensi_DN19693_c0_g1d409066, Pdensi_DN22346_c0_g1d424208, Pdensi_DN22961_c0_g2d546367, Pdensi_DN23694_c1_g1, Pdensi_DN25411_c0_g2, Pdensi_DN47344_c0_g1d249493, Pdensi_GG_10430_c0_g1
GO:0015291	0.0124592064753748	0.991094643075859	93	310	secondary active transmembrane transporter activity	MF	0.191316651121869	MF secondary active transmembrane transporter activity	Pdensi_DN11645_c0_g1d336523, Pdensi_DN11991_c0_g2, Pdensi_DN12300_c0_g1d105477, Pdensi_DN12352_c0_g1d389636, Pdensi_DN12952_c0_g1d51325, Pdensi_DN13997_c2_g1, Pdensi_DN14033_c0_g2, Pdensi_DN14494_c0_g1, Pdensi_DN14673_c0_g1d464608, Pdensi_DN15108_c0_g1d343889, Pdensi_DN15218_c0_g1d181552, Pdensi_DN15368_c0_g1d395832, Pdensi_DN15547_c1_g1, Pdensi_DN15620_c0_g2, Pdensi_DN15739_c0_g1, Pdensi_DN15830…
GO:0010598	0.0126361494916344	1	3	3	NAD(P)H dehydrogenase complex (plastoquinone)	CC	0.193791147641078	CC NAD(P)H dehydrogenase complex (plastoquinone)	Pdensi_DN25714_c0_g1d429389, Pdensi_GG_108756_c0_g1, Pdensi_GG_8757_c0_g1
GO:0045735	0.0127036565406185	0.995597986619719	13	29	nutrient reservoir activity	MF	0.194208663502202	MF nutrient reservoir activity	Pdensi_DN11068_c0_g1d387639, Pdensi_DN13510_c0_g1d461743, Pdensi_DN17557_c1_g1d474536, Pdensi_DN18623_c1_g1, Pdensi_DN20122_c3_g1, Pdensi_DN21588_c0_g1d418676, Pdensi_DN24124_c0_g1, Pdensi_DN24389_c1_g2, Pdensi_DN375_c0_g1, Pdensi_DN37952_c1_g3, Pdensi_DN38059_c0_g1, Pdensi_GG_126077_c0_g1, Pdensi_GG_146005_c0_g1
GO:0019207	0.0127156460756929	0.993489525908477	27	75	kinase regulator activity	MF	0.194208663502202	MF kinase regulator activity	Pdensi_DN12525_c0_g1, Pdensi_DN12774_c0_g1d211866, Pdensi_DN13723_c0_g1d462239, Pdensi_DN13835_c0_g2d392407, Pdensi_DN14259_c0_g1, Pdensi_DN14731_c0_g1d274697, Pdensi_DN16732_c0_g1d56187, Pdensi_DN17385_c0_g1d57185, Pdensi_DN17727_c0_g1, Pdensi_DN17815_c0_g1, Pdensi_DN18055_c1_g1, Pdensi_DN18189_c0_g1, Pdensi_DN18551_c0_g1d59235, Pdensi_DN18969_c0_g1, Pdensi_DN19116_c0_g9, Pdensi_DN19860_c0_g2d53…
GO:1903506	0.0127370148130631	0.989140819181941	385	1427	regulation of nucleic acid-templated transcription	BP	0.194208663502202	BP regulation of nucleic acid-templated transcription	Pdensi_DN10290_c0_g1d4636, Pdensi_DN10504_c0_g1d455597, Pdensi_DN10600_c0_g1, Pdensi_DN10731_c0_g1d267514, Pdensi_DN10979_c0_g1d103979, Pdensi_DN11057_c0_g1d49575, Pdensi_DN11087_c0_g1d174058, Pdensi_DN11298_c0_g1, Pdensi_DN11448_c0_g1d388149, Pdensi_DN11573_c0_g1d210841, Pdensi_DN11753_c0_g1d388610, Pdensi_DN11809_c0_g1d175312, Pdensi_DN11895_c0_g1, Pdensi_DN1194_c0_g1d98292, Pdensi_DN12077_c0_g…
GO:2001141	0.0127370148130631	0.989140819181941	385	1427	regulation of RNA biosynthetic process	BP	0.194208663502202	BP regulation of RNA biosynthetic process	Pdensi_DN10290_c0_g1d4636, Pdensi_DN10504_c0_g1d455597, Pdensi_DN10600_c0_g1, Pdensi_DN10731_c0_g1d267514, Pdensi_DN10979_c0_g1d103979, Pdensi_DN11057_c0_g1d49575, Pdensi_DN11087_c0_g1d174058, Pdensi_DN11298_c0_g1, Pdensi_DN11448_c0_g1d388149, Pdensi_DN11573_c0_g1d210841, Pdensi_DN11753_c0_g1d388610, Pdensi_DN11809_c0_g1d175312, Pdensi_DN11895_c0_g1, Pdensi_DN1194_c0_g1d98292, Pdensi_DN12077_c0_g…
GO:1902171	0.0127428304270378	1	3	3	regulation of tocopherol cyclase activity	BP	0.194208663502202	BP regulation of tocopherol cyclase activity	Pdensi_DN13335_c0_g1, Pdensi_DN16149_c0_g1d527092, Pdensi_GG_11332_c0_g1
GO:0047429	0.0127583489104878	0.996691769180661	9	18	nucleoside-triphosphate diphosphatase activity	MF	0.194208663502202	MF nucleoside-triphosphate diphosphatase activity	Pdensi_DN15551_c0_g1, Pdensi_DN18807_c2_g2, Pdensi_DN19693_c0_g1d409066, Pdensi_DN22961_c0_g2d546367, Pdensi_DN23694_c1_g1, Pdensi_DN25411_c0_g2, Pdensi_DN33829_c0_g1, Pdensi_DN47344_c0_g1d249493, Pdensi_GG_10430_c0_g1
GO:0044765	0.0128547186980016	0.989478180699329	245	895	NA	NA	0.195240140833538	none	Pdensi_DN10060_c0_g1d172739, Pdensi_DN10129_c0_g1d386473, Pdensi_DN10387_c0_g1d173149, Pdensi_DN10851_c0_g1, Pdensi_DN10964_c0_g1, Pdensi_DN11282_c0_g1d174432, Pdensi_DN11575_c0_g1, Pdensi_DN11585_c0_g1d336306, Pdensi_DN11717_c0_g1d336592, Pdensi_DN11760_c0_g1d268987, Pdensi_DN11991_c0_g2, Pdensi_DN12062_c0_g2, Pdensi_DN12120_c0_g1, Pdensi_DN12309_c0_g1d269969, Pdensi_DN12352_c0_g1d389636, Pdensi…
GO:0043535	0.0128579373863802	0.998660244491893	5	7	regulation of blood vessel endothelial cell migration	BP	0.195240140833538	BP regulation of blood vessel endothelial cell migration	Pdensi_DN12005_c0_g1d337285, Pdensi_DN16881_c0_g1, Pdensi_DN19256_c0_g1, Pdensi_DN22645_c1_g1, Pdensi_DN25018_c0_g1d136589
GO:0005960	0.0129163665058351	1	3	3	glycine cleavage complex	CC	0.195884920469828	CC glycine cleavage complex	Pdensi_DN18767_c0_g1d405330, Pdensi_DN19987_c1_g3, Pdensi_DN22037_c0_g1d422242
GO:2000038	0.0129623351195127	0.997523024242884	7	12	regulation of stomatal complex development	BP	0.196339369853458	BP regulation of stomatal complex development	Pdensi_DN17385_c0_g1d57185, Pdensi_DN17815_c0_g1, Pdensi_DN21375_c1_g1, Pdensi_DN36582_c0_g1d508863, Pdensi_GG_121618_c0_g1, Pdensi_GG_56851_c0_g1, Pdensi_GG_58279_c0_g1
GO:0070336	0.0129835144908199	0.999236876579051	4	5	flap-structured DNA binding	MF	0.19641768099614	MF flap-structured DNA binding	Pdensi_DN15080_c0_g1d108895, Pdensi_DN18621_c0_g1d479778, Pdensi_DN24329_c0_g1d133139, Pdensi_DN25919_c0_g1d559699
GO:0010476	0.0130207085220844	0.994027396850788	21	54	gibberellin mediated signaling pathway	BP	0.196737774454992	BP gibberellin mediated signaling pathway	Pdensi_DN12491_c0_g1d459331, Pdensi_DN13794_c0_g1d52193, Pdensi_DN13945_c0_g1d341146, Pdensi_DN15429_c0_g1, Pdensi_DN16982_c0_g1d279982, Pdensi_DN18518_c0_g1d284051, Pdensi_DN18661_c0_g1, Pdensi_DN18670_c0_g1d532266, Pdensi_DN19201_c0_g1d286338, Pdensi_DN19601_c0_g1d534643, Pdensi_DN20193_c0_g1, Pdensi_DN21644_c0_g1, Pdensi_DN21721_c0_g1, Pdensi_DN23083_c0_g1d68985, Pdensi_DN2386_c0_g1d835, Pdens…
GO:0005984	0.0131388611480113	0.993780646442311	22	60	disaccharide metabolic process	BP	0.198278828320973	BP disaccharide metabolic process	Pdensi_DN10695_c0_g1d49277, Pdensi_DN12862_c0_g1, Pdensi_DN17743_c0_g1d282049, Pdensi_DN19220_c0_g1d357855, Pdensi_DN19472_c0_g1, Pdensi_DN19962_c2_g3, Pdensi_DN20300_c0_g1d62840, Pdensi_DN20300_c0_g1d62841, Pdensi_DN20469_c0_g1d362080, Pdensi_DN20492_c0_g3, Pdensi_DN21044_c0_g5, Pdensi_DN22600_c0_g1d426096, Pdensi_DN24896_c0_g1, Pdensi_DN27315_c2_g1, Pdensi_DN28526_c0_g1d81021, Pdensi_DN35011_c0…
GO:0019684	0.0132073697055723	0.99833363413556	5	8	photosynthesis, light reaction	BP	0.199067836508189	BP photosynthesis, light reaction	Pdensi_DN19353_c2_g1, Pdensi_DN21848_c0_g4, Pdensi_DN29372_c0_g1d309083, Pdensi_DN36136_c0_g1d508465, Pdensi_DN9299_c0_g1
GO:0009539	0.0132741460066604	0.999214101648101	4	5	photosystem II reaction center	CC	0.199828831111309	CC photosystem II reaction center	Pdensi_DN13893_c1_g3, Pdensi_DN18609_c3_g4, Pdensi_DN20964_c0_g5, Pdensi_DN86793_c0_g1
GO:0051383	0.0133222673924729	0.999210313750219	4	5	kinetochore organization	BP	0.200128872371797	BP kinetochore organization	Pdensi_DN11480_c0_g1d5445, Pdensi_DN14018_c0_g1, Pdensi_DN20037_c0_g1d219426, Pdensi_DN26777_c0_g2
GO:0016781	0.0133300420680447	1	3	3	phosphotransferase activity, paired acceptors	MF	0.200128872371797	MF phosphotransferase activity, paired acceptors	Pdensi_DN13222_c0_g2d7189, Pdensi_DN13575_c0_g1, Pdensi_DN24097_c0_g2
GO:0033043	0.0133430122748496	0.990327393705291	99	332	regulation of organelle organization	BP	0.200128872371797	BP regulation of organelle organization	Pdensi_DN10202_c0_g1, Pdensi_DN10938_c0_g1d387493, Pdensi_DN12001_c0_g1d337225, Pdensi_DN12213_c0_g1d389462, Pdensi_DN12525_c0_g1, Pdensi_DN12594_c0_g1d211747, Pdensi_DN12774_c0_g1d211866, Pdensi_DN14084_c0_g1d341311, Pdensi_DN14401_c4_g2, Pdensi_DN14709_c0_g1d53315, Pdensi_DN14885_c0_g1d213785, Pdensi_DN15027_c0_g1d213970, Pdensi_DN15367_c0_g1d525637, Pdensi_DN15521_c0_g1, Pdensi_DN15778_c0_g1d5…
GO:0006348	0.0133941015891661	1	3	3	chromatin silencing at telomere	BP	0.20021616320902	BP chromatin silencing at telomere	Pdensi_DN18203_c0_g2, Pdensi_DN23615_c1_g2, Pdensi_DN28816_c0_g1d142040
GO:0005527	0.01340833781944	1	3	3	macrolide binding	MF	0.20021616320902	MF macrolide binding	Pdensi_DN18211_c1_g1, Pdensi_DN25039_c1_g2, Pdensi_DN26647_c0_g2
GO:0005528	0.01340833781944	1	3	3	FK506 binding	MF	0.20021616320902	MF FK506 binding	Pdensi_DN18211_c1_g1, Pdensi_DN25039_c1_g2, Pdensi_DN26647_c0_g2
GO:0014069	0.0134304264667881	0.999201782506353	4	5	postsynaptic density	CC	0.20021616320902	CC postsynaptic density	Pdensi_DN20163_c0_g1d62509, Pdensi_DN22121_c0_g1, Pdensi_DN30332_c0_g1d82627, Pdensi_DN32863_c0_g1
GO:0099572	0.0134304264667881	0.999201782506353	4	5	postsynaptic specialization	CC	0.20021616320902	CC postsynaptic specialization	Pdensi_DN20163_c0_g1d62509, Pdensi_DN22121_c0_g1, Pdensi_DN30332_c0_g1d82627, Pdensi_DN32863_c0_g1
[truncated: 333 more rows]
