# Supplementary material for: Transcriptional Regulation of Pine Male and Female Cone Initiation and Development: Key Players Identified Through Comparative Transcriptomics
Source: Front Genet. 2022 Mar 18;13:815093. doi: 10.3389/fgene.2022.815093 (PMC8971679; doi:10.3389/fgene.2022.815093)
Supplement: Supplementary file 2 [file DataSheet3.ZIP › SUP_GSEA/salmon.gene.counts.matrix.FC_3_3_vs_MC_2_2.DESeq2.DE_results.P0.001_C2.DE.subset.GOseq.depleted]

category	over_represented_pvalue	under_represented_pvalue	numDEInCat	numInCat	term	ontology	over_represented_FDR	under_represented_FDR	go_term
GO:0009451	1	0	1	1037	RNA modification	BP	0.9999999999	0	BP RNA modification
GO:0044422	1	0	135	6423	organelle part	CC	0.9999999999	0	CC organelle part
GO:0044446	1	0	135	6400	intracellular organelle part	CC	0.9999999999	0	CC intracellular organelle part
GO:0034641	1.00000000000001	0	96	4947	cellular nitrogen compound metabolic process	BP	0.9999999999	0	BP cellular nitrogen compound metabolic process
GO:0016070	1.00000000000049	0	27	2210	RNA metabolic process	BP	0.9999999999	0	BP RNA metabolic process
GO:0006139	1.00000000000086	0	82	4261	nucleobase-containing compound metabolic process	BP	0.9999999999	0	BP nucleobase-containing compound metabolic process
GO:0006807	1.00000000000131	0	185	7726	nitrogen compound metabolic process	BP	0.9999999999	0	BP nitrogen compound metabolic process
GO:0046483	1.0000000000019	0	91	4533	heterocycle metabolic process	BP	0.9999999999	0	BP heterocycle metabolic process
GO:0044444	1.00000000000628	0	192	7820	cytoplasmic part	CC	0.9999999999	0	CC cytoplasmic part
GO:0005739	1.00000000002265	0	15	1492	mitochondrion	CC	0.9999999999	0	CC mitochondrion
GO:0090304	1.00000000003605	0	75	3828	nucleic acid metabolic process	BP	0.9999999999	0	BP nucleic acid metabolic process
GO:0008270	1	7.26221869834794e-11	30	2069	zinc ion binding	MF	0.9999999999	7.41412010612172e-08	MF zinc ion binding
GO:0009507	0.999999998391638	4.31933205750458e-09	28	1867	chloroplast	CC	0.9999999999	4.07047207972989e-06	CC chloroplast
GO:0044260	0.999999994443731	8.76826483209548e-09	167	6641	cellular macromolecule metabolic process	BP	0.9999999999	7.67285803271441e-06	BP cellular macromolecule metabolic process
GO:0009536	0.999999985693599	3.45315888069415e-08	32	1934	plastid	CC	0.9999999999	2.82030996315894e-05	CC plastid
GO:1990904	0.999999958749536	1.81418380220322e-07	8	881	ribonucleoprotein complex	CC	0.9999999999	0.000138909786004948	CC ribonucleoprotein complex
GO:0032991	0.999999875048892	2.31646674828501e-07	64	3048	protein-containing complex	CC	0.9999999999	0.00016693549490141	CC protein-containing complex
GO:0044429	0.999999929523974	7.39479866882018e-07	2	500	mitochondrial part	CC	0.9999999999	0.000503298213842867	CC mitochondrial part
GO:0030529	0.999999796111862	8.43970801268993e-07	8	827	NA	NA	0.9999999999	0.000540780922036706	none
GO:0043412	0.999999501311767	8.82835559606083e-07	69	3152	macromolecule modification	BP	0.9999999999	0.000540780922036706	BP macromolecule modification
GO:0043604	0.999999945409608	9.89122290883399e-07	1	427	amide biosynthetic process	BP	0.9999999999	0.000577035104076787	BP amide biosynthetic process
GO:0006725	0.999998931445865	1.64780837050726e-06	123	4802	cellular aromatic compound metabolic process	BP	0.9999999999	0.000917604561231109	BP cellular aromatic compound metabolic process
GO:0043170	0.999998393266598	2.2811666950798e-06	195	7072	macromolecule metabolic process	BP	0.9999999999	0.00121506839919229	BP macromolecule metabolic process
GO:0008104	0.999999122408657	3.22237264950811e-06	9	848	protein localization	BP	0.9999999999	0.00164488697204683	BP protein localization
GO:0005840	1	3.59513210534314e-06	0	319	ribosome	CC	0.9999999999	0.00176175853690235	CC ribosome
GO:0015031	0.999999053732191	3.94469060269051e-06	7	742	protein transport	BP	0.9999999999	0.0018587078682139	BP protein transport
GO:0000943	0.999998208380536	5.21692618256759e-06	14	965	retrotransposon nucleocapsid	CC	0.9999999999	0.00236713195046798	CC retrotransposon nucleocapsid
GO:0043043	0.999999600505995	6.42186022423443e-06	1	376	peptide biosynthetic process	BP	0.9999999999	0.00280979320025343	BP peptide biosynthetic process
GO:0044271	0.999997223210864	7.17678417086143e-06	18	1158	cellular nitrogen compound biosynthetic process	BP	0.9999999999	0.0030318200992146	BP cellular nitrogen compound biosynthetic process
GO:0042886	0.999998020409235	7.45066822234001e-06	8	765	amide transport	BP	0.9999999999	0.00304260454639625	BP amide transport
GO:0006412	0.99999949485439	7.99853705653979e-06	1	370	translation	BP	0.9999999999	0.00316097024127964	BP translation
GO:0045184	0.999997678334451	8.67581648360871e-06	8	763	establishment of protein localization	BP	0.9999999999	0.00332148211689657	BP establishment of protein localization
GO:0006396	0.999996187061391	1.04746561685299e-05	15	1062	RNA processing	BP	0.9999999999	0.0038886367491109	BP RNA processing
GO:0015833	0.999997052044431	1.08988916471313e-05	8	752	peptide transport	BP	0.9999999999	0.00392712710497076	BP peptide transport
GO:0044428	0.999986619537872	2.28066083876079e-05	60	2601	nuclear part	CC	0.9999999999	0.00798296455304527	CC nuclear part
GO:1901360	0.999983764608755	2.35588346370564e-05	134	4936	organic cyclic compound metabolic process	BP	0.9999999999	0.00801720230940493	BP organic cyclic compound metabolic process
GO:0043531	0.999993569911086	2.93285141748656e-05	5	569	ADP binding	MF	0.9999999999	0.00971090884206158	MF ADP binding
GO:0003735	0.999997877711392	3.04825764934939e-05	1	331	structural constituent of ribosome	MF	0.9999999999	0.00982742222688933	MF structural constituent of ribosome
GO:0016071	0.999985234745616	4.55985227877474e-05	10	790	mRNA metabolic process	BP	0.9999999999	0.0143237821198127	BP mRNA metabolic process
GO:1901566	0.999979295476659	5.19242062366058e-05	16	982	organonitrogen compound biosynthetic process	BP	0.9999999999	0.0159030862651165	BP organonitrogen compound biosynthetic process
GO:0009579	1	8.55330473523035e-05	0	238	thylakoid	CC	0.9999999999	0.0255576917832456	CC thylakoid
GO:0071705	0.999955650033197	0.000107698926061381	16	988	nitrogen compound transport	BP	0.9999999999	0.0314147510280472	BP nitrogen compound transport
GO:0044436	0.999984585795495	0.000116641781777699	2	354	thylakoid part	CC	0.9999999999	0.0332320574083394	CC thylakoid part
GO:0044445	1	0.000128132096344933	0	230	cytosolic part	CC	0.9999999999	0.0356760525527676	CC cytosolic part
GO:0003723	0.999931740878995	0.000131546283169102	31	1532	RNA binding	MF	0.9999999999	0.0358127447801036	MF RNA binding
GO:0098796	0.999946378287443	0.000243714058143016	4	431	membrane protein complex	CC	0.9999999999	0.0649074114415237	CC membrane protein complex
GO:0033036	0.999868605244397	0.000311060107884789	15	914	macromolecule localization	BP	0.9999999999	0.0810807953552459	BP macromolecule localization
GO:0016556	1	0.00035388091362951	0	210	mRNA modification	BP	0.9999999999	0.0903207306848984	BP mRNA modification
GO:0034357	0.999944726148372	0.000379476446217732	2	320	photosynthetic membrane	CC	0.9999999999	0.0929793188522687	CC photosynthetic membrane
GO:0042651	0.999944726148372	0.000379476446217732	2	320	thylakoid membrane	CC	0.9999999999	0.0929793188522687	CC thylakoid membrane
GO:0044237	0.999685485130724	0.000395277771034621	286	9179	cellular metabolic process	BP	0.9999999999	0.0933728622369594	BP cellular metabolic process
GO:0044238	0.999685266956622	0.000396325919216545	280	9017	primary metabolic process	BP	0.9999999999	0.0933728622369594	BP primary metabolic process
GO:0003964	0.999800269061896	0.000414917073647051	21	1038	RNA-directed DNA polymerase activity	MF	0.9999999999	0.0959084730047173	MF RNA-directed DNA polymerase activity
GO:0043603	0.999864010083194	0.000438824328656065	7	536	cellular amide metabolic process	BP	0.9999999999	0.0995562379697307	BP cellular amide metabolic process
GO:0044434	0.99977181807489	0.000458256034543689	23	1146	chloroplast part	CC	0.9999999999	0.0997160139093615	CC chloroplast part
GO:0051603	0.999863742691503	0.000472402395738195	6	505	proteolysis involved in cellular protein catabolic process	BP	0.9999999999	0.0997160139093615	BP proteolysis involved in cellular protein catabolic process
GO:0071702	0.999759465073237	0.000481877244973187	23	1173	organic substance transport	BP	0.9999999999	0.0997160139093615	BP organic substance transport
GO:0009535	0.999928231676851	0.000482405645839018	2	312	chloroplast thylakoid membrane	CC	0.9999999999	0.0997160139093615	CC chloroplast thylakoid membrane
GO:0055035	0.999928231676851	0.000482405645839018	2	312	plastid thylakoid membrane	CC	0.9999999999	0.0997160139093615	CC plastid thylakoid membrane
GO:0051186	0.999885582036027	0.000493340829364139	4	414	cofactor metabolic process	BP	0.9999999999	0.0997160139093615	BP cofactor metabolic process
GO:0044435	0.999741489926428	0.000510007633417861	24	1175	plastid part	CC	0.9999999999	0.0997160139093615	CC plastid part
GO:0006397	0.999839724897584	0.000511508255906645	7	569	mRNA processing	BP	0.9999999999	0.0997160139093615	BP mRNA processing
GO:0015074	0.999747049021335	0.000512783354525326	22	1062	DNA integration	BP	0.9999999999	0.0997160139093615	BP DNA integration
GO:0031966	0.999952337918989	0.00053234119045495	1	257	mitochondrial membrane	CC	0.9999999999	0.101901748816619	CC mitochondrial membrane
GO:0019866	0.999948852644239	0.000567500473009241	1	257	organelle inner membrane	CC	0.9999999999	0.10696074299748	CC organelle inner membrane
GO:0019538	0.999513702673039	0.000715463606781441	79	3016	protein metabolic process	BP	0.9999999999	0.132805221919385	BP protein metabolic process
GO:0043632	0.999797041152181	0.000748710816700028	5	446	modification-dependent macromolecule catabolic process	BP	0.9999999999	0.135929821367888	BP modification-dependent macromolecule catabolic process
GO:0016779	0.999597410743399	0.000754487621664875	27	1226	nucleotidyltransferase activity	MF	0.9999999999	0.135929821367888	MF nucleotidyltransferase activity
GO:0034061	0.999607923512191	0.000769594625678711	23	1081	DNA polymerase activity	MF	0.9999999999	0.13664208346652	MF DNA polymerase activity
GO:0070011	0.999542946718317	0.000791686251179729	36	1522	peptidase activity, acting on L-amino acid peptides	MF	0.9999999999	0.138556403760041	MF peptidase activity, acting on L-amino acid peptides
GO:0008233	0.999481893730994	0.000887446120141242	37	1547	peptidase activity	MF	0.9999999999	0.153128203068315	MF peptidase activity
GO:0034660	0.999724607340059	0.000911001821557769	6	494	ncRNA metabolic process	BP	0.9999999999	0.15500949049867	BP ncRNA metabolic process
GO:0031984	0.999765485890317	0.000958762850678257	4	401	organelle subcompartment	CC	0.9999999999	0.1609014203241	CC organelle subcompartment
GO:0006886	0.999726895074406	0.000985991228107534	5	450	intracellular protein transport	BP	0.9999999999	0.163234845074938	BP intracellular protein transport
GO:0019941	0.999714178563237	0.00102900303569838	5	433	modification-dependent protein catabolic process	BP	0.9999999999	0.168084215871211	BP modification-dependent protein catabolic process
GO:1901564	0.99918832118792	0.00110949520336969	117	4125	organonitrogen compound metabolic process	BP	0.9999999999	0.178847707058974	BP organonitrogen compound metabolic process
GO:0051188	0.999873274422498	0.00128811140298186	1	236	cofactor biosynthetic process	BP	0.9999999999	0.20494354283027	BP cofactor biosynthetic process
GO:0004519	0.999250555944151	0.00133160772778706	30	1291	endonuclease activity	MF	0.9999999999	0.209147772732299	MF endonuclease activity
GO:0006511	0.999518882886089	0.00166649133641656	5	415	ubiquitin-dependent protein catabolic process	BP	0.9999999999	0.258432726106827	BP ubiquitin-dependent protein catabolic process
GO:0007010	1	0.00170225645129592	0	180	cytoskeleton organization	BP	0.9999999999	0.260679297310329	BP cytoskeleton organization
GO:0005743	1	0.00174068120972368	0	164	mitochondrial inner membrane	CC	0.9999999999	0.262510143335419	CC mitochondrial inner membrane
GO:0044267	0.998815024794127	0.00175706732132106	65	2502	cellular protein metabolic process	BP	0.9999999999	0.262510143335419	BP cellular protein metabolic process
GO:0004175	0.99892873285724	0.00183237990825169	33	1369	endopeptidase activity	MF	0.9999999999	0.270463689831222	MF endopeptidase activity
GO:0019637	0.999202495541664	0.00191783385225515	11	646	organophosphate metabolic process	BP	0.9999999999	0.278836092961535	BP organophosphate metabolic process
GO:1902589	0.999800388259957	0.00193462312478414	1	235	NA	NA	0.9999999999	0.278836092961535	none
GO:0000959	1	0.00211739861113128	0	158	mitochondrial RNA metabolic process	BP	0.9999999999	0.301630818429876	BP mitochondrial RNA metabolic process
GO:0044432	0.999027818160644	0.00223959287121483	12	676	endoplasmic reticulum part	CC	0.9999999999	0.315370715692561	CC endoplasmic reticulum part
GO:0006520	0.999322851397599	0.00228455448807207	5	401	cellular amino acid metabolic process	BP	0.9999999999	0.318046329924669	BP cellular amino acid metabolic process
GO:0004190	0.998639645773288	0.0024184495275606	27	1146	aspartic-type endopeptidase activity	MF	0.9999999999	0.329204724023832	MF aspartic-type endopeptidase activity
GO:0070001	0.998639645773288	0.0024184495275606	27	1146	aspartic-type peptidase activity	MF	0.9999999999	0.329204724023832	MF aspartic-type peptidase activity
GO:0031090	0.998365351559344	0.00260527445651102	42	1710	organelle membrane	CC	0.9999999999	0.3507386523815	CC organelle membrane
GO:0044391	0.999664433052062	0.00307873881910945	1	202	ribosomal subunit	CC	0.9999999999	0.409974231227281	CC ribosomal subunit
GO:0006508	0.998430103671827	0.00326571966032968	15	774	proteolysis	BP	0.9999999999	0.425676704116919	BP proteolysis
GO:0046914	0.997723113608668	0.00326615053358831	70	2506	transition metal ion binding	MF	0.9999999999	0.425676704116919	MF transition metal ion binding
GO:0016192	0.998894167173264	0.00330537026017695	6	451	vesicle-mediated transport	BP	0.9999999999	0.426253590078188	BP vesicle-mediated transport
GO:0044455	1	0.00341320746729403	0	144	mitochondrial membrane part	CC	0.9999999999	0.427934917505331	CC mitochondrial membrane part
GO:0004518	0.997907002160439	0.00343410591668347	35	1399	nuclease activity	MF	0.9999999999	0.427934917505331	MF nuclease activity
GO:0009626	0.999372882527333	0.00345813050632828	2	262	plant-type hypersensitive response	BP	0.9999999999	0.427934917505331	BP plant-type hypersensitive response
GO:0034050	0.999372882527333	0.00345813050632828	2	262	host programmed cell death induced by symbiont	BP	0.9999999999	0.427934917505331	BP host programmed cell death induced by symbiont
GO:0044265	0.998487750684673	0.00361194310447074	10	589	cellular macromolecule catabolic process	BP	0.9999999999	0.44249914972871	BP cellular macromolecule catabolic process
GO:1901293	0.999582476550826	0.00373546975504834	1	202	nucleoside phosphate biosynthetic process	BP	0.9999999999	0.453101385832646	BP nucleoside phosphate biosynthetic process
GO:0006518	0.998596766275348	0.00386428751120216	7	451	peptide metabolic process	BP	0.9999999999	0.464131238232722	BP peptide metabolic process
GO:0009165	0.999547391914026	0.00401196960219937	1	200	nucleotide biosynthetic process	BP	0.9999999999	0.470603745186269	BP nucleotide biosynthetic process
GO:0008380	0.998881999575593	0.00402070036579006	4	353	RNA splicing	BP	0.9999999999	0.470603745186269	BP RNA splicing
GO:0006091	0.999544604638083	0.00403341712876975	1	201	generation of precursor metabolites and energy	BP	0.9999999999	0.470603745186269	BP generation of precursor metabolites and energy
GO:0005198	0.998324153935796	0.00455255080157782	7	446	structural molecule activity	MF	0.9999999999	0.52616320632198	MF structural molecule activity
GO:1900864	1	0.00466485229201717	0	137	mitochondrial RNA modification	BP	0.9999999999	0.534103789060769	BP mitochondrial RNA modification
GO:0044424	0.995939677442463	0.00474010941494282	452	13529	intracellular part	CC	0.9999999999	0.535953892617011	CC intracellular part
GO:0080156	1	0.00481308456847475	0	136	mitochondrial mRNA modification	BP	0.9999999999	0.535953892617011	BP mitochondrial mRNA modification
GO:0005509	0.999440439090649	0.00483671480344125	1	199	calcium ion binding	MF	0.9999999999	0.535953892617011	MF calcium ion binding
GO:0061024	0.999437742678038	0.00485600212884566	1	202	membrane organization	BP	0.9999999999	0.535953892617011	BP membrane organization
GO:0034613	0.998598604082434	0.00493760314301144	4	351	cellular protein localization	BP	0.9999999999	0.540094429509224	BP cellular protein localization
GO:0006399	0.999308524646167	0.00582649489906223	1	195	tRNA metabolic process	BP	0.9999999999	0.631684858481516	BP tRNA metabolic process
GO:0046907	0.99708721555474	0.00643456601611265	11	609	intracellular transport	BP	0.9999999999	0.69149007248593	BP intracellular transport
GO:0051641	0.99617358830707	0.00739806848230096	16	793	cellular localization	BP	0.9999999999	0.788119451971035	BP cellular localization
GO:0051649	0.996405466861591	0.0076073870325926	12	641	establishment of localization in cell	BP	0.9999999999	0.794995150604717	BP establishment of localization in cell
GO:0019001	0.998053536302095	0.00765728738644654	3	278	guanyl nucleotide binding	MF	0.9999999999	0.794995150604717	MF guanyl nucleotide binding
GO:0032561	0.998053536302095	0.00765728738644654	3	278	guanyl ribonucleotide binding	MF	0.9999999999	0.794995150604717	MF guanyl ribonucleotide binding
GO:0009534	1	0.00801217625349282	0	124	chloroplast thylakoid	CC	0.9999999999	0.817976427346171	CC chloroplast thylakoid
GO:0031976	1	0.00801217625349282	0	124	plastid thylakoid	CC	0.9999999999	0.817976427346171	CC plastid thylakoid
GO:0001882	0.997845052619522	0.00838747264128831	3	277	nucleoside binding	MF	0.9999999999	0.849214275441513	MF nucleoside binding
GO:0032549	0.997810432818321	0.00850824852599554	3	276	ribonucleoside binding	MF	0.9999999999	0.854381579442388	MF ribonucleoside binding
GO:0000226	1	0.00894351586916037	0	131	microtubule cytoskeleton organization	BP	0.9999999999	0.883990393555057	BP microtubule cytoskeleton organization
GO:0034470	0.996726853287071	0.00894741725580174	6	399	ncRNA processing	BP	0.9999999999	0.883990393555057	BP ncRNA processing
GO:0001883	0.997445164487002	0.00976821264447178	3	269	purine nucleoside binding	MF	0.9999999999	0.94228640242066	MF purine nucleoside binding
GO:0005525	0.997445164487002	0.00976821264447178	3	269	GTP binding	MF	0.9999999999	0.94228640242066	MF GTP binding
GO:0032550	0.997445164487002	0.00976821264447178	3	269	purine ribonucleoside binding	MF	0.9999999999	0.94228640242066	MF purine ribonucleoside binding
GO:1902494	0.99427024753264	0.0103181024213662	19	861	catalytic complex	CC	0.9999999999	0.987555255969979	CC catalytic complex
GO:0043234	0.992435444000393	0.0114055987981645	40	1549	NA	NA	0.9999999999	0.9999999999	none
GO:0005789	0.994703962358317	0.0115572587114329	10	525	endoplasmic reticulum membrane	CC	0.9999999999	0.9999999999	CC endoplasmic reticulum membrane
GO:0009894	1	0.0116840400431746	0	121	regulation of catabolic process	BP	0.9999999999	0.9999999999	BP regulation of catabolic process
GO:0044802	0.998393265443827	0.0121523106857295	1	174	NA	NA	0.9999999999	0.9999999999	none
GO:0098798	1	0.0124240968049643	0	111	mitochondrial protein complex	CC	0.9999999999	0.9999999999	CC mitochondrial protein complex
GO:0090407	0.995139837053017	0.0128256539281315	6	373	organophosphate biosynthetic process	BP	0.9999999999	0.9999999999	BP organophosphate biosynthetic process
GO:1901605	0.995334362989199	0.0146287001293233	4	289	alpha-amino acid metabolic process	BP	0.9999999999	0.9999999999	BP alpha-amino acid metabolic process
GO:0006753	0.994242624611865	0.0149564484233505	6	364	nucleoside phosphate metabolic process	BP	0.9999999999	0.9999999999	BP nucleoside phosphate metabolic process
GO:0031974	0.996694171246856	0.0151405109357839	2	205	membrane-enclosed lumen	CC	0.9999999999	0.9999999999	CC membrane-enclosed lumen
GO:0043233	0.996694171246856	0.0151405109357839	2	205	organelle lumen	CC	0.9999999999	0.9999999999	CC organelle lumen
GO:0070013	0.996694171246856	0.0151405109357839	2	205	intracellular organelle lumen	CC	0.9999999999	0.9999999999	CC intracellular organelle lumen
GO:0006732	0.994846178375496	0.0159874544013453	4	289	coenzyme metabolic process	BP	0.9999999999	0.9999999999	BP coenzyme metabolic process
GO:0034654	0.991928543146049	0.016111462678877	12	589	nucleobase-containing compound biosynthetic process	BP	0.9999999999	0.9999999999	BP nucleobase-containing compound biosynthetic process
GO:0019867	1	0.016325256342807	0	109	outer membrane	CC	0.9999999999	0.9999999999	CC outer membrane
GO:0009117	0.993581255787282	0.0165031684837444	6	360	nucleotide metabolic process	BP	0.9999999999	0.9999999999	BP nucleotide metabolic process
GO:0072657	1	0.0177606106465121	0	108	protein localization to membrane	BP	0.9999999999	0.9999999999	BP protein localization to membrane
GO:0006955	0.990564227732745	0.0178177744256687	14	659	immune response	BP	0.9999999999	0.9999999999	BP immune response
GO:0097435	1	0.018220026293408	0	112	supramolecular fiber organization	BP	0.9999999999	0.9999999999	BP supramolecular fiber organization
GO:0046390	0.997298918899226	0.0190097248130304	1	153	ribose phosphate biosynthetic process	BP	0.9999999999	0.9999999999	BP ribose phosphate biosynthetic process
GO:0012501	0.992388743074731	0.0206413872154221	5	325	programmed cell death	BP	0.9999999999	0.9999999999	BP programmed cell death
GO:0045087	0.988794814882713	0.0208910137028478	14	650	innate immune response	BP	0.9999999999	0.9999999999	BP innate immune response
GO:0009260	0.996951309927312	0.0210785435946233	1	150	ribonucleotide biosynthetic process	BP	0.9999999999	0.9999999999	BP ribonucleotide biosynthetic process
GO:0009532	0.98939626424111	0.0212567040965955	11	529	plastid stroma	CC	0.9999999999	0.9999999999	CC plastid stroma
GO:0008757	0.995081540709375	0.0213994470037323	2	201	S-adenosylmethionine-dependent methyltransferase activity	MF	0.9999999999	0.9999999999	MF S-adenosylmethionine-dependent methyltransferase activity
GO:0018130	0.987357717969659	0.0216417114160699	19	805	heterocycle biosynthetic process	BP	0.9999999999	0.9999999999	BP heterocycle biosynthetic process
GO:0031968	1	0.0216901845498145	0	102	organelle outer membrane	CC	0.9999999999	0.9999999999	CC organelle outer membrane
GO:0003924	0.994991497297442	0.0217431395948935	2	198	GTPase activity	MF	0.9999999999	0.9999999999	MF GTPase activity
GO:0009570	0.988459469558282	0.0229739895653984	11	525	chloroplast stroma	CC	0.9999999999	0.9999999999	CC chloroplast stroma
GO:0008219	0.990599179989107	0.023272064166389	6	358	cell death	BP	0.9999999999	0.9999999999	BP cell death
GO:0019693	0.992128219370551	0.0233127143829447	4	271	ribose phosphate metabolic process	BP	0.9999999999	0.9999999999	BP ribose phosphate metabolic process
GO:0048193	0.996495166369307	0.0237134091244149	1	154	Golgi vesicle transport	BP	0.9999999999	0.9999999999	BP Golgi vesicle transport
GO:0043648	1	0.0239617649760762	0	97	dicarboxylic acid metabolic process	BP	0.9999999999	0.9999999999	BP dicarboxylic acid metabolic process
GO:1901137	0.990557107134171	0.0250377641438823	5	309	carbohydrate derivative biosynthetic process	BP	0.9999999999	0.9999999999	BP carbohydrate derivative biosynthetic process
GO:0009059	0.983624367652305	0.025369838939467	28	1087	macromolecule biosynthetic process	BP	0.9999999999	0.9999999999	BP macromolecule biosynthetic process
GO:0034645	0.984368909523667	0.0255222923030415	22	897	cellular macromolecule biosynthetic process	BP	0.9999999999	0.9999999999	BP cellular macromolecule biosynthetic process
GO:0098800	1	0.025860643985345	0	92	inner mitochondrial membrane protein complex	CC	0.9999999999	0.9999999999	CC inner mitochondrial membrane protein complex
GO:0019843	0.996070197575307	0.0261520362914524	1	143	rRNA binding	MF	0.9999999999	0.9999999999	MF rRNA binding
GO:0005622	0.996027650933574	0.0263967815280399	1	141	intracellular	CC	0.9999999999	0.9999999999	CC intracellular
GO:0002376	0.984753499650261	0.0264482817701293	17	738	immune system process	BP	0.9999999999	0.9999999999	BP immune system process
GO:0015935	1	0.0277230371527977	0	91	small ribosomal subunit	CC	0.9999999999	0.9999999999	CC small ribosomal subunit
GO:0022411	1	0.0286212115490797	0	96	cellular component disassembly	BP	0.9999999999	0.9999999999	BP cellular component disassembly
GO:0016050	1	0.0292829170699857	0	96	vesicle organization	BP	0.9999999999	0.9999999999	BP vesicle organization
GO:0015078	1	0.0293529851319543	0	95	proton transmembrane transporter activity	MF	0.9999999999	0.9999999999	MF proton transmembrane transporter activity
GO:0018193	0.988564399386148	0.0296830740398917	5	312	peptidyl-amino acid modification	BP	0.9999999999	0.9999999999	BP peptidyl-amino acid modification
GO:0005681	0.992692422455635	0.0301312629634415	2	191	spliceosomal complex	CC	0.9999999999	0.9999999999	CC spliceosomal complex
GO:1990204	1	0.0304883544352023	0	89	oxidoreductase complex	CC	0.9999999999	0.9999999999	CC oxidoreductase complex
GO:0070647	0.982800663634192	0.0304888152867755	15	657	protein modification by small protein conjugation or removal	BP	0.9999999999	0.9999999999	BP protein modification by small protein conjugation or removal
GO:0031300	1	0.0306048692043857	0	90	intrinsic component of organelle membrane	CC	0.9999999999	0.9999999999	CC intrinsic component of organelle membrane
GO:0016311	1	0.0307287220316022	0	96	dephosphorylation	BP	0.9999999999	0.9999999999	BP dephosphorylation
GO:0009108	0.995144408252869	0.031250512099079	1	141	coenzyme biosynthetic process	BP	0.9999999999	0.9999999999	BP coenzyme biosynthetic process
GO:0060589	1	0.0317123948956513	0	93	nucleoside-triphosphatase regulator activity	MF	0.9999999999	0.9999999999	MF nucleoside-triphosphatase regulator activity
GO:0031967	0.984479606183128	0.0319555997554613	9	443	organelle envelope	CC	0.9999999999	0.9999999999	CC organelle envelope
GO:0031975	0.984479606183128	0.0319555997554613	9	443	envelope	CC	0.9999999999	0.9999999999	CC envelope
GO:0033365	0.988713955511824	0.0320299030832108	4	275	protein localization to organelle	BP	0.9999999999	0.9999999999	BP protein localization to organelle
GO:0016072	0.988154030148285	0.0334307026102487	4	269	rRNA metabolic process	BP	0.9999999999	0.9999999999	BP rRNA metabolic process
GO:0006164	0.994623553203876	0.0340564060844816	1	135	purine nucleotide biosynthetic process	BP	0.9999999999	0.9999999999	BP purine nucleotide biosynthetic process
GO:0015672	0.994526551620757	0.0345487607517369	1	140	monovalent inorganic cation transport	BP	0.9999999999	0.9999999999	BP monovalent inorganic cation transport
GO:0071704	0.969638476609761	0.0347001067805599	332	9759	organic substance metabolic process	BP	0.9999999999	0.9999999999	BP organic substance metabolic process
GO:0080134	0.98349220497623	0.0350292533898303	8	416	regulation of response to stress	BP	0.9999999999	0.9999999999	BP regulation of response to stress
GO:0006650	0.99443338434856	0.0350352138859853	1	141	glycerophospholipid metabolic process	BP	0.9999999999	0.9999999999	BP glycerophospholipid metabolic process
GO:0031301	1	0.0355576459962843	0	86	integral component of organelle membrane	CC	0.9999999999	0.9999999999	CC integral component of organelle membrane
GO:0022626	1	0.0358294479769222	0	84	cytosolic ribosome	CC	0.9999999999	0.9999999999	CC cytosolic ribosome
GO:0009152	0.993931866277943	0.0376867081227321	1	132	purine ribonucleotide biosynthetic process	BP	0.9999999999	0.9999999999	BP purine ribonucleotide biosynthetic process
GO:0006733	0.993676966887637	0.0389987889715538	1	132	oxidoreduction coenzyme metabolic process	BP	0.9999999999	0.9999999999	BP oxidoreduction coenzyme metabolic process
GO:0033013	1	0.0393580590681056	0	85	tetrapyrrole metabolic process	BP	0.9999999999	0.9999999999	BP tetrapyrrole metabolic process
GO:0022900	1	0.040042311986036	0	83	electron transport chain	BP	0.9999999999	0.9999999999	BP electron transport chain
GO:0044451	0.979351266982415	0.0401219842013608	10	484	nucleoplasm part	CC	0.9999999999	0.9999999999	CC nucleoplasm part
GO:0043228	0.971933655814402	0.0404610446696545	35	1278	non-membrane-bounded organelle	CC	0.9999999999	0.9999999999	CC non-membrane-bounded organelle
GO:0022625	1	0.040634325151512	0	81	cytosolic large ribosomal subunit	CC	0.9999999999	0.9999999999	CC cytosolic large ribosomal subunit
GO:0043232	0.971564716977253	0.04096150306398	35	1277	intracellular non-membrane-bounded organelle	CC	0.9999999999	0.9999999999	CC intracellular non-membrane-bounded organelle
GO:0070646	1	0.0409854223243024	0	85	protein modification by small protein removal	BP	0.9999999999	0.9999999999	BP protein modification by small protein removal
GO:0090150	1	0.0416920930160209	0	84	establishment of protein localization to membrane	BP	0.9999999999	0.9999999999	BP establishment of protein localization to membrane
GO:0009816	0.986706721853742	0.0417188392968455	3	219	defense response to bacterium, incompatible interaction	BP	0.9999999999	0.9999999999	BP defense response to bacterium, incompatible interaction
GO:0016853	0.984726778586437	0.0418007937604177	4	249	isomerase activity	MF	0.9999999999	0.9999999999	MF isomerase activity
GO:0005815	1	0.0418032788098587	0	87	microtubule organizing center	CC	0.9999999999	0.9999999999	CC microtubule organizing center
GO:0006400	1	0.0419737774614121	0	85	tRNA modification	BP	0.9999999999	0.9999999999	BP tRNA modification
GO:0031982	0.977198015158616	0.0427567918760135	11	523	vesicle	CC	0.9999999999	0.9999999999	CC vesicle
GO:0009259	0.984323915361575	0.0427656944938184	4	247	ribonucleotide metabolic process	BP	0.9999999999	0.9999999999	BP ribonucleotide metabolic process
GO:0098791	0.983938759190097	0.0436522315725783	4	261	Golgi subcompartment	CC	0.9999999999	0.9999999999	CC Golgi subcompartment
GO:0055086	0.977977670218221	0.043853793209723	9	419	nucleobase-containing small molecule metabolic process	BP	0.9999999999	0.9999999999	BP nucleobase-containing small molecule metabolic process
GO:0003743	1	0.0440238433957532	0	83	translation initiation factor activity	MF	0.9999999999	0.9999999999	MF translation initiation factor activity
GO:0031329	1	0.0450584962090403	0	85	regulation of cellular catabolic process	BP	0.9999999999	0.9999999999	BP regulation of cellular catabolic process
GO:0005819	1	0.0456588773564365	0	82	spindle	CC	0.9999999999	0.9999999999	CC spindle
GO:0097708	0.975674463434889	0.0465309323931797	10	483	intracellular vesicle	CC	0.9999999999	0.9999999999	CC intracellular vesicle
GO:0008276	1	0.0468324600659364	0	86	protein methyltransferase activity	MF	0.9999999999	0.9999999999	MF protein methyltransferase activity
GO:0072524	0.992072327736633	0.0470586638776883	1	127	pyridine-containing compound metabolic process	BP	0.9999999999	0.9999999999	BP pyridine-containing compound metabolic process
GO:0031410	0.975222995404345	0.0473107239690389	10	482	cytoplasmic vesicle	CC	0.9999999999	0.9999999999	CC cytoplasmic vesicle
GO:0000956	1	0.0480117341863881	0	83	nuclear-transcribed mRNA catabolic process	BP	0.9999999999	0.9999999999	BP nuclear-transcribed mRNA catabolic process
GO:0006778	1	0.048180864822924	0	80	porphyrin-containing compound metabolic process	BP	0.9999999999	0.9999999999	BP porphyrin-containing compound metabolic process
GO:0051247	0.984291153244627	0.0481900666766988	3	212	positive regulation of protein metabolic process	BP	0.9999999999	0.9999999999	BP positive regulation of protein metabolic process
GO:0046488	1	0.0483161380826609	0	84	phosphatidylinositol metabolic process	BP	0.9999999999	0.9999999999	BP phosphatidylinositol metabolic process
GO:0006325	0.976372733889267	0.0483361130385249	8	409	chromatin organization	BP	0.9999999999	0.9999999999	BP chromatin organization
GO:0051493	1	0.0484373512800447	0	81	regulation of cytoskeleton organization	BP	0.9999999999	0.9999999999	BP regulation of cytoskeleton organization
GO:0008033	0.991786840674089	0.0484390267447032	1	129	tRNA processing	BP	0.9999999999	0.9999999999	BP tRNA processing
GO:0022613	1	0.0484396267729283	0	81	ribonucleoprotein complex biogenesis	BP	0.9999999999	0.9999999999	BP ribonucleoprotein complex biogenesis
GO:0098588	0.966357330763138	0.0484414397150807	33	1196	bounding membrane of organelle	CC	0.9999999999	0.9999999999	CC bounding membrane of organelle
GO:0016197	1	0.0487666557419757	0	84	endosomal transport	BP	0.9999999999	0.9999999999	BP endosomal transport
GO:0008135	0.991593978571897	0.0493795187747996	1	128	translation factor activity, RNA binding	MF	0.9999999999	0.9999999999	MF translation factor activity, RNA binding
