# Supplementary material for: Transcriptional Regulation of Pine Male and Female Cone Initiation and Development: Key Players Identified Through Comparative Transcriptomics
Source: Front Genet. 2022 Mar 18;13:815093. doi: 10.3389/fgene.2022.815093 (PMC8971679; doi:10.3389/fgene.2022.815093)
Supplement: Supplementary file 2 [file DataSheet3.ZIP › SUP_GSEA/salmon.gene.counts.matrix.FC_3_3_vs_MC_2_2.DESeq2.DE_results.P0.001_C2.DE.subset.GOseq.enriched]

category	over_represented_pvalue	under_represented_pvalue	numDEInCat	numInCat	term	ontology	over_represented_FDR	go_term	gene_ids
GO:0005576	2.32654381131414e-23	1	111	1012	extracellular region	CC	2.85024882324096e-19	CC extracellular region	Pdensi_DN11539_c0_g1d336199, Pdensi_DN11627_c0_g1d457795, Pdensi_DN12533_c0_g1d176409, Pdensi_DN12589_c0_g1d176330, Pdensi_DN12747_c0_g2, Pdensi_DN14043_c1_g1d523607, Pdensi_DN14145_c0_g1d213104, Pdensi_DN14282_c1_g1, Pdensi_DN14568_c0_g1, Pdensi_DN15086_c0_g1d213965, Pdensi_DN15418_c0_g2d466840, Pdensi_DN15483_c1_g3, Pdensi_DN15483_c1_g4, Pdensi_DN15773_c0_g1d468033, Pdensi_DN15901_c0_g2d346209,…
GO:1903506	1.3455850830815e-18	1	124	1447	regulation of nucleic acid-templated transcription	BP	5.49492095094383e-15	BP regulation of nucleic acid-templated transcription	Pdensi_DN10160_c0_g1d209635, Pdensi_DN102537_c0_g1, Pdensi_DN10354_c0_g1d334260, Pdensi_DN10385_c1_g1, Pdensi_DN10504_c0_g1d455597, Pdensi_DN11148_c0_g1d335521, Pdensi_DN11521_c0_g1d336257, Pdensi_DN12094_c0_g1d458612, Pdensi_DN12630_c0_g1d211812, Pdensi_DN12936_c0_g1d6825, Pdensi_DN13989_c0_g2, Pdensi_DN13989_c0_g3, Pdensi_DN14344_c0_g1d463866, Pdensi_DN14729_c0_g3, Pdensi_DN15055_c0_g1d181160, …
GO:2001141	1.3455850830815e-18	1	124	1447	regulation of RNA biosynthetic process	BP	5.49492095094383e-15	BP regulation of RNA biosynthetic process	Pdensi_DN10160_c0_g1d209635, Pdensi_DN102537_c0_g1, Pdensi_DN10354_c0_g1d334260, Pdensi_DN10385_c1_g1, Pdensi_DN10504_c0_g1d455597, Pdensi_DN11148_c0_g1d335521, Pdensi_DN11521_c0_g1d336257, Pdensi_DN12094_c0_g1d458612, Pdensi_DN12630_c0_g1d211812, Pdensi_DN12936_c0_g1d6825, Pdensi_DN13989_c0_g2, Pdensi_DN13989_c0_g3, Pdensi_DN14344_c0_g1d463866, Pdensi_DN14729_c0_g3, Pdensi_DN15055_c0_g1d181160, …
GO:0044767	1.80666511720718e-18	1	161	2145	NA	NA	5.53336358772628e-15	none	Pdensi_DN10201_c1_g2, Pdensi_DN10250_c0_g1d386582, Pdensi_DN102537_c0_g1, Pdensi_DN10258_c0_g1d266747, Pdensi_DN10751_c0_g1d49359, Pdensi_DN11127_c0_g1d519871, Pdensi_DN11521_c0_g1d336257, Pdensi_DN11554_c0_g1d520300, Pdensi_DN12630_c0_g1d211812, Pdensi_DN12936_c0_g1d6825, Pdensi_DN13989_c0_g2, Pdensi_DN13989_c0_g3, Pdensi_DN14230_c0_g3, Pdensi_DN14344_c0_g1d463866, Pdensi_DN14568_c0_g1, Pdensi_D…
GO:0006355	3.11271058247719e-18	1	123	1445	regulation of transcription, DNA-templated	BP	7.62676346918561e-15	BP regulation of transcription, DNA-templated	Pdensi_DN10160_c0_g1d209635, Pdensi_DN102537_c0_g1, Pdensi_DN10354_c0_g1d334260, Pdensi_DN10385_c1_g1, Pdensi_DN10504_c0_g1d455597, Pdensi_DN11148_c0_g1d335521, Pdensi_DN11521_c0_g1d336257, Pdensi_DN12094_c0_g1d458612, Pdensi_DN12630_c0_g1d211812, Pdensi_DN12936_c0_g1d6825, Pdensi_DN13989_c0_g2, Pdensi_DN13989_c0_g3, Pdensi_DN14344_c0_g1d463866, Pdensi_DN14729_c0_g3, Pdensi_DN15055_c0_g1d181160, …
GO:0051252	1.57066274130347e-17	1	126	1532	regulation of RNA metabolic process	BP	3.20703154061814e-14	BP regulation of RNA metabolic process	Pdensi_DN10160_c0_g1d209635, Pdensi_DN102537_c0_g1, Pdensi_DN10354_c0_g1d334260, Pdensi_DN10385_c1_g1, Pdensi_DN10504_c0_g1d455597, Pdensi_DN11148_c0_g1d335521, Pdensi_DN11521_c0_g1d336257, Pdensi_DN12094_c0_g1d458612, Pdensi_DN12630_c0_g1d211812, Pdensi_DN12936_c0_g1d6825, Pdensi_DN13989_c0_g2, Pdensi_DN13989_c0_g3, Pdensi_DN14344_c0_g1d463866, Pdensi_DN14729_c0_g3, Pdensi_DN14878_c0_g1d53491, P…
GO:0032502	2.33966349164273e-17	1	173	2441	developmental process	BP	4.09474534801644e-14	BP developmental process	Pdensi_DN10201_c1_g2, Pdensi_DN10250_c0_g1d386582, Pdensi_DN102537_c0_g1, Pdensi_DN10258_c0_g1d266747, Pdensi_DN10751_c0_g1d49359, Pdensi_DN11127_c0_g1d519871, Pdensi_DN11521_c0_g1d336257, Pdensi_DN11554_c0_g1d520300, Pdensi_DN12630_c0_g1d211812, Pdensi_DN12936_c0_g1d6825, Pdensi_DN13989_c0_g2, Pdensi_DN13989_c0_g3, Pdensi_DN14230_c0_g3, Pdensi_DN14344_c0_g1d463866, Pdensi_DN14469_c0_g1, Pdensi_D…
GO:0019219	1.38099288582798e-16	1	130	1655	regulation of nucleobase-containing compound metabolic process	BP	2.11481798053482e-13	BP regulation of nucleobase-containing compound metabolic process	Pdensi_DN10160_c0_g1d209635, Pdensi_DN102537_c0_g1, Pdensi_DN10354_c0_g1d334260, Pdensi_DN10385_c1_g1, Pdensi_DN10504_c0_g1d455597, Pdensi_DN11148_c0_g1d335521, Pdensi_DN11521_c0_g1d336257, Pdensi_DN12094_c0_g1d458612, Pdensi_DN12630_c0_g1d211812, Pdensi_DN12936_c0_g1d6825, Pdensi_DN13989_c0_g2, Pdensi_DN13989_c0_g3, Pdensi_DN14344_c0_g1d463866, Pdensi_DN14729_c0_g3, Pdensi_DN14878_c0_g1d53491, P…
GO:0010556	2.75012592372415e-16	1	131	1688	regulation of macromolecule biosynthetic process	BP	3.74353252128273e-13	BP regulation of macromolecule biosynthetic process	Pdensi_DN10160_c0_g1d209635, Pdensi_DN102537_c0_g1, Pdensi_DN10354_c0_g1d334260, Pdensi_DN10385_c1_g1, Pdensi_DN10504_c0_g1d455597, Pdensi_DN11148_c0_g1d335521, Pdensi_DN11521_c0_g1d336257, Pdensi_DN12094_c0_g1d458612, Pdensi_DN12630_c0_g1d211812, Pdensi_DN12936_c0_g1d6825, Pdensi_DN13989_c0_g2, Pdensi_DN13989_c0_g3, Pdensi_DN14344_c0_g1d463866, Pdensi_DN14729_c0_g3, Pdensi_DN14895_c0_g1, Pdensi_…
GO:0044699	3.40949915297394e-16	1	406	7499	NA	NA	4.17697741230837e-13	none	Pdensi_DN10201_c1_g2, Pdensi_DN10236_c0_g1d266707, Pdensi_DN10250_c0_g1d386582, Pdensi_DN102537_c0_g1, Pdensi_DN10258_c0_g1d266747, Pdensi_DN10385_c1_g1, Pdensi_DN10400_c0_g1d519127, Pdensi_DN10751_c0_g1d49359, Pdensi_DN10769_c0_g1d267536, Pdensi_DN10837_c0_g1d49433, Pdensi_DN11127_c0_g1d519871, Pdensi_DN11245_c0_g1d519946, Pdensi_DN11521_c0_g1d336257, Pdensi_DN11539_c0_g1d336199, Pdensi_DN11554_…
GO:2000112	4.00076392200677e-16	1	130	1678	regulation of cellular macromolecule biosynthetic process	BP	4.45575989168226e-13	BP regulation of cellular macromolecule biosynthetic process	Pdensi_DN10160_c0_g1d209635, Pdensi_DN102537_c0_g1, Pdensi_DN10354_c0_g1d334260, Pdensi_DN10385_c1_g1, Pdensi_DN10504_c0_g1d455597, Pdensi_DN11148_c0_g1d335521, Pdensi_DN11521_c0_g1d336257, Pdensi_DN12094_c0_g1d458612, Pdensi_DN12630_c0_g1d211812, Pdensi_DN12936_c0_g1d6825, Pdensi_DN13989_c0_g2, Pdensi_DN13989_c0_g3, Pdensi_DN14344_c0_g1d463866, Pdensi_DN14729_c0_g3, Pdensi_DN14895_c0_g1, Pdensi_…
GO:0009889	1.2715943716894e-15	1	134	1777	regulation of biosynthetic process	BP	1.29819188729724e-12	BP regulation of biosynthetic process	Pdensi_DN10160_c0_g1d209635, Pdensi_DN102537_c0_g1, Pdensi_DN10354_c0_g1d334260, Pdensi_DN10385_c1_g1, Pdensi_DN10504_c0_g1d455597, Pdensi_DN11148_c0_g1d335521, Pdensi_DN11521_c0_g1d336257, Pdensi_DN11848_c0_g1d5764, Pdensi_DN12094_c0_g1d458612, Pdensi_DN12630_c0_g1d211812, Pdensi_DN12936_c0_g1d6825, Pdensi_DN13989_c0_g2, Pdensi_DN13989_c0_g3, Pdensi_DN14344_c0_g1d463866, Pdensi_DN14729_c0_g3, Pd…
GO:0031326	1.52571904015777e-15	1	133	1763	regulation of cellular biosynthetic process	BP	1.43781415084406e-12	BP regulation of cellular biosynthetic process	Pdensi_DN10160_c0_g1d209635, Pdensi_DN102537_c0_g1, Pdensi_DN10354_c0_g1d334260, Pdensi_DN10385_c1_g1, Pdensi_DN10504_c0_g1d455597, Pdensi_DN11148_c0_g1d335521, Pdensi_DN11521_c0_g1d336257, Pdensi_DN11848_c0_g1d5764, Pdensi_DN12094_c0_g1d458612, Pdensi_DN12630_c0_g1d211812, Pdensi_DN12936_c0_g1d6825, Pdensi_DN13989_c0_g2, Pdensi_DN13989_c0_g3, Pdensi_DN14344_c0_g1d463866, Pdensi_DN14729_c0_g3, Pd…
GO:0010468	4.8738739538173e-15	1	139	1921	regulation of gene expression	BP	4.26498784344398e-12	BP regulation of gene expression	Pdensi_DN10160_c0_g1d209635, Pdensi_DN102537_c0_g1, Pdensi_DN10354_c0_g1d334260, Pdensi_DN10385_c1_g1, Pdensi_DN10504_c0_g1d455597, Pdensi_DN11122_c0_g1d104222, Pdensi_DN11148_c0_g1d335521, Pdensi_DN11521_c0_g1d336257, Pdensi_DN12094_c0_g1d458612, Pdensi_DN12630_c0_g1d211812, Pdensi_DN12936_c0_g1d6825, Pdensi_DN13989_c0_g2, Pdensi_DN13989_c0_g3, Pdensi_DN14344_c0_g1d463866, Pdensi_DN14729_c0_g3, …
GO:0022414	6.27454484607016e-15	1	112	1414	reproductive process	BP	5.12462992728037e-12	BP reproductive process	Pdensi_DN10236_c0_g1d266707, Pdensi_DN102537_c0_g1, Pdensi_DN11127_c0_g1d519871, Pdensi_DN11245_c0_g1d519946, Pdensi_DN11450_c0_g1, Pdensi_DN11554_c0_g1d520300, Pdensi_DN12630_c0_g1d211812, Pdensi_DN13190_c0_g2, Pdensi_DN13989_c0_g2, Pdensi_DN13989_c0_g3, Pdensi_DN14230_c0_g3, Pdensi_DN14686_c0_g1, Pdensi_DN15055_c0_g1d181160, Pdensi_DN15221_c0_g1d214075, Pdensi_DN15429_c0_g1, Pdensi_DN15526_c0_g…
GO:0048856	8.08158391085486e-15	1	119	1550	anatomical structure development	BP	6.18796778074268e-12	BP anatomical structure development	Pdensi_DN10201_c1_g2, Pdensi_DN10250_c0_g1d386582, Pdensi_DN102537_c0_g1, Pdensi_DN11127_c0_g1d519871, Pdensi_DN11521_c0_g1d336257, Pdensi_DN11554_c0_g1d520300, Pdensi_DN12630_c0_g1d211812, Pdensi_DN12936_c0_g1d6825, Pdensi_DN14230_c0_g3, Pdensi_DN14344_c0_g1d463866, Pdensi_DN14469_c0_g1, Pdensi_DN14568_c0_g1, Pdensi_DN14729_c0_g3, Pdensi_DN14895_c0_g1, Pdensi_DN15055_c0_g1d181160, Pdensi_DN15221…
GO:0001071	1.41302941884003e-14	1	80	835	NA	NA	9.61723522789402e-12	none	Pdensi_DN10160_c0_g1d209635, Pdensi_DN11148_c0_g1d335521, Pdensi_DN11521_c0_g1d336257, Pdensi_DN11623_c0_g1d520347, Pdensi_DN12094_c0_g1d458612, Pdensi_DN12630_c0_g1d211812, Pdensi_DN12936_c0_g1d6825, Pdensi_DN14344_c0_g1d463866, Pdensi_DN14729_c0_g3, Pdensi_DN15055_c0_g1d181160, Pdensi_DN15221_c0_g1d214075, Pdensi_DN15327_c0_g1, Pdensi_DN15429_c0_g1, Pdensi_DN15526_c0_g1, Pdensi_DN15656_c1_g2, P…
GO:0003700	1.41302941884003e-14	1	80	835	DNA-binding transcription factor activity	MF	9.61723522789402e-12	MF DNA-binding transcription factor activity	Pdensi_DN10160_c0_g1d209635, Pdensi_DN11148_c0_g1d335521, Pdensi_DN11521_c0_g1d336257, Pdensi_DN11623_c0_g1d520347, Pdensi_DN12094_c0_g1d458612, Pdensi_DN12630_c0_g1d211812, Pdensi_DN12936_c0_g1d6825, Pdensi_DN14344_c0_g1d463866, Pdensi_DN14729_c0_g3, Pdensi_DN15055_c0_g1d181160, Pdensi_DN15221_c0_g1d214075, Pdensi_DN15327_c0_g1, Pdensi_DN15429_c0_g1, Pdensi_DN15526_c0_g1, Pdensi_DN15656_c1_g2, P…
GO:0044707	3.0714995304144e-14	1	116	1524	NA	NA	1.9804705656372e-11	none	Pdensi_DN10201_c1_g2, Pdensi_DN10250_c0_g1d386582, Pdensi_DN102537_c0_g1, Pdensi_DN11521_c0_g1d336257, Pdensi_DN11554_c0_g1d520300, Pdensi_DN12936_c0_g1d6825, Pdensi_DN14230_c0_g3, Pdensi_DN14469_c0_g1, Pdensi_DN14568_c0_g1, Pdensi_DN14729_c0_g3, Pdensi_DN15055_c0_g1d181160, Pdensi_DN15221_c0_g1d214075, Pdensi_DN15327_c0_g1, Pdensi_DN15429_c0_g1, Pdensi_DN15439_c0_g1d54251, Pdensi_DN16340_c0_g1d5…
GO:0032501	5.4363650371933e-14	1	116	1538	multicellular organismal process	BP	3.33004540353276e-11	BP multicellular organismal process	Pdensi_DN10201_c1_g2, Pdensi_DN10250_c0_g1d386582, Pdensi_DN102537_c0_g1, Pdensi_DN11521_c0_g1d336257, Pdensi_DN11554_c0_g1d520300, Pdensi_DN12936_c0_g1d6825, Pdensi_DN14230_c0_g3, Pdensi_DN14469_c0_g1, Pdensi_DN14568_c0_g1, Pdensi_DN14729_c0_g3, Pdensi_DN15055_c0_g1d181160, Pdensi_DN15221_c0_g1d214075, Pdensi_DN15327_c0_g1, Pdensi_DN15429_c0_g1, Pdensi_DN15439_c0_g1d54251, Pdensi_DN16340_c0_g1d5…
GO:0050896	4.05133300204259e-13	1	265	4652	response to stimulus	BP	2.36347050514399e-10	BP response to stimulus	Pdensi_DN10201_c1_g2, Pdensi_DN10236_c0_g1d266707, Pdensi_DN102537_c0_g1, Pdensi_DN10258_c0_g1d266747, Pdensi_DN10385_c1_g1, Pdensi_DN10493_c0_g1d386824, Pdensi_DN10553_c0_g1d103553, Pdensi_DN10692_c0_g1, Pdensi_DN10751_c0_g1d49359, Pdensi_DN11148_c0_g1d335521, Pdensi_DN11245_c0_g1d519946, Pdensi_DN11450_c0_g1, Pdensi_DN11521_c0_g1d336257, Pdensi_DN11623_c0_g1d520347, Pdensi_DN11848_c0_g1d5764, P…
GO:0044702	6.14390358237523e-13	1	89	1084	NA	NA	3.42131649034904e-10	none	Pdensi_DN10236_c0_g1d266707, Pdensi_DN102537_c0_g1, Pdensi_DN11127_c0_g1d519871, Pdensi_DN11245_c0_g1d519946, Pdensi_DN11554_c0_g1d520300, Pdensi_DN12630_c0_g1d211812, Pdensi_DN13190_c0_g2, Pdensi_DN13989_c0_g2, Pdensi_DN13989_c0_g3, Pdensi_DN14230_c0_g3, Pdensi_DN14686_c0_g1, Pdensi_DN15055_c0_g1d181160, Pdensi_DN15221_c0_g1d214075, Pdensi_DN15429_c0_g1, Pdensi_DN15526_c0_g1, Pdensi_DN15553_c1_g…
GO:0010229	7.65937879017946e-13	1	19	61	inflorescence development	BP	4.07978476341254e-10	BP inflorescence development	Pdensi_DN16624_c2_g1, Pdensi_DN17443_c2_g1, Pdensi_DN19809_c1_g1, Pdensi_DN19842_c0_g1d360987, Pdensi_DN20385_c1_g1, Pdensi_DN20998_c1_g1, Pdensi_DN21044_c1_g1, Pdensi_DN21047_c1_g4, Pdensi_DN21144_c0_g1d64804, Pdensi_DN21269_c2_g1, Pdensi_DN21806_c2_g1, Pdensi_DN23428_c2_g3, Pdensi_DN24114_c0_g1d551891, Pdensi_DN24513_c1_g2, Pdensi_DN24556_c2_g1, Pdensi_DN25772_c2_g1, Pdensi_DN26680_c0_g1d229530…
GO:0009791	9.21044803121548e-13	1	54	499	post-embryonic development	BP	4.70154995126753e-10	BP post-embryonic development	Pdensi_DN11554_c0_g1d520300, Pdensi_DN14568_c0_g1, Pdensi_DN14729_c0_g3, Pdensi_DN15055_c0_g1d181160, Pdensi_DN15221_c0_g1d214075, Pdensi_DN15439_c0_g1d54251, Pdensi_DN16624_c2_g1, Pdensi_DN17443_c2_g1, Pdensi_DN17532_c0_g1d113246, Pdensi_DN17691_c0_g2d401637, Pdensi_DN17836_c0_g1, Pdensi_DN17867_c0_g1d530420, Pdensi_DN17929_c0_g1d282500, Pdensi_DN18888_c0_g1d405534, Pdensi_DN19131_c0_g1d218111, …
GO:0003006	1.31559353026381e-12	1	87	1067	developmental process involved in reproduction	BP	6.44693453570478e-10	BP developmental process involved in reproduction	Pdensi_DN102537_c0_g1, Pdensi_DN11127_c0_g1d519871, Pdensi_DN11554_c0_g1d520300, Pdensi_DN12630_c0_g1d211812, Pdensi_DN13989_c0_g2, Pdensi_DN13989_c0_g3, Pdensi_DN14230_c0_g3, Pdensi_DN14686_c0_g1, Pdensi_DN15055_c0_g1d181160, Pdensi_DN15221_c0_g1d214075, Pdensi_DN15429_c0_g1, Pdensi_DN15526_c0_g1, Pdensi_DN15553_c1_g1, Pdensi_DN16333_c0_g1d278592, Pdensi_DN16624_c2_g1, Pdensi_DN17135_c0_g2, Pden…
GO:0051171	1.57073166557728e-12	1	140	2084	regulation of nitrogen compound metabolic process	BP	7.40116678268739e-10	BP regulation of nitrogen compound metabolic process	Pdensi_DN10160_c0_g1d209635, Pdensi_DN102537_c0_g1, Pdensi_DN10354_c0_g1d334260, Pdensi_DN10385_c1_g1, Pdensi_DN10504_c0_g1d455597, Pdensi_DN11148_c0_g1d335521, Pdensi_DN11521_c0_g1d336257, Pdensi_DN11848_c0_g1d5764, Pdensi_DN12094_c0_g1d458612, Pdensi_DN12630_c0_g1d211812, Pdensi_DN12936_c0_g1d6825, Pdensi_DN13989_c0_g2, Pdensi_DN13989_c0_g3, Pdensi_DN14344_c0_g1d463866, Pdensi_DN14729_c0_g3, Pd…
GO:0019748	5.06430756469576e-12	1	41	312	secondary metabolic process	BP	2.29788266574399e-09	BP secondary metabolic process	Pdensi_DN11539_c0_g1d336199, Pdensi_DN12936_c0_g1d6825, Pdensi_DN14043_c1_g1d523607, Pdensi_DN14528_c0_g1, Pdensi_DN15086_c0_g1d213965, Pdensi_DN15855_c0_g1d468400, Pdensi_DN16142_c1_g1, Pdensi_DN16319_c0_g1d111066, Pdensi_DN17377_c0_g1, Pdensi_DN18549_c0_g3d354668, Pdensi_DN18910_c0_g1d285192, Pdensi_DN18962_c1_g1, Pdensi_DN19025_c1_g3, Pdensi_DN19519_c0_g5, Pdensi_DN19743_c0_g2, Pdensi_DN20631_…
GO:0060255	6.82039084387399e-12	1	147	2287	regulation of macromolecule metabolic process	BP	2.98416457958215e-09	BP regulation of macromolecule metabolic process	Pdensi_DN10160_c0_g1d209635, Pdensi_DN102537_c0_g1, Pdensi_DN10354_c0_g1d334260, Pdensi_DN10385_c1_g1, Pdensi_DN10504_c0_g1d455597, Pdensi_DN11122_c0_g1d104222, Pdensi_DN11148_c0_g1d335521, Pdensi_DN11521_c0_g1d336257, Pdensi_DN12094_c0_g1d458612, Pdensi_DN12630_c0_g1d211812, Pdensi_DN12936_c0_g1d6825, Pdensi_DN13989_c0_g2, Pdensi_DN13989_c0_g3, Pdensi_DN14344_c0_g1d463866, Pdensi_DN14729_c0_g3, …
GO:0043565	9.00035939707114e-12	1	63	657	sequence-specific DNA binding	MF	3.80218630943167e-09	MF sequence-specific DNA binding	Pdensi_DN10236_c0_g1d266707, Pdensi_DN11148_c0_g1d335521, Pdensi_DN11521_c0_g1d336257, Pdensi_DN12094_c0_g1d458612, Pdensi_DN12630_c0_g1d211812, Pdensi_DN12936_c0_g1d6825, Pdensi_DN14344_c0_g1d463866, Pdensi_DN15055_c0_g1d181160, Pdensi_DN15221_c0_g1d214075, Pdensi_DN15327_c0_g1, Pdensi_DN16340_c0_g1d55657, Pdensi_DN16706_c0_g1d399200, Pdensi_DN17239_c0_g1d400552, Pdensi_DN17635_c0_g1, Pdensi_DN1…
GO:0009755	9.8103296700526e-12	1	62	657	hormone-mediated signaling pathway	BP	4.00621162626048e-09	BP hormone-mediated signaling pathway	Pdensi_DN10201_c1_g2, Pdensi_DN10250_c0_g1d386582, Pdensi_DN10258_c0_g1d266747, Pdensi_DN11575_c0_g1, Pdensi_DN11623_c0_g1d520347, Pdensi_DN11871_c0_g1d458112, Pdensi_DN12094_c0_g1d458612, Pdensi_DN12630_c0_g1d211812, Pdensi_DN12936_c0_g1d6825, Pdensi_DN14253_c0_g1d52723, Pdensi_DN14469_c0_g1, Pdensi_DN14729_c0_g3, Pdensi_DN15253_c0_g1d9232, Pdensi_DN15429_c0_g1, Pdensi_DN15439_c0_g1d54251, Pdens…
GO:0080090	1.60533315042977e-11	1	138	2115	regulation of primary metabolic process	BP	6.34417304061777e-09	BP regulation of primary metabolic process	Pdensi_DN10160_c0_g1d209635, Pdensi_DN102537_c0_g1, Pdensi_DN10354_c0_g1d334260, Pdensi_DN10385_c1_g1, Pdensi_DN10504_c0_g1d455597, Pdensi_DN11148_c0_g1d335521, Pdensi_DN11521_c0_g1d336257, Pdensi_DN12094_c0_g1d458612, Pdensi_DN12630_c0_g1d211812, Pdensi_DN12936_c0_g1d6825, Pdensi_DN13989_c0_g2, Pdensi_DN13989_c0_g3, Pdensi_DN14344_c0_g1d463866, Pdensi_DN14729_c0_g3, Pdensi_DN14878_c0_g1d53491, P…
GO:0010014	2.33334687872229e-11	1	15	45	meristem initiation	BP	8.93307269100837e-09	BP meristem initiation	Pdensi_DN11554_c0_g1d520300, Pdensi_DN13989_c0_g2, Pdensi_DN13989_c0_g3, Pdensi_DN15553_c1_g1, Pdensi_DN17135_c0_g2, Pdensi_DN19947_c3_g1, Pdensi_DN20425_c0_g1d536737, Pdensi_DN20512_c0_g1d291173, Pdensi_DN20813_c2_g1d414501, Pdensi_DN25139_c0_g1d558432, Pdensi_DN25280_c2_g1, Pdensi_DN25283_c0_g2d73966, Pdensi_DN25925_c2_g1d75993, Pdensi_DN30967_c0_g1d234335, Pdensi_GG_93882_c1_g1
GO:0016491	3.50354402134197e-11	1	108	1463	oxidoreductase activity	MF	1.30066417592304e-08	MF oxidoreductase activity	Pdensi_DN10769_c0_g1d267536, Pdensi_DN11539_c0_g1d336199, Pdensi_DN11871_c0_g1d458112, Pdensi_DN12205_c0_g1d269792, Pdensi_DN12935_c0_g1d390848, Pdensi_DN13059_c0_g1d390976, Pdensi_DN14043_c1_g1d523607, Pdensi_DN14508_c0_g1d8354, Pdensi_DN14515_c0_g1, Pdensi_DN14552_c0_g1d180068, Pdensi_DN15086_c0_g1d213965, Pdensi_DN15433_c0_g1d214322, Pdensi_DN15901_c0_g2d346209, Pdensi_DN16142_c1_g1, Pdensi_DN…
GO:0031323	3.92916030536422e-11	1	142	2227	regulation of cellular metabolic process	BP	1.36585000071529e-08	BP regulation of cellular metabolic process	Pdensi_DN10160_c0_g1d209635, Pdensi_DN102537_c0_g1, Pdensi_DN10354_c0_g1d334260, Pdensi_DN10385_c1_g1, Pdensi_DN10504_c0_g1d455597, Pdensi_DN11148_c0_g1d335521, Pdensi_DN11521_c0_g1d336257, Pdensi_DN11848_c0_g1d5764, Pdensi_DN12094_c0_g1d458612, Pdensi_DN12630_c0_g1d211812, Pdensi_DN12936_c0_g1d6825, Pdensi_DN13989_c0_g2, Pdensi_DN13989_c0_g3, Pdensi_DN14344_c0_g1d463866, Pdensi_DN14729_c0_g3, Pd…
GO:0042221	3.93400881942966e-11	1	123	1799	response to chemical	BP	1.36585000071529e-08	BP response to chemical	Pdensi_DN10201_c1_g2, Pdensi_DN102537_c0_g1, Pdensi_DN10258_c0_g1d266747, Pdensi_DN10385_c1_g1, Pdensi_DN11148_c0_g1d335521, Pdensi_DN11623_c0_g1d520347, Pdensi_DN11871_c0_g1d458112, Pdensi_DN12630_c0_g1d211812, Pdensi_DN13969_c0_g1d212964, Pdensi_DN14043_c1_g1d523607, Pdensi_DN14469_c0_g1, Pdensi_DN14686_c0_g2d213578, Pdensi_DN14729_c0_g3, Pdensi_DN15429_c0_g1, Pdensi_DN15433_c0_g1d214322, Pdens…
GO:0048046	4.01359889198844e-11	1	44	379	apoplast	CC	1.36585000071529e-08	CC apoplast	Pdensi_DN11539_c0_g1d336199, Pdensi_DN12589_c0_g1d176330, Pdensi_DN14043_c1_g1d523607, Pdensi_DN14282_c1_g1, Pdensi_DN15418_c0_g2d466840, Pdensi_DN17518_c0_g1, Pdensi_DN17557_c1_g1d474536, Pdensi_DN18423_c1_g1, Pdensi_DN18549_c0_g3d354668, Pdensi_DN18749_c0_g1d115901, Pdensi_DN19065_c0_g1, Pdensi_DN19065_c0_g1d187560, Pdensi_DN19359_c0_g7, Pdensi_DN20122_c3_g1, Pdensi_DN20277_c0_g3d489911, Pdensi…
GO:0005976	9.60108363013247e-11	1	47	441	polysaccharide metabolic process	BP	3.17899663656089e-08	BP polysaccharide metabolic process	Pdensi_DN12747_c0_g2, Pdensi_DN14230_c0_g3, Pdensi_DN15221_c0_g5, Pdensi_DN15418_c0_g2d466840, Pdensi_DN16094_c0_g1d346425, Pdensi_DN17377_c0_g1, Pdensi_DN17518_c0_g1, Pdensi_DN17724_c0_g1, Pdensi_DN18423_c1_g1, Pdensi_DN19474_c1_g1, Pdensi_DN19533_c0_g1d287290, Pdensi_DN19879_c2_g1, Pdensi_DN20238_c3_g6, Pdensi_DN20256_c1_g2, Pdensi_DN20834_c0_g1, Pdensi_DN21097_c0_g7, Pdensi_DN21896_c0_g1d22182…
GO:0019222	1.04664920560871e-10	1	154	2525	regulation of metabolic process	BP	3.3743419520822e-08	BP regulation of metabolic process	Pdensi_DN10160_c0_g1d209635, Pdensi_DN102537_c0_g1, Pdensi_DN10354_c0_g1d334260, Pdensi_DN10385_c1_g1, Pdensi_DN10504_c0_g1d455597, Pdensi_DN11122_c0_g1d104222, Pdensi_DN11148_c0_g1d335521, Pdensi_DN11521_c0_g1d336257, Pdensi_DN11848_c0_g1d5764, Pdensi_DN12094_c0_g1d458612, Pdensi_DN12630_c0_g1d211812, Pdensi_DN12936_c0_g1d6825, Pdensi_DN13989_c0_g2, Pdensi_DN13989_c0_g3, Pdensi_DN14344_c0_g1d463…
GO:0009698	1.25815828292596e-10	1	32	225	phenylpropanoid metabolic process	BP	3.95223003182717e-08	BP phenylpropanoid metabolic process	Pdensi_DN11539_c0_g1d336199, Pdensi_DN14043_c1_g1d523607, Pdensi_DN15086_c0_g1d213965, Pdensi_DN16142_c1_g1, Pdensi_DN17377_c0_g1, Pdensi_DN18549_c0_g3d354668, Pdensi_DN18910_c0_g1d285192, Pdensi_DN19025_c1_g3, Pdensi_DN19519_c0_g5, Pdensi_DN19743_c0_g2, Pdensi_DN20631_c2_g1, Pdensi_DN20766_c0_g1, Pdensi_DN20840_c1_g1, Pdensi_DN21246_c1_g1d18502, Pdensi_DN22089_c2_g2, Pdensi_DN22200_c1_g5, Pdensi…
GO:1901700	2.3779217723478e-10	1	86	1130	response to oxygen-containing compound	BP	7.25678395715165e-08	BP response to oxygen-containing compound	Pdensi_DN102537_c0_g1, Pdensi_DN10258_c0_g1d266747, Pdensi_DN11148_c0_g1d335521, Pdensi_DN12630_c0_g1d211812, Pdensi_DN13969_c0_g1d212964, Pdensi_DN14729_c0_g3, Pdensi_DN15429_c0_g1, Pdensi_DN15461_c0_g1d214312, Pdensi_DN15895_c0_g1, Pdensi_DN16319_c0_g1d111066, Pdensi_DN16531_c0_g1d279248, Pdensi_DN16724_c0_g3, Pdensi_DN17239_c0_g1d400552, Pdensi_DN17691_c0_g2d401637, Pdensi_DN17735_c0_g1d12535,…
GO:0010072	2.42860290787052e-10	0.99999999998566	13	36	primary shoot apical meristem specification	BP	7.25678395715165e-08	BP primary shoot apical meristem specification	Pdensi_DN13989_c0_g2, Pdensi_DN13989_c0_g3, Pdensi_DN15553_c1_g1, Pdensi_DN17135_c0_g2, Pdensi_DN19947_c3_g1, Pdensi_DN20425_c0_g1d536737, Pdensi_DN20512_c0_g1d291173, Pdensi_DN20813_c2_g1d414501, Pdensi_DN25139_c0_g1d558432, Pdensi_DN25280_c2_g1, Pdensi_DN25283_c0_g2d73966, Pdensi_DN25925_c2_g1d75993, Pdensi_GG_93882_c1_g1
GO:0006979	3.58936510780167e-10	1	41	360	response to oxidative stress	BP	1.04698361751615e-07	BP response to oxidative stress	Pdensi_DN15086_c0_g1d213965, Pdensi_DN15895_c0_g1, Pdensi_DN15901_c0_g2d346209, Pdensi_DN16142_c1_g1, Pdensi_DN16319_c0_g1d111066, Pdensi_DN18669_c0_g1d532211, Pdensi_DN19120_c1_g2, Pdensi_DN19569_c0_g6, Pdensi_DN20238_c3_g6, Pdensi_DN20416_c1_g1d412594, Pdensi_DN20570_c0_g1, Pdensi_DN21264_c2_g1, Pdensi_DN21421_c1_g1, Pdensi_DN21543_c0_g1d221389, Pdensi_DN22188_c2_g3, Pdensi_DN22636_c0_g1, Pdens…
GO:0009628	4.71496850318635e-10	1	114	1695	response to abiotic stimulus	BP	1.34332742168688e-07	BP response to abiotic stimulus	Pdensi_DN102537_c0_g1, Pdensi_DN10385_c1_g1, Pdensi_DN10493_c0_g1d386824, Pdensi_DN10751_c0_g1d49359, Pdensi_DN11521_c0_g1d336257, Pdensi_DN11848_c0_g1d5764, Pdensi_DN11871_c0_g1d458112, Pdensi_DN13572_c0_g1d51959, Pdensi_DN14344_c0_g1d463866, Pdensi_DN14380_c0_g1d213249, Pdensi_DN15141_c0_g1d214053, Pdensi_DN15253_c0_g1d9232, Pdensi_DN15327_c0_g1, Pdensi_DN15439_c0_g1d54251, Pdensi_DN15461_c0_g1…
GO:0048608	5.34663305566526e-10	1	38	336	reproductive structure development	BP	1.48867276283989e-07	BP reproductive structure development	Pdensi_DN11554_c0_g1d520300, Pdensi_DN15055_c0_g1d181160, Pdensi_DN15221_c0_g1d214075, Pdensi_DN16624_c2_g1, Pdensi_DN17443_c2_g1, Pdensi_DN17532_c0_g1d113246, Pdensi_DN17836_c0_g1, Pdensi_DN17929_c0_g1d282500, Pdensi_DN18888_c0_g1d405534, Pdensi_DN19663_c0_g2d359591, Pdensi_DN19809_c1_g1, Pdensi_DN19842_c0_g1d360987, Pdensi_DN20238_c3_g6, Pdensi_DN20385_c1_g1, Pdensi_DN20998_c1_g1, Pdensi_DN2104…
GO:0090421	7.99172750231181e-10	0.999999999946552	13	40	embryonic meristem initiation	BP	2.17570341401827e-07	BP embryonic meristem initiation	Pdensi_DN13989_c0_g2, Pdensi_DN13989_c0_g3, Pdensi_DN15553_c1_g1, Pdensi_DN17135_c0_g2, Pdensi_DN19947_c3_g1, Pdensi_DN20425_c0_g1d536737, Pdensi_DN20512_c0_g1d291173, Pdensi_DN20813_c2_g1d414501, Pdensi_DN25139_c0_g1d558432, Pdensi_DN25280_c2_g1, Pdensi_DN25283_c0_g2d73966, Pdensi_DN25925_c2_g1d75993, Pdensi_GG_93882_c1_g1
GO:0000977	8.76731189494977e-10	0.999999999874035	20	98	RNA polymerase II regulatory region sequence-specific DNA binding	MF	2.33496387010934e-07	MF RNA polymerase II regulatory region sequence-specific DNA binding	Pdensi_DN11521_c0_g1d336257, Pdensi_DN15055_c0_g1d181160, Pdensi_DN15221_c0_g1d214075, Pdensi_DN17635_c0_g1, Pdensi_DN17770_c0_g3, Pdensi_DN17836_c0_g1, Pdensi_DN18081_c1_g3, Pdensi_DN18878_c0_g4, Pdensi_DN20270_c0_g3d290192, Pdensi_DN20401_c0_g1d63113, Pdensi_DN20570_c0_g1, Pdensi_DN21385_c0_g1, Pdensi_DN21385_c0_g2, Pdensi_DN22155_c0_g1, Pdensi_DN23629_c0_g4, Pdensi_DN23995_c1_g1, Pdensi_DN2660…
GO:0010817	1.00659666864761e-09	0.999999999802956	26	172	regulation of hormone levels	BP	2.62379059310678e-07	BP regulation of hormone levels	Pdensi_DN11575_c0_g1, Pdensi_DN14508_c0_g1d8354, Pdensi_DN15253_c0_g1d9232, Pdensi_DN15429_c0_g1, Pdensi_DN16107_c1_g1, Pdensi_DN19131_c0_g1d218111, Pdensi_DN19376_c0_g2, Pdensi_DN19522_c1_g3, Pdensi_DN19663_c0_g2d359591, Pdensi_DN19864_c2_g1, Pdensi_DN20745_c4_g3, Pdensi_DN20840_c1_g1, Pdensi_DN2150_c0_g1d165343, Pdensi_DN22010_c1_g1, Pdensi_DN22738_c1_g1, Pdensi_DN23432_c0_g2d129670, Pdensi_DN2…
GO:0020037	1.36915220016168e-09	1	35	288	heme binding	MF	3.42790928410043e-07	MF heme binding	Pdensi_DN14552_c0_g1d180068, Pdensi_DN15086_c0_g1d213965, Pdensi_DN15901_c0_g2d346209, Pdensi_DN16142_c1_g1, Pdensi_DN16914_c0_g1d185591, Pdensi_DN19131_c0_g1d218111, Pdensi_DN19376_c0_g2, Pdensi_DN19569_c0_g6, Pdensi_DN19864_c2_g1, Pdensi_DN22010_c1_g1, Pdensi_DN22208_c1_g1d20470, Pdensi_DN22738_c1_g1, Pdensi_DN22767_c0_g1, Pdensi_DN22789_c1_g6, Pdensi_DN23148_c0_g6, Pdensi_DN24570_c0_g1, Pdensi…
GO:0001012	1.37105179104498e-09	0.999999999797068	20	101	RNA polymerase II regulatory region DNA binding	MF	3.42790928410043e-07	MF RNA polymerase II regulatory region DNA binding	Pdensi_DN11521_c0_g1d336257, Pdensi_DN15055_c0_g1d181160, Pdensi_DN15221_c0_g1d214075, Pdensi_DN17635_c0_g1, Pdensi_DN17770_c0_g3, Pdensi_DN17836_c0_g1, Pdensi_DN18081_c1_g3, Pdensi_DN18878_c0_g4, Pdensi_DN20270_c0_g3d290192, Pdensi_DN20401_c0_g1d63113, Pdensi_DN20570_c0_g1, Pdensi_DN21385_c0_g1, Pdensi_DN21385_c0_g2, Pdensi_DN22155_c0_g1, Pdensi_DN23629_c0_g4, Pdensi_DN23995_c1_g1, Pdensi_DN2660…
GO:0065007	1.50359816811637e-09	1	270	5243	biological regulation	BP	3.68411623151873e-07	BP biological regulation	Pdensi_DN10160_c0_g1d209635, Pdensi_DN10201_c1_g2, Pdensi_DN10236_c0_g1d266707, Pdensi_DN10250_c0_g1d386582, Pdensi_DN102537_c0_g1, Pdensi_DN10258_c0_g1d266747, Pdensi_DN10354_c0_g1d334260, Pdensi_DN10385_c1_g1, Pdensi_DN10504_c0_g1d455597, Pdensi_DN11122_c0_g1d104222, Pdensi_DN11148_c0_g1d335521, Pdensi_DN11521_c0_g1d336257, Pdensi_DN11575_c0_g1, Pdensi_DN11623_c0_g1d520347, Pdensi_DN11848_c0_g1…
GO:0000272	3.57511847312812e-09	0.999999999235622	26	177	polysaccharide catabolic process	BP	8.5879953753515e-07	BP polysaccharide catabolic process	Pdensi_DN12747_c0_g2, Pdensi_DN14230_c0_g3, Pdensi_DN15221_c0_g5, Pdensi_DN17518_c0_g1, Pdensi_DN19879_c2_g1, Pdensi_DN20256_c1_g2, Pdensi_DN21097_c0_g7, Pdensi_DN21896_c0_g1d221829, Pdensi_DN21911_c0_g1d19842, Pdensi_DN23308_c0_g1d427354, Pdensi_DN24097_c0_g1d71155, Pdensi_DN24325_c0_g2, Pdensi_DN25050_c2_g2, Pdensi_DN37381_c0_g1d240517, Pdensi_DN40101_c2_g1, Pdensi_DN40101_c2_g6, Pdensi_DN40249…
GO:0010033	4.24536433843885e-09	1	86	1210	response to organic substance	BP	1.00019150981182e-06	BP response to organic substance	Pdensi_DN10201_c1_g2, Pdensi_DN102537_c0_g1, Pdensi_DN10258_c0_g1d266747, Pdensi_DN10385_c1_g1, Pdensi_DN11148_c0_g1d335521, Pdensi_DN11623_c0_g1d520347, Pdensi_DN11871_c0_g1d458112, Pdensi_DN12630_c0_g1d211812, Pdensi_DN13969_c0_g1d212964, Pdensi_DN14469_c0_g1, Pdensi_DN14686_c0_g2d213578, Pdensi_DN14729_c0_g3, Pdensi_DN15429_c0_g1, Pdensi_DN15439_c0_g1d54251, Pdensi_DN15461_c0_g1d214312, Pdensi…
GO:0009808	5.73236352012022e-09	0.999999998997957	21	119	lignin metabolic process	BP	1.3250412355659e-06	BP lignin metabolic process	Pdensi_DN11539_c0_g1d336199, Pdensi_DN14043_c1_g1d523607, Pdensi_DN15086_c0_g1d213965, Pdensi_DN16142_c1_g1, Pdensi_DN18549_c0_g3d354668, Pdensi_DN19743_c0_g2, Pdensi_DN20631_c2_g1, Pdensi_DN20840_c1_g1, Pdensi_DN21246_c1_g1d18502, Pdensi_DN22089_c2_g2, Pdensi_DN24354_c2_g1, Pdensi_DN25789_c1_g2, Pdensi_DN27378_c0_g1d140778, Pdensi_DN33782_c0_g1d373899, Pdensi_DN38801_c0_g1d90377, Pdensi_DN39247_…
GO:0090567	6.27924026281751e-09	0.999999998658299	32	275	reproductive shoot system development	BP	1.42457356406995e-06	BP reproductive shoot system development	Pdensi_DN11554_c0_g1d520300, Pdensi_DN15055_c0_g1d181160, Pdensi_DN16624_c2_g1, Pdensi_DN17443_c2_g1, Pdensi_DN17532_c0_g1d113246, Pdensi_DN17836_c0_g1, Pdensi_DN18888_c0_g1d405534, Pdensi_DN19809_c1_g1, Pdensi_DN19842_c0_g1d360987, Pdensi_DN20238_c3_g6, Pdensi_DN20385_c1_g1, Pdensi_DN20998_c1_g1, Pdensi_DN21044_c1_g1, Pdensi_DN21047_c1_g4, Pdensi_DN21144_c0_g1d64804, Pdensi_DN21269_c2_g1, Pdensi…
GO:0009725	9.77814123661696e-09	1	65	832	response to hormone	BP	2.1780365143599e-06	BP response to hormone	Pdensi_DN10201_c1_g2, Pdensi_DN102537_c0_g1, Pdensi_DN10258_c0_g1d266747, Pdensi_DN10385_c1_g1, Pdensi_DN11148_c0_g1d335521, Pdensi_DN11623_c0_g1d520347, Pdensi_DN11871_c0_g1d458112, Pdensi_DN12630_c0_g1d211812, Pdensi_DN13969_c0_g1d212964, Pdensi_DN14469_c0_g1, Pdensi_DN14686_c0_g2d213578, Pdensi_DN14729_c0_g3, Pdensi_DN15429_c0_g1, Pdensi_DN15439_c0_g1d54251, Pdensi_DN15461_c0_g1d214312, Pdensi…
GO:0005618	1.0586729699997e-08	1	49	532	cell wall	CC	2.27540395709936e-06	CC cell wall	Pdensi_DN12589_c0_g1d176330, Pdensi_DN12747_c0_g2, Pdensi_DN13885_c0_g1d212868, Pdensi_DN14230_c0_g3, Pdensi_DN15418_c0_g2d466840, Pdensi_DN15773_c0_g1d468033, Pdensi_DN17518_c0_g1, Pdensi_DN17557_c1_g1d474536, Pdensi_DN18423_c1_g1, Pdensi_DN19214_c1_g2, Pdensi_DN19305_c0_g1d60788, Pdensi_DN19879_c2_g1, Pdensi_DN20122_c3_g1, Pdensi_DN20449_c1_g2, Pdensi_DN22641_c2_g2, Pdensi_DN22767_c0_g1, Pdensi…
GO:0030312	1.0586729699997e-08	1	49	532	external encapsulating structure	CC	2.27540395709936e-06	CC external encapsulating structure	Pdensi_DN12589_c0_g1d176330, Pdensi_DN12747_c0_g2, Pdensi_DN13885_c0_g1d212868, Pdensi_DN14230_c0_g3, Pdensi_DN15418_c0_g2d466840, Pdensi_DN15773_c0_g1d468033, Pdensi_DN17518_c0_g1, Pdensi_DN17557_c1_g1d474536, Pdensi_DN18423_c1_g1, Pdensi_DN19214_c1_g2, Pdensi_DN19305_c0_g1d60788, Pdensi_DN19879_c2_g1, Pdensi_DN20122_c3_g1, Pdensi_DN20449_c1_g2, Pdensi_DN22641_c2_g2, Pdensi_DN22767_c0_g1, Pdensi…
GO:0009719	1.8985143925108e-08	1	66	867	response to endogenous stimulus	BP	4.01012065907756e-06	BP response to endogenous stimulus	Pdensi_DN10201_c1_g2, Pdensi_DN102537_c0_g1, Pdensi_DN10258_c0_g1d266747, Pdensi_DN10385_c1_g1, Pdensi_DN11148_c0_g1d335521, Pdensi_DN11623_c0_g1d520347, Pdensi_DN11871_c0_g1d458112, Pdensi_DN12630_c0_g1d211812, Pdensi_DN13969_c0_g1d212964, Pdensi_DN14469_c0_g1, Pdensi_DN14686_c0_g2d213578, Pdensi_DN14729_c0_g3, Pdensi_DN15429_c0_g1, Pdensi_DN15439_c0_g1d54251, Pdensi_DN15461_c0_g1d214312, Pdensi…
GO:0003824	2.13865560468376e-08	1	446	9503	catalytic activity	MF	4.44079149372555e-06	MF catalytic activity	Pdensi_DN10236_c0_g1d266707, Pdensi_DN10250_c0_g1d386582, Pdensi_DN102537_c0_g1, Pdensi_DN10385_c1_g1, Pdensi_DN10400_c0_g1d519127, Pdensi_DN10493_c0_g1d386824, Pdensi_DN10692_c0_g1, Pdensi_DN10769_c0_g1d267536, Pdensi_DN11122_c0_g1d104222, Pdensi_DN11481_c0_g1, Pdensi_DN11539_c0_g1d336199, Pdensi_DN11871_c0_g1d458112, Pdensi_DN12205_c0_g1d269792, Pdensi_DN12332_c0_g1d50692, Pdensi_DN12696_c1_g3,…
GO:0009408	2.74557749256222e-08	0.999999993075495	29	239	response to heat	BP	5.6060116435633e-06	BP response to heat	Pdensi_DN10751_c0_g1d49359, Pdensi_DN11848_c0_g1d5764, Pdensi_DN14380_c0_g1d213249, Pdensi_DN15141_c0_g1d214053, Pdensi_DN15461_c0_g1d214312, Pdensi_DN17239_c0_g1d400552, Pdensi_DN18669_c0_g1d532211, Pdensi_DN19120_c1_g2, Pdensi_DN20570_c0_g1, Pdensi_DN20821_c0_g1, Pdensi_DN21264_c2_g1, Pdensi_DN21543_c0_g1d221389, Pdensi_DN22939_c1_g1, Pdensi_DN23629_c0_g4, Pdensi_DN23727_c3_g1, Pdensi_DN25135_c…
GO:0006950	3.4400928562654e-08	1	190	3513	response to stress	BP	6.90894714460778e-06	BP response to stress	Pdensi_DN10236_c0_g1d266707, Pdensi_DN102537_c0_g1, Pdensi_DN10493_c0_g1d386824, Pdensi_DN10553_c0_g1d103553, Pdensi_DN10692_c0_g1, Pdensi_DN10751_c0_g1d49359, Pdensi_DN11245_c0_g1d519946, Pdensi_DN11450_c0_g1, Pdensi_DN11521_c0_g1d336257, Pdensi_DN11848_c0_g1d5764, Pdensi_DN11871_c0_g1d458112, Pdensi_DN13043_c0_g1d460581, Pdensi_DN13190_c0_g2, Pdensi_DN13799_c0_g1d272487, Pdensi_DN14230_c0_g3, P…
GO:0046906	3.65144830763896e-08	0.999999989393664	35	323	tetrapyrrole binding	MF	7.10562307673976e-06	MF tetrapyrrole binding	Pdensi_DN14552_c0_g1d180068, Pdensi_DN15086_c0_g1d213965, Pdensi_DN15901_c0_g2d346209, Pdensi_DN16142_c1_g1, Pdensi_DN16914_c0_g1d185591, Pdensi_DN19131_c0_g1d218111, Pdensi_DN19376_c0_g2, Pdensi_DN19569_c0_g6, Pdensi_DN19864_c2_g1, Pdensi_DN22010_c1_g1, Pdensi_DN22208_c1_g1d20470, Pdensi_DN22738_c1_g1, Pdensi_DN22767_c0_g1, Pdensi_DN22789_c1_g6, Pdensi_DN23148_c0_g6, Pdensi_DN24570_c0_g1, Pdensi…
GO:0055114	3.65402215194356e-08	1	77	1066	oxidation-reduction process	BP	7.10562307673976e-06	BP oxidation-reduction process	Pdensi_DN10769_c0_g1d267536, Pdensi_DN11539_c0_g1d336199, Pdensi_DN11871_c0_g1d458112, Pdensi_DN12205_c0_g1d269792, Pdensi_DN12935_c0_g1d390848, Pdensi_DN13059_c0_g1d390976, Pdensi_DN14508_c0_g1d8354, Pdensi_DN14552_c0_g1d180068, Pdensi_DN15086_c0_g1d213965, Pdensi_DN15901_c0_g2d346209, Pdensi_DN16142_c1_g1, Pdensi_DN16914_c0_g1d185591, Pdensi_DN17691_c0_g2d401637, Pdensi_DN19084_c0_g1d481969, Pd…
GO:0048869	4.84183635474457e-08	1	59	774	cellular developmental process	BP	9.26833393468371e-06	BP cellular developmental process	Pdensi_DN102537_c0_g1, Pdensi_DN10258_c0_g1d266747, Pdensi_DN10751_c0_g1d49359, Pdensi_DN11127_c0_g1d519871, Pdensi_DN12630_c0_g1d211812, Pdensi_DN12936_c0_g1d6825, Pdensi_DN14344_c0_g1d463866, Pdensi_DN14568_c0_g1, Pdensi_DN14686_c0_g1, Pdensi_DN15055_c0_g1d181160, Pdensi_DN15141_c0_g1d214053, Pdensi_DN15221_c0_g1d214075, Pdensi_DN15327_c0_g1, Pdensi_DN15439_c0_g1d54251, Pdensi_DN16222_c0_g1d347…
GO:0050789	5.64398521237206e-08	1	244	4851	regulation of biological process	BP	1.06376096671954e-05	BP regulation of biological process	Pdensi_DN10160_c0_g1d209635, Pdensi_DN10201_c1_g2, Pdensi_DN10250_c0_g1d386582, Pdensi_DN102537_c0_g1, Pdensi_DN10258_c0_g1d266747, Pdensi_DN10354_c0_g1d334260, Pdensi_DN10385_c1_g1, Pdensi_DN10504_c0_g1d455597, Pdensi_DN11122_c0_g1d104222, Pdensi_DN11148_c0_g1d335521, Pdensi_DN11521_c0_g1d336257, Pdensi_DN11575_c0_g1, Pdensi_DN11623_c0_g1d520347, Pdensi_DN11848_c0_g1d5764, Pdensi_DN11871_c0_g1d4…
GO:0008150	5.94261753533131e-08	1	711	16278	biological_process	BP	1.10307587008097e-05	BP biological_process	Pdensi_DN10160_c0_g1d209635, Pdensi_DN10201_c1_g2, Pdensi_DN10236_c0_g1d266707, Pdensi_DN10250_c0_g1d386582, Pdensi_DN102537_c0_g1, Pdensi_DN10258_c0_g1d266747, Pdensi_DN10354_c0_g1d334260, Pdensi_DN10385_c1_g1, Pdensi_DN10400_c0_g1d519127, Pdensi_DN10493_c0_g1d386824, Pdensi_DN10504_c0_g1d455597, Pdensi_DN10553_c0_g1d103553, Pdensi_DN10692_c0_g1, Pdensi_DN10751_c0_g1d49359, Pdensi_DN10769_c0_g1d…
GO:0030570	6.560766431438e-08	0.999999996574444	9	22	pectate lyase activity	MF	1.19964103808279e-05	MF pectate lyase activity	Pdensi_DN20256_c1_g2, Pdensi_DN21097_c0_g7, Pdensi_DN21896_c0_g1d221829, Pdensi_DN25050_c2_g2, Pdensi_DN40101_c2_g1, Pdensi_DN40101_c2_g6, Pdensi_GG_129723_c2_g1, Pdensi_GG_145839_c2_g1, Pdensi_GG_155713_c0_g1
GO:0042445	7.8889502757551e-08	0.999999987044178	17	93	hormone metabolic process	BP	1.421287203357e-05	BP hormone metabolic process	Pdensi_DN14508_c0_g1d8354, Pdensi_DN15429_c0_g1, Pdensi_DN19131_c0_g1d218111, Pdensi_DN19376_c0_g2, Pdensi_DN19522_c1_g3, Pdensi_DN19663_c0_g2d359591, Pdensi_DN19864_c2_g1, Pdensi_DN20840_c1_g1, Pdensi_DN2150_c0_g1d165343, Pdensi_DN22010_c1_g1, Pdensi_DN22738_c1_g1, Pdensi_DN24294_c0_g1, Pdensi_DN24876_c2_g4, Pdensi_DN26680_c0_g1d229530, Pdensi_DN34854_c1_g1, Pdensi_DN73238_c0_g1, Pdensi_GG_11152…
GO:0042446	9.07911532135889e-08	0.999999989623423	13	54	hormone biosynthetic process	BP	1.61200350437634e-05	BP hormone biosynthetic process	Pdensi_DN14508_c0_g1d8354, Pdensi_DN15429_c0_g1, Pdensi_DN19131_c0_g1d218111, Pdensi_DN19522_c1_g3, Pdensi_DN19864_c2_g1, Pdensi_DN20840_c1_g1, Pdensi_DN2150_c0_g1d165343, Pdensi_DN22010_c1_g1, Pdensi_DN22738_c1_g1, Pdensi_DN24294_c0_g1, Pdensi_DN26680_c0_g1d229530, Pdensi_DN73238_c0_g1, Pdensi_GG_111520_c0_g1
GO:0009734	1.00931529476763e-07	0.999999977531901	22	163	auxin-activated signaling pathway	BP	1.7664459537426e-05	BP auxin-activated signaling pathway	Pdensi_DN11575_c0_g1, Pdensi_DN11623_c0_g1d520347, Pdensi_DN14253_c0_g1d52723, Pdensi_DN14469_c0_g1, Pdensi_DN15253_c0_g1d9232, Pdensi_DN15429_c0_g1, Pdensi_DN15439_c0_g1d54251, Pdensi_DN18008_c1_g1, Pdensi_DN20184_c1_g1d411065, Pdensi_DN20580_c1_g1, Pdensi_DN20745_c4_g3, Pdensi_DN21522_c0_g5, Pdensi_DN22647_c0_g1, Pdensi_DN23432_c0_g2d129670, Pdensi_DN23815_c2_g1, Pdensi_DN2649_c0_g1d99119, Pden…
GO:0048367	1.19170482492608e-07	0.999999963997749	32	310	shoot system development	BP	1.99001606599403e-05	BP shoot system development	Pdensi_DN11554_c0_g1d520300, Pdensi_DN15055_c0_g1d181160, Pdensi_DN16624_c2_g1, Pdensi_DN17443_c2_g1, Pdensi_DN17532_c0_g1d113246, Pdensi_DN17836_c0_g1, Pdensi_DN18888_c0_g1d405534, Pdensi_DN19809_c1_g1, Pdensi_DN19842_c0_g1d360987, Pdensi_DN20238_c3_g6, Pdensi_DN20385_c1_g1, Pdensi_DN20998_c1_g1, Pdensi_DN21044_c1_g1, Pdensi_DN21047_c1_g4, Pdensi_DN21144_c0_g1d64804, Pdensi_DN21269_c2_g1, Pdensi…
GO:0000975	1.20203402892464e-07	0.999999962247183	34	325	NA	NA	1.99001606599403e-05	none	Pdensi_DN10160_c0_g1d209635, Pdensi_DN11521_c0_g1d336257, Pdensi_DN12630_c0_g1d211812, Pdensi_DN12936_c0_g1d6825, Pdensi_DN15055_c0_g1d181160, Pdensi_DN15221_c0_g1d214075, Pdensi_DN16340_c0_g1d55657, Pdensi_DN17635_c0_g1, Pdensi_DN17770_c0_g3, Pdensi_DN17836_c0_g1, Pdensi_DN18081_c1_g3, Pdensi_DN18878_c0_g4, Pdensi_DN19025_c1_g3, Pdensi_DN19025_c1_g4, Pdensi_DN20270_c0_g3d290192, Pdensi_DN20401_c…
GO:0001067	1.20203402892464e-07	0.999999962247183	34	325	regulatory region nucleic acid binding	MF	1.99001606599403e-05	MF regulatory region nucleic acid binding	Pdensi_DN10160_c0_g1d209635, Pdensi_DN11521_c0_g1d336257, Pdensi_DN12630_c0_g1d211812, Pdensi_DN12936_c0_g1d6825, Pdensi_DN15055_c0_g1d181160, Pdensi_DN15221_c0_g1d214075, Pdensi_DN16340_c0_g1d55657, Pdensi_DN17635_c0_g1, Pdensi_DN17770_c0_g3, Pdensi_DN17836_c0_g1, Pdensi_DN18081_c1_g3, Pdensi_DN18878_c0_g4, Pdensi_DN19025_c1_g3, Pdensi_DN19025_c1_g4, Pdensi_DN20270_c0_g3d290192, Pdensi_DN20401_c…
GO:0044212	1.20203402892464e-07	0.999999962247183	34	325	transcription regulatory region DNA binding	MF	1.99001606599403e-05	MF transcription regulatory region DNA binding	Pdensi_DN10160_c0_g1d209635, Pdensi_DN11521_c0_g1d336257, Pdensi_DN12630_c0_g1d211812, Pdensi_DN12936_c0_g1d6825, Pdensi_DN15055_c0_g1d181160, Pdensi_DN15221_c0_g1d214075, Pdensi_DN16340_c0_g1d55657, Pdensi_DN17635_c0_g1, Pdensi_DN17770_c0_g3, Pdensi_DN17836_c0_g1, Pdensi_DN18081_c1_g3, Pdensi_DN18878_c0_g4, Pdensi_DN19025_c1_g3, Pdensi_DN19025_c1_g4, Pdensi_DN20270_c0_g3d290192, Pdensi_DN20401_c…
GO:0009056	1.29555468656968e-07	1	108	1744	catabolic process	BP	2.11624539535535e-05	BP catabolic process	Pdensi_DN11539_c0_g1d336199, Pdensi_DN12747_c0_g2, Pdensi_DN13799_c0_g1d272487, Pdensi_DN14043_c1_g1d523607, Pdensi_DN14145_c0_g1d213104, Pdensi_DN14230_c0_g3, Pdensi_DN14895_c0_g1, Pdensi_DN15086_c0_g1d213965, Pdensi_DN15221_c0_g5, Pdensi_DN15418_c0_g2d466840, Pdensi_DN15483_c1_g3, Pdensi_DN15483_c1_g4, Pdensi_DN15855_c0_g1d468400, Pdensi_DN15901_c0_g2d346209, Pdensi_DN16142_c1_g1, Pdensi_DN1631…
GO:0045490	1.45886610298242e-07	0.999999980481454	14	65	pectin catabolic process	BP	2.35165376679443e-05	BP pectin catabolic process	Pdensi_DN12747_c0_g2, Pdensi_DN19879_c2_g1, Pdensi_DN20256_c1_g2, Pdensi_DN21097_c0_g7, Pdensi_DN21896_c0_g1d221829, Pdensi_DN24325_c0_g2, Pdensi_DN25050_c2_g2, Pdensi_DN40101_c2_g1, Pdensi_DN40101_c2_g6, Pdensi_DN7034_c0_g1d263187, Pdensi_GG_129723_c2_g1, Pdensi_GG_145839_c2_g1, Pdensi_GG_155713_c0_g1, Pdensi_GG_339_c1_g1
GO:0016837	1.62557515211171e-07	0.999999990200454	9	24	carbon-oxygen lyase activity, acting on polysaccharides	MF	2.58635340110657e-05	MF carbon-oxygen lyase activity, acting on polysaccharides	Pdensi_DN20256_c1_g2, Pdensi_DN21097_c0_g7, Pdensi_DN21896_c0_g1d221829, Pdensi_DN25050_c2_g2, Pdensi_DN40101_c2_g1, Pdensi_DN40101_c2_g6, Pdensi_GG_129723_c2_g1, Pdensi_GG_145839_c2_g1, Pdensi_GG_155713_c0_g1
GO:0042743	2.07606195560272e-07	0.999999963179591	17	99	hydrogen peroxide metabolic process	BP	3.26074807924216e-05	BP hydrogen peroxide metabolic process	Pdensi_DN11871_c0_g1d458112, Pdensi_DN15086_c0_g1d213965, Pdensi_DN15901_c0_g2d346209, Pdensi_DN16142_c1_g1, Pdensi_DN19569_c0_g6, Pdensi_DN22767_c0_g1, Pdensi_DN22789_c1_g6, Pdensi_DN23148_c0_g6, Pdensi_DN24570_c0_g1, Pdensi_DN24572_c0_g2d72253, Pdensi_DN26695_c0_g4, Pdensi_DN33925_c0_g1d313047, Pdensi_DN39032_c1_g1, Pdensi_DN39203_c0_g5, Pdensi_DN5196_c0_g1d449159, Pdensi_DN9202_c0_g1d453502, P…
GO:0051259	2.13605551518569e-07	0.999999957035386	19	123	protein complex oligomerization	BP	3.31250836918226e-05	BP protein complex oligomerization	Pdensi_DN18290_c0_g1d477683, Pdensi_DN18669_c0_g1d532211, Pdensi_DN19120_c1_g2, Pdensi_DN19693_c0_g1d409066, Pdensi_DN21087_c1_g1, Pdensi_DN21264_c2_g1, Pdensi_DN21543_c0_g1d221389, Pdensi_DN21575_c0_g1d418880, Pdensi_DN21575_c0_g1d418882, Pdensi_DN24084_c1_g6, Pdensi_DN25135_c0_g1, Pdensi_DN25622_c2_g2, Pdensi_DN26569_c0_g1d430218, Pdensi_DN47344_c0_g1d249493, Pdensi_DN8836_c0_g1d331994, Pdensi_…
GO:0042744	2.23161736506695e-07	0.999999963038832	16	87	hydrogen peroxide catabolic process	BP	3.4174430424294e-05	BP hydrogen peroxide catabolic process	Pdensi_DN15086_c0_g1d213965, Pdensi_DN15901_c0_g2d346209, Pdensi_DN16142_c1_g1, Pdensi_DN19569_c0_g6, Pdensi_DN22767_c0_g1, Pdensi_DN22789_c1_g6, Pdensi_DN23148_c0_g6, Pdensi_DN24570_c0_g1, Pdensi_DN24572_c0_g2d72253, Pdensi_DN26695_c0_g4, Pdensi_DN33925_c0_g1d313047, Pdensi_DN39032_c1_g1, Pdensi_DN39203_c0_g5, Pdensi_DN5196_c0_g1d449159, Pdensi_DN9202_c0_g1d453502, Pdensi_GG_115164_c0_g1
GO:0004601	2.314528701428e-07	0.999999953192806	19	123	peroxidase activity	MF	3.4695444142701e-05	MF peroxidase activity	Pdensi_DN11871_c0_g1d458112, Pdensi_DN15086_c0_g1d213965, Pdensi_DN15901_c0_g2d346209, Pdensi_DN16142_c1_g1, Pdensi_DN16319_c0_g1d111066, Pdensi_DN18878_c0_g4, Pdensi_DN19569_c0_g6, Pdensi_DN22767_c0_g1, Pdensi_DN22789_c1_g6, Pdensi_DN23148_c0_g6, Pdensi_DN24570_c0_g1, Pdensi_DN24572_c0_g2d72253, Pdensi_DN26695_c0_g4, Pdensi_DN33925_c0_g1d313047, Pdensi_DN39032_c1_g1, Pdensi_DN39203_c0_g5, Pdensi…
GO:0010393	2.32228097273813e-07	0.999999948010999	21	149	galacturonan metabolic process	BP	3.4695444142701e-05	BP galacturonan metabolic process	Pdensi_DN12747_c0_g2, Pdensi_DN17377_c0_g1, Pdensi_DN19474_c1_g1, Pdensi_DN19879_c2_g1, Pdensi_DN20238_c3_g6, Pdensi_DN20256_c1_g2, Pdensi_DN21097_c0_g7, Pdensi_DN21896_c0_g1d221829, Pdensi_DN23253_c0_g1d129038, Pdensi_DN23914_c0_g1d497570, Pdensi_DN24325_c0_g2, Pdensi_DN25050_c2_g2, Pdensi_DN290_c0_g1d164067, Pdensi_DN38678_c0_g1d510642, Pdensi_DN40101_c2_g1, Pdensi_DN40101_c2_g6, Pdensi_DN7034_…
GO:0050794	3.21945701854103e-07	1	213	4223	regulation of cellular process	BP	4.75199613664411e-05	BP regulation of cellular process	Pdensi_DN10160_c0_g1d209635, Pdensi_DN10201_c1_g2, Pdensi_DN10250_c0_g1d386582, Pdensi_DN102537_c0_g1, Pdensi_DN10258_c0_g1d266747, Pdensi_DN10354_c0_g1d334260, Pdensi_DN10385_c1_g1, Pdensi_DN10504_c0_g1d455597, Pdensi_DN11122_c0_g1d104222, Pdensi_DN11148_c0_g1d335521, Pdensi_DN11521_c0_g1d336257, Pdensi_DN11575_c0_g1, Pdensi_DN11623_c0_g1d520347, Pdensi_DN11848_c0_g1d5764, Pdensi_DN11871_c0_g1d4…
GO:0000976	4.02953739777267e-07	0.999999910640843	20	141	transcription regulatory region sequence-specific DNA binding	MF	5.87688841191821e-05	MF transcription regulatory region sequence-specific DNA binding	Pdensi_DN11521_c0_g1d336257, Pdensi_DN15055_c0_g1d181160, Pdensi_DN15221_c0_g1d214075, Pdensi_DN17635_c0_g1, Pdensi_DN17770_c0_g3, Pdensi_DN17836_c0_g1, Pdensi_DN18081_c1_g3, Pdensi_DN18878_c0_g4, Pdensi_DN20270_c0_g3d290192, Pdensi_DN20401_c0_g1d63113, Pdensi_DN20570_c0_g1, Pdensi_DN21385_c0_g1, Pdensi_DN21385_c0_g2, Pdensi_DN22155_c0_g1, Pdensi_DN23629_c0_g4, Pdensi_DN23995_c1_g1, Pdensi_DN2660…
GO:0016998	4.22799192665555e-07	0.999999963333471	10	34	cell wall macromolecule catabolic process	BP	6.09377989334789e-05	BP cell wall macromolecule catabolic process	Pdensi_DN14230_c0_g3, Pdensi_DN15221_c0_g5, Pdensi_DN15418_c0_g2d466840, Pdensi_DN37381_c0_g1d240517, Pdensi_DN40249_c1_g1, Pdensi_DN9005_c0_g1d265316, Pdensi_GG_111523_c0_g1, Pdensi_GG_18818_c0_g1, Pdensi_GG_37132_c0_g1, Pdensi_GG_57086_c0_g1
GO:0072593	4.57724720741268e-07	0.999999902684967	19	129	reactive oxygen species metabolic process	BP	6.52044831837358e-05	BP reactive oxygen species metabolic process	Pdensi_DN11871_c0_g1d458112, Pdensi_DN14686_c0_g1, Pdensi_DN15086_c0_g1d213965, Pdensi_DN15901_c0_g2d346209, Pdensi_DN16142_c1_g1, Pdensi_DN19569_c0_g6, Pdensi_DN22767_c0_g1, Pdensi_DN22789_c1_g6, Pdensi_DN23148_c0_g6, Pdensi_DN24324_c0_g1, Pdensi_DN24570_c0_g1, Pdensi_DN24572_c0_g2d72253, Pdensi_DN26695_c0_g4, Pdensi_DN33925_c0_g1d313047, Pdensi_DN39032_c1_g1, Pdensi_DN39203_c0_g5, Pdensi_DN5196…
GO:0016684	5.08466876526746e-07	0.999999891102642	19	129	oxidoreductase activity, acting on peroxide as acceptor	MF	7.16003184405651e-05	MF oxidoreductase activity, acting on peroxide as acceptor	Pdensi_DN11871_c0_g1d458112, Pdensi_DN15086_c0_g1d213965, Pdensi_DN15901_c0_g2d346209, Pdensi_DN16142_c1_g1, Pdensi_DN16319_c0_g1d111066, Pdensi_DN18878_c0_g4, Pdensi_DN19569_c0_g6, Pdensi_DN22767_c0_g1, Pdensi_DN22789_c1_g6, Pdensi_DN23148_c0_g6, Pdensi_DN24570_c0_g1, Pdensi_DN24572_c0_g2d72253, Pdensi_DN26695_c0_g4, Pdensi_DN33925_c0_g1d313047, Pdensi_DN39032_c1_g1, Pdensi_DN39203_c0_g5, Pdensi…
GO:0000302	5.30064758097071e-07	0.999999869234148	22	168	response to reactive oxygen species	BP	7.37934471755365e-05	BP response to reactive oxygen species	Pdensi_DN15895_c0_g1, Pdensi_DN18669_c0_g1d532211, Pdensi_DN19120_c1_g2, Pdensi_DN21264_c2_g1, Pdensi_DN21421_c1_g1, Pdensi_DN21543_c0_g1d221389, Pdensi_DN22188_c2_g3, Pdensi_DN22636_c0_g1, Pdensi_DN24324_c0_g1, Pdensi_DN24633_c1_g1, Pdensi_DN25135_c0_g1, Pdensi_DN25622_c2_g2, Pdensi_DN26569_c0_g1d430218, Pdensi_DN37404_c0_g1d89047, Pdensi_DN63696_c0_g1, Pdensi_DN8836_c0_g1d331994, Pdensi_GG_1374…
GO:0030154	6.40769125724436e-07	0.999999764602119	38	429	cell differentiation	BP	8.82029501039333e-05	BP cell differentiation	Pdensi_DN102537_c0_g1, Pdensi_DN12630_c0_g1d211812, Pdensi_DN12936_c0_g1d6825, Pdensi_DN14344_c0_g1d463866, Pdensi_DN14568_c0_g1, Pdensi_DN15055_c0_g1d181160, Pdensi_DN15221_c0_g1d214075, Pdensi_DN16333_c0_g1d278592, Pdensi_DN16340_c0_g1d55657, Pdensi_DN17128_c0_g1d56912, Pdensi_DN17532_c0_g1d113246, Pdensi_DN17836_c0_g1, Pdensi_DN19025_c1_g3, Pdensi_DN19025_c1_g4, Pdensi_DN19842_c0_g1d360987, Pd…
GO:0009266	6.58710234429925e-07	0.999999746804688	43	504	response to temperature stimulus	BP	8.96651009111223e-05	BP response to temperature stimulus	Pdensi_DN10751_c0_g1d49359, Pdensi_DN11521_c0_g1d336257, Pdensi_DN11848_c0_g1d5764, Pdensi_DN14380_c0_g1d213249, Pdensi_DN15141_c0_g1d214053, Pdensi_DN15461_c0_g1d214312, Pdensi_DN15782_c0_g2d468050, Pdensi_DN16222_c0_g1d347070, Pdensi_DN17239_c0_g1d400552, Pdensi_DN17735_c0_g1d12535, Pdensi_DN18669_c0_g1d532211, Pdensi_DN19120_c1_g2, Pdensi_DN20570_c0_g1, Pdensi_DN20821_c0_g1, Pdensi_DN20834_c0_…
GO:0048731	7.08681199434057e-07	0.999999763975634	32	337	system development	BP	9.5407179936996e-05	BP system development	Pdensi_DN11554_c0_g1d520300, Pdensi_DN15055_c0_g1d181160, Pdensi_DN16624_c2_g1, Pdensi_DN17443_c2_g1, Pdensi_DN17532_c0_g1d113246, Pdensi_DN17836_c0_g1, Pdensi_DN18888_c0_g1d405534, Pdensi_DN19809_c1_g1, Pdensi_DN19842_c0_g1d360987, Pdensi_DN20238_c3_g6, Pdensi_DN20385_c1_g1, Pdensi_DN20998_c1_g1, Pdensi_DN21044_c1_g1, Pdensi_DN21047_c1_g4, Pdensi_DN21144_c0_g1d64804, Pdensi_DN21269_c2_g1, Pdensi…
GO:1990837	7.64974877426645e-07	0.999999806474155	22	175	sequence-specific double-stranded DNA binding	MF	0.000101866382862542	MF sequence-specific double-stranded DNA binding	Pdensi_DN11521_c0_g1d336257, Pdensi_DN15055_c0_g1d181160, Pdensi_DN15221_c0_g1d214075, Pdensi_DN17635_c0_g1, Pdensi_DN17770_c0_g3, Pdensi_DN17836_c0_g1, Pdensi_DN18081_c1_g3, Pdensi_DN18391_c0_g1d283647, Pdensi_DN18878_c0_g4, Pdensi_DN19596_c0_g1, Pdensi_DN20270_c0_g3d290192, Pdensi_DN20401_c0_g1d63113, Pdensi_DN20570_c0_g1, Pdensi_DN21385_c0_g1, Pdensi_DN21385_c0_g2, Pdensi_DN22155_c0_g1, Pdensi…
GO:0045488	8.24981657462148e-07	0.999999807623903	20	147	pectin metabolic process	BP	0.000108675809522245	BP pectin metabolic process	Pdensi_DN12747_c0_g2, Pdensi_DN17377_c0_g1, Pdensi_DN19474_c1_g1, Pdensi_DN19879_c2_g1, Pdensi_DN20256_c1_g2, Pdensi_DN21097_c0_g7, Pdensi_DN21896_c0_g1d221829, Pdensi_DN23253_c0_g1d129038, Pdensi_DN23914_c0_g1d497570, Pdensi_DN24325_c0_g2, Pdensi_DN25050_c2_g2, Pdensi_DN290_c0_g1d164067, Pdensi_DN38678_c0_g1d510642, Pdensi_DN40101_c2_g1, Pdensi_DN40101_c2_g6, Pdensi_DN7034_c0_g1d263187, Pdensi_G…
GO:0042542	8.34013896505761e-07	0.999999856569099	15	85	response to hydrogen peroxide	BP	0.000108696853681831	BP response to hydrogen peroxide	Pdensi_DN18669_c0_g1d532211, Pdensi_DN19120_c1_g2, Pdensi_DN21264_c2_g1, Pdensi_DN21543_c0_g1d221389, Pdensi_DN25135_c0_g1, Pdensi_DN25622_c2_g2, Pdensi_DN26569_c0_g1d430218, Pdensi_DN37404_c0_g1d89047, Pdensi_DN63696_c0_g1, Pdensi_DN8836_c0_g1d331994, Pdensi_GG_137421_c0_g1, Pdensi_GG_39684_c1_g1, Pdensi_GG_58086_c0_g1, Pdensi_GG_59998_c0_g1, Pdensi_GG_9695_c0_g1
GO:0003677	8.48695274834423e-07	0.999999675658321	127	2242	DNA binding	MF	0.000109445955915753	MF DNA binding	Pdensi_DN10160_c0_g1d209635, Pdensi_DN10236_c0_g1d266707, Pdensi_DN102537_c0_g1, Pdensi_DN10493_c0_g1d386824, Pdensi_DN10504_c0_g1d455597, Pdensi_DN10692_c0_g1, Pdensi_DN11122_c0_g1d104222, Pdensi_DN11148_c0_g1d335521, Pdensi_DN11521_c0_g1d336257, Pdensi_DN12094_c0_g1d458612, Pdensi_DN12630_c0_g1d211812, Pdensi_DN12936_c0_g1d6825, Pdensi_DN13190_c0_g2, Pdensi_DN14344_c0_g1d463866, Pdensi_DN14729_…
GO:0033993	9.9817721239993e-07	0.999999626485199	38	429	response to lipid	BP	0.000127381969053245	BP response to lipid	Pdensi_DN10258_c0_g1d266747, Pdensi_DN11148_c0_g1d335521, Pdensi_DN12630_c0_g1d211812, Pdensi_DN13969_c0_g1d212964, Pdensi_DN14729_c0_g3, Pdensi_DN15429_c0_g1, Pdensi_DN15461_c0_g1d214312, Pdensi_DN16531_c0_g1d279248, Pdensi_DN17239_c0_g1d400552, Pdensi_DN17691_c0_g2d401637, Pdensi_DN17735_c0_g1d12535, Pdensi_DN17833_c0_g1d282233, Pdensi_DN17867_c0_g1d530420, Pdensi_DN19025_c1_g3, Pdensi_DN19376_…
GO:0008061	1.02789584720746e-06	0.999999936078283	8	22	chitin binding	MF	0.000129822185815862	MF chitin binding	Pdensi_DN14230_c0_g3, Pdensi_DN15221_c0_g5, Pdensi_DN21911_c0_g1d19842, Pdensi_DN24299_c0_g1d428145, Pdensi_DN37381_c0_g1d240517, Pdensi_DN40249_c1_g1, Pdensi_GG_18818_c0_g1, Pdensi_GG_57086_c0_g1
GO:0044550	1.37756909598311e-06	0.999999611808007	24	206	secondary metabolite biosynthetic process	BP	0.000172210193825398	BP secondary metabolite biosynthetic process	Pdensi_DN14528_c0_g1, Pdensi_DN15086_c0_g1d213965, Pdensi_DN16142_c1_g1, Pdensi_DN17377_c0_g1, Pdensi_DN18910_c0_g1d285192, Pdensi_DN18962_c1_g1, Pdensi_DN19025_c1_g3, Pdensi_DN19519_c0_g5, Pdensi_DN19743_c0_g2, Pdensi_DN20766_c0_g1, Pdensi_DN22089_c2_g2, Pdensi_DN22200_c1_g5, Pdensi_DN23914_c0_g1d497570, Pdensi_DN24354_c2_g1, Pdensi_DN24773_c0_g1d555703, Pdensi_DN25789_c1_g2, Pdensi_DN290_c0_g1d…
GO:0046271	1.62533240659467e-06	0.999999831039074	10	39	phenylpropanoid catabolic process	BP	0.000201130780941326	BP phenylpropanoid catabolic process	Pdensi_DN11539_c0_g1d336199, Pdensi_DN14043_c1_g1d523607, Pdensi_DN18549_c0_g3d354668, Pdensi_DN20631_c2_g1, Pdensi_DN20766_c0_g1, Pdensi_DN21246_c1_g1d18502, Pdensi_DN27378_c0_g1d140778, Pdensi_DN33782_c0_g1d373899, Pdensi_DN39247_c0_g1d441442, Pdensi_GG_57820_c0_g1
GO:0005975	2.54519845046164e-06	0.999998885592328	66	974	carbohydrate metabolic process	BP	0.000311812262166056	BP carbohydrate metabolic process	Pdensi_DN12747_c0_g2, Pdensi_DN14230_c0_g3, Pdensi_DN15221_c0_g5, Pdensi_DN15418_c0_g2d466840, Pdensi_DN15512_c0_g1d214428, Pdensi_DN16094_c0_g1d346425, Pdensi_DN17377_c0_g1, Pdensi_DN17518_c0_g1, Pdensi_DN17700_c0_g1, Pdensi_DN17724_c0_g1, Pdensi_DN17743_c0_g1d282049, Pdensi_DN17761_c0_g1d216447, Pdensi_DN18423_c1_g1, Pdensi_DN19474_c1_g1, Pdensi_DN19533_c0_g1d287290, Pdensi_DN19879_c2_g1, Pdens…
GO:0046983	2.71234955643162e-06	0.999998802266605	53	708	protein dimerization activity	MF	0.000328999944711324	MF protein dimerization activity	Pdensi_DN11521_c0_g1d336257, Pdensi_DN13190_c0_g2, Pdensi_DN13267_c0_g2d339581, Pdensi_DN15055_c0_g1d181160, Pdensi_DN15221_c0_g1d214075, Pdensi_DN15429_c0_g1, Pdensi_DN15433_c0_g1d214322, Pdensi_DN15526_c0_g1, Pdensi_DN16222_c0_g1d347070, Pdensi_DN16271_c1_g1, Pdensi_DN16905_c1_g1, Pdensi_DN16978_c0_g1d215734, Pdensi_DN17135_c0_g2, Pdensi_DN17635_c0_g1, Pdensi_DN17770_c0_g3, Pdensi_DN17836_c0_g1…
GO:0004568	2.94720592174063e-06	0.999999837935304	7	18	chitinase activity	MF	0.000340624714596645	MF chitinase activity	Pdensi_DN14230_c0_g3, Pdensi_DN15221_c0_g5, Pdensi_DN21911_c0_g1d19842, Pdensi_DN37381_c0_g1d240517, Pdensi_DN40249_c1_g1, Pdensi_GG_18818_c0_g1, Pdensi_GG_57086_c0_g1
GO:0006030	2.94720592174063e-06	0.999999837935304	7	18	chitin metabolic process	BP	0.000340624714596645	BP chitin metabolic process	Pdensi_DN14230_c0_g3, Pdensi_DN15221_c0_g5, Pdensi_DN21911_c0_g1d19842, Pdensi_DN37381_c0_g1d240517, Pdensi_DN40249_c1_g1, Pdensi_GG_18818_c0_g1, Pdensi_GG_57086_c0_g1
GO:0006032	2.94720592174063e-06	0.999999837935304	7	18	chitin catabolic process	BP	0.000340624714596645	BP chitin catabolic process	Pdensi_DN14230_c0_g3, Pdensi_DN15221_c0_g5, Pdensi_DN21911_c0_g1d19842, Pdensi_DN37381_c0_g1d240517, Pdensi_DN40249_c1_g1, Pdensi_GG_18818_c0_g1, Pdensi_GG_57086_c0_g1
GO:0046348	2.94720592174063e-06	0.999999837935304	7	18	amino sugar catabolic process	BP	0.000340624714596645	BP amino sugar catabolic process	Pdensi_DN14230_c0_g3, Pdensi_DN15221_c0_g5, Pdensi_DN21911_c0_g1d19842, Pdensi_DN37381_c0_g1d240517, Pdensi_DN40249_c1_g1, Pdensi_GG_18818_c0_g1, Pdensi_GG_57086_c0_g1
GO:1901072	2.94720592174063e-06	0.999999837935304	7	18	glucosamine-containing compound catabolic process	BP	0.000340624714596645	BP glucosamine-containing compound catabolic process	Pdensi_DN14230_c0_g3, Pdensi_DN15221_c0_g5, Pdensi_DN21911_c0_g1d19842, Pdensi_DN37381_c0_g1d240517, Pdensi_DN40249_c1_g1, Pdensi_GG_18818_c0_g1, Pdensi_GG_57086_c0_g1
GO:0046274	3.02504857468246e-06	0.999999714403056	9	33	lignin catabolic process	BP	0.000343146945263286	BP lignin catabolic process	Pdensi_DN11539_c0_g1d336199, Pdensi_DN14043_c1_g1d523607, Pdensi_DN18549_c0_g3d354668, Pdensi_DN20631_c2_g1, Pdensi_DN21246_c1_g1d18502, Pdensi_DN27378_c0_g1d140778, Pdensi_DN33782_c0_g1d373899, Pdensi_DN39247_c0_g1d441442, Pdensi_GG_57820_c0_g1
GO:0052716	3.02504857468246e-06	0.999999714403056	9	33	hydroquinone:oxygen oxidoreductase activity	MF	0.000343146945263286	MF hydroquinone:oxygen oxidoreductase activity	Pdensi_DN11539_c0_g1d336199, Pdensi_DN14043_c1_g1d523607, Pdensi_DN18549_c0_g3d354668, Pdensi_DN20631_c2_g1, Pdensi_DN21246_c1_g1d18502, Pdensi_DN27378_c0_g1d140778, Pdensi_DN33782_c0_g1d373899, Pdensi_DN39247_c0_g1d441442, Pdensi_GG_57820_c0_g1
GO:0044710	3.07378154606773e-06	0.999998160886105	192	3705	NA	NA	0.000345476125879594	none	Pdensi_DN10400_c0_g1d519127, Pdensi_DN10769_c0_g1d267536, Pdensi_DN11539_c0_g1d336199, Pdensi_DN11871_c0_g1d458112, Pdensi_DN12205_c0_g1d269792, Pdensi_DN12935_c0_g1d390848, Pdensi_DN12936_c0_g1d6825, Pdensi_DN13059_c0_g1d390976, Pdensi_DN14043_c1_g1d523607, Pdensi_DN14145_c0_g1d213104, Pdensi_DN14508_c0_g1d8354, Pdensi_DN14528_c0_g1, Pdensi_DN14552_c0_g1d180068, Pdensi_DN14900_c0_g1d275032, Pden…
GO:0005634	3.27339718555618e-06	0.999997902450948	215	4340	nucleus	CC	0.000364567172002261	CC nucleus	Pdensi_DN10201_c1_g2, Pdensi_DN10236_c0_g1d266707, Pdensi_DN102537_c0_g1, Pdensi_DN10354_c0_g1d334260, Pdensi_DN10385_c1_g1, Pdensi_DN10493_c0_g1d386824, Pdensi_DN10504_c0_g1d455597, Pdensi_DN10837_c0_g1d49433, Pdensi_DN11148_c0_g1d335521, Pdensi_DN11245_c0_g1d519946, Pdensi_DN11450_c0_g1, Pdensi_DN11521_c0_g1d336257, Pdensi_DN11623_c0_g1d520347, Pdensi_DN12094_c0_g1d458612, Pdensi_DN12630_c0_g1d…
GO:0004674	3.31517214505006e-06	0.999998550806391	64	973	protein serine/threonine kinase activity	MF	0.000365893459000074	MF protein serine/threonine kinase activity	Pdensi_DN102537_c0_g1, Pdensi_DN10385_c1_g1, Pdensi_DN12891_c0_g1d338749, Pdensi_DN13443_c0_g1d522706, Pdensi_DN15253_c0_g1d9232, Pdensi_DN15895_c0_g1, Pdensi_DN16490_c1_g5, Pdensi_DN16531_c0_g1d279248, Pdensi_DN17291_c0_g1d57060, Pdensi_DN18761_c0_g1d405222, Pdensi_DN19016_c0_g3, Pdensi_DN19926_c0_g1, Pdensi_DN19979_c1_g3d487380, Pdensi_DN20163_c0_g1d62509, Pdensi_DN20315_c0_g1d290251, Pdensi_DN…
GO:0009699	3.4160069426877e-06	0.999999046602012	22	187	phenylpropanoid biosynthetic process	BP	0.000373656259418455	BP phenylpropanoid biosynthetic process	Pdensi_DN15086_c0_g1d213965, Pdensi_DN16142_c1_g1, Pdensi_DN17377_c0_g1, Pdensi_DN18910_c0_g1d285192, Pdensi_DN19025_c1_g3, Pdensi_DN19519_c0_g5, Pdensi_DN19743_c0_g2, Pdensi_DN20766_c0_g1, Pdensi_DN22089_c2_g2, Pdensi_DN22200_c1_g5, Pdensi_DN23914_c0_g1d497570, Pdensi_DN24354_c2_g1, Pdensi_DN24773_c0_g1d555703, Pdensi_DN25789_c1_g2, Pdensi_DN290_c0_g1d164067, Pdensi_DN38678_c0_g1d510642, Pdensi_…
GO:0004672	3.73445102386387e-06	0.999998188003973	68	1061	protein kinase activity	MF	0.000404873977817312	MF protein kinase activity	Pdensi_DN102537_c0_g1, Pdensi_DN10385_c1_g1, Pdensi_DN12891_c0_g1d338749, Pdensi_DN13443_c0_g1d522706, Pdensi_DN13572_c0_g1d51959, Pdensi_DN15253_c0_g1d9232, Pdensi_DN15895_c0_g1, Pdensi_DN16490_c1_g5, Pdensi_DN16531_c0_g1d279248, Pdensi_DN17291_c0_g1d57060, Pdensi_DN18564_c0_g3, Pdensi_DN18761_c0_g1d405222, Pdensi_DN19016_c0_g3, Pdensi_DN19926_c0_g1, Pdensi_DN19979_c1_g3d487380, Pdensi_DN20163_c…
GO:1902680	4.45887842930721e-06	0.999998276789421	35	412	positive regulation of RNA biosynthetic process	BP	0.000475006257716892	BP positive regulation of RNA biosynthetic process	Pdensi_DN102537_c0_g1, Pdensi_DN11521_c0_g1d336257, Pdensi_DN12094_c0_g1d458612, Pdensi_DN12630_c0_g1d211812, Pdensi_DN14344_c0_g1d463866, Pdensi_DN15055_c0_g1d181160, Pdensi_DN15221_c0_g1d214075, Pdensi_DN15429_c0_g1, Pdensi_DN15782_c0_g2d468050, Pdensi_DN16222_c0_g1d347070, Pdensi_DN17239_c0_g1d400552, Pdensi_DN17635_c0_g1, Pdensi_DN17836_c0_g1, Pdensi_DN18081_c1_g3, Pdensi_DN18878_c0_g4, Pdens…
GO:1903508	4.45887842930721e-06	0.999998276789421	35	412	positive regulation of nucleic acid-templated transcription	BP	0.000475006257716892	BP positive regulation of nucleic acid-templated transcription	Pdensi_DN102537_c0_g1, Pdensi_DN11521_c0_g1d336257, Pdensi_DN12094_c0_g1d458612, Pdensi_DN12630_c0_g1d211812, Pdensi_DN14344_c0_g1d463866, Pdensi_DN15055_c0_g1d181160, Pdensi_DN15221_c0_g1d214075, Pdensi_DN15429_c0_g1, Pdensi_DN15782_c0_g2d468050, Pdensi_DN16222_c0_g1d347070, Pdensi_DN17239_c0_g1d400552, Pdensi_DN17635_c0_g1, Pdensi_DN17836_c0_g1, Pdensi_DN18081_c1_g3, Pdensi_DN18878_c0_g4, Pdens…
GO:0006026	4.53962205601902e-06	0.999999727549388	7	19	aminoglycan catabolic process	BP	0.000479438877657664	BP aminoglycan catabolic process	Pdensi_DN14230_c0_g3, Pdensi_DN15221_c0_g5, Pdensi_DN21911_c0_g1d19842, Pdensi_DN37381_c0_g1d240517, Pdensi_DN40249_c1_g1, Pdensi_GG_18818_c0_g1, Pdensi_GG_57086_c0_g1
GO:0016052	6.01416685973869e-06	0.999997933120184	28	290	carbohydrate catabolic process	BP	0.000629739813663749	BP carbohydrate catabolic process	Pdensi_DN12747_c0_g2, Pdensi_DN14230_c0_g3, Pdensi_DN15221_c0_g5, Pdensi_DN17518_c0_g1, Pdensi_DN19879_c2_g1, Pdensi_DN20151_c0_g1d289656, Pdensi_DN20256_c1_g2, Pdensi_DN21097_c0_g7, Pdensi_DN21590_c0_g1d65540, Pdensi_DN21896_c0_g1d221829, Pdensi_DN21911_c0_g1d19842, Pdensi_DN23308_c0_g1d427354, Pdensi_DN24097_c0_g1d71155, Pdensi_DN24325_c0_g2, Pdensi_DN25050_c2_g2, Pdensi_DN37381_c0_g1d240517, P…
GO:0031224	7.21597996917609e-06	0.999995165111315	194	3837	intrinsic component of membrane	CC	0.00074917771696929	CC intrinsic component of membrane	Pdensi_DN10400_c0_g1d519127, Pdensi_DN10553_c0_g1d103553, Pdensi_DN11848_c0_g1d5764, Pdensi_DN11871_c0_g1d458112, Pdensi_DN12891_c0_g1d338749, Pdensi_DN13059_c0_g1d390976, Pdensi_DN13761_c0_g1, Pdensi_DN13885_c0_g1d212868, Pdensi_DN13969_c0_g1d212964, Pdensi_DN14528_c0_g1, Pdensi_DN14541_c0_g1d8394, Pdensi_DN14552_c0_g1d180068, Pdensi_DN14985_c0_g1d394887, Pdensi_DN15461_c0_g1d214312, Pdensi_DN15…
GO:0004497	8.26990810043858e-06	0.999997465669635	23	215	monooxygenase activity	MF	0.000850723274380876	MF monooxygenase activity	Pdensi_DN14508_c0_g1d8354, Pdensi_DN14552_c0_g1d180068, Pdensi_DN16914_c0_g1d185591, Pdensi_DN19131_c0_g1d218111, Pdensi_DN19376_c0_g2, Pdensi_DN19864_c2_g1, Pdensi_DN2150_c0_g1d165343, Pdensi_DN22010_c1_g1, Pdensi_DN22208_c1_g1d20470, Pdensi_DN22738_c1_g1, Pdensi_DN24294_c0_g1, Pdensi_DN26156_c1_g2, Pdensi_DN26680_c0_g1d229530, Pdensi_DN34073_c0_g1d201036, Pdensi_DN34856_c0_g1d374976, Pdensi_DN4…
GO:0070192	8.39547679395667e-06	0.999999227708082	8	33	chromosome organization involved in meiotic cell cycle	BP	0.000850723274380876	BP chromosome organization involved in meiotic cell cycle	Pdensi_DN11245_c0_g1d519946, Pdensi_DN11450_c0_g1, Pdensi_DN13190_c0_g2, Pdensi_DN17072_c0_g1, Pdensi_DN17929_c0_g1d282500, Pdensi_DN19926_c0_g1, Pdensi_DN3439_c0_g1d260589, Pdensi_DN7254_c0_g1d207503
GO:0003674	8.40237663864877e-06	0.99999331310661	719	16860	molecular_function	MF	0.000850723274380876	MF molecular_function	Pdensi_DN10160_c0_g1d209635, Pdensi_DN10236_c0_g1d266707, Pdensi_DN10250_c0_g1d386582, Pdensi_DN102537_c0_g1, Pdensi_DN10385_c1_g1, Pdensi_DN10400_c0_g1d519127, Pdensi_DN10493_c0_g1d386824, Pdensi_DN10504_c0_g1d455597, Pdensi_DN10553_c0_g1d103553, Pdensi_DN10692_c0_g1, Pdensi_DN10769_c0_g1d267536, Pdensi_DN10837_c0_g1d49433, Pdensi_DN11122_c0_g1d104222, Pdensi_DN11148_c0_g1d335521, Pdensi_DN11245…
GO:0044036	8.48427839827525e-06	0.999997566801616	21	186	cell wall macromolecule metabolic process	BP	0.000851974546371067	BP cell wall macromolecule metabolic process	Pdensi_DN14230_c0_g3, Pdensi_DN15221_c0_g5, Pdensi_DN15418_c0_g2d466840, Pdensi_DN16094_c0_g1d346425, Pdensi_DN17377_c0_g1, Pdensi_DN17518_c0_g1, Pdensi_DN18423_c1_g1, Pdensi_DN23308_c0_g1d427354, Pdensi_DN23914_c0_g1d497570, Pdensi_DN24110_c1_g3, Pdensi_DN290_c0_g1d164067, Pdensi_DN37381_c0_g1d240517, Pdensi_DN38499_c1_g1, Pdensi_DN38678_c0_g1d510642, Pdensi_DN40249_c1_g1, Pdensi_DN9005_c0_g1d26…
GO:0055088	9.31621756931684e-06	0.999998602364367	11	58	lipid homeostasis	BP	0.000919672643081483	BP lipid homeostasis	Pdensi_DN13989_c0_g2, Pdensi_DN15553_c1_g1, Pdensi_DN17135_c0_g2, Pdensi_DN19131_c0_g1d218111, Pdensi_DN19376_c0_g2, Pdensi_DN19864_c2_g1, Pdensi_DN20512_c0_g1d291173, Pdensi_DN22010_c1_g1, Pdensi_DN22738_c1_g1, Pdensi_DN25280_c2_g1, Pdensi_DN73238_c0_g1
GO:0010035	9.45647986095613e-06	0.999995571967453	51	716	response to inorganic substance	BP	0.000919672643081483	BP response to inorganic substance	Pdensi_DN14043_c1_g1d523607, Pdensi_DN14686_c0_g2d213578, Pdensi_DN15433_c0_g1d214322, Pdensi_DN15895_c0_g1, Pdensi_DN16319_c0_g1d111066, Pdensi_DN17239_c0_g1d400552, Pdensi_DN17700_c0_g1, Pdensi_DN17735_c0_g1d12535, Pdensi_DN18669_c0_g1d532211, Pdensi_DN18883_c0_g2d480523, Pdensi_DN19120_c1_g2, Pdensi_DN20209_c0_g1d16607, Pdensi_DN20238_c3_g6, Pdensi_DN20821_c0_g1, Pdensi_DN21087_c1_g1, Pdensi_D…
GO:0007131	9.52352150845271e-06	0.999999118541853	8	31	reciprocal meiotic recombination	BP	0.000919672643081483	BP reciprocal meiotic recombination	Pdensi_DN16333_c0_g1d278592, Pdensi_DN17072_c0_g1, Pdensi_DN19926_c0_g1, Pdensi_DN2161_c0_g1d259745, Pdensi_DN22960_c1_g3d303306, Pdensi_DN2969_c0_g1d447479, Pdensi_GG_32521_c0_g1, Pdensi_GG_65765_c0_g1
GO:0035825	9.52352150845271e-06	0.999999118541853	8	31	homologous recombination	BP	0.000919672643081483	BP homologous recombination	Pdensi_DN16333_c0_g1d278592, Pdensi_DN17072_c0_g1, Pdensi_DN19926_c0_g1, Pdensi_DN2161_c0_g1d259745, Pdensi_DN22960_c1_g3d303306, Pdensi_DN2969_c0_g1d447479, Pdensi_GG_32521_c0_g1, Pdensi_GG_65765_c0_g1
GO:0045893	9.58974844875239e-06	0.99999620818159	34	409	positive regulation of transcription, DNA-templated	BP	0.000919672643081483	BP positive regulation of transcription, DNA-templated	Pdensi_DN102537_c0_g1, Pdensi_DN11521_c0_g1d336257, Pdensi_DN12094_c0_g1d458612, Pdensi_DN12630_c0_g1d211812, Pdensi_DN15055_c0_g1d181160, Pdensi_DN15221_c0_g1d214075, Pdensi_DN15429_c0_g1, Pdensi_DN15782_c0_g2d468050, Pdensi_DN16222_c0_g1d347070, Pdensi_DN17239_c0_g1d400552, Pdensi_DN17635_c0_g1, Pdensi_DN17836_c0_g1, Pdensi_DN18081_c1_g3, Pdensi_DN18878_c0_g4, Pdensi_DN19025_c1_g4, Pdensi_DN202…
GO:0051254	9.65068981724887e-06	0.999996122999563	35	428	positive regulation of RNA metabolic process	BP	0.000919672643081483	BP positive regulation of RNA metabolic process	Pdensi_DN102537_c0_g1, Pdensi_DN11521_c0_g1d336257, Pdensi_DN12094_c0_g1d458612, Pdensi_DN12630_c0_g1d211812, Pdensi_DN14344_c0_g1d463866, Pdensi_DN15055_c0_g1d181160, Pdensi_DN15221_c0_g1d214075, Pdensi_DN15429_c0_g1, Pdensi_DN15782_c0_g2d468050, Pdensi_DN16222_c0_g1d347070, Pdensi_DN17239_c0_g1d400552, Pdensi_DN17635_c0_g1, Pdensi_DN17836_c0_g1, Pdensi_DN18081_c1_g3, Pdensi_DN18878_c0_g4, Pdens…
GO:0016021	9.68392547200321e-06	0.999993517820917	187	3697	integral component of membrane	CC	0.000919672643081483	CC integral component of membrane	Pdensi_DN10400_c0_g1d519127, Pdensi_DN10553_c0_g1d103553, Pdensi_DN11848_c0_g1d5764, Pdensi_DN11871_c0_g1d458112, Pdensi_DN12891_c0_g1d338749, Pdensi_DN13059_c0_g1d390976, Pdensi_DN13761_c0_g1, Pdensi_DN13885_c0_g1d212868, Pdensi_DN13969_c0_g1d212964, Pdensi_DN14528_c0_g1, Pdensi_DN14541_c0_g1d8394, Pdensi_DN14552_c0_g1d180068, Pdensi_DN14985_c0_g1d394887, Pdensi_DN15461_c0_g1d214312, Pdensi_DN15…
GO:0016682	1.03613803046757e-05	0.99999862372221	10	47	oxidoreductase activity, acting on diphenols and related substances as donors, oxygen as acceptor	MF	0.000973459264966106	MF oxidoreductase activity, acting on diphenols and related substances as donors, oxygen as acceptor	Pdensi_DN11539_c0_g1d336199, Pdensi_DN14043_c1_g1d523607, Pdensi_DN18549_c0_g3d354668, Pdensi_DN20631_c2_g1, Pdensi_DN21246_c1_g1d18502, Pdensi_DN21876_c0_g2, Pdensi_DN27378_c0_g1d140778, Pdensi_DN33782_c0_g1d373899, Pdensi_DN39247_c0_g1d441442, Pdensi_GG_57820_c0_g1
GO:0016209	1.04092044494784e-05	0.999997203987184	19	158	antioxidant activity	MF	0.000973459264966106	MF antioxidant activity	Pdensi_DN11871_c0_g1d458112, Pdensi_DN15086_c0_g1d213965, Pdensi_DN15901_c0_g2d346209, Pdensi_DN16142_c1_g1, Pdensi_DN16319_c0_g1d111066, Pdensi_DN18878_c0_g4, Pdensi_DN19569_c0_g6, Pdensi_DN22767_c0_g1, Pdensi_DN22789_c1_g6, Pdensi_DN23148_c0_g6, Pdensi_DN24570_c0_g1, Pdensi_DN24572_c0_g2d72253, Pdensi_DN26695_c0_g4, Pdensi_DN33925_c0_g1d313047, Pdensi_DN39032_c1_g1, Pdensi_DN39203_c0_g5, Pdensi…
GO:0010262	1.20451505599366e-05	0.999999901291297	4	5	somatic embryogenesis	BP	0.00111791772355897	BP somatic embryogenesis	Pdensi_DN14230_c0_g3, Pdensi_DN18878_c0_g4, Pdensi_DN37381_c0_g1d240517, Pdensi_DN40249_c1_g1
GO:0065008	1.24697535716111e-05	0.99999368870131	62	968	regulation of biological quality	BP	0.00114862369177299	BP regulation of biological quality	Pdensi_DN10160_c0_g1d209635, Pdensi_DN10236_c0_g1d266707, Pdensi_DN102537_c0_g1, Pdensi_DN11122_c0_g1d104222, Pdensi_DN11575_c0_g1, Pdensi_DN11871_c0_g1d458112, Pdensi_DN13969_c0_g1d212964, Pdensi_DN13989_c0_g2, Pdensi_DN14508_c0_g1d8354, Pdensi_DN14541_c0_g1d8394, Pdensi_DN14603_c0_g1d213535, Pdensi_DN14686_c0_g1, Pdensi_DN15253_c0_g1d9232, Pdensi_DN15327_c0_g1, Pdensi_DN15429_c0_g1, Pdensi_DN15…
GO:0043621	1.34814308945255e-05	0.999996812449167	16	123	protein self-association	MF	0.00123254484991666	MF protein self-association	Pdensi_DN18669_c0_g1d532211, Pdensi_DN19120_c1_g2, Pdensi_DN19609_c0_g2d359882, Pdensi_DN21264_c2_g1, Pdensi_DN21543_c0_g1d221389, Pdensi_DN22767_c0_g1, Pdensi_DN25135_c0_g1, Pdensi_DN25622_c2_g2, Pdensi_DN26569_c0_g1d430218, Pdensi_DN8836_c0_g1d331994, Pdensi_GG_137421_c0_g1, Pdensi_GG_3689_c1_g1, Pdensi_GG_39684_c1_g1, Pdensi_GG_58086_c0_g1, Pdensi_GG_59998_c0_g1, Pdensi_GG_9695_c0_g1
GO:0055076	1.36351016974061e-05	0.999997610754637	12	73	transition metal ion homeostasis	BP	0.00123736022885127	BP transition metal ion homeostasis	Pdensi_DN13969_c0_g1d212964, Pdensi_DN14541_c0_g1d8394, Pdensi_DN15461_c0_g1d214312, Pdensi_DN19131_c0_g1d218111, Pdensi_DN19864_c2_g1, Pdensi_DN22010_c1_g1, Pdensi_DN22738_c1_g1, Pdensi_DN22939_c1_g1, Pdensi_DN39970_c2_g4, Pdensi_DN5622_c0_g1d206363, Pdensi_DN6625_c0_g1d262914, Pdensi_GG_82842_c0_g1
GO:0016705	1.37769889001341e-05	0.999995378559081	25	251	oxidoreductase activity, acting on paired donors, with incorporation or reduction of molecular oxygen	MF	0.00124104331629075	MF oxidoreductase activity, acting on paired donors, with incorporation or reduction of molecular oxygen	Pdensi_DN10769_c0_g1d267536, Pdensi_DN14508_c0_g1d8354, Pdensi_DN14552_c0_g1d180068, Pdensi_DN16914_c0_g1d185591, Pdensi_DN19131_c0_g1d218111, Pdensi_DN19376_c0_g2, Pdensi_DN19864_c2_g1, Pdensi_DN2150_c0_g1d165343, Pdensi_DN22010_c1_g1, Pdensi_DN22208_c1_g1d20470, Pdensi_DN22738_c1_g1, Pdensi_DN24294_c0_g1, Pdensi_DN26156_c1_g2, Pdensi_DN26680_c0_g1d229530, Pdensi_DN34073_c0_g1d201036, Pdensi_DN3…
GO:0035251	1.42603397365077e-05	0.999996240145622	18	152	UDP-glucosyltransferase activity	MF	0.00127520746067121	MF UDP-glucosyltransferase activity	Pdensi_DN17724_c0_g1, Pdensi_DN17743_c0_g1d282049, Pdensi_DN18705_c0_g1d217585, Pdensi_DN19663_c0_g2d359591, Pdensi_DN22600_c0_g1d426096, Pdensi_DN24900_c4_g4, Pdensi_DN25789_c1_g2, Pdensi_DN28247_c0_g1d501460, Pdensi_DN28247_c0_g2, Pdensi_DN34854_c1_g1, Pdensi_DN34854_c1_g2, Pdensi_DN38801_c0_g1d90377, Pdensi_GG_109311_c0_g1, Pdensi_GG_120394_c0_g1, Pdensi_GG_152243_c0_g1, Pdensi_GG_156213_c0_g1…
GO:0006970	1.84967180881151e-05	0.999991825570034	40	527	response to osmotic stress	BP	0.00164205284998187	BP response to osmotic stress	Pdensi_DN11871_c0_g1d458112, Pdensi_DN15461_c0_g1d214312, Pdensi_DN17833_c0_g1d282233, Pdensi_DN18669_c0_g1d532211, Pdensi_DN19025_c1_g3, Pdensi_DN19120_c1_g2, Pdensi_DN19569_c0_g6, Pdensi_DN20209_c0_g1d16607, Pdensi_DN20570_c0_g1, Pdensi_DN21264_c2_g1, Pdensi_DN21543_c0_g1d221389, Pdensi_DN22640_c0_g1d126873, Pdensi_DN22647_c0_g1, Pdensi_DN22767_c0_g1, Pdensi_DN22939_c1_g1, Pdensi_DN24008_c0_g7,…
GO:1901071	1.90522588478975e-05	0.999998481651053	7	23	glucosamine-containing compound metabolic process	BP	0.00167920304421289	BP glucosamine-containing compound metabolic process	Pdensi_DN14230_c0_g3, Pdensi_DN15221_c0_g5, Pdensi_DN21911_c0_g1d19842, Pdensi_DN37381_c0_g1d240517, Pdensi_DN40249_c1_g1, Pdensi_GG_18818_c0_g1, Pdensi_GG_57086_c0_g1
GO:0009938	1.92376138654404e-05	0.999998908879444	6	16	negative regulation of gibberellic acid mediated signaling pathway	BP	0.00168342862475364	BP negative regulation of gibberellic acid mediated signaling pathway	Pdensi_DN13989_c0_g2, Pdensi_DN15429_c0_g1, Pdensi_DN15553_c1_g1, Pdensi_DN17135_c0_g2, Pdensi_DN20512_c0_g1d291173, Pdensi_DN25280_c2_g1
GO:0045935	2.37407190963618e-05	0.999989880365716	36	467	positive regulation of nucleobase-containing compound metabolic process	BP	0.00206274857907467	BP positive regulation of nucleobase-containing compound metabolic process	Pdensi_DN102537_c0_g1, Pdensi_DN11521_c0_g1d336257, Pdensi_DN12094_c0_g1d458612, Pdensi_DN12630_c0_g1d211812, Pdensi_DN14344_c0_g1d463866, Pdensi_DN15055_c0_g1d181160, Pdensi_DN15221_c0_g1d214075, Pdensi_DN15429_c0_g1, Pdensi_DN15782_c0_g2d468050, Pdensi_DN16222_c0_g1d347070, Pdensi_DN17239_c0_g1d400552, Pdensi_DN17635_c0_g1, Pdensi_DN17836_c0_g1, Pdensi_DN18081_c1_g3, Pdensi_DN18878_c0_g4, Pdens…
GO:0055072	2.40044165692478e-05	0.999996911213498	9	43	iron ion homeostasis	BP	0.0020709725872525	BP iron ion homeostasis	Pdensi_DN15461_c0_g1d214312, Pdensi_DN19131_c0_g1d218111, Pdensi_DN19864_c2_g1, Pdensi_DN22010_c1_g1, Pdensi_DN22738_c1_g1, Pdensi_DN22939_c1_g1, Pdensi_DN39970_c2_g4, Pdensi_DN6625_c0_g1d262914, Pdensi_GG_82842_c0_g1
GO:0046527	2.45120288575181e-05	0.999993245475564	18	159	glucosyltransferase activity	MF	0.00209997808065353	MF glucosyltransferase activity	Pdensi_DN17724_c0_g1, Pdensi_DN17743_c0_g1d282049, Pdensi_DN18705_c0_g1d217585, Pdensi_DN19663_c0_g2d359591, Pdensi_DN22600_c0_g1d426096, Pdensi_DN24900_c4_g4, Pdensi_DN25789_c1_g2, Pdensi_DN28247_c0_g1d501460, Pdensi_DN28247_c0_g2, Pdensi_DN34854_c1_g1, Pdensi_DN34854_c1_g2, Pdensi_DN38801_c0_g1d90377, Pdensi_GG_109311_c0_g1, Pdensi_GG_120394_c0_g1, Pdensi_GG_152243_c0_g1, Pdensi_GG_156213_c0_g1…
GO:0006826	2.95149289050626e-05	0.999997427045059	7	25	iron ion transport	BP	0.00251102356955501	BP iron ion transport	Pdensi_DN15461_c0_g1d214312, Pdensi_DN19131_c0_g1d218111, Pdensi_DN19864_c2_g1, Pdensi_DN22010_c1_g1, Pdensi_DN22738_c1_g1, Pdensi_DN22939_c1_g1, Pdensi_GG_82842_c0_g1
GO:0010557	3.19049243084697e-05	0.999986192322982	36	471	positive regulation of macromolecule biosynthetic process	BP	0.00268007762686574	BP positive regulation of macromolecule biosynthetic process	Pdensi_DN102537_c0_g1, Pdensi_DN11521_c0_g1d336257, Pdensi_DN12094_c0_g1d458612, Pdensi_DN12630_c0_g1d211812, Pdensi_DN14344_c0_g1d463866, Pdensi_DN15055_c0_g1d181160, Pdensi_DN15221_c0_g1d214075, Pdensi_DN15429_c0_g1, Pdensi_DN15782_c0_g2d468050, Pdensi_DN16222_c0_g1d347070, Pdensi_DN17239_c0_g1d400552, Pdensi_DN17635_c0_g1, Pdensi_DN17836_c0_g1, Pdensi_DN18081_c1_g3, Pdensi_DN18878_c0_g4, Pdens…
GO:0045944	3.19395423657169e-05	0.999991004045303	18	163	positive regulation of transcription by RNA polymerase II	BP	0.00268007762686574	BP positive regulation of transcription by RNA polymerase II	Pdensi_DN102537_c0_g1, Pdensi_DN11521_c0_g1d336257, Pdensi_DN15055_c0_g1d181160, Pdensi_DN15221_c0_g1d214075, Pdensi_DN17635_c0_g1, Pdensi_DN17836_c0_g1, Pdensi_DN18081_c1_g3, Pdensi_DN18878_c0_g4, Pdensi_DN20270_c0_g3d290192, Pdensi_DN20570_c0_g1, Pdensi_DN21385_c0_g1, Pdensi_DN21385_c0_g2, Pdensi_DN23629_c0_g4, Pdensi_DN23995_c1_g1, Pdensi_DN26605_c1_g1, Pdensi_DN35586_c0_g1d314565, Pdensi_DN97…
GO:0009733	3.81053340634754e-05	0.999988658609641	19	178	response to auxin	BP	0.00315724587001774	BP response to auxin	Pdensi_DN10201_c1_g2, Pdensi_DN11623_c0_g1d520347, Pdensi_DN14469_c0_g1, Pdensi_DN17135_c0_g2, Pdensi_DN18008_c1_g1, Pdensi_DN18878_c0_g4, Pdensi_DN19947_c3_g1, Pdensi_DN20238_c3_g6, Pdensi_DN20425_c0_g1d536737, Pdensi_DN20745_c4_g3, Pdensi_DN22528_c0_g1, Pdensi_DN23432_c0_g2d129670, Pdensi_DN25139_c0_g1d558432, Pdensi_DN2649_c0_g1d99119, Pdensi_DN27473_c1_g1, Pdensi_DN29431_c1_g1, Pdensi_DN37196…
GO:0005575	3.81415711993001e-05	0.999968819735703	690	16320	cellular_component	CC	0.00315724587001774	CC cellular_component	Pdensi_DN10160_c0_g1d209635, Pdensi_DN10201_c1_g2, Pdensi_DN10236_c0_g1d266707, Pdensi_DN10250_c0_g1d386582, Pdensi_DN102537_c0_g1, Pdensi_DN10354_c0_g1d334260, Pdensi_DN10385_c1_g1, Pdensi_DN10400_c0_g1d519127, Pdensi_DN10493_c0_g1d386824, Pdensi_DN10504_c0_g1d455597, Pdensi_DN10553_c0_g1d103553, Pdensi_DN10692_c0_g1, Pdensi_DN10837_c0_g1d49433, Pdensi_DN11122_c0_g1d104222, Pdensi_DN11148_c0_g1d…
GO:0016132	4.25166195107227e-05	0.999997100585942	6	18	brassinosteroid biosynthetic process	BP	0.00349577923238835	BP brassinosteroid biosynthetic process	Pdensi_DN19131_c0_g1d218111, Pdensi_DN19864_c2_g1, Pdensi_DN20840_c1_g1, Pdensi_DN22010_c1_g1, Pdensi_DN22738_c1_g1, Pdensi_DN73238_c0_g1
GO:0016679	4.41927115031546e-05	0.999992881415291	10	55	oxidoreductase activity, acting on diphenols and related substances as donors	MF	0.00360936605750098	MF oxidoreductase activity, acting on diphenols and related substances as donors	Pdensi_DN11539_c0_g1d336199, Pdensi_DN14043_c1_g1d523607, Pdensi_DN18549_c0_g3d354668, Pdensi_DN20631_c2_g1, Pdensi_DN21246_c1_g1d18502, Pdensi_DN21876_c0_g2, Pdensi_DN27378_c0_g1d140778, Pdensi_DN33782_c0_g1d373899, Pdensi_DN39247_c0_g1d441442, Pdensi_GG_57820_c0_g1
GO:0009607	4.54850537896044e-05	0.999974417962013	69	1137	response to biotic stimulus	BP	0.00369031386739366	BP response to biotic stimulus	Pdensi_DN10553_c0_g1d103553, Pdensi_DN13043_c0_g1d460581, Pdensi_DN14230_c0_g3, Pdensi_DN14603_c0_g1d213535, Pdensi_DN15461_c0_g1d214312, Pdensi_DN16531_c0_g1d279248, Pdensi_DN16724_c0_g3, Pdensi_DN17291_c0_g1d57060, Pdensi_DN17518_c0_g1, Pdensi_DN17700_c0_g1, Pdensi_DN17975_c0_g1d476518, Pdensi_DN18749_c0_g1d115901, Pdensi_DN19065_c0_g1, Pdensi_DN19065_c0_g1d187560, Pdensi_DN19506_c0_g1, Pdensi_…
GO:0045229	5.25822024200277e-05	0.99997697156619	35	456	external encapsulating structure organization	BP	0.00423805632794579	BP external encapsulating structure organization	Pdensi_DN12747_c0_g2, Pdensi_DN15418_c0_g2d466840, Pdensi_DN15773_c0_g1d468033, Pdensi_DN16094_c0_g1d346425, Pdensi_DN17724_c0_g1, Pdensi_DN18423_c1_g1, Pdensi_DN19305_c0_g1d60788, Pdensi_DN19474_c1_g1, Pdensi_DN19519_c0_g5, Pdensi_DN19879_c2_g1, Pdensi_DN20449_c1_g2, Pdensi_DN20825_c0_g1d292675, Pdensi_DN21921_c4_g1, Pdensi_DN22331_c0_g3d424292, Pdensi_DN22641_c2_g2, Pdensi_DN23253_c0_g1d129038,…
GO:0007275	5.8459877910519e-05	0.999970596970604	48	732	multicellular organism development	BP	0.00467478405531596	BP multicellular organism development	Pdensi_DN10201_c1_g2, Pdensi_DN10250_c0_g1d386582, Pdensi_DN11521_c0_g1d336257, Pdensi_DN12936_c0_g1d6825, Pdensi_DN14230_c0_g3, Pdensi_DN15221_c0_g1d214075, Pdensi_DN15429_c0_g1, Pdensi_DN16340_c0_g1d55657, Pdensi_DN17128_c0_g1d56912, Pdensi_DN17929_c0_g1d282500, Pdensi_DN18878_c0_g4, Pdensi_DN19131_c0_g1d218111, Pdensi_DN19635_c0_g1d218821, Pdensi_DN19864_c2_g1, Pdensi_DN20401_c0_g1d63113, Pden…
GO:0009651	5.87639167838264e-05	0.999974112879188	35	459	response to salt stress	BP	0.00467478405531596	BP response to salt stress	Pdensi_DN17833_c0_g1d282233, Pdensi_DN18669_c0_g1d532211, Pdensi_DN19025_c1_g3, Pdensi_DN19120_c1_g2, Pdensi_DN19569_c0_g6, Pdensi_DN20209_c0_g1d16607, Pdensi_DN20570_c0_g1, Pdensi_DN21264_c2_g1, Pdensi_DN21543_c0_g1d221389, Pdensi_DN22640_c0_g1d126873, Pdensi_DN22767_c0_g1, Pdensi_DN24008_c0_g7, Pdensi_DN24299_c0_g1d428145, Pdensi_DN25135_c0_g1, Pdensi_DN25622_c2_g2, Pdensi_DN25789_c1_g2, Pdensi…
GO:0001101	6.31468979944439e-05	0.999966989649011	53	815	response to acid chemical	BP	0.00499104933761247	BP response to acid chemical	Pdensi_DN11148_c0_g1d335521, Pdensi_DN12630_c0_g1d211812, Pdensi_DN13969_c0_g1d212964, Pdensi_DN15429_c0_g1, Pdensi_DN15461_c0_g1d214312, Pdensi_DN15895_c0_g1, Pdensi_DN16319_c0_g1d111066, Pdensi_DN16531_c0_g1d279248, Pdensi_DN17239_c0_g1d400552, Pdensi_DN17691_c0_g2d401637, Pdensi_DN17735_c0_g1d12535, Pdensi_DN17833_c0_g1d282233, Pdensi_DN17867_c0_g1d530420, Pdensi_DN19025_c1_g3, Pdensi_DN20238_…
GO:0071555	6.50446448750769e-05	0.999971984844798	33	423	cell wall organization	BP	0.00510808938695235	BP cell wall organization	Pdensi_DN12747_c0_g2, Pdensi_DN15418_c0_g2d466840, Pdensi_DN15773_c0_g1d468033, Pdensi_DN16094_c0_g1d346425, Pdensi_DN17724_c0_g1, Pdensi_DN18423_c1_g1, Pdensi_DN19305_c0_g1d60788, Pdensi_DN19474_c1_g1, Pdensi_DN19879_c2_g1, Pdensi_DN20449_c1_g2, Pdensi_DN21921_c4_g1, Pdensi_DN22331_c0_g3d424292, Pdensi_DN22641_c2_g2, Pdensi_DN23253_c0_g1d129038, Pdensi_DN23317_c2_g3, Pdensi_DN24110_c1_g3, Pdensi…
GO:0016131	7.42774029496145e-05	0.999992309399682	7	28	brassinosteroid metabolic process	BP	0.00579600295245686	BP brassinosteroid metabolic process	Pdensi_DN19131_c0_g1d218111, Pdensi_DN19376_c0_g2, Pdensi_DN19864_c2_g1, Pdensi_DN20840_c1_g1, Pdensi_DN22010_c1_g1, Pdensi_DN22738_c1_g1, Pdensi_DN73238_c0_g1
GO:0016773	8.02919124762281e-05	0.999953562267585	70	1209	phosphotransferase activity, alcohol group as acceptor	MF	0.00622567227687513	MF phosphotransferase activity, alcohol group as acceptor	Pdensi_DN102537_c0_g1, Pdensi_DN10385_c1_g1, Pdensi_DN12891_c0_g1d338749, Pdensi_DN13443_c0_g1d522706, Pdensi_DN13572_c0_g1d51959, Pdensi_DN14686_c0_g2d213578, Pdensi_DN15253_c0_g1d9232, Pdensi_DN15895_c0_g1, Pdensi_DN16490_c1_g5, Pdensi_DN16531_c0_g1d279248, Pdensi_DN17291_c0_g1d57060, Pdensi_DN18564_c0_g3, Pdensi_DN18761_c0_g1d405222, Pdensi_DN19016_c0_g3, Pdensi_DN19926_c0_g1, Pdensi_DN19979_c…
GO:0003690	8.24297981622631e-05	0.999966890465405	28	339	double-stranded DNA binding	MF	0.00635124186972255	MF double-stranded DNA binding	Pdensi_DN102537_c0_g1, Pdensi_DN11521_c0_g1d336257, Pdensi_DN14900_c0_g1d275032, Pdensi_DN15055_c0_g1d181160, Pdensi_DN15221_c0_g1d214075, Pdensi_DN17635_c0_g1, Pdensi_DN17770_c0_g3, Pdensi_DN17836_c0_g1, Pdensi_DN18081_c1_g3, Pdensi_DN18391_c0_g1d283647, Pdensi_DN18878_c0_g4, Pdensi_DN19596_c0_g1, Pdensi_DN20270_c0_g3d290192, Pdensi_DN20401_c0_g1d63113, Pdensi_DN20570_c0_g1, Pdensi_DN21385_c0_g1…
GO:0004499	8.3027992127891e-05	0.999995643223728	5	13	N,N-dimethylaniline monooxygenase activity	MF	0.00635734957224246	MF N,N-dimethylaniline monooxygenase activity	Pdensi_DN14508_c0_g1d8354, Pdensi_DN2150_c0_g1d165343, Pdensi_DN24294_c0_g1, Pdensi_DN26680_c0_g1d229530, Pdensi_GG_107174_c0_g1
GO:0031328	9.06233816741333e-05	0.999958100978655	37	514	positive regulation of cellular biosynthetic process	BP	0.00689582017943979	BP positive regulation of cellular biosynthetic process	Pdensi_DN102537_c0_g1, Pdensi_DN11521_c0_g1d336257, Pdensi_DN12094_c0_g1d458612, Pdensi_DN12630_c0_g1d211812, Pdensi_DN14344_c0_g1d463866, Pdensi_DN15055_c0_g1d181160, Pdensi_DN15221_c0_g1d214075, Pdensi_DN15429_c0_g1, Pdensi_DN15782_c0_g2d468050, Pdensi_DN16222_c0_g1d347070, Pdensi_DN17239_c0_g1d400552, Pdensi_DN17635_c0_g1, Pdensi_DN17836_c0_g1, Pdensi_DN18081_c1_g3, Pdensi_DN18878_c0_g4, Pdens…
GO:0080043	9.2096525773016e-05	0.999985616935677	9	49	quercetin 3-O-glucosyltransferase activity	MF	0.00692192967635104	MF quercetin 3-O-glucosyltransferase activity	Pdensi_DN18705_c0_g1d217585, Pdensi_DN24900_c4_g4, Pdensi_DN25789_c1_g2, Pdensi_DN28247_c0_g2, Pdensi_DN34854_c1_g1, Pdensi_DN34854_c1_g2, Pdensi_DN38801_c0_g1d90377, Pdensi_GG_120394_c0_g1, Pdensi_GG_67055_c0_g1
GO:0080044	9.2096525773016e-05	0.999985616935677	9	49	quercetin 7-O-glucosyltransferase activity	MF	0.00692192967635104	MF quercetin 7-O-glucosyltransferase activity	Pdensi_DN18705_c0_g1d217585, Pdensi_DN24900_c4_g4, Pdensi_DN25789_c1_g2, Pdensi_DN28247_c0_g2, Pdensi_DN34854_c1_g1, Pdensi_DN34854_c1_g2, Pdensi_DN38801_c0_g1d90377, Pdensi_GG_120394_c0_g1, Pdensi_GG_67055_c0_g1
GO:0071554	9.49489824288513e-05	0.999957086203213	35	469	cell wall organization or biogenesis	BP	0.00709280477887718	BP cell wall organization or biogenesis	Pdensi_DN12747_c0_g2, Pdensi_DN15418_c0_g2d466840, Pdensi_DN15773_c0_g1d468033, Pdensi_DN16094_c0_g1d346425, Pdensi_DN17724_c0_g1, Pdensi_DN18423_c1_g1, Pdensi_DN19305_c0_g1d60788, Pdensi_DN19474_c1_g1, Pdensi_DN19879_c2_g1, Pdensi_DN20449_c1_g2, Pdensi_DN20840_c1_g1, Pdensi_DN21921_c4_g1, Pdensi_DN22331_c0_g3d424292, Pdensi_DN22641_c2_g2, Pdensi_DN23253_c0_g1d129038, Pdensi_DN23317_c2_g3, Pdensi…
GO:0009605	9.71547102892994e-05	0.999941542686259	79	1388	response to external stimulus	BP	0.00719164961313954	BP response to external stimulus	Pdensi_DN10385_c1_g1, Pdensi_DN10553_c0_g1d103553, Pdensi_DN13043_c0_g1d460581, Pdensi_DN13572_c0_g1d51959, Pdensi_DN14230_c0_g3, Pdensi_DN14603_c0_g1d213535, Pdensi_DN15253_c0_g1d9232, Pdensi_DN15327_c0_g1, Pdensi_DN15461_c0_g1d214312, Pdensi_DN16319_c0_g1d111066, Pdensi_DN16531_c0_g1d279248, Pdensi_DN16724_c0_g3, Pdensi_DN17291_c0_g1d57060, Pdensi_DN17518_c0_g1, Pdensi_DN17700_c0_g1, Pdensi_DN1…
GO:0009850	9.74462358812475e-05	0.999989324410635	7	30	auxin metabolic process	BP	0.00719164961313954	BP auxin metabolic process	Pdensi_DN14508_c0_g1d8354, Pdensi_DN15429_c0_g1, Pdensi_DN2150_c0_g1d165343, Pdensi_DN24294_c0_g1, Pdensi_DN24876_c2_g4, Pdensi_DN26680_c0_g1d229530, Pdensi_DN34854_c1_g1
GO:0009891	9.86415885621412e-05	0.999954193710289	37	516	positive regulation of biosynthetic process	BP	0.00723627605673528	BP positive regulation of biosynthetic process	Pdensi_DN102537_c0_g1, Pdensi_DN11521_c0_g1d336257, Pdensi_DN12094_c0_g1d458612, Pdensi_DN12630_c0_g1d211812, Pdensi_DN14344_c0_g1d463866, Pdensi_DN15055_c0_g1d181160, Pdensi_DN15221_c0_g1d214075, Pdensi_DN15429_c0_g1, Pdensi_DN15782_c0_g2d468050, Pdensi_DN16222_c0_g1d347070, Pdensi_DN17239_c0_g1d400552, Pdensi_DN17635_c0_g1, Pdensi_DN17836_c0_g1, Pdensi_DN18081_c1_g3, Pdensi_DN18878_c0_g4, Pdens…
GO:0009646	0.000109490291124888	0.999985004165959	8	40	response to absence of light	BP	0.00798431878911314	BP response to absence of light	Pdensi_DN15461_c0_g1d214312, Pdensi_DN19131_c0_g1d218111, Pdensi_DN19864_c2_g1, Pdensi_DN20209_c0_g1d16607, Pdensi_DN22010_c1_g1, Pdensi_DN22738_c1_g1, Pdensi_DN22939_c1_g1, Pdensi_DN24084_c1_g6
GO:0015144	0.000111699942319353	0.999977354147628	11	73	carbohydrate transmembrane transporter activity	MF	0.00809725439854671	MF carbohydrate transmembrane transporter activity	Pdensi_DN16435_c0_g1d527755, Pdensi_DN17464_c0_g1d529765, Pdensi_DN18853_c0_g1d405511, Pdensi_DN18853_c0_g2d480506, Pdensi_DN21862_c0_g1d221873, Pdensi_DN24001_c0_g2d225091, Pdensi_DN24084_c1_g6, Pdensi_DN24312_c1_g1, Pdensi_DN39771_c0_g2, Pdensi_DN5039_c0_g1d261746, Pdensi_GG_107194_c3_g1
GO:1903046	0.000114249566446466	0.999967158292762	16	155	meiotic cell cycle process	BP	0.0082333614031509	BP meiotic cell cycle process	Pdensi_DN11245_c0_g1d519946, Pdensi_DN11450_c0_g1, Pdensi_DN13190_c0_g2, Pdensi_DN16333_c0_g1d278592, Pdensi_DN17072_c0_g1, Pdensi_DN17929_c0_g1d282500, Pdensi_DN18391_c0_g1d283647, Pdensi_DN19926_c0_g1, Pdensi_DN2161_c0_g1d259745, Pdensi_DN22960_c1_g3d303306, Pdensi_DN27238_c0_g1d140751, Pdensi_DN2969_c0_g1d447479, Pdensi_DN3439_c0_g1d260589, Pdensi_DN7254_c0_g1d207503, Pdensi_GG_32521_c0_g1, Pd…
GO:0016758	0.000115967922757264	0.999949929868479	31	399	transferase activity, transferring hexosyl groups	MF	0.008234294762796	MF transferase activity, transferring hexosyl groups	Pdensi_DN15418_c0_g2d466840, Pdensi_DN15512_c0_g1d214428, Pdensi_DN17724_c0_g1, Pdensi_DN17743_c0_g1d282049, Pdensi_DN18423_c1_g1, Pdensi_DN18705_c0_g1d217585, Pdensi_DN19474_c1_g1, Pdensi_DN19663_c0_g2d359591, Pdensi_DN21297_c0_g1d18386, Pdensi_DN22600_c0_g1d426096, Pdensi_DN23014_c0_g1d128210, Pdensi_DN23253_c0_g1d129038, Pdensi_DN23488_c0_g2, Pdensi_DN24110_c1_g3, Pdensi_DN24900_c4_g4, Pdensi_…
GO:0010628	0.000116175307812418	0.999946226646248	36	504	positive regulation of gene expression	BP	0.008234294762796	BP positive regulation of gene expression	Pdensi_DN102537_c0_g1, Pdensi_DN11521_c0_g1d336257, Pdensi_DN12094_c0_g1d458612, Pdensi_DN12630_c0_g1d211812, Pdensi_DN15055_c0_g1d181160, Pdensi_DN15221_c0_g1d214075, Pdensi_DN15429_c0_g1, Pdensi_DN15782_c0_g2d468050, Pdensi_DN16222_c0_g1d347070, Pdensi_DN17239_c0_g1d400552, Pdensi_DN17635_c0_g1, Pdensi_DN17836_c0_g1, Pdensi_DN18081_c1_g3, Pdensi_DN18878_c0_g4, Pdensi_DN19025_c1_g4, Pdensi_DN202…
GO:0010336	0.000116278915514138	0.99999325042183	5	14	gibberellic acid homeostasis	BP	0.008234294762796	BP gibberellic acid homeostasis	Pdensi_DN13989_c0_g2, Pdensi_DN15553_c1_g1, Pdensi_DN17135_c0_g2, Pdensi_DN20512_c0_g1d291173, Pdensi_DN25280_c2_g1
GO:0046916	0.000138247866186953	0.999980281106	8	42	cellular transition metal ion homeostasis	BP	0.00973376211871472	BP cellular transition metal ion homeostasis	Pdensi_DN13969_c0_g1d212964, Pdensi_DN14541_c0_g1d8394, Pdensi_DN19131_c0_g1d218111, Pdensi_DN19864_c2_g1, Pdensi_DN22010_c1_g1, Pdensi_DN22738_c1_g1, Pdensi_DN5622_c0_g1d206363, Pdensi_GG_82842_c0_g1
GO:0009851	0.000141323864536559	0.999991242685904	5	15	auxin biosynthetic process	BP	0.00989347808249934	BP auxin biosynthetic process	Pdensi_DN14508_c0_g1d8354, Pdensi_DN15429_c0_g1, Pdensi_DN2150_c0_g1d165343, Pdensi_DN24294_c0_g1, Pdensi_DN26680_c0_g1d229530
GO:1901476	0.000142410136313679	0.999970238304286	11	75	NA	NA	0.00991287829533457	none	Pdensi_DN16435_c0_g1d527755, Pdensi_DN17464_c0_g1d529765, Pdensi_DN18853_c0_g1d405511, Pdensi_DN18853_c0_g2d480506, Pdensi_DN21862_c0_g1d221873, Pdensi_DN24001_c0_g2d225091, Pdensi_DN24084_c1_g6, Pdensi_DN24312_c1_g1, Pdensi_DN39771_c0_g2, Pdensi_DN5039_c0_g1d261746, Pdensi_GG_107194_c3_g1
GO:0103075	0.000146080970301997	0.999995290964967	4	8	indole-3-pyruvate monooxygenase activity	MF	0.0100678928574094	MF indole-3-pyruvate monooxygenase activity	Pdensi_DN14508_c0_g1d8354, Pdensi_DN2150_c0_g1d165343, Pdensi_DN24294_c0_g1, Pdensi_DN26680_c0_g1d229530
GO:0016129	0.000147088501337197	0.999986708297803	6	22	phytosteroid biosynthetic process	BP	0.0100678928574094	BP phytosteroid biosynthetic process	Pdensi_DN19131_c0_g1d218111, Pdensi_DN19864_c2_g1, Pdensi_DN20840_c1_g1, Pdensi_DN22010_c1_g1, Pdensi_DN22738_c1_g1, Pdensi_DN73238_c0_g1
GO:0010268	0.000147102507670907	0.999986706795192	6	22	brassinosteroid homeostasis	BP	0.0100678928574094	BP brassinosteroid homeostasis	Pdensi_DN19131_c0_g1d218111, Pdensi_DN19376_c0_g2, Pdensi_DN19864_c2_g1, Pdensi_DN22010_c1_g1, Pdensi_DN22738_c1_g1, Pdensi_DN73238_c0_g1
GO:0031226	0.000150837362902096	0.99994076731995	25	294	intrinsic component of plasma membrane	CC	0.0102661585161865	CC intrinsic component of plasma membrane	Pdensi_DN13761_c0_g1, Pdensi_DN16094_c0_g1d346425, Pdensi_DN16435_c0_g1d527755, Pdensi_DN17464_c0_g1d529765, Pdensi_DN18405_c0_g1d531896, Pdensi_DN18640_c0_g1d355198, Pdensi_DN18853_c0_g1d405511, Pdensi_DN18853_c0_g2d480506, Pdensi_DN20095_c0_g3, Pdensi_DN21522_c0_g5, Pdensi_DN21862_c0_g1d221873, Pdensi_DN23317_c2_g3, Pdensi_DN24001_c0_g2d225091, Pdensi_DN24312_c1_g1, Pdensi_DN34322_c0_g1d86240, …
GO:0015293	0.000166387827862925	0.999955556468199	14	122	symporter activity	MF	0.0112619739179486	MF symporter activity	Pdensi_DN13761_c0_g1, Pdensi_DN17464_c0_g1d529765, Pdensi_DN17975_c0_g1d476518, Pdensi_DN18640_c0_g1d355198, Pdensi_DN19295_c0_g5, Pdensi_DN21862_c0_g1d221873, Pdensi_DN22640_c0_g1d126873, Pdensi_DN23815_c2_g1, Pdensi_DN24001_c0_g2d225091, Pdensi_DN25296_c0_g1d227052, Pdensi_DN39771_c0_g2, Pdensi_GG_146212_c0_g1, Pdensi_GG_147565_c1_g1, Pdensi_GG_99216_c0_g1
GO:0009416	0.000170954447413676	0.999918302160236	37	528	response to light stimulus	BP	0.0115074886553019	BP response to light stimulus	Pdensi_DN10385_c1_g1, Pdensi_DN10493_c0_g1d386824, Pdensi_DN11848_c0_g1d5764, Pdensi_DN13572_c0_g1d51959, Pdensi_DN14344_c0_g1d463866, Pdensi_DN15253_c0_g1d9232, Pdensi_DN15439_c0_g1d54251, Pdensi_DN15461_c0_g1d214312, Pdensi_DN18755_c0_g1d59594, Pdensi_DN18888_c0_g1d405534, Pdensi_DN19112_c1_g1d285936, Pdensi_DN19131_c0_g1d218111, Pdensi_DN19842_c0_g1d360987, Pdensi_DN19864_c2_g1, Pdensi_DN20209…
GO:0009620	0.000181090326217344	0.999929510327942	24	291	response to fungus	BP	0.0120839715413705	BP response to fungus	Pdensi_DN10553_c0_g1d103553, Pdensi_DN13043_c0_g1d460581, Pdensi_DN14603_c0_g1d213535, Pdensi_DN16531_c0_g1d279248, Pdensi_DN17700_c0_g1, Pdensi_DN20238_c3_g6, Pdensi_DN22501_c3_g4, Pdensi_DN22636_c0_g1, Pdensi_DN23432_c0_g2d129670, Pdensi_DN24097_c0_g1d71155, Pdensi_DN24291_c0_g1d225449, Pdensi_DN24299_c0_g1d428145, Pdensi_DN24570_c0_g1, Pdensi_DN2649_c0_g1d99119, Pdensi_DN35174_c0_g1, Pdensi_DN…
GO:0008300	0.000181491369162695	0.999988121946455	5	15	isoprenoid catabolic process	BP	0.0120839715413705	BP isoprenoid catabolic process	Pdensi_DN18878_c0_g4, Pdensi_DN29431_c1_g1, Pdensi_DN34073_c0_g1d201036, Pdensi_GG_120140_c0_g1, Pdensi_GG_71020_c0_g1
GO:0016128	0.000182796576951857	0.999977558796047	7	32	phytosteroid metabolic process	BP	0.0121050857526335	BP phytosteroid metabolic process	Pdensi_DN19131_c0_g1d218111, Pdensi_DN19376_c0_g2, Pdensi_DN19864_c2_g1, Pdensi_DN20840_c1_g1, Pdensi_DN22010_c1_g1, Pdensi_DN22738_c1_g1, Pdensi_DN73238_c0_g1
GO:0051119	0.000187080383211709	0.999963394682036	10	65	sugar transmembrane transporter activity	MF	0.0123221600791755	MF sugar transmembrane transporter activity	Pdensi_DN16435_c0_g1d527755, Pdensi_DN17464_c0_g1d529765, Pdensi_DN18853_c0_g1d405511, Pdensi_DN18853_c0_g2d480506, Pdensi_DN21862_c0_g1d221873, Pdensi_DN24001_c0_g2d225091, Pdensi_DN24084_c1_g6, Pdensi_DN24312_c1_g1, Pdensi_DN39771_c0_g2, Pdensi_GG_107194_c3_g1
GO:0040008	0.000189066817951754	0.999922956039524	26	323	regulation of growth	BP	0.0123864042070959	BP regulation of growth	Pdensi_DN10201_c1_g2, Pdensi_DN10250_c0_g1d386582, Pdensi_DN102537_c0_g1, Pdensi_DN10258_c0_g1d266747, Pdensi_DN11521_c0_g1d336257, Pdensi_DN12630_c0_g1d211812, Pdensi_DN14253_c0_g1d52723, Pdensi_DN15439_c0_g1d54251, Pdensi_DN18008_c1_g1, Pdensi_DN19112_c1_g1d285936, Pdensi_DN19376_c0_g2, Pdensi_DN19663_c0_g2d359591, Pdensi_DN20163_c0_g1d62509, Pdensi_DN20238_c3_g6, Pdensi_DN20580_c1_g1, Pdensi_D…
GO:0005507	0.000196289378631329	0.999943735235415	15	134	copper ion binding	MF	0.0127911764766618	MF copper ion binding	Pdensi_DN11539_c0_g1d336199, Pdensi_DN14043_c1_g1d523607, Pdensi_DN15433_c0_g1d214322, Pdensi_DN18549_c0_g3d354668, Pdensi_DN20209_c0_g1d16607, Pdensi_DN20631_c2_g1, Pdensi_DN21246_c1_g1d18502, Pdensi_DN22079_c0_g2d541921, Pdensi_DN27378_c0_g1d140778, Pdensi_DN27637_c1_g1, Pdensi_DN33782_c0_g1d373899, Pdensi_DN39247_c0_g1d441442, Pdensi_GG_150485_c0_g1, Pdensi_GG_37273_c0_g1, Pdensi_GG_57820_c0_g1
GO:0006022	0.00020935968164236	0.999973592056841	7	33	aminoglycan metabolic process	BP	0.0134923260673145	BP aminoglycan metabolic process	Pdensi_DN14230_c0_g3, Pdensi_DN15221_c0_g5, Pdensi_DN21911_c0_g1d19842, Pdensi_DN37381_c0_g1d240517, Pdensi_DN40249_c1_g1, Pdensi_GG_18818_c0_g1, Pdensi_GG_57086_c0_g1
GO:0000041	0.000210096330791767	0.99995817927869	10	67	transition metal ion transport	BP	0.0134923260673145	BP transition metal ion transport	Pdensi_DN13969_c0_g1d212964, Pdensi_DN15461_c0_g1d214312, Pdensi_DN19131_c0_g1d218111, Pdensi_DN19864_c2_g1, Pdensi_DN22010_c1_g1, Pdensi_DN22738_c1_g1, Pdensi_DN22939_c1_g1, Pdensi_DN39970_c2_g4, Pdensi_DN5622_c0_g1d206363, Pdensi_GG_82842_c0_g1
GO:0009314	0.000210352973541513	0.999896180075912	39	573	response to radiation	BP	0.0134923260673145	BP response to radiation	Pdensi_DN102537_c0_g1, Pdensi_DN10385_c1_g1, Pdensi_DN10493_c0_g1d386824, Pdensi_DN11848_c0_g1d5764, Pdensi_DN13572_c0_g1d51959, Pdensi_DN14344_c0_g1d463866, Pdensi_DN15253_c0_g1d9232, Pdensi_DN15439_c0_g1d54251, Pdensi_DN15461_c0_g1d214312, Pdensi_DN18755_c0_g1d59594, Pdensi_DN18888_c0_g1d405534, Pdensi_DN19112_c1_g1d285936, Pdensi_DN19131_c0_g1d218111, Pdensi_DN19842_c0_g1d360987, Pdensi_DN1986…
GO:0006040	0.000211930029896027	0.999973213525361	7	33	amino sugar metabolic process	BP	0.0135226812305012	BP amino sugar metabolic process	Pdensi_DN14230_c0_g3, Pdensi_DN15221_c0_g5, Pdensi_DN21911_c0_g1d19842, Pdensi_DN37381_c0_g1d240517, Pdensi_DN40249_c1_g1, Pdensi_GG_18818_c0_g1, Pdensi_GG_57086_c0_g1
GO:0007129	0.000215107157850815	0.999984862602308	5	17	synapsis	BP	0.0136542890716597	BP synapsis	Pdensi_DN11245_c0_g1d519946, Pdensi_DN17072_c0_g1, Pdensi_DN17929_c0_g1d282500, Pdensi_DN19926_c0_g1, Pdensi_DN3439_c0_g1d260589
GO:0009637	0.000244747056684403	0.999961421081874	8	48	response to blue light	BP	0.0154556504713434	BP response to blue light	Pdensi_DN10385_c1_g1, Pdensi_DN11848_c0_g1d5764, Pdensi_DN14344_c0_g1d463866, Pdensi_DN15253_c0_g1d9232, Pdensi_DN20978_c0_g1, Pdensi_DN47264_c0_g1, Pdensi_DN8388_c0_g1d3437, Pdensi_DN9616_c0_g1d266022
GO:0016115	0.000251756793609795	0.999989901763254	4	9	terpenoid catabolic process	BP	0.0158167819410954	BP terpenoid catabolic process	Pdensi_DN18878_c0_g4, Pdensi_DN34073_c0_g1d201036, Pdensi_GG_120140_c0_g1, Pdensi_GG_71020_c0_g1
GO:0008194	0.0002901320153054	0.999885971835607	23	275	UDP-glycosyltransferase activity	MF	0.0181347312219717	MF UDP-glycosyltransferase activity	Pdensi_DN15512_c0_g1d214428, Pdensi_DN17724_c0_g1, Pdensi_DN17743_c0_g1d282049, Pdensi_DN18705_c0_g1d217585, Pdensi_DN19474_c1_g1, Pdensi_DN19663_c0_g2d359591, Pdensi_DN21297_c0_g1d18386, Pdensi_DN22600_c0_g1d426096, Pdensi_DN23014_c0_g1d128210, Pdensi_DN23253_c0_g1d129038, Pdensi_DN24900_c4_g4, Pdensi_DN25789_c1_g2, Pdensi_DN28247_c0_g1d501460, Pdensi_DN28247_c0_g2, Pdensi_DN34854_c1_g1, Pdensi_…
GO:0097305	0.000292362452419341	0.999877307393397	26	332	response to alcohol	BP	0.0181813827644129	BP response to alcohol	Pdensi_DN13969_c0_g1d212964, Pdensi_DN15461_c0_g1d214312, Pdensi_DN16531_c0_g1d279248, Pdensi_DN17239_c0_g1d400552, Pdensi_DN17691_c0_g2d401637, Pdensi_DN17735_c0_g1d12535, Pdensi_DN17867_c0_g1d530420, Pdensi_DN19025_c1_g3, Pdensi_DN20238_c3_g6, Pdensi_DN20821_c0_g1, Pdensi_DN22079_c0_g2d541921, Pdensi_DN22640_c0_g1d126873, Pdensi_DN22939_c1_g1, Pdensi_DN24008_c0_g7, Pdensi_DN24782_c3_g2, Pdensi_…
GO:0016709	0.0003270811205788	0.999938269896501	9	58	oxidoreductase activity, acting on paired donors, with incorporation or reduction of molecular oxygen, NAD(P)H as one donor, and incorporation of one atom of oxygen	MF	0.0202358606933986	MF oxidoreductase activity, acting on paired donors, with incorporation or reduction of molecular oxygen, NAD(P)H as one donor, and incorporation of one atom of oxygen	Pdensi_DN14508_c0_g1d8354, Pdensi_DN2150_c0_g1d165343, Pdensi_DN24294_c0_g1, Pdensi_DN26680_c0_g1d229530, Pdensi_DN34073_c0_g1d201036, Pdensi_DN4087_c0_g1d166714, Pdensi_GG_107174_c0_g1, Pdensi_GG_134443_c0_g1, Pdensi_GG_71020_c0_g1
GO:0044712	0.000328702659210377	0.999819955900874	49	774	NA	NA	0.0202358606933986	none	Pdensi_DN11539_c0_g1d336199, Pdensi_DN14043_c1_g1d523607, Pdensi_DN14145_c0_g1d213104, Pdensi_DN15483_c1_g3, Pdensi_DN15483_c1_g4, Pdensi_DN15855_c0_g1d468400, Pdensi_DN16319_c0_g1d111066, Pdensi_DN17518_c0_g1, Pdensi_DN18549_c0_g3d354668, Pdensi_DN18848_c0_g3, Pdensi_DN18878_c0_g4, Pdensi_DN19084_c0_g1d481969, Pdensi_DN19556_c0_g5, Pdensi_DN19693_c0_g1d409066, Pdensi_DN20151_c0_g1d289656, Pdensi…
GO:0051316	0.000334368472558047	0.999994400633639	3	5	attachment of spindle microtubules to kinetochore involved in meiotic chromosome segregation	BP	0.0203798415786499	BP attachment of spindle microtubules to kinetochore involved in meiotic chromosome segregation	Pdensi_DN11450_c0_g1, Pdensi_DN18391_c0_g1d283647, Pdensi_DN7254_c0_g1d207503
GO:0051455	0.000334368472558047	0.999994400633639	3	5	attachment of spindle microtubules to kinetochore involved in homologous chromosome segregation	BP	0.0203798415786499	BP attachment of spindle microtubules to kinetochore involved in homologous chromosome segregation	Pdensi_DN11450_c0_g1, Pdensi_DN18391_c0_g1d283647, Pdensi_DN7254_c0_g1d207503
GO:0071470	0.000339766827730678	0.999952661296874	7	38	cellular response to osmotic stress	BP	0.020606353497666	BP cellular response to osmotic stress	Pdensi_DN11871_c0_g1d458112, Pdensi_DN20570_c0_g1, Pdensi_DN22647_c0_g1, Pdensi_DN24008_c0_g7, Pdensi_DN45607_c0_g1d156537, Pdensi_DN48007_c0_g1, Pdensi_DN9616_c0_g1d266022
GO:0044459	0.000354189691811848	0.999841347680081	29	388	plasma membrane part	CC	0.0213752606620047	CC plasma membrane part	Pdensi_DN10201_c1_g2, Pdensi_DN13761_c0_g1, Pdensi_DN14686_c0_g1, Pdensi_DN16094_c0_g1d346425, Pdensi_DN16435_c0_g1d527755, Pdensi_DN17464_c0_g1d529765, Pdensi_DN18405_c0_g1d531896, Pdensi_DN18640_c0_g1d355198, Pdensi_DN18853_c0_g1d405511, Pdensi_DN18853_c0_g2d480506, Pdensi_DN20095_c0_g3, Pdensi_DN20745_c4_g3, Pdensi_DN21522_c0_g5, Pdensi_DN21862_c0_g1d221873, Pdensi_DN23317_c2_g3, Pdensi_DN2400…
GO:0009937	0.000362413841005957	0.999959657444076	6	27	regulation of gibberellic acid mediated signaling pathway	BP	0.0217426432204175	BP regulation of gibberellic acid mediated signaling pathway	Pdensi_DN13989_c0_g2, Pdensi_DN15429_c0_g1, Pdensi_DN15553_c1_g1, Pdensi_DN17135_c0_g2, Pdensi_DN20512_c0_g1d291173, Pdensi_DN25280_c2_g1
GO:0006629	0.000363826778237335	0.999781145400131	66	1134	lipid metabolic process	BP	0.0217426432204175	BP lipid metabolic process	Pdensi_DN10400_c0_g1d519127, Pdensi_DN13059_c0_g1d390976, Pdensi_DN14145_c0_g1d213104, Pdensi_DN15483_c1_g3, Pdensi_DN15483_c1_g4, Pdensi_DN15512_c0_g1d214428, Pdensi_DN17409_c0_g2, Pdensi_DN17581_c0_g1, Pdensi_DN17691_c0_g2d401637, Pdensi_DN17833_c0_g1d282233, Pdensi_DN18796_c1_g3, Pdensi_DN18848_c0_g3, Pdensi_DN18878_c0_g4, Pdensi_DN18962_c1_g1, Pdensi_DN19001_c2_g1, Pdensi_DN19131_c0_g1d218111…
GO:0008202	0.00036918357709891	0.999881965464422	16	157	steroid metabolic process	BP	0.0219556699176638	BP steroid metabolic process	Pdensi_DN19131_c0_g1d218111, Pdensi_DN19376_c0_g2, Pdensi_DN19864_c2_g1, Pdensi_DN20840_c1_g1, Pdensi_DN22010_c1_g1, Pdensi_DN22738_c1_g1, Pdensi_DN24773_c0_g1d555703, Pdensi_DN25334_c1_g2, Pdensi_DN34073_c0_g1d201036, Pdensi_DN39208_c0_g1d34103, Pdensi_DN73238_c0_g1, Pdensi_GG_19984_c0_g1, Pdensi_GG_22817_c1_g1, Pdensi_GG_26120_c1_g1, Pdensi_GG_29956_c0_g1, Pdensi_GG_71020_c0_g1
GO:1901136	0.000377978622303465	0.999927108952013	9	59	carbohydrate derivative catabolic process	BP	0.0223701260958442	BP carbohydrate derivative catabolic process	Pdensi_DN14230_c0_g3, Pdensi_DN15221_c0_g5, Pdensi_DN19693_c0_g1d409066, Pdensi_DN21911_c0_g1d19842, Pdensi_DN37381_c0_g1d240517, Pdensi_DN40249_c1_g1, Pdensi_DN47344_c0_g1d249493, Pdensi_GG_18818_c0_g1, Pdensi_GG_57086_c0_g1
GO:0009647	0.000387599530566726	0.999981607934296	4	10	skotomorphogenesis	BP	0.0228292396585238	BP skotomorphogenesis	Pdensi_DN19131_c0_g1d218111, Pdensi_DN19864_c2_g1, Pdensi_DN22010_c1_g1, Pdensi_DN22738_c1_g1
GO:0009737	0.000418877152754175	0.999823318500427	25	320	response to abscisic acid	BP	0.0245534162602459	BP response to abscisic acid	Pdensi_DN13969_c0_g1d212964, Pdensi_DN15461_c0_g1d214312, Pdensi_DN16531_c0_g1d279248, Pdensi_DN17239_c0_g1d400552, Pdensi_DN17691_c0_g2d401637, Pdensi_DN17735_c0_g1d12535, Pdensi_DN17867_c0_g1d530420, Pdensi_DN19025_c1_g3, Pdensi_DN20821_c0_g1, Pdensi_DN22079_c0_g2d541921, Pdensi_DN22640_c0_g1d126873, Pdensi_DN22939_c1_g1, Pdensi_DN24008_c0_g7, Pdensi_DN24782_c3_g2, Pdensi_DN27720_c1_g1, Pdensi_…
GO:0043068	0.000423085334108441	0.999938647352129	7	39	positive regulation of programmed cell death	BP	0.0246819925150596	BP positive regulation of programmed cell death	Pdensi_DN102537_c0_g1, Pdensi_DN12630_c0_g1d211812, Pdensi_DN19635_c0_g1d218821, Pdensi_DN20163_c0_g1d62509, Pdensi_GG_102485_c0_g1, Pdensi_GG_58043_c0_g1, Pdensi_GG_83776_c1_g1
GO:0044763	0.000431116219649122	0.999668798553627	235	5168	NA	NA	0.0250313024024711	none	Pdensi_DN10236_c0_g1d266707, Pdensi_DN102537_c0_g1, Pdensi_DN10258_c0_g1d266747, Pdensi_DN10385_c1_g1, Pdensi_DN10751_c0_g1d49359, Pdensi_DN10837_c0_g1d49433, Pdensi_DN11127_c0_g1d519871, Pdensi_DN11245_c0_g1d519946, Pdensi_DN11539_c0_g1d336199, Pdensi_DN12630_c0_g1d211812, Pdensi_DN12936_c0_g1d6825, Pdensi_DN13059_c0_g1d390976, Pdensi_DN13190_c0_g2, Pdensi_DN13969_c0_g1d212964, Pdensi_DN14043_c1…
GO:0071214	0.000433360054010688	0.999872034031275	14	134	cellular response to abiotic stimulus	BP	0.0250428963287025	BP cellular response to abiotic stimulus	Pdensi_DN10493_c0_g1d386824, Pdensi_DN11848_c0_g1d5764, Pdensi_DN11871_c0_g1d458112, Pdensi_DN16319_c0_g1d111066, Pdensi_DN18755_c0_g1d59594, Pdensi_DN20570_c0_g1, Pdensi_DN21087_c1_g1, Pdensi_DN22647_c0_g1, Pdensi_DN24008_c0_g7, Pdensi_DN45607_c0_g1d156537, Pdensi_DN48007_c0_g1, Pdensi_DN492_c0_g1d324418, Pdensi_DN8388_c0_g1d3437, Pdensi_DN9616_c0_g1d266022
GO:0010942	0.000446730205182402	0.999911343118313	9	63	positive regulation of cell death	BP	0.0256943274351625	BP positive regulation of cell death	Pdensi_DN102537_c0_g1, Pdensi_DN12630_c0_g1d211812, Pdensi_DN19635_c0_g1d218821, Pdensi_DN20163_c0_g1d62509, Pdensi_DN34120_c0_g2, Pdensi_GG_102485_c0_g1, Pdensi_GG_152133_c1_g1, Pdensi_GG_58043_c0_g1, Pdensi_GG_83776_c1_g1
GO:0016042	0.000460441728246867	0.999812753411529	23	281	lipid catabolic process	BP	0.0263592131437026	BP lipid catabolic process	Pdensi_DN14145_c0_g1d213104, Pdensi_DN15483_c1_g3, Pdensi_DN15483_c1_g4, Pdensi_DN18848_c0_g3, Pdensi_DN18878_c0_g4, Pdensi_DN19556_c0_g5, Pdensi_DN21493_c0_g3, Pdensi_DN22155_c0_g1, Pdensi_DN29431_c1_g1, Pdensi_DN34073_c0_g1d201036, Pdensi_DN34274_c0_g1d437057, Pdensi_DN36789_c0_g1d239965, Pdensi_DN37332_c0_g1, Pdensi_DN8552_c0_g1, Pdensi_DN9046_c0_g1d48041, Pdensi_DN9629_c0_g1d518394, Pdensi_DN…
GO:0009687	0.000477985323031358	0.999958383181803	5	20	abscisic acid metabolic process	BP	0.0268800051792131	BP abscisic acid metabolic process	Pdensi_DN17833_c0_g1d282233, Pdensi_DN29431_c1_g1, Pdensi_DN34073_c0_g1d201036, Pdensi_GG_71020_c0_g1, Pdensi_GG_83955_c0_g1
GO:0043288	0.000477985323031358	0.999958383181803	5	20	apocarotenoid metabolic process	BP	0.0268800051792131	BP apocarotenoid metabolic process	Pdensi_DN17833_c0_g1d282233, Pdensi_DN29431_c1_g1, Pdensi_DN34073_c0_g1d201036, Pdensi_GG_71020_c0_g1, Pdensi_GG_83955_c0_g1
GO:1902644	0.000477985323031358	0.999958383181803	5	20	tertiary alcohol metabolic process	BP	0.0268800051792131	BP tertiary alcohol metabolic process	Pdensi_DN17833_c0_g1d282233, Pdensi_DN29431_c1_g1, Pdensi_DN34073_c0_g1d201036, Pdensi_GG_71020_c0_g1, Pdensi_GG_83955_c0_g1
GO:0048229	0.000478315331733609	0.999830246713523	18	206	gametophyte development	BP	0.0268800051792131	BP gametophyte development	Pdensi_DN10250_c0_g1d386582, Pdensi_DN11521_c0_g1d336257, Pdensi_DN15221_c0_g1d214075, Pdensi_DN15429_c0_g1, Pdensi_DN17929_c0_g1d282500, Pdensi_DN19635_c0_g1d218821, Pdensi_DN20401_c0_g1d63113, Pdensi_DN20825_c0_g1d292675, Pdensi_DN22960_c1_g3d303306, Pdensi_DN29431_c1_g1, Pdensi_DN8091_c0_g2d102037, Pdensi_DN9008_c0_g1d385168, Pdensi_DN9616_c0_g1d266022, Pdensi_GG_102485_c0_g1, Pdensi_GG_32521_…
GO:0044425	0.000483052372543491	0.999635733091449	200	4284	membrane part	CC	0.0270222585206863	CC membrane part	Pdensi_DN10201_c1_g2, Pdensi_DN10400_c0_g1d519127, Pdensi_DN10553_c0_g1d103553, Pdensi_DN11848_c0_g1d5764, Pdensi_DN11871_c0_g1d458112, Pdensi_DN12891_c0_g1d338749, Pdensi_DN13059_c0_g1d390976, Pdensi_DN13761_c0_g1, Pdensi_DN13885_c0_g1d212868, Pdensi_DN13930_c10_g1, Pdensi_DN13969_c0_g1d212964, Pdensi_DN14528_c0_g1, Pdensi_DN14541_c0_g1d8394, Pdensi_DN14552_c0_g1d180068, Pdensi_DN14686_c0_g1, Pd…
GO:0046718	0.000520959790823975	0.999954792022673	5	18	viral entry into host cell	BP	0.0290103563517478	BP viral entry into host cell	Pdensi_DN11122_c0_g1d104222, Pdensi_DN18221_c0_g2d353356, Pdensi_DN21270_c1_g1, Pdensi_DN22555_c2_g1, Pdensi_DN2484_c0_g1d99028
GO:0016301	0.00054171305266903	0.999663734467377	70	1290	kinase activity	MF	0.0300295321640194	MF kinase activity	Pdensi_DN102537_c0_g1, Pdensi_DN10385_c1_g1, Pdensi_DN12891_c0_g1d338749, Pdensi_DN13443_c0_g1d522706, Pdensi_DN13572_c0_g1d51959, Pdensi_DN14686_c0_g2d213578, Pdensi_DN15253_c0_g1d9232, Pdensi_DN15895_c0_g1, Pdensi_DN16490_c1_g5, Pdensi_DN16531_c0_g1d279248, Pdensi_DN17291_c0_g1d57060, Pdensi_DN18564_c0_g3, Pdensi_DN18761_c0_g1d405222, Pdensi_DN19016_c0_g3, Pdensi_DN19926_c0_g1, Pdensi_DN19979_c…
GO:0031408	0.000548548374964818	0.999901866322853	8	50	oxylipin biosynthetic process	BP	0.0302714691067296	BP oxylipin biosynthetic process	Pdensi_DN17691_c0_g2d401637, Pdensi_DN18796_c1_g3, Pdensi_DN22547_c0_g1d20905, Pdensi_DN22636_c0_g1, Pdensi_DN22674_c0_g2d301727, Pdensi_DN26360_c0_g1d560098, Pdensi_DN27720_c1_g1, Pdensi_DN36578_c0_g2
GO:0009740	0.000599971482036277	0.999890602489716	8	53	gibberellic acid mediated signaling pathway	BP	0.0329607651409257	BP gibberellic acid mediated signaling pathway	Pdensi_DN12630_c0_g1d211812, Pdensi_DN12936_c0_g1d6825, Pdensi_DN15429_c0_g1, Pdensi_DN21195_c1_g2, Pdensi_DN31394_c0_g1d504182, Pdensi_DN9799_c0_g1, Pdensi_GG_41038_c0_g1, Pdensi_GG_83776_c1_g1
GO:0009821	0.000619994117578442	0.999965269209315	4	11	alkaloid biosynthetic process	BP	0.0339086961359531	BP alkaloid biosynthetic process	Pdensi_DN13267_c0_g2d339581, Pdensi_DN16271_c1_g1, Pdensi_DN26056_c2_g2, Pdensi_DN31960_c0_g1d311431
GO:0102406	0.000623469362471053	0.999965021588077	4	11	omega-hydroxypalmitate O-sinapoyl transferase activity	MF	0.0339472140428128	MF omega-hydroxypalmitate O-sinapoyl transferase activity	Pdensi_DN17377_c0_g1, Pdensi_DN23914_c0_g1d497570, Pdensi_DN290_c0_g1d164067, Pdensi_DN38678_c0_g1d510642
GO:0016629	0.000632379767230288	0.99996438495946	4	11	12-oxophytodienoate reductase activity	MF	0.0342800200368949	MF 12-oxophytodienoate reductase activity	Pdensi_DN18796_c1_g3, Pdensi_DN22636_c0_g1, Pdensi_DN22674_c0_g2d301727, Pdensi_DN36578_c0_g2
GO:0006949	0.000650482339896226	0.999963083962103	4	11	syncytium formation	BP	0.0347332335095244	BP syncytium formation	Pdensi_DN22641_c2_g2, Pdensi_DN25089_c1_g1d557367, Pdensi_DN25089_c1_g2, Pdensi_DN37968_c1_g1
GO:0030260	0.000654916083642162	0.99993945975869	5	19	entry into host cell	BP	0.0347332335095244	BP entry into host cell	Pdensi_DN11122_c0_g1d104222, Pdensi_DN18221_c0_g2d353356, Pdensi_DN21270_c1_g1, Pdensi_DN22555_c2_g1, Pdensi_DN2484_c0_g1d99028
GO:0044409	0.000654916083642162	0.99993945975869	5	19	entry into host	BP	0.0347332335095244	BP entry into host	Pdensi_DN11122_c0_g1d104222, Pdensi_DN18221_c0_g2d353356, Pdensi_DN21270_c1_g1, Pdensi_DN22555_c2_g1, Pdensi_DN2484_c0_g1d99028
GO:0051806	0.000654916083642162	0.99993945975869	5	19	entry into cell of other organism involved in symbiotic interaction	BP	0.0347332335095244	BP entry into cell of other organism involved in symbiotic interaction	Pdensi_DN11122_c0_g1d104222, Pdensi_DN18221_c0_g2d353356, Pdensi_DN21270_c1_g1, Pdensi_DN22555_c2_g1, Pdensi_DN2484_c0_g1d99028
GO:0051828	0.000654916083642162	0.99993945975869	5	19	entry into other organism involved in symbiotic interaction	BP	0.0347332335095244	BP entry into other organism involved in symbiotic interaction	Pdensi_DN11122_c0_g1d104222, Pdensi_DN18221_c0_g2d353356, Pdensi_DN21270_c1_g1, Pdensi_DN22555_c2_g1, Pdensi_DN2484_c0_g1d99028
GO:0005985	0.000666513173623574	0.999895276997738	7	40	sucrose metabolic process	BP	0.0351959176295793	BP sucrose metabolic process	Pdensi_DN17743_c0_g1d282049, Pdensi_DN19533_c0_g1d287290, Pdensi_DN21590_c0_g1d65540, Pdensi_DN21948_c1_g4, Pdensi_DN22600_c0_g1d426096, Pdensi_GG_156213_c0_g1, Pdensi_GG_2636_c0_g1
GO:0009809	0.000672066339379332	0.999828956972804	11	89	lignin biosynthetic process	BP	0.0353368443078807	BP lignin biosynthetic process	Pdensi_DN15086_c0_g1d213965, Pdensi_DN16142_c1_g1, Pdensi_DN19743_c0_g2, Pdensi_DN22089_c2_g2, Pdensi_DN24354_c2_g1, Pdensi_DN25789_c1_g2, Pdensi_DN38801_c0_g1d90377, Pdensi_GG_26120_c1_g1, Pdensi_GG_29956_c0_g1, Pdensi_GG_62371_c0_g1, Pdensi_GG_67055_c0_g1
GO:0031407	0.000727720929995627	0.999863514700754	8	52	oxylipin metabolic process	BP	0.0380996115956258	BP oxylipin metabolic process	Pdensi_DN17691_c0_g2d401637, Pdensi_DN18796_c1_g3, Pdensi_DN22547_c0_g1d20905, Pdensi_DN22636_c0_g1, Pdensi_DN22674_c0_g2d301727, Pdensi_DN26360_c0_g1d560098, Pdensi_DN27720_c1_g1, Pdensi_DN36578_c0_g2
GO:0005506	0.000747053435634724	0.9996993736655	21	255	iron ion binding	MF	0.0389453261274936	MF iron ion binding	Pdensi_DN13059_c0_g1d390976, Pdensi_DN14552_c0_g1d180068, Pdensi_DN16914_c0_g1d185591, Pdensi_DN19131_c0_g1d218111, Pdensi_DN19376_c0_g2, Pdensi_DN19864_c2_g1, Pdensi_DN22010_c1_g1, Pdensi_DN22208_c1_g1d20470, Pdensi_DN22738_c1_g1, Pdensi_DN24324_c0_g1, Pdensi_DN26156_c1_g2, Pdensi_DN34073_c0_g1d201036, Pdensi_DN34856_c0_g1d374976, Pdensi_DN4087_c0_g1d166714, Pdensi_DN73238_c0_g1, Pdensi_GG_11152…
GO:0048658	0.000754780443476291	0.999954022102088	4	12	anther wall tapetum development	BP	0.0391814203941866	BP anther wall tapetum development	Pdensi_DN19635_c0_g1d218821, Pdensi_DN20401_c0_g1d63113, Pdensi_GG_113498_c0_g1, Pdensi_GG_38489_c2_g1
GO:0009653	0.000758169836918241	0.999632625327933	31	468	anatomical structure morphogenesis	BP	0.0391913024138623	BP anatomical structure morphogenesis	Pdensi_DN10258_c0_g1d266747, Pdensi_DN12630_c0_g1d211812, Pdensi_DN12936_c0_g1d6825, Pdensi_DN14344_c0_g1d463866, Pdensi_DN14686_c0_g1, Pdensi_DN15221_c0_g1d214075, Pdensi_DN15439_c0_g1d54251, Pdensi_DN15461_c0_g1d214312, Pdensi_DN16333_c0_g1d278592, Pdensi_DN16340_c0_g1d55657, Pdensi_DN18407_c0_g1d284004, Pdensi_DN19663_c0_g2d359591, Pdensi_DN20373_c2_g4, Pdensi_DN20840_c1_g1, Pdensi_DN21876_c2_…
GO:0010476	0.000769720299376568	0.99985367613444	8	55	gibberellin mediated signaling pathway	BP	0.0396211907044636	BP gibberellin mediated signaling pathway	Pdensi_DN12630_c0_g1d211812, Pdensi_DN12936_c0_g1d6825, Pdensi_DN15429_c0_g1, Pdensi_DN21195_c1_g2, Pdensi_DN31394_c0_g1d504182, Pdensi_DN9799_c0_g1, Pdensi_GG_41038_c0_g1, Pdensi_GG_83776_c1_g1
GO:0050801	0.000773239466943578	0.999704448297828	19	229	ion homeostasis	BP	0.039635802131907	BP ion homeostasis	Pdensi_DN13969_c0_g1d212964, Pdensi_DN13989_c0_g2, Pdensi_DN14541_c0_g1d8394, Pdensi_DN15461_c0_g1d214312, Pdensi_DN15553_c1_g1, Pdensi_DN17135_c0_g2, Pdensi_DN17735_c0_g1d12535, Pdensi_DN19131_c0_g1d218111, Pdensi_DN19864_c2_g1, Pdensi_DN20512_c0_g1d291173, Pdensi_DN22010_c1_g1, Pdensi_DN22738_c1_g1, Pdensi_DN22939_c1_g1, Pdensi_DN25280_c2_g1, Pdensi_DN39636_c0_g2, Pdensi_DN39970_c2_g4, Pdensi_D…
GO:0010032	0.000803342746787853	0.999978333458238	3	6	meiotic chromosome condensation	BP	0.0410072999620749	BP meiotic chromosome condensation	Pdensi_DN11450_c0_g1, Pdensi_DN13190_c0_g2, Pdensi_DN7254_c0_g1d207503
GO:0008199	0.000835470150775402	0.999917560861339	5	20	ferric iron binding	MF	0.0424703104446035	MF ferric iron binding	Pdensi_DN19131_c0_g1d218111, Pdensi_DN19864_c2_g1, Pdensi_DN22010_c1_g1, Pdensi_DN22738_c1_g1, Pdensi_GG_82842_c0_g1
GO:0006694	0.000846804130686713	0.999745998011927	13	121	steroid biosynthetic process	BP	0.0428685843183592	BP steroid biosynthetic process	Pdensi_DN19131_c0_g1d218111, Pdensi_DN19864_c2_g1, Pdensi_DN20840_c1_g1, Pdensi_DN22010_c1_g1, Pdensi_DN22738_c1_g1, Pdensi_DN24773_c0_g1d555703, Pdensi_DN25334_c1_g2, Pdensi_DN39208_c0_g1d34103, Pdensi_DN73238_c0_g1, Pdensi_GG_19984_c0_g1, Pdensi_GG_22817_c1_g1, Pdensi_GG_26120_c1_g1, Pdensi_GG_29956_c0_g1
GO:0048878	0.00090333323786348	0.999604672947661	24	328	chemical homeostasis	BP	0.0455421213871008	BP chemical homeostasis	Pdensi_DN11871_c0_g1d458112, Pdensi_DN13969_c0_g1d212964, Pdensi_DN13989_c0_g2, Pdensi_DN14541_c0_g1d8394, Pdensi_DN15461_c0_g1d214312, Pdensi_DN15553_c1_g1, Pdensi_DN17135_c0_g2, Pdensi_DN17735_c0_g1d12535, Pdensi_DN19131_c0_g1d218111, Pdensi_DN19376_c0_g2, Pdensi_DN19864_c2_g1, Pdensi_DN20512_c0_g1d291173, Pdensi_DN20745_c4_g3, Pdensi_DN22010_c1_g1, Pdensi_DN22738_c1_g1, Pdensi_DN22939_c1_g1, P…
GO:0071472	0.000937739814073982	0.99990335323277	5	22	cellular response to salt stress	BP	0.0470829936976244	BP cellular response to salt stress	Pdensi_DN20570_c0_g1, Pdensi_DN24008_c0_g7, Pdensi_DN45607_c0_g1d156537, Pdensi_DN48007_c0_g1, Pdensi_DN9616_c0_g1d266022
GO:0009639	0.00105838246901258	0.999736030467729	10	84	response to red or far red light	BP	0.052923443379074	BP response to red or far red light	Pdensi_DN11848_c0_g1d5764, Pdensi_DN15439_c0_g1d54251, Pdensi_DN18755_c0_g1d59594, Pdensi_DN19112_c1_g1d285936, Pdensi_DN22528_c0_g1, Pdensi_DN23432_c0_g2d129670, Pdensi_DN2649_c0_g1d99119, Pdensi_DN47305_c0_g1d40317, Pdensi_DN492_c0_g1d324418, Pdensi_DN9616_c0_g1d266022
GO:1901575	0.00108482191677957	0.999282829176434	82	1547	organic substance catabolic process	BP	0.0540250134246606	BP organic substance catabolic process	Pdensi_DN11539_c0_g1d336199, Pdensi_DN12747_c0_g2, Pdensi_DN13799_c0_g1d272487, Pdensi_DN14043_c1_g1d523607, Pdensi_DN14145_c0_g1d213104, Pdensi_DN14230_c0_g3, Pdensi_DN14895_c0_g1, Pdensi_DN15221_c0_g5, Pdensi_DN15483_c1_g3, Pdensi_DN15483_c1_g4, Pdensi_DN17518_c0_g1, Pdensi_DN18549_c0_g3d354668, Pdensi_DN18718_c0_g2, Pdensi_DN18848_c0_g3, Pdensi_DN18878_c0_g4, Pdensi_DN19084_c0_g1d481969, Pdens…
GO:0015291	0.00112709384502428	0.999519447267751	22	285	secondary active transmembrane transporter activity	MF	0.0557069540114791	MF secondary active transmembrane transporter activity	Pdensi_DN13761_c0_g1, Pdensi_DN15461_c0_g1d214312, Pdensi_DN15586_c0_g3d276568, Pdensi_DN15739_c0_g1, Pdensi_DN17464_c0_g1d529765, Pdensi_DN17975_c0_g1d476518, Pdensi_DN18640_c0_g1d355198, Pdensi_DN19295_c0_g5, Pdensi_DN21519_c2_g4, Pdensi_DN21862_c0_g1d221873, Pdensi_DN22640_c0_g1d126873, Pdensi_DN22756_c0_g3, Pdensi_DN22939_c1_g1, Pdensi_DN23815_c2_g1, Pdensi_DN24001_c0_g2d225091, Pdensi_DN2529…
GO:0102917	0.00113223667854529	0.999965546620749	3	6	(S)-reticuline 7-O-methyltransferase activity	MF	0.0557069540114791	MF (S)-reticuline 7-O-methyltransferase activity	Pdensi_DN13267_c0_g2d339581, Pdensi_DN16271_c1_g1, Pdensi_DN26056_c2_g2
GO:0102918	0.00113223667854529	0.999965546620749	3	6	(R)-reticuline 7-O-methyltransferase activity	MF	0.0557069540114791	MF (R)-reticuline 7-O-methyltransferase activity	Pdensi_DN13267_c0_g2d339581, Pdensi_DN16271_c1_g1, Pdensi_DN26056_c2_g2
GO:0009642	0.00114546245001918	0.99966455330661	12	112	response to light intensity	BP	0.0561322419007397	BP response to light intensity	Pdensi_DN11848_c0_g1d5764, Pdensi_DN15461_c0_g1d214312, Pdensi_DN19131_c0_g1d218111, Pdensi_DN19864_c2_g1, Pdensi_DN20209_c0_g1d16607, Pdensi_DN22010_c1_g1, Pdensi_DN22528_c0_g1, Pdensi_DN22738_c1_g1, Pdensi_DN22939_c1_g1, Pdensi_DN24084_c1_g6, Pdensi_DN37404_c0_g1d89047, Pdensi_GG_59998_c0_g1
GO:0005887	0.00115475536824945	0.999603220451058	15	163	integral component of plasma membrane	CC	0.0561869181986761	CC integral component of plasma membrane	Pdensi_DN13761_c0_g1, Pdensi_DN16435_c0_g1d527755, Pdensi_DN17464_c0_g1d529765, Pdensi_DN18640_c0_g1d355198, Pdensi_DN18853_c0_g1d405511, Pdensi_DN18853_c0_g2d480506, Pdensi_DN21522_c0_g5, Pdensi_DN21862_c0_g1d221873, Pdensi_DN24001_c0_g2d225091, Pdensi_DN24312_c1_g1, Pdensi_DN38661_c0_g4, Pdensi_DN39771_c0_g2, Pdensi_GG_107194_c3_g1, Pdensi_GG_147565_c1_g1, Pdensi_GG_99216_c0_g1
GO:0006879	0.00115575082736645	0.999875101254463	5	22	cellular iron ion homeostasis	BP	0.0561869181986761	BP cellular iron ion homeostasis	Pdensi_DN19131_c0_g1d218111, Pdensi_DN19864_c2_g1, Pdensi_DN22010_c1_g1, Pdensi_DN22738_c1_g1, Pdensi_GG_82842_c0_g1
GO:0005984	0.00118507719258229	0.999757954433782	8	58	disaccharide metabolic process	BP	0.0573849038985204	BP disaccharide metabolic process	Pdensi_DN17743_c0_g1d282049, Pdensi_DN17761_c0_g1d216447, Pdensi_DN19533_c0_g1d287290, Pdensi_DN21590_c0_g1d65540, Pdensi_DN21948_c1_g4, Pdensi_DN22600_c0_g1d426096, Pdensi_GG_156213_c0_g1, Pdensi_GG_2636_c0_g1
GO:0016757	0.00120344707791368	0.999365204253766	36	563	transferase activity, transferring glycosyl groups	MF	0.0580450005965374	MF transferase activity, transferring glycosyl groups	Pdensi_DN15418_c0_g2d466840, Pdensi_DN15512_c0_g1d214428, Pdensi_DN17724_c0_g1, Pdensi_DN17743_c0_g1d282049, Pdensi_DN18423_c1_g1, Pdensi_DN18705_c0_g1d217585, Pdensi_DN19474_c1_g1, Pdensi_DN19663_c0_g2d359591, Pdensi_DN20703_c0_g1d493602, Pdensi_DN21297_c0_g1d18386, Pdensi_DN22489_c3_g1, Pdensi_DN22600_c0_g1d426096, Pdensi_DN23014_c0_g1d128210, Pdensi_DN23253_c0_g1d129038, Pdensi_DN23488_c0_g2, …
GO:0010383	0.00125538067439751	0.999584538184485	14	145	cell wall polysaccharide metabolic process	BP	0.0603124260472308	BP cell wall polysaccharide metabolic process	Pdensi_DN15418_c0_g2d466840, Pdensi_DN16094_c0_g1d346425, Pdensi_DN17377_c0_g1, Pdensi_DN17518_c0_g1, Pdensi_DN18423_c1_g1, Pdensi_DN23308_c0_g1d427354, Pdensi_DN23914_c0_g1d497570, Pdensi_DN24110_c1_g3, Pdensi_DN290_c0_g1d164067, Pdensi_DN38499_c1_g1, Pdensi_DN38678_c0_g1d510642, Pdensi_DN9005_c0_g1d265316, Pdensi_GG_100908_c0_g1, Pdensi_GG_111523_c0_g1
GO:0009820	0.00127226203511698	0.999908418683204	4	13	alkaloid metabolic process	BP	0.0608846960633521	BP alkaloid metabolic process	Pdensi_DN13267_c0_g2d339581, Pdensi_DN16271_c1_g1, Pdensi_DN26056_c2_g2, Pdensi_DN31960_c0_g1d311431
GO:0048646	0.00129120867871134	0.999514799579272	17	205	anatomical structure formation involved in morphogenesis	BP	0.0615509631240959	BP anatomical structure formation involved in morphogenesis	Pdensi_DN102537_c0_g1, Pdensi_DN15221_c0_g1d214075, Pdensi_DN15526_c0_g1, Pdensi_DN17691_c0_g2d401637, Pdensi_DN19519_c0_g5, Pdensi_DN19852_c0_g4d288371, Pdensi_DN20825_c0_g1d292675, Pdensi_DN22641_c2_g2, Pdensi_DN23432_c0_g2d129670, Pdensi_DN25089_c1_g1d557367, Pdensi_DN25089_c1_g2, Pdensi_DN2649_c0_g1d99119, Pdensi_DN27720_c1_g1, Pdensi_DN30967_c0_g1d234335, Pdensi_DN37968_c1_g1, Pdensi_DN39771…
GO:0008083	0.00133216174531408	0.999902886212228	4	13	growth factor activity	MF	0.063257029231949	MF growth factor activity	Pdensi_DN17128_c0_g1d56912, Pdensi_DN23843_c0_g4d550370, Pdensi_DN34934_c0_g2, Pdensi_GG_71144_c0_g1
GO:0055065	0.0014353928377409	0.999517111605068	14	153	metal ion homeostasis	BP	0.0678957438423313	BP metal ion homeostasis	Pdensi_DN13969_c0_g1d212964, Pdensi_DN14541_c0_g1d8394, Pdensi_DN15461_c0_g1d214312, Pdensi_DN17735_c0_g1d12535, Pdensi_DN19131_c0_g1d218111, Pdensi_DN19864_c2_g1, Pdensi_DN22010_c1_g1, Pdensi_DN22738_c1_g1, Pdensi_DN22939_c1_g1, Pdensi_DN39636_c0_g2, Pdensi_DN39970_c2_g4, Pdensi_DN5622_c0_g1d206363, Pdensi_DN6625_c0_g1d262914, Pdensi_GG_82842_c0_g1
GO:0015295	0.00146204150865914	0.999652764215447	9	73	solute:proton symporter activity	MF	0.0688902712407042	MF solute:proton symporter activity	Pdensi_DN17464_c0_g1d529765, Pdensi_DN17975_c0_g1d476518, Pdensi_DN19295_c0_g5, Pdensi_DN21862_c0_g1d221873, Pdensi_DN22640_c0_g1d126873, Pdensi_DN24001_c0_g2d225091, Pdensi_DN25296_c0_g1d227052, Pdensi_DN39771_c0_g2, Pdensi_GG_146212_c0_g1
GO:0005694	0.00148395650161897	0.999549514956358	12	126	chromosome	CC	0.0696549850625823	CC chromosome	Pdensi_DN10837_c0_g1d49433, Pdensi_DN11245_c0_g1d519946, Pdensi_DN11450_c0_g1, Pdensi_DN13190_c0_g2, Pdensi_DN16333_c0_g1d278592, Pdensi_DN17072_c0_g1, Pdensi_DN2161_c0_g1d259745, Pdensi_DN21892_c1_g4d297417, Pdensi_DN22960_c1_g3d303306, Pdensi_DN2969_c0_g1d447479, Pdensi_DN3439_c0_g1d260589, Pdensi_DN7254_c0_g1d207503
GO:0048655	0.00154231720805403	1	2	2	anther wall tapetum morphogenesis	BP	0.0721180462437781	BP anther wall tapetum morphogenesis	Pdensi_DN12630_c0_g1d211812, Pdensi_GG_83776_c1_g1
GO:0080001	0.00155124101666162	0.999875982681035	4	16	mucilage extrusion from seed coat	BP	0.0722595197533137	BP mucilage extrusion from seed coat	Pdensi_DN20238_c3_g6, Pdensi_DN24008_c0_g7, Pdensi_DN37553_c0_g3, Pdensi_DN48007_c0_g1
GO:0051704	0.0015923289680078	0.998982619084625	66	1230	multi-organism process	BP	0.0738925082843315	BP multi-organism process	Pdensi_DN10553_c0_g1d103553, Pdensi_DN11122_c0_g1d104222, Pdensi_DN13043_c0_g1d460581, Pdensi_DN14230_c0_g3, Pdensi_DN14603_c0_g1d213535, Pdensi_DN14686_c0_g1, Pdensi_DN15461_c0_g1d214312, Pdensi_DN16531_c0_g1d279248, Pdensi_DN16724_c0_g3, Pdensi_DN17291_c0_g1d57060, Pdensi_DN17518_c0_g1, Pdensi_DN17700_c0_g1, Pdensi_DN17975_c0_g1d476518, Pdensi_DN18221_c0_g2d353356, Pdensi_DN20238_c3_g6, Pdensi_…
GO:0031047	0.00160750218753275	0.999572169960927	10	99	gene silencing by RNA	BP	0.0742771598775446	BP gene silencing by RNA	Pdensi_DN14895_c0_g1, Pdensi_DN14900_c0_g1d275032, Pdensi_DN16549_c0_g1d348219, Pdensi_DN19384_c0_g1d407766, Pdensi_DN21882_c0_g2, Pdensi_DN24291_c0_g1d225449, Pdensi_DN35174_c0_g1, Pdensi_DN7917_c0_g1d451819, Pdensi_DN9194_c0_g1, Pdensi_GG_34785_c0_g1
GO:1905393	0.00161274381907002	0.999652040557354	8	63	plant organ formation	BP	0.0742771598775446	BP plant organ formation	Pdensi_DN15221_c0_g1d214075, Pdensi_DN15526_c0_g1, Pdensi_DN17691_c0_g2d401637, Pdensi_DN23432_c0_g2d129670, Pdensi_DN2649_c0_g1d99119, Pdensi_DN27720_c1_g1, Pdensi_DN30967_c0_g1d234335, Pdensi_DN39771_c0_g2
GO:0090698	0.00180751233367916	0.999555721713663	9	77	post-embryonic plant morphogenesis	BP	0.0829357063666791	BP post-embryonic plant morphogenesis	Pdensi_DN12630_c0_g1d211812, Pdensi_DN15221_c0_g1d214075, Pdensi_DN19663_c0_g2d359591, Pdensi_DN22243_c1_g3, Pdensi_DN23432_c0_g2d129670, Pdensi_DN2649_c0_g1d99119, Pdensi_DN32451_c0_g1d28804, Pdensi_GG_26312_c0_g1, Pdensi_GG_83776_c1_g1
GO:0015198	0.00185362639053236	0.999705662448422	6	36	NA	NA	0.084225736002351	none	Pdensi_DN17975_c0_g1d476518, Pdensi_DN19295_c0_g5, Pdensi_DN22640_c0_g1d126873, Pdensi_DN25296_c0_g1d227052, Pdensi_DN38661_c0_g4, Pdensi_GG_146212_c0_g1
GO:0035673	0.00185362639053236	0.999705662448422	6	36	oligopeptide transmembrane transporter activity	MF	0.084225736002351	MF oligopeptide transmembrane transporter activity	Pdensi_DN17975_c0_g1d476518, Pdensi_DN19295_c0_g5, Pdensi_DN22640_c0_g1d126873, Pdensi_DN25296_c0_g1d227052, Pdensi_DN38661_c0_g4, Pdensi_GG_146212_c0_g1
GO:0099402	0.00185625244638273	0.999125891190927	25	368	plant organ development	BP	0.084225736002351	BP plant organ development	Pdensi_DN14344_c0_g1d463866, Pdensi_DN14729_c0_g3, Pdensi_DN14895_c0_g1, Pdensi_DN15221_c0_g1d214075, Pdensi_DN15327_c0_g1, Pdensi_DN16955_c1_g2, Pdensi_DN17691_c0_g2d401637, Pdensi_DN22636_c0_g1, Pdensi_DN23281_c0_g1d427175, Pdensi_DN23432_c0_g2d129670, Pdensi_DN24898_c5_g1, Pdensi_DN2649_c0_g1d99119, Pdensi_DN26680_c0_g1d229530, Pdensi_DN27473_c1_g1, Pdensi_DN27539_c0_g1d307569, Pdensi_DN27720_…
GO:0006714	0.00199812044255731	0.999748957266423	5	26	sesquiterpenoid metabolic process	BP	0.0903283156522863	BP sesquiterpenoid metabolic process	Pdensi_DN17833_c0_g1d282233, Pdensi_DN29431_c1_g1, Pdensi_DN34073_c0_g1d201036, Pdensi_GG_71020_c0_g1, Pdensi_GG_83955_c0_g1
GO:0015333	0.00202631276131632	0.999745961575764	5	25	peptide:proton symporter activity	MF	0.0909317129629531	MF peptide:proton symporter activity	Pdensi_DN17975_c0_g1d476518, Pdensi_DN19295_c0_g5, Pdensi_DN22640_c0_g1d126873, Pdensi_DN25296_c0_g1d227052, Pdensi_GG_146212_c0_g1
GO:0022897	0.00202631276131632	0.999745961575764	5	25	proton-dependent peptide secondary active transmembrane transporter activity	MF	0.0909317129629531	MF proton-dependent peptide secondary active transmembrane transporter activity	Pdensi_DN17975_c0_g1d476518, Pdensi_DN19295_c0_g5, Pdensi_DN22640_c0_g1d126873, Pdensi_DN25296_c0_g1d227052, Pdensi_GG_146212_c0_g1
GO:1904580	0.00212063286058077	0.999980703255724	2	3	regulation of intracellular mRNA localization	BP	0.0948170553831203	BP regulation of intracellular mRNA localization	Pdensi_DN24008_c0_g7, Pdensi_DN48007_c0_g1
GO:0050734	0.00217429069913658	0.999811797294293	4	15	hydroxycinnamoyltransferase activity	MF	0.0968626740186265	MF hydroxycinnamoyltransferase activity	Pdensi_DN17377_c0_g1, Pdensi_DN23914_c0_g1d497570, Pdensi_DN290_c0_g1d164067, Pdensi_DN38678_c0_g1d510642
GO:0009638	0.00221455475535096	0.99980228316999	4	17	phototropism	BP	0.0982989503905965	BP phototropism	Pdensi_DN10385_c1_g1, Pdensi_DN15253_c0_g1d9232, Pdensi_DN20978_c0_g1, Pdensi_DN47264_c0_g1
GO:0009555	0.0022733095616565	0.999272863519375	12	129	pollen development	BP	0.0997005504899173	BP pollen development	Pdensi_DN11521_c0_g1d336257, Pdensi_DN15429_c0_g1, Pdensi_DN17929_c0_g1d282500, Pdensi_DN19635_c0_g1d218821, Pdensi_DN20401_c0_g1d63113, Pdensi_DN20825_c0_g1d292675, Pdensi_DN22960_c1_g3d303306, Pdensi_DN29431_c1_g1, Pdensi_GG_102485_c0_g1, Pdensi_GG_32521_c0_g1, Pdensi_GG_38489_c2_g1, Pdensi_GG_58043_c0_g1
GO:0019043	0.00227868371048705	0.999800169293339	4	15	establishment of viral latency	BP	0.0997005504899173	BP establishment of viral latency	Pdensi_DN11122_c0_g1d104222, Pdensi_DN21270_c1_g1, Pdensi_DN22555_c2_g1, Pdensi_DN2484_c0_g1d99028
GO:0044826	0.00227868371048705	0.999800169293339	4	15	viral genome integration into host DNA	BP	0.0997005504899173	BP viral genome integration into host DNA	Pdensi_DN11122_c0_g1d104222, Pdensi_DN21270_c1_g1, Pdensi_DN22555_c2_g1, Pdensi_DN2484_c0_g1d99028
GO:0075713	0.00227868371048705	0.999800169293339	4	15	establishment of integrated proviral latency	BP	0.0997005504899173	BP establishment of integrated proviral latency	Pdensi_DN11122_c0_g1d104222, Pdensi_DN21270_c1_g1, Pdensi_DN22555_c2_g1, Pdensi_DN2484_c0_g1d99028
GO:0051707	0.0024503749288537	0.998453221878895	58	1072	response to other organism	BP	0.106831114780735	BP response to other organism	Pdensi_DN10553_c0_g1d103553, Pdensi_DN13043_c0_g1d460581, Pdensi_DN14230_c0_g3, Pdensi_DN14603_c0_g1d213535, Pdensi_DN15461_c0_g1d214312, Pdensi_DN16531_c0_g1d279248, Pdensi_DN16724_c0_g3, Pdensi_DN17291_c0_g1d57060, Pdensi_DN17518_c0_g1, Pdensi_DN17700_c0_g1, Pdensi_DN17975_c0_g1d476518, Pdensi_DN20238_c3_g6, Pdensi_DN20471_c1_g1, Pdensi_DN21097_c0_g7, Pdensi_DN21279_c0_g4, Pdensi_DN21921_c4_g1,…
GO:0051026	0.00262658950693075	0.999756994584146	4	16	chiasma assembly	BP	0.113761180814848	BP chiasma assembly	Pdensi_DN2161_c0_g1d259745, Pdensi_DN22960_c1_g3d303306, Pdensi_DN2969_c0_g1d447479, Pdensi_DN3439_c0_g1d260589
GO:0015294	0.00262790091997405	0.999315695213088	9	80	solute:cation symporter activity	MF	0.113761180814848	MF solute:cation symporter activity	Pdensi_DN17464_c0_g1d529765, Pdensi_DN17975_c0_g1d476518, Pdensi_DN19295_c0_g5, Pdensi_DN21862_c0_g1d221873, Pdensi_DN22640_c0_g1d126873, Pdensi_DN24001_c0_g2d225091, Pdensi_DN25296_c0_g1d227052, Pdensi_DN39771_c0_g2, Pdensi_GG_146212_c0_g1
GO:0051082	0.00264961342236299	0.999045630634345	14	160	unfolded protein binding	MF	0.114297232525947	MF unfolded protein binding	Pdensi_DN18669_c0_g1d532211, Pdensi_DN19120_c1_g2, Pdensi_DN21264_c2_g1, Pdensi_DN21543_c0_g1d221389, Pdensi_DN25135_c0_g1, Pdensi_DN25622_c2_g2, Pdensi_DN26569_c0_g1d430218, Pdensi_DN35376_c0_g1d437988, Pdensi_DN37404_c0_g1d89047, Pdensi_DN8836_c0_g1d331994, Pdensi_GG_137421_c0_g1, Pdensi_GG_39684_c1_g1, Pdensi_GG_58086_c0_g1, Pdensi_GG_9695_c0_g1
GO:0009606	0.00270531808927861	0.999290617358007	9	84	tropism	BP	0.115967455070636	BP tropism	Pdensi_DN10385_c1_g1, Pdensi_DN15253_c0_g1d9232, Pdensi_DN15327_c0_g1, Pdensi_DN20745_c4_g3, Pdensi_DN20978_c0_g1, Pdensi_DN27539_c0_g1d307569, Pdensi_DN32451_c0_g1d28804, Pdensi_DN47264_c0_g1, Pdensi_DN47305_c0_g1d40317
GO:0009506	0.0027072640723371	0.998448889510292	40	679	plasmodesma	CC	0.115967455070636	CC plasmodesma	Pdensi_DN10250_c0_g1d386582, Pdensi_DN12589_c0_g1d176330, Pdensi_DN13761_c0_g1, Pdensi_DN13969_c0_g1d212964, Pdensi_DN14900_c0_g1d275032, Pdensi_DN15895_c0_g1, Pdensi_DN18405_c0_g1d531896, Pdensi_DN20095_c0_g3, Pdensi_DN21421_c1_g1, Pdensi_DN22079_c0_g2d541921, Pdensi_DN22119_c0_g4, Pdensi_DN22188_c2_g3, Pdensi_DN22767_c0_g1, Pdensi_DN22789_c1_g6, Pdensi_DN23432_c0_g2d129670, Pdensi_DN23603_c0_g3…
GO:0009611	0.00275958509173534	0.999001321754365	14	161	response to wounding	BP	0.117796783828744	BP response to wounding	Pdensi_DN14230_c0_g3, Pdensi_DN19025_c1_g3, Pdensi_DN20238_c3_g6, Pdensi_DN21405_c2_g3, Pdensi_DN22640_c0_g1d126873, Pdensi_DN23056_c4_g1, Pdensi_DN27473_c1_g1, Pdensi_DN27992_c0_g1d501182, Pdensi_DN34856_c0_g1d374976, Pdensi_DN36578_c0_g2, Pdensi_DN37196_c2_g1, Pdensi_DN37381_c0_g1d240517, Pdensi_DN39636_c0_g2, Pdensi_DN40249_c1_g1
GO:0043207	0.00279116127398585	0.998219907148419	59	1100	response to external biotic stimulus	BP	0.118730960998613	BP response to external biotic stimulus	Pdensi_DN10553_c0_g1d103553, Pdensi_DN13043_c0_g1d460581, Pdensi_DN14230_c0_g3, Pdensi_DN14603_c0_g1d213535, Pdensi_DN15461_c0_g1d214312, Pdensi_DN16531_c0_g1d279248, Pdensi_DN16724_c0_g3, Pdensi_DN17291_c0_g1d57060, Pdensi_DN17518_c0_g1, Pdensi_DN17700_c0_g1, Pdensi_DN17975_c0_g1d476518, Pdensi_DN20238_c3_g6, Pdensi_DN20471_c1_g1, Pdensi_DN21097_c0_g7, Pdensi_DN21279_c0_g4, Pdensi_DN21921_c4_g1,…
GO:0044248	0.0028101756786885	0.998154059321553	67	1261	cellular catabolic process	BP	0.119126166919075	BP cellular catabolic process	Pdensi_DN11539_c0_g1d336199, Pdensi_DN13799_c0_g1d272487, Pdensi_DN14043_c1_g1d523607, Pdensi_DN14230_c0_g3, Pdensi_DN14895_c0_g1, Pdensi_DN15086_c0_g1d213965, Pdensi_DN15221_c0_g5, Pdensi_DN15418_c0_g2d466840, Pdensi_DN15855_c0_g1d468400, Pdensi_DN15901_c0_g2d346209, Pdensi_DN16142_c1_g1, Pdensi_DN16319_c0_g1d111066, Pdensi_DN18549_c0_g3d354668, Pdensi_DN18878_c0_g4, Pdensi_DN19084_c0_g1d481969,…
GO:0005623	0.00299785579047352	0.999470214241493	6	40	cell	CC	0.126643900996866	CC cell	Pdensi_DN19131_c0_g1d218111, Pdensi_DN19864_c2_g1, Pdensi_DN21659_c0_g1d221623, Pdensi_DN22010_c1_g1, Pdensi_DN22738_c1_g1, Pdensi_GG_83955_c0_g1
GO:0045735	0.00310619175591947	0.999567550972564	5	26	nutrient reservoir activity	MF	0.130769605504362	MF nutrient reservoir activity	Pdensi_DN12589_c0_g1d176330, Pdensi_DN17557_c1_g1d474536, Pdensi_DN20122_c3_g1, Pdensi_DN375_c0_g1, Pdensi_DN37952_c1_g3
GO:0006461	0.0031698364717341	0.998557860719512	21	290	NA	NA	0.132637603525809	none	Pdensi_DN18290_c0_g1d477683, Pdensi_DN18391_c0_g1d283647, Pdensi_DN18669_c0_g1d532211, Pdensi_DN19120_c1_g2, Pdensi_DN19693_c0_g1d409066, Pdensi_DN21087_c1_g1, Pdensi_DN21264_c2_g1, Pdensi_DN21543_c0_g1d221389, Pdensi_DN21575_c0_g1d418880, Pdensi_DN21575_c0_g1d418882, Pdensi_DN24084_c1_g6, Pdensi_DN25135_c0_g1, Pdensi_DN25622_c2_g2, Pdensi_DN26569_c0_g1d430218, Pdensi_DN47344_c0_g1d249493, Pdensi…
GO:0016157	0.00317221596874231	0.999686879869116	4	17	sucrose synthase activity	MF	0.132637603525809	MF sucrose synthase activity	Pdensi_DN17743_c0_g1d282049, Pdensi_DN22600_c0_g1d426096, Pdensi_GG_156213_c0_g1, Pdensi_GG_2636_c0_g1
GO:0009742	0.00328218756339378	0.999298766788819	7	54	brassinosteroid mediated signaling pathway	BP	0.136588749645982	BP brassinosteroid mediated signaling pathway	Pdensi_DN10258_c0_g1d266747, Pdensi_DN19112_c1_g1d285936, Pdensi_DN2150_c0_g1d165343, Pdensi_DN25915_c0_g2, Pdensi_DN9799_c0_g1, Pdensi_GG_115428_c0_g1, Pdensi_GG_58775_c0_g1
GO:0010604	0.0032890116027724	0.998093417744497	40	699	positive regulation of macromolecule metabolic process	BP	0.136588749645982	BP positive regulation of macromolecule metabolic process	Pdensi_DN102537_c0_g1, Pdensi_DN11521_c0_g1d336257, Pdensi_DN12094_c0_g1d458612, Pdensi_DN12630_c0_g1d211812, Pdensi_DN14344_c0_g1d463866, Pdensi_DN15055_c0_g1d181160, Pdensi_DN15221_c0_g1d214075, Pdensi_DN15429_c0_g1, Pdensi_DN15782_c0_g2d468050, Pdensi_DN16222_c0_g1d347070, Pdensi_DN17239_c0_g1d400552, Pdensi_DN17635_c0_g1, Pdensi_DN17836_c0_g1, Pdensi_DN18081_c1_g3, Pdensi_DN18878_c0_g4, Pdens…
GO:0009914	0.0033270728109228	0.999284769269602	7	57	hormone transport	BP	0.136995980836592	BP hormone transport	Pdensi_DN11575_c0_g1, Pdensi_DN15253_c0_g1d9232, Pdensi_DN16107_c1_g1, Pdensi_DN20745_c4_g3, Pdensi_DN23432_c0_g2d129670, Pdensi_DN2649_c0_g1d99119, Pdensi_DN42443_c0_g1d93672
GO:0060918	0.0033270728109228	0.999284769269602	7	57	auxin transport	BP	0.136995980836592	BP auxin transport	Pdensi_DN11575_c0_g1, Pdensi_DN15253_c0_g1d9232, Pdensi_DN16107_c1_g1, Pdensi_DN20745_c4_g3, Pdensi_DN23432_c0_g2d129670, Pdensi_DN2649_c0_g1d99119, Pdensi_DN42443_c0_g1d93672
GO:0009404	0.00333236489178879	0.999401141039072	6	38	toxin metabolic process	BP	0.136995980836592	BP toxin metabolic process	Pdensi_DN14528_c0_g1, Pdensi_DN15855_c0_g1d468400, Pdensi_DN16319_c0_g1d111066, Pdensi_DN26107_c1_g1, Pdensi_DN38795_c1_g4, Pdensi_GG_103910_c0_g1
GO:0009926	0.00338736732946134	0.999381331665726	6	44	auxin polar transport	BP	0.138791428606124	BP auxin polar transport	Pdensi_DN15253_c0_g1d9232, Pdensi_DN16107_c1_g1, Pdensi_DN20745_c4_g3, Pdensi_DN23432_c0_g2d129670, Pdensi_DN2649_c0_g1d99119, Pdensi_DN42443_c0_g1d93672
GO:1990019	0.00347460583006109	0.999959213490062	2	3	protein storage vacuole organization	BP	0.141891320080261	BP protein storage vacuole organization	Pdensi_DN12630_c0_g1d211812, Pdensi_GG_83776_c1_g1
GO:0005911	0.00353635450940376	0.997941593345844	40	692	cell-cell junction	CC	0.143933153138557	CC cell-cell junction	Pdensi_DN10250_c0_g1d386582, Pdensi_DN12589_c0_g1d176330, Pdensi_DN13761_c0_g1, Pdensi_DN13969_c0_g1d212964, Pdensi_DN14900_c0_g1d275032, Pdensi_DN15895_c0_g1, Pdensi_DN18405_c0_g1d531896, Pdensi_DN20095_c0_g3, Pdensi_DN21421_c1_g1, Pdensi_DN22079_c0_g2d541921, Pdensi_DN22119_c0_g4, Pdensi_DN22188_c2_g3, Pdensi_DN22767_c0_g1, Pdensi_DN22789_c1_g6, Pdensi_DN23432_c0_g2d129670, Pdensi_DN23603_c0_g3…
GO:0043496	0.00397154203221947	0.999950034543196	2	3	regulation of protein homodimerization activity	BP	0.161110468333512	BP regulation of protein homodimerization activity	Pdensi_DN18888_c0_g1d405534, Pdensi_GG_85067_c0_g1
GO:0071483	0.00399808635186858	0.999765456159323	3	9	cellular response to blue light	BP	0.161651999659214	BP cellular response to blue light	Pdensi_DN11848_c0_g1d5764, Pdensi_DN8388_c0_g1d3437, Pdensi_DN9616_c0_g1d266022
GO:0051173	0.00421657160366893	0.997537642318155	39	683	positive regulation of nitrogen compound metabolic process	BP	0.169925061567592	BP positive regulation of nitrogen compound metabolic process	Pdensi_DN102537_c0_g1, Pdensi_DN11521_c0_g1d336257, Pdensi_DN12094_c0_g1d458612, Pdensi_DN12630_c0_g1d211812, Pdensi_DN14344_c0_g1d463866, Pdensi_DN15055_c0_g1d181160, Pdensi_DN15221_c0_g1d214075, Pdensi_DN15429_c0_g1, Pdensi_DN15782_c0_g2d468050, Pdensi_DN16222_c0_g1d347070, Pdensi_DN17239_c0_g1d400552, Pdensi_DN17635_c0_g1, Pdensi_DN17836_c0_g1, Pdensi_DN18081_c1_g3, Pdensi_DN18878_c0_g4, Pdens…
GO:0010295	0.00429994976080318	0.999943623189778	2	3	(+)-abscisic acid 8'-hydroxylase activity	MF	0.171034689998701	MF (+)-abscisic acid 8'-hydroxylase activity	Pdensi_DN34073_c0_g1d201036, Pdensi_GG_71020_c0_g1
GO:0016107	0.00429994976080318	0.999943623189778	2	3	sesquiterpenoid catabolic process	BP	0.171034689998701	BP sesquiterpenoid catabolic process	Pdensi_DN34073_c0_g1d201036, Pdensi_GG_71020_c0_g1
GO:0043290	0.00429994976080318	0.999943623189778	2	3	apocarotenoid catabolic process	BP	0.171034689998701	BP apocarotenoid catabolic process	Pdensi_DN34073_c0_g1d201036, Pdensi_GG_71020_c0_g1
GO:0046345	0.00429994976080318	0.999943623189778	2	3	abscisic acid catabolic process	BP	0.171034689998701	BP abscisic acid catabolic process	Pdensi_DN34073_c0_g1d201036, Pdensi_GG_71020_c0_g1
GO:0051701	0.00453529929648827	0.99896943956955	7	56	interaction with host	BP	0.178751329690113	BP interaction with host	Pdensi_DN11122_c0_g1d104222, Pdensi_DN18221_c0_g2d353356, Pdensi_DN21270_c1_g1, Pdensi_DN22555_c2_g1, Pdensi_DN2484_c0_g1d99028, Pdensi_DN37026_c0_g1d32315, Pdensi_DN9194_c0_g1
GO:0071491	0.00459246874219262	0.999937690379738	2	3	cellular response to red light	BP	0.178751329690113	BP cellular response to red light	Pdensi_DN11848_c0_g1d5764, Pdensi_DN492_c0_g1d324418
GO:0047196	0.00459295775708158	0.999491483615273	4	18	long-chain-alcohol O-fatty-acyltransferase activity	MF	0.178751329690113	MF long-chain-alcohol O-fatty-acyltransferase activity	Pdensi_DN10400_c0_g1d519127, Pdensi_DN17409_c0_g2, Pdensi_DN21349_c1_g6, Pdensi_GG_121614_c0_g1
GO:0102966	0.00459295775708158	0.999491483615273	4	18	arachidoyl-CoA:1-dodecanol O-acyltransferase activity	MF	0.178751329690113	MF arachidoyl-CoA:1-dodecanol O-acyltransferase activity	Pdensi_DN10400_c0_g1d519127, Pdensi_DN17409_c0_g2, Pdensi_DN21349_c1_g6, Pdensi_GG_121614_c0_g1
GO:0103095	0.00459295775708158	0.999491483615273	4	18	wax ester synthase activity	MF	0.178751329690113	MF wax ester synthase activity	Pdensi_DN10400_c0_g1d519127, Pdensi_DN17409_c0_g2, Pdensi_DN21349_c1_g6, Pdensi_GG_121614_c0_g1
GO:0016103	0.00459608757263779	0.999937615700601	2	3	diterpenoid catabolic process	BP	0.178751329690113	BP diterpenoid catabolic process	Pdensi_DN18878_c0_g4, Pdensi_GG_120140_c0_g1
GO:0045487	0.00459608757263779	0.999937615700601	2	3	gibberellin catabolic process	BP	0.178751329690113	BP gibberellin catabolic process	Pdensi_DN18878_c0_g4, Pdensi_GG_120140_c0_g1
GO:0008608	0.00483492026928137	0.999677668791119	3	11	attachment of spindle microtubules to kinetochore	BP	0.187444962718247	BP attachment of spindle microtubules to kinetochore	Pdensi_DN11450_c0_g1, Pdensi_DN18391_c0_g1d283647, Pdensi_DN7254_c0_g1d207503
GO:1903335	0.00504732481095961	0.999898768455949	2	4	regulation of vacuolar transport	BP	0.195062385675288	BP regulation of vacuolar transport	Pdensi_DN24008_c0_g7, Pdensi_DN48007_c0_g1
GO:0009407	0.0051849497598191	0.999174099281283	5	29	toxin catabolic process	BP	0.19862400174525	BP toxin catabolic process	Pdensi_DN15855_c0_g1d468400, Pdensi_DN16319_c0_g1d111066, Pdensi_DN26107_c1_g1, Pdensi_DN38795_c1_g4, Pdensi_GG_103910_c0_g1
GO:0090487	0.0051849497598191	0.999174099281283	5	29	secondary metabolite catabolic process	BP	0.19862400174525	BP secondary metabolite catabolic process	Pdensi_DN15855_c0_g1d468400, Pdensi_DN16319_c0_g1d111066, Pdensi_DN26107_c1_g1, Pdensi_DN38795_c1_g4, Pdensi_GG_103910_c0_g1
GO:0006457	0.00518812183156313	0.997761662710334	17	226	protein folding	BP	0.19862400174525	BP protein folding	Pdensi_DN18669_c0_g1d532211, Pdensi_DN19120_c1_g2, Pdensi_DN21264_c2_g1, Pdensi_DN21543_c0_g1d221389, Pdensi_DN25135_c0_g1, Pdensi_DN25622_c2_g2, Pdensi_DN26146_c0_g1d193914, Pdensi_DN26569_c0_g1d430218, Pdensi_DN27336_c0_g1d430910, Pdensi_DN35376_c0_g1d437988, Pdensi_DN37404_c0_g1d89047, Pdensi_DN5488_c0_g1d100445, Pdensi_DN8836_c0_g1d331994, Pdensi_GG_137421_c0_g1, Pdensi_GG_39684_c1_g1, Pdensi…
GO:0050105	0.00530198139632486	0.999643834712411	3	10	L-gulonolactone oxidase activity	MF	0.202350698088398	MF L-gulonolactone oxidase activity	Pdensi_DN24100_c0_g1d225290, Pdensi_DN32794_c0_g1, Pdensi_DN90075_c0_g1
GO:0051262	0.00532945929784429	0.999142285806751	5	30	protein tetramerization	BP	0.20276772005556	BP protein tetramerization	Pdensi_DN19693_c0_g1d409066, Pdensi_DN21087_c1_g1, Pdensi_DN21575_c0_g1d418880, Pdensi_DN21575_c0_g1d418882, Pdensi_DN47344_c0_g1d249493
GO:0050832	0.00538186556327185	0.997737579715299	16	213	defense response to fungus	BP	0.204127662587131	BP defense response to fungus	Pdensi_DN10553_c0_g1d103553, Pdensi_DN13043_c0_g1d460581, Pdensi_DN14603_c0_g1d213535, Pdensi_DN16531_c0_g1d279248, Pdensi_DN17700_c0_g1, Pdensi_DN24291_c0_g1d225449, Pdensi_DN24299_c0_g1d428145, Pdensi_DN35174_c0_g1, Pdensi_DN43601_c0_g1d37416, Pdensi_DN7010_c0_g2d207380, Pdensi_DN7917_c0_g1d451819, Pdensi_GG_107174_c0_g1, Pdensi_GG_18818_c0_g1, Pdensi_GG_34785_c0_g1, Pdensi_GG_37273_c0_g1, Pden…
GO:0015238	0.00541402588936397	0.998912904914974	6	43	drug transmembrane transporter activity	MF	0.204345746138898	MF drug transmembrane transporter activity	Pdensi_DN15461_c0_g1d214312, Pdensi_DN15586_c0_g3d276568, Pdensi_DN21519_c2_g4, Pdensi_DN22756_c0_g3, Pdensi_DN22939_c1_g1, Pdensi_GG_16487_c0_g1
GO:0044264	0.0054305134842024	0.997460365900177	20	290	cellular polysaccharide metabolic process	BP	0.204345746138898	BP cellular polysaccharide metabolic process	Pdensi_DN15418_c0_g2d466840, Pdensi_DN16094_c0_g1d346425, Pdensi_DN17377_c0_g1, Pdensi_DN17724_c0_g1, Pdensi_DN18423_c1_g1, Pdensi_DN19533_c0_g1d287290, Pdensi_DN20834_c0_g1, Pdensi_DN21948_c1_g4, Pdensi_DN22600_c0_g1d426096, Pdensi_DN23914_c0_g1d497570, Pdensi_DN24097_c0_g1d71155, Pdensi_DN24110_c1_g3, Pdensi_DN290_c0_g1d164067, Pdensi_DN38499_c1_g1, Pdensi_DN38678_c0_g1d510642, Pdensi_DN9005_c0…
GO:0010114	0.00545118004929122	0.999114887933571	5	31	response to red light	BP	0.204345746138898	BP response to red light	Pdensi_DN11848_c0_g1d5764, Pdensi_DN18755_c0_g1d59594, Pdensi_DN22528_c0_g1, Pdensi_DN492_c0_g1d324418, Pdensi_DN9616_c0_g1d266022
GO:0009311	0.00546617377639709	0.998399801204282	9	89	oligosaccharide metabolic process	BP	0.204345746138898	BP oligosaccharide metabolic process	Pdensi_DN15512_c0_g1d214428, Pdensi_DN17743_c0_g1d282049, Pdensi_DN17761_c0_g1d216447, Pdensi_DN19533_c0_g1d287290, Pdensi_DN21590_c0_g1d65540, Pdensi_DN21948_c1_g4, Pdensi_DN22600_c0_g1d426096, Pdensi_GG_156213_c0_g1, Pdensi_GG_2636_c0_g1
GO:0010200	0.00547101499743356	0.99870994577326	7	58	response to chitin	BP	0.204345746138898	BP response to chitin	Pdensi_DN16724_c0_g3, Pdensi_DN17833_c0_g1d282233, Pdensi_DN38145_c1_g1, Pdensi_DN52708_c0_g1, Pdensi_DN7010_c0_g2d207380, Pdensi_DN9785_c0_g1d385930, Pdensi_GG_2181_c0_g1
GO:0043401	0.00555200957225063	0.998685850290793	7	59	steroid hormone mediated signaling pathway	BP	0.206740636077941	BP steroid hormone mediated signaling pathway	Pdensi_DN10258_c0_g1d266747, Pdensi_DN19112_c1_g1d285936, Pdensi_DN2150_c0_g1d165343, Pdensi_DN25915_c0_g2, Pdensi_DN9799_c0_g1, Pdensi_GG_115428_c0_g1, Pdensi_GG_58775_c0_g1
GO:0009739	0.00573002821613564	0.9984663770539	8	71	response to gibberellin	BP	0.212722956593569	BP response to gibberellin	Pdensi_DN11148_c0_g1d335521, Pdensi_DN12630_c0_g1d211812, Pdensi_DN15429_c0_g1, Pdensi_DN17833_c0_g1d282233, Pdensi_DN22125_c1_g1d125322, Pdensi_DN29431_c1_g1, Pdensi_DN7313_c0_g2, Pdensi_GG_83776_c1_g1
GO:0048653	0.00587305707050576	0.999026073039069	5	32	anther development	BP	0.217374085108055	BP anther development	Pdensi_DN11127_c0_g1d519871, Pdensi_DN12630_c0_g1d211812, Pdensi_DN15429_c0_g1, Pdensi_DN29431_c1_g1, Pdensi_GG_83776_c1_g1
GO:0016125	0.00595278768636105	0.998572563622724	7	59	sterol metabolic process	BP	0.219661451643401	BP sterol metabolic process	Pdensi_DN19131_c0_g1d218111, Pdensi_DN19864_c2_g1, Pdensi_DN22010_c1_g1, Pdensi_DN22738_c1_g1, Pdensi_DN34073_c0_g1d201036, Pdensi_DN73238_c0_g1, Pdensi_GG_71020_c0_g1
GO:0000902	0.0060603889949082	0.997266502143705	18	261	cell morphogenesis	BP	0.222960437167028	BP cell morphogenesis	Pdensi_DN10258_c0_g1d266747, Pdensi_DN12936_c0_g1d6825, Pdensi_DN14686_c0_g1, Pdensi_DN15439_c0_g1d54251, Pdensi_DN16340_c0_g1d55657, Pdensi_DN20373_c2_g4, Pdensi_DN20840_c1_g1, Pdensi_DN21876_c2_g2, Pdensi_DN22203_c0_g1, Pdensi_DN23432_c0_g2d129670, Pdensi_DN24008_c0_g7, Pdensi_DN25252_c1_g1d558874, Pdensi_DN2649_c0_g1d99119, Pdensi_DN40176_c0_g1, Pdensi_DN42443_c0_g1d93672, Pdensi_DN48007_c0_g1…
GO:0003002	0.00614645527693993	0.997885683527379	11	125	regionalization	BP	0.225449771250872	BP regionalization	Pdensi_DN102537_c0_g1, Pdensi_DN14469_c0_g1, Pdensi_DN15221_c0_g1d214075, Pdensi_DN15327_c0_g1, Pdensi_DN17135_c0_g2, Pdensi_DN19947_c3_g1, Pdensi_DN20373_c2_g4, Pdensi_DN20425_c0_g1d536737, Pdensi_DN25139_c0_g1d558432, Pdensi_DN27992_c0_g1d501182, Pdensi_DN6625_c0_g1d262914
GO:0030054	0.00618904576477113	0.996272837978488	40	715	cell junction	CC	0.226334327355854	CC cell junction	Pdensi_DN10250_c0_g1d386582, Pdensi_DN12589_c0_g1d176330, Pdensi_DN13761_c0_g1, Pdensi_DN13969_c0_g1d212964, Pdensi_DN14900_c0_g1d275032, Pdensi_DN15895_c0_g1, Pdensi_DN18405_c0_g1d531896, Pdensi_DN20095_c0_g3, Pdensi_DN21421_c1_g1, Pdensi_DN22079_c0_g2d541921, Pdensi_DN22119_c0_g4, Pdensi_DN22188_c2_g3, Pdensi_DN22767_c0_g1, Pdensi_DN22789_c1_g6, Pdensi_DN23432_c0_g2d129670, Pdensi_DN23603_c0_g3…
GO:0010369	0.00622856036890651	0.999544782809818	3	11	chromocenter	CC	0.227101467498433	CC chromocenter	Pdensi_DN19609_c0_g2d359882, Pdensi_DN22767_c0_g1, Pdensi_DN23727_c3_g1
GO:0010311	0.00637557146180037	0.998918441179854	5	33	lateral root formation	BP	0.231220402515794	BP lateral root formation	Pdensi_DN17691_c0_g2d401637, Pdensi_DN23432_c0_g2d129670, Pdensi_DN2649_c0_g1d99119, Pdensi_DN27720_c1_g1, Pdensi_DN39771_c0_g2
GO:0042592	0.00639634534945957	0.996422150733308	31	528	homeostatic process	BP	0.231220402515794	BP homeostatic process	Pdensi_DN10236_c0_g1d266707, Pdensi_DN102537_c0_g1, Pdensi_DN11871_c0_g1d458112, Pdensi_DN13969_c0_g1d212964, Pdensi_DN13989_c0_g2, Pdensi_DN14541_c0_g1d8394, Pdensi_DN15461_c0_g1d214312, Pdensi_DN15553_c1_g1, Pdensi_DN17135_c0_g2, Pdensi_DN17735_c0_g1d12535, Pdensi_DN19131_c0_g1d218111, Pdensi_DN19376_c0_g2, Pdensi_DN19864_c2_g1, Pdensi_DN20512_c0_g1d291173, Pdensi_DN20745_c4_g3, Pdensi_DN21440_…
GO:0006357	0.00639814843301396	0.996960180325374	20	299	regulation of transcription by RNA polymerase II	BP	0.231220402515794	BP regulation of transcription by RNA polymerase II	Pdensi_DN102537_c0_g1, Pdensi_DN11521_c0_g1d336257, Pdensi_DN15055_c0_g1d181160, Pdensi_DN15221_c0_g1d214075, Pdensi_DN17635_c0_g1, Pdensi_DN17770_c0_g3, Pdensi_DN17836_c0_g1, Pdensi_DN18081_c1_g3, Pdensi_DN18878_c0_g4, Pdensi_DN20270_c0_g3d290192, Pdensi_DN20570_c0_g1, Pdensi_DN21385_c0_g1, Pdensi_DN21385_c0_g2, Pdensi_DN23629_c0_g4, Pdensi_DN23995_c1_g1, Pdensi_DN26605_c1_g1, Pdensi_DN35586_c0_…
GO:0006855	0.00657832808796259	0.998619276996032	6	45	drug transmembrane transport	BP	0.237032639428323	BP drug transmembrane transport	Pdensi_DN15461_c0_g1d214312, Pdensi_DN15586_c0_g3d276568, Pdensi_DN21519_c2_g4, Pdensi_DN22756_c0_g3, Pdensi_DN22939_c1_g1, Pdensi_GG_16487_c0_g1
GO:0048316	0.00688261760444107	0.998539209394568	6	46	seed development	BP	0.246668244352642	BP seed development	Pdensi_DN15221_c0_g1d214075, Pdensi_DN17929_c0_g1d282500, Pdensi_DN19663_c0_g2d359591, Pdensi_DN22960_c1_g3d303306, Pdensi_DN32909_c0_g1d199954, Pdensi_DN42346_c0_g1d153836
GO:0007059	0.00688601253518925	0.99853605899612	6	47	chromosome segregation	BP	0.246668244352642	BP chromosome segregation	Pdensi_DN10837_c0_g1d49433, Pdensi_DN13190_c0_g2, Pdensi_DN2161_c0_g1d259745, Pdensi_DN21892_c1_g4d297417, Pdensi_DN2969_c0_g1d447479, Pdensi_GG_32521_c0_g1
GO:0031325	0.00694001814310097	0.995790227901052	40	726	positive regulation of cellular metabolic process	BP	0.247878024114082	BP positive regulation of cellular metabolic process	Pdensi_DN102537_c0_g1, Pdensi_DN11521_c0_g1d336257, Pdensi_DN12094_c0_g1d458612, Pdensi_DN12630_c0_g1d211812, Pdensi_DN14344_c0_g1d463866, Pdensi_DN15055_c0_g1d181160, Pdensi_DN15221_c0_g1d214075, Pdensi_DN15429_c0_g1, Pdensi_DN15782_c0_g2d468050, Pdensi_DN16222_c0_g1d347070, Pdensi_DN17239_c0_g1d400552, Pdensi_DN17635_c0_g1, Pdensi_DN17836_c0_g1, Pdensi_DN18081_c1_g3, Pdensi_DN18878_c0_g4, Pdens…
GO:0010410	0.0070128778362566	0.997866439066258	9	88	hemicellulose metabolic process	BP	0.249752227825522	BP hemicellulose metabolic process	Pdensi_DN15418_c0_g2d466840, Pdensi_DN17518_c0_g1, Pdensi_DN18423_c1_g1, Pdensi_DN23308_c0_g1d427354, Pdensi_DN24110_c1_g3, Pdensi_DN38499_c1_g1, Pdensi_DN9005_c0_g1d265316, Pdensi_GG_100908_c0_g1, Pdensi_GG_111523_c0_g1
GO:0044728	0.00703865528413937	0.998486418125696	6	52	DNA methylation or demethylation	BP	0.24991999230384	BP DNA methylation or demethylation	Pdensi_DN14900_c0_g1d275032, Pdensi_DN19609_c0_g2d359882, Pdensi_DN24291_c0_g1d225449, Pdensi_DN35174_c0_g1, Pdensi_DN7917_c0_g1d451819, Pdensi_DN9194_c0_g1
GO:0035821	0.00705838848560351	0.998493917853434	6	46	modification of morphology or physiology of other organism	BP	0.24991999230384	BP modification of morphology or physiology of other organism	Pdensi_DN11122_c0_g1d104222, Pdensi_DN14603_c0_g1d213535, Pdensi_DN24299_c0_g1d428145, Pdensi_DN37026_c0_g1d32315, Pdensi_DN43601_c0_g1d37416, Pdensi_DN9194_c0_g1
GO:0055081	0.00713839670210798	0.998755523133541	5	33	anion homeostasis	BP	0.252024489906412	BP anion homeostasis	Pdensi_DN13989_c0_g2, Pdensi_DN15553_c1_g1, Pdensi_DN17135_c0_g2, Pdensi_DN20512_c0_g1d291173, Pdensi_DN25280_c2_g1
GO:0003885	0.00717851449820236	0.999447438550493	3	11	D-arabinono-1,4-lactone oxidase activity	MF	0.252365443543776	MF D-arabinono-1,4-lactone oxidase activity	Pdensi_DN24100_c0_g1d225290, Pdensi_DN32794_c0_g1, Pdensi_DN90075_c0_g1
GO:0010243	0.00718925310560588	0.9970857755702	14	185	response to organonitrogen compound	BP	0.252365443543776	BP response to organonitrogen compound	Pdensi_DN102537_c0_g1, Pdensi_DN16724_c0_g3, Pdensi_DN17833_c0_g1d282233, Pdensi_DN20238_c3_g6, Pdensi_DN20570_c0_g1, Pdensi_DN22640_c0_g1d126873, Pdensi_DN37571_c0_g1d89156, Pdensi_DN38145_c1_g1, Pdensi_DN5177_c0_g1, Pdensi_DN52708_c0_g1, Pdensi_DN7010_c0_g2d207380, Pdensi_DN9785_c0_g1d385930, Pdensi_GG_103910_c0_g1, Pdensi_GG_2181_c0_g1
GO:0009415	0.0074143106517225	0.996429255976173	20	296	response to water	BP	0.258694766579313	BP response to water	Pdensi_DN16319_c0_g1d111066, Pdensi_DN17239_c0_g1d400552, Pdensi_DN17735_c0_g1d12535, Pdensi_DN20238_c3_g6, Pdensi_DN20821_c0_g1, Pdensi_DN21087_c1_g1, Pdensi_DN22079_c0_g2d541921, Pdensi_DN22600_c0_g1d426096, Pdensi_DN22767_c0_g1, Pdensi_DN24324_c0_g1, Pdensi_DN24409_c0_g1d133598, Pdensi_DN26538_c2_g1, Pdensi_DN29431_c1_g1, Pdensi_DN31292_c0_g1d234694, Pdensi_DN33577_c0_g2, Pdensi_DN38826_c1_g3,…
GO:0033037	0.00743290815736823	0.998387263930873	6	50	polysaccharide localization	BP	0.258694766579313	BP polysaccharide localization	Pdensi_DN11871_c0_g1d458112, Pdensi_DN21921_c4_g1, Pdensi_DN22331_c0_g3d424292, Pdensi_DN24823_c2_g1, Pdensi_GG_113498_c0_g1, Pdensi_GG_38489_c2_g1
GO:0052545	0.00743290815736823	0.998387263930873	6	50	callose localization	BP	0.258694766579313	BP callose localization	Pdensi_DN11871_c0_g1d458112, Pdensi_DN21921_c4_g1, Pdensi_DN22331_c0_g3d424292, Pdensi_DN24823_c2_g1, Pdensi_GG_113498_c0_g1, Pdensi_GG_38489_c2_g1
GO:0035434	0.00749098391802715	0.999815419395368	2	4	copper ion transmembrane transport	BP	0.25997746169901	BP copper ion transmembrane transport	Pdensi_DN13969_c0_g1d212964, Pdensi_DN5622_c0_g1d206363
GO:0071949	0.00773085837731371	0.998048880426763	7	61	FAD binding	MF	0.26754448017082	MF FAD binding	Pdensi_DN14508_c0_g1d8354, Pdensi_DN20840_c1_g1, Pdensi_DN2150_c0_g1d165343, Pdensi_DN24100_c0_g1d225290, Pdensi_DN24324_c0_g1, Pdensi_DN32794_c0_g1, Pdensi_DN90075_c0_g1
GO:0010558	0.00778484026258334	0.996154340585103	21	329	negative regulation of macromolecule biosynthetic process	BP	0.267880623917614	BP negative regulation of macromolecule biosynthetic process	Pdensi_DN10160_c0_g1d209635, Pdensi_DN10354_c0_g1d334260, Pdensi_DN13989_c0_g2, Pdensi_DN14729_c0_g3, Pdensi_DN14895_c0_g1, Pdensi_DN15553_c1_g1, Pdensi_DN17135_c0_g2, Pdensi_DN18878_c0_g4, Pdensi_DN19384_c0_g1d407766, Pdensi_DN19947_c3_g1, Pdensi_DN20238_c3_g6, Pdensi_DN20425_c0_g1d536737, Pdensi_DN20512_c0_g1d291173, Pdensi_DN22707_c0_g1, Pdensi_DN24854_c2_g5, Pdensi_DN25139_c0_g1d558432, Pdens…
GO:0010345	0.00780544275733816	0.998296058836741	6	47	suberin biosynthetic process	BP	0.267880623917614	BP suberin biosynthetic process	Pdensi_DN17377_c0_g1, Pdensi_DN19519_c0_g5, Pdensi_DN23914_c0_g1d497570, Pdensi_DN290_c0_g1d164067, Pdensi_DN38678_c0_g1d510642, Pdensi_DN5177_c0_g1
GO:0050793	0.00780616951584263	0.995365442379096	36	658	regulation of developmental process	BP	0.267880623917614	BP regulation of developmental process	Pdensi_DN10250_c0_g1d386582, Pdensi_DN102537_c0_g1, Pdensi_DN11521_c0_g1d336257, Pdensi_DN11848_c0_g1d5764, Pdensi_DN12589_c0_g1d176330, Pdensi_DN14344_c0_g1d463866, Pdensi_DN14686_c0_g1, Pdensi_DN14729_c0_g3, Pdensi_DN15221_c0_g1d214075, Pdensi_DN15461_c0_g1d214312, Pdensi_DN18755_c0_g1d59594, Pdensi_DN18878_c0_g4, Pdensi_DN19032_c2_g2, Pdensi_DN19663_c0_g2d359591, Pdensi_DN19842_c0_g1d360987, P…
GO:0050660	0.00801561597322687	0.997138510444237	11	127	flavin adenine dinucleotide binding	MF	0.274299752201124	MF flavin adenine dinucleotide binding	Pdensi_DN12205_c0_g1d269792, Pdensi_DN14508_c0_g1d8354, Pdensi_DN20840_c1_g1, Pdensi_DN2150_c0_g1d165343, Pdensi_DN24100_c0_g1d225290, Pdensi_DN24294_c0_g1, Pdensi_DN24324_c0_g1, Pdensi_DN26680_c0_g1d229530, Pdensi_DN32794_c0_g1, Pdensi_DN90075_c0_g1, Pdensi_GG_107174_c0_g1
GO:0061392	0.00826625724939463	0.999785523975437	2	4	regulation of transcription from RNA polymerase II promoter in response to osmotic stress	BP	0.281196316870318	BP regulation of transcription from RNA polymerase II promoter in response to osmotic stress	Pdensi_DN20570_c0_g1, Pdensi_DN45607_c0_g1d156537
GO:0061416	0.00826625724939463	0.999785523975437	2	4	regulation of transcription from RNA polymerase II promoter in response to salt stress	BP	0.281196316870318	BP regulation of transcription from RNA polymerase II promoter in response to salt stress	Pdensi_DN20570_c0_g1, Pdensi_DN45607_c0_g1d156537
GO:0032350	0.00828600688843237	0.999313873500324	3	12	regulation of hormone metabolic process	BP	0.281196316870318	BP regulation of hormone metabolic process	Pdensi_DN2150_c0_g1d165343, Pdensi_DN32451_c0_g1d28804, Pdensi_DN6625_c0_g1d262914
GO:0006305	0.00839296612766171	0.99845635062124	5	39	DNA alkylation	BP	0.283256826528881	BP DNA alkylation	Pdensi_DN14900_c0_g1d275032, Pdensi_DN24291_c0_g1d225449, Pdensi_DN35174_c0_g1, Pdensi_DN7917_c0_g1d451819, Pdensi_DN9194_c0_g1
GO:0006306	0.00839296612766171	0.99845635062124	5	39	DNA methylation	BP	0.283256826528881	BP DNA methylation	Pdensi_DN14900_c0_g1d275032, Pdensi_DN24291_c0_g1d225449, Pdensi_DN35174_c0_g1, Pdensi_DN7917_c0_g1d451819, Pdensi_DN9194_c0_g1
GO:0090484	0.00846749394257289	0.998119274025213	6	47	NA	NA	0.284987000797968	none	Pdensi_DN15461_c0_g1d214312, Pdensi_DN15586_c0_g3d276568, Pdensi_DN21519_c2_g4, Pdensi_DN22756_c0_g3, Pdensi_DN22939_c1_g1, Pdensi_GG_16487_c0_g1
GO:0009624	0.00855204217316734	0.997795760409454	7	63	response to nematode	BP	0.286524732407404	BP response to nematode	Pdensi_DN15461_c0_g1d214312, Pdensi_DN17975_c0_g1d476518, Pdensi_DN20238_c3_g6, Pdensi_DN21097_c0_g7, Pdensi_DN22939_c1_g1, Pdensi_DN40101_c2_g1, Pdensi_GG_146212_c0_g1
GO:0032989	0.00855995853898539	0.995999999336771	18	271	cellular component morphogenesis	BP	0.286524732407404	BP cellular component morphogenesis	Pdensi_DN10258_c0_g1d266747, Pdensi_DN12936_c0_g1d6825, Pdensi_DN14686_c0_g1, Pdensi_DN15439_c0_g1d54251, Pdensi_DN16340_c0_g1d55657, Pdensi_DN20373_c2_g4, Pdensi_DN20840_c1_g1, Pdensi_DN21876_c2_g2, Pdensi_DN22203_c0_g1, Pdensi_DN23432_c0_g2d129670, Pdensi_DN24008_c0_g7, Pdensi_DN25252_c1_g1d558874, Pdensi_DN2649_c0_g1d99119, Pdensi_DN40176_c0_g1, Pdensi_DN42443_c0_g1d93672, Pdensi_DN48007_c0_g1…
GO:0022804	0.00862972634987835	0.995116759010904	30	514	active transmembrane transporter activity	MF	0.288072963248937	MF active transmembrane transporter activity	Pdensi_DN13761_c0_g1, Pdensi_DN15461_c0_g1d214312, Pdensi_DN15586_c0_g3d276568, Pdensi_DN15739_c0_g1, Pdensi_DN16107_c1_g1, Pdensi_DN16165_c0_g3d469408, Pdensi_DN17464_c0_g1d529765, Pdensi_DN17975_c0_g1d476518, Pdensi_DN18320_c0_g1d478187, Pdensi_DN18640_c0_g1d355198, Pdensi_DN19295_c0_g5, Pdensi_DN19702_c4_g3, Pdensi_DN21519_c2_g4, Pdensi_DN21862_c0_g1d221873, Pdensi_DN22640_c0_g1d126873, Pdensi…
GO:0033946	0.00875133748727532	0.999766033658716	2	4	xyloglucan-specific endo-beta-1,4-glucanase activity	MF	0.290716552162203	MF xyloglucan-specific endo-beta-1,4-glucanase activity	Pdensi_DN15418_c0_g2d466840, Pdensi_DN9005_c0_g1d265316
GO:0000978	0.00875637970352241	0.998391208347457	5	34	RNA polymerase II proximal promoter sequence-specific DNA binding	MF	0.290716552162203	MF RNA polymerase II proximal promoter sequence-specific DNA binding	Pdensi_DN20401_c0_g1d63113, Pdensi_DN20570_c0_g1, Pdensi_DN22155_c0_g1, Pdensi_DN23629_c0_g4, Pdensi_DN3975_c0_g1d448203
GO:0048235	0.0088476581983838	0.999249474114903	3	12	pollen sperm cell differentiation	BP	0.292450886557322	BP pollen sperm cell differentiation	Pdensi_DN12630_c0_g1d211812, Pdensi_DN16333_c0_g1d278592, Pdensi_GG_83776_c1_g1
GO:0071822	0.00885636102463198	0.99549436930253	22	339	NA	NA	0.292450886557322	none	Pdensi_DN13190_c0_g2, Pdensi_DN18290_c0_g1d477683, Pdensi_DN18391_c0_g1d283647, Pdensi_DN18669_c0_g1d532211, Pdensi_DN19120_c1_g2, Pdensi_DN19693_c0_g1d409066, Pdensi_DN21087_c1_g1, Pdensi_DN21264_c2_g1, Pdensi_DN21543_c0_g1d221389, Pdensi_DN21575_c0_g1d418880, Pdensi_DN21575_c0_g1d418882, Pdensi_DN24084_c1_g6, Pdensi_DN25135_c0_g1, Pdensi_DN25622_c2_g2, Pdensi_DN26569_c0_g1d430218, Pdensi_DN4734…
GO:0010605	0.00891431120460376	0.994791593130047	33	601	negative regulation of macromolecule metabolic process	BP	0.293306470864471	BP negative regulation of macromolecule metabolic process	Pdensi_DN10160_c0_g1d209635, Pdensi_DN102537_c0_g1, Pdensi_DN10354_c0_g1d334260, Pdensi_DN11122_c0_g1d104222, Pdensi_DN13989_c0_g2, Pdensi_DN14729_c0_g3, Pdensi_DN14895_c0_g1, Pdensi_DN14900_c0_g1d275032, Pdensi_DN15553_c1_g1, Pdensi_DN16549_c0_g1d348219, Pdensi_DN17135_c0_g2, Pdensi_DN18878_c0_g4, Pdensi_DN19384_c0_g1d407766, Pdensi_DN19947_c3_g1, Pdensi_DN20163_c0_g1d62509, Pdensi_DN20238_c3_g6…
GO:0009893	0.00897011633467869	0.994399102266308	42	786	positive regulation of metabolic process	BP	0.293306470864471	BP positive regulation of metabolic process	Pdensi_DN102537_c0_g1, Pdensi_DN11521_c0_g1d336257, Pdensi_DN12094_c0_g1d458612, Pdensi_DN12630_c0_g1d211812, Pdensi_DN14344_c0_g1d463866, Pdensi_DN15055_c0_g1d181160, Pdensi_DN15221_c0_g1d214075, Pdensi_DN15429_c0_g1, Pdensi_DN15782_c0_g2d468050, Pdensi_DN16222_c0_g1d347070, Pdensi_DN17239_c0_g1d400552, Pdensi_DN17635_c0_g1, Pdensi_DN17836_c0_g1, Pdensi_DN18081_c1_g3, Pdensi_DN18878_c0_g4, Pdens…
GO:0030098	0.00897803661531112	0.999756723026431	2	4	lymphocyte differentiation	BP	0.293306470864471	BP lymphocyte differentiation	Pdensi_DN102537_c0_g1, Pdensi_DN19852_c0_g4d288371
GO:0030217	0.00897803661531112	0.999756723026431	2	4	T cell differentiation	BP	0.293306470864471	BP T cell differentiation	Pdensi_DN102537_c0_g1, Pdensi_DN19852_c0_g4d288371
GO:0015893	0.00908913153842406	0.997947442283714	6	48	drug transport	BP	0.296146144886258	BP drug transport	Pdensi_DN15461_c0_g1d214312, Pdensi_DN15586_c0_g3d276568, Pdensi_DN21519_c2_g4, Pdensi_DN22756_c0_g3, Pdensi_DN22939_c1_g1, Pdensi_GG_16487_c0_g1
GO:0014070	0.00924679693795597	0.995649205586486	18	259	response to organic cyclic compound	BP	0.30048410951432	BP response to organic cyclic compound	Pdensi_DN10258_c0_g1d266747, Pdensi_DN14729_c0_g3, Pdensi_DN19025_c1_g3, Pdensi_DN19376_c0_g2, Pdensi_DN20163_c0_g1d62509, Pdensi_DN20238_c3_g6, Pdensi_DN20570_c0_g1, Pdensi_DN22528_c0_g1, Pdensi_DN22640_c0_g1d126873, Pdensi_DN24570_c0_g1, Pdensi_DN24854_c2_g5, Pdensi_DN29431_c1_g1, Pdensi_DN33577_c0_g2, Pdensi_DN37571_c0_g1d89156, Pdensi_DN73238_c0_g1, Pdensi_DN7917_c0_g1d451819, Pdensi_GG_11542…
GO:0055080	0.00947294150420212	0.996029475804555	14	190	cation homeostasis	BP	0.307018535365027	BP cation homeostasis	Pdensi_DN13969_c0_g1d212964, Pdensi_DN14541_c0_g1d8394, Pdensi_DN15461_c0_g1d214312, Pdensi_DN17735_c0_g1d12535, Pdensi_DN19131_c0_g1d218111, Pdensi_DN19864_c2_g1, Pdensi_DN22010_c1_g1, Pdensi_DN22738_c1_g1, Pdensi_DN22939_c1_g1, Pdensi_DN39636_c0_g2, Pdensi_DN39970_c2_g4, Pdensi_DN5622_c0_g1d206363, Pdensi_DN6625_c0_g1d262914, Pdensi_GG_82842_c0_g1
GO:0006304	0.00968258166093094	0.9977621205212	6	56	DNA modification	BP	0.312984981340541	BP DNA modification	Pdensi_DN14900_c0_g1d275032, Pdensi_DN19609_c0_g2d359882, Pdensi_DN24291_c0_g1d225449, Pdensi_DN35174_c0_g1, Pdensi_DN7917_c0_g1d451819, Pdensi_DN9194_c0_g1
GO:0071669	0.0098316050996806	0.996383869317693	11	132	plant-type cell wall organization or biogenesis	BP	0.316965773884703	BP plant-type cell wall organization or biogenesis	Pdensi_DN15773_c0_g1d468033, Pdensi_DN16094_c0_g1d346425, Pdensi_DN17724_c0_g1, Pdensi_DN19305_c0_g1d60788, Pdensi_DN20449_c1_g2, Pdensi_DN20840_c1_g1, Pdensi_DN22641_c2_g2, Pdensi_DN25089_c1_g1d557367, Pdensi_DN25089_c1_g2, Pdensi_DN38499_c1_g1, Pdensi_GG_152243_c0_g1
GO:0003714	0.00994707829035332	0.998105012577638	5	36	transcription corepressor activity	MF	0.319846866496374	MF transcription corepressor activity	Pdensi_DN13989_c0_g2, Pdensi_DN15553_c1_g1, Pdensi_DN17135_c0_g2, Pdensi_DN20512_c0_g1d291173, Pdensi_DN25280_c2_g1
GO:0030983	0.010020408220894	0.998541002312421	4	26	mismatched DNA binding	MF	0.321361311817204	MF mismatched DNA binding	Pdensi_DN2161_c0_g1d259745, Pdensi_DN27238_c0_g1d140751, Pdensi_DN2969_c0_g1d447479, Pdensi_DN47223_c0_g1
GO:1903507	0.0102936825575928	0.995218731088192	17	252	negative regulation of nucleic acid-templated transcription	BP	0.32926345956415	BP negative regulation of nucleic acid-templated transcription	Pdensi_DN10354_c0_g1d334260, Pdensi_DN13989_c0_g2, Pdensi_DN14729_c0_g3, Pdensi_DN15553_c1_g1, Pdensi_DN17135_c0_g2, Pdensi_DN18878_c0_g4, Pdensi_DN19947_c3_g1, Pdensi_DN20238_c3_g6, Pdensi_DN20425_c0_g1d536737, Pdensi_DN20512_c0_g1d291173, Pdensi_DN22707_c0_g1, Pdensi_DN24854_c2_g5, Pdensi_DN25139_c0_g1d558432, Pdensi_DN25280_c2_g1, Pdensi_DN5035_c0_g1d516156, Pdensi_DN9194_c0_g1, Pdensi_DN9785_…
GO:0031327	0.0104372805308628	0.994699273504037	21	339	negative regulation of cellular biosynthetic process	BP	0.331651148799138	BP negative regulation of cellular biosynthetic process	Pdensi_DN10160_c0_g1d209635, Pdensi_DN10354_c0_g1d334260, Pdensi_DN13989_c0_g2, Pdensi_DN14729_c0_g3, Pdensi_DN14895_c0_g1, Pdensi_DN15553_c1_g1, Pdensi_DN17135_c0_g2, Pdensi_DN18878_c0_g4, Pdensi_DN19384_c0_g1d407766, Pdensi_DN19947_c3_g1, Pdensi_DN20238_c3_g6, Pdensi_DN20425_c0_g1d536737, Pdensi_DN20512_c0_g1d291173, Pdensi_DN22707_c0_g1, Pdensi_DN24854_c2_g5, Pdensi_DN25139_c0_g1d558432, Pdens…
GO:0005381	0.010471858213709	0.999038865218322	3	13	iron ion transmembrane transporter activity	MF	0.331651148799138	MF iron ion transmembrane transporter activity	Pdensi_DN14541_c0_g1d8394, Pdensi_DN15461_c0_g1d214312, Pdensi_DN22939_c1_g1
GO:0004553	0.0104853093374442	0.994582599203274	22	342	hydrolase activity, hydrolyzing O-glycosyl compounds	MF	0.331651148799138	MF hydrolase activity, hydrolyzing O-glycosyl compounds	Pdensi_DN14230_c0_g3, Pdensi_DN15221_c0_g5, Pdensi_DN15418_c0_g2d466840, Pdensi_DN17518_c0_g1, Pdensi_DN18423_c1_g1, Pdensi_DN20924_c0_g5, Pdensi_DN21590_c0_g1d65540, Pdensi_DN21911_c0_g1d19842, Pdensi_DN23317_c2_g3, Pdensi_DN23680_c0_g1d130428, Pdensi_DN24110_c1_g3, Pdensi_DN36611_c6_g1, Pdensi_DN37381_c0_g1d240517, Pdensi_DN40249_c1_g1, Pdensi_DN9005_c0_g1d265316, Pdensi_DN9787_c0_g2, Pdensi_GG…
GO:0001906	0.0105307564184854	0.99904731913521	3	12	cell killing	BP	0.331651148799138	BP cell killing	Pdensi_DN14603_c0_g1d213535, Pdensi_DN24299_c0_g1d428145, Pdensi_DN43601_c0_g1d37416
GO:0031640	0.0105307564184854	0.99904731913521	3	12	killing of cells of other organism	BP	0.331651148799138	BP killing of cells of other organism	Pdensi_DN14603_c0_g1d213535, Pdensi_DN24299_c0_g1d428145, Pdensi_DN43601_c0_g1d37416
GO:0044364	0.0105307564184854	0.99904731913521	3	12	disruption of cells of other organism	BP	0.331651148799138	BP disruption of cells of other organism	Pdensi_DN14603_c0_g1d213535, Pdensi_DN24299_c0_g1d428145, Pdensi_DN43601_c0_g1d37416
GO:0008610	0.0106370004112838	0.99355507412178	36	633	lipid biosynthetic process	BP	0.333487287102783	BP lipid biosynthetic process	Pdensi_DN13059_c0_g1d390976, Pdensi_DN15512_c0_g1d214428, Pdensi_DN17409_c0_g2, Pdensi_DN17581_c0_g1, Pdensi_DN17691_c0_g2d401637, Pdensi_DN17833_c0_g1d282233, Pdensi_DN18796_c1_g3, Pdensi_DN19131_c0_g1d218111, Pdensi_DN19864_c2_g1, Pdensi_DN20840_c1_g1, Pdensi_DN21349_c1_g6, Pdensi_DN22010_c1_g1, Pdensi_DN22409_c0_g1d222717, Pdensi_DN22547_c0_g1d20905, Pdensi_DN22636_c0_g1, Pdensi_DN22674_c0_g2d…
GO:0051213	0.0106648866027985	0.995639659694081	13	167	dioxygenase activity	MF	0.333487287102783	MF dioxygenase activity	Pdensi_DN10769_c0_g1d267536, Pdensi_DN17691_c0_g2d401637, Pdensi_DN21876_c0_g2, Pdensi_DN22547_c0_g1d20905, Pdensi_DN24513_c0_g1, Pdensi_DN24513_c0_g2d134142, Pdensi_DN24570_c0_g1, Pdensi_DN25987_c0_g1d559726, Pdensi_DN26360_c0_g1d560098, Pdensi_DN27720_c1_g1, Pdensi_DN29431_c1_g1, Pdensi_GG_107174_c0_g1, Pdensi_GG_120140_c0_g1
GO:1902679	0.0106707221079333	0.995024103132666	17	253	negative regulation of RNA biosynthetic process	BP	0.333487287102783	BP negative regulation of RNA biosynthetic process	Pdensi_DN10354_c0_g1d334260, Pdensi_DN13989_c0_g2, Pdensi_DN14729_c0_g3, Pdensi_DN15553_c1_g1, Pdensi_DN17135_c0_g2, Pdensi_DN18878_c0_g4, Pdensi_DN19947_c3_g1, Pdensi_DN20238_c3_g6, Pdensi_DN20425_c0_g1d536737, Pdensi_DN20512_c0_g1d291173, Pdensi_DN22707_c0_g1, Pdensi_DN24854_c2_g5, Pdensi_DN25139_c0_g1d558432, Pdensi_DN25280_c2_g1, Pdensi_DN5035_c0_g1d516156, Pdensi_DN9194_c0_g1, Pdensi_DN9785_…
GO:0045132	0.0108849240440341	0.998986529091878	3	13	meiotic chromosome segregation	BP	0.338849187114697	BP meiotic chromosome segregation	Pdensi_DN13190_c0_g2, Pdensi_DN2161_c0_g1d259745, Pdensi_DN2969_c0_g1d447479
GO:0071489	0.0108976067033867	0.998984910008682	3	13	cellular response to red or far red light	BP	0.338849187114697	BP cellular response to red or far red light	Pdensi_DN11848_c0_g1d5764, Pdensi_DN18755_c0_g1d59594, Pdensi_DN492_c0_g1d324418
GO:1905428	0.0111007505327417	0.998958878694714	3	13	regulation of plant organ formation	BP	0.343740509019603	BP regulation of plant organ formation	Pdensi_DN15461_c0_g1d214312, Pdensi_DN22939_c1_g1, Pdensi_DN47223_c0_g1
GO:0005488	0.0111345600723666	0.990278050949809	528	13046	binding	MF	0.343740509019603	MF binding	Pdensi_DN10160_c0_g1d209635, Pdensi_DN10236_c0_g1d266707, Pdensi_DN10250_c0_g1d386582, Pdensi_DN102537_c0_g1, Pdensi_DN10385_c1_g1, Pdensi_DN10493_c0_g1d386824, Pdensi_DN10504_c0_g1d455597, Pdensi_DN10553_c0_g1d103553, Pdensi_DN10692_c0_g1, Pdensi_DN10769_c0_g1d267536, Pdensi_DN10837_c0_g1d49433, Pdensi_DN11122_c0_g1d104222, Pdensi_DN11148_c0_g1d335521, Pdensi_DN11450_c0_g1, Pdensi_DN11521_c0_g1d…
GO:0016458	0.0111390892238007	0.996052454726755	10	129	gene silencing	BP	0.343740509019603	BP gene silencing	Pdensi_DN14895_c0_g1, Pdensi_DN14900_c0_g1d275032, Pdensi_DN16549_c0_g1d348219, Pdensi_DN19384_c0_g1d407766, Pdensi_DN21882_c0_g2, Pdensi_DN24291_c0_g1d225449, Pdensi_DN35174_c0_g1, Pdensi_DN7917_c0_g1d451819, Pdensi_DN9194_c0_g1, Pdensi_GG_34785_c0_g1
GO:0098771	0.0111899370923876	0.995212092703607	14	194	inorganic ion homeostasis	BP	0.344442008338795	BP inorganic ion homeostasis	Pdensi_DN13969_c0_g1d212964, Pdensi_DN14541_c0_g1d8394, Pdensi_DN15461_c0_g1d214312, Pdensi_DN17735_c0_g1d12535, Pdensi_DN19131_c0_g1d218111, Pdensi_DN19864_c2_g1, Pdensi_DN22010_c1_g1, Pdensi_DN22738_c1_g1, Pdensi_DN22939_c1_g1, Pdensi_DN39636_c0_g2, Pdensi_DN39970_c2_g4, Pdensi_DN5622_c0_g1d206363, Pdensi_DN6625_c0_g1d262914, Pdensi_GG_82842_c0_g1
GO:0048364	0.01125175132943	0.995363022292807	13	174	root development	BP	0.345476705606132	BP root development	Pdensi_DN14729_c0_g3, Pdensi_DN16955_c1_g2, Pdensi_DN17691_c0_g2d401637, Pdensi_DN23281_c0_g1d427175, Pdensi_DN23432_c0_g2d129670, Pdensi_DN2649_c0_g1d99119, Pdensi_DN27473_c1_g1, Pdensi_DN27539_c0_g1d307569, Pdensi_DN27720_c1_g1, Pdensi_DN37196_c2_g1, Pdensi_DN38623_c0_g1, Pdensi_GG_103910_c0_g1, Pdensi_GG_26312_c0_g1
GO:0006073	0.0113947656300985	0.994946607819161	15	213	cellular glucan metabolic process	BP	0.348993184335841	BP cellular glucan metabolic process	Pdensi_DN15418_c0_g2d466840, Pdensi_DN16094_c0_g1d346425, Pdensi_DN17724_c0_g1, Pdensi_DN18423_c1_g1, Pdensi_DN19533_c0_g1d287290, Pdensi_DN20834_c0_g1, Pdensi_DN21948_c1_g4, Pdensi_DN22600_c0_g1d426096, Pdensi_DN24097_c0_g1d71155, Pdensi_DN24110_c1_g3, Pdensi_DN38499_c1_g1, Pdensi_DN9005_c0_g1d265316, Pdensi_GG_111523_c0_g1, Pdensi_GG_152243_c0_g1, Pdensi_GG_2636_c0_g1
GO:0044262	0.0114773172161189	0.993828046616358	24	393	cellular carbohydrate metabolic process	BP	0.350644920734843	BP cellular carbohydrate metabolic process	Pdensi_DN15418_c0_g2d466840, Pdensi_DN16094_c0_g1d346425, Pdensi_DN17377_c0_g1, Pdensi_DN17724_c0_g1, Pdensi_DN17743_c0_g1d282049, Pdensi_DN17761_c0_g1d216447, Pdensi_DN18423_c1_g1, Pdensi_DN19533_c0_g1d287290, Pdensi_DN20834_c0_g1, Pdensi_DN21590_c0_g1d65540, Pdensi_DN21948_c1_g4, Pdensi_DN22600_c0_g1d426096, Pdensi_DN23914_c0_g1d497570, Pdensi_DN24097_c0_g1d71155, Pdensi_DN24110_c1_g3, Pdensi_D…
GO:0080167	0.0118907251626415	0.996729067959166	7	65	response to karrikin	BP	0.361394991252586	BP response to karrikin	Pdensi_DN11848_c0_g1d5764, Pdensi_DN19016_c0_g1, Pdensi_DN24421_c4_g1, Pdensi_DN25987_c0_g1d559726, Pdensi_DN31394_c0_g1d504182, Pdensi_DN8388_c0_g1d3437, Pdensi_GG_103910_c0_g1
GO:1901617	0.0118926558362756	0.995276856585232	12	150	organic hydroxy compound biosynthetic process	BP	0.361394991252586	BP organic hydroxy compound biosynthetic process	Pdensi_DN17833_c0_g1d282233, Pdensi_DN18910_c0_g1d285192, Pdensi_DN19131_c0_g1d218111, Pdensi_DN19864_c2_g1, Pdensi_DN20766_c0_g1, Pdensi_DN20822_c0_g1d64034, Pdensi_DN20840_c1_g1, Pdensi_DN22010_c1_g1, Pdensi_DN22738_c1_g1, Pdensi_DN29431_c1_g1, Pdensi_DN73238_c0_g1, Pdensi_GG_83955_c0_g1
GO:0009414	0.0119180980927708	0.994108984401167	19	290	response to water deprivation	BP	0.361394991252586	BP response to water deprivation	Pdensi_DN16319_c0_g1d111066, Pdensi_DN17239_c0_g1d400552, Pdensi_DN17735_c0_g1d12535, Pdensi_DN20238_c3_g6, Pdensi_DN20821_c0_g1, Pdensi_DN21087_c1_g1, Pdensi_DN22079_c0_g2d541921, Pdensi_DN22600_c0_g1d426096, Pdensi_DN22767_c0_g1, Pdensi_DN24324_c0_g1, Pdensi_DN24409_c0_g1d133598, Pdensi_DN29431_c1_g1, Pdensi_DN31292_c0_g1d234694, Pdensi_DN33577_c0_g2, Pdensi_DN38826_c1_g3, Pdensi_DN45607_c0_g1d…
GO:0009890	0.011947185654828	0.993853462269949	21	343	negative regulation of biosynthetic process	BP	0.361394991252586	BP negative regulation of biosynthetic process	Pdensi_DN10160_c0_g1d209635, Pdensi_DN10354_c0_g1d334260, Pdensi_DN13989_c0_g2, Pdensi_DN14729_c0_g3, Pdensi_DN14895_c0_g1, Pdensi_DN15553_c1_g1, Pdensi_DN17135_c0_g2, Pdensi_DN18878_c0_g4, Pdensi_DN19384_c0_g1d407766, Pdensi_DN19947_c3_g1, Pdensi_DN20238_c3_g6, Pdensi_DN20425_c0_g1d536737, Pdensi_DN20512_c0_g1d291173, Pdensi_DN22707_c0_g1, Pdensi_DN24854_c2_g5, Pdensi_DN25139_c0_g1d558432, Pdens…
GO:0009664	0.0119980075589916	0.996691127225022	7	66	plant-type cell wall organization	BP	0.362038400505433	BP plant-type cell wall organization	Pdensi_DN15773_c0_g1d468033, Pdensi_DN16094_c0_g1d346425, Pdensi_DN19305_c0_g1d60788, Pdensi_DN20449_c1_g2, Pdensi_DN22641_c2_g2, Pdensi_DN25089_c1_g1d557367, Pdensi_DN25089_c1_g2
GO:1901376	0.0120840365616099	0.999556753151169	2	5	organic heteropentacyclic compound metabolic process	BP	0.362846891951675	BP organic heteropentacyclic compound metabolic process	Pdensi_DN14528_c0_g1, Pdensi_DN31960_c0_g1d311431
GO:1901378	0.0120840365616099	0.999556753151169	2	5	organic heteropentacyclic compound biosynthetic process	BP	0.362846891951675	BP organic heteropentacyclic compound biosynthetic process	Pdensi_DN14528_c0_g1, Pdensi_DN31960_c0_g1d311431
GO:0050505	0.0122358409611423	0.998810114674163	3	13	hydroquinone glucosyltransferase activity	MF	0.366506815684484	MF hydroquinone glucosyltransferase activity	Pdensi_DN25789_c1_g2, Pdensi_DN38801_c0_g1d90377, Pdensi_GG_67055_c0_g1
GO:0010370	0.0122883346674233	0.99954524787196	2	5	perinucleolar chromocenter	CC	0.36694968997753	CC perinucleolar chromocenter	Pdensi_DN19609_c0_g2d359882, Pdensi_DN22767_c0_g1
GO:1901363	0.0123105315958505	0.989515379701551	336	8110	heterocyclic compound binding	MF	0.36694968997753	MF heterocyclic compound binding	Pdensi_DN10160_c0_g1d209635, Pdensi_DN10236_c0_g1d266707, Pdensi_DN10250_c0_g1d386582, Pdensi_DN102537_c0_g1, Pdensi_DN10385_c1_g1, Pdensi_DN10493_c0_g1d386824, Pdensi_DN10504_c0_g1d455597, Pdensi_DN10692_c0_g1, Pdensi_DN10837_c0_g1d49433, Pdensi_DN11122_c0_g1d104222, Pdensi_DN11148_c0_g1d335521, Pdensi_DN11521_c0_g1d336257, Pdensi_DN11554_c0_g1d520300, Pdensi_DN12094_c0_g1d458612, Pdensi_DN12205…
GO:0044042	0.012422127622725	0.994433985616036	15	215	glucan metabolic process	BP	0.369377392004864	BP glucan metabolic process	Pdensi_DN15418_c0_g2d466840, Pdensi_DN16094_c0_g1d346425, Pdensi_DN17724_c0_g1, Pdensi_DN18423_c1_g1, Pdensi_DN19533_c0_g1d287290, Pdensi_DN20834_c0_g1, Pdensi_DN21948_c1_g4, Pdensi_DN22600_c0_g1d426096, Pdensi_DN24097_c0_g1d71155, Pdensi_DN24110_c1_g3, Pdensi_DN38499_c1_g1, Pdensi_DN9005_c0_g1d265316, Pdensi_GG_111523_c0_g1, Pdensi_GG_152243_c0_g1, Pdensi_GG_2636_c0_g1
GO:0019048	0.0125525799353678	0.998767627082005	3	13	modulation by virus of host morphology or physiology	BP	0.372352679874555	BP modulation by virus of host morphology or physiology	Pdensi_DN11122_c0_g1d104222, Pdensi_DN37026_c0_g1d32315, Pdensi_DN9194_c0_g1
GO:0042545	0.0126382525305558	0.995746895392605	9	102	cell wall modification	BP	0.373205370758112	BP cell wall modification	Pdensi_DN12747_c0_g2, Pdensi_DN19879_c2_g1, Pdensi_DN21921_c4_g1, Pdensi_DN22331_c0_g3d424292, Pdensi_DN24325_c0_g2, Pdensi_DN24823_c2_g1, Pdensi_DN7034_c0_g1d263187, Pdensi_GG_339_c1_g1, Pdensi_GG_38489_c2_g1
GO:1902183	0.0126422519683794	0.998723718127961	3	15	regulation of shoot apical meristem development	BP	0.373205370758112	BP regulation of shoot apical meristem development	Pdensi_DN20238_c3_g6, Pdensi_DN20277_c0_g3d489911, Pdensi_DN8217_c0_g1d102160
GO:0044217	0.0127899471006037	0.998735514498255	3	13	other organism part	CC	0.376464715633803	CC other organism part	Pdensi_DN11122_c0_g1d104222, Pdensi_DN18221_c0_g2d353356, Pdensi_DN22555_c2_g1
GO:0016835	0.0128141201876823	0.99424461871447	15	204	carbon-oxygen lyase activity	MF	0.376464715633803	MF carbon-oxygen lyase activity	Pdensi_DN16465_c0_g1d184695, Pdensi_DN20246_c0_g2, Pdensi_DN20256_c1_g2, Pdensi_DN20822_c0_g1d64034, Pdensi_DN21097_c0_g7, Pdensi_DN21180_c0_g1d220875, Pdensi_DN21896_c0_g1d221829, Pdensi_DN23707_c0_g1d130847, Pdensi_DN25050_c2_g2, Pdensi_DN39883_c0_g1d151598, Pdensi_DN40101_c2_g1, Pdensi_DN40101_c2_g6, Pdensi_GG_129723_c2_g1, Pdensi_GG_145839_c2_g1, Pdensi_GG_155713_c0_g1
GO:0009741	0.0131893214200594	0.99675527223213	6	52	response to brassinosteroid	BP	0.386560709849636	BP response to brassinosteroid	Pdensi_DN10258_c0_g1d266747, Pdensi_DN14729_c0_g3, Pdensi_DN19376_c0_g2, Pdensi_DN22528_c0_g1, Pdensi_DN73238_c0_g1, Pdensi_GG_115428_c0_g1
GO:0004364	0.0134515469500775	0.996684632374782	6	50	glutathione transferase activity	MF	0.393305254619093	MF glutathione transferase activity	Pdensi_DN15855_c0_g1d468400, Pdensi_DN16319_c0_g1d111066, Pdensi_DN19097_c2_g1d356771, Pdensi_DN26107_c1_g1, Pdensi_DN38795_c1_g4, Pdensi_GG_103910_c0_g1
GO:0097159	0.0136080884099944	0.988384863240434	336	8127	organic cyclic compound binding	MF	0.396934978835338	MF organic cyclic compound binding	Pdensi_DN10160_c0_g1d209635, Pdensi_DN10236_c0_g1d266707, Pdensi_DN10250_c0_g1d386582, Pdensi_DN102537_c0_g1, Pdensi_DN10385_c1_g1, Pdensi_DN10493_c0_g1d386824, Pdensi_DN10504_c0_g1d455597, Pdensi_DN10692_c0_g1, Pdensi_DN10837_c0_g1d49433, Pdensi_DN11122_c0_g1d104222, Pdensi_DN11148_c0_g1d335521, Pdensi_DN11521_c0_g1d336257, Pdensi_DN11554_c0_g1d520300, Pdensi_DN12094_c0_g1d458612, Pdensi_DN12205…
GO:0009505	0.013787863240025	0.993950187408931	14	191	plant-type cell wall	CC	0.401223545257829	CC plant-type cell wall	Pdensi_DN17518_c0_g1, Pdensi_DN22767_c0_g1, Pdensi_DN22789_c1_g6, Pdensi_DN23317_c2_g3, Pdensi_DN23603_c0_g3d549323, Pdensi_DN24294_c0_g1, Pdensi_DN24421_c4_g1, Pdensi_DN24572_c0_g2d72253, Pdensi_DN26695_c0_g4, Pdensi_DN33925_c0_g1d313047, Pdensi_DN37553_c0_g3, Pdensi_DN39203_c0_g5, Pdensi_DN9202_c0_g1d453502, Pdensi_GG_47195_c4_g1
GO:0001871	0.0142057934919223	0.996439964752727	6	54	pattern binding	MF	0.411430676287329	MF pattern binding	Pdensi_DN14230_c0_g3, Pdensi_DN15221_c0_g5, Pdensi_DN37381_c0_g1d240517, Pdensi_DN40249_c1_g1, Pdensi_GG_18818_c0_g1, Pdensi_GG_57086_c0_g1
GO:0030247	0.0142057934919223	0.996439964752727	6	54	polysaccharide binding	MF	0.411430676287329	MF polysaccharide binding	Pdensi_DN14230_c0_g3, Pdensi_DN15221_c0_g5, Pdensi_DN37381_c0_g1d240517, Pdensi_DN40249_c1_g1, Pdensi_GG_18818_c0_g1, Pdensi_GG_57086_c0_g1
GO:0022857	0.0143262209581394	0.990375777620922	51	1000	transmembrane transporter activity	MF	0.41393993622209	MF transmembrane transporter activity	Pdensi_DN13761_c0_g1, Pdensi_DN13969_c0_g1d212964, Pdensi_DN14541_c0_g1d8394, Pdensi_DN15461_c0_g1d214312, Pdensi_DN15586_c0_g3d276568, Pdensi_DN15739_c0_g1, Pdensi_DN16107_c1_g1, Pdensi_DN16165_c0_g3d469408, Pdensi_DN16435_c0_g1d527755, Pdensi_DN17464_c0_g1d529765, Pdensi_DN17735_c0_g1d12535, Pdensi_DN17735_c0_g2, Pdensi_DN17975_c0_g1d476518, Pdensi_DN18320_c0_g1d478187, Pdensi_DN18640_c0_g1d355…
GO:1990136	0.014494084816301	0.999414576316319	2	5	linoleate 9S-lipoxygenase activity	MF	0.417804783728243	MF linoleate 9S-lipoxygenase activity	Pdensi_DN17691_c0_g2d401637, Pdensi_DN27720_c1_g1
GO:0051754	0.014612975668015	0.999356504631002	2	6	meiotic sister chromatid cohesion, centromeric	BP	0.420243110114675	BP meiotic sister chromatid cohesion, centromeric	Pdensi_DN11450_c0_g1, Pdensi_DN7254_c0_g1d207503
GO:0048638	0.0147223207847135	0.99456547892644	10	122	regulation of developmental growth	BP	0.422396140359545	BP regulation of developmental growth	Pdensi_DN10250_c0_g1d386582, Pdensi_DN102537_c0_g1, Pdensi_DN11521_c0_g1d336257, Pdensi_DN19663_c0_g2d359591, Pdensi_DN20238_c3_g6, Pdensi_DN22528_c0_g1, Pdensi_DN8091_c0_g2d102037, Pdensi_DN9008_c0_g1d385168, Pdensi_GG_3689_c1_g1, Pdensi_GG_58775_c0_g1
GO:0048037	0.0148772933719435	0.991140268289366	31	538	cofactor binding	MF	0.425845142756262	MF cofactor binding	Pdensi_DN10385_c1_g1, Pdensi_DN12205_c0_g1d269792, Pdensi_DN14508_c0_g1d8354, Pdensi_DN15433_c0_g1d214322, Pdensi_DN18796_c1_g3, Pdensi_DN20840_c1_g1, Pdensi_DN21087_c1_g1, Pdensi_DN21180_c0_g1d220875, Pdensi_DN2150_c0_g1d165343, Pdensi_DN22409_c0_g1d222717, Pdensi_DN22636_c0_g1, Pdensi_DN22674_c0_g2d301727, Pdensi_DN24100_c0_g1d225290, Pdensi_DN24294_c0_g1, Pdensi_DN24324_c0_g1, Pdensi_DN24773_c…
GO:0051253	0.014985354602547	0.99274371098779	17	264	negative regulation of RNA metabolic process	BP	0.42793841313707	BP negative regulation of RNA metabolic process	Pdensi_DN10354_c0_g1d334260, Pdensi_DN13989_c0_g2, Pdensi_DN14729_c0_g3, Pdensi_DN15553_c1_g1, Pdensi_DN17135_c0_g2, Pdensi_DN18878_c0_g4, Pdensi_DN19947_c3_g1, Pdensi_DN20238_c3_g6, Pdensi_DN20425_c0_g1d536737, Pdensi_DN20512_c0_g1d291173, Pdensi_DN22707_c0_g1, Pdensi_DN24854_c2_g5, Pdensi_DN25139_c0_g1d558432, Pdensi_DN25280_c2_g1, Pdensi_DN5035_c0_g1d516156, Pdensi_DN9194_c0_g1, Pdensi_DN9785_…
GO:0016051	0.0151735365803504	0.992156003524934	20	321	carbohydrate biosynthetic process	BP	0.432304643362494	BP carbohydrate biosynthetic process	Pdensi_DN15512_c0_g1d214428, Pdensi_DN16094_c0_g1d346425, Pdensi_DN17377_c0_g1, Pdensi_DN17700_c0_g1, Pdensi_DN17724_c0_g1, Pdensi_DN17761_c0_g1d216447, Pdensi_DN19474_c1_g1, Pdensi_DN19533_c0_g1d287290, Pdensi_DN20834_c0_g1, Pdensi_DN21948_c1_g4, Pdensi_DN23253_c0_g1d129038, Pdensi_DN23914_c0_g1d497570, Pdensi_DN24100_c0_g1d225290, Pdensi_DN290_c0_g1d164067, Pdensi_DN32794_c0_g1, Pdensi_DN38499_…
GO:0016798	0.015498957952378	0.9915624158035	23	375	hydrolase activity, acting on glycosyl bonds	MF	0.44055158671597	MF hydrolase activity, acting on glycosyl bonds	Pdensi_DN14230_c0_g3, Pdensi_DN15221_c0_g5, Pdensi_DN15418_c0_g2d466840, Pdensi_DN17518_c0_g1, Pdensi_DN18423_c1_g1, Pdensi_DN19522_c1_g3, Pdensi_DN20924_c0_g5, Pdensi_DN21590_c0_g1d65540, Pdensi_DN21911_c0_g1d19842, Pdensi_DN23317_c2_g3, Pdensi_DN23680_c0_g1d130428, Pdensi_DN24110_c1_g3, Pdensi_DN36611_c6_g1, Pdensi_DN37381_c0_g1d240517, Pdensi_DN40249_c1_g1, Pdensi_DN9005_c0_g1d265316, Pdensi_D…
GO:0010941	0.0156597982340881	0.99382689875184	11	144	regulation of cell death	BP	0.444093028161604	BP regulation of cell death	Pdensi_DN102537_c0_g1, Pdensi_DN11871_c0_g1d458112, Pdensi_DN12630_c0_g1d211812, Pdensi_DN13799_c0_g1d272487, Pdensi_DN19635_c0_g1d218821, Pdensi_DN20163_c0_g1d62509, Pdensi_DN34120_c0_g2, Pdensi_GG_102485_c0_g1, Pdensi_GG_152133_c1_g1, Pdensi_GG_58043_c0_g1, Pdensi_GG_83776_c1_g1
GO:0048522	0.015724900612583	0.989334000391922	52	1046	positive regulation of cellular process	BP	0.444909370449779	BP positive regulation of cellular process	Pdensi_DN10201_c1_g2, Pdensi_DN102537_c0_g1, Pdensi_DN11521_c0_g1d336257, Pdensi_DN11575_c0_g1, Pdensi_DN12094_c0_g1d458612, Pdensi_DN12630_c0_g1d211812, Pdensi_DN14344_c0_g1d463866, Pdensi_DN15055_c0_g1d181160, Pdensi_DN15221_c0_g1d214075, Pdensi_DN15429_c0_g1, Pdensi_DN15782_c0_g2d468050, Pdensi_DN16222_c0_g1d347070, Pdensi_DN16531_c0_g1d279248, Pdensi_DN17239_c0_g1d400552, Pdensi_DN17635_c0_g1…
GO:0030261	0.0159594329851408	0.99729804732141	4	30	chromosome condensation	BP	0.450504639403133	BP chromosome condensation	Pdensi_DN11245_c0_g1d519946, Pdensi_DN11450_c0_g1, Pdensi_DN13190_c0_g2, Pdensi_DN7254_c0_g1d207503
GO:0043067	0.0160237677945561	0.994378508476867	9	109	regulation of programmed cell death	BP	0.451280871841625	BP regulation of programmed cell death	Pdensi_DN102537_c0_g1, Pdensi_DN11871_c0_g1d458112, Pdensi_DN12630_c0_g1d211812, Pdensi_DN13799_c0_g1d272487, Pdensi_DN19635_c0_g1d218821, Pdensi_DN20163_c0_g1d62509, Pdensi_GG_102485_c0_g1, Pdensi_GG_58043_c0_g1, Pdensi_GG_83776_c1_g1
GO:0005886	0.0167525625434066	0.987156917936398	106	2361	plasma membrane	CC	0.470723953484575	CC plasma membrane	Pdensi_DN10385_c1_g1, Pdensi_DN10553_c0_g1d103553, Pdensi_DN11575_c0_g1, Pdensi_DN11871_c0_g1d458112, Pdensi_DN12891_c0_g1d338749, Pdensi_DN13969_c0_g1d212964, Pdensi_DN14686_c0_g2d213578, Pdensi_DN15253_c0_g1d9232, Pdensi_DN15418_c0_g2d466840, Pdensi_DN15895_c0_g1, Pdensi_DN16107_c1_g1, Pdensi_DN16319_c0_g1d111066, Pdensi_DN16531_c0_g1d279248, Pdensi_DN16724_c0_g3, Pdensi_DN16978_c0_g1d215734, P…
GO:0050661	0.016961721902843	0.994462339780481	8	85	NADP binding	MF	0.475480297469665	MF NADP binding	Pdensi_DN12205_c0_g1d269792, Pdensi_DN14508_c0_g1d8354, Pdensi_DN2150_c0_g1d165343, Pdensi_DN22409_c0_g1d222717, Pdensi_DN24294_c0_g1, Pdensi_DN26680_c0_g1d229530, Pdensi_DN31960_c0_g1d311431, Pdensi_GG_107174_c0_g1
GO:0001709	0.0170292643595804	0.99805888812406	3	16	cell fate determination	BP	0.475480297469665	BP cell fate determination	Pdensi_DN10751_c0_g1d49359, Pdensi_DN11127_c0_g1d519871, Pdensi_DN15141_c0_g1d214053
GO:0006875	0.017100220781051	0.994395896660297	8	90	cellular metal ion homeostasis	BP	0.475480297469665	BP cellular metal ion homeostasis	Pdensi_DN13969_c0_g1d212964, Pdensi_DN14541_c0_g1d8394, Pdensi_DN19131_c0_g1d218111, Pdensi_DN19864_c2_g1, Pdensi_DN22010_c1_g1, Pdensi_DN22738_c1_g1, Pdensi_DN5622_c0_g1d206363, Pdensi_GG_82842_c0_g1
GO:1901615	0.0171090328480136	0.991222017159127	19	294	organic hydroxy compound metabolic process	BP	0.475480297469665	BP organic hydroxy compound metabolic process	Pdensi_DN17833_c0_g1d282233, Pdensi_DN18910_c0_g1d285192, Pdensi_DN19131_c0_g1d218111, Pdensi_DN19376_c0_g2, Pdensi_DN19864_c2_g1, Pdensi_DN20766_c0_g1, Pdensi_DN20822_c0_g1d64034, Pdensi_DN20840_c1_g1, Pdensi_DN22010_c1_g1, Pdensi_DN22738_c1_g1, Pdensi_DN24570_c0_g1, Pdensi_DN29431_c1_g1, Pdensi_DN34073_c0_g1d201036, Pdensi_DN38537_c0_g1, Pdensi_DN42346_c0_g1d153836, Pdensi_DN73238_c0_g1, Pdensi…
GO:0016043	0.0171158934931126	0.986668618949379	119	2703	cellular component organization	BP	0.475480297469665	BP cellular component organization	Pdensi_DN10236_c0_g1d266707, Pdensi_DN10250_c0_g1d386582, Pdensi_DN102537_c0_g1, Pdensi_DN10258_c0_g1d266747, Pdensi_DN10385_c1_g1, Pdensi_DN10837_c0_g1d49433, Pdensi_DN11122_c0_g1d104222, Pdensi_DN11245_c0_g1d519946, Pdensi_DN11450_c0_g1, Pdensi_DN12630_c0_g1d211812, Pdensi_DN12747_c0_g2, Pdensi_DN12936_c0_g1d6825, Pdensi_DN13190_c0_g2, Pdensi_DN13443_c0_g1d522706, Pdensi_DN14686_c0_g1, Pdensi_D…
GO:0051383	0.0171835811030859	0.999175267162125	2	6	kinetochore organization	BP	0.476280660845939	BP kinetochore organization	Pdensi_DN13190_c0_g2, Pdensi_DN18391_c0_g1d283647
GO:0006323	0.0177787343225772	0.996882712687137	4	31	DNA packaging	BP	0.491664275814656	BP DNA packaging	Pdensi_DN11245_c0_g1d519946, Pdensi_DN11450_c0_g1, Pdensi_DN13190_c0_g2, Pdensi_DN7254_c0_g1d207503
GO:0080188	0.0180216702057647	0.997867791831451	3	18	RNA-directed DNA methylation	BP	0.495725271497378	BP RNA-directed DNA methylation	Pdensi_DN14900_c0_g1d275032, Pdensi_DN7917_c0_g1d451819, Pdensi_DN9194_c0_g1
GO:0046915	0.0180926183952646	0.995198065981864	6	58	transition metal ion transmembrane transporter activity	MF	0.495725271497378	MF transition metal ion transmembrane transporter activity	Pdensi_DN13969_c0_g1d212964, Pdensi_DN14541_c0_g1d8394, Pdensi_DN15461_c0_g1d214312, Pdensi_DN22939_c1_g1, Pdensi_DN39970_c2_g4, Pdensi_DN5622_c0_g1d206363
GO:0009688	0.0181279015289222	0.997866324762781	3	17	abscisic acid biosynthetic process	BP	0.495725271497378	BP abscisic acid biosynthetic process	Pdensi_DN17833_c0_g1d282233, Pdensi_DN29431_c1_g1, Pdensi_GG_83955_c0_g1
GO:0043289	0.0181279015289222	0.997866324762781	3	17	apocarotenoid biosynthetic process	BP	0.495725271497378	BP apocarotenoid biosynthetic process	Pdensi_DN17833_c0_g1d282233, Pdensi_DN29431_c1_g1, Pdensi_GG_83955_c0_g1
GO:1902645	0.0181279015289222	0.997866324762781	3	17	tertiary alcohol biosynthetic process	BP	0.495725271497378	BP tertiary alcohol biosynthetic process	Pdensi_DN17833_c0_g1d282233, Pdensi_DN29431_c1_g1, Pdensi_GG_83955_c0_g1
GO:0051276	0.0185620888338875	0.991254869868168	15	240	chromosome organization	BP	0.506468040766048	BP chromosome organization	Pdensi_DN10236_c0_g1d266707, Pdensi_DN102537_c0_g1, Pdensi_DN10837_c0_g1d49433, Pdensi_DN11245_c0_g1d519946, Pdensi_DN11450_c0_g1, Pdensi_DN13190_c0_g2, Pdensi_DN17072_c0_g1, Pdensi_DN17929_c0_g1d282500, Pdensi_DN18391_c0_g1d283647, Pdensi_DN19596_c0_g1, Pdensi_DN19926_c0_g1, Pdensi_DN2587_c0_g1d326118, Pdensi_DN27238_c0_g1d140751, Pdensi_DN3439_c0_g1d260589, Pdensi_DN7254_c0_g1d207503
GO:0030246	0.018719256691875	0.990499984513348	18	279	carbohydrate binding	MF	0.509621363849245	MF carbohydrate binding	Pdensi_DN10769_c0_g1d267536, Pdensi_DN14230_c0_g3, Pdensi_DN14603_c0_g1d213535, Pdensi_DN15221_c0_g5, Pdensi_DN17291_c0_g1d57060, Pdensi_DN19979_c1_g3d487380, Pdensi_DN24878_c1_g4, Pdensi_DN27380_c0_g1d368280, Pdensi_DN36611_c6_g1, Pdensi_DN37381_c0_g1d240517, Pdensi_DN40072_c0_g2, Pdensi_DN40249_c1_g1, Pdensi_DN43601_c0_g1d37416, Pdensi_DN45848_c0_g1d248317, Pdensi_DN9787_c0_g2, Pdensi_GG_155254…
GO:0000793	0.0187657430131637	0.996664818579484	4	30	condensed chromosome	CC	0.509754141140286	CC condensed chromosome	Pdensi_DN11245_c0_g1d519946, Pdensi_DN16333_c0_g1d278592, Pdensi_DN2161_c0_g1d259745, Pdensi_DN3439_c0_g1d260589
GO:0071482	0.0194215943932333	0.9947679589959	6	57	cellular response to light stimulus	BP	0.526402550689161	BP cellular response to light stimulus	Pdensi_DN10493_c0_g1d386824, Pdensi_DN11848_c0_g1d5764, Pdensi_DN18755_c0_g1d59594, Pdensi_DN492_c0_g1d324418, Pdensi_DN8388_c0_g1d3437, Pdensi_DN9616_c0_g1d266022
GO:0043393	0.0196043727148744	0.998935949276457	2	7	regulation of protein binding	BP	0.530183598520808	BP regulation of protein binding	Pdensi_DN18888_c0_g1d405534, Pdensi_GG_85067_c0_g1
GO:0051172	0.0196738371642694	0.989037589500629	23	403	negative regulation of nitrogen compound metabolic process	BP	0.530434330277711	BP negative regulation of nitrogen compound metabolic process	Pdensi_DN10160_c0_g1d209635, Pdensi_DN102537_c0_g1, Pdensi_DN10354_c0_g1d334260, Pdensi_DN13989_c0_g2, Pdensi_DN14729_c0_g3, Pdensi_DN14895_c0_g1, Pdensi_DN15553_c1_g1, Pdensi_DN17135_c0_g2, Pdensi_DN18878_c0_g4, Pdensi_DN19384_c0_g1d407766, Pdensi_DN19947_c3_g1, Pdensi_DN20163_c0_g1d62509, Pdensi_DN20238_c3_g6, Pdensi_DN20425_c0_g1d536737, Pdensi_DN20512_c0_g1d291173, Pdensi_DN22707_c0_g1, Pdens…
GO:0009694	0.019700238370448	0.99467593428946	6	57	jasmonic acid metabolic process	BP	0.530434330277711	BP jasmonic acid metabolic process	Pdensi_DN22636_c0_g1, Pdensi_DN23056_c4_g1, Pdensi_DN34856_c0_g1d374976, Pdensi_DN36578_c0_g2, Pdensi_DN38537_c0_g1, Pdensi_GG_23124_c0_g1
GO:1901698	0.0197457823094106	0.990635179244898	15	230	response to nitrogen compound	BP	0.53049469094866	BP response to nitrogen compound	Pdensi_DN102537_c0_g1, Pdensi_DN16724_c0_g3, Pdensi_DN17833_c0_g1d282233, Pdensi_DN20238_c3_g6, Pdensi_DN20570_c0_g1, Pdensi_DN22640_c0_g1d126873, Pdensi_DN37571_c0_g1d89156, Pdensi_DN38145_c1_g1, Pdensi_DN5177_c0_g1, Pdensi_DN52708_c0_g1, Pdensi_DN7010_c0_g2d207380, Pdensi_DN7917_c0_g1d451819, Pdensi_DN9785_c0_g1d385930, Pdensi_GG_103910_c0_g1, Pdensi_GG_2181_c0_g1
GO:0009409	0.0200109993428106	0.989771147780202	18	278	response to cold	BP	0.536443660719415	BP response to cold	Pdensi_DN11521_c0_g1d336257, Pdensi_DN11848_c0_g1d5764, Pdensi_DN15782_c0_g2d468050, Pdensi_DN16222_c0_g1d347070, Pdensi_DN17735_c0_g1d12535, Pdensi_DN20834_c0_g1, Pdensi_DN22079_c0_g2d541921, Pdensi_DN22767_c0_g1, Pdensi_DN24084_c1_g6, Pdensi_DN24097_c0_g1d71155, Pdensi_DN24773_c0_g1d555703, Pdensi_DN26146_c0_g1d193914, Pdensi_DN33577_c0_g2, Pdensi_DN63696_c0_g1, Pdensi_GG_26120_c1_g1, Pdensi_GG…
GO:0016628	0.0200615564712146	0.993853098731172	7	71	oxidoreductase activity, acting on the CH-CH group of donors, NAD or NADP as acceptor	MF	0.536624734342468	MF oxidoreductase activity, acting on the CH-CH group of donors, NAD or NADP as acceptor	Pdensi_DN18796_c1_g3, Pdensi_DN19519_c0_g5, Pdensi_DN20766_c0_g1, Pdensi_DN20840_c1_g1, Pdensi_DN22636_c0_g1, Pdensi_DN22674_c0_g2d301727, Pdensi_DN36578_c0_g2
GO:0007389	0.0202894270948232	0.990634608950499	14	210	pattern specification process	BP	0.540413817622897	BP pattern specification process	Pdensi_DN102537_c0_g1, Pdensi_DN14469_c0_g1, Pdensi_DN15221_c0_g1d214075, Pdensi_DN15327_c0_g1, Pdensi_DN17135_c0_g2, Pdensi_DN19947_c3_g1, Pdensi_DN20238_c3_g6, Pdensi_DN20373_c2_g4, Pdensi_DN20425_c0_g1d536737, Pdensi_DN25139_c0_g1d558432, Pdensi_DN27992_c0_g1d501182, Pdensi_DN39636_c0_g2, Pdensi_DN6625_c0_g1d262914, Pdensi_DN8217_c0_g1d102160
GO:0002521	0.0202914338508312	0.998935637418419	2	6	leukocyte differentiation	BP	0.540413817622897	BP leukocyte differentiation	Pdensi_DN102537_c0_g1, Pdensi_DN19852_c0_g4d288371
GO:0051177	0.0203642425286324	0.998829769479638	2	8	meiotic sister chromatid cohesion	BP	0.540887229770825	BP meiotic sister chromatid cohesion	Pdensi_DN11450_c0_g1, Pdensi_DN7254_c0_g1d207503
GO:0010181	0.0204303495342047	0.995283409206276	5	42	FMN binding	MF	0.540887229770825	MF FMN binding	Pdensi_DN10385_c1_g1, Pdensi_DN18796_c1_g3, Pdensi_DN22636_c0_g1, Pdensi_DN22674_c0_g2d301727, Pdensi_DN36578_c0_g2
GO:0000987	0.0204858113308026	0.995267316753636	5	42	proximal promoter sequence-specific DNA binding	MF	0.540887229770825	MF proximal promoter sequence-specific DNA binding	Pdensi_DN20401_c0_g1d63113, Pdensi_DN20570_c0_g1, Pdensi_DN22155_c0_g1, Pdensi_DN23629_c0_g4, Pdensi_DN3975_c0_g1d448203
GO:0001159	0.0204858113308026	0.995267316753636	5	42	NA	NA	0.540887229770825	none	Pdensi_DN20401_c0_g1d63113, Pdensi_DN20570_c0_g1, Pdensi_DN22155_c0_g1, Pdensi_DN23629_c0_g4, Pdensi_DN3975_c0_g1d448203
GO:0004711	0.0206718575817605	1	1	1	ribosomal protein S6 kinase activity	MF	0.541399337620045	MF ribosomal protein S6 kinase activity	Pdensi_DN19926_c0_g1
GO:0009908	0.0206815110089272	0.990425436357329	14	215	flower development	BP	0.541399337620045	BP flower development	Pdensi_DN11554_c0_g1d520300, Pdensi_DN15055_c0_g1d181160, Pdensi_DN17532_c0_g1d113246, Pdensi_DN17836_c0_g1, Pdensi_DN18888_c0_g1d405534, Pdensi_DN19842_c0_g1d360987, Pdensi_DN20238_c3_g6, Pdensi_DN21385_c0_g1, Pdensi_DN23124_c0_g1d21375, Pdensi_DN32135_c0_g1d235526, Pdensi_DN6746_c0_g1d450456, Pdensi_GG_115164_c0_g1, Pdensi_GG_63438_c0_g1, Pdensi_GG_85067_c0_g1
GO:0005515	0.0207152946678378	0.983081614076742	172	4079	protein binding	MF	0.541399337620045	MF protein binding	Pdensi_DN102537_c0_g1, Pdensi_DN10385_c1_g1, Pdensi_DN10553_c0_g1d103553, Pdensi_DN11521_c0_g1d336257, Pdensi_DN11554_c0_g1d520300, Pdensi_DN12891_c0_g1d338749, Pdensi_DN13043_c0_g1d460581, Pdensi_DN13190_c0_g2, Pdensi_DN13267_c0_g2d339581, Pdensi_DN13384_c0_g1, Pdensi_DN13572_c0_g1d51959, Pdensi_DN14686_c0_g1, Pdensi_DN14895_c0_g1, Pdensi_DN14900_c0_g1d275032, Pdensi_DN15055_c0_g1d181160, Pdensi…
GO:0052736	0.0209330969226684	0.998883494709272	2	6	beta-glucanase activity	MF	0.541399337620045	MF beta-glucanase activity	Pdensi_DN15418_c0_g2d466840, Pdensi_DN9005_c0_g1d265316
GO:0009892	0.0210483919329792	0.986790862821933	34	663	negative regulation of metabolic process	BP	0.541399337620045	BP negative regulation of metabolic process	Pdensi_DN10160_c0_g1d209635, Pdensi_DN102537_c0_g1, Pdensi_DN10354_c0_g1d334260, Pdensi_DN11122_c0_g1d104222, Pdensi_DN13989_c0_g2, Pdensi_DN14729_c0_g3, Pdensi_DN14895_c0_g1, Pdensi_DN14900_c0_g1d275032, Pdensi_DN15553_c1_g1, Pdensi_DN16549_c0_g1d348219, Pdensi_DN17135_c0_g2, Pdensi_DN18878_c0_g4, Pdensi_DN19025_c1_g3, Pdensi_DN19384_c0_g1d407766, Pdensi_DN19947_c3_g1, Pdensi_DN20163_c0_g1d62509…
GO:0007165	0.0210534711645372	0.984500231985941	75	1613	signal transduction	BP	0.541399337620045	BP signal transduction	Pdensi_DN10201_c1_g2, Pdensi_DN10250_c0_g1d386582, Pdensi_DN102537_c0_g1, Pdensi_DN10258_c0_g1d266747, Pdensi_DN10354_c0_g1d334260, Pdensi_DN11575_c0_g1, Pdensi_DN11623_c0_g1d520347, Pdensi_DN11871_c0_g1d458112, Pdensi_DN12094_c0_g1d458612, Pdensi_DN12630_c0_g1d211812, Pdensi_DN12936_c0_g1d6825, Pdensi_DN13043_c0_g1d460581, Pdensi_DN13572_c0_g1d51959, Pdensi_DN14253_c0_g1d52723, Pdensi_DN14469_c0…
GO:0005375	0.021098783834884	0.998808958792186	2	7	copper ion transmembrane transporter activity	MF	0.541399337620045	MF copper ion transmembrane transporter activity	Pdensi_DN13969_c0_g1d212964, Pdensi_DN5622_c0_g1d206363
GO:0090559	0.0211490788650169	0.998865743685919	2	6	regulation of membrane permeability	BP	0.541399337620045	BP regulation of membrane permeability	Pdensi_DN22079_c0_g2d541921, Pdensi_DN34120_c0_g2
GO:0006253	0.0211680909901234	0.998864176330729	2	6	dCTP catabolic process	BP	0.541399337620045	BP dCTP catabolic process	Pdensi_DN19693_c0_g1d409066, Pdensi_DN47344_c0_g1d249493
GO:0019103	0.0211680909901234	0.998864176330729	2	6	pyrimidine nucleotide binding	MF	0.541399337620045	MF pyrimidine nucleotide binding	Pdensi_DN19693_c0_g1d409066, Pdensi_DN47344_c0_g1d249493
GO:0032552	0.0211680909901234	0.998864176330729	2	6	deoxyribonucleotide binding	MF	0.541399337620045	MF deoxyribonucleotide binding	Pdensi_DN19693_c0_g1d409066, Pdensi_DN47344_c0_g1d249493
GO:0032556	0.0211680909901234	0.998864176330729	2	6	pyrimidine deoxyribonucleotide binding	MF	0.541399337620045	MF pyrimidine deoxyribonucleotide binding	Pdensi_DN19693_c0_g1d409066, Pdensi_DN47344_c0_g1d249493
GO:0042262	0.0211680909901234	0.998864176330729	2	6	DNA protection	BP	0.541399337620045	BP DNA protection	Pdensi_DN19693_c0_g1d409066, Pdensi_DN47344_c0_g1d249493
GO:0046065	0.0211680909901234	0.998864176330729	2	6	dCTP metabolic process	BP	0.541399337620045	BP dCTP metabolic process	Pdensi_DN19693_c0_g1d409066, Pdensi_DN47344_c0_g1d249493
GO:0047840	0.0211680909901234	0.998864176330729	2	6	dCTP diphosphatase activity	MF	0.541399337620045	MF dCTP diphosphatase activity	Pdensi_DN19693_c0_g1d409066, Pdensi_DN47344_c0_g1d249493
GO:0045143	0.0212775431846096	0.998855138057506	2	6	homologous chromosome segregation	BP	0.543064961572193	BP homologous chromosome segregation	Pdensi_DN2161_c0_g1d259745, Pdensi_DN2969_c0_g1d447479
GO:0030599	0.0213962081174773	0.995001491468108	5	42	pectinesterase activity	MF	0.543269640205844	MF pectinesterase activity	Pdensi_DN12747_c0_g2, Pdensi_DN19879_c2_g1, Pdensi_DN24325_c0_g2, Pdensi_DN7034_c0_g1d263187, Pdensi_GG_339_c1_g1
GO:0045330	0.0213962081174773	0.995001491468108	5	42	aspartyl esterase activity	MF	0.543269640205844	MF aspartyl esterase activity	Pdensi_DN12747_c0_g2, Pdensi_DN19879_c2_g1, Pdensi_DN24325_c0_g2, Pdensi_DN7034_c0_g1d263187, Pdensi_GG_339_c1_g1
GO:0000160	0.0214185973569033	0.99037733952683	13	190	phosphorelay signal transduction system	BP	0.543269640205844	BP phosphorelay signal transduction system	Pdensi_DN10201_c1_g2, Pdensi_DN11871_c0_g1d458112, Pdensi_DN12094_c0_g1d458612, Pdensi_DN14729_c0_g3, Pdensi_DN17239_c0_g1d400552, Pdensi_DN18564_c0_g3, Pdensi_DN19721_c0_g1d15640, Pdensi_DN20821_c0_g1, Pdensi_DN33577_c0_g2, Pdensi_DN492_c0_g1d324418, Pdensi_DN9785_c0_g1d385930, Pdensi_DN9998_c0_g1d4477, Pdensi_GG_34785_c0_g1
GO:0005871	0.0214700127518325	0.994041802125093	6	66	kinesin complex	CC	0.54344860789814	CC kinesin complex	Pdensi_DN16955_c1_g2, Pdensi_DN17929_c0_g1d282500, Pdensi_DN30913_c0_g1d310589, Pdensi_DN34901_c0_g1d30567, Pdensi_DN42458_c0_g1d574608, Pdensi_GG_24037_c0_g1
GO:0090406	0.0216349406056955	0.994916019946051	5	44	pollen tube	CC	0.546494138887371	CC pollen tube	Pdensi_DN19474_c1_g1, Pdensi_DN24080_c0_g3, Pdensi_DN26834_c0_g2, Pdensi_DN6120_c0_g1d2340, Pdensi_GG_116262_c0_g1
GO:0010479	0.0217889791910108	0.998748600789041	2	7	stele development	BP	0.549252642117435	BP stele development	Pdensi_DN23281_c0_g1d427175, Pdensi_DN38623_c0_g1
GO:0046351	0.0220450854287364	0.997205264995767	3	17	disaccharide biosynthetic process	BP	0.554567436524537	BP disaccharide biosynthetic process	Pdensi_DN17761_c0_g1d216447, Pdensi_DN19533_c0_g1d287290, Pdensi_DN21948_c1_g4
GO:0010411	0.022465816925856	0.993752150867984	6	56	xyloglucan metabolic process	BP	0.563993285161193	BP xyloglucan metabolic process	Pdensi_DN15418_c0_g2d466840, Pdensi_DN18423_c1_g1, Pdensi_DN24110_c1_g3, Pdensi_DN38499_c1_g1, Pdensi_DN9005_c0_g1d265316, Pdensi_GG_111523_c0_g1
GO:0010360	0.0228707714130099	1	1	1	negative regulation of anion channel activity	BP	0.569491505245497	BP negative regulation of anion channel activity	Pdensi_DN10385_c1_g1
GO:0010361	0.0228707714130099	1	1	1	regulation of anion channel activity by blue light	BP	0.569491505245497	BP regulation of anion channel activity by blue light	Pdensi_DN10385_c1_g1
GO:0010362	0.0228707714130099	1	1	1	negative regulation of anion channel activity by blue light	BP	0.569491505245497	BP negative regulation of anion channel activity by blue light	Pdensi_DN10385_c1_g1
GO:1903960	0.0228707714130099	1	1	1	negative regulation of anion transmembrane transport	BP	0.569491505245497	BP negative regulation of anion transmembrane transport	Pdensi_DN10385_c1_g1
GO:0010629	0.0229339719212552	0.986531697050921	26	483	negative regulation of gene expression	BP	0.569906876282551	BP negative regulation of gene expression	Pdensi_DN10160_c0_g1d209635, Pdensi_DN10354_c0_g1d334260, Pdensi_DN11122_c0_g1d104222, Pdensi_DN14729_c0_g3, Pdensi_DN14895_c0_g1, Pdensi_DN14900_c0_g1d275032, Pdensi_DN16549_c0_g1d348219, Pdensi_DN17135_c0_g2, Pdensi_DN18878_c0_g4, Pdensi_DN19384_c0_g1d407766, Pdensi_DN19947_c3_g1, Pdensi_DN20238_c3_g6, Pdensi_DN20425_c0_g1d536737, Pdensi_DN21882_c0_g2, Pdensi_DN22707_c0_g1, Pdensi_DN23727_c3_g1…
GO:0008278	0.0230794738265116	0.998581881369405	2	8	cohesin complex	CC	0.572231090985525	CC cohesin complex	Pdensi_DN11450_c0_g1, Pdensi_DN7254_c0_g1d207503
GO:0003684	0.0231209199279924	0.993484621221716	6	64	damaged DNA binding	MF	0.572231090985525	MF damaged DNA binding	Pdensi_DN10236_c0_g1d266707, Pdensi_DN2161_c0_g1d259745, Pdensi_DN2587_c0_g1d326118, Pdensi_DN27238_c0_g1d140751, Pdensi_DN2969_c0_g1d447479, Pdensi_DN47223_c0_g1
GO:0016049	0.0235596124267169	0.989271034209017	13	196	cell growth	BP	0.581912927096186	BP cell growth	Pdensi_DN10258_c0_g1d266747, Pdensi_DN15439_c0_g1d54251, Pdensi_DN16094_c0_g1d346425, Pdensi_DN20840_c1_g1, Pdensi_DN23432_c0_g2d129670, Pdensi_DN24008_c0_g7, Pdensi_DN2649_c0_g1d99119, Pdensi_DN27473_c1_g1, Pdensi_DN37196_c2_g1, Pdensi_DN42443_c0_g1d93672, Pdensi_DN48007_c0_g1, Pdensi_DN73238_c0_g1, Pdensi_GG_107258_c0_g1
GO:0016621	0.0236688631381551	0.996942484439469	3	16	cinnamoyl-CoA reductase activity	MF	0.583435095182168	MF cinnamoyl-CoA reductase activity	Pdensi_DN24773_c0_g1d555703, Pdensi_GG_26120_c1_g1, Pdensi_GG_29956_c0_g1
GO:1990391	0.0238386426477256	0.995399902035378	4	34	DNA repair complex	CC	0.586440182886117	CC DNA repair complex	Pdensi_DN102537_c0_g1, Pdensi_DN2161_c0_g1d259745, Pdensi_DN27238_c0_g1d140751, Pdensi_DN2969_c0_g1d447479
GO:0008271	0.023970961358241	0.998550877415744	2	7	secondary active sulfate transmembrane transporter activity	MF	0.588513522244109	MF secondary active sulfate transmembrane transporter activity	Pdensi_DN13761_c0_g1, Pdensi_GG_147565_c1_g1
GO:0042546	0.024107968783264	0.99036555576926	10	129	cell wall biogenesis	BP	0.590693451127533	BP cell wall biogenesis	Pdensi_DN15418_c0_g2d466840, Pdensi_DN16094_c0_g1d346425, Pdensi_DN17724_c0_g1, Pdensi_DN18423_c1_g1, Pdensi_DN20840_c1_g1, Pdensi_DN24110_c1_g3, Pdensi_DN38499_c1_g1, Pdensi_DN9005_c0_g1d265316, Pdensi_GG_111523_c0_g1, Pdensi_GG_152243_c0_g1
GO:0008374	0.0247907696947062	0.990629127028383	9	111	O-acyltransferase activity	MF	0.605277119214354	MF O-acyltransferase activity	Pdensi_DN10400_c0_g1d519127, Pdensi_DN17409_c0_g2, Pdensi_DN18883_c0_g2d480523, Pdensi_DN20834_c0_g1, Pdensi_DN21349_c1_g6, Pdensi_DN22501_c3_g4, Pdensi_DN32135_c0_g1d235526, Pdensi_DN39173_c0_g3, Pdensi_GG_121614_c0_g1
GO:0033962	0.0248019846417114	0.998415979075499	2	8	cytoplasmic mRNA processing body assembly	BP	0.605277119214354	BP cytoplasmic mRNA processing body assembly	Pdensi_DN24008_c0_g7, Pdensi_DN48007_c0_g1
GO:0009055	0.0250104633723155	0.989945550571155	10	129	electron transfer activity	MF	0.609151464759916	MF electron transfer activity	Pdensi_DN15456_c1_g1d344623, Pdensi_DN22767_c0_g1, Pdensi_DN24324_c0_g1, Pdensi_DN33578_c0_g1d85545, Pdensi_DN4173_c0_g1d448374, Pdensi_DN53360_c0_g1, Pdensi_DN7133_c0_g2, Pdensi_DN8109_c0_g1d170366, Pdensi_DN8685_c0_g1d264873, Pdensi_DN9306_c0_g1d265625
GO:0070852	0.0252231750958942	0.99843277720848	2	7	cell body fiber	CC	0.613113329563096	CC cell body fiber	Pdensi_DN27336_c0_g1d430910, Pdensi_DN5488_c0_g1d100445
GO:0080050	0.0253352577143787	0.996612435967791	3	17	regulation of seed development	BP	0.61461830150268	BP regulation of seed development	Pdensi_DN18878_c0_g4, Pdensi_DN19032_c2_g2, Pdensi_GG_58775_c0_g1
GO:0019953	0.0256122876342978	0.998395405461062	2	7	sexual reproduction	BP	0.620084242839417	BP sexual reproduction	Pdensi_DN14686_c0_g1, Pdensi_DN37968_c1_g1
GO:0003854	0.0256617999444604	0.991718141486688	7	74	3-beta-hydroxy-delta5-steroid dehydrogenase activity	MF	0.620084242839417	MF 3-beta-hydroxy-delta5-steroid dehydrogenase activity	Pdensi_DN24773_c0_g1d555703, Pdensi_DN25334_c1_g2, Pdensi_DN39208_c0_g1d34103, Pdensi_GG_19984_c0_g1, Pdensi_GG_22817_c1_g1, Pdensi_GG_26120_c1_g1, Pdensi_GG_29956_c0_g1
GO:0016702	0.0259256751462432	0.993606837525318	5	45	oxidoreductase activity, acting on single donors with incorporation of molecular oxygen, incorporation of two atoms of oxygen	MF	0.624605430425792	MF oxidoreductase activity, acting on single donors with incorporation of molecular oxygen, incorporation of two atoms of oxygen	Pdensi_DN17691_c0_g2d401637, Pdensi_DN22547_c0_g1d20905, Pdensi_DN26360_c0_g1d560098, Pdensi_DN27720_c1_g1, Pdensi_DN29431_c1_g1
GO:0000271	0.0259508745479331	0.988025566818299	13	196	polysaccharide biosynthetic process	BP	0.624605430425792	BP polysaccharide biosynthetic process	Pdensi_DN16094_c0_g1d346425, Pdensi_DN17377_c0_g1, Pdensi_DN17724_c0_g1, Pdensi_DN19474_c1_g1, Pdensi_DN19533_c0_g1d287290, Pdensi_DN20834_c0_g1, Pdensi_DN21948_c1_g4, Pdensi_DN23253_c0_g1d129038, Pdensi_DN23914_c0_g1d497570, Pdensi_DN290_c0_g1d164067, Pdensi_DN38499_c1_g1, Pdensi_DN38678_c0_g1d510642, Pdensi_GG_152243_c0_g1
GO:0048449	0.0260244924752396	0.998355471289242	2	7	floral organ formation	BP	0.624786241532303	BP floral organ formation	Pdensi_DN15221_c0_g1d214075, Pdensi_DN15526_c0_g1
GO:0019955	0.0260603844113139	1	1	1	cytokine binding	MF	0.624786241532303	MF cytokine binding	Pdensi_DN18564_c0_g3
GO:0004540	0.0263185709969421	0.985601037259116	20	327	ribonuclease activity	MF	0.62974377594441	MF ribonuclease activity	Pdensi_DN11122_c0_g1d104222, Pdensi_DN14848_c1_g1, Pdensi_DN16464_c1_g2, Pdensi_DN17409_c0_g2, Pdensi_DN18221_c0_g2d353356, Pdensi_DN19533_c0_g1d287290, Pdensi_DN20491_c0_g3, Pdensi_DN20781_c0_g4, Pdensi_DN21270_c1_g1, Pdensi_DN21936_c0_g2, Pdensi_DN21948_c1_g4, Pdensi_DN22555_c2_g1, Pdensi_DN23234_c2_g1, Pdensi_DN24279_c0_g1, Pdensi_DN24299_c0_g1d428145, Pdensi_DN2484_c0_g1d99028, Pdensi_DN26585…
GO:0048509	0.0269416294353399	0.990364183430227	8	99	regulation of meristem development	BP	0.643395520881773	BP regulation of meristem development	Pdensi_DN15221_c0_g1d214075, Pdensi_DN19663_c0_g2d359591, Pdensi_DN19842_c0_g1d360987, Pdensi_DN20238_c3_g6, Pdensi_DN20277_c0_g3d489911, Pdensi_DN24843_c2_g2, Pdensi_DN8217_c0_g1d102160, Pdensi_GG_3689_c1_g1
GO:0016726	0.0273995163621494	0.998219723757061	2	7	oxidoreductase activity, acting on CH or CH2 groups, NAD or NADP as acceptor	MF	0.653057344265937	MF oxidoreductase activity, acting on CH or CH2 groups, NAD or NADP as acceptor	Pdensi_DN18910_c0_g1d285192, Pdensi_DN24324_c0_g1
GO:0008037	0.0276233853791692	0.993056751040664	5	47	cell recognition	BP	0.655892412173093	BP cell recognition	Pdensi_DN19979_c1_g3d487380, Pdensi_DN24878_c1_g4, Pdensi_DN40072_c0_g2, Pdensi_GG_155254_c0_g1, Pdensi_GG_93000_c0_g1
GO:0009873	0.0276255395217791	0.988120316997532	11	157	ethylene-activated signaling pathway	BP	0.655892412173093	BP ethylene-activated signaling pathway	Pdensi_DN10201_c1_g2, Pdensi_DN11871_c0_g1d458112, Pdensi_DN12094_c0_g1d458612, Pdensi_DN14729_c0_g3, Pdensi_DN17239_c0_g1d400552, Pdensi_DN19721_c0_g1d15640, Pdensi_DN20821_c0_g1, Pdensi_DN33577_c0_g2, Pdensi_DN9785_c0_g1d385930, Pdensi_DN9998_c0_g1d4477, Pdensi_GG_34785_c0_g1
GO:0000794	0.0277479270303086	0.996129448757155	3	18	condensed nuclear chromosome	CC	0.657523895644702	CC condensed nuclear chromosome	Pdensi_DN11245_c0_g1d519946, Pdensi_DN2161_c0_g1d259745, Pdensi_DN3439_c0_g1d260589
GO:0003777	0.0278585433606019	0.991776839338573	6	70	microtubule motor activity	MF	0.658870684769756	MF microtubule motor activity	Pdensi_DN16955_c1_g2, Pdensi_DN17929_c0_g1d282500, Pdensi_DN30913_c0_g1d310589, Pdensi_DN34901_c0_g1d30567, Pdensi_DN42458_c0_g1d574608, Pdensi_GG_24037_c0_g1
GO:0042110	0.0279148295604954	0.99816785595099	2	7	T cell activation	BP	0.658929820704487	BP T cell activation	Pdensi_DN102537_c0_g1, Pdensi_DN19852_c0_g4d288371
GO:0009956	0.0282982143153118	0.998059485808712	2	8	radial pattern formation	BP	0.666695045340164	BP radial pattern formation	Pdensi_DN15327_c0_g1, Pdensi_DN6625_c0_g1d262914
GO:0046658	0.0284185955342253	0.98833611578279	10	129	anchored component of plasma membrane	CC	0.667970393423337	CC anchored component of plasma membrane	Pdensi_DN16094_c0_g1d346425, Pdensi_DN18405_c0_g1d531896, Pdensi_DN20095_c0_g3, Pdensi_DN23317_c2_g3, Pdensi_DN34322_c0_g1d86240, Pdensi_DN38826_c1_g3, Pdensi_DN53360_c0_g1, Pdensi_DN8109_c0_g1d170366, Pdensi_DN9306_c0_g1d265625, Pdensi_GG_26840_c0_g1
GO:0032300	0.0284638108303478	0.995920868145455	3	21	mismatch repair complex	CC	0.667970393423337	CC mismatch repair complex	Pdensi_DN2161_c0_g1d259745, Pdensi_DN27238_c0_g1d140751, Pdensi_DN2969_c0_g1d447479
GO:0045165	0.0285159183544531	0.995980141092297	3	18	cell fate commitment	BP	0.667970393423337	BP cell fate commitment	Pdensi_DN102537_c0_g1, Pdensi_DN19025_c1_g4, Pdensi_DN8217_c0_g1d102160
GO:0005986	0.0285845943666798	0.998099641709848	2	7	sucrose biosynthetic process	BP	0.668301270202661	BP sucrose biosynthetic process	Pdensi_DN19533_c0_g1d287290, Pdensi_DN21948_c1_g4
GO:0033692	0.0288440483263026	0.987508188792349	11	160	cellular polysaccharide biosynthetic process	BP	0.673082735324825	BP cellular polysaccharide biosynthetic process	Pdensi_DN16094_c0_g1d346425, Pdensi_DN17377_c0_g1, Pdensi_DN17724_c0_g1, Pdensi_DN19533_c0_g1d287290, Pdensi_DN20834_c0_g1, Pdensi_DN21948_c1_g4, Pdensi_DN23914_c0_g1d497570, Pdensi_DN290_c0_g1d164067, Pdensi_DN38499_c1_g1, Pdensi_DN38678_c0_g1d510642, Pdensi_GG_152243_c0_g1
GO:0033764	0.0292281383994364	0.990299359175958	7	76	steroid dehydrogenase activity, acting on the CH-OH group of donors, NAD or NADP as acceptor	MF	0.680748904052272	MF steroid dehydrogenase activity, acting on the CH-OH group of donors, NAD or NADP as acceptor	Pdensi_DN24773_c0_g1d555703, Pdensi_DN25334_c1_g2, Pdensi_DN39208_c0_g1d34103, Pdensi_GG_19984_c0_g1, Pdensi_GG_22817_c1_g1, Pdensi_GG_26120_c1_g1, Pdensi_GG_29956_c0_g1
GO:0019852	0.0296941006044688	0.99391179633177	4	31	L-ascorbic acid metabolic process	BP	0.688981868381339	BP L-ascorbic acid metabolic process	Pdensi_DN24100_c0_g1d225290, Pdensi_DN32794_c0_g1, Pdensi_DN39208_c0_g1d34103, Pdensi_DN90075_c0_g1
GO:0019853	0.0296941006044688	0.99391179633177	4	31	L-ascorbic acid biosynthetic process	BP	0.688981868381339	BP L-ascorbic acid biosynthetic process	Pdensi_DN24100_c0_g1d225290, Pdensi_DN32794_c0_g1, Pdensi_DN39208_c0_g1d34103, Pdensi_DN90075_c0_g1
GO:0050664	0.0300706526996771	0.995620449930915	3	20	oxidoreductase activity, acting on NAD(P)H, oxygen as acceptor	MF	0.696399936150745	MF oxidoreductase activity, acting on NAD(P)H, oxygen as acceptor	Pdensi_DN11871_c0_g1d458112, Pdensi_DN12205_c0_g1d269792, Pdensi_DN22200_c1_g5
GO:0019439	0.0301303002914674	0.983554661719721	19	318	aromatic compound catabolic process	BP	0.696464733718428	BP aromatic compound catabolic process	Pdensi_DN11539_c0_g1d336199, Pdensi_DN14043_c1_g1d523607, Pdensi_DN18549_c0_g3d354668, Pdensi_DN19384_c0_g1d407766, Pdensi_DN19693_c0_g1d409066, Pdensi_DN20631_c2_g1, Pdensi_DN20766_c0_g1, Pdensi_DN20781_c0_g4, Pdensi_DN21246_c1_g1d18502, Pdensi_DN22960_c1_g3d303306, Pdensi_DN24279_c0_g1, Pdensi_DN24324_c0_g1, Pdensi_DN24570_c0_g1, Pdensi_DN25987_c0_g1d559726, Pdensi_DN27378_c0_g1d140778, Pdensi_…
GO:0034637	0.0302535551109997	0.986239481589155	12	181	cellular carbohydrate biosynthetic process	BP	0.697996805395211	BP cellular carbohydrate biosynthetic process	Pdensi_DN16094_c0_g1d346425, Pdensi_DN17377_c0_g1, Pdensi_DN17724_c0_g1, Pdensi_DN17761_c0_g1d216447, Pdensi_DN19533_c0_g1d287290, Pdensi_DN20834_c0_g1, Pdensi_DN21948_c1_g4, Pdensi_DN23914_c0_g1d497570, Pdensi_DN290_c0_g1d164067, Pdensi_DN38499_c1_g1, Pdensi_DN38678_c0_g1d510642, Pdensi_GG_152243_c0_g1
GO:0006749	0.0305859024690532	0.992123623349265	5	45	glutathione metabolic process	BP	0.703427561083081	BP glutathione metabolic process	Pdensi_DN15855_c0_g1d468400, Pdensi_DN16319_c0_g1d111066, Pdensi_DN26107_c1_g1, Pdensi_DN38795_c1_g4, Pdensi_GG_103910_c0_g1
GO:0044723	0.0306037784717396	0.980836793118945	30	566	NA	NA	0.703427561083081	none	Pdensi_DN15512_c0_g1d214428, Pdensi_DN16094_c0_g1d346425, Pdensi_DN17377_c0_g1, Pdensi_DN17518_c0_g1, Pdensi_DN17700_c0_g1, Pdensi_DN17724_c0_g1, Pdensi_DN17743_c0_g1d282049, Pdensi_DN17761_c0_g1d216447, Pdensi_DN19474_c1_g1, Pdensi_DN19533_c0_g1d287290, Pdensi_DN20151_c0_g1d289656, Pdensi_DN20834_c0_g1, Pdensi_DN21180_c0_g1d220875, Pdensi_DN21590_c0_g1d65540, Pdensi_DN21948_c1_g4, Pdensi_DN22600…
GO:0010496	0.031374331113826	0.995354754488987	3	20	intercellular transport	BP	0.719422452690744	BP intercellular transport	Pdensi_DN12589_c0_g1d176330, Pdensi_DN18221_c0_g2d353356, Pdensi_DN375_c0_g1
GO:0005720	0.0314536254556538	0.995338447264696	3	20	nuclear heterochromatin	CC	0.719422452690744	CC nuclear heterochromatin	Pdensi_DN19609_c0_g2d359882, Pdensi_DN22767_c0_g1, Pdensi_DN7917_c0_g1d451819
GO:0010193	0.0314758333721524	0.991812169311033	5	47	response to ozone	BP	0.719422452690744	BP response to ozone	Pdensi_DN15895_c0_g1, Pdensi_DN21421_c1_g1, Pdensi_DN22188_c2_g3, Pdensi_DN22636_c0_g1, Pdensi_DN24633_c1_g1
GO:0016762	0.0317514535423586	0.991742270543961	5	45	xyloglucan:xyloglucosyl transferase activity	MF	0.723514141008205	MF xyloglucan:xyloglucosyl transferase activity	Pdensi_DN15418_c0_g2d466840, Pdensi_DN18423_c1_g1, Pdensi_DN24110_c1_g3, Pdensi_DN9005_c0_g1d265316, Pdensi_GG_111523_c0_g1
GO:0042138	0.0317729661139837	0.997680029083276	2	8	meiotic DNA double-strand break formation	BP	0.723514141008205	BP meiotic DNA double-strand break formation	Pdensi_DN16333_c0_g1d278592, Pdensi_DN22960_c1_g3d303306
GO:0006721	0.0320682797327877	0.987293418175194	9	119	terpenoid metabolic process	BP	0.728884035262304	BP terpenoid metabolic process	Pdensi_DN13059_c0_g1d390976, Pdensi_DN17833_c0_g1d282233, Pdensi_DN18878_c0_g4, Pdensi_DN29431_c1_g1, Pdensi_DN34073_c0_g1d201036, Pdensi_DN50364_c0_g1d160524, Pdensi_GG_120140_c0_g1, Pdensi_GG_71020_c0_g1, Pdensi_GG_83955_c0_g1
GO:0010218	0.03221658821197	0.99518069113799	3	20	response to far red light	BP	0.730898929971933	BP response to far red light	Pdensi_DN11848_c0_g1d5764, Pdensi_DN18755_c0_g1d59594, Pdensi_DN9616_c0_g1d266022
GO:0050662	0.0331812695735153	0.980557254152242	23	399	coenzyme binding	MF	0.750062442143578	MF coenzyme binding	Pdensi_DN12205_c0_g1d269792, Pdensi_DN14508_c0_g1d8354, Pdensi_DN15433_c0_g1d214322, Pdensi_DN20840_c1_g1, Pdensi_DN21180_c0_g1d220875, Pdensi_DN2150_c0_g1d165343, Pdensi_DN22409_c0_g1d222717, Pdensi_DN24100_c0_g1d225290, Pdensi_DN24294_c0_g1, Pdensi_DN24324_c0_g1, Pdensi_DN24773_c0_g1d555703, Pdensi_DN24868_c0_g1, Pdensi_DN25334_c1_g2, Pdensi_DN26680_c0_g1d229530, Pdensi_DN31960_c0_g1d311431, Pd…
GO:0009723	0.0331837273399575	0.987625667686686	8	106	response to ethylene	BP	0.750062442143578	BP response to ethylene	Pdensi_DN11871_c0_g1d458112, Pdensi_DN12630_c0_g1d211812, Pdensi_DN15439_c0_g1d54251, Pdensi_DN20745_c4_g3, Pdensi_DN24299_c0_g1d428145, Pdensi_DN33577_c0_g2, Pdensi_DN9029_c0_g1d171413, Pdensi_GG_83776_c1_g1
GO:0009753	0.0336497228806178	0.9865526031843	9	119	response to jasmonic acid	BP	0.759194760608562	BP response to jasmonic acid	Pdensi_DN17691_c0_g2d401637, Pdensi_DN17735_c0_g1d12535, Pdensi_DN22640_c0_g1d126873, Pdensi_DN24854_c2_g5, Pdensi_DN27720_c1_g1, Pdensi_DN33577_c0_g2, Pdensi_DN73238_c0_g1, Pdensi_DN9029_c0_g1d171413, Pdensi_GG_44836_c0_g1
GO:0048609	0.0337392961336011	0.986500774476462	9	122	multicellular organismal reproductive process	BP	0.759816391420492	BP multicellular organismal reproductive process	Pdensi_DN18878_c0_g4, Pdensi_DN20238_c3_g6, Pdensi_DN20631_c2_g1, Pdensi_DN21195_c1_g2, Pdensi_DN22600_c0_g1d426096, Pdensi_DN24008_c0_g7, Pdensi_DN37553_c0_g3, Pdensi_DN48007_c0_g1, Pdensi_GG_2636_c0_g1
GO:0090408	0.0341519861754844	1	1	1	phloem nitrate loading	BP	0.767699050707998	BP phloem nitrate loading	Pdensi_DN24246_c2_g1
GO:0015297	0.0342867256893419	0.985458625346953	10	138	antiporter activity	MF	0.769316257179721	MF antiporter activity	Pdensi_DN13761_c0_g1, Pdensi_DN15461_c0_g1d214312, Pdensi_DN15586_c0_g3d276568, Pdensi_DN15739_c0_g1, Pdensi_DN21519_c2_g4, Pdensi_DN22756_c0_g3, Pdensi_DN22939_c1_g1, Pdensi_DN5039_c0_g1d261746, Pdensi_GG_147565_c1_g1, Pdensi_GG_16487_c0_g1
GO:0042178	0.0345833815108756	0.994711524551768	3	19	xenobiotic catabolic process	BP	0.774553943125662	BP xenobiotic catabolic process	Pdensi_DN25789_c1_g2, Pdensi_DN38801_c0_g1d90377, Pdensi_GG_67055_c0_g1
GO:0070592	0.0347045315314591	0.989247753005046	6	66	cell wall polysaccharide biosynthetic process	BP	0.775848933926836	BP cell wall polysaccharide biosynthetic process	Pdensi_DN16094_c0_g1d346425, Pdensi_DN17377_c0_g1, Pdensi_DN23914_c0_g1d497570, Pdensi_DN290_c0_g1d164067, Pdensi_DN38499_c1_g1, Pdensi_DN38678_c0_g1d510642
GO:0030296	0.0349515574858783	1	1	1	protein tyrosine kinase activator activity	MF	0.778530055926355	MF protein tyrosine kinase activator activity	Pdensi_DN20163_c0_g1d62509
GO:0060996	0.0349515574858783	1	1	1	dendritic spine development	BP	0.778530055926355	BP dendritic spine development	Pdensi_DN20163_c0_g1d62509
GO:0071478	0.0353325119102069	0.989007116241171	6	66	cellular response to radiation	BP	0.785587302018048	BP cellular response to radiation	Pdensi_DN10493_c0_g1d386824, Pdensi_DN11848_c0_g1d5764, Pdensi_DN18755_c0_g1d59594, Pdensi_DN492_c0_g1d324418, Pdensi_DN8388_c0_g1d3437, Pdensi_DN9616_c0_g1d266022
GO:0016747	0.0354350310519693	0.979974708923537	20	340	transferase activity, transferring acyl groups other than amino-acyl groups	MF	0.786439430104484	MF transferase activity, transferring acyl groups other than amino-acyl groups	Pdensi_DN10400_c0_g1d519127, Pdensi_DN14900_c0_g1d275032, Pdensi_DN15439_c0_g1d54251, Pdensi_DN17377_c0_g1, Pdensi_DN17409_c0_g2, Pdensi_DN18290_c0_g1d477683, Pdensi_DN18694_c0_g1d284318, Pdensi_DN18883_c0_g2d480523, Pdensi_DN20834_c0_g1, Pdensi_DN21349_c1_g6, Pdensi_DN22501_c3_g4, Pdensi_DN22590_c3_g1, Pdensi_DN23164_c0_g3d547144, Pdensi_DN23914_c0_g1d497570, Pdensi_DN290_c0_g1d164067, Pdensi_DN…
GO:0034765	0.0355942259178007	0.987630791110594	7	86	regulation of ion transmembrane transport	BP	0.788544053741368	BP regulation of ion transmembrane transport	Pdensi_DN10385_c1_g1, Pdensi_DN17735_c0_g1d12535, Pdensi_DN17735_c0_g2, Pdensi_DN21921_c4_g1, Pdensi_DN22331_c0_g3d424292, Pdensi_DN22957_c2_g6, Pdensi_DN24823_c2_g1
GO:0045934	0.0357622743761533	0.980444508033397	18	317	negative regulation of nucleobase-containing compound metabolic process	BP	0.790836865310927	BP negative regulation of nucleobase-containing compound metabolic process	Pdensi_DN10354_c0_g1d334260, Pdensi_DN13989_c0_g2, Pdensi_DN14729_c0_g3, Pdensi_DN15553_c1_g1, Pdensi_DN17135_c0_g2, Pdensi_DN18878_c0_g4, Pdensi_DN19947_c3_g1, Pdensi_DN20238_c3_g6, Pdensi_DN20425_c0_g1d536737, Pdensi_DN20512_c0_g1d291173, Pdensi_DN22707_c0_g1, Pdensi_DN24854_c2_g5, Pdensi_DN25139_c0_g1d558432, Pdensi_DN25280_c2_g1, Pdensi_DN27238_c0_g1d140751, Pdensi_DN5035_c0_g1d516156, Pdensi…
GO:0072341	0.0361160371767819	0.994382571617813	3	19	modified amino acid binding	MF	0.79643580944798	MF modified amino acid binding	Pdensi_DN15855_c0_g1d468400, Pdensi_DN16319_c0_g1d111066, Pdensi_DN22079_c0_g2d541921
GO:0042538	0.0361454828220616	0.992065738989989	4	34	hyperosmotic salinity response	BP	0.79643580944798	BP hyperosmotic salinity response	Pdensi_DN20570_c0_g1, Pdensi_DN22640_c0_g1d126873, Pdensi_DN22767_c0_g1, Pdensi_DN29431_c1_g1
GO:0071840	0.0362987514061831	0.97085733684419	120	2808	cellular component organization or biogenesis	BP	0.797279662229556	BP cellular component organization or biogenesis	Pdensi_DN10236_c0_g1d266707, Pdensi_DN10250_c0_g1d386582, Pdensi_DN102537_c0_g1, Pdensi_DN10258_c0_g1d266747, Pdensi_DN10385_c1_g1, Pdensi_DN10837_c0_g1d49433, Pdensi_DN11122_c0_g1d104222, Pdensi_DN11245_c0_g1d519946, Pdensi_DN11450_c0_g1, Pdensi_DN12630_c0_g1d211812, Pdensi_DN12747_c0_g2, Pdensi_DN12936_c0_g1d6825, Pdensi_DN13190_c0_g2, Pdensi_DN13443_c0_g1d522706, Pdensi_DN14686_c0_g1, Pdensi_D…
GO:0000012	0.0366310608871268	0.997031273416563	2	9	single strand break repair	BP	0.797279662229556	BP single strand break repair	Pdensi_DN13190_c0_g2, Pdensi_DN47223_c0_g1
GO:0075732	0.0368271998972858	0.99708552022302	2	8	viral penetration into host nucleus	BP	0.797279662229556	BP viral penetration into host nucleus	Pdensi_DN18221_c0_g2d353356, Pdensi_DN22555_c2_g1
GO:1902594	0.0368271998972858	0.99708552022302	2	8	multi-organism nuclear import	BP	0.797279662229556	BP multi-organism nuclear import	Pdensi_DN18221_c0_g2d353356, Pdensi_DN22555_c2_g1
GO:0043201	0.0368691161626089	1	1	1	response to leucine	BP	0.797279662229556	BP response to leucine	Pdensi_DN22640_c0_g1d126873
GO:0080052	0.0368691161626089	1	1	1	response to histidine	BP	0.797279662229556	BP response to histidine	Pdensi_DN22640_c0_g1d126873
GO:0080053	0.0368691161626089	1	1	1	response to phenylalanine	BP	0.797279662229556	BP response to phenylalanine	Pdensi_DN22640_c0_g1d126873
GO:0046864	0.0368996464357325	1	1	1	isoprenoid transport	BP	0.797279662229556	BP isoprenoid transport	Pdensi_GG_146212_c0_g1
GO:0046865	0.0368996464357325	1	1	1	terpenoid transport	BP	0.797279662229556	BP terpenoid transport	Pdensi_GG_146212_c0_g1
GO:0080168	0.0368996464357325	1	1	1	abscisic acid transport	BP	0.797279662229556	BP abscisic acid transport	Pdensi_GG_146212_c0_g1
GO:0090440	0.0368996464357325	1	1	1	abscisic acid transmembrane transporter activity	MF	0.797279662229556	MF abscisic acid transmembrane transporter activity	Pdensi_GG_146212_c0_g1
GO:0048314	0.036982899763254	1	1	1	embryo sac morphogenesis	BP	0.797523147624518	BP embryo sac morphogenesis	Pdensi_DN16333_c0_g1d278592
GO:0005249	0.0370411126437312	0.994119107387511	3	21	voltage-gated potassium channel activity	MF	0.797523147624518	MF voltage-gated potassium channel activity	Pdensi_DN17735_c0_g1d12535, Pdensi_DN17735_c0_g2, Pdensi_DN22957_c2_g6
GO:1904680	0.0373928012729271	0.988210123016002	6	66	peptide transmembrane transporter activity	MF	0.800770708403374	MF peptide transmembrane transporter activity	Pdensi_DN17975_c0_g1d476518, Pdensi_DN19295_c0_g5, Pdensi_DN22640_c0_g1d126873, Pdensi_DN25296_c0_g1d227052, Pdensi_DN38661_c0_g4, Pdensi_GG_146212_c0_g1
GO:0080030	0.0374807216787689	0.989774441337562	5	48	methyl indole-3-acetate esterase activity	MF	0.800770708403374	MF methyl indole-3-acetate esterase activity	Pdensi_DN17715_c0_g1d216462, Pdensi_DN24036_c0_g2, Pdensi_DN26083_c0_g1d306198, Pdensi_DN38537_c0_g1, Pdensi_GG_23124_c0_g1
GO:0010497	0.0374990676599114	0.99692177434941	2	9	plasmodesmata-mediated intercellular transport	BP	0.800770708403374	BP plasmodesmata-mediated intercellular transport	Pdensi_DN12589_c0_g1d176330, Pdensi_DN375_c0_g1
GO:0043269	0.0375843192011308	0.985644345784241	8	106	regulation of ion transport	BP	0.800770708403374	BP regulation of ion transport	Pdensi_DN10385_c1_g1, Pdensi_DN17735_c0_g1d12535, Pdensi_DN17735_c0_g2, Pdensi_DN21921_c4_g1, Pdensi_DN22331_c0_g3d424292, Pdensi_DN22957_c2_g6, Pdensi_DN24823_c2_g1, Pdensi_DN37026_c0_g1d32315
GO:0008171	0.0381824720311453	0.987917847638373	6	64	O-methyltransferase activity	MF	0.800770708403374	MF O-methyltransferase activity	Pdensi_DN13267_c0_g2d339581, Pdensi_DN16271_c1_g1, Pdensi_DN19743_c0_g2, Pdensi_DN22089_c2_g2, Pdensi_DN24354_c2_g1, Pdensi_DN26056_c2_g2
GO:0048462	0.0382007725097933	1	1	1	carpel formation	BP	0.800770708403374	BP carpel formation	Pdensi_DN15526_c0_g1
GO:0080126	0.0382007725097933	1	1	1	ovary septum development	BP	0.800770708403374	BP ovary septum development	Pdensi_DN15526_c0_g1
GO:1905328	0.0382007725097933	1	1	1	plant septum development	BP	0.800770708403374	BP plant septum development	Pdensi_DN15526_c0_g1
GO:0010012	0.0386545514111695	1	1	1	steroid 22-alpha hydroxylase activity	MF	0.800770708403374	MF steroid 22-alpha hydroxylase activity	Pdensi_DN73238_c0_g1
GO:0040007	0.0386799675860113	0.979996940236435	15	254	growth	BP	0.800770708403374	BP growth	Pdensi_DN10258_c0_g1d266747, Pdensi_DN15221_c0_g1d214075, Pdensi_DN15439_c0_g1d54251, Pdensi_DN16094_c0_g1d346425, Pdensi_DN20840_c1_g1, Pdensi_DN22528_c0_g1, Pdensi_DN23432_c0_g2d129670, Pdensi_DN24008_c0_g7, Pdensi_DN2649_c0_g1d99119, Pdensi_DN27473_c1_g1, Pdensi_DN37196_c2_g1, Pdensi_DN42443_c0_g1d93672, Pdensi_DN48007_c0_g1, Pdensi_DN73238_c0_g1, Pdensi_GG_107258_c0_g1
GO:0047434	0.0390156841892931	1	1	1	indolepyruvate decarboxylase activity	MF	0.800770708403374	MF indolepyruvate decarboxylase activity	Pdensi_DN26680_c0_g1d229530
GO:0036091	0.0396838339957495	1	1	1	positive regulation of transcription from RNA polymerase II promoter in response to oxidative stress	BP	0.800770708403374	BP positive regulation of transcription from RNA polymerase II promoter in response to oxidative stress	Pdensi_DN20570_c0_g1
GO:0036251	0.0396838339957495	1	1	1	positive regulation of transcription from RNA polymerase II promoter in response to salt stress	BP	0.800770708403374	BP positive regulation of transcription from RNA polymerase II promoter in response to salt stress	Pdensi_DN20570_c0_g1
GO:0036252	0.0396838339957495	1	1	1	positive regulation of transcription from RNA polymerase II promoter in response to menadione	BP	0.800770708403374	BP positive regulation of transcription from RNA polymerase II promoter in response to menadione	Pdensi_DN20570_c0_g1
GO:0061393	0.0396838339957495	1	1	1	positive regulation of transcription from RNA polymerase II promoter in response to osmotic stress	BP	0.800770708403374	BP positive regulation of transcription from RNA polymerase II promoter in response to osmotic stress	Pdensi_DN20570_c0_g1
GO:0061404	0.0396838339957495	1	1	1	positive regulation of transcription from RNA polymerase II promoter in response to increased salt	BP	0.800770708403374	BP positive regulation of transcription from RNA polymerase II promoter in response to increased salt	Pdensi_DN20570_c0_g1
GO:0071312	0.0396838339957495	1	1	1	cellular response to alkaloid	BP	0.800770708403374	BP cellular response to alkaloid	Pdensi_DN20570_c0_g1
GO:0071313	0.0396838339957495	1	1	1	cellular response to caffeine	BP	0.800770708403374	BP cellular response to caffeine	Pdensi_DN20570_c0_g1
GO:0071415	0.0396838339957495	1	1	1	cellular response to purine-containing compound	BP	0.800770708403374	BP cellular response to purine-containing compound	Pdensi_DN20570_c0_g1
GO:0010845	0.0397365481662781	1	1	1	positive regulation of reciprocal meiotic recombination	BP	0.800770708403374	BP positive regulation of reciprocal meiotic recombination	Pdensi_GG_32521_c0_g1
GO:0060903	0.0397365481662781	1	1	1	positive regulation of meiosis I	BP	0.800770708403374	BP positive regulation of meiosis I	Pdensi_GG_32521_c0_g1
GO:0018858	0.0397397400706074	1	1	1	benzoate-CoA ligase activity	MF	0.800770708403374	MF benzoate-CoA ligase activity	Pdensi_DN18962_c1_g1
GO:0052893	0.0397406497068603	1	1	1	N1-acetylspermine:oxygen oxidoreductase (propane-1,3-diamine-forming) activity	MF	0.800770708403374	MF N1-acetylspermine:oxygen oxidoreductase (propane-1,3-diamine-forming) activity	Pdensi_DN24294_c0_g1
GO:0052896	0.0397406497068603	1	1	1	spermidine oxidase (propane-1,3-diamine-forming) activity	MF	0.800770708403374	MF spermidine oxidase (propane-1,3-diamine-forming) activity	Pdensi_DN24294_c0_g1
GO:0052897	0.0397406497068603	1	1	1	N8-acetylspermidine:oxygen oxidoreductase (propane-1,3-diamine-forming) activity	MF	0.800770708403374	MF N8-acetylspermidine:oxygen oxidoreductase (propane-1,3-diamine-forming) activity	Pdensi_DN24294_c0_g1
GO:0052898	0.0397406497068603	1	1	1	N1-acetylspermidine:oxygen oxidoreductase (propane-1,3-diamine-forming) activity	MF	0.800770708403374	MF N1-acetylspermidine:oxygen oxidoreductase (propane-1,3-diamine-forming) activity	Pdensi_DN24294_c0_g1
GO:0052900	0.0397406497068603	1	1	1	spermine oxidase (propane-1,3-diamine-forming) activity	MF	0.800770708403374	MF spermine oxidase (propane-1,3-diamine-forming) activity	Pdensi_DN24294_c0_g1
GO:0050840	0.0397406712294404	1	1	1	extracellular matrix binding	MF	0.800770708403374	MF extracellular matrix binding	Pdensi_GG_93000_c0_g1
GO:2000359	0.0397406712294404	1	1	1	regulation of binding of sperm to zona pellucida	BP	0.800770708403374	BP regulation of binding of sperm to zona pellucida	Pdensi_GG_93000_c0_g1
GO:0043010	0.0397408290890865	1	1	1	camera-type eye development	BP	0.800770708403374	BP camera-type eye development	Pdensi_DN19852_c0_g4d288371
GO:0004854	0.0397408761979057	1	1	1	xanthine dehydrogenase activity	MF	0.800770708403374	MF xanthine dehydrogenase activity	Pdensi_DN24324_c0_g1
GO:0042554	0.0397408761979057	1	1	1	superoxide anion generation	BP	0.800770708403374	BP superoxide anion generation	Pdensi_DN24324_c0_g1
GO:0046110	0.0397408761979057	1	1	1	xanthine metabolic process	BP	0.800770708403374	BP xanthine metabolic process	Pdensi_DN24324_c0_g1
GO:0060860	0.0397409338738356	1	1	1	regulation of floral organ abscission	BP	0.800770708403374	BP regulation of floral organ abscission	Pdensi_DN18878_c0_g4
GO:0060862	0.0397409338738356	1	1	1	negative regulation of floral organ abscission	BP	0.800770708403374	BP negative regulation of floral organ abscission	Pdensi_DN18878_c0_g4
GO:0060867	0.0397409338738356	1	1	1	fruit abscission	BP	0.800770708403374	BP fruit abscission	Pdensi_DN18878_c0_g4
GO:2000692	0.0397409338738356	1	1	1	negative regulation of seed maturation	BP	0.800770708403374	BP negative regulation of seed maturation	Pdensi_DN18878_c0_g4
GO:0035197	0.0397410201897098	1	1	1	siRNA binding	MF	0.800770708403374	MF siRNA binding	Pdensi_DN9194_c0_g1
GO:0051593	0.0397411305778509	1	1	1	response to folic acid	BP	0.800770708403374	BP response to folic acid	Pdensi_DN37571_c0_g1d89156
GO:0070601	0.0404022779283	0.99647366578383	2	10	centromeric sister chromatid cohesion	BP	0.812755840557641	BP centromeric sister chromatid cohesion	Pdensi_DN11450_c0_g1, Pdensi_DN7254_c0_g1d207503
GO:0009553	0.0408283079361403	0.986832199180678	6	69	embryo sac development	BP	0.819979672992876	BP embryo sac development	Pdensi_DN10250_c0_g1d386582, Pdensi_DN15221_c0_g1d214075, Pdensi_DN22960_c1_g3d303306, Pdensi_DN8091_c0_g2d102037, Pdensi_DN9008_c0_g1d385168, Pdensi_DN9616_c0_g1d266022
GO:0090083	0.0419070175489378	0.996343725821276	2	9	regulation of inclusion body assembly	BP	0.838893581686335	BP regulation of inclusion body assembly	Pdensi_DN27336_c0_g1d430910, Pdensi_DN5488_c0_g1d100445
GO:0090084	0.0419070175489378	0.996343725821276	2	9	negative regulation of inclusion body assembly	BP	0.838893581686335	BP negative regulation of inclusion body assembly	Pdensi_DN27336_c0_g1d430910, Pdensi_DN5488_c0_g1d100445
GO:0034762	0.0423197279617804	0.98472434798324	7	89	regulation of transmembrane transport	BP	0.844786235395503	BP regulation of transmembrane transport	Pdensi_DN10385_c1_g1, Pdensi_DN17735_c0_g1d12535, Pdensi_DN17735_c0_g2, Pdensi_DN21921_c4_g1, Pdensi_DN22331_c0_g3d424292, Pdensi_DN22957_c2_g6, Pdensi_DN24823_c2_g1
GO:0030145	0.0423392987129899	0.990210198430421	4	35	manganese ion binding	MF	0.844786235395503	MF manganese ion binding	Pdensi_DN12589_c0_g1d176330, Pdensi_DN17557_c1_g1d474536, Pdensi_DN20122_c3_g1, Pdensi_DN375_c0_g1
GO:0009631	0.0427746074832225	0.990059006287784	4	36	cold acclimation	BP	0.85153870018397	BP cold acclimation	Pdensi_DN15782_c0_g2d468050, Pdensi_DN22079_c0_g2d541921, Pdensi_DN24097_c0_g1d71155, Pdensi_GG_37273_c0_g1
GO:0016614	0.0428167365368807	0.976564914233105	17	278	oxidoreductase activity, acting on CH-OH group of donors	MF	0.85153870018397	MF oxidoreductase activity, acting on CH-OH group of donors	Pdensi_DN17581_c0_g1, Pdensi_DN19084_c0_g1d481969, Pdensi_DN20154_c1_g1, Pdensi_DN22409_c0_g1d222717, Pdensi_DN24100_c0_g1d225290, Pdensi_DN24773_c0_g1d555703, Pdensi_DN25334_c1_g2, Pdensi_DN31960_c0_g1d311431, Pdensi_DN32794_c0_g1, Pdensi_DN39208_c0_g1d34103, Pdensi_DN42346_c0_g1d153836, Pdensi_DN90075_c0_g1, Pdensi_GG_19984_c0_g1, Pdensi_GG_22817_c1_g1, Pdensi_GG_26120_c1_g1, Pdensi_GG_29956_c0…
GO:0000710	0.0429623982138155	0.996058188242793	2	11	meiotic mismatch repair	BP	0.853050795003976	BP meiotic mismatch repair	Pdensi_DN2161_c0_g1d259745, Pdensi_DN27238_c0_g1d140751
GO:0030001	0.0433958145025757	0.976688226804105	16	269	metal ion transport	BP	0.86026233571368	BP metal ion transport	Pdensi_DN13969_c0_g1d212964, Pdensi_DN14093_c0_g1d52423, Pdensi_DN15461_c0_g1d214312, Pdensi_DN17735_c0_g1d12535, Pdensi_DN18016_c1_g4, Pdensi_DN18952_c0_g6, Pdensi_DN19131_c0_g1d218111, Pdensi_DN19864_c2_g1, Pdensi_DN21277_c1_g4, Pdensi_DN21578_c0_g1d495512, Pdensi_DN22010_c1_g1, Pdensi_DN22738_c1_g1, Pdensi_DN22939_c1_g1, Pdensi_DN39970_c2_g4, Pdensi_DN5622_c0_g1d206363, Pdensi_GG_82842_c0_g1
GO:0008356	0.0435630775101903	0.99256385414914	3	23	asymmetric cell division	BP	0.862182976700067	BP asymmetric cell division	Pdensi_DN15327_c0_g1, Pdensi_DN23629_c0_g4, Pdensi_DN6625_c0_g1d262914
GO:0051289	0.0437602684087704	0.992580173547677	3	21	protein homotetramerization	BP	0.864688787541688	BP protein homotetramerization	Pdensi_DN19693_c0_g1d409066, Pdensi_DN21087_c1_g1, Pdensi_DN47344_c0_g1d249493
GO:0008395	0.0440413155710096	0.996050929840678	2	9	steroid hydroxylase activity	MF	0.868840832625505	MF steroid hydroxylase activity	Pdensi_DN19376_c0_g2, Pdensi_DN73238_c0_g1
GO:0060560	0.0442968024947068	0.979448655328353	11	171	developmental growth involved in morphogenesis	BP	0.872476089007482	BP developmental growth involved in morphogenesis	Pdensi_DN10258_c0_g1d266747, Pdensi_DN15439_c0_g1d54251, Pdensi_DN20840_c1_g1, Pdensi_DN22528_c0_g1, Pdensi_DN23432_c0_g2d129670, Pdensi_DN2649_c0_g1d99119, Pdensi_DN27473_c1_g1, Pdensi_DN37196_c2_g1, Pdensi_DN42443_c0_g1d93672, Pdensi_DN73238_c0_g1, Pdensi_GG_107258_c0_g1
GO:0034308	0.0448911104352117	0.992310920703209	3	21	primary alcohol metabolic process	BP	0.881458806956078	BP primary alcohol metabolic process	Pdensi_DN20766_c0_g1, Pdensi_DN20822_c0_g1d64034, Pdensi_DN42346_c0_g1d153836
GO:0006720	0.0452463495872319	0.978952882448772	11	165	isoprenoid metabolic process	BP	0.881458806956078	BP isoprenoid metabolic process	Pdensi_DN13059_c0_g1d390976, Pdensi_DN17833_c0_g1d282233, Pdensi_DN18878_c0_g4, Pdensi_DN22409_c0_g1d222717, Pdensi_DN29431_c1_g1, Pdensi_DN34073_c0_g1d201036, Pdensi_DN50364_c0_g1d160524, Pdensi_DN5177_c0_g1, Pdensi_GG_120140_c0_g1, Pdensi_GG_71020_c0_g1, Pdensi_GG_83955_c0_g1
GO:0016407	0.0453058761442124	0.98204056669247	8	108	acetyltransferase activity	MF	0.881458806956078	MF acetyltransferase activity	Pdensi_DN14900_c0_g1d275032, Pdensi_DN15439_c0_g1d54251, Pdensi_DN18290_c0_g1d477683, Pdensi_DN18883_c0_g2d480523, Pdensi_DN20834_c0_g1, Pdensi_DN22501_c3_g4, Pdensi_DN38499_c1_g1, Pdensi_DN39173_c0_g3
GO:0005215	0.0454614725100649	0.966977941548829	53	1132	transporter activity	MF	0.881458806956078	MF transporter activity	Pdensi_DN11554_c0_g1d520300, Pdensi_DN13761_c0_g1, Pdensi_DN13969_c0_g1d212964, Pdensi_DN14541_c0_g1d8394, Pdensi_DN15461_c0_g1d214312, Pdensi_DN15586_c0_g3d276568, Pdensi_DN15739_c0_g1, Pdensi_DN16107_c1_g1, Pdensi_DN16165_c0_g3d469408, Pdensi_DN16435_c0_g1d527755, Pdensi_DN17464_c0_g1d529765, Pdensi_DN17735_c0_g1d12535, Pdensi_DN17735_c0_g2, Pdensi_DN17975_c0_g1d476518, Pdensi_DN18320_c0_g1d478…
GO:1901361	0.0454970624941634	0.973967984731342	19	334	organic cyclic compound catabolic process	BP	0.881458806956078	BP organic cyclic compound catabolic process	Pdensi_DN11539_c0_g1d336199, Pdensi_DN14043_c1_g1d523607, Pdensi_DN18549_c0_g3d354668, Pdensi_DN19384_c0_g1d407766, Pdensi_DN19693_c0_g1d409066, Pdensi_DN20631_c2_g1, Pdensi_DN20766_c0_g1, Pdensi_DN20781_c0_g4, Pdensi_DN21246_c1_g1d18502, Pdensi_DN22960_c1_g3d303306, Pdensi_DN24279_c0_g1, Pdensi_DN24324_c0_g1, Pdensi_DN24570_c0_g1, Pdensi_DN25987_c0_g1d559726, Pdensi_DN27378_c0_g1d140778, Pdensi_…
GO:0045491	0.0455175128531484	0.989209629451119	4	36	xylan metabolic process	BP	0.881458806956078	BP xylan metabolic process	Pdensi_DN17518_c0_g1, Pdensi_DN23308_c0_g1d427354, Pdensi_DN38499_c1_g1, Pdensi_GG_100908_c0_g1
GO:0033643	0.045521831013777	0.995842986755542	2	9	host cell part	CC	0.881458806956078	CC host cell part	Pdensi_DN11122_c0_g1d104222, Pdensi_DN22555_c2_g1
GO:0033646	0.045521831013777	0.995842986755542	2	9	host intracellular part	CC	0.881458806956078	CC host intracellular part	Pdensi_DN11122_c0_g1d104222, Pdensi_DN22555_c2_g1
GO:0033647	0.045521831013777	0.995842986755542	2	9	host intracellular organelle	CC	0.881458806956078	CC host intracellular organelle	Pdensi_DN11122_c0_g1d104222, Pdensi_DN22555_c2_g1
GO:0033648	0.045521831013777	0.995842986755542	2	9	host intracellular membrane-bounded organelle	CC	0.881458806956078	CC host intracellular membrane-bounded organelle	Pdensi_DN11122_c0_g1d104222, Pdensi_DN22555_c2_g1
GO:0016829	0.0455443167744019	0.972430891405438	23	413	lyase activity	MF	0.881458806956078	MF lyase activity	Pdensi_DN10692_c0_g1, Pdensi_DN16465_c0_g1d184695, Pdensi_DN17700_c0_g1, Pdensi_DN19154_c1_g1d357014, Pdensi_DN20246_c0_g2, Pdensi_DN20256_c1_g2, Pdensi_DN20822_c0_g1d64034, Pdensi_DN20825_c0_g1d292675, Pdensi_DN21087_c1_g1, Pdensi_DN21097_c0_g7, Pdensi_DN21180_c0_g1d220875, Pdensi_DN21896_c0_g1d221829, Pdensi_DN23707_c0_g1d130847, Pdensi_DN25050_c2_g2, Pdensi_DN26680_c0_g1d229530, Pdensi_DN3015_…
GO:0016106	0.0456792921040392	0.992054487499588	3	23	sesquiterpenoid biosynthetic process	BP	0.882676668086095	BP sesquiterpenoid biosynthetic process	Pdensi_DN17833_c0_g1d282233, Pdensi_DN29431_c1_g1, Pdensi_GG_83955_c0_g1
GO:0005537	0.0458980349719689	0.995789523045859	2	9	mannose binding	MF	0.885506813293844	MF mannose binding	Pdensi_DN14603_c0_g1d213535, Pdensi_DN43601_c0_g1d37416
GO:0035194	0.0461553847443174	0.991881907338417	3	25	posttranscriptional gene silencing by RNA	BP	0.889071727205397	BP posttranscriptional gene silencing by RNA	Pdensi_DN14895_c0_g1, Pdensi_DN24291_c0_g1d225449, Pdensi_DN35174_c0_g1
GO:0022891	0.0463158260497683	0.968684148917338	36	722	NA	NA	0.890761671798604	none	Pdensi_DN13761_c0_g1, Pdensi_DN13969_c0_g1d212964, Pdensi_DN14541_c0_g1d8394, Pdensi_DN15461_c0_g1d214312, Pdensi_DN15739_c0_g1, Pdensi_DN16107_c1_g1, Pdensi_DN16435_c0_g1d527755, Pdensi_DN17464_c0_g1d529765, Pdensi_DN17735_c0_g1d12535, Pdensi_DN17735_c0_g2, Pdensi_DN17975_c0_g1d476518, Pdensi_DN18640_c0_g1d355198, Pdensi_DN18853_c0_g1d405511, Pdensi_DN18853_c0_g2d480506, Pdensi_DN19295_c0_g5, Pd…
GO:0016229	0.0466408313896212	0.982842170940826	7	84	steroid dehydrogenase activity	MF	0.894165133968699	MF steroid dehydrogenase activity	Pdensi_DN24773_c0_g1d555703, Pdensi_DN25334_c1_g2, Pdensi_DN39208_c0_g1d34103, Pdensi_GG_19984_c0_g1, Pdensi_GG_22817_c1_g1, Pdensi_GG_26120_c1_g1, Pdensi_GG_29956_c0_g1
GO:0010025	0.0467117529785297	0.988815044751378	4	37	wax biosynthetic process	BP	0.894165133968699	BP wax biosynthetic process	Pdensi_DN17409_c0_g2, Pdensi_DN21349_c1_g6, Pdensi_DN5177_c0_g1, Pdensi_GG_121614_c0_g1
GO:0010166	0.0467117529785297	0.988815044751378	4	37	wax metabolic process	BP	0.894165133968699	BP wax metabolic process	Pdensi_DN17409_c0_g2, Pdensi_DN21349_c1_g6, Pdensi_DN5177_c0_g1, Pdensi_GG_121614_c0_g1
GO:0000790	0.0469281887696792	0.982654671669455	7	93	nuclear chromatin	CC	0.896906771633916	CC nuclear chromatin	Pdensi_DN19596_c0_g1, Pdensi_DN19609_c0_g2d359882, Pdensi_DN20570_c0_g1, Pdensi_DN22767_c0_g1, Pdensi_DN5414_c0_g1, Pdensi_DN7917_c0_g1d451819, Pdensi_DN9194_c0_g1
GO:0045493	0.0470049760489887	0.991763473958224	3	22	xylan catabolic process	BP	0.896975018031404	BP xylan catabolic process	Pdensi_DN17518_c0_g1, Pdensi_DN23308_c0_g1d427354, Pdensi_GG_100908_c0_g1
GO:0090627	0.0475087511857751	0.98410318879857	6	70	plant epidermal cell differentiation	BP	0.903787313759992	BP plant epidermal cell differentiation	Pdensi_DN14568_c0_g1, Pdensi_DN19025_c1_g4, Pdensi_DN27473_c1_g1, Pdensi_DN32909_c0_g1d199954, Pdensi_DN37196_c2_g1, Pdensi_GG_3300_c0_g1
GO:0004523	0.0476236126972512	0.975348809869424	14	220	RNA-DNA hybrid ribonuclease activity	MF	0.903787313759992	MF RNA-DNA hybrid ribonuclease activity	Pdensi_DN11122_c0_g1d104222, Pdensi_DN14848_c1_g1, Pdensi_DN16464_c1_g2, Pdensi_DN17409_c0_g2, Pdensi_DN18221_c0_g2d353356, Pdensi_DN20491_c0_g3, Pdensi_DN21270_c1_g1, Pdensi_DN21936_c0_g2, Pdensi_DN22555_c2_g1, Pdensi_DN23234_c2_g1, Pdensi_DN24279_c0_g1, Pdensi_DN2484_c0_g1d99028, Pdensi_DN35615_c0_g1, Pdensi_DN6277_c0_g1
GO:0009630	0.0476839376305008	0.985998012258738	5	57	gravitropism	BP	0.903787313759992	BP gravitropism	Pdensi_DN15327_c0_g1, Pdensi_DN20745_c4_g3, Pdensi_DN27539_c0_g1d307569, Pdensi_DN32451_c0_g1d28804, Pdensi_DN47305_c0_g1d40317
GO:0006952	0.0477602035705442	0.96332817000899	75	1669	defense response	BP	0.903787313759992	BP defense response	Pdensi_DN102537_c0_g1, Pdensi_DN10553_c0_g1d103553, Pdensi_DN11871_c0_g1d458112, Pdensi_DN13043_c0_g1d460581, Pdensi_DN13799_c0_g1d272487, Pdensi_DN14230_c0_g3, Pdensi_DN14603_c0_g1d213535, Pdensi_DN15221_c0_g5, Pdensi_DN16531_c0_g1d279248, Pdensi_DN16724_c0_g3, Pdensi_DN16978_c0_g1d215734, Pdensi_DN17291_c0_g1d57060, Pdensi_DN17518_c0_g1, Pdensi_DN17700_c0_g1, Pdensi_DN18405_c0_g1d531896, Pdensi…
GO:0004857	0.0477758527984871	0.98087705555468	8	105	enzyme inhibitor activity	MF	0.903787313759992	MF enzyme inhibitor activity	Pdensi_DN15133_c0_g1d466015, Pdensi_DN16978_c0_g1d215734, Pdensi_DN19879_c2_g1, Pdensi_DN20277_c0_g3d489911, Pdensi_DN20317_c1_g1, Pdensi_DN24325_c0_g2, Pdensi_GG_115428_c0_g1, Pdensi_GG_339_c1_g1
GO:0010016	0.0478797973158452	0.991514259831447	3	23	shoot system morphogenesis	BP	0.903787313759992	BP shoot system morphogenesis	Pdensi_DN19663_c0_g2d359591, Pdensi_DN23432_c0_g2d129670, Pdensi_DN2649_c0_g1d99119
GO:0010600	0.047952147085462	0.995400632756786	2	10	regulation of auxin biosynthetic process	BP	0.903787313759992	BP regulation of auxin biosynthetic process	Pdensi_DN2150_c0_g1d165343, Pdensi_DN32451_c0_g1d28804
GO:0046885	0.047952147085462	0.995400632756786	2	10	regulation of hormone biosynthetic process	BP	0.903787313759992	BP regulation of hormone biosynthetic process	Pdensi_DN2150_c0_g1d165343, Pdensi_DN32451_c0_g1d28804
GO:0007623	0.0481036743265121	0.982149840939301	7	89	circadian rhythm	BP	0.90525055940722	BP circadian rhythm	Pdensi_DN10385_c1_g1, Pdensi_DN19112_c1_g1d285936, Pdensi_DN24084_c1_g6, Pdensi_DN24773_c0_g1d555703, Pdensi_DN492_c0_g1d324418, Pdensi_GG_26120_c1_g1, Pdensi_GG_29956_c0_g1
GO:0098813	0.0481952096544604	0.991435956440277	3	23	nuclear chromosome segregation	BP	0.905582075884654	BP nuclear chromosome segregation	Pdensi_DN13190_c0_g2, Pdensi_DN2161_c0_g1d259745, Pdensi_DN2969_c0_g1d447479
GO:0044711	0.0487492649566161	0.962333567610684	78	1714	NA	NA	0.914589961689898	none	Pdensi_DN13059_c0_g1d390976, Pdensi_DN14528_c0_g1, Pdensi_DN15086_c0_g1d213965, Pdensi_DN15433_c0_g1d214322, Pdensi_DN15512_c0_g1d214428, Pdensi_DN16094_c0_g1d346425, Pdensi_DN16142_c1_g1, Pdensi_DN17377_c0_g1, Pdensi_DN17409_c0_g2, Pdensi_DN17581_c0_g1, Pdensi_DN17691_c0_g2d401637, Pdensi_DN17700_c0_g1, Pdensi_DN17724_c0_g1, Pdensi_DN17761_c0_g1d216447, Pdensi_DN17833_c0_g1d282233, Pdensi_DN1879…
GO:0021700	0.0489720380269807	0.983458480492704	6	74	developmental maturation	BP	0.917364583896852	BP developmental maturation	Pdensi_DN11521_c0_g1d336257, Pdensi_DN19025_c1_g4, Pdensi_DN22600_c0_g1d426096, Pdensi_DN29431_c1_g1, Pdensi_DN34854_c1_g2, Pdensi_GG_2636_c0_g1
GO:0009685	0.0492596437739845	0.995204314649919	2	10	gibberellin metabolic process	BP	0.921343352481044	BP gibberellin metabolic process	Pdensi_DN18878_c0_g4, Pdensi_GG_120140_c0_g1
GO:0040020	0.0497251991263547	0.995133682038145	2	10	regulation of meiotic nuclear division	BP	0.928633253806359	BP regulation of meiotic nuclear division	Pdensi_DN20675_c0_g2d413654, Pdensi_GG_32521_c0_g1
