# Supplementary material for: Transcriptional Regulation of Pine Male and Female Cone Initiation and Development: Key Players Identified Through Comparative Transcriptomics
Source: Front Genet. 2022 Mar 18;13:815093. doi: 10.3389/fgene.2022.815093 (PMC8971679; doi:10.3389/fgene.2022.815093)
Supplement: Supplementary file 2 [file DataSheet3.ZIP › SUP_GSEA/salmon.gene.counts.matrix.FC_3_3_vs_MC_2_3.DESeq2.DE_results.P0.001_C2.DE.subset.GOseq.depleted]

category	over_represented_pvalue	under_represented_pvalue	numDEInCat	numInCat	term	ontology	over_represented_FDR	under_represented_FDR	go_term
GO:0003964	1	0	4	938	RNA-directed DNA polymerase activity	MF	0.9999999999	0	MF RNA-directed DNA polymerase activity
GO:0005739	1	0	19	1438	mitochondrion	CC	0.9999999999	0	CC mitochondrion
GO:0006139	1	0	111	4070	nucleobase-containing compound metabolic process	BP	0.9999999999	0	BP nucleobase-containing compound metabolic process
GO:0006396	1	0	19	1050	RNA processing	BP	0.9999999999	0	BP RNA processing
GO:0006725	1	0	183	4615	cellular aromatic compound metabolic process	BP	0.9999999999	0	BP cellular aromatic compound metabolic process
GO:0006807	1	0	357	7600	nitrogen compound metabolic process	BP	0.9999999999	0	BP nitrogen compound metabolic process
GO:0008270	1	0	38	1956	zinc ion binding	MF	0.9999999999	0	MF zinc ion binding
GO:0009451	1	0	2	967	RNA modification	BP	0.9999999999	0	BP RNA modification
GO:0015074	1	0	4	961	DNA integration	BP	0.9999999999	0	BP DNA integration
GO:0016070	1	0	49	2148	RNA metabolic process	BP	0.9999999999	0	BP RNA metabolic process
GO:0034641	1	0	140	4748	cellular nitrogen compound metabolic process	BP	0.9999999999	0	BP cellular nitrogen compound metabolic process
GO:0044422	1	0	275	6350	organelle part	CC	0.9999999999	0	CC organelle part
GO:0044444	1	0	362	7806	cytoplasmic part	CC	0.9999999999	0	CC cytoplasmic part
GO:0044446	1	0	272	6326	intracellular organelle part	CC	0.9999999999	0	CC intracellular organelle part
GO:0046483	1	0	130	4347	heterocycle metabolic process	BP	0.9999999999	0	BP heterocycle metabolic process
GO:0090304	1	0	95	3648	nucleic acid metabolic process	BP	0.9999999999	0	BP nucleic acid metabolic process
GO:1901360	1	0	192	4748	organic cyclic compound metabolic process	BP	0.9999999999	0	BP organic cyclic compound metabolic process
GO:0000943	1	0	5	885	retrotransposon nucleocapsid	CC	0.9999999999	0	CC retrotransposon nucleocapsid
GO:0034061	1	0	9	980	DNA polymerase activity	MF	0.9999999999	0	MF DNA polymerase activity
GO:0044260	1	0	323	6540	cellular macromolecule metabolic process	BP	0.9999999999	0	BP cellular macromolecule metabolic process
GO:0009536	1	0	62	1913	plastid	CC	0.9999999999	0	CC plastid
GO:0044428	1.00000000000001	0	86	2532	nuclear part	CC	0.9999999999	0	CC nuclear part
GO:0009507	1.00000000000002	0	61	1847	chloroplast	CC	0.9999999999	0	CC chloroplast
GO:0016779	1.00000000000002	0	17	1124	nucleotidyltransferase activity	MF	0.9999999999	0	MF nucleotidyltransferase activity
GO:0004519	1.00000000000009	0	21	1191	endonuclease activity	MF	0.9999999999	0	MF endonuclease activity
GO:0043170	1.0000000000003	0	364	6983	macromolecule metabolic process	BP	0.9999999999	0	BP macromolecule metabolic process
GO:0004518	1.00000000000036	0	27	1300	nuclease activity	MF	0.9999999999	0	MF nuclease activity
GO:0004175	1.00000000000067	0	26	1280	endopeptidase activity	MF	0.9999999999	0	MF endopeptidase activity
GO:0034660	1.00000000000186	0	4	495	ncRNA metabolic process	BP	0.9999999999	0	BP ncRNA metabolic process
GO:1990904	1.00000000000268	0	19	884	ribonucleoprotein complex	CC	0.9999999999	0	CC ribonucleoprotein complex
GO:0004190	1.00000000000383	0	17	1049	aspartic-type endopeptidase activity	MF	0.9999999999	0	MF aspartic-type endopeptidase activity
GO:0070001	1.00000000000383	0	17	1049	aspartic-type peptidase activity	MF	0.9999999999	0	MF aspartic-type peptidase activity
GO:0003723	1.00000000000446	0	50	1525	RNA binding	MF	0.9999999999	0	MF RNA binding
GO:0030529	1.00000000000539	0	17	829	NA	NA	0.9999999999	0	none
GO:0070011	1.00000000002632	0	37	1434	peptidase activity, acting on L-amino acid peptides	MF	0.9999999999	0	MF peptidase activity, acting on L-amino acid peptides
GO:0008104	1.00000000002683	0	20	852	protein localization	BP	0.9999999999	0	BP protein localization
GO:0008233	1	5.56543810322385e-11	39	1458	peptidase activity	MF	0.9999999999	1.82855938980761e-08	MF peptidase activity
GO:0044435	1	5.66717696865583e-11	35	1167	plastid part	CC	0.9999999999	1.82855938980761e-08	CC plastid part
GO:0046914	0.999999999942697	1.63802275212152e-10	92	2393	transition metal ion binding	MF	0.9999999999	5.14969152916973e-08	MF transition metal ion binding
GO:0034470	0.999999999982673	2.03571464854125e-10	3	399	ncRNA processing	BP	0.9999999999	6.23997432644108e-08	BP ncRNA processing
GO:0045184	0.999999999928613	3.14642530932662e-10	18	770	establishment of protein localization	BP	0.9999999999	9.40934651650089e-08	BP establishment of protein localization
GO:0044434	0.999999999904929	3.35906162642649e-10	35	1138	chloroplast part	CC	0.9999999999	9.8060606194322e-08	CC chloroplast part
GO:0015833	0.999999999817318	6.60345923150509e-10	18	757	peptide transport	BP	0.9999999999	1.88290729389497e-07	BP peptide transport
GO:0042886	0.999999999686921	1.09329002488925e-09	19	770	amide transport	BP	0.9999999999	3.04655204435615e-07	BP amide transport
GO:0015031	0.999999999681042	1.13895800943249e-09	18	748	protein transport	BP	0.9999999999	3.10328092303372e-07	BP protein transport
GO:0043043	0.999999999611297	3.87551751933999e-09	3	373	peptide biosynthetic process	BP	0.9999999999	1.03299391966582e-06	BP peptide biosynthetic process
GO:1901566	0.999999998494872	4.02613991844899e-09	29	971	organonitrogen compound biosynthetic process	BP	0.9999999999	1.05030854340645e-06	BP organonitrogen compound biosynthetic process
GO:0016071	0.999999998217897	5.42207769653707e-09	21	778	mRNA metabolic process	BP	0.9999999999	1.37029774926859e-06	BP mRNA metabolic process
GO:0043531	0.999999998837576	5.47627352696849e-09	9	539	ADP binding	MF	0.9999999999	1.37029774926859e-06	MF ADP binding
GO:0006412	0.999999999376703	6.10411794404679e-09	3	367	translation	BP	0.9999999999	1.49685180223915e-06	BP translation
GO:0044429	0.999999998458759	7.70096861284278e-09	8	496	mitochondrial part	CC	0.9999999999	1.85140345415814e-06	CC mitochondrial part
GO:0033036	0.999999993403696	1.69892898978784e-08	29	918	macromolecule localization	BP	0.9999999999	4.00587852765168e-06	BP macromolecule localization
GO:0043228	0.999999991880278	1.75304007267011e-08	47	1276	non-membrane-bounded organelle	CC	0.9999999999	4.05547628886947e-06	CC non-membrane-bounded organelle
GO:0043232	0.999999991512388	1.83091177246983e-08	47	1275	intracellular non-membrane-bounded organelle	CC	0.9999999999	4.15718689671344e-06	CC intracellular non-membrane-bounded organelle
GO:0016072	0.999999999117695	2.00704747254125e-08	1	268	rRNA metabolic process	BP	0.9999999999	4.47425619287788e-06	BP rRNA metabolic process
GO:0044237	0.999999981409837	2.43578767784826e-08	535	9079	cellular metabolic process	BP	0.9999999999	5.33307012823171e-06	BP cellular metabolic process
GO:0051641	0.999999990822179	2.57098599545798e-08	23	795	cellular localization	BP	0.9999999999	5.53032619128252e-06	BP cellular localization
GO:0071705	0.999999982928948	4.0481516179314e-08	34	1003	nitrogen compound transport	BP	0.9999999999	8.55765292887187e-06	BP nitrogen compound transport
GO:0043604	0.999999992378624	4.26881109354542e-08	6	421	amide biosynthetic process	BP	0.9999999999	8.87116827423058e-06	BP amide biosynthetic process
GO:0003735	0.99999999027722	8.49948647164099e-08	3	327	structural constituent of ribosome	MF	0.9999999999	1.73687006047984e-05	MF structural constituent of ribosome
GO:0006364	0.999999995090084	1.02856810351525e-07	1	247	rRNA processing	BP	0.9999999999	2.06742188806565e-05	BP rRNA processing
GO:0098796	0.999999968041796	1.54919247906969e-07	7	427	membrane protein complex	CC	0.9999999999	3.06365306223766e-05	CC membrane protein complex
GO:0016556	1	1.59592068443232e-07	0	200	mRNA modification	BP	0.9999999999	3.10596563679756e-05	BP mRNA modification
GO:0044424	0.999999812097141	2.32087071930971e-07	850	13507	intracellular part	CC	0.9999999999	4.44628060772756e-05	CC intracellular part
GO:0044271	0.999999887570358	2.3576731371809e-07	43	1144	cellular nitrogen compound biosynthetic process	BP	0.9999999999	4.44729697461153e-05	BP cellular nitrogen compound biosynthetic process
GO:0032991	0.999999828364475	2.60599253497235e-07	156	3054	protein-containing complex	CC	0.9999999999	4.82790045773216e-05	CC protein-containing complex
GO:0009579	0.999999986737353	2.63819697143834e-07	1	240	thylakoid	CC	0.9999999999	4.82790045773216e-05	CC thylakoid
GO:0006259	0.999999853013633	2.81126992244104e-07	57	1594	DNA metabolic process	BP	0.9999999999	5.06896772338965e-05	BP DNA metabolic process
GO:0044391	1	3.59609628262471e-07	0	200	ribosomal subunit	CC	0.9999999999	6.39010674221182e-05	CC ribosomal subunit
GO:0006397	0.999999853194594	4.57100926996086e-07	15	560	mRNA processing	BP	0.9999999999	8.00644923699859e-05	BP mRNA processing
GO:0006996	0.999999741594829	5.44217572799017e-07	40	1039	organelle organization	BP	0.9999999999	9.39810092970247e-05	BP organelle organization
GO:0006955	0.99999979204385	5.90821648584495e-07	18	642	immune response	BP	0.9999999999	0.000100612003240201	BP immune response
GO:0006886	0.99999980747498	7.20403550177459e-07	10	458	intracellular protein transport	BP	0.9999999999	0.000120998190804463	BP intracellular protein transport
GO:0009532	0.999999741352496	8.43042276887591e-07	13	524	plastid stroma	CC	0.9999999999	0.000139682991309713	CC plastid stroma
GO:0045087	0.999999694107565	8.58666219300736e-07	18	634	innate immune response	BP	0.9999999999	0.000140374753531284	BP innate immune response
GO:0051649	0.999999674492049	8.920395872918e-07	19	646	establishment of localization in cell	BP	0.9999999999	0.000143581378439851	BP establishment of localization in cell
GO:0005840	0.999999859094427	9.01701830182571e-07	4	317	ribosome	CC	0.9999999999	0.000143581378439851	CC ribosome
GO:0009570	0.999999682994415	1.02599450405785e-06	13	520	chloroplast stroma	CC	0.9999999999	0.000161278443772479	CC chloroplast stroma
GO:0005198	0.999999687801437	1.20932612512571e-06	9	439	structural molecule activity	MF	0.9999999999	0.000187690476204637	MF structural molecule activity
GO:0046907	0.999999386638858	1.6843876301467e-06	18	614	intracellular transport	BP	0.9999999999	0.000258153459165359	BP intracellular transport
GO:0005730	0.999999483276257	1.70572579332244e-06	12	490	nucleolus	CC	0.9999999999	0.000258196345085512	CC nucleolus
GO:0044238	0.999997924365506	2.60092276029446e-06	544	8934	primary metabolic process	BP	0.9999999999	0.000387238621281616	BP primary metabolic process
GO:0016192	0.999999226538362	2.62138533287449e-06	11	454	vesicle-mediated transport	BP	0.9999999999	0.000387238621281616	BP vesicle-mediated transport
GO:0005829	0.99999806021189	3.15931897679796e-06	90	1874	cytosol	CC	0.9999999999	0.000461147737791902	CC cytosol
GO:0006399	0.999999763888335	3.99208813907793e-06	1	195	tRNA metabolic process	BP	0.9999999999	0.000575846972626288	BP tRNA metabolic process
GO:0034613	0.99999887461237	4.72122361661853e-06	7	352	cellular protein localization	BP	0.9999999999	0.000671050746961178	BP cellular protein localization
GO:0071702	0.999997435783996	4.76155411349992e-06	51	1199	organic substance transport	BP	0.9999999999	0.000671050746961178	BP organic substance transport
GO:0044436	0.999998501842451	6.19944576404382e-06	7	357	thylakoid part	CC	0.9999999999	0.000863765960374332	CC thylakoid part
GO:0006310	0.99999762430336	6.89330259609237e-06	14	574	DNA recombination	BP	0.9999999999	0.000949649248659422	BP DNA recombination
GO:0031090	0.99999559916822	7.17893462321448e-06	83	1722	organelle membrane	CC	0.9999999999	0.000978010193502586	CC organelle membrane
GO:0051186	0.999997389141878	8.81631911856366e-06	10	410	cofactor metabolic process	BP	0.9999999999	0.00118787789794186	BP cofactor metabolic process
GO:0002376	0.999995483304276	1.02708550602241e-05	25	717	immune system process	BP	0.9999999999	0.0013688147162327	BP immune system process
GO:0000959	1	1.53187780088634e-05	0	147	mitochondrial RNA metabolic process	BP	0.9999999999	0.00201960792652338	BP mitochondrial RNA metabolic process
GO:0043412	0.999987921255287	1.69137756085812e-05	175	3147	macromolecule modification	BP	0.9999999999	0.00220616811422143	BP macromolecule modification
GO:0019843	1	2.51472261049423e-05	0	141	rRNA binding	MF	0.9999999999	0.00324558041339682	MF rRNA binding
GO:0008219	0.999991970199062	2.86996984950554e-05	8	347	cell death	BP	0.9999999999	0.00366548961716536	BP cell death
GO:0006091	0.999996274961992	3.15755049307368e-05	2	199	generation of precursor metabolites and energy	BP	0.9999999999	0.00399120892737901	BP generation of precursor metabolites and energy
GO:0070727	0.999988678972967	3.43424055246611e-05	11	403	cellular macromolecule localization	BP	0.9999999999	0.00429665545038643	BP cellular macromolecule localization
GO:0031966	0.999993197934568	3.56467594863688e-05	4	254	mitochondrial membrane	CC	0.9999999999	0.00441479715214513	CC mitochondrial membrane
GO:0043234	0.999976792359961	3.74301500778945e-05	74	1535	NA	NA	0.9999999999	0.00458931070105064	none
GO:0034357	0.999989066757486	4.1107513836869e-05	7	323	photosynthetic membrane	CC	0.9999999999	0.00494136497209658	CC photosynthetic membrane
GO:0042651	0.999989066757486	4.1107513836869e-05	7	323	thylakoid membrane	CC	0.9999999999	0.00494136497209658	CC thylakoid membrane
GO:0044445	0.999993038254056	4.33774127119897e-05	3	229	cytosolic part	CC	0.9999999999	0.00516359667244375	CC cytosolic part
GO:0008380	0.999986259639626	4.52612485826699e-05	9	352	RNA splicing	BP	0.9999999999	0.00533130911515106	BP RNA splicing
GO:0043623	0.999996779629864	4.56559381038138e-05	1	162	NA	NA	0.9999999999	0.00533130911515106	none
GO:0016772	0.999959119813	5.95808873116974e-05	118	2411	transferase activity, transferring phosphorus-containing groups	MF	0.9999999999	0.00689170999366719	MF transferase activity, transferring phosphorus-containing groups
GO:0043603	0.999972193500427	6.79644734823607e-05	17	528	cellular amide metabolic process	BP	0.9999999999	0.00773192314929297	BP cellular amide metabolic process
GO:0009535	0.999981192903454	6.87366139199848e-05	7	314	chloroplast thylakoid membrane	CC	0.9999999999	0.00773192314929297	CC chloroplast thylakoid membrane
GO:0055035	0.999981192903454	6.87366139199848e-05	7	314	plastid thylakoid membrane	CC	0.9999999999	0.00773192314929297	CC plastid thylakoid membrane
GO:0034622	0.999972961259199	7.13182213894928e-05	14	456	cellular protein-containing complex assembly	BP	0.9999999999	0.00789878498743082	BP cellular protein-containing complex assembly
GO:1900864	1	7.15084522962907e-05	0	127	mitochondrial RNA modification	BP	0.9999999999	0.00789878498743082	BP mitochondrial RNA modification
GO:0032553	0.999942373024109	7.7521579280867e-05	195	3452	ribonucleotide binding	MF	0.9999999999	0.00848023320662517	MF ribonucleotide binding
GO:0080156	1	7.81556441031436e-05	0	126	mitochondrial mRNA modification	BP	0.9999999999	0.00848023320662517	BP mitochondrial mRNA modification
GO:0006518	0.999970538517296	7.96923444456948e-05	13	446	peptide metabolic process	BP	0.9999999999	0.00857112136183038	BP peptide metabolic process
GO:0033365	0.999973010325042	0.000104559882186212	6	279	protein localization to organelle	BP	0.9999999999	0.0111176489893953	BP protein localization to organelle
GO:0031967	0.9999590465015	0.000106089628232546	14	442	organelle envelope	CC	0.9999999999	0.0111176489893953	CC organelle envelope
GO:0031975	0.9999590465015	0.000106089628232546	14	442	envelope	CC	0.9999999999	0.0111176489893953	CC envelope
GO:0017076	0.999913547875725	0.000115604336569522	194	3414	purine nucleotide binding	MF	0.9999999999	0.0120120743277873	MF purine nucleotide binding
GO:0097367	0.999909203863035	0.000120845423969526	200	3506	carbohydrate derivative binding	MF	0.9999999999	0.0124511406999189	MF carbohydrate derivative binding
GO:0032555	0.999907823728959	0.000123127114334424	194	3411	purine ribonucleotide binding	MF	0.9999999999	0.0125805129071198	MF purine ribonucleotide binding
GO:0061024	0.999975427979129	0.000141252603241269	3	199	membrane organization	BP	0.9999999999	0.0142483252034188	BP membrane organization
GO:0035639	0.99989382336736	0.000141774380133521	191	3356	purine ribonucleoside triphosphate binding	MF	0.9999999999	0.0142483252034188	MF purine ribonucleoside triphosphate binding
GO:0012501	0.999951781656185	0.000157205532038436	8	316	programmed cell death	BP	0.9999999999	0.0156707075473436	BP programmed cell death
GO:0006732	0.999941519421488	0.000200876839959631	7	287	coenzyme metabolic process	BP	0.9999999999	0.0198625075382664	BP coenzyme metabolic process
GO:0030554	0.999821942926008	0.000237574737775792	179	3156	adenyl nucleotide binding	MF	0.9999999999	0.0233032308789519	MF adenyl nucleotide binding
GO:0032559	0.99981439248007	0.000247463929717109	179	3154	adenyl ribonucleotide binding	MF	0.9999999999	0.0240805971608054	MF adenyl ribonucleotide binding
GO:0015934	1	0.000260435596862941	0	112	large ribosomal subunit	CC	0.9999999999	0.0251433138042246	CC large ribosomal subunit
GO:0005524	0.999786385900256	0.000284692532391564	176	3099	ATP binding	MF	0.9999999999	0.0272704307785388	MF ATP binding
GO:0051188	0.999920613420845	0.000316340432270622	5	236	cofactor biosynthetic process	BP	0.9999999999	0.0300670545741868	BP cofactor biosynthetic process
GO:0031984	0.99986720408564	0.000334824124172258	13	398	organelle subcompartment	CC	0.9999999999	0.0315790660498158	CC organelle subcompartment
GO:0009259	0.999911126502692	0.000351368226204027	5	238	ribonucleotide metabolic process	BP	0.9999999999	0.0328864566525769	BP ribonucleotide metabolic process
GO:0005743	0.999939946678472	0.00041587187742912	2	162	mitochondrial inner membrane	CC	0.9999999999	0.0386288264330184	CC mitochondrial inner membrane
GO:0008033	0.999958907876613	0.000473430621587897	1	129	tRNA processing	BP	0.9999999999	0.0436446079044301	BP tRNA processing
GO:0009816	0.999879443739086	0.000524948290237205	4	209	defense response to bacterium, incompatible interaction	BP	0.9999999999	0.0480327685567042	BP defense response to bacterium, incompatible interaction
GO:0071826	0.999897771534906	0.00052953760132934	3	184	ribonucleoprotein complex subunit organization	BP	0.9999999999	0.0480937817029558	BP ribonucleoprotein complex subunit organization
GO:0043226	0.999528483694826	0.000553363918826098	624	9530	organelle	CC	0.9999999999	0.0498881985935793	CC organelle
GO:0009626	0.999837715062845	0.000563291873032517	6	252	plant-type hypersensitive response	BP	0.9999999999	0.0500472583713891	BP plant-type hypersensitive response
GO:0034050	0.999837715062845	0.000563291873032517	6	252	host programmed cell death induced by symbiont	BP	0.9999999999	0.0500472583713891	BP host programmed cell death induced by symbiont
GO:0048193	0.999905634709496	0.000629625160983693	2	155	Golgi vesicle transport	BP	0.9999999999	0.0555383748116623	BP Golgi vesicle transport
GO:0006163	0.999815252546456	0.000695022922030079	5	226	purine nucleotide metabolic process	BP	0.9999999999	0.0603223747068851	BP purine nucleotide metabolic process
GO:0006520	0.999704352731632	0.000696440398122007	14	400	cellular amino acid metabolic process	BP	0.9999999999	0.0603223747068851	BP cellular amino acid metabolic process
GO:0016050	1	0.000698619786997609	0	94	vesicle organization	BP	0.9999999999	0.0603223747068851	BP vesicle organization
GO:0043229	0.999361866086103	0.000746245651966396	624	9504	intracellular organelle	CC	0.9999999999	0.0639840415297901	CC intracellular organelle
GO:0009534	0.999930820973494	0.000759070059659478	1	124	chloroplast thylakoid	CC	0.9999999999	0.0641859172516197	CC chloroplast thylakoid
GO:0031976	0.999930820973494	0.000759070059659478	1	124	plastid thylakoid	CC	0.9999999999	0.0641859172516197	CC plastid thylakoid
GO:0044802	0.999845852973332	0.000774070956313602	3	172	NA	NA	0.9999999999	0.0650060547627471	none
GO:0005681	0.999786303244231	0.000893389731395905	4	190	spliceosomal complex	CC	0.9999999999	0.0745159965758176	CC spliceosomal complex
GO:0017038	0.999913550093978	0.000927985089949138	1	123	protein import	BP	0.9999999999	0.0766460295885502	BP protein import
GO:0022618	0.999811309999758	0.000931429606777097	3	174	ribonucleoprotein complex assembly	BP	0.9999999999	0.0766460295885502	BP ribonucleoprotein complex assembly
GO:0019693	0.999692594461067	0.000952912281496664	7	263	ribose phosphate metabolic process	BP	0.9999999999	0.0778910498895373	BP ribose phosphate metabolic process
GO:0009526	0.999597879525435	0.000985227619163869	12	356	plastid envelope	CC	0.9999999999	0.0799991777388623	CC plastid envelope
GO:0009150	0.999714491780616	0.00104121458134202	5	219	purine ribonucleotide metabolic process	BP	0.9999999999	0.0839890261962797	BP purine ribonucleotide metabolic process
GO:0006400	1	0.00117861983631055	0	85	tRNA modification	BP	0.9999999999	0.0944048322832433	BP tRNA modification
GO:0009941	0.999510623589835	0.00118573886074704	12	352	chloroplast envelope	CC	0.9999999999	0.0944048322832433	CC chloroplast envelope
GO:0044451	0.99938003403064	0.00125170324003892	20	494	nucleoplasm part	CC	0.9999999999	0.099013764039466	CC nucleoplasm part
GO:0015935	1	0.00128329367894283	0	89	small ribosomal subunit	CC	0.9999999999	0.100708277969778	CC small ribosomal subunit
GO:0019866	0.999574980407186	0.00128955220954695	7	255	organelle inner membrane	CC	0.9999999999	0.100708277969778	CC organelle inner membrane
GO:0009814	0.999453949698836	0.00146629074824675	9	298	defense response, incompatible interaction	BP	0.9999999999	0.113786018128186	BP defense response, incompatible interaction
GO:0046390	0.999754829271713	0.00150267239408886	2	145	ribose phosphate biosynthetic process	BP	0.9999999999	0.115875888200777	BP ribose phosphate biosynthetic process
GO:0000166	0.998761544691495	0.00155177941668408	228	3771	nucleotide binding	MF	0.9999999999	0.118176195204742	MF nucleotide binding
GO:1901265	0.998761544691495	0.00155177941668408	228	3771	nucleoside phosphate binding	MF	0.9999999999	0.118176195204742	MF nucleoside phosphate binding
GO:0072594	0.999487819444159	0.00164284886885537	6	230	establishment of protein localization to organelle	BP	0.9999999999	0.12433932087059	BP establishment of protein localization to organelle
GO:0022900	1	0.00181830396975559	0	83	electron transport chain	BP	0.9999999999	0.136515525102907	BP electron transport chain
GO:0006650	0.999696427180637	0.00182599674715575	2	137	glycerophospholipid metabolic process	BP	0.9999999999	0.136515525102907	BP glycerophospholipid metabolic process
GO:0009260	0.999689476139662	0.00186154811394769	2	142	ribonucleotide biosynthetic process	BP	0.9999999999	0.138329948030985	BP ribonucleotide biosynthetic process
GO:0016788	0.998326930033471	0.00228241909014624	105	2031	hydrolase activity, acting on ester bonds	MF	0.9999999999	0.167086776152134	MF hydrolase activity, acting on ester bonds
GO:0065002	1	0.00228941998153157	0	81	intracellular protein transmembrane transport	BP	0.9999999999	0.167086776152134	BP intracellular protein transmembrane transport
GO:0071806	1	0.00228941998153157	0	81	protein transmembrane transport	BP	0.9999999999	0.167086776152134	BP protein transmembrane transport
GO:0046034	0.999758716110164	0.00233470008846408	1	106	ATP metabolic process	BP	0.9999999999	0.16938318215774	BP ATP metabolic process
GO:0044455	0.999593378621684	0.00237398336451919	2	141	mitochondrial membrane part	CC	0.9999999999	0.17122005901394	CC mitochondrial membrane part
GO:0022613	1	0.00242917914731282	0	81	ribonucleoprotein complex biogenesis	BP	0.9999999999	0.174176406580132	BP ribonucleoprotein complex biogenesis
GO:0009657	0.999153102912679	0.00245036048877958	7	235	plastid organization	BP	0.9999999999	0.174673662517014	BP plastid organization
GO:0006353	1	0.00250621047590976	0	76	DNA-templated transcription, termination	BP	0.9999999999	0.177622234942946	BP DNA-templated transcription, termination
GO:0022625	1	0.00254495919456944	0	81	cytosolic large ribosomal subunit	CC	0.9999999999	0.17933186600354	CC cytosolic large ribosomal subunit
GO:0019637	0.998445614551176	0.00271576105676823	29	634	organophosphate metabolic process	BP	0.9999999999	0.190273978954488	BP organophosphate metabolic process
GO:1902589	0.999011367099166	0.00282775676999574	7	234	NA	NA	0.9999999999	0.19699503270976	none
GO:0072521	0.998921253196759	0.00290158635598927	8	259	purine-containing compound metabolic process	BP	0.9999999999	0.20099632943946	BP purine-containing compound metabolic process
GO:0098588	0.997987361587642	0.00294552621864686	65	1211	bounding membrane of organelle	CC	0.9999999999	0.202893803184433	CC bounding membrane of organelle
GO:0071704	0.997379806467258	0.00300744054562982	635	9672	organic substance metabolic process	BP	0.9999999999	0.206001276703728	BP organic substance metabolic process
GO:0098798	0.999647809167734	0.00326065405219257	1	109	mitochondrial protein complex	CC	0.9999999999	0.222104885188517	CC mitochondrial protein complex
GO:0009161	0.999246091721344	0.00330226722142339	3	150	ribonucleoside monophosphate metabolic process	BP	0.9999999999	0.223696676253437	BP ribonucleoside monophosphate metabolic process
GO:0005759	0.999618810338611	0.00350564880199822	1	101	mitochondrial matrix	CC	0.9999999999	0.235580178672279	CC mitochondrial matrix
GO:0015979	0.999616938969174	0.0035161220697355	1	105	photosynthesis	BP	0.9999999999	0.235580178672279	BP photosynthesis
GO:0006897	0.999355921035074	0.00360009578076699	2	125	endocytosis	BP	0.9999999999	0.239895512869479	BP endocytosis
GO:1901564	0.996972362627657	0.00367624016126717	268	4185	organonitrogen compound metabolic process	BP	0.9999999999	0.243645300634037	BP organonitrogen compound metabolic process
GO:0043167	0.996767183920733	0.00373656246496944	529	8224	ion binding	MF	0.9999999999	0.246311787005324	MF ion binding
GO:0006839	1	0.00382714566734096	0	74	mitochondrial transport	BP	0.9999999999	0.250933866455976	BP mitochondrial transport
GO:0009199	0.999305230243217	0.00385334465147601	2	124	ribonucleoside triphosphate metabolic process	BP	0.9999999999	0.251307759424188	BP ribonucleoside triphosphate metabolic process
GO:0090407	0.998112624323538	0.00400436748058494	14	364	organophosphate biosynthetic process	BP	0.9999999999	0.259775395129376	BP organophosphate biosynthetic process
GO:0036094	0.996662998633423	0.00407363749835201	246	3965	small molecule binding	MF	0.9999999999	0.262878259827863	MF small molecule binding
GO:0016604	0.998582158224399	0.0042131522411534	6	202	nuclear body	CC	0.9999999999	0.270457903815612	CC nuclear body
GO:0000375	0.99857684654761	0.00457903759983944	5	184	RNA splicing, via transesterification reactions	BP	0.9999999999	0.292414479227247	BP RNA splicing, via transesterification reactions
GO:0043169	0.996030796123376	0.00473438886535406	313	5098	cation binding	MF	0.9999999999	0.300768610767389	MF cation binding
GO:0046872	0.995963516825658	0.00481669633471156	310	5053	metal ion binding	MF	0.9999999999	0.304420174020095	MF metal ion binding
GO:0000377	0.998479875638889	0.00486342513340776	5	183	RNA splicing, via transesterification reactions with bulged adenosine as nucleophile	BP	0.9999999999	0.305797208003654	BP RNA splicing, via transesterification reactions with bulged adenosine as nucleophile
GO:0046486	0.998469944302823	0.00488950331820028	5	187	glycerolipid metabolic process	BP	0.9999999999	0.305868368288029	BP glycerolipid metabolic process
GO:0009756	0.999419925828837	0.00508389117054225	1	94	carbohydrate mediated signaling	BP	0.9999999999	0.313699693185668	BP carbohydrate mediated signaling
GO:0010182	0.999419925828837	0.00508389117054225	1	94	sugar mediated signaling pathway	BP	0.9999999999	0.313699693185668	BP sugar mediated signaling pathway
GO:0006164	0.999049851936681	0.00509144759350362	2	126	purine nucleotide biosynthetic process	BP	0.9999999999	0.313699693185668	BP purine nucleotide biosynthetic process
GO:0009144	0.998966683360584	0.00549715675355319	2	118	purine nucleoside triphosphate metabolic process	BP	0.9999999999	0.337003194776578	BP purine nucleoside triphosphate metabolic process
GO:0030659	1	0.00554798886094501	0	68	cytoplasmic vesicle membrane	CC	0.9999999999	0.338427320517646	CC cytoplasmic vesicle membrane
GO:0009108	0.998591832979047	0.00580747521236153	3	141	coenzyme biosynthetic process	BP	0.9999999999	0.352502245439429	BP coenzyme biosynthetic process
GO:0006888	0.999316266050932	0.00587055061842072	1	94	ER to Golgi vesicle-mediated transport	BP	0.9999999999	0.354575473558899	BP ER to Golgi vesicle-mediated transport
GO:0005622	0.998495092099496	0.00616146039928919	3	143	intracellular	CC	0.9999999999	0.370321891939631	CC intracellular
GO:0009152	0.998800634290566	0.00626647820894222	2	123	purine ribonucleotide biosynthetic process	BP	0.9999999999	0.374796533267515	BP purine ribonucleotide biosynthetic process
GO:0009205	0.9987328064336	0.00659337731676703	2	115	purine ribonucleoside triphosphate metabolic process	BP	0.9999999999	0.391585217980852	BP purine ribonucleoside triphosphate metabolic process
GO:0008173	1	0.00661105457320254	0	66	RNA methyltransferase activity	MF	0.9999999999	0.391585217980852	MF RNA methyltransferase activity
GO:0048284	0.999191960699785	0.0068020116052092	1	90	organelle fusion	BP	0.9999999999	0.400958962939759	BP organelle fusion
GO:0051345	1	0.00690672317245279	0	62	positive regulation of hydrolase activity	BP	0.9999999999	0.405183410609778	BP positive regulation of hydrolase activity
GO:0009658	0.997243086072778	0.00728339194978875	7	213	chloroplast organization	BP	0.9999999999	0.425246041411238	BP chloroplast organization
GO:0004386	0.997069140872409	0.00731820661910972	8	236	helicase activity	MF	0.9999999999	0.425253703113291	MF helicase activity
GO:0000502	1	0.00762123674777963	0	65	proteasome complex	CC	0.9999999999	0.437586123568477	CC proteasome complex
GO:1905369	1	0.00762123674777963	0	65	endopeptidase complex	CC	0.9999999999	0.437586123568477	CC endopeptidase complex
GO:0009126	0.998080052105274	0.00767319277116243	3	136	purine nucleoside monophosphate metabolic process	BP	0.9999999999	0.437586123568477	BP purine nucleoside monophosphate metabolic process
GO:0009167	0.998080052105274	0.00767319277116243	3	136	purine ribonucleoside monophosphate metabolic process	BP	0.9999999999	0.437586123568477	BP purine ribonucleoside monophosphate metabolic process
GO:0022627	1	0.00795245367635537	0	65	cytosolic small ribosomal subunit	CC	0.9999999999	0.451412196878672	CC cytosolic small ribosomal subunit
GO:0044743	1	0.00818329932311698	0	64	protein transmembrane import into intracellular organelle	BP	0.9999999999	0.462375267284504	BP protein transmembrane import into intracellular organelle
GO:0019751	1	0.0088738161790382	0	62	polyol metabolic process	BP	0.9999999999	0.499091101702694	BP polyol metabolic process
GO:0043168	0.992446666916219	0.00906481343507	247	3916	anion binding	MF	0.9999999999	0.507505376837412	MF anion binding
GO:0033014	1	0.00911149770430873	0	61	tetrapyrrole biosynthetic process	BP	0.9999999999	0.507800333420588	BP tetrapyrrole biosynthetic process
GO:0005654	0.995504641851834	0.00922711075775928	13	319	nucleoplasm	CC	0.9999999999	0.511916764709894	CC nucleoplasm
GO:0080008	1	0.00972775187846678	0	61	Cul4-RING E3 ubiquitin ligase complex	CC	0.9999999999	0.537261107125591	CC Cul4-RING E3 ubiquitin ligase complex
GO:1902494	0.992958334141834	0.0103981677950795	47	877	catalytic complex	CC	0.9999999999	0.571712714508831	CC catalytic complex
GO:0006733	0.997141623371396	0.0109514864348876	3	130	oxidoreduction coenzyme metabolic process	BP	0.9999999999	0.599447210616773	BP oxidoreduction coenzyme metabolic process
GO:0061025	1	0.0110988686282572	0	56	membrane fusion	BP	0.9999999999	0.604557638311144	BP membrane fusion
GO:0006090	0.998575546902707	0.011143465154418	1	84	pyruvate metabolic process	BP	0.9999999999	0.604557638311144	BP pyruvate metabolic process
GO:0008026	0.998557003230546	0.0112729822624312	1	83	ATP-dependent helicase activity	MF	0.9999999999	0.606219454033634	MF ATP-dependent helicase activity
GO:0070035	0.998557003230546	0.0112729822624312	1	83	purine NTP-dependent helicase activity	MF	0.9999999999	0.606219454033634	MF purine NTP-dependent helicase activity
GO:0051716	0.99164428267095	0.0113418378816565	77	1328	cellular response to stimulus	BP	0.9999999999	0.607258839593844	BP cellular response to stimulus
GO:0098800	0.998498665312347	0.011632986926166	1	90	inner mitochondrial membrane protein complex	CC	0.9999999999	0.6201393595727	CC inner mitochondrial membrane protein complex
GO:0001510	1	0.0118422362063501	0	57	RNA methylation	BP	0.9999999999	0.628561290588996	BP RNA methylation
GO:0006753	0.993702736181808	0.0121052863278515	15	354	nucleoside phosphate metabolic process	BP	0.9999999999	0.639753946835288	BP nucleoside phosphate metabolic process
GO:0019867	0.997425591706833	0.0123330653927201	2	108	outer membrane	CC	0.9999999999	0.64316951854199	CC outer membrane
GO:0031974	0.995064886839187	0.0123975822103359	7	209	membrane-enclosed lumen	CC	0.9999999999	0.64316951854199	CC membrane-enclosed lumen
GO:0043233	0.995064886839187	0.0123975822103359	7	209	organelle lumen	CC	0.9999999999	0.64316951854199	CC organelle lumen
GO:0070013	0.995064886839187	0.0123975822103359	7	209	intracellular organelle lumen	CC	0.9999999999	0.64316951854199	CC intracellular organelle lumen
GO:0043227	0.988970471050533	0.012432197691416	606	8954	membrane-bounded organelle	CC	0.9999999999	0.64316951854199	CC membrane-bounded organelle
GO:0072657	0.997360337714938	0.0126209566364857	2	104	protein localization to membrane	BP	0.9999999999	0.650191383697275	BP protein localization to membrane
GO:0043038	1	0.0129823967776155	0	57	amino acid activation	BP	0.9999999999	0.663238195376432	BP amino acid activation
GO:0043039	1	0.0129823967776155	0	57	tRNA aminoacylation	BP	0.9999999999	0.663238195376432	BP tRNA aminoacylation
GO:0046488	0.998277552201584	0.0131313392564155	1	82	phosphatidylinositol metabolic process	BP	0.9999999999	0.668063695530748	BP phosphatidylinositol metabolic process
GO:0033013	0.99825896857475	0.013247354054702	1	83	tetrapyrrole metabolic process	BP	0.9999999999	0.671181025060749	BP tetrapyrrole metabolic process
GO:0009117	0.992953671159548	0.0134409068638827	15	351	nucleotide metabolic process	BP	0.9999999999	0.678185016699861	BP nucleotide metabolic process
GO:0009063	0.99820111999234	0.0136410352426229	1	80	cellular amino acid catabolic process	BP	0.9999999999	0.685462020941799	BP cellular amino acid catabolic process
GO:1902531	0.997092168852276	0.0137429556483494	2	102	regulation of intracellular signal transduction	BP	0.9999999999	0.687764813079234	BP regulation of intracellular signal transduction
GO:0006605	0.995013807530039	0.0142896295827024	5	166	protein targeting	BP	0.9999999999	0.712216050054937	BP protein targeting
GO:0003743	0.998074605606719	0.0144350221603615	1	84	translation initiation factor activity	MF	0.9999999999	0.715318436741943	MF translation initiation factor activity
GO:0006779	1	0.0144685565869017	0	55	porphyrin-containing compound biosynthetic process	BP	0.9999999999	0.715318436741943	BP porphyrin-containing compound biosynthetic process
GO:0044801	1	0.015542082929559	0	52	NA	NA	0.9999999999	0.765307143772381	none
GO:1901605	0.99178992270959	0.0165191469101846	12	287	alpha-amino acid metabolic process	BP	0.9999999999	0.810165041063092	BP alpha-amino acid metabolic process
GO:0030684	0.997695000773169	0.0168535285509313	1	81	preribosome	CC	0.9999999999	0.822714131593689	CC preribosome
GO:0022626	0.997682889994461	0.0169092212023171	1	84	cytosolic ribosome	CC	0.9999999999	0.822714131593689	CC cytosolic ribosome
GO:0098803	1	0.0182035227065226	0	54	respiratory chain complex	CC	0.9999999999	0.88218731978132	CC respiratory chain complex
GO:1990542	1	0.0182964504272215	0	54	mitochondrial transmembrane transport	BP	0.9999999999	0.883199916095131	BP mitochondrial transmembrane transport
GO:0031968	0.995889405153023	0.0185789026917968	2	101	organelle outer membrane	CC	0.9999999999	0.891561405339684	CC organelle outer membrane
GO:0031123	0.997408073376356	0.0186543754798514	1	77	RNA 3'-end processing	BP	0.9999999999	0.891561405339684	BP RNA 3'-end processing
GO:0042170	0.990874686134725	0.0186878134876681	11	268	plastid membrane	CC	0.9999999999	0.891561405339684	CC plastid membrane
GO:0006778	0.997363957413872	0.0189155970746017	1	78	porphyrin-containing compound metabolic process	BP	0.9999999999	0.898930758649968	BP porphyrin-containing compound metabolic process
GO:0004812	1	0.0192794961610457	0	52	aminoacyl-tRNA ligase activity	MF	0.9999999999	0.899635224753474	MF aminoacyl-tRNA ligase activity
GO:0006418	1	0.0192794961610457	0	52	tRNA aminoacylation for protein translation	BP	0.9999999999	0.899635224753474	BP tRNA aminoacylation for protein translation
GO:0016875	1	0.0192794961610457	0	52	ligase activity, forming carbon-oxygen bonds	MF	0.9999999999	0.899635224753474	MF ligase activity, forming carbon-oxygen bonds
GO:0016876	1	0.0192794961610457	0	52	NA	NA	0.9999999999	0.899635224753474	none
GO:0000398	0.992991599749157	0.0194120035146851	5	157	mRNA splicing, via spliceosome	BP	0.9999999999	0.899635224753474	BP mRNA splicing, via spliceosome
GO:0019904	0.997280950158204	0.0194120385178098	1	79	protein domain specific binding	MF	0.9999999999	0.899635224753474	MF protein domain specific binding
GO:0007166	1	0.0194440367473836	0	49	cell surface receptor signaling pathway	BP	0.9999999999	0.899635224753474	BP cell surface receptor signaling pathway
GO:0055086	0.988730037965537	0.019582021068572	19	406	nucleobase-containing small molecule metabolic process	BP	0.9999999999	0.902613384668274	BP nucleobase-containing small molecule metabolic process
GO:0098805	0.98623092934788	0.0197259627667865	47	848	whole membrane	CC	0.9999999999	0.905842807054566	CC whole membrane
GO:0009123	0.99278161246054	0.0199274119305589	5	158	nucleoside monophosphate metabolic process	BP	0.9999999999	0.908644509453042	BP nucleoside monophosphate metabolic process
GO:0006281	0.988364172068743	0.019935190689411	20	414	DNA repair	BP	0.9999999999	0.908644509453042	BP DNA repair
GO:0080135	0.994214910167883	0.02044946022159	3	120	regulation of cellular response to stress	BP	0.9999999999	0.928632710284871	BP regulation of cellular response to stress
GO:0032196	0.99519658531556	0.0211543626054507	2	122	transposition	BP	0.9999999999	0.957098302234063	BP transposition
GO:1901606	0.996858572227381	0.0219954108565511	1	73	alpha-amino acid catabolic process	BP	0.9999999999	0.991491663647694	BP alpha-amino acid catabolic process
GO:0030135	1	0.0224525898600118	0	47	coated vesicle	CC	0.9999999999	0.9999999999	CC coated vesicle
GO:0015931	0.991693561852866	0.0225855871127843	5	158	nucleobase-containing compound transport	BP	0.9999999999	0.9999999999	BP nucleobase-containing compound transport
GO:0006413	1	0.0226157887675065	0	52	translational initiation	BP	0.9999999999	0.9999999999	BP translational initiation
GO:0043231	0.979703905252968	0.0226675609856946	598	8771	intracellular membrane-bounded organelle	CC	0.9999999999	0.9999999999	CC intracellular membrane-bounded organelle
GO:0060589	0.994735310116634	0.023046629115474	2	96	nucleoside-triphosphatase regulator activity	MF	0.9999999999	0.9999999999	MF nucleoside-triphosphatase regulator activity
GO:0005794	0.984345741892961	0.0232132680755869	37	678	Golgi apparatus	CC	0.9999999999	0.9999999999	CC Golgi apparatus
GO:0031201	1	0.0240954323321904	0	48	SNARE complex	CC	0.9999999999	0.9999999999	CC SNARE complex
GO:0019362	0.993028681862089	0.0241097609364633	3	114	pyridine nucleotide metabolic process	BP	0.9999999999	0.9999999999	BP pyridine nucleotide metabolic process
GO:0016866	1	0.0249251108043993	0	44	intramolecular transferase activity	MF	0.9999999999	0.9999999999	MF intramolecular transferase activity
GO:0032970	1	0.0250881839656269	0	48	regulation of actin filament-based process	BP	0.9999999999	0.9999999999	BP regulation of actin filament-based process
GO:0006913	0.992547920716782	0.0255303734949294	3	118	nucleocytoplasmic transport	BP	0.9999999999	0.9999999999	BP nucleocytoplasmic transport
GO:0051169	0.992547920716782	0.0255303734949294	3	118	nuclear transport	BP	0.9999999999	0.9999999999	BP nuclear transport
GO:0046496	0.992544975842192	0.025569727442354	3	113	nicotinamide nucleotide metabolic process	BP	0.9999999999	0.9999999999	BP nicotinamide nucleotide metabolic process
GO:0003724	1	0.0255788831866006	0	46	RNA helicase activity	MF	0.9999999999	0.9999999999	MF RNA helicase activity
GO:0000149	1	0.0257426212887325	0	48	SNARE binding	MF	0.9999999999	0.9999999999	MF SNARE binding
GO:0030695	0.996190773674703	0.0259004051659025	1	71	GTPase regulator activity	MF	0.9999999999	0.9999999999	MF GTPase regulator activity
GO:0046939	0.996170874898231	0.0260266665840494	1	70	nucleotide phosphorylation	BP	0.9999999999	0.9999999999	BP nucleotide phosphorylation
GO:0098791	0.986883276473132	0.0260668395525332	11	259	Golgi subcompartment	CC	0.9999999999	0.9999999999	CC Golgi subcompartment
GO:0031410	0.983285162424623	0.0266244320679511	25	485	cytoplasmic vesicle	CC	0.9999999999	0.9999999999	CC cytoplasmic vesicle
GO:0031969	0.986310132026338	0.0271067412579509	11	258	chloroplast membrane	CC	0.9999999999	0.9999999999	CC chloroplast membrane
GO:0032956	1	0.027416225779964	0	47	regulation of actin cytoskeleton organization	BP	0.9999999999	0.9999999999	BP regulation of actin cytoskeleton organization
GO:0042254	1	0.0280731631450471	0	47	ribosome biogenesis	BP	0.9999999999	0.9999999999	BP ribosome biogenesis
GO:0070585	1	0.0282988050872324	0	48	protein localization to mitochondrion	BP	0.9999999999	0.9999999999	BP protein localization to mitochondrion
GO:0072655	1	0.0282988050872324	0	48	establishment of protein localization to mitochondrion	BP	0.9999999999	0.9999999999	BP establishment of protein localization to mitochondrion
GO:0033554	0.978574902685258	0.0285632073909873	67	1132	cellular response to stress	BP	0.9999999999	0.9999999999	BP cellular response to stress
GO:0072522	0.99018633338336	0.0286592799416611	4	137	purine-containing compound biosynthetic process	BP	0.9999999999	0.9999999999	BP purine-containing compound biosynthetic process
GO:0009132	0.995691937729253	0.0287458436295773	1	69	nucleoside diphosphate metabolic process	BP	0.9999999999	0.9999999999	BP nucleoside diphosphate metabolic process
GO:0007005	0.990128756160489	0.0288342012804805	4	132	mitochondrion organization	BP	0.9999999999	0.9999999999	BP mitochondrion organization
GO:0090174	1	0.0289244307156888	0	45	organelle membrane fusion	BP	0.9999999999	0.9999999999	BP organelle membrane fusion
GO:0003729	0.984089505924957	0.0291215350799162	14	303	mRNA binding	MF	0.9999999999	0.9999999999	MF mRNA binding
GO:1901293	0.987119163557695	0.0295587479884191	7	192	nucleoside phosphate biosynthetic process	BP	0.9999999999	0.9999999999	BP nucleoside phosphate biosynthetic process
GO:0008081	1	0.0299993351409766	0	46	phosphoric diester hydrolase activity	MF	0.9999999999	0.9999999999	MF phosphoric diester hydrolase activity
GO:0006096	0.995459550225511	0.0300528681710811	1	68	glycolytic process	BP	0.9999999999	0.9999999999	BP glycolytic process
GO:0006165	0.995459550225511	0.0300528681710811	1	68	nucleoside diphosphate phosphorylation	BP	0.9999999999	0.9999999999	BP nucleoside diphosphate phosphorylation
GO:0006757	0.995459550225511	0.0300528681710811	1	68	ATP generation from ADP	BP	0.9999999999	0.9999999999	BP ATP generation from ADP
GO:0009135	0.995459550225511	0.0300528681710811	1	68	purine nucleoside diphosphate metabolic process	BP	0.9999999999	0.9999999999	BP purine nucleoside diphosphate metabolic process
GO:0009179	0.995459550225511	0.0300528681710811	1	68	purine ribonucleoside diphosphate metabolic process	BP	0.9999999999	0.9999999999	BP purine ribonucleoside diphosphate metabolic process
GO:0009185	0.995459550225511	0.0300528681710811	1	68	ribonucleoside diphosphate metabolic process	BP	0.9999999999	0.9999999999	BP ribonucleoside diphosphate metabolic process
GO:0046031	0.995459550225511	0.0300528681710811	1	68	ADP metabolic process	BP	0.9999999999	0.9999999999	BP ADP metabolic process
GO:1901699	0.995442156903915	0.0300921442175517	1	72	cellular response to nitrogen compound	BP	0.9999999999	0.9999999999	BP cellular response to nitrogen compound
GO:0034504	0.995328174090112	0.0307482233968114	1	70	protein localization to nucleus	BP	0.9999999999	0.9999999999	BP protein localization to nucleus
GO:0008152	0.971935131904613	0.0309708880609401	708	10407	metabolic process	BP	0.9999999999	0.9999999999	BP metabolic process
GO:0009165	0.986398831868321	0.0310402664876974	7	191	nucleotide biosynthetic process	BP	0.9999999999	0.9999999999	BP nucleotide biosynthetic process
GO:0005096	0.995182232369127	0.0315788793630209	1	68	GTPase activator activity	MF	0.9999999999	0.9999999999	MF GTPase activator activity
GO:0097435	0.990318716381955	0.0320783245788059	3	115	supramolecular fiber organization	BP	0.9999999999	0.9999999999	BP supramolecular fiber organization
GO:0005484	1	0.0328732290015593	0	44	SNAP receptor activity	MF	0.9999999999	0.9999999999	MF SNAP receptor activity
GO:0022406	1	0.0330443142591099	0	44	membrane docking	BP	0.9999999999	0.9999999999	BP membrane docking
GO:0005815	0.991905204506282	0.0334058543935557	2	89	microtubule organizing center	CC	0.9999999999	0.9999999999	CC microtubule organizing center
GO:0008186	1	0.0336507732265937	0	43	RNA-dependent ATPase activity	MF	0.9999999999	0.9999999999	MF RNA-dependent ATPase activity
GO:0072524	0.988210814885639	0.0337346967768555	4	126	pyridine-containing compound metabolic process	BP	0.9999999999	0.9999999999	BP pyridine-containing compound metabolic process
GO:0016874	0.983432903956087	0.0342103145109028	9	223	ligase activity	MF	0.9999999999	0.9999999999	MF ligase activity
GO:0032197	0.991466224111489	0.0347256164596181	2	113	transposition, RNA-mediated	BP	0.9999999999	0.9999999999	BP transposition, RNA-mediated
GO:0072350	1	0.0349857681677809	0	44	tricarboxylic acid metabolic process	BP	0.9999999999	0.9999999999	BP tricarboxylic acid metabolic process
GO:0008094	0.991256408630583	0.0356978954918237	2	87	DNA-dependent ATPase activity	MF	0.9999999999	0.9999999999	MF DNA-dependent ATPase activity
GO:0030117	1	0.035944572786378	0	44	membrane coat	CC	0.9999999999	0.9999999999	CC membrane coat
GO:0044433	0.978663140403775	0.0368969255818571	16	332	cytoplasmic vesicle part	CC	0.9999999999	0.9999999999	CC cytoplasmic vesicle part
GO:1990204	0.990833416602069	0.0371363908694192	2	89	oxidoreductase complex	CC	0.9999999999	0.9999999999	CC oxidoreductase complex
GO:0031425	1	0.0372891085600601	0	44	chloroplast RNA processing	BP	0.9999999999	0.9999999999	BP chloroplast RNA processing
GO:0018130	0.973109567104277	0.0373938435268007	46	801	heterocycle biosynthetic process	BP	0.9999999999	0.9999999999	BP heterocycle biosynthetic process
GO:0009081	1	0.0376688310894027	0	43	branched-chain amino acid metabolic process	BP	0.9999999999	0.9999999999	BP branched-chain amino acid metabolic process
GO:0009187	1	0.0377753996185498	0	46	cyclic nucleotide metabolic process	BP	0.9999999999	0.9999999999	BP cyclic nucleotide metabolic process
GO:0009295	0.994015708460304	0.0379181507121755	1	63	nucleoid	CC	0.9999999999	0.9999999999	CC nucleoid
GO:0016810	0.988186192350037	0.0381896132039441	3	106	hydrolase activity, acting on carbon-nitrogen (but not peptide) bonds	MF	0.9999999999	0.9999999999	MF hydrolase activity, acting on carbon-nitrogen (but not peptide) bonds
GO:0006974	0.975362653432888	0.0382656440285446	25	472	cellular response to DNA damage stimulus	BP	0.9999999999	0.9999999999	BP cellular response to DNA damage stimulus
GO:0046474	0.993915179047842	0.0383848141739089	1	66	glycerophospholipid biosynthetic process	BP	0.9999999999	0.9999999999	BP glycerophospholipid biosynthetic process
GO:0044431	0.973694115687839	0.038648013399506	33	599	Golgi apparatus part	CC	0.9999999999	0.9999999999	CC Golgi apparatus part
GO:0097708	0.974219323544177	0.0396176413507942	26	486	intracellular vesicle	CC	0.9999999999	0.9999999999	CC intracellular vesicle
GO:0008565	0.990057673683675	0.039827917820968	2	86	protein transporter activity	MF	0.9999999999	0.9999999999	MF protein transporter activity
GO:0004004	1	0.0398517269287748	0	41	ATP-dependent RNA helicase activity	MF	0.9999999999	0.9999999999	MF ATP-dependent RNA helicase activity
GO:0009190	1	0.0405798089132849	0	45	cyclic nucleotide biosynthetic process	BP	0.9999999999	0.9999999999	BP cyclic nucleotide biosynthetic process
GO:0052652	1	0.0405798089132849	0	45	cyclic purine nucleotide metabolic process	BP	0.9999999999	0.9999999999	BP cyclic purine nucleotide metabolic process
GO:0044282	0.97867588673036	0.0405881944137835	11	251	small molecule catabolic process	BP	0.9999999999	0.9999999999	BP small molecule catabolic process
GO:0022904	1	0.0408469700563218	0	42	respiratory electron transport chain	BP	0.9999999999	0.9999999999	BP respiratory electron transport chain
GO:0000027	1	0.0412216056519016	0	43	ribosomal large subunit assembly	BP	0.9999999999	0.9999999999	BP ribosomal large subunit assembly
GO:1900865	1	0.0412317552195237	0	41	chloroplast RNA modification	BP	0.9999999999	0.9999999999	BP chloroplast RNA modification
GO:0032879	0.977128065035758	0.0413982509804963	13	280	regulation of localization	BP	0.9999999999	0.9999999999	BP regulation of localization
GO:0070469	1	0.0424649306641776	0	44	respiratory chain	CC	0.9999999999	0.9999999999	CC respiratory chain
GO:0042981	0.993123499652184	0.0425345875278511	1	63	regulation of apoptotic process	BP	0.9999999999	0.9999999999	BP regulation of apoptotic process
GO:0044089	0.993091659646616	0.0426529769091546	1	65	positive regulation of cellular component biogenesis	BP	0.9999999999	0.9999999999	BP positive regulation of cellular component biogenesis
GO:0015995	1	0.0427057476931238	0	42	chlorophyll biosynthetic process	BP	0.9999999999	0.9999999999	BP chlorophyll biosynthetic process
GO:0031982	0.971256951844452	0.0429731614741979	29	529	vesicle	CC	0.9999999999	0.9999999999	CC vesicle
GO:0016853	0.976846867248084	0.0437462989995362	11	246	isomerase activity	MF	0.9999999999	0.9999999999	MF isomerase activity
GO:0009378	1	0.0437803223285185	0	38	four-way junction helicase activity	MF	0.9999999999	0.9999999999	MF four-way junction helicase activity
GO:0043087	1	0.0441320122363765	0	40	regulation of GTPase activity	BP	0.9999999999	0.9999999999	BP regulation of GTPase activity
GO:0016607	0.982340257146151	0.0441845036756043	5	134	nuclear speck	CC	0.9999999999	0.9999999999	CC nuclear speck
GO:0006171	1	0.0443448537764551	0	44	cAMP biosynthetic process	BP	0.9999999999	0.9999999999	BP cAMP biosynthetic process
GO:0046058	1	0.0443448537764551	0	44	cAMP metabolic process	BP	0.9999999999	0.9999999999	BP cAMP metabolic process
GO:0034654	0.969437391666172	0.04472622096491	32	580	nucleobase-containing compound biosynthetic process	BP	0.9999999999	0.9999999999	BP nucleobase-containing compound biosynthetic process
GO:0008064	1	0.044801972852815	0	41	regulation of actin polymerization or depolymerization	BP	0.9999999999	0.9999999999	BP regulation of actin polymerization or depolymerization
GO:0030832	1	0.044801972852815	0	41	regulation of actin filament length	BP	0.9999999999	0.9999999999	BP regulation of actin filament length
GO:0016197	0.988535352104389	0.0449456020969871	2	85	endosomal transport	BP	0.9999999999	0.9999999999	BP endosomal transport
GO:0006906	1	0.045075376950689	0	40	vesicle fusion	BP	0.9999999999	0.9999999999	BP vesicle fusion
GO:1905368	0.988417806234011	0.0453041736261265	2	87	peptidase complex	CC	0.9999999999	0.9999999999	CC peptidase complex
GO:0004197	0.992544327218502	0.0453749398534108	1	67	cysteine-type endopeptidase activity	MF	0.9999999999	0.9999999999	MF cysteine-type endopeptidase activity
GO:0030490	1	0.0457263606779865	0	41	maturation of SSU-rRNA	BP	0.9999999999	0.9999999999	BP maturation of SSU-rRNA
GO:0006898	0.992439731321168	0.0459879081745562	1	63	receptor-mediated endocytosis	BP	0.9999999999	0.9999999999	BP receptor-mediated endocytosis
GO:0016311	0.985255561600892	0.0462955883739516	3	99	dephosphorylation	BP	0.9999999999	0.9999999999	BP dephosphorylation
GO:0006099	1	0.0474092144370723	0	40	tricarboxylic acid cycle	BP	0.9999999999	0.9999999999	BP tricarboxylic acid cycle
GO:0006101	1	0.0474092144370723	0	40	citrate metabolic process	BP	0.9999999999	0.9999999999	BP citrate metabolic process
GO:0019538	0.959390532282045	0.0474113844246895	206	3088	protein metabolic process	BP	0.9999999999	0.9999999999	BP protein metabolic process
GO:0090150	0.987764641306441	0.0475138511781299	2	83	establishment of protein localization to membrane	BP	0.9999999999	0.9999999999	BP establishment of protein localization to membrane
GO:0051049	0.974794081124388	0.0484896928744276	10	228	regulation of transport	BP	0.9999999999	0.9999999999	BP regulation of transport
GO:0008757	0.975335792558312	0.0490012083624107	9	209	S-adenosylmethionine-dependent methyltransferase activity	MF	0.9999999999	0.9999999999	MF S-adenosylmethionine-dependent methyltransferase activity
GO:0008483	1	0.0493194259054599	0	37	transaminase activity	MF	0.9999999999	0.9999999999	MF transaminase activity
GO:0016769	1	0.0493194259054599	0	37	transferase activity, transferring nitrogenous groups	MF	0.9999999999	0.9999999999	MF transferase activity, transferring nitrogenous groups
GO:0016553	1	0.0494956326607897	0	42	base conversion or substitution editing	BP	0.9999999999	0.9999999999	BP base conversion or substitution editing
GO:0016554	1	0.0494956326607897	0	42	cytidine to uridine editing	BP	0.9999999999	0.9999999999	BP cytidine to uridine editing
GO:0045017	0.983865810671228	0.0499807830506606	3	101	glycerolipid biosynthetic process	BP	0.9999999999	0.9999999999	BP glycerolipid biosynthetic process
