# Supplementary material for: Transcriptional Regulation of Pine Male and Female Cone Initiation and Development: Key Players Identified Through Comparative Transcriptomics
Source: Front Genet. 2022 Mar 18;13:815093. doi: 10.3389/fgene.2022.815093 (PMC8971679; doi:10.3389/fgene.2022.815093)
Supplement: Supplementary file 2 [file DataSheet3.ZIP › SUP_GSEA/salmon.gene.counts.matrix.FC_3_3_vs_MC_2_3.DESeq2.DE_results.P0.001_C2.DE.subset.GOseq.enriched]

category	over_represented_pvalue	under_represented_pvalue	numDEInCat	numInCat	term	ontology	over_represented_FDR	go_term	gene_ids
GO:0005576	2.72578493896604e-34	1	197	1066	extracellular region	CC	3.34208491366626e-30	CC extracellular region	Pdensi_DN10374_c0_g1d334259, Pdensi_DN10697_c0_g1d49317, Pdensi_DN11172_c0_g1, Pdensi_DN11539_c0_g1d336199, Pdensi_DN11589_c0_g1, Pdensi_DN11627_c0_g1d457795, Pdensi_DN11982_c0_g1d337024, Pdensi_DN12452_c0_g1d389970, Pdensi_DN12684_c0_g1d338441, Pdensi_DN12684_c0_g1d338442, Pdensi_DN12747_c0_g2, Pdensi_DN12809_c0_g1, Pdensi_DN13659_c0_g1d340477, Pdensi_DN14043_c1_g1d523607, Pdensi_DN14568_c0_g1, …
GO:0001071	4.53984872136683e-21	1	147	864	NA	NA	1.85543617242262e-17	none	Pdensi_DN11148_c0_g1d335521, Pdensi_DN1115_c0_g1d203093, Pdensi_DN11496_c0_g1d210701, Pdensi_DN11521_c0_g1d336257, Pdensi_DN11635_c0_g1d210913, Pdensi_DN11895_c0_g1, Pdensi_DN12562_c0_g2, Pdensi_DN12603_c0_g1d105849, Pdensi_DN12630_c0_g1d211812, Pdensi_DN12681_c0_g1d338362, Pdensi_DN12869_c0_g1d338718, Pdensi_DN13149_c0_g1d271422, Pdensi_DN13327_c0_g2, Pdensi_DN13570_c0_g1d340125, Pdensi_DN13797_…
GO:0003700	4.53984872136683e-21	1	147	864	DNA-binding transcription factor activity	MF	1.85543617242262e-17	MF DNA-binding transcription factor activity	Pdensi_DN11148_c0_g1d335521, Pdensi_DN1115_c0_g1d203093, Pdensi_DN11496_c0_g1d210701, Pdensi_DN11521_c0_g1d336257, Pdensi_DN11635_c0_g1d210913, Pdensi_DN11895_c0_g1, Pdensi_DN12562_c0_g2, Pdensi_DN12603_c0_g1d105849, Pdensi_DN12630_c0_g1d211812, Pdensi_DN12681_c0_g1d338362, Pdensi_DN12869_c0_g1d338718, Pdensi_DN13149_c0_g1d271422, Pdensi_DN13327_c0_g2, Pdensi_DN13570_c0_g1d340125, Pdensi_DN13797_…
GO:0044767	2.78376739214273e-19	1	278	2201	NA	NA	8.53294299876552e-16	none	Pdensi_DN10201_c1_g2, Pdensi_DN104174_c0_g1, Pdensi_DN10586_c0_g1d209930, Pdensi_DN10751_c0_g1d49359, Pdensi_DN11127_c0_g1d519871, Pdensi_DN1115_c0_g1d203093, Pdensi_DN11496_c0_g1d210701, Pdensi_DN11521_c0_g1d336257, Pdensi_DN11554_c0_g1d520300, Pdensi_DN11589_c0_g1, Pdensi_DN11895_c0_g1, Pdensi_DN12005_c0_g1d337285, Pdensi_DN12213_c0_g1d389462, Pdensi_DN12416_c0_g1d337984, Pdensi_DN12562_c0_g2, …
GO:0032502	3.18697591007962e-18	1	304	2505	developmental process	BP	7.81510232669723e-15	BP developmental process	Pdensi_DN10201_c1_g2, Pdensi_DN104174_c0_g1, Pdensi_DN10586_c0_g1d209930, Pdensi_DN10751_c0_g1d49359, Pdensi_DN10759_c0_g1d334935, Pdensi_DN11127_c0_g1d519871, Pdensi_DN1115_c0_g1d203093, Pdensi_DN11496_c0_g1d210701, Pdensi_DN11521_c0_g1d336257, Pdensi_DN11554_c0_g1d520300, Pdensi_DN11589_c0_g1, Pdensi_DN11895_c0_g1, Pdensi_DN12005_c0_g1d337285, Pdensi_DN12213_c0_g1d389462, Pdensi_DN12416_c0_g1d3…
GO:0044699	1.43318852451899e-15	1	725	7575	NA	NA	2.92872074985456e-12	none	Pdensi_DN10072_c0_g1d386355, Pdensi_DN10201_c1_g2, Pdensi_DN10374_c0_g1d334259, Pdensi_DN104174_c0_g1, Pdensi_DN1041_c0_g1d203043, Pdensi_DN10586_c0_g1d209930, Pdensi_DN10697_c0_g1d49317, Pdensi_DN10751_c0_g1d49359, Pdensi_DN10759_c0_g1d334935, Pdensi_DN10769_c0_g1d267536, Pdensi_DN10914_c0_g1d387447, Pdensi_DN10938_c0_g1d387493, Pdensi_DN11127_c0_g1d519871, Pdensi_DN1115_c0_g1d203093, Pdensi_DN1…
GO:0000975	2.80222698562032e-14	1	67	330	NA	NA	3.81756723007675e-11	none	Pdensi_DN11521_c0_g1d336257, Pdensi_DN12213_c0_g1d389462, Pdensi_DN12603_c0_g1d105849, Pdensi_DN12630_c0_g1d211812, Pdensi_DN13534_c0_g1d51910, Pdensi_DN14863_c0_g1d342967, Pdensi_DN15055_c0_g1d181160, Pdensi_DN15548_c0_g1d54388, Pdensi_DN16340_c0_g1d55657, Pdensi_DN16481_c0_g1d278696, Pdensi_DN16995_c0_g1d215705, Pdensi_DN17635_c0_g1, Pdensi_DN17685_c0_g1d475159, Pdensi_DN17780_c0_g1, Pdensi_DN1…
GO:0001067	2.80222698562032e-14	1	67	330	regulatory region nucleic acid binding	MF	3.81756723007675e-11	MF regulatory region nucleic acid binding	Pdensi_DN11521_c0_g1d336257, Pdensi_DN12213_c0_g1d389462, Pdensi_DN12603_c0_g1d105849, Pdensi_DN12630_c0_g1d211812, Pdensi_DN13534_c0_g1d51910, Pdensi_DN14863_c0_g1d342967, Pdensi_DN15055_c0_g1d181160, Pdensi_DN15548_c0_g1d54388, Pdensi_DN16340_c0_g1d55657, Pdensi_DN16481_c0_g1d278696, Pdensi_DN16995_c0_g1d215705, Pdensi_DN17635_c0_g1, Pdensi_DN17685_c0_g1d475159, Pdensi_DN17780_c0_g1, Pdensi_DN1…
GO:0044212	2.80222698562032e-14	1	67	330	transcription regulatory region DNA binding	MF	3.81756723007675e-11	MF transcription regulatory region DNA binding	Pdensi_DN11521_c0_g1d336257, Pdensi_DN12213_c0_g1d389462, Pdensi_DN12603_c0_g1d105849, Pdensi_DN12630_c0_g1d211812, Pdensi_DN13534_c0_g1d51910, Pdensi_DN14863_c0_g1d342967, Pdensi_DN15055_c0_g1d181160, Pdensi_DN15548_c0_g1d54388, Pdensi_DN16340_c0_g1d55657, Pdensi_DN16481_c0_g1d278696, Pdensi_DN16995_c0_g1d215705, Pdensi_DN17635_c0_g1, Pdensi_DN17685_c0_g1d475159, Pdensi_DN17780_c0_g1, Pdensi_DN1…
GO:0003677	6.41392618447507e-14	1	257	2232	DNA binding	MF	7.86411489478489e-11	MF DNA binding	Pdensi_DN10504_c0_g1d455597, Pdensi_DN10692_c0_g1, Pdensi_DN10938_c0_g1d387493, Pdensi_DN11148_c0_g1d335521, Pdensi_DN1115_c0_g1d203093, Pdensi_DN11496_c0_g1d210701, Pdensi_DN11521_c0_g1d336257, Pdensi_DN11635_c0_g1d210913, Pdensi_DN11658_c0_g1, Pdensi_DN11895_c0_g1, Pdensi_DN12213_c0_g1d389462, Pdensi_DN12562_c0_g2, Pdensi_DN12603_c0_g1d105849, Pdensi_DN12630_c0_g1d211812, Pdensi_DN12824_c0_g1d2…
GO:0030154	9.47708833887943e-14	1	80	448	cell differentiation	BP	1.05635072839092e-10	BP cell differentiation	Pdensi_DN11589_c0_g1, Pdensi_DN12603_c0_g1d105849, Pdensi_DN12630_c0_g1d211812, Pdensi_DN13057_c0_g1, Pdensi_DN13534_c0_g1d51910, Pdensi_DN14344_c0_g1d463866, Pdensi_DN14568_c0_g1, Pdensi_DN15055_c0_g1d181160, Pdensi_DN16333_c0_g1d278592, Pdensi_DN16340_c0_g1d55657, Pdensi_DN16481_c0_g1d278696, Pdensi_DN17128_c0_g1d56912, Pdensi_DN17492_c0_g1d474248, Pdensi_DN17532_c0_g1d113246, Pdensi_DN17836_c0…
GO:0043565	1.22774677243114e-13	1	106	669	sequence-specific DNA binding	MF	1.25445026473152e-10	MF sequence-specific DNA binding	Pdensi_DN11148_c0_g1d335521, Pdensi_DN11496_c0_g1d210701, Pdensi_DN11521_c0_g1d336257, Pdensi_DN11635_c0_g1d210913, Pdensi_DN12213_c0_g1d389462, Pdensi_DN12562_c0_g2, Pdensi_DN12630_c0_g1d211812, Pdensi_DN13327_c0_g2, Pdensi_DN14344_c0_g1d463866, Pdensi_DN14571_c0_g1d179973, Pdensi_DN14863_c0_g1d342967, Pdensi_DN15055_c0_g1d181160, Pdensi_DN15327_c0_g1, Pdensi_DN15548_c0_g1d54388, Pdensi_DN15813_…
GO:0048856	2.44578337973833e-13	1	198	1598	anatomical structure development	BP	2.30675000145936e-10	BP anatomical structure development	Pdensi_DN10201_c1_g2, Pdensi_DN10586_c0_g1d209930, Pdensi_DN10759_c0_g1d334935, Pdensi_DN11127_c0_g1d519871, Pdensi_DN1115_c0_g1d203093, Pdensi_DN11521_c0_g1d336257, Pdensi_DN11554_c0_g1d520300, Pdensi_DN11589_c0_g1, Pdensi_DN11895_c0_g1, Pdensi_DN12213_c0_g1d389462, Pdensi_DN12416_c0_g1d337984, Pdensi_DN12562_c0_g2, Pdensi_DN12603_c0_g1d105849, Pdensi_DN12630_c0_g1d211812, Pdensi_DN12681_c0_g1d3…
GO:0005618	7.84847634291202e-13	1	90	557	cell wall	CC	6.41534456269629e-10	CC cell wall	Pdensi_DN10697_c0_g1d49317, Pdensi_DN12452_c0_g1d389970, Pdensi_DN12608_c0_g1d459878, Pdensi_DN12747_c0_g2, Pdensi_DN12809_c0_g1, Pdensi_DN13044_c0_g1d460723, Pdensi_DN13389_c0_g1d339845, Pdensi_DN13885_c0_g1d212868, Pdensi_DN14230_c0_g3, Pdensi_DN15364_c0_g1d181907, Pdensi_DN16912_c0_g1d215698, Pdensi_DN17557_c1_g1d474536, Pdensi_DN18175_c0_g1d216828, Pdensi_DN18230_c0_g1d186709, Pdensi_DN18707_…
GO:0030312	7.84847634291202e-13	1	90	557	external encapsulating structure	CC	6.41534456269629e-10	CC external encapsulating structure	Pdensi_DN10697_c0_g1d49317, Pdensi_DN12452_c0_g1d389970, Pdensi_DN12608_c0_g1d459878, Pdensi_DN12747_c0_g2, Pdensi_DN12809_c0_g1, Pdensi_DN13044_c0_g1d460723, Pdensi_DN13389_c0_g1d339845, Pdensi_DN13885_c0_g1d212868, Pdensi_DN14230_c0_g3, Pdensi_DN15364_c0_g1d181907, Pdensi_DN16912_c0_g1d215698, Pdensi_DN17557_c1_g1d474536, Pdensi_DN18175_c0_g1d216828, Pdensi_DN18230_c0_g1d186709, Pdensi_DN18707_…
GO:0045229	1.56568376720223e-12	1	81	480	external encapsulating structure organization	BP	1.19980304185416e-09	BP external encapsulating structure organization	Pdensi_DN10586_c0_g1d209930, Pdensi_DN11496_c0_g1d210701, Pdensi_DN12452_c0_g1d389970, Pdensi_DN12747_c0_g2, Pdensi_DN12809_c0_g1, Pdensi_DN13671_c0_g1, Pdensi_DN13861_c0_g1, Pdensi_DN13940_c0_g1d7805, Pdensi_DN14864_c0_g1d108554, Pdensi_DN15787_c1_g1d345433, Pdensi_DN16094_c0_g1d346425, Pdensi_DN16537_c0_g1, Pdensi_DN17158_c0_g2, Pdensi_DN17458_c0_g1d12111, Pdensi_DN17848_c0_g1d476052, Pdensi_DN…
GO:0009698	3.5094057751097e-12	1	50	233	phenylpropanoid metabolic process	BP	2.53110730638942e-09	BP phenylpropanoid metabolic process	Pdensi_DN104174_c0_g1, Pdensi_DN11511_c0_g1, Pdensi_DN11539_c0_g1d336199, Pdensi_DN13940_c0_g1d7805, Pdensi_DN14043_c1_g1d523607, Pdensi_DN14735_c0_g1, Pdensi_DN14741_c0_g1d394293, Pdensi_DN15086_c0_g1d213965, Pdensi_DN16142_c1_g1, Pdensi_DN16405_c0_g1, Pdensi_DN17405_c1_g1, Pdensi_DN17676_c0_g1d351375, Pdensi_DN18840_c0_g2d285011, Pdensi_DN18910_c0_g1d285192, Pdensi_DN19025_c1_g3, Pdensi_DN19175…
GO:0000977	4.57073109832769e-12	1	30	98	RNA polymerase II regulatory region sequence-specific DNA binding	MF	3.11342966647755e-09	MF RNA polymerase II regulatory region sequence-specific DNA binding	Pdensi_DN11521_c0_g1d336257, Pdensi_DN14863_c0_g1d342967, Pdensi_DN15055_c0_g1d181160, Pdensi_DN15548_c0_g1d54388, Pdensi_DN17635_c0_g1, Pdensi_DN17836_c0_g1, Pdensi_DN18081_c1_g3, Pdensi_DN18400_c0_g3, Pdensi_DN18561_c3_g1, Pdensi_DN19525_c0_g1d218718, Pdensi_DN19845_c1_g1, Pdensi_DN19991_c0_g1, Pdensi_DN20270_c0_g3d290192, Pdensi_DN20401_c0_g1d63113, Pdensi_DN20570_c0_g1, Pdensi_DN21385_c0_g1, …
GO:0019748	6.89949710572966e-12	1	61	321	secondary metabolic process	BP	4.45235442175533e-09	BP secondary metabolic process	Pdensi_DN104174_c0_g1, Pdensi_DN11511_c0_g1, Pdensi_DN11539_c0_g1d336199, Pdensi_DN13940_c0_g1d7805, Pdensi_DN14043_c1_g1d523607, Pdensi_DN14620_c0_g3, Pdensi_DN14735_c0_g1, Pdensi_DN14741_c0_g1d394293, Pdensi_DN15086_c0_g1d213965, Pdensi_DN15855_c0_g1d468400, Pdensi_DN16142_c1_g1, Pdensi_DN16319_c0_g1d111066, Pdensi_DN16405_c0_g1, Pdensi_DN17405_c1_g1, Pdensi_DN17676_c0_g1d351375, Pdensi_DN18840…
GO:0001012	9.05846413896192e-12	1	30	101	RNA polymerase II regulatory region DNA binding	MF	5.55329144039061e-09	MF RNA polymerase II regulatory region DNA binding	Pdensi_DN11521_c0_g1d336257, Pdensi_DN14863_c0_g1d342967, Pdensi_DN15055_c0_g1d181160, Pdensi_DN15548_c0_g1d54388, Pdensi_DN17635_c0_g1, Pdensi_DN17836_c0_g1, Pdensi_DN18081_c1_g3, Pdensi_DN18400_c0_g3, Pdensi_DN18561_c3_g1, Pdensi_DN19525_c0_g1d218718, Pdensi_DN19845_c1_g1, Pdensi_DN19991_c0_g1, Pdensi_DN20270_c0_g3d290192, Pdensi_DN20401_c0_g1d63113, Pdensi_DN20570_c0_g1, Pdensi_DN21385_c0_g1, …
GO:0048869	1.74543601239586e-11	1	113	797	cellular developmental process	BP	1.01908528323741e-08	BP cellular developmental process	Pdensi_DN10751_c0_g1d49359, Pdensi_DN11127_c0_g1d519871, Pdensi_DN11589_c0_g1, Pdensi_DN11895_c0_g1, Pdensi_DN12603_c0_g1d105849, Pdensi_DN12630_c0_g1d211812, Pdensi_DN12681_c0_g1d338362, Pdensi_DN13057_c0_g1, Pdensi_DN13534_c0_g1d51910, Pdensi_DN14344_c0_g1d463866, Pdensi_DN14568_c0_g1, Pdensi_DN14686_c0_g1, Pdensi_DN15055_c0_g1d181160, Pdensi_DN15327_c0_g1, Pdensi_DN15654_c0_g1, Pdensi_DN16222_…
GO:1990837	1.87146733262501e-11	1	42	181	sequence-specific double-stranded DNA binding	MF	1.04300277115069e-08	MF sequence-specific double-stranded DNA binding	Pdensi_DN11496_c0_g1d210701, Pdensi_DN11521_c0_g1d336257, Pdensi_DN12213_c0_g1d389462, Pdensi_DN14863_c0_g1d342967, Pdensi_DN15055_c0_g1d181160, Pdensi_DN15548_c0_g1d54388, Pdensi_DN17635_c0_g1, Pdensi_DN17780_c0_g1, Pdensi_DN17836_c0_g1, Pdensi_DN18081_c1_g3, Pdensi_DN18400_c0_g3, Pdensi_DN18561_c3_g1, Pdensi_DN19525_c0_g1d218718, Pdensi_DN19596_c0_g1, Pdensi_DN19845_c1_g1, Pdensi_DN19970_c1_g4,…
GO:0044707	3.06524830383774e-11	1	188	1586	NA	NA	1.63404388927628e-08	none	Pdensi_DN10201_c1_g2, Pdensi_DN104174_c0_g1, Pdensi_DN11521_c0_g1d336257, Pdensi_DN11554_c0_g1d520300, Pdensi_DN11589_c0_g1, Pdensi_DN11895_c0_g1, Pdensi_DN12005_c0_g1d337285, Pdensi_DN12213_c0_g1d389462, Pdensi_DN12416_c0_g1d337984, Pdensi_DN12603_c0_g1d105849, Pdensi_DN12681_c0_g1d338362, Pdensi_DN13569_c0_g1d272134, Pdensi_DN14230_c0_g3, Pdensi_DN14237_c0_g1d393298, Pdensi_DN14568_c0_g1, Pdens…
GO:0032501	3.81547364647106e-11	1	189	1601	multicellular organismal process	BP	1.9492300991409e-08	BP multicellular organismal process	Pdensi_DN10201_c1_g2, Pdensi_DN104174_c0_g1, Pdensi_DN11521_c0_g1d336257, Pdensi_DN11554_c0_g1d520300, Pdensi_DN11589_c0_g1, Pdensi_DN11895_c0_g1, Pdensi_DN12005_c0_g1d337285, Pdensi_DN12213_c0_g1d389462, Pdensi_DN12416_c0_g1d337984, Pdensi_DN12603_c0_g1d105849, Pdensi_DN12681_c0_g1d338362, Pdensi_DN13569_c0_g1d272134, Pdensi_DN14230_c0_g3, Pdensi_DN14237_c0_g1d393298, Pdensi_DN14568_c0_g1, Pdens…
GO:0005976	1.52068076605145e-10	1	74	467	polysaccharide metabolic process	BP	7.45802674902274e-08	BP polysaccharide metabolic process	Pdensi_DN11511_c0_g1, Pdensi_DN12747_c0_g2, Pdensi_DN13436_c0_g1, Pdensi_DN13671_c0_g1, Pdensi_DN14230_c0_g3, Pdensi_DN14864_c0_g1d108554, Pdensi_DN16094_c0_g1d346425, Pdensi_DN17518_c0_g1d474702, Pdensi_DN17725_c0_g1d57805, Pdensi_DN17725_c0_g2, Pdensi_DN18230_c0_g1d186709, Pdensi_DN19354_c0_g1d60862, Pdensi_DN19354_c0_g2, Pdensi_DN19386_c0_g1d358050, Pdensi_DN19500_c3_g2, Pdensi_DN19551_c0_g4, …
GO:0009699	2.12983484412772e-10	0.999999999953505	42	192	phenylpropanoid biosynthetic process	BP	1.00438096245577e-07	BP phenylpropanoid biosynthetic process	Pdensi_DN104174_c0_g1, Pdensi_DN11511_c0_g1, Pdensi_DN13940_c0_g1d7805, Pdensi_DN14735_c0_g1, Pdensi_DN14741_c0_g1d394293, Pdensi_DN15086_c0_g1d213965, Pdensi_DN16142_c1_g1, Pdensi_DN16405_c0_g1, Pdensi_DN17676_c0_g1d351375, Pdensi_DN18840_c0_g2d285011, Pdensi_DN18910_c0_g1d285192, Pdensi_DN19025_c1_g3, Pdensi_DN19175_c0_g1d286053, Pdensi_DN19717_c0_g2d287888, Pdensi_DN20037_c1_g1, Pdensi_DN20053…
GO:0048646	2.84454412228343e-10	1	45	220	anatomical structure formation involved in morphogenesis	BP	1.29173909197471e-07	BP anatomical structure formation involved in morphogenesis	Pdensi_DN10586_c0_g1d209930, Pdensi_DN1115_c0_g1d203093, Pdensi_DN11496_c0_g1d210701, Pdensi_DN12005_c0_g1d337285, Pdensi_DN13057_c0_g1, Pdensi_DN13534_c0_g1d51910, Pdensi_DN13861_c0_g1, Pdensi_DN13940_c0_g1d7805, Pdensi_DN14965_c0_g1d465570, Pdensi_DN15526_c0_g1, Pdensi_DN17158_c0_g2, Pdensi_DN17458_c0_g1d12111, Pdensi_DN20372_c1_g1, Pdensi_DN20680_c0_g1d291823, Pdensi_DN20814_c0_g1, Pdensi_DN20…
GO:0044550	3.4498241058758e-10	1	44	211	secondary metabolite biosynthetic process	BP	1.51065333436226e-07	BP secondary metabolite biosynthetic process	Pdensi_DN104174_c0_g1, Pdensi_DN11511_c0_g1, Pdensi_DN13940_c0_g1d7805, Pdensi_DN14735_c0_g1, Pdensi_DN14741_c0_g1d394293, Pdensi_DN15086_c0_g1d213965, Pdensi_DN16142_c1_g1, Pdensi_DN16405_c0_g1, Pdensi_DN17676_c0_g1d351375, Pdensi_DN18840_c0_g2d285011, Pdensi_DN18910_c0_g1d285192, Pdensi_DN18962_c1_g1, Pdensi_DN19025_c1_g3, Pdensi_DN19175_c0_g1d286053, Pdensi_DN19717_c0_g2d287888, Pdensi_DN20037…
GO:0000976	6.81000935671971e-10	0.999999999842166	34	143	transcription regulatory region sequence-specific DNA binding	MF	2.87922499043932e-07	MF transcription regulatory region sequence-specific DNA binding	Pdensi_DN11521_c0_g1d336257, Pdensi_DN12213_c0_g1d389462, Pdensi_DN14863_c0_g1d342967, Pdensi_DN15055_c0_g1d181160, Pdensi_DN15548_c0_g1d54388, Pdensi_DN17635_c0_g1, Pdensi_DN17836_c0_g1, Pdensi_DN18081_c1_g3, Pdensi_DN18400_c0_g3, Pdensi_DN18561_c3_g1, Pdensi_DN19525_c0_g1d218718, Pdensi_DN19845_c1_g1, Pdensi_DN19970_c1_g4, Pdensi_DN19991_c0_g1, Pdensi_DN20270_c0_g3d290192, Pdensi_DN20401_c0_g1d…
GO:0009755	7.96225388855387e-10	1	97	700	hormone-mediated signaling pathway	BP	3.25417316425196e-07	BP hormone-mediated signaling pathway	Pdensi_DN10201_c1_g2, Pdensi_DN11575_c0_g1, Pdensi_DN11635_c0_g1d210913, Pdensi_DN11871_c0_g1d458112, Pdensi_DN12359_c0_g1, Pdensi_DN12630_c0_g1d211812, Pdensi_DN13149_c0_g1d271422, Pdensi_DN13341_c0_g1d461319, Pdensi_DN14253_c0_g1d52723, Pdensi_DN15132_c1_g3, Pdensi_DN15194_c0_g1d343911, Pdensi_DN15253_c0_g1d9232, Pdensi_DN15429_c0_g1, Pdensi_DN15822_c0_g1d345849, Pdensi_DN16481_c0_g1, Pdensi_DN…
GO:0016491	9.55167008234906e-10	1	170	1470	oxidoreductase activity	MF	3.77783957676393e-07	MF oxidoreductase activity	Pdensi_DN1041_c0_g1d203043, Pdensi_DN10586_c0_g1d209930, Pdensi_DN10697_c0_g1d49317, Pdensi_DN10769_c0_g1d267536, Pdensi_DN11539_c0_g1d336199, Pdensi_DN11871_c0_g1d458112, Pdensi_DN12089_c0_g1, Pdensi_DN12205_c0_g1d269792, Pdensi_DN12777_c0_g2d460069, Pdensi_DN12935_c0_g1d390848, Pdensi_DN13057_c0_g1, Pdensi_DN13861_c0_g1, Pdensi_DN13937_c0_g1d178830, Pdensi_DN13940_c0_g1d7805, Pdensi_DN14043_c1_…
GO:1903506	1.02159962371908e-09	1	172	1472	regulation of nucleic acid-templated transcription	BP	3.79570696558171e-07	BP regulation of nucleic acid-templated transcription	Pdensi_DN10504_c0_g1d455597, Pdensi_DN10759_c0_g1d334935, Pdensi_DN11148_c0_g1d335521, Pdensi_DN1115_c0_g1d203093, Pdensi_DN11521_c0_g1d336257, Pdensi_DN11635_c0_g1d210913, Pdensi_DN11658_c0_g1, Pdensi_DN11809_c0_g1d175312, Pdensi_DN11895_c0_g1, Pdensi_DN12183_c0_g1d211347, Pdensi_DN12213_c0_g1d389462, Pdensi_DN12562_c0_g2, Pdensi_DN12603_c0_g1d105849, Pdensi_DN12630_c0_g1d211812, Pdensi_DN12824_…
GO:2001141	1.02159962371908e-09	1	172	1472	regulation of RNA biosynthetic process	BP	3.79570696558171e-07	BP regulation of RNA biosynthetic process	Pdensi_DN10504_c0_g1d455597, Pdensi_DN10759_c0_g1d334935, Pdensi_DN11148_c0_g1d335521, Pdensi_DN1115_c0_g1d203093, Pdensi_DN11521_c0_g1d336257, Pdensi_DN11635_c0_g1d210913, Pdensi_DN11658_c0_g1, Pdensi_DN11809_c0_g1d175312, Pdensi_DN11895_c0_g1, Pdensi_DN12183_c0_g1d211347, Pdensi_DN12213_c0_g1d389462, Pdensi_DN12562_c0_g2, Pdensi_DN12603_c0_g1d105849, Pdensi_DN12630_c0_g1d211812, Pdensi_DN12824_…
GO:0009889	1.09369894253686e-09	1	203	1815	regulation of biosynthetic process	BP	3.94407139248366e-07	BP regulation of biosynthetic process	Pdensi_DN10504_c0_g1d455597, Pdensi_DN10759_c0_g1d334935, Pdensi_DN11148_c0_g1d335521, Pdensi_DN1115_c0_g1d203093, Pdensi_DN11521_c0_g1d336257, Pdensi_DN11635_c0_g1d210913, Pdensi_DN11658_c0_g1, Pdensi_DN11809_c0_g1d175312, Pdensi_DN11848_c0_g1d5764, Pdensi_DN11895_c0_g1, Pdensi_DN12183_c0_g1d211347, Pdensi_DN12213_c0_g1d389462, Pdensi_DN12562_c0_g2, Pdensi_DN12603_c0_g1d105849, Pdensi_DN12630_c0…
GO:0005975	1.43957641502044e-09	1	126	1007	carbohydrate metabolic process	BP	5.04304183559016e-07	BP carbohydrate metabolic process	Pdensi_DN11297_c0_g3, Pdensi_DN11511_c0_g1, Pdensi_DN12452_c0_g1d389970, Pdensi_DN12747_c0_g2, Pdensi_DN13436_c0_g1, Pdensi_DN13590_c1_g1, Pdensi_DN13671_c0_g1, Pdensi_DN14230_c0_g3, Pdensi_DN14864_c0_g1d108554, Pdensi_DN15512_c0_g1d214428, Pdensi_DN16094_c0_g1d346425, Pdensi_DN16308_c0_g1d215184, Pdensi_DN16603_c0_g1d215479, Pdensi_DN17226_c0_g1d57101, Pdensi_DN17518_c0_g1d474702, Pdensi_DN17725…
GO:0007275	1.49055623584407e-09	1	101	747	multicellular organism development	BP	5.07658611324559e-07	BP multicellular organism development	Pdensi_DN10201_c1_g2, Pdensi_DN11521_c0_g1d336257, Pdensi_DN11895_c0_g1, Pdensi_DN12416_c0_g1d337984, Pdensi_DN13569_c0_g1d272134, Pdensi_DN14230_c0_g3, Pdensi_DN14237_c0_g1d393298, Pdensi_DN15429_c0_g1, Pdensi_DN16340_c0_g1d55657, Pdensi_DN17128_c0_g1d56912, Pdensi_DN17158_c0_g2, Pdensi_DN17413_c0_g3, Pdensi_DN17483_c0_g1d350904, Pdensi_DN17492_c0_g1d474248, Pdensi_DN17542_c0_g1d474704, Pdensi_D…
GO:0006355	1.53853534281894e-09	1	171	1470	regulation of transcription, DNA-templated	BP	5.09837346981164e-07	BP regulation of transcription, DNA-templated	Pdensi_DN10504_c0_g1d455597, Pdensi_DN10759_c0_g1d334935, Pdensi_DN11148_c0_g1d335521, Pdensi_DN1115_c0_g1d203093, Pdensi_DN11521_c0_g1d336257, Pdensi_DN11635_c0_g1d210913, Pdensi_DN11658_c0_g1, Pdensi_DN11809_c0_g1d175312, Pdensi_DN11895_c0_g1, Pdensi_DN12183_c0_g1d211347, Pdensi_DN12213_c0_g1d389462, Pdensi_DN12562_c0_g2, Pdensi_DN12603_c0_g1d105849, Pdensi_DN12630_c0_g1d211812, Pdensi_DN12824_…
GO:0071554	1.86204764191423e-09	1	74	491	cell wall organization or biogenesis	BP	5.85462989330887e-07	BP cell wall organization or biogenesis	Pdensi_DN12452_c0_g1d389970, Pdensi_DN12747_c0_g2, Pdensi_DN12809_c0_g1, Pdensi_DN12969_c0_g1d51365, Pdensi_DN13671_c0_g1, Pdensi_DN14864_c0_g1d108554, Pdensi_DN15787_c1_g1d345433, Pdensi_DN16094_c0_g1d346425, Pdensi_DN16537_c0_g1, Pdensi_DN17848_c0_g1d476052, Pdensi_DN18230_c0_g1d186709, Pdensi_DN18374_c0_g1d58874, Pdensi_DN19022_c0_g1d60200, Pdensi_DN19175_c0_g1d286053, Pdensi_DN19354_c0_g1d608…
GO:0010556	1.86225076126781e-09	1	193	1718	regulation of macromolecule biosynthetic process	BP	5.85462989330887e-07	BP regulation of macromolecule biosynthetic process	Pdensi_DN10504_c0_g1d455597, Pdensi_DN10759_c0_g1d334935, Pdensi_DN11148_c0_g1d335521, Pdensi_DN1115_c0_g1d203093, Pdensi_DN11521_c0_g1d336257, Pdensi_DN11635_c0_g1d210913, Pdensi_DN11658_c0_g1, Pdensi_DN11809_c0_g1d175312, Pdensi_DN11895_c0_g1, Pdensi_DN12183_c0_g1d211347, Pdensi_DN12213_c0_g1d389462, Pdensi_DN12562_c0_g2, Pdensi_DN12603_c0_g1d105849, Pdensi_DN12630_c0_g1d211812, Pdensi_DN12774_…
GO:0031326	2.31835252517272e-09	1	200	1800	regulation of cellular biosynthetic process	BP	7.10633007778568e-07	BP regulation of cellular biosynthetic process	Pdensi_DN10504_c0_g1d455597, Pdensi_DN10759_c0_g1d334935, Pdensi_DN11148_c0_g1d335521, Pdensi_DN1115_c0_g1d203093, Pdensi_DN11521_c0_g1d336257, Pdensi_DN11635_c0_g1d210913, Pdensi_DN11658_c0_g1, Pdensi_DN11809_c0_g1d175312, Pdensi_DN11848_c0_g1d5764, Pdensi_DN11895_c0_g1, Pdensi_DN12183_c0_g1d211347, Pdensi_DN12213_c0_g1d389462, Pdensi_DN12562_c0_g2, Pdensi_DN12603_c0_g1d105849, Pdensi_DN12630_c0…
GO:2000112	2.88409354375421e-09	1	191	1707	regulation of cellular macromolecule biosynthetic process	BP	8.62484657072448e-07	BP regulation of cellular macromolecule biosynthetic process	Pdensi_DN10504_c0_g1d455597, Pdensi_DN10759_c0_g1d334935, Pdensi_DN11148_c0_g1d335521, Pdensi_DN1115_c0_g1d203093, Pdensi_DN11521_c0_g1d336257, Pdensi_DN11635_c0_g1d210913, Pdensi_DN11658_c0_g1, Pdensi_DN11809_c0_g1d175312, Pdensi_DN11895_c0_g1, Pdensi_DN12183_c0_g1d211347, Pdensi_DN12213_c0_g1d389462, Pdensi_DN12562_c0_g2, Pdensi_DN12603_c0_g1d105849, Pdensi_DN12630_c0_g1d211812, Pdensi_DN12774_…
GO:0046983	3.39043604135306e-09	1	94	711	protein dimerization activity	MF	9.8976515007214e-07	MF protein dimerization activity	Pdensi_DN10432_c0_g1d267119, Pdensi_DN1115_c0_g1d203093, Pdensi_DN11521_c0_g1d336257, Pdensi_DN11635_c0_g1d210913, Pdensi_DN13146_c0_g1d339344, Pdensi_DN13267_c0_g2d339581, Pdensi_DN13570_c0_g1d340125, Pdensi_DN14741_c0_g1d394293, Pdensi_DN14750_c0_g1, Pdensi_DN14755_c0_g1d274553, Pdensi_DN14863_c0_g1d342967, Pdensi_DN15045_c0_g1d275416, Pdensi_DN15055_c0_g1d181160, Pdensi_DN15429_c0_g1, Pdensi_D…
GO:0071555	3.52512521076481e-09	1	68	443	cell wall organization	BP	1.00515256300436e-06	BP cell wall organization	Pdensi_DN12452_c0_g1d389970, Pdensi_DN12747_c0_g2, Pdensi_DN12809_c0_g1, Pdensi_DN13671_c0_g1, Pdensi_DN14864_c0_g1d108554, Pdensi_DN15787_c1_g1d345433, Pdensi_DN16094_c0_g1d346425, Pdensi_DN16537_c0_g1, Pdensi_DN17848_c0_g1d476052, Pdensi_DN18230_c0_g1d186709, Pdensi_DN19022_c0_g1d60200, Pdensi_DN19354_c0_g1d60862, Pdensi_DN19354_c0_g2, Pdensi_DN19551_c0_g4, Pdensi_DN19879_c2_g1, Pdensi_DN19924_…
GO:0051252	9.52925373662353e-09	1	176	1560	regulation of RNA metabolic process	BP	2.65541318328957e-06	BP regulation of RNA metabolic process	Pdensi_DN10504_c0_g1d455597, Pdensi_DN10759_c0_g1d334935, Pdensi_DN11148_c0_g1d335521, Pdensi_DN1115_c0_g1d203093, Pdensi_DN11521_c0_g1d336257, Pdensi_DN11635_c0_g1d210913, Pdensi_DN11658_c0_g1, Pdensi_DN11809_c0_g1d175312, Pdensi_DN11895_c0_g1, Pdensi_DN12183_c0_g1d211347, Pdensi_DN12213_c0_g1d389462, Pdensi_DN12416_c0_g1d337984, Pdensi_DN12562_c0_g2, Pdensi_DN12603_c0_g1d105849, Pdensi_DN12630_…
GO:0004553	1.03958936940593e-08	1	58	364	hydrolase activity, hydrolyzing O-glycosyl compounds	MF	2.83253450184136e-06	MF hydrolase activity, hydrolyzing O-glycosyl compounds	Pdensi_DN11297_c0_g3, Pdensi_DN12452_c0_g1d389970, Pdensi_DN14230_c0_g3, Pdensi_DN14864_c0_g1d108554, Pdensi_DN16308_c0_g1d215184, Pdensi_DN17226_c0_g1d57101, Pdensi_DN17518_c0_g1d474702, Pdensi_DN17725_c0_g1d57805, Pdensi_DN18230_c0_g1d186709, Pdensi_DN18386_c1_g2, Pdensi_DN18690_c0_g2, Pdensi_DN19354_c0_g1d60862, Pdensi_DN19354_c0_g2, Pdensi_DN19386_c0_g1d358050, Pdensi_DN19551_c0_g4, Pdensi_DN…
GO:0019219	1.54013764406782e-08	1	186	1681	regulation of nucleobase-containing compound metabolic process	BP	4.10513644650337e-06	BP regulation of nucleobase-containing compound metabolic process	Pdensi_DN10504_c0_g1d455597, Pdensi_DN10759_c0_g1d334935, Pdensi_DN11148_c0_g1d335521, Pdensi_DN1115_c0_g1d203093, Pdensi_DN11521_c0_g1d336257, Pdensi_DN11635_c0_g1d210913, Pdensi_DN11658_c0_g1, Pdensi_DN11809_c0_g1d175312, Pdensi_DN11895_c0_g1, Pdensi_DN12183_c0_g1d211347, Pdensi_DN12213_c0_g1d389462, Pdensi_DN12416_c0_g1d337984, Pdensi_DN12562_c0_g2, Pdensi_DN12603_c0_g1d105849, Pdensi_DN12630_…
GO:0005634	1.66098711287943e-08	1	414	4397	nucleus	CC	4.33305595553504e-06	CC nucleus	Pdensi_DN10158_c0_g1d266584, Pdensi_DN10201_c1_g2, Pdensi_DN10504_c0_g1d455597, Pdensi_DN10759_c0_g1d334935, Pdensi_DN10938_c0_g1d387493, Pdensi_DN11148_c0_g1d335521, Pdensi_DN1115_c0_g1d203093, Pdensi_DN11496_c0_g1d210701, Pdensi_DN11521_c0_g1d336257, Pdensi_DN11635_c0_g1d210913, Pdensi_DN11658_c0_g1, Pdensi_DN11809_c0_g1d175312, Pdensi_DN11895_c0_g1, Pdensi_DN12166_c0_g1d337469, Pdensi_DN12183_…
GO:0000272	2.35175839084815e-08	0.999999992850995	37	190	polysaccharide catabolic process	BP	6.00727283962275e-06	BP polysaccharide catabolic process	Pdensi_DN12747_c0_g2, Pdensi_DN14230_c0_g3, Pdensi_DN14864_c0_g1d108554, Pdensi_DN17518_c0_g1d474702, Pdensi_DN17725_c0_g1d57805, Pdensi_DN19354_c0_g1d60862, Pdensi_DN19354_c0_g2, Pdensi_DN19386_c0_g1d358050, Pdensi_DN19551_c0_g4, Pdensi_DN19879_c2_g1, Pdensi_DN20111_c0_g1d188531, Pdensi_DN20724_c0_g1d292131, Pdensi_DN20854_c0_g2, Pdensi_DN21097_c0_g7, Pdensi_DN21896_c0_g1d221829, Pdensi_DN21911_…
GO:0031226	2.79880230700394e-08	1	51	309	intrinsic component of plasma membrane	CC	6.92742634278987e-06	CC intrinsic component of plasma membrane	Pdensi_DN10914_c0_g1d387447, Pdensi_DN11064_c0_g1d210295, Pdensi_DN12452_c0_g1d389970, Pdensi_DN13351_c0_g1d339649, Pdensi_DN13761_c0_g1, Pdensi_DN13866_c1_g1d523197, Pdensi_DN14253_c0_g1d179269, Pdensi_DN14363_c0_g1d213328, Pdensi_DN15230_c0_g1, Pdensi_DN16094_c0_g1d346425, Pdensi_DN16435_c0_g1d527755, Pdensi_DN17464_c0_g1d529765, Pdensi_DN18374_c0_g1d58874, Pdensi_DN18405_c0_g1d531896, Pdensi_D…
GO:0020037	2.82498423570258e-08	1	49	289	heme binding	MF	6.92742634278987e-06	MF heme binding	Pdensi_DN1041_c0_g1d203043, Pdensi_DN10586_c0_g1d209930, Pdensi_DN10697_c0_g1d49317, Pdensi_DN14552_c0_g1d180068, Pdensi_DN15086_c0_g1d213965, Pdensi_DN15901_c0_g2d346209, Pdensi_DN16142_c1_g1, Pdensi_DN18707_c1_g2d480353, Pdensi_DN19131_c0_g1d218111, Pdensi_DN19247_c0_g1d286110, Pdensi_DN19376_c0_g2, Pdensi_DN19569_c0_g6, Pdensi_DN19717_c0_g2d287888, Pdensi_DN19864_c2_g1, Pdensi_DN19963_c1_g5, P…
GO:0031224	3.2933077844312e-08	1	369	3881	intrinsic component of membrane	CC	7.91749936174725e-06	CC intrinsic component of membrane	Pdensi_DN10072_c0_g1d386355, Pdensi_DN104174_c0_g1, Pdensi_DN1041_c0_g1d203043, Pdensi_DN10492_c0_g2, Pdensi_DN10553_c0_g1d103553, Pdensi_DN10586_c0_g1d209930, Pdensi_DN10914_c0_g1d387447, Pdensi_DN11064_c0_g1d210295, Pdensi_DN11351_c0_g1, Pdensi_DN11837_c0_g1d269228, Pdensi_DN11848_c0_g1d5764, Pdensi_DN11871_c0_g1d458112, Pdensi_DN12359_c0_g1, Pdensi_DN12452_c0_g1d389970, Pdensi_DN12570_c0_g1d10…
GO:0031225	3.59317637293712e-08	0.999999989133251	36	177	anchored component of membrane	CC	8.47229529011193e-06	CC anchored component of membrane	Pdensi_DN10914_c0_g1d387447, Pdensi_DN11064_c0_g1d210295, Pdensi_DN12452_c0_g1d389970, Pdensi_DN12969_c0_g1d51365, Pdensi_DN13341_c0_g1d461319, Pdensi_DN14363_c0_g1d213328, Pdensi_DN15230_c0_g1, Pdensi_DN16094_c0_g1d346425, Pdensi_DN18374_c0_g1d58874, Pdensi_DN18405_c0_g1d531896, Pdensi_DN21749_c0_g1, Pdensi_DN22084_c0_g1, Pdensi_DN22105_c0_g1d299099, Pdensi_DN22397_c2_g1, Pdensi_DN22569_c1_g2, P…
GO:0016798	3.82774049901867e-08	1	60	396	hydrolase activity, acting on glycosyl bonds	MF	8.85508042612602e-06	MF hydrolase activity, acting on glycosyl bonds	Pdensi_DN10158_c0_g1d266584, Pdensi_DN11297_c0_g3, Pdensi_DN12452_c0_g1d389970, Pdensi_DN14230_c0_g3, Pdensi_DN14864_c0_g1d108554, Pdensi_DN16308_c0_g1d215184, Pdensi_DN17226_c0_g1d57101, Pdensi_DN17518_c0_g1d474702, Pdensi_DN17725_c0_g1d57805, Pdensi_DN18230_c0_g1d186709, Pdensi_DN18386_c1_g2, Pdensi_DN18690_c0_g2, Pdensi_DN19354_c0_g1d60862, Pdensi_DN19354_c0_g2, Pdensi_DN19386_c0_g1d358050, Pd…
GO:0042445	5.02147028926882e-08	0.99999998912311	24	93	hormone metabolic process	BP	1.14015272623565e-05	BP hormone metabolic process	Pdensi_DN10158_c0_g1d266584, Pdensi_DN1041_c0_g1d203043, Pdensi_DN13044_c0_g1d460723, Pdensi_DN14508_c0_g1d8354, Pdensi_DN14741_c0_g1d394293, Pdensi_DN15429_c0_g1, Pdensi_DN15971_c0_g1d183380, Pdensi_DN19131_c0_g1d218111, Pdensi_DN19376_c0_g2, Pdensi_DN19522_c1_g3, Pdensi_DN19864_c2_g1, Pdensi_DN21004_c0_g1d362641, Pdensi_DN21317_c0_g1d294644, Pdensi_DN2150_c0_g1d165343, Pdensi_DN22010_c1_g1, Pde…
GO:0003674	5.39777782528032e-08	1	1362	16904	molecular_function	MF	1.20331188937749e-05	MF molecular_function	Pdensi_DN10072_c0_g1d386355, Pdensi_DN10158_c0_g1d266584, Pdensi_DN10207_c0_g1d266698, Pdensi_DN10242_c0_g2d266732, Pdensi_DN10308_c0_g1d266900, Pdensi_DN10374_c0_g1d334259, Pdensi_DN104174_c0_g1, Pdensi_DN1041_c0_g1d203043, Pdensi_DN10432_c0_g1d267119, Pdensi_DN10504_c0_g1d455597, Pdensi_DN10553_c0_g1d103553, Pdensi_DN10586_c0_g1d209930, Pdensi_DN10671_c0_g1, Pdensi_DN10692_c0_g1, Pdensi_DN10697…
GO:1901700	6.71144228791949e-08	1	135	1165	response to oxygen-containing compound	BP	1.46944631950323e-05	BP response to oxygen-containing compound	Pdensi_DN1041_c0_g1d203043, Pdensi_DN10914_c0_g1d387447, Pdensi_DN11148_c0_g1d335521, Pdensi_DN11560_c0_g3, Pdensi_DN12359_c0_g1, Pdensi_DN12562_c0_g2, Pdensi_DN12630_c0_g1d211812, Pdensi_DN13861_c0_g1, Pdensi_DN15429_c0_g1, Pdensi_DN15461_c0_g1d214312, Pdensi_DN15733_c0_g2d277117, Pdensi_DN15813_c0_g1d277189, Pdensi_DN16319_c0_g1d111066, Pdensi_DN16481_c0_g1d278696, Pdensi_DN16505_c1_g1d279192, …
GO:0030198	8.69311114689382e-08	0.999999985022582	19	61	extracellular matrix organization	BP	1.86993396091342e-05	BP extracellular matrix organization	Pdensi_DN10586_c0_g1d209930, Pdensi_DN11496_c0_g1d210701, Pdensi_DN13861_c0_g1, Pdensi_DN13940_c0_g1d7805, Pdensi_DN16094_c0_g1d346425, Pdensi_DN17158_c0_g2, Pdensi_DN17458_c0_g1d12111, Pdensi_DN20825_c0_g1d292675, Pdensi_DN20930_c0_g1, Pdensi_DN22105_c0_g1d299099, Pdensi_DN22569_c1_g2, Pdensi_DN24073_c0_g2, Pdensi_DN24100_c0_g1, Pdensi_DN25686_c0_g1d193387, Pdensi_DN38645_c0_g6, Pdensi_GG_113712…
GO:0043062	1.19237011918649e-07	0.999999978937773	19	62	extracellular structure organization	BP	2.52062931574924e-05	BP extracellular structure organization	Pdensi_DN10586_c0_g1d209930, Pdensi_DN11496_c0_g1d210701, Pdensi_DN13861_c0_g1, Pdensi_DN13940_c0_g1d7805, Pdensi_DN16094_c0_g1d346425, Pdensi_DN17158_c0_g2, Pdensi_DN17458_c0_g1d12111, Pdensi_DN20825_c0_g1d292675, Pdensi_DN20930_c0_g1, Pdensi_DN22105_c0_g1d299099, Pdensi_DN22569_c1_g2, Pdensi_DN24073_c0_g2, Pdensi_DN24100_c0_g1, Pdensi_DN25686_c0_g1d193387, Pdensi_DN38645_c0_g6, Pdensi_GG_113712…
GO:0003006	1.33834596119661e-07	1	128	1110	developmental process involved in reproduction	BP	2.78126437800536e-05	BP developmental process involved in reproduction	Pdensi_DN104174_c0_g1, Pdensi_DN10586_c0_g1d209930, Pdensi_DN11127_c0_g1d519871, Pdensi_DN1115_c0_g1d203093, Pdensi_DN11496_c0_g1d210701, Pdensi_DN11554_c0_g1d520300, Pdensi_DN12213_c0_g1d389462, Pdensi_DN12562_c0_g2, Pdensi_DN12603_c0_g1d105849, Pdensi_DN12630_c0_g1d211812, Pdensi_DN12681_c0_g1d338362, Pdensi_DN13057_c0_g1, Pdensi_DN1329_c0_g1d325161, Pdensi_DN13861_c0_g1, Pdensi_DN14230_c0_g3, …
GO:0010033	1.45635916099731e-07	1	140	1238	response to organic substance	BP	2.97606994549799e-05	BP response to organic substance	Pdensi_DN10201_c1_g2, Pdensi_DN1041_c0_g1d203043, Pdensi_DN10914_c0_g1d387447, Pdensi_DN11148_c0_g1d335521, Pdensi_DN11560_c0_g3, Pdensi_DN11871_c0_g1d458112, Pdensi_DN12359_c0_g1, Pdensi_DN12562_c0_g2, Pdensi_DN12630_c0_g1d211812, Pdensi_DN13327_c0_g2, Pdensi_DN13861_c0_g1, Pdensi_DN15194_c0_g1d343911, Pdensi_DN15429_c0_g1, Pdensi_DN15461_c0_g1d214312, Pdensi_DN15813_c0_g1d277189, Pdensi_DN15822…
GO:0051171	1.59551752852738e-07	1	219	2124	regulation of nitrogen compound metabolic process	BP	3.20699023234003e-05	BP regulation of nitrogen compound metabolic process	Pdensi_DN10504_c0_g1d455597, Pdensi_DN10759_c0_g1d334935, Pdensi_DN11148_c0_g1d335521, Pdensi_DN1115_c0_g1d203093, Pdensi_DN11496_c0_g1d210701, Pdensi_DN11521_c0_g1d336257, Pdensi_DN11635_c0_g1d210913, Pdensi_DN11658_c0_g1, Pdensi_DN11809_c0_g1d175312, Pdensi_DN11848_c0_g1d5764, Pdensi_DN11895_c0_g1, Pdensi_DN12183_c0_g1d211347, Pdensi_DN12213_c0_g1d389462, Pdensi_DN12416_c0_g1d337984, Pdensi_DN1…
GO:0080090	2.23833127008118e-07	1	221	2158	regulation of primary metabolic process	BP	4.42648059717182e-05	BP regulation of primary metabolic process	Pdensi_DN10504_c0_g1d455597, Pdensi_DN10759_c0_g1d334935, Pdensi_DN11148_c0_g1d335521, Pdensi_DN1115_c0_g1d203093, Pdensi_DN11496_c0_g1d210701, Pdensi_DN11521_c0_g1d336257, Pdensi_DN11635_c0_g1d210913, Pdensi_DN11658_c0_g1, Pdensi_DN11809_c0_g1d175312, Pdensi_DN11895_c0_g1, Pdensi_DN12183_c0_g1d211347, Pdensi_DN12213_c0_g1d389462, Pdensi_DN12416_c0_g1d337984, Pdensi_DN12562_c0_g2, Pdensi_DN12603_…
GO:0044710	2.36913833820427e-07	1	352	3724	NA	NA	4.61079447059087e-05	none	Pdensi_DN10374_c0_g1d334259, Pdensi_DN104174_c0_g1, Pdensi_DN1041_c0_g1d203043, Pdensi_DN10586_c0_g1d209930, Pdensi_DN10697_c0_g1d49317, Pdensi_DN10769_c0_g1d267536, Pdensi_DN11172_c0_g1, Pdensi_DN11511_c0_g1, Pdensi_DN11539_c0_g1d336199, Pdensi_DN11871_c0_g1d458112, Pdensi_DN12089_c0_g1, Pdensi_DN12205_c0_g1d269792, Pdensi_DN12777_c0_g2d460069, Pdensi_DN12935_c0_g1d390848, Pdensi_DN13044_c0_g1d4…
GO:0046906	2.74276497645348e-07	1	50	323	tetrapyrrole binding	MF	5.25453771504627e-05	MF tetrapyrrole binding	Pdensi_DN1041_c0_g1d203043, Pdensi_DN10586_c0_g1d209930, Pdensi_DN10697_c0_g1d49317, Pdensi_DN14552_c0_g1d180068, Pdensi_DN15086_c0_g1d213965, Pdensi_DN15901_c0_g2d346209, Pdensi_DN16142_c1_g1, Pdensi_DN18707_c1_g2d480353, Pdensi_DN19131_c0_g1d218111, Pdensi_DN19247_c0_g1d286110, Pdensi_DN19376_c0_g2, Pdensi_DN19569_c0_g6, Pdensi_DN19717_c0_g2d287888, Pdensi_DN19864_c2_g1, Pdensi_DN19963_c1_g5, P…
GO:0022857	2.97794333755509e-07	1	119	1037	transmembrane transporter activity	MF	5.61731742488661e-05	MF transmembrane transporter activity	Pdensi_DN10072_c0_g1d386355, Pdensi_DN10207_c0_g1d266698, Pdensi_DN104174_c0_g1, Pdensi_DN11351_c0_g1, Pdensi_DN12675_c0_g1d6600, Pdensi_DN12995_c0_g1d6844, Pdensi_DN13351_c0_g1d339649, Pdensi_DN13761_c0_g1, Pdensi_DN13866_c1_g1d523197, Pdensi_DN14253_c0_g1d179269, Pdensi_DN14541_c0_g1d8394, Pdensi_DN15403_c1_g1, Pdensi_DN15461_c0_g1d214312, Pdensi_DN15586_c0_g3d276568, Pdensi_DN15739_c0_g1, Pden…
GO:0044459	4.71207358250346e-07	1	58	405	plasma membrane part	CC	8.75374760531437e-05	CC plasma membrane part	Pdensi_DN10201_c1_g2, Pdensi_DN10914_c0_g1d387447, Pdensi_DN11064_c0_g1d210295, Pdensi_DN12452_c0_g1d389970, Pdensi_DN13351_c0_g1d339649, Pdensi_DN13761_c0_g1, Pdensi_DN13866_c1_g1d523197, Pdensi_DN14253_c0_g1d179269, Pdensi_DN14363_c0_g1d213328, Pdensi_DN14686_c0_g1, Pdensi_DN15230_c0_g1, Pdensi_DN16094_c0_g1d346425, Pdensi_DN16435_c0_g1d527755, Pdensi_DN17413_c0_g3, Pdensi_DN17464_c0_g1d529765,…
GO:0009808	5.01542663575022e-07	0.999999864391513	26	122	lignin metabolic process	BP	9.1782307434229e-05	BP lignin metabolic process	Pdensi_DN11539_c0_g1d336199, Pdensi_DN14043_c1_g1d523607, Pdensi_DN14735_c0_g1, Pdensi_DN14741_c0_g1d394293, Pdensi_DN15086_c0_g1d213965, Pdensi_DN16142_c1_g1, Pdensi_DN16405_c0_g1, Pdensi_DN17676_c0_g1d351375, Pdensi_DN19175_c0_g1d286053, Pdensi_DN19717_c0_g2d287888, Pdensi_DN20037_c1_g1, Pdensi_DN20231_c0_g1, Pdensi_DN20631_c2_g1, Pdensi_DN21246_c1_g1d18502, Pdensi_DN21322_c0_g1d294658, Pdensi_…
GO:0042446	5.40763418685962e-07	0.999999910853151	16	53	hormone biosynthetic process	BP	9.75044158310086e-05	BP hormone biosynthetic process	Pdensi_DN10158_c0_g1d266584, Pdensi_DN14508_c0_g1d8354, Pdensi_DN14741_c0_g1d394293, Pdensi_DN15429_c0_g1, Pdensi_DN19131_c0_g1d218111, Pdensi_DN19522_c1_g3, Pdensi_DN19864_c2_g1, Pdensi_DN21004_c0_g1d362641, Pdensi_DN2150_c0_g1d165343, Pdensi_DN22010_c1_g1, Pdensi_DN22738_c1_g1, Pdensi_DN24294_c0_g1, Pdensi_DN26680_c0_g1d229530, Pdensi_DN74732_c0_g1, Pdensi_GG_111520_c0_g1, Pdensi_GG_31847_c0_g1
GO:0042743	6.11186122761661e-07	0.999999844861089	24	102	hydrogen peroxide metabolic process	BP	0.000108605116683779	BP hydrogen peroxide metabolic process	Pdensi_DN10697_c0_g1d49317, Pdensi_DN11871_c0_g1d458112, Pdensi_DN15086_c0_g1d213965, Pdensi_DN15194_c0_g1d343911, Pdensi_DN15901_c0_g2d346209, Pdensi_DN16142_c1_g1, Pdensi_DN16524_c0_g1d279098, Pdensi_DN18707_c1_g2d480353, Pdensi_DN19247_c0_g1d286110, Pdensi_DN19569_c0_g6, Pdensi_DN19717_c0_g2d287888, Pdensi_DN19963_c1_g5, Pdensi_DN22789_c1_g2, Pdensi_DN22789_c1_g6, Pdensi_DN24570_c0_g1, Pdensi_…
GO:0010584	6.48298548604196e-07	0.999999910898821	14	39	pollen exine formation	BP	0.000113554121491943	BP pollen exine formation	Pdensi_DN10586_c0_g1d209930, Pdensi_DN13861_c0_g1, Pdensi_DN13940_c0_g1d7805, Pdensi_DN17158_c0_g2, Pdensi_DN17458_c0_g1d12111, Pdensi_DN20825_c0_g1d292675, Pdensi_DN20930_c0_g1, Pdensi_DN24073_c0_g2, Pdensi_DN25686_c0_g1d193387, Pdensi_DN38645_c0_g6, Pdensi_GG_113712_c3_g1, Pdensi_GG_14711_c2_g1, Pdensi_GG_30000_c0_g1, Pdensi_GG_81284_c2_g1
GO:0006855	6.97023716250373e-07	0.999999882752691	16	53	drug transmembrane transport	BP	0.000120369123731631	BP drug transmembrane transport	Pdensi_DN104174_c0_g1, Pdensi_DN15403_c1_g1, Pdensi_DN15461_c0_g1d214312, Pdensi_DN15586_c0_g3d276568, Pdensi_DN16322_c0_g2d347333, Pdensi_DN19673_c0_g3, Pdensi_DN19690_c0_g1d408815, Pdensi_DN21483_c0_g2, Pdensi_DN21519_c2_g4, Pdensi_DN21984_c0_g1d297873, Pdensi_DN22939_c1_g1, Pdensi_DN24065_c1_g3, Pdensi_DN34717_c0_g1d147158, Pdensi_DN40533_c0_g1d319005, Pdensi_GG_125392_c2_g1, Pdensi_GG_147646_…
GO:0048046	7.41376953097957e-07	0.999999767800088	56	392	apoplast	CC	0.000126250316971306	CC apoplast	Pdensi_DN11539_c0_g1d336199, Pdensi_DN14043_c1_g1d523607, Pdensi_DN16541_c0_g1d215371, Pdensi_DN16912_c0_g1d215698, Pdensi_DN17226_c0_g1d57101, Pdensi_DN17557_c1_g1d474536, Pdensi_DN18230_c0_g1d186709, Pdensi_DN18749_c0_g1d115901, Pdensi_DN19065_c0_g1, Pdensi_DN19065_c0_g1d187560, Pdensi_DN19175_c0_g1d286053, Pdensi_DN19359_c0_g7, Pdensi_DN19386_c0_g1d358050, Pdensi_DN19424_c0_g1d61094, Pdensi_DN…
GO:0010208	7.86728625341039e-07	0.999999878375572	15	45	pollen wall assembly	BP	0.000130352428044682	BP pollen wall assembly	Pdensi_DN10586_c0_g1d209930, Pdensi_DN11496_c0_g1d210701, Pdensi_DN13861_c0_g1, Pdensi_DN13940_c0_g1d7805, Pdensi_DN17158_c0_g2, Pdensi_DN17458_c0_g1d12111, Pdensi_DN20825_c0_g1d292675, Pdensi_DN20930_c0_g1, Pdensi_DN24073_c0_g2, Pdensi_DN25686_c0_g1d193387, Pdensi_DN38645_c0_g6, Pdensi_GG_113712_c3_g1, Pdensi_GG_14711_c2_g1, Pdensi_GG_30000_c0_g1, Pdensi_GG_81284_c2_g1
GO:0085029	7.86728625341039e-07	0.999999878375572	15	45	extracellular matrix assembly	BP	0.000130352428044682	BP extracellular matrix assembly	Pdensi_DN10586_c0_g1d209930, Pdensi_DN11496_c0_g1d210701, Pdensi_DN13861_c0_g1, Pdensi_DN13940_c0_g1d7805, Pdensi_DN17158_c0_g2, Pdensi_DN17458_c0_g1d12111, Pdensi_DN20825_c0_g1d292675, Pdensi_DN20930_c0_g1, Pdensi_DN24073_c0_g2, Pdensi_DN25686_c0_g1d193387, Pdensi_DN38645_c0_g6, Pdensi_GG_113712_c3_g1, Pdensi_GG_14711_c2_g1, Pdensi_GG_30000_c0_g1, Pdensi_GG_81284_c2_g1
GO:0048658	9.06527314599524e-07	0.999999959778696	8	13	anther wall tapetum development	BP	0.00014819908539073	BP anther wall tapetum development	Pdensi_DN13861_c0_g1, Pdensi_DN19635_c0_g1d218821, Pdensi_DN20401_c0_g1d63113, Pdensi_DN29514_c0_g1d196898, Pdensi_DN51064_c0_g1d253009, Pdensi_GG_113498_c0_g1, Pdensi_GG_38489_c2_g1, Pdensi_GG_63618_c0_g1
GO:0042221	9.31761417913429e-07	0.999999624006214	190	1834	response to chemical	BP	0.000150320088750481	BP response to chemical	Pdensi_DN10201_c1_g2, Pdensi_DN1041_c0_g1d203043, Pdensi_DN10914_c0_g1d387447, Pdensi_DN11148_c0_g1d335521, Pdensi_DN11560_c0_g3, Pdensi_DN11871_c0_g1d458112, Pdensi_DN12359_c0_g1, Pdensi_DN12562_c0_g2, Pdensi_DN12630_c0_g1d211812, Pdensi_DN13044_c0_g1d460723, Pdensi_DN13327_c0_g2, Pdensi_DN13861_c0_g1, Pdensi_DN14043_c1_g1d523607, Pdensi_DN14735_c0_g1, Pdensi_DN15194_c0_g1d343911, Pdensi_DN15429…
GO:0015291	1.28143809488978e-06	0.999999518589695	47	305	secondary active transmembrane transporter activity	MF	0.000204048214044723	MF secondary active transmembrane transporter activity	Pdensi_DN104174_c0_g1, Pdensi_DN12675_c0_g1d6600, Pdensi_DN13761_c0_g1, Pdensi_DN14253_c0_g1d179269, Pdensi_DN15403_c1_g1, Pdensi_DN15461_c0_g1d214312, Pdensi_DN15586_c0_g3d276568, Pdensi_DN15739_c0_g1, Pdensi_DN16039_c0_g1, Pdensi_DN17406_c0_g1d350753, Pdensi_DN17464_c0_g1d529765, Pdensi_DN17975_c0_g1d476518, Pdensi_DN19606_c0_g2d360085, Pdensi_DN19673_c0_g3, Pdensi_DN19690_c0_g1d408815, Pdensi_…
GO:0010817	1.31767704929845e-06	0.99999956105838	32	173	regulation of hormone levels	BP	0.000207128696172414	BP regulation of hormone levels	Pdensi_DN10158_c0_g1d266584, Pdensi_DN1041_c0_g1d203043, Pdensi_DN11575_c0_g1, Pdensi_DN13044_c0_g1d460723, Pdensi_DN14508_c0_g1d8354, Pdensi_DN14741_c0_g1d394293, Pdensi_DN15253_c0_g1d9232, Pdensi_DN15429_c0_g1, Pdensi_DN15971_c0_g1d183380, Pdensi_DN18754_c0_g7, Pdensi_DN19131_c0_g1d218111, Pdensi_DN19376_c0_g2, Pdensi_DN19522_c1_g3, Pdensi_DN19864_c2_g1, Pdensi_DN20745_c4_g3, Pdensi_DN21004_c0_…
GO:0044264	1.35954111042072e-06	0.999999488345613	47	304	cellular polysaccharide metabolic process	BP	0.000211004222213525	BP cellular polysaccharide metabolic process	Pdensi_DN11511_c0_g1, Pdensi_DN13436_c0_g1, Pdensi_DN14864_c0_g1d108554, Pdensi_DN16094_c0_g1d346425, Pdensi_DN17725_c0_g1d57805, Pdensi_DN17725_c0_g2, Pdensi_DN18230_c0_g1d186709, Pdensi_DN19354_c0_g1d60862, Pdensi_DN19354_c0_g2, Pdensi_DN19500_c3_g2, Pdensi_DN19551_c0_g4, Pdensi_DN20215_c2_g1, Pdensi_DN20834_c0_g1, Pdensi_DN21510_c0_g1d221411, Pdensi_DN21948_c1_g4, Pdensi_DN21985_c0_g2, Pdensi_…
GO:0055114	1.4791345573199e-06	0.999999265987118	123	1074	oxidation-reduction process	BP	0.000224189375631176	BP oxidation-reduction process	Pdensi_DN1041_c0_g1d203043, Pdensi_DN10586_c0_g1d209930, Pdensi_DN10697_c0_g1d49317, Pdensi_DN10769_c0_g1d267536, Pdensi_DN11539_c0_g1d336199, Pdensi_DN11871_c0_g1d458112, Pdensi_DN12089_c0_g1, Pdensi_DN12205_c0_g1d269792, Pdensi_DN12935_c0_g1d390848, Pdensi_DN13341_c0_g1d461319, Pdensi_DN13861_c0_g1, Pdensi_DN13937_c0_g1d178830, Pdensi_DN14508_c0_g1d8354, Pdensi_DN14552_c0_g1d180068, Pdensi_DN14…
GO:0015893	1.48106511916852e-06	0.999999732400928	16	56	drug transport	BP	0.000224189375631176	BP drug transport	Pdensi_DN104174_c0_g1, Pdensi_DN15403_c1_g1, Pdensi_DN15461_c0_g1d214312, Pdensi_DN15586_c0_g3d276568, Pdensi_DN16322_c0_g2d347333, Pdensi_DN19673_c0_g3, Pdensi_DN19690_c0_g1d408815, Pdensi_DN21483_c0_g2, Pdensi_DN21519_c2_g4, Pdensi_DN21984_c0_g1d297873, Pdensi_DN22939_c1_g1, Pdensi_DN24065_c1_g3, Pdensi_DN34717_c0_g1d147158, Pdensi_DN40533_c0_g1d319005, Pdensi_GG_125392_c2_g1, Pdensi_GG_147646_…
GO:0045490	1.71221427817525e-06	0.999999641354485	18	71	pectin catabolic process	BP	0.000254874870843816	BP pectin catabolic process	Pdensi_DN12747_c0_g2, Pdensi_DN19879_c2_g1, Pdensi_DN20111_c0_g1d188531, Pdensi_DN20724_c0_g1d292131, Pdensi_DN20854_c0_g2, Pdensi_DN21097_c0_g7, Pdensi_DN21896_c0_g1d221829, Pdensi_DN24001_c1_g1, Pdensi_DN24325_c0_g2, Pdensi_DN25050_c2_g2, Pdensi_DN29871_c0_g1d370444, Pdensi_DN40101_c2_g1, Pdensi_DN40101_c2_g6, Pdensi_GG_11158_c0_g1, Pdensi_GG_129723_c2_g1, Pdensi_GG_145839_c2_g1, Pdensi_GG_1557…
GO:0031323	1.74032152981574e-06	0.999998944148944	229	2283	regulation of cellular metabolic process	BP	0.000254874870843816	BP regulation of cellular metabolic process	Pdensi_DN10504_c0_g1d455597, Pdensi_DN10759_c0_g1d334935, Pdensi_DN11148_c0_g1d335521, Pdensi_DN1115_c0_g1d203093, Pdensi_DN11496_c0_g1d210701, Pdensi_DN11521_c0_g1d336257, Pdensi_DN11635_c0_g1d210913, Pdensi_DN11658_c0_g1, Pdensi_DN11809_c0_g1d175312, Pdensi_DN11848_c0_g1d5764, Pdensi_DN11895_c0_g1, Pdensi_DN12005_c0_g1d337285, Pdensi_DN12183_c0_g1d211347, Pdensi_DN12213_c0_g1d389462, Pdensi_DN1…
GO:0032993	1.74614543274452e-06	0.999999361992492	36	226	protein-DNA complex	CC	0.000254874870843816	CC protein-DNA complex	Pdensi_DN10308_c0_g1d266900, Pdensi_DN11635_c0_g1d210913, Pdensi_DN13146_c0_g1d339344, Pdensi_DN13570_c0_g1d340125, Pdensi_DN14755_c0_g1d274553, Pdensi_DN15027_c0_g1d213970, Pdensi_DN15045_c0_g1d275416, Pdensi_DN15800_c2_g4, Pdensi_DN16480_c0_g1d278865, Pdensi_DN18689_c2_g3, Pdensi_DN19141_c1_g7, Pdensi_DN19596_c0_g1, Pdensi_DN19813_c1_g2, Pdensi_DN20776_c1_g1, Pdensi_DN20856_c0_g2, Pdensi_DN2109…
GO:0006073	1.86143564701576e-06	0.999999303874386	38	227	cellular glucan metabolic process	BP	0.000268506617271297	BP cellular glucan metabolic process	Pdensi_DN13436_c0_g1, Pdensi_DN14864_c0_g1d108554, Pdensi_DN16094_c0_g1d346425, Pdensi_DN17725_c0_g1d57805, Pdensi_DN17725_c0_g2, Pdensi_DN18230_c0_g1d186709, Pdensi_DN19354_c0_g1d60862, Pdensi_DN19354_c0_g2, Pdensi_DN19500_c3_g2, Pdensi_DN19551_c0_g4, Pdensi_DN20834_c0_g1, Pdensi_DN21510_c0_g1d221411, Pdensi_DN21948_c1_g4, Pdensi_DN22105_c0_g1d299099, Pdensi_DN24097_c0_g1d71155, Pdensi_DN24110_c…
GO:0005381	1.89655223034729e-06	0.999999869287566	9	17	iron ion transmembrane transporter activity	MF	0.000270391010421954	MF iron ion transmembrane transporter activity	Pdensi_DN10072_c0_g1d386355, Pdensi_DN14541_c0_g1d8394, Pdensi_DN15461_c0_g1d214312, Pdensi_DN19021_c0_g1d356802, Pdensi_DN22939_c1_g1, Pdensi_DN23589_c3_g1, Pdensi_DN34717_c0_g1d147158, Pdensi_DN41637_c0_g1d153156, Pdensi_GG_147646_c0_g1
GO:0015238	1.95971162678111e-06	0.999999664709085	15	50	drug transmembrane transporter activity	MF	0.000276184186850152	MF drug transmembrane transporter activity	Pdensi_DN104174_c0_g1, Pdensi_DN15403_c1_g1, Pdensi_DN15461_c0_g1d214312, Pdensi_DN15586_c0_g3d276568, Pdensi_DN19673_c0_g3, Pdensi_DN19690_c0_g1d408815, Pdensi_DN21483_c0_g2, Pdensi_DN21519_c2_g4, Pdensi_DN21984_c0_g1d297873, Pdensi_DN22939_c1_g1, Pdensi_DN24065_c1_g3, Pdensi_DN34717_c0_g1d147158, Pdensi_DN40533_c0_g1d319005, Pdensi_GG_125392_c2_g1, Pdensi_GG_147646_c0_g1
GO:0009056	2.17424322105192e-06	0.999998715436793	185	1797	catabolic process	BP	0.000302936319696791	BP catabolic process	Pdensi_DN10374_c0_g1d334259, Pdensi_DN10697_c0_g1d49317, Pdensi_DN11172_c0_g1, Pdensi_DN11539_c0_g1d336199, Pdensi_DN12747_c0_g2, Pdensi_DN13057_c0_g1, Pdensi_DN13590_c1_g1, Pdensi_DN13659_c0_g1d340477, Pdensi_DN13799_c0_g1d272487, Pdensi_DN13937_c0_g1d178830, Pdensi_DN14043_c1_g1d523607, Pdensi_DN14124_c0_g2d273413, Pdensi_DN14230_c0_g3, Pdensi_DN14453_c0_g1d342034, Pdensi_DN14735_c0_g1, Pdensi_…
GO:0044042	2.2916821876008e-06	0.999999134732421	38	229	glucan metabolic process	BP	0.000313071460134784	BP glucan metabolic process	Pdensi_DN13436_c0_g1, Pdensi_DN14864_c0_g1d108554, Pdensi_DN16094_c0_g1d346425, Pdensi_DN17725_c0_g1d57805, Pdensi_DN17725_c0_g2, Pdensi_DN18230_c0_g1d186709, Pdensi_DN19354_c0_g1d60862, Pdensi_DN19354_c0_g2, Pdensi_DN19500_c3_g2, Pdensi_DN19551_c0_g4, Pdensi_DN20834_c0_g1, Pdensi_DN21510_c0_g1d221411, Pdensi_DN21948_c1_g4, Pdensi_DN22105_c0_g1d299099, Pdensi_DN24097_c0_g1d71155, Pdensi_DN24110_c…
GO:0022414	2.29805329191179e-06	0.999998807729765	153	1438	reproductive process	BP	0.000313071460134784	BP reproductive process	Pdensi_DN104174_c0_g1, Pdensi_DN10586_c0_g1d209930, Pdensi_DN11127_c0_g1d519871, Pdensi_DN1115_c0_g1d203093, Pdensi_DN11496_c0_g1d210701, Pdensi_DN11554_c0_g1d520300, Pdensi_DN12213_c0_g1d389462, Pdensi_DN12562_c0_g2, Pdensi_DN12603_c0_g1d105849, Pdensi_DN12630_c0_g1d211812, Pdensi_DN12681_c0_g1d338362, Pdensi_DN13057_c0_g1, Pdensi_DN1329_c0_g1d325161, Pdensi_DN13861_c0_g1, Pdensi_DN14230_c0_g3, …
GO:0065007	2.34792029418917e-06	0.999998314227937	480	5368	biological regulation	BP	0.000316350007989597	BP biological regulation	Pdensi_DN10072_c0_g1d386355, Pdensi_DN10158_c0_g1d266584, Pdensi_DN10201_c1_g2, Pdensi_DN1041_c0_g1d203043, Pdensi_DN10504_c0_g1d455597, Pdensi_DN10759_c0_g1d334935, Pdensi_DN10914_c0_g1d387447, Pdensi_DN10938_c0_g1d387493, Pdensi_DN11148_c0_g1d335521, Pdensi_DN1115_c0_g1d203093, Pdensi_DN11496_c0_g1d210701, Pdensi_DN11521_c0_g1d336257, Pdensi_DN11575_c0_g1, Pdensi_DN11635_c0_g1d210913, Pdensi_DN…
GO:0009725	2.54634434605044e-06	0.999998775817035	100	853	response to hormone	BP	0.000339355739423091	BP response to hormone	Pdensi_DN10201_c1_g2, Pdensi_DN1041_c0_g1d203043, Pdensi_DN10914_c0_g1d387447, Pdensi_DN11148_c0_g1d335521, Pdensi_DN11560_c0_g3, Pdensi_DN11871_c0_g1d458112, Pdensi_DN12359_c0_g1, Pdensi_DN12630_c0_g1d211812, Pdensi_DN13327_c0_g2, Pdensi_DN13861_c0_g1, Pdensi_DN15194_c0_g1d343911, Pdensi_DN15429_c0_g1, Pdensi_DN15461_c0_g1d214312, Pdensi_DN15813_c0_g1d277189, Pdensi_DN15822_c0_g1d345849, Pdensi_…
GO:0010927	3.96935022637267e-06	0.999999278436712	15	50	cellular component assembly involved in morphogenesis	BP	0.000523314012102745	BP cellular component assembly involved in morphogenesis	Pdensi_DN10586_c0_g1d209930, Pdensi_DN11496_c0_g1d210701, Pdensi_DN13861_c0_g1, Pdensi_DN13940_c0_g1d7805, Pdensi_DN17158_c0_g2, Pdensi_DN17458_c0_g1d12111, Pdensi_DN20825_c0_g1d292675, Pdensi_DN20930_c0_g1, Pdensi_DN24073_c0_g2, Pdensi_DN25686_c0_g1d193387, Pdensi_DN38645_c0_g6, Pdensi_GG_113712_c3_g1, Pdensi_GG_14711_c2_g1, Pdensi_GG_30000_c0_g1, Pdensi_GG_81284_c2_g1
GO:0010468	4.26817205625762e-06	0.999997291273965	199	1961	regulation of gene expression	BP	0.00055672401682739	BP regulation of gene expression	Pdensi_DN10504_c0_g1d455597, Pdensi_DN10759_c0_g1d334935, Pdensi_DN11148_c0_g1d335521, Pdensi_DN1115_c0_g1d203093, Pdensi_DN11521_c0_g1d336257, Pdensi_DN11635_c0_g1d210913, Pdensi_DN11658_c0_g1, Pdensi_DN11809_c0_g1d175312, Pdensi_DN11895_c0_g1, Pdensi_DN12183_c0_g1d211347, Pdensi_DN12213_c0_g1d389462, Pdensi_DN12416_c0_g1d337984, Pdensi_DN12562_c0_g2, Pdensi_DN12603_c0_g1d105849, Pdensi_DN12630_…
GO:0016684	5.23262479278549e-06	0.999998368684952	26	132	oxidoreductase activity, acting on peroxide as acceptor	MF	0.000675339079835188	MF oxidoreductase activity, acting on peroxide as acceptor	Pdensi_DN10697_c0_g1d49317, Pdensi_DN11871_c0_g1d458112, Pdensi_DN15086_c0_g1d213965, Pdensi_DN15194_c0_g1d343911, Pdensi_DN15901_c0_g2d346209, Pdensi_DN16142_c1_g1, Pdensi_DN16319_c0_g1d111066, Pdensi_DN16524_c0_g1d279098, Pdensi_DN18707_c1_g2d480353, Pdensi_DN19247_c0_g1d286110, Pdensi_DN19569_c0_g6, Pdensi_DN19717_c0_g2d287888, Pdensi_DN19963_c1_g5, Pdensi_DN22789_c1_g2, Pdensi_DN22789_c1_g6, …
GO:0044815	5.35211079905121e-06	0.999998067458351	32	200	DNA packaging complex	CC	0.000683564901116322	CC DNA packaging complex	Pdensi_DN11635_c0_g1d210913, Pdensi_DN13146_c0_g1d339344, Pdensi_DN13570_c0_g1d340125, Pdensi_DN14755_c0_g1d274553, Pdensi_DN15027_c0_g1d213970, Pdensi_DN15045_c0_g1d275416, Pdensi_DN15800_c2_g4, Pdensi_DN18689_c2_g3, Pdensi_DN19141_c1_g7, Pdensi_DN19813_c1_g2, Pdensi_DN20776_c1_g1, Pdensi_DN20856_c0_g2, Pdensi_DN21096_c2_g1, Pdensi_DN21854_c2_g3, Pdensi_DN21939_c0_g1d495869, Pdensi_DN22321_c1_g1…
GO:0090484	5.4638226507406e-06	0.99999896349897	15	54	NA	NA	0.000690638448667325	none	Pdensi_DN104174_c0_g1, Pdensi_DN15403_c1_g1, Pdensi_DN15461_c0_g1d214312, Pdensi_DN15586_c0_g3d276568, Pdensi_DN19673_c0_g3, Pdensi_DN19690_c0_g1d408815, Pdensi_DN21483_c0_g2, Pdensi_DN21519_c2_g4, Pdensi_DN21984_c0_g1d297873, Pdensi_DN22939_c1_g1, Pdensi_DN24065_c1_g3, Pdensi_DN34717_c0_g1d147158, Pdensi_DN40533_c0_g1d319005, Pdensi_GG_125392_c2_g1, Pdensi_GG_147646_c0_g1
GO:0004601	6.80884393204284e-06	0.999997901504653	25	126	peroxidase activity	MF	0.000851869749497727	MF peroxidase activity	Pdensi_DN10697_c0_g1d49317, Pdensi_DN11871_c0_g1d458112, Pdensi_DN15086_c0_g1d213965, Pdensi_DN15194_c0_g1d343911, Pdensi_DN15901_c0_g2d346209, Pdensi_DN16142_c1_g1, Pdensi_DN16319_c0_g1d111066, Pdensi_DN16524_c0_g1d279098, Pdensi_DN18707_c1_g2d480353, Pdensi_DN19247_c0_g1d286110, Pdensi_DN19569_c0_g6, Pdensi_DN19717_c0_g2d287888, Pdensi_DN19963_c1_g5, Pdensi_DN22789_c1_g2, Pdensi_DN22789_c1_g6, …
GO:0072593	6.96787226087239e-06	0.999997790543964	26	132	reactive oxygen species metabolic process	BP	0.000862960422126832	BP reactive oxygen species metabolic process	Pdensi_DN10697_c0_g1d49317, Pdensi_DN11871_c0_g1d458112, Pdensi_DN14686_c0_g1, Pdensi_DN15086_c0_g1d213965, Pdensi_DN15194_c0_g1d343911, Pdensi_DN15901_c0_g2d346209, Pdensi_DN16142_c1_g1, Pdensi_DN16524_c0_g1d279098, Pdensi_DN18707_c1_g2d480353, Pdensi_DN19247_c0_g1d286110, Pdensi_DN19569_c0_g6, Pdensi_DN19717_c0_g2d287888, Pdensi_DN19963_c1_g5, Pdensi_DN22789_c1_g2, Pdensi_DN22789_c1_g6, Pdensi_…
GO:0046658	7.28519406464102e-06	0.999997677530015	26	136	anchored component of plasma membrane	CC	0.000893237644265636	CC anchored component of plasma membrane	Pdensi_DN10914_c0_g1d387447, Pdensi_DN11064_c0_g1d210295, Pdensi_DN12452_c0_g1d389970, Pdensi_DN14363_c0_g1d213328, Pdensi_DN15230_c0_g1, Pdensi_DN16094_c0_g1d346425, Pdensi_DN18374_c0_g1d58874, Pdensi_DN18405_c0_g1d531896, Pdensi_DN22084_c0_g1, Pdensi_DN22105_c0_g1d299099, Pdensi_DN22397_c2_g1, Pdensi_DN23317_c2_g3, Pdensi_DN25365_c0_g1d23124, Pdensi_DN25686_c0_g1d193387, Pdensi_DN25856_c0_g4, P…
GO:0080110	8.43907070226101e-06	0.999999782496969	6	8	sporopollenin biosynthetic process	BP	0.0010244697611923	BP sporopollenin biosynthetic process	Pdensi_DN10586_c0_g1d209930, Pdensi_DN17158_c0_g2, Pdensi_DN17458_c0_g1d12111, Pdensi_DN17495_c0_g1, Pdensi_GG_14711_c2_g1, Pdensi_GG_81284_c2_g1
GO:0009719	8.55050561181008e-06	0.999995046353891	101	886	response to endogenous stimulus	BP	0.00102782107163141	BP response to endogenous stimulus	Pdensi_DN10201_c1_g2, Pdensi_DN1041_c0_g1d203043, Pdensi_DN10914_c0_g1d387447, Pdensi_DN11148_c0_g1d335521, Pdensi_DN11560_c0_g3, Pdensi_DN11871_c0_g1d458112, Pdensi_DN12359_c0_g1, Pdensi_DN12630_c0_g1d211812, Pdensi_DN13327_c0_g2, Pdensi_DN13861_c0_g1, Pdensi_DN15194_c0_g1d343911, Pdensi_DN15429_c0_g1, Pdensi_DN15461_c0_g1d214312, Pdensi_DN15813_c0_g1d277189, Pdensi_DN15822_c0_g1d345849, Pdensi_…
GO:0009628	8.78772396709216e-06	0.999994198904354	177	1732	response to abiotic stimulus	BP	0.00104608042291764	BP response to abiotic stimulus	Pdensi_DN10751_c0_g1d49359, Pdensi_DN10914_c0_g1d387447, Pdensi_DN11521_c0_g1d336257, Pdensi_DN11560_c0_g3, Pdensi_DN11848_c0_g1d5764, Pdensi_DN11871_c0_g1d458112, Pdensi_DN13233_c0_g2d339539, Pdensi_DN13861_c0_g1, Pdensi_DN14292_c0_g1d273510, Pdensi_DN14344_c0_g1d463866, Pdensi_DN14735_c0_g1, Pdensi_DN14750_c0_g1, Pdensi_DN15185_c1_g9, Pdensi_DN15194_c0_g1d343911, Pdensi_DN15253_c0_g1d9232, Pden…
GO:0003690	1.03775079911299e-05	0.999995324764775	48	336	double-stranded DNA binding	MF	0.00122344832191581	MF double-stranded DNA binding	Pdensi_DN11496_c0_g1d210701, Pdensi_DN11521_c0_g1d336257, Pdensi_DN12213_c0_g1d389462, Pdensi_DN14863_c0_g1d342967, Pdensi_DN14900_c0_g1d275032, Pdensi_DN15027_c0_g1d213970, Pdensi_DN15055_c0_g1d181160, Pdensi_DN15548_c0_g1d54388, Pdensi_DN17635_c0_g1, Pdensi_DN17780_c0_g1, Pdensi_DN17836_c0_g1, Pdensi_DN18081_c1_g3, Pdensi_DN18400_c0_g3, Pdensi_DN18561_c3_g1, Pdensi_DN19525_c0_g1d218718, Pdensi_…
GO:0042744	1.22664056130611e-05	0.999996695774456	20	90	hydrogen peroxide catabolic process	BP	0.00143236570687374	BP hydrogen peroxide catabolic process	Pdensi_DN10697_c0_g1d49317, Pdensi_DN15086_c0_g1d213965, Pdensi_DN15901_c0_g2d346209, Pdensi_DN16142_c1_g1, Pdensi_DN18707_c1_g2d480353, Pdensi_DN19247_c0_g1d286110, Pdensi_DN19569_c0_g6, Pdensi_DN19717_c0_g2d287888, Pdensi_DN19963_c1_g5, Pdensi_DN22789_c1_g2, Pdensi_DN22789_c1_g6, Pdensi_DN24570_c0_g1, Pdensi_DN26695_c0_g4, Pdensi_DN33925_c0_g1d313047, Pdensi_DN39032_c1_g1, Pdensi_DN39203_c0_g5,…
GO:0010200	1.24681131143715e-05	0.999997088931626	17	70	response to chitin	BP	0.00144218429146518	BP response to chitin	Pdensi_DN16724_c0_g3, Pdensi_DN18938_c0_g1, Pdensi_DN20044_c0_g1d289250, Pdensi_DN20044_c0_g2, Pdensi_DN20761_c1_g3, Pdensi_DN20773_c0_g1d292304, Pdensi_DN21081_c1_g1, Pdensi_DN21849_c0_g1d541253, Pdensi_DN22173_c1_g1d298907, Pdensi_DN23015_c2_g2, Pdensi_DN38145_c1_g1, Pdensi_DN6042_c0_g1, Pdensi_DN6294_c0_g1d262589, Pdensi_GG_153402_c0_g1, Pdensi_GG_17165_c0_g1, Pdensi_GG_55735_c0_g1, Pdensi_GG_…
GO:0000786	1.30484060919327e-05	0.999995232541876	30	191	nucleosome	CC	0.0014945131635282	CC nucleosome	Pdensi_DN11635_c0_g1d210913, Pdensi_DN13146_c0_g1d339344, Pdensi_DN13570_c0_g1d340125, Pdensi_DN14755_c0_g1d274553, Pdensi_DN15027_c0_g1d213970, Pdensi_DN15045_c0_g1d275416, Pdensi_DN15800_c2_g4, Pdensi_DN18689_c2_g3, Pdensi_DN19141_c1_g7, Pdensi_DN19813_c1_g2, Pdensi_DN20776_c1_g1, Pdensi_DN20856_c0_g2, Pdensi_DN21096_c2_g1, Pdensi_DN21854_c2_g3, Pdensi_DN21939_c0_g1d495869, Pdensi_DN22321_c1_g1…
GO:0051275	1.31642950543222e-05	0.999998382340225	10	28	beta-glucan catabolic process	BP	0.0014945131635282	BP beta-glucan catabolic process	Pdensi_DN14864_c0_g1d108554, Pdensi_DN17725_c0_g1d57805, Pdensi_DN19354_c0_g1d60862, Pdensi_DN19354_c0_g2, Pdensi_DN19551_c0_g4, Pdensi_DN37874_c0_g1d149916, Pdensi_DN38334_c0_g1, Pdensi_DN39478_c1_g3, Pdensi_GG_11158_c0_g1, Pdensi_GG_16375_c0_g1
GO:0015297	1.36730076087667e-05	0.999995341522025	27	150	antiporter activity	MF	0.00153802519533108	MF antiporter activity	Pdensi_DN104174_c0_g1, Pdensi_DN12675_c0_g1d6600, Pdensi_DN13761_c0_g1, Pdensi_DN15403_c1_g1, Pdensi_DN15461_c0_g1d214312, Pdensi_DN15586_c0_g3d276568, Pdensi_DN15739_c0_g1, Pdensi_DN19606_c0_g2d360085, Pdensi_DN19673_c0_g3, Pdensi_DN19690_c0_g1d408815, Pdensi_DN21483_c0_g2, Pdensi_DN21519_c2_g4, Pdensi_DN21684_c0_g1d123798, Pdensi_DN21984_c0_g1d297873, Pdensi_DN22622_c0_g2, Pdensi_DN22939_c1_g1,…
GO:0055076	1.44212592148067e-05	0.999996406792075	18	77	transition metal ion homeostasis	BP	0.00160744599302496	BP transition metal ion homeostasis	Pdensi_DN10072_c0_g1d386355, Pdensi_DN14541_c0_g1d8394, Pdensi_DN15461_c0_g1d214312, Pdensi_DN19021_c0_g1d356802, Pdensi_DN19131_c0_g1d218111, Pdensi_DN19864_c2_g1, Pdensi_DN22010_c1_g1, Pdensi_DN22738_c1_g1, Pdensi_DN22939_c1_g1, Pdensi_DN23589_c3_g1, Pdensi_DN34717_c0_g1d147158, Pdensi_DN3631_c0_g1d447999, Pdensi_DN39970_c2_g4, Pdensi_DN41637_c0_g1d153156, Pdensi_DN6625_c0_g1d262914, Pdensi_DN7…
GO:0006629	1.55649418975323e-05	0.999990307325778	123	1139	lipid metabolic process	BP	0.00171929506851931	BP lipid metabolic process	Pdensi_DN10374_c0_g1d334259, Pdensi_DN1041_c0_g1d203043, Pdensi_DN10586_c0_g1d209930, Pdensi_DN11172_c0_g1, Pdensi_DN12089_c0_g1, Pdensi_DN13057_c0_g1, Pdensi_DN13659_c0_g1d340477, Pdensi_DN13861_c0_g1, Pdensi_DN13940_c0_g1d7805, Pdensi_DN14965_c0_g1d465570, Pdensi_DN15119_c0_g1d395319, Pdensi_DN15483_c1_g3, Pdensi_DN15483_c1_g4, Pdensi_DN15512_c0_g1d214428, Pdensi_DN15645_c0_g1d54612, Pdensi_DN1…
GO:0006826	1.64444391649012e-05	0.999997947600463	10	27	iron ion transport	BP	0.00180022561250763	BP iron ion transport	Pdensi_DN15461_c0_g1d214312, Pdensi_DN19021_c0_g1d356802, Pdensi_DN19131_c0_g1d218111, Pdensi_DN19864_c2_g1, Pdensi_DN22010_c1_g1, Pdensi_DN22738_c1_g1, Pdensi_DN22939_c1_g1, Pdensi_DN34717_c0_g1d147158, Pdensi_DN74732_c0_g1, Pdensi_GG_147646_c0_g1
GO:0004497	1.69616614784855e-05	0.999993277471762	34	214	monooxygenase activity	MF	0.00184041532201514	MF monooxygenase activity	Pdensi_DN1041_c0_g1d203043, Pdensi_DN10586_c0_g1d209930, Pdensi_DN14508_c0_g1d8354, Pdensi_DN14552_c0_g1d180068, Pdensi_DN19131_c0_g1d218111, Pdensi_DN19376_c0_g2, Pdensi_DN19864_c2_g1, Pdensi_DN21004_c0_g1d362641, Pdensi_DN21212_c3_g2, Pdensi_DN21336_c1_g1, Pdensi_DN2150_c0_g1d165343, Pdensi_DN21597_c0_g1d189745, Pdensi_DN21963_c1_g6, Pdensi_DN22010_c1_g1, Pdensi_DN22208_c1_g1d20470, Pdensi_DN22…
GO:0022804	1.72039760740262e-05	0.999990991732644	66	534	active transmembrane transporter activity	MF	0.00185033290038276	MF active transmembrane transporter activity	Pdensi_DN104174_c0_g1, Pdensi_DN12675_c0_g1d6600, Pdensi_DN13761_c0_g1, Pdensi_DN14253_c0_g1d179269, Pdensi_DN15403_c1_g1, Pdensi_DN15461_c0_g1d214312, Pdensi_DN15586_c0_g3d276568, Pdensi_DN15739_c0_g1, Pdensi_DN16039_c0_g1, Pdensi_DN16322_c0_g2d347333, Pdensi_DN17299_c0_g1d280926, Pdensi_DN17406_c0_g1d350753, Pdensi_DN17464_c0_g1d529765, Pdensi_DN17975_c0_g1d476518, Pdensi_DN18657_c6_g1, Pdensi_…
GO:0009734	1.73843231593089e-05	0.999993706259107	29	170	auxin-activated signaling pathway	BP	0.00185347118483727	BP auxin-activated signaling pathway	Pdensi_DN11575_c0_g1, Pdensi_DN13341_c0_g1d461319, Pdensi_DN14253_c0_g1d52723, Pdensi_DN15253_c0_g1d9232, Pdensi_DN15429_c0_g1, Pdensi_DN15822_c0_g1d345849, Pdensi_DN18008_c1_g1, Pdensi_DN18343_c0_g1d353974, Pdensi_DN18754_c0_g7, Pdensi_DN18984_c0_g1d481332, Pdensi_DN20184_c1_g1d411065, Pdensi_DN20253_c0_g1d289878, Pdensi_DN20580_c1_g1, Pdensi_DN20724_c0_g2, Pdensi_DN20745_c4_g3, Pdensi_DN21522_c…
GO:0009791	1.83389901182245e-05	0.999990380078098	66	530	post-embryonic development	BP	0.00193839963654785	BP post-embryonic development	Pdensi_DN11554_c0_g1d520300, Pdensi_DN11589_c0_g1, Pdensi_DN12213_c0_g1d389462, Pdensi_DN12681_c0_g1d338362, Pdensi_DN14568_c0_g1, Pdensi_DN14965_c0_g1d465570, Pdensi_DN15055_c0_g1d181160, Pdensi_DN15654_c0_g1, Pdensi_DN17110_c0_g1d280669, Pdensi_DN17158_c0_g2, Pdensi_DN17532_c0_g1d113246, Pdensi_DN17836_c0_g1, Pdensi_DN17867_c0_g1d530420, Pdensi_DN18561_c3_g1, Pdensi_DN19038_c1_g6, Pdensi_DN1910…
GO:0016021	1.89850555938605e-05	0.999985634994406	339	3730	integral component of membrane	CC	0.00198953646697712	CC integral component of membrane	Pdensi_DN10072_c0_g1d386355, Pdensi_DN104174_c0_g1, Pdensi_DN1041_c0_g1d203043, Pdensi_DN10492_c0_g2, Pdensi_DN10553_c0_g1d103553, Pdensi_DN10586_c0_g1d209930, Pdensi_DN11351_c0_g1, Pdensi_DN11837_c0_g1d269228, Pdensi_DN11848_c0_g1d5764, Pdensi_DN11871_c0_g1d458112, Pdensi_DN12359_c0_g1, Pdensi_DN12570_c0_g1d105682, Pdensi_DN12675_c0_g1d6600, Pdensi_DN12777_c0_g2d460069, Pdensi_DN12905_c0_g1d2710…
GO:0060255	1.93145468706423e-05	0.999986237814597	227	2335	regulation of macromolecule metabolic process	BP	0.00200691236594021	BP regulation of macromolecule metabolic process	Pdensi_DN10504_c0_g1d455597, Pdensi_DN10759_c0_g1d334935, Pdensi_DN11148_c0_g1d335521, Pdensi_DN1115_c0_g1d203093, Pdensi_DN11496_c0_g1d210701, Pdensi_DN11521_c0_g1d336257, Pdensi_DN11635_c0_g1d210913, Pdensi_DN11658_c0_g1, Pdensi_DN11809_c0_g1d175312, Pdensi_DN11895_c0_g1, Pdensi_DN12183_c0_g1d211347, Pdensi_DN12213_c0_g1d389462, Pdensi_DN12416_c0_g1d337984, Pdensi_DN12562_c0_g2, Pdensi_DN12603_…
GO:0019222	2.26645980682442e-05	0.999983537000101	248	2589	regulation of metabolic process	BP	0.00233521543625834	BP regulation of metabolic process	Pdensi_DN10504_c0_g1d455597, Pdensi_DN10759_c0_g1d334935, Pdensi_DN11148_c0_g1d335521, Pdensi_DN1115_c0_g1d203093, Pdensi_DN11496_c0_g1d210701, Pdensi_DN11521_c0_g1d336257, Pdensi_DN11635_c0_g1d210913, Pdensi_DN11658_c0_g1, Pdensi_DN11809_c0_g1d175312, Pdensi_DN11848_c0_g1d5764, Pdensi_DN11895_c0_g1, Pdensi_DN12005_c0_g1d337285, Pdensi_DN12183_c0_g1d211347, Pdensi_DN12213_c0_g1d389462, Pdensi_DN1…
GO:0055072	2.87959234817547e-05	0.999994490343145	13	46	iron ion homeostasis	BP	0.00294222348174829	BP iron ion homeostasis	Pdensi_DN15461_c0_g1d214312, Pdensi_DN19021_c0_g1d356802, Pdensi_DN19131_c0_g1d218111, Pdensi_DN19864_c2_g1, Pdensi_DN22010_c1_g1, Pdensi_DN22738_c1_g1, Pdensi_DN22939_c1_g1, Pdensi_DN34717_c0_g1d147158, Pdensi_DN39970_c2_g4, Pdensi_DN6625_c0_g1d262914, Pdensi_DN74732_c0_g1, Pdensi_GG_111954_c0_g1, Pdensi_GG_147646_c0_g1
GO:1905392	3.16461746326472e-05	0.999989795162131	23	119	plant organ morphogenesis	BP	0.00318974266452632	BP plant organ morphogenesis	Pdensi_DN12562_c0_g2, Pdensi_DN12681_c0_g1d338362, Pdensi_DN13693_c0_g1, Pdensi_DN14344_c0_g1d463866, Pdensi_DN15461_c0_g1d214312, Pdensi_DN16862_c0_g1d349117, Pdensi_DN17839_c0_g1d402215, Pdensi_DN17848_c0_g1d476052, Pdensi_DN18407_c0_g1d284004, Pdensi_DN18847_c0_g2, Pdensi_DN19072_c0_g1d356753, Pdensi_DN19072_c0_g3, Pdensi_DN19849_c0_g1d219045, Pdensi_DN20680_c0_g1d291823, Pdensi_DN21317_c0_g1d…
GO:0009809	3.17387329803613e-05	0.999991122291636	19	90	lignin biosynthetic process	BP	0.00318974266452632	BP lignin biosynthetic process	Pdensi_DN14735_c0_g1, Pdensi_DN14741_c0_g1d394293, Pdensi_DN15086_c0_g1d213965, Pdensi_DN16142_c1_g1, Pdensi_DN16405_c0_g1, Pdensi_DN17676_c0_g1d351375, Pdensi_DN19175_c0_g1d286053, Pdensi_DN19717_c0_g2d287888, Pdensi_DN20037_c1_g1, Pdensi_DN20231_c0_g1, Pdensi_DN21322_c0_g1d294658, Pdensi_DN21358_c0_g2, Pdensi_DN22089_c2_g2, Pdensi_DN24354_c2_g1, Pdensi_DN25758_c2_g1, Pdensi_DN25789_c1_g2, Pdens…
GO:0050789	3.30700843524804e-05	0.999973892670073	438	4970	regulation of biological process	BP	0.00329652279874604	BP regulation of biological process	Pdensi_DN10201_c1_g2, Pdensi_DN1041_c0_g1d203043, Pdensi_DN10504_c0_g1d455597, Pdensi_DN10759_c0_g1d334935, Pdensi_DN10914_c0_g1d387447, Pdensi_DN10938_c0_g1d387493, Pdensi_DN11148_c0_g1d335521, Pdensi_DN1115_c0_g1d203093, Pdensi_DN11496_c0_g1d210701, Pdensi_DN11521_c0_g1d336257, Pdensi_DN11575_c0_g1, Pdensi_DN11635_c0_g1d210913, Pdensi_DN11658_c0_g1, Pdensi_DN11809_c0_g1d175312, Pdensi_DN11848_c…
GO:0005215	3.40538158077053e-05	0.99997811031768	123	1168	transporter activity	MF	0.00336720835176028	MF transporter activity	Pdensi_DN10072_c0_g1d386355, Pdensi_DN10207_c0_g1d266698, Pdensi_DN104174_c0_g1, Pdensi_DN11351_c0_g1, Pdensi_DN11554_c0_g1d520300, Pdensi_DN12675_c0_g1d6600, Pdensi_DN12995_c0_g1d6844, Pdensi_DN13351_c0_g1d339649, Pdensi_DN13389_c0_g1d339845, Pdensi_DN13761_c0_g1, Pdensi_DN13866_c1_g1d523197, Pdensi_DN14253_c0_g1d179269, Pdensi_DN14541_c0_g1d8394, Pdensi_DN15403_c1_g1, Pdensi_DN15461_c0_g1d21431…
GO:0044702	3.57515444259625e-05	0.999977157929394	119	1121	NA	NA	0.00348732015795451	none	Pdensi_DN104174_c0_g1, Pdensi_DN10586_c0_g1d209930, Pdensi_DN11127_c0_g1d519871, Pdensi_DN1115_c0_g1d203093, Pdensi_DN11554_c0_g1d520300, Pdensi_DN12213_c0_g1d389462, Pdensi_DN12562_c0_g2, Pdensi_DN12630_c0_g1d211812, Pdensi_DN12681_c0_g1d338362, Pdensi_DN13057_c0_g1, Pdensi_DN14230_c0_g3, Pdensi_DN14686_c0_g1, Pdensi_DN15055_c0_g1d181160, Pdensi_DN15429_c0_g1, Pdensi_DN15526_c0_g1, Pdensi_DN1565…
GO:0010268	3.58373982466576e-05	0.999996377657391	8	21	brassinosteroid homeostasis	BP	0.00348732015795451	BP brassinosteroid homeostasis	Pdensi_DN1041_c0_g1d203043, Pdensi_DN19131_c0_g1d218111, Pdensi_DN19376_c0_g2, Pdensi_DN19864_c2_g1, Pdensi_DN22010_c1_g1, Pdensi_DN22738_c1_g1, Pdensi_DN74732_c0_g1, Pdensi_GG_31847_c0_g1
GO:0008150	3.77700932912221e-05	0.999967715924892	1290	16322	biological_process	BP	0.00364260660298951	BP biological_process	Pdensi_DN10072_c0_g1d386355, Pdensi_DN10158_c0_g1d266584, Pdensi_DN10201_c1_g2, Pdensi_DN10308_c0_g1d266900, Pdensi_DN10374_c0_g1d334259, Pdensi_DN104174_c0_g1, Pdensi_DN1041_c0_g1d203043, Pdensi_DN10504_c0_g1d455597, Pdensi_DN10553_c0_g1d103553, Pdensi_DN10586_c0_g1d209930, Pdensi_DN10671_c0_g1, Pdensi_DN10692_c0_g1, Pdensi_DN10697_c0_g1d49317, Pdensi_DN10751_c0_g1d49359, Pdensi_DN10759_c0_g1d33…
GO:0045944	3.80273750250923e-05	0.999985860918105	28	167	positive regulation of transcription by RNA polymerase II	BP	0.00364260660298951	BP positive regulation of transcription by RNA polymerase II	Pdensi_DN10759_c0_g1d334935, Pdensi_DN11521_c0_g1d336257, Pdensi_DN12183_c0_g1d211347, Pdensi_DN14863_c0_g1d342967, Pdensi_DN15055_c0_g1d181160, Pdensi_DN15548_c0_g1d54388, Pdensi_DN17635_c0_g1, Pdensi_DN17836_c0_g1, Pdensi_DN18081_c1_g3, Pdensi_DN18400_c0_g3, Pdensi_DN18561_c3_g1, Pdensi_DN19525_c0_g1d218718, Pdensi_DN19638_c0_g1d287697, Pdensi_DN19845_c1_g1, Pdensi_DN20270_c0_g3d290192, Pdensi_…
GO:0048825	4.08799827772884e-05	0.999995022819704	9	24	cotyledon development	BP	0.00386045390915854	BP cotyledon development	Pdensi_DN19638_c0_g1d287697, Pdensi_DN20191_c0_g2, Pdensi_DN20372_c1_g1, Pdensi_DN21644_c0_g1, Pdensi_DN22455_c0_g2d543632, Pdensi_DN26680_c0_g1d229530, Pdensi_GG_108089_c0_g1, Pdensi_GG_23961_c0_g1, Pdensi_GG_98112_c0_g1
GO:0030243	4.09313276397202e-05	0.999988805983004	18	84	cellulose metabolic process	BP	0.00386045390915854	BP cellulose metabolic process	Pdensi_DN14864_c0_g1d108554, Pdensi_DN16094_c0_g1d346425, Pdensi_DN19354_c0_g1d60862, Pdensi_DN19354_c0_g2, Pdensi_DN19551_c0_g4, Pdensi_DN20834_c0_g1, Pdensi_DN22105_c0_g1d299099, Pdensi_DN24215_c0_g1d71642, Pdensi_DN37874_c0_g1d149916, Pdensi_DN38334_c0_g1, Pdensi_DN39478_c1_g3, Pdensi_GG_11158_c0_g1, Pdensi_GG_133971_c0_g1, Pdensi_GG_139694_c0_g1, Pdensi_GG_143379_c0_g1, Pdensi_GG_152243_c0_g1…
GO:0009753	4.21341995203568e-05	0.999986097122904	23	124	response to jasmonic acid	BP	0.00393537016634489	BP response to jasmonic acid	Pdensi_DN15813_c0_g1d277189, Pdensi_DN16481_c0_g1d278696, Pdensi_DN17735_c0_g1d12535, Pdensi_DN17943_c1_g3, Pdensi_DN18948_c0_g1d14272, Pdensi_DN19038_c1_g6, Pdensi_DN19924_c3_g1, Pdensi_DN20253_c0_g1d289878, Pdensi_DN20680_c0_g1d291823, Pdensi_DN20814_c0_g1, Pdensi_DN24439_c2_g1, Pdensi_DN24854_c2_g5, Pdensi_DN27720_c1_g1, Pdensi_DN37478_c2_g10, Pdensi_DN7024_c0_g1d450802, Pdensi_DN9029_c0_g1d17…
GO:0010383	4.23675770294042e-05	0.999984805090852	26	155	cell wall polysaccharide metabolic process	BP	0.00393537016634489	BP cell wall polysaccharide metabolic process	Pdensi_DN11511_c0_g1, Pdensi_DN16094_c0_g1d346425, Pdensi_DN17518_c0_g1d474702, Pdensi_DN17725_c0_g2, Pdensi_DN18230_c0_g1d186709, Pdensi_DN19386_c0_g1d358050, Pdensi_DN20215_c2_g1, Pdensi_DN21510_c0_g1d221411, Pdensi_DN22105_c0_g1d299099, Pdensi_DN23116_c1_g4, Pdensi_DN23914_c0_g1d497570, Pdensi_DN24110_c1_g3, Pdensi_DN24317_c0_g1d225489, Pdensi_DN24829_c0_g1d556051, Pdensi_DN38499_c1_g1, Pdensi…
GO:0030245	4.60053784139941e-05	0.999994166664039	9	26	cellulose catabolic process	BP	0.00424114244160888	BP cellulose catabolic process	Pdensi_DN14864_c0_g1d108554, Pdensi_DN19354_c0_g1d60862, Pdensi_DN19354_c0_g2, Pdensi_DN19551_c0_g4, Pdensi_DN37874_c0_g1d149916, Pdensi_DN38334_c0_g1, Pdensi_DN39478_c1_g3, Pdensi_GG_11158_c0_g1, Pdensi_GG_16375_c0_g1
GO:0051273	4.68957145083782e-05	0.999986434146061	19	93	beta-glucan metabolic process	BP	0.00429095787751661	BP beta-glucan metabolic process	Pdensi_DN14864_c0_g1d108554, Pdensi_DN16094_c0_g1d346425, Pdensi_DN17725_c0_g1d57805, Pdensi_DN19354_c0_g1d60862, Pdensi_DN19354_c0_g2, Pdensi_DN19551_c0_g4, Pdensi_DN20834_c0_g1, Pdensi_DN22105_c0_g1d299099, Pdensi_DN24215_c0_g1d71642, Pdensi_DN37874_c0_g1d149916, Pdensi_DN38334_c0_g1, Pdensi_DN39478_c1_g3, Pdensi_GG_11158_c0_g1, Pdensi_GG_133971_c0_g1, Pdensi_GG_139694_c0_g1, Pdensi_GG_143379_c…
GO:0016052	4.74826999855509e-05	0.999977994223845	42	304	carbohydrate catabolic process	BP	0.00431248432979881	BP carbohydrate catabolic process	Pdensi_DN12747_c0_g2, Pdensi_DN13590_c1_g1, Pdensi_DN14230_c0_g3, Pdensi_DN14864_c0_g1d108554, Pdensi_DN17518_c0_g1d474702, Pdensi_DN17725_c0_g1d57805, Pdensi_DN18386_c1_g2, Pdensi_DN19354_c0_g1d60862, Pdensi_DN19354_c0_g2, Pdensi_DN19386_c0_g1d358050, Pdensi_DN19551_c0_g4, Pdensi_DN19879_c2_g1, Pdensi_DN20111_c0_g1d188531, Pdensi_DN20151_c0_g1d289656, Pdensi_DN20724_c0_g1d292131, Pdensi_DN20854_…
GO:0055071	5.08290719057932e-05	0.999998603706332	5	7	manganese ion homeostasis	BP	0.00458246507821272	BP manganese ion homeostasis	Pdensi_DN10072_c0_g1d386355, Pdensi_DN14541_c0_g1d8394, Pdensi_DN19021_c0_g1d356802, Pdensi_DN23589_c3_g1, Pdensi_DN41637_c0_g1d153156
GO:0003824	5.1933058465944e-05	0.999956614809809	774	9494	catalytic activity	MF	0.00464781919599226	MF catalytic activity	Pdensi_DN10158_c0_g1d266584, Pdensi_DN10308_c0_g1d266900, Pdensi_DN10374_c0_g1d334259, Pdensi_DN1041_c0_g1d203043, Pdensi_DN10586_c0_g1d209930, Pdensi_DN10671_c0_g1, Pdensi_DN10692_c0_g1, Pdensi_DN10697_c0_g1d49317, Pdensi_DN10769_c0_g1d267536, Pdensi_DN10938_c0_g1d387493, Pdensi_DN11172_c0_g1, Pdensi_DN11297_c0_g3, Pdensi_DN11481_c0_g1, Pdensi_DN11511_c0_g1, Pdensi_DN11539_c0_g1d336199, Pdensi_D…
GO:0044427	5.42751628327989e-05	0.999970050123312	66	559	chromosomal part	CC	0.00482223022820976	CC chromosomal part	Pdensi_DN10308_c0_g1d266900, Pdensi_DN11635_c0_g1d210913, Pdensi_DN13057_c0_g1, Pdensi_DN13146_c0_g1d339344, Pdensi_DN13570_c0_g1d340125, Pdensi_DN14320_c1_g1, Pdensi_DN14750_c0_g1, Pdensi_DN14755_c0_g1d274553, Pdensi_DN15027_c0_g1d213970, Pdensi_DN15045_c0_g1d275416, Pdensi_DN15095_c0_g1d465751, Pdensi_DN15800_c2_g4, Pdensi_DN16895_c0_g1d528591, Pdensi_DN17072_c0_g1, Pdensi_DN17542_c0_g1d474704,…
GO:0010410	5.84264983704583e-05	0.999982717324056	19	98	hemicellulose metabolic process	BP	0.0051537215576992	BP hemicellulose metabolic process	Pdensi_DN17518_c0_g1d474702, Pdensi_DN17725_c0_g2, Pdensi_DN18230_c0_g1d186709, Pdensi_DN19386_c0_g1d358050, Pdensi_DN21510_c0_g1d221411, Pdensi_DN23116_c1_g4, Pdensi_DN24110_c1_g3, Pdensi_DN24317_c0_g1d225489, Pdensi_DN24829_c0_g1d556051, Pdensi_DN38499_c1_g1, Pdensi_DN39042_c0_g1d510956, Pdensi_DN40006_c1_g2, Pdensi_DN9005_c0_g1d265316, Pdensi_GG_100908_c0_g1, Pdensi_GG_106603_c0_g1, Pdensi_GG_…
GO:1902680	6.92780336249452e-05	0.999964189271025	53	417	positive regulation of RNA biosynthetic process	BP	0.00602424092393938	BP positive regulation of RNA biosynthetic process	Pdensi_DN10759_c0_g1d334935, Pdensi_DN11521_c0_g1d336257, Pdensi_DN11635_c0_g1d210913, Pdensi_DN12183_c0_g1d211347, Pdensi_DN12562_c0_g2, Pdensi_DN12630_c0_g1d211812, Pdensi_DN13570_c0_g1d340125, Pdensi_DN14344_c0_g1d463866, Pdensi_DN14863_c0_g1d342967, Pdensi_DN15027_c0_g1d213970, Pdensi_DN15055_c0_g1d181160, Pdensi_DN15429_c0_g1, Pdensi_DN15548_c0_g1d54388, Pdensi_DN15782_c0_g2d468050, Pdensi_D…
GO:1903508	6.92780336249452e-05	0.999964189271025	53	417	positive regulation of nucleic acid-templated transcription	BP	0.00602424092393938	BP positive regulation of nucleic acid-templated transcription	Pdensi_DN10759_c0_g1d334935, Pdensi_DN11521_c0_g1d336257, Pdensi_DN11635_c0_g1d210913, Pdensi_DN12183_c0_g1d211347, Pdensi_DN12562_c0_g2, Pdensi_DN12630_c0_g1d211812, Pdensi_DN13570_c0_g1d340125, Pdensi_DN14344_c0_g1d463866, Pdensi_DN14863_c0_g1d342967, Pdensi_DN15027_c0_g1d213970, Pdensi_DN15055_c0_g1d181160, Pdensi_DN15429_c0_g1, Pdensi_DN15548_c0_g1d54388, Pdensi_DN15782_c0_g2d468050, Pdensi_D…
GO:0016042	7.10997687051244e-05	0.999967112820048	40	287	lipid catabolic process	BP	0.00609756138529389	BP lipid catabolic process	Pdensi_DN10374_c0_g1d334259, Pdensi_DN11172_c0_g1, Pdensi_DN13057_c0_g1, Pdensi_DN13659_c0_g1d340477, Pdensi_DN15483_c1_g3, Pdensi_DN15483_c1_g4, Pdensi_DN15645_c0_g1d54612, Pdensi_DN17966_c0_g2, Pdensi_DN18176_c1_g1, Pdensi_DN18848_c0_g3, Pdensi_DN18989_c2_g7, Pdensi_DN19783_c0_g1d288157, Pdensi_DN19907_c0_g2d288620, Pdensi_DN19936_c1_g2, Pdensi_DN20096_c0_g1d62246, Pdensi_DN21358_c0_g1, Pdensi_…
GO:0045488	7.11158370522002e-05	0.999974196236795	25	152	pectin metabolic process	BP	0.00609756138529389	BP pectin metabolic process	Pdensi_DN11511_c0_g1, Pdensi_DN12747_c0_g2, Pdensi_DN13671_c0_g1, Pdensi_DN19879_c2_g1, Pdensi_DN20111_c0_g1d188531, Pdensi_DN20215_c2_g1, Pdensi_DN20724_c0_g1d292131, Pdensi_DN20854_c0_g2, Pdensi_DN21097_c0_g7, Pdensi_DN21896_c0_g1d221829, Pdensi_DN23914_c0_g1d497570, Pdensi_DN24001_c1_g1, Pdensi_DN24325_c0_g2, Pdensi_DN25050_c2_g2, Pdensi_DN29871_c0_g1d370444, Pdensi_DN38678_c0_g1d510642, Pdens…
GO:0048580	7.43424484458598e-05	0.99996348454695	46	343	regulation of post-embryonic development	BP	0.00632994972496311	BP regulation of post-embryonic development	Pdensi_DN11521_c0_g1d336257, Pdensi_DN11848_c0_g1d5764, Pdensi_DN12213_c0_g1d389462, Pdensi_DN12681_c0_g1d338362, Pdensi_DN13570_c0_g1d340125, Pdensi_DN14344_c0_g1d463866, Pdensi_DN17200_c0_g1d280809, Pdensi_DN17385_c0_g1d57185, Pdensi_DN17842_c0_g1, Pdensi_DN18561_c3_g1, Pdensi_DN19032_c2_g2, Pdensi_DN19038_c1_g6, Pdensi_DN19842_c0_g1d360987, Pdensi_DN19892_c1_g1d360735, Pdensi_DN20096_c0_g1d622…
GO:0010023	7.5684806963989e-05	0.999995492284141	6	11	proanthocyanidin biosynthetic process	BP	0.00637633598764904	BP proanthocyanidin biosynthetic process	Pdensi_DN104174_c0_g1, Pdensi_DN18840_c0_g2d285011, Pdensi_DN18910_c0_g1d285192, Pdensi_DN21483_c0_g2, Pdensi_DN21984_c0_g1d297873, Pdensi_DN37322_c4_g3
GO:0009266	7.59273349805693e-05	0.999958663859016	61	501	response to temperature stimulus	BP	0.00637633598764904	BP response to temperature stimulus	Pdensi_DN10751_c0_g1d49359, Pdensi_DN10914_c0_g1d387447, Pdensi_DN11521_c0_g1d336257, Pdensi_DN11848_c0_g1d5764, Pdensi_DN15461_c0_g1d214312, Pdensi_DN15782_c0_g2d468050, Pdensi_DN16222_c0_g1d347070, Pdensi_DN17200_c0_g1d280809, Pdensi_DN17735_c0_g1d12535, Pdensi_DN17848_c0_g1d476052, Pdensi_DN18561_c3_g1, Pdensi_DN18669_c0_g1d532211, Pdensi_DN19120_c1_g2, Pdensi_DN19247_c0_g1d286110, Pdensi_DN19…
GO:0044262	8.06165516991406e-05	0.999958354093631	52	408	cellular carbohydrate metabolic process	BP	0.00672407850600791	BP cellular carbohydrate metabolic process	Pdensi_DN11511_c0_g1, Pdensi_DN13436_c0_g1, Pdensi_DN14864_c0_g1d108554, Pdensi_DN16094_c0_g1d346425, Pdensi_DN17725_c0_g1d57805, Pdensi_DN17725_c0_g2, Pdensi_DN17743_c0_g1d282049, Pdensi_DN18230_c0_g1d186709, Pdensi_DN18386_c1_g2, Pdensi_DN19354_c0_g1d60862, Pdensi_DN19354_c0_g2, Pdensi_DN19500_c3_g2, Pdensi_DN19551_c0_g4, Pdensi_DN20215_c2_g1, Pdensi_DN20834_c0_g1, Pdensi_DN21510_c0_g1d221411, …
GO:0044425	8.39521152177673e-05	0.999933693083165	381	4329	membrane part	CC	0.00684221664305191	CC membrane part	Pdensi_DN10072_c0_g1d386355, Pdensi_DN10201_c1_g2, Pdensi_DN10207_c0_g1d266698, Pdensi_DN104174_c0_g1, Pdensi_DN1041_c0_g1d203043, Pdensi_DN10492_c0_g2, Pdensi_DN10553_c0_g1d103553, Pdensi_DN10586_c0_g1d209930, Pdensi_DN10914_c0_g1d387447, Pdensi_DN11064_c0_g1d210295, Pdensi_DN11351_c0_g1, Pdensi_DN11837_c0_g1d269228, Pdensi_DN11848_c0_g1d5764, Pdensi_DN11871_c0_g1d458112, Pdensi_DN12359_c0_g1, P…
GO:0048859	8.41086244279858e-05	0.999994560532309	6	12	formation of anatomical boundary	BP	0.00684221664305191	BP formation of anatomical boundary	Pdensi_DN20372_c1_g1, Pdensi_DN22455_c0_g2d543632, Pdensi_DN25689_c0_g3, Pdensi_GG_23961_c0_g1, Pdensi_GG_54134_c0_g1, Pdensi_GG_55579_c1_g1
GO:0090691	8.41086244279858e-05	0.999994560532309	6	12	formation of plant organ boundary	BP	0.00684221664305191	BP formation of plant organ boundary	Pdensi_DN20372_c1_g1, Pdensi_DN22455_c0_g2d543632, Pdensi_DN25689_c0_g3, Pdensi_GG_23961_c0_g1, Pdensi_GG_54134_c0_g1, Pdensi_GG_55579_c1_g1
GO:0009555	8.42651262622004e-05	0.99996996195223	24	136	pollen development	BP	0.00684221664305191	BP pollen development	Pdensi_DN11521_c0_g1d336257, Pdensi_DN13569_c0_g1d272134, Pdensi_DN15429_c0_g1, Pdensi_DN17158_c0_g2, Pdensi_DN17483_c0_g1d350904, Pdensi_DN18506_c0_g2, Pdensi_DN19635_c0_g1d218821, Pdensi_DN20401_c0_g1d63113, Pdensi_DN20825_c0_g1d292675, Pdensi_DN20930_c0_g1, Pdensi_DN21225_c0_g1d189464, Pdensi_DN23870_c0_g1d70822, Pdensi_DN26559_c0_g1d77557, Pdensi_DN29514_c0_g1d196898, Pdensi_DN39903_c0_g1, Pd…
GO:0001101	8.56164299873279e-05	0.99994700442834	93	840	response to acid chemical	BP	0.00690620426364886	BP response to acid chemical	Pdensi_DN10914_c0_g1d387447, Pdensi_DN11148_c0_g1d335521, Pdensi_DN11560_c0_g3, Pdensi_DN12359_c0_g1, Pdensi_DN12630_c0_g1d211812, Pdensi_DN13861_c0_g1, Pdensi_DN15429_c0_g1, Pdensi_DN15461_c0_g1d214312, Pdensi_DN15733_c0_g2d277117, Pdensi_DN15813_c0_g1d277189, Pdensi_DN16319_c0_g1d111066, Pdensi_DN16481_c0_g1d278696, Pdensi_DN16505_c1_g1d279192, Pdensi_DN16531_c0_g1d279248, Pdensi_DN17735_c0_g1d…
GO:0016682	8.70017419768257e-05	0.999982248222894	12	50	oxidoreductase activity, acting on diphenols and related substances as donors, oxygen as acceptor	MF	0.0069720807737115	MF oxidoreductase activity, acting on diphenols and related substances as donors, oxygen as acceptor	Pdensi_DN11539_c0_g1d336199, Pdensi_DN14043_c1_g1d523607, Pdensi_DN19175_c0_g1d286053, Pdensi_DN20631_c2_g1, Pdensi_DN21246_c1_g1d18502, Pdensi_DN24254_c0_g1d71533, Pdensi_DN27378_c0_g1d140778, Pdensi_DN33782_c0_g1d373899, Pdensi_DN37294_c0_g1d569935, Pdensi_DN39555_c0_g3, Pdensi_GG_153343_c0_g1, Pdensi_GG_33289_c0_g1
GO:0050896	8.84285663575523e-05	0.99992952974655	411	4698	response to stimulus	BP	0.00704040683188278	BP response to stimulus	Pdensi_DN10201_c1_g2, Pdensi_DN1041_c0_g1d203043, Pdensi_DN10553_c0_g1d103553, Pdensi_DN10671_c0_g1, Pdensi_DN10692_c0_g1, Pdensi_DN10697_c0_g1d49317, Pdensi_DN10751_c0_g1d49359, Pdensi_DN10914_c0_g1d387447, Pdensi_DN11148_c0_g1d335521, Pdensi_DN11521_c0_g1d336257, Pdensi_DN11560_c0_g3, Pdensi_DN11848_c0_g1d5764, Pdensi_DN11871_c0_g1d458112, Pdensi_DN11982_c0_g1d337024, Pdensi_DN12005_c0_g1d33728…
GO:0030570	9.00934902224015e-05	0.999989123409156	8	24	pectate lyase activity	MF	0.00708291572068545	MF pectate lyase activity	Pdensi_DN21097_c0_g7, Pdensi_DN21896_c0_g1d221829, Pdensi_DN25050_c2_g2, Pdensi_DN40101_c2_g1, Pdensi_DN40101_c2_g6, Pdensi_GG_129723_c2_g1, Pdensi_GG_145839_c2_g1, Pdensi_GG_155713_c0_g1
GO:0010393	9.0505438994662e-05	0.999966606698222	25	154	galacturonan metabolic process	BP	0.00708291572068545	BP galacturonan metabolic process	Pdensi_DN11511_c0_g1, Pdensi_DN12747_c0_g2, Pdensi_DN13671_c0_g1, Pdensi_DN19879_c2_g1, Pdensi_DN20111_c0_g1d188531, Pdensi_DN20215_c2_g1, Pdensi_DN20724_c0_g1d292131, Pdensi_DN20854_c0_g2, Pdensi_DN21097_c0_g7, Pdensi_DN21896_c0_g1d221829, Pdensi_DN23914_c0_g1d497570, Pdensi_DN24001_c1_g1, Pdensi_DN24325_c0_g2, Pdensi_DN25050_c2_g2, Pdensi_DN29871_c0_g1d370444, Pdensi_DN38678_c0_g1d510642, Pdens…
GO:0006949	9.06955197901978e-05	0.999994050597381	6	12	syncytium formation	BP	0.00708291572068545	BP syncytium formation	Pdensi_DN21649_c0_g2, Pdensi_DN22641_c2_g2, Pdensi_DN25089_c1_g1d557367, Pdensi_DN25089_c1_g2, Pdensi_DN2770_c0_g1d326233, Pdensi_DN37968_c1_g1
GO:0051259	9.304151279294e-05	0.999968332738699	22	124	protein complex oligomerization	BP	0.00722013916679897	BP protein complex oligomerization	Pdensi_DN18669_c0_g1d532211, Pdensi_DN19120_c1_g2, Pdensi_DN21264_c2_g1, Pdensi_DN21575_c0_g1d418880, Pdensi_DN21734_c0_g2d296754, Pdensi_DN22508_c1_g4, Pdensi_DN23202_c0_g1, Pdensi_DN24084_c1_g6, Pdensi_DN25135_c0_g1, Pdensi_DN25622_c2_g2, Pdensi_DN25674_c0_g2, Pdensi_DN26569_c0_g1d430218, Pdensi_DN39084_c0_g1, Pdensi_DN47344_c0_g1d249493, Pdensi_DN8836_c0_g1d331994, Pdensi_GG_11747_c1_g1, Pdens…
GO:0045893	0.0001060380742674	0.999944569978849	52	414	positive regulation of transcription, DNA-templated	BP	0.00817693602888419	BP positive regulation of transcription, DNA-templated	Pdensi_DN10759_c0_g1d334935, Pdensi_DN11521_c0_g1d336257, Pdensi_DN11635_c0_g1d210913, Pdensi_DN12183_c0_g1d211347, Pdensi_DN12562_c0_g2, Pdensi_DN12630_c0_g1d211812, Pdensi_DN13570_c0_g1d340125, Pdensi_DN14863_c0_g1d342967, Pdensi_DN15027_c0_g1d213970, Pdensi_DN15055_c0_g1d181160, Pdensi_DN15429_c0_g1, Pdensi_DN15548_c0_g1d54388, Pdensi_DN15782_c0_g2d468050, Pdensi_DN16222_c0_g1d347070, Pdensi_D…
GO:0048235	0.000108798892244289	0.999992613244342	6	12	pollen sperm cell differentiation	BP	0.00833739511129516	BP pollen sperm cell differentiation	Pdensi_DN12630_c0_g1d211812, Pdensi_DN16333_c0_g1d278592, Pdensi_DN17899_c0_g1d216510, Pdensi_DN6530_c0_g1d168709, Pdensi_GG_72099_c0_g1, Pdensi_GG_83776_c1_g1
GO:0044036	0.000111038571204739	0.999954073494792	30	198	cell wall macromolecule metabolic process	BP	0.00845617342572237	BP cell wall macromolecule metabolic process	Pdensi_DN11511_c0_g1, Pdensi_DN14230_c0_g3, Pdensi_DN16094_c0_g1d346425, Pdensi_DN17518_c0_g1d474702, Pdensi_DN17725_c0_g2, Pdensi_DN18230_c0_g1d186709, Pdensi_DN19386_c0_g1d358050, Pdensi_DN20215_c2_g1, Pdensi_DN21510_c0_g1d221411, Pdensi_DN21985_c0_g2, Pdensi_DN22105_c0_g1d299099, Pdensi_DN23116_c1_g4, Pdensi_DN23914_c0_g1d497570, Pdensi_DN24110_c1_g3, Pdensi_DN24317_c0_g1d225489, Pdensi_DN2482…
GO:0090567	0.000115838445968756	0.999944465976135	41	302	reproductive shoot system development	BP	0.00873197006484966	BP reproductive shoot system development	Pdensi_DN11554_c0_g1d520300, Pdensi_DN12213_c0_g1d389462, Pdensi_DN12681_c0_g1d338362, Pdensi_DN15055_c0_g1d181160, Pdensi_DN17532_c0_g1d113246, Pdensi_DN17836_c0_g1, Pdensi_DN18561_c3_g1, Pdensi_DN19038_c1_g6, Pdensi_DN19101_c2_g2, Pdensi_DN19842_c0_g1d360987, Pdensi_DN19845_c1_g1, Pdensi_DN20680_c0_g1d291823, Pdensi_DN20686_c1_g2, Pdensi_DN21044_c1_g1, Pdensi_DN21385_c0_g1, Pdensi_DN21739_c0_g1…
GO:0015293	0.000116084423829255	0.999958706225027	23	132	symporter activity	MF	0.00873197006484966	MF symporter activity	Pdensi_DN13761_c0_g1, Pdensi_DN14253_c0_g1d179269, Pdensi_DN16039_c0_g1, Pdensi_DN17406_c0_g1d350753, Pdensi_DN17464_c0_g1d529765, Pdensi_DN17975_c0_g1d476518, Pdensi_DN19606_c0_g2d360085, Pdensi_DN20436_c1_g2, Pdensi_DN21784_c0_g4, Pdensi_DN21802_c0_g3, Pdensi_DN21862_c0_g1d221873, Pdensi_DN22056_c0_g1d190192, Pdensi_DN22260_c0_g1d222431, Pdensi_DN23645_c0_g2, Pdensi_DN24001_c0_g2d225091, Pdensi…
GO:0009931	0.000126656931079555	0.999975693555564	11	41	calcium-dependent protein serine/threonine kinase activity	MF	0.00941176140585713	MF calcium-dependent protein serine/threonine kinase activity	Pdensi_DN20754_c1_g1, Pdensi_DN21742_c1_g3, Pdensi_DN22472_c0_g1d126278, Pdensi_DN22657_c0_g2d301592, Pdensi_DN25836_c0_g1d228127, Pdensi_GG_21811_c0_g1, Pdensi_GG_34891_c0_g1, Pdensi_GG_39321_c0_g1, Pdensi_GG_80966_c0_g1, Pdensi_GG_84000_c0_g1, Pdensi_GG_93074_c0_g1
GO:0010857	0.000126656931079555	0.999975693555564	11	41	calcium-dependent protein kinase activity	MF	0.00941176140585713	MF calcium-dependent protein kinase activity	Pdensi_DN20754_c1_g1, Pdensi_DN21742_c1_g3, Pdensi_DN22472_c0_g1d126278, Pdensi_DN22657_c0_g2d301592, Pdensi_DN25836_c0_g1d228127, Pdensi_GG_21811_c0_g1, Pdensi_GG_34891_c0_g1, Pdensi_GG_39321_c0_g1, Pdensi_GG_80966_c0_g1, Pdensi_GG_84000_c0_g1, Pdensi_GG_93074_c0_g1
GO:0008429	0.0001334646346279	0.999983346040133	8	22	phosphatidylethanolamine binding	MF	0.00985789087453419	MF phosphatidylethanolamine binding	Pdensi_DN19842_c0_g1d360987, Pdensi_DN22621_c1_g1, Pdensi_DN22672_c1_g1, Pdensi_DN22737_c0_g1d223194, Pdensi_DN22786_c1_g1, Pdensi_GG_18974_c1_g1, Pdensi_GG_84135_c0_g1, Pdensi_GG_91739_c1_g1
GO:0030026	0.000143593054749557	0.999997731819036	4	5	cellular manganese ion homeostasis	BP	0.0105424817023013	BP cellular manganese ion homeostasis	Pdensi_DN10072_c0_g1d386355, Pdensi_DN14541_c0_g1d8394, Pdensi_DN23589_c3_g1, Pdensi_DN41637_c0_g1d153156
GO:0016705	0.000147057944198503	0.999933331131897	35	248	oxidoreductase activity, acting on paired donors, with incorporation or reduction of molecular oxygen	MF	0.0107326038917729	MF oxidoreductase activity, acting on paired donors, with incorporation or reduction of molecular oxygen	Pdensi_DN1041_c0_g1d203043, Pdensi_DN10586_c0_g1d209930, Pdensi_DN10769_c0_g1d267536, Pdensi_DN14508_c0_g1d8354, Pdensi_DN14552_c0_g1d180068, Pdensi_DN19131_c0_g1d218111, Pdensi_DN19376_c0_g2, Pdensi_DN19864_c2_g1, Pdensi_DN21004_c0_g1d362641, Pdensi_DN21212_c3_g2, Pdensi_DN21336_c1_g1, Pdensi_DN2150_c0_g1d165343, Pdensi_DN21597_c0_g1d189745, Pdensi_DN21963_c1_g6, Pdensi_DN22010_c1_g1, Pdensi_DN2…
GO:0007049	0.00015553617575144	0.999921428039171	45	351	cell cycle	BP	0.011284195567387	BP cell cycle	Pdensi_DN10938_c0_g1d387493, Pdensi_DN12166_c0_g1d337469, Pdensi_DN12774_c0_g1d211866, Pdensi_DN14259_c0_g1, Pdensi_DN15133_c0_g1d466015, Pdensi_DN15483_c0_g1d276277, Pdensi_DN17385_c0_g1d57185, Pdensi_DN17483_c0_g1d350904, Pdensi_DN17542_c0_g1d474704, Pdensi_DN17584_c0_g1d281607, Pdensi_DN18055_c1_g1, Pdensi_DN18788_c0_g1d355325, Pdensi_DN19499_c0_g1d60977, Pdensi_DN20253_c0_g1d289878, Pdensi_DN…
GO:0004683	0.000156944915622612	0.99996897743564	11	42	calmodulin-dependent protein kinase activity	MF	0.0113194212379344	MF calmodulin-dependent protein kinase activity	Pdensi_DN20754_c1_g1, Pdensi_DN21742_c1_g3, Pdensi_DN22472_c0_g1d126278, Pdensi_DN22657_c0_g2d301592, Pdensi_DN25836_c0_g1d228127, Pdensi_GG_21811_c0_g1, Pdensi_GG_34891_c0_g1, Pdensi_GG_39321_c0_g1, Pdensi_GG_80966_c0_g1, Pdensi_GG_84000_c0_g1, Pdensi_GG_93074_c0_g1
GO:0042542	0.000170575158551701	0.999951406054565	16	80	response to hydrogen peroxide	BP	0.0121815045281158	BP response to hydrogen peroxide	Pdensi_DN18669_c0_g1d532211, Pdensi_DN19120_c1_g2, Pdensi_DN19991_c0_g1, Pdensi_DN21264_c2_g1, Pdensi_DN21709_c0_g1d363217, Pdensi_DN22508_c1_g4, Pdensi_DN25135_c0_g1, Pdensi_DN25622_c2_g2, Pdensi_DN26569_c0_g1d430218, Pdensi_DN8836_c0_g1d331994, Pdensi_GG_137421_c0_g1, Pdensi_GG_39684_c1_g1, Pdensi_GG_58086_c0_g1, Pdensi_GG_58349_c0_g1, Pdensi_GG_59998_c0_g1, Pdensi_GG_9695_c0_g1
GO:0006694	0.000170884820066546	0.999940900761025	21	118	steroid biosynthetic process	BP	0.0121815045281158	BP steroid biosynthetic process	Pdensi_DN12089_c0_g1, Pdensi_DN17158_c0_g2, Pdensi_DN17458_c0_g1d12111, Pdensi_DN17676_c0_g1d351375, Pdensi_DN18206_c0_g1, Pdensi_DN19131_c0_g1d218111, Pdensi_DN19864_c2_g1, Pdensi_DN21071_c1_g2d415963, Pdensi_DN21322_c0_g1d294658, Pdensi_DN21358_c0_g2, Pdensi_DN21636_c0_g3, Pdensi_DN22010_c1_g1, Pdensi_DN22738_c1_g1, Pdensi_DN24678_c1_g6, Pdensi_DN25334_c1_g2, Pdensi_DN37322_c4_g3, Pdensi_DN3920…
GO:0008202	0.000173253053274655	0.999933266795598	25	153	steroid metabolic process	BP	0.0122789346023153	BP steroid metabolic process	Pdensi_DN1041_c0_g1d203043, Pdensi_DN12089_c0_g1, Pdensi_DN17158_c0_g2, Pdensi_DN17458_c0_g1d12111, Pdensi_DN17676_c0_g1d351375, Pdensi_DN18206_c0_g1, Pdensi_DN19131_c0_g1d218111, Pdensi_DN19376_c0_g2, Pdensi_DN19864_c2_g1, Pdensi_DN21071_c1_g2d415963, Pdensi_DN21322_c0_g1d294658, Pdensi_DN21358_c0_g2, Pdensi_DN21636_c0_g3, Pdensi_DN22010_c1_g1, Pdensi_DN22738_c1_g1, Pdensi_DN24678_c1_g6, Pdensi_…
GO:0016837	0.000180326665442509	0.999975340990451	8	26	carbon-oxygen lyase activity, acting on polysaccharides	MF	0.0127068117528196	MF carbon-oxygen lyase activity, acting on polysaccharides	Pdensi_DN21097_c0_g7, Pdensi_DN21896_c0_g1d221829, Pdensi_DN25050_c2_g2, Pdensi_DN40101_c2_g1, Pdensi_DN40101_c2_g6, Pdensi_GG_129723_c2_g1, Pdensi_GG_145839_c2_g1, Pdensi_GG_155713_c0_g1
GO:0005575	0.000181821365966643	0.99984206969352	1285	16389	cellular_component	CC	0.0127389243892401	CC cellular_component	Pdensi_DN10072_c0_g1d386355, Pdensi_DN10158_c0_g1d266584, Pdensi_DN10201_c1_g2, Pdensi_DN10207_c0_g1d266698, Pdensi_DN10308_c0_g1d266900, Pdensi_DN10374_c0_g1d334259, Pdensi_DN104174_c0_g1, Pdensi_DN1041_c0_g1d203043, Pdensi_DN10492_c0_g2, Pdensi_DN10504_c0_g1d455597, Pdensi_DN10553_c0_g1d103553, Pdensi_DN10586_c0_g1d209930, Pdensi_DN10671_c0_g1, Pdensi_DN10692_c0_g1, Pdensi_DN10697_c0_g1d49317, …
GO:0051254	0.000188456009894327	0.999898175646845	53	433	positive regulation of RNA metabolic process	BP	0.0131287450983769	BP positive regulation of RNA metabolic process	Pdensi_DN10759_c0_g1d334935, Pdensi_DN11521_c0_g1d336257, Pdensi_DN11635_c0_g1d210913, Pdensi_DN12183_c0_g1d211347, Pdensi_DN12562_c0_g2, Pdensi_DN12630_c0_g1d211812, Pdensi_DN13570_c0_g1d340125, Pdensi_DN14344_c0_g1d463866, Pdensi_DN14863_c0_g1d342967, Pdensi_DN15027_c0_g1d213970, Pdensi_DN15055_c0_g1d181160, Pdensi_DN15429_c0_g1, Pdensi_DN15548_c0_g1d54388, Pdensi_DN15782_c0_g2d468050, Pdensi_D…
GO:0000160	0.000197249761973561	0.999915534367638	30	199	phosphorelay signal transduction system	BP	0.0136637250370499	BP phosphorelay signal transduction system	Pdensi_DN10201_c1_g2, Pdensi_DN11871_c0_g1d458112, Pdensi_DN12359_c0_g1, Pdensi_DN13149_c0_g1d271422, Pdensi_DN15194_c0_g1d343911, Pdensi_DN16524_c0_g1d279098, Pdensi_DN16995_c0_g1d215705, Pdensi_DN17413_c0_g3, Pdensi_DN17686_c1_g1, Pdensi_DN18564_c0_g3, Pdensi_DN18763_c3_g1, Pdensi_DN18979_c0_g1d217895, Pdensi_DN19484_c1_g1d484259, Pdensi_DN19721_c0_g1d15640, Pdensi_DN20253_c0_g1d289878, Pdensi_…
GO:0048608	0.000199729942857697	0.999897091365471	46	360	reproductive structure development	BP	0.0137578024122372	BP reproductive structure development	Pdensi_DN11554_c0_g1d520300, Pdensi_DN12213_c0_g1d389462, Pdensi_DN12681_c0_g1d338362, Pdensi_DN15055_c0_g1d181160, Pdensi_DN17158_c0_g2, Pdensi_DN17532_c0_g1d113246, Pdensi_DN17836_c0_g1, Pdensi_DN18561_c3_g1, Pdensi_DN19038_c1_g6, Pdensi_DN19101_c2_g2, Pdensi_DN19842_c0_g1d360987, Pdensi_DN19845_c1_g1, Pdensi_DN20680_c0_g1d291823, Pdensi_DN20686_c1_g2, Pdensi_DN21044_c1_g1, Pdensi_DN21317_c0_g1…
GO:0050793	0.000222961606353365	0.999863635226474	78	701	regulation of developmental process	BP	0.0152722472374224	BP regulation of developmental process	Pdensi_DN10914_c0_g1d387447, Pdensi_DN11521_c0_g1d336257, Pdensi_DN11848_c0_g1d5764, Pdensi_DN11895_c0_g1, Pdensi_DN12213_c0_g1d389462, Pdensi_DN12359_c0_g1, Pdensi_DN12681_c0_g1d338362, Pdensi_DN13570_c0_g1d340125, Pdensi_DN13937_c0_g1d178830, Pdensi_DN14344_c0_g1d463866, Pdensi_DN14686_c0_g1, Pdensi_DN15461_c0_g1d214312, Pdensi_DN16262_c0_g1d469738, Pdensi_DN17200_c0_g1d280809, Pdensi_DN17385_c…
GO:0048367	0.000226813543171941	0.99988436504189	44	340	shoot system development	BP	0.0154376157149941	BP shoot system development	Pdensi_DN11554_c0_g1d520300, Pdensi_DN12213_c0_g1d389462, Pdensi_DN12681_c0_g1d338362, Pdensi_DN15055_c0_g1d181160, Pdensi_DN15971_c0_g1d183380, Pdensi_DN17532_c0_g1d113246, Pdensi_DN17836_c0_g1, Pdensi_DN18561_c3_g1, Pdensi_DN18755_c0_g1d355401, Pdensi_DN19038_c1_g6, Pdensi_DN19101_c2_g2, Pdensi_DN19842_c0_g1d360987, Pdensi_DN19845_c1_g1, Pdensi_DN19892_c1_g1d360735, Pdensi_DN20680_c0_g1d291823,…
GO:1900377	0.000230412174850658	0.999981076882641	6	13	negative regulation of secondary metabolite biosynthetic process	BP	0.0154376157149941	BP negative regulation of secondary metabolite biosynthetic process	Pdensi_DN16481_c0_g1d278696, Pdensi_DN24854_c2_g5, Pdensi_DN37478_c2_g10, Pdensi_DN7024_c0_g1d450802, Pdensi_GG_32076_c0_g1, Pdensi_GG_56303_c0_g1
GO:1903085	0.000230412174850658	0.999981076882641	6	13	regulation of sinapate ester biosynthetic process	BP	0.0154376157149941	BP regulation of sinapate ester biosynthetic process	Pdensi_DN16481_c0_g1d278696, Pdensi_DN24854_c2_g5, Pdensi_DN37478_c2_g10, Pdensi_DN7024_c0_g1d450802, Pdensi_GG_32076_c0_g1, Pdensi_GG_56303_c0_g1
GO:1903086	0.000230412174850658	0.999981076882641	6	13	negative regulation of sinapate ester biosynthetic process	BP	0.0154376157149941	BP negative regulation of sinapate ester biosynthetic process	Pdensi_DN16481_c0_g1d278696, Pdensi_DN24854_c2_g5, Pdensi_DN37478_c2_g10, Pdensi_DN7024_c0_g1d450802, Pdensi_GG_32076_c0_g1, Pdensi_GG_56303_c0_g1
GO:0103075	0.000256699172141902	0.999986081981803	5	9	indole-3-pyruvate monooxygenase activity	MF	0.0171053725523471	MF indole-3-pyruvate monooxygenase activity	Pdensi_DN14508_c0_g1d8354, Pdensi_DN21004_c0_g1d362641, Pdensi_DN2150_c0_g1d165343, Pdensi_DN24294_c0_g1, Pdensi_DN26680_c0_g1d229530
GO:0019953	0.000274056840845303	0.999984920912594	5	9	sexual reproduction	BP	0.0181633023005636	BP sexual reproduction	Pdensi_DN14686_c0_g1, Pdensi_DN19642_c2_g3, Pdensi_DN21649_c0_g2, Pdensi_DN2770_c0_g1d326233, Pdensi_DN37968_c1_g1
GO:0009647	0.00027569309507376	0.999983552268459	5	10	skotomorphogenesis	BP	0.0181735109607493	BP skotomorphogenesis	Pdensi_DN19131_c0_g1d218111, Pdensi_DN19864_c2_g1, Pdensi_DN22010_c1_g1, Pdensi_DN22738_c1_g1, Pdensi_DN74732_c0_g1
GO:0016725	0.000295292102373407	0.999965061279476	7	19	oxidoreductase activity, acting on CH or CH2 groups	MF	0.0192668922120234	MF oxidoreductase activity, acting on CH or CH2 groups	Pdensi_DN18389_c0_g1d217070, Pdensi_DN18840_c0_g2d285011, Pdensi_DN18910_c0_g1d285192, Pdensi_DN19769_c0_g1d409219, Pdensi_DN24324_c0_g1, Pdensi_DN32798_c0_g1, Pdensi_DN37322_c4_g3
GO:0016131	0.000295422537791403	0.99995606923835	8	27	brassinosteroid metabolic process	BP	0.0192668922120234	BP brassinosteroid metabolic process	Pdensi_DN1041_c0_g1d203043, Pdensi_DN19131_c0_g1d218111, Pdensi_DN19376_c0_g2, Pdensi_DN19864_c2_g1, Pdensi_DN22010_c1_g1, Pdensi_DN22738_c1_g1, Pdensi_DN74732_c0_g1, Pdensi_GG_31847_c0_g1
GO:0050794	0.000320793818934982	0.999741551839273	376	4322	regulation of cellular process	BP	0.0208108625077345	BP regulation of cellular process	Pdensi_DN10201_c1_g2, Pdensi_DN10504_c0_g1d455597, Pdensi_DN10759_c0_g1d334935, Pdensi_DN10914_c0_g1d387447, Pdensi_DN10938_c0_g1d387493, Pdensi_DN11148_c0_g1d335521, Pdensi_DN1115_c0_g1d203093, Pdensi_DN11496_c0_g1d210701, Pdensi_DN11521_c0_g1d336257, Pdensi_DN11575_c0_g1, Pdensi_DN11635_c0_g1d210913, Pdensi_DN11658_c0_g1, Pdensi_DN11809_c0_g1d175312, Pdensi_DN11848_c0_g1d5764, Pdensi_DN11871_c0…
GO:0006979	0.000330801585171789	0.999826602491147	45	357	response to oxidative stress	BP	0.0213471486094279	BP response to oxidative stress	Pdensi_DN10697_c0_g1d49317, Pdensi_DN15086_c0_g1d213965, Pdensi_DN15901_c0_g2d346209, Pdensi_DN16142_c1_g1, Pdensi_DN16319_c0_g1d111066, Pdensi_DN18669_c0_g1d532211, Pdensi_DN18707_c1_g2d480353, Pdensi_DN19120_c1_g2, Pdensi_DN19247_c0_g1d286110, Pdensi_DN19569_c0_g6, Pdensi_DN19717_c0_g2d287888, Pdensi_DN19963_c1_g5, Pdensi_DN19991_c0_g1, Pdensi_DN20570_c0_g1, Pdensi_DN21264_c2_g1, Pdensi_DN21552…
GO:0046274	0.00036957573100149	0.999933327079916	9	35	lignin catabolic process	BP	0.0236008751969232	BP lignin catabolic process	Pdensi_DN11539_c0_g1d336199, Pdensi_DN14043_c1_g1d523607, Pdensi_DN19175_c0_g1d286053, Pdensi_DN20631_c2_g1, Pdensi_DN21246_c1_g1d18502, Pdensi_DN27378_c0_g1d140778, Pdensi_DN33782_c0_g1d373899, Pdensi_DN39555_c0_g3, Pdensi_GG_33289_c0_g1
GO:0052716	0.00036957573100149	0.999933327079916	9	35	hydroquinone:oxygen oxidoreductase activity	MF	0.0236008751969232	MF hydroquinone:oxygen oxidoreductase activity	Pdensi_DN11539_c0_g1d336199, Pdensi_DN14043_c1_g1d523607, Pdensi_DN19175_c0_g1d286053, Pdensi_DN20631_c2_g1, Pdensi_DN21246_c1_g1d18502, Pdensi_DN27378_c0_g1d140778, Pdensi_DN33782_c0_g1d373899, Pdensi_DN39555_c0_g3, Pdensi_GG_33289_c0_g1
GO:0009733	0.000372884979906917	0.999841637476116	27	185	response to auxin	BP	0.0236888224799933	BP response to auxin	Pdensi_DN10201_c1_g2, Pdensi_DN13327_c0_g2, Pdensi_DN15813_c0_g1d277189, Pdensi_DN15822_c0_g1d345849, Pdensi_DN17413_c0_g3, Pdensi_DN18008_c1_g1, Pdensi_DN18343_c0_g1d353974, Pdensi_DN19072_c0_g1d356753, Pdensi_DN19072_c0_g3, Pdensi_DN20253_c0_g1d289878, Pdensi_DN20680_c0_g1d291823, Pdensi_DN20745_c4_g3, Pdensi_DN21644_c0_g1, Pdensi_DN22072_c0_g2d222098, Pdensi_DN22363_c0_g1d496231, Pdensi_DN2252…
GO:0042555	0.00037721829300845	0.999975853343363	5	10	MCM complex	CC	0.0238405850029722	CC MCM complex	Pdensi_DN10938_c0_g1d387493, Pdensi_DN17584_c0_g1d281607, Pdensi_DN17897_c0_g1d282278, Pdensi_DN19596_c0_g1, Pdensi_DN23580_c0_g1d70164
GO:0051119	0.000383091775095515	0.99989320442404	14	70	sugar transmembrane transporter activity	MF	0.0240876320740826	MF sugar transmembrane transporter activity	Pdensi_DN13351_c0_g1d339649, Pdensi_DN14253_c0_g1d179269, Pdensi_DN16435_c0_g1d527755, Pdensi_DN17464_c0_g1d529765, Pdensi_DN18853_c0_g2d480506, Pdensi_DN21784_c0_g4, Pdensi_DN21802_c0_g3, Pdensi_DN21862_c0_g1d221873, Pdensi_DN24001_c0_g2d225091, Pdensi_DN24084_c1_g6, Pdensi_DN39771_c0_g2, Pdensi_GG_107194_c3_g1, Pdensi_GG_107195_c0_g1, Pdensi_GG_55142_c0_g1
GO:0016209	0.000405266548102953	0.999834001466747	25	160	antioxidant activity	MF	0.0253519038076036	MF antioxidant activity	Pdensi_DN10697_c0_g1d49317, Pdensi_DN11871_c0_g1d458112, Pdensi_DN15086_c0_g1d213965, Pdensi_DN15194_c0_g1d343911, Pdensi_DN15901_c0_g2d346209, Pdensi_DN16142_c1_g1, Pdensi_DN16319_c0_g1d111066, Pdensi_DN16524_c0_g1d279098, Pdensi_DN18707_c1_g2d480353, Pdensi_DN19247_c0_g1d286110, Pdensi_DN19569_c0_g6, Pdensi_DN19717_c0_g2d287888, Pdensi_DN19963_c1_g5, Pdensi_DN22789_c1_g2, Pdensi_DN22789_c1_g6, …
GO:0016679	0.000413014741215917	0.999897733185016	12	58	oxidoreductase activity, acting on diphenols and related substances as donors	MF	0.0257054504672505	MF oxidoreductase activity, acting on diphenols and related substances as donors	Pdensi_DN11539_c0_g1d336199, Pdensi_DN14043_c1_g1d523607, Pdensi_DN19175_c0_g1d286053, Pdensi_DN20631_c2_g1, Pdensi_DN21246_c1_g1d18502, Pdensi_DN24254_c0_g1d71533, Pdensi_DN27378_c0_g1d140778, Pdensi_DN33782_c0_g1d373899, Pdensi_DN37294_c0_g1d569935, Pdensi_DN39555_c0_g3, Pdensi_GG_153343_c0_g1, Pdensi_GG_33289_c0_g1
GO:0035556	0.000418076816639884	0.999759018023268	58	498	intracellular signal transduction	BP	0.0258890901455637	BP intracellular signal transduction	Pdensi_DN10201_c1_g2, Pdensi_DN11871_c0_g1d458112, Pdensi_DN12166_c0_g1d337469, Pdensi_DN12359_c0_g1, Pdensi_DN13149_c0_g1d271422, Pdensi_DN14686_c0_g1, Pdensi_DN15194_c0_g1d343911, Pdensi_DN15733_c0_g2d277117, Pdensi_DN16524_c0_g1d279098, Pdensi_DN16541_c0_g1d215371, Pdensi_DN16995_c0_g1d215705, Pdensi_DN17413_c0_g3, Pdensi_DN17686_c1_g1, Pdensi_DN17796_c2_g1, Pdensi_DN17982_c0_g1d476415, Pdensi…
GO:0009751	0.000449662591008719	0.999814392836981	25	161	response to salicylic acid	BP	0.0277050905947633	BP response to salicylic acid	Pdensi_DN12359_c0_g1, Pdensi_DN15813_c0_g1d277189, Pdensi_DN16481_c0_g1d278696, Pdensi_DN16505_c1_g1d279192, Pdensi_DN1833_c0_g1, Pdensi_DN18948_c0_g1d14272, Pdensi_DN19025_c1_g3, Pdensi_DN19038_c1_g6, Pdensi_DN20053_c2_g3, Pdensi_DN20680_c0_g1d291823, Pdensi_DN20814_c0_g1, Pdensi_DN21049_c2_g1, Pdensi_DN24570_c0_g1, Pdensi_DN24854_c2_g5, Pdensi_DN37478_c2_g10, Pdensi_DN37478_c2_g2, Pdensi_DN4013…
GO:0009646	0.000452560295926509	0.999906224471364	10	40	response to absence of light	BP	0.0277442089417747	BP response to absence of light	Pdensi_DN15461_c0_g1d214312, Pdensi_DN19131_c0_g1d218111, Pdensi_DN19864_c2_g1, Pdensi_DN22010_c1_g1, Pdensi_DN22738_c1_g1, Pdensi_DN22939_c1_g1, Pdensi_DN24084_c1_g6, Pdensi_DN34717_c0_g1d147158, Pdensi_DN74732_c0_g1, Pdensi_GG_147646_c0_g1
GO:0048831	0.000468305582343108	0.999781555059689	32	230	regulation of shoot system development	BP	0.0285666405229296	BP regulation of shoot system development	Pdensi_DN11521_c0_g1d336257, Pdensi_DN11895_c0_g1, Pdensi_DN12359_c0_g1, Pdensi_DN12681_c0_g1d338362, Pdensi_DN16262_c0_g1d469738, Pdensi_DN17200_c0_g1d280809, Pdensi_DN17842_c0_g1, Pdensi_DN18561_c3_g1, Pdensi_DN19032_c2_g2, Pdensi_DN19038_c1_g6, Pdensi_DN19842_c0_g1d360987, Pdensi_DN19892_c1_g1d360735, Pdensi_DN21317_c0_g1d294644, Pdensi_DN21739_c0_g1d221731, Pdensi_DN21747_c0_g2d221742, Pdensi…
GO:0016132	0.00048382358068997	0.999948733673549	6	17	brassinosteroid biosynthetic process	BP	0.0290653197808815	BP brassinosteroid biosynthetic process	Pdensi_DN19131_c0_g1d218111, Pdensi_DN19864_c2_g1, Pdensi_DN22010_c1_g1, Pdensi_DN22738_c1_g1, Pdensi_DN74732_c0_g1, Pdensi_GG_31847_c0_g1
GO:0001906	0.000485962854178347	0.999962346781405	5	13	cell killing	BP	0.0290653197808815	BP cell killing	Pdensi_DN11982_c0_g1d337024, Pdensi_DN14603_c0_g1d213535, Pdensi_DN18829_c0_g1d480579, Pdensi_DN26776_c0_g1d430395, Pdensi_DN43601_c0_g1d37416
GO:0031640	0.000485962854178347	0.999962346781405	5	13	killing of cells of other organism	BP	0.0290653197808815	BP killing of cells of other organism	Pdensi_DN11982_c0_g1d337024, Pdensi_DN14603_c0_g1d213535, Pdensi_DN18829_c0_g1d480579, Pdensi_DN26776_c0_g1d430395, Pdensi_DN43601_c0_g1d37416
GO:0044364	0.000485962854178347	0.999962346781405	5	13	disruption of cells of other organism	BP	0.0290653197808815	BP disruption of cells of other organism	Pdensi_DN11982_c0_g1d337024, Pdensi_DN14603_c0_g1d213535, Pdensi_DN18829_c0_g1d480579, Pdensi_DN26776_c0_g1d430395, Pdensi_DN43601_c0_g1d37416
GO:0009850	0.00051015917217818	0.999905821521576	9	31	auxin metabolic process	BP	0.0302806267775082	BP auxin metabolic process	Pdensi_DN14508_c0_g1d8354, Pdensi_DN15429_c0_g1, Pdensi_DN15971_c0_g1d183380, Pdensi_DN21004_c0_g1d362641, Pdensi_DN2150_c0_g1d165343, Pdensi_DN24294_c0_g1, Pdensi_DN24876_c2_g4, Pdensi_DN26680_c0_g1d229530, Pdensi_DN34854_c1_g1
GO:0010557	0.000511221739086877	0.999707355694305	55	475	positive regulation of macromolecule biosynthetic process	BP	0.0302806267775082	BP positive regulation of macromolecule biosynthetic process	Pdensi_DN10759_c0_g1d334935, Pdensi_DN11521_c0_g1d336257, Pdensi_DN11635_c0_g1d210913, Pdensi_DN12183_c0_g1d211347, Pdensi_DN12562_c0_g2, Pdensi_DN12630_c0_g1d211812, Pdensi_DN13570_c0_g1d340125, Pdensi_DN14344_c0_g1d463866, Pdensi_DN14863_c0_g1d342967, Pdensi_DN15027_c0_g1d213970, Pdensi_DN15055_c0_g1d181160, Pdensi_DN15429_c0_g1, Pdensi_DN15548_c0_g1d54388, Pdensi_DN15782_c0_g2d468050, Pdensi_D…
GO:0005886	0.000532153312824898	0.999593667829185	219	2382	plasma membrane	CC	0.0313689027333946	CC plasma membrane	Pdensi_DN10553_c0_g1d103553, Pdensi_DN10914_c0_g1d387447, Pdensi_DN11560_c0_g3, Pdensi_DN11575_c0_g1, Pdensi_DN11871_c0_g1d458112, Pdensi_DN12359_c0_g1, Pdensi_DN12452_c0_g1d389970, Pdensi_DN12905_c0_g1d271032, Pdensi_DN12969_c0_g1d51365, Pdensi_DN13044_c0_g1d460723, Pdensi_DN13157_c0_g1, Pdensi_DN13341_c0_g1d461319, Pdensi_DN13866_c1_g1d523197, Pdensi_DN14176_c0_g1d107534, Pdensi_DN14292_c0_g1d2…
GO:2000026	0.000593582530838178	0.999650754736511	59	515	regulation of multicellular organismal development	BP	0.03454783880432	BP regulation of multicellular organismal development	Pdensi_DN11521_c0_g1d336257, Pdensi_DN11848_c0_g1d5764, Pdensi_DN11895_c0_g1, Pdensi_DN12213_c0_g1d389462, Pdensi_DN12359_c0_g1, Pdensi_DN12681_c0_g1d338362, Pdensi_DN13570_c0_g1d340125, Pdensi_DN14344_c0_g1d463866, Pdensi_DN16262_c0_g1d469738, Pdensi_DN17200_c0_g1d280809, Pdensi_DN17385_c0_g1d57185, Pdensi_DN17842_c0_g1, Pdensi_DN17848_c0_g1d476052, Pdensi_DN18561_c3_g1, Pdensi_DN18755_c0_g1d355…
GO:0000912	0.000594535028766945	1	3	3	assembly of actomyosin apparatus involved in cytokinesis	BP	0.03454783880432	BP assembly of actomyosin apparatus involved in cytokinesis	Pdensi_DN13157_c0_g1, Pdensi_DN13628_c0_g1d462025, Pdensi_DN26559_c0_g1d77557
GO:1902407	0.000594535028766945	1	3	3	assembly of actomyosin apparatus involved in mitotic cytokinesis	BP	0.03454783880432	BP assembly of actomyosin apparatus involved in mitotic cytokinesis	Pdensi_DN13157_c0_g1, Pdensi_DN13628_c0_g1d462025, Pdensi_DN26559_c0_g1d77557
GO:0045165	0.000598599121719485	0.999915598430708	7	23	cell fate commitment	BP	0.0346199237330312	BP cell fate commitment	Pdensi_DN11895_c0_g1, Pdensi_DN18400_c0_g3, Pdensi_DN19025_c1_g4, Pdensi_DN20372_c1_g1, Pdensi_DN22455_c0_g2d543632, Pdensi_DN6277_c0_g1d46369, Pdensi_GG_23961_c0_g1
GO:0042546	0.000615040378056891	0.999756778757358	22	141	cell wall biogenesis	BP	0.0354038031706833	BP cell wall biogenesis	Pdensi_DN12969_c0_g1d51365, Pdensi_DN16094_c0_g1d346425, Pdensi_DN18230_c0_g1d186709, Pdensi_DN18374_c0_g1d58874, Pdensi_DN19175_c0_g1d286053, Pdensi_DN21510_c0_g1d221411, Pdensi_DN21896_c0_g1d189998, Pdensi_DN22105_c0_g1d299099, Pdensi_DN24110_c1_g3, Pdensi_DN24317_c0_g1d225489, Pdensi_DN24829_c0_g1d556051, Pdensi_DN37688_c0_g1d89319, Pdensi_DN38499_c1_g1, Pdensi_DN39042_c0_g1d510956, Pdensi_DN4…
GO:0005887	0.000628411084396816	0.999733449614063	25	171	integral component of plasma membrane	CC	0.0360044313354643	CC integral component of plasma membrane	Pdensi_DN13351_c0_g1d339649, Pdensi_DN13761_c0_g1, Pdensi_DN13866_c1_g1d523197, Pdensi_DN14253_c0_g1d179269, Pdensi_DN16435_c0_g1d527755, Pdensi_DN17464_c0_g1d529765, Pdensi_DN18853_c0_g2d480506, Pdensi_DN19606_c0_g2d360085, Pdensi_DN21522_c0_g5, Pdensi_DN21684_c0_g1d123798, Pdensi_DN21784_c0_g4, Pdensi_DN21802_c0_g3, Pdensi_DN21862_c0_g1d221873, Pdensi_DN22823_c0_g1d302799, Pdensi_DN24001_c0_g2d…
GO:0010411	0.000644358260764898	0.999820505429091	13	65	xyloglucan metabolic process	BP	0.0367464029545973	BP xyloglucan metabolic process	Pdensi_DN17725_c0_g2, Pdensi_DN18230_c0_g1d186709, Pdensi_DN21510_c0_g1d221411, Pdensi_DN24110_c1_g3, Pdensi_DN24317_c0_g1d225489, Pdensi_DN24829_c0_g1d556051, Pdensi_DN38499_c1_g1, Pdensi_DN39042_c0_g1d510956, Pdensi_DN40006_c1_g2, Pdensi_DN9005_c0_g1d265316, Pdensi_GG_106603_c0_g1, Pdensi_GG_154311_c0_g1, Pdensi_GG_24377_c1_g1
GO:0009891	0.00065302022413841	0.99961407664873	59	522	positive regulation of biosynthetic process	BP	0.0370679674451901	BP positive regulation of biosynthetic process	Pdensi_DN10759_c0_g1d334935, Pdensi_DN11521_c0_g1d336257, Pdensi_DN11635_c0_g1d210913, Pdensi_DN12183_c0_g1d211347, Pdensi_DN12562_c0_g2, Pdensi_DN12630_c0_g1d211812, Pdensi_DN13570_c0_g1d340125, Pdensi_DN14344_c0_g1d463866, Pdensi_DN14863_c0_g1d342967, Pdensi_DN15027_c0_g1d213970, Pdensi_DN15055_c0_g1d181160, Pdensi_DN15429_c0_g1, Pdensi_DN15548_c0_g1d54388, Pdensi_DN15782_c0_g2d468050, Pdensi_D…
GO:0000978	0.000679299994087319	0.999866341980075	9	35	RNA polymerase II proximal promoter sequence-specific DNA binding	MF	0.0383820148732932	MF RNA polymerase II proximal promoter sequence-specific DNA binding	Pdensi_DN18400_c0_g3, Pdensi_DN19991_c0_g1, Pdensi_DN20401_c0_g1d63113, Pdensi_DN20570_c0_g1, Pdensi_DN22155_c0_g1, Pdensi_DN23629_c0_g4, Pdensi_DN3975_c0_g1d448203, Pdensi_DN51064_c0_g1d253009, Pdensi_DN9155_c0_g1
GO:0044763	0.000687596566355338	0.999431234752724	440	5186	NA	NA	0.0386725756884532	none	Pdensi_DN10072_c0_g1d386355, Pdensi_DN104174_c0_g1, Pdensi_DN10586_c0_g1d209930, Pdensi_DN10751_c0_g1d49359, Pdensi_DN10914_c0_g1d387447, Pdensi_DN10938_c0_g1d387493, Pdensi_DN11127_c0_g1d519871, Pdensi_DN11351_c0_g1, Pdensi_DN11496_c0_g1d210701, Pdensi_DN11511_c0_g1, Pdensi_DN11539_c0_g1d336199, Pdensi_DN11589_c0_g1, Pdensi_DN11895_c0_g1, Pdensi_DN12166_c0_g1d337469, Pdensi_DN12359_c0_g1, Pdensi…
GO:0051321	0.000718282409257879	0.999773089857339	15	85	meiotic cell cycle	BP	0.0402139754333829	BP meiotic cell cycle	Pdensi_DN17483_c0_g1d350904, Pdensi_DN21892_c1_g4d297417, Pdensi_DN22020_c0_g2, Pdensi_DN22020_c0_g2d66763, Pdensi_DN22219_c2_g1, Pdensi_DN22219_c2_g2, Pdensi_DN24032_c1_g2, Pdensi_DN24073_c0_g2, Pdensi_DN24241_c0_g1, Pdensi_DN26347_c0_g1, Pdensi_DN26559_c0_g1d77557, Pdensi_DN30837_c0_g1d143857, Pdensi_DN38396_c0_g1d150334, Pdensi_DN38645_c0_g6, Pdensi_GG_32521_c0_g1
GO:0010374	0.000725203859530065	0.999895424416991	7	22	stomatal complex development	BP	0.0404169296440824	BP stomatal complex development	Pdensi_DN11589_c0_g1, Pdensi_DN14568_c0_g1, Pdensi_DN26347_c0_g1, Pdensi_DN3333_c0_g1, Pdensi_DN6277_c0_g1d46369, Pdensi_GG_121618_c0_g1, Pdensi_GG_3300_c0_g1
GO:0009200	0.000735921180982359	0.999915351018978	6	17	deoxyribonucleoside triphosphate metabolic process	BP	0.0408286407240937	BP deoxyribonucleoside triphosphate metabolic process	Pdensi_DN19769_c0_g1d409219, Pdensi_DN22961_c0_g2d546367, Pdensi_DN32798_c0_g1, Pdensi_DN47344_c0_g1d249493, Pdensi_GG_10430_c0_g1, Pdensi_GG_11747_c1_g1
GO:0043621	0.000748314604633305	0.999723154547097	19	118	protein self-association	MF	0.041329213366707	MF protein self-association	Pdensi_DN11560_c0_g3, Pdensi_DN18669_c0_g1d532211, Pdensi_DN19120_c1_g2, Pdensi_DN19609_c0_g2d359882, Pdensi_DN21264_c2_g1, Pdensi_DN22508_c1_g4, Pdensi_DN23015_c0_g1, Pdensi_DN25135_c0_g1, Pdensi_DN25622_c2_g2, Pdensi_DN26569_c0_g1d430218, Pdensi_DN37072_c0_g1d240207, Pdensi_DN8836_c0_g1d331994, Pdensi_GG_137421_c0_g1, Pdensi_GG_3689_c1_g1, Pdensi_GG_39684_c1_g1, Pdensi_GG_58086_c0_g1, Pdensi_GG…
GO:0009909	0.000760351247066635	0.999673232458854	25	169	regulation of flower development	BP	0.0415948534844584	BP regulation of flower development	Pdensi_DN11521_c0_g1d336257, Pdensi_DN12681_c0_g1d338362, Pdensi_DN17200_c0_g1d280809, Pdensi_DN17842_c0_g1, Pdensi_DN18561_c3_g1, Pdensi_DN19032_c2_g2, Pdensi_DN19038_c1_g6, Pdensi_DN19842_c0_g1d360987, Pdensi_DN19892_c1_g1d360735, Pdensi_DN21739_c0_g1d221731, Pdensi_DN21747_c0_g2d221742, Pdensi_DN22621_c1_g1, Pdensi_DN22672_c1_g1, Pdensi_DN22737_c0_g1d223194, Pdensi_DN22786_c1_g1, Pdensi_DN2278…
GO:0071470	0.000761225307937787	0.999830969174874	10	40	cellular response to osmotic stress	BP	0.0415948534844584	BP cellular response to osmotic stress	Pdensi_DN10914_c0_g1d387447, Pdensi_DN11871_c0_g1d458112, Pdensi_DN15194_c0_g1d343911, Pdensi_DN16524_c0_g1d279098, Pdensi_DN20504_c0_g2d291341, Pdensi_DN20570_c0_g1, Pdensi_DN22647_c0_g1, Pdensi_DN39819_c1_g4, Pdensi_DN45607_c0_g1d156537, Pdensi_GG_79065_c2_g1
GO:0052689	0.000763301691053188	0.999642685519994	30	217	carboxylic ester hydrolase activity	MF	0.0415948534844584	MF carboxylic ester hydrolase activity	Pdensi_DN12747_c0_g2, Pdensi_DN14453_c0_g1d342034, Pdensi_DN15223_c0_g1d181563, Pdensi_DN15971_c0_g1d183380, Pdensi_DN17715_c0_g1d216462, Pdensi_DN17780_c0_g1, Pdensi_DN17966_c0_g2, Pdensi_DN18176_c1_g1, Pdensi_DN18842_c0_g1, Pdensi_DN19879_c2_g1, Pdensi_DN19936_c1_g2, Pdensi_DN20096_c0_g1d62246, Pdensi_DN20111_c0_g1d188531, Pdensi_DN20724_c0_g1d292131, Pdensi_DN20854_c0_g2, Pdensi_DN21451_c0_g2,…
GO:0008810	0.000783400834914996	0.999884242730066	7	23	cellulase activity	MF	0.0425012284818264	MF cellulase activity	Pdensi_DN14864_c0_g1d108554, Pdensi_DN19354_c0_g1d60862, Pdensi_DN19354_c0_g2, Pdensi_DN19551_c0_g4, Pdensi_DN37874_c0_g1d149916, Pdensi_DN39478_c1_g3, Pdensi_GG_16375_c0_g1
GO:0006970	0.000798643769170479	0.999519604179334	61	534	response to osmotic stress	BP	0.0431373182986751	BP response to osmotic stress	Pdensi_DN10914_c0_g1d387447, Pdensi_DN11560_c0_g3, Pdensi_DN11871_c0_g1d458112, Pdensi_DN13861_c0_g1, Pdensi_DN14735_c0_g1, Pdensi_DN15185_c1_g9, Pdensi_DN15194_c0_g1d343911, Pdensi_DN15461_c0_g1d214312, Pdensi_DN16481_c0_g1, Pdensi_DN16524_c0_g1d279098, Pdensi_DN18669_c0_g1d532211, Pdensi_DN18897_c0_g1d405778, Pdensi_DN18946_c0_g2, Pdensi_DN19025_c1_g3, Pdensi_DN19120_c1_g2, Pdensi_DN19247_c0_g1…
GO:0005506	0.000806191259401225	0.999605261475478	33	253	iron ion binding	MF	0.0433539957522737	MF iron ion binding	Pdensi_DN1041_c0_g1d203043, Pdensi_DN10586_c0_g1d209930, Pdensi_DN13861_c0_g1, Pdensi_DN14552_c0_g1d180068, Pdensi_DN17899_c0_g1d216510, Pdensi_DN19131_c0_g1d218111, Pdensi_DN19376_c0_g2, Pdensi_DN19617_c2_g1, Pdensi_DN19864_c2_g1, Pdensi_DN19975_c0_g1d288637, Pdensi_DN21212_c3_g2, Pdensi_DN21336_c1_g1, Pdensi_DN21597_c0_g1d189745, Pdensi_DN21963_c1_g6, Pdensi_DN22010_c1_g1, Pdensi_DN22208_c1_g1d…
GO:0048653	0.000810303814701586	0.999835684318607	9	36	anther development	BP	0.0433848693102888	BP anther development	Pdensi_DN10586_c0_g1d209930, Pdensi_DN11127_c0_g1d519871, Pdensi_DN12630_c0_g1d211812, Pdensi_DN12681_c0_g1d338362, Pdensi_DN15429_c0_g1, Pdensi_DN25365_c0_g1d23124, Pdensi_DN9506_c0_g1d333058, Pdensi_GG_82049_c0_g1, Pdensi_GG_83776_c1_g1
GO:0031012	0.000828569687255528	0.999902436688451	6	17	extracellular matrix	CC	0.0441699692845219	CC extracellular matrix	Pdensi_DN17492_c0_g1d474248, Pdensi_DN22569_c1_g2, Pdensi_DN24100_c0_g1, Pdensi_DN25365_c0_g1d23124, Pdensi_DN6400_c0_g1d329090, Pdensi_DN9506_c0_g1d333058
GO:0009965	0.000837546347161461	0.999732983202268	15	79	leaf morphogenesis	BP	0.0444552197512843	BP leaf morphogenesis	Pdensi_DN12562_c0_g2, Pdensi_DN12681_c0_g1d338362, Pdensi_DN13693_c0_g1, Pdensi_DN14344_c0_g1d463866, Pdensi_DN16862_c0_g1d349117, Pdensi_DN17839_c0_g1d402215, Pdensi_DN17848_c0_g1d476052, Pdensi_DN18407_c0_g1d284004, Pdensi_DN18847_c0_g2, Pdensi_DN19849_c0_g1d219045, Pdensi_DN20680_c0_g1d291823, Pdensi_DN21317_c0_g1d294644, Pdensi_DN32451_c0_g1d28804, Pdensi_DN41846_c0_g1d93086, Pdensi_GG_26312_…
GO:0009812	0.000852700668337975	0.999653752250809	22	143	flavonoid metabolic process	BP	0.0449203948972288	BP flavonoid metabolic process	Pdensi_DN104174_c0_g1, Pdensi_DN10769_c0_g1d267536, Pdensi_DN11481_c0_g1, Pdensi_DN12089_c0_g1, Pdensi_DN14741_c0_g1d394293, Pdensi_DN15407_c0_g1d182088, Pdensi_DN16262_c0_g1, Pdensi_DN18175_c0_g1d216828, Pdensi_DN18584_c0_g1d115415, Pdensi_DN18694_c0_g1d284318, Pdensi_DN20693_c0_g1, Pdensi_DN21483_c0_g2, Pdensi_DN21685_c0_g2d540495, Pdensi_DN21984_c0_g1d297873, Pdensi_DN21992_c0_g1d124522, Pdens…
GO:0010229	0.000853637713975558	0.99976725049749	12	65	inflorescence development	BP	0.0449203948972288	BP inflorescence development	Pdensi_DN19101_c2_g2, Pdensi_DN19842_c0_g1d360987, Pdensi_DN20686_c1_g2, Pdensi_DN21044_c1_g1, Pdensi_DN22786_c1_g1, Pdensi_DN24008_c0_g2, Pdensi_DN26038_c3_g1, Pdensi_DN26680_c0_g1d229530, Pdensi_DN38133_c0_g2, Pdensi_GG_43488_c0_g1, Pdensi_GG_43489_c2_g1, Pdensi_GG_91739_c1_g1
GO:0009873	0.000886505390427659	0.999614738037204	25	169	ethylene-activated signaling pathway	BP	0.0464506093676646	BP ethylene-activated signaling pathway	Pdensi_DN10201_c1_g2, Pdensi_DN11871_c0_g1d458112, Pdensi_DN12359_c0_g1, Pdensi_DN13149_c0_g1d271422, Pdensi_DN15194_c0_g1d343911, Pdensi_DN16524_c0_g1d279098, Pdensi_DN17413_c0_g3, Pdensi_DN17686_c1_g1, Pdensi_DN18763_c3_g1, Pdensi_DN18979_c0_g1d217895, Pdensi_DN19484_c1_g1d484259, Pdensi_DN19721_c0_g1d15640, Pdensi_DN20253_c0_g1d289878, Pdensi_DN20504_c0_g2d291341, Pdensi_DN20504_c0_g3d291342, …
GO:0045935	0.000895521285154956	0.999476808923592	54	472	positive regulation of nucleobase-containing compound metabolic process	BP	0.0467233467118507	BP positive regulation of nucleobase-containing compound metabolic process	Pdensi_DN10759_c0_g1d334935, Pdensi_DN11521_c0_g1d336257, Pdensi_DN11635_c0_g1d210913, Pdensi_DN12183_c0_g1d211347, Pdensi_DN12562_c0_g2, Pdensi_DN12630_c0_g1d211812, Pdensi_DN13570_c0_g1d340125, Pdensi_DN14344_c0_g1d463866, Pdensi_DN14863_c0_g1d342967, Pdensi_DN15027_c0_g1d213970, Pdensi_DN15055_c0_g1d181160, Pdensi_DN15429_c0_g1, Pdensi_DN15548_c0_g1d54388, Pdensi_DN15782_c0_g2d468050, Pdensi_D…
GO:0005507	0.000906163435579239	0.999647377934665	20	136	copper ion binding	MF	0.0470782622188011	MF copper ion binding	Pdensi_DN10914_c0_g1d387447, Pdensi_DN11539_c0_g1d336199, Pdensi_DN14043_c1_g1d523607, Pdensi_DN15433_c0_g1d214322, Pdensi_DN16548_c0_g1d279087, Pdensi_DN17857_c0_g1d352278, Pdensi_DN19175_c0_g1d286053, Pdensi_DN20631_c2_g1, Pdensi_DN21225_c0_g1d189464, Pdensi_DN21246_c1_g1d18502, Pdensi_DN22079_c0_g2d541921, Pdensi_DN24254_c0_g1d71533, Pdensi_DN25567_c0_g2, Pdensi_DN27378_c0_g1d140778, Pdensi_DN…
GO:0009851	0.000913141353179433	0.999892571374124	6	16	auxin biosynthetic process	BP	0.0470892029421266	BP auxin biosynthetic process	Pdensi_DN14508_c0_g1d8354, Pdensi_DN15429_c0_g1, Pdensi_DN21004_c0_g1d362641, Pdensi_DN2150_c0_g1d165343, Pdensi_DN24294_c0_g1, Pdensi_DN26680_c0_g1d229530
GO:0048229	0.000914055158651507	0.999573170554722	29	210	gametophyte development	BP	0.0470892029421266	BP gametophyte development	Pdensi_DN11521_c0_g1d336257, Pdensi_DN13569_c0_g1d272134, Pdensi_DN15429_c0_g1, Pdensi_DN17158_c0_g2, Pdensi_DN17483_c0_g1d350904, Pdensi_DN18506_c0_g2, Pdensi_DN19635_c0_g1d218821, Pdensi_DN20401_c0_g1d63113, Pdensi_DN20825_c0_g1d292675, Pdensi_DN20930_c0_g1, Pdensi_DN21225_c0_g1d189464, Pdensi_DN21836_c1_g2, Pdensi_DN23870_c0_g1d70822, Pdensi_DN24437_c0_g1d428345, Pdensi_DN26559_c0_g1d77557, Pd…
GO:0016128	0.000944472929942075	0.999826975430092	8	31	phytosteroid metabolic process	BP	0.0484526468369028	BP phytosteroid metabolic process	Pdensi_DN1041_c0_g1d203043, Pdensi_DN19131_c0_g1d218111, Pdensi_DN19376_c0_g2, Pdensi_DN19864_c2_g1, Pdensi_DN22010_c1_g1, Pdensi_DN22738_c1_g1, Pdensi_DN74732_c0_g1, Pdensi_GG_31847_c0_g1
GO:0031328	0.000981096026735002	0.999412303168933	58	520	positive regulation of cellular biosynthetic process	BP	0.0501217432658244	BP positive regulation of cellular biosynthetic process	Pdensi_DN10759_c0_g1d334935, Pdensi_DN11521_c0_g1d336257, Pdensi_DN11635_c0_g1d210913, Pdensi_DN12183_c0_g1d211347, Pdensi_DN12562_c0_g2, Pdensi_DN12630_c0_g1d211812, Pdensi_DN13570_c0_g1d340125, Pdensi_DN14344_c0_g1d463866, Pdensi_DN14863_c0_g1d342967, Pdensi_DN15027_c0_g1d213970, Pdensi_DN15055_c0_g1d181160, Pdensi_DN15429_c0_g1, Pdensi_DN15548_c0_g1d54388, Pdensi_DN15782_c0_g2d468050, Pdensi_D…
GO:0009739	0.000991668219882989	0.999692471862282	14	75	response to gibberellin	BP	0.0504516350372835	BP response to gibberellin	Pdensi_DN11148_c0_g1d335521, Pdensi_DN12630_c0_g1d211812, Pdensi_DN15429_c0_g1, Pdensi_DN18561_c3_g1, Pdensi_DN20680_c0_g1d291823, Pdensi_DN22125_c1_g1d125322, Pdensi_DN23083_c0_g1d68985, Pdensi_DN2386_c0_g1d835, Pdensi_DN25070_c0_g1d226785, Pdensi_DN25687_c1_g1, Pdensi_DN7313_c0_g2, Pdensi_DN9064_c0_g1d385054, Pdensi_GG_55735_c0_g1, Pdensi_GG_83776_c1_g1
GO:2000113	0.00103948618344178	0.999444433709326	40	324	negative regulation of cellular macromolecule biosynthetic process	BP	0.0524698441030111	BP negative regulation of cellular macromolecule biosynthetic process	Pdensi_DN11658_c0_g1, Pdensi_DN11809_c0_g1d175312, Pdensi_DN13797_c0_g1d340595, Pdensi_DN14320_c1_g1, Pdensi_DN14895_c0_g1, Pdensi_DN15027_c0_g1d213970, Pdensi_DN15813_c0_g1d277189, Pdensi_DN16480_c0_g1d278865, Pdensi_DN16481_c0_g1d278696, Pdensi_DN17475_c0_g1d216190, Pdensi_DN17780_c0_g1, Pdensi_DN18248_c0_g1d403725, Pdensi_DN18400_c0_g3, Pdensi_DN19384_c0_g1d407766, Pdensi_DN19591_c0_g2d359413,…
GO:1900140	0.0010398965922055	0.999711100216758	12	62	regulation of seedling development	BP	0.0524698441030111	BP regulation of seedling development	Pdensi_DN11848_c0_g1d5764, Pdensi_DN20096_c0_g1d62246, Pdensi_DN20580_c1_g1, Pdensi_DN20724_c0_g2, Pdensi_DN21718_c0_g1d221772, Pdensi_DN21920_c1_g1, Pdensi_DN22079_c0_g2d541921, Pdensi_DN22363_c0_g1d496231, Pdensi_DN22786_c1_g1, Pdensi_DN2386_c0_g1d835, Pdensi_GG_94214_c0_g1, Pdensi_GG_94215_c0_g1
GO:0016174	0.00104984188564133	0.999948199308986	4	7	NAD(P)H oxidase activity	MF	0.0527545547534769	MF NAD(P)H oxidase activity	Pdensi_DN11871_c0_g1d458112, Pdensi_DN15194_c0_g1d343911, Pdensi_DN16524_c0_g1d279098, Pdensi_DN39819_c1_g4
GO:0008083	0.00108599600499073	0.99989622821257	5	14	growth factor activity	MF	0.0543044676777168	MF growth factor activity	Pdensi_DN17128_c0_g1d56912, Pdensi_DN17492_c0_g1d474248, Pdensi_DN23843_c0_g4d550370, Pdensi_DN6400_c0_g1d329090, Pdensi_GG_71144_c0_g1
GO:0048731	0.00108954400527839	0.999397011652792	44	365	system development	BP	0.0543044676777168	BP system development	Pdensi_DN11554_c0_g1d520300, Pdensi_DN12213_c0_g1d389462, Pdensi_DN12681_c0_g1d338362, Pdensi_DN15055_c0_g1d181160, Pdensi_DN15971_c0_g1d183380, Pdensi_DN17532_c0_g1d113246, Pdensi_DN17836_c0_g1, Pdensi_DN18561_c3_g1, Pdensi_DN18755_c0_g1d355401, Pdensi_DN19038_c1_g6, Pdensi_DN19101_c2_g2, Pdensi_DN19842_c0_g1d360987, Pdensi_DN19845_c1_g1, Pdensi_DN19892_c1_g1d360735, Pdensi_DN20680_c0_g1d291823,…
GO:0009408	0.00111270887716512	0.999457812934824	31	236	response to heat	BP	0.0551022847599031	BP response to heat	Pdensi_DN10751_c0_g1d49359, Pdensi_DN11848_c0_g1d5764, Pdensi_DN15461_c0_g1d214312, Pdensi_DN17848_c0_g1d476052, Pdensi_DN18669_c0_g1d532211, Pdensi_DN19120_c1_g2, Pdensi_DN19924_c3_g1, Pdensi_DN20570_c0_g1, Pdensi_DN21264_c2_g1, Pdensi_DN21709_c0_g1d363217, Pdensi_DN22508_c1_g4, Pdensi_DN22939_c1_g1, Pdensi_DN23629_c0_g4, Pdensi_DN25135_c0_g1, Pdensi_DN25622_c2_g2, Pdensi_DN26146_c0_g1d193914, P…
GO:0015144	0.00111453932146285	0.999648790823516	14	78	carbohydrate transmembrane transporter activity	MF	0.0551022847599031	MF carbohydrate transmembrane transporter activity	Pdensi_DN13351_c0_g1d339649, Pdensi_DN14253_c0_g1d179269, Pdensi_DN16435_c0_g1d527755, Pdensi_DN17464_c0_g1d529765, Pdensi_DN18853_c0_g2d480506, Pdensi_DN21784_c0_g4, Pdensi_DN21802_c0_g3, Pdensi_DN21862_c0_g1d221873, Pdensi_DN24001_c0_g2d225091, Pdensi_DN24084_c1_g6, Pdensi_DN39771_c0_g2, Pdensi_GG_107194_c3_g1, Pdensi_GG_107195_c0_g1, Pdensi_GG_55142_c0_g1
GO:0010052	0.0011198629322059	0.999857585256967	6	18	guard cell differentiation	BP	0.055143130167777	BP guard cell differentiation	Pdensi_DN11589_c0_g1, Pdensi_DN14568_c0_g1, Pdensi_DN26347_c0_g1, Pdensi_DN3333_c0_g1, Pdensi_DN6277_c0_g1d46369, Pdensi_GG_3300_c0_g1
GO:0040008	0.00114401355345443	0.999389879931972	39	327	regulation of growth	BP	0.0561070007156191	BP regulation of growth	Pdensi_DN10201_c1_g2, Pdensi_DN1041_c0_g1d203043, Pdensi_DN10914_c0_g1d387447, Pdensi_DN11521_c0_g1d336257, Pdensi_DN12630_c0_g1d211812, Pdensi_DN14253_c0_g1d52723, Pdensi_DN14292_c0_g1d273510, Pdensi_DN16541_c0_g1d215371, Pdensi_DN17413_c0_g3, Pdensi_DN17848_c0_g1d476052, Pdensi_DN18008_c1_g1, Pdensi_DN19017_c1_g2d481949, Pdensi_DN19112_c1_g1d285936, Pdensi_DN19376_c0_g2, Pdensi_DN20096_c0_g1d11…
GO:0003854	0.00118020609911426	0.999628008554344	14	73	3-beta-hydroxy-delta5-steroid dehydrogenase activity	MF	0.0576514222360159	MF 3-beta-hydroxy-delta5-steroid dehydrogenase activity	Pdensi_DN12089_c0_g1, Pdensi_DN17158_c0_g2, Pdensi_DN17458_c0_g1d12111, Pdensi_DN17676_c0_g1d351375, Pdensi_DN21071_c1_g2d415963, Pdensi_DN21322_c0_g1d294658, Pdensi_DN21358_c0_g2, Pdensi_DN21636_c0_g3, Pdensi_DN24678_c1_g6, Pdensi_DN25334_c1_g2, Pdensi_DN37322_c4_g3, Pdensi_DN39208_c0_g1d34103, Pdensi_DN6471_c0_g1d206985, Pdensi_GG_33828_c1_g1
GO:0046982	0.00121333955889822	0.999428772980659	28	221	protein heterodimerization activity	MF	0.0590347473478218	MF protein heterodimerization activity	Pdensi_DN11635_c0_g1d210913, Pdensi_DN13146_c0_g1d339344, Pdensi_DN13570_c0_g1d340125, Pdensi_DN14750_c0_g1, Pdensi_DN14755_c0_g1d274553, Pdensi_DN15045_c0_g1d275416, Pdensi_DN15429_c0_g1, Pdensi_DN15800_c2_g4, Pdensi_DN17448_c0_g1, Pdensi_DN18689_c2_g3, Pdensi_DN19141_c1_g7, Pdensi_DN20776_c1_g1, Pdensi_DN20856_c0_g2, Pdensi_DN21096_c2_g1, Pdensi_DN21854_c2_g3, Pdensi_DN22321_c1_g1d300072, Pdens…
GO:0016762	0.00123034167653862	0.999676425122348	11	53	xyloglucan:xyloglucosyl transferase activity	MF	0.0596253727116208	MF xyloglucan:xyloglucosyl transferase activity	Pdensi_DN18230_c0_g1d186709, Pdensi_DN21510_c0_g1d221411, Pdensi_DN24110_c1_g3, Pdensi_DN24317_c0_g1d225489, Pdensi_DN24829_c0_g1d556051, Pdensi_DN39042_c0_g1d510956, Pdensi_DN40006_c1_g2, Pdensi_DN9005_c0_g1d265316, Pdensi_GG_106603_c0_g1, Pdensi_GG_154311_c0_g1, Pdensi_GG_24377_c1_g1
GO:0046916	0.00128460157591188	0.99968952336764	10	44	cellular transition metal ion homeostasis	BP	0.0620098422136044	BP cellular transition metal ion homeostasis	Pdensi_DN10072_c0_g1d386355, Pdensi_DN14541_c0_g1d8394, Pdensi_DN19131_c0_g1d218111, Pdensi_DN19864_c2_g1, Pdensi_DN22010_c1_g1, Pdensi_DN22738_c1_g1, Pdensi_DN23589_c3_g1, Pdensi_DN41637_c0_g1d153156, Pdensi_DN74732_c0_g1, Pdensi_GG_111954_c0_g1
GO:0002679	0.0013299067331676	0.999929894514248	4	7	respiratory burst involved in defense response	BP	0.0636952595912809	BP respiratory burst involved in defense response	Pdensi_DN11871_c0_g1d458112, Pdensi_DN15194_c0_g1d343911, Pdensi_DN16524_c0_g1d279098, Pdensi_DN39819_c1_g4
GO:0045730	0.0013299067331676	0.999929894514248	4	7	respiratory burst	BP	0.0636952595912809	BP respiratory burst	Pdensi_DN11871_c0_g1d458112, Pdensi_DN15194_c0_g1d343911, Pdensi_DN16524_c0_g1d279098, Pdensi_DN39819_c1_g4
GO:0016229	0.00136252364075654	0.999541364780131	15	83	steroid dehydrogenase activity	MF	0.0650035111257432	MF steroid dehydrogenase activity	Pdensi_DN12089_c0_g1, Pdensi_DN17158_c0_g2, Pdensi_DN17458_c0_g1d12111, Pdensi_DN17676_c0_g1d351375, Pdensi_DN18206_c0_g1, Pdensi_DN21071_c1_g2d415963, Pdensi_DN21322_c0_g1d294658, Pdensi_DN21358_c0_g2, Pdensi_DN21636_c0_g3, Pdensi_DN24678_c1_g6, Pdensi_DN25334_c1_g2, Pdensi_DN37322_c4_g3, Pdensi_DN39208_c0_g1d34103, Pdensi_DN6471_c0_g1d206985, Pdensi_GG_33828_c1_g1
GO:1901575	0.00138137385592354	0.998978660953837	149	1589	organic substance catabolic process	BP	0.0656473831297618	BP organic substance catabolic process	Pdensi_DN10374_c0_g1d334259, Pdensi_DN11172_c0_g1, Pdensi_DN11539_c0_g1d336199, Pdensi_DN12747_c0_g2, Pdensi_DN13057_c0_g1, Pdensi_DN13590_c1_g1, Pdensi_DN13659_c0_g1d340477, Pdensi_DN13799_c0_g1d272487, Pdensi_DN13937_c0_g1d178830, Pdensi_DN14043_c1_g1d523607, Pdensi_DN14124_c0_g2d273413, Pdensi_DN14230_c0_g3, Pdensi_DN14453_c0_g1d342034, Pdensi_DN14864_c0_g1d108554, Pdensi_DN14895_c0_g1, Pdensi…
GO:1901476	0.00140067665643652	0.999546614631018	14	80	NA	NA	0.0663077084346263	none	Pdensi_DN13351_c0_g1d339649, Pdensi_DN14253_c0_g1d179269, Pdensi_DN16435_c0_g1d527755, Pdensi_DN17464_c0_g1d529765, Pdensi_DN18853_c0_g2d480506, Pdensi_DN21784_c0_g4, Pdensi_DN21802_c0_g3, Pdensi_DN21862_c0_g1d221873, Pdensi_DN24001_c0_g2d225091, Pdensi_DN24084_c1_g6, Pdensi_DN39771_c0_g2, Pdensi_GG_107194_c3_g1, Pdensi_GG_107195_c0_g1, Pdensi_GG_55142_c0_g1
GO:0022891	0.00142546305940822	0.999068162330472	77	740	NA	NA	0.0672215483515548	none	Pdensi_DN10072_c0_g1d386355, Pdensi_DN10207_c0_g1d266698, Pdensi_DN104174_c0_g1, Pdensi_DN11351_c0_g1, Pdensi_DN12675_c0_g1d6600, Pdensi_DN13351_c0_g1d339649, Pdensi_DN13761_c0_g1, Pdensi_DN13866_c1_g1d523197, Pdensi_DN14253_c0_g1d179269, Pdensi_DN14541_c0_g1d8394, Pdensi_DN15461_c0_g1d214312, Pdensi_DN15739_c0_g1, Pdensi_DN16039_c0_g1, Pdensi_DN16435_c0_g1d527755, Pdensi_DN16689_c0_g1d215464, Pd…
GO:0031327	0.00145966015265528	0.999191330060676	42	351	negative regulation of cellular biosynthetic process	BP	0.0685704717689899	BP negative regulation of cellular biosynthetic process	Pdensi_DN11658_c0_g1, Pdensi_DN11809_c0_g1d175312, Pdensi_DN13797_c0_g1d340595, Pdensi_DN14320_c1_g1, Pdensi_DN14895_c0_g1, Pdensi_DN15027_c0_g1d213970, Pdensi_DN15813_c0_g1d277189, Pdensi_DN16480_c0_g1d278865, Pdensi_DN16481_c0_g1d278696, Pdensi_DN17475_c0_g1d216190, Pdensi_DN17780_c0_g1, Pdensi_DN18248_c0_g1d403725, Pdensi_DN18400_c0_g3, Pdensi_DN19384_c0_g1d407766, Pdensi_DN19591_c0_g2d359413,…
GO:0055088	0.00148359947075183	0.999596492896522	11	58	lipid homeostasis	BP	0.0694290576751456	BP lipid homeostasis	Pdensi_DN1041_c0_g1d203043, Pdensi_DN17406_c0_g1d350753, Pdensi_DN19131_c0_g1d218111, Pdensi_DN19376_c0_g2, Pdensi_DN19864_c2_g1, Pdensi_DN21237_c4_g1d122408, Pdensi_DN22010_c1_g1, Pdensi_DN22738_c1_g1, Pdensi_DN74732_c0_g1, Pdensi_GG_131864_c0_g1, Pdensi_GG_31847_c0_g1
GO:0034293	0.00151923049898524	0.999696509969323	8	33	sexual sporulation	BP	0.0708261792701826	BP sexual sporulation	Pdensi_DN13057_c0_g1, Pdensi_DN17483_c0_g1d350904, Pdensi_DN22219_c2_g1, Pdensi_DN22219_c2_g2, Pdensi_DN24073_c0_g2, Pdensi_DN26559_c0_g1d77557, Pdensi_DN38645_c0_g6, Pdensi_GG_32521_c0_g1
GO:0019852	0.00154143914151692	0.99969134939883	8	33	L-ascorbic acid metabolic process	BP	0.0711248048417767	BP L-ascorbic acid metabolic process	Pdensi_DN19924_c3_g1, Pdensi_DN32794_c0_g1, Pdensi_DN34687_c0_g1d86587, Pdensi_DN39208_c0_g1d34103, Pdensi_DN90075_c0_g1, Pdensi_DN9014_c0_g1d208981, Pdensi_GG_144104_c0_g1, Pdensi_GG_61568_c1_g1
GO:0019853	0.00154143914151692	0.99969134939883	8	33	L-ascorbic acid biosynthetic process	BP	0.0711248048417767	BP L-ascorbic acid biosynthetic process	Pdensi_DN19924_c3_g1, Pdensi_DN32794_c0_g1, Pdensi_DN34687_c0_g1d86587, Pdensi_DN39208_c0_g1d34103, Pdensi_DN90075_c0_g1, Pdensi_DN9014_c0_g1d208981, Pdensi_GG_144104_c0_g1, Pdensi_GG_61568_c1_g1
GO:0009908	0.00154577749452303	0.999221403419462	32	241	flower development	BP	0.0711248048417767	BP flower development	Pdensi_DN11554_c0_g1d520300, Pdensi_DN12213_c0_g1d389462, Pdensi_DN12681_c0_g1d338362, Pdensi_DN15055_c0_g1d181160, Pdensi_DN17532_c0_g1d113246, Pdensi_DN17836_c0_g1, Pdensi_DN18561_c3_g1, Pdensi_DN19038_c1_g6, Pdensi_DN19842_c0_g1d360987, Pdensi_DN19845_c1_g1, Pdensi_DN20680_c0_g1d291823, Pdensi_DN21385_c0_g1, Pdensi_DN21739_c0_g1d221731, Pdensi_DN21997_c1_g4, Pdensi_DN22621_c1_g1, Pdensi_DN2267…
GO:0030001	0.00155285318389789	0.999197818560543	34	273	metal ion transport	BP	0.0711248048417767	BP metal ion transport	Pdensi_DN11351_c0_g1, Pdensi_DN12608_c0_g1d459878, Pdensi_DN12675_c0_g1d6600, Pdensi_DN13866_c1_g1d523197, Pdensi_DN15364_c0_g1d181907, Pdensi_DN15364_c0_g2, Pdensi_DN15461_c0_g1d214312, Pdensi_DN17735_c0_g1d12535, Pdensi_DN18016_c1_g4, Pdensi_DN19021_c0_g1d356802, Pdensi_DN19131_c0_g1d218111, Pdensi_DN19486_c0_g1d287099, Pdensi_DN19864_c2_g1, Pdensi_DN20691_c0_g1, Pdensi_DN21578_c0_g1d495512, Pd…
GO:0033764	0.00155464054298965	0.999493816452901	14	75	steroid dehydrogenase activity, acting on the CH-OH group of donors, NAD or NADP as acceptor	MF	0.0711248048417767	MF steroid dehydrogenase activity, acting on the CH-OH group of donors, NAD or NADP as acceptor	Pdensi_DN12089_c0_g1, Pdensi_DN17158_c0_g2, Pdensi_DN17458_c0_g1d12111, Pdensi_DN17676_c0_g1d351375, Pdensi_DN21071_c1_g2d415963, Pdensi_DN21322_c0_g1d294658, Pdensi_DN21358_c0_g2, Pdensi_DN21636_c0_g3, Pdensi_DN24678_c1_g6, Pdensi_DN25334_c1_g2, Pdensi_DN37322_c4_g3, Pdensi_DN39208_c0_g1d34103, Pdensi_DN6471_c0_g1d206985, Pdensi_GG_33828_c1_g1
GO:0042335	0.00156497030502851	0.999689076799105	8	31	cuticle development	BP	0.0712275372285866	BP cuticle development	Pdensi_DN13861_c0_g1, Pdensi_DN14363_c0_g1d213328, Pdensi_DN15645_c0_g1d54612, Pdensi_DN17899_c0_g1d216510, Pdensi_DN24100_c0_g1, Pdensi_DN32037_c0_g1, Pdensi_DN5177_c0_g1, Pdensi_DN8552_c0_g1
GO:0044275	0.00156850461232513	0.999462672763497	15	86	cellular carbohydrate catabolic process	BP	0.0712275372285866	BP cellular carbohydrate catabolic process	Pdensi_DN14864_c0_g1d108554, Pdensi_DN17725_c0_g1d57805, Pdensi_DN18386_c1_g2, Pdensi_DN19354_c0_g1d60862, Pdensi_DN19354_c0_g2, Pdensi_DN19551_c0_g4, Pdensi_DN21590_c0_g1d65540, Pdensi_DN21985_c0_g2, Pdensi_DN22286_c0_g1d222491, Pdensi_DN24097_c0_g1d71155, Pdensi_DN37874_c0_g1d149916, Pdensi_DN38334_c0_g1, Pdensi_DN39478_c1_g3, Pdensi_GG_11158_c0_g1, Pdensi_GG_16375_c0_g1
GO:0046271	0.00161648317987469	0.999629138705273	9	42	phenylpropanoid catabolic process	BP	0.0729775668075744	BP phenylpropanoid catabolic process	Pdensi_DN11539_c0_g1d336199, Pdensi_DN14043_c1_g1d523607, Pdensi_DN19175_c0_g1d286053, Pdensi_DN20631_c2_g1, Pdensi_DN21246_c1_g1d18502, Pdensi_DN27378_c0_g1d140778, Pdensi_DN33782_c0_g1d373899, Pdensi_DN39555_c0_g3, Pdensi_GG_33289_c0_g1
GO:0050734	0.00161894610322651	0.999778292873703	6	18	hydroxycinnamoyltransferase activity	MF	0.0729775668075744	MF hydroxycinnamoyltransferase activity	Pdensi_DN11511_c0_g1, Pdensi_DN14424_c0_g1d213386, Pdensi_DN20215_c2_g1, Pdensi_DN23914_c0_g1d497570, Pdensi_DN38678_c0_g1d510642, Pdensi_GG_65695_c0_g1
GO:0008970	0.001626672457258	0.999833810759557	5	13	phospholipase A1 activity	MF	0.0729959632596899	MF phospholipase A1 activity	Pdensi_DN17966_c0_g2, Pdensi_DN20096_c0_g1d62246, Pdensi_DN21800_c0_g1d297021, Pdensi_DN21800_c0_g2d297024, Pdensi_DN7585_c0_g1d207735
GO:0044247	0.0016362092792471	0.999520703212239	12	61	cellular polysaccharide catabolic process	BP	0.0729959632596899	BP cellular polysaccharide catabolic process	Pdensi_DN14864_c0_g1d108554, Pdensi_DN17725_c0_g1d57805, Pdensi_DN19354_c0_g1d60862, Pdensi_DN19354_c0_g2, Pdensi_DN19551_c0_g4, Pdensi_DN21985_c0_g2, Pdensi_DN24097_c0_g1d71155, Pdensi_DN37874_c0_g1d149916, Pdensi_DN38334_c0_g1, Pdensi_DN39478_c1_g3, Pdensi_GG_11158_c0_g1, Pdensi_GG_16375_c0_g1
GO:0048582	0.00163721473749406	0.999412519827796	16	95	positive regulation of post-embryonic development	BP	0.0729959632596899	BP positive regulation of post-embryonic development	Pdensi_DN11848_c0_g1d5764, Pdensi_DN13570_c0_g1d340125, Pdensi_DN14344_c0_g1d463866, Pdensi_DN17385_c0_g1d57185, Pdensi_DN18561_c3_g1, Pdensi_DN21747_c0_g2d221742, Pdensi_DN22621_c1_g1, Pdensi_DN22672_c1_g1, Pdensi_DN22737_c0_g1d223194, Pdensi_DN22786_c1_g1, Pdensi_DN2386_c0_g1d835, Pdensi_DN25070_c0_g1d226785, Pdensi_DN25687_c1_g1, Pdensi_DN26680_c0_g1d229530, Pdensi_GG_18974_c1_g1, Pdensi_GG_84…
GO:0031497	0.001671399040925	0.999766249187858	6	19	chromatin assembly	BP	0.074250085655005	BP chromatin assembly	Pdensi_DN14750_c0_g1, Pdensi_DN15027_c0_g1d213970, Pdensi_DN19813_c1_g2, Pdensi_DN21939_c0_g1d495869, Pdensi_DN22208_c0_g1, Pdensi_DN39903_c0_g1
GO:0008289	0.0016868538091181	0.999104800911782	36	302	lipid binding	MF	0.0746661175220111	MF lipid binding	Pdensi_DN10914_c0_g1d387447, Pdensi_DN12359_c0_g1, Pdensi_DN14363_c0_g1d213328, Pdensi_DN14686_c0_g1, Pdensi_DN15230_c0_g1, Pdensi_DN15483_c0_g1d276277, Pdensi_DN17925_c0_g1d402590, Pdensi_DN19234_c0_g2d286190, Pdensi_DN19443_c1_g2, Pdensi_DN19499_c0_g1d60977, Pdensi_DN19842_c0_g1d360987, Pdensi_DN20191_c0_g2, Pdensi_DN20355_c0_g1d490546, Pdensi_DN22079_c0_g2d541921, Pdensi_DN22621_c1_g1, Pdensi_…
GO:0015295	0.00169354438308723	0.999440898853756	14	79	solute:proton symporter activity	MF	0.0746926175576709	MF solute:proton symporter activity	Pdensi_DN14253_c0_g1d179269, Pdensi_DN16039_c0_g1, Pdensi_DN17406_c0_g1d350753, Pdensi_DN17464_c0_g1d529765, Pdensi_DN17975_c0_g1d476518, Pdensi_DN21784_c0_g4, Pdensi_DN21802_c0_g3, Pdensi_DN21862_c0_g1d221873, Pdensi_DN24001_c0_g2d225091, Pdensi_DN26653_c0_g1d78124, Pdensi_DN28060_c0_g1d141387, Pdensi_DN39771_c0_g2, Pdensi_GG_114438_c1_g1, Pdensi_GG_117708_c0_g1
GO:0102406	0.00172706601371275	0.999821066902903	5	13	omega-hydroxypalmitate O-sinapoyl transferase activity	MF	0.0758980515918709	MF omega-hydroxypalmitate O-sinapoyl transferase activity	Pdensi_DN11511_c0_g1, Pdensi_DN20215_c2_g1, Pdensi_DN23914_c0_g1d497570, Pdensi_DN38678_c0_g1d510642, Pdensi_GG_65695_c0_g1
GO:0009890	0.00174034883963917	0.999026096439119	42	355	negative regulation of biosynthetic process	BP	0.0762086325814854	BP negative regulation of biosynthetic process	Pdensi_DN11658_c0_g1, Pdensi_DN11809_c0_g1d175312, Pdensi_DN13797_c0_g1d340595, Pdensi_DN14320_c1_g1, Pdensi_DN14895_c0_g1, Pdensi_DN15027_c0_g1d213970, Pdensi_DN15813_c0_g1d277189, Pdensi_DN16480_c0_g1d278865, Pdensi_DN16481_c0_g1d278696, Pdensi_DN17475_c0_g1d216190, Pdensi_DN17780_c0_g1, Pdensi_DN18248_c0_g1d403725, Pdensi_DN18400_c0_g3, Pdensi_DN19384_c0_g1d407766, Pdensi_DN19591_c0_g2d359413,…
GO:0043934	0.00183330553179153	0.999571425818409	9	42	sporulation	BP	0.0799934488444696	BP sporulation	Pdensi_DN13057_c0_g1, Pdensi_DN13534_c0_g1d51910, Pdensi_DN17483_c0_g1d350904, Pdensi_DN22219_c2_g1, Pdensi_DN22219_c2_g2, Pdensi_DN24073_c0_g2, Pdensi_DN26559_c0_g1d77557, Pdensi_DN38645_c0_g6, Pdensi_GG_32521_c0_g1
GO:0009251	0.00187869785837779	0.999475075294732	11	56	glucan catabolic process	BP	0.0816833845445748	BP glucan catabolic process	Pdensi_DN14864_c0_g1d108554, Pdensi_DN17725_c0_g1d57805, Pdensi_DN19354_c0_g1d60862, Pdensi_DN19354_c0_g2, Pdensi_DN19551_c0_g4, Pdensi_DN24097_c0_g1d71155, Pdensi_DN37874_c0_g1d149916, Pdensi_DN38334_c0_g1, Pdensi_DN39478_c1_g3, Pdensi_GG_11158_c0_g1, Pdensi_GG_16375_c0_g1
GO:0006333	0.00190747540355649	0.999606519384034	8	32	chromatin assembly or disassembly	BP	0.0826415403639792	BP chromatin assembly or disassembly	Pdensi_DN14750_c0_g1, Pdensi_DN15027_c0_g1d213970, Pdensi_DN16895_c0_g1d528591, Pdensi_DN19813_c1_g2, Pdensi_DN20809_c0_g1d538058, Pdensi_DN21939_c0_g1d495869, Pdensi_DN22208_c0_g1, Pdensi_DN39903_c0_g1
GO:0008271	0.00195581702800574	0.999871987603883	4	8	secondary active sulfate transmembrane transporter activity	MF	0.0844375795083747	MF secondary active sulfate transmembrane transporter activity	Pdensi_DN13761_c0_g1, Pdensi_DN19606_c0_g2d360085, Pdensi_DN39885_c1_g2, Pdensi_GG_147565_c1_g1
GO:0046189	0.00201462526081308	0.999641345115411	7	25	phenol-containing compound biosynthetic process	BP	0.086444592874423	BP phenol-containing compound biosynthetic process	Pdensi_DN104174_c0_g1, Pdensi_DN18840_c0_g2d285011, Pdensi_DN18910_c0_g1d285192, Pdensi_DN21483_c0_g2, Pdensi_DN21984_c0_g1d297873, Pdensi_DN37322_c4_g3, Pdensi_DN37770_c0_g1d89322
GO:0008284	0.00202207931553593	0.999389260065575	12	64	positive regulation of cell proliferation	BP	0.086444592874423	BP positive regulation of cell proliferation	Pdensi_DN12183_c0_g1d211347, Pdensi_DN17385_c0_g1d57185, Pdensi_DN20372_c1_g1, Pdensi_DN20715_c0_g1, Pdensi_DN22455_c0_g2d543632, Pdensi_DN25445_c0_g1, Pdensi_DN26165_c1_g2, Pdensi_DN32909_c0_g1d199954, Pdensi_DN8410_c0_g1d170709, Pdensi_GG_104047_c0_g1, Pdensi_GG_23961_c0_g1, Pdensi_GG_93509_c0_g1
GO:0042973	0.00202345633757111	0.999474865206097	10	47	glucan endo-1,3-beta-D-glucosidase activity	MF	0.086444592874423	MF glucan endo-1,3-beta-D-glucosidase activity	Pdensi_DN12452_c0_g1d389970, Pdensi_DN16308_c0_g1d215184, Pdensi_DN17725_c0_g1d57805, Pdensi_DN20924_c0_g5, Pdensi_DN22397_c2_g1, Pdensi_DN23317_c2_g3, Pdensi_DN25111_c0_g2, Pdensi_DN25686_c0_g1d193387, Pdensi_DN37494_c0_g1, Pdensi_GG_30000_c0_g1
GO:1905428	0.00203729200594992	0.999774720443181	5	14	regulation of plant organ formation	BP	0.0867334627949719	BP regulation of plant organ formation	Pdensi_DN15461_c0_g1d214312, Pdensi_DN22939_c1_g1, Pdensi_DN34717_c0_g1d147158, Pdensi_DN47223_c0_g1, Pdensi_GG_147646_c0_g1
GO:0051239	0.00204637461568408	0.998710173830857	62	574	regulation of multicellular organismal process	BP	0.0868186822245762	BP regulation of multicellular organismal process	Pdensi_DN11521_c0_g1d336257, Pdensi_DN11848_c0_g1d5764, Pdensi_DN11895_c0_g1, Pdensi_DN12005_c0_g1d337285, Pdensi_DN12213_c0_g1d389462, Pdensi_DN12359_c0_g1, Pdensi_DN12681_c0_g1d338362, Pdensi_DN13570_c0_g1d340125, Pdensi_DN14344_c0_g1d463866, Pdensi_DN16262_c0_g1d469738, Pdensi_DN17200_c0_g1d280809, Pdensi_DN17385_c0_g1d57185, Pdensi_DN17842_c0_g1, Pdensi_DN17848_c0_g1d476052, Pdensi_DN18561_c3…
GO:0016129	0.00208083491204724	0.999688453786957	6	21	phytosteroid biosynthetic process	BP	0.0877090662503824	BP phytosteroid biosynthetic process	Pdensi_DN19131_c0_g1d218111, Pdensi_DN19864_c2_g1, Pdensi_DN22010_c1_g1, Pdensi_DN22738_c1_g1, Pdensi_DN74732_c0_g1, Pdensi_GG_31847_c0_g1
GO:0050505	0.0020857009170798	0.999774121123035	5	13	hydroquinone glucosyltransferase activity	MF	0.0877090662503824	MF hydroquinone glucosyltransferase activity	Pdensi_DN14735_c0_g1, Pdensi_DN20037_c1_g1, Pdensi_DN25758_c2_g1, Pdensi_DN25789_c1_g2, Pdensi_DN38801_c0_g1d90377
GO:0008146	0.00208882206550132	0.999850439673853	4	9	sulfotransferase activity	MF	0.0877090662503824	MF sulfotransferase activity	Pdensi_DN11481_c0_g1, Pdensi_DN16602_c0_g1d279250, Pdensi_DN20693_c0_g1, Pdensi_DN35939_c1_g1
GO:0016726	0.00212652652772262	0.999857480248011	4	8	oxidoreductase activity, acting on CH or CH2 groups, NAD or NADP as acceptor	MF	0.0889875145269865	MF oxidoreductase activity, acting on CH or CH2 groups, NAD or NADP as acceptor	Pdensi_DN18840_c0_g2d285011, Pdensi_DN18910_c0_g1d285192, Pdensi_DN24324_c0_g1, Pdensi_DN37322_c4_g3
GO:0031492	0.00219886463719787	0.999840264945857	4	9	nucleosomal DNA binding	MF	0.0916533629547678	MF nucleosomal DNA binding	Pdensi_DN15027_c0_g1d213970, Pdensi_DN15045_c0_g1d275416, Pdensi_DN19813_c1_g2, Pdensi_DN21939_c0_g1d495869
GO:0010476	0.00220518245425793	0.999371993230653	11	55	gibberellin mediated signaling pathway	BP	0.0916533629547678	BP gibberellin mediated signaling pathway	Pdensi_DN12630_c0_g1d211812, Pdensi_DN15429_c0_g1, Pdensi_DN19201_c0_g1d286338, Pdensi_DN21237_c4_g1d122408, Pdensi_DN21644_c0_g1, Pdensi_DN23083_c0_g1d68985, Pdensi_DN2386_c0_g1d835, Pdensi_DN9799_c0_g1, Pdensi_GG_131864_c0_g1, Pdensi_GG_41038_c0_g1, Pdensi_GG_83776_c1_g1
GO:0010500	0.00223662658644192	0.999949776871196	3	4	transmitting tissue development	BP	0.0926340317899967	BP transmitting tissue development	Pdensi_DN1115_c0_g1d203093, Pdensi_DN15526_c0_g1, Pdensi_DN15654_c0_g1
GO:0071669	0.00224388772870313	0.999056276067708	20	135	plant-type cell wall organization or biogenesis	BP	0.0926340317899967	BP plant-type cell wall organization or biogenesis	Pdensi_DN12809_c0_g1, Pdensi_DN12969_c0_g1d51365, Pdensi_DN16094_c0_g1d346425, Pdensi_DN17848_c0_g1d476052, Pdensi_DN18374_c0_g1d58874, Pdensi_DN19022_c0_g1d60200, Pdensi_DN19175_c0_g1d286053, Pdensi_DN20449_c1_g2, Pdensi_DN22105_c0_g1d299099, Pdensi_DN22641_c2_g2, Pdensi_DN25089_c1_g1d557367, Pdensi_DN25089_c1_g2, Pdensi_DN37688_c0_g1d89319, Pdensi_DN38499_c1_g1, Pdensi_GG_133971_c0_g1, Pdensi_G…
GO:0010558	0.00225637619548586	0.998738087195805	40	339	negative regulation of macromolecule biosynthetic process	BP	0.0928370084995037	BP negative regulation of macromolecule biosynthetic process	Pdensi_DN11658_c0_g1, Pdensi_DN11809_c0_g1d175312, Pdensi_DN13797_c0_g1d340595, Pdensi_DN14320_c1_g1, Pdensi_DN14895_c0_g1, Pdensi_DN15027_c0_g1d213970, Pdensi_DN15813_c0_g1d277189, Pdensi_DN16480_c0_g1d278865, Pdensi_DN16481_c0_g1d278696, Pdensi_DN17475_c0_g1d216190, Pdensi_DN17780_c0_g1, Pdensi_DN18248_c0_g1d403725, Pdensi_DN18400_c0_g3, Pdensi_DN19384_c0_g1d407766, Pdensi_DN19591_c0_g2d359413,…
GO:0010654	0.00232666355855196	0.999922703400167	3	5	apical cell fate commitment	BP	0.0945553630371199	BP apical cell fate commitment	Pdensi_DN20372_c1_g1, Pdensi_DN22455_c0_g2d543632, Pdensi_GG_23961_c0_g1
GO:0090451	0.00232666355855196	0.999922703400167	3	5	cotyledon boundary formation	BP	0.0945553630371199	BP cotyledon boundary formation	Pdensi_DN20372_c1_g1, Pdensi_DN22455_c0_g2d543632, Pdensi_GG_23961_c0_g1
GO:0009262	0.00233375859421243	0.999567013526071	7	27	deoxyribonucleotide metabolic process	BP	0.0945553630371199	BP deoxyribonucleotide metabolic process	Pdensi_DN18389_c0_g1d217070, Pdensi_DN19769_c0_g1d409219, Pdensi_DN22961_c0_g2d546367, Pdensi_DN32798_c0_g1, Pdensi_DN47344_c0_g1d249493, Pdensi_GG_10430_c0_g1, Pdensi_GG_11747_c1_g1
GO:0005372	0.00233669969825033	0.999645716689135	6	20	water transmembrane transporter activity	MF	0.0945553630371199	MF water transmembrane transporter activity	Pdensi_DN19417_c0_g2d60991, Pdensi_DN19896_c0_g1, Pdensi_DN21923_c1_g1, Pdensi_DN23166_c0_g1d547330, Pdensi_GG_103538_c0_g1, Pdensi_GG_121462_c1_g1
GO:0015250	0.00233669969825033	0.999645716689135	6	20	water channel activity	MF	0.0945553630371199	MF water channel activity	Pdensi_DN19417_c0_g2d60991, Pdensi_DN19896_c0_g1, Pdensi_DN21923_c1_g1, Pdensi_DN23166_c0_g1d547330, Pdensi_GG_103538_c0_g1, Pdensi_GG_121462_c1_g1
GO:1990136	0.00242435437615904	0.999918253301847	3	5	linoleate 9S-lipoxygenase activity	MF	0.0977796348884408	MF linoleate 9S-lipoxygenase activity	Pdensi_DN14965_c0_g1d465570, Pdensi_DN27720_c1_g1, Pdensi_DN40370_c0_g1d91729
GO:0009813	0.00245461513808842	0.998958971646929	20	136	flavonoid biosynthetic process	BP	0.0986755285511544	BP flavonoid biosynthetic process	Pdensi_DN104174_c0_g1, Pdensi_DN10769_c0_g1d267536, Pdensi_DN12089_c0_g1, Pdensi_DN14741_c0_g1d394293, Pdensi_DN15407_c0_g1d182088, Pdensi_DN16262_c0_g1, Pdensi_DN18175_c0_g1d216828, Pdensi_DN18584_c0_g1d115415, Pdensi_DN18694_c0_g1d284318, Pdensi_DN21483_c0_g2, Pdensi_DN21685_c0_g2d540495, Pdensi_DN21984_c0_g1d297873, Pdensi_DN21992_c0_g1d124522, Pdensi_DN22639_c0_g3, Pdensi_DN23164_c0_g3d547144…
GO:0010628	0.0025212900623286	0.998442737579731	55	510	positive regulation of gene expression	BP	0.100763003628296	BP positive regulation of gene expression	Pdensi_DN10759_c0_g1d334935, Pdensi_DN11521_c0_g1d336257, Pdensi_DN11635_c0_g1d210913, Pdensi_DN12183_c0_g1d211347, Pdensi_DN12562_c0_g2, Pdensi_DN12630_c0_g1d211812, Pdensi_DN13570_c0_g1d340125, Pdensi_DN14863_c0_g1d342967, Pdensi_DN15027_c0_g1d213970, Pdensi_DN15055_c0_g1d181160, Pdensi_DN15429_c0_g1, Pdensi_DN15548_c0_g1d54388, Pdensi_DN15782_c0_g2d468050, Pdensi_DN16222_c0_g1d347070, Pdensi_D…
GO:0042127	0.00252297872228096	0.998983870145313	18	120	regulation of cell proliferation	BP	0.100763003628296	BP regulation of cell proliferation	Pdensi_DN12183_c0_g1d211347, Pdensi_DN12630_c0_g1d211812, Pdensi_DN15813_c0_g1d277189, Pdensi_DN16480_c0_g1d278865, Pdensi_DN17385_c0_g1d57185, Pdensi_DN19217_c0_g2, Pdensi_DN20372_c1_g1, Pdensi_DN20715_c0_g1, Pdensi_DN22455_c0_g2d543632, Pdensi_DN25445_c0_g1, Pdensi_DN26165_c1_g2, Pdensi_DN32909_c0_g1d199954, Pdensi_DN8410_c0_g1d170709, Pdensi_GG_104047_c0_g1, Pdensi_GG_23961_c0_g1, Pdensi_GG_83…
GO:0016829	0.00268391696230834	0.99841667525786	46	414	lyase activity	MF	0.106842551541761	MF lyase activity	Pdensi_DN10692_c0_g1, Pdensi_DN13861_c0_g1, Pdensi_DN16375_c0_g1d278578, Pdensi_DN16603_c0_g1d215479, Pdensi_DN17034_c1_g1d472675, Pdensi_DN17068_c3_g2, Pdensi_DN17381_c1_g3, Pdensi_DN17899_c0_g1d216510, Pdensi_DN18028_c0_g1, Pdensi_DN19617_c2_g1, Pdensi_DN19827_c1_g1, Pdensi_DN20246_c0_g2, Pdensi_DN20825_c0_g1d292675, Pdensi_DN21097_c0_g7, Pdensi_DN21180_c0_g1d220875, Pdensi_DN21573_c0_g1d221446…
GO:0071214	0.00276596458395692	0.998785675787695	21	145	cellular response to abiotic stimulus	BP	0.109752400530407	BP cellular response to abiotic stimulus	Pdensi_DN10914_c0_g1d387447, Pdensi_DN11848_c0_g1d5764, Pdensi_DN11871_c0_g1d458112, Pdensi_DN13233_c0_g2d339539, Pdensi_DN14750_c0_g1, Pdensi_DN15194_c0_g1d343911, Pdensi_DN15733_c0_g2d277117, Pdensi_DN16319_c0_g1d111066, Pdensi_DN16524_c0_g1d279098, Pdensi_DN18276_c0_g1, Pdensi_DN19496_c0_g1, Pdensi_DN20504_c0_g2d291341, Pdensi_DN20570_c0_g1, Pdensi_DN21800_c0_g1d297021, Pdensi_DN22647_c0_g1, P…
GO:0006880	0.00280817814250159	0.999781358438909	4	9	intracellular sequestering of iron ion	BP	0.110710843103576	BP intracellular sequestering of iron ion	Pdensi_DN10072_c0_g1d386355, Pdensi_DN14541_c0_g1d8394, Pdensi_DN23589_c3_g1, Pdensi_DN41637_c0_g1d153156
GO:0097577	0.00280817814250159	0.999781358438909	4	9	sequestering of iron ion	BP	0.110710843103576	BP sequestering of iron ion	Pdensi_DN10072_c0_g1d386355, Pdensi_DN14541_c0_g1d8394, Pdensi_DN23589_c3_g1, Pdensi_DN41637_c0_g1d153156
GO:0005384	0.00282728181670031	0.999549302622884	6	21	manganese ion transmembrane transporter activity	MF	0.110834476049669	MF manganese ion transmembrane transporter activity	Pdensi_DN10072_c0_g1d386355, Pdensi_DN14541_c0_g1d8394, Pdensi_DN19021_c0_g1d356802, Pdensi_DN23589_c3_g1, Pdensi_DN39970_c2_g4, Pdensi_DN41637_c0_g1d153156
GO:0050664	0.00282939327979337	0.999559348539057	6	19	oxidoreductase activity, acting on NAD(P)H, oxygen as acceptor	MF	0.110834476049669	MF oxidoreductase activity, acting on NAD(P)H, oxygen as acceptor	Pdensi_DN11871_c0_g1d458112, Pdensi_DN12205_c0_g1d269792, Pdensi_DN15194_c0_g1d343911, Pdensi_DN16524_c0_g1d279098, Pdensi_DN21636_c0_g3, Pdensi_DN39819_c1_g4
GO:0010048	0.00283986896357212	0.999551824934659	6	20	vernalization response	BP	0.11089055210942	BP vernalization response	Pdensi_DN11521_c0_g1d336257, Pdensi_DN17200_c0_g1d280809, Pdensi_DN18561_c3_g1, Pdensi_DN21739_c0_g1d221731, Pdensi_DN25070_c0_g1d226785, Pdensi_DN25687_c1_g1
GO:0048518	0.00287424225943635	0.997890171369231	124	1312	positive regulation of biological process	BP	0.111876458231584	BP positive regulation of biological process	Pdensi_DN10201_c1_g2, Pdensi_DN10759_c0_g1d334935, Pdensi_DN10914_c0_g1d387447, Pdensi_DN11496_c0_g1d210701, Pdensi_DN11521_c0_g1d336257, Pdensi_DN11575_c0_g1, Pdensi_DN11635_c0_g1d210913, Pdensi_DN11848_c0_g1d5764, Pdensi_DN12183_c0_g1d211347, Pdensi_DN12562_c0_g2, Pdensi_DN12630_c0_g1d211812, Pdensi_DN13570_c0_g1d340125, Pdensi_DN14259_c0_g1, Pdensi_DN14344_c0_g1d463866, Pdensi_DN14863_c0_g1d34…
GO:0015298	0.00290558283687917	0.999438884350961	7	27	solute:cation antiporter activity	MF	0.11238281123967	MF solute:cation antiporter activity	Pdensi_DN104174_c0_g1, Pdensi_DN12675_c0_g1d6600, Pdensi_DN21483_c0_g2, Pdensi_DN21984_c0_g1d297873, Pdensi_DN22622_c0_g2, Pdensi_DN40298_c1_g1, Pdensi_DN8726_c0_g1d208786
GO:0015299	0.00290558283687917	0.999438884350961	7	27	solute:proton antiporter activity	MF	0.11238281123967	MF solute:proton antiporter activity	Pdensi_DN104174_c0_g1, Pdensi_DN12675_c0_g1d6600, Pdensi_DN21483_c0_g2, Pdensi_DN21984_c0_g1d297873, Pdensi_DN22622_c0_g2, Pdensi_DN40298_c1_g1, Pdensi_DN8726_c0_g1d208786
GO:0009664	0.0029307757082539	0.999069206046241	12	67	plant-type cell wall organization	BP	0.113000757732393	BP plant-type cell wall organization	Pdensi_DN12809_c0_g1, Pdensi_DN16094_c0_g1d346425, Pdensi_DN17848_c0_g1d476052, Pdensi_DN19022_c0_g1d60200, Pdensi_DN20449_c1_g2, Pdensi_DN22105_c0_g1d299099, Pdensi_DN22641_c2_g2, Pdensi_DN25089_c1_g1d557367, Pdensi_DN25089_c1_g2, Pdensi_GG_143379_c0_g1, Pdensi_GG_18120_c0_g1, Pdensi_GG_21940_c0_g1
GO:0004499	0.00294036627359912	0.999645391958854	5	14	N,N-dimethylaniline monooxygenase activity	MF	0.113015143826328	MF N,N-dimethylaniline monooxygenase activity	Pdensi_DN14508_c0_g1d8354, Pdensi_DN21004_c0_g1d362641, Pdensi_DN2150_c0_g1d165343, Pdensi_DN24294_c0_g1, Pdensi_DN26680_c0_g1d229530
GO:0033993	0.00296257668401701	0.998211814679896	49	443	response to lipid	BP	0.113512977258539	BP response to lipid	Pdensi_DN1041_c0_g1d203043, Pdensi_DN11148_c0_g1d335521, Pdensi_DN11560_c0_g3, Pdensi_DN12630_c0_g1d211812, Pdensi_DN13861_c0_g1, Pdensi_DN15429_c0_g1, Pdensi_DN15461_c0_g1d214312, Pdensi_DN16531_c0_g1d279248, Pdensi_DN17735_c0_g1d12535, Pdensi_DN17867_c0_g1d530420, Pdensi_DN18561_c3_g1, Pdensi_DN19025_c1_g3, Pdensi_DN19376_c0_g2, Pdensi_DN19617_c2_g1, Pdensi_DN19896_c0_g1, Pdensi_DN20053_c2_g3, …
GO:0006270	0.00303427380626161	0.999409341306909	7	27	DNA replication initiation	BP	0.115897916319544	BP DNA replication initiation	Pdensi_DN10938_c0_g1d387493, Pdensi_DN17584_c0_g1d281607, Pdensi_DN18400_c0_g3, Pdensi_DN19596_c0_g1, Pdensi_DN23580_c0_g1d70164, Pdensi_DN23870_c0_g1d70822, Pdensi_DN32608_c0_g1d199694
GO:0045892	0.00309039734024146	0.998384393830179	31	250	negative regulation of transcription, DNA-templated	BP	0.11738212661513	BP negative regulation of transcription, DNA-templated	Pdensi_DN11658_c0_g1, Pdensi_DN11809_c0_g1d175312, Pdensi_DN14320_c1_g1, Pdensi_DN15027_c0_g1d213970, Pdensi_DN15813_c0_g1d277189, Pdensi_DN16481_c0_g1d278696, Pdensi_DN17780_c0_g1, Pdensi_DN18248_c0_g1d403725, Pdensi_DN18400_c0_g3, Pdensi_DN19813_c1_g2, Pdensi_DN19892_c1_g1d360735, Pdensi_DN19991_c0_g1, Pdensi_DN20044_c0_g1d289250, Pdensi_DN20044_c0_g2, Pdensi_DN20680_c0_g1d291823, Pdensi_DN2099…
GO:0044711	0.00309374995092256	0.997643084507612	157	1712	NA	NA	0.11738212661513	none	Pdensi_DN104174_c0_g1, Pdensi_DN10586_c0_g1d209930, Pdensi_DN11511_c0_g1, Pdensi_DN12089_c0_g1, Pdensi_DN13044_c0_g1d460723, Pdensi_DN13436_c0_g1, Pdensi_DN13671_c0_g1, Pdensi_DN13861_c0_g1, Pdensi_DN13940_c0_g1d7805, Pdensi_DN14735_c0_g1, Pdensi_DN14741_c0_g1d394293, Pdensi_DN14965_c0_g1d465570, Pdensi_DN15086_c0_g1d213965, Pdensi_DN15119_c0_g1d395319, Pdensi_DN15407_c0_g1d182088, Pdensi_DN15433…
GO:0042178	0.00310185213467922	0.999507624497642	6	19	xenobiotic catabolic process	BP	0.11738212661513	BP xenobiotic catabolic process	Pdensi_DN14735_c0_g1, Pdensi_DN18672_c0_g1d217489, Pdensi_DN20037_c1_g1, Pdensi_DN25758_c2_g1, Pdensi_DN25789_c1_g2, Pdensi_DN38801_c0_g1d90377
GO:0009653	0.00314578268254398	0.998055687706417	53	477	anatomical structure morphogenesis	BP	0.118678281448221	BP anatomical structure morphogenesis	Pdensi_DN12562_c0_g2, Pdensi_DN12630_c0_g1d211812, Pdensi_DN12681_c0_g1d338362, Pdensi_DN13693_c0_g1, Pdensi_DN14344_c0_g1d463866, Pdensi_DN14686_c0_g1, Pdensi_DN15461_c0_g1d214312, Pdensi_DN15654_c0_g1, Pdensi_DN16333_c0_g1d278592, Pdensi_DN16340_c0_g1d55657, Pdensi_DN16862_c0_g1d349117, Pdensi_DN17839_c0_g1d402215, Pdensi_DN17848_c0_g1d476052, Pdensi_DN17939_c0_g1d352565, Pdensi_DN18407_c0_g1d2…
GO:0045493	0.00315721075707718	0.999475581016891	6	23	xylan catabolic process	BP	0.118744052431053	BP xylan catabolic process	Pdensi_DN17518_c0_g1d474702, Pdensi_DN19386_c0_g1d358050, Pdensi_DN23116_c1_g4, Pdensi_GG_100908_c0_g1, Pdensi_GG_106765_c0_g1, Pdensi_GG_11158_c0_g1
GO:0044454	0.00318759159904385	0.998393249625902	28	219	nuclear chromosome part	CC	0.119520062984332	CC nuclear chromosome part	Pdensi_DN10308_c0_g1d266900, Pdensi_DN13057_c0_g1, Pdensi_DN14750_c0_g1, Pdensi_DN14755_c0_g1d274553, Pdensi_DN15095_c0_g1d465751, Pdensi_DN17072_c0_g1, Pdensi_DN17542_c0_g1d474704, Pdensi_DN17897_c0_g1d282278, Pdensi_DN18400_c0_g3, Pdensi_DN19596_c0_g1, Pdensi_DN19609_c0_g2d359882, Pdensi_DN20570_c0_g1, Pdensi_DN20776_c1_g1, Pdensi_DN20804_c0_g1d121146, Pdensi_DN20856_c0_g2, Pdensi_DN22208_c0_g1…
GO:0051213	0.00323427071663309	0.998496693694623	23	169	dioxygenase activity	MF	0.119870463461811	MF dioxygenase activity	Pdensi_DN10769_c0_g1d267536, Pdensi_DN14965_c0_g1d465570, Pdensi_DN15119_c0_g1d395319, Pdensi_DN15407_c0_g1d182088, Pdensi_DN16262_c0_g1, Pdensi_DN16286_c0_g4, Pdensi_DN16904_c0_g1d185559, Pdensi_DN18584_c0_g1d115415, Pdensi_DN19970_c1_g4, Pdensi_DN19975_c0_g1d288637, Pdensi_DN21685_c0_g2d540495, Pdensi_DN21992_c0_g1d124522, Pdensi_DN22547_c0_g1d20905, Pdensi_DN24513_c0_g1, Pdensi_DN24570_c0_g1, …
GO:0010262	0.00324145002684961	0.999878558303702	3	5	somatic embryogenesis	BP	0.119870463461811	BP somatic embryogenesis	Pdensi_DN14230_c0_g3, Pdensi_DN37381_c0_g1d240517, Pdensi_GG_104047_c0_g1
GO:0006244	0.00325559614491339	0.999721941686693	4	10	pyrimidine nucleotide catabolic process	BP	0.119870463461811	BP pyrimidine nucleotide catabolic process	Pdensi_DN22961_c0_g2d546367, Pdensi_DN47344_c0_g1d249493, Pdensi_GG_10430_c0_g1, Pdensi_GG_11747_c1_g1
GO:0009149	0.00325559614491339	0.999721941686693	4	10	pyrimidine nucleoside triphosphate catabolic process	BP	0.119870463461811	BP pyrimidine nucleoside triphosphate catabolic process	Pdensi_DN22961_c0_g2d546367, Pdensi_DN47344_c0_g1d249493, Pdensi_GG_10430_c0_g1, Pdensi_GG_11747_c1_g1
GO:0009213	0.00325559614491339	0.999721941686693	4	10	pyrimidine deoxyribonucleoside triphosphate catabolic process	BP	0.119870463461811	BP pyrimidine deoxyribonucleoside triphosphate catabolic process	Pdensi_DN22961_c0_g2d546367, Pdensi_DN47344_c0_g1d249493, Pdensi_GG_10430_c0_g1, Pdensi_GG_11747_c1_g1
GO:0009223	0.00325559614491339	0.999721941686693	4	10	pyrimidine deoxyribonucleotide catabolic process	BP	0.119870463461811	BP pyrimidine deoxyribonucleotide catabolic process	Pdensi_DN22961_c0_g2d546367, Pdensi_DN47344_c0_g1d249493, Pdensi_GG_10430_c0_g1, Pdensi_GG_11747_c1_g1
GO:0055080	0.00331289454751592	0.998374833627643	26	197	cation homeostasis	BP	0.121614970200876	BP cation homeostasis	Pdensi_DN10072_c0_g1d386355, Pdensi_DN12675_c0_g1d6600, Pdensi_DN14541_c0_g1d8394, Pdensi_DN15461_c0_g1d214312, Pdensi_DN17735_c0_g1d12535, Pdensi_DN19021_c0_g1d356802, Pdensi_DN19131_c0_g1d218111, Pdensi_DN19864_c2_g1, Pdensi_DN21684_c0_g1d123798, Pdensi_DN22010_c1_g1, Pdensi_DN22622_c0_g2, Pdensi_DN22738_c1_g1, Pdensi_DN22939_c1_g1, Pdensi_DN23589_c3_g1, Pdensi_DN26087_c0_g2, Pdensi_DN34717_c0_…
GO:0000987	0.00335827194746199	0.999136915964071	9	43	proximal promoter sequence-specific DNA binding	MF	0.122546941511403	MF proximal promoter sequence-specific DNA binding	Pdensi_DN18400_c0_g3, Pdensi_DN19991_c0_g1, Pdensi_DN20401_c0_g1d63113, Pdensi_DN20570_c0_g1, Pdensi_DN22155_c0_g1, Pdensi_DN23629_c0_g4, Pdensi_DN3975_c0_g1d448203, Pdensi_DN51064_c0_g1d253009, Pdensi_DN9155_c0_g1
GO:0001159	0.00335827194746199	0.999136915964071	9	43	NA	NA	0.122546941511403	none	Pdensi_DN18400_c0_g3, Pdensi_DN19991_c0_g1, Pdensi_DN20401_c0_g1d63113, Pdensi_DN20570_c0_g1, Pdensi_DN22155_c0_g1, Pdensi_DN23629_c0_g4, Pdensi_DN3975_c0_g1d448203, Pdensi_DN51064_c0_g1d253009, Pdensi_DN9155_c0_g1
GO:0008610	0.00348469701280754	0.997715547520296	66	634	lipid biosynthetic process	BP	0.126782997252324	BP lipid biosynthetic process	Pdensi_DN10586_c0_g1d209930, Pdensi_DN12089_c0_g1, Pdensi_DN13861_c0_g1, Pdensi_DN14965_c0_g1d465570, Pdensi_DN15119_c0_g1d395319, Pdensi_DN15512_c0_g1d214428, Pdensi_DN16858_c0_g3, Pdensi_DN17034_c1_g1d472675, Pdensi_DN17158_c0_g2, Pdensi_DN17458_c0_g1d12111, Pdensi_DN17581_c0_g1, Pdensi_DN17676_c0_g1d351375, Pdensi_DN17802_c1_g1, Pdensi_DN17899_c0_g1d216510, Pdensi_DN18027_c0_g1, Pdensi_DN18176…
GO:0048827	0.00355077430794659	0.998370604805541	22	157	phyllome development	BP	0.128696990590508	BP phyllome development	Pdensi_DN10759_c0_g1d334935, Pdensi_DN12603_c0_g1d105849, Pdensi_DN12681_c0_g1d338362, Pdensi_DN14344_c0_g1d463866, Pdensi_DN15327_c0_g1, Pdensi_DN18506_c0_g2, Pdensi_DN19638_c0_g1d287697, Pdensi_DN20191_c0_g2, Pdensi_DN20253_c0_g1d289878, Pdensi_DN20372_c1_g1, Pdensi_DN21644_c0_g1, Pdensi_DN22455_c0_g2d543632, Pdensi_DN25689_c0_g3, Pdensi_DN26680_c0_g1d229530, Pdensi_DN39903_c0_g1, Pdensi_DN4636…
GO:0010345	0.00355829702391178	0.9989926395079	10	50	suberin biosynthetic process	BP	0.128696990590508	BP suberin biosynthetic process	Pdensi_DN11511_c0_g1, Pdensi_DN13940_c0_g1d7805, Pdensi_DN20215_c2_g1, Pdensi_DN21597_c0_g1d189745, Pdensi_DN23914_c0_g1d497570, Pdensi_DN26645_c0_g1d24118, Pdensi_DN38678_c0_g1d510642, Pdensi_DN5177_c0_g1, Pdensi_GG_157845_c0_g1, Pdensi_GG_65695_c0_g1
GO:0010333	0.00393444566835571	0.998857223550844	10	56	terpene synthase activity	MF	0.141883053940322	MF terpene synthase activity	Pdensi_DN16375_c0_g1d278578, Pdensi_DN17034_c1_g1d472675, Pdensi_DN19827_c1_g1, Pdensi_DN21573_c0_g1d221446, Pdensi_DN22265_c1_g1, Pdensi_DN23707_c0_g1d130847, Pdensi_DN24439_c2_g1, Pdensi_DN39883_c0_g1d151598, Pdensi_DN40230_c0_g2, Pdensi_GG_80104_c0_g1
GO:0090698	0.00395050038457278	0.998620015465626	13	79	post-embryonic plant morphogenesis	BP	0.141911745091632	BP post-embryonic plant morphogenesis	Pdensi_DN12562_c0_g2, Pdensi_DN12630_c0_g1d211812, Pdensi_DN17848_c0_g1d476052, Pdensi_DN19072_c0_g1d356753, Pdensi_DN19072_c0_g3, Pdensi_DN21317_c0_g1d294644, Pdensi_DN22243_c1_g3, Pdensi_DN23083_c0_g1d68985, Pdensi_DN27119_c2_g5, Pdensi_DN32451_c0_g1d28804, Pdensi_DN41846_c0_g1d93086, Pdensi_GG_26312_c0_g1, Pdensi_GG_83776_c1_g1
GO:0000041	0.00395838975787767	0.998690905658446	12	69	transition metal ion transport	BP	0.141911745091632	BP transition metal ion transport	Pdensi_DN15461_c0_g1d214312, Pdensi_DN19021_c0_g1d356802, Pdensi_DN19131_c0_g1d218111, Pdensi_DN19864_c2_g1, Pdensi_DN22010_c1_g1, Pdensi_DN22135_c0_g1d222216, Pdensi_DN22738_c1_g1, Pdensi_DN22939_c1_g1, Pdensi_DN34717_c0_g1d147158, Pdensi_DN39970_c2_g4, Pdensi_DN74732_c0_g1, Pdensi_GG_147646_c0_g1
GO:0048236	0.00400381976166537	0.999165352797369	7	30	plant-type sporogenesis	BP	0.143121965299648	BP plant-type sporogenesis	Pdensi_DN17483_c0_g1d350904, Pdensi_DN22219_c2_g1, Pdensi_DN22219_c2_g2, Pdensi_DN24073_c0_g2, Pdensi_DN26559_c0_g1d77557, Pdensi_DN38645_c0_g6, Pdensi_GG_32521_c0_g1
GO:0015294	0.00403031025171035	0.998523581645154	14	86	solute:cation symporter activity	MF	0.143650098826223	MF solute:cation symporter activity	Pdensi_DN14253_c0_g1d179269, Pdensi_DN16039_c0_g1, Pdensi_DN17406_c0_g1d350753, Pdensi_DN17464_c0_g1d529765, Pdensi_DN17975_c0_g1d476518, Pdensi_DN21784_c0_g4, Pdensi_DN21802_c0_g3, Pdensi_DN21862_c0_g1d221873, Pdensi_DN24001_c0_g2d225091, Pdensi_DN26653_c0_g1d78124, Pdensi_DN28060_c0_g1d141387, Pdensi_DN39771_c0_g2, Pdensi_GG_114438_c1_g1, Pdensi_GG_117708_c0_g1
GO:0009263	0.00412490678291503	0.999438951027755	5	16	deoxyribonucleotide biosynthetic process	BP	0.146595600189337	BP deoxyribonucleotide biosynthetic process	Pdensi_DN18389_c0_g1d217070, Pdensi_DN19769_c0_g1d409219, Pdensi_DN22961_c0_g2d546367, Pdensi_DN32798_c0_g1, Pdensi_GG_10430_c0_g1
GO:0048878	0.00420882775744195	0.997574426158196	39	337	chemical homeostasis	BP	0.149145772063572	BP chemical homeostasis	Pdensi_DN10072_c0_g1d386355, Pdensi_DN1041_c0_g1d203043, Pdensi_DN11871_c0_g1d458112, Pdensi_DN12005_c0_g1d337285, Pdensi_DN12675_c0_g1d6600, Pdensi_DN14541_c0_g1d8394, Pdensi_DN15194_c0_g1d343911, Pdensi_DN15461_c0_g1d214312, Pdensi_DN16524_c0_g1d279098, Pdensi_DN17406_c0_g1d350753, Pdensi_DN17735_c0_g1d12535, Pdensi_DN19021_c0_g1d356802, Pdensi_DN19131_c0_g1d218111, Pdensi_DN19376_c0_g2, Pdensi…
GO:0044712	0.00424059453728364	0.997093832473322	78	783	NA	NA	0.149779486280302	none	Pdensi_DN10374_c0_g1d334259, Pdensi_DN11172_c0_g1, Pdensi_DN11539_c0_g1d336199, Pdensi_DN13057_c0_g1, Pdensi_DN13590_c1_g1, Pdensi_DN13659_c0_g1d340477, Pdensi_DN14043_c1_g1d523607, Pdensi_DN14453_c0_g1d342034, Pdensi_DN15483_c1_g3, Pdensi_DN15483_c1_g4, Pdensi_DN15645_c0_g1d54612, Pdensi_DN15855_c0_g1d468400, Pdensi_DN16286_c0_g4, Pdensi_DN16319_c0_g1d111066, Pdensi_DN17226_c0_g1d57101, Pdensi_D…
GO:0035195	0.00425114274737339	0.99982411216556	3	5	gene silencing by miRNA	BP	0.149779486280302	BP gene silencing by miRNA	Pdensi_DN14895_c0_g1, Pdensi_DN17475_c0_g1d216190, Pdensi_DN19591_c0_g2d359413
GO:0051172	0.00434843556704041	0.997365560411356	46	415	negative regulation of nitrogen compound metabolic process	BP	0.152768391081612	BP negative regulation of nitrogen compound metabolic process	Pdensi_DN11496_c0_g1d210701, Pdensi_DN11658_c0_g1, Pdensi_DN11809_c0_g1d175312, Pdensi_DN12213_c0_g1d389462, Pdensi_DN13797_c0_g1d340595, Pdensi_DN14320_c1_g1, Pdensi_DN14895_c0_g1, Pdensi_DN15027_c0_g1d213970, Pdensi_DN15813_c0_g1d277189, Pdensi_DN16480_c0_g1d278865, Pdensi_DN16481_c0_g1d278696, Pdensi_DN17475_c0_g1d216190, Pdensi_DN17780_c0_g1, Pdensi_DN18248_c0_g1d403725, Pdensi_DN18400_c0_g3,…
GO:0010334	0.00436330012717957	1	2	2	sesquiterpene synthase activity	MF	0.152846236665103	MF sesquiterpene synthase activity	Pdensi_DN16375_c0_g1d278578, Pdensi_DN21573_c0_g1d221446
GO:0098771	0.00437558348172671	0.997804789155079	26	201	inorganic ion homeostasis	BP	0.152846236665103	BP inorganic ion homeostasis	Pdensi_DN10072_c0_g1d386355, Pdensi_DN12675_c0_g1d6600, Pdensi_DN14541_c0_g1d8394, Pdensi_DN15461_c0_g1d214312, Pdensi_DN17735_c0_g1d12535, Pdensi_DN19021_c0_g1d356802, Pdensi_DN19131_c0_g1d218111, Pdensi_DN19864_c2_g1, Pdensi_DN21684_c0_g1d123798, Pdensi_DN22010_c1_g1, Pdensi_DN22622_c0_g2, Pdensi_DN22738_c1_g1, Pdensi_DN22939_c1_g1, Pdensi_DN23589_c3_g1, Pdensi_DN26087_c0_g2, Pdensi_DN34717_c0_…
GO:0009211	0.00445707762706033	0.999567502651107	4	11	pyrimidine deoxyribonucleoside triphosphate metabolic process	BP	0.155250649958485	BP pyrimidine deoxyribonucleoside triphosphate metabolic process	Pdensi_DN22961_c0_g2d546367, Pdensi_DN47344_c0_g1d249493, Pdensi_GG_10430_c0_g1, Pdensi_GG_11747_c1_g1
GO:0005985	0.00447226375014965	0.998907040120458	8	39	sucrose metabolic process	BP	0.155338316828852	BP sucrose metabolic process	Pdensi_DN13436_c0_g1, Pdensi_DN17743_c0_g1d282049, Pdensi_DN18386_c1_g2, Pdensi_DN19500_c3_g2, Pdensi_DN21590_c0_g1d65540, Pdensi_DN21948_c1_g4, Pdensi_GG_156213_c0_g1, Pdensi_GG_2636_c0_g1
GO:0010015	0.00453840765837397	0.998903404644887	8	35	root morphogenesis	BP	0.157190441523512	BP root morphogenesis	Pdensi_DN15461_c0_g1d214312, Pdensi_DN19072_c0_g1d356753, Pdensi_DN19072_c0_g3, Pdensi_DN21317_c0_g1d294644, Pdensi_DN22939_c1_g1, Pdensi_DN23531_c3_g2, Pdensi_DN34717_c0_g1d147158, Pdensi_GG_147646_c0_g1
GO:0033788	0.00460838985585925	0.999803580918263	3	5	leucoanthocyanidin reductase activity	MF	0.159164698655465	MF leucoanthocyanidin reductase activity	Pdensi_DN18840_c0_g2d285011, Pdensi_DN18910_c0_g1d285192, Pdensi_DN37322_c4_g3
GO:0051238	0.00463737233356948	0.999561590910776	4	10	sequestering of metal ion	BP	0.159715792645773	BP sequestering of metal ion	Pdensi_DN10072_c0_g1d386355, Pdensi_DN14541_c0_g1d8394, Pdensi_DN23589_c3_g1, Pdensi_DN41637_c0_g1d153156
GO:0009409	0.00476552826630519	0.997374170517644	33	278	response to cold	BP	0.163669865751171	BP response to cold	Pdensi_DN10914_c0_g1d387447, Pdensi_DN11521_c0_g1d336257, Pdensi_DN11848_c0_g1d5764, Pdensi_DN15782_c0_g2d468050, Pdensi_DN16222_c0_g1d347070, Pdensi_DN17200_c0_g1d280809, Pdensi_DN17735_c0_g1d12535, Pdensi_DN18561_c3_g1, Pdensi_DN19247_c0_g1d286110, Pdensi_DN19617_c2_g1, Pdensi_DN20504_c0_g2d291341, Pdensi_DN20504_c0_g3d291342, Pdensi_DN20834_c0_g1, Pdensi_DN21071_c1_g2d415963, Pdensi_DN21322_c0…
GO:0070869	0.00478527702623451	1	2	2	heterochromatin assembly involved in chromatin silencing	BP	0.16388905480073	BP heterochromatin assembly involved in chromatin silencing	Pdensi_DN14750_c0_g1, Pdensi_DN22208_c0_g1
GO:0008134	0.00485581264760503	0.997910219966373	18	126	transcription factor binding	MF	0.165841556747313	MF transcription factor binding	Pdensi_DN11521_c0_g1d336257, Pdensi_DN11635_c0_g1d210913, Pdensi_DN13534_c0_g1d51910, Pdensi_DN18400_c0_g3, Pdensi_DN18561_c3_g1, Pdensi_DN19845_c1_g1, Pdensi_DN21385_c0_g1, Pdensi_DN21726_c0_g1, Pdensi_DN21739_c0_g1d221731, Pdensi_DN22780_c2_g1, Pdensi_DN23995_c1_g1, Pdensi_DN25070_c0_g1d226785, Pdensi_DN25687_c1_g1, Pdensi_DN36203_c0_g2, Pdensi_DN3975_c0_g1d448203, Pdensi_DN6746_c0_g1d450456, P…
GO:0010639	0.00498165960923114	0.998051361786303	15	96	negative regulation of organelle organization	BP	0.169667023524397	BP negative regulation of organelle organization	Pdensi_DN10914_c0_g1d387447, Pdensi_DN10938_c0_g1d387493, Pdensi_DN11496_c0_g1d210701, Pdensi_DN12213_c0_g1d389462, Pdensi_DN12774_c0_g1d211866, Pdensi_DN13534_c0_g1d51910, Pdensi_DN15027_c0_g1d213970, Pdensi_DN15133_c0_g1d466015, Pdensi_DN16510_c0_g1, Pdensi_DN19813_c1_g2, Pdensi_DN19991_c0_g1, Pdensi_DN21939_c0_g1d495869, Pdensi_DN4636_c0_g1d205709, Pdensi_DN6277_c0_g1d46369, Pdensi_DN8581_c0_g…
GO:0009740	0.00514755827583873	0.998453364998873	10	53	gibberellic acid mediated signaling pathway	BP	0.17483161224393	BP gibberellic acid mediated signaling pathway	Pdensi_DN12630_c0_g1d211812, Pdensi_DN15429_c0_g1, Pdensi_DN19201_c0_g1d286338, Pdensi_DN21237_c4_g1d122408, Pdensi_DN21644_c0_g1, Pdensi_DN2386_c0_g1d835, Pdensi_DN9799_c0_g1, Pdensi_GG_131864_c0_g1, Pdensi_GG_41038_c0_g1, Pdensi_GG_83776_c1_g1
GO:0018105	0.00522869521208925	0.998203709337113	12	71	peptidyl-serine phosphorylation	BP	0.177096773468029	BP peptidyl-serine phosphorylation	Pdensi_DN20163_c0_g1d62509, Pdensi_DN20754_c1_g1, Pdensi_DN21742_c1_g3, Pdensi_DN22472_c0_g1d126278, Pdensi_DN22657_c0_g2d301592, Pdensi_DN25836_c0_g1d228127, Pdensi_GG_21811_c0_g1, Pdensi_GG_34891_c0_g1, Pdensi_GG_39321_c0_g1, Pdensi_GG_80966_c0_g1, Pdensi_GG_84000_c0_g1, Pdensi_GG_93074_c0_g1
GO:2000762	0.00529233766573355	0.99867310618809	8	38	regulation of phenylpropanoid metabolic process	BP	0.178758545783909	BP regulation of phenylpropanoid metabolic process	Pdensi_DN16481_c0_g1d278696, Pdensi_DN18121_c0_g1, Pdensi_DN21735_c0_g1d296632, Pdensi_DN24854_c2_g5, Pdensi_DN37478_c2_g10, Pdensi_DN7024_c0_g1d450802, Pdensi_GG_32076_c0_g1, Pdensi_GG_56303_c0_g1
GO:0016835	0.00531176771239932	0.997328204339152	25	204	carbon-oxygen lyase activity	MF	0.178921933850901	MF carbon-oxygen lyase activity	Pdensi_DN16375_c0_g1d278578, Pdensi_DN17034_c1_g1d472675, Pdensi_DN18028_c0_g1, Pdensi_DN19827_c1_g1, Pdensi_DN20246_c0_g2, Pdensi_DN21097_c0_g7, Pdensi_DN21180_c0_g1d220875, Pdensi_DN21573_c0_g1d221446, Pdensi_DN21896_c0_g1d221829, Pdensi_DN22265_c1_g1, Pdensi_DN22670_c0_g2, Pdensi_DN22964_c0_g1d127988, Pdensi_DN23707_c0_g1d130847, Pdensi_DN24439_c2_g1, Pdensi_DN25050_c2_g2, Pdensi_DN39883_c0_g1…
GO:0048655	0.00542423322994446	1	2	2	anther wall tapetum morphogenesis	BP	0.182007472612639	BP anther wall tapetum morphogenesis	Pdensi_DN12630_c0_g1d211812, Pdensi_GG_83776_c1_g1
GO:0006879	0.00543305888395937	0.998989149450222	6	23	cellular iron ion homeostasis	BP	0.182007472612639	BP cellular iron ion homeostasis	Pdensi_DN19131_c0_g1d218111, Pdensi_DN19864_c2_g1, Pdensi_DN22010_c1_g1, Pdensi_DN22738_c1_g1, Pdensi_DN74732_c0_g1, Pdensi_GG_111954_c0_g1
GO:0006805	0.00558636377125629	0.998773533578199	7	28	xenobiotic metabolic process	BP	0.186633259398837	BP xenobiotic metabolic process	Pdensi_DN14735_c0_g1, Pdensi_DN18028_c0_g1, Pdensi_DN18672_c0_g1d217489, Pdensi_DN20037_c1_g1, Pdensi_DN25758_c2_g1, Pdensi_DN25789_c1_g2, Pdensi_DN38801_c0_g1d90377
GO:2000241	0.00581392081469853	0.996721376121507	34	287	regulation of reproductive process	BP	0.192790561638786	BP regulation of reproductive process	Pdensi_DN11521_c0_g1d336257, Pdensi_DN12213_c0_g1d389462, Pdensi_DN12681_c0_g1d338362, Pdensi_DN16510_c0_g1, Pdensi_DN17200_c0_g1d280809, Pdensi_DN17685_c0_g1d475159, Pdensi_DN17842_c0_g1, Pdensi_DN18400_c0_g3, Pdensi_DN18561_c3_g1, Pdensi_DN19032_c2_g2, Pdensi_DN19038_c1_g6, Pdensi_DN19842_c0_g1d360987, Pdensi_DN19892_c1_g1d360735, Pdensi_DN21739_c0_g1d221731, Pdensi_DN21747_c0_g2d221742, Pdensi…
GO:1903507	0.00581451882743817	0.996816815600259	31	262	negative regulation of nucleic acid-templated transcription	BP	0.192790561638786	BP negative regulation of nucleic acid-templated transcription	Pdensi_DN11658_c0_g1, Pdensi_DN11809_c0_g1d175312, Pdensi_DN14320_c1_g1, Pdensi_DN15027_c0_g1d213970, Pdensi_DN15813_c0_g1d277189, Pdensi_DN16481_c0_g1d278696, Pdensi_DN17780_c0_g1, Pdensi_DN18248_c0_g1d403725, Pdensi_DN18400_c0_g3, Pdensi_DN19813_c1_g2, Pdensi_DN19892_c1_g1d360735, Pdensi_DN19991_c0_g1, Pdensi_DN20044_c0_g1d289250, Pdensi_DN20044_c0_g2, Pdensi_DN20680_c0_g1d291823, Pdensi_DN2099…
GO:0007231	0.00581783768096816	0.999412531120172	4	10	osmosensory signaling pathway	BP	0.192790561638786	BP osmosensory signaling pathway	Pdensi_DN11871_c0_g1d458112, Pdensi_DN15194_c0_g1d343911, Pdensi_DN16524_c0_g1d279098, Pdensi_DN39819_c1_g4
GO:0015116	0.00596186512635857	0.999370678889372	4	11	sulfate transmembrane transporter activity	MF	0.197030804081624	MF sulfate transmembrane transporter activity	Pdensi_DN13761_c0_g1, Pdensi_DN19606_c0_g2d360085, Pdensi_DN39885_c1_g2, Pdensi_GG_147565_c1_g1
GO:0050801	0.00599177671907356	0.996788307115471	29	239	ion homeostasis	BP	0.197487027829465	BP ion homeostasis	Pdensi_DN10072_c0_g1d386355, Pdensi_DN12675_c0_g1d6600, Pdensi_DN14541_c0_g1d8394, Pdensi_DN15461_c0_g1d214312, Pdensi_DN17406_c0_g1d350753, Pdensi_DN17735_c0_g1d12535, Pdensi_DN19021_c0_g1d356802, Pdensi_DN19131_c0_g1d218111, Pdensi_DN19864_c2_g1, Pdensi_DN21237_c4_g1d122408, Pdensi_DN21684_c0_g1d123798, Pdensi_DN22010_c1_g1, Pdensi_DN22622_c0_g2, Pdensi_DN22738_c1_g1, Pdensi_DN22939_c1_g1, Pden…
GO:0008622	0.0060310191474574	0.999664644900661	3	6	epsilon DNA polymerase complex	CC	0.197567387704798	CC epsilon DNA polymerase complex	Pdensi_DN14750_c0_g1, Pdensi_DN17542_c0_g1d474704, Pdensi_DN23531_c3_g2
GO:0030599	0.00604255528825538	0.998284629641473	9	46	pectinesterase activity	MF	0.197567387704798	MF pectinesterase activity	Pdensi_DN12747_c0_g2, Pdensi_DN19879_c2_g1, Pdensi_DN20111_c0_g1d188531, Pdensi_DN20724_c0_g1d292131, Pdensi_DN20854_c0_g2, Pdensi_DN24001_c1_g1, Pdensi_DN24325_c0_g2, Pdensi_DN29871_c0_g1d370444, Pdensi_GG_339_c1_g1
GO:0045330	0.00604255528825538	0.998284629641473	9	46	aspartyl esterase activity	MF	0.197567387704798	MF aspartyl esterase activity	Pdensi_DN12747_c0_g2, Pdensi_DN19879_c2_g1, Pdensi_DN20111_c0_g1d188531, Pdensi_DN20724_c0_g1d292131, Pdensi_DN20854_c0_g2, Pdensi_DN24001_c1_g1, Pdensi_DN24325_c0_g2, Pdensi_DN29871_c0_g1d370444, Pdensi_GG_339_c1_g1
GO:0050552	0.00606949861703858	1	2	2	(4S)-limonene synthase activity	MF	0.197920538679548	MF (4S)-limonene synthase activity	Pdensi_DN23707_c0_g1d130847, Pdensi_DN40230_c0_g2
GO:0015075	0.00618720562206335	0.995903297304339	61	597	ion transmembrane transporter activity	MF	0.200862029412457	MF ion transmembrane transporter activity	Pdensi_DN10072_c0_g1d386355, Pdensi_DN10207_c0_g1d266698, Pdensi_DN104174_c0_g1, Pdensi_DN11351_c0_g1, Pdensi_DN12675_c0_g1d6600, Pdensi_DN13761_c0_g1, Pdensi_DN13866_c1_g1d523197, Pdensi_DN14253_c0_g1d179269, Pdensi_DN14541_c0_g1d8394, Pdensi_DN15461_c0_g1d214312, Pdensi_DN15739_c0_g1, Pdensi_DN16039_c0_g1, Pdensi_DN16689_c0_g1d215464, Pdensi_DN17406_c0_g1d350753, Pdensi_DN17464_c0_g1d529765, Pd…
GO:1902679	0.00619246775286751	0.996594035134003	31	263	negative regulation of RNA biosynthetic process	BP	0.200862029412457	BP negative regulation of RNA biosynthetic process	Pdensi_DN11658_c0_g1, Pdensi_DN11809_c0_g1d175312, Pdensi_DN14320_c1_g1, Pdensi_DN15027_c0_g1d213970, Pdensi_DN15813_c0_g1d277189, Pdensi_DN16481_c0_g1d278696, Pdensi_DN17780_c0_g1, Pdensi_DN18248_c0_g1d403725, Pdensi_DN18400_c0_g3, Pdensi_DN19813_c1_g2, Pdensi_DN19892_c1_g1d360735, Pdensi_DN19991_c0_g1, Pdensi_DN20044_c0_g1d289250, Pdensi_DN20044_c0_g2, Pdensi_DN20680_c0_g1d291823, Pdensi_DN2099…
GO:0018958	0.00638401497757077	0.997748909568471	12	71	phenol-containing compound metabolic process	BP	0.206528780052758	BP phenol-containing compound metabolic process	Pdensi_DN104174_c0_g1, Pdensi_DN16286_c0_g4, Pdensi_DN18840_c0_g2d285011, Pdensi_DN18910_c0_g1d285192, Pdensi_DN21483_c0_g2, Pdensi_DN21984_c0_g1d297873, Pdensi_DN24570_c0_g1, Pdensi_DN37322_c4_g3, Pdensi_DN37770_c0_g1d89322, Pdensi_GG_154677_c0_g1, Pdensi_GG_23124_c0_g1, Pdensi_GG_95231_c0_g1
GO:0046915	0.00641908416847136	0.997863924027108	11	62	transition metal ion transmembrane transporter activity	MF	0.207116818393756	MF transition metal ion transmembrane transporter activity	Pdensi_DN10072_c0_g1d386355, Pdensi_DN14541_c0_g1d8394, Pdensi_DN15461_c0_g1d214312, Pdensi_DN19021_c0_g1d356802, Pdensi_DN22135_c0_g1d222216, Pdensi_DN22939_c1_g1, Pdensi_DN23589_c3_g1, Pdensi_DN34717_c0_g1d147158, Pdensi_DN39970_c2_g4, Pdensi_DN41637_c0_g1d153156, Pdensi_GG_147646_c0_g1
GO:0033692	0.00647747100662725	0.996859800195472	22	165	cellular polysaccharide biosynthetic process	BP	0.208390828109232	BP cellular polysaccharide biosynthetic process	Pdensi_DN11511_c0_g1, Pdensi_DN13436_c0_g1, Pdensi_DN16094_c0_g1d346425, Pdensi_DN17725_c0_g2, Pdensi_DN19500_c3_g2, Pdensi_DN20215_c2_g1, Pdensi_DN20834_c0_g1, Pdensi_DN21948_c1_g4, Pdensi_DN22105_c0_g1d299099, Pdensi_DN23914_c0_g1d497570, Pdensi_DN24215_c0_g1d71642, Pdensi_DN24678_c1_g6, Pdensi_DN26873_c0_g3, Pdensi_DN38396_c0_g1d150334, Pdensi_DN38499_c1_g1, Pdensi_DN38678_c0_g1d510642, Pdensi…
GO:0031408	0.00649256148256478	0.998120226456799	9	50	oxylipin biosynthetic process	BP	0.208390828109232	BP oxylipin biosynthetic process	Pdensi_DN14965_c0_g1d465570, Pdensi_DN15119_c0_g1d395319, Pdensi_DN18176_c1_g1, Pdensi_DN18796_c1_g3, Pdensi_DN22547_c0_g1d20905, Pdensi_DN26360_c0_g1d560098, Pdensi_DN27720_c1_g1, Pdensi_DN38467_c1_g1, Pdensi_DN40370_c0_g1d91729
GO:0008283	0.00658635162326934	0.997930985360371	10	58	cell proliferation	BP	0.210849235647273	BP cell proliferation	Pdensi_DN10759_c0_g1d334935, Pdensi_DN17128_c0_g1d56912, Pdensi_DN17385_c0_g1d57185, Pdensi_DN17492_c0_g1d474248, Pdensi_DN19638_c0_g1d287697, Pdensi_DN23843_c0_g4d550370, Pdensi_DN39903_c0_g1, Pdensi_DN6400_c0_g1d329090, Pdensi_GG_71144_c0_g1, Pdensi_GG_93509_c0_g1
GO:0006468	0.00664349999224838	0.995306501000589	83	834	protein phosphorylation	BP	0.212124878658743	BP protein phosphorylation	Pdensi_DN12166_c0_g1d337469, Pdensi_DN13569_c0_g1d272134, Pdensi_DN15185_c1_g9, Pdensi_DN15253_c0_g1d9232, Pdensi_DN16120_c3_g1, Pdensi_DN16490_c1_g5, Pdensi_DN16531_c0_g1d279248, Pdensi_DN16562_c2_g3, Pdensi_DN16991_c0_g1d472491, Pdensi_DN17291_c0_g1d57060, Pdensi_DN17385_c0_g1d57185, Pdensi_DN17982_c0_g1d476415, Pdensi_DN18564_c0_g3, Pdensi_DN18897_c0_g1d405778, Pdensi_DN18948_c0_g1d14272, Pden…
GO:0009738	0.00672613998825603	0.996453882264621	27	219	abscisic acid-activated signaling pathway	BP	0.213710650587864	BP abscisic acid-activated signaling pathway	Pdensi_DN11635_c0_g1d210913, Pdensi_DN11871_c0_g1d458112, Pdensi_DN15194_c0_g1d343911, Pdensi_DN16481_c0_g1, Pdensi_DN16524_c0_g1d279098, Pdensi_DN16531_c0_g1d279248, Pdensi_DN16905_c0_g1d56614, Pdensi_DN17110_c0_g1d280669, Pdensi_DN20754_c1_g1, Pdensi_DN21129_c0_g1, Pdensi_DN21742_c1_g3, Pdensi_DN22173_c1_g1d298907, Pdensi_DN22472_c0_g1d126278, Pdensi_DN22657_c0_g2d301592, Pdensi_DN22786_c1_g1, …
GO:0000302	0.00672802472285421	0.996784990007951	21	162	response to reactive oxygen species	BP	0.213710650587864	BP response to reactive oxygen species	Pdensi_DN18669_c0_g1d532211, Pdensi_DN19120_c1_g2, Pdensi_DN19991_c0_g1, Pdensi_DN21264_c2_g1, Pdensi_DN21552_c0_g1d189722, Pdensi_DN21709_c0_g1d363217, Pdensi_DN22188_c2_g3, Pdensi_DN22508_c1_g4, Pdensi_DN24324_c0_g1, Pdensi_DN25135_c0_g1, Pdensi_DN25622_c2_g2, Pdensi_DN26569_c0_g1d430218, Pdensi_DN8836_c0_g1d331994, Pdensi_GG_137421_c0_g1, Pdensi_GG_152133_c1_g1, Pdensi_GG_39684_c1_g1, Pdensi_G…
GO:0048522	0.00678196482702005	0.995037801366145	101	1067	positive regulation of cellular process	BP	0.214867366263806	BP positive regulation of cellular process	Pdensi_DN10201_c1_g2, Pdensi_DN10759_c0_g1d334935, Pdensi_DN10914_c0_g1d387447, Pdensi_DN11496_c0_g1d210701, Pdensi_DN11521_c0_g1d336257, Pdensi_DN11575_c0_g1, Pdensi_DN11635_c0_g1d210913, Pdensi_DN12183_c0_g1d211347, Pdensi_DN12562_c0_g2, Pdensi_DN12630_c0_g1d211812, Pdensi_DN13570_c0_g1d340125, Pdensi_DN14259_c0_g1, Pdensi_DN14344_c0_g1d463866, Pdensi_DN14863_c0_g1d342967, Pdensi_DN15027_c0_g1d…
GO:0008422	0.00691885766055695	0.997401747873946	13	83	beta-glucosidase activity	MF	0.218416973472941	MF beta-glucosidase activity	Pdensi_DN11297_c0_g3, Pdensi_DN12452_c0_g1d389970, Pdensi_DN16308_c0_g1d215184, Pdensi_DN17725_c0_g1d57805, Pdensi_DN18690_c0_g2, Pdensi_DN20924_c0_g5, Pdensi_DN22397_c2_g1, Pdensi_DN23317_c2_g3, Pdensi_DN25111_c0_g2, Pdensi_DN25686_c0_g1d193387, Pdensi_DN37494_c0_g1, Pdensi_GG_24045_c4_g1, Pdensi_GG_30000_c0_g1
GO:0008324	0.00692963075450403	0.995761755532982	43	394	cation transmembrane transporter activity	MF	0.218416973472941	MF cation transmembrane transporter activity	Pdensi_DN10072_c0_g1d386355, Pdensi_DN104174_c0_g1, Pdensi_DN11351_c0_g1, Pdensi_DN12675_c0_g1d6600, Pdensi_DN14253_c0_g1d179269, Pdensi_DN14541_c0_g1d8394, Pdensi_DN15461_c0_g1d214312, Pdensi_DN16039_c0_g1, Pdensi_DN17406_c0_g1d350753, Pdensi_DN17464_c0_g1d529765, Pdensi_DN17735_c0_g1d12535, Pdensi_DN17735_c0_g2, Pdensi_DN17975_c0_g1d476518, Pdensi_DN19021_c0_g1d356802, Pdensi_DN19486_c0_g1d2870…
GO:0048462	0.00698714760193129	1	2	2	carpel formation	BP	0.218544430477754	BP carpel formation	Pdensi_DN1115_c0_g1d203093, Pdensi_DN15526_c0_g1
GO:0080126	0.00698714760193129	1	2	2	ovary septum development	BP	0.218544430477754	BP ovary septum development	Pdensi_DN1115_c0_g1d203093, Pdensi_DN15526_c0_g1
GO:1905328	0.00698714760193129	1	2	2	plant septum development	BP	0.218544430477754	BP plant septum development	Pdensi_DN1115_c0_g1d203093, Pdensi_DN15526_c0_g1
GO:0004672	0.00701088540463708	0.994880101688354	99	1051	protein kinase activity	MF	0.218728920982838	MF protein kinase activity	Pdensi_DN12166_c0_g1d337469, Pdensi_DN13443_c0_g1d522706, Pdensi_DN13569_c0_g1d272134, Pdensi_DN15185_c1_g9, Pdensi_DN15253_c0_g1d9232, Pdensi_DN16120_c3_g1, Pdensi_DN16490_c1_g5, Pdensi_DN16531_c0_g1d279248, Pdensi_DN16537_c0_g1, Pdensi_DN16562_c2_g3, Pdensi_DN16991_c0_g1d472491, Pdensi_DN17291_c0_g1d57060, Pdensi_DN17848_c0_g1d476052, Pdensi_DN17982_c0_g1d476415, Pdensi_DN18564_c0_g3, Pdensi_DN…
GO:0035251	0.0071410617708016	0.9965706410244	21	160	UDP-glucosyltransferase activity	MF	0.220867922704562	MF UDP-glucosyltransferase activity	Pdensi_DN14735_c0_g1, Pdensi_DN17743_c0_g1d282049, Pdensi_DN18705_c0_g1d217585, Pdensi_DN19924_c3_g1, Pdensi_DN20037_c1_g1, Pdensi_DN21317_c0_g1d294644, Pdensi_DN21917_c0_g2, Pdensi_DN24635_c0_g1d554814, Pdensi_DN25758_c2_g1, Pdensi_DN25789_c1_g2, Pdensi_DN28247_c0_g1d501460, Pdensi_DN28247_c0_g2, Pdensi_DN34854_c1_g1, Pdensi_DN38801_c0_g1d90377, Pdensi_GG_133971_c0_g1, Pdensi_GG_139694_c0_g1, Pd…
GO:0031490	0.00718411271527548	0.998312251245071	7	32	chromatin DNA binding	MF	0.220867922704562	MF chromatin DNA binding	Pdensi_DN11496_c0_g1d210701, Pdensi_DN15027_c0_g1d213970, Pdensi_DN15045_c0_g1d275416, Pdensi_DN16505_c1_g1d279192, Pdensi_DN19813_c1_g2, Pdensi_DN19970_c1_g4, Pdensi_DN21939_c0_g1d495869
GO:0005731	0.00719452388029969	1	2	2	nucleolus organizer region	CC	0.220867922704562	CC nucleolus organizer region	Pdensi_DN19609_c0_g2d359882, Pdensi_DN37072_c0_g1d240207
GO:0030874	0.00719452388029969	1	2	2	nucleolar chromatin	CC	0.220867922704562	CC nucleolar chromatin	Pdensi_DN19609_c0_g2d359882, Pdensi_DN37072_c0_g1d240207
GO:0000914	0.00719452388030015	1	2	2	phragmoplast assembly	BP	0.220867922704562	BP phragmoplast assembly	Pdensi_DN13628_c0_g1d462025, Pdensi_DN26559_c0_g1d77557
GO:0005971	0.00719452388030015	1	2	2	ribonucleoside-diphosphate reductase complex	CC	0.220867922704562	CC ribonucleoside-diphosphate reductase complex	Pdensi_DN19769_c0_g1d409219, Pdensi_DN32798_c0_g1
GO:0016838	0.00720554351862204	0.99769654520671	10	61	carbon-oxygen lyase activity, acting on phosphates	MF	0.220867922704562	MF carbon-oxygen lyase activity, acting on phosphates	Pdensi_DN16375_c0_g1d278578, Pdensi_DN17034_c1_g1d472675, Pdensi_DN19827_c1_g1, Pdensi_DN21573_c0_g1d221446, Pdensi_DN22265_c1_g1, Pdensi_DN23707_c0_g1d130847, Pdensi_DN24439_c2_g1, Pdensi_DN39883_c0_g1d151598, Pdensi_DN40230_c0_g2, Pdensi_GG_80104_c0_g1
GO:0050105	0.00738770460191771	0.999145391015418	4	12	L-gulonolactone oxidase activity	MF	0.22588689806512	MF L-gulonolactone oxidase activity	Pdensi_DN32794_c0_g1, Pdensi_DN34687_c0_g1d86587, Pdensi_DN90075_c0_g1, Pdensi_DN9014_c0_g1d208981
GO:0050660	0.0077028159273507	0.996518978487327	18	132	flavin adenine dinucleotide binding	MF	0.234935885784196	MF flavin adenine dinucleotide binding	Pdensi_DN12205_c0_g1d269792, Pdensi_DN13937_c0_g1d178830, Pdensi_DN14508_c0_g1d8354, Pdensi_DN15561_c0_g1d467185, Pdensi_DN21004_c0_g1d362641, Pdensi_DN2150_c0_g1d165343, Pdensi_DN24294_c0_g1, Pdensi_DN24324_c0_g1, Pdensi_DN26680_c0_g1d229530, Pdensi_DN28396_c0_g1d141608, Pdensi_DN32794_c0_g1, Pdensi_DN34687_c0_g1d86587, Pdensi_DN3517_c0_g1d326930, Pdensi_DN8865_c0_g1d265108, Pdensi_DN90075_c0_g1…
GO:0015926	0.00774422081175109	0.996800120628767	15	104	glucosidase activity	MF	0.235612633679603	MF glucosidase activity	Pdensi_DN11297_c0_g3, Pdensi_DN12452_c0_g1d389970, Pdensi_DN16308_c0_g1d215184, Pdensi_DN17725_c0_g1d57805, Pdensi_DN18386_c1_g2, Pdensi_DN18690_c0_g2, Pdensi_DN20924_c0_g5, Pdensi_DN21590_c0_g1d65540, Pdensi_DN22397_c2_g1, Pdensi_DN23317_c2_g3, Pdensi_DN25111_c0_g2, Pdensi_DN25686_c0_g1d193387, Pdensi_DN37494_c0_g1, Pdensi_GG_24045_c4_g1, Pdensi_GG_30000_c0_g1
GO:0006811	0.00781426031336292	0.99469340322961	65	655	ion transport	BP	0.237155063619165	BP ion transport	Pdensi_DN11351_c0_g1, Pdensi_DN12608_c0_g1d459878, Pdensi_DN12675_c0_g1d6600, Pdensi_DN13761_c0_g1, Pdensi_DN13866_c1_g1d523197, Pdensi_DN14124_c1_g2, Pdensi_DN15364_c0_g1d181907, Pdensi_DN15364_c0_g2, Pdensi_DN15461_c0_g1d214312, Pdensi_DN15739_c0_g1, Pdensi_DN16039_c0_g1, Pdensi_DN16689_c0_g1d215464, Pdensi_DN17735_c0_g1d12535, Pdensi_DN18016_c1_g4, Pdensi_DN18556_c0_g1d59326, Pdensi_DN19021_c0…
GO:0009556	0.00797841492164291	0.998355188084035	6	26	microsporogenesis	BP	0.241539124331515	BP microsporogenesis	Pdensi_DN17483_c0_g1d350904, Pdensi_DN22219_c2_g1, Pdensi_DN22219_c2_g2, Pdensi_DN24073_c0_g2, Pdensi_DN26559_c0_g1d77557, Pdensi_DN38645_c0_g6
GO:0016757	0.00800108330962991	0.994671434948796	59	582	transferase activity, transferring glycosyl groups	MF	0.241628774530474	MF transferase activity, transferring glycosyl groups	Pdensi_DN12046_c0_g1d50385, Pdensi_DN13044_c0_g1d460723, Pdensi_DN13671_c0_g1, Pdensi_DN14735_c0_g1, Pdensi_DN15512_c0_g1d214428, Pdensi_DN15787_c1_g1d345433, Pdensi_DN17725_c0_g2, Pdensi_DN17743_c0_g1d282049, Pdensi_DN18230_c0_g1d186709, Pdensi_DN18705_c0_g1d217585, Pdensi_DN18864_c1_g4, Pdensi_DN19022_c0_g1d60200, Pdensi_DN19534_c0_g1, Pdensi_DN19924_c3_g1, Pdensi_DN20037_c1_g1, Pdensi_DN20703_…
GO:0043692	0.00807245513372011	0.998670157680677	5	18	monoterpene metabolic process	BP	0.242589148025839	BP monoterpene metabolic process	Pdensi_DN17034_c1_g1d472675, Pdensi_DN22265_c1_g1, Pdensi_DN22808_c3_g2, Pdensi_DN24439_c2_g1, Pdensi_GG_80104_c0_g1
GO:0043693	0.00807245513372011	0.998670157680677	5	18	monoterpene biosynthetic process	BP	0.242589148025839	BP monoterpene biosynthetic process	Pdensi_DN17034_c1_g1d472675, Pdensi_DN22265_c1_g1, Pdensi_DN22808_c3_g2, Pdensi_DN24439_c2_g1, Pdensi_GG_80104_c0_g1
GO:0048366	0.0081288116940788	0.99640952160478	17	119	leaf development	BP	0.243685477215404	BP leaf development	Pdensi_DN10759_c0_g1d334935, Pdensi_DN14344_c0_g1d463866, Pdensi_DN15327_c0_g1, Pdensi_DN19638_c0_g1d287697, Pdensi_DN20191_c0_g2, Pdensi_DN20253_c0_g1d289878, Pdensi_DN20372_c1_g1, Pdensi_DN21644_c0_g1, Pdensi_DN22455_c0_g2d543632, Pdensi_DN26680_c0_g1d229530, Pdensi_DN39903_c0_g1, Pdensi_DN4636_c0_g1d205709, Pdensi_DN6625_c0_g1d262914, Pdensi_GG_108089_c0_g1, Pdensi_GG_23961_c0_g1, Pdensi_GG_63…
GO:0090558	0.00824429608988415	0.998003210102212	7	33	plant epidermis development	BP	0.246544669166023	BP plant epidermis development	Pdensi_DN11589_c0_g1, Pdensi_DN14568_c0_g1, Pdensi_DN26347_c0_g1, Pdensi_DN3333_c0_g1, Pdensi_DN6277_c0_g1d46369, Pdensi_GG_121618_c0_g1, Pdensi_GG_3300_c0_g1
GO:1901682	0.00833435673080773	0.998616105369826	5	18	sulfur compound transmembrane transporter activity	MF	0.248631503348987	MF sulfur compound transmembrane transporter activity	Pdensi_DN12995_c0_g1d6844, Pdensi_DN13761_c0_g1, Pdensi_DN19606_c0_g2d360085, Pdensi_DN39885_c1_g2, Pdensi_GG_147565_c1_g1
GO:0010970	0.00846587677526619	0.999009450440584	4	11	transport along microtubule	BP	0.251331997921401	BP transport along microtubule	Pdensi_DN13157_c0_g1, Pdensi_DN15654_c0_g1, Pdensi_DN29759_c0_g1d309377, Pdensi_DN9890_c0_g1d266193
GO:0099111	0.00846587677526619	0.999009450440584	4	11	microtubule-based transport	BP	0.251331997921401	BP microtubule-based transport	Pdensi_DN13157_c0_g1, Pdensi_DN15654_c0_g1, Pdensi_DN29759_c0_g1d309377, Pdensi_DN9890_c0_g1d266193
GO:0031407	0.00853688731755514	0.997408037483665	9	52	oxylipin metabolic process	BP	0.252827959904695	BP oxylipin metabolic process	Pdensi_DN14965_c0_g1d465570, Pdensi_DN15119_c0_g1d395319, Pdensi_DN18176_c1_g1, Pdensi_DN18796_c1_g3, Pdensi_DN22547_c0_g1d20905, Pdensi_DN26360_c0_g1d560098, Pdensi_DN27720_c1_g1, Pdensi_DN38467_c1_g1, Pdensi_DN40370_c0_g1d91729
GO:0000271	0.00862752550756942	0.995484075802576	25	202	polysaccharide biosynthetic process	BP	0.254896603007973	BP polysaccharide biosynthetic process	Pdensi_DN11511_c0_g1, Pdensi_DN13436_c0_g1, Pdensi_DN13671_c0_g1, Pdensi_DN16094_c0_g1d346425, Pdensi_DN17725_c0_g2, Pdensi_DN19500_c3_g2, Pdensi_DN20215_c2_g1, Pdensi_DN20834_c0_g1, Pdensi_DN21896_c0_g1d189998, Pdensi_DN21948_c1_g4, Pdensi_DN22105_c0_g1d299099, Pdensi_DN23914_c0_g1d497570, Pdensi_DN24215_c0_g1d71642, Pdensi_DN24678_c1_g6, Pdensi_DN26873_c0_g3, Pdensi_DN38396_c0_g1d150334, Pdensi…
GO:1905268	0.00866258267103556	0.997613230570354	8	41	negative regulation of chromatin organization	BP	0.255317130119152	BP negative regulation of chromatin organization	Pdensi_DN11496_c0_g1d210701, Pdensi_DN12213_c0_g1d389462, Pdensi_DN13534_c0_g1d51910, Pdensi_DN15027_c0_g1d213970, Pdensi_DN19813_c1_g2, Pdensi_DN21939_c0_g1d495869, Pdensi_DN4636_c0_g1d205709, Pdensi_DN6277_c0_g1d46369
GO:0003885	0.00929487537147837	0.998822779361954	4	13	D-arabinono-1,4-lactone oxidase activity	MF	0.27314370800663	MF D-arabinono-1,4-lactone oxidase activity	Pdensi_DN32794_c0_g1, Pdensi_DN34687_c0_g1d86587, Pdensi_DN90075_c0_g1, Pdensi_DN9014_c0_g1d208981
GO:0034754	0.00931197047115009	0.997408266850013	8	40	cellular hormone metabolic process	BP	0.27314370800663	BP cellular hormone metabolic process	Pdensi_DN10158_c0_g1d266584, Pdensi_DN13044_c0_g1d460723, Pdensi_DN14741_c0_g1d394293, Pdensi_DN15971_c0_g1d183380, Pdensi_DN19522_c1_g3, Pdensi_DN21317_c0_g1d294644, Pdensi_DN8865_c0_g1d265108, Pdensi_GG_111520_c0_g1
GO:0048572	0.00942710322343026	0.999380775617584	3	6	short-day photoperiodism	BP	0.275204077672568	BP short-day photoperiodism	Pdensi_DN19842_c0_g1d360987, Pdensi_DN22786_c1_g1, Pdensi_GG_91739_c1_g1
GO:0048575	0.00942710322343026	0.999380775617584	3	6	short-day photoperiodism, flowering	BP	0.275204077672568	BP short-day photoperiodism, flowering	Pdensi_DN19842_c0_g1d360987, Pdensi_DN22786_c1_g1, Pdensi_GG_91739_c1_g1
GO:0102797	0.00978777257001387	0.999347922200732	3	6	geranial:oxygen oxidoreductase activity	MF	0.284378861329242	MF geranial:oxygen oxidoreductase activity	Pdensi_GG_149734_c0_g1, Pdensi_GG_18987_c0_g1, Pdensi_GG_30920_c0_g1
GO:0102798	0.00978777257001387	0.999347922200732	3	6	heptaldehyde:oxygen oxidoreductase activity	MF	0.284378861329242	MF heptaldehyde:oxygen oxidoreductase activity	Pdensi_GG_149734_c0_g1, Pdensi_GG_18987_c0_g1, Pdensi_GG_30920_c0_g1
GO:0080141	0.00985138539666241	0.999800349939891	2	3	regulation of jasmonic acid biosynthetic process	BP	0.285550440540137	BP regulation of jasmonic acid biosynthetic process	Pdensi_DN18506_c0_g2, Pdensi_GG_57871_c0_g1
GO:0046386	0.00988082923138966	0.998725706618995	4	13	deoxyribose phosphate catabolic process	BP	0.28572841322186	BP deoxyribose phosphate catabolic process	Pdensi_DN22961_c0_g2d546367, Pdensi_DN47344_c0_g1d249493, Pdensi_GG_10430_c0_g1, Pdensi_GG_11747_c1_g1
GO:0016709	0.0101941411379024	0.996579782596273	10	58	oxidoreductase activity, acting on paired donors, with incorporation or reduction of molecular oxygen, NAD(P)H as one donor, and incorporation of one atom of oxygen	MF	0.292538068774139	MF oxidoreductase activity, acting on paired donors, with incorporation or reduction of molecular oxygen, NAD(P)H as one donor, and incorporation of one atom of oxygen	Pdensi_DN10586_c0_g1d209930, Pdensi_DN14508_c0_g1d8354, Pdensi_DN21004_c0_g1d362641, Pdensi_DN2150_c0_g1d165343, Pdensi_DN24294_c0_g1, Pdensi_DN26680_c0_g1d229530, Pdensi_DN34073_c0_g1d201036, Pdensi_GG_151170_c0_g1, Pdensi_GG_23270_c0_g1, Pdensi_GG_31847_c0_g1
GO:0009505	0.0101980566588193	0.994663247140213	24	194	plant-type cell wall	CC	0.292538068774139	CC plant-type cell wall	Pdensi_DN10697_c0_g1d49317, Pdensi_DN13044_c0_g1d460723, Pdensi_DN16912_c0_g1d215698, Pdensi_DN18707_c1_g2d480353, Pdensi_DN19247_c0_g1d286110, Pdensi_DN19386_c0_g1d358050, Pdensi_DN21451_c0_g2, Pdensi_DN22220_c0_g4, Pdensi_DN22789_c1_g2, Pdensi_DN22789_c1_g6, Pdensi_DN23116_c1_g4, Pdensi_DN23317_c2_g3, Pdensi_DN23705_c0_g1d549825, Pdensi_DN24294_c0_g1, Pdensi_DN25856_c0_g4, Pdensi_DN26695_c0_g4,…
GO:0005516	0.0102298063832953	0.994640198108594	24	199	calmodulin binding	MF	0.292538068774139	MF calmodulin binding	Pdensi_DN10914_c0_g1d387447, Pdensi_DN14634_c0_g1d464542, Pdensi_DN20272_c0_g2d219706, Pdensi_DN20373_c0_g1d119899, Pdensi_DN20754_c1_g1, Pdensi_DN21742_c1_g3, Pdensi_DN22072_c0_g2d222098, Pdensi_DN22099_c0_g1d542193, Pdensi_DN22417_c1_g2, Pdensi_DN22472_c0_g1d126278, Pdensi_DN22657_c0_g2d301592, Pdensi_DN24601_c0_g1, Pdensi_DN24878_c1_g4, Pdensi_DN25836_c0_g1d228127, Pdensi_DN26146_c0_g1d193914,…
GO:0016051	0.0102321809065349	0.993886217494961	36	327	carbohydrate biosynthetic process	BP	0.292538068774139	BP carbohydrate biosynthetic process	Pdensi_DN11511_c0_g1, Pdensi_DN13436_c0_g1, Pdensi_DN13671_c0_g1, Pdensi_DN15512_c0_g1d214428, Pdensi_DN16094_c0_g1d346425, Pdensi_DN17725_c0_g2, Pdensi_DN17802_c1_g1, Pdensi_DN19500_c3_g2, Pdensi_DN19924_c3_g1, Pdensi_DN20215_c2_g1, Pdensi_DN20834_c0_g1, Pdensi_DN21896_c0_g1d189998, Pdensi_DN21948_c1_g4, Pdensi_DN22105_c0_g1d299099, Pdensi_DN23083_c0_g1d68985, Pdensi_DN23914_c0_g1d497570, Pdensi…
GO:0042545	0.0102356114104972	0.995626852793387	15	106	cell wall modification	BP	0.292538068774139	BP cell wall modification	Pdensi_DN12747_c0_g2, Pdensi_DN16537_c0_g1, Pdensi_DN19354_c0_g1d60862, Pdensi_DN19354_c0_g2, Pdensi_DN19879_c2_g1, Pdensi_DN19924_c3_g1, Pdensi_DN20111_c0_g1d188531, Pdensi_DN20724_c0_g1d292131, Pdensi_DN20854_c0_g2, Pdensi_DN24001_c1_g1, Pdensi_DN24325_c0_g2, Pdensi_DN29871_c0_g1d370444, Pdensi_GG_144104_c0_g1, Pdensi_GG_339_c1_g1, Pdensi_GG_38489_c2_g1
GO:0008356	0.0103734897182849	0.997749567247869	6	25	asymmetric cell division	BP	0.295789203339281	BP asymmetric cell division	Pdensi_DN15327_c0_g1, Pdensi_DN20680_c0_g1d291823, Pdensi_DN23629_c0_g4, Pdensi_DN31641_c0_g1d235104, Pdensi_DN580_c0_g1d164215, Pdensi_DN6625_c0_g1d262914
GO:0050554	0.0105569583374872	0.999778036083023	2	3	abietadiene synthase activity	MF	0.300322195303784	MF abietadiene synthase activity	Pdensi_DN19827_c1_g1, Pdensi_DN39883_c0_g1d151598
GO:0001047	0.0107902811577041	0.998571514098344	4	13	core promoter binding	MF	0.306249160357895	MF core promoter binding	Pdensi_DN13534_c0_g1d51910, Pdensi_DN21726_c0_g1, Pdensi_DN3975_c0_g1d448203, Pdensi_DN9155_c0_g1
GO:0031261	0.0109733623257904	0.998572844663598	4	12	DNA replication preinitiation complex	CC	0.309962695214064	CC DNA replication preinitiation complex	Pdensi_DN10308_c0_g1d266900, Pdensi_DN16480_c0_g1d278865, Pdensi_DN19596_c0_g1, Pdensi_DN32608_c0_g1d199694
GO:0010091	0.0109935955610102	0.996839921340472	8	41	trichome branching	BP	0.309962695214064	BP trichome branching	Pdensi_DN16340_c0_g1d55657, Pdensi_DN20373_c2_g4, Pdensi_DN21912_c0_g1, Pdensi_DN22203_c0_g1, Pdensi_DN22481_c1_g1, Pdensi_DN23532_c0_g1d70000, Pdensi_DN25197_c1_g4d73796, Pdensi_DN9507_c0_g1d333098
GO:0000003	0.0110003914040639	0.998020743597254	5	19	reproduction	BP	0.309962695214064	BP reproduction	Pdensi_DN14686_c0_g1, Pdensi_DN19642_c2_g3, Pdensi_DN21649_c0_g2, Pdensi_DN2770_c0_g1d326233, Pdensi_DN37968_c1_g1
GO:0046527	0.0110222441165755	0.994477464220626	21	166	glucosyltransferase activity	MF	0.309962695214064	MF glucosyltransferase activity	Pdensi_DN14735_c0_g1, Pdensi_DN17743_c0_g1d282049, Pdensi_DN18705_c0_g1d217585, Pdensi_DN19924_c3_g1, Pdensi_DN20037_c1_g1, Pdensi_DN21317_c0_g1d294644, Pdensi_DN21917_c0_g2, Pdensi_DN24635_c0_g1d554814, Pdensi_DN25758_c2_g1, Pdensi_DN25789_c1_g2, Pdensi_DN28247_c0_g1d501460, Pdensi_DN28247_c0_g2, Pdensi_DN34854_c1_g1, Pdensi_DN38801_c0_g1d90377, Pdensi_GG_133971_c0_g1, Pdensi_GG_139694_c0_g1, Pd…
GO:0004674	0.0112159764939231	0.991780658931048	90	962	protein serine/threonine kinase activity	MF	0.313665275001837	MF protein serine/threonine kinase activity	Pdensi_DN12166_c0_g1d337469, Pdensi_DN13443_c0_g1d522706, Pdensi_DN13569_c0_g1d272134, Pdensi_DN15185_c1_g9, Pdensi_DN15253_c0_g1d9232, Pdensi_DN16120_c3_g1, Pdensi_DN16490_c1_g5, Pdensi_DN16531_c0_g1d279248, Pdensi_DN16537_c0_g1, Pdensi_DN16562_c2_g3, Pdensi_DN16991_c0_g1d472491, Pdensi_DN17291_c0_g1d57060, Pdensi_DN17848_c0_g1d476052, Pdensi_DN17982_c0_g1d476415, Pdensi_DN18897_c0_g1d405778, Pd…
GO:0051173	0.0112176719215439	0.992176416589691	68	696	positive regulation of nitrogen compound metabolic process	BP	0.313665275001837	BP positive regulation of nitrogen compound metabolic process	Pdensi_DN10759_c0_g1d334935, Pdensi_DN11496_c0_g1d210701, Pdensi_DN11521_c0_g1d336257, Pdensi_DN11635_c0_g1d210913, Pdensi_DN12183_c0_g1d211347, Pdensi_DN12562_c0_g2, Pdensi_DN12630_c0_g1d211812, Pdensi_DN13570_c0_g1d340125, Pdensi_DN14259_c0_g1, Pdensi_DN14344_c0_g1d463866, Pdensi_DN14863_c0_g1d342967, Pdensi_DN15027_c0_g1d213970, Pdensi_DN15055_c0_g1d181160, Pdensi_DN15429_c0_g1, Pdensi_DN15548…
GO:0052678	0.0112814988845155	0.999754262804023	2	3	levopimaradiene synthase activity	MF	0.313665275001837	MF levopimaradiene synthase activity	Pdensi_DN19827_c1_g1, Pdensi_DN39883_c0_g1d151598
GO:0033037	0.011281819286829	0.996427106154464	9	50	polysaccharide localization	BP	0.313665275001837	BP polysaccharide localization	Pdensi_DN11871_c0_g1d458112, Pdensi_DN15194_c0_g1d343911, Pdensi_DN16524_c0_g1d279098, Pdensi_DN16537_c0_g1, Pdensi_DN19924_c3_g1, Pdensi_DN39819_c1_g4, Pdensi_GG_113498_c0_g1, Pdensi_GG_144104_c0_g1, Pdensi_GG_38489_c2_g1
GO:0052545	0.011281819286829	0.996427106154464	9	50	callose localization	BP	0.313665275001837	BP callose localization	Pdensi_DN11871_c0_g1d458112, Pdensi_DN15194_c0_g1d343911, Pdensi_DN16524_c0_g1d279098, Pdensi_DN16537_c0_g1, Pdensi_DN19924_c3_g1, Pdensi_DN39819_c1_g4, Pdensi_GG_113498_c0_g1, Pdensi_GG_144104_c0_g1, Pdensi_GG_38489_c2_g1
GO:0050665	0.0113173060153603	0.998514449455503	4	12	hydrogen peroxide biosynthetic process	BP	0.313940020484915	BP hydrogen peroxide biosynthetic process	Pdensi_DN11871_c0_g1d458112, Pdensi_DN15194_c0_g1d343911, Pdensi_DN16524_c0_g1d279098, Pdensi_DN39819_c1_g4
GO:0051253	0.0114037096197654	0.993428767709703	31	274	negative regulation of RNA metabolic process	BP	0.315622762184974	BP negative regulation of RNA metabolic process	Pdensi_DN11658_c0_g1, Pdensi_DN11809_c0_g1d175312, Pdensi_DN14320_c1_g1, Pdensi_DN15027_c0_g1d213970, Pdensi_DN15813_c0_g1d277189, Pdensi_DN16481_c0_g1d278696, Pdensi_DN17780_c0_g1, Pdensi_DN18248_c0_g1d403725, Pdensi_DN18400_c0_g3, Pdensi_DN19813_c1_g2, Pdensi_DN19892_c1_g1d360735, Pdensi_DN19991_c0_g1, Pdensi_DN20044_c0_g1d289250, Pdensi_DN20044_c0_g2, Pdensi_DN20680_c0_g1d291823, Pdensi_DN2099…
GO:0015103	0.0115121836750534	0.996059270545465	10	59	inorganic anion transmembrane transporter activity	MF	0.317095580881387	MF inorganic anion transmembrane transporter activity	Pdensi_DN10207_c0_g1d266698, Pdensi_DN13761_c0_g1, Pdensi_DN15739_c0_g1, Pdensi_DN19256_c0_g1d14827, Pdensi_DN19606_c0_g2d360085, Pdensi_DN21684_c0_g1d123798, Pdensi_DN39885_c1_g2, Pdensi_GG_117708_c0_g1, Pdensi_GG_131665_c3_g1, Pdensi_GG_147565_c1_g1
GO:0004748	0.0115659369643466	0.999097912287589	3	7	ribonucleoside-diphosphate reductase activity, thioredoxin disulfide as acceptor	MF	0.317095580881387	MF ribonucleoside-diphosphate reductase activity, thioredoxin disulfide as acceptor	Pdensi_DN18389_c0_g1d217070, Pdensi_DN19769_c0_g1d409219, Pdensi_DN32798_c0_g1
GO:0016728	0.0115659369643466	0.999097912287589	3	7	oxidoreductase activity, acting on CH or CH2 groups, disulfide as acceptor	MF	0.317095580881387	MF oxidoreductase activity, acting on CH or CH2 groups, disulfide as acceptor	Pdensi_DN18389_c0_g1d217070, Pdensi_DN19769_c0_g1d409219, Pdensi_DN32798_c0_g1
GO:0061731	0.0115659369643466	0.999097912287589	3	7	ribonucleoside-diphosphate reductase activity	MF	0.317095580881387	MF ribonucleoside-diphosphate reductase activity	Pdensi_DN18389_c0_g1d217070, Pdensi_DN19769_c0_g1d409219, Pdensi_DN32798_c0_g1
GO:0030248	0.0115862344209168	0.999744009433338	2	3	cellulose binding	MF	0.317095580881387	MF cellulose binding	Pdensi_DN38334_c0_g1, Pdensi_GG_11158_c0_g1
GO:0009311	0.0116989605204817	0.995278713626972	13	90	oligosaccharide metabolic process	BP	0.318952912770918	BP oligosaccharide metabolic process	Pdensi_DN13436_c0_g1, Pdensi_DN15512_c0_g1d214428, Pdensi_DN17743_c0_g1d282049, Pdensi_DN17802_c1_g1, Pdensi_DN18386_c1_g2, Pdensi_DN19500_c3_g2, Pdensi_DN21590_c0_g1d65540, Pdensi_DN21948_c1_g4, Pdensi_DN22286_c0_g1d222491, Pdensi_DN23083_c0_g1d68985, Pdensi_GG_104441_c0_g1, Pdensi_GG_156213_c0_g1, Pdensi_GG_2636_c0_g1
GO:0097599	0.0117190821463488	0.997818713229311	5	21	xylanase activity	MF	0.318952912770918	MF xylanase activity	Pdensi_DN17518_c0_g1d474702, Pdensi_DN19386_c0_g1d358050, Pdensi_DN23116_c1_g4, Pdensi_GG_100908_c0_g1, Pdensi_GG_106765_c0_g1
GO:0072330	0.0117321396019643	0.993159210170499	32	285	monocarboxylic acid biosynthetic process	BP	0.318952912770918	BP monocarboxylic acid biosynthetic process	Pdensi_DN10586_c0_g1d209930, Pdensi_DN14965_c0_g1d465570, Pdensi_DN15119_c0_g1d395319, Pdensi_DN18176_c1_g1, Pdensi_DN18218_c0_g1d58768, Pdensi_DN18774_c0_g1d355297, Pdensi_DN18796_c1_g3, Pdensi_DN19025_c1_g3, Pdensi_DN20053_c2_g3, Pdensi_DN21049_c2_g1, Pdensi_DN21597_c0_g1d189745, Pdensi_DN21774_c0_g1, Pdensi_DN22547_c0_g1d20905, Pdensi_DN22639_c0_g3, Pdensi_DN23056_c4_g1, Pdensi_DN25324_c0_g2, …
GO:0008199	0.0119558005091818	0.997782179915263	5	20	ferric iron binding	MF	0.324314314254597	MF ferric iron binding	Pdensi_DN19131_c0_g1d218111, Pdensi_DN19864_c2_g1, Pdensi_DN22010_c1_g1, Pdensi_DN22738_c1_g1, Pdensi_DN74732_c0_g1
GO:0000307	0.0120400911633324	0.996827525645106	7	36	cyclin-dependent protein kinase holoenzyme complex	CC	0.32587981844066	CC cyclin-dependent protein kinase holoenzyme complex	Pdensi_DN14259_c0_g1, Pdensi_DN17385_c0_g1d57185, Pdensi_DN18055_c1_g1, Pdensi_DN20715_c0_g1, Pdensi_DN25445_c0_g1, Pdensi_DN32909_c0_g1d199954, Pdensi_DN8410_c0_g1d170709
GO:0099402	0.0123124679669415	0.992285167201739	41	382	plant organ development	BP	0.332087090337642	BP plant organ development	Pdensi_DN10759_c0_g1d334935, Pdensi_DN12562_c0_g2, Pdensi_DN12603_c0_g1d105849, Pdensi_DN12681_c0_g1d338362, Pdensi_DN14344_c0_g1d463866, Pdensi_DN14895_c0_g1, Pdensi_DN14965_c0_g1d465570, Pdensi_DN15327_c0_g1, Pdensi_DN16541_c0_g1d215371, Pdensi_DN17475_c0_g1d216190, Pdensi_DN18506_c0_g2, Pdensi_DN19217_c0_g2, Pdensi_DN19591_c0_g2d359413, Pdensi_DN19638_c0_g1d287697, Pdensi_DN20191_c0_g2, Pdensi…
GO:0050662	0.0123235972680554	0.992227654731595	42	399	coenzyme binding	MF	0.332087090337642	MF coenzyme binding	Pdensi_DN12089_c0_g1, Pdensi_DN12205_c0_g1d269792, Pdensi_DN13937_c0_g1d178830, Pdensi_DN14508_c0_g1d8354, Pdensi_DN15433_c0_g1d214322, Pdensi_DN15561_c0_g1d467185, Pdensi_DN16955_c0_g2, Pdensi_DN17068_c3_g2, Pdensi_DN17158_c0_g2, Pdensi_DN17458_c0_g1d12111, Pdensi_DN17676_c0_g1d351375, Pdensi_DN18774_c0_g1d355297, Pdensi_DN18840_c0_g2d285011, Pdensi_DN21004_c0_g1d362641, Pdensi_DN21071_c1_g2d415…
GO:0016702	0.0124057091871076	0.99632978909591	8	44	oxidoreductase activity, acting on single donors with incorporation of molecular oxygen, incorporation of two atoms of oxygen	MF	0.333566667419135	MF oxidoreductase activity, acting on single donors with incorporation of molecular oxygen, incorporation of two atoms of oxygen	Pdensi_DN14965_c0_g1d465570, Pdensi_DN15119_c0_g1d395319, Pdensi_DN16904_c0_g1d185559, Pdensi_DN19975_c0_g1d288637, Pdensi_DN22547_c0_g1d20905, Pdensi_DN26360_c0_g1d560098, Pdensi_DN27720_c1_g1, Pdensi_DN40370_c0_g1d91729
GO:0005996	0.0125815310483907	0.993496269787221	22	179	monosaccharide metabolic process	BP	0.337553943510543	BP monosaccharide metabolic process	Pdensi_DN13590_c1_g1, Pdensi_DN17226_c0_g1d57101, Pdensi_DN17780_c0_g1, Pdensi_DN19534_c0_g1, Pdensi_DN19924_c3_g1, Pdensi_DN20359_c3_g6, Pdensi_DN21180_c0_g1d220875, Pdensi_DN21861_c0_g1d420238, Pdensi_DN22350_c0_g1d423860, Pdensi_DN24678_c1_g6, Pdensi_DN26873_c0_g3, Pdensi_DN32794_c0_g1, Pdensi_DN34687_c0_g1d86587, Pdensi_DN36611_c6_g1, Pdensi_DN39208_c0_g1d34103, Pdensi_DN39335_c0_g3, Pdensi_D…
GO:0034401	0.0127317845477037	0.999704151222968	2	3	chromatin organization involved in regulation of transcription	BP	0.339357413781293	BP chromatin organization involved in regulation of transcription	Pdensi_DN14750_c0_g1, Pdensi_DN22208_c0_g1
GO:0070868	0.0127317845477037	0.999704151222968	2	3	heterochromatin organization involved in chromatin silencing	BP	0.339357413781293	BP heterochromatin organization involved in chromatin silencing	Pdensi_DN14750_c0_g1, Pdensi_DN22208_c0_g1
GO:0097549	0.0127317845477037	0.999704151222968	2	3	chromatin organization involved in negative regulation of transcription	BP	0.339357413781293	BP chromatin organization involved in negative regulation of transcription	Pdensi_DN14750_c0_g1, Pdensi_DN22208_c0_g1
GO:0014070	0.0127770148101999	0.992646452741839	30	264	response to organic cyclic compound	BP	0.33982424856369	BP response to organic cyclic compound	Pdensi_DN1041_c0_g1d203043, Pdensi_DN12359_c0_g1, Pdensi_DN15813_c0_g1d277189, Pdensi_DN16481_c0_g1d278696, Pdensi_DN16505_c1_g1d279192, Pdensi_DN1833_c0_g1, Pdensi_DN18948_c0_g1d14272, Pdensi_DN19025_c1_g3, Pdensi_DN19038_c1_g6, Pdensi_DN19376_c0_g2, Pdensi_DN20053_c2_g3, Pdensi_DN20163_c0_g1d62509, Pdensi_DN20570_c0_g1, Pdensi_DN20680_c0_g1d291823, Pdensi_DN20814_c0_g1, Pdensi_DN21049_c2_g1, Pd…
GO:0015301	0.0129500746447231	0.997000844344015	6	28	anion:anion antiporter activity	MF	0.342761548852512	MF anion:anion antiporter activity	Pdensi_DN13761_c0_g1, Pdensi_DN15739_c0_g1, Pdensi_DN19606_c0_g2d360085, Pdensi_DN21684_c0_g1d123798, Pdensi_DN39885_c1_g2, Pdensi_GG_147565_c1_g1
GO:0016758	0.0129793881157843	0.991737342581987	43	413	transferase activity, transferring hexosyl groups	MF	0.342761548852512	MF transferase activity, transferring hexosyl groups	Pdensi_DN12046_c0_g1d50385, Pdensi_DN13671_c0_g1, Pdensi_DN14735_c0_g1, Pdensi_DN15512_c0_g1d214428, Pdensi_DN17743_c0_g1d282049, Pdensi_DN18230_c0_g1d186709, Pdensi_DN18705_c0_g1d217585, Pdensi_DN18864_c1_g4, Pdensi_DN19924_c3_g1, Pdensi_DN20037_c1_g1, Pdensi_DN21297_c0_g1d18386, Pdensi_DN21317_c0_g1d294644, Pdensi_DN21510_c0_g1d221411, Pdensi_DN21917_c0_g2, Pdensi_DN23014_c0_g1d128210, Pdensi_D…
GO:0044248	0.0130227574462667	0.990017443759779	117	1294	cellular catabolic process	BP	0.342761548852512	BP cellular catabolic process	Pdensi_DN10697_c0_g1d49317, Pdensi_DN11539_c0_g1d336199, Pdensi_DN13057_c0_g1, Pdensi_DN13799_c0_g1d272487, Pdensi_DN14043_c1_g1d523607, Pdensi_DN14124_c0_g2d273413, Pdensi_DN14230_c0_g3, Pdensi_DN14453_c0_g1d342034, Pdensi_DN14735_c0_g1, Pdensi_DN14864_c0_g1d108554, Pdensi_DN14895_c0_g1, Pdensi_DN15086_c0_g1d213965, Pdensi_DN15855_c0_g1d468400, Pdensi_DN15901_c0_g2d346209, Pdensi_DN16142_c1_g1, …
GO:0009204	0.0130233319003747	0.998141839342229	4	14	deoxyribonucleoside triphosphate catabolic process	BP	0.342761548852512	BP deoxyribonucleoside triphosphate catabolic process	Pdensi_DN22961_c0_g2d546367, Pdensi_DN47344_c0_g1d249493, Pdensi_GG_10430_c0_g1, Pdensi_GG_11747_c1_g1
GO:0010604	0.0130491659763042	0.990804915211693	69	714	positive regulation of macromolecule metabolic process	BP	0.342761548852512	BP positive regulation of macromolecule metabolic process	Pdensi_DN10759_c0_g1d334935, Pdensi_DN11496_c0_g1d210701, Pdensi_DN11521_c0_g1d336257, Pdensi_DN11635_c0_g1d210913, Pdensi_DN12183_c0_g1d211347, Pdensi_DN12562_c0_g2, Pdensi_DN12630_c0_g1d211812, Pdensi_DN13570_c0_g1d340125, Pdensi_DN14259_c0_g1, Pdensi_DN14344_c0_g1d463866, Pdensi_DN14863_c0_g1d342967, Pdensi_DN15027_c0_g1d213970, Pdensi_DN15055_c0_g1d181160, Pdensi_DN15429_c0_g1, Pdensi_DN15548…
GO:0071949	0.0130551866335636	0.995415183081913	10	64	FAD binding	MF	0.342761548852512	MF FAD binding	Pdensi_DN14508_c0_g1d8354, Pdensi_DN21004_c0_g1d362641, Pdensi_DN2150_c0_g1d165343, Pdensi_DN24324_c0_g1, Pdensi_DN32794_c0_g1, Pdensi_DN34687_c0_g1d86587, Pdensi_DN3517_c0_g1d326930, Pdensi_DN8865_c0_g1d265108, Pdensi_DN90075_c0_g1, Pdensi_DN9014_c0_g1d208981
GO:0045491	0.0130996319346036	0.996479833870234	7	37	xylan metabolic process	BP	0.343193562286699	BP xylan metabolic process	Pdensi_DN17518_c0_g1d474702, Pdensi_DN19386_c0_g1d358050, Pdensi_DN23116_c1_g4, Pdensi_DN38499_c1_g1, Pdensi_GG_100908_c0_g1, Pdensi_GG_106765_c0_g1, Pdensi_GG_11158_c0_g1
GO:0051094	0.0131841146388792	0.993405000640989	20	157	positive regulation of developmental process	BP	0.34467042555927	BP positive regulation of developmental process	Pdensi_DN11848_c0_g1d5764, Pdensi_DN13570_c0_g1d340125, Pdensi_DN14344_c0_g1d463866, Pdensi_DN17385_c0_g1d57185, Pdensi_DN18561_c3_g1, Pdensi_DN20814_c0_g1, Pdensi_DN21747_c0_g2d221742, Pdensi_DN22621_c1_g1, Pdensi_DN22672_c1_g1, Pdensi_DN22737_c0_g1d223194, Pdensi_DN22786_c1_g1, Pdensi_DN2386_c0_g1d835, Pdensi_DN25070_c0_g1d226785, Pdensi_DN25687_c1_g1, Pdensi_DN26680_c0_g1d229530, Pdensi_DN6277…
GO:0009911	0.013373770798987	0.995302205746549	10	61	positive regulation of flower development	BP	0.348884688864637	BP positive regulation of flower development	Pdensi_DN18561_c3_g1, Pdensi_DN21747_c0_g2d221742, Pdensi_DN22621_c1_g1, Pdensi_DN22672_c1_g1, Pdensi_DN22737_c0_g1d223194, Pdensi_DN25070_c0_g1d226785, Pdensi_DN25687_c1_g1, Pdensi_DN26680_c0_g1d229530, Pdensi_GG_18974_c1_g1, Pdensi_GG_84135_c0_g1
GO:0018209	0.0134956867341966	0.99469667951409	12	79	peptidyl-serine modification	BP	0.351317654029691	BP peptidyl-serine modification	Pdensi_DN20163_c0_g1d62509, Pdensi_DN20754_c1_g1, Pdensi_DN21742_c1_g3, Pdensi_DN22472_c0_g1d126278, Pdensi_DN22657_c0_g2d301592, Pdensi_DN25836_c0_g1d228127, Pdensi_GG_21811_c0_g1, Pdensi_GG_34891_c0_g1, Pdensi_GG_39321_c0_g1, Pdensi_GG_80966_c0_g1, Pdensi_GG_84000_c0_g1, Pdensi_GG_93074_c0_g1
GO:0009524	0.0136673325587417	0.993950744610657	15	108	phragmoplast	CC	0.355032128183753	CC phragmoplast	Pdensi_DN12166_c0_g1d337469, Pdensi_DN13628_c0_g1d462025, Pdensi_DN14609_c0_g1d8569, Pdensi_DN20080_c0_g1d289369, Pdensi_DN20253_c0_g1d289878, Pdensi_DN21176_c1_g1, Pdensi_DN22099_c0_g1d542193, Pdensi_DN26559_c0_g1d77557, Pdensi_DN28588_c0_g1, Pdensi_DN29759_c0_g1d309377, Pdensi_DN37575_c0_g1d509709, Pdensi_DN42458_c0_g1d574608, Pdensi_DN6320_c0_g1d101054, Pdensi_DN9890_c0_g1d266193, Pdensi_GG_20…
GO:1900366	0.0137145567707386	0.99966834560099	2	3	negative regulation of defense response to insect	BP	0.355505667158618	BP negative regulation of defense response to insect	Pdensi_DN14965_c0_g1d465570, Pdensi_DN40370_c0_g1d91729
GO:0031325	0.0137897799920366	0.990205183359415	71	740	positive regulation of cellular metabolic process	BP	0.35670146093325	BP positive regulation of cellular metabolic process	Pdensi_DN10759_c0_g1d334935, Pdensi_DN11496_c0_g1d210701, Pdensi_DN11521_c0_g1d336257, Pdensi_DN11635_c0_g1d210913, Pdensi_DN12183_c0_g1d211347, Pdensi_DN12562_c0_g2, Pdensi_DN12630_c0_g1d211812, Pdensi_DN13570_c0_g1d340125, Pdensi_DN14259_c0_g1, Pdensi_DN14344_c0_g1d463866, Pdensi_DN14863_c0_g1d342967, Pdensi_DN15027_c0_g1d213970, Pdensi_DN15055_c0_g1d181160, Pdensi_DN15429_c0_g1, Pdensi_DN15548…
GO:0071491	0.0139208850004529	0.999660643913564	2	3	cellular response to red light	BP	0.359334675769585	BP cellular response to red light	Pdensi_DN11848_c0_g1d5764, Pdensi_DN37496_c0_g1d377271
GO:0009690	0.0139695548049234	0.996726064386511	6	27	cytokinin metabolic process	BP	0.359833427443627	BP cytokinin metabolic process	Pdensi_DN10158_c0_g1d266584, Pdensi_DN13044_c0_g1d460723, Pdensi_DN19522_c1_g3, Pdensi_DN21317_c0_g1d294644, Pdensi_DN8865_c0_g1d265108, Pdensi_GG_111520_c0_g1
GO:0006357	0.0143334391602443	0.991435962168473	33	300	regulation of transcription by RNA polymerase II	BP	0.368432489609549	BP regulation of transcription by RNA polymerase II	Pdensi_DN10759_c0_g1d334935, Pdensi_DN11521_c0_g1d336257, Pdensi_DN12183_c0_g1d211347, Pdensi_DN14863_c0_g1d342967, Pdensi_DN15055_c0_g1d181160, Pdensi_DN15548_c0_g1d54388, Pdensi_DN17635_c0_g1, Pdensi_DN17836_c0_g1, Pdensi_DN18081_c1_g3, Pdensi_DN18400_c0_g3, Pdensi_DN18561_c3_g1, Pdensi_DN18919_c0_g1, Pdensi_DN19525_c0_g1d218718, Pdensi_DN19638_c0_g1d287697, Pdensi_DN19845_c1_g1, Pdensi_DN20270…
GO:0046777	0.0143757007501582	0.992117933765659	25	216	protein autophosphorylation	BP	0.368745746647888	BP protein autophosphorylation	Pdensi_DN15185_c1_g9, Pdensi_DN19074_c0_g6, Pdensi_DN19919_c1_g1d487645, Pdensi_DN20163_c0_g1d62509, Pdensi_DN20754_c1_g1, Pdensi_DN21742_c1_g3, Pdensi_DN22072_c0_g2d222098, Pdensi_DN22188_c2_g3, Pdensi_DN22219_c2_g1, Pdensi_DN22219_c2_g2, Pdensi_DN22472_c0_g1d126278, Pdensi_DN22657_c0_g2d301592, Pdensi_DN25836_c0_g1d228127, Pdensi_DN25910_c7_g1, Pdensi_DN32900_c0_g1d312258, Pdensi_DN34137_c0_g1d…
GO:0048523	0.0144716927788081	0.9895499799221	77	807	negative regulation of cellular process	BP	0.370433037914334	BP negative regulation of cellular process	Pdensi_DN10914_c0_g1d387447, Pdensi_DN10938_c0_g1d387493, Pdensi_DN11496_c0_g1d210701, Pdensi_DN11658_c0_g1, Pdensi_DN11809_c0_g1d175312, Pdensi_DN11871_c0_g1d458112, Pdensi_DN12213_c0_g1d389462, Pdensi_DN12630_c0_g1d211812, Pdensi_DN12774_c0_g1d211866, Pdensi_DN13534_c0_g1d51910, Pdensi_DN13797_c0_g1d340595, Pdensi_DN14320_c1_g1, Pdensi_DN14895_c0_g1, Pdensi_DN15027_c0_g1d213970, Pdensi_DN15133_…
GO:0080167	0.0147962855944314	0.99438323767916	11	73	response to karrikin	BP	0.377903293839625	BP response to karrikin	Pdensi_DN11848_c0_g1d5764, Pdensi_DN19016_c0_g1, Pdensi_DN20372_c1_g1, Pdensi_DN21774_c0_g1, Pdensi_DN22220_c0_g4, Pdensi_DN22455_c0_g2d543632, Pdensi_DN22964_c0_g1d127988, Pdensi_DN23645_c0_g2, Pdensi_DN25987_c0_g1d559726, Pdensi_DN29863_c0_g1d563305, Pdensi_GG_23961_c0_g1
GO:0051240	0.0148418776421843	0.9924846777616	20	158	positive regulation of multicellular organismal process	BP	0.377903293839625	BP positive regulation of multicellular organismal process	Pdensi_DN11848_c0_g1d5764, Pdensi_DN13570_c0_g1d340125, Pdensi_DN14344_c0_g1d463866, Pdensi_DN17385_c0_g1d57185, Pdensi_DN18561_c3_g1, Pdensi_DN19991_c0_g1, Pdensi_DN20814_c0_g1, Pdensi_DN21747_c0_g2d221742, Pdensi_DN22621_c1_g1, Pdensi_DN22672_c1_g1, Pdensi_DN22737_c0_g1d223194, Pdensi_DN22786_c1_g1, Pdensi_DN2386_c0_g1d835, Pdensi_DN25070_c0_g1d226785, Pdensi_DN25687_c1_g1, Pdensi_DN26680_c0_g1…
GO:0071944	0.0148559976862164	0.997834826939614	4	13	cell periphery	CC	0.377903293839625	CC cell periphery	Pdensi_DN13534_c0_g1d51910, Pdensi_DN16039_c0_g1, Pdensi_DN580_c0_g1d164215, Pdensi_GG_121678_c0_g1
GO:0005537	0.0148871389747386	0.998641160495589	3	8	mannose binding	MF	0.377911409874266	MF mannose binding	Pdensi_DN14603_c0_g1d213535, Pdensi_DN26776_c0_g1d430395, Pdensi_DN43601_c0_g1d37416
GO:0008194	0.0150764940309443	0.991116946921834	31	281	UDP-glycosyltransferase activity	MF	0.380509828768907	MF UDP-glycosyltransferase activity	Pdensi_DN12046_c0_g1d50385, Pdensi_DN13671_c0_g1, Pdensi_DN14735_c0_g1, Pdensi_DN15512_c0_g1d214428, Pdensi_DN17743_c0_g1d282049, Pdensi_DN18705_c0_g1d217585, Pdensi_DN19022_c0_g1d60200, Pdensi_DN19924_c3_g1, Pdensi_DN20037_c1_g1, Pdensi_DN21297_c0_g1d18386, Pdensi_DN21317_c0_g1d294644, Pdensi_DN21917_c0_g2, Pdensi_DN23014_c0_g1d128210, Pdensi_DN24635_c0_g1d554814, Pdensi_DN25758_c2_g1, Pdensi_DN…
GO:0009407	0.0150826014828879	0.996369950452389	6	29	toxin catabolic process	BP	0.380509828768907	BP toxin catabolic process	Pdensi_DN15855_c0_g1d468400, Pdensi_DN16319_c0_g1d111066, Pdensi_DN19298_c2_g1, Pdensi_DN19659_c1_g2d359623, Pdensi_DN20193_c0_g2, Pdensi_DN23583_c3_g1
GO:0090487	0.0150826014828879	0.996369950452389	6	29	secondary metabolite catabolic process	BP	0.380509828768907	BP secondary metabolite catabolic process	Pdensi_DN15855_c0_g1d468400, Pdensi_DN16319_c0_g1d111066, Pdensi_DN19298_c2_g1, Pdensi_DN19659_c1_g2d359623, Pdensi_DN20193_c0_g2, Pdensi_DN23583_c3_g1
GO:0003913	0.0152442121735072	0.999609761611895	2	3	DNA photolyase activity	MF	0.383797300737929	MF DNA photolyase activity	Pdensi_DN10692_c0_g1, Pdensi_DN3517_c0_g1d326930
GO:0055065	0.0153443704418236	0.992201990234061	20	159	metal ion homeostasis	BP	0.385527307350818	BP metal ion homeostasis	Pdensi_DN10072_c0_g1d386355, Pdensi_DN14541_c0_g1d8394, Pdensi_DN15461_c0_g1d214312, Pdensi_DN17735_c0_g1d12535, Pdensi_DN19021_c0_g1d356802, Pdensi_DN19131_c0_g1d218111, Pdensi_DN19864_c2_g1, Pdensi_DN22010_c1_g1, Pdensi_DN22738_c1_g1, Pdensi_DN22939_c1_g1, Pdensi_DN23589_c3_g1, Pdensi_DN34717_c0_g1d147158, Pdensi_DN3631_c0_g1d447999, Pdensi_DN39970_c2_g4, Pdensi_DN41637_c0_g1d153156, Pdensi_DN6…
GO:0044703	0.0154447157677535	0.996942164545944	5	20	multi-organism reproductive process	BP	0.387254928483489	BP multi-organism reproductive process	Pdensi_DN14686_c0_g1, Pdensi_DN19642_c2_g3, Pdensi_DN21649_c0_g2, Pdensi_DN2770_c0_g1d326233, Pdensi_DN37968_c1_g1
GO:0009202	0.0155006949802658	0.99959960707218	2	3	deoxyribonucleoside triphosphate biosynthetic process	BP	0.387865349291916	BP deoxyribonucleoside triphosphate biosynthetic process	Pdensi_DN19769_c0_g1d409219, Pdensi_DN32798_c0_g1
GO:0005875	0.0156441841049703	0.993444928921538	13	89	microtubule associated complex	CC	0.388056891044987	CC microtubule associated complex	Pdensi_DN13628_c0_g1d462025, Pdensi_DN14609_c0_g1d8569, Pdensi_DN15359_c0_g1d344451, Pdensi_DN15654_c0_g1, Pdensi_DN19991_c0_g1, Pdensi_DN28588_c0_g1, Pdensi_DN29759_c0_g1d309377, Pdensi_DN30913_c0_g1d310589, Pdensi_DN34901_c0_g1d30567, Pdensi_DN35986_c0_g1d239151, Pdensi_DN42458_c0_g1d574608, Pdensi_DN9890_c0_g1d266193, Pdensi_DN99234_c0_g1
GO:0010295	0.0157260152834471	0.999590609101563	2	3	(+)-abscisic acid 8'-hydroxylase activity	MF	0.388056891044987	MF (+)-abscisic acid 8'-hydroxylase activity	Pdensi_DN34073_c0_g1d201036, Pdensi_GG_151170_c0_g1
GO:0016107	0.0157260152834471	0.999590609101563	2	3	sesquiterpenoid catabolic process	BP	0.388056891044987	BP sesquiterpenoid catabolic process	Pdensi_DN34073_c0_g1d201036, Pdensi_GG_151170_c0_g1
GO:0043290	0.0157260152834471	0.999590609101563	2	3	apocarotenoid catabolic process	BP	0.388056891044987	BP apocarotenoid catabolic process	Pdensi_DN34073_c0_g1d201036, Pdensi_GG_151170_c0_g1
GO:0046345	0.0157260152834471	0.999590609101563	2	3	abscisic acid catabolic process	BP	0.388056891044987	BP abscisic acid catabolic process	Pdensi_DN34073_c0_g1d201036, Pdensi_GG_151170_c0_g1
GO:0016832	0.0157805394212758	0.996832203333172	5	21	aldehyde-lyase activity	MF	0.388056891044987	MF aldehyde-lyase activity	Pdensi_DN16603_c0_g1d215479, Pdensi_DN28396_c0_g1d141608, Pdensi_DN2993_c0_g1d1032, Pdensi_GG_149001_c1_g1, Pdensi_GG_17201_c0_g1
GO:0022892	0.0157823571053867	0.988482081475794	80	851	NA	NA	0.388056891044987	none	Pdensi_DN10072_c0_g1d386355, Pdensi_DN10207_c0_g1d266698, Pdensi_DN104174_c0_g1, Pdensi_DN11351_c0_g1, Pdensi_DN11554_c0_g1d520300, Pdensi_DN12675_c0_g1d6600, Pdensi_DN13351_c0_g1d339649, Pdensi_DN13389_c0_g1d339845, Pdensi_DN13761_c0_g1, Pdensi_DN13866_c1_g1d523197, Pdensi_DN14253_c0_g1d179269, Pdensi_DN14541_c0_g1d8394, Pdensi_DN15461_c0_g1d214312, Pdensi_DN15739_c0_g1, Pdensi_DN16039_c0_g1, Pd…
GO:0006950	0.0157859332459144	0.98660767611133	292	3520	response to stress	BP	0.388056891044987	BP response to stress	Pdensi_DN10553_c0_g1d103553, Pdensi_DN10671_c0_g1, Pdensi_DN10692_c0_g1, Pdensi_DN10697_c0_g1d49317, Pdensi_DN10751_c0_g1d49359, Pdensi_DN10914_c0_g1d387447, Pdensi_DN11521_c0_g1d336257, Pdensi_DN11560_c0_g3, Pdensi_DN11848_c0_g1d5764, Pdensi_DN11871_c0_g1d458112, Pdensi_DN11982_c0_g1d337024, Pdensi_DN12005_c0_g1d337285, Pdensi_DN12359_c0_g1, Pdensi_DN12452_c0_g1d389970, Pdensi_DN13043_c0_g1d4605…
GO:0047763	0.0157931970174903	0.997611531410094	4	14	caffeate O-methyltransferase activity	MF	0.388056891044987	MF caffeate O-methyltransferase activity	Pdensi_DN14741_c0_g1d394293, Pdensi_DN16405_c0_g1, Pdensi_DN20231_c0_g1, Pdensi_DN24354_c2_g1
GO:0031324	0.015970779790311	0.989480970322417	47	459	negative regulation of cellular metabolic process	BP	0.391635462018006	BP negative regulation of cellular metabolic process	Pdensi_DN11496_c0_g1d210701, Pdensi_DN11658_c0_g1, Pdensi_DN11809_c0_g1d175312, Pdensi_DN12213_c0_g1d389462, Pdensi_DN13797_c0_g1d340595, Pdensi_DN14320_c1_g1, Pdensi_DN14895_c0_g1, Pdensi_DN15027_c0_g1d213970, Pdensi_DN15813_c0_g1d277189, Pdensi_DN16480_c0_g1d278865, Pdensi_DN16481_c0_g1d278696, Pdensi_DN17475_c0_g1d216190, Pdensi_DN17780_c0_g1, Pdensi_DN18248_c0_g1d403725, Pdensi_DN18400_c0_g3,…
GO:0072384	0.0160964678344962	0.998576124191307	3	7	organelle transport along microtubule	BP	0.393929724787941	BP organelle transport along microtubule	Pdensi_DN13157_c0_g1, Pdensi_DN29759_c0_g1d309377, Pdensi_DN9890_c0_g1d266193
GO:0009219	0.0163546255806853	0.997461619232646	4	15	pyrimidine deoxyribonucleotide metabolic process	BP	0.399450327180841	BP pyrimidine deoxyribonucleotide metabolic process	Pdensi_DN22961_c0_g2d546367, Pdensi_DN47344_c0_g1d249493, Pdensi_GG_10430_c0_g1, Pdensi_GG_11747_c1_g1
GO:0044723	0.0164049010905421	0.988761579836956	56	570	NA	NA	0.399881694376018	none	Pdensi_DN11511_c0_g1, Pdensi_DN13436_c0_g1, Pdensi_DN13590_c1_g1, Pdensi_DN13671_c0_g1, Pdensi_DN15512_c0_g1d214428, Pdensi_DN16094_c0_g1d346425, Pdensi_DN17226_c0_g1d57101, Pdensi_DN17725_c0_g2, Pdensi_DN17743_c0_g1d282049, Pdensi_DN17780_c0_g1, Pdensi_DN17802_c1_g1, Pdensi_DN18386_c1_g2, Pdensi_DN19386_c0_g1d358050, Pdensi_DN19500_c3_g2, Pdensi_DN19534_c0_g1, Pdensi_DN19924_c3_g1, Pdensi_DN2015…
GO:0046593	0.0165297295275996	0.998429749286859	3	8	mandelonitrile lyase activity	MF	0.402125027257736	MF mandelonitrile lyase activity	Pdensi_DN28396_c0_g1d141608, Pdensi_GG_149001_c1_g1, Pdensi_GG_17201_c0_g1
GO:1990019	0.0170402064142278	0.999536710159986	2	3	protein storage vacuole organization	BP	0.413722714544251	BP protein storage vacuole organization	Pdensi_DN12630_c0_g1d211812, Pdensi_GG_83776_c1_g1
GO:0003680	0.0171496265465831	0.997388751339981	4	13	AT DNA binding	MF	0.415556464600108	MF AT DNA binding	Pdensi_DN11496_c0_g1d210701, Pdensi_DN21129_c1_g1, Pdensi_DN340_c0_g1d324329, Pdensi_DN39110_c0_g4
GO:0009143	0.0176818436836407	0.997189674489158	4	15	nucleoside triphosphate catabolic process	BP	0.42760078736898	BP nucleoside triphosphate catabolic process	Pdensi_DN22961_c0_g2d546367, Pdensi_DN47344_c0_g1d249493, Pdensi_GG_10430_c0_g1, Pdensi_GG_11747_c1_g1
GO:0080140	0.0178061272240634	0.999305527904373	2	4	regulation of jasmonic acid metabolic process	BP	0.42760078736898	BP regulation of jasmonic acid metabolic process	Pdensi_DN18506_c0_g2, Pdensi_GG_57871_c0_g1
GO:0006269	0.0178273679693651	0.999503287943449	2	3	DNA replication, synthesis of RNA primer	BP	0.42760078736898	BP DNA replication, synthesis of RNA primer	Pdensi_DN15095_c0_g1d465751, Pdensi_DN20804_c0_g1d121146
GO:0001872	0.0178301759032035	0.999503167218343	2	3	(1->3)-beta-D-glucan binding	MF	0.42760078736898	MF (1->3)-beta-D-glucan binding	Pdensi_DN11064_c0_g1d210295, Pdensi_DN21749_c0_g1
GO:0009924	0.0178908085735492	0.998171006598696	3	9	octadecanal decarbonylase activity	MF	0.42760078736898	MF octadecanal decarbonylase activity	Pdensi_DN13861_c0_g1, Pdensi_DN17899_c0_g1d216510, Pdensi_DN19617_c2_g1
GO:0071771	0.0178908085735492	0.998171006598696	3	9	aldehyde decarbonylase activity	MF	0.42760078736898	MF aldehyde decarbonylase activity	Pdensi_DN13861_c0_g1, Pdensi_DN17899_c0_g1d216510, Pdensi_DN19617_c2_g1
GO:1990465	0.0178908085735492	0.998171006598696	3	9	aldehyde oxygenase (deformylating) activity	MF	0.42760078736898	MF aldehyde oxygenase (deformylating) activity	Pdensi_DN13861_c0_g1, Pdensi_DN17899_c0_g1d216510, Pdensi_DN19617_c2_g1
GO:0009264	0.0179902276249708	0.997125529811451	4	15	deoxyribonucleotide catabolic process	BP	0.428858400881996	BP deoxyribonucleotide catabolic process	Pdensi_DN22961_c0_g2d546367, Pdensi_DN47344_c0_g1d249493, Pdensi_GG_10430_c0_g1, Pdensi_GG_11747_c1_g1
GO:0000979	0.0180450851599292	0.998149160761936	3	9	RNA polymerase II core promoter sequence-specific DNA binding	MF	0.428858400881996	MF RNA polymerase II core promoter sequence-specific DNA binding	Pdensi_DN21726_c0_g1, Pdensi_DN3975_c0_g1d448203, Pdensi_DN9155_c0_g1
GO:0009800	0.0180833368612668	0.997149882256108	4	14	cinnamic acid biosynthetic process	BP	0.428858400881996	BP cinnamic acid biosynthetic process	Pdensi_DN19025_c1_g3, Pdensi_DN20053_c2_g3, Pdensi_DN21049_c2_g1, Pdensi_DN37478_c2_g2
GO:0009803	0.0180833368612668	0.997149882256108	4	14	cinnamic acid metabolic process	BP	0.428858400881996	BP cinnamic acid metabolic process	Pdensi_DN19025_c1_g3, Pdensi_DN20053_c2_g3, Pdensi_DN21049_c2_g1, Pdensi_DN37478_c2_g2
GO:0030527	0.0181866714220941	0.999487753892964	2	3	structural constituent of chromatin	MF	0.43047640599671	MF structural constituent of chromatin	Pdensi_DN16895_c0_g1d528591, Pdensi_DN20809_c0_g1d538058
GO:0030261	0.0187893161126282	0.995269355008713	6	28	chromosome condensation	BP	0.443884017065384	BP chromosome condensation	Pdensi_DN15027_c0_g1d213970, Pdensi_DN19813_c1_g2, Pdensi_DN21939_c0_g1d495869, Pdensi_DN24241_c0_g1, Pdensi_DN25252_c1_g7, Pdensi_DN30837_c0_g1d143857
GO:0009250	0.0190779737007743	0.991482471398635	14	99	glucan biosynthetic process	BP	0.449539558095998	BP glucan biosynthetic process	Pdensi_DN13436_c0_g1, Pdensi_DN16094_c0_g1d346425, Pdensi_DN17725_c0_g2, Pdensi_DN19500_c3_g2, Pdensi_DN20834_c0_g1, Pdensi_DN21948_c1_g4, Pdensi_DN22105_c0_g1d299099, Pdensi_DN24215_c0_g1d71642, Pdensi_DN26873_c0_g3, Pdensi_GG_133971_c0_g1, Pdensi_GG_139694_c0_g1, Pdensi_GG_143379_c0_g1, Pdensi_GG_152243_c0_g1, Pdensi_GG_61568_c1_g1
GO:0016584	0.0191020397820745	0.997997509652002	3	9	nucleosome positioning	BP	0.449539558095998	BP nucleosome positioning	Pdensi_DN15027_c0_g1d213970, Pdensi_DN19813_c1_g2, Pdensi_DN21939_c0_g1d495869
GO:0005986	0.019326871485666	0.998050345790755	3	8	sucrose biosynthetic process	BP	0.45395933196504	BP sucrose biosynthetic process	Pdensi_DN13436_c0_g1, Pdensi_DN19500_c3_g2, Pdensi_DN21948_c1_g4
GO:0008272	0.0193782471338727	0.996832497883003	4	15	sulfate transport	BP	0.454295770761784	BP sulfate transport	Pdensi_DN13761_c0_g1, Pdensi_DN19606_c0_g2d360085, Pdensi_DN39885_c1_g2, Pdensi_GG_147565_c1_g1
GO:0009642	0.0195885900208129	0.991194420473019	14	106	response to light intensity	BP	0.458350576803792	BP response to light intensity	Pdensi_DN11848_c0_g1d5764, Pdensi_DN15461_c0_g1d214312, Pdensi_DN19131_c0_g1d218111, Pdensi_DN19864_c2_g1, Pdensi_DN21709_c0_g1d363217, Pdensi_DN22010_c1_g1, Pdensi_DN22528_c0_g1, Pdensi_DN22738_c1_g1, Pdensi_DN22939_c1_g1, Pdensi_DN24084_c1_g6, Pdensi_DN34717_c0_g1d147158, Pdensi_DN74732_c0_g1, Pdensi_GG_147646_c0_g1, Pdensi_GG_59998_c0_g1
GO:1990135	0.0196490754656205	0.999422761022758	2	3	flavonoid sulfotransferase activity	MF	0.458890122445663	MF flavonoid sulfotransferase activity	Pdensi_DN11481_c0_g1, Pdensi_DN20693_c0_g1
GO:0048826	0.0198881812499698	0.99797141027228	3	8	cotyledon morphogenesis	BP	0.463591236322966	BP cotyledon morphogenesis	Pdensi_DN12562_c0_g2, Pdensi_DN41846_c0_g1d93086, Pdensi_GG_26312_c0_g1
GO:0047496	0.0200693399887192	0.999403566219831	2	3	vesicle transport along microtubule	BP	0.466042003033497	BP vesicle transport along microtubule	Pdensi_DN29759_c0_g1d309377, Pdensi_DN9890_c0_g1d266193
GO:0099518	0.0200693399887192	0.999403566219831	2	3	vesicle cytoskeletal trafficking	BP	0.466042003033497	BP vesicle cytoskeletal trafficking	Pdensi_DN29759_c0_g1d309377, Pdensi_DN9890_c0_g1d266193
GO:0051097	0.0201388810921025	0.999400368071152	2	3	negative regulation of helicase activity	BP	0.466772818658354	BP negative regulation of helicase activity	Pdensi_DN10938_c0_g1d387493, Pdensi_DN19596_c0_g1
GO:0045338	0.020258217224528	0.996643159346691	4	15	farnesyl diphosphate metabolic process	BP	0.468253336345626	BP farnesyl diphosphate metabolic process	Pdensi_DN16375_c0_g1d278578, Pdensi_DN21573_c0_g1d221446, Pdensi_DN23220_c0_g1d128802, Pdensi_DN50364_c0_g1d160524
GO:2000282	0.020300989565178	0.999392888668142	2	3	regulation of cellular amino acid biosynthetic process	BP	0.468253336345626	BP regulation of cellular amino acid biosynthetic process	Pdensi_DN18400_c0_g3, Pdensi_DN35590_c0_g2
GO:0070574	0.0203173293316918	0.999392132907965	2	3	cadmium ion transmembrane transport	BP	0.468253336345626	BP cadmium ion transmembrane transport	Pdensi_DN19021_c0_g1d356802, Pdensi_DN39970_c2_g4
GO:0009650	0.0203601394348397	0.999390151196915	2	3	UV protection	BP	0.468359605273113	BP UV protection	Pdensi_DN21800_c0_g1d297021, Pdensi_DN3517_c0_g1d326930
GO:0016830	0.0206920801939082	0.990052500603897	16	127	carbon-carbon lyase activity	MF	0.475104110969116	MF carbon-carbon lyase activity	Pdensi_DN10692_c0_g1, Pdensi_DN13861_c0_g1, Pdensi_DN16603_c0_g1d215479, Pdensi_DN17068_c3_g2, Pdensi_DN17899_c0_g1d216510, Pdensi_DN19617_c2_g1, Pdensi_DN21180_c0_g1d220875, Pdensi_DN22417_c1_g2, Pdensi_DN22546_c0_g3, Pdensi_DN24839_c1_g1d556123, Pdensi_DN26680_c0_g1d229530, Pdensi_DN28396_c0_g1d141608, Pdensi_DN2993_c0_g1d1032, Pdensi_DN3517_c0_g1d326930, Pdensi_GG_149001_c1_g1, Pdensi_GG_17201…
GO:0071489	0.0207384669740965	0.996538692179044	4	15	cellular response to red or far red light	BP	0.475279146858687	BP cellular response to red or far red light	Pdensi_DN11848_c0_g1d5764, Pdensi_DN13233_c0_g2d339539, Pdensi_DN18276_c0_g1, Pdensi_DN37496_c0_g1d377271
GO:0005351	0.0209163092504532	0.993775269445867	7	40	carbohydrate:proton symporter activity	MF	0.477569586070403	MF carbohydrate:proton symporter activity	Pdensi_DN14253_c0_g1d179269, Pdensi_DN17464_c0_g1d529765, Pdensi_DN21784_c0_g4, Pdensi_DN21802_c0_g3, Pdensi_DN21862_c0_g1d221873, Pdensi_DN24001_c0_g2d225091, Pdensi_DN39771_c0_g2
GO:0005402	0.0209163092504532	0.993775269445867	7	40	carbohydrate:cation symporter activity	MF	0.477569586070403	MF carbohydrate:cation symporter activity	Pdensi_DN14253_c0_g1d179269, Pdensi_DN17464_c0_g1d529765, Pdensi_DN21784_c0_g4, Pdensi_DN21802_c0_g3, Pdensi_DN21862_c0_g1d221873, Pdensi_DN24001_c0_g2d225091, Pdensi_DN39771_c0_g2
GO:0048519	0.0211024676514138	0.983734678002994	106	1169	negative regulation of biological process	BP	0.48092445329737	BP negative regulation of biological process	Pdensi_DN10914_c0_g1d387447, Pdensi_DN10938_c0_g1d387493, Pdensi_DN11496_c0_g1d210701, Pdensi_DN11658_c0_g1, Pdensi_DN11809_c0_g1d175312, Pdensi_DN11871_c0_g1d458112, Pdensi_DN12213_c0_g1d389462, Pdensi_DN12359_c0_g1, Pdensi_DN12630_c0_g1d211812, Pdensi_DN12774_c0_g1d211866, Pdensi_DN13534_c0_g1d51910, Pdensi_DN13797_c0_g1d340595, Pdensi_DN14320_c1_g1, Pdensi_DN14895_c0_g1, Pdensi_DN14900_c0_g1d2…
GO:0009055	0.021393531487882	0.989670720988265	16	128	electron transfer activity	MF	0.486653227408017	MF electron transfer activity	Pdensi_DN14675_c0_g1d108192, Pdensi_DN15456_c1_g1d344623, Pdensi_DN16553_c1_g1d185039, Pdensi_DN16690_c0_g1d528169, Pdensi_DN20977_c0_g1d64168, Pdensi_DN24064_c0_g2d225065, Pdensi_DN24324_c0_g1, Pdensi_DN25365_c0_g1d23124, Pdensi_DN32681_c0_g1d505378, Pdensi_DN4173_c0_g1d448374, Pdensi_DN53360_c0_g1, Pdensi_DN7133_c0_g2, Pdensi_DN9306_c0_g1d265625, Pdensi_DN9506_c0_g1d333058, Pdensi_GG_140741_c0_…
GO:0009743	0.021494995527035	0.990229176321205	14	104	response to carbohydrate	BP	0.488055815105511	BP response to carbohydrate	Pdensi_DN10914_c0_g1d387447, Pdensi_DN11560_c0_g3, Pdensi_DN12562_c0_g2, Pdensi_DN184_c0_g1d324181, Pdensi_DN20745_c4_g3, Pdensi_DN22786_c1_g1d302012, Pdensi_DN24084_c1_g6, Pdensi_DN40133_c1_g5, Pdensi_DN40201_c0_g1d243089, Pdensi_DN41846_c0_g1d93086, Pdensi_GG_26312_c0_g1, Pdensi_GG_2636_c0_g1, Pdensi_GG_61773_c1_g1, Pdensi_GG_78411_c1_g1
GO:0009651	0.0215995333428593	0.985498193454982	47	463	response to salt stress	BP	0.489522880437704	BP response to salt stress	Pdensi_DN10914_c0_g1d387447, Pdensi_DN11560_c0_g3, Pdensi_DN13861_c0_g1, Pdensi_DN14735_c0_g1, Pdensi_DN15185_c1_g9, Pdensi_DN16481_c0_g1, Pdensi_DN18669_c0_g1d532211, Pdensi_DN18897_c0_g1d405778, Pdensi_DN18946_c0_g2, Pdensi_DN19025_c1_g3, Pdensi_DN19120_c1_g2, Pdensi_DN19247_c0_g1d286110, Pdensi_DN19569_c0_g6, Pdensi_DN19892_c1_g1d360735, Pdensi_DN20037_c1_g1, Pdensi_DN20053_c2_g3, Pdensi_DN205…
GO:0005984	0.0217180814678135	0.992213953953469	9	59	disaccharide metabolic process	BP	0.491301470252511	BP disaccharide metabolic process	Pdensi_DN13436_c0_g1, Pdensi_DN17743_c0_g1d282049, Pdensi_DN18386_c1_g2, Pdensi_DN19500_c3_g2, Pdensi_DN21590_c0_g1d65540, Pdensi_DN21948_c1_g4, Pdensi_DN22286_c0_g1d222491, Pdensi_GG_156213_c0_g1, Pdensi_GG_2636_c0_g1
GO:0065008	0.0220970947787312	0.983344446546517	89	980	regulation of biological quality	BP	0.498954841771681	BP regulation of biological quality	Pdensi_DN10072_c0_g1d386355, Pdensi_DN10158_c0_g1d266584, Pdensi_DN1041_c0_g1d203043, Pdensi_DN11575_c0_g1, Pdensi_DN11871_c0_g1d458112, Pdensi_DN11982_c0_g1d337024, Pdensi_DN12005_c0_g1d337285, Pdensi_DN12675_c0_g1d6600, Pdensi_DN13044_c0_g1d460723, Pdensi_DN13797_c0_g1d340595, Pdensi_DN14508_c0_g1d8354, Pdensi_DN14541_c0_g1d8394, Pdensi_DN14603_c0_g1d213535, Pdensi_DN14686_c0_g1, Pdensi_DN14741…
GO:0032269	0.022419845466086	0.990113594300469	13	93	negative regulation of cellular protein metabolic process	BP	0.505311994962649	BP negative regulation of cellular protein metabolic process	Pdensi_DN11496_c0_g1d210701, Pdensi_DN12213_c0_g1d389462, Pdensi_DN13797_c0_g1d340595, Pdensi_DN14895_c0_g1, Pdensi_DN17475_c0_g1d216190, Pdensi_DN19384_c0_g1d407766, Pdensi_DN19591_c0_g2d359413, Pdensi_DN19991_c0_g1, Pdensi_DN20163_c0_g1d62509, Pdensi_DN4636_c0_g1d205709, Pdensi_DN6277_c0_g1d46369, Pdensi_DN8487_c0_g1d264678, Pdensi_GG_111954_c0_g1
GO:0006323	0.0224789859116521	0.994077016689131	6	29	DNA packaging	BP	0.505715314243609	BP DNA packaging	Pdensi_DN15027_c0_g1d213970, Pdensi_DN19813_c1_g2, Pdensi_DN21939_c0_g1d495869, Pdensi_DN24241_c0_g1, Pdensi_DN25252_c1_g7, Pdensi_DN30837_c0_g1d143857
GO:2000243	0.0227683559773928	0.990763712090623	11	75	positive regulation of reproductive process	BP	0.511287202635189	BP positive regulation of reproductive process	Pdensi_DN18561_c3_g1, Pdensi_DN21747_c0_g2d221742, Pdensi_DN22621_c1_g1, Pdensi_DN22672_c1_g1, Pdensi_DN22737_c0_g1d223194, Pdensi_DN25070_c0_g1d226785, Pdensi_DN25687_c1_g1, Pdensi_DN26680_c0_g1d229530, Pdensi_GG_18974_c1_g1, Pdensi_GG_32521_c0_g1, Pdensi_GG_84135_c0_g1
GO:0034637	0.0234096227997477	0.987130599005215	22	186	cellular carbohydrate biosynthetic process	BP	0.524726481074418	BP cellular carbohydrate biosynthetic process	Pdensi_DN11511_c0_g1, Pdensi_DN13436_c0_g1, Pdensi_DN16094_c0_g1d346425, Pdensi_DN17725_c0_g2, Pdensi_DN19500_c3_g2, Pdensi_DN20215_c2_g1, Pdensi_DN20834_c0_g1, Pdensi_DN21948_c1_g4, Pdensi_DN22105_c0_g1d299099, Pdensi_DN23914_c0_g1d497570, Pdensi_DN24215_c0_g1d71642, Pdensi_DN24678_c1_g6, Pdensi_DN26873_c0_g3, Pdensi_DN38396_c0_g1d150334, Pdensi_DN38499_c1_g1, Pdensi_DN38678_c0_g1d510642, Pdensi…
GO:0007389	0.0235389663034935	0.986490572797314	25	224	pattern specification process	BP	0.526662893881632	BP pattern specification process	Pdensi_DN11895_c0_g1, Pdensi_DN12603_c0_g1d105849, Pdensi_DN12681_c0_g1d338362, Pdensi_DN15327_c0_g1, Pdensi_DN16862_c0_g1d349117, Pdensi_DN17299_c0_g1d280926, Pdensi_DN17848_c0_g1d476052, Pdensi_DN18847_c0_g2, Pdensi_DN19638_c0_g1d287697, Pdensi_DN19849_c0_g1d219045, Pdensi_DN20372_c1_g1, Pdensi_DN20373_c2_g4, Pdensi_DN20680_c0_g1d291823, Pdensi_DN21644_c0_g1, Pdensi_DN22455_c0_g2d543632, Pdensi…
GO:0004031	0.0240982158651977	0.997351439547524	3	8	aldehyde oxidase activity	MF	0.535973779583594	MF aldehyde oxidase activity	Pdensi_GG_149734_c0_g1, Pdensi_GG_18987_c0_g1, Pdensi_GG_30920_c0_g1
GO:0016623	0.0240982158651977	0.997351439547524	3	8	oxidoreductase activity, acting on the aldehyde or oxo group of donors, oxygen as acceptor	MF	0.535973779583594	MF oxidoreductase activity, acting on the aldehyde or oxo group of donors, oxygen as acceptor	Pdensi_GG_149734_c0_g1, Pdensi_GG_18987_c0_g1, Pdensi_GG_30920_c0_g1
GO:0010025	0.0241299670769223	0.992639746967984	7	38	wax biosynthetic process	BP	0.535973779583594	BP wax biosynthetic process	Pdensi_DN13861_c0_g1, Pdensi_DN16858_c0_g3, Pdensi_DN17899_c0_g1d216510, Pdensi_DN24954_c0_g1d305220, Pdensi_DN41763_c0_g1d320038, Pdensi_DN5177_c0_g1, Pdensi_GG_13995_c0_g1
GO:0010166	0.0241299670769223	0.992639746967984	7	38	wax metabolic process	BP	0.535973779583594	BP wax metabolic process	Pdensi_DN13861_c0_g1, Pdensi_DN16858_c0_g3, Pdensi_DN17899_c0_g1d216510, Pdensi_DN24954_c0_g1d305220, Pdensi_DN41763_c0_g1d320038, Pdensi_DN5177_c0_g1, Pdensi_GG_13995_c0_g1
GO:0022890	0.0242686625630817	0.985553510864926	28	255	inorganic cation transmembrane transporter activity	MF	0.538079695634621	MF inorganic cation transmembrane transporter activity	Pdensi_DN10072_c0_g1d386355, Pdensi_DN104174_c0_g1, Pdensi_DN11351_c0_g1, Pdensi_DN12675_c0_g1d6600, Pdensi_DN14541_c0_g1d8394, Pdensi_DN15461_c0_g1d214312, Pdensi_DN17735_c0_g1d12535, Pdensi_DN17735_c0_g2, Pdensi_DN19021_c0_g1d356802, Pdensi_DN19486_c0_g1d287099, Pdensi_DN21483_c0_g2, Pdensi_DN21984_c0_g1d297873, Pdensi_DN22135_c0_g1d222216, Pdensi_DN22260_c0_g1d222431, Pdensi_DN22622_c0_g2, Pde…
GO:0045934	0.024477816009501	0.984625473613625	34	324	negative regulation of nucleobase-containing compound metabolic process	BP	0.54088804105625	BP negative regulation of nucleobase-containing compound metabolic process	Pdensi_DN11658_c0_g1, Pdensi_DN11809_c0_g1d175312, Pdensi_DN14320_c1_g1, Pdensi_DN15027_c0_g1d213970, Pdensi_DN15813_c0_g1d277189, Pdensi_DN16480_c0_g1d278865, Pdensi_DN16481_c0_g1d278696, Pdensi_DN17780_c0_g1, Pdensi_DN18248_c0_g1d403725, Pdensi_DN18400_c0_g3, Pdensi_DN19813_c1_g2, Pdensi_DN19892_c1_g1d360735, Pdensi_DN19991_c0_g1, Pdensi_DN20044_c0_g1d289250, Pdensi_DN20044_c0_g2, Pdensi_DN2068…
GO:0019887	0.0244835545865932	0.990456937916608	10	68	protein kinase regulator activity	MF	0.54088804105625	MF protein kinase regulator activity	Pdensi_DN12774_c0_g1d211866, Pdensi_DN14259_c0_g1, Pdensi_DN15133_c0_g1d466015, Pdensi_DN17385_c0_g1d57185, Pdensi_DN18055_c1_g1, Pdensi_DN20163_c0_g1d62509, Pdensi_DN20715_c0_g1, Pdensi_DN25445_c0_g1, Pdensi_DN32909_c0_g1d199954, Pdensi_DN8410_c0_g1d170709
GO:0009624	0.0249456899423793	0.99024698225401	10	68	response to nematode	BP	0.549091018678885	BP response to nematode	Pdensi_DN13327_c0_g2, Pdensi_DN15461_c0_g1d214312, Pdensi_DN17975_c0_g1d476518, Pdensi_DN21097_c0_g7, Pdensi_DN22939_c1_g1, Pdensi_DN34717_c0_g1d147158, Pdensi_DN39478_c1_g3, Pdensi_DN40101_c2_g1, Pdensi_GG_125392_c2_g1, Pdensi_GG_147646_c0_g1
GO:0030244	0.0249891300479595	0.990865211202459	9	55	cellulose biosynthetic process	BP	0.549091018678885	BP cellulose biosynthetic process	Pdensi_DN16094_c0_g1d346425, Pdensi_DN20834_c0_g1, Pdensi_DN22105_c0_g1d299099, Pdensi_DN24215_c0_g1d71642, Pdensi_GG_133971_c0_g1, Pdensi_GG_139694_c0_g1, Pdensi_GG_143379_c0_g1, Pdensi_GG_152243_c0_g1, Pdensi_GG_61568_c1_g1
GO:1901570	0.024989216900972	0.991549362731648	8	46	fatty acid derivative biosynthetic process	BP	0.549091018678885	BP fatty acid derivative biosynthetic process	Pdensi_DN13861_c0_g1, Pdensi_DN16858_c0_g3, Pdensi_DN17495_c0_g1, Pdensi_DN17899_c0_g1d216510, Pdensi_DN24954_c0_g1d305220, Pdensi_DN41763_c0_g1d320038, Pdensi_DN5177_c0_g1, Pdensi_GG_13995_c0_g1
GO:0004650	0.0251074960310944	0.994233293872716	5	23	polygalacturonase activity	MF	0.550703056953932	MF polygalacturonase activity	Pdensi_DN23680_c0_g1d130428, Pdensi_DN24073_c0_g2, Pdensi_DN38241_c0_g1, Pdensi_DN38645_c0_g6, Pdensi_GG_122874_c0_g1
GO:0031507	0.0251874192181112	0.997061142630705	3	9	heterochromatin assembly	BP	0.550906522580635	BP heterochromatin assembly	Pdensi_DN14750_c0_g1, Pdensi_DN22208_c0_g1, Pdensi_DN39903_c0_g1
GO:0004170	0.0252964988347523	0.998806643277997	2	4	dUTP diphosphatase activity	MF	0.550906522580635	MF dUTP diphosphatase activity	Pdensi_DN22961_c0_g2d546367, Pdensi_GG_10430_c0_g1
GO:0046080	0.0252964988347523	0.998806643277997	2	4	dUTP metabolic process	BP	0.550906522580635	BP dUTP metabolic process	Pdensi_DN22961_c0_g2d546367, Pdensi_GG_10430_c0_g1
GO:0046081	0.0252964988347523	0.998806643277997	2	4	dUTP catabolic process	BP	0.550906522580635	BP dUTP catabolic process	Pdensi_DN22961_c0_g2d546367, Pdensi_GG_10430_c0_g1
GO:0033383	0.0254312657406998	0.99542024743184	4	16	geranyl diphosphate metabolic process	BP	0.552643179817765	BP geranyl diphosphate metabolic process	Pdensi_DN17034_c1_g1d472675, Pdensi_DN22265_c1_g1, Pdensi_DN23220_c0_g1d128802, Pdensi_DN50364_c0_g1d160524
GO:0005938	0.0254663890871085	0.994094688057984	5	24	cell cortex	CC	0.552643179817765	CC cell cortex	Pdensi_DN13157_c0_g1, Pdensi_DN21522_c0_g5, Pdensi_DN23531_c1_g1, Pdensi_DN30943_c0_g1d83233, Pdensi_DN580_c0_g1d164215
GO:0051248	0.0255917064807523	0.988493973290133	13	95	negative regulation of protein metabolic process	BP	0.554381472015024	BP negative regulation of protein metabolic process	Pdensi_DN11496_c0_g1d210701, Pdensi_DN12213_c0_g1d389462, Pdensi_DN13797_c0_g1d340595, Pdensi_DN14895_c0_g1, Pdensi_DN17475_c0_g1d216190, Pdensi_DN19384_c0_g1d407766, Pdensi_DN19591_c0_g2d359413, Pdensi_DN19991_c0_g1, Pdensi_DN20163_c0_g1d62509, Pdensi_DN4636_c0_g1d205709, Pdensi_DN6277_c0_g1d46369, Pdensi_DN8487_c0_g1d264678, Pdensi_GG_111954_c0_g1
GO:0005543	0.0259929151004878	0.987150502325225	16	128	phospholipid binding	MF	0.56173632663888	MF phospholipid binding	Pdensi_DN10914_c0_g1d387447, Pdensi_DN12359_c0_g1, Pdensi_DN14686_c0_g1, Pdensi_DN19443_c1_g2, Pdensi_DN19842_c0_g1d360987, Pdensi_DN22079_c0_g2d541921, Pdensi_DN22621_c1_g1, Pdensi_DN22672_c1_g1, Pdensi_DN22737_c0_g1d223194, Pdensi_DN22786_c1_g1, Pdensi_DN6119_c0_g1, Pdensi_GG_100381_c0_g1, Pdensi_GG_134937_c0_g1, Pdensi_GG_18974_c1_g1, Pdensi_GG_84135_c0_g1, Pdensi_GG_91739_c1_g1
GO:0042575	0.0260228556831322	0.993931062788106	5	24	DNA polymerase complex	CC	0.56173632663888	CC DNA polymerase complex	Pdensi_DN14750_c0_g1, Pdensi_DN17542_c0_g1d474704, Pdensi_DN21912_c0_g1, Pdensi_DN22203_c0_g1, Pdensi_DN23531_c3_g2
GO:0016538	0.0261498721593499	0.991831535479024	7	41	cyclin-dependent protein serine/threonine kinase regulator activity	MF	0.562954543121663	MF cyclin-dependent protein serine/threonine kinase regulator activity	Pdensi_DN14259_c0_g1, Pdensi_DN17385_c0_g1d57185, Pdensi_DN18055_c1_g1, Pdensi_DN20715_c0_g1, Pdensi_DN25445_c0_g1, Pdensi_DN32909_c0_g1d199954, Pdensi_DN8410_c0_g1d170709
GO:0010234	0.0261711189608799	0.99874223218602	2	4	anther wall tapetum cell fate specification	BP	0.562954543121663	BP anther wall tapetum cell fate specification	Pdensi_DN22219_c2_g1, Pdensi_DN22219_c2_g2
GO:1902183	0.026548160565607	0.995154484816099	4	16	regulation of shoot apical meristem development	BP	0.570064792810696	BP regulation of shoot apical meristem development	Pdensi_DN11895_c0_g1, Pdensi_DN19136_c1_g1d482359, Pdensi_DN19424_c0_g1d61094, Pdensi_DN20277_c0_g3d489911
GO:0010629	0.0265985983511156	0.9817367389396	49	497	negative regulation of gene expression	BP	0.570149325844455	BP negative regulation of gene expression	Pdensi_DN11658_c0_g1, Pdensi_DN11809_c0_g1d175312, Pdensi_DN13797_c0_g1d340595, Pdensi_DN14320_c1_g1, Pdensi_DN14895_c0_g1, Pdensi_DN14900_c0_g1d275032, Pdensi_DN15027_c0_g1d213970, Pdensi_DN15813_c0_g1d277189, Pdensi_DN16431_c0_g1d527718, Pdensi_DN16481_c0_g1d278696, Pdensi_DN16549_c0_g1d348219, Pdensi_DN17475_c0_g1d216190, Pdensi_DN17780_c0_g1, Pdensi_DN18248_c0_g1d403725, Pdensi_DN18400_c0_g3,…
GO:0040020	0.0267095708328197	0.996811182147693	3	9	regulation of meiotic nuclear division	BP	0.57058133592883	BP regulation of meiotic nuclear division	Pdensi_DN16510_c0_g1, Pdensi_DN17685_c0_g1d475159, Pdensi_GG_32521_c0_g1
GO:0047429	0.0267118250406287	0.995061884932108	4	17	nucleoside-triphosphate diphosphatase activity	MF	0.57058133592883	MF nucleoside-triphosphate diphosphatase activity	Pdensi_DN22961_c0_g2d546367, Pdensi_DN47344_c0_g1d249493, Pdensi_GG_10430_c0_g1, Pdensi_GG_11747_c1_g1
GO:0015035	0.0269280922382425	0.989348483146936	10	67	protein disulfide oxidoreductase activity	MF	0.57393561054422	MF protein disulfide oxidoreductase activity	Pdensi_DN16690_c0_g1d528169, Pdensi_DN16717_c0_g1d528332, Pdensi_DN17935_c0_g1d476234, Pdensi_DN20977_c0_g1d64168, Pdensi_DN21440_c0_g4, Pdensi_DN21659_c0_g1d221623, Pdensi_DN24064_c0_g2d225065, Pdensi_DN32681_c0_g1d505378, Pdensi_DN4173_c0_g1d448374, Pdensi_GG_140741_c0_g1
GO:0003978	0.026962475464764	0.996769074000071	3	9	UDP-glucose 4-epimerase activity	MF	0.57393561054422	MF UDP-glucose 4-epimerase activity	Pdensi_DN20359_c3_g6, Pdensi_DN24678_c1_g6, Pdensi_DN6471_c0_g1d206985
GO:0009893	0.0273004075310057	0.979786816593568	74	802	positive regulation of metabolic process	BP	0.580121831434421	BP positive regulation of metabolic process	Pdensi_DN10759_c0_g1d334935, Pdensi_DN11496_c0_g1d210701, Pdensi_DN11521_c0_g1d336257, Pdensi_DN11635_c0_g1d210913, Pdensi_DN12183_c0_g1d211347, Pdensi_DN12562_c0_g2, Pdensi_DN12630_c0_g1d211812, Pdensi_DN13570_c0_g1d340125, Pdensi_DN14259_c0_g1, Pdensi_DN14344_c0_g1d463866, Pdensi_DN14863_c0_g1d342967, Pdensi_DN15027_c0_g1d213970, Pdensi_DN15055_c0_g1d181160, Pdensi_DN15429_c0_g1, Pdensi_DN15548…
GO:0042592	0.0275110732377887	0.980844860521633	52	534	homeostatic process	BP	0.583586970533785	BP homeostatic process	Pdensi_DN10072_c0_g1d386355, Pdensi_DN1041_c0_g1d203043, Pdensi_DN11871_c0_g1d458112, Pdensi_DN12005_c0_g1d337285, Pdensi_DN12675_c0_g1d6600, Pdensi_DN14541_c0_g1d8394, Pdensi_DN15194_c0_g1d343911, Pdensi_DN15461_c0_g1d214312, Pdensi_DN16524_c0_g1d279098, Pdensi_DN16690_c0_g1d528169, Pdensi_DN17406_c0_g1d350753, Pdensi_DN17735_c0_g1d12535, Pdensi_DN17935_c0_g1d476234, Pdensi_DN19021_c0_g1d356802,…
GO:0008447	0.0276338957716604	0.998420561307871	2	5	L-ascorbate oxidase activity	MF	0.584416918927328	MF L-ascorbate oxidase activity	Pdensi_DN24254_c0_g1d71533, Pdensi_DN37294_c0_g1d569935
GO:2001251	0.0276455275244964	0.989006870657088	10	68	negative regulation of chromosome organization	BP	0.584416918927328	BP negative regulation of chromosome organization	Pdensi_DN10938_c0_g1d387493, Pdensi_DN11496_c0_g1d210701, Pdensi_DN12213_c0_g1d389462, Pdensi_DN13534_c0_g1d51910, Pdensi_DN15027_c0_g1d213970, Pdensi_DN19813_c1_g2, Pdensi_DN21939_c0_g1d495869, Pdensi_DN4636_c0_g1d205709, Pdensi_DN6277_c0_g1d46369, Pdensi_DN8581_c0_g1d47789
GO:1901136	0.0283552117109667	0.989335283921521	9	60	carbohydrate derivative catabolic process	BP	0.598387694988232	BP carbohydrate derivative catabolic process	Pdensi_DN14230_c0_g3, Pdensi_DN17226_c0_g1d57101, Pdensi_DN21911_c0_g1d19842, Pdensi_DN22286_c0_g1d222491, Pdensi_DN22961_c0_g2d546367, Pdensi_DN37381_c0_g1d240517, Pdensi_DN47344_c0_g1d249493, Pdensi_GG_10430_c0_g1, Pdensi_GG_11747_c1_g1
GO:0031111	0.0284571620861147	0.998568122128872	2	4	negative regulation of microtubule polymerization or depolymerization	BP	0.599507327040984	BP negative regulation of microtubule polymerization or depolymerization	Pdensi_DN10914_c0_g1d387447, Pdensi_DN19991_c0_g1
GO:0048029	0.028570323431666	0.990006009978622	8	51	monosaccharide binding	MF	0.600858894675225	MF monosaccharide binding	Pdensi_DN10769_c0_g1d267536, Pdensi_DN14603_c0_g1d213535, Pdensi_DN15407_c0_g1d182088, Pdensi_DN21992_c0_g1d124522, Pdensi_DN26776_c0_g1d430395, Pdensi_DN27282_c0_g1d430792, Pdensi_DN43601_c0_g1d37416, Pdensi_GG_41910_c0_g1
GO:0016567	0.0286647424560424	0.979713560837522	56	574	protein ubiquitination	BP	0.601812341187562	BP protein ubiquitination	Pdensi_DN14124_c0_g2d273413, Pdensi_DN16039_c0_g1, Pdensi_DN16260_c0_g1d215108, Pdensi_DN16480_c0_g1d278865, Pdensi_DN16481_c0_g1, Pdensi_DN16570_c0_g1, Pdensi_DN16724_c0_g3, Pdensi_DN16991_c0_g1d472491, Pdensi_DN17072_c0_g1, Pdensi_DN17448_c0_g1, Pdensi_DN18334_c0_g1d58900, Pdensi_DN18506_c0_g2, Pdensi_DN18938_c0_g1, Pdensi_DN19571_c0_g1, Pdensi_DN19799_c1_g2, Pdensi_DN19799_c1_g2d360352, Pdensi…
GO:0009641	0.0287958356425967	0.996345831167386	3	10	shade avoidance	BP	0.603531180878425	BP shade avoidance	Pdensi_DN19112_c1_g1d285936, Pdensi_DN22528_c0_g1, Pdensi_GG_102419_c0_g1
GO:0010231	0.0289143679759845	0.996438680098375	3	9	maintenance of seed dormancy	BP	0.603950708268391	BP maintenance of seed dormancy	Pdensi_DN104174_c0_g1, Pdensi_DN21483_c0_g2, Pdensi_DN21984_c0_g1d297873
GO:0097437	0.0289143679759845	0.996438680098375	3	9	maintenance of dormancy	BP	0.603950708268391	BP maintenance of dormancy	Pdensi_DN104174_c0_g1, Pdensi_DN21483_c0_g2, Pdensi_DN21984_c0_g1d297873
GO:0009742	0.0292744945869704	0.988952137735123	9	58	brassinosteroid mediated signaling pathway	BP	0.610432956004837	BP brassinosteroid mediated signaling pathway	Pdensi_DN15132_c1_g3, Pdensi_DN19112_c1_g1d285936, Pdensi_DN2150_c0_g1d165343, Pdensi_DN25915_c0_g2, Pdensi_DN7888_c0_g1d170051, Pdensi_DN9799_c0_g1, Pdensi_DN9933_c0_g1d172540, Pdensi_GG_58775_c0_g1, Pdensi_GG_74079_c0_g1
GO:0061392	0.0296671251014877	0.998472664238322	2	4	regulation of transcription from RNA polymerase II promoter in response to osmotic stress	BP	0.615728282176212	BP regulation of transcription from RNA polymerase II promoter in response to osmotic stress	Pdensi_DN20570_c0_g1, Pdensi_DN45607_c0_g1d156537
GO:0061416	0.0296671251014877	0.998472664238322	2	4	regulation of transcription from RNA polymerase II promoter in response to salt stress	BP	0.615728282176212	BP regulation of transcription from RNA polymerase II promoter in response to salt stress	Pdensi_DN20570_c0_g1, Pdensi_DN45607_c0_g1d156537
GO:0008126	0.0297293159651185	0.998467696922457	2	4	acetylesterase activity	MF	0.615728282176212	MF acetylesterase activity	Pdensi_DN19936_c1_g2, Pdensi_GG_21510_c0_g1
GO:0034338	0.0297293159651185	0.998467696922457	2	4	short-chain carboxylesterase activity	MF	0.615728282176212	MF short-chain carboxylesterase activity	Pdensi_DN19936_c1_g2, Pdensi_GG_21510_c0_g1
GO:0031176	0.0300054530468486	0.998445569833177	2	4	endo-1,4-beta-xylanase activity	MF	0.620399426319411	MF endo-1,4-beta-xylanase activity	Pdensi_GG_100908_c0_g1, Pdensi_GG_106765_c0_g1
GO:0006749	0.0302293536401822	0.990225918567038	7	43	glutathione metabolic process	BP	0.623976607714267	BP glutathione metabolic process	Pdensi_DN15855_c0_g1d468400, Pdensi_DN16319_c0_g1d111066, Pdensi_DN19298_c2_g1, Pdensi_DN19659_c1_g2d359623, Pdensi_DN20193_c0_g2, Pdensi_DN21723_c0_g1d420031, Pdensi_DN23583_c3_g1
GO:0046246	0.0303988244315759	0.992572422154508	5	25	terpene biosynthetic process	BP	0.626420145135382	BP terpene biosynthetic process	Pdensi_DN17034_c1_g1d472675, Pdensi_DN22265_c1_g1, Pdensi_DN22808_c3_g2, Pdensi_DN24439_c2_g1, Pdensi_GG_80104_c0_g1
GO:0050826	0.0315027584970858	0.992228742664108	5	25	response to freezing	BP	0.648079399216055	BP response to freezing	Pdensi_DN16222_c0_g1d347070, Pdensi_DN20834_c0_g1, Pdensi_DN32900_c0_g1d312258, Pdensi_DN34732_c1_g1, Pdensi_DN39093_c0_g2
GO:0006813	0.0317367929022932	0.98706382401263	10	70	potassium ion transport	BP	0.650295645947503	BP potassium ion transport	Pdensi_DN11351_c0_g1, Pdensi_DN12675_c0_g1d6600, Pdensi_DN17735_c0_g1d12535, Pdensi_DN19486_c0_g1d287099, Pdensi_DN22260_c0_g1d222431, Pdensi_DN22622_c0_g2, Pdensi_DN22841_c1_g2, Pdensi_DN25686_c0_g3, Pdensi_DN40298_c1_g1, Pdensi_DN8726_c0_g1d208786
GO:0080043	0.0317696021468522	0.98869065260777	8	49	quercetin 3-O-glucosyltransferase activity	MF	0.650295645947503	MF quercetin 3-O-glucosyltransferase activity	Pdensi_DN14735_c0_g1, Pdensi_DN18705_c0_g1d217585, Pdensi_DN20037_c1_g1, Pdensi_DN25758_c2_g1, Pdensi_DN25789_c1_g2, Pdensi_DN28247_c0_g2, Pdensi_DN34854_c1_g1, Pdensi_DN38801_c0_g1d90377
GO:0080044	0.0317696021468522	0.98869065260777	8	49	quercetin 7-O-glucosyltransferase activity	MF	0.650295645947503	MF quercetin 7-O-glucosyltransferase activity	Pdensi_DN14735_c0_g1, Pdensi_DN18705_c0_g1d217585, Pdensi_DN20037_c1_g1, Pdensi_DN25758_c2_g1, Pdensi_DN25789_c1_g2, Pdensi_DN28247_c0_g2, Pdensi_DN34854_c1_g1, Pdensi_DN38801_c0_g1d90377
GO:0009574	0.0318860384342965	0.995788002545381	3	10	preprophase band	CC	0.651591195404849	CC preprophase band	Pdensi_DN13628_c0_g1d462025, Pdensi_DN14609_c0_g1d8569, Pdensi_DN26559_c0_g1d77557
GO:0045763	0.0319628204783118	0.998285411445689	2	4	negative regulation of cellular amino acid metabolic process	BP	0.652073447395309	BP negative regulation of cellular amino acid metabolic process	Pdensi_DN18400_c0_g3, Pdensi_DN35590_c0_g2
GO:0009394	0.0320950592916466	0.993655151433885	4	18	2'-deoxyribonucleotide metabolic process	BP	0.652599538930148	BP 2'-deoxyribonucleotide metabolic process	Pdensi_DN22961_c0_g2d546367, Pdensi_DN47344_c0_g1d249493, Pdensi_GG_10430_c0_g1, Pdensi_GG_11747_c1_g1
GO:0019692	0.0320950592916466	0.993655151433885	4	18	deoxyribose phosphate metabolic process	BP	0.652599538930148	BP deoxyribose phosphate metabolic process	Pdensi_DN22961_c0_g2d546367, Pdensi_DN47344_c0_g1d249493, Pdensi_GG_10430_c0_g1, Pdensi_GG_11747_c1_g1
GO:0055085	0.0323753613369214	0.975915968485988	72	785	transmembrane transport	BP	0.657209114821181	BP transmembrane transport	Pdensi_DN104174_c0_g1, Pdensi_DN11351_c0_g1, Pdensi_DN12675_c0_g1d6600, Pdensi_DN13866_c1_g1d523197, Pdensi_DN14253_c0_g1d179269, Pdensi_DN15403_c1_g1, Pdensi_DN15461_c0_g1d214312, Pdensi_DN15586_c0_g3d276568, Pdensi_DN16039_c0_g1, Pdensi_DN16322_c0_g2d347333, Pdensi_DN16689_c0_g1d215464, Pdensi_DN17299_c0_g1d280926, Pdensi_DN17406_c0_g1d350753, Pdensi_DN17975_c0_g1d476518, Pdensi_DN18556_c0_g1d5…
GO:0005770	0.0327952730000211	0.986581708352596	10	68	late endosome	CC	0.664632797112824	CC late endosome	Pdensi_DN12675_c0_g1d6600, Pdensi_DN15461_c0_g1d214312, Pdensi_DN19991_c0_g1, Pdensi_DN22622_c0_g2, Pdensi_DN22939_c1_g1, Pdensi_DN34717_c0_g1d147158, Pdensi_DN40298_c1_g1, Pdensi_DN6625_c0_g1d262914, Pdensi_DN8726_c0_g1d208786, Pdensi_GG_147646_c0_g1
GO:1902290	0.0328630308248032	0.995606826625734	3	10	positive regulation of defense response to oomycetes	BP	0.66490696525233	BP positive regulation of defense response to oomycetes	Pdensi_DN16431_c0_g1d527718, Pdensi_DN19000_c0_g1d406312, Pdensi_DN20488_c0_g1d491072
GO:0045787	0.0331937619455408	0.98506044058652	12	88	positive regulation of cell cycle	BP	0.670492117321706	BP positive regulation of cell cycle	Pdensi_DN14259_c0_g1, Pdensi_DN17385_c0_g1d57185, Pdensi_DN18055_c1_g1, Pdensi_DN20715_c0_g1, Pdensi_DN25445_c0_g1, Pdensi_DN32608_c0_g1d199694, Pdensi_DN32909_c0_g1d199954, Pdensi_DN39903_c0_g1, Pdensi_DN4636_c0_g1d205709, Pdensi_DN8410_c0_g1d170709, Pdensi_GG_32521_c0_g1, Pdensi_GG_93509_c0_g1
GO:0009821	0.0333250828811399	0.995520355864465	3	10	alkaloid biosynthetic process	BP	0.67203756777246	BP alkaloid biosynthetic process	Pdensi_DN13267_c0_g2d339581, Pdensi_DN31960_c0_g1d311431, Pdensi_GG_136464_c0_g1
GO:0048509	0.0335662671513531	0.984260605049315	13	103	regulation of meristem development	BP	0.675789821909262	BP regulation of meristem development	Pdensi_DN11895_c0_g1, Pdensi_DN13937_c0_g1d178830, Pdensi_DN18755_c0_g1d355401, Pdensi_DN19136_c1_g1d482359, Pdensi_DN19424_c0_g1d61094, Pdensi_DN19842_c0_g1d360987, Pdensi_DN20277_c0_g3d489911, Pdensi_DN21317_c0_g1d294644, Pdensi_DN22786_c1_g1, Pdensi_DN39903_c0_g1, Pdensi_DN4636_c0_g1d205709, Pdensi_GG_3689_c1_g1, Pdensi_GG_91739_c1_g1
GO:0090627	0.033673461653985	0.986148713798825	10	69	plant epidermal cell differentiation	BP	0.676836579245098	BP plant epidermal cell differentiation	Pdensi_DN11589_c0_g1, Pdensi_DN14568_c0_g1, Pdensi_DN19025_c1_g4, Pdensi_DN26347_c0_g1, Pdensi_DN32909_c0_g1d199954, Pdensi_DN3333_c0_g1, Pdensi_DN34732_c1_g1, Pdensi_DN37196_c2_g1, Pdensi_DN6277_c0_g1d46369, Pdensi_GG_3300_c0_g1
GO:0000278	0.0339024110151137	0.98605077914803	10	68	mitotic cell cycle	BP	0.680323177506235	BP mitotic cell cycle	Pdensi_DN12166_c0_g1d337469, Pdensi_DN17385_c0_g1d57185, Pdensi_DN20715_c0_g1, Pdensi_DN21836_c1_g2, Pdensi_DN23531_c3_g2, Pdensi_DN25445_c0_g1, Pdensi_DN32909_c0_g1d199954, Pdensi_DN37575_c0_g1d509709, Pdensi_DN8410_c0_g1d170709, Pdensi_GG_20380_c0_g1
GO:0042304	0.0344301839768429	0.992983504466556	4	19	regulation of fatty acid biosynthetic process	BP	0.687439274157526	BP regulation of fatty acid biosynthetic process	Pdensi_DN16505_c1_g1d279192, Pdensi_DN18506_c0_g2, Pdensi_DN4636_c0_g1d205709, Pdensi_GG_57871_c0_g1
GO:0051129	0.034436161656676	0.98279219351572	15	122	negative regulation of cellular component organization	BP	0.687439274157526	BP negative regulation of cellular component organization	Pdensi_DN10914_c0_g1d387447, Pdensi_DN10938_c0_g1d387493, Pdensi_DN11496_c0_g1d210701, Pdensi_DN12213_c0_g1d389462, Pdensi_DN12774_c0_g1d211866, Pdensi_DN13534_c0_g1d51910, Pdensi_DN15027_c0_g1d213970, Pdensi_DN15133_c0_g1d466015, Pdensi_DN16510_c0_g1, Pdensi_DN19813_c1_g2, Pdensi_DN19991_c0_g1, Pdensi_DN21939_c0_g1d495869, Pdensi_DN4636_c0_g1d205709, Pdensi_DN6277_c0_g1d46369, Pdensi_DN8581_c0_g…
GO:0009631	0.0344701156319617	0.989759117476044	6	35	cold acclimation	BP	0.687439274157526	BP cold acclimation	Pdensi_DN15782_c0_g2d468050, Pdensi_DN22079_c0_g2d541921, Pdensi_DN24097_c0_g1d71155, Pdensi_DN25567_c0_g2, Pdensi_DN26165_c1_g2, Pdensi_GG_37273_c0_g1
GO:0016701	0.0344812946421074	0.987456214604904	8	53	oxidoreductase activity, acting on single donors with incorporation of molecular oxygen	MF	0.687439274157526	MF oxidoreductase activity, acting on single donors with incorporation of molecular oxygen	Pdensi_DN14965_c0_g1d465570, Pdensi_DN15119_c0_g1d395319, Pdensi_DN16904_c0_g1d185559, Pdensi_DN19975_c0_g1d288637, Pdensi_DN22547_c0_g1d20905, Pdensi_DN26360_c0_g1d560098, Pdensi_DN27720_c1_g1, Pdensi_DN40370_c0_g1d91729
GO:0016843	0.0345382502496399	0.993149547817399	4	16	amine-lyase activity	MF	0.687456958296811	MF amine-lyase activity	Pdensi_DN20825_c0_g1d292675, Pdensi_DN3015_c0_g1d1085, Pdensi_DN6669_c0_g1d2597, Pdensi_GG_34823_c0_g1
GO:0010168	0.034639681382344	0.99805715138877	2	4	ER body	CC	0.688358401019318	CC ER body	Pdensi_DN14541_c0_g1d8394, Pdensi_DN23589_c3_g1
GO:0030705	0.0352791999483768	0.992954950809703	4	16	cytoskeleton-dependent intracellular transport	BP	0.69993247664571	BP cytoskeleton-dependent intracellular transport	Pdensi_DN13157_c0_g1, Pdensi_DN15654_c0_g1, Pdensi_DN29759_c0_g1d309377, Pdensi_DN9890_c0_g1d266193
GO:0034486	0.03570719450543	0.997963207923872	2	4	vacuolar transmembrane transport	BP	0.707279340599479	BP vacuolar transmembrane transport	Pdensi_DN18556_c0_g1d59326, Pdensi_DN24084_c1_g6
GO:0071472	0.0361937593233694	0.990777874539915	5	24	cellular response to salt stress	BP	0.715760779135212	BP cellular response to salt stress	Pdensi_DN10914_c0_g1d387447, Pdensi_DN20504_c0_g2d291341, Pdensi_DN20570_c0_g1, Pdensi_DN45607_c0_g1d156537, Pdensi_GG_79065_c2_g1
GO:0042537	0.0363987024947568	0.984062742340589	11	79	benzene-containing compound metabolic process	BP	0.718654575343338	BP benzene-containing compound metabolic process	Pdensi_DN16286_c0_g4, Pdensi_DN18672_c0_g1d217489, Pdensi_DN19025_c1_g3, Pdensi_DN20053_c2_g3, Pdensi_DN21049_c2_g1, Pdensi_DN24570_c0_g1, Pdensi_DN37478_c2_g2, Pdensi_DN37770_c0_g1d89322, Pdensi_GG_154677_c0_g1, Pdensi_GG_23124_c0_g1, Pdensi_GG_95231_c0_g1
GO:0003688	0.0366550017126029	0.992510679940161	4	17	DNA replication origin binding	MF	0.722551408357273	MF DNA replication origin binding	Pdensi_DN18400_c0_g3, Pdensi_DN19596_c0_g1, Pdensi_DN23870_c0_g1d70822, Pdensi_DN32608_c0_g1d199694
GO:0072529	0.0368520356006683	0.992387547196347	4	18	pyrimidine-containing compound catabolic process	BP	0.725269355537391	BP pyrimidine-containing compound catabolic process	Pdensi_DN22961_c0_g2d546367, Pdensi_DN47344_c0_g1d249493, Pdensi_GG_10430_c0_g1, Pdensi_GG_11747_c1_g1
GO:0051235	0.0370555254652003	0.986327980243348	8	53	maintenance of location	BP	0.72810544507824	BP maintenance of location	Pdensi_DN10072_c0_g1d386355, Pdensi_DN14541_c0_g1d8394, Pdensi_DN15327_c0_g1, Pdensi_DN20096_c0_g1d62246, Pdensi_DN23589_c3_g1, Pdensi_DN41637_c0_g1d153156, Pdensi_GG_78706_c1_g1, Pdensi_GG_97491_c0_g1
GO:0017148	0.0371777459865421	0.988816751316816	6	33	negative regulation of translation	BP	0.728249774889225	BP negative regulation of translation	Pdensi_DN13797_c0_g1d340595, Pdensi_DN14895_c0_g1, Pdensi_DN17475_c0_g1d216190, Pdensi_DN19384_c0_g1d407766, Pdensi_DN19591_c0_g2d359413, Pdensi_GG_111954_c0_g1
GO:0016899	0.0371816621059175	0.990321558588585	5	27	oxidoreductase activity, acting on the CH-OH group of donors, oxygen as acceptor	MF	0.728249774889225	MF oxidoreductase activity, acting on the CH-OH group of donors, oxygen as acceptor	Pdensi_DN15561_c0_g1d467185, Pdensi_DN32794_c0_g1, Pdensi_DN34687_c0_g1d86587, Pdensi_DN90075_c0_g1, Pdensi_DN9014_c0_g1d208981
GO:0003682	0.0375028854635499	0.979339091995593	19	162	chromatin binding	MF	0.733369822437935	MF chromatin binding	Pdensi_DN11496_c0_g1d210701, Pdensi_DN12213_c0_g1d389462, Pdensi_DN15027_c0_g1d213970, Pdensi_DN15045_c0_g1d275416, Pdensi_DN16505_c1_g1d279192, Pdensi_DN16895_c0_g1d528591, Pdensi_DN17897_c0_g1d282278, Pdensi_DN19813_c1_g2, Pdensi_DN19970_c1_g4, Pdensi_DN20309_c0_g1d219783, Pdensi_DN20401_c0_g1d63113, Pdensi_DN20809_c0_g1d538058, Pdensi_DN21892_c1_g4d297417, Pdensi_DN21939_c0_g1d495869, Pdensi_D…
GO:0046364	0.0378529314241214	0.985957287503013	8	54	monosaccharide biosynthetic process	BP	0.739036293298013	BP monosaccharide biosynthetic process	Pdensi_DN19924_c3_g1, Pdensi_DN32794_c0_g1, Pdensi_DN34687_c0_g1d86587, Pdensi_DN39208_c0_g1d34103, Pdensi_DN90075_c0_g1, Pdensi_DN9014_c0_g1d208981, Pdensi_GG_144104_c0_g1, Pdensi_GG_61568_c1_g1
GO:0005658	0.0383200986495464	0.997378775284014	2	5	alpha DNA polymerase:primase complex	CC	0.745565338537234	CC alpha DNA polymerase:primase complex	Pdensi_DN15095_c0_g1d465751, Pdensi_DN20804_c0_g1d121146
GO:0015691	0.0383357473100492	0.997724950254113	2	4	cadmium ion transport	BP	0.745565338537234	BP cadmium ion transport	Pdensi_DN19021_c0_g1d356802, Pdensi_DN39970_c2_g4
GO:0000152	0.0383697682584613	0.984713070251339	9	63	nuclear ubiquitin ligase complex	CC	0.745565338537234	CC nuclear ubiquitin ligase complex	Pdensi_DN16481_c0_g1, Pdensi_DN16724_c0_g3, Pdensi_DN20761_c1_g3, Pdensi_DN22173_c1_g1d298907, Pdensi_DN26271_c0_g3, Pdensi_DN4636_c0_g1d205709, Pdensi_DN49315_c0_g1d251426, Pdensi_DN6294_c0_g1d262589, Pdensi_GG_17165_c0_g1
GO:0017119	0.0388370489697016	0.991841527106249	4	18	Golgi transport complex	CC	0.753451040217581	CC Golgi transport complex	Pdensi_DN15461_c0_g1d214312, Pdensi_DN22939_c1_g1, Pdensi_DN34717_c0_g1d147158, Pdensi_GG_147646_c0_g1
GO:0009639	0.0391152128867841	0.982629682870095	11	83	response to red or far red light	BP	0.757648697006097	BP response to red or far red light	Pdensi_DN11848_c0_g1d5764, Pdensi_DN13233_c0_g2d339539, Pdensi_DN17110_c0_g1d280669, Pdensi_DN17448_c0_g1, Pdensi_DN18276_c0_g1, Pdensi_DN19112_c1_g1d285936, Pdensi_DN22528_c0_g1, Pdensi_DN25689_c0_g3, Pdensi_DN37496_c0_g1d377271, Pdensi_DN47305_c0_g1d40317, Pdensi_GG_102419_c0_g1
GO:0009832	0.0395069821228144	0.983273548045234	10	71	plant-type cell wall biogenesis	BP	0.763297698653823	BP plant-type cell wall biogenesis	Pdensi_DN12969_c0_g1d51365, Pdensi_DN16094_c0_g1d346425, Pdensi_DN18374_c0_g1d58874, Pdensi_DN19175_c0_g1d286053, Pdensi_DN22105_c0_g1d299099, Pdensi_DN37688_c0_g1d89319, Pdensi_DN38499_c1_g1, Pdensi_GG_133971_c0_g1, Pdensi_GG_139694_c0_g1, Pdensi_GG_152243_c0_g1
GO:0000790	0.0395957302423316	0.981638443716862	12	94	nuclear chromatin	CC	0.763297698653823	CC nuclear chromatin	Pdensi_DN14755_c0_g1d274553, Pdensi_DN17897_c0_g1d282278, Pdensi_DN18400_c0_g3, Pdensi_DN19596_c0_g1, Pdensi_DN19609_c0_g2d359882, Pdensi_DN20570_c0_g1, Pdensi_DN20776_c1_g1, Pdensi_DN20856_c0_g2, Pdensi_DN22208_c0_g1, Pdensi_DN22321_c1_g1d300072, Pdensi_DN37072_c0_g1d240207, Pdensi_DN5414_c0_g1
GO:0005871	0.039627668849342	0.984118323748585	9	63	kinesin complex	CC	0.763297698653823	CC kinesin complex	Pdensi_DN15359_c0_g1d344451, Pdensi_DN15654_c0_g1, Pdensi_DN29759_c0_g1d309377, Pdensi_DN30913_c0_g1d310589, Pdensi_DN34901_c0_g1d30567, Pdensi_DN35986_c0_g1d239151, Pdensi_DN42458_c0_g1d574608, Pdensi_DN9890_c0_g1d266193, Pdensi_DN99234_c0_g1
GO:0003002	0.0396558709764689	0.979301227711542	16	133	regionalization	BP	0.763297698653823	BP regionalization	Pdensi_DN12681_c0_g1d338362, Pdensi_DN15327_c0_g1, Pdensi_DN16862_c0_g1d349117, Pdensi_DN17299_c0_g1d280926, Pdensi_DN18847_c0_g2, Pdensi_DN19638_c0_g1d287697, Pdensi_DN19849_c0_g1d219045, Pdensi_DN20373_c2_g4, Pdensi_DN22609_c2_g2, Pdensi_DN31641_c0_g1d235104, Pdensi_DN39045_c0_g1d317616, Pdensi_DN6625_c0_g1d262914, Pdensi_DN7790_c0_g1d451598, Pdensi_DN9064_c0_g1d385054, Pdensi_DN9933_c0_g1d1725…
GO:0009892	0.0398761378644802	0.97061576365128	63	678	negative regulation of metabolic process	BP	0.766334367329767	BP negative regulation of metabolic process	Pdensi_DN11496_c0_g1d210701, Pdensi_DN11658_c0_g1, Pdensi_DN11809_c0_g1d175312, Pdensi_DN12213_c0_g1d389462, Pdensi_DN13797_c0_g1d340595, Pdensi_DN14320_c1_g1, Pdensi_DN14895_c0_g1, Pdensi_DN14900_c0_g1d275032, Pdensi_DN15027_c0_g1d213970, Pdensi_DN15813_c0_g1d277189, Pdensi_DN16431_c0_g1d527718, Pdensi_DN16480_c0_g1d278865, Pdensi_DN16481_c0_g1d278696, Pdensi_DN16549_c0_g1d348219, Pdensi_DN17475…
GO:0042214	0.0399703917496148	0.989388540442694	5	27	terpene metabolic process	BP	0.766943620097068	BP terpene metabolic process	Pdensi_DN17034_c1_g1d472675, Pdensi_DN22265_c1_g1, Pdensi_DN22808_c3_g2, Pdensi_DN24439_c2_g1, Pdensi_GG_80104_c0_g1
GO:0009057	0.0400916507000497	0.969364225090595	80	891	macromolecule catabolic process	BP	0.768068326927047	BP macromolecule catabolic process	Pdensi_DN12747_c0_g2, Pdensi_DN13799_c0_g1d272487, Pdensi_DN14124_c0_g2d273413, Pdensi_DN14230_c0_g3, Pdensi_DN14864_c0_g1d108554, Pdensi_DN14895_c0_g1, Pdensi_DN16260_c0_g1d215108, Pdensi_DN16862_c0_g1d349117, Pdensi_DN17226_c0_g1d57101, Pdensi_DN17475_c0_g1d216190, Pdensi_DN17518_c0_g1d474702, Pdensi_DN17725_c0_g1d57805, Pdensi_DN18175_c0_g1d216828, Pdensi_DN18334_c0_g1d58900, Pdensi_DN184_c0_g…
GO:0005680	0.0404766503780732	0.984783452966314	8	54	anaphase-promoting complex	CC	0.774234337418964	CC anaphase-promoting complex	Pdensi_DN16481_c0_g1, Pdensi_DN16724_c0_g3, Pdensi_DN20761_c1_g3, Pdensi_DN22173_c1_g1d298907, Pdensi_DN26271_c0_g3, Pdensi_DN49315_c0_g1d251426, Pdensi_DN6294_c0_g1d262589, Pdensi_GG_17165_c0_g1
GO:0009416	0.041063794369908	0.970760011063482	51	536	response to light stimulus	BP	0.784241717709411	BP response to light stimulus	Pdensi_DN11848_c0_g1d5764, Pdensi_DN13233_c0_g2d339539, Pdensi_DN14292_c0_g1d273510, Pdensi_DN14344_c0_g1d463866, Pdensi_DN15253_c0_g1d9232, Pdensi_DN15461_c0_g1d214312, Pdensi_DN16481_c0_g1d278696, Pdensi_DN17110_c0_g1d280669, Pdensi_DN17448_c0_g1, Pdensi_DN18276_c0_g1, Pdensi_DN19112_c1_g1d285936, Pdensi_DN19131_c0_g1d218111, Pdensi_DN19842_c0_g1d360987, Pdensi_DN19864_c2_g1, Pdensi_DN20504_c0_…
GO:0008017	0.0415392953133951	0.976820584673342	19	167	microtubule binding	MF	0.792089113277664	MF microtubule binding	Pdensi_DN10914_c0_g1d387447, Pdensi_DN11572_c0_g1d268781, Pdensi_DN15359_c0_g1d344451, Pdensi_DN15654_c0_g1, Pdensi_DN19991_c0_g1, Pdensi_DN20373_c0_g1d119899, Pdensi_DN24601_c0_g1, Pdensi_DN25882_c0_g1d228169, Pdensi_DN26559_c0_g1d77557, Pdensi_DN29759_c0_g1d309377, Pdensi_DN30913_c0_g1d310589, Pdensi_DN34901_c0_g1d30567, Pdensi_DN35986_c0_g1d239151, Pdensi_DN37575_c0_g1d509709, Pdensi_DN42458_c…
GO:0048598	0.042104190982368	0.986948996146954	6	33	embryonic morphogenesis	BP	0.801614108128593	BP embryonic morphogenesis	Pdensi_DN12562_c0_g2, Pdensi_DN16333_c0_g1d278592, Pdensi_DN23531_c3_g2, Pdensi_DN41846_c0_g1d93086, Pdensi_GG_26312_c0_g1, Pdensi_GG_93509_c0_g1
GO:0019207	0.0424237708639158	0.98177581116519	10	74	kinase regulator activity	MF	0.806446286143367	MF kinase regulator activity	Pdensi_DN12774_c0_g1d211866, Pdensi_DN14259_c0_g1, Pdensi_DN15133_c0_g1d466015, Pdensi_DN17385_c0_g1d57185, Pdensi_DN18055_c1_g1, Pdensi_DN20163_c0_g1d62509, Pdensi_DN20715_c0_g1, Pdensi_DN25445_c0_g1, Pdensi_DN32909_c0_g1d199954, Pdensi_DN8410_c0_g1d170709
GO:0006812	0.0426760805375705	0.971574511109748	36	365	cation transport	BP	0.809986723639553	BP cation transport	Pdensi_DN11351_c0_g1, Pdensi_DN12608_c0_g1d459878, Pdensi_DN12675_c0_g1d6600, Pdensi_DN13866_c1_g1d523197, Pdensi_DN15364_c0_g1d181907, Pdensi_DN15364_c0_g2, Pdensi_DN15461_c0_g1d214312, Pdensi_DN17735_c0_g1d12535, Pdensi_DN18016_c1_g4, Pdensi_DN19021_c0_g1d356802, Pdensi_DN19131_c0_g1d218111, Pdensi_DN19486_c0_g1d287099, Pdensi_DN19864_c2_g1, Pdensi_DN20691_c0_g1, Pdensi_DN20977_c0_g1d64168, Pde…
GO:0010492	0.0427942167078956	0.990650086484126	4	19	maintenance of shoot apical meristem identity	BP	0.810973556500013	BP maintenance of shoot apical meristem identity	Pdensi_DN184_c0_g1d324181, Pdensi_DN4636_c0_g1d205709, Pdensi_GG_78411_c1_g1, Pdensi_GG_83182_c0_g1
GO:0000281	0.0430652083746919	0.990646725752952	4	18	mitotic cytokinesis	BP	0.814849567719287	BP mitotic cytokinesis	Pdensi_DN13157_c0_g1, Pdensi_DN21836_c1_g2, Pdensi_DN42458_c0_g1d574608, Pdensi_GG_78706_c1_g1
GO:0001708	0.0432072392413186	0.988330605171963	5	26	cell fate specification	BP	0.815146649217438	BP cell fate specification	Pdensi_DN11895_c0_g1, Pdensi_DN12681_c0_g1d338362, Pdensi_DN15327_c0_g1, Pdensi_DN22219_c2_g1, Pdensi_DN22219_c2_g2
GO:0009415	0.0432138750502679	0.971964933709202	32	312	response to water	BP	0.815146649217438	BP response to water	Pdensi_DN10914_c0_g1d387447, Pdensi_DN11560_c0_g3, Pdensi_DN15733_c0_g2d277117, Pdensi_DN16319_c0_g1d111066, Pdensi_DN17735_c0_g1d12535, Pdensi_DN19247_c0_g1d286110, Pdensi_DN19496_c0_g1, Pdensi_DN19896_c0_g1, Pdensi_DN20504_c0_g2d291341, Pdensi_DN20504_c0_g3d291342, Pdensi_DN20782_c2_g2, Pdensi_DN21923_c1_g1, Pdensi_DN22079_c0_g2d541921, Pdensi_DN22173_c1_g1d298907, Pdensi_DN22592_c0_g1d425291, …
GO:0009934	0.0434136829350958	0.99335634124568	3	11	regulation of meristem structural organization	BP	0.817657705786804	BP regulation of meristem structural organization	Pdensi_DN19136_c1_g1d482359, Pdensi_DN39903_c0_g1, Pdensi_DN4636_c0_g1d205709
GO:0031047	0.0438324907112613	0.978654884514365	13	101	gene silencing by RNA	BP	0.824279399709776	BP gene silencing by RNA	Pdensi_DN14320_c1_g1, Pdensi_DN14895_c0_g1, Pdensi_DN14900_c0_g1d275032, Pdensi_DN16431_c0_g1d527718, Pdensi_DN16549_c0_g1d348219, Pdensi_DN17475_c0_g1d216190, Pdensi_DN19136_c1_g1d482359, Pdensi_DN19384_c0_g1d407766, Pdensi_DN19591_c0_g2d359413, Pdensi_DN20044_c0_g1d289250, Pdensi_DN20044_c0_g2, Pdensi_DN24291_c0_g1d225449, Pdensi_GG_34785_c0_g1
GO:2000242	0.0448014675361966	0.981650642762529	9	62	negative regulation of reproductive process	BP	0.841211016020378	BP negative regulation of reproductive process	Pdensi_DN12213_c0_g1d389462, Pdensi_DN16510_c0_g1, Pdensi_DN19892_c1_g1d360735, Pdensi_DN21739_c0_g1d221731, Pdensi_DN22786_c1_g1d302012, Pdensi_DN23531_c3_g2, Pdensi_DN9686_c0_g1d385880, Pdensi_GG_61773_c1_g1, Pdensi_GG_71719_c0_g1
GO:0009606	0.0449740124609183	0.979582215086493	11	82	tropism	BP	0.843159582237492	BP tropism	Pdensi_DN15253_c0_g1d9232, Pdensi_DN15327_c0_g1, Pdensi_DN20745_c4_g3, Pdensi_DN20978_c0_g1, Pdensi_DN25689_c0_g3, Pdensi_DN27539_c0_g1d307569, Pdensi_DN32451_c0_g1d28804, Pdensi_DN42477_c0_g1d93713, Pdensi_DN47305_c0_g1d40317, Pdensi_GG_121678_c0_g1, Pdensi_GG_129682_c0_g1
GO:0006260	0.0450596012309563	0.97553354010185	17	149	DNA replication	BP	0.843474459072908	BP DNA replication	Pdensi_DN16480_c0_g1d278865, Pdensi_DN17542_c0_g1d474704, Pdensi_DN17897_c0_g1d282278, Pdensi_DN18389_c0_g1d217070, Pdensi_DN19769_c0_g1d409219, Pdensi_DN21502_c0_g1d221401, Pdensi_DN21836_c1_g2, Pdensi_DN21912_c0_g1, Pdensi_DN22203_c0_g1, Pdensi_DN23531_c3_g2, Pdensi_DN23870_c0_g1d70822, Pdensi_DN24032_c1_g2, Pdensi_DN32798_c0_g1, Pdensi_DN38398_c1_g3, Pdensi_DN39903_c0_g1, Pdensi_DN47223_c0_g1,…
GO:0010942	0.045225175368295	0.981444600221429	9	62	positive regulation of cell death	BP	0.844010220744144	BP positive regulation of cell death	Pdensi_DN12630_c0_g1d211812, Pdensi_DN19635_c0_g1d218821, Pdensi_DN19991_c0_g1, Pdensi_DN20163_c0_g1d62509, Pdensi_DN34120_c0_g2, Pdensi_DN40133_c1_g5, Pdensi_GG_152133_c1_g1, Pdensi_GG_58043_c0_g1, Pdensi_GG_83776_c1_g1
GO:0019438	0.0452258963403395	0.96488553447347	86	964	aromatic compound biosynthetic process	BP	0.844010220744144	BP aromatic compound biosynthetic process	Pdensi_DN104174_c0_g1, Pdensi_DN10586_c0_g1d209930, Pdensi_DN11511_c0_g1, Pdensi_DN13044_c0_g1d460723, Pdensi_DN13940_c0_g1d7805, Pdensi_DN14735_c0_g1, Pdensi_DN14741_c0_g1d394293, Pdensi_DN15086_c0_g1d213965, Pdensi_DN15095_c0_g1d465751, Pdensi_DN16142_c1_g1, Pdensi_DN16405_c0_g1, Pdensi_DN17158_c0_g2, Pdensi_DN17458_c0_g1d12111, Pdensi_DN17495_c0_g1, Pdensi_DN17542_c0_g1d474704, Pdensi_DN17676_…
GO:0006068	0.045555756038583	1	1	1	ethanol catabolic process	BP	0.846225208303387	BP ethanol catabolic process	Pdensi_DN39794_c0_g1
GO:0047220	0.045670178492541	1	1	1	galactosylxylosylprotein 3-beta-galactosyltransferase activity	MF	0.846225208303387	MF galactosylxylosylprotein 3-beta-galactosyltransferase activity	Pdensi_DN38396_c0_g1d150334
GO:0051071	0.045670178492541	1	1	1	4,6-pyruvylated galactose residue metabolic process	BP	0.846225208303387	BP 4,6-pyruvylated galactose residue metabolic process	Pdensi_DN38396_c0_g1d150334
GO:0051072	0.045670178492541	1	1	1	4,6-pyruvylated galactose residue biosynthetic process	BP	0.846225208303387	BP 4,6-pyruvylated galactose residue biosynthetic process	Pdensi_DN38396_c0_g1d150334
GO:1901617	0.0456896735908036	0.975153802821061	17	148	organic hydroxy compound biosynthetic process	BP	0.846225208303387	BP organic hydroxy compound biosynthetic process	Pdensi_DN104174_c0_g1, Pdensi_DN14741_c0_g1d394293, Pdensi_DN18840_c0_g2d285011, Pdensi_DN18910_c0_g1d285192, Pdensi_DN19131_c0_g1d218111, Pdensi_DN19864_c2_g1, Pdensi_DN21483_c0_g2, Pdensi_DN21984_c0_g1d297873, Pdensi_DN22010_c1_g1, Pdensi_DN22738_c1_g1, Pdensi_DN25710_c1_g1, Pdensi_DN37322_c4_g3, Pdensi_DN37770_c0_g1d89322, Pdensi_DN6669_c0_g1d2597, Pdensi_DN74732_c0_g1, Pdensi_GG_31847_c0_g1, …
GO:0099568	0.0458426713434245	0.98731301987863	5	28	cytoplasmic region	CC	0.847778270500343	CC cytoplasmic region	Pdensi_DN13157_c0_g1, Pdensi_DN21522_c0_g5, Pdensi_DN23531_c1_g1, Pdensi_DN30943_c0_g1d83233, Pdensi_DN580_c0_g1d164215
GO:0051274	0.0459705053498004	0.981081201470547	9	62	beta-glucan biosynthetic process	BP	0.848861997129371	BP beta-glucan biosynthetic process	Pdensi_DN16094_c0_g1d346425, Pdensi_DN20834_c0_g1, Pdensi_DN22105_c0_g1d299099, Pdensi_DN24215_c0_g1d71642, Pdensi_GG_133971_c0_g1, Pdensi_GG_139694_c0_g1, Pdensi_GG_143379_c0_g1, Pdensi_GG_152243_c0_g1, Pdensi_GG_61568_c1_g1
GO:0016162	0.0465254764815316	1	1	1	cellulose 1,4-beta-cellobiosidase activity	MF	0.857817845323397	MF cellulose 1,4-beta-cellobiosidase activity	Pdensi_DN38334_c0_g1
GO:0071932	0.0466391271082666	1	1	1	replication fork reversal	BP	0.858622128340026	BP replication fork reversal	Pdensi_DN8581_c0_g1d47789
GO:0043401	0.0474665504304816	0.980329403422786	9	63	steroid hormone mediated signaling pathway	BP	0.872544789847278	BP steroid hormone mediated signaling pathway	Pdensi_DN15132_c1_g3, Pdensi_DN19112_c1_g1d285936, Pdensi_DN2150_c0_g1d165343, Pdensi_DN25915_c0_g2, Pdensi_DN7888_c0_g1d170051, Pdensi_DN9799_c0_g1, Pdensi_DN9933_c0_g1d172540, Pdensi_GG_58775_c0_g1, Pdensi_GG_74079_c0_g1
GO:0042349	0.0477704373905163	1	1	1	guiding stereospecific synthesis activity	MF	0.875505729215426	MF guiding stereospecific synthesis activity	Pdensi_DN37770_c0_g1d89322
GO:1901599	0.0477704373905163	1	1	1	(-)-pinoresinol biosynthetic process	BP	0.875505729215426	BP (-)-pinoresinol biosynthetic process	Pdensi_DN37770_c0_g1d89322
GO:0009736	0.0479023727384586	0.982832685892262	7	45	cytokinin-activated signaling pathway	BP	0.876613421113793	BP cytokinin-activated signaling pathway	Pdensi_DN18564_c0_g3, Pdensi_DN20504_c0_g2d291341, Pdensi_DN21644_c0_g1, Pdensi_DN24437_c0_g1d428345, Pdensi_DN37496_c0_g1d377271, Pdensi_DN784_c0_g1d380184, Pdensi_GG_108089_c0_g1
GO:0001046	0.0483818325748038	0.992116883474694	3	12	core promoter sequence-specific DNA binding	MF	0.884068031594142	MF core promoter sequence-specific DNA binding	Pdensi_DN21726_c0_g1, Pdensi_DN3975_c0_g1d448203, Pdensi_DN9155_c0_g1
GO:0070273	0.0486373888770357	0.996199330421165	2	5	phosphatidylinositol-4-phosphate binding	MF	0.887156870048002	MF phosphatidylinositol-4-phosphate binding	Pdensi_DN12359_c0_g1, Pdensi_DN6119_c0_g1
GO:0034249	0.0486955854777184	0.984273723944335	6	35	negative regulation of cellular amide metabolic process	BP	0.887156870048002	BP negative regulation of cellular amide metabolic process	Pdensi_DN13797_c0_g1d340595, Pdensi_DN14895_c0_g1, Pdensi_DN17475_c0_g1d216190, Pdensi_DN19384_c0_g1d407766, Pdensi_DN19591_c0_g2d359413, Pdensi_GG_111954_c0_g1
GO:0016614	0.0490979281063284	0.968788303930182	28	275	oxidoreductase activity, acting on CH-OH group of donors	MF	0.893159787109337	MF oxidoreductase activity, acting on CH-OH group of donors	Pdensi_DN12089_c0_g1, Pdensi_DN12777_c0_g2d460069, Pdensi_DN15561_c0_g1d467185, Pdensi_DN17158_c0_g2, Pdensi_DN17458_c0_g1d12111, Pdensi_DN17581_c0_g1, Pdensi_DN17676_c0_g1d351375, Pdensi_DN18774_c0_g1d355297, Pdensi_DN20154_c1_g1, Pdensi_DN20803_c0_g2, Pdensi_DN21071_c1_g2d415963, Pdensi_DN21322_c0_g1d294658, Pdensi_DN21358_c0_g2, Pdensi_DN21636_c0_g3, Pdensi_DN24678_c1_g6, Pdensi_DN25334_c1_g2,…
GO:0010370	0.0494008370294764	0.996105681653275	2	5	perinucleolar chromocenter	CC	0.897338759730978	CC perinucleolar chromocenter	Pdensi_DN19609_c0_g2d359882, Pdensi_DN37072_c0_g1d240207
