# Supplementary material for: Transcriptional Regulation of Pine Male and Female Cone Initiation and Development: Key Players Identified Through Comparative Transcriptomics
Source: Front Genet. 2022 Mar 18;13:815093. doi: 10.3389/fgene.2022.815093 (PMC8971679; doi:10.3389/fgene.2022.815093)
Supplement: Supplementary file 2 [file DataSheet3.ZIP › SUP_GSEA/salmon.gene.counts.matrix.FC_3_3_vs_MC_2_4.DESeq2.DE_results.P0.001_C2.DE.subset.GOseq.depleted]

category	over_represented_pvalue	under_represented_pvalue	numDEInCat	numInCat	term	ontology	over_represented_FDR	under_represented_FDR	go_term
GO:0000943	1	0	9	854	retrotransposon nucleocapsid	CC	0.9999999999	0	CC retrotransposon nucleocapsid
GO:0003723	1	0	56	1461	RNA binding	MF	0.9999999999	0	MF RNA binding
GO:0003964	1	0	12	899	RNA-directed DNA polymerase activity	MF	0.9999999999	0	MF RNA-directed DNA polymerase activity
GO:0004175	1	0	68	1244	endopeptidase activity	MF	0.9999999999	0	MF endopeptidase activity
GO:0004190	1	0	35	1016	aspartic-type endopeptidase activity	MF	0.9999999999	0	MF aspartic-type endopeptidase activity
GO:0004518	1	0	32	1237	nuclease activity	MF	0.9999999999	0	MF nuclease activity
GO:0004519	1	0	23	1133	endonuclease activity	MF	0.9999999999	0	MF endonuclease activity
GO:0005739	1	0	66	1389	mitochondrion	CC	0.9999999999	0	CC mitochondrion
GO:0006139	1	0	178	3875	nucleobase-containing compound metabolic process	BP	0.9999999999	0	BP nucleobase-containing compound metabolic process
GO:0006259	1	0	55	1530	DNA metabolic process	BP	0.9999999999	0	BP DNA metabolic process
GO:0006310	1	0	13	541	DNA recombination	BP	0.9999999999	0	BP DNA recombination
GO:0006396	1	0	29	1006	RNA processing	BP	0.9999999999	0	BP RNA processing
GO:0006397	1	0	9	527	mRNA processing	BP	0.9999999999	0	BP mRNA processing
GO:0006725	1	0	305	4421	cellular aromatic compound metabolic process	BP	0.9999999999	0	BP cellular aromatic compound metabolic process
GO:0006807	1	0	704	7458	nitrogen compound metabolic process	BP	0.9999999999	0	BP nitrogen compound metabolic process
GO:0008104	1	0	43	839	protein localization	BP	0.9999999999	0	BP protein localization
GO:0008270	1	0	96	1846	zinc ion binding	MF	0.9999999999	0	MF zinc ion binding
GO:0009451	1	0	16	863	RNA modification	BP	0.9999999999	0	BP RNA modification
GO:0015074	1	0	12	920	DNA integration	BP	0.9999999999	0	BP DNA integration
GO:0016070	1	0	68	2005	RNA metabolic process	BP	0.9999999999	0	BP RNA metabolic process
GO:0016071	1	0	14	713	mRNA metabolic process	BP	0.9999999999	0	BP mRNA metabolic process
GO:0016779	1	0	21	1081	nucleotidyltransferase activity	MF	0.9999999999	0	MF nucleotidyltransferase activity
GO:0030529	1	0	21	825	NA	NA	0.9999999999	0	none
GO:0032991	1	0	140	2993	protein-containing complex	CC	0.9999999999	0	CC protein-containing complex
GO:0033036	1	0	48	906	macromolecule localization	BP	0.9999999999	0	BP macromolecule localization
GO:0034061	1	0	17	941	DNA polymerase activity	MF	0.9999999999	0	MF DNA polymerase activity
GO:0034470	1	0	8	395	ncRNA processing	BP	0.9999999999	0	BP ncRNA processing
GO:0034641	1	0	248	4569	cellular nitrogen compound metabolic process	BP	0.9999999999	0	BP cellular nitrogen compound metabolic process
GO:0034660	1	0	13	489	ncRNA metabolic process	BP	0.9999999999	0	BP ncRNA metabolic process
GO:0043170	1	0	640	6813	macromolecule metabolic process	BP	0.9999999999	0	BP macromolecule metabolic process
GO:0043228	1	0	68	1244	non-membrane-bounded organelle	CC	0.9999999999	0	CC non-membrane-bounded organelle
GO:0043232	1	0	68	1243	intracellular non-membrane-bounded organelle	CC	0.9999999999	0	CC intracellular non-membrane-bounded organelle
GO:0043234	1	0	61	1502	NA	NA	0.9999999999	0	none
GO:0044260	1	0	527	6360	cellular macromolecule metabolic process	BP	0.9999999999	0	BP cellular macromolecule metabolic process
GO:0044422	1	0	474	6285	organelle part	CC	0.9999999999	0	CC organelle part
GO:0044428	1	0	93	2451	nuclear part	CC	0.9999999999	0	CC nuclear part
GO:0044446	1	0	467	6262	intracellular organelle part	CC	0.9999999999	0	CC intracellular organelle part
GO:0046483	1	0	227	4150	heterocycle metabolic process	BP	0.9999999999	0	BP heterocycle metabolic process
GO:0070001	1	0	35	1016	aspartic-type peptidase activity	MF	0.9999999999	0	MF aspartic-type peptidase activity
GO:0090304	1	0	114	3446	nucleic acid metabolic process	BP	0.9999999999	0	BP nucleic acid metabolic process
GO:0098796	1	0	9	427	membrane protein complex	CC	0.9999999999	0	CC membrane protein complex
GO:1901360	1	0	337	4556	organic cyclic compound metabolic process	BP	0.9999999999	0	BP organic cyclic compound metabolic process
GO:1990904	1	0	22	879	ribonucleoprotein complex	CC	0.9999999999	0	CC ribonucleoprotein complex
GO:0044451	1	0	14	470	nucleoplasm part	CC	0.9999999999	0	CC nucleoplasm part
GO:0003676	1	0	416	4294	nucleic acid binding	MF	0.9999999999	0	MF nucleic acid binding
GO:0044237	1	0	996	8943	cellular metabolic process	BP	0.9999999999	0	BP cellular metabolic process
GO:0051641	1	0	42	786	cellular localization	BP	0.9999999999	0	BP cellular localization
GO:0045184	1.00000000000001	0	41	758	establishment of protein localization	BP	0.9999999999	0	BP establishment of protein localization
GO:0044444	1.00000000000002	0	866	7759	cytoplasmic part	CC	0.9999999999	0	CC cytoplasmic part
GO:0046907	1.00000000000007	0	28	601	intracellular transport	BP	0.9999999999	0	BP intracellular transport
GO:0044424	1.00000000000007	0	1577	13290	intracellular part	CC	0.9999999999	0	CC intracellular part
GO:0015031	1.0000000000001	0	41	736	protein transport	BP	0.9999999999	0	BP protein transport
GO:0005198	1.00000000000011	0	15	450	structural molecule activity	MF	0.9999999999	0	MF structural molecule activity
GO:0034622	1.00000000000018	0	16	448	cellular protein-containing complex assembly	BP	0.9999999999	0	BP cellular protein-containing complex assembly
GO:0015833	1.00000000000026	0	43	747	peptide transport	BP	0.9999999999	0	BP peptide transport
GO:0051649	1.00000000000066	0	33	634	establishment of localization in cell	BP	0.9999999999	0	BP establishment of localization in cell
GO:0044271	1.00000000000112	0	83	1142	cellular nitrogen compound biosynthetic process	BP	0.9999999999	0	BP cellular nitrogen compound biosynthetic process
GO:0043043	1.00000000000255	0	12	383	peptide biosynthetic process	BP	0.9999999999	0	BP peptide biosynthetic process
GO:0006996	1.00000000000457	0	73	1007	organelle organization	BP	0.9999999999	0	BP organelle organization
GO:0006412	1.00000000000537	0	12	377	translation	BP	0.9999999999	0	BP translation
GO:0042886	1.00000000000856	0	48	760	amide transport	BP	0.9999999999	0	BP amide transport
GO:0006364	1.00000000000883	0	4	246	rRNA processing	BP	0.9999999999	0	BP rRNA processing
GO:0006886	1.00000000001079	0	19	446	intracellular protein transport	BP	0.9999999999	0	BP intracellular protein transport
GO:0003735	1.00000000001686	0	10	340	structural constituent of ribosome	MF	0.9999999999	0	MF structural constituent of ribosome
GO:1902494	1.00000000002115	0	58	855	catalytic complex	CC	0.9999999999	0	CC catalytic complex
GO:0070727	1.00000000002613	0	16	399	cellular macromolecule localization	BP	0.9999999999	0	BP cellular macromolecule localization
GO:0005681	1	1.18247745247854e-11	1	187	spliceosomal complex	CC	0.9999999999	2.15563874695117e-09	CC spliceosomal complex
GO:0016072	1	2.88508877925652e-11	6	267	rRNA metabolic process	BP	0.9999999999	5.18212858085869e-09	BP rRNA metabolic process
GO:0043604	1	3.24979614349352e-11	18	435	amide biosynthetic process	BP	0.9999999999	5.75261015893185e-09	BP amide biosynthetic process
GO:0005730	1	4.01754366919123e-11	23	481	nucleolus	CC	0.9999999999	7.0100397679288e-09	CC nucleolus
GO:0008380	1	6.57478938740084e-11	12	339	RNA splicing	BP	0.9999999999	1.1310489799678e-08	BP RNA splicing
GO:0044429	0.999999999965255	1.40293518537685e-10	25	498	mitochondrial part	CC	0.9999999999	2.37992366030457e-08	CC mitochondrial part
GO:0046914	0.999999999922621	1.96839840232204e-10	209	2304	transition metal ion binding	MF	0.9999999999	3.29342713506321e-08	MF transition metal ion binding
GO:0034613	0.999999999956941	2.23128096502621e-10	13	345	cellular protein localization	BP	0.9999999999	3.68281969011218e-08	BP cellular protein localization
GO:0005840	0.999999999914068	4.71948106597955e-10	11	323	ribosome	CC	0.9999999999	7.68583223198324e-08	CC ribosome
GO:0016604	0.99999999993529	7.51307202118383e-10	3	194	nuclear body	CC	0.9999999999	1.20742975877289e-07	CC nuclear body
GO:0043933	0.999999999715453	7.69047513590278e-10	41	646	protein-containing complex subunit organization	BP	0.9999999999	1.21988913389502e-07	BP protein-containing complex subunit organization
GO:0034645	0.999999999589827	8.99658767003897e-10	65	890	cellular macromolecule biosynthetic process	BP	0.9999999999	1.40877335643405e-07	BP cellular macromolecule biosynthetic process
GO:0003729	0.999999999660359	1.64370286092506e-09	10	288	mRNA binding	MF	0.9999999999	2.54128946118212e-07	MF mRNA binding
GO:0016607	1	2.02362916480812e-09	0	129	nuclear speck	CC	0.9999999999	3.0895758273708e-07	CC nuclear speck
GO:0006325	0.999999999251848	2.50933364980081e-09	19	397	chromatin organization	BP	0.9999999999	3.78382730847742e-07	BP chromatin organization
GO:0000398	0.999999999871391	3.29556609242642e-09	1	151	mRNA splicing, via spliceosome	BP	0.9999999999	4.90878588449954e-07	BP mRNA splicing, via spliceosome
GO:0009059	0.999999998237959	3.34174376518003e-09	87	1078	macromolecule biosynthetic process	BP	0.9999999999	4.91759739131432e-07	BP macromolecule biosynthetic process
GO:0006281	0.999999998934921	3.46442904536592e-09	20	402	DNA repair	BP	0.9999999999	5.03744480477373e-07	BP DNA repair
GO:0044391	0.99999999955193	3.74434345856488e-09	4	209	ribosomal subunit	CC	0.9999999999	5.38040129446017e-07	CC ribosomal subunit
GO:0071826	0.999999999598827	4.12408157461082e-09	3	188	ribonucleoprotein complex subunit organization	BP	0.9999999999	5.85715492468564e-07	BP ribonucleoprotein complex subunit organization
GO:0033365	0.999999999128967	4.25654600632033e-09	9	271	protein localization to organelle	BP	0.9999999999	5.97579918634442e-07	BP protein localization to organelle
GO:0004386	0.999999998913464	6.72226253385751e-09	6	226	helicase activity	MF	0.9999999999	9.33019483960632e-07	MF helicase activity
GO:0044427	0.999999997175195	7.40220392817064e-09	31	527	chromosomal part	CC	0.9999999999	1.0158485256031e-06	CC chromosomal part
GO:0070011	0.999999993695804	1.0870477653812e-08	112	1411	peptidase activity, acting on L-amino acid peptides	MF	0.9999999999	1.47524460070734e-06	MF peptidase activity, acting on L-amino acid peptides
GO:0006974	0.99999999565683	1.20258245405304e-08	26	455	cellular response to DNA damage stimulus	BP	0.9999999999	1.61410352679164e-06	BP cellular response to DNA damage stimulus
GO:0008233	0.999999992860659	1.21759587282933e-08	115	1436	peptidase activity	MF	0.9999999999	1.61649086855841e-06	MF peptidase activity
GO:0022618	0.999999998497882	1.46769536931582e-08	3	178	ribonucleoprotein complex assembly	BP	0.9999999999	1.92757325170144e-06	BP ribonucleoprotein complex assembly
GO:0043412	0.999999983708844	2.27087599454951e-08	323	3038	macromolecule modification	BP	0.9999999999	2.9506892975987e-06	BP macromolecule modification
GO:0016556	0.999999996872371	2.96639376462195e-08	3	168	mRNA modification	BP	0.9999999999	3.81384562537815e-06	BP mRNA modification
GO:0005768	0.999999988058736	3.68445767715724e-08	19	368	endosome	CC	0.9999999999	4.68770479883318e-06	CC endosome
GO:0044238	0.999999968238966	3.87317071724645e-08	1043	8779	primary metabolic process	BP	0.9999999999	4.87700073612867e-06	BP primary metabolic process
GO:0044265	0.999999981802043	4.13756096312583e-08	40	588	cellular macromolecule catabolic process	BP	0.9999999999	5.15675200036927e-06	BP cellular macromolecule catabolic process
GO:0005654	0.999999987991167	4.27286508534602e-08	14	310	nucleoplasm	CC	0.9999999999	5.27159334872892e-06	CC nucleoplasm
GO:0071840	0.999999968359117	4.43916717530897e-08	294	2776	cellular component organization or biogenesis	BP	0.9999999999	5.42199878792237e-06	BP cellular component organization or biogenesis
GO:0043603	0.999999976174008	5.63771269707186e-08	35	547	cellular amide metabolic process	BP	0.9999999999	6.81772503782531e-06	BP cellular amide metabolic process
GO:0065003	0.999999967900788	7.2708684274571e-08	39	573	protein-containing complex assembly	BP	0.9999999999	8.70650852676088e-06	BP protein-containing complex assembly
GO:0016192	0.999999954023675	1.16455582933754e-07	28	454	vesicle-mediated transport	BP	0.9999999999	1.38095969898337e-05	BP vesicle-mediated transport
GO:0016043	0.999999880988609	1.65271574136592e-07	285	2669	cellular component organization	BP	0.9999999999	1.94098750625417e-05	BP cellular component organization
GO:0031984	0.999999923692882	2.06114198122415e-07	23	394	organelle subcompartment	CC	0.9999999999	2.39759887225445e-05	CC organelle subcompartment
GO:1900864	1	2.33740485085372e-07	0	103	mitochondrial RNA modification	BP	0.9999999999	2.69330781587994e-05	BP mitochondrial RNA modification
GO:0000959	0.999999988294454	2.42498074098871e-07	1	123	mitochondrial RNA metabolic process	BP	0.9999999999	2.76810418415291e-05	BP mitochondrial RNA metabolic process
GO:0031967	0.999999892598287	2.6618889761662e-07	28	443	organelle envelope	CC	0.9999999999	2.98278091329303e-05	CC organelle envelope
GO:0031975	0.999999892598287	2.6618889761662e-07	28	443	envelope	CC	0.9999999999	2.98278091329303e-05	CC envelope
GO:0080156	1	2.75580943884036e-07	0	102	mitochondrial mRNA modification	BP	0.9999999999	3.05995058963602e-05	BP mitochondrial mRNA modification
GO:0072594	0.999999938096322	2.79105468023833e-07	8	223	establishment of protein localization to organelle	BP	0.9999999999	3.07116593373252e-05	BP establishment of protein localization to organelle
GO:0006399	0.999999933589381	3.52640124208647e-07	6	192	tRNA metabolic process	BP	0.9999999999	3.8456664973968e-05	BP tRNA metabolic process
GO:0044455	0.999999966830343	3.78506336669217e-07	2	141	mitochondrial membrane part	CC	0.9999999999	4.09121804962638e-05	CC mitochondrial membrane part
GO:0000375	0.999999935298797	3.84226419471674e-07	5	178	RNA splicing, via transesterification reactions	BP	0.9999999999	4.11661533984827e-05	BP RNA splicing, via transesterification reactions
GO:0006518	0.99999982118633	4.310315340175e-07	29	462	peptide metabolic process	BP	0.9999999999	4.57792970129543e-05	BP peptide metabolic process
GO:0000377	0.999999925504906	4.39730131635049e-07	5	177	RNA splicing, via transesterification reactions with bulged adenosine as nucleophile	BP	0.9999999999	4.63005502395732e-05	BP RNA splicing, via transesterification reactions with bulged adenosine as nucleophile
GO:0006402	1	4.48987542311348e-07	0	98	mRNA catabolic process	BP	0.9999999999	4.66870858610311e-05	BP mRNA catabolic process
GO:0019866	0.999999878684132	4.51046023546887e-07	11	255	organelle inner membrane	CC	0.9999999999	4.66870858610311e-05	CC organelle inner membrane
GO:0022607	0.999999737739206	4.83971799636487e-07	66	800	cellular component assembly	BP	0.9999999999	4.96742147963029e-05	BP cellular component assembly
GO:0016893	0.9999997438169	1.02231433660471e-06	9	242	endonuclease activity, active with either ribo- or deoxyribonucleic acids and producing 5'-phosphomonoesters	MF	0.9999999999	0.000104054560894083	MF endonuclease activity, active with either ribo- or deoxyribonucleic acids and producing 5'-phosphomonoesters
GO:0004540	0.999999585006914	1.35768339513579e-06	13	285	ribonuclease activity	MF	0.9999999999	0.000137047479241227	MF ribonuclease activity
GO:0044445	0.999999594729417	1.50968244549916e-06	10	238	cytosolic part	CC	0.9999999999	0.00015114148679776	CC cytosolic part
GO:0031966	0.999999435805209	1.90063526173674e-06	12	255	mitochondrial membrane	CC	0.9999999999	0.000188734626722379	CC mitochondrial membrane
GO:0098800	1	2.4329545255914e-06	0	90	inner mitochondrial membrane protein complex	CC	0.9999999999	0.000239646020770753	CC inner mitochondrial membrane protein complex
GO:0016891	0.999999369469242	2.58046827170767e-06	8	221	endoribonuclease activity, producing 5'-phosphomonoesters	MF	0.9999999999	0.0002521427157651	MF endoribonuclease activity, producing 5'-phosphomonoesters
GO:0017111	0.999998055816287	3.30549840354117e-06	78	878	nucleoside-triphosphatase activity	MF	0.9999999999	0.000320423472228983	MF nucleoside-triphosphatase activity
GO:1901566	0.999997753450783	3.69458635461596e-06	89	983	organonitrogen compound biosynthetic process	BP	0.9999999999	0.000355320297128183	BP organonitrogen compound biosynthetic process
GO:0005743	0.999999272999919	3.86672133329811e-06	5	162	mitochondrial inner membrane	CC	0.9999999999	0.000368969799725806	CC mitochondrial inner membrane
GO:0009579	0.999998794617532	4.11055265407365e-06	11	236	thylakoid	CC	0.9999999999	0.000386425138990319	CC thylakoid
GO:0044434	0.999997382249516	4.11292517346827e-06	109	1152	chloroplast part	CC	0.9999999999	0.000386425138990319	CC chloroplast part
GO:0006401	0.999999430684655	4.22941202423956e-06	3	133	RNA catabolic process	BP	0.9999999999	0.000394336171481389	BP RNA catabolic process
GO:0003887	0.999999059903844	4.41808774555893e-06	6	193	DNA-directed DNA polymerase activity	MF	0.9999999999	0.00040282874862816	MF DNA-directed DNA polymerase activity
GO:0009756	1	4.41944099526555e-06	0	80	carbohydrate mediated signaling	BP	0.9999999999	0.00040282874862816	BP carbohydrate mediated signaling
GO:0010182	1	4.41944099526555e-06	0	80	sugar mediated signaling pathway	BP	0.9999999999	0.00040282874862816	BP sugar mediated signaling pathway
GO:0004521	0.999998596169027	4.74253088102154e-06	11	250	endoribonuclease activity	MF	0.9999999999	0.000429076090228126	MF endoribonuclease activity
GO:0016818	0.999996046244023	6.46486393053995e-06	87	946	hydrolase activity, acting on acid anhydrides, in phosphorus-containing anhydrides	MF	0.9999999999	0.000579653700901016	MF hydrolase activity, acting on acid anhydrides, in phosphorus-containing anhydrides
GO:0016462	0.999996011512126	6.53710501485776e-06	86	937	pyrophosphatase activity	MF	0.9999999999	0.000579653700901016	MF pyrophosphatase activity
GO:0018193	0.999997481300934	6.59311011994731e-06	19	315	peptidyl-amino acid modification	BP	0.9999999999	0.000579653700901016	BP peptidyl-amino acid modification
GO:0065002	1	6.64413935861653e-06	0	81	intracellular protein transmembrane transport	BP	0.9999999999	0.000579653700901016	BP intracellular protein transmembrane transport
GO:0071806	1	6.64413935861653e-06	0	81	protein transmembrane transport	BP	0.9999999999	0.000579653700901016	BP protein transmembrane transport
GO:0022402	0.999996820410282	7.35096128184193e-06	26	382	cell cycle process	BP	0.9999999999	0.00063677050422991	BP cell cycle process
GO:0000956	1	7.42393034762656e-06	0	79	nuclear-transcribed mRNA catabolic process	BP	0.9999999999	0.000638562572295147	BP nuclear-transcribed mRNA catabolic process
GO:0005622	0.999998722087577	7.55884393138029e-06	4	144	intracellular	CC	0.9999999999	0.000645620418027125	CC intracellular
GO:0044435	0.999994929601836	7.80329566202297e-06	114	1181	plastid part	CC	0.9999999999	0.000661871202888532	CC plastid part
GO:0031090	0.999994349527033	8.01369185795569e-06	180	1727	organelle membrane	CC	0.9999999999	0.000675029188641867	CC organelle membrane
GO:0044431	0.999995696725656	8.13654183159626e-06	48	593	Golgi apparatus part	CC	0.9999999999	0.000676536929755155	CC Golgi apparatus part
GO:0030684	1	8.19161264495091e-06	0	80	preribosome	CC	0.9999999999	0.000676536929755155	CC preribosome
GO:1902580	0.999998048191894	8.19776204386466e-06	7	180	NA	NA	0.9999999999	0.000676536929755155	none
GO:0019843	0.999998525608475	8.6513053862885e-06	4	144	rRNA binding	MF	0.9999999999	0.000709174791866629	MF rRNA binding
GO:1902582	0.99999826356408	8.84782197043994e-06	5	155	NA	NA	0.9999999999	0.000720448650313023	none
GO:0050657	0.999999027677338	9.25066586763369e-06	2	113	nucleic acid transport	BP	0.9999999999	0.000738481260831882	BP nucleic acid transport
GO:0050658	0.999999027677338	9.25066586763369e-06	2	113	RNA transport	BP	0.9999999999	0.000738481260831882	BP RNA transport
GO:0051236	0.999999027677338	9.25066586763369e-06	2	113	establishment of RNA localization	BP	0.9999999999	0.000738481260831882	BP establishment of RNA localization
GO:0016817	0.999993996798515	9.68644523849946e-06	89	956	hydrolase activity, acting on acid anhydrides	MF	0.9999999999	0.000768248325604107	MF hydrolase activity, acting on acid anhydrides
GO:0044436	0.999995612054973	1.04809569208088e-05	23	354	thylakoid part	CC	0.9999999999	0.000822919012532157	CC thylakoid part
GO:1903047	0.999996795599144	1.0510509739235e-05	11	223	mitotic cell cycle process	BP	0.9999999999	0.000822919012532157	BP mitotic cell cycle process
GO:0009535	0.999995620775152	1.12380167351137e-05	19	312	chloroplast thylakoid membrane	CC	0.9999999999	0.000868741369637206	CC chloroplast thylakoid membrane
GO:0055035	0.999995620775152	1.12380167351137e-05	19	312	plastid thylakoid membrane	CC	0.9999999999	0.000868741369637206	CC plastid thylakoid membrane
GO:0044877	0.999996484327165	1.14842952794164e-05	11	223	protein-containing complex binding	MF	0.9999999999	0.00088219611662133	MF protein-containing complex binding
GO:0009526	0.999994181671499	1.35657937618946e-05	24	357	plastid envelope	CC	0.9999999999	0.0010318963452054	CC plastid envelope
GO:0061024	0.999996191197136	1.3649768937939e-05	9	197	membrane organization	BP	0.9999999999	0.0010318963452054	BP membrane organization
GO:0043623	0.999996938170846	1.36865243100766e-05	6	162	NA	NA	0.9999999999	0.0010318963452054	none
GO:0043226	0.999987244713574	1.48200195560456e-05	1162	9341	organelle	CC	0.9999999999	0.0011105013426843	CC organelle
GO:0043484	1	1.5961930534865e-05	0	71	regulation of RNA splicing	BP	0.9999999999	0.00118877450946855	BP regulation of RNA splicing
GO:0044802	0.999995667209978	1.75333074137197e-05	7	171	NA	NA	0.9999999999	0.00129074454908473	none
GO:0016569	0.999996025036466	1.75424590754925e-05	6	159	covalent chromatin modification	BP	0.9999999999	0.00129074454908473	BP covalent chromatin modification
GO:0017038	0.99999722956957	1.8826379461194e-05	3	122	protein import	BP	0.9999999999	0.00137181605096138	BP protein import
GO:0015935	0.999998796920875	1.88689288162364e-05	1	94	small ribosomal subunit	CC	0.9999999999	0.00137181605096138	CC small ribosomal subunit
GO:0009941	0.999991752932136	1.90040391855985e-05	24	353	chloroplast envelope	CC	0.9999999999	0.00137346351841953	CC chloroplast envelope
GO:0043229	0.999982150287357	2.06894552925635e-05	1161	9317	intracellular organelle	CC	0.9999999999	0.0014864765114316	CC intracellular organelle
GO:0016570	0.99999512091174	2.13114068890662e-05	6	157	histone modification	BP	0.9999999999	0.00152220774118745	BP histone modification
GO:0043632	0.999989046360848	2.23117568979925e-05	34	449	modification-dependent macromolecule catabolic process	BP	0.9999999999	0.00158439417879116	BP modification-dependent macromolecule catabolic process
GO:0098798	0.999997414274151	2.31115041338276e-05	2	109	mitochondrial protein complex	CC	0.9999999999	0.00163169891035012	CC mitochondrial protein complex
GO:0034357	0.999988545832279	2.73506114902825e-05	21	322	photosynthetic membrane	CC	0.9999999999	0.0019089163928132	CC photosynthetic membrane
GO:0042651	0.999988545832279	2.73506114902825e-05	21	322	thylakoid membrane	CC	0.9999999999	0.0019089163928132	CC thylakoid membrane
GO:0044454	0.99999143664771	2.8111475384632e-05	10	204	nuclear chromosome part	CC	0.9999999999	0.00195087250197668	CC nuclear chromosome part
GO:0051276	0.999989082872074	3.39570039239042e-05	11	211	chromosome organization	BP	0.9999999999	0.00234322511822919	BP chromosome organization
GO:0008565	0.999997621047013	3.56567447604902e-05	1	86	protein transporter activity	MF	0.9999999999	0.00244669371070015	MF protein transporter activity
GO:0030532	1	3.82092265130974e-05	0	70	small nuclear ribonucleoprotein complex	CC	0.9999999999	0.00260719269626241	CC small nuclear ribonucleoprotein complex
GO:0008094	0.99999732126364	3.98133631120773e-05	1	85	DNA-dependent ATPase activity	MF	0.9999999999	0.00270155787250507	MF DNA-dependent ATPase activity
GO:0046982	0.999987519039893	4.0157503578886e-05	10	211	protein heterodimerization activity	MF	0.9999999999	0.00270394585211943	MF protein heterodimerization activity
GO:0008033	0.999992496981574	4.02913169384097e-05	4	127	tRNA processing	BP	0.9999999999	0.00270394585211943	BP tRNA processing
GO:0006913	0.999993509294865	4.18574868306564e-05	3	117	nucleocytoplasmic transport	BP	0.9999999999	0.00276936361783656	BP nucleocytoplasmic transport
GO:0051169	0.999993509294865	4.18574868306564e-05	3	117	nuclear transport	BP	0.9999999999	0.00276936361783656	BP nuclear transport
GO:0051246	0.999978100220779	4.19463131897629e-05	39	491	regulation of protein metabolic process	BP	0.9999999999	0.00276936361783656	BP regulation of protein metabolic process
GO:0032197	0.999997112768633	4.22311510668495e-05	1	99	transposition, RNA-mediated	BP	0.9999999999	0.00277317892005645	BP transposition, RNA-mediated
GO:0034654	0.999974264806938	4.64060852310092e-05	48	565	nucleobase-containing compound biosynthetic process	BP	0.9999999999	0.00303103703214731	BP nucleobase-containing compound biosynthetic process
GO:1903311	1	4.7520173764549e-05	0	64	regulation of mRNA metabolic process	BP	0.9999999999	0.00308729469340533	BP regulation of mRNA metabolic process
GO:0097525	1	5.16474306540901e-05	0	68	spliceosomal snRNP complex	CC	0.9999999999	0.00333768104766696	CC spliceosomal snRNP complex
GO:0016772	0.999957279107702	5.59184832187818e-05	257	2424	transferase activity, transferring phosphorus-containing groups	MF	0.9999999999	0.00359467554754842	MF transferase activity, transferring phosphorus-containing groups
GO:0019941	0.999970050921123	5.91133714746303e-05	34	436	modification-dependent protein catabolic process	BP	0.9999999999	0.00378016083346144	BP modification-dependent protein catabolic process
GO:0015934	0.999990546205841	5.94738402836266e-05	3	116	large ribosomal subunit	CC	0.9999999999	0.00378340356887612	CC large ribosomal subunit
GO:0034248	0.999984138451123	5.99834110304648e-05	7	165	regulation of cellular amide metabolic process	BP	0.9999999999	0.00379604861308858	BP regulation of cellular amide metabolic process
GO:0022411	0.999992705136973	6.10485673429085e-05	2	97	cellular component disassembly	BP	0.9999999999	0.00384354227590868	BP cellular component disassembly
GO:0022900	0.999995528570238	6.39027536998487e-05	1	83	electron transport chain	BP	0.9999999999	0.00400260632661514	BP electron transport chain
GO:0008026	0.99999533436308	6.65633937743947e-05	1	81	ATP-dependent helicase activity	MF	0.9999999999	0.00412693041401247	MF ATP-dependent helicase activity
GO:0070035	0.99999533436308	6.65633937743947e-05	1	81	purine NTP-dependent helicase activity	MF	0.9999999999	0.00412693041401247	MF purine NTP-dependent helicase activity
GO:0006605	0.999980213160686	7.40278486759824e-05	7	160	protein targeting	BP	0.9999999999	0.00456654618044671	BP protein targeting
GO:0098791	0.999970025643044	7.63242150012278e-05	16	256	Golgi subcompartment	CC	0.9999999999	0.00466074512179672	CC Golgi subcompartment
GO:0009534	0.999985105813001	7.66996700082808e-05	4	123	chloroplast thylakoid	CC	0.9999999999	0.00466074512179672	CC chloroplast thylakoid
GO:0031976	0.999985105813001	7.66996700082808e-05	4	123	plastid thylakoid	CC	0.9999999999	0.00466074512179672	CC plastid thylakoid
GO:0044743	1	8.09432209993756e-05	0	64	protein transmembrane import into intracellular organelle	BP	0.9999999999	0.00489425990735828	BP protein transmembrane import into intracellular organelle
GO:0006417	0.999977078051745	8.49803260460909e-05	7	162	regulation of translation	BP	0.9999999999	0.00511305272082243	BP regulation of translation
GO:0016859	1	8.64703770612438e-05	0	63	cis-trans isomerase activity	MF	0.9999999999	0.00517720188934329	MF cis-trans isomerase activity
GO:0009507	0.999935269932998	8.70242273652073e-05	200	1833	chloroplast	CC	0.9999999999	0.00518494591726166	CC chloroplast
GO:0044430	0.999957001869058	8.88918961997202e-05	28	375	cytoskeletal part	CC	0.9999999999	0.00527051271933681	CC cytoskeletal part
GO:0022613	0.99999283575208	9.86383369277519e-05	1	81	ribonucleoprotein complex biogenesis	BP	0.9999999999	0.00582013839244233	BP ribonucleoprotein complex biogenesis
GO:0080008	1	0.000117888195248066	0	61	Cul4-RING E3 ubiquitin ligase complex	CC	0.9999999999	0.00692253084980713	CC Cul4-RING E3 ubiquitin ligase complex
GO:0051028	0.999983263896912	0.000131864312006789	2	93	mRNA transport	BP	0.9999999999	0.00770617563086566	BP mRNA transport
GO:0018205	0.999965791246273	0.000134245587270093	6	142	peptidyl-lysine modification	BP	0.9999999999	0.00778235114211755	BP peptidyl-lysine modification
GO:0000139	0.999929953421772	0.00013444212305443	34	423	Golgi membrane	CC	0.9999999999	0.00778235114211755	CC Golgi membrane
GO:0072657	0.999976859393501	0.000137621104287471	3	104	protein localization to membrane	BP	0.9999999999	0.00792879324418476	BP protein localization to membrane
GO:0032268	0.999925404783389	0.000139519121795457	37	453	regulation of cellular protein metabolic process	BP	0.9999999999	0.00800040635497519	BP regulation of cellular protein metabolic process
GO:0031123	0.999988991104887	0.000146745500294732	1	76	RNA 3'-end processing	BP	0.9999999999	0.00837546514298997	BP RNA 3'-end processing
GO:0004523	0.999954486408683	0.000151717755891478	8	183	RNA-DNA hybrid ribonuclease activity	MF	0.9999999999	0.00861897986259773	MF RNA-DNA hybrid ribonuclease activity
GO:0031982	0.999907734579933	0.000162022520651917	46	526	vesicle	CC	0.9999999999	0.00916177345945607	CC vesicle
GO:0051052	0.999953429681969	0.000166246126565531	7	151	regulation of DNA metabolic process	BP	0.9999999999	0.00935728198097418	BP regulation of DNA metabolic process
GO:0008135	0.999960918649369	0.000167336628395284	5	129	translation factor activity, RNA binding	MF	0.9999999999	0.00937545678541285	MF translation factor activity, RNA binding
GO:0003678	0.999976545954686	0.000180572436192154	2	88	DNA helicase activity	MF	0.9999999999	0.0100708298431551	MF DNA helicase activity
GO:0009536	0.999857322675895	0.000188021992954377	211	1900	plastid	CC	0.9999999999	0.0104135551302071	CC plastid
GO:0003755	1	0.000188422767625329	0	58	peptidyl-prolyl cis-trans isomerase activity	MF	0.9999999999	0.0104135551302071	MF peptidyl-prolyl cis-trans isomerase activity
GO:0031410	0.99989124047352	0.000194395462712239	42	488	cytoplasmic vesicle	CC	0.9999999999	0.0106952530701229	CC cytoplasmic vesicle
GO:0005802	0.999918149029432	0.000204275269373758	15	235	trans-Golgi network	CC	0.9999999999	0.0111884221530542	CC trans-Golgi network
GO:0006511	0.99987299152097	0.00023874204630169	34	417	ubiquitin-dependent protein catabolic process	BP	0.9999999999	0.0130178363996823	BP ubiquitin-dependent protein catabolic process
GO:0051168	1	0.00026296413656666	0	56	nuclear export	BP	0.9999999999	0.0142748620623341	BP nuclear export
GO:0050684	1	0.000271558864653975	0	53	regulation of mRNA processing	BP	0.9999999999	0.0146761945702816	BP regulation of mRNA processing
GO:0005684	1	0.000283152684831139	0	54	U2-type spliceosomal complex	CC	0.9999999999	0.0152353607600332	CC U2-type spliceosomal complex
GO:0097708	0.999818633780289	0.000316932152164984	43	489	intracellular vesicle	CC	0.9999999999	0.0169454443020748	CC intracellular vesicle
GO:0071704	0.999719390576393	0.000317709738429272	1202	9553	organic substance metabolic process	BP	0.9999999999	0.0169454443020748	BP organic substance metabolic process
GO:0046872	0.999729245684521	0.000320071456243685	585	4931	metal ion binding	MF	0.9999999999	0.0169971859415668	MF metal ion binding
GO:0098803	1	0.000375183014007116	0	54	respiratory chain complex	CC	0.9999999999	0.0198375988445148	CC respiratory chain complex
GO:1901137	0.999762434542402	0.000488389549680145	23	303	carbohydrate derivative biosynthetic process	BP	0.9999999999	0.0257120256887642	BP carbohydrate derivative biosynthetic process
GO:0022627	0.999957595866012	0.000501925679907509	1	70	cytosolic small ribosomal subunit	CC	0.9999999999	0.0263112457269971	CC cytosolic small ribosomal subunit
GO:0048024	1	0.000507869707074125	0	49	regulation of mRNA splicing, via spliceosome	BP	0.9999999999	0.0265090624025784	BP regulation of mRNA splicing, via spliceosome
GO:0006405	1	0.000565433197323007	0	51	RNA export from nucleus	BP	0.9999999999	0.0293880896685243	BP RNA export from nucleus
GO:0007005	0.999839270556175	0.00057286565048661	6	129	mitochondrion organization	BP	0.9999999999	0.0296482248095062	BP mitochondrion organization
GO:0016788	0.999544281135066	0.000587684117629466	212	1987	hydrolase activity, acting on ester bonds	MF	0.9999999999	0.0302868093363979	MF hydrolase activity, acting on ester bonds
GO:0043169	0.999487825580757	0.000600365942639957	595	4978	cation binding	MF	0.9999999999	0.0308103765689262	MF cation binding
GO:0032196	0.999882918635049	0.000613032345204338	3	107	transposition	BP	0.9999999999	0.0312476067029375	BP transposition
GO:0006413	1	0.000614002424161208	0	51	translational initiation	BP	0.9999999999	0.0312476067029375	BP translational initiation
GO:0009524	0.999853394337936	0.000647232877132559	4	105	phragmoplast	CC	0.9999999999	0.0328020844867098	CC phragmoplast
GO:0003743	0.999904918404262	0.000653130043513704	2	81	translation initiation factor activity	MF	0.9999999999	0.0329641750061007	MF translation initiation factor activity
GO:0007093	1	0.00066604153918744	0	48	mitotic cell cycle checkpoint	BP	0.9999999999	0.0334774953071415	BP mitotic cell cycle checkpoint
GO:0098588	0.999503969804008	0.000681359590355347	130	1210	bounding membrane of organelle	CC	0.9999999999	0.0341070739204927	CC bounding membrane of organelle
GO:1990234	0.999574737135403	0.000700444122661225	49	532	transferase complex	CC	0.9999999999	0.0349192837313641	CC transferase complex
GO:0090305	0.999863321629424	0.000712194730630064	3	93	nucleic acid phosphodiester bond hydrolysis	BP	0.9999999999	0.0353607578858358	BP nucleic acid phosphodiester bond hydrolysis
GO:1901987	0.999890424107409	0.000744223498523421	2	79	regulation of cell cycle phase transition	BP	0.9999999999	0.036801400044393	BP regulation of cell cycle phase transition
GO:0009987	0.999320284263353	0.000755347169117358	1582	12333	cellular process	BP	0.9999999999	0.0372008480790299	BP cellular process
GO:0071013	1	0.000772003908351859	0	49	catalytic step 2 spliceosome	CC	0.9999999999	0.0378684969341751	CC catalytic step 2 spliceosome
GO:0070585	1	0.000897154647601742	0	48	protein localization to mitochondrion	BP	0.9999999999	0.0436567604215445	BP protein localization to mitochondrion
GO:0072655	1	0.000897154647601742	0	48	establishment of protein localization to mitochondrion	BP	0.9999999999	0.0436567604215445	BP establishment of protein localization to mitochondrion
GO:0005815	0.999823283213054	0.000903302482685943	3	89	microtubule organizing center	CC	0.9999999999	0.0437814941409766	CC microtubule organizing center
GO:0042254	1	0.000936130004011852	0	47	ribosome biogenesis	BP	0.9999999999	0.0451932484940741	BP ribosome biogenesis
GO:0042393	0.999758235328205	0.00102964418525758	4	98	histone binding	MF	0.9999999999	0.0495121026721893	MF histone binding
GO:0010608	0.999548342884934	0.00106026859585638	14	209	posttranscriptional regulation of gene expression	BP	0.9999999999	0.0507847867834895	BP posttranscriptional regulation of gene expression
GO:0003899	0.999897091819884	0.00112462192732528	1	60	DNA-directed 5'-3' RNA polymerase activity	MF	0.9999999999	0.0536567664857461	MF DNA-directed 5'-3' RNA polymerase activity
GO:0048284	0.999768157460176	0.00115972524242703	3	86	organelle fusion	BP	0.9999999999	0.0551162805875632	BP organelle fusion
GO:1990204	0.999763274757478	0.00118027466516518	3	88	oxidoreductase complex	CC	0.9999999999	0.0558754835671609	CC oxidoreductase complex
GO:0048586	1	0.0012076324214814	0	43	regulation of long-day photoperiodism, flowering	BP	0.9999999999	0.0569498934207484	BP regulation of long-day photoperiodism, flowering
GO:0006839	0.999798171143562	0.00129829642259576	2	75	mitochondrial transport	BP	0.9999999999	0.0609839586651138	BP mitochondrial transport
GO:1902589	0.999398517576554	0.00130316138951979	17	230	NA	NA	0.9999999999	0.0609839586651138	none
GO:0032984	0.999866811331858	0.00141553995194863	1	60	protein-containing complex disassembly	BP	0.9999999999	0.0659900953171779	BP protein-containing complex disassembly
GO:0010228	0.999767919201154	0.00147389494491435	2	74	vegetative to reproductive phase transition of meristem	BP	0.9999999999	0.0684492504075435	BP vegetative to reproductive phase transition of meristem
GO:0015931	0.99945917175276	0.00148612390411484	9	153	nucleobase-containing compound transport	BP	0.9999999999	0.0687557475941616	BP nucleobase-containing compound transport
GO:0006897	0.999509843927469	0.00150882241412718	7	130	endocytosis	BP	0.9999999999	0.0693596487667878	BP endocytosis
GO:0006091	0.999343465499127	0.00151053435172471	14	202	generation of precursor metabolites and energy	BP	0.9999999999	0.0693596487667878	BP generation of precursor metabolites and energy
GO:0048193	0.999404933200417	0.00162508619167763	9	152	Golgi vesicle transport	BP	0.9999999999	0.0743400851878296	BP Golgi vesicle transport
GO:0032259	0.999326708174062	0.00163511857676719	12	179	methylation	BP	0.9999999999	0.0745199190172928	BP methylation
GO:0030117	1	0.0017563231330889	0	43	membrane coat	CC	0.9999999999	0.0797462109574267	CC membrane coat
GO:1905368	0.999625922307102	0.00179306454965348	3	85	peptidase complex	CC	0.9999999999	0.0811129274424727	CC peptidase complex
GO:0033554	0.998641154526007	0.00183716066844383	123	1125	cellular response to stress	BP	0.9999999999	0.0828010347024832	BP cellular response to stress
GO:0022904	1	0.00195298093504361	0	42	respiratory electron transport chain	BP	0.9999999999	0.0876974600758186	BP respiratory electron transport chain
GO:0018130	0.998632876864372	0.00196545815420434	82	785	heterocycle biosynthetic process	BP	0.9999999999	0.087934453829494	BP heterocycle biosynthetic process
GO:1901990	0.999676095850518	0.00199655026905481	2	70	regulation of mitotic cell cycle phase transition	BP	0.9999999999	0.0889821898175702	BP regulation of mitotic cell cycle phase transition
GO:0005769	0.999803512760478	0.00200672958202467	1	57	early endosome	CC	0.9999999999	0.0889821898175702	CC early endosome
GO:0022625	0.999575217741594	0.00201073230634103	3	86	cytosolic large ribosomal subunit	CC	0.9999999999	0.0889821898175702	CC cytosolic large ribosomal subunit
GO:0030490	1	0.00205688571470605	0	42	maturation of SSU-rRNA	BP	0.9999999999	0.0906960365322009	BP maturation of SSU-rRNA
GO:0060627	0.999793610934322	0.00210130902751927	1	55	regulation of vesicle-mediated transport	BP	0.9999999999	0.0920630730692046	BP regulation of vesicle-mediated transport
GO:0090150	0.999555063312024	0.00210296359802752	3	82	establishment of protein localization to membrane	BP	0.9999999999	0.0920630730692046	BP establishment of protein localization to membrane
GO:0044815	0.999108932866718	0.00212095583395607	12	189	DNA packaging complex	CC	0.9999999999	0.0925191234140694	CC DNA packaging complex
GO:0090501	0.999780088343928	0.00221718849619642	1	57	RNA phosphodiester bond hydrolysis	BP	0.9999999999	0.0963727412546017	BP RNA phosphodiester bond hydrolysis
GO:0000932	0.999764904077139	0.00235207161914449	1	57	P-body	CC	0.9999999999	0.10121795970374	CC P-body
GO:0043038	0.999765061024451	0.00235352059569856	1	56	amino acid activation	BP	0.9999999999	0.10121795970374	BP amino acid activation
GO:0043039	0.999765061024451	0.00235352059569856	1	56	tRNA aminoacylation	BP	0.9999999999	0.10121795970374	BP tRNA aminoacylation
GO:0000381	1	0.0024521748335774	0	39	regulation of alternative mRNA splicing, via spliceosome	BP	0.9999999999	0.105090748832682	BP regulation of alternative mRNA splicing, via spliceosome
GO:0032040	1	0.00247537488369435	0	42	small-subunit processome	CC	0.9999999999	0.105542208534899	CC small-subunit processome
GO:0044087	0.999064581826305	0.00247999130911381	9	146	regulation of cellular component biogenesis	BP	0.9999999999	0.105542208534899	BP regulation of cellular component biogenesis
GO:0070469	1	0.00252909777385421	0	42	respiratory chain	CC	0.9999999999	0.107258334061998	CC respiratory chain
GO:0032506	1	0.00254843379636407	0	40	cytokinetic process	BP	0.9999999999	0.107336546351013	BP cytokinetic process
GO:0016887	0.998338939521083	0.00254851796641509	55	558	ATPase activity	MF	0.9999999999	0.107336546351013	MF ATPase activity
GO:0008170	0.999259933927739	0.00257675907277612	5	103	N-methyltransferase activity	MF	0.9999999999	0.108153042319201	MF N-methyltransferase activity
GO:0005643	1	0.00264432816737737	0	40	nuclear pore	CC	0.9999999999	0.110608987110778	CC nuclear pore
GO:1902749	1	0.00267193298834972	0	40	regulation of cell cycle G2/M phase transition	BP	0.9999999999	0.111179246454715	BP regulation of cell cycle G2/M phase transition
GO:0008186	1	0.00267616656768349	0	39	RNA-dependent ATPase activity	MF	0.9999999999	0.111179246454715	MF RNA-dependent ATPase activity
GO:0051536	0.998972871598524	0.00283413757805849	8	136	iron-sulfur cluster binding	MF	0.9999999999	0.116946474251373	MF iron-sulfur cluster binding
GO:0051540	0.998972871598524	0.00283413757805849	8	136	metal cluster binding	MF	0.9999999999	0.116946474251373	MF metal cluster binding
GO:0048519	0.997837259703247	0.00288397614312024	125	1121	negative regulation of biological process	BP	0.9999999999	0.118602305091147	BP negative regulation of biological process
GO:0003682	0.998829059489519	0.00293834798452089	10	152	chromatin binding	MF	0.9999999999	0.120432826452812	MF chromatin binding
GO:0009521	0.999496385761933	0.00296468116434586	2	70	photosystem	CC	0.9999999999	0.121105738265285	CC photosystem
GO:0006779	0.99969250813991	0.00299171192368227	1	54	porphyrin-containing compound biosynthetic process	BP	0.9999999999	0.121802564786184	BP porphyrin-containing compound biosynthetic process
GO:1990542	0.99967888571914	0.00310420804627328	1	55	mitochondrial transmembrane transport	BP	0.9999999999	0.125962780987315	BP mitochondrial transmembrane transport
GO:0043414	0.998655380401407	0.0031295663138936	12	171	macromolecule methylation	BP	0.9999999999	0.126571268072505	BP macromolecule methylation
GO:0005694	0.998994988642762	0.00314552496627148	6	109	chromosome	CC	0.9999999999	0.126740809112379	CC chromosome
GO:0004004	1	0.00315451170543338	0	38	ATP-dependent RNA helicase activity	MF	0.9999999999	0.126740809112379	MF ATP-dependent RNA helicase activity
GO:1900865	1	0.00321737232524283	0	38	chloroplast RNA modification	BP	0.9999999999	0.128842575673823	BP chloroplast RNA modification
GO:0016874	0.99841660674404	0.00325175208539513	17	223	ligase activity	MF	0.9999999999	0.129793790754955	MF ligase activity
GO:0000184	1	0.00337371444027657	0	38	nuclear-transcribed mRNA catabolic process, nonsense-mediated decay	BP	0.9999999999	0.134223283952893	BP nuclear-transcribed mRNA catabolic process, nonsense-mediated decay
GO:1901363	0.99695789491243	0.00339641263822352	995	7869	heterocyclic compound binding	MF	0.9999999999	0.134687610270331	MF heterocyclic compound binding
GO:0051128	0.997683385797336	0.00354937543732019	52	526	regulation of cellular component organization	BP	0.9999999999	0.140297966315304	BP regulation of cellular component organization
GO:0097159	0.996648847110495	0.00373702998417264	998	7885	organic cyclic compound binding	MF	0.9999999999	0.147238981376402	MF organic cyclic compound binding
GO:0031977	0.999588278952696	0.00387625506680061	1	52	thylakoid lumen	CC	0.9999999999	0.152233374231198	CC thylakoid lumen
GO:0004527	0.998702629614964	0.00397253861665866	6	110	exonuclease activity	MF	0.9999999999	0.155514700845734	MF exonuclease activity
GO:0071705	0.997002934372087	0.00402997548447671	110	996	nitrogen compound transport	BP	0.9999999999	0.157135116268282	BP nitrogen compound transport
GO:0000209	0.999086321466348	0.00403966157755366	3	77	protein polyubiquitination	BP	0.9999999999	0.157135116268282	BP protein polyubiquitination
GO:1902410	1	0.00408547426725449	0	37	mitotic cytokinetic process	BP	0.9999999999	0.158122342597699	BP mitotic cytokinetic process
GO:0042788	1	0.00409093337652472	0	39	polysomal ribosome	CC	0.9999999999	0.158122342597699	CC polysomal ribosome
GO:0000413	1	0.00413395390016887	0	37	protein peptidyl-prolyl isomerization	BP	0.9999999999	0.159281113364866	BP protein peptidyl-prolyl isomerization
GO:0000075	0.999267311845345	0.00416393320323658	2	64	cell cycle checkpoint	BP	0.9999999999	0.15993169856708	BP cell cycle checkpoint
GO:0000786	0.998159014293386	0.0041846739627782	12	181	nucleosome	CC	0.9999999999	0.160224475803677	CC nucleosome
GO:0008360	1	0.00428008456075052	0	36	regulation of cell shape	BP	0.9999999999	0.163365477578146	BP regulation of cell shape
GO:1901293	0.998005562656576	0.00429407052274175	14	191	nucleoside phosphate biosynthetic process	BP	0.9999999999	0.163388714531987	BP nucleoside phosphate biosynthetic process
GO:0051726	0.997657953147513	0.00442739126840386	21	253	regulation of cell cycle	BP	0.9999999999	0.167854469254285	BP regulation of cell cycle
GO:0009892	0.996936560738054	0.00443892202137989	67	644	negative regulation of metabolic process	BP	0.9999999999	0.167854469254285	BP negative regulation of metabolic process
GO:0032182	0.999190240483352	0.00455524215990853	2	63	ubiquitin-like protein binding	MF	0.9999999999	0.171721381917046	MF ubiquitin-like protein binding
GO:0004812	0.99949689805214	0.00462556676896157	1	51	aminoacyl-tRNA ligase activity	MF	0.9999999999	0.172245952792977	MF aminoacyl-tRNA ligase activity
GO:0006418	0.99949689805214	0.00462556676896157	1	51	tRNA aminoacylation for protein translation	BP	0.9999999999	0.172245952792977	BP tRNA aminoacylation for protein translation
GO:0016875	0.99949689805214	0.00462556676896157	1	51	ligase activity, forming carbon-oxygen bonds	MF	0.9999999999	0.172245952792977	MF ligase activity, forming carbon-oxygen bonds
GO:0016876	0.99949689805214	0.00462556676896157	1	51	NA	NA	0.9999999999	0.172245952792977	none
GO:0005741	0.999494101128938	0.00464802356843946	1	51	mitochondrial outer membrane	CC	0.9999999999	0.172556109011913	CC mitochondrial outer membrane
GO:0009165	0.997817712767618	0.00467187460238944	14	190	nucleotide biosynthetic process	BP	0.9999999999	0.172915989071469	BP nucleotide biosynthetic process
GO:0071822	0.997256576970867	0.00469574231346085	30	331	NA	NA	0.9999999999	0.173274310019972	none
GO:0019001	0.99738735601329	0.00474021253885128	24	275	guanyl nucleotide binding	MF	0.9999999999	0.17346212251124	MF guanyl nucleotide binding
GO:0032561	0.99738735601329	0.00474021253885128	24	275	guanyl ribonucleotide binding	MF	0.9999999999	0.17346212251124	MF guanyl ribonucleotide binding
GO:0016553	1	0.00475763967916042	0	37	base conversion or substitution editing	BP	0.9999999999	0.17346212251124	BP base conversion or substitution editing
GO:0016554	1	0.00475763967916042	0	37	cytidine to uridine editing	BP	0.9999999999	0.17346212251124	BP cytidine to uridine editing
GO:0051087	0.999472813236196	0.00481212952786634	1	52	chaperone binding	MF	0.9999999999	0.17492663706357	MF chaperone binding
GO:0001882	0.997210917348213	0.00504300493675327	24	274	nucleoside binding	MF	0.9999999999	0.182174167907251	MF nucleoside binding
GO:0005747	1	0.0050711656368483	0	37	mitochondrial respiratory chain complex I	CC	0.9999999999	0.182174167907251	CC mitochondrial respiratory chain complex I
GO:0030964	1	0.0050711656368483	0	37	NADH dehydrogenase complex	CC	0.9999999999	0.182174167907251	CC NADH dehydrogenase complex
GO:0045271	1	0.0050711656368483	0	37	respiratory chain complex I	CC	0.9999999999	0.182174167907251	CC respiratory chain complex I
GO:0008152	0.995371038328579	0.00508707991673781	1329	10303	metabolic process	BP	0.9999999999	0.182209953381336	BP metabolic process
GO:0031248	0.99942785510298	0.00518188283473173	1	50	protein acetyltransferase complex	CC	0.9999999999	0.184523373012867	CC protein acetyltransferase complex
GO:1902493	0.99942785510298	0.00518188283473173	1	50	acetyltransferase complex	CC	0.9999999999	0.184523373012867	CC acetyltransferase complex
GO:0006400	0.998563102727453	0.00526379996564551	4	84	tRNA modification	BP	0.9999999999	0.186895502268588	BP tRNA modification
GO:0007059	1	0.00528438229273287	0	36	chromosome segregation	BP	0.9999999999	0.187082450212868	BP chromosome segregation
GO:0016197	0.998522622457615	0.00539012903499392	4	86	endosomal transport	BP	0.9999999999	0.189276647668131	BP endosomal transport
GO:0000502	0.99902004968494	0.0053942014195866	2	63	proteasome complex	CC	0.9999999999	0.189276647668131	CC proteasome complex
GO:1905369	0.99902004968494	0.0053942014195866	2	63	endopeptidase complex	CC	0.9999999999	0.189276647668131	CC endopeptidase complex
GO:0032549	0.996997105004991	0.00540834698183869	24	273	ribonucleoside binding	MF	0.9999999999	0.189276647668131	MF ribonucleoside binding
GO:0005813	0.999392319373056	0.0054687134778006	1	49	centrosome	CC	0.9999999999	0.19084247547959	CC centrosome
GO:0051983	1	0.00565464683238658	0	34	regulation of chromosome segregation	BP	0.9999999999	0.196107360777778	BP regulation of chromosome segregation
GO:0006473	0.99896823201952	0.0056572690360787	2	61	protein acetylation	BP	0.9999999999	0.196107360777778	BP protein acetylation
GO:0034976	0.998967317773524	0.005667749988092	2	60	response to endoplasmic reticulum stress	BP	0.9999999999	0.196107360777778	BP response to endoplasmic reticulum stress
GO:0043021	0.99864281289398	0.00577669243751573	3	73	ribonucleoprotein complex binding	MF	0.9999999999	0.199312207434512	MF ribonucleoprotein complex binding
GO:0035097	1	0.00597474510822024	0	33	histone methyltransferase complex	CC	0.9999999999	0.205564892258597	CC histone methyltransferase complex
GO:0051053	0.998895783783874	0.0060007464815368	2	62	negative regulation of DNA metabolic process	BP	0.9999999999	0.205879543610928	BP negative regulation of DNA metabolic process
GO:0031124	1	0.00622181645766777	0	33	mRNA 3'-end processing	BP	0.9999999999	0.212866291915838	BP mRNA 3'-end processing
GO:0034062	0.998509676733969	0.00628527049621767	3	72	5'-3' RNA polymerase activity	MF	0.9999999999	0.213839258609478	MF 5'-3' RNA polymerase activity
GO:0097747	0.998509676733969	0.00628527049621767	3	72	RNA polymerase activity	MF	0.9999999999	0.213839258609478	MF RNA polymerase activity
GO:0004003	0.999283415421119	0.00632029105142626	1	48	ATP-dependent DNA helicase activity	MF	0.9999999999	0.214433430283668	MF ATP-dependent DNA helicase activity
GO:0045931	1	0.00637120327689363	0	32	positive regulation of mitotic cell cycle	BP	0.9999999999	0.215324962279393	BP positive regulation of mitotic cell cycle
GO:0044452	0.998223046984896	0.00638683953643996	4	81	nucleolar part	CC	0.9999999999	0.215324962279393	CC nucleolar part
GO:0000988	0.997522898067691	0.00639945646859502	8	127	NA	NA	0.9999999999	0.215324962279393	none
GO:1903509	0.999264796787133	0.00645357249060422	1	49	liposaccharide metabolic process	BP	0.9999999999	0.216326799524829	BP liposaccharide metabolic process
GO:0018208	0.999263341968485	0.00646465382565601	1	49	peptidyl-proline modification	BP	0.9999999999	0.216326799524829	BP peptidyl-proline modification
GO:0000785	0.997134322006131	0.00652594325569753	11	156	chromatin	CC	0.9999999999	0.217781068101338	CC chromatin
GO:1903046	0.997461279794554	0.00655031055240252	8	125	meiotic cell cycle process	BP	0.9999999999	0.217998618765789	BP meiotic cell cycle process
GO:0016853	0.996379337448061	0.00667980642180487	21	247	isomerase activity	MF	0.9999999999	0.221704227271534	MF isomerase activity
GO:0006366	0.999225639921673	0.0067600361169533	1	48	transcription by RNA polymerase II	BP	0.9999999999	0.223759027459262	BP transcription by RNA polymerase II
GO:0009528	0.998098482756625	0.00677849158858453	4	83	plastid inner membrane	CC	0.9999999999	0.223763503413436	CC plastid inner membrane
GO:0007017	0.996462068507928	0.00693175089953396	17	209	microtubule-based process	BP	0.9999999999	0.228063910721595	BP microtubule-based process
GO:0030120	1	0.00694610895598765	0	34	vesicle coat	CC	0.9999999999	0.228063910721595	CC vesicle coat
GO:0033014	0.99866031567303	0.0071307327257846	2	60	tetrapyrrole biosynthetic process	BP	0.9999999999	0.232088964488817	BP tetrapyrrole biosynthetic process
GO:0032993	0.996407866608334	0.00713995348916223	16	212	protein-DNA complex	CC	0.9999999999	0.232088964488817	CC protein-DNA complex
GO:0046540	1	0.00715203206056221	0	35	U4/U6 x U5 tri-snRNP complex	CC	0.9999999999	0.232088964488817	CC U4/U6 x U5 tri-snRNP complex
GO:0097526	1	0.00715203206056221	0	35	spliceosomal tri-snRNP complex	CC	0.9999999999	0.232088964488817	CC spliceosomal tri-snRNP complex
GO:0005829	0.994132135294902	0.00716370882694317	223	1871	cytosol	CC	0.9999999999	0.232088964488817	CC cytosol
GO:0006282	1	0.00721554870067392	0	32	regulation of DNA repair	BP	0.9999999999	0.233150031296379	BP regulation of DNA repair
GO:0060249	0.998217909916179	0.00737099937901684	3	72	anatomical structure homeostasis	BP	0.9999999999	0.237544555185519	BP anatomical structure homeostasis
GO:0006664	0.999133357868268	0.00745238281496206	1	48	glycolipid metabolic process	BP	0.9999999999	0.239535272899859	BP glycolipid metabolic process
GO:0033045	1	0.00756735220235246	0	32	regulation of sister chromatid segregation	BP	0.9999999999	0.242241722661389	BP regulation of sister chromatid segregation
GO:1901988	0.999118123126456	0.00757625168304002	1	47	negative regulation of cell cycle phase transition	BP	0.9999999999	0.242241722661389	BP negative regulation of cell cycle phase transition
GO:0009706	0.997840321981376	0.00760455661766945	4	82	chloroplast inner membrane	CC	0.9999999999	0.242511891718576	CC chloroplast inner membrane
GO:0043227	0.992950594925465	0.00775627978539646	1138	8774	membrane-bounded organelle	CC	0.9999999999	0.246706253382376	CC membrane-bounded organelle
GO:0033043	0.99522396074704	0.0078953692328397	31	330	regulation of organelle organization	BP	0.9999999999	0.25047802548027	BP regulation of organelle organization
GO:0006612	0.999049598694636	0.00809409727833648	1	46	protein targeting to membrane	BP	0.9999999999	0.255484406842633	BP protein targeting to membrane
GO:0005635	0.997683892141826	0.00810223824676531	4	81	nuclear envelope	CC	0.9999999999	0.255484406842633	CC nuclear envelope
GO:0060968	0.998015996804012	0.0081159284308942	3	71	regulation of gene silencing	BP	0.9999999999	0.255484406842633	BP regulation of gene silencing
GO:0043130	0.998418022378412	0.00827067833185117	2	58	ubiquitin binding	MF	0.9999999999	0.259123569171826	MF ubiquitin binding
GO:0044433	0.994981534655458	0.00827396364639039	31	331	cytoplasmic vesicle part	CC	0.9999999999	0.259123569171826	CC cytoplasmic vesicle part
GO:0016050	0.997300777759903	0.0084025317812675	5	92	vesicle organization	BP	0.9999999999	0.260178721246304	BP vesicle organization
GO:0001883	0.995211456793365	0.0084077039277857	24	266	purine nucleoside binding	MF	0.9999999999	0.260178721246304	MF purine nucleoside binding
GO:0005525	0.995211456793365	0.0084077039277857	24	266	GTP binding	MF	0.9999999999	0.260178721246304	MF GTP binding
GO:0032550	0.995211456793365	0.0084077039277857	24	266	purine ribonucleoside binding	MF	0.9999999999	0.260178721246304	MF purine ribonucleoside binding
GO:0010389	1	0.00841416365582858	0	31	regulation of G2/M transition of mitotic cell cycle	BP	0.9999999999	0.260178721246304	BP regulation of G2/M transition of mitotic cell cycle
GO:0042623	0.99466443001169	0.00844348509304917	37	384	ATPase activity, coupled	MF	0.9999999999	0.260426078097229	MF ATPase activity, coupled
GO:0043241	0.998993226366428	0.00850668232741479	1	46	NA	NA	0.9999999999	0.26171440288928	none
GO:0001510	0.998347624638937	0.00859282640481738	2	58	RNA methylation	BP	0.9999999999	0.263700456553868	BP RNA methylation
GO:0022626	0.99741135489635	0.00893359096479868	4	84	cytosolic ribosome	CC	0.9999999999	0.273470877303386	CC cytosolic ribosome
GO:0070925	0.996503407426838	0.00925807377139583	7	110	organelle assembly	BP	0.9999999999	0.282695282609572	BP organelle assembly
GO:0000725	0.99723584921425	0.00951201642391989	4	78	recombinational repair	BP	0.9999999999	0.2891605064014	BP recombinational repair
GO:0034708	0.998854105234055	0.00953864457828658	1	44	methyltransferase complex	CC	0.9999999999	0.2891605064014	CC methyltransferase complex
GO:0035064	1	0.00954082889141674	0	30	methylated histone binding	MF	0.9999999999	0.2891605064014	MF methylated histone binding
GO:0051020	0.997216027504664	0.0095729620274379	4	78	GTPase binding	MF	0.9999999999	0.289416233176056	MF GTPase binding
GO:0034504	0.997602280908213	0.0096172519266726	3	69	protein localization to nucleus	BP	0.9999999999	0.290037321067603	BP protein localization to nucleus
GO:0006378	1	0.00974655933868709	0	30	mRNA polyadenylation	BP	0.9999999999	0.292238545409191	BP mRNA polyadenylation
GO:0043631	1	0.00974655933868709	0	30	RNA polyadenylation	BP	0.9999999999	0.292238545409191	BP RNA polyadenylation
GO:0032403	0.996531337543312	0.00976202116644424	6	102	NA	NA	0.9999999999	0.292238545409191	none
GO:0048523	0.992702624321329	0.00989149459105022	85	770	negative regulation of cellular process	BP	0.9999999999	0.295390501063783	BP negative regulation of cellular process
GO:0016796	0.998043352356862	0.00996434006551474	2	58	exonuclease activity, active with either ribo- or deoxyribonucleic acids and producing 5'-phosphomonoesters	MF	0.9999999999	0.296840120878529	MF exonuclease activity, active with either ribo- or deoxyribonucleic acids and producing 5'-phosphomonoesters
GO:0007276	1	0.010046065357958	0	30	gamete generation	BP	0.9999999999	0.298546574895617	BP gamete generation
GO:0044267	0.991407469095921	0.0101066850042368	318	2574	cellular protein metabolic process	BP	0.9999999999	0.299047128641644	BP cellular protein metabolic process
GO:0031970	1	0.0101118768731782	0	31	organelle envelope lumen	CC	0.9999999999	0.299047128641644	CC organelle envelope lumen
GO:0010605	0.992839904739434	0.0101835052290124	62	584	negative regulation of macromolecule metabolic process	BP	0.9999999999	0.300438002094583	BP negative regulation of macromolecule metabolic process
GO:0004532	1	0.0103152636802152	0	31	exoribonuclease activity	MF	0.9999999999	0.302290002213893	MF exoribonuclease activity
GO:0016896	1	0.0103152636802152	0	31	exoribonuclease activity, producing 5'-phosphomonoesters	MF	0.9999999999	0.302290002213893	MF exoribonuclease activity, producing 5'-phosphomonoesters
GO:0005875	0.996615093717232	0.0103205281581131	5	89	microtubule associated complex	CC	0.9999999999	0.302290002213893	CC microtubule associated complex
GO:0000027	0.99871865907228	0.0104682011803293	1	46	ribosomal large subunit assembly	BP	0.9999999999	0.305881840230962	BP ribosomal large subunit assembly
GO:0061025	0.997887450956541	0.0106903207067605	2	55	membrane fusion	BP	0.9999999999	0.311626675685854	BP membrane fusion
GO:0008156	1	0.0107338491432989	0	30	negative regulation of DNA replication	BP	0.9999999999	0.312150555800603	BP negative regulation of DNA replication
GO:0000776	1	0.0109071823485209	0	30	kinetochore	CC	0.9999999999	0.316437827089867	CC kinetochore
GO:0000911	1	0.0109396331715409	0	31	cytokinesis by cell plate formation	BP	0.9999999999	0.31662720274218	BP cytokinesis by cell plate formation
GO:0000989	0.995760224145231	0.011025845718932	7	111	NA	NA	0.9999999999	0.318368036905522	none
GO:0003684	0.997781428618564	0.0111571650947947	2	55	damaged DNA binding	MF	0.9999999999	0.321400034122222	MF damaged DNA binding
GO:0003724	0.998613364613191	0.011252138974844	1	43	RNA helicase activity	MF	0.9999999999	0.323373236326457	MF RNA helicase activity
GO:0043624	0.998605330971457	0.0112903000149397	1	44	cellular protein complex disassembly	BP	0.9999999999	0.323708273198295	BP cellular protein complex disassembly
GO:0051247	0.993895415405133	0.0113702255068473	18	212	positive regulation of protein metabolic process	BP	0.9999999999	0.325236380188836	BP positive regulation of protein metabolic process
GO:0033108	1	0.0116340335892829	0	30	mitochondrial respiratory chain complex assembly	BP	0.9999999999	0.332004874438087	BP mitochondrial respiratory chain complex assembly
GO:0019898	0.996108247798254	0.0116987271661245	5	89	extrinsic component of membrane	CC	0.9999999999	0.333072852230872	CC extrinsic component of membrane
GO:0006406	1	0.0117800791120828	0	31	mRNA export from nucleus	BP	0.9999999999	0.33460903784879	BP mRNA export from nucleus
GO:0060589	0.995636660561514	0.0120296143813074	6	99	nucleoside-triphosphatase regulator activity	MF	0.9999999999	0.340904199659601	MF nucleoside-triphosphatase regulator activity
GO:0003712	0.995281811713836	0.0121543208210249	7	110	transcription coregulator activity	MF	0.9999999999	0.343640913212957	MF transcription coregulator activity
GO:1901991	0.998472001628539	0.0122264273639358	1	43	negative regulation of mitotic cell cycle phase transition	BP	0.9999999999	0.344240582235374	BP negative regulation of mitotic cell cycle phase transition
GO:0003697	0.996330192629337	0.0122483057635887	4	78	single-stranded DNA binding	MF	0.9999999999	0.344240582235374	MF single-stranded DNA binding
GO:0009247	0.998464323752695	0.0122600829599139	1	44	glycolipid biosynthetic process	BP	0.9999999999	0.344240582235374	BP glycolipid biosynthetic process
GO:0009853	1	0.0125102674747994	0	30	photorespiration	BP	0.9999999999	0.350459648938531	BP photorespiration
GO:0008276	0.99574978165666	0.0126756538525284	5	87	protein methyltransferase activity	MF	0.9999999999	0.354280174267236	MF protein methyltransferase activity
GO:0033047	1	0.0130165299706964	0	28	regulation of mitotic sister chromatid segregation	BP	0.9999999999	0.362976933931704	BP regulation of mitotic sister chromatid segregation
GO:0051345	0.996584708638147	0.0131907840632973	3	65	positive regulation of hydrolase activity	BP	0.9999999999	0.36699826093192	BP positive regulation of hydrolase activity
GO:0016168	1	0.0132540751046185	0	31	chlorophyll binding	MF	0.9999999999	0.367712465171208	MF chlorophyll binding
GO:1903322	1	0.0132766658867286	0	29	positive regulation of protein modification by small protein conjugation or removal	BP	0.9999999999	0.367712465171208	BP positive regulation of protein modification by small protein conjugation or removal
GO:0009896	0.997207865885992	0.0136457430933231	2	54	positive regulation of catabolic process	BP	0.9999999999	0.377079425660291	BP positive regulation of catabolic process
GO:0008173	0.996434963599245	0.0136865506647963	3	66	RNA methyltransferase activity	MF	0.9999999999	0.377353340451066	MF RNA methyltransferase activity
GO:0016126	1	0.0137522548943539	0	28	sterol biosynthetic process	BP	0.9999999999	0.37831090378297	BP sterol biosynthetic process
GO:0032774	0.991648650731623	0.0138210788479257	27	284	RNA biosynthetic process	BP	0.9999999999	0.378819206964943	BP RNA biosynthetic process
GO:0010498	0.99185710469368	0.0138599693826919	24	261	proteasomal protein catabolic process	BP	0.9999999999	0.378819206964943	BP proteasomal protein catabolic process
GO:0033044	0.993338375266796	0.0138654489384891	12	154	regulation of chromosome organization	BP	0.9999999999	0.378819206964943	BP regulation of chromosome organization
GO:0031647	0.99822174093098	0.0138947932471176	1	44	regulation of protein stability	BP	0.9999999999	0.378819206964943	BP regulation of protein stability
GO:0071897	0.998208608616515	0.0140030469477424	1	43	DNA biosynthetic process	BP	0.9999999999	0.380920301602953	BP DNA biosynthetic process
GO:0022406	0.998178967638763	0.0142222624627348	1	42	membrane docking	BP	0.9999999999	0.386023808266317	BP membrane docking
GO:0035770	0.995125286328919	0.0143310684023234	5	87	ribonucleoprotein granule	CC	0.9999999999	0.388114566443411	CC ribonucleoprotein granule
GO:0043231	0.98682644425345	0.014398926516105	1119	8585	intracellular membrane-bounded organelle	CC	0.9999999999	0.389089576255987	CC intracellular membrane-bounded organelle
GO:0000724	0.9955937993263	0.0144518768561518	4	74	double-strand break repair via homologous recombination	BP	0.9999999999	0.389658330951518	BP double-strand break repair via homologous recombination
GO:0044774	1	0.0145052712520015	0	28	mitotic DNA integrity checkpoint	BP	0.9999999999	0.390236526590189	BP mitotic DNA integrity checkpoint
GO:0006338	0.996974781648589	0.0146462042823162	2	53	chromatin remodeling	BP	0.9999999999	0.393162063965296	BP chromatin remodeling
GO:0006606	0.996936038572467	0.0147916697782161	2	54	protein import into nucleus	BP	0.9999999999	0.395329222475124	BP protein import into nucleus
GO:1902593	0.996936038572467	0.0147916697782161	2	54	NA	NA	0.9999999999	0.395329222475124	none
GO:0006515	1	0.014833446270846	0	28	protein quality control for misfolded or incompletely synthesized proteins	BP	0.9999999999	0.395580158847408	BP protein quality control for misfolded or incompletely synthesized proteins
GO:0051054	0.998083187038506	0.0148802035098008	1	41	positive regulation of DNA metabolic process	BP	0.9999999999	0.395962539583241	BP positive regulation of DNA metabolic process
GO:0006284	1	0.0151521062981255	0	27	base-excision repair	BP	0.9999999999	0.402321361576751	BP base-excision repair
GO:0003924	0.99180209837969	0.0152115183421871	17	196	GTPase activity	MF	0.9999999999	0.403022744102978	MF GTPase activity
GO:2000242	0.99680659196792	0.0153676709229847	2	52	negative regulation of reproductive process	BP	0.9999999999	0.406278642106785	BP negative regulation of reproductive process
GO:0005758	1	0.0154528620887495	0	28	mitochondrial intermembrane space	CC	0.9999999999	0.407280674121675	CC mitochondrial intermembrane space
GO:0004222	0.997997073018487	0.0154722640242719	1	40	metalloendopeptidase activity	MF	0.9999999999	0.407280674121675	MF metalloendopeptidase activity
GO:0046390	0.992645433053127	0.0155958746899422	11	146	ribose phosphate biosynthetic process	BP	0.9999999999	0.409651641855815	BP ribose phosphate biosynthetic process
GO:0070271	1	0.0161635438882158	0	28	NA	NA	0.9999999999	0.423651341310445	none
GO:0045786	0.993409731409289	0.0164809049592373	7	105	negative regulation of cell cycle	BP	0.9999999999	0.43104448216729	BP negative regulation of cell cycle
GO:0090407	0.989250131180626	0.0165211341323131	36	361	organophosphate biosynthetic process	BP	0.9999999999	0.431173359598445	BP organophosphate biosynthetic process
GO:0006352	0.996486111218973	0.0166740018337798	2	53	DNA-templated transcription, initiation	BP	0.9999999999	0.434235092532594	BP DNA-templated transcription, initiation
GO:0004693	1	0.016814150210394	0	26	cyclin-dependent protein serine/threonine kinase activity	MF	0.9999999999	0.436025542823253	MF cyclin-dependent protein serine/threonine kinase activity
GO:0097472	1	0.016814150210394	0	26	cyclin-dependent protein kinase activity	MF	0.9999999999	0.436025542823253	MF cyclin-dependent protein kinase activity
GO:0006302	0.992530044495055	0.0169133790810118	9	122	double-strand break repair	BP	0.9999999999	0.437669517151437	BP double-strand break repair
GO:0003774	0.994108383277437	0.0169836257276279	5	86	motor activity	MF	0.9999999999	0.43855814933879	MF motor activity
GO:0051716	0.986105527409768	0.0171673726214773	157	1321	cellular response to stimulus	BP	0.9999999999	0.442367698731486	BP cellular response to stimulus
GO:0009532	0.987758945671326	0.0172534732551291	57	535	plastid stroma	CC	0.9999999999	0.443650362817152	CC plastid stroma
GO:0070993	1	0.0173435682438918	0	28	translation preinitiation complex	CC	0.9999999999	0.444191304248159	CC translation preinitiation complex
GO:0000123	0.997701131290798	0.0173600390977985	1	41	histone acetyltransferase complex	CC	0.9999999999	0.444191304248159	CC histone acetyltransferase complex
GO:0000469	1	0.0173836125291158	0	27	cleavage involved in rRNA processing	BP	0.9999999999	0.444191304248159	BP cleavage involved in rRNA processing
GO:0008536	1	0.0175079008351419	0	26	Ran GTPase binding	MF	0.9999999999	0.44589549851079	MF Ran GTPase binding
GO:0044801	0.996283867784043	0.0175415082269107	2	51	NA	NA	0.9999999999	0.44589549851079	none
GO:0031974	0.990064533118932	0.0176688590604576	19	215	membrane-enclosed lumen	CC	0.9999999999	0.44589549851079	CC membrane-enclosed lumen
GO:0043233	0.990064533118932	0.0176688590604576	19	215	organelle lumen	CC	0.9999999999	0.44589549851079	CC organelle lumen
GO:0070013	0.990064533118932	0.0176688590604576	19	215	intracellular organelle lumen	CC	0.9999999999	0.44589549851079	CC intracellular organelle lumen
GO:0051130	0.991337778809342	0.017669348393583	12	150	positive regulation of cellular component organization	BP	0.9999999999	0.44589549851079	BP positive regulation of cellular component organization
GO:0016879	0.994428195811569	0.0177787183735151	4	75	ligase activity, forming carbon-nitrogen bonds	MF	0.9999999999	0.447730445802296	MF ligase activity, forming carbon-nitrogen bonds
GO:0015995	0.997615681933417	0.0179043566755184	1	41	chlorophyll biosynthetic process	BP	0.9999999999	0.449966692252638	BP chlorophyll biosynthetic process
GO:0005770	0.995115109790057	0.0181082537598502	3	62	late endosome	CC	0.9999999999	0.454156491627947	CC late endosome
GO:0071824	0.992184356677287	0.0183357351608781	8	114	protein-DNA complex subunit organization	BP	0.9999999999	0.458919404210994	BP protein-DNA complex subunit organization
GO:0031398	1	0.0184455906020102	0	27	positive regulation of protein ubiquitination	BP	0.9999999999	0.46072483356432	BP positive regulation of protein ubiquitination
GO:0006289	0.997496901139036	0.018655268241748	1	41	nucleotide-excision repair	BP	0.9999999999	0.464883829256138	BP nucleotide-excision repair
GO:0043161	0.988805668819222	0.0186882233637435	24	256	proteasome-mediated ubiquitin-dependent protein catabolic process	BP	0.9999999999	0.464883829256138	BP proteasome-mediated ubiquitin-dependent protein catabolic process
GO:0046834	1	0.018823929309699	0	27	lipid phosphorylation	BP	0.9999999999	0.465958198050433	BP lipid phosphorylation
GO:0051539	0.993386490583472	0.0188261596520794	5	86	4 iron, 4 sulfur cluster binding	MF	0.9999999999	0.465958198050433	MF 4 iron, 4 sulfur cluster binding
GO:0017069	1	0.0188458612933449	0	25	snRNA binding	MF	0.9999999999	0.465958198050433	MF snRNA binding
GO:0034661	1	0.0190339923252981	0	26	ncRNA catabolic process	BP	0.9999999999	0.469658954063011	BP ncRNA catabolic process
GO:0008320	1	0.0191191624484243	0	27	protein transmembrane transporter activity	MF	0.9999999999	0.469862072726467	MF protein transmembrane transporter activity
GO:0022884	1	0.0191191624484243	0	27	macromolecule transmembrane transporter activity	MF	0.9999999999	0.469862072726467	MF macromolecule transmembrane transporter activity
GO:0009378	0.997371637345603	0.0195390801824914	1	38	four-way junction helicase activity	MF	0.9999999999	0.478772230277356	MF four-way junction helicase activity
GO:0036464	0.993105087809613	0.0195601230480106	5	84	cytoplasmic ribonucleoprotein granule	CC	0.9999999999	0.478772230277356	CC cytoplasmic ribonucleoprotein granule
GO:0006888	0.992474407985438	0.0196949807635063	6	93	ER to Golgi vesicle-mediated transport	BP	0.9999999999	0.480832990056566	BP ER to Golgi vesicle-mediated transport
GO:0030100	1	0.0197230496166972	0	26	regulation of endocytosis	BP	0.9999999999	0.480832990056566	BP regulation of endocytosis
GO:0009260	0.990422983268512	0.0198765248235998	11	143	ribonucleotide biosynthetic process	BP	0.9999999999	0.48360931114631	BP ribonucleotide biosynthetic process
GO:0009543	0.997275289885239	0.0200713946660436	1	40	chloroplast thylakoid lumen	CC	0.9999999999	0.486412727085429	CC chloroplast thylakoid lumen
GO:0031978	0.997275289885239	0.0200713946660436	1	40	plastid thylakoid lumen	CC	0.9999999999	0.486412727085429	CC plastid thylakoid lumen
GO:0009570	0.985592044970791	0.0201625930893842	57	531	chloroplast stroma	CC	0.9999999999	0.48765527127473	CC chloroplast stroma
GO:0009668	0.997251124141856	0.020255111402897	1	39	plastid membrane organization	BP	0.9999999999	0.488924764179809	BP plastid membrane organization
GO:0006505	1	0.0205089417095604	0	26	GPI anchor metabolic process	BP	0.9999999999	0.493102783544431	BP GPI anchor metabolic process
GO:0006506	1	0.0205089417095604	0	26	GPI anchor biosynthetic process	BP	0.9999999999	0.493102783544431	BP GPI anchor biosynthetic process
GO:0032270	0.988337025794438	0.0207967193939173	18	203	positive regulation of cellular protein metabolic process	BP	0.9999999999	0.498932651628308	BP positive regulation of cellular protein metabolic process
GO:0000428	0.994270689635831	0.0208331138308856	3	61	DNA-directed RNA polymerase complex	CC	0.9999999999	0.498932651628308	CC DNA-directed RNA polymerase complex
GO:0005737	0.981813443251488	0.020921228240074	353	2827	cytoplasm	CC	0.9999999999	0.500062390849832	CC cytoplasm
GO:0000462	1	0.0209894080329307	0	26	maturation of SSU-rRNA from tricistronic rRNA transcript (SSU-rRNA, 5.8S rRNA, LSU-rRNA)	BP	0.9999999999	0.500712167410577	BP maturation of SSU-rRNA from tricistronic rRNA transcript (SSU-rRNA, 5.8S rRNA, LSU-rRNA)
GO:0051606	0.990499544668329	0.0210419785569574	9	122	detection of stimulus	BP	0.9999999999	0.500987770165063	BP detection of stimulus
GO:0006275	0.994084940381636	0.0214206113242886	3	61	regulation of DNA replication	BP	0.9999999999	0.509010402168989	BP regulation of DNA replication
GO:0005048	0.995252332768966	0.021661017796887	2	51	signal sequence binding	MF	0.9999999999	0.513723633730443	MF signal sequence binding
GO:0009523	0.995128771160692	0.0221189080446006	2	52	photosystem II	CC	0.9999999999	0.523566555923939	CC photosystem II
GO:0042054	0.995017033206716	0.0226061188661995	2	50	histone methyltransferase activity	MF	0.9999999999	0.534064092517912	MF histone methyltransferase activity
GO:0046488	0.991872321926862	0.022678340317775	5	81	phosphatidylinositol metabolic process	BP	0.9999999999	0.534736001238039	BP phosphatidylinositol metabolic process
GO:0016282	1	0.022972681274798	0	26	eukaryotic 43S preinitiation complex	CC	0.9999999999	0.539927858574338	CC eukaryotic 43S preinitiation complex
GO:0006475	0.994903510302441	0.0230753514144264	2	49	internal protein amino acid acetylation	BP	0.9999999999	0.539927858574338	BP internal protein amino acid acetylation
GO:0018393	0.994903510302441	0.0230753514144264	2	49	internal peptidyl-lysine acetylation	BP	0.9999999999	0.539927858574338	BP internal peptidyl-lysine acetylation
GO:0018394	0.994903510302441	0.0230753514144264	2	49	peptidyl-lysine acetylation	BP	0.9999999999	0.539927858574338	BP peptidyl-lysine acetylation
GO:0010027	0.996764251257575	0.0232692971868479	1	38	thylakoid membrane organization	BP	0.9999999999	0.543424848642753	BP thylakoid membrane organization
GO:0061077	0.993476106860979	0.0233275786775707	3	61	chaperone-mediated protein folding	BP	0.9999999999	0.543746270931008	BP chaperone-mediated protein folding
GO:0015197	0.988792132660721	0.0236722162224891	10	127	NA	NA	0.9999999999	0.549789662512492	none
GO:0032580	1	0.0236768759195653	0	25	Golgi cisterna membrane	CC	0.9999999999	0.549789662512492	CC Golgi cisterna membrane
GO:0070646	0.991408005070741	0.0237806971204449	5	84	protein modification by small protein removal	BP	0.9999999999	0.551079313490487	BP protein modification by small protein removal
GO:0031386	0.996672202722617	0.0238226524908283	1	38	protein tag	MF	0.9999999999	0.551079313490487	MF protein tag
GO:0006928	0.988944822944938	0.0241643912091456	9	119	movement of cell or subcellular component	BP	0.9999999999	0.557129338034076	BP movement of cell or subcellular component
GO:0048285	0.993217249706933	0.0241754174846946	3	59	organelle fission	BP	0.9999999999	0.557129338034076	BP organelle fission
GO:0031312	1	0.0242669666434175	0	25	extrinsic component of organelle membrane	CC	0.9999999999	0.558185933300757	CC extrinsic component of organelle membrane
GO:0009124	0.991083859033298	0.0246024555122551	5	82	nucleoside monophosphate biosynthetic process	BP	0.9999999999	0.564054475674674	BP nucleoside monophosphate biosynthetic process
GO:0006650	0.987916924004069	0.0246144617270838	11	137	glycerophospholipid metabolic process	BP	0.9999999999	0.564054475674674	BP glycerophospholipid metabolic process
GO:0009504	1	0.0246777679672012	0	24	cell plate	CC	0.9999999999	0.564446175938943	CC cell plate
GO:0007166	0.994440010196544	0.0248921130824534	2	48	cell surface receptor signaling pathway	BP	0.9999999999	0.568284615306702	BP cell surface receptor signaling pathway
GO:0009142	0.994368055291656	0.025105468531138	2	50	nucleoside triphosphate biosynthetic process	BP	0.9999999999	0.572086180297238	BP nucleoside triphosphate biosynthetic process
GO:0043085	0.986073137326616	0.0252686164889373	16	181	positive regulation of catalytic activity	BP	0.9999999999	0.574337329633246	BP positive regulation of catalytic activity
GO:0051336	0.988365396428524	0.0252983038597254	9	120	regulation of hydrolase activity	BP	0.9999999999	0.574337329633246	BP regulation of hydrolase activity
GO:0016573	0.994294721715953	0.0254471093148809	2	48	histone acetylation	BP	0.9999999999	0.576643772118656	BP histone acetylation
GO:0016811	0.992755884765087	0.0255965576626203	3	59	hydrolase activity, acting on carbon-nitrogen (but not peptide) bonds, in linear amides	MF	0.9999999999	0.578956213502305	MF hydrolase activity, acting on carbon-nitrogen (but not peptide) bonds, in linear amides
GO:0033290	1	0.0256892144228476	0	25	eukaryotic 48S preinitiation complex	CC	0.9999999999	0.579977938929132	CC eukaryotic 48S preinitiation complex
GO:0007034	0.98917930171815	0.0257767622949684	7	102	vacuolar transport	BP	0.9999999999	0.580880765075173	BP vacuolar transport
GO:0050821	1	0.0259471556399571	0	25	protein stabilization	BP	0.9999999999	0.583643755039476	BP protein stabilization
GO:0071103	0.989755282939855	0.0260078321443298	6	88	DNA conformation change	BP	0.9999999999	0.583933201858169	BP DNA conformation change
GO:0065004	0.989035014266438	0.0260958563594249	7	101	protein-DNA complex assembly	BP	0.9999999999	0.584834476282597	BP protein-DNA complex assembly
GO:0060284	0.994049264616987	0.0263466463388194	2	49	regulation of cell development	BP	0.9999999999	0.589373513520769	BP regulation of cell development
GO:0051170	0.992449788310982	0.026483114453865	3	61	import into nucleus	BP	0.9999999999	0.590635646644871	BP import into nucleus
GO:0060590	1	0.0264997817554765	0	25	ATPase regulator activity	MF	0.9999999999	0.590635646644871	MF ATPase regulator activity
GO:0005819	0.990274182481246	0.0265692355094315	5	82	spindle	CC	0.9999999999	0.591104995468482	CC spindle
GO:0032845	1	0.0268377579753714	0	24	NA	NA	0.9999999999	0.595993410747612	none
GO:0008137	1	0.0268895668046819	0	26	NADH dehydrogenase (ubiquinone) activity	MF	0.9999999999	0.596060197735725	MF NADH dehydrogenase (ubiquinone) activity
GO:0090068	0.993880536185423	0.0270164271253343	2	48	positive regulation of cell cycle process	BP	0.9999999999	0.597787392950784	BP positive regulation of cell cycle process
GO:0051537	0.99386622194364	0.0270703334313809	2	48	2 iron, 2 sulfur cluster binding	MF	0.9999999999	0.597897020851511	MF 2 iron, 2 sulfur cluster binding
GO:0017016	0.991011266516935	0.0272230388363748	4	68	Ras GTPase binding	MF	0.9999999999	0.598583041378172	MF Ras GTPase binding
GO:0031267	0.991011266516935	0.0272230388363748	4	68	small GTPase binding	MF	0.9999999999	0.598583041378172	MF small GTPase binding
GO:1905354	1	0.0272484174722666	0	23	exoribonuclease complex	CC	0.9999999999	0.598583041378172	CC exoribonuclease complex
GO:0030135	0.993664061279074	0.0278650116981718	2	47	coated vesicle	CC	0.9999999999	0.610480623229661	CC coated vesicle
GO:0048471	0.992019768759098	0.0278899777109998	3	57	perinuclear region of cytoplasm	CC	0.9999999999	0.610480623229661	CC perinuclear region of cytoplasm
GO:0000723	0.991952985454256	0.0280114364445664	3	60	telomere maintenance	BP	0.9999999999	0.610949437024881	BP telomere maintenance
GO:0032200	0.991952985454256	0.0280114364445664	3	60	telomere organization	BP	0.9999999999	0.610949437024881	BP telomere organization
GO:0000228	1	0.028695237733778	0	23	nuclear chromosome	CC	0.9999999999	0.624748010125426	CC nuclear chromosome
GO:1902750	1	0.0288760298172538	0	23	negative regulation of cell cycle G2/M phase transition	BP	0.9999999999	0.627565530583519	BP negative regulation of cell cycle G2/M phase transition
GO:0016180	1	0.0290184143586192	0	24	snRNA processing	BP	0.9999999999	0.629539809904395	BP snRNA processing
GO:0016571	0.991482246024491	0.0294782381222117	3	58	histone methylation	BP	0.9999999999	0.638381561036692	BP histone methylation
GO:0007346	0.984424471867789	0.0302705743717753	12	143	regulation of mitotic cell cycle	BP	0.9999999999	0.654344692937218	BP regulation of mitotic cell cycle
GO:0080135	0.985788877129214	0.0303380441601556	9	117	regulation of cellular response to stress	BP	0.9999999999	0.654344692937218	BP regulation of cellular response to stress
GO:0048278	0.995565340201646	0.0303760799816115	1	36	vesicle docking	BP	0.9999999999	0.654344692937218	BP vesicle docking
GO:0070192	1	0.0305164562202713	0	22	chromosome organization involved in meiotic cell cycle	BP	0.9999999999	0.656211261046468	BP chromosome organization involved in meiotic cell cycle
GO:0036503	0.992872830604986	0.0308401538343096	2	46	ERAD pathway	BP	0.9999999999	0.662006395311525	BP ERAD pathway
GO:0006298	1	0.0309141838747695	0	22	mismatch repair	BP	0.9999999999	0.662300852761689	BP mismatch repair
GO:0008757	0.981843832689249	0.0309623208553238	19	204	S-adenosylmethionine-dependent methyltransferase activity	MF	0.9999999999	0.662300852761689	MF S-adenosylmethionine-dependent methyltransferase activity
GO:0031331	0.992775374529216	0.03115740947568	2	47	positive regulation of cellular catabolic process	BP	0.9999999999	0.665308740097824	BP positive regulation of cellular catabolic process
GO:0000777	1	0.0313586825882115	0	23	condensed chromosome kinetochore	CC	0.9999999999	0.668437956601073	CC condensed chromosome kinetochore
GO:0055029	0.990817660213392	0.0314843511161215	3	57	nuclear DNA-directed RNA polymerase complex	CC	0.9999999999	0.669947499185205	CC nuclear DNA-directed RNA polymerase complex
GO:0017004	0.99536071108778	0.0315932490735885	1	35	cytochrome complex assembly	BP	0.9999999999	0.671095555104017	BP cytochrome complex assembly
GO:0007602	0.995313328459255	0.0318011722043465	1	36	phototransduction	BP	0.9999999999	0.674339439763695	BP phototransduction
GO:0032451	1	0.0319704589687721	0	23	demethylase activity	MF	0.9999999999	0.676754221567734	MF demethylase activity
GO:0005856	0.98435132374732	0.0320647072787425	10	124	cytoskeleton	CC	0.9999999999	0.67751006699676	CC cytoskeleton
GO:0000178	1	0.0321171056812775	0	22	exosome (RNase complex)	CC	0.9999999999	0.67751006699676	CC exosome (RNase complex)
GO:0071011	1	0.032213753357472	0	23	precatalytic spliceosome	CC	0.9999999999	0.678377212945109	CC precatalytic spliceosome
GO:0042162	0.995226182979412	0.0322903634135432	1	36	telomeric DNA binding	MF	0.9999999999	0.678820135512938	MF telomeric DNA binding
GO:0008139	1	0.0323496975527289	0	23	nuclear localization sequence binding	MF	0.9999999999	0.678898979225138	MF nuclear localization sequence binding
GO:0033177	1	0.0326738799219768	0	25	proton-transporting two-sector ATPase complex, proton-transporting domain	CC	0.9999999999	0.68415961473342	CC proton-transporting two-sector ATPase complex, proton-transporting domain
GO:0002181	0.995150742618863	0.0327123968400456	1	36	cytoplasmic translation	BP	0.9999999999	0.68415961473342	BP cytoplasmic translation
GO:0005874	0.979902595685028	0.0329136544881756	22	229	microtubule	CC	0.9999999999	0.687192095587311	CC microtubule
GO:0045595	0.984890603895749	0.0333068077191785	8	106	regulation of cell differentiation	BP	0.9999999999	0.694213906965949	BP regulation of cell differentiation
GO:0000028	1	0.0336383201434634	0	22	ribosomal small subunit assembly	BP	0.9999999999	0.699929203121399	BP ribosomal small subunit assembly
GO:0001732	1	0.0340264810631432	0	23	formation of cytoplasmic translation initiation complex	BP	0.9999999999	0.705601765204128	BP formation of cytoplasmic translation initiation complex
GO:0005852	1	0.0340264810631432	0	23	eukaryotic translation initiation factor 3 complex	CC	0.9999999999	0.705601765204128	CC eukaryotic translation initiation factor 3 complex
GO:0008408	0.989914902393667	0.0341674781307436	3	56	3'-5' exonuclease activity	MF	0.9999999999	0.707324708286275	MF 3'-5' exonuclease activity
GO:0000470	1	0.0344717417349661	0	22	maturation of LSU-rRNA	BP	0.9999999999	0.712415995855966	BP maturation of LSU-rRNA
GO:0046854	1	0.0348867062429038	0	22	phosphatidylinositol phosphorylation	BP	0.9999999999	0.719774037248019	BP phosphatidylinositol phosphorylation
GO:0065009	0.97517917945467	0.0349786433951638	46	427	regulation of molecular function	BP	0.9999999999	0.720365276781417	BP regulation of molecular function
GO:0000175	1	0.0350333203216114	0	22	3'-5'-exoribonuclease activity	MF	0.9999999999	0.720365276781417	MF 3'-5'-exoribonuclease activity
GO:0032543	1	0.0352024767162436	0	23	mitochondrial translation	BP	0.9999999999	0.722626975818823	BP mitochondrial translation
GO:0016592	0.991540523488551	0.0356617026318637	2	46	mediator complex	CC	0.9999999999	0.730825563667086	CC mediator complex
GO:0000922	0.994603806371322	0.0357982001514872	1	35	spindle pole	CC	0.9999999999	0.731238419635607	CC spindle pole
GO:0009585	0.994592832062058	0.0358582413356553	1	35	red, far-red light phototransduction	BP	0.9999999999	0.731238419635607	BP red, far-red light phototransduction
GO:0000291	1	0.0358765544998857	0	22	nuclear-transcribed mRNA catabolic process, exonucleolytic	BP	0.9999999999	0.731238419635607	BP nuclear-transcribed mRNA catabolic process, exonucleolytic
GO:0016075	1	0.0359213240364634	0	22	rRNA catabolic process	BP	0.9999999999	0.731238419635607	BP rRNA catabolic process
GO:0006573	1	0.0365581162270214	0	22	valine metabolic process	BP	0.9999999999	0.741797673878229	BP valine metabolic process
GO:0010564	0.979570375898235	0.0365615031664233	15	167	regulation of cell cycle process	BP	0.9999999999	0.741797673878229	BP regulation of cell cycle process
GO:0008047	0.98079785392395	0.036627206547147	12	142	enzyme activator activity	MF	0.9999999999	0.741898342896938	MF enzyme activator activity
GO:0006661	0.994394067464422	0.0369413968114177	1	35	phosphatidylinositol biosynthetic process	BP	0.9999999999	0.747023544130224	BP phosphatidylinositol biosynthetic process
GO:0007064	1	0.0370156188459207	0	23	mitotic sister chromatid cohesion	BP	0.9999999999	0.747287220800125	BP mitotic sister chromatid cohesion
GO:0090421	0.994340088022876	0.0371053199624363	1	37	embryonic meristem initiation	BP	0.9999999999	0.747862009935968	BP embryonic meristem initiation
GO:0017137	0.994311938752567	0.0374572258287381	1	34	Rab GTPase binding	MF	0.9999999999	0.75371096585207	MF Rab GTPase binding
GO:0043254	0.985647524657139	0.0375646548593923	5	76	regulation of protein complex assembly	BP	0.9999999999	0.754616948093783	BP regulation of protein complex assembly
GO:0003777	0.986974449726216	0.0376519571211496	4	67	microtubule motor activity	MF	0.9999999999	0.754616948093783	MF microtubule motor activity
GO:0010948	0.986971188689848	0.0376888774602136	4	66	negative regulation of cell cycle process	BP	0.9999999999	0.754616948093783	BP negative regulation of cell cycle process
GO:0044769	0.994244836824674	0.0377493822896104	1	35	ATPase activity, coupled to transmembrane movement of ions, rotational mechanism	MF	0.9999999999	0.754616948093783	MF ATPase activity, coupled to transmembrane movement of ions, rotational mechanism
GO:0007033	0.986874645626959	0.0379611295997912	4	65	vacuole organization	BP	0.9999999999	0.757161440502274	BP vacuole organization
GO:0046474	0.98684700945452	0.0380006519590547	4	66	glycerophospholipid biosynthetic process	BP	0.9999999999	0.757161440502274	BP glycerophospholipid biosynthetic process
GO:0000741	0.994139288705364	0.0383900890085247	1	34	karyogamy	BP	0.9999999999	0.762433410000197	BP karyogamy
GO:0010197	0.994139288705364	0.0383900890085247	1	34	polar nucleus fusion	BP	0.9999999999	0.762433410000197	BP polar nucleus fusion
GO:0016410	0.986399767440247	0.0391503330471636	4	65	N-acyltransferase activity	MF	0.9999999999	0.776269752983858	MF N-acyltransferase activity
GO:0016278	0.986226793865563	0.0395511174646061	4	66	lysine N-methyltransferase activity	MF	0.9999999999	0.780965904488097	MF lysine N-methyltransferase activity
GO:0016279	0.986226793865563	0.0395511174646061	4	66	protein-lysine N-methyltransferase activity	MF	0.9999999999	0.780965904488097	MF protein-lysine N-methyltransferase activity
GO:0009187	0.99041523325954	0.0395789990894164	2	47	cyclic nucleotide metabolic process	BP	0.9999999999	0.780965904488097	BP cyclic nucleotide metabolic process
GO:0009201	0.990382731860379	0.039740632288572	2	46	ribonucleoside triphosphate biosynthetic process	BP	0.9999999999	0.782890456084868	BP ribonucleoside triphosphate biosynthetic process
GO:2000104	1	0.040067629596061	0	21	negative regulation of DNA-dependent DNA replication	BP	0.9999999999	0.78771400254645	BP negative regulation of DNA-dependent DNA replication
GO:0045930	0.986000356116334	0.0401144677897406	4	66	negative regulation of mitotic cell cycle	BP	0.9999999999	0.78771400254645	BP negative regulation of mitotic cell cycle
GO:0007018	0.984340979018275	0.040543829956032	5	76	microtubule-based movement	BP	0.9999999999	0.7948673179502	BP microtubule-based movement
GO:0007051	0.985823896178828	0.0406162558742691	4	64	spindle organization	BP	0.9999999999	0.795011136615902	BP spindle organization
GO:0006457	0.974979030861535	0.0407449212696687	21	217	protein folding	BP	0.9999999999	0.796253549420373	BP protein folding
GO:2001022	1	0.0408149124840849	0	21	positive regulation of response to DNA damage stimulus	BP	0.9999999999	0.796347190224621	BP positive regulation of response to DNA damage stimulus
GO:0031329	0.982931473977824	0.04097154693258	6	84	regulation of cellular catabolic process	BP	0.9999999999	0.797273839470852	BP regulation of cellular catabolic process
GO:0045840	1	0.0410486371387257	0	20	positive regulation of mitotic nuclear division	BP	0.9999999999	0.797273839470852	BP positive regulation of mitotic nuclear division
GO:0004536	0.985619732738993	0.0410582319491703	4	66	deoxyribonuclease activity	MF	0.9999999999	0.797273839470852	MF deoxyribonuclease activity
GO:0016458	0.979385419541745	0.0411670075092571	10	120	gene silencing	BP	0.9999999999	0.798117190028676	BP gene silencing
GO:0004520	0.989944083925074	0.0413141116264103	2	45	endodeoxyribonuclease activity	MF	0.9999999999	0.798458462999378	MF endodeoxyribonuclease activity
GO:0048579	1	0.0413153552166045	0	20	negative regulation of long-day photoperiodism, flowering	BP	0.9999999999	0.798458462999378	BP negative regulation of long-day photoperiodism, flowering
GO:0043628	0.993555119447794	0.04150483715926	1	34	ncRNA 3'-end processing	BP	0.9999999999	0.80085320863065	BP ncRNA 3'-end processing
GO:0090174	0.98979994841521	0.0418669343907336	2	44	organelle membrane fusion	BP	0.9999999999	0.805045752940647	BP organelle membrane fusion
GO:0006260	0.977203283389791	0.041917186881793	13	149	DNA replication	BP	0.9999999999	0.805045752940647	BP DNA replication
GO:0045292	0.993491840822031	0.0419198541731007	1	33	mRNA cis splicing, via spliceosome	BP	0.9999999999	0.805045752940647	BP mRNA cis splicing, via spliceosome
GO:0004298	1	0.0420775407154767	0	22	threonine-type endopeptidase activity	MF	0.9999999999	0.805540881346133	MF threonine-type endopeptidase activity
GO:0070003	1	0.0420775407154767	0	22	threonine-type peptidase activity	MF	0.9999999999	0.805540881346133	MF threonine-type peptidase activity
GO:0010629	0.969173425192019	0.0421748946594241	52	468	negative regulation of gene expression	BP	0.9999999999	0.806141100735847	BP negative regulation of gene expression
GO:0008353	1	0.0422993504308231	0	20	RNA polymerase II CTD heptapeptide repeat kinase activity	MF	0.9999999999	0.807256665878239	MF RNA polymerase II CTD heptapeptide repeat kinase activity
GO:0034399	1	0.042513660405258	0	21	nuclear periphery	CC	0.9999999999	0.809728222363532	CC nuclear periphery
GO:0030687	1	0.0425614474175035	0	21	preribosome, large subunit precursor	CC	0.9999999999	0.809728222363532	CC preribosome, large subunit precursor
GO:0006461	0.971723175682325	0.0427971629506546	29	282	NA	NA	0.9999999999	0.812545882291572	none
GO:0000781	0.989516505286899	0.0428426026032236	2	44	chromosome, telomeric region	CC	0.9999999999	0.812545882291572	CC chromosome, telomeric region
GO:0006458	0.989442196641548	0.0430975611413078	2	44	'de novo' protein folding	BP	0.9999999999	0.815691776366228	BP 'de novo' protein folding
GO:0004525	1	0.0432088242434051	0	21	ribonuclease III activity	MF	0.9999999999	0.815691776366228	MF ribonuclease III activity
GO:0032296	1	0.0432088242434051	0	21	double-stranded RNA-specific ribonuclease activity	MF	0.9999999999	0.815691776366228	MF double-stranded RNA-specific ribonuclease activity
GO:0015979	0.979721684457805	0.0433564389019052	8	104	photosynthesis	BP	0.9999999999	0.817147840077094	BP photosynthesis
GO:0003727	0.986694204010008	0.0434197599647973	3	54	single-stranded RNA binding	MF	0.9999999999	0.817147840077094	MF single-stranded RNA binding
GO:0071702	0.96376761608909	0.043816896770557	144	1187	organic substance transport	BP	0.9999999999	0.822693907144757	BP organic substance transport
GO:0009190	0.989148650742012	0.0439894269250607	2	46	cyclic nucleotide biosynthetic process	BP	0.9999999999	0.822693907144757	BP cyclic nucleotide biosynthetic process
GO:0052652	0.989148650742012	0.0439894269250607	2	46	cyclic purine nucleotide metabolic process	BP	0.9999999999	0.822693907144757	BP cyclic purine nucleotide metabolic process
GO:0030433	0.989191015884152	0.0440169104496358	2	43	ubiquitin-dependent ERAD pathway	BP	0.9999999999	0.822693907144757	BP ubiquitin-dependent ERAD pathway
GO:0005685	1	0.0440776776128771	0	21	U1 snRNP	CC	0.9999999999	0.822693907144757	CC U1 snRNP
GO:0009082	1	0.0441185941689713	0	21	branched-chain amino acid biosynthetic process	BP	0.9999999999	0.822693907144757	BP branched-chain amino acid biosynthetic process
GO:0044773	1	0.0447121343481518	0	20	mitotic DNA damage checkpoint	BP	0.9999999999	0.831722398149683	BP mitotic DNA damage checkpoint
GO:0015988	1	0.0447389565731408	0	22	energy coupled proton transmembrane transport, against electrochemical gradient	BP	0.9999999999	0.831722398149683	BP energy coupled proton transmembrane transport, against electrochemical gradient
GO:0034968	0.988872544055903	0.0450410021791681	2	44	histone lysine methylation	BP	0.9999999999	0.836065046529422	BP histone lysine methylation
GO:0031227	0.982007674432284	0.0458933613897896	5	72	intrinsic component of endoplasmic reticulum membrane	CC	0.9999999999	0.850594106244144	CC intrinsic component of endoplasmic reticulum membrane
GO:0030119	1	0.0460471624167264	0	21	AP-type membrane coat adaptor complex	CC	0.9999999999	0.852151578421055	CC AP-type membrane coat adaptor complex
GO:0099080	0.970493045552287	0.0461792483841467	24	240	supramolecular complex	CC	0.9999999999	0.853303085875897	CC supramolecular complex
GO:0042981	0.98349851163186	0.0463562283533908	4	63	regulation of apoptotic process	BP	0.9999999999	0.855279415571474	BP regulation of apoptotic process
GO:0009156	0.98171792421277	0.0464468530875707	5	75	ribonucleoside monophosphate biosynthetic process	BP	0.9999999999	0.855658919474493	BP ribonucleoside monophosphate biosynthetic process
GO:0005839	1	0.0466829235282861	0	21	proteasome core complex	CC	0.9999999999	0.858712692732661	CC proteasome core complex
GO:0043022	0.988271523349967	0.0471340498868597	2	43	ribosome binding	MF	0.9999999999	0.864823389391093	MF ribosome binding
GO:0007006	0.99248110830408	0.0471676453312911	1	33	mitochondrial membrane organization	BP	0.9999999999	0.864823389391093	BP mitochondrial membrane organization
GO:0031053	1	0.0472275422239937	0	20	primary miRNA processing	BP	0.9999999999	0.864823389391093	BP primary miRNA processing
GO:0090662	1	0.0474701442519087	0	22	ATP hydrolysis coupled transmembrane transport	BP	0.9999999999	0.865373644616138	BP ATP hydrolysis coupled transmembrane transport
GO:0099131	1	0.0474701442519087	0	22	ATP hydrolysis coupled ion transmembrane transport	BP	0.9999999999	0.865373644616138	BP ATP hydrolysis coupled ion transmembrane transport
GO:0099132	1	0.0474701442519087	0	22	ATP hydrolysis coupled cation transmembrane transport	BP	0.9999999999	0.865373644616138	BP ATP hydrolysis coupled cation transmembrane transport
GO:0045005	0.99240628195602	0.047549791419552	1	33	DNA-dependent DNA replication maintenance of fidelity	BP	0.9999999999	0.865533759163053	BP DNA-dependent DNA replication maintenance of fidelity
GO:1903008	0.992240010420044	0.0485942719258922	1	31	organelle disassembly	BP	0.9999999999	0.883229817414951	BP organelle disassembly
GO:2000028	0.978951182408057	0.0493753029248071	6	80	regulation of photoperiodism, flowering	BP	0.9999999999	0.896092050406529	BP regulation of photoperiodism, flowering
GO:0006171	0.987490273134979	0.0496176137347382	2	45	cAMP biosynthetic process	BP	0.9999999999	0.8978215320831	BP cAMP biosynthetic process
GO:0046058	0.987490273134979	0.0496176137347382	2	45	cAMP metabolic process	BP	0.9999999999	0.8978215320831	BP cAMP metabolic process
GO:0006754	0.991978523501881	0.0497187228233941	1	33	ATP biosynthetic process	BP	0.9999999999	0.898320237522093	BP ATP biosynthetic process
