# Supplementary material for: Transcriptional Regulation of Pine Male and Female Cone Initiation and Development: Key Players Identified Through Comparative Transcriptomics
Source: Front Genet. 2022 Mar 18;13:815093. doi: 10.3389/fgene.2022.815093 (PMC8971679; doi:10.3389/fgene.2022.815093)
Supplement: Supplementary file 2 [file DataSheet3.ZIP › SUP_GSEA/salmon.gene.counts.matrix.FC_3_3_vs_MC_2_4.DESeq2.DE_results.P0.001_C2.DE.subset.GOseq.enriched]

category	over_represented_pvalue	under_represented_pvalue	numDEInCat	numInCat	term	ontology	over_represented_FDR	go_term	gene_ids
GO:0005576	3.67522262760521e-70	1	388	1141	extracellular region	CC	4.488916917357e-66	CC extracellular region	Pdensi_DN10239_c0_g1d266783, Pdensi_DN10374_c0_g1d334259, Pdensi_DN10456_c0_g2, Pdensi_DN10940_c0_g1d5120, Pdensi_DN11062_c0_g1d456534, Pdensi_DN11172_c0_g1, Pdensi_DN11282_c0_g1d174432, Pdensi_DN11589_c0_g1, Pdensi_DN11752_c0_g1d50151, Pdensi_DN11911_c0_g1d50350, Pdensi_DN12216_c0_g1, Pdensi_DN12235_c0_g1d389478, Pdensi_DN12353_c0_g1d50734, Pdensi_DN12559_c0_g1, Pdensi_DN12589_c0_g1d176330, Pden…
GO:0048046	6.57457122386113e-28	1	149	438	apoplast	CC	4.01509064641199e-24	CC apoplast	Pdensi_DN11282_c0_g1d174432, Pdensi_DN11752_c0_g1d50151, Pdensi_DN12216_c0_g1, Pdensi_DN12235_c0_g1d389478, Pdensi_DN12589_c0_g1d176330, Pdensi_DN13117_c0_g1d51549, Pdensi_DN13427_c0_g1d339937, Pdensi_DN14059_c0_g2, Pdensi_DN14269_c0_g1d52720, Pdensi_DN14282_c1_g1, Pdensi_DN14923_c0_g4, Pdensi_DN14923_c1_g7, Pdensi_DN14956_c0_g5, Pdensi_DN15407_c0_g2d525750, Pdensi_DN15418_c0_g2d466840, Pdensi_DN…
GO:0001071	8.18127013490885e-27	1	235	839	NA	NA	2.49815083569442e-23	none	Pdensi_DN10290_c0_g1d4636, Pdensi_DN10475_c0_g1, Pdensi_DN11057_c0_g1d49575, Pdensi_DN11360_c2_g3, Pdensi_DN11521_c0_g1d336257, Pdensi_DN11573_c0_g1d210841, Pdensi_DN11974_c0_g1d211158, Pdensi_DN12094_c0_g1d458612, Pdensi_DN12151_c0_g1d269622, Pdensi_DN12457_c0_g1d50801, Pdensi_DN12562_c0_g2, Pdensi_DN12603_c0_g1d105849, Pdensi_DN12869_c0_g1d338718, Pdensi_DN13149_c0_g1d271422, Pdensi_DN13237_c0_…
GO:0003700	8.18127013490885e-27	1	235	839	DNA-binding transcription factor activity	MF	2.49815083569442e-23	MF DNA-binding transcription factor activity	Pdensi_DN10290_c0_g1d4636, Pdensi_DN10475_c0_g1, Pdensi_DN11057_c0_g1d49575, Pdensi_DN11360_c2_g3, Pdensi_DN11521_c0_g1d336257, Pdensi_DN11573_c0_g1d210841, Pdensi_DN11974_c0_g1d211158, Pdensi_DN12094_c0_g1d458612, Pdensi_DN12151_c0_g1d269622, Pdensi_DN12457_c0_g1d50801, Pdensi_DN12562_c0_g2, Pdensi_DN12603_c0_g1d105849, Pdensi_DN12869_c0_g1d338718, Pdensi_DN13149_c0_g1d271422, Pdensi_DN13237_c0_…
GO:0044699	2.01596401298992e-24	1	1326	7532	NA	NA	4.92459689093178e-21	none	Pdensi_DN102060_c0_g1, Pdensi_DN10239_c0_g1d266783, Pdensi_DN10329_c0_g1, Pdensi_DN10374_c0_g1d334259, Pdensi_DN10531_c0_g1d455577, Pdensi_DN10615_c0_g1d173442, Pdensi_DN10616_c0_g1d455771, Pdensi_DN10695_c0_g1d49277, Pdensi_DN10751_c0_g1d49359, Pdensi_DN10846_c0_g1d335071, Pdensi_DN10914_c0_g1d387447, Pdensi_DN10989_c0_g1d335310, Pdensi_DN11068_c0_g1d387639, Pdensi_DN11127_c0_g1d519871, Pdensi_D…
GO:0005618	4.20897992434946e-22	1	171	596	cell wall	CC	7.34406868514348e-19	CC cell wall	Pdensi_DN11062_c0_g1d456534, Pdensi_DN11752_c0_g1d50151, Pdensi_DN12216_c0_g1, Pdensi_DN12235_c0_g1d389478, Pdensi_DN12559_c0_g1, Pdensi_DN12589_c0_g1d176330, Pdensi_DN12608_c0_g1d459878, Pdensi_DN13044_c0_g1d460723, Pdensi_DN13117_c0_g1d51549, Pdensi_DN13684_c0_g1, Pdensi_DN14269_c0_g1d52720, Pdensi_DN14923_c0_g4, Pdensi_DN14923_c1_g7, Pdensi_DN15086_c0_g3d465863, Pdensi_DN15364_c0_g1d181907, Pd…
GO:0030312	4.20897992434946e-22	1	171	596	external encapsulating structure	CC	7.34406868514348e-19	CC external encapsulating structure	Pdensi_DN11062_c0_g1d456534, Pdensi_DN11752_c0_g1d50151, Pdensi_DN12216_c0_g1, Pdensi_DN12235_c0_g1d389478, Pdensi_DN12559_c0_g1, Pdensi_DN12589_c0_g1d176330, Pdensi_DN12608_c0_g1d459878, Pdensi_DN13044_c0_g1d460723, Pdensi_DN13117_c0_g1d51549, Pdensi_DN13684_c0_g1, Pdensi_DN14269_c0_g1d52720, Pdensi_DN14923_c0_g4, Pdensi_DN14923_c1_g7, Pdensi_DN15086_c0_g3d465863, Pdensi_DN15364_c0_g1d181907, Pd…
GO:0031224	4.07529522065591e-21	1	747	3960	intrinsic component of membrane	CC	6.22195697813641e-18	CC intrinsic component of membrane	Pdensi_DN10155_c0_g1d172859, Pdensi_DN10184_c0_g1d454940, Pdensi_DN10492_c0_g2, Pdensi_DN10553_c0_g1d103553, Pdensi_DN10554_c0_g1, Pdensi_DN10570_c0_g1d455641, Pdensi_DN10638_c0_g1, Pdensi_DN10846_c0_g1d335071, Pdensi_DN10914_c0_g1d387447, Pdensi_DN10940_c0_g1d5120, Pdensi_DN10989_c0_g1d335310, Pdensi_DN11064_c0_g1d210295, Pdensi_DN11137_c0_g1, Pdensi_DN11138_c0_g1, Pdensi_DN11163_c0_g1d268092, P…
GO:0016491	9.50274745303953e-21	1	339	1515	oxidoreductase activity	MF	1.28962841546028e-17	MF oxidoreductase activity	Pdensi_DN10615_c0_g1d173442, Pdensi_DN10616_c0_g1d455771, Pdensi_DN10846_c0_g1d335071, Pdensi_DN10989_c0_g1d335310, Pdensi_DN11137_c0_g1, Pdensi_DN11832_c0_g1d50232, Pdensi_DN11909_c0_g1d211148, Pdensi_DN12094_c0_g1d269573, Pdensi_DN12226_c0_g1d211408, Pdensi_DN12353_c0_g1d50734, Pdensi_DN12684_c0_g1d51036, Pdensi_DN12935_c0_g1d390848, Pdensi_DN12952_c0_g1, Pdensi_DN12981_c0_g2, Pdensi_DN13084_c0…
GO:0050896	1.19943817515336e-20	1	864	4712	response to stimulus	BP	1.46499378713231e-17	BP response to stimulus	Pdensi_DN10329_c0_g1, Pdensi_DN10553_c0_g1d103553, Pdensi_DN10616_c0_g1d455771, Pdensi_DN10638_c0_g1, Pdensi_DN10692_c0_g1, Pdensi_DN10695_c0_g1d49277, Pdensi_DN10751_c0_g1d49359, Pdensi_DN10846_c0_g1d335071, Pdensi_DN10914_c0_g1d387447, Pdensi_DN10989_c0_g1d335310, Pdensi_DN11137_c0_g1, Pdensi_DN11137_c0_g1d268121, Pdensi_DN11138_c0_g1, Pdensi_DN11217_c0_g1, Pdensi_DN11276_c0_g1d210448, Pdensi_D…
GO:0044710	3.39064458048117e-17	1	697	3766	NA	NA	3.76484844599973e-14	none	Pdensi_DN102060_c0_g1, Pdensi_DN10374_c0_g1d334259, Pdensi_DN10531_c0_g1d455577, Pdensi_DN10616_c0_g1d455771, Pdensi_DN10695_c0_g1d49277, Pdensi_DN10846_c0_g1d335071, Pdensi_DN10989_c0_g1d335310, Pdensi_DN11068_c0_g1d387639, Pdensi_DN11137_c0_g1, Pdensi_DN11172_c0_g1, Pdensi_DN11323_c0_g1d174533, Pdensi_DN11506_c0_g1d457563, Pdensi_DN11699_c0_g1d336477, Pdensi_DN11779_c0_g1d336679, Pdensi_DN11820…
GO:0004553	5.09106106357446e-17	1	115	381	hydrolase activity, hydrolyzing O-glycosyl compounds	MF	5.18185165254153e-14	MF hydrolase activity, hydrolyzing O-glycosyl compounds	Pdensi_DN10456_c0_g2, Pdensi_DN10695_c0_g1d49277, Pdensi_DN12016_c0_g1d458499, Pdensi_DN12216_c0_g1, Pdensi_DN13957_c0_g2, Pdensi_DN14305_c0_g1d213257, Pdensi_DN14864_c0_g1d108554, Pdensi_DN14923_c0_g4, Pdensi_DN14923_c1_g7, Pdensi_DN15221_c0_g5, Pdensi_DN15274_c0_g1d344023, Pdensi_DN15418_c0_g2d466840, Pdensi_DN15459_c0_g1, Pdensi_DN15493_c0_g1d395951, Pdensi_DN15702_c0_g1d345565, Pdensi_DN15916…
GO:0016021	1.20774381853471e-16	1	697	3811	integral component of membrane	CC	1.13472176919869e-13	CC integral component of membrane	Pdensi_DN10155_c0_g1d172859, Pdensi_DN10184_c0_g1d454940, Pdensi_DN10492_c0_g2, Pdensi_DN10553_c0_g1d103553, Pdensi_DN10554_c0_g1, Pdensi_DN10570_c0_g1d455641, Pdensi_DN10638_c0_g1, Pdensi_DN10846_c0_g1d335071, Pdensi_DN10940_c0_g1d5120, Pdensi_DN10989_c0_g1d335310, Pdensi_DN11137_c0_g1, Pdensi_DN11138_c0_g1, Pdensi_DN11163_c0_g1d268092, Pdensi_DN11163_c1_g1, Pdensi_DN11351_c0_g1, Pdensi_DN11360_…
GO:0005886	1.7477729893411e-16	1	477	2431	plasma membrane	CC	1.5248070922723e-13	CC plasma membrane	Pdensi_DN10155_c0_g1d172859, Pdensi_DN10553_c0_g1d103553, Pdensi_DN10554_c0_g1, Pdensi_DN10638_c0_g1, Pdensi_DN10914_c0_g1d387447, Pdensi_DN10940_c0_g1d5120, Pdensi_DN11137_c0_g1, Pdensi_DN11137_c0_g1d268121, Pdensi_DN11138_c0_g1, Pdensi_DN11360_c1_g1, Pdensi_DN11560_c0_g3, Pdensi_DN11575_c0_g1, Pdensi_DN11712_c0_g1d336667, Pdensi_DN11851_c0_g1d336921, Pdensi_DN11899_c0_g1d175265, Pdensi_DN12120_…
GO:0042221	3.09536466477072e-15	1	375	1849	response to chemical	BP	2.52045226770064e-12	BP response to chemical	Pdensi_DN10329_c0_g1, Pdensi_DN10914_c0_g1d387447, Pdensi_DN10989_c0_g1d335310, Pdensi_DN11138_c0_g1, Pdensi_DN11544_c0_g2d5552, Pdensi_DN11560_c0_g3, Pdensi_DN11672_c0_g1d210870, Pdensi_DN11974_c0_g1d211158, Pdensi_DN11991_c0_g2, Pdensi_DN12030_c0_g1d389111, Pdensi_DN12151_c0_g1d269622, Pdensi_DN12226_c0_g1d211408, Pdensi_DN12284_c0_g1d50629, Pdensi_DN12309_c0_g1d269969, Pdensi_DN12359_c0_g1, Pd…
GO:0030154	3.50478970019296e-15	1	118	416	cell differentiation	BP	2.65034521694927e-12	BP cell differentiation	Pdensi_DN11265_c0_g1d210500, Pdensi_DN11573_c0_g1d210841, Pdensi_DN11589_c0_g1, Pdensi_DN11777_c0_g1, Pdensi_DN12603_c0_g1d105849, Pdensi_DN13295_c0_g1d51662, Pdensi_DN14096_c0_g1d341297, Pdensi_DN14223_c0_g1d341688, Pdensi_DN14284_c0_g1d107643, Pdensi_DN14334_c0_g1d179490, Pdensi_DN14344_c0_g1d463866, Pdensi_DN14344_c0_g3, Pdensi_DN14682_c1_g5, Pdensi_DN15055_c0_g1d181160, Pdensi_DN16340_c0_g1d5…
GO:0016798	3.68887086033548e-15	1	117	412	hydrolase activity, acting on glycosyl bonds	MF	2.65034521694927e-12	MF hydrolase activity, acting on glycosyl bonds	Pdensi_DN10456_c0_g2, Pdensi_DN10695_c0_g1d49277, Pdensi_DN12016_c0_g1d458499, Pdensi_DN12216_c0_g1, Pdensi_DN13957_c0_g2, Pdensi_DN14305_c0_g1d213257, Pdensi_DN14864_c0_g1d108554, Pdensi_DN14923_c0_g4, Pdensi_DN14923_c1_g7, Pdensi_DN15221_c0_g5, Pdensi_DN15274_c0_g1d344023, Pdensi_DN15418_c0_g2d466840, Pdensi_DN15459_c0_g1, Pdensi_DN15493_c0_g1d395951, Pdensi_DN15702_c0_g1d345565, Pdensi_DN15916…
GO:1901700	9.54645181769205e-15	1	256	1165	response to oxygen-containing compound	BP	6.47779791673837e-12	BP response to oxygen-containing compound	Pdensi_DN10914_c0_g1d387447, Pdensi_DN10989_c0_g1d335310, Pdensi_DN11138_c0_g1, Pdensi_DN11544_c0_g2d5552, Pdensi_DN11560_c0_g3, Pdensi_DN11991_c0_g2, Pdensi_DN12284_c0_g1d50629, Pdensi_DN12309_c0_g1d269969, Pdensi_DN12359_c0_g1, Pdensi_DN12562_c0_g2, Pdensi_DN12856_c0_g1d460187, Pdensi_DN13087_c0_g1d212168, Pdensi_DN13092_c0_g1d177216, Pdensi_DN13295_c0_g1d51662, Pdensi_DN13394_c0_g1d212532, Pde…
GO:0006865	1.20313777684001e-14	1	42	88	amino acid transport	BP	7.73427621385465e-12	BP amino acid transport	Pdensi_DN11360_c1_g1, Pdensi_DN12822_c0_g1d270969, Pdensi_DN13866_c1_g1d523197, Pdensi_DN16660_c0_g2d11011, Pdensi_DN16666_c0_g1d56138, Pdensi_DN17034_c1_g1, Pdensi_DN17564_c0_g1d281568, Pdensi_DN18031_c0_g1, Pdensi_DN18556_c0_g1d59326, Pdensi_DN18696_c0_g1d532341, Pdensi_DN19391_c0_g1, Pdensi_DN19464_c0_g1, Pdensi_DN19856_c0_g1, Pdensi_DN21435_c1_g2, Pdensi_DN21931_c0_g2d421564, Pdensi_DN22088_c…
GO:0003824	3.31465472611032e-14	1	1529	9557	catalytic activity	MF	2.02425964123557e-11	MF catalytic activity	Pdensi_DN10155_c0_g1d172859, Pdensi_DN102060_c0_g1, Pdensi_DN10243_c0_g1d518882, Pdensi_DN10352_c0_g1, Pdensi_DN10374_c0_g1d334259, Pdensi_DN10456_c0_g2, Pdensi_DN10531_c0_g1d455577, Pdensi_DN10615_c0_g1d173442, Pdensi_DN10616_c0_g1d455771, Pdensi_DN10692_c0_g1, Pdensi_DN10695_c0_g1d49277, Pdensi_DN10846_c0_g1d335071, Pdensi_DN10940_c0_g1d5120, Pdensi_DN10989_c0_g1d335310, Pdensi_DN11068_c0_g1d38…
GO:0044712	4.20869159043392e-14	1	189	808	NA	NA	2.44785519455047e-11	none	Pdensi_DN102060_c0_g1, Pdensi_DN10374_c0_g1d334259, Pdensi_DN10616_c0_g1d455771, Pdensi_DN11172_c0_g1, Pdensi_DN11779_c0_g1d336679, Pdensi_DN11911_c0_g1d50350, Pdensi_DN12030_c0_g1d389111, Pdensi_DN12684_c0_g1d51036, Pdensi_DN12856_c0_g1d460187, Pdensi_DN13590_c1_g1, Pdensi_DN14142_c0_g1, Pdensi_DN14259_c0_g1d393338, Pdensi_DN14453_c0_g1d342034, Pdensi_DN14866_c0_g1d180569, Pdensi_DN14956_c0_g5, …
GO:0010033	4.64602960596956e-14	1	268	1252	response to organic substance	BP	2.47140507417427e-11	BP response to organic substance	Pdensi_DN10914_c0_g1d387447, Pdensi_DN10989_c0_g1d335310, Pdensi_DN11138_c0_g1, Pdensi_DN11560_c0_g3, Pdensi_DN11672_c0_g1d210870, Pdensi_DN11974_c0_g1d211158, Pdensi_DN11991_c0_g2, Pdensi_DN12030_c0_g1d389111, Pdensi_DN12151_c0_g1d269622, Pdensi_DN12284_c0_g1d50629, Pdensi_DN12309_c0_g1d269969, Pdensi_DN12359_c0_g1, Pdensi_DN12562_c0_g2, Pdensi_DN12856_c0_g1d460187, Pdensi_DN13087_c0_g1d212168, …
GO:0005615	4.74497685999227e-14	1	49	119	extracellular space	CC	2.47140507417427e-11	CC extracellular space	Pdensi_DN14059_c0_g2, Pdensi_DN14269_c0_g1d52720, Pdensi_DN15834_c0_g1d396837, Pdensi_DN15915_c1_g1, Pdensi_DN17007_c1_g2, Pdensi_DN17780_c0_g1, Pdensi_DN17979_c0_g1d58195, Pdensi_DN18655_c0_g1d217532, Pdensi_DN18764_c0_g1d355610, Pdensi_DN18859_c0_g1d532690, Pdensi_DN18864_c1_g2, Pdensi_DN18864_c1_g3d480664, Pdensi_DN18917_c0_g1d405959, Pdensi_DN18917_c0_g1d405963, Pdensi_DN19282_c0_g1d14910, Pd…
GO:0044425	4.85620777633719e-14	1	772	4412	membrane part	CC	2.47140507417427e-11	CC membrane part	Pdensi_DN10155_c0_g1d172859, Pdensi_DN10184_c0_g1d454940, Pdensi_DN10207_c0_g1d266698, Pdensi_DN10492_c0_g2, Pdensi_DN10553_c0_g1d103553, Pdensi_DN10554_c0_g1, Pdensi_DN10570_c0_g1d455641, Pdensi_DN10638_c0_g1, Pdensi_DN10846_c0_g1d335071, Pdensi_DN10914_c0_g1d387447, Pdensi_DN10940_c0_g1d5120, Pdensi_DN10989_c0_g1d335310, Pdensi_DN11064_c0_g1d210295, Pdensi_DN11137_c0_g1, Pdensi_DN11138_c0_g1, P…
GO:0009755	5.24542555835e-14	1	167	688	hormone-mediated signaling pathway	BP	2.56270511078748e-11	BP hormone-mediated signaling pathway	Pdensi_DN11575_c0_g1, Pdensi_DN11672_c0_g1d210870, Pdensi_DN12094_c0_g1d458612, Pdensi_DN12120_c0_g1, Pdensi_DN12151_c0_g1d269622, Pdensi_DN12359_c0_g1, Pdensi_DN13087_c0_g1d212168, Pdensi_DN13092_c0_g1d177216, Pdensi_DN13148_c0_g1d51587, Pdensi_DN13149_c0_g1d271422, Pdensi_DN13328_c0_g1d339768, Pdensi_DN13394_c0_g1d212532, Pdensi_DN13918_c0_g1, Pdensi_DN14132_c0_g1, Pdensi_DN14253_c0_g1d52723, P…
GO:0046658	9.08998725898868e-14	1	55	142	anchored component of plasma membrane	CC	4.27019632235722e-11	CC anchored component of plasma membrane	Pdensi_DN10914_c0_g1d387447, Pdensi_DN11064_c0_g1d210295, Pdensi_DN11138_c0_g1, Pdensi_DN11720_c0_g1d211026, Pdensi_DN13218_c0_g1d51658, Pdensi_DN13825_c0_g1d340893, Pdensi_DN13957_c0_g2, Pdensi_DN14514_c0_g1d342273, Pdensi_DN14726_c0_g2, Pdensi_DN15274_c0_g1d344023, Pdensi_DN15459_c0_g1, Pdensi_DN16069_c0_g1, Pdensi_DN16494_c0_g2, Pdensi_DN16691_c0_g1d399074, Pdensi_DN18405_c0_g1d531896, Pdensi_…
GO:0043565	1.04441604767922e-13	1	162	659	sequence-specific DNA binding	MF	4.72462874309406e-11	MF sequence-specific DNA binding	Pdensi_DN10290_c0_g1d4636, Pdensi_DN10475_c0_g1, Pdensi_DN11360_c2_g3, Pdensi_DN11521_c0_g1d336257, Pdensi_DN11573_c0_g1d210841, Pdensi_DN11974_c0_g1d211158, Pdensi_DN12094_c0_g1d458612, Pdensi_DN12562_c0_g2, Pdensi_DN13237_c0_g1, Pdensi_DN13806_c0_g1, Pdensi_DN13878_c0_g1, Pdensi_DN13918_c0_g1, Pdensi_DN14096_c0_g1d341297, Pdensi_DN14132_c0_g1, Pdensi_DN14334_c0_g1d179490, Pdensi_DN14344_c0_g1d4…
GO:0019748	2.16764267849918e-13	1	96	329	secondary metabolic process	BP	9.17363670661716e-11	BP secondary metabolic process	Pdensi_DN12981_c0_g2, Pdensi_DN14200_c0_g1, Pdensi_DN14620_c0_g3, Pdensi_DN14653_c0_g1d108253, Pdensi_DN14735_c0_g1, Pdensi_DN14956_c0_g5, Pdensi_DN15924_c0_g1d110384, Pdensi_DN16067_c0_g2d397404, Pdensi_DN16084_c0_g1d214889, Pdensi_DN16202_c0_g1d469842, Pdensi_DN16319_c0_g1d111066, Pdensi_DN16473_c2_g2, Pdensi_DN17377_c0_g1, Pdensi_DN18207_c1_g3, Pdensi_DN18467_c0_g1d354439, Pdensi_DN18549_c0_g1…
GO:0009725	2.17811908049695e-13	1	195	853	response to hormone	BP	9.17363670661716e-11	BP response to hormone	Pdensi_DN10914_c0_g1d387447, Pdensi_DN10989_c0_g1d335310, Pdensi_DN11560_c0_g3, Pdensi_DN11672_c0_g1d210870, Pdensi_DN11974_c0_g1d211158, Pdensi_DN11991_c0_g2, Pdensi_DN12151_c0_g1d269622, Pdensi_DN12309_c0_g1d269969, Pdensi_DN12359_c0_g1, Pdensi_DN13087_c0_g1d212168, Pdensi_DN13092_c0_g1d177216, Pdensi_DN13295_c0_g1d51662, Pdensi_DN13394_c0_g1d212532, Pdensi_DN13684_c0_g1, Pdensi_DN13806_c0_g1, …
GO:0006950	2.55903186615776e-13	1	637	3561	response to stress	BP	1.04186717377503e-10	BP response to stress	Pdensi_DN10553_c0_g1d103553, Pdensi_DN10616_c0_g1d455771, Pdensi_DN10638_c0_g1, Pdensi_DN10692_c0_g1, Pdensi_DN10695_c0_g1d49277, Pdensi_DN10751_c0_g1d49359, Pdensi_DN10914_c0_g1d387447, Pdensi_DN11137_c0_g1d268121, Pdensi_DN11138_c0_g1, Pdensi_DN11217_c0_g1, Pdensi_DN11276_c0_g1d210448, Pdensi_DN11282_c0_g1d174432, Pdensi_DN11320_c0_g1, Pdensi_DN11349_c0_g1d388093, Pdensi_DN11475_c0_g1d336191, P…
GO:0031225	3.26458933670378e-13	1	63	179	anchored component of membrane	CC	1.28624819866129e-10	CC anchored component of membrane	Pdensi_DN10914_c0_g1d387447, Pdensi_DN11064_c0_g1d210295, Pdensi_DN11138_c0_g1, Pdensi_DN11712_c0_g1d336667, Pdensi_DN11720_c0_g1d211026, Pdensi_DN13218_c0_g1d51658, Pdensi_DN13825_c0_g1d340893, Pdensi_DN13957_c0_g2, Pdensi_DN14514_c0_g1d342273, Pdensi_DN14726_c0_g2, Pdensi_DN15274_c0_g1d344023, Pdensi_DN15459_c0_g1, Pdensi_DN16069_c0_g1, Pdensi_DN16494_c0_g2, Pdensi_DN16515_c0_g2, Pdensi_DN16691…
GO:0020037	3.6623463579895e-13	1	87	288	heme binding	MF	1.39787182551512e-10	MF heme binding	Pdensi_DN10989_c0_g1d335310, Pdensi_DN12094_c0_g1d269573, Pdensi_DN12856_c0_g1d460187, Pdensi_DN12981_c0_g2, Pdensi_DN14182_c1_g1, Pdensi_DN14653_c0_g1d108253, Pdensi_DN14793_c1_g1, Pdensi_DN15009_c0_g1d213936, Pdensi_DN15086_c0_g3d465863, Pdensi_DN15825_c0_g1d397026, Pdensi_DN16508_c0_g1d398834, Pdensi_DN16520_c0_g1d471080, Pdensi_DN16606_c1_g6, Pdensi_DN16628_c0_g1d215450, Pdensi_DN18024_c0_g1d…
GO:0009719	4.38732842230112e-13	1	200	888	response to endogenous stimulus	BP	1.62384331363594e-10	BP response to endogenous stimulus	Pdensi_DN10914_c0_g1d387447, Pdensi_DN10989_c0_g1d335310, Pdensi_DN11560_c0_g3, Pdensi_DN11672_c0_g1d210870, Pdensi_DN11974_c0_g1d211158, Pdensi_DN11991_c0_g2, Pdensi_DN12151_c0_g1d269622, Pdensi_DN12309_c0_g1d269969, Pdensi_DN12359_c0_g1, Pdensi_DN13087_c0_g1d212168, Pdensi_DN13092_c0_g1d177216, Pdensi_DN13295_c0_g1d51662, Pdensi_DN13394_c0_g1d212532, Pdensi_DN13684_c0_g1, Pdensi_DN13806_c0_g1, …
GO:0006952	5.07986192146324e-13	1	339	1717	defense response	BP	1.82486569143388e-10	BP defense response	Pdensi_DN10553_c0_g1d103553, Pdensi_DN10616_c0_g1d455771, Pdensi_DN10638_c0_g1, Pdensi_DN10914_c0_g1d387447, Pdensi_DN11137_c0_g1d268121, Pdensi_DN11138_c0_g1, Pdensi_DN11276_c0_g1d210448, Pdensi_DN11282_c0_g1d174432, Pdensi_DN11320_c0_g1, Pdensi_DN11720_c0_g1d211026, Pdensi_DN1182_c0_g1d259126, Pdensi_DN12005_c0_g1d337285, Pdensi_DN12284_c0_g1d50629, Pdensi_DN12359_c0_g1, Pdensi_DN12856_c0_g1d46…
GO:0031226	7.58377372311907e-13	1	91	314	intrinsic component of plasma membrane	CC	2.64652035011932e-10	CC intrinsic component of plasma membrane	Pdensi_DN10914_c0_g1d387447, Pdensi_DN11064_c0_g1d210295, Pdensi_DN11138_c0_g1, Pdensi_DN11720_c0_g1d211026, Pdensi_DN12300_c0_g1d105477, Pdensi_DN13218_c0_g1d51658, Pdensi_DN13373_c0_g1, Pdensi_DN13825_c0_g1d340893, Pdensi_DN13866_c1_g1d523197, Pdensi_DN13918_c0_g1, Pdensi_DN13957_c0_g2, Pdensi_DN14514_c0_g1d342273, Pdensi_DN14726_c0_g2, Pdensi_DN15274_c0_g1d344023, Pdensi_DN15459_c0_g1, Pdensi_…
GO:0003674	8.08152479397304e-13	1	2546	16767	molecular_function	MF	2.74188177315519e-10	MF molecular_function	Pdensi_DN10118_c0_g1d333904, Pdensi_DN10155_c0_g1d172859, Pdensi_DN102060_c0_g1, Pdensi_DN10207_c0_g1d266698, Pdensi_DN10239_c0_g1d266783, Pdensi_DN10243_c0_g1d518882, Pdensi_DN10290_c0_g1d4636, Pdensi_DN10352_c0_g1, Pdensi_DN10374_c0_g1d334259, Pdensi_DN10432_c0_g1d267119, Pdensi_DN10456_c0_g2, Pdensi_DN10475_c0_g1, Pdensi_DN10505_c0_g1d49212, Pdensi_DN10531_c0_g1d455577, Pdensi_DN10553_c0_g1d10…
GO:0022857	9.76501992168675e-13	1	221	1018	transmembrane transporter activity	MF	3.223512251986e-10	MF transmembrane transporter activity	Pdensi_DN10207_c0_g1d266698, Pdensi_DN10554_c0_g1, Pdensi_DN11351_c0_g1, Pdensi_DN11360_c1_g1, Pdensi_DN11645_c0_g1d336523, Pdensi_DN11991_c0_g2, Pdensi_DN12171_c0_g1d337482, Pdensi_DN12191_c1_g2, Pdensi_DN12300_c0_g1d105477, Pdensi_DN12822_c0_g1d270969, Pdensi_DN12952_c0_g1d51325, Pdensi_DN13294_c0_g1d461123, Pdensi_DN13373_c0_g1, Pdensi_DN13616_c0_g1, Pdensi_DN13688_c0_g1d461976, Pdensi_DN13866…
GO:0005975	1.2231665704788e-12	1	220	1013	carbohydrate metabolic process	BP	3.93151486627055e-10	BP carbohydrate metabolic process	Pdensi_DN10456_c0_g2, Pdensi_DN10695_c0_g1d49277, Pdensi_DN12016_c0_g1d458499, Pdensi_DN12216_c0_g1, Pdensi_DN12241_c0_g2, Pdensi_DN12334_c0_g1d176014, Pdensi_DN12559_c0_g1, Pdensi_DN12676_c0_g2, Pdensi_DN13590_c1_g1, Pdensi_DN13668_c0_g2, Pdensi_DN13957_c0_g2, Pdensi_DN14007_c0_g1d341217, Pdensi_DN14305_c0_g1d213257, Pdensi_DN14636_c0_g1d180302, Pdensi_DN14661_c0_g1d342607, Pdensi_DN14864_c0_g1d…
GO:0044421	1.75375696027557e-12	1	60	175	extracellular region part	CC	5.49240705456559e-10	CC extracellular region part	Pdensi_DN13861_c0_g1, Pdensi_DN14059_c0_g2, Pdensi_DN14269_c0_g1d52720, Pdensi_DN15834_c0_g1d396837, Pdensi_DN15915_c1_g1, Pdensi_DN17007_c1_g2, Pdensi_DN17492_c0_g1d474248, Pdensi_DN17780_c0_g1, Pdensi_DN17979_c0_g1d58195, Pdensi_DN18655_c0_g1d217532, Pdensi_DN18764_c0_g1d355610, Pdensi_DN18859_c0_g1d532690, Pdensi_DN18864_c1_g2, Pdensi_DN18864_c1_g3d480664, Pdensi_DN18917_c0_g1d405959, Pdensi_D…
GO:0009698	3.05700678654809e-12	1	73	234	phenylpropanoid metabolic process	BP	9.33457022272459e-10	BP phenylpropanoid metabolic process	Pdensi_DN12981_c0_g2, Pdensi_DN14200_c0_g1, Pdensi_DN14653_c0_g1d108253, Pdensi_DN14735_c0_g1, Pdensi_DN14956_c0_g5, Pdensi_DN15924_c0_g1d110384, Pdensi_DN16084_c0_g1d214889, Pdensi_DN17377_c0_g1, Pdensi_DN18467_c0_g1d354439, Pdensi_DN18549_c0_g1d354665, Pdensi_DN18910_c0_g1d285192, Pdensi_DN19025_c1_g3, Pdensi_DN19461_c0_g1d61048, Pdensi_DN19519_c0_g5, Pdensi_DN19541_c0_g1d117779, Pdensi_DN19614…
GO:0055114	6.28681248168432e-12	1	234	1098	oxidation-reduction process	BP	1.87285677198274e-09	BP oxidation-reduction process	Pdensi_DN10616_c0_g1d455771, Pdensi_DN10989_c0_g1d335310, Pdensi_DN11137_c0_g1, Pdensi_DN11832_c0_g1d50232, Pdensi_DN11909_c0_g1d211148, Pdensi_DN12094_c0_g1d269573, Pdensi_DN12935_c0_g1d390848, Pdensi_DN12952_c0_g1, Pdensi_DN12981_c0_g2, Pdensi_DN13084_c0_g1, Pdensi_DN13668_c0_g2, Pdensi_DN13861_c0_g1, Pdensi_DN1409_c0_g1, Pdensi_DN14182_c1_g1, Pdensi_DN14259_c0_g1d393338, Pdensi_DN14298_c0_g1d1…
GO:0001101	7.74815583578444e-12	1	190	853	response to acid chemical	BP	2.25323750900646e-09	BP response to acid chemical	Pdensi_DN10914_c0_g1d387447, Pdensi_DN11138_c0_g1, Pdensi_DN11544_c0_g2d5552, Pdensi_DN11560_c0_g3, Pdensi_DN11991_c0_g2, Pdensi_DN12309_c0_g1d269969, Pdensi_DN12359_c0_g1, Pdensi_DN12856_c0_g1d460187, Pdensi_DN13087_c0_g1d212168, Pdensi_DN13092_c0_g1d177216, Pdensi_DN13394_c0_g1d212532, Pdensi_DN13612_c0_g1d392139, Pdensi_DN13806_c0_g1, Pdensi_DN13825_c0_g1d340893, Pdensi_DN13861_c0_g1, Pdensi_D…
GO:0006629	9.91405330619235e-12	1	239	1142	lipid metabolic process	BP	2.81605225771706e-09	BP lipid metabolic process	Pdensi_DN102060_c0_g1, Pdensi_DN10374_c0_g1d334259, Pdensi_DN10846_c0_g1d335071, Pdensi_DN10989_c0_g1d335310, Pdensi_DN11172_c0_g1, Pdensi_DN11911_c0_g1d50350, Pdensi_DN12094_c0_g1d269573, Pdensi_DN12647_c0_g2, Pdensi_DN12981_c0_g2, Pdensi_DN13292_c0_g1d339486, Pdensi_DN13861_c0_g1, Pdensi_DN14653_c0_g1d108253, Pdensi_DN14866_c0_g1d180569, Pdensi_DN15009_c0_g1d213936, Pdensi_DN15038_c0_g1d53704, …
GO:0009056	1.48318726538484e-11	1	346	1795	catabolic process	BP	4.11719301350238e-09	BP catabolic process	Pdensi_DN102060_c0_g1, Pdensi_DN10374_c0_g1d334259, Pdensi_DN10456_c0_g2, Pdensi_DN10616_c0_g1d455771, Pdensi_DN10695_c0_g1d49277, Pdensi_DN11172_c0_g1, Pdensi_DN11779_c0_g1d336679, Pdensi_DN11911_c0_g1d50350, Pdensi_DN12030_c0_g1d389111, Pdensi_DN12216_c0_g1, Pdensi_DN12559_c0_g1, Pdensi_DN12684_c0_g1d51036, Pdensi_DN12856_c0_g1d460187, Pdensi_DN13082_c0_g1d390874, Pdensi_DN13433_c0_g1, Pdensi_D…
GO:0006820	2.70667106445064e-11	1	79	273	anion transport	BP	7.34650675137782e-09	BP anion transport	Pdensi_DN11360_c1_g1, Pdensi_DN11544_c0_g2d5552, Pdensi_DN12191_c1_g2, Pdensi_DN12300_c0_g1d105477, Pdensi_DN12822_c0_g1d270969, Pdensi_DN13373_c0_g1, Pdensi_DN13616_c0_g1, Pdensi_DN13866_c1_g1d523197, Pdensi_DN14428_c0_g1d179777, Pdensi_DN15739_c0_g1, Pdensi_DN16660_c0_g2d11011, Pdensi_DN16666_c0_g1d56138, Pdensi_DN17034_c1_g1, Pdensi_DN17564_c0_g1d281568, Pdensi_DN18031_c0_g1, Pdensi_DN18556_c0…
GO:0044767	3.93027304383085e-11	1	401	2147	NA	NA	1.04357293385544e-08	none	Pdensi_DN10531_c0_g1d455577, Pdensi_DN10616_c0_g1d455771, Pdensi_DN10751_c0_g1d49359, Pdensi_DN11127_c0_g1d519871, Pdensi_DN11265_c0_g1d210500, Pdensi_DN11349_c0_g1d388093, Pdensi_DN11360_c1_g1, Pdensi_DN11521_c0_g1d336257, Pdensi_DN11573_c0_g1d210841, Pdensi_DN11589_c0_g1, Pdensi_DN11689_c0_g1, Pdensi_DN11720_c0_g1d211026, Pdensi_DN11777_c0_g1, Pdensi_DN11991_c0_g2, Pdensi_DN12005_c0_g1d337285, …
GO:0045229	6.71099739061485e-11	1	120	489	external encapsulating structure organization	BP	1.74400259848872e-08	BP external encapsulating structure organization	Pdensi_DN11062_c0_g1d456534, Pdensi_DN11573_c0_g1d210841, Pdensi_DN11820_c0_g1d211086, Pdensi_DN12216_c0_g1, Pdensi_DN12559_c0_g1, Pdensi_DN12676_c0_g2, Pdensi_DN12981_c0_g2, Pdensi_DN13861_c0_g1, Pdensi_DN14653_c0_g1d108253, Pdensi_DN14864_c0_g1d108554, Pdensi_DN14923_c0_g4, Pdensi_DN14923_c1_g7, Pdensi_DN15274_c0_g1d344023, Pdensi_DN15418_c0_g2d466840, Pdensi_DN15702_c0_g1d345565, Pdensi_DN1578…
GO:0046906	7.05055313247247e-11	1	88	322	tetrapyrrole binding	MF	1.79407199916706e-08	MF tetrapyrrole binding	Pdensi_DN10989_c0_g1d335310, Pdensi_DN12094_c0_g1d269573, Pdensi_DN12856_c0_g1d460187, Pdensi_DN12981_c0_g2, Pdensi_DN14182_c1_g1, Pdensi_DN14229_c0_g1d213190, Pdensi_DN14653_c0_g1d108253, Pdensi_DN14793_c1_g1, Pdensi_DN15009_c0_g1d213936, Pdensi_DN15086_c0_g3d465863, Pdensi_DN15825_c0_g1d397026, Pdensi_DN16508_c0_g1d398834, Pdensi_DN16520_c0_g1d471080, Pdensi_DN16606_c1_g6, Pdensi_DN16628_c0_g1d…
GO:0048869	7.5654814356619e-11	1	171	768	cellular developmental process	BP	1.88581204602397e-08	BP cellular developmental process	Pdensi_DN10531_c0_g1d455577, Pdensi_DN10751_c0_g1d49359, Pdensi_DN11127_c0_g1d519871, Pdensi_DN11265_c0_g1d210500, Pdensi_DN11349_c0_g1d388093, Pdensi_DN11573_c0_g1d210841, Pdensi_DN11589_c0_g1, Pdensi_DN11777_c0_g1, Pdensi_DN12603_c0_g1d105849, Pdensi_DN13295_c0_g1d51662, Pdensi_DN14096_c0_g1d341297, Pdensi_DN14223_c0_g1d341688, Pdensi_DN14284_c0_g1d107643, Pdensi_DN14334_c0_g1d179490, Pdensi_DN…
GO:0004497	9.95561280328993e-11	1	65	211	monooxygenase activity	MF	2.43195709558766e-08	MF monooxygenase activity	Pdensi_DN10616_c0_g1d455771, Pdensi_DN10989_c0_g1d335310, Pdensi_DN12094_c0_g1d269573, Pdensi_DN12981_c0_g2, Pdensi_DN14182_c1_g1, Pdensi_DN14298_c0_g1d179354, Pdensi_DN14508_c0_g1d8354, Pdensi_DN14653_c0_g1d108253, Pdensi_DN14714_c0_g1d213655, Pdensi_DN14793_c1_g1, Pdensi_DN15825_c0_g1d397026, Pdensi_DN16628_c0_g1d215450, Pdensi_DN18024_c0_g1d58308, Pdensi_DN18467_c0_g1d354439, Pdensi_DN19627_c0…
GO:0009409	2.30499495307497e-10	1	80	289	response to cold	BP	5.52023693271719e-08	BP response to cold	Pdensi_DN10695_c0_g1d49277, Pdensi_DN10914_c0_g1d387447, Pdensi_DN11521_c0_g1d336257, Pdensi_DN11848_c0_g1d5764, Pdensi_DN12647_c0_g2, Pdensi_DN13084_c0_g1, Pdensi_DN15072_c0_g1, Pdensi_DN15782_c0_g2d468050, Pdensi_DN15900_c0_g1d526767, Pdensi_DN16067_c0_g2d397404, Pdensi_DN16068_c1_g1, Pdensi_DN16069_c0_g1, Pdensi_DN16222_c0_g1d347070, Pdensi_DN17954_c0_g1d216668, Pdensi_DN18561_c3_g1, Pdensi_DN…
GO:0045735	2.81294193914231e-10	0.999999999971813	22	38	nutrient reservoir activity	MF	6.60716785474695e-08	MF nutrient reservoir activity	Pdensi_DN11068_c0_g1d387639, Pdensi_DN11752_c0_g1d50151, Pdensi_DN12235_c0_g1d389478, Pdensi_DN12589_c0_g1d176330, Pdensi_DN1678_c0_g1d380621, Pdensi_DN17557_c1_g1d474536, Pdensi_DN19791_c0_g1d218938, Pdensi_DN20122_c3_g1, Pdensi_DN21304_c0_g2, Pdensi_DN21588_c0_g1d418676, Pdensi_DN24433_c1_g2, Pdensi_DN25674_c0_g2, Pdensi_DN26683_c1_g1, Pdensi_DN3195_c0_g1, Pdensi_DN38059_c0_g1, Pdensi_DN38270_c…
GO:0016705	3.30757987267301e-10	1	71	246	oxidoreductase activity, acting on paired donors, with incorporation or reduction of molecular oxygen	MF	7.48575012871586e-08	MF oxidoreductase activity, acting on paired donors, with incorporation or reduction of molecular oxygen	Pdensi_DN10846_c0_g1d335071, Pdensi_DN10989_c0_g1d335310, Pdensi_DN11832_c0_g1d50232, Pdensi_DN12094_c0_g1d269573, Pdensi_DN12981_c0_g2, Pdensi_DN14182_c1_g1, Pdensi_DN14298_c0_g1d179354, Pdensi_DN14508_c0_g1d8354, Pdensi_DN14653_c0_g1d108253, Pdensi_DN14793_c1_g1, Pdensi_DN15009_c0_g1d213936, Pdensi_DN15825_c0_g1d397026, Pdensi_DN16628_c0_g1d215450, Pdensi_DN17434_c0_g1, Pdensi_DN17788_c0_g1d113…
GO:0052689	3.30956694736087e-10	1	67	227	carboxylic ester hydrolase activity	MF	7.48575012871586e-08	MF carboxylic ester hydrolase activity	Pdensi_DN102060_c0_g1, Pdensi_DN12559_c0_g1, Pdensi_DN13826_c0_g2, Pdensi_DN14200_c0_g1, Pdensi_DN14453_c0_g1d342034, Pdensi_DN14866_c0_g1d180569, Pdensi_DN15038_c0_g1d53704, Pdensi_DN15223_c0_g1d181563, Pdensi_DN15551_c0_g1d276610, Pdensi_DN16114_c0_g1d397583, Pdensi_DN16818_c0_g1d349161, Pdensi_DN16818_c3_g4, Pdensi_DN16888_c0_g1d56335, Pdensi_DN17498_c0_g1, Pdensi_DN17715_c0_g1d186309, Pdensi_…
GO:0006355	3.38120479396741e-10	1	281	1429	regulation of transcription, DNA-templated	BP	7.50873370063962e-08	BP regulation of transcription, DNA-templated	Pdensi_DN10290_c0_g1d4636, Pdensi_DN10475_c0_g1, Pdensi_DN10942_c0_g1, Pdensi_DN11057_c0_g1d49575, Pdensi_DN11137_c0_g1, Pdensi_DN11265_c0_g1d210500, Pdensi_DN11359_c0_g1d210550, Pdensi_DN11360_c2_g3, Pdensi_DN11521_c0_g1d336257, Pdensi_DN11573_c0_g1d210841, Pdensi_DN11752_c0_g1d50151, Pdensi_DN11809_c0_g1d175312, Pdensi_DN11813_c0_g1d336868, Pdensi_DN12094_c0_g1d458612, Pdensi_DN12235_c0_g1d3894…
GO:1903506	3.64998151346879e-10	1	281	1430	regulation of nucleic acid-templated transcription	BP	7.82120600096627e-08	BP regulation of nucleic acid-templated transcription	Pdensi_DN10290_c0_g1d4636, Pdensi_DN10475_c0_g1, Pdensi_DN10942_c0_g1, Pdensi_DN11057_c0_g1d49575, Pdensi_DN11137_c0_g1, Pdensi_DN11265_c0_g1d210500, Pdensi_DN11359_c0_g1d210550, Pdensi_DN11360_c2_g3, Pdensi_DN11521_c0_g1d336257, Pdensi_DN11573_c0_g1d210841, Pdensi_DN11752_c0_g1d50151, Pdensi_DN11809_c0_g1d175312, Pdensi_DN11813_c0_g1d336868, Pdensi_DN12094_c0_g1d458612, Pdensi_DN12235_c0_g1d3894…
GO:2001141	3.64998151346879e-10	1	281	1430	regulation of RNA biosynthetic process	BP	7.82120600096627e-08	BP regulation of RNA biosynthetic process	Pdensi_DN10290_c0_g1d4636, Pdensi_DN10475_c0_g1, Pdensi_DN10942_c0_g1, Pdensi_DN11057_c0_g1d49575, Pdensi_DN11137_c0_g1, Pdensi_DN11265_c0_g1d210500, Pdensi_DN11359_c0_g1d210550, Pdensi_DN11360_c2_g3, Pdensi_DN11521_c0_g1d336257, Pdensi_DN11573_c0_g1d210841, Pdensi_DN11752_c0_g1d50151, Pdensi_DN11809_c0_g1d175312, Pdensi_DN11813_c0_g1d336868, Pdensi_DN12094_c0_g1d458612, Pdensi_DN12235_c0_g1d3894…
GO:0071555	3.8305117056892e-10	1	112	460	cell wall organization	BP	8.06652930573929e-08	BP cell wall organization	Pdensi_DN11062_c0_g1d456534, Pdensi_DN11573_c0_g1d210841, Pdensi_DN11820_c0_g1d211086, Pdensi_DN12216_c0_g1, Pdensi_DN12559_c0_g1, Pdensi_DN12676_c0_g2, Pdensi_DN12981_c0_g2, Pdensi_DN14653_c0_g1d108253, Pdensi_DN14864_c0_g1d108554, Pdensi_DN14923_c0_g4, Pdensi_DN14923_c1_g7, Pdensi_DN15418_c0_g2d466840, Pdensi_DN15702_c0_g1d345565, Pdensi_DN15787_c1_g1d345433, Pdensi_DN16114_c0_g1d397583, Pdensi…
GO:0016758	4.41440156798228e-10	1	106	427	transferase activity, transferring hexosyl groups	MF	9.13855944937892e-08	MF transferase activity, transferring hexosyl groups	Pdensi_DN12016_c0_g1d458499, Pdensi_DN12216_c0_g1, Pdensi_DN12334_c0_g1d176014, Pdensi_DN12922_c0_g1d521888, Pdensi_DN14636_c0_g1d180302, Pdensi_DN14735_c0_g1, Pdensi_DN14923_c0_g4, Pdensi_DN14923_c1_g7, Pdensi_DN15418_c0_g2d466840, Pdensi_DN15662_c0_g1, Pdensi_DN15699_c0_g1d54606, Pdensi_DN15702_c0_g1d345565, Pdensi_DN16116_c1_g2, Pdensi_DN16166_c0_g5, Pdensi_DN16362_c0_g1d184374, Pdensi_DN16376…
GO:0015849	5.45315618223045e-10	0.999999999851174	47	137	organic acid transport	BP	1.09188278048791e-07	BP organic acid transport	Pdensi_DN11360_c1_g1, Pdensi_DN12191_c1_g2, Pdensi_DN12822_c0_g1d270969, Pdensi_DN13866_c1_g1d523197, Pdensi_DN16660_c0_g2d11011, Pdensi_DN16666_c0_g1d56138, Pdensi_DN17034_c1_g1, Pdensi_DN17564_c0_g1d281568, Pdensi_DN18031_c0_g1, Pdensi_DN18556_c0_g1d59326, Pdensi_DN18673_c0_g2, Pdensi_DN18696_c0_g1d532341, Pdensi_DN19391_c0_g1, Pdensi_DN19464_c0_g1, Pdensi_DN19856_c0_g1, Pdensi_DN21435_c1_g2, P…
GO:0046942	5.45315618223045e-10	0.999999999851174	47	137	carboxylic acid transport	BP	1.09188278048791e-07	BP carboxylic acid transport	Pdensi_DN11360_c1_g1, Pdensi_DN12191_c1_g2, Pdensi_DN12822_c0_g1d270969, Pdensi_DN13866_c1_g1d523197, Pdensi_DN16660_c0_g2d11011, Pdensi_DN16666_c0_g1d56138, Pdensi_DN17034_c1_g1, Pdensi_DN17564_c0_g1d281568, Pdensi_DN18031_c0_g1, Pdensi_DN18556_c0_g1d59326, Pdensi_DN18673_c0_g2, Pdensi_DN18696_c0_g1d532341, Pdensi_DN19391_c0_g1, Pdensi_DN19464_c0_g1, Pdensi_DN19856_c0_g1, Pdensi_DN21435_c1_g2, P…
GO:0009699	6.16105053941726e-10	0.999999999807257	58	183	phenylpropanoid biosynthetic process	BP	1.2137269562652e-07	BP phenylpropanoid biosynthetic process	Pdensi_DN12981_c0_g2, Pdensi_DN14200_c0_g1, Pdensi_DN14653_c0_g1d108253, Pdensi_DN14735_c0_g1, Pdensi_DN15924_c0_g1d110384, Pdensi_DN16084_c0_g1d214889, Pdensi_DN17377_c0_g1, Pdensi_DN18467_c0_g1d354439, Pdensi_DN18910_c0_g1d285192, Pdensi_DN19025_c1_g3, Pdensi_DN19461_c0_g1d61048, Pdensi_DN19519_c0_g5, Pdensi_DN19614_c0_g5, Pdensi_DN19743_c0_g2, Pdensi_DN20189_c0_g1d119417, Pdensi_DN20766_c0_g1,…
GO:0090627	7.54277523185176e-10	0.999999999862531	30	66	plant epidermal cell differentiation	BP	1.45526293111076e-07	BP plant epidermal cell differentiation	Pdensi_DN11589_c0_g1, Pdensi_DN11777_c0_g1, Pdensi_DN14284_c0_g1d107643, Pdensi_DN18049_c0_g2, Pdensi_DN18278_c0_g1, Pdensi_DN18671_c0_g2, Pdensi_DN19025_c1_g4, Pdensi_DN19791_c0_g1d15652, Pdensi_DN20128_c2_g3, Pdensi_DN21202_c0_g1d220982, Pdensi_DN21722_c2_g3, Pdensi_DN22501_c4_g1, Pdensi_DN22607_c0_g1d301507, Pdensi_DN22868_c0_g1d496691, Pdensi_DN24850_c0_g1d192691, Pdensi_DN25587_c3_g2, Pdensi…
GO:0022891	7.62541571893637e-10	1	160	732	NA	NA	1.45526293111076e-07	none	Pdensi_DN10207_c0_g1d266698, Pdensi_DN10554_c0_g1, Pdensi_DN11351_c0_g1, Pdensi_DN11360_c1_g1, Pdensi_DN11991_c0_g2, Pdensi_DN12171_c0_g1d337482, Pdensi_DN12191_c1_g2, Pdensi_DN12300_c0_g1d105477, Pdensi_DN12822_c0_g1d270969, Pdensi_DN12952_c0_g1d51325, Pdensi_DN13373_c0_g1, Pdensi_DN13616_c0_g1, Pdensi_DN13866_c1_g1d523197, Pdensi_DN13918_c0_g1, Pdensi_DN14157_c0_g2, Pdensi_DN14320_c0_g1, Pdensi…
GO:0032502	9.17523029136676e-10	1	440	2443	developmental process	BP	1.72409635044236e-07	BP developmental process	Pdensi_DN10531_c0_g1d455577, Pdensi_DN10616_c0_g1d455771, Pdensi_DN10714_c0_g1d334861, Pdensi_DN10751_c0_g1d49359, Pdensi_DN10942_c0_g1, Pdensi_DN11127_c0_g1d519871, Pdensi_DN11265_c0_g1d210500, Pdensi_DN11349_c0_g1d388093, Pdensi_DN11360_c1_g1, Pdensi_DN11521_c0_g1d336257, Pdensi_DN11573_c0_g1d210841, Pdensi_DN11589_c0_g1, Pdensi_DN11689_c0_g1, Pdensi_DN11720_c0_g1d211026, Pdensi_DN11777_c0_g1, …
GO:0033993	1.04321392601473e-09	1	108	445	response to lipid	BP	1.9305780139915e-07	BP response to lipid	Pdensi_DN10989_c0_g1d335310, Pdensi_DN11560_c0_g3, Pdensi_DN11991_c0_g2, Pdensi_DN13394_c0_g1d212532, Pdensi_DN13806_c0_g1, Pdensi_DN13861_c0_g1, Pdensi_DN14132_c0_g1, Pdensi_DN14761_c0_g1d53296, Pdensi_DN14987_c0_g1d465381, Pdensi_DN15275_c0_g2, Pdensi_DN15400_c0_g2, Pdensi_DN15493_c0_g1d395951, Pdensi_DN16067_c0_g2d397404, Pdensi_DN16214_c0_g2, Pdensi_DN16276_c0_g3d278254, Pdensi_DN16379_c1_g1,…
GO:0005976	1.1148196374982e-09	1	111	463	polysaccharide metabolic process	BP	2.03229956006016e-07	BP polysaccharide metabolic process	Pdensi_DN10456_c0_g2, Pdensi_DN10695_c0_g1d49277, Pdensi_DN12216_c0_g1, Pdensi_DN12559_c0_g1, Pdensi_DN14305_c0_g1d213257, Pdensi_DN14636_c0_g1d180302, Pdensi_DN14864_c0_g1d108554, Pdensi_DN14923_c0_g4, Pdensi_DN14923_c1_g7, Pdensi_DN15221_c0_g5, Pdensi_DN15418_c0_g2d466840, Pdensi_DN15493_c0_g1d395951, Pdensi_DN15702_c0_g1d345565, Pdensi_DN15916_c0_g1d277422, Pdensi_DN15932_c0_g1, Pdensi_DN16114…
GO:0005506	1.25822412401435e-09	1	71	254	iron ion binding	MF	2.23191934510538e-07	MF iron ion binding	Pdensi_DN10989_c0_g1d335310, Pdensi_DN11832_c0_g1d50232, Pdensi_DN12094_c0_g1d269573, Pdensi_DN12952_c0_g1, Pdensi_DN12981_c0_g2, Pdensi_DN13861_c0_g1, Pdensi_DN14182_c1_g1, Pdensi_DN14653_c0_g1d108253, Pdensi_DN14793_c1_g1, Pdensi_DN15072_c0_g1, Pdensi_DN15825_c0_g1d397026, Pdensi_DN16628_c0_g1d215450, Pdensi_DN16817_c0_g1d215591, Pdensi_DN17592_c0_g2, Pdensi_DN18024_c0_g1d58308, Pdensi_DN18467_…
GO:0071554	1.26086814157746e-09	1	119	507	cell wall organization or biogenesis	BP	2.23191934510538e-07	BP cell wall organization or biogenesis	Pdensi_DN11062_c0_g1d456534, Pdensi_DN11573_c0_g1d210841, Pdensi_DN11820_c0_g1d211086, Pdensi_DN12216_c0_g1, Pdensi_DN12559_c0_g1, Pdensi_DN12676_c0_g2, Pdensi_DN12981_c0_g2, Pdensi_DN14653_c0_g1d108253, Pdensi_DN14864_c0_g1d108554, Pdensi_DN14923_c0_g4, Pdensi_DN14923_c1_g7, Pdensi_DN15418_c0_g2d466840, Pdensi_DN15702_c0_g1d345565, Pdensi_DN15787_c1_g1d345433, Pdensi_DN16114_c0_g1d397583, Pdensi…
GO:0044459	1.37580457007894e-09	1	101	411	plasma membrane part	CC	2.40058243127773e-07	CC plasma membrane part	Pdensi_DN10914_c0_g1d387447, Pdensi_DN11064_c0_g1d210295, Pdensi_DN11138_c0_g1, Pdensi_DN11720_c0_g1d211026, Pdensi_DN12300_c0_g1d105477, Pdensi_DN13218_c0_g1d51658, Pdensi_DN13373_c0_g1, Pdensi_DN13825_c0_g1d340893, Pdensi_DN13866_c1_g1d523197, Pdensi_DN13918_c0_g1, Pdensi_DN13957_c0_g2, Pdensi_DN14514_c0_g1d342273, Pdensi_DN14726_c0_g2, Pdensi_DN14892_c1_g1, Pdensi_DN15274_c0_g1d344023, Pdensi_…
GO:0016903	1.49583341154613e-09	0.999999999649523	37	96	oxidoreductase activity, acting on the aldehyde or oxo group of donors	MF	2.57325482938373e-07	MF oxidoreductase activity, acting on the aldehyde or oxo group of donors	Pdensi_DN11909_c0_g1d211148, Pdensi_DN12353_c0_g1d50734, Pdensi_DN13292_c0_g1d339486, Pdensi_DN15962_c0_g2d214768, Pdensi_DN16084_c0_g1d214889, Pdensi_DN16379_c1_g1, Pdensi_DN19461_c0_g1d61048, Pdensi_DN19519_c0_g5, Pdensi_DN19811_c0_g1d15904, Pdensi_DN20189_c0_g1d119417, Pdensi_DN21071_c1_g2d415963, Pdensi_DN21146_c1_g1, Pdensi_DN21322_c0_g1d294658, Pdensi_DN21322_c3_g1, Pdensi_DN21755_c0_g1d221…
GO:0006811	1.5388714521629e-09	1	146	661	ion transport	BP	2.61052443287744e-07	BP ion transport	Pdensi_DN10554_c0_g1, Pdensi_DN10579_c0_g1, Pdensi_DN11351_c0_g1, Pdensi_DN11360_c1_g1, Pdensi_DN11544_c0_g2d5552, Pdensi_DN11991_c0_g2, Pdensi_DN12094_c0_g1d269573, Pdensi_DN12171_c0_g1d337482, Pdensi_DN12191_c1_g2, Pdensi_DN12300_c0_g1d105477, Pdensi_DN12428_c0_g1, Pdensi_DN12608_c0_g1d459878, Pdensi_DN12822_c0_g1d270969, Pdensi_DN13373_c0_g1, Pdensi_DN13616_c0_g1, Pdensi_DN13866_c1_g1d523197, …
GO:0010052	1.78104140261613e-09	0.999999999942622	13	16	guard cell differentiation	BP	2.97995064267854e-07	BP guard cell differentiation	Pdensi_DN11589_c0_g1, Pdensi_DN14284_c0_g1d107643, Pdensi_DN18049_c0_g2, Pdensi_DN18278_c0_g1, Pdensi_DN21202_c0_g1d220982, Pdensi_DN22607_c0_g1d301507, Pdensi_DN26347_c0_g1, Pdensi_DN3333_c0_g1, Pdensi_DN36582_c0_g1d508863, Pdensi_DN49744_c0_g1d251793, Pdensi_DN6277_c0_g1d46369, Pdensi_GG_12411_c1_g1, Pdensi_GG_3300_c0_g1
GO:0008150	2.28702403333508e-09	1	2416	16177	biological_process	BP	3.77482588421008e-07	BP biological_process	Pdensi_DN10155_c0_g1d172859, Pdensi_DN10184_c0_g1d454940, Pdensi_DN102060_c0_g1, Pdensi_DN10239_c0_g1d266783, Pdensi_DN10290_c0_g1d4636, Pdensi_DN10329_c0_g1, Pdensi_DN10352_c0_g1, Pdensi_DN10374_c0_g1d334259, Pdensi_DN10456_c0_g2, Pdensi_DN10475_c0_g1, Pdensi_DN10531_c0_g1d455577, Pdensi_DN10553_c0_g1d103553, Pdensi_DN10554_c0_g1, Pdensi_DN10579_c0_g1, Pdensi_DN10615_c0_g1d173442, Pdensi_DN10616…
GO:0009505	2.63694308065301e-09	1	61	207	plant-type cell wall	CC	4.29434970494611e-07	CC plant-type cell wall	Pdensi_DN13044_c0_g1d460723, Pdensi_DN13117_c0_g1d51549, Pdensi_DN14269_c0_g1d52720, Pdensi_DN16494_c0_g2, Pdensi_DN16818_c0_g1d349161, Pdensi_DN16818_c3_g4, Pdensi_DN16912_c0_g1d215698, Pdensi_DN17702_c1_g5, Pdensi_DN18707_c1_g2d480353, Pdensi_DN18864_c1_g2, Pdensi_DN18864_c1_g3d480664, Pdensi_DN18917_c0_g1d405959, Pdensi_DN18917_c0_g1d405963, Pdensi_DN19018_c0_g1d356574, Pdensi_DN19290_c1_g3, P…
GO:0005215	3.17679341214398e-09	1	227	1146	transporter activity	MF	5.0413352221145e-07	MF transporter activity	Pdensi_DN10207_c0_g1d266698, Pdensi_DN10554_c0_g1, Pdensi_DN11351_c0_g1, Pdensi_DN11360_c1_g1, Pdensi_DN11645_c0_g1d336523, Pdensi_DN11991_c0_g2, Pdensi_DN12047_c0_g2, Pdensi_DN12171_c0_g1d337482, Pdensi_DN12191_c1_g2, Pdensi_DN12300_c0_g1d105477, Pdensi_DN12822_c0_g1d270969, Pdensi_DN12952_c0_g1d51325, Pdensi_DN13294_c0_g1d461123, Pdensi_DN13373_c0_g1, Pdensi_DN13616_c0_g1, Pdensi_DN13688_c0_g1d…
GO:0000272	3.17817923778301e-09	0.999999998903659	57	190	polysaccharide catabolic process	BP	5.0413352221145e-07	BP polysaccharide catabolic process	Pdensi_DN10456_c0_g2, Pdensi_DN10695_c0_g1d49277, Pdensi_DN12559_c0_g1, Pdensi_DN14305_c0_g1d213257, Pdensi_DN14864_c0_g1d108554, Pdensi_DN15221_c0_g5, Pdensi_DN15493_c0_g1d395951, Pdensi_DN15916_c0_g1d277422, Pdensi_DN16114_c0_g1d397583, Pdensi_DN17236_c0_g5d473432, Pdensi_DN17725_c0_g1d57805, Pdensi_DN18212_c0_g6, Pdensi_DN18947_c0_g1d217923, Pdensi_DN19018_c0_g1d356574, Pdensi_DN19220_c0_g1d35…
GO:0009607	3.43488787946975e-09	1	234	1195	response to biotic stimulus	BP	5.37868212305687e-07	BP response to biotic stimulus	Pdensi_DN10553_c0_g1d103553, Pdensi_DN10616_c0_g1d455771, Pdensi_DN10914_c0_g1d387447, Pdensi_DN11137_c0_g1, Pdensi_DN11137_c0_g1d268121, Pdensi_DN11138_c0_g1, Pdensi_DN11276_c0_g1d210448, Pdensi_DN11282_c0_g1d174432, Pdensi_DN11320_c0_g1, Pdensi_DN11720_c0_g1d211026, Pdensi_DN11823_c0_g1d388823, Pdensi_DN1182_c0_g1d259126, Pdensi_DN11991_c0_g2, Pdensi_DN12284_c0_g1d50629, Pdensi_DN12856_c0_g1d46…
GO:0009605	3.50883216233671e-09	1	275	1443	response to external stimulus	BP	5.4249210165545e-07	BP response to external stimulus	Pdensi_DN10553_c0_g1d103553, Pdensi_DN10616_c0_g1d455771, Pdensi_DN10914_c0_g1d387447, Pdensi_DN11137_c0_g1, Pdensi_DN11137_c0_g1d268121, Pdensi_DN11138_c0_g1, Pdensi_DN11276_c0_g1d210448, Pdensi_DN11282_c0_g1d174432, Pdensi_DN11320_c0_g1, Pdensi_DN11668_c0_g1, Pdensi_DN11720_c0_g1d211026, Pdensi_DN11823_c0_g1d388823, Pdensi_DN1182_c0_g1d259126, Pdensi_DN11991_c0_g2, Pdensi_DN12120_c0_g1, Pdensi_…
GO:0016042	4.32611543419499e-09	1	77	292	lipid catabolic process	BP	6.60489673915721e-07	BP lipid catabolic process	Pdensi_DN102060_c0_g1, Pdensi_DN10374_c0_g1d334259, Pdensi_DN11172_c0_g1, Pdensi_DN11911_c0_g1d50350, Pdensi_DN14866_c0_g1d180569, Pdensi_DN15038_c0_g1d53704, Pdensi_DN15483_c1_g3, Pdensi_DN15483_c1_g4, Pdensi_DN15935_c0_g1d468637, Pdensi_DN16112_c0_g1d278040, Pdensi_DN16139_c0_g1d469067, Pdensi_DN16888_c0_g1d56335, Pdensi_DN17252_c0_g1d11803, Pdensi_DN17498_c0_g1, Pdensi_DN17690_c0_g5, Pdensi_DN…
GO:0016757	4.41611596902071e-09	1	134	600	transferase activity, transferring glycosyl groups	MF	6.65906672168135e-07	MF transferase activity, transferring glycosyl groups	Pdensi_DN11820_c0_g1d211086, Pdensi_DN12016_c0_g1d458499, Pdensi_DN12216_c0_g1, Pdensi_DN12241_c0_g2, Pdensi_DN12334_c0_g1d176014, Pdensi_DN12676_c0_g2, Pdensi_DN12922_c0_g1d521888, Pdensi_DN13044_c0_g1d460723, Pdensi_DN13087_c0_g1d212168, Pdensi_DN14216_c0_g1d523860, Pdensi_DN14636_c0_g1d180302, Pdensi_DN14735_c0_g1, Pdensi_DN14923_c0_g4, Pdensi_DN14923_c1_g7, Pdensi_DN15418_c0_g2d466840, Pdensi…
GO:0009628	5.47299684966155e-09	1	318	1706	response to abiotic stimulus	BP	8.1520955514349e-07	BP response to abiotic stimulus	Pdensi_DN10695_c0_g1d49277, Pdensi_DN10751_c0_g1d49359, Pdensi_DN10846_c0_g1d335071, Pdensi_DN10914_c0_g1d387447, Pdensi_DN11217_c0_g1, Pdensi_DN11349_c0_g1d388093, Pdensi_DN11521_c0_g1d336257, Pdensi_DN11560_c0_g3, Pdensi_DN11668_c0_g1, Pdensi_DN11848_c0_g1d5764, Pdensi_DN11991_c0_g2, Pdensi_DN12094_c0_g1d269573, Pdensi_DN12120_c0_g1, Pdensi_DN12309_c0_g1d269969, Pdensi_DN12647_c0_g2, Pdensi_DN1…
GO:0015171	7.242828284436e-09	0.999999998453851	30	72	amino acid transmembrane transporter activity	MF	1.05659485327539e-06	MF amino acid transmembrane transporter activity	Pdensi_DN11360_c1_g1, Pdensi_DN12822_c0_g1d270969, Pdensi_DN13866_c1_g1d523197, Pdensi_DN16666_c0_g1d56138, Pdensi_DN17034_c1_g1, Pdensi_DN17564_c0_g1d281568, Pdensi_DN18556_c0_g1d59326, Pdensi_DN18696_c0_g1d532341, Pdensi_DN19464_c0_g1, Pdensi_DN19856_c0_g1, Pdensi_DN21021_c0_g1d121912, Pdensi_DN22088_c1_g1d125033, Pdensi_DN22148_c1_g1, Pdensi_DN22482_c0_g2d424666, Pdensi_DN23088_c0_g2d69009, Pd…
GO:0008610	7.26657668864688e-09	1	140	636	lipid biosynthetic process	BP	1.05659485327539e-06	BP lipid biosynthetic process	Pdensi_DN10846_c0_g1d335071, Pdensi_DN12094_c0_g1d269573, Pdensi_DN12647_c0_g2, Pdensi_DN12981_c0_g2, Pdensi_DN13292_c0_g1d339486, Pdensi_DN13861_c0_g1, Pdensi_DN14653_c0_g1d108253, Pdensi_DN15009_c0_g1d213936, Pdensi_DN15119_c0_g1d395319, Pdensi_DN15316_c1_g2, Pdensi_DN15662_c0_g1, Pdensi_DN15825_c0_g1d397026, Pdensi_DN15896_c0_g1d345756, Pdensi_DN15924_c0_g1d110384, Pdensi_DN16309_c0_g1d278549,…
GO:0005575	7.69748717800094e-09	1	2426	16314	cellular_component	CC	1.10608362814239e-06	CC cellular_component	Pdensi_DN10155_c0_g1d172859, Pdensi_DN10184_c0_g1d454940, Pdensi_DN102060_c0_g1, Pdensi_DN10207_c0_g1d266698, Pdensi_DN10239_c0_g1d266783, Pdensi_DN10243_c0_g1d518882, Pdensi_DN10290_c0_g1d4636, Pdensi_DN10329_c0_g1, Pdensi_DN10374_c0_g1d334259, Pdensi_DN10456_c0_g2, Pdensi_DN10475_c0_g1, Pdensi_DN10492_c0_g2, Pdensi_DN10553_c0_g1d103553, Pdensi_DN10554_c0_g1, Pdensi_DN10570_c0_g1d455641, Pdensi_…
GO:0080043	8.52259407163059e-09	0.999999998440735	26	57	quercetin 3-O-glucosyltransferase activity	MF	1.19649383897582e-06	MF quercetin 3-O-glucosyltransferase activity	Pdensi_DN14735_c0_g1, Pdensi_DN16116_c1_g2, Pdensi_DN16166_c0_g5, Pdensi_DN16362_c0_g1d184374, Pdensi_DN18287_c0_g1d403608, Pdensi_DN18705_c0_g1d217585, Pdensi_DN19541_c1_g1d484909, Pdensi_DN19973_c1_g1d219319, Pdensi_DN20575_c0_g4, Pdensi_DN20656_c0_g1d220197, Pdensi_DN21394_c1_g2, Pdensi_DN22093_c1_g1, Pdensi_DN24532_c2_g3, Pdensi_DN25351_c0_g1d74363, Pdensi_DN25758_c2_g1, Pdensi_DN25789_c1_g2,…
GO:0080044	8.52259407163059e-09	0.999999998440735	26	57	quercetin 7-O-glucosyltransferase activity	MF	1.19649383897582e-06	MF quercetin 7-O-glucosyltransferase activity	Pdensi_DN14735_c0_g1, Pdensi_DN16116_c1_g2, Pdensi_DN16166_c0_g5, Pdensi_DN16362_c0_g1d184374, Pdensi_DN18287_c0_g1d403608, Pdensi_DN18705_c0_g1d217585, Pdensi_DN19541_c1_g1d484909, Pdensi_DN19973_c1_g1d219319, Pdensi_DN20575_c0_g4, Pdensi_DN20656_c0_g1d220197, Pdensi_DN21394_c1_g2, Pdensi_DN22093_c1_g1, Pdensi_DN24532_c2_g3, Pdensi_DN25351_c0_g1d74363, Pdensi_DN25758_c2_g1, Pdensi_DN25789_c1_g2,…
GO:0000975	9.1772121074273e-09	1	84	330	NA	NA	1.2454496520013e-06	none	Pdensi_DN10475_c0_g1, Pdensi_DN11360_c2_g3, Pdensi_DN11521_c0_g1d336257, Pdensi_DN12603_c0_g1d105849, Pdensi_DN13878_c0_g1, Pdensi_DN14096_c0_g1d341297, Pdensi_DN14132_c0_g1, Pdensi_DN14761_c0_g1d53296, Pdensi_DN14863_c0_g1d342967, Pdensi_DN14987_c0_g1d465381, Pdensi_DN15055_c0_g1d181160, Pdensi_DN15400_c0_g2, Pdensi_DN16340_c0_g1d55657, Pdensi_DN16340_c0_g2, Pdensi_DN16822_c0_g1d56349, Pdensi_DN…
GO:0001067	9.1772121074273e-09	1	84	330	regulatory region nucleic acid binding	MF	1.2454496520013e-06	MF regulatory region nucleic acid binding	Pdensi_DN10475_c0_g1, Pdensi_DN11360_c2_g3, Pdensi_DN11521_c0_g1d336257, Pdensi_DN12603_c0_g1d105849, Pdensi_DN13878_c0_g1, Pdensi_DN14096_c0_g1d341297, Pdensi_DN14132_c0_g1, Pdensi_DN14761_c0_g1d53296, Pdensi_DN14863_c0_g1d342967, Pdensi_DN14987_c0_g1d465381, Pdensi_DN15055_c0_g1d181160, Pdensi_DN15400_c0_g2, Pdensi_DN16340_c0_g1d55657, Pdensi_DN16340_c0_g2, Pdensi_DN16822_c0_g1d56349, Pdensi_DN…
GO:0044212	9.1772121074273e-09	1	84	330	transcription regulatory region DNA binding	MF	1.2454496520013e-06	MF transcription regulatory region DNA binding	Pdensi_DN10475_c0_g1, Pdensi_DN11360_c2_g3, Pdensi_DN11521_c0_g1d336257, Pdensi_DN12603_c0_g1d105849, Pdensi_DN13878_c0_g1, Pdensi_DN14096_c0_g1d341297, Pdensi_DN14132_c0_g1, Pdensi_DN14761_c0_g1d53296, Pdensi_DN14863_c0_g1d342967, Pdensi_DN14987_c0_g1d465381, Pdensi_DN15055_c0_g1d181160, Pdensi_DN15400_c0_g2, Pdensi_DN16340_c0_g1d55657, Pdensi_DN16340_c0_g2, Pdensi_DN16822_c0_g1d56349, Pdensi_DN…
GO:0044550	9.4742223072598e-09	1	59	202	secondary metabolite biosynthetic process	BP	1.27162803583375e-06	BP secondary metabolite biosynthetic process	Pdensi_DN12981_c0_g2, Pdensi_DN14200_c0_g1, Pdensi_DN14653_c0_g1d108253, Pdensi_DN14735_c0_g1, Pdensi_DN15924_c0_g1d110384, Pdensi_DN16084_c0_g1d214889, Pdensi_DN16202_c0_g1d469842, Pdensi_DN17377_c0_g1, Pdensi_DN18467_c0_g1d354439, Pdensi_DN18910_c0_g1d285192, Pdensi_DN19025_c1_g3, Pdensi_DN19461_c0_g1d61048, Pdensi_DN19519_c0_g5, Pdensi_DN19614_c0_g5, Pdensi_DN19743_c0_g2, Pdensi_DN20189_c0_g1d…
GO:0004185	9.92409055320698e-09	0.999999998518948	22	44	serine-type carboxypeptidase activity	MF	1.31753089148772e-06	MF serine-type carboxypeptidase activity	Pdensi_DN14620_c0_g3, Pdensi_DN15403_c0_g1d54328, Pdensi_DN17007_c1_g2, Pdensi_DN17979_c0_g1d58195, Pdensi_DN18207_c1_g3, Pdensi_DN18557_c0_g2, Pdensi_DN19945_c2_g5, Pdensi_DN20260_c0_g2, Pdensi_DN20604_c0_g1d492854, Pdensi_DN20634_c0_g1, Pdensi_DN21267_c1_g2, Pdensi_DN21462_c0_g10, Pdensi_DN22109_c4_g1, Pdensi_DN22851_c1_g1, Pdensi_DN23775_c1_g2, Pdensi_DN23775_c1_g3, Pdensi_DN24036_c0_g4, Pdens…
GO:0044763	1.18103919030037e-08	1	838	5144	NA	NA	1.55109813659449e-06	none	Pdensi_DN10329_c0_g1, Pdensi_DN10531_c0_g1d455577, Pdensi_DN10615_c0_g1d173442, Pdensi_DN10616_c0_g1d455771, Pdensi_DN10695_c0_g1d49277, Pdensi_DN10751_c0_g1d49359, Pdensi_DN10846_c0_g1d335071, Pdensi_DN10914_c0_g1d387447, Pdensi_DN11068_c0_g1d387639, Pdensi_DN11127_c0_g1d519871, Pdensi_DN11137_c0_g1, Pdensi_DN11163_c0_g1d268092, Pdensi_DN11163_c1_g1, Pdensi_DN11265_c0_g1d210500, Pdensi_DN11323_c…
GO:0003333	1.38299092348054e-08	0.999999997368057	26	59	amino acid transmembrane transport	BP	1.79608462293558e-06	BP amino acid transmembrane transport	Pdensi_DN11360_c1_g1, Pdensi_DN12822_c0_g1d270969, Pdensi_DN13866_c1_g1d523197, Pdensi_DN17034_c1_g1, Pdensi_DN17564_c0_g1d281568, Pdensi_DN18556_c0_g1d59326, Pdensi_DN18696_c0_g1d532341, Pdensi_DN19464_c0_g1, Pdensi_DN19856_c0_g1, Pdensi_DN22088_c1_g1d125033, Pdensi_DN22482_c0_g2d424666, Pdensi_DN23088_c0_g2d69009, Pdensi_DN23645_c0_g1d70322, Pdensi_DN23645_c0_g2, Pdensi_DN23848_c0_g1d304229, Pd…
GO:0016762	1.39698738479515e-08	0.999999997339985	26	59	xyloglucan:xyloglucosyl transferase activity	MF	1.79608462293558e-06	MF xyloglucan:xyloglucosyl transferase activity	Pdensi_DN12216_c0_g1, Pdensi_DN14923_c0_g4, Pdensi_DN14923_c1_g7, Pdensi_DN15418_c0_g2d466840, Pdensi_DN15702_c0_g1d345565, Pdensi_DN16963_c0_g1d472256, Pdensi_DN18439_c0_g1d217244, Pdensi_DN19173_c0_g1d406996, Pdensi_DN19639_c4_g1, Pdensi_DN20349_c0_g1d536683, Pdensi_DN20473_c0_g1d536949, Pdensi_DN21952_c0_g1d495921, Pdensi_DN23378_c0_g1d548095, Pdensi_DN24829_c0_g1d556051, Pdensi_DN24922_c0_g2d…
GO:0010374	1.51433364273782e-08	0.999999999048362	14	20	stomatal complex development	BP	1.92667407420831e-06	BP stomatal complex development	Pdensi_DN11589_c0_g1, Pdensi_DN14284_c0_g1d107643, Pdensi_DN18049_c0_g2, Pdensi_DN18278_c0_g1, Pdensi_DN21202_c0_g1d220982, Pdensi_DN22607_c0_g1d301507, Pdensi_DN26347_c0_g1, Pdensi_DN3333_c0_g1, Pdensi_DN36582_c0_g1d508863, Pdensi_DN49744_c0_g1d251793, Pdensi_DN6277_c0_g1d46369, Pdensi_GG_121618_c0_g1, Pdensi_GG_12411_c1_g1, Pdensi_GG_3300_c0_g1
GO:0009266	1.67064551570577e-08	1	114	502	response to temperature stimulus	BP	2.10363549781755e-06	BP response to temperature stimulus	Pdensi_DN10695_c0_g1d49277, Pdensi_DN10751_c0_g1d49359, Pdensi_DN10914_c0_g1d387447, Pdensi_DN11217_c0_g1, Pdensi_DN11349_c0_g1d388093, Pdensi_DN11521_c0_g1d336257, Pdensi_DN11848_c0_g1d5764, Pdensi_DN11991_c0_g2, Pdensi_DN12647_c0_g2, Pdensi_DN13084_c0_g1, Pdensi_DN13526_c0_g1d212716, Pdensi_DN14132_c0_g1, Pdensi_DN15072_c0_g1, Pdensi_DN15400_c0_g2, Pdensi_DN15782_c0_g2d468050, Pdensi_DN15900_c0…
GO:0004180	2.25405063401365e-08	0.99999999595914	24	53	carboxypeptidase activity	MF	2.80928310651457e-06	MF carboxypeptidase activity	Pdensi_DN12005_c0_g1d337285, Pdensi_DN14620_c0_g3, Pdensi_DN15403_c0_g1d54328, Pdensi_DN16881_c0_g1, Pdensi_DN17007_c1_g2, Pdensi_DN17979_c0_g1d58195, Pdensi_DN18207_c1_g3, Pdensi_DN18557_c0_g2, Pdensi_DN19945_c2_g5, Pdensi_DN20260_c0_g2, Pdensi_DN20604_c0_g1d492854, Pdensi_DN20634_c0_g1, Pdensi_DN21267_c1_g2, Pdensi_DN21462_c0_g10, Pdensi_DN22109_c4_g1, Pdensi_DN22851_c1_g1, Pdensi_DN23775_c1_g2…
GO:0009620	3.61347656293517e-08	1	81	330	response to fungus	BP	4.45808108481718e-06	BP response to fungus	Pdensi_DN10553_c0_g1d103553, Pdensi_DN11320_c0_g1, Pdensi_DN13043_c0_g1d460581, Pdensi_DN13092_c0_g1d177216, Pdensi_DN13918_c0_g1, Pdensi_DN14059_c0_g2, Pdensi_DN14091_c0_g1d213054, Pdensi_DN16068_c1_g1, Pdensi_DN16202_c0_g1d469842, Pdensi_DN16531_c0_g1d279248, Pdensi_DN16830_c0_g1d349088, Pdensi_DN17302_c0_g5, Pdensi_DN17351_c0_g3, Pdensi_DN18240_c0_g5, Pdensi_DN18434_c0_g1d283766, Pdensi_DN1853…
GO:0070008	3.68792372140339e-08	0.999999993499127	23	50	serine-type exopeptidase activity	MF	4.5044300333221e-06	MF serine-type exopeptidase activity	Pdensi_DN14620_c0_g3, Pdensi_DN15403_c0_g1d54328, Pdensi_DN17007_c1_g2, Pdensi_DN17616_c2_g1, Pdensi_DN17979_c0_g1d58195, Pdensi_DN18207_c1_g3, Pdensi_DN18557_c0_g2, Pdensi_DN19945_c2_g5, Pdensi_DN20260_c0_g2, Pdensi_DN20604_c0_g1d492854, Pdensi_DN20634_c0_g1, Pdensi_DN21267_c1_g2, Pdensi_DN21462_c0_g10, Pdensi_DN22109_c4_g1, Pdensi_DN22851_c1_g1, Pdensi_DN23775_c1_g2, Pdensi_DN23775_c1_g3, Pdens…
GO:0008509	4.0526887245432e-08	1	60	217	anion transmembrane transporter activity	MF	4.90094456253175e-06	MF anion transmembrane transporter activity	Pdensi_DN10207_c0_g1d266698, Pdensi_DN11360_c1_g1, Pdensi_DN12191_c1_g2, Pdensi_DN12300_c0_g1d105477, Pdensi_DN12822_c0_g1d270969, Pdensi_DN13373_c0_g1, Pdensi_DN13616_c0_g1, Pdensi_DN13866_c1_g1d523197, Pdensi_DN15739_c0_g1, Pdensi_DN16666_c0_g1d56138, Pdensi_DN17034_c1_g1, Pdensi_DN17564_c0_g1d281568, Pdensi_DN17884_c0_g2, Pdensi_DN18276_c0_g1d283381, Pdensi_DN18556_c0_g1d59326, Pdensi_DN18696_…
GO:0010333	4.61219836990393e-08	0.999999991565973	23	53	terpene synthase activity	MF	5.52288145980457e-06	MF terpene synthase activity	Pdensi_DN15316_c1_g2, Pdensi_DN16375_c0_g1d278578, Pdensi_DN16424_c2_g3, Pdensi_DN17034_c1_g1d472675, Pdensi_DN18580_c1_g2, Pdensi_DN19094_c0_g2, Pdensi_DN19094_c0_g3, Pdensi_DN21005_c2_g1, Pdensi_DN21005_c2_g2, Pdensi_DN22243_c0_g1d423709, Pdensi_DN23999_c0_g1d22050, Pdensi_DN24422_c2_g1, Pdensi_DN24439_c2_g1, Pdensi_DN25320_c1_g3d138011, Pdensi_DN25850_c1_g1, Pdensi_DN26004_c0_g1, Pdensi_DN2641…
GO:0010345	4.90237730515077e-08	0.999999992200731	21	43	suberin biosynthetic process	BP	5.81336275777782e-06	BP suberin biosynthetic process	Pdensi_DN12981_c0_g2, Pdensi_DN14653_c0_g1d108253, Pdensi_DN16084_c0_g1d214889, Pdensi_DN17377_c0_g1, Pdensi_DN18467_c0_g1d354439, Pdensi_DN19461_c0_g1d61048, Pdensi_DN19519_c0_g5, Pdensi_DN21597_c0_g1d189745, Pdensi_DN21755_c0_g1d221703, Pdensi_DN22590_c0_g2, Pdensi_DN23914_c0_g1d497570, Pdensi_DN26156_c0_g1, Pdensi_DN26246_c0_g1d76901, Pdensi_DN37334_c0_g1d240530, Pdensi_DN38678_c0_g1d510642, P…
GO:0008422	4.96542406120179e-08	0.999999987265475	32	86	beta-glucosidase activity	MF	5.83150860418449e-06	MF beta-glucosidase activity	Pdensi_DN13957_c0_g2, Pdensi_DN15274_c0_g1d344023, Pdensi_DN15459_c0_g1, Pdensi_DN16515_c0_g2, Pdensi_DN17725_c0_g1d57805, Pdensi_DN18888_c0_g1d480538, Pdensi_DN19707_c0_g3, Pdensi_DN19897_c0_g1d487018, Pdensi_DN20133_c0_g2, Pdensi_DN20485_c0_g2, Pdensi_DN20632_c1_g1, Pdensi_DN20765_c1_g1, Pdensi_DN20924_c0_g5, Pdensi_DN21237_c1_g1d64974, Pdensi_DN22397_c2_g1, Pdensi_DN22420_c1_g1d424761, Pdensi_…
GO:0016684	5.4887324584962e-08	0.999999982118898	43	133	oxidoreductase activity, acting on peroxide as acceptor	MF	6.38470269029262e-06	MF oxidoreductase activity, acting on peroxide as acceptor	Pdensi_DN15086_c0_g3d465863, Pdensi_DN16319_c0_g1d111066, Pdensi_DN16508_c0_g1d398834, Pdensi_DN16520_c0_g1d471080, Pdensi_DN16606_c1_g6, Pdensi_DN18707_c1_g2d480353, Pdensi_DN19103_c0_g1d533551, Pdensi_DN19790_c1_g1, Pdensi_DN19798_c0_g2, Pdensi_DN20063_c0_g1d361691, Pdensi_DN20307_c0_g3, Pdensi_DN20337_c0_g1, Pdensi_DN21912_c1_g1, Pdensi_DN22633_c1_g1, Pdensi_DN22723_c0_g1d364100, Pdensi_DN2278…
GO:0051252	6.21519697508539e-08	1	282	1515	regulation of RNA metabolic process	BP	7.16154866544273e-06	BP regulation of RNA metabolic process	Pdensi_DN10290_c0_g1d4636, Pdensi_DN10352_c0_g1, Pdensi_DN10475_c0_g1, Pdensi_DN10942_c0_g1, Pdensi_DN11057_c0_g1d49575, Pdensi_DN11137_c0_g1, Pdensi_DN11265_c0_g1d210500, Pdensi_DN11359_c0_g1d210550, Pdensi_DN11360_c2_g3, Pdensi_DN11521_c0_g1d336257, Pdensi_DN11573_c0_g1d210841, Pdensi_DN11752_c0_g1d50151, Pdensi_DN11809_c0_g1d175312, Pdensi_DN11813_c0_g1d336868, Pdensi_DN12094_c0_g1d458612, Pde…
GO:0015075	6.65188640200488e-08	1	128	594	ion transmembrane transporter activity	MF	7.59309724430725e-06	MF ion transmembrane transporter activity	Pdensi_DN10207_c0_g1d266698, Pdensi_DN10554_c0_g1, Pdensi_DN11351_c0_g1, Pdensi_DN11360_c1_g1, Pdensi_DN11991_c0_g2, Pdensi_DN12171_c0_g1d337482, Pdensi_DN12191_c1_g2, Pdensi_DN12300_c0_g1d105477, Pdensi_DN12822_c0_g1d270969, Pdensi_DN12952_c0_g1d51325, Pdensi_DN13373_c0_g1, Pdensi_DN13616_c0_g1, Pdensi_DN13866_c1_g1d523197, Pdensi_DN13918_c0_g1, Pdensi_DN14157_c0_g2, Pdensi_DN14541_c0_g1d8394, P…
GO:1901575	8.04690119616895e-08	1	290	1589	organic substance catabolic process	BP	9.10044918611181e-06	BP organic substance catabolic process	Pdensi_DN102060_c0_g1, Pdensi_DN10374_c0_g1d334259, Pdensi_DN10456_c0_g2, Pdensi_DN10616_c0_g1d455771, Pdensi_DN10695_c0_g1d49277, Pdensi_DN11172_c0_g1, Pdensi_DN11779_c0_g1d336679, Pdensi_DN11911_c0_g1d50350, Pdensi_DN12030_c0_g1d389111, Pdensi_DN12559_c0_g1, Pdensi_DN12684_c0_g1d51036, Pdensi_DN12856_c0_g1d460187, Pdensi_DN13433_c0_g1, Pdensi_DN13537_c0_g1d178079, Pdensi_DN13590_c1_g1, Pdensi_D…
GO:0015711	9.28669143083634e-08	0.999999964913789	52	181	organic anion transport	BP	1.03130415368264e-05	BP organic anion transport	Pdensi_DN11360_c1_g1, Pdensi_DN12191_c1_g2, Pdensi_DN12822_c0_g1d270969, Pdensi_DN13866_c1_g1d523197, Pdensi_DN16660_c0_g2d11011, Pdensi_DN16666_c0_g1d56138, Pdensi_DN17034_c1_g1, Pdensi_DN17564_c0_g1d281568, Pdensi_DN18031_c0_g1, Pdensi_DN18556_c0_g1d59326, Pdensi_DN18673_c0_g2, Pdensi_DN18696_c0_g1d532341, Pdensi_DN18752_c2_g5, Pdensi_DN19391_c0_g1, Pdensi_DN19464_c0_g1, Pdensi_DN19803_c0_g1d40…
GO:0010444	9.28798566440892e-08	0.999999996303806	11	14	guard mother cell differentiation	BP	1.03130415368264e-05	BP guard mother cell differentiation	Pdensi_DN18278_c0_g1, Pdensi_DN18671_c0_g2, Pdensi_DN20128_c2_g3, Pdensi_DN21722_c2_g3, Pdensi_DN22607_c0_g1d301507, Pdensi_DN22868_c0_g1d496691, Pdensi_DN32028_c1_g1, Pdensi_DN32909_c0_g1d199954, Pdensi_DN34080_c0_g2, Pdensi_DN34732_c1_g1, Pdensi_DN6277_c0_g1d46369
GO:0016052	1.26669345539286e-07	1	75	305	carbohydrate catabolic process	BP	1.3938192670422e-05	BP carbohydrate catabolic process	Pdensi_DN10456_c0_g2, Pdensi_DN10695_c0_g1d49277, Pdensi_DN12559_c0_g1, Pdensi_DN13590_c1_g1, Pdensi_DN14305_c0_g1d213257, Pdensi_DN14864_c0_g1d108554, Pdensi_DN15221_c0_g5, Pdensi_DN15493_c0_g1d395951, Pdensi_DN15916_c0_g1d277422, Pdensi_DN15932_c0_g1, Pdensi_DN16114_c0_g1d397583, Pdensi_DN17236_c0_g5d473432, Pdensi_DN17725_c0_g1d57805, Pdensi_DN17866_c0_g3, Pdensi_DN18212_c0_g6, Pdensi_DN18947_…
GO:0004674	1.31477393418034e-07	1	197	1019	protein serine/threonine kinase activity	MF	1.4338079314356e-05	MF protein serine/threonine kinase activity	Pdensi_DN10155_c0_g1d172859, Pdensi_DN10940_c0_g1d5120, Pdensi_DN11899_c0_g1d175265, Pdensi_DN12120_c0_g1, Pdensi_DN12725_c0_g3, Pdensi_DN13003_c0_g1d212187, Pdensi_DN13092_c0_g1d177216, Pdensi_DN13295_c0_g1d51662, Pdensi_DN13328_c0_g1d339768, Pdensi_DN13443_c0_g1d522706, Pdensi_DN13914_c0_g2, Pdensi_DN14550_c0_g1, Pdensi_DN14753_c0_g1d464849, Pdensi_DN15234_c0_g1d344198, Pdensi_DN15641_c0_g7, Pd…
GO:0006468	1.39003650612626e-07	1	175	869	protein phosphorylation	BP	1.50246954741825e-05	BP protein phosphorylation	Pdensi_DN10155_c0_g1d172859, Pdensi_DN10638_c0_g1, Pdensi_DN10940_c0_g1d5120, Pdensi_DN11899_c0_g1d175265, Pdensi_DN12120_c0_g1, Pdensi_DN12725_c0_g3, Pdensi_DN13003_c0_g1d212187, Pdensi_DN13092_c0_g1d177216, Pdensi_DN13295_c0_g1d51662, Pdensi_DN13328_c0_g1d339768, Pdensi_DN13914_c0_g2, Pdensi_DN14550_c0_g1, Pdensi_DN14753_c0_g1d464849, Pdensi_DN15234_c0_g1d344198, Pdensi_DN15641_c0_g7, Pdensi_DN…
GO:0004672	1.70712826266914e-07	1	211	1108	protein kinase activity	MF	1.82902321054745e-05	MF protein kinase activity	Pdensi_DN10155_c0_g1d172859, Pdensi_DN10940_c0_g1d5120, Pdensi_DN11899_c0_g1d175265, Pdensi_DN12120_c0_g1, Pdensi_DN12725_c0_g3, Pdensi_DN13003_c0_g1d212187, Pdensi_DN13092_c0_g1d177216, Pdensi_DN13229_c0_g1d212383, Pdensi_DN13295_c0_g1d51662, Pdensi_DN13328_c0_g1d339768, Pdensi_DN13443_c0_g1d522706, Pdensi_DN13914_c0_g2, Pdensi_DN14550_c0_g1, Pdensi_DN14753_c0_g1d464849, Pdensi_DN15234_c0_g1d344…
GO:0009753	1.85858426285384e-07	0.999999939034627	40	125	response to jasmonic acid	BP	1.97397810317364e-05	BP response to jasmonic acid	Pdensi_DN12309_c0_g1d269969, Pdensi_DN14761_c0_g1d53296, Pdensi_DN14987_c0_g1d465381, Pdensi_DN15493_c0_g1d395951, Pdensi_DN16067_c0_g2d397404, Pdensi_DN16340_c0_g2, Pdensi_DN17984_c1_g1, Pdensi_DN18133_c1_g1, Pdensi_DN18948_c0_g1d14272, Pdensi_DN19038_c1_g6, Pdensi_DN19222_c0_g1d60636, Pdensi_DN19752_c0_g1d409295, Pdensi_DN20128_c0_g1d489148, Pdensi_DN20680_c0_g1d291823, Pdensi_DN20814_c0_g1, Pd…
GO:0050832	1.92929690452957e-07	1	62	243	defense response to fungus	BP	2.03141658551071e-05	BP defense response to fungus	Pdensi_DN10553_c0_g1d103553, Pdensi_DN11320_c0_g1, Pdensi_DN13043_c0_g1d460581, Pdensi_DN13918_c0_g1, Pdensi_DN14059_c0_g2, Pdensi_DN16068_c1_g1, Pdensi_DN16531_c0_g1d279248, Pdensi_DN17351_c0_g3, Pdensi_DN18240_c0_g5, Pdensi_DN18434_c0_g1d283766, Pdensi_DN18537_c1_g1d354792, Pdensi_DN18829_c0_g1d480579, Pdensi_DN18847_c0_g1d480798, Pdensi_DN19290_c1_g3, Pdensi_DN19310_c1_g1d357990, Pdensi_DN1945…
GO:0000160	2.1431252094704e-07	0.999999913900187	55	196	phosphorelay signal transduction system	BP	2.23727618021123e-05	BP phosphorelay signal transduction system	Pdensi_DN12094_c0_g1d458612, Pdensi_DN12359_c0_g1, Pdensi_DN13087_c0_g1d212168, Pdensi_DN13092_c0_g1d177216, Pdensi_DN13149_c0_g1d271422, Pdensi_DN13229_c0_g1d212383, Pdensi_DN15275_c0_g2, Pdensi_DN15579_c0_g1d54375, Pdensi_DN15900_c0_g1d526767, Pdensi_DN16066_c0_g1d55175, Pdensi_DN16067_c0_g2d397404, Pdensi_DN16202_c0_g1d469842, Pdensi_DN16726_c1_g1, Pdensi_DN17267_c1_g2d57003, Pdensi_DN17413_c0…
GO:0051704	2.43366781935724e-07	1	237	1279	multi-organism process	BP	2.51654024183612e-05	BP multi-organism process	Pdensi_DN10553_c0_g1d103553, Pdensi_DN10616_c0_g1d455771, Pdensi_DN10914_c0_g1d387447, Pdensi_DN11137_c0_g1, Pdensi_DN11137_c0_g1d268121, Pdensi_DN11138_c0_g1, Pdensi_DN11276_c0_g1d210448, Pdensi_DN11282_c0_g1d174432, Pdensi_DN11320_c0_g1, Pdensi_DN11720_c0_g1d211026, Pdensi_DN11823_c0_g1d388823, Pdensi_DN1182_c0_g1d259126, Pdensi_DN11991_c0_g2, Pdensi_DN12030_c0_g1d389111, Pdensi_DN12284_c0_g1d5…
GO:0016838	2.45184451267806e-07	0.999999949079322	23	57	carbon-oxygen lyase activity, acting on phosphates	MF	2.51654024183612e-05	MF carbon-oxygen lyase activity, acting on phosphates	Pdensi_DN15316_c1_g2, Pdensi_DN16375_c0_g1d278578, Pdensi_DN16424_c2_g3, Pdensi_DN17034_c1_g1d472675, Pdensi_DN18580_c1_g2, Pdensi_DN19094_c0_g2, Pdensi_DN19094_c0_g3, Pdensi_DN21005_c2_g1, Pdensi_DN21005_c2_g2, Pdensi_DN22243_c0_g1d423709, Pdensi_DN23999_c0_g1d22050, Pdensi_DN24422_c2_g1, Pdensi_DN24439_c2_g1, Pdensi_DN25320_c1_g3d138011, Pdensi_DN25850_c1_g1, Pdensi_DN26004_c0_g1, Pdensi_DN2641…
GO:0035251	2.72609537005719e-07	0.999999896278872	49	170	UDP-glucosyltransferase activity	MF	2.77471073748988e-05	MF UDP-glucosyltransferase activity	Pdensi_DN12334_c0_g1d176014, Pdensi_DN12922_c0_g1d521888, Pdensi_DN14735_c0_g1, Pdensi_DN16116_c1_g2, Pdensi_DN16166_c0_g5, Pdensi_DN16362_c0_g1d184374, Pdensi_DN18287_c0_g1d403608, Pdensi_DN18705_c0_g1d217585, Pdensi_DN19172_c0_g1d406742, Pdensi_DN19457_c0_g1d408126, Pdensi_DN19541_c1_g1d484909, Pdensi_DN19663_c0_g2d359591, Pdensi_DN19973_c1_g1d219319, Pdensi_DN20282_c0_g1d219737, Pdensi_DN20575…
GO:0010411	3.7385350482811e-07	0.999999906918703	27	72	xyloglucan metabolic process	BP	3.77375760989301e-05	BP xyloglucan metabolic process	Pdensi_DN12216_c0_g1, Pdensi_DN14923_c0_g4, Pdensi_DN14923_c1_g7, Pdensi_DN15418_c0_g2d466840, Pdensi_DN15702_c0_g1d345565, Pdensi_DN16963_c0_g1d472256, Pdensi_DN17725_c0_g2, Pdensi_DN18439_c0_g1d217244, Pdensi_DN19173_c0_g1d406996, Pdensi_DN19639_c4_g1, Pdensi_DN20349_c0_g1d536683, Pdensi_DN20473_c0_g1d536949, Pdensi_DN21952_c0_g1d495921, Pdensi_DN23378_c0_g1d548095, Pdensi_DN24829_c0_g1d556051,…
GO:0009873	3.96934147554275e-07	0.999999850576666	47	160	ethylene-activated signaling pathway	BP	3.97389645756386e-05	BP ethylene-activated signaling pathway	Pdensi_DN12094_c0_g1d458612, Pdensi_DN12359_c0_g1, Pdensi_DN13087_c0_g1d212168, Pdensi_DN13092_c0_g1d177216, Pdensi_DN13149_c0_g1d271422, Pdensi_DN15275_c0_g2, Pdensi_DN15579_c0_g1d54375, Pdensi_DN15900_c0_g1d526767, Pdensi_DN16066_c0_g1d55175, Pdensi_DN16067_c0_g2d397404, Pdensi_DN16202_c0_g1d469842, Pdensi_DN16726_c1_g1, Pdensi_DN17267_c1_g2d57003, Pdensi_DN17413_c0_g3, Pdensi_DN17809_c0_g1d216…
GO:0042973	4.21940093280372e-07	0.99999991887097	21	48	glucan endo-1,3-beta-D-glucosidase activity	MF	4.09103264656648e-05	MF glucan endo-1,3-beta-D-glucosidase activity	Pdensi_DN13957_c0_g2, Pdensi_DN15274_c0_g1d344023, Pdensi_DN15459_c0_g1, Pdensi_DN17725_c0_g1d57805, Pdensi_DN18888_c0_g1d480538, Pdensi_DN19897_c0_g1d487018, Pdensi_DN20133_c0_g2, Pdensi_DN20924_c0_g5, Pdensi_DN22397_c2_g1, Pdensi_DN22420_c1_g1d424761, Pdensi_DN23317_c2_g3, Pdensi_DN23748_c0_g3, Pdensi_DN25111_c0_g2, Pdensi_DN25686_c0_g1d193387, Pdensi_DN26738_c0_g1d367667, Pdensi_DN27330_c3_g1,…
GO:0001906	4.22032187217437e-07	0.999999965346504	12	20	cell killing	BP	4.09103264656648e-05	BP cell killing	Pdensi_DN18829_c0_g1d480579, Pdensi_DN18847_c0_g1d480798, Pdensi_DN19310_c1_g1d357990, Pdensi_DN21588_c0_g1d418676, Pdensi_DN23897_c0_g1, Pdensi_DN24299_c0_g1d428145, Pdensi_DN25305_c0_g1d227229, Pdensi_DN26776_c0_g1d430395, Pdensi_DN2986_c0_g1d381472, Pdensi_DN38289_c0_g2, Pdensi_DN39103_c0_g1, Pdensi_DN85610_c0_g1
GO:0031640	4.22032187217437e-07	0.999999965346504	12	20	killing of cells of other organism	BP	4.09103264656648e-05	BP killing of cells of other organism	Pdensi_DN18829_c0_g1d480579, Pdensi_DN18847_c0_g1d480798, Pdensi_DN19310_c1_g1d357990, Pdensi_DN21588_c0_g1d418676, Pdensi_DN23897_c0_g1, Pdensi_DN24299_c0_g1d428145, Pdensi_DN25305_c0_g1d227229, Pdensi_DN26776_c0_g1d430395, Pdensi_DN2986_c0_g1d381472, Pdensi_DN38289_c0_g2, Pdensi_DN39103_c0_g1, Pdensi_DN85610_c0_g1
GO:0044364	4.22032187217437e-07	0.999999965346504	12	20	disruption of cells of other organism	BP	4.09103264656648e-05	BP disruption of cells of other organism	Pdensi_DN18829_c0_g1d480579, Pdensi_DN18847_c0_g1d480798, Pdensi_DN19310_c1_g1d357990, Pdensi_DN21588_c0_g1d418676, Pdensi_DN23897_c0_g1, Pdensi_DN24299_c0_g1d428145, Pdensi_DN25305_c0_g1d227229, Pdensi_DN26776_c0_g1d430395, Pdensi_DN2986_c0_g1d381472, Pdensi_DN38289_c0_g2, Pdensi_DN39103_c0_g1, Pdensi_DN85610_c0_g1
GO:0009734	4.27430930168888e-07	0.999999836185943	48	168	auxin-activated signaling pathway	BP	4.11074124494709e-05	BP auxin-activated signaling pathway	Pdensi_DN11575_c0_g1, Pdensi_DN11672_c0_g1d210870, Pdensi_DN12120_c0_g1, Pdensi_DN12151_c0_g1d269622, Pdensi_DN14253_c0_g1d52723, Pdensi_DN14469_c0_g1, Pdensi_DN15498_c0_g3, Pdensi_DN15590_c0_g1d214362, Pdensi_DN15641_c0_g7, Pdensi_DN16214_c0_g2, Pdensi_DN16478_c0_g1d10668, Pdensi_DN17655_c0_g1d186244, Pdensi_DN18012_c0_g1, Pdensi_DN18754_c0_g7, Pdensi_DN18861_c0_g4, Pdensi_DN18984_c0_g1d481332, …
GO:0097305	4.35694983008916e-07	1	82	351	response to alcohol	BP	4.15748322068039e-05	BP response to alcohol	Pdensi_DN11560_c0_g3, Pdensi_DN11991_c0_g2, Pdensi_DN13394_c0_g1d212532, Pdensi_DN13861_c0_g1, Pdensi_DN14132_c0_g1, Pdensi_DN14761_c0_g1d53296, Pdensi_DN14987_c0_g1d465381, Pdensi_DN15275_c0_g2, Pdensi_DN15400_c0_g2, Pdensi_DN15493_c0_g1d395951, Pdensi_DN16067_c0_g2d397404, Pdensi_DN16214_c0_g2, Pdensi_DN16276_c0_g3d278254, Pdensi_DN16379_c1_g1, Pdensi_DN16531_c0_g1d279248, Pdensi_DN16943_c0_g1d…
GO:0008236	4.77177696487686e-07	0.999999821092662	46	157	serine-type peptidase activity	MF	4.48326798838507e-05	MF serine-type peptidase activity	Pdensi_DN12005_c0_g1d337285, Pdensi_DN13684_c0_g1, Pdensi_DN14036_c0_g1d213013, Pdensi_DN14620_c0_g3, Pdensi_DN14866_c0_g1d180569, Pdensi_DN14974_c0_g1d465599, Pdensi_DN15403_c0_g1d54328, Pdensi_DN15426_c1_g7, Pdensi_DN16881_c0_g1, Pdensi_DN17007_c1_g2, Pdensi_DN17616_c2_g1, Pdensi_DN17780_c0_g1, Pdensi_DN17902_c0_g1d402633, Pdensi_DN17979_c0_g1d58195, Pdensi_DN18207_c1_g3, Pdensi_DN18557_c0_g2, …
GO:0017171	4.77177696487686e-07	0.999999821092662	46	157	serine hydrolase activity	MF	4.48326798838507e-05	MF serine hydrolase activity	Pdensi_DN12005_c0_g1d337285, Pdensi_DN13684_c0_g1, Pdensi_DN14036_c0_g1d213013, Pdensi_DN14620_c0_g3, Pdensi_DN14866_c0_g1d180569, Pdensi_DN14974_c0_g1d465599, Pdensi_DN15403_c0_g1d54328, Pdensi_DN15426_c1_g7, Pdensi_DN16881_c0_g1, Pdensi_DN17007_c1_g2, Pdensi_DN17616_c2_g1, Pdensi_DN17780_c0_g1, Pdensi_DN17902_c0_g1d402633, Pdensi_DN17979_c0_g1d58195, Pdensi_DN18207_c1_g3, Pdensi_DN18557_c0_g2, …
GO:0009737	5.50923701063627e-07	1	79	337	response to abscisic acid	BP	5.13662754564209e-05	BP response to abscisic acid	Pdensi_DN11560_c0_g3, Pdensi_DN11991_c0_g2, Pdensi_DN13394_c0_g1d212532, Pdensi_DN13861_c0_g1, Pdensi_DN14132_c0_g1, Pdensi_DN14761_c0_g1d53296, Pdensi_DN14987_c0_g1d465381, Pdensi_DN15275_c0_g2, Pdensi_DN15400_c0_g2, Pdensi_DN15493_c0_g1d395951, Pdensi_DN16067_c0_g2d397404, Pdensi_DN16214_c0_g2, Pdensi_DN16276_c0_g3d278254, Pdensi_DN16379_c1_g1, Pdensi_DN16531_c0_g1d279248, Pdensi_DN16943_c0_g1d…
GO:0044711	6.40729496247804e-07	0.999999730050304	306	1709	NA	NA	5.92868944482627e-05	none	Pdensi_DN10531_c0_g1d455577, Pdensi_DN10695_c0_g1d49277, Pdensi_DN10846_c0_g1d335071, Pdensi_DN11323_c0_g1d174533, Pdensi_DN12094_c0_g1d269573, Pdensi_DN12282_c0_g1d211398, Pdensi_DN12334_c0_g1d176014, Pdensi_DN12647_c0_g2, Pdensi_DN12952_c0_g1d51325, Pdensi_DN12981_c0_g2, Pdensi_DN13044_c0_g1d460723, Pdensi_DN13292_c0_g1d339486, Pdensi_DN13433_c0_g1, Pdensi_DN13861_c0_g1, Pdensi_DN14007_c0_g1d34…
GO:0080143	6.63157661264725e-07	0.999999965572426	10	14	regulation of amino acid export	BP	6.09008095841154e-05	BP regulation of amino acid export	Pdensi_DN16660_c0_g2d11011, Pdensi_DN18031_c0_g1, Pdensi_DN2212_c0_g1d44145, Pdensi_DN28632_c0_g1d501877, Pdensi_DN33467_c0_g1, Pdensi_DN37026_c0_g1d32315, Pdensi_DN40456_c0_g1d442417, Pdensi_DN8786_c0_g1d452804, Pdensi_DN91978_c0_g1, Pdensi_GG_19927_c0_g1
GO:0072527	6.83965050183441e-07	0.999999812016387	29	81	pyrimidine-containing compound metabolic process	BP	6.18689976416627e-05	BP pyrimidine-containing compound metabolic process	Pdensi_DN12952_c0_g1d51325, Pdensi_DN13292_c0_g1d339486, Pdensi_DN14142_c0_g1, Pdensi_DN15698_c0_g1d276674, Pdensi_DN16530_c0_g1d10873, Pdensi_DN17710_c0_g1, Pdensi_DN18091_c0_g1, Pdensi_DN18235_c1_g1d353466, Pdensi_DN19598_c1_g1, Pdensi_DN19826_c0_g1d219150, Pdensi_DN20791_c1_g1d493368, Pdensi_DN20889_c1_g1, Pdensi_DN21147_c0_g1d538831, Pdensi_DN21266_c0_g1d221055, Pdensi_DN21570_c1_g1, Pdensi_D…
GO:1903825	6.92384165886589e-07	0.999999826246182	26	70	organic acid transmembrane transport	BP	6.18689976416627e-05	BP organic acid transmembrane transport	Pdensi_DN11360_c1_g1, Pdensi_DN12822_c0_g1d270969, Pdensi_DN13866_c1_g1d523197, Pdensi_DN17034_c1_g1, Pdensi_DN17564_c0_g1d281568, Pdensi_DN18556_c0_g1d59326, Pdensi_DN18696_c0_g1d532341, Pdensi_DN19464_c0_g1, Pdensi_DN19856_c0_g1, Pdensi_DN22088_c1_g1d125033, Pdensi_DN22482_c0_g2d424666, Pdensi_DN23088_c0_g2d69009, Pdensi_DN23645_c0_g1d70322, Pdensi_DN23645_c0_g2, Pdensi_DN23848_c0_g1d304229, Pd…
GO:1905039	6.92384165886589e-07	0.999999826246182	26	70	carboxylic acid transmembrane transport	BP	6.18689976416627e-05	BP carboxylic acid transmembrane transport	Pdensi_DN11360_c1_g1, Pdensi_DN12822_c0_g1d270969, Pdensi_DN13866_c1_g1d523197, Pdensi_DN17034_c1_g1, Pdensi_DN17564_c0_g1d281568, Pdensi_DN18556_c0_g1d59326, Pdensi_DN18696_c0_g1d532341, Pdensi_DN19464_c0_g1, Pdensi_DN19856_c0_g1, Pdensi_DN22088_c1_g1d125033, Pdensi_DN22482_c0_g2d424666, Pdensi_DN23088_c0_g2d69009, Pdensi_DN23645_c0_g1d70322, Pdensi_DN23645_c0_g2, Pdensi_DN23848_c0_g1d304229, Pd…
GO:0016620	6.93962066227917e-07	0.999999819855874	27	74	oxidoreductase activity, acting on the aldehyde or oxo group of donors, NAD or NADP as acceptor	MF	6.18689976416627e-05	MF oxidoreductase activity, acting on the aldehyde or oxo group of donors, NAD or NADP as acceptor	Pdensi_DN11909_c0_g1d211148, Pdensi_DN15962_c0_g2d214768, Pdensi_DN16084_c0_g1d214889, Pdensi_DN16379_c1_g1, Pdensi_DN19461_c0_g1d61048, Pdensi_DN19519_c0_g5, Pdensi_DN20189_c0_g1d119417, Pdensi_DN21071_c1_g2d415963, Pdensi_DN21146_c1_g1, Pdensi_DN21322_c0_g1d294658, Pdensi_DN21322_c3_g1, Pdensi_DN21755_c0_g1d221703, Pdensi_DN22166_c0_g1d125199, Pdensi_DN24308_c0_g1d71756, Pdensi_DN24348_c0_g2d55…
GO:0046527	8.87271747233697e-07	0.999999645316456	49	176	glucosyltransferase activity	MF	7.85299791355969e-05	MF glucosyltransferase activity	Pdensi_DN12334_c0_g1d176014, Pdensi_DN12922_c0_g1d521888, Pdensi_DN14735_c0_g1, Pdensi_DN16116_c1_g2, Pdensi_DN16166_c0_g5, Pdensi_DN16362_c0_g1d184374, Pdensi_DN18287_c0_g1d403608, Pdensi_DN18705_c0_g1d217585, Pdensi_DN19172_c0_g1d406742, Pdensi_DN19457_c0_g1d408126, Pdensi_DN19541_c1_g1d484909, Pdensi_DN19663_c0_g2d359591, Pdensi_DN19973_c1_g1d219319, Pdensi_DN20282_c0_g1d219737, Pdensi_DN20575…
GO:0015926	9.65114746608683e-07	0.999999692142704	34	106	glucosidase activity	MF	8.48051188135141e-05	MF glucosidase activity	Pdensi_DN13957_c0_g2, Pdensi_DN15274_c0_g1d344023, Pdensi_DN15459_c0_g1, Pdensi_DN15932_c0_g1, Pdensi_DN16515_c0_g2, Pdensi_DN17725_c0_g1d57805, Pdensi_DN18888_c0_g1d480538, Pdensi_DN19707_c0_g3, Pdensi_DN19897_c0_g1d487018, Pdensi_DN20133_c0_g2, Pdensi_DN20485_c0_g2, Pdensi_DN20632_c1_g1, Pdensi_DN20765_c1_g1, Pdensi_DN20924_c0_g5, Pdensi_DN21237_c1_g1d64974, Pdensi_DN22397_c2_g1, Pdensi_DN22420…
GO:0055085	1.04999287722262e-06	0.999999590700961	156	786	transmembrane transport	BP	9.1604378588551e-05	BP transmembrane transport	Pdensi_DN11351_c0_g1, Pdensi_DN11360_c1_g1, Pdensi_DN11645_c0_g1d336523, Pdensi_DN11991_c0_g2, Pdensi_DN12171_c0_g1d337482, Pdensi_DN12191_c1_g2, Pdensi_DN12822_c0_g1d270969, Pdensi_DN13294_c0_g1d461123, Pdensi_DN13373_c0_g1, Pdensi_DN13688_c0_g1d461976, Pdensi_DN13866_c1_g1d523197, Pdensi_DN13918_c0_g1, Pdensi_DN14157_c0_g2, Pdensi_DN14320_c0_g1, Pdensi_DN14428_c0_g1d179777, Pdensi_DN14755_c0_g3…
GO:0022892	1.20060905951563e-06	0.999999527224296	165	842	NA	NA	0.000104001695410808	none	Pdensi_DN10207_c0_g1d266698, Pdensi_DN10554_c0_g1, Pdensi_DN11351_c0_g1, Pdensi_DN11360_c1_g1, Pdensi_DN11991_c0_g2, Pdensi_DN12047_c0_g2, Pdensi_DN12171_c0_g1d337482, Pdensi_DN12191_c1_g2, Pdensi_DN12300_c0_g1d105477, Pdensi_DN12822_c0_g1d270969, Pdensi_DN12952_c0_g1d51325, Pdensi_DN13373_c0_g1, Pdensi_DN13616_c0_g1, Pdensi_DN13866_c1_g1d523197, Pdensi_DN13918_c0_g1, Pdensi_DN14157_c0_g2, Pdensi…
GO:0043207	1.2935761596528e-06	0.999999306858641	214	1148	response to external biotic stimulus	BP	0.000111265769112671	BP response to external biotic stimulus	Pdensi_DN10553_c0_g1d103553, Pdensi_DN10616_c0_g1d455771, Pdensi_DN10914_c0_g1d387447, Pdensi_DN11137_c0_g1, Pdensi_DN11137_c0_g1d268121, Pdensi_DN11138_c0_g1, Pdensi_DN11276_c0_g1d210448, Pdensi_DN11282_c0_g1d174432, Pdensi_DN11320_c0_g1, Pdensi_DN11720_c0_g1d211026, Pdensi_DN11823_c0_g1d388823, Pdensi_DN1182_c0_g1d259126, Pdensi_DN11991_c0_g2, Pdensi_DN12284_c0_g1d50629, Pdensi_DN12856_c0_g1d46…
GO:0051707	1.57342987868071e-06	0.99999915762556	209	1120	response to other organism	BP	0.000134390717050393	BP response to other organism	Pdensi_DN10553_c0_g1d103553, Pdensi_DN10616_c0_g1d455771, Pdensi_DN10914_c0_g1d387447, Pdensi_DN11137_c0_g1, Pdensi_DN11137_c0_g1d268121, Pdensi_DN11138_c0_g1, Pdensi_DN11276_c0_g1d210448, Pdensi_DN11282_c0_g1d174432, Pdensi_DN11320_c0_g1, Pdensi_DN11720_c0_g1d211026, Pdensi_DN11823_c0_g1d388823, Pdensi_DN1182_c0_g1d259126, Pdensi_DN11991_c0_g2, Pdensi_DN12284_c0_g1d50629, Pdensi_DN12856_c0_g1d46…
GO:0032890	1.98872899238362e-06	0.999999869210188	10	15	regulation of organic acid transport	BP	0.00016637216378749	BP regulation of organic acid transport	Pdensi_DN16660_c0_g2d11011, Pdensi_DN18031_c0_g1, Pdensi_DN2212_c0_g1d44145, Pdensi_DN28632_c0_g1d501877, Pdensi_DN33467_c0_g1, Pdensi_DN37026_c0_g1d32315, Pdensi_DN40456_c0_g1d442417, Pdensi_DN8786_c0_g1d452804, Pdensi_DN91978_c0_g1, Pdensi_GG_19927_c0_g1
GO:0051952	1.98872899238362e-06	0.999999869210188	10	15	regulation of amine transport	BP	0.00016637216378749	BP regulation of amine transport	Pdensi_DN16660_c0_g2d11011, Pdensi_DN18031_c0_g1, Pdensi_DN2212_c0_g1d44145, Pdensi_DN28632_c0_g1d501877, Pdensi_DN33467_c0_g1, Pdensi_DN37026_c0_g1d32315, Pdensi_DN40456_c0_g1d442417, Pdensi_DN8786_c0_g1d452804, Pdensi_DN91978_c0_g1, Pdensi_GG_19927_c0_g1
GO:0051955	1.98872899238362e-06	0.999999869210188	10	15	regulation of amino acid transport	BP	0.00016637216378749	BP regulation of amino acid transport	Pdensi_DN16660_c0_g2d11011, Pdensi_DN18031_c0_g1, Pdensi_DN2212_c0_g1d44145, Pdensi_DN28632_c0_g1d501877, Pdensi_DN33467_c0_g1, Pdensi_DN37026_c0_g1d32315, Pdensi_DN40456_c0_g1d442417, Pdensi_DN8786_c0_g1d452804, Pdensi_DN91978_c0_g1, Pdensi_GG_19927_c0_g1
GO:0004601	2.27485953642917e-06	0.999999183244735	38	126	peroxidase activity	MF	0.000189014519577863	MF peroxidase activity	Pdensi_DN15086_c0_g3d465863, Pdensi_DN16319_c0_g1d111066, Pdensi_DN16508_c0_g1d398834, Pdensi_DN16520_c0_g1d471080, Pdensi_DN16606_c1_g6, Pdensi_DN18707_c1_g2d480353, Pdensi_DN19103_c0_g1d533551, Pdensi_DN19790_c1_g1, Pdensi_DN19798_c0_g2, Pdensi_DN20063_c0_g1d361691, Pdensi_DN20337_c0_g1, Pdensi_DN21912_c1_g1, Pdensi_DN22633_c1_g1, Pdensi_DN22723_c0_g1d364100, Pdensi_DN22789_c1_g2, Pdensi_DN2278…
GO:0050826	2.49365083993807e-06	0.999999667805208	14	27	response to freezing	BP	0.000205793590263537	BP response to freezing	Pdensi_DN16067_c0_g2d397404, Pdensi_DN16222_c0_g1d347070, Pdensi_DN18671_c0_g2, Pdensi_DN20128_c2_g3, Pdensi_DN20834_c0_g1, Pdensi_DN21722_c2_g3, Pdensi_DN22868_c0_g1d496691, Pdensi_DN23401_c0_g1d224095, Pdensi_DN24913_c0_g1d192801, Pdensi_DN32028_c1_g1, Pdensi_DN33577_c0_g2, Pdensi_DN34080_c0_g2, Pdensi_DN34732_c1_g1, Pdensi_DN39093_c0_g2
GO:1900140	2.65859039186702e-06	0.9999993137101	24	67	regulation of seedling development	BP	0.000217933040578951	BP regulation of seedling development	Pdensi_DN11848_c0_g1d5764, Pdensi_DN15038_c0_g1d53704, Pdensi_DN16943_c0_g1d56581, Pdensi_DN17351_c0_g3, Pdensi_DN17655_c0_g1d186244, Pdensi_DN17965_c0_g1, Pdensi_DN19174_c1_g3, Pdensi_DN19450_c4_g2, Pdensi_DN19517_c0_g1d61117, Pdensi_DN20096_c0_g1d62246, Pdensi_DN21920_c1_g1, Pdensi_DN22363_c0_g1d496231, Pdensi_DN25819_c0_g4, Pdensi_DN26750_c2_g1, Pdensi_DN26864_c0_g1d500265, Pdensi_DN26944_c0_g…
GO:0015293	3.28238721065449e-06	0.999998798283836	38	128	symporter activity	MF	0.000267273849272893	MF symporter activity	Pdensi_DN12952_c0_g1d51325, Pdensi_DN13918_c0_g1, Pdensi_DN16529_c0_g1, Pdensi_DN17406_c0_g1d350753, Pdensi_DN17839_c0_g1, Pdensi_DN18559_c3_g4, Pdensi_DN21435_c1_g2, Pdensi_DN21862_c0_g1d221873, Pdensi_DN21931_c0_g2d421564, Pdensi_DN22056_c0_g1d190192, Pdensi_DN22260_c0_g1d222431, Pdensi_DN22640_c0_g1d126873, Pdensi_DN2329_c0_g1d381079, Pdensi_DN23645_c0_g1d70322, Pdensi_DN23645_c0_g2, Pdensi_DN…
GO:0014070	3.7354209400111e-06	0.999998295883163	64	264	response to organic cyclic compound	BP	0.00030214855206156	BP response to organic cyclic compound	Pdensi_DN10989_c0_g1d335310, Pdensi_DN11138_c0_g1, Pdensi_DN12359_c0_g1, Pdensi_DN12856_c0_g1d460187, Pdensi_DN13825_c0_g1d340893, Pdensi_DN14761_c0_g1d53296, Pdensi_DN14987_c0_g1d465381, Pdensi_DN15273_c0_g3d525430, Pdensi_DN16067_c0_g2d397404, Pdensi_DN16340_c0_g2, Pdensi_DN16894_c0_g6, Pdensi_DN17302_c0_g5, Pdensi_DN17984_c1_g1, Pdensi_DN18434_c0_g1d283766, Pdensi_DN18948_c0_g1d14272, Pdensi_D…
GO:0016621	3.95151032322985e-06	0.999999717528319	10	15	cinnamoyl-CoA reductase activity	MF	0.000317524651894272	MF cinnamoyl-CoA reductase activity	Pdensi_DN20189_c0_g1d119417, Pdensi_DN21071_c1_g2d415963, Pdensi_DN21146_c1_g1, Pdensi_DN21322_c0_g1d294658, Pdensi_DN21322_c3_g1, Pdensi_GG_116652_c0_g1, Pdensi_GG_143718_c0_g1, Pdensi_GG_26120_c1_g1, Pdensi_GG_29956_c0_g1, Pdensi_GG_33828_c1_g1
GO:1902578	4.77977047038049e-06	0.999997044668984	177	933	NA	NA	0.00037922427413409	none	Pdensi_DN10239_c0_g1d266783, Pdensi_DN10531_c0_g1d455577, Pdensi_DN11163_c0_g1d268092, Pdensi_DN11163_c1_g1, Pdensi_DN11282_c0_g1d174432, Pdensi_DN11347_c0_g1d104345, Pdensi_DN11351_c0_g1, Pdensi_DN11360_c1_g1, Pdensi_DN11575_c0_g1, Pdensi_DN11851_c0_g1d336921, Pdensi_DN11991_c0_g2, Pdensi_DN12120_c0_g1, Pdensi_DN12191_c1_g2, Pdensi_DN12309_c0_g1d269969, Pdensi_DN12822_c0_g1d270969, Pdensi_DN1295…
GO:0044042	4.78144246083591e-06	0.999997880542772	58	233	glucan metabolic process	BP	0.00037922427413409	BP glucan metabolic process	Pdensi_DN10695_c0_g1d49277, Pdensi_DN12216_c0_g1, Pdensi_DN14864_c0_g1d108554, Pdensi_DN14923_c0_g4, Pdensi_DN14923_c1_g7, Pdensi_DN15418_c0_g2d466840, Pdensi_DN15702_c0_g1d345565, Pdensi_DN15932_c0_g1, Pdensi_DN16963_c0_g1d472256, Pdensi_DN17236_c0_g5d473432, Pdensi_DN17725_c0_g1d57805, Pdensi_DN17725_c0_g2, Pdensi_DN18212_c0_g6, Pdensi_DN18439_c0_g1d217244, Pdensi_DN1891_c0_g1d325527, Pdensi_DN…
GO:0006979	4.82149233845857e-06	0.999997607771237	81	359	response to oxidative stress	BP	0.000379933596270535	BP response to oxidative stress	Pdensi_DN12226_c0_g1d211408, Pdensi_DN12856_c0_g1d460187, Pdensi_DN13087_c0_g1d212168, Pdensi_DN14200_c0_g1, Pdensi_DN15072_c0_g1, Pdensi_DN15086_c0_g3d465863, Pdensi_DN15781_c1_g2, Pdensi_DN16319_c0_g1d111066, Pdensi_DN16376_c0_g1d55616, Pdensi_DN16508_c0_g1d398834, Pdensi_DN16520_c0_g1d471080, Pdensi_DN16606_c1_g6, Pdensi_DN17302_c0_g5, Pdensi_DN17884_c0_g2, Pdensi_DN18669_c0_g1d532211, Pdensi_…
GO:0005773	5.29251984050118e-06	0.999997175111552	106	508	vacuole	CC	0.000414377162383855	CC vacuole	Pdensi_DN10914_c0_g1d387447, Pdensi_DN12005_c0_g1d337285, Pdensi_DN13148_c0_g1d51587, Pdensi_DN13433_c0_g1, Pdensi_DN13616_c0_g1, Pdensi_DN14059_c0_g2, Pdensi_DN14475_c0_g1d213391, Pdensi_DN14755_c0_g3, Pdensi_DN14892_c1_g1, Pdensi_DN15586_c0_g3d276568, Pdensi_DN15915_c1_g1, Pdensi_DN16069_c0_g1, Pdensi_DN16881_c0_g1, Pdensi_DN17226_c0_g1d57101, Pdensi_DN17331_c0_g1d57154, Pdensi_DN17581_c0_g1d11…
GO:0044403	5.63952980565183e-06	0.999997533836214	55	222	symbiont process	BP	0.000438733866536506	BP symbiont process	Pdensi_DN10914_c0_g1d387447, Pdensi_DN11138_c0_g1, Pdensi_DN11720_c0_g1d211026, Pdensi_DN1182_c0_g1d259126, Pdensi_DN12570_c0_g1d105682, Pdensi_DN13087_c0_g1d212168, Pdensi_DN13825_c0_g1d340893, Pdensi_DN13914_c0_g2, Pdensi_DN14091_c0_g1d213054, Pdensi_DN1440_c0_g1d514408, Pdensi_DN15662_c0_g1, Pdensi_DN15829_c0_g1, Pdensi_DN16069_c0_g1, Pdensi_DN16137_c0_g1d183863, Pdensi_DN16830_c0_g1d349088, P…
GO:0031407	5.83557349972588e-06	0.99999864598019	20	53	oxylipin metabolic process	BP	0.000451111991934506	BP oxylipin metabolic process	Pdensi_DN15119_c0_g1d395319, Pdensi_DN15825_c0_g1d397026, Pdensi_DN16628_c0_g1d215450, Pdensi_DN18176_c1_g1, Pdensi_DN19658_c0_g1d485534, Pdensi_DN19658_c0_g2, Pdensi_DN20128_c0_g1d489148, Pdensi_DN20735_c0_g1d189051, Pdensi_DN21545_c0_g1d418947, Pdensi_DN22133_c2_g3, Pdensi_DN22570_c0_g1d425832, Pdensi_DN22674_c0_g2d301727, Pdensi_DN23377_c0_g3d548222, Pdensi_DN25838_c0_g1d559654, Pdensi_DN26366…
GO:0098656	6.03761012540591e-06	0.999997948763259	32	104	anion transmembrane transport	BP	0.000463794780325206	BP anion transmembrane transport	Pdensi_DN11360_c1_g1, Pdensi_DN12822_c0_g1d270969, Pdensi_DN13373_c0_g1, Pdensi_DN13866_c1_g1d523197, Pdensi_DN14428_c0_g1d179777, Pdensi_DN17034_c1_g1, Pdensi_DN17564_c0_g1d281568, Pdensi_DN18556_c0_g1d59326, Pdensi_DN18696_c0_g1d532341, Pdensi_DN18752_c2_g5, Pdensi_DN19464_c0_g1, Pdensi_DN19821_c0_g1d288223, Pdensi_DN19856_c0_g1, Pdensi_DN22088_c1_g1d125033, Pdensi_DN22482_c0_g2d424666, Pdensi_…
GO:0016310	6.54246139149746e-06	0.999995780797726	187	984	phosphorylation	BP	0.000498590483168581	BP phosphorylation	Pdensi_DN10155_c0_g1d172859, Pdensi_DN10638_c0_g1, Pdensi_DN10940_c0_g1d5120, Pdensi_DN11899_c0_g1d175265, Pdensi_DN12120_c0_g1, Pdensi_DN12725_c0_g3, Pdensi_DN13003_c0_g1d212187, Pdensi_DN13092_c0_g1d177216, Pdensi_DN13295_c0_g1d51662, Pdensi_DN13328_c0_g1d339768, Pdensi_DN13914_c0_g2, Pdensi_DN14550_c0_g1, Pdensi_DN14753_c0_g1d464849, Pdensi_DN15234_c0_g1d344198, Pdensi_DN15641_c0_g7, Pdensi_DN…
GO:0008061	6.57221776569031e-06	0.999998896111388	15	33	chitin binding	MF	0.000498590483168581	MF chitin binding	Pdensi_DN11320_c0_g1, Pdensi_DN15221_c0_g5, Pdensi_DN15493_c0_g1d395951, Pdensi_DN19222_c0_g1d60636, Pdensi_DN20461_c0_g1d188791, Pdensi_DN22250_c0_g2d67184, Pdensi_DN23897_c0_g1, Pdensi_DN24299_c0_g1d428145, Pdensi_DN25305_c0_g1d227229, Pdensi_DN25900_c0_g1d429650, Pdensi_DN26260_c0_g1d76898, Pdensi_DN37381_c0_g1d240517, Pdensi_GG_108346_c0_g1, Pdensi_GG_15723_c0_g1, Pdensi_GG_95185_c0_g1
GO:0008289	7.2820215207325e-06	0.999996546209579	67	294	lipid binding	MF	0.000549028462063128	MF lipid binding	Pdensi_DN10239_c0_g1d266783, Pdensi_DN10914_c0_g1d387447, Pdensi_DN11282_c0_g1d174432, Pdensi_DN12309_c0_g1d269969, Pdensi_DN12359_c0_g1, Pdensi_DN13148_c0_g1d51587, Pdensi_DN15273_c0_g3d525430, Pdensi_DN15695_c0_g1d214518, Pdensi_DN15873_c0_g3, Pdensi_DN16069_c0_g1, Pdensi_DN16626_c1_g1, Pdensi_DN16976_c0_g1d215710, Pdensi_DN17745_c0_g1, Pdensi_DN17787_c0_g1d186371, Pdensi_DN17979_c2_g1, Pdensi_…
GO:1901568	8.07762205206705e-06	0.999997760567184	24	67	fatty acid derivative metabolic process	BP	0.000605276538306423	BP fatty acid derivative metabolic process	Pdensi_DN12647_c0_g2, Pdensi_DN13861_c0_g1, Pdensi_DN16084_c0_g1d214889, Pdensi_DN16817_c0_g1d215591, Pdensi_DN16858_c0_g3, Pdensi_DN17466_c0_g1d529752, Pdensi_DN17498_c0_g1, Pdensi_DN17809_c1_g9, Pdensi_DN18442_c0_g1d531857, Pdensi_DN19461_c0_g1d61048, Pdensi_DN19519_c0_g5, Pdensi_DN19656_c0_g1d15592, Pdensi_DN20014_c1_g1, Pdensi_DN20067_c0_g2d62321, Pdensi_DN20128_c0_g1d489148, Pdensi_DN21755_c…
GO:0044036	8.16740144910679e-06	0.999996394984373	51	201	cell wall macromolecule metabolic process	BP	0.000608272203045063	BP cell wall macromolecule metabolic process	Pdensi_DN10456_c0_g2, Pdensi_DN12216_c0_g1, Pdensi_DN14923_c0_g4, Pdensi_DN14923_c1_g7, Pdensi_DN15221_c0_g5, Pdensi_DN15418_c0_g2d466840, Pdensi_DN15702_c0_g1d345565, Pdensi_DN16963_c0_g1d472256, Pdensi_DN17377_c0_g1, Pdensi_DN17725_c0_g2, Pdensi_DN18439_c0_g1d217244, Pdensi_DN1891_c0_g1d325527, Pdensi_DN19018_c0_g1d356574, Pdensi_DN19173_c0_g1d406996, Pdensi_DN19639_c4_g1, Pdensi_DN20349_c0_g1d…
GO:0044765	8.3727683949973e-06	0.999994676187949	168	885	NA	NA	0.000619787837433316	none	Pdensi_DN10239_c0_g1d266783, Pdensi_DN10531_c0_g1d455577, Pdensi_DN11282_c0_g1d174432, Pdensi_DN11347_c0_g1d104345, Pdensi_DN11351_c0_g1, Pdensi_DN11360_c1_g1, Pdensi_DN11575_c0_g1, Pdensi_DN11851_c0_g1d336921, Pdensi_DN11991_c0_g2, Pdensi_DN12120_c0_g1, Pdensi_DN12191_c1_g2, Pdensi_DN12309_c0_g1d269969, Pdensi_DN12822_c0_g1d270969, Pdensi_DN12952_c0_g1d51325, Pdensi_DN13866_c1_g1d523197, Pdensi_…
GO:0080030	8.5150955164823e-06	0.999997979369433	20	52	methyl indole-3-acetate esterase activity	MF	0.000626526365291053	MF methyl indole-3-acetate esterase activity	Pdensi_DN13826_c0_g2, Pdensi_DN15223_c0_g1d181563, Pdensi_DN15551_c0_g1d276610, Pdensi_DN17715_c0_g1d186309, Pdensi_DN18842_c0_g1, Pdensi_DN20842_c0_g3, Pdensi_DN22152_c2_g9, Pdensi_DN23719_c0_g1d497454, Pdensi_DN24036_c0_g2, Pdensi_DN24943_c2_g2, Pdensi_DN2544_c0_g1d381245, Pdensi_DN25922_c2_g5, Pdensi_DN27017_c0_g1d79208, Pdensi_DN33200_c0_g1d200284, Pdensi_DN37386_c0_g2, Pdensi_DN39638_c0_g1d9…
GO:1901071	9.14604358081543e-06	0.999998417140368	15	33	glucosamine-containing compound metabolic process	BP	0.000668920816144189	BP glucosamine-containing compound metabolic process	Pdensi_DN14007_c0_g1d341217, Pdensi_DN15221_c0_g5, Pdensi_DN15493_c0_g1d395951, Pdensi_DN16376_c0_g1d55616, Pdensi_DN19222_c0_g1d60636, Pdensi_DN20461_c0_g1d188791, Pdensi_DN20557_c11_g1, Pdensi_DN22250_c0_g2d67184, Pdensi_DN23775_c1_g3, Pdensi_DN25305_c0_g1d227229, Pdensi_DN25900_c0_g1d429650, Pdensi_DN37381_c0_g1d240517, Pdensi_GG_108346_c0_g1, Pdensi_GG_15723_c0_g1, Pdensi_GG_95185_c0_g1
GO:0033383	9.28070652504367e-06	0.999999402968397	9	13	geranyl diphosphate metabolic process	BP	0.000674729461290973	BP geranyl diphosphate metabolic process	Pdensi_DN15316_c1_g2, Pdensi_DN17034_c1_g1d472675, Pdensi_DN18761_c1_g1, Pdensi_DN19312_c0_g5, Pdensi_DN21980_c0_g1d297550, Pdensi_DN23220_c0_g1d128802, Pdensi_DN23999_c0_g1d22050, Pdensi_DN36342_c0_g1d148659, Pdensi_DN50364_c0_g1d160524
GO:0009166	9.43046385599607e-06	0.999998363361905	15	33	nucleotide catabolic process	BP	0.000681560269450509	BP nucleotide catabolic process	Pdensi_DN16530_c0_g1d10873, Pdensi_DN19598_c1_g1, Pdensi_DN19826_c0_g1d219150, Pdensi_DN20791_c1_g1d493368, Pdensi_DN20889_c1_g1, Pdensi_DN21266_c0_g1d221055, Pdensi_DN22322_c1_g2d424376, Pdensi_DN22874_c1_g5, Pdensi_DN47344_c0_g1d249493, Pdensi_GG_11747_c1_g1, Pdensi_GG_126554_c0_g1, Pdensi_GG_153350_c0_g1, Pdensi_GG_153351_c0_g1, Pdensi_GG_93214_c0_g1, Pdensi_GG_98775_c0_g1
GO:0010556	1.11714277961613e-05	0.999991920683095	293	1667	regulation of macromolecule biosynthetic process	BP	0.000795229561950202	BP regulation of macromolecule biosynthetic process	Pdensi_DN10290_c0_g1d4636, Pdensi_DN10475_c0_g1, Pdensi_DN10942_c0_g1, Pdensi_DN11057_c0_g1d49575, Pdensi_DN11137_c0_g1, Pdensi_DN11265_c0_g1d210500, Pdensi_DN11359_c0_g1d210550, Pdensi_DN11360_c2_g3, Pdensi_DN11521_c0_g1d336257, Pdensi_DN11573_c0_g1d210841, Pdensi_DN11752_c0_g1d50151, Pdensi_DN11809_c0_g1d175312, Pdensi_DN11813_c0_g1d336868, Pdensi_DN12094_c0_g1d458612, Pdensi_DN12235_c0_g1d3894…
GO:0010025	1.11985823362891e-05	0.999997877316685	16	36	wax biosynthetic process	BP	0.000795229561950202	BP wax biosynthetic process	Pdensi_DN12647_c0_g2, Pdensi_DN13861_c0_g1, Pdensi_DN16817_c0_g1d215591, Pdensi_DN16858_c0_g3, Pdensi_DN17466_c0_g1d529752, Pdensi_DN17809_c1_g9, Pdensi_DN18442_c0_g1d531857, Pdensi_DN19656_c0_g1d15592, Pdensi_DN20014_c1_g1, Pdensi_DN24954_c0_g1d305220, Pdensi_DN25650_c1_g1, Pdensi_DN41763_c0_g1d320038, Pdensi_DN9798_c0_g1, Pdensi_GG_148325_c0_g1, Pdensi_GG_155961_c0_g1, Pdensi_GG_93610_c0_g1
GO:0010166	1.11985823362891e-05	0.999997877316685	16	36	wax metabolic process	BP	0.000795229561950202	BP wax metabolic process	Pdensi_DN12647_c0_g2, Pdensi_DN13861_c0_g1, Pdensi_DN16817_c0_g1d215591, Pdensi_DN16858_c0_g3, Pdensi_DN17466_c0_g1d529752, Pdensi_DN17809_c1_g9, Pdensi_DN18442_c0_g1d531857, Pdensi_DN19656_c0_g1d15592, Pdensi_DN20014_c1_g1, Pdensi_DN24954_c0_g1d305220, Pdensi_DN25650_c1_g1, Pdensi_DN41763_c0_g1d320038, Pdensi_DN9798_c0_g1, Pdensi_GG_148325_c0_g1, Pdensi_GG_155961_c0_g1, Pdensi_GG_93610_c0_g1
GO:0009889	1.14350722758059e-05	0.999991676699891	307	1757	regulation of biosynthetic process	BP	0.000807329322408629	BP regulation of biosynthetic process	Pdensi_DN10290_c0_g1d4636, Pdensi_DN10475_c0_g1, Pdensi_DN10942_c0_g1, Pdensi_DN11057_c0_g1d49575, Pdensi_DN11137_c0_g1, Pdensi_DN11265_c0_g1d210500, Pdensi_DN11359_c0_g1d210550, Pdensi_DN11360_c2_g3, Pdensi_DN11521_c0_g1d336257, Pdensi_DN11573_c0_g1d210841, Pdensi_DN11752_c0_g1d50151, Pdensi_DN11809_c0_g1d175312, Pdensi_DN11813_c0_g1d336868, Pdensi_DN11848_c0_g1d5764, Pdensi_DN12094_c0_g1d458612…
GO:2000112	1.18972956939269e-05	0.999991396142856	291	1656	regulation of cellular macromolecule biosynthetic process	BP	0.000835135457503584	BP regulation of cellular macromolecule biosynthetic process	Pdensi_DN10290_c0_g1d4636, Pdensi_DN10475_c0_g1, Pdensi_DN10942_c0_g1, Pdensi_DN11057_c0_g1d49575, Pdensi_DN11137_c0_g1, Pdensi_DN11265_c0_g1d210500, Pdensi_DN11359_c0_g1d210550, Pdensi_DN11360_c2_g3, Pdensi_DN11521_c0_g1d336257, Pdensi_DN11573_c0_g1d210841, Pdensi_DN11752_c0_g1d50151, Pdensi_DN11809_c0_g1d175312, Pdensi_DN11813_c0_g1d336868, Pdensi_DN12094_c0_g1d458612, Pdensi_DN12235_c0_g1d3894…
GO:0019219	1.22386233899531e-05	0.999991158969057	288	1631	regulation of nucleobase-containing compound metabolic process	BP	0.000854185977627924	BP regulation of nucleobase-containing compound metabolic process	Pdensi_DN10290_c0_g1d4636, Pdensi_DN10352_c0_g1, Pdensi_DN10475_c0_g1, Pdensi_DN10942_c0_g1, Pdensi_DN11057_c0_g1d49575, Pdensi_DN11137_c0_g1, Pdensi_DN11265_c0_g1d210500, Pdensi_DN11359_c0_g1d210550, Pdensi_DN11360_c2_g3, Pdensi_DN11521_c0_g1d336257, Pdensi_DN11573_c0_g1d210841, Pdensi_DN11752_c0_g1d50151, Pdensi_DN11809_c0_g1d175312, Pdensi_DN11813_c0_g1d336868, Pdensi_DN12094_c0_g1d458612, Pde…
GO:0009751	1.24540615160573e-05	0.999994642095822	45	170	response to salicylic acid	BP	0.00086428356452911	BP response to salicylic acid	Pdensi_DN11138_c0_g1, Pdensi_DN12359_c0_g1, Pdensi_DN12856_c0_g1d460187, Pdensi_DN13825_c0_g1d340893, Pdensi_DN14761_c0_g1d53296, Pdensi_DN14987_c0_g1d465381, Pdensi_DN15273_c0_g3d525430, Pdensi_DN16067_c0_g2d397404, Pdensi_DN16340_c0_g2, Pdensi_DN16894_c0_g6, Pdensi_DN17984_c1_g1, Pdensi_DN18434_c0_g1d283766, Pdensi_DN18948_c0_g1d14272, Pdensi_DN19025_c1_g3, Pdensi_DN19038_c1_g6, Pdensi_DN19752_…
GO:0010091	1.29942235745467e-05	0.99999695541788	19	49	trichome branching	BP	0.000896674840336236	BP trichome branching	Pdensi_DN16340_c0_g1d55657, Pdensi_DN16373_c0_g1d55637, Pdensi_DN16393_c1_g1d184533, Pdensi_DN17345_c0_g2d350648, Pdensi_DN18829_c2_g4, Pdensi_DN19097_c0_g1d116527, Pdensi_DN19108_c1_g2, Pdensi_DN21912_c0_g1, Pdensi_DN22203_c0_g1, Pdensi_DN22481_c1_g1, Pdensi_DN23010_c0_g1d223567, Pdensi_DN23532_c0_g1d70000, Pdensi_DN25197_c0_g1d73784, Pdensi_DN25197_c1_g4d73796, Pdensi_DN8945_c0_g1d208896, Pdens…
GO:0046943	1.50537956550177e-05	0.99999481230652	30	99	carboxylic acid transmembrane transporter activity	MF	0.00103296101196846	MF carboxylic acid transmembrane transporter activity	Pdensi_DN11360_c1_g1, Pdensi_DN12822_c0_g1d270969, Pdensi_DN13866_c1_g1d523197, Pdensi_DN16666_c0_g1d56138, Pdensi_DN17034_c1_g1, Pdensi_DN17564_c0_g1d281568, Pdensi_DN18556_c0_g1d59326, Pdensi_DN18696_c0_g1d532341, Pdensi_DN19464_c0_g1, Pdensi_DN19856_c0_g1, Pdensi_DN21021_c0_g1d121912, Pdensi_DN22088_c1_g1d125033, Pdensi_DN22148_c1_g1, Pdensi_DN22482_c0_g2d424666, Pdensi_DN23088_c0_g2d69009, Pd…
GO:0042744	1.59093718597117e-05	0.999994646384962	29	92	hydrogen peroxide catabolic process	BP	0.00108359833082274	BP hydrogen peroxide catabolic process	Pdensi_DN15086_c0_g3d465863, Pdensi_DN16508_c0_g1d398834, Pdensi_DN16520_c0_g1d471080, Pdensi_DN16606_c1_g6, Pdensi_DN18707_c1_g2d480353, Pdensi_DN19798_c0_g2, Pdensi_DN20063_c0_g1d361691, Pdensi_DN20337_c0_g1, Pdensi_DN21912_c1_g1, Pdensi_DN22633_c1_g1, Pdensi_DN22723_c0_g1d364100, Pdensi_DN22789_c1_g2, Pdensi_DN22789_c1_g6, Pdensi_DN23148_c0_g6, Pdensi_DN24570_c0_g1, Pdensi_DN26695_c0_g4, Pdens…
GO:0042335	1.59691910551902e-05	0.999997317758385	14	30	cuticle development	BP	0.00108359833082274	BP cuticle development	Pdensi_DN13861_c0_g1, Pdensi_DN14780_c0_g1, Pdensi_DN16817_c0_g1d215591, Pdensi_DN19632_c0_g3, Pdensi_DN19791_c0_g1d15652, Pdensi_DN24100_c0_g1, Pdensi_DN26777_c0_g1d500214, Pdensi_DN36977_c0_g3, Pdensi_DN39337_c1_g1, Pdensi_DN40429_c0_g1d34913, Pdensi_DN8552_c0_g1, Pdensi_DN9629_c0_g1d518394, Pdensi_GG_62739_c0_g1, Pdensi_GG_93610_c0_g1
GO:0044419	1.61499700679674e-05	0.999992279099571	58	246	interspecies interaction between organisms	BP	0.00108981068734892	BP interspecies interaction between organisms	Pdensi_DN10914_c0_g1d387447, Pdensi_DN11137_c0_g1d268121, Pdensi_DN11138_c0_g1, Pdensi_DN11720_c0_g1d211026, Pdensi_DN1182_c0_g1d259126, Pdensi_DN12570_c0_g1d105682, Pdensi_DN13087_c0_g1d212168, Pdensi_DN13825_c0_g1d340893, Pdensi_DN13914_c0_g2, Pdensi_DN14091_c0_g1d213054, Pdensi_DN1440_c0_g1d514408, Pdensi_DN15662_c0_g1, Pdensi_DN15829_c0_g1, Pdensi_DN16069_c0_g1, Pdensi_DN16137_c0_g1d183863, P…
GO:0044262	1.67545626572085e-05	0.99999069582829	87	405	cellular carbohydrate metabolic process	BP	0.00112439685876453	BP cellular carbohydrate metabolic process	Pdensi_DN10456_c0_g2, Pdensi_DN10695_c0_g1d49277, Pdensi_DN12216_c0_g1, Pdensi_DN12334_c0_g1d176014, Pdensi_DN14864_c0_g1d108554, Pdensi_DN14923_c0_g4, Pdensi_DN14923_c1_g7, Pdensi_DN15418_c0_g2d466840, Pdensi_DN15545_c0_g1d214420, Pdensi_DN15702_c0_g1d345565, Pdensi_DN15932_c0_g1, Pdensi_DN16888_c0_g1d56335, Pdensi_DN16963_c0_g1d472256, Pdensi_DN17236_c0_g5d473432, Pdensi_DN17377_c0_g1, Pdensi_D…
GO:0016835	1.69788381207692e-05	0.99999239295914	49	199	carbon-oxygen lyase activity	MF	0.00113322146889112	MF carbon-oxygen lyase activity	Pdensi_DN13020_c0_g1d177218, Pdensi_DN15316_c1_g2, Pdensi_DN15737_c0_g1d9790, Pdensi_DN15825_c0_g1d397026, Pdensi_DN16375_c0_g1d278578, Pdensi_DN16424_c2_g3, Pdensi_DN16465_c0_g1d184695, Pdensi_DN16628_c0_g1d215450, Pdensi_DN16686_c0_g1d348393, Pdensi_DN17034_c1_g1d472675, Pdensi_DN18028_c0_g1, Pdensi_DN18580_c1_g2, Pdensi_DN19094_c0_g2, Pdensi_DN19094_c0_g3, Pdensi_DN19345_c1_g2, Pdensi_DN20128_…
GO:0010410	1.78944614516097e-05	0.999993626024262	31	105	hemicellulose metabolic process	BP	0.00118784213135848	BP hemicellulose metabolic process	Pdensi_DN12216_c0_g1, Pdensi_DN14923_c0_g4, Pdensi_DN14923_c1_g7, Pdensi_DN15418_c0_g2d466840, Pdensi_DN15702_c0_g1d345565, Pdensi_DN16963_c0_g1d472256, Pdensi_DN17725_c0_g2, Pdensi_DN18439_c0_g1d217244, Pdensi_DN19018_c0_g1d356574, Pdensi_DN19173_c0_g1d406996, Pdensi_DN19639_c4_g1, Pdensi_DN20349_c0_g1d536683, Pdensi_DN20473_c0_g1d536949, Pdensi_DN21952_c0_g1d495921, Pdensi_DN23116_c1_g2, Pdensi…
GO:0010383	1.87294558586577e-05	0.999992141977767	41	155	cell wall polysaccharide metabolic process	BP	0.00123654904787916	BP cell wall polysaccharide metabolic process	Pdensi_DN12216_c0_g1, Pdensi_DN14923_c0_g4, Pdensi_DN14923_c1_g7, Pdensi_DN15418_c0_g2d466840, Pdensi_DN15702_c0_g1d345565, Pdensi_DN16963_c0_g1d472256, Pdensi_DN17377_c0_g1, Pdensi_DN17725_c0_g2, Pdensi_DN18439_c0_g1d217244, Pdensi_DN1891_c0_g1d325527, Pdensi_DN19018_c0_g1d356574, Pdensi_DN19173_c0_g1d406996, Pdensi_DN19639_c4_g1, Pdensi_DN20349_c0_g1d536683, Pdensi_DN20473_c0_g1d536949, Pdensi_…
GO:0005342	1.90961969725848e-05	0.999993318202685	30	100	organic acid transmembrane transporter activity	MF	0.00125398360119973	MF organic acid transmembrane transporter activity	Pdensi_DN11360_c1_g1, Pdensi_DN12822_c0_g1d270969, Pdensi_DN13866_c1_g1d523197, Pdensi_DN16666_c0_g1d56138, Pdensi_DN17034_c1_g1, Pdensi_DN17564_c0_g1d281568, Pdensi_DN18556_c0_g1d59326, Pdensi_DN18696_c0_g1d532341, Pdensi_DN19464_c0_g1, Pdensi_DN19856_c0_g1, Pdensi_DN21021_c0_g1d121912, Pdensi_DN22088_c1_g1d125033, Pdensi_DN22148_c1_g1, Pdensi_DN22482_c0_g2d424666, Pdensi_DN23088_c0_g2d69009, Pd…
GO:0090558	2.06910634148334e-05	0.999996384187021	14	31	plant epidermis development	BP	0.00135144731844265	BP plant epidermis development	Pdensi_DN11589_c0_g1, Pdensi_DN14284_c0_g1d107643, Pdensi_DN18049_c0_g2, Pdensi_DN18278_c0_g1, Pdensi_DN21202_c0_g1d220982, Pdensi_DN22607_c0_g1d301507, Pdensi_DN26347_c0_g1, Pdensi_DN3333_c0_g1, Pdensi_DN36582_c0_g1d508863, Pdensi_DN49744_c0_g1d251793, Pdensi_DN6277_c0_g1d46369, Pdensi_GG_121618_c0_g1, Pdensi_GG_12411_c1_g1, Pdensi_GG_3300_c0_g1
GO:0016765	2.16406910902305e-05	0.999991483496735	36	129	transferase activity, transferring alkyl or aryl (other than methyl) groups	MF	0.00140513646811233	MF transferase activity, transferring alkyl or aryl (other than methyl) groups	Pdensi_DN10531_c0_g1d455577, Pdensi_DN15539_c0_g1d467281, Pdensi_DN16319_c0_g1d111066, Pdensi_DN16473_c2_g2, Pdensi_DN17839_c0_g1d216576, Pdensi_DN17887_c0_g1d282424, Pdensi_DN18654_c0_g2, Pdensi_DN18761_c1_g1, Pdensi_DN18923_c0_g1d59930, Pdensi_DN19103_c0_g1d533551, Pdensi_DN19298_c2_g1, Pdensi_DN19312_c0_g5, Pdensi_DN20326_c0_g1d290432, Pdensi_DN20362_c0_g1d290394, Pdensi_DN21980_c0_g1d297550, …
GO:0012511	2.17431465918807e-05	0.999999572914081	6	7	monolayer-surrounded lipid storage body	CC	0.00140513646811233	CC monolayer-surrounded lipid storage body	Pdensi_DN16888_c0_g1d56335, Pdensi_DN23377_c0_g3d548222, Pdensi_DN26366_c1_g5, Pdensi_DN39627_c0_g1d151386, Pdensi_DN8362_c0_g1d517694, Pdensi_DN9752_c0_g1d454312
GO:0065007	2.20709847145154e-05	0.999981613628563	820	5215	biological regulation	BP	0.00141881582791101	BP biological regulation	Pdensi_DN10290_c0_g1d4636, Pdensi_DN10329_c0_g1, Pdensi_DN10352_c0_g1, Pdensi_DN10475_c0_g1, Pdensi_DN10615_c0_g1d173442, Pdensi_DN10638_c0_g1, Pdensi_DN10914_c0_g1d387447, Pdensi_DN10940_c0_g1d5120, Pdensi_DN10942_c0_g1, Pdensi_DN10989_c0_g1d335310, Pdensi_DN11057_c0_g1d49575, Pdensi_DN11137_c0_g1, Pdensi_DN11163_c0_g1d268092, Pdensi_DN11163_c1_g1, Pdensi_DN11265_c0_g1d210500, Pdensi_DN11276_c0_…
GO:0031326	2.31344332507976e-05	0.999982843921252	302	1740	regulation of cellular biosynthetic process	BP	0.00147242126151369	BP regulation of cellular biosynthetic process	Pdensi_DN10290_c0_g1d4636, Pdensi_DN10475_c0_g1, Pdensi_DN10942_c0_g1, Pdensi_DN11057_c0_g1d49575, Pdensi_DN11137_c0_g1, Pdensi_DN11265_c0_g1d210500, Pdensi_DN11359_c0_g1d210550, Pdensi_DN11360_c2_g3, Pdensi_DN11521_c0_g1d336257, Pdensi_DN11573_c0_g1d210841, Pdensi_DN11752_c0_g1d50151, Pdensi_DN11809_c0_g1d175312, Pdensi_DN11813_c0_g1d336868, Pdensi_DN11848_c0_g1d5764, Pdensi_DN12094_c0_g1d458612…
GO:1901292	2.31459703791246e-05	0.999995533462816	15	35	nucleoside phosphate catabolic process	BP	0.00147242126151369	BP nucleoside phosphate catabolic process	Pdensi_DN16530_c0_g1d10873, Pdensi_DN19598_c1_g1, Pdensi_DN19826_c0_g1d219150, Pdensi_DN20791_c1_g1d493368, Pdensi_DN20889_c1_g1, Pdensi_DN21266_c0_g1d221055, Pdensi_DN22322_c1_g2d424376, Pdensi_DN22874_c1_g5, Pdensi_DN47344_c0_g1d249493, Pdensi_GG_11747_c1_g1, Pdensi_GG_126554_c0_g1, Pdensi_GG_153350_c0_g1, Pdensi_GG_153351_c0_g1, Pdensi_GG_93214_c0_g1, Pdensi_GG_98775_c0_g1
GO:0006633	2.35452870254126e-05	0.999989013097318	51	208	fatty acid biosynthetic process	BP	0.00149006287942171	BP fatty acid biosynthetic process	Pdensi_DN10846_c0_g1d335071, Pdensi_DN12647_c0_g2, Pdensi_DN12981_c0_g2, Pdensi_DN14653_c0_g1d108253, Pdensi_DN15119_c0_g1d395319, Pdensi_DN15825_c0_g1d397026, Pdensi_DN16396_c0_g1d398206, Pdensi_DN16628_c0_g1d215450, Pdensi_DN17191_c1_g1, Pdensi_DN17498_c0_g1, Pdensi_DN17954_c0_g1d216668, Pdensi_DN18176_c1_g1, Pdensi_DN18447_c0_g1d186930, Pdensi_DN18467_c0_g1d354439, Pdensi_DN18533_c0_g1d479350,…
GO:0042743	2.40052156736261e-05	0.999991331587355	31	103	hydrogen peroxide metabolic process	BP	0.00150827030083154	BP hydrogen peroxide metabolic process	Pdensi_DN15086_c0_g3d465863, Pdensi_DN16508_c0_g1d398834, Pdensi_DN16520_c0_g1d471080, Pdensi_DN16606_c1_g6, Pdensi_DN18707_c1_g2d480353, Pdensi_DN19798_c0_g2, Pdensi_DN20063_c0_g1d361691, Pdensi_DN20337_c0_g1, Pdensi_DN21557_c0_g2, Pdensi_DN21912_c1_g1, Pdensi_DN22633_c1_g1, Pdensi_DN22723_c0_g1d364100, Pdensi_DN22789_c1_g2, Pdensi_DN22789_c1_g6, Pdensi_DN23148_c0_g6, Pdensi_DN24570_c0_g1, Pdens…
GO:0050734	2.40799663224292e-05	0.999998051425838	9	14	hydroxycinnamoyltransferase activity	MF	0.00150827030083154	MF hydroxycinnamoyltransferase activity	Pdensi_DN11788_c0_g1d5668, Pdensi_DN14424_c0_g1d213386, Pdensi_DN17377_c0_g1, Pdensi_DN22590_c0_g2, Pdensi_DN23914_c0_g1d497570, Pdensi_DN24552_c1_g1, Pdensi_DN38678_c0_g1d510642, Pdensi_DN39267_c0_g1d242162, Pdensi_GG_66178_c0_g1
GO:0102797	2.46183472805669e-05	0.999999049050525	7	9	geranial:oxygen oxidoreductase activity	MF	0.00152633753139515	MF geranial:oxygen oxidoreductase activity	Pdensi_DN12353_c0_g1d50734, Pdensi_DN19811_c0_g1d15904, Pdensi_DN23864_c1_g1d70605, Pdensi_DN36482_c0_g1d31719, Pdensi_DN38950_c1_g1, Pdensi_DN6451_c0_g1d329099, Pdensi_GG_30920_c0_g1
GO:0102798	2.46183472805669e-05	0.999999049050525	7	9	heptaldehyde:oxygen oxidoreductase activity	MF	0.00152633753139515	MF heptaldehyde:oxygen oxidoreductase activity	Pdensi_DN12353_c0_g1d50734, Pdensi_DN19811_c0_g1d15904, Pdensi_DN23864_c1_g1d70605, Pdensi_DN36482_c0_g1d31719, Pdensi_DN38950_c1_g1, Pdensi_DN6451_c0_g1d329099, Pdensi_GG_30920_c0_g1
GO:0098542	2.59314665395979e-05	0.99998257194102	169	908	defense response to other organism	BP	0.00158683115928097	BP defense response to other organism	Pdensi_DN10553_c0_g1d103553, Pdensi_DN10616_c0_g1d455771, Pdensi_DN10914_c0_g1d387447, Pdensi_DN11137_c0_g1d268121, Pdensi_DN11138_c0_g1, Pdensi_DN11276_c0_g1d210448, Pdensi_DN11282_c0_g1d174432, Pdensi_DN11320_c0_g1, Pdensi_DN11720_c0_g1d211026, Pdensi_DN1182_c0_g1d259126, Pdensi_DN12284_c0_g1d50629, Pdensi_DN12856_c0_g1d460187, Pdensi_DN13043_c0_g1d460581, Pdensi_DN13087_c0_g1d212168, Pdensi_DN…
GO:0047196	2.61137271176907e-05	0.999997298149378	10	17	long-chain-alcohol O-fatty-acyltransferase activity	MF	0.00158683115928097	MF long-chain-alcohol O-fatty-acyltransferase activity	Pdensi_DN16858_c0_g3, Pdensi_DN17466_c0_g1d529752, Pdensi_DN17809_c1_g9, Pdensi_DN18442_c0_g1d531857, Pdensi_DN19656_c0_g1d15592, Pdensi_DN20014_c1_g1, Pdensi_DN24954_c0_g1d305220, Pdensi_DN25650_c1_g1, Pdensi_GG_148325_c0_g1, Pdensi_GG_155961_c0_g1
GO:0102966	2.61137271176907e-05	0.999997298149378	10	17	arachidoyl-CoA:1-dodecanol O-acyltransferase activity	MF	0.00158683115928097	MF arachidoyl-CoA:1-dodecanol O-acyltransferase activity	Pdensi_DN16858_c0_g3, Pdensi_DN17466_c0_g1d529752, Pdensi_DN17809_c1_g9, Pdensi_DN18442_c0_g1d531857, Pdensi_DN19656_c0_g1d15592, Pdensi_DN20014_c1_g1, Pdensi_DN24954_c0_g1d305220, Pdensi_DN25650_c1_g1, Pdensi_GG_148325_c0_g1, Pdensi_GG_155961_c0_g1
GO:0103095	2.61137271176907e-05	0.999997298149378	10	17	wax ester synthase activity	MF	0.00158683115928097	MF wax ester synthase activity	Pdensi_DN16858_c0_g3, Pdensi_DN17466_c0_g1d529752, Pdensi_DN17809_c1_g9, Pdensi_DN18442_c0_g1d531857, Pdensi_DN19656_c0_g1d15592, Pdensi_DN20014_c1_g1, Pdensi_DN24954_c0_g1d305220, Pdensi_DN25650_c1_g1, Pdensi_GG_148325_c0_g1, Pdensi_GG_155961_c0_g1
GO:0016773	2.6550404101137e-05	0.999981104806054	224	1254	phosphotransferase activity, alcohol group as acceptor	MF	0.00160537938461033	MF phosphotransferase activity, alcohol group as acceptor	Pdensi_DN10155_c0_g1d172859, Pdensi_DN10940_c0_g1d5120, Pdensi_DN11899_c0_g1d175265, Pdensi_DN12120_c0_g1, Pdensi_DN12725_c0_g3, Pdensi_DN13003_c0_g1d212187, Pdensi_DN13092_c0_g1d177216, Pdensi_DN13229_c0_g1d212383, Pdensi_DN13295_c0_g1d51662, Pdensi_DN13328_c0_g1d339768, Pdensi_DN13443_c0_g1d522706, Pdensi_DN13914_c0_g2, Pdensi_DN14550_c0_g1, Pdensi_DN14686_c0_g2d213578, Pdensi_DN14753_c0_g1d464…
GO:0008238	2.81094728047084e-05	0.999990362243825	28	92	exopeptidase activity	MF	0.00169127635880152	MF exopeptidase activity	Pdensi_DN12005_c0_g1d337285, Pdensi_DN13433_c0_g1, Pdensi_DN14620_c0_g3, Pdensi_DN15403_c0_g1d54328, Pdensi_DN16881_c0_g1, Pdensi_DN17007_c1_g2, Pdensi_DN17616_c2_g1, Pdensi_DN17979_c0_g1d58195, Pdensi_DN18207_c1_g3, Pdensi_DN18557_c0_g2, Pdensi_DN19945_c2_g5, Pdensi_DN20260_c0_g2, Pdensi_DN20604_c0_g1d492854, Pdensi_DN20634_c0_g1, Pdensi_DN21267_c1_g2, Pdensi_DN21462_c0_g10, Pdensi_DN22109_c4_g1…
GO:0016301	3.00451289692069e-05	0.999978395839276	236	1333	kinase activity	MF	0.00179610138898955	MF kinase activity	Pdensi_DN10155_c0_g1d172859, Pdensi_DN10940_c0_g1d5120, Pdensi_DN11899_c0_g1d175265, Pdensi_DN12120_c0_g1, Pdensi_DN12725_c0_g3, Pdensi_DN13003_c0_g1d212187, Pdensi_DN13092_c0_g1d177216, Pdensi_DN13229_c0_g1d212383, Pdensi_DN13295_c0_g1d51662, Pdensi_DN13328_c0_g1d339768, Pdensi_DN13443_c0_g1d522706, Pdensi_DN13914_c0_g2, Pdensi_DN14550_c0_g1, Pdensi_DN14686_c0_g2d213578, Pdensi_DN14753_c0_g1d464…
GO:0006073	3.01457986526002e-05	0.999985266574639	55	230	cellular glucan metabolic process	BP	0.00179610138898955	BP cellular glucan metabolic process	Pdensi_DN10695_c0_g1d49277, Pdensi_DN12216_c0_g1, Pdensi_DN14864_c0_g1d108554, Pdensi_DN14923_c0_g4, Pdensi_DN14923_c1_g7, Pdensi_DN15418_c0_g2d466840, Pdensi_DN15702_c0_g1d345565, Pdensi_DN15932_c0_g1, Pdensi_DN16963_c0_g1d472256, Pdensi_DN17236_c0_g5d473432, Pdensi_DN17725_c0_g1d57805, Pdensi_DN17725_c0_g2, Pdensi_DN18212_c0_g6, Pdensi_DN18439_c0_g1d217244, Pdensi_DN1891_c0_g1d325527, Pdensi_DN…
GO:0009733	3.06239860226735e-05	0.999986063447229	46	185	response to auxin	BP	0.00181573478291716	BP response to auxin	Pdensi_DN11672_c0_g1d210870, Pdensi_DN12151_c0_g1d269622, Pdensi_DN13684_c0_g1, Pdensi_DN14469_c0_g1, Pdensi_DN14761_c0_g1d53296, Pdensi_DN14987_c0_g1d465381, Pdensi_DN15426_c1_g7, Pdensi_DN15590_c0_g1d214362, Pdensi_DN16066_c0_g1d55175, Pdensi_DN17302_c0_g5, Pdensi_DN17413_c0_g3, Pdensi_DN18012_c0_g1, Pdensi_DN19072_c0_g1d356753, Pdensi_DN19072_c0_g3, Pdensi_DN19752_c0_g1d409295, Pdensi_DN19955_…
GO:0008514	3.13045350183402e-05	0.999987217317814	37	137	organic anion transmembrane transporter activity	MF	0.00184711879571984	MF organic anion transmembrane transporter activity	Pdensi_DN11360_c1_g1, Pdensi_DN12822_c0_g1d270969, Pdensi_DN13866_c1_g1d523197, Pdensi_DN16666_c0_g1d56138, Pdensi_DN17034_c1_g1, Pdensi_DN17564_c0_g1d281568, Pdensi_DN17884_c0_g2, Pdensi_DN18556_c0_g1d59326, Pdensi_DN18696_c0_g1d532341, Pdensi_DN18752_c2_g5, Pdensi_DN19464_c0_g1, Pdensi_DN19639_c0_g1d117970, Pdensi_DN19856_c0_g1, Pdensi_DN21021_c0_g1d121912, Pdensi_DN21566_c0_g1d540194, Pdensi_D…
GO:0010200	3.14640305919336e-05	0.999990602566577	23	68	response to chitin	BP	0.00184760418100902	BP response to chitin	Pdensi_DN12284_c0_g1d50629, Pdensi_DN15275_c0_g2, Pdensi_DN17267_c1_g2d57003, Pdensi_DN19128_c0_g4, Pdensi_DN19888_c0_g1d486842, Pdensi_DN19980_c0_g1d219298, Pdensi_DN20740_c0_g1d63766, Pdensi_DN20761_c0_g3, Pdensi_DN21081_c1_g1, Pdensi_DN21849_c0_g1d541253, Pdensi_DN24448_c0_g1d72045, Pdensi_DN24448_c0_g5, Pdensi_DN24448_c0_g7, Pdensi_DN26260_c0_g1d76898, Pdensi_DN7010_c0_g2d207380, Pdensi_DN834…
GO:0015291	3.45914008878878e-05	0.99998180834367	66	292	secondary active transmembrane transporter activity	MF	0.00202152808825197	MF secondary active transmembrane transporter activity	Pdensi_DN11645_c0_g1d336523, Pdensi_DN11991_c0_g2, Pdensi_DN12300_c0_g1d105477, Pdensi_DN12952_c0_g1d51325, Pdensi_DN13918_c0_g1, Pdensi_DN14428_c0_g1d179777, Pdensi_DN14755_c0_g3, Pdensi_DN15586_c0_g3d276568, Pdensi_DN15739_c0_g1, Pdensi_DN15917_c0_g1d397096, Pdensi_DN16529_c0_g1, Pdensi_DN17406_c0_g1d350753, Pdensi_DN17839_c0_g1, Pdensi_DN18559_c3_g4, Pdensi_DN19076_c0_g1d60102, Pdensi_DN19639_…
GO:0000977	3.77021893974746e-05	0.999986793465506	28	94	RNA polymerase II regulatory region sequence-specific DNA binding	MF	0.00219283114905122	MF RNA polymerase II regulatory region sequence-specific DNA binding	Pdensi_DN10475_c0_g1, Pdensi_DN11521_c0_g1d336257, Pdensi_DN14863_c0_g1d342967, Pdensi_DN15055_c0_g1d181160, Pdensi_DN17696_c0_g1d281883, Pdensi_DN17770_c0_g3, Pdensi_DN17836_c0_g1, Pdensi_DN18057_c0_g4, Pdensi_DN18166_c0_g1d216835, Pdensi_DN18561_c3_g1, Pdensi_DN19525_c0_g1d218718, Pdensi_DN20164_c0_g1d119432, Pdensi_DN20270_c0_g3d290192, Pdensi_DN20401_c0_g1d63113, Pdensi_DN20468_c2_g3, Pdensi_…
GO:0008194	4.1551307663739e-05	0.999978108483383	65	289	UDP-glycosyltransferase activity	MF	0.00240321425803804	MF UDP-glycosyltransferase activity	Pdensi_DN12334_c0_g1d176014, Pdensi_DN12922_c0_g1d521888, Pdensi_DN14735_c0_g1, Pdensi_DN15662_c0_g1, Pdensi_DN16116_c1_g2, Pdensi_DN16166_c0_g5, Pdensi_DN16362_c0_g1d184374, Pdensi_DN16376_c0_g1d55616, Pdensi_DN18287_c0_g1d403608, Pdensi_DN18480_c0_g1d354107, Pdensi_DN18705_c0_g1d217585, Pdensi_DN19022_c0_g1d60200, Pdensi_DN19172_c0_g1d406742, Pdensi_DN19457_c0_g1d408126, Pdensi_DN19474_c1_g1, P…
GO:0051513	4.17129050846623e-05	1	5	5	regulation of monopolar cell growth	BP	0.00240321425803804	BP regulation of monopolar cell growth	Pdensi_DN18020_c0_g2d530960, Pdensi_DN18399_c0_g1d114987, Pdensi_DN21791_c0_g1d495746, Pdensi_DN22323_c0_g1d126060, Pdensi_DN73792_c0_g1
GO:0048878	4.25392785589395e-05	0.999976909472182	71	321	chemical homeostasis	BP	0.00243931806722482	BP chemical homeostasis	Pdensi_DN10329_c0_g1, Pdensi_DN10989_c0_g1d335310, Pdensi_DN11137_c0_g1, Pdensi_DN11991_c0_g2, Pdensi_DN12005_c0_g1d337285, Pdensi_DN12094_c0_g1d269573, Pdensi_DN12300_c0_g1d105477, Pdensi_DN14541_c0_g1d8394, Pdensi_DN14761_c0_g1d53296, Pdensi_DN14892_c1_g1, Pdensi_DN14987_c0_g1d465381, Pdensi_DN15072_c0_g1, Pdensi_DN15198_c2_g2, Pdensi_DN15495_c0_g1d276252, Pdensi_DN15917_c0_g1d397096, Pdensi_DN…
GO:0008253	4.29285951266579e-05	0.999993300948768	12	25	5'-nucleotidase activity	MF	0.00245013953680841	MF 5'-nucleotidase activity	Pdensi_DN12572_c0_g1d211752, Pdensi_DN1596_c0_g1d325354, Pdensi_DN19598_c1_g1, Pdensi_DN19826_c0_g1d219150, Pdensi_DN20791_c1_g1d493368, Pdensi_DN20889_c1_g1, Pdensi_DN22322_c1_g2d424376, Pdensi_DN22874_c1_g5, Pdensi_GG_153350_c0_g1, Pdensi_GG_153351_c0_g1, Pdensi_GG_93214_c0_g1, Pdensi_GG_98775_c0_g1
GO:0009269	4.37246563837026e-05	0.999995869137173	9	15	response to desiccation	BP	0.00248396722358392	BP response to desiccation	Pdensi_DN16379_c1_g1, Pdensi_DN17745_c0_g1, Pdensi_DN17873_c0_g1, Pdensi_DN17873_c0_g3, Pdensi_DN23377_c0_g3d548222, Pdensi_DN24348_c0_g2d553545, Pdensi_DN26366_c1_g5, Pdensi_DN8362_c0_g1d517694, Pdensi_GG_42759_c4_g1
GO:0007165	4.49650112367272e-05	0.999966460213341	277	1612	signal transduction	BP	0.00254260484835827	BP signal transduction	Pdensi_DN10940_c0_g1d5120, Pdensi_DN11276_c0_g1d210448, Pdensi_DN11282_c0_g1d174432, Pdensi_DN11575_c0_g1, Pdensi_DN11668_c0_g1, Pdensi_DN11672_c0_g1d210870, Pdensi_DN11777_c0_g1, Pdensi_DN12030_c0_g1d389111, Pdensi_DN12094_c0_g1d458612, Pdensi_DN12120_c0_g1, Pdensi_DN12151_c0_g1d269622, Pdensi_DN12359_c0_g1, Pdensi_DN13043_c0_g1d460581, Pdensi_DN13087_c0_g1d212168, Pdensi_DN13092_c0_g1d177216, P…
GO:0033386	4.58968861298775e-05	0.999998959536326	6	7	geranylgeranyl diphosphate biosynthetic process	BP	0.00258333901931025	BP geranylgeranyl diphosphate biosynthetic process	Pdensi_DN18761_c1_g1, Pdensi_DN19312_c0_g5, Pdensi_DN21980_c0_g1d297550, Pdensi_DN23220_c0_g1d128802, Pdensi_DN36342_c0_g1d148659, Pdensi_DN50364_c0_g1d160524
GO:0006206	5.27557066054914e-05	0.999988886701568	15	36	pyrimidine nucleobase metabolic process	BP	0.00295577156183244	BP pyrimidine nucleobase metabolic process	Pdensi_DN12952_c0_g1d51325, Pdensi_DN18235_c1_g1d353466, Pdensi_DN19598_c1_g1, Pdensi_DN19826_c0_g1d219150, Pdensi_DN20791_c1_g1d493368, Pdensi_DN20889_c1_g1, Pdensi_DN22009_c0_g6, Pdensi_DN22322_c1_g2d424376, Pdensi_DN22874_c1_g5, Pdensi_DN27051_c0_g1, Pdensi_DN9263_c0_g1d332666, Pdensi_GG_153350_c0_g1, Pdensi_GG_153351_c0_g1, Pdensi_GG_93214_c0_g1, Pdensi_GG_98775_c0_g1
GO:0009808	5.69495352378293e-05	0.999976598958014	35	132	lignin metabolic process	BP	0.0031761717963235	BP lignin metabolic process	Pdensi_DN14200_c0_g1, Pdensi_DN14735_c0_g1, Pdensi_DN14956_c0_g5, Pdensi_DN15924_c0_g1d110384, Pdensi_DN18549_c0_g1d354665, Pdensi_DN19743_c0_g2, Pdensi_DN20189_c0_g1d119417, Pdensi_DN20631_c0_g1d291641, Pdensi_DN20815_c1_g2, Pdensi_DN20978_c0_g2d64349, Pdensi_DN21246_c1_g3, Pdensi_DN21322_c0_g1d294658, Pdensi_DN22089_c2_g2, Pdensi_DN23286_c2_g2, Pdensi_DN24354_c2_g1, Pdensi_DN24758_c2_g3, Pdensi…
GO:0016020	5.74987066066468e-05	0.999951730810449	772	4924	membrane	CC	0.00319222364769811	CC membrane	Pdensi_DN10155_c0_g1d172859, Pdensi_DN10184_c0_g1d454940, Pdensi_DN10553_c0_g1d103553, Pdensi_DN10554_c0_g1, Pdensi_DN10616_c0_g1d455771, Pdensi_DN10638_c0_g1, Pdensi_DN10846_c0_g1d335071, Pdensi_DN10914_c0_g1d387447, Pdensi_DN10940_c0_g1d5120, Pdensi_DN11062_c0_g1d456534, Pdensi_DN11074_c0_g1d174068, Pdensi_DN11137_c0_g1, Pdensi_DN11137_c0_g1d268121, Pdensi_DN11138_c0_g1, Pdensi_DN11163_c0_g1d26…
GO:0035821	6.13257139964861e-05	0.999983874822193	18	53	modification of morphology or physiology of other organism	BP	0.00338928629300037	BP modification of morphology or physiology of other organism	Pdensi_DN1182_c0_g1d259126, Pdensi_DN16137_c0_g1d183863, Pdensi_DN18829_c0_g1d480579, Pdensi_DN18847_c0_g1d480798, Pdensi_DN19310_c1_g1d357990, Pdensi_DN21588_c0_g1d418676, Pdensi_DN2212_c0_g1d44145, Pdensi_DN23897_c0_g1, Pdensi_DN24299_c0_g1d428145, Pdensi_DN24748_c1_g1, Pdensi_DN25305_c0_g1d227229, Pdensi_DN26776_c0_g1d430395, Pdensi_DN2986_c0_g1d381472, Pdensi_DN37026_c0_g1d32315, Pdensi_DN382…
GO:0001012	6.4901108946227e-05	0.999976374532544	28	97	RNA polymerase II regulatory region DNA binding	MF	0.00357073038139287	MF RNA polymerase II regulatory region DNA binding	Pdensi_DN10475_c0_g1, Pdensi_DN11521_c0_g1d336257, Pdensi_DN14863_c0_g1d342967, Pdensi_DN15055_c0_g1d181160, Pdensi_DN17696_c0_g1d281883, Pdensi_DN17770_c0_g3, Pdensi_DN17836_c0_g1, Pdensi_DN18057_c0_g4, Pdensi_DN18166_c0_g1d216835, Pdensi_DN18561_c3_g1, Pdensi_DN19525_c0_g1d218718, Pdensi_DN20164_c0_g1d119432, Pdensi_DN20270_c0_g3d290192, Pdensi_DN20401_c0_g1d63113, Pdensi_DN20468_c2_g3, Pdensi_…
GO:0046434	7.3223208045662e-05	0.999978007117953	21	64	organophosphate catabolic process	BP	0.00401053032766689	BP organophosphate catabolic process	Pdensi_DN14661_c0_g1d342607, Pdensi_DN16530_c0_g1d10873, Pdensi_DN19598_c1_g1, Pdensi_DN19693_c2_g2, Pdensi_DN19826_c0_g1d219150, Pdensi_DN20791_c1_g1d493368, Pdensi_DN20889_c1_g1, Pdensi_DN21266_c0_g1d221055, Pdensi_DN22322_c1_g2d424376, Pdensi_DN22874_c1_g5, Pdensi_DN24782_c1_g1d135191, Pdensi_DN27026_c0_g6, Pdensi_DN39409_c0_g2, Pdensi_DN47344_c0_g1d249493, Pdensi_GG_11747_c1_g1, Pdensi_GG_126…
GO:0010035	7.79839621900941e-05	0.999948006242615	139	732	response to inorganic substance	BP	0.00425221479549022	BP response to inorganic substance	Pdensi_DN10329_c0_g1, Pdensi_DN10914_c0_g1d387447, Pdensi_DN11544_c0_g2d5552, Pdensi_DN11560_c0_g3, Pdensi_DN13044_c0_g1d460723, Pdensi_DN13087_c0_g1d212168, Pdensi_DN13092_c0_g1d177216, Pdensi_DN13612_c0_g1d392139, Pdensi_DN14200_c0_g1, Pdensi_DN14686_c0_g2d213578, Pdensi_DN14761_c0_g1d53296, Pdensi_DN14892_c1_g1, Pdensi_DN14987_c0_g1d465381, Pdensi_DN15072_c0_g1, Pdensi_DN15165_c3_g4, Pdensi_DN…
GO:0035556	8.2542299292681e-05	0.999949615627988	96	475	intracellular signal transduction	BP	0.00448076286027025	BP intracellular signal transduction	Pdensi_DN11777_c0_g1, Pdensi_DN12094_c0_g1d458612, Pdensi_DN12359_c0_g1, Pdensi_DN13087_c0_g1d212168, Pdensi_DN13092_c0_g1d177216, Pdensi_DN13117_c0_g1d51549, Pdensi_DN13149_c0_g1d271422, Pdensi_DN13229_c0_g1d212383, Pdensi_DN13295_c0_g1d51662, Pdensi_DN13328_c0_g1d339768, Pdensi_DN14753_c0_g1d464849, Pdensi_DN15234_c0_g1d344198, Pdensi_DN15275_c0_g2, Pdensi_DN15579_c0_g1d54375, Pdensi_DN15900_c0…
GO:0044264	8.61407371043946e-05	0.999952934051141	66	299	cellular polysaccharide metabolic process	BP	0.00465541134067732	BP cellular polysaccharide metabolic process	Pdensi_DN10456_c0_g2, Pdensi_DN10695_c0_g1d49277, Pdensi_DN12216_c0_g1, Pdensi_DN14864_c0_g1d108554, Pdensi_DN14923_c0_g4, Pdensi_DN14923_c1_g7, Pdensi_DN15418_c0_g2d466840, Pdensi_DN15702_c0_g1d345565, Pdensi_DN15932_c0_g1, Pdensi_DN16963_c0_g1d472256, Pdensi_DN17236_c0_g5d473432, Pdensi_DN17377_c0_g1, Pdensi_DN17725_c0_g1d57805, Pdensi_DN17725_c0_g2, Pdensi_DN18212_c0_g6, Pdensi_DN18439_c0_g1d2…
GO:0009112	8.84649420553401e-05	0.999975233067968	19	54	nucleobase metabolic process	BP	0.00475995948133887	BP nucleobase metabolic process	Pdensi_DN11699_c0_g1d336477, Pdensi_DN12952_c0_g1d51325, Pdensi_DN13044_c0_g1d460723, Pdensi_DN18235_c1_g1d353466, Pdensi_DN18588_c0_g1d404615, Pdensi_DN19598_c1_g1, Pdensi_DN19826_c0_g1d219150, Pdensi_DN20791_c1_g1d493368, Pdensi_DN20889_c1_g1, Pdensi_DN22009_c0_g6, Pdensi_DN22322_c1_g2d424376, Pdensi_DN22874_c1_g5, Pdensi_DN27051_c0_g1, Pdensi_DN9263_c0_g1d332666, Pdensi_GG_153350_c0_g1, Pdensi…
GO:0047987	0.000111917683913082	0.999995294576151	6	8	hydroperoxide dehydratase activity	MF	0.00599544996190522	MF hydroperoxide dehydratase activity	Pdensi_DN15825_c0_g1d397026, Pdensi_DN16628_c0_g1d215450, Pdensi_DN20128_c0_g1d489148, Pdensi_DN22133_c2_g3, Pdensi_DN25838_c0_g1d559654, Pdensi_DN38830_c0_g1d90405
GO:0048856	0.000114324356575978	0.999913889075872	262	1523	anatomical structure development	BP	0.00609763183938424	BP anatomical structure development	Pdensi_DN10531_c0_g1d455577, Pdensi_DN10616_c0_g1d455771, Pdensi_DN11127_c0_g1d519871, Pdensi_DN11265_c0_g1d210500, Pdensi_DN11360_c1_g1, Pdensi_DN11521_c0_g1d336257, Pdensi_DN11573_c0_g1d210841, Pdensi_DN11589_c0_g1, Pdensi_DN11689_c0_g1, Pdensi_DN12030_c0_g1d389111, Pdensi_DN12094_c0_g1d269573, Pdensi_DN12300_c0_g1d105477, Pdensi_DN12353_c0_g1d50734, Pdensi_DN12562_c0_g2, Pdensi_DN12603_c0_g1d1…
GO:1901136	0.000119565330957557	0.999962489919714	21	66	carbohydrate derivative catabolic process	BP	0.00634943892311128	BP carbohydrate derivative catabolic process	Pdensi_DN14142_c0_g1, Pdensi_DN14661_c0_g1d342607, Pdensi_DN15221_c0_g5, Pdensi_DN15493_c0_g1d395951, Pdensi_DN16530_c0_g1d10873, Pdensi_DN17226_c0_g1d57101, Pdensi_DN19222_c0_g1d60636, Pdensi_DN20461_c0_g1d188791, Pdensi_DN21266_c0_g1d221055, Pdensi_DN21570_c1_g1, Pdensi_DN22209_c0_g1, Pdensi_DN22250_c0_g2d67184, Pdensi_DN25305_c0_g1d227229, Pdensi_DN25900_c0_g1d429650, Pdensi_DN37381_c0_g1d2405…
GO:0016032	0.000128046069734496	0.99993922429282	43	179	viral process	BP	0.00677036664821272	BP viral process	Pdensi_DN10914_c0_g1d387447, Pdensi_DN11138_c0_g1, Pdensi_DN11720_c0_g1d211026, Pdensi_DN1182_c0_g1d259126, Pdensi_DN12570_c0_g1d105682, Pdensi_DN13087_c0_g1d212168, Pdensi_DN13825_c0_g1d340893, Pdensi_DN13914_c0_g2, Pdensi_DN16069_c0_g1, Pdensi_DN16137_c0_g1d183863, Pdensi_DN18176_c1_g1, Pdensi_DN18697_c0_g2, Pdensi_DN19281_c4_g4, Pdensi_DN19450_c4_g2, Pdensi_DN19752_c0_g1d409295, Pdensi_DN19900…
GO:0042546	0.000131796305365737	0.99994158346901	37	145	cell wall biogenesis	BP	0.00693862100748755	BP cell wall biogenesis	Pdensi_DN12216_c0_g1, Pdensi_DN14923_c0_g4, Pdensi_DN14923_c1_g7, Pdensi_DN15418_c0_g2d466840, Pdensi_DN15702_c0_g1d345565, Pdensi_DN16963_c0_g1d472256, Pdensi_DN18434_c0_g1d283766, Pdensi_DN18439_c0_g1d217244, Pdensi_DN1891_c0_g1d325527, Pdensi_DN19173_c0_g1d406996, Pdensi_DN19317_c1_g1d218483, Pdensi_DN19457_c0_g1d408126, Pdensi_DN19639_c4_g1, Pdensi_DN20349_c0_g1d536683, Pdensi_DN20473_c0_g1d5…
GO:0031408	0.000137144397786274	0.999962990287402	17	50	oxylipin biosynthetic process	BP	0.00718919173631566	BP oxylipin biosynthetic process	Pdensi_DN15119_c0_g1d395319, Pdensi_DN15825_c0_g1d397026, Pdensi_DN16628_c0_g1d215450, Pdensi_DN18176_c1_g1, Pdensi_DN19658_c0_g1d485534, Pdensi_DN19658_c0_g2, Pdensi_DN20128_c0_g1d489148, Pdensi_DN20735_c0_g1d189051, Pdensi_DN21545_c0_g1d418947, Pdensi_DN22133_c2_g3, Pdensi_DN22570_c0_g1d425832, Pdensi_DN22674_c0_g2d301727, Pdensi_DN25838_c0_g1d559654, Pdensi_DN26790_c0_g4, Pdensi_DN33793_c0_g1,…
GO:0009615	0.000144402414882893	0.999945640484958	27	95	response to virus	BP	0.00753731237341735	BP response to virus	Pdensi_DN11138_c0_g1, Pdensi_DN11720_c0_g1d211026, Pdensi_DN1182_c0_g1d259126, Pdensi_DN13825_c0_g1d340893, Pdensi_DN16137_c0_g1d183863, Pdensi_DN18176_c1_g1, Pdensi_DN19450_c4_g2, Pdensi_DN19752_c0_g1d409295, Pdensi_DN19900_c1_g1, Pdensi_DN20680_c0_g1d291823, Pdensi_DN21509_c0_g1d65721, Pdensi_DN2212_c0_g1d44145, Pdensi_DN22308_c0_g1d222515, Pdensi_DN23897_c0_g1, Pdensi_DN24299_c0_g1d428145, Pde…
GO:0009415	0.000147174257598738	0.999916926060839	68	315	response to water	BP	0.00764930375451484	BP response to water	Pdensi_DN10914_c0_g1d387447, Pdensi_DN11560_c0_g3, Pdensi_DN13087_c0_g1d212168, Pdensi_DN13092_c0_g1d177216, Pdensi_DN13612_c0_g1d392139, Pdensi_DN15165_c3_g4, Pdensi_DN15900_c0_g1d526767, Pdensi_DN16047_c2_g6, Pdensi_DN16067_c0_g2d397404, Pdensi_DN16069_c0_g1, Pdensi_DN16276_c0_g3d278254, Pdensi_DN16319_c0_g1d111066, Pdensi_DN16379_c1_g1, Pdensi_DN16693_c0_g1d56026, Pdensi_DN17302_c0_g5, Pdensi_…
GO:0033385	0.000155998191451648	0.999992999327466	6	8	geranylgeranyl diphosphate metabolic process	BP	0.00807356741690862	BP geranylgeranyl diphosphate metabolic process	Pdensi_DN18761_c1_g1, Pdensi_DN19312_c0_g5, Pdensi_DN21980_c0_g1d297550, Pdensi_DN23220_c0_g1d128802, Pdensi_DN36342_c0_g1d148659, Pdensi_DN50364_c0_g1d160524
GO:1905392	0.000164116994785672	0.999932770225429	31	113	plant organ morphogenesis	BP	0.00845791128401772	BP plant organ morphogenesis	Pdensi_DN10714_c0_g1d334861, Pdensi_DN11991_c0_g2, Pdensi_DN12562_c0_g2, Pdensi_DN13087_c0_g1d212168, Pdensi_DN13684_c0_g1, Pdensi_DN14344_c0_g1d463866, Pdensi_DN14344_c0_g3, Pdensi_DN14761_c0_g1d53296, Pdensi_DN14987_c0_g1d465381, Pdensi_DN15426_c1_g7, Pdensi_DN16107_c0_g2, Pdensi_DN16128_c0_g2, Pdensi_DN16223_c1_g1, Pdensi_DN18647_c0_g1d59439, Pdensi_DN19072_c0_g1d356753, Pdensi_DN19072_c0_g3, …
GO:0004161	0.000171522393211399	0.999992156929855	6	8	dimethylallyltranstransferase activity	MF	0.00876558372671143	MF dimethylallyltranstransferase activity	Pdensi_DN18761_c1_g1, Pdensi_DN19312_c0_g5, Pdensi_DN21980_c0_g1d297550, Pdensi_DN23220_c0_g1d128802, Pdensi_DN36342_c0_g1d148659, Pdensi_DN50364_c0_g1d160524
GO:0033384	0.000171522393211399	0.999992156929855	6	8	geranyl diphosphate biosynthetic process	BP	0.00876558372671143	BP geranyl diphosphate biosynthetic process	Pdensi_DN18761_c1_g1, Pdensi_DN19312_c0_g5, Pdensi_DN21980_c0_g1d297550, Pdensi_DN23220_c0_g1d128802, Pdensi_DN36342_c0_g1d148659, Pdensi_DN50364_c0_g1d160524
GO:0005372	0.000183149180631678	0.99997195914153	10	21	water transmembrane transporter activity	MF	0.0092820916690262	MF water transmembrane transporter activity	Pdensi_DN19707_c0_g4, Pdensi_DN19896_c0_g1, Pdensi_DN21923_c1_g1, Pdensi_DN23166_c0_g1d547330, Pdensi_DN25626_c0_g1d559430, Pdensi_DN34285_c0_g1d313399, Pdensi_GG_103538_c0_g1, Pdensi_GG_121462_c1_g1, Pdensi_GG_34298_c0_g1, Pdensi_GG_89808_c0_g1
GO:0015250	0.000183149180631678	0.99997195914153	10	21	water channel activity	MF	0.0092820916690262	MF water channel activity	Pdensi_DN19707_c0_g4, Pdensi_DN19896_c0_g1, Pdensi_DN21923_c1_g1, Pdensi_DN23166_c0_g1d547330, Pdensi_DN25626_c0_g1d559430, Pdensi_DN34285_c0_g1d313399, Pdensi_GG_103538_c0_g1, Pdensi_GG_121462_c1_g1, Pdensi_GG_34298_c0_g1, Pdensi_GG_89808_c0_g1
GO:0030599	0.000189186043284784	0.999953090914268	15	41	pectinesterase activity	MF	0.00950912894107143	MF pectinesterase activity	Pdensi_DN12559_c0_g1, Pdensi_DN16114_c0_g1d397583, Pdensi_DN18947_c0_g1d217923, Pdensi_DN20919_c0_g1d362500, Pdensi_DN21652_c0_g1d495574, Pdensi_DN23170_c0_g1d191209, Pdensi_DN24001_c1_g1, Pdensi_DN26347_c0_g1d367335, Pdensi_DN29871_c0_g1d370444, Pdensi_DN36948_c0_g1d439380, Pdensi_DN39270_c1_g2, Pdensi_DN39996_c1_g5, Pdensi_DN6719_c0_g1d46739, Pdensi_DN8144_c0_g1d384419, Pdensi_GG_386_c0_g1
GO:0045330	0.000189186043284784	0.999953090914268	15	41	aspartyl esterase activity	MF	0.00950912894107143	MF aspartyl esterase activity	Pdensi_DN12559_c0_g1, Pdensi_DN16114_c0_g1d397583, Pdensi_DN18947_c0_g1d217923, Pdensi_DN20919_c0_g1d362500, Pdensi_DN21652_c0_g1d495574, Pdensi_DN23170_c0_g1d191209, Pdensi_DN24001_c1_g1, Pdensi_DN26347_c0_g1d367335, Pdensi_DN29871_c0_g1d370444, Pdensi_DN36948_c0_g1d439380, Pdensi_DN39270_c1_g2, Pdensi_DN39996_c1_g5, Pdensi_DN6719_c0_g1d46739, Pdensi_DN8144_c0_g1d384419, Pdensi_GG_386_c0_g1
GO:0004031	0.000197766471119396	0.999984474299063	7	11	aldehyde oxidase activity	MF	0.00985926399286656	MF aldehyde oxidase activity	Pdensi_DN12353_c0_g1d50734, Pdensi_DN19811_c0_g1d15904, Pdensi_DN23864_c1_g1d70605, Pdensi_DN36482_c0_g1d31719, Pdensi_DN38950_c1_g1, Pdensi_DN6451_c0_g1d329099, Pdensi_GG_30920_c0_g1
GO:0016623	0.000197766471119396	0.999984474299063	7	11	oxidoreductase activity, acting on the aldehyde or oxo group of donors, oxygen as acceptor	MF	0.00985926399286656	MF oxidoreductase activity, acting on the aldehyde or oxo group of donors, oxygen as acceptor	Pdensi_DN12353_c0_g1d50734, Pdensi_DN19811_c0_g1d15904, Pdensi_DN23864_c1_g1d70605, Pdensi_DN36482_c0_g1d31719, Pdensi_DN38950_c1_g1, Pdensi_DN6451_c0_g1d329099, Pdensi_GG_30920_c0_g1
GO:0048029	0.000200708642007813	0.999941135064686	18	55	monosaccharide binding	MF	0.00996526566456679	MF monosaccharide binding	Pdensi_DN11832_c0_g1d50232, Pdensi_DN15407_c0_g1d182088, Pdensi_DN17197_c0_g1d56823, Pdensi_DN17434_c0_g1, Pdensi_DN17788_c0_g1d113777, Pdensi_DN18224_c1_g1d353651, Pdensi_DN18233_c1_g4, Pdensi_DN18847_c0_g1d480798, Pdensi_DN19489_c0_g1d60937, Pdensi_DN20557_c11_g1, Pdensi_DN21617_c0_g1d419056, Pdensi_DN21992_c0_g1d124522, Pdensi_DN26776_c0_g1d430395, Pdensi_DN27282_c0_g1d430792, Pdensi_DN2986_c0…
GO:0016209	0.000211585150422936	0.999900223073419	40	162	antioxidant activity	MF	0.0102587122977089	MF antioxidant activity	Pdensi_DN12226_c0_g1d211408, Pdensi_DN15086_c0_g3d465863, Pdensi_DN16319_c0_g1d111066, Pdensi_DN16508_c0_g1d398834, Pdensi_DN16520_c0_g1d471080, Pdensi_DN16606_c1_g6, Pdensi_DN18707_c1_g2d480353, Pdensi_DN19103_c0_g1d533551, Pdensi_DN19790_c1_g1, Pdensi_DN19798_c0_g2, Pdensi_DN20063_c0_g1d361691, Pdensi_DN20337_c0_g1, Pdensi_DN21912_c1_g1, Pdensi_DN22633_c1_g1, Pdensi_DN22723_c0_g1d364100, Pdensi…
GO:0008970	0.000211769635319726	0.999966211779052	10	22	phospholipase A1 activity	MF	0.0102587122977089	MF phospholipase A1 activity	Pdensi_DN102060_c0_g1, Pdensi_DN15038_c0_g1d53704, Pdensi_DN17966_c0_g2, Pdensi_DN19174_c1_g3, Pdensi_DN19924_c1_g1d361392, Pdensi_DN20096_c0_g1d62246, Pdensi_DN21800_c0_g1d297021, Pdensi_DN21800_c0_g2d297024, Pdensi_DN22169_c0_g4, Pdensi_DN7585_c0_g1d207735
GO:0006253	0.000215565479186945	0.99999466477544	5	6	dCTP catabolic process	BP	0.0102587122977089	BP dCTP catabolic process	Pdensi_DN16530_c0_g1d10873, Pdensi_DN21266_c0_g1d221055, Pdensi_DN47344_c0_g1d249493, Pdensi_GG_11747_c1_g1, Pdensi_GG_126554_c0_g1
GO:0019103	0.000215565479186945	0.99999466477544	5	6	pyrimidine nucleotide binding	MF	0.0102587122977089	MF pyrimidine nucleotide binding	Pdensi_DN16530_c0_g1d10873, Pdensi_DN21266_c0_g1d221055, Pdensi_DN47344_c0_g1d249493, Pdensi_GG_11747_c1_g1, Pdensi_GG_126554_c0_g1
GO:0032552	0.000215565479186945	0.99999466477544	5	6	deoxyribonucleotide binding	MF	0.0102587122977089	MF deoxyribonucleotide binding	Pdensi_DN16530_c0_g1d10873, Pdensi_DN21266_c0_g1d221055, Pdensi_DN47344_c0_g1d249493, Pdensi_GG_11747_c1_g1, Pdensi_GG_126554_c0_g1
GO:0032556	0.000215565479186945	0.99999466477544	5	6	pyrimidine deoxyribonucleotide binding	MF	0.0102587122977089	MF pyrimidine deoxyribonucleotide binding	Pdensi_DN16530_c0_g1d10873, Pdensi_DN21266_c0_g1d221055, Pdensi_DN47344_c0_g1d249493, Pdensi_GG_11747_c1_g1, Pdensi_GG_126554_c0_g1
GO:0042262	0.000215565479186945	0.99999466477544	5	6	DNA protection	BP	0.0102587122977089	BP DNA protection	Pdensi_DN16530_c0_g1d10873, Pdensi_DN21266_c0_g1d221055, Pdensi_DN47344_c0_g1d249493, Pdensi_GG_11747_c1_g1, Pdensi_GG_126554_c0_g1
GO:0046065	0.000215565479186945	0.99999466477544	5	6	dCTP metabolic process	BP	0.0102587122977089	BP dCTP metabolic process	Pdensi_DN16530_c0_g1d10873, Pdensi_DN21266_c0_g1d221055, Pdensi_DN47344_c0_g1d249493, Pdensi_GG_11747_c1_g1, Pdensi_GG_126554_c0_g1
GO:0047840	0.000215565479186945	0.99999466477544	5	6	dCTP diphosphatase activity	MF	0.0102587122977089	MF dCTP diphosphatase activity	Pdensi_DN16530_c0_g1d10873, Pdensi_DN21266_c0_g1d221055, Pdensi_DN47344_c0_g1d249493, Pdensi_GG_11747_c1_g1, Pdensi_GG_126554_c0_g1
GO:0016053	0.000215857954847812	0.999860641934525	105	541	organic acid biosynthetic process	BP	0.0102587122977089	BP organic acid biosynthetic process	Pdensi_DN10531_c0_g1d455577, Pdensi_DN10846_c0_g1d335071, Pdensi_DN11323_c0_g1d174533, Pdensi_DN12647_c0_g2, Pdensi_DN12981_c0_g2, Pdensi_DN13433_c0_g1, Pdensi_DN14007_c0_g1d341217, Pdensi_DN14607_c0_g1d213593, Pdensi_DN14653_c0_g1d108253, Pdensi_DN14820_c0_g1, Pdensi_DN15119_c0_g1d395319, Pdensi_DN15737_c0_g1d9790, Pdensi_DN15825_c0_g1d397026, Pdensi_DN16192_c0_g2, Pdensi_DN16396_c0_g1d398206, P…
GO:0046394	0.000215857954847812	0.999860641934525	105	541	carboxylic acid biosynthetic process	BP	0.0102587122977089	BP carboxylic acid biosynthetic process	Pdensi_DN10531_c0_g1d455577, Pdensi_DN10846_c0_g1d335071, Pdensi_DN11323_c0_g1d174533, Pdensi_DN12647_c0_g2, Pdensi_DN12981_c0_g2, Pdensi_DN13433_c0_g1, Pdensi_DN14007_c0_g1d341217, Pdensi_DN14607_c0_g1d213593, Pdensi_DN14653_c0_g1d108253, Pdensi_DN14820_c0_g1, Pdensi_DN15119_c0_g1d395319, Pdensi_DN15737_c0_g1d9790, Pdensi_DN15825_c0_g1d397026, Pdensi_DN16192_c0_g2, Pdensi_DN16396_c0_g1d398206, P…
GO:0032501	0.000218543236980198	0.999833295437307	261	1535	multicellular organismal process	BP	0.0103460740173494	BP multicellular organismal process	Pdensi_DN10329_c0_g1, Pdensi_DN10531_c0_g1d455577, Pdensi_DN10616_c0_g1d455771, Pdensi_DN11360_c1_g1, Pdensi_DN11521_c0_g1d336257, Pdensi_DN11573_c0_g1d210841, Pdensi_DN11589_c0_g1, Pdensi_DN11689_c0_g1, Pdensi_DN12005_c0_g1d337285, Pdensi_DN12094_c0_g1d269573, Pdensi_DN12353_c0_g1d50734, Pdensi_DN12603_c0_g1d105849, Pdensi_DN13087_c0_g1d212168, Pdensi_DN13295_c0_g1d51662, Pdensi_DN13688_c0_g1d46…
GO:0005509	0.00022428074945764	0.999884651097783	49	215	calcium ion binding	MF	0.0105766991269329	MF calcium ion binding	Pdensi_DN10118_c0_g1d333904, Pdensi_DN10505_c0_g1d49212, Pdensi_DN10914_c0_g1d387447, Pdensi_DN14302_c0_g1, Pdensi_DN15330_c0_g1d344328, Pdensi_DN16069_c0_g1, Pdensi_DN16373_c0_g1d55637, Pdensi_DN16393_c1_g1d184533, Pdensi_DN17345_c0_g2d350648, Pdensi_DN17884_c0_g2, Pdensi_DN18198_c0_g1d186686, Pdensi_DN18673_c0_g2, Pdensi_DN18911_c0_g1, Pdensi_DN18995_c0_g2d356358, Pdensi_DN19108_c1_g2, Pdensi_D…
GO:1901570	0.00023770875806976	0.999936527209969	16	44	fatty acid derivative biosynthetic process	BP	0.011166826042554	BP fatty acid derivative biosynthetic process	Pdensi_DN12647_c0_g2, Pdensi_DN13861_c0_g1, Pdensi_DN16817_c0_g1d215591, Pdensi_DN16858_c0_g3, Pdensi_DN17466_c0_g1d529752, Pdensi_DN17809_c1_g9, Pdensi_DN18442_c0_g1d531857, Pdensi_DN19656_c0_g1d15592, Pdensi_DN20014_c1_g1, Pdensi_DN24954_c0_g1d305220, Pdensi_DN25650_c1_g1, Pdensi_DN41763_c0_g1d320038, Pdensi_DN9798_c0_g1, Pdensi_GG_148325_c0_g1, Pdensi_GG_155961_c0_g1, Pdensi_GG_93610_c0_g1
GO:0022804	0.000243456443377706	0.999844321636141	99	512	active transmembrane transporter activity	MF	0.0113930153234303	MF active transmembrane transporter activity	Pdensi_DN11645_c0_g1d336523, Pdensi_DN11991_c0_g2, Pdensi_DN12300_c0_g1d105477, Pdensi_DN12952_c0_g1d51325, Pdensi_DN13688_c0_g1d461976, Pdensi_DN13918_c0_g1, Pdensi_DN14428_c0_g1d179777, Pdensi_DN14755_c0_g3, Pdensi_DN15198_c2_g2, Pdensi_DN15586_c0_g3d276568, Pdensi_DN15739_c0_g1, Pdensi_DN15917_c0_g1d397096, Pdensi_DN16145_c1_g1, Pdensi_DN16322_c0_g2d347333, Pdensi_DN16529_c0_g1, Pdensi_DN16582…
GO:0006970	0.000247622000392125	0.999840230397526	103	526	response to osmotic stress	BP	0.0115437218045398	BP response to osmotic stress	Pdensi_DN10914_c0_g1d387447, Pdensi_DN11560_c0_g3, Pdensi_DN11991_c0_g2, Pdensi_DN13087_c0_g1d212168, Pdensi_DN13394_c0_g1d212532, Pdensi_DN13861_c0_g1, Pdensi_DN14428_c0_g1d179777, Pdensi_DN14735_c0_g1, Pdensi_DN14761_c0_g1d53296, Pdensi_DN14987_c0_g1d465381, Pdensi_DN15198_c2_g2, Pdensi_DN15493_c0_g1d395951, Pdensi_DN15900_c0_g1d526767, Pdensi_DN15915_c1_g1, Pdensi_DN16067_c0_g2d397404, Pdensi_…
GO:0072529	0.000251602087585593	0.999965193077292	9	18	pyrimidine-containing compound catabolic process	BP	0.0116846688128153	BP pyrimidine-containing compound catabolic process	Pdensi_DN14142_c0_g1, Pdensi_DN16530_c0_g1d10873, Pdensi_DN21266_c0_g1d221055, Pdensi_DN21570_c1_g1, Pdensi_DN22009_c0_g6, Pdensi_DN47344_c0_g1d249493, Pdensi_DN9263_c0_g1d332666, Pdensi_GG_11747_c1_g1, Pdensi_GG_126554_c0_g1
GO:0022838	0.00025639392774693	0.999889727725187	32	123	substrate-specific channel activity	MF	0.0118125499489775	MF substrate-specific channel activity	Pdensi_DN10207_c0_g1d266698, Pdensi_DN12191_c1_g2, Pdensi_DN15917_c0_g1d397096, Pdensi_DN18659_c0_g1d479685, Pdensi_DN19036_c0_g1d285517, Pdensi_DN19114_c0_g1d116860, Pdensi_DN19707_c0_g4, Pdensi_DN19803_c0_g1d409969, Pdensi_DN19807_c0_g1, Pdensi_DN19821_c0_g1d288223, Pdensi_DN19896_c0_g1, Pdensi_DN20129_c0_g1, Pdensi_DN21621_c0_g1d123788, Pdensi_DN21923_c1_g1, Pdensi_DN22313_c0_g1d363777, Pdensi…
GO:0010036	0.000257257105487801	0.99999336732417	5	6	response to boron-containing substance	BP	0.0118125499489775	BP response to boron-containing substance	Pdensi_DN17267_c1_g2d57003, Pdensi_DN19076_c0_g1d60102, Pdensi_DN19888_c0_g1d486842, Pdensi_DN21746_c0_g1d541054, Pdensi_DN9785_c0_g1d385930
GO:0080029	0.000257257105487801	0.99999336732417	5	6	cellular response to boron-containing substance levels	BP	0.0118125499489775	BP cellular response to boron-containing substance levels	Pdensi_DN17267_c1_g2d57003, Pdensi_DN19076_c0_g1d60102, Pdensi_DN19888_c0_g1d486842, Pdensi_DN21746_c0_g1d541054, Pdensi_DN9785_c0_g1d385930
GO:0006641	0.000259848565325056	0.999937653306327	14	37	triglyceride metabolic process	BP	0.0118868553441207	BP triglyceride metabolic process	Pdensi_DN16858_c0_g3, Pdensi_DN16888_c0_g1d56335, Pdensi_DN17466_c0_g1d529752, Pdensi_DN17498_c0_g1, Pdensi_DN17809_c1_g9, Pdensi_DN18442_c0_g1d531857, Pdensi_DN19656_c0_g1d15592, Pdensi_DN20014_c1_g1, Pdensi_DN21394_c3_g1, Pdensi_DN24954_c0_g1d305220, Pdensi_DN25650_c1_g1, Pdensi_DN29776_c0_g1, Pdensi_GG_148325_c0_g1, Pdensi_GG_155961_c0_g1
GO:0072330	0.000279029924440768	0.999842627614677	62	291	monocarboxylic acid biosynthetic process	BP	0.0127166846907445	BP monocarboxylic acid biosynthetic process	Pdensi_DN10846_c0_g1d335071, Pdensi_DN11323_c0_g1d174533, Pdensi_DN12647_c0_g2, Pdensi_DN12981_c0_g2, Pdensi_DN14653_c0_g1d108253, Pdensi_DN15119_c0_g1d395319, Pdensi_DN15825_c0_g1d397026, Pdensi_DN16396_c0_g1d398206, Pdensi_DN16628_c0_g1d215450, Pdensi_DN16894_c0_g6, Pdensi_DN17191_c1_g1, Pdensi_DN17498_c0_g1, Pdensi_DN17954_c0_g1d216668, Pdensi_DN18176_c1_g1, Pdensi_DN18447_c0_g1d186930, Pdensi…
GO:0008252	0.000284379644618424	0.999941392681458	12	29	nucleotidase activity	MF	0.0129123159084365	MF nucleotidase activity	Pdensi_DN12572_c0_g1d211752, Pdensi_DN1596_c0_g1d325354, Pdensi_DN19598_c1_g1, Pdensi_DN19826_c0_g1d219150, Pdensi_DN20791_c1_g1d493368, Pdensi_DN20889_c1_g1, Pdensi_DN22322_c1_g2d424376, Pdensi_DN22874_c1_g5, Pdensi_GG_153350_c0_g1, Pdensi_GG_153351_c0_g1, Pdensi_GG_93214_c0_g1, Pdensi_GG_98775_c0_g1
GO:0009514	0.000292389128226973	0.999952347453436	10	21	glyoxysome	CC	0.0132268178228306	CC glyoxysome	Pdensi_DN15545_c0_g1d214420, Pdensi_DN18337_c0_g1d353676, Pdensi_DN18896_c0_g1d14222, Pdensi_DN19345_c1_g2, Pdensi_DN19658_c0_g1d485534, Pdensi_DN19658_c0_g2, Pdensi_DN21024_c2_g3, Pdensi_DN22633_c1_g1, Pdensi_DN833_c0_g1d299, Pdensi_DN96473_c0_g1
GO:0016614	0.000295663679126003	0.999833719299798	61	285	oxidoreductase activity, acting on CH-OH group of donors	MF	0.0133255947485055	MF oxidoreductase activity, acting on CH-OH group of donors	Pdensi_DN12684_c0_g1d51036, Pdensi_DN13084_c0_g1, Pdensi_DN13668_c0_g2, Pdensi_DN14661_c0_g1d342607, Pdensi_DN15924_c0_g1d110384, Pdensi_DN16194_c0_g2, Pdensi_DN16309_c0_g1d278549, Pdensi_DN18628_c0_g1d59396, Pdensi_DN18774_c0_g1d355297, Pdensi_DN18811_c1_g1, Pdensi_DN18938_c0_g1d116335, Pdensi_DN19345_c1_g2, Pdensi_DN19581_c1_g4, Pdensi_DN19702_c3_g1, Pdensi_DN19702_c3_g1d360283, Pdensi_DN20189_…
GO:0005911	0.00030417123447643	0.999791987985015	130	707	cell-cell junction	CC	0.0136586303599085	CC cell-cell junction	Pdensi_DN10914_c0_g1d387447, Pdensi_DN11064_c0_g1d210295, Pdensi_DN11138_c0_g1, Pdensi_DN11282_c0_g1d174432, Pdensi_DN11720_c0_g1d211026, Pdensi_DN12589_c0_g1d176330, Pdensi_DN13117_c0_g1d51549, Pdensi_DN13825_c0_g1d340893, Pdensi_DN13877_c0_g1, Pdensi_DN14059_c0_g2, Pdensi_DN14200_c0_g1, Pdensi_DN14269_c0_g1d52720, Pdensi_DN14475_c0_g1d213391, Pdensi_DN14726_c0_g2, Pdensi_DN14892_c1_g1, Pdensi_D…
GO:0009611	0.000311763777345054	0.999847887457288	41	173	response to wounding	BP	0.0139482885585805	BP response to wounding	Pdensi_DN11138_c0_g1, Pdensi_DN11475_c0_g1d336191, Pdensi_DN13825_c0_g1d340893, Pdensi_DN15368_c0_g1d466725, Pdensi_DN16202_c0_g1d469842, Pdensi_DN16245_c0_g1d278220, Pdensi_DN16537_c0_g1, Pdensi_DN17302_c0_g5, Pdensi_DN17745_c0_g1, Pdensi_DN18679_c0_g1d355227, Pdensi_DN18948_c0_g1d14272, Pdensi_DN19025_c1_g3, Pdensi_DN19461_c0_g1d61048, Pdensi_DN19598_c4_g1, Pdensi_DN19658_c0_g1d485534, Pdensi_D…
GO:0031012	0.000319506949211228	0.999970177519067	7	12	extracellular matrix	CC	0.0142425469987808	CC extracellular matrix	Pdensi_DN17492_c0_g1d474248, Pdensi_DN22169_c0_g1d125273, Pdensi_DN24100_c0_g1, Pdensi_DN25365_c0_g1d23124, Pdensi_DN6400_c0_g1d329090, Pdensi_DN9506_c0_g1d333058, Pdensi_GG_41517_c0_g1
GO:0005764	0.000341356742726697	0.999899465752187	17	51	lysosome	CC	0.0151612045660505	CC lysosome	Pdensi_DN12005_c0_g1d337285, Pdensi_DN14059_c0_g2, Pdensi_DN14892_c1_g1, Pdensi_DN15915_c1_g1, Pdensi_DN16881_c0_g1, Pdensi_DN17226_c0_g1d57101, Pdensi_DN18859_c0_g1d532690, Pdensi_DN19282_c0_g1d14910, Pdensi_DN19290_c1_g3, Pdensi_DN19600_c0_g1d485629, Pdensi_DN20723_c1_g1, Pdensi_DN20765_c1_g1, Pdensi_DN25478_c0_g1d74559, Pdensi_DN37032_c0_g1d509284, Pdensi_DN39985_c0_g2, Pdensi_DN46633_c0_g1d97…
GO:0072593	0.000345278511641351	0.999844321428371	34	133	reactive oxygen species metabolic process	BP	0.0152798251492299	BP reactive oxygen species metabolic process	Pdensi_DN13087_c0_g1d212168, Pdensi_DN15086_c0_g3d465863, Pdensi_DN16508_c0_g1d398834, Pdensi_DN16520_c0_g1d471080, Pdensi_DN16606_c1_g6, Pdensi_DN18655_c0_g1d217532, Pdensi_DN18707_c1_g2d480353, Pdensi_DN19798_c0_g2, Pdensi_DN20063_c0_g1d361691, Pdensi_DN20067_c0_g2d62321, Pdensi_DN20337_c0_g1, Pdensi_DN21557_c0_g2, Pdensi_DN21912_c1_g1, Pdensi_DN22633_c1_g1, Pdensi_DN22723_c0_g1d364100, Pdensi_…
GO:0030054	0.00035270496609975	0.999756713971892	133	729	cell junction	CC	0.0155271001980094	CC cell junction	Pdensi_DN10914_c0_g1d387447, Pdensi_DN11064_c0_g1d210295, Pdensi_DN11138_c0_g1, Pdensi_DN11282_c0_g1d174432, Pdensi_DN11720_c0_g1d211026, Pdensi_DN12589_c0_g1d176330, Pdensi_DN13117_c0_g1d51549, Pdensi_DN13825_c0_g1d340893, Pdensi_DN13877_c0_g1, Pdensi_DN14059_c0_g2, Pdensi_DN14200_c0_g1, Pdensi_DN14269_c0_g1d52720, Pdensi_DN14475_c0_g1d213391, Pdensi_DN14726_c0_g2, Pdensi_DN14892_c1_g1, Pdensi_D…
GO:0016998	0.000353492501951317	0.999911740949417	14	38	cell wall macromolecule catabolic process	BP	0.0155271001980094	BP cell wall macromolecule catabolic process	Pdensi_DN10456_c0_g2, Pdensi_DN12216_c0_g1, Pdensi_DN14923_c1_g7, Pdensi_DN15221_c0_g5, Pdensi_DN15418_c0_g2d466840, Pdensi_DN15702_c0_g1d345565, Pdensi_DN20461_c0_g1d188791, Pdensi_DN20706_c1_g6, Pdensi_DN22250_c0_g2d67184, Pdensi_DN25305_c0_g1d227229, Pdensi_DN25885_c1_g2, Pdensi_DN37381_c0_g1d240517, Pdensi_GG_108346_c0_g1, Pdensi_GG_95185_c0_g1
GO:0009414	0.000354679953761635	0.999794959467839	65	307	response to water deprivation	BP	0.0155271001980094	BP response to water deprivation	Pdensi_DN10914_c0_g1d387447, Pdensi_DN11560_c0_g3, Pdensi_DN13087_c0_g1d212168, Pdensi_DN13092_c0_g1d177216, Pdensi_DN13612_c0_g1d392139, Pdensi_DN15165_c3_g4, Pdensi_DN15900_c0_g1d526767, Pdensi_DN16067_c0_g2d397404, Pdensi_DN16069_c0_g1, Pdensi_DN16276_c0_g3d278254, Pdensi_DN16319_c0_g1d111066, Pdensi_DN16379_c1_g1, Pdensi_DN16693_c0_g1d56026, Pdensi_DN17302_c0_g5, Pdensi_DN17745_c0_g1, Pdensi_…
GO:0044707	0.000356321094671416	0.999726126752924	257	1521	NA	NA	0.0155432351797024	none	Pdensi_DN10329_c0_g1, Pdensi_DN10531_c0_g1d455577, Pdensi_DN10616_c0_g1d455771, Pdensi_DN11360_c1_g1, Pdensi_DN11521_c0_g1d336257, Pdensi_DN11573_c0_g1d210841, Pdensi_DN11589_c0_g1, Pdensi_DN11689_c0_g1, Pdensi_DN12005_c0_g1d337285, Pdensi_DN12094_c0_g1d269573, Pdensi_DN12353_c0_g1d50734, Pdensi_DN12603_c0_g1d105849, Pdensi_DN13087_c0_g1d212168, Pdensi_DN13295_c0_g1d51662, Pdensi_DN13688_c0_g1d46…
GO:0006793	0.000362428875678771	0.999718420721466	279	1652	phosphorus metabolic process	BP	0.0157534031585071	BP phosphorus metabolic process	Pdensi_DN10155_c0_g1d172859, Pdensi_DN10638_c0_g1, Pdensi_DN10846_c0_g1d335071, Pdensi_DN10940_c0_g1d5120, Pdensi_DN11137_c0_g1d268121, Pdensi_DN11899_c0_g1d175265, Pdensi_DN12120_c0_g1, Pdensi_DN12572_c0_g1d211752, Pdensi_DN12725_c0_g3, Pdensi_DN13003_c0_g1d212187, Pdensi_DN13043_c0_g1d271225, Pdensi_DN13044_c0_g1d460723, Pdensi_DN13092_c0_g1d177216, Pdensi_DN13292_c0_g1d339486, Pdensi_DN13295_c…
GO:0009813	0.000389964184817201	0.999822486347068	34	136	flavonoid biosynthetic process	BP	0.0168901508984301	BP flavonoid biosynthetic process	Pdensi_DN14396_c0_g2d8212, Pdensi_DN15009_c0_g1d213936, Pdensi_DN15407_c0_g1d182088, Pdensi_DN16309_c0_g1d278549, Pdensi_DN17434_c0_g1, Pdensi_DN17788_c0_g1d113777, Pdensi_DN18533_c0_g1d479350, Pdensi_DN21483_c0_g2, Pdensi_DN21905_c2_g3, Pdensi_DN21905_c2_g4, Pdensi_DN21972_c0_g1d297903, Pdensi_DN21992_c0_g1d124522, Pdensi_DN22639_c0_g4, Pdensi_DN23164_c0_g3d547144, Pdensi_DN24077_c0_g3, Pdensi_D…
GO:0006040	0.00040064164085256	0.999891626434563	15	43	amino sugar metabolic process	BP	0.0172341230918553	BP amino sugar metabolic process	Pdensi_DN14007_c0_g1d341217, Pdensi_DN15221_c0_g5, Pdensi_DN15493_c0_g1d395951, Pdensi_DN16376_c0_g1d55616, Pdensi_DN19222_c0_g1d60636, Pdensi_DN20461_c0_g1d188791, Pdensi_DN20557_c11_g1, Pdensi_DN22250_c0_g2d67184, Pdensi_DN23775_c1_g3, Pdensi_DN25305_c0_g1d227229, Pdensi_DN25900_c0_g1d429650, Pdensi_DN37381_c0_g1d240517, Pdensi_GG_108346_c0_g1, Pdensi_GG_15723_c0_g1, Pdensi_GG_95185_c0_g1
GO:0000323	0.000400727931724816	0.999874594618081	18	56	lytic vacuole	CC	0.0172341230918553	CC lytic vacuole	Pdensi_DN12005_c0_g1d337285, Pdensi_DN14059_c0_g2, Pdensi_DN14892_c1_g1, Pdensi_DN15915_c1_g1, Pdensi_DN16881_c0_g1, Pdensi_DN17226_c0_g1d57101, Pdensi_DN18859_c0_g1d532690, Pdensi_DN19282_c0_g1d14910, Pdensi_DN19290_c1_g3, Pdensi_DN19600_c0_g1d485629, Pdensi_DN20723_c1_g1, Pdensi_DN20765_c1_g1, Pdensi_DN24950_c0_g4, Pdensi_DN25478_c0_g1d74559, Pdensi_DN37032_c0_g1d509284, Pdensi_DN39985_c0_g2, P…
GO:0009251	0.000420303928950649	0.999867463805051	18	57	glucan catabolic process	BP	0.0180063365135256	BP glucan catabolic process	Pdensi_DN10695_c0_g1d49277, Pdensi_DN14864_c0_g1d108554, Pdensi_DN17236_c0_g5d473432, Pdensi_DN17725_c0_g1d57805, Pdensi_DN18212_c0_g6, Pdensi_DN19220_c0_g1d357855, Pdensi_DN19225_c1_g1, Pdensi_DN19354_c0_g2, Pdensi_DN20300_c0_g1d62840, Pdensi_DN20632_c1_g1, Pdensi_DN20765_c1_g1, Pdensi_DN24097_c0_g1d71155, Pdensi_DN27688_c0_g1d80208, Pdensi_DN38833_c0_g2, Pdensi_DN39478_c1_g3, Pdensi_DN39748_c1_…
GO:0044281	0.000421631917706594	0.999669680341289	291	1749	small molecule metabolic process	BP	0.0180063365135256	BP small molecule metabolic process	Pdensi_DN10531_c0_g1d455577, Pdensi_DN10846_c0_g1d335071, Pdensi_DN11068_c0_g1d387639, Pdensi_DN11323_c0_g1d174533, Pdensi_DN11506_c0_g1d457563, Pdensi_DN11699_c0_g1d336477, Pdensi_DN11779_c0_g1d336679, Pdensi_DN11832_c0_g1d50232, Pdensi_DN12241_c0_g2, Pdensi_DN12282_c0_g1d211398, Pdensi_DN12572_c0_g1d211752, Pdensi_DN12647_c0_g2, Pdensi_DN12676_c0_g2, Pdensi_DN12856_c0_g1d460187, Pdensi_DN12952_…
GO:0015204	0.000431960419178765	1	4	4	urea transmembrane transporter activity	MF	0.0183831517764789	MF urea transmembrane transporter activity	Pdensi_DN18559_c3_g4, Pdensi_DN21746_c0_g1d541054, Pdensi_DN25626_c0_g1d559430, Pdensi_GG_89808_c0_g1
GO:0009506	0.000440760726767289	0.999696682217604	127	695	plasmodesma	CC	0.0186925399886655	CC plasmodesma	Pdensi_DN10914_c0_g1d387447, Pdensi_DN11064_c0_g1d210295, Pdensi_DN11138_c0_g1, Pdensi_DN11282_c0_g1d174432, Pdensi_DN11720_c0_g1d211026, Pdensi_DN12589_c0_g1d176330, Pdensi_DN13117_c0_g1d51549, Pdensi_DN13825_c0_g1d340893, Pdensi_DN14059_c0_g2, Pdensi_DN14200_c0_g1, Pdensi_DN14269_c0_g1d52720, Pdensi_DN14475_c0_g1d213391, Pdensi_DN14726_c0_g2, Pdensi_DN14900_c0_g1d275032, Pdensi_DN15165_c3_g4, P…
GO:0006949	0.000471605369548545	0.999937529197728	8	16	syncytium formation	BP	0.0199314463102627	BP syncytium formation	Pdensi_DN21649_c0_g2, Pdensi_DN27257_c0_g1d230563, Pdensi_DN2770_c0_g1d326233, Pdensi_DN37968_c1_g1, Pdensi_DN40217_c1_g4, Pdensi_GG_60414_c1_g1, Pdensi_GG_69927_c1_g1, Pdensi_GG_74594_c0_g1
GO:0009606	0.000480381795961055	0.999819773584761	23	80	tropism	BP	0.0202323560547184	BP tropism	Pdensi_DN11668_c0_g1, Pdensi_DN12120_c0_g1, Pdensi_DN14467_c0_g1d274059, Pdensi_DN15327_c0_g1, Pdensi_DN15641_c0_g7, Pdensi_DN17086_c0_g2, Pdensi_DN17581_c0_g1d113262, Pdensi_DN18861_c0_g4, Pdensi_DN20301_c0_g1, Pdensi_DN20978_c0_g1, Pdensi_DN22313_c0_g1d363777, Pdensi_DN23753_c0_g1d130641, Pdensi_DN24950_c0_g4, Pdensi_DN25689_c0_g3, Pdensi_DN27539_c0_g1d307569, Pdensi_DN32451_c0_g1d28804, Pdensi…
GO:0044255	0.000498737626357848	0.999648679052752	141	780	cellular lipid metabolic process	BP	0.0208782902147435	BP cellular lipid metabolic process	Pdensi_DN10846_c0_g1d335071, Pdensi_DN12647_c0_g2, Pdensi_DN12981_c0_g2, Pdensi_DN13292_c0_g1d339486, Pdensi_DN14653_c0_g1d108253, Pdensi_DN15009_c0_g1d213936, Pdensi_DN15038_c0_g1d53704, Pdensi_DN15119_c0_g1d395319, Pdensi_DN15316_c1_g2, Pdensi_DN15662_c0_g1, Pdensi_DN15825_c0_g1d397026, Pdensi_DN15896_c0_g1d345756, Pdensi_DN16375_c0_g1d278578, Pdensi_DN16396_c0_g1d398206, Pdensi_DN16628_c0_g1d2…
GO:0009812	0.000499137116645251	0.999766083640437	35	143	flavonoid metabolic process	BP	0.0208782902147435	BP flavonoid metabolic process	Pdensi_DN14396_c0_g2d8212, Pdensi_DN15009_c0_g1d213936, Pdensi_DN15407_c0_g1d182088, Pdensi_DN16309_c0_g1d278549, Pdensi_DN17434_c0_g1, Pdensi_DN17788_c0_g1d113777, Pdensi_DN18533_c0_g1d479350, Pdensi_DN20611_c0_g2, Pdensi_DN21483_c0_g2, Pdensi_DN21905_c2_g3, Pdensi_DN21905_c2_g4, Pdensi_DN21972_c0_g1d297903, Pdensi_DN21992_c0_g1d124522, Pdensi_DN22639_c0_g4, Pdensi_DN23164_c0_g3d547144, Pdensi_D…
GO:0009636	0.000503756262673409	0.999832473983635	19	61	response to toxic substance	BP	0.020999587004413	BP response to toxic substance	Pdensi_DN13433_c0_g1, Pdensi_DN14714_c0_g1d213655, Pdensi_DN14735_c0_g1, Pdensi_DN15539_c0_g1d467281, Pdensi_DN20067_c0_g2d62321, Pdensi_DN20557_c11_g1, Pdensi_DN22675_c0_g1d301652, Pdensi_DN24374_c1_g3, Pdensi_DN25081_c0_g1d136709, Pdensi_DN25105_c1_g1, Pdensi_DN25758_c2_g1, Pdensi_DN25789_c1_g2, Pdensi_DN26035_c1_g1, Pdensi_DN26304_c1_g1, Pdensi_DN27414_c0_g1d24736, Pdensi_DN30915_c0_g1d234365,…
GO:0005253	0.000516444971768416	0.999895149318416	11	26	anion channel activity	MF	0.0214553023305423	MF anion channel activity	Pdensi_DN10207_c0_g1d266698, Pdensi_DN12191_c1_g2, Pdensi_DN19803_c0_g1d409969, Pdensi_DN19821_c0_g1d288223, Pdensi_DN20129_c0_g1, Pdensi_DN21621_c0_g1d123788, Pdensi_DN26013_c1_g1, Pdensi_DN29864_c0_g2, Pdensi_DN36260_c0_g1d239483, Pdensi_DN72762_c0_g1, Pdensi_GG_151125_c0_g1
GO:0015267	0.000520422941462118	0.999758595048979	34	138	channel activity	MF	0.0214744790777645	MF channel activity	Pdensi_DN10207_c0_g1d266698, Pdensi_DN12191_c1_g2, Pdensi_DN15917_c0_g1d397096, Pdensi_DN18659_c0_g1d479685, Pdensi_DN19036_c0_g1d285517, Pdensi_DN19114_c0_g1d116860, Pdensi_DN19707_c0_g4, Pdensi_DN19803_c0_g1d409969, Pdensi_DN19807_c0_g1, Pdensi_DN19821_c0_g1d288223, Pdensi_DN19896_c0_g1, Pdensi_DN20129_c0_g1, Pdensi_DN21621_c0_g1d123788, Pdensi_DN21746_c0_g1d541054, Pdensi_DN21923_c1_g1, Pdensi…
GO:0022803	0.000520422941462118	0.999758595048979	34	138	passive transmembrane transporter activity	MF	0.0214744790777645	MF passive transmembrane transporter activity	Pdensi_DN10207_c0_g1d266698, Pdensi_DN12191_c1_g2, Pdensi_DN15917_c0_g1d397096, Pdensi_DN18659_c0_g1d479685, Pdensi_DN19036_c0_g1d285517, Pdensi_DN19114_c0_g1d116860, Pdensi_DN19707_c0_g4, Pdensi_DN19803_c0_g1d409969, Pdensi_DN19807_c0_g1, Pdensi_DN19821_c0_g1d288223, Pdensi_DN19896_c0_g1, Pdensi_DN20129_c0_g1, Pdensi_DN21621_c0_g1d123788, Pdensi_DN21746_c0_g1d541054, Pdensi_DN21923_c1_g1, Pdensi…
GO:0006721	0.000533548297233901	0.999762595996298	31	122	terpenoid metabolic process	BP	0.02194194916638	BP terpenoid metabolic process	Pdensi_DN13292_c0_g1d339486, Pdensi_DN15009_c0_g1d213936, Pdensi_DN15316_c1_g2, Pdensi_DN16375_c0_g1d278578, Pdensi_DN17034_c1_g1d472675, Pdensi_DN17592_c0_g2, Pdensi_DN17710_c0_g1, Pdensi_DN18455_c0_g1d404196, Pdensi_DN18761_c1_g1, Pdensi_DN19312_c0_g5, Pdensi_DN21516_c0_g1d65678, Pdensi_DN21980_c0_g1d297550, Pdensi_DN22241_c0_g1d67410, Pdensi_DN22724_c1_g4, Pdensi_DN22779_c0_g1d21081, Pdensi_DN…
GO:0018958	0.00054105484695813	0.99980028583775	22	76	phenol-containing compound metabolic process	BP	0.0221759862441161	BP phenol-containing compound metabolic process	Pdensi_DN14259_c0_g1d393338, Pdensi_DN15715_c0_g1d277050, Pdensi_DN16894_c0_g6, Pdensi_DN18910_c0_g1d285192, Pdensi_DN20766_c0_g1, Pdensi_DN20842_c0_g3, Pdensi_DN21483_c0_g2, Pdensi_DN21593_c1_g4, Pdensi_DN24029_c0_g1d365267, Pdensi_DN24570_c0_g1, Pdensi_DN24570_c0_g1d225817, Pdensi_DN2544_c0_g1d381245, Pdensi_DN25906_c0_g1d429621, Pdensi_DN30915_c0_g1d234365, Pdensi_DN37386_c0_g2, Pdensi_DN37770…
GO:0008374	0.000552870046633674	0.999762013476245	29	109	O-acyltransferase activity	MF	0.0225844640454304	MF O-acyltransferase activity	Pdensi_DN11788_c0_g1d5668, Pdensi_DN14200_c0_g1, Pdensi_DN14424_c0_g1d213386, Pdensi_DN14820_c0_g1, Pdensi_DN16310_c0_g1d184360, Pdensi_DN16631_c0_g1d111504, Pdensi_DN16858_c0_g3, Pdensi_DN17466_c0_g1d529752, Pdensi_DN17809_c1_g9, Pdensi_DN18442_c0_g1d531857, Pdensi_DN18883_c0_g2d480523, Pdensi_DN19493_c0_g1d534341, Pdensi_DN19656_c0_g1d15592, Pdensi_DN20014_c1_g1, Pdensi_DN20834_c0_g1, Pdensi_DN…
GO:0040008	0.000561300679389771	0.999666894672705	66	328	regulation of growth	BP	0.0228524216602222	BP regulation of growth	Pdensi_DN10914_c0_g1d387447, Pdensi_DN10989_c0_g1d335310, Pdensi_DN11265_c0_g1d210500, Pdensi_DN11521_c0_g1d336257, Pdensi_DN11712_c0_g1d336667, Pdensi_DN13237_c0_g1, Pdensi_DN13295_c0_g1d51662, Pdensi_DN14253_c0_g1d52723, Pdensi_DN14761_c0_g1d53296, Pdensi_DN14987_c0_g1d465381, Pdensi_DN15009_c0_g1d213936, Pdensi_DN15579_c0_g1d54375, Pdensi_DN16066_c0_g1d55175, Pdensi_DN16069_c0_g1, Pdensi_DN161…
GO:0004568	0.000586327192898036	0.999875911510587	11	28	chitinase activity	MF	0.0234800010952676	MF chitinase activity	Pdensi_DN15221_c0_g5, Pdensi_DN15493_c0_g1d395951, Pdensi_DN19222_c0_g1d60636, Pdensi_DN20461_c0_g1d188791, Pdensi_DN22250_c0_g2d67184, Pdensi_DN25305_c0_g1d227229, Pdensi_DN25900_c0_g1d429650, Pdensi_DN37381_c0_g1d240517, Pdensi_GG_108346_c0_g1, Pdensi_GG_15723_c0_g1, Pdensi_GG_95185_c0_g1
GO:0006030	0.000586327192898036	0.999875911510587	11	28	chitin metabolic process	BP	0.0234800010952676	BP chitin metabolic process	Pdensi_DN15221_c0_g5, Pdensi_DN15493_c0_g1d395951, Pdensi_DN19222_c0_g1d60636, Pdensi_DN20461_c0_g1d188791, Pdensi_DN22250_c0_g2d67184, Pdensi_DN25305_c0_g1d227229, Pdensi_DN25900_c0_g1d429650, Pdensi_DN37381_c0_g1d240517, Pdensi_GG_108346_c0_g1, Pdensi_GG_15723_c0_g1, Pdensi_GG_95185_c0_g1
GO:0006032	0.000586327192898036	0.999875911510587	11	28	chitin catabolic process	BP	0.0234800010952676	BP chitin catabolic process	Pdensi_DN15221_c0_g5, Pdensi_DN15493_c0_g1d395951, Pdensi_DN19222_c0_g1d60636, Pdensi_DN20461_c0_g1d188791, Pdensi_DN22250_c0_g2d67184, Pdensi_DN25305_c0_g1d227229, Pdensi_DN25900_c0_g1d429650, Pdensi_DN37381_c0_g1d240517, Pdensi_GG_108346_c0_g1, Pdensi_GG_15723_c0_g1, Pdensi_GG_95185_c0_g1
GO:0046348	0.000586327192898036	0.999875911510587	11	28	amino sugar catabolic process	BP	0.0234800010952676	BP amino sugar catabolic process	Pdensi_DN15221_c0_g5, Pdensi_DN15493_c0_g1d395951, Pdensi_DN19222_c0_g1d60636, Pdensi_DN20461_c0_g1d188791, Pdensi_DN22250_c0_g2d67184, Pdensi_DN25305_c0_g1d227229, Pdensi_DN25900_c0_g1d429650, Pdensi_DN37381_c0_g1d240517, Pdensi_GG_108346_c0_g1, Pdensi_GG_15723_c0_g1, Pdensi_GG_95185_c0_g1
GO:1901072	0.000586327192898036	0.999875911510587	11	28	glucosamine-containing compound catabolic process	BP	0.0234800010952676	BP glucosamine-containing compound catabolic process	Pdensi_DN15221_c0_g5, Pdensi_DN15493_c0_g1d395951, Pdensi_DN19222_c0_g1d60636, Pdensi_DN20461_c0_g1d188791, Pdensi_DN22250_c0_g2d67184, Pdensi_DN25305_c0_g1d227229, Pdensi_DN25900_c0_g1d429650, Pdensi_DN37381_c0_g1d240517, Pdensi_GG_108346_c0_g1, Pdensi_GG_15723_c0_g1, Pdensi_GG_95185_c0_g1
GO:0010029	0.000596871285194522	0.999820709955165	16	50	regulation of seed germination	BP	0.0238241368541369	BP regulation of seed germination	Pdensi_DN11848_c0_g1d5764, Pdensi_DN15038_c0_g1d53704, Pdensi_DN16943_c0_g1d56581, Pdensi_DN17351_c0_g3, Pdensi_DN17965_c0_g1, Pdensi_DN19174_c1_g3, Pdensi_DN19450_c4_g2, Pdensi_DN19517_c0_g1d61117, Pdensi_DN20096_c0_g1d62246, Pdensi_DN21920_c1_g1, Pdensi_DN25819_c0_g4, Pdensi_DN26750_c2_g1, Pdensi_DN26864_c0_g1d500265, Pdensi_DN26944_c0_g1d367833, Pdensi_DN34159_c0_g1d146602, Pdensi_GG_129064_c1…
GO:0044282	0.000600142253877482	0.99966243902425	55	259	small molecule catabolic process	BP	0.0238766693448194	BP small molecule catabolic process	Pdensi_DN11779_c0_g1d336679, Pdensi_DN12856_c0_g1d460187, Pdensi_DN13590_c1_g1, Pdensi_DN14259_c0_g1d393338, Pdensi_DN15715_c0_g1d277050, Pdensi_DN17351_c0_g3, Pdensi_DN18330_c0_g1d353900, Pdensi_DN18337_c0_g1d353676, Pdensi_DN18588_c0_g1d404615, Pdensi_DN18896_c0_g1d14222, Pdensi_DN19305_c0_g2, Pdensi_DN19345_c1_g2, Pdensi_DN19541_c0_g1d117779, Pdensi_DN19658_c0_g1d485534, Pdensi_DN19658_c0_g2, …
GO:0044248	0.000605034125219133	0.999539715565022	220	1295	cellular catabolic process	BP	0.0239931389786574	BP cellular catabolic process	Pdensi_DN10456_c0_g2, Pdensi_DN10616_c0_g1d455771, Pdensi_DN10695_c0_g1d49277, Pdensi_DN11779_c0_g1d336679, Pdensi_DN12030_c0_g1d389111, Pdensi_DN12216_c0_g1, Pdensi_DN12684_c0_g1d51036, Pdensi_DN12856_c0_g1d460187, Pdensi_DN13082_c0_g1d390874, Pdensi_DN13433_c0_g1, Pdensi_DN14142_c0_g1, Pdensi_DN14259_c0_g1d393338, Pdensi_DN14453_c0_g1d342034, Pdensi_DN14735_c0_g1, Pdensi_DN14864_c0_g1d108554, P…
GO:0019432	0.000609212244253507	0.999859508488871	12	31	triglyceride biosynthetic process	BP	0.0240806419136321	BP triglyceride biosynthetic process	Pdensi_DN16858_c0_g3, Pdensi_DN17466_c0_g1d529752, Pdensi_DN17809_c1_g9, Pdensi_DN18442_c0_g1d531857, Pdensi_DN19656_c0_g1d15592, Pdensi_DN20014_c1_g1, Pdensi_DN21394_c3_g1, Pdensi_DN24954_c0_g1d305220, Pdensi_DN25650_c1_g1, Pdensi_DN29776_c0_g1, Pdensi_GG_148325_c0_g1, Pdensi_GG_155961_c0_g1
GO:0006631	0.00062023273184507	0.999633927052331	64	312	fatty acid metabolic process	BP	0.0244371696346958	BP fatty acid metabolic process	Pdensi_DN10846_c0_g1d335071, Pdensi_DN12647_c0_g2, Pdensi_DN12981_c0_g2, Pdensi_DN14653_c0_g1d108253, Pdensi_DN15119_c0_g1d395319, Pdensi_DN15825_c0_g1d397026, Pdensi_DN16396_c0_g1d398206, Pdensi_DN16628_c0_g1d215450, Pdensi_DN17191_c1_g1, Pdensi_DN17498_c0_g1, Pdensi_DN17954_c0_g1d216668, Pdensi_DN18176_c1_g1, Pdensi_DN18233_c1_g4, Pdensi_DN18337_c0_g1d353676, Pdensi_DN18447_c0_g1d186930, Pdensi…
GO:0015698	0.000633958202502526	0.999738437536453	26	98	inorganic anion transport	BP	0.0248976382166105	BP inorganic anion transport	Pdensi_DN11544_c0_g2d5552, Pdensi_DN12300_c0_g1d105477, Pdensi_DN13373_c0_g1, Pdensi_DN13616_c0_g1, Pdensi_DN14428_c0_g1d179777, Pdensi_DN19076_c0_g1d60102, Pdensi_DN19803_c0_g1d409969, Pdensi_DN19821_c0_g1d288223, Pdensi_DN21253_c0_g1d294442, Pdensi_DN21524_c0_g2d221423, Pdensi_DN21591_c0_g1d540405, Pdensi_DN21621_c0_g1d123788, Pdensi_DN21684_c0_g1d123798, Pdensi_DN21746_c0_g1d541054, Pdensi_DN2…
GO:0006796	0.000636166826430353	0.999503029761322	267	1589	phosphate-containing compound metabolic process	BP	0.0249043000577575	BP phosphate-containing compound metabolic process	Pdensi_DN10155_c0_g1d172859, Pdensi_DN10638_c0_g1, Pdensi_DN10846_c0_g1d335071, Pdensi_DN10940_c0_g1d5120, Pdensi_DN11137_c0_g1d268121, Pdensi_DN11899_c0_g1d175265, Pdensi_DN12120_c0_g1, Pdensi_DN12572_c0_g1d211752, Pdensi_DN12725_c0_g3, Pdensi_DN13003_c0_g1d212187, Pdensi_DN13043_c0_g1d271225, Pdensi_DN13044_c0_g1d460723, Pdensi_DN13092_c0_g1d177216, Pdensi_DN13292_c0_g1d339486, Pdensi_DN13295_c…
GO:0009739	0.000643650881496144	0.999765043890535	21	73	response to gibberellin	BP	0.0251167791264981	BP response to gibberellin	Pdensi_DN13806_c0_g1, Pdensi_DN14761_c0_g1d53296, Pdensi_DN14987_c0_g1d465381, Pdensi_DN18561_c3_g1, Pdensi_DN19404_c0_g1, Pdensi_DN19601_c0_g1d534643, Pdensi_DN19752_c0_g1d409295, Pdensi_DN20311_c1_g1d16738, Pdensi_DN20680_c0_g1d291823, Pdensi_DN21801_c0_g2, Pdensi_DN22125_c1_g1d125322, Pdensi_DN23394_c1_g2, Pdensi_DN24346_c0_g2d71940, Pdensi_DN25060_c1_g2, Pdensi_DN34735_c0_g1d437468, Pdensi_DN…
GO:0047893	0.000659661385161834	0.999944919171891	6	10	flavonol 3-O-glucosyltransferase activity	MF	0.0256595673833333	MF flavonol 3-O-glucosyltransferase activity	Pdensi_DN16116_c1_g2, Pdensi_DN19973_c1_g1d219319, Pdensi_DN20656_c0_g1d220197, Pdensi_DN26113_c0_g2, Pdensi_DN27414_c0_g1d24736, Pdensi_DN35431_c0_g1d238732
GO:0008083	0.000704059417088256	0.999915352147085	7	14	growth factor activity	MF	0.0272996245089395	MF growth factor activity	Pdensi_DN17128_c0_g1d56912, Pdensi_DN17492_c0_g1d474248, Pdensi_DN20961_c0_g5, Pdensi_DN218_c0_g1, Pdensi_DN22169_c0_g1d125273, Pdensi_DN6400_c0_g1d329090, Pdensi_GG_71144_c0_g1
GO:0006638	0.000711379448245465	0.999772183017374	17	55	neutral lipid metabolic process	BP	0.0273715951142719	BP neutral lipid metabolic process	Pdensi_DN15038_c0_g1d53704, Pdensi_DN16858_c0_g3, Pdensi_DN16888_c0_g1d56335, Pdensi_DN17466_c0_g1d529752, Pdensi_DN17498_c0_g1, Pdensi_DN17809_c1_g9, Pdensi_DN18442_c0_g1d531857, Pdensi_DN19174_c1_g3, Pdensi_DN19656_c0_g1d15592, Pdensi_DN20014_c1_g1, Pdensi_DN20096_c0_g1d62246, Pdensi_DN21394_c3_g1, Pdensi_DN24954_c0_g1d305220, Pdensi_DN25650_c1_g1, Pdensi_DN29776_c0_g1, Pdensi_GG_148325_c0_g1, …
GO:0006639	0.000711379448245465	0.999772183017374	17	55	acylglycerol metabolic process	BP	0.0273715951142719	BP acylglycerol metabolic process	Pdensi_DN15038_c0_g1d53704, Pdensi_DN16858_c0_g3, Pdensi_DN16888_c0_g1d56335, Pdensi_DN17466_c0_g1d529752, Pdensi_DN17498_c0_g1, Pdensi_DN17809_c1_g9, Pdensi_DN18442_c0_g1d531857, Pdensi_DN19174_c1_g3, Pdensi_DN19656_c0_g1d15592, Pdensi_DN20014_c1_g1, Pdensi_DN20096_c0_g1d62246, Pdensi_DN21394_c3_g1, Pdensi_DN24954_c0_g1d305220, Pdensi_DN25650_c1_g1, Pdensi_DN29776_c0_g1, Pdensi_GG_148325_c0_g1, …
GO:0046351	0.000712638549724781	0.99987888957206	9	20	disaccharide biosynthetic process	BP	0.0273715951142719	BP disaccharide biosynthetic process	Pdensi_DN10695_c0_g1d49277, Pdensi_DN12334_c0_g1d176014, Pdensi_DN17761_c0_g1d216447, Pdensi_DN20300_c0_g1d62840, Pdensi_DN24896_c0_g1, Pdensi_DN26372_c0_g2d228924, Pdensi_DN28526_c0_g1d81021, Pdensi_DN7189_c0_g1d450939, Pdensi_GG_152382_c0_g1
GO:0048658	0.000722227888321621	0.999938574808742	6	10	anther wall tapetum development	BP	0.0276529511848284	BP anther wall tapetum development	Pdensi_DN13861_c0_g1, Pdensi_DN19290_c1_g3, Pdensi_DN19600_c0_g1d485629, Pdensi_DN20401_c0_g1d63113, Pdensi_DN39985_c0_g2, Pdensi_GG_93610_c0_g1
GO:0016160	0.000757781545653295	0.999870028103416	9	20	amylase activity	MF	0.0289235743706542	MF amylase activity	Pdensi_DN10695_c0_g1d49277, Pdensi_DN14305_c0_g1d213257, Pdensi_DN15916_c0_g1d277422, Pdensi_DN19220_c0_g1d357855, Pdensi_DN20300_c0_g1d62840, Pdensi_DN24330_c0_g15, Pdensi_DN32104_c0_g1d235565, Pdensi_DN39748_c1_g3, Pdensi_GG_152382_c0_g1
GO:1990137	0.000760324610780982	0.999961400359667	5	7	plant seed peroxidase activity	MF	0.0289302330095916	MF plant seed peroxidase activity	Pdensi_DN20307_c0_g3, Pdensi_DN23377_c0_g3d548222, Pdensi_DN26366_c1_g5, Pdensi_DN38467_c1_g1, Pdensi_DN8362_c0_g1d517694
GO:0030001	0.000765847511774851	0.999561575618517	56	267	metal ion transport	BP	0.0290498804621678	BP metal ion transport	Pdensi_DN10554_c0_g1, Pdensi_DN10579_c0_g1, Pdensi_DN11351_c0_g1, Pdensi_DN11991_c0_g2, Pdensi_DN12094_c0_g1d269573, Pdensi_DN12171_c0_g1d337482, Pdensi_DN12428_c0_g1, Pdensi_DN12608_c0_g1d459878, Pdensi_DN13866_c1_g1d523197, Pdensi_DN14157_c0_g2, Pdensi_DN15072_c0_g1, Pdensi_DN15364_c0_g1d181907, Pdensi_DN15364_c0_g2, Pdensi_DN15521_c0_g1, Pdensi_DN15767_c0_g1d214630, Pdensi_DN16107_c0_g2, Pdens…
GO:0009743	0.000815345102951057	0.999650298841713	27	104	response to carbohydrate	BP	0.0308316566174743	BP response to carbohydrate	Pdensi_DN10914_c0_g1d387447, Pdensi_DN11560_c0_g3, Pdensi_DN12562_c0_g2, Pdensi_DN14761_c0_g1d53296, Pdensi_DN14987_c0_g1d465381, Pdensi_DN16069_c0_g1, Pdensi_DN16276_c0_g3d278254, Pdensi_DN17084_c0_g1d215790, Pdensi_DN20557_c11_g1, Pdensi_DN20647_c1_g1d291571, Pdensi_DN21394_c3_g1, Pdensi_DN21565_c1_g5, Pdensi_DN21711_c0_g1d221681, Pdensi_DN22166_c0_g1d125199, Pdensi_DN22410_c0_g1, Pdensi_DN2408…
GO:0006790	0.000821699321289702	0.999523260012513	58	276	sulfur compound metabolic process	BP	0.0309760355254087	BP sulfur compound metabolic process	Pdensi_DN11323_c0_g1d174533, Pdensi_DN12226_c0_g1d211408, Pdensi_DN13292_c0_g1d339486, Pdensi_DN13433_c0_g1, Pdensi_DN14686_c0_g2d213578, Pdensi_DN14820_c0_g1, Pdensi_DN15521_c0_g1, Pdensi_DN16067_c0_g2d397404, Pdensi_DN16084_c0_g1d214889, Pdensi_DN16202_c0_g1d469842, Pdensi_DN16319_c0_g1d111066, Pdensi_DN16473_c2_g2, Pdensi_DN16631_c0_g1d111504, Pdensi_DN17710_c0_g1, Pdensi_DN18091_c0_g1, Pdensi…
GO:0006026	0.000845339465111063	0.99981043372009	11	29	aminoglycan catabolic process	BP	0.0317691576211277	BP aminoglycan catabolic process	Pdensi_DN15221_c0_g5, Pdensi_DN15493_c0_g1d395951, Pdensi_DN19222_c0_g1d60636, Pdensi_DN20461_c0_g1d188791, Pdensi_DN22250_c0_g2d67184, Pdensi_DN25305_c0_g1d227229, Pdensi_DN25900_c0_g1d429650, Pdensi_DN37381_c0_g1d240517, Pdensi_GG_108346_c0_g1, Pdensi_GG_15723_c0_g1, Pdensi_GG_95185_c0_g1
GO:0016829	0.000885061792596839	0.999436832607133	80	415	lyase activity	MF	0.033159953174165	MF lyase activity	Pdensi_DN10352_c0_g1, Pdensi_DN10692_c0_g1, Pdensi_DN11779_c0_g1d336679, Pdensi_DN12060_c0_g1d5997, Pdensi_DN13020_c0_g1d177218, Pdensi_DN13861_c0_g1, Pdensi_DN15316_c1_g2, Pdensi_DN15521_c0_g1, Pdensi_DN15737_c0_g1d9790, Pdensi_DN15825_c0_g1d397026, Pdensi_DN16375_c0_g1d278578, Pdensi_DN16424_c2_g3, Pdensi_DN16465_c0_g1d184695, Pdensi_DN16580_c0_g1d55897, Pdensi_DN16628_c0_g1d215450, Pdensi_DN16…
GO:0045338	0.000897319587834177	0.999892583225938	7	13	farnesyl diphosphate metabolic process	BP	0.0335163958587359	BP farnesyl diphosphate metabolic process	Pdensi_DN16375_c0_g1d278578, Pdensi_DN18761_c1_g1, Pdensi_DN19312_c0_g5, Pdensi_DN21980_c0_g1d297550, Pdensi_DN23220_c0_g1d128802, Pdensi_DN36342_c0_g1d148659, Pdensi_DN50364_c0_g1d160524
GO:0006880	0.000907024685414482	0.999951984051277	5	7	intracellular sequestering of iron ion	BP	0.0336729468317705	BP intracellular sequestering of iron ion	Pdensi_DN14541_c0_g1d8394, Pdensi_DN15072_c0_g1, Pdensi_DN22262_c0_g1d496121, Pdensi_DN23589_c3_g1, Pdensi_GG_141908_c0_g1
GO:0097577	0.000907024685414482	0.999951984051277	5	7	sequestering of iron ion	BP	0.0336729468317705	BP sequestering of iron ion	Pdensi_DN14541_c0_g1d8394, Pdensi_DN15072_c0_g1, Pdensi_DN22262_c0_g1d496121, Pdensi_DN23589_c3_g1, Pdensi_GG_141908_c0_g1
GO:0009609	0.000915899633659631	0.999951401654514	5	7	response to symbiotic bacterium	BP	0.033712100971882	BP response to symbiotic bacterium	Pdensi_DN14091_c0_g1d213054, Pdensi_DN19612_c1_g1d15578, Pdensi_DN36051_c1_g1, Pdensi_DN50397_c0_g1d252384, Pdensi_GG_44037_c0_g1
GO:0036377	0.000915899633659631	0.999951401654514	5	7	arbuscular mycorrhizal association	BP	0.033712100971882	BP arbuscular mycorrhizal association	Pdensi_DN14091_c0_g1d213054, Pdensi_DN19612_c1_g1d15578, Pdensi_DN36051_c1_g1, Pdensi_DN50397_c0_g1d252384, Pdensi_GG_44037_c0_g1
GO:0004857	0.000916359712024303	0.999594989394522	28	113	enzyme inhibitor activity	MF	0.033712100971882	MF enzyme inhibitor activity	Pdensi_DN10352_c0_g1, Pdensi_DN12774_c0_g1d211866, Pdensi_DN15873_c0_g3, Pdensi_DN16245_c0_g1d278220, Pdensi_DN16732_c0_g1d56187, Pdensi_DN18661_c2_g3, Pdensi_DN19424_c0_g1d61094, Pdensi_DN20277_c0_g3d489911, Pdensi_DN20317_c1_g1, Pdensi_DN20502_c0_g1d362123, Pdensi_DN20746_c1_g1d63683, Pdensi_DN20746_c1_g1d63684, Pdensi_DN20868_c0_g1d362410, Pdensi_DN20919_c0_g1d362500, Pdensi_DN21365_c1_g2, Pde…
GO:0102406	0.000966707402245928	0.99991272625491	6	10	omega-hydroxypalmitate O-sinapoyl transferase activity	MF	0.0354575501832786	MF omega-hydroxypalmitate O-sinapoyl transferase activity	Pdensi_DN17377_c0_g1, Pdensi_DN22590_c0_g2, Pdensi_DN23914_c0_g1d497570, Pdensi_DN38678_c0_g1d510642, Pdensi_DN39267_c0_g1d242162, Pdensi_GG_66178_c0_g1
GO:0033836	0.000988824691070158	0.999973355014606	4	5	flavonol 7-O-beta-glucosyltransferase activity	MF	0.0361601939423081	MF flavonol 7-O-beta-glucosyltransferase activity	Pdensi_DN16116_c1_g2, Pdensi_DN19973_c1_g1d219319, Pdensi_DN20656_c0_g1d220197, Pdensi_DN26113_c0_g2
GO:0019310	0.00101345029141669	0.999972499484206	4	5	inositol catabolic process	BP	0.0367560950977437	BP inositol catabolic process	Pdensi_DN24578_c0_g1d72418, Pdensi_DN26281_c0_g1d429898, Pdensi_DN27065_c0_g1, Pdensi_DN27065_c0_g1d307157
GO:0050113	0.00101345029141669	0.999972499484206	4	5	inositol oxygenase activity	MF	0.0367560950977437	MF inositol oxygenase activity	Pdensi_DN24578_c0_g1d72418, Pdensi_DN26281_c0_g1d429898, Pdensi_DN27065_c0_g1, Pdensi_DN27065_c0_g1d307157
GO:1902680	0.00101768784494751	0.999351205907814	79	406	positive regulation of RNA biosynthetic process	BP	0.0367560950977437	BP positive regulation of RNA biosynthetic process	Pdensi_DN11137_c0_g1, Pdensi_DN11265_c0_g1d210500, Pdensi_DN11521_c0_g1d336257, Pdensi_DN12094_c0_g1d458612, Pdensi_DN12562_c0_g2, Pdensi_DN13295_c0_g1d51662, Pdensi_DN13570_c0_g1d340125, Pdensi_DN13612_c0_g1d392139, Pdensi_DN13878_c0_g1, Pdensi_DN14132_c0_g1, Pdensi_DN14344_c0_g1d463866, Pdensi_DN14344_c0_g3, Pdensi_DN14863_c0_g1d342967, Pdensi_DN15055_c0_g1d181160, Pdensi_DN15400_c0_g2, Pdensi_…
GO:1903508	0.00101768784494751	0.999351205907814	79	406	positive regulation of nucleic acid-templated transcription	BP	0.0367560950977437	BP positive regulation of nucleic acid-templated transcription	Pdensi_DN11137_c0_g1, Pdensi_DN11265_c0_g1d210500, Pdensi_DN11521_c0_g1d336257, Pdensi_DN12094_c0_g1d458612, Pdensi_DN12562_c0_g2, Pdensi_DN13295_c0_g1d51662, Pdensi_DN13570_c0_g1d340125, Pdensi_DN13612_c0_g1d392139, Pdensi_DN13878_c0_g1, Pdensi_DN14132_c0_g1, Pdensi_DN14344_c0_g1d463866, Pdensi_DN14344_c0_g3, Pdensi_DN14863_c0_g1d342967, Pdensi_DN15055_c0_g1d181160, Pdensi_DN15400_c0_g2, Pdensi_…
GO:0030246	0.00102016671345465	0.999392209183885	61	304	carbohydrate binding	MF	0.0367560950977437	MF carbohydrate binding	Pdensi_DN11064_c0_g1d210295, Pdensi_DN11832_c0_g1d50232, Pdensi_DN13590_c1_g1, Pdensi_DN15221_c0_g5, Pdensi_DN15407_c0_g1d182088, Pdensi_DN16912_c0_g1d215698, Pdensi_DN17071_c0_g1d528962, Pdensi_DN17197_c0_g1d56823, Pdensi_DN17434_c0_g1, Pdensi_DN17788_c0_g1d113777, Pdensi_DN18224_c1_g1d353651, Pdensi_DN18233_c1_g4, Pdensi_DN18847_c0_g1d480798, Pdensi_DN19305_c0_g2, Pdensi_DN19489_c0_g1d60937, Pd…
GO:0006570	0.00103144299331158	0.999873340729692	7	13	tyrosine metabolic process	BP	0.0370530727067871	BP tyrosine metabolic process	Pdensi_DN14259_c0_g1d393338, Pdensi_DN19245_c0_g2, Pdensi_DN19541_c0_g1d117779, Pdensi_DN21910_c0_g1d222028, Pdensi_DN25906_c0_g1d429621, Pdensi_DN30915_c0_g1d234365, Pdensi_GG_18970_c0_g1
GO:0010252	0.0010369335256468	0.999763691799022	11	28	auxin homeostasis	BP	0.0371410735549853	BP auxin homeostasis	Pdensi_DN14761_c0_g1d53296, Pdensi_DN14987_c0_g1d465381, Pdensi_DN18861_c0_g4, Pdensi_DN19541_c0_g1d117779, Pdensi_DN20943_c0_g3, Pdensi_DN21918_c0_g1d541792, Pdensi_DN24950_c0_g4, Pdensi_DN26798_c0_g1d140295, Pdensi_DN39953_c3_g1, Pdensi_DN8220_c0_g1d517661, Pdensi_GG_107258_c0_g1
GO:0004337	0.0010775188074926	0.999900518826089	6	10	geranyltranstransferase activity	MF	0.0383870875249169	MF geranyltranstransferase activity	Pdensi_DN18761_c1_g1, Pdensi_DN19312_c0_g5, Pdensi_DN21980_c0_g1d297550, Pdensi_DN23220_c0_g1d128802, Pdensi_DN36342_c0_g1d148659, Pdensi_DN50364_c0_g1d160524
GO:0045337	0.0010780064697107	0.999900464485915	6	10	farnesyl diphosphate biosynthetic process	BP	0.0383870875249169	BP farnesyl diphosphate biosynthetic process	Pdensi_DN18761_c1_g1, Pdensi_DN19312_c0_g5, Pdensi_DN21980_c0_g1d297550, Pdensi_DN23220_c0_g1d128802, Pdensi_DN36342_c0_g1d148659, Pdensi_DN50364_c0_g1d160524
GO:0045490	0.00111061450513224	0.999610591640327	18	63	pectin catabolic process	BP	0.0394332719932708	BP pectin catabolic process	Pdensi_DN12559_c0_g1, Pdensi_DN16114_c0_g1d397583, Pdensi_DN18947_c0_g1d217923, Pdensi_DN20919_c0_g1d362500, Pdensi_DN21652_c0_g1d495574, Pdensi_DN23170_c0_g1d191209, Pdensi_DN24001_c1_g1, Pdensi_DN24228_c0_g2, Pdensi_DN24669_c0_g1d365890, Pdensi_DN26347_c0_g1d367335, Pdensi_DN29871_c0_g1d370444, Pdensi_DN36948_c0_g1d439380, Pdensi_DN38374_c2_g1, Pdensi_DN39270_c1_g2, Pdensi_DN39996_c1_g5, Pdensi…
GO:0051119	0.00112569500392874	0.999591692448766	19	67	sugar transmembrane transporter activity	MF	0.0398528660231469	MF sugar transmembrane transporter activity	Pdensi_DN13918_c0_g1, Pdensi_DN17839_c0_g1, Pdensi_DN18651_c0_g1d532296, Pdensi_DN19648_c0_g2, Pdensi_DN20254_c0_g1d188649, Pdensi_DN20776_c0_g1, Pdensi_DN21862_c0_g1d221873, Pdensi_DN24001_c0_g2d225091, Pdensi_DN24084_c1_g6, Pdensi_DN24699_c0_g1, Pdensi_DN25819_c0_g4, Pdensi_DN28937_c0_g2, Pdensi_DN30044_c0_g1, Pdensi_DN39018_c1_g1, Pdensi_DN4567_c0_g1d382519, Pdensi_DN5412_c0_g1, Pdensi_DN9535_…
GO:0050789	0.00122646907261817	0.998936643264411	736	4809	regulation of biological process	BP	0.0432950672050819	BP regulation of biological process	Pdensi_DN10290_c0_g1d4636, Pdensi_DN10352_c0_g1, Pdensi_DN10475_c0_g1, Pdensi_DN10615_c0_g1d173442, Pdensi_DN10638_c0_g1, Pdensi_DN10914_c0_g1d387447, Pdensi_DN10940_c0_g1d5120, Pdensi_DN10942_c0_g1, Pdensi_DN10989_c0_g1d335310, Pdensi_DN11057_c0_g1d49575, Pdensi_DN11137_c0_g1, Pdensi_DN11265_c0_g1d210500, Pdensi_DN11276_c0_g1d210448, Pdensi_DN11282_c0_g1d174432, Pdensi_DN11359_c0_g1d210550, Pden…
GO:0007623	0.00123201940749324	0.999485684337646	24	91	circadian rhythm	BP	0.0433656629484798	BP circadian rhythm	Pdensi_DN13044_c0_g1d460723, Pdensi_DN14334_c0_g1d179490, Pdensi_DN16541_c2_g1, Pdensi_DN17084_c0_g1d215790, Pdensi_DN19112_c1_g1d285936, Pdensi_DN20189_c0_g1d119417, Pdensi_DN20557_c11_g1, Pdensi_DN21071_c1_g2d415963, Pdensi_DN21146_c1_g1, Pdensi_DN21322_c0_g1d294658, Pdensi_DN21322_c3_g1, Pdensi_DN24084_c1_g6, Pdensi_DN24966_c0_g1d498540, Pdensi_DN30915_c0_g1d234365, Pdensi_DN34735_c0_g1d437468…
GO:0008843	0.00127188509016513	0.999963169552853	4	5	endochitinase activity	MF	0.0446402427910257	MF endochitinase activity	Pdensi_DN15493_c0_g1d395951, Pdensi_DN19222_c0_g1d60636, Pdensi_DN25900_c0_g1d429650, Pdensi_GG_95185_c0_g1
GO:0016701	0.00133851378996899	0.999540114613331	17	58	oxidoreductase activity, acting on single donors with incorporation of molecular oxygen	MF	0.0468441473658487	MF oxidoreductase activity, acting on single donors with incorporation of molecular oxygen	Pdensi_DN10616_c0_g1d455771, Pdensi_DN12952_c0_g1, Pdensi_DN14259_c0_g1d393338, Pdensi_DN14714_c0_g1d213655, Pdensi_DN15119_c0_g1d395319, Pdensi_DN21545_c0_g1d418947, Pdensi_DN21910_c0_g1d222028, Pdensi_DN22570_c0_g1d425832, Pdensi_DN24578_c0_g1d72418, Pdensi_DN25448_c0_g1, Pdensi_DN26281_c0_g1d429898, Pdensi_DN27065_c0_g1, Pdensi_DN27065_c0_g1d307157, Pdensi_DN41560_c0_g1d92860, Pdensi_DN45263_c…
GO:0042754	0.00137840081726559	0.99995915065104	4	5	negative regulation of circadian rhythm	BP	0.0481022502345199	BP negative regulation of circadian rhythm	Pdensi_DN21071_c1_g2d415963, Pdensi_DN21146_c1_g1, Pdensi_DN21322_c3_g1, Pdensi_GG_116652_c0_g1
GO:0009651	0.00140202964539642	0.999074498126004	87	455	response to salt stress	BP	0.048787436150632	BP response to salt stress	Pdensi_DN10914_c0_g1d387447, Pdensi_DN11560_c0_g3, Pdensi_DN13087_c0_g1d212168, Pdensi_DN13861_c0_g1, Pdensi_DN14428_c0_g1d179777, Pdensi_DN14735_c0_g1, Pdensi_DN14761_c0_g1d53296, Pdensi_DN14987_c0_g1d465381, Pdensi_DN15198_c2_g2, Pdensi_DN15493_c0_g1d395951, Pdensi_DN15915_c1_g1, Pdensi_DN16067_c0_g2d397404, Pdensi_DN16069_c0_g1, Pdensi_DN16202_c0_g1d469842, Pdensi_DN16276_c0_g3d278254, Pdensi_…
GO:0006720	0.00140681649955571	0.99927110483386	38	168	isoprenoid metabolic process	BP	0.0488149338794701	BP isoprenoid metabolic process	Pdensi_DN13292_c0_g1d339486, Pdensi_DN15009_c0_g1d213936, Pdensi_DN15316_c1_g2, Pdensi_DN15896_c0_g1d345756, Pdensi_DN16375_c0_g1d278578, Pdensi_DN17034_c1_g1d472675, Pdensi_DN17592_c0_g2, Pdensi_DN17710_c0_g1, Pdensi_DN18455_c0_g1d404196, Pdensi_DN18761_c1_g1, Pdensi_DN19312_c0_g5, Pdensi_DN21516_c0_g1d65678, Pdensi_DN21980_c0_g1d297550, Pdensi_DN22241_c0_g1d67410, Pdensi_DN22724_c1_g4, Pdensi_D…
GO:0006855	0.00145429988094673	0.999539422054592	15	48	drug transmembrane transport	BP	0.0503195998466951	BP drug transmembrane transport	Pdensi_DN11991_c0_g2, Pdensi_DN14755_c0_g3, Pdensi_DN15586_c0_g3d276568, Pdensi_DN16322_c0_g2d347333, Pdensi_DN19673_c0_g3, Pdensi_DN19690_c0_g1d408815, Pdensi_DN21483_c0_g2, Pdensi_DN21519_c2_g4, Pdensi_DN22756_c0_g3, Pdensi_DN24065_c1_g3, Pdensi_DN26777_c0_g1d500214, Pdensi_DN26848_c0_g1, Pdensi_DN40533_c0_g1d319005, Pdensi_GG_11047_c0_g1, Pdensi_GG_123897_c0_g1
GO:0048646	0.00148570041852499	0.999185843104314	44	203	anatomical structure formation involved in morphogenesis	BP	0.0512608613329496	BP anatomical structure formation involved in morphogenesis	Pdensi_DN12005_c0_g1d337285, Pdensi_DN13295_c0_g1d51662, Pdensi_DN13861_c0_g1, Pdensi_DN15274_c0_g1d344023, Pdensi_DN15526_c0_g1, Pdensi_DN16084_c0_g1d214889, Pdensi_DN16340_c0_g2, Pdensi_DN16881_c0_g1, Pdensi_DN18455_c0_g1d404196, Pdensi_DN19172_c0_g1d406742, Pdensi_DN19519_c0_g5, Pdensi_DN19752_c0_g1d409295, Pdensi_DN20133_c0_g2, Pdensi_DN20303_c1_g6, Pdensi_DN20680_c0_g1d291823, Pdensi_DN20814…
GO:0015144	0.00151134997730378	0.999416986170221	20	74	carbohydrate transmembrane transporter activity	MF	0.0519989538670093	MF carbohydrate transmembrane transporter activity	Pdensi_DN13918_c0_g1, Pdensi_DN17839_c0_g1, Pdensi_DN18651_c0_g1d532296, Pdensi_DN19648_c0_g2, Pdensi_DN20254_c0_g1d188649, Pdensi_DN20776_c0_g1, Pdensi_DN21746_c0_g1d541054, Pdensi_DN21862_c0_g1d221873, Pdensi_DN24001_c0_g2d225091, Pdensi_DN24084_c1_g6, Pdensi_DN24699_c0_g1, Pdensi_DN25819_c0_g4, Pdensi_DN28937_c0_g2, Pdensi_DN30044_c0_g1, Pdensi_DN39018_c1_g1, Pdensi_DN4567_c0_g1d382519, Pdensi…
GO:0046460	0.00152652694761566	0.999595773479401	12	34	neutral lipid biosynthetic process	BP	0.0522268911433549	BP neutral lipid biosynthetic process	Pdensi_DN16858_c0_g3, Pdensi_DN17466_c0_g1d529752, Pdensi_DN17809_c1_g9, Pdensi_DN18442_c0_g1d531857, Pdensi_DN19656_c0_g1d15592, Pdensi_DN20014_c1_g1, Pdensi_DN21394_c3_g1, Pdensi_DN24954_c0_g1d305220, Pdensi_DN25650_c1_g1, Pdensi_DN29776_c0_g1, Pdensi_GG_148325_c0_g1, Pdensi_GG_155961_c0_g1
GO:0046463	0.00152652694761566	0.999595773479401	12	34	acylglycerol biosynthetic process	BP	0.0522268911433549	BP acylglycerol biosynthetic process	Pdensi_DN16858_c0_g3, Pdensi_DN17466_c0_g1d529752, Pdensi_DN17809_c1_g9, Pdensi_DN18442_c0_g1d531857, Pdensi_DN19656_c0_g1d15592, Pdensi_DN20014_c1_g1, Pdensi_DN21394_c3_g1, Pdensi_DN24954_c0_g1d305220, Pdensi_DN25650_c1_g1, Pdensi_DN29776_c0_g1, Pdensi_GG_148325_c0_g1, Pdensi_GG_155961_c0_g1
GO:0004805	0.00156915739298755	0.999951722870758	4	5	trehalose-phosphatase activity	MF	0.0535354424523742	MF trehalose-phosphatase activity	Pdensi_DN12334_c0_g1d176014, Pdensi_DN17761_c0_g1d216447, Pdensi_DN28526_c0_g1d81021, Pdensi_DN7189_c0_g1d450939
GO:0090698	0.00160803288694667	0.999358741490575	21	79	post-embryonic plant morphogenesis	BP	0.0547089517581243	BP post-embryonic plant morphogenesis	Pdensi_DN12562_c0_g2, Pdensi_DN13087_c0_g1d212168, Pdensi_DN13684_c0_g1, Pdensi_DN14761_c0_g1d53296, Pdensi_DN14987_c0_g1d465381, Pdensi_DN15426_c1_g7, Pdensi_DN19072_c0_g1d356753, Pdensi_DN19072_c0_g3, Pdensi_DN19404_c0_g1, Pdensi_DN19663_c0_g2d359591, Pdensi_DN22243_c1_g3, Pdensi_DN22410_c0_g1, Pdensi_DN22556_c0_g2d544080, Pdensi_DN22739_c0_g1d302230, Pdensi_DN24850_c0_g1d192691, Pdensi_DN26668…
GO:0010030	0.00166037463365908	0.999757639700392	7	15	positive regulation of seed germination	BP	0.0563328215986443	BP positive regulation of seed germination	Pdensi_DN11848_c0_g1d5764, Pdensi_DN16943_c0_g1d56581, Pdensi_DN17351_c0_g3, Pdensi_DN19517_c0_g1d61117, Pdensi_DN25819_c0_g4, Pdensi_DN26864_c0_g1d500265, Pdensi_GG_129064_c1_g1
GO:0016114	0.00168871754225024	0.999246435775589	26	103	terpenoid biosynthetic process	BP	0.0571357231607879	BP terpenoid biosynthetic process	Pdensi_DN13292_c0_g1d339486, Pdensi_DN15009_c0_g1d213936, Pdensi_DN17592_c0_g2, Pdensi_DN17710_c0_g1, Pdensi_DN18455_c0_g1d404196, Pdensi_DN18761_c1_g1, Pdensi_DN19312_c0_g5, Pdensi_DN21516_c0_g1d65678, Pdensi_DN21980_c0_g1d297550, Pdensi_DN22241_c0_g1d67410, Pdensi_DN22724_c1_g4, Pdensi_DN22779_c0_g1d21081, Pdensi_DN23220_c0_g1d128802, Pdensi_DN237_c0_g1d202516, Pdensi_DN25735_c0_g6, Pdensi_DN30…
GO:0031418	0.00176117770421881	0.999556918087196	11	31	L-ascorbic acid binding	MF	0.0594227195561562	MF L-ascorbic acid binding	Pdensi_DN11832_c0_g1d50232, Pdensi_DN15407_c0_g1d182088, Pdensi_DN17197_c0_g1d56823, Pdensi_DN17434_c0_g1, Pdensi_DN17788_c0_g1d113777, Pdensi_DN18224_c1_g1d353651, Pdensi_DN18233_c1_g4, Pdensi_DN21992_c0_g1d124522, Pdensi_DN27282_c0_g1d430792, Pdensi_DN38301_c1_g2, Pdensi_GG_41910_c0_g1
GO:0004144	0.00177002746974255	0.999597536868769	10	26	diacylglycerol O-acyltransferase activity	MF	0.0595567920535412	MF diacylglycerol O-acyltransferase activity	Pdensi_DN16858_c0_g3, Pdensi_DN17466_c0_g1d529752, Pdensi_DN17809_c1_g9, Pdensi_DN18442_c0_g1d531857, Pdensi_DN19656_c0_g1d15592, Pdensi_DN20014_c1_g1, Pdensi_DN24954_c0_g1d305220, Pdensi_DN25650_c1_g1, Pdensi_GG_148325_c0_g1, Pdensi_GG_155961_c0_g1
GO:0009413	0.00181497321538933	0.999941747936732	4	5	response to flooding	BP	0.0609013265185859	BP response to flooding	Pdensi_DN16047_c2_g6, Pdensi_DN21165_c0_g1, Pdensi_DN23378_c4_g1, Pdensi_DN26929_c0_g3
GO:0044764	0.00183283284802008	0.998990344474821	43	201	multi-organism cellular process	BP	0.0613321107005953	BP multi-organism cellular process	Pdensi_DN10914_c0_g1d387447, Pdensi_DN11138_c0_g1, Pdensi_DN11720_c0_g1d211026, Pdensi_DN1182_c0_g1d259126, Pdensi_DN12570_c0_g1d105682, Pdensi_DN13087_c0_g1d212168, Pdensi_DN13825_c0_g1d340893, Pdensi_DN13914_c0_g2, Pdensi_DN16069_c0_g1, Pdensi_DN16137_c0_g1d183863, Pdensi_DN18176_c1_g1, Pdensi_DN18697_c0_g2, Pdensi_DN19281_c4_g4, Pdensi_DN19450_c4_g2, Pdensi_DN19752_c0_g1d409295, Pdensi_DN19900…
GO:0046271	0.00185423838597433	0.999388817638538	15	52	phenylpropanoid catabolic process	BP	0.0618788733505204	BP phenylpropanoid catabolic process	Pdensi_DN14956_c0_g5, Pdensi_DN18549_c0_g1d354665, Pdensi_DN20631_c0_g1d291641, Pdensi_DN20766_c0_g1, Pdensi_DN20815_c1_g2, Pdensi_DN21246_c1_g3, Pdensi_DN23286_c2_g2, Pdensi_DN24029_c0_g1d365267, Pdensi_DN27378_c0_g4, Pdensi_DN39533_c2_g6, Pdensi_DN9427_c0_g1d453810, Pdensi_GG_107060_c0_g1, Pdensi_GG_134561_c0_g1, Pdensi_GG_15178_c0_g1, Pdensi_GG_155877_c0_g1
GO:0034220	0.00186689369853195	0.998900794173013	53	258	ion transmembrane transport	BP	0.062131443144058	BP ion transmembrane transport	Pdensi_DN11351_c0_g1, Pdensi_DN11360_c1_g1, Pdensi_DN12171_c0_g1d337482, Pdensi_DN12822_c0_g1d270969, Pdensi_DN13373_c0_g1, Pdensi_DN13866_c1_g1d523197, Pdensi_DN14157_c0_g2, Pdensi_DN14428_c0_g1d179777, Pdensi_DN15198_c2_g2, Pdensi_DN16107_c0_g2, Pdensi_DN17034_c1_g1, Pdensi_DN17564_c0_g1d281568, Pdensi_DN18556_c0_g1d59326, Pdensi_DN18696_c0_g1d532341, Pdensi_DN18752_c2_g5, Pdensi_DN19464_c0_g1,…
GO:0080169	0.00189713312538578	1	3	3	cellular response to boron-containing substance deprivation	BP	0.0629662608517987	BP cellular response to boron-containing substance deprivation	Pdensi_DN17267_c1_g2d57003, Pdensi_DN19888_c0_g1d486842, Pdensi_DN9785_c0_g1d385930
GO:0009653	0.00190420883757884	0.998715416110706	91	484	anatomical structure morphogenesis	BP	0.0630298285696151	BP anatomical structure morphogenesis	Pdensi_DN10531_c0_g1d455577, Pdensi_DN10714_c0_g1d334861, Pdensi_DN11777_c0_g1, Pdensi_DN11991_c0_g2, Pdensi_DN12562_c0_g2, Pdensi_DN13087_c0_g1d212168, Pdensi_DN13684_c0_g1, Pdensi_DN14334_c0_g1d179490, Pdensi_DN14344_c0_g1d463866, Pdensi_DN14344_c0_g3, Pdensi_DN14761_c0_g1d53296, Pdensi_DN14892_c1_g1, Pdensi_DN14987_c0_g1d465381, Pdensi_DN15426_c1_g7, Pdensi_DN15654_c0_g1, Pdensi_DN16107_c0_g2,…
GO:0045893	0.00191747904278061	0.998752762496246	77	403	positive regulation of transcription, DNA-templated	BP	0.0632975379149252	BP positive regulation of transcription, DNA-templated	Pdensi_DN11137_c0_g1, Pdensi_DN11265_c0_g1d210500, Pdensi_DN11521_c0_g1d336257, Pdensi_DN12094_c0_g1d458612, Pdensi_DN12562_c0_g2, Pdensi_DN13295_c0_g1d51662, Pdensi_DN13570_c0_g1d340125, Pdensi_DN13612_c0_g1d392139, Pdensi_DN13878_c0_g1, Pdensi_DN14132_c0_g1, Pdensi_DN14863_c0_g1d342967, Pdensi_DN15055_c0_g1d181160, Pdensi_DN15400_c0_g2, Pdensi_DN15521_c0_g1, Pdensi_DN15782_c0_g2d468050, Pdensi_…
GO:0016411	0.00195140002585406	0.999394787227759	14	43	acylglycerol O-acyltransferase activity	MF	0.06424366554119	MF acylglycerol O-acyltransferase activity	Pdensi_DN14200_c0_g1, Pdensi_DN16858_c0_g3, Pdensi_DN17466_c0_g1d529752, Pdensi_DN17809_c1_g9, Pdensi_DN18442_c0_g1d531857, Pdensi_DN19493_c0_g1d534341, Pdensi_DN19656_c0_g1d15592, Pdensi_DN20014_c1_g1, Pdensi_DN24954_c0_g1d305220, Pdensi_DN25650_c1_g1, Pdensi_DN5920_c0_g1, Pdensi_DN9484_c0_g1, Pdensi_GG_148325_c0_g1, Pdensi_GG_155961_c0_g1
GO:0015175	0.00199307994403062	0.999699024886148	7	15	neutral amino acid transmembrane transporter activity	MF	0.0654394581623387	MF neutral amino acid transmembrane transporter activity	Pdensi_DN11360_c1_g1, Pdensi_DN22088_c1_g1d125033, Pdensi_DN22148_c1_g1, Pdensi_DN23088_c0_g2d69009, Pdensi_DN38295_c0_g3, Pdensi_DN38303_c0_g1d33327, Pdensi_GG_51042_c1_g1
GO:0016298	0.00200210328241796	0.999019023792957	31	133	lipase activity	MF	0.065559489253225	MF lipase activity	Pdensi_DN102060_c0_g1, Pdensi_DN14200_c0_g1, Pdensi_DN14866_c0_g1d180569, Pdensi_DN15038_c0_g1d53704, Pdensi_DN15483_c1_g4, Pdensi_DN16888_c0_g1d56335, Pdensi_DN17252_c0_g1d11803, Pdensi_DN17498_c0_g1, Pdensi_DN17966_c0_g2, Pdensi_DN18176_c1_g1, Pdensi_DN18673_c0_g2, Pdensi_DN19174_c1_g3, Pdensi_DN19907_c0_g2d288620, Pdensi_DN19924_c1_g1d361392, Pdensi_DN20096_c0_g1d62246, Pdensi_DN20480_c1_g3, P…
GO:0010468	0.00200790942766242	0.998368675338426	308	1894	regulation of gene expression	BP	0.0655738121643552	BP regulation of gene expression	Pdensi_DN10290_c0_g1d4636, Pdensi_DN10475_c0_g1, Pdensi_DN10942_c0_g1, Pdensi_DN11057_c0_g1d49575, Pdensi_DN11137_c0_g1, Pdensi_DN11265_c0_g1d210500, Pdensi_DN11359_c0_g1d210550, Pdensi_DN11360_c2_g3, Pdensi_DN11521_c0_g1d336257, Pdensi_DN11573_c0_g1d210841, Pdensi_DN11752_c0_g1d50151, Pdensi_DN11809_c0_g1d175312, Pdensi_DN11813_c0_g1d336868, Pdensi_DN1182_c0_g1d259126, Pdensi_DN12094_c0_g1d45861…
GO:0010377	0.00205258326430414	1	3	3	guard cell fate commitment	BP	0.0666762021016244	BP guard cell fate commitment	Pdensi_DN18278_c0_g1, Pdensi_DN22607_c0_g1d301507, Pdensi_DN6277_c0_g1d46369
GO:0061086	0.00205258326430414	1	3	3	negative regulation of histone H3-K27 methylation	BP	0.0666762021016244	BP negative regulation of histone H3-K27 methylation	Pdensi_DN18278_c0_g1, Pdensi_DN22607_c0_g1d301507, Pdensi_DN6277_c0_g1d46369
GO:1901476	0.00209929310085823	0.999163029649116	20	76	NA	NA	0.0680126417344361	none	Pdensi_DN13918_c0_g1, Pdensi_DN17839_c0_g1, Pdensi_DN18651_c0_g1d532296, Pdensi_DN19648_c0_g2, Pdensi_DN20254_c0_g1d188649, Pdensi_DN20776_c0_g1, Pdensi_DN21746_c0_g1d541054, Pdensi_DN21862_c0_g1d221873, Pdensi_DN24001_c0_g2d225091, Pdensi_DN24084_c1_g6, Pdensi_DN24699_c0_g1, Pdensi_DN25819_c0_g4, Pdensi_DN28937_c0_g2, Pdensi_DN30044_c0_g1, Pdensi_DN39018_c1_g1, Pdensi_DN4567_c0_g1d382519, Pdensi…
GO:0004311	0.00210767312222835	0.999757033747186	6	11	farnesyltranstransferase activity	MF	0.0680935983408359	MF farnesyltranstransferase activity	Pdensi_DN18761_c1_g1, Pdensi_DN19312_c0_g5, Pdensi_DN21980_c0_g1d297550, Pdensi_DN23220_c0_g1d128802, Pdensi_DN36342_c0_g1d148659, Pdensi_DN50364_c0_g1d160524
GO:0102483	0.00211294201499728	0.999553271796293	9	23	scopolin beta-glucosidase activity	MF	0.0680935983408359	MF scopolin beta-glucosidase activity	Pdensi_DN16515_c0_g2, Pdensi_DN19707_c0_g3, Pdensi_DN20485_c0_g2, Pdensi_DN20632_c1_g1, Pdensi_DN20765_c1_g1, Pdensi_DN24690_c0_g1d225993, Pdensi_DN25111_c0_g2, Pdensi_DN27688_c0_g1d80208, Pdensi_DN35803_c0_g1d87701
GO:0009694	0.00213077328848695	0.999257071967469	16	56	jasmonic acid metabolic process	BP	0.0684875393304726	BP jasmonic acid metabolic process	Pdensi_DN15825_c0_g1d397026, Pdensi_DN19658_c0_g1d485534, Pdensi_DN19658_c0_g2, Pdensi_DN20128_c0_g1d489148, Pdensi_DN20735_c0_g1d189051, Pdensi_DN20842_c0_g3, Pdensi_DN22133_c2_g3, Pdensi_DN23055_c2_g3, Pdensi_DN23056_c4_g1, Pdensi_DN2544_c0_g1d381245, Pdensi_DN26790_c0_g4, Pdensi_DN33793_c0_g1, Pdensi_DN37386_c0_g2, Pdensi_DN7686_c0_g1d207829, Pdensi_GG_154677_c0_g1, Pdensi_GG_72360_c0_g1
GO:0015174	0.00215949853571278	0.999749777189218	6	11	basic amino acid transmembrane transporter activity	MF	0.0692273531162887	MF basic amino acid transmembrane transporter activity	Pdensi_DN16666_c0_g1d56138, Pdensi_DN18556_c0_g1d59326, Pdensi_DN19464_c0_g1, Pdensi_DN21021_c0_g1d121912, Pdensi_DN22148_c1_g1, Pdensi_DN38295_c0_g3
GO:0008299	0.00216512599397595	0.998893638665597	34	149	isoprenoid biosynthetic process	BP	0.0692273531162887	BP isoprenoid biosynthetic process	Pdensi_DN13292_c0_g1d339486, Pdensi_DN15009_c0_g1d213936, Pdensi_DN15316_c1_g2, Pdensi_DN15896_c0_g1d345756, Pdensi_DN17034_c1_g1d472675, Pdensi_DN17592_c0_g2, Pdensi_DN17710_c0_g1, Pdensi_DN18455_c0_g1d404196, Pdensi_DN18761_c1_g1, Pdensi_DN19312_c0_g5, Pdensi_DN21516_c0_g1d65678, Pdensi_DN21980_c0_g1d297550, Pdensi_DN22241_c0_g1d67410, Pdensi_DN22724_c1_g4, Pdensi_DN22779_c0_g1d21081, Pdensi_DN…
GO:0046777	0.00221312370498544	0.998748510881208	45	215	protein autophosphorylation	BP	0.0705772661427993	BP protein autophosphorylation	Pdensi_DN10155_c0_g1d172859, Pdensi_DN13003_c0_g1d212187, Pdensi_DN13092_c0_g1d177216, Pdensi_DN16192_c0_g2, Pdensi_DN16202_c0_g1d469842, Pdensi_DN17702_c1_g5, Pdensi_DN18240_c0_g5, Pdensi_DN19074_c0_g6, Pdensi_DN19203_c0_g2, Pdensi_DN19760_c1_g2d486506, Pdensi_DN19919_c1_g1d487645, Pdensi_DN20110_c1_g1d488771, Pdensi_DN20163_c0_g1d62509, Pdensi_DN20215_c0_g1d289823, Pdensi_DN20474_c3_g1, Pdensi_…
GO:0051238	0.00223006990373439	0.999821857794109	5	8	sequestering of metal ion	BP	0.0709324838651351	BP sequestering of metal ion	Pdensi_DN14541_c0_g1d8394, Pdensi_DN15072_c0_g1, Pdensi_DN22262_c0_g1d496121, Pdensi_DN23589_c3_g1, Pdensi_GG_141908_c0_g1
GO:0048437	0.00223969136262676	0.999251188403558	15	50	floral organ development	BP	0.0710534813068135	BP floral organ development	Pdensi_DN12603_c0_g1d105849, Pdensi_DN16137_c0_g1d183863, Pdensi_DN17786_c0_g1d12450, Pdensi_DN18117_c1_g1, Pdensi_DN19032_c0_g1d218074, Pdensi_DN19980_c0_g1d219298, Pdensi_DN23957_c2_g7, Pdensi_DN24748_c1_g1, Pdensi_DN25689_c0_g3, Pdensi_DN33793_c0_g1, Pdensi_DN34396_c0_g1d146839, Pdensi_DN36994_c0_g1d509197, Pdensi_GG_3689_c1_g1, Pdensi_GG_44349_c0_g1, Pdensi_GG_58919_c0_g1
GO:0016616	0.00226529088464541	0.998667576503937	51	248	oxidoreductase activity, acting on the CH-OH group of donors, NAD or NADP as acceptor	MF	0.0716794374742463	MF oxidoreductase activity, acting on the CH-OH group of donors, NAD or NADP as acceptor	Pdensi_DN12684_c0_g1d51036, Pdensi_DN13668_c0_g2, Pdensi_DN14661_c0_g1d342607, Pdensi_DN15924_c0_g1d110384, Pdensi_DN16194_c0_g2, Pdensi_DN16309_c0_g1d278549, Pdensi_DN18628_c0_g1d59396, Pdensi_DN18774_c0_g1d355297, Pdensi_DN18938_c0_g1d116335, Pdensi_DN19345_c1_g2, Pdensi_DN19702_c3_g1, Pdensi_DN19702_c3_g1d360283, Pdensi_DN20189_c0_g1d119417, Pdensi_DN20312_c0_g1d536554, Pdensi_DN20377_c0_g1d16…
GO:0016161	0.00229241806464509	0.999644620603796	7	15	beta-amylase activity	MF	0.0723503727172484	MF beta-amylase activity	Pdensi_DN10695_c0_g1d49277, Pdensi_DN14305_c0_g1d213257, Pdensi_DN15916_c0_g1d277422, Pdensi_DN20300_c0_g1d62840, Pdensi_DN24330_c0_g15, Pdensi_DN39748_c1_g3, Pdensi_GG_152382_c0_g1
GO:0015802	0.00230099889531095	0.999814780445847	5	8	basic amino acid transport	BP	0.0724340219261029	BP basic amino acid transport	Pdensi_DN16666_c0_g1d56138, Pdensi_DN18556_c0_g1d59326, Pdensi_DN19464_c0_g1, Pdensi_DN2547_c0_g1d99085, Pdensi_DN26227_c0_g2
GO:0033559	0.0023371199651473	0.999338086789674	12	36	unsaturated fatty acid metabolic process	BP	0.0733819620933397	BP unsaturated fatty acid metabolic process	Pdensi_DN10846_c0_g1d335071, Pdensi_DN17498_c0_g1, Pdensi_DN20067_c0_g2d62321, Pdensi_DN20128_c0_g1d489148, Pdensi_DN20362_c0_g1d290394, Pdensi_DN23377_c0_g3d548222, Pdensi_DN24386_c0_g2d71870, Pdensi_DN26366_c1_g5, Pdensi_DN31506_c0_g1, Pdensi_DN8362_c0_g1d517694, Pdensi_DN9159_c0_g1d332506, Pdensi_DN9409_c0_g1
GO:0035885	0.00234886474734378	1	3	3	exochitinase activity	MF	0.0735616257027099	MF exochitinase activity	Pdensi_DN15493_c0_g1d395951, Pdensi_DN19222_c0_g1d60636, Pdensi_DN25900_c0_g1d429650
GO:0004364	0.00236707398696549	0.99916548310084	16	56	glutathione transferase activity	MF	0.0739423060787636	MF glutathione transferase activity	Pdensi_DN15539_c0_g1d467281, Pdensi_DN16319_c0_g1d111066, Pdensi_DN16473_c2_g2, Pdensi_DN19103_c0_g1d533551, Pdensi_DN19298_c2_g1, Pdensi_DN22675_c0_g1d301652, Pdensi_DN24858_c0_g1d556409, Pdensi_DN24936_c1_g6, Pdensi_DN25081_c0_g1d136709, Pdensi_DN29353_c0_g1d81711, Pdensi_DN36837_c0_g1, Pdensi_DN38795_c1_g3, Pdensi_DN38795_c1_g4, Pdensi_DN5860_c0_g1, Pdensi_DN9893_c0_g1d209440, Pdensi_GG_27183_…
GO:0007154	0.00237601503360194	0.998713851593247	39	180	cell communication	BP	0.0740322643377911	BP cell communication	Pdensi_DN10914_c0_g1d387447, Pdensi_DN13082_c0_g1d390874, Pdensi_DN13117_c0_g1d51549, Pdensi_DN16069_c0_g1, Pdensi_DN16319_c0_g1d111066, Pdensi_DN16530_c0_g1d10873, Pdensi_DN17267_c1_g2d57003, Pdensi_DN17745_c0_g1, Pdensi_DN17873_c0_g1, Pdensi_DN17873_c0_g3, Pdensi_DN18559_c3_g4, Pdensi_DN18990_c0_g1d59915, Pdensi_DN19076_c0_g1d60102, Pdensi_DN19103_c0_g1d533551, Pdensi_DN19489_c0_g1d60937, Pdens…
GO:0042537	0.00238285455416532	0.998991979331606	22	84	benzene-containing compound metabolic process	BP	0.0740564517164764	BP benzene-containing compound metabolic process	Pdensi_DN12856_c0_g1d460187, Pdensi_DN15715_c0_g1d277050, Pdensi_DN16894_c0_g6, Pdensi_DN19025_c1_g3, Pdensi_DN19658_c0_g1d485534, Pdensi_DN19658_c0_g2, Pdensi_DN20766_c0_g1, Pdensi_DN20842_c0_g3, Pdensi_DN21593_c1_g4, Pdensi_DN24029_c0_g1d365267, Pdensi_DN24570_c0_g1, Pdensi_DN24570_c0_g1d225817, Pdensi_DN2544_c0_g1d381245, Pdensi_DN30915_c0_g1d234365, Pdensi_DN37386_c0_g2, Pdensi_DN37770_c0_g1d…
GO:0030145	0.00241330238274629	0.999266308751511	13	41	manganese ion binding	MF	0.0748123738651351	MF manganese ion binding	Pdensi_DN11752_c0_g1d50151, Pdensi_DN12235_c0_g1d389478, Pdensi_DN12589_c0_g1d176330, Pdensi_DN17557_c1_g1d474536, Pdensi_DN19791_c0_g1d218938, Pdensi_DN20122_c3_g1, Pdensi_DN21304_c0_g2, Pdensi_DN24433_c1_g2, Pdensi_DN38270_c1_g1, Pdensi_DN8105_c0_g1d452005, Pdensi_DN9425_c0_g2, Pdensi_GG_126077_c0_g1, Pdensi_GG_96211_c0_g1
GO:0043621	0.00242222100629502	0.998864560002009	27	113	protein self-association	MF	0.0748987528376894	MF protein self-association	Pdensi_DN11282_c0_g1d174432, Pdensi_DN11560_c0_g3, Pdensi_DN13436_c0_g1d272084, Pdensi_DN15834_c0_g1d396837, Pdensi_DN15900_c0_g2, Pdensi_DN16068_c1_g1, Pdensi_DN16276_c0_g3d278254, Pdensi_DN18117_c1_g1, Pdensi_DN18669_c0_g1d532211, Pdensi_DN19196_c1_g2, Pdensi_DN19609_c0_g2d359882, Pdensi_DN20749_c1_g2, Pdensi_DN21486_c0_g1d495385, Pdensi_DN21590_c1_g1d123232, Pdensi_DN22104_c1_g1, Pdensi_DN2250…
GO:0030026	0.00246321887845774	1	3	3	cellular manganese ion homeostasis	BP	0.0759741297512193	BP cellular manganese ion homeostasis	Pdensi_DN14541_c0_g1d8394, Pdensi_DN22262_c0_g1d496121, Pdensi_DN23589_c3_g1
GO:0003677	0.00247294555877448	0.997962209290818	340	2142	DNA binding	MF	0.0760030354827134	MF DNA binding	Pdensi_DN10290_c0_g1d4636, Pdensi_DN10475_c0_g1, Pdensi_DN10692_c0_g1, Pdensi_DN10942_c0_g1, Pdensi_DN11057_c0_g1d49575, Pdensi_DN11137_c0_g1, Pdensi_DN11360_c2_g3, Pdensi_DN11521_c0_g1d336257, Pdensi_DN11573_c0_g1d210841, Pdensi_DN11813_c0_g1d336868, Pdensi_DN11974_c0_g1d211158, Pdensi_DN12094_c0_g1d458612, Pdensi_DN12457_c0_g1d50801, Pdensi_DN12517_c0_g1d459583, Pdensi_DN12562_c0_g2, Pdensi_DN1…
GO:0090484	0.00247660128722122	0.999162732473446	15	50	NA	NA	0.0760030354827134	none	Pdensi_DN11991_c0_g2, Pdensi_DN14755_c0_g3, Pdensi_DN15586_c0_g3d276568, Pdensi_DN19673_c0_g3, Pdensi_DN19690_c0_g1d408815, Pdensi_DN21021_c0_g1d121912, Pdensi_DN21483_c0_g2, Pdensi_DN21519_c2_g4, Pdensi_DN22124_c0_g1d67031, Pdensi_DN22756_c0_g3, Pdensi_DN24065_c1_g3, Pdensi_DN26848_c0_g1, Pdensi_DN40533_c0_g1d319005, Pdensi_GG_11047_c0_g1, Pdensi_GG_123897_c0_g1
GO:0004620	0.00252584834346915	0.999004554679227	19	71	phospholipase activity	MF	0.0773200793662461	MF phospholipase activity	Pdensi_DN102060_c0_g1, Pdensi_DN14200_c0_g1, Pdensi_DN15038_c0_g1d53704, Pdensi_DN17498_c0_g1, Pdensi_DN17966_c0_g2, Pdensi_DN18176_c1_g1, Pdensi_DN18673_c0_g2, Pdensi_DN19174_c1_g3, Pdensi_DN19924_c1_g1d361392, Pdensi_DN20096_c0_g1d62246, Pdensi_DN21800_c0_g1d297021, Pdensi_DN21800_c0_g2d297024, Pdensi_DN22169_c0_g4, Pdensi_DN30286_c0_g3, Pdensi_DN5537_c0_g1d100493, Pdensi_DN5920_c0_g1, Pdensi_D…
GO:0016747	0.00253467465844114	0.998386494067239	67	342	transferase activity, transferring acyl groups other than amino-acyl groups	MF	0.0773962906955001	MF transferase activity, transferring acyl groups other than amino-acyl groups	Pdensi_DN11323_c0_g1d174533, Pdensi_DN11788_c0_g1d5668, Pdensi_DN12131_c0_g1d175738, Pdensi_DN12131_c0_g2, Pdensi_DN12647_c0_g2, Pdensi_DN14200_c0_g1, Pdensi_DN14424_c0_g1d213386, Pdensi_DN14820_c0_g1, Pdensi_DN14900_c0_g1d275032, Pdensi_DN15533_c0_g1d525945, Pdensi_DN16310_c0_g1d184360, Pdensi_DN16631_c0_g1d111504, Pdensi_DN16858_c0_g3, Pdensi_DN17030_c0_g1d56746, Pdensi_DN17191_c1_g1, Pdensi_DN…
GO:0009809	0.00254639958158981	0.998890686031885	23	90	lignin biosynthetic process	BP	0.077560410198349	BP lignin biosynthetic process	Pdensi_DN14200_c0_g1, Pdensi_DN14735_c0_g1, Pdensi_DN15924_c0_g1d110384, Pdensi_DN19743_c0_g2, Pdensi_DN20189_c0_g1d119417, Pdensi_DN21322_c0_g1d294658, Pdensi_DN22089_c2_g2, Pdensi_DN24354_c2_g1, Pdensi_DN24758_c2_g3, Pdensi_DN24971_c0_g1d73397, Pdensi_DN25758_c2_g1, Pdensi_DN25789_c1_g2, Pdensi_DN26053_c1_g3, Pdensi_DN38801_c0_g1d90377, Pdensi_DN9427_c0_g1d453810, Pdensi_DN9484_c0_g1, Pdensi_GG…
GO:0051235	0.00258488177303335	0.999080149159537	16	56	maintenance of location	BP	0.0785366815319139	BP maintenance of location	Pdensi_DN11163_c0_g1d268092, Pdensi_DN11163_c1_g1, Pdensi_DN14541_c0_g1d8394, Pdensi_DN14892_c1_g1, Pdensi_DN15038_c0_g1d53704, Pdensi_DN15072_c0_g1, Pdensi_DN15327_c0_g1, Pdensi_DN19174_c1_g3, Pdensi_DN20096_c0_g1d62246, Pdensi_DN22262_c0_g1d496121, Pdensi_DN23589_c3_g1, Pdensi_DN39627_c0_g1d151386, Pdensi_DN7676_c0_g1, Pdensi_DN9752_c0_g1d454312, Pdensi_GG_141908_c0_g1, Pdensi_GG_78706_c1_g1
GO:0090697	0.00260131450689508	0.999367675084021	10	27	post-embryonic plant organ morphogenesis	BP	0.0788398396705123	BP post-embryonic plant organ morphogenesis	Pdensi_DN13087_c0_g1d212168, Pdensi_DN13684_c0_g1, Pdensi_DN14761_c0_g1d53296, Pdensi_DN14987_c0_g1d465381, Pdensi_DN15426_c1_g7, Pdensi_DN19072_c0_g1d356753, Pdensi_DN19072_c0_g3, Pdensi_DN19404_c0_g1, Pdensi_DN22556_c0_g2d544080, Pdensi_DN32451_c0_g1d28804
GO:0009627	0.00269389961535726	0.999037128780349	16	56	systemic acquired resistance	BP	0.0814437868860731	BP systemic acquired resistance	Pdensi_DN11282_c0_g1d174432, Pdensi_DN16068_c1_g1, Pdensi_DN16894_c0_g6, Pdensi_DN19018_c0_g1d356574, Pdensi_DN19522_c0_g1d61274, Pdensi_DN19900_c1_g1, Pdensi_DN21565_c1_g5, Pdensi_DN21590_c1_g1d123232, Pdensi_DN22308_c0_g1d222515, Pdensi_DN23116_c1_g2, Pdensi_DN23897_c0_g1, Pdensi_DN24299_c0_g1d428145, Pdensi_DN26039_c0_g1d429728, Pdensi_DN37386_c0_g2, Pdensi_DN40133_c1_g5, Pdensi_GG_15615_c0_g1
GO:0045335	0.00271880163205563	0.99939415061878	9	24	phagocytic vesicle	CC	0.0818539692069277	CC phagocytic vesicle	Pdensi_DN12572_c0_g1d211752, Pdensi_DN16398_c0_g1d278483, Pdensi_DN19182_c0_g3d482227, Pdensi_DN19216_c2_g1, Pdensi_DN21339_c0_g3, Pdensi_DN24760_c0_g1d22637, Pdensi_DN25232_c0_g1d137507, Pdensi_DN27207_c0_g1d79864, Pdensi_DN38676_c4_g1
GO:0032787	0.00272087043540303	0.998085236336989	105	584	monocarboxylic acid metabolic process	BP	0.0818539692069277	BP monocarboxylic acid metabolic process	Pdensi_DN10846_c0_g1d335071, Pdensi_DN11323_c0_g1d174533, Pdensi_DN12647_c0_g2, Pdensi_DN12981_c0_g2, Pdensi_DN14259_c0_g1d393338, Pdensi_DN14653_c0_g1d108253, Pdensi_DN15119_c0_g1d395319, Pdensi_DN15545_c0_g1d214420, Pdensi_DN15715_c0_g1d277050, Pdensi_DN15825_c0_g1d397026, Pdensi_DN16396_c0_g1d398206, Pdensi_DN16628_c0_g1d215450, Pdensi_DN16894_c0_g6, Pdensi_DN17191_c1_g1, Pdensi_DN17498_c0_g1,…
GO:0015893	0.0027393094931807	0.999060444060029	15	51	drug transport	BP	0.0822062067560419	BP drug transport	Pdensi_DN11991_c0_g2, Pdensi_DN14755_c0_g3, Pdensi_DN15586_c0_g3d276568, Pdensi_DN16322_c0_g2d347333, Pdensi_DN19673_c0_g3, Pdensi_DN19690_c0_g1d408815, Pdensi_DN21483_c0_g2, Pdensi_DN21519_c2_g4, Pdensi_DN22756_c0_g3, Pdensi_DN24065_c1_g3, Pdensi_DN26777_c0_g1d500214, Pdensi_DN26848_c0_g1, Pdensi_DN40533_c0_g1d319005, Pdensi_GG_11047_c0_g1, Pdensi_GG_123897_c0_g1
GO:0060485	0.0028159872899152	1	3	3	mesenchyme development	BP	0.0843001685270202	BP mesenchyme development	Pdensi_DN19172_c0_g1d406742, Pdensi_DN22311_c1_g2d423946, Pdensi_DN4294_c0_g1d382336
GO:0005547	0.00284949441662424	1	3	3	phosphatidylinositol-3,4,5-trisphosphate binding	MF	0.0850946816739571	MF phosphatidylinositol-3,4,5-trisphosphate binding	Pdensi_DN10914_c0_g1d387447, Pdensi_DN16069_c0_g1, Pdensi_DN20557_c11_g1
GO:0009877	0.00287375872945715	0.999215827207121	11	33	nodulation	BP	0.0856099734672919	BP nodulation	Pdensi_DN14091_c0_g1d213054, Pdensi_DN1440_c0_g1d514408, Pdensi_DN15662_c0_g1, Pdensi_DN15829_c0_g1, Pdensi_DN18588_c0_g1d404615, Pdensi_DN19612_c1_g1d15578, Pdensi_DN19623_c0_g1d359959, Pdensi_DN36051_c1_g1, Pdensi_DN50397_c0_g1d252384, Pdensi_GG_44037_c0_g1, Pdensi_GG_63438_c0_g1
GO:0009741	0.00292204636793621	0.999034802165054	14	47	response to brassinosteroid	BP	0.0865441805680694	BP response to brassinosteroid	Pdensi_DN10989_c0_g1d335310, Pdensi_DN19116_c1_g1d406902, Pdensi_DN20016_c0_g2d289314, Pdensi_DN20311_c1_g1d16738, Pdensi_DN20475_c0_g1, Pdensi_DN21129_c2_g5, Pdensi_DN21165_c0_g1, Pdensi_DN23350_c1_g1d547912, Pdensi_DN23378_c4_g1, Pdensi_DN38231_c0_g4, Pdensi_DN38755_c0_g1, Pdensi_GG_117440_c0_g1, Pdensi_GG_5751_c0_g1, Pdensi_GG_9808_c0_g1
GO:0015840	0.00292637519032362	1	3	3	urea transport	BP	0.0865441805680694	BP urea transport	Pdensi_DN18559_c3_g4, Pdensi_DN25626_c0_g1d559430, Pdensi_GG_89808_c0_g1
GO:0019755	0.00292637519032362	1	3	3	one-carbon compound transport	BP	0.0865441805680694	BP one-carbon compound transport	Pdensi_DN18559_c3_g4, Pdensi_DN25626_c0_g1d559430, Pdensi_GG_89808_c0_g1
GO:0010817	0.00297297822392824	0.998429801313655	35	157	regulation of hormone levels	BP	0.0877100387127042	BP regulation of hormone levels	Pdensi_DN10989_c0_g1d335310, Pdensi_DN11575_c0_g1, Pdensi_DN12094_c0_g1d269573, Pdensi_DN12120_c0_g1, Pdensi_DN13044_c0_g1d460723, Pdensi_DN14508_c0_g1d8354, Pdensi_DN15641_c0_g7, Pdensi_DN18754_c0_g7, Pdensi_DN18861_c0_g4, Pdensi_DN19541_c0_g1d117779, Pdensi_DN19663_c0_g2d359591, Pdensi_DN19704_c0_g2, Pdensi_DN20016_c0_g2d289314, Pdensi_DN20326_c0_g1d290432, Pdensi_DN20847_c0_g1d493876, Pdensi_D…
GO:0015238	0.00300586209049499	0.999007480266135	14	46	drug transmembrane transporter activity	MF	0.0884665049959175	MF drug transmembrane transporter activity	Pdensi_DN11991_c0_g2, Pdensi_DN14755_c0_g3, Pdensi_DN15586_c0_g3d276568, Pdensi_DN19673_c0_g3, Pdensi_DN19690_c0_g1d408815, Pdensi_DN21021_c0_g1d121912, Pdensi_DN21483_c0_g2, Pdensi_DN21519_c2_g4, Pdensi_DN22756_c0_g3, Pdensi_DN24065_c1_g3, Pdensi_DN26848_c0_g1, Pdensi_DN40533_c0_g1d319005, Pdensi_GG_11047_c0_g1, Pdensi_GG_123897_c0_g1
GO:0006636	0.00311090764969282	0.999291856720611	9	24	unsaturated fatty acid biosynthetic process	BP	0.0913380433493944	BP unsaturated fatty acid biosynthetic process	Pdensi_DN10846_c0_g1d335071, Pdensi_DN20362_c0_g1d290394, Pdensi_DN23377_c0_g3d548222, Pdensi_DN24386_c0_g2d71870, Pdensi_DN26366_c1_g5, Pdensi_DN31506_c0_g1, Pdensi_DN8362_c0_g1d517694, Pdensi_DN9159_c0_g1d332506, Pdensi_DN9409_c0_g1
GO:0048653	0.00315758132225859	0.99912713749004	11	33	anther development	BP	0.0924860869785765	BP anther development	Pdensi_DN11127_c0_g1d519871, Pdensi_DN16047_c2_g2, Pdensi_DN20978_c0_g2d64349, Pdensi_DN21754_c0_g3, Pdensi_DN21767_c0_g1, Pdensi_DN22365_c0_g1d496262, Pdensi_DN25233_c0_g1d74016, Pdensi_DN25365_c0_g1d23124, Pdensi_DN33021_c0_g1d145718, Pdensi_DN9506_c0_g1d333058, Pdensi_GG_41517_c0_g1
GO:0015562	0.00317496489312033	0.99927493286879	9	24	efflux transmembrane transporter activity	MF	0.0927727780013677	MF efflux transmembrane transporter activity	Pdensi_DN12300_c0_g1d105477, Pdensi_DN18861_c0_g4, Pdensi_DN19076_c0_g1d60102, Pdensi_DN20943_c0_g3, Pdensi_DN21684_c0_g1d123798, Pdensi_DN24950_c0_g4, Pdensi_DN25689_c0_g3, Pdensi_DN26463_c1_g1, Pdensi_DN8220_c0_g1d517661
GO:0010329	0.003203197010701	0.999572127992755	6	12	auxin efflux transmembrane transporter activity	MF	0.0932249703606532	MF auxin efflux transmembrane transporter activity	Pdensi_DN18861_c0_g4, Pdensi_DN20943_c0_g3, Pdensi_DN24950_c0_g4, Pdensi_DN25689_c0_g3, Pdensi_DN26463_c1_g1, Pdensi_DN8220_c0_g1d517661
GO:0044283	0.00320570554703409	0.997676667545891	120	680	small molecule biosynthetic process	BP	0.0932249703606532	BP small molecule biosynthetic process	Pdensi_DN10531_c0_g1d455577, Pdensi_DN10846_c0_g1d335071, Pdensi_DN11323_c0_g1d174533, Pdensi_DN12282_c0_g1d211398, Pdensi_DN12647_c0_g2, Pdensi_DN12981_c0_g2, Pdensi_DN13292_c0_g1d339486, Pdensi_DN13433_c0_g1, Pdensi_DN14007_c0_g1d341217, Pdensi_DN14607_c0_g1d213593, Pdensi_DN14653_c0_g1d108253, Pdensi_DN14820_c0_g1, Pdensi_DN15119_c0_g1d395319, Pdensi_DN15737_c0_g1d9790, Pdensi_DN15825_c0_g1d39…
GO:0048037	0.00325108727962683	0.997722506522924	99	549	cofactor binding	MF	0.094160844166796	MF cofactor binding	Pdensi_DN11323_c0_g1d174533, Pdensi_DN12060_c0_g1d5997, Pdensi_DN12309_c0_g1d269969, Pdensi_DN13084_c0_g1, Pdensi_DN14298_c0_g1d179354, Pdensi_DN14508_c0_g1d8354, Pdensi_DN14661_c0_g1d342607, Pdensi_DN15275_c0_g1d275813, Pdensi_DN15924_c0_g1d110384, Pdensi_DN15974_c0_g1d10018, Pdensi_DN16084_c0_g1d214889, Pdensi_DN16309_c0_g1d278549, Pdensi_DN16691_c0_g1, Pdensi_DN17191_c1_g1, Pdensi_DN18337_c0_g…
GO:0051254	0.00325330573427116	0.997823079798324	79	423	positive regulation of RNA metabolic process	BP	0.094160844166796	BP positive regulation of RNA metabolic process	Pdensi_DN11137_c0_g1, Pdensi_DN11265_c0_g1d210500, Pdensi_DN11521_c0_g1d336257, Pdensi_DN12094_c0_g1d458612, Pdensi_DN12562_c0_g2, Pdensi_DN13295_c0_g1d51662, Pdensi_DN13570_c0_g1d340125, Pdensi_DN13612_c0_g1d392139, Pdensi_DN13878_c0_g1, Pdensi_DN14132_c0_g1, Pdensi_DN14344_c0_g1d463866, Pdensi_DN14344_c0_g3, Pdensi_DN14863_c0_g1d342967, Pdensi_DN15055_c0_g1d181160, Pdensi_DN15400_c0_g2, Pdensi_…
GO:0102360	0.00336777080154411	0.999666432890446	5	9	daphnetin 3-O-glucosyltransferase activity	MF	0.0970140390803295	MF daphnetin 3-O-glucosyltransferase activity	Pdensi_DN16116_c1_g2, Pdensi_DN19973_c1_g1d219319, Pdensi_DN20656_c0_g1d220197, Pdensi_DN27414_c0_g1d24736, Pdensi_DN35431_c0_g1d238732
GO:0102425	0.00336777080154411	0.999666432890446	5	9	myricetin 3-O-glucosyltransferase activity	MF	0.0970140390803295	MF myricetin 3-O-glucosyltransferase activity	Pdensi_DN16116_c1_g2, Pdensi_DN19973_c1_g1d219319, Pdensi_DN20656_c0_g1d220197, Pdensi_DN27414_c0_g1d24736, Pdensi_DN35431_c0_g1d238732
GO:0010015	0.00340321651880491	0.999056019188644	11	32	root morphogenesis	BP	0.0977026605565722	BP root morphogenesis	Pdensi_DN11991_c0_g2, Pdensi_DN13087_c0_g1d212168, Pdensi_DN13684_c0_g1, Pdensi_DN15426_c1_g7, Pdensi_DN16107_c0_g2, Pdensi_DN16128_c0_g2, Pdensi_DN19072_c0_g1d356753, Pdensi_DN19072_c0_g3, Pdensi_DN19663_c0_g2d359591, Pdensi_DN21564_c0_g2d123398, Pdensi_DN26944_c0_g1d367833
GO:0046274	0.00341567349415886	0.998898349506024	13	45	lignin catabolic process	BP	0.0977026605565722	BP lignin catabolic process	Pdensi_DN14956_c0_g5, Pdensi_DN18549_c0_g1d354665, Pdensi_DN20631_c0_g1d291641, Pdensi_DN20815_c1_g2, Pdensi_DN21246_c1_g3, Pdensi_DN23286_c2_g2, Pdensi_DN27378_c0_g4, Pdensi_DN39533_c2_g6, Pdensi_DN9427_c0_g1d453810, Pdensi_GG_107060_c0_g1, Pdensi_GG_134561_c0_g1, Pdensi_GG_15178_c0_g1, Pdensi_GG_155877_c0_g1
GO:0052716	0.00341567349415886	0.998898349506024	13	45	hydroquinone:oxygen oxidoreductase activity	MF	0.0977026605565722	MF hydroquinone:oxygen oxidoreductase activity	Pdensi_DN14956_c0_g5, Pdensi_DN18549_c0_g1d354665, Pdensi_DN20631_c0_g1d291641, Pdensi_DN20815_c1_g2, Pdensi_DN21246_c1_g3, Pdensi_DN23286_c2_g2, Pdensi_DN27378_c0_g4, Pdensi_DN39533_c2_g6, Pdensi_DN9427_c0_g1d453810, Pdensi_GG_107060_c0_g1, Pdensi_GG_134561_c0_g1, Pdensi_GG_15178_c0_g1, Pdensi_GG_155877_c0_g1
GO:0010118	0.00346801071205069	0.998774896266574	15	52	stomatal movement	BP	0.0989679505537084	BP stomatal movement	Pdensi_DN10914_c0_g1d387447, Pdensi_DN16069_c0_g1, Pdensi_DN17071_c0_g1d528962, Pdensi_DN17581_c0_g1d113262, Pdensi_DN19450_c4_g2, Pdensi_DN19596_c0_g1d408249, Pdensi_DN19803_c0_g1d409969, Pdensi_DN21129_c2_g5, Pdensi_DN23377_c0_g3d548222, Pdensi_DN24824_c0_g1, Pdensi_DN26366_c1_g5, Pdensi_DN36965_c0_g1d315860, Pdensi_DN8362_c0_g1d517694, Pdensi_GG_5131_c1_g1, Pdensi_GG_84900_c1_g1
GO:0006493	0.00348532526630194	0.999300980301707	8	19	protein O-linked glycosylation	BP	0.0992302163231047	BP protein O-linked glycosylation	Pdensi_DN19172_c0_g1d406742, Pdensi_DN20557_c11_g1, Pdensi_DN22311_c1_g2d423946, Pdensi_DN22516_c0_g2d67897, Pdensi_DN38690_c0_g2, Pdensi_DN8306_c0_g1d3453, Pdensi_GG_151067_c0_g1, Pdensi_GG_17993_c0_g1
GO:0046983	0.0035485289070872	0.997417426294706	120	698	protein dimerization activity	MF	0.100794725746891	MF protein dimerization activity	Pdensi_DN10432_c0_g1d267119, Pdensi_DN10475_c0_g1, Pdensi_DN11359_c0_g1d210550, Pdensi_DN11521_c0_g1d336257, Pdensi_DN11974_c0_g1d211158, Pdensi_DN12457_c0_g1d50801, Pdensi_DN12998_c1_g1d177114, Pdensi_DN13237_c0_g1, Pdensi_DN13570_c0_g1d340125, Pdensi_DN13612_c0_g1d392139, Pdensi_DN13806_c0_g1, Pdensi_DN13878_c0_g1, Pdensi_DN14142_c0_g1, Pdensi_DN14780_c0_g1, Pdensi_DN14863_c0_g1d342967, Pdensi_…
GO:0090332	0.0036405204765909	0.999250622506907	8	20	stomatal closure	BP	0.103167789097636	BP stomatal closure	Pdensi_DN10914_c0_g1d387447, Pdensi_DN16069_c0_g1, Pdensi_DN17071_c0_g1d528962, Pdensi_DN19450_c4_g2, Pdensi_DN19803_c0_g1d409969, Pdensi_DN36965_c0_g1d315860, Pdensi_GG_5131_c1_g1, Pdensi_GG_84900_c1_g1
GO:0016746	0.0036721932194251	0.99758876489452	71	371	transferase activity, transferring acyl groups	MF	0.103824462921431	MF transferase activity, transferring acyl groups	Pdensi_DN11323_c0_g1d174533, Pdensi_DN11788_c0_g1d5668, Pdensi_DN12131_c0_g1d175738, Pdensi_DN12131_c0_g2, Pdensi_DN12647_c0_g2, Pdensi_DN13433_c0_g1, Pdensi_DN14200_c0_g1, Pdensi_DN14424_c0_g1d213386, Pdensi_DN14820_c0_g1, Pdensi_DN14900_c0_g1d275032, Pdensi_DN15533_c0_g1d525945, Pdensi_DN15545_c0_g1d214420, Pdensi_DN16310_c0_g1d184360, Pdensi_DN16631_c0_g1d111504, Pdensi_DN16858_c0_g3, Pdensi_D…
GO:0043692	0.00372532995936474	0.999347593644199	7	16	monoterpene metabolic process	BP	0.104841428856408	BP monoterpene metabolic process	Pdensi_DN15316_c1_g2, Pdensi_DN15896_c0_g1d345756, Pdensi_DN17034_c1_g1d472675, Pdensi_DN22808_c3_g2, Pdensi_DN23999_c0_g1d22050, Pdensi_DN24439_c2_g1, Pdensi_GG_80104_c0_g1
GO:0043693	0.00372532995936474	0.999347593644199	7	16	monoterpene biosynthetic process	BP	0.104841428856408	BP monoterpene biosynthetic process	Pdensi_DN15316_c1_g2, Pdensi_DN15896_c0_g1d345756, Pdensi_DN17034_c1_g1d472675, Pdensi_DN22808_c3_g2, Pdensi_DN23999_c0_g1d22050, Pdensi_DN24439_c2_g1, Pdensi_GG_80104_c0_g1
GO:0015295	0.00378532515336311	0.998401223790499	20	78	solute:proton symporter activity	MF	0.106284968788913	MF solute:proton symporter activity	Pdensi_DN13918_c0_g1, Pdensi_DN16529_c0_g1, Pdensi_DN17406_c0_g1d350753, Pdensi_DN17839_c0_g1, Pdensi_DN21862_c0_g1d221873, Pdensi_DN22640_c0_g1d126873, Pdensi_DN2329_c0_g1d381079, Pdensi_DN24001_c0_g2d225091, Pdensi_DN25296_c0_g1d227052, Pdensi_DN25819_c0_g4, Pdensi_DN26309_c1_g2, Pdensi_DN28060_c0_g1d141387, Pdensi_DN28937_c0_g2, Pdensi_DN30044_c0_g1, Pdensi_DN5412_c0_g1, Pdensi_GG_114436_c0_g1…
GO:0008324	0.00386859447022613	0.997436186560466	73	389	cation transmembrane transporter activity	MF	0.108251905074071	MF cation transmembrane transporter activity	Pdensi_DN10554_c0_g1, Pdensi_DN11351_c0_g1, Pdensi_DN11360_c1_g1, Pdensi_DN11991_c0_g2, Pdensi_DN12171_c0_g1d337482, Pdensi_DN12952_c0_g1d51325, Pdensi_DN13918_c0_g1, Pdensi_DN14157_c0_g2, Pdensi_DN14541_c0_g1d8394, Pdensi_DN15198_c2_g2, Pdensi_DN15273_c0_g3d525430, Pdensi_DN15495_c0_g1d276252, Pdensi_DN15917_c0_g1d397096, Pdensi_DN15986_c0_g1d346054, Pdensi_DN16107_c0_g2, Pdensi_DN16145_c1_g1, P…
GO:0009891	0.00387310320266652	0.997306240197596	92	508	positive regulation of biosynthetic process	BP	0.108251905074071	BP positive regulation of biosynthetic process	Pdensi_DN11137_c0_g1, Pdensi_DN11265_c0_g1d210500, Pdensi_DN11521_c0_g1d336257, Pdensi_DN12094_c0_g1d458612, Pdensi_DN12562_c0_g2, Pdensi_DN13295_c0_g1d51662, Pdensi_DN13394_c0_g1d212532, Pdensi_DN13570_c0_g1d340125, Pdensi_DN13612_c0_g1d392139, Pdensi_DN13878_c0_g1, Pdensi_DN14132_c0_g1, Pdensi_DN14344_c0_g1d463866, Pdensi_DN14344_c0_g3, Pdensi_DN14401_c4_g2, Pdensi_DN14863_c0_g1d342967, Pdensi_…
GO:0080167	0.0039501753575218	0.998366500617224	19	74	response to karrikin	BP	0.110153976750619	BP response to karrikin	Pdensi_DN10846_c0_g1d335071, Pdensi_DN11848_c0_g1d5764, Pdensi_DN14269_c0_g1d52720, Pdensi_DN17399_c0_g1d57131, Pdensi_DN19699_c0_g4, Pdensi_DN21774_c0_g1, Pdensi_DN22964_c0_g1d127988, Pdensi_DN23645_c0_g1d70322, Pdensi_DN23645_c0_g2, Pdensi_DN24077_c0_g3, Pdensi_DN24374_c1_g3, Pdensi_DN25197_c0_g1, Pdensi_DN26035_c1_g1, Pdensi_DN26304_c1_g1, Pdensi_DN26760_c0_g1d24232, Pdensi_DN31394_c0_g1d50418…
GO:0085030	0.00400940701418591	0.999585370667525	5	9	symbiont process benefiting host	BP	0.111551018841154	BP symbiont process benefiting host	Pdensi_DN14091_c0_g1d213054, Pdensi_DN19612_c1_g1d15578, Pdensi_DN36051_c1_g1, Pdensi_DN50397_c0_g1d252384, Pdensi_GG_44037_c0_g1
GO:0008356	0.00409351639867044	0.999026354088855	9	24	asymmetric cell division	BP	0.113632293848547	BP asymmetric cell division	Pdensi_DN15327_c0_g1, Pdensi_DN17702_c1_g5, Pdensi_DN18057_c0_g4, Pdensi_DN19752_c0_g1d409295, Pdensi_DN20680_c0_g1d291823, Pdensi_DN23629_c0_g4, Pdensi_DN23915_c1_g7, Pdensi_DN580_c0_g1d164215, Pdensi_DN7676_c0_g1
GO:0044275	0.00411667296729876	0.998204099371128	21	83	cellular carbohydrate catabolic process	BP	0.114015971933304	BP cellular carbohydrate catabolic process	Pdensi_DN10456_c0_g2, Pdensi_DN10695_c0_g1d49277, Pdensi_DN14864_c0_g1d108554, Pdensi_DN15932_c0_g1, Pdensi_DN17236_c0_g5d473432, Pdensi_DN17725_c0_g1d57805, Pdensi_DN18212_c0_g6, Pdensi_DN19220_c0_g1d357855, Pdensi_DN19225_c1_g1, Pdensi_DN19354_c0_g2, Pdensi_DN20300_c0_g1d62840, Pdensi_DN20706_c1_g6, Pdensi_DN24097_c0_g1d71155, Pdensi_DN24578_c0_g1d72418, Pdensi_DN25885_c1_g2, Pdensi_DN26281_c0_…
GO:0019953	0.00442230728168957	0.999531362386482	5	9	sexual reproduction	BP	0.122203758232028	BP sexual reproduction	Pdensi_DN19642_c2_g3, Pdensi_DN21649_c0_g2, Pdensi_DN27257_c0_g1d230563, Pdensi_DN2770_c0_g1d326233, Pdensi_DN37968_c1_g1
GO:0060537	0.00455661454392457	0.999714263869978	4	6	muscle tissue development	BP	0.12563090302369	BP muscle tissue development	Pdensi_DN11265_c0_g1d210500, Pdensi_DN19172_c0_g1d406742, Pdensi_DN22311_c1_g2d423946, Pdensi_GG_151067_c0_g1
GO:0005887	0.0045692962122807	0.997484154187154	36	170	integral component of plasma membrane	CC	0.125696810668461	CC integral component of plasma membrane	Pdensi_DN12300_c0_g1d105477, Pdensi_DN13373_c0_g1, Pdensi_DN13866_c1_g1d523197, Pdensi_DN13918_c0_g1, Pdensi_DN15986_c0_g1d346054, Pdensi_DN17839_c0_g1, Pdensi_DN18276_c0_g1d283381, Pdensi_DN18651_c0_g1d532296, Pdensi_DN19076_c0_g1d60102, Pdensi_DN19648_c0_g2, Pdensi_DN20254_c0_g1d188649, Pdensi_DN20776_c0_g1, Pdensi_DN21684_c0_g1d123798, Pdensi_DN21862_c0_g1d221873, Pdensi_DN21952_c0_g1d495921, …
GO:0042542	0.00458218531714413	0.998077334075942	19	74	response to hydrogen peroxide	BP	0.125768115648536	BP response to hydrogen peroxide	Pdensi_DN14200_c0_g1, Pdensi_DN15072_c0_g1, Pdensi_DN18669_c0_g1d532211, Pdensi_DN19196_c1_g2, Pdensi_DN21709_c0_g1d363217, Pdensi_DN22104_c1_g1, Pdensi_DN22508_c1_g4, Pdensi_DN23934_c1_g1, Pdensi_DN24346_c0_g2d71940, Pdensi_DN26569_c0_g1d430218, Pdensi_DN26929_c0_g3, Pdensi_DN5323_c0_g1d100409, Pdensi_DN63696_c0_g1, Pdensi_DN8836_c0_g1d331994, Pdensi_DN9484_c0_g1, Pdensi_GG_141908_c0_g1, Pdensi_…
GO:0015181	0.00461239975893907	0.999709713136539	4	6	arginine transmembrane transporter activity	MF	0.126113120919797	MF arginine transmembrane transporter activity	Pdensi_DN16666_c0_g1d56138, Pdensi_DN21021_c0_g1d121912, Pdensi_DN22148_c1_g1, Pdensi_DN38295_c0_g3
GO:0006805	0.00461540568619202	0.998766375975104	10	28	xenobiotic metabolic process	BP	0.126113120919797	BP xenobiotic metabolic process	Pdensi_DN13433_c0_g1, Pdensi_DN14735_c0_g1, Pdensi_DN18028_c0_g1, Pdensi_DN19658_c0_g1d485534, Pdensi_DN19658_c0_g2, Pdensi_DN20067_c0_g2d62321, Pdensi_DN25758_c2_g1, Pdensi_DN25789_c1_g2, Pdensi_DN38801_c0_g1d90377, Pdensi_GG_17249_c0_g1
GO:0030139	0.00468604706887934	0.998723817836153	10	30	endocytic vesicle	CC	0.12775754218592	CC endocytic vesicle	Pdensi_DN12572_c0_g1d211752, Pdensi_DN16398_c0_g1d278483, Pdensi_DN19182_c0_g3d482227, Pdensi_DN19216_c2_g1, Pdensi_DN21339_c0_g3, Pdensi_DN24760_c0_g1d22637, Pdensi_DN25232_c0_g1d137507, Pdensi_DN27207_c0_g1d79864, Pdensi_DN38676_c4_g1, Pdensi_DN9362_c0_g1d102983
GO:1901615	0.00476996147812657	0.996988067508839	57	294	organic hydroxy compound metabolic process	BP	0.12953869671191	BP organic hydroxy compound metabolic process	Pdensi_DN10989_c0_g1d335310, Pdensi_DN12094_c0_g1d269573, Pdensi_DN12282_c0_g1d211398, Pdensi_DN13084_c0_g1, Pdensi_DN14259_c0_g1d393338, Pdensi_DN15715_c0_g1d277050, Pdensi_DN15825_c0_g1d397026, Pdensi_DN16888_c0_g1d56335, Pdensi_DN16894_c0_g6, Pdensi_DN18910_c0_g1d285192, Pdensi_DN20016_c0_g2d289314, Pdensi_DN20128_c0_g1d489148, Pdensi_DN20362_c0_g1d290394, Pdensi_DN20766_c0_g1, Pdensi_DN20842_…
GO:0031302	0.00477258993944323	0.999696550749096	4	6	intrinsic component of endosome membrane	CC	0.12953869671191	CC intrinsic component of endosome membrane	Pdensi_DN16691_c0_g1d399074, Pdensi_DN18995_c0_g2d356358, Pdensi_DN26557_c0_g2, Pdensi_GG_11913_c0_g1
GO:0009638	0.00488666334351155	0.999076107735968	7	17	phototropism	BP	0.132262843725692	BP phototropism	Pdensi_DN11668_c0_g1, Pdensi_DN12120_c0_g1, Pdensi_DN15641_c0_g7, Pdensi_DN20978_c0_g1, Pdensi_DN47264_c0_g1, Pdensi_DN8648_c0_g1d331767, Pdensi_GG_129682_c0_g1
GO:0031328	0.00489461317864849	0.9965705562979	91	506	positive regulation of cellular biosynthetic process	BP	0.132262843725692	BP positive regulation of cellular biosynthetic process	Pdensi_DN11137_c0_g1, Pdensi_DN11265_c0_g1d210500, Pdensi_DN11521_c0_g1d336257, Pdensi_DN12094_c0_g1d458612, Pdensi_DN12562_c0_g2, Pdensi_DN13295_c0_g1d51662, Pdensi_DN13394_c0_g1d212532, Pdensi_DN13570_c0_g1d340125, Pdensi_DN13612_c0_g1d392139, Pdensi_DN13878_c0_g1, Pdensi_DN14132_c0_g1, Pdensi_DN14344_c0_g1d463866, Pdensi_DN14344_c0_g3, Pdensi_DN14401_c4_g2, Pdensi_DN14863_c0_g1d342967, Pdensi_…
GO:0031406	0.00492546571874494	0.997807099957292	21	86	carboxylic acid binding	MF	0.132510216495046	MF carboxylic acid binding	Pdensi_DN11282_c0_g1d174432, Pdensi_DN11832_c0_g1d50232, Pdensi_DN15407_c0_g1d182088, Pdensi_DN15873_c0_g3, Pdensi_DN17197_c0_g1d56823, Pdensi_DN17434_c0_g1, Pdensi_DN17788_c0_g1d113777, Pdensi_DN18224_c1_g1d353651, Pdensi_DN18233_c1_g4, Pdensi_DN19404_c0_g1, Pdensi_DN19489_c0_g1d60937, Pdensi_DN21365_c1_g2, Pdensi_DN21590_c1_g1d123232, Pdensi_DN21992_c0_g1d124522, Pdensi_DN22506_c0_g1, Pdensi_DN…
GO:0043177	0.00492546571874494	0.997807099957292	21	86	organic acid binding	MF	0.132510216495046	MF organic acid binding	Pdensi_DN11282_c0_g1d174432, Pdensi_DN11832_c0_g1d50232, Pdensi_DN15407_c0_g1d182088, Pdensi_DN15873_c0_g3, Pdensi_DN17197_c0_g1d56823, Pdensi_DN17434_c0_g1, Pdensi_DN17788_c0_g1d113777, Pdensi_DN18224_c1_g1d353651, Pdensi_DN18233_c1_g4, Pdensi_DN19404_c0_g1, Pdensi_DN19489_c0_g1d60937, Pdensi_DN21365_c1_g2, Pdensi_DN21590_c1_g1d123232, Pdensi_DN21992_c0_g1d124522, Pdensi_DN22506_c0_g1, Pdensi_DN…
GO:0048511	0.00508157550338728	0.997394168776199	29	129	rhythmic process	BP	0.136409589446972	BP rhythmic process	Pdensi_DN13044_c0_g1d460723, Pdensi_DN13295_c0_g1d51662, Pdensi_DN14334_c0_g1d179490, Pdensi_DN15328_c0_g1, Pdensi_DN16541_c2_g1, Pdensi_DN17084_c0_g1d215790, Pdensi_DN19112_c1_g1d285936, Pdensi_DN20189_c0_g1d119417, Pdensi_DN20557_c11_g1, Pdensi_DN20807_c1_g1, Pdensi_DN21071_c1_g2d415963, Pdensi_DN21146_c1_g1, Pdensi_DN21322_c0_g1d294658, Pdensi_DN21322_c3_g1, Pdensi_DN24084_c1_g6, Pdensi_DN2496…
GO:0010557	0.00510537401871132	0.996471645309383	84	463	positive regulation of macromolecule biosynthetic process	BP	0.136550152460816	BP positive regulation of macromolecule biosynthetic process	Pdensi_DN11137_c0_g1, Pdensi_DN11265_c0_g1d210500, Pdensi_DN11521_c0_g1d336257, Pdensi_DN12094_c0_g1d458612, Pdensi_DN12562_c0_g2, Pdensi_DN13295_c0_g1d51662, Pdensi_DN13570_c0_g1d340125, Pdensi_DN13612_c0_g1d392139, Pdensi_DN13878_c0_g1, Pdensi_DN14132_c0_g1, Pdensi_DN14344_c0_g1d463866, Pdensi_DN14344_c0_g3, Pdensi_DN14401_c4_g2, Pdensi_DN14863_c0_g1d342967, Pdensi_DN15055_c0_g1d181160, Pdensi_…
GO:0044247	0.00511968154461338	0.998027826795668	16	58	cellular polysaccharide catabolic process	BP	0.136550152460816	BP cellular polysaccharide catabolic process	Pdensi_DN10456_c0_g2, Pdensi_DN10695_c0_g1d49277, Pdensi_DN14864_c0_g1d108554, Pdensi_DN17236_c0_g5d473432, Pdensi_DN17725_c0_g1d57805, Pdensi_DN18212_c0_g6, Pdensi_DN19220_c0_g1d357855, Pdensi_DN19225_c1_g1, Pdensi_DN19354_c0_g2, Pdensi_DN20300_c0_g1d62840, Pdensi_DN20706_c1_g6, Pdensi_DN24097_c0_g1d71155, Pdensi_DN25885_c1_g2, Pdensi_DN39478_c1_g3, Pdensi_DN39748_c1_g3, Pdensi_GG_152382_c0_g1
GO:0015294	0.00512035122212655	0.997714807218025	21	85	solute:cation symporter activity	MF	0.136550152460816	MF solute:cation symporter activity	Pdensi_DN12952_c0_g1d51325, Pdensi_DN13918_c0_g1, Pdensi_DN16529_c0_g1, Pdensi_DN17406_c0_g1d350753, Pdensi_DN17839_c0_g1, Pdensi_DN21862_c0_g1d221873, Pdensi_DN22640_c0_g1d126873, Pdensi_DN2329_c0_g1d381079, Pdensi_DN24001_c0_g2d225091, Pdensi_DN25296_c0_g1d227052, Pdensi_DN25819_c0_g4, Pdensi_DN26309_c1_g2, Pdensi_DN28060_c0_g1d141387, Pdensi_DN28937_c0_g2, Pdensi_DN30044_c0_g1, Pdensi_DN5412_c…
GO:0042592	0.00517127969671243	0.996354226250591	93	517	homeostatic process	BP	0.137577968737569	BP homeostatic process	Pdensi_DN10329_c0_g1, Pdensi_DN10615_c0_g1d173442, Pdensi_DN10989_c0_g1d335310, Pdensi_DN11137_c0_g1, Pdensi_DN11991_c0_g2, Pdensi_DN12005_c0_g1d337285, Pdensi_DN12094_c0_g1d269573, Pdensi_DN12226_c0_g1d211408, Pdensi_DN12300_c0_g1d105477, Pdensi_DN13295_c0_g1d51662, Pdensi_DN13717_c0_g1d340628, Pdensi_DN13881_c0_g1, Pdensi_DN14401_c4_g2, Pdensi_DN14541_c0_g1d8394, Pdensi_DN14761_c0_g1d53296, Pde…
GO:1905177	0.00518142014240067	0.999197790609027	6	13	tracheary element differentiation	BP	0.137577968737569	BP tracheary element differentiation	Pdensi_DN11573_c0_g1d210841, Pdensi_DN16985_c0_g1d215750, Pdensi_DN20326_c0_g1d290432, Pdensi_DN20497_c1_g1, Pdensi_DN37075_c0_g1d376825, Pdensi_GG_72538_c0_g1
GO:0046189	0.00522295710086444	0.998692925275995	9	25	phenol-containing compound biosynthetic process	BP	0.138380039110539	BP phenol-containing compound biosynthetic process	Pdensi_DN16894_c0_g6, Pdensi_DN18910_c0_g1d285192, Pdensi_DN20766_c0_g1, Pdensi_DN21483_c0_g2, Pdensi_DN24029_c0_g1d365267, Pdensi_DN25906_c0_g1d429621, Pdensi_DN30915_c0_g1d234365, Pdensi_DN37770_c0_g1d89322, Pdensi_DN9611_c0_g1d266034
GO:2000022	0.00524558135445294	0.997973863670517	16	58	regulation of jasmonic acid mediated signaling pathway	BP	0.138678637799325	BP regulation of jasmonic acid mediated signaling pathway	Pdensi_DN11475_c0_g1d336191, Pdensi_DN14396_c0_g2d8212, Pdensi_DN15368_c0_g1d466725, Pdensi_DN16537_c0_g1, Pdensi_DN19128_c0_g4, Pdensi_DN21565_c1_g5, Pdensi_DN22686_c0_g3, Pdensi_DN23253_c1_g2, Pdensi_DN24374_c1_g3, Pdensi_DN24892_c0_g2d135882, Pdensi_DN26035_c1_g1, Pdensi_DN26304_c1_g1, Pdensi_DN27005_c1_g1, Pdensi_DN29676_c0_g1d233126, Pdensi_DN34212_c0_g1d146735, Pdensi_DN40133_c1_g5
GO:0018242	0.00534841248452585	0.999405494565871	5	9	protein O-linked glycosylation via serine	BP	0.140590751214235	BP protein O-linked glycosylation via serine	Pdensi_DN19172_c0_g1d406742, Pdensi_DN22311_c1_g2d423946, Pdensi_DN22516_c0_g2d67897, Pdensi_DN38690_c0_g2, Pdensi_GG_151067_c0_g1
GO:0032026	0.0053524397670394	0.999647770756351	4	6	response to magnesium ion	BP	0.140590751214235	BP response to magnesium ion	Pdensi_DN10914_c0_g1d387447, Pdensi_DN14892_c1_g1, Pdensi_DN16069_c0_g1, Pdensi_GG_78706_c1_g1
GO:0071286	0.0053524397670394	0.999647770756351	4	6	cellular response to magnesium ion	BP	0.140590751214235	BP cellular response to magnesium ion	Pdensi_DN10914_c0_g1d387447, Pdensi_DN14892_c1_g1, Pdensi_DN16069_c0_g1, Pdensi_GG_78706_c1_g1
GO:0080161	0.00542637775749454	0.999151330835202	6	13	auxin transmembrane transporter activity	MF	0.141951641051282	MF auxin transmembrane transporter activity	Pdensi_DN18861_c0_g4, Pdensi_DN20943_c0_g3, Pdensi_DN24950_c0_g4, Pdensi_DN25689_c0_g3, Pdensi_DN26463_c1_g1, Pdensi_DN8220_c0_g1d517661
GO:0006812	0.00542749438111581	0.996402167119974	68	364	cation transport	BP	0.141951641051282	BP cation transport	Pdensi_DN10554_c0_g1, Pdensi_DN10579_c0_g1, Pdensi_DN11351_c0_g1, Pdensi_DN11991_c0_g2, Pdensi_DN12094_c0_g1d269573, Pdensi_DN12171_c0_g1d337482, Pdensi_DN12428_c0_g1, Pdensi_DN12608_c0_g1d459878, Pdensi_DN13866_c1_g1d523197, Pdensi_DN14157_c0_g2, Pdensi_DN15072_c0_g1, Pdensi_DN15198_c2_g2, Pdensi_DN15364_c0_g1d181907, Pdensi_DN15364_c0_g2, Pdensi_DN15521_c0_g1, Pdensi_DN15767_c0_g1d214630, Pdens…
GO:0102229	0.00545739557337706	0.999145412955244	6	13	amylopectin maltohydrolase activity	MF	0.142428695583819	MF amylopectin maltohydrolase activity	Pdensi_DN10695_c0_g1d49277, Pdensi_DN14305_c0_g1d213257, Pdensi_DN20300_c0_g1d62840, Pdensi_DN24330_c0_g15, Pdensi_DN39748_c1_g3, Pdensi_GG_152382_c0_g1
GO:0007275	0.00557636560577797	0.995847913106213	126	732	multicellular organism development	BP	0.145223303857083	BP multicellular organism development	Pdensi_DN10531_c0_g1d455577, Pdensi_DN11521_c0_g1d336257, Pdensi_DN11573_c0_g1d210841, Pdensi_DN11689_c0_g1, Pdensi_DN12094_c0_g1d269573, Pdensi_DN12353_c0_g1d50734, Pdensi_DN13087_c0_g1d212168, Pdensi_DN15274_c0_g1d344023, Pdensi_DN15932_c0_g1, Pdensi_DN16047_c2_g2, Pdensi_DN16047_c2_g6, Pdensi_DN16066_c0_g1d55175, Pdensi_DN16340_c0_g1d55657, Pdensi_DN16693_c0_g1d56026, Pdensi_DN16822_c0_g1d5634…
GO:0006244	0.00566908069215324	0.99931096367671	5	10	pyrimidine nucleotide catabolic process	BP	0.146389326794841	BP pyrimidine nucleotide catabolic process	Pdensi_DN16530_c0_g1d10873, Pdensi_DN21266_c0_g1d221055, Pdensi_DN47344_c0_g1d249493, Pdensi_GG_11747_c1_g1, Pdensi_GG_126554_c0_g1
GO:0009149	0.00566908069215324	0.99931096367671	5	10	pyrimidine nucleoside triphosphate catabolic process	BP	0.146389326794841	BP pyrimidine nucleoside triphosphate catabolic process	Pdensi_DN16530_c0_g1d10873, Pdensi_DN21266_c0_g1d221055, Pdensi_DN47344_c0_g1d249493, Pdensi_GG_11747_c1_g1, Pdensi_GG_126554_c0_g1
GO:0009213	0.00566908069215324	0.99931096367671	5	10	pyrimidine deoxyribonucleoside triphosphate catabolic process	BP	0.146389326794841	BP pyrimidine deoxyribonucleoside triphosphate catabolic process	Pdensi_DN16530_c0_g1d10873, Pdensi_DN21266_c0_g1d221055, Pdensi_DN47344_c0_g1d249493, Pdensi_GG_11747_c1_g1, Pdensi_GG_126554_c0_g1
GO:0009223	0.00566908069215324	0.99931096367671	5	10	pyrimidine deoxyribonucleotide catabolic process	BP	0.146389326794841	BP pyrimidine deoxyribonucleotide catabolic process	Pdensi_DN16530_c0_g1d10873, Pdensi_DN21266_c0_g1d221055, Pdensi_DN47344_c0_g1d249493, Pdensi_GG_11747_c1_g1, Pdensi_GG_126554_c0_g1
GO:0016054	0.00572081344568859	0.99674504873283	38	182	organic acid catabolic process	BP	0.147103190369769	BP organic acid catabolic process	Pdensi_DN12856_c0_g1d460187, Pdensi_DN14259_c0_g1d393338, Pdensi_DN15715_c0_g1d277050, Pdensi_DN17351_c0_g3, Pdensi_DN18330_c0_g1d353900, Pdensi_DN18337_c0_g1d353676, Pdensi_DN18896_c0_g1d14222, Pdensi_DN19345_c1_g2, Pdensi_DN19541_c0_g1d117779, Pdensi_DN19658_c0_g1d485534, Pdensi_DN19658_c0_g2, Pdensi_DN20475_c0_g1, Pdensi_DN20643_c0_g1d291712, Pdensi_DN20924_c0_g1d415046, Pdensi_DN21165_c0_g1, …
GO:0046395	0.00572081344568859	0.99674504873283	38	182	carboxylic acid catabolic process	BP	0.147103190369769	BP carboxylic acid catabolic process	Pdensi_DN12856_c0_g1d460187, Pdensi_DN14259_c0_g1d393338, Pdensi_DN15715_c0_g1d277050, Pdensi_DN17351_c0_g3, Pdensi_DN18330_c0_g1d353900, Pdensi_DN18337_c0_g1d353676, Pdensi_DN18896_c0_g1d14222, Pdensi_DN19345_c1_g2, Pdensi_DN19541_c0_g1d117779, Pdensi_DN19658_c0_g1d485534, Pdensi_DN19658_c0_g2, Pdensi_DN20475_c0_g1, Pdensi_DN20643_c0_g1d291712, Pdensi_DN20924_c0_g1d415046, Pdensi_DN21165_c0_g1, …
GO:0006561	0.00579781113861655	0.99960915212256	4	6	proline biosynthetic process	BP	0.14876988497282	BP proline biosynthetic process	Pdensi_DN21021_c0_g1d121912, Pdensi_DN21165_c0_g1, Pdensi_DN23378_c4_g1, Pdensi_DN24308_c0_g1d71756
GO:0050794	0.00581353457134078	0.994900964917372	632	4170	regulation of cellular process	BP	0.148860610596135	BP regulation of cellular process	Pdensi_DN10290_c0_g1d4636, Pdensi_DN10352_c0_g1, Pdensi_DN10475_c0_g1, Pdensi_DN10615_c0_g1d173442, Pdensi_DN10914_c0_g1d387447, Pdensi_DN10940_c0_g1d5120, Pdensi_DN10942_c0_g1, Pdensi_DN11057_c0_g1d49575, Pdensi_DN11137_c0_g1, Pdensi_DN11265_c0_g1d210500, Pdensi_DN11276_c0_g1d210448, Pdensi_DN11282_c0_g1d174432, Pdensi_DN11359_c0_g1d210550, Pdensi_DN11360_c2_g3, Pdensi_DN11475_c0_g1d336191, Pden…
GO:0009641	0.00586250941825635	0.999281422535932	5	10	shade avoidance	BP	0.14980060676691	BP shade avoidance	Pdensi_DN19112_c1_g1d285936, Pdensi_DN19541_c0_g1d117779, Pdensi_DN21610_c0_g1d495584, Pdensi_DN25880_c0_g1d193575, Pdensi_GG_102419_c0_g1
GO:0050801	0.00600288176595557	0.996373231293466	46	229	ion homeostasis	BP	0.153067218975744	BP ion homeostasis	Pdensi_DN10329_c0_g1, Pdensi_DN11137_c0_g1, Pdensi_DN11991_c0_g2, Pdensi_DN12094_c0_g1d269573, Pdensi_DN12300_c0_g1d105477, Pdensi_DN14541_c0_g1d8394, Pdensi_DN14892_c1_g1, Pdensi_DN15072_c0_g1, Pdensi_DN15198_c2_g2, Pdensi_DN15495_c0_g1d276252, Pdensi_DN15917_c0_g1d397096, Pdensi_DN16107_c0_g2, Pdensi_DN16128_c0_g2, Pdensi_DN16666_c0_g1d56138, Pdensi_DN17406_c0_g1d350753, Pdensi_DN17613_c1_g1, P…
GO:0005337	0.00616764400554294	0.999234300028813	5	10	nucleoside transmembrane transporter activity	MF	0.156940841424378	MF nucleoside transmembrane transporter activity	Pdensi_DN18752_c2_g5, Pdensi_DN22206_c0_g1d496146, Pdensi_DN24938_c0_g1d556944, Pdensi_DN40167_c0_g1d318679, Pdensi_GG_78575_c0_g1
GO:0000976	0.00620270262166971	0.996724509826567	30	137	transcription regulatory region sequence-specific DNA binding	MF	0.157504802122815	MF transcription regulatory region sequence-specific DNA binding	Pdensi_DN10475_c0_g1, Pdensi_DN11521_c0_g1d336257, Pdensi_DN14761_c0_g1d53296, Pdensi_DN14863_c0_g1d342967, Pdensi_DN14987_c0_g1d465381, Pdensi_DN15055_c0_g1d181160, Pdensi_DN17696_c0_g1d281883, Pdensi_DN17770_c0_g3, Pdensi_DN17836_c0_g1, Pdensi_DN18057_c0_g4, Pdensi_DN18166_c0_g1d216835, Pdensi_DN18561_c3_g1, Pdensi_DN19525_c0_g1d218718, Pdensi_DN20164_c0_g1d119432, Pdensi_DN20270_c0_g3d290192, …
GO:0048440	0.00627713842113416	0.999217238516275	5	10	carpel development	BP	0.15906425036459	BP carpel development	Pdensi_DN12603_c0_g1d105849, Pdensi_DN16137_c0_g1d183863, Pdensi_DN19032_c0_g1d218074, Pdensi_DN24748_c1_g1, Pdensi_DN34396_c0_g1d146839
GO:0042214	0.00645282517604147	0.998311304732757	9	26	terpene metabolic process	BP	0.163040616200514	BP terpene metabolic process	Pdensi_DN15316_c1_g2, Pdensi_DN15896_c0_g1d345756, Pdensi_DN17034_c1_g1d472675, Pdensi_DN22808_c3_g2, Pdensi_DN23999_c0_g1d22050, Pdensi_DN24439_c2_g1, Pdensi_DN25448_c0_g1, Pdensi_DN30915_c0_g1d234365, Pdensi_GG_80104_c0_g1
GO:1902609	0.0064680845708685	0.999784560307641	3	4	(R)-2-hydroxy-alpha-linolenic acid biosynthetic process	BP	0.163040616200514	BP (R)-2-hydroxy-alpha-linolenic acid biosynthetic process	Pdensi_DN23377_c0_g3d548222, Pdensi_DN26366_c1_g5, Pdensi_DN8362_c0_g1d517694
GO:0016229	0.00647410339424016	0.997045994591136	21	85	steroid dehydrogenase activity	MF	0.163040616200514	MF steroid dehydrogenase activity	Pdensi_DN15924_c0_g1d110384, Pdensi_DN16309_c0_g1d278549, Pdensi_DN18206_c0_g1, Pdensi_DN20189_c0_g1d119417, Pdensi_DN21071_c1_g2d415963, Pdensi_DN21146_c1_g1, Pdensi_DN21322_c0_g1d294658, Pdensi_DN21905_c2_g3, Pdensi_DN21905_c2_g4, Pdensi_DN21972_c0_g1d297903, Pdensi_DN24678_c1_g6, Pdensi_DN25334_c1_g2, Pdensi_DN25550_c1_g1, Pdensi_DN26139_c0_g1d559879, Pdensi_DN39224_c0_g1d571718, Pdensi_DN3924…
GO:0015858	0.00650644906212894	0.999782795719024	3	4	nucleoside transport	BP	0.163182276888794	BP nucleoside transport	Pdensi_DN22206_c0_g1d496146, Pdensi_DN24938_c0_g1d556944, Pdensi_DN40167_c0_g1d318679
GO:1901642	0.00650644906212894	0.999782795719024	3	4	nucleoside transmembrane transport	BP	0.163182276888794	BP nucleoside transmembrane transport	Pdensi_DN22206_c0_g1d496146, Pdensi_DN24938_c0_g1d556944, Pdensi_DN40167_c0_g1d318679
GO:0009944	0.006995848619436	0.997947314357293	10	32	polarity specification of adaxial/abaxial axis	BP	0.175096916061048	BP polarity specification of adaxial/abaxial axis	Pdensi_DN12603_c0_g1d105849, Pdensi_DN17302_c0_g5, Pdensi_DN17786_c0_g1d12450, Pdensi_DN19032_c0_g1d218074, Pdensi_DN19752_c0_g1d409295, Pdensi_DN20680_c0_g1d291823, Pdensi_DN21918_c0_g1d541792, Pdensi_DN26798_c0_g1d140295, Pdensi_DN39953_c3_g1, Pdensi_DN41203_c0_g1d35551
GO:0048825	0.00701275049307508	0.998576657713632	7	17	cotyledon development	BP	0.175161011293291	BP cotyledon development	Pdensi_DN15932_c0_g1, Pdensi_DN20191_c0_g2, Pdensi_DN21644_c0_g1, Pdensi_DN23264_c0_g1d69571, Pdensi_DN26680_c0_g1d229530, Pdensi_DN36434_c0_g2, Pdensi_GG_98112_c0_g1
GO:0006787	0.00711754901921161	0.998522042660866	7	18	porphyrin-containing compound catabolic process	BP	0.176336194159535	BP porphyrin-containing compound catabolic process	Pdensi_DN10616_c0_g1d455771, Pdensi_DN12684_c0_g1d51036, Pdensi_DN14453_c0_g1d342034, Pdensi_DN17719_c0_g1d282070, Pdensi_DN18330_c0_g1d353900, Pdensi_DN23267_c0_g1d69377, Pdensi_GG_136421_c0_g1
GO:0015996	0.00711754901921161	0.998522042660866	7	18	chlorophyll catabolic process	BP	0.176336194159535	BP chlorophyll catabolic process	Pdensi_DN10616_c0_g1d455771, Pdensi_DN12684_c0_g1d51036, Pdensi_DN14453_c0_g1d342034, Pdensi_DN17719_c0_g1d282070, Pdensi_DN18330_c0_g1d353900, Pdensi_DN23267_c0_g1d69377, Pdensi_GG_136421_c0_g1
GO:0033015	0.00711754901921161	0.998522042660866	7	18	tetrapyrrole catabolic process	BP	0.176336194159535	BP tetrapyrrole catabolic process	Pdensi_DN10616_c0_g1d455771, Pdensi_DN12684_c0_g1d51036, Pdensi_DN14453_c0_g1d342034, Pdensi_DN17719_c0_g1d282070, Pdensi_DN18330_c0_g1d353900, Pdensi_DN23267_c0_g1d69377, Pdensi_GG_136421_c0_g1
GO:0046149	0.00711754901921161	0.998522042660866	7	18	pigment catabolic process	BP	0.176336194159535	BP pigment catabolic process	Pdensi_DN10616_c0_g1d455771, Pdensi_DN12684_c0_g1d51036, Pdensi_DN14453_c0_g1d342034, Pdensi_DN17719_c0_g1d282070, Pdensi_DN18330_c0_g1d353900, Pdensi_DN23267_c0_g1d69377, Pdensi_GG_136421_c0_g1
GO:0031061	0.0073564519191864	0.99974267331852	3	4	negative regulation of histone methylation	BP	0.181886039961423	BP negative regulation of histone methylation	Pdensi_DN18278_c0_g1, Pdensi_DN22607_c0_g1d301507, Pdensi_DN6277_c0_g1d46369
GO:0003854	0.00750632486029027	0.996685194980876	19	75	3-beta-hydroxy-delta5-steroid dehydrogenase activity	MF	0.185216670391081	MF 3-beta-hydroxy-delta5-steroid dehydrogenase activity	Pdensi_DN15924_c0_g1d110384, Pdensi_DN16309_c0_g1d278549, Pdensi_DN20189_c0_g1d119417, Pdensi_DN21071_c1_g2d415963, Pdensi_DN21146_c1_g1, Pdensi_DN21322_c0_g1d294658, Pdensi_DN21905_c2_g3, Pdensi_DN21905_c2_g4, Pdensi_DN21972_c0_g1d297903, Pdensi_DN24678_c1_g6, Pdensi_DN25334_c1_g2, Pdensi_DN25550_c1_g1, Pdensi_DN39224_c0_g1d571718, Pdensi_DN39240_c1_g1, Pdensi_GG_143718_c0_g1, Pdensi_GG_26120_c1…
GO:0043620	0.00756810778516604	0.997966316114248	9	26	regulation of DNA-templated transcription in response to stress	BP	0.186364654209714	BP regulation of DNA-templated transcription in response to stress	Pdensi_DN18057_c0_g4, Pdensi_DN18706_c0_g2, Pdensi_DN20164_c0_g1d119432, Pdensi_DN21372_c1_g1d122819, Pdensi_DN23186_c0_g5, Pdensi_DN23629_c0_g4, Pdensi_DN23915_c1_g7, Pdensi_DN26288_c0_g2, Pdensi_DN29111_c0_g1d232624
GO:0051171	0.00763679051820232	0.993589653294564	325	2058	regulation of nitrogen compound metabolic process	BP	0.187677584284352	BP regulation of nitrogen compound metabolic process	Pdensi_DN10290_c0_g1d4636, Pdensi_DN10352_c0_g1, Pdensi_DN10475_c0_g1, Pdensi_DN10942_c0_g1, Pdensi_DN11057_c0_g1d49575, Pdensi_DN11137_c0_g1, Pdensi_DN11265_c0_g1d210500, Pdensi_DN11359_c0_g1d210550, Pdensi_DN11360_c2_g3, Pdensi_DN11521_c0_g1d336257, Pdensi_DN11573_c0_g1d210841, Pdensi_DN11752_c0_g1d50151, Pdensi_DN11809_c0_g1d175312, Pdensi_DN11813_c0_g1d336868, Pdensi_DN11848_c0_g1d5764, Pdens…
GO:0043295	0.00785183522993695	0.998621960499485	6	14	glutathione binding	MF	0.19218900901493	MF glutathione binding	Pdensi_DN16319_c0_g1d111066, Pdensi_DN19103_c0_g1d533551, Pdensi_DN24858_c0_g1d556409, Pdensi_DN24936_c1_g6, Pdensi_DN29353_c0_g1d81711, Pdensi_DN9893_c0_g1d209440
GO:1900750	0.00785183522993695	0.998621960499485	6	14	oligopeptide binding	MF	0.19218900901493	MF oligopeptide binding	Pdensi_DN16319_c0_g1d111066, Pdensi_DN19103_c0_g1d533551, Pdensi_DN24858_c0_g1d556409, Pdensi_DN24936_c1_g6, Pdensi_DN29353_c0_g1d81711, Pdensi_DN9893_c0_g1d209440
GO:0001756	0.00794589130561993	0.999295454590067	4	7	somitogenesis	BP	0.193714803207269	BP somitogenesis	Pdensi_DN13295_c0_g1d51662, Pdensi_DN19172_c0_g1d406742, Pdensi_DN22311_c1_g2d423946, Pdensi_DN4294_c0_g1d382336
GO:0035282	0.00794589130561993	0.999295454590067	4	7	segmentation	BP	0.193714803207269	BP segmentation	Pdensi_DN13295_c0_g1d51662, Pdensi_DN19172_c0_g1d406742, Pdensi_DN22311_c1_g2d423946, Pdensi_DN4294_c0_g1d382336
GO:0046462	0.00807830011208326	0.99970711998399	3	4	monoacylglycerol metabolic process	BP	0.19615975659838	BP monoacylglycerol metabolic process	Pdensi_DN15038_c0_g1d53704, Pdensi_DN19174_c1_g3, Pdensi_DN20096_c0_g1d62246
GO:0052651	0.00807830011208326	0.99970711998399	3	4	monoacylglycerol catabolic process	BP	0.19615975659838	BP monoacylglycerol catabolic process	Pdensi_DN15038_c0_g1d53704, Pdensi_DN19174_c1_g3, Pdensi_DN20096_c0_g1d62246
GO:1901361	0.00823117413997421	0.994502051650091	64	345	organic cyclic compound catabolic process	BP	0.199475319336597	BP organic cyclic compound catabolic process	Pdensi_DN10616_c0_g1d455771, Pdensi_DN12684_c0_g1d51036, Pdensi_DN12856_c0_g1d460187, Pdensi_DN14142_c0_g1, Pdensi_DN14259_c0_g1d393338, Pdensi_DN14453_c0_g1d342034, Pdensi_DN14956_c0_g5, Pdensi_DN15715_c0_g1d277050, Pdensi_DN16530_c0_g1d10873, Pdensi_DN17719_c0_g1d282070, Pdensi_DN18330_c0_g1d353900, Pdensi_DN18549_c0_g1d354665, Pdensi_DN18588_c0_g1d404615, Pdensi_DN19541_c0_g1d117779, Pdensi_DN…
GO:0009211	0.00873568902104076	0.998750667837426	5	11	pyrimidine deoxyribonucleoside triphosphate metabolic process	BP	0.211282585550479	BP pyrimidine deoxyribonucleoside triphosphate metabolic process	Pdensi_DN16530_c0_g1d10873, Pdensi_DN21266_c0_g1d221055, Pdensi_DN47344_c0_g1d249493, Pdensi_GG_11747_c1_g1, Pdensi_GG_126554_c0_g1
GO:0080090	0.00880425652271949	0.992579219974364	329	2091	regulation of primary metabolic process	BP	0.212499171889193	BP regulation of primary metabolic process	Pdensi_DN10290_c0_g1d4636, Pdensi_DN10352_c0_g1, Pdensi_DN10475_c0_g1, Pdensi_DN10942_c0_g1, Pdensi_DN11057_c0_g1d49575, Pdensi_DN11137_c0_g1, Pdensi_DN11265_c0_g1d210500, Pdensi_DN11359_c0_g1d210550, Pdensi_DN11360_c2_g3, Pdensi_DN11521_c0_g1d336257, Pdensi_DN11573_c0_g1d210841, Pdensi_DN11752_c0_g1d50151, Pdensi_DN11809_c0_g1d175312, Pdensi_DN11813_c0_g1d336868, Pdensi_DN12094_c0_g1d458612, Pde…
GO:0004618	0.00882078599540044	0.999192629850898	4	7	phosphoglycerate kinase activity	MF	0.212499171889193	MF phosphoglycerate kinase activity	Pdensi_DN25523_c0_g1d74887, Pdensi_DN27255_c0_g1d24590, Pdensi_DN39716_c2_g1, Pdensi_GG_11773_c1_g1
GO:0008202	0.00893702358864846	0.995033065618456	32	150	steroid metabolic process	BP	0.21487560258219	BP steroid metabolic process	Pdensi_DN10989_c0_g1d335310, Pdensi_DN12094_c0_g1d269573, Pdensi_DN15825_c0_g1d397026, Pdensi_DN15924_c0_g1d110384, Pdensi_DN16309_c0_g1d278549, Pdensi_DN18206_c0_g1, Pdensi_DN20016_c0_g2d289314, Pdensi_DN20128_c0_g1d489148, Pdensi_DN20189_c0_g1d119417, Pdensi_DN21071_c1_g2d415963, Pdensi_DN21146_c1_g1, Pdensi_DN21322_c0_g1d294658, Pdensi_DN21886_c0_g1d190004, Pdensi_DN21905_c2_g3, Pdensi_DN21905…
GO:0042761	0.0090540536981715	0.997715681924115	8	23	very long-chain fatty acid biosynthetic process	BP	0.217121482993981	BP very long-chain fatty acid biosynthetic process	Pdensi_DN12981_c0_g2, Pdensi_DN14653_c0_g1d108253, Pdensi_DN18467_c0_g1d354439, Pdensi_DN21597_c0_g1d189745, Pdensi_DN26156_c0_g1, Pdensi_DN49927_c0_g1, Pdensi_DN9798_c0_g1, Pdensi_GG_81086_c0_g1
GO:0015103	0.00906598627205913	0.996242495290162	16	62	inorganic anion transmembrane transporter activity	MF	0.217121482993981	MF inorganic anion transmembrane transporter activity	Pdensi_DN10207_c0_g1d266698, Pdensi_DN12300_c0_g1d105477, Pdensi_DN13373_c0_g1, Pdensi_DN13616_c0_g1, Pdensi_DN15739_c0_g1, Pdensi_DN18276_c0_g1d283381, Pdensi_DN19076_c0_g1d60102, Pdensi_DN19821_c0_g1d288223, Pdensi_DN21253_c0_g1d294442, Pdensi_DN21684_c0_g1d123798, Pdensi_DN21746_c0_g1d541054, Pdensi_DN24081_c1_g1, Pdensi_DN25857_c0_g1d228067, Pdensi_DN26013_c1_g1, Pdensi_DN29864_c0_g2, Pdensi_…
GO:0021953	0.0091079165823408	0.999654193184011	3	4	central nervous system neuron differentiation	BP	0.217378055761388	BP central nervous system neuron differentiation	Pdensi_DN14223_c0_g1d341688, Pdensi_DN22214_c0_g1, Pdensi_DN4294_c0_g1d382336
GO:0071470	0.00911229446126006	0.997019009132878	11	36	cellular response to osmotic stress	BP	0.217378055761388	BP cellular response to osmotic stress	Pdensi_DN10914_c0_g1d387447, Pdensi_DN16069_c0_g1, Pdensi_DN18706_c0_g2, Pdensi_DN20504_c0_g2d291341, Pdensi_DN21372_c1_g1d122819, Pdensi_DN22647_c0_g1, Pdensi_DN25099_c0_g1d73557, Pdensi_DN26944_c0_g1d367833, Pdensi_DN26948_c0_g1d79071, Pdensi_DN39802_c0_g1d572203, Pdensi_GG_79065_c2_g1
GO:0002237	0.00914578205386203	0.99663348001037	13	47	response to molecule of bacterial origin	BP	0.217751621843803	BP response to molecule of bacterial origin	Pdensi_DN10914_c0_g1d387447, Pdensi_DN14091_c0_g1d213054, Pdensi_DN16069_c0_g1, Pdensi_DN19612_c1_g1d15578, Pdensi_DN20557_c11_g1, Pdensi_DN24913_c0_g1d192801, Pdensi_DN30915_c0_g1d234365, Pdensi_DN36051_c1_g1, Pdensi_DN39093_c0_g2, Pdensi_DN5035_c0_g1d516156, Pdensi_DN50397_c0_g1d252384, Pdensi_DN6197_c0_g1d449923, Pdensi_GG_44037_c0_g1
GO:0045488	0.00931264919810219	0.994967378659254	29	138	pectin metabolic process	BP	0.221293185419494	BP pectin metabolic process	Pdensi_DN12559_c0_g1, Pdensi_DN16114_c0_g1d397583, Pdensi_DN17302_c0_g5, Pdensi_DN17377_c0_g1, Pdensi_DN18480_c0_g1d354107, Pdensi_DN18947_c0_g1d217923, Pdensi_DN19474_c1_g1, Pdensi_DN20919_c0_g1d362500, Pdensi_DN21111_c0_g2, Pdensi_DN21652_c0_g1d495574, Pdensi_DN22590_c0_g2, Pdensi_DN23170_c0_g1d191209, Pdensi_DN23914_c0_g1d497570, Pdensi_DN24001_c1_g1, Pdensi_DN24228_c0_g2, Pdensi_DN24669_c0_g1…
GO:0009407	0.00935696138893091	0.997110773749462	10	33	toxin catabolic process	BP	0.221478514219726	BP toxin catabolic process	Pdensi_DN16319_c0_g1d111066, Pdensi_DN16473_c2_g2, Pdensi_DN19103_c0_g1d533551, Pdensi_DN19298_c2_g1, Pdensi_DN24858_c0_g1d556409, Pdensi_DN29353_c0_g1d81711, Pdensi_DN38795_c1_g3, Pdensi_DN38795_c1_g4, Pdensi_DN9893_c0_g1d209440, Pdensi_GG_27183_c0_g1
GO:0090487	0.00935696138893091	0.997110773749462	10	33	secondary metabolite catabolic process	BP	0.221478514219726	BP secondary metabolite catabolic process	Pdensi_DN16319_c0_g1d111066, Pdensi_DN16473_c2_g2, Pdensi_DN19103_c0_g1d533551, Pdensi_DN19298_c2_g1, Pdensi_DN24858_c0_g1d556409, Pdensi_DN29353_c0_g1d81711, Pdensi_DN38795_c1_g3, Pdensi_DN38795_c1_g4, Pdensi_DN9893_c0_g1d209440, Pdensi_GG_27183_c0_g1
GO:0080019	0.00939298103535436	0.99863146911717	5	11	fatty-acyl-CoA reductase (alcohol-forming) activity	MF	0.221478514219726	MF fatty-acyl-CoA reductase (alcohol-forming) activity	Pdensi_DN16084_c0_g1d214889, Pdensi_DN19461_c0_g1d61048, Pdensi_DN19519_c0_g5, Pdensi_DN21755_c0_g1d221703, Pdensi_GG_80151_c1_g1
GO:0102965	0.00939298103535436	0.99863146911717	5	11	alcohol-forming fatty acyl-CoA reductase activity	MF	0.221478514219726	MF alcohol-forming fatty acyl-CoA reductase activity	Pdensi_DN16084_c0_g1d214889, Pdensi_DN19461_c0_g1d61048, Pdensi_DN19519_c0_g5, Pdensi_DN21755_c0_g1d221703, Pdensi_GG_80151_c1_g1
GO:0016682	0.0095306555558276	0.996132257288161	15	61	oxidoreductase activity, acting on diphenols and related substances as donors, oxygen as acceptor	MF	0.224291766780112	MF oxidoreductase activity, acting on diphenols and related substances as donors, oxygen as acceptor	Pdensi_DN1409_c0_g1, Pdensi_DN14956_c0_g5, Pdensi_DN18549_c0_g1d354665, Pdensi_DN20631_c0_g1d291641, Pdensi_DN20815_c1_g2, Pdensi_DN21246_c1_g3, Pdensi_DN22746_c0_g1, Pdensi_DN23286_c2_g2, Pdensi_DN27378_c0_g4, Pdensi_DN39533_c2_g6, Pdensi_DN9427_c0_g1d453810, Pdensi_GG_107060_c0_g1, Pdensi_GG_134561_c0_g1, Pdensi_GG_15178_c0_g1, Pdensi_GG_155877_c0_g1
GO:0071465	0.0095806722977432	0.999629058745552	3	4	cellular response to desiccation	BP	0.224452480531196	BP cellular response to desiccation	Pdensi_DN17745_c0_g1, Pdensi_DN17873_c0_g1, Pdensi_DN17873_c0_g3
GO:1902075	0.0095806722977432	0.999629058745552	3	4	cellular response to salt	BP	0.224452480531196	BP cellular response to salt	Pdensi_DN17745_c0_g1, Pdensi_DN17873_c0_g1, Pdensi_DN17873_c0_g3
GO:0006022	0.00959261460924221	0.996613010689631	12	43	aminoglycan metabolic process	BP	0.224452480531196	BP aminoglycan metabolic process	Pdensi_DN15221_c0_g5, Pdensi_DN15493_c0_g1d395951, Pdensi_DN19222_c0_g1d60636, Pdensi_DN20461_c0_g1d188791, Pdensi_DN22250_c0_g2d67184, Pdensi_DN25305_c0_g1d227229, Pdensi_DN25900_c0_g1d429650, Pdensi_DN27266_c0_g2, Pdensi_DN37381_c0_g1d240517, Pdensi_GG_108346_c0_g1, Pdensi_GG_15723_c0_g1, Pdensi_GG_95185_c0_g1
GO:0009664	0.00965208450320979	0.995596489722662	19	80	plant-type cell wall organization	BP	0.225208316847402	BP plant-type cell wall organization	Pdensi_DN11062_c0_g1d456534, Pdensi_DN17302_c0_g5, Pdensi_DN1891_c0_g1d325527, Pdensi_DN19022_c0_g1d60200, Pdensi_DN19791_c0_g1d15652, Pdensi_DN19927_c0_g1d16045, Pdensi_DN21899_c1_g1, Pdensi_DN21952_c0_g1d495921, Pdensi_DN22105_c0_g3, Pdensi_DN38231_c0_g4, Pdensi_DN40217_c1_g4, Pdensi_DN41203_c0_g1d35551, Pdensi_DN41948_c0_g1d244695, Pdensi_GG_117440_c0_g1, Pdensi_GG_143379_c0_g1, Pdensi_GG_2194…
GO:0055071	0.00966179450041252	0.999624694738657	3	4	manganese ion homeostasis	BP	0.225208316847402	BP manganese ion homeostasis	Pdensi_DN14541_c0_g1d8394, Pdensi_DN22262_c0_g1d496121, Pdensi_DN23589_c3_g1
GO:0033500	0.00994967444071512	0.996935147117229	10	31	carbohydrate homeostasis	BP	0.231476806893132	BP carbohydrate homeostasis	Pdensi_DN12005_c0_g1d337285, Pdensi_DN16881_c0_g1, Pdensi_DN20557_c11_g1, Pdensi_DN21617_c0_g1d419056, Pdensi_DN25099_c0_g1d73557, Pdensi_DN25819_c0_g4, Pdensi_DN26944_c0_g1d367833, Pdensi_DN26948_c0_g1d79071, Pdensi_DN30915_c0_g1d234365, Pdensi_GG_129064_c1_g1
GO:0009723	0.00997772366761362	0.994961124284967	24	105	response to ethylene	BP	0.231688054897781	BP response to ethylene	Pdensi_DN11974_c0_g1d211158, Pdensi_DN12309_c0_g1d269969, Pdensi_DN12359_c0_g1, Pdensi_DN13087_c0_g1d212168, Pdensi_DN13092_c0_g1d177216, Pdensi_DN14761_c0_g1d53296, Pdensi_DN14987_c0_g1d465381, Pdensi_DN15275_c0_g2, Pdensi_DN15579_c0_g1d54375, Pdensi_DN16067_c0_g2d397404, Pdensi_DN20881_c1_g1, Pdensi_DN21129_c2_g5, Pdensi_DN21801_c0_g2, Pdensi_DN23897_c0_g1, Pdensi_DN24299_c0_g1d428145, Pdensi_D…
GO:0080027	0.0100077974496	1	2	2	response to herbivore	BP	0.231842137293681	BP response to herbivore	Pdensi_DN23897_c0_g1, Pdensi_DN24299_c0_g1d428145
GO:0033764	0.0100787313494075	0.995398538394876	19	77	steroid dehydrogenase activity, acting on the CH-OH group of donors, NAD or NADP as acceptor	MF	0.231842137293681	MF steroid dehydrogenase activity, acting on the CH-OH group of donors, NAD or NADP as acceptor	Pdensi_DN15924_c0_g1d110384, Pdensi_DN16309_c0_g1d278549, Pdensi_DN20189_c0_g1d119417, Pdensi_DN21071_c1_g2d415963, Pdensi_DN21146_c1_g1, Pdensi_DN21322_c0_g1d294658, Pdensi_DN21905_c2_g3, Pdensi_DN21905_c2_g4, Pdensi_DN21972_c0_g1d297903, Pdensi_DN24678_c1_g6, Pdensi_DN25334_c1_g2, Pdensi_DN25550_c1_g1, Pdensi_DN39224_c0_g1d571718, Pdensi_DN39240_c1_g1, Pdensi_GG_143718_c0_g1, Pdensi_GG_26120_c1…
GO:0015185	0.0101230404053866	0.999033504196417	4	7	gamma-aminobutyric acid transmembrane transporter activity	MF	0.231842137293681	MF gamma-aminobutyric acid transmembrane transporter activity	Pdensi_DN18696_c0_g1d532341, Pdensi_DN22148_c1_g1, Pdensi_DN24433_c2_g1, Pdensi_DN38295_c0_g3
GO:0015812	0.0101230404053866	0.999033504196417	4	7	gamma-aminobutyric acid transport	BP	0.231842137293681	BP gamma-aminobutyric acid transport	Pdensi_DN18696_c0_g1d532341, Pdensi_DN22148_c1_g1, Pdensi_DN24433_c2_g1, Pdensi_DN38295_c0_g3
GO:0016709	0.0101237588040987	0.995894618602721	15	57	oxidoreductase activity, acting on paired donors, with incorporation or reduction of molecular oxygen, NAD(P)H as one donor, and incorporation of one atom of oxygen	MF	0.231842137293681	MF oxidoreductase activity, acting on paired donors, with incorporation or reduction of molecular oxygen, NAD(P)H as one donor, and incorporation of one atom of oxygen	Pdensi_DN14298_c0_g1d179354, Pdensi_DN14508_c0_g1d8354, Pdensi_DN21516_c0_g1d65678, Pdensi_DN22724_c1_g4, Pdensi_DN24294_c0_g1, Pdensi_DN24687_c1_g1, Pdensi_DN25332_c0_g1d74269, Pdensi_DN26680_c0_g1d229530, Pdensi_DN30235_c0_g1d309904, Pdensi_DN34073_c0_g1d201036, Pdensi_DN36994_c0_g1d509197, Pdensi_DN38137_c0_g2, Pdensi_DN40186_c1_g3, Pdensi_GG_21941_c0_g1, Pdensi_GG_76110_c0_g1
GO:0036003	0.0101335749169937	0.998494444188348	5	11	positive regulation of transcription from RNA polymerase II promoter in response to stress	BP	0.231842137293681	BP positive regulation of transcription from RNA polymerase II promoter in response to stress	Pdensi_DN18057_c0_g4, Pdensi_DN20164_c0_g1d119432, Pdensi_DN23186_c0_g5, Pdensi_DN23629_c0_g4, Pdensi_DN23915_c1_g7
GO:0061408	0.0101335749169937	0.998494444188348	5	11	positive regulation of transcription from RNA polymerase II promoter in response to heat stress	BP	0.231842137293681	BP positive regulation of transcription from RNA polymerase II promoter in response to heat stress	Pdensi_DN18057_c0_g4, Pdensi_DN20164_c0_g1d119432, Pdensi_DN23186_c0_g5, Pdensi_DN23629_c0_g4, Pdensi_DN23915_c1_g7
GO:0009696	0.0101362126506325	0.996217745462057	13	47	salicylic acid metabolic process	BP	0.231842137293681	BP salicylic acid metabolic process	Pdensi_DN15715_c0_g1d277050, Pdensi_DN16894_c0_g6, Pdensi_DN20842_c0_g3, Pdensi_DN21593_c1_g4, Pdensi_DN24570_c0_g1, Pdensi_DN24570_c0_g1d225817, Pdensi_DN2544_c0_g1d381245, Pdensi_DN37386_c0_g2, Pdensi_DN7686_c0_g1d207829, Pdensi_GG_154677_c0_g1, Pdensi_GG_39393_c0_g1, Pdensi_GG_91809_c1_g1, Pdensi_GG_95231_c0_g1
GO:1990837	0.0102366196789199	0.994079372119663	35	170	sequence-specific double-stranded DNA binding	MF	0.233701070576314	MF sequence-specific double-stranded DNA binding	Pdensi_DN10475_c0_g1, Pdensi_DN11521_c0_g1d336257, Pdensi_DN14761_c0_g1d53296, Pdensi_DN14863_c0_g1d342967, Pdensi_DN14987_c0_g1d465381, Pdensi_DN15055_c0_g1d181160, Pdensi_DN17696_c0_g1d281883, Pdensi_DN17770_c0_g3, Pdensi_DN17780_c0_g1, Pdensi_DN17836_c0_g1, Pdensi_DN18057_c0_g4, Pdensi_DN18166_c0_g1d216835, Pdensi_DN18561_c3_g1, Pdensi_DN19525_c0_g1d218718, Pdensi_DN19596_c0_g1, Pdensi_DN20164…
GO:0051607	0.0102586427589072	0.995833227827558	15	57	defense response to virus	BP	0.233766907942709	BP defense response to virus	Pdensi_DN11138_c0_g1, Pdensi_DN11720_c0_g1d211026, Pdensi_DN1182_c0_g1d259126, Pdensi_DN13825_c0_g1d340893, Pdensi_DN16137_c0_g1d183863, Pdensi_DN18176_c1_g1, Pdensi_DN21509_c0_g1d65721, Pdensi_DN24400_c0_g2, Pdensi_DN24748_c1_g1, Pdensi_DN26976_c3_g5, Pdensi_DN39194_c0_g1d511109, Pdensi_DN39280_c0_g2, Pdensi_DN9630_c0_g1d172224, Pdensi_GG_141111_c0_g1, Pdensi_GG_36088_c0_g1
GO:0103075	0.0104970949327985	0.998986526408705	4	7	indole-3-pyruvate monooxygenase activity	MF	0.238755153648418	MF indole-3-pyruvate monooxygenase activity	Pdensi_DN14508_c0_g1d8354, Pdensi_DN24294_c0_g1, Pdensi_DN25332_c0_g1d74269, Pdensi_DN26680_c0_g1d229530
GO:0015035	0.0105297266122022	0.995412745785887	17	68	protein disulfide oxidoreductase activity	MF	0.23905219487256	MF protein disulfide oxidoreductase activity	Pdensi_DN10615_c0_g1d173442, Pdensi_DN12226_c0_g1d211408, Pdensi_DN13717_c0_g1d340628, Pdensi_DN13881_c0_g1, Pdensi_DN16690_c0_g1d528169, Pdensi_DN21440_c0_g1d122939, Pdensi_DN22123_c0_g1d298989, Pdensi_DN24403_c1_g1, Pdensi_DN32665_c0_g1, Pdensi_DN32681_c0_g1d505378, Pdensi_DN33578_c0_g1d85545, Pdensi_DN4074_c0_g1, Pdensi_DN4173_c0_g1d448374, Pdensi_DN8444_c0_g1d331431, Pdensi_GG_125956_c0_g1, P…
GO:0031323	0.010705806885395	0.990904993137091	344	2198	regulation of cellular metabolic process	BP	0.242420523749306	BP regulation of cellular metabolic process	Pdensi_DN10290_c0_g1d4636, Pdensi_DN10352_c0_g1, Pdensi_DN10475_c0_g1, Pdensi_DN10942_c0_g1, Pdensi_DN11057_c0_g1d49575, Pdensi_DN11137_c0_g1, Pdensi_DN11265_c0_g1d210500, Pdensi_DN11359_c0_g1d210550, Pdensi_DN11360_c2_g3, Pdensi_DN11521_c0_g1d336257, Pdensi_DN11573_c0_g1d210841, Pdensi_DN11752_c0_g1d50151, Pdensi_DN11809_c0_g1d175312, Pdensi_DN11813_c0_g1d336868, Pdensi_DN11848_c0_g1d5764, Pdens…
GO:0009404	0.0107249035042794	0.996153662164351	12	43	toxin metabolic process	BP	0.242420523749306	BP toxin metabolic process	Pdensi_DN16202_c0_g1d469842, Pdensi_DN16319_c0_g1d111066, Pdensi_DN16473_c2_g2, Pdensi_DN19103_c0_g1d533551, Pdensi_DN19298_c2_g1, Pdensi_DN24858_c0_g1d556409, Pdensi_DN29353_c0_g1d81711, Pdensi_DN30915_c0_g1d234365, Pdensi_DN38795_c1_g3, Pdensi_DN38795_c1_g4, Pdensi_DN9893_c0_g1d209440, Pdensi_GG_27183_c0_g1
GO:1902074	0.0107543889779975	0.997199492742164	8	23	response to salt	BP	0.242420523749306	BP response to salt	Pdensi_DN13394_c0_g1d212532, Pdensi_DN17302_c0_g5, Pdensi_DN17745_c0_g1, Pdensi_DN17873_c0_g1, Pdensi_DN17873_c0_g3, Pdensi_DN20532_c0_g4, Pdensi_DN26483_c0_g1, Pdensi_GG_116172_c0_g1
GO:0009744	0.0107574851704703	0.995435322303201	16	64	response to sucrose	BP	0.242420523749306	BP response to sucrose	Pdensi_DN12562_c0_g2, Pdensi_DN14761_c0_g1d53296, Pdensi_DN14987_c0_g1d465381, Pdensi_DN17084_c0_g1d215790, Pdensi_DN20647_c1_g1d291571, Pdensi_DN21394_c3_g1, Pdensi_DN22166_c0_g1d125199, Pdensi_DN22410_c0_g1, Pdensi_DN26668_c0_g4, Pdensi_DN26929_c0_g3, Pdensi_DN26944_c0_g1d367833, Pdensi_DN31394_c0_g1d504182, Pdensi_DN34938_c0_g1d375074, Pdensi_DN37268_c0_g1d569921, Pdensi_DN40201_c0_g1d243089, …
GO:0046688	0.010805062781459	0.998833185294637	4	8	response to copper ion	BP	0.243044266690128	BP response to copper ion	Pdensi_DN10914_c0_g1d387447, Pdensi_DN16069_c0_g1, Pdensi_DN16145_c1_g1, Pdensi_DN23286_c2_g2
GO:0006749	0.0110634110020672	0.995799328246455	13	49	glutathione metabolic process	BP	0.248397981579501	BP glutathione metabolic process	Pdensi_DN13433_c0_g1, Pdensi_DN16319_c0_g1d111066, Pdensi_DN16473_c2_g2, Pdensi_DN19103_c0_g1d533551, Pdensi_DN19298_c2_g1, Pdensi_DN21416_c1_g2, Pdensi_DN24858_c0_g1d556409, Pdensi_DN29353_c0_g1d81711, Pdensi_DN38795_c1_g3, Pdensi_DN38795_c1_g4, Pdensi_DN4429_c0_g1d205605, Pdensi_DN9893_c0_g1d209440, Pdensi_GG_27183_c0_g1
GO:0097237	0.0111182412599692	0.998907318725784	4	7	cellular response to toxic substance	BP	0.248947746476106	BP cellular response to toxic substance	Pdensi_DN20557_c11_g1, Pdensi_DN24374_c1_g3, Pdensi_DN26035_c1_g1, Pdensi_DN26304_c1_g1
GO:0002215	0.0111297759584903	0.998905833962969	4	7	defense response to nematode	BP	0.248947746476106	BP defense response to nematode	Pdensi_DN14550_c0_g1, Pdensi_DN16508_c0_g1d398834, Pdensi_DN16520_c0_g1d471080, Pdensi_GG_115164_c0_g1
GO:0009914	0.0111490435010995	0.995597996516116	14	52	hormone transport	BP	0.248947746476106	BP hormone transport	Pdensi_DN11575_c0_g1, Pdensi_DN12120_c0_g1, Pdensi_DN15641_c0_g7, Pdensi_DN18754_c0_g7, Pdensi_DN18861_c0_g4, Pdensi_DN19704_c0_g2, Pdensi_DN20326_c0_g1d290432, Pdensi_DN20847_c0_g1d493876, Pdensi_DN20943_c0_g3, Pdensi_DN22506_c0_g1, Pdensi_DN24950_c0_g4, Pdensi_DN25689_c0_g3, Pdensi_DN26463_c1_g1, Pdensi_GG_78575_c0_g1
GO:0009695	0.0112544298698223	0.996149847639608	11	39	jasmonic acid biosynthetic process	BP	0.249952555463043	BP jasmonic acid biosynthetic process	Pdensi_DN15825_c0_g1d397026, Pdensi_DN19658_c0_g1d485534, Pdensi_DN19658_c0_g2, Pdensi_DN20128_c0_g1d489148, Pdensi_DN20735_c0_g1d189051, Pdensi_DN22133_c2_g3, Pdensi_DN23055_c2_g3, Pdensi_DN23056_c4_g1, Pdensi_DN26790_c0_g4, Pdensi_DN33793_c0_g1, Pdensi_GG_72360_c0_g1
GO:0047172	0.0112554368351624	0.999536042282968	3	4	shikimate O-hydroxycinnamoyltransferase activity	MF	0.249952555463043	MF shikimate O-hydroxycinnamoyltransferase activity	Pdensi_DN11788_c0_g1d5668, Pdensi_DN14424_c0_g1d213386, Pdensi_DN24552_c1_g1
GO:0050737	0.0112554368351624	0.999536042282968	3	4	O-hydroxycinnamoyltransferase activity	MF	0.249952555463043	MF O-hydroxycinnamoyltransferase activity	Pdensi_DN11788_c0_g1d5668, Pdensi_DN14424_c0_g1d213386, Pdensi_DN24552_c1_g1
GO:0051213	0.0113566054264157	0.993377073456556	35	172	dioxygenase activity	MF	0.251741522102072	MF dioxygenase activity	Pdensi_DN11832_c0_g1d50232, Pdensi_DN12952_c0_g1, Pdensi_DN14259_c0_g1d393338, Pdensi_DN14396_c0_g2d8212, Pdensi_DN15119_c0_g1d395319, Pdensi_DN15407_c0_g1d182088, Pdensi_DN15715_c0_g1d277050, Pdensi_DN17434_c0_g1, Pdensi_DN17788_c0_g1d113777, Pdensi_DN18233_c1_g4, Pdensi_DN21545_c0_g1d418947, Pdensi_DN21593_c1_g4, Pdensi_DN21910_c0_g1d222028, Pdensi_DN21992_c0_g1d124522, Pdensi_DN22570_c0_g1d425…
GO:0006044	0.0114811421446847	0.999523050958011	3	4	N-acetylglucosamine metabolic process	BP	0.2540410691217	BP N-acetylglucosamine metabolic process	Pdensi_DN14007_c0_g1d341217, Pdensi_DN16376_c0_g1d55616, Pdensi_DN23775_c1_g3
GO:0010393	0.0115100927943079	0.99366613898935	29	140	galacturonan metabolic process	BP	0.254221109203755	BP galacturonan metabolic process	Pdensi_DN12559_c0_g1, Pdensi_DN16114_c0_g1d397583, Pdensi_DN17302_c0_g5, Pdensi_DN17377_c0_g1, Pdensi_DN18480_c0_g1d354107, Pdensi_DN18947_c0_g1d217923, Pdensi_DN19474_c1_g1, Pdensi_DN20919_c0_g1d362500, Pdensi_DN21111_c0_g2, Pdensi_DN21652_c0_g1d495574, Pdensi_DN22590_c0_g2, Pdensi_DN23170_c0_g1d191209, Pdensi_DN23914_c0_g1d497570, Pdensi_DN24001_c1_g1, Pdensi_DN24228_c0_g2, Pdensi_DN24669_c0_g1…
GO:0010026	0.0117618958080684	0.997677836937544	6	15	trichome differentiation	BP	0.259313710107848	BP trichome differentiation	Pdensi_DN19151_c0_g1d285866, Pdensi_DN21912_c0_g1, Pdensi_DN22203_c0_g1, Pdensi_DN22501_c4_g1, Pdensi_DN24850_c0_g1d192691, Pdensi_GG_78818_c0_g1
GO:0010584	0.0118872694771185	0.99618770640471	10	33	pollen exine formation	BP	0.261605602510857	BP pollen exine formation	Pdensi_DN13861_c0_g1, Pdensi_DN15274_c0_g1d344023, Pdensi_DN16084_c0_g1d214889, Pdensi_DN19519_c0_g5, Pdensi_DN20133_c0_g2, Pdensi_DN20303_c1_g6, Pdensi_DN25686_c0_g1d193387, Pdensi_DN38645_c0_g6, Pdensi_GG_80151_c1_g1, Pdensi_GG_93610_c0_g1
GO:0006560	0.0120167989148752	0.998790179898595	4	7	proline metabolic process	BP	0.263941262103625	BP proline metabolic process	Pdensi_DN21021_c0_g1d121912, Pdensi_DN21165_c0_g1, Pdensi_DN23378_c4_g1, Pdensi_DN24308_c0_g1d71756
GO:1901657	0.012036620516761	0.993368120269996	29	135	glycosyl compound metabolic process	BP	0.263941262103625	BP glycosyl compound metabolic process	Pdensi_DN11068_c0_g1d387639, Pdensi_DN13044_c0_g1d460723, Pdensi_DN14142_c0_g1, Pdensi_DN15521_c0_g1, Pdensi_DN15698_c0_g1d276674, Pdensi_DN16067_c0_g2d397404, Pdensi_DN16495_c1_g1d470655, Pdensi_DN16946_c0_g1, Pdensi_DN17226_c0_g1d57101, Pdensi_DN17880_c0_g1, Pdensi_DN2051_c0_g1d380860, Pdensi_DN21570_c1_g1, Pdensi_DN22209_c0_g1, Pdensi_DN23538_c1_g6, Pdensi_DN23623_c0_g1d224448, Pdensi_DN24437_…
GO:0007267	0.0121101138895437	0.996084086224547	10	34	cell-cell signaling	BP	0.265076937360013	BP cell-cell signaling	Pdensi_DN13117_c0_g1d51549, Pdensi_DN18990_c0_g1d59915, Pdensi_DN19489_c0_g1d60937, Pdensi_DN22119_c0_g4, Pdensi_DN22313_c0_g1d363777, Pdensi_DN23753_c0_g1d130641, Pdensi_DN24462_c0_g3, Pdensi_DN30915_c0_g1d234365, Pdensi_GG_82337_c2_g1, Pdensi_GG_87643_c0_g1
GO:0005783	0.0122583312037173	0.990807590856511	109	639	endoplasmic reticulum	CC	0.267841247445802	CC endoplasmic reticulum	Pdensi_DN10184_c0_g1d454940, Pdensi_DN11163_c0_g1d268092, Pdensi_DN11163_c1_g1, Pdensi_DN11282_c0_g1d174432, Pdensi_DN11699_c0_g1d336477, Pdensi_DN11832_c0_g1d50232, Pdensi_DN12570_c0_g1d105682, Pdensi_DN12647_c0_g2, Pdensi_DN12981_c0_g2, Pdensi_DN13092_c0_g1d177216, Pdensi_DN13373_c0_g1, Pdensi_DN13436_c0_g1d272084, Pdensi_DN14200_c0_g1, Pdensi_DN1440_c0_g1d514408, Pdensi_DN14541_c0_g1d8394, Pde…
GO:0003995	0.0123239547400672	0.99947362292273	3	4	acyl-CoA dehydrogenase activity	MF	0.268718126029874	MF acyl-CoA dehydrogenase activity	Pdensi_DN18337_c0_g1d353676, Pdensi_DN18896_c0_g1d14222, Pdensi_DN20475_c0_g1
GO:0044242	0.0123424650976551	0.993722220201993	23	105	cellular lipid catabolic process	BP	0.268718126029874	BP cellular lipid catabolic process	Pdensi_DN15038_c0_g1d53704, Pdensi_DN16888_c0_g1d56335, Pdensi_DN17498_c0_g1, Pdensi_DN18337_c0_g1d353676, Pdensi_DN18896_c0_g1d14222, Pdensi_DN19174_c1_g3, Pdensi_DN19345_c1_g2, Pdensi_DN19658_c0_g1d485534, Pdensi_DN19658_c0_g2, Pdensi_DN19693_c2_g2, Pdensi_DN20096_c0_g1d62246, Pdensi_DN20643_c0_g1d291712, Pdensi_DN21566_c0_g1d540194, Pdensi_DN22964_c0_g1d127988, Pdensi_DN25448_c0_g1, Pdensi_DN2…
GO:0006694	0.0123796405020413	0.993420645907354	26	118	steroid biosynthetic process	BP	0.269047916533689	BP steroid biosynthetic process	Pdensi_DN12094_c0_g1d269573, Pdensi_DN15924_c0_g1d110384, Pdensi_DN16309_c0_g1d278549, Pdensi_DN18206_c0_g1, Pdensi_DN20189_c0_g1d119417, Pdensi_DN21071_c1_g2d415963, Pdensi_DN21146_c1_g1, Pdensi_DN21322_c0_g1d294658, Pdensi_DN21886_c0_g1d190004, Pdensi_DN21905_c2_g3, Pdensi_DN21905_c2_g4, Pdensi_DN21972_c0_g1d297903, Pdensi_DN24678_c1_g6, Pdensi_DN25334_c1_g2, Pdensi_DN25550_c1_g1, Pdensi_DN2613…
GO:0030198	0.0124331291234571	0.995217921912027	13	48	extracellular matrix organization	BP	0.269252197010469	BP extracellular matrix organization	Pdensi_DN13861_c0_g1, Pdensi_DN15274_c0_g1d344023, Pdensi_DN16084_c0_g1d214889, Pdensi_DN1891_c0_g1d325527, Pdensi_DN19519_c0_g5, Pdensi_DN20133_c0_g2, Pdensi_DN20303_c1_g6, Pdensi_DN22105_c0_g3, Pdensi_DN24100_c0_g1, Pdensi_DN25686_c0_g1d193387, Pdensi_DN38645_c0_g6, Pdensi_GG_80151_c1_g1, Pdensi_GG_93610_c0_g1
GO:0043062	0.0124331291234571	0.995217921912027	13	48	extracellular structure organization	BP	0.269252197010469	BP extracellular structure organization	Pdensi_DN13861_c0_g1, Pdensi_DN15274_c0_g1d344023, Pdensi_DN16084_c0_g1d214889, Pdensi_DN1891_c0_g1d325527, Pdensi_DN19519_c0_g5, Pdensi_DN20133_c0_g2, Pdensi_DN20303_c1_g6, Pdensi_DN22105_c0_g3, Pdensi_DN24100_c0_g1, Pdensi_DN25686_c0_g1d193387, Pdensi_DN38645_c0_g6, Pdensi_GG_80151_c1_g1, Pdensi_GG_93610_c0_g1
GO:0023052	0.0124580881254215	0.995421269964711	12	44	signaling	BP	0.269315200644067	BP signaling	Pdensi_DN13117_c0_g1d51549, Pdensi_DN18990_c0_g1d59915, Pdensi_DN19489_c0_g1d60937, Pdensi_DN22119_c0_g4, Pdensi_DN22313_c0_g1d363777, Pdensi_DN2329_c0_g1d381079, Pdensi_DN23753_c0_g1d130641, Pdensi_DN24462_c0_g3, Pdensi_DN28060_c0_g1d141387, Pdensi_DN30915_c0_g1d234365, Pdensi_GG_82337_c2_g1, Pdensi_GG_87643_c0_g1
GO:0009924	0.0126579405558002	0.998565023588125	4	8	octadecanal decarbonylase activity	MF	0.272190292162929	MF octadecanal decarbonylase activity	Pdensi_DN13861_c0_g1, Pdensi_DN16817_c0_g1d215591, Pdensi_GG_37606_c0_g1, Pdensi_GG_93610_c0_g1
GO:0071771	0.0126579405558002	0.998565023588125	4	8	aldehyde decarbonylase activity	MF	0.272190292162929	MF aldehyde decarbonylase activity	Pdensi_DN13861_c0_g1, Pdensi_DN16817_c0_g1d215591, Pdensi_GG_37606_c0_g1, Pdensi_GG_93610_c0_g1
GO:1990465	0.0126579405558002	0.998565023588125	4	8	aldehyde oxygenase (deformylating) activity	MF	0.272190292162929	MF aldehyde oxygenase (deformylating) activity	Pdensi_DN13861_c0_g1, Pdensi_DN16817_c0_g1d215591, Pdensi_GG_37606_c0_g1, Pdensi_GG_93610_c0_g1
GO:0010476	0.0130144977973394	0.994534861870885	15	59	gibberellin mediated signaling pathway	BP	0.279365687340428	BP gibberellin mediated signaling pathway	Pdensi_DN17613_c1_g1, Pdensi_DN18670_c0_g1d532266, Pdensi_DN19201_c0_g1d286338, Pdensi_DN19404_c0_g1, Pdensi_DN19601_c0_g1d534643, Pdensi_DN21644_c0_g1, Pdensi_DN23468_c0_g1d129797, Pdensi_DN31394_c0_g1d504182, Pdensi_DN37268_c0_g1d569921, Pdensi_DN52780_c0_g1, Pdensi_DN8540_c0_g1d102351, Pdensi_DN9799_c0_g1, Pdensi_GG_131864_c0_g1, Pdensi_GG_66896_c0_g1, Pdensi_GG_78818_c0_g1
GO:0042545	0.0132789492529382	0.993198901972315	23	105	cell wall modification	BP	0.284542256448048	BP cell wall modification	Pdensi_DN12559_c0_g1, Pdensi_DN16114_c0_g1d397583, Pdensi_DN16537_c0_g1, Pdensi_DN17302_c0_g5, Pdensi_DN18947_c0_g1d217923, Pdensi_DN19354_c0_g2, Pdensi_DN19673_c2_g1, Pdensi_DN19791_c0_g1d15652, Pdensi_DN20919_c0_g1d362500, Pdensi_DN21652_c0_g1d495574, Pdensi_DN21952_c0_g1d495921, Pdensi_DN23170_c0_g1d191209, Pdensi_DN24001_c1_g1, Pdensi_DN25025_c6_g2, Pdensi_DN26347_c0_g1d367335, Pdensi_DN29871…
GO:0009845	0.0133707087066867	0.993526463090227	20	88	seed germination	BP	0.286006718289791	BP seed germination	Pdensi_DN10329_c0_g1, Pdensi_DN13878_c0_g1, Pdensi_DN14550_c0_g1, Pdensi_DN17965_c0_g1, Pdensi_DN18670_c0_g1d532266, Pdensi_DN20191_c0_g2, Pdensi_DN20706_c1_g6, Pdensi_DN22633_c1_g1, Pdensi_DN22828_c0_g1d68648, Pdensi_DN25105_c0_g1, Pdensi_DN26750_c2_g1, Pdensi_DN34634_c1_g2, Pdensi_DN34735_c0_g1d437468, Pdensi_DN34854_c1_g2, Pdensi_DN38790_c0_g1d317369, Pdensi_DN52780_c0_g1, Pdensi_DN833_c0_g1d2…
GO:0032586	0.0134566425747931	0.99630884886788	8	24	protein storage vacuole membrane	CC	0.287341665049866	CC protein storage vacuole membrane	Pdensi_DN16245_c0_g1d10420, Pdensi_DN18194_c0_g3, Pdensi_DN21835_c0_g2, Pdensi_DN22277_c0_g1d496154, Pdensi_DN24322_c1_g4d553002, Pdensi_DN31919_c0_g1, Pdensi_GG_60094_c0_g1, Pdensi_GG_89808_c0_g1
GO:0010102	0.0135092253762473	0.997836781240809	5	11	lateral root morphogenesis	BP	0.287961044931037	BP lateral root morphogenesis	Pdensi_DN13087_c0_g1d212168, Pdensi_DN13684_c0_g1, Pdensi_DN15426_c1_g7, Pdensi_DN19072_c0_g1d356753, Pdensi_DN19072_c0_g3
GO:0046916	0.0135761626912598	0.995242334395834	11	38	cellular transition metal ion homeostasis	BP	0.288883712737015	BP cellular transition metal ion homeostasis	Pdensi_DN11137_c0_g1, Pdensi_DN12094_c0_g1d269573, Pdensi_DN14541_c0_g1d8394, Pdensi_DN15072_c0_g1, Pdensi_DN15495_c0_g1d276252, Pdensi_DN22209_c0_g1d542897, Pdensi_DN22262_c0_g1d496121, Pdensi_DN23589_c3_g1, Pdensi_DN74732_c0_g1, Pdensi_GG_141908_c0_g1, Pdensi_GG_44518_c0_g1
GO:0004029	0.01364586387377	0.996667026908898	7	20	aldehyde dehydrogenase (NAD) activity	MF	0.289861880616047	MF aldehyde dehydrogenase (NAD) activity	Pdensi_DN11909_c0_g1d211148, Pdensi_DN15962_c0_g2d214768, Pdensi_DN16379_c1_g1, Pdensi_DN24348_c0_g2d553545, Pdensi_DN35342_c0_g1d314450, Pdensi_DN37673_c2_g6, Pdensi_GG_69941_c0_g1
GO:0019439	0.0136811369015319	0.990733769013673	60	329	aromatic compound catabolic process	BP	0.290106607839081	BP aromatic compound catabolic process	Pdensi_DN10616_c0_g1d455771, Pdensi_DN12684_c0_g1d51036, Pdensi_DN12856_c0_g1d460187, Pdensi_DN14142_c0_g1, Pdensi_DN14259_c0_g1d393338, Pdensi_DN14453_c0_g1d342034, Pdensi_DN14956_c0_g5, Pdensi_DN15715_c0_g1d277050, Pdensi_DN16530_c0_g1d10873, Pdensi_DN17719_c0_g1d282070, Pdensi_DN18330_c0_g1d353900, Pdensi_DN18549_c0_g1d354665, Pdensi_DN18588_c0_g1d404615, Pdensi_DN19541_c0_g1d117779, Pdensi_DN…
GO:0006869	0.0137825463104023	0.992479783839143	27	130	lipid transport	BP	0.291750469038567	BP lipid transport	Pdensi_DN10239_c0_g1d266783, Pdensi_DN11282_c0_g1d174432, Pdensi_DN12309_c0_g1d269969, Pdensi_DN15273_c0_g3d525430, Pdensi_DN15695_c0_g1d214518, Pdensi_DN17745_c0_g1, Pdensi_DN17979_c2_g1, Pdensi_DN18673_c0_g2, Pdensi_DN18697_c0_g2, Pdensi_DN19632_c0_g3, Pdensi_DN20453_c0_g6d490799, Pdensi_DN20467_c0_g1d188801, Pdensi_DN21561_c0_g2d418559, Pdensi_DN21590_c1_g1d123232, Pdensi_DN22127_c0_g1d66994, …
GO:0048827	0.0138607889024583	0.992269367447286	29	136	phyllome development	BP	0.292899092828072	BP phyllome development	Pdensi_DN12603_c0_g1d105849, Pdensi_DN14344_c0_g1d463866, Pdensi_DN14344_c0_g3, Pdensi_DN15072_c0_g1, Pdensi_DN15327_c0_g1, Pdensi_DN15368_c0_g1d466725, Pdensi_DN15932_c0_g1, Pdensi_DN16137_c0_g1d183863, Pdensi_DN17786_c0_g1d12450, Pdensi_DN19032_c0_g1d218074, Pdensi_DN19151_c0_g1d285866, Pdensi_DN19980_c0_g1d219298, Pdensi_DN20191_c0_g2, Pdensi_DN21644_c0_g1, Pdensi_DN23264_c0_g1d69571, Pdensi_D…
GO:0030855	0.0142643364940853	0.996992174401202	6	16	epithelial cell differentiation	BP	0.300906055161931	BP epithelial cell differentiation	Pdensi_DN16340_c0_g2, Pdensi_DN19167_c0_g1d285960, Pdensi_DN20191_c0_g2, Pdensi_DN20814_c0_g1, Pdensi_DN21627_c0_g1d419167, Pdensi_DN4294_c0_g1d382336
GO:0043618	0.0143738639907242	0.996008043264957	8	24	regulation of transcription from RNA polymerase II promoter in response to stress	BP	0.302395139047224	BP regulation of transcription from RNA polymerase II promoter in response to stress	Pdensi_DN18057_c0_g4, Pdensi_DN18706_c0_g2, Pdensi_DN20164_c0_g1d119432, Pdensi_DN21372_c1_g1d122819, Pdensi_DN23186_c0_g5, Pdensi_DN23629_c0_g4, Pdensi_DN23915_c1_g7, Pdensi_DN26288_c0_g2
GO:0005789	0.01438444209812	0.989425108578954	92	533	endoplasmic reticulum membrane	CC	0.302395139047224	CC endoplasmic reticulum membrane	Pdensi_DN10184_c0_g1d454940, Pdensi_DN11163_c0_g1d268092, Pdensi_DN11163_c1_g1, Pdensi_DN11832_c0_g1d50232, Pdensi_DN12359_c0_g1, Pdensi_DN12647_c0_g2, Pdensi_DN12981_c0_g2, Pdensi_DN13436_c0_g1d272084, Pdensi_DN13861_c0_g1, Pdensi_DN14541_c0_g1d8394, Pdensi_DN14605_c0_g1d524416, Pdensi_DN14653_c0_g1d108253, Pdensi_DN14726_c0_g2, Pdensi_DN16245_c0_g1d10420, Pdensi_DN16817_c0_g1d215591, Pdensi_DN1…
GO:0009074	0.0144342690916479	0.99701310382013	6	15	aromatic amino acid family catabolic process	BP	0.302921241727469	BP aromatic amino acid family catabolic process	Pdensi_DN12856_c0_g1d460187, Pdensi_DN14259_c0_g1d393338, Pdensi_DN19541_c0_g1d117779, Pdensi_DN21910_c0_g1d222028, Pdensi_GG_18970_c0_g1, Pdensi_GG_54544_c0_g1
GO:0010187	0.0145842010304459	0.997522412737657	5	12	negative regulation of seed germination	BP	0.305542763955174	BP negative regulation of seed germination	Pdensi_DN15038_c0_g1d53704, Pdensi_DN19174_c1_g3, Pdensi_DN19450_c4_g2, Pdensi_DN20096_c0_g1d62246, Pdensi_DN34159_c0_g1d146602
GO:0004022	0.0146423075324365	0.99584871964289	8	26	alcohol dehydrogenase (NAD) activity	MF	0.306234835960923	MF alcohol dehydrogenase (NAD) activity	Pdensi_DN19702_c3_g1, Pdensi_DN19702_c3_g1d360283, Pdensi_DN20312_c0_g1d536554, Pdensi_DN20446_c0_g1d490968, Pdensi_DN26690_c0_g1d367637, Pdensi_DN26929_c0_g3, Pdensi_DN42346_c0_g1d153836, Pdensi_GG_70813_c0_g1
GO:0021533	0.0149159873277835	1	2	2	cell differentiation in hindbrain	BP	0.310478463767482	BP cell differentiation in hindbrain	Pdensi_DN14223_c0_g1d341688, Pdensi_DN22214_c0_g1
GO:0021702	0.0149159873277835	1	2	2	cerebellar Purkinje cell differentiation	BP	0.310478463767482	BP cerebellar Purkinje cell differentiation	Pdensi_DN14223_c0_g1d341688, Pdensi_DN22214_c0_g1
GO:0042178	0.0149214719364264	0.996339388889913	7	19	xenobiotic catabolic process	BP	0.310478463767482	BP xenobiotic catabolic process	Pdensi_DN14735_c0_g1, Pdensi_DN19658_c0_g1d485534, Pdensi_DN19658_c0_g2, Pdensi_DN25758_c2_g1, Pdensi_DN25789_c1_g2, Pdensi_DN38801_c0_g1d90377, Pdensi_GG_17249_c0_g1
GO:0016836	0.0152145216159332	0.992241676763473	22	99	hydro-lyase activity	MF	0.316037699008517	MF hydro-lyase activity	Pdensi_DN13020_c0_g1d177218, Pdensi_DN15737_c0_g1d9790, Pdensi_DN15825_c0_g1d397026, Pdensi_DN16465_c0_g1d184695, Pdensi_DN16628_c0_g1d215450, Pdensi_DN16686_c0_g1d348393, Pdensi_DN18028_c0_g1, Pdensi_DN19345_c1_g2, Pdensi_DN20128_c0_g1d489148, Pdensi_DN20570_c0_g2, Pdensi_DN20643_c0_g1d291712, Pdensi_DN22133_c2_g3, Pdensi_DN22964_c0_g1d127988, Pdensi_DN23268_c0_g1d364537, Pdensi_DN25838_c0_g1d55…
GO:0044700	0.0152923768623088	0.994840727701168	10	35	NA	NA	0.317115604407877	none	Pdensi_DN13117_c0_g1d51549, Pdensi_DN18990_c0_g1d59915, Pdensi_DN19489_c0_g1d60937, Pdensi_DN22119_c0_g4, Pdensi_DN22313_c0_g1d363777, Pdensi_DN23753_c0_g1d130641, Pdensi_DN24462_c0_g3, Pdensi_DN30915_c0_g1d234365, Pdensi_GG_82337_c2_g1, Pdensi_GG_87643_c0_g1
GO:0050662	0.015611030501666	0.988959854730005	72	406	coenzyme binding	MF	0.321887929183583	MF coenzyme binding	Pdensi_DN12309_c0_g1d269969, Pdensi_DN13084_c0_g1, Pdensi_DN14298_c0_g1d179354, Pdensi_DN14508_c0_g1d8354, Pdensi_DN14661_c0_g1d342607, Pdensi_DN15924_c0_g1d110384, Pdensi_DN16084_c0_g1d214889, Pdensi_DN16309_c0_g1d278549, Pdensi_DN16691_c0_g1, Pdensi_DN18337_c0_g1d353676, Pdensi_DN18774_c0_g1d355297, Pdensi_DN18811_c1_g1, Pdensi_DN18896_c0_g1d14222, Pdensi_DN19245_c0_g2, Pdensi_DN19581_c1_g4, Pd…
GO:0009608	0.0156242386920712	0.996075453968267	7	20	response to symbiont	BP	0.321887929183583	BP response to symbiont	Pdensi_DN14091_c0_g1d213054, Pdensi_DN16830_c0_g1d349088, Pdensi_DN19612_c1_g1d15578, Pdensi_DN24097_c0_g1d71155, Pdensi_DN36051_c1_g1, Pdensi_DN50397_c0_g1d252384, Pdensi_GG_44037_c0_g1
GO:0009610	0.0156242386920712	0.996075453968267	7	20	response to symbiotic fungus	BP	0.321887929183583	BP response to symbiotic fungus	Pdensi_DN14091_c0_g1d213054, Pdensi_DN16830_c0_g1d349088, Pdensi_DN19612_c1_g1d15578, Pdensi_DN24097_c0_g1d71155, Pdensi_DN36051_c1_g1, Pdensi_DN50397_c0_g1d252384, Pdensi_GG_44037_c0_g1
GO:0034285	0.015627930408209	0.992650881830976	18	77	response to disaccharide	BP	0.321887929183583	BP response to disaccharide	Pdensi_DN12562_c0_g2, Pdensi_DN14761_c0_g1d53296, Pdensi_DN14987_c0_g1d465381, Pdensi_DN17084_c0_g1d215790, Pdensi_DN20647_c1_g1d291571, Pdensi_DN21394_c3_g1, Pdensi_DN21565_c1_g5, Pdensi_DN22166_c0_g1d125199, Pdensi_DN22410_c0_g1, Pdensi_DN26668_c0_g4, Pdensi_DN26929_c0_g3, Pdensi_DN26944_c0_g1d367833, Pdensi_DN31394_c0_g1d504182, Pdensi_DN34938_c0_g1d375074, Pdensi_DN37268_c0_g1d569921, Pdensi_…
GO:0006082	0.0157047062917239	0.987307318089052	182	1125	organic acid metabolic process	BP	0.322924718261138	BP organic acid metabolic process	Pdensi_DN10531_c0_g1d455577, Pdensi_DN10846_c0_g1d335071, Pdensi_DN11323_c0_g1d174533, Pdensi_DN11506_c0_g1d457563, Pdensi_DN11832_c0_g1d50232, Pdensi_DN12647_c0_g2, Pdensi_DN12856_c0_g1d460187, Pdensi_DN12981_c0_g2, Pdensi_DN13433_c0_g1, Pdensi_DN13668_c0_g2, Pdensi_DN14007_c0_g1d341217, Pdensi_DN14259_c0_g1d393338, Pdensi_DN14607_c0_g1d213593, Pdensi_DN14653_c0_g1d108253, Pdensi_DN14820_c0_g1, …
GO:0033609	0.0157911744211527	1	2	2	oxalate metabolic process	BP	0.32307102911216	BP oxalate metabolic process	Pdensi_DN17351_c0_g3, Pdensi_DN26864_c0_g1d500265
GO:0033611	0.0157911744211527	1	2	2	oxalate catabolic process	BP	0.32307102911216	BP oxalate catabolic process	Pdensi_DN17351_c0_g3, Pdensi_DN26864_c0_g1d500265
GO:0050203	0.0157911744211527	1	2	2	oxalate-CoA ligase activity	MF	0.32307102911216	MF oxalate-CoA ligase activity	Pdensi_DN17351_c0_g3, Pdensi_DN26864_c0_g1d500265
GO:0016099	0.015957181051444	0.998055880027619	4	8	monoterpenoid biosynthetic process	BP	0.325921420338356	BP monoterpenoid biosynthetic process	Pdensi_DN21516_c0_g1d65678, Pdensi_DN22724_c1_g4, Pdensi_DN38137_c0_g2, Pdensi_GG_21941_c0_g1
GO:0046294	0.0160866551226507	0.997109342218848	5	13	formaldehyde catabolic process	BP	0.32801737173298	BP formaldehyde catabolic process	Pdensi_DN11779_c0_g1d336679, Pdensi_DN20446_c0_g1d490968, Pdensi_DN26690_c0_g1d367637, Pdensi_DN26929_c0_g3, Pdensi_DN42346_c0_g1d153836
GO:0043668	0.0163558912098303	1	2	2	exine	CC	0.332951425394778	CC exine	Pdensi_DN13861_c0_g1, Pdensi_GG_93610_c0_g1
GO:0043090	0.0164127988176785	0.997982627468836	4	8	amino acid import	BP	0.333553951346298	BP amino acid import	Pdensi_DN11360_c1_g1, Pdensi_DN23645_c0_g1d70322, Pdensi_DN23645_c0_g2, Pdensi_DN38303_c0_g1d33327
GO:0042445	0.0165242359118723	0.991998617660397	19	82	hormone metabolic process	BP	0.335260826291708	BP hormone metabolic process	Pdensi_DN10989_c0_g1d335310, Pdensi_DN12094_c0_g1d269573, Pdensi_DN13044_c0_g1d460723, Pdensi_DN14508_c0_g1d8354, Pdensi_DN19541_c0_g1d117779, Pdensi_DN19663_c0_g2d359591, Pdensi_DN20016_c0_g2d289314, Pdensi_DN21566_c0_g1d540194, Pdensi_DN24294_c0_g1, Pdensi_DN24532_c2_g3, Pdensi_DN25332_c0_g1d74269, Pdensi_DN26139_c0_g1d559879, Pdensi_DN26680_c0_g1d229530, Pdensi_DN36994_c0_g1d509197, Pdensi_DN3…
GO:0071496	0.01668345264446	0.990329318795917	31	152	cellular response to external stimulus	BP	0.337929835156608	BP cellular response to external stimulus	Pdensi_DN10914_c0_g1d387447, Pdensi_DN13082_c0_g1d390874, Pdensi_DN16069_c0_g1, Pdensi_DN16319_c0_g1d111066, Pdensi_DN16530_c0_g1d10873, Pdensi_DN17267_c1_g2d57003, Pdensi_DN17302_c0_g5, Pdensi_DN17745_c0_g1, Pdensi_DN17873_c0_g1, Pdensi_DN17873_c0_g3, Pdensi_DN18559_c3_g4, Pdensi_DN19076_c0_g1d60102, Pdensi_DN19103_c0_g1d533551, Pdensi_DN19888_c0_g1d486842, Pdensi_DN21253_c0_g1d294442, Pdensi_DN…
GO:0050105	0.0167552189427917	0.997047329356153	5	12	L-gulonolactone oxidase activity	MF	0.338821596303408	MF L-gulonolactone oxidase activity	Pdensi_DN24100_c0_g1d225290, Pdensi_DN6576_c0_g1d168718, Pdensi_DN90075_c0_g1, Pdensi_DN9014_c0_g1d208981, Pdensi_GG_118886_c0_g1
GO:1901959	0.0168139278074337	1	2	2	positive regulation of cutin biosynthetic process	BP	0.339446800396686	BP positive regulation of cutin biosynthetic process	Pdensi_DN21394_c3_g1, Pdensi_DN34159_c0_g1d146602
GO:0043436	0.0169126853541087	0.986307257059142	181	1121	oxoacid metabolic process	BP	0.34087712692258	BP oxoacid metabolic process	Pdensi_DN10531_c0_g1d455577, Pdensi_DN10846_c0_g1d335071, Pdensi_DN11323_c0_g1d174533, Pdensi_DN11506_c0_g1d457563, Pdensi_DN11832_c0_g1d50232, Pdensi_DN12647_c0_g2, Pdensi_DN12856_c0_g1d460187, Pdensi_DN12981_c0_g2, Pdensi_DN13433_c0_g1, Pdensi_DN13668_c0_g2, Pdensi_DN14007_c0_g1d341217, Pdensi_DN14259_c0_g1d393338, Pdensi_DN14607_c0_g1d213593, Pdensi_DN14653_c0_g1d108253, Pdensi_DN14820_c0_g1, …
GO:0035336	0.0171325514254874	0.996962913614242	5	12	long-chain fatty-acyl-CoA metabolic process	BP	0.344039497009513	BP long-chain fatty-acyl-CoA metabolic process	Pdensi_DN16084_c0_g1d214889, Pdensi_DN19461_c0_g1d61048, Pdensi_DN19519_c0_g5, Pdensi_DN21755_c0_g1d221703, Pdensi_GG_80151_c1_g1
GO:0035337	0.0171325514254874	0.996962913614242	5	12	fatty-acyl-CoA metabolic process	BP	0.344039497009513	BP fatty-acyl-CoA metabolic process	Pdensi_DN16084_c0_g1d214889, Pdensi_DN19461_c0_g1d61048, Pdensi_DN19519_c0_g5, Pdensi_DN21755_c0_g1d221703, Pdensi_GG_80151_c1_g1
GO:0007548	0.0171540898705415	1	2	2	sex differentiation	BP	0.344039497009513	BP sex differentiation	Pdensi_DN18206_c0_g1, Pdensi_DN26139_c0_g1d559879
GO:0010364	0.017389178824874	0.997823383949939	4	8	regulation of ethylene biosynthetic process	BP	0.346131860575144	BP regulation of ethylene biosynthetic process	Pdensi_DN16047_c2_g6, Pdensi_DN19541_c0_g1d117779, Pdensi_DN25323_c0_g1d74355, Pdensi_GG_44072_c0_g1
GO:1900908	0.017389178824874	0.997823383949939	4	8	regulation of olefin metabolic process	BP	0.346131860575144	BP regulation of olefin metabolic process	Pdensi_DN16047_c2_g6, Pdensi_DN19541_c0_g1d117779, Pdensi_DN25323_c0_g1d74355, Pdensi_GG_44072_c0_g1
GO:1900911	0.017389178824874	0.997823383949939	4	8	regulation of olefin biosynthetic process	BP	0.346131860575144	BP regulation of olefin biosynthetic process	Pdensi_DN16047_c2_g6, Pdensi_DN19541_c0_g1d117779, Pdensi_DN25323_c0_g1d74355, Pdensi_GG_44072_c0_g1
GO:0010232	0.0174136894777554	0.99689967573377	5	12	vascular transport	BP	0.346131860575144	BP vascular transport	Pdensi_DN10531_c0_g1d455577, Pdensi_DN16128_c0_g2, Pdensi_DN20362_c0_g1d290394, Pdensi_DN21564_c0_g2d123398, Pdensi_DN9933_c0_g1d172540
GO:0010233	0.0174136894777554	0.99689967573377	5	12	phloem transport	BP	0.346131860575144	BP phloem transport	Pdensi_DN10531_c0_g1d455577, Pdensi_DN16128_c0_g2, Pdensi_DN20362_c0_g1d290394, Pdensi_DN21564_c0_g2d123398, Pdensi_DN9933_c0_g1d172540
GO:0008911	0.0174284504874499	1	2	2	lactaldehyde dehydrogenase activity	MF	0.346131860575144	MF lactaldehyde dehydrogenase activity	Pdensi_DN11909_c0_g1d211148, Pdensi_DN35342_c0_g1d314450
GO:0015333	0.0175394760176558	0.99442526058322	9	29	peptide:proton symporter activity	MF	0.347207714877873	MF peptide:proton symporter activity	Pdensi_DN16529_c0_g1, Pdensi_DN17406_c0_g1d350753, Pdensi_DN22640_c0_g1d126873, Pdensi_DN25296_c0_g1d227052, Pdensi_DN26309_c1_g2, Pdensi_GG_114436_c0_g1, Pdensi_GG_114438_c1_g1, Pdensi_GG_138131_c0_g1, Pdensi_GG_94089_c1_g1
GO:0022897	0.0175394760176558	0.99442526058322	9	29	proton-dependent peptide secondary active transmembrane transporter activity	MF	0.347207714877873	MF proton-dependent peptide secondary active transmembrane transporter activity	Pdensi_DN16529_c0_g1, Pdensi_DN17406_c0_g1d350753, Pdensi_DN22640_c0_g1d126873, Pdensi_DN25296_c0_g1d227052, Pdensi_DN26309_c1_g2, Pdensi_GG_114436_c0_g1, Pdensi_GG_114438_c1_g1, Pdensi_GG_138131_c0_g1, Pdensi_GG_94089_c1_g1
GO:0000024	0.0176476236169556	0.998746743853764	3	5	maltose biosynthetic process	BP	0.34878329264967	BP maltose biosynthetic process	Pdensi_DN10695_c0_g1d49277, Pdensi_DN20300_c0_g1d62840, Pdensi_GG_152382_c0_g1
GO:0046164	0.0180511072067205	0.994163397591673	9	31	alcohol catabolic process	BP	0.356181297936808	BP alcohol catabolic process	Pdensi_DN20766_c0_g1, Pdensi_DN24029_c0_g1d365267, Pdensi_DN24578_c0_g1d72418, Pdensi_DN24782_c1_g1d135191, Pdensi_DN26281_c0_g1d429898, Pdensi_DN27065_c0_g1, Pdensi_DN27065_c0_g1d307157, Pdensi_DN34073_c0_g1d201036, Pdensi_GG_94049_c0_g1
GO:0015189	0.0182108402940636	0.99768704157306	4	8	L-lysine transmembrane transporter activity	MF	0.358552481389471	MF L-lysine transmembrane transporter activity	Pdensi_DN16666_c0_g1d56138, Pdensi_DN21021_c0_g1d121912, Pdensi_DN22148_c1_g1, Pdensi_DN38295_c0_g3
GO:0042593	0.0182299894336713	0.995270707524938	7	20	glucose homeostasis	BP	0.358552481389471	BP glucose homeostasis	Pdensi_DN12005_c0_g1d337285, Pdensi_DN16881_c0_g1, Pdensi_DN20557_c11_g1, Pdensi_DN21617_c0_g1d419056, Pdensi_DN25819_c0_g4, Pdensi_DN30915_c0_g1d234365, Pdensi_GG_129064_c1_g1
GO:1901957	0.0184399906868345	0.99764864559402	4	8	regulation of cutin biosynthetic process	BP	0.359172439477254	BP regulation of cutin biosynthetic process	Pdensi_DN18829_c2_g4, Pdensi_DN21394_c3_g1, Pdensi_DN21801_c0_g2, Pdensi_DN34159_c0_g1d146602
GO:0015079	0.0185264373681147	0.991558021583588	16	68	potassium ion transmembrane transporter activity	MF	0.359172439477254	MF potassium ion transmembrane transporter activity	Pdensi_DN11351_c0_g1, Pdensi_DN18659_c0_g1d479685, Pdensi_DN19036_c0_g1d285517, Pdensi_DN21237_c1_g1, Pdensi_DN21532_c0_g1d295568, Pdensi_DN22260_c0_g1d222431, Pdensi_DN22841_c1_g1, Pdensi_DN22841_c1_g2, Pdensi_DN22882_c0_g3, Pdensi_DN24824_c0_g1, Pdensi_DN25686_c0_g3, Pdensi_DN25857_c0_g1d228067, Pdensi_DN26996_c0_g2d79059, Pdensi_DN31921_c1_g1, Pdensi_DN37129_c0_g2, Pdensi_DN97408_c0_g1
GO:0048262	0.0185957893089539	0.998651856021855	3	5	determination of dorsal/ventral asymmetry	BP	0.359172439477254	BP determination of dorsal/ventral asymmetry	Pdensi_DN15272_c0_g1d466398, Pdensi_DN15656_c1_g3, Pdensi_DN25291_c0_g1d227068
GO:0055088	0.0186833397268935	0.992636993822028	12	48	lipid homeostasis	BP	0.359172439477254	BP lipid homeostasis	Pdensi_DN10989_c0_g1d335310, Pdensi_DN12094_c0_g1d269573, Pdensi_DN17406_c0_g1d350753, Pdensi_DN17613_c1_g1, Pdensi_DN20016_c0_g2d289314, Pdensi_DN20067_c0_g2d62321, Pdensi_DN25810_c0_g1d139459, Pdensi_DN26068_c0_g1d559777, Pdensi_DN36994_c0_g1d509197, Pdensi_DN5920_c0_g1, Pdensi_DN74732_c0_g1, Pdensi_GG_131864_c0_g1
GO:0009986	0.0186886554878205	0.995803959406867	6	16	cell surface	CC	0.359172439477254	CC cell surface	Pdensi_DN14892_c1_g1, Pdensi_DN18861_c0_g4, Pdensi_DN38833_c0_g2, Pdensi_DN9362_c0_g1d102983, Pdensi_DN9798_c0_g1, Pdensi_GG_78706_c1_g1
GO:0032355	0.0187337885363323	1	2	2	response to estradiol	BP	0.359172439477254	BP response to estradiol	Pdensi_DN26929_c0_g3, Pdensi_DN30915_c0_g1d234365
GO:0043279	0.0187337885363323	1	2	2	response to alkaloid	BP	0.359172439477254	BP response to alkaloid	Pdensi_DN26929_c0_g3, Pdensi_DN30915_c0_g1d234365
GO:0030158	0.0188121751168055	1	2	2	protein xylosyltransferase activity	MF	0.359172439477254	MF protein xylosyltransferase activity	Pdensi_DN19172_c0_g1d406742, Pdensi_DN22311_c1_g2d423946
GO:0048318	0.0188121751168055	1	2	2	axial mesoderm development	BP	0.359172439477254	BP axial mesoderm development	Pdensi_DN19172_c0_g1d406742, Pdensi_DN22311_c1_g2d423946
GO:0048339	0.0188121751168055	1	2	2	paraxial mesoderm development	BP	0.359172439477254	BP paraxial mesoderm development	Pdensi_DN19172_c0_g1d406742, Pdensi_DN22311_c1_g2d423946
GO:0010350	0.0188202358985953	1	2	2	cellular response to magnesium starvation	BP	0.359172439477254	BP cellular response to magnesium starvation	Pdensi_DN10914_c0_g1d387447, Pdensi_DN16069_c0_g1
GO:0031115	0.0188202358985953	1	2	2	negative regulation of microtubule polymerization	BP	0.359172439477254	BP negative regulation of microtubule polymerization	Pdensi_DN10914_c0_g1d387447, Pdensi_DN16069_c0_g1
GO:0035865	0.0188202358985953	1	2	2	cellular response to potassium ion	BP	0.359172439477254	BP cellular response to potassium ion	Pdensi_DN10914_c0_g1d387447, Pdensi_DN16069_c0_g1
GO:0043325	0.0188202358985953	1	2	2	phosphatidylinositol-3,4-bisphosphate binding	MF	0.359172439477254	MF phosphatidylinositol-3,4-bisphosphate binding	Pdensi_DN10914_c0_g1d387447, Pdensi_DN16069_c0_g1
GO:0051511	0.0188202358985953	1	2	2	negative regulation of unidimensional cell growth	BP	0.359172439477254	BP negative regulation of unidimensional cell growth	Pdensi_DN10914_c0_g1d387447, Pdensi_DN16069_c0_g1
GO:0071280	0.0188202358985953	1	2	2	cellular response to copper ion	BP	0.359172439477254	BP cellular response to copper ion	Pdensi_DN10914_c0_g1d387447, Pdensi_DN16069_c0_g1
GO:0071325	0.0188202358985953	1	2	2	cellular response to mannitol stimulus	BP	0.359172439477254	BP cellular response to mannitol stimulus	Pdensi_DN10914_c0_g1d387447, Pdensi_DN16069_c0_g1
GO:0072708	0.0188202358985953	1	2	2	response to sorbitol	BP	0.359172439477254	BP response to sorbitol	Pdensi_DN10914_c0_g1d387447, Pdensi_DN16069_c0_g1
GO:0072709	0.0188202358985953	1	2	2	cellular response to sorbitol	BP	0.359172439477254	BP cellular response to sorbitol	Pdensi_DN10914_c0_g1d387447, Pdensi_DN16069_c0_g1
GO:0010101	0.0189096850530791	0.996558377872397	5	12	post-embryonic root morphogenesis	BP	0.360316526112805	BP post-embryonic root morphogenesis	Pdensi_DN13087_c0_g1d212168, Pdensi_DN13684_c0_g1, Pdensi_DN15426_c1_g7, Pdensi_DN19072_c0_g1d356753, Pdensi_DN19072_c0_g3
GO:0019210	0.0192028763552547	0.996490564657349	5	12	kinase inhibitor activity	MF	0.36327865947176	MF kinase inhibitor activity	Pdensi_DN12774_c0_g1d211866, Pdensi_DN16732_c0_g1d56187, Pdensi_DN20502_c0_g1d362123, Pdensi_DN48630_c0_g1, Pdensi_GG_5751_c0_g1
GO:0042447	0.0192302794012184	0.997515005654422	4	8	hormone catabolic process	BP	0.36327865947176	BP hormone catabolic process	Pdensi_DN26139_c0_g1d559879, Pdensi_DN39624_c1_g1, Pdensi_DN8865_c0_g1d265108, Pdensi_GG_8926_c0_g1
GO:0080170	0.019259230543138	1	2	2	hydrogen peroxide transmembrane transport	BP	0.36327865947176	BP hydrogen peroxide transmembrane transport	Pdensi_DN25626_c0_g1d559430, Pdensi_GG_89808_c0_g1
GO:0004126	0.0193625681444339	1	2	2	cytidine deaminase activity	MF	0.36327865947176	MF cytidine deaminase activity	Pdensi_DN14142_c0_g1, Pdensi_DN21570_c1_g1
GO:0006216	0.0193625681444339	1	2	2	cytidine catabolic process	BP	0.36327865947176	BP cytidine catabolic process	Pdensi_DN14142_c0_g1, Pdensi_DN21570_c1_g1
GO:0009972	0.0193625681444339	1	2	2	cytidine deamination	BP	0.36327865947176	BP cytidine deamination	Pdensi_DN14142_c0_g1, Pdensi_DN21570_c1_g1
GO:0046087	0.0193625681444339	1	2	2	cytidine metabolic process	BP	0.36327865947176	BP cytidine metabolic process	Pdensi_DN14142_c0_g1, Pdensi_DN21570_c1_g1
GO:0046133	0.0193625681444339	1	2	2	pyrimidine ribonucleoside catabolic process	BP	0.36327865947176	BP pyrimidine ribonucleoside catabolic process	Pdensi_DN14142_c0_g1, Pdensi_DN21570_c1_g1
GO:0046135	0.0193625681444339	1	2	2	pyrimidine nucleoside catabolic process	BP	0.36327865947176	BP pyrimidine nucleoside catabolic process	Pdensi_DN14142_c0_g1, Pdensi_DN21570_c1_g1
GO:0047844	0.0193625681444339	1	2	2	deoxycytidine deaminase activity	MF	0.36327865947176	MF deoxycytidine deaminase activity	Pdensi_DN14142_c0_g1, Pdensi_DN21570_c1_g1
GO:0045935	0.0194387222896794	0.98583717551912	80	461	positive regulation of nucleobase-containing compound metabolic process	BP	0.364148089027828	BP positive regulation of nucleobase-containing compound metabolic process	Pdensi_DN11137_c0_g1, Pdensi_DN11265_c0_g1d210500, Pdensi_DN11521_c0_g1d336257, Pdensi_DN12094_c0_g1d458612, Pdensi_DN12562_c0_g2, Pdensi_DN13295_c0_g1d51662, Pdensi_DN13570_c0_g1d340125, Pdensi_DN13612_c0_g1d392139, Pdensi_DN13878_c0_g1, Pdensi_DN14132_c0_g1, Pdensi_DN14344_c0_g1d463866, Pdensi_DN14344_c0_g3, Pdensi_DN14401_c4_g2, Pdensi_DN14863_c0_g1d342967, Pdensi_DN15055_c0_g1d181160, Pdensi_…
GO:0046524	0.0197482440671121	1	2	2	sucrose-phosphate synthase activity	MF	0.369379866823441	MF sucrose-phosphate synthase activity	Pdensi_DN24896_c0_g1, Pdensi_DN26372_c0_g2d228924
GO:0004499	0.0198368203479935	0.996342929048772	5	12	N,N-dimethylaniline monooxygenase activity	MF	0.37046930234005	MF N,N-dimethylaniline monooxygenase activity	Pdensi_DN14298_c0_g1d179354, Pdensi_DN14508_c0_g1d8354, Pdensi_DN24294_c0_g1, Pdensi_DN25332_c0_g1d74269, Pdensi_DN26680_c0_g1d229530
GO:0000302	0.0200138199019916	0.988095383411234	32	162	response to reactive oxygen species	BP	0.373173382328819	BP response to reactive oxygen species	Pdensi_DN13087_c0_g1d212168, Pdensi_DN14200_c0_g1, Pdensi_DN15072_c0_g1, Pdensi_DN15781_c1_g2, Pdensi_DN18669_c0_g1d532211, Pdensi_DN19196_c1_g2, Pdensi_DN19803_c0_g1d409969, Pdensi_DN21552_c0_g1d495496, Pdensi_DN21709_c0_g1d363217, Pdensi_DN22104_c1_g1, Pdensi_DN22508_c1_g4, Pdensi_DN23178_c0_g1d496988, Pdensi_DN23934_c1_g1, Pdensi_DN24100_c0_g2d552315, Pdensi_DN24346_c0_g2d71940, Pdensi_DN24633…
GO:0045944	0.0200427164571562	0.988084997663943	32	160	positive regulation of transcription by RNA polymerase II	BP	0.373173382328819	BP positive regulation of transcription by RNA polymerase II	Pdensi_DN11137_c0_g1, Pdensi_DN11265_c0_g1d210500, Pdensi_DN11521_c0_g1d336257, Pdensi_DN13295_c0_g1d51662, Pdensi_DN14863_c0_g1d342967, Pdensi_DN15055_c0_g1d181160, Pdensi_DN15521_c0_g1, Pdensi_DN17696_c0_g1d281883, Pdensi_DN17836_c0_g1, Pdensi_DN18057_c0_g4, Pdensi_DN18166_c0_g1d216835, Pdensi_DN18561_c3_g1, Pdensi_DN19525_c0_g1d218718, Pdensi_DN20164_c0_g1d119432, Pdensi_DN20270_c0_g3d290192, …
GO:0071219	0.0202261113504099	0.996251595105643	5	12	cellular response to molecule of bacterial origin	BP	0.376014800660437	BP cellular response to molecule of bacterial origin	Pdensi_DN10914_c0_g1d387447, Pdensi_DN16069_c0_g1, Pdensi_DN20557_c11_g1, Pdensi_DN5035_c0_g1d516156, Pdensi_DN6197_c0_g1d449923
GO:0006666	0.0206774871266684	0.997265490480909	4	8	3-keto-sphinganine metabolic process	BP	0.383239495849965	BP 3-keto-sphinganine metabolic process	Pdensi_DN18938_c0_g1d116335, Pdensi_DN20377_c0_g1d16768, Pdensi_DN21721_c0_g1d221699, Pdensi_DN23959_c0_g1d224877
GO:0047560	0.0206774871266684	0.997265490480909	4	8	3-dehydrosphinganine reductase activity	MF	0.383239495849965	MF 3-dehydrosphinganine reductase activity	Pdensi_DN18938_c0_g1d116335, Pdensi_DN20377_c0_g1d16768, Pdensi_DN21721_c0_g1d221699, Pdensi_DN23959_c0_g1d224877
GO:0002252	0.0207201521809631	0.989276980676028	21	95	immune effector process	BP	0.383448392027702	BP immune effector process	Pdensi_DN11138_c0_g1, Pdensi_DN11720_c0_g1d211026, Pdensi_DN1182_c0_g1d259126, Pdensi_DN13825_c0_g1d340893, Pdensi_DN15275_c0_g2, Pdensi_DN16137_c0_g1d183863, Pdensi_DN18176_c1_g1, Pdensi_DN18764_c0_g1d355610, Pdensi_DN21509_c0_g1d65721, Pdensi_DN22313_c0_g1d363777, Pdensi_DN23753_c0_g1d130641, Pdensi_DN24400_c0_g2, Pdensi_DN24748_c1_g1, Pdensi_DN25099_c0_g1d73557, Pdensi_DN26976_c3_g5, Pdensi_DN…
GO:0055076	0.0207940933472268	0.990141517551138	17	72	transition metal ion homeostasis	BP	0.384234578128636	BP transition metal ion homeostasis	Pdensi_DN11137_c0_g1, Pdensi_DN11991_c0_g2, Pdensi_DN12094_c0_g1d269573, Pdensi_DN14541_c0_g1d8394, Pdensi_DN15072_c0_g1, Pdensi_DN15495_c0_g1d276252, Pdensi_DN16107_c0_g2, Pdensi_DN20481_c2_g1, Pdensi_DN22209_c0_g1d542897, Pdensi_DN22262_c0_g1d496121, Pdensi_DN23589_c3_g1, Pdensi_DN27031_c0_g1d24484, Pdensi_DN34957_c2_g1, Pdensi_DN39970_c2_g4, Pdensi_DN74732_c0_g1, Pdensi_GG_141908_c0_g1, Pdensi…
GO:0001676	0.0209024195668768	0.994290822241648	7	22	long-chain fatty acid metabolic process	BP	0.385652798474069	BP long-chain fatty acid metabolic process	Pdensi_DN17498_c0_g1, Pdensi_DN20067_c0_g2d62321, Pdensi_DN20128_c0_g1d489148, Pdensi_DN23377_c0_g3d548222, Pdensi_DN26068_c0_g1d559777, Pdensi_DN26366_c1_g5, Pdensi_DN8362_c0_g1d517694
GO:0009740	0.0210488769373494	0.990867450757794	14	57	gibberellic acid mediated signaling pathway	BP	0.38776920499666	BP gibberellic acid mediated signaling pathway	Pdensi_DN17613_c1_g1, Pdensi_DN18670_c0_g1d532266, Pdensi_DN19201_c0_g1d286338, Pdensi_DN19601_c0_g1d534643, Pdensi_DN21644_c0_g1, Pdensi_DN23468_c0_g1d129797, Pdensi_DN31394_c0_g1d504182, Pdensi_DN37268_c0_g1d569921, Pdensi_DN52780_c0_g1, Pdensi_DN8540_c0_g1d102351, Pdensi_DN9799_c0_g1, Pdensi_GG_131864_c0_g1, Pdensi_GG_66896_c0_g1, Pdensi_GG_78818_c0_g1
GO:0043005	0.0211997245254003	0.992418957757926	10	36	neuron projection	CC	0.389810362679329	CC neuron projection	Pdensi_DN14892_c1_g1, Pdensi_DN15654_c0_g1, Pdensi_DN16691_c0_g1d399074, Pdensi_DN20557_c11_g1, Pdensi_DN22121_c0_g1, Pdensi_DN25906_c0_g1d429621, Pdensi_DN26139_c0_g1d559879, Pdensi_DN26557_c0_g2, Pdensi_DN30915_c0_g1d234365, Pdensi_GG_78706_c1_g1
GO:0010628	0.0212715559714278	0.984274121988782	85	498	positive regulation of gene expression	BP	0.389810362679329	BP positive regulation of gene expression	Pdensi_DN11137_c0_g1, Pdensi_DN11265_c0_g1d210500, Pdensi_DN11521_c0_g1d336257, Pdensi_DN12094_c0_g1d458612, Pdensi_DN12562_c0_g2, Pdensi_DN13295_c0_g1d51662, Pdensi_DN13570_c0_g1d340125, Pdensi_DN13612_c0_g1d392139, Pdensi_DN13878_c0_g1, Pdensi_DN14132_c0_g1, Pdensi_DN14863_c0_g1d342967, Pdensi_DN14892_c1_g1, Pdensi_DN15055_c0_g1d181160, Pdensi_DN15400_c0_g2, Pdensi_DN15521_c0_g1, Pdensi_DN15782…
GO:0005507	0.0213072104745025	0.987595932834144	29	151	copper ion binding	MF	0.389810362679329	MF copper ion binding	Pdensi_DN10914_c0_g1d387447, Pdensi_DN1409_c0_g1, Pdensi_DN14956_c0_g5, Pdensi_DN15974_c0_g1d10018, Pdensi_DN16069_c0_g1, Pdensi_DN16145_c1_g1, Pdensi_DN16582_c0_g1, Pdensi_DN17857_c0_g1d352278, Pdensi_DN17932_c1_g4, Pdensi_DN18549_c0_g1d354665, Pdensi_DN20631_c0_g1d291641, Pdensi_DN20815_c1_g2, Pdensi_DN21246_c1_g3, Pdensi_DN21711_c2_g6, Pdensi_DN22746_c0_g1, Pdensi_DN23286_c2_g2, Pdensi_DN24165…
GO:0046386	0.0213273030015437	0.995869156396192	5	13	deoxyribose phosphate catabolic process	BP	0.389810362679329	BP deoxyribose phosphate catabolic process	Pdensi_DN16530_c0_g1d10873, Pdensi_DN21266_c0_g1d221055, Pdensi_DN47344_c0_g1d249493, Pdensi_GG_11747_c1_g1, Pdensi_GG_126554_c0_g1
GO:0004587	0.0214469104077705	1	2	2	ornithine-oxo-acid transaminase activity	MF	0.389810362679329	MF ornithine-oxo-acid transaminase activity	Pdensi_DN21165_c0_g1, Pdensi_DN23378_c4_g1
GO:0006593	0.0214469104077705	1	2	2	ornithine catabolic process	BP	0.389810362679329	BP ornithine catabolic process	Pdensi_DN21165_c0_g1, Pdensi_DN23378_c4_g1
GO:0010121	0.0214469104077705	1	2	2	arginine catabolic process to proline via ornithine	BP	0.389810362679329	BP arginine catabolic process to proline via ornithine	Pdensi_DN21165_c0_g1, Pdensi_DN23378_c4_g1
GO:0019493	0.0214469104077705	1	2	2	arginine catabolic process to proline	BP	0.389810362679329	BP arginine catabolic process to proline	Pdensi_DN21165_c0_g1, Pdensi_DN23378_c4_g1
GO:0019544	0.0214469104077705	1	2	2	arginine catabolic process to glutamate	BP	0.389810362679329	BP arginine catabolic process to glutamate	Pdensi_DN21165_c0_g1, Pdensi_DN23378_c4_g1
GO:0051651	0.0220023523104578	0.991570455627698	11	42	maintenance of location in cell	BP	0.390515194385013	BP maintenance of location in cell	Pdensi_DN11163_c0_g1d268092, Pdensi_DN11163_c1_g1, Pdensi_DN14541_c0_g1d8394, Pdensi_DN14892_c1_g1, Pdensi_DN15072_c0_g1, Pdensi_DN15327_c0_g1, Pdensi_DN22262_c0_g1d496121, Pdensi_DN23589_c3_g1, Pdensi_DN7676_c0_g1, Pdensi_GG_141908_c0_g1, Pdensi_GG_78706_c1_g1
GO:0060918	0.0220365021800811	0.990755173736791	13	51	auxin transport	BP	0.390515194385013	BP auxin transport	Pdensi_DN11575_c0_g1, Pdensi_DN12120_c0_g1, Pdensi_DN15641_c0_g7, Pdensi_DN18754_c0_g7, Pdensi_DN18861_c0_g4, Pdensi_DN19704_c0_g2, Pdensi_DN20326_c0_g1d290432, Pdensi_DN20847_c0_g1d493876, Pdensi_DN20943_c0_g3, Pdensi_DN22506_c0_g1, Pdensi_DN24950_c0_g4, Pdensi_DN25689_c0_g3, Pdensi_DN26463_c1_g1
GO:0009786	0.022037802250082	1	2	2	regulation of asymmetric cell division	BP	0.390515194385013	BP regulation of asymmetric cell division	Pdensi_DN17483_c0_g1d350904, Pdensi_DN9362_c0_g1d102983
GO:0042939	0.0220594747396181	0.997021630777661	4	8	tripeptide transport	BP	0.390515194385013	BP tripeptide transport	Pdensi_DN22640_c0_g1d126873, Pdensi_DN23896_c0_g1d70786, Pdensi_GG_138131_c0_g1, Pdensi_GG_94089_c1_g1
GO:0009835	0.0220682456134546	0.994754884475376	6	17	fruit ripening	BP	0.390515194385013	BP fruit ripening	Pdensi_DN12060_c0_g1d5997, Pdensi_DN17197_c0_g1d56823, Pdensi_DN18224_c1_g1d353651, Pdensi_DN34854_c1_g2, Pdensi_DN9772_c0_g1d385977, Pdensi_GG_122874_c0_g1
GO:0071491	0.0221243310992504	0.998281331360184	3	5	cellular response to red light	BP	0.390515194385013	BP cellular response to red light	Pdensi_DN11848_c0_g1d5764, Pdensi_DN37496_c0_g1d377271, Pdensi_DN492_c0_g1d324418
GO:0009913	0.0221246186066532	0.995672154766366	5	13	epidermal cell differentiation	BP	0.390515194385013	BP epidermal cell differentiation	Pdensi_DN16340_c0_g2, Pdensi_DN19167_c0_g1d285960, Pdensi_DN20191_c0_g2, Pdensi_DN20814_c0_g1, Pdensi_DN21627_c0_g1d419167
GO:1901616	0.0222219344207541	0.989353769095721	17	74	organic hydroxy compound catabolic process	BP	0.390515194385013	BP organic hydroxy compound catabolic process	Pdensi_DN14259_c0_g1d393338, Pdensi_DN15715_c0_g1d277050, Pdensi_DN20766_c0_g1, Pdensi_DN21593_c1_g4, Pdensi_DN24029_c0_g1d365267, Pdensi_DN24570_c0_g1, Pdensi_DN24570_c0_g1d225817, Pdensi_DN24578_c0_g1d72418, Pdensi_DN24782_c1_g1d135191, Pdensi_DN26281_c0_g1d429898, Pdensi_DN27065_c0_g1, Pdensi_DN27065_c0_g1d307157, Pdensi_DN34073_c0_g1d201036, Pdensi_GG_39393_c0_g1, Pdensi_GG_91809_c1_g1, Pdens…
GO:0031668	0.0223179355440557	0.986990130352219	29	144	cellular response to extracellular stimulus	BP	0.390515194385013	BP cellular response to extracellular stimulus	Pdensi_DN10914_c0_g1d387447, Pdensi_DN13082_c0_g1d390874, Pdensi_DN16069_c0_g1, Pdensi_DN16319_c0_g1d111066, Pdensi_DN16530_c0_g1d10873, Pdensi_DN17267_c1_g2d57003, Pdensi_DN17745_c0_g1, Pdensi_DN17873_c0_g1, Pdensi_DN17873_c0_g3, Pdensi_DN18559_c3_g4, Pdensi_DN19076_c0_g1d60102, Pdensi_DN19103_c0_g1d533551, Pdensi_DN19888_c0_g1d486842, Pdensi_DN21253_c0_g1d294442, Pdensi_DN21266_c0_g1d221055, Pd…
GO:0004478	0.0223990879711318	0.996753113728133	4	9	methionine adenosyltransferase activity	MF	0.390515194385013	MF methionine adenosyltransferase activity	Pdensi_DN18923_c0_g1d59930, Pdensi_DN23058_c0_g1d128325, Pdensi_DN26309_c0_g1d367274, Pdensi_DN26309_c0_g1d499805
GO:0006556	0.0223990879711318	0.996753113728133	4	9	S-adenosylmethionine biosynthetic process	BP	0.390515194385013	BP S-adenosylmethionine biosynthetic process	Pdensi_DN18923_c0_g1d59930, Pdensi_DN23058_c0_g1d128325, Pdensi_DN26309_c0_g1d367274, Pdensi_DN26309_c0_g1d499805
GO:0005216	0.0225526339923757	0.988006710066781	22	102	ion channel activity	MF	0.390515194385013	MF ion channel activity	Pdensi_DN10207_c0_g1d266698, Pdensi_DN12191_c1_g2, Pdensi_DN15917_c0_g1d397096, Pdensi_DN18659_c0_g1d479685, Pdensi_DN19036_c0_g1d285517, Pdensi_DN19114_c0_g1d116860, Pdensi_DN19803_c0_g1d409969, Pdensi_DN19807_c0_g1, Pdensi_DN19821_c0_g1d288223, Pdensi_DN20129_c0_g1, Pdensi_DN21621_c0_g1d123788, Pdensi_DN22313_c0_g1d363777, Pdensi_DN23753_c0_g1d130641, Pdensi_DN24824_c0_g1, Pdensi_DN26013_c1_g1,…
GO:0018867	0.022576079753257	0.998231991192908	3	5	alpha-pinene metabolic process	BP	0.390515194385013	BP alpha-pinene metabolic process	Pdensi_DN15316_c1_g2, Pdensi_DN17034_c1_g1d472675, Pdensi_DN23999_c0_g1d22050
GO:0033073	0.022576079753257	0.998231991192908	3	5	pinene metabolic process	BP	0.390515194385013	BP pinene metabolic process	Pdensi_DN15316_c1_g2, Pdensi_DN17034_c1_g1d472675, Pdensi_DN23999_c0_g1d22050
GO:0046248	0.022576079753257	0.998231991192908	3	5	alpha-pinene biosynthetic process	BP	0.390515194385013	BP alpha-pinene biosynthetic process	Pdensi_DN15316_c1_g2, Pdensi_DN17034_c1_g1d472675, Pdensi_DN23999_c0_g1d22050
GO:0050550	0.022576079753257	0.998231991192908	3	5	pinene synthase activity	MF	0.390515194385013	MF pinene synthase activity	Pdensi_DN15316_c1_g2, Pdensi_DN17034_c1_g1d472675, Pdensi_DN23999_c0_g1d22050
GO:0019752	0.0226803834060319	0.981573545152116	171	1065	carboxylic acid metabolic process	BP	0.390515194385013	BP carboxylic acid metabolic process	Pdensi_DN10531_c0_g1d455577, Pdensi_DN10846_c0_g1d335071, Pdensi_DN11323_c0_g1d174533, Pdensi_DN11506_c0_g1d457563, Pdensi_DN11832_c0_g1d50232, Pdensi_DN12647_c0_g2, Pdensi_DN12856_c0_g1d460187, Pdensi_DN12981_c0_g2, Pdensi_DN13433_c0_g1, Pdensi_DN13668_c0_g2, Pdensi_DN14007_c0_g1d341217, Pdensi_DN14259_c0_g1d393338, Pdensi_DN14607_c0_g1d213593, Pdensi_DN14653_c0_g1d108253, Pdensi_DN14820_c0_g1, …
GO:0003885	0.0226880171353071	0.995531710516075	5	13	D-arabinono-1,4-lactone oxidase activity	MF	0.390515194385013	MF D-arabinono-1,4-lactone oxidase activity	Pdensi_DN24100_c0_g1d225290, Pdensi_DN6576_c0_g1d168718, Pdensi_DN90075_c0_g1, Pdensi_DN9014_c0_g1d208981, Pdensi_GG_118886_c0_g1
GO:0042735	0.0228028882442365	1	2	2	protein body	CC	0.390515194385013	CC protein body	Pdensi_DN25674_c0_g2, Pdensi_DN38059_c0_g1
GO:0051749	0.0228094923782686	0.998206333877411	3	5	indole acetic acid carboxyl methyltransferase activity	MF	0.390515194385013	MF indole acetic acid carboxyl methyltransferase activity	Pdensi_DN21918_c0_g1d541792, Pdensi_DN26798_c0_g1d140295, Pdensi_DN39953_c3_g1
GO:0103007	0.0228094923782686	0.998206333877411	3	5	indole-3-acetate carboxyl methyltransferase activity	MF	0.390515194385013	MF indole-3-acetate carboxyl methyltransferase activity	Pdensi_DN21918_c0_g1d541792, Pdensi_DN26798_c0_g1d140295, Pdensi_DN39953_c3_g1
GO:0004511	0.0228314095867483	1	2	2	tyrosine 3-monooxygenase activity	MF	0.390515194385013	MF tyrosine 3-monooxygenase activity	Pdensi_DN25906_c0_g1d429621, Pdensi_DN30915_c0_g1d234365
GO:0006585	0.0228314095867483	1	2	2	dopamine biosynthetic process from tyrosine	BP	0.390515194385013	BP dopamine biosynthetic process from tyrosine	Pdensi_DN25906_c0_g1d429621, Pdensi_DN30915_c0_g1d234365
GO:0009713	0.0228314095867483	1	2	2	catechol-containing compound biosynthetic process	BP	0.390515194385013	BP catechol-containing compound biosynthetic process	Pdensi_DN25906_c0_g1d429621, Pdensi_DN30915_c0_g1d234365
GO:0016714	0.0228314095867483	1	2	2	oxidoreductase activity, acting on paired donors, with incorporation or reduction of molecular oxygen, reduced pteridine as one donor, and incorporation of one atom of oxygen	MF	0.390515194385013	MF oxidoreductase activity, acting on paired donors, with incorporation or reduction of molecular oxygen, reduced pteridine as one donor, and incorporation of one atom of oxygen	Pdensi_DN25906_c0_g1d429621, Pdensi_DN30915_c0_g1d234365
GO:0042416	0.0228314095867483	1	2	2	dopamine biosynthetic process	BP	0.390515194385013	BP dopamine biosynthetic process	Pdensi_DN25906_c0_g1d429621, Pdensi_DN30915_c0_g1d234365
GO:0042423	0.0228314095867483	1	2	2	catecholamine biosynthetic process	BP	0.390515194385013	BP catecholamine biosynthetic process	Pdensi_DN25906_c0_g1d429621, Pdensi_DN30915_c0_g1d234365
GO:0045471	0.0228314095867483	1	2	2	response to ethanol	BP	0.390515194385013	BP response to ethanol	Pdensi_DN25906_c0_g1d429621, Pdensi_DN30915_c0_g1d234365
GO:0019915	0.0228788316752203	0.995483914833738	5	13	lipid storage	BP	0.390515194385013	BP lipid storage	Pdensi_DN15038_c0_g1d53704, Pdensi_DN19174_c1_g3, Pdensi_DN20096_c0_g1d62246, Pdensi_DN39627_c0_g1d151386, Pdensi_DN9752_c0_g1d454312
GO:0015949	0.0228868920605778	1	2	2	nucleobase-containing small molecule interconversion	BP	0.390515194385013	BP nucleobase-containing small molecule interconversion	Pdensi_DN18235_c1_g1d353466, Pdensi_DN27051_c0_g1
GO:0042073	0.0229502246768969	1	2	2	intraciliary transport	BP	0.390515194385013	BP intraciliary transport	Pdensi_DN13877_c0_g1, Pdensi_DN15654_c0_g1
GO:0098840	0.0229502246768969	1	2	2	protein transport along microtubule	BP	0.390515194385013	BP protein transport along microtubule	Pdensi_DN13877_c0_g1, Pdensi_DN15654_c0_g1
GO:0099118	0.0229502246768969	1	2	2	microtubule-based protein transport	BP	0.390515194385013	BP microtubule-based protein transport	Pdensi_DN13877_c0_g1, Pdensi_DN15654_c0_g1
GO:0006054	0.0229526117924825	1	2	2	N-acetylneuraminate metabolic process	BP	0.390515194385013	BP N-acetylneuraminate metabolic process	Pdensi_DN14007_c0_g1d341217, Pdensi_DN23775_c1_g3
GO:0046380	0.0229526117924825	1	2	2	N-acetylneuraminate biosynthetic process	BP	0.390515194385013	BP N-acetylneuraminate biosynthetic process	Pdensi_DN14007_c0_g1d341217, Pdensi_DN23775_c1_g3
GO:0050124	0.0229526117924825	1	2	2	N-acylneuraminate-9-phosphatase activity	MF	0.390515194385013	MF N-acylneuraminate-9-phosphatase activity	Pdensi_DN14007_c0_g1d341217, Pdensi_DN23775_c1_g3
GO:0048531	0.0229545440270019	1	2	2	beta-1,3-galactosyltransferase activity	MF	0.390515194385013	MF beta-1,3-galactosyltransferase activity	Pdensi_DN15699_c0_g1d54606, Pdensi_DN8306_c0_g1d3453
GO:0090610	0.0229554703811088	1	2	2	bundle sheath cell fate specification	BP	0.390515194385013	BP bundle sheath cell fate specification	Pdensi_DN15327_c0_g1, Pdensi_DN7676_c0_g1
GO:0005731	0.022956436021567	1	2	2	nucleolus organizer region	CC	0.390515194385013	CC nucleolus organizer region	Pdensi_DN19609_c0_g2d359882, Pdensi_DN37072_c0_g1d240207
GO:0030874	0.022956436021567	1	2	2	nucleolar chromatin	CC	0.390515194385013	CC nucleolar chromatin	Pdensi_DN19609_c0_g2d359882, Pdensi_DN37072_c0_g1d240207
GO:0000048	0.022956436021567	1	2	2	peptidyltransferase activity	MF	0.390515194385013	MF peptidyltransferase activity	Pdensi_DN13433_c0_g1, Pdensi_DN4429_c0_g1d205605
GO:0036374	0.022956436021567	1	2	2	glutathione hydrolase activity	MF	0.390515194385013	MF glutathione hydrolase activity	Pdensi_DN13433_c0_g1, Pdensi_DN4429_c0_g1d205605
GO:0102953	0.022956436021567	1	2	2	hypoglycin A gamma-glutamyl transpeptidase activity	MF	0.390515194385013	MF hypoglycin A gamma-glutamyl transpeptidase activity	Pdensi_DN13433_c0_g1, Pdensi_DN4429_c0_g1d205605
GO:0103068	0.022956436021567	1	2	2	leukotriene C4 gamma-glutamyl transferase activity	MF	0.390515194385013	MF leukotriene C4 gamma-glutamyl transferase activity	Pdensi_DN13433_c0_g1, Pdensi_DN4429_c0_g1d205605
GO:0010042	0.0229564360216505	1	2	2	response to manganese ion	BP	0.390515194385013	BP response to manganese ion	Pdensi_DN16107_c0_g2, Pdensi_DN30915_c0_g1d234365
GO:0071287	0.0229564360216505	1	2	2	cellular response to manganese ion	BP	0.390515194385013	BP cellular response to manganese ion	Pdensi_DN16107_c0_g2, Pdensi_DN30915_c0_g1d234365
GO:0016899	0.0233076832503973	0.992725237789253	8	27	oxidoreductase activity, acting on the CH-OH group of donors, oxygen as acceptor	MF	0.395938864006054	MF oxidoreductase activity, acting on the CH-OH group of donors, oxygen as acceptor	Pdensi_DN13084_c0_g1, Pdensi_DN18811_c1_g1, Pdensi_DN21557_c0_g2, Pdensi_DN24100_c0_g1d225290, Pdensi_DN6576_c0_g1d168718, Pdensi_DN90075_c0_g1, Pdensi_DN9014_c0_g1d208981, Pdensi_GG_118886_c0_g1
GO:0007568	0.0233755230043604	0.986335253775068	29	141	aging	BP	0.396240481585788	BP aging	Pdensi_DN11720_c0_g1d211026, Pdensi_DN12060_c0_g1d5997, Pdensi_DN14761_c0_g1d53296, Pdensi_DN14987_c0_g1d465381, Pdensi_DN15579_c0_g1d54375, Pdensi_DN16202_c0_g1d469842, Pdensi_DN16214_c0_g2, Pdensi_DN16495_c1_g1d470655, Pdensi_DN16946_c0_g1, Pdensi_DN17197_c0_g1d56823, Pdensi_DN18224_c1_g1d353651, Pdensi_DN20782_c2_g2, Pdensi_DN21565_c1_g5, Pdensi_DN21593_c1_g4, Pdensi_DN24570_c0_g1, Pdensi_DN24…
GO:0050275	0.0234015960732145	0.995352383787756	5	13	scopoletin glucosyltransferase activity	MF	0.396240481585788	MF scopoletin glucosyltransferase activity	Pdensi_DN12922_c0_g1d521888, Pdensi_DN20282_c0_g1d219737, Pdensi_DN22093_c0_g1, Pdensi_DN28247_c0_g1d501460, Pdensi_GG_120794_c0_g1
GO:0004096	0.0234227630346274	0.998138394339674	3	5	catalase activity	MF	0.396240481585788	MF catalase activity	Pdensi_DN22633_c1_g1, Pdensi_DN833_c0_g1d299, Pdensi_GG_62760_c0_g1
GO:0005811	0.0236893796859696	0.991917253827981	9	32	lipid droplet	CC	0.400196519342231	CC lipid droplet	Pdensi_DN16888_c0_g1d56335, Pdensi_DN20307_c0_g3, Pdensi_DN23377_c0_g3d548222, Pdensi_DN26366_c1_g5, Pdensi_DN38467_c1_g1, Pdensi_DN39627_c0_g1d151386, Pdensi_DN8362_c0_g1d517694, Pdensi_DN9752_c0_g1d454312, Pdensi_GG_147867_c0_g1
GO:0019825	0.0237530833429446	0.998101486783152	3	5	oxygen binding	MF	0.400718452970615	MF oxygen binding	Pdensi_DN20128_c0_g1d489148, Pdensi_DN20954_c0_g1d64170, Pdensi_DN30915_c0_g1d234365
GO:0048580	0.0238451994609854	0.983488115813226	57	317	regulation of post-embryonic development	BP	0.401717608574449	BP regulation of post-embryonic development	Pdensi_DN11521_c0_g1d336257, Pdensi_DN11848_c0_g1d5764, Pdensi_DN13570_c0_g1d340125, Pdensi_DN14344_c0_g1d463866, Pdensi_DN14344_c0_g3, Pdensi_DN15038_c0_g1d53704, Pdensi_DN15579_c0_g1d54375, Pdensi_DN16214_c0_g2, Pdensi_DN16734_c0_g1d56260, Pdensi_DN16943_c0_g1d56581, Pdensi_DN17302_c0_g5, Pdensi_DN17351_c0_g3, Pdensi_DN17655_c0_g1d186244, Pdensi_DN17842_c0_g1, Pdensi_DN17965_c0_g1, Pdensi_DN179…
GO:0051187	0.0240334107087803	0.993237654826793	7	22	cofactor catabolic process	BP	0.404330686497304	BP cofactor catabolic process	Pdensi_DN10616_c0_g1d455771, Pdensi_DN12684_c0_g1d51036, Pdensi_DN14453_c0_g1d342034, Pdensi_DN17719_c0_g1d282070, Pdensi_DN18330_c0_g1d353900, Pdensi_DN23267_c0_g1d69377, Pdensi_GG_136421_c0_g1
GO:0006572	0.0240811973826591	0.998064610038347	3	5	tyrosine catabolic process	BP	0.404577365655844	BP tyrosine catabolic process	Pdensi_DN14259_c0_g1d393338, Pdensi_DN21910_c0_g1d222028, Pdensi_GG_18970_c0_g1
GO:0080031	0.0243069279887784	0.995122587289735	5	13	methyl salicylate esterase activity	MF	0.407173147253107	MF methyl salicylate esterase activity	Pdensi_DN20842_c0_g3, Pdensi_DN2544_c0_g1d381245, Pdensi_DN37386_c0_g2, Pdensi_DN7686_c0_g1d207829, Pdensi_GG_154677_c0_g1
GO:0080032	0.0243069279887784	0.995122587289735	5	13	methyl jasmonate esterase activity	MF	0.407173147253107	MF methyl jasmonate esterase activity	Pdensi_DN20842_c0_g3, Pdensi_DN2544_c0_g1d381245, Pdensi_DN37386_c0_g2, Pdensi_DN7686_c0_g1d207829, Pdensi_GG_154677_c0_g1
GO:0009991	0.0243357129109848	0.984695434026967	37	194	response to extracellular stimulus	BP	0.407173147253107	BP response to extracellular stimulus	Pdensi_DN10914_c0_g1d387447, Pdensi_DN13082_c0_g1d390874, Pdensi_DN16069_c0_g1, Pdensi_DN16319_c0_g1d111066, Pdensi_DN16530_c0_g1d10873, Pdensi_DN17267_c1_g2d57003, Pdensi_DN17745_c0_g1, Pdensi_DN17873_c0_g1, Pdensi_DN17873_c0_g3, Pdensi_DN18559_c3_g4, Pdensi_DN19076_c0_g1d60102, Pdensi_DN19103_c0_g1d533551, Pdensi_DN19596_c0_g1d408249, Pdensi_DN19888_c0_g1d486842, Pdensi_DN20647_c1_g1d291571, Pd…
GO:0009637	0.0245374296710265	0.989956366169569	12	47	response to blue light	BP	0.409615878212626	BP response to blue light	Pdensi_DN11668_c0_g1, Pdensi_DN11848_c0_g1d5764, Pdensi_DN12120_c0_g1, Pdensi_DN14344_c0_g1d463866, Pdensi_DN14344_c0_g3, Pdensi_DN15641_c0_g7, Pdensi_DN18647_c0_g1d59439, Pdensi_DN20978_c0_g1, Pdensi_DN25689_c0_g3, Pdensi_DN47264_c0_g1, Pdensi_DN8648_c0_g1d331767, Pdensi_GG_129682_c0_g1
GO:0009952	0.0245487819593616	0.996335740737715	4	9	anterior/posterior pattern specification	BP	0.409615878212626	BP anterior/posterior pattern specification	Pdensi_DN13295_c0_g1d51662, Pdensi_DN19172_c0_g1d406742, Pdensi_DN22311_c1_g2d423946, Pdensi_DN4294_c0_g1d382336
GO:0010268	0.0247385110844981	0.994892217871218	5	14	brassinosteroid homeostasis	BP	0.412218518944148	BP brassinosteroid homeostasis	Pdensi_DN10989_c0_g1d335310, Pdensi_DN12094_c0_g1d269573, Pdensi_DN20016_c0_g2d289314, Pdensi_DN36994_c0_g1d509197, Pdensi_DN74732_c0_g1
GO:0030308	0.0247908747446087	0.996287934298978	4	9	negative regulation of cell growth	BP	0.41252826175838	BP negative regulation of cell growth	Pdensi_DN10914_c0_g1d387447, Pdensi_DN11265_c0_g1d210500, Pdensi_DN16069_c0_g1, Pdensi_DN21129_c2_g5
GO:0019852	0.0252521570299505	0.991242117887669	9	33	L-ascorbic acid metabolic process	BP	0.419062290711706	BP L-ascorbic acid metabolic process	Pdensi_DN24100_c0_g1d225290, Pdensi_DN24578_c0_g1d72418, Pdensi_DN26281_c0_g1d429898, Pdensi_DN27065_c0_g1, Pdensi_DN27065_c0_g1d307157, Pdensi_DN6576_c0_g1d168718, Pdensi_DN90075_c0_g1, Pdensi_DN9014_c0_g1d208981, Pdensi_GG_118886_c0_g1
GO:0019853	0.0252521570299505	0.991242117887669	9	33	L-ascorbic acid biosynthetic process	BP	0.419062290711706	BP L-ascorbic acid biosynthetic process	Pdensi_DN24100_c0_g1d225290, Pdensi_DN24578_c0_g1d72418, Pdensi_DN26281_c0_g1d429898, Pdensi_DN27065_c0_g1, Pdensi_DN27065_c0_g1d307157, Pdensi_DN6576_c0_g1d168718, Pdensi_DN90075_c0_g1, Pdensi_DN9014_c0_g1d208981, Pdensi_GG_118886_c0_g1
GO:0065008	0.0253573466266367	0.979550013912709	154	961	regulation of biological quality	BP	0.420118342317237	BP regulation of biological quality	Pdensi_DN10329_c0_g1, Pdensi_DN10615_c0_g1d173442, Pdensi_DN10989_c0_g1d335310, Pdensi_DN11137_c0_g1, Pdensi_DN11163_c0_g1d268092, Pdensi_DN11163_c1_g1, Pdensi_DN11575_c0_g1, Pdensi_DN1182_c0_g1d259126, Pdensi_DN11991_c0_g2, Pdensi_DN12005_c0_g1d337285, Pdensi_DN12094_c0_g1d269573, Pdensi_DN12120_c0_g1, Pdensi_DN12226_c0_g1d211408, Pdensi_DN12300_c0_g1d105477, Pdensi_DN13044_c0_g1d460723, Pdensi_…
GO:0005384	0.025384586264133	0.993668464980018	6	18	manganese ion transmembrane transporter activity	MF	0.420118342317237	MF manganese ion transmembrane transporter activity	Pdensi_DN14541_c0_g1d8394, Pdensi_DN16107_c0_g2, Pdensi_DN22262_c0_g1d496121, Pdensi_DN23589_c3_g1, Pdensi_DN39442_c0_g1d34254, Pdensi_DN39970_c2_g4
GO:0010555	0.0255918013906971	0.994792178708967	5	13	response to mannitol	BP	0.422644193801662	BP response to mannitol	Pdensi_DN10914_c0_g1d387447, Pdensi_DN11560_c0_g3, Pdensi_DN16069_c0_g1, Pdensi_DN16276_c0_g3d278254, Pdensi_DN21711_c0_g1d221681
GO:0046174	0.0256064109557254	0.993599836877859	6	18	polyol catabolic process	BP	0.422644193801662	BP polyol catabolic process	Pdensi_DN24578_c0_g1d72418, Pdensi_DN24782_c1_g1d135191, Pdensi_DN26281_c0_g1d429898, Pdensi_DN27065_c0_g1, Pdensi_DN27065_c0_g1d307157, Pdensi_GG_94049_c0_g1
GO:2000038	0.0257731009942244	0.994745160935392	5	13	regulation of stomatal complex development	BP	0.424821397494543	BP regulation of stomatal complex development	Pdensi_DN22201_c1_g3, Pdensi_DN24648_c1_g1, Pdensi_DN36582_c0_g1d508863, Pdensi_GG_121618_c0_g1, Pdensi_GG_56851_c0_g1
GO:0034486	0.0258283109736522	0.997864688695228	3	5	vacuolar transmembrane transport	BP	0.425157668776534	BP vacuolar transmembrane transport	Pdensi_DN18556_c0_g1d59326, Pdensi_DN19464_c0_g1, Pdensi_DN24084_c1_g6
GO:0006536	0.0260090228661288	0.991020505771337	9	31	glutamate metabolic process	BP	0.427556130937951	BP glutamate metabolic process	Pdensi_DN13433_c0_g1, Pdensi_DN21165_c0_g1, Pdensi_DN21557_c0_g2, Pdensi_DN22417_c1_g2, Pdensi_DN23378_c4_g1, Pdensi_DN24802_c0_g3, Pdensi_DN25559_c0_g1d429259, Pdensi_DN4429_c0_g1d205605, Pdensi_GG_154135_c0_g1
GO:0055129	0.0261214030094049	0.997830571453032	3	5	L-proline biosynthetic process	BP	0.428826366071063	BP L-proline biosynthetic process	Pdensi_DN21165_c0_g1, Pdensi_DN23378_c4_g1, Pdensi_DN24308_c0_g1d71756
GO:0010226	0.0263512947983541	0.997803696242307	3	5	response to lithium ion	BP	0.432019751231003	BP response to lithium ion	Pdensi_DN10329_c0_g1, Pdensi_DN22828_c0_g1d68648, Pdensi_DN38790_c0_g1d317369
GO:0016098	0.0265852954949598	0.995928677353363	4	9	monoterpenoid metabolic process	BP	0.435271848760642	BP monoterpenoid metabolic process	Pdensi_DN21516_c0_g1d65678, Pdensi_DN22724_c1_g4, Pdensi_DN38137_c0_g2, Pdensi_GG_21941_c0_g1
GO:1900618	0.0267626828070795	0.994354936348554	5	14	regulation of shoot system morphogenesis	BP	0.437589568682288	BP regulation of shoot system morphogenesis	Pdensi_DN15368_c0_g1d466725, Pdensi_DN18133_c1_g1, Pdensi_DN38096_c0_g1d377782, Pdensi_DN47158_c0_g1, Pdensi_DN47223_c0_g1
GO:0009823	0.0268571560279211	0.997744206081648	3	5	cytokinin catabolic process	BP	0.438547197493354	BP cytokinin catabolic process	Pdensi_DN39624_c1_g1, Pdensi_DN8865_c0_g1d265108, Pdensi_GG_8926_c0_g1
GO:0090313	0.0269888983460695	0.997728633674298	3	5	regulation of protein targeting to membrane	BP	0.438761981071907	BP regulation of protein targeting to membrane	Pdensi_DN14892_c1_g1, Pdensi_DN20557_c11_g1, Pdensi_GG_78706_c1_g1
GO:1905475	0.0269888983460695	0.997728633674298	3	5	regulation of protein localization to membrane	BP	0.438761981071907	BP regulation of protein localization to membrane	Pdensi_DN14892_c1_g1, Pdensi_DN20557_c11_g1, Pdensi_GG_78706_c1_g1
GO:0048759	0.027019631555809	0.997724996205798	3	5	xylem vessel member cell differentiation	BP	0.438761981071907	BP xylem vessel member cell differentiation	Pdensi_DN11573_c0_g1d210841, Pdensi_DN20326_c0_g1d290432, Pdensi_GG_72538_c0_g1
GO:0009925	0.0270499240008064	0.997721409168546	3	5	basal plasma membrane	CC	0.438761981071907	CC basal plasma membrane	Pdensi_DN14892_c1_g1, Pdensi_DN24950_c0_g4, Pdensi_GG_78706_c1_g1
GO:0016328	0.0270499240009125	0.99772140916853	3	5	lateral plasma membrane	CC	0.438761981071907	CC lateral plasma membrane	Pdensi_DN14892_c1_g1, Pdensi_DN18861_c0_g4, Pdensi_GG_78706_c1_g1
GO:1905666	0.0273503858548214	0.997685737268182	3	5	regulation of protein localization to endosome	BP	0.441339955023057	BP regulation of protein localization to endosome	Pdensi_DN16376_c0_g1d55616, Pdensi_DN16691_c0_g1d399074, Pdensi_DN26557_c0_g2
GO:1905668	0.0273503858548214	0.997685737268182	3	5	positive regulation of protein localization to endosome	BP	0.441339955023057	BP positive regulation of protein localization to endosome	Pdensi_DN16376_c0_g1d55616, Pdensi_DN16691_c0_g1d399074, Pdensi_DN26557_c0_g2
GO:0055038	0.0273510960305511	0.997685652753547	3	5	recycling endosome membrane	CC	0.441339955023057	CC recycling endosome membrane	Pdensi_DN16691_c0_g1d399074, Pdensi_DN22121_c0_g1, Pdensi_DN26557_c0_g2
GO:1990481	0.0273533933152492	0.997685379358125	3	5	mRNA pseudouridine synthesis	BP	0.441339955023057	BP mRNA pseudouridine synthesis	Pdensi_DN14401_c4_g2, Pdensi_DN15736_c0_g1d9850, Pdensi_DN18659_c0_g1
GO:0071322	0.0275174664659725	0.992028004822157	7	22	cellular response to carbohydrate stimulus	BP	0.443401497909484	BP cellular response to carbohydrate stimulus	Pdensi_DN10914_c0_g1d387447, Pdensi_DN16069_c0_g1, Pdensi_DN20557_c11_g1, Pdensi_DN21565_c1_g5, Pdensi_DN26944_c0_g1d367833, Pdensi_DN30915_c0_g1d234365, Pdensi_DN40133_c1_g5
GO:0005680	0.0278149513715781	0.98785794828595	13	54	anaphase-promoting complex	CC	0.447604500727872	CC anaphase-promoting complex	Pdensi_DN10243_c0_g1d518882, Pdensi_DN12107_c0_g1d337459, Pdensi_DN20247_c0_g1, Pdensi_DN20247_c0_g1d536391, Pdensi_DN24028_c1_g1, Pdensi_DN25760_c3_g2, Pdensi_DN26271_c0_g3, Pdensi_DN3861_c0_g1d382050, Pdensi_DN38757_c0_g1d510690, Pdensi_DN39503_c1_g1, Pdensi_DN49315_c0_g1d251426, Pdensi_DN75789_c0_g1, Pdensi_DN8345_c0_g1d452339
GO:0050505	0.0280275762182765	0.994152538237804	5	13	hydroquinone glucosyltransferase activity	MF	0.450432652539512	MF hydroquinone glucosyltransferase activity	Pdensi_DN14735_c0_g1, Pdensi_DN25758_c2_g1, Pdensi_DN25789_c1_g2, Pdensi_DN38801_c0_g1d90377, Pdensi_GG_17249_c0_g1
GO:1900377	0.0283036967405125	0.994078963829944	5	13	negative regulation of secondary metabolite biosynthetic process	BP	0.453081719513263	BP negative regulation of secondary metabolite biosynthetic process	Pdensi_DN24854_c2_g5, Pdensi_DN7024_c0_g1d450802, Pdensi_GG_16142_c1_g1, Pdensi_GG_32076_c0_g1, Pdensi_GG_56303_c0_g1
GO:1903085	0.0283036967405125	0.994078963829944	5	13	regulation of sinapate ester biosynthetic process	BP	0.453081719513263	BP regulation of sinapate ester biosynthetic process	Pdensi_DN24854_c2_g5, Pdensi_DN7024_c0_g1d450802, Pdensi_GG_16142_c1_g1, Pdensi_GG_32076_c0_g1, Pdensi_GG_56303_c0_g1
GO:1903086	0.0283036967405125	0.994078963829944	5	13	negative regulation of sinapate ester biosynthetic process	BP	0.453081719513263	BP negative regulation of sinapate ester biosynthetic process	Pdensi_DN24854_c2_g5, Pdensi_DN7024_c0_g1d450802, Pdensi_GG_16142_c1_g1, Pdensi_GG_32076_c0_g1, Pdensi_GG_56303_c0_g1
GO:0009738	0.0283417182403414	0.981722673500063	39	208	abscisic acid-activated signaling pathway	BP	0.453096526947029	BP abscisic acid-activated signaling pathway	Pdensi_DN13092_c0_g1d177216, Pdensi_DN13148_c0_g1d51587, Pdensi_DN13328_c0_g1d339768, Pdensi_DN13394_c0_g1d212532, Pdensi_DN14132_c0_g1, Pdensi_DN15400_c0_g2, Pdensi_DN15873_c0_g3, Pdensi_DN16531_c0_g1d279248, Pdensi_DN16905_c0_g1d56614, Pdensi_DN16943_c0_g1d56581, Pdensi_DN17271_c0_g1d57059, Pdensi_DN17777_c0_g1d216479, Pdensi_DN19296_c0_g2, Pdensi_DN19803_c0_g1d409969, Pdensi_DN20215_c0_g1d2898…
GO:0016628	0.0286639947352523	0.986119048117274	16	73	oxidoreductase activity, acting on the CH-CH group of donors, NAD or NADP as acceptor	MF	0.45764971463578	MF oxidoreductase activity, acting on the CH-CH group of donors, NAD or NADP as acceptor	Pdensi_DN16084_c0_g1d214889, Pdensi_DN18206_c0_g1, Pdensi_DN19245_c0_g2, Pdensi_DN19519_c0_g5, Pdensi_DN20735_c0_g1d189051, Pdensi_DN20766_c0_g1, Pdensi_DN22674_c0_g2d301727, Pdensi_DN24029_c0_g1d365267, Pdensi_DN24978_c0_g1d226534, Pdensi_DN26139_c0_g1d559879, Pdensi_DN27611_c0_g1d431204, Pdensi_DN33793_c0_g1, Pdensi_DN39717_c0_g1d441853, Pdensi_DN39868_c0_g1, Pdensi_DN9263_c0_g1d332666, Pdensi_…
GO:0008308	0.0287083130509972	0.991606030439457	7	22	voltage-gated anion channel activity	MF	0.457758923766162	MF voltage-gated anion channel activity	Pdensi_DN19803_c0_g1d409969, Pdensi_DN19821_c0_g1d288223, Pdensi_DN20129_c0_g1, Pdensi_DN21621_c0_g1d123788, Pdensi_DN26013_c1_g1, Pdensi_DN29864_c0_g2, Pdensi_DN72762_c0_g1
GO:0009856	0.0288739171144687	0.993781790401918	5	14	pollination	BP	0.459799248547745	BP pollination	Pdensi_DN25365_c0_g1d23124, Pdensi_DN6884_c0_g1d101336, Pdensi_DN9506_c0_g1d333058, Pdensi_GG_129124_c0_g1, Pdensi_GG_41517_c0_g1
GO:0005102	0.0290295262859605	0.98383730258753	23	115	signaling receptor binding	MF	0.461675304761357	MF signaling receptor binding	Pdensi_DN13117_c0_g1d51549, Pdensi_DN17128_c0_g1d56912, Pdensi_DN17492_c0_g1d474248, Pdensi_DN18117_c1_g1, Pdensi_DN18990_c0_g1d59915, Pdensi_DN20067_c0_g2d62321, Pdensi_DN20961_c0_g5, Pdensi_DN218_c0_g1, Pdensi_DN21995_c0_g2, Pdensi_DN22119_c0_g4, Pdensi_DN22169_c0_g1d125273, Pdensi_DN22739_c0_g1d302230, Pdensi_DN24462_c0_g3, Pdensi_DN27119_c2_g5, Pdensi_DN2772_c0_g1d326243, Pdensi_DN41203_c0_g1…
GO:0009204	0.0295116874357593	0.993606177989152	5	14	deoxyribonucleoside triphosphate catabolic process	BP	0.468572603731257	BP deoxyribonucleoside triphosphate catabolic process	Pdensi_DN16530_c0_g1d10873, Pdensi_DN21266_c0_g1d221055, Pdensi_DN47344_c0_g1d249493, Pdensi_GG_11747_c1_g1, Pdensi_GG_126554_c0_g1
GO:0016679	0.0295399463626222	0.986007187419698	15	69	oxidoreductase activity, acting on diphenols and related substances as donors	MF	0.468572603731257	MF oxidoreductase activity, acting on diphenols and related substances as donors	Pdensi_DN1409_c0_g1, Pdensi_DN14956_c0_g5, Pdensi_DN18549_c0_g1d354665, Pdensi_DN20631_c0_g1d291641, Pdensi_DN20815_c1_g2, Pdensi_DN21246_c1_g3, Pdensi_DN22746_c0_g1, Pdensi_DN23286_c2_g2, Pdensi_DN27378_c0_g4, Pdensi_DN39533_c2_g6, Pdensi_DN9427_c0_g1d453810, Pdensi_GG_107060_c0_g1, Pdensi_GG_134561_c0_g1, Pdensi_GG_15178_c0_g1, Pdensi_GG_155877_c0_g1
GO:0046246	0.030403548640269	0.990916142430881	7	23	terpene biosynthetic process	BP	0.481645840586571	BP terpene biosynthetic process	Pdensi_DN15316_c1_g2, Pdensi_DN15896_c0_g1d345756, Pdensi_DN17034_c1_g1d472675, Pdensi_DN22808_c3_g2, Pdensi_DN23999_c0_g1d22050, Pdensi_DN24439_c2_g1, Pdensi_GG_80104_c0_g1
GO:0009965	0.0305057467739463	0.984791424325645	17	75	leaf morphogenesis	BP	0.482638848571217	BP leaf morphogenesis	Pdensi_DN10714_c0_g1d334861, Pdensi_DN12562_c0_g2, Pdensi_DN14344_c0_g1d463866, Pdensi_DN14344_c0_g3, Pdensi_DN16223_c1_g1, Pdensi_DN18647_c0_g1d59439, Pdensi_DN19134_c0_g1d482421, Pdensi_DN19663_c0_g2d359591, Pdensi_DN20680_c0_g1d291823, Pdensi_DN20847_c0_g1d493876, Pdensi_DN22410_c0_g1, Pdensi_DN26668_c0_g4, Pdensi_DN32451_c0_g1d28804, Pdensi_DN41203_c0_g1d35551, Pdensi_DN50180_c0_g1, Pdensi_DN…
GO:0003997	0.0307176808863639	0.99680460859572	3	6	acyl-CoA oxidase activity	MF	0.485363200965134	MF acyl-CoA oxidase activity	Pdensi_DN18337_c0_g1d353676, Pdensi_DN18896_c0_g1d14222, Pdensi_DN26068_c0_g1d559777
GO:0009219	0.0308203340422924	0.993242340843381	5	14	pyrimidine deoxyribonucleotide metabolic process	BP	0.486356020662221	BP pyrimidine deoxyribonucleotide metabolic process	Pdensi_DN16530_c0_g1d10873, Pdensi_DN21266_c0_g1d221055, Pdensi_DN47344_c0_g1d249493, Pdensi_GG_11747_c1_g1, Pdensi_GG_126554_c0_g1
GO:0006954	0.0309534323832727	0.995019524092886	4	9	inflammatory response	BP	0.487826094360377	BP inflammatory response	Pdensi_DN12005_c0_g1d337285, Pdensi_DN16881_c0_g1, Pdensi_DN17498_c0_g1, Pdensi_DN20067_c0_g2d62321
GO:0046873	0.0311775225253532	0.980427438452624	34	177	metal ion transmembrane transporter activity	MF	0.490724562016319	MF metal ion transmembrane transporter activity	Pdensi_DN10554_c0_g1, Pdensi_DN11351_c0_g1, Pdensi_DN11991_c0_g2, Pdensi_DN12171_c0_g1d337482, Pdensi_DN14157_c0_g2, Pdensi_DN14541_c0_g1d8394, Pdensi_DN15495_c0_g1d276252, Pdensi_DN15917_c0_g1d397096, Pdensi_DN16107_c0_g2, Pdensi_DN17331_c0_g1d57154, Pdensi_DN18659_c0_g1d479685, Pdensi_DN18888_c0_g1, Pdensi_DN19036_c0_g1d285517, Pdensi_DN21237_c1_g1, Pdensi_DN21532_c0_g1d295568, Pdensi_DN22209_c…
GO:0006775	0.031636882395089	0.993012979845272	5	14	fat-soluble vitamin metabolic process	BP	0.496674654978943	BP fat-soluble vitamin metabolic process	Pdensi_DN12282_c0_g1d211398, Pdensi_DN17839_c0_g1d216576, Pdensi_DN20362_c0_g1d290394, Pdensi_DN25710_c1_g1, Pdensi_GG_18970_c0_g1
GO:0042362	0.031636882395089	0.993012979845272	5	14	fat-soluble vitamin biosynthetic process	BP	0.496674654978943	BP fat-soluble vitamin biosynthetic process	Pdensi_DN12282_c0_g1d211398, Pdensi_DN17839_c0_g1d216576, Pdensi_DN20362_c0_g1d290394, Pdensi_DN25710_c1_g1, Pdensi_GG_18970_c0_g1
GO:0004252	0.0317561650954042	0.98304491034587	20	93	serine-type endopeptidase activity	MF	0.497907317683269	MF serine-type endopeptidase activity	Pdensi_DN13684_c0_g1, Pdensi_DN14036_c0_g1d213013, Pdensi_DN14974_c0_g1d465599, Pdensi_DN15426_c1_g7, Pdensi_DN17616_c2_g1, Pdensi_DN17780_c0_g1, Pdensi_DN19072_c0_g1d356753, Pdensi_DN19072_c0_g3, Pdensi_DN21906_c0_g1, Pdensi_DN22201_c1_g3, Pdensi_DN22479_c0_g1d67747, Pdensi_DN23182_c0_g1, Pdensi_DN23878_c0_g1d550284, Pdensi_DN24648_c1_g1, Pdensi_DN26031_c0_g1d228345, Pdensi_DN34656_c0_g1d147086,…
GO:0005984	0.0320154153175441	0.985682033106286	13	56	disaccharide metabolic process	BP	0.501328567549339	BP disaccharide metabolic process	Pdensi_DN10695_c0_g1d49277, Pdensi_DN12334_c0_g1d176014, Pdensi_DN15932_c0_g1, Pdensi_DN17761_c0_g1d216447, Pdensi_DN19220_c0_g1d357855, Pdensi_DN20300_c0_g1d62840, Pdensi_DN24896_c0_g1, Pdensi_DN26372_c0_g2d228924, Pdensi_DN28526_c0_g1d81021, Pdensi_DN30044_c0_g1, Pdensi_DN38894_c0_g1d441101, Pdensi_DN7189_c0_g1d450939, Pdensi_GG_152382_c0_g1
GO:0010208	0.032257856494837	0.987514276941664	10	38	pollen wall assembly	BP	0.503396625716137	BP pollen wall assembly	Pdensi_DN13861_c0_g1, Pdensi_DN15274_c0_g1d344023, Pdensi_DN16084_c0_g1d214889, Pdensi_DN19519_c0_g5, Pdensi_DN20133_c0_g2, Pdensi_DN20303_c1_g6, Pdensi_DN25686_c0_g1d193387, Pdensi_DN38645_c0_g6, Pdensi_GG_80151_c1_g1, Pdensi_GG_93610_c0_g1
GO:0085029	0.032257856494837	0.987514276941664	10	38	extracellular matrix assembly	BP	0.503396625716137	BP extracellular matrix assembly	Pdensi_DN13861_c0_g1, Pdensi_DN15274_c0_g1d344023, Pdensi_DN16084_c0_g1d214889, Pdensi_DN19519_c0_g5, Pdensi_DN20133_c0_g2, Pdensi_DN20303_c1_g6, Pdensi_DN25686_c0_g1d193387, Pdensi_DN38645_c0_g6, Pdensi_GG_80151_c1_g1, Pdensi_GG_93610_c0_g1
GO:0005254	0.0322830393621214	0.994733499754145	4	9	chloride channel activity	MF	0.503396625716137	MF chloride channel activity	Pdensi_DN10207_c0_g1d266698, Pdensi_DN19821_c0_g1d288223, Pdensi_DN26013_c1_g1, Pdensi_DN29864_c0_g2
GO:0042759	0.032312342767435	0.994477997622625	4	10	long-chain fatty acid biosynthetic process	BP	0.503396625716137	BP long-chain fatty acid biosynthetic process	Pdensi_DN20067_c0_g2d62321, Pdensi_DN23377_c0_g3d548222, Pdensi_DN26366_c1_g5, Pdensi_DN8362_c0_g1d517694
GO:0033612	0.0324683777598934	0.986648124825718	11	45	receptor serine/threonine kinase binding	MF	0.505183141349476	MF receptor serine/threonine kinase binding	Pdensi_DN18117_c1_g1, Pdensi_DN21995_c0_g2, Pdensi_DN22739_c0_g1d302230, Pdensi_DN27119_c2_g5, Pdensi_DN2772_c0_g1d326243, Pdensi_DN41203_c0_g1d35551, Pdensi_GG_144895_c0_g1, Pdensi_GG_3689_c1_g1, Pdensi_GG_44349_c0_g1, Pdensi_GG_58919_c0_g1, Pdensi_GG_87643_c0_g1
GO:0042807	0.0329890634034257	0.996467665701506	3	6	central vacuole	CC	0.51263157812906	CC central vacuole	Pdensi_DN25626_c0_g1d559430, Pdensi_GG_34298_c0_g1, Pdensi_GG_89808_c0_g1
GO:0016774	0.0330669461496301	0.992607051265559	5	14	phosphotransferase activity, carboxyl group as acceptor	MF	0.513188920294259	MF phosphotransferase activity, carboxyl group as acceptor	Pdensi_DN24308_c0_g1d71756, Pdensi_DN25523_c0_g1d74887, Pdensi_DN27255_c0_g1d24590, Pdensi_DN39716_c2_g1, Pdensi_GG_11773_c1_g1
GO:0010162	0.0334940856353162	0.98977787655938	7	23	seed dormancy process	BP	0.519158327347402	BP seed dormancy process	Pdensi_DN17965_c0_g1, Pdensi_DN18670_c0_g1d532266, Pdensi_DN21483_c0_g2, Pdensi_DN26750_c2_g1, Pdensi_DN52780_c0_g1, Pdensi_DN8540_c0_g1d102351, Pdensi_GG_66896_c0_g1
GO:0009630	0.0338432811681784	0.984796423244401	13	54	gravitropism	BP	0.523906002773297	BP gravitropism	Pdensi_DN14467_c0_g1d274059, Pdensi_DN15327_c0_g1, Pdensi_DN17086_c0_g2, Pdensi_DN17581_c0_g1d113262, Pdensi_DN18861_c0_g4, Pdensi_DN22313_c0_g1d363777, Pdensi_DN23753_c0_g1d130641, Pdensi_DN24950_c0_g4, Pdensi_DN25689_c0_g3, Pdensi_DN27539_c0_g1d307569, Pdensi_DN32451_c0_g1d28804, Pdensi_DN7676_c0_g1, Pdensi_GG_121678_c0_g1
GO:0016791	0.0339863314895331	0.975938913663009	57	321	phosphatase activity	MF	0.525116449953089	MF phosphatase activity	Pdensi_DN11137_c0_g1d268121, Pdensi_DN12332_c0_g1d50692, Pdensi_DN12334_c0_g1d176014, Pdensi_DN12572_c0_g1d211752, Pdensi_DN12656_c0_g1d459738, Pdensi_DN13043_c0_g1d271225, Pdensi_DN13229_c0_g1d212383, Pdensi_DN14007_c0_g1d341217, Pdensi_DN1596_c0_g1d325354, Pdensi_DN16846_c0_g1d472096, Pdensi_DN17761_c0_g1d216447, Pdensi_DN17777_c0_g1d216479, Pdensi_DN18529_c0_g2, Pdensi_DN18706_c0_g2, Pdensi_DN…
GO:0009736	0.034007459629351	0.98529705517117	12	49	cytokinin-activated signaling pathway	BP	0.525116449953089	BP cytokinin-activated signaling pathway	Pdensi_DN15579_c0_g1d54375, Pdensi_DN18564_c0_g3, Pdensi_DN20504_c0_g2d291341, Pdensi_DN21644_c0_g1, Pdensi_DN23264_c0_g1d69571, Pdensi_DN24437_c0_g1d428345, Pdensi_DN26944_c0_g1d367833, Pdensi_DN28370_c0_g1, Pdensi_DN35346_c0_g2, Pdensi_DN37496_c0_g1d377271, Pdensi_DN492_c0_g1d324418, Pdensi_GG_78818_c0_g1
GO:0006772	0.0342575699055912	0.992265057625199	5	14	thiamine metabolic process	BP	0.527644336477794	BP thiamine metabolic process	Pdensi_DN13292_c0_g1d339486, Pdensi_DN17710_c0_g1, Pdensi_DN18091_c0_g1, Pdensi_DN21147_c0_g1d538831, Pdensi_DN38489_c0_g1
GO:0042723	0.0342575699055912	0.992265057625199	5	14	thiamine-containing compound metabolic process	BP	0.527644336477794	BP thiamine-containing compound metabolic process	Pdensi_DN13292_c0_g1d339486, Pdensi_DN17710_c0_g1, Pdensi_DN18091_c0_g1, Pdensi_DN21147_c0_g1d538831, Pdensi_DN38489_c0_g1
GO:0048638	0.035827097995873	0.979335268673042	24	121	regulation of developmental growth	BP	0.551123645996968	BP regulation of developmental growth	Pdensi_DN10914_c0_g1d387447, Pdensi_DN11265_c0_g1d210500, Pdensi_DN11521_c0_g1d336257, Pdensi_DN13295_c0_g1d51662, Pdensi_DN15009_c0_g1d213936, Pdensi_DN15579_c0_g1d54375, Pdensi_DN16069_c0_g1, Pdensi_DN16107_c0_g2, Pdensi_DN17271_c0_g1d57059, Pdensi_DN18020_c0_g2d530960, Pdensi_DN18117_c1_g1, Pdensi_DN18399_c0_g1d114987, Pdensi_DN19663_c0_g2d359591, Pdensi_DN19980_c0_g1d219298, Pdensi_DN20595_c0…
GO:0071669	0.036191039076309	0.977919299292039	29	150	plant-type cell wall organization or biogenesis	BP	0.556021825506966	BP plant-type cell wall organization or biogenesis	Pdensi_DN11062_c0_g1d456534, Pdensi_DN17302_c0_g5, Pdensi_DN18434_c0_g1d283766, Pdensi_DN18661_c2_g3, Pdensi_DN1891_c0_g1d325527, Pdensi_DN19022_c0_g1d60200, Pdensi_DN19173_c0_g1d406996, Pdensi_DN19317_c1_g1d218483, Pdensi_DN19457_c0_g1d408126, Pdensi_DN19791_c0_g1d15652, Pdensi_DN19927_c0_g1d16045, Pdensi_DN21899_c1_g1, Pdensi_DN21952_c0_g1d495921, Pdensi_DN22105_c0_g3, Pdensi_DN23378_c0_g1d5480…
GO:1901334	0.0370710814054727	0.993373062632452	4	10	lactone metabolic process	BP	0.566691099232095	BP lactone metabolic process	Pdensi_DN18455_c0_g1d404196, Pdensi_DN237_c0_g1d202516, Pdensi_GG_120308_c0_g1, Pdensi_GG_75008_c0_g1
GO:1901336	0.0370710814054727	0.993373062632452	4	10	lactone biosynthetic process	BP	0.566691099232095	BP lactone biosynthetic process	Pdensi_DN18455_c0_g1d404196, Pdensi_DN237_c0_g1d202516, Pdensi_GG_120308_c0_g1, Pdensi_GG_75008_c0_g1
GO:1901600	0.0370710814054727	0.993373062632452	4	10	strigolactone metabolic process	BP	0.566691099232095	BP strigolactone metabolic process	Pdensi_DN18455_c0_g1d404196, Pdensi_DN237_c0_g1d202516, Pdensi_GG_120308_c0_g1, Pdensi_GG_75008_c0_g1
GO:1901601	0.0370710814054727	0.993373062632452	4	10	strigolactone biosynthetic process	BP	0.566691099232095	BP strigolactone biosynthetic process	Pdensi_DN18455_c0_g1d404196, Pdensi_DN237_c0_g1d202516, Pdensi_GG_120308_c0_g1, Pdensi_GG_75008_c0_g1
GO:0010623	0.0371219247958394	0.993360974192525	4	10	programmed cell death involved in cell development	BP	0.566758986820478	BP programmed cell death involved in cell development	Pdensi_DN13295_c0_g1d51662, Pdensi_DN19290_c1_g3, Pdensi_DN19600_c0_g1d485629, Pdensi_DN39985_c0_g2
GO:0004623	0.0376198181023124	0.995749707372051	3	6	phospholipase A2 activity	MF	0.573643518478956	MF phospholipase A2 activity	Pdensi_DN18673_c0_g2, Pdensi_DN5920_c0_g1, Pdensi_GG_28831_c0_g1
GO:0042578	0.0377204857846153	0.972484400796818	65	375	phosphoric ester hydrolase activity	MF	0.574461363308343	MF phosphoric ester hydrolase activity	Pdensi_DN11137_c0_g1d268121, Pdensi_DN12332_c0_g1d50692, Pdensi_DN12334_c0_g1d176014, Pdensi_DN12572_c0_g1d211752, Pdensi_DN12656_c0_g1d459738, Pdensi_DN13043_c0_g1d271225, Pdensi_DN13229_c0_g1d212383, Pdensi_DN14007_c0_g1d341217, Pdensi_DN1596_c0_g1d325354, Pdensi_DN16846_c0_g1d472096, Pdensi_DN17745_c0_g1, Pdensi_DN17761_c0_g1d216447, Pdensi_DN17777_c0_g1d216479, Pdensi_DN18117_c0_g1d216785, Pd…
GO:0010075	0.0380610595592624	0.984690892117262	10	41	regulation of meristem growth	BP	0.578926253370898	BP regulation of meristem growth	Pdensi_DN15009_c0_g1d213936, Pdensi_DN15579_c0_g1d54375, Pdensi_DN18117_c1_g1, Pdensi_DN19663_c0_g2d359591, Pdensi_DN20595_c0_g1, Pdensi_DN21995_c0_g2, Pdensi_DN23723_c0_g3, Pdensi_GG_3689_c1_g1, Pdensi_GG_44349_c0_g1, Pdensi_GG_58919_c0_g1
GO:0006527	0.0388214416110922	0.995556841983096	3	6	arginine catabolic process	BP	0.589757571937662	BP arginine catabolic process	Pdensi_DN21165_c0_g1, Pdensi_DN23378_c4_g1, Pdensi_DN8105_c0_g1d452005
GO:0102336	0.0391176757536779	0.989022529584746	6	19	3-oxo-arachidoyl-CoA synthase activity	MF	0.590845973066072	MF 3-oxo-arachidoyl-CoA synthase activity	Pdensi_DN12647_c0_g2, Pdensi_DN17954_c0_g1d216668, Pdensi_DN19699_c0_g4, Pdensi_DN20207_c0_g2, Pdensi_DN21774_c0_g1, Pdensi_DN41763_c0_g1d320038
GO:0102337	0.0391176757536779	0.989022529584746	6	19	3-oxo-cerotoyl-CoA synthase activity	MF	0.590845973066072	MF 3-oxo-cerotoyl-CoA synthase activity	Pdensi_DN12647_c0_g2, Pdensi_DN17954_c0_g1d216668, Pdensi_DN19699_c0_g4, Pdensi_DN20207_c0_g2, Pdensi_DN21774_c0_g1, Pdensi_DN41763_c0_g1d320038
GO:0102338	0.0391176757536779	0.989022529584746	6	19	3-oxo-lignoceronyl-CoA synthase activity	MF	0.590845973066072	MF 3-oxo-lignoceronyl-CoA synthase activity	Pdensi_DN12647_c0_g2, Pdensi_DN17954_c0_g1d216668, Pdensi_DN19699_c0_g4, Pdensi_DN20207_c0_g2, Pdensi_DN21774_c0_g1, Pdensi_DN41763_c0_g1d320038
GO:0102756	0.0391176757536779	0.989022529584746	6	19	very-long-chain 3-ketoacyl-CoA synthase activity	MF	0.590845973066072	MF very-long-chain 3-ketoacyl-CoA synthase activity	Pdensi_DN12647_c0_g2, Pdensi_DN17954_c0_g1d216668, Pdensi_DN19699_c0_g4, Pdensi_DN20207_c0_g2, Pdensi_DN21774_c0_g1, Pdensi_DN41763_c0_g1d320038
GO:0045892	0.0391349592443468	0.973537754760299	43	238	negative regulation of transcription, DNA-templated	BP	0.590845973066072	BP negative regulation of transcription, DNA-templated	Pdensi_DN11360_c2_g3, Pdensi_DN11809_c0_g1d175312, Pdensi_DN12405_c0_g1d521308, Pdensi_DN14761_c0_g1d53296, Pdensi_DN14987_c0_g1d465381, Pdensi_DN15257_c0_g1d466226, Pdensi_DN15275_c0_g2, Pdensi_DN16214_c0_g2, Pdensi_DN17267_c1_g2d57003, Pdensi_DN17302_c0_g5, Pdensi_DN17780_c0_g1, Pdensi_DN18133_c1_g1, Pdensi_DN18248_c0_g1d403725, Pdensi_DN18290_c0_g1d403551, Pdensi_DN18504_c0_g1d284071, Pdensi_D…
GO:0004659	0.0392041698933429	0.9862609038666	8	29	prenyltransferase activity	MF	0.591160161823815	MF prenyltransferase activity	Pdensi_DN17839_c0_g1d216576, Pdensi_DN18761_c1_g1, Pdensi_DN19312_c0_g5, Pdensi_DN20362_c0_g1d290394, Pdensi_DN21980_c0_g1d297550, Pdensi_DN23220_c0_g1d128802, Pdensi_DN36342_c0_g1d148659, Pdensi_DN50364_c0_g1d160524
GO:0046717	0.0393428658218748	0.995472331376124	3	6	acid secretion	BP	0.592520053203919	BP acid secretion	Pdensi_DN18673_c0_g2, Pdensi_GG_19927_c0_g1, Pdensi_GG_28831_c0_g1
GO:0009888	0.0395535545217569	0.974821703434501	33	176	tissue development	BP	0.594959501143768	BP tissue development	Pdensi_DN11265_c0_g1d210500, Pdensi_DN11589_c0_g1, Pdensi_DN14284_c0_g1d107643, Pdensi_DN14469_c0_g1, Pdensi_DN18049_c0_g2, Pdensi_DN18278_c0_g1, Pdensi_DN18897_c1_g2, Pdensi_DN19172_c0_g1d406742, Pdensi_DN20326_c0_g1d290432, Pdensi_DN20349_c0_g1d536683, Pdensi_DN20595_c0_g1, Pdensi_DN20978_c0_g2d64349, Pdensi_DN21202_c0_g1d220982, Pdensi_DN22311_c1_g2d423946, Pdensi_DN22607_c0_g1d301507, Pdensi_…
GO:0004396	0.0396714032553235	0.990665807811468	5	14	hexokinase activity	MF	0.595499306279614	MF hexokinase activity	Pdensi_DN21384_c0_g1d495357, Pdensi_DN21617_c0_g1d419056, Pdensi_DN21997_c1_g3, Pdensi_DN26873_c0_g3, Pdensi_DN36567_c0_g4
GO:0051275	0.0397338349160151	0.987303607301916	7	24	beta-glucan catabolic process	BP	0.595499306279614	BP beta-glucan catabolic process	Pdensi_DN14864_c0_g1d108554, Pdensi_DN17236_c0_g5d473432, Pdensi_DN17725_c0_g1d57805, Pdensi_DN18212_c0_g6, Pdensi_DN19225_c1_g1, Pdensi_DN19354_c0_g2, Pdensi_DN39478_c1_g3
GO:0004024	0.0397357077630494	0.992479272047446	4	11	alcohol dehydrogenase activity, zinc-dependent	MF	0.595499306279614	MF alcohol dehydrogenase activity, zinc-dependent	Pdensi_DN20446_c0_g1d490968, Pdensi_DN26690_c0_g1d367637, Pdensi_DN26929_c0_g3, Pdensi_DN42346_c0_g1d153836
GO:0016297	0.0398006190715578	0.995397734696185	3	6	acyl-[acyl-carrier-protein] hydrolase activity	MF	0.595741129093146	MF acyl-[acyl-carrier-protein] hydrolase activity	Pdensi_DN17191_c1_g1, Pdensi_DN18447_c0_g1d186930, Pdensi_DN9224_c0_g1
GO:0003006	0.0399985074064466	0.96696753464044	165	1048	developmental process involved in reproduction	BP	0.597970342059166	BP developmental process involved in reproduction	Pdensi_DN10531_c0_g1d455577, Pdensi_DN10616_c0_g1d455771, Pdensi_DN11127_c0_g1d519871, Pdensi_DN11360_c1_g1, Pdensi_DN11689_c0_g1, Pdensi_DN12060_c0_g1d5997, Pdensi_DN12562_c0_g2, Pdensi_DN12603_c0_g1d105849, Pdensi_DN13087_c0_g1d212168, Pdensi_DN13295_c0_g1d51662, Pdensi_DN1329_c0_g1d325161, Pdensi_DN13861_c0_g1, Pdensi_DN14636_c0_g1d180302, Pdensi_DN14682_c1_g5, Pdensi_DN15055_c0_g1d181160, Pde…
GO:0004860	0.0401839471335458	0.992622329794911	4	10	protein kinase inhibitor activity	MF	0.600008227737321	MF protein kinase inhibitor activity	Pdensi_DN12774_c0_g1d211866, Pdensi_DN16732_c0_g1d56187, Pdensi_DN20502_c0_g1d362123, Pdensi_DN48630_c0_g1
GO:0046461	0.0405231953554477	0.990225262117733	5	15	neutral lipid catabolic process	BP	0.602507041071838	BP neutral lipid catabolic process	Pdensi_DN15038_c0_g1d53704, Pdensi_DN16888_c0_g1d56335, Pdensi_DN17498_c0_g1, Pdensi_DN19174_c1_g3, Pdensi_DN20096_c0_g1d62246
GO:0046464	0.0405231953554477	0.990225262117733	5	15	acylglycerol catabolic process	BP	0.602507041071838	BP acylglycerol catabolic process	Pdensi_DN15038_c0_g1d53704, Pdensi_DN16888_c0_g1d56335, Pdensi_DN17498_c0_g1, Pdensi_DN19174_c1_g3, Pdensi_DN20096_c0_g1d62246
GO:0009682	0.0405336805770826	0.994831915820505	3	7	induced systemic resistance	BP	0.602507041071838	BP induced systemic resistance	Pdensi_DN16068_c1_g1, Pdensi_DN19128_c0_g4, Pdensi_DN26039_c0_g1d429728
GO:0030182	0.0405486153398601	0.995275028308269	3	6	neuron differentiation	BP	0.602507041071838	BP neuron differentiation	Pdensi_DN14223_c0_g1d341688, Pdensi_DN22214_c0_g1, Pdensi_DN4294_c0_g1d382336
GO:0009926	0.0406068632813244	0.98357878948634	10	39	auxin polar transport	BP	0.602639402330616	BP auxin polar transport	Pdensi_DN12120_c0_g1, Pdensi_DN15641_c0_g7, Pdensi_DN18861_c0_g4, Pdensi_DN20326_c0_g1d290432, Pdensi_DN20847_c0_g1d493876, Pdensi_DN20943_c0_g3, Pdensi_DN22506_c0_g1, Pdensi_DN24950_c0_g4, Pdensi_DN25689_c0_g3, Pdensi_DN26463_c1_g1
GO:0015036	0.0407062600232649	0.978422447678808	18	84	disulfide oxidoreductase activity	MF	0.603381383403104	MF disulfide oxidoreductase activity	Pdensi_DN10615_c0_g1d173442, Pdensi_DN12226_c0_g1d211408, Pdensi_DN13717_c0_g1d340628, Pdensi_DN13881_c0_g1, Pdensi_DN16690_c0_g1d528169, Pdensi_DN21440_c0_g1d122939, Pdensi_DN22123_c0_g1d298989, Pdensi_DN24403_c1_g1, Pdensi_DN24936_c1_g6, Pdensi_DN32665_c0_g1, Pdensi_DN32681_c0_g1d505378, Pdensi_DN33578_c0_g1d85545, Pdensi_DN4074_c0_g1, Pdensi_DN4173_c0_g1d448374, Pdensi_DN8444_c0_g1d331431, Pde…
GO:0009408	0.0408713041214627	0.972548943329233	41	227	response to heat	BP	0.605093464896419	BP response to heat	Pdensi_DN10751_c0_g1d49359, Pdensi_DN11217_c0_g1, Pdensi_DN11349_c0_g1d388093, Pdensi_DN11848_c0_g1d5764, Pdensi_DN11991_c0_g2, Pdensi_DN13526_c0_g1d212716, Pdensi_DN14132_c0_g1, Pdensi_DN15400_c0_g2, Pdensi_DN16734_c0_g1d56260, Pdensi_DN16883_c0_g1, Pdensi_DN18057_c0_g4, Pdensi_DN18444_c0_g1d59020, Pdensi_DN18669_c0_g1d532211, Pdensi_DN19196_c1_g2, Pdensi_DN19450_c4_g2, Pdensi_DN20164_c0_g1d1194…
GO:0009143	0.0409492878301644	0.990093280931	5	15	nucleoside triphosphate catabolic process	BP	0.605514045469283	BP nucleoside triphosphate catabolic process	Pdensi_DN16530_c0_g1d10873, Pdensi_DN21266_c0_g1d221055, Pdensi_DN47344_c0_g1d249493, Pdensi_GG_11747_c1_g1, Pdensi_GG_126554_c0_g1
GO:0009851	0.0410987089520858	0.990232602816697	5	14	auxin biosynthetic process	BP	0.606988671270587	BP auxin biosynthetic process	Pdensi_DN14508_c0_g1d8354, Pdensi_DN19541_c0_g1d117779, Pdensi_DN24294_c0_g1, Pdensi_DN25332_c0_g1d74269, Pdensi_DN26680_c0_g1d229530
GO:0006813	0.0411762564006254	0.979623648626131	15	68	potassium ion transport	BP	0.607399511687487	BP potassium ion transport	Pdensi_DN11351_c0_g1, Pdensi_DN15521_c0_g1, Pdensi_DN19596_c0_g1d408249, Pdensi_DN19807_c0_g1, Pdensi_DN21237_c1_g1, Pdensi_DN21532_c0_g1d295568, Pdensi_DN22260_c0_g1d222431, Pdensi_DN22841_c1_g1, Pdensi_DN22841_c1_g2, Pdensi_DN22882_c0_g3, Pdensi_DN24824_c0_g1, Pdensi_DN25686_c0_g3, Pdensi_DN26996_c0_g2d79059, Pdensi_DN31921_c1_g1, Pdensi_DN37129_c0_g2
GO:0009264	0.0414440105533662	0.989939515775223	5	15	deoxyribonucleotide catabolic process	BP	0.609914219647441	BP deoxyribonucleotide catabolic process	Pdensi_DN16530_c0_g1d10873, Pdensi_DN21266_c0_g1d221055, Pdensi_DN47344_c0_g1d249493, Pdensi_GG_11747_c1_g1, Pdensi_GG_126554_c0_g1
GO:0008865	0.0414466024486144	0.992311774388285	4	10	fructokinase activity	MF	0.609914219647441	MF fructokinase activity	Pdensi_DN21384_c0_g1d495357, Pdensi_DN21997_c1_g3, Pdensi_DN26873_c0_g3, Pdensi_DN36567_c0_g4
GO:0016115	0.0417704312468218	0.995072448482351	3	6	terpenoid catabolic process	BP	0.613644592784956	BP terpenoid catabolic process	Pdensi_DN30235_c0_g1d309904, Pdensi_DN3057_c0_g1d260296, Pdensi_DN34073_c0_g1d201036
GO:0010038	0.0418284392589655	0.970376381792972	53	300	response to metal ion	BP	0.613644592784956	BP response to metal ion	Pdensi_DN10329_c0_g1, Pdensi_DN10914_c0_g1d387447, Pdensi_DN13044_c0_g1d460723, Pdensi_DN14200_c0_g1, Pdensi_DN14686_c0_g2d213578, Pdensi_DN14761_c0_g1d53296, Pdensi_DN14892_c1_g1, Pdensi_DN14987_c0_g1d465381, Pdensi_DN15072_c0_g1, Pdensi_DN15962_c0_g2d214768, Pdensi_DN16069_c0_g1, Pdensi_DN16107_c0_g2, Pdensi_DN16145_c1_g1, Pdensi_DN16319_c0_g1d111066, Pdensi_DN17302_c0_g5, Pdensi_DN17351_c0_g3,…
GO:0008217	0.0418508224815678	0.995059026826902	3	6	regulation of blood pressure	BP	0.613644592784956	BP regulation of blood pressure	Pdensi_DN12005_c0_g1d337285, Pdensi_DN16881_c0_g1, Pdensi_DN20067_c0_g2d62321
GO:0019139	0.042079355420269	0.995020810173073	3	6	cytokinin dehydrogenase activity	MF	0.615897964579119	MF cytokinin dehydrogenase activity	Pdensi_DN39624_c1_g1, Pdensi_DN8865_c0_g1d265108, Pdensi_GG_8926_c0_g1
GO:0005992	0.0421053545458952	0.992148397603665	4	10	trehalose biosynthetic process	BP	0.615897964579119	BP trehalose biosynthetic process	Pdensi_DN12334_c0_g1d176014, Pdensi_DN17761_c0_g1d216447, Pdensi_DN28526_c0_g1d81021, Pdensi_DN7189_c0_g1d450939
GO:0006879	0.0422302073514617	0.98792070954521	6	19	cellular iron ion homeostasis	BP	0.616985349988939	BP cellular iron ion homeostasis	Pdensi_DN11137_c0_g1, Pdensi_DN12094_c0_g1d269573, Pdensi_DN15072_c0_g1, Pdensi_DN74732_c0_g1, Pdensi_GG_141908_c0_g1, Pdensi_GG_44518_c0_g1
GO:0035252	0.0425472177779245	0.992038296175002	4	10	UDP-xylosyltransferase activity	MF	0.620874214981565	MF UDP-xylosyltransferase activity	Pdensi_DN19022_c0_g1d60200, Pdensi_DN19172_c0_g1d406742, Pdensi_DN19663_c0_g2d359591, Pdensi_DN22311_c1_g2d423946
GO:0043657	0.0429329311903587	0.998049861282976	2	3	host cell	CC	0.625009322477999	CC host cell	Pdensi_DN10914_c0_g1d387447, Pdensi_DN16069_c0_g1
GO:0044216	0.0429329311903587	0.998049861282976	2	3	other organism cell	CC	0.625009322477999	CC other organism cell	Pdensi_DN10914_c0_g1d387447, Pdensi_DN16069_c0_g1
GO:0055082	0.0431503679184945	0.973490431492113	28	144	cellular chemical homeostasis	BP	0.627259536958674	BP cellular chemical homeostasis	Pdensi_DN10329_c0_g1, Pdensi_DN11137_c0_g1, Pdensi_DN12094_c0_g1d269573, Pdensi_DN12300_c0_g1d105477, Pdensi_DN14541_c0_g1d8394, Pdensi_DN15072_c0_g1, Pdensi_DN15198_c2_g2, Pdensi_DN15495_c0_g1d276252, Pdensi_DN15917_c0_g1d397096, Pdensi_DN19076_c0_g1d60102, Pdensi_DN19803_c0_g1d409969, Pdensi_DN20067_c0_g2d62321, Pdensi_DN20557_c11_g1, Pdensi_DN21617_c0_g1d419056, Pdensi_DN21621_c0_g1d123788, Pd…
GO:0071248	0.0432057630052936	0.983437329017192	9	33	cellular response to metal ion	BP	0.627259536958674	BP cellular response to metal ion	Pdensi_DN10914_c0_g1d387447, Pdensi_DN14892_c1_g1, Pdensi_DN16069_c0_g1, Pdensi_DN16107_c0_g2, Pdensi_DN17884_c0_g2, Pdensi_DN30915_c0_g1d234365, Pdensi_DN33438_c0_g1, Pdensi_GG_15322_c0_g1, Pdensi_GG_78706_c1_g1
GO:0006833	0.0432929253034356	0.984363243226093	8	31	water transport	BP	0.627259536958674	BP water transport	Pdensi_DN20385_c0_g1d62857, Pdensi_DN21746_c0_g1d541054, Pdensi_DN21923_c1_g1, Pdensi_DN23166_c0_g1d547330, Pdensi_DN25626_c0_g1d559430, Pdensi_DN41203_c0_g1d35551, Pdensi_GG_34298_c0_g1, Pdensi_GG_89808_c0_g1
GO:0042044	0.0432929253034356	0.984363243226093	8	31	fluid transport	BP	0.627259536958674	BP fluid transport	Pdensi_DN20385_c0_g1d62857, Pdensi_DN21746_c0_g1d541054, Pdensi_DN21923_c1_g1, Pdensi_DN23166_c0_g1d547330, Pdensi_DN25626_c0_g1d559430, Pdensi_DN41203_c0_g1d35551, Pdensi_GG_34298_c0_g1, Pdensi_GG_89808_c0_g1
GO:0019344	0.0433750691186078	0.987509765550023	6	19	cysteine biosynthetic process	BP	0.62770508793208	BP cysteine biosynthetic process	Pdensi_DN13433_c0_g1, Pdensi_DN14820_c0_g1, Pdensi_DN16631_c0_g1d111504, Pdensi_DN18883_c0_g2d480523, Pdensi_DN32946_c0_g1d505646, Pdensi_DN4429_c0_g1d205605
GO:0009072	0.0434905808124412	0.978341582497233	15	67	aromatic amino acid family metabolic process	BP	0.628631898275925	BP aromatic amino acid family metabolic process	Pdensi_DN12856_c0_g1d460187, Pdensi_DN14259_c0_g1d393338, Pdensi_DN18654_c0_g2, Pdensi_DN19245_c0_g2, Pdensi_DN19541_c0_g1d117779, Pdensi_DN21910_c0_g1d222028, Pdensi_DN23268_c0_g1d364537, Pdensi_DN25906_c0_g1d429621, Pdensi_DN30915_c0_g1d234365, Pdensi_DN31812_c0_g1, Pdensi_DN3472_c0_g1d1288, Pdensi_DN8555_c0_g1d208626, Pdensi_GG_141872_c0_g1, Pdensi_GG_18970_c0_g1, Pdensi_GG_54544_c0_g1
GO:0005179	0.0436479042136952	0.991477957504147	4	11	hormone activity	MF	0.6301601679268	MF hormone activity	Pdensi_DN13117_c0_g1d51549, Pdensi_DN18990_c0_g1d59915, Pdensi_DN22119_c0_g4, Pdensi_DN24462_c0_g3
GO:0000152	0.0438425260700025	0.978720837582654	14	63	nuclear ubiquitin ligase complex	CC	0.632222684083838	CC nuclear ubiquitin ligase complex	Pdensi_DN10243_c0_g1d518882, Pdensi_DN12107_c0_g1d337459, Pdensi_DN20247_c0_g1, Pdensi_DN20247_c0_g1d536391, Pdensi_DN21400_c0_g1d65427, Pdensi_DN24028_c1_g1, Pdensi_DN25760_c3_g2, Pdensi_DN26271_c0_g3, Pdensi_DN3861_c0_g1d382050, Pdensi_DN38757_c0_g1d510690, Pdensi_DN39503_c1_g1, Pdensi_DN49315_c0_g1d251426, Pdensi_DN75789_c0_g1, Pdensi_DN8345_c0_g1d452339
GO:0009791	0.044339531897125	0.966264370120805	80	481	post-embryonic development	BP	0.638635663433355	BP post-embryonic development	Pdensi_DN10616_c0_g1d455771, Pdensi_DN11360_c1_g1, Pdensi_DN11589_c0_g1, Pdensi_DN12094_c0_g1d269573, Pdensi_DN14284_c0_g1d107643, Pdensi_DN14682_c1_g5, Pdensi_DN14761_c0_g1d53296, Pdensi_DN14987_c0_g1d465381, Pdensi_DN15055_c0_g1d181160, Pdensi_DN15072_c0_g1, Pdensi_DN15272_c0_g1d466398, Pdensi_DN15654_c0_g1, Pdensi_DN15656_c1_g3, Pdensi_DN16128_c0_g2, Pdensi_DN16508_c0_g1d398834, Pdensi_DN16520…
GO:0055072	0.0444704061789683	0.981721702064508	10	39	iron ion homeostasis	BP	0.639766243898609	BP iron ion homeostasis	Pdensi_DN11137_c0_g1, Pdensi_DN11991_c0_g2, Pdensi_DN12094_c0_g1d269573, Pdensi_DN15072_c0_g1, Pdensi_DN16107_c0_g2, Pdensi_DN22262_c0_g1d496121, Pdensi_DN39970_c2_g4, Pdensi_DN74732_c0_g1, Pdensi_GG_141908_c0_g1, Pdensi_GG_44518_c0_g1
GO:0009629	0.0445547360973673	0.97906567995042	13	56	response to gravity	BP	0.640225349050876	BP response to gravity	Pdensi_DN14467_c0_g1d274059, Pdensi_DN15327_c0_g1, Pdensi_DN17086_c0_g2, Pdensi_DN17581_c0_g1d113262, Pdensi_DN18861_c0_g4, Pdensi_DN22313_c0_g1d363777, Pdensi_DN23753_c0_g1d130641, Pdensi_DN24950_c0_g4, Pdensi_DN25689_c0_g3, Pdensi_DN27539_c0_g1d307569, Pdensi_DN32451_c0_g1d28804, Pdensi_DN7676_c0_g1, Pdensi_GG_121678_c0_g1
GO:0015970	0.0449362031135288	0.997904883925984	2	3	guanosine tetraphosphate biosynthetic process	BP	0.644191062005447	BP guanosine tetraphosphate biosynthetic process	Pdensi_DN16495_c1_g1d470655, Pdensi_DN16946_c0_g1
GO:0034036	0.0449362031135288	0.997904883925984	2	3	purine ribonucleoside bisphosphate biosynthetic process	BP	0.644191062005447	BP purine ribonucleoside bisphosphate biosynthetic process	Pdensi_DN16495_c1_g1d470655, Pdensi_DN16946_c0_g1
GO:1903507	0.0452082096248457	0.968938162440111	44	247	negative regulation of nucleic acid-templated transcription	BP	0.64733068271731	BP negative regulation of nucleic acid-templated transcription	Pdensi_DN11360_c2_g3, Pdensi_DN11809_c0_g1d175312, Pdensi_DN12405_c0_g1d521308, Pdensi_DN14761_c0_g1d53296, Pdensi_DN14987_c0_g1d465381, Pdensi_DN15257_c0_g1d466226, Pdensi_DN15275_c0_g2, Pdensi_DN16214_c0_g2, Pdensi_DN17267_c1_g2d57003, Pdensi_DN17302_c0_g5, Pdensi_DN17780_c0_g1, Pdensi_DN18133_c1_g1, Pdensi_DN18248_c0_g1d403725, Pdensi_DN18290_c0_g1d403551, Pdensi_DN18504_c0_g1d284071, Pdensi_D…
GO:0004650	0.045379314408445	0.984953494073104	7	25	polygalacturonase activity	MF	0.649019843307667	MF polygalacturonase activity	Pdensi_DN177_c0_g1d513827, Pdensi_DN20303_c1_g6, Pdensi_DN38645_c0_g6, Pdensi_DN41948_c0_g1d244695, Pdensi_DN4653_c0_g1d205782, Pdensi_DN9772_c0_g1d385977, Pdensi_GG_122874_c0_g1
GO:1901606	0.0455166067413884	0.976582852694293	16	73	alpha-amino acid catabolic process	BP	0.650222028934875	BP alpha-amino acid catabolic process	Pdensi_DN12856_c0_g1d460187, Pdensi_DN14259_c0_g1d393338, Pdensi_DN18330_c0_g1d353900, Pdensi_DN19541_c0_g1d117779, Pdensi_DN20475_c0_g1, Pdensi_DN20924_c0_g1d415046, Pdensi_DN21165_c0_g1, Pdensi_DN21910_c0_g1d222028, Pdensi_DN23378_c4_g1, Pdensi_DN24642_c0_g1d226067, Pdensi_DN25559_c0_g1d429259, Pdensi_DN2993_c0_g1d1032, Pdensi_DN8105_c0_g1d452005, Pdensi_GG_154135_c0_g1, Pdensi_GG_18970_c0_g1, …
GO:0120029	0.0461934262614894	0.994317344670341	3	6	proton export across plasma membrane	BP	0.659119752754476	BP proton export across plasma membrane	Pdensi_DN15198_c2_g2, Pdensi_DN23020_c2_g2, Pdensi_DN26087_c0_g2
GO:0009001	0.0463759389244779	0.994285467106765	3	6	serine O-acetyltransferase activity	MF	0.660181489537964	MF serine O-acetyltransferase activity	Pdensi_DN14820_c0_g1, Pdensi_DN16631_c0_g1d111504, Pdensi_DN18883_c0_g2d480523
GO:0016412	0.0463759389244779	0.994285467106765	3	6	serine O-acyltransferase activity	MF	0.660181489537964	MF serine O-acyltransferase activity	Pdensi_DN14820_c0_g1, Pdensi_DN16631_c0_g1d111504, Pdensi_DN18883_c0_g2d480523
GO:0010223	0.046533728120675	0.986215485473496	6	20	secondary shoot formation	BP	0.660887157285958	BP secondary shoot formation	Pdensi_DN18455_c0_g1d404196, Pdensi_DN237_c0_g1d202516, Pdensi_DN2772_c0_g1d326243, Pdensi_DN30967_c0_g1d234335, Pdensi_GG_120308_c0_g1, Pdensi_GG_75008_c0_g1
GO:0010346	0.046533728120675	0.986215485473496	6	20	shoot axis formation	BP	0.660887157285958	BP shoot axis formation	Pdensi_DN18455_c0_g1d404196, Pdensi_DN237_c0_g1d202516, Pdensi_DN2772_c0_g1d326243, Pdensi_DN30967_c0_g1d234335, Pdensi_GG_120308_c0_g1, Pdensi_GG_75008_c0_g1
GO:0009705	0.0466425600401556	0.973085565210885	22	108	plant-type vacuole membrane	CC	0.661663447538282	CC plant-type vacuole membrane	Pdensi_DN12191_c1_g2, Pdensi_DN16245_c0_g1d10420, Pdensi_DN17581_c0_g1d113262, Pdensi_DN18194_c0_g3, Pdensi_DN19391_c0_g1, Pdensi_DN19821_c0_g1d288223, Pdensi_DN21483_c0_g2, Pdensi_DN21835_c0_g2, Pdensi_DN22277_c0_g1d496154, Pdensi_DN24084_c1_g6, Pdensi_DN24322_c1_g4d553002, Pdensi_DN25626_c0_g1d559430, Pdensi_DN25819_c0_g4, Pdensi_DN31919_c0_g1, Pdensi_DN36260_c0_g1d239483, Pdensi_GG_129064_c1_g…
GO:2000026	0.0470029049101774	0.964060619193191	81	488	regulation of multicellular organismal development	BP	0.665294924656865	BP regulation of multicellular organismal development	Pdensi_DN11265_c0_g1d210500, Pdensi_DN11521_c0_g1d336257, Pdensi_DN11848_c0_g1d5764, Pdensi_DN12359_c0_g1, Pdensi_DN12589_c0_g1d176330, Pdensi_DN13570_c0_g1d340125, Pdensi_DN14305_c0_g1d213257, Pdensi_DN14344_c0_g1d463866, Pdensi_DN14344_c0_g3, Pdensi_DN15038_c0_g1d53704, Pdensi_DN15368_c0_g1d466725, Pdensi_DN15579_c0_g1d54375, Pdensi_DN16214_c0_g2, Pdensi_DN16340_c0_g2, Pdensi_DN16734_c0_g1d5626…
GO:0043101	0.047048042289599	0.990581186958282	4	11	purine-containing compound salvage	BP	0.665294924656865	BP purine-containing compound salvage	Pdensi_DN13044_c0_g1d460723, Pdensi_DN15698_c0_g1d276674, Pdensi_DN23603_c0_g1d364897, Pdensi_DN25370_c0_g3d138045
GO:0009820	0.047061962903515	0.988154869499478	5	15	alkaloid metabolic process	BP	0.665294924656865	BP alkaloid metabolic process	Pdensi_DN16691_c0_g1, Pdensi_DN20551_c0_g5, Pdensi_DN23444_c0_g1, Pdensi_DN30915_c0_g1d234365, Pdensi_GG_136464_c0_g1
GO:2000306	0.0472529673212597	0.994131505096744	3	6	positive regulation of photomorphogenesis	BP	0.666515676704624	BP positive regulation of photomorphogenesis	Pdensi_DN13570_c0_g1d340125, Pdensi_DN14344_c0_g1d463866, Pdensi_DN14344_c0_g3
GO:0043649	0.0472696559506718	0.990521906053832	4	11	dicarboxylic acid catabolic process	BP	0.666515676704624	BP dicarboxylic acid catabolic process	Pdensi_DN17351_c0_g3, Pdensi_DN25559_c0_g1d429259, Pdensi_DN26864_c0_g1d500265, Pdensi_GG_154135_c0_g1
GO:0071216	0.0473120265026125	0.986074192119029	6	19	cellular response to biotic stimulus	BP	0.666515676704624	BP cellular response to biotic stimulus	Pdensi_DN10914_c0_g1d387447, Pdensi_DN16069_c0_g1, Pdensi_DN17302_c0_g5, Pdensi_DN20557_c11_g1, Pdensi_DN5035_c0_g1d516156, Pdensi_DN6197_c0_g1d449923
GO:0044420	0.0474486155813448	0.997717495794392	2	3	extracellular matrix component	CC	0.667398464036336	CC extracellular matrix component	Pdensi_DN13861_c0_g1, Pdensi_GG_93610_c0_g1
GO:0001709	0.0475926336673098	0.987982732161671	5	15	cell fate determination	BP	0.667398464036336	BP cell fate determination	Pdensi_DN10751_c0_g1d49359, Pdensi_DN11127_c0_g1d519871, Pdensi_DN11349_c0_g1d388093, Pdensi_DN15654_c0_g1, Pdensi_DN20732_c0_g1d63765
GO:0031303	0.0477112297542074	0.997697554930784	2	3	integral component of endosome membrane	CC	0.667398464036336	CC integral component of endosome membrane	Pdensi_DN18995_c0_g2d356358, Pdensi_GG_11913_c0_g1
GO:0015804	0.0477916056342788	0.990381890359569	4	11	neutral amino acid transport	BP	0.667398464036336	BP neutral amino acid transport	Pdensi_DN22088_c1_g1d125033, Pdensi_GG_19927_c0_g1, Pdensi_GG_51042_c1_g1, Pdensi_GG_99216_c0_g1
GO:0006569	0.0480059868937164	0.993998287188627	3	6	tryptophan catabolic process	BP	0.667398464036336	BP tryptophan catabolic process	Pdensi_DN12856_c0_g1d460187, Pdensi_DN19541_c0_g1d117779, Pdensi_GG_54544_c0_g1
GO:0046218	0.0480059868937164	0.993998287188627	3	6	indolalkylamine catabolic process	BP	0.667398464036336	BP indolalkylamine catabolic process	Pdensi_DN12856_c0_g1d460187, Pdensi_DN19541_c0_g1d117779, Pdensi_GG_54544_c0_g1
GO:0016702	0.0480724393307004	0.978796627294321	11	47	oxidoreductase activity, acting on single donors with incorporation of molecular oxygen, incorporation of two atoms of oxygen	MF	0.667398464036336	MF oxidoreductase activity, acting on single donors with incorporation of molecular oxygen, incorporation of two atoms of oxygen	Pdensi_DN12952_c0_g1, Pdensi_DN14259_c0_g1d393338, Pdensi_DN15119_c0_g1d395319, Pdensi_DN21545_c0_g1d418947, Pdensi_DN21910_c0_g1d222028, Pdensi_DN22570_c0_g1d425832, Pdensi_DN25448_c0_g1, Pdensi_DN41560_c0_g1d92860, Pdensi_DN45263_c0_g1d96250, Pdensi_DN7790_c0_g1, Pdensi_GG_56622_c0_g1
GO:1902679	0.0480947468458178	0.966795784292646	44	248	negative regulation of RNA biosynthetic process	BP	0.667398464036336	BP negative regulation of RNA biosynthetic process	Pdensi_DN11360_c2_g3, Pdensi_DN11809_c0_g1d175312, Pdensi_DN12405_c0_g1d521308, Pdensi_DN14761_c0_g1d53296, Pdensi_DN14987_c0_g1d465381, Pdensi_DN15257_c0_g1d466226, Pdensi_DN15275_c0_g2, Pdensi_DN16214_c0_g2, Pdensi_DN17267_c1_g2d57003, Pdensi_DN17302_c0_g5, Pdensi_DN17780_c0_g1, Pdensi_DN18133_c1_g1, Pdensi_DN18248_c0_g1d403725, Pdensi_DN18290_c0_g1d403551, Pdensi_DN18504_c0_g1d284071, Pdensi_D…
GO:1901348	0.0481414306405143	0.993974225598578	3	6	positive regulation of secondary cell wall biogenesis	BP	0.667398464036336	BP positive regulation of secondary cell wall biogenesis	Pdensi_DN11573_c0_g1d210841, Pdensi_DN18434_c0_g1d283766, Pdensi_GG_72538_c0_g1
GO:1903340	0.0481414306405143	0.993974225598578	3	6	positive regulation of cell wall organization or biogenesis	BP	0.667398464036336	BP positive regulation of cell wall organization or biogenesis	Pdensi_DN11573_c0_g1d210841, Pdensi_DN18434_c0_g1d283766, Pdensi_GG_72538_c0_g1
GO:0051259	0.0482053789460721	0.971666844393673	23	116	protein complex oligomerization	BP	0.667398464036336	BP protein complex oligomerization	Pdensi_DN11359_c0_g1d210550, Pdensi_DN16530_c0_g1d10873, Pdensi_DN18651_c0_g1d532296, Pdensi_DN18669_c0_g1d532211, Pdensi_DN19648_c0_g2, Pdensi_DN20557_c11_g1, Pdensi_DN20978_c0_g2d64349, Pdensi_DN21266_c0_g1d221055, Pdensi_DN21575_c0_g1d418880, Pdensi_DN22104_c1_g1, Pdensi_DN22508_c1_g4, Pdensi_DN23934_c1_g1, Pdensi_DN24084_c1_g6, Pdensi_DN25460_c1_g1, Pdensi_DN25674_c0_g2, Pdensi_DN26569_c0_g1d…
GO:0015186	0.048303605879165	0.997652330321137	2	3	L-glutamine transmembrane transporter activity	MF	0.667398464036336	MF L-glutamine transmembrane transporter activity	Pdensi_DN11360_c1_g1, Pdensi_DN38303_c0_g1d33327
GO:0044745	0.048303605879165	0.997652330321137	2	3	NA	NA	0.667398464036336	none	Pdensi_DN11360_c1_g1, Pdensi_DN38303_c0_g1d33327
GO:0089711	0.048303605879165	0.997652330321137	2	3	NA	NA	0.667398464036336	none	Pdensi_DN11360_c1_g1, Pdensi_DN38303_c0_g1d33327
GO:0089718	0.048303605879165	0.997652330321137	2	3	amino acid import across plasma membrane	BP	0.667398464036336	BP amino acid import across plasma membrane	Pdensi_DN11360_c1_g1, Pdensi_DN38303_c0_g1d33327
GO:0098712	0.048303605879165	0.997652330321137	2	3	L-glutamate import across plasma membrane	BP	0.667398464036336	BP L-glutamate import across plasma membrane	Pdensi_DN11360_c1_g1, Pdensi_DN38303_c0_g1d33327
GO:1903802	0.048303605879165	0.997652330321137	2	3	NA	NA	0.667398464036336	none	Pdensi_DN11360_c1_g1, Pdensi_DN38303_c0_g1d33327
GO:0009065	0.0483894006100441	0.987723157125758	5	15	glutamine family amino acid catabolic process	BP	0.667828405707433	BP glutamine family amino acid catabolic process	Pdensi_DN21165_c0_g1, Pdensi_DN23378_c4_g1, Pdensi_DN25559_c0_g1d429259, Pdensi_DN8105_c0_g1d452005, Pdensi_GG_154135_c0_g1
GO:0042937	0.04859942142687	0.99389263850345	3	6	tripeptide transmembrane transporter activity	MF	0.669951807990399	MF tripeptide transmembrane transporter activity	Pdensi_DN22640_c0_g1d126873, Pdensi_GG_138131_c0_g1, Pdensi_GG_94089_c1_g1
GO:0019842	0.0487108019257786	0.96999324918585	27	140	vitamin binding	MF	0.669951807990399	MF vitamin binding	Pdensi_DN11323_c0_g1d174533, Pdensi_DN11832_c0_g1d50232, Pdensi_DN12060_c0_g1d5997, Pdensi_DN15275_c0_g1d275813, Pdensi_DN15407_c0_g1d182088, Pdensi_DN17197_c0_g1d56823, Pdensi_DN17434_c0_g1, Pdensi_DN17788_c0_g1d113777, Pdensi_DN18091_c0_g1, Pdensi_DN18224_c1_g1d353651, Pdensi_DN18233_c1_g4, Pdensi_DN19541_c0_g1d117779, Pdensi_DN21165_c0_g1, Pdensi_DN21992_c0_g1d124522, Pdensi_DN22417_c1_g2, Pde…
GO:0072341	0.0487119197170024	0.985402490636117	6	20	modified amino acid binding	MF	0.669951807990399	MF modified amino acid binding	Pdensi_DN16319_c0_g1d111066, Pdensi_DN19103_c0_g1d533551, Pdensi_DN24858_c0_g1d556409, Pdensi_DN24936_c1_g6, Pdensi_DN29353_c0_g1d81711, Pdensi_DN9893_c0_g1d209440
GO:0010731	0.048836117825325	0.990100035941562	4	11	protein glutathionylation	BP	0.669951807990399	BP protein glutathionylation	Pdensi_DN15539_c0_g1d467281, Pdensi_DN22675_c0_g1d301652, Pdensi_DN24936_c1_g6, Pdensi_DN36837_c0_g1
GO:1901565	0.0488534247263478	0.961865087605042	93	565	organonitrogen compound catabolic process	BP	0.669951807990399	BP organonitrogen compound catabolic process	Pdensi_DN10616_c0_g1d455771, Pdensi_DN12030_c0_g1d389111, Pdensi_DN12684_c0_g1d51036, Pdensi_DN12856_c0_g1d460187, Pdensi_DN13433_c0_g1, Pdensi_DN13537_c0_g1d178079, Pdensi_DN14142_c0_g1, Pdensi_DN14195_c2_g3, Pdensi_DN14259_c0_g1d393338, Pdensi_DN14453_c0_g1d342034, Pdensi_DN15221_c0_g5, Pdensi_DN15269_c0_g1d344108, Pdensi_DN15493_c0_g1d395951, Pdensi_DN15992_c0_g1, Pdensi_DN16223_c1_g1, Pdensi_…
GO:0004089	0.0488723645750324	0.990090215516334	4	11	carbonate dehydratase activity	MF	0.669951807990399	MF carbonate dehydratase activity	Pdensi_DN13020_c0_g1d177218, Pdensi_DN16465_c0_g1d184695, Pdensi_DN16686_c0_g1d348393, Pdensi_DN35567_c0_g2
GO:0048469	0.0490576209229081	0.987504429837697	5	15	cell maturation	BP	0.670189723816312	BP cell maturation	Pdensi_DN19025_c1_g4, Pdensi_DN19791_c0_g1d15652, Pdensi_DN22501_c4_g1, Pdensi_DN24850_c0_g1d192691, Pdensi_DN25587_c3_g2
GO:0048764	0.0490576209229081	0.987504429837697	5	15	trichoblast maturation	BP	0.670189723816312	BP trichoblast maturation	Pdensi_DN19025_c1_g4, Pdensi_DN19791_c0_g1d15652, Pdensi_DN22501_c4_g1, Pdensi_DN24850_c0_g1d192691, Pdensi_DN25587_c3_g2
GO:0048765	0.0490576209229081	0.987504429837697	5	15	root hair cell differentiation	BP	0.670189723816312	BP root hair cell differentiation	Pdensi_DN19025_c1_g4, Pdensi_DN19791_c0_g1d15652, Pdensi_DN22501_c4_g1, Pdensi_DN24850_c0_g1d192691, Pdensi_DN25587_c3_g2
GO:0015179	0.049109202784968	0.985253109369593	6	20	L-amino acid transmembrane transporter activity	MF	0.670189723816312	MF L-amino acid transmembrane transporter activity	Pdensi_DN11360_c1_g1, Pdensi_DN16666_c0_g1d56138, Pdensi_DN21021_c0_g1d121912, Pdensi_DN22148_c1_g1, Pdensi_DN38295_c0_g3, Pdensi_DN38303_c0_g1d33327
GO:0022611	0.0495588008036922	0.983234773622127	7	25	dormancy process	BP	0.675570527919974	BP dormancy process	Pdensi_DN17965_c0_g1, Pdensi_DN18670_c0_g1d532266, Pdensi_DN21483_c0_g2, Pdensi_DN26750_c2_g1, Pdensi_DN52780_c0_g1, Pdensi_DN8540_c0_g1d102351, Pdensi_GG_66896_c0_g1
GO:0006723	0.0498007662844306	0.997536529013596	2	3	cuticle hydrocarbon biosynthetic process	BP	0.677623547623513	BP cuticle hydrocarbon biosynthetic process	Pdensi_DN16817_c0_g1d215591, Pdensi_DN20964_c0_g1d220600
GO:0061392	0.0499225073752187	0.997527018478331	2	3	regulation of transcription from RNA polymerase II promoter in response to osmotic stress	BP	0.677623547623513	BP regulation of transcription from RNA polymerase II promoter in response to osmotic stress	Pdensi_DN18706_c0_g2, Pdensi_DN21372_c1_g1d122819
GO:0061416	0.0499225073752187	0.997527018478331	2	3	regulation of transcription from RNA polymerase II promoter in response to salt stress	BP	0.677623547623513	BP regulation of transcription from RNA polymerase II promoter in response to salt stress	Pdensi_DN18706_c0_g2, Pdensi_DN21372_c1_g1d122819
GO:0008810	0.04993132412487	0.984942924366821	6	20	cellulase activity	MF	0.677623547623513	MF cellulase activity	Pdensi_DN14864_c0_g1d108554, Pdensi_DN17236_c0_g5d473432, Pdensi_DN18212_c0_g6, Pdensi_DN19225_c1_g1, Pdensi_DN19354_c0_g2, Pdensi_DN39478_c1_g3
