# Supplementary material for: Transcriptional Regulation of Pine Male and Female Cone Initiation and Development: Key Players Identified Through Comparative Transcriptomics
Source: Front Genet. 2022 Mar 18;13:815093. doi: 10.3389/fgene.2022.815093 (PMC8971679; doi:10.3389/fgene.2022.815093)
Supplement: Supplementary file 2 [file DataSheet3.ZIP › SUP_GSEA/salmon.gene.counts.matrix.FC_3_3_vs_Needles.DESeq2.DE_results.P0.001_C2.DE.subset.GOseq.depleted]

category	over_represented_pvalue	under_represented_pvalue	numDEInCat	numInCat	term	ontology	over_represented_FDR	under_represented_FDR	go_term
GO:0000943	1	0	40	916	retrotransposon nucleocapsid	CC	0.9999999999	0	CC retrotransposon nucleocapsid
GO:0003723	1	0	179	1487	RNA binding	MF	0.9999999999	0	MF RNA binding
GO:0003964	1	0	49	973	RNA-directed DNA polymerase activity	MF	0.9999999999	0	MF RNA-directed DNA polymerase activity
GO:0004175	1	0	139	1305	endopeptidase activity	MF	0.9999999999	0	MF endopeptidase activity
GO:0004190	1	0	81	1081	aspartic-type endopeptidase activity	MF	0.9999999999	0	MF aspartic-type endopeptidase activity
GO:0004518	1	0	113	1315	nuclease activity	MF	0.9999999999	0	MF nuclease activity
GO:0004519	1	0	94	1212	endonuclease activity	MF	0.9999999999	0	MF endonuclease activity
GO:0005739	1	0	160	1468	mitochondrion	CC	0.9999999999	0	CC mitochondrion
GO:0006139	1	0	464	4103	nucleobase-containing compound metabolic process	BP	0.9999999999	0	BP nucleobase-containing compound metabolic process
GO:0006396	1	0	85	1035	RNA processing	BP	0.9999999999	0	BP RNA processing
GO:0006397	1	0	36	554	mRNA processing	BP	0.9999999999	0	BP mRNA processing
GO:0006725	1	0	694	4646	cellular aromatic compound metabolic process	BP	0.9999999999	0	BP cellular aromatic compound metabolic process
GO:0006807	1	0	1458	7773	nitrogen compound metabolic process	BP	0.9999999999	0	BP nitrogen compound metabolic process
GO:0008233	1	0	190	1489	peptidase activity	MF	0.9999999999	0	MF peptidase activity
GO:0008270	1	0	166	2007	zinc ion binding	MF	0.9999999999	0	MF zinc ion binding
GO:0008380	1	0	15	345	RNA splicing	BP	0.9999999999	0	BP RNA splicing
GO:0009451	1	0	34	1007	RNA modification	BP	0.9999999999	0	BP RNA modification
GO:0015074	1	0	47	990	DNA integration	BP	0.9999999999	0	BP DNA integration
GO:0016070	1	0	176	2159	RNA metabolic process	BP	0.9999999999	0	BP RNA metabolic process
GO:0016071	1	0	51	767	mRNA metabolic process	BP	0.9999999999	0	BP mRNA metabolic process
GO:0016779	1	0	84	1156	nucleotidyltransferase activity	MF	0.9999999999	0	MF nucleotidyltransferase activity
GO:0034061	1	0	66	1014	DNA polymerase activity	MF	0.9999999999	0	MF DNA polymerase activity
GO:0034641	1	0	643	4793	cellular nitrogen compound metabolic process	BP	0.9999999999	0	BP cellular nitrogen compound metabolic process
GO:0043170	1	0	1369	7103	macromolecule metabolic process	BP	0.9999999999	0	BP macromolecule metabolic process
GO:0044260	1	0	1221	6679	cellular macromolecule metabolic process	BP	0.9999999999	0	BP cellular macromolecule metabolic process
GO:0044428	1	0	307	2512	nuclear part	CC	0.9999999999	0	CC nuclear part
GO:0046483	1	0	554	4382	heterocycle metabolic process	BP	0.9999999999	0	BP heterocycle metabolic process
GO:0046914	1	0	380	2460	transition metal ion binding	MF	0.9999999999	0	MF transition metal ion binding
GO:0070001	1	0	81	1081	aspartic-type peptidase activity	MF	0.9999999999	0	MF aspartic-type peptidase activity
GO:0070011	1	0	182	1466	peptidase activity, acting on L-amino acid peptides	MF	0.9999999999	0	MF peptidase activity, acting on L-amino acid peptides
GO:0090304	1	0	376	3672	nucleic acid metabolic process	BP	0.9999999999	0	BP nucleic acid metabolic process
GO:1901360	1	0	744	4787	organic cyclic compound metabolic process	BP	0.9999999999	0	BP organic cyclic compound metabolic process
GO:0044451	1	0	44	469	nucleoplasm part	CC	0.9999999999	0	CC nucleoplasm part
GO:0030529	1	0	103	820	NA	NA	0.9999999999	0	none
GO:0044429	1	0	49	502	mitochondrial part	CC	0.9999999999	0	CC mitochondrial part
GO:1990904	1.00000000000001	0	116	875	ribonucleoprotein complex	CC	0.9999999999	0	CC ribonucleoprotein complex
GO:0006259	1.00000000000001	0	223	1603	DNA metabolic process	BP	0.9999999999	0	BP DNA metabolic process
GO:0034660	1.00000000000001	0	51	490	ncRNA metabolic process	BP	0.9999999999	0	BP ncRNA metabolic process
GO:0005681	1.00000000000001	0	7	186	spliceosomal complex	CC	0.9999999999	0	CC spliceosomal complex
GO:0034470	1.00000000000002	0	36	395	ncRNA processing	BP	0.9999999999	0	BP ncRNA processing
GO:0044265	1.00000000000019	0	71	594	cellular macromolecule catabolic process	BP	0.9999999999	0	BP cellular macromolecule catabolic process
GO:0015031	1.00000000000024	0	97	733	protein transport	BP	0.9999999999	0	BP protein transport
GO:0015833	1.00000000000086	0	101	744	peptide transport	BP	0.9999999999	0	BP peptide transport
GO:0000959	1.00000000000149	0	4	149	mitochondrial RNA metabolic process	BP	0.9999999999	0	BP mitochondrial RNA metabolic process
GO:0042886	1.00000000000155	0	104	756	amide transport	BP	0.9999999999	0	BP amide transport
GO:0000398	1.00000000000186	0	5	152	mRNA splicing, via spliceosome	BP	0.9999999999	0	BP mRNA splicing, via spliceosome
GO:0005829	1.000000000002	0	318	1850	cytosol	CC	0.9999999999	0	CC cytosol
GO:0016607	1.00000000000218	0	3	128	nuclear speck	CC	0.9999999999	0	CC nuclear speck
GO:0051649	1.00000000000322	0	81	631	establishment of localization in cell	BP	0.9999999999	0	BP establishment of localization in cell
GO:0043632	1.00000000000401	0	50	452	modification-dependent macromolecule catabolic process	BP	0.9999999999	0	BP modification-dependent macromolecule catabolic process
GO:0016556	1.00000000000442	0	12	205	mRNA modification	BP	0.9999999999	0	BP mRNA modification
GO:0000375	1.00000000000468	0	9	180	RNA splicing, via transesterification reactions	BP	0.9999999999	0	BP RNA splicing, via transesterification reactions
GO:0045184	1.00000000000552	0	107	762	establishment of protein localization	BP	0.9999999999	0	BP establishment of protein localization
GO:0000377	1.00000000000599	0	9	179	RNA splicing, via transesterification reactions with bulged adenosine as nucleophile	BP	0.9999999999	0	BP RNA splicing, via transesterification reactions with bulged adenosine as nucleophile
GO:0046907	1.00000000000657	0	76	599	intracellular transport	BP	0.9999999999	0	BP intracellular transport
GO:0003676	1.00000000001265	0	826	4367	nucleic acid binding	MF	0.9999999999	0	MF nucleic acid binding
GO:0019941	1.00000000001309	0	49	439	modification-dependent protein catabolic process	BP	0.9999999999	0	BP modification-dependent protein catabolic process
GO:0006310	1.00000000001724	0	62	568	DNA recombination	BP	0.9999999999	0	BP DNA recombination
GO:0006511	1	6.3066451381518e-11	47	418	ubiquitin-dependent protein catabolic process	BP	0.9999999999	1.30536865130695e-08	BP ubiquitin-dependent protein catabolic process
GO:0008104	1	8.43582587365382e-11	127	842	protein localization	BP	0.9999999999	1.71697175948434e-08	BP protein localization
GO:1900864	0.999999999976992	2.39350180194015e-10	4	128	mitochondrial RNA modification	BP	0.9999999999	4.79171213201527e-08	BP mitochondrial RNA modification
GO:0080156	0.999999999969648	3.1306249940165e-10	4	127	mitochondrial mRNA modification	BP	0.9999999999	6.16632135918218e-08	BP mitochondrial mRNA modification
GO:0016604	0.999999999874134	5.50793799783191e-10	14	192	nuclear body	CC	0.9999999999	1.06766569570672e-07	CC nuclear body
GO:0016192	0.99999999756752	5.20360777592466e-09	61	467	vesicle-mediated transport	BP	0.9999999999	9.92913408743625e-07	BP vesicle-mediated transport
GO:0006886	0.999999996786036	6.98520949942703e-09	57	444	intracellular protein transport	BP	0.9999999999	1.31235966780004e-06	BP intracellular protein transport
GO:0016788	0.999999994228807	8.16618700195826e-09	345	2036	hydrolase activity, acting on ester bonds	MF	0.9999999999	1.51099205557446e-06	MF hydrolase activity, acting on ester bonds
GO:0006364	0.999999995610114	1.31090601165946e-08	24	246	rRNA processing	BP	0.9999999999	2.38937077826646e-06	BP rRNA processing
GO:0051641	0.999999991537046	1.44631591489585e-08	126	801	cellular localization	BP	0.9999999999	2.59741322833942e-06	BP cellular localization
GO:0071705	0.999999990744164	1.4933200166074e-08	162	982	nitrogen compound transport	BP	0.9999999999	2.64296000620428e-06	BP nitrogen compound transport
GO:0016072	0.999999992600577	2.03904150374785e-08	28	267	rRNA metabolic process	BP	0.9999999999	3.55725354910982e-06	BP rRNA metabolic process
GO:0003729	0.999999986074555	3.54240391705744e-08	33	290	mRNA binding	MF	0.9999999999	6.01078782800352e-06	MF mRNA binding
GO:0009756	0.999999996402661	3.5930847645288e-08	3	92	carbohydrate mediated signaling	BP	0.9999999999	6.01078782800352e-06	BP carbohydrate mediated signaling
GO:0010182	0.999999996402661	3.5930847645288e-08	3	92	sugar mediated signaling pathway	BP	0.9999999999	6.01078782800352e-06	BP sugar mediated signaling pathway
GO:0044455	0.999999992663059	3.73027649479022e-08	8	141	mitochondrial membrane part	CC	0.9999999999	6.1559643992403e-06	CC mitochondrial membrane part
GO:0051603	0.999999979740889	3.93854883822398e-08	72	512	proteolysis involved in cellular protein catabolic process	BP	0.9999999999	6.41300778831883e-06	BP proteolysis involved in cellular protein catabolic process
GO:0005743	0.99999998935262	4.29509412588601e-08	12	164	mitochondrial inner membrane	CC	0.9999999999	6.90153808754211e-06	CC mitochondrial inner membrane
GO:0043531	0.999999958476567	7.80165209755445e-08	77	549	ADP binding	MF	0.9999999999	1.23732175864071e-05	MF ADP binding
GO:0000956	0.999999992131501	1.02067008453046e-07	2	81	nuclear-transcribed mRNA catabolic process	BP	0.9999999999	1.59800295798538e-05	BP nuclear-transcribed mRNA catabolic process
GO:0048193	0.999999970178418	1.21703846873454e-07	11	151	Golgi vesicle transport	BP	0.9999999999	1.88132579496027e-05	BP Golgi vesicle transport
GO:0070647	0.999999902876009	1.66450106266762e-07	105	668	protein modification by small protein conjugation or removal	BP	0.9999999999	2.54086087216213e-05	BP protein modification by small protein conjugation or removal
GO:0030532	0.99999999146392	1.89970520329873e-07	1	71	small nuclear ribonucleoprotein complex	CC	0.9999999999	2.86409875835606e-05	CC small nuclear ribonucleoprotein complex
GO:0031966	0.999999920085874	2.06593186954846e-07	28	259	mitochondrial membrane	CC	0.9999999999	3.07672682816169e-05	CC mitochondrial membrane
GO:0004540	0.999999915296464	2.0918967462841e-07	31	295	ribonuclease activity	MF	0.9999999999	3.07786061031584e-05	MF ribonuclease activity
GO:0097525	0.999999985265084	3.18663222939205e-07	1	69	spliceosomal snRNP complex	CC	0.9999999999	4.63275628396854e-05	CC spliceosomal snRNP complex
GO:0033036	0.999999706921919	4.51634454431959e-07	159	924	macromolecule localization	BP	0.9999999999	6.48865877355657e-05	BP macromolecule localization
GO:0043412	0.999999220719573	9.69853186771211e-07	663	3291	macromolecule modification	BP	0.9999999999	0.000137719152521512	BP macromolecule modification
GO:0072594	0.999999593153434	1.06851830150213e-06	24	221	establishment of protein localization to organelle	BP	0.9999999999	0.000149985580436138	BP establishment of protein localization to organelle
GO:0006399	0.99999957432625	1.20374240050569e-06	20	193	tRNA metabolic process	BP	0.9999999999	0.000167046615851994	BP tRNA metabolic process
GO:0030684	0.999999795431827	1.6869251528305e-06	3	80	preribosome	CC	0.9999999999	0.000228990616647398	CC preribosome
GO:0034248	0.999999467978345	1.68761509157106e-06	15	165	regulation of cellular amide metabolic process	BP	0.9999999999	0.000228990616647398	BP regulation of cellular amide metabolic process
GO:0006402	0.999999615911847	1.98690197099042e-06	6	101	mRNA catabolic process	BP	0.9999999999	0.000266637877689396	BP mRNA catabolic process
GO:0022618	0.999999261749677	2.1919657335999e-06	17	175	ribonucleoprotein complex assembly	BP	0.9999999999	0.000290959625420892	BP ribonucleoprotein complex assembly
GO:0031974	0.999999038410313	2.49957692586105e-06	23	211	membrane-enclosed lumen	CC	0.9999999999	0.000321314035985422	CC membrane-enclosed lumen
GO:0043233	0.999999038410313	2.49957692586105e-06	23	211	organelle lumen	CC	0.9999999999	0.000321314035985422	CC organelle lumen
GO:0070013	0.999999038410313	2.49957692586105e-06	23	211	intracellular organelle lumen	CC	0.9999999999	0.000321314035985422	CC intracellular organelle lumen
GO:0006417	0.999999028263896	3.01618201834759e-06	15	162	regulation of translation	BP	0.9999999999	0.000383683487583966	BP regulation of translation
GO:1902494	0.999997651096567	3.5567952065261e-06	147	852	catalytic complex	CC	0.9999999999	0.00044778951610409	CC catalytic complex
GO:0071826	0.999998575219104	3.94628402559155e-06	19	184	ribonucleoprotein complex subunit organization	BP	0.9999999999	0.000491755311433918	BP ribonucleoprotein complex subunit organization
GO:0050657	0.999999005167635	4.20070670857161e-06	8	112	nucleic acid transport	BP	0.9999999999	0.000507911191337391	BP nucleic acid transport
GO:0050658	0.999999005167635	4.20070670857161e-06	8	112	RNA transport	BP	0.9999999999	0.000507911191337391	BP RNA transport
GO:0051236	0.999999005167635	4.20070670857161e-06	8	112	establishment of RNA localization	BP	0.9999999999	0.000507911191337391	BP establishment of RNA localization
GO:0043161	0.999997965938733	4.58650237361263e-06	32	256	proteasome-mediated ubiquitin-dependent protein catabolic process	BP	0.9999999999	0.00054912124496625	BP proteasome-mediated ubiquitin-dependent protein catabolic process
GO:0010498	0.999997811873082	4.8726514026524e-06	33	261	proteasomal protein catabolic process	BP	0.9999999999	0.000577716688632923	BP proteasomal protein catabolic process
GO:0007005	0.999998564648454	5.07725824762492e-06	11	131	mitochondrion organization	BP	0.9999999999	0.00059176857344122	BP mitochondrion organization
GO:0015931	0.999998381856522	5.08808550698724e-06	14	151	nucleobase-containing compound transport	BP	0.9999999999	0.00059176857344122	BP nucleobase-containing compound transport
GO:0000502	0.999999455926978	5.65095484410483e-06	2	66	proteasome complex	CC	0.9999999999	0.000644948229497273	CC proteasome complex
GO:1905369	0.999999455926978	5.65095484410483e-06	2	66	endopeptidase complex	CC	0.9999999999	0.000644948229497273	CC endopeptidase complex
GO:0008033	0.999997914946097	7.27523537652908e-06	11	127	tRNA processing	BP	0.9999999999	0.000822640503871973	BP tRNA processing
GO:0032196	0.999998299821293	7.40670666889472e-06	7	120	transposition	BP	0.9999999999	0.000829822952665526	BP transposition
GO:0005684	0.999999561818005	7.83208794532071e-06	1	53	U2-type spliceosomal complex	CC	0.9999999999	0.000869504163529605	CC U2-type spliceosomal complex
GO:0016891	0.999996520500706	8.47069842773913e-06	24	230	endoribonuclease activity, producing 5'-phosphomonoesters	MF	0.9999999999	0.000931929452248201	MF endoribonuclease activity, producing 5'-phosphomonoesters
GO:0032446	0.999993814800489	1.00353726151659e-05	96	578	protein modification by small protein conjugation	BP	0.9999999999	0.00109421402121791	BP protein modification by small protein conjugation
GO:1905368	0.99999762715293	1.24718000733333e-05	5	87	peptidase complex	CC	0.9999999999	0.00134783736721722	CC peptidase complex
GO:0034613	0.999992331016359	1.45279595124721e-05	50	343	cellular protein localization	BP	0.9999999999	0.00155627580321324	BP cellular protein localization
GO:0032991	0.999987280977598	1.55667170471016e-05	609	2998	protein-containing complex	CC	0.9999999999	0.00165304998764526	CC protein-containing complex
GO:0009894	0.999995430755008	1.60974988483259e-05	10	119	regulation of catabolic process	BP	0.9999999999	0.00169108701175318	BP regulation of catabolic process
GO:0004521	0.999992635092896	1.62018654090339e-05	30	259	endoribonuclease activity	MF	0.9999999999	0.00169108701175318	MF endoribonuclease activity
GO:0032040	1	1.68879442601798e-05	0	43	small-subunit processome	CC	0.9999999999	0.00174775911275692	CC small-subunit processome
GO:1902531	0.999995312155274	1.84877258803663e-05	8	102	regulation of intracellular signal transduction	BP	0.9999999999	0.00189724460883221	BP regulation of intracellular signal transduction
GO:0098798	0.999994747318445	2.04659262577139e-05	8	108	mitochondrial protein complex	CC	0.9999999999	0.00206825133870864	CC mitochondrial protein complex
GO:0005759	0.999994767687788	2.04928277091177e-05	8	103	mitochondrial matrix	CC	0.9999999999	0.00206825133870864	CC mitochondrial matrix
GO:0031227	0.999996461354396	2.09282172141821e-05	4	73	intrinsic component of endoplasmic reticulum membrane	CC	0.9999999999	0.00209488023458682	CC intrinsic component of endoplasmic reticulum membrane
GO:0000184	1	2.9600630147674e-05	0	38	nuclear-transcribed mRNA catabolic process, nonsense-mediated decay	BP	0.9999999999	0.00293888532815768	BP nuclear-transcribed mRNA catabolic process, nonsense-mediated decay
GO:0003743	0.999994029086415	2.9859345573773e-05	5	83	translation initiation factor activity	MF	0.9999999999	0.00294066393666868	MF translation initiation factor activity
GO:0004523	0.999986490418394	3.41346742107135e-05	19	192	RNA-DNA hybrid ribonuclease activity	MF	0.9999999999	0.00330061217959766	MF RNA-DNA hybrid ribonuclease activity
GO:0030176	0.999994047017014	3.41592752422813e-05	4	71	integral component of endoplasmic reticulum membrane	CC	0.9999999999	0.00330061217959766	CC integral component of endoplasmic reticulum membrane
GO:0033365	0.999982997369938	3.43250693423602e-05	37	269	protein localization to organelle	BP	0.9999999999	0.00330061217959766	BP protein localization to organelle
GO:0030135	0.999997412701643	4.10159720351858e-05	1	46	coated vesicle	CC	0.9999999999	0.00391318008198194	CC coated vesicle
GO:0032197	0.999988108943606	4.70208212696451e-05	7	110	transposition, RNA-mediated	BP	0.9999999999	0.0044513044135264	BP transposition, RNA-mediated
GO:0098800	0.999986461894364	5.83315579286747e-05	6	89	inner mitochondrial membrane protein complex	CC	0.9999999999	0.00547957681096135	CC inner mitochondrial membrane protein complex
GO:0016197	0.99998613212646	5.99591195574839e-05	6	85	endosomal transport	BP	0.9999999999	0.00558947151172514	BP endosomal transport
GO:0016592	0.99999510506894	7.37065520539809e-05	1	45	mediator complex	CC	0.9999999999	0.00681897283093345	CC mediator complex
GO:0006913	0.999975436550073	7.64871648480689e-05	11	118	nucleocytoplasmic transport	BP	0.9999999999	0.00697060639645237	BP nucleocytoplasmic transport
GO:0051169	0.999975436550073	7.64871648480689e-05	11	118	nuclear transport	BP	0.9999999999	0.00697060639645237	BP nuclear transport
GO:0051246	0.999947263162056	8.49492961609402e-05	79	482	regulation of protein metabolic process	BP	0.9999999999	0.00768445040531408	BP regulation of protein metabolic process
GO:0016893	0.999945404367837	0.000111082948853479	31	251	endonuclease activity, active with either ribo- or deoxyribonucleic acids and producing 5'-phosphomonoesters	MF	0.9999999999	0.00997459537793149	MF endonuclease activity, active with either ribo- or deoxyribonucleic acids and producing 5'-phosphomonoesters
GO:0007033	0.999976560182787	0.000123470466939482	4	66	vacuole organization	BP	0.9999999999	0.0110059951990143	BP vacuole organization
GO:0098803	0.999984116406998	0.000132215158671721	2	53	respiratory chain complex	CC	0.9999999999	0.0117000834615874	CC respiratory chain complex
GO:0071702	0.999899714223833	0.00013361250003817	224	1167	organic substance transport	BP	0.9999999999	0.0117386751832096	BP organic substance transport
GO:0006508	0.999903812219881	0.000137108712297591	142	778	proteolysis	BP	0.9999999999	0.0118188645824277	BP proteolysis
GO:0046540	1	0.000137428657935206	0	35	U4/U6 x U5 tri-snRNP complex	CC	0.9999999999	0.0118188645824277	CC U4/U6 x U5 tri-snRNP complex
GO:0097526	1	0.000137428657935206	0	35	spliceosomal tri-snRNP complex	CC	0.9999999999	0.0118188645824277	CC spliceosomal tri-snRNP complex
GO:0044433	0.999919005109867	0.000141352871819631	53	342	cytoplasmic vesicle part	CC	0.9999999999	0.0120713375570723	CC cytoplasmic vesicle part
GO:0018205	0.99994235241808	0.000148033828822185	16	141	peptidyl-lysine modification	BP	0.9999999999	0.0125540910942814	BP peptidyl-lysine modification
GO:0006413	0.999981317783219	0.000153424913637756	2	53	translational initiation	BP	0.9999999999	0.0129215520368571	BP translational initiation
GO:0022613	0.999961781738946	0.000155475431448428	6	82	ribonucleoprotein complex biogenesis	BP	0.9999999999	0.0130045614304672	BP ribonucleoprotein complex biogenesis
GO:0043484	0.9999655929373	0.000156702048152322	5	69	regulation of RNA splicing	BP	0.9999999999	0.013017996000246	BP regulation of RNA splicing
GO:0006400	0.999956326869952	0.000163931729009351	7	84	tRNA modification	BP	0.9999999999	0.0135265829369068	BP tRNA modification
GO:1903311	0.999967779053236	0.000167068873982061	4	62	regulation of mRNA metabolic process	BP	0.9999999999	0.0136929200608653	BP regulation of mRNA metabolic process
GO:0006605	0.999928783877541	0.000169899880373649	19	158	protein targeting	BP	0.9999999999	0.0138321155941533	BP protein targeting
GO:0046872	0.999834288862575	0.000190014920189455	1059	5108	metal ion binding	MF	0.9999999999	0.0153672993732028	MF metal ion binding
GO:0006401	0.999925944879279	0.000192651372413043	15	134	RNA catabolic process	BP	0.9999999999	0.0154780168415005	BP RNA catabolic process
GO:0006888	0.999943514156946	0.000195435995288491	8	91	ER to Golgi vesicle-mediated transport	BP	0.9999999999	0.015599113558582	BP ER to Golgi vesicle-mediated transport
GO:0051028	0.999939687297407	0.000207589006545273	8	92	mRNA transport	BP	0.9999999999	0.0164615386229277	BP mRNA transport
GO:1905037	1	0.000236183546200105	0	30	autophagosome organization	BP	0.9999999999	0.0185937079271536	BP autophagosome organization
GO:0070469	0.999982332180794	0.000237964819016909	1	43	respiratory chain	CC	0.9999999999	0.0185937079271536	CC respiratory chain
GO:0031329	0.999934712680158	0.000239044558185646	7	83	regulation of cellular catabolic process	BP	0.9999999999	0.0185937079271536	BP regulation of cellular catabolic process
GO:0031123	0.999932685329041	0.000265699057359015	6	76	RNA 3'-end processing	BP	0.9999999999	0.0205361828384069	BP RNA 3'-end processing
GO:0008540	1	0.000268042898319776	0	33	proteasome regulatory particle, base subcomplex	CC	0.9999999999	0.0205870432344724	CC proteasome regulatory particle, base subcomplex
GO:0016567	0.999817733334398	0.000274792634402695	95	536	protein ubiquitination	BP	0.9999999999	0.0209735478207857	BP protein ubiquitination
GO:0000989	0.999902528111785	0.000283066398621189	11	110	NA	NA	0.9999999999	0.0214708500618755	none
GO:0070603	1	0.000287376424967268	0	29	SWI/SNF superfamily-type complex	CC	0.9999999999	0.0216632154425943	CC SWI/SNF superfamily-type complex
GO:0018193	0.999832762940125	0.000292410334555194	48	309	peptidyl-amino acid modification	BP	0.9999999999	0.0219074540220125	BP peptidyl-amino acid modification
GO:0071013	0.999962001671255	0.000296305082886448	2	49	catalytic step 2 spliceosome	CC	0.9999999999	0.0220638882451787	CC catalytic step 2 spliceosome
GO:0051168	0.999942820743281	0.000334584089152541	3	56	nuclear export	BP	0.9999999999	0.024763278162005	BP nuclear export
GO:0003712	0.999881086417733	0.000341621388658012	11	109	transcription coregulator activity	MF	0.9999999999	0.0251318096282629	MF transcription coregulator activity
GO:0043169	0.999685033903464	0.000358839417860213	1074	5154	cation binding	MF	0.9999999999	0.0262404010234067	MF cation binding
GO:0009816	0.999806267165332	0.000385822046280796	29	209	defense response to bacterium, incompatible interaction	BP	0.9999999999	0.028045588268935	BP defense response to bacterium, incompatible interaction
GO:0003887	0.999809622623441	0.000398511452071572	24	205	DNA-directed DNA polymerase activity	MF	0.9999999999	0.0287965790100476	MF DNA-directed DNA polymerase activity
GO:0000045	1	0.000434245518537633	0	28	autophagosome assembly	BP	0.9999999999	0.031194154543421	BP autophagosome assembly
GO:0034661	1	0.000480995013205901	0	28	ncRNA catabolic process	BP	0.9999999999	0.0343503573173712	BP ncRNA catabolic process
GO:0006635	0.999933942539082	0.00049230056337808	2	47	fatty acid beta-oxidation	BP	0.9999999999	0.0349533399998437	BP fatty acid beta-oxidation
GO:0016050	0.999837819888892	0.000499656291625207	9	93	vesicle organization	BP	0.9999999999	0.0352705354527574	BP vesicle organization
GO:0008360	0.9999574405497	0.000535052737863514	1	37	regulation of cell shape	BP	0.9999999999	0.0375520921539611	BP regulation of cell shape
GO:0006839	0.999840968834073	0.000591885206131731	6	74	mitochondrial transport	BP	0.9999999999	0.0413034407844612	BP mitochondrial transport
GO:0032268	0.999611155458281	0.00059887193556775	76	443	regulation of cellular protein metabolic process	BP	0.9999999999	0.0415535458929168	BP regulation of cellular protein metabolic process
GO:0007034	0.999771863870302	0.000656774317177079	10	100	vacuolar transport	BP	0.9999999999	0.0453137172958559	BP vacuolar transport
GO:0005667	0.999784070807451	0.000687245331820745	8	87	transcription factor complex	CC	0.9999999999	0.0471496628774997	CC transcription factor complex
GO:0044445	0.999596320993214	0.000745558754295028	34	235	cytosolic part	CC	0.9999999999	0.0507570988007423	CC cytosolic part
GO:0030136	0.999938572940898	0.000748139353433804	1	35	clathrin-coated vesicle	CC	0.9999999999	0.0507570988007423	CC clathrin-coated vesicle
GO:0005769	0.999819831682739	0.000821336493893707	4	58	early endosome	CC	0.9999999999	0.0554152555990605	CC early endosome
GO:0005737	0.999255800454998	0.000873520940585725	595	2827	cytoplasm	CC	0.9999999999	0.0586122952001807	CC cytoplasm
GO:0016925	1	0.000898774745503629	0	26	protein sumoylation	BP	0.9999999999	0.0599772524157941	BP protein sumoylation
GO:0004725	0.999918393837109	0.000963425811183033	1	35	protein tyrosine phosphatase activity	MF	0.9999999999	0.0638852907803361	MF protein tyrosine phosphatase activity
GO:0005654	0.999414649794209	0.000967800425349016	51	310	nucleoplasm	CC	0.9999999999	0.0638852907803361	CC nucleoplasm
GO:0006405	0.999809149902481	0.00101572453154018	3	51	RNA export from nucleus	BP	0.9999999999	0.0666883224686486	BP RNA export from nucleus
GO:0003954	0.999907179882039	0.00107284047630757	1	37	NADH dehydrogenase activity	MF	0.9999999999	0.0698135269100381	MF NADH dehydrogenase activity
GO:1905354	1	0.00107475786595866	0	24	exoribonuclease complex	CC	0.9999999999	0.0698135269100381	CC exoribonuclease complex
GO:0030163	0.999311352242989	0.00109360710759292	60	352	protein catabolic process	BP	0.9999999999	0.0706620634810831	BP protein catabolic process
GO:0016570	0.999476831608541	0.00110261711297743	21	153	histone modification	BP	0.9999999999	0.0708692641246334	BP histone modification
GO:0019866	0.999325560658833	0.00117311149174394	40	256	organelle inner membrane	CC	0.9999999999	0.0750054321318165	CC organelle inner membrane
GO:0008137	1	0.00135006002855814	0	27	NADH dehydrogenase (ubiquinone) activity	MF	0.9999999999	0.0854245236722902	MF NADH dehydrogenase (ubiquinone) activity
GO:0050136	1	0.00135006002855814	0	27	NADH dehydrogenase (quinone) activity	MF	0.9999999999	0.0854245236722902	MF NADH dehydrogenase (quinone) activity
GO:0044440	0.999208241268542	0.00136906110374694	40	253	endosomal part	CC	0.9999999999	0.0858856004349112	CC endosomal part
GO:0017038	0.999413524765625	0.00137141271575562	15	122	protein import	BP	0.9999999999	0.0858856004349112	BP protein import
GO:0031312	1	0.00143441008895272	0	24	extrinsic component of organelle membrane	CC	0.9999999999	0.0893725306443399	CC extrinsic component of organelle membrane
GO:0000178	1	0.00145726470350251	0	23	exosome (RNase complex)	CC	0.9999999999	0.0903356170516376	CC exosome (RNase complex)
GO:0061650	0.999703383204622	0.00151779033959157	3	50	ubiquitin-like protein conjugating enzyme activity	MF	0.9999999999	0.0935200009563121	MF ubiquitin-like protein conjugating enzyme activity
GO:0044877	0.999144671334995	0.00152395022848887	35	226	protein-containing complex binding	MF	0.9999999999	0.0935200009563121	MF protein-containing complex binding
GO:0022904	0.999764939730237	0.00157073481089188	2	41	respiratory electron transport chain	BP	0.9999999999	0.0953342681194562	BP respiratory electron transport chain
GO:0042273	1	0.00157454928132282	0	25	ribosomal large subunit biogenesis	BP	0.9999999999	0.0953342681194562	BP ribosomal large subunit biogenesis
GO:1902580	0.999184070962117	0.00157693434000411	26	180	NA	NA	0.9999999999	0.0953342681194562	none
GO:0045292	0.999857806112643	0.001593989810615	1	32	mRNA cis splicing, via spliceosome	BP	0.9999999999	0.0958906579666523	BP mRNA cis splicing, via spliceosome
GO:1902532	0.999687328704113	0.00160303651509022	3	47	negative regulation of intracellular signal transduction	BP	0.9999999999	0.0959621662856951	BP negative regulation of intracellular signal transduction
GO:0019787	0.998893985979931	0.0016302998697884	82	451	ubiquitin-like protein transferase activity	MF	0.9999999999	0.0971181561456389	MF ubiquitin-like protein transferase activity
GO:0030490	0.99974558871512	0.00168592514906213	2	41	maturation of SSU-rRNA	BP	0.9999999999	0.0999442617492559	BP maturation of SSU-rRNA
GO:0060341	0.999405176156271	0.00178042047140079	8	77	regulation of cellular localization	BP	0.9999999999	0.105033053599737	BP regulation of cellular localization
GO:0016569	0.999116077943922	0.00178896783071939	22	155	covalent chromatin modification	BP	0.9999999999	0.105033053599737	BP covalent chromatin modification
GO:0042176	0.99952049885358	0.00180103442786818	5	62	regulation of protein catabolic process	BP	0.9999999999	0.105235561880986	BP regulation of protein catabolic process
GO:0010104	0.999831475483974	0.00185918965101889	1	31	regulation of ethylene-activated signaling pathway	BP	0.9999999999	0.107603905299728	BP regulation of ethylene-activated signaling pathway
GO:0070297	0.999831475483974	0.00185918965101889	1	31	regulation of phosphorelay signal transduction system	BP	0.9999999999	0.107603905299728	BP regulation of phosphorelay signal transduction system
GO:0016075	1	0.00188356708111557	0	23	rRNA catabolic process	BP	0.9999999999	0.108500571672563	BP rRNA catabolic process
GO:0050684	0.999555303402323	0.00189858479282905	4	51	regulation of mRNA processing	BP	0.9999999999	0.108852194788866	BP regulation of mRNA processing
GO:0070727	0.99868975482036	0.00195600497493414	74	414	cellular macromolecule localization	BP	0.9999999999	0.111620246513531	BP cellular macromolecule localization
GO:0000149	0.99959682291179	0.00201601483709238	3	47	SNARE binding	MF	0.9999999999	0.114509642746847	MF SNARE binding
GO:0000932	0.999448361777562	0.0020502796606659	5	61	P-body	CC	0.9999999999	0.115916737111352	CC P-body
GO:0006914	0.999373610376695	0.00212078935918211	6	65	autophagy	BP	0.9999999999	0.1193505974854	BP autophagy
GO:0046854	1	0.00224252058948297	0	22	phosphatidylinositol phosphorylation	BP	0.9999999999	0.125622300177826	BP phosphatidylinositol phosphorylation
GO:0004532	0.999784103970428	0.00230196475650942	1	32	exoribonuclease activity	MF	0.9999999999	0.127779970938605	MF exoribonuclease activity
GO:0016896	0.999784103970428	0.00230196475650942	1	32	exoribonuclease activity, producing 5'-phosphomonoesters	MF	0.9999999999	0.127779970938605	MF exoribonuclease activity, producing 5'-phosphomonoesters
GO:0061631	0.999528893517882	0.00231388455739874	3	48	ubiquitin conjugating enzyme activity	MF	0.9999999999	0.127860444411554	MF ubiquitin conjugating enzyme activity
GO:0006457	0.99855493780023	0.00255339438976336	33	212	protein folding	BP	0.9999999999	0.140090481785052	BP protein folding
GO:0019783	0.999168074950404	0.00255815406469592	7	74	ubiquitin-like protein-specific protease activity	MF	0.9999999999	0.140090481785052	MF ubiquitin-like protein-specific protease activity
GO:0046488	0.99906435462567	0.00257989068087857	9	82	phosphatidylinositol metabolic process	BP	0.9999999999	0.140650111584327	BP phosphatidylinositol metabolic process
GO:0035770	0.998975817928455	0.00268781421022597	10	89	ribonucleoprotein granule	CC	0.9999999999	0.145523723054311	CC ribonucleoprotein granule
GO:0034976	0.999191033561951	0.00269311835983249	6	62	response to endoplasmic reticulum stress	BP	0.9999999999	0.145523723054311	BP response to endoplasmic reticulum stress
GO:0043254	0.999048102876573	0.00274706809493176	8	77	regulation of protein complex assembly	BP	0.9999999999	0.14778500253439	BP regulation of protein complex assembly
GO:0005543	0.998687513412611	0.00299607614943086	14	112	phospholipid binding	MF	0.9999999999	0.160474043582674	MF phospholipid binding
GO:0043405	1	0.00304279664737778	0	21	regulation of MAP kinase activity	BP	0.9999999999	0.162261676284655	BP regulation of MAP kinase activity
GO:1902533	0.999510607368219	0.00305602567519412	2	37	positive regulation of intracellular signal transduction	BP	0.9999999999	0.162261676284655	BP positive regulation of intracellular signal transduction
GO:1902582	0.998405882144139	0.00312420552087516	22	154	NA	NA	0.9999999999	0.165163626930422	none
GO:0006325	0.997851583175274	0.00317706215078452	71	398	chromatin organization	BP	0.9999999999	0.167233978385261	BP chromatin organization
GO:0004721	0.99832937288189	0.00327170175982472	22	150	phosphoprotein phosphatase activity	MF	0.9999999999	0.171476488802487	MF phosphoprotein phosphatase activity
GO:0033108	0.999677176807772	0.00329981281153614	1	30	mitochondrial respiratory chain complex assembly	BP	0.9999999999	0.171976124011397	BP mitochondrial respiratory chain complex assembly
GO:0005730	0.997673041141474	0.0033093997005141	88	480	nucleolus	CC	0.9999999999	0.171976124011397	CC nucleolus
GO:0034515	1	0.00349308227570865	0	24	proteasome storage granule	CC	0.9999999999	0.180752206571839	CC proteasome storage granule
GO:0005685	1	0.00356495578774816	0	21	U1 snRNP	CC	0.9999999999	0.183692996118061	CC U1 snRNP
GO:0005736	1	0.00373046222715035	0	19	RNA polymerase I complex	CC	0.9999999999	0.191413465201513	CC RNA polymerase I complex
GO:0070646	0.998538837888081	0.00388374660205388	9	84	protein modification by small protein removal	BP	0.9999999999	0.198412567094015	BP protein modification by small protein removal
GO:0031248	0.999011537845447	0.00391560994674564	4	50	protein acetyltransferase complex	CC	0.9999999999	0.198412567094015	CC protein acetyltransferase complex
GO:1902493	0.999011537845447	0.00391560994674564	4	50	acetyltransferase complex	CC	0.9999999999	0.198412567094015	CC acetyltransferase complex
GO:0030119	1	0.00393874403195314	0	21	AP-type membrane coat adaptor complex	CC	0.9999999999	0.198760091397569	CC AP-type membrane coat adaptor complex
GO:0097346	1	0.00407508471394139	0	20	INO80-type complex	CC	0.9999999999	0.204793969245482	CC INO80-type complex
GO:0043410	1	0.00411450269810914	0	21	positive regulation of MAPK cascade	BP	0.9999999999	0.205927487497167	BP positive regulation of MAPK cascade
GO:0051082	0.997878422078248	0.00415169009606212	21	145	unfolded protein binding	MF	0.9999999999	0.20694056919637	MF unfolded protein binding
GO:0010105	0.999579856582061	0.00418664322169783	1	28	negative regulation of ethylene-activated signaling pathway	BP	0.9999999999	0.206993064871959	BP negative regulation of ethylene-activated signaling pathway
GO:0070298	0.999579856582061	0.00418664322169783	1	28	negative regulation of phosphorelay signal transduction system	BP	0.9999999999	0.206993064871959	BP negative regulation of phosphorelay signal transduction system
GO:0006611	1	0.00420960307952137	0	19	protein export from nucleus	BP	0.9999999999	0.207289003254496	BP protein export from nucleus
GO:0010605	0.996881743102032	0.0042513335482651	110	574	negative regulation of macromolecule metabolic process	BP	0.9999999999	0.208503153780777	BP negative regulation of macromolecule metabolic process
GO:0004842	0.997001182552217	0.00429179116715645	81	433	ubiquitin-protein transferase activity	MF	0.9999999999	0.209645414933258	MF ubiquitin-protein transferase activity
GO:0048024	0.998894569143007	0.00435944020143932	4	47	regulation of mRNA splicing, via spliceosome	BP	0.9999999999	0.21210152884453	BP regulation of mRNA splicing, via spliceosome
GO:0070993	0.99955020284789	0.00440361878903365	1	30	translation preinitiation complex	CC	0.9999999999	0.21315333576163	CC translation preinitiation complex
GO:1900865	0.999043445714435	0.0044159674048225	3	43	chloroplast RNA modification	BP	0.9999999999	0.21315333576163	BP chloroplast RNA modification
GO:0009081	0.999029716166993	0.00447239539069548	3	43	branched-chain amino acid metabolic process	BP	0.9999999999	0.214299438667747	BP branched-chain amino acid metabolic process
GO:0023014	0.999028046876825	0.0044911848957743	3	42	signal transduction by protein phosphorylation	BP	0.9999999999	0.214299438667747	BP signal transduction by protein phosphorylation
GO:0009867	0.998572183590809	0.00449235639526231	6	66	jasmonic acid mediated signaling pathway	BP	0.9999999999	0.214299438667747	BP jasmonic acid mediated signaling pathway
GO:0036464	0.998207083163003	0.00452358075881701	10	86	cytoplasmic ribonucleoprotein granule	CC	0.9999999999	0.214371971045879	CC cytoplasmic ribonucleoprotein granule
GO:0016810	0.997965047640798	0.00452898530378618	14	106	hydrolase activity, acting on carbon-nitrogen (but not peptide) bonds	MF	0.9999999999	0.214371971045879	MF hydrolase activity, acting on carbon-nitrogen (but not peptide) bonds
GO:0031902	0.998343862258139	0.00459741526269954	8	72	late endosome membrane	CC	0.9999999999	0.216770792231995	CC late endosome membrane
GO:0010229	0.998956495123605	0.00470807294442877	3	49	inflorescence development	BP	0.9999999999	0.220623133251625	BP inflorescence development
GO:0015914	1	0.00472850890737921	0	20	phospholipid transport	BP	0.9999999999	0.220623133251625	BP phospholipid transport
GO:0036503	0.998788282371966	0.00473376396921487	4	47	ERAD pathway	BP	0.9999999999	0.220623133251625	BP ERAD pathway
GO:0034458	1	0.00476944867166959	0	19	3'-5' RNA helicase activity	MF	0.9999999999	0.220623133251625	MF 3'-5' RNA helicase activity
GO:0034459	1	0.00476944867166959	0	19	ATP-dependent 3'-5' RNA helicase activity	MF	0.9999999999	0.220623133251625	MF ATP-dependent 3'-5' RNA helicase activity
GO:0032386	0.99876080671522	0.00480792924396267	4	49	regulation of intracellular transport	BP	0.9999999999	0.221081397972625	BP regulation of intracellular transport
GO:0006470	0.998952861765781	0.00482650905206562	3	40	protein dephosphorylation	BP	0.9999999999	0.221081397972625	BP protein dephosphorylation
GO:0010629	0.996565659258955	0.00484414501179016	86	459	negative regulation of gene expression	BP	0.9999999999	0.221081397972625	BP negative regulation of gene expression
GO:0008219	0.996729792296173	0.00485176995223252	64	361	cell death	BP	0.9999999999	0.221081397972625	BP cell death
GO:0044238	0.995377184725059	0.00500944924531691	2002	9053	primary metabolic process	BP	0.9999999999	0.227417822244647	BP primary metabolic process
GO:0043933	0.996190303989759	0.00507749039715736	124	643	protein-containing complex subunit organization	BP	0.9999999999	0.229653010111428	BP protein-containing complex subunit organization
GO:0017069	0.999458806777928	0.0052634711979691	1	26	snRNA binding	MF	0.9999999999	0.237186384758666	MF snRNA binding
GO:0031201	0.998618563879939	0.00531166001549749	4	48	SNARE complex	CC	0.9999999999	0.23847791216638	CC SNARE complex
GO:0036452	1	0.00536251103562863	0	20	ESCRT complex	CC	0.9999999999	0.238484433538224	CC ESCRT complex
GO:0006367	1	0.00536558753731408	0	20	transcription initiation from RNA polymerase II promoter	BP	0.9999999999	0.238484433538224	BP transcription initiation from RNA polymerase II promoter
GO:0022411	0.997692788133497	0.0053703913546521	12	93	cellular component disassembly	BP	0.9999999999	0.238484433538224	BP cellular component disassembly
GO:0098805	0.995770159028902	0.00540429367556428	171	857	whole membrane	CC	0.9999999999	0.239120414369533	CC whole membrane
GO:0044798	0.998065067913919	0.00558082509312823	7	68	nuclear transcription factor complex	CC	0.9999999999	0.246039841289826	CC nuclear transcription factor complex
GO:0044424	0.994765838685902	0.0056050485209721	3011	13404	intracellular part	CC	0.9999999999	0.246218894021983	CC intracellular part
GO:0070271	0.999406467823654	0.00564523103638449	1	28	NA	NA	0.9999999999	0.246575915379694	none
GO:0000422	1	0.00567374977249378	0	18	autophagy of mitochondrion	BP	0.9999999999	0.246575915379694	BP autophagy of mitochondrion
GO:0061726	1	0.00567374977249378	0	18	mitochondrion disassembly	BP	0.9999999999	0.246575915379694	BP mitochondrion disassembly
GO:0080008	0.998109420110405	0.00583959984626304	6	61	Cul4-RING E3 ubiquitin ligase complex	CC	0.9999999999	0.252883664264412	CC Cul4-RING E3 ubiquitin ligase complex
GO:0034472	1	0.00593203949646938	0	19	snRNA 3'-end processing	BP	0.9999999999	0.255979032971322	BP snRNA 3'-end processing
GO:0016655	0.998639170169668	0.00601314471680423	3	45	oxidoreductase activity, acting on NAD(P)H, quinone or similar compound as acceptor	MF	0.9999999999	0.258565222822582	MF oxidoreductase activity, acting on NAD(P)H, quinone or similar compound as acceptor
GO:0031597	0.999342951307437	0.00611255849399226	1	30	cytosolic proteasome complex	CC	0.9999999999	0.261788000633011	CC cytosolic proteasome complex
GO:0070717	1	0.00613096693261065	0	18	poly-purine tract binding	MF	0.9999999999	0.261788000633011	MF poly-purine tract binding
GO:0044801	0.998133254387764	0.00629240780744034	5	52	NA	NA	0.9999999999	0.2671647004276	none
GO:0046822	1	0.00630064147749334	0	19	regulation of nucleocytoplasmic transport	BP	0.9999999999	0.2671647004276	BP regulation of nucleocytoplasmic transport
GO:0090305	0.997138931546167	0.00654019096876885	12	95	nucleic acid phosphodiester bond hydrolysis	BP	0.9999999999	0.276362671662994	BP nucleic acid phosphodiester bond hydrolysis
GO:0000963	0.999268006036879	0.00676267957391763	1	28	mitochondrial RNA processing	BP	0.9999999999	0.283887548722078	BP mitochondrial RNA processing
GO:0044391	0.995995030784026	0.00677833359537904	32	204	ribosomal subunit	CC	0.9999999999	0.283887548722078	CC ribosomal subunit
GO:0033290	0.99926098834161	0.00681838492030429	1	28	eukaryotic 48S preinitiation complex	CC	0.9999999999	0.283887548722078	CC eukaryotic 48S preinitiation complex
GO:0016282	0.999258654829071	0.00683688950317513	1	28	eukaryotic 43S preinitiation complex	CC	0.9999999999	0.283887548722078	CC eukaryotic 43S preinitiation complex
GO:0005747	0.998774622405416	0.00688099528510768	2	36	mitochondrial respiratory chain complex I	CC	0.9999999999	0.283887548722078	CC mitochondrial respiratory chain complex I
GO:0030964	0.998774622405416	0.00688099528510768	2	36	NADH dehydrogenase complex	CC	0.9999999999	0.283887548722078	CC NADH dehydrogenase complex
GO:0045271	0.998774622405416	0.00688099528510768	2	36	respiratory chain complex I	CC	0.9999999999	0.283887548722078	CC respiratory chain complex I
GO:0009892	0.99475976764901	0.00691563139155318	125	636	negative regulation of metabolic process	BP	0.9999999999	0.284355860449991	BP negative regulation of metabolic process
GO:0005669	1	0.00700604728230123	0	19	transcription factor TFIID complex	CC	0.9999999999	0.287106877219673	CC transcription factor TFIID complex
GO:0006623	0.998086275469322	0.00709397432358688	4	49	protein targeting to vacuole	BP	0.9999999999	0.287812672556953	BP protein targeting to vacuole
GO:0072665	0.998086275469322	0.00709397432358688	4	49	protein localization to vacuole	BP	0.9999999999	0.287812672556953	BP protein localization to vacuole
GO:0072666	0.998086275469322	0.00709397432358688	4	49	establishment of protein localization to vacuole	BP	0.9999999999	0.287812672556953	BP establishment of protein localization to vacuole
GO:0023051	0.994946079969896	0.00717724021285941	76	402	regulation of signaling	BP	0.9999999999	0.28870081494333	BP regulation of signaling
GO:0046834	0.999217703883791	0.00719170750178225	1	27	lipid phosphorylation	BP	0.9999999999	0.28870081494333	BP lipid phosphorylation
GO:0070585	0.998038108074183	0.00726828062276737	4	48	protein localization to mitochondrion	BP	0.9999999999	0.28870081494333	BP protein localization to mitochondrion
GO:0072655	0.998038108074183	0.00726828062276737	4	48	establishment of protein localization to mitochondrion	BP	0.9999999999	0.28870081494333	BP establishment of protein localization to mitochondrion
GO:0000469	0.999212047331996	0.0072706784390335	1	26	cleavage involved in rRNA processing	BP	0.9999999999	0.28870081494333	BP cleavage involved in rRNA processing
GO:0090575	0.997791073856455	0.0072789178797983	5	55	RNA polymerase II transcription factor complex	CC	0.9999999999	0.28870081494333	CC RNA polymerase II transcription factor complex
GO:0045010	1	0.00730338489077882	0	19	actin nucleation	BP	0.9999999999	0.28870081494333	BP actin nucleation
GO:0010608	0.99560901214893	0.00730499114129454	34	209	posttranscriptional regulation of gene expression	BP	0.9999999999	0.28870081494333	BP posttranscriptional regulation of gene expression
GO:0008173	0.997385712692232	0.0073678837475039	7	65	RNA methyltransferase activity	MF	0.9999999999	0.290061342974087	MF RNA methyltransferase activity
GO:0071025	1	0.00740790329901262	0	18	RNA surveillance	BP	0.9999999999	0.290061342974087	BP RNA surveillance
GO:0043234	0.99378842015539	0.00741067302717942	316	1520	NA	NA	0.9999999999	0.290061342974087	none
GO:0045324	0.999179923582647	0.00748862842397417	1	27	late endosome to vacuole transport	BP	0.9999999999	0.291856341074235	BP late endosome to vacuole transport
GO:0005548	0.998662093175621	0.00750433107577054	2	33	phospholipid transporter activity	MF	0.9999999999	0.291856341074235	MF phospholipid transporter activity
GO:0060627	0.997448780580705	0.00770832499286208	6	57	regulation of vesicle-mediated transport	BP	0.9999999999	0.29799843453882	BP regulation of vesicle-mediated transport
GO:0006900	0.999156063601865	0.0077110633241293	1	26	vesicle budding from membrane	BP	0.9999999999	0.29799843453882	BP vesicle budding from membrane
GO:0010225	0.999149408451793	0.00776309626326786	1	26	response to UV-C	BP	0.9999999999	0.299062875605764	BP response to UV-C
GO:1990542	0.997603781627009	0.0078447871167276	5	54	mitochondrial transmembrane transport	BP	0.9999999999	0.301259560595841	BP mitochondrial transmembrane transport
GO:0070569	1	0.00789049651495087	0	18	uridylyltransferase activity	MF	0.9999999999	0.302065026459499	MF uridylyltransferase activity
GO:0000176	1	0.00792902611228584	0	17	nuclear exosome (RNase complex)	CC	0.9999999999	0.302591459010108	CC nuclear exosome (RNase complex)
GO:0050897	0.999116172469283	0.00798476110174871	1	27	cobalt ion binding	MF	0.9999999999	0.303463070751309	MF cobalt ion binding
GO:0032259	0.995400092785853	0.00800156475449734	28	173	methylation	BP	0.9999999999	0.303463070751309	BP methylation
GO:0031386	0.998122977901988	0.00809296600698678	3	40	protein tag	MF	0.9999999999	0.30439035492225	MF protein tag
GO:0032101	0.995951825832793	0.0081062227649828	17	118	regulation of response to external stimulus	BP	0.9999999999	0.30439035492225	BP regulation of response to external stimulus
GO:0010646	0.994234712003065	0.00811465134736031	78	410	regulation of cell communication	BP	0.9999999999	0.30439035492225	BP regulation of cell communication
GO:0048278	0.998114364886132	0.00812571697548753	3	40	vesicle docking	BP	0.9999999999	0.30439035492225	BP vesicle docking
GO:0006383	0.998520121393118	0.00825632947451238	2	31	transcription by RNA polymerase III	BP	0.9999999999	0.308337295237753	BP transcription by RNA polymerase III
GO:0006084	1	0.00850331746599808	0	18	acetyl-CoA metabolic process	BP	0.9999999999	0.315655161028719	BP acetyl-CoA metabolic process
GO:0061025	0.997152880719054	0.00852501464904449	6	56	membrane fusion	BP	0.9999999999	0.315655161028719	BP membrane fusion
GO:0043408	0.999048772746304	0.00854218661949988	1	26	regulation of MAPK cascade	BP	0.9999999999	0.315655161028719	BP regulation of MAPK cascade
GO:0090174	0.997661729724156	0.00855567133151867	4	45	organelle membrane fusion	BP	0.9999999999	0.315655161028719	BP organelle membrane fusion
GO:0008287	1	0.00871810768607658	0	16	protein serine/threonine phosphatase complex	CC	0.9999999999	0.317898783744519	CC protein serine/threonine phosphatase complex
GO:1903293	1	0.00871810768607658	0	16	phosphatase complex	CC	0.9999999999	0.317898783744519	CC phosphatase complex
GO:1990351	0.999025027090294	0.00876730990250503	1	25	transporter complex	CC	0.9999999999	0.317898783744519	CC transporter complex
GO:0030433	0.997601123150929	0.00877384917590175	4	44	ubiquitin-dependent ERAD pathway	BP	0.9999999999	0.317898783744519	BP ubiquitin-dependent ERAD pathway
GO:0022406	0.997587957696712	0.00877484391826696	4	46	membrane docking	BP	0.9999999999	0.317898783744519	BP membrane docking
GO:0034622	0.993641962293664	0.00879147189064624	85	453	cellular protein-containing complex assembly	BP	0.9999999999	0.317898783744519	BP cellular protein-containing complex assembly
GO:1990234	0.993473399046848	0.00879870528215259	101	525	transferase complex	CC	0.9999999999	0.317898783744519	CC transferase complex
GO:0002831	0.99565211011368	0.00900144074120739	15	106	regulation of response to biotic stimulus	BP	0.9999999999	0.324264290063789	BP regulation of response to biotic stimulus
GO:0001510	0.996905960943602	0.00917183058304873	6	57	RNA methylation	BP	0.9999999999	0.329430573765268	BP RNA methylation
GO:0030659	0.996614012496161	0.00932726285854229	7	64	cytoplasmic vesicle membrane	CC	0.9999999999	0.333418907786041	CC cytoplasmic vesicle membrane
GO:0036442	0.998950247961651	0.00933747678208532	1	25	proton-exporting ATPase activity	MF	0.9999999999	0.333418907786041	MF proton-exporting ATPase activity
GO:0005741	0.997079222485362	0.00940221208067683	5	52	mitochondrial outer membrane	CC	0.9999999999	0.334751644108529	CC mitochondrial outer membrane
GO:0031301	0.995850142243021	0.00950662848275973	11	87	integral component of organelle membrane	CC	0.9999999999	0.337063600513257	CC integral component of organelle membrane
GO:0012501	0.993499693855274	0.00952235032566932	59	329	programmed cell death	BP	0.9999999999	0.337063600513257	BP programmed cell death
GO:0072583	0.99891795099974	0.00958161859269338	1	25	clathrin-dependent endocytosis	BP	0.9999999999	0.338181289751363	BP clathrin-dependent endocytosis
GO:0005686	1	0.00965165871136132	0	19	U2 snRNP	CC	0.9999999999	0.339671631651713	CC U2 snRNP
GO:0043406	1	0.0097059837682841	0	17	positive regulation of MAP kinase activity	BP	0.9999999999	0.340601936144498	BP positive regulation of MAP kinase activity
GO:0000381	0.997648147273399	0.00995679463695783	3	37	regulation of alternative mRNA splicing, via spliceosome	BP	0.9999999999	0.348093660589824	BP regulation of alternative mRNA splicing, via spliceosome
GO:0006213	0.998861897663676	0.010002474165925	1	25	pyrimidine nucleoside metabolic process	BP	0.9999999999	0.348093660589824	BP pyrimidine nucleoside metabolic process
GO:0044743	0.996340936380466	0.0100049848400777	7	64	protein transmembrane import into intracellular organelle	BP	0.9999999999	0.348093660589824	BP protein transmembrane import into intracellular organelle
GO:0010648	0.994442970227322	0.0101541773200397	22	142	negative regulation of cell communication	BP	0.9999999999	0.349415671137274	BP negative regulation of cell communication
GO:0023057	0.994442970227322	0.0101541773200397	22	142	negative regulation of signaling	BP	0.9999999999	0.349415671137274	BP negative regulation of signaling
GO:0010506	0.998088788878084	0.0102340816241538	2	33	regulation of autophagy	BP	0.9999999999	0.349415671137274	BP regulation of autophagy
GO:0052742	1	0.0102386438686965	0	17	phosphatidylinositol kinase activity	MF	0.9999999999	0.349415671137274	MF phosphatidylinositol kinase activity
GO:0031098	0.998077056491409	0.0103247735348104	2	32	stress-activated protein kinase signaling cascade	BP	0.9999999999	0.349415671137274	BP stress-activated protein kinase signaling cascade
GO:0032103	0.996768366359933	0.0103323885125289	5	50	positive regulation of response to external stimulus	BP	0.9999999999	0.349415671137274	BP positive regulation of response to external stimulus
GO:0065002	0.995611201479925	0.0103436528308647	10	81	intracellular protein transmembrane transport	BP	0.9999999999	0.349415671137274	BP intracellular protein transmembrane transport
GO:0071806	0.995611201479925	0.0103436528308647	10	81	protein transmembrane transport	BP	0.9999999999	0.349415671137274	BP protein transmembrane transport
GO:0008143	1	0.0103850924281938	0	16	poly(A) binding	MF	0.9999999999	0.349415671137274	MF poly(A) binding
GO:0008154	1	0.0104544698123616	0	19	actin polymerization or depolymerization	BP	0.9999999999	0.349415671137274	BP actin polymerization or depolymerization
GO:0000054	1	0.0104922824475128	0	16	ribosomal subunit export from nucleus	BP	0.9999999999	0.349415671137274	BP ribosomal subunit export from nucleus
GO:0033750	1	0.0104922824475128	0	16	ribosome localization	BP	0.9999999999	0.349415671137274	BP ribosome localization
GO:0033753	1	0.0104922824475128	0	16	NA	NA	0.9999999999	0.349415671137274	none
GO:0071426	1	0.0104922824475128	0	16	ribonucleoprotein complex export from nucleus	BP	0.9999999999	0.349415671137274	BP ribonucleoprotein complex export from nucleus
GO:0071428	1	0.0104922824475128	0	16	rRNA-containing ribonucleoprotein complex export from nucleus	BP	0.9999999999	0.349415671137274	BP rRNA-containing ribonucleoprotein complex export from nucleus
GO:0001732	0.99878200391896	0.0105459784674409	1	26	formation of cytoplasmic translation initiation complex	BP	0.9999999999	0.349415671137274	BP formation of cytoplasmic translation initiation complex
GO:0005852	0.99878200391896	0.0105459784674409	1	26	eukaryotic translation initiation factor 3 complex	CC	0.9999999999	0.349415671137274	CC eukaryotic translation initiation factor 3 complex
GO:0043414	0.993874433394008	0.0105812190195069	27	165	macromolecule methylation	BP	0.9999999999	0.349415671137274	BP macromolecule methylation
GO:0031425	0.997020112147971	0.010586619580805	4	46	chloroplast RNA processing	BP	0.9999999999	0.349415671137274	BP chloroplast RNA processing
GO:0000177	1	0.0106784902142564	0	16	cytoplasmic exosome (RNase complex)	CC	0.9999999999	0.351497904303234	CC cytoplasmic exosome (RNase complex)
GO:0031300	0.995045303053067	0.0108833750146381	12	91	intrinsic component of organelle membrane	CC	0.9999999999	0.357278966878387	CC intrinsic component of organelle membrane
GO:0006997	0.998720132266279	0.0111085637933118	1	24	nucleus organization	BP	0.9999999999	0.363015012520491	BP nucleus organization
GO:0009062	0.99646962492247	0.0111175577041159	5	53	fatty acid catabolic process	BP	0.9999999999	0.363015012520491	BP fatty acid catabolic process
GO:0000407	1	0.0113703254508828	0	16	phagophore assembly site	CC	0.9999999999	0.370278438416481	CC phagophore assembly site
GO:0035091	0.995445652078539	0.0116313403379451	8	67	phosphatidylinositol binding	MF	0.9999999999	0.377771085656877	MF phosphatidylinositol binding
GO:0048471	0.995659779795894	0.0117611616158518	7	59	perinuclear region of cytoplasm	CC	0.9999999999	0.380974285551147	CC perinuclear region of cytoplasm
GO:0000988	0.993493708544899	0.0122192037458649	19	128	NA	NA	0.9999999999	0.394764328424609	none
GO:0000266	1	0.0125059411885735	0	16	mitochondrial fission	BP	0.9999999999	0.402882611168709	BP mitochondrial fission
GO:0060966	1	0.0125364716872019	0	16	regulation of gene silencing by RNA	BP	0.9999999999	0.402882611168709	BP regulation of gene silencing by RNA
GO:0099023	0.994982883918889	0.0126795905249535	8	68	tethering complex	CC	0.9999999999	0.406412492101659	CC tethering complex
GO:0001817	1	0.0128772992187174	0	16	regulation of cytokine production	BP	0.9999999999	0.41166905251041	BP regulation of cytokine production
GO:0071011	0.9984663407788	0.0129463369599138	1	24	precatalytic spliceosome	CC	0.9999999999	0.41279547507694	CC precatalytic spliceosome
GO:0000291	0.998460571490945	0.0129874631012588	1	24	nuclear-transcribed mRNA catabolic process, exonucleolytic	BP	0.9999999999	0.413028383834824	BP nuclear-transcribed mRNA catabolic process, exonucleolytic
GO:0016408	1	0.0131310563627264	0	17	C-acyltransferase activity	MF	0.9999999999	0.415248183597412	MF C-acyltransferase activity
GO:0006473	0.995079354726078	0.0131471675974664	7	60	protein acetylation	BP	0.9999999999	0.415248183597412	BP protein acetylation
GO:0030276	0.997464827260142	0.0131592734238616	2	31	clathrin binding	MF	0.9999999999	0.415248183597412	MF clathrin binding
GO:0002098	1	0.0133067533925448	0	16	tRNA wobble uridine modification	BP	0.9999999999	0.418819774303497	BP tRNA wobble uridine modification
GO:0015935	0.993770161586543	0.0134281183134115	12	91	small ribosomal subunit	CC	0.9999999999	0.421553164121804	CC small ribosomal subunit
GO:0071027	1	0.0134816437015714	0	16	nuclear RNA surveillance	BP	0.9999999999	0.422148289445104	BP nuclear RNA surveillance
GO:0005801	1	0.013540677034774	0	16	cis-Golgi network	CC	0.9999999999	0.422912398845679	CC cis-Golgi network
GO:0048367	0.990394416723936	0.0139721717726466	56	305	shoot system development	BP	0.9999999999	0.433204403289525	BP shoot system development
GO:0036459	0.994699239103592	0.0139766242135664	7	64	thiol-dependent ubiquitinyl hydrolase activity	MF	0.9999999999	0.433204403289525	MF thiol-dependent ubiquitinyl hydrolase activity
GO:0101005	0.994699239103592	0.0139766242135664	7	64	ubiquitinyl hydrolase activity	MF	0.9999999999	0.433204403289525	MF ubiquitinyl hydrolase activity
GO:0008641	1	0.0143029583170126	0	15	ubiquitin-like modifier activating enzyme activity	MF	0.9999999999	0.442196777132551	MF ubiquitin-like modifier activating enzyme activity
GO:0044437	0.989045088671088	0.0143854014191386	108	552	vacuolar part	CC	0.9999999999	0.443622530632629	CC vacuolar part
GO:0031146	0.992761132007668	0.0144485816809674	15	103	SCF-dependent proteasomal ubiquitin-dependent protein catabolic process	BP	0.9999999999	0.444448562942001	BP SCF-dependent proteasomal ubiquitin-dependent protein catabolic process
GO:0098588	0.987874581988861	0.0145208393037036	255	1216	bounding membrane of organelle	CC	0.9999999999	0.445548968786001	CC bounding membrane of organelle
GO:0065003	0.988834449102039	0.0145854748204915	112	571	protein-containing complex assembly	BP	0.9999999999	0.446410572701358	BP protein-containing complex assembly
GO:0006353	0.993555217477558	0.0147610512552552	10	76	DNA-templated transcription, termination	BP	0.9999999999	0.450654894822942	BP DNA-templated transcription, termination
GO:0032543	0.998184917675303	0.0149225772077998	1	24	mitochondrial translation	BP	0.9999999999	0.454450156762221	BP mitochondrial translation
GO:0098852	0.994608407851704	0.0151436875266865	6	55	lytic vacuole membrane	CC	0.9999999999	0.46003659720372	CC lytic vacuole membrane
GO:0005048	0.99500761259325	0.0152479489069071	5	49	signal sequence binding	MF	0.9999999999	0.461298571179994	MF signal sequence binding
GO:0006553	1	0.0152607781490925	0	16	lysine metabolic process	BP	0.9999999999	0.461298571179994	BP lysine metabolic process
GO:0010008	0.989974209609538	0.0154783251815436	40	226	endosome membrane	CC	0.9999999999	0.465797203362378	CC endosome membrane
GO:0048583	0.987535347332545	0.0154858880253133	171	822	regulation of response to stimulus	BP	0.9999999999	0.465797203362378	BP regulation of response to stimulus
GO:0003727	0.994428570356298	0.015648783403041	6	53	single-stranded RNA binding	MF	0.9999999999	0.468808568023918	MF single-stranded RNA binding
GO:0048731	0.988961868673242	0.0156937985252844	62	331	system development	BP	0.9999999999	0.468808568023918	BP system development
GO:0016646	1	0.0157334053702956	0	15	oxidoreductase activity, acting on the CH-NH group of donors, NAD or NADP as acceptor	MF	0.9999999999	0.468808568023918	MF oxidoreductase activity, acting on the CH-NH group of donors, NAD or NADP as acceptor
GO:0060147	0.998078074946205	0.0157395605052249	1	23	regulation of posttranscriptional gene silencing	BP	0.9999999999	0.468808568023918	BP regulation of posttranscriptional gene silencing
GO:0044389	0.991942381451376	0.0159144461406969	15	106	ubiquitin-like protein ligase binding	MF	0.9999999999	0.472864273163481	MF ubiquitin-like protein ligase binding
GO:0009966	0.988385415999239	0.0159805533860285	76	391	regulation of signal transduction	BP	0.9999999999	0.473676014442183	BP regulation of signal transduction
GO:0046131	0.998003402547688	0.0162512343779445	1	23	pyrimidine ribonucleoside metabolic process	BP	0.9999999999	0.480532867369149	BP pyrimidine ribonucleoside metabolic process
GO:0048585	0.988738236931544	0.0164327295537167	53	283	negative regulation of response to stimulus	BP	0.9999999999	0.484042652052919	BP negative regulation of response to stimulus
GO:0008139	0.997974372019441	0.0164492057486048	1	23	nuclear localization sequence binding	MF	0.9999999999	0.484042652052919	MF nuclear localization sequence binding
GO:0009247	0.995049492957722	0.0166834920690941	4	43	glycolipid biosynthetic process	BP	0.9999999999	0.488706366378291	BP glycolipid biosynthetic process
GO:0008175	0.996672185075676	0.0166877296740704	2	30	tRNA methyltransferase activity	MF	0.9999999999	0.488706366378291	MF tRNA methyltransferase activity
GO:0007030	0.99663535022499	0.0169117509665446	2	29	Golgi organization	BP	0.9999999999	0.493393090947731	BP Golgi organization
GO:0009896	0.993915100562745	0.0169285706769652	6	53	positive regulation of catabolic process	BP	0.9999999999	0.493393090947731	BP positive regulation of catabolic process
GO:0031970	0.996558801483423	0.0171735732370214	2	30	organelle envelope lumen	CC	0.9999999999	0.499342086596442	CC organelle envelope lumen
GO:0009968	0.990175759141507	0.0173185279487932	22	137	negative regulation of signal transduction	BP	0.9999999999	0.50236072045288	BP negative regulation of signal transduction
GO:0006955	0.986334782099628	0.0174047782517466	131	659	immune response	BP	0.9999999999	0.503666236991302	BP immune response
GO:0000187	1	0.017842037154928	0	15	activation of MAPK activity	BP	0.9999999999	0.512481933576989	BP activation of MAPK activity
GO:0003735	0.987369995475789	0.0179157863731011	60	332	structural constituent of ribosome	MF	0.9999999999	0.512481933576989	MF structural constituent of ribosome
GO:0022627	0.992640486526914	0.0179409330753391	8	67	cytosolic small ribosomal subunit	CC	0.9999999999	0.512481933576989	CC cytosolic small ribosomal subunit
GO:0061659	0.989265218055572	0.017953295891532	27	158	ubiquitin-like protein ligase activity	MF	0.9999999999	0.512481933576989	MF ubiquitin-like protein ligase activity
GO:0071004	1	0.0179612076294588	0	15	U2-type prespliceosome	CC	0.9999999999	0.512481933576989	CC U2-type prespliceosome
GO:0071010	1	0.0179612076294588	0	15	prespliceosome	CC	0.9999999999	0.512481933576989	CC prespliceosome
GO:0006474	1	0.0180318965000861	0	15	N-terminal protein amino acid acetylation	BP	0.9999999999	0.51329958055723	BP N-terminal protein amino acid acetylation
GO:0000175	0.997735186485	0.0181607702473593	1	22	3'-5'-exoribonuclease activity	MF	0.9999999999	0.514280463773911	MF 3'-5'-exoribonuclease activity
GO:0031011	1	0.0181926924623591	0	15	Ino80 complex	CC	0.9999999999	0.514280463773911	CC Ino80 complex
GO:0033202	1	0.0181926924623591	0	15	DNA helicase complex	CC	0.9999999999	0.514280463773911	CC DNA helicase complex
GO:0051184	1	0.018352668368588	0	15	cofactor transmembrane transporter activity	MF	0.9999999999	0.517604586875742	MF cofactor transmembrane transporter activity
GO:0016579	0.992413968251525	0.0184148188952898	8	68	protein deubiquitination	BP	0.9999999999	0.518160756565158	BP protein deubiquitination
GO:0005765	0.994428193370545	0.0185511831927136	4	42	lysosomal membrane	CC	0.9999999999	0.520797814136594	CC lysosomal membrane
GO:0043248	1	0.0187630230257413	0	14	proteasome assembly	BP	0.9999999999	0.525536782546681	BP proteasome assembly
GO:0005666	0.996177014797329	0.019023916166451	2	27	RNA polymerase III complex	CC	0.9999999999	0.531624860926085	CC RNA polymerase III complex
GO:0000159	1	0.0191478711950223	0	13	protein phosphatase type 2A complex	CC	0.9999999999	0.532731780040797	CC protein phosphatase type 2A complex
GO:0002097	0.997586507259197	0.0191507739467663	1	22	tRNA wobble base modification	BP	0.9999999999	0.532731780040797	BP tRNA wobble base modification
GO:0030117	0.994166552999425	0.0193122539174629	4	42	membrane coat	CC	0.9999999999	0.536002829181949	CC membrane coat
GO:0071007	1	0.0194499162968114	0	14	U2-type catalytic step 2 spliceosome	CC	0.9999999999	0.538599496182904	CC U2-type catalytic step 2 spliceosome
GO:0006573	0.997503140772546	0.0197007993987537	1	22	valine metabolic process	BP	0.9999999999	0.543379820583719	BP valine metabolic process
GO:0090501	0.992284546854551	0.0197115345986396	7	59	RNA phosphodiester bond hydrolysis	BP	0.9999999999	0.543379820583719	BP RNA phosphodiester bond hydrolysis
GO:0010975	1	0.0199069570761685	0	15	regulation of neuron projection development	BP	0.9999999999	0.547530990572454	BP regulation of neuron projection development
GO:0046174	1	0.0202640166064815	0	15	polyol catabolic process	BP	0.9999999999	0.556099260221016	BP polyol catabolic process
GO:0023056	0.988007796481545	0.0204570218913147	24	143	positive regulation of signaling	BP	0.9999999999	0.559054046954086	BP positive regulation of signaling
GO:0045087	0.983860807647207	0.0204632459047229	130	651	innate immune response	BP	0.9999999999	0.559054046954086	BP innate immune response
GO:0016311	0.989454084731529	0.0205138968312018	15	97	dephosphorylation	BP	0.9999999999	0.559186848443385	BP dephosphorylation
GO:1900150	0.994624869731992	0.0205906850020944	3	35	regulation of defense response to fungus	BP	0.9999999999	0.560029944867655	BP regulation of defense response to fungus
GO:0003713	0.993002772984589	0.0206809849520936	5	46	transcription coactivator activity	MF	0.9999999999	0.560139533780279	MF transcription coactivator activity
GO:0006551	1	0.0207229220962454	0	15	leucine metabolic process	BP	0.9999999999	0.560139533780279	BP leucine metabolic process
GO:0046134	0.997345361317955	0.0207323181517103	1	22	pyrimidine nucleoside biosynthetic process	BP	0.9999999999	0.560139533780279	BP pyrimidine nucleoside biosynthetic process
GO:0008169	1	0.0208734688474419	0	14	C-methyltransferase activity	MF	0.9999999999	0.562051487182333	MF C-methyltransferase activity
GO:0006487	0.995709747309408	0.020895133899507	2	28	protein N-linked glycosylation	BP	0.9999999999	0.562051487182333	BP protein N-linked glycosylation
GO:0005774	0.98373994103951	0.0211572360627207	104	527	vacuolar membrane	CC	0.9999999999	0.567850916039439	CC vacuolar membrane
GO:0043543	0.989489706659409	0.0212729968042865	13	89	protein acylation	BP	0.9999999999	0.569618781618247	BP protein acylation
GO:0060968	0.990719693787128	0.02131639233537	9	69	regulation of gene silencing	BP	0.9999999999	0.569618781618247	BP regulation of gene silencing
GO:0032270	0.986231717308867	0.0214346260391976	35	201	positive regulation of cellular protein metabolic process	BP	0.9999999999	0.571527627053888	BP positive regulation of cellular protein metabolic process
GO:0098573	0.995484590474618	0.0216575666870475	2	30	intrinsic component of mitochondrial membrane	CC	0.9999999999	0.575605437531427	CC intrinsic component of mitochondrial membrane
GO:0031331	0.992617224909015	0.0216818294517242	5	46	positive regulation of cellular catabolic process	BP	0.9999999999	0.575605437531427	BP positive regulation of cellular catabolic process
GO:0019205	0.994264138157808	0.0218471914859093	3	34	nucleobase-containing compound kinase activity	MF	0.9999999999	0.578737315457536	MF nucleobase-containing compound kinase activity
GO:0051247	0.985746142635219	0.021910922461446	37	210	positive regulation of protein metabolic process	BP	0.9999999999	0.579169231816403	BP positive regulation of protein metabolic process
GO:0009119	0.99077885013554	0.0220556307738546	8	64	ribonucleoside metabolic process	BP	0.9999999999	0.580723437098926	BP ribonucleoside metabolic process
GO:0043021	0.989996410551075	0.0220648276133231	10	73	ribonucleoprotein complex binding	MF	0.9999999999	0.580723437098926	MF ribonucleoprotein complex binding
GO:0000123	0.993085846384755	0.022459979495313	4	41	histone acetyltransferase complex	CC	0.9999999999	0.589852192681209	CC histone acetyltransferase complex
GO:0043900	0.98668201804873	0.0225536603924884	24	143	regulation of multi-organism process	BP	0.9999999999	0.591041417839204	BP regulation of multi-organism process
GO:0030662	0.995250023909589	0.0228802574387152	2	27	coated vesicle membrane	CC	0.9999999999	0.597529876912174	CC coated vesicle membrane
GO:0005798	1	0.0229255581878919	0	14	Golgi-associated vesicle	CC	0.9999999999	0.597529876912174	CC Golgi-associated vesicle
GO:0005546	1	0.0229480439135121	0	14	phosphatidylinositol-4,5-bisphosphate binding	MF	0.9999999999	0.597529876912174	MF phosphatidylinositol-4,5-bisphosphate binding
GO:0051353	1	0.0237136511060127	0	14	positive regulation of oxidoreductase activity	BP	0.9999999999	0.616151292141759	BP positive regulation of oxidoreductase activity
GO:0006906	0.992617681954213	0.023839328790706	4	40	vesicle fusion	BP	0.9999999999	0.618101662828242	BP vesicle fusion
GO:0009116	0.988302317813209	0.0239897890807755	12	85	nucleoside metabolic process	BP	0.9999999999	0.620684966640742	BP nucleoside metabolic process
GO:0004712	0.990407431737904	0.0240510477459911	7	56	protein serine/threonine/tyrosine kinase activity	MF	0.9999999999	0.620954323623769	MF protein serine/threonine/tyrosine kinase activity
GO:0008135	0.985976735973154	0.0241136772962122	22	136	translation factor activity, RNA binding	MF	0.9999999999	0.621257863167391	MF translation factor activity, RNA binding
GO:0005793	0.996824497624978	0.0243452354279492	1	20	endoplasmic reticulum-Golgi intermediate compartment	CC	0.9999999999	0.625903189570769	CC endoplasmic reticulum-Golgi intermediate compartment
GO:0000479	1	0.0244436511663805	0	14	endonucleolytic cleavage of tricistronic rRNA transcript (SSU-rRNA, 5.8S rRNA, LSU-rRNA)	BP	0.9999999999	0.626138342953021	BP endonucleolytic cleavage of tricistronic rRNA transcript (SSU-rRNA, 5.8S rRNA, LSU-rRNA)
GO:0031985	0.996804646846794	0.0244708667388098	1	20	Golgi cisterna	CC	0.9999999999	0.626138342953021	CC Golgi cisterna
GO:0002183	1	0.024508199142773	0	14	cytoplasmic translational initiation	BP	0.9999999999	0.626138342953021	BP cytoplasmic translational initiation
GO:0051341	0.996727636826696	0.0248027927601562	1	21	regulation of oxidoreductase activity	BP	0.9999999999	0.632341764482311	BP regulation of oxidoreductase activity
GO:0034399	0.99671930924299	0.0248549572432066	1	21	nuclear periphery	CC	0.9999999999	0.632351537195916	CC nuclear periphery
GO:0030127	1	0.0250449790464952	0	14	COPII vesicle coat	CC	0.9999999999	0.635861297538044	CC COPII vesicle coat
GO:0009085	1	0.0251717080295758	0	14	lysine biosynthetic process	BP	0.9999999999	0.637274854007847	BP lysine biosynthetic process
GO:0019751	0.989269592708504	0.0252965884845728	8	63	polyol metabolic process	BP	0.9999999999	0.637274854007847	BP polyol metabolic process
GO:0010647	0.984591463561222	0.025388789941898	26	151	positive regulation of cell communication	BP	0.9999999999	0.637274854007847	BP positive regulation of cell communication
GO:0007507	1	0.0255294438874442	0	13	heart development	BP	0.9999999999	0.637274854007847	BP heart development
GO:0043628	0.993124105198099	0.0255398176398781	3	34	ncRNA 3'-end processing	BP	0.9999999999	0.637274854007847	BP ncRNA 3'-end processing
GO:0002833	0.991133428875312	0.0255803039012238	5	44	positive regulation of response to biotic stimulus	BP	0.9999999999	0.637274854007847	BP positive regulation of response to biotic stimulus
GO:0030131	1	0.0256485574318288	0	14	clathrin adaptor complex	CC	0.9999999999	0.637274854007847	CC clathrin adaptor complex
GO:0046961	1	0.0256909332558955	0	14	proton-transporting ATPase activity, rotational mechanism	MF	0.9999999999	0.637274854007847	MF proton-transporting ATPase activity, rotational mechanism
GO:0004298	0.996555716489592	0.0257312302699753	1	22	threonine-type endopeptidase activity	MF	0.9999999999	0.637274854007847	MF threonine-type endopeptidase activity
GO:0070003	0.996555716489592	0.0257312302699753	1	22	threonine-type peptidase activity	MF	0.9999999999	0.637274854007847	MF threonine-type peptidase activity
GO:0009218	0.9965653540416	0.0258146503577545	1	21	pyrimidine ribonucleotide metabolic process	BP	0.9999999999	0.637274854007847	BP pyrimidine ribonucleotide metabolic process
GO:0009220	0.9965653540416	0.0258146503577545	1	21	pyrimidine ribonucleotide biosynthetic process	BP	0.9999999999	0.637274854007847	BP pyrimidine ribonucleotide biosynthetic process
GO:0046132	0.9965653540416	0.0258146503577545	1	21	pyrimidine ribonucleoside biosynthetic process	BP	0.9999999999	0.637274854007847	BP pyrimidine ribonucleoside biosynthetic process
GO:0044237	0.975768765522693	0.0258312358937016	2072	9256	cellular metabolic process	BP	0.9999999999	0.637274854007847	BP cellular metabolic process
GO:0034204	1	0.0262434865007698	0	13	lipid translocation	BP	0.9999999999	0.646140034571374	BP lipid translocation
GO:0005643	0.991680053529737	0.0264535836788836	4	40	nuclear pore	CC	0.9999999999	0.650002341823998	CC nuclear pore
GO:0009082	0.996427175927058	0.0266686459957523	1	21	branched-chain amino acid biosynthetic process	BP	0.9999999999	0.653548119800387	BP branched-chain amino acid biosynthetic process
GO:0032388	0.994270728444573	0.026704922353455	2	28	positive regulation of intracellular transport	BP	0.9999999999	0.653548119800387	BP positive regulation of intracellular transport
GO:0009967	0.983964541518167	0.0268360153398883	24	140	positive regulation of signal transduction	BP	0.9999999999	0.655442838661431	BP positive regulation of signal transduction
GO:1901659	0.988482950488923	0.0269844796519098	8	62	glycosyl compound biosynthetic process	BP	0.9999999999	0.657753424169904	BP glycosyl compound biosynthetic process
GO:0032592	0.994100005737488	0.0272731076964066	2	29	integral component of mitochondrial membrane	CC	0.9999999999	0.663464524279916	CC integral component of mitochondrial membrane
GO:0090567	0.98087051475452	0.0274378780039485	50	269	reproductive shoot system development	BP	0.9999999999	0.664797470978615	BP reproductive shoot system development
GO:0098799	1	0.0274568637122352	0	14	outer mitochondrial membrane protein complex	CC	0.9999999999	0.664797470978615	CC outer mitochondrial membrane protein complex
GO:0008536	0.994112637776689	0.0275581222471937	2	26	Ran GTPase binding	MF	0.9999999999	0.664797470978615	MF Ran GTPase binding
GO:0016482	0.99128188606304	0.0276193785043448	4	39	cytosolic transport	BP	0.9999999999	0.664797470978615	BP cytosolic transport
GO:0015629	1	0.0276674920704363	0	14	actin cytoskeleton	CC	0.9999999999	0.664797470978615	CC actin cytoskeleton
GO:0000394	1	0.0277025708356582	0	13	RNA splicing, via endonucleolytic cleavage and ligation	BP	0.9999999999	0.664797470978615	BP RNA splicing, via endonucleolytic cleavage and ligation
GO:0030008	1	0.0277694811819883	0	14	TRAPP complex	CC	0.9999999999	0.664797470978615	CC TRAPP complex
GO:0034655	0.98208181456179	0.0277918346397116	33	188	nucleobase-containing compound catabolic process	BP	0.9999999999	0.664797470978615	BP nucleobase-containing compound catabolic process
GO:0031348	0.98628550013271	0.0278178437332191	12	81	negative regulation of defense response	BP	0.9999999999	0.664797470978615	BP negative regulation of defense response
GO:0043228	0.976230689380351	0.0279267875899296	264	1242	non-membrane-bounded organelle	CC	0.9999999999	0.66609751962543	CC non-membrane-bounded organelle
GO:0071417	0.989084355592315	0.0283849199137056	6	54	cellular response to organonitrogen compound	BP	0.9999999999	0.675704955138739	BP cellular response to organonitrogen compound
GO:0032147	0.989061928775616	0.0286288520283297	6	50	activation of protein kinase activity	BP	0.9999999999	0.680185877373467	BP activation of protein kinase activity
GO:0005732	0.993790493444851	0.0286984983235513	2	27	small nucleolar ribonucleoprotein complex	CC	0.9999999999	0.680516624324677	CC small nucleolar ribonucleoprotein complex
GO:0031053	0.996113410656842	0.0287545892386705	1	20	primary miRNA processing	BP	0.9999999999	0.680525278648535	BP primary miRNA processing
GO:0043232	0.97530055526792	0.0289916204350631	264	1241	intracellular non-membrane-bounded organelle	CC	0.9999999999	0.684807869928415	CC intracellular non-membrane-bounded organelle
GO:0005839	0.995933816810744	0.02966522276836	1	21	proteasome core complex	CC	0.9999999999	0.699366217079559	CC proteasome core complex
GO:1902495	0.995974593877166	0.029790216295909	1	19	transmembrane transporter complex	CC	0.9999999999	0.70095977149449	CC transmembrane transporter complex
GO:0006486	0.981445762278695	0.0301778366158589	26	151	protein glycosylation	BP	0.9999999999	0.7073545887771	BP protein glycosylation
GO:0043413	0.981445762278695	0.0301778366158589	26	151	macromolecule glycosylation	BP	0.9999999999	0.7073545887771	BP macromolecule glycosylation
GO:0043044	1	0.0302382543281368	0	12	ATP-dependent chromatin remodeling	BP	0.9999999999	0.707412953745607	BP ATP-dependent chromatin remodeling
GO:0005758	0.993297766755204	0.0306046430941231	2	27	mitochondrial intermembrane space	CC	0.9999999999	0.713787340046866	CC mitochondrial intermembrane space
GO:0048519	0.974106360367995	0.0306276257930362	236	1101	negative regulation of biological process	BP	0.9999999999	0.713787340046866	BP negative regulation of biological process
GO:0046824	1	0.0307472262606181	0	13	positive regulation of nucleocytoplasmic transport	BP	0.9999999999	0.715209765894606	BP positive regulation of nucleocytoplasmic transport
GO:0044087	0.981136428038199	0.0308819464760512	25	148	regulation of cellular component biogenesis	BP	0.9999999999	0.71697781438315	BP regulation of cellular component biogenesis
GO:0051272	1	0.0310136886158173	0	13	positive regulation of cellular component movement	BP	0.9999999999	0.718670143029147	BP positive regulation of cellular component movement
GO:0004430	1	0.0312194588266967	0	13	1-phosphatidylinositol 4-kinase activity	MF	0.9999999999	0.720011575740524	MF 1-phosphatidylinositol 4-kinase activity
GO:0042168	0.995700827506789	0.0312357673856905	1	20	heme metabolic process	BP	0.9999999999	0.720011575740524	BP heme metabolic process
GO:1903008	0.991399757814904	0.0312484552196592	3	31	organelle disassembly	BP	0.9999999999	0.720011575740524	BP organelle disassembly
GO:0070897	1	0.0313298080844269	0	12	transcription preinitiation complex assembly	BP	0.9999999999	0.720526584420002	BP transcription preinitiation complex assembly
GO:0008276	0.983865820930609	0.0315026722024911	13	86	protein methyltransferase activity	MF	0.9999999999	0.723140287475227	MF protein methyltransferase activity
GO:0007032	0.995612309361272	0.031577436532118	1	21	endosome organization	BP	0.9999999999	0.723496538330628	BP endosome organization
GO:0005484	0.988635343153704	0.0317867936880342	5	44	SNAP receptor activity	MF	0.9999999999	0.726929446663433	MF SNAP receptor activity
GO:0000966	1	0.0319301432378836	0	13	RNA 5'-end processing	BP	0.9999999999	0.72768278538359	BP RNA 5'-end processing
GO:0044422	0.970291648638051	0.031938910331281	1404	6360	organelle part	CC	0.9999999999	0.72768278538359	CC organelle part
GO:0070461	1	0.0320265140952915	0	14	SAGA-type complex	CC	0.9999999999	0.728319907135382	CC SAGA-type complex
GO:0016814	0.992818565213719	0.032570695832514	2	26	hydrolase activity, acting on carbon-nitrogen (but not peptide) bonds, in cyclic amidines	MF	0.9999999999	0.739318471201973	MF hydrolase activity, acting on carbon-nitrogen (but not peptide) bonds, in cyclic amidines
GO:0044446	0.969333239727822	0.0329599944660037	1399	6337	intracellular organelle part	CC	0.9999999999	0.746767073133278	CC intracellular organelle part
GO:0008565	0.982871418907753	0.0332586827470605	13	86	protein transporter activity	MF	0.9999999999	0.75213895130945	MF protein transporter activity
GO:0051170	0.985334389411377	0.0334735437112468	8	62	import into nucleus	BP	0.9999999999	0.754295079846645	BP import into nucleus
GO:0002376	0.97275677138982	0.0334775575890011	149	727	immune system process	BP	0.9999999999	0.754295079846645	BP immune system process
GO:0051050	0.986030424876208	0.0335770817316811	7	56	positive regulation of transport	BP	0.9999999999	0.755144239608267	BP positive regulation of transport
GO:0031346	1	0.0336916531961964	0	12	positive regulation of cell projection organization	BP	0.9999999999	0.75632806770579	BP positive regulation of cell projection organization
GO:0061630	0.978886529682704	0.0338199155259592	27	151	ubiquitin protein ligase activity	MF	0.9999999999	0.757168397928285	MF ubiquitin protein ligase activity
GO:0016073	0.990467242478262	0.0338914630370211	3	33	snRNA metabolic process	BP	0.9999999999	0.757168397928285	BP snRNA metabolic process
GO:0051156	0.99527835111176	0.0339396435088538	1	19	glucose 6-phosphate metabolic process	BP	0.9999999999	0.757168397928285	BP glucose 6-phosphate metabolic process
GO:0005776	0.995235138166551	0.0339770948300606	1	20	autophagosome	CC	0.9999999999	0.757168397928285	CC autophagosome
GO:0015030	0.995218484946053	0.0340740428005909	1	20	Cajal body	CC	0.9999999999	0.757734259825334	CC Cajal body
GO:0043928	1	0.034126583925969	0	12	exonucleolytic nuclear-transcribed mRNA catabolic process involved in deadenylation-dependent decay	BP	0.9999999999	0.757734259825334	BP exonucleolytic nuclear-transcribed mRNA catabolic process involved in deadenylation-dependent decay
GO:0051962	1	0.0345369569668217	0	12	positive regulation of nervous system development	BP	0.9999999999	0.765046965828123	BP positive regulation of nervous system development
GO:0090421	0.990173360791093	0.034581225445228	3	35	embryonic meristem initiation	BP	0.9999999999	0.765046965828123	BP embryonic meristem initiation
GO:0034475	1	0.0353460582689331	0	12	U4 snRNA 3'-end processing	BP	0.9999999999	0.780553460362044	BP U4 snRNA 3'-end processing
GO:0006479	0.981607183849241	0.0355055047167605	13	85	protein methylation	BP	0.9999999999	0.781249051533476	BP protein methylation
GO:0008213	0.981607183849241	0.0355055047167605	13	85	protein alkylation	BP	0.9999999999	0.781249051533476	BP protein alkylation
GO:0045332	1	0.035580713140175	0	12	phospholipid translocation	BP	0.9999999999	0.781495807316217	BP phospholipid translocation
GO:0001505	0.994938073601126	0.0359192965899713	1	19	regulation of neurotransmitter levels	BP	0.9999999999	0.787516068144936	BP regulation of neurotransmitter levels
GO:0031982	0.971509702042937	0.03601306343098	112	547	vesicle	CC	0.9999999999	0.78815686490883	CC vesicle
GO:0006626	1	0.0361970880426909	0	12	protein targeting to mitochondrion	BP	0.9999999999	0.790717436722625	BP protein targeting to mitochondrion
GO:1900426	0.989759365810306	0.0362595614612406	3	31	positive regulation of defense response to bacterium	BP	0.9999999999	0.790717436722625	BP positive regulation of defense response to bacterium
GO:0006555	0.989712315482501	0.0365320131207972	3	30	methionine metabolic process	BP	0.9999999999	0.795238759770367	BP methionine metabolic process
GO:0070972	0.99174036441641	0.0367813030079301	2	25	protein localization to endoplasmic reticulum	BP	0.9999999999	0.799240698101142	BP protein localization to endoplasmic reticulum
GO:0080142	0.994697895752826	0.037299226096716	1	19	regulation of salicylic acid biosynthetic process	BP	0.9999999999	0.807283328334456	BP regulation of salicylic acid biosynthetic process
GO:0006490	1	0.0373416801020511	0	12	oligosaccharide-lipid intermediate biosynthetic process	BP	0.9999999999	0.807283328334456	BP oligosaccharide-lipid intermediate biosynthetic process
GO:0000049	0.985200301684598	0.0373497445552708	6	50	tRNA binding	MF	0.9999999999	0.807283328334456	MF tRNA binding
GO:1904589	1	0.0375404142651177	0	12	regulation of protein import	BP	0.9999999999	0.809970916971054	BP regulation of protein import
GO:0047372	1	0.037707080826835	0	13	acylglycerol lipase activity	MF	0.9999999999	0.812132047720122	MF acylglycerol lipase activity
GO:0000462	0.991364677372994	0.0380052889790871	2	26	maturation of SSU-rRNA from tricistronic rRNA transcript (SSU-rRNA, 5.8S rRNA, LSU-rRNA)	BP	0.9999999999	0.817113713050372	BP maturation of SSU-rRNA from tricistronic rRNA transcript (SSU-rRNA, 5.8S rRNA, LSU-rRNA)
GO:0060964	1	0.0380740147832449	0	12	regulation of gene silencing by miRNA	BP	0.9999999999	0.817152668775021	BP regulation of gene silencing by miRNA
GO:0000270	1	0.0381424723359243	0	13	peptidoglycan metabolic process	BP	0.9999999999	0.817185740642644	BP peptidoglycan metabolic process
GO:0007029	1	0.0382342677650598	0	12	endoplasmic reticulum organization	BP	0.9999999999	0.817717824775674	BP endoplasmic reticulum organization
GO:0008654	0.977112337308807	0.0384324193395012	21	125	phospholipid biosynthetic process	BP	0.9999999999	0.820518714989492	BP phospholipid biosynthetic process
GO:0044093	0.973908032299831	0.0385587742843625	38	206	positive regulation of molecular function	BP	0.9999999999	0.821779671135488	BP positive regulation of molecular function
GO:1902936	0.994340013125801	0.0393304003721885	1	19	phosphatidylinositol bisphosphate binding	MF	0.9999999999	0.832626550744425	MF phosphatidylinositol bisphosphate binding
GO:0001819	1	0.0394053339008418	0	12	positive regulation of cytokine production	BP	0.9999999999	0.832626550744425	BP positive regulation of cytokine production
GO:0072657	0.97769718569967	0.0394753260410914	17	104	protein localization to membrane	BP	0.9999999999	0.832626550744425	BP protein localization to membrane
GO:2000031	0.990993179052464	0.0395361660239995	2	25	regulation of salicylic acid mediated signaling pathway	BP	0.9999999999	0.832626550744425	BP regulation of salicylic acid mediated signaling pathway
GO:0006606	0.98319373672754	0.0396527777815293	7	54	protein import into nucleus	BP	0.9999999999	0.832626550744425	BP protein import into nucleus
GO:1902593	0.98319373672754	0.0396527777815293	7	54	NA	NA	0.9999999999	0.832626550744425	none
GO:0006904	0.994273197507762	0.0397064369849068	1	19	vesicle docking involved in exocytosis	BP	0.9999999999	0.832626550744425	BP vesicle docking involved in exocytosis
GO:0042398	0.990935460832413	0.0397470878733466	2	25	cellular modified amino acid biosynthetic process	BP	0.9999999999	0.832626550744425	BP cellular modified amino acid biosynthetic process
GO:0010563	0.986791366348114	0.039749531533246	4	37	negative regulation of phosphorus metabolic process	BP	0.9999999999	0.832626550744425	BP negative regulation of phosphorus metabolic process
GO:0045936	0.986791366348114	0.039749531533246	4	37	negative regulation of phosphate metabolic process	BP	0.9999999999	0.832626550744425	BP negative regulation of phosphate metabolic process
GO:0006733	0.975522731260801	0.0400678729455447	23	135	oxidoreduction coenzyme metabolic process	BP	0.9999999999	0.837857644539369	BP oxidoreduction coenzyme metabolic process
GO:0015988	0.99408234528142	0.040530596794202	1	20	energy coupled proton transmembrane transport, against electrochemical gradient	BP	0.9999999999	0.844935777442569	BP energy coupled proton transmembrane transport, against electrochemical gradient
GO:0016573	0.983847452387407	0.0405447400574309	6	47	histone acetylation	BP	0.9999999999	0.844935777442569	BP histone acetylation
GO:0008333	1	0.0409324071953794	0	12	endosome to lysosome transport	BP	0.9999999999	0.850286514092801	BP endosome to lysosome transport
GO:0048209	1	0.0409407525619528	0	11	regulation of vesicle targeting, to, from or within Golgi	BP	0.9999999999	0.850286514092801	BP regulation of vesicle targeting, to, from or within Golgi
GO:0031396	0.98624419559439	0.0410548487461173	4	38	regulation of protein ubiquitination	BP	0.9999999999	0.851208510844794	BP regulation of protein ubiquitination
GO:0009089	1	0.0412299213572303	0	12	lysine biosynthetic process via diaminopimelate	BP	0.9999999999	0.85194551542216	BP lysine biosynthetic process via diaminopimelate
GO:0046451	1	0.0412299213572303	0	12	diaminopimelate metabolic process	BP	0.9999999999	0.85194551542216	BP diaminopimelate metabolic process
GO:0016574	1	0.0413677903745261	0	11	histone ubiquitination	BP	0.9999999999	0.853350432523163	BP histone ubiquitination
GO:0040017	1	0.0419219177182846	0	12	positive regulation of locomotion	BP	0.9999999999	0.861869459891737	BP positive regulation of locomotion
GO:2000147	1	0.0419219177182846	0	12	positive regulation of cell motility	BP	0.9999999999	0.861869459891737	BP positive regulation of cell motility
GO:0010039	0.987722316328083	0.0424388251104997	3	30	response to iron ion	BP	0.9999999999	0.87051355805794	BP response to iron ion
GO:0012506	0.978669590973056	0.0424849394532044	11	76	vesicle membrane	CC	0.9999999999	0.87051355805794	CC vesicle membrane
GO:0006891	0.987555884807754	0.0427773334949423	3	31	intra-Golgi vesicle-mediated transport	BP	0.9999999999	0.874437703267151	BP intra-Golgi vesicle-mediated transport
GO:0006366	0.982769157197725	0.042819664801323	6	48	transcription by RNA polymerase II	BP	0.9999999999	0.874437703267151	BP transcription by RNA polymerase II
GO:0032970	0.982688254855733	0.0429952233909372	6	48	regulation of actin filament-based process	BP	0.9999999999	0.876557041819908	BP regulation of actin filament-based process
GO:0001666	0.981602054331223	0.0430789781683431	7	52	response to hypoxia	BP	0.9999999999	0.876796125375789	BP response to hypoxia
GO:0010014	0.98534407050319	0.0431505462946978	4	40	meristem initiation	BP	0.9999999999	0.876796125375789	BP meristem initiation
GO:0034504	0.978951442989281	0.0432463704043479	10	69	protein localization to nucleus	BP	0.9999999999	0.877283513916771	BP protein localization to nucleus
GO:0006610	1	0.0433292201318018	0	11	ribosomal protein import into nucleus	BP	0.9999999999	0.877506527777055	BP ribosomal protein import into nucleus
GO:0034982	1	0.0438025338383124	0	11	mitochondrial protein processing	BP	0.9999999999	0.885623415949455	BP mitochondrial protein processing
GO:0019789	1	0.0449699737734341	0	12	SUMO transferase activity	MF	0.9999999999	0.907724495406904	MF SUMO transferase activity
GO:0090662	0.993223307214282	0.0452306106545814	1	20	ATP hydrolysis coupled transmembrane transport	BP	0.9999999999	0.908480620581822	BP ATP hydrolysis coupled transmembrane transport
GO:0099131	0.993223307214282	0.0452306106545814	1	20	ATP hydrolysis coupled ion transmembrane transport	BP	0.9999999999	0.908480620581822	BP ATP hydrolysis coupled ion transmembrane transport
GO:0099132	0.993223307214282	0.0452306106545814	1	20	ATP hydrolysis coupled cation transmembrane transport	BP	0.9999999999	0.908480620581822	BP ATP hydrolysis coupled cation transmembrane transport
GO:1901137	0.966442665920031	0.0455904893785377	59	305	carbohydrate derivative biosynthetic process	BP	0.9999999999	0.914205346946965	BP carbohydrate derivative biosynthetic process
GO:0045666	1	0.0457805360219479	0	11	positive regulation of neuron differentiation	BP	0.9999999999	0.915011302618703	BP positive regulation of neuron differentiation
GO:0050769	1	0.0457805360219479	0	11	positive regulation of neurogenesis	BP	0.9999999999	0.915011302618703	BP positive regulation of neurogenesis
GO:0001085	1	0.0458738349867226	0	11	RNA polymerase II transcription factor binding	MF	0.9999999999	0.915377896826562	MF RNA polymerase II transcription factor binding
GO:0004559	1	0.0459871077263713	0	11	alpha-mannosidase activity	MF	0.9999999999	0.916141206450973	MF alpha-mannosidase activity
GO:0017056	0.993091455774117	0.046206959387506	1	19	structural constituent of nuclear pore	MF	0.9999999999	0.919021804625771	MF structural constituent of nuclear pore
GO:0043633	1	0.0463197534376261	0	11	polyadenylation-dependent RNA catabolic process	BP	0.9999999999	0.919767201593967	BP polyadenylation-dependent RNA catabolic process
GO:0061136	0.989130754213969	0.0464276837901441	2	24	regulation of proteasomal protein catabolic process	BP	0.9999999999	0.920276405013496	BP regulation of proteasomal protein catabolic process
GO:0006783	0.993093400956572	0.0464961138137346	1	18	heme biosynthetic process	BP	0.9999999999	0.920276405013496	BP heme biosynthetic process
GO:0005905	0.993048413544455	0.0467394591246876	1	18	clathrin-coated pit	CC	0.9999999999	0.921991447798657	CC clathrin-coated pit
GO:0031090	0.958690169995057	0.0467537131922401	380	1732	organelle membrane	CC	0.9999999999	0.921991447798657	CC organelle membrane
GO:0042254	0.980917108151742	0.0468092611885987	6	48	ribosome biogenesis	BP	0.9999999999	0.921991447798657	BP ribosome biogenesis
GO:0019774	1	0.0468978794229323	0	11	proteasome core complex, beta-subunit complex	CC	0.9999999999	0.922249442049677	CC proteasome core complex, beta-subunit complex
GO:0008186	0.982285955733787	0.0470473599842348	5	41	RNA-dependent ATPase activity	MF	0.9999999999	0.923701543613305	MF RNA-dependent ATPase activity
GO:0032509	0.992895322369926	0.0472604379189063	1	19	endosome transport via multivesicular body sorting pathway	BP	0.9999999999	0.925764822986392	BP endosome transport via multivesicular body sorting pathway
GO:0051020	0.975427073129228	0.0473040656357279	12	76	GTPase binding	MF	0.9999999999	0.925764822986392	MF GTPase binding
GO:0097458	0.97655206084035	0.0476701311858105	10	68	neuron part	CC	0.9999999999	0.930712147839339	CC neuron part
GO:0006607	0.99286845524332	0.0477092863206212	1	18	NLS-bearing protein import into nucleus	BP	0.9999999999	0.930712147839339	BP NLS-bearing protein import into nucleus
GO:1903322	0.985713049261132	0.0480696587097806	3	31	positive regulation of protein modification by small protein conjugation or removal	BP	0.9999999999	0.935351709794284	BP positive regulation of protein modification by small protein conjugation or removal
GO:0070405	1	0.048100300831216	0	12	ammonium ion binding	MF	0.9999999999	0.935351709794284	MF ammonium ion binding
GO:0016180	0.988556740701804	0.0482299891955614	2	25	snRNA processing	BP	0.9999999999	0.93594406012905	BP snRNA processing
GO:0030515	0.988540539255282	0.0482864726869971	2	25	snoRNA binding	MF	0.9999999999	0.93594406012905	MF snoRNA binding
GO:0009626	0.965100052617284	0.0484373277105764	50	266	plant-type hypersensitive response	BP	0.9999999999	0.93594406012905	BP plant-type hypersensitive response
GO:0034050	0.965100052617284	0.0484373277105764	50	266	host programmed cell death induced by symbiont	BP	0.9999999999	0.93594406012905	BP host programmed cell death induced by symbiont
GO:0004596	1	0.048612048322994	0	11	peptide alpha-N-acetyltransferase activity	MF	0.9999999999	0.937391400277348	MF peptide alpha-N-acetyltransferase activity
GO:0005885	1	0.0487425105778019	0	12	Arp2/3 protein complex	CC	0.9999999999	0.937391400277348	CC Arp2/3 protein complex
GO:0034314	1	0.0487425105778019	0	12	Arp2/3 complex-mediated actin nucleation	BP	0.9999999999	0.937391400277348	BP Arp2/3 complex-mediated actin nucleation
GO:0071281	0.992667488140115	0.0491355506746096	1	17	cellular response to iron ion	BP	0.9999999999	0.93769960518364	BP cellular response to iron ion
GO:0032182	0.97658423071121	0.0491847097343424	9	62	ubiquitin-like protein binding	MF	0.9999999999	0.93769960518364	MF ubiquitin-like protein binding
GO:0032774	0.963792453569927	0.0492645544867367	57	290	RNA biosynthetic process	BP	0.9999999999	0.93769960518364	BP RNA biosynthetic process
GO:0015276	0.988210352130394	0.0494341158763897	2	25	ligand-gated ion channel activity	MF	0.9999999999	0.93769960518364	MF ligand-gated ion channel activity
GO:0022834	0.988210352130394	0.0494341158763897	2	25	ligand-gated channel activity	MF	0.9999999999	0.93769960518364	MF ligand-gated channel activity
GO:0006222	1	0.0494496025006767	0	11	UMP biosynthetic process	BP	0.9999999999	0.93769960518364	BP UMP biosynthetic process
GO:0009173	1	0.0494496025006767	0	11	pyrimidine ribonucleoside monophosphate metabolic process	BP	0.9999999999	0.93769960518364	BP pyrimidine ribonucleoside monophosphate metabolic process
GO:0009174	1	0.0494496025006767	0	11	pyrimidine ribonucleoside monophosphate biosynthetic process	BP	0.9999999999	0.93769960518364	BP pyrimidine ribonucleoside monophosphate biosynthetic process
GO:0046049	1	0.0494496025006767	0	11	UMP metabolic process	BP	0.9999999999	0.93769960518364	BP UMP metabolic process
GO:0006664	0.979585511585023	0.0496417681384631	6	48	glycolipid metabolic process	BP	0.9999999999	0.939884143421569	BP glycolipid metabolic process
GO:0044441	0.99238230965372	0.0499849409391227	1	19	ciliary part	CC	0.9999999999	0.944916561530288	CC ciliary part
