# Supplementary material for: Transcriptional Regulation of Pine Male and Female Cone Initiation and Development: Key Players Identified Through Comparative Transcriptomics
Source: Front Genet. 2022 Mar 18;13:815093. doi: 10.3389/fgene.2022.815093 (PMC8971679; doi:10.3389/fgene.2022.815093)
Supplement: Supplementary file 2 [file DataSheet3.ZIP › SUP_GSEA/salmon.gene.counts.matrix.FC_3_3_vs_Needles.DESeq2.DE_results.P0.001_C2.DE.subset.GOseq.enriched]

category	over_represented_pvalue	under_represented_pvalue	numDEInCat	numInCat	term	ontology	over_represented_FDR	go_term	gene_ids
GO:0005576	1.3702755772003e-94	1	544	1033	extracellular region	CC	1.67338053487701e-90	CC extracellular region	Pdensi_DN100517_c0_g1, Pdensi_DN10099_c0_g1d386291, Pdensi_DN10289_c0_g1d386517, Pdensi_DN10374_c0_g1d334259, Pdensi_DN10456_c0_g2, Pdensi_DN10620_c0_g1d4883, Pdensi_DN10687_c0_g1d267398, Pdensi_DN10697_c0_g1d49317, Pdensi_DN10855_c0_g1d210150, Pdensi_DN10940_c0_g1d5120, Pdensi_DN11172_c0_g1, Pdensi_DN11282_c0_g1d174432, Pdensi_DN11283_c0_g1d174343, Pdensi_DN11375_c0_g2d388082, Pdensi_DN11376_c0_…
GO:0031224	4.66627926443483e-84	1	1516	4199	intrinsic component of membrane	CC	2.84923011886391e-80	CC intrinsic component of membrane	Pdensi_DN10028_c0_g1d386351, Pdensi_DN10115_c0_g1d172805, Pdensi_DN10129_c0_g1d386473, Pdensi_DN10155_c0_g1d172859, Pdensi_DN10250_c0_g1, Pdensi_DN10347_c0_g1d209793, Pdensi_DN10517_c0_g1d209957, Pdensi_DN10542_c0_g1d209911, Pdensi_DN10553_c0_g1d103553, Pdensi_DN10570_c0_g1d455641, Pdensi_DN10638_c0_g1, Pdensi_DN10709_c0_g1d173655, Pdensi_DN10709_c0_g1d173656, Pdensi_DN10807_c0_g1d267653, Pdensi_…
GO:0016021	1.54553189952366e-74	1	1444	4066	integral component of membrane	CC	6.29134518566099e-71	CC integral component of membrane	Pdensi_DN10028_c0_g1d386351, Pdensi_DN10115_c0_g1d172805, Pdensi_DN10129_c0_g1d386473, Pdensi_DN10155_c0_g1d172859, Pdensi_DN10250_c0_g1, Pdensi_DN10347_c0_g1d209793, Pdensi_DN10517_c0_g1d209957, Pdensi_DN10542_c0_g1d209911, Pdensi_DN10553_c0_g1d103553, Pdensi_DN10570_c0_g1d455641, Pdensi_DN10638_c0_g1, Pdensi_DN10709_c0_g1d173655, Pdensi_DN10709_c0_g1d173656, Pdensi_DN10807_c0_g1d267653, Pdensi_…
GO:0044425	2.29254753759487e-70	1	1592	4644	membrane part	CC	6.99914763227715e-67	CC membrane part	Pdensi_DN10028_c0_g1d386351, Pdensi_DN10115_c0_g1d172805, Pdensi_DN10129_c0_g1d386473, Pdensi_DN10155_c0_g1d172859, Pdensi_DN10201_c1_g2, Pdensi_DN10250_c0_g1, Pdensi_DN10347_c0_g1d209793, Pdensi_DN10387_c0_g1d173149, Pdensi_DN10517_c0_g1d209957, Pdensi_DN10526_c0_g1d386945, Pdensi_DN10542_c0_g1d209911, Pdensi_DN10553_c0_g1d103553, Pdensi_DN10570_c0_g1d455641, Pdensi_DN10638_c0_g1, Pdensi_DN10709…
GO:0016020	4.4832400721041e-61	1	1702	5151	membrane	CC	1.09498655521071e-57	CC membrane	Pdensi_DN10028_c0_g1d386351, Pdensi_DN10085_c0_g1d4516, Pdensi_DN10115_c0_g1d172805, Pdensi_DN10129_c0_g1d386473, Pdensi_DN10152_c0_g2d386377, Pdensi_DN10155_c0_g1d172859, Pdensi_DN10250_c0_g1, Pdensi_DN10347_c0_g1d209793, Pdensi_DN10363_c0_g1, Pdensi_DN10387_c0_g1d173149, Pdensi_DN10517_c0_g1d209957, Pdensi_DN10526_c0_g1d386945, Pdensi_DN10527_c0_g1d173309, Pdensi_DN10542_c0_g1d209911, Pdensi_DN…
GO:0016491	7.0952505225652e-61	1	638	1509	oxidoreductase activity	MF	1.44411998969277e-57	MF oxidoreductase activity	Pdensi_DN10038_c0_g1d4547, Pdensi_DN10616_c0_g1d455771, Pdensi_DN10652_c0_g1, Pdensi_DN10697_c0_g1d49317, Pdensi_DN10769_c0_g1d267536, Pdensi_DN10846_c0_g1d335071, Pdensi_DN10855_c0_g1d210150, Pdensi_DN1095_c0_g1d203057, Pdensi_DN10989_c0_g1d335310, Pdensi_DN11042_c0_g1d104080, Pdensi_DN11344_c0_g1d5349, Pdensi_DN11539_c0_g1d336199, Pdensi_DN11646_c0_g1d336552, Pdensi_DN11851_c0_g1d458179, Pdensi…
GO:0003824	4.27504195409297e-59	1	2893	9817	catalytic activity	MF	7.45811604905476e-56	MF catalytic activity	Pdensi_DN10026_c0_g1, Pdensi_DN10028_c0_g1d386351, Pdensi_DN10038_c0_g1d4547, Pdensi_DN100517_c0_g1, Pdensi_DN10099_c0_g1d386291, Pdensi_DN10115_c0_g1d172805, Pdensi_DN10155_c0_g1d172859, Pdensi_DN10236_c0_g1d455061, Pdensi_DN10289_c0_g1d386517, Pdensi_DN10313_c0_g1d455218, Pdensi_DN10363_c0_g1, Pdensi_DN10374_c0_g1d334259, Pdensi_DN10387_c0_g1d173149, Pdensi_DN10414_c0_g1d4806, Pdensi_DN10456_c0…
GO:0044436	1.90312896853754e-57	1	232	375	thylakoid part	CC	2.90512637047255e-54	CC thylakoid part	Pdensi_DN10115_c0_g1d172805, Pdensi_DN10347_c0_g1d209793, Pdensi_DN10387_c0_g1d173149, Pdensi_DN10517_c0_g1d209957, Pdensi_DN10616_c0_g1d455771, Pdensi_DN10671_c0_g1, Pdensi_DN10759_c0_g1d103777, Pdensi_DN10851_c0_g1, Pdensi_DN10856_c0_g1d387249, Pdensi_DN10885_c0_g1d335033, Pdensi_DN10909_c0_g2, Pdensi_DN1095_c0_g1d203057, Pdensi_DN11196_c0_g1d5219, Pdensi_DN11834_c0_g1d336839, Pdensi_DN11848_c0…
GO:0044699	5.84575224036832e-55	1	2309	7500	NA	NA	7.93203626215311e-52	none	Pdensi_DN10026_c0_g1, Pdensi_DN10028_c0_g1d386351, Pdensi_DN10115_c0_g1d172805, Pdensi_DN10129_c0_g1d386473, Pdensi_DN10201_c1_g2, Pdensi_DN10202_c0_g1, Pdensi_DN10258_c0_g1d266747, Pdensi_DN10313_c0_g1d455218, Pdensi_DN10374_c0_g1d334259, Pdensi_DN10387_c0_g1d173149, Pdensi_DN10526_c0_g1d386945, Pdensi_DN10527_c0_g1d173309, Pdensi_DN10542_c0_g1d209911, Pdensi_DN10584_c0_g1d455509, Pdensi_DN10616…
GO:0005886	5.46294967403654e-54	1	965	2649	plasma membrane	CC	6.67135414193342e-51	CC plasma membrane	Pdensi_DN10028_c0_g1d386351, Pdensi_DN10129_c0_g1d386473, Pdensi_DN10155_c0_g1d172859, Pdensi_DN10526_c0_g1d386945, Pdensi_DN10527_c0_g1d173309, Pdensi_DN10542_c0_g1d209911, Pdensi_DN10553_c0_g1d103553, Pdensi_DN10638_c0_g1, Pdensi_DN10709_c0_g1d173655, Pdensi_DN10709_c0_g1d173656, Pdensi_DN10853_c0_g1d5059, Pdensi_DN10940_c0_g1d5120, Pdensi_DN10979_c0_g1d103979, Pdensi_DN11112_c0_g1d387695, Pden…
GO:0009535	1.08654135362307e-53	1	208	330	chloroplast thylakoid membrane	CC	1.10573691753708e-50	CC chloroplast thylakoid membrane	Pdensi_DN10115_c0_g1d172805, Pdensi_DN10347_c0_g1d209793, Pdensi_DN10387_c0_g1d173149, Pdensi_DN10517_c0_g1d209957, Pdensi_DN10616_c0_g1d455771, Pdensi_DN10671_c0_g1, Pdensi_DN10851_c0_g1, Pdensi_DN10856_c0_g1d387249, Pdensi_DN10885_c0_g1d335033, Pdensi_DN10909_c0_g2, Pdensi_DN1095_c0_g1d203057, Pdensi_DN11196_c0_g1d5219, Pdensi_DN11834_c0_g1d336839, Pdensi_DN11848_c0_g1d5764, Pdensi_DN12020_c0_g…
GO:0055035	1.08654135362307e-53	1	208	330	plastid thylakoid membrane	CC	1.10573691753708e-50	CC plastid thylakoid membrane	Pdensi_DN10115_c0_g1d172805, Pdensi_DN10347_c0_g1d209793, Pdensi_DN10387_c0_g1d173149, Pdensi_DN10517_c0_g1d209957, Pdensi_DN10616_c0_g1d455771, Pdensi_DN10671_c0_g1, Pdensi_DN10851_c0_g1, Pdensi_DN10856_c0_g1d387249, Pdensi_DN10885_c0_g1d335033, Pdensi_DN10909_c0_g2, Pdensi_DN1095_c0_g1d203057, Pdensi_DN11196_c0_g1d5219, Pdensi_DN11834_c0_g1d336839, Pdensi_DN11848_c0_g1d5764, Pdensi_DN12020_c0_g…
GO:0004672	4.61659278551717e-53	1	568	1368	protein kinase activity	MF	4.33675623821044e-50	MF protein kinase activity	Pdensi_DN10028_c0_g1d386351, Pdensi_DN10155_c0_g1d172859, Pdensi_DN1090_c0_g1d164642, Pdensi_DN10940_c0_g1d5120, Pdensi_DN10958_c0_g1d210221, Pdensi_DN11256_c0_g1d5270, Pdensi_DN11784_c0_g1, Pdensi_DN11962_c0_g1d175453, Pdensi_DN11998_c0_g1d389096, Pdensi_DN12001_c0_g1d337225, Pdensi_DN12062_c0_g2, Pdensi_DN12120_c0_g1, Pdensi_DN12166_c0_g1d337469, Pdensi_DN12647_c0_g1d105770, Pdensi_DN12725_c0_g…
GO:0034357	1.39349059801099e-51	1	209	339	photosynthetic membrane	CC	1.13448714552735e-48	CC photosynthetic membrane	Pdensi_DN10115_c0_g1d172805, Pdensi_DN10347_c0_g1d209793, Pdensi_DN10387_c0_g1d173149, Pdensi_DN10517_c0_g1d209957, Pdensi_DN10616_c0_g1d455771, Pdensi_DN10671_c0_g1, Pdensi_DN10851_c0_g1, Pdensi_DN10856_c0_g1d387249, Pdensi_DN10885_c0_g1d335033, Pdensi_DN10909_c0_g2, Pdensi_DN1095_c0_g1d203057, Pdensi_DN11196_c0_g1d5219, Pdensi_DN11834_c0_g1d336839, Pdensi_DN11848_c0_g1d5764, Pdensi_DN12020_c0_g…
GO:0042651	1.39349059801099e-51	1	209	339	thylakoid membrane	CC	1.13448714552735e-48	CC thylakoid membrane	Pdensi_DN10115_c0_g1d172805, Pdensi_DN10347_c0_g1d209793, Pdensi_DN10387_c0_g1d173149, Pdensi_DN10517_c0_g1d209957, Pdensi_DN10616_c0_g1d455771, Pdensi_DN10671_c0_g1, Pdensi_DN10851_c0_g1, Pdensi_DN10856_c0_g1d387249, Pdensi_DN10885_c0_g1d335033, Pdensi_DN10909_c0_g2, Pdensi_DN1095_c0_g1d203057, Pdensi_DN11196_c0_g1d5219, Pdensi_DN11834_c0_g1d336839, Pdensi_DN11848_c0_g1d5764, Pdensi_DN12020_c0_g…
GO:0004674	1.03549846944352e-50	1	532	1276	protein serine/threonine kinase activity	MF	7.90344206802767e-48	MF protein serine/threonine kinase activity	Pdensi_DN10155_c0_g1d172859, Pdensi_DN1090_c0_g1d164642, Pdensi_DN10940_c0_g1d5120, Pdensi_DN10958_c0_g1d210221, Pdensi_DN11256_c0_g1d5270, Pdensi_DN11784_c0_g1, Pdensi_DN11962_c0_g1d175453, Pdensi_DN11998_c0_g1d389096, Pdensi_DN12062_c0_g2, Pdensi_DN12120_c0_g1, Pdensi_DN12166_c0_g1d337469, Pdensi_DN12647_c0_g1d105770, Pdensi_DN12725_c0_g3, Pdensi_DN12891_c0_g1d338749, Pdensi_DN13003_c0_g1d21218…
GO:0046906	7.47190966635939e-48	1	207	346	tetrapyrrole binding	MF	5.36746828503417e-45	MF tetrapyrrole binding	Pdensi_DN10697_c0_g1d49317, Pdensi_DN10855_c0_g1d210150, Pdensi_DN10989_c0_g1d335310, Pdensi_DN11042_c0_g1d104080, Pdensi_DN11879_c0_g1, Pdensi_DN12095_c0_g1d175594, Pdensi_DN12484_c0_g1d50749, Pdensi_DN12546_c0_g1d6477, Pdensi_DN12573_c0_g1d176329, Pdensi_DN12981_c0_g2, Pdensi_DN13510_c0_g1d212689, Pdensi_DN13554_c0_g1d461922, Pdensi_DN13606_c0_g1d340396, Pdensi_DN13698_c0_g1, Pdensi_DN13893_c1_…
GO:0055114	2.77438630473666e-45	1	471	1095	oxidation-reduction process	BP	1.88226697519134e-42	BP oxidation-reduction process	Pdensi_DN10387_c0_g1d173149, Pdensi_DN10616_c0_g1d455771, Pdensi_DN10697_c0_g1d49317, Pdensi_DN10769_c0_g1d267536, Pdensi_DN10855_c0_g1d210150, Pdensi_DN10989_c0_g1d335310, Pdensi_DN11042_c0_g1d104080, Pdensi_DN11344_c0_g1d5349, Pdensi_DN11539_c0_g1d336199, Pdensi_DN11879_c0_g1, Pdensi_DN12095_c0_g1d175594, Pdensi_DN12129_c0_g1d105271, Pdensi_DN12205_c0_g1d269792, Pdensi_DN12373_c0_g1d521241, Pde…
GO:0044434	7.3439294564054e-45	1	489	1171	chloroplast part	CC	4.72021402745383e-42	CC chloroplast part	Pdensi_DN10115_c0_g1d172805, Pdensi_DN10202_c0_g1, Pdensi_DN10273_c1_g1, Pdensi_DN10347_c0_g1d209793, Pdensi_DN10363_c0_g1, Pdensi_DN10387_c0_g1d173149, Pdensi_DN10517_c0_g1d209957, Pdensi_DN10616_c0_g1d455771, Pdensi_DN10671_c0_g1, Pdensi_DN10695_c0_g1d49277, Pdensi_DN10745_c0_g1, Pdensi_DN10759_c0_g1d103777, Pdensi_DN10846_c0_g1d335071, Pdensi_DN10851_c0_g1, Pdensi_DN10856_c0_g1d387249, Pdensi_…
GO:0044435	3.09867268923192e-44	1	497	1200	plastid part	CC	1.89204954404501e-41	CC plastid part	Pdensi_DN10115_c0_g1d172805, Pdensi_DN10202_c0_g1, Pdensi_DN10273_c1_g1, Pdensi_DN10347_c0_g1d209793, Pdensi_DN10363_c0_g1, Pdensi_DN10387_c0_g1d173149, Pdensi_DN10517_c0_g1d209957, Pdensi_DN10616_c0_g1d455771, Pdensi_DN10671_c0_g1, Pdensi_DN10695_c0_g1d49277, Pdensi_DN10745_c0_g1, Pdensi_DN10759_c0_g1d103777, Pdensi_DN10846_c0_g1d335071, Pdensi_DN10851_c0_g1, Pdensi_DN10856_c0_g1d387249, Pdensi_…
GO:0044710	1.31898043175285e-43	1	1245	3753	NA	NA	7.67018525360276e-41	none	Pdensi_DN10313_c0_g1d455218, Pdensi_DN10374_c0_g1d334259, Pdensi_DN10387_c0_g1d173149, Pdensi_DN10616_c0_g1d455771, Pdensi_DN10687_c0_g1d267398, Pdensi_DN10695_c0_g1d49277, Pdensi_DN10697_c0_g1d49317, Pdensi_DN10713_c0_g1d173641, Pdensi_DN10769_c0_g1d267536, Pdensi_DN10845_c0_g1, Pdensi_DN10846_c0_g1d335071, Pdensi_DN10851_c0_g1, Pdensi_DN10855_c0_g1d210150, Pdensi_DN10950_c0_g1d387414, Pdensi_DN…
GO:0016773	1.92294995954158e-43	1	589	1518	phosphotransferase activity, alcohol group as acceptor	MF	1.06741204117827e-40	MF phosphotransferase activity, alcohol group as acceptor	Pdensi_DN10028_c0_g1d386351, Pdensi_DN10155_c0_g1d172859, Pdensi_DN1090_c0_g1d164642, Pdensi_DN10940_c0_g1d5120, Pdensi_DN10958_c0_g1d210221, Pdensi_DN11256_c0_g1d5270, Pdensi_DN11784_c0_g1, Pdensi_DN11962_c0_g1d175453, Pdensi_DN11998_c0_g1d389096, Pdensi_DN12001_c0_g1d337225, Pdensi_DN12062_c0_g2, Pdensi_DN12120_c0_g1, Pdensi_DN12166_c0_g1d337469, Pdensi_DN12647_c0_g1d105770, Pdensi_DN12725_c0_g…
GO:0016301	2.83981599221076e-41	1	607	1599	kinase activity	MF	1.50781882160338e-38	MF kinase activity	Pdensi_DN10028_c0_g1d386351, Pdensi_DN10155_c0_g1d172859, Pdensi_DN10713_c0_g1d173641, Pdensi_DN1090_c0_g1d164642, Pdensi_DN10940_c0_g1d5120, Pdensi_DN10958_c0_g1d210221, Pdensi_DN11256_c0_g1d5270, Pdensi_DN11784_c0_g1, Pdensi_DN11962_c0_g1d175453, Pdensi_DN11998_c0_g1d389096, Pdensi_DN12001_c0_g1d337225, Pdensi_DN12002_c0_g1d337207, Pdensi_DN12062_c0_g2, Pdensi_DN12120_c0_g1, Pdensi_DN12166_c0_g…
GO:0005575	3.78091899680835e-41	1	4441	16511	cellular_component	CC	1.92385761620932e-38	CC cellular_component	Pdensi_DN10026_c0_g1, Pdensi_DN10028_c0_g1d386351, Pdensi_DN100517_c0_g1, Pdensi_DN10080_c0_g1d172654, Pdensi_DN10085_c0_g1d4516, Pdensi_DN10099_c0_g1d386291, Pdensi_DN10115_c0_g1d172805, Pdensi_DN10129_c0_g1d386473, Pdensi_DN10152_c0_g2d386377, Pdensi_DN10155_c0_g1d172859, Pdensi_DN10201_c1_g2, Pdensi_DN10202_c0_g1, Pdensi_DN10236_c0_g1d455061, Pdensi_DN10250_c0_g1, Pdensi_DN10273_c1_g1, Pdensi_…
GO:0020037	1.26391447556432e-40	1	181	306	heme binding	MF	6.17396943023659e-38	MF heme binding	Pdensi_DN10697_c0_g1d49317, Pdensi_DN10855_c0_g1d210150, Pdensi_DN10989_c0_g1d335310, Pdensi_DN11042_c0_g1d104080, Pdensi_DN11879_c0_g1, Pdensi_DN12095_c0_g1d175594, Pdensi_DN12484_c0_g1d50749, Pdensi_DN12546_c0_g1d6477, Pdensi_DN12573_c0_g1d176329, Pdensi_DN12981_c0_g2, Pdensi_DN13510_c0_g1d212689, Pdensi_DN13554_c0_g1d461922, Pdensi_DN13698_c0_g1, Pdensi_DN13893_c1_g3, Pdensi_DN14029_c0_g1d5245…
GO:0005618	6.84668198661386e-39	1	263	537	cell wall	CC	3.09672890446402e-36	CC cell wall	Pdensi_DN100517_c0_g1, Pdensi_DN10099_c0_g1d386291, Pdensi_DN10620_c0_g1d4883, Pdensi_DN10697_c0_g1d49317, Pdensi_DN10855_c0_g1d210150, Pdensi_DN11375_c0_g2d388082, Pdensi_DN12216_c0_g1, Pdensi_DN12447_c0_g1, Pdensi_DN12546_c0_g1d6477, Pdensi_DN12559_c0_g1, Pdensi_DN12573_c0_g1d176329, Pdensi_DN12608_c0_g1d459878, Pdensi_DN12766_c1_g1, Pdensi_DN13044_c0_g1d460723, Pdensi_DN13283_c0_g1d271643, Pde…
GO:0030312	6.84668198661386e-39	1	263	537	external encapsulating structure	CC	3.09672890446402e-36	CC external encapsulating structure	Pdensi_DN100517_c0_g1, Pdensi_DN10099_c0_g1d386291, Pdensi_DN10620_c0_g1d4883, Pdensi_DN10697_c0_g1d49317, Pdensi_DN10855_c0_g1d210150, Pdensi_DN11375_c0_g2d388082, Pdensi_DN12216_c0_g1, Pdensi_DN12447_c0_g1, Pdensi_DN12546_c0_g1d6477, Pdensi_DN12559_c0_g1, Pdensi_DN12573_c0_g1d176329, Pdensi_DN12608_c0_g1d459878, Pdensi_DN12766_c1_g1, Pdensi_DN13044_c0_g1d460723, Pdensi_DN13283_c0_g1d271643, Pde…
GO:0003674	3.82318795225885e-36	1	4534	17062	molecular_function	MF	1.66745611689233e-33	MF molecular_function	Pdensi_DN10026_c0_g1, Pdensi_DN10028_c0_g1d386351, Pdensi_DN10038_c0_g1d4547, Pdensi_DN100517_c0_g1, Pdensi_DN10099_c0_g1d386291, Pdensi_DN10115_c0_g1d172805, Pdensi_DN10155_c0_g1d172859, Pdensi_DN10202_c0_g1, Pdensi_DN10236_c0_g1d455061, Pdensi_DN10289_c0_g1d386517, Pdensi_DN10313_c0_g1d455218, Pdensi_DN10363_c0_g1, Pdensi_DN10374_c0_g1d334259, Pdensi_DN10387_c0_g1d173149, Pdensi_DN10414_c0_g1d4…
GO:0050896	1.92219015591698e-35	1	1481	4800	response to stimulus	BP	8.09440902898556e-33	BP response to stimulus	Pdensi_DN10028_c0_g1d386351, Pdensi_DN10085_c0_g1d4516, Pdensi_DN10090_c0_g1d4523, Pdensi_DN10201_c1_g2, Pdensi_DN10236_c0_g1d455061, Pdensi_DN10258_c0_g1d266747, Pdensi_DN10527_c0_g1d173309, Pdensi_DN10546_c0_g1d4860, Pdensi_DN10553_c0_g1d103553, Pdensi_DN10584_c0_g1d455509, Pdensi_DN10616_c0_g1d455771, Pdensi_DN10638_c0_g1, Pdensi_DN10652_c0_g1, Pdensi_DN10671_c0_g1, Pdensi_DN10692_c0_g1, Pdens…
GO:0004497	2.65621043726506e-35	1	142	230	monooxygenase activity	MF	1.0812547286627e-32	MF monooxygenase activity	Pdensi_DN10616_c0_g1d455771, Pdensi_DN10989_c0_g1d335310, Pdensi_DN11042_c0_g1d104080, Pdensi_DN12095_c0_g1d175594, Pdensi_DN12129_c0_g1d105271, Pdensi_DN12981_c0_g2, Pdensi_DN13470_c0_g1d391777, Pdensi_DN13698_c0_g1, Pdensi_DN14029_c0_g1d52451, Pdensi_DN14047_c0_g1d7924, Pdensi_DN14182_c1_g1, Pdensi_DN14508_c0_g1d8354, Pdensi_DN14653_c0_g1d108253, Pdensi_DN15109_c0_g1d108947, Pdensi_DN15250_c0_g…
GO:0048046	4.69849599428492e-33	1	196	381	apoplast	CC	1.85090429297443e-30	CC apoplast	Pdensi_DN10099_c0_g1d386291, Pdensi_DN11282_c0_g1d174432, Pdensi_DN11283_c0_g1d174343, Pdensi_DN11375_c0_g2d388082, Pdensi_DN11539_c0_g1d336199, Pdensi_DN12216_c0_g1, Pdensi_DN13226_c0_g1, Pdensi_DN13283_c0_g1d271643, Pdensi_DN13427_c0_g1d339937, Pdensi_DN13873_c0_g1d340772, Pdensi_DN14043_c1_g1d523607, Pdensi_DN14096_c0_g2d392918, Pdensi_DN14110_c0_g1d393011, Pdensi_DN14269_c0_g1d52720, Pdensi_D…
GO:0006468	1.04422129858831e-32	1	404	996	protein phosphorylation	BP	3.98500953073762e-30	BP protein phosphorylation	Pdensi_DN10155_c0_g1d172859, Pdensi_DN10638_c0_g1, Pdensi_DN10940_c0_g1d5120, Pdensi_DN10958_c0_g1d210221, Pdensi_DN11256_c0_g1d5270, Pdensi_DN11784_c0_g1, Pdensi_DN11962_c0_g1d175453, Pdensi_DN11998_c0_g1d389096, Pdensi_DN12062_c0_g2, Pdensi_DN12120_c0_g1, Pdensi_DN12166_c0_g1d337469, Pdensi_DN12249_c0_g1, Pdensi_DN12525_c0_g1, Pdensi_DN12725_c0_g3, Pdensi_DN12891_c0_g1d338749, Pdensi_DN13003_c0…
GO:0071554	2.09628059690132e-31	1	232	487	cell wall organization or biogenesis	BP	7.75750868162391e-29	BP cell wall organization or biogenesis	Pdensi_DN100517_c0_g1, Pdensi_DN10289_c0_g1d386517, Pdensi_DN11042_c0_g1d104080, Pdensi_DN11376_c0_g1d174520, Pdensi_DN11407_c0_g2, Pdensi_DN11573_c0_g1d210841, Pdensi_DN12216_c0_g1, Pdensi_DN12254_c0_g1, Pdensi_DN12559_c0_g1, Pdensi_DN12676_c0_g2, Pdensi_DN12857_c1_g1, Pdensi_DN12969_c0_g1d51365, Pdensi_DN12981_c0_g2, Pdensi_DN13283_c0_g1d271643, Pdensi_DN13873_c0_g1d340772, Pdensi_DN14096_c0_g2…
GO:0045229	5.05423370886452e-30	1	224	472	external encapsulating structure organization	BP	1.81536182507805e-27	BP external encapsulating structure organization	Pdensi_DN100517_c0_g1, Pdensi_DN10289_c0_g1d386517, Pdensi_DN11042_c0_g1d104080, Pdensi_DN11376_c0_g1d174520, Pdensi_DN11407_c0_g2, Pdensi_DN11573_c0_g1d210841, Pdensi_DN12095_c0_g1d175594, Pdensi_DN12216_c0_g1, Pdensi_DN12254_c0_g1, Pdensi_DN12525_c0_g1, Pdensi_DN12559_c0_g1, Pdensi_DN12676_c0_g2, Pdensi_DN12857_c1_g1, Pdensi_DN12981_c0_g2, Pdensi_DN13861_c0_g1, Pdensi_DN13873_c0_g1d340772, Pden…
GO:0071555	4.49214520680312e-29	1	212	444	cell wall organization	BP	1.56737363615656e-26	BP cell wall organization	Pdensi_DN100517_c0_g1, Pdensi_DN10289_c0_g1d386517, Pdensi_DN11042_c0_g1d104080, Pdensi_DN11376_c0_g1d174520, Pdensi_DN11407_c0_g2, Pdensi_DN11573_c0_g1d210841, Pdensi_DN12216_c0_g1, Pdensi_DN12254_c0_g1, Pdensi_DN12559_c0_g1, Pdensi_DN12676_c0_g2, Pdensi_DN12857_c1_g1, Pdensi_DN12981_c0_g2, Pdensi_DN13873_c0_g1d340772, Pdensi_DN14096_c0_g2d392918, Pdensi_DN14110_c0_g1d393011, Pdensi_DN14653_c0_g…
GO:0016705	1.39823576582117e-28	1	146	267	oxidoreductase activity, acting on paired donors, with incorporation or reduction of molecular oxygen	MF	4.74312643672448e-26	MF oxidoreductase activity, acting on paired donors, with incorporation or reduction of molecular oxygen	Pdensi_DN10769_c0_g1d267536, Pdensi_DN10846_c0_g1d335071, Pdensi_DN10989_c0_g1d335310, Pdensi_DN11042_c0_g1d104080, Pdensi_DN11851_c0_g1d458179, Pdensi_DN12095_c0_g1d175594, Pdensi_DN12981_c0_g2, Pdensi_DN13698_c0_g1, Pdensi_DN14029_c0_g1d52451, Pdensi_DN14182_c1_g1, Pdensi_DN14508_c0_g1d8354, Pdensi_DN14653_c0_g1d108253, Pdensi_DN14793_c0_g1, Pdensi_DN14844_c0_g1d180691, Pdensi_DN15109_c0_g1d108…
GO:0016310	1.51385652266329e-28	1	427	1111	phosphorylation	BP	4.99654482561193e-26	BP phosphorylation	Pdensi_DN10155_c0_g1d172859, Pdensi_DN10638_c0_g1, Pdensi_DN10713_c0_g1d173641, Pdensi_DN10940_c0_g1d5120, Pdensi_DN10958_c0_g1d210221, Pdensi_DN11256_c0_g1d5270, Pdensi_DN11784_c0_g1, Pdensi_DN11962_c0_g1d175453, Pdensi_DN11998_c0_g1d389096, Pdensi_DN12062_c0_g2, Pdensi_DN12120_c0_g1, Pdensi_DN12166_c0_g1d337469, Pdensi_DN12249_c0_g1, Pdensi_DN12456_c0_g1d6343, Pdensi_DN12525_c0_g1, Pdensi_DN127…
GO:0009698	4.03863609929247e-28	1	130	226	phenylpropanoid metabolic process	BP	1.29789010643578e-25	BP phenylpropanoid metabolic process	Pdensi_DN11042_c0_g1d104080, Pdensi_DN11539_c0_g1d336199, Pdensi_DN12981_c0_g2, Pdensi_DN13536_c0_g1, Pdensi_DN13537_c0_g1d461758, Pdensi_DN14043_c1_g1d523607, Pdensi_DN14200_c0_g1, Pdensi_DN14492_c3_g2, Pdensi_DN14653_c0_g1d108253, Pdensi_DN14735_c0_g1, Pdensi_DN14741_c0_g1d394293, Pdensi_DN14956_c0_g5, Pdensi_DN15053_c0_g4, Pdensi_DN15086_c0_g1d213965, Pdensi_DN15341_c0_g1d344263, Pdensi_DN1608…
GO:0044763	6.65801163330518e-28	1	1534	5156	NA	NA	2.08481123245956e-25	none	Pdensi_DN10026_c0_g1, Pdensi_DN10115_c0_g1d172805, Pdensi_DN10129_c0_g1d386473, Pdensi_DN10202_c0_g1, Pdensi_DN10258_c0_g1d266747, Pdensi_DN10313_c0_g1d455218, Pdensi_DN10387_c0_g1d173149, Pdensi_DN10542_c0_g1d209911, Pdensi_DN10584_c0_g1d455509, Pdensi_DN10616_c0_g1d455771, Pdensi_DN10628_c0_g1, Pdensi_DN10687_c0_g1d267398, Pdensi_DN10695_c0_g1d49277, Pdensi_DN10713_c0_g1d173641, Pdensi_DN10751_…
GO:0008150	2.9943382568644e-27	1	4294	16394	biological_process	BP	9.14171469820701e-25	BP biological_process	Pdensi_DN10026_c0_g1, Pdensi_DN10028_c0_g1d386351, Pdensi_DN100517_c0_g1, Pdensi_DN10080_c0_g1d172654, Pdensi_DN10085_c0_g1d4516, Pdensi_DN10090_c0_g1d4523, Pdensi_DN10099_c0_g1d386291, Pdensi_DN10115_c0_g1d172805, Pdensi_DN10129_c0_g1d386473, Pdensi_DN10152_c0_g2d386377, Pdensi_DN10155_c0_g1d172859, Pdensi_DN10201_c1_g2, Pdensi_DN10202_c0_g1, Pdensi_DN10236_c0_g1d455061, Pdensi_DN10250_c0_g1, Pd…
GO:0019748	2.4622814800957e-26	1	162	317	secondary metabolic process	BP	7.33399547193383e-24	BP secondary metabolic process	Pdensi_DN11042_c0_g1d104080, Pdensi_DN11087_c0_g1d174058, Pdensi_DN11539_c0_g1d336199, Pdensi_DN12981_c0_g2, Pdensi_DN13313_c0_g1d271755, Pdensi_DN13536_c0_g1, Pdensi_DN13537_c0_g1d461758, Pdensi_DN13698_c0_g1, Pdensi_DN13827_c0_g2d392397, Pdensi_DN14043_c1_g1d523607, Pdensi_DN14200_c0_g1, Pdensi_DN14492_c3_g2, Pdensi_DN14620_c0_g3, Pdensi_DN14653_c0_g1d108253, Pdensi_DN14735_c0_g1, Pdensi_DN1474…
GO:0009521	5.9202711259854e-26	1	62	79	photosystem	CC	1.72138930929842e-23	CC photosystem	Pdensi_DN10347_c0_g1d209793, Pdensi_DN10517_c0_g1d209957, Pdensi_DN10759_c0_g1d103777, Pdensi_DN11848_c0_g1d5764, Pdensi_DN12949_c0_g1d106124, Pdensi_DN12972_c0_g1d271183, Pdensi_DN13606_c0_g1d340396, Pdensi_DN14130_c0_g1d341378, Pdensi_DN14334_c1_g1, Pdensi_DN14648_c0_g1d53257, Pdensi_DN14891_c0_g1, Pdensi_DN15045_c0_g1d53811, Pdensi_DN15441_c0_g1d214349, Pdensi_DN15697_c0_g1, Pdensi_DN15810_c2_…
GO:0005506	1.32849685627105e-25	1	142	270	iron ion binding	MF	3.77293107180979e-23	MF iron ion binding	Pdensi_DN10745_c0_g1, Pdensi_DN10950_c0_g1d387414, Pdensi_DN10989_c0_g1d335310, Pdensi_DN11042_c0_g1d104080, Pdensi_DN12095_c0_g1d175594, Pdensi_DN12267_c0_g1d175845, Pdensi_DN12329_c0_g1d521167, Pdensi_DN12981_c0_g2, Pdensi_DN13059_c0_g1d390976, Pdensi_DN13698_c0_g1, Pdensi_DN13861_c0_g1, Pdensi_DN13893_c1_g3, Pdensi_DN14029_c0_g1d52451, Pdensi_DN14182_c1_g1, Pdensi_DN14653_c0_g1d108253, Pdensi_…
GO:0005975	3.33614866006874e-25	1	373	980	carbohydrate metabolic process	BP	9.25932896289988e-23	BP carbohydrate metabolic process	Pdensi_DN100517_c0_g1, Pdensi_DN10099_c0_g1d386291, Pdensi_DN10289_c0_g1d386517, Pdensi_DN10456_c0_g2, Pdensi_DN10695_c0_g1d49277, Pdensi_DN10713_c0_g1d173641, Pdensi_DN11297_c0_g3, Pdensi_DN11344_c0_g1d5349, Pdensi_DN11376_c0_g1d174520, Pdensi_DN11461_c0_g1d210660, Pdensi_DN12216_c0_g1, Pdensi_DN12381_c0_g1d270111, Pdensi_DN12525_c0_g1, Pdensi_DN12559_c0_g1, Pdensi_DN12676_c0_g2, Pdensi_DN12766_…
GO:0005976	6.68465276593794e-24	1	200	445	polysaccharide metabolic process	BP	1.81406621283631e-21	BP polysaccharide metabolic process	Pdensi_DN100517_c0_g1, Pdensi_DN10289_c0_g1d386517, Pdensi_DN10456_c0_g2, Pdensi_DN10695_c0_g1d49277, Pdensi_DN11376_c0_g1d174520, Pdensi_DN12216_c0_g1, Pdensi_DN12381_c0_g1d270111, Pdensi_DN12525_c0_g1, Pdensi_DN12559_c0_g1, Pdensi_DN12766_c1_g1, Pdensi_DN12819_c0_g1d460270, Pdensi_DN12857_c1_g1, Pdensi_DN12862_c0_g1, Pdensi_DN13222_c0_g2d7189, Pdensi_DN13283_c0_g1d271643, Pdensi_DN13537_c0_g1d4…
GO:0006950	5.0086534899722e-23	1	1102	3642	response to stress	BP	1.3296886178161e-20	BP response to stress	Pdensi_DN10028_c0_g1d386351, Pdensi_DN10090_c0_g1d4523, Pdensi_DN10236_c0_g1d455061, Pdensi_DN10546_c0_g1d4860, Pdensi_DN10553_c0_g1d103553, Pdensi_DN10584_c0_g1d455509, Pdensi_DN10616_c0_g1d455771, Pdensi_DN10638_c0_g1, Pdensi_DN10671_c0_g1, Pdensi_DN10692_c0_g1, Pdensi_DN10695_c0_g1d49277, Pdensi_DN10697_c0_g1d49317, Pdensi_DN10751_c0_g1d49359, Pdensi_DN10855_c0_g1d210150, Pdensi_DN10885_c0_g1d…
GO:0044711	2.76979578137003e-22	1	579	1720	NA	NA	7.19675448555124e-20	none	Pdensi_DN10313_c0_g1d455218, Pdensi_DN10387_c0_g1d173149, Pdensi_DN10695_c0_g1d49277, Pdensi_DN10713_c0_g1d173641, Pdensi_DN10845_c0_g1, Pdensi_DN10846_c0_g1d335071, Pdensi_DN10851_c0_g1, Pdensi_DN11042_c0_g1d104080, Pdensi_DN11319_c0_g1d457139, Pdensi_DN11323_c0_g1d174533, Pdensi_DN11461_c0_g1d210660, Pdensi_DN11851_c0_g1d458179, Pdensi_DN11879_c0_g1, Pdensi_DN12095_c0_g1d175594, Pdensi_DN12249_…
GO:0009699	4.10765490747667e-22	1	106	187	phenylpropanoid biosynthetic process	BP	1.04505586937719e-19	BP phenylpropanoid biosynthetic process	Pdensi_DN11042_c0_g1d104080, Pdensi_DN12981_c0_g2, Pdensi_DN13536_c0_g1, Pdensi_DN13537_c0_g1d461758, Pdensi_DN14200_c0_g1, Pdensi_DN14492_c3_g2, Pdensi_DN14653_c0_g1d108253, Pdensi_DN14735_c0_g1, Pdensi_DN14741_c0_g1d394293, Pdensi_DN15053_c0_g4, Pdensi_DN15086_c0_g1d213965, Pdensi_DN15341_c0_g1d344263, Pdensi_DN16084_c0_g1d214889, Pdensi_DN16142_c1_g1, Pdensi_DN16405_c0_g1, Pdensi_DN16433_c0_g1…
GO:0009579	1.40007545199965e-20	1	123	243	thylakoid	CC	3.4869260011127e-18	CC thylakoid	Pdensi_DN10347_c0_g1d209793, Pdensi_DN10387_c0_g1d173149, Pdensi_DN10616_c0_g1d455771, Pdensi_DN10671_c0_g1, Pdensi_DN10885_c0_g1d335033, Pdensi_DN10909_c0_g2, Pdensi_DN11196_c0_g1d5219, Pdensi_DN11834_c0_g1d336839, Pdensi_DN12020_c0_g1d5957, Pdensi_DN12851_c0_g1, Pdensi_DN12972_c0_g1d271183, Pdensi_DN13077_c0_g1d390972, Pdensi_DN13226_c0_g1, Pdensi_DN13677_c0_g1d340413, Pdensi_DN14130_c0_g1d3413…
GO:0015979	1.42766377379328e-20	1	72	112	photosynthesis	BP	3.4869260011127e-18	BP photosynthesis	Pdensi_DN10347_c0_g1d209793, Pdensi_DN10517_c0_g1d209957, Pdensi_DN10759_c0_g1d103777, Pdensi_DN11848_c0_g1d5764, Pdensi_DN12373_c0_g1d521241, Pdensi_DN12949_c0_g1d106124, Pdensi_DN12972_c0_g1d271183, Pdensi_DN13040_c0_g1d339239, Pdensi_DN13575_c0_g1, Pdensi_DN14334_c1_g1, Pdensi_DN14494_c0_g1, Pdensi_DN14891_c0_g1, Pdensi_DN15045_c0_g1d53811, Pdensi_DN15174_c0_g1d53919, Pdensi_DN15830_c0_g1, Pde…
GO:0009808	9.10140931498138e-20	1	76	124	lignin metabolic process	BP	2.1793413834226e-17	BP lignin metabolic process	Pdensi_DN11539_c0_g1d336199, Pdensi_DN14043_c1_g1d523607, Pdensi_DN14200_c0_g1, Pdensi_DN14735_c0_g1, Pdensi_DN14741_c0_g1d394293, Pdensi_DN14956_c0_g5, Pdensi_DN15053_c0_g4, Pdensi_DN15086_c0_g1d213965, Pdensi_DN16142_c1_g1, Pdensi_DN16405_c0_g1, Pdensi_DN16433_c0_g1d215250, Pdensi_DN17656_c0_g1d186236, Pdensi_DN17676_c0_g1d351375, Pdensi_DN18549_c0_g1d354665, Pdensi_DN18549_c0_g3d354668, Pdensi…
GO:0000272	1.44677607374951e-19	1	97	179	polysaccharide catabolic process	BP	3.39769796396712e-17	BP polysaccharide catabolic process	Pdensi_DN100517_c0_g1, Pdensi_DN10289_c0_g1d386517, Pdensi_DN10456_c0_g2, Pdensi_DN10695_c0_g1d49277, Pdensi_DN11376_c0_g1d174520, Pdensi_DN12559_c0_g1, Pdensi_DN12766_c1_g1, Pdensi_DN12819_c0_g1d460270, Pdensi_DN12857_c1_g1, Pdensi_DN12862_c0_g1, Pdensi_DN13222_c0_g2d7189, Pdensi_DN14230_c0_g3, Pdensi_DN14864_c0_g1d108554, Pdensi_DN14989_c0_g1, Pdensi_DN16114_c0_g1d397583, Pdensi_DN16265_c0_g2, …
GO:0009534	1.92660102374238e-19	1	76	123	chloroplast thylakoid	CC	4.33539747869807e-17	CC chloroplast thylakoid	Pdensi_DN10347_c0_g1d209793, Pdensi_DN10387_c0_g1d173149, Pdensi_DN10616_c0_g1d455771, Pdensi_DN10671_c0_g1, Pdensi_DN11196_c0_g1d5219, Pdensi_DN11834_c0_g1d336839, Pdensi_DN12020_c0_g1d5957, Pdensi_DN12851_c0_g1, Pdensi_DN12972_c0_g1d271183, Pdensi_DN13077_c0_g1d390972, Pdensi_DN13226_c0_g1, Pdensi_DN13677_c0_g1d340413, Pdensi_DN14199_c0_g1d341436, Pdensi_DN145_c0_g1d97651, Pdensi_DN14648_c0_g1d…
GO:0031976	1.92660102374238e-19	1	76	123	plastid thylakoid	CC	4.33539747869807e-17	CC plastid thylakoid	Pdensi_DN10347_c0_g1d209793, Pdensi_DN10387_c0_g1d173149, Pdensi_DN10616_c0_g1d455771, Pdensi_DN10671_c0_g1, Pdensi_DN11196_c0_g1d5219, Pdensi_DN11834_c0_g1d336839, Pdensi_DN12020_c0_g1d5957, Pdensi_DN12851_c0_g1, Pdensi_DN12972_c0_g1d271183, Pdensi_DN13077_c0_g1d390972, Pdensi_DN13226_c0_g1, Pdensi_DN13677_c0_g1d340413, Pdensi_DN14199_c0_g1d341436, Pdensi_DN145_c0_g1d97651, Pdensi_DN14648_c0_g1d…
GO:0006793	1.95256191719942e-19	1	586	1786	phosphorus metabolic process	BP	4.33539747869807e-17	BP phosphorus metabolic process	Pdensi_DN10155_c0_g1d172859, Pdensi_DN10387_c0_g1d173149, Pdensi_DN10638_c0_g1, Pdensi_DN10687_c0_g1d267398, Pdensi_DN10713_c0_g1d173641, Pdensi_DN10846_c0_g1d335071, Pdensi_DN10851_c0_g1, Pdensi_DN10940_c0_g1d5120, Pdensi_DN10958_c0_g1d210221, Pdensi_DN11256_c0_g1d5270, Pdensi_DN11448_c0_g1d388149, Pdensi_DN11784_c0_g1, Pdensi_DN11879_c0_g1, Pdensi_DN11962_c0_g1d175453, Pdensi_DN11998_c0_g1d3890…
GO:0009523	2.7625464284846e-19	1	46	59	photosystem II	CC	6.02432446154534e-17	CC photosystem II	Pdensi_DN11848_c0_g1d5764, Pdensi_DN12949_c0_g1d106124, Pdensi_DN13606_c0_g1d340396, Pdensi_DN14334_c1_g1, Pdensi_DN14648_c0_g1d53257, Pdensi_DN14891_c0_g1, Pdensi_DN15045_c0_g1d53811, Pdensi_DN15441_c0_g1d214349, Pdensi_DN15697_c0_g1, Pdensi_DN15810_c2_g2, Pdensi_DN16117_c0_g1d469076, Pdensi_DN16416_c1_g1, Pdensi_DN17158_c0_g1d215886, Pdensi_DN18609_c3_g4, Pdensi_DN18652_c0_g1d115657, Pdensi_DN1…
GO:0006796	4.329498600134e-19	1	567	1725	phosphate-containing compound metabolic process	BP	9.27576086049762e-17	BP phosphate-containing compound metabolic process	Pdensi_DN10155_c0_g1d172859, Pdensi_DN10387_c0_g1d173149, Pdensi_DN10638_c0_g1, Pdensi_DN10687_c0_g1d267398, Pdensi_DN10713_c0_g1d173641, Pdensi_DN10846_c0_g1d335071, Pdensi_DN10851_c0_g1, Pdensi_DN10940_c0_g1d5120, Pdensi_DN10958_c0_g1d210221, Pdensi_DN11256_c0_g1d5270, Pdensi_DN11448_c0_g1d388149, Pdensi_DN11784_c0_g1, Pdensi_DN11879_c0_g1, Pdensi_DN11962_c0_g1d175453, Pdensi_DN11998_c0_g1d3890…
GO:0016798	1.10069962910006e-18	1	168	386	hydrolase activity, acting on glycosyl bonds	MF	2.31754204664998e-16	MF hydrolase activity, acting on glycosyl bonds	Pdensi_DN10099_c0_g1d386291, Pdensi_DN10289_c0_g1d386517, Pdensi_DN10456_c0_g2, Pdensi_DN10695_c0_g1d49277, Pdensi_DN11297_c0_g3, Pdensi_DN11376_c0_g1d174520, Pdensi_DN11461_c0_g1d210660, Pdensi_DN12216_c0_g1, Pdensi_DN12766_c1_g1, Pdensi_DN12819_c0_g1d460270, Pdensi_DN12857_c1_g1, Pdensi_DN12862_c0_g1, Pdensi_DN13283_c0_g1d271643, Pdensi_DN13727_c0_g1d392210, Pdensi_DN13873_c0_g1d340772, Pdensi_…
GO:0019199	1.2151732354643e-18	1	109	217	transmembrane receptor protein kinase activity	MF	2.51520263584578e-16	MF transmembrane receptor protein kinase activity	Pdensi_DN10940_c0_g1d5120, Pdensi_DN11256_c0_g1d5270, Pdensi_DN11784_c0_g1, Pdensi_DN11962_c0_g1d175453, Pdensi_DN13914_c0_g2, Pdensi_DN14002_c1_g1d341357, Pdensi_DN14784_c0_g1, Pdensi_DN15082_c1_g1, Pdensi_DN15159_c0_g1d214023, Pdensi_DN15299_c0_g2d181478, Pdensi_DN15311_c1_g2, Pdensi_DN15318_c4_g3, Pdensi_DN15442_c2_g3, Pdensi_DN15443_c3_g1, Pdensi_DN15452_c4_g1, Pdensi_DN15778_c1_g2d345464, Pd…
GO:0044550	1.26518431242434e-18	1	107	205	secondary metabolite biosynthetic process	BP	2.57507180388768e-16	BP secondary metabolite biosynthetic process	Pdensi_DN11042_c0_g1d104080, Pdensi_DN12981_c0_g2, Pdensi_DN13536_c0_g1, Pdensi_DN13537_c0_g1d461758, Pdensi_DN14200_c0_g1, Pdensi_DN14492_c3_g2, Pdensi_DN14653_c0_g1d108253, Pdensi_DN14735_c0_g1, Pdensi_DN14741_c0_g1d394293, Pdensi_DN15053_c0_g4, Pdensi_DN15086_c0_g1d213965, Pdensi_DN15341_c0_g1d344263, Pdensi_DN16084_c0_g1d214889, Pdensi_DN16142_c1_g1, Pdensi_DN16405_c0_g1, Pdensi_DN16433_c0_g1…
GO:0016682	1.54428976732531e-18	1	41	51	oxidoreductase activity, acting on diphenols and related substances as donors, oxygen as acceptor	MF	3.09161748173388e-16	MF oxidoreductase activity, acting on diphenols and related substances as donors, oxygen as acceptor	Pdensi_DN11539_c0_g1d336199, Pdensi_DN14043_c1_g1d523607, Pdensi_DN14956_c0_g5, Pdensi_DN16433_c0_g1d215250, Pdensi_DN18549_c0_g1d354665, Pdensi_DN18549_c0_g3d354668, Pdensi_DN19175_c0_g1d286053, Pdensi_DN19175_c0_g1d286055, Pdensi_DN19310_c0_g1d60684, Pdensi_DN19583_c0_g1, Pdensi_DN20631_c2_g1, Pdensi_DN20755_c0_g1d493374, Pdensi_DN20755_c0_g2d493377, Pdensi_DN21246_c1_g1d18502, Pdensi_DN21766_c…
GO:0009058	3.39319406163987e-18	1	866	2857	biosynthetic process	BP	6.68349772270099e-16	BP biosynthetic process	Pdensi_DN10236_c0_g1d455061, Pdensi_DN10313_c0_g1d455218, Pdensi_DN10387_c0_g1d173149, Pdensi_DN10695_c0_g1d49277, Pdensi_DN10713_c0_g1d173641, Pdensi_DN10745_c0_g1, Pdensi_DN10769_c0_g1d267536, Pdensi_DN10845_c0_g1, Pdensi_DN10846_c0_g1d335071, Pdensi_DN10851_c0_g1, Pdensi_DN10938_c0_g1d173901, Pdensi_DN11010_c0_g1d104110, Pdensi_DN11042_c0_g1d104080, Pdensi_DN11319_c0_g1d457139, Pdensi_DN11323_…
GO:0009536	3.4541685441873e-18	1	624	1965	plastid	CC	6.69560416851036e-16	CC plastid	Pdensi_DN10115_c0_g1d172805, Pdensi_DN10313_c0_g1d455218, Pdensi_DN10347_c0_g1d209793, Pdensi_DN10387_c0_g1d173149, Pdensi_DN10616_c0_g1d455771, Pdensi_DN10638_c0_g1, Pdensi_DN10671_c0_g1, Pdensi_DN10692_c0_g1, Pdensi_DN10713_c0_g1d173641, Pdensi_DN10745_c0_g1, Pdensi_DN10845_c0_g1, Pdensi_DN10846_c0_g1d335071, Pdensi_DN10856_c0_g1d387249, Pdensi_DN10885_c0_g1d335033, Pdensi_DN10909_c0_g2, Pdensi…
GO:0004553	4.20192306604809e-18	1	156	354	hydrolase activity, hydrolyzing O-glycosyl compounds	MF	8.01779445040302e-16	MF hydrolase activity, hydrolyzing O-glycosyl compounds	Pdensi_DN10099_c0_g1d386291, Pdensi_DN10289_c0_g1d386517, Pdensi_DN10456_c0_g2, Pdensi_DN10695_c0_g1d49277, Pdensi_DN11297_c0_g3, Pdensi_DN11376_c0_g1d174520, Pdensi_DN11461_c0_g1d210660, Pdensi_DN12216_c0_g1, Pdensi_DN12766_c1_g1, Pdensi_DN12819_c0_g1d460270, Pdensi_DN12857_c1_g1, Pdensi_DN12862_c0_g1, Pdensi_DN13283_c0_g1d271643, Pdensi_DN13727_c0_g1d392210, Pdensi_DN13873_c0_g1d340772, Pdensi_…
GO:0009628	1.25767836038112e-17	1	558	1724	response to abiotic stimulus	BP	2.36288740568834e-15	BP response to abiotic stimulus	Pdensi_DN10028_c0_g1d386351, Pdensi_DN10090_c0_g1d4523, Pdensi_DN10236_c0_g1d455061, Pdensi_DN10527_c0_g1d173309, Pdensi_DN10584_c0_g1d455509, Pdensi_DN10652_c0_g1, Pdensi_DN10695_c0_g1d49277, Pdensi_DN10751_c0_g1d49359, Pdensi_DN10846_c0_g1d335071, Pdensi_DN10855_c0_g1d210150, Pdensi_DN10885_c0_g1d335033, Pdensi_DN10968_c0_g1d210195, Pdensi_DN11112_c0_g1d387695, Pdensi_DN11426_c0_g1d49915, Pdens…
GO:0030154	1.66169987301435e-17	1	179	427	cell differentiation	BP	3.07464831049261e-15	BP cell differentiation	Pdensi_DN11573_c0_g1d210841, Pdensi_DN11589_c0_g1, Pdensi_DN11777_c0_g1, Pdensi_DN11998_c0_g1d389096, Pdensi_DN12456_c0_g1d6343, Pdensi_DN12603_c0_g1d105849, Pdensi_DN13368_c0_g1d177692, Pdensi_DN13496_c0_g1d51811, Pdensi_DN13679_c0_g1d106910, Pdensi_DN14096_c0_g1d341297, Pdensi_DN14188_c0_g2, Pdensi_DN14284_c0_g1d107643, Pdensi_DN14344_c0_g1d463866, Pdensi_DN14344_c0_g3, Pdensi_DN14492_c3_g2, Pd…
GO:1901576	1.74710488564123e-17	1	823	2714	organic substance biosynthetic process	BP	3.18442460648518e-15	BP organic substance biosynthetic process	Pdensi_DN10236_c0_g1d455061, Pdensi_DN10313_c0_g1d455218, Pdensi_DN10387_c0_g1d173149, Pdensi_DN10695_c0_g1d49277, Pdensi_DN10713_c0_g1d173641, Pdensi_DN10769_c0_g1d267536, Pdensi_DN10845_c0_g1, Pdensi_DN10846_c0_g1d335071, Pdensi_DN10851_c0_g1, Pdensi_DN10938_c0_g1d173901, Pdensi_DN11010_c0_g1d104110, Pdensi_DN11042_c0_g1d104080, Pdensi_DN11319_c0_g1d457139, Pdensi_DN11323_c0_g1d174533, Pdensi_D…
GO:0009507	2.76511161012784e-17	1	601	1898	chloroplast	CC	4.96581514454134e-15	CC chloroplast	Pdensi_DN10115_c0_g1d172805, Pdensi_DN10313_c0_g1d455218, Pdensi_DN10347_c0_g1d209793, Pdensi_DN10387_c0_g1d173149, Pdensi_DN10616_c0_g1d455771, Pdensi_DN10638_c0_g1, Pdensi_DN10671_c0_g1, Pdensi_DN10692_c0_g1, Pdensi_DN10713_c0_g1d173641, Pdensi_DN10745_c0_g1, Pdensi_DN10845_c0_g1, Pdensi_DN10846_c0_g1d335071, Pdensi_DN10856_c0_g1d387249, Pdensi_DN10885_c0_g1d335033, Pdensi_DN10909_c0_g2, Pdensi…
GO:0006629	4.22827705730443e-17	1	389	1133	lipid metabolic process	BP	7.48343759765241e-15	BP lipid metabolic process	Pdensi_DN10374_c0_g1d334259, Pdensi_DN10687_c0_g1d267398, Pdensi_DN10846_c0_g1d335071, Pdensi_DN10989_c0_g1d335310, Pdensi_DN11042_c0_g1d104080, Pdensi_DN11172_c0_g1, Pdensi_DN11319_c0_g1d457139, Pdensi_DN11851_c0_g1d458179, Pdensi_DN11879_c0_g1, Pdensi_DN12095_c0_g1d175594, Pdensi_DN12267_c0_g1d175845, Pdensi_DN12400_c0_g1d389834, Pdensi_DN12525_c0_g1, Pdensi_DN12631_c0_g2d176571, Pdensi_DN12647…
GO:0099080	6.16842428125756e-17	1	113	232	supramolecular complex	CC	1.07612567603882e-14	CC supramolecular complex	Pdensi_DN10202_c0_g1, Pdensi_DN10628_c0_g1, Pdensi_DN11283_c0_g1d210457, Pdensi_DN11331_c0_g1d268435, Pdensi_DN12001_c0_g1d337225, Pdensi_DN12279_c0_g1d6115, Pdensi_DN12288_c0_g1d6189, Pdensi_DN12594_c0_g1d211747, Pdensi_DN13026_c0_g1d460552, Pdensi_DN13500_c0_g2, Pdensi_DN13531_c0_g1d522794, Pdensi_DN13701_c0_g1d392284, Pdensi_DN13766_c0_g1d392221, Pdensi_DN14535_c0_g1d274242, Pdensi_DN15359_c0_…
GO:0036094	6.32302167916073e-17	1	1208	4261	small molecule binding	MF	1.08755972881565e-14	MF small molecule binding	Pdensi_DN10026_c0_g1, Pdensi_DN10155_c0_g1d172859, Pdensi_DN10236_c0_g1d455061, Pdensi_DN10546_c0_g1d4860, Pdensi_DN10638_c0_g1, Pdensi_DN10713_c0_g1d173641, Pdensi_DN10769_c0_g1d267536, Pdensi_DN10807_c0_g1d267653, Pdensi_DN10847_c0_g2, Pdensi_DN1090_c0_g1d164642, Pdensi_DN10938_c0_g1d387493, Pdensi_DN10940_c0_g1d5120, Pdensi_DN10958_c0_g1d210221, Pdensi_DN11155_c0_g1d49629, Pdensi_DN11201_c0_g1…
GO:0016679	1.65809249919087e-16	1	43	59	oxidoreductase activity, acting on diphenols and related substances as donors	MF	2.81230911112763e-14	MF oxidoreductase activity, acting on diphenols and related substances as donors	Pdensi_DN11539_c0_g1d336199, Pdensi_DN14043_c1_g1d523607, Pdensi_DN14956_c0_g5, Pdensi_DN16433_c0_g1d215250, Pdensi_DN17385_c0_g1d216077, Pdensi_DN18549_c0_g1d354665, Pdensi_DN18549_c0_g3d354668, Pdensi_DN19175_c0_g1d286053, Pdensi_DN19175_c0_g1d286055, Pdensi_DN19310_c0_g1d60684, Pdensi_DN19583_c0_g1, Pdensi_DN20567_c2_g1, Pdensi_DN20631_c2_g1, Pdensi_DN20755_c0_g1d493374, Pdensi_DN20755_c0_g2d4…
GO:0016684	1.95838630522786e-16	1	75	131	oxidoreductase activity, acting on peroxide as acceptor	MF	3.27613884375926e-14	MF oxidoreductase activity, acting on peroxide as acceptor	Pdensi_DN10697_c0_g1d49317, Pdensi_DN10855_c0_g1d210150, Pdensi_DN11879_c0_g1, Pdensi_DN12546_c0_g1d6477, Pdensi_DN12573_c0_g1d176329, Pdensi_DN13510_c0_g1d212689, Pdensi_DN13615_c0_g1d392086, Pdensi_DN147_c0_g1d202455, Pdensi_DN15086_c0_g1d213965, Pdensi_DN15086_c0_g3d465863, Pdensi_DN15194_c0_g1d343911, Pdensi_DN16142_c1_g1, Pdensi_DN16319_c0_g1d111066, Pdensi_DN16508_c0_g1d398834, Pdensi_DN165…
GO:0099081	2.65549561536911e-16	1	111	230	supramolecular polymer	CC	4.32385499398501e-14	CC supramolecular polymer	Pdensi_DN10202_c0_g1, Pdensi_DN10628_c0_g1, Pdensi_DN11283_c0_g1d210457, Pdensi_DN11331_c0_g1d268435, Pdensi_DN12001_c0_g1d337225, Pdensi_DN12279_c0_g1d6115, Pdensi_DN12288_c0_g1d6189, Pdensi_DN12594_c0_g1d211747, Pdensi_DN13026_c0_g1d460552, Pdensi_DN13500_c0_g2, Pdensi_DN13531_c0_g1d522794, Pdensi_DN13701_c0_g1d392284, Pdensi_DN13766_c0_g1d392221, Pdensi_DN14535_c0_g1d274242, Pdensi_DN15359_c0_…
GO:0099512	2.65549561536911e-16	1	111	230	supramolecular fiber	CC	4.32385499398501e-14	CC supramolecular fiber	Pdensi_DN10202_c0_g1, Pdensi_DN10628_c0_g1, Pdensi_DN11283_c0_g1d210457, Pdensi_DN11331_c0_g1d268435, Pdensi_DN12001_c0_g1d337225, Pdensi_DN12279_c0_g1d6115, Pdensi_DN12288_c0_g1d6189, Pdensi_DN12594_c0_g1d211747, Pdensi_DN13026_c0_g1d460552, Pdensi_DN13500_c0_g2, Pdensi_DN13531_c0_g1d522794, Pdensi_DN13701_c0_g1d392284, Pdensi_DN13766_c0_g1d392221, Pdensi_DN14535_c0_g1d274242, Pdensi_DN15359_c0_…
GO:0099513	3.44317312956341e-16	1	110	228	polymeric cytoskeletal fiber	CC	5.5326355602932e-14	CC polymeric cytoskeletal fiber	Pdensi_DN10202_c0_g1, Pdensi_DN10628_c0_g1, Pdensi_DN11283_c0_g1d210457, Pdensi_DN11331_c0_g1d268435, Pdensi_DN12001_c0_g1d337225, Pdensi_DN12279_c0_g1d6115, Pdensi_DN12288_c0_g1d6189, Pdensi_DN12594_c0_g1d211747, Pdensi_DN13026_c0_g1d460552, Pdensi_DN13500_c0_g2, Pdensi_DN13531_c0_g1d522794, Pdensi_DN13701_c0_g1d392284, Pdensi_DN13766_c0_g1d392221, Pdensi_DN14535_c0_g1d274242, Pdensi_DN15359_c0_…
GO:1901700	3.95750788744772e-16	1	401	1192	response to oxygen-containing compound	BP	6.27650471707943e-14	BP response to oxygen-containing compound	Pdensi_DN10028_c0_g1d386351, Pdensi_DN10085_c0_g1d4516, Pdensi_DN10090_c0_g1d4523, Pdensi_DN10236_c0_g1d455061, Pdensi_DN10258_c0_g1d266747, Pdensi_DN10584_c0_g1d455509, Pdensi_DN10694_c0_g1d173487, Pdensi_DN10855_c0_g1d210150, Pdensi_DN10885_c0_g1d335033, Pdensi_DN10989_c0_g1d335310, Pdensi_DN11112_c0_g1d387695, Pdensi_DN11544_c0_g2d5552, Pdensi_DN11560_c0_g3, Pdensi_DN11585_c0_g1d336306, Pdensi…
GO:0009505	4.74681343612886e-16	1	95	186	plant-type cell wall	CC	7.43180585666738e-14	CC plant-type cell wall	Pdensi_DN10620_c0_g1d4883, Pdensi_DN10697_c0_g1d49317, Pdensi_DN10855_c0_g1d210150, Pdensi_DN11375_c0_g2d388082, Pdensi_DN12546_c0_g1d6477, Pdensi_DN12573_c0_g1d176329, Pdensi_DN13044_c0_g1d460723, Pdensi_DN13510_c0_g1d212689, Pdensi_DN14269_c0_g1d52720, Pdensi_DN15567_c0_g1d182274, Pdensi_DN15852_c0_g1, Pdensi_DN16515_c1_g2, Pdensi_DN17417_c1_g1, Pdensi_DN17518_c0_g1, Pdensi_DN17702_c1_g5, Pdens…
GO:0030246	6.29053436836585e-16	1	144	340	carbohydrate binding	MF	9.61946210606402e-14	MF carbohydrate binding	Pdensi_DN10099_c0_g1d386291, Pdensi_DN10769_c0_g1d267536, Pdensi_DN11064_c0_g1d210295, Pdensi_DN11201_c0_g1d335677, Pdensi_DN12286_c0_g1d211446, Pdensi_DN12647_c0_g1d105770, Pdensi_DN12857_c1_g1, Pdensi_DN13222_c0_g2d7189, Pdensi_DN14230_c0_g3, Pdensi_DN14340_c0_g1d8210, Pdensi_DN14390_c0_g1d463834, Pdensi_DN14844_c0_g1d180691, Pdensi_DN14989_c0_g1, Pdensi_DN15082_c1_g1, Pdensi_DN15318_c4_g3, Pde…
GO:0009725	6.30164566397905e-16	1	303	854	response to hormone	BP	9.61946210606402e-14	BP response to hormone	Pdensi_DN10085_c0_g1d4516, Pdensi_DN10201_c1_g2, Pdensi_DN10236_c0_g1d455061, Pdensi_DN10258_c0_g1d266747, Pdensi_DN10584_c0_g1d455509, Pdensi_DN10885_c0_g1d456115, Pdensi_DN10909_c0_g2, Pdensi_DN10989_c0_g1d335310, Pdensi_DN11112_c0_g1d387695, Pdensi_DN11560_c0_g3, Pdensi_DN11585_c0_g1d336306, Pdensi_DN11623_c0_g1d520347, Pdensi_DN11672_c0_g1d210870, Pdensi_DN11834_c0_g1d336839, Pdensi_DN11879_c…
GO:0005874	8.17842168383536e-16	1	107	221	microtubule	CC	1.23302327904935e-13	CC microtubule	Pdensi_DN10202_c0_g1, Pdensi_DN10628_c0_g1, Pdensi_DN11283_c0_g1d210457, Pdensi_DN11331_c0_g1d268435, Pdensi_DN12001_c0_g1d337225, Pdensi_DN12279_c0_g1d6115, Pdensi_DN12288_c0_g1d6189, Pdensi_DN12594_c0_g1d211747, Pdensi_DN13026_c0_g1d460552, Pdensi_DN13500_c0_g2, Pdensi_DN13531_c0_g1d522794, Pdensi_DN13701_c0_g1d392284, Pdensi_DN13766_c0_g1d392221, Pdensi_DN14535_c0_g1d274242, Pdensi_DN15359_c0_…
GO:0000166	9.70344203067783e-16	1	1148	4065	nucleotide binding	MF	1.42769197685106e-13	MF nucleotide binding	Pdensi_DN10026_c0_g1, Pdensi_DN10155_c0_g1d172859, Pdensi_DN10236_c0_g1d455061, Pdensi_DN10546_c0_g1d4860, Pdensi_DN10638_c0_g1, Pdensi_DN10713_c0_g1d173641, Pdensi_DN10807_c0_g1d267653, Pdensi_DN10847_c0_g2, Pdensi_DN1090_c0_g1d164642, Pdensi_DN10938_c0_g1d387493, Pdensi_DN10940_c0_g1d5120, Pdensi_DN10958_c0_g1d210221, Pdensi_DN11155_c0_g1d49629, Pdensi_DN11229_c0_g1d210486, Pdensi_DN11256_c0_g1…
GO:1901265	9.70344203067783e-16	1	1148	4065	nucleoside phosphate binding	MF	1.42769197685106e-13	MF nucleoside phosphate binding	Pdensi_DN10026_c0_g1, Pdensi_DN10155_c0_g1d172859, Pdensi_DN10236_c0_g1d455061, Pdensi_DN10546_c0_g1d4860, Pdensi_DN10638_c0_g1, Pdensi_DN10713_c0_g1d173641, Pdensi_DN10807_c0_g1d267653, Pdensi_DN10847_c0_g2, Pdensi_DN1090_c0_g1d164642, Pdensi_DN10938_c0_g1d387493, Pdensi_DN10940_c0_g1d5120, Pdensi_DN10958_c0_g1d210221, Pdensi_DN11155_c0_g1d49629, Pdensi_DN11229_c0_g1d210486, Pdensi_DN11256_c0_g1…
GO:0031225	1.38255179148587e-15	1	83	155	anchored component of membrane	CC	2.00996696162208e-13	CC anchored component of membrane	Pdensi_DN11064_c0_g1d210295, Pdensi_DN11375_c0_g2d388082, Pdensi_DN11712_c0_g1d336667, Pdensi_DN11760_c0_g1d268987, Pdensi_DN12969_c0_g1d51365, Pdensi_DN13727_c0_g1d392210, Pdensi_DN13957_c0_g2, Pdensi_DN14096_c0_g2d392918, Pdensi_DN14363_c0_g1d213328, Pdensi_DN14390_c0_g1d463834, Pdensi_DN14726_c0_g2, Pdensi_DN15169_c0_g2d275555, Pdensi_DN15274_c0_g1d344023, Pdensi_DN15440_c0_g1d109497, Pdensi_D…
GO:0008610	1.98873049617918e-15	1	238	635	lipid biosynthetic process	BP	2.85722080227531e-13	BP lipid biosynthetic process	Pdensi_DN10846_c0_g1d335071, Pdensi_DN11042_c0_g1d104080, Pdensi_DN11319_c0_g1d457139, Pdensi_DN11851_c0_g1d458179, Pdensi_DN11879_c0_g1, Pdensi_DN12095_c0_g1d175594, Pdensi_DN12267_c0_g1d175845, Pdensi_DN12525_c0_g1, Pdensi_DN12647_c0_g2, Pdensi_DN12851_c0_g1, Pdensi_DN12945_c0_g1d212100, Pdensi_DN12981_c0_g1d338959, Pdensi_DN12981_c0_g2, Pdensi_DN13038_c0_g3, Pdensi_DN13059_c0_g1d390976, Pdensi…
GO:0004601	2.03030472741314e-15	1	71	125	peroxidase activity	MF	2.88303271292666e-13	MF peroxidase activity	Pdensi_DN10697_c0_g1d49317, Pdensi_DN10855_c0_g1d210150, Pdensi_DN11879_c0_g1, Pdensi_DN12546_c0_g1d6477, Pdensi_DN12573_c0_g1d176329, Pdensi_DN13510_c0_g1d212689, Pdensi_DN13615_c0_g1d392086, Pdensi_DN147_c0_g1d202455, Pdensi_DN15086_c0_g1d213965, Pdensi_DN15086_c0_g3d465863, Pdensi_DN15194_c0_g1d343911, Pdensi_DN16142_c1_g1, Pdensi_DN16319_c0_g1d111066, Pdensi_DN16508_c0_g1d398834, Pdensi_DN165…
GO:0004888	2.33342601105688e-15	1	114	251	transmembrane signaling receptor activity	MF	3.27537913184214e-13	MF transmembrane signaling receptor activity	Pdensi_DN10028_c0_g1d386351, Pdensi_DN10940_c0_g1d5120, Pdensi_DN11256_c0_g1d5270, Pdensi_DN11784_c0_g1, Pdensi_DN11962_c0_g1d175453, Pdensi_DN13914_c0_g2, Pdensi_DN14002_c1_g1d341357, Pdensi_DN14784_c0_g1, Pdensi_DN15082_c1_g1, Pdensi_DN15159_c0_g1d214023, Pdensi_DN15299_c0_g2d181478, Pdensi_DN15311_c1_g2, Pdensi_DN15318_c4_g3, Pdensi_DN15442_c2_g3, Pdensi_DN15443_c3_g1, Pdensi_DN15452_c4_g1, Pd…
GO:0001071	3.85438715300479e-15	1	294	819	NA	NA	5.28873886657241e-13	none	Pdensi_DN10600_c0_g1, Pdensi_DN10714_c0_g1, Pdensi_DN10979_c0_g1d103979, Pdensi_DN11057_c0_g1d49575, Pdensi_DN11087_c0_g1d174058, Pdensi_DN11298_c0_g1, Pdensi_DN11573_c0_g1d210841, Pdensi_DN11623_c0_g1d520347, Pdensi_DN11753_c0_g1d388610, Pdensi_DN11895_c0_g1, Pdensi_DN1194_c0_g1d98292, Pdensi_DN11974_c0_g1d211158, Pdensi_DN12094_c0_g1d458612, Pdensi_DN12151_c0_g1d269622, Pdensi_DN12418_c0_g1d389…
GO:0003700	3.85438715300479e-15	1	294	819	DNA-binding transcription factor activity	MF	5.28873886657241e-13	MF DNA-binding transcription factor activity	Pdensi_DN10600_c0_g1, Pdensi_DN10714_c0_g1, Pdensi_DN10979_c0_g1d103979, Pdensi_DN11057_c0_g1d49575, Pdensi_DN11087_c0_g1d174058, Pdensi_DN11298_c0_g1, Pdensi_DN11573_c0_g1d210841, Pdensi_DN11623_c0_g1d520347, Pdensi_DN11753_c0_g1d388610, Pdensi_DN11895_c0_g1, Pdensi_DN1194_c0_g1d98292, Pdensi_DN11974_c0_g1d211158, Pdensi_DN12094_c0_g1d458612, Pdensi_DN12151_c0_g1d269622, Pdensi_DN12418_c0_g1d389…
GO:0046274	5.60122395078176e-15	1	29	34	lignin catabolic process	BP	7.51671943812603e-13	BP lignin catabolic process	Pdensi_DN11539_c0_g1d336199, Pdensi_DN14043_c1_g1d523607, Pdensi_DN14956_c0_g5, Pdensi_DN16433_c0_g1d215250, Pdensi_DN18549_c0_g1d354665, Pdensi_DN18549_c0_g3d354668, Pdensi_DN19175_c0_g1d286053, Pdensi_DN19175_c0_g1d286055, Pdensi_DN20631_c2_g1, Pdensi_DN20755_c0_g1d493374, Pdensi_DN20755_c0_g2d493377, Pdensi_DN21246_c1_g1d18502, Pdensi_DN27378_c0_g1d140778, Pdensi_DN29098_c0_g1d562536, Pdensi_D…
GO:0052716	5.60122395078176e-15	1	29	34	hydroquinone:oxygen oxidoreductase activity	MF	7.51671943812603e-13	MF hydroquinone:oxygen oxidoreductase activity	Pdensi_DN11539_c0_g1d336199, Pdensi_DN14043_c1_g1d523607, Pdensi_DN14956_c0_g5, Pdensi_DN16433_c0_g1d215250, Pdensi_DN18549_c0_g1d354665, Pdensi_DN18549_c0_g3d354668, Pdensi_DN19175_c0_g1d286053, Pdensi_DN19175_c0_g1d286055, Pdensi_DN20631_c2_g1, Pdensi_DN20755_c0_g1d493374, Pdensi_DN20755_c0_g2d493377, Pdensi_DN21246_c1_g1d18502, Pdensi_DN27378_c0_g1d140778, Pdensi_DN29098_c0_g1d562536, Pdensi_D…
GO:0042221	7.3361646253e-15	1	580	1863	response to chemical	BP	9.73796113088735e-13	BP response to chemical	Pdensi_DN10028_c0_g1d386351, Pdensi_DN10085_c0_g1d4516, Pdensi_DN10090_c0_g1d4523, Pdensi_DN10201_c1_g2, Pdensi_DN10236_c0_g1d455061, Pdensi_DN10258_c0_g1d266747, Pdensi_DN10584_c0_g1d455509, Pdensi_DN10694_c0_g1d173487, Pdensi_DN10855_c0_g1d210150, Pdensi_DN10885_c0_g1d335033, Pdensi_DN10885_c0_g1d456115, Pdensi_DN10909_c0_g2, Pdensi_DN10989_c0_g1d335310, Pdensi_DN11112_c0_g1d387695, Pdensi_DN11…
GO:0033993	9.18207161613474e-15	1	181	460	response to lipid	BP	1.20571460834664e-12	BP response to lipid	Pdensi_DN10085_c0_g1d4516, Pdensi_DN10236_c0_g1d455061, Pdensi_DN10258_c0_g1d266747, Pdensi_DN10584_c0_g1d455509, Pdensi_DN10989_c0_g1d335310, Pdensi_DN11112_c0_g1d387695, Pdensi_DN11560_c0_g3, Pdensi_DN11585_c0_g1d336306, Pdensi_DN11834_c0_g1d336839, Pdensi_DN11879_c0_g1, Pdensi_DN11991_c0_g2, Pdensi_DN12647_c0_g1d105770, Pdensi_DN12843_c0_g1d338700, Pdensi_DN12993_c0_g2, Pdensi_DN13244_c0_g1d33…
GO:0050662	9.91352893553614e-15	1	161	394	coenzyme binding	MF	1.28791505702944e-12	MF coenzyme binding	Pdensi_DN11344_c0_g1d5349, Pdensi_DN12205_c0_g1d269792, Pdensi_DN12309_c0_g1d269969, Pdensi_DN12400_c0_g1d389834, Pdensi_DN12525_c0_g1, Pdensi_DN12851_c0_g1, Pdensi_DN12901_c0_g1d339029, Pdensi_DN12974_c0_g1d338910, Pdensi_DN13084_c0_g1, Pdensi_DN13376_c1_g2, Pdensi_DN13536_c0_g1, Pdensi_DN13823_c0_g1d462655, Pdensi_DN13978_c0_g2, Pdensi_DN14189_c0_g2, Pdensi_DN14323_c0_g1d179544, Pdensi_DN14508_…
GO:0001101	1.51015956337565e-14	1	305	877	response to acid chemical	BP	1.94127037767826e-12	BP response to acid chemical	Pdensi_DN10028_c0_g1d386351, Pdensi_DN10085_c0_g1d4516, Pdensi_DN10090_c0_g1d4523, Pdensi_DN10236_c0_g1d455061, Pdensi_DN10584_c0_g1d455509, Pdensi_DN10855_c0_g1d210150, Pdensi_DN10885_c0_g1d335033, Pdensi_DN11112_c0_g1d387695, Pdensi_DN11544_c0_g2d5552, Pdensi_DN11560_c0_g3, Pdensi_DN11585_c0_g1d336306, Pdensi_DN11834_c0_g1d336839, Pdensi_DN11879_c0_g1, Pdensi_DN11991_c0_g2, Pdensi_DN12278_c0_g4…
GO:0009719	1.75834336312724e-14	1	308	893	response to endogenous stimulus	BP	2.23675928651144e-12	BP response to endogenous stimulus	Pdensi_DN10085_c0_g1d4516, Pdensi_DN10201_c1_g2, Pdensi_DN10236_c0_g1d455061, Pdensi_DN10258_c0_g1d266747, Pdensi_DN10584_c0_g1d455509, Pdensi_DN10885_c0_g1d456115, Pdensi_DN10909_c0_g2, Pdensi_DN10989_c0_g1d335310, Pdensi_DN11112_c0_g1d387695, Pdensi_DN11560_c0_g3, Pdensi_DN11585_c0_g1d336306, Pdensi_DN11623_c0_g1d520347, Pdensi_DN11672_c0_g1d210870, Pdensi_DN11834_c0_g1d336839, Pdensi_DN11879_c…
GO:0044264	2.1619358047295e-14	1	129	296	cellular polysaccharide metabolic process	BP	2.72181031416048e-12	BP cellular polysaccharide metabolic process	Pdensi_DN10289_c0_g1d386517, Pdensi_DN10456_c0_g2, Pdensi_DN10695_c0_g1d49277, Pdensi_DN11376_c0_g1d174520, Pdensi_DN12216_c0_g1, Pdensi_DN12381_c0_g1d270111, Pdensi_DN12525_c0_g1, Pdensi_DN12819_c0_g1d460270, Pdensi_DN12857_c1_g1, Pdensi_DN12862_c0_g1, Pdensi_DN13222_c0_g2d7189, Pdensi_DN13283_c0_g1d271643, Pdensi_DN13537_c0_g1d461758, Pdensi_DN13873_c0_g1d340772, Pdensi_DN14110_c0_g1d393011, Pd…
GO:0043168	2.18770389035695e-14	1	1171	4197	anion binding	MF	2.72614692949379e-12	MF anion binding	Pdensi_DN10026_c0_g1, Pdensi_DN10155_c0_g1d172859, Pdensi_DN10236_c0_g1d455061, Pdensi_DN10546_c0_g1d4860, Pdensi_DN10713_c0_g1d173641, Pdensi_DN10769_c0_g1d267536, Pdensi_DN10807_c0_g1d267653, Pdensi_DN1090_c0_g1d164642, Pdensi_DN10938_c0_g1d387493, Pdensi_DN10940_c0_g1d5120, Pdensi_DN10958_c0_g1d210221, Pdensi_DN11155_c0_g1d49629, Pdensi_DN11256_c0_g1d5270, Pdensi_DN11282_c0_g1d174432, Pdensi_D…
GO:0042743	5.3028175325767e-14	1	59	99	hydrogen peroxide metabolic process	BP	6.53908329852828e-12	BP hydrogen peroxide metabolic process	Pdensi_DN10697_c0_g1d49317, Pdensi_DN10855_c0_g1d210150, Pdensi_DN12546_c0_g1d6477, Pdensi_DN12573_c0_g1d176329, Pdensi_DN13510_c0_g1d212689, Pdensi_DN13615_c0_g1d392086, Pdensi_DN13867_c0_g1d340918, Pdensi_DN15086_c0_g1d213965, Pdensi_DN15086_c0_g3d465863, Pdensi_DN15194_c0_g1d343911, Pdensi_DN16142_c1_g1, Pdensi_DN16508_c0_g1d398834, Pdensi_DN16532_c0_g1d215401, Pdensi_DN16606_c1_g6, Pdensi_DN1…
GO:0099600	5.35463748651185e-14	1	114	260	NA	NA	6.53908329852828e-12	none	Pdensi_DN10028_c0_g1d386351, Pdensi_DN10940_c0_g1d5120, Pdensi_DN11256_c0_g1d5270, Pdensi_DN11784_c0_g1, Pdensi_DN11962_c0_g1d175453, Pdensi_DN13914_c0_g2, Pdensi_DN14002_c1_g1d341357, Pdensi_DN14784_c0_g1, Pdensi_DN15082_c1_g1, Pdensi_DN15159_c0_g1d214023, Pdensi_DN15299_c0_g2d181478, Pdensi_DN15311_c1_g2, Pdensi_DN15318_c4_g3, Pdensi_DN15442_c2_g3, Pdensi_DN15443_c3_g1, Pdensi_DN15452_c4_g1, Pd…
GO:0046271	1.41118120693593e-13	1	31	40	phenylpropanoid catabolic process	BP	1.70627177218828e-11	BP phenylpropanoid catabolic process	Pdensi_DN11539_c0_g1d336199, Pdensi_DN13536_c0_g1, Pdensi_DN14043_c1_g1d523607, Pdensi_DN14956_c0_g5, Pdensi_DN16433_c0_g1d215250, Pdensi_DN17568_c0_g1d216235, Pdensi_DN18549_c0_g1d354665, Pdensi_DN18549_c0_g3d354668, Pdensi_DN19175_c0_g1d286053, Pdensi_DN19175_c0_g1d286055, Pdensi_DN20631_c2_g1, Pdensi_DN20755_c0_g1d493374, Pdensi_DN20755_c0_g2d493377, Pdensi_DN21246_c1_g1d18502, Pdensi_DN27378_…
GO:0045488	1.77977039261942e-13	1	70	135	pectin metabolic process	BP	2.13083882692827e-11	BP pectin metabolic process	Pdensi_DN100517_c0_g1, Pdensi_DN12559_c0_g1, Pdensi_DN13537_c0_g1d461758, Pdensi_DN15341_c0_g1d344263, Pdensi_DN16114_c0_g1d397583, Pdensi_DN16813_c0_g1d471946, Pdensi_DN17377_c0_g1, Pdensi_DN17479_c0_g2, Pdensi_DN18480_c0_g1d354107, Pdensi_DN18947_c0_g1d217923, Pdensi_DN19319_c0_g1d218367, Pdensi_DN19365_c1_g1, Pdensi_DN19547_c2_g1, Pdensi_DN19565_c0_g1d218684, Pdensi_DN19616_c2_g1, Pdensi_DN199…
GO:0030554	2.31751244491424e-13	1	972	3462	adenyl nucleotide binding	MF	2.74771475507697e-11	MF adenyl nucleotide binding	Pdensi_DN10026_c0_g1, Pdensi_DN10155_c0_g1d172859, Pdensi_DN10236_c0_g1d455061, Pdensi_DN10546_c0_g1d4860, Pdensi_DN10713_c0_g1d173641, Pdensi_DN10807_c0_g1d267653, Pdensi_DN1090_c0_g1d164642, Pdensi_DN10938_c0_g1d387493, Pdensi_DN10940_c0_g1d5120, Pdensi_DN10958_c0_g1d210221, Pdensi_DN11155_c0_g1d49629, Pdensi_DN11229_c0_g1d210486, Pdensi_DN11256_c0_g1d5270, Pdensi_DN11283_c0_g1d210457, Pdensi_D…
GO:0048869	2.37726116120667e-13	1	269	765	cellular developmental process	BP	2.79145320198614e-11	BP cellular developmental process	Pdensi_DN10258_c0_g1d266747, Pdensi_DN10628_c0_g1, Pdensi_DN10751_c0_g1d49359, Pdensi_DN10968_c0_g1d210195, Pdensi_DN11127_c0_g1d519871, Pdensi_DN11338_c0_g1, Pdensi_DN11573_c0_g1d210841, Pdensi_DN11589_c0_g1, Pdensi_DN11777_c0_g1, Pdensi_DN11895_c0_g1, Pdensi_DN1194_c0_g1d98292, Pdensi_DN11998_c0_g1d389096, Pdensi_DN12077_c0_g1d105072, Pdensi_DN12456_c0_g1d6343, Pdensi_DN12603_c0_g1d105849, Pden…
GO:0032559	2.63450139897811e-13	1	971	3460	adenyl ribonucleotide binding	MF	3.06405057945911e-11	MF adenyl ribonucleotide binding	Pdensi_DN10026_c0_g1, Pdensi_DN10155_c0_g1d172859, Pdensi_DN10236_c0_g1d455061, Pdensi_DN10546_c0_g1d4860, Pdensi_DN10713_c0_g1d173641, Pdensi_DN10807_c0_g1d267653, Pdensi_DN1090_c0_g1d164642, Pdensi_DN10938_c0_g1d387493, Pdensi_DN10940_c0_g1d5120, Pdensi_DN10958_c0_g1d210221, Pdensi_DN11155_c0_g1d49629, Pdensi_DN11256_c0_g1d5270, Pdensi_DN11283_c0_g1d210457, Pdensi_DN11426_c0_g1d49915, Pdensi_DN…
GO:0009570	2.96404506748209e-13	1	199	533	chloroplast stroma	CC	3.4148036192539e-11	CC chloroplast stroma	Pdensi_DN10671_c0_g1, Pdensi_DN10695_c0_g1d49277, Pdensi_DN10745_c0_g1, Pdensi_DN10938_c0_g1d173901, Pdensi_DN1095_c0_g1d203057, Pdensi_DN11344_c0_g1d5349, Pdensi_DN11774_c0_g1d211004, Pdensi_DN11834_c0_g1d336839, Pdensi_DN12002_c0_g1d337207, Pdensi_DN12329_c0_g1d521167, Pdensi_DN12604_c0_g1d6601, Pdensi_DN12901_c0_g1d339029, Pdensi_DN13036_c0_g1d271206, Pdensi_DN13044_c0_g1d460723, Pdensi_DN1311…
GO:0009532	3.26319272312173e-13	1	200	537	plastid stroma	CC	3.72430930231425e-11	CC plastid stroma	Pdensi_DN10671_c0_g1, Pdensi_DN10695_c0_g1d49277, Pdensi_DN10745_c0_g1, Pdensi_DN10938_c0_g1d173901, Pdensi_DN1095_c0_g1d203057, Pdensi_DN11344_c0_g1d5349, Pdensi_DN11774_c0_g1d211004, Pdensi_DN11834_c0_g1d336839, Pdensi_DN12002_c0_g1d337207, Pdensi_DN12329_c0_g1d521167, Pdensi_DN12604_c0_g1d6601, Pdensi_DN12901_c0_g1d339029, Pdensi_DN13036_c0_g1d271206, Pdensi_DN13044_c0_g1d460723, Pdensi_DN1311…
GO:0004675	3.47605920289504e-13	1	81	165	transmembrane receptor protein serine/threonine kinase activity	MF	3.93052175794021e-11	MF transmembrane receptor protein serine/threonine kinase activity	Pdensi_DN10940_c0_g1d5120, Pdensi_DN11256_c0_g1d5270, Pdensi_DN11784_c0_g1, Pdensi_DN11962_c0_g1d175453, Pdensi_DN13914_c0_g2, Pdensi_DN14002_c1_g1d341357, Pdensi_DN14784_c0_g1, Pdensi_DN15082_c1_g1, Pdensi_DN15159_c0_g1d214023, Pdensi_DN15299_c0_g2d181478, Pdensi_DN15311_c1_g2, Pdensi_DN15318_c4_g3, Pdensi_DN15442_c2_g3, Pdensi_DN15443_c3_g1, Pdensi_DN15452_c4_g1, Pdensi_DN15852_c0_g1, Pdensi_DN…
GO:0005524	3.81705118853297e-13	1	956	3405	ATP binding	MF	4.27649808388666e-11	MF ATP binding	Pdensi_DN10026_c0_g1, Pdensi_DN10155_c0_g1d172859, Pdensi_DN10236_c0_g1d455061, Pdensi_DN10546_c0_g1d4860, Pdensi_DN10713_c0_g1d173641, Pdensi_DN10807_c0_g1d267653, Pdensi_DN1090_c0_g1d164642, Pdensi_DN10938_c0_g1d387493, Pdensi_DN10940_c0_g1d5120, Pdensi_DN10958_c0_g1d210221, Pdensi_DN11155_c0_g1d49629, Pdensi_DN11256_c0_g1d5270, Pdensi_DN11283_c0_g1d210457, Pdensi_DN11426_c0_g1d49915, Pdensi_DN…
GO:0010393	4.76326473533989e-13	1	70	137	galacturonan metabolic process	BP	5.28808990436097e-11	BP galacturonan metabolic process	Pdensi_DN100517_c0_g1, Pdensi_DN12559_c0_g1, Pdensi_DN13537_c0_g1d461758, Pdensi_DN15341_c0_g1d344263, Pdensi_DN16114_c0_g1d397583, Pdensi_DN16813_c0_g1d471946, Pdensi_DN17377_c0_g1, Pdensi_DN17479_c0_g2, Pdensi_DN18480_c0_g1d354107, Pdensi_DN18947_c0_g1d217923, Pdensi_DN19319_c0_g1d218367, Pdensi_DN19365_c1_g1, Pdensi_DN19547_c2_g1, Pdensi_DN19565_c0_g1d218684, Pdensi_DN19616_c2_g1, Pdensi_DN199…
GO:0038023	5.03502153883014e-13	1	128	312	signaling receptor activity	MF	5.53943090380123e-11	MF signaling receptor activity	Pdensi_DN10028_c0_g1d386351, Pdensi_DN10940_c0_g1d5120, Pdensi_DN11256_c0_g1d5270, Pdensi_DN11370_c0_g1d49791, Pdensi_DN11784_c0_g1, Pdensi_DN11962_c0_g1d175453, Pdensi_DN13914_c0_g2, Pdensi_DN14002_c1_g1d341357, Pdensi_DN14784_c0_g1, Pdensi_DN15082_c1_g1, Pdensi_DN15159_c0_g1d214023, Pdensi_DN15299_c0_g2d181478, Pdensi_DN15311_c1_g2, Pdensi_DN15318_c4_g3, Pdensi_DN15442_c2_g3, Pdensi_DN15443_c3_…
GO:0010033	7.80767456295555e-13	1	405	1264	response to organic substance	BP	8.5131537288226e-11	BP response to organic substance	Pdensi_DN10085_c0_g1d4516, Pdensi_DN10201_c1_g2, Pdensi_DN10236_c0_g1d455061, Pdensi_DN10258_c0_g1d266747, Pdensi_DN10584_c0_g1d455509, Pdensi_DN10694_c0_g1d173487, Pdensi_DN10885_c0_g1d456115, Pdensi_DN10909_c0_g2, Pdensi_DN10989_c0_g1d335310, Pdensi_DN11112_c0_g1d387695, Pdensi_DN11560_c0_g3, Pdensi_DN11585_c0_g1d336306, Pdensi_DN11623_c0_g1d520347, Pdensi_DN11672_c0_g1d210870, Pdensi_DN11834_c…
GO:0048037	8.44561537621075e-13	1	198	535	cofactor binding	MF	9.12724380303413e-11	MF cofactor binding	Pdensi_DN11323_c0_g1d174533, Pdensi_DN11344_c0_g1d5349, Pdensi_DN11378_c0_g1d174569, Pdensi_DN12205_c0_g1d269792, Pdensi_DN12309_c0_g1d269969, Pdensi_DN12400_c0_g1d389834, Pdensi_DN12525_c0_g1, Pdensi_DN12545_c0_g1d459570, Pdensi_DN12851_c0_g1, Pdensi_DN12901_c0_g1d339029, Pdensi_DN12974_c0_g1d338910, Pdensi_DN13058_c0_g1d460568, Pdensi_DN13084_c0_g1, Pdensi_DN13376_c1_g2, Pdensi_DN13536_c0_g1, P…
GO:0017076	8.62373915529109e-13	1	1034	3716	purine nucleotide binding	MF	9.23799145301884e-11	MF purine nucleotide binding	Pdensi_DN10026_c0_g1, Pdensi_DN10155_c0_g1d172859, Pdensi_DN10236_c0_g1d455061, Pdensi_DN10546_c0_g1d4860, Pdensi_DN10713_c0_g1d173641, Pdensi_DN10807_c0_g1d267653, Pdensi_DN1090_c0_g1d164642, Pdensi_DN10938_c0_g1d387493, Pdensi_DN10940_c0_g1d5120, Pdensi_DN10958_c0_g1d210221, Pdensi_DN11155_c0_g1d49629, Pdensi_DN11229_c0_g1d210486, Pdensi_DN11256_c0_g1d5270, Pdensi_DN11283_c0_g1d210457, Pdensi_D…
GO:0009522	8.73561619455041e-13	1	31	42	photosystem I	CC	9.27646477981301e-11	CC photosystem I	Pdensi_DN10347_c0_g1d209793, Pdensi_DN10517_c0_g1d209957, Pdensi_DN10759_c0_g1d103777, Pdensi_DN11848_c0_g1d5764, Pdensi_DN12972_c0_g1d271183, Pdensi_DN14130_c0_g1d341378, Pdensi_DN14648_c0_g1d53257, Pdensi_DN15441_c0_g1d214349, Pdensi_DN15697_c0_g1, Pdensi_DN15810_c2_g2, Pdensi_DN16117_c0_g1d469076, Pdensi_DN18788_c0_g3, Pdensi_DN19116_c1_g4, Pdensi_DN19234_c0_g3, Pdensi_DN19470_c1_g1, Pdensi_DN…
GO:0042744	9.01998915190294e-13	1	53	89	hydrogen peroxide catabolic process	BP	9.49587133819299e-11	BP hydrogen peroxide catabolic process	Pdensi_DN10697_c0_g1d49317, Pdensi_DN10855_c0_g1d210150, Pdensi_DN12546_c0_g1d6477, Pdensi_DN12573_c0_g1d176329, Pdensi_DN13510_c0_g1d212689, Pdensi_DN13615_c0_g1d392086, Pdensi_DN15086_c0_g1d213965, Pdensi_DN15086_c0_g3d465863, Pdensi_DN16142_c1_g1, Pdensi_DN16508_c0_g1d398834, Pdensi_DN16532_c0_g1d215401, Pdensi_DN16606_c1_g6, Pdensi_DN18688_c1_g5, Pdensi_DN18707_c1_g2d480353, Pdensi_DN18870_c0…
GO:0008017	1.08934897217663e-12	1	80	163	microtubule binding	MF	1.13701962805307e-10	MF microtubule binding	Pdensi_DN10202_c0_g1, Pdensi_DN10628_c0_g1, Pdensi_DN11283_c0_g1d210457, Pdensi_DN13500_c0_g2, Pdensi_DN13531_c0_g1d522794, Pdensi_DN13701_c0_g1d392284, Pdensi_DN13766_c0_g1d392221, Pdensi_DN15359_c0_g1d344451, Pdensi_DN16057_c4_g5, Pdensi_DN16391_c0_g1, Pdensi_DN16749_c0_g1d215564, Pdensi_DN16885_c0_g1d215590, Pdensi_DN17021_c0_g1, Pdensi_DN17550_c0_g1d12277, Pdensi_DN17852_c0_g1d282283, Pdensi_…
GO:0005871	1.16296146376122e-12	1	41	62	kinesin complex	CC	1.20356655893662e-10	CC kinesin complex	Pdensi_DN11283_c0_g1d210457, Pdensi_DN13500_c0_g2, Pdensi_DN13766_c0_g1d392221, Pdensi_DN15359_c0_g1d344451, Pdensi_DN16749_c0_g1d215564, Pdensi_DN17852_c0_g1d282283, Pdensi_DN18040_c0_g2, Pdensi_DN18887_c5_g2, Pdensi_DN19472_c0_g1d408210, Pdensi_DN19721_c0_g2d486406, Pdensi_DN19917_c0_g1d118739, Pdensi_DN19997_c0_g1, Pdensi_DN20126_c0_g6, Pdensi_DN20546_c0_g3, Pdensi_DN21193_c0_g1, Pdensi_DN2125…
GO:0032555	1.17800929343133e-12	1	1032	3713	purine ribonucleotide binding	MF	1.20889491524231e-10	MF purine ribonucleotide binding	Pdensi_DN10026_c0_g1, Pdensi_DN10155_c0_g1d172859, Pdensi_DN10236_c0_g1d455061, Pdensi_DN10546_c0_g1d4860, Pdensi_DN10713_c0_g1d173641, Pdensi_DN10807_c0_g1d267653, Pdensi_DN1090_c0_g1d164642, Pdensi_DN10938_c0_g1d387493, Pdensi_DN10940_c0_g1d5120, Pdensi_DN10958_c0_g1d210221, Pdensi_DN11155_c0_g1d49629, Pdensi_DN11256_c0_g1d5270, Pdensi_DN11283_c0_g1d210457, Pdensi_DN11331_c0_g1d268435, Pdensi_D…
GO:0097367	1.25085195582064e-12	1	1056	3810	carbohydrate derivative binding	MF	1.27295034037347e-10	MF carbohydrate derivative binding	Pdensi_DN10026_c0_g1, Pdensi_DN10155_c0_g1d172859, Pdensi_DN10236_c0_g1d455061, Pdensi_DN10546_c0_g1d4860, Pdensi_DN10713_c0_g1d173641, Pdensi_DN10807_c0_g1d267653, Pdensi_DN1090_c0_g1d164642, Pdensi_DN10938_c0_g1d387493, Pdensi_DN10940_c0_g1d5120, Pdensi_DN10958_c0_g1d210221, Pdensi_DN11155_c0_g1d49629, Pdensi_DN11256_c0_g1d5270, Pdensi_DN11283_c0_g1d210457, Pdensi_DN11331_c0_g1d268435, Pdensi_D…
GO:0042546	1.53883398281846e-12	1	68	131	cell wall biogenesis	BP	1.5530777353867e-10	BP cell wall biogenesis	Pdensi_DN12216_c0_g1, Pdensi_DN12969_c0_g1d51365, Pdensi_DN13283_c0_g1d271643, Pdensi_DN13873_c0_g1d340772, Pdensi_DN14110_c0_g1d393011, Pdensi_DN15094_c1_g3d465823, Pdensi_DN15384_c2_g1, Pdensi_DN15418_c0_g2d466840, Pdensi_DN15702_c0_g1d345565, Pdensi_DN16433_c0_g1d215250, Pdensi_DN16542_c0_g4, Pdensi_DN17499_c0_g1, Pdensi_DN17565_c0_g1d351275, Pdensi_DN17852_c0_g1d282283, Pdensi_DN17957_c0_g1d2…
GO:0044767	1.66562702102751e-12	1	639	2133	NA	NA	1.66726534268754e-10	none	Pdensi_DN10028_c0_g1d386351, Pdensi_DN10201_c1_g2, Pdensi_DN10258_c0_g1d266747, Pdensi_DN10526_c0_g1d386945, Pdensi_DN10527_c0_g1d173309, Pdensi_DN10616_c0_g1d455771, Pdensi_DN10628_c0_g1, Pdensi_DN10751_c0_g1d49359, Pdensi_DN10968_c0_g1d210195, Pdensi_DN11127_c0_g1d519871, Pdensi_DN11338_c0_g1, Pdensi_DN11573_c0_g1d210841, Pdensi_DN11585_c0_g1d336306, Pdensi_DN11589_c0_g1, Pdensi_DN11777_c0_g1, …
GO:0035639	1.7092616258567e-12	1	1017	3658	purine ribonucleoside triphosphate binding	MF	1.69465157856617e-10	MF purine ribonucleoside triphosphate binding	Pdensi_DN10026_c0_g1, Pdensi_DN10155_c0_g1d172859, Pdensi_DN10236_c0_g1d455061, Pdensi_DN10546_c0_g1d4860, Pdensi_DN10713_c0_g1d173641, Pdensi_DN10807_c0_g1d267653, Pdensi_DN1090_c0_g1d164642, Pdensi_DN10938_c0_g1d387493, Pdensi_DN10940_c0_g1d5120, Pdensi_DN10958_c0_g1d210221, Pdensi_DN11155_c0_g1d49629, Pdensi_DN11256_c0_g1d5270, Pdensi_DN11283_c0_g1d210457, Pdensi_DN11331_c0_g1d268435, Pdensi_D…
GO:0045490	1.72074022062075e-12	1	38	57	pectin catabolic process	BP	1.69465157856617e-10	BP pectin catabolic process	Pdensi_DN100517_c0_g1, Pdensi_DN12559_c0_g1, Pdensi_DN16114_c0_g1d397583, Pdensi_DN18947_c0_g1d217923, Pdensi_DN19319_c0_g1d218367, Pdensi_DN19365_c1_g1, Pdensi_DN19547_c2_g1, Pdensi_DN20256_c1_g2, Pdensi_DN20617_c0_g4d492304, Pdensi_DN21097_c0_g7, Pdensi_DN21652_c0_g1d495574, Pdensi_DN21896_c0_g1d221829, Pdensi_DN24001_c1_g1, Pdensi_DN24228_c0_g2, Pdensi_DN24325_c0_g2, Pdensi_DN24443_c0_g1d42832…
GO:0044042	1.74751580075253e-12	1	100	224	glucan metabolic process	BP	1.70725303670319e-10	BP glucan metabolic process	Pdensi_DN10289_c0_g1d386517, Pdensi_DN10695_c0_g1d49277, Pdensi_DN11376_c0_g1d174520, Pdensi_DN12216_c0_g1, Pdensi_DN12381_c0_g1d270111, Pdensi_DN12857_c1_g1, Pdensi_DN12862_c0_g1, Pdensi_DN13222_c0_g2d7189, Pdensi_DN13283_c0_g1d271643, Pdensi_DN13873_c0_g1d340772, Pdensi_DN14110_c0_g1d393011, Pdensi_DN14675_c0_g1d394077, Pdensi_DN14864_c0_g1d108554, Pdensi_DN15384_c2_g1, Pdensi_DN15418_c0_g2d466…
GO:0032553	1.99539211130353e-12	1	1040	3753	ribonucleotide binding	MF	1.93394670343164e-10	MF ribonucleotide binding	Pdensi_DN10026_c0_g1, Pdensi_DN10155_c0_g1d172859, Pdensi_DN10236_c0_g1d455061, Pdensi_DN10546_c0_g1d4860, Pdensi_DN10713_c0_g1d173641, Pdensi_DN10807_c0_g1d267653, Pdensi_DN1090_c0_g1d164642, Pdensi_DN10938_c0_g1d387493, Pdensi_DN10940_c0_g1d5120, Pdensi_DN10958_c0_g1d210221, Pdensi_DN11155_c0_g1d49629, Pdensi_DN11256_c0_g1d5270, Pdensi_DN11283_c0_g1d210457, Pdensi_DN11331_c0_g1d268435, Pdensi_D…
GO:0016209	2.3205198939192e-12	1	79	161	antioxidant activity	MF	2.2313534602001e-10	MF antioxidant activity	Pdensi_DN10697_c0_g1d49317, Pdensi_DN10855_c0_g1d210150, Pdensi_DN11879_c0_g1, Pdensi_DN12546_c0_g1d6477, Pdensi_DN12573_c0_g1d176329, Pdensi_DN13510_c0_g1d212689, Pdensi_DN13615_c0_g1d392086, Pdensi_DN14351_c0_g1d523936, Pdensi_DN147_c0_g1d202455, Pdensi_DN15086_c0_g1d213965, Pdensi_DN15086_c0_g3d465863, Pdensi_DN15194_c0_g1d343911, Pdensi_DN16142_c1_g1, Pdensi_DN16170_c0_g1d469184, Pdensi_DN163…
GO:0005875	2.41148970632708e-12	1	51	86	microtubule associated complex	CC	2.30071189794268e-10	CC microtubule associated complex	Pdensi_DN11283_c0_g1d210457, Pdensi_DN12843_c0_g1d338700, Pdensi_DN13500_c0_g2, Pdensi_DN13628_c0_g1d462025, Pdensi_DN13766_c0_g1d392221, Pdensi_DN14609_c0_g1d8569, Pdensi_DN15359_c0_g1d344451, Pdensi_DN16749_c0_g1d215564, Pdensi_DN17550_c0_g1d12277, Pdensi_DN17852_c0_g1d282283, Pdensi_DN18040_c0_g2, Pdensi_DN18343_c0_g1d403985, Pdensi_DN18887_c5_g2, Pdensi_DN18888_c0_g1d355750, Pdensi_DN19472_c0…
GO:0006073	2.45575292985504e-12	1	99	222	cellular glucan metabolic process	BP	2.32477944026277e-10	BP cellular glucan metabolic process	Pdensi_DN10289_c0_g1d386517, Pdensi_DN10695_c0_g1d49277, Pdensi_DN11376_c0_g1d174520, Pdensi_DN12216_c0_g1, Pdensi_DN12381_c0_g1d270111, Pdensi_DN12857_c1_g1, Pdensi_DN12862_c0_g1, Pdensi_DN13222_c0_g2d7189, Pdensi_DN13283_c0_g1d271643, Pdensi_DN13873_c0_g1d340772, Pdensi_DN14110_c0_g1d393011, Pdensi_DN14675_c0_g1d394077, Pdensi_DN14864_c0_g1d108554, Pdensi_DN15384_c2_g1, Pdensi_DN15418_c0_g2d466…
GO:0016758	2.56018492963952e-12	1	163	425	transferase activity, transferring hexosyl groups	MF	2.40499833544291e-10	MF transferase activity, transferring hexosyl groups	Pdensi_DN10363_c0_g1, Pdensi_DN11879_c0_g1, Pdensi_DN11980_c0_g1d175414, Pdensi_DN12046_c0_g1d50385, Pdensi_DN12216_c0_g1, Pdensi_DN12254_c0_g1, Pdensi_DN12859_c0_g1d338794, Pdensi_DN12927_c0_g3, Pdensi_DN13283_c0_g1d271643, Pdensi_DN13823_c0_g1d272795, Pdensi_DN13873_c0_g1d340772, Pdensi_DN14110_c0_g1d393011, Pdensi_DN14735_c0_g1, Pdensi_DN14809_c0_g1, Pdensi_DN15115_c0_g1, Pdensi_DN15182_c2_g2,…
GO:0009737	2.87106833589791e-12	1	140	352	response to abscisic acid	BP	2.67644935251796e-10	BP response to abscisic acid	Pdensi_DN10085_c0_g1d4516, Pdensi_DN10236_c0_g1d455061, Pdensi_DN10584_c0_g1d455509, Pdensi_DN11112_c0_g1d387695, Pdensi_DN11560_c0_g3, Pdensi_DN11585_c0_g1d336306, Pdensi_DN11834_c0_g1d336839, Pdensi_DN11879_c0_g1, Pdensi_DN11991_c0_g2, Pdensi_DN12647_c0_g1d105770, Pdensi_DN12843_c0_g1d338700, Pdensi_DN12993_c0_g2, Pdensi_DN13244_c0_g1d339594, Pdensi_DN13861_c0_g1, Pdensi_DN13969_c0_g1d212964, P…
GO:0003777	3.60565188257324e-12	1	42	66	microtubule motor activity	MF	3.33577430227155e-10	MF microtubule motor activity	Pdensi_DN11283_c0_g1d210457, Pdensi_DN13500_c0_g2, Pdensi_DN13766_c0_g1d392221, Pdensi_DN15359_c0_g1d344451, Pdensi_DN16749_c0_g1d215564, Pdensi_DN17852_c0_g1d282283, Pdensi_DN18040_c0_g2, Pdensi_DN18887_c5_g2, Pdensi_DN19472_c0_g1d408210, Pdensi_DN19721_c0_g2d486406, Pdensi_DN19917_c0_g1d118739, Pdensi_DN19997_c0_g1, Pdensi_DN20126_c0_g6, Pdensi_DN20546_c0_g3, Pdensi_DN21193_c0_g1, Pdensi_DN2125…
GO:0016757	4.36438433300039e-12	1	211	588	transferase activity, transferring glycosyl groups	MF	4.00735800560908e-10	MF transferase activity, transferring glycosyl groups	Pdensi_DN10363_c0_g1, Pdensi_DN11407_c0_g2, Pdensi_DN11461_c0_g1d210660, Pdensi_DN11879_c0_g1, Pdensi_DN11980_c0_g1d175414, Pdensi_DN12046_c0_g1d50385, Pdensi_DN12216_c0_g1, Pdensi_DN12254_c0_g1, Pdensi_DN12676_c0_g2, Pdensi_DN12859_c0_g1d338794, Pdensi_DN12927_c0_g3, Pdensi_DN13044_c0_g1d460723, Pdensi_DN13283_c0_g1d271643, Pdensi_DN13823_c0_g1d272795, Pdensi_DN13873_c0_g1d340772, Pdensi_DN14110…
GO:0009809	4.92546727239486e-12	1	53	93	lignin biosynthetic process	BP	4.48879151720045e-10	BP lignin biosynthetic process	Pdensi_DN14200_c0_g1, Pdensi_DN14735_c0_g1, Pdensi_DN14741_c0_g1d394293, Pdensi_DN15053_c0_g4, Pdensi_DN15086_c0_g1d213965, Pdensi_DN16142_c1_g1, Pdensi_DN16405_c0_g1, Pdensi_DN16433_c0_g1d215250, Pdensi_DN17656_c0_g1d186236, Pdensi_DN17676_c0_g1d351375, Pdensi_DN19175_c0_g1d286053, Pdensi_DN19334_c0_g1, Pdensi_DN19704_c0_g1d218921, Pdensi_DN19717_c0_g2d287888, Pdensi_DN19743_c0_g2, Pdensi_DN1975…
GO:0009605	5.04110178429937e-12	1	465	1509	response to external stimulus	BP	4.56014333258251e-10	BP response to external stimulus	Pdensi_DN10090_c0_g1d4523, Pdensi_DN10527_c0_g1d173309, Pdensi_DN10553_c0_g1d103553, Pdensi_DN10616_c0_g1d455771, Pdensi_DN10671_c0_g1, Pdensi_DN1095_c0_g1d203057, Pdensi_DN11282_c0_g1d174432, Pdensi_DN11585_c0_g1d336306, Pdensi_DN11668_c0_g1, Pdensi_DN1182_c0_g1d259126, Pdensi_DN11879_c0_g1, Pdensi_DN11991_c0_g2, Pdensi_DN12062_c0_g2, Pdensi_DN12076_c0_g1d5943, Pdensi_DN12120_c0_g1, Pdensi_DN122…
GO:0097305	7.06563572437395e-12	1	143	365	response to alcohol	BP	6.34452525485697e-10	BP response to alcohol	Pdensi_DN10085_c0_g1d4516, Pdensi_DN10236_c0_g1d455061, Pdensi_DN10584_c0_g1d455509, Pdensi_DN11112_c0_g1d387695, Pdensi_DN11560_c0_g3, Pdensi_DN11585_c0_g1d336306, Pdensi_DN11834_c0_g1d336839, Pdensi_DN11879_c0_g1, Pdensi_DN11991_c0_g2, Pdensi_DN12647_c0_g1d105770, Pdensi_DN12843_c0_g1d338700, Pdensi_DN12993_c0_g2, Pdensi_DN13244_c0_g1d339594, Pdensi_DN13861_c0_g1, Pdensi_DN13969_c0_g1d212964, P…
GO:0004872	7.69346939161291e-12	1	128	322	NA	NA	6.80816291379543e-10	none	Pdensi_DN10028_c0_g1d386351, Pdensi_DN10940_c0_g1d5120, Pdensi_DN11256_c0_g1d5270, Pdensi_DN11370_c0_g1d49791, Pdensi_DN11784_c0_g1, Pdensi_DN11962_c0_g1d175453, Pdensi_DN13914_c0_g2, Pdensi_DN14002_c1_g1d341357, Pdensi_DN14784_c0_g1, Pdensi_DN15082_c1_g1, Pdensi_DN15159_c0_g1d214023, Pdensi_DN15299_c0_g2d181478, Pdensi_DN15311_c1_g2, Pdensi_DN15318_c4_g3, Pdensi_DN15442_c2_g3, Pdensi_DN15443_c3_…
GO:0060089	7.69346939161291e-12	1	128	322	molecular transducer activity	MF	6.80816291379543e-10	MF molecular transducer activity	Pdensi_DN10028_c0_g1d386351, Pdensi_DN10940_c0_g1d5120, Pdensi_DN11256_c0_g1d5270, Pdensi_DN11370_c0_g1d49791, Pdensi_DN11784_c0_g1, Pdensi_DN11962_c0_g1d175453, Pdensi_DN13914_c0_g2, Pdensi_DN14002_c1_g1d341357, Pdensi_DN14784_c0_g1, Pdensi_DN15082_c1_g1, Pdensi_DN15159_c0_g1d214023, Pdensi_DN15299_c0_g2d181478, Pdensi_DN15311_c1_g2, Pdensi_DN15318_c4_g3, Pdensi_DN15442_c2_g3, Pdensi_DN15443_c3_…
GO:0015631	7.82514125986468e-12	1	83	177	tubulin binding	MF	6.8724755099409e-10	MF tubulin binding	Pdensi_DN10202_c0_g1, Pdensi_DN10628_c0_g1, Pdensi_DN11283_c0_g1d210457, Pdensi_DN12594_c0_g1d211747, Pdensi_DN13500_c0_g2, Pdensi_DN13531_c0_g1d522794, Pdensi_DN13701_c0_g1d392284, Pdensi_DN13766_c0_g1d392221, Pdensi_DN15359_c0_g1d344451, Pdensi_DN16057_c4_g5, Pdensi_DN16391_c0_g1, Pdensi_DN16749_c0_g1d215564, Pdensi_DN16885_c0_g1d215590, Pdensi_DN17021_c0_g1, Pdensi_DN17550_c0_g1d12277, Pdensi_…
GO:0044464	7.87869776770165e-12	1	3827	15228	cell part	CC	6.8724755099409e-10	CC cell part	Pdensi_DN10026_c0_g1, Pdensi_DN10028_c0_g1d386351, Pdensi_DN100517_c0_g1, Pdensi_DN10080_c0_g1d172654, Pdensi_DN10099_c0_g1d386291, Pdensi_DN10115_c0_g1d172805, Pdensi_DN10129_c0_g1d386473, Pdensi_DN10152_c0_g2d386377, Pdensi_DN10155_c0_g1d172859, Pdensi_DN10201_c1_g2, Pdensi_DN10202_c0_g1, Pdensi_DN10236_c0_g1d455061, Pdensi_DN10250_c0_g1, Pdensi_DN10273_c1_g1, Pdensi_DN10313_c0_g1d455218, Pdens…
GO:0009941	7.94927057472647e-12	1	140	352	chloroplast envelope	CC	6.88485760699005e-10	CC chloroplast envelope	Pdensi_DN10115_c0_g1d172805, Pdensi_DN10202_c0_g1, Pdensi_DN10387_c0_g1d173149, Pdensi_DN10616_c0_g1d455771, Pdensi_DN10938_c0_g1d173901, Pdensi_DN1095_c0_g1d203057, Pdensi_DN11319_c0_g1d457139, Pdensi_DN11585_c0_g1d336306, Pdensi_DN11646_c0_g1d336552, Pdensi_DN11834_c0_g1d336839, Pdensi_DN12020_c0_g1d5957, Pdensi_DN12129_c0_g1d105271, Pdensi_DN12752_c0_g1d270682, Pdensi_DN12843_c0_g1d338700, Pde…
GO:0009767	8.41804169496302e-12	1	25	30	photosynthetic electron transport chain	BP	7.2395158576682e-10	BP photosynthetic electron transport chain	Pdensi_DN10387_c0_g1d173149, Pdensi_DN13226_c0_g1, Pdensi_DN13335_c0_g1, Pdensi_DN13893_c1_g3, Pdensi_DN14130_c0_g1d341378, Pdensi_DN14633_c0_g1d213544, Pdensi_DN14838_c0_g1, Pdensi_DN14891_c0_g1, Pdensi_DN16418_c0_g1, Pdensi_DN16657_c1_g1d399093, Pdensi_DN19116_c1_g4, Pdensi_DN19234_c0_g3, Pdensi_DN19353_c2_g1, Pdensi_DN21249_c0_g1d417146, Pdensi_DN21342_c0_g3, Pdensi_DN21848_c0_g4, Pdensi_DN221…
GO:0044249	8.94068502707572e-12	1	735	2526	cellular biosynthetic process	BP	7.63521996857684e-10	BP cellular biosynthetic process	Pdensi_DN10236_c0_g1d455061, Pdensi_DN10313_c0_g1d455218, Pdensi_DN10387_c0_g1d173149, Pdensi_DN10695_c0_g1d49277, Pdensi_DN10745_c0_g1, Pdensi_DN10845_c0_g1, Pdensi_DN10846_c0_g1d335071, Pdensi_DN10851_c0_g1, Pdensi_DN10938_c0_g1d173901, Pdensi_DN11010_c0_g1d104110, Pdensi_DN11042_c0_g1d104080, Pdensi_DN11319_c0_g1d457139, Pdensi_DN11323_c0_g1d174533, Pdensi_DN11426_c0_g1d49915, Pdensi_DN11851_c…
GO:0072593	9.73913662507619e-12	1	67	130	reactive oxygen species metabolic process	BP	8.25932892121044e-10	BP reactive oxygen species metabolic process	Pdensi_DN10697_c0_g1d49317, Pdensi_DN10855_c0_g1d210150, Pdensi_DN12546_c0_g1d6477, Pdensi_DN12573_c0_g1d176329, Pdensi_DN13510_c0_g1d212689, Pdensi_DN13615_c0_g1d392086, Pdensi_DN13867_c0_g1d340918, Pdensi_DN14351_c0_g1d523936, Pdensi_DN14857_c0_g1d342973, Pdensi_DN15086_c0_g1d213965, Pdensi_DN15086_c0_g3d465863, Pdensi_DN15194_c0_g1d343911, Pdensi_DN16142_c1_g1, Pdensi_DN16508_c0_g1d398834, Pde…
GO:0016740	1.04379551032045e-11	1	1275	4787	transferase activity	MF	8.79091777381611e-10	MF transferase activity	Pdensi_DN10026_c0_g1, Pdensi_DN10028_c0_g1d386351, Pdensi_DN10155_c0_g1d172859, Pdensi_DN10363_c0_g1, Pdensi_DN10527_c0_g1d173309, Pdensi_DN10694_c0_g1d173487, Pdensi_DN10704_c0_g1d173663, Pdensi_DN10713_c0_g1d173641, Pdensi_DN10731_c0_g1d267514, Pdensi_DN10845_c0_g1, Pdensi_DN10847_c0_g2, Pdensi_DN1090_c0_g1d164642, Pdensi_DN10940_c0_g1d5120, Pdensi_DN10958_c0_g1d210221, Pdensi_DN11122_c0_g1d104…
GO:0043565	1.82111528833721e-11	1	226	640	sequence-specific DNA binding	MF	1.52325067816261e-09	MF sequence-specific DNA binding	Pdensi_DN10600_c0_g1, Pdensi_DN10847_c0_g2, Pdensi_DN11087_c0_g1d174058, Pdensi_DN11298_c0_g1, Pdensi_DN11573_c0_g1d210841, Pdensi_DN11974_c0_g1d211158, Pdensi_DN12094_c0_g1d458612, Pdensi_DN12491_c0_g1d459331, Pdensi_DN12565_c0_g1d459589, Pdensi_DN12868_c1_g1, Pdensi_DN13180_c1_g1, Pdensi_DN13313_c0_g1d271755, Pdensi_DN13327_c0_g2, Pdensi_DN13394_c0_g1d271800, Pdensi_DN13496_c0_g1d51811, Pdensi_…
GO:0009526	2.05839895510823e-11	1	140	356	plastid envelope	CC	1.71001143127766e-09	CC plastid envelope	Pdensi_DN10115_c0_g1d172805, Pdensi_DN10202_c0_g1, Pdensi_DN10387_c0_g1d173149, Pdensi_DN10616_c0_g1d455771, Pdensi_DN10938_c0_g1d173901, Pdensi_DN1095_c0_g1d203057, Pdensi_DN11319_c0_g1d457139, Pdensi_DN11585_c0_g1d336306, Pdensi_DN11646_c0_g1d336552, Pdensi_DN11834_c0_g1d336839, Pdensi_DN12020_c0_g1d5957, Pdensi_DN12129_c0_g1d105271, Pdensi_DN12752_c0_g1d270682, Pdensi_DN12843_c0_g1d338700, Pde…
GO:0007017	2.20007575956899e-11	1	91	202	microtubule-based process	BP	1.81535980917949e-09	BP microtubule-based process	Pdensi_DN10202_c0_g1, Pdensi_DN11283_c0_g1d210457, Pdensi_DN11331_c0_g1d268435, Pdensi_DN11480_c0_g1d5445, Pdensi_DN12279_c0_g1d6115, Pdensi_DN12288_c0_g1d6189, Pdensi_DN12594_c0_g1d211747, Pdensi_DN13026_c0_g1d460552, Pdensi_DN13500_c0_g2, Pdensi_DN13531_c0_g1d522794, Pdensi_DN13701_c0_g1d392284, Pdensi_DN13766_c0_g1d392221, Pdensi_DN13877_c0_g1, Pdensi_DN14535_c0_g1d274242, Pdensi_DN15359_c0_g1…
GO:0016709	2.52919368892469e-11	1	41	66	oxidoreductase activity, acting on paired donors, with incorporation or reduction of molecular oxygen, NAD(P)H as one donor, and incorporation of one atom of oxygen	MF	2.07292035766096e-09	MF oxidoreductase activity, acting on paired donors, with incorporation or reduction of molecular oxygen, NAD(P)H as one donor, and incorporation of one atom of oxygen	Pdensi_DN12095_c0_g1d175594, Pdensi_DN13698_c0_g1, Pdensi_DN14508_c0_g1d8354, Pdensi_DN15109_c0_g1d108947, Pdensi_DN15672_c0_g2, Pdensi_DN16401_c0_g1d55717, Pdensi_DN16401_c0_g2, Pdensi_DN17277_c0_g1d280791, Pdensi_DN17414_c0_g1d57409, Pdensi_DN19776_c0_g1d535048, Pdensi_DN19923_c0_g1d410008, Pdensi_DN20891_c1_g1, Pdensi_DN21030_c0_g1d17981, Pdensi_DN21062_c0_g3, Pdensi_DN21227_c0_g1d362762, Pden…
GO:0009607	2.57425590903618e-11	1	389	1246	response to biotic stimulus	BP	2.09578754407665e-09	BP response to biotic stimulus	Pdensi_DN10553_c0_g1d103553, Pdensi_DN10616_c0_g1d455771, Pdensi_DN10671_c0_g1, Pdensi_DN1095_c0_g1d203057, Pdensi_DN11282_c0_g1d174432, Pdensi_DN1182_c0_g1d259126, Pdensi_DN11879_c0_g1, Pdensi_DN11991_c0_g2, Pdensi_DN12076_c0_g1d5943, Pdensi_DN12247_c0_g1d50657, Pdensi_DN12254_c0_g1, Pdensi_DN12278_c0_g4, Pdensi_DN12284_c0_g1d50629, Pdensi_DN13092_c0_g1d177216, Pdensi_DN13244_c0_g1d339594, Pdens…
GO:0003774	2.97609280724028e-11	1	48	84	motor activity	MF	2.40689042132572e-09	MF motor activity	Pdensi_DN11283_c0_g1d210457, Pdensi_DN13500_c0_g2, Pdensi_DN13766_c0_g1d392221, Pdensi_DN15359_c0_g1d344451, Pdensi_DN16749_c0_g1d215564, Pdensi_DN17852_c0_g1d282283, Pdensi_DN18040_c0_g2, Pdensi_DN18343_c0_g1d403985, Pdensi_DN18887_c5_g2, Pdensi_DN19472_c0_g1d408210, Pdensi_DN19595_c0_g1d117685, Pdensi_DN19721_c0_g2d486406, Pdensi_DN19917_c0_g1d118739, Pdensi_DN19997_c0_g1, Pdensi_DN20126_c0_g6,…
GO:0046983	3.09005816146218e-11	1	233	692	protein dimerization activity	MF	2.48261778077474e-09	MF protein dimerization activity	Pdensi_DN10432_c0_g1d267119, Pdensi_DN11229_c0_g1d210486, Pdensi_DN11370_c0_g1d49791, Pdensi_DN11753_c0_g1d388610, Pdensi_DN11974_c0_g1d211158, Pdensi_DN12491_c0_g1d459331, Pdensi_DN12565_c0_g1d459589, Pdensi_DN12887_c0_g1d176910, Pdensi_DN13180_c1_g1, Pdensi_DN13394_c0_g1d271800, Pdensi_DN13428_c0_g1d391662, Pdensi_DN13531_c0_g1d522794, Pdensi_DN13806_c0_g1, Pdensi_DN14354_c0_g1d393490, Pdensi_D…
GO:0016052	4.28891334196582e-11	1	117	290	carbohydrate catabolic process	BP	3.42328168183573e-09	BP carbohydrate catabolic process	Pdensi_DN100517_c0_g1, Pdensi_DN10289_c0_g1d386517, Pdensi_DN10456_c0_g2, Pdensi_DN10695_c0_g1d49277, Pdensi_DN10713_c0_g1d173641, Pdensi_DN11376_c0_g1d174520, Pdensi_DN11461_c0_g1d210660, Pdensi_DN12559_c0_g1, Pdensi_DN12766_c1_g1, Pdensi_DN12819_c0_g1d460270, Pdensi_DN12857_c1_g1, Pdensi_DN12862_c0_g1, Pdensi_DN13222_c0_g2d7189, Pdensi_DN13537_c0_g1d340122, Pdensi_DN14230_c0_g3, Pdensi_DN14864_…
GO:0007018	5.63884067319737e-11	1	44	75	microtubule-based movement	BP	4.47152742214846e-09	BP microtubule-based movement	Pdensi_DN11283_c0_g1d210457, Pdensi_DN13500_c0_g2, Pdensi_DN13766_c0_g1d392221, Pdensi_DN13877_c0_g1, Pdensi_DN15359_c0_g1d344451, Pdensi_DN16749_c0_g1d215564, Pdensi_DN17852_c0_g1d282283, Pdensi_DN18040_c0_g2, Pdensi_DN18887_c5_g2, Pdensi_DN19472_c0_g1d408210, Pdensi_DN19595_c0_g1d117685, Pdensi_DN19721_c0_g2d486406, Pdensi_DN19917_c0_g1d118739, Pdensi_DN19997_c0_g1, Pdensi_DN20126_c0_g6, Pdensi…
GO:0009056	6.62461610645808e-11	1	528	1762	catabolic process	BP	5.21934270271394e-09	BP catabolic process	Pdensi_DN100517_c0_g1, Pdensi_DN10080_c0_g1d172654, Pdensi_DN10289_c0_g1d386517, Pdensi_DN10374_c0_g1d334259, Pdensi_DN10456_c0_g2, Pdensi_DN10616_c0_g1d455771, Pdensi_DN10652_c0_g1, Pdensi_DN10687_c0_g1d267398, Pdensi_DN10695_c0_g1d49277, Pdensi_DN10697_c0_g1d49317, Pdensi_DN10704_c0_g1d173663, Pdensi_DN10713_c0_g1d173641, Pdensi_DN10855_c0_g1d210150, Pdensi_DN10950_c0_g1d387414, Pdensi_DN1095_c…
GO:0009314	7.68649456458526e-11	1	204	580	response to radiation	BP	6.01714561684072e-09	BP response to radiation	Pdensi_DN11112_c0_g1d387695, Pdensi_DN11668_c0_g1, Pdensi_DN11848_c0_g1d5764, Pdensi_DN11862_c0_g1d336785, Pdensi_DN11991_c0_g2, Pdensi_DN12020_c0_g1d5957, Pdensi_DN12062_c0_g2, Pdensi_DN12120_c0_g1, Pdensi_DN12309_c0_g1d269969, Pdensi_DN12647_c0_g1d105770, Pdensi_DN12647_c0_g2, Pdensi_DN13335_c0_g1, Pdensi_DN13359_c0_g1d212538, Pdensi_DN13489_c1_g1d177977, Pdensi_DN13496_c0_g1d51811, Pdensi_DN13…
GO:0031977	7.73981196095112e-11	1	37	58	thylakoid lumen	CC	6.02029195332071e-09	CC thylakoid lumen	Pdensi_DN10671_c0_g1, Pdensi_DN13226_c0_g1, Pdensi_DN13252_c0_g1d106448, Pdensi_DN13944_c0_g2d341008, Pdensi_DN14633_c0_g1d213544, Pdensi_DN14857_c0_g1d342973, Pdensi_DN14891_c0_g1, Pdensi_DN15045_c0_g1d53811, Pdensi_DN15798_c1_g3, Pdensi_DN16288_c0_g1, Pdensi_DN16514_c0_g1d55876, Pdensi_DN17128_c0_g1d473240, Pdensi_DN17158_c0_g1d215886, Pdensi_DN17376_c0_g1, Pdensi_DN17566_c0_g1d12213, Pdensi_DN…
GO:0016051	8.15678633313067e-11	1	128	325	carbohydrate biosynthetic process	BP	6.30447308229061e-09	BP carbohydrate biosynthetic process	Pdensi_DN10695_c0_g1d49277, Pdensi_DN10713_c0_g1d173641, Pdensi_DN11461_c0_g1d210660, Pdensi_DN12525_c0_g1, Pdensi_DN13038_c0_g3, Pdensi_DN13182_c0_g1d7020, Pdensi_DN13470_c0_g1d391777, Pdensi_DN13537_c0_g1d340122, Pdensi_DN13537_c0_g1d461758, Pdensi_DN14591_c0_g1d342509, Pdensi_DN14675_c0_g1d394077, Pdensi_DN15098_c0_g1d108891, Pdensi_DN15296_c0_g1d466330, Pdensi_DN15341_c0_g1d344263, Pdensi_DN1…
GO:0044712	8.46343590862013e-11	1	262	787	NA	NA	6.50034461107352e-09	none	Pdensi_DN10374_c0_g1d334259, Pdensi_DN10616_c0_g1d455771, Pdensi_DN10687_c0_g1d267398, Pdensi_DN10713_c0_g1d173641, Pdensi_DN10950_c0_g1d387414, Pdensi_DN1095_c0_g1d203057, Pdensi_DN11172_c0_g1, Pdensi_DN11461_c0_g1d210660, Pdensi_DN11539_c0_g1d336199, Pdensi_DN11879_c0_g1, Pdensi_DN12631_c0_g2d176571, Pdensi_DN12684_c0_g1d51036, Pdensi_DN12721_c0_g1d390380, Pdensi_DN12842_c0_g1d212003, Pdensi_DN…
GO:0009416	8.77944037776851e-11	1	191	536	response to light stimulus	BP	6.70090786833181e-09	BP response to light stimulus	Pdensi_DN11112_c0_g1d387695, Pdensi_DN11668_c0_g1, Pdensi_DN11848_c0_g1d5764, Pdensi_DN11991_c0_g2, Pdensi_DN12020_c0_g1d5957, Pdensi_DN12062_c0_g2, Pdensi_DN12120_c0_g1, Pdensi_DN12309_c0_g1d269969, Pdensi_DN12647_c0_g1d105770, Pdensi_DN12647_c0_g2, Pdensi_DN13335_c0_g1, Pdensi_DN13359_c0_g1d212538, Pdensi_DN13489_c1_g1d177977, Pdensi_DN13496_c0_g1d51811, Pdensi_DN13606_c0_g1d340396, Pdensi_DN13…
GO:0046658	9.88963920160295e-11	1	62	123	anchored component of plasma membrane	CC	7.5013834739115e-09	CC anchored component of plasma membrane	Pdensi_DN11064_c0_g1d210295, Pdensi_DN11375_c0_g2d388082, Pdensi_DN11760_c0_g1d268987, Pdensi_DN13727_c0_g1d392210, Pdensi_DN13957_c0_g2, Pdensi_DN14096_c0_g2d392918, Pdensi_DN14363_c0_g1d213328, Pdensi_DN14390_c0_g1d463834, Pdensi_DN14726_c0_g2, Pdensi_DN15274_c0_g1d344023, Pdensi_DN15641_c0_g1, Pdensi_DN15661_c0_g1d9737, Pdensi_DN15992_c0_g3, Pdensi_DN16239_c0_g1, Pdensi_DN17417_c1_g1, Pdensi_D…
GO:0004871	9.97540669071133e-11	1	138	366	NA	NA	7.51973250043005e-09	none	Pdensi_DN10028_c0_g1d386351, Pdensi_DN10940_c0_g1d5120, Pdensi_DN10958_c0_g1d210221, Pdensi_DN11256_c0_g1d5270, Pdensi_DN11370_c0_g1d49791, Pdensi_DN11784_c0_g1, Pdensi_DN11962_c0_g1d175453, Pdensi_DN12456_c0_g1d6343, Pdensi_DN13092_c0_g1d177216, Pdensi_DN13914_c0_g2, Pdensi_DN14002_c1_g1d341357, Pdensi_DN14784_c0_g1, Pdensi_DN15082_c1_g1, Pdensi_DN15159_c0_g1d214023, Pdensi_DN15297_c0_g2, Pdensi…
GO:0044815	1.40731687481813e-10	0.999999999961731	81	190	DNA packaging complex	CC	1.05436525615208e-08	CC DNA packaging complex	Pdensi_DN14354_c0_g1d393490, Pdensi_DN15027_c0_g1d213970, Pdensi_DN15800_c2_g4, Pdensi_DN16964_c0_g3, Pdensi_DN16964_c0_g6, Pdensi_DN17938_c0_g1, Pdensi_DN18008_c1_g1d402900, Pdensi_DN18280_c0_g3, Pdensi_DN18280_c0_g4, Pdensi_DN18429_c0_g4, Pdensi_DN18518_c0_g1d284051, Pdensi_DN18594_c1_g4, Pdensi_DN18689_c2_g3, Pdensi_DN19141_c1_g7, Pdensi_DN19162_c0_g1d218186, Pdensi_DN19246_c0_g1d286270, Pdens…
GO:0005507	1.47541770018128e-10	0.999999999964508	64	136	copper ion binding	MF	1.09864639967157e-08	MF copper ion binding	Pdensi_DN11539_c0_g1d336199, Pdensi_DN13591_c0_g1, Pdensi_DN14043_c1_g1d523607, Pdensi_DN14351_c0_g1d523936, Pdensi_DN147_c0_g1d202455, Pdensi_DN14956_c0_g5, Pdensi_DN15974_c0_g1d10018, Pdensi_DN16145_c1_g1, Pdensi_DN16433_c0_g1d215250, Pdensi_DN16582_c0_g1, Pdensi_DN17857_c0_g1d352278, Pdensi_DN17932_c1_g4, Pdensi_DN17952_c0_g1d114223, Pdensi_DN17962_c0_g1d282686, Pdensi_DN18175_c1_g1, Pdensi_DN…
GO:0005488	1.7178698094999e-10	1	3308	13193	binding	MF	1.27143188567351e-08	MF binding	Pdensi_DN10026_c0_g1, Pdensi_DN10099_c0_g1d386291, Pdensi_DN10155_c0_g1d172859, Pdensi_DN10202_c0_g1, Pdensi_DN10236_c0_g1d455061, Pdensi_DN10432_c0_g1d267119, Pdensi_DN10504_c0_g1d455597, Pdensi_DN10505_c0_g1d49212, Pdensi_DN10527_c0_g1d173309, Pdensi_DN10542_c0_g1d209911, Pdensi_DN10546_c0_g1d4860, Pdensi_DN10553_c0_g1d103553, Pdensi_DN10584_c0_g1d455509, Pdensi_DN10600_c0_g1, Pdensi_DN10616_c0…
GO:0010109	1.81226268533952e-10	0.999999999984865	25	33	regulation of photosynthesis	BP	1.33321397068471e-08	BP regulation of photosynthesis	Pdensi_DN12020_c0_g1d5957, Pdensi_DN13335_c0_g1, Pdensi_DN13359_c0_g1d212538, Pdensi_DN14189_c0_g2, Pdensi_DN14494_c0_g1, Pdensi_DN14857_c0_g1d342973, Pdensi_DN15368_c0_g1d395832, Pdensi_DN15830_c0_g1, Pdensi_DN15830_c0_g1d396867, Pdensi_DN17641_c0_g1d351496, Pdensi_DN17952_c0_g1d114223, Pdensi_DN18372_c0_g1d478117, Pdensi_DN19156_c0_g1d60460, Pdensi_DN19234_c0_g3, Pdensi_DN19397_c0_g1, Pdensi_DN…
GO:0000975	1.90900090100403e-10	1	124	315	NA	NA	1.3794508285835e-08	none	Pdensi_DN11298_c0_g1, Pdensi_DN12565_c0_g1d459589, Pdensi_DN12603_c0_g1d105849, Pdensi_DN12868_c1_g1, Pdensi_DN13313_c0_g1d271755, Pdensi_DN13496_c0_g1d51811, Pdensi_DN13827_c0_g2d392397, Pdensi_DN1386_c0_g1d203205, Pdensi_DN13945_c0_g1d341146, Pdensi_DN14096_c0_g1d341297, Pdensi_DN14288_c0_g1d393278, Pdensi_DN14492_c3_g2, Pdensi_DN14577_c0_g1d393939, Pdensi_DN14577_c1_g1, Pdensi_DN14761_c0_g1d53…
GO:0001067	1.90900090100403e-10	1	124	315	regulatory region nucleic acid binding	MF	1.3794508285835e-08	MF regulatory region nucleic acid binding	Pdensi_DN11298_c0_g1, Pdensi_DN12565_c0_g1d459589, Pdensi_DN12603_c0_g1d105849, Pdensi_DN12868_c1_g1, Pdensi_DN13313_c0_g1d271755, Pdensi_DN13496_c0_g1d51811, Pdensi_DN13827_c0_g2d392397, Pdensi_DN1386_c0_g1d203205, Pdensi_DN13945_c0_g1d341146, Pdensi_DN14096_c0_g1d341297, Pdensi_DN14288_c0_g1d393278, Pdensi_DN14492_c3_g2, Pdensi_DN14577_c0_g1d393939, Pdensi_DN14577_c1_g1, Pdensi_DN14761_c0_g1d53…
GO:0044212	1.90900090100403e-10	1	124	315	transcription regulatory region DNA binding	MF	1.3794508285835e-08	MF transcription regulatory region DNA binding	Pdensi_DN11298_c0_g1, Pdensi_DN12565_c0_g1d459589, Pdensi_DN12603_c0_g1d105849, Pdensi_DN12868_c1_g1, Pdensi_DN13313_c0_g1d271755, Pdensi_DN13496_c0_g1d51811, Pdensi_DN13827_c0_g2d392397, Pdensi_DN1386_c0_g1d203205, Pdensi_DN13945_c0_g1d341146, Pdensi_DN14096_c0_g1d341297, Pdensi_DN14288_c0_g1d393278, Pdensi_DN14492_c3_g2, Pdensi_DN14577_c0_g1d393939, Pdensi_DN14577_c1_g1, Pdensi_DN14761_c0_g1d53…
GO:0032502	2.35362116968779e-10	1	703	2430	developmental process	BP	1.69073068966043e-08	BP developmental process	Pdensi_DN10028_c0_g1d386351, Pdensi_DN10201_c1_g2, Pdensi_DN10258_c0_g1d266747, Pdensi_DN10526_c0_g1d386945, Pdensi_DN10527_c0_g1d173309, Pdensi_DN10616_c0_g1d455771, Pdensi_DN10628_c0_g1, Pdensi_DN10652_c0_g1, Pdensi_DN10704_c0_g1d173663, Pdensi_DN10751_c0_g1d49359, Pdensi_DN10968_c0_g1d210195, Pdensi_DN11127_c0_g1d519871, Pdensi_DN11338_c0_g1, Pdensi_DN11573_c0_g1d210841, Pdensi_DN11585_c0_g1d3…
GO:0044070	2.56886078852874e-10	0.999999999946908	50	95	regulation of anion transport	BP	1.83455719003e-08	BP regulation of anion transport	Pdensi_DN10129_c0_g1d386473, Pdensi_DN14864_c3_g2, Pdensi_DN14914_c0_g2, Pdensi_DN15159_c0_g1d214023, Pdensi_DN15354_c3_g6, Pdensi_DN15443_c3_g1, Pdensi_DN15452_c4_g1, Pdensi_DN16143_c1_g2, Pdensi_DN16451_c0_g4, Pdensi_DN16537_c0_g1d470760, Pdensi_DN16993_c6_g2, Pdensi_DN18031_c0_g1, Pdensi_DN19472_c0_g1, Pdensi_DN19673_c2_g1, Pdensi_DN19789_c2_g1, Pdensi_DN19967_c2_g1, Pdensi_DN19994_c5_g6, Pden…
GO:0071949	2.58817621461572e-10	0.999999999959296	37	61	FAD binding	MF	1.83760511237716e-08	MF FAD binding	Pdensi_DN13978_c0_g2, Pdensi_DN14508_c0_g1d8354, Pdensi_DN15159_c0_g1, Pdensi_DN15250_c0_g2, Pdensi_DN16691_c0_g1, Pdensi_DN17277_c0_g1d280791, Pdensi_DN17375_c0_g1, Pdensi_DN19923_c0_g1d410008, Pdensi_DN20233_c0_g1, Pdensi_DN20288_c0_g1, Pdensi_DN20664_c0_g1d291517, Pdensi_DN20711_c0_g1d493269, Pdensi_DN20840_c1_g1, Pdensi_DN20891_c1_g1, Pdensi_DN21227_c0_g1d362762, Pdensi_DN21873_c3_g1d420618, …
GO:0008422	2.8820704969862e-10	0.999999999945544	45	80	beta-glucosidase activity	MF	2.03444190226563e-08	MF beta-glucosidase activity	Pdensi_DN11297_c0_g3, Pdensi_DN11376_c0_g1d174520, Pdensi_DN13727_c0_g1d392210, Pdensi_DN13957_c0_g2, Pdensi_DN14096_c0_g2d392918, Pdensi_DN15274_c0_g1d344023, Pdensi_DN15661_c0_g1d9737, Pdensi_DN15992_c0_g3, Pdensi_DN16308_c0_g1d215184, Pdensi_DN16515_c0_g2, Pdensi_DN17417_c1_g1, Pdensi_DN17725_c0_g1d57805, Pdensi_DN17930_c0_g1d114128, Pdensi_DN18436_c0_g1, Pdensi_DN18888_c0_g1d480538, Pdensi_DN…
GO:0031226	3.26112105091817e-10	1	113	282	intrinsic component of plasma membrane	CC	2.28878219964441e-08	CC intrinsic component of plasma membrane	Pdensi_DN11064_c0_g1d210295, Pdensi_DN11375_c0_g2d388082, Pdensi_DN11760_c0_g1d268987, Pdensi_DN12300_c0_g1d105477, Pdensi_DN13727_c0_g1d392210, Pdensi_DN13863_c0_g1d392460, Pdensi_DN13957_c0_g2, Pdensi_DN13997_c2_g1, Pdensi_DN14096_c0_g2d392918, Pdensi_DN14363_c0_g1d213328, Pdensi_DN14390_c0_g1d463834, Pdensi_DN14726_c0_g2, Pdensi_DN15274_c0_g1d344023, Pdensi_DN15547_c1_g1, Pdensi_DN15641_c0_g1,…
GO:0044036	4.74184960697874e-10	0.999999999836117	82	187	cell wall macromolecule metabolic process	BP	3.30899813716711e-08	BP cell wall macromolecule metabolic process	Pdensi_DN10456_c0_g2, Pdensi_DN12216_c0_g1, Pdensi_DN12766_c1_g1, Pdensi_DN12819_c0_g1d460270, Pdensi_DN13283_c0_g1d271643, Pdensi_DN13537_c0_g1d461758, Pdensi_DN13873_c0_g1d340772, Pdensi_DN14110_c0_g1d393011, Pdensi_DN14230_c0_g3, Pdensi_DN14675_c0_g1d394077, Pdensi_DN15341_c0_g1d344263, Pdensi_DN15418_c0_g2d466840, Pdensi_DN15702_c0_g1d345565, Pdensi_DN16265_c0_g2, Pdensi_DN16813_c0_g1d471946,…
GO:0006979	4.99187781432673e-10	1	137	363	response to oxidative stress	BP	3.4636824925317e-08	BP response to oxidative stress	Pdensi_DN10697_c0_g1d49317, Pdensi_DN10855_c0_g1d210150, Pdensi_DN10885_c0_g1d335033, Pdensi_DN10979_c0_g1d103979, Pdensi_DN11112_c0_g1d387695, Pdensi_DN11461_c0_g1d210660, Pdensi_DN11879_c0_g1, Pdensi_DN12278_c0_g4, Pdensi_DN12546_c0_g1d6477, Pdensi_DN12573_c0_g1d176329, Pdensi_DN13335_c0_g1, Pdensi_DN13510_c0_g1d212689, Pdensi_DN13615_c0_g1d392086, Pdensi_DN14200_c0_g1, Pdensi_DN147_c0_g1d20245…
GO:0016042	5.63858303841297e-10	1	111	281	lipid catabolic process	BP	3.89030373249148e-08	BP lipid catabolic process	Pdensi_DN10374_c0_g1d334259, Pdensi_DN10687_c0_g1d267398, Pdensi_DN11172_c0_g1, Pdensi_DN11879_c0_g1, Pdensi_DN12631_c0_g2d176571, Pdensi_DN12721_c0_g1d390380, Pdensi_DN12842_c0_g1d212003, Pdensi_DN13422_c0_g1d391646, Pdensi_DN13983_c0_g1d272984, Pdensi_DN14145_c0_g1d213104, Pdensi_DN14728_c0_g2, Pdensi_DN15057_c0_g1, Pdensi_DN15360_c0_g1d54109, Pdensi_DN15483_c1_g3, Pdensi_DN15483_c1_g4, Pdensi_…
GO:0044262	6.61306385800886e-10	1	147	398	cellular carbohydrate metabolic process	BP	4.53700763112383e-08	BP cellular carbohydrate metabolic process	Pdensi_DN10289_c0_g1d386517, Pdensi_DN10456_c0_g2, Pdensi_DN10695_c0_g1d49277, Pdensi_DN11376_c0_g1d174520, Pdensi_DN12216_c0_g1, Pdensi_DN12381_c0_g1d270111, Pdensi_DN12525_c0_g1, Pdensi_DN12819_c0_g1d460270, Pdensi_DN12857_c1_g1, Pdensi_DN12862_c0_g1, Pdensi_DN13005_c0_g1d339187, Pdensi_DN13222_c0_g2d7189, Pdensi_DN13283_c0_g1d271643, Pdensi_DN13537_c0_g1d461758, Pdensi_DN13873_c0_g1d340772, Pd…
GO:0071669	6.91586964167961e-10	0.999999999790999	64	133	plant-type cell wall organization or biogenesis	BP	4.71824581364197e-08	BP plant-type cell wall organization or biogenesis	Pdensi_DN12969_c0_g1d51365, Pdensi_DN14096_c0_g2d392918, Pdensi_DN15094_c1_g3d465823, Pdensi_DN15384_c2_g1, Pdensi_DN15773_c0_g1d468033, Pdensi_DN16433_c0_g1d215250, Pdensi_DN16542_c0_g4, Pdensi_DN17479_c0_g2, Pdensi_DN17499_c0_g1, Pdensi_DN17565_c0_g1d351275, Pdensi_DN17848_c0_g1d476052, Pdensi_DN17852_c0_g1d282283, Pdensi_DN18181_c0_g1d58614, Pdensi_DN18661_c2_g3, Pdensi_DN18759_c0_g1d13953, Pd…
GO:0016614	7.69646155731771e-10	1	112	284	oxidoreductase activity, acting on CH-OH group of donors	MF	5.22162158544244e-08	MF oxidoreductase activity, acting on CH-OH group of donors	Pdensi_DN11344_c0_g1d5349, Pdensi_DN12400_c0_g1d389834, Pdensi_DN12525_c0_g1, Pdensi_DN12684_c0_g1d51036, Pdensi_DN12721_c0_g1d390380, Pdensi_DN12777_c0_g2d460069, Pdensi_DN12851_c0_g1, Pdensi_DN12901_c0_g1d339029, Pdensi_DN13005_c0_g1d339187, Pdensi_DN13084_c0_g1, Pdensi_DN13376_c1_g2, Pdensi_DN14048_c0_g1d213046, Pdensi_DN14323_c0_g1d179544, Pdensi_DN15098_c0_g1d108891, Pdensi_DN15144_c0_g1d109…
GO:0030054	9.62204329384371e-10	1	236	716	cell junction	CC	6.49195539803422e-08	CC cell junction	Pdensi_DN10236_c0_g1d455061, Pdensi_DN10542_c0_g1d209911, Pdensi_DN10620_c0_g1d4883, Pdensi_DN10697_c0_g1d49317, Pdensi_DN10855_c0_g1d210150, Pdensi_DN11064_c0_g1d210295, Pdensi_DN11282_c0_g1d174432, Pdensi_DN11457_c0_g1, Pdensi_DN11461_c0_g1d210660, Pdensi_DN11613_c0_g1d174932, Pdensi_DN11704_c0_g1, Pdensi_DN12546_c0_g1d6477, Pdensi_DN12573_c0_g1d176329, Pdensi_DN13504_c0_g1d178153, Pdensi_DN135…
GO:0005911	9.89368097565671e-10	1	230	694	cell-cell junction	CC	6.63855121289669e-08	CC cell-cell junction	Pdensi_DN10236_c0_g1d455061, Pdensi_DN10542_c0_g1d209911, Pdensi_DN10620_c0_g1d4883, Pdensi_DN10697_c0_g1d49317, Pdensi_DN10855_c0_g1d210150, Pdensi_DN11064_c0_g1d210295, Pdensi_DN11282_c0_g1d174432, Pdensi_DN11457_c0_g1, Pdensi_DN11461_c0_g1d210660, Pdensi_DN11613_c0_g1d174932, Pdensi_DN12546_c0_g1d6477, Pdensi_DN12573_c0_g1d176329, Pdensi_DN13504_c0_g1d178153, Pdensi_DN13510_c0_g1d212689, Pdens…
GO:0010383	1.1287636195272e-09	0.999999999644656	66	143	cell wall polysaccharide metabolic process	BP	7.53249252550067e-08	BP cell wall polysaccharide metabolic process	Pdensi_DN12216_c0_g1, Pdensi_DN12766_c1_g1, Pdensi_DN13283_c0_g1d271643, Pdensi_DN13537_c0_g1d461758, Pdensi_DN13873_c0_g1d340772, Pdensi_DN14110_c0_g1d393011, Pdensi_DN14675_c0_g1d394077, Pdensi_DN15341_c0_g1d344263, Pdensi_DN15418_c0_g2d466840, Pdensi_DN15702_c0_g1d345565, Pdensi_DN16813_c0_g1d471946, Pdensi_DN16835_c0_g1, Pdensi_DN17377_c0_g1, Pdensi_DN17499_c0_g1, Pdensi_DN17518_c0_g1, Pdensi…
GO:0009506	1.23880602099205e-09	1	226	682	plasmodesma	CC	8.22190170019289e-08	CC plasmodesma	Pdensi_DN10236_c0_g1d455061, Pdensi_DN10542_c0_g1d209911, Pdensi_DN10620_c0_g1d4883, Pdensi_DN10697_c0_g1d49317, Pdensi_DN10855_c0_g1d210150, Pdensi_DN11064_c0_g1d210295, Pdensi_DN11282_c0_g1d174432, Pdensi_DN11457_c0_g1, Pdensi_DN11461_c0_g1d210660, Pdensi_DN11613_c0_g1d174932, Pdensi_DN12546_c0_g1d6477, Pdensi_DN12573_c0_g1d176329, Pdensi_DN13504_c0_g1d178153, Pdensi_DN13510_c0_g1d212689, Pdens…
GO:0090627	1.28835773314243e-09	0.999999999737581	39	66	plant epidermal cell differentiation	BP	8.504553857911e-08	BP plant epidermal cell differentiation	Pdensi_DN11589_c0_g1, Pdensi_DN11777_c0_g1, Pdensi_DN14188_c0_g2, Pdensi_DN14284_c0_g1d107643, Pdensi_DN17452_c0_g1d474352, Pdensi_DN18049_c0_g2, Pdensi_DN18278_c0_g1, Pdensi_DN18671_c0_g2, Pdensi_DN18965_c0_g1d59963, Pdensi_DN19025_c1_g4, Pdensi_DN20128_c2_g3, Pdensi_DN20784_c0_g1, Pdensi_DN21049_c2_g2, Pdensi_DN21202_c0_g1d220982, Pdensi_DN21408_c0_g1d65408, Pdensi_DN21778_c1_g3, Pdensi_DN22064…
GO:0051704	1.35287821239065e-09	1	402	1331	multi-organism process	BP	8.88244555361002e-08	BP multi-organism process	Pdensi_DN10363_c0_g1, Pdensi_DN10553_c0_g1d103553, Pdensi_DN10616_c0_g1d455771, Pdensi_DN10671_c0_g1, Pdensi_DN1095_c0_g1d203057, Pdensi_DN11122_c0_g1d104222, Pdensi_DN11282_c0_g1d174432, Pdensi_DN1182_c0_g1d259126, Pdensi_DN11879_c0_g1, Pdensi_DN11991_c0_g2, Pdensi_DN12076_c0_g1d5943, Pdensi_DN12247_c0_g1d50657, Pdensi_DN12254_c0_g1, Pdensi_DN12278_c0_g4, Pdensi_DN12284_c0_g1d50629, Pdensi_DN130…
GO:1901363	2.07686238526618e-09	1	2093	8230	heterocyclic compound binding	MF	1.35629109352249e-07	MF heterocyclic compound binding	Pdensi_DN10026_c0_g1, Pdensi_DN10155_c0_g1d172859, Pdensi_DN10236_c0_g1d455061, Pdensi_DN10504_c0_g1d455597, Pdensi_DN10546_c0_g1d4860, Pdensi_DN10600_c0_g1, Pdensi_DN10638_c0_g1, Pdensi_DN10652_c0_g1, Pdensi_DN10692_c0_g1, Pdensi_DN10697_c0_g1d49317, Pdensi_DN10713_c0_g1d173641, Pdensi_DN10714_c0_g1, Pdensi_DN10807_c0_g1d267653, Pdensi_DN10847_c0_g2, Pdensi_DN10855_c0_g1d210150, Pdensi_DN10881_c…
GO:0010411	2.15116524013696e-09	0.999999999590837	35	59	xyloglucan metabolic process	BP	1.39734201662514e-07	BP xyloglucan metabolic process	Pdensi_DN12216_c0_g1, Pdensi_DN13283_c0_g1d271643, Pdensi_DN13873_c0_g1d340772, Pdensi_DN14110_c0_g1d393011, Pdensi_DN14675_c0_g1d394077, Pdensi_DN15418_c0_g2d466840, Pdensi_DN15702_c0_g1d345565, Pdensi_DN16835_c0_g1, Pdensi_DN17930_c0_g1d114128, Pdensi_DN18297_c1_g3, Pdensi_DN18423_c1_g1, Pdensi_DN18590_c0_g2, Pdensi_DN19388_c0_g1d286462, Pdensi_DN19639_c4_g1, Pdensi_DN19667_c0_g1d534673, Pdensi…
GO:0051707	2.19896673235327e-09	1	358	1170	response to other organism	BP	1.42083501246022e-07	BP response to other organism	Pdensi_DN10553_c0_g1d103553, Pdensi_DN10616_c0_g1d455771, Pdensi_DN10671_c0_g1, Pdensi_DN1095_c0_g1d203057, Pdensi_DN11282_c0_g1d174432, Pdensi_DN1182_c0_g1d259126, Pdensi_DN11879_c0_g1, Pdensi_DN11991_c0_g2, Pdensi_DN12076_c0_g1d5943, Pdensi_DN12247_c0_g1d50657, Pdensi_DN12254_c0_g1, Pdensi_DN12278_c0_g4, Pdensi_DN12284_c0_g1d50629, Pdensi_DN13092_c0_g1d177216, Pdensi_DN13244_c0_g1d339594, Pdens…
GO:0097159	2.37695772799563e-09	1	2096	8246	organic cyclic compound binding	MF	1.52775830390961e-07	MF organic cyclic compound binding	Pdensi_DN10026_c0_g1, Pdensi_DN10155_c0_g1d172859, Pdensi_DN10236_c0_g1d455061, Pdensi_DN10504_c0_g1d455597, Pdensi_DN10546_c0_g1d4860, Pdensi_DN10600_c0_g1, Pdensi_DN10638_c0_g1, Pdensi_DN10652_c0_g1, Pdensi_DN10692_c0_g1, Pdensi_DN10697_c0_g1d49317, Pdensi_DN10713_c0_g1d173641, Pdensi_DN10714_c0_g1, Pdensi_DN10807_c0_g1d267653, Pdensi_DN10847_c0_g2, Pdensi_DN10855_c0_g1d210150, Pdensi_DN10881_c…
GO:0016168	3.15675047416788e-09	0.999999999605108	25	37	chlorophyll binding	MF	2.01833700474022e-07	MF chlorophyll binding	Pdensi_DN13606_c0_g1d340396, Pdensi_DN14648_c0_g1d53257, Pdensi_DN15441_c0_g1d214349, Pdensi_DN15697_c0_g1, Pdensi_DN15810_c2_g2, Pdensi_DN16117_c0_g1d469076, Pdensi_DN18652_c0_g1d115657, Pdensi_DN18788_c0_g3, Pdensi_DN19353_c2_g1, Pdensi_DN19470_c1_g1, Pdensi_DN19545_c3_g1, Pdensi_DN20545_c1_g2, Pdensi_DN21837_c0_g2d221798, Pdensi_DN21848_c0_g4, Pdensi_DN23482_c0_g1d548277, Pdensi_DN23545_c0_g1d…
GO:0016747	3.66976952861638e-09	1	127	335	transferase activity, transferring acyl groups other than amino-acyl groups	MF	2.33412632726371e-07	MF transferase activity, transferring acyl groups other than amino-acyl groups	Pdensi_DN10731_c0_g1d267514, Pdensi_DN11323_c0_g1d174533, Pdensi_DN11788_c0_g1d5668, Pdensi_DN12647_c0_g2, Pdensi_DN13489_c1_g1d177977, Pdensi_DN13537_c0_g1d461758, Pdensi_DN14040_c0_g1d213034, Pdensi_DN14115_c0_g2, Pdensi_DN14200_c0_g1, Pdensi_DN14424_c0_g1d213386, Pdensi_DN14937_c0_g1, Pdensi_DN15053_c0_g4, Pdensi_DN15341_c0_g1d344263, Pdensi_DN15341_c0_g2, Pdensi_DN15837_c1_g1, Pdensi_DN15908_…
GO:0043207	3.82694266872998e-09	1	364	1198	response to external biotic stimulus	BP	2.42148310210003e-07	BP response to external biotic stimulus	Pdensi_DN10553_c0_g1d103553, Pdensi_DN10616_c0_g1d455771, Pdensi_DN10671_c0_g1, Pdensi_DN1095_c0_g1d203057, Pdensi_DN11282_c0_g1d174432, Pdensi_DN1182_c0_g1d259126, Pdensi_DN11879_c0_g1, Pdensi_DN11991_c0_g2, Pdensi_DN12076_c0_g1d5943, Pdensi_DN12247_c0_g1d50657, Pdensi_DN12254_c0_g1, Pdensi_DN12278_c0_g4, Pdensi_DN12284_c0_g1d50629, Pdensi_DN13092_c0_g1d177216, Pdensi_DN13244_c0_g1d339594, Pdens…
GO:0006952	5.43857321007884e-09	1	511	1768	defense response	BP	3.42349773409705e-07	BP defense response	Pdensi_DN10553_c0_g1d103553, Pdensi_DN10616_c0_g1d455771, Pdensi_DN10638_c0_g1, Pdensi_DN10671_c0_g1, Pdensi_DN10958_c0_g1d210221, Pdensi_DN1095_c0_g1d203057, Pdensi_DN11256_c0_g1d5270, Pdensi_DN11282_c0_g1d174432, Pdensi_DN1182_c0_g1d259126, Pdensi_DN11834_c0_g1d336839, Pdensi_DN11879_c0_g1, Pdensi_DN11980_c0_g1d175414, Pdensi_DN12005_c0_g1d337285, Pdensi_DN12076_c0_g1d5943, Pdensi_DN12247_c0_g1…
GO:0010410	5.61599312088710e-09	0.999999998479822	46	90	hemicellulose metabolic process	BP	3.51705169191145e-07	BP hemicellulose metabolic process	Pdensi_DN12216_c0_g1, Pdensi_DN12766_c1_g1, Pdensi_DN13283_c0_g1d271643, Pdensi_DN13873_c0_g1d340772, Pdensi_DN14110_c0_g1d393011, Pdensi_DN14675_c0_g1d394077, Pdensi_DN15418_c0_g2d466840, Pdensi_DN15702_c0_g1d345565, Pdensi_DN16835_c0_g1, Pdensi_DN17499_c0_g1, Pdensi_DN17518_c0_g1, Pdensi_DN17518_c0_g1d474702, Pdensi_DN17930_c0_g1d114128, Pdensi_DN18297_c1_g3, Pdensi_DN18423_c1_g1, Pdensi_DN1859…
GO:0010345	9.01271172004829e-09	0.999999998523399	29	45	suberin biosynthetic process	BP	5.61547120026682e-07	BP suberin biosynthetic process	Pdensi_DN11042_c0_g1d104080, Pdensi_DN12981_c0_g2, Pdensi_DN13537_c0_g1d461758, Pdensi_DN14653_c0_g1d108253, Pdensi_DN15341_c0_g1d344263, Pdensi_DN16084_c0_g1d214889, Pdensi_DN17377_c0_g1, Pdensi_DN17569_c0_g1d401490, Pdensi_DN18467_c0_g1d354439, Pdensi_DN19461_c0_g1d61048, Pdensi_DN19471_c0_g1d358612, Pdensi_DN19565_c0_g1d218684, Pdensi_DN21597_c0_g1d189745, Pdensi_DN21755_c0_g1d221703, Pdensi_D…
GO:0000786	9.26931977474584e-09	0.999999996340336	74	182	nucleosome	CC	5.74603721264955e-07	CC nucleosome	Pdensi_DN14354_c0_g1d393490, Pdensi_DN15027_c0_g1d213970, Pdensi_DN15800_c2_g4, Pdensi_DN16964_c0_g3, Pdensi_DN16964_c0_g6, Pdensi_DN18008_c1_g1d402900, Pdensi_DN18280_c0_g3, Pdensi_DN18280_c0_g4, Pdensi_DN18429_c0_g4, Pdensi_DN18518_c0_g1d284051, Pdensi_DN18594_c1_g4, Pdensi_DN18689_c2_g3, Pdensi_DN19141_c1_g7, Pdensi_DN19162_c0_g1d218186, Pdensi_DN19246_c1_g3, Pdensi_DN19430_c0_g2d484481, Pdens…
GO:0010287	1.02690523124706e-08	0.999999998069221	32	52	plastoglobule	CC	6.33361953736821e-07	CC plastoglobule	Pdensi_DN10273_c1_g1, Pdensi_DN12851_c0_g1, Pdensi_DN12972_c0_g1d271183, Pdensi_DN13335_c0_g1, Pdensi_DN13554_c0_g1d461922, Pdensi_DN14648_c0_g1d53257, Pdensi_DN14989_c0_g1, Pdensi_DN15441_c0_g1d214349, Pdensi_DN15579_c0_g1d467163, Pdensi_DN16149_c0_g1d527092, Pdensi_DN16418_c0_g1, Pdensi_DN16789_c0_g1, Pdensi_DN17128_c0_g1d473240, Pdensi_DN17386_c0_g1d400977, Pdensi_DN18555_c0_g1d479371, Pdensi_…
GO:0051301	1.15921237398631e-08	1	120	320	cell division	BP	7.11371935232202e-07	BP cell division	Pdensi_DN10202_c0_g1, Pdensi_DN11245_c0_g1d519946, Pdensi_DN11275_c0_g1d387913, Pdensi_DN11480_c0_g1d5445, Pdensi_DN12525_c0_g1, Pdensi_DN13026_c0_g1d460552, Pdensi_DN13394_c0_g1d271800, Pdensi_DN13531_c0_g1d522794, Pdensi_DN13835_c0_g2d392407, Pdensi_DN13945_c0_g1d341146, Pdensi_DN14136_c0_g1d107573, Pdensi_DN14179_c0_g2, Pdensi_DN14234_c0_g1d213181, Pdensi_DN14259_c0_g1, Pdensi_DN14731_c0_g1d27…
GO:0005515	1.19782258921128e-08	1	1123	4170	protein binding	MF	7.31390472972405e-07	MF protein binding	Pdensi_DN10202_c0_g1, Pdensi_DN10432_c0_g1d267119, Pdensi_DN10542_c0_g1d209911, Pdensi_DN10553_c0_g1d103553, Pdensi_DN10584_c0_g1d455509, Pdensi_DN10600_c0_g1, Pdensi_DN10628_c0_g1, Pdensi_DN1064_c0_g1, Pdensi_DN10704_c0_g1d173663, Pdensi_DN10731_c0_g1d267514, Pdensi_DN10759_c0_g1d103777, Pdensi_DN10847_c0_g2, Pdensi_DN1090_c0_g1d164642, Pdensi_DN10940_c0_g1d5120, Pdensi_DN11022_c0_g1d210297, Pde…
GO:0008092	1.20573531071431e-08	1	105	272	cytoskeletal protein binding	MF	7.3255918479817e-07	MF cytoskeletal protein binding	Pdensi_DN10202_c0_g1, Pdensi_DN10628_c0_g1, Pdensi_DN11283_c0_g1d210457, Pdensi_DN12205_c0_g1d337539, Pdensi_DN12594_c0_g1d211747, Pdensi_DN13444_c0_g1d106611, Pdensi_DN13500_c0_g2, Pdensi_DN13531_c0_g1d522794, Pdensi_DN13701_c0_g1d392284, Pdensi_DN13766_c0_g1d392221, Pdensi_DN14892_c1_g1, Pdensi_DN15359_c0_g1d344451, Pdensi_DN16057_c4_g5, Pdensi_DN16391_c0_g1, Pdensi_DN16749_c0_g1d215564, Pdensi…
GO:0044430	1.2640636849955e-08	1	133	366	cytoskeletal part	CC	7.64195332730943e-07	CC cytoskeletal part	Pdensi_DN10202_c0_g1, Pdensi_DN10628_c0_g1, Pdensi_DN11275_c0_g1d387913, Pdensi_DN11283_c0_g1d210457, Pdensi_DN11331_c0_g1d268435, Pdensi_DN12001_c0_g1d337225, Pdensi_DN12279_c0_g1d6115, Pdensi_DN12288_c0_g1d6189, Pdensi_DN12594_c0_g1d211747, Pdensi_DN12843_c0_g1d338700, Pdensi_DN13026_c0_g1d460552, Pdensi_DN13500_c0_g2, Pdensi_DN13531_c0_g1d522794, Pdensi_DN13628_c0_g1d462025, Pdensi_DN13701_c0_…
GO:0044459	1.27253162262057e-08	1	136	376	plasma membrane part	CC	7.65524934750859e-07	CC plasma membrane part	Pdensi_DN10129_c0_g1d386473, Pdensi_DN10201_c1_g2, Pdensi_DN10526_c0_g1d386945, Pdensi_DN11064_c0_g1d210295, Pdensi_DN11375_c0_g2d388082, Pdensi_DN11760_c0_g1d268987, Pdensi_DN12300_c0_g1d105477, Pdensi_DN13727_c0_g1d392210, Pdensi_DN13863_c0_g1d392460, Pdensi_DN13957_c0_g2, Pdensi_DN13997_c2_g1, Pdensi_DN14096_c0_g2d392918, Pdensi_DN14363_c0_g1d213328, Pdensi_DN14390_c0_g1d463834, Pdensi_DN14726…
GO:0009813	1.28895597026144e-08	0.999999995398886	63	139	flavonoid biosynthetic process	BP	7.71604426903563e-07	BP flavonoid biosynthetic process	Pdensi_DN10769_c0_g1d267536, Pdensi_DN13864_c0_g1, Pdensi_DN14029_c0_g1d52451, Pdensi_DN14741_c0_g1d394293, Pdensi_DN14809_c0_g1, Pdensi_DN14844_c0_g1d180691, Pdensi_DN15109_c0_g1d108947, Pdensi_DN15407_c0_g1d182088, Pdensi_DN15588_c0_g1d9544, Pdensi_DN16262_c0_g1, Pdensi_DN16285_c0_g1d184157, Pdensi_DN16309_c0_g1d278549, Pdensi_DN16424_c0_g1d215277, Pdensi_DN17378_c0_g1d280994, Pdensi_DN17434_c0…
GO:0009055	1.57971497488985e-08	0.999999994603492	58	126	electron transfer activity	MF	9.41047769431947e-07	MF electron transfer activity	Pdensi_DN10950_c0_g1d387414, Pdensi_DN12479_c0_g1, Pdensi_DN1254_c0_g1, Pdensi_DN12990_c0_g1d51297, Pdensi_DN13009_c0_g1d51387, Pdensi_DN13226_c0_g1, Pdensi_DN13247_c0_g1, Pdensi_DN13717_c0_g1d340628, Pdensi_DN13893_c1_g3, Pdensi_DN14633_c0_g1d213544, Pdensi_DN14675_c0_g1d108192, Pdensi_DN14806_c0_g1d465250, Pdensi_DN14891_c0_g1, Pdensi_DN15641_c0_g1, Pdensi_DN16087_c1_g1, Pdensi_DN16239_c0_g1, P…
GO:0016762	1.80398699410199e-08	0.999999996810572	29	47	xyloglucan:xyloglucosyl transferase activity	MF	1.0694315132026e-06	MF xyloglucan:xyloglucosyl transferase activity	Pdensi_DN12216_c0_g1, Pdensi_DN13283_c0_g1d271643, Pdensi_DN13873_c0_g1d340772, Pdensi_DN14110_c0_g1d393011, Pdensi_DN15418_c0_g2d466840, Pdensi_DN15702_c0_g1d345565, Pdensi_DN18297_c1_g3, Pdensi_DN18423_c1_g1, Pdensi_DN18590_c0_g2, Pdensi_DN19639_c4_g1, Pdensi_DN19667_c0_g1d534673, Pdensi_DN20473_c0_g1d536949, Pdensi_DN21510_c0_g1d221411, Pdensi_DN21525_c0_g1d221509, Pdensi_DN24110_c1_g3, Pdensi…
GO:0009812	1.889334119465e-08	0.999999993024934	65	146	flavonoid metabolic process	BP	1.11461585830467e-06	BP flavonoid metabolic process	Pdensi_DN10769_c0_g1d267536, Pdensi_DN13864_c0_g1, Pdensi_DN14029_c0_g1d52451, Pdensi_DN14741_c0_g1d394293, Pdensi_DN14809_c0_g1, Pdensi_DN14844_c0_g1d180691, Pdensi_DN15109_c0_g1d108947, Pdensi_DN15407_c0_g1d182088, Pdensi_DN15588_c0_g1d9544, Pdensi_DN16262_c0_g1, Pdensi_DN16285_c0_g1d184157, Pdensi_DN16309_c0_g1d278549, Pdensi_DN16424_c0_g1d215277, Pdensi_DN17378_c0_g1d280994, Pdensi_DN17434_c0…
GO:0016229	2.16385330196729e-08	0.999999994025644	44	84	steroid dehydrogenase activity	MF	1.2704315636358e-06	MF steroid dehydrogenase activity	Pdensi_DN12525_c0_g1, Pdensi_DN12851_c0_g1, Pdensi_DN13376_c1_g2, Pdensi_DN14323_c0_g1d179544, Pdensi_DN15098_c0_g1d108891, Pdensi_DN15588_c0_g1d9544, Pdensi_DN16309_c0_g1d278549, Pdensi_DN16455_c0_g1, Pdensi_DN17569_c0_g1d401490, Pdensi_DN17589_c0_g2, Pdensi_DN17676_c0_g1d351375, Pdensi_DN18206_c0_g1, Pdensi_DN19456_c1_g2, Pdensi_DN19711_c0_g2, Pdensi_DN20016_c0_g1, Pdensi_DN20979_c0_g2, Pdensi_…
GO:0003677	3.68966891725152e-08	1	602	2141	DNA binding	MF	2.15589649844381e-06	MF DNA binding	Pdensi_DN10026_c0_g1, Pdensi_DN10236_c0_g1d455061, Pdensi_DN10504_c0_g1d455597, Pdensi_DN10546_c0_g1d4860, Pdensi_DN10600_c0_g1, Pdensi_DN10692_c0_g1, Pdensi_DN10714_c0_g1, Pdensi_DN10847_c0_g2, Pdensi_DN10881_c0_g1d335027, Pdensi_DN10938_c0_g1d387493, Pdensi_DN10979_c0_g1d103979, Pdensi_DN11010_c0_g1d104110, Pdensi_DN11057_c0_g1d49575, Pdensi_DN11087_c0_g1d174058, Pdensi_DN11122_c0_g1d104222, Pd…
GO:0009765	3.71501896631905e-08	0.999999996432327	19	26	photosynthesis, light harvesting	BP	2.16037198174706e-06	BP photosynthesis, light harvesting	Pdensi_DN13606_c0_g1d340396, Pdensi_DN14130_c0_g1d341378, Pdensi_DN14648_c0_g1d53257, Pdensi_DN15441_c0_g1d214349, Pdensi_DN15697_c0_g1, Pdensi_DN15810_c2_g2, Pdensi_DN16117_c0_g1d469076, Pdensi_DN18788_c0_g3, Pdensi_DN19470_c1_g1, Pdensi_DN19545_c3_g1, Pdensi_DN20545_c1_g2, Pdensi_DN23482_c0_g1d548277, Pdensi_DN23545_c0_g1d548920, Pdensi_DN23545_c0_g1d548923, Pdensi_DN23545_c0_g3, Pdensi_DN24419…
GO:0008374	4.48888289846258e-08	0.999999985182442	53	109	O-acyltransferase activity	MF	2.59802075620972e-06	MF O-acyltransferase activity	Pdensi_DN11788_c0_g1d5668, Pdensi_DN14200_c0_g1, Pdensi_DN14424_c0_g1d213386, Pdensi_DN15053_c0_g4, Pdensi_DN16268_c0_g1, Pdensi_DN16858_c0_g3, Pdensi_DN17330_c1_g2, Pdensi_DN17466_c0_g1d529752, Pdensi_DN17479_c0_g2, Pdensi_DN17809_c1_g9, Pdensi_DN18385_c0_g1d115059, Pdensi_DN18442_c0_g1d531857, Pdensi_DN18574_c0_g1d217376, Pdensi_DN18883_c0_g2d480523, Pdensi_DN19493_c0_g1d534341, Pdensi_DN19599_…
GO:0044427	4.68791802683559e-08	1	174	527	chromosomal part	CC	2.70041768602435e-06	CC chromosomal part	Pdensi_DN10731_c0_g1d267514, Pdensi_DN10847_c0_g2, Pdensi_DN11010_c0_g1d104110, Pdensi_DN11245_c0_g1d519946, Pdensi_DN11450_c0_g1, Pdensi_DN11480_c0_g1d5445, Pdensi_DN12001_c0_g1d337225, Pdensi_DN13573_c0_g1d340258, Pdensi_DN13884_c0_g1d178580, Pdensi_DN14354_c0_g1d393490, Pdensi_DN14374_c0_g1d8160, Pdensi_DN14576_c2_g1, Pdensi_DN14900_c0_g1d343302, Pdensi_DN15027_c0_g1d213970, Pdensi_DN15095_c0_…
GO:0047196	5.55942450456115e-08	0.999999997794298	15	17	long-chain-alcohol O-fatty-acyltransferase activity	MF	3.15775311859073e-06	MF long-chain-alcohol O-fatty-acyltransferase activity	Pdensi_DN16858_c0_g3, Pdensi_DN17466_c0_g1d529752, Pdensi_DN17809_c1_g9, Pdensi_DN18442_c0_g1d531857, Pdensi_DN19656_c0_g1d15592, Pdensi_DN20014_c1_g1, Pdensi_DN21349_c1_g6, Pdensi_DN22518_c1_g1, Pdensi_DN24954_c0_g1d305220, Pdensi_DN25650_c1_g1, Pdensi_DN33183_c0_g2, Pdensi_GG_121614_c0_g1, Pdensi_GG_148325_c0_g1, Pdensi_GG_155961_c0_g1, Pdensi_GG_158182_c2_g1
GO:0102966	5.55942450456115e-08	0.999999997794298	15	17	arachidoyl-CoA:1-dodecanol O-acyltransferase activity	MF	3.15775311859073e-06	MF arachidoyl-CoA:1-dodecanol O-acyltransferase activity	Pdensi_DN16858_c0_g3, Pdensi_DN17466_c0_g1d529752, Pdensi_DN17809_c1_g9, Pdensi_DN18442_c0_g1d531857, Pdensi_DN19656_c0_g1d15592, Pdensi_DN20014_c1_g1, Pdensi_DN21349_c1_g6, Pdensi_DN22518_c1_g1, Pdensi_DN24954_c0_g1d305220, Pdensi_DN25650_c1_g1, Pdensi_DN33183_c0_g2, Pdensi_GG_121614_c0_g1, Pdensi_GG_148325_c0_g1, Pdensi_GG_155961_c0_g1, Pdensi_GG_158182_c2_g1
GO:0103095	5.55942450456115e-08	0.999999997794298	15	17	wax ester synthase activity	MF	3.15775311859073e-06	MF wax ester synthase activity	Pdensi_DN16858_c0_g3, Pdensi_DN17466_c0_g1d529752, Pdensi_DN17809_c1_g9, Pdensi_DN18442_c0_g1d531857, Pdensi_DN19656_c0_g1d15592, Pdensi_DN20014_c1_g1, Pdensi_DN21349_c1_g6, Pdensi_DN22518_c1_g1, Pdensi_DN24954_c0_g1d305220, Pdensi_DN25650_c1_g1, Pdensi_DN33183_c0_g2, Pdensi_GG_121614_c0_g1, Pdensi_GG_148325_c0_g1, Pdensi_GG_155961_c0_g1, Pdensi_GG_158182_c2_g1
GO:0031967	5.83162486274257e-08	1	153	441	organelle envelope	CC	3.28183423151209e-06	CC organelle envelope	Pdensi_DN10115_c0_g1d172805, Pdensi_DN10202_c0_g1, Pdensi_DN10387_c0_g1d173149, Pdensi_DN10616_c0_g1d455771, Pdensi_DN10938_c0_g1d173901, Pdensi_DN1095_c0_g1d203057, Pdensi_DN11319_c0_g1d457139, Pdensi_DN11585_c0_g1d336306, Pdensi_DN11646_c0_g1d336552, Pdensi_DN11717_c0_g1d336592, Pdensi_DN11834_c0_g1d336839, Pdensi_DN12020_c0_g1d5957, Pdensi_DN12129_c0_g1d105271, Pdensi_DN12594_c0_g1d211747, Pde…
GO:0031975	5.83162486274257e-08	1	153	441	envelope	CC	3.28183423151209e-06	CC envelope	Pdensi_DN10115_c0_g1d172805, Pdensi_DN10202_c0_g1, Pdensi_DN10387_c0_g1d173149, Pdensi_DN10616_c0_g1d455771, Pdensi_DN10938_c0_g1d173901, Pdensi_DN1095_c0_g1d203057, Pdensi_DN11319_c0_g1d457139, Pdensi_DN11585_c0_g1d336306, Pdensi_DN11646_c0_g1d336552, Pdensi_DN11717_c0_g1d336592, Pdensi_DN11834_c0_g1d336839, Pdensi_DN12020_c0_g1d5957, Pdensi_DN12129_c0_g1d105271, Pdensi_DN12594_c0_g1d211747, Pde…
GO:0008194	5.95556763337771e-08	1	109	294	UDP-glycosyltransferase activity	MF	3.32568502805118e-06	MF UDP-glycosyltransferase activity	Pdensi_DN10363_c0_g1, Pdensi_DN11980_c0_g1d175414, Pdensi_DN12046_c0_g1d50385, Pdensi_DN12859_c0_g1d338794, Pdensi_DN12927_c0_g3, Pdensi_DN14675_c0_g1d394077, Pdensi_DN14735_c0_g1, Pdensi_DN14809_c0_g1, Pdensi_DN15115_c0_g1, Pdensi_DN15182_c2_g2, Pdensi_DN15384_c2_g1, Pdensi_DN15544_c0_g1d182222, Pdensi_DN16005_c2_g1, Pdensi_DN16166_c0_g5, Pdensi_DN16191_c0_g1d183796, Pdensi_DN16362_c0_g1d184374,…
GO:0005615	5.96401098217497e-08	0.999999982031829	45	92	extracellular space	CC	3.32568502805118e-06	CC extracellular space	Pdensi_DN10750_c0_g1, Pdensi_DN12842_c0_g1d212003, Pdensi_DN13978_c0_g2, Pdensi_DN14269_c0_g1d52720, Pdensi_DN14351_c0_g1d523936, Pdensi_DN15132_c1_g3, Pdensi_DN15381_c1_g10, Pdensi_DN15834_c0_g1d396837, Pdensi_DN15865_c0_g1d9959, Pdensi_DN16462_c0_g1d111245, Pdensi_DN16800_c0_g1d56344, Pdensi_DN17746_c2_g5, Pdensi_DN17804_c0_g1d12690, Pdensi_DN17890_c0_g2d402305, Pdensi_DN17979_c0_g1d58195, Pden…
GO:0042545	6.13330895947554e-08	0.999999979177632	53	114	cell wall modification	BP	3.40454404605069e-06	BP cell wall modification	Pdensi_DN100517_c0_g1, Pdensi_DN12559_c0_g1, Pdensi_DN14864_c3_g2, Pdensi_DN14914_c0_g2, Pdensi_DN15159_c0_g1d214023, Pdensi_DN15354_c3_g6, Pdensi_DN15443_c3_g1, Pdensi_DN15452_c4_g1, Pdensi_DN16114_c0_g1d397583, Pdensi_DN16537_c0_g1d470760, Pdensi_DN16993_c6_g2, Pdensi_DN17479_c0_g2, Pdensi_DN18947_c0_g1d217923, Pdensi_DN19319_c0_g1d218367, Pdensi_DN19354_c0_g1d60862, Pdensi_DN19354_c0_g2, Pdens…
GO:0016746	6.71060088507812e-08	1	132	367	transferase activity, transferring acyl groups	MF	3.70813837142869e-06	MF transferase activity, transferring acyl groups	Pdensi_DN10731_c0_g1d267514, Pdensi_DN11323_c0_g1d174533, Pdensi_DN11788_c0_g1d5668, Pdensi_DN12647_c0_g2, Pdensi_DN13489_c1_g1d177977, Pdensi_DN13537_c0_g1d461758, Pdensi_DN14040_c0_g1d213034, Pdensi_DN14115_c0_g2, Pdensi_DN14200_c0_g1, Pdensi_DN14424_c0_g1d213386, Pdensi_DN14937_c0_g1, Pdensi_DN15053_c0_g4, Pdensi_DN15341_c0_g1d344263, Pdensi_DN15341_c0_g2, Pdensi_DN15837_c1_g1, Pdensi_DN15908_…
GO:0015926	7.56674257651976e-08	0.999999975763787	48	101	glucosidase activity	MF	4.16239010560628e-06	MF glucosidase activity	Pdensi_DN11297_c0_g3, Pdensi_DN11376_c0_g1d174520, Pdensi_DN13727_c0_g1d392210, Pdensi_DN13957_c0_g2, Pdensi_DN14096_c0_g2d392918, Pdensi_DN15274_c0_g1d344023, Pdensi_DN15661_c0_g1d9737, Pdensi_DN15992_c0_g3, Pdensi_DN16308_c0_g1d215184, Pdensi_DN16515_c0_g2, Pdensi_DN16533_c0_g1d398796, Pdensi_DN17417_c1_g1, Pdensi_DN17725_c0_g1d57805, Pdensi_DN17930_c0_g1d114128, Pdensi_DN18436_c0_g1, Pdensi_DN…
GO:0031984	8.18336919244744e-08	1	142	407	organelle subcompartment	CC	4.48140379274296e-06	CC organelle subcompartment	Pdensi_DN10250_c0_g1, Pdensi_DN10347_c0_g1d209793, Pdensi_DN10387_c0_g1d173149, Pdensi_DN10616_c0_g1d455771, Pdensi_DN10671_c0_g1, Pdensi_DN11196_c0_g1d5219, Pdensi_DN11834_c0_g1d336839, Pdensi_DN11837_c0_g1d269228, Pdensi_DN12020_c0_g1d5957, Pdensi_DN12428_c0_g1d50752, Pdensi_DN12851_c0_g1, Pdensi_DN12972_c0_g1d271183, Pdensi_DN13077_c0_g1d390972, Pdensi_DN13092_c0_g1d177216, Pdensi_DN13226_c0_g…
GO:0006260	8.7478879109912e-08	0.999999965694886	65	151	DNA replication	BP	4.76916103433145e-06	BP DNA replication	Pdensi_DN10236_c0_g1d455061, Pdensi_DN11010_c0_g1d104110, Pdensi_DN11426_c0_g1d49915, Pdensi_DN14084_c0_g1d341311, Pdensi_DN14576_c2_g1, Pdensi_DN15674_c0_g1, Pdensi_DN15786_c0_g1d345588, Pdensi_DN15996_c0_g1, Pdensi_DN16075_c0_g1d397367, Pdensi_DN17354_c0_g1d473947, Pdensi_DN17542_c0_g1d474704, Pdensi_DN17777_c0_g1, Pdensi_DN17897_c0_g1d282278, Pdensi_DN17972_c0_g1d58186, Pdensi_DN18389_c0_g1d21…
GO:0033764	9.79891732194241e-08	0.999999972985136	40	76	steroid dehydrogenase activity, acting on the CH-OH group of donors, NAD or NADP as acceptor	MF	5.31841681491381e-06	MF steroid dehydrogenase activity, acting on the CH-OH group of donors, NAD or NADP as acceptor	Pdensi_DN12525_c0_g1, Pdensi_DN12851_c0_g1, Pdensi_DN13376_c1_g2, Pdensi_DN14323_c0_g1d179544, Pdensi_DN15098_c0_g1d108891, Pdensi_DN15588_c0_g1d9544, Pdensi_DN16309_c0_g1d278549, Pdensi_DN16455_c0_g1, Pdensi_DN17569_c0_g1d401490, Pdensi_DN17589_c0_g2, Pdensi_DN17676_c0_g1d351375, Pdensi_DN19456_c1_g2, Pdensi_DN19711_c0_g2, Pdensi_DN20016_c0_g1, Pdensi_DN20979_c0_g2, Pdensi_DN21071_c1_g2d415963, …
GO:0006949	1.01878477753164e-07	1	11	11	syncytium formation	BP	5.50504411646743e-06	BP syncytium formation	Pdensi_DN18759_c0_g1d13953, Pdensi_DN20275_c0_g1d119663, Pdensi_DN20515_c0_g1d220018, Pdensi_DN21649_c0_g2, Pdensi_DN22641_c2_g2, Pdensi_DN25089_c1_g1d557367, Pdensi_DN25089_c1_g2, Pdensi_DN2770_c0_g1d326233, Pdensi_DN37968_c1_g1, Pdensi_GG_124869_c1_g1, Pdensi_GG_69927_c1_g1
GO:0030599	1.42932870197814e-07	0.999999978438693	23	35	pectinesterase activity	MF	7.65568513533203e-06	MF pectinesterase activity	Pdensi_DN100517_c0_g1, Pdensi_DN12559_c0_g1, Pdensi_DN16114_c0_g1d397583, Pdensi_DN18947_c0_g1d217923, Pdensi_DN19319_c0_g1d218367, Pdensi_DN19365_c1_g1, Pdensi_DN19547_c2_g1, Pdensi_DN20617_c0_g4d492304, Pdensi_DN21652_c0_g1d495574, Pdensi_DN24001_c1_g1, Pdensi_DN24325_c0_g2, Pdensi_DN24443_c0_g1d428324, Pdensi_DN24708_c0_g2, Pdensi_DN26347_c0_g1d430011, Pdensi_DN27242_c1_g2d79719, Pdensi_DN2987…
GO:0045330	1.42932870197814e-07	0.999999978438693	23	35	aspartyl esterase activity	MF	7.65568513533203e-06	MF aspartyl esterase activity	Pdensi_DN100517_c0_g1, Pdensi_DN12559_c0_g1, Pdensi_DN16114_c0_g1d397583, Pdensi_DN18947_c0_g1d217923, Pdensi_DN19319_c0_g1d218367, Pdensi_DN19365_c1_g1, Pdensi_DN19547_c2_g1, Pdensi_DN20617_c0_g4d492304, Pdensi_DN21652_c0_g1d495574, Pdensi_DN24001_c1_g1, Pdensi_DN24325_c0_g2, Pdensi_DN24443_c0_g1d428324, Pdensi_DN24708_c0_g2, Pdensi_DN26347_c0_g1d430011, Pdensi_DN27242_c1_g2d79719, Pdensi_DN2987…
GO:0010359	1.49270617624227e-07	0.999999957069856	40	80	regulation of anion channel activity	BP	7.91461443232031e-06	BP regulation of anion channel activity	Pdensi_DN14864_c3_g2, Pdensi_DN14914_c0_g2, Pdensi_DN15159_c0_g1d214023, Pdensi_DN15354_c3_g6, Pdensi_DN15443_c3_g1, Pdensi_DN15452_c4_g1, Pdensi_DN16143_c1_g2, Pdensi_DN16451_c0_g4, Pdensi_DN16537_c0_g1d470760, Pdensi_DN16993_c6_g2, Pdensi_DN19472_c0_g1, Pdensi_DN19673_c2_g1, Pdensi_DN19789_c2_g1, Pdensi_DN19967_c2_g1, Pdensi_DN19994_c5_g6, Pdensi_DN20347_c3_g7, Pdensi_DN20526_c2_g1, Pdensi_DN20…
GO:1903959	1.49270617624227e-07	0.999999957069856	40	80	regulation of anion transmembrane transport	BP	7.91461443232031e-06	BP regulation of anion transmembrane transport	Pdensi_DN14864_c3_g2, Pdensi_DN14914_c0_g2, Pdensi_DN15159_c0_g1d214023, Pdensi_DN15354_c3_g6, Pdensi_DN15443_c3_g1, Pdensi_DN15452_c4_g1, Pdensi_DN16143_c1_g2, Pdensi_DN16451_c0_g4, Pdensi_DN16537_c0_g1d470760, Pdensi_DN16993_c6_g2, Pdensi_DN19472_c0_g1, Pdensi_DN19673_c2_g1, Pdensi_DN19789_c2_g1, Pdensi_DN19967_c2_g1, Pdensi_DN19994_c5_g6, Pdensi_DN20347_c3_g7, Pdensi_DN20526_c2_g1, Pdensi_DN20…
GO:0032993	1.49711425963478e-07	1	80	214	protein-DNA complex	CC	7.91461443232031e-06	CC protein-DNA complex	Pdensi_DN1386_c0_g1d203205, Pdensi_DN14354_c0_g1d393490, Pdensi_DN15027_c0_g1d213970, Pdensi_DN15800_c2_g4, Pdensi_DN16964_c0_g3, Pdensi_DN16964_c0_g6, Pdensi_DN18008_c1_g1d402900, Pdensi_DN18280_c0_g3, Pdensi_DN18280_c0_g4, Pdensi_DN18429_c0_g4, Pdensi_DN18518_c0_g1d284051, Pdensi_DN18594_c1_g4, Pdensi_DN18689_c2_g3, Pdensi_DN19141_c1_g7, Pdensi_DN19162_c0_g1d218186, Pdensi_DN19246_c1_g3, Pdensi…
GO:0009543	1.62457914025439e-07	0.999999968779097	27	45	chloroplast thylakoid lumen	CC	8.51474697887839e-06	CC chloroplast thylakoid lumen	Pdensi_DN10671_c0_g1, Pdensi_DN13252_c0_g1d106448, Pdensi_DN14633_c0_g1d213544, Pdensi_DN15045_c0_g1d53811, Pdensi_DN15798_c1_g3, Pdensi_DN16288_c0_g1, Pdensi_DN17158_c0_g1d215886, Pdensi_DN17376_c0_g1, Pdensi_DN17566_c0_g1d12213, Pdensi_DN17902_c0_g1d402633, Pdensi_DN18045_c0_g1d282906, Pdensi_DN18083_c0_g1, Pdensi_DN18630_c0_g1d115702, Pdensi_DN18870_c0_g1d59882, Pdensi_DN18991_c1_g1, Pdensi_DN…
GO:0031978	1.62457914025439e-07	0.999999968779097	27	45	plastid thylakoid lumen	CC	8.51474697887839e-06	CC plastid thylakoid lumen	Pdensi_DN10671_c0_g1, Pdensi_DN13252_c0_g1d106448, Pdensi_DN14633_c0_g1d213544, Pdensi_DN15045_c0_g1d53811, Pdensi_DN15798_c1_g3, Pdensi_DN16288_c0_g1, Pdensi_DN17158_c0_g1d215886, Pdensi_DN17376_c0_g1, Pdensi_DN17566_c0_g1d12213, Pdensi_DN17902_c0_g1d402633, Pdensi_DN18045_c0_g1d282906, Pdensi_DN18083_c0_g1, Pdensi_DN18630_c0_g1d115702, Pdensi_DN18870_c0_g1d59882, Pdensi_DN18991_c1_g1, Pdensi_DN…
GO:0006928	2.07709951805383e-07	0.999999924874285	54	119	movement of cell or subcellular component	BP	1.08399740660143e-05	BP movement of cell or subcellular component	Pdensi_DN11283_c0_g1d210457, Pdensi_DN13500_c0_g2, Pdensi_DN13766_c0_g1d392221, Pdensi_DN13877_c0_g1, Pdensi_DN15359_c0_g1d344451, Pdensi_DN16749_c0_g1d215564, Pdensi_DN17852_c0_g1d282283, Pdensi_DN18040_c0_g2, Pdensi_DN18887_c5_g2, Pdensi_DN19472_c0_g1d408210, Pdensi_DN19553_c0_g1d534490, Pdensi_DN19595_c0_g1d117685, Pdensi_DN19721_c0_g2d486406, Pdensi_DN19917_c0_g1d118739, Pdensi_DN19956_c0_g1d…
GO:0051726	2.23650307515458e-07	1	95	252	regulation of cell cycle	BP	1.16222023633139e-05	BP regulation of cell cycle	Pdensi_DN10202_c0_g1, Pdensi_DN11448_c0_g1d388149, Pdensi_DN12001_c0_g1d337225, Pdensi_DN12525_c0_g1, Pdensi_DN12774_c0_g1d211866, Pdensi_DN13835_c0_g2d392407, Pdensi_DN14084_c0_g1d341311, Pdensi_DN14259_c0_g1, Pdensi_DN14731_c0_g1d274697, Pdensi_DN14784_c0_g1, Pdensi_DN14900_c0_g1d343302, Pdensi_DN16057_c4_g5, Pdensi_DN16387_c0_g2, Pdensi_DN16510_c0_g1, Pdensi_DN16536_c0_g1d279066, Pdensi_DN1673…
GO:0016616	2.36499150838e-07	1	94	251	oxidoreductase activity, acting on the CH-OH group of donors, NAD or NADP as acceptor	MF	1.22378289408206e-05	MF oxidoreductase activity, acting on the CH-OH group of donors, NAD or NADP as acceptor	Pdensi_DN11344_c0_g1d5349, Pdensi_DN12525_c0_g1, Pdensi_DN12684_c0_g1d51036, Pdensi_DN12721_c0_g1d390380, Pdensi_DN12777_c0_g2d460069, Pdensi_DN12851_c0_g1, Pdensi_DN12901_c0_g1d339029, Pdensi_DN13005_c0_g1d339187, Pdensi_DN13376_c1_g2, Pdensi_DN14048_c0_g1d213046, Pdensi_DN14323_c0_g1d179544, Pdensi_DN15098_c0_g1d108891, Pdensi_DN15144_c0_g1d109056, Pdensi_DN15588_c0_g1d9544, Pdensi_DN15968_c0_g…
GO:0006721	2.38601796966442e-07	0.999999910049857	57	129	terpenoid metabolic process	BP	1.22945364749122e-05	BP terpenoid metabolic process	Pdensi_DN11319_c0_g1d457139, Pdensi_DN12267_c0_g1d175845, Pdensi_DN12721_c0_g1d390380, Pdensi_DN13059_c0_g1d390976, Pdensi_DN13292_c0_g1d339486, Pdensi_DN14793_c0_g1, Pdensi_DN15626_c0_g1d54595, Pdensi_DN15788_c0_g1d468038, Pdensi_DN16375_c0_g1d278578, Pdensi_DN16449_c0_g1, Pdensi_DN16923_c0_g2, Pdensi_DN17375_c0_g1, Pdensi_DN18372_c0_g1, Pdensi_DN18455_c0_g1d404196, Pdensi_DN18574_c0_g1d217376, …
GO:0008202	2.56709089571897e-07	0.999999896400895	64	149	steroid metabolic process	BP	1.31719806800504e-05	BP steroid metabolic process	Pdensi_DN10989_c0_g1d335310, Pdensi_DN12525_c0_g1, Pdensi_DN12851_c0_g1, Pdensi_DN13376_c1_g2, Pdensi_DN14323_c0_g1d179544, Pdensi_DN15098_c0_g1d108891, Pdensi_DN15115_c0_g1, Pdensi_DN15588_c0_g1d9544, Pdensi_DN15825_c0_g1d397026, Pdensi_DN16309_c0_g1d278549, Pdensi_DN16455_c0_g1, Pdensi_DN17569_c0_g1d401490, Pdensi_DN17589_c0_g2, Pdensi_DN17676_c0_g1d351375, Pdensi_DN17827_c0_g1, Pdensi_DN18116_…
GO:0090558	2.68025483902316e-07	0.999999951085038	25	41	plant epidermis development	BP	1.3695092926423e-05	BP plant epidermis development	Pdensi_DN11589_c0_g1, Pdensi_DN14188_c0_g2, Pdensi_DN14284_c0_g1d107643, Pdensi_DN15724_c0_g1d54664, Pdensi_DN16537_c0_g3, Pdensi_DN16632_c1_g1, Pdensi_DN18049_c0_g2, Pdensi_DN18278_c0_g1, Pdensi_DN19454_c0_g1d218555, Pdensi_DN21202_c0_g1d220982, Pdensi_DN21355_c1_g1d417316, Pdensi_DN21947_c2_g2, Pdensi_DN22049_c0_g1d222100, Pdensi_DN22607_c0_g1d301507, Pdensi_DN26347_c0_g1, Pdensi_DN26441_c0_g1,…
GO:0006633	2.75013284074932e-07	1	79	202	fatty acid biosynthetic process	BP	1.39935926046795e-05	BP fatty acid biosynthetic process	Pdensi_DN10846_c0_g1d335071, Pdensi_DN11042_c0_g1d104080, Pdensi_DN11851_c0_g1d458179, Pdensi_DN11879_c0_g1, Pdensi_DN12095_c0_g1d175594, Pdensi_DN12647_c0_g2, Pdensi_DN12981_c0_g1d338959, Pdensi_DN12981_c0_g2, Pdensi_DN13489_c1_g1d177977, Pdensi_DN14040_c0_g1d213034, Pdensi_DN14115_c0_g2, Pdensi_DN14628_c0_g1d464486, Pdensi_DN14653_c0_g1d108253, Pdensi_DN14965_c0_g1d465570, Pdensi_DN15119_c0_g1d…
GO:0003854	2.86356400385417e-07	0.999999919481682	38	73	3-beta-hydroxy-delta5-steroid dehydrogenase activity	MF	1.45103085539698e-05	MF 3-beta-hydroxy-delta5-steroid dehydrogenase activity	Pdensi_DN12525_c0_g1, Pdensi_DN12851_c0_g1, Pdensi_DN13376_c1_g2, Pdensi_DN14323_c0_g1d179544, Pdensi_DN15098_c0_g1d108891, Pdensi_DN15588_c0_g1d9544, Pdensi_DN16309_c0_g1d278549, Pdensi_DN16455_c0_g1, Pdensi_DN17569_c0_g1d401490, Pdensi_DN17589_c0_g2, Pdensi_DN17676_c0_g1d351375, Pdensi_DN19456_c1_g2, Pdensi_DN19711_c0_g2, Pdensi_DN20016_c0_g1, Pdensi_DN20979_c0_g2, Pdensi_DN21071_c1_g2d415963, …
GO:0042440	2.90404779278396e-07	0.999999878655878	67	162	pigment metabolic process	BP	1.46545228656134e-05	BP pigment metabolic process	Pdensi_DN10313_c0_g1d455218, Pdensi_DN10616_c0_g1d455771, Pdensi_DN1095_c0_g1d203057, Pdensi_DN12684_c0_g1d51036, Pdensi_DN13044_c0_g1d460723, Pdensi_DN13059_c0_g1d390976, Pdensi_DN13077_c0_g1d390972, Pdensi_DN13335_c0_g1, Pdensi_DN14029_c0_g1d52451, Pdensi_DN14090_c0_g1d7868, Pdensi_DN14229_c0_g1d213190, Pdensi_DN14453_c0_g1d342034, Pdensi_DN14741_c0_g1d394293, Pdensi_DN14793_c0_g1, Pdensi_DN148…
GO:0022898	2.9400246495867e-07	0.999999908795304	42	87	regulation of transmembrane transporter activity	BP	1.46545228656134e-05	BP regulation of transmembrane transporter activity	Pdensi_DN14864_c3_g2, Pdensi_DN14892_c1_g1, Pdensi_DN14914_c0_g2, Pdensi_DN15159_c0_g1d214023, Pdensi_DN15354_c3_g6, Pdensi_DN15443_c3_g1, Pdensi_DN15452_c4_g1, Pdensi_DN16143_c1_g2, Pdensi_DN16451_c0_g4, Pdensi_DN16537_c0_g1d470760, Pdensi_DN16993_c6_g2, Pdensi_DN19472_c0_g1, Pdensi_DN19673_c2_g1, Pdensi_DN19789_c2_g1, Pdensi_DN19967_c2_g1, Pdensi_DN19994_c5_g6, Pdensi_DN20347_c3_g7, Pdensi_DN20…
GO:0032409	2.9400246495867e-07	0.999999908795304	42	87	regulation of transporter activity	BP	1.46545228656134e-05	BP regulation of transporter activity	Pdensi_DN14864_c3_g2, Pdensi_DN14892_c1_g1, Pdensi_DN14914_c0_g2, Pdensi_DN15159_c0_g1d214023, Pdensi_DN15354_c3_g6, Pdensi_DN15443_c3_g1, Pdensi_DN15452_c4_g1, Pdensi_DN16143_c1_g2, Pdensi_DN16451_c0_g4, Pdensi_DN16537_c0_g1d470760, Pdensi_DN16993_c6_g2, Pdensi_DN19472_c0_g1, Pdensi_DN19673_c2_g1, Pdensi_DN19789_c2_g1, Pdensi_DN19967_c2_g1, Pdensi_DN19994_c5_g6, Pdensi_DN20347_c3_g7, Pdensi_DN20…
GO:0032412	2.9400246495867e-07	0.999999908795304	42	87	regulation of ion transmembrane transporter activity	BP	1.46545228656134e-05	BP regulation of ion transmembrane transporter activity	Pdensi_DN14864_c3_g2, Pdensi_DN14892_c1_g1, Pdensi_DN14914_c0_g2, Pdensi_DN15159_c0_g1d214023, Pdensi_DN15354_c3_g6, Pdensi_DN15443_c3_g1, Pdensi_DN15452_c4_g1, Pdensi_DN16143_c1_g2, Pdensi_DN16451_c0_g4, Pdensi_DN16537_c0_g1d470760, Pdensi_DN16993_c6_g2, Pdensi_DN19472_c0_g1, Pdensi_DN19673_c2_g1, Pdensi_DN19789_c2_g1, Pdensi_DN19967_c2_g1, Pdensi_DN19994_c5_g6, Pdensi_DN20347_c3_g7, Pdensi_DN20…
GO:0006720	3.02389425579046e-07	0.999999868799422	72	177	isoprenoid metabolic process	BP	1.50112994519159e-05	BP isoprenoid metabolic process	Pdensi_DN11319_c0_g1d457139, Pdensi_DN12267_c0_g1d175845, Pdensi_DN12721_c0_g1d390380, Pdensi_DN12945_c0_g1d212100, Pdensi_DN13059_c0_g1d390976, Pdensi_DN13292_c0_g1d339486, Pdensi_DN14793_c0_g1, Pdensi_DN15174_c0_g1d53919, Pdensi_DN15579_c0_g1d467163, Pdensi_DN15626_c0_g1d54595, Pdensi_DN15788_c0_g1d468038, Pdensi_DN16375_c0_g1d278578, Pdensi_DN16449_c0_g1, Pdensi_DN16923_c0_g2, Pdensi_DN17375_c…
GO:0072330	3.10476387070838e-07	1	103	282	monocarboxylic acid biosynthetic process	BP	1.53066759370489e-05	BP monocarboxylic acid biosynthetic process	Pdensi_DN10846_c0_g1d335071, Pdensi_DN11042_c0_g1d104080, Pdensi_DN11319_c0_g1d457139, Pdensi_DN11323_c0_g1d174533, Pdensi_DN11851_c0_g1d458179, Pdensi_DN11879_c0_g1, Pdensi_DN12095_c0_g1d175594, Pdensi_DN12647_c0_g2, Pdensi_DN12981_c0_g1d338959, Pdensi_DN12981_c0_g2, Pdensi_DN13489_c1_g1d177977, Pdensi_DN14040_c0_g1d213034, Pdensi_DN14115_c0_g2, Pdensi_DN14492_c3_g2, Pdensi_DN14628_c0_g1d464486,…
GO:0035251	3.10846350506725e-07	0.999999867051798	70	170	UDP-glucosyltransferase activity	MF	1.53066759370489e-05	MF UDP-glucosyltransferase activity	Pdensi_DN14735_c0_g1, Pdensi_DN14809_c0_g1, Pdensi_DN15115_c0_g1, Pdensi_DN15182_c2_g2, Pdensi_DN15384_c2_g1, Pdensi_DN15544_c0_g1d182222, Pdensi_DN16005_c2_g1, Pdensi_DN16166_c0_g5, Pdensi_DN16191_c0_g1d183796, Pdensi_DN16362_c0_g1d184374, Pdensi_DN16362_c0_g1d184375, Pdensi_DN16542_c0_g4, Pdensi_DN16751_c0_g1d215570, Pdensi_DN17743_c0_g1d282049, Pdensi_DN18287_c0_g1d403608, Pdensi_DN18705_c0_g1…
GO:0006811	3.14432581251507e-07	1	211	669	ion transport	BP	1.54210870772827e-05	BP ion transport	Pdensi_DN10387_c0_g1d173149, Pdensi_DN10687_c0_g1d267398, Pdensi_DN10851_c0_g1, Pdensi_DN10853_c0_g1d5059, Pdensi_DN10964_c0_g1, Pdensi_DN11112_c0_g1d387695, Pdensi_DN11544_c0_g2d5552, Pdensi_DN11585_c0_g1d336306, Pdensi_DN11991_c0_g2, Pdensi_DN12171_c0_g1d337482, Pdensi_DN12193_c0_g1d269701, Pdensi_DN12300_c0_g1d105477, Pdensi_DN12352_c0_g1d389636, Pdensi_DN12470_c0_g1d211626, Pdensi_DN12499_c0_…
GO:0044421	3.49797487852803e-07	0.999999857409498	63	151	extracellular region part	CC	1.70869076866337e-05	CC extracellular region part	Pdensi_DN10750_c0_g1, Pdensi_DN11448_c0_g1d388149, Pdensi_DN12842_c0_g1d212003, Pdensi_DN13861_c0_g1, Pdensi_DN13978_c0_g2, Pdensi_DN14269_c0_g1d52720, Pdensi_DN14351_c0_g1d523936, Pdensi_DN15132_c1_g3, Pdensi_DN15381_c1_g10, Pdensi_DN15641_c0_g1, Pdensi_DN15834_c0_g1d396837, Pdensi_DN15865_c0_g1d9959, Pdensi_DN16462_c0_g1d111245, Pdensi_DN16800_c0_g1d56344, Pdensi_DN17363_c0_g1d400882, Pdensi_DN…
GO:0010025	3.58916612726993e-07	0.999999937669647	24	38	wax biosynthetic process	BP	1.73932129945319e-05	BP wax biosynthetic process	Pdensi_DN12647_c0_g2, Pdensi_DN13861_c0_g1, Pdensi_DN16817_c0_g1d215591, Pdensi_DN16858_c0_g3, Pdensi_DN17466_c0_g1d529752, Pdensi_DN17809_c1_g9, Pdensi_DN17899_c0_g1d216510, Pdensi_DN18442_c0_g1d531857, Pdensi_DN19656_c0_g1d15592, Pdensi_DN20014_c1_g1, Pdensi_DN21349_c1_g6, Pdensi_DN22518_c1_g1, Pdensi_DN22596_c1_g1, Pdensi_DN24954_c0_g1d305220, Pdensi_DN25650_c1_g1, Pdensi_DN33183_c0_g2, Pdensi…
GO:0010166	3.58916612726993e-07	0.999999937669647	24	38	wax metabolic process	BP	1.73932129945319e-05	BP wax metabolic process	Pdensi_DN12647_c0_g2, Pdensi_DN13861_c0_g1, Pdensi_DN16817_c0_g1d215591, Pdensi_DN16858_c0_g3, Pdensi_DN17466_c0_g1d529752, Pdensi_DN17809_c1_g9, Pdensi_DN17899_c0_g1d216510, Pdensi_DN18442_c0_g1d531857, Pdensi_DN19656_c0_g1d15592, Pdensi_DN20014_c1_g1, Pdensi_DN21349_c1_g6, Pdensi_DN22518_c1_g1, Pdensi_DN22596_c1_g1, Pdensi_DN24954_c0_g1d305220, Pdensi_DN25650_c1_g1, Pdensi_DN33183_c0_g2, Pdensi…
GO:0009409	4.25525949268946e-07	1	105	293	response to cold	BP	2.05396161757801e-05	BP response to cold	Pdensi_DN10236_c0_g1d455061, Pdensi_DN10695_c0_g1d49277, Pdensi_DN10855_c0_g1d210150, Pdensi_DN11834_c0_g1d336839, Pdensi_DN11848_c0_g1d5764, Pdensi_DN12575_c0_g2, Pdensi_DN12647_c0_g2, Pdensi_DN13084_c0_g1, Pdensi_DN13489_c1_g1d177977, Pdensi_DN14115_c0_g2, Pdensi_DN147_c0_g1d202455, Pdensi_DN14989_c0_g1, Pdensi_DN15202_c0_g1, Pdensi_DN15782_c0_g2d468050, Pdensi_DN15824_c0_g1d396956, Pdensi_DN16…
GO:0001871	4.68608007253556e-07	0.999999853763384	41	85	pattern binding	MF	2.24417293512958e-05	MF pattern binding	Pdensi_DN11064_c0_g1d210295, Pdensi_DN12647_c0_g1d105770, Pdensi_DN13222_c0_g2d7189, Pdensi_DN14230_c0_g3, Pdensi_DN14390_c0_g1d463834, Pdensi_DN14989_c0_g1, Pdensi_DN15548_c0_g4, Pdensi_DN15835_c0_g1d110167, Pdensi_DN16434_c0_g1, Pdensi_DN16502_c0_g1d215318, Pdensi_DN16502_c0_g1d470829, Pdensi_DN16502_c0_g2, Pdensi_DN16533_c0_g1d398796, Pdensi_DN16541_c1_g5, Pdensi_DN18243_c0_g1d114696, Pdensi_D…
GO:0030247	4.68608007253556e-07	0.999999853763384	41	85	polysaccharide binding	MF	2.24417293512958e-05	MF polysaccharide binding	Pdensi_DN11064_c0_g1d210295, Pdensi_DN12647_c0_g1d105770, Pdensi_DN13222_c0_g2d7189, Pdensi_DN14230_c0_g3, Pdensi_DN14390_c0_g1d463834, Pdensi_DN14989_c0_g1, Pdensi_DN15548_c0_g4, Pdensi_DN15835_c0_g1d110167, Pdensi_DN16434_c0_g1, Pdensi_DN16502_c0_g1d215318, Pdensi_DN16502_c0_g1d470829, Pdensi_DN16502_c0_g2, Pdensi_DN16533_c0_g1d398796, Pdensi_DN16541_c1_g5, Pdensi_DN18243_c0_g1d114696, Pdensi_D…
GO:0022402	4.82654968118641e-07	1	133	384	cell cycle process	BP	2.30241502760345e-05	BP cell cycle process	Pdensi_DN10202_c0_g1, Pdensi_DN10546_c0_g1d4860, Pdensi_DN10958_c0_g1d210221, Pdensi_DN11010_c0_g1d104110, Pdensi_DN11245_c0_g1d519946, Pdensi_DN11450_c0_g1, Pdensi_DN11480_c0_g1d5445, Pdensi_DN11862_c0_g1d336785, Pdensi_DN12001_c0_g1d337225, Pdensi_DN12077_c0_g1d105072, Pdensi_DN12288_c0_g1d6189, Pdensi_DN12594_c0_g1d211747, Pdensi_DN13026_c0_g1d460552, Pdensi_DN13244_c0_g1d339594, Pdensi_DN1362…
GO:0009251	5.02463176235736e-07	0.999999875973167	31	58	glucan catabolic process	BP	2.38757988645557e-05	BP glucan catabolic process	Pdensi_DN10289_c0_g1d386517, Pdensi_DN10695_c0_g1d49277, Pdensi_DN11376_c0_g1d174520, Pdensi_DN12857_c1_g1, Pdensi_DN12862_c0_g1, Pdensi_DN13222_c0_g2d7189, Pdensi_DN14864_c0_g1d108554, Pdensi_DN16733_c0_g1d471634, Pdensi_DN17725_c0_g1d57805, Pdensi_DN17930_c0_g1d114128, Pdensi_DN18212_c0_g6, Pdensi_DN18550_c1_g1d404671, Pdensi_DN19220_c0_g1d357855, Pdensi_DN19354_c0_g1d60862, Pdensi_DN19354_c0_g…
GO:0009654	6.60350243887582e-07	0.999999949463816	15	19	photosystem II oxygen evolving complex	CC	3.12565782106789e-05	CC photosystem II oxygen evolving complex	Pdensi_DN13226_c0_g1, Pdensi_DN14891_c0_g1, Pdensi_DN15045_c0_g1d53811, Pdensi_DN17158_c0_g1d215886, Pdensi_DN18870_c0_g1d59882, Pdensi_DN19397_c0_g1, Pdensi_DN20746_c4_g2, Pdensi_DN21646_c1_g2, Pdensi_DN22909_c1_g2, Pdensi_DN25096_c0_g2, Pdensi_DN27366_c0_g1d140789, Pdensi_DN35867_c0_g1, Pdensi_DN50783_c0_g1d252689, Pdensi_DN875_c0_g1, Pdensi_GG_32787_c1_g1
GO:0002229	7.52997313890229e-07	0.999999757873731	41	87	defense response to oomycetes	BP	3.55042594487547e-05	BP defense response to oomycetes	Pdensi_DN13092_c0_g1d177216, Pdensi_DN15082_c1_g1, Pdensi_DN15318_c4_g3, Pdensi_DN15442_c2_g3, Pdensi_DN15934_c0_g1, Pdensi_DN15934_c0_g1d183236, Pdensi_DN16567_c1_g4, Pdensi_DN17291_c0_g1d57060, Pdensi_DN18247_c0_g3d477764, Pdensi_DN19185_c0_g5, Pdensi_DN19449_c2_g3, Pdensi_DN19985_c1_g1, Pdensi_DN20095_c0_g5, Pdensi_DN20095_c0_g8, Pdensi_DN20441_c0_g1, Pdensi_DN20717_c1_g4d413972, Pdensi_DN2105…
GO:0046527	8.87624570239947e-07	0.999999602643955	71	177	glucosyltransferase activity	MF	4.16910432760393e-05	MF glucosyltransferase activity	Pdensi_DN14735_c0_g1, Pdensi_DN14809_c0_g1, Pdensi_DN15115_c0_g1, Pdensi_DN15182_c2_g2, Pdensi_DN15384_c2_g1, Pdensi_DN15544_c0_g1d182222, Pdensi_DN16005_c2_g1, Pdensi_DN16166_c0_g5, Pdensi_DN16191_c0_g1d183796, Pdensi_DN16362_c0_g1d184374, Pdensi_DN16362_c0_g1d184375, Pdensi_DN16542_c0_g4, Pdensi_DN16751_c0_g1d215570, Pdensi_DN17743_c0_g1d282049, Pdensi_DN18287_c0_g1d403608, Pdensi_DN18705_c0_g1…
GO:0009415	9.19622509361949e-07	1	113	320	response to water	BP	4.30284677560465e-05	BP response to water	Pdensi_DN10028_c0_g1d386351, Pdensi_DN10090_c0_g1d4523, Pdensi_DN10855_c0_g1d210150, Pdensi_DN10885_c0_g1d335033, Pdensi_DN11112_c0_g1d387695, Pdensi_DN11560_c0_g3, Pdensi_DN11585_c0_g1d336306, Pdensi_DN12647_c0_g1d105770, Pdensi_DN12993_c0_g2, Pdensi_DN13092_c0_g1d177216, Pdensi_DN13335_c0_g1, Pdensi_DN14705_c0_g2, Pdensi_DN147_c0_g1d202455, Pdensi_DN14982_c0_g1d524945, Pdensi_DN14989_c0_g1, Pde…
GO:0044247	1.05039157407231e-06	0.999999721147642	32	61	cellular polysaccharide catabolic process	BP	4.89594729105764e-05	BP cellular polysaccharide catabolic process	Pdensi_DN10289_c0_g1d386517, Pdensi_DN10456_c0_g2, Pdensi_DN10695_c0_g1d49277, Pdensi_DN12819_c0_g1d460270, Pdensi_DN12857_c1_g1, Pdensi_DN12862_c0_g1, Pdensi_DN13222_c0_g2d7189, Pdensi_DN14864_c0_g1d108554, Pdensi_DN16265_c0_g2, Pdensi_DN16733_c0_g1d471634, Pdensi_DN17725_c0_g1d57805, Pdensi_DN18212_c0_g6, Pdensi_DN18550_c1_g1d404671, Pdensi_DN19220_c0_g1d357855, Pdensi_DN19354_c0_g1d60862, Pden…
GO:0098807	1.06107545844572e-06	1	9	9	chloroplast thylakoid membrane protein complex	CC	4.92694049374109e-05	CC chloroplast thylakoid membrane protein complex	Pdensi_DN10387_c0_g1d173149, Pdensi_DN10759_c0_g1d103777, Pdensi_DN14838_c0_g1, Pdensi_DN19116_c1_g4, Pdensi_DN19234_c0_g3, Pdensi_DN19470_c1_g1, Pdensi_DN21837_c0_g2d221798, Pdensi_DN22680_c0_g1d68287, Pdensi_DN53210_c0_g1d254999
GO:0006694	1.07615207425592e-06	0.999999595883756	51	114	steroid biosynthetic process	BP	4.97801861015657e-05	BP steroid biosynthetic process	Pdensi_DN12525_c0_g1, Pdensi_DN12851_c0_g1, Pdensi_DN13376_c1_g2, Pdensi_DN14323_c0_g1d179544, Pdensi_DN15098_c0_g1d108891, Pdensi_DN15115_c0_g1, Pdensi_DN15588_c0_g1d9544, Pdensi_DN16309_c0_g1d278549, Pdensi_DN16455_c0_g1, Pdensi_DN17569_c0_g1d401490, Pdensi_DN17589_c0_g2, Pdensi_DN17676_c0_g1d351375, Pdensi_DN17827_c0_g1, Pdensi_DN18206_c0_g1, Pdensi_DN19456_c1_g2, Pdensi_DN19711_c0_g2, Pdensi_…
GO:0080167	1.20724152807185e-06	0.999999638454952	36	74	response to karrikin	BP	5.56333341162769e-05	BP response to karrikin	Pdensi_DN10652_c0_g1, Pdensi_DN10846_c0_g1d335071, Pdensi_DN11461_c0_g1d210660, Pdensi_DN11848_c0_g1d5764, Pdensi_DN14115_c0_g2, Pdensi_DN14269_c0_g1d52720, Pdensi_DN14494_c0_g1, Pdensi_DN15311_c1_g4, Pdensi_DN15830_c0_g1, Pdensi_DN15830_c0_g1d396867, Pdensi_DN17399_c0_g1d57131, Pdensi_DN18267_c0_g4, Pdensi_DN18491_c0_g1d404351, Pdensi_DN19016_c0_g1, Pdensi_DN19699_c0_g4, Pdensi_DN21220_c1_g1, Pd…
GO:0050660	1.22278549134932e-06	0.999999514235785	55	129	flavin adenine dinucleotide binding	MF	5.6137806091571e-05	MF flavin adenine dinucleotide binding	Pdensi_DN12205_c0_g1d269792, Pdensi_DN12400_c0_g1d389834, Pdensi_DN13084_c0_g1, Pdensi_DN13978_c0_g2, Pdensi_DN14508_c0_g1d8354, Pdensi_DN15159_c0_g1, Pdensi_DN15250_c0_g2, Pdensi_DN16691_c0_g1, Pdensi_DN17186_c2_g1, Pdensi_DN17277_c0_g1d280791, Pdensi_DN17375_c0_g1, Pdensi_DN18480_c0_g1d404239, Pdensi_DN18811_c1_g1, Pdensi_DN19462_c0_g1d117671, Pdensi_DN19923_c0_g1d410008, Pdensi_DN20233_c0_g1, …
GO:0016829	1.35030322499561e-06	0.999999491854289	140	423	lyase activity	MF	6.17599362683387e-05	MF lyase activity	Pdensi_DN10313_c0_g1d455218, Pdensi_DN10414_c0_g1d4806, Pdensi_DN10692_c0_g1, Pdensi_DN12400_c0_g1d389834, Pdensi_DN13376_c1_g2, Pdensi_DN13470_c0_g1d391777, Pdensi_DN13591_c0_g1, Pdensi_DN13774_c0_g1d392336, Pdensi_DN13823_c0_g1d462655, Pdensi_DN13861_c0_g1, Pdensi_DN13967_c0_g1d7799, Pdensi_DN14189_c0_g2, Pdensi_DN14212_c0_g1, Pdensi_DN14572_c0_g1d180080, Pdensi_DN15003_c0_g1d108917, Pdensi_DN1…
GO:0009832	1.55888115696341e-06	0.999999543611264	35	69	plant-type cell wall biogenesis	BP	7.10337936150641e-05	BP plant-type cell wall biogenesis	Pdensi_DN12969_c0_g1d51365, Pdensi_DN15094_c1_g3d465823, Pdensi_DN15384_c2_g1, Pdensi_DN16433_c0_g1d215250, Pdensi_DN16542_c0_g4, Pdensi_DN17499_c0_g1, Pdensi_DN17565_c0_g1d351275, Pdensi_DN17852_c0_g1d282283, Pdensi_DN18948_c1_g1d481130, Pdensi_DN19099_c0_g1d60258, Pdensi_DN19175_c0_g1d286053, Pdensi_DN19457_c0_g1d408126, Pdensi_DN19721_c0_g2d486406, Pdensi_DN19860_c0_g1d535181, Pdensi_DN20492_c…
GO:0052689	1.56574089734501e-06	0.9999994809845	80	210	carboxylic ester hydrolase activity	MF	7.10811443805848e-05	MF carboxylic ester hydrolase activity	Pdensi_DN100517_c0_g1, Pdensi_DN10687_c0_g1d267398, Pdensi_DN12559_c0_g1, Pdensi_DN12842_c0_g1d212003, Pdensi_DN14090_c0_g1d7868, Pdensi_DN14200_c0_g1, Pdensi_DN14432_c0_g1, Pdensi_DN14453_c0_g1d342034, Pdensi_DN15053_c0_g4, Pdensi_DN15223_c0_g1d181563, Pdensi_DN15551_c0_g1d276610, Pdensi_DN15971_c0_g1d183380, Pdensi_DN15976_c0_g1d526796, Pdensi_DN16114_c0_g1d397583, Pdensi_DN16987_c0_g1d399737, …
GO:0016114	1.98167547012968e-06	0.999999259296695	48	108	terpenoid biosynthetic process	BP	8.96304475600875e-05	BP terpenoid biosynthetic process	Pdensi_DN11319_c0_g1d457139, Pdensi_DN12267_c0_g1d175845, Pdensi_DN13059_c0_g1d390976, Pdensi_DN13292_c0_g1d339486, Pdensi_DN14793_c0_g1, Pdensi_DN15626_c0_g1d54595, Pdensi_DN15788_c0_g1d468038, Pdensi_DN16449_c0_g1, Pdensi_DN17375_c0_g1, Pdensi_DN18372_c0_g1, Pdensi_DN18455_c0_g1d404196, Pdensi_DN18574_c0_g1d217376, Pdensi_DN19721_c0_g1d118426, Pdensi_DN20891_c1_g1, Pdensi_DN20950_c0_g1d17810, P…
GO:0000977	2.08576118849683e-06	0.999999288998068	41	90	RNA polymerase II regulatory region sequence-specific DNA binding	MF	9.3990094590123e-05	MF RNA polymerase II regulatory region sequence-specific DNA binding	Pdensi_DN1386_c0_g1d203205, Pdensi_DN14288_c0_g1d393278, Pdensi_DN14863_c0_g1d342967, Pdensi_DN15055_c0_g1d181160, Pdensi_DN15221_c0_g1d214075, Pdensi_DN17635_c0_g1, Pdensi_DN17696_c0_g1d281883, Pdensi_DN17770_c0_g3, Pdensi_DN17836_c0_g1, Pdensi_DN18057_c0_g4, Pdensi_DN18561_c3_g1, Pdensi_DN19525_c0_g1d218718, Pdensi_DN19845_c1_g1, Pdensi_DN20100_c0_g1d489240, Pdensi_DN20164_c0_g1d119432, Pdensi_…
GO:0019253	2.28372989736715e-06	0.999999676797047	18	27	reductive pentose-phosphate cycle	BP	0.000102532755539146	BP reductive pentose-phosphate cycle	Pdensi_DN10713_c0_g1d173641, Pdensi_DN13182_c0_g1d7020, Pdensi_DN13470_c0_g1d391777, Pdensi_DN14591_c0_g1d342509, Pdensi_DN15296_c0_g1d466330, Pdensi_DN17952_c0_g1d114223, Pdensi_DN18647_c1_g4, Pdensi_DN18737_c0_g1d14068, Pdensi_DN19066_c0_g1d60179, Pdensi_DN19305_c0_g1d187818, Pdensi_DN20103_c0_g1d289684, Pdensi_DN20315_c0_g1d412031, Pdensi_DN20674_c0_g1d537558, Pdensi_DN23195_c0_g3d547192, Pden…
GO:0010207	2.47378696703045e-06	0.999999835804686	13	16	photosystem II assembly	BP	0.000110658924693685	BP photosystem II assembly	Pdensi_DN12545_c0_g1d459570, Pdensi_DN13864_c0_g1d392392, Pdensi_DN14346_c0_g1d273800, Pdensi_DN18083_c0_g1, Pdensi_DN19206_c2_g1, Pdensi_DN19397_c0_g1, Pdensi_DN19470_c1_g1, Pdensi_DN19761_c1_g1d486225, Pdensi_DN20708_c0_g1d63858, Pdensi_DN23265_c0_g4, Pdensi_DN9303_c0_g1d332792, Pdensi_DN9616_c0_g1d266022, Pdensi_GG_32787_c1_g1
GO:0044723	2.60613849724926e-06	0.999998649443325	182	572	NA	NA	0.000116153880760613	none	Pdensi_DN10695_c0_g1d49277, Pdensi_DN10713_c0_g1d173641, Pdensi_DN11344_c0_g1d5349, Pdensi_DN11461_c0_g1d210660, Pdensi_DN12525_c0_g1, Pdensi_DN12676_c0_g2, Pdensi_DN12862_c0_g1, Pdensi_DN12901_c0_g1d339029, Pdensi_DN13005_c0_g1d339187, Pdensi_DN13038_c0_g3, Pdensi_DN13182_c0_g1d7020, Pdensi_DN13376_c1_g2, Pdensi_DN13470_c0_g1d391777, Pdensi_DN13537_c0_g1d340122, Pdensi_DN13537_c0_g1d461758, Pden…
GO:0010817	2.61821244192776e-06	0.999998820650035	66	165	regulation of hormone levels	BP	0.000116267673966625	BP regulation of hormone levels	Pdensi_DN10526_c0_g1d386945, Pdensi_DN10989_c0_g1d335310, Pdensi_DN11575_c0_g1, Pdensi_DN12062_c0_g2, Pdensi_DN12120_c0_g1, Pdensi_DN12887_c0_g1d176910, Pdensi_DN13044_c0_g1d460723, Pdensi_DN13978_c0_g2, Pdensi_DN14508_c0_g1d8354, Pdensi_DN14741_c0_g1d394293, Pdensi_DN15056_c0_g1d181204, Pdensi_DN15253_c0_g1d9232, Pdensi_DN15388_c0_g1d181844, Pdensi_DN15429_c0_g1, Pdensi_DN15588_c0_g1d9544, Pdens…
GO:0016837	2.68243628089958e-06	0.9999996610293	16	24	carbon-oxygen lyase activity, acting on polysaccharides	MF	0.000118688086457774	MF carbon-oxygen lyase activity, acting on polysaccharides	Pdensi_DN15508_c0_g1d214396, Pdensi_DN20256_c1_g2, Pdensi_DN21097_c0_g7, Pdensi_DN21896_c0_g1d221829, Pdensi_DN24228_c0_g2, Pdensi_DN24669_c0_g1d365890, Pdensi_DN25050_c2_g2, Pdensi_DN25155_c0_g1d192937, Pdensi_DN38374_c2_g1, Pdensi_DN40101_c2_g1, Pdensi_DN40101_c2_g6, Pdensi_DN4065_c0_g1d99812, Pdensi_DN9145_c0_g1d3908, Pdensi_GG_129723_c2_g1, Pdensi_GG_145839_c2_g1, Pdensi_GG_155713_c0_g1
GO:0044255	2.70073647202392e-06	0.999998381413613	240	785	cellular lipid metabolic process	BP	0.000119066403596953	BP cellular lipid metabolic process	Pdensi_DN10687_c0_g1d267398, Pdensi_DN10846_c0_g1d335071, Pdensi_DN11042_c0_g1d104080, Pdensi_DN11319_c0_g1d457139, Pdensi_DN11851_c0_g1d458179, Pdensi_DN11879_c0_g1, Pdensi_DN12095_c0_g1d175594, Pdensi_DN12267_c0_g1d175845, Pdensi_DN12400_c0_g1d389834, Pdensi_DN12647_c0_g2, Pdensi_DN12721_c0_g1d390380, Pdensi_DN12842_c0_g1d212003, Pdensi_DN12945_c0_g1d212100, Pdensi_DN12981_c0_g1d338959, Pdensi_…
GO:0019685	2.94093752480428e-06	0.999999496196424	20	32	photosynthesis, dark reaction	BP	0.000129189672852194	BP photosynthesis, dark reaction	Pdensi_DN10713_c0_g1d173641, Pdensi_DN13182_c0_g1d7020, Pdensi_DN13470_c0_g1d391777, Pdensi_DN14591_c0_g1d342509, Pdensi_DN15296_c0_g1d466330, Pdensi_DN17952_c0_g1d114223, Pdensi_DN18647_c1_g4, Pdensi_DN18737_c0_g1d14068, Pdensi_DN19066_c0_g1d60179, Pdensi_DN19305_c0_g1d187818, Pdensi_DN20103_c0_g1d289684, Pdensi_DN20315_c0_g1d412031, Pdensi_DN20674_c0_g1d537558, Pdensi_DN20964_c0_g5, Pdensi_DN23…
GO:1903047	2.97182318905512e-06	0.999998698489966	85	228	mitotic cell cycle process	BP	0.000130078511773266	BP mitotic cell cycle process	Pdensi_DN10202_c0_g1, Pdensi_DN10546_c0_g1d4860, Pdensi_DN10958_c0_g1d210221, Pdensi_DN11010_c0_g1d104110, Pdensi_DN11245_c0_g1d519946, Pdensi_DN11480_c0_g1d5445, Pdensi_DN12001_c0_g1d337225, Pdensi_DN12288_c0_g1d6189, Pdensi_DN13244_c0_g1d339594, Pdensi_DN13628_c0_g1d462025, Pdensi_DN13701_c0_g1d392284, Pdensi_DN13766_c0_g1d392221, Pdensi_DN14179_c0_g2, Pdensi_DN14892_c1_g1, Pdensi_DN14900_c0_g1…
GO:0042170	3.2959827381657e-06	0.999998493106789	98	273	plastid membrane	CC	0.000143751932851713	CC plastid membrane	Pdensi_DN10363_c0_g1, Pdensi_DN10616_c0_g1d455771, Pdensi_DN10846_c0_g1d335071, Pdensi_DN11319_c0_g1d457139, Pdensi_DN11585_c0_g1d336306, Pdensi_DN11645_c0_g1d336523, Pdensi_DN11646_c0_g1d336552, Pdensi_DN12129_c0_g1d105271, Pdensi_DN12993_c0_g2, Pdensi_DN13059_c0_g1d390976, Pdensi_DN13077_c0_g1d390972, Pdensi_DN14047_c0_g1d7924, Pdensi_DN14065_c0_g1d463100, Pdensi_DN14176_c0_g1d107534, Pdensi_DN…
GO:0030570	3.3231406481505e-06	0.999999613095493	15	22	pectate lyase activity	MF	0.000144420617776562	MF pectate lyase activity	Pdensi_DN20256_c1_g2, Pdensi_DN21097_c0_g7, Pdensi_DN21896_c0_g1d221829, Pdensi_DN24228_c0_g2, Pdensi_DN24669_c0_g1d365890, Pdensi_DN25050_c2_g2, Pdensi_DN25155_c0_g1d192937, Pdensi_DN38374_c2_g1, Pdensi_DN40101_c2_g1, Pdensi_DN40101_c2_g6, Pdensi_DN4065_c0_g1d99812, Pdensi_DN9145_c0_g1d3908, Pdensi_GG_129723_c2_g1, Pdensi_GG_145839_c2_g1, Pdensi_GG_155713_c0_g1
GO:0016045	3.70191629784131e-06	0.999998720582937	40	88	detection of bacterium	BP	0.000159744882788827	BP detection of bacterium	Pdensi_DN14864_c3_g2, Pdensi_DN14914_c0_g2, Pdensi_DN15159_c0_g1d214023, Pdensi_DN15354_c3_g6, Pdensi_DN15443_c3_g1, Pdensi_DN15452_c4_g1, Pdensi_DN16143_c1_g2, Pdensi_DN16451_c0_g4, Pdensi_DN16537_c0_g1d470760, Pdensi_DN16993_c6_g2, Pdensi_DN19673_c2_g1, Pdensi_DN19789_c2_g1, Pdensi_DN19967_c2_g1, Pdensi_DN19994_c5_g6, Pdensi_DN20347_c3_g7, Pdensi_DN20526_c2_g1, Pdensi_DN20598_c4_g3, Pdensi_DN20…
GO:0098543	3.70191629784131e-06	0.999998720582937	40	88	detection of other organism	BP	0.000159744882788827	BP detection of other organism	Pdensi_DN14864_c3_g2, Pdensi_DN14914_c0_g2, Pdensi_DN15159_c0_g1d214023, Pdensi_DN15354_c3_g6, Pdensi_DN15443_c3_g1, Pdensi_DN15452_c4_g1, Pdensi_DN16143_c1_g2, Pdensi_DN16451_c0_g4, Pdensi_DN16537_c0_g1d470760, Pdensi_DN16993_c6_g2, Pdensi_DN19673_c2_g1, Pdensi_DN19789_c2_g1, Pdensi_DN19967_c2_g1, Pdensi_DN19994_c5_g6, Pdensi_DN20347_c3_g7, Pdensi_DN20526_c2_g1, Pdensi_DN20598_c4_g3, Pdensi_DN20…
GO:1901476	3.98355949730925e-06	0.999998740787979	35	74	NA	NA	0.000171293058384298	none	Pdensi_DN11585_c0_g1d336306, Pdensi_DN12993_c0_g2, Pdensi_DN13997_c2_g1, Pdensi_DN14494_c0_g1, Pdensi_DN15830_c0_g1, Pdensi_DN15830_c0_g1d396867, Pdensi_DN16435_c0_g1d527755, Pdensi_DN16923_c0_g2, Pdensi_DN18853_c0_g1d405511, Pdensi_DN18853_c0_g2d480506, Pdensi_DN19650_c1_g1d359717, Pdensi_DN20254_c0_g1d188649, Pdensi_DN20776_c0_g1, Pdensi_DN21369_c1_g1, Pdensi_DN21456_c0_g1d539896, Pdensi_DN2178…
GO:1901362	4.01647905160962e-06	0.999997344733023	324	1097	organic cyclic compound biosynthetic process	BP	0.000172102604134234	BP organic cyclic compound biosynthetic process	Pdensi_DN10313_c0_g1d455218, Pdensi_DN10387_c0_g1d173149, Pdensi_DN10845_c0_g1, Pdensi_DN10851_c0_g1, Pdensi_DN11042_c0_g1d104080, Pdensi_DN11323_c0_g1d174533, Pdensi_DN12249_c0_g1, Pdensi_DN12267_c0_g1d175845, Pdensi_DN12525_c0_g1, Pdensi_DN12851_c0_g1, Pdensi_DN12868_c1_g1, Pdensi_DN12952_c0_g1d51325, Pdensi_DN12981_c0_g2, Pdensi_DN13044_c0_g1d460723, Pdensi_DN13077_c0_g1d390972, Pdensi_DN13119…
GO:1901568	4.1630741323853e-06	0.999998701465945	35	71	fatty acid derivative metabolic process	BP	0.000177760354212201	BP fatty acid derivative metabolic process	Pdensi_DN12647_c0_g2, Pdensi_DN13861_c0_g1, Pdensi_DN16084_c0_g1d214889, Pdensi_DN16817_c0_g1d215591, Pdensi_DN16858_c0_g3, Pdensi_DN17466_c0_g1d529752, Pdensi_DN17569_c0_g1d401490, Pdensi_DN17809_c1_g9, Pdensi_DN17899_c0_g1d216510, Pdensi_DN18442_c0_g1d531857, Pdensi_DN19461_c0_g1d61048, Pdensi_DN19656_c0_g1d15592, Pdensi_DN19776_c0_g1d535048, Pdensi_DN20014_c1_g1, Pdensi_DN20067_c0_g2d62321, Pd…
GO:0010052	4.67160177226188e-06	0.999999611345148	13	17	guard cell differentiation	BP	0.000198779097013457	BP guard cell differentiation	Pdensi_DN11589_c0_g1, Pdensi_DN14188_c0_g2, Pdensi_DN14284_c0_g1d107643, Pdensi_DN18049_c0_g2, Pdensi_DN18278_c0_g1, Pdensi_DN21202_c0_g1d220982, Pdensi_DN22607_c0_g1d301507, Pdensi_DN26347_c0_g1, Pdensi_DN3333_c0_g1, Pdensi_DN36582_c0_g1d508863, Pdensi_DN7548_c0_g1d263680, Pdensi_GG_12411_c1_g1, Pdensi_GG_3300_c0_g1
GO:0042973	4.68869552754628e-06	0.999998902289344	25	45	glucan endo-1,3-beta-D-glucosidase activity	MF	0.000198813714522206	MF glucan endo-1,3-beta-D-glucosidase activity	Pdensi_DN13727_c0_g1d392210, Pdensi_DN13957_c0_g2, Pdensi_DN14096_c0_g2d392918, Pdensi_DN15274_c0_g1d344023, Pdensi_DN15661_c0_g1d9737, Pdensi_DN15992_c0_g3, Pdensi_DN16308_c0_g1d215184, Pdensi_DN17417_c1_g1, Pdensi_DN17725_c0_g1d57805, Pdensi_DN18436_c0_g1, Pdensi_DN18888_c0_g1d480538, Pdensi_DN19897_c0_g1d487018, Pdensi_DN22397_c2_g1, Pdensi_DN22420_c1_g1d424761, Pdensi_DN23317_c2_g3, Pdensi_DN…
GO:0048856	4.72351181794659e-06	0.999996582295236	437	1534	anatomical structure development	BP	0.000199596976888456	BP anatomical structure development	Pdensi_DN10201_c1_g2, Pdensi_DN10526_c0_g1d386945, Pdensi_DN10527_c0_g1d173309, Pdensi_DN10616_c0_g1d455771, Pdensi_DN10628_c0_g1, Pdensi_DN11127_c0_g1d519871, Pdensi_DN11338_c0_g1, Pdensi_DN11573_c0_g1d210841, Pdensi_DN11585_c0_g1d336306, Pdensi_DN11589_c0_g1, Pdensi_DN11862_c0_g1d336785, Pdensi_DN11895_c0_g1, Pdensi_DN1194_c0_g1d98292, Pdensi_DN11998_c0_g1d389096, Pdensi_DN12020_c0_g1d5957, Pde…
GO:0071214	4.76573016429923e-06	0.999997863767428	62	155	cellular response to abiotic stimulus	BP	0.00020068654057387	BP cellular response to abiotic stimulus	Pdensi_DN10090_c0_g1d4523, Pdensi_DN11585_c0_g1d336306, Pdensi_DN11668_c0_g1, Pdensi_DN11848_c0_g1d5764, Pdensi_DN12647_c0_g1d105770, Pdensi_DN12993_c0_g2, Pdensi_DN13359_c0_g1d212538, Pdensi_DN13606_c0_g1d340396, Pdensi_DN13884_c0_g1d178580, Pdensi_DN14879_c0_g1d343161, Pdensi_DN14989_c0_g1, Pdensi_DN15194_c0_g1d343911, Pdensi_DN15548_c0_g4, Pdensi_DN15835_c0_g1d110167, Pdensi_DN16319_c0_g1d1110…
GO:0015994	5.02419557158594e-06	0.999998465220546	33	68	chlorophyll metabolic process	BP	0.000210843561237827	BP chlorophyll metabolic process	Pdensi_DN10313_c0_g1d455218, Pdensi_DN10616_c0_g1d455771, Pdensi_DN1095_c0_g1d203057, Pdensi_DN12684_c0_g1d51036, Pdensi_DN13077_c0_g1d390972, Pdensi_DN13335_c0_g1, Pdensi_DN14090_c0_g1d7868, Pdensi_DN14229_c0_g1d213190, Pdensi_DN14453_c0_g1d342034, Pdensi_DN15853_c0_g2, Pdensi_DN15968_c0_g1, Pdensi_DN16186_c1_g1, Pdensi_DN16987_c0_g1d399737, Pdensi_DN17375_c0_g1, Pdensi_DN17414_c0_g1d57409, Pden…
GO:0001012	5.04508779996206e-06	0.99999818885663	41	93	RNA polymerase II regulatory region DNA binding	MF	0.000210995247305263	MF RNA polymerase II regulatory region DNA binding	Pdensi_DN1386_c0_g1d203205, Pdensi_DN14288_c0_g1d393278, Pdensi_DN14863_c0_g1d342967, Pdensi_DN15055_c0_g1d181160, Pdensi_DN15221_c0_g1d214075, Pdensi_DN17635_c0_g1, Pdensi_DN17696_c0_g1d281883, Pdensi_DN17770_c0_g3, Pdensi_DN17836_c0_g1, Pdensi_DN18057_c0_g4, Pdensi_DN18561_c3_g1, Pdensi_DN19525_c0_g1d218718, Pdensi_DN19845_c1_g1, Pdensi_DN20100_c0_g1d489240, Pdensi_DN20164_c0_g1d119432, Pdensi_…
GO:0009595	5.17862621562122e-06	0.99999817444738	40	89	detection of biotic stimulus	BP	0.000215106746071994	BP detection of biotic stimulus	Pdensi_DN14864_c3_g2, Pdensi_DN14914_c0_g2, Pdensi_DN15159_c0_g1d214023, Pdensi_DN15354_c3_g6, Pdensi_DN15443_c3_g1, Pdensi_DN15452_c4_g1, Pdensi_DN16143_c1_g2, Pdensi_DN16451_c0_g4, Pdensi_DN16537_c0_g1d470760, Pdensi_DN16993_c6_g2, Pdensi_DN19673_c2_g1, Pdensi_DN19789_c2_g1, Pdensi_DN19967_c2_g1, Pdensi_DN19994_c5_g6, Pdensi_DN20347_c3_g7, Pdensi_DN20526_c2_g1, Pdensi_DN20598_c4_g3, Pdensi_DN20…
GO:0098581	5.17862621562122e-06	0.99999817444738	40	89	detection of external biotic stimulus	BP	0.000215106746071994	BP detection of external biotic stimulus	Pdensi_DN14864_c3_g2, Pdensi_DN14914_c0_g2, Pdensi_DN15159_c0_g1d214023, Pdensi_DN15354_c3_g6, Pdensi_DN15443_c3_g1, Pdensi_DN15452_c4_g1, Pdensi_DN16143_c1_g2, Pdensi_DN16451_c0_g4, Pdensi_DN16537_c0_g1d470760, Pdensi_DN16993_c6_g2, Pdensi_DN19673_c2_g1, Pdensi_DN19789_c2_g1, Pdensi_DN19967_c2_g1, Pdensi_DN19994_c5_g6, Pdensi_DN20347_c3_g7, Pdensi_DN20526_c2_g1, Pdensi_DN20598_c4_g3, Pdensi_DN20…
GO:0102336	6.08891774684265e-06	0.999999384931212	14	19	3-oxo-arachidoyl-CoA synthase activity	MF	0.000249523031961216	MF 3-oxo-arachidoyl-CoA synthase activity	Pdensi_DN12647_c0_g2, Pdensi_DN13489_c1_g1d177977, Pdensi_DN14040_c0_g1d213034, Pdensi_DN14115_c0_g2, Pdensi_DN16483_c0_g1, Pdensi_DN17954_c0_g1d216668, Pdensi_DN19699_c0_g4, Pdensi_DN20207_c0_g2, Pdensi_DN21774_c0_g1, Pdensi_DN24237_c2_g1, Pdensi_DN41763_c0_g1d320038, Pdensi_DN7371_c0_g1, Pdensi_GG_71588_c0_g1, Pdensi_GG_91279_c0_g1
GO:0102337	6.08891774684265e-06	0.999999384931212	14	19	3-oxo-cerotoyl-CoA synthase activity	MF	0.000249523031961216	MF 3-oxo-cerotoyl-CoA synthase activity	Pdensi_DN12647_c0_g2, Pdensi_DN13489_c1_g1d177977, Pdensi_DN14040_c0_g1d213034, Pdensi_DN14115_c0_g2, Pdensi_DN16483_c0_g1, Pdensi_DN17954_c0_g1d216668, Pdensi_DN19699_c0_g4, Pdensi_DN20207_c0_g2, Pdensi_DN21774_c0_g1, Pdensi_DN24237_c2_g1, Pdensi_DN41763_c0_g1d320038, Pdensi_DN7371_c0_g1, Pdensi_GG_71588_c0_g1, Pdensi_GG_91279_c0_g1
GO:0102338	6.08891774684265e-06	0.999999384931212	14	19	3-oxo-lignoceronyl-CoA synthase activity	MF	0.000249523031961216	MF 3-oxo-lignoceronyl-CoA synthase activity	Pdensi_DN12647_c0_g2, Pdensi_DN13489_c1_g1d177977, Pdensi_DN14040_c0_g1d213034, Pdensi_DN14115_c0_g2, Pdensi_DN16483_c0_g1, Pdensi_DN17954_c0_g1d216668, Pdensi_DN19699_c0_g4, Pdensi_DN20207_c0_g2, Pdensi_DN21774_c0_g1, Pdensi_DN24237_c2_g1, Pdensi_DN41763_c0_g1d320038, Pdensi_DN7371_c0_g1, Pdensi_GG_71588_c0_g1, Pdensi_GG_91279_c0_g1
GO:0102756	6.08891774684265e-06	0.999999384931212	14	19	very-long-chain 3-ketoacyl-CoA synthase activity	MF	0.000249523031961216	MF very-long-chain 3-ketoacyl-CoA synthase activity	Pdensi_DN12647_c0_g2, Pdensi_DN13489_c1_g1d177977, Pdensi_DN14040_c0_g1d213034, Pdensi_DN14115_c0_g2, Pdensi_DN16483_c0_g1, Pdensi_DN17954_c0_g1d216668, Pdensi_DN19699_c0_g4, Pdensi_DN20207_c0_g2, Pdensi_DN21774_c0_g1, Pdensi_DN24237_c2_g1, Pdensi_DN41763_c0_g1d320038, Pdensi_DN7371_c0_g1, Pdensi_GG_71588_c0_g1, Pdensi_GG_91279_c0_g1
GO:0031969	6.99334252352051e-06	0.999996485774963	94	263	chloroplast membrane	CC	0.000285627755509139	CC chloroplast membrane	Pdensi_DN10363_c0_g1, Pdensi_DN10616_c0_g1d455771, Pdensi_DN10846_c0_g1d335071, Pdensi_DN11319_c0_g1d457139, Pdensi_DN11585_c0_g1d336306, Pdensi_DN11645_c0_g1d336523, Pdensi_DN11646_c0_g1d336552, Pdensi_DN12129_c0_g1d105271, Pdensi_DN12993_c0_g2, Pdensi_DN13059_c0_g1d390976, Pdensi_DN13077_c0_g1d390972, Pdensi_DN14047_c0_g1d7924, Pdensi_DN14065_c0_g1d463100, Pdensi_DN14176_c0_g1d107534, Pdensi_DN…
GO:0009414	7.03772866429592e-06	0.999996327435998	108	311	response to water deprivation	BP	0.000286482474827939	BP response to water deprivation	Pdensi_DN10028_c0_g1d386351, Pdensi_DN10090_c0_g1d4523, Pdensi_DN10855_c0_g1d210150, Pdensi_DN10885_c0_g1d335033, Pdensi_DN11560_c0_g3, Pdensi_DN11585_c0_g1d336306, Pdensi_DN12647_c0_g1d105770, Pdensi_DN12993_c0_g2, Pdensi_DN13092_c0_g1d177216, Pdensi_DN13335_c0_g1, Pdensi_DN14705_c0_g2, Pdensi_DN147_c0_g1d202455, Pdensi_DN14982_c0_g1d524945, Pdensi_DN14989_c0_g1, Pdensi_DN15273_c0_g1d53982, Pden…
GO:0015849	7.17477999557069e-06	0.99999698721613	52	128	organic acid transport	BP	0.000290127196377183	BP organic acid transport	Pdensi_DN10687_c0_g1d267398, Pdensi_DN11585_c0_g1d336306, Pdensi_DN12352_c0_g1d389636, Pdensi_DN12499_c0_g1d105600, Pdensi_DN12710_c0_g2, Pdensi_DN12822_c0_g1d270969, Pdensi_DN12993_c0_g2, Pdensi_DN13334_c0_g1, Pdensi_DN14494_c0_g1, Pdensi_DN15253_c0_g1d344230, Pdensi_DN15620_c0_g2, Pdensi_DN15830_c0_g1, Pdensi_DN15830_c0_g1d396867, Pdensi_DN16293_c0_g2d469853, Pdensi_DN16923_c0_g2, Pdensi_DN1703…
GO:0046942	7.17477999557069e-06	0.99999698721613	52	128	carboxylic acid transport	BP	0.000290127196377183	BP carboxylic acid transport	Pdensi_DN10687_c0_g1d267398, Pdensi_DN11585_c0_g1d336306, Pdensi_DN12352_c0_g1d389636, Pdensi_DN12499_c0_g1d105600, Pdensi_DN12710_c0_g2, Pdensi_DN12822_c0_g1d270969, Pdensi_DN12993_c0_g2, Pdensi_DN13334_c0_g1, Pdensi_DN14494_c0_g1, Pdensi_DN15253_c0_g1d344230, Pdensi_DN15620_c0_g2, Pdensi_DN15830_c0_g1, Pdensi_DN15830_c0_g1d396867, Pdensi_DN16293_c0_g2d469853, Pdensi_DN16923_c0_g2, Pdensi_DN1703…
GO:1901575	7.32643094297302e-06	0.999994590172236	440	1560	organic substance catabolic process	BP	0.000295281764605896	BP organic substance catabolic process	Pdensi_DN100517_c0_g1, Pdensi_DN10080_c0_g1d172654, Pdensi_DN10289_c0_g1d386517, Pdensi_DN10374_c0_g1d334259, Pdensi_DN10456_c0_g2, Pdensi_DN10616_c0_g1d455771, Pdensi_DN10652_c0_g1, Pdensi_DN10687_c0_g1d267398, Pdensi_DN10695_c0_g1d49277, Pdensi_DN10704_c0_g1d173663, Pdensi_DN10713_c0_g1d173641, Pdensi_DN10950_c0_g1d387414, Pdensi_DN1095_c0_g1d203057, Pdensi_DN11172_c0_g1, Pdensi_DN11376_c0_g1d1…
GO:0010444	7.69755387731767e-06	0.999999456274445	12	15	guard mother cell differentiation	BP	0.000309218841940143	BP guard mother cell differentiation	Pdensi_DN18278_c0_g1, Pdensi_DN18671_c0_g2, Pdensi_DN20128_c2_g3, Pdensi_DN21408_c0_g1d65408, Pdensi_DN22607_c0_g1d301507, Pdensi_DN22868_c0_g1d496691, Pdensi_DN32028_c1_g1, Pdensi_DN32909_c0_g1d199954, Pdensi_DN34080_c0_g2, Pdensi_DN34732_c1_g1, Pdensi_DN7548_c0_g1d263680, Pdensi_GG_140449_c0_g1
GO:0016411	7.76045723338927e-06	0.999998120682086	25	45	acylglycerol O-acyltransferase activity	MF	0.000310723618800491	MF acylglycerol O-acyltransferase activity	Pdensi_DN14200_c0_g1, Pdensi_DN15053_c0_g4, Pdensi_DN16858_c0_g3, Pdensi_DN17466_c0_g1d529752, Pdensi_DN17809_c1_g9, Pdensi_DN18442_c0_g1d531857, Pdensi_DN19493_c0_g1d534341, Pdensi_DN19656_c0_g1d15592, Pdensi_DN19755_c0_g1, Pdensi_DN20014_c1_g1, Pdensi_DN20772_c0_g1d493131, Pdensi_DN21349_c1_g6, Pdensi_DN21872_c0_g1d221848, Pdensi_DN22518_c1_g1, Pdensi_DN23359_c0_g1d129391, Pdensi_DN23473_c0_g1d…
GO:0050505	7.93547061867903e-06	0.999999437510519	12	15	hydroquinone glucosyltransferase activity	MF	0.000316692703252642	MF hydroquinone glucosyltransferase activity	Pdensi_DN14735_c0_g1, Pdensi_DN19999_c1_g3, Pdensi_DN20037_c1_g1, Pdensi_DN21866_c1_g2, Pdensi_DN23535_c1_g1, Pdensi_DN25789_c1_g2, Pdensi_DN27049_c0_g1d307150, Pdensi_DN37389_c0_g1d509567, Pdensi_GG_125320_c0_g1, Pdensi_GG_17249_c0_g1, Pdensi_GG_61608_c0_g1, Pdensi_GG_67055_c0_g1
GO:0042445	8.08290268518958e-06	0.999997146471557	39	85	hormone metabolic process	BP	0.00032152575762715	BP hormone metabolic process	Pdensi_DN10989_c0_g1d335310, Pdensi_DN12887_c0_g1d176910, Pdensi_DN13044_c0_g1d460723, Pdensi_DN13978_c0_g2, Pdensi_DN14508_c0_g1d8354, Pdensi_DN14741_c0_g1d394293, Pdensi_DN15056_c0_g1d181204, Pdensi_DN15429_c0_g1, Pdensi_DN15971_c0_g1d183380, Pdensi_DN15976_c0_g1d526796, Pdensi_DN17827_c0_g1, Pdensi_DN18116_c1_g2, Pdensi_DN18493_c1_g2, Pdensi_DN19376_c0_g2, Pdensi_DN19522_c1_g3, Pdensi_DN20016_…
GO:0008299	8.32052490530246e-06	0.999996177136699	62	158	isoprenoid biosynthetic process	BP	0.000329903409556992	BP isoprenoid biosynthetic process	Pdensi_DN11319_c0_g1d457139, Pdensi_DN12267_c0_g1d175845, Pdensi_DN12945_c0_g1d212100, Pdensi_DN13059_c0_g1d390976, Pdensi_DN13292_c0_g1d339486, Pdensi_DN14793_c0_g1, Pdensi_DN15174_c0_g1d53919, Pdensi_DN15626_c0_g1d54595, Pdensi_DN15788_c0_g1d468038, Pdensi_DN16449_c0_g1, Pdensi_DN17375_c0_g1, Pdensi_DN18372_c0_g1, Pdensi_DN18455_c0_g1d404196, Pdensi_DN18574_c0_g1d217376, Pdensi_DN19683_c3_g1, P…
GO:0010333	8.42108333849099e-06	0.999997476215876	30	64	terpene synthase activity	MF	0.000332809934400168	MF terpene synthase activity	Pdensi_DN15316_c1_g8, Pdensi_DN16260_c0_g3d346952, Pdensi_DN16375_c0_g1d278578, Pdensi_DN16424_c2_g2, Pdensi_DN19094_c0_g2, Pdensi_DN19094_c0_g3, Pdensi_DN19827_c1_g1, Pdensi_DN21005_c2_g2, Pdensi_DN21275_c0_g1d294340, Pdensi_DN21275_c0_g1d294343, Pdensi_DN22459_c1_g5, Pdensi_DN23108_c0_g1d547079, Pdensi_DN23707_c0_g1d130847, Pdensi_DN24439_c2_g1, Pdensi_DN25320_c1_g3d138011, Pdensi_DN25608_c2_g4…
GO:0004144	8.54026691081849e-06	0.999998696405132	17	26	diacylglycerol O-acyltransferase activity	MF	0.00033643141779005	MF diacylglycerol O-acyltransferase activity	Pdensi_DN16858_c0_g3, Pdensi_DN17466_c0_g1d529752, Pdensi_DN17809_c1_g9, Pdensi_DN18442_c0_g1d531857, Pdensi_DN19656_c0_g1d15592, Pdensi_DN20014_c1_g1, Pdensi_DN20772_c0_g1d493131, Pdensi_DN21349_c1_g6, Pdensi_DN22518_c1_g1, Pdensi_DN24334_c0_g1d133196, Pdensi_DN24954_c0_g1d305220, Pdensi_DN25650_c1_g1, Pdensi_DN33183_c0_g2, Pdensi_GG_121614_c0_g1, Pdensi_GG_148325_c0_g1, Pdensi_GG_155961_c0_g1, …
GO:0005315	9.8622544798288e-06	0.999998009554918	20	35	inorganic phosphate transmembrane transporter activity	MF	0.00038634121438483	MF inorganic phosphate transmembrane transporter activity	Pdensi_DN11645_c0_g1d336523, Pdensi_DN14494_c0_g1, Pdensi_DN15830_c0_g1, Pdensi_DN15830_c0_g1d396867, Pdensi_DN16675_c0_g1d528186, Pdensi_DN16923_c0_g2, Pdensi_DN17345_c0_g1d185972, Pdensi_DN20436_c1_g2, Pdensi_DN22056_c0_g1d190192, Pdensi_DN22185_c0_g2d222254, Pdensi_DN24382_c1_g2d133377, Pdensi_DN25000_c0_g1d498652, Pdensi_DN25080_c1_g2, Pdensi_DN26597_c0_g2, Pdensi_DN28517_c0_g1d196074, Pdensi…
GO:0043269	9.89464913793114e-06	0.999995620233176	56	142	regulation of ion transport	BP	0.00038634121438483	BP regulation of ion transport	Pdensi_DN10129_c0_g1d386473, Pdensi_DN14864_c3_g2, Pdensi_DN14892_c1_g1, Pdensi_DN14914_c0_g2, Pdensi_DN15159_c0_g1d214023, Pdensi_DN15354_c3_g6, Pdensi_DN15443_c3_g1, Pdensi_DN15452_c4_g1, Pdensi_DN16143_c1_g2, Pdensi_DN16451_c0_g4, Pdensi_DN16537_c0_g1d470760, Pdensi_DN16993_c6_g2, Pdensi_DN18031_c0_g1, Pdensi_DN18659_c0_g1d479685, Pdensi_DN19472_c0_g1, Pdensi_DN19673_c2_g1, Pdensi_DN19787_c0_g…
GO:0046982	9.90212906177954e-06	0.999995116702815	75	213	protein heterodimerization activity	MF	0.00038634121438483	MF protein heterodimerization activity	Pdensi_DN11753_c0_g1d388610, Pdensi_DN12565_c0_g1d459589, Pdensi_DN13180_c1_g1, Pdensi_DN14354_c0_g1d393490, Pdensi_DN15429_c0_g1, Pdensi_DN15774_c0_g1d182744, Pdensi_DN15800_c2_g4, Pdensi_DN16964_c0_g3, Pdensi_DN16964_c0_g6, Pdensi_DN18280_c0_g3, Pdensi_DN18280_c0_g4, Pdensi_DN18429_c0_g4, Pdensi_DN18518_c0_g1d284051, Pdensi_DN18594_c1_g4, Pdensi_DN18689_c2_g3, Pdensi_DN19141_c1_g7, Pdensi_DN191…
GO:0006787	1.04384794501344e-05	0.999998644744852	15	22	porphyrin-containing compound catabolic process	BP	0.000402128426009592	BP porphyrin-containing compound catabolic process	Pdensi_DN10616_c0_g1d455771, Pdensi_DN1095_c0_g1d203057, Pdensi_DN12684_c0_g1d51036, Pdensi_DN13335_c0_g1, Pdensi_DN14090_c0_g1d7868, Pdensi_DN14453_c0_g1d342034, Pdensi_DN15968_c0_g1, Pdensi_DN16186_c1_g1, Pdensi_DN16987_c0_g1d399737, Pdensi_DN19167_c0_g1d406908, Pdensi_DN20173_c0_g2, Pdensi_DN20806_c0_g1d121142, Pdensi_DN24446_c2_g1, Pdensi_DN25615_c3_g4, Pdensi_GG_136421_c0_g1
GO:0015996	1.04384794501344e-05	0.999998644744852	15	22	chlorophyll catabolic process	BP	0.000402128426009592	BP chlorophyll catabolic process	Pdensi_DN10616_c0_g1d455771, Pdensi_DN1095_c0_g1d203057, Pdensi_DN12684_c0_g1d51036, Pdensi_DN13335_c0_g1, Pdensi_DN14090_c0_g1d7868, Pdensi_DN14453_c0_g1d342034, Pdensi_DN15968_c0_g1, Pdensi_DN16186_c1_g1, Pdensi_DN16987_c0_g1d399737, Pdensi_DN19167_c0_g1d406908, Pdensi_DN20173_c0_g2, Pdensi_DN20806_c0_g1d121142, Pdensi_DN24446_c2_g1, Pdensi_DN25615_c3_g4, Pdensi_GG_136421_c0_g1
GO:0033015	1.04384794501344e-05	0.999998644744852	15	22	tetrapyrrole catabolic process	BP	0.000402128426009592	BP tetrapyrrole catabolic process	Pdensi_DN10616_c0_g1d455771, Pdensi_DN1095_c0_g1d203057, Pdensi_DN12684_c0_g1d51036, Pdensi_DN13335_c0_g1, Pdensi_DN14090_c0_g1d7868, Pdensi_DN14453_c0_g1d342034, Pdensi_DN15968_c0_g1, Pdensi_DN16186_c1_g1, Pdensi_DN16987_c0_g1d399737, Pdensi_DN19167_c0_g1d406908, Pdensi_DN20173_c0_g2, Pdensi_DN20806_c0_g1d121142, Pdensi_DN24446_c2_g1, Pdensi_DN25615_c3_g4, Pdensi_GG_136421_c0_g1
GO:0046149	1.04384794501344e-05	0.999998644744852	15	22	pigment catabolic process	BP	0.000402128426009592	BP pigment catabolic process	Pdensi_DN10616_c0_g1d455771, Pdensi_DN1095_c0_g1d203057, Pdensi_DN12684_c0_g1d51036, Pdensi_DN13335_c0_g1, Pdensi_DN14090_c0_g1d7868, Pdensi_DN14453_c0_g1d342034, Pdensi_DN15968_c0_g1, Pdensi_DN16186_c1_g1, Pdensi_DN16987_c0_g1d399737, Pdensi_DN19167_c0_g1d406908, Pdensi_DN20173_c0_g2, Pdensi_DN20806_c0_g1d121142, Pdensi_DN24446_c2_g1, Pdensi_DN25615_c3_g4, Pdensi_GG_136421_c0_g1
GO:0002239	1.11946741243413e-05	0.999995499176844	46	111	response to oomycetes	BP	0.000429903649076905	BP response to oomycetes	Pdensi_DN13092_c0_g1d177216, Pdensi_DN15082_c1_g1, Pdensi_DN15318_c4_g3, Pdensi_DN15442_c2_g3, Pdensi_DN15934_c0_g1, Pdensi_DN15934_c0_g1d183236, Pdensi_DN16567_c1_g4, Pdensi_DN17291_c0_g1d57060, Pdensi_DN18247_c0_g3d477764, Pdensi_DN19185_c0_g5, Pdensi_DN19449_c2_g3, Pdensi_DN19985_c1_g1, Pdensi_DN20095_c0_g5, Pdensi_DN20095_c0_g8, Pdensi_DN20142_c3_g1, Pdensi_DN20288_c0_g1, Pdensi_DN20441_c0_g1…
GO:0045787	1.17839390355908e-05	0.999995892386756	37	80	positive regulation of cell cycle	BP	0.000449948164020444	BP positive regulation of cell cycle	Pdensi_DN12525_c0_g1, Pdensi_DN13835_c0_g2d392407, Pdensi_DN14084_c0_g1d341311, Pdensi_DN14259_c0_g1, Pdensi_DN14731_c0_g1d274697, Pdensi_DN16057_c4_g5, Pdensi_DN17354_c0_g1d473947, Pdensi_DN17385_c0_g1d57185, Pdensi_DN17727_c0_g1, Pdensi_DN17815_c0_g1, Pdensi_DN18055_c1_g1, Pdensi_DN18189_c0_g1, Pdensi_DN18969_c0_g1, Pdensi_DN19151_c0_g1d285866, Pdensi_DN19324_c0_g1d15073, Pdensi_DN19378_c0_g2d4…
GO:0000307	1.17903220182232e-05	0.999997586788255	20	35	cyclin-dependent protein kinase holoenzyme complex	CC	0.000449948164020444	CC cyclin-dependent protein kinase holoenzyme complex	Pdensi_DN12525_c0_g1, Pdensi_DN13835_c0_g2d392407, Pdensi_DN14259_c0_g1, Pdensi_DN14731_c0_g1d274697, Pdensi_DN17385_c0_g1d57185, Pdensi_DN17727_c0_g1, Pdensi_DN17815_c0_g1, Pdensi_DN18055_c1_g1, Pdensi_DN18189_c0_g1, Pdensi_DN18969_c0_g1, Pdensi_DN19860_c0_g2d535182, Pdensi_DN20280_c0_g1d16456, Pdensi_DN20715_c0_g1, Pdensi_DN21408_c0_g1d65408, Pdensi_DN25445_c0_g1, Pdensi_DN30757_c0_g1, Pdensi_D…
GO:0000079	1.27696131837899e-05	0.999997015216546	23	41	regulation of cyclin-dependent protein serine/threonine kinase activity	BP	0.000484293528572801	BP regulation of cyclin-dependent protein serine/threonine kinase activity	Pdensi_DN12525_c0_g1, Pdensi_DN13835_c0_g2d392407, Pdensi_DN14259_c0_g1, Pdensi_DN14731_c0_g1d274697, Pdensi_DN17385_c0_g1d57185, Pdensi_DN17727_c0_g1, Pdensi_DN17815_c0_g1, Pdensi_DN18055_c1_g1, Pdensi_DN18189_c0_g1, Pdensi_DN18969_c0_g1, Pdensi_DN19661_c0_g4, Pdensi_DN19860_c0_g2d535182, Pdensi_DN20280_c0_g1d16456, Pdensi_DN20715_c0_g1, Pdensi_DN21408_c0_g1d65408, Pdensi_DN23898_c2_g1, Pdensi_D…
GO:1904029	1.27696131837899e-05	0.999997015216546	23	41	regulation of cyclin-dependent protein kinase activity	BP	0.000484293528572801	BP regulation of cyclin-dependent protein kinase activity	Pdensi_DN12525_c0_g1, Pdensi_DN13835_c0_g2d392407, Pdensi_DN14259_c0_g1, Pdensi_DN14731_c0_g1d274697, Pdensi_DN17385_c0_g1d57185, Pdensi_DN17727_c0_g1, Pdensi_DN17815_c0_g1, Pdensi_DN18055_c1_g1, Pdensi_DN18189_c0_g1, Pdensi_DN18969_c0_g1, Pdensi_DN19661_c0_g4, Pdensi_DN19860_c0_g2d535182, Pdensi_DN20280_c0_g1d16456, Pdensi_DN20715_c0_g1, Pdensi_DN21408_c0_g1d65408, Pdensi_DN23898_c2_g1, Pdensi_D…
GO:0019432	1.28203080211603e-05	0.999997604551675	19	31	triglyceride biosynthetic process	BP	0.000484710840725726	BP triglyceride biosynthetic process	Pdensi_DN16858_c0_g3, Pdensi_DN17466_c0_g1d529752, Pdensi_DN17809_c1_g9, Pdensi_DN18442_c0_g1d531857, Pdensi_DN19472_c0_g1, Pdensi_DN19656_c0_g1d15592, Pdensi_DN20014_c1_g1, Pdensi_DN20772_c0_g1d493131, Pdensi_DN21349_c1_g6, Pdensi_DN21394_c3_g1, Pdensi_DN22518_c1_g1, Pdensi_DN24334_c0_g1d133196, Pdensi_DN24954_c0_g1d305220, Pdensi_DN25650_c1_g1, Pdensi_DN33183_c0_g2, Pdensi_GG_121614_c0_g1, Pden…
GO:0007275	1.37414637713998e-05	0.99999079464347	222	731	multicellular organism development	BP	0.000517934430791155	BP multicellular organism development	Pdensi_DN10201_c1_g2, Pdensi_DN10628_c0_g1, Pdensi_DN11573_c0_g1d210841, Pdensi_DN11862_c0_g1d336785, Pdensi_DN11895_c0_g1, Pdensi_DN1194_c0_g1d98292, Pdensi_DN11998_c0_g1d389096, Pdensi_DN12020_c0_g1d5957, Pdensi_DN12095_c0_g1d175594, Pdensi_DN12400_c0_g1d389834, Pdensi_DN12594_c0_g1d211747, Pdensi_DN12604_c0_g1d6601, Pdensi_DN12887_c0_g1d176910, Pdensi_DN12978_c0_g1d212044, Pdensi_DN13823_c0_g1…
GO:1990939	1.43715204598311e-05	0.99999919985446	11	13	ATP-dependent microtubule motor activity	MF	0.000540015408786021	MF ATP-dependent microtubule motor activity	Pdensi_DN13500_c0_g2, Pdensi_DN13766_c0_g1d392221, Pdensi_DN17852_c0_g1d282283, Pdensi_DN18887_c5_g2, Pdensi_DN20126_c0_g6, Pdensi_DN23502_c0_g1d549139, Pdensi_DN26578_c2_g1, Pdensi_DN29759_c0_g1d309377, Pdensi_DN35986_c0_g1d239151, Pdensi_DN9890_c0_g1d266193, Pdensi_GG_152231_c0_g1
GO:0009664	1.4614715921754e-05	0.999995408219965	31	65	plant-type cell wall organization	BP	0.000547469051645581	BP plant-type cell wall organization	Pdensi_DN14096_c0_g2d392918, Pdensi_DN15773_c0_g1d468033, Pdensi_DN17479_c0_g2, Pdensi_DN17565_c0_g1d351275, Pdensi_DN17848_c0_g1d476052, Pdensi_DN18181_c0_g1d58614, Pdensi_DN18759_c0_g1d13953, Pdensi_DN20275_c0_g1d119663, Pdensi_DN20449_c1_g2, Pdensi_DN20769_c0_g1d493684, Pdensi_DN20822_c1_g1, Pdensi_DN21156_c1_g1d416466, Pdensi_DN21624_c0_g2d540410, Pdensi_DN22641_c1_g2, Pdensi_DN22641_c2_g2, P…
GO:0005200	1.48352186870266e-05	0.999996823620555	21	36	structural constituent of cytoskeleton	MF	0.00055402963488064	MF structural constituent of cytoskeleton	Pdensi_DN11331_c0_g1d268435, Pdensi_DN12279_c0_g1d6115, Pdensi_DN12288_c0_g1d6189, Pdensi_DN14892_c1_g1, Pdensi_DN15515_c0_g2, Pdensi_DN17618_c0_g1, Pdensi_DN19267_c1_g10, Pdensi_DN20362_c0_g6d490465, Pdensi_DN21370_c2_g1, Pdensi_DN21778_c1_g3, Pdensi_DN22064_c0_g2d422082, Pdensi_DN22064_c0_g3, Pdensi_DN22064_c1_g3, Pdensi_DN24154_c1_g7, Pdensi_DN24459_c0_g1d72159, Pdensi_DN37196_c2_g1, Pdensi_DN…
GO:0080043	1.60176919148623e-05	0.999995385898625	28	55	quercetin 3-O-glucosyltransferase activity	MF	0.000593305534819172	MF quercetin 3-O-glucosyltransferase activity	Pdensi_DN14735_c0_g1, Pdensi_DN15182_c2_g2, Pdensi_DN16166_c0_g5, Pdensi_DN16191_c0_g1d183796, Pdensi_DN16362_c0_g1d184374, Pdensi_DN16362_c0_g1d184375, Pdensi_DN18287_c0_g1d403608, Pdensi_DN18705_c0_g1d217585, Pdensi_DN19999_c1_g3, Pdensi_DN20037_c1_g1, Pdensi_DN21311_c1_g4, Pdensi_DN21866_c1_g2, Pdensi_DN23535_c1_g1, Pdensi_DN24249_c0_g2, Pdensi_DN24532_c2_g3, Pdensi_DN24736_c1_g2, Pdensi_DN257…
GO:0080044	1.60176919148623e-05	0.999995385898625	28	55	quercetin 7-O-glucosyltransferase activity	MF	0.000593305534819172	MF quercetin 7-O-glucosyltransferase activity	Pdensi_DN14735_c0_g1, Pdensi_DN15182_c2_g2, Pdensi_DN16166_c0_g5, Pdensi_DN16191_c0_g1d183796, Pdensi_DN16362_c0_g1d184374, Pdensi_DN16362_c0_g1d184375, Pdensi_DN18287_c0_g1d403608, Pdensi_DN18705_c0_g1d217585, Pdensi_DN19999_c1_g3, Pdensi_DN20037_c1_g1, Pdensi_DN21311_c1_g4, Pdensi_DN21866_c1_g2, Pdensi_DN23535_c1_g1, Pdensi_DN24249_c0_g2, Pdensi_DN24532_c2_g3, Pdensi_DN24736_c1_g2, Pdensi_DN257…
GO:0050826	1.60326585727421e-05	0.999996799436684	19	33	response to freezing	BP	0.000593305534819172	BP response to freezing	Pdensi_DN15202_c0_g1, Pdensi_DN16222_c0_g1d347070, Pdensi_DN16293_c2_g2, Pdensi_DN16293_c2_g7, Pdensi_DN18623_c1_g1, Pdensi_DN18671_c0_g2, Pdensi_DN20128_c2_g3, Pdensi_DN20498_c1_g2d120043, Pdensi_DN20554_c1_g2, Pdensi_DN20834_c0_g1, Pdensi_DN22868_c0_g1d496691, Pdensi_DN25932_c0_g1d429571, Pdensi_DN32028_c1_g1, Pdensi_DN34080_c0_g2, Pdensi_DN34732_c1_g1, Pdensi_DN39697_c2_g3, Pdensi_DN8118_c0_g1…
GO:0051213	1.72263409414066e-05	0.999991653595212	65	172	dioxygenase activity	MF	0.000635553098418301	MF dioxygenase activity	Pdensi_DN10652_c0_g1, Pdensi_DN10769_c0_g1d267536, Pdensi_DN11879_c0_g1, Pdensi_DN12978_c0_g1d212044, Pdensi_DN14259_c0_g1d393338, Pdensi_DN14844_c0_g1d180691, Pdensi_DN14965_c0_g1d465570, Pdensi_DN15119_c0_g1d395319, Pdensi_DN15407_c0_g1d182088, Pdensi_DN15579_c0_g1d467163, Pdensi_DN15972_c0_g1d346127, Pdensi_DN16262_c0_g1, Pdensi_DN16281_c0_g1, Pdensi_DN17434_c0_g1, Pdensi_DN17691_c0_g2d401637,…
GO:0015144	1.79116727684393e-05	0.999994001986929	33	72	carbohydrate transmembrane transporter activity	MF	0.000658847433277651	MF carbohydrate transmembrane transporter activity	Pdensi_DN11585_c0_g1d336306, Pdensi_DN12993_c0_g2, Pdensi_DN13997_c2_g1, Pdensi_DN14494_c0_g1, Pdensi_DN15830_c0_g1, Pdensi_DN15830_c0_g1d396867, Pdensi_DN16435_c0_g1d527755, Pdensi_DN18853_c0_g1d405511, Pdensi_DN18853_c0_g2d480506, Pdensi_DN19650_c1_g1d359717, Pdensi_DN20254_c0_g1d188649, Pdensi_DN20776_c0_g1, Pdensi_DN21369_c1_g1, Pdensi_DN21456_c0_g1d539896, Pdensi_DN21784_c0_g3, Pdensi_DN2180…
GO:0006641	1.92287840391873e-05	0.999995721047925	21	37	triglyceride metabolic process	BP	0.000705170902962627	BP triglyceride metabolic process	Pdensi_DN16858_c0_g3, Pdensi_DN17466_c0_g1d529752, Pdensi_DN17809_c1_g9, Pdensi_DN18442_c0_g1d531857, Pdensi_DN19472_c0_g1, Pdensi_DN19656_c0_g1d15592, Pdensi_DN20014_c1_g1, Pdensi_DN20772_c0_g1d493131, Pdensi_DN21349_c1_g6, Pdensi_DN21394_c3_g1, Pdensi_DN21642_c0_g1, Pdensi_DN22518_c1_g1, Pdensi_DN23150_c0_g2d69298, Pdensi_DN24334_c0_g1d133196, Pdensi_DN24954_c0_g1d305220, Pdensi_DN25650_c1_g1, …
GO:0007346	1.93207914690227e-05	0.999991152545873	57	144	regulation of mitotic cell cycle	BP	0.000706423668921273	BP regulation of mitotic cell cycle	Pdensi_DN10202_c0_g1, Pdensi_DN11448_c0_g1d388149, Pdensi_DN12001_c0_g1d337225, Pdensi_DN12525_c0_g1, Pdensi_DN12774_c0_g1d211866, Pdensi_DN13835_c0_g2d392407, Pdensi_DN14084_c0_g1d341311, Pdensi_DN14259_c0_g1, Pdensi_DN14731_c0_g1d274697, Pdensi_DN14900_c0_g1d343302, Pdensi_DN16057_c4_g5, Pdensi_DN16387_c0_g2, Pdensi_DN16536_c0_g1d279066, Pdensi_DN1733_c0_g1d98645, Pdensi_DN17354_c0_g1d473947, P…
GO:0022857	2.19117076617189e-05	0.999984163467823	292	1005	transmembrane transporter activity	MF	0.000797323828575227	MF transmembrane transporter activity	Pdensi_DN10387_c0_g1d173149, Pdensi_DN10807_c0_g1d267653, Pdensi_DN10851_c0_g1, Pdensi_DN10853_c0_g1d5059, Pdensi_DN10856_c0_g1d387249, Pdensi_DN10964_c0_g1, Pdensi_DN11112_c0_g1d387695, Pdensi_DN11420_c0_g3, Pdensi_DN11580_c0_g1d336377, Pdensi_DN11585_c0_g1d336306, Pdensi_DN11613_c0_g1d174932, Pdensi_DN11645_c0_g1d336523, Pdensi_DN11991_c0_g2, Pdensi_DN12171_c0_g1d337482, Pdensi_DN12300_c0_g1d10…
GO:1901570	2.19375046185126e-05	0.999994156835769	25	47	fatty acid derivative biosynthetic process	BP	0.000797323828575227	BP fatty acid derivative biosynthetic process	Pdensi_DN12647_c0_g2, Pdensi_DN13861_c0_g1, Pdensi_DN16817_c0_g1d215591, Pdensi_DN16858_c0_g3, Pdensi_DN17466_c0_g1d529752, Pdensi_DN17809_c1_g9, Pdensi_DN17899_c0_g1d216510, Pdensi_DN18442_c0_g1d531857, Pdensi_DN19656_c0_g1d15592, Pdensi_DN20014_c1_g1, Pdensi_DN21349_c1_g6, Pdensi_DN22518_c1_g1, Pdensi_DN22596_c1_g1, Pdensi_DN23727_c0_g1d70540, Pdensi_DN24954_c0_g1d305220, Pdensi_DN25650_c1_g1, …
GO:0005881	2.23608721400591e-05	0.999995511957141	19	32	cytoplasmic microtubule	CC	0.000810299615947781	CC cytoplasmic microtubule	Pdensi_DN10628_c0_g1, Pdensi_DN12594_c0_g1d211747, Pdensi_DN13701_c0_g1d392284, Pdensi_DN13766_c0_g1d392221, Pdensi_DN14535_c0_g1d274242, Pdensi_DN17852_c0_g1d282283, Pdensi_DN19167_c0_g1d285960, Pdensi_DN19577_c0_g1d218702, Pdensi_DN19682_c0_g1d485759, Pdensi_DN20545_c1_g1, Pdensi_DN21627_c0_g1d419167, Pdensi_DN22417_c2_g3, Pdensi_DN23801_c0_g1d550455, Pdensi_DN2469_c0_g1d203990, Pdensi_DN25409_…
GO:0010035	2.25427531455941e-05	0.999984576962689	224	740	response to inorganic substance	BP	0.000814473672822471	BP response to inorganic substance	Pdensi_DN10028_c0_g1d386351, Pdensi_DN10090_c0_g1d4523, Pdensi_DN10694_c0_g1d173487, Pdensi_DN10855_c0_g1d210150, Pdensi_DN10885_c0_g1d335033, Pdensi_DN11112_c0_g1d387695, Pdensi_DN11544_c0_g2d5552, Pdensi_DN11560_c0_g3, Pdensi_DN11585_c0_g1d336306, Pdensi_DN11879_c0_g1, Pdensi_DN12278_c0_g4, Pdensi_DN12352_c0_g1d389636, Pdensi_DN12647_c0_g1d105770, Pdensi_DN12993_c0_g2, Pdensi_DN13044_c0_g1d4607…
GO:0006270	2.4409044076557e-05	0.999996051215154	16	25	DNA replication initiation	BP	0.000879301611395026	BP DNA replication initiation	Pdensi_DN10938_c0_g1d387493, Pdensi_DN14576_c2_g1, Pdensi_DN17584_c0_g1d281607, Pdensi_DN19324_c0_g1d15073, Pdensi_DN19763_c0_g2d287984, Pdensi_DN20490_c0_g1d412496, Pdensi_DN21856_c0_g1d495791, Pdensi_DN21951_c0_g1d66606, Pdensi_DN23543_c0_g2, Pdensi_DN23580_c0_g1d70164, Pdensi_DN23870_c0_g1d70822, Pdensi_DN24378_c0_g1, Pdensi_DN25056_c0_g1d136540, Pdensi_DN25698_c0_g1d429374, Pdensi_DN32608_c0_…
GO:0000278	2.5143099955254e-05	0.999991686629232	32	67	mitotic cell cycle	BP	0.000903080990157536	BP mitotic cell cycle	Pdensi_DN10202_c0_g1, Pdensi_DN12166_c0_g1d337469, Pdensi_DN12279_c0_g1d6115, Pdensi_DN12288_c0_g1d6189, Pdensi_DN12525_c0_g1, Pdensi_DN12594_c0_g1d211747, Pdensi_DN15515_c0_g2, Pdensi_DN17385_c0_g1d57185, Pdensi_DN17727_c0_g1, Pdensi_DN17815_c0_g1, Pdensi_DN18189_c0_g1, Pdensi_DN18969_c0_g1, Pdensi_DN19860_c0_g2d535182, Pdensi_DN20715_c0_g1, Pdensi_DN20739_c0_g3, Pdensi_DN21370_c2_g1, Pdensi_DN2…
GO:0018298	2.66201278036867e-05	0.999992032322271	27	57	protein-chromophore linkage	BP	0.000953328447913849	BP protein-chromophore linkage	Pdensi_DN10692_c0_g1, Pdensi_DN14648_c0_g1d53257, Pdensi_DN15441_c0_g1d214349, Pdensi_DN15697_c0_g1, Pdensi_DN15810_c2_g2, Pdensi_DN16117_c0_g1d469076, Pdensi_DN18652_c0_g1d115657, Pdensi_DN18788_c0_g3, Pdensi_DN19353_c2_g1, Pdensi_DN19470_c1_g1, Pdensi_DN19545_c3_g1, Pdensi_DN20545_c1_g2, Pdensi_DN20711_c0_g1d493269, Pdensi_DN21848_c0_g4, Pdensi_DN22816_c0_g1d545542, Pdensi_DN23482_c0_g1d548277,…
GO:0016701	2.99002525218516e-05	0.999991620847531	25	50	oxidoreductase activity, acting on single donors with incorporation of molecular oxygen	MF	0.00106507668686918	MF oxidoreductase activity, acting on single donors with incorporation of molecular oxygen	Pdensi_DN10616_c0_g1d455771, Pdensi_DN11879_c0_g1, Pdensi_DN12129_c0_g1d105271, Pdensi_DN12978_c0_g1d212044, Pdensi_DN14047_c0_g1d7924, Pdensi_DN14259_c0_g1d393338, Pdensi_DN14965_c0_g1d465570, Pdensi_DN15119_c0_g1d395319, Pdensi_DN15579_c0_g1d467163, Pdensi_DN15972_c0_g1d346127, Pdensi_DN17691_c0_g2d401637, Pdensi_DN17968_c0_g1d476348, Pdensi_DN18297_c0_g1d477770, Pdensi_DN22547_c0_g1d20905, Pde…
GO:0050734	2.99149446115402e-05	0.999997674734786	11	14	hydroxycinnamoyltransferase activity	MF	0.00106507668686918	MF hydroxycinnamoyltransferase activity	Pdensi_DN11788_c0_g1d5668, Pdensi_DN13537_c0_g1d461758, Pdensi_DN14424_c0_g1d213386, Pdensi_DN15341_c0_g1d344263, Pdensi_DN17377_c0_g1, Pdensi_DN19565_c0_g1d218684, Pdensi_DN22590_c0_g2, Pdensi_DN23914_c0_g1d497570, Pdensi_DN24552_c1_g1, Pdensi_DN38678_c0_g1d510642, Pdensi_GG_65695_c0_g1
GO:0043167	3.03078313950573e-05	0.999973114788163	2109	8563	ion binding	MF	0.00107592801452454	MF ion binding	Pdensi_DN10026_c0_g1, Pdensi_DN10155_c0_g1d172859, Pdensi_DN10236_c0_g1d455061, Pdensi_DN10504_c0_g1d455597, Pdensi_DN10505_c0_g1d49212, Pdensi_DN10527_c0_g1d173309, Pdensi_DN10546_c0_g1d4860, Pdensi_DN10616_c0_g1d455771, Pdensi_DN10652_c0_g1, Pdensi_DN10687_c0_g1d267398, Pdensi_DN10694_c0_g1d173487, Pdensi_DN10697_c0_g1d49317, Pdensi_DN10713_c0_g1d173641, Pdensi_DN10731_c0_g1d267514, Pdensi_DN10…
GO:0000226	3.08579776233934e-05	0.999986332734407	51	125	microtubule cytoskeleton organization	BP	0.00109228296445472	BP microtubule cytoskeleton organization	Pdensi_DN10202_c0_g1, Pdensi_DN11480_c0_g1d5445, Pdensi_DN12279_c0_g1d6115, Pdensi_DN12288_c0_g1d6189, Pdensi_DN12594_c0_g1d211747, Pdensi_DN13026_c0_g1d460552, Pdensi_DN13531_c0_g1d522794, Pdensi_DN13701_c0_g1d392284, Pdensi_DN13766_c0_g1d392221, Pdensi_DN14535_c0_g1d274242, Pdensi_DN15515_c0_g2, Pdensi_DN16885_c0_g1d215590, Pdensi_DN17550_c0_g1d12277, Pdensi_DN17585_c0_g1, Pdensi_DN18857_c0_g1d…
GO:0016835	3.36987364231268e-05	0.999982508649259	74	211	carbon-oxygen lyase activity	MF	0.00118939008439082	MF carbon-oxygen lyase activity	Pdensi_DN10414_c0_g1d4806, Pdensi_DN13774_c0_g1d392336, Pdensi_DN13823_c0_g1d462655, Pdensi_DN14189_c0_g2, Pdensi_DN15316_c1_g8, Pdensi_DN15508_c0_g1d214396, Pdensi_DN15588_c0_g1d9544, Pdensi_DN15825_c0_g1d397026, Pdensi_DN16260_c0_g3d346952, Pdensi_DN16375_c0_g1d278578, Pdensi_DN16424_c2_g2, Pdensi_DN17027_c0_g1d215839, Pdensi_DN17340_c0_g1, Pdensi_DN17771_c0_g1, Pdensi_DN17840_c0_g1d113894, Pde…
GO:0010374	3.44850304300499e-05	0.999995177679589	14	21	stomatal complex development	BP	0.00121363455795899	BP stomatal complex development	Pdensi_DN11589_c0_g1, Pdensi_DN14188_c0_g2, Pdensi_DN14284_c0_g1d107643, Pdensi_DN18049_c0_g2, Pdensi_DN18278_c0_g1, Pdensi_DN21202_c0_g1d220982, Pdensi_DN22607_c0_g1d301507, Pdensi_DN26347_c0_g1, Pdensi_DN2854_c0_g1d447410, Pdensi_DN3333_c0_g1, Pdensi_DN36582_c0_g1d508863, Pdensi_GG_121618_c0_g1, Pdensi_GG_12411_c1_g1, Pdensi_GG_3300_c0_g1
GO:0007049	3.68285423933392e-05	0.999978180580871	111	338	cell cycle	BP	0.00129238551640074	BP cell cycle	Pdensi_DN10202_c0_g1, Pdensi_DN10938_c0_g1d387493, Pdensi_DN11245_c0_g1d519946, Pdensi_DN11275_c0_g1d387913, Pdensi_DN12077_c0_g1d105072, Pdensi_DN12166_c0_g1d337469, Pdensi_DN12279_c0_g1d6115, Pdensi_DN12288_c0_g1d6189, Pdensi_DN12525_c0_g1, Pdensi_DN12594_c0_g1d211747, Pdensi_DN12774_c0_g1d211866, Pdensi_DN13531_c0_g1d522794, Pdensi_DN13835_c0_g2d392407, Pdensi_DN14259_c0_g1, Pdensi_DN14731_c0_…
GO:0008152	3.69788660791727e-05	0.999966832287914	2610	10575	metabolic process	BP	0.00129394244286205	BP metabolic process	Pdensi_DN10026_c0_g1, Pdensi_DN100517_c0_g1, Pdensi_DN10080_c0_g1d172654, Pdensi_DN10099_c0_g1d386291, Pdensi_DN10115_c0_g1d172805, Pdensi_DN10155_c0_g1d172859, Pdensi_DN10236_c0_g1d455061, Pdensi_DN10289_c0_g1d386517, Pdensi_DN10313_c0_g1d455218, Pdensi_DN10347_c0_g1d209793, Pdensi_DN10374_c0_g1d334259, Pdensi_DN10387_c0_g1d173149, Pdensi_DN10414_c0_g1d4806, Pdensi_DN10456_c0_g2, Pdensi_DN10517_…
GO:0098542	3.77853699091471e-05	0.999972521809734	274	942	defense response to other organism	BP	0.00131838553523001	BP defense response to other organism	Pdensi_DN10553_c0_g1d103553, Pdensi_DN10616_c0_g1d455771, Pdensi_DN10671_c0_g1, Pdensi_DN1095_c0_g1d203057, Pdensi_DN11282_c0_g1d174432, Pdensi_DN1182_c0_g1d259126, Pdensi_DN11879_c0_g1, Pdensi_DN12076_c0_g1d5943, Pdensi_DN12247_c0_g1d50657, Pdensi_DN12284_c0_g1d50629, Pdensi_DN13092_c0_g1d177216, Pdensi_DN13293_c0_g1d461084, Pdensi_DN13394_c0_g1d271800, Pdensi_DN14255_c0_g1d107683, Pdensi_DN1438…
GO:1903046	3.80153059097429e-05	0.999983077569346	50	125	meiotic cell cycle process	BP	0.0013226293896575	BP meiotic cell cycle process	Pdensi_DN10546_c0_g1d4860, Pdensi_DN11245_c0_g1d519946, Pdensi_DN11450_c0_g1, Pdensi_DN11480_c0_g1d5445, Pdensi_DN11862_c0_g1d336785, Pdensi_DN12001_c0_g1d337225, Pdensi_DN12077_c0_g1d105072, Pdensi_DN12288_c0_g1d6189, Pdensi_DN14018_c0_g1, Pdensi_DN14234_c0_g1d213181, Pdensi_DN15080_c0_g1d108895, Pdensi_DN16279_c0_g1d527212, Pdensi_DN16378_c1_g1, Pdensi_DN16510_c0_g1, Pdensi_DN16907_c0_g1, Pdens…
GO:0045156	4.27690443997011e-05	1	7	7	electron transporter, transferring electrons within the cyclic electron transport pathway of photosynthesis activity	MF	0.00148379423354872	MF electron transporter, transferring electrons within the cyclic electron transport pathway of photosynthesis activity	Pdensi_DN13226_c0_g1, Pdensi_DN14891_c0_g1, Pdensi_DN19353_c2_g1, Pdensi_DN21848_c0_g4, Pdensi_DN22111_c1_g3, Pdensi_DN24423_c0_g2d554007, Pdensi_DN9299_c0_g1
GO:0009263	4.44982296878856e-05	0.999995004064743	12	17	deoxyribonucleotide biosynthetic process	BP	0.00153941184404663	BP deoxyribonucleotide biosynthetic process	Pdensi_DN15551_c0_g1, Pdensi_DN15996_c0_g1, Pdensi_DN18389_c0_g1d217070, Pdensi_DN19769_c0_g1d409219, Pdensi_DN22346_c0_g1d424208, Pdensi_DN22961_c0_g2d546367, Pdensi_DN23694_c1_g1, Pdensi_DN24541_c2_g2, Pdensi_DN32798_c0_g1, Pdensi_DN38689_c0_g2, Pdensi_GG_10430_c0_g1, Pdensi_GG_155594_c0_g1
GO:0008574	4.68336169913883e-05	0.999997170937385	10	12	ATP-dependent microtubule motor activity, plus-end-directed	MF	0.00161562748784981	MF ATP-dependent microtubule motor activity, plus-end-directed	Pdensi_DN13500_c0_g2, Pdensi_DN13766_c0_g1d392221, Pdensi_DN17852_c0_g1d282283, Pdensi_DN18887_c5_g2, Pdensi_DN23502_c0_g1d549139, Pdensi_DN26578_c2_g1, Pdensi_DN29759_c0_g1d309377, Pdensi_DN35986_c0_g1d239151, Pdensi_DN9890_c0_g1d266193, Pdensi_GG_152231_c0_g1
GO:0030001	4.78032743578764e-05	0.999972662090679	95	281	metal ion transport	BP	0.00164443263791095	BP metal ion transport	Pdensi_DN10964_c0_g1, Pdensi_DN11991_c0_g2, Pdensi_DN12171_c0_g1d337482, Pdensi_DN12193_c0_g1d269701, Pdensi_DN12537_c0_g1, Pdensi_DN12608_c0_g1d459878, Pdensi_DN13606_c0_g7, Pdensi_DN13969_c0_g1d212964, Pdensi_DN14033_c0_g2, Pdensi_DN14065_c0_g1d463100, Pdensi_DN14093_c0_g1d52423, Pdensi_DN14157_c0_g2, Pdensi_DN14628_c0_g1d274346, Pdensi_DN147_c0_g1d202455, Pdensi_DN15309_c0_g1d344494, Pdensi_DN…
GO:0016838	4.98225612839982e-05	0.999982950303968	30	69	carbon-oxygen lyase activity, acting on phosphates	MF	0.00170908179325895	MF carbon-oxygen lyase activity, acting on phosphates	Pdensi_DN15316_c1_g8, Pdensi_DN16260_c0_g3d346952, Pdensi_DN16375_c0_g1d278578, Pdensi_DN16424_c2_g2, Pdensi_DN19094_c0_g2, Pdensi_DN19094_c0_g3, Pdensi_DN19827_c1_g1, Pdensi_DN21005_c2_g2, Pdensi_DN21275_c0_g1d294340, Pdensi_DN21275_c0_g1d294343, Pdensi_DN22459_c1_g5, Pdensi_DN23108_c0_g1d547079, Pdensi_DN23707_c0_g1d130847, Pdensi_DN24439_c2_g1, Pdensi_DN25320_c1_g3d138011, Pdensi_DN25608_c2_g4…
GO:0016538	5.2020610880218e-05	0.999986906027022	21	40	cyclin-dependent protein serine/threonine kinase regulator activity	MF	0.0017794837536953	MF cyclin-dependent protein serine/threonine kinase regulator activity	Pdensi_DN12525_c0_g1, Pdensi_DN13835_c0_g2d392407, Pdensi_DN14259_c0_g1, Pdensi_DN14731_c0_g1d274697, Pdensi_DN16732_c0_g1d56187, Pdensi_DN17385_c0_g1d57185, Pdensi_DN17727_c0_g1, Pdensi_DN17815_c0_g1, Pdensi_DN18055_c1_g1, Pdensi_DN18189_c0_g1, Pdensi_DN18969_c0_g1, Pdensi_DN19860_c0_g2d535182, Pdensi_DN20280_c0_g1d16456, Pdensi_DN20715_c0_g1, Pdensi_DN21408_c0_g1d65408, Pdensi_DN25445_c0_g1, Pd…
GO:0006464	5.2810878312641e-05	0.999956996150056	615	2258	cellular protein modification process	BP	0.00179645249569351	BP cellular protein modification process	Pdensi_DN10155_c0_g1d172859, Pdensi_DN10526_c0_g1d386945, Pdensi_DN10527_c0_g1d173309, Pdensi_DN10638_c0_g1, Pdensi_DN10671_c0_g1, Pdensi_DN10692_c0_g1, Pdensi_DN10694_c0_g1d173487, Pdensi_DN10731_c0_g1d267514, Pdensi_DN10847_c0_g2, Pdensi_DN10940_c0_g1d5120, Pdensi_DN10958_c0_g1d210221, Pdensi_DN11256_c0_g1d5270, Pdensi_DN11407_c0_g2, Pdensi_DN11448_c0_g1d388149, Pdensi_DN11784_c0_g1, Pdensi_DN1…
GO:0036211	5.2810878312641e-05	0.999956996150056	615	2258	protein modification process	BP	0.00179645249569351	BP protein modification process	Pdensi_DN10155_c0_g1d172859, Pdensi_DN10526_c0_g1d386945, Pdensi_DN10527_c0_g1d173309, Pdensi_DN10638_c0_g1, Pdensi_DN10671_c0_g1, Pdensi_DN10692_c0_g1, Pdensi_DN10694_c0_g1d173487, Pdensi_DN10731_c0_g1d267514, Pdensi_DN10847_c0_g2, Pdensi_DN10940_c0_g1d5120, Pdensi_DN10958_c0_g1d210221, Pdensi_DN11256_c0_g1d5270, Pdensi_DN11407_c0_g2, Pdensi_DN11448_c0_g1d388149, Pdensi_DN11784_c0_g1, Pdensi_DN1…
GO:0016641	5.32268405940387e-05	0.999994836432355	11	15	oxidoreductase activity, acting on the CH-NH2 group of donors, oxygen as acceptor	MF	0.00180557271481778	MF oxidoreductase activity, acting on the CH-NH2 group of donors, oxygen as acceptor	Pdensi_DN15159_c0_g1, Pdensi_DN15974_c0_g1d10018, Pdensi_DN17186_c2_g1, Pdensi_DN17197_c0_g1d56823, Pdensi_DN18224_c1_g1d353651, Pdensi_DN20117_c1_g1, Pdensi_DN23857_c0_g1d497510, Pdensi_DN24850_c0_g2d556671, Pdensi_DN40175_c0_g1, Pdensi_DN6498_c0_g1d168628, Pdensi_GG_49155_c0_g1
GO:0022804	5.70902058517365e-05	0.999962361790907	159	515	active transmembrane transporter activity	MF	0.00193126203285708	MF active transmembrane transporter activity	Pdensi_DN10387_c0_g1d173149, Pdensi_DN10807_c0_g1d267653, Pdensi_DN10851_c0_g1, Pdensi_DN11645_c0_g1d336523, Pdensi_DN11991_c0_g2, Pdensi_DN12300_c0_g1d105477, Pdensi_DN12352_c0_g1d389636, Pdensi_DN12952_c0_g1d51325, Pdensi_DN13688_c0_g1d461976, Pdensi_DN13997_c2_g1, Pdensi_DN14033_c0_g2, Pdensi_DN14494_c0_g1, Pdensi_DN14673_c0_g1d464608, Pdensi_DN15048_c0_g1d8997, Pdensi_DN15108_c0_g1d343889, Pd…
GO:0009768	5.9052717682675e-05	0.999998087731317	8	9	photosynthesis, light harvesting in photosystem I	BP	0.00199213201199123	BP photosynthesis, light harvesting in photosystem I	Pdensi_DN14130_c0_g1d341378, Pdensi_DN14648_c0_g1d53257, Pdensi_DN15441_c0_g1d214349, Pdensi_DN16117_c0_g1d469076, Pdensi_DN18788_c0_g3, Pdensi_DN19470_c1_g1, Pdensi_DN20545_c1_g2, Pdensi_DN89992_c0_g1
GO:0006714	6.33583761270809e-05	0.999986199519224	18	32	sesquiterpenoid metabolic process	BP	0.00213149446078213	BP sesquiterpenoid metabolic process	Pdensi_DN11319_c0_g1d457139, Pdensi_DN12267_c0_g1d175845, Pdensi_DN16449_c0_g1, Pdensi_DN18372_c0_g1, Pdensi_DN18455_c0_g1d404196, Pdensi_DN20891_c1_g1, Pdensi_DN21227_c0_g1d362762, Pdensi_DN21873_c3_g1d420618, Pdensi_DN22261_c0_g1d542815, Pdensi_DN237_c0_g1d202516, Pdensi_DN29431_c1_g1, Pdensi_DN34073_c0_g1d201036, Pdensi_DN71415_c0_g1, Pdensi_DN8345_c0_g1d452339, Pdensi_GG_151170_c0_g1, Pdensi_…
GO:0009617	6.56159894023728e-05	0.99995341118926	222	750	response to bacterium	BP	0.00220138039170818	BP response to bacterium	Pdensi_DN10616_c0_g1d455771, Pdensi_DN10671_c0_g1, Pdensi_DN11879_c0_g1, Pdensi_DN12254_c0_g1, Pdensi_DN13092_c0_g1d177216, Pdensi_DN13293_c0_g1d461084, Pdensi_DN13394_c0_g1d271800, Pdensi_DN14230_c0_g3, Pdensi_DN14673_c0_g1d464608, Pdensi_DN14838_c0_g1, Pdensi_DN14864_c3_g2, Pdensi_DN14914_c0_g2, Pdensi_DN14989_c0_g1, Pdensi_DN15082_c1_g1, Pdensi_DN15098_c0_g1d108891, Pdensi_DN15159_c0_g1d214023…
GO:0009739	6.7432490038898e-05	0.999975770586319	32	72	response to gibberellin	BP	0.00225612484480828	BP response to gibberellin	Pdensi_DN13394_c0_g1d271800, Pdensi_DN13806_c0_g1, Pdensi_DN14761_c0_g1d53296, Pdensi_DN15089_c0_g1d213888, Pdensi_DN15429_c0_g1, Pdensi_DN18561_c3_g1, Pdensi_DN18661_c0_g1, Pdensi_DN19601_c0_g1d534643, Pdensi_DN21801_c0_g2, Pdensi_DN22125_c1_g1d125322, Pdensi_DN23083_c0_g1d68985, Pdensi_DN2386_c0_g1d835, Pdensi_DN25070_c0_g1d226785, Pdensi_DN25163_c0_g1d558215, Pdensi_DN25687_c1_g2, Pdensi_DN273…
GO:0046460	7.19523243503036e-05	0.999983371401622	19	34	neutral lipid biosynthetic process	BP	0.00239422829690983	BP neutral lipid biosynthetic process	Pdensi_DN16858_c0_g3, Pdensi_DN17466_c0_g1d529752, Pdensi_DN17809_c1_g9, Pdensi_DN18442_c0_g1d531857, Pdensi_DN19472_c0_g1, Pdensi_DN19656_c0_g1d15592, Pdensi_DN20014_c1_g1, Pdensi_DN20772_c0_g1d493131, Pdensi_DN21349_c1_g6, Pdensi_DN21394_c3_g1, Pdensi_DN22518_c1_g1, Pdensi_DN24334_c0_g1d133196, Pdensi_DN24954_c0_g1d305220, Pdensi_DN25650_c1_g1, Pdensi_DN33183_c0_g2, Pdensi_GG_121614_c0_g1, Pden…
GO:0046463	7.19523243503036e-05	0.999983371401622	19	34	acylglycerol biosynthetic process	BP	0.00239422829690983	BP acylglycerol biosynthetic process	Pdensi_DN16858_c0_g3, Pdensi_DN17466_c0_g1d529752, Pdensi_DN17809_c1_g9, Pdensi_DN18442_c0_g1d531857, Pdensi_DN19472_c0_g1, Pdensi_DN19656_c0_g1d15592, Pdensi_DN20014_c1_g1, Pdensi_DN20772_c0_g1d493131, Pdensi_DN21349_c1_g6, Pdensi_DN21394_c3_g1, Pdensi_DN22518_c1_g1, Pdensi_DN24334_c0_g1d133196, Pdensi_DN24954_c0_g1d305220, Pdensi_DN25650_c1_g1, Pdensi_DN33183_c0_g2, Pdensi_GG_121614_c0_g1, Pden…
GO:0046148	7.69149492934069e-05	0.999963748019351	52	136	pigment biosynthetic process	BP	0.00255240587166056	BP pigment biosynthetic process	Pdensi_DN10313_c0_g1d455218, Pdensi_DN13044_c0_g1d460723, Pdensi_DN13059_c0_g1d390976, Pdensi_DN13077_c0_g1d390972, Pdensi_DN14029_c0_g1d52451, Pdensi_DN14229_c0_g1d213190, Pdensi_DN14741_c0_g1d394293, Pdensi_DN14793_c0_g1, Pdensi_DN14809_c0_g1, Pdensi_DN15407_c0_g1d182088, Pdensi_DN15588_c0_g1d9544, Pdensi_DN15626_c0_g1d54595, Pdensi_DN15788_c0_g1d468038, Pdensi_DN15853_c0_g2, Pdensi_DN16285_c0_…
GO:0009524	8.32675416787394e-05	0.999964504416175	42	103	phragmoplast	CC	0.00275572688070668	CC phragmoplast	Pdensi_DN10202_c0_g1, Pdensi_DN10958_c0_g1d210221, Pdensi_DN12166_c0_g1d337469, Pdensi_DN13531_c0_g1d522794, Pdensi_DN13628_c0_g1d462025, Pdensi_DN13701_c0_g1d392284, Pdensi_DN14609_c0_g1d8569, Pdensi_DN15228_c0_g1d109150, Pdensi_DN15297_c0_g2, Pdensi_DN16885_c0_g1d215590, Pdensi_DN17021_c0_g1, Pdensi_DN17550_c0_g1d12277, Pdensi_DN17916_c0_g1d402543, Pdensi_DN18887_c5_g2, Pdensi_DN19294_c0_g1d606…
GO:0008083	8.36021731511344e-05	0.999993650551789	9	12	growth factor activity	MF	0.00275932361762609	MF growth factor activity	Pdensi_DN15834_c0_g1d526435, Pdensi_DN17128_c0_g1d56912, Pdensi_DN17363_c0_g1d400882, Pdensi_DN17492_c0_g1d474248, Pdensi_DN218_c0_g1, Pdensi_DN22169_c0_g1d125273, Pdensi_DN6400_c0_g1d329090, Pdensi_GG_34222_c0_g1, Pdensi_GG_71144_c0_g1
GO:0018904	8.45566760942543e-05	0.999978678208578	20	38	ether metabolic process	BP	0.00278330492847179	BP ether metabolic process	Pdensi_DN13536_c0_g1, Pdensi_DN13881_c0_g1, Pdensi_DN14982_c0_g1d524945, Pdensi_DN16182_c0_g1d214977, Pdensi_DN16774_c0_g1, Pdensi_DN17372_c0_g1d529397, Pdensi_DN17403_c0_g1d401157, Pdensi_DN17568_c0_g1d216235, Pdensi_DN17829_c0_g2d216588, Pdensi_DN17935_c0_g1d476234, Pdensi_DN19210_c0_g1d533664, Pdensi_DN19657_c0_g1d61488, Pdensi_DN20067_c0_g2d62321, Pdensi_DN21440_c0_g1d122939, Pdensi_DN24403_c…
GO:0009987	8.5514645186574e-05	0.999922379210303	3087	12610	cellular process	BP	0.0028072710941356	BP cellular process	Pdensi_DN10026_c0_g1, Pdensi_DN10028_c0_g1d386351, Pdensi_DN100517_c0_g1, Pdensi_DN10080_c0_g1d172654, Pdensi_DN10090_c0_g1d4523, Pdensi_DN10115_c0_g1d172805, Pdensi_DN10129_c0_g1d386473, Pdensi_DN10155_c0_g1d172859, Pdensi_DN10201_c1_g2, Pdensi_DN10202_c0_g1, Pdensi_DN10236_c0_g1d455061, Pdensi_DN10258_c0_g1d266747, Pdensi_DN10289_c0_g1d386517, Pdensi_DN10313_c0_g1d455218, Pdensi_DN10347_c0_g1d2…
GO:0019438	8.5905260390042e-05	0.999936234207531	278	958	aromatic compound biosynthetic process	BP	0.00281253361898979	BP aromatic compound biosynthetic process	Pdensi_DN10313_c0_g1d455218, Pdensi_DN10387_c0_g1d173149, Pdensi_DN10845_c0_g1, Pdensi_DN10851_c0_g1, Pdensi_DN11042_c0_g1d104080, Pdensi_DN12095_c0_g1d175594, Pdensi_DN12525_c0_g1, Pdensi_DN12868_c1_g1, Pdensi_DN12952_c0_g1d51325, Pdensi_DN12981_c0_g2, Pdensi_DN13044_c0_g1d460723, Pdensi_DN13077_c0_g1d390972, Pdensi_DN13119_c0_g2, Pdensi_DN13292_c0_g1d339486, Pdensi_DN13359_c0_g1d212538, Pdensi_…
GO:0006812	8.864462032655e-05	0.999944384872691	121	378	cation transport	BP	0.00289446016959312	BP cation transport	Pdensi_DN10387_c0_g1d173149, Pdensi_DN10851_c0_g1, Pdensi_DN10964_c0_g1, Pdensi_DN11991_c0_g2, Pdensi_DN12171_c0_g1d337482, Pdensi_DN12193_c0_g1d269701, Pdensi_DN12499_c0_g1d105600, Pdensi_DN12537_c0_g1, Pdensi_DN12608_c0_g1d459878, Pdensi_DN13606_c0_g7, Pdensi_DN13863_c0_g1d392460, Pdensi_DN13969_c0_g1d212964, Pdensi_DN14033_c0_g2, Pdensi_DN14065_c0_g1d463100, Pdensi_DN14093_c0_g1d52423, Pdensi_…
GO:0009773	9.20958486450925e-05	0.999996792057581	8	9	photosynthetic electron transport in photosystem I	BP	0.00299913200974365	BP photosynthetic electron transport in photosystem I	Pdensi_DN14633_c0_g1d213544, Pdensi_DN16418_c0_g1, Pdensi_DN16657_c1_g1d399093, Pdensi_DN19116_c1_g4, Pdensi_DN19234_c0_g3, Pdensi_DN48293_c0_g1d250334, Pdensi_GG_108756_c0_g1, Pdensi_GG_8757_c0_g1
GO:0007010	9.43314194434196e-05	0.99995130118232	64	172	cytoskeleton organization	BP	0.00306376408043362	BP cytoskeleton organization	Pdensi_DN10202_c0_g1, Pdensi_DN11480_c0_g1d5445, Pdensi_DN12279_c0_g1d6115, Pdensi_DN12288_c0_g1d6189, Pdensi_DN12594_c0_g1d211747, Pdensi_DN13026_c0_g1d460552, Pdensi_DN13531_c0_g1d522794, Pdensi_DN13701_c0_g1d392284, Pdensi_DN13766_c0_g1d392221, Pdensi_DN14535_c0_g1d274242, Pdensi_DN14892_c1_g1, Pdensi_DN15515_c0_g2, Pdensi_DN16885_c0_g1d215590, Pdensi_DN17550_c0_g1d12277, Pdensi_DN17585_c0_g1,…
GO:0005663	9.90583832787573e-05	0.999993864832607	9	11	DNA replication factor C complex	CC	0.00319214642122697	CC DNA replication factor C complex	Pdensi_DN17777_c0_g1, Pdensi_DN17972_c0_g1d58186, Pdensi_DN21912_c0_g1, Pdensi_DN21912_c0_g2, Pdensi_DN22203_c0_g1, Pdensi_DN23045_c1_g1, Pdensi_DN23487_c0_g6, Pdensi_DN27024_c0_g1d79152, Pdensi_GG_43265_c0_g1
GO:0009687	9.93298100283531e-05	0.99998514566158	13	20	abscisic acid metabolic process	BP	0.00319214642122697	BP abscisic acid metabolic process	Pdensi_DN11319_c0_g1d457139, Pdensi_DN18372_c0_g1, Pdensi_DN20891_c1_g1, Pdensi_DN21227_c0_g1d362762, Pdensi_DN21873_c3_g1d420618, Pdensi_DN22261_c0_g1d542815, Pdensi_DN29431_c1_g1, Pdensi_DN34073_c0_g1d201036, Pdensi_DN71415_c0_g1, Pdensi_DN8345_c0_g1d452339, Pdensi_GG_151170_c0_g1, Pdensi_GG_55735_c0_g1, Pdensi_GG_71020_c0_g1
GO:0043288	9.93298100283531e-05	0.99998514566158	13	20	apocarotenoid metabolic process	BP	0.00319214642122697	BP apocarotenoid metabolic process	Pdensi_DN11319_c0_g1d457139, Pdensi_DN18372_c0_g1, Pdensi_DN20891_c1_g1, Pdensi_DN21227_c0_g1d362762, Pdensi_DN21873_c3_g1d420618, Pdensi_DN22261_c0_g1d542815, Pdensi_DN29431_c1_g1, Pdensi_DN34073_c0_g1d201036, Pdensi_DN71415_c0_g1, Pdensi_DN8345_c0_g1d452339, Pdensi_GG_151170_c0_g1, Pdensi_GG_55735_c0_g1, Pdensi_GG_71020_c0_g1
GO:1902644	9.93298100283531e-05	0.99998514566158	13	20	tertiary alcohol metabolic process	BP	0.00319214642122697	BP tertiary alcohol metabolic process	Pdensi_DN11319_c0_g1d457139, Pdensi_DN18372_c0_g1, Pdensi_DN20891_c1_g1, Pdensi_DN21227_c0_g1d362762, Pdensi_DN21873_c3_g1d420618, Pdensi_DN22261_c0_g1d542815, Pdensi_DN29431_c1_g1, Pdensi_DN34073_c0_g1d201036, Pdensi_DN71415_c0_g1, Pdensi_DN8345_c0_g1d452339, Pdensi_GG_151170_c0_g1, Pdensi_GG_55735_c0_g1, Pdensi_GG_71020_c0_g1
GO:0034637	0.00010088991762865	0.999946453533863	68	188	cellular carbohydrate biosynthetic process	BP	0.00323377342278496	BP cellular carbohydrate biosynthetic process	Pdensi_DN10695_c0_g1d49277, Pdensi_DN12525_c0_g1, Pdensi_DN13537_c0_g1d461758, Pdensi_DN14675_c0_g1d394077, Pdensi_DN15341_c0_g1d344263, Pdensi_DN15384_c2_g1, Pdensi_DN15544_c0_g1d182222, Pdensi_DN16542_c0_g4, Pdensi_DN16751_c0_g1d215570, Pdensi_DN16813_c0_g1d471946, Pdensi_DN16835_c0_g1, Pdensi_DN17377_c0_g1, Pdensi_DN17479_c0_g2, Pdensi_DN17499_c0_g1, Pdensi_DN17565_c0_g1d351275, Pdensi_DN18222…
GO:0051233	0.000102078755847898	0.999989234622766	11	15	spindle midzone	CC	0.00326331352464536	CC spindle midzone	Pdensi_DN13766_c0_g1d392221, Pdensi_DN16057_c4_g5, Pdensi_DN18203_c0_g2, Pdensi_DN20775_c6_g2, Pdensi_DN22417_c2_g3, Pdensi_DN23615_c1_g2, Pdensi_DN2469_c0_g1d203990, Pdensi_DN31245_c0_g1d564486, Pdensi_DN35986_c0_g1d239151, Pdensi_DN37017_c0_g2, Pdensi_GG_140227_c0_g2
GO:0044707	0.000102547700059268	0.999919171220182	421	1519	NA	NA	0.00326974546507515	none	Pdensi_DN10028_c0_g1d386351, Pdensi_DN10201_c1_g2, Pdensi_DN10526_c0_g1d386945, Pdensi_DN10616_c0_g1d455771, Pdensi_DN10628_c0_g1, Pdensi_DN10704_c0_g1d173663, Pdensi_DN11112_c0_g1d387695, Pdensi_DN11573_c0_g1d210841, Pdensi_DN11585_c0_g1d336306, Pdensi_DN11589_c0_g1, Pdensi_DN11862_c0_g1d336785, Pdensi_DN11895_c0_g1, Pdensi_DN1194_c0_g1d98292, Pdensi_DN11998_c0_g1d389096, Pdensi_DN12005_c0_g1d33…
GO:0034765	0.000106913900063092	0.999951505433976	46	118	regulation of ion transmembrane transport	BP	0.00340008475929812	BP regulation of ion transmembrane transport	Pdensi_DN14864_c3_g2, Pdensi_DN14892_c1_g1, Pdensi_DN14914_c0_g2, Pdensi_DN15159_c0_g1d214023, Pdensi_DN15354_c3_g6, Pdensi_DN15443_c3_g1, Pdensi_DN15452_c4_g1, Pdensi_DN16143_c1_g2, Pdensi_DN16451_c0_g4, Pdensi_DN16537_c0_g1d470760, Pdensi_DN16993_c6_g2, Pdensi_DN18659_c0_g1d479685, Pdensi_DN19472_c0_g1, Pdensi_DN19673_c2_g1, Pdensi_DN19787_c0_g2, Pdensi_DN19789_c2_g1, Pdensi_DN19967_c2_g1, Pden…
GO:0005789	0.0001112616181131	0.999924364078106	165	539	endoplasmic reticulum membrane	CC	0.00352916072830435	CC endoplasmic reticulum membrane	Pdensi_DN11042_c0_g1d104080, Pdensi_DN11851_c0_g1d458179, Pdensi_DN11879_c0_g1, Pdensi_DN12205_c0_g1d337539, Pdensi_DN12286_c0_g1d211446, Pdensi_DN12647_c0_g2, Pdensi_DN12981_c0_g2, Pdensi_DN13861_c0_g1, Pdensi_DN14115_c0_g2, Pdensi_DN14147_c0_g2, Pdensi_DN14541_c0_g1d8394, Pdensi_DN14653_c0_g1d108253, Pdensi_DN14726_c0_g2, Pdensi_DN15026_c0_g1d395048, Pdensi_DN15109_c0_g1d108947, Pdensi_DN15341_…
GO:0032787	0.000113904358358584	0.999921617586363	175	577	monocarboxylic acid metabolic process	BP	0.00360362700589386	BP monocarboxylic acid metabolic process	Pdensi_DN10713_c0_g1d173641, Pdensi_DN10846_c0_g1d335071, Pdensi_DN11042_c0_g1d104080, Pdensi_DN11319_c0_g1d457139, Pdensi_DN11323_c0_g1d174533, Pdensi_DN11851_c0_g1d458179, Pdensi_DN11879_c0_g1, Pdensi_DN12095_c0_g1d175594, Pdensi_DN12400_c0_g1d389834, Pdensi_DN12647_c0_g2, Pdensi_DN12981_c0_g1d338959, Pdensi_DN12981_c0_g2, Pdensi_DN13489_c1_g1d177977, Pdensi_DN13537_c0_g1d340122, Pdensi_DN13575…
GO:0045737	0.000114762801275237	1	6	6	positive regulation of cyclin-dependent protein serine/threonine kinase activity	BP	0.0036120704360134	BP positive regulation of cyclin-dependent protein serine/threonine kinase activity	Pdensi_DN13835_c0_g2d392407, Pdensi_DN14259_c0_g1, Pdensi_DN14731_c0_g1d274697, Pdensi_DN18055_c1_g1, Pdensi_DN20280_c0_g1d16456, Pdensi_GG_31567_c1_g1
GO:1904031	0.000114762801275237	1	6	6	positive regulation of cyclin-dependent protein kinase activity	BP	0.0036120704360134	BP positive regulation of cyclin-dependent protein kinase activity	Pdensi_DN13835_c0_g2d392407, Pdensi_DN14259_c0_g1, Pdensi_DN14731_c0_g1d274697, Pdensi_DN18055_c1_g1, Pdensi_DN20280_c0_g1d16456, Pdensi_GG_31567_c1_g1
GO:0070141	0.000116217759302173	1	6	6	response to UV-A	BP	0.00363910583743111	BP response to UV-A	Pdensi_DN11848_c0_g1d5764, Pdensi_DN13606_c0_g1d340396, Pdensi_DN18211_c1_g1, Pdensi_DN25039_c1_g2, Pdensi_DN26647_c0_g2, Pdensi_GG_87763_c0_g1
GO:0071492	0.000116217759302173	1	6	6	cellular response to UV-A	BP	0.00363910583743111	BP cellular response to UV-A	Pdensi_DN11848_c0_g1d5764, Pdensi_DN13606_c0_g1d340396, Pdensi_DN18211_c1_g1, Pdensi_DN25039_c1_g2, Pdensi_DN26647_c0_g2, Pdensi_GG_87763_c0_g1
GO:0008131	0.000124559126633235	1	6	6	primary amine oxidase activity	MF	0.0038509267201141	MF primary amine oxidase activity	Pdensi_DN15974_c0_g1d10018, Pdensi_DN20117_c1_g1, Pdensi_DN23857_c0_g1d497510, Pdensi_DN24850_c0_g2d556671, Pdensi_DN40175_c0_g1, Pdensi_DN6498_c0_g1d168628
GO:0052593	0.000124559126633235	1	6	6	tryptamine:oxygen oxidoreductase (deaminating) activity	MF	0.0038509267201141	MF tryptamine:oxygen oxidoreductase (deaminating) activity	Pdensi_DN15974_c0_g1d10018, Pdensi_DN20117_c1_g1, Pdensi_DN23857_c0_g1d497510, Pdensi_DN24850_c0_g2d556671, Pdensi_DN40175_c0_g1, Pdensi_DN6498_c0_g1d168628
GO:0052594	0.000124559126633235	1	6	6	aminoacetone:oxygen oxidoreductase(deaminating) activity	MF	0.0038509267201141	MF aminoacetone:oxygen oxidoreductase(deaminating) activity	Pdensi_DN15974_c0_g1d10018, Pdensi_DN20117_c1_g1, Pdensi_DN23857_c0_g1d497510, Pdensi_DN24850_c0_g2d556671, Pdensi_DN40175_c0_g1, Pdensi_DN6498_c0_g1d168628
GO:0052595	0.000124559126633235	1	6	6	aliphatic-amine oxidase activity	MF	0.0038509267201141	MF aliphatic-amine oxidase activity	Pdensi_DN15974_c0_g1d10018, Pdensi_DN20117_c1_g1, Pdensi_DN23857_c0_g1d497510, Pdensi_DN24850_c0_g2d556671, Pdensi_DN40175_c0_g1, Pdensi_DN6498_c0_g1d168628
GO:0052596	0.000124559126633235	1	6	6	phenethylamine:oxygen oxidoreductase (deaminating) activity	MF	0.0038509267201141	MF phenethylamine:oxygen oxidoreductase (deaminating) activity	Pdensi_DN15974_c0_g1d10018, Pdensi_DN20117_c1_g1, Pdensi_DN23857_c0_g1d497510, Pdensi_DN24850_c0_g2d556671, Pdensi_DN40175_c0_g1, Pdensi_DN6498_c0_g1d168628
GO:0009611	0.000126557236587525	0.999933473243104	64	179	response to wounding	BP	0.00390282063941125	BP response to wounding	Pdensi_DN11475_c0_g1d336191, Pdensi_DN13606_c0_g1d340396, Pdensi_DN14230_c0_g3, Pdensi_DN14363_c0_g1d107808, Pdensi_DN14492_c3_g2, Pdensi_DN14673_c0_g1d464608, Pdensi_DN14989_c0_g1, Pdensi_DN15387_c0_g1d54146, Pdensi_DN15724_c0_g1d54664, Pdensi_DN15856_c2_g1, Pdensi_DN16245_c0_g1d278220, Pdensi_DN16632_c1_g1, Pdensi_DN17399_c0_g4, Pdensi_DN17569_c0_g1d401490, Pdensi_DN19025_c1_g3, Pdensi_DN19454_…
GO:0016053	0.000127873975358361	0.999913005063406	163	531	organic acid biosynthetic process	BP	0.00392188910588598	BP organic acid biosynthetic process	Pdensi_DN10845_c0_g1, Pdensi_DN10846_c0_g1d335071, Pdensi_DN11042_c0_g1d104080, Pdensi_DN11319_c0_g1d457139, Pdensi_DN11323_c0_g1d174533, Pdensi_DN11851_c0_g1d458179, Pdensi_DN11879_c0_g1, Pdensi_DN12095_c0_g1d175594, Pdensi_DN12647_c0_g2, Pdensi_DN12981_c0_g1d338959, Pdensi_DN12981_c0_g2, Pdensi_DN13489_c1_g1d177977, Pdensi_DN13591_c0_g1, Pdensi_DN14007_c0_g1d341217, Pdensi_DN14040_c0_g1d213034,…
GO:0046394	0.000127873975358361	0.999913005063406	163	531	carboxylic acid biosynthetic process	BP	0.00392188910588598	BP carboxylic acid biosynthetic process	Pdensi_DN10845_c0_g1, Pdensi_DN10846_c0_g1d335071, Pdensi_DN11042_c0_g1d104080, Pdensi_DN11319_c0_g1d457139, Pdensi_DN11323_c0_g1d174533, Pdensi_DN11851_c0_g1d458179, Pdensi_DN11879_c0_g1, Pdensi_DN12095_c0_g1d175594, Pdensi_DN12647_c0_g2, Pdensi_DN12981_c0_g1d338959, Pdensi_DN12981_c0_g2, Pdensi_DN13489_c1_g1d177977, Pdensi_DN13591_c0_g1, Pdensi_DN14007_c0_g1d341217, Pdensi_DN14040_c0_g1d213034,…
GO:0016772	0.00012813902335805	0.999893027196373	690	2765	transferase activity, transferring phosphorus-containing groups	MF	0.00392188910588598	MF transferase activity, transferring phosphorus-containing groups	Pdensi_DN10026_c0_g1, Pdensi_DN10028_c0_g1d386351, Pdensi_DN10155_c0_g1d172859, Pdensi_DN10713_c0_g1d173641, Pdensi_DN1090_c0_g1d164642, Pdensi_DN10940_c0_g1d5120, Pdensi_DN10958_c0_g1d210221, Pdensi_DN11122_c0_g1d104222, Pdensi_DN11130_c0_g1, Pdensi_DN11256_c0_g1d5270, Pdensi_DN11754_c0_g1, Pdensi_DN11784_c0_g1, Pdensi_DN11962_c0_g1d175453, Pdensi_DN11998_c0_g1d389096, Pdensi_DN12001_c0_g1d33722…
GO:0010206	0.000131364871247284	0.999988422506305	10	13	photosystem II repair	BP	0.00401056951917957	BP photosystem II repair	Pdensi_DN12020_c0_g1d5957, Pdensi_DN14857_c0_g1d342973, Pdensi_DN15905_c0_g1d346289, Pdensi_DN16514_c0_g1d55876, Pdensi_DN18083_c0_g1, Pdensi_DN18630_c0_g1d115702, Pdensi_DN22222_c0_g3, Pdensi_DN23265_c0_g4, Pdensi_DN23694_c0_g1d224375, Pdensi_DN9303_c0_g1d332792
GO:0042761	0.000131963100278179	0.999976664402556	14	23	very long-chain fatty acid biosynthetic process	BP	0.00401273520691774	BP very long-chain fatty acid biosynthetic process	Pdensi_DN11042_c0_g1d104080, Pdensi_DN12981_c0_g2, Pdensi_DN14653_c0_g1d108253, Pdensi_DN18218_c0_g1d58768, Pdensi_DN18467_c0_g1d354439, Pdensi_DN19471_c0_g1d358612, Pdensi_DN21597_c0_g1d189745, Pdensi_DN25518_c2_g1, Pdensi_DN26156_c0_g1, Pdensi_DN2938_c0_g1, Pdensi_DN49927_c0_g1, Pdensi_DN9798_c0_g1, Pdensi_GG_4623_c0_g1, Pdensi_GG_81086_c0_g1
GO:0010325	0.000132092986667289	0.999981747841387	12	18	raffinose family oligosaccharide biosynthetic process	BP	0.00401273520691774	BP raffinose family oligosaccharide biosynthetic process	Pdensi_DN11461_c0_g1d210660, Pdensi_DN19514_c0_g2d359177, Pdensi_DN20864_c0_g2, Pdensi_DN21552_c0_g2, Pdensi_DN21928_c0_g1d298018, Pdensi_DN23083_c0_g1d68985, Pdensi_DN26146_c0_g2d76577, Pdensi_DN34393_c0_g1d201230, Pdensi_DN41215_c0_g1d443168, Pdensi_GG_104441_c0_g1, Pdensi_GG_94203_c4_g1, Pdensi_GG_94454_c2_g1
GO:0042446	0.000134230523011933	0.999959922532709	23	47	hormone biosynthetic process	BP	0.00405527247836567	BP hormone biosynthetic process	Pdensi_DN12887_c0_g1d176910, Pdensi_DN14508_c0_g1d8354, Pdensi_DN14741_c0_g1d394293, Pdensi_DN15429_c0_g1, Pdensi_DN17827_c0_g1, Pdensi_DN18493_c1_g2, Pdensi_DN19522_c1_g3, Pdensi_DN20840_c1_g1, Pdensi_DN21873_c3_g1d420618, Pdensi_DN22345_c0_g1d222514, Pdensi_DN22958_c0_g1, Pdensi_DN24294_c0_g1, Pdensi_DN25332_c0_g1d74269, Pdensi_DN26518_c3_g1, Pdensi_DN26680_c0_g1d229530, Pdensi_DN36994_c0_g1d50…
GO:0009312	0.000134288962424415	0.999958468555519	24	50	oligosaccharide biosynthetic process	BP	0.00405527247836567	BP oligosaccharide biosynthetic process	Pdensi_DN10695_c0_g1d49277, Pdensi_DN11461_c0_g1d210660, Pdensi_DN13038_c0_g3, Pdensi_DN19514_c0_g2d359177, Pdensi_DN19962_c2_g3, Pdensi_DN20300_c0_g1d62840, Pdensi_DN20300_c0_g1d62841, Pdensi_DN20492_c0_g3, Pdensi_DN20864_c0_g2, Pdensi_DN21044_c0_g5, Pdensi_DN21552_c0_g2, Pdensi_DN21928_c0_g1d298018, Pdensi_DN23083_c0_g1d68985, Pdensi_DN24896_c0_g1, Pdensi_DN26146_c0_g2d76577, Pdensi_DN34393_c0_…
GO:0006778	0.000134489465586153	0.999946435209653	35	83	porphyrin-containing compound metabolic process	BP	0.00405527247836567	BP porphyrin-containing compound metabolic process	Pdensi_DN10313_c0_g1d455218, Pdensi_DN10616_c0_g1d455771, Pdensi_DN1095_c0_g1d203057, Pdensi_DN12684_c0_g1d51036, Pdensi_DN13077_c0_g1d390972, Pdensi_DN13335_c0_g1, Pdensi_DN14090_c0_g1d7868, Pdensi_DN14229_c0_g1d213190, Pdensi_DN14453_c0_g1d342034, Pdensi_DN15853_c0_g2, Pdensi_DN15968_c0_g1, Pdensi_DN16186_c1_g1, Pdensi_DN16617_c0_g1d471155, Pdensi_DN16987_c0_g1d399737, Pdensi_DN17375_c0_g1, Pde…
GO:1905421	0.000135130324401703	0.999962005717547	21	43	regulation of plant organ morphogenesis	BP	0.00405684556073462	BP regulation of plant organ morphogenesis	Pdensi_DN14577_c0_g1d393939, Pdensi_DN15724_c0_g1d54664, Pdensi_DN16340_c0_g2, Pdensi_DN16537_c0_g3, Pdensi_DN16632_c1_g1, Pdensi_DN17848_c0_g1d476052, Pdensi_DN18133_c1_g1, Pdensi_DN19454_c0_g1d218555, Pdensi_DN20711_c0_g1d493269, Pdensi_DN21156_c1_g1d416466, Pdensi_DN21355_c1_g1d417316, Pdensi_DN21947_c2_g2, Pdensi_DN22049_c0_g1d222100, Pdensi_DN22888_c0_g1d223248, Pdensi_DN26441_c0_g1, Pdensi_…
GO:0006820	0.000135206038586553	0.99992069935576	89	267	anion transport	BP	0.00405684556073462	BP anion transport	Pdensi_DN10687_c0_g1d267398, Pdensi_DN10853_c0_g1d5059, Pdensi_DN11112_c0_g1d387695, Pdensi_DN11544_c0_g2d5552, Pdensi_DN11585_c0_g1d336306, Pdensi_DN12300_c0_g1d105477, Pdensi_DN12352_c0_g1d389636, Pdensi_DN12470_c0_g1d211626, Pdensi_DN12499_c0_g1d105600, Pdensi_DN12710_c0_g2, Pdensi_DN12822_c0_g1d270969, Pdensi_DN12993_c0_g2, Pdensi_DN13334_c0_g1, Pdensi_DN14494_c0_g1, Pdensi_DN14983_c0_g3, Pde…
GO:0000271	0.000136955798064911	0.99992554430178	70	197	polysaccharide biosynthetic process	BP	0.00409927501462915	BP polysaccharide biosynthetic process	Pdensi_DN12525_c0_g1, Pdensi_DN13537_c0_g1d461758, Pdensi_DN14675_c0_g1d394077, Pdensi_DN15341_c0_g1d344263, Pdensi_DN15384_c2_g1, Pdensi_DN15544_c0_g1d182222, Pdensi_DN16542_c0_g4, Pdensi_DN16751_c0_g1d215570, Pdensi_DN16813_c0_g1d471946, Pdensi_DN16835_c0_g1, Pdensi_DN17377_c0_g1, Pdensi_DN17479_c0_g2, Pdensi_DN17499_c0_g1, Pdensi_DN17565_c0_g1d351275, Pdensi_DN18222_c0_g1d477961, Pdensi_DN1848…
GO:0016702	0.000138623400697201	0.999961334269441	21	42	oxidoreductase activity, acting on single donors with incorporation of molecular oxygen, incorporation of two atoms of oxygen	MF	0.0041390439347536	MF oxidoreductase activity, acting on single donors with incorporation of molecular oxygen, incorporation of two atoms of oxygen	Pdensi_DN11879_c0_g1, Pdensi_DN12978_c0_g1d212044, Pdensi_DN14259_c0_g1d393338, Pdensi_DN14965_c0_g1d465570, Pdensi_DN15119_c0_g1d395319, Pdensi_DN15579_c0_g1d467163, Pdensi_DN15972_c0_g1d346127, Pdensi_DN17691_c0_g2d401637, Pdensi_DN17968_c0_g1d476348, Pdensi_DN18297_c0_g1d477770, Pdensi_DN22547_c0_g1d20905, Pdensi_DN22570_c0_g1d425832, Pdensi_DN24978_c0_g1d556885, Pdensi_DN25301_c0_g1d498912, P…
GO:0051275	0.000143394507953458	0.999974411982434	14	23	beta-glucan catabolic process	BP	0.0042653906541935	BP beta-glucan catabolic process	Pdensi_DN10289_c0_g1d386517, Pdensi_DN12857_c1_g1, Pdensi_DN14864_c0_g1d108554, Pdensi_DN16733_c0_g1d471634, Pdensi_DN17725_c0_g1d57805, Pdensi_DN18212_c0_g6, Pdensi_DN18550_c1_g1d404671, Pdensi_DN19354_c0_g1d60862, Pdensi_DN19354_c0_g2, Pdensi_DN19551_c0_g4, Pdensi_DN24770_c0_g1d498397, Pdensi_DN37122_c0_g1d88841, Pdensi_DN38334_c0_g1, Pdensi_DN39478_c1_g3
GO:0009741	0.000143553517759051	0.999956553248311	23	48	response to brassinosteroid	BP	0.0042653906541935	BP response to brassinosteroid	Pdensi_DN10258_c0_g1d266747, Pdensi_DN10989_c0_g1d335310, Pdensi_DN14729_c0_g3, Pdensi_DN15204_c0_g1d344164, Pdensi_DN15299_c0_g2d181478, Pdensi_DN18709_c7_g2, Pdensi_DN19376_c0_g2, Pdensi_DN19547_c2_g1, Pdensi_DN20016_c0_g2d289314, Pdensi_DN21165_c0_g1, Pdensi_DN22345_c0_g1d222514, Pdensi_DN22528_c0_g1, Pdensi_DN23350_c1_g1d547912, Pdensi_DN24688_c0_g1d72564, Pdensi_DN25163_c0_g1d558215, Pdensi_…
GO:0032501	0.000148692569334886	0.999881972961756	423	1533	multicellular organismal process	BP	0.00440736324446026	BP multicellular organismal process	Pdensi_DN10028_c0_g1d386351, Pdensi_DN10201_c1_g2, Pdensi_DN10526_c0_g1d386945, Pdensi_DN10616_c0_g1d455771, Pdensi_DN10628_c0_g1, Pdensi_DN10704_c0_g1d173663, Pdensi_DN11112_c0_g1d387695, Pdensi_DN11573_c0_g1d210841, Pdensi_DN11585_c0_g1d336306, Pdensi_DN11589_c0_g1, Pdensi_DN11862_c0_g1d336785, Pdensi_DN11895_c0_g1, Pdensi_DN1194_c0_g1d98292, Pdensi_DN11998_c0_g1d389096, Pdensi_DN12005_c0_g1d33…
GO:0042631	0.00015622786024206	0.999951125472308	24	50	cellular response to water deprivation	BP	0.00460834451515952	BP cellular response to water deprivation	Pdensi_DN10090_c0_g1d4523, Pdensi_DN11585_c0_g1d336306, Pdensi_DN12647_c0_g1d105770, Pdensi_DN12993_c0_g2, Pdensi_DN14989_c0_g1, Pdensi_DN15548_c0_g4, Pdensi_DN15835_c0_g1d110167, Pdensi_DN16319_c0_g1d111066, Pdensi_DN16434_c0_g1, Pdensi_DN16502_c0_g1d215318, Pdensi_DN16502_c0_g1d470829, Pdensi_DN17354_c0_g1d473947, Pdensi_DN17873_c0_g3, Pdensi_DN19103_c0_g1d533551, Pdensi_DN20741_c2_g2, Pdensi_D…
GO:0071462	0.00015622786024206	0.999951125472308	24	50	cellular response to water stimulus	BP	0.00460834451515952	BP cellular response to water stimulus	Pdensi_DN10090_c0_g1d4523, Pdensi_DN11585_c0_g1d336306, Pdensi_DN12647_c0_g1d105770, Pdensi_DN12993_c0_g2, Pdensi_DN14989_c0_g1, Pdensi_DN15548_c0_g4, Pdensi_DN15835_c0_g1d110167, Pdensi_DN16319_c0_g1d111066, Pdensi_DN16434_c0_g1, Pdensi_DN16502_c0_g1d215318, Pdensi_DN16502_c0_g1d470829, Pdensi_DN17354_c0_g1d473947, Pdensi_DN17873_c0_g3, Pdensi_DN19103_c0_g1d533551, Pdensi_DN20741_c2_g2, Pdensi_D…
GO:0070192	0.000161565898542139	0.999971943378061	14	22	chromosome organization involved in meiotic cell cycle	BP	0.00475431988673881	BP chromosome organization involved in meiotic cell cycle	Pdensi_DN10546_c0_g1d4860, Pdensi_DN11245_c0_g1d519946, Pdensi_DN11450_c0_g1, Pdensi_DN12001_c0_g1d337225, Pdensi_DN14018_c0_g1, Pdensi_DN15080_c0_g1d108895, Pdensi_DN1733_c0_g1d98645, Pdensi_DN19314_c0_g5, Pdensi_DN21556_c0_g2, Pdensi_DN25252_c1_g7, Pdensi_DN2657_c0_g1d204083, Pdensi_DN35765_c0_g1, Pdensi_DN36671_c0_g6, Pdensi_DN6398_c0_g1
GO:0046777	0.00016899537155328	0.999903360891799	79	237	protein autophosphorylation	BP	0.00496098912838618	BP protein autophosphorylation	Pdensi_DN10155_c0_g1d172859, Pdensi_DN13003_c0_g1d212187, Pdensi_DN13092_c0_g1d177216, Pdensi_DN13193_c0_g1, Pdensi_DN13222_c0_g2d7189, Pdensi_DN15185_c1_g9, Pdensi_DN15202_c0_g1, Pdensi_DN15751_c0_g1d467779, Pdensi_DN15751_c0_g1d526247, Pdensi_DN15895_c0_g3, Pdensi_DN16293_c2_g2, Pdensi_DN16293_c2_g7, Pdensi_DN16378_c1_g1, Pdensi_DN16387_c0_g2, Pdensi_DN16444_c2_g1, Pdensi_DN16559_c2_g1, Pdensi_…
GO:0055028	0.000171494233941949	0.999968790567314	14	23	cortical microtubule	CC	0.00502227238584911	CC cortical microtubule	Pdensi_DN10628_c0_g1, Pdensi_DN12594_c0_g1d211747, Pdensi_DN13701_c0_g1d392284, Pdensi_DN14535_c0_g1d274242, Pdensi_DN17852_c0_g1d282283, Pdensi_DN19167_c0_g1d285960, Pdensi_DN19577_c0_g1d218702, Pdensi_DN19682_c0_g1d485759, Pdensi_DN20545_c1_g1, Pdensi_DN21627_c0_g1d419167, Pdensi_DN23801_c0_g1d550455, Pdensi_DN25409_c0_g2d74733, Pdensi_DN31245_c0_g1d564486, Pdensi_GG_66470_c0_g1
GO:0046910	0.000180468685373537	0.999961049521478	16	28	pectinesterase inhibitor activity	MF	0.00527244876981253	MF pectinesterase inhibitor activity	Pdensi_DN18099_c0_g3d476593, Pdensi_DN18661_c2_g3, Pdensi_DN19319_c0_g1d218367, Pdensi_DN19365_c1_g1, Pdensi_DN19547_c2_g1, Pdensi_DN20317_c1_g3, Pdensi_DN20617_c0_g4d492304, Pdensi_DN24451_c0_g7, Pdensi_DN26347_c0_g1d430011, Pdensi_DN27242_c1_g2d79719, Pdensi_DN39025_c0_g1, Pdensi_DN39152_c0_g1, Pdensi_DN39996_c1_g5, Pdensi_DN8416_c0_g1d331518, Pdensi_GG_139834_c2_g1, Pdensi_GG_386_c0_g1
GO:0005516	0.000187514416670373	0.999897023164865	69	200	calmodulin binding	MF	0.005465217318326	MF calmodulin binding	Pdensi_DN10600_c0_g1, Pdensi_DN11039_c0_g1d5163, Pdensi_DN11087_c0_g1d174058, Pdensi_DN14340_c0_g1d8210, Pdensi_DN14634_c0_g1d464542, Pdensi_DN15519_c0_g2, Pdensi_DN15613_c0_g1d526148, Pdensi_DN15763_c0_g2d467993, Pdensi_DN16006_c0_g7, Pdensi_DN16286_c0_g1d110903, Pdensi_DN16391_c0_g1, Pdensi_DN16510_c0_g1d111483, Pdensi_DN16559_c2_g1, Pdensi_DN18537_c1_g1d354792, Pdensi_DN18857_c0_g1d285067, Pde…
GO:0051187	0.000189310964611056	0.999961391264936	15	26	cofactor catabolic process	BP	0.00550444166626243	BP cofactor catabolic process	Pdensi_DN10616_c0_g1d455771, Pdensi_DN1095_c0_g1d203057, Pdensi_DN12684_c0_g1d51036, Pdensi_DN13335_c0_g1, Pdensi_DN14090_c0_g1d7868, Pdensi_DN14453_c0_g1d342034, Pdensi_DN15968_c0_g1, Pdensi_DN16186_c1_g1, Pdensi_DN16987_c0_g1d399737, Pdensi_DN19167_c0_g1d406908, Pdensi_DN20173_c0_g2, Pdensi_DN20806_c0_g1d121142, Pdensi_DN24446_c2_g1, Pdensi_DN25615_c3_g4, Pdensi_GG_136421_c0_g1
GO:0002764	0.000192647448268022	0.999953318431115	17	33	immune response-regulating signaling pathway	BP	0.00558814878443963	BP immune response-regulating signaling pathway	Pdensi_DN16143_c1_g2, Pdensi_DN16451_c0_g4, Pdensi_DN19967_c2_g1, Pdensi_DN19994_c5_g6, Pdensi_DN20347_c3_g7, Pdensi_DN20526_c2_g1, Pdensi_DN21147_c1_g2, Pdensi_DN21976_c0_g1d66547, Pdensi_DN22707_c4_g1, Pdensi_DN22746_c0_g2, Pdensi_DN23749_c0_g4, Pdensi_DN25271_c0_g1d137472, Pdensi_DN25503_c0_g1d429254, Pdensi_DN26255_c1_g1, Pdensi_DN27256_c9_g1, Pdensi_DN34137_c0_g1d86113, Pdensi_GG_55040_c1_g1
GO:0071163	0.000193738745802927	1	6	6	DNA replication preinitiation complex assembly	BP	0.00560648711787996	BP DNA replication preinitiation complex assembly	Pdensi_DN19324_c0_g1d15073, Pdensi_DN21836_c1_g2, Pdensi_DN21951_c0_g1d66606, Pdensi_DN23177_c0_g1d427150, Pdensi_DN32608_c0_g1d199694, Pdensi_DN39729_c0_g1
GO:0000075	0.000203703402672838	0.999925602989785	29	65	cell cycle checkpoint	BP	0.00588091241948157	BP cell cycle checkpoint	Pdensi_DN12001_c0_g1d337225, Pdensi_DN14900_c0_g1d343302, Pdensi_DN16387_c0_g2, Pdensi_DN16510_c0_g1, Pdensi_DN1733_c0_g1d98645, Pdensi_DN17685_c0_g1d475159, Pdensi_DN19002_c0_g1d406330, Pdensi_DN20072_c0_g1d188476, Pdensi_DN20675_c0_g2d413654, Pdensi_DN20976_c1_g10, Pdensi_DN21502_c0_g1d221401, Pdensi_DN21750_c0_g1d540941, Pdensi_DN21836_c1_g2, Pdensi_DN21951_c0_g1d66606, Pdensi_DN23177_c0_g1d42…
GO:0051783	0.000205161646618312	0.999912687651576	38	91	regulation of nuclear division	BP	0.00590904252005385	BP regulation of nuclear division	Pdensi_DN12001_c0_g1d337225, Pdensi_DN12525_c0_g1, Pdensi_DN12774_c0_g1d211866, Pdensi_DN14084_c0_g1d341311, Pdensi_DN16057_c4_g5, Pdensi_DN16510_c0_g1, Pdensi_DN16536_c0_g1d279066, Pdensi_DN1733_c0_g1d98645, Pdensi_DN17354_c0_g1d473947, Pdensi_DN17385_c0_g1d57185, Pdensi_DN17685_c0_g1d475159, Pdensi_DN17727_c0_g1, Pdensi_DN17815_c0_g1, Pdensi_DN18189_c0_g1, Pdensi_DN18969_c0_g1, Pdensi_DN19553_c…
GO:0009637	0.000205890516513589	0.999935899472146	23	48	response to blue light	BP	0.00591608232391518	BP response to blue light	Pdensi_DN11668_c0_g1, Pdensi_DN11848_c0_g1d5764, Pdensi_DN12062_c0_g2, Pdensi_DN12120_c0_g1, Pdensi_DN13335_c0_g1, Pdensi_DN14344_c0_g1d463866, Pdensi_DN14344_c0_g3, Pdensi_DN14648_c0_g1d53257, Pdensi_DN15253_c0_g1d9232, Pdensi_DN15641_c0_g7, Pdensi_DN16117_c0_g1d469076, Pdensi_DN19470_c1_g1, Pdensi_DN20651_c0_g1d220263, Pdensi_DN20711_c0_g1d493269, Pdensi_DN20978_c0_g1, Pdensi_DN25689_c0_g3, Pde…
GO:2000067	0.000207018754615976	0.999956293126373	15	27	regulation of root morphogenesis	BP	0.00593453763232464	BP regulation of root morphogenesis	Pdensi_DN14577_c0_g1d393939, Pdensi_DN15724_c0_g1d54664, Pdensi_DN16340_c0_g2, Pdensi_DN16537_c0_g3, Pdensi_DN16632_c1_g1, Pdensi_DN19454_c0_g1d218555, Pdensi_DN21355_c1_g1d417316, Pdensi_DN21947_c2_g2, Pdensi_DN22049_c0_g1d222100, Pdensi_DN26441_c0_g1, Pdensi_DN39636_c0_g2, Pdensi_GG_119558_c0_g1, Pdensi_GG_133473_c0_g1, Pdensi_GG_152863_c0_g1, Pdensi_GG_66470_c0_g1
GO:0042548	0.000211557263591602	0.999977000555752	10	14	regulation of photosynthesis, light reaction	BP	0.00605043864866661	BP regulation of photosynthesis, light reaction	Pdensi_DN12020_c0_g1d5957, Pdensi_DN14189_c0_g2, Pdensi_DN14857_c0_g1d342973, Pdensi_DN19156_c0_g1d60460, Pdensi_DN19234_c0_g3, Pdensi_DN19397_c0_g1, Pdensi_DN22222_c0_g3, Pdensi_DN29780_c0_g1, Pdensi_DN74180_c0_g1, Pdensi_GG_32787_c1_g1
GO:0034762	0.000215562020836064	0.999898219774733	46	121	regulation of transmembrane transport	BP	0.00613989631809921	BP regulation of transmembrane transport	Pdensi_DN14864_c3_g2, Pdensi_DN14892_c1_g1, Pdensi_DN14914_c0_g2, Pdensi_DN15159_c0_g1d214023, Pdensi_DN15354_c3_g6, Pdensi_DN15443_c3_g1, Pdensi_DN15452_c4_g1, Pdensi_DN16143_c1_g2, Pdensi_DN16451_c0_g4, Pdensi_DN16537_c0_g1d470760, Pdensi_DN16993_c6_g2, Pdensi_DN18659_c0_g1d479685, Pdensi_DN19472_c0_g1, Pdensi_DN19673_c2_g1, Pdensi_DN19787_c0_g2, Pdensi_DN19789_c2_g1, Pdensi_DN19967_c2_g1, Pden…
GO:0016638	0.000215690756670862	0.999955402166445	15	26	oxidoreductase activity, acting on the CH-NH2 group of donors	MF	0.00613989631809921	MF oxidoreductase activity, acting on the CH-NH2 group of donors	Pdensi_DN14701_c2_g1, Pdensi_DN15159_c0_g1, Pdensi_DN15888_c0_g3, Pdensi_DN15974_c0_g1d10018, Pdensi_DN17186_c2_g1, Pdensi_DN17197_c0_g1d56823, Pdensi_DN18224_c1_g1d353651, Pdensi_DN19987_c1_g3, Pdensi_DN20117_c1_g1, Pdensi_DN23857_c0_g1d497510, Pdensi_DN24850_c0_g2d556671, Pdensi_DN26610_c1_g1, Pdensi_DN40175_c0_g1, Pdensi_DN6498_c0_g1d168628, Pdensi_GG_49155_c0_g1
GO:0004857	0.000216711075868257	0.999904030704311	40	102	enzyme inhibitor activity	MF	0.00615459455465849	MF enzyme inhibitor activity	Pdensi_DN11370_c0_g1d49791, Pdensi_DN12774_c0_g1d211866, Pdensi_DN15873_c0_g3, Pdensi_DN16147_c0_g1d55359, Pdensi_DN16245_c0_g1d278220, Pdensi_DN16732_c0_g1d56187, Pdensi_DN16978_c0_g1d215734, Pdensi_DN18099_c0_g3d476593, Pdensi_DN18661_c2_g3, Pdensi_DN19319_c0_g1d218367, Pdensi_DN19343_c0_g5, Pdensi_DN19365_c1_g1, Pdensi_DN19547_c2_g1, Pdensi_DN20277_c0_g3d489911, Pdensi_DN20317_c1_g1, Pdensi_DN…
GO:0014070	0.000222089372985109	0.999868106061586	87	261	response to organic cyclic compound	BP	0.00629270399743422	BP response to organic cyclic compound	Pdensi_DN10258_c0_g1d266747, Pdensi_DN10989_c0_g1d335310, Pdensi_DN11879_c0_g1, Pdensi_DN13394_c0_g1d271800, Pdensi_DN13496_c0_g1d51811, Pdensi_DN14492_c3_g2, Pdensi_DN14577_c0_g1d393939, Pdensi_DN14673_c0_g1d464608, Pdensi_DN14729_c0_g3, Pdensi_DN14761_c0_g1d53296, Pdensi_DN15089_c0_g1d213888, Pdensi_DN15094_c1_g3d465823, Pdensi_DN15204_c0_g1d344164, Pdensi_DN15299_c0_g2d181478, Pdensi_DN16340_c…
GO:1990837	0.000225453679750964	0.999881956889951	59	164	sequence-specific double-stranded DNA binding	MF	0.00637324152110828	MF sequence-specific double-stranded DNA binding	Pdensi_DN12868_c1_g1, Pdensi_DN1386_c0_g1d203205, Pdensi_DN14288_c0_g1d393278, Pdensi_DN14576_c2_g1, Pdensi_DN14761_c0_g1d53296, Pdensi_DN14863_c0_g1d342967, Pdensi_DN15055_c0_g1d181160, Pdensi_DN15119_c0_g1d53903, Pdensi_DN15221_c0_g1d214075, Pdensi_DN15238_c0_g1d344146, Pdensi_DN16982_c0_g1d279982, Pdensi_DN17635_c0_g1, Pdensi_DN17696_c0_g1d281883, Pdensi_DN17770_c0_g3, Pdensi_DN17836_c0_g1, Pd…
GO:0006662	0.000235217842587475	0.999946673369674	16	29	glycerol ether metabolic process	BP	0.00663390368055022	BP glycerol ether metabolic process	Pdensi_DN13881_c0_g1, Pdensi_DN14982_c0_g1d524945, Pdensi_DN16182_c0_g1d214977, Pdensi_DN16774_c0_g1, Pdensi_DN17372_c0_g1d529397, Pdensi_DN17403_c0_g1d401157, Pdensi_DN17829_c0_g2d216588, Pdensi_DN17935_c0_g1d476234, Pdensi_DN19210_c0_g1d533664, Pdensi_DN19657_c0_g1d61488, Pdensi_DN21440_c0_g1d122939, Pdensi_DN24403_c1_g1, Pdensi_DN33270_c0_g1d200263, Pdensi_DN37712_c0_g3, Pdensi_DN52992_c0_g1, …
GO:0009888	0.00023606004879592	0.999870323160549	67	192	tissue development	BP	0.00664231639607322	BP tissue development	Pdensi_DN11589_c0_g1, Pdensi_DN12978_c0_g1d212044, Pdensi_DN14188_c0_g2, Pdensi_DN14284_c0_g1d107643, Pdensi_DN15073_c1_g1, Pdensi_DN15221_c0_g1d214075, Pdensi_DN15544_c0_g1d182222, Pdensi_DN15724_c0_g1d54664, Pdensi_DN16537_c0_g3, Pdensi_DN16632_c1_g1, Pdensi_DN16761_c0_g1d56183, Pdensi_DN17308_c0_g3, Pdensi_DN17848_c0_g1d476052, Pdensi_DN17916_c0_g1d402543, Pdensi_DN18049_c0_g2, Pdensi_DN18278_…
GO:0045489	0.000238747424656327	0.999907119089227	31	74	pectin biosynthetic process	BP	0.00670249091931738	BP pectin biosynthetic process	Pdensi_DN13537_c0_g1d461758, Pdensi_DN15341_c0_g1d344263, Pdensi_DN16813_c0_g1d471946, Pdensi_DN17377_c0_g1, Pdensi_DN17479_c0_g2, Pdensi_DN18480_c0_g1d354107, Pdensi_DN19565_c0_g1d218684, Pdensi_DN19616_c2_g1, Pdensi_DN19908_c0_g1d219280, Pdensi_DN20113_c0_g1d411023, Pdensi_DN20199_c0_g4, Pdensi_DN20250_c0_g5, Pdensi_DN20351_c0_g1d290222, Pdensi_DN21111_c0_g2, Pdensi_DN21385_c0_g1d221225, Pdensi…
GO:0044267	0.000241097867107073	0.999797007047292	710	2678	cellular protein metabolic process	BP	0.00675295218603574	BP cellular protein metabolic process	Pdensi_DN10115_c0_g1d172805, Pdensi_DN10155_c0_g1d172859, Pdensi_DN10526_c0_g1d386945, Pdensi_DN10527_c0_g1d173309, Pdensi_DN10638_c0_g1, Pdensi_DN10671_c0_g1, Pdensi_DN10692_c0_g1, Pdensi_DN10694_c0_g1d173487, Pdensi_DN10731_c0_g1d267514, Pdensi_DN10847_c0_g2, Pdensi_DN10938_c0_g1d173901, Pdensi_DN10940_c0_g1d5120, Pdensi_DN10958_c0_g1d210221, Pdensi_DN11256_c0_g1d5270, Pdensi_DN11407_c0_g2, Pde…
GO:0033013	0.000242227900646561	0.999897974617458	36	88	tetrapyrrole metabolic process	BP	0.00676907808397208	BP tetrapyrrole metabolic process	Pdensi_DN10313_c0_g1d455218, Pdensi_DN10616_c0_g1d455771, Pdensi_DN1095_c0_g1d203057, Pdensi_DN12684_c0_g1d51036, Pdensi_DN13077_c0_g1d390972, Pdensi_DN13335_c0_g1, Pdensi_DN14090_c0_g1d7868, Pdensi_DN14229_c0_g1d213190, Pdensi_DN14453_c0_g1d342034, Pdensi_DN15853_c0_g2, Pdensi_DN15968_c0_g1, Pdensi_DN16186_c1_g1, Pdensi_DN16617_c0_g1d471155, Pdensi_DN16987_c0_g1d399737, Pdensi_DN17375_c0_g1, Pde…
GO:0009834	0.00024437716754283	0.999931643265375	20	39	plant-type secondary cell wall biogenesis	BP	0.00681354787678776	BP plant-type secondary cell wall biogenesis	Pdensi_DN12969_c0_g1d51365, Pdensi_DN15094_c1_g3d465823, Pdensi_DN16433_c0_g1d215250, Pdensi_DN17499_c0_g1, Pdensi_DN19175_c0_g1d286053, Pdensi_DN19457_c0_g1d408126, Pdensi_DN19721_c0_g2d486406, Pdensi_DN20840_c1_g1, Pdensi_DN21136_c0_g1d416219, Pdensi_DN21193_c0_g1, Pdensi_DN23606_c1_g2d549348, Pdensi_DN25780_c2_g1, Pdensi_DN34798_c0_g2, Pdensi_DN38664_c1_g5, Pdensi_DN6916_c0_g1d207363, Pdensi_D…
GO:0008236	0.000259308156021702	0.999866300085469	56	152	serine-type peptidase activity	MF	0.00719698000303869	MF serine-type peptidase activity	Pdensi_DN10115_c0_g1d172805, Pdensi_DN10620_c0_g1d4883, Pdensi_DN11783_c0_g1d457849, Pdensi_DN12005_c0_g1d337285, Pdensi_DN13455_c0_g2, Pdensi_DN13530_c0_g1, Pdensi_DN14036_c0_g1d213013, Pdensi_DN14620_c0_g3, Pdensi_DN14879_c0_g1d53497, Pdensi_DN14974_c0_g1d465599, Pdensi_DN15132_c1_g3, Pdensi_DN15905_c0_g1d346289, Pdensi_DN16329_c0_g1d10610, Pdensi_DN16701_c0_g1d56253, Pdensi_DN16881_c0_g1, Pden…
GO:0017171	0.000259308156021702	0.999866300085469	56	152	serine hydrolase activity	MF	0.00719698000303869	MF serine hydrolase activity	Pdensi_DN10115_c0_g1d172805, Pdensi_DN10620_c0_g1d4883, Pdensi_DN11783_c0_g1d457849, Pdensi_DN12005_c0_g1d337285, Pdensi_DN13455_c0_g2, Pdensi_DN13530_c0_g1, Pdensi_DN14036_c0_g1d213013, Pdensi_DN14620_c0_g3, Pdensi_DN14879_c0_g1d53497, Pdensi_DN14974_c0_g1d465599, Pdensi_DN15132_c1_g3, Pdensi_DN15905_c0_g1d346289, Pdensi_DN16329_c0_g1d10610, Pdensi_DN16701_c0_g1d56253, Pdensi_DN16881_c0_g1, Pden…
GO:0055085	0.000262374671620231	0.999807089303505	225	774	transmembrane transport	BP	0.00726557707443597	BP transmembrane transport	Pdensi_DN10387_c0_g1d173149, Pdensi_DN10807_c0_g1d267653, Pdensi_DN10851_c0_g1, Pdensi_DN10853_c0_g1d5059, Pdensi_DN10856_c0_g1d387249, Pdensi_DN10964_c0_g1, Pdensi_DN11112_c0_g1d387695, Pdensi_DN11585_c0_g1d336306, Pdensi_DN11613_c0_g1d174932, Pdensi_DN11645_c0_g1d336523, Pdensi_DN11991_c0_g2, Pdensi_DN12171_c0_g1d337482, Pdensi_DN12352_c0_g1d389636, Pdensi_DN12499_c0_g1d105600, Pdensi_DN12710_c…
GO:0030243	0.00027039169254255	0.999889069356456	34	81	cellulose metabolic process	BP	0.00747064106183173	BP cellulose metabolic process	Pdensi_DN10289_c0_g1d386517, Pdensi_DN12857_c1_g1, Pdensi_DN14864_c0_g1d108554, Pdensi_DN15384_c2_g1, Pdensi_DN16542_c0_g4, Pdensi_DN16733_c0_g1d471634, Pdensi_DN17479_c0_g2, Pdensi_DN17565_c0_g1d351275, Pdensi_DN18212_c0_g6, Pdensi_DN18550_c1_g1d404671, Pdensi_DN18948_c1_g1d481130, Pdensi_DN19099_c0_g1d60258, Pdensi_DN19354_c0_g1d60862, Pdensi_DN19354_c0_g2, Pdensi_DN19457_c0_g1d408126, Pdensi_D…
GO:0004748	0.000290469629436879	0.999988968819185	7	8	ribonucleoside-diphosphate reductase activity, thioredoxin disulfide as acceptor	MF	0.00795473781028566	MF ribonucleoside-diphosphate reductase activity, thioredoxin disulfide as acceptor	Pdensi_DN15996_c0_g1, Pdensi_DN18389_c0_g1d217070, Pdensi_DN19769_c0_g1d409219, Pdensi_DN24541_c2_g2, Pdensi_DN32798_c0_g1, Pdensi_DN38689_c0_g2, Pdensi_GG_155594_c0_g1
GO:0016728	0.000290469629436879	0.999988968819185	7	8	oxidoreductase activity, acting on CH or CH2 groups, disulfide as acceptor	MF	0.00795473781028566	MF oxidoreductase activity, acting on CH or CH2 groups, disulfide as acceptor	Pdensi_DN15996_c0_g1, Pdensi_DN18389_c0_g1d217070, Pdensi_DN19769_c0_g1d409219, Pdensi_DN24541_c2_g2, Pdensi_DN32798_c0_g1, Pdensi_DN38689_c0_g2, Pdensi_GG_155594_c0_g1
GO:0061731	0.000290469629436879	0.999988968819185	7	8	ribonucleoside-diphosphate reductase activity	MF	0.00795473781028566	MF ribonucleoside-diphosphate reductase activity	Pdensi_DN15996_c0_g1, Pdensi_DN18389_c0_g1d217070, Pdensi_DN19769_c0_g1d409219, Pdensi_DN24541_c2_g2, Pdensi_DN32798_c0_g1, Pdensi_DN38689_c0_g2, Pdensi_GG_155594_c0_g1
GO:0050105	0.000290518593464413	0.999980576027962	8	10	L-gulonolactone oxidase activity	MF	0.00795473781028566	MF L-gulonolactone oxidase activity	Pdensi_DN20233_c0_g1, Pdensi_DN20664_c0_g1d291517, Pdensi_DN24100_c0_g1d225290, Pdensi_DN32794_c0_g1, Pdensi_DN6576_c0_g1d168718, Pdensi_DN90075_c0_g1, Pdensi_DN9014_c0_g1d208981, Pdensi_GG_75007_c0_g1
GO:0080143	0.000295607767004743	0.999975286955435	8	11	regulation of amino acid export	BP	0.00807597774197298	BP regulation of amino acid export	Pdensi_DN18031_c0_g1, Pdensi_DN28632_c0_g1d501877, Pdensi_DN37026_c0_g1d32315, Pdensi_DN7104_c0_g1, Pdensi_GG_106424_c0_g1, Pdensi_GG_110_c0_g1, Pdensi_GG_59399_c0_g1, Pdensi_GG_96168_c0_g1
GO:0102406	0.000298434958561213	0.999979955773153	8	10	omega-hydroxypalmitate O-sinapoyl transferase activity	MF	0.00813501721863736	MF omega-hydroxypalmitate O-sinapoyl transferase activity	Pdensi_DN13537_c0_g1d461758, Pdensi_DN15341_c0_g1d344263, Pdensi_DN17377_c0_g1, Pdensi_DN19565_c0_g1d218684, Pdensi_DN22590_c0_g2, Pdensi_DN23914_c0_g1d497570, Pdensi_DN38678_c0_g1d510642, Pdensi_GG_65695_c0_g1
GO:0016210	0.000299545568760118	0.999944446375324	13	22	naringenin-chalcone synthase activity	MF	0.00814710575879412	MF naringenin-chalcone synthase activity	Pdensi_DN16424_c0_g1d215277, Pdensi_DN17378_c0_g1d280994, Pdensi_DN18533_c0_g1d479350, Pdensi_DN18694_c0_g1, Pdensi_DN18694_c0_g1d284318, Pdensi_DN22639_c0_g4, Pdensi_DN22830_c1_g1, Pdensi_DN23164_c0_g3d547144, Pdensi_DN38389_c0_g1d89942, Pdensi_DN40363_c2_g2, Pdensi_GG_104274_c1_g1, Pdensi_GG_137353_c0_g1, Pdensi_GG_30028_c1_g1
GO:0016725	0.000302436104964921	0.999950919893199	12	19	oxidoreductase activity, acting on CH or CH2 groups	MF	0.00820744380851471	MF oxidoreductase activity, acting on CH or CH2 groups	Pdensi_DN14056_c1_g1d178994, Pdensi_DN15996_c0_g1, Pdensi_DN18389_c0_g1d217070, Pdensi_DN19769_c0_g1d409219, Pdensi_DN24324_c0_g1, Pdensi_DN24541_c2_g2, Pdensi_DN28715_c0_g1, Pdensi_DN32798_c0_g1, Pdensi_DN37322_c4_g3, Pdensi_DN38689_c0_g2, Pdensi_DN7575_c0_g1d169807, Pdensi_GG_155594_c0_g1
GO:0042659	0.0003134774296832	0.999935107211689	14	25	regulation of cell fate specification	BP	0.0084774267267475	BP regulation of cell fate specification	Pdensi_DN14577_c0_g1d393939, Pdensi_DN15724_c0_g1d54664, Pdensi_DN16340_c0_g2, Pdensi_DN16537_c0_g3, Pdensi_DN16632_c1_g1, Pdensi_DN19454_c0_g1d218555, Pdensi_DN21355_c1_g1d417316, Pdensi_DN21947_c2_g2, Pdensi_DN22049_c0_g1d222100, Pdensi_DN26441_c0_g1, Pdensi_DN39636_c0_g2, Pdensi_GG_119558_c0_g1, Pdensi_GG_133473_c0_g1, Pdensi_GG_152863_c0_g1
GO:0016122	0.000313773082254329	0.999960239373703	10	15	xanthophyll metabolic process	BP	0.0084774267267475	BP xanthophyll metabolic process	Pdensi_DN11319_c0_g1d457139, Pdensi_DN13059_c0_g1d390976, Pdensi_DN14793_c0_g1, Pdensi_DN15788_c0_g1d468038, Pdensi_DN16923_c0_g2, Pdensi_DN21227_c0_g1d362762, Pdensi_DN25808_c0_g1d75589, Pdensi_DN28517_c0_g1d196074, Pdensi_DN29431_c1_g1, Pdensi_DN71415_c0_g1
GO:0044275	0.000320638159682818	0.999866265025629	34	83	cellular carbohydrate catabolic process	BP	0.00864378191180258	BP cellular carbohydrate catabolic process	Pdensi_DN10289_c0_g1d386517, Pdensi_DN10456_c0_g2, Pdensi_DN10695_c0_g1d49277, Pdensi_DN12819_c0_g1d460270, Pdensi_DN12857_c1_g1, Pdensi_DN12862_c0_g1, Pdensi_DN13222_c0_g2d7189, Pdensi_DN14864_c0_g1d108554, Pdensi_DN16265_c0_g2, Pdensi_DN16733_c0_g1d471634, Pdensi_DN17725_c0_g1d57805, Pdensi_DN18212_c0_g6, Pdensi_DN18550_c1_g1d404671, Pdensi_DN19220_c0_g1d357855, Pdensi_DN19354_c0_g1d60862, Pden…
GO:0000796	0.000332448718756406	0.999987049015704	7	8	condensin complex	CC	0.00894243117500713	CC condensin complex	Pdensi_DN17938_c0_g1, Pdensi_DN19246_c0_g1d286270, Pdensi_DN21556_c0_g2, Pdensi_DN25252_c1_g7, Pdensi_DN30837_c0_g1d143857, Pdensi_DN33063_c0_g1, Pdensi_DN84893_c0_g1
GO:0090406	0.000341279201344993	0.999892284176437	22	46	pollen tube	CC	0.00915978375126385	CC pollen tube	Pdensi_DN11712_c0_g1d336667, Pdensi_DN15547_c1_g1, Pdensi_DN16533_c1_g1, Pdensi_DN17702_c1_g5, Pdensi_DN19876_c1_g2, Pdensi_DN20199_c0_g4, Pdensi_DN20250_c0_g5, Pdensi_DN20621_c0_g1d492348, Pdensi_DN20970_c1_g1, Pdensi_DN21784_c0_g3, Pdensi_DN21802_c0_g3, Pdensi_DN21887_c0_g2d124261, Pdensi_DN23174_c0_g1d69241, Pdensi_DN24080_c0_g3, Pdensi_DN26834_c0_g2, Pdensi_DN27283_c0_g1d500579, Pdensi_DN3620…
GO:0008447	0.000352856638994357	1	5	5	L-ascorbate oxidase activity	MF	0.0094497484109629	MF L-ascorbate oxidase activity	Pdensi_DN19583_c0_g1, Pdensi_DN23962_c0_g1d22019, Pdensi_DN24254_c0_g1d71533, Pdensi_DN37294_c0_g1d149448, Pdensi_DN37294_c0_g1d569935
GO:0009538	0.000376480020847589	1	5	5	photosystem I reaction center	CC	0.0100603370122336	CC photosystem I reaction center	Pdensi_DN10517_c0_g1d209957, Pdensi_DN12972_c0_g1d271183, Pdensi_DN19859_c0_g1d219135, Pdensi_DN22745_c0_g1d127196, Pdensi_DN9952_c0_g1d209534
GO:0015291	0.000387141294125125	0.999758861692175	96	295	secondary active transmembrane transporter activity	MF	0.0103226407944455	MF secondary active transmembrane transporter activity	Pdensi_DN11645_c0_g1d336523, Pdensi_DN11991_c0_g2, Pdensi_DN12300_c0_g1d105477, Pdensi_DN12352_c0_g1d389636, Pdensi_DN12952_c0_g1d51325, Pdensi_DN13997_c2_g1, Pdensi_DN14033_c0_g2, Pdensi_DN14494_c0_g1, Pdensi_DN14673_c0_g1d464608, Pdensi_DN15108_c0_g1d343889, Pdensi_DN15218_c0_g1d181552, Pdensi_DN15368_c0_g1d395832, Pdensi_DN15547_c1_g1, Pdensi_DN15586_c0_g3d276568, Pdensi_DN15620_c0_g2, Pdensi_…
GO:0019901	0.000402215762441744	0.999820216236798	38	95	protein kinase binding	MF	0.0107012176273172	MF protein kinase binding	Pdensi_DN11112_c0_g1d387695, Pdensi_DN12456_c0_g1d6343, Pdensi_DN12525_c0_g1, Pdensi_DN13835_c0_g2d392407, Pdensi_DN14259_c0_g1, Pdensi_DN14731_c0_g1d274697, Pdensi_DN16057_c4_g5, Pdensi_DN17385_c0_g1d57185, Pdensi_DN17727_c0_g1, Pdensi_DN17815_c0_g1, Pdensi_DN18055_c1_g1, Pdensi_DN18189_c0_g1, Pdensi_DN18969_c0_g1, Pdensi_DN19598_c4_g1, Pdensi_DN19661_c0_g4, Pdensi_DN19860_c0_g2d535182, Pdensi_D…
GO:0010564	0.000403813451686613	0.999782568266998	59	166	regulation of cell cycle process	BP	0.0107203692869498	BP regulation of cell cycle process	Pdensi_DN10202_c0_g1, Pdensi_DN11448_c0_g1d388149, Pdensi_DN12001_c0_g1d337225, Pdensi_DN12525_c0_g1, Pdensi_DN12774_c0_g1d211866, Pdensi_DN14084_c0_g1d341311, Pdensi_DN16057_c4_g5, Pdensi_DN16510_c0_g1, Pdensi_DN16536_c0_g1d279066, Pdensi_DN1733_c0_g1d98645, Pdensi_DN17354_c0_g1d473947, Pdensi_DN17385_c0_g1d57185, Pdensi_DN17685_c0_g1d475159, Pdensi_DN17727_c0_g1, Pdensi_DN17815_c0_g1, Pdensi_DN…
GO:0016899	0.000407638822520656	0.999913088252639	14	25	oxidoreductase activity, acting on the CH-OH group of donors, oxygen as acceptor	MF	0.0107984496759702	MF oxidoreductase activity, acting on the CH-OH group of donors, oxygen as acceptor	Pdensi_DN13084_c0_g1, Pdensi_DN18480_c0_g1d404239, Pdensi_DN18811_c1_g1, Pdensi_DN20233_c0_g1, Pdensi_DN20664_c0_g1d291517, Pdensi_DN21351_c0_g1d539531, Pdensi_DN21824_c0_g1d19668, Pdensi_DN24100_c0_g1d225290, Pdensi_DN32794_c0_g1, Pdensi_DN37391_c0_g1d240512, Pdensi_DN6576_c0_g1d168718, Pdensi_DN90075_c0_g1, Pdensi_DN9014_c0_g1d208981, Pdensi_GG_75007_c0_g1
GO:0010027	0.00040888645330331	0.999883026359549	19	38	thylakoid membrane organization	BP	0.0108080549085282	BP thylakoid membrane organization	Pdensi_DN10115_c0_g1d172805, Pdensi_DN10856_c0_g1d387249, Pdensi_DN12020_c0_g1d5957, Pdensi_DN13335_c0_g1, Pdensi_DN14065_c0_g1d463100, Pdensi_DN14199_c0_g1d341436, Pdensi_DN14628_c0_g1d274346, Pdensi_DN14857_c0_g1d342973, Pdensi_DN16288_c0_g1, Pdensi_DN16578_c0_g1d10775, Pdensi_DN18714_c0_g1d59697, Pdensi_DN19341_c0_g1, Pdensi_DN20279_c0_g1, Pdensi_DN21837_c0_g2d221798, Pdensi_DN22222_c0_g3, Pde…
GO:0044281	0.00041473384705182	0.999661168492476	473	1753	small molecule metabolic process	BP	0.0109389411235353	BP small molecule metabolic process	Pdensi_DN10387_c0_g1d173149, Pdensi_DN10713_c0_g1d173641, Pdensi_DN10845_c0_g1, Pdensi_DN10846_c0_g1d335071, Pdensi_DN10851_c0_g1, Pdensi_DN11042_c0_g1d104080, Pdensi_DN11068_c0_g1d387639, Pdensi_DN11087_c0_g1d174058, Pdensi_DN11319_c0_g1d457139, Pdensi_DN11323_c0_g1d174533, Pdensi_DN11344_c0_g1d5349, Pdensi_DN11506_c0_g1d457563, Pdensi_DN11851_c0_g1d458179, Pdensi_DN11879_c0_g1, Pdensi_DN12095_c…
GO:1901615	0.000419383717939352	0.999737813723206	96	298	organic hydroxy compound metabolic process	BP	0.0110377456109383	BP organic hydroxy compound metabolic process	Pdensi_DN10989_c0_g1d335310, Pdensi_DN11319_c0_g1d457139, Pdensi_DN11879_c0_g1, Pdensi_DN12945_c0_g1d212100, Pdensi_DN13005_c0_g1d339187, Pdensi_DN13084_c0_g1, Pdensi_DN13536_c0_g1, Pdensi_DN13973_c0_g6, Pdensi_DN14259_c0_g1d393338, Pdensi_DN14741_c0_g1d394293, Pdensi_DN14801_c0_g1, Pdensi_DN15115_c0_g1, Pdensi_DN15169_c0_g2d275555, Pdensi_DN15588_c0_g1d9544, Pdensi_DN15659_c1_g3, Pdensi_DN15825_…
GO:0022414	0.000421224982383382	0.99966354881271	383	1399	reproductive process	BP	0.0110623644835825	BP reproductive process	Pdensi_DN10028_c0_g1d386351, Pdensi_DN10546_c0_g1d4860, Pdensi_DN10616_c0_g1d455771, Pdensi_DN10652_c0_g1, Pdensi_DN11127_c0_g1d519871, Pdensi_DN11165_c0_g1, Pdensi_DN11245_c0_g1d519946, Pdensi_DN11450_c0_g1, Pdensi_DN11480_c0_g1d5445, Pdensi_DN11862_c0_g1d336785, Pdensi_DN11998_c0_g1d389096, Pdensi_DN12001_c0_g1d337225, Pdensi_DN12077_c0_g1d105072, Pdensi_DN12095_c0_g1d175594, Pdensi_DN12288_c0_…
GO:0031570	0.000425883146029093	0.999866885586177	21	44	DNA integrity checkpoint	BP	0.0111606973804877	BP DNA integrity checkpoint	Pdensi_DN17685_c0_g1d475159, Pdensi_DN19002_c0_g1d406330, Pdensi_DN20072_c0_g1d188476, Pdensi_DN20675_c0_g2d413654, Pdensi_DN20976_c1_g10, Pdensi_DN21502_c0_g1d221401, Pdensi_DN21750_c0_g1d540941, Pdensi_DN21836_c1_g2, Pdensi_DN21951_c0_g1d66606, Pdensi_DN23177_c0_g1d427150, Pdensi_DN25901_c0_g1, Pdensi_DN27741_c0_g1d80221, Pdensi_DN37364_c0_g1, Pdensi_DN38398_c1_g3, Pdensi_DN39729_c0_g1, Pdensi_…
GO:0031012	0.000427654267395454	0.999952264207697	9	13	extracellular matrix	CC	0.0111831133049963	CC extracellular matrix	Pdensi_DN15641_c0_g1, Pdensi_DN17363_c0_g1d400882, Pdensi_DN17492_c0_g1d474248, Pdensi_DN22169_c0_g1d125273, Pdensi_DN24100_c0_g1, Pdensi_DN25365_c0_g1d23124, Pdensi_DN30797_c0_g1d503674, Pdensi_DN6400_c0_g1d329090, Pdensi_DN9506_c0_g1d333058
GO:0009924	0.000438723707078728	0.999971838090628	7	9	octadecanal decarbonylase activity	MF	0.0113993487464796	MF octadecanal decarbonylase activity	Pdensi_DN13861_c0_g1, Pdensi_DN16817_c0_g1d215591, Pdensi_DN17899_c0_g1d216510, Pdensi_DN26241_c0_g1d193928, Pdensi_DN6920_c0_g1d2813, Pdensi_GG_37606_c0_g1, Pdensi_GG_93610_c0_g1
GO:0071771	0.000438723707078728	0.999971838090628	7	9	aldehyde decarbonylase activity	MF	0.0113993487464796	MF aldehyde decarbonylase activity	Pdensi_DN13861_c0_g1, Pdensi_DN16817_c0_g1d215591, Pdensi_DN17899_c0_g1d216510, Pdensi_DN26241_c0_g1d193928, Pdensi_DN6920_c0_g1d2813, Pdensi_GG_37606_c0_g1, Pdensi_GG_93610_c0_g1
GO:1990465	0.000438723707078728	0.999971838090628	7	9	aldehyde oxygenase (deformylating) activity	MF	0.0113993487464796	MF aldehyde oxygenase (deformylating) activity	Pdensi_DN13861_c0_g1, Pdensi_DN16817_c0_g1d215591, Pdensi_DN17899_c0_g1d216510, Pdensi_DN26241_c0_g1d193928, Pdensi_DN6920_c0_g1d2813, Pdensi_GG_37606_c0_g1, Pdensi_GG_93610_c0_g1
GO:0016998	0.0004466317699447	0.999877499297771	18	35	cell wall macromolecule catabolic process	BP	0.0115801850840014	BP cell wall macromolecule catabolic process	Pdensi_DN10456_c0_g2, Pdensi_DN12216_c0_g1, Pdensi_DN12819_c0_g1d460270, Pdensi_DN14230_c0_g3, Pdensi_DN15418_c0_g2d466840, Pdensi_DN15702_c0_g1d345565, Pdensi_DN16265_c0_g2, Pdensi_DN18590_c0_g2, Pdensi_DN20706_c1_g6, Pdensi_DN20784_c0_g1, Pdensi_DN25885_c1_g2, Pdensi_DN36961_c0_g4, Pdensi_DN38455_c1_g2, Pdensi_DN9005_c0_g1d265316, Pdensi_GG_108346_c0_g1, Pdensi_GG_111523_c0_g1, Pdensi_GG_18818_…
GO:0045165	0.000459842560615077	0.999925506980554	11	18	cell fate commitment	BP	0.011897452013202	BP cell fate commitment	Pdensi_DN11895_c0_g1, Pdensi_DN1194_c0_g1d98292, Pdensi_DN18278_c0_g1, Pdensi_DN19025_c1_g4, Pdensi_DN21049_c2_g2, Pdensi_DN22536_c1_g1, Pdensi_DN22607_c0_g1d301507, Pdensi_DN39012_c0_g1d511007, Pdensi_DN39552_c0_g3, Pdensi_DN6983_c0_g1d263165, Pdensi_DN8217_c0_g1d102160
GO:0009262	0.000463635371350016	0.99989099736989	15	28	deoxyribonucleotide metabolic process	BP	0.011970222314855	BP deoxyribonucleotide metabolic process	Pdensi_DN15551_c0_g1, Pdensi_DN15996_c0_g1, Pdensi_DN18389_c0_g1d217070, Pdensi_DN18807_c2_g2, Pdensi_DN19693_c0_g1d409066, Pdensi_DN19769_c0_g1d409219, Pdensi_DN22346_c0_g1d424208, Pdensi_DN22961_c0_g2d546367, Pdensi_DN23694_c1_g1, Pdensi_DN24541_c2_g2, Pdensi_DN32798_c0_g1, Pdensi_DN38689_c0_g2, Pdensi_DN47344_c0_g1d249493, Pdensi_GG_10430_c0_g1, Pdensi_GG_155594_c0_g1
GO:0051119	0.000466707829532467	0.999828051801388	26	60	sugar transmembrane transporter activity	MF	0.0120241266123428	MF sugar transmembrane transporter activity	Pdensi_DN13997_c2_g1, Pdensi_DN16435_c0_g1d527755, Pdensi_DN18853_c0_g1d405511, Pdensi_DN18853_c0_g2d480506, Pdensi_DN19650_c1_g1d359717, Pdensi_DN20254_c0_g1d188649, Pdensi_DN20776_c0_g1, Pdensi_DN21369_c1_g1, Pdensi_DN21456_c0_g1d539896, Pdensi_DN21784_c0_g3, Pdensi_DN21802_c0_g3, Pdensi_DN22035_c2_g2, Pdensi_DN22831_c4_g1, Pdensi_DN23524_c0_g2d130164, Pdensi_DN24001_c0_g2d225091, Pdensi_DN2408…
GO:0033692	0.000477529347465664	0.999742583745855	58	162	cellular polysaccharide biosynthetic process	BP	0.0122770281921067	BP cellular polysaccharide biosynthetic process	Pdensi_DN12525_c0_g1, Pdensi_DN13537_c0_g1d461758, Pdensi_DN14675_c0_g1d394077, Pdensi_DN15341_c0_g1d344263, Pdensi_DN15384_c2_g1, Pdensi_DN15544_c0_g1d182222, Pdensi_DN16542_c0_g4, Pdensi_DN16751_c0_g1d215570, Pdensi_DN16813_c0_g1d471946, Pdensi_DN16835_c0_g1, Pdensi_DN17377_c0_g1, Pdensi_DN17479_c0_g2, Pdensi_DN17499_c0_g1, Pdensi_DN17565_c0_g1d351275, Pdensi_DN18222_c0_g1d477961, Pdensi_DN1894…
GO:0009643	0.000486414548016715	0.999982254732044	6	7	photosynthetic acclimation	BP	0.0124791900428154	BP photosynthetic acclimation	Pdensi_DN14494_c0_g1, Pdensi_DN15368_c0_g1d395832, Pdensi_DN15830_c0_g1, Pdensi_DN15830_c0_g1d396867, Pdensi_DN74180_c0_g1, Pdensi_DN9786_c0_g1
GO:0006865	0.00048866666959477	0.999799296467954	31	76	amino acid transport	BP	0.0124903207510087	BP amino acid transport	Pdensi_DN12499_c0_g1d105600, Pdensi_DN12822_c0_g1d270969, Pdensi_DN13334_c0_g1, Pdensi_DN15253_c0_g1d344230, Pdensi_DN15620_c0_g2, Pdensi_DN16293_c0_g2d469853, Pdensi_DN17034_c1_g1, Pdensi_DN17251_c0_g1d215968, Pdensi_DN17564_c0_g1d281568, Pdensi_DN18031_c0_g1, Pdensi_DN20162_c0_g1d289394, Pdensi_DN21493_c0_g1, Pdensi_DN21777_c0_g1d495751, Pdensi_DN23645_c0_g1d70322, Pdensi_DN23815_c2_g1, Pdensi_…
GO:1901564	0.000488893982884227	0.999571414619042	1113	4322	organonitrogen compound metabolic process	BP	0.0124903207510087	BP organonitrogen compound metabolic process	Pdensi_DN10115_c0_g1d172805, Pdensi_DN10155_c0_g1d172859, Pdensi_DN10313_c0_g1d455218, Pdensi_DN10387_c0_g1d173149, Pdensi_DN10526_c0_g1d386945, Pdensi_DN10527_c0_g1d173309, Pdensi_DN10616_c0_g1d455771, Pdensi_DN10620_c0_g1d4883, Pdensi_DN10638_c0_g1, Pdensi_DN10671_c0_g1, Pdensi_DN10692_c0_g1, Pdensi_DN10694_c0_g1d173487, Pdensi_DN10704_c0_g1d173663, Pdensi_DN10713_c0_g1d173641, Pdensi_DN10731_c…
GO:0051273	0.000498306510446026	0.999779579132496	36	90	beta-glucan metabolic process	BP	0.0127042152517054	BP beta-glucan metabolic process	Pdensi_DN10289_c0_g1d386517, Pdensi_DN12857_c1_g1, Pdensi_DN14864_c0_g1d108554, Pdensi_DN15384_c2_g1, Pdensi_DN16542_c0_g4, Pdensi_DN16733_c0_g1d471634, Pdensi_DN17479_c0_g2, Pdensi_DN17565_c0_g1d351275, Pdensi_DN17725_c0_g1d57805, Pdensi_DN18212_c0_g6, Pdensi_DN18550_c1_g1d404671, Pdensi_DN18948_c1_g1d481130, Pdensi_DN19099_c0_g1d60258, Pdensi_DN19354_c0_g1d60862, Pdensi_DN19354_c0_g2, Pdensi_DN…
GO:0009606	0.000502208133568839	0.999787733342021	33	80	tropism	BP	0.0127770119315472	BP tropism	Pdensi_DN10527_c0_g1d173309, Pdensi_DN11668_c0_g1, Pdensi_DN12062_c0_g2, Pdensi_DN12120_c0_g1, Pdensi_DN12205_c0_g1d337539, Pdensi_DN15253_c0_g1d9232, Pdensi_DN15327_c0_g1, Pdensi_DN15641_c0_g7, Pdensi_DN17086_c0_g1d11523, Pdensi_DN17086_c0_g2, Pdensi_DN18861_c0_g4, Pdensi_DN20496_c0_g1, Pdensi_DN20651_c0_g1d220263, Pdensi_DN20711_c0_g1d493269, Pdensi_DN20978_c0_g1, Pdensi_DN22417_c2_g3, Pdensi_D…
GO:0048658	0.000532632966887718	0.999964547109269	7	9	anther wall tapetum development	BP	0.0135228976957023	BP anther wall tapetum development	Pdensi_DN13861_c0_g1, Pdensi_DN19600_c0_g1d485629, Pdensi_DN27046_c0_g1d500454, Pdensi_DN29514_c0_g1d196898, Pdensi_DN51064_c0_g1d253009, Pdensi_GG_60556_c0_g1, Pdensi_GG_93610_c0_g1
GO:0016043	0.000534645808947145	0.999545912578505	700	2645	cellular component organization	BP	0.013545839458221	BP cellular component organization	Pdensi_DN100517_c0_g1, Pdensi_DN10115_c0_g1d172805, Pdensi_DN10129_c0_g1d386473, Pdensi_DN10202_c0_g1, Pdensi_DN10236_c0_g1d455061, Pdensi_DN10258_c0_g1d266747, Pdensi_DN10289_c0_g1d386517, Pdensi_DN10542_c0_g1d209911, Pdensi_DN10546_c0_g1d4860, Pdensi_DN10628_c0_g1, Pdensi_DN10731_c0_g1d267514, Pdensi_DN10745_c0_g1, Pdensi_DN10847_c0_g2, Pdensi_DN10856_c0_g1d387249, Pdensi_DN10885_c0_g1d335033, …
GO:0065001	0.000541000498004966	0.999807484733753	24	55	specification of axis polarity	BP	0.0136637905984733	BP specification of axis polarity	Pdensi_DN11895_c0_g1, Pdensi_DN1194_c0_g1d98292, Pdensi_DN12603_c0_g1d105849, Pdensi_DN13394_c0_g1d271800, Pdensi_DN15724_c0_g1d54664, Pdensi_DN16537_c0_g3, Pdensi_DN16632_c1_g1, Pdensi_DN17786_c0_g1d12450, Pdensi_DN17848_c0_g1d476052, Pdensi_DN19454_c0_g1d218555, Pdensi_DN21156_c1_g1d416466, Pdensi_DN21355_c1_g1d417316, Pdensi_DN21422_c0_g1d495443, Pdensi_DN21947_c2_g2, Pdensi_DN22049_c0_g1d2221…
GO:0009266	0.000541539031252954	0.999622484288143	149	500	response to temperature stimulus	BP	0.0136637905984733	BP response to temperature stimulus	Pdensi_DN10236_c0_g1d455061, Pdensi_DN10695_c0_g1d49277, Pdensi_DN10751_c0_g1d49359, Pdensi_DN10855_c0_g1d210150, Pdensi_DN10885_c0_g1d335033, Pdensi_DN10968_c0_g1d210195, Pdensi_DN11426_c0_g1d49915, Pdensi_DN11834_c0_g1d336839, Pdensi_DN11848_c0_g1d5764, Pdensi_DN11991_c0_g2, Pdensi_DN12575_c0_g2, Pdensi_DN12647_c0_g2, Pdensi_DN13084_c0_g1, Pdensi_DN13489_c1_g1d177977, Pdensi_DN13884_c0_g1d17858…
GO:0042873	0.000550000924054452	0.999963169555202	7	9	aldonate transmembrane transport	BP	0.0138201878282983	BP aldonate transmembrane transport	Pdensi_DN11585_c0_g1d336306, Pdensi_DN12993_c0_g2, Pdensi_DN14494_c0_g1, Pdensi_DN15830_c0_g1, Pdensi_DN15830_c0_g1d396867, Pdensi_DN5039_c0_g1d261746, Pdensi_DN9786_c0_g1
GO:0042879	0.000550000924054452	0.999963169555202	7	9	aldonate transmembrane transporter activity	MF	0.0138201878282983	MF aldonate transmembrane transporter activity	Pdensi_DN11585_c0_g1d336306, Pdensi_DN12993_c0_g2, Pdensi_DN14494_c0_g1, Pdensi_DN15830_c0_g1, Pdensi_DN15830_c0_g1d396867, Pdensi_DN5039_c0_g1d261746, Pdensi_DN9786_c0_g1
GO:0044283	0.000568830312101237	0.999583402854171	196	672	small molecule biosynthetic process	BP	0.0142639748898979	BP small molecule biosynthetic process	Pdensi_DN10845_c0_g1, Pdensi_DN10846_c0_g1d335071, Pdensi_DN11042_c0_g1d104080, Pdensi_DN11319_c0_g1d457139, Pdensi_DN11323_c0_g1d174533, Pdensi_DN11851_c0_g1d458179, Pdensi_DN11879_c0_g1, Pdensi_DN12095_c0_g1d175594, Pdensi_DN12249_c0_g1, Pdensi_DN12647_c0_g2, Pdensi_DN12945_c0_g1d212100, Pdensi_DN12981_c0_g1d338959, Pdensi_DN12981_c0_g2, Pdensi_DN13119_c0_g2, Pdensi_DN13292_c0_g1d339486, Pdensi…
GO:0048544	0.000570686145797606	0.999801732470341	23	52	recognition of pollen	BP	0.0142811869108204	BP recognition of pollen	Pdensi_DN11165_c0_g1, Pdensi_DN12725_c0_g3, Pdensi_DN14340_c0_g1d8210, Pdensi_DN15519_c0_g2, Pdensi_DN16006_c0_g7, Pdensi_DN16137_c0_g1d183863, Pdensi_DN16286_c0_g1d110903, Pdensi_DN19768_c2_g1, Pdensi_DN20684_c1_g1, Pdensi_DN21034_c3_g1, Pdensi_DN23312_c0_g1d427328, Pdensi_DN24748_c1_g1, Pdensi_DN24878_c1_g4, Pdensi_DN25314_c0_g1d227347, Pdensi_DN27248_c0_g1, Pdensi_DN37909_c0_g1d570535, Pdensi_…
GO:0009638	0.000573180282277222	0.999904349967834	11	18	phototropism	BP	0.0143142691353158	BP phototropism	Pdensi_DN11668_c0_g1, Pdensi_DN12062_c0_g2, Pdensi_DN12120_c0_g1, Pdensi_DN15253_c0_g1d9232, Pdensi_DN15641_c0_g7, Pdensi_DN20711_c0_g1d493269, Pdensi_DN20978_c0_g1, Pdensi_DN5412_c0_g1d2012, Pdensi_DN6421_c0_g1d101100, Pdensi_DN8648_c0_g1d331767, Pdensi_GG_129682_c0_g1
GO:0051513	0.00057867691166853	1	5	5	regulation of monopolar cell growth	BP	0.0144220458067267	BP regulation of monopolar cell growth	Pdensi_DN18020_c0_g2d530960, Pdensi_DN18399_c0_g1d114987, Pdensi_DN21791_c0_g1d495746, Pdensi_DN22323_c0_g1d126060, Pdensi_DN73792_c0_g1
GO:0080030	0.000585556052684205	0.999797371967703	23	51	methyl indole-3-acetate esterase activity	MF	0.0145637688704267	MF methyl indole-3-acetate esterase activity	Pdensi_DN15223_c0_g1d181563, Pdensi_DN15551_c0_g1d276610, Pdensi_DN15971_c0_g1d183380, Pdensi_DN15976_c0_g1d526796, Pdensi_DN17715_c0_g1d216462, Pdensi_DN18842_c0_g1, Pdensi_DN20842_c0_g3, Pdensi_DN20950_c0_g3, Pdensi_DN22525_c0_g1d363905, Pdensi_DN23719_c0_g1d497454, Pdensi_DN24036_c0_g2, Pdensi_DN24439_c0_g1d72126, Pdensi_DN25445_c0_g1d138526, Pdensi_DN2544_c0_g1d381245, Pdensi_DN25698_c2_g1, P…
GO:0009833	0.00058802656578209	0.999877954383171	13	23	plant-type primary cell wall biogenesis	BP	0.0145954886612416	BP plant-type primary cell wall biogenesis	Pdensi_DN15384_c2_g1, Pdensi_DN16542_c0_g4, Pdensi_DN18948_c1_g1d481130, Pdensi_DN19099_c0_g1d60258, Pdensi_DN19457_c0_g1d408126, Pdensi_DN22565_c1_g2, Pdensi_DN25780_c2_g1, Pdensi_DN34798_c0_g2, Pdensi_DN38664_c1_g5, Pdensi_GG_120481_c0_g2, Pdensi_GG_139694_c0_g1, Pdensi_GG_53153_c0_g1, Pdensi_GG_66470_c0_g1
GO:0080031	0.00059294015896041	0.999930349734968	9	13	methyl salicylate esterase activity	MF	0.0146578648202926	MF methyl salicylate esterase activity	Pdensi_DN20842_c0_g3, Pdensi_DN20950_c0_g3, Pdensi_DN24439_c0_g1d72126, Pdensi_DN25445_c0_g1d138526, Pdensi_DN2544_c0_g1d381245, Pdensi_DN25698_c2_g1, Pdensi_DN37386_c0_g2, Pdensi_DN38537_c0_g1, Pdensi_DN7686_c0_g1d207829
GO:0080032	0.00059294015896041	0.999930349734968	9	13	methyl jasmonate esterase activity	MF	0.0146578648202926	MF methyl jasmonate esterase activity	Pdensi_DN20842_c0_g3, Pdensi_DN20950_c0_g3, Pdensi_DN24439_c0_g1d72126, Pdensi_DN25445_c0_g1d138526, Pdensi_DN2544_c0_g1d381245, Pdensi_DN25698_c2_g1, Pdensi_DN37386_c0_g2, Pdensi_DN38537_c0_g1, Pdensi_DN7686_c0_g1d207829
GO:0016830	0.000638513849556236	0.999675168532096	47	131	carbon-carbon lyase activity	MF	0.015740345950808	MF carbon-carbon lyase activity	Pdensi_DN10313_c0_g1d455218, Pdensi_DN10414_c0_g1d4806, Pdensi_DN10692_c0_g1, Pdensi_DN12400_c0_g1d389834, Pdensi_DN13376_c1_g2, Pdensi_DN13470_c0_g1d391777, Pdensi_DN13591_c0_g1, Pdensi_DN13861_c0_g1, Pdensi_DN13967_c0_g1d7799, Pdensi_DN14212_c0_g1, Pdensi_DN14572_c0_g1d180080, Pdensi_DN15003_c0_g1d108917, Pdensi_DN15296_c0_g1d466330, Pdensi_DN15501_c0_g3, Pdensi_DN15521_c0_g1, Pdensi_DN16817_c0…
GO:0009668	0.000639966163177135	0.999807004187915	19	39	plastid membrane organization	BP	0.015740345950808	BP plastid membrane organization	Pdensi_DN10115_c0_g1d172805, Pdensi_DN10856_c0_g1d387249, Pdensi_DN12020_c0_g1d5957, Pdensi_DN13335_c0_g1, Pdensi_DN14065_c0_g1d463100, Pdensi_DN14199_c0_g1d341436, Pdensi_DN14628_c0_g1d274346, Pdensi_DN14857_c0_g1d342973, Pdensi_DN16288_c0_g1, Pdensi_DN16578_c0_g1d10775, Pdensi_DN18714_c0_g1d59697, Pdensi_DN19341_c0_g1, Pdensi_DN20279_c0_g1, Pdensi_DN21837_c0_g2d221798, Pdensi_DN22222_c0_g3, Pde…
GO:0018958	0.000640595474742184	0.999732814176691	31	75	phenol-containing compound metabolic process	BP	0.015740345950808	BP phenol-containing compound metabolic process	Pdensi_DN13536_c0_g1, Pdensi_DN14259_c0_g1d393338, Pdensi_DN17568_c0_g1d216235, Pdensi_DN18116_c1_g2, Pdensi_DN19449_c2_g3, Pdensi_DN20784_c0_g1d63840, Pdensi_DN20842_c0_g3, Pdensi_DN20950_c0_g3, Pdensi_DN21062_c0_g3, Pdensi_DN21483_c0_g2, Pdensi_DN22049_c3_g10, Pdensi_DN22399_c0_g1d423922, Pdensi_DN24439_c0_g1d72126, Pdensi_DN24570_c0_g1, Pdensi_DN25439_c0_g4, Pdensi_DN25445_c0_g1d138526, Pdensi…
GO:0006544	0.000661143732353675	0.999920991542118	9	13	glycine metabolic process	BP	0.0161874491203741	BP glycine metabolic process	Pdensi_DN14701_c2_g1, Pdensi_DN15820_c0_g1d9909, Pdensi_DN16300_c0_g1, Pdensi_DN18190_c0_g2, Pdensi_DN18686_c0_g1d217541, Pdensi_DN18767_c0_g1d405330, Pdensi_DN19987_c1_g3, Pdensi_DN22037_c0_g1d422242, Pdensi_DN2993_c0_g1d1032
GO:0035336	0.000662768142825666	0.999920766637955	9	13	long-chain fatty-acyl-CoA metabolic process	BP	0.0161874491203741	BP long-chain fatty-acyl-CoA metabolic process	Pdensi_DN16084_c0_g1d214889, Pdensi_DN17569_c0_g1d401490, Pdensi_DN19461_c0_g1d61048, Pdensi_DN19776_c0_g1d535048, Pdensi_DN21737_c0_g1d221676, Pdensi_DN21755_c0_g1d221703, Pdensi_DN21755_c0_g2d124051, Pdensi_DN2475_c0_g1d447206, Pdensi_GG_80151_c1_g1
GO:0035337	0.000662768142825666	0.999920766637955	9	13	fatty-acyl-CoA metabolic process	BP	0.0161874491203741	BP fatty-acyl-CoA metabolic process	Pdensi_DN16084_c0_g1d214889, Pdensi_DN17569_c0_g1d401490, Pdensi_DN19461_c0_g1d61048, Pdensi_DN19776_c0_g1d535048, Pdensi_DN21737_c0_g1d221676, Pdensi_DN21755_c0_g1d221703, Pdensi_DN21755_c0_g2d124051, Pdensi_DN2475_c0_g1d447206, Pdensi_GG_80151_c1_g1
GO:0007088	0.000666330416681621	0.99970871906952	34	83	regulation of mitotic nuclear division	BP	0.0162297640220311	BP regulation of mitotic nuclear division	Pdensi_DN12001_c0_g1d337225, Pdensi_DN12525_c0_g1, Pdensi_DN12774_c0_g1d211866, Pdensi_DN14084_c0_g1d341311, Pdensi_DN16057_c4_g5, Pdensi_DN16536_c0_g1d279066, Pdensi_DN1733_c0_g1d98645, Pdensi_DN17354_c0_g1d473947, Pdensi_DN17385_c0_g1d57185, Pdensi_DN17727_c0_g1, Pdensi_DN17815_c0_g1, Pdensi_DN18189_c0_g1, Pdensi_DN18969_c0_g1, Pdensi_DN19553_c0_g1d534490, Pdensi_DN19860_c0_g2d535182, Pdensi_DN…
GO:0043467	0.000669390823628457	0.999858868591353	13	23	regulation of generation of precursor metabolites and energy	BP	0.0162297640220311	BP regulation of generation of precursor metabolites and energy	Pdensi_DN12020_c0_g1d5957, Pdensi_DN14189_c0_g2, Pdensi_DN14857_c0_g1d342973, Pdensi_DN19156_c0_g1d60460, Pdensi_DN19234_c0_g3, Pdensi_DN19397_c0_g1, Pdensi_DN20557_c11_g1, Pdensi_DN21368_c0_g1d539398, Pdensi_DN21394_c3_g1, Pdensi_DN22222_c0_g3, Pdensi_DN29780_c0_g1, Pdensi_DN74180_c0_g1, Pdensi_GG_32787_c1_g1
GO:0080019	0.00066981666124334	0.99993571030806	8	11	fatty-acyl-CoA reductase (alcohol-forming) activity	MF	0.0162297640220311	MF fatty-acyl-CoA reductase (alcohol-forming) activity	Pdensi_DN16084_c0_g1d214889, Pdensi_DN17569_c0_g1d401490, Pdensi_DN19461_c0_g1d61048, Pdensi_DN20642_c1_g3, Pdensi_DN21755_c0_g1d221703, Pdensi_DN21755_c0_g2d124051, Pdensi_DN2475_c0_g1d447206, Pdensi_GG_80151_c1_g1
GO:0102965	0.00066981666124334	0.99993571030806	8	11	alcohol-forming fatty acyl-CoA reductase activity	MF	0.0162297640220311	MF alcohol-forming fatty acyl-CoA reductase activity	Pdensi_DN16084_c0_g1d214889, Pdensi_DN17569_c0_g1d401490, Pdensi_DN19461_c0_g1d61048, Pdensi_DN20642_c1_g3, Pdensi_DN21755_c0_g1d221703, Pdensi_DN21755_c0_g2d124051, Pdensi_DN2475_c0_g1d447206, Pdensi_GG_80151_c1_g1
GO:0050062	0.00068019292978307	1	5	5	long-chain-fatty-acyl-CoA reductase activity	MF	0.0164485466505165	MF long-chain-fatty-acyl-CoA reductase activity	Pdensi_DN17569_c0_g1d401490, Pdensi_DN19461_c0_g1d61048, Pdensi_DN21755_c0_g1d221703, Pdensi_DN21755_c0_g2d124051, Pdensi_DN2475_c0_g1d447206
GO:0003885	0.000708017875300872	0.999931390510464	8	11	D-arabinono-1,4-lactone oxidase activity	MF	0.0170875776544946	MF D-arabinono-1,4-lactone oxidase activity	Pdensi_DN20233_c0_g1, Pdensi_DN20664_c0_g1d291517, Pdensi_DN24100_c0_g1d225290, Pdensi_DN32794_c0_g1, Pdensi_DN6576_c0_g1d168718, Pdensi_DN90075_c0_g1, Pdensi_DN9014_c0_g1d208981, Pdensi_GG_75007_c0_g1
GO:0051304	0.000728788409229748	0.999971022478265	6	7	chromosome separation	BP	0.0175541697307962	BP chromosome separation	Pdensi_DN16387_c0_g2, Pdensi_DN21556_c0_g2, Pdensi_DN23035_c0_g1, Pdensi_DN25252_c1_g7, Pdensi_DN55686_c0_g1, Pdensi_DN69414_c0_g1
GO:0008289	0.000743851957173709	0.999536196722613	86	275	lipid binding	MF	0.017881732482294	MF lipid binding	Pdensi_DN10687_c0_g1d267398, Pdensi_DN11282_c0_g1d174432, Pdensi_DN11370_c0_g1d49791, Pdensi_DN11760_c0_g1d268987, Pdensi_DN12309_c0_g1d269969, Pdensi_DN12919_c0_g1d176994, Pdensi_DN13148_c0_g1d51587, Pdensi_DN14363_c0_g1d213328, Pdensi_DN147_c0_g1d202455, Pdensi_DN15159_c0_g1, Pdensi_DN15440_c0_g1d109497, Pdensi_DN15483_c0_g1d276277, Pdensi_DN15873_c0_g3, Pdensi_DN16381_c0_g1, Pdensi_DN16438_c1_…
GO:0009753	0.000748713216241589	0.999623453066774	45	122	response to jasmonic acid	BP	0.017963233392421	BP response to jasmonic acid	Pdensi_DN12309_c0_g1d269969, Pdensi_DN13394_c0_g1d271800, Pdensi_DN13496_c0_g1d51811, Pdensi_DN14577_c0_g1d393939, Pdensi_DN14673_c0_g1d464608, Pdensi_DN14761_c0_g1d53296, Pdensi_DN15089_c0_g1d213888, Pdensi_DN16340_c0_g2, Pdensi_DN16481_c0_g1d278696, Pdensi_DN17691_c0_g2d401637, Pdensi_DN17984_c1_g1, Pdensi_DN18133_c1_g1, Pdensi_DN19035_c4_g1, Pdensi_DN19038_c1_g4, Pdensi_DN19038_c1_g6, Pdensi_D…
GO:0030261	0.000762587548320699	0.999825270942879	14	25	chromosome condensation	BP	0.0182602336080243	BP chromosome condensation	Pdensi_DN11245_c0_g1d519946, Pdensi_DN11450_c0_g1, Pdensi_DN15027_c0_g1d213970, Pdensi_DN17938_c0_g1, Pdensi_DN19246_c0_g1d286270, Pdensi_DN19553_c0_g1d534490, Pdensi_DN21556_c0_g2, Pdensi_DN21939_c0_g1d495869, Pdensi_DN24241_c0_g1, Pdensi_DN25252_c1_g7, Pdensi_DN30837_c0_g1d143857, Pdensi_DN33063_c0_g1, Pdensi_DN84893_c0_g1, Pdensi_GG_82123_c0_g1
GO:0016759	0.000765829879624176	0.999848045378116	12	21	cellulose synthase activity	MF	0.0182602964341638	MF cellulose synthase activity	Pdensi_DN15384_c2_g1, Pdensi_DN16542_c0_g4, Pdensi_DN18948_c1_g1d481130, Pdensi_DN19099_c0_g1d60258, Pdensi_DN19457_c0_g1d408126, Pdensi_DN22565_c1_g2, Pdensi_DN25780_c2_g1, Pdensi_DN34798_c0_g2, Pdensi_DN38664_c1_g5, Pdensi_GG_120481_c0_g2, Pdensi_GG_139694_c0_g1, Pdensi_GG_53153_c0_g1
GO:0016760	0.000765829879624176	0.999848045378116	12	21	cellulose synthase (UDP-forming) activity	MF	0.0182602964341638	MF cellulose synthase (UDP-forming) activity	Pdensi_DN15384_c2_g1, Pdensi_DN16542_c0_g4, Pdensi_DN18948_c1_g1d481130, Pdensi_DN19099_c0_g1d60258, Pdensi_DN19457_c0_g1d408126, Pdensi_DN22565_c1_g2, Pdensi_DN25780_c2_g1, Pdensi_DN34798_c0_g2, Pdensi_DN38664_c1_g5, Pdensi_GG_120481_c0_g2, Pdensi_GG_139694_c0_g1, Pdensi_GG_53153_c0_g1
GO:0006546	0.000767075996620213	1	5	5	glycine catabolic process	BP	0.0182602964341638	BP glycine catabolic process	Pdensi_DN14701_c2_g1, Pdensi_DN18686_c0_g1d217541, Pdensi_DN18767_c0_g1d405330, Pdensi_DN19987_c1_g3, Pdensi_DN22037_c0_g1d422242
GO:0009733	0.00077400323920947	0.999568087764646	59	173	response to auxin	BP	0.0183625939587621	BP response to auxin	Pdensi_DN10201_c1_g2, Pdensi_DN10885_c0_g1d456115, Pdensi_DN11623_c0_g1d520347, Pdensi_DN11672_c0_g1d210870, Pdensi_DN12151_c0_g1d269622, Pdensi_DN12887_c0_g1d176910, Pdensi_DN13327_c0_g2, Pdensi_DN13394_c0_g1d271800, Pdensi_DN14761_c0_g1d53296, Pdensi_DN15109_c0_g1d108947, Pdensi_DN16066_c0_g1d55175, Pdensi_DN16314_c0_g1d469972, Pdensi_DN16524_c0_g1d348098, Pdensi_DN17001_c0_g3, Pdensi_DN17413_c…
GO:0030104	0.000774380600127948	0.999818004314868	14	26	water homeostasis	BP	0.0183625939587621	BP water homeostasis	Pdensi_DN11112_c0_g1d387695, Pdensi_DN15724_c0_g1d54664, Pdensi_DN16632_c1_g1, Pdensi_DN19454_c0_g1d218555, Pdensi_DN21227_c0_g1d362762, Pdensi_DN21947_c2_g2, Pdensi_DN22049_c0_g1d222100, Pdensi_DN23384_c0_g1d303821, Pdensi_DN26441_c0_g1, Pdensi_DN35590_c0_g2, Pdensi_DN39636_c0_g2, Pdensi_DN7548_c0_g1d263680, Pdensi_GG_119558_c0_g1, Pdensi_GG_152863_c0_g1
GO:0016984	0.000778402985728698	1	5	5	ribulose-bisphosphate carboxylase activity	MF	0.0184222039955792	MF ribulose-bisphosphate carboxylase activity	Pdensi_DN13470_c0_g1d391777, Pdensi_DN15296_c0_g1d466330, Pdensi_DN19305_c0_g1d187818, Pdensi_DN20315_c0_g1d412031, Pdensi_DN35341_c0_g1d30996
GO:0044765	0.000794660562100481	0.999392722956152	245	870	NA	NA	0.0187705895248957	none	Pdensi_DN10129_c0_g1d386473, Pdensi_DN10387_c0_g1d173149, Pdensi_DN10526_c0_g1d386945, Pdensi_DN10687_c0_g1d267398, Pdensi_DN10851_c0_g1, Pdensi_DN10964_c0_g1, Pdensi_DN11282_c0_g1d174432, Pdensi_DN11575_c0_g1, Pdensi_DN11585_c0_g1d336306, Pdensi_DN11717_c0_g1d336592, Pdensi_DN11760_c0_g1d268987, Pdensi_DN11991_c0_g2, Pdensi_DN12062_c0_g2, Pdensi_DN12120_c0_g1, Pdensi_DN12309_c0_g1d269969, Pdensi…
GO:0030865	0.000797935348272311	0.999797151094774	15	29	cortical cytoskeleton organization	BP	0.0188115568978793	BP cortical cytoskeleton organization	Pdensi_DN13531_c0_g1d522794, Pdensi_DN14535_c0_g1d274242, Pdensi_DN16885_c0_g1d215590, Pdensi_DN19167_c0_g1d285960, Pdensi_DN19296_c0_g2, Pdensi_DN19577_c0_g1d218702, Pdensi_DN20545_c1_g1, Pdensi_DN21509_c0_g1d65721, Pdensi_DN21627_c0_g1d419167, Pdensi_DN22417_c2_g3, Pdensi_DN23801_c0_g1d550455, Pdensi_DN2469_c0_g1d203990, Pdensi_DN37508_c0_g1, Pdensi_GG_140227_c0_g2, Pdensi_GG_66470_c0_g1
GO:0005372	0.000803553598555521	0.999859569194197	11	18	water transmembrane transporter activity	MF	0.0188711472030001	MF water transmembrane transporter activity	Pdensi_DN19626_c2_g1, Pdensi_DN19707_c0_g2, Pdensi_DN19896_c0_g1, Pdensi_DN21923_c1_g1, Pdensi_DN22000_c1_g2, Pdensi_DN23166_c0_g1d547330, Pdensi_DN25177_c0_g4, Pdensi_DN25626_c0_g1d559430, Pdensi_DN9466_c0_g1d385560, Pdensi_GG_121462_c1_g1, Pdensi_GG_72960_c0_g1
GO:0015250	0.000803553598555521	0.999859569194197	11	18	water channel activity	MF	0.0188711472030001	MF water channel activity	Pdensi_DN19626_c2_g1, Pdensi_DN19707_c0_g2, Pdensi_DN19896_c0_g1, Pdensi_DN21923_c1_g1, Pdensi_DN22000_c1_g2, Pdensi_DN23166_c0_g1d547330, Pdensi_DN25177_c0_g4, Pdensi_DN25626_c0_g1d559430, Pdensi_DN9466_c0_g1d385560, Pdensi_GG_121462_c1_g1, Pdensi_GG_72960_c0_g1
GO:0055065	0.000805435222181028	0.999556300185605	57	162	metal ion homeostasis	BP	0.0188790305821012	BP metal ion homeostasis	Pdensi_DN11991_c0_g2, Pdensi_DN13969_c0_g1d212964, Pdensi_DN14065_c0_g1d463100, Pdensi_DN14541_c0_g1d342339, Pdensi_DN14541_c0_g1d8394, Pdensi_DN14628_c0_g1d274346, Pdensi_DN14892_c1_g1, Pdensi_DN15218_c0_g1d181552, Pdensi_DN15309_c0_g1d344494, Pdensi_DN15724_c0_g1d54664, Pdensi_DN15761_c0_g2, Pdensi_DN15917_c0_g1d397096, Pdensi_DN16360_c1_g6, Pdensi_DN16632_c1_g1, Pdensi_DN17206_c0_g1d215989, Pd…
GO:0009772	0.000816869836049918	0.999966711257826	6	7	photosynthetic electron transport in photosystem II	BP	0.0191103724862866	BP photosynthetic electron transport in photosystem II	Pdensi_DN10387_c0_g1d173149, Pdensi_DN14838_c0_g1, Pdensi_DN16418_c0_g1, Pdensi_DN19353_c2_g1, Pdensi_DN21848_c0_g4, Pdensi_DN9299_c0_g1
GO:0031540	0.000839308020183012	0.999916231853797	8	11	regulation of anthocyanin biosynthetic process	BP	0.0195977620315008	BP regulation of anthocyanin biosynthetic process	Pdensi_DN13335_c0_g1, Pdensi_DN16350_c0_g1d215185, Pdensi_DN19900_c1_g1, Pdensi_DN20436_c0_g1d290805, Pdensi_DN20496_c0_g1, Pdensi_DN22308_c0_g1d222515, Pdensi_GG_109998_c0_g1, Pdensi_GG_15615_c0_g1
GO:0016106	0.000843270458710283	0.999784306930371	15	29	sesquiterpenoid biosynthetic process	BP	0.0196527077133015	BP sesquiterpenoid biosynthetic process	Pdensi_DN11319_c0_g1d457139, Pdensi_DN12267_c0_g1d175845, Pdensi_DN16449_c0_g1, Pdensi_DN18372_c0_g1, Pdensi_DN18455_c0_g1d404196, Pdensi_DN20891_c1_g1, Pdensi_DN21227_c0_g1d362762, Pdensi_DN21873_c3_g1d420618, Pdensi_DN22261_c0_g1d542815, Pdensi_DN237_c0_g1d202516, Pdensi_DN29431_c1_g1, Pdensi_DN71415_c0_g1, Pdensi_DN8345_c0_g1d452339, Pdensi_GG_55735_c0_g1, Pdensi_GG_75008_c0_g1
GO:0071840	0.000854471853645349	0.999268148138248	722	2747	cellular component organization or biogenesis	BP	0.0197756315423301	BP cellular component organization or biogenesis	Pdensi_DN100517_c0_g1, Pdensi_DN10115_c0_g1d172805, Pdensi_DN10129_c0_g1d386473, Pdensi_DN10202_c0_g1, Pdensi_DN10236_c0_g1d455061, Pdensi_DN10258_c0_g1d266747, Pdensi_DN10289_c0_g1d386517, Pdensi_DN10542_c0_g1d209911, Pdensi_DN10546_c0_g1d4860, Pdensi_DN10628_c0_g1, Pdensi_DN10731_c0_g1d267514, Pdensi_DN10745_c0_g1, Pdensi_DN10847_c0_g2, Pdensi_DN10856_c0_g1d387249, Pdensi_DN10885_c0_g1d335033, …
GO:0032890	0.00085502239226583	0.999902345969784	8	12	regulation of organic acid transport	BP	0.0197756315423301	BP regulation of organic acid transport	Pdensi_DN18031_c0_g1, Pdensi_DN28632_c0_g1d501877, Pdensi_DN37026_c0_g1d32315, Pdensi_DN7104_c0_g1, Pdensi_GG_106424_c0_g1, Pdensi_GG_110_c0_g1, Pdensi_GG_59399_c0_g1, Pdensi_GG_96168_c0_g1
GO:0051952	0.00085502239226583	0.999902345969784	8	12	regulation of amine transport	BP	0.0197756315423301	BP regulation of amine transport	Pdensi_DN18031_c0_g1, Pdensi_DN28632_c0_g1d501877, Pdensi_DN37026_c0_g1d32315, Pdensi_DN7104_c0_g1, Pdensi_GG_106424_c0_g1, Pdensi_GG_110_c0_g1, Pdensi_GG_59399_c0_g1, Pdensi_GG_96168_c0_g1
GO:0051955	0.00085502239226583	0.999902345969784	8	12	regulation of amino acid transport	BP	0.0197756315423301	BP regulation of amino acid transport	Pdensi_DN18031_c0_g1, Pdensi_DN28632_c0_g1d501877, Pdensi_DN37026_c0_g1d32315, Pdensi_DN7104_c0_g1, Pdensi_GG_106424_c0_g1, Pdensi_GG_110_c0_g1, Pdensi_GG_59399_c0_g1, Pdensi_GG_96168_c0_g1
GO:0010204	0.000863183771895282	0.999760959729271	16	33	defense response signaling pathway, resistance gene-independent	BP	0.0199266544846601	BP defense response signaling pathway, resistance gene-independent	Pdensi_DN16143_c1_g2, Pdensi_DN16451_c0_g4, Pdensi_DN19967_c2_g1, Pdensi_DN19994_c5_g6, Pdensi_DN20347_c3_g7, Pdensi_DN20526_c2_g1, Pdensi_DN21147_c1_g2, Pdensi_DN21976_c0_g1d66547, Pdensi_DN22707_c4_g1, Pdensi_DN22746_c0_g2, Pdensi_DN23749_c0_g4, Pdensi_DN25271_c0_g1d137472, Pdensi_DN25503_c0_g1d429254, Pdensi_DN26255_c1_g1, Pdensi_DN27256_c9_g1, Pdensi_GG_144077_c0_g1
GO:0052546	0.000892635663816995	0.999695345957882	21	47	cell wall pectin metabolic process	BP	0.0205676730689305	BP cell wall pectin metabolic process	Pdensi_DN13537_c0_g1d461758, Pdensi_DN15341_c0_g1d344263, Pdensi_DN16813_c0_g1d471946, Pdensi_DN17377_c0_g1, Pdensi_DN19565_c0_g1d218684, Pdensi_DN20113_c0_g1d411023, Pdensi_DN20199_c0_g4, Pdensi_DN20250_c0_g5, Pdensi_DN21111_c0_g2, Pdensi_DN21385_c0_g1d221225, Pdensi_DN21619_c1_g1, Pdensi_DN22102_c0_g1, Pdensi_DN22590_c0_g2, Pdensi_DN23914_c0_g1d497570, Pdensi_DN24932_c6_g2, Pdensi_DN25247_c0_g1…
GO:0006869	0.000940095850278451	0.999526833794312	43	120	lipid transport	BP	0.0216204341310743	BP lipid transport	Pdensi_DN10687_c0_g1d267398, Pdensi_DN11282_c0_g1d174432, Pdensi_DN11760_c0_g1d268987, Pdensi_DN12309_c0_g1d269969, Pdensi_DN12919_c0_g1d176994, Pdensi_DN14363_c0_g1d213328, Pdensi_DN15440_c0_g1d109497, Pdensi_DN17215_c0_g1d350275, Pdensi_DN18226_c0_g1d353366, Pdensi_DN18697_c0_g2, Pdensi_DN18731_c0_g1d115849, Pdensi_DN18910_c0_g1d217830, Pdensi_DN19022_c0_g1d14437, Pdensi_DN19632_c0_g3, Pdensi_D…
GO:0030245	0.000942897434416452	0.999807802044882	12	21	cellulose catabolic process	BP	0.0216441042652137	BP cellulose catabolic process	Pdensi_DN10289_c0_g1d386517, Pdensi_DN12857_c1_g1, Pdensi_DN14864_c0_g1d108554, Pdensi_DN16733_c0_g1d471634, Pdensi_DN18212_c0_g6, Pdensi_DN18550_c1_g1d404671, Pdensi_DN19354_c0_g1d60862, Pdensi_DN19354_c0_g2, Pdensi_DN19551_c0_g4, Pdensi_DN24770_c0_g1d498397, Pdensi_DN38334_c0_g1, Pdensi_DN39478_c1_g3
GO:0071484	0.000972320084062487	0.999927409029274	7	9	cellular response to light intensity	BP	0.0222776226389701	BP cellular response to light intensity	Pdensi_DN11848_c0_g1d5764, Pdensi_DN13606_c0_g1d340396, Pdensi_DN17774_c1_g1, Pdensi_DN18083_c0_g1, Pdensi_DN19472_c0_g1, Pdensi_DN48293_c0_g1d250334, Pdensi_GG_87763_c0_g1
GO:0005199	0.000979935424252123	0.999926729806536	7	9	structural constituent of cell wall	MF	0.0224100588033089	MF structural constituent of cell wall	Pdensi_DN16515_c1_g2, Pdensi_DN19550_c0_g2, Pdensi_DN20340_c0_g1d290531, Pdensi_DN27363_c0_g1d560947, Pdensi_DN27363_c1_g2, Pdensi_DN6031_c0_g2d168255, Pdensi_GG_18120_c0_g1
GO:0042555	0.00100573593285533	0.999924420700606	7	9	MCM complex	CC	0.0229570975925782	CC MCM complex	Pdensi_DN10938_c0_g1d387493, Pdensi_DN17584_c0_g1d281607, Pdensi_DN17897_c0_g1d282278, Pdensi_DN21856_c0_g1d495791, Pdensi_DN23580_c0_g1d70164, Pdensi_DN24378_c0_g1, Pdensi_DN25056_c0_g1d136540
GO:0016108	0.00101305981401746	0.99967473814604	19	41	tetraterpenoid metabolic process	BP	0.0230381498115106	BP tetraterpenoid metabolic process	Pdensi_DN11319_c0_g1d457139, Pdensi_DN13059_c0_g1d390976, Pdensi_DN14793_c0_g1, Pdensi_DN15626_c0_g1d54595, Pdensi_DN15788_c0_g1d468038, Pdensi_DN16923_c0_g2, Pdensi_DN20950_c0_g1d17810, Pdensi_DN21227_c0_g1d362762, Pdensi_DN21980_c0_g1d297550, Pdensi_DN2264_c0_g1d259769, Pdensi_DN23220_c0_g1d128802, Pdensi_DN25808_c0_g1d75589, Pdensi_DN28517_c0_g1d196074, Pdensi_DN29431_c1_g1, Pdensi_DN36342_c0_…
GO:0016116	0.00101305981401746	0.99967473814604	19	41	carotenoid metabolic process	BP	0.0230381498115106	BP carotenoid metabolic process	Pdensi_DN11319_c0_g1d457139, Pdensi_DN13059_c0_g1d390976, Pdensi_DN14793_c0_g1, Pdensi_DN15626_c0_g1d54595, Pdensi_DN15788_c0_g1d468038, Pdensi_DN16923_c0_g2, Pdensi_DN20950_c0_g1d17810, Pdensi_DN21227_c0_g1d362762, Pdensi_DN21980_c0_g1d297550, Pdensi_DN2264_c0_g1d259769, Pdensi_DN23220_c0_g1d128802, Pdensi_DN25808_c0_g1d75589, Pdensi_DN28517_c0_g1d196074, Pdensi_DN29431_c1_g1, Pdensi_DN36342_c0_…
GO:0008037	0.00102164152533105	0.999623265139508	23	54	cell recognition	BP	0.0231901232478491	BP cell recognition	Pdensi_DN11165_c0_g1, Pdensi_DN12725_c0_g3, Pdensi_DN14340_c0_g1d8210, Pdensi_DN15519_c0_g2, Pdensi_DN16006_c0_g7, Pdensi_DN16137_c0_g1d183863, Pdensi_DN16286_c0_g1d110903, Pdensi_DN19768_c2_g1, Pdensi_DN20684_c1_g1, Pdensi_DN21034_c3_g1, Pdensi_DN23312_c0_g1d427328, Pdensi_DN24748_c1_g1, Pdensi_DN24878_c1_g4, Pdensi_DN25314_c0_g1d227347, Pdensi_DN27248_c0_g1, Pdensi_DN37909_c0_g1d570535, Pdensi_…
GO:0009311	0.00111541962789933	0.999487085326363	34	90	oligosaccharide metabolic process	BP	0.0252718079701422	BP oligosaccharide metabolic process	Pdensi_DN10695_c0_g1d49277, Pdensi_DN11461_c0_g1d210660, Pdensi_DN12862_c0_g1, Pdensi_DN13038_c0_g3, Pdensi_DN17743_c0_g1d282049, Pdensi_DN19220_c0_g1d357855, Pdensi_DN19472_c0_g1, Pdensi_DN19514_c0_g2d359177, Pdensi_DN19962_c2_g3, Pdensi_DN20300_c0_g1d62840, Pdensi_DN20300_c0_g1d62841, Pdensi_DN20469_c0_g1d362080, Pdensi_DN20492_c0_g3, Pdensi_DN20864_c0_g2, Pdensi_DN21044_c0_g5, Pdensi_DN21552_c…
GO:0045158	0.00112187471512164	1	5	5	electron transporter, transferring electrons within cytochrome b6/f complex of photosystem II activity	MF	0.0253709889278991	MF electron transporter, transferring electrons within cytochrome b6/f complex of photosystem II activity	Pdensi_DN17385_c0_g1d216077, Pdensi_DN20567_c2_g1, Pdensi_DN22111_c1_g3, Pdensi_DN24423_c0_g2d554007, Pdensi_DN26700_c2_g3
GO:0050664	0.00122801385551168	0.999772298918675	11	18	oxidoreductase activity, acting on NAD(P)H, oxygen as acceptor	MF	0.0277199726497388	MF oxidoreductase activity, acting on NAD(P)H, oxygen as acceptor	Pdensi_DN12205_c0_g1d269792, Pdensi_DN15194_c0_g1d343911, Pdensi_DN19456_c1_g1d358738, Pdensi_DN19456_c1_g2, Pdensi_DN19614_c0_g5, Pdensi_DN19958_c1_g1, Pdensi_DN21636_c0_g3, Pdensi_DN25099_c0_g1d73557, Pdensi_DN38255_c3_g1, Pdensi_DN9320_c0_g1d209152, Pdensi_GG_122504_c0_g1
GO:0102483	0.0012494944500381	0.999727588328178	12	22	scopolin beta-glucosidase activity	MF	0.0281528159111906	MF scopolin beta-glucosidase activity	Pdensi_DN11297_c0_g3, Pdensi_DN16515_c0_g2, Pdensi_DN17930_c0_g1d114128, Pdensi_DN18921_c0_g1d532902, Pdensi_DN19388_c0_g1d286462, Pdensi_DN19707_c0_g3, Pdensi_DN20485_c0_g2, Pdensi_DN20632_c1_g1, Pdensi_DN21470_c0_g1d539987, Pdensi_DN21642_c0_g1d123714, Pdensi_DN24690_c0_g1d225993, Pdensi_GG_129893_c0_g1
GO:0052542	0.00126590746622651	0.999480950202065	27	65	defense response by callose deposition	BP	0.0284700957229432	BP defense response by callose deposition	Pdensi_DN14864_c3_g2, Pdensi_DN14914_c0_g2, Pdensi_DN15159_c0_g1d214023, Pdensi_DN15194_c0_g1d343911, Pdensi_DN15354_c3_g6, Pdensi_DN15443_c3_g1, Pdensi_DN15452_c4_g1, Pdensi_DN16537_c0_g1d470760, Pdensi_DN16993_c6_g2, Pdensi_DN19673_c2_g1, Pdensi_DN19789_c2_g1, Pdensi_DN20598_c4_g3, Pdensi_DN20614_c1_g1d413419, Pdensi_DN21344_c0_g1d417506, Pdensi_DN21355_c0_g1d362854, Pdensi_DN22228_c0_g1d125696…
GO:0006323	0.00131546065048542	0.999670897150336	14	26	DNA packaging	BP	0.029530157102441	BP DNA packaging	Pdensi_DN11245_c0_g1d519946, Pdensi_DN11450_c0_g1, Pdensi_DN15027_c0_g1d213970, Pdensi_DN17938_c0_g1, Pdensi_DN19246_c0_g1d286270, Pdensi_DN19553_c0_g1d534490, Pdensi_DN21556_c0_g2, Pdensi_DN21939_c0_g1d495869, Pdensi_DN24241_c0_g1, Pdensi_DN25252_c1_g7, Pdensi_DN30837_c0_g1d143857, Pdensi_DN33063_c0_g1, Pdensi_DN84893_c0_g1, Pdensi_GG_82123_c0_g1
GO:0006638	0.00137037124904314	0.999495851907474	22	51	neutral lipid metabolic process	BP	0.0306501349694412	BP neutral lipid metabolic process	Pdensi_DN16858_c0_g3, Pdensi_DN17466_c0_g1d529752, Pdensi_DN17809_c1_g9, Pdensi_DN18442_c0_g1d531857, Pdensi_DN19472_c0_g1, Pdensi_DN19656_c0_g1d15592, Pdensi_DN20014_c1_g1, Pdensi_DN20772_c0_g1d493131, Pdensi_DN21349_c1_g6, Pdensi_DN21394_c3_g1, Pdensi_DN21642_c0_g1, Pdensi_DN22518_c1_g1, Pdensi_DN23150_c0_g2d69298, Pdensi_DN24334_c0_g1d133196, Pdensi_DN24954_c0_g1d305220, Pdensi_DN25034_c0_g1d3…
GO:0006639	0.00137037124904314	0.999495851907474	22	51	acylglycerol metabolic process	BP	0.0306501349694412	BP acylglycerol metabolic process	Pdensi_DN16858_c0_g3, Pdensi_DN17466_c0_g1d529752, Pdensi_DN17809_c1_g9, Pdensi_DN18442_c0_g1d531857, Pdensi_DN19472_c0_g1, Pdensi_DN19656_c0_g1d15592, Pdensi_DN20014_c1_g1, Pdensi_DN20772_c0_g1d493131, Pdensi_DN21349_c1_g6, Pdensi_DN21394_c3_g1, Pdensi_DN21642_c0_g1, Pdensi_DN22518_c1_g1, Pdensi_DN23150_c0_g2d69298, Pdensi_DN24334_c0_g1d133196, Pdensi_DN24954_c0_g1d305220, Pdensi_DN25034_c0_g1d3…
GO:0009200	0.0014205281353019	0.999746103369537	10	17	deoxyribonucleoside triphosphate metabolic process	BP	0.0317138749329192	BP deoxyribonucleoside triphosphate metabolic process	Pdensi_DN15551_c0_g1, Pdensi_DN18807_c2_g2, Pdensi_DN19693_c0_g1d409066, Pdensi_DN19769_c0_g1d409219, Pdensi_DN22346_c0_g1d424208, Pdensi_DN22961_c0_g2d546367, Pdensi_DN23694_c1_g1, Pdensi_DN32798_c0_g1, Pdensi_DN47344_c0_g1d249493, Pdensi_GG_10430_c0_g1
GO:0008810	0.00143157135301492	0.999716784666078	11	19	cellulase activity	MF	0.0319020973777704	MF cellulase activity	Pdensi_DN10289_c0_g1d386517, Pdensi_DN12857_c1_g1, Pdensi_DN14864_c0_g1d108554, Pdensi_DN16733_c0_g1d471634, Pdensi_DN18212_c0_g6, Pdensi_DN18550_c1_g1d404671, Pdensi_DN19354_c0_g1d60862, Pdensi_DN19354_c0_g2, Pdensi_DN19551_c0_g4, Pdensi_DN24770_c0_g1d498397, Pdensi_DN39478_c1_g3
GO:0006970	0.00150736428894859	0.998909261226167	156	525	response to osmotic stress	BP	0.0335299320521679	BP response to osmotic stress	Pdensi_DN10028_c0_g1d386351, Pdensi_DN10584_c0_g1d455509, Pdensi_DN10855_c0_g1d210150, Pdensi_DN10885_c0_g1d335033, Pdensi_DN11457_c0_g1, Pdensi_DN11560_c0_g3, Pdensi_DN11991_c0_g2, Pdensi_DN12978_c0_g1d212044, Pdensi_DN13394_c0_g1d271800, Pdensi_DN13861_c0_g1, Pdensi_DN14390_c0_g1d463834, Pdensi_DN14492_c3_g2, Pdensi_DN14673_c0_g1d464608, Pdensi_DN14735_c0_g1, Pdensi_DN14761_c0_g1d53296, Pdensi_…
GO:0022891	0.00157698559459988	0.998804754699005	206	727	NA	NA	0.0350148146931886	none	Pdensi_DN10387_c0_g1d173149, Pdensi_DN10851_c0_g1, Pdensi_DN10853_c0_g1d5059, Pdensi_DN10856_c0_g1d387249, Pdensi_DN10964_c0_g1, Pdensi_DN11112_c0_g1d387695, Pdensi_DN11580_c0_g1d336377, Pdensi_DN11585_c0_g1d336306, Pdensi_DN11991_c0_g2, Pdensi_DN12171_c0_g1d337482, Pdensi_DN12300_c0_g1d105477, Pdensi_DN12352_c0_g1d389636, Pdensi_DN12470_c0_g1d211626, Pdensi_DN12499_c0_g1d105600, Pdensi_DN12822_c…
GO:0099402	0.00158443077412815	0.998921402862601	112	364	plant organ development	BP	0.0351162769757767	BP plant organ development	Pdensi_DN10526_c0_g1d386945, Pdensi_DN10527_c0_g1d173309, Pdensi_DN11585_c0_g1d336306, Pdensi_DN11998_c0_g1d389096, Pdensi_DN12300_c0_g1d105477, Pdensi_DN12603_c0_g1d105849, Pdensi_DN12887_c0_g1d176910, Pdensi_DN12993_c0_g2, Pdensi_DN13368_c0_g1d177692, Pdensi_DN13394_c0_g1d271800, Pdensi_DN14344_c0_g1d463866, Pdensi_DN14344_c0_g3, Pdensi_DN14709_c0_g1d53315, Pdensi_DN14729_c0_g3, Pdensi_DN14761_…
GO:0009651	0.00159397200804698	0.998869330377875	138	460	response to salt stress	BP	0.03526374304759	BP response to salt stress	Pdensi_DN10584_c0_g1d455509, Pdensi_DN10855_c0_g1d210150, Pdensi_DN10885_c0_g1d335033, Pdensi_DN11457_c0_g1, Pdensi_DN11560_c0_g3, Pdensi_DN12978_c0_g1d212044, Pdensi_DN13394_c0_g1d271800, Pdensi_DN13861_c0_g1, Pdensi_DN14390_c0_g1d463834, Pdensi_DN14492_c3_g2, Pdensi_DN14673_c0_g1d464608, Pdensi_DN14735_c0_g1, Pdensi_DN14761_c0_g1d53296, Pdensi_DN147_c0_g1d202455, Pdensi_DN14879_c0_g1d343161, Pd…
GO:1902609	0.00166678871136881	1	4	4	(R)-2-hydroxy-alpha-linolenic acid biosynthetic process	BP	0.0368079995356888	BP (R)-2-hydroxy-alpha-linolenic acid biosynthetic process	Pdensi_DN11879_c0_g1, Pdensi_DN23377_c0_g3d548222, Pdensi_DN26366_c1_g5, Pdensi_DN9671_c0_g1d103087
GO:0042178	0.00170609980763165	0.999623777307186	12	21	xenobiotic catabolic process	BP	0.0376081062288768	BP xenobiotic catabolic process	Pdensi_DN14735_c0_g1, Pdensi_DN19999_c1_g3, Pdensi_DN20037_c1_g1, Pdensi_DN21866_c1_g2, Pdensi_DN23535_c1_g1, Pdensi_DN25789_c1_g2, Pdensi_DN37389_c0_g1d509567, Pdensi_DN8974_c0_g1d385020, Pdensi_GG_125320_c0_g1, Pdensi_GG_17249_c0_g1, Pdensi_GG_61608_c0_g1, Pdensi_GG_67055_c0_g1
GO:0005215	0.001744908584482	0.998602963033485	309	1133	transporter activity	MF	0.0383942768174669	MF transporter activity	Pdensi_DN10387_c0_g1d173149, Pdensi_DN10542_c0_g1d209911, Pdensi_DN10807_c0_g1d267653, Pdensi_DN10851_c0_g1, Pdensi_DN10853_c0_g1d5059, Pdensi_DN10856_c0_g1d387249, Pdensi_DN10964_c0_g1, Pdensi_DN11112_c0_g1d387695, Pdensi_DN11420_c0_g3, Pdensi_DN11580_c0_g1d336377, Pdensi_DN11585_c0_g1d336306, Pdensi_DN11613_c0_g1d174932, Pdensi_DN11645_c0_g1d336523, Pdensi_DN11717_c0_g1d336592, Pdensi_DN11991_c…
GO:0000976	0.00176965247039904	0.999050527738357	46	132	transcription regulatory region sequence-specific DNA binding	MF	0.0388686977850955	MF transcription regulatory region sequence-specific DNA binding	Pdensi_DN12868_c1_g1, Pdensi_DN1386_c0_g1d203205, Pdensi_DN14288_c0_g1d393278, Pdensi_DN14761_c0_g1d53296, Pdensi_DN14863_c0_g1d342967, Pdensi_DN15055_c0_g1d181160, Pdensi_DN15119_c0_g1d53903, Pdensi_DN15221_c0_g1d214075, Pdensi_DN16982_c0_g1d279982, Pdensi_DN17635_c0_g1, Pdensi_DN17696_c0_g1d281883, Pdensi_DN17770_c0_g3, Pdensi_DN17836_c0_g1, Pdensi_DN18057_c0_g4, Pdensi_DN18561_c3_g1, Pdensi_DN…
GO:2000280	0.00184334203791999	0.999208519132431	27	70	regulation of root development	BP	0.040414529563876	BP regulation of root development	Pdensi_DN14577_c0_g1d393939, Pdensi_DN15724_c0_g1d54664, Pdensi_DN16340_c0_g2, Pdensi_DN16537_c0_g3, Pdensi_DN16632_c1_g1, Pdensi_DN17308_c0_g3, Pdensi_DN19454_c0_g1d218555, Pdensi_DN20496_c0_g1, Pdensi_DN21355_c1_g1d417316, Pdensi_DN21947_c2_g2, Pdensi_DN22049_c0_g1d222100, Pdensi_DN22480_c2_g4, Pdensi_DN23723_c0_g3, Pdensi_DN24294_c0_g1, Pdensi_DN25332_c0_g1d74269, Pdensi_DN26441_c0_g1, Pdensi_…
GO:0012511	0.00186409228256365	0.999922541457518	5	6	monolayer-surrounded lipid storage body	CC	0.0407962275173249	CC monolayer-surrounded lipid storage body	Pdensi_DN11879_c0_g1, Pdensi_DN23377_c0_g3d548222, Pdensi_DN26366_c1_g5, Pdensi_DN9671_c0_g1d103087, Pdensi_DN9752_c0_g1d454312
GO:0009688	0.00196532916611764	0.999631036919422	10	17	abscisic acid biosynthetic process	BP	0.0427818177836517	BP abscisic acid biosynthetic process	Pdensi_DN11319_c0_g1d457139, Pdensi_DN18372_c0_g1, Pdensi_DN20891_c1_g1, Pdensi_DN21227_c0_g1d362762, Pdensi_DN21873_c3_g1d420618, Pdensi_DN22261_c0_g1d542815, Pdensi_DN29431_c1_g1, Pdensi_DN71415_c0_g1, Pdensi_DN8345_c0_g1d452339, Pdensi_GG_55735_c0_g1
GO:0043289	0.00196532916611764	0.999631036919422	10	17	apocarotenoid biosynthetic process	BP	0.0427818177836517	BP apocarotenoid biosynthetic process	Pdensi_DN11319_c0_g1d457139, Pdensi_DN18372_c0_g1, Pdensi_DN20891_c1_g1, Pdensi_DN21227_c0_g1d362762, Pdensi_DN21873_c3_g1d420618, Pdensi_DN22261_c0_g1d542815, Pdensi_DN29431_c1_g1, Pdensi_DN71415_c0_g1, Pdensi_DN8345_c0_g1d452339, Pdensi_GG_55735_c0_g1
GO:1902645	0.00196532916611764	0.999631036919422	10	17	tertiary alcohol biosynthetic process	BP	0.0427818177836517	BP tertiary alcohol biosynthetic process	Pdensi_DN11319_c0_g1d457139, Pdensi_DN18372_c0_g1, Pdensi_DN20891_c1_g1, Pdensi_DN21227_c0_g1d362762, Pdensi_DN21873_c3_g1d420618, Pdensi_DN22261_c0_g1d542815, Pdensi_DN29431_c1_g1, Pdensi_DN71415_c0_g1, Pdensi_DN8345_c0_g1d452339, Pdensi_GG_55735_c0_g1
GO:0070182	0.00198917246178346	0.99978949946923	7	10	DNA polymerase binding	MF	0.043223797336832	MF DNA polymerase binding	Pdensi_DN14709_c0_g1d53315, Pdensi_DN17542_c0_g1d474704, Pdensi_DN19314_c0_g5, Pdensi_DN21836_c1_g2, Pdensi_DN23177_c0_g1d427150, Pdensi_DN36671_c0_g6, Pdensi_DN39729_c0_g1
GO:0009642	0.00204163533638856	0.998970439546117	38	106	response to light intensity	BP	0.0442849924120374	BP response to light intensity	Pdensi_DN11848_c0_g1d5764, Pdensi_DN11991_c0_g2, Pdensi_DN12020_c0_g1d5957, Pdensi_DN13606_c0_g1d340396, Pdensi_DN14494_c0_g1, Pdensi_DN14761_c0_g1d53296, Pdensi_DN14857_c0_g1d342973, Pdensi_DN15368_c0_g1d395832, Pdensi_DN15830_c0_g1, Pdensi_DN15830_c0_g1d396867, Pdensi_DN16149_c0_g1d527092, Pdensi_DN17774_c1_g1, Pdensi_DN17822_c0_g1d530500, Pdensi_DN18083_c0_g1, Pdensi_DN18623_c1_g1, Pdensi_DN19…
GO:0033037	0.00206295914476723	0.999114632751643	27	67	polysaccharide localization	BP	0.0445891275679601	BP polysaccharide localization	Pdensi_DN14864_c3_g2, Pdensi_DN14914_c0_g2, Pdensi_DN15159_c0_g1d214023, Pdensi_DN15194_c0_g1d343911, Pdensi_DN15354_c3_g6, Pdensi_DN15443_c3_g1, Pdensi_DN15452_c4_g1, Pdensi_DN16537_c0_g1d470760, Pdensi_DN16993_c6_g2, Pdensi_DN19673_c2_g1, Pdensi_DN19789_c2_g1, Pdensi_DN20598_c4_g3, Pdensi_DN20614_c1_g1d413419, Pdensi_DN21344_c0_g1d417506, Pdensi_DN21355_c0_g1d362854, Pdensi_DN22228_c0_g1d125696…
GO:0052545	0.00206295914476723	0.999114632751643	27	67	callose localization	BP	0.0445891275679601	BP callose localization	Pdensi_DN14864_c3_g2, Pdensi_DN14914_c0_g2, Pdensi_DN15159_c0_g1d214023, Pdensi_DN15194_c0_g1d343911, Pdensi_DN15354_c3_g6, Pdensi_DN15443_c3_g1, Pdensi_DN15452_c4_g1, Pdensi_DN16537_c0_g1d470760, Pdensi_DN16993_c6_g2, Pdensi_DN19673_c2_g1, Pdensi_DN19789_c2_g1, Pdensi_DN20598_c4_g3, Pdensi_DN20614_c1_g1d413419, Pdensi_DN21344_c0_g1d417506, Pdensi_DN21355_c0_g1d362854, Pdensi_DN22228_c0_g1d125696…
GO:1902554	0.0020712148982189	0.999201032289253	22	53	serine/threonine protein kinase complex	CC	0.0446884740937266	CC serine/threonine protein kinase complex	Pdensi_DN12525_c0_g1, Pdensi_DN13835_c0_g2d392407, Pdensi_DN14259_c0_g1, Pdensi_DN14731_c0_g1d274697, Pdensi_DN17385_c0_g1d57185, Pdensi_DN17727_c0_g1, Pdensi_DN17815_c0_g1, Pdensi_DN18055_c1_g1, Pdensi_DN18189_c0_g1, Pdensi_DN18969_c0_g1, Pdensi_DN19860_c0_g2d535182, Pdensi_DN20280_c0_g1d16456, Pdensi_DN20715_c0_g1, Pdensi_DN21408_c0_g1d65408, Pdensi_DN25445_c0_g1, Pdensi_DN30757_c0_g1, Pdensi_D…
GO:0009958	0.00225454853955285	0.99956772237592	10	17	positive gravitropism	BP	0.0485582835361895	BP positive gravitropism	Pdensi_DN12205_c0_g1d337539, Pdensi_DN18861_c0_g4, Pdensi_DN20496_c0_g1, Pdensi_DN20651_c0_g1d220263, Pdensi_DN24950_c0_g4, Pdensi_DN25689_c0_g3, Pdensi_DN26518_c3_g1, Pdensi_DN31245_c0_g1d564486, Pdensi_DN3330_c0_g1d326762, Pdensi_GG_121678_c0_g1
GO:0071482	0.00232064779712907	0.999050605735116	24	59	cellular response to light stimulus	BP	0.049893927638275	BP cellular response to light stimulus	Pdensi_DN11668_c0_g1, Pdensi_DN11848_c0_g1d5764, Pdensi_DN13359_c0_g1d212538, Pdensi_DN13606_c0_g1d340396, Pdensi_DN16578_c0_g1d10775, Pdensi_DN16777_c0_g1d471592, Pdensi_DN16982_c0_g1d279982, Pdensi_DN17386_c0_g1d400977, Pdensi_DN17774_c1_g1, Pdensi_DN18083_c0_g1, Pdensi_DN18211_c1_g1, Pdensi_DN18372_c0_g1d478117, Pdensi_DN19472_c0_g1, Pdensi_DN20417_c0_g1d219958, Pdensi_DN20711_c0_g1d493269, Pd…
GO:0000038	0.00234446337290432	0.99930541087559	15	31	very long-chain fatty acid metabolic process	BP	0.0503173755885896	BP very long-chain fatty acid metabolic process	Pdensi_DN11042_c0_g1d104080, Pdensi_DN12981_c0_g2, Pdensi_DN14653_c0_g1d108253, Pdensi_DN18218_c0_g1d58768, Pdensi_DN18467_c0_g1d354439, Pdensi_DN19471_c0_g1d358612, Pdensi_DN21597_c0_g1d189745, Pdensi_DN25518_c2_g1, Pdensi_DN26156_c0_g1, Pdensi_DN2938_c0_g1, Pdensi_DN49927_c0_g1, Pdensi_DN9798_c0_g1, Pdensi_GG_101701_c0_g1, Pdensi_GG_4623_c0_g1, Pdensi_GG_81086_c0_g1
GO:0006261	0.00236703495754898	0.99905225085674	23	56	DNA-dependent DNA replication	BP	0.0507126857922598	BP DNA-dependent DNA replication	Pdensi_DN15674_c0_g1, Pdensi_DN16075_c0_g1d397367, Pdensi_DN17542_c0_g1d474704, Pdensi_DN17897_c0_g1d282278, Pdensi_DN17972_c0_g1d58186, Pdensi_DN20554_c0_g1d220137, Pdensi_DN20929_c2_g1, Pdensi_DN21502_c0_g1d221401, Pdensi_DN21912_c0_g1, Pdensi_DN21912_c0_g2, Pdensi_DN22203_c0_g1, Pdensi_DN23045_c1_g1, Pdensi_DN23487_c0_g6, Pdensi_DN24032_c1_g2, Pdensi_DN26438_c0_g1d229124, Pdensi_DN27024_c0_g1d…
GO:1901361	0.00238221508883363	0.998376958532852	104	342	organic cyclic compound catabolic process	BP	0.0509485300610092	BP organic cyclic compound catabolic process	Pdensi_DN10080_c0_g1d172654, Pdensi_DN10616_c0_g1d455771, Pdensi_DN10652_c0_g1, Pdensi_DN1095_c0_g1d203057, Pdensi_DN11539_c0_g1d336199, Pdensi_DN12009_c0_g1, Pdensi_DN12417_c0_g1d389803, Pdensi_DN12684_c0_g1d51036, Pdensi_DN13335_c0_g1, Pdensi_DN13536_c0_g1, Pdensi_DN14043_c1_g1d523607, Pdensi_DN14090_c0_g1d7868, Pdensi_DN14259_c0_g1d393338, Pdensi_DN14453_c0_g1d342034, Pdensi_DN14956_c0_g5, Pde…
GO:0051606	0.00242185201954063	0.998636309118155	50	148	detection of stimulus	BP	0.051705693815787	BP detection of stimulus	Pdensi_DN11668_c0_g1, Pdensi_DN14864_c3_g2, Pdensi_DN14914_c0_g2, Pdensi_DN15159_c0_g1d214023, Pdensi_DN15299_c0_g2d181478, Pdensi_DN15354_c3_g6, Pdensi_DN15443_c3_g1, Pdensi_DN15452_c4_g1, Pdensi_DN16143_c1_g2, Pdensi_DN16451_c0_g4, Pdensi_DN16537_c0_g1d470760, Pdensi_DN16777_c0_g1d471592, Pdensi_DN16982_c0_g1d279982, Pdensi_DN16993_c6_g2, Pdensi_DN19673_c2_g1, Pdensi_DN19789_c2_g1, Pdensi_DN199…
GO:0004420	0.00244434755001752	0.99989119336077	5	6	hydroxymethylglutaryl-CoA reductase (NADPH) activity	MF	0.0517426196977884	MF hydroxymethylglutaryl-CoA reductase (NADPH) activity	Pdensi_DN19683_c3_g1, Pdensi_DN22409_c0_g1d222717, Pdensi_DN25133_c0_g1d226937, Pdensi_DN25133_c0_g3, Pdensi_DN8970_c0_g1d384942
GO:0006631	0.00244442985732678	0.99837145409742	93	304	fatty acid metabolic process	BP	0.0517426196977884	BP fatty acid metabolic process	Pdensi_DN10846_c0_g1d335071, Pdensi_DN11042_c0_g1d104080, Pdensi_DN11851_c0_g1d458179, Pdensi_DN11879_c0_g1, Pdensi_DN12095_c0_g1d175594, Pdensi_DN12400_c0_g1d389834, Pdensi_DN12647_c0_g2, Pdensi_DN12981_c0_g1d338959, Pdensi_DN12981_c0_g2, Pdensi_DN13489_c1_g1d177977, Pdensi_DN14040_c0_g1d213034, Pdensi_DN14115_c0_g2, Pdensi_DN14628_c0_g1d464486, Pdensi_DN14653_c0_g1d108253, Pdensi_DN14965_c0_g1d…
GO:0004170	0.00244557204434124	1	4	4	dUTP diphosphatase activity	MF	0.0517426196977884	MF dUTP diphosphatase activity	Pdensi_DN15551_c0_g1, Pdensi_DN22961_c0_g2d546367, Pdensi_DN23694_c1_g1, Pdensi_GG_10430_c0_g1
GO:0046080	0.00244557204434124	1	4	4	dUTP metabolic process	BP	0.0517426196977884	BP dUTP metabolic process	Pdensi_DN15551_c0_g1, Pdensi_DN22961_c0_g2d546367, Pdensi_DN23694_c1_g1, Pdensi_GG_10430_c0_g1
GO:0046081	0.00244557204434124	1	4	4	dUTP catabolic process	BP	0.0517426196977884	BP dUTP catabolic process	Pdensi_DN15551_c0_g1, Pdensi_DN22961_c0_g2d546367, Pdensi_DN23694_c1_g1, Pdensi_GG_10430_c0_g1
GO:0009755	0.00245119219135573	0.998147743818782	186	656	hormone-mediated signaling pathway	BP	0.0517426196977884	BP hormone-mediated signaling pathway	Pdensi_DN10028_c0_g1d386351, Pdensi_DN10201_c1_g2, Pdensi_DN10258_c0_g1d266747, Pdensi_DN10584_c0_g1d455509, Pdensi_DN11112_c0_g1d387695, Pdensi_DN11370_c0_g1d49791, Pdensi_DN11575_c0_g1, Pdensi_DN11623_c0_g1d520347, Pdensi_DN11672_c0_g1d210870, Pdensi_DN12062_c0_g2, Pdensi_DN12094_c0_g1d458612, Pdensi_DN12120_c0_g1, Pdensi_DN12151_c0_g1d269622, Pdensi_DN12456_c0_g1d6343, Pdensi_DN12491_c0_g1d459…
GO:0009620	0.00245324081272679	0.998353610800867	96	316	response to fungus	BP	0.0517426196977884	BP response to fungus	Pdensi_DN10553_c0_g1d103553, Pdensi_DN11879_c0_g1, Pdensi_DN12247_c0_g1d50657, Pdensi_DN12278_c0_g4, Pdensi_DN13092_c0_g1d177216, Pdensi_DN13293_c0_g1d461084, Pdensi_DN13394_c0_g1d271800, Pdensi_DN14255_c0_g1d107683, Pdensi_DN15094_c1_g3d465823, Pdensi_DN15098_c0_g1d108891, Pdensi_DN15865_c0_g1d9959, Pdensi_DN15990_c0_g1d183356, Pdensi_DN15992_c0_g3, Pdensi_DN16310_c0_g1, Pdensi_DN16496_c2_g1, Pd…
GO:0052325	0.00247739501416087	0.999143043893824	18	41	cell wall pectin biosynthetic process	BP	0.0521619791602284	BP cell wall pectin biosynthetic process	Pdensi_DN13537_c0_g1d461758, Pdensi_DN15341_c0_g1d344263, Pdensi_DN16813_c0_g1d471946, Pdensi_DN17377_c0_g1, Pdensi_DN19565_c0_g1d218684, Pdensi_DN20199_c0_g4, Pdensi_DN20250_c0_g5, Pdensi_DN21111_c0_g2, Pdensi_DN21385_c0_g1d221225, Pdensi_DN21619_c1_g1, Pdensi_DN22102_c0_g1, Pdensi_DN22590_c0_g2, Pdensi_DN23914_c0_g1d497570, Pdensi_DN24932_c6_g2, Pdensi_DN25250_c1_g1, Pdensi_DN27283_c0_g1d500579…
GO:1990136	0.00253284867527549	1	4	4	linoleate 9S-lipoxygenase activity	MF	0.0532377762865133	MF linoleate 9S-lipoxygenase activity	Pdensi_DN14965_c0_g1d465570, Pdensi_DN17691_c0_g2d401637, Pdensi_DN27720_c1_g1, Pdensi_DN40370_c0_g1d91729
GO:0000018	0.00254626596843854	0.999238273603065	15	31	regulation of DNA recombination	BP	0.0534278350628376	BP regulation of DNA recombination	Pdensi_DN11155_c0_g1d49629, Pdensi_DN14709_c0_g1d53315, Pdensi_DN15027_c0_g1d213970, Pdensi_DN16075_c0_g1d397367, Pdensi_DN18203_c0_g2, Pdensi_DN20072_c0_g1d188476, Pdensi_DN20554_c0_g1d220137, Pdensi_DN20976_c1_g10, Pdensi_DN21939_c0_g1d495869, Pdensi_DN22894_c0_g1d302867, Pdensi_DN23615_c1_g2, Pdensi_DN25901_c0_g1, Pdensi_DN39387_c0_g1d242333, Pdensi_GG_38916_c0_g1, Pdensi_GG_82123_c0_g1
GO:0120025	0.00256484569727843	0.998691055028913	38	104	plasma membrane bounded cell projection	CC	0.0537253784822712	CC plasma membrane bounded cell projection	Pdensi_DN11712_c0_g1d336667, Pdensi_DN12352_c0_g1d389636, Pdensi_DN12710_c0_g2, Pdensi_DN14892_c1_g1, Pdensi_DN15547_c1_g1, Pdensi_DN16533_c1_g1, Pdensi_DN17702_c1_g5, Pdensi_DN18116_c1_g2, Pdensi_DN18248_c0_g1d353646, Pdensi_DN18343_c0_g1d403985, Pdensi_DN19847_c1_g1d288345, Pdensi_DN19876_c1_g2, Pdensi_DN20055_c0_g1d219364, Pdensi_DN20199_c0_g4, Pdensi_DN20250_c0_g5, Pdensi_DN20431_c0_g2, Pdens…
GO:0019439	0.00260997590161232	0.998233409421934	99	325	aromatic compound catabolic process	BP	0.0545770988193316	BP aromatic compound catabolic process	Pdensi_DN10080_c0_g1d172654, Pdensi_DN10616_c0_g1d455771, Pdensi_DN10652_c0_g1, Pdensi_DN1095_c0_g1d203057, Pdensi_DN11539_c0_g1d336199, Pdensi_DN12009_c0_g1, Pdensi_DN12417_c0_g1d389803, Pdensi_DN12684_c0_g1d51036, Pdensi_DN13335_c0_g1, Pdensi_DN13536_c0_g1, Pdensi_DN14043_c1_g1d523607, Pdensi_DN14090_c0_g1d7868, Pdensi_DN14259_c0_g1d393338, Pdensi_DN14453_c0_g1d342034, Pdensi_DN14956_c0_g5, Pde…
GO:0010167	0.00273430264901878	0.999337623149985	12	22	response to nitrate	BP	0.0570791520509699	BP response to nitrate	Pdensi_DN11544_c0_g2d5552, Pdensi_DN14983_c0_g3, Pdensi_DN15218_c0_g1d181552, Pdensi_DN19593_c1_g2, Pdensi_DN19669_c0_g1d485249, Pdensi_DN20784_c0_g1, Pdensi_DN21368_c0_g1d362830, Pdensi_DN21524_c0_g2d221423, Pdensi_DN22489_c0_g2, Pdensi_DN34317_c0_g1d437135, Pdensi_DN38455_c1_g2, Pdensi_GG_36348_c1_g1
GO:0047763	0.0027433010168532	0.999516178918144	9	15	caffeate O-methyltransferase activity	MF	0.0571692696549681	MF caffeate O-methyltransferase activity	Pdensi_DN14741_c0_g1d394293, Pdensi_DN16405_c0_g1, Pdensi_DN17656_c0_g1d186236, Pdensi_DN19334_c0_g1, Pdensi_DN19743_c0_g2, Pdensi_DN20231_c0_g1, Pdensi_DN24354_c2_g1, Pdensi_DN39664_c1_g1, Pdensi_GG_93227_c0_g1
GO:0005982	0.00279266862223743	0.998786337920904	26	66	starch metabolic process	BP	0.0580989254084557	BP starch metabolic process	Pdensi_DN10695_c0_g1d49277, Pdensi_DN12381_c0_g1d270111, Pdensi_DN12862_c0_g1, Pdensi_DN13222_c0_g2d7189, Pdensi_DN15544_c0_g1d182222, Pdensi_DN16751_c0_g1d215570, Pdensi_DN18222_c0_g1d477961, Pdensi_DN19220_c0_g1d357855, Pdensi_DN19962_c2_g3, Pdensi_DN20300_c0_g1d62840, Pdensi_DN20300_c0_g1d62841, Pdensi_DN20300_c0_g1d62842, Pdensi_DN20679_c4_g5d492884, Pdensi_DN21997_c1_g3, Pdensi_DN22097_c0_g1…
GO:0015035	0.00282137025638622	0.998754063928695	27	68	protein disulfide oxidoreductase activity	MF	0.0585630677091924	MF protein disulfide oxidoreductase activity	Pdensi_DN1254_c0_g1, Pdensi_DN13717_c0_g1d340628, Pdensi_DN13881_c0_g1, Pdensi_DN14806_c0_g1d465250, Pdensi_DN14982_c0_g1d524945, Pdensi_DN15073_c1_g1, Pdensi_DN16182_c0_g1d214977, Pdensi_DN16690_c0_g1d528169, Pdensi_DN16774_c0_g1, Pdensi_DN17372_c0_g1d529397, Pdensi_DN17403_c0_g1d401157, Pdensi_DN17829_c0_g2d216588, Pdensi_DN17935_c0_g1d476234, Pdensi_DN19210_c0_g1d533664, Pdensi_DN19657_c0_g1d6…
GO:0008284	0.00282456983956062	0.998851036039762	23	56	positive regulation of cell proliferation	BP	0.0585630677091924	BP positive regulation of cell proliferation	Pdensi_DN12525_c0_g1, Pdensi_DN14401_c4_g2, Pdensi_DN17354_c0_g1d473947, Pdensi_DN17385_c0_g1d57185, Pdensi_DN17727_c0_g1, Pdensi_DN17815_c0_g1, Pdensi_DN18189_c0_g1, Pdensi_DN18969_c0_g1, Pdensi_DN19860_c0_g2d535182, Pdensi_DN20554_c0_g1d220137, Pdensi_DN20715_c0_g1, Pdensi_DN21408_c0_g1d65408, Pdensi_DN25445_c0_g1, Pdensi_DN25947_c1_g1d76078, Pdensi_DN26278_c0_g1d193993, Pdensi_DN2704_c0_g1d381…
GO:0016131	0.00289380012541716	0.999325327554946	11	21	brassinosteroid metabolic process	BP	0.0598967578501599	BP brassinosteroid metabolic process	Pdensi_DN10989_c0_g1d335310, Pdensi_DN17827_c0_g1, Pdensi_DN19376_c0_g2, Pdensi_DN20016_c0_g2d289314, Pdensi_DN20840_c1_g1, Pdensi_DN22345_c0_g1d222514, Pdensi_DN24688_c0_g1d72564, Pdensi_DN36994_c0_g1d509197, Pdensi_DN39012_c0_g1d511007, Pdensi_DN6983_c0_g1d263165, Pdensi_DN74732_c0_g1
GO:0009933	0.00293598049987709	0.999449493543654	9	16	meristem structural organization	BP	0.0606669946945839	BP meristem structural organization	Pdensi_DN16537_c0_g1d215365, Pdensi_DN19307_c0_g1, Pdensi_DN20847_c0_g1d493876, Pdensi_DN26438_c0_g1d229124, Pdensi_DN3272_c0_g1d166120, Pdensi_DN36461_c0_g1d88235, Pdensi_DN41456_c0_g1d319849, Pdensi_DN610_c0_g1d324600, Pdensi_GG_67103_c0_g1
GO:0044085	0.00295582470585703	0.998093523086995	78	250	cellular component biogenesis	BP	0.0609738704525778	BP cellular component biogenesis	Pdensi_DN11717_c0_g1d336592, Pdensi_DN12216_c0_g1, Pdensi_DN12969_c0_g1d51365, Pdensi_DN13283_c0_g1d271643, Pdensi_DN13873_c0_g1d340772, Pdensi_DN14110_c0_g1d393011, Pdensi_DN15094_c1_g3d465823, Pdensi_DN15384_c2_g1, Pdensi_DN15418_c0_g2d466840, Pdensi_DN15702_c0_g1d345565, Pdensi_DN16433_c0_g1d215250, Pdensi_DN16533_c0_g1d348108, Pdensi_DN16542_c0_g4, Pdensi_DN16968_c0_g1d349388, Pdensi_DN17499_…
GO:0016109	0.00304476377010959	0.99900976227062	16	35	tetraterpenoid biosynthetic process	BP	0.0625970625598961	BP tetraterpenoid biosynthetic process	Pdensi_DN13059_c0_g1d390976, Pdensi_DN14793_c0_g1, Pdensi_DN15626_c0_g1d54595, Pdensi_DN15788_c0_g1d468038, Pdensi_DN20950_c0_g1d17810, Pdensi_DN21227_c0_g1d362762, Pdensi_DN21980_c0_g1d297550, Pdensi_DN2264_c0_g1d259769, Pdensi_DN23220_c0_g1d128802, Pdensi_DN25808_c0_g1d75589, Pdensi_DN29431_c1_g1, Pdensi_DN36342_c0_g1d148659, Pdensi_DN50364_c0_g1d160524, Pdensi_DN71415_c0_g1, Pdensi_DN9042_c0_g…
GO:0016117	0.00304476377010959	0.99900976227062	16	35	carotenoid biosynthetic process	BP	0.0625970625598961	BP carotenoid biosynthetic process	Pdensi_DN13059_c0_g1d390976, Pdensi_DN14793_c0_g1, Pdensi_DN15626_c0_g1d54595, Pdensi_DN15788_c0_g1d468038, Pdensi_DN20950_c0_g1d17810, Pdensi_DN21227_c0_g1d362762, Pdensi_DN21980_c0_g1d297550, Pdensi_DN2264_c0_g1d259769, Pdensi_DN23220_c0_g1d128802, Pdensi_DN25808_c0_g1d75589, Pdensi_DN29431_c1_g1, Pdensi_DN36342_c0_g1d148659, Pdensi_DN50364_c0_g1d160524, Pdensi_DN71415_c0_g1, Pdensi_DN9042_c0_g…
GO:0010118	0.00316341272646081	0.998731305895413	22	53	stomatal movement	BP	0.0649270524630914	BP stomatal movement	Pdensi_DN11112_c0_g1d387695, Pdensi_DN11585_c0_g1d336306, Pdensi_DN12993_c0_g2, Pdensi_DN17071_c0_g1d528962, Pdensi_DN18372_c0_g1, Pdensi_DN18881_c2_g1, Pdensi_DN19450_c4_g2, Pdensi_DN19472_c0_g1, Pdensi_DN19596_c0_g1d408249, Pdensi_DN20405_c0_g2, Pdensi_DN20711_c0_g1d493269, Pdensi_DN20875_c0_g2, Pdensi_DN23316_c0_g1d497152, Pdensi_DN23377_c0_g3d548222, Pdensi_DN23384_c0_g1d303821, Pdensi_DN2469…
GO:0009914	0.0031710565518264	0.99869652931348	23	56	hormone transport	BP	0.0649747359243356	BP hormone transport	Pdensi_DN10526_c0_g1d386945, Pdensi_DN11575_c0_g1, Pdensi_DN12062_c0_g2, Pdensi_DN12120_c0_g1, Pdensi_DN15253_c0_g1d9232, Pdensi_DN15388_c0_g1d181844, Pdensi_DN15588_c0_g1d9544, Pdensi_DN15641_c0_g7, Pdensi_DN18754_c0_g7, Pdensi_DN18861_c0_g4, Pdensi_DN19694_c2_g1, Pdensi_DN20326_c0_g1d290432, Pdensi_DN20651_c0_g1d220263, Pdensi_DN20847_c0_g1d493876, Pdensi_DN22041_c0_g1d190112, Pdensi_DN24858_c1…
GO:0046943	0.00317992088950154	0.99841629815569	34	94	carboxylic acid transmembrane transporter activity	MF	0.0650472259674921	MF carboxylic acid transmembrane transporter activity	Pdensi_DN11585_c0_g1d336306, Pdensi_DN12352_c0_g1d389636, Pdensi_DN12499_c0_g1d105600, Pdensi_DN12822_c0_g1d270969, Pdensi_DN12993_c0_g2, Pdensi_DN13334_c0_g1, Pdensi_DN14494_c0_g1, Pdensi_DN15253_c0_g1d344230, Pdensi_DN15620_c0_g2, Pdensi_DN15830_c0_g1, Pdensi_DN15830_c0_g1d396867, Pdensi_DN16293_c0_g2d469853, Pdensi_DN16519_c1_g2, Pdensi_DN17034_c1_g1, Pdensi_DN17251_c0_g1d215968, Pdensi_DN1755…
GO:0009751	0.0032141680210674	0.998098725851484	56	167	response to salicylic acid	BP	0.065637825875042	BP response to salicylic acid	Pdensi_DN11879_c0_g1, Pdensi_DN13394_c0_g1d271800, Pdensi_DN13496_c0_g1d51811, Pdensi_DN14492_c3_g2, Pdensi_DN14577_c0_g1d393939, Pdensi_DN14673_c0_g1d464608, Pdensi_DN14761_c0_g1d53296, Pdensi_DN15089_c0_g1d213888, Pdensi_DN15094_c1_g3d465823, Pdensi_DN16340_c0_g2, Pdensi_DN16481_c0_g1d278696, Pdensi_DN17399_c0_g4, Pdensi_DN17984_c1_g1, Pdensi_DN1833_c0_g1, Pdensi_DN18795_c0_g2, Pdensi_DN19025_c…
GO:0042335	0.00323529967086316	0.99899183720507	15	32	cuticle development	BP	0.0659114722622798	BP cuticle development	Pdensi_DN13861_c0_g1, Pdensi_DN14363_c0_g1d213328, Pdensi_DN15645_c0_g1d54612, Pdensi_DN16817_c0_g1d215591, Pdensi_DN17899_c0_g1d216510, Pdensi_DN19632_c0_g3, Pdensi_DN24100_c0_g1, Pdensi_DN36977_c0_g3, Pdensi_DN40429_c0_g1d34913, Pdensi_DN6485_c0_g1d168638, Pdensi_DN8552_c0_g1, Pdensi_DN9629_c0_g1d518394, Pdensi_GG_114541_c0_g1, Pdensi_GG_62739_c0_g1, Pdensi_GG_93610_c0_g1
GO:0009734	0.00323836254154667	0.998100421586772	54	163	auxin-activated signaling pathway	BP	0.0659114722622798	BP auxin-activated signaling pathway	Pdensi_DN11575_c0_g1, Pdensi_DN11623_c0_g1d520347, Pdensi_DN11672_c0_g1d210870, Pdensi_DN12062_c0_g2, Pdensi_DN12120_c0_g1, Pdensi_DN12151_c0_g1d269622, Pdensi_DN12887_c0_g1d176910, Pdensi_DN14253_c0_g1d52723, Pdensi_DN15253_c0_g1d9232, Pdensi_DN15388_c0_g1d181844, Pdensi_DN15429_c0_g1, Pdensi_DN15439_c0_g1d395942, Pdensi_DN15498_c0_g3, Pdensi_DN15641_c0_g7, Pdensi_DN16253_c1_g1, Pdensi_DN16314_c…
GO:0031418	0.00326112233859139	0.998971392448712	15	33	L-ascorbic acid binding	MF	0.0662642695488821	MF L-ascorbic acid binding	Pdensi_DN10769_c0_g1d267536, Pdensi_DN14844_c0_g1d180691, Pdensi_DN15407_c0_g1d182088, Pdensi_DN16281_c0_g1, Pdensi_DN17197_c0_g1d56823, Pdensi_DN17434_c0_g1, Pdensi_DN17788_c0_g1d113777, Pdensi_DN18224_c1_g1d353651, Pdensi_DN21992_c0_g1d124522, Pdensi_DN25042_c0_g1d557381, Pdensi_DN27282_c0_g1d430792, Pdensi_DN38301_c1_g1, Pdensi_DN38301_c1_g2, Pdensi_DN9973_c0_g1d172524, Pdensi_GG_49155_c0_g1
GO:0090708	0.00330768859772121	0.999213680037701	11	21	specification of plant organ axis polarity	BP	0.0670988258394874	BP specification of plant organ axis polarity	Pdensi_DN15724_c0_g1d54664, Pdensi_DN16537_c0_g3, Pdensi_DN16632_c1_g1, Pdensi_DN19454_c0_g1d218555, Pdensi_DN21355_c1_g1d417316, Pdensi_DN21947_c2_g2, Pdensi_DN22049_c0_g1d222100, Pdensi_DN26441_c0_g1, Pdensi_DN39636_c0_g2, Pdensi_GG_119558_c0_g1, Pdensi_GG_152863_c0_g1
GO:0048564	0.00333368118922864	0.999608759778757	7	10	photosystem I assembly	BP	0.0675139546979438	BP photosystem I assembly	Pdensi_DN10885_c0_g1d335033, Pdensi_DN12020_c0_g1d5957, Pdensi_DN14857_c0_g1d342973, Pdensi_DN16288_c0_g1, Pdensi_DN35188_c0_g1, Pdensi_DN8689_c0_g1d452679, Pdensi_DN970_c0_g1d202929
GO:2000011	0.00340345787551116	0.99975072712222	5	7	regulation of adaxial/abaxial pattern formation	BP	0.0688129595624872	BP regulation of adaxial/abaxial pattern formation	Pdensi_DN26438_c0_g1d229124, Pdensi_DN36461_c0_g1d88235, Pdensi_DN41456_c0_g1d319849, Pdensi_DN49064_c0_g1d251122, Pdensi_GG_67103_c0_g1
GO:0019538	0.00340944089299178	0.997000463671178	820	3193	protein metabolic process	BP	0.0688199870830011	BP protein metabolic process	Pdensi_DN10115_c0_g1d172805, Pdensi_DN10155_c0_g1d172859, Pdensi_DN10526_c0_g1d386945, Pdensi_DN10527_c0_g1d173309, Pdensi_DN10620_c0_g1d4883, Pdensi_DN10638_c0_g1, Pdensi_DN10671_c0_g1, Pdensi_DN10692_c0_g1, Pdensi_DN10694_c0_g1d173487, Pdensi_DN10704_c0_g1d173663, Pdensi_DN10731_c0_g1d267514, Pdensi_DN10745_c0_g1, Pdensi_DN10847_c0_g2, Pdensi_DN10938_c0_g1d173901, Pdensi_DN10940_c0_g1d5120, Pde…
GO:0000076	0.00341812138387258	0.999374418259119	9	15	DNA replication checkpoint	BP	0.0688662649010062	BP DNA replication checkpoint	Pdensi_DN20072_c0_g1d188476, Pdensi_DN21836_c1_g2, Pdensi_DN21951_c0_g1d66606, Pdensi_DN23177_c0_g1d427150, Pdensi_DN37364_c0_g1, Pdensi_DN39729_c0_g1, Pdensi_DN4575_c0_g1d100022, Pdensi_DN73716_c0_g1, Pdensi_DN85438_c0_g1
GO:0046351	0.00342839950145483	0.999180695826109	11	21	disaccharide biosynthetic process	BP	0.0688662649010062	BP disaccharide biosynthetic process	Pdensi_DN10695_c0_g1d49277, Pdensi_DN19962_c2_g3, Pdensi_DN20300_c0_g1d62840, Pdensi_DN20300_c0_g1d62841, Pdensi_DN20492_c0_g3, Pdensi_DN21044_c0_g5, Pdensi_DN24896_c0_g1, Pdensi_DN6556_c0_g1d168735, Pdensi_DN7189_c0_g1d450939, Pdensi_GG_152382_c0_g1, Pdensi_GG_154783_c1_g1
GO:0009395	0.00342865124957515	0.999244514029358	10	19	phospholipid catabolic process	BP	0.0688662649010062	BP phospholipid catabolic process	Pdensi_DN15912_c0_g1d346264, Pdensi_DN19693_c2_g2, Pdensi_DN21846_c0_g4, Pdensi_DN22546_c0_g4, Pdensi_DN22758_c0_g1, Pdensi_DN2969_c0_g1, Pdensi_DN39409_c0_g1d151170, Pdensi_DN39409_c0_g2, Pdensi_DN42760_c0_g1d320867, Pdensi_DN6489_c0_g1
GO:0009211	0.00344220169950814	0.999540114967878	7	11	pyrimidine deoxyribonucleoside triphosphate metabolic process	BP	0.0690249050154243	BP pyrimidine deoxyribonucleoside triphosphate metabolic process	Pdensi_DN15551_c0_g1, Pdensi_DN19693_c0_g1d409066, Pdensi_DN22346_c0_g1d424208, Pdensi_DN22961_c0_g2d546367, Pdensi_DN23694_c1_g1, Pdensi_DN47344_c0_g1d249493, Pdensi_GG_10430_c0_g1
GO:0007129	0.00350375222831886	0.999697192312592	6	8	synapsis	BP	0.0700393777482044	BP synapsis	Pdensi_DN11245_c0_g1d519946, Pdensi_DN14018_c0_g1, Pdensi_DN15080_c0_g1d108895, Pdensi_DN19314_c0_g5, Pdensi_DN36671_c0_g6, Pdensi_DN6398_c0_g1
GO:0048532	0.00350426300394308	0.999139528699764	11	22	anatomical structure arrangement	BP	0.0700393777482044	BP anatomical structure arrangement	Pdensi_DN15221_c0_g1d214075, Pdensi_DN15653_c3_g2, Pdensi_DN16537_c0_g1d215365, Pdensi_DN19307_c0_g1, Pdensi_DN20847_c0_g1d493876, Pdensi_DN26438_c0_g1d229124, Pdensi_DN3272_c0_g1d166120, Pdensi_DN36461_c0_g1d88235, Pdensi_DN41456_c0_g1d319849, Pdensi_DN610_c0_g1d324600, Pdensi_GG_67103_c0_g1
GO:0016123	0.00353477523394683	0.999525226776755	7	11	xanthophyll biosynthetic process	BP	0.0705337829362071	BP xanthophyll biosynthetic process	Pdensi_DN13059_c0_g1d390976, Pdensi_DN14793_c0_g1, Pdensi_DN15788_c0_g1d468038, Pdensi_DN21227_c0_g1d362762, Pdensi_DN25808_c0_g1d75589, Pdensi_DN29431_c1_g1, Pdensi_DN71415_c0_g1
GO:0009413	0.00355874872213461	1	4	4	response to flooding	BP	0.0708963122262772	BP response to flooding	Pdensi_DN16047_c2_g6, Pdensi_DN21165_c0_g1, Pdensi_DN22582_c0_g4, Pdensi_DN26929_c0_g3
GO:0043622	0.00362013776070668	0.999127932941833	11	21	cortical microtubule organization	BP	0.0720018279051302	BP cortical microtubule organization	Pdensi_DN13531_c0_g1d522794, Pdensi_DN14535_c0_g1d274242, Pdensi_DN16885_c0_g1d215590, Pdensi_DN19167_c0_g1d285960, Pdensi_DN19296_c0_g2, Pdensi_DN19577_c0_g1d218702, Pdensi_DN20545_c1_g1, Pdensi_DN21509_c0_g1d65721, Pdensi_DN21627_c0_g1d419167, Pdensi_DN23801_c0_g1d550455, Pdensi_GG_66470_c0_g1
GO:1902911	0.00369261421425392	0.99848403852946	22	55	protein kinase complex	CC	0.0733239102186486	CC protein kinase complex	Pdensi_DN12525_c0_g1, Pdensi_DN13835_c0_g2d392407, Pdensi_DN14259_c0_g1, Pdensi_DN14731_c0_g1d274697, Pdensi_DN17385_c0_g1d57185, Pdensi_DN17727_c0_g1, Pdensi_DN17815_c0_g1, Pdensi_DN18055_c1_g1, Pdensi_DN18189_c0_g1, Pdensi_DN18969_c0_g1, Pdensi_DN19860_c0_g2d535182, Pdensi_DN20280_c0_g1d16456, Pdensi_DN20715_c0_g1, Pdensi_DN21408_c0_g1d65408, Pdensi_DN25445_c0_g1, Pdensi_DN30757_c0_g1, Pdensi_D…
GO:0032541	0.00372513663866305	0.999273146482918	9	16	cortical endoplasmic reticulum	CC	0.0738496244015473	CC cortical endoplasmic reticulum	Pdensi_DN16635_c2_g1, Pdensi_DN23665_c1_g3, Pdensi_DN24659_c2_g2, Pdensi_DN27261_c3_g1, Pdensi_DN37707_c1_g1, Pdensi_DN42477_c0_g1d93713, Pdensi_DN47616_c0_g1d40616, Pdensi_DN8830_c0_g1d3747, Pdensi_GG_142743_c0_g1
GO:0080124	0.00376871635398382	0.999812305933206	5	6	pheophytinase activity	MF	0.0745924864098061	MF pheophytinase activity	Pdensi_DN14090_c0_g1d7868, Pdensi_DN19167_c0_g1d406908, Pdensi_DN20173_c0_g2, Pdensi_DN20806_c0_g1d121142, Pdensi_DN25615_c3_g4
GO:0009851	0.00380787747263239	0.999290150027466	9	15	auxin biosynthetic process	BP	0.0752456305757068	BP auxin biosynthetic process	Pdensi_DN12887_c0_g1d176910, Pdensi_DN14508_c0_g1d8354, Pdensi_DN15429_c0_g1, Pdensi_DN21873_c3_g1d420618, Pdensi_DN24294_c0_g1, Pdensi_DN25332_c0_g1d74269, Pdensi_DN26518_c3_g1, Pdensi_DN26680_c0_g1d229530, Pdensi_DN40909_c0_g1d152525
GO:0005342	0.00395384801121871	0.997996427669871	34	95	organic acid transmembrane transporter activity	MF	0.0780038641567089	MF organic acid transmembrane transporter activity	Pdensi_DN11585_c0_g1d336306, Pdensi_DN12352_c0_g1d389636, Pdensi_DN12499_c0_g1d105600, Pdensi_DN12822_c0_g1d270969, Pdensi_DN12993_c0_g2, Pdensi_DN13334_c0_g1, Pdensi_DN14494_c0_g1, Pdensi_DN15253_c0_g1d344230, Pdensi_DN15620_c0_g2, Pdensi_DN15830_c0_g1, Pdensi_DN15830_c0_g1d396867, Pdensi_DN16293_c0_g2d469853, Pdensi_DN16519_c1_g2, Pdensi_DN17034_c1_g1, Pdensi_DN17251_c0_g1d215968, Pdensi_DN1755…
GO:1903825	0.00398834044996934	0.998235585204636	25	65	organic acid transmembrane transport	BP	0.0784309397343408	BP organic acid transmembrane transport	Pdensi_DN11585_c0_g1d336306, Pdensi_DN12499_c0_g1d105600, Pdensi_DN12710_c0_g2, Pdensi_DN12822_c0_g1d270969, Pdensi_DN12993_c0_g2, Pdensi_DN13334_c0_g1, Pdensi_DN15253_c0_g1d344230, Pdensi_DN15620_c0_g2, Pdensi_DN16293_c0_g2d469853, Pdensi_DN17034_c1_g1, Pdensi_DN17251_c0_g1d215968, Pdensi_DN17564_c0_g1d281568, Pdensi_DN20162_c0_g1d289394, Pdensi_DN21493_c0_g1, Pdensi_DN21777_c0_g1d495751, Pdensi…
GO:1905039	0.00398834044996934	0.998235585204636	25	65	carboxylic acid transmembrane transport	BP	0.0784309397343408	BP carboxylic acid transmembrane transport	Pdensi_DN11585_c0_g1d336306, Pdensi_DN12499_c0_g1d105600, Pdensi_DN12710_c0_g2, Pdensi_DN12822_c0_g1d270969, Pdensi_DN12993_c0_g2, Pdensi_DN13334_c0_g1, Pdensi_DN15253_c0_g1d344230, Pdensi_DN15620_c0_g2, Pdensi_DN16293_c0_g2d469853, Pdensi_DN17034_c1_g1, Pdensi_DN17251_c0_g1d215968, Pdensi_DN17564_c0_g1d281568, Pdensi_DN20162_c0_g1d289394, Pdensi_DN21493_c0_g1, Pdensi_DN21777_c0_g1d495751, Pdensi…
GO:0000799	0.00402465163433916	1	4	4	nuclear condensin complex	CC	0.0790177584542602	CC nuclear condensin complex	Pdensi_DN19246_c0_g1d286270, Pdensi_DN21556_c0_g2, Pdensi_DN25252_c1_g7, Pdensi_DN33063_c0_g1
GO:0043436	0.00411325617684574	0.996653019843976	303	1117	oxoacid metabolic process	BP	0.0806277438710114	BP oxoacid metabolic process	Pdensi_DN10713_c0_g1d173641, Pdensi_DN10845_c0_g1, Pdensi_DN10846_c0_g1d335071, Pdensi_DN11042_c0_g1d104080, Pdensi_DN11087_c0_g1d174058, Pdensi_DN11319_c0_g1d457139, Pdensi_DN11323_c0_g1d174533, Pdensi_DN11506_c0_g1d457563, Pdensi_DN11851_c0_g1d458179, Pdensi_DN11879_c0_g1, Pdensi_DN12095_c0_g1d175594, Pdensi_DN12400_c0_g1d389834, Pdensi_DN12647_c0_g2, Pdensi_DN12777_c0_g2d460069, Pdensi_DN12908…
GO:0010277	0.00413223845273752	1	4	4	chlorophyllide a oxygenase [overall] activity	MF	0.0808700256167157	MF chlorophyllide a oxygenase [overall] activity	Pdensi_DN10616_c0_g1d455771, Pdensi_DN12129_c0_g1d105271, Pdensi_DN14047_c0_g1d7924, Pdensi_DN24154_c0_g1d71418
GO:0006082	0.00420426143299127	0.996576139920182	304	1121	organic acid metabolic process	BP	0.0821479049915029	BP organic acid metabolic process	Pdensi_DN10713_c0_g1d173641, Pdensi_DN10845_c0_g1, Pdensi_DN10846_c0_g1d335071, Pdensi_DN11042_c0_g1d104080, Pdensi_DN11087_c0_g1d174058, Pdensi_DN11319_c0_g1d457139, Pdensi_DN11323_c0_g1d174533, Pdensi_DN11506_c0_g1d457563, Pdensi_DN11851_c0_g1d458179, Pdensi_DN11879_c0_g1, Pdensi_DN12095_c0_g1d175594, Pdensi_DN12400_c0_g1d389834, Pdensi_DN12647_c0_g2, Pdensi_DN12777_c0_g2d460069, Pdensi_DN12908…
GO:0008356	0.00422429477716867	0.998885546381142	12	23	asymmetric cell division	BP	0.0824074885284087	BP asymmetric cell division	Pdensi_DN13394_c0_g1d271800, Pdensi_DN13945_c0_g1d341146, Pdensi_DN14136_c0_g1d107573, Pdensi_DN15327_c0_g1, Pdensi_DN17702_c1_g5, Pdensi_DN18057_c0_g4, Pdensi_DN19876_c1_g2, Pdensi_DN22264_c0_g1, Pdensi_DN23629_c0_g4, Pdensi_DN23915_c1_g7, Pdensi_DN580_c0_g1d164215, Pdensi_DN6625_c0_g1d262914
GO:0042537	0.00423284380667583	0.997905450981487	32	86	benzene-containing compound metabolic process	BP	0.0824425654978075	BP benzene-containing compound metabolic process	Pdensi_DN13536_c0_g1, Pdensi_DN14492_c3_g2, Pdensi_DN17277_c0_g1d280791, Pdensi_DN17399_c0_g4, Pdensi_DN17568_c0_g1d216235, Pdensi_DN19025_c1_g3, Pdensi_DN19449_c2_g3, Pdensi_DN20842_c0_g3, Pdensi_DN20950_c0_g3, Pdensi_DN21049_c2_g1, Pdensi_DN21062_c0_g3, Pdensi_DN22399_c0_g1d423922, Pdensi_DN24439_c0_g1d72126, Pdensi_DN24570_c0_g1, Pdensi_DN25439_c0_g4, Pdensi_DN25445_c0_g1d138526, Pdensi_DN2544…
GO:0051315	0.00425621321244856	0.999781109066363	5	6	attachment of mitotic spindle microtubules to kinetochore	BP	0.0826815651880662	BP attachment of mitotic spindle microtubules to kinetochore	Pdensi_DN11480_c0_g1d5445, Pdensi_DN21836_c1_g2, Pdensi_DN23177_c0_g1d427150, Pdensi_DN26777_c0_g2, Pdensi_DN39729_c0_g1
GO:0045962	0.00425865578965719	0.999615079650979	6	8	positive regulation of development, heterochronic	BP	0.0826815651880662	BP positive regulation of development, heterochronic	Pdensi_DN14344_c0_g1d463866, Pdensi_DN14344_c0_g3, Pdensi_DN18441_c1_g1d404383, Pdensi_DN25502_c0_g3, Pdensi_DN36803_c0_g2, Pdensi_DN50180_c0_g1
GO:0071229	0.0042744746905423	0.997684015215905	40	116	cellular response to acid chemical	BP	0.0828569601919088	BP cellular response to acid chemical	Pdensi_DN10090_c0_g1d4523, Pdensi_DN10236_c0_g1d455061, Pdensi_DN11544_c0_g2d5552, Pdensi_DN11585_c0_g1d336306, Pdensi_DN11879_c0_g1, Pdensi_DN12647_c0_g1d105770, Pdensi_DN12993_c0_g2, Pdensi_DN14983_c0_g3, Pdensi_DN14989_c0_g1, Pdensi_DN15548_c0_g4, Pdensi_DN15835_c0_g1d110167, Pdensi_DN16319_c0_g1d111066, Pdensi_DN16434_c0_g1, Pdensi_DN16502_c0_g1d215318, Pdensi_DN16502_c0_g1d470829, Pdensi_DN1…
GO:0042742	0.00431314492739816	0.996689602065977	185	661	defense response to bacterium	BP	0.0834740504808024	BP defense response to bacterium	Pdensi_DN10616_c0_g1d455771, Pdensi_DN10671_c0_g1, Pdensi_DN11879_c0_g1, Pdensi_DN13293_c0_g1d461084, Pdensi_DN13394_c0_g1d271800, Pdensi_DN14673_c0_g1d464608, Pdensi_DN14838_c0_g1, Pdensi_DN14864_c3_g2, Pdensi_DN14914_c0_g2, Pdensi_DN14989_c0_g1, Pdensi_DN15082_c1_g1, Pdensi_DN15098_c0_g1d108891, Pdensi_DN15159_c0_g1d214023, Pdensi_DN15318_c4_g3, Pdensi_DN15354_c3_g6, Pdensi_DN15442_c2_g3, Pdens…
GO:0004617	0.0043549587706931	0.999389865795869	7	11	phosphoglycerate dehydrogenase activity	MF	0.0841011148102736	MF phosphoglycerate dehydrogenase activity	Pdensi_DN12777_c0_g2d460069, Pdensi_DN16194_c0_g2, Pdensi_DN16758_c0_g1, Pdensi_DN16850_c0_g1d11239, Pdensi_DN21814_c0_g2d124273, Pdensi_DN40083_c0_g1d151766, Pdensi_DN40083_c0_g1d242970
GO:0000302	0.00436426270027773	0.997376201396754	55	171	response to reactive oxygen species	BP	0.0841011148102736	BP response to reactive oxygen species	Pdensi_DN11112_c0_g1d387695, Pdensi_DN11879_c0_g1, Pdensi_DN12278_c0_g4, Pdensi_DN14200_c0_g1, Pdensi_DN15053_c0_g4, Pdensi_DN15751_c0_g1d467779, Pdensi_DN15751_c0_g1d526247, Pdensi_DN15895_c0_g3, Pdensi_DN16082_c2_g2, Pdensi_DN16293_c2_g10, Pdensi_DN16293_c2_g2, Pdensi_DN16390_c0_g1d278479, Pdensi_DN16444_c2_g1, Pdensi_DN16859_c0_g1, Pdensi_DN18464_c0_g1d59036, Pdensi_DN18623_c1_g1, Pdensi_DN188…
GO:0055080	0.00436620592775249	0.997271795148555	64	198	cation homeostasis	BP	0.0841011148102736	BP cation homeostasis	Pdensi_DN11991_c0_g2, Pdensi_DN12300_c0_g1d105477, Pdensi_DN13969_c0_g1d212964, Pdensi_DN14033_c0_g2, Pdensi_DN14065_c0_g1d463100, Pdensi_DN14541_c0_g1d342339, Pdensi_DN14541_c0_g1d8394, Pdensi_DN14628_c0_g1d274346, Pdensi_DN14892_c1_g1, Pdensi_DN15218_c0_g1d181552, Pdensi_DN15309_c0_g1d344494, Pdensi_DN15724_c0_g1d54664, Pdensi_DN15761_c0_g2, Pdensi_DN15917_c0_g1d397096, Pdensi_DN16360_c1_g6, Pd…
GO:0000996	0.00441876874303036	0.999770476888252	5	6	NA	NA	0.0848459180658596	none	Pdensi_DN13359_c0_g1d212538, Pdensi_DN18372_c0_g1d478117, Pdensi_DN20417_c0_g1d219958, Pdensi_DN9616_c0_g1d266022, Pdensi_GG_32663_c0_g1
GO:0016987	0.00441876874303036	0.999770476888252	5	6	sigma factor activity	MF	0.0848459180658596	MF sigma factor activity	Pdensi_DN13359_c0_g1d212538, Pdensi_DN18372_c0_g1d478117, Pdensi_DN20417_c0_g1d219958, Pdensi_DN9616_c0_g1d266022, Pdensi_GG_32663_c0_g1
GO:0008300	0.00449531722759114	0.999246314980104	8	13	isoprenoid catabolic process	BP	0.0861802417320926	BP isoprenoid catabolic process	Pdensi_DN12721_c0_g1d390380, Pdensi_DN15579_c0_g1d467163, Pdensi_DN29431_c1_g1, Pdensi_DN3057_c0_g1d260296, Pdensi_DN34073_c0_g1d201036, Pdensi_DN71415_c0_g1, Pdensi_GG_151170_c0_g1, Pdensi_GG_71020_c0_g1
GO:0010412	0.00451613900776954	0.999242170251867	8	13	mannan metabolic process	BP	0.0864437140484039	BP mannan metabolic process	Pdensi_DN10456_c0_g2, Pdensi_DN12819_c0_g1d460270, Pdensi_DN16265_c0_g2, Pdensi_DN20706_c1_g6, Pdensi_DN21385_c0_g1d221225, Pdensi_DN22102_c0_g1, Pdensi_DN25885_c1_g2, Pdensi_GG_37132_c0_g1
GO:0048029	0.00453045687953523	0.998141708581673	21	53	monosaccharide binding	MF	0.0865820648088956	MF monosaccharide binding	Pdensi_DN10769_c0_g1d267536, Pdensi_DN11201_c0_g1d335677, Pdensi_DN14844_c0_g1d180691, Pdensi_DN15407_c0_g1d182088, Pdensi_DN16281_c0_g1, Pdensi_DN17197_c0_g1d56823, Pdensi_DN17434_c0_g1, Pdensi_DN17788_c0_g1d113777, Pdensi_DN18224_c1_g1d353651, Pdensi_DN18847_c0_g1d480798, Pdensi_DN19489_c0_g1d60937, Pdensi_DN20557_c11_g1, Pdensi_DN21992_c0_g1d124522, Pdensi_DN25042_c0_g1d557381, Pdensi_DN26657_…
GO:0004806	0.00461862701494029	0.998717062521501	12	25	triglyceride lipase activity	MF	0.0881291767288294	MF triglyceride lipase activity	Pdensi_DN12842_c0_g1d212003, Pdensi_DN17804_c0_g1d12690, Pdensi_DN19079_c0_g2, Pdensi_DN20271_c1_g2, Pdensi_DN20480_c1_g3, Pdensi_DN21642_c0_g1, Pdensi_DN23150_c0_g2d69298, Pdensi_DN23199_c0_g1d547021, Pdensi_DN24768_c0_g1, Pdensi_DN36658_c0_g1d508901, Pdensi_DN5915_c0_g1d168168, Pdensi_GG_152832_c1_g1
GO:0006833	0.00467707751435801	0.998372880929901	16	37	water transport	BP	0.0889664651173521	BP water transport	Pdensi_DN15724_c0_g1d54664, Pdensi_DN16632_c1_g1, Pdensi_DN17848_c0_g1d476052, Pdensi_DN19454_c0_g1d218555, Pdensi_DN21156_c1_g1d416466, Pdensi_DN21923_c1_g1, Pdensi_DN21947_c2_g2, Pdensi_DN22049_c0_g1d222100, Pdensi_DN22888_c0_g1d223248, Pdensi_DN23166_c0_g1d547330, Pdensi_DN25626_c0_g1d559430, Pdensi_DN26441_c0_g1, Pdensi_DN39636_c0_g2, Pdensi_DN41203_c0_g1d35551, Pdensi_GG_119558_c0_g1, Pdensi…
GO:0042044	0.00467707751435801	0.998372880929901	16	37	fluid transport	BP	0.0889664651173521	BP fluid transport	Pdensi_DN15724_c0_g1d54664, Pdensi_DN16632_c1_g1, Pdensi_DN17848_c0_g1d476052, Pdensi_DN19454_c0_g1d218555, Pdensi_DN21156_c1_g1d416466, Pdensi_DN21923_c1_g1, Pdensi_DN21947_c2_g2, Pdensi_DN22049_c0_g1d222100, Pdensi_DN22888_c0_g1d223248, Pdensi_DN23166_c0_g1d547330, Pdensi_DN25626_c0_g1d559430, Pdensi_DN26441_c0_g1, Pdensi_DN39636_c0_g2, Pdensi_DN41203_c0_g1d35551, Pdensi_GG_119558_c0_g1, Pdensi…
GO:0003333	0.00478796093705133	0.998034104032873	21	52	amino acid transmembrane transport	BP	0.0908120492740788	BP amino acid transmembrane transport	Pdensi_DN12499_c0_g1d105600, Pdensi_DN12822_c0_g1d270969, Pdensi_DN13334_c0_g1, Pdensi_DN15253_c0_g1d344230, Pdensi_DN15620_c0_g2, Pdensi_DN16293_c0_g2d469853, Pdensi_DN17034_c1_g1, Pdensi_DN17251_c0_g1d215968, Pdensi_DN17564_c0_g1d281568, Pdensi_DN20162_c0_g1d289394, Pdensi_DN21493_c0_g1, Pdensi_DN21777_c0_g1d495751, Pdensi_DN23645_c0_g1d70322, Pdensi_DN24433_c2_g1, Pdensi_DN25636_c0_g2, Pdensi_…
GO:0005102	0.00478897475700186	0.997350661791772	41	124	signaling receptor binding	MF	0.0908120492740788	MF signaling receptor binding	Pdensi_DN11998_c0_g1d389096, Pdensi_DN15299_c0_g2d181478, Pdensi_DN15834_c0_g1d526435, Pdensi_DN16541_c0_g1d215371, Pdensi_DN16800_c0_g1d56344, Pdensi_DN17128_c0_g1d56912, Pdensi_DN17363_c0_g1d400882, Pdensi_DN17492_c0_g1d474248, Pdensi_DN17848_c0_g1d476052, Pdensi_DN18117_c1_g1, Pdensi_DN18211_c1_g1, Pdensi_DN18990_c0_g1d59915, Pdensi_DN19350_c0_g1d14977, Pdensi_DN19350_c0_g2, Pdensi_DN20067_c0_…
GO:0071478	0.00485871939233277	0.9977733674185	26	68	cellular response to radiation	BP	0.0917620660694957	BP cellular response to radiation	Pdensi_DN11668_c0_g1, Pdensi_DN11848_c0_g1d5764, Pdensi_DN13359_c0_g1d212538, Pdensi_DN13606_c0_g1d340396, Pdensi_DN13884_c0_g1d178580, Pdensi_DN16578_c0_g1d10775, Pdensi_DN16777_c0_g1d471592, Pdensi_DN16982_c0_g1d279982, Pdensi_DN17386_c0_g1d400977, Pdensi_DN17774_c1_g1, Pdensi_DN18083_c0_g1, Pdensi_DN18211_c1_g1, Pdensi_DN18372_c0_g1d478117, Pdensi_DN19472_c0_g1, Pdensi_DN20417_c0_g1d219958, Pd…
GO:0052482	0.0048616161764628	0.997860384298206	24	61	defense response by cell wall thickening	BP	0.0917620660694957	BP defense response by cell wall thickening	Pdensi_DN14864_c3_g2, Pdensi_DN14914_c0_g2, Pdensi_DN15159_c0_g1d214023, Pdensi_DN15354_c3_g6, Pdensi_DN15443_c3_g1, Pdensi_DN15452_c4_g1, Pdensi_DN16537_c0_g1d470760, Pdensi_DN16993_c6_g2, Pdensi_DN19673_c2_g1, Pdensi_DN19789_c2_g1, Pdensi_DN20598_c4_g3, Pdensi_DN20614_c1_g1d413419, Pdensi_DN21344_c0_g1d417506, Pdensi_DN21355_c0_g1d362854, Pdensi_DN22228_c0_g1d125696, Pdensi_DN22256_c1_g1, Pdens…
GO:0052544	0.0048616161764628	0.997860384298206	24	61	defense response by callose deposition in cell wall	BP	0.0917620660694957	BP defense response by callose deposition in cell wall	Pdensi_DN14864_c3_g2, Pdensi_DN14914_c0_g2, Pdensi_DN15159_c0_g1d214023, Pdensi_DN15354_c3_g6, Pdensi_DN15443_c3_g1, Pdensi_DN15452_c4_g1, Pdensi_DN16537_c0_g1d470760, Pdensi_DN16993_c6_g2, Pdensi_DN19673_c2_g1, Pdensi_DN19789_c2_g1, Pdensi_DN20598_c4_g3, Pdensi_DN20614_c1_g1d413419, Pdensi_DN21344_c0_g1d417506, Pdensi_DN21355_c0_g1d362854, Pdensi_DN22228_c0_g1d125696, Pdensi_DN22256_c1_g1, Pdens…
GO:0012505	0.00487247052503943	0.997516431821785	33	93	endomembrane system	CC	0.0918250155120085	CC endomembrane system	Pdensi_DN10542_c0_g1d209911, Pdensi_DN10853_c0_g1d5059, Pdensi_DN14033_c0_g2, Pdensi_DN16143_c1_g2, Pdensi_DN16451_c0_g4, Pdensi_DN19937_c0_g1d288584, Pdensi_DN19937_c0_g2d410056, Pdensi_DN19967_c2_g1, Pdensi_DN19994_c5_g6, Pdensi_DN20347_c3_g7, Pdensi_DN20400_c2_g3, Pdensi_DN20526_c2_g1, Pdensi_DN21147_c1_g2, Pdensi_DN21422_c0_g1d495443, Pdensi_DN21431_c0_g1, Pdensi_DN21784_c0_g3, Pdensi_DN21802…
GO:1900377	0.004967043319518	0.999151505527299	8	13	negative regulation of secondary metabolite biosynthetic process	BP	0.0931759339753515	BP negative regulation of secondary metabolite biosynthetic process	Pdensi_DN13496_c0_g1d51811, Pdensi_DN16481_c0_g1d278696, Pdensi_DN19035_c4_g1, Pdensi_DN23706_c0_g6, Pdensi_DN24854_c2_g5, Pdensi_DN26578_c0_g1d229246, Pdensi_DN37478_c2_g10, Pdensi_GG_32076_c0_g1
GO:1903085	0.004967043319518	0.999151505527299	8	13	regulation of sinapate ester biosynthetic process	BP	0.0931759339753515	BP regulation of sinapate ester biosynthetic process	Pdensi_DN13496_c0_g1d51811, Pdensi_DN16481_c0_g1d278696, Pdensi_DN19035_c4_g1, Pdensi_DN23706_c0_g6, Pdensi_DN24854_c2_g5, Pdensi_DN26578_c0_g1d229246, Pdensi_DN37478_c2_g10, Pdensi_GG_32076_c0_g1
GO:1903086	0.004967043319518	0.999151505527299	8	13	negative regulation of sinapate ester biosynthetic process	BP	0.0931759339753515	BP negative regulation of sinapate ester biosynthetic process	Pdensi_DN13496_c0_g1d51811, Pdensi_DN16481_c0_g1d278696, Pdensi_DN19035_c4_g1, Pdensi_DN23706_c0_g6, Pdensi_DN24854_c2_g5, Pdensi_DN26578_c0_g1d229246, Pdensi_DN37478_c2_g10, Pdensi_GG_32076_c0_g1
GO:0016413	0.00497787118791681	0.998145191200905	18	41	O-acetyltransferase activity	MF	0.0932358327405524	MF O-acetyltransferase activity	Pdensi_DN17330_c1_g2, Pdensi_DN17479_c0_g2, Pdensi_DN18385_c0_g1d115059, Pdensi_DN18574_c0_g1d217376, Pdensi_DN18883_c0_g2d480523, Pdensi_DN19599_c2_g1, Pdensi_DN19919_c0_g4, Pdensi_DN20834_c0_g1, Pdensi_DN20972_c0_g1d362521, Pdensi_DN21481_c1_g3, Pdensi_DN21997_c1_g1d421340, Pdensi_DN22501_c3_g4, Pdensi_DN22684_c0_g1, Pdensi_DN24268_c0_g1d225364, Pdensi_DN25735_c0_g6, Pdensi_DN39173_c0_g3, Pdens…
GO:0048229	0.00509855015665552	0.996782936268633	64	202	gametophyte development	BP	0.0953499150276833	BP gametophyte development	Pdensi_DN11862_c0_g1d336785, Pdensi_DN11998_c0_g1d389096, Pdensi_DN12095_c0_g1d175594, Pdensi_DN12400_c0_g1d389834, Pdensi_DN12594_c0_g1d211747, Pdensi_DN12887_c0_g1d176910, Pdensi_DN14709_c0_g1d53315, Pdensi_DN15221_c0_g1d214075, Pdensi_DN15429_c0_g1, Pdensi_DN15852_c0_g1, Pdensi_DN16047_c2_g2, Pdensi_DN16536_c0_g1d279066, Pdensi_DN16537_c0_g3, Pdensi_DN16758_c0_g1, Pdensi_DN16850_c0_g1d11239, P…
GO:0003993	0.00520470046385013	0.997635803179543	25	66	acid phosphatase activity	MF	0.0970779746072084	MF acid phosphatase activity	Pdensi_DN12332_c0_g1d50692, Pdensi_DN12656_c0_g1d459738, Pdensi_DN14853_c0_g2d524820, Pdensi_DN14966_c0_g1d275130, Pdensi_DN15912_c0_g1d346264, Pdensi_DN16514_c0_g1d55876, Pdensi_DN18017_c0_g1d352885, Pdensi_DN19693_c2_g2, Pdensi_DN19947_c0_g1d487943, Pdensi_DN20348_c0_g1d490328, Pdensi_DN21846_c0_g4, Pdensi_DN22546_c0_g4, Pdensi_DN22693_c0_g1d496573, Pdensi_DN25135_c0_g2, Pdensi_DN38369_c0_g1, P…
GO:0045786	0.0052068517333542	0.997221788355969	37	105	negative regulation of cell cycle	BP	0.0970779746072084	BP negative regulation of cell cycle	Pdensi_DN11448_c0_g1d388149, Pdensi_DN12001_c0_g1d337225, Pdensi_DN12774_c0_g1d211866, Pdensi_DN14084_c0_g1d341311, Pdensi_DN14900_c0_g1d343302, Pdensi_DN16387_c0_g2, Pdensi_DN16510_c0_g1, Pdensi_DN16732_c0_g1d56187, Pdensi_DN1733_c0_g1d98645, Pdensi_DN17685_c0_g1d475159, Pdensi_DN19002_c0_g1d406330, Pdensi_DN19324_c0_g1d15073, Pdensi_DN20072_c0_g1d188476, Pdensi_DN20675_c0_g2d413654, Pdensi_DN20…
GO:0009653	0.00523531882175122	0.996138167361392	137	470	anatomical structure morphogenesis	BP	0.0974599290415029	BP anatomical structure morphogenesis	Pdensi_DN10258_c0_g1d266747, Pdensi_DN10628_c0_g1, Pdensi_DN10704_c0_g1d173663, Pdensi_DN11777_c0_g1, Pdensi_DN11991_c0_g2, Pdensi_DN12267_c0_g1d175845, Pdensi_DN12859_c0_g1d338794, Pdensi_DN12927_c0_g3, Pdensi_DN13193_c0_g1d212340, Pdensi_DN13394_c0_g1d271800, Pdensi_DN13823_c0_g1d462655, Pdensi_DN13938_c0_g1d178814, Pdensi_DN14344_c0_g1d463866, Pdensi_DN14344_c0_g3, Pdensi_DN14761_c0_g1d53296, …
GO:0042592	0.00525151605444256	0.996060813214307	152	530	homeostatic process	BP	0.0976126545766401	BP homeostatic process	Pdensi_DN10584_c0_g1d455509, Pdensi_DN10885_c0_g1d456115, Pdensi_DN10989_c0_g1d335310, Pdensi_DN11112_c0_g1d387695, Pdensi_DN11580_c0_g1d336377, Pdensi_DN11991_c0_g2, Pdensi_DN12005_c0_g1d337285, Pdensi_DN12300_c0_g1d105477, Pdensi_DN1254_c0_g1, Pdensi_DN13615_c0_g1d392086, Pdensi_DN13717_c0_g1d340628, Pdensi_DN13881_c0_g1, Pdensi_DN13884_c0_g1d178580, Pdensi_DN13969_c0_g1d212964, Pdensi_DN14033_…
GO:0015718	0.00531624663650081	0.998291633809526	14	31	monocarboxylic acid transport	BP	0.0986301161795354	BP monocarboxylic acid transport	Pdensi_DN10687_c0_g1d267398, Pdensi_DN11585_c0_g1d336306, Pdensi_DN12993_c0_g2, Pdensi_DN14494_c0_g1, Pdensi_DN15830_c0_g1, Pdensi_DN15830_c0_g1d396867, Pdensi_DN21493_c0_g1, Pdensi_DN21785_c0_g1d221698, Pdensi_DN24433_c2_g1, Pdensi_DN27992_c0_g1d501182, Pdensi_DN37591_c0_g1d240665, Pdensi_DN5039_c0_g1d261746, Pdensi_DN9786_c0_g1, Pdensi_GG_146212_c0_g1
GO:0080163	0.00532240800543022	0.999383391032431	6	9	regulation of protein serine/threonine phosphatase activity	BP	0.0986301161795354	BP regulation of protein serine/threonine phosphatase activity	Pdensi_DN11370_c0_g1d49791, Pdensi_DN15873_c0_g3, Pdensi_DN16978_c0_g1d215734, Pdensi_DN23799_c0_g1, Pdensi_GG_129987_c0_g1, Pdensi_GG_3477_c0_g1
GO:1902578	0.00536523936314282	0.995698889927593	249	917	NA	NA	0.0992731865192426	none	Pdensi_DN10129_c0_g1d386473, Pdensi_DN10387_c0_g1d173149, Pdensi_DN10526_c0_g1d386945, Pdensi_DN10687_c0_g1d267398, Pdensi_DN10851_c0_g1, Pdensi_DN10964_c0_g1, Pdensi_DN11282_c0_g1d174432, Pdensi_DN11575_c0_g1, Pdensi_DN11585_c0_g1d336306, Pdensi_DN11717_c0_g1d336592, Pdensi_DN11760_c0_g1d268987, Pdensi_DN11991_c0_g2, Pdensi_DN12062_c0_g2, Pdensi_DN12120_c0_g1, Pdensi_DN12309_c0_g1d269969, Pdensi…
GO:0016160	0.00546441262653628	0.998445720539922	12	25	amylase activity	MF	0.100955229947445	MF amylase activity	Pdensi_DN10695_c0_g1d49277, Pdensi_DN12862_c0_g1, Pdensi_DN19220_c0_g1d357855, Pdensi_DN19942_c0_g1d410381, Pdensi_DN19962_c2_g3, Pdensi_DN20300_c0_g1d62840, Pdensi_DN20300_c0_g1d62841, Pdensi_DN20300_c0_g1d62842, Pdensi_DN24330_c0_g15, Pdensi_DN32104_c0_g1d235565, Pdensi_DN39748_c1_g3, Pdensi_GG_152382_c0_g1
GO:0004252	0.00566595606218426	0.997088723772708	33	91	serine-type endopeptidase activity	MF	0.10452062753987	MF serine-type endopeptidase activity	Pdensi_DN10115_c0_g1d172805, Pdensi_DN13530_c0_g1, Pdensi_DN14036_c0_g1d213013, Pdensi_DN14879_c0_g1d53497, Pdensi_DN14974_c0_g1d465599, Pdensi_DN15905_c0_g1d346289, Pdensi_DN16329_c0_g1d10610, Pdensi_DN16701_c0_g1d56253, Pdensi_DN17242_c0_g1d350244, Pdensi_DN17460_c0_g1, Pdensi_DN18335_c0_g1d404062, Pdensi_DN18714_c0_g1d59697, Pdensi_DN19049_c1_g1, Pdensi_DN20315_c0_g1d412031, Pdensi_DN20393_c1_…
GO:0005996	0.00571230650625871	0.996481967464303	57	177	monosaccharide metabolic process	BP	0.105216722555703	BP monosaccharide metabolic process	Pdensi_DN11344_c0_g1d5349, Pdensi_DN12525_c0_g1, Pdensi_DN12676_c0_g2, Pdensi_DN12901_c0_g1d339029, Pdensi_DN13376_c1_g2, Pdensi_DN13537_c0_g1d340122, Pdensi_DN14537_c0_g1d213465, Pdensi_DN14591_c0_g1d342509, Pdensi_DN14989_c0_g1, Pdensi_DN15098_c0_g1d108891, Pdensi_DN15488_c0_g1d525791, Pdensi_DN15501_c0_g3, Pdensi_DN15872_c0_g1d277331, Pdensi_DN16052_c0_g1d10127, Pdensi_DN17700_c0_g1, Pdensi_DN…
GO:0009641	0.00576363190501243	0.99931993510345	6	9	shade avoidance	BP	0.106002218108452	BP shade avoidance	Pdensi_DN19112_c1_g1d285936, Pdensi_DN21266_c0_g4, Pdensi_DN21610_c0_g1d495584, Pdensi_DN22528_c0_g1, Pdensi_DN25880_c0_g1d193575, Pdensi_GG_102419_c0_g1
GO:0000778	0.00579014118345847	0.999676617720634	5	6	condensed nuclear chromosome kinetochore	CC	0.106329630274278	CC condensed nuclear chromosome kinetochore	Pdensi_DN11480_c0_g1d5445, Pdensi_DN12001_c0_g1d337225, Pdensi_DN1733_c0_g1d98645, Pdensi_DN2657_c0_g1d204083, Pdensi_DN26777_c0_g2
GO:0071215	0.00582978723755168	0.997936180694224	16	36	cellular response to abscisic acid stimulus	BP	0.106736674280331	BP cellular response to abscisic acid stimulus	Pdensi_DN10236_c0_g1d455061, Pdensi_DN12647_c0_g1d105770, Pdensi_DN15548_c0_g4, Pdensi_DN15835_c0_g1d110167, Pdensi_DN16434_c0_g1, Pdensi_DN16502_c0_g1d215318, Pdensi_DN16502_c0_g1d470829, Pdensi_DN17867_c0_g1d530420, Pdensi_DN20741_c2_g2, Pdensi_DN21445_c3_g2, Pdensi_DN21742_c0_g1d419963, Pdensi_DN21742_c3_g1, Pdensi_DN22705_c1_g1d545376, Pdensi_DN26775_c0_g4, Pdensi_DN39130_c0_g1d150904, Pdensi…
GO:0097306	0.00582978723755168	0.997936180694224	16	36	cellular response to alcohol	BP	0.106736674280331	BP cellular response to alcohol	Pdensi_DN10236_c0_g1d455061, Pdensi_DN12647_c0_g1d105770, Pdensi_DN15548_c0_g4, Pdensi_DN15835_c0_g1d110167, Pdensi_DN16434_c0_g1, Pdensi_DN16502_c0_g1d215318, Pdensi_DN16502_c0_g1d470829, Pdensi_DN17867_c0_g1d530420, Pdensi_DN20741_c2_g2, Pdensi_DN21445_c3_g2, Pdensi_DN21742_c0_g1d419963, Pdensi_DN21742_c3_g1, Pdensi_DN22705_c1_g1d545376, Pdensi_DN26775_c0_g4, Pdensi_DN39130_c0_g1d150904, Pdensi…
GO:0009696	0.00599637012661533	0.997546821394303	20	49	salicylic acid metabolic process	BP	0.109410907380495	BP salicylic acid metabolic process	Pdensi_DN19449_c2_g3, Pdensi_DN20842_c0_g3, Pdensi_DN20950_c0_g3, Pdensi_DN21062_c0_g3, Pdensi_DN22399_c0_g1d423922, Pdensi_DN24439_c0_g1d72126, Pdensi_DN24570_c0_g1, Pdensi_DN25439_c0_g4, Pdensi_DN25445_c0_g1d138526, Pdensi_DN2544_c0_g1d381245, Pdensi_DN25698_c2_g1, Pdensi_DN37386_c0_g2, Pdensi_DN38537_c0_g1, Pdensi_DN39974_c0_g1d572292, Pdensi_DN7686_c0_g1d207829, Pdensi_GG_55116_c0_g1, Pdensi_…
GO:0010117	0.00600214745917521	0.999491052941108	5	7	photoprotection	BP	0.109410907380495	BP photoprotection	Pdensi_DN11848_c0_g1d5764, Pdensi_DN14065_c0_g1d463100, Pdensi_DN14628_c0_g1d274346, Pdensi_DN21610_c0_g1d495584, Pdensi_DN48293_c0_g1d250334
GO:0000793	0.00600272747665672	0.998175665488182	13	27	condensed chromosome	CC	0.109410907380495	CC condensed chromosome	Pdensi_DN10546_c0_g1d4860, Pdensi_DN11245_c0_g1d519946, Pdensi_DN13394_c0_g1d271800, Pdensi_DN18203_c0_g2, Pdensi_DN19246_c0_g1d286270, Pdensi_DN19314_c0_g5, Pdensi_DN23615_c1_g2, Pdensi_DN23832_c0_g1d550346, Pdensi_DN25252_c1_g7, Pdensi_DN33063_c0_g1, Pdensi_DN3458_c0_g1d99552, Pdensi_DN36671_c0_g6, Pdensi_DN6398_c0_g1
GO:0019840	0.00601415091179536	0.99886733731512	8	14	isoprenoid binding	MF	0.109455754001259	MF isoprenoid binding	Pdensi_DN11370_c0_g1d49791, Pdensi_DN15873_c0_g3, Pdensi_DN16978_c0_g1d215734, Pdensi_DN21837_c0_g2d221798, Pdensi_DN23083_c0_g1d68985, Pdensi_DN23799_c0_g1, Pdensi_GG_129987_c0_g1, Pdensi_GG_3477_c0_g1
GO:0000024	0.00606654744165322	0.999484146255403	5	7	maltose biosynthetic process	BP	0.110245055591472	BP maltose biosynthetic process	Pdensi_DN10695_c0_g1d49277, Pdensi_DN19962_c2_g3, Pdensi_DN20300_c0_g1d62840, Pdensi_DN20300_c0_g1d62841, Pdensi_GG_152382_c0_g1
GO:0015120	0.00609286884665981	0.999481317501525	5	7	phosphoglycerate transmembrane transporter activity	MF	0.110394828420489	MF phosphoglycerate transmembrane transporter activity	Pdensi_DN14494_c0_g1, Pdensi_DN15830_c0_g1, Pdensi_DN15830_c0_g1d396867, Pdensi_DN5039_c0_g1d261746, Pdensi_DN9786_c0_g1
GO:0015713	0.00609286884665981	0.999481317501525	5	7	phosphoglycerate transmembrane transport	BP	0.110394828420489	BP phosphoglycerate transmembrane transport	Pdensi_DN14494_c0_g1, Pdensi_DN15830_c0_g1, Pdensi_DN15830_c0_g1d396867, Pdensi_DN5039_c0_g1d261746, Pdensi_DN9786_c0_g1
GO:0015698	0.00624253798638284	0.996684766271999	35	100	inorganic anion transport	BP	0.112939072429196	BP inorganic anion transport	Pdensi_DN11112_c0_g1d387695, Pdensi_DN11544_c0_g2d5552, Pdensi_DN12300_c0_g1d105477, Pdensi_DN12470_c0_g1d211626, Pdensi_DN14983_c0_g3, Pdensi_DN15218_c0_g1d181552, Pdensi_DN17345_c0_g1d185972, Pdensi_DN19172_c0_g1d218115, Pdensi_DN19669_c0_g1d485249, Pdensi_DN20436_c1_g2, Pdensi_DN21524_c0_g2d221423, Pdensi_DN22056_c0_g1d190192, Pdensi_DN22185_c0_g2d222254, Pdensi_DN22480_c2_g4, Pdensi_DN22489_c…
GO:1901617	0.00627854664612206	0.996297248387788	48	145	organic hydroxy compound biosynthetic process	BP	0.11339748997858	BP organic hydroxy compound biosynthetic process	Pdensi_DN11319_c0_g1d457139, Pdensi_DN11879_c0_g1, Pdensi_DN12945_c0_g1d212100, Pdensi_DN13536_c0_g1, Pdensi_DN13973_c0_g6, Pdensi_DN14741_c0_g1d394293, Pdensi_DN14801_c0_g1, Pdensi_DN15115_c0_g1, Pdensi_DN15588_c0_g1d9544, Pdensi_DN15659_c1_g3, Pdensi_DN17375_c0_g1, Pdensi_DN17568_c0_g1d216235, Pdensi_DN17827_c0_g1, Pdensi_DN17861_c0_g1d282374, Pdensi_DN18372_c0_g1, Pdensi_DN20784_c0_g1d63840, P…
GO:0005887	0.00628644781489508	0.996222350428891	51	157	integral component of plasma membrane	CC	0.11339748997858	CC integral component of plasma membrane	Pdensi_DN12300_c0_g1d105477, Pdensi_DN13863_c0_g1d392460, Pdensi_DN13997_c2_g1, Pdensi_DN15547_c1_g1, Pdensi_DN16435_c0_g1d527755, Pdensi_DN18207_c1_g2, Pdensi_DN18276_c0_g1d283381, Pdensi_DN18853_c0_g1d405511, Pdensi_DN18853_c0_g2d480506, Pdensi_DN18870_c3_g1, Pdensi_DN19650_c1_g1d359717, Pdensi_DN20254_c0_g1d188649, Pdensi_DN20776_c0_g1, Pdensi_DN21369_c1_g1, Pdensi_DN21456_c0_g1d539896, Pdensi…
GO:0097599	0.0064550281520083	0.998384680212135	10	20	xylanase activity	MF	0.116266672260067	MF xylanase activity	Pdensi_DN12766_c1_g1, Pdensi_DN17518_c0_g1, Pdensi_DN17518_c0_g1d474702, Pdensi_DN19386_c0_g1d358050, Pdensi_DN21666_c0_g1d189836, Pdensi_DN21735_c1_g1, Pdensi_DN24023_c0_g1d365327, Pdensi_DN36104_c0_g1d508444, Pdensi_DN37721_c1_g7, Pdensi_GG_106765_c0_g1
GO:0007076	0.00661622406065488	0.998806463014881	8	13	mitotic chromosome condensation	BP	0.118994592383973	BP mitotic chromosome condensation	Pdensi_DN11245_c0_g1d519946, Pdensi_DN19246_c0_g1d286270, Pdensi_DN19553_c0_g1d534490, Pdensi_DN21556_c0_g2, Pdensi_DN24241_c0_g1, Pdensi_DN25252_c1_g7, Pdensi_DN33063_c0_g1, Pdensi_DN84893_c0_g1
GO:0048646	0.00665180530136146	0.995757851207212	63	200	anatomical structure formation involved in morphogenesis	BP	0.119458597559156	BP anatomical structure formation involved in morphogenesis	Pdensi_DN12005_c0_g1d337285, Pdensi_DN12095_c0_g1d175594, Pdensi_DN12267_c0_g1d175845, Pdensi_DN13394_c0_g1d271800, Pdensi_DN13701_c0_g1d392284, Pdensi_DN13861_c0_g1, Pdensi_DN14577_c0_g1d393939, Pdensi_DN14965_c0_g1d465570, Pdensi_DN15221_c0_g1d214075, Pdensi_DN15274_c0_g1d344023, Pdensi_DN15526_c0_g1, Pdensi_DN16084_c0_g1d214889, Pdensi_DN16340_c0_g2, Pdensi_DN16449_c0_g1, Pdensi_DN16881_c0_g1,…
GO:0009250	0.00666798878063927	0.996451828474511	35	98	glucan biosynthetic process	BP	0.119573390586148	BP glucan biosynthetic process	Pdensi_DN14675_c0_g1d394077, Pdensi_DN15384_c2_g1, Pdensi_DN15544_c0_g1d182222, Pdensi_DN16542_c0_g4, Pdensi_DN16751_c0_g1d215570, Pdensi_DN16835_c0_g1, Pdensi_DN17479_c0_g2, Pdensi_DN17565_c0_g1d351275, Pdensi_DN18222_c0_g1d477961, Pdensi_DN18948_c1_g1d481130, Pdensi_DN19099_c0_g1d60258, Pdensi_DN19457_c0_g1d408126, Pdensi_DN20679_c4_g5d492884, Pdensi_DN20784_c0_g1, Pdensi_DN20834_c0_g1, Pdensi_…
GO:0070919	0.00668161839780194	0.998977299243701	7	11	production of siRNA involved in chromatin silencing by small RNA	BP	0.119642117117239	BP production of siRNA involved in chromatin silencing by small RNA	Pdensi_DN14255_c0_g1d107683, Pdensi_DN15680_c0_g1d276865, Pdensi_DN16137_c0_g1d183863, Pdensi_DN21562_c0_g1, Pdensi_DN22596_c1_g1, Pdensi_DN24748_c1_g1, Pdensi_DN25434_c1_g2
GO:0044403	0.00669977148177153	0.995671162275442	66	214	symbiont process	BP	0.119791521720928	BP symbiont process	Pdensi_DN10363_c0_g1, Pdensi_DN11122_c0_g1d104222, Pdensi_DN1182_c0_g1d259126, Pdensi_DN12076_c0_g1d5943, Pdensi_DN13038_c0_g3, Pdensi_DN13394_c0_g1d271800, Pdensi_DN13914_c0_g2, Pdensi_DN14383_c0_g1d273702, Pdensi_DN1440_c0_g1d514408, Pdensi_DN15226_c1_g2, Pdensi_DN15550_c1_g1, Pdensi_DN15778_c1_g1d182724, Pdensi_DN15829_c0_g1, Pdensi_DN16137_c0_g1d183863, Pdensi_DN16350_c0_g1d215185, Pdensi_DN1…
GO:0005983	0.00678331675735367	0.997978815260868	12	26	starch catabolic process	BP	0.121107988656145	BP starch catabolic process	Pdensi_DN10695_c0_g1d49277, Pdensi_DN12862_c0_g1, Pdensi_DN13222_c0_g2d7189, Pdensi_DN19220_c0_g1d357855, Pdensi_DN19962_c2_g3, Pdensi_DN20300_c0_g1d62840, Pdensi_DN20300_c0_g1d62841, Pdensi_DN20300_c0_g1d62842, Pdensi_DN24097_c0_g1d71155, Pdensi_DN24097_c0_g2, Pdensi_DN39748_c1_g3, Pdensi_GG_152382_c0_g1
GO:0019887	0.0068385999494753	0.996807558273185	25	67	protein kinase regulator activity	MF	0.121916762894879	MF protein kinase regulator activity	Pdensi_DN12525_c0_g1, Pdensi_DN12774_c0_g1d211866, Pdensi_DN13835_c0_g2d392407, Pdensi_DN14259_c0_g1, Pdensi_DN14731_c0_g1d274697, Pdensi_DN16732_c0_g1d56187, Pdensi_DN17385_c0_g1d57185, Pdensi_DN17727_c0_g1, Pdensi_DN17815_c0_g1, Pdensi_DN18055_c1_g1, Pdensi_DN18189_c0_g1, Pdensi_DN18969_c0_g1, Pdensi_DN19116_c0_g9, Pdensi_DN19860_c0_g2d535182, Pdensi_DN20163_c0_g1d62509, Pdensi_DN20280_c0_g1d16…
GO:0006284	0.00687781974261137	0.997870333108167	13	27	base-excision repair	BP	0.122437222590044	BP base-excision repair	Pdensi_DN13774_c0_g1d392336, Pdensi_DN15026_c0_g1, Pdensi_DN15786_c0_g1d345588, Pdensi_DN17354_c0_g1d473947, Pdensi_DN17840_c0_g1d113894, Pdensi_DN17955_c0_g2, Pdensi_DN22704_c0_g2d545033, Pdensi_DN23832_c0_g1d550346, Pdensi_DN24815_c1_g2, Pdensi_DN3625_c0_g1d166398, Pdensi_DN85438_c0_g1, Pdensi_GG_142398_c1_g1, Pdensi_GG_4235_c0_g1
GO:0009835	0.00691598516493194	0.998662613730496	8	14	fruit ripening	BP	0.122937424794977	BP fruit ripening	Pdensi_DN17197_c0_g1d56823, Pdensi_DN18224_c1_g1d353651, Pdensi_DN29431_c1_g1, Pdensi_DN34854_c1_g2, Pdensi_DN71415_c0_g1, Pdensi_GG_120820_c0_g1, Pdensi_GG_122874_c0_g1, Pdensi_GG_49155_c0_g1
GO:0046434	0.00699269125791462	0.996787225379407	24	64	organophosphate catabolic process	BP	0.124120269827984	BP organophosphate catabolic process	Pdensi_DN15551_c0_g1, Pdensi_DN15912_c0_g1d346264, Pdensi_DN18807_c2_g2, Pdensi_DN19598_c1_g1, Pdensi_DN19693_c0_g1d409066, Pdensi_DN19693_c2_g2, Pdensi_DN19826_c0_g1, Pdensi_DN20889_c1_g1, Pdensi_DN21846_c0_g4, Pdensi_DN22322_c1_g2d424376, Pdensi_DN22546_c0_g4, Pdensi_DN22758_c0_g1, Pdensi_DN22874_c1_g5, Pdensi_DN22961_c0_g2d546367, Pdensi_DN23694_c1_g1, Pdensi_DN2490_c0_g1d99034, Pdensi_DN2969_…
GO:1903224	0.00712967656442206	0.998383575220194	9	17	regulation of endodermal cell differentiation	BP	0.1263680844771	BP regulation of endodermal cell differentiation	Pdensi_DN15724_c0_g1d54664, Pdensi_DN16632_c1_g1, Pdensi_DN19454_c0_g1d218555, Pdensi_DN21947_c2_g2, Pdensi_DN22049_c0_g1d222100, Pdensi_DN26441_c0_g1, Pdensi_DN39636_c0_g2, Pdensi_GG_119558_c0_g1, Pdensi_GG_152863_c0_g1
GO:0048226	0.00716862342983965	0.998001767398171	11	23	Casparian strip	CC	0.126874245398843	CC Casparian strip	Pdensi_DN15724_c0_g1d54664, Pdensi_DN16537_c0_g3, Pdensi_DN16632_c1_g1, Pdensi_DN19454_c0_g1d218555, Pdensi_DN21355_c1_g1d417316, Pdensi_DN21947_c2_g2, Pdensi_DN22049_c0_g1d222100, Pdensi_DN26441_c0_g1, Pdensi_DN39636_c0_g2, Pdensi_GG_119558_c0_g1, Pdensi_GG_152863_c0_g1
GO:0009639	0.00718799735013204	0.996355505043158	30	84	response to red or far red light	BP	0.127033029869483	BP response to red or far red light	Pdensi_DN11668_c0_g1, Pdensi_DN11848_c0_g1d5764, Pdensi_DN13335_c0_g1, Pdensi_DN14648_c0_g1d53257, Pdensi_DN16117_c0_g1d469076, Pdensi_DN16149_c0_g1d527092, Pdensi_DN16342_c0_g2d470030, Pdensi_DN16777_c0_g1d471592, Pdensi_DN16982_c0_g1d279982, Pdensi_DN19112_c1_g1d285936, Pdensi_DN19470_c1_g1, Pdensi_DN19667_c0_g1d534673, Pdensi_DN20651_c0_g1d220263, Pdensi_DN21266_c0_g4, Pdensi_DN21610_c0_g1d495…
GO:0098771	0.00721456691060555	0.995364482643689	64	202	inorganic ion homeostasis	BP	0.12721532528342	BP inorganic ion homeostasis	Pdensi_DN11991_c0_g2, Pdensi_DN12300_c0_g1d105477, Pdensi_DN13969_c0_g1d212964, Pdensi_DN14033_c0_g2, Pdensi_DN14065_c0_g1d463100, Pdensi_DN14541_c0_g1d342339, Pdensi_DN14541_c0_g1d8394, Pdensi_DN14628_c0_g1d274346, Pdensi_DN14892_c1_g1, Pdensi_DN15218_c0_g1d181552, Pdensi_DN15309_c0_g1d344494, Pdensi_DN15724_c0_g1d54664, Pdensi_DN15761_c0_g2, Pdensi_DN15917_c0_g1d397096, Pdensi_DN16360_c1_g6, Pd…
GO:0048653	0.00721914677541844	0.99756112253617	14	32	anther development	BP	0.12721532528342	BP anther development	Pdensi_DN11127_c0_g1d519871, Pdensi_DN12095_c0_g1d175594, Pdensi_DN12887_c0_g1d176910, Pdensi_DN15429_c0_g1, Pdensi_DN15641_c0_g1, Pdensi_DN16047_c2_g2, Pdensi_DN22365_c0_g1d496262, Pdensi_DN25365_c0_g1d23124, Pdensi_DN29431_c1_g1, Pdensi_DN33021_c0_g1d145718, Pdensi_DN71415_c0_g1, Pdensi_DN9150_c0_g1, Pdensi_DN9506_c0_g1d333058, Pdensi_GG_82049_c0_g1
GO:0009991	0.00730047518080863	0.995296242135341	64	207	response to extracellular stimulus	BP	0.128302533207999	BP response to extracellular stimulus	Pdensi_DN10090_c0_g1d4523, Pdensi_DN11585_c0_g1d336306, Pdensi_DN12647_c0_g1d105770, Pdensi_DN12710_c0_g2, Pdensi_DN12826_c0_g1d51242, Pdensi_DN12993_c0_g2, Pdensi_DN13335_c0_g1, Pdensi_DN14989_c0_g1, Pdensi_DN15309_c0_g1d344494, Pdensi_DN15548_c0_g4, Pdensi_DN15835_c0_g1d110167, Pdensi_DN16121_c0_g1d397815, Pdensi_DN16149_c0_g1d527092, Pdensi_DN16319_c0_g1d111066, Pdensi_DN16434_c0_g1, Pdensi_DN…
GO:0019827	0.00731236186642379	0.996636411935482	24	63	stem cell population maintenance	BP	0.128302533207999	BP stem cell population maintenance	Pdensi_DN16137_c0_g1d183863, Pdensi_DN18203_c0_g2, Pdensi_DN18444_c0_g1d354132, Pdensi_DN184_c0_g1d324181, Pdensi_DN18561_c3_g1, Pdensi_DN18586_c0_g1d479377, Pdensi_DN19136_c1_g1d482359, Pdensi_DN19314_c0_g5, Pdensi_DN22264_c0_g1, Pdensi_DN23615_c1_g2, Pdensi_DN23651_c1_g1, Pdensi_DN23723_c0_g3, Pdensi_DN24748_c1_g1, Pdensi_DN25070_c0_g1d226785, Pdensi_DN25687_c1_g2, Pdensi_DN26518_c3_g1, Pdensi_…
GO:0098727	0.00731236186642379	0.996636411935482	24	63	maintenance of cell number	BP	0.128302533207999	BP maintenance of cell number	Pdensi_DN16137_c0_g1d183863, Pdensi_DN18203_c0_g2, Pdensi_DN18444_c0_g1d354132, Pdensi_DN184_c0_g1d324181, Pdensi_DN18561_c3_g1, Pdensi_DN18586_c0_g1d479377, Pdensi_DN19136_c1_g1d482359, Pdensi_DN19314_c0_g5, Pdensi_DN22264_c0_g1, Pdensi_DN23615_c1_g2, Pdensi_DN23651_c1_g1, Pdensi_DN23723_c0_g3, Pdensi_DN24748_c1_g1, Pdensi_DN25070_c0_g1d226785, Pdensi_DN25687_c1_g2, Pdensi_DN26518_c3_g1, Pdensi_…
GO:0043489	0.00734377572147341	0.998756656955597	7	12	RNA stabilization	BP	0.128668850947824	BP RNA stabilization	Pdensi_DN14368_c0_g1d107749, Pdensi_DN14401_c4_g2, Pdensi_DN19190_c2_g1, Pdensi_DN33802_c0_g1, Pdensi_DN45369_c0_g1d156244, Pdensi_DN895_c0_g1d446090, Pdensi_GG_14424_c1_g1
GO:0051307	0.00735966341260519	1	3	3	meiotic chromosome separation	BP	0.128762477929419	BP meiotic chromosome separation	Pdensi_DN23035_c0_g1, Pdensi_DN55686_c0_g1, Pdensi_DN69414_c0_g1
GO:0048878	0.00737997514031003	0.994785037201218	99	332	chemical homeostasis	BP	0.12893312791626	BP chemical homeostasis	Pdensi_DN10885_c0_g1d456115, Pdensi_DN10989_c0_g1d335310, Pdensi_DN11112_c0_g1d387695, Pdensi_DN11580_c0_g1d336377, Pdensi_DN11991_c0_g2, Pdensi_DN12005_c0_g1d337285, Pdensi_DN12300_c0_g1d105477, Pdensi_DN13969_c0_g1d212964, Pdensi_DN14033_c0_g2, Pdensi_DN14065_c0_g1d463100, Pdensi_DN14541_c0_g1d342339, Pdensi_DN14541_c0_g1d8394, Pdensi_DN14628_c0_g1d274346, Pdensi_DN14761_c0_g1d53296, Pdensi_DN1…
GO:0052386	0.00748727005295816	0.996548316552843	24	63	cell wall thickening	BP	0.130434439210735	BP cell wall thickening	Pdensi_DN14864_c3_g2, Pdensi_DN14914_c0_g2, Pdensi_DN15159_c0_g1d214023, Pdensi_DN15354_c3_g6, Pdensi_DN15443_c3_g1, Pdensi_DN15452_c4_g1, Pdensi_DN16537_c0_g1d470760, Pdensi_DN16993_c6_g2, Pdensi_DN19673_c2_g1, Pdensi_DN19789_c2_g1, Pdensi_DN20598_c4_g3, Pdensi_DN20614_c1_g1d413419, Pdensi_DN21344_c0_g1d417506, Pdensi_DN21355_c0_g1d362854, Pdensi_DN22228_c0_g1d125696, Pdensi_DN22256_c1_g1, Pdens…
GO:0052543	0.00748727005295816	0.996548316552843	24	63	callose deposition in cell wall	BP	0.130434439210735	BP callose deposition in cell wall	Pdensi_DN14864_c3_g2, Pdensi_DN14914_c0_g2, Pdensi_DN15159_c0_g1d214023, Pdensi_DN15354_c3_g6, Pdensi_DN15443_c3_g1, Pdensi_DN15452_c4_g1, Pdensi_DN16537_c0_g1d470760, Pdensi_DN16993_c6_g2, Pdensi_DN19673_c2_g1, Pdensi_DN19789_c2_g1, Pdensi_DN20598_c4_g3, Pdensi_DN20614_c1_g1d413419, Pdensi_DN21344_c0_g1d417506, Pdensi_DN21355_c0_g1d362854, Pdensi_DN22228_c0_g1d125696, Pdensi_DN22256_c1_g1, Pdens…
GO:0015293	0.00751965521559216	0.995664104463037	43	127	symporter activity	MF	0.13068262129443	MF symporter activity	Pdensi_DN12952_c0_g1d51325, Pdensi_DN13997_c2_g1, Pdensi_DN14673_c0_g1d464608, Pdensi_DN15218_c0_g1d181552, Pdensi_DN15547_c1_g1, Pdensi_DN15620_c0_g2, Pdensi_DN15956_c1_g1, Pdensi_DN18559_c3_g4, Pdensi_DN19295_c0_g3d483252, Pdensi_DN20436_c1_g2, Pdensi_DN21369_c1_g1, Pdensi_DN21784_c0_g3, Pdensi_DN21802_c0_g3, Pdensi_DN22035_c2_g2, Pdensi_DN22056_c0_g1d190192, Pdensi_DN22185_c0_g2d222254, Pdensi…
GO:1905157	0.00752291866770261	1	3	3	positive regulation of photosynthesis	BP	0.13068262129443	BP positive regulation of photosynthesis	Pdensi_DN15368_c0_g1d395832, Pdensi_DN21610_c0_g1d495584, Pdensi_DN7013_c0_g1d169231
GO:0016661	0.00753869089789097	0.99893690001621	6	10	oxidoreductase activity, acting on other nitrogenous compounds as donors	MF	0.130770586995802	MF oxidoreductase activity, acting on other nitrogenous compounds as donors	Pdensi_DN19923_c0_g1d410008, Pdensi_DN21368_c0_g1d362830, Pdensi_DN22102_c0_g1, Pdensi_DN25515_c0_g1d499077, Pdensi_DN43483_c0_g1d37305, Pdensi_DN9378_c0_g1d332754
GO:0016298	0.00758728108669678	0.995675639649227	41	123	lipase activity	MF	0.131426775362753	MF lipase activity	Pdensi_DN10687_c0_g1d267398, Pdensi_DN12842_c0_g1d212003, Pdensi_DN13422_c0_g1d391646, Pdensi_DN14145_c0_g1d213104, Pdensi_DN14200_c0_g1, Pdensi_DN15053_c0_g4, Pdensi_DN15360_c0_g1d54109, Pdensi_DN15483_c1_g4, Pdensi_DN16616_c2_g1, Pdensi_DN16689_c0_g1d56127, Pdensi_DN17252_c0_g1d11803, Pdensi_DN17804_c0_g1d12690, Pdensi_DN18514_c0_g6, Pdensi_DN19079_c0_g2, Pdensi_DN19085_c0_g1, Pdensi_DN19587_c0…
GO:0009806	0.00776182640295209	0.998213801743085	9	17	lignan metabolic process	BP	0.134069906694273	BP lignan metabolic process	Pdensi_DN13536_c0_g1, Pdensi_DN16927_c0_g1, Pdensi_DN17568_c0_g1d216235, Pdensi_DN19456_c1_g1d358738, Pdensi_DN19456_c1_g2, Pdensi_DN19614_c0_g5, Pdensi_DN19958_c1_g1, Pdensi_DN21636_c0_g3, Pdensi_DN37770_c0_g1d89322
GO:0009807	0.00776182640295209	0.998213801743085	9	17	lignan biosynthetic process	BP	0.134069906694273	BP lignan biosynthetic process	Pdensi_DN13536_c0_g1, Pdensi_DN16927_c0_g1, Pdensi_DN17568_c0_g1d216235, Pdensi_DN19456_c1_g1d358738, Pdensi_DN19456_c1_g2, Pdensi_DN19614_c0_g5, Pdensi_DN19958_c1_g1, Pdensi_DN21636_c0_g3, Pdensi_DN37770_c0_g1d89322
GO:0060918	0.00780878133506488	0.996617965700039	21	53	auxin transport	BP	0.134690448677701	BP auxin transport	Pdensi_DN10526_c0_g1d386945, Pdensi_DN11575_c0_g1, Pdensi_DN12062_c0_g2, Pdensi_DN12120_c0_g1, Pdensi_DN15253_c0_g1d9232, Pdensi_DN15388_c0_g1d181844, Pdensi_DN15588_c0_g1d9544, Pdensi_DN15641_c0_g7, Pdensi_DN18754_c0_g7, Pdensi_DN18861_c0_g4, Pdensi_DN19694_c2_g1, Pdensi_DN20326_c0_g1d290432, Pdensi_DN20651_c0_g1d220263, Pdensi_DN20847_c0_g1d493876, Pdensi_DN24858_c1_g1, Pdensi_DN24950_c0_g4, Pd…
GO:0006805	0.00785040191781959	0.997376481645025	14	30	xenobiotic metabolic process	BP	0.135217359972374	BP xenobiotic metabolic process	Pdensi_DN14735_c0_g1, Pdensi_DN19999_c1_g3, Pdensi_DN20037_c1_g1, Pdensi_DN20067_c0_g2d62321, Pdensi_DN21866_c1_g2, Pdensi_DN23535_c1_g1, Pdensi_DN24770_c3_g1d555930, Pdensi_DN25789_c1_g2, Pdensi_DN37389_c0_g1d509567, Pdensi_DN8974_c0_g1d385020, Pdensi_GG_125320_c0_g1, Pdensi_GG_17249_c0_g1, Pdensi_GG_61608_c0_g1, Pdensi_GG_67055_c0_g1
GO:0045493	0.00786741515044244	0.997921060275715	10	21	xylan catabolic process	BP	0.13531954058761	BP xylan catabolic process	Pdensi_DN12766_c1_g1, Pdensi_DN17518_c0_g1, Pdensi_DN17518_c0_g1d474702, Pdensi_DN19386_c0_g1d358050, Pdensi_DN21666_c0_g1d189836, Pdensi_DN21735_c1_g1, Pdensi_DN24023_c0_g1d365327, Pdensi_DN36104_c0_g1d508444, Pdensi_DN37721_c1_g7, Pdensi_GG_106765_c0_g1
GO:0016132	0.00791304405273097	0.998639232383049	7	12	brassinosteroid biosynthetic process	BP	0.135912931043531	BP brassinosteroid biosynthetic process	Pdensi_DN17827_c0_g1, Pdensi_DN20840_c1_g1, Pdensi_DN22345_c0_g1d222514, Pdensi_DN36994_c0_g1d509197, Pdensi_DN39012_c0_g1d511007, Pdensi_DN6983_c0_g1d263165, Pdensi_DN74732_c0_g1
GO:0102229	0.00797804368942326	0.998155122861707	9	17	amylopectin maltohydrolase activity	MF	0.136836895414658	MF amylopectin maltohydrolase activity	Pdensi_DN10695_c0_g1d49277, Pdensi_DN19942_c0_g1d410381, Pdensi_DN19962_c2_g3, Pdensi_DN20300_c0_g1d62840, Pdensi_DN20300_c0_g1d62841, Pdensi_DN20300_c0_g1d62842, Pdensi_DN24330_c0_g15, Pdensi_DN39748_c1_g3, Pdensi_GG_152382_c0_g1
GO:0019900	0.00799929603687216	0.995074739701462	53	163	kinase binding	MF	0.137008980648363	MF kinase binding	Pdensi_DN11112_c0_g1d387695, Pdensi_DN11560_c0_g3, Pdensi_DN12456_c0_g1d6343, Pdensi_DN12525_c0_g1, Pdensi_DN12826_c0_g1d51242, Pdensi_DN13835_c0_g2d392407, Pdensi_DN14259_c0_g1, Pdensi_DN14731_c0_g1d274697, Pdensi_DN16057_c4_g5, Pdensi_DN16276_c0_g3d278254, Pdensi_DN17385_c0_g1d57185, Pdensi_DN17727_c0_g1, Pdensi_DN17815_c0_g1, Pdensi_DN18055_c1_g1, Pdensi_DN18189_c0_g1, Pdensi_DN18507_c0_g1d115…
GO:0015119	0.00811160085073546	0.999590268673706	4	5	hexose phosphate transmembrane transporter activity	MF	0.138157419231773	MF hexose phosphate transmembrane transporter activity	Pdensi_DN14494_c0_g1, Pdensi_DN15830_c0_g1, Pdensi_DN15830_c0_g1d396867, Pdensi_DN9786_c0_g1
GO:0015152	0.00811160085073546	0.999590268673706	4	5	glucose-6-phosphate transmembrane transporter activity	MF	0.138157419231773	MF glucose-6-phosphate transmembrane transporter activity	Pdensi_DN14494_c0_g1, Pdensi_DN15830_c0_g1, Pdensi_DN15830_c0_g1d396867, Pdensi_DN9786_c0_g1
GO:0015712	0.00811160085073546	0.999590268673706	4	5	hexose phosphate transport	BP	0.138157419231773	BP hexose phosphate transport	Pdensi_DN14494_c0_g1, Pdensi_DN15830_c0_g1, Pdensi_DN15830_c0_g1d396867, Pdensi_DN9786_c0_g1
GO:0015760	0.00811160085073546	0.999590268673706	4	5	glucose-6-phosphate transport	BP	0.138157419231773	BP glucose-6-phosphate transport	Pdensi_DN14494_c0_g1, Pdensi_DN15830_c0_g1, Pdensi_DN15830_c0_g1d396867, Pdensi_DN9786_c0_g1
GO:0047274	0.00815062890489881	0.999250325997397	5	7	galactinol-sucrose galactosyltransferase activity	MF	0.138628802488335	MF galactinol-sucrose galactosyltransferase activity	Pdensi_DN19514_c0_g2d359177, Pdensi_DN34393_c0_g1d201230, Pdensi_DN41215_c0_g1d443168, Pdensi_GG_104441_c0_g1, Pdensi_GG_94203_c4_g1
GO:0010193	0.00817929944710758	0.996333109512592	22	58	response to ozone	BP	0.138922955282445	BP response to ozone	Pdensi_DN11112_c0_g1d387695, Pdensi_DN12278_c0_g4, Pdensi_DN15751_c0_g1d467779, Pdensi_DN15751_c0_g1d526247, Pdensi_DN15895_c0_g3, Pdensi_DN16293_c2_g2, Pdensi_DN16444_c2_g1, Pdensi_DN16859_c0_g1, Pdensi_DN19451_c1_g4, Pdensi_DN20248_c0_g1, Pdensi_DN20422_c0_g1d490770, Pdensi_DN21062_c0_g1d121755, Pdensi_DN21954_c1_g1, Pdensi_DN21954_c1_g1d421051, Pdensi_DN22636_c0_g1, Pdensi_DN22694_c1_g2d426506…
GO:0042995	0.00823004858525582	0.995405817835327	38	111	cell projection	CC	0.139525451245877	CC cell projection	Pdensi_DN11712_c0_g1d336667, Pdensi_DN12352_c0_g1d389636, Pdensi_DN12710_c0_g2, Pdensi_DN14892_c1_g1, Pdensi_DN15547_c1_g1, Pdensi_DN16533_c1_g1, Pdensi_DN17702_c1_g5, Pdensi_DN18116_c1_g2, Pdensi_DN18248_c0_g1d353646, Pdensi_DN18343_c0_g1d403985, Pdensi_DN19847_c1_g1d288345, Pdensi_DN19876_c1_g2, Pdensi_DN20055_c0_g1d219364, Pdensi_DN20199_c0_g4, Pdensi_DN20250_c0_g5, Pdensi_DN20431_c0_g2, Pdens…
GO:0009913	0.00823797354821381	0.998571351223088	7	12	epidermal cell differentiation	BP	0.139525451245877	BP epidermal cell differentiation	Pdensi_DN14577_c0_g1d393939, Pdensi_DN16340_c0_g2, Pdensi_DN19167_c0_g1d285960, Pdensi_DN20191_c0_g2, Pdensi_DN21627_c0_g1d419167, Pdensi_DN27648_c0_g1d231195, Pdensi_GG_133473_c0_g1
GO:0005819	0.00824904813294492	0.995870680772995	28	79	spindle	CC	0.139525451245877	CC spindle	Pdensi_DN10202_c0_g1, Pdensi_DN11275_c0_g1d387913, Pdensi_DN12288_c0_g1d6189, Pdensi_DN13531_c0_g1d522794, Pdensi_DN14609_c0_g1d8569, Pdensi_DN16885_c0_g1d215590, Pdensi_DN17550_c0_g1d12277, Pdensi_DN18857_c0_g1d285067, Pdensi_DN20126_c0_g6, Pdensi_DN20668_c0_g1, Pdensi_DN20739_c0_g3, Pdensi_DN20775_c6_g2, Pdensi_DN22417_c2_g3, Pdensi_DN22550_c0_g1d67980, Pdensi_DN23035_c0_g1, Pdensi_DN2469_c0_g1…
GO:0009850	0.0082664302588744	0.997218396343699	14	30	auxin metabolic process	BP	0.139626066834542	BP auxin metabolic process	Pdensi_DN12887_c0_g1d176910, Pdensi_DN14508_c0_g1d8354, Pdensi_DN15056_c0_g1d181204, Pdensi_DN15429_c0_g1, Pdensi_DN15971_c0_g1d183380, Pdensi_DN15976_c0_g1d526796, Pdensi_DN21311_c1_g4, Pdensi_DN21873_c3_g1d420618, Pdensi_DN24294_c0_g1, Pdensi_DN24532_c2_g3, Pdensi_DN25332_c0_g1d74269, Pdensi_DN26518_c3_g1, Pdensi_DN26680_c0_g1d229530, Pdensi_DN40909_c0_g1d152525
GO:0016903	0.00838507740121737	0.995585350709024	32	91	oxidoreductase activity, acting on the aldehyde or oxo group of donors	MF	0.14143448235313	MF oxidoreductase activity, acting on the aldehyde or oxo group of donors	Pdensi_DN12974_c0_g1d338910, Pdensi_DN13292_c0_g1d339486, Pdensi_DN13832_c0_g1d462627, Pdensi_DN14591_c0_g1d342509, Pdensi_DN15534_c0_g4, Pdensi_DN15865_c0_g1d9959, Pdensi_DN16084_c0_g1d214889, Pdensi_DN17569_c0_g1d401490, Pdensi_DN19461_c0_g1d61048, Pdensi_DN19811_c0_g1d15904, Pdensi_DN20642_c1_g3, Pdensi_DN20674_c0_g1d537558, Pdensi_DN21071_c1_g2d415963, Pdensi_DN21146_c1_g1, Pdensi_DN21755_c0_…
GO:0008171	0.00844321280466321	0.995971106151497	25	68	O-methyltransferase activity	MF	0.142200253088628	MF O-methyltransferase activity	Pdensi_DN14741_c0_g1d394293, Pdensi_DN15532_c0_g1d109655, Pdensi_DN15659_c1_g3, Pdensi_DN16405_c0_g1, Pdensi_DN16405_c0_g3, Pdensi_DN16779_c0_g2, Pdensi_DN17656_c0_g1d186236, Pdensi_DN18116_c1_g2, Pdensi_DN19334_c0_g1, Pdensi_DN19743_c0_g2, Pdensi_DN20231_c0_g1, Pdensi_DN20354_c0_g1d412379, Pdensi_DN20551_c0_g5, Pdensi_DN20780_c1_g1, Pdensi_DN22089_c2_g2, Pdensi_DN23444_c0_g1, Pdensi_DN24354_c2_g…
GO:0007154	0.0084537654554818	0.99461491078758	59	190	cell communication	BP	0.142200253088628	BP cell communication	Pdensi_DN10090_c0_g1d4523, Pdensi_DN11585_c0_g1d336306, Pdensi_DN12400_c0_g1d389834, Pdensi_DN12647_c0_g1d105770, Pdensi_DN12710_c0_g2, Pdensi_DN12993_c0_g2, Pdensi_DN13335_c0_g1, Pdensi_DN14989_c0_g1, Pdensi_DN15309_c0_g1d344494, Pdensi_DN15548_c0_g4, Pdensi_DN15835_c0_g1d110167, Pdensi_DN16121_c0_g1d397815, Pdensi_DN16149_c0_g1d527092, Pdensi_DN16319_c0_g1d111066, Pdensi_DN16434_c0_g1, Pdensi_D…
GO:0034605	0.00858253481837276	0.99610886764207	22	60	cellular response to heat	BP	0.144167696288814	BP cellular response to heat	Pdensi_DN11848_c0_g1d5764, Pdensi_DN14288_c0_g1d393278, Pdensi_DN14879_c0_g1d53497, Pdensi_DN16631_c0_g1d398953, Pdensi_DN17848_c0_g1d476052, Pdensi_DN17952_c0_g1d114223, Pdensi_DN18057_c0_g4, Pdensi_DN19450_c4_g2, Pdensi_DN19949_c0_g1d118894, Pdensi_DN20164_c0_g1d119432, Pdensi_DN20802_c0_g2d414953, Pdensi_DN21156_c1_g1d416466, Pdensi_DN22888_c0_g1d223248, Pdensi_DN23629_c0_g4, Pdensi_DN23913_c1…
GO:2000652	0.00863284515409799	0.998258071795085	8	14	regulation of secondary cell wall biogenesis	BP	0.144813605799237	BP regulation of secondary cell wall biogenesis	Pdensi_DN11573_c0_g1d210841, Pdensi_DN14577_c1_g1, Pdensi_DN15094_c1_g3d465823, Pdensi_DN24261_c1_g2, Pdensi_DN8610_c0_g1d452586, Pdensi_DN8834_c0_g1d102616, Pdensi_GG_109998_c0_g1, Pdensi_GG_72538_c0_g1
GO:0008409	0.0086462194470073	0.996980858877532	14	33	5'-3' exonuclease activity	MF	0.144839001216534	MF 5'-3' exonuclease activity	Pdensi_DN15080_c0_g1d108895, Pdensi_DN15388_c0_g1d181844, Pdensi_DN15786_c0_g1d345588, Pdensi_DN19666_c0_g1d485289, Pdensi_DN24290_c0_g1d225431, Pdensi_DN26262_c0_g1d228770, Pdensi_DN26438_c0_g1d229124, Pdensi_DN26585_c0_g1d24080, Pdensi_DN36461_c0_g1d88235, Pdensi_DN38096_c0_g1d377782, Pdensi_DN41456_c0_g1d319849, Pdensi_DN47223_c0_g1, Pdensi_DN85438_c0_g1, Pdensi_GG_67103_c0_g1
GO:0031407	0.00867938424935363	0.996339050513436	19	50	oxylipin metabolic process	BP	0.145195397880968	BP oxylipin metabolic process	Pdensi_DN11879_c0_g1, Pdensi_DN14965_c0_g1d465570, Pdensi_DN15119_c0_g1d395319, Pdensi_DN15825_c0_g1d397026, Pdensi_DN17691_c0_g2d401637, Pdensi_DN18297_c0_g1d477770, Pdensi_DN20248_c0_g1, Pdensi_DN22133_c2_g3, Pdensi_DN22547_c0_g1d20905, Pdensi_DN22570_c0_g1d425832, Pdensi_DN22636_c0_g1, Pdensi_DN23377_c0_g3d548222, Pdensi_DN26366_c1_g5, Pdensi_DN27720_c1_g1, Pdensi_DN29780_c0_g1, Pdensi_DN38467…
GO:0044448	0.00875422901500432	0.995536733405586	29	82	cell cortex part	CC	0.146247120015366	CC cell cortex part	Pdensi_DN10628_c0_g1, Pdensi_DN11165_c0_g1, Pdensi_DN12594_c0_g1d211747, Pdensi_DN13701_c0_g1d392284, Pdensi_DN14535_c0_g1d274242, Pdensi_DN15228_c0_g1d109150, Pdensi_DN16635_c2_g1, Pdensi_DN17852_c0_g1d282283, Pdensi_DN19167_c0_g1d285960, Pdensi_DN19577_c0_g1d218702, Pdensi_DN19682_c0_g1d485759, Pdensi_DN20545_c1_g1, Pdensi_DN21176_c1_g1, Pdensi_DN21627_c0_g1d419167, Pdensi_DN23665_c1_g3, Pdensi…
GO:0031537	0.00881429825902775	0.997925388671953	9	17	regulation of anthocyanin metabolic process	BP	0.147049467676567	BP regulation of anthocyanin metabolic process	Pdensi_DN13335_c0_g1, Pdensi_DN16350_c0_g1d215185, Pdensi_DN16982_c0_g1d279982, Pdensi_DN19900_c1_g1, Pdensi_DN20436_c0_g1d290805, Pdensi_DN20496_c0_g1, Pdensi_DN22308_c0_g1d222515, Pdensi_GG_109998_c0_g1, Pdensi_GG_15615_c0_g1
GO:0008378	0.00889321725443757	0.996255068157088	19	49	galactosyltransferase activity	MF	0.148163668637369	MF galactosyltransferase activity	Pdensi_DN10363_c0_g1, Pdensi_DN13823_c0_g1d272795, Pdensi_DN18864_c1_g4, Pdensi_DN19382_c0_g1d60858, Pdensi_DN19514_c0_g2d359177, Pdensi_DN19616_c2_g1, Pdensi_DN20864_c0_g2, Pdensi_DN21552_c0_g2, Pdensi_DN21928_c0_g1, Pdensi_DN21928_c0_g1d298018, Pdensi_DN24706_c1_g1, Pdensi_DN26146_c0_g2d76577, Pdensi_DN26229_c2_g1, Pdensi_DN34393_c0_g1d201230, Pdensi_DN41215_c0_g1d443168, Pdensi_DN4843_c0_g1, P…
GO:0010270	0.00894796793116259	1	3	3	photosystem II oxygen evolving complex assembly	BP	0.148872730756618	BP photosystem II oxygen evolving complex assembly	Pdensi_DN14346_c0_g1d273800, Pdensi_DN19206_c2_g1, Pdensi_DN19761_c1_g1d486225
GO:0009540	0.00911229907841553	1	3	3	zeaxanthin epoxidase [overall] activity	MF	0.151400539245728	MF zeaxanthin epoxidase [overall] activity	Pdensi_DN20891_c1_g1, Pdensi_DN21227_c0_g1d362762, Pdensi_DN22261_c0_g1d542815
GO:0005876	0.00913966550191896	0.997834854272115	9	17	spindle microtubule	CC	0.151648906398688	CC spindle microtubule	Pdensi_DN12001_c0_g1d337225, Pdensi_DN13766_c0_g1d392221, Pdensi_DN1733_c0_g1d98645, Pdensi_DN19294_c0_g1d60652, Pdensi_DN20775_c6_g2, Pdensi_DN23383_c0_g5, Pdensi_DN35986_c0_g1d239151, Pdensi_DN37017_c0_g2, Pdensi_DN38518_c0_g1d440833
GO:0052678	0.00917941951548423	1	3	3	levopimaradiene synthase activity	MF	0.152042951294356	MF levopimaradiene synthase activity	Pdensi_DN19827_c1_g1, Pdensi_DN25320_c1_g3d138011, Pdensi_DN39883_c0_g1d151598
GO:0036003	0.0092007649039084	0.998366740927065	7	12	positive regulation of transcription from RNA polymerase II promoter in response to stress	BP	0.152042951294356	BP positive regulation of transcription from RNA polymerase II promoter in response to stress	Pdensi_DN14288_c0_g1d393278, Pdensi_DN18057_c0_g4, Pdensi_DN20164_c0_g1d119432, Pdensi_DN23629_c0_g4, Pdensi_DN23913_c1_g1d131716, Pdensi_DN23915_c1_g7, Pdensi_DN25499_c0_g1d193233
GO:0061408	0.0092007649039084	0.998366740927065	7	12	positive regulation of transcription from RNA polymerase II promoter in response to heat stress	BP	0.152042951294356	BP positive regulation of transcription from RNA polymerase II promoter in response to heat stress	Pdensi_DN14288_c0_g1d393278, Pdensi_DN18057_c0_g4, Pdensi_DN20164_c0_g1d119432, Pdensi_DN23629_c0_g4, Pdensi_DN23913_c1_g1d131716, Pdensi_DN23915_c1_g7, Pdensi_DN25499_c0_g1d193233
GO:0005658	0.00933262957180362	0.999507088440256	4	5	alpha DNA polymerase:primase complex	CC	0.154013611257927	CC alpha DNA polymerase:primase complex	Pdensi_DN15095_c0_g1d465751, Pdensi_DN20804_c0_g1d121146, Pdensi_DN23543_c0_g2, Pdensi_DN25698_c0_g1d429374
GO:0006541	0.00938163132648044	0.996566577649827	15	35	glutamine metabolic process	BP	0.1544842956152	BP glutamine metabolic process	Pdensi_DN10845_c0_g1, Pdensi_DN15026_c0_g1, Pdensi_DN15888_c0_g3, Pdensi_DN20092_c0_g2d488108, Pdensi_DN20576_c0_g2, Pdensi_DN21762_c0_g1d420144, Pdensi_DN22427_c0_g1d300413, Pdensi_DN22504_c0_g1, Pdensi_DN23765_c0_g2d549920, Pdensi_DN24590_c1_g1, Pdensi_DN25324_c0_g2, Pdensi_DN26610_c1_g1, Pdensi_DN4501_c0_g1d327705, Pdensi_GG_142398_c1_g1, Pdensi_GG_98672_c0_g1
GO:0004180	0.00939214900745512	0.995935317319785	20	51	carboxypeptidase activity	MF	0.1544842956152	MF carboxypeptidase activity	Pdensi_DN10620_c0_g1d4883, Pdensi_DN11783_c0_g1d457849, Pdensi_DN12005_c0_g1d337285, Pdensi_DN13455_c0_g2, Pdensi_DN14620_c0_g3, Pdensi_DN15132_c1_g3, Pdensi_DN16881_c0_g1, Pdensi_DN17979_c0_g1d58195, Pdensi_DN18853_c0_g1d217679, Pdensi_DN20260_c0_g2, Pdensi_DN20260_c0_g4, Pdensi_DN20520_c0_g1d63408, Pdensi_DN22109_c4_g1, Pdensi_DN22334_c0_g4, Pdensi_DN22645_c1_g1, Pdensi_DN23386_c1_g4, Pdensi_DN…
GO:0071486	0.00939910183770828	1	3	3	cellular response to high light intensity	BP	0.1544842956152	BP cellular response to high light intensity	Pdensi_DN11848_c0_g1d5764, Pdensi_DN13606_c0_g1d340396, Pdensi_GG_87763_c0_g1
GO:0004185	0.00944566072418379	0.996268118699325	17	41	serine-type carboxypeptidase activity	MF	0.155040871994264	MF serine-type carboxypeptidase activity	Pdensi_DN10620_c0_g1d4883, Pdensi_DN11783_c0_g1d457849, Pdensi_DN13455_c0_g2, Pdensi_DN14620_c0_g3, Pdensi_DN15132_c1_g3, Pdensi_DN17979_c0_g1d58195, Pdensi_DN18853_c0_g1d217679, Pdensi_DN20260_c0_g2, Pdensi_DN20260_c0_g4, Pdensi_DN20520_c0_g1d63408, Pdensi_DN22109_c4_g1, Pdensi_DN22334_c0_g4, Pdensi_DN23386_c1_g4, Pdensi_DN24036_c0_g4, Pdensi_DN25321_c0_g1d305568, Pdensi_DN26774_c0_g1d24234, Pde…
GO:0010453	0.00947282836240236	0.996652022657776	14	33	regulation of cell fate commitment	BP	0.155278093908265	BP regulation of cell fate commitment	Pdensi_DN14577_c0_g1d393939, Pdensi_DN15724_c0_g1d54664, Pdensi_DN16340_c0_g2, Pdensi_DN16537_c0_g3, Pdensi_DN16632_c1_g1, Pdensi_DN19454_c0_g1d218555, Pdensi_DN21355_c1_g1d417316, Pdensi_DN21947_c2_g2, Pdensi_DN22049_c0_g1d222100, Pdensi_DN26441_c0_g1, Pdensi_DN39636_c0_g2, Pdensi_GG_119558_c0_g1, Pdensi_GG_133473_c0_g1, Pdensi_GG_152863_c0_g1
GO:0009360	0.00954827270235996	0.999083383430737	5	7	DNA polymerase III complex	CC	0.156304968151769	CC DNA polymerase III complex	Pdensi_DN21912_c0_g1, Pdensi_DN21912_c0_g2, Pdensi_DN22203_c0_g1, Pdensi_DN27024_c0_g1d79152, Pdensi_GG_43265_c0_g1
GO:0046933	0.00956187654225985	0.997447981288229	10	20	proton-transporting ATP synthase activity, rotational mechanism	MF	0.156318120929153	MF proton-transporting ATP synthase activity, rotational mechanism	Pdensi_DN10387_c0_g1d173149, Pdensi_DN10851_c0_g1, Pdensi_DN16418_c0_g1, Pdensi_DN17972_c1_g3, Pdensi_DN20315_c0_g1d412031, Pdensi_DN24772_c5_g1, Pdensi_DN24971_c0_g1d136323, Pdensi_DN24979_c1_g3, Pdensi_GG_32233_c0_g1, Pdensi_GG_4969_c0_g1
GO:0045910	0.00963075448179534	0.997190220445383	11	23	negative regulation of DNA recombination	BP	0.157233654721504	BP negative regulation of DNA recombination	Pdensi_DN11155_c0_g1d49629, Pdensi_DN14709_c0_g1d53315, Pdensi_DN15027_c0_g1d213970, Pdensi_DN16075_c0_g1d397367, Pdensi_DN18203_c0_g2, Pdensi_DN20976_c1_g10, Pdensi_DN21939_c0_g1d495869, Pdensi_DN22894_c0_g1d302867, Pdensi_DN23615_c1_g2, Pdensi_DN25901_c0_g1, Pdensi_GG_82123_c0_g1
GO:0007623	0.00964872764399173	0.995049162556422	29	81	circadian rhythm	BP	0.157316771680143	BP circadian rhythm	Pdensi_DN12381_c0_g1d270111, Pdensi_DN13044_c0_g1d460723, Pdensi_DN14989_c0_g1, Pdensi_DN184_c0_g1d324181, Pdensi_DN18661_c0_g1, Pdensi_DN19112_c1_g1d285936, Pdensi_DN19467_c0_g1, Pdensi_DN20072_c0_g1d188476, Pdensi_DN20104_c1_g1, Pdensi_DN20557_c11_g1, Pdensi_DN20693_c0_g1d413532, Pdensi_DN20711_c0_g1d493269, Pdensi_DN21044_c2_g1, Pdensi_DN21071_c1_g2d415963, Pdensi_DN21146_c1_g1, Pdensi_DN22359…
GO:0047216	0.00975650234985774	0.998538878498811	6	10	inositol 3-alpha-galactosyltransferase activity	MF	0.158861875595284	MF inositol 3-alpha-galactosyltransferase activity	Pdensi_DN20864_c0_g2, Pdensi_DN21552_c0_g2, Pdensi_DN21928_c0_g1, Pdensi_DN21928_c0_g1d298018, Pdensi_DN26146_c0_g2d76577, Pdensi_GG_80945_c0_g1
GO:0030855	0.00977427511333903	0.997884962220255	8	15	epithelial cell differentiation	BP	0.158939344452858	BP epithelial cell differentiation	Pdensi_DN14577_c0_g1d393939, Pdensi_DN16340_c0_g2, Pdensi_DN19167_c0_g1d285960, Pdensi_DN20191_c0_g2, Pdensi_DN21627_c0_g1d419167, Pdensi_DN27648_c0_g1d231195, Pdensi_DN4294_c0_g1d382336, Pdensi_GG_133473_c0_g1
GO:0010569	0.00985551136682228	0.998680696705274	6	9	regulation of double-strand break repair via homologous recombination	BP	0.160047213845258	BP regulation of double-strand break repair via homologous recombination	Pdensi_DN14709_c0_g1d53315, Pdensi_DN18203_c0_g2, Pdensi_DN20072_c0_g1d188476, Pdensi_DN23615_c1_g2, Pdensi_DN39387_c0_g1d242333, Pdensi_GG_38916_c0_g1
GO:0048365	0.0100092262299874	0.999026707964439	5	7	Rac GTPase binding	MF	0.162327583958308	MF Rac GTPase binding	Pdensi_DN11777_c0_g1, Pdensi_DN16057_c4_g5, Pdensi_DN17452_c0_g1d474352, Pdensi_DN20163_c0_g1d62509, Pdensi_GG_24905_c0_g1
GO:0008608	0.0101605260181882	0.998629855989237	6	9	attachment of spindle microtubules to kinetochore	BP	0.164562790098295	BP attachment of spindle microtubules to kinetochore	Pdensi_DN11450_c0_g1, Pdensi_DN11480_c0_g1d5445, Pdensi_DN21836_c1_g2, Pdensi_DN23177_c0_g1d427150, Pdensi_DN26777_c0_g2, Pdensi_DN39729_c0_g1
GO:0015036	0.0102561308316455	0.994644187786615	30	84	disulfide oxidoreductase activity	MF	0.16589121816696	MF disulfide oxidoreductase activity	Pdensi_DN1254_c0_g1, Pdensi_DN13717_c0_g1d340628, Pdensi_DN13881_c0_g1, Pdensi_DN14806_c0_g1d465250, Pdensi_DN14982_c0_g1d524945, Pdensi_DN15073_c1_g1, Pdensi_DN16182_c0_g1d214977, Pdensi_DN16288_c0_g1, Pdensi_DN16690_c0_g1d528169, Pdensi_DN16774_c0_g1, Pdensi_DN17372_c0_g1d529397, Pdensi_DN17403_c0_g1d401157, Pdensi_DN17829_c0_g2d216588, Pdensi_DN17935_c0_g1d476234, Pdensi_DN19210_c0_g1d533664, …
GO:0035987	0.0102881503227129	0.997433909726248	9	18	endodermal cell differentiation	BP	0.166189010239378	BP endodermal cell differentiation	Pdensi_DN15724_c0_g1d54664, Pdensi_DN16632_c1_g1, Pdensi_DN19454_c0_g1d218555, Pdensi_DN21947_c2_g2, Pdensi_DN22049_c0_g1d222100, Pdensi_DN26441_c0_g1, Pdensi_DN39636_c0_g2, Pdensi_GG_119558_c0_g1, Pdensi_GG_152863_c0_g1
GO:0015711	0.0103529460364982	0.99347072621409	54	173	organic anion transport	BP	0.167014764858278	BP organic anion transport	Pdensi_DN10687_c0_g1d267398, Pdensi_DN11112_c0_g1d387695, Pdensi_DN11585_c0_g1d336306, Pdensi_DN12352_c0_g1d389636, Pdensi_DN12499_c0_g1d105600, Pdensi_DN12710_c0_g2, Pdensi_DN12822_c0_g1d270969, Pdensi_DN12993_c0_g2, Pdensi_DN13334_c0_g1, Pdensi_DN14494_c0_g1, Pdensi_DN15253_c0_g1d344230, Pdensi_DN15620_c0_g2, Pdensi_DN15830_c0_g1, Pdensi_DN15830_c0_g1d396867, Pdensi_DN16293_c0_g2d469853, Pdensi…
GO:0016208	0.0105868644303527	0.996386290111361	13	30	AMP binding	MF	0.170563045413544	MF AMP binding	Pdensi_DN13487_c0_g1d106666, Pdensi_DN14668_c0_g1d108277, Pdensi_DN15267_c1_g3, Pdensi_DN15694_c0_g1d276718, Pdensi_DN16619_c0_g1, Pdensi_DN23120_c0_g1d128509, Pdensi_DN25488_c0_g2, Pdensi_DN25675_c2_g1, Pdensi_DN26521_c0_g1d77593, Pdensi_DN37114_c0_g1d509384, Pdensi_DN37337_c0_g1d89013, Pdensi_DN37337_c0_g3, Pdensi_GG_70720_c2_g1
GO:0042538	0.0107235915347938	0.996007472205764	15	35	hyperosmotic salinity response	BP	0.172538207935313	BP hyperosmotic salinity response	Pdensi_DN10855_c0_g1d210150, Pdensi_DN10885_c0_g1d335033, Pdensi_DN11457_c0_g1, Pdensi_DN14673_c0_g1d464608, Pdensi_DN18623_c1_g1, Pdensi_DN18795_c0_g2, Pdensi_DN19843_c1_g1d61774, Pdensi_DN21165_c0_g1, Pdensi_DN22185_c0_g4, Pdensi_DN22767_c0_g1, Pdensi_DN26318_c8_g1, Pdensi_DN29431_c1_g1, Pdensi_DN38421_c2_g3, Pdensi_DN71415_c0_g1, Pdensi_GG_58388_c0_g1
GO:0000910	0.0109057631784053	0.996755425728648	11	23	cytokinesis	BP	0.175008120807734	BP cytokinesis	Pdensi_DN14892_c1_g1, Pdensi_DN17702_c1_g5, Pdensi_DN18887_c5_g2, Pdensi_DN19876_c1_g2, Pdensi_DN21836_c1_g2, Pdensi_DN23177_c0_g1d427150, Pdensi_DN24439_c0_g1d498110, Pdensi_DN26578_c2_g1, Pdensi_DN39729_c0_g1, Pdensi_DN42458_c0_g1d574608, Pdensi_GG_78706_c1_g1
GO:0061640	0.0109057631784053	0.996755425728648	11	23	cytoskeleton-dependent cytokinesis	BP	0.175008120807734	BP cytoskeleton-dependent cytokinesis	Pdensi_DN14892_c1_g1, Pdensi_DN17702_c1_g5, Pdensi_DN18887_c5_g2, Pdensi_DN19876_c1_g2, Pdensi_DN21836_c1_g2, Pdensi_DN23177_c0_g1d427150, Pdensi_DN24439_c0_g1d498110, Pdensi_DN26578_c2_g1, Pdensi_DN39729_c0_g1, Pdensi_DN42458_c0_g1d574608, Pdensi_GG_78706_c1_g1
GO:0016820	0.0109709709697408	0.99283405350027	61	203	NA	NA	0.175593050435746	none	Pdensi_DN10387_c0_g1d173149, Pdensi_DN10807_c0_g1d267653, Pdensi_DN10851_c0_g1, Pdensi_DN13688_c0_g1d461976, Pdensi_DN15048_c0_g1d8997, Pdensi_DN15830_c0_g1d396868, Pdensi_DN16059_c0_g1d110495, Pdensi_DN16145_c1_g1, Pdensi_DN16179_c0_g1d527094, Pdensi_DN16418_c0_g1, Pdensi_DN16582_c0_g1, Pdensi_DN17206_c0_g1d215989, Pdensi_DN17399_c0_g1d57131, Pdensi_DN17824_c0_g1d475957, Pdensi_DN17972_c1_g3, Pd…
GO:0042626	0.0109709709697408	0.99283405350027	61	203	ATPase activity, coupled to transmembrane movement of substances	MF	0.175593050435746	MF ATPase activity, coupled to transmembrane movement of substances	Pdensi_DN10387_c0_g1d173149, Pdensi_DN10807_c0_g1d267653, Pdensi_DN10851_c0_g1, Pdensi_DN13688_c0_g1d461976, Pdensi_DN15048_c0_g1d8997, Pdensi_DN15830_c0_g1d396868, Pdensi_DN16059_c0_g1d110495, Pdensi_DN16145_c1_g1, Pdensi_DN16179_c0_g1d527094, Pdensi_DN16418_c0_g1, Pdensi_DN16582_c0_g1, Pdensi_DN17206_c0_g1d215989, Pdensi_DN17399_c0_g1d57131, Pdensi_DN17824_c0_g1d475957, Pdensi_DN17972_c1_g3, Pd…
GO:0080183	0.0109860663205252	0.999388501075202	4	5	response to photooxidative stress	BP	0.175604505112897	BP response to photooxidative stress	Pdensi_DN10885_c0_g1d335033, Pdensi_DN13335_c0_g1, Pdensi_DN16149_c0_g1d527092, Pdensi_GG_11332_c0_g1
GO:0031497	0.0110482821279399	0.99755172391936	8	15	chromatin assembly	BP	0.176176223605362	BP chromatin assembly	Pdensi_DN15027_c0_g1d213970, Pdensi_DN19151_c0_g1d285866, Pdensi_DN21939_c0_g1d495869, Pdensi_DN3272_c0_g1d166120, Pdensi_DN36868_c2_g1, Pdensi_DN39903_c0_g1, Pdensi_GG_118079_c0_g1, Pdensi_GG_82123_c0_g1
GO:0044426	0.0110506868065597	0.996416168952212	12	27	cell wall part	CC	0.176176223605362	CC cell wall part	Pdensi_DN15724_c0_g1d54664, Pdensi_DN16537_c0_g3, Pdensi_DN16632_c1_g1, Pdensi_DN17916_c0_g1d402543, Pdensi_DN19454_c0_g1d218555, Pdensi_DN21355_c1_g1d417316, Pdensi_DN21947_c2_g2, Pdensi_DN22049_c0_g1d222100, Pdensi_DN26441_c0_g1, Pdensi_DN39636_c0_g2, Pdensi_GG_119558_c0_g1, Pdensi_GG_152863_c0_g1
GO:0006244	0.0111193759731639	0.998282429848949	6	10	pyrimidine nucleotide catabolic process	BP	0.176350414784776	BP pyrimidine nucleotide catabolic process	Pdensi_DN15551_c0_g1, Pdensi_DN19693_c0_g1d409066, Pdensi_DN22961_c0_g2d546367, Pdensi_DN23694_c1_g1, Pdensi_DN47344_c0_g1d249493, Pdensi_GG_10430_c0_g1
GO:0009149	0.0111193759731639	0.998282429848949	6	10	pyrimidine nucleoside triphosphate catabolic process	BP	0.176350414784776	BP pyrimidine nucleoside triphosphate catabolic process	Pdensi_DN15551_c0_g1, Pdensi_DN19693_c0_g1d409066, Pdensi_DN22961_c0_g2d546367, Pdensi_DN23694_c1_g1, Pdensi_DN47344_c0_g1d249493, Pdensi_GG_10430_c0_g1
GO:0009213	0.0111193759731639	0.998282429848949	6	10	pyrimidine deoxyribonucleoside triphosphate catabolic process	BP	0.176350414784776	BP pyrimidine deoxyribonucleoside triphosphate catabolic process	Pdensi_DN15551_c0_g1, Pdensi_DN19693_c0_g1d409066, Pdensi_DN22961_c0_g2d546367, Pdensi_DN23694_c1_g1, Pdensi_DN47344_c0_g1d249493, Pdensi_GG_10430_c0_g1
GO:0009223	0.0111193759731639	0.998282429848949	6	10	pyrimidine deoxyribonucleotide catabolic process	BP	0.176350414784776	BP pyrimidine deoxyribonucleotide catabolic process	Pdensi_DN15551_c0_g1, Pdensi_DN19693_c0_g1d409066, Pdensi_DN22961_c0_g2d546367, Pdensi_DN23694_c1_g1, Pdensi_DN47344_c0_g1d249493, Pdensi_GG_10430_c0_g1
GO:0016887	0.0111493398650234	0.991383077648414	156	560	ATPase activity	MF	0.176596288497621	MF ATPase activity	Pdensi_DN10236_c0_g1d455061, Pdensi_DN10387_c0_g1d173149, Pdensi_DN10546_c0_g1d4860, Pdensi_DN10807_c0_g1d267653, Pdensi_DN10851_c0_g1, Pdensi_DN10938_c0_g1d387493, Pdensi_DN11155_c0_g1d49629, Pdensi_DN11283_c0_g1d210457, Pdensi_DN12020_c0_g1d5957, Pdensi_DN13500_c0_g2, Pdensi_DN13688_c0_g1d461976, Pdensi_DN13766_c0_g1d392221, Pdensi_DN13884_c0_g1d178580, Pdensi_DN14234_c0_g1d213181, Pdensi_DN147…
GO:0000911	0.0113540491096683	0.996085996750167	13	30	cytokinesis by cell plate formation	BP	0.179605761304753	BP cytokinesis by cell plate formation	Pdensi_DN13244_c0_g1d339594, Pdensi_DN13701_c0_g1d392284, Pdensi_DN17021_c0_g1, Pdensi_DN18993_c0_g1d532968, Pdensi_DN20668_c0_g1, Pdensi_DN23035_c0_g1, Pdensi_DN24439_c0_g1d498110, Pdensi_DN26559_c0_g1d77557, Pdensi_DN42458_c0_g1d574608, Pdensi_DN55686_c0_g1, Pdensi_DN69414_c0_g1, Pdensi_DN7548_c0_g1d263680, Pdensi_GG_77121_c0_g1
GO:0010598	0.0115386503287136	1	3	3	NAD(P)H dehydrogenase complex (plastoquinone)	CC	0.18228977725	CC NAD(P)H dehydrogenase complex (plastoquinone)	Pdensi_DN25714_c0_g1d429389, Pdensi_GG_108756_c0_g1, Pdensi_GG_8757_c0_g1
GO:0030091	0.0115646718681021	0.9968132063617	10	20	protein repair	BP	0.182464822807834	BP protein repair	Pdensi_DN12020_c0_g1d5957, Pdensi_DN14857_c0_g1d342973, Pdensi_DN15905_c0_g1d346289, Pdensi_DN16514_c0_g1d55876, Pdensi_DN18083_c0_g1, Pdensi_DN18630_c0_g1d115702, Pdensi_DN22222_c0_g3, Pdensi_DN23265_c0_g4, Pdensi_DN23694_c0_g1d224375, Pdensi_DN9303_c0_g1d332792
GO:1902171	0.0116418994658954	1	3	3	regulation of tocopherol cyclase activity	BP	0.183446291970987	BP regulation of tocopherol cyclase activity	Pdensi_DN13335_c0_g1, Pdensi_DN16149_c0_g1d527092, Pdensi_GG_11332_c0_g1
GO:0005960	0.0118006471187783	1	3	3	glycine cleavage complex	CC	0.185708121925929	CC glycine cleavage complex	Pdensi_DN18767_c0_g1d405330, Pdensi_DN19987_c1_g3, Pdensi_DN22037_c0_g1d422242
GO:1990752	0.011824114033583	0.998796340646773	5	7	microtubule end	CC	0.18571552614254	CC microtubule end	Pdensi_DN22417_c2_g3, Pdensi_DN2469_c0_g1d203990, Pdensi_DN31245_c0_g1d564486, Pdensi_GG_140227_c0_g2, Pdensi_GG_66470_c0_g1
GO:0010005	0.0118315328643053	0.998145156998743	6	10	cortical microtubule, transverse to long axis	CC	0.18571552614254	CC cortical microtubule, transverse to long axis	Pdensi_DN10628_c0_g1, Pdensi_DN19577_c0_g1d218702, Pdensi_DN20545_c1_g1, Pdensi_DN23801_c0_g1d550455, Pdensi_DN25409_c0_g2d74733, Pdensi_DN31245_c0_g1d564486
GO:0009539	0.0119267085850515	0.999318193654431	4	5	photosystem II reaction center	CC	0.18688023444475	CC photosystem II reaction center	Pdensi_DN13893_c1_g3, Pdensi_DN18609_c3_g4, Pdensi_DN20964_c0_g5, Pdensi_DN86793_c0_g1
GO:0019187	0.0119516429005364	0.998532467444038	5	8	beta-1,4-mannosyltransferase activity	MF	0.18688023444475	MF beta-1,4-mannosyltransferase activity	Pdensi_DN12254_c0_g1, Pdensi_DN18948_c1_g1d481130, Pdensi_DN21385_c0_g1d221225, Pdensi_DN22102_c0_g1, Pdensi_DN22515_c0_g1d363928
GO:0051753	0.0119516429005364	0.998532467444038	5	8	mannan synthase activity	MF	0.18688023444475	MF mannan synthase activity	Pdensi_DN12254_c0_g1, Pdensi_DN18948_c1_g1d481130, Pdensi_DN21385_c0_g1d221225, Pdensi_DN22102_c0_g1, Pdensi_DN22515_c0_g1d363928
GO:0010470	0.0119780226372493	0.996929572826991	9	18	regulation of gastrulation	BP	0.187053212846661	BP regulation of gastrulation	Pdensi_DN15724_c0_g1d54664, Pdensi_DN16632_c1_g1, Pdensi_DN19454_c0_g1d218555, Pdensi_DN21947_c2_g2, Pdensi_DN22049_c0_g1d222100, Pdensi_DN26441_c0_g1, Pdensi_DN39636_c0_g2, Pdensi_GG_119558_c0_g1, Pdensi_GG_152863_c0_g1
GO:0071396	0.0120165219172844	0.994933107366623	18	45	cellular response to lipid	BP	0.187414770950034	BP cellular response to lipid	Pdensi_DN10236_c0_g1d455061, Pdensi_DN12647_c0_g1d105770, Pdensi_DN15548_c0_g4, Pdensi_DN15835_c0_g1d110167, Pdensi_DN16434_c0_g1, Pdensi_DN16502_c0_g1d215318, Pdensi_DN16502_c0_g1d470829, Pdensi_DN17867_c0_g1d530420, Pdensi_DN20557_c11_g1, Pdensi_DN20741_c2_g2, Pdensi_DN21445_c3_g2, Pdensi_DN21742_c0_g1d419963, Pdensi_DN21742_c3_g1, Pdensi_DN22705_c1_g1d545376, Pdensi_DN26775_c0_g4, Pdensi_DN273…
GO:1905177	0.0120374056486479	0.997736549282355	7	12	tracheary element differentiation	BP	0.187501017578173	BP tracheary element differentiation	Pdensi_DN11573_c0_g1d210841, Pdensi_DN16281_c0_g1d10344, Pdensi_DN20326_c0_g1d290432, Pdensi_DN21044_c2_g1, Pdensi_DN37075_c0_g1d376825, Pdensi_DN8610_c0_g1d452586, Pdensi_GG_72538_c0_g1
GO:0046577	0.0120558069069561	0.998766140292741	5	7	long-chain-alcohol oxidase activity	MF	0.187548425411144	MF long-chain-alcohol oxidase activity	Pdensi_DN13084_c0_g1, Pdensi_DN18480_c0_g1d404239, Pdensi_DN18811_c1_g1, Pdensi_DN21351_c0_g1d539531, Pdensi_DN37391_c0_g1d240512
GO:0006817	0.0121910282407599	0.9957130379814	13	31	phosphate ion transport	BP	0.189084644010302	BP phosphate ion transport	Pdensi_DN17345_c0_g1d185972, Pdensi_DN19172_c0_g1d218115, Pdensi_DN20436_c1_g2, Pdensi_DN22056_c0_g1d190192, Pdensi_DN22185_c0_g2d222254, Pdensi_DN24382_c1_g2d133377, Pdensi_DN25000_c0_g1d498652, Pdensi_DN25080_c1_g2, Pdensi_DN26597_c0_g2, Pdensi_DN36508_c0_g1d31865, Pdensi_GG_104354_c0_g1, Pdensi_GG_4229_c0_g1, Pdensi_GG_85785_c0_g1
GO:0016781	0.0121992852022135	1	3	3	phosphotransferase activity, paired acceptors	MF	0.189084644010302	MF phosphotransferase activity, paired acceptors	Pdensi_DN13222_c0_g2d7189, Pdensi_DN13575_c0_g1, Pdensi_DN24097_c0_g2
GO:0070592	0.0122010071634554	0.994176264350952	23	62	cell wall polysaccharide biosynthetic process	BP	0.189084644010302	BP cell wall polysaccharide biosynthetic process	Pdensi_DN13537_c0_g1d461758, Pdensi_DN15341_c0_g1d344263, Pdensi_DN16813_c0_g1d471946, Pdensi_DN17377_c0_g1, Pdensi_DN17499_c0_g1, Pdensi_DN17565_c0_g1d351275, Pdensi_DN19565_c0_g1d218684, Pdensi_DN20199_c0_g4, Pdensi_DN20250_c0_g5, Pdensi_DN21111_c0_g2, Pdensi_DN21385_c0_g1d221225, Pdensi_DN21619_c1_g1, Pdensi_DN21624_c0_g2d540410, Pdensi_DN22102_c0_g1, Pdensi_DN22590_c0_g2, Pdensi_DN23914_c0_g1…
GO:0006348	0.0122637158755134	1	3	3	chromatin silencing at telomere	BP	0.189317407839892	BP chromatin silencing at telomere	Pdensi_DN18203_c0_g2, Pdensi_DN23615_c1_g2, Pdensi_DN28816_c0_g1d142040
GO:0030244	0.0122725994911403	0.99428675388353	22	57	cellulose biosynthetic process	BP	0.189317407839892	BP cellulose biosynthetic process	Pdensi_DN15384_c2_g1, Pdensi_DN16542_c0_g4, Pdensi_DN17479_c0_g2, Pdensi_DN17565_c0_g1d351275, Pdensi_DN18948_c1_g1d481130, Pdensi_DN19099_c0_g1d60258, Pdensi_DN19457_c0_g1d408126, Pdensi_DN20784_c0_g1, Pdensi_DN20834_c0_g1, Pdensi_DN21624_c0_g2d540410, Pdensi_DN22565_c1_g2, Pdensi_DN24215_c0_g1d71642, Pdensi_DN25780_c2_g1, Pdensi_DN34798_c0_g2, Pdensi_DN38449_c1_g1, Pdensi_DN38455_c1_g2, Pdensi_…
GO:0005527	0.0122780369316406	1	3	3	macrolide binding	MF	0.189317407839892	MF macrolide binding	Pdensi_DN18211_c1_g1, Pdensi_DN25039_c1_g2, Pdensi_DN26647_c0_g2
GO:0005528	0.0122780369316406	1	3	3	FK506 binding	MF	0.189317407839892	MF FK506 binding	Pdensi_DN18211_c1_g1, Pdensi_DN25039_c1_g2, Pdensi_DN26647_c0_g2
GO:0016115	0.0123769832102167	0.998723991868768	5	7	terpenoid catabolic process	BP	0.190602419877889	BP terpenoid catabolic process	Pdensi_DN12721_c0_g1d390380, Pdensi_DN3057_c0_g1d260296, Pdensi_DN34073_c0_g1d201036, Pdensi_GG_151170_c0_g1, Pdensi_GG_71020_c0_g1
GO:0010430	0.0124491389971132	0.999278300011253	4	5	fatty acid omega-oxidation	BP	0.191272540859911	BP fatty acid omega-oxidation	Pdensi_DN12400_c0_g1d389834, Pdensi_DN19462_c0_g1d117671, Pdensi_DN24577_c2_g2, Pdensi_DN28396_c0_g1d141608
GO:1990067	0.0124518236147747	0.998936475398057	4	6	intrachromosomal DNA recombination	BP	0.191272540859911	BP intrachromosomal DNA recombination	Pdensi_DN26438_c0_g1d229124, Pdensi_DN36461_c0_g1d88235, Pdensi_DN41456_c0_g1d319849, Pdensi_GG_67103_c0_g1
GO:0071461	0.012532405670012	1	3	3	cellular response to redox state	BP	0.192268515128375	BP cellular response to redox state	Pdensi_DN13359_c0_g1d212538, Pdensi_DN18372_c0_g1d478117, Pdensi_DN20417_c0_g1d219958
GO:0015399	0.0125770608968963	0.991570179584497	66	223	primary active transmembrane transporter activity	MF	0.192711502726346	MF primary active transmembrane transporter activity	Pdensi_DN10387_c0_g1d173149, Pdensi_DN10807_c0_g1d267653, Pdensi_DN10851_c0_g1, Pdensi_DN13688_c0_g1d461976, Pdensi_DN15048_c0_g1d8997, Pdensi_DN15830_c0_g1d396868, Pdensi_DN16059_c0_g1d110495, Pdensi_DN16145_c1_g1, Pdensi_DN16179_c0_g1d527094, Pdensi_DN16418_c0_g1, Pdensi_DN16582_c0_g1, Pdensi_DN17206_c0_g1d215989, Pdensi_DN17399_c0_g1d57131, Pdensi_DN17824_c0_g1d475957, Pdensi_DN17972_c1_g3, Pd…
GO:0010158	0.0128518318634952	0.999247149472371	4	5	abaxial cell fate specification	BP	0.196587130556571	BP abaxial cell fate specification	Pdensi_DN11895_c0_g1, Pdensi_DN1194_c0_g1d98292, Pdensi_DN22536_c1_g1, Pdensi_DN8217_c0_g1d102160
GO:1901957	0.0128621943428349	0.998659701119807	5	7	regulation of cutin biosynthetic process	BP	0.196587130556571	BP regulation of cutin biosynthetic process	Pdensi_DN20373_c2_g4, Pdensi_DN21394_c3_g1, Pdensi_DN21801_c0_g2, Pdensi_DN34159_c0_g1d146602, Pdensi_DN37478_c2_g9
GO:0010215	0.012897151921065	0.998655040982129	5	7	cellulose microfibril organization	BP	0.196875024075056	BP cellulose microfibril organization	Pdensi_DN17565_c0_g1d351275, Pdensi_DN17852_c0_g1d282283, Pdensi_DN19232_c0_g4d483116, Pdensi_DN21624_c0_g2d540410, Pdensi_GG_66470_c0_g1
GO:0003913	0.0129151222140095	1	3	3	DNA photolyase activity	MF	0.196903211582377	MF DNA photolyase activity	Pdensi_DN10692_c0_g1, Pdensi_DN13967_c0_g1d7799, Pdensi_DN3517_c0_g1d326930
GO:0015995	0.0129839407140046	0.994609358570814	17	43	chlorophyll biosynthetic process	BP	0.197705591021725	BP chlorophyll biosynthetic process	Pdensi_DN10313_c0_g1d455218, Pdensi_DN13077_c0_g1d390972, Pdensi_DN14229_c0_g1d213190, Pdensi_DN15853_c0_g2, Pdensi_DN17375_c0_g1, Pdensi_DN17414_c0_g1d57409, Pdensi_DN17584_c0_g1, Pdensi_DN20747_c0_g1d493646, Pdensi_DN20964_c0_g5, Pdensi_DN23082_c1_g3, Pdensi_DN23792_c0_g1d224578, Pdensi_DN24154_c0_g1d71418, Pdensi_DN25257_c0_g1, Pdensi_DN28079_c0_g1d231559, Pdensi_DN32205_c0_g1d235641, Pdensi_D…
GO:1903338	0.013059657665562	0.995714168184742	12	26	regulation of cell wall organization or biogenesis	BP	0.198610883451859	BP regulation of cell wall organization or biogenesis	Pdensi_DN10129_c0_g1d386473, Pdensi_DN11283_c0_g1d210457, Pdensi_DN11573_c0_g1d210841, Pdensi_DN14577_c1_g1, Pdensi_DN15094_c1_g3d465823, Pdensi_DN19721_c0_g2d486406, Pdensi_DN21193_c0_g1, Pdensi_DN24261_c1_g2, Pdensi_DN8610_c0_g1d452586, Pdensi_DN8834_c0_g1d102616, Pdensi_GG_109998_c0_g1, Pdensi_GG_72538_c0_g1
GO:0030093	0.0131110447749834	1	3	3	chloroplast photosystem I	CC	0.199144376607086	CC chloroplast photosystem I	Pdensi_DN10759_c0_g1d103777, Pdensi_DN19116_c1_g4, Pdensi_DN19234_c0_g3
GO:0009202	0.0131646097261386	1	3	3	deoxyribonucleoside triphosphate biosynthetic process	BP	0.199538388676073	BP deoxyribonucleoside triphosphate biosynthetic process	Pdensi_DN19769_c0_g1d409219, Pdensi_DN22346_c0_g1d424208, Pdensi_DN32798_c0_g1
GO:0031122	0.0131696643688925	0.995363164601549	13	30	cytoplasmic microtubule organization	BP	0.199538388676073	BP cytoplasmic microtubule organization	Pdensi_DN12288_c0_g1d6189, Pdensi_DN12594_c0_g1d211747, Pdensi_DN13531_c0_g1d522794, Pdensi_DN14535_c0_g1d274242, Pdensi_DN16885_c0_g1d215590, Pdensi_DN19167_c0_g1d285960, Pdensi_DN19296_c0_g2, Pdensi_DN19577_c0_g1d218702, Pdensi_DN20545_c1_g1, Pdensi_DN21509_c0_g1d65721, Pdensi_DN21627_c0_g1d419167, Pdensi_DN23801_c0_g1d550455, Pdensi_GG_66470_c0_g1
GO:0052575	0.0132126422348608	0.999218948296328	4	5	carbohydrate localization	BP	0.199694043282326	BP carbohydrate localization	Pdensi_DN20864_c0_g2, Pdensi_DN21552_c0_g2, Pdensi_DN21928_c0_g1d298018, Pdensi_DN26146_c0_g2d76577
GO:0052576	0.0132126422348608	0.999218948296328	4	5	carbohydrate storage	BP	0.199694043282326	BP carbohydrate storage	Pdensi_DN20864_c0_g2, Pdensi_DN21552_c0_g2, Pdensi_DN21928_c0_g1d298018, Pdensi_DN26146_c0_g2d76577
GO:0010295	0.0133845220384485	1	3	3	(+)-abscisic acid 8'-hydroxylase activity	MF	0.201295299425533	MF (+)-abscisic acid 8'-hydroxylase activity	Pdensi_DN34073_c0_g1d201036, Pdensi_GG_151170_c0_g1, Pdensi_GG_71020_c0_g1
GO:0016107	0.0133845220384485	1	3	3	sesquiterpenoid catabolic process	BP	0.201295299425533	BP sesquiterpenoid catabolic process	Pdensi_DN34073_c0_g1d201036, Pdensi_GG_151170_c0_g1, Pdensi_GG_71020_c0_g1
GO:0043290	0.0133845220384485	1	3	3	apocarotenoid catabolic process	BP	0.201295299425533	BP apocarotenoid catabolic process	Pdensi_DN34073_c0_g1d201036, Pdensi_GG_151170_c0_g1, Pdensi_GG_71020_c0_g1
GO:0046345	0.0133845220384485	1	3	3	abscisic acid catabolic process	BP	0.201295299425533	BP abscisic acid catabolic process	Pdensi_DN34073_c0_g1d201036, Pdensi_GG_151170_c0_g1, Pdensi_GG_71020_c0_g1
GO:0050275	0.0137192647264507	0.996827313271454	8	15	scopoletin glucosyltransferase activity	MF	0.206075843590918	MF scopoletin glucosyltransferase activity	Pdensi_DN19549_c0_g1d61229, Pdensi_DN22059_c0_g1d66743, Pdensi_DN22093_c0_g1, Pdensi_DN24284_c1_g3, Pdensi_DN28247_c0_g1d501460, Pdensi_DN39696_c2_g3, Pdensi_GG_116687_c0_g1, Pdensi_GG_120794_c0_g1
GO:0046386	0.0137590731925441	0.997180278449738	7	13	deoxyribose phosphate catabolic process	BP	0.206419903964801	BP deoxyribose phosphate catabolic process	Pdensi_DN15551_c0_g1, Pdensi_DN18807_c2_g2, Pdensi_DN19693_c0_g1d409066, Pdensi_DN22961_c0_g2d546367, Pdensi_DN23694_c1_g1, Pdensi_DN47344_c0_g1d249493, Pdensi_GG_10430_c0_g1
GO:0070981	0.0138063819749116	0.999171954795753	4	5	L-asparagine biosynthetic process	BP	0.206621981222575	BP L-asparagine biosynthetic process	Pdensi_DN20576_c0_g2, Pdensi_DN21762_c0_g1d420144, Pdensi_DN24590_c1_g1, Pdensi_DN25324_c0_g2
GO:0070982	0.0138063819749116	0.999171954795753	4	5	L-asparagine metabolic process	BP	0.206621981222575	BP L-asparagine metabolic process	Pdensi_DN20576_c0_g2, Pdensi_DN21762_c0_g1d420144, Pdensi_DN24590_c1_g1, Pdensi_DN25324_c0_g2
GO:1905156	0.0138602851300873	0.998228076925026	5	8	negative regulation of photosynthesis	BP	0.207174788260253	BP negative regulation of photosynthesis	Pdensi_DN12020_c0_g1d5957, Pdensi_DN14857_c0_g1d342973, Pdensi_DN17952_c0_g1d114223, Pdensi_DN22222_c0_g3, Pdensi_DN29780_c0_g1
GO:0055076	0.0140023278925317	0.992884529620774	26	71	transition metal ion homeostasis	BP	0.208817292568085	BP transition metal ion homeostasis	Pdensi_DN11991_c0_g2, Pdensi_DN13969_c0_g1d212964, Pdensi_DN14541_c0_g1d8394, Pdensi_DN15309_c0_g1d344494, Pdensi_DN15761_c0_g2, Pdensi_DN20092_c0_g1d219442, Pdensi_DN2038_c0_g1d165270, Pdensi_DN21249_c0_g1d417146, Pdensi_DN21342_c0_g3, Pdensi_DN21494_c2_g1, Pdensi_DN22465_c1_g1, Pdensi_DN22521_c0_g3, Pdensi_DN22576_c1_g1, Pdensi_DN34717_c0_g1d147158, Pdensi_DN34901_c0_g1, Pdensi_DN34957_c2_g1, P…
GO:0019139	0.0140248542665995	0.999154482365435	4	5	cytokinin dehydrogenase activity	MF	0.208817292568085	MF cytokinin dehydrogenase activity	Pdensi_DN13978_c0_g2, Pdensi_DN4995_c0_g1d1837, Pdensi_DN8865_c0_g1d265108, Pdensi_GG_8926_c0_g1
GO:0051536	0.0140385683916146	0.991443878841821	44	138	iron-sulfur cluster binding	MF	0.208817292568085	MF iron-sulfur cluster binding	Pdensi_DN10616_c0_g1d455771, Pdensi_DN10745_c0_g1, Pdensi_DN12129_c0_g1d105271, Pdensi_DN12329_c0_g1d521167, Pdensi_DN12373_c0_g1d521241, Pdensi_DN13036_c0_g1d271206, Pdensi_DN13247_c0_g1, Pdensi_DN14047_c0_g1d7924, Pdensi_DN14056_c1_g1d178994, Pdensi_DN14234_c0_g1d213181, Pdensi_DN14709_c0_g1d53315, Pdensi_DN15888_c0_g3, Pdensi_DN16087_c1_g1, Pdensi_DN17385_c0_g1d216077, Pdensi_DN17840_c0_g1d113…
GO:0051540	0.0140385683916146	0.991443878841821	44	138	metal cluster binding	MF	0.208817292568085	MF metal cluster binding	Pdensi_DN10616_c0_g1d455771, Pdensi_DN10745_c0_g1, Pdensi_DN12129_c0_g1d105271, Pdensi_DN12329_c0_g1d521167, Pdensi_DN12373_c0_g1d521241, Pdensi_DN13036_c0_g1d271206, Pdensi_DN13247_c0_g1, Pdensi_DN14047_c0_g1d7924, Pdensi_DN14056_c1_g1d178994, Pdensi_DN14234_c0_g1d213181, Pdensi_DN14709_c0_g1d53315, Pdensi_DN15888_c0_g3, Pdensi_DN16087_c1_g1, Pdensi_DN17385_c0_g1d216077, Pdensi_DN17840_c0_g1d113…
GO:0048235	0.0141718562528923	0.997679473642107	6	10	pollen sperm cell differentiation	BP	0.21054344107095	BP pollen sperm cell differentiation	Pdensi_DN16817_c0_g1d215591, Pdensi_DN17899_c0_g1d216510, Pdensi_DN18965_c0_g1d59963, Pdensi_DN36888_c0_g1d88540, Pdensi_DN37396_c0_g1, Pdensi_DN52360_c0_g1d254220
GO:0080005	0.0143211704555857	0.99913063121772	4	5	photosystem stoichiometry adjustment	BP	0.21250320000439	BP photosystem stoichiometry adjustment	Pdensi_DN13359_c0_g1d212538, Pdensi_DN18372_c0_g1d478117, Pdensi_DN20417_c0_g1d219958, Pdensi_DN74752_c0_g1
GO:0006333	0.0144290687047776	0.995129022746019	12	27	chromatin assembly or disassembly	BP	0.213797344038813	BP chromatin assembly or disassembly	Pdensi_DN14900_c0_g1d343302, Pdensi_DN15027_c0_g1d213970, Pdensi_DN19151_c0_g1d285866, Pdensi_DN20809_c0_g1d538058, Pdensi_DN21939_c0_g1d495869, Pdensi_DN24378_c0_g1, Pdensi_DN25782_c0_g1d193515, Pdensi_DN3272_c0_g1d166120, Pdensi_DN36868_c2_g1, Pdensi_DN39903_c0_g1, Pdensi_GG_118079_c0_g1, Pdensi_GG_82123_c0_g1
GO:0008509	0.0144434006577154	0.990392044950361	62	204	anion transmembrane transporter activity	MF	0.213797344038813	MF anion transmembrane transporter activity	Pdensi_DN11112_c0_g1d387695, Pdensi_DN11580_c0_g1d336377, Pdensi_DN11585_c0_g1d336306, Pdensi_DN12300_c0_g1d105477, Pdensi_DN12352_c0_g1d389636, Pdensi_DN12470_c0_g1d211626, Pdensi_DN12499_c0_g1d105600, Pdensi_DN12822_c0_g1d270969, Pdensi_DN12993_c0_g2, Pdensi_DN13334_c0_g1, Pdensi_DN14494_c0_g1, Pdensi_DN15218_c0_g1d181552, Pdensi_DN15253_c0_g1d344230, Pdensi_DN15620_c0_g2, Pdensi_DN15739_c0_g1,…
GO:1990023	0.0144905629441368	1	3	3	mitotic spindle midzone	CC	0.214235780476753	CC mitotic spindle midzone	Pdensi_DN13766_c0_g1d392221, Pdensi_DN16057_c4_g5, Pdensi_DN35986_c0_g1d239151
GO:0008028	0.0145477317813709	0.995661342445371	10	22	monocarboxylic acid transmembrane transporter activity	MF	0.214820919605926	MF monocarboxylic acid transmembrane transporter activity	Pdensi_DN11585_c0_g1d336306, Pdensi_DN12993_c0_g2, Pdensi_DN14494_c0_g1, Pdensi_DN15830_c0_g1, Pdensi_DN15830_c0_g1d396867, Pdensi_DN21493_c0_g1, Pdensi_DN24433_c2_g1, Pdensi_DN37591_c0_g1d240665, Pdensi_DN5039_c0_g1d261746, Pdensi_DN9786_c0_g1
GO:0016174	0.0145714248794045	0.999110351718052	4	5	NAD(P)H oxidase activity	MF	0.214910918631991	MF NAD(P)H oxidase activity	Pdensi_DN15194_c0_g1d343911, Pdensi_DN25099_c0_g1d73557, Pdensi_DN9320_c0_g1d209152, Pdensi_GG_122504_c0_g1
[truncated: 337 more rows]
