# Supplementary material for: Transcriptional Regulation of Pine Male and Female Cone Initiation and Development: Key Players Identified Through Comparative Transcriptomics
Source: Front Genet. 2022 Mar 18;13:815093. doi: 10.3389/fgene.2022.815093 (PMC8971679; doi:10.3389/fgene.2022.815093)
Supplement: Supplementary file 2 [file DataSheet3.ZIP › SUP_GSEA/salmon.gene.counts.matrix.FC_3_vs_FC_3_1.DESeq2.DE_results.P0.001_C2.DE.subset.GOseq.depleted]

category	over_represented_pvalue	under_represented_pvalue	numDEInCat	numInCat	term	ontology	over_represented_FDR	under_represented_FDR	go_term
GO:0016070	1	0.00141579046319685	0	2237	RNA metabolic process	BP	0.9999999999	0.999994889351496	BP RNA metabolic process
GO:0005634	0.999619542756931	0.00175199296593776	3	4338	nucleus	CC	0.9999999999	0.999994889351496	CC nucleus
GO:0065007	0.999331172389337	0.00227446717758901	5	5374	biological regulation	BP	0.9999999999	0.999994889351496	BP biological regulation
GO:0003674	0.998184525308605	0.00314246524621775	33	17067	molecular_function	MF	0.9999999999	0.999994889351496	MF molecular_function
GO:0050789	0.998397569912207	0.00506372291055323	5	4976	regulation of biological process	BP	0.9999999999	0.999994889351496	BP regulation of biological process
GO:0043412	0.999003578314555	0.00523311149439565	2	3222	macromolecule modification	BP	0.9999999999	0.999994889351496	BP macromolecule modification
GO:0007165	1	0.00671595566684303	0	1703	signal transduction	BP	0.9999999999	0.999994889351496	BP signal transduction
GO:0051179	0.998945865336967	0.00839085578730967	1	2427	localization	BP	0.9999999999	0.999994889351496	BP localization
GO:0051234	0.998460393017902	0.0116554175020024	1	2278	establishment of localization	BP	0.9999999999	0.999994889351496	BP establishment of localization
GO:0006810	0.998329561307929	0.0125058921742747	1	2245	transport	BP	0.9999999999	0.999994889351496	BP transport
GO:0043227	0.993300948175496	0.0129088793232521	15	9012	membrane-bounded organelle	CC	0.9999999999	0.999994889351496	CC membrane-bounded organelle
GO:0043231	0.99102730006086	0.0169277037679106	15	8815	intracellular membrane-bounded organelle	CC	0.9999999999	0.999994889351496	CC intracellular membrane-bounded organelle
GO:0050794	0.993740652357402	0.0173750802293388	5	4323	regulation of cellular process	BP	0.9999999999	0.999994889351496	BP regulation of cellular process
GO:0044699	0.991046833384984	0.0179291835187501	12	7606	NA	NA	0.9999999999	0.999994889351496	none
GO:0043226	0.989587746414962	0.0188430114223371	17	9591	organelle	CC	0.9999999999	0.999994889351496	CC organelle
GO:0043229	0.98923353709145	0.0194371205120178	17	9565	intracellular organelle	CC	0.9999999999	0.999994889351496	CC intracellular organelle
GO:0008150	0.982556859616585	0.0263914711714486	36	16461	biological_process	BP	0.9999999999	0.999994889351496	BP biological_process
GO:0009451	1	0.0315915146252013	0	1075	RNA modification	BP	0.9999999999	0.999994889351496	BP RNA modification
GO:0005737	0.989611260303616	0.0336360430011621	3	2905	cytoplasm	CC	0.9999999999	0.999994889351496	CC cytoplasm
GO:0098588	1	0.0339324163187527	0	1210	bounding membrane of organelle	CC	0.9999999999	0.999994889351496	CC bounding membrane of organelle
GO:0071702	1	0.0373135393350255	0	1181	organic substance transport	BP	0.9999999999	0.999994889351496	BP organic substance transport
GO:0048519	1	0.0480311000278669	0	1129	negative regulation of biological process	BP	0.9999999999	0.999994889351496	BP negative regulation of biological process
