# Supplementary material for: Transcriptional Regulation of Pine Male and Female Cone Initiation and Development: Key Players Identified Through Comparative Transcriptomics
Source: Front Genet. 2022 Mar 18;13:815093. doi: 10.3389/fgene.2022.815093 (PMC8971679; doi:10.3389/fgene.2022.815093)
Supplement: Supplementary file 2 [file DataSheet3.ZIP › SUP_GSEA/salmon.gene.counts.matrix.FC_3_vs_FC_3_1.DESeq2.DE_results.P0.001_C2.DE.subset.GOseq.enriched]

category	over_represented_pvalue	under_represented_pvalue	numDEInCat	numInCat	term	ontology	over_represented_FDR	go_term	gene_ids
GO:0000943	2.13824409656257e-05	0.999994889351496	15	882	retrotransposon nucleocapsid	CC	0.262897111672368	CC retrotransposon nucleocapsid	Pdensi_DN10213_c0_g1d518881, Pdensi_DN10782_c1_g1, Pdensi_DN15438_c0_g1d9444, Pdensi_DN16662_c0_g2d111553, Pdensi_DN17426_c0_g1d529715, Pdensi_DN20732_c4_g1, Pdensi_DN21667_c4_g1, Pdensi_DN22020_c1_g1, Pdensi_DN23060_c4_g3, Pdensi_DN23133_c5_g1, Pdensi_DN23190_c7_g2, Pdensi_DN28331_c0_g1, Pdensi_DN46308_c0_g1d97264, Pdensi_DN48997_c0_g1d250980, Pdensi_DN9404_c0_g1
GO:0101031	0.000531798767731958	0.999994696708267	2	18	chaperone complex	CC	0.9999999999	CC chaperone complex	Pdensi_DN24532_c0_g3, Pdensi_GG_59998_c0_g1
GO:0042644	0.00165211349495936	0.999969992002623	2	25	chloroplast nucleoid	CC	0.9999999999	CC chloroplast nucleoid	Pdensi_DN24532_c0_g3, Pdensi_GG_59998_c0_g1
GO:0042646	0.00165211349495936	0.999969992002623	2	25	plastid nucleoid	CC	0.9999999999	CC plastid nucleoid	Pdensi_DN24532_c0_g3, Pdensi_GG_59998_c0_g1
GO:0015074	0.00172637447051838	0.999457184999136	12	956	DNA integration	BP	0.9999999999	BP DNA integration	Pdensi_DN10213_c0_g1d518881, Pdensi_DN10782_c1_g1, Pdensi_DN15438_c0_g1d9444, Pdensi_DN16662_c0_g2d111553, Pdensi_DN17426_c0_g1d529715, Pdensi_DN20163_c3_g1, Pdensi_DN21667_c4_g1, Pdensi_DN22020_c1_g1, Pdensi_DN23060_c4_g3, Pdensi_DN23133_c5_g1, Pdensi_DN23190_c7_g2, Pdensi_DN46308_c0_g1d97264
GO:0004190	0.00274875068640429	0.999085553798019	12	1042	aspartic-type endopeptidase activity	MF	0.9999999999	MF aspartic-type endopeptidase activity	Pdensi_DN10213_c0_g1d518881, Pdensi_DN10782_c1_g1, Pdensi_DN15438_c0_g1d9444, Pdensi_DN16662_c0_g2d111553, Pdensi_DN17426_c0_g1d529715, Pdensi_DN20163_c3_g1, Pdensi_DN21667_c4_g1, Pdensi_DN22020_c1_g1, Pdensi_DN23060_c4_g3, Pdensi_DN23133_c5_g1, Pdensi_DN23190_c7_g2, Pdensi_DN46308_c0_g1d97264
GO:0070001	0.00274875068640429	0.999085553798019	12	1042	aspartic-type peptidase activity	MF	0.9999999999	MF aspartic-type peptidase activity	Pdensi_DN10213_c0_g1d518881, Pdensi_DN10782_c1_g1, Pdensi_DN15438_c0_g1d9444, Pdensi_DN16662_c0_g2d111553, Pdensi_DN17426_c0_g1d529715, Pdensi_DN20163_c3_g1, Pdensi_DN21667_c4_g1, Pdensi_DN22020_c1_g1, Pdensi_DN23060_c4_g3, Pdensi_DN23133_c5_g1, Pdensi_DN23190_c7_g2, Pdensi_DN46308_c0_g1d97264
GO:0015935	0.00275809697283401	0.999819878777532	3	91	small ribosomal subunit	CC	0.9999999999	CC small ribosomal subunit	Pdensi_DN15880_c0_g4, Pdensi_DN36683_c0_g2, Pdensi_GG_115089_c0_g1
GO:0042542	0.0030137483080054	0.999796925404757	3	91	response to hydrogen peroxide	BP	0.9999999999	BP response to hydrogen peroxide	Pdensi_DN21744_c2_g3, Pdensi_DN24532_c0_g3, Pdensi_GG_59998_c0_g1
GO:0003964	0.00431140326092286	0.998564109270296	11	948	RNA-directed DNA polymerase activity	MF	0.9999999999	MF RNA-directed DNA polymerase activity	Pdensi_DN10213_c0_g1d518881, Pdensi_DN10782_c1_g1, Pdensi_DN15438_c0_g1d9444, Pdensi_DN16662_c0_g2d111553, Pdensi_DN20163_c3_g1, Pdensi_DN21667_c4_g1, Pdensi_DN22020_c1_g1, Pdensi_DN23060_c4_g3, Pdensi_DN23133_c5_g1, Pdensi_DN23190_c7_g2, Pdensi_DN46308_c0_g1d97264
GO:0009408	0.00506468393033115	0.999345192835404	4	234	response to heat	BP	0.9999999999	BP response to heat	Pdensi_DN21744_c2_g3, Pdensi_DN22737_c0_g1d302338, Pdensi_DN24532_c0_g3, Pdensi_GG_59998_c0_g1
GO:0034061	0.00543274985516594	0.998133621863446	11	991	DNA polymerase activity	MF	0.9999999999	MF DNA polymerase activity	Pdensi_DN10213_c0_g1d518881, Pdensi_DN10782_c1_g1, Pdensi_DN15438_c0_g1d9444, Pdensi_DN16662_c0_g2d111553, Pdensi_DN20163_c3_g1, Pdensi_DN21667_c4_g1, Pdensi_DN22020_c1_g1, Pdensi_DN23060_c4_g3, Pdensi_DN23133_c5_g1, Pdensi_DN23190_c7_g2, Pdensi_DN46308_c0_g1d97264
GO:0004175	0.00713625274610151	0.997322375518115	12	1266	endopeptidase activity	MF	0.9999999999	MF endopeptidase activity	Pdensi_DN10213_c0_g1d518881, Pdensi_DN10782_c1_g1, Pdensi_DN15438_c0_g1d9444, Pdensi_DN16662_c0_g2d111553, Pdensi_DN17426_c0_g1d529715, Pdensi_DN20163_c3_g1, Pdensi_DN21667_c4_g1, Pdensi_DN22020_c1_g1, Pdensi_DN23060_c4_g3, Pdensi_DN23133_c5_g1, Pdensi_DN23190_c7_g2, Pdensi_DN46308_c0_g1d97264
GO:0042549	0.00748904220120722	0.999981317345265	1	3	photosystem II stabilization	BP	0.9999999999	BP photosystem II stabilization	Pdensi_GG_149253_c0_g1
GO:0043621	0.00788618039324318	0.999245744115672	3	130	protein self-association	MF	0.9999999999	MF protein self-association	Pdensi_DN21744_c2_g3, Pdensi_DN24532_c0_g3, Pdensi_GG_59998_c0_g1
GO:0009141	0.0080581260349019	0.999221811540265	3	149	nucleoside triphosphate metabolic process	BP	0.9999999999	BP nucleoside triphosphate metabolic process	Pdensi_DN37671_c0_g1d439991, Pdensi_DN47344_c0_g1d249493, Pdensi_GG_32233_c0_g1
GO:0006259	0.00900298423070621	0.996366026560127	13	1581	DNA metabolic process	BP	0.9999999999	BP DNA metabolic process	Pdensi_DN10213_c0_g1d518881, Pdensi_DN10782_c1_g1, Pdensi_DN15438_c0_g1d9444, Pdensi_DN16662_c0_g2d111553, Pdensi_DN17426_c0_g1d529715, Pdensi_DN20163_c3_g1, Pdensi_DN21667_c4_g1, Pdensi_DN22020_c1_g1, Pdensi_DN23060_c4_g3, Pdensi_DN23133_c5_g1, Pdensi_DN23190_c7_g2, Pdensi_DN46308_c0_g1d97264, Pdensi_DN47344_c0_g1d249493
GO:0019843	0.00915203272290838	0.999074693275937	3	145	rRNA binding	MF	0.9999999999	MF rRNA binding	Pdensi_DN15880_c0_g4, Pdensi_DN36683_c0_g2, Pdensi_GG_115089_c0_g1
GO:0009295	0.00915643597160349	0.999584588343687	2	63	nucleoid	CC	0.9999999999	CC nucleoid	Pdensi_DN24532_c0_g3, Pdensi_GG_59998_c0_g1
GO:0016984	0.00988711754860191	0.999963337226678	1	4	ribulose-bisphosphate carboxylase activity	MF	0.9999999999	MF ribulose-bisphosphate carboxylase activity	Pdensi_DN35341_c0_g1d30996
GO:0016779	0.00989976421448038	0.996305815060472	11	1135	nucleotidyltransferase activity	MF	0.9999999999	MF nucleotidyltransferase activity	Pdensi_DN10213_c0_g1d518881, Pdensi_DN10782_c1_g1, Pdensi_DN15438_c0_g1d9444, Pdensi_DN16662_c0_g2d111553, Pdensi_DN20163_c3_g1, Pdensi_DN21667_c4_g1, Pdensi_DN22020_c1_g1, Pdensi_DN23060_c4_g3, Pdensi_DN23133_c5_g1, Pdensi_DN23190_c7_g2, Pdensi_DN46308_c0_g1d97264
GO:0010094	0.011820809026368	0.999953363515512	1	3	specification of carpel identity	BP	0.9999999999	BP specification of carpel identity	Pdensi_DN15221_c0_g1d214075
GO:0048455	0.011820809026368	0.999953363515512	1	3	stamen formation	BP	0.9999999999	BP stamen formation	Pdensi_DN15221_c0_g1d214075
GO:0048457	0.011820809026368	0.999953363515512	1	3	floral whorl morphogenesis	BP	0.9999999999	BP floral whorl morphogenesis	Pdensi_DN15221_c0_g1d214075
GO:0048459	0.011820809026368	0.999953363515512	1	3	floral whorl structural organization	BP	0.9999999999	BP floral whorl structural organization	Pdensi_DN15221_c0_g1d214075
GO:0080112	0.011820809026368	0.999953363515512	1	3	seed growth	BP	0.9999999999	BP seed growth	Pdensi_DN15221_c0_g1d214075
GO:0004519	0.0119083496967563	0.995438481155042	11	1198	endonuclease activity	MF	0.9999999999	MF endonuclease activity	Pdensi_DN10213_c0_g1d518881, Pdensi_DN10782_c1_g1, Pdensi_DN15438_c0_g1d9444, Pdensi_DN16662_c0_g2d111553, Pdensi_DN20163_c3_g1, Pdensi_DN21667_c4_g1, Pdensi_DN22020_c1_g1, Pdensi_DN23060_c4_g3, Pdensi_DN23133_c5_g1, Pdensi_DN23190_c7_g2, Pdensi_DN46308_c0_g1d97264
GO:0009644	0.0120827910338116	0.999368954056059	2	55	response to high light intensity	BP	0.9999999999	BP response to high light intensity	Pdensi_DN24532_c0_g3, Pdensi_GG_59998_c0_g1
GO:0070011	0.0125206154572834	0.994939326850263	12	1419	peptidase activity, acting on L-amino acid peptides	MF	0.9999999999	MF peptidase activity, acting on L-amino acid peptides	Pdensi_DN10213_c0_g1d518881, Pdensi_DN10782_c1_g1, Pdensi_DN15438_c0_g1d9444, Pdensi_DN16662_c0_g2d111553, Pdensi_DN17426_c0_g1d529715, Pdensi_DN20163_c3_g1, Pdensi_DN21667_c4_g1, Pdensi_DN22020_c1_g1, Pdensi_DN23060_c4_g3, Pdensi_DN23133_c5_g1, Pdensi_DN23190_c7_g2, Pdensi_DN46308_c0_g1d97264
GO:0009535	0.0125433440619607	0.997892842833932	4	312	chloroplast thylakoid membrane	CC	0.9999999999	CC chloroplast thylakoid membrane	Pdensi_DN19353_c2_g1, Pdensi_GG_149253_c0_g1, Pdensi_GG_32233_c0_g1, Pdensi_GG_46492_c0_g1
GO:0055035	0.0125433440619607	0.997892842833932	4	312	plastid thylakoid membrane	CC	0.9999999999	CC plastid thylakoid membrane	Pdensi_DN19353_c2_g1, Pdensi_GG_149253_c0_g1, Pdensi_GG_32233_c0_g1, Pdensi_GG_46492_c0_g1
GO:0009539	0.0130444072302065	0.999936098222103	1	4	photosystem II reaction center	CC	0.9999999999	CC photosystem II reaction center	Pdensi_GG_149253_c0_g1
GO:0008233	0.0136224635860167	0.994430727897596	12	1442	peptidase activity	MF	0.9999999999	MF peptidase activity	Pdensi_DN10213_c0_g1d518881, Pdensi_DN10782_c1_g1, Pdensi_DN15438_c0_g1d9444, Pdensi_DN16662_c0_g2d111553, Pdensi_DN17426_c0_g1d529715, Pdensi_DN20163_c3_g1, Pdensi_DN21667_c4_g1, Pdensi_DN22020_c1_g1, Pdensi_DN23060_c4_g3, Pdensi_DN23133_c5_g1, Pdensi_DN23190_c7_g2, Pdensi_DN46308_c0_g1d97264
GO:0034357	0.0136412696191726	0.997651064695353	4	321	photosynthetic membrane	CC	0.9999999999	CC photosynthetic membrane	Pdensi_DN19353_c2_g1, Pdensi_GG_149253_c0_g1, Pdensi_GG_32233_c0_g1, Pdensi_GG_46492_c0_g1
GO:0042651	0.0136412696191726	0.997651064695353	4	321	thylakoid membrane	CC	0.9999999999	CC thylakoid membrane	Pdensi_DN19353_c2_g1, Pdensi_GG_149253_c0_g1, Pdensi_GG_32233_c0_g1, Pdensi_GG_46492_c0_g1
GO:0080060	0.0147261850156429	0.999913089084865	1	5	integument development	BP	0.9999999999	BP integument development	Pdensi_DN15221_c0_g1d214075
GO:0000302	0.0148398515196622	0.998205163389139	3	170	response to reactive oxygen species	BP	0.9999999999	BP response to reactive oxygen species	Pdensi_DN21744_c2_g3, Pdensi_DN24532_c0_g3, Pdensi_GG_59998_c0_g1
GO:0010093	0.0161136575700623	0.999891563160177	1	6	specification of floral organ identity	BP	0.9999999999	BP specification of floral organ identity	Pdensi_DN15221_c0_g1d214075
GO:0090701	0.0161136575700623	0.999891563160177	1	6	specification of plant organ identity	BP	0.9999999999	BP specification of plant organ identity	Pdensi_DN15221_c0_g1d214075
GO:0006253	0.0163178797753173	0.999893217042205	1	5	dCTP catabolic process	BP	0.9999999999	BP dCTP catabolic process	Pdensi_DN47344_c0_g1d249493
GO:0019103	0.0163178797753173	0.999893217042205	1	5	pyrimidine nucleotide binding	MF	0.9999999999	MF pyrimidine nucleotide binding	Pdensi_DN47344_c0_g1d249493
GO:0032552	0.0163178797753173	0.999893217042205	1	5	deoxyribonucleotide binding	MF	0.9999999999	MF deoxyribonucleotide binding	Pdensi_DN47344_c0_g1d249493
GO:0032556	0.0163178797753173	0.999893217042205	1	5	pyrimidine deoxyribonucleotide binding	MF	0.9999999999	MF pyrimidine deoxyribonucleotide binding	Pdensi_DN47344_c0_g1d249493
GO:0042262	0.0163178797753173	0.999893217042205	1	5	DNA protection	BP	0.9999999999	BP DNA protection	Pdensi_DN47344_c0_g1d249493
GO:0046065	0.0163178797753173	0.999893217042205	1	5	dCTP metabolic process	BP	0.9999999999	BP dCTP metabolic process	Pdensi_DN47344_c0_g1d249493
GO:0047840	0.0163178797753173	0.999893217042205	1	5	dCTP diphosphatase activity	MF	0.9999999999	MF dCTP diphosphatase activity	Pdensi_DN47344_c0_g1d249493
GO:0004518	0.0176544632628208	0.99284160130947	11	1303	nuclease activity	MF	0.9999999999	MF nuclease activity	Pdensi_DN10213_c0_g1d518881, Pdensi_DN10782_c1_g1, Pdensi_DN15438_c0_g1d9444, Pdensi_DN16662_c0_g2d111553, Pdensi_DN20163_c3_g1, Pdensi_DN21667_c4_g1, Pdensi_DN22020_c1_g1, Pdensi_DN23060_c4_g3, Pdensi_DN23133_c5_g1, Pdensi_DN23190_c7_g2, Pdensi_DN46308_c0_g1d97264
GO:0045156	0.0185153351699456	0.999852621605462	1	7	electron transporter, transferring electrons within the cyclic electron transport pathway of photosynthesis activity	MF	0.9999999999	MF electron transporter, transferring electrons within the cyclic electron transport pathway of photosynthesis activity	Pdensi_DN19353_c2_g1
GO:0044436	0.0192832393790626	0.996319610409224	4	356	thylakoid part	CC	0.9999999999	CC thylakoid part	Pdensi_DN19353_c2_g1, Pdensi_GG_149253_c0_g1, Pdensi_GG_32233_c0_g1, Pdensi_GG_46492_c0_g1
GO:0009772	0.0213518692653449	0.999803790407722	1	7	photosynthetic electron transport in photosystem II	BP	0.9999999999	BP photosynthetic electron transport in photosystem II	Pdensi_DN19353_c2_g1
GO:0006310	0.0215905682627647	0.993830525213639	6	566	DNA recombination	BP	0.9999999999	BP DNA recombination	Pdensi_DN10213_c0_g1d518881, Pdensi_DN15438_c0_g1d9444, Pdensi_DN16662_c0_g2d111553, Pdensi_DN22020_c1_g1, Pdensi_DN23133_c5_g1, Pdensi_DN23190_c7_g2
GO:0009521	0.0229082940704287	0.998314316536003	2	72	photosystem	CC	0.9999999999	CC photosystem	Pdensi_DN19353_c2_g1, Pdensi_GG_46492_c0_g1
GO:0050559	0.0239597975536254	0.999752682512834	1	7	copalyl diphosphate synthase activity	MF	0.9999999999	MF copalyl diphosphate synthase activity	Pdensi_GG_144724_c0_g1
GO:0044391	0.0246333590374827	0.996392328570729	3	202	ribosomal subunit	CC	0.9999999999	CC ribosomal subunit	Pdensi_DN15880_c0_g4, Pdensi_DN36683_c0_g2, Pdensi_GG_115089_c0_g1
GO:0044428	0.0250034309889408	0.987769990070717	15	2504	nuclear part	CC	0.9999999999	CC nuclear part	Pdensi_DN10213_c0_g1d518881, Pdensi_DN10782_c1_g1, Pdensi_DN15438_c0_g1d9444, Pdensi_DN16662_c0_g2d111553, Pdensi_DN17426_c0_g1d529715, Pdensi_DN20732_c4_g1, Pdensi_DN21667_c4_g1, Pdensi_DN22020_c1_g1, Pdensi_DN23060_c4_g3, Pdensi_DN23133_c5_g1, Pdensi_DN23190_c7_g2, Pdensi_DN28331_c0_g1, Pdensi_DN46308_c0_g1d97264, Pdensi_DN48997_c0_g1d250980, Pdensi_DN9404_c0_g1
GO:0048449	0.0262675449204443	0.999696328875231	1	8	floral organ formation	BP	0.9999999999	BP floral organ formation	Pdensi_DN15221_c0_g1d214075
GO:0048832	0.0269167584017043	0.999696125783058	1	6	specification of plant organ number	BP	0.9999999999	BP specification of plant organ number	Pdensi_DN15221_c0_g1d214075
GO:0048833	0.0269167584017043	0.999696125783058	1	6	specification of floral organ number	BP	0.9999999999	BP specification of floral organ number	Pdensi_DN15221_c0_g1d214075
GO:0019684	0.0281714445612786	0.999657532607416	1	7	photosynthesis, light reaction	BP	0.9999999999	BP photosynthesis, light reaction	Pdensi_DN19353_c2_g1
GO:0015977	0.0282212150561117	0.999639278397999	1	10	carbon fixation	BP	0.9999999999	BP carbon fixation	Pdensi_DN35341_c0_g1d30996
GO:0010582	0.0292592246136472	0.999630417859322	1	7	floral meristem determinacy	BP	0.9999999999	BP floral meristem determinacy	Pdensi_DN15221_c0_g1d214075
GO:0006244	0.0297195833902456	0.999604629577964	1	9	pyrimidine nucleotide catabolic process	BP	0.9999999999	BP pyrimidine nucleotide catabolic process	Pdensi_DN47344_c0_g1d249493
GO:0009149	0.0297195833902456	0.999604629577964	1	9	pyrimidine nucleoside triphosphate catabolic process	BP	0.9999999999	BP pyrimidine nucleoside triphosphate catabolic process	Pdensi_DN47344_c0_g1d249493
GO:0009213	0.0297195833902456	0.999604629577964	1	9	pyrimidine deoxyribonucleoside triphosphate catabolic process	BP	0.9999999999	BP pyrimidine deoxyribonucleoside triphosphate catabolic process	Pdensi_DN47344_c0_g1d249493
GO:0009223	0.0297195833902456	0.999604629577964	1	9	pyrimidine deoxyribonucleotide catabolic process	BP	0.9999999999	BP pyrimidine deoxyribonucleotide catabolic process	Pdensi_DN47344_c0_g1d249493
GO:0000287	0.0328002635411635	0.994637576081921	3	221	magnesium ion binding	MF	0.9999999999	MF magnesium ion binding	Pdensi_DN35341_c0_g1d30996, Pdensi_DN47344_c0_g1d249493, Pdensi_GG_144724_c0_g1
GO:0042548	0.0346101725976229	0.99944236533392	1	13	regulation of photosynthesis, light reaction	BP	0.9999999999	BP regulation of photosynthesis, light reaction	Pdensi_GG_149253_c0_g1
GO:0009211	0.0348787123575007	0.999447630652929	1	10	pyrimidine deoxyribonucleoside triphosphate metabolic process	BP	0.9999999999	BP pyrimidine deoxyribonucleoside triphosphate metabolic process	Pdensi_DN47344_c0_g1d249493
GO:0004365	0.0358046689234798	0.999407046606467	1	12	glyceraldehyde-3-phosphate dehydrogenase (NAD+) (phosphorylating) activity	MF	0.9999999999	MF glyceraldehyde-3-phosphate dehydrogenase (NAD+) (phosphorylating) activity	Pdensi_DN37671_c0_g1d439991
GO:0010022	0.036500393263755	0.999402091922065	1	9	meristem determinacy	BP	0.9999999999	BP meristem determinacy	Pdensi_DN15221_c0_g1d214075
GO:0046034	0.0368044789288048	0.996483847626697	2	114	ATP metabolic process	BP	0.9999999999	BP ATP metabolic process	Pdensi_DN37671_c0_g1d439991, Pdensi_GG_32233_c0_g1
GO:0046386	0.0381439580143872	0.999326448766046	1	12	deoxyribose phosphate catabolic process	BP	0.9999999999	BP deoxyribose phosphate catabolic process	Pdensi_DN47344_c0_g1d249493
GO:0051787	0.0402302501300037	0.999250171165382	1	12	misfolded protein binding	MF	0.9999999999	MF misfolded protein binding	Pdensi_DN22737_c0_g1d302338
GO:0009642	0.0408678982108601	0.995871845142659	2	106	response to light intensity	BP	0.9999999999	BP response to light intensity	Pdensi_DN24532_c0_g3, Pdensi_GG_59998_c0_g1
GO:0009204	0.0414616212001151	0.9991977018111	1	13	deoxyribonucleoside triphosphate catabolic process	BP	0.9999999999	BP deoxyribonucleoside triphosphate catabolic process	Pdensi_DN47344_c0_g1d249493
GO:0015979	0.0416106541183845	0.995754483098958	2	108	photosynthesis	BP	0.9999999999	BP photosynthesis	Pdensi_GG_149253_c0_g1, Pdensi_GG_46492_c0_g1
GO:0009264	0.0422547227581521	0.999161574241482	1	14	deoxyribonucleotide catabolic process	BP	0.9999999999	BP deoxyribonucleotide catabolic process	Pdensi_DN47344_c0_g1d249493
GO:0009205	0.0426935414757719	0.995575741261362	2	123	purine ribonucleoside triphosphate metabolic process	BP	0.9999999999	BP purine ribonucleoside triphosphate metabolic process	Pdensi_DN37671_c0_g1d439991, Pdensi_GG_32233_c0_g1
GO:0009143	0.0428573865517538	0.999137295378996	1	14	nucleoside triphosphate catabolic process	BP	0.9999999999	BP nucleoside triphosphate catabolic process	Pdensi_DN47344_c0_g1d249493
GO:0043891	0.0429340097798329	0.999134183317241	1	14	glyceraldehyde-3-phosphate dehydrogenase (NAD(P)+) (phosphorylating) activity	MF	0.9999999999	MF glyceraldehyde-3-phosphate dehydrogenase (NAD(P)+) (phosphorylating) activity	Pdensi_DN37671_c0_g1d439991
GO:0098796	0.0433437620914238	0.98939065919719	4	434	membrane protein complex	CC	0.9999999999	CC membrane protein complex	Pdensi_DN19353_c2_g1, Pdensi_GG_149253_c0_g1, Pdensi_GG_32233_c0_g1, Pdensi_GG_46492_c0_g1
GO:0009144	0.0447580224705081	0.99523979133389	2	126	purine nucleoside triphosphate metabolic process	BP	0.9999999999	BP purine nucleoside triphosphate metabolic process	Pdensi_DN37671_c0_g1d439991, Pdensi_GG_32233_c0_g1
GO:0009219	0.0453763943335605	0.999032000412479	1	14	pyrimidine deoxyribonucleotide metabolic process	BP	0.9999999999	BP pyrimidine deoxyribonucleotide metabolic process	Pdensi_DN47344_c0_g1d249493
GO:0010052	0.0457265157988852	0.999011909152585	1	15	guard cell differentiation	BP	0.9999999999	BP guard cell differentiation	Pdensi_DN14284_c0_g1d107643
GO:0072529	0.0476190557535562	0.998918804743643	1	17	pyrimidine-containing compound catabolic process	BP	0.9999999999	BP pyrimidine-containing compound catabolic process	Pdensi_DN47344_c0_g1d249493
GO:0051259	0.0477361834857672	0.994743864431349	2	121	protein complex oligomerization	BP	0.9999999999	BP protein complex oligomerization	Pdensi_DN21744_c2_g3, Pdensi_DN47344_c0_g1d249493
GO:0009199	0.0493196106538988	0.99446641025559	2	132	ribonucleoside triphosphate metabolic process	BP	0.9999999999	BP ribonucleoside triphosphate metabolic process	Pdensi_DN37671_c0_g1d439991, Pdensi_GG_32233_c0_g1
GO:0009200	0.0493250185534243	0.998843686163834	1	16	deoxyribonucleoside triphosphate metabolic process	BP	0.9999999999	BP deoxyribonucleoside triphosphate metabolic process	Pdensi_DN47344_c0_g1d249493
