# Supplementary material for: Transcriptional Regulation of Pine Male and Female Cone Initiation and Development: Key Players Identified Through Comparative Transcriptomics
Source: Front Genet. 2022 Mar 18;13:815093. doi: 10.3389/fgene.2022.815093 (PMC8971679; doi:10.3389/fgene.2022.815093)
Supplement: Supplementary file 2 [file DataSheet3.ZIP › SUP_GSEA/salmon.gene.counts.matrix.FC_3_vs_FC_3_2.DESeq2.DE_results.P0.001_C2.DE.subset.GOseq.depleted]

category	over_represented_pvalue	under_represented_pvalue	numDEInCat	numInCat	term	ontology	over_represented_FDR	under_represented_FDR	go_term
GO:0090304	0.999999994574025	1.85770266352504e-08	15	3743	nucleic acid metabolic process	BP	0.9999999999	0.000228441696533675	BP nucleic acid metabolic process
GO:0006139	0.999999971328625	8.22864562472762e-08	20	4186	nucleobase-containing compound metabolic process	BP	0.9999999999	0.000505938276236378	BP nucleobase-containing compound metabolic process
GO:0046483	0.999999943052986	1.51580272255988e-07	23	4459	heterocycle metabolic process	BP	0.9999999999	0.000621327535977294	BP heterocycle metabolic process
GO:0044260	0.99999939816353	1.20485375271347e-06	45	6626	cellular macromolecule metabolic process	BP	0.9999999999	0.00370402164927938	BP cellular macromolecule metabolic process
GO:0016070	0.99999949793223	2.15064319402326e-06	7	2228	RNA metabolic process	BP	0.9999999999	0.00443606277829102	BP RNA metabolic process
GO:0034641	0.999999032353899	2.16446097989315e-06	30	4877	cellular nitrogen compound metabolic process	BP	0.9999999999	0.00443606277829102	BP cellular nitrogen compound metabolic process
GO:0043170	0.999998000517758	3.75998827212261e-06	51	7054	macromolecule metabolic process	BP	0.9999999999	0.00660522511175596	BP macromolecule metabolic process
GO:0005739	0.999999383557647	4.33736374943397e-06	3	1513	mitochondrion	CC	0.9999999999	0.00666707025334869	CC mitochondrion
GO:0006807	0.999996177934964	6.82825111823208e-06	59	7719	nitrogen compound metabolic process	BP	0.9999999999	0.00932966711121109	BP nitrogen compound metabolic process
GO:0044428	0.999995953866633	1.26885012524041e-05	11	2524	nuclear part	CC	0.9999999999	0.0150199685230193	CC nuclear part
GO:0009451	0.999999113278962	1.3435769191934e-05	1	1067	RNA modification	BP	0.9999999999	0.0150199685230193	BP RNA modification
GO:0044422	0.999911774015856	0.000149960943689823	51	6372	organelle part	CC	0.9999999999	0.153672477046146	CC organelle part
GO:0044446	0.999900156342644	0.000169084692629321	51	6349	intracellular organelle part	CC	0.9999999999	0.156271202584001	CC intracellular organelle part
GO:0003723	0.999956251804617	0.00017791305490575	5	1503	RNA binding	MF	0.9999999999	0.156271202584001	MF RNA binding
GO:0006396	0.99996928982988	0.000219267819431856	2	1060	RNA processing	BP	0.9999999999	0.179755758370236	BP RNA processing
GO:0004518	0.999881375784591	0.000452339827374385	5	1317	nuclease activity	MF	0.9999999999	0.330853976266533	MF nuclease activity
GO:0043228	0.999888558457307	0.000479085668985235	4	1258	non-membrane-bounded organelle	CC	0.9999999999	0.330853976266533	CC non-membrane-bounded organelle
GO:0043232	0.999887252793297	0.000484294671285484	4	1257	intracellular non-membrane-bounded organelle	CC	0.9999999999	0.330853976266533	CC intracellular non-membrane-bounded organelle
GO:0051641	0.999941491116969	0.000635819321267402	1	799	cellular localization	BP	0.9999999999	0.411508957559223	BP cellular localization
GO:0003964	0.999815485347683	0.000894486905215353	3	967	RNA-directed DNA polymerase activity	MF	0.9999999999	0.54997527367166	MF RNA-directed DNA polymerase activity
GO:0004519	0.999674274215601	0.00115685237779886	5	1213	endonuclease activity	MF	0.9999999999	0.655339059771517	MF endonuclease activity
GO:0004190	0.999692537528459	0.00122572972064283	4	1066	aspartic-type endopeptidase activity	MF	0.9999999999	0.655339059771517	MF aspartic-type endopeptidase activity
GO:0070001	0.999692537528459	0.00122572972064283	4	1066	aspartic-type peptidase activity	MF	0.9999999999	0.655339059771517	MF aspartic-type peptidase activity
GO:0044429	1	0.00133093896266724	0	503	mitochondrial part	CC	0.9999999999	0.681939850996629	CC mitochondrial part
GO:0071705	0.999643848932706	0.00163365846058821	3	998	nitrogen compound transport	BP	0.9999999999	0.790621566741825	BP nitrogen compound transport
GO:0000943	0.999634972425788	0.00167164029725034	3	905	retrotransposon nucleocapsid	CC	0.9999999999	0.790621566741825	CC retrotransposon nucleocapsid
GO:0032991	0.999086331639768	0.00177260980454511	21	3025	protein-containing complex	CC	0.9999999999	0.80512581432428	CC protein-containing complex
GO:0031090	0.99929713868502	0.00183325386688459	9	1721	organelle membrane	CC	0.9999999999	0.80512581432428	CC organelle membrane
GO:0030529	0.999662288578788	0.00196575343204203	2	820	NA	NA	0.9999999999	0.833547239786927	none
GO:0016779	0.999386680844437	0.00207632336820171	5	1152	nucleotidyltransferase activity	MF	0.9999999999	0.851084948625882	MF nucleotidyltransferase activity
GO:0034660	1	0.00225831021763507	0	494	ncRNA metabolic process	BP	0.9999999999	0.895820669234144	BP ncRNA metabolic process
GO:0005198	1	0.00261356977191927	0	448	structural molecule activity	MF	0.9999999999	0.9999999999	MF structural molecule activity
GO:0015074	0.99922829978564	0.00285360352039631	4	980	DNA integration	BP	0.9999999999	0.9999999999	BP DNA integration
GO:0042742	0.999671982704556	0.00298963072217365	1	640	defense response to bacterium	BP	0.9999999999	0.9999999999	BP defense response to bacterium
GO:0006259	0.998741098712552	0.00315807336055005	9	1602	DNA metabolic process	BP	0.9999999999	0.9999999999	BP DNA metabolic process
GO:0051649	0.999618421181323	0.00341874959782041	1	641	establishment of localization in cell	BP	0.9999999999	0.9999999999	BP establishment of localization in cell
GO:0016071	0.999342385132216	0.00358374366614043	2	791	mRNA metabolic process	BP	0.9999999999	0.9999999999	BP mRNA metabolic process
GO:0006886	1	0.00391468909149238	0	451	intracellular protein transport	BP	0.9999999999	0.9999999999	BP intracellular protein transport
GO:0043412	0.997783421390215	0.00397166669175196	24	3219	macromolecule modification	BP	0.9999999999	0.9999999999	BP macromolecule modification
GO:1990904	0.998885652712465	0.00460692208221645	3	875	ribonucleoprotein complex	CC	0.9999999999	0.9999999999	CC ribonucleoprotein complex
GO:0046907	0.999454534300878	0.00468925819920493	1	607	intracellular transport	BP	0.9999999999	0.9999999999	BP intracellular transport
GO:0006310	0.999431367309391	0.00486566394650822	1	576	DNA recombination	BP	0.9999999999	0.9999999999	BP DNA recombination
GO:0008233	0.997287418043769	0.00644067955411403	9	1467	peptidase activity	MF	0.9999999999	0.9999999999	MF peptidase activity
GO:0043043	1	0.00666595743446476	0	377	peptide biosynthetic process	BP	0.9999999999	0.9999999999	BP peptide biosynthetic process
GO:0034061	0.997695624930381	0.00698431503159739	5	1009	DNA polymerase activity	MF	0.9999999999	0.9999999999	MF DNA polymerase activity
GO:0034470	1	0.00703828726992417	0	399	ncRNA processing	BP	0.9999999999	0.9999999999	BP ncRNA processing
GO:0070727	1	0.00717612707212922	0	410	cellular macromolecule localization	BP	0.9999999999	0.9999999999	BP cellular macromolecule localization
GO:0006412	1	0.00721205704744048	0	371	translation	BP	0.9999999999	0.9999999999	BP translation
GO:0090407	1	0.00743162938326822	0	380	organophosphate biosynthetic process	BP	0.9999999999	0.9999999999	BP organophosphate biosynthetic process
GO:0070011	0.996635385998213	0.0078596667420913	9	1442	peptidase activity, acting on L-amino acid peptides	MF	0.9999999999	0.9999999999	MF peptidase activity, acting on L-amino acid peptides
GO:0071702	0.996670309321235	0.00905230815839769	6	1179	organic substance transport	BP	0.9999999999	0.9999999999	BP organic substance transport
GO:0022402	1	0.00927421945386924	0	399	cell cycle process	BP	0.9999999999	0.9999999999	BP cell cycle process
GO:0008270	0.994754090438704	0.0101194068540218	15	2043	zinc ion binding	MF	0.9999999999	0.9999999999	MF zinc ion binding
GO:0019637	0.99787093892311	0.0102057960639452	2	654	organophosphate metabolic process	BP	0.9999999999	0.9999999999	BP organophosphate metabolic process
GO:0004175	0.995432565504075	0.0108519960275475	8	1290	endopeptidase activity	MF	0.9999999999	0.9999999999	MF endopeptidase activity
GO:0051603	0.998563215524235	0.0109409948348435	1	511	proteolysis involved in cellular protein catabolic process	BP	0.9999999999	0.9999999999	BP proteolysis involved in cellular protein catabolic process
GO:0009536	0.99431145866575	0.0111259712981953	14	1961	plastid	CC	0.9999999999	0.9999999999	CC plastid
GO:0003735	1	0.0114382166541482	0	333	structural constituent of ribosome	MF	0.9999999999	0.9999999999	MF structural constituent of ribosome
GO:0002376	0.996833675192194	0.0117546265124377	3	792	immune system process	BP	0.9999999999	0.9999999999	BP immune system process
GO:0007049	1	0.0132143113947453	0	346	cell cycle	BP	0.9999999999	0.9999999999	BP cell cycle
GO:0006996	0.995180283126014	0.0136242028556883	5	1048	organelle organization	BP	0.9999999999	0.9999999999	BP organelle organization
GO:0043531	0.99689286912332	0.0142305765243372	2	636	ADP binding	MF	0.9999999999	0.9999999999	MF ADP binding
GO:0034613	1	0.0147773879490259	0	352	cellular protein localization	BP	0.9999999999	0.9999999999	BP cellular protein localization
GO:0042886	0.995856369142733	0.0149275136199028	3	769	amide transport	BP	0.9999999999	0.9999999999	BP amide transport
GO:0045184	0.995685929183385	0.0154699789901824	3	769	establishment of protein localization	BP	0.9999999999	0.9999999999	BP establishment of protein localization
GO:0005730	0.997822129853712	0.0156633888730079	1	489	nucleolus	CC	0.9999999999	0.9999999999	CC nucleolus
GO:0044444	0.988277309141496	0.0157202148465334	80	7915	cytoplasmic part	CC	0.9999999999	0.9999999999	CC cytoplasmic part
GO:0009507	0.991123156251056	0.0168216164938325	14	1895	chloroplast	CC	0.9999999999	0.9999999999	CC chloroplast
GO:0015833	0.995213739090586	0.0169596697320181	3	756	peptide transport	BP	0.9999999999	0.9999999999	BP peptide transport
GO:0098588	0.992891470347768	0.0170334113777639	7	1204	bounding membrane of organelle	CC	0.9999999999	0.9999999999	CC bounding membrane of organelle
GO:0015031	0.994645973548607	0.0187248589328241	3	745	protein transport	BP	0.9999999999	0.9999999999	BP protein transport
GO:0018193	1	0.0198025532353162	0	319	peptidyl-amino acid modification	BP	0.9999999999	0.9999999999	BP peptidyl-amino acid modification
GO:0043632	0.996923931311244	0.0210483919969618	1	453	modification-dependent macromolecule catabolic process	BP	0.9999999999	0.9999999999	BP modification-dependent macromolecule catabolic process
GO:0098805	0.992899565795095	0.0211512832023199	4	838	whole membrane	CC	0.9999999999	0.9999999999	CC whole membrane
GO:0006955	0.993524644618728	0.0221397251084945	3	720	immune response	BP	0.9999999999	0.9999999999	BP immune response
GO:0043604	0.996726054799808	0.0222002462699005	1	431	amide biosynthetic process	BP	0.9999999999	0.9999999999	BP amide biosynthetic process
GO:0098796	0.996649486450504	0.0226395110469962	1	434	membrane protein complex	CC	0.9999999999	0.9999999999	CC membrane protein complex
GO:0019941	0.996444879818931	0.0238052203679464	1	440	modification-dependent protein catabolic process	BP	0.9999999999	0.9999999999	BP modification-dependent protein catabolic process
GO:0045087	0.992896023151212	0.024016786300272	3	711	innate immune response	BP	0.9999999999	0.9999999999	BP innate immune response
GO:0005654	1	0.0248605760553629	0	310	nucleoplasm	CC	0.9999999999	0.9999999999	CC nucleoplasm
GO:0019538	0.984114652898276	0.0250533659872204	26	3060	protein metabolic process	BP	0.9999999999	0.9999999999	BP protein metabolic process
GO:0016192	0.996197635978077	0.0251941357517784	1	460	vesicle-mediated transport	BP	0.9999999999	0.9999999999	BP vesicle-mediated transport
GO:0051716	0.986164044426608	0.0287054131456717	9	1371	cellular response to stimulus	BP	0.9999999999	0.9999999999	BP cellular response to stimulus
GO:0019001	1	0.0289152104966982	0	282	guanyl nucleotide binding	MF	0.9999999999	0.9999999999	MF guanyl nucleotide binding
GO:0032561	1	0.0289152104966982	0	282	guanyl ribonucleotide binding	MF	0.9999999999	0.9999999999	MF guanyl ribonucleotide binding
GO:0006511	0.995467833604603	0.0292322373186254	1	421	ubiquitin-dependent protein catabolic process	BP	0.9999999999	0.9999999999	BP ubiquitin-dependent protein catabolic process
GO:0006725	0.978997838735647	0.0295677841705709	46	4734	cellular aromatic compound metabolic process	BP	0.9999999999	0.9999999999	BP cellular aromatic compound metabolic process
GO:0001882	1	0.0301937292927797	0	281	nucleoside binding	MF	0.9999999999	0.9999999999	MF nucleoside binding
GO:0032549	1	0.0303677863389349	0	280	ribonucleoside binding	MF	0.9999999999	0.9999999999	MF ribonucleoside binding
GO:0033036	0.987616861847722	0.031711114234534	5	924	macromolecule localization	BP	0.9999999999	0.9999999999	BP macromolecule localization
GO:0034645	0.987417242854032	0.0321678971946479	5	897	cellular macromolecule biosynthetic process	BP	0.9999999999	0.9999999999	BP cellular macromolecule biosynthetic process
GO:0001883	1	0.0322190890618915	0	273	purine nucleoside binding	MF	0.9999999999	0.9999999999	MF purine nucleoside binding
GO:0005525	1	0.0322190890618915	0	273	GTP binding	MF	0.9999999999	0.9999999999	MF GTP binding
GO:0032550	1	0.0322190890618915	0	273	purine ribonucleoside binding	MF	0.9999999999	0.9999999999	MF purine ribonucleoside binding
GO:0006397	0.991791640262483	0.0330586368965539	2	569	mRNA processing	BP	0.9999999999	0.9999999999	BP mRNA processing
GO:0006508	0.988094408267809	0.0334065269123604	4	775	proteolysis	BP	0.9999999999	0.9999999999	BP proteolysis
GO:0031966	1	0.0351264334748214	0	257	mitochondrial membrane	CC	0.9999999999	0.9999999999	CC mitochondrial membrane
GO:0010498	1	0.0357334725131634	0	264	proteasomal protein catabolic process	BP	0.9999999999	0.9999999999	BP proteasomal protein catabolic process
GO:0033365	1	0.0359362778969282	0	277	protein localization to organelle	BP	0.9999999999	0.9999999999	BP protein localization to organelle
GO:0031984	0.993899877868518	0.0375032266323984	1	410	organelle subcompartment	CC	0.9999999999	0.9999999999	CC organelle subcompartment
GO:0016072	1	0.0375137884758545	0	269	rRNA metabolic process	BP	0.9999999999	0.9999999999	BP rRNA metabolic process
GO:0043161	1	0.03757204832323	0	259	proteasome-mediated ubiquitin-dependent protein catabolic process	BP	0.9999999999	0.9999999999	BP proteasome-mediated ubiquitin-dependent protein catabolic process
GO:0005774	0.99035543405951	0.0379627349453446	2	523	vacuolar membrane	CC	0.9999999999	0.9999999999	CC vacuolar membrane
GO:0044271	0.981427601043887	0.03883483490383	8	1163	cellular nitrogen compound biosynthetic process	BP	0.9999999999	0.9999999999	BP cellular nitrogen compound biosynthetic process
GO:0098791	1	0.0398537448681684	0	268	Golgi subcompartment	CC	0.9999999999	0.9999999999	CC Golgi subcompartment
GO:0016853	1	0.0414959115467525	0	248	isomerase activity	MF	0.9999999999	0.9999999999	MF isomerase activity
GO:0005829	0.975128151625671	0.0427657860554015	15	1871	cytosol	CC	0.9999999999	0.9999999999	CC cytosol
GO:1902494	0.982105795015753	0.0439236167162289	5	860	catalytic complex	CC	0.9999999999	0.9999999999	CC catalytic complex
GO:0006796	0.97451852910595	0.046157209980147	12	1601	phosphate-containing compound metabolic process	BP	0.9999999999	0.9999999999	BP phosphate-containing compound metabolic process
GO:0051188	1	0.0463755510713017	0	240	cofactor biosynthetic process	BP	0.9999999999	0.9999999999	BP cofactor biosynthetic process
GO:0006364	1	0.0470386361957787	0	248	rRNA processing	BP	0.9999999999	0.9999999999	BP rRNA processing
