# Supplementary material for: Transcriptional Regulation of Pine Male and Female Cone Initiation and Development: Key Players Identified Through Comparative Transcriptomics
Source: Front Genet. 2022 Mar 18;13:815093. doi: 10.3389/fgene.2022.815093 (PMC8971679; doi:10.3389/fgene.2022.815093)
Supplement: Supplementary file 2 [file DataSheet3.ZIP › SUP_GSEA/salmon.gene.counts.matrix.FC_3_vs_FC_3_2.DESeq2.DE_results.P0.001_C2.DE.subset.GOseq.enriched]

category	over_represented_pvalue	under_represented_pvalue	numDEInCat	numInCat	term	ontology	over_represented_FDR	go_term	gene_ids
GO:0016491	1.90848377003051e-24	1	77	1499	oxidoreductase activity	MF	2.34686249200652e-20	MF oxidoreductase activity	Pdensi_DN10615_c0_g1d173442, Pdensi_DN10697_c0_g1d49317, Pdensi_DN11042_c0_g1d104080, Pdensi_DN11539_c0_g1d336199, Pdensi_DN11851_c0_g1d458179, Pdensi_DN12835_c0_g1d51253, Pdensi_DN12981_c0_g2, Pdensi_DN13536_c0_g2, Pdensi_DN14043_c1_g1d523607, Pdensi_DN14047_c0_g1d7924, Pdensi_DN14653_c0_g1d108253, Pdensi_DN15086_c0_g3d465863, Pdensi_DN15579_c0_g1d467163, Pdensi_DN15715_c0_g1d277050, Pdensi_DN16…
GO:0001071	1.76909084203519e-22	1	55	865	NA	NA	7.25150336150225e-19	none	Pdensi_DN10619_c0_g1d103663, Pdensi_DN11148_c0_g1d335521, Pdensi_DN11623_c0_g1d520347, Pdensi_DN12328_c0_g2d459218, Pdensi_DN13368_c0_g1d177692, Pdensi_DN13806_c0_g1, Pdensi_DN14492_c3_g2, Pdensi_DN15221_c0_g1d214075, Pdensi_DN16934_c0_g1d112142, Pdensi_DN18057_c0_g3, Pdensi_DN18434_c0_g1d283766, Pdensi_DN18504_c0_g1d284071, Pdensi_DN18588_c0_g2, Pdensi_DN19025_c1_g4, Pdensi_DN19038_c1_g6, Pdensi…
GO:0003700	1.76909084203519e-22	1	55	865	DNA-binding transcription factor activity	MF	7.25150336150225e-19	MF DNA-binding transcription factor activity	Pdensi_DN10619_c0_g1d103663, Pdensi_DN11148_c0_g1d335521, Pdensi_DN11623_c0_g1d520347, Pdensi_DN12328_c0_g2d459218, Pdensi_DN13368_c0_g1d177692, Pdensi_DN13806_c0_g1, Pdensi_DN14492_c3_g2, Pdensi_DN15221_c0_g1d214075, Pdensi_DN16934_c0_g1d112142, Pdensi_DN18057_c0_g3, Pdensi_DN18434_c0_g1d283766, Pdensi_DN18504_c0_g1d284071, Pdensi_DN18588_c0_g2, Pdensi_DN19025_c1_g4, Pdensi_DN19038_c1_g6, Pdensi…
GO:0020037	1.0789597134827e-21	1	34	299	heme binding	MF	3.31699189917418e-18	MF heme binding	Pdensi_DN10697_c0_g1d49317, Pdensi_DN11042_c0_g1d104080, Pdensi_DN12835_c0_g1d51253, Pdensi_DN12981_c0_g2, Pdensi_DN14653_c0_g1d108253, Pdensi_DN15086_c0_g3d465863, Pdensi_DN16914_c0_g1d185591, Pdensi_DN18688_c1_g5, Pdensi_DN19456_c1_g3d484240, Pdensi_DN19569_c0_g6, Pdensi_DN19627_c0_g3, Pdensi_DN21737_c0_g1d221676, Pdensi_DN21963_c1_g6, Pdensi_DN22789_c1_g2, Pdensi_DN23745_c0_g4, Pdensi_DN24570_…
GO:0046906	4.29475386418126e-20	1	34	335	tetrapyrrole binding	MF	1.05625176535674e-16	MF tetrapyrrole binding	Pdensi_DN10697_c0_g1d49317, Pdensi_DN11042_c0_g1d104080, Pdensi_DN12835_c0_g1d51253, Pdensi_DN12981_c0_g2, Pdensi_DN14653_c0_g1d108253, Pdensi_DN15086_c0_g3d465863, Pdensi_DN16914_c0_g1d185591, Pdensi_DN18688_c1_g5, Pdensi_DN19456_c1_g3d484240, Pdensi_DN19569_c0_g6, Pdensi_DN19627_c0_g3, Pdensi_DN21737_c0_g1d221676, Pdensi_DN21963_c1_g6, Pdensi_DN22789_c1_g2, Pdensi_DN23745_c0_g4, Pdensi_DN24570_…
GO:0055114	1.33637671768286e-19	1	58	1087	oxidation-reduction process	BP	2.73890408289102e-16	BP oxidation-reduction process	Pdensi_DN10697_c0_g1d49317, Pdensi_DN11042_c0_g1d104080, Pdensi_DN11539_c0_g1d336199, Pdensi_DN12835_c0_g1d51253, Pdensi_DN12981_c0_g2, Pdensi_DN13341_c0_g1d461319, Pdensi_DN13536_c0_g2, Pdensi_DN14047_c0_g1d7924, Pdensi_DN14653_c0_g1d108253, Pdensi_DN15086_c0_g3d465863, Pdensi_DN15579_c0_g1d467163, Pdensi_DN15715_c0_g1d277050, Pdensi_DN16914_c0_g1d185591, Pdensi_DN18688_c1_g5, Pdensi_DN19456_c1_…
GO:0000975	3.88753403231253e-19	1	33	337	NA	NA	5.31166733281635e-16	none	Pdensi_DN14492_c3_g2, Pdensi_DN15221_c0_g1d214075, Pdensi_DN18057_c0_g3, Pdensi_DN18434_c0_g1d283766, Pdensi_DN18588_c0_g2, Pdensi_DN18633_c1_g2, Pdensi_DN19025_c1_g4, Pdensi_DN19038_c1_g6, Pdensi_DN20100_c0_g1d489240, Pdensi_DN20551_c2_g1, Pdensi_DN21049_c2_g1, Pdensi_DN21067_c1_g2, Pdensi_DN21876_c2_g2, Pdensi_DN22225_c3_g3, Pdensi_DN23629_c0_g4, Pdensi_DN23706_c0_g6, Pdensi_DN23816_c1_g2, Pden…
GO:0001067	3.88753403231253e-19	1	33	337	regulatory region nucleic acid binding	MF	5.31166733281635e-16	MF regulatory region nucleic acid binding	Pdensi_DN14492_c3_g2, Pdensi_DN15221_c0_g1d214075, Pdensi_DN18057_c0_g3, Pdensi_DN18434_c0_g1d283766, Pdensi_DN18588_c0_g2, Pdensi_DN18633_c1_g2, Pdensi_DN19025_c1_g4, Pdensi_DN19038_c1_g6, Pdensi_DN20100_c0_g1d489240, Pdensi_DN20551_c2_g1, Pdensi_DN21049_c2_g1, Pdensi_DN21067_c1_g2, Pdensi_DN21876_c2_g2, Pdensi_DN22225_c3_g3, Pdensi_DN23629_c0_g4, Pdensi_DN23706_c0_g6, Pdensi_DN23816_c1_g2, Pden…
GO:0044212	3.88753403231253e-19	1	33	337	transcription regulatory region DNA binding	MF	5.31166733281635e-16	MF transcription regulatory region DNA binding	Pdensi_DN14492_c3_g2, Pdensi_DN15221_c0_g1d214075, Pdensi_DN18057_c0_g3, Pdensi_DN18434_c0_g1d283766, Pdensi_DN18588_c0_g2, Pdensi_DN18633_c1_g2, Pdensi_DN19025_c1_g4, Pdensi_DN19038_c1_g6, Pdensi_DN20100_c0_g1d489240, Pdensi_DN20551_c2_g1, Pdensi_DN21049_c2_g1, Pdensi_DN21067_c1_g2, Pdensi_DN21876_c2_g2, Pdensi_DN22225_c3_g3, Pdensi_DN23629_c0_g4, Pdensi_DN23706_c0_g6, Pdensi_DN23816_c1_g2, Pden…
GO:0044699	8.57307569583545e-19	1	183	7598	NA	NA	1.05423111831689e-15	none	Pdensi_DN10374_c0_g1d334259, Pdensi_DN10400_c0_g1d519127, Pdensi_DN10615_c0_g1d173442, Pdensi_DN10697_c0_g1d49317, Pdensi_DN10751_c0_g1d49359, Pdensi_DN10914_c0_g1d387447, Pdensi_DN11042_c0_g1d104080, Pdensi_DN11539_c0_g1d336199, Pdensi_DN11851_c0_g1d458179, Pdensi_DN12328_c0_g2d459218, Pdensi_DN12647_c0_g2, Pdensi_DN12835_c0_g1d51253, Pdensi_DN12981_c0_g2, Pdensi_DN13058_c0_g1d460568, Pdensi_DN1…
GO:0016705	1.98119396695297e-17	1	28	262	oxidoreductase activity, acting on paired donors, with incorporation or reduction of molecular oxygen	MF	2.21479474651097e-14	MF oxidoreductase activity, acting on paired donors, with incorporation or reduction of molecular oxygen	Pdensi_DN11042_c0_g1d104080, Pdensi_DN11851_c0_g1d458179, Pdensi_DN12981_c0_g2, Pdensi_DN14653_c0_g1d108253, Pdensi_DN16914_c0_g1d185591, Pdensi_DN19456_c1_g3d484240, Pdensi_DN19627_c0_g3, Pdensi_DN20685_c1_g1, Pdensi_DN2150_c0_g1d165343, Pdensi_DN21737_c0_g1d221676, Pdensi_DN21963_c1_g6, Pdensi_DN23745_c0_g4, Pdensi_DN24369_c0_g2d133256, Pdensi_DN26156_c0_g1, Pdensi_DN27359_c0_g1d230729, Pdensi_…
GO:0044710	3.99162708005948e-17	1	112	3750	NA	NA	4.09041985029095e-14	none	Pdensi_DN10374_c0_g1d334259, Pdensi_DN10400_c0_g1d519127, Pdensi_DN10697_c0_g1d49317, Pdensi_DN11042_c0_g1d104080, Pdensi_DN11539_c0_g1d336199, Pdensi_DN11851_c0_g1d458179, Pdensi_DN12647_c0_g2, Pdensi_DN12835_c0_g1d51253, Pdensi_DN12981_c0_g2, Pdensi_DN13058_c0_g1d460568, Pdensi_DN13341_c0_g1d461319, Pdensi_DN13422_c0_g1d391646, Pdensi_DN13536_c0_g2, Pdensi_DN14040_c0_g1d213034, Pdensi_DN14043_c…
GO:0030154	6.41512208856419e-17	1	34	446	cell differentiation	BP	6.06821202485183e-14	BP cell differentiation	Pdensi_DN13368_c0_g1d177692, Pdensi_DN14492_c3_g2, Pdensi_DN15221_c0_g1d214075, Pdensi_DN17532_c0_g1d113246, Pdensi_DN18057_c0_g3, Pdensi_DN18206_c0_g1, Pdensi_DN18434_c0_g1d283766, Pdensi_DN18588_c0_g2, Pdensi_DN18633_c1_g2, Pdensi_DN19025_c1_g4, Pdensi_DN19038_c1_g6, Pdensi_DN20128_c2_g3, Pdensi_DN20326_c0_g1d290432, Pdensi_DN21049_c2_g1, Pdensi_DN21067_c1_g2, Pdensi_DN21876_c2_g2, Pdensi_DN219…
GO:0043565	8.04420954221862e-15	1	39	679	sequence-specific DNA binding	MF	7.06568891004732e-12	MF sequence-specific DNA binding	Pdensi_DN11148_c0_g1d335521, Pdensi_DN13806_c0_g1, Pdensi_DN14492_c3_g2, Pdensi_DN15221_c0_g1d214075, Pdensi_DN18057_c0_g3, Pdensi_DN18434_c0_g1d283766, Pdensi_DN18588_c0_g2, Pdensi_DN18633_c1_g2, Pdensi_DN19025_c1_g4, Pdensi_DN19038_c1_g6, Pdensi_DN19454_c0_g1, Pdensi_DN20100_c0_g1d489240, Pdensi_DN20551_c2_g1, Pdensi_DN21049_c2_g1, Pdensi_DN21067_c1_g2, Pdensi_DN21876_c2_g2, Pdensi_DN22125_c1_g…
GO:0005506	9.76143983944056e-15	1	25	261	iron ion binding	MF	8.00242838037337e-12	MF iron ion binding	Pdensi_DN11042_c0_g1d104080, Pdensi_DN12981_c0_g2, Pdensi_DN14653_c0_g1d108253, Pdensi_DN16914_c0_g1d185591, Pdensi_DN19456_c1_g3d484240, Pdensi_DN19627_c0_g3, Pdensi_DN21737_c0_g1d221676, Pdensi_DN21963_c1_g6, Pdensi_DN23745_c0_g4, Pdensi_DN24324_c0_g1, Pdensi_DN26156_c0_g1, Pdensi_DN27065_c0_g1, Pdensi_DN27065_c0_g1d307157, Pdensi_DN27359_c0_g1d230729, Pdensi_DN27510_c2_g1, Pdensi_DN2938_c0_g1,…
GO:0004497	2.24738930074295e-14	1	23	222	monooxygenase activity	MF	1.72725913945225e-11	MF monooxygenase activity	Pdensi_DN11042_c0_g1d104080, Pdensi_DN12981_c0_g2, Pdensi_DN14047_c0_g1d7924, Pdensi_DN14653_c0_g1d108253, Pdensi_DN16914_c0_g1d185591, Pdensi_DN19456_c1_g3d484240, Pdensi_DN19627_c0_g3, Pdensi_DN2150_c0_g1d165343, Pdensi_DN21737_c0_g1d221676, Pdensi_DN21963_c1_g6, Pdensi_DN23745_c0_g4, Pdensi_DN26156_c0_g1, Pdensi_DN27359_c0_g1d230729, Pdensi_DN27510_c2_g1, Pdensi_DN2938_c0_g1, Pdensi_DN30235_c0…
GO:0003674	1.31781509408198e-13	1	309	17061	molecular_function	MF	9.53245424230944e-11	MF molecular_function	Pdensi_DN10374_c0_g1d334259, Pdensi_DN10400_c0_g1d519127, Pdensi_DN10553_c0_g1d103553, Pdensi_DN10615_c0_g1d173442, Pdensi_DN10619_c0_g1d103663, Pdensi_DN10697_c0_g1d49317, Pdensi_DN10914_c0_g1d387447, Pdensi_DN11042_c0_g1d104080, Pdensi_DN11148_c0_g1d335521, Pdensi_DN11539_c0_g1d336199, Pdensi_DN11623_c0_g1d520347, Pdensi_DN11834_c0_g1d269165, Pdensi_DN11851_c0_g1d458179, Pdensi_DN11980_c0_g1d52…
GO:0005576	1.44691632767981e-12	1	46	1054	extracellular region	CC	9.67873950157115e-10	CC extracellular region	Pdensi_DN10374_c0_g1d334259, Pdensi_DN10697_c0_g1d49317, Pdensi_DN11539_c0_g1d336199, Pdensi_DN12835_c0_g1d51253, Pdensi_DN13283_c0_g1d271643, Pdensi_DN13422_c0_g1d391646, Pdensi_DN14043_c1_g1d523607, Pdensi_DN14728_c0_g1d464846, Pdensi_DN14923_c1_g7, Pdensi_DN15086_c0_g3d465863, Pdensi_DN15418_c0_g2d466840, Pdensi_DN15483_c1_g3, Pdensi_DN17149_c1_g1, Pdensi_DN17557_c1_g1d474536, Pdensi_DN18297_c…
GO:0048869	1.49545458672727e-12	1	38	797	cellular developmental process	BP	9.67873950157115e-10	BP cellular developmental process	Pdensi_DN10751_c0_g1d49359, Pdensi_DN13368_c0_g1d177692, Pdensi_DN14492_c3_g2, Pdensi_DN15221_c0_g1d214075, Pdensi_DN15837_c1_g1, Pdensi_DN17532_c0_g1d113246, Pdensi_DN18057_c0_g3, Pdensi_DN18206_c0_g1, Pdensi_DN18434_c0_g1d283766, Pdensi_DN18588_c0_g2, Pdensi_DN18633_c1_g2, Pdensi_DN19025_c1_g4, Pdensi_DN19038_c1_g6, Pdensi_DN20128_c2_g3, Pdensi_DN20326_c0_g1d290432, Pdensi_DN20498_c1_g1d120044,…
GO:0006629	2.67665677314083e-12	1	47	1139	lipid metabolic process	BP	1.64574241696564e-09	BP lipid metabolic process	Pdensi_DN10374_c0_g1d334259, Pdensi_DN10400_c0_g1d519127, Pdensi_DN11042_c0_g1d104080, Pdensi_DN11851_c0_g1d458179, Pdensi_DN12647_c0_g2, Pdensi_DN12981_c0_g2, Pdensi_DN13422_c0_g1d391646, Pdensi_DN14040_c0_g1d213034, Pdensi_DN14653_c0_g1d108253, Pdensi_DN14706_c0_g1d53366, Pdensi_DN14728_c0_g1d464846, Pdensi_DN15483_c1_g3, Pdensi_DN15579_c0_g1d467163, Pdensi_DN15683_c0_g1, Pdensi_DN16483_c0_g1, …
GO:0003824	1.34396127866787e-11	1	192	9588	catalytic activity	MF	7.86985325894229e-09	MF catalytic activity	Pdensi_DN10374_c0_g1d334259, Pdensi_DN10400_c0_g1d519127, Pdensi_DN10615_c0_g1d173442, Pdensi_DN10697_c0_g1d49317, Pdensi_DN11042_c0_g1d104080, Pdensi_DN11539_c0_g1d336199, Pdensi_DN11834_c0_g1d269165, Pdensi_DN11851_c0_g1d458179, Pdensi_DN11980_c0_g1d520706, Pdensi_DN12332_c0_g1d50692, Pdensi_DN12647_c0_g2, Pdensi_DN12835_c0_g1d51253, Pdensi_DN12981_c0_g2, Pdensi_DN13058_c0_g1d460568, Pdensi_DN1…
GO:0008610	1.86666800784056e-11	1	33	637	lipid biosynthetic process	BP	1.04338256783706e-08	BP lipid biosynthetic process	Pdensi_DN11042_c0_g1d104080, Pdensi_DN11851_c0_g1d458179, Pdensi_DN12647_c0_g2, Pdensi_DN12981_c0_g2, Pdensi_DN14040_c0_g1d213034, Pdensi_DN14653_c0_g1d108253, Pdensi_DN14706_c0_g1d53366, Pdensi_DN16483_c0_g1, Pdensi_DN16858_c0_g3, Pdensi_DN18206_c0_g1, Pdensi_DN19456_c1_g2, Pdensi_DN19656_c0_g1d15592, Pdensi_DN20377_c0_g1d16768, Pdensi_DN20685_c1_g1, Pdensi_DN21349_c1_g6, Pdensi_DN21721_c0_g1d22…
GO:0009698	3.31578196530967e-11	1	20	231	phenylpropanoid metabolic process	BP	1.77279003597448e-08	BP phenylpropanoid metabolic process	Pdensi_DN11042_c0_g1d104080, Pdensi_DN11539_c0_g1d336199, Pdensi_DN12981_c0_g2, Pdensi_DN14043_c1_g1d523607, Pdensi_DN14492_c3_g2, Pdensi_DN14653_c0_g1d108253, Pdensi_DN14735_c0_g1, Pdensi_DN19456_c1_g2, Pdensi_DN19519_c0_g5, Pdensi_DN20631_c2_g1, Pdensi_DN21049_c2_g1, Pdensi_DN24354_c2_g1, Pdensi_DN26156_c0_g1, Pdensi_DN2938_c0_g1, Pdensi_DN52982_c0_g1d254769, Pdensi_DN9427_c0_g1d453810, Pdensi_…
GO:0045944	3.49153880204665e-11	1	17	166	positive regulation of transcription by RNA polymerase II	BP	1.78897719369865e-08	BP positive regulation of transcription by RNA polymerase II	Pdensi_DN15221_c0_g1d214075, Pdensi_DN15521_c0_g1, Pdensi_DN18588_c0_g2, Pdensi_DN20100_c0_g1d489240, Pdensi_DN20551_c2_g1, Pdensi_DN21250_c0_g2, Pdensi_DN22225_c3_g3, Pdensi_DN23629_c0_g4, Pdensi_DN23816_c1_g2, Pdensi_DN24432_c0_g2, Pdensi_DN24610_c0_g1, Pdensi_DN25015_c0_g3, Pdensi_DN25070_c0_g1d22838, Pdensi_DN35582_c2_g1, Pdensi_DN8321_c0_g1d102256, Pdensi_DN9616_c0_g1d333228, Pdensi_DN9715_c…
GO:0008150	4.51617525737844e-11	1	289	16465	biological_process	BP	2.20395623593389e-08	BP biological_process	Pdensi_DN10090_c0_g1d4523, Pdensi_DN10374_c0_g1d334259, Pdensi_DN10400_c0_g1d519127, Pdensi_DN10553_c0_g1d103553, Pdensi_DN10615_c0_g1d173442, Pdensi_DN10619_c0_g1d103663, Pdensi_DN10697_c0_g1d49317, Pdensi_DN10751_c0_g1d49359, Pdensi_DN10914_c0_g1d387447, Pdensi_DN11042_c0_g1d104080, Pdensi_DN11148_c0_g1d335521, Pdensi_DN11539_c0_g1d336199, Pdensi_DN11623_c0_g1d520347, Pdensi_DN11848_c0_g1d5764,…
GO:0000977	4.65990584161024e-11	1	14	98	RNA polymerase II regulatory region sequence-specific DNA binding	MF	2.20395623593389e-08	MF RNA polymerase II regulatory region sequence-specific DNA binding	Pdensi_DN15221_c0_g1d214075, Pdensi_DN18588_c0_g2, Pdensi_DN20100_c0_g1d489240, Pdensi_DN20551_c2_g1, Pdensi_DN22225_c3_g3, Pdensi_DN23629_c0_g4, Pdensi_DN23816_c1_g2, Pdensi_DN24432_c0_g2, Pdensi_DN24610_c0_g1, Pdensi_DN25015_c0_g3, Pdensi_DN25070_c0_g1d22838, Pdensi_DN35582_c2_g1, Pdensi_DN8321_c0_g1d102256, Pdensi_DN9616_c0_g1d333228
GO:0005575	5.76433714987372e-11	1	289	16499	cellular_component	CC	2.62533533081471e-08	CC cellular_component	Pdensi_DN10374_c0_g1d334259, Pdensi_DN10400_c0_g1d519127, Pdensi_DN10553_c0_g1d103553, Pdensi_DN10615_c0_g1d173442, Pdensi_DN10619_c0_g1d103663, Pdensi_DN10697_c0_g1d49317, Pdensi_DN10914_c0_g1d387447, Pdensi_DN11042_c0_g1d104080, Pdensi_DN11148_c0_g1d335521, Pdensi_DN11539_c0_g1d336199, Pdensi_DN11623_c0_g1d520347, Pdensi_DN11834_c0_g1d269165, Pdensi_DN11848_c0_g1d5764, Pdensi_DN11851_c0_g1d4581…
GO:0019748	6.28461788262732e-11	1	23	323	secondary metabolic process	BP	2.74878286034058e-08	BP secondary metabolic process	Pdensi_DN11042_c0_g1d104080, Pdensi_DN11539_c0_g1d336199, Pdensi_DN12981_c0_g2, Pdensi_DN14043_c1_g1d523607, Pdensi_DN14492_c3_g2, Pdensi_DN14653_c0_g1d108253, Pdensi_DN14735_c0_g1, Pdensi_DN19298_c2_g1, Pdensi_DN19456_c1_g2, Pdensi_DN19519_c0_g5, Pdensi_DN20631_c2_g1, Pdensi_DN21049_c2_g1, Pdensi_DN23538_c1_g6, Pdensi_DN24354_c2_g1, Pdensi_DN26129_c1_g1, Pdensi_DN26156_c0_g1, Pdensi_DN2938_c0_g1…
GO:0001012	6.48245124419589e-11	1	14	101	RNA polymerase II regulatory region DNA binding	MF	2.74878286034058e-08	MF RNA polymerase II regulatory region DNA binding	Pdensi_DN15221_c0_g1d214075, Pdensi_DN18588_c0_g2, Pdensi_DN20100_c0_g1d489240, Pdensi_DN20551_c2_g1, Pdensi_DN22225_c3_g3, Pdensi_DN23629_c0_g4, Pdensi_DN23816_c1_g2, Pdensi_DN24432_c0_g2, Pdensi_DN24610_c0_g1, Pdensi_DN25015_c0_g3, Pdensi_DN25070_c0_g1d22838, Pdensi_DN35582_c2_g1, Pdensi_DN8321_c0_g1d102256, Pdensi_DN9616_c0_g1d333228
GO:0046983	7.61284358154192e-11	1	34	705	protein dimerization activity	MF	3.12050458407403e-08	MF protein dimerization activity	Pdensi_DN13806_c0_g1, Pdensi_DN15221_c0_g1d214075, Pdensi_DN16978_c0_g1d215734, Pdensi_DN18588_c0_g2, Pdensi_DN19454_c0_g1, Pdensi_DN19746_c3_g1, Pdensi_DN20100_c0_g1d489240, Pdensi_DN20128_c2_g3, Pdensi_DN20498_c1_g1d120044, Pdensi_DN20551_c2_g1, Pdensi_DN22125_c1_g1d125322, Pdensi_DN22225_c3_g3, Pdensi_DN23538_c1_g6, Pdensi_DN23799_c0_g1, Pdensi_DN23816_c1_g2, Pdensi_DN24147_c1_g2, Pdensi_DN243…
GO:1901700	1.23494540344858e-10	1	44	1160	response to oxygen-containing compound	BP	4.89874955684102e-08	BP response to oxygen-containing compound	Pdensi_DN10090_c0_g1d4523, Pdensi_DN10914_c0_g1d387447, Pdensi_DN11148_c0_g1d335521, Pdensi_DN12328_c0_g2d459218, Pdensi_DN13806_c0_g1, Pdensi_DN14492_c3_g2, Pdensi_DN16462_c0_g2, Pdensi_DN18057_c0_g3, Pdensi_DN18434_c0_g1d283766, Pdensi_DN19038_c1_g6, Pdensi_DN19896_c0_g1, Pdensi_DN20261_c4_g7, Pdensi_DN20311_c1_g1d16738, Pdensi_DN20647_c1_g1d291571, Pdensi_DN21049_c2_g1, Pdensi_DN22125_c1_g1d12…
GO:0044763	1.33895799611406e-10	1	118	5229	NA	NA	5.05073536444433e-08	none	Pdensi_DN10615_c0_g1d173442, Pdensi_DN10751_c0_g1d49359, Pdensi_DN10914_c0_g1d387447, Pdensi_DN11042_c0_g1d104080, Pdensi_DN11539_c0_g1d336199, Pdensi_DN11851_c0_g1d458179, Pdensi_DN12647_c0_g2, Pdensi_DN12981_c0_g2, Pdensi_DN13058_c0_g1d460568, Pdensi_DN13368_c0_g1d177692, Pdensi_DN13467_c0_g1d522696, Pdensi_DN14040_c0_g1d213034, Pdensi_DN14043_c1_g1d523607, Pdensi_DN14492_c3_g2, Pdensi_DN14653_…
GO:0031224	1.35540592849201e-10	1	97	3941	intrinsic component of membrane	CC	5.05073536444433e-08	CC intrinsic component of membrane	Pdensi_DN10400_c0_g1d519127, Pdensi_DN10553_c0_g1d103553, Pdensi_DN10914_c0_g1d387447, Pdensi_DN11042_c0_g1d104080, Pdensi_DN11848_c0_g1d5764, Pdensi_DN11851_c0_g1d458179, Pdensi_DN12647_c0_g2, Pdensi_DN12981_c0_g2, Pdensi_DN13341_c0_g1d461319, Pdensi_DN13467_c0_g1d522696, Pdensi_DN14040_c0_g1d213034, Pdensi_DN14047_c0_g1d7924, Pdensi_DN14653_c0_g1d108253, Pdensi_DN14706_c0_g1d53366, Pdensi_DN148…
GO:0003677	2.1687194537204e-10	1	65	2223	DNA binding	MF	7.84374797717638e-08	MF DNA binding	Pdensi_DN10619_c0_g1d103663, Pdensi_DN11148_c0_g1d335521, Pdensi_DN12328_c0_g2d459218, Pdensi_DN13368_c0_g1d177692, Pdensi_DN13806_c0_g1, Pdensi_DN14492_c3_g2, Pdensi_DN15221_c0_g1d214075, Pdensi_DN16934_c0_g1d112142, Pdensi_DN17532_c0_g1d113246, Pdensi_DN18057_c0_g3, Pdensi_DN18434_c0_g1d283766, Pdensi_DN18504_c0_g1d284071, Pdensi_DN18588_c0_g2, Pdensi_DN18633_c1_g2, Pdensi_DN19025_c1_g4, Pdensi…
GO:0001101	2.47767666293134e-10	1	36	845	response to acid chemical	BP	8.70513997830475e-08	BP response to acid chemical	Pdensi_DN10090_c0_g1d4523, Pdensi_DN10914_c0_g1d387447, Pdensi_DN11148_c0_g1d335521, Pdensi_DN13806_c0_g1, Pdensi_DN14492_c3_g2, Pdensi_DN16462_c0_g2, Pdensi_DN18057_c0_g3, Pdensi_DN18434_c0_g1d283766, Pdensi_DN19038_c1_g6, Pdensi_DN19896_c0_g1, Pdensi_DN20311_c1_g1d16738, Pdensi_DN21049_c2_g1, Pdensi_DN22125_c1_g1d125322, Pdensi_DN23706_c0_g6, Pdensi_DN24147_c1_g2, Pdensi_DN24324_c0_g1, Pdensi_D…
GO:0072593	3.15083304705784e-10	0.999999999972176	15	134	reactive oxygen species metabolic process	BP	1.07627205499084e-07	BP reactive oxygen species metabolic process	Pdensi_DN10697_c0_g1d49317, Pdensi_DN12835_c0_g1d51253, Pdensi_DN14857_c0_g1d342973, Pdensi_DN15086_c0_g3d465863, Pdensi_DN18688_c1_g5, Pdensi_DN19569_c0_g6, Pdensi_DN22789_c1_g2, Pdensi_DN24324_c0_g1, Pdensi_DN24570_c0_g1, Pdensi_DN26695_c0_g4, Pdensi_DN33677_c0_g1d29766, Pdensi_DN33925_c0_g1d313047, Pdensi_DN833_c0_g1d299, Pdensi_DN9202_c0_g1d453502, Pdensi_DN9378_c0_g1d332754
GO:0044767	7.73823796516212e-10	1	62	2181	NA	NA	2.57181384479996e-07	none	Pdensi_DN10751_c0_g1d49359, Pdensi_DN12328_c0_g2d459218, Pdensi_DN13368_c0_g1d177692, Pdensi_DN14492_c3_g2, Pdensi_DN14857_c0_g1d342973, Pdensi_DN15221_c0_g1d214075, Pdensi_DN15837_c1_g1, Pdensi_DN17532_c0_g1d113246, Pdensi_DN18057_c0_g3, Pdensi_DN18206_c0_g1, Pdensi_DN18434_c0_g1d283766, Pdensi_DN18588_c0_g2, Pdensi_DN18633_c1_g2, Pdensi_DN19025_c1_g4, Pdensi_DN19038_c1_g6, Pdensi_DN19519_c0_g5,…
GO:0016021	9.17929834398993e-10	1	92	3805	integral component of membrane	CC	2.97046925621169e-07	CC integral component of membrane	Pdensi_DN10400_c0_g1d519127, Pdensi_DN10553_c0_g1d103553, Pdensi_DN11042_c0_g1d104080, Pdensi_DN11848_c0_g1d5764, Pdensi_DN11851_c0_g1d458179, Pdensi_DN12647_c0_g2, Pdensi_DN12981_c0_g2, Pdensi_DN13467_c0_g1d522696, Pdensi_DN14040_c0_g1d213034, Pdensi_DN14047_c0_g1d7924, Pdensi_DN14653_c0_g1d108253, Pdensi_DN14706_c0_g1d53366, Pdensi_DN14857_c0_g1d342973, Pdensi_DN15260_c3_g1, Pdensi_DN15586_c0_g…
GO:0072330	1.40859064563101e-09	1	20	291	monocarboxylic acid biosynthetic process	BP	4.44139465880117e-07	BP monocarboxylic acid biosynthetic process	Pdensi_DN11042_c0_g1d104080, Pdensi_DN11851_c0_g1d458179, Pdensi_DN12647_c0_g2, Pdensi_DN12981_c0_g2, Pdensi_DN14040_c0_g1d213034, Pdensi_DN14492_c3_g2, Pdensi_DN14653_c0_g1d108253, Pdensi_DN16483_c0_g1, Pdensi_DN20685_c1_g1, Pdensi_DN21049_c2_g1, Pdensi_DN22547_c0_g1d20905, Pdensi_DN23056_c4_g1, Pdensi_DN24369_c0_g2d133256, Pdensi_DN26156_c0_g1, Pdensi_DN26360_c0_g1d560098, Pdensi_DN2938_c0_g1, …
GO:0016053	2.86469448251031e-09	0.999999999461807	27	539	organic acid biosynthetic process	BP	8.59198732961689e-07	BP organic acid biosynthetic process	Pdensi_DN11042_c0_g1d104080, Pdensi_DN11851_c0_g1d458179, Pdensi_DN12647_c0_g2, Pdensi_DN12981_c0_g2, Pdensi_DN14040_c0_g1d213034, Pdensi_DN14492_c3_g2, Pdensi_DN14653_c0_g1d108253, Pdensi_DN16483_c0_g1, Pdensi_DN20685_c1_g1, Pdensi_DN20703_c0_g1d493602, Pdensi_DN21049_c2_g1, Pdensi_DN22547_c0_g1d20905, Pdensi_DN23056_c4_g1, Pdensi_DN24369_c0_g2d133256, Pdensi_DN26156_c0_g1, Pdensi_DN26360_c0_g1d…
GO:0046394	2.86469448251031e-09	0.999999999461807	27	539	carboxylic acid biosynthetic process	BP	8.59198732961689e-07	BP carboxylic acid biosynthetic process	Pdensi_DN11042_c0_g1d104080, Pdensi_DN11851_c0_g1d458179, Pdensi_DN12647_c0_g2, Pdensi_DN12981_c0_g2, Pdensi_DN14040_c0_g1d213034, Pdensi_DN14492_c3_g2, Pdensi_DN14653_c0_g1d108253, Pdensi_DN16483_c0_g1, Pdensi_DN20685_c1_g1, Pdensi_DN20703_c0_g1d493602, Pdensi_DN21049_c2_g1, Pdensi_DN22547_c0_g1d20905, Pdensi_DN23056_c4_g1, Pdensi_DN24369_c0_g2d133256, Pdensi_DN26156_c0_g1, Pdensi_DN26360_c0_g1d…
GO:0009739	3.11482465631909e-09	0.999999999791082	11	73	response to gibberellin	BP	9.11976161875139e-07	BP response to gibberellin	Pdensi_DN11148_c0_g1d335521, Pdensi_DN13806_c0_g1, Pdensi_DN16462_c0_g2, Pdensi_DN20311_c1_g1d16738, Pdensi_DN22125_c1_g1d125322, Pdensi_DN35010_c2_g3, Pdensi_DN35582_c2_g1, Pdensi_DN9616_c0_g1d333228, Pdensi_GG_147018_c0_g1, Pdensi_GG_30989_c0_g1, Pdensi_GG_76524_c0_g1
GO:0032787	3.68979406455395e-09	0.999999999280876	28	583	monocarboxylic acid metabolic process	BP	1.05519529329814e-06	BP monocarboxylic acid metabolic process	Pdensi_DN11042_c0_g1d104080, Pdensi_DN11851_c0_g1d458179, Pdensi_DN12647_c0_g2, Pdensi_DN12981_c0_g2, Pdensi_DN14040_c0_g1d213034, Pdensi_DN14492_c3_g2, Pdensi_DN14653_c0_g1d108253, Pdensi_DN15715_c0_g1d277050, Pdensi_DN16483_c0_g1, Pdensi_DN20685_c1_g1, Pdensi_DN21024_c2_g3, Pdensi_DN21049_c2_g1, Pdensi_DN22547_c0_g1d20905, Pdensi_DN23056_c4_g1, Pdensi_DN24369_c0_g2d133256, Pdensi_DN24570_c0_g1,…
GO:0009699	4.25878232703529e-09	0.999999999455236	16	186	phenylpropanoid biosynthetic process	BP	1.18260499440484e-06	BP phenylpropanoid biosynthetic process	Pdensi_DN11042_c0_g1d104080, Pdensi_DN12981_c0_g2, Pdensi_DN14492_c3_g2, Pdensi_DN14653_c0_g1d108253, Pdensi_DN14735_c0_g1, Pdensi_DN19456_c1_g2, Pdensi_DN19519_c0_g5, Pdensi_DN21049_c2_g1, Pdensi_DN24354_c2_g1, Pdensi_DN26156_c0_g1, Pdensi_DN2938_c0_g1, Pdensi_DN52982_c0_g1d254769, Pdensi_DN9427_c0_g1d453810, Pdensi_DN9611_c0_g1d266034, Pdensi_GG_80151_c1_g1, Pdensi_GG_81086_c0_g1
GO:0042744	4.32765916469201e-09	0.9999999996467	12	92	hydrogen peroxide catabolic process	BP	1.18260499440484e-06	BP hydrogen peroxide catabolic process	Pdensi_DN10697_c0_g1d49317, Pdensi_DN12835_c0_g1d51253, Pdensi_DN15086_c0_g3d465863, Pdensi_DN18688_c1_g5, Pdensi_DN19569_c0_g6, Pdensi_DN22789_c1_g2, Pdensi_DN24570_c0_g1, Pdensi_DN26695_c0_g4, Pdensi_DN33677_c0_g1d29766, Pdensi_DN33925_c0_g1d313047, Pdensi_DN833_c0_g1d299, Pdensi_DN9202_c0_g1d453502
GO:0050896	5.02592378441616e-09	1	106	4803	response to stimulus	BP	1.33565770857275e-06	BP response to stimulus	Pdensi_DN10090_c0_g1d4523, Pdensi_DN10553_c0_g1d103553, Pdensi_DN10697_c0_g1d49317, Pdensi_DN10751_c0_g1d49359, Pdensi_DN10914_c0_g1d387447, Pdensi_DN11148_c0_g1d335521, Pdensi_DN11623_c0_g1d520347, Pdensi_DN11848_c0_g1d5764, Pdensi_DN12328_c0_g2d459218, Pdensi_DN12647_c0_g2, Pdensi_DN12835_c0_g1d51253, Pdensi_DN13467_c0_g1d522696, Pdensi_DN13806_c0_g1, Pdensi_DN14043_c1_g1d523607, Pdensi_DN14492…
GO:0000976	5.10497782409689e-09	0.999999999452761	14	141	transcription regulatory region sequence-specific DNA binding	MF	1.33565770857275e-06	MF transcription regulatory region sequence-specific DNA binding	Pdensi_DN15221_c0_g1d214075, Pdensi_DN18588_c0_g2, Pdensi_DN20100_c0_g1d489240, Pdensi_DN20551_c2_g1, Pdensi_DN22225_c3_g3, Pdensi_DN23629_c0_g4, Pdensi_DN23816_c1_g2, Pdensi_DN24432_c0_g2, Pdensi_DN24610_c0_g1, Pdensi_DN25015_c0_g3, Pdensi_DN25070_c0_g1d22838, Pdensi_DN35582_c2_g1, Pdensi_DN8321_c0_g1d102256, Pdensi_DN9616_c0_g1d333228
GO:0032502	6.13568943805567e-09	1	65	2476	developmental process	BP	1.57188693791189e-06	BP developmental process	Pdensi_DN10751_c0_g1d49359, Pdensi_DN12328_c0_g2d459218, Pdensi_DN13368_c0_g1d177692, Pdensi_DN14492_c3_g2, Pdensi_DN14857_c0_g1d342973, Pdensi_DN15221_c0_g1d214075, Pdensi_DN15837_c1_g1, Pdensi_DN17532_c0_g1d113246, Pdensi_DN18057_c0_g3, Pdensi_DN18206_c0_g1, Pdensi_DN18434_c0_g1d283766, Pdensi_DN18588_c0_g2, Pdensi_DN18633_c1_g2, Pdensi_DN19025_c1_g4, Pdensi_DN19038_c1_g6, Pdensi_DN19454_c0_g1,…
GO:0009056	8.35732697518617e-09	1	53	1771	catabolic process	BP	2.09734795538499e-06	BP catabolic process	Pdensi_DN10374_c0_g1d334259, Pdensi_DN10697_c0_g1d49317, Pdensi_DN11539_c0_g1d336199, Pdensi_DN12835_c0_g1d51253, Pdensi_DN13422_c0_g1d391646, Pdensi_DN14043_c1_g1d523607, Pdensi_DN14728_c0_g1d464846, Pdensi_DN14735_c0_g1, Pdensi_DN14857_c0_g1d342973, Pdensi_DN14923_c1_g7, Pdensi_DN15086_c0_g3d465863, Pdensi_DN15418_c0_g2d466840, Pdensi_DN15483_c1_g3, Pdensi_DN15579_c0_g1d467163, Pdensi_DN15683_c…
GO:0042743	1.30703576862217e-08	0.999999998810589	12	103	hydrogen peroxide metabolic process	BP	3.21452376934936e-06	BP hydrogen peroxide metabolic process	Pdensi_DN10697_c0_g1d49317, Pdensi_DN12835_c0_g1d51253, Pdensi_DN15086_c0_g3d465863, Pdensi_DN18688_c1_g5, Pdensi_DN19569_c0_g6, Pdensi_DN22789_c1_g2, Pdensi_DN24570_c0_g1, Pdensi_DN26695_c0_g4, Pdensi_DN33677_c0_g1d29766, Pdensi_DN33925_c0_g1d313047, Pdensi_DN833_c0_g1d299, Pdensi_DN9202_c0_g1d453502
GO:0006633	1.41646615845039e-08	0.999999998222188	16	206	fatty acid biosynthetic process	BP	3.34581927584423e-06	BP fatty acid biosynthetic process	Pdensi_DN11042_c0_g1d104080, Pdensi_DN11851_c0_g1d458179, Pdensi_DN12647_c0_g2, Pdensi_DN12981_c0_g2, Pdensi_DN14040_c0_g1d213034, Pdensi_DN14653_c0_g1d108253, Pdensi_DN16483_c0_g1, Pdensi_DN20685_c1_g1, Pdensi_DN22547_c0_g1d20905, Pdensi_DN24369_c0_g2d133256, Pdensi_DN26156_c0_g1, Pdensi_DN26360_c0_g1d560098, Pdensi_DN2938_c0_g1, Pdensi_DN9611_c0_g1d266034, Pdensi_GG_137353_c0_g1, Pdensi_GG_8108…
GO:0006355	1.4770531133116e-08	1	45	1448	regulation of transcription, DNA-templated	BP	3.34581927584423e-06	BP regulation of transcription, DNA-templated	Pdensi_DN10619_c0_g1d103663, Pdensi_DN11148_c0_g1d335521, Pdensi_DN12328_c0_g2d459218, Pdensi_DN13368_c0_g1d177692, Pdensi_DN15221_c0_g1d214075, Pdensi_DN15521_c0_g1, Pdensi_DN16934_c0_g1d112142, Pdensi_DN18057_c0_g3, Pdensi_DN18434_c0_g1d283766, Pdensi_DN18504_c0_g1d284071, Pdensi_DN18588_c0_g2, Pdensi_DN18919_c0_g1, Pdensi_DN19025_c1_g4, Pdensi_DN19454_c0_g1, Pdensi_DN20100_c0_g1d489240, Pdensi…
GO:0009725	1.48542086052354e-08	0.99999999661363	33	848	response to hormone	BP	3.34581927584423e-06	BP response to hormone	Pdensi_DN10914_c0_g1d387447, Pdensi_DN11148_c0_g1d335521, Pdensi_DN11623_c0_g1d520347, Pdensi_DN12328_c0_g2d459218, Pdensi_DN13806_c0_g1, Pdensi_DN14492_c3_g2, Pdensi_DN14857_c0_g1d342973, Pdensi_DN16462_c0_g2, Pdensi_DN19038_c1_g6, Pdensi_DN19896_c0_g1, Pdensi_DN20311_c1_g1d16738, Pdensi_DN21049_c2_g1, Pdensi_DN2150_c0_g1d165343, Pdensi_DN22125_c1_g1d125322, Pdensi_DN23706_c0_g6, Pdensi_DN24854_…
GO:1903506	1.50882127673534e-08	1	45	1449	regulation of nucleic acid-templated transcription	BP	3.34581927584423e-06	BP regulation of nucleic acid-templated transcription	Pdensi_DN10619_c0_g1d103663, Pdensi_DN11148_c0_g1d335521, Pdensi_DN12328_c0_g2d459218, Pdensi_DN13368_c0_g1d177692, Pdensi_DN15221_c0_g1d214075, Pdensi_DN15521_c0_g1, Pdensi_DN16934_c0_g1d112142, Pdensi_DN18057_c0_g3, Pdensi_DN18434_c0_g1d283766, Pdensi_DN18504_c0_g1d284071, Pdensi_DN18588_c0_g2, Pdensi_DN18919_c0_g1, Pdensi_DN19025_c1_g4, Pdensi_DN19454_c0_g1, Pdensi_DN20100_c0_g1d489240, Pdensi…
GO:2001141	1.50882127673534e-08	1	45	1449	regulation of RNA biosynthetic process	BP	3.34581927584423e-06	BP regulation of RNA biosynthetic process	Pdensi_DN10619_c0_g1d103663, Pdensi_DN11148_c0_g1d335521, Pdensi_DN12328_c0_g2d459218, Pdensi_DN13368_c0_g1d177692, Pdensi_DN15221_c0_g1d214075, Pdensi_DN15521_c0_g1, Pdensi_DN16934_c0_g1d112142, Pdensi_DN18057_c0_g3, Pdensi_DN18434_c0_g1d283766, Pdensi_DN18504_c0_g1d284071, Pdensi_DN18588_c0_g2, Pdensi_DN18919_c0_g1, Pdensi_DN19025_c1_g4, Pdensi_DN19454_c0_g1, Pdensi_DN20100_c0_g1d489240, Pdensi…
GO:0044550	1.52367146009008e-08	0.999999998078872	16	205	secondary metabolite biosynthetic process	BP	3.34581927584423e-06	BP secondary metabolite biosynthetic process	Pdensi_DN11042_c0_g1d104080, Pdensi_DN12981_c0_g2, Pdensi_DN14492_c3_g2, Pdensi_DN14653_c0_g1d108253, Pdensi_DN14735_c0_g1, Pdensi_DN19456_c1_g2, Pdensi_DN19519_c0_g5, Pdensi_DN21049_c2_g1, Pdensi_DN24354_c2_g1, Pdensi_DN26156_c0_g1, Pdensi_DN2938_c0_g1, Pdensi_DN52982_c0_g1d254769, Pdensi_DN9427_c0_g1d453810, Pdensi_DN9611_c0_g1d266034, Pdensi_GG_80151_c1_g1, Pdensi_GG_81086_c0_g1
GO:0045893	1.80444370886168e-08	0.999999996365608	22	416	positive regulation of transcription, DNA-templated	BP	3.8889730479623e-06	BP positive regulation of transcription, DNA-templated	Pdensi_DN15221_c0_g1d214075, Pdensi_DN15521_c0_g1, Pdensi_DN18057_c0_g3, Pdensi_DN18434_c0_g1d283766, Pdensi_DN18588_c0_g2, Pdensi_DN19025_c1_g4, Pdensi_DN20100_c0_g1d489240, Pdensi_DN20498_c1_g1d120044, Pdensi_DN20551_c2_g1, Pdensi_DN21250_c0_g2, Pdensi_DN22225_c3_g3, Pdensi_DN23629_c0_g4, Pdensi_DN23816_c1_g2, Pdensi_DN24432_c0_g2, Pdensi_DN24610_c0_g1, Pdensi_DN25015_c0_g3, Pdensi_DN25070_c0_g…
GO:0048046	1.8342720727154e-08	0.999999996305488	22	400	apoplast	CC	3.8889730479623e-06	CC apoplast	Pdensi_DN11539_c0_g1d336199, Pdensi_DN13283_c0_g1d271643, Pdensi_DN14043_c1_g1d523607, Pdensi_DN14923_c1_g7, Pdensi_DN15418_c0_g2d466840, Pdensi_DN17557_c1_g1d474536, Pdensi_DN18297_c1_g3, Pdensi_DN18749_c0_g1d115901, Pdensi_DN18864_c1_g3d480664, Pdensi_DN19065_c0_g1d187560, Pdensi_DN20122_c3_g1, Pdensi_DN20631_c2_g1, Pdensi_DN22587_c1_g6, Pdensi_DN24433_c1_g2, Pdensi_DN25856_c0_g4, Pdensi_DN2612…
GO:0042221	1.9044805449779e-08	1	53	1839	response to chemical	BP	3.96938936637174e-06	BP response to chemical	Pdensi_DN10090_c0_g1d4523, Pdensi_DN10914_c0_g1d387447, Pdensi_DN11148_c0_g1d335521, Pdensi_DN11623_c0_g1d520347, Pdensi_DN12328_c0_g2d459218, Pdensi_DN13806_c0_g1, Pdensi_DN14043_c1_g1d523607, Pdensi_DN14492_c3_g2, Pdensi_DN14735_c0_g1, Pdensi_DN14857_c0_g1d342973, Pdensi_DN16376_c0_g1d55616, Pdensi_DN16462_c0_g2, Pdensi_DN18057_c0_g3, Pdensi_DN18434_c0_g1d283766, Pdensi_DN19000_c0_g1d406312, Pd…
GO:0033993	2.02588799875527e-08	0.99999999572564	23	445	response to lipid	BP	4.15205745344892e-06	BP response to lipid	Pdensi_DN11148_c0_g1d335521, Pdensi_DN12328_c0_g2d459218, Pdensi_DN13806_c0_g1, Pdensi_DN14492_c3_g2, Pdensi_DN16462_c0_g2, Pdensi_DN19896_c0_g1, Pdensi_DN20311_c1_g1d16738, Pdensi_DN21049_c2_g1, Pdensi_DN22125_c1_g1d125322, Pdensi_DN25853_c0_g1d139439, Pdensi_DN27992_c0_g1d501182, Pdensi_DN29879_c0_g1d370446, Pdensi_DN35010_c2_g3, Pdensi_DN35058_c0_g1d314079, Pdensi_DN35162_c0_g1, Pdensi_DN35582…
GO:1902680	2.2449629543276e-08	0.999999995422891	22	421	positive regulation of RNA biosynthetic process	BP	4.45263055634943e-06	BP positive regulation of RNA biosynthetic process	Pdensi_DN15221_c0_g1d214075, Pdensi_DN15521_c0_g1, Pdensi_DN18057_c0_g3, Pdensi_DN18434_c0_g1d283766, Pdensi_DN18588_c0_g2, Pdensi_DN19025_c1_g4, Pdensi_DN20100_c0_g1d489240, Pdensi_DN20498_c1_g1d120044, Pdensi_DN20551_c2_g1, Pdensi_DN21250_c0_g2, Pdensi_DN22225_c3_g3, Pdensi_DN23629_c0_g4, Pdensi_DN23816_c1_g2, Pdensi_DN24432_c0_g2, Pdensi_DN24610_c0_g1, Pdensi_DN25015_c0_g3, Pdensi_DN25070_c0_g…
GO:1903508	2.2449629543276e-08	0.999999995422891	22	421	positive regulation of nucleic acid-templated transcription	BP	4.45263055634943e-06	BP positive regulation of nucleic acid-templated transcription	Pdensi_DN15221_c0_g1d214075, Pdensi_DN15521_c0_g1, Pdensi_DN18057_c0_g3, Pdensi_DN18434_c0_g1d283766, Pdensi_DN18588_c0_g2, Pdensi_DN19025_c1_g4, Pdensi_DN20100_c0_g1d489240, Pdensi_DN20498_c1_g1d120044, Pdensi_DN20551_c2_g1, Pdensi_DN21250_c0_g2, Pdensi_DN22225_c3_g3, Pdensi_DN23629_c0_g4, Pdensi_DN23816_c1_g2, Pdensi_DN24432_c0_g2, Pdensi_DN24610_c0_g1, Pdensi_DN25015_c0_g3, Pdensi_DN25070_c0_g…
GO:0051252	2.63960405580034e-08	1	46	1533	regulation of RNA metabolic process	BP	5.1522557260598e-06	BP regulation of RNA metabolic process	Pdensi_DN10619_c0_g1d103663, Pdensi_DN11148_c0_g1d335521, Pdensi_DN12328_c0_g2d459218, Pdensi_DN13368_c0_g1d177692, Pdensi_DN14878_c0_g1d53491, Pdensi_DN15221_c0_g1d214075, Pdensi_DN15521_c0_g1, Pdensi_DN16934_c0_g1d112142, Pdensi_DN18057_c0_g3, Pdensi_DN18434_c0_g1d283766, Pdensi_DN18504_c0_g1d284071, Pdensi_DN18588_c0_g2, Pdensi_DN18919_c0_g1, Pdensi_DN19025_c1_g4, Pdensi_DN19454_c0_g1, Pdensi_…
GO:0044425	2.92694788467696e-08	1	97	4398	membrane part	CC	5.62385595904258e-06	CC membrane part	Pdensi_DN10400_c0_g1d519127, Pdensi_DN10553_c0_g1d103553, Pdensi_DN10914_c0_g1d387447, Pdensi_DN11042_c0_g1d104080, Pdensi_DN11848_c0_g1d5764, Pdensi_DN11851_c0_g1d458179, Pdensi_DN12647_c0_g2, Pdensi_DN12981_c0_g2, Pdensi_DN13341_c0_g1d461319, Pdensi_DN13467_c0_g1d522696, Pdensi_DN14040_c0_g1d213034, Pdensi_DN14047_c0_g1d7924, Pdensi_DN14653_c0_g1d108253, Pdensi_DN14706_c0_g1d53366, Pdensi_DN148…
GO:0009719	3.6793021884592e-08	0.999999989527208	33	881	response to endogenous stimulus	BP	6.96067369407428e-06	BP response to endogenous stimulus	Pdensi_DN10914_c0_g1d387447, Pdensi_DN11148_c0_g1d335521, Pdensi_DN11623_c0_g1d520347, Pdensi_DN12328_c0_g2d459218, Pdensi_DN13806_c0_g1, Pdensi_DN14492_c3_g2, Pdensi_DN14857_c0_g1d342973, Pdensi_DN16462_c0_g2, Pdensi_DN19038_c1_g6, Pdensi_DN19896_c0_g1, Pdensi_DN20311_c1_g1d16738, Pdensi_DN21049_c2_g1, Pdensi_DN2150_c0_g1d165343, Pdensi_DN22125_c1_g1d125322, Pdensi_DN23706_c0_g6, Pdensi_DN24854_…
GO:0006357	3.82862691930998e-08	0.999999993396383	18	298	regulation of transcription by RNA polymerase II	BP	7.13342806465982e-06	BP regulation of transcription by RNA polymerase II	Pdensi_DN15221_c0_g1d214075, Pdensi_DN15521_c0_g1, Pdensi_DN18588_c0_g2, Pdensi_DN18919_c0_g1, Pdensi_DN20100_c0_g1d489240, Pdensi_DN20551_c2_g1, Pdensi_DN21250_c0_g2, Pdensi_DN22225_c3_g3, Pdensi_DN23629_c0_g4, Pdensi_DN23816_c1_g2, Pdensi_DN24432_c0_g2, Pdensi_DN24610_c0_g1, Pdensi_DN25015_c0_g3, Pdensi_DN25070_c0_g1d22838, Pdensi_DN35582_c2_g1, Pdensi_DN8321_c0_g1d102256, Pdensi_DN9616_c0_g1d3…
GO:0051254	4.09373106820838e-08	0.999999991367321	22	437	positive regulation of RNA metabolic process	BP	7.51352402175499e-06	BP positive regulation of RNA metabolic process	Pdensi_DN15221_c0_g1d214075, Pdensi_DN15521_c0_g1, Pdensi_DN18057_c0_g3, Pdensi_DN18434_c0_g1d283766, Pdensi_DN18588_c0_g2, Pdensi_DN19025_c1_g4, Pdensi_DN20100_c0_g1d489240, Pdensi_DN20498_c1_g1d120044, Pdensi_DN20551_c2_g1, Pdensi_DN21250_c0_g2, Pdensi_DN22225_c3_g3, Pdensi_DN23629_c0_g4, Pdensi_DN23816_c1_g2, Pdensi_DN24432_c0_g2, Pdensi_DN24610_c0_g1, Pdensi_DN25015_c0_g3, Pdensi_DN25070_c0_g…
GO:0010557	5.37653952722207e-08	0.9999999876814	23	481	positive regulation of macromolecule biosynthetic process	BP	9.72283920091909e-06	BP positive regulation of macromolecule biosynthetic process	Pdensi_DN15221_c0_g1d214075, Pdensi_DN15521_c0_g1, Pdensi_DN18057_c0_g3, Pdensi_DN18434_c0_g1d283766, Pdensi_DN18588_c0_g2, Pdensi_DN19025_c1_g4, Pdensi_DN20100_c0_g1d489240, Pdensi_DN20498_c1_g1d120044, Pdensi_DN20551_c2_g1, Pdensi_DN20631_c2_g1, Pdensi_DN21250_c0_g2, Pdensi_DN22225_c3_g3, Pdensi_DN23629_c0_g4, Pdensi_DN23816_c1_g2, Pdensi_DN24432_c0_g2, Pdensi_DN24610_c0_g1, Pdensi_DN25015_c0_g…
GO:0010345	7.19084545342819e-08	0.999999996394861	8	44	suberin biosynthetic process	BP	1.2815337179827e-05	BP suberin biosynthetic process	Pdensi_DN11042_c0_g1d104080, Pdensi_DN12981_c0_g2, Pdensi_DN14653_c0_g1d108253, Pdensi_DN19519_c0_g5, Pdensi_DN26156_c0_g1, Pdensi_DN2938_c0_g1, Pdensi_GG_80151_c1_g1, Pdensi_GG_81086_c0_g1
GO:0010033	7.29651134350681e-08	0.999999976239128	40	1237	response to organic substance	BP	1.28178857130147e-05	BP response to organic substance	Pdensi_DN10914_c0_g1d387447, Pdensi_DN11148_c0_g1d335521, Pdensi_DN11623_c0_g1d520347, Pdensi_DN12328_c0_g2d459218, Pdensi_DN13806_c0_g1, Pdensi_DN14492_c3_g2, Pdensi_DN14857_c0_g1d342973, Pdensi_DN16462_c0_g2, Pdensi_DN18057_c0_g3, Pdensi_DN18434_c0_g1d283766, Pdensi_DN19000_c0_g1d406312, Pdensi_DN19038_c1_g6, Pdensi_DN19896_c0_g1, Pdensi_DN20261_c4_g7, Pdensi_DN20311_c1_g1d16738, Pdensi_DN20647…
GO:0006979	7.42520825232093e-08	0.999999984799151	20	360	response to oxidative stress	BP	1.2860251532224e-05	BP response to oxidative stress	Pdensi_DN10697_c0_g1d49317, Pdensi_DN12835_c0_g1d51253, Pdensi_DN15086_c0_g3d465863, Pdensi_DN16376_c0_g1d55616, Pdensi_DN18688_c1_g5, Pdensi_DN19569_c0_g6, Pdensi_DN22508_c1_g1, Pdensi_DN22789_c1_g2, Pdensi_DN24324_c0_g1, Pdensi_DN24532_c0_g3, Pdensi_DN24633_c1_g1, Pdensi_DN26695_c0_g4, Pdensi_DN29879_c0_g1d370446, Pdensi_DN32059_c2_g3, Pdensi_DN33677_c0_g1d29766, Pdensi_DN33925_c0_g1d313047, Pd…
GO:0043436	7.88536491756878e-08	0.999999974937828	38	1118	oxoacid metabolic process	BP	1.33573464665668e-05	BP oxoacid metabolic process	Pdensi_DN11042_c0_g1d104080, Pdensi_DN11851_c0_g1d458179, Pdensi_DN12647_c0_g2, Pdensi_DN12981_c0_g2, Pdensi_DN13058_c0_g1d460568, Pdensi_DN14040_c0_g1d213034, Pdensi_DN14492_c3_g2, Pdensi_DN14653_c0_g1d108253, Pdensi_DN15715_c0_g1d277050, Pdensi_DN16483_c0_g1, Pdensi_DN20685_c1_g1, Pdensi_DN20703_c0_g1d493602, Pdensi_DN21024_c2_g3, Pdensi_DN21049_c2_g1, Pdensi_DN22547_c0_g1d20905, Pdensi_DN23056…
GO:1990837	7.92946484556701e-08	0.999999989159953	14	177	sequence-specific double-stranded DNA binding	MF	1.33573464665668e-05	MF sequence-specific double-stranded DNA binding	Pdensi_DN15221_c0_g1d214075, Pdensi_DN18588_c0_g2, Pdensi_DN20100_c0_g1d489240, Pdensi_DN20551_c2_g1, Pdensi_DN22225_c3_g3, Pdensi_DN23629_c0_g4, Pdensi_DN23816_c1_g2, Pdensi_DN24432_c0_g2, Pdensi_DN24610_c0_g1, Pdensi_DN25015_c0_g3, Pdensi_DN25070_c0_g1d22838, Pdensi_DN35582_c2_g1, Pdensi_DN8321_c0_g1d102256, Pdensi_DN9616_c0_g1d333228
GO:0005488	8.05695326526063e-08	1	226	13204	binding	MF	1.33886965274203e-05	MF binding	Pdensi_DN10553_c0_g1d103553, Pdensi_DN10619_c0_g1d103663, Pdensi_DN10697_c0_g1d49317, Pdensi_DN10914_c0_g1d387447, Pdensi_DN11042_c0_g1d104080, Pdensi_DN11148_c0_g1d335521, Pdensi_DN11539_c0_g1d336199, Pdensi_DN11834_c0_g1d269165, Pdensi_DN12328_c0_g2d459218, Pdensi_DN12835_c0_g1d51253, Pdensi_DN12981_c0_g2, Pdensi_DN13058_c0_g1d460568, Pdensi_DN13216_c0_g2, Pdensi_DN13341_c0_g1d461319, Pdensi_DN…
GO:0006082	8.64696221901135e-08	0.999999972426105	38	1122	organic acid metabolic process	BP	1.4177559254291e-05	BP organic acid metabolic process	Pdensi_DN11042_c0_g1d104080, Pdensi_DN11851_c0_g1d458179, Pdensi_DN12647_c0_g2, Pdensi_DN12981_c0_g2, Pdensi_DN13058_c0_g1d460568, Pdensi_DN14040_c0_g1d213034, Pdensi_DN14492_c3_g2, Pdensi_DN14653_c0_g1d108253, Pdensi_DN15715_c0_g1d277050, Pdensi_DN16483_c0_g1, Pdensi_DN20685_c1_g1, Pdensi_DN20703_c0_g1d493602, Pdensi_DN21024_c2_g3, Pdensi_DN21049_c2_g1, Pdensi_DN22547_c0_g1d20905, Pdensi_DN23056…
GO:0008134	9.01889603267598e-08	0.999999989988652	12	130	transcription factor binding	MF	1.4592811120239e-05	MF transcription factor binding	Pdensi_DN15221_c0_g1d214075, Pdensi_DN18588_c0_g2, Pdensi_DN20100_c0_g1d489240, Pdensi_DN20551_c2_g1, Pdensi_DN22225_c3_g3, Pdensi_DN23816_c1_g2, Pdensi_DN24610_c0_g1, Pdensi_DN25015_c0_g3, Pdensi_DN25070_c0_g1d22838, Pdensi_DN35582_c2_g1, Pdensi_DN8321_c0_g1d102256, Pdensi_DN9616_c0_g1d333228
GO:0006950	1.3100631177118e-07	1	82	3644	response to stress	BP	2.09218781279247e-05	BP response to stress	Pdensi_DN10090_c0_g1d4523, Pdensi_DN10553_c0_g1d103553, Pdensi_DN10697_c0_g1d49317, Pdensi_DN10751_c0_g1d49359, Pdensi_DN10914_c0_g1d387447, Pdensi_DN11848_c0_g1d5764, Pdensi_DN12647_c0_g2, Pdensi_DN12835_c0_g1d51253, Pdensi_DN13467_c0_g1d522696, Pdensi_DN14492_c3_g2, Pdensi_DN14735_c0_g1, Pdensi_DN15086_c0_g3d465863, Pdensi_DN15715_c0_g1d277050, Pdensi_DN16376_c0_g1d55616, Pdensi_DN16978_c0_g1d2…
GO:0004601	1.36895757450741e-07	0.999999984202107	12	127	peroxidase activity	MF	2.15821426842533e-05	MF peroxidase activity	Pdensi_DN10697_c0_g1d49317, Pdensi_DN12835_c0_g1d51253, Pdensi_DN15086_c0_g3d465863, Pdensi_DN18688_c1_g5, Pdensi_DN19569_c0_g6, Pdensi_DN22789_c1_g2, Pdensi_DN24570_c0_g1, Pdensi_DN26695_c0_g4, Pdensi_DN33677_c0_g1d29766, Pdensi_DN33925_c0_g1d313047, Pdensi_DN833_c0_g1d299, Pdensi_DN9202_c0_g1d453502
GO:0010628	1.51036592034421e-07	0.999999963289094	23	512	positive regulation of gene expression	BP	2.35100882562946e-05	BP positive regulation of gene expression	Pdensi_DN15221_c0_g1d214075, Pdensi_DN15521_c0_g1, Pdensi_DN18057_c0_g3, Pdensi_DN18434_c0_g1d283766, Pdensi_DN18588_c0_g2, Pdensi_DN19025_c1_g4, Pdensi_DN20100_c0_g1d489240, Pdensi_DN20498_c1_g1d120044, Pdensi_DN20551_c2_g1, Pdensi_DN20631_c2_g1, Pdensi_DN21250_c0_g2, Pdensi_DN22225_c3_g3, Pdensi_DN23629_c0_g4, Pdensi_DN23816_c1_g2, Pdensi_DN24432_c0_g2, Pdensi_DN24610_c0_g1, Pdensi_DN25015_c0_g…
GO:0045935	1.65865528673468e-07	0.999999960976874	22	476	positive regulation of nucleobase-containing compound metabolic process	BP	2.54956050762205e-05	BP positive regulation of nucleobase-containing compound metabolic process	Pdensi_DN15221_c0_g1d214075, Pdensi_DN15521_c0_g1, Pdensi_DN18057_c0_g3, Pdensi_DN18434_c0_g1d283766, Pdensi_DN18588_c0_g2, Pdensi_DN19025_c1_g4, Pdensi_DN20100_c0_g1d489240, Pdensi_DN20498_c1_g1d120044, Pdensi_DN20551_c2_g1, Pdensi_DN21250_c0_g2, Pdensi_DN22225_c3_g3, Pdensi_DN23629_c0_g4, Pdensi_DN23816_c1_g2, Pdensi_DN24432_c0_g2, Pdensi_DN24610_c0_g1, Pdensi_DN25015_c0_g3, Pdensi_DN25070_c0_g…
GO:0019752	1.86869718478414e-07	0.999999937190552	36	1062	carboxylic acid metabolic process	BP	2.83695917052971e-05	BP carboxylic acid metabolic process	Pdensi_DN11042_c0_g1d104080, Pdensi_DN11851_c0_g1d458179, Pdensi_DN12647_c0_g2, Pdensi_DN12981_c0_g2, Pdensi_DN13058_c0_g1d460568, Pdensi_DN14040_c0_g1d213034, Pdensi_DN14492_c3_g2, Pdensi_DN14653_c0_g1d108253, Pdensi_DN15715_c0_g1d277050, Pdensi_DN16483_c0_g1, Pdensi_DN20685_c1_g1, Pdensi_DN20703_c0_g1d493602, Pdensi_DN21024_c2_g3, Pdensi_DN21049_c2_g1, Pdensi_DN22547_c0_g1d20905, Pdensi_DN23056…
GO:1901363	2.26287062602964e-07	1	151	8178	heterocyclic compound binding	MF	3.39347805954713e-05	MF heterocyclic compound binding	Pdensi_DN10619_c0_g1d103663, Pdensi_DN10697_c0_g1d49317, Pdensi_DN11042_c0_g1d104080, Pdensi_DN11148_c0_g1d335521, Pdensi_DN11834_c0_g1d269165, Pdensi_DN12328_c0_g2d459218, Pdensi_DN12835_c0_g1d51253, Pdensi_DN12981_c0_g2, Pdensi_DN13058_c0_g1d460568, Pdensi_DN13368_c0_g1d177692, Pdensi_DN13467_c0_g1d522696, Pdensi_DN13806_c0_g1, Pdensi_DN13854_c0_g1, Pdensi_DN14319_c0_g1d107753, Pdensi_DN14492_c…
GO:0016684	2.32455169431085e-07	0.999999971727423	12	133	oxidoreductase activity, acting on peroxide as acceptor	MF	3.44397737167958e-05	MF oxidoreductase activity, acting on peroxide as acceptor	Pdensi_DN10697_c0_g1d49317, Pdensi_DN12835_c0_g1d51253, Pdensi_DN15086_c0_g3d465863, Pdensi_DN18688_c1_g5, Pdensi_DN19569_c0_g6, Pdensi_DN22789_c1_g2, Pdensi_DN24570_c0_g1, Pdensi_DN26695_c0_g4, Pdensi_DN33677_c0_g1d29766, Pdensi_DN33925_c0_g1d313047, Pdensi_DN833_c0_g1d299, Pdensi_DN9202_c0_g1d453502
GO:0044711	2.37613930096042e-07	0.999999929712816	49	1731	NA	NA	3.47849821237027e-05	none	Pdensi_DN11042_c0_g1d104080, Pdensi_DN11851_c0_g1d458179, Pdensi_DN12647_c0_g2, Pdensi_DN12981_c0_g2, Pdensi_DN14040_c0_g1d213034, Pdensi_DN14492_c3_g2, Pdensi_DN14653_c0_g1d108253, Pdensi_DN14706_c0_g1d53366, Pdensi_DN14735_c0_g1, Pdensi_DN15521_c0_g1, Pdensi_DN16483_c0_g1, Pdensi_DN16858_c0_g3, Pdensi_DN18206_c0_g1, Pdensi_DN19456_c1_g2, Pdensi_DN19519_c0_g5, Pdensi_DN19656_c0_g1d15592, Pdensi_…
GO:0031323	2.42701485768446e-07	1	56	2225	regulation of cellular metabolic process	BP	3.51117667117009e-05	BP regulation of cellular metabolic process	Pdensi_DN10619_c0_g1d103663, Pdensi_DN11148_c0_g1d335521, Pdensi_DN11848_c0_g1d5764, Pdensi_DN12328_c0_g2d459218, Pdensi_DN13368_c0_g1d177692, Pdensi_DN14857_c0_g1d342973, Pdensi_DN14878_c0_g1d53491, Pdensi_DN15221_c0_g1d214075, Pdensi_DN15521_c0_g1, Pdensi_DN16376_c0_g1d55616, Pdensi_DN16934_c0_g1d112142, Pdensi_DN16978_c0_g1d215734, Pdensi_DN18057_c0_g3, Pdensi_DN18434_c0_g1d283766, Pdensi_DN18…
GO:0097159	2.53213205006436e-07	1	151	8195	organic cyclic compound binding	MF	3.59295317936447e-05	MF organic cyclic compound binding	Pdensi_DN10619_c0_g1d103663, Pdensi_DN10697_c0_g1d49317, Pdensi_DN11042_c0_g1d104080, Pdensi_DN11148_c0_g1d335521, Pdensi_DN11834_c0_g1d269165, Pdensi_DN12328_c0_g2d459218, Pdensi_DN12835_c0_g1d51253, Pdensi_DN12981_c0_g2, Pdensi_DN13058_c0_g1d460568, Pdensi_DN13368_c0_g1d177692, Pdensi_DN13467_c0_g1d522696, Pdensi_DN13806_c0_g1, Pdensi_DN13854_c0_g1, Pdensi_DN14319_c0_g1d107753, Pdensi_DN14492_c…
GO:0031328	2.54197712128737e-07	0.999999935872372	23	524	positive regulation of cellular biosynthetic process	BP	3.59295317936447e-05	BP positive regulation of cellular biosynthetic process	Pdensi_DN15221_c0_g1d214075, Pdensi_DN15521_c0_g1, Pdensi_DN18057_c0_g3, Pdensi_DN18434_c0_g1d283766, Pdensi_DN18588_c0_g2, Pdensi_DN19025_c1_g4, Pdensi_DN20100_c0_g1d489240, Pdensi_DN20498_c1_g1d120044, Pdensi_DN20551_c2_g1, Pdensi_DN20631_c2_g1, Pdensi_DN21250_c0_g2, Pdensi_DN22225_c3_g3, Pdensi_DN23629_c0_g4, Pdensi_DN23816_c1_g2, Pdensi_DN24432_c0_g2, Pdensi_DN24610_c0_g1, Pdensi_DN25015_c0_g…
GO:0009891	2.73590726020348e-07	0.99999993068061	23	526	positive regulation of biosynthetic process	BP	3.82311949758207e-05	BP positive regulation of biosynthetic process	Pdensi_DN15221_c0_g1d214075, Pdensi_DN15521_c0_g1, Pdensi_DN18057_c0_g3, Pdensi_DN18434_c0_g1d283766, Pdensi_DN18588_c0_g2, Pdensi_DN19025_c1_g4, Pdensi_DN20100_c0_g1d489240, Pdensi_DN20498_c1_g1d120044, Pdensi_DN20551_c2_g1, Pdensi_DN20631_c2_g1, Pdensi_DN21250_c0_g2, Pdensi_DN22225_c3_g3, Pdensi_DN23629_c0_g4, Pdensi_DN23816_c1_g2, Pdensi_DN24432_c0_g2, Pdensi_DN24610_c0_g1, Pdensi_DN25015_c0_g…
GO:0019219	2.99162992302254e-07	0.999999891096218	46	1652	regulation of nucleobase-containing compound metabolic process	BP	4.13337813347576e-05	BP regulation of nucleobase-containing compound metabolic process	Pdensi_DN10619_c0_g1d103663, Pdensi_DN11148_c0_g1d335521, Pdensi_DN12328_c0_g2d459218, Pdensi_DN13368_c0_g1d177692, Pdensi_DN14878_c0_g1d53491, Pdensi_DN15221_c0_g1d214075, Pdensi_DN15521_c0_g1, Pdensi_DN16934_c0_g1d112142, Pdensi_DN18057_c0_g3, Pdensi_DN18434_c0_g1d283766, Pdensi_DN18504_c0_g1d284071, Pdensi_DN18588_c0_g2, Pdensi_DN18919_c0_g1, Pdensi_DN19025_c1_g4, Pdensi_DN19454_c0_g1, Pdensi_…
GO:1901568	3.02516086860876e-07	0.999999976347041	9	71	fatty acid derivative metabolic process	BP	4.13337813347576e-05	BP fatty acid derivative metabolic process	Pdensi_DN12647_c0_g2, Pdensi_DN14706_c0_g1d53366, Pdensi_DN16858_c0_g3, Pdensi_DN19519_c0_g5, Pdensi_DN19656_c0_g1d15592, Pdensi_DN21349_c1_g6, Pdensi_DN21737_c0_g1d221676, Pdensi_GG_80151_c1_g1, Pdensi_GG_93610_c0_g1
GO:0031326	3.05907837016117e-07	0.999999909534122	48	1765	regulation of cellular biosynthetic process	BP	4.13378974921669e-05	BP regulation of cellular biosynthetic process	Pdensi_DN10619_c0_g1d103663, Pdensi_DN11148_c0_g1d335521, Pdensi_DN11848_c0_g1d5764, Pdensi_DN12328_c0_g2d459218, Pdensi_DN13368_c0_g1d177692, Pdensi_DN15221_c0_g1d214075, Pdensi_DN15521_c0_g1, Pdensi_DN16934_c0_g1d112142, Pdensi_DN18057_c0_g3, Pdensi_DN18434_c0_g1d283766, Pdensi_DN18504_c0_g1d284071, Pdensi_DN18588_c0_g2, Pdensi_DN18919_c0_g1, Pdensi_DN19025_c1_g4, Pdensi_DN19454_c0_g1, Pdensi_D…
GO:0044283	3.78437040185391e-07	0.999999889487683	27	681	small molecule biosynthetic process	BP	5.05830465560843e-05	BP small molecule biosynthetic process	Pdensi_DN11042_c0_g1d104080, Pdensi_DN11851_c0_g1d458179, Pdensi_DN12647_c0_g2, Pdensi_DN12981_c0_g2, Pdensi_DN14040_c0_g1d213034, Pdensi_DN14492_c3_g2, Pdensi_DN14653_c0_g1d108253, Pdensi_DN16483_c0_g1, Pdensi_DN20685_c1_g1, Pdensi_DN20703_c0_g1d493602, Pdensi_DN21049_c2_g1, Pdensi_DN22547_c0_g1d20905, Pdensi_DN23056_c4_g1, Pdensi_DN24369_c0_g2d133256, Pdensi_DN26156_c0_g1, Pdensi_DN26360_c0_g1d…
GO:0009889	3.93041170107729e-07	0.999999882986507	48	1780	regulation of biosynthetic process	BP	5.19701856861801e-05	BP regulation of biosynthetic process	Pdensi_DN10619_c0_g1d103663, Pdensi_DN11148_c0_g1d335521, Pdensi_DN11848_c0_g1d5764, Pdensi_DN12328_c0_g2d459218, Pdensi_DN13368_c0_g1d177692, Pdensi_DN15221_c0_g1d214075, Pdensi_DN15521_c0_g1, Pdensi_DN16934_c0_g1d112142, Pdensi_DN18057_c0_g3, Pdensi_DN18434_c0_g1d283766, Pdensi_DN18504_c0_g1d284071, Pdensi_DN18588_c0_g2, Pdensi_DN18919_c0_g1, Pdensi_DN19025_c1_g4, Pdensi_DN19454_c0_g1, Pdensi_D…
GO:0042761	4.31199669058732e-07	0.999999986183714	6	23	very long-chain fatty acid biosynthetic process	BP	5.64091737278216e-05	BP very long-chain fatty acid biosynthetic process	Pdensi_DN11042_c0_g1d104080, Pdensi_DN12981_c0_g2, Pdensi_DN14653_c0_g1d108253, Pdensi_DN26156_c0_g1, Pdensi_DN2938_c0_g1, Pdensi_GG_81086_c0_g1
GO:0016746	4.66918188190431e-07	0.999999896737536	19	371	transferase activity, transferring acyl groups	MF	6.04388732650288e-05	MF transferase activity, transferring acyl groups	Pdensi_DN10400_c0_g1d519127, Pdensi_DN12647_c0_g2, Pdensi_DN14040_c0_g1d213034, Pdensi_DN14706_c0_g1d53366, Pdensi_DN15837_c1_g1, Pdensi_DN16483_c0_g1, Pdensi_DN16858_c0_g3, Pdensi_DN18694_c0_g1, Pdensi_DN18694_c0_g1d284318, Pdensi_DN19656_c0_g1d15592, Pdensi_DN20479_c0_g1, Pdensi_DN21024_c2_g3, Pdensi_DN21349_c1_g6, Pdensi_DN21723_c0_g1d420031, Pdensi_DN22501_c3_g4, Pdensi_DN23164_c0_g3d547144, …
GO:2000112	4.78079591657675e-07	0.99999982337662	46	1679	regulation of cellular macromolecule biosynthetic process	BP	6.10783092616674e-05	BP regulation of cellular macromolecule biosynthetic process	Pdensi_DN10619_c0_g1d103663, Pdensi_DN11148_c0_g1d335521, Pdensi_DN12328_c0_g2d459218, Pdensi_DN13368_c0_g1d177692, Pdensi_DN15221_c0_g1d214075, Pdensi_DN15521_c0_g1, Pdensi_DN16934_c0_g1d112142, Pdensi_DN18057_c0_g3, Pdensi_DN18434_c0_g1d283766, Pdensi_DN18504_c0_g1d284071, Pdensi_DN18588_c0_g2, Pdensi_DN18919_c0_g1, Pdensi_DN19025_c1_g4, Pdensi_DN19454_c0_g1, Pdensi_DN20100_c0_g1d489240, Pdensi…
GO:0019222	4.81791981652577e-07	1	60	2523	regulation of metabolic process	BP	6.10783092616674e-05	BP regulation of metabolic process	Pdensi_DN10619_c0_g1d103663, Pdensi_DN11148_c0_g1d335521, Pdensi_DN11848_c0_g1d5764, Pdensi_DN12328_c0_g2d459218, Pdensi_DN13368_c0_g1d177692, Pdensi_DN14492_c3_g2, Pdensi_DN14857_c0_g1d342973, Pdensi_DN14878_c0_g1d53491, Pdensi_DN15221_c0_g1d214075, Pdensi_DN15521_c0_g1, Pdensi_DN16376_c0_g1d55616, Pdensi_DN16934_c0_g1d112142, Pdensi_DN16978_c0_g1d215734, Pdensi_DN18057_c0_g3, Pdensi_DN18434_c0_…
GO:0010556	5.6459714198677e-07	0.999999790311902	46	1689	regulation of macromolecule biosynthetic process	BP	7.08454189286869e-05	BP regulation of macromolecule biosynthetic process	Pdensi_DN10619_c0_g1d103663, Pdensi_DN11148_c0_g1d335521, Pdensi_DN12328_c0_g2d459218, Pdensi_DN13368_c0_g1d177692, Pdensi_DN15221_c0_g1d214075, Pdensi_DN15521_c0_g1, Pdensi_DN16934_c0_g1d112142, Pdensi_DN18057_c0_g3, Pdensi_DN18434_c0_g1d283766, Pdensi_DN18504_c0_g1d284071, Pdensi_DN18588_c0_g2, Pdensi_DN18919_c0_g1, Pdensi_DN19025_c1_g4, Pdensi_DN19454_c0_g1, Pdensi_DN20100_c0_g1d489240, Pdensi…
GO:0009058	7.19649098302878e-07	0.999999759385399	68	2870	biosynthetic process	BP	8.93891410285908e-05	BP biosynthetic process	Pdensi_DN11042_c0_g1d104080, Pdensi_DN11851_c0_g1d458179, Pdensi_DN12647_c0_g2, Pdensi_DN12981_c0_g2, Pdensi_DN13058_c0_g1d460568, Pdensi_DN14040_c0_g1d213034, Pdensi_DN14492_c3_g2, Pdensi_DN14653_c0_g1d108253, Pdensi_DN14706_c0_g1d53366, Pdensi_DN14735_c0_g1, Pdensi_DN15521_c0_g1, Pdensi_DN15837_c1_g1, Pdensi_DN16483_c0_g1, Pdensi_DN16858_c0_g3, Pdensi_DN18206_c0_g1, Pdensi_DN18444_c0_g1d59020, …
GO:0044255	1.05098433976208e-06	0.999999666665832	28	777	cellular lipid metabolic process	BP	0.000129239544260544	BP cellular lipid metabolic process	Pdensi_DN11042_c0_g1d104080, Pdensi_DN11851_c0_g1d458179, Pdensi_DN12647_c0_g2, Pdensi_DN12981_c0_g2, Pdensi_DN14040_c0_g1d213034, Pdensi_DN14653_c0_g1d108253, Pdensi_DN14706_c0_g1d53366, Pdensi_DN15579_c0_g1d467163, Pdensi_DN16483_c0_g1, Pdensi_DN16858_c0_g3, Pdensi_DN19656_c0_g1d15592, Pdensi_DN20377_c0_g1d16768, Pdensi_DN20685_c1_g1, Pdensi_DN21349_c1_g6, Pdensi_DN21721_c0_g1d221699, Pdensi_DN…
GO:0051171	1.30257801826551e-06	0.999999480456311	52	2080	regulation of nitrogen compound metabolic process	BP	0.000158592097926842	BP regulation of nitrogen compound metabolic process	Pdensi_DN10619_c0_g1d103663, Pdensi_DN11148_c0_g1d335521, Pdensi_DN11848_c0_g1d5764, Pdensi_DN12328_c0_g2d459218, Pdensi_DN13368_c0_g1d177692, Pdensi_DN14878_c0_g1d53491, Pdensi_DN15221_c0_g1d214075, Pdensi_DN15521_c0_g1, Pdensi_DN16376_c0_g1d55616, Pdensi_DN16934_c0_g1d112142, Pdensi_DN16978_c0_g1d215734, Pdensi_DN18057_c0_g3, Pdensi_DN18434_c0_g1d283766, Pdensi_DN18504_c0_g1d284071, Pdensi_DN18…
GO:0005618	1.87661356084044e-06	0.999999465461755	23	560	cell wall	CC	0.000224045795705387	CC cell wall	Pdensi_DN10697_c0_g1d49317, Pdensi_DN12835_c0_g1d51253, Pdensi_DN13283_c0_g1d271643, Pdensi_DN14923_c1_g7, Pdensi_DN15086_c0_g3d465863, Pdensi_DN15418_c0_g2d466840, Pdensi_DN17557_c1_g1d474536, Pdensi_DN18297_c1_g3, Pdensi_DN18864_c1_g3d480664, Pdensi_DN20122_c3_g1, Pdensi_DN20311_c1_g1d16738, Pdensi_DN22789_c1_g2, Pdensi_DN22868_c0_g1d545714, Pdensi_DN23864_c1_g1d70605, Pdensi_DN24433_c1_g2, Pde…
GO:0030312	1.87661356084044e-06	0.999999465461755	23	560	external encapsulating structure	CC	0.000224045795705387	CC external encapsulating structure	Pdensi_DN10697_c0_g1d49317, Pdensi_DN12835_c0_g1d51253, Pdensi_DN13283_c0_g1d271643, Pdensi_DN14923_c1_g7, Pdensi_DN15086_c0_g3d465863, Pdensi_DN15418_c0_g2d466840, Pdensi_DN17557_c1_g1d474536, Pdensi_DN18297_c1_g3, Pdensi_DN18864_c1_g3d480664, Pdensi_DN20122_c3_g1, Pdensi_DN20311_c1_g1d16738, Pdensi_DN22789_c1_g2, Pdensi_DN22868_c0_g1d545714, Pdensi_DN23864_c1_g1d70605, Pdensi_DN24433_c1_g2, Pde…
GO:0016209	1.91650820209169e-06	0.999999711693293	12	163	antioxidant activity	MF	0.00022660866693386	MF antioxidant activity	Pdensi_DN10697_c0_g1d49317, Pdensi_DN12835_c0_g1d51253, Pdensi_DN15086_c0_g3d465863, Pdensi_DN18688_c1_g5, Pdensi_DN19569_c0_g6, Pdensi_DN22789_c1_g2, Pdensi_DN24570_c0_g1, Pdensi_DN26695_c0_g4, Pdensi_DN33677_c0_g1d29766, Pdensi_DN33925_c0_g1d313047, Pdensi_DN833_c0_g1d299, Pdensi_DN9202_c0_g1d453502
GO:0044248	2.20142177996517e-06	0.999999134029067	38	1289	cellular catabolic process	BP	0.000257817939316492	BP cellular catabolic process	Pdensi_DN10697_c0_g1d49317, Pdensi_DN11539_c0_g1d336199, Pdensi_DN12835_c0_g1d51253, Pdensi_DN14043_c1_g1d523607, Pdensi_DN14735_c0_g1, Pdensi_DN14857_c0_g1d342973, Pdensi_DN14923_c1_g7, Pdensi_DN15086_c0_g3d465863, Pdensi_DN15418_c0_g2d466840, Pdensi_DN15579_c0_g1d467163, Pdensi_DN15715_c0_g1d277050, Pdensi_DN18688_c1_g5, Pdensi_DN19298_c2_g1, Pdensi_DN19569_c0_g6, Pdensi_DN20631_c2_g1, Pdensi_D…
GO:1901576	2.32204624650787e-06	0.999998996374501	64	2724	organic substance biosynthetic process	BP	0.000269379270691579	BP organic substance biosynthetic process	Pdensi_DN11042_c0_g1d104080, Pdensi_DN11851_c0_g1d458179, Pdensi_DN12647_c0_g2, Pdensi_DN12981_c0_g2, Pdensi_DN14040_c0_g1d213034, Pdensi_DN14492_c3_g2, Pdensi_DN14653_c0_g1d108253, Pdensi_DN14706_c0_g1d53366, Pdensi_DN14735_c0_g1, Pdensi_DN15521_c0_g1, Pdensi_DN15837_c1_g1, Pdensi_DN16483_c0_g1, Pdensi_DN16858_c0_g3, Pdensi_DN18206_c0_g1, Pdensi_DN18444_c0_g1d59020, Pdensi_DN18694_c0_g1, Pdensi_…
GO:0010468	2.70827427676224e-06	0.999998845384934	48	1919	regulation of gene expression	BP	0.000311249054031264	BP regulation of gene expression	Pdensi_DN10619_c0_g1d103663, Pdensi_DN11148_c0_g1d335521, Pdensi_DN12328_c0_g2d459218, Pdensi_DN13368_c0_g1d177692, Pdensi_DN14878_c0_g1d53491, Pdensi_DN15221_c0_g1d214075, Pdensi_DN15521_c0_g1, Pdensi_DN16934_c0_g1d112142, Pdensi_DN18057_c0_g3, Pdensi_DN18434_c0_g1d283766, Pdensi_DN18504_c0_g1d284071, Pdensi_DN18588_c0_g2, Pdensi_DN18919_c0_g1, Pdensi_DN19025_c1_g4, Pdensi_DN19454_c0_g1, Pdensi_…
GO:0016747	2.78956728459703e-06	0.999999365961974	17	341	transferase activity, transferring acyl groups other than amino-acyl groups	MF	0.000317623230543423	MF transferase activity, transferring acyl groups other than amino-acyl groups	Pdensi_DN10400_c0_g1d519127, Pdensi_DN12647_c0_g2, Pdensi_DN14040_c0_g1d213034, Pdensi_DN14706_c0_g1d53366, Pdensi_DN15837_c1_g1, Pdensi_DN16483_c0_g1, Pdensi_DN16858_c0_g3, Pdensi_DN18694_c0_g1, Pdensi_DN18694_c0_g1d284318, Pdensi_DN19656_c0_g1d15592, Pdensi_DN20479_c0_g1, Pdensi_DN21349_c1_g6, Pdensi_DN22501_c3_g4, Pdensi_DN23164_c0_g3d547144, Pdensi_DN24334_c0_g1d133196, Pdensi_DN39173_c0_g3, …
GO:0000038	2.98681716751782e-06	0.999999858577284	6	31	very long-chain fatty acid metabolic process	BP	0.000336962300082262	BP very long-chain fatty acid metabolic process	Pdensi_DN11042_c0_g1d104080, Pdensi_DN12981_c0_g2, Pdensi_DN14653_c0_g1d108253, Pdensi_DN26156_c0_g1, Pdensi_DN2938_c0_g1, Pdensi_GG_81086_c0_g1
GO:0006631	3.02890393579919e-06	0.999999345732274	16	308	fatty acid metabolic process	BP	0.000338603924532024	BP fatty acid metabolic process	Pdensi_DN11042_c0_g1d104080, Pdensi_DN11851_c0_g1d458179, Pdensi_DN12647_c0_g2, Pdensi_DN12981_c0_g2, Pdensi_DN14040_c0_g1d213034, Pdensi_DN14653_c0_g1d108253, Pdensi_DN16483_c0_g1, Pdensi_DN20685_c1_g1, Pdensi_DN22547_c0_g1d20905, Pdensi_DN24369_c0_g2d133256, Pdensi_DN26156_c0_g1, Pdensi_DN26360_c0_g1d560098, Pdensi_DN2938_c0_g1, Pdensi_DN9611_c0_g1d266034, Pdensi_GG_137353_c0_g1, Pdensi_GG_8108…
GO:0044712	4.09007048737232e-06	0.999998634848088	27	779	NA	NA	0.00045311348453349	none	Pdensi_DN10374_c0_g1d334259, Pdensi_DN11539_c0_g1d336199, Pdensi_DN13422_c0_g1d391646, Pdensi_DN14043_c1_g1d523607, Pdensi_DN14728_c0_g1d464846, Pdensi_DN15483_c1_g3, Pdensi_DN15579_c0_g1d467163, Pdensi_DN15683_c0_g1, Pdensi_DN15715_c0_g1d277050, Pdensi_DN17149_c1_g1, Pdensi_DN18848_c0_g3, Pdensi_DN19298_c2_g1, Pdensi_DN19828_c0_g2d535179, Pdensi_DN20631_c2_g1, Pdensi_DN24324_c0_g1, Pdensi_DN2457…
GO:0080090	4.70988148963467e-06	0.999997845098756	51	2114	regulation of primary metabolic process	BP	0.000517119756053907	BP regulation of primary metabolic process	Pdensi_DN10619_c0_g1d103663, Pdensi_DN11148_c0_g1d335521, Pdensi_DN12328_c0_g2d459218, Pdensi_DN13368_c0_g1d177692, Pdensi_DN14878_c0_g1d53491, Pdensi_DN15221_c0_g1d214075, Pdensi_DN15521_c0_g1, Pdensi_DN16376_c0_g1d55616, Pdensi_DN16934_c0_g1d112142, Pdensi_DN16978_c0_g1d215734, Pdensi_DN18057_c0_g3, Pdensi_DN18434_c0_g1d283766, Pdensi_DN18504_c0_g1d284071, Pdensi_DN18588_c0_g2, Pdensi_DN18919_c…
GO:0009628	4.97806582551211e-06	0.999997828959941	45	1729	response to abiotic stimulus	BP	0.000541728101383384	BP response to abiotic stimulus	Pdensi_DN10090_c0_g1d4523, Pdensi_DN10751_c0_g1d49359, Pdensi_DN10914_c0_g1d387447, Pdensi_DN11848_c0_g1d5764, Pdensi_DN12647_c0_g2, Pdensi_DN14492_c3_g2, Pdensi_DN14735_c0_g1, Pdensi_DN14857_c0_g1d342973, Pdensi_DN17096_c0_g1d112353, Pdensi_DN18444_c0_g1d59020, Pdensi_DN19569_c0_g6, Pdensi_DN19896_c0_g1, Pdensi_DN20128_c2_g3, Pdensi_DN20498_c1_g1d120044, Pdensi_DN20978_c0_g1, Pdensi_DN21049_c2_g…
GO:0044281	6.0250425610493e-06	0.999997329554105	46	1755	small molecule metabolic process	BP	0.000649911827835291	BP small molecule metabolic process	Pdensi_DN11042_c0_g1d104080, Pdensi_DN11851_c0_g1d458179, Pdensi_DN12647_c0_g2, Pdensi_DN12981_c0_g2, Pdensi_DN13058_c0_g1d460568, Pdensi_DN14040_c0_g1d213034, Pdensi_DN14492_c3_g2, Pdensi_DN14653_c0_g1d108253, Pdensi_DN15521_c0_g1, Pdensi_DN15715_c0_g1d277050, Pdensi_DN16483_c0_g1, Pdensi_DN20377_c0_g1d16768, Pdensi_DN20685_c1_g1, Pdensi_DN20703_c0_g1d493602, Pdensi_DN21024_c2_g3, Pdensi_DN21049…
GO:0047196	7.37721697608153e-06	0.999999735503521	5	21	long-chain-alcohol O-fatty-acyltransferase activity	MF	0.000775364420127133	MF long-chain-alcohol O-fatty-acyltransferase activity	Pdensi_DN10400_c0_g1d519127, Pdensi_DN14706_c0_g1d53366, Pdensi_DN16858_c0_g3, Pdensi_DN19656_c0_g1d15592, Pdensi_DN21349_c1_g6
GO:0102966	7.37721697608153e-06	0.999999735503521	5	21	arachidoyl-CoA:1-dodecanol O-acyltransferase activity	MF	0.000775364420127133	MF arachidoyl-CoA:1-dodecanol O-acyltransferase activity	Pdensi_DN10400_c0_g1d519127, Pdensi_DN14706_c0_g1d53366, Pdensi_DN16858_c0_g3, Pdensi_DN19656_c0_g1d15592, Pdensi_DN21349_c1_g6
GO:0103095	7.37721697608153e-06	0.999999735503521	5	21	wax ester synthase activity	MF	0.000775364420127133	MF wax ester synthase activity	Pdensi_DN10400_c0_g1d519127, Pdensi_DN14706_c0_g1d53366, Pdensi_DN16858_c0_g3, Pdensi_DN19656_c0_g1d15592, Pdensi_DN21349_c1_g6
GO:0009909	8.2105574765938e-06	0.99999885212905	10	139	regulation of flower development	BP	0.000855637502454864	BP regulation of flower development	Pdensi_DN12328_c0_g2d459218, Pdensi_DN19038_c1_g6, Pdensi_DN22225_c3_g3, Pdensi_DN23219_c1_g1d223835, Pdensi_DN24610_c0_g1, Pdensi_DN27479_c0_g1d230888, Pdensi_DN35582_c2_g1, Pdensi_DN6880_c0_g1d450628, Pdensi_DN9616_c0_g1d333228, Pdensi_GG_73731_c0_g1
GO:0010025	8.84835001043923e-06	0.999999477903003	6	39	wax biosynthetic process	BP	0.00090673466731976	BP wax biosynthetic process	Pdensi_DN12647_c0_g2, Pdensi_DN14706_c0_g1d53366, Pdensi_DN16858_c0_g3, Pdensi_DN19656_c0_g1d15592, Pdensi_DN21349_c1_g6, Pdensi_GG_93610_c0_g1
GO:0010166	8.84835001043923e-06	0.999999477903003	6	39	wax metabolic process	BP	0.00090673466731976	BP wax metabolic process	Pdensi_DN12647_c0_g2, Pdensi_DN14706_c0_g1d53366, Pdensi_DN16858_c0_g3, Pdensi_DN19656_c0_g1d15592, Pdensi_DN21349_c1_g6, Pdensi_GG_93610_c0_g1
GO:0009266	9.58143357079519e-06	0.999997262996388	20	501	response to temperature stimulus	BP	0.00097374288115759	BP response to temperature stimulus	Pdensi_DN10751_c0_g1d49359, Pdensi_DN10914_c0_g1d387447, Pdensi_DN11848_c0_g1d5764, Pdensi_DN12647_c0_g2, Pdensi_DN18444_c0_g1d59020, Pdensi_DN20128_c2_g3, Pdensi_DN20498_c1_g1d120044, Pdensi_DN22225_c3_g3, Pdensi_DN22508_c1_g1, Pdensi_DN23629_c0_g4, Pdensi_DN24532_c0_g3, Pdensi_DN24610_c0_g1, Pdensi_DN25853_c0_g1d139439, Pdensi_DN34080_c0_g2, Pdensi_DN34732_c1_g1, Pdensi_DN35582_c2_g1, Pdensi_DN…
GO:0014070	1.28948614324991e-05	0.999997226370363	14	271	response to organic cyclic compound	BP	0.00129973861504461	BP response to organic cyclic compound	Pdensi_DN12328_c0_g2d459218, Pdensi_DN14492_c3_g2, Pdensi_DN18057_c0_g3, Pdensi_DN18434_c0_g1d283766, Pdensi_DN19038_c1_g6, Pdensi_DN20311_c1_g1d16738, Pdensi_DN21049_c2_g1, Pdensi_DN23706_c0_g6, Pdensi_DN24570_c0_g1, Pdensi_DN24854_c2_g5, Pdensi_DN35058_c0_g1d314079, Pdensi_DN37478_c2_g10, Pdensi_GG_30989_c0_g1, Pdensi_GG_95231_c0_g1
GO:0060255	1.47230863195839e-05	0.999992838792729	52	2282	regulation of macromolecule metabolic process	BP	0.00147194953229205	BP regulation of macromolecule metabolic process	Pdensi_DN10619_c0_g1d103663, Pdensi_DN11148_c0_g1d335521, Pdensi_DN12328_c0_g2d459218, Pdensi_DN13368_c0_g1d177692, Pdensi_DN14878_c0_g1d53491, Pdensi_DN15221_c0_g1d214075, Pdensi_DN15521_c0_g1, Pdensi_DN16376_c0_g1d55616, Pdensi_DN16934_c0_g1d112142, Pdensi_DN16978_c0_g1d215734, Pdensi_DN18057_c0_g3, Pdensi_DN18434_c0_g1d283766, Pdensi_DN18504_c0_g1d284071, Pdensi_DN18588_c0_g2, Pdensi_DN18919_c…
GO:0042546	1.54812685519203e-05	0.99999766813309	10	141	cell wall biogenesis	BP	0.00153526741437874	BP cell wall biogenesis	Pdensi_DN13283_c0_g1d271643, Pdensi_DN14923_c1_g7, Pdensi_DN15418_c0_g2d466840, Pdensi_DN18057_c0_g3, Pdensi_DN18297_c1_g3, Pdensi_DN18434_c0_g1d283766, Pdensi_DN35010_c2_g3, Pdensi_DN9427_c0_g1d453810, Pdensi_GG_147018_c0_g1, Pdensi_GG_76524_c0_g1
GO:0009751	1.58141562722121e-05	0.9999973177767	11	171	response to salicylic acid	BP	0.00155573343743514	BP response to salicylic acid	Pdensi_DN14492_c3_g2, Pdensi_DN18057_c0_g3, Pdensi_DN18434_c0_g1d283766, Pdensi_DN19038_c1_g6, Pdensi_DN21049_c2_g1, Pdensi_DN23706_c0_g6, Pdensi_DN24570_c0_g1, Pdensi_DN24854_c2_g5, Pdensi_DN35058_c0_g1d314079, Pdensi_DN37478_c2_g10, Pdensi_GG_95231_c0_g1
GO:2000241	1.59598869967655e-05	0.999996740969119	13	257	regulation of reproductive process	BP	0.00155760897142242	BP regulation of reproductive process	Pdensi_DN12328_c0_g2d459218, Pdensi_DN19038_c1_g6, Pdensi_DN22225_c3_g3, Pdensi_DN23219_c1_g1d223835, Pdensi_DN24610_c0_g1, Pdensi_DN27479_c0_g1d230888, Pdensi_DN34641_c1_g2, Pdensi_DN35582_c2_g1, Pdensi_DN6880_c0_g1d450628, Pdensi_DN9493_c0_g1d453754, Pdensi_DN9616_c0_g1d333228, Pdensi_GG_58775_c0_g1, Pdensi_GG_73731_c0_g1
GO:0009908	1.8982906340168e-05	0.999996370883131	12	225	flower development	BP	0.00183805353752005	BP flower development	Pdensi_DN13368_c0_g1d177692, Pdensi_DN17532_c0_g1d113246, Pdensi_DN18588_c0_g2, Pdensi_DN19038_c1_g6, Pdensi_DN22225_c3_g3, Pdensi_DN23816_c1_g2, Pdensi_DN24610_c0_g1, Pdensi_DN25015_c0_g3, Pdensi_DN27479_c0_g1d230888, Pdensi_DN35582_c2_g1, Pdensi_DN6880_c0_g1d450628, Pdensi_DN9616_c0_g1d333228
GO:0031325	2.07475129723817e-05	0.999992913924955	24	737	positive regulation of cellular metabolic process	BP	0.00199322005485452	BP positive regulation of cellular metabolic process	Pdensi_DN15221_c0_g1d214075, Pdensi_DN15521_c0_g1, Pdensi_DN18057_c0_g3, Pdensi_DN18434_c0_g1d283766, Pdensi_DN18588_c0_g2, Pdensi_DN19025_c1_g4, Pdensi_DN20100_c0_g1d489240, Pdensi_DN20498_c1_g1d120044, Pdensi_DN20551_c2_g1, Pdensi_DN20631_c2_g1, Pdensi_DN21250_c0_g2, Pdensi_DN22225_c3_g3, Pdensi_DN23629_c0_g4, Pdensi_DN23816_c1_g2, Pdensi_DN24432_c0_g2, Pdensi_DN24610_c0_g1, Pdensi_DN25015_c0_g…
GO:0009834	2.20378390355776e-05	0.999998448291218	6	45	plant-type secondary cell wall biogenesis	BP	0.00210076981876355	BP plant-type secondary cell wall biogenesis	Pdensi_DN18057_c0_g3, Pdensi_DN18434_c0_g1d283766, Pdensi_DN35010_c2_g3, Pdensi_DN9427_c0_g1d453810, Pdensi_GG_147018_c0_g1, Pdensi_GG_76524_c0_g1
GO:0051173	2.35188189106618e-05	0.99999211860872	23	695	positive regulation of nitrogen compound metabolic process	BP	0.00222469935495698	BP positive regulation of nitrogen compound metabolic process	Pdensi_DN15221_c0_g1d214075, Pdensi_DN15521_c0_g1, Pdensi_DN18057_c0_g3, Pdensi_DN18434_c0_g1d283766, Pdensi_DN18588_c0_g2, Pdensi_DN19025_c1_g4, Pdensi_DN20100_c0_g1d489240, Pdensi_DN20498_c1_g1d120044, Pdensi_DN20551_c2_g1, Pdensi_DN20631_c2_g1, Pdensi_DN21250_c0_g2, Pdensi_DN22225_c3_g3, Pdensi_DN23629_c0_g4, Pdensi_DN23816_c1_g2, Pdensi_DN24432_c0_g2, Pdensi_DN24610_c0_g1, Pdensi_DN25015_c0_g…
GO:0004144	2.57460802316063e-05	0.999998749571033	5	27	diacylglycerol O-acyltransferase activity	MF	0.00241679044738979	MF diacylglycerol O-acyltransferase activity	Pdensi_DN14706_c0_g1d53366, Pdensi_DN16858_c0_g3, Pdensi_DN19656_c0_g1d15592, Pdensi_DN21349_c1_g6, Pdensi_DN24334_c0_g1d133196
GO:1901570	2.80857540326809e-05	0.999997926623154	6	47	fatty acid derivative biosynthetic process	BP	0.00261644331318089	BP fatty acid derivative biosynthetic process	Pdensi_DN12647_c0_g2, Pdensi_DN14706_c0_g1d53366, Pdensi_DN16858_c0_g3, Pdensi_DN19656_c0_g1d15592, Pdensi_DN21349_c1_g6, Pdensi_GG_93610_c0_g1
GO:0010604	2.98456902397697e-05	0.999989838968144	23	711	positive regulation of macromolecule metabolic process	BP	0.00275949212690562	BP positive regulation of macromolecule metabolic process	Pdensi_DN15221_c0_g1d214075, Pdensi_DN15521_c0_g1, Pdensi_DN18057_c0_g3, Pdensi_DN18434_c0_g1d283766, Pdensi_DN18588_c0_g2, Pdensi_DN19025_c1_g4, Pdensi_DN20100_c0_g1d489240, Pdensi_DN20498_c1_g1d120044, Pdensi_DN20551_c2_g1, Pdensi_DN20631_c2_g1, Pdensi_DN21250_c0_g2, Pdensi_DN22225_c3_g3, Pdensi_DN23629_c0_g4, Pdensi_DN23816_c1_g2, Pdensi_DN24432_c0_g2, Pdensi_DN24610_c0_g1, Pdensi_DN25015_c0_g…
GO:0048580	3.24856650920843e-05	0.999992371798237	14	311	regulation of post-embryonic development	BP	0.00298116584804	BP regulation of post-embryonic development	Pdensi_DN11848_c0_g1d5764, Pdensi_DN12328_c0_g2d459218, Pdensi_DN19038_c1_g6, Pdensi_DN22225_c3_g3, Pdensi_DN23219_c1_g1d223835, Pdensi_DN24610_c0_g1, Pdensi_DN27479_c0_g1d230888, Pdensi_DN34641_c1_g2, Pdensi_DN35582_c2_g1, Pdensi_DN6880_c0_g1d450628, Pdensi_DN9493_c0_g1d453754, Pdensi_DN9616_c0_g1d333228, Pdensi_GG_58775_c0_g1, Pdensi_GG_73731_c0_g1
GO:0048831	3.96804531377483e-05	0.999992518158772	11	200	regulation of shoot system development	BP	0.00361444838692512	BP regulation of shoot system development	Pdensi_DN12328_c0_g2d459218, Pdensi_DN19038_c1_g6, Pdensi_DN22225_c3_g3, Pdensi_DN23219_c1_g1d223835, Pdensi_DN24610_c0_g1, Pdensi_DN27479_c0_g1d230888, Pdensi_DN35582_c2_g1, Pdensi_DN6880_c0_g1d450628, Pdensi_DN8217_c0_g1d102160, Pdensi_DN9616_c0_g1d333228, Pdensi_GG_73731_c0_g1
GO:0055076	4.87090414260505e-05	0.99999478491908	7	77	transition metal ion homeostasis	BP	0.00440422854717752	BP transition metal ion homeostasis	Pdensi_DN25853_c0_g1d139439, Pdensi_DN34957_c2_g1, Pdensi_DN39970_c2_g4, Pdensi_DN50138_c0_g1d160317, Pdensi_DN5622_c0_g1d206363, Pdensi_DN6625_c0_g1d262914, Pdensi_DN74732_c0_g1
GO:0046872	5.00822606643517e-05	0.99996918396422	98	5153	metal ion binding	MF	0.00449123399676832	MF metal ion binding	Pdensi_DN10697_c0_g1d49317, Pdensi_DN10914_c0_g1d387447, Pdensi_DN11042_c0_g1d104080, Pdensi_DN11539_c0_g1d336199, Pdensi_DN12835_c0_g1d51253, Pdensi_DN12981_c0_g2, Pdensi_DN13341_c0_g1d461319, Pdensi_DN13536_c0_g2, Pdensi_DN14043_c1_g1d523607, Pdensi_DN14047_c0_g1d7924, Pdensi_DN14653_c0_g1d108253, Pdensi_DN14857_c0_g1d342973, Pdensi_DN15086_c0_g3d465863, Pdensi_DN15579_c0_g1d467163, Pdensi_DN15…
GO:0016701	5.04017477070854e-05	0.99999583139249	6	52	oxidoreductase activity, acting on single donors with incorporation of molecular oxygen	MF	0.00449123399676832	MF oxidoreductase activity, acting on single donors with incorporation of molecular oxygen	Pdensi_DN14047_c0_g1d7924, Pdensi_DN15579_c0_g1d467163, Pdensi_DN22547_c0_g1d20905, Pdensi_DN26360_c0_g1d560098, Pdensi_DN27065_c0_g1, Pdensi_DN27065_c0_g1d307157
GO:0019432	5.41424550256756e-05	0.999996856614062	5	32	triglyceride biosynthetic process	BP	0.00478985445648009	BP triglyceride biosynthetic process	Pdensi_DN14706_c0_g1d53366, Pdensi_DN16858_c0_g3, Pdensi_DN19656_c0_g1d15592, Pdensi_DN21349_c1_g6, Pdensi_DN24334_c0_g1d133196
GO:0044249	5.58402033091471e-05	0.999970426705389	56	2534	cellular biosynthetic process	BP	0.00490476414351844	BP cellular biosynthetic process	Pdensi_DN11042_c0_g1d104080, Pdensi_DN11851_c0_g1d458179, Pdensi_DN12647_c0_g2, Pdensi_DN12981_c0_g2, Pdensi_DN14040_c0_g1d213034, Pdensi_DN14492_c3_g2, Pdensi_DN14653_c0_g1d108253, Pdensi_DN14706_c0_g1d53366, Pdensi_DN14735_c0_g1, Pdensi_DN15521_c0_g1, Pdensi_DN16483_c0_g1, Pdensi_DN16858_c0_g3, Pdensi_DN18444_c0_g1d59020, Pdensi_DN19331_c0_g1d218392, Pdensi_DN19456_c1_g2, Pdensi_DN19519_c0_g5, …
GO:0009893	6.6133119198801e-05	0.999975647819594	24	797	positive regulation of metabolic process	BP	0.00576765224672096	BP positive regulation of metabolic process	Pdensi_DN15221_c0_g1d214075, Pdensi_DN15521_c0_g1, Pdensi_DN18057_c0_g3, Pdensi_DN18434_c0_g1d283766, Pdensi_DN18588_c0_g2, Pdensi_DN19025_c1_g4, Pdensi_DN20100_c0_g1d489240, Pdensi_DN20498_c1_g1d120044, Pdensi_DN20551_c2_g1, Pdensi_DN20631_c2_g1, Pdensi_DN21250_c0_g2, Pdensi_DN22225_c3_g3, Pdensi_DN23629_c0_g4, Pdensi_DN23816_c1_g2, Pdensi_DN24432_c0_g2, Pdensi_DN24610_c0_g1, Pdensi_DN25015_c0_g…
GO:0043169	6.90523066887286e-05	0.999957132957115	98	5197	cation binding	MF	0.00597983250247392	MF cation binding	Pdensi_DN10697_c0_g1d49317, Pdensi_DN10914_c0_g1d387447, Pdensi_DN11042_c0_g1d104080, Pdensi_DN11539_c0_g1d336199, Pdensi_DN12835_c0_g1d51253, Pdensi_DN12981_c0_g2, Pdensi_DN13341_c0_g1d461319, Pdensi_DN13536_c0_g2, Pdensi_DN14043_c1_g1d523607, Pdensi_DN14047_c0_g1d7924, Pdensi_DN14653_c0_g1d108253, Pdensi_DN14857_c0_g1d342973, Pdensi_DN15086_c0_g3d465863, Pdensi_DN15579_c0_g1d467163, Pdensi_DN15…
GO:0016682	7.31254212619286e-05	0.999993518710028	6	53	oxidoreductase activity, acting on diphenols and related substances as donors, oxygen as acceptor	MF	0.00628827486194361	MF oxidoreductase activity, acting on diphenols and related substances as donors, oxygen as acceptor	Pdensi_DN11539_c0_g1d336199, Pdensi_DN14043_c1_g1d523607, Pdensi_DN20631_c2_g1, Pdensi_DN23962_c0_g1d22019, Pdensi_DN9427_c0_g1d453810, Pdensi_GG_57820_c0_g1
GO:0051213	7.6546944947767e-05	0.999985959870416	10	170	dioxygenase activity	MF	0.00653679015293536	MF dioxygenase activity	Pdensi_DN15579_c0_g1d467163, Pdensi_DN15715_c0_g1d277050, Pdensi_DN22547_c0_g1d20905, Pdensi_DN24570_c0_g1, Pdensi_DN26360_c0_g1d560098, Pdensi_DN27282_c0_g1d430792, Pdensi_DN3057_c0_g1d260296, Pdensi_DN38301_c1_g1, Pdensi_GG_90263_c0_g1, Pdensi_GG_95231_c0_g1
GO:0046460	8.68156229857138e-05	0.999994372947365	5	35	neutral lipid biosynthetic process	BP	0.00731213504010495	BP neutral lipid biosynthetic process	Pdensi_DN14706_c0_g1d53366, Pdensi_DN16858_c0_g3, Pdensi_DN19656_c0_g1d15592, Pdensi_DN21349_c1_g6, Pdensi_DN24334_c0_g1d133196
GO:0046463	8.68156229857138e-05	0.999994372947365	5	35	acylglycerol biosynthetic process	BP	0.00731213504010495	BP acylglycerol biosynthetic process	Pdensi_DN14706_c0_g1d53366, Pdensi_DN16858_c0_g3, Pdensi_DN19656_c0_g1d15592, Pdensi_DN21349_c1_g6, Pdensi_DN24334_c0_g1d133196
GO:0003690	9.49253091242256e-05	0.999975316124366	14	330	double-stranded DNA binding	MF	0.00794079269592246	MF double-stranded DNA binding	Pdensi_DN15221_c0_g1d214075, Pdensi_DN18588_c0_g2, Pdensi_DN20100_c0_g1d489240, Pdensi_DN20551_c2_g1, Pdensi_DN22225_c3_g3, Pdensi_DN23629_c0_g4, Pdensi_DN23816_c1_g2, Pdensi_DN24432_c0_g2, Pdensi_DN24610_c0_g1, Pdensi_DN25015_c0_g3, Pdensi_DN25070_c0_g1d22838, Pdensi_DN35582_c2_g1, Pdensi_DN8321_c0_g1d102256, Pdensi_DN9616_c0_g1d333228
GO:0005634	9.67432809955686e-05	0.999941744581071	82	4332	nucleus	CC	0.00803819004326019	CC nucleus	Pdensi_DN10619_c0_g1d103663, Pdensi_DN11148_c0_g1d335521, Pdensi_DN11623_c0_g1d520347, Pdensi_DN12328_c0_g2d459218, Pdensi_DN13368_c0_g1d177692, Pdensi_DN13806_c0_g1, Pdensi_DN13854_c0_g1, Pdensi_DN14492_c3_g2, Pdensi_DN15221_c0_g1d214075, Pdensi_DN15521_c0_g1, Pdensi_DN16934_c0_g1d112142, Pdensi_DN16978_c0_g1d215734, Pdensi_DN17532_c0_g1d113246, Pdensi_DN18057_c0_g3, Pdensi_DN18434_c0_g1d283766,…
GO:0043167	0.000100541733024199	0.999931841156627	144	8485	ion binding	MF	0.00829772946978906	MF ion binding	Pdensi_DN10697_c0_g1d49317, Pdensi_DN10914_c0_g1d387447, Pdensi_DN11042_c0_g1d104080, Pdensi_DN11539_c0_g1d336199, Pdensi_DN11834_c0_g1d269165, Pdensi_DN12835_c0_g1d51253, Pdensi_DN12981_c0_g2, Pdensi_DN13058_c0_g1d460568, Pdensi_DN13341_c0_g1d461319, Pdensi_DN13467_c0_g1d522696, Pdensi_DN13536_c0_g2, Pdensi_DN14043_c1_g1d523607, Pdensi_DN14047_c0_g1d7924, Pdensi_DN14319_c0_g1d107753, Pdensi_DN14…
GO:0010048	0.000108842078125308	0.999995592874158	4	19	vernalization response	BP	0.00892287356471276	BP vernalization response	Pdensi_DN22225_c3_g3, Pdensi_DN24610_c0_g1, Pdensi_DN35582_c2_g1, Pdensi_DN9616_c0_g1d333228
GO:0008374	0.000111478686397877	0.999983533977618	8	113	O-acyltransferase activity	MF	0.0090784993816867	MF O-acyltransferase activity	Pdensi_DN10400_c0_g1d519127, Pdensi_DN14706_c0_g1d53366, Pdensi_DN16858_c0_g3, Pdensi_DN19656_c0_g1d15592, Pdensi_DN21349_c1_g6, Pdensi_DN22501_c3_g4, Pdensi_DN24334_c0_g1d133196, Pdensi_DN39173_c0_g3
GO:0006641	0.000124212128987201	0.99999123862099	5	38	triglyceride metabolic process	BP	0.0100489246720764	BP triglyceride metabolic process	Pdensi_DN14706_c0_g1d53366, Pdensi_DN16858_c0_g3, Pdensi_DN19656_c0_g1d15592, Pdensi_DN21349_c1_g6, Pdensi_DN24334_c0_g1d133196
GO:0006666	0.000130975965965272	0.999997778797349	3	8	3-keto-sphinganine metabolic process	BP	0.0104585159316555	BP 3-keto-sphinganine metabolic process	Pdensi_DN20377_c0_g1d16768, Pdensi_DN21721_c0_g1d221699, Pdensi_GG_10407_c0_g1
GO:0047560	0.000130975965965272	0.999997778797349	3	8	3-dehydrosphinganine reductase activity	MF	0.0104585159316555	MF 3-dehydrosphinganine reductase activity	Pdensi_DN20377_c0_g1d16768, Pdensi_DN21721_c0_g1d221699, Pdensi_GG_10407_c0_g1
GO:0009812	0.000134151486703548	0.99997651275943	9	144	flavonoid metabolic process	BP	0.0106429731096357	BP flavonoid metabolic process	Pdensi_DN18694_c0_g1, Pdensi_DN18694_c0_g1d284318, Pdensi_DN20611_c0_g2, Pdensi_DN23164_c0_g3d547144, Pdensi_DN27282_c0_g1d430792, Pdensi_DN38301_c1_g1, Pdensi_DN9611_c0_g1d266034, Pdensi_GG_137353_c0_g1, Pdensi_GG_19984_c0_g1
GO:0007275	0.000158082164668638	0.999941205964013	22	746	multicellular organism development	BP	0.0124611306341682	BP multicellular organism development	Pdensi_DN14857_c0_g1d342973, Pdensi_DN15221_c0_g1d214075, Pdensi_DN18588_c0_g2, Pdensi_DN20100_c0_g1d489240, Pdensi_DN20551_c2_g1, Pdensi_DN22225_c3_g3, Pdensi_DN23816_c1_g2, Pdensi_DN24610_c0_g1, Pdensi_DN25015_c0_g3, Pdensi_DN25070_c0_g1d22838, Pdensi_DN32006_c0_g1d144938, Pdensi_DN35582_c2_g1, Pdensi_DN50138_c0_g1d160317, Pdensi_DN7129_c0_g1d329828, Pdensi_DN74732_c0_g1, Pdensi_DN74748_c0_g1, …
GO:0016679	0.00016160976933508	0.999983273263934	6	61	oxidoreductase activity, acting on diphenols and related substances as donors	MF	0.0126580594491305	MF oxidoreductase activity, acting on diphenols and related substances as donors	Pdensi_DN11539_c0_g1d336199, Pdensi_DN14043_c1_g1d523607, Pdensi_DN20631_c2_g1, Pdensi_DN23962_c0_g1d22019, Pdensi_DN9427_c0_g1d453810, Pdensi_GG_57820_c0_g1
GO:0016998	0.000167597472824184	0.99998736057048	5	39	cell wall macromolecule catabolic process	BP	0.0130439628058164	BP cell wall macromolecule catabolic process	Pdensi_DN14923_c1_g7, Pdensi_DN15418_c0_g2d466840, Pdensi_DN21985_c0_g2, Pdensi_GG_37132_c0_g1, Pdensi_GG_57086_c0_g1
GO:0016210	0.000175669293168664	0.999991805599467	4	21	naringenin-chalcone synthase activity	MF	0.0134269598365489	MF naringenin-chalcone synthase activity	Pdensi_DN18694_c0_g1, Pdensi_DN18694_c0_g1d284318, Pdensi_DN23164_c0_g3d547144, Pdensi_GG_137353_c0_g1
GO:0046274	0.000177826807562046	0.999986387170769	5	40	lignin catabolic process	BP	0.0134269598365489	BP lignin catabolic process	Pdensi_DN11539_c0_g1d336199, Pdensi_DN14043_c1_g1d523607, Pdensi_DN20631_c2_g1, Pdensi_DN9427_c0_g1d453810, Pdensi_GG_57820_c0_g1
GO:0052716	0.000177826807562046	0.999986387170769	5	40	hydroquinone:oxygen oxidoreductase activity	MF	0.0134269598365489	MF hydroquinone:oxygen oxidoreductase activity	Pdensi_DN11539_c0_g1d336199, Pdensi_DN14043_c1_g1d523607, Pdensi_DN20631_c2_g1, Pdensi_DN9427_c0_g1d453810, Pdensi_GG_57820_c0_g1
GO:0031406	0.000177977917651254	0.999976339484373	7	89	carboxylic acid binding	MF	0.0134269598365489	MF carboxylic acid binding	Pdensi_DN16978_c0_g1d215734, Pdensi_DN23799_c0_g1, Pdensi_DN25333_c0_g2, Pdensi_DN27282_c0_g1d430792, Pdensi_DN38301_c1_g1, Pdensi_DN4816_c0_g1, Pdensi_GG_129987_c0_g1
GO:0043177	0.000177977917651254	0.999976339484373	7	89	organic acid binding	MF	0.0134269598365489	MF organic acid binding	Pdensi_DN16978_c0_g1d215734, Pdensi_DN23799_c0_g1, Pdensi_DN25333_c0_g2, Pdensi_DN27282_c0_g1d430792, Pdensi_DN38301_c1_g1, Pdensi_DN4816_c0_g1, Pdensi_GG_129987_c0_g1
GO:0090567	0.000182051723746233	0.999955616485593	12	278	reproductive shoot system development	BP	0.0136505490665087	BP reproductive shoot system development	Pdensi_DN13368_c0_g1d177692, Pdensi_DN17532_c0_g1d113246, Pdensi_DN18588_c0_g2, Pdensi_DN19038_c1_g6, Pdensi_DN22225_c3_g3, Pdensi_DN23816_c1_g2, Pdensi_DN24610_c0_g1, Pdensi_DN25015_c0_g3, Pdensi_DN27479_c0_g1d230888, Pdensi_DN35582_c2_g1, Pdensi_DN6880_c0_g1d450628, Pdensi_DN9616_c0_g1d333228
GO:0009791	0.000184989503533455	0.999940746446286	17	500	post-embryonic development	BP	0.0137867631815206	BP post-embryonic development	Pdensi_DN12328_c0_g2d459218, Pdensi_DN13368_c0_g1d177692, Pdensi_DN15221_c0_g1d214075, Pdensi_DN17532_c0_g1d113246, Pdensi_DN18588_c0_g2, Pdensi_DN19038_c1_g6, Pdensi_DN22225_c3_g3, Pdensi_DN23816_c1_g2, Pdensi_DN24610_c0_g1, Pdensi_DN25015_c0_g3, Pdensi_DN27479_c0_g1d230888, Pdensi_DN35582_c2_g1, Pdensi_DN50138_c0_g1d160317, Pdensi_DN6880_c0_g1d450628, Pdensi_DN74732_c0_g1, Pdensi_DN9616_c0_g1d3…
GO:0080163	0.000207260388722085	0.999995692106471	3	9	regulation of protein serine/threonine phosphatase activity	BP	0.0153487516290502	BP regulation of protein serine/threonine phosphatase activity	Pdensi_DN16978_c0_g1d215734, Pdensi_DN23799_c0_g1, Pdensi_GG_129987_c0_g1
GO:0071554	0.000208444459791118	0.999932569616852	17	488	cell wall organization or biogenesis	BP	0.0153487516290502	BP cell wall organization or biogenesis	Pdensi_DN11042_c0_g1d104080, Pdensi_DN12981_c0_g2, Pdensi_DN13283_c0_g1d271643, Pdensi_DN14653_c0_g1d108253, Pdensi_DN14923_c1_g7, Pdensi_DN15418_c0_g2d466840, Pdensi_DN18057_c0_g3, Pdensi_DN18297_c1_g3, Pdensi_DN18434_c0_g1d283766, Pdensi_DN20197_c2_g1, Pdensi_DN26156_c0_g1, Pdensi_DN2938_c0_g1, Pdensi_DN35010_c2_g3, Pdensi_DN9427_c0_g1d453810, Pdensi_GG_147018_c0_g1, Pdensi_GG_76524_c0_g1, Pden…
GO:0055072	0.000215238605385182	0.99998269858633	5	44	iron ion homeostasis	BP	0.0157546972048904	BP iron ion homeostasis	Pdensi_DN25853_c0_g1d139439, Pdensi_DN39970_c2_g4, Pdensi_DN50138_c0_g1d160317, Pdensi_DN6625_c0_g1d262914, Pdensi_DN74732_c0_g1
GO:0030148	0.000237322681674735	0.999987796217512	4	24	sphingolipid biosynthetic process	BP	0.0172683847133386	BP sphingolipid biosynthetic process	Pdensi_DN11851_c0_g1d458179, Pdensi_DN20377_c0_g1d16768, Pdensi_DN21721_c0_g1d221699, Pdensi_GG_10407_c0_g1
GO:0016042	0.000255569012301822	0.999935349636992	12	275	lipid catabolic process	BP	0.0184866596722089	BP lipid catabolic process	Pdensi_DN10374_c0_g1d334259, Pdensi_DN13422_c0_g1d391646, Pdensi_DN14728_c0_g1d464846, Pdensi_DN15483_c1_g3, Pdensi_DN15579_c0_g1d467163, Pdensi_DN15683_c0_g1, Pdensi_DN17149_c1_g1, Pdensi_DN18848_c0_g3, Pdensi_DN19828_c0_g2d535179, Pdensi_DN30235_c0_g1d309904, Pdensi_DN3057_c0_g1d260296, Pdensi_GG_24549_c0_g1
GO:0005783	0.000266318152846325	0.999902580316761	20	647	endoplasmic reticulum	CC	0.0191515457634577	CC endoplasmic reticulum	Pdensi_DN11042_c0_g1d104080, Pdensi_DN12647_c0_g2, Pdensi_DN12981_c0_g2, Pdensi_DN14653_c0_g1d108253, Pdensi_DN14706_c0_g1d53366, Pdensi_DN16858_c0_g3, Pdensi_DN19656_c0_g1d15592, Pdensi_DN20377_c0_g1d16768, Pdensi_DN21349_c1_g6, Pdensi_DN21721_c0_g1d221699, Pdensi_DN22501_c3_g4, Pdensi_DN23478_c1_g5, Pdensi_DN26156_c0_g1, Pdensi_DN2938_c0_g1, Pdensi_DN41772_c0_g1d244517, Pdensi_DN4816_c0_g1, Pde…
GO:1901575	0.000280248337799178	0.999861890631102	37	1566	organic substance catabolic process	BP	0.0200361268018401	BP organic substance catabolic process	Pdensi_DN10374_c0_g1d334259, Pdensi_DN11539_c0_g1d336199, Pdensi_DN13422_c0_g1d391646, Pdensi_DN14043_c1_g1d523607, Pdensi_DN14728_c0_g1d464846, Pdensi_DN14857_c0_g1d342973, Pdensi_DN15483_c1_g3, Pdensi_DN15579_c0_g1d467163, Pdensi_DN15683_c0_g1, Pdensi_DN15715_c0_g1d277050, Pdensi_DN17149_c1_g1, Pdensi_DN18848_c0_g3, Pdensi_DN19828_c0_g2d535179, Pdensi_DN20256_c1_g2, Pdensi_DN20631_c2_g1, Pdensi…
GO:0016411	0.000292218448429946	0.999974852937037	5	45	acylglycerol O-acyltransferase activity	MF	0.0207711575742373	MF acylglycerol O-acyltransferase activity	Pdensi_DN14706_c0_g1d53366, Pdensi_DN16858_c0_g3, Pdensi_DN19656_c0_g1d15592, Pdensi_DN21349_c1_g6, Pdensi_DN24334_c0_g1d133196
GO:0010817	0.000296482314483861	0.999941947079751	9	170	regulation of hormone levels	BP	0.0209531208115404	BP regulation of hormone levels	Pdensi_DN18753_c1_g3, Pdensi_DN20326_c0_g1d290432, Pdensi_DN2150_c0_g1d165343, Pdensi_DN22225_c3_g3, Pdensi_DN24610_c0_g1, Pdensi_DN50138_c0_g1d160317, Pdensi_DN6625_c0_g1d262914, Pdensi_DN74732_c0_g1, Pdensi_GG_111520_c0_g1
GO:0048608	0.000305684509684781	0.999915685122793	13	336	reproductive structure development	BP	0.0214800138033929	BP reproductive structure development	Pdensi_DN13368_c0_g1d177692, Pdensi_DN15221_c0_g1d214075, Pdensi_DN17532_c0_g1d113246, Pdensi_DN18588_c0_g2, Pdensi_DN19038_c1_g6, Pdensi_DN22225_c3_g3, Pdensi_DN23816_c1_g2, Pdensi_DN24610_c0_g1, Pdensi_DN25015_c0_g3, Pdensi_DN27479_c0_g1d230888, Pdensi_DN35582_c2_g1, Pdensi_DN6880_c0_g1d450628, Pdensi_DN9616_c0_g1d333228
GO:0009505	0.000316052741356885	0.999930579925796	10	202	plant-type cell wall	CC	0.0220823895481001	CC plant-type cell wall	Pdensi_DN10697_c0_g1d49317, Pdensi_DN12835_c0_g1d51253, Pdensi_DN18864_c1_g3d480664, Pdensi_DN20311_c1_g1d16738, Pdensi_DN22789_c1_g2, Pdensi_DN25856_c0_g4, Pdensi_DN26695_c0_g4, Pdensi_DN33925_c0_g1d313047, Pdensi_DN9202_c0_g1d453502, Pdensi_GG_30989_c0_g1
GO:0065007	0.000318645812025578	0.999793657787297	94	5341	biological regulation	BP	0.0221377827710651	BP biological regulation	Pdensi_DN10615_c0_g1d173442, Pdensi_DN10619_c0_g1d103663, Pdensi_DN10914_c0_g1d387447, Pdensi_DN11148_c0_g1d335521, Pdensi_DN11623_c0_g1d520347, Pdensi_DN11848_c0_g1d5764, Pdensi_DN12328_c0_g2d459218, Pdensi_DN13341_c0_g1d461319, Pdensi_DN13368_c0_g1d177692, Pdensi_DN13467_c0_g1d522696, Pdensi_DN14492_c3_g2, Pdensi_DN14857_c0_g1d342973, Pdensi_DN14878_c0_g1d53491, Pdensi_DN15221_c0_g1d214075, Pde…
GO:0046271	0.000351288284102202	0.999968478704602	5	46	phenylpropanoid catabolic process	BP	0.0242684945483415	BP phenylpropanoid catabolic process	Pdensi_DN11539_c0_g1d336199, Pdensi_DN14043_c1_g1d523607, Pdensi_DN20631_c2_g1, Pdensi_DN9427_c0_g1d453810, Pdensi_GG_57820_c0_g1
GO:0009409	0.000353943669261818	0.999907133100053	12	282	response to cold	BP	0.0243153368766065	BP response to cold	Pdensi_DN10914_c0_g1d387447, Pdensi_DN11848_c0_g1d5764, Pdensi_DN12647_c0_g2, Pdensi_DN20128_c2_g3, Pdensi_DN20498_c1_g1d120044, Pdensi_DN22225_c3_g3, Pdensi_DN24610_c0_g1, Pdensi_DN34080_c0_g2, Pdensi_DN34732_c1_g1, Pdensi_DN35582_c2_g1, Pdensi_DN9616_c0_g1d333228, Pdensi_GG_154584_c0_g1
GO:0048509	0.000363170333999015	0.99994528661584	7	107	regulation of meristem development	BP	0.0248105866510327	BP regulation of meristem development	Pdensi_DN15221_c0_g1d214075, Pdensi_DN22225_c3_g3, Pdensi_DN24610_c0_g1, Pdensi_DN6880_c0_g1d450628, Pdensi_DN8217_c0_g1d102160, Pdensi_DN9493_c0_g1d453754, Pdensi_GG_27924_c0_g1
GO:0009737	0.00037066375022168	0.999895682006331	13	334	response to abscisic acid	BP	0.0251654195488889	BP response to abscisic acid	Pdensi_DN14492_c3_g2, Pdensi_DN19896_c0_g1, Pdensi_DN20311_c1_g1d16738, Pdensi_DN21049_c2_g1, Pdensi_DN25853_c0_g1d139439, Pdensi_DN27992_c0_g1d501182, Pdensi_DN29879_c0_g1d370446, Pdensi_DN35058_c0_g1d314079, Pdensi_DN35162_c0_g1, Pdensi_DN38826_c1_g3, Pdensi_GG_30989_c0_g1, Pdensi_GG_66429_c0_g1, Pdensi_GG_93610_c0_g1
GO:0009832	0.000374159628353955	0.999954143818063	6	77	plant-type cell wall biogenesis	BP	0.0251654195488889	BP plant-type cell wall biogenesis	Pdensi_DN18057_c0_g3, Pdensi_DN18434_c0_g1d283766, Pdensi_DN35010_c2_g3, Pdensi_DN9427_c0_g1d453810, Pdensi_GG_147018_c0_g1, Pdensi_GG_76524_c0_g1
GO:0010427	0.000374503681991273	0.999989857846022	3	11	abscisic acid binding	MF	0.0251654195488889	MF abscisic acid binding	Pdensi_DN16978_c0_g1d215734, Pdensi_DN23799_c0_g1, Pdensi_GG_129987_c0_g1
GO:0048518	0.000418328300854132	0.999803540848332	31	1296	positive regulation of biological process	BP	0.0279575169326264	BP positive regulation of biological process	Pdensi_DN10914_c0_g1d387447, Pdensi_DN11848_c0_g1d5764, Pdensi_DN13467_c0_g1d522696, Pdensi_DN15221_c0_g1d214075, Pdensi_DN15521_c0_g1, Pdensi_DN16376_c0_g1d55616, Pdensi_DN18057_c0_g3, Pdensi_DN18434_c0_g1d283766, Pdensi_DN18588_c0_g2, Pdensi_DN18753_c1_g3, Pdensi_DN19000_c0_g1d406312, Pdensi_DN19025_c1_g4, Pdensi_DN20100_c0_g1d489240, Pdensi_DN20498_c1_g1d120044, Pdensi_DN20551_c2_g1, Pdensi_DN…
GO:0035336	0.000436393292427457	0.999987273089512	3	12	long-chain fatty-acyl-CoA metabolic process	BP	0.0288512275106475	BP long-chain fatty-acyl-CoA metabolic process	Pdensi_DN19519_c0_g5, Pdensi_DN21737_c0_g1d221676, Pdensi_GG_80151_c1_g1
GO:0035337	0.000436393292427457	0.999987273089512	3	12	fatty-acyl-CoA metabolic process	BP	0.0288512275106475	BP fatty-acyl-CoA metabolic process	Pdensi_DN19519_c0_g5, Pdensi_DN21737_c0_g1d221676, Pdensi_GG_80151_c1_g1
GO:0019852	0.000449564448600171	0.999972131758604	4	28	L-ascorbic acid metabolic process	BP	0.0294058192789165	BP L-ascorbic acid metabolic process	Pdensi_DN27065_c0_g1, Pdensi_DN27065_c0_g1d307157, Pdensi_DN90075_c0_g1, Pdensi_GG_75007_c0_g1
GO:0019853	0.000449564448600171	0.999972131758604	4	28	L-ascorbic acid biosynthetic process	BP	0.0294058192789165	BP L-ascorbic acid biosynthetic process	Pdensi_DN27065_c0_g1, Pdensi_DN27065_c0_g1d307157, Pdensi_DN90075_c0_g1, Pdensi_GG_75007_c0_g1
GO:0048856	0.000478441849047855	0.999762249112526	35	1559	anatomical structure development	BP	0.0311290974483675	BP anatomical structure development	Pdensi_DN12328_c0_g2d459218, Pdensi_DN13368_c0_g1d177692, Pdensi_DN14857_c0_g1d342973, Pdensi_DN15221_c0_g1d214075, Pdensi_DN17532_c0_g1d113246, Pdensi_DN18588_c0_g2, Pdensi_DN19038_c1_g6, Pdensi_DN20100_c0_g1d489240, Pdensi_DN20326_c0_g1d290432, Pdensi_DN20551_c2_g1, Pdensi_DN21876_c2_g2, Pdensi_DN22225_c3_g3, Pdensi_DN23816_c1_g2, Pdensi_DN24610_c0_g1, Pdensi_DN24898_c5_g1, Pdensi_DN25015_c0_g3…
GO:0009813	0.000511830710195404	0.999904560590449	8	137	flavonoid biosynthetic process	BP	0.0330643635239211	BP flavonoid biosynthetic process	Pdensi_DN18694_c0_g1, Pdensi_DN18694_c0_g1d284318, Pdensi_DN23164_c0_g3d547144, Pdensi_DN27282_c0_g1d430792, Pdensi_DN38301_c1_g1, Pdensi_DN9611_c0_g1d266034, Pdensi_GG_137353_c0_g1, Pdensi_GG_19984_c0_g1
GO:0005507	0.000513563749944615	0.999904147787707	8	139	copper ion binding	MF	0.0330643635239211	MF copper ion binding	Pdensi_DN10914_c0_g1d387447, Pdensi_DN11539_c0_g1d336199, Pdensi_DN14043_c1_g1d523607, Pdensi_DN20631_c2_g1, Pdensi_DN23962_c0_g1d22019, Pdensi_DN26129_c1_g1, Pdensi_DN9427_c0_g1d453810, Pdensi_GG_57820_c0_g1
GO:0050789	0.000524955326478515	0.999659842744096	87	4941	regulation of biological process	BP	0.0336217481755537	BP regulation of biological process	Pdensi_DN10615_c0_g1d173442, Pdensi_DN10619_c0_g1d103663, Pdensi_DN10914_c0_g1d387447, Pdensi_DN11148_c0_g1d335521, Pdensi_DN11623_c0_g1d520347, Pdensi_DN11848_c0_g1d5764, Pdensi_DN12328_c0_g2d459218, Pdensi_DN13341_c0_g1d461319, Pdensi_DN13368_c0_g1d177692, Pdensi_DN13467_c0_g1d522696, Pdensi_DN14492_c3_g2, Pdensi_DN14857_c0_g1d342973, Pdensi_DN14878_c0_g1d53491, Pdensi_DN15221_c0_g1d214075, Pde…
GO:0008152	0.000529493427387331	0.99961650032496	169	10524	metabolic process	BP	0.0337366874434301	BP metabolic process	Pdensi_DN10374_c0_g1d334259, Pdensi_DN10400_c0_g1d519127, Pdensi_DN10697_c0_g1d49317, Pdensi_DN10914_c0_g1d387447, Pdensi_DN11042_c0_g1d104080, Pdensi_DN11539_c0_g1d336199, Pdensi_DN11848_c0_g1d5764, Pdensi_DN11851_c0_g1d458179, Pdensi_DN12647_c0_g2, Pdensi_DN12835_c0_g1d51253, Pdensi_DN12981_c0_g2, Pdensi_DN13058_c0_g1d460568, Pdensi_DN13283_c0_g1d271643, Pdensi_DN13341_c0_g1d461319, Pdensi_DN13…
GO:0048367	0.000537728611876039	0.999851869881477	12	313	shoot system development	BP	0.0340847873208229	BP shoot system development	Pdensi_DN13368_c0_g1d177692, Pdensi_DN17532_c0_g1d113246, Pdensi_DN18588_c0_g2, Pdensi_DN19038_c1_g6, Pdensi_DN22225_c3_g3, Pdensi_DN23816_c1_g2, Pdensi_DN24610_c0_g1, Pdensi_DN25015_c0_g3, Pdensi_DN27479_c0_g1d230888, Pdensi_DN35582_c2_g1, Pdensi_DN6880_c0_g1d450628, Pdensi_DN9616_c0_g1d333228
GO:0045735	0.000541788303304234	0.999964699668475	4	28	nutrient reservoir activity	MF	0.0341660039268316	MF nutrient reservoir activity	Pdensi_DN17557_c1_g1d474536, Pdensi_DN20122_c3_g1, Pdensi_DN24433_c1_g2, Pdensi_DN37952_c1_g3
GO:0008300	0.000549204420681079	0.999982354624276	3	13	isoprenoid catabolic process	BP	0.0342543374418542	BP isoprenoid catabolic process	Pdensi_DN15579_c0_g1d467163, Pdensi_DN30235_c0_g1d309904, Pdensi_DN3057_c0_g1d260296
GO:0097305	0.000551454942879314	0.999837995135452	13	350	response to alcohol	BP	0.0342543374418542	BP response to alcohol	Pdensi_DN14492_c3_g2, Pdensi_DN19896_c0_g1, Pdensi_DN20311_c1_g1d16738, Pdensi_DN21049_c2_g1, Pdensi_DN25853_c0_g1d139439, Pdensi_DN27992_c0_g1d501182, Pdensi_DN29879_c0_g1d370446, Pdensi_DN35058_c0_g1d314079, Pdensi_DN35162_c0_g1, Pdensi_DN38826_c1_g3, Pdensi_GG_30989_c0_g1, Pdensi_GG_66429_c0_g1, Pdensi_GG_93610_c0_g1
GO:0050826	0.000551545809017413	0.999963765193223	4	29	response to freezing	BP	0.0342543374418542	BP response to freezing	Pdensi_DN20128_c2_g3, Pdensi_DN20498_c1_g1d120044, Pdensi_DN34080_c0_g2, Pdensi_DN34732_c1_g1
GO:0019310	0.000558235227791974	0.999997431388671	2	3	inositol catabolic process	BP	0.0343230929807895	BP inositol catabolic process	Pdensi_DN27065_c0_g1, Pdensi_DN27065_c0_g1d307157
GO:0050113	0.000558235227791974	0.999997431388671	2	3	inositol oxygenase activity	MF	0.0343230929807895	MF inositol oxygenase activity	Pdensi_DN27065_c0_g1, Pdensi_DN27065_c0_g1d307157
GO:0009642	0.000562563002602165	0.999908706858845	7	110	response to light intensity	BP	0.0344171007114369	BP response to light intensity	Pdensi_DN11848_c0_g1d5764, Pdensi_DN14857_c0_g1d342973, Pdensi_DN24532_c0_g3, Pdensi_DN25853_c0_g1d139439, Pdensi_DN50138_c0_g1d160317, Pdensi_DN74732_c0_g1, Pdensi_GG_59998_c0_g1
GO:0046914	0.000599363735292932	0.999656356944508	52	2493	transition metal ion binding	MF	0.0364021075818671	MF transition metal ion binding	Pdensi_DN10914_c0_g1d387447, Pdensi_DN11042_c0_g1d104080, Pdensi_DN11539_c0_g1d336199, Pdensi_DN12981_c0_g2, Pdensi_DN13536_c0_g2, Pdensi_DN14043_c1_g1d523607, Pdensi_DN14653_c0_g1d108253, Pdensi_DN16914_c0_g1d185591, Pdensi_DN17557_c1_g1d474536, Pdensi_DN17874_c0_g1, Pdensi_DN18444_c0_g1d59020, Pdensi_DN19456_c1_g3d484240, Pdensi_DN19627_c0_g3, Pdensi_DN20122_c3_g1, Pdensi_DN20246_c0_g2, Pdensi_…
GO:0005789	0.000600929319274541	0.999786475683331	17	534	endoplasmic reticulum membrane	CC	0.0364021075818671	CC endoplasmic reticulum membrane	Pdensi_DN11042_c0_g1d104080, Pdensi_DN11851_c0_g1d458179, Pdensi_DN12647_c0_g2, Pdensi_DN12981_c0_g2, Pdensi_DN14653_c0_g1d108253, Pdensi_DN14706_c0_g1d53366, Pdensi_DN16858_c0_g3, Pdensi_DN18206_c0_g1, Pdensi_DN19656_c0_g1d15592, Pdensi_DN20377_c0_g1d16768, Pdensi_DN21349_c1_g6, Pdensi_DN21721_c0_g1d221699, Pdensi_DN26156_c0_g1, Pdensi_DN2938_c0_g1, Pdensi_GG_10407_c0_g1, Pdensi_GG_81086_c0_g1, …
GO:0044464	0.000624172439403185	0.999529869908147	232	15242	cell part	CC	0.0376247474869655	CC cell part	Pdensi_DN10553_c0_g1d103553, Pdensi_DN10615_c0_g1d173442, Pdensi_DN10619_c0_g1d103663, Pdensi_DN10697_c0_g1d49317, Pdensi_DN10914_c0_g1d387447, Pdensi_DN11042_c0_g1d104080, Pdensi_DN11148_c0_g1d335521, Pdensi_DN11623_c0_g1d520347, Pdensi_DN11834_c0_g1d269165, Pdensi_DN11848_c0_g1d5764, Pdensi_DN11851_c0_g1d458179, Pdensi_DN12328_c0_g2d459218, Pdensi_DN12647_c0_g2, Pdensi_DN12749_c0_g1d270721, Pde…
GO:0006638	0.000653515422739379	0.999932075418582	5	54	neutral lipid metabolic process	BP	0.0386075167372024	BP neutral lipid metabolic process	Pdensi_DN14706_c0_g1d53366, Pdensi_DN16858_c0_g3, Pdensi_DN19656_c0_g1d15592, Pdensi_DN21349_c1_g6, Pdensi_DN24334_c0_g1d133196
GO:0006639	0.000653515422739379	0.999932075418582	5	54	acylglycerol metabolic process	BP	0.0386075167372024	BP acylglycerol metabolic process	Pdensi_DN14706_c0_g1d53366, Pdensi_DN16858_c0_g3, Pdensi_DN19656_c0_g1d15592, Pdensi_DN21349_c1_g6, Pdensi_DN24334_c0_g1d133196
GO:0010921	0.000654023298375693	0.999954744133974	4	31	regulation of phosphatase activity	BP	0.0386075167372024	BP regulation of phosphatase activity	Pdensi_DN16978_c0_g1d215734, Pdensi_DN23799_c0_g1, Pdensi_DN41772_c0_g1d244517, Pdensi_GG_129987_c0_g1
GO:1900377	0.000659313532960275	0.999977433992486	3	13	negative regulation of secondary metabolite biosynthetic process	BP	0.0386075167372024	BP negative regulation of secondary metabolite biosynthetic process	Pdensi_DN23706_c0_g6, Pdensi_DN24854_c2_g5, Pdensi_DN37478_c2_g10
GO:1903085	0.000659313532960275	0.999977433992486	3	13	regulation of sinapate ester biosynthetic process	BP	0.0386075167372024	BP regulation of sinapate ester biosynthetic process	Pdensi_DN23706_c0_g6, Pdensi_DN24854_c2_g5, Pdensi_DN37478_c2_g10
GO:1903086	0.000659313532960275	0.999977433992486	3	13	negative regulation of sinapate ester biosynthetic process	BP	0.0386075167372024	BP negative regulation of sinapate ester biosynthetic process	Pdensi_DN23706_c0_g6, Pdensi_DN24854_c2_g5, Pdensi_DN37478_c2_g10
GO:0050793	0.000700422770681002	0.999730666216095	19	682	regulation of developmental process	BP	0.040820373512153	BP regulation of developmental process	Pdensi_DN10914_c0_g1d387447, Pdensi_DN11848_c0_g1d5764, Pdensi_DN12328_c0_g2d459218, Pdensi_DN15221_c0_g1d214075, Pdensi_DN19038_c1_g6, Pdensi_DN22225_c3_g3, Pdensi_DN23219_c1_g1d223835, Pdensi_DN24610_c0_g1, Pdensi_DN25853_c0_g1d139439, Pdensi_DN27479_c0_g1d230888, Pdensi_DN34641_c1_g2, Pdensi_DN35582_c2_g1, Pdensi_DN6880_c0_g1d450628, Pdensi_DN8217_c0_g1d102160, Pdensi_DN9493_c0_g1d453754, Pden…
GO:0019840	0.000757968019217983	0.999972375102198	3	14	isoprenoid binding	MF	0.0439657204354884	MF isoprenoid binding	Pdensi_DN16978_c0_g1d215734, Pdensi_DN23799_c0_g1, Pdensi_GG_129987_c0_g1
GO:0030001	0.000790702857884743	0.999787482309793	11	276	metal ion transport	BP	0.0456491692178811	BP metal ion transport	Pdensi_DN15521_c0_g1, Pdensi_DN22841_c1_g1, Pdensi_DN22841_c1_g2, Pdensi_DN25853_c0_g1d139439, Pdensi_DN27199_c1_g1, Pdensi_DN34957_c2_g1, Pdensi_DN38141_c0_g1d316833, Pdensi_DN39970_c2_g4, Pdensi_DN50138_c0_g1d160317, Pdensi_DN5622_c0_g1d206363, Pdensi_DN74732_c0_g1
GO:0048522	0.000807940562270191	0.999632927128287	26	1058	positive regulation of cellular process	BP	0.0464263789450305	BP positive regulation of cellular process	Pdensi_DN10914_c0_g1d387447, Pdensi_DN15221_c0_g1d214075, Pdensi_DN15521_c0_g1, Pdensi_DN18057_c0_g3, Pdensi_DN18434_c0_g1d283766, Pdensi_DN18588_c0_g2, Pdensi_DN18753_c1_g3, Pdensi_DN19025_c1_g4, Pdensi_DN20100_c0_g1d489240, Pdensi_DN20498_c1_g1d120044, Pdensi_DN20551_c2_g1, Pdensi_DN20631_c2_g1, Pdensi_DN21250_c0_g2, Pdensi_DN22225_c3_g3, Pdensi_DN23629_c0_g4, Pdensi_DN23816_c1_g2, Pdensi_DN244…
GO:0035303	0.000832030729936223	0.999938094381574	4	34	regulation of dephosphorylation	BP	0.0475882878419801	BP regulation of dephosphorylation	Pdensi_DN16978_c0_g1d215734, Pdensi_DN23799_c0_g1, Pdensi_DN41772_c0_g1d244517, Pdensi_GG_129987_c0_g1
GO:0042537	0.000870831008800126	0.999874216329004	6	83	benzene-containing compound metabolic process	BP	0.0495768931259961	BP benzene-containing compound metabolic process	Pdensi_DN14492_c3_g2, Pdensi_DN15715_c0_g1d277050, Pdensi_DN21049_c2_g1, Pdensi_DN24570_c0_g1, Pdensi_DN25698_c2_g1, Pdensi_GG_95231_c0_g1
GO:0032501	0.000907611800672982	0.999536974623628	34	1556	multicellular organismal process	BP	0.0514327295524224	BP multicellular organismal process	Pdensi_DN12328_c0_g2d459218, Pdensi_DN13368_c0_g1d177692, Pdensi_DN14857_c0_g1d342973, Pdensi_DN15221_c0_g1d214075, Pdensi_DN16376_c0_g1d55616, Pdensi_DN17532_c0_g1d113246, Pdensi_DN18588_c0_g2, Pdensi_DN19038_c1_g6, Pdensi_DN20100_c0_g1d489240, Pdensi_DN20551_c2_g1, Pdensi_DN22225_c3_g3, Pdensi_DN23816_c1_g2, Pdensi_DN24610_c0_g1, Pdensi_DN25015_c0_g3, Pdensi_DN25070_c0_g1d22838, Pdensi_DN27479_…
GO:0033293	0.000953782556027589	0.999926373325655	4	34	monocarboxylic acid binding	MF	0.0536413775116411	MF monocarboxylic acid binding	Pdensi_DN16978_c0_g1d215734, Pdensi_DN23799_c0_g1, Pdensi_DN4816_c0_g1, Pdensi_GG_129987_c0_g1
GO:2000026	0.000955311187692071	0.999671674993702	15	485	regulation of multicellular organismal development	BP	0.0536413775116411	BP regulation of multicellular organismal development	Pdensi_DN11848_c0_g1d5764, Pdensi_DN12328_c0_g2d459218, Pdensi_DN19038_c1_g6, Pdensi_DN22225_c3_g3, Pdensi_DN23219_c1_g1d223835, Pdensi_DN24610_c0_g1, Pdensi_DN27479_c0_g1d230888, Pdensi_DN34641_c1_g2, Pdensi_DN35582_c2_g1, Pdensi_DN6880_c0_g1d450628, Pdensi_DN8217_c0_g1d102160, Pdensi_DN9493_c0_g1d453754, Pdensi_DN9616_c0_g1d333228, Pdensi_GG_58775_c0_g1, Pdensi_GG_73731_c0_g1
GO:0048731	0.00100629507011708	0.99970181457421	12	339	system development	BP	0.0562473203510444	BP system development	Pdensi_DN13368_c0_g1d177692, Pdensi_DN17532_c0_g1d113246, Pdensi_DN18588_c0_g2, Pdensi_DN19038_c1_g6, Pdensi_DN22225_c3_g3, Pdensi_DN23816_c1_g2, Pdensi_DN24610_c0_g1, Pdensi_DN25015_c0_g3, Pdensi_DN27479_c0_g1d230888, Pdensi_DN35582_c2_g1, Pdensi_DN6880_c0_g1d450628, Pdensi_DN9616_c0_g1d333228
GO:0043666	0.00103072451616183	0.999957682613387	3	15	regulation of phosphoprotein phosphatase activity	BP	0.0573521238698734	BP regulation of phosphoprotein phosphatase activity	Pdensi_DN16978_c0_g1d215734, Pdensi_DN23799_c0_g1, Pdensi_GG_129987_c0_g1
GO:0050794	0.00103592704844851	0.999331482778531	76	4290	regulation of cellular process	BP	0.0573819590755468	BP regulation of cellular process	Pdensi_DN10615_c0_g1d173442, Pdensi_DN10619_c0_g1d103663, Pdensi_DN10914_c0_g1d387447, Pdensi_DN11148_c0_g1d335521, Pdensi_DN11623_c0_g1d520347, Pdensi_DN11848_c0_g1d5764, Pdensi_DN12328_c0_g2d459218, Pdensi_DN13341_c0_g1d461319, Pdensi_DN13368_c0_g1d177692, Pdensi_DN13467_c0_g1d522696, Pdensi_DN14857_c0_g1d342973, Pdensi_DN14878_c0_g1d53491, Pdensi_DN15221_c0_g1d214075, Pdensi_DN15521_c0_g1, Pde…
GO:0046519	0.0010594236635006	0.999955624699861	3	16	sphingoid metabolic process	BP	0.0584203264128562	BP sphingoid metabolic process	Pdensi_DN20377_c0_g1d16768, Pdensi_DN21721_c0_g1d221699, Pdensi_GG_10407_c0_g1
GO:1901362	0.00110360551447046	0.999479324724824	27	1106	organic cyclic compound biosynthetic process	BP	0.0605849866582287	BP organic cyclic compound biosynthetic process	Pdensi_DN11042_c0_g1d104080, Pdensi_DN12981_c0_g2, Pdensi_DN14492_c3_g2, Pdensi_DN14653_c0_g1d108253, Pdensi_DN14735_c0_g1, Pdensi_DN15521_c0_g1, Pdensi_DN18206_c0_g1, Pdensi_DN19331_c0_g1d218392, Pdensi_DN19456_c1_g2, Pdensi_DN19519_c0_g5, Pdensi_DN20703_c0_g1d493602, Pdensi_DN21049_c2_g1, Pdensi_DN21250_c0_g2, Pdensi_DN24354_c2_g1, Pdensi_DN26156_c0_g1, Pdensi_DN2938_c0_g1, Pdensi_DN30235_c0_g1…
GO:0010444	0.00114469091365122	0.999950741307662	3	16	guard mother cell differentiation	BP	0.0625611740674182	BP guard mother cell differentiation	Pdensi_DN20128_c2_g3, Pdensi_DN34080_c0_g2, Pdensi_DN34732_c1_g1
GO:0035304	0.00122896666300383	0.999945294391853	3	17	regulation of protein dephosphorylation	BP	0.0668699250219385	BP regulation of protein dephosphorylation	Pdensi_DN16978_c0_g1d215734, Pdensi_DN23799_c0_g1, Pdensi_GG_129987_c0_g1
GO:0044707	0.00151394972937442	0.99921174894098	33	1542	NA	NA	0.0820133912868603	none	Pdensi_DN12328_c0_g2d459218, Pdensi_DN13368_c0_g1d177692, Pdensi_DN14857_c0_g1d342973, Pdensi_DN15221_c0_g1d214075, Pdensi_DN17532_c0_g1d113246, Pdensi_DN18588_c0_g2, Pdensi_DN19038_c1_g6, Pdensi_DN20100_c0_g1d489240, Pdensi_DN20551_c2_g1, Pdensi_DN22225_c3_g3, Pdensi_DN23816_c1_g2, Pdensi_DN24610_c0_g1, Pdensi_DN25015_c0_g3, Pdensi_DN25070_c0_g1d22838, Pdensi_DN27479_c0_g1d230888, Pdensi_DN27992…
GO:0009611	0.00156002529710382	0.999652396527229	8	171	response to wounding	BP	0.0841158255715593	BP response to wounding	Pdensi_DN14492_c3_g2, Pdensi_DN21049_c2_g1, Pdensi_DN22686_c0_g3, Pdensi_DN23056_c4_g1, Pdensi_DN27992_c0_g1d501182, Pdensi_DN34856_c0_g1d374976, Pdensi_DN35162_c0_g1, Pdensi_DN5479_c0_g1d449417
GO:0009987	0.0015664409250945	0.998815137371445	194	12684	cellular process	BP	0.0841158255715593	BP cellular process	Pdensi_DN10090_c0_g1d4523, Pdensi_DN10615_c0_g1d173442, Pdensi_DN10697_c0_g1d49317, Pdensi_DN10751_c0_g1d49359, Pdensi_DN10914_c0_g1d387447, Pdensi_DN11042_c0_g1d104080, Pdensi_DN11539_c0_g1d336199, Pdensi_DN11623_c0_g1d520347, Pdensi_DN11848_c0_g1d5764, Pdensi_DN11851_c0_g1d458179, Pdensi_DN12328_c0_g2d459218, Pdensi_DN12647_c0_g2, Pdensi_DN12835_c0_g1d51253, Pdensi_DN12981_c0_g2, Pdensi_DN13058…
GO:1901615	0.00162345254568236	0.999522521193437	11	293	organic hydroxy compound metabolic process	BP	0.086490061359439	BP organic hydroxy compound metabolic process	Pdensi_DN15715_c0_g1d277050, Pdensi_DN24334_c0_g1d133196, Pdensi_DN24570_c0_g1, Pdensi_DN25698_c2_g1, Pdensi_DN27065_c0_g1, Pdensi_DN27065_c0_g1d307157, Pdensi_DN30235_c0_g1d309904, Pdensi_DN50138_c0_g1d160317, Pdensi_DN74732_c0_g1, Pdensi_DN9611_c0_g1d266034, Pdensi_GG_95231_c0_g1
GO:0009808	0.00165661735375295	0.999674907053941	7	128	lignin metabolic process	BP	0.086490061359439	BP lignin metabolic process	Pdensi_DN11539_c0_g1d336199, Pdensi_DN14043_c1_g1d523607, Pdensi_DN14735_c0_g1, Pdensi_DN20631_c2_g1, Pdensi_DN24354_c2_g1, Pdensi_DN9427_c0_g1d453810, Pdensi_GG_57820_c0_g1
GO:0102336	0.00166374124223428	0.999916425708832	3	19	3-oxo-arachidoyl-CoA synthase activity	MF	0.086490061359439	MF 3-oxo-arachidoyl-CoA synthase activity	Pdensi_DN12647_c0_g2, Pdensi_DN14040_c0_g1d213034, Pdensi_DN16483_c0_g1
GO:0102337	0.00166374124223428	0.999916425708832	3	19	3-oxo-cerotoyl-CoA synthase activity	MF	0.086490061359439	MF 3-oxo-cerotoyl-CoA synthase activity	Pdensi_DN12647_c0_g2, Pdensi_DN14040_c0_g1d213034, Pdensi_DN16483_c0_g1
GO:0102338	0.00166374124223428	0.999916425708832	3	19	3-oxo-lignoceronyl-CoA synthase activity	MF	0.086490061359439	MF 3-oxo-lignoceronyl-CoA synthase activity	Pdensi_DN12647_c0_g2, Pdensi_DN14040_c0_g1d213034, Pdensi_DN16483_c0_g1
GO:0102756	0.00166374124223428	0.999916425708832	3	19	very-long-chain 3-ketoacyl-CoA synthase activity	MF	0.086490061359439	MF very-long-chain 3-ketoacyl-CoA synthase activity	Pdensi_DN12647_c0_g2, Pdensi_DN14040_c0_g1d213034, Pdensi_DN16483_c0_g1
GO:1905666	0.00166692238287282	0.999978092541394	2	5	regulation of protein localization to endosome	BP	0.086490061359439	BP regulation of protein localization to endosome	Pdensi_DN16376_c0_g1d55616, Pdensi_DN26557_c0_g2
GO:1905668	0.00166692238287282	0.999978092541394	2	5	positive regulation of protein localization to endosome	BP	0.086490061359439	BP positive regulation of protein localization to endosome	Pdensi_DN16376_c0_g1d55616, Pdensi_DN26557_c0_g2
GO:1901361	0.00167851834019009	0.999471749235697	12	344	organic cyclic compound catabolic process	BP	0.0867257984425109	BP organic cyclic compound catabolic process	Pdensi_DN11539_c0_g1d336199, Pdensi_DN14043_c1_g1d523607, Pdensi_DN15715_c0_g1d277050, Pdensi_DN20631_c2_g1, Pdensi_DN24279_c0_g1, Pdensi_DN24324_c0_g1, Pdensi_DN24570_c0_g1, Pdensi_DN30235_c0_g1d309904, Pdensi_DN9427_c0_g1d453810, Pdensi_GG_57820_c0_g1, Pdensi_GG_95231_c0_g1, Pdensi_GG_98775_c0_g1
GO:0010076	0.00178317098305753	0.999975744717928	2	5	maintenance of floral meristem identity	BP	0.0917475045132154	BP maintenance of floral meristem identity	Pdensi_DN22225_c3_g3, Pdensi_DN24610_c0_g1
GO:0090627	0.00180506149309696	0.999761542472275	5	68	plant epidermal cell differentiation	BP	0.0924868382525556	BP plant epidermal cell differentiation	Pdensi_DN19025_c1_g4, Pdensi_DN20128_c2_g3, Pdensi_DN34080_c0_g2, Pdensi_DN34732_c1_g1, Pdensi_DN35058_c0_g1d314079
GO:0010093	0.0018202736499401	0.999972786634421	2	6	specification of floral organ identity	BP	0.0924954755095595	BP specification of floral organ identity	Pdensi_DN13368_c0_g1d177692, Pdensi_DN15221_c0_g1d214075
GO:0090701	0.0018202736499401	0.999972786634421	2	6	specification of plant organ identity	BP	0.0924954755095595	BP specification of plant organ identity	Pdensi_DN13368_c0_g1d177692, Pdensi_DN15221_c0_g1d214075
GO:0004864	0.00187446348517926	0.999901813132179	3	19	protein phosphatase inhibitor activity	MF	0.0948571089598737	MF protein phosphatase inhibitor activity	Pdensi_DN16978_c0_g1d215734, Pdensi_DN23799_c0_g1, Pdensi_GG_129987_c0_g1
GO:0000041	0.00199462614541793	0.999730257826785	5	69	transition metal ion transport	BP	0.100524252910674	BP transition metal ion transport	Pdensi_DN25853_c0_g1d139439, Pdensi_DN39970_c2_g4, Pdensi_DN50138_c0_g1d160317, Pdensi_DN5622_c0_g1d206363, Pdensi_DN74732_c0_g1
GO:0044085	0.00203051981031715	0.999428187236323	10	261	cellular component biogenesis	BP	0.101702033634918	BP cellular component biogenesis	Pdensi_DN13283_c0_g1d271643, Pdensi_DN14923_c1_g7, Pdensi_DN15418_c0_g2d466840, Pdensi_DN18057_c0_g3, Pdensi_DN18297_c1_g3, Pdensi_DN18434_c0_g1d283766, Pdensi_DN35010_c2_g3, Pdensi_DN9427_c0_g1d453810, Pdensi_GG_147018_c0_g1, Pdensi_GG_76524_c0_g1
GO:0009514	0.00203733025734082	0.999888816522069	3	21	glyoxysome	CC	0.101702033634918	CC glyoxysome	Pdensi_DN21024_c2_g3, Pdensi_DN833_c0_g1d299, Pdensi_DN96473_c0_g1
GO:0032968	0.00204280737641902	0.999888412219011	3	21	positive regulation of transcription elongation from RNA polymerase II promoter	BP	0.101702033634918	BP positive regulation of transcription elongation from RNA polymerase II promoter	Pdensi_DN15521_c0_g1, Pdensi_DN21250_c0_g2, Pdensi_DN9715_c0_g1
GO:0009360	0.00215989663861206	0.999962801245323	2	7	DNA polymerase III complex	CC	0.10685136086778	CC DNA polymerase III complex	Pdensi_DN21912_c0_g1, Pdensi_DN21912_c0_g2
GO:0019212	0.00216361623616144	0.999880059544636	3	20	phosphatase inhibitor activity	MF	0.10685136086778	MF phosphatase inhibitor activity	Pdensi_DN16978_c0_g1d215734, Pdensi_DN23799_c0_g1, Pdensi_GG_129987_c0_g1
GO:0043178	0.00223791637761029	0.99987376196619	3	21	alcohol binding	MF	0.110078630781895	MF alcohol binding	Pdensi_DN16978_c0_g1d215734, Pdensi_DN23799_c0_g1, Pdensi_GG_129987_c0_g1
GO:0010082	0.0023369246020239	0.999866882548197	3	20	regulation of root meristem growth	BP	0.113846005909144	BP regulation of root meristem growth	Pdensi_DN22225_c3_g3, Pdensi_DN24610_c0_g1, Pdensi_DN9493_c0_g1d453754
GO:0042562	0.00235067181625638	0.999864412373283	3	22	hormone binding	MF	0.113846005909144	MF hormone binding	Pdensi_DN16978_c0_g1d215734, Pdensi_DN23799_c0_g1, Pdensi_GG_129987_c0_g1
GO:0102797	0.00235153984719221	0.999959932655296	2	6	geranial:oxygen oxidoreductase activity	MF	0.113846005909144	MF geranial:oxygen oxidoreductase activity	Pdensi_DN23864_c1_g1d70605, Pdensi_GG_30920_c0_g1
GO:0102798	0.00235153984719221	0.999959932655296	2	6	heptaldehyde:oxygen oxidoreductase activity	MF	0.113846005909144	MF heptaldehyde:oxygen oxidoreductase activity	Pdensi_DN23864_c1_g1d70605, Pdensi_GG_30920_c0_g1
GO:0016628	0.00245362621922457	0.999651834243453	5	70	oxidoreductase activity, acting on the CH-CH group of donors, NAD or NADP as acceptor	MF	0.118322516148253	MF oxidoreductase activity, acting on the CH-CH group of donors, NAD or NADP as acceptor	Pdensi_DN13536_c0_g2, Pdensi_DN18206_c0_g1, Pdensi_DN19519_c0_g5, Pdensi_GG_154584_c0_g1, Pdensi_GG_80151_c1_g1
GO:0080113	0.00255051068265875	0.999954698500393	2	6	regulation of seed growth	BP	0.122514179158807	BP regulation of seed growth	Pdensi_DN9493_c0_g1d453754, Pdensi_GG_58775_c0_g1
GO:1901616	0.00262178799977321	0.999622028220209	5	71	organic hydroxy compound catabolic process	BP	0.125447965109771	BP organic hydroxy compound catabolic process	Pdensi_DN15715_c0_g1d277050, Pdensi_DN24570_c0_g1, Pdensi_DN27065_c0_g1, Pdensi_DN27065_c0_g1d307157, Pdensi_GG_95231_c0_g1
GO:0016115	0.00265389959206762	0.999951893311918	2	6	terpenoid catabolic process	BP	0.126492260789362	BP terpenoid catabolic process	Pdensi_DN30235_c0_g1d309904, Pdensi_DN3057_c0_g1d260296
GO:0006855	0.00267335381288051	0.999721278499939	4	45	drug transmembrane transport	BP	0.126927536050161	BP drug transmembrane transport	Pdensi_DN15586_c0_g3d276568, Pdensi_DN19673_c0_g3, Pdensi_DN25853_c0_g1d139439, Pdensi_DN32059_c2_g3
GO:0009696	0.0028669321198302	0.999695645852124	4	44	salicylic acid metabolic process	BP	0.135594862605969	BP salicylic acid metabolic process	Pdensi_DN15715_c0_g1d277050, Pdensi_DN24570_c0_g1, Pdensi_DN25698_c2_g1, Pdensi_GG_95231_c0_g1
GO:0018958	0.00292637673991538	0.999567022527296	5	72	phenol-containing compound metabolic process	BP	0.137876071918542	BP phenol-containing compound metabolic process	Pdensi_DN15715_c0_g1d277050, Pdensi_DN24570_c0_g1, Pdensi_DN25698_c2_g1, Pdensi_DN9611_c0_g1d266034, Pdensi_GG_95231_c0_g1
GO:0009408	0.00304948871062027	0.99916247801617	9	233	response to heat	BP	0.143128101811059	BP response to heat	Pdensi_DN10751_c0_g1d49359, Pdensi_DN11848_c0_g1d5764, Pdensi_DN18444_c0_g1d59020, Pdensi_DN22508_c1_g1, Pdensi_DN23629_c0_g4, Pdensi_DN24532_c0_g3, Pdensi_DN25853_c0_g1d139439, Pdensi_GG_58349_c0_g1, Pdensi_GG_59998_c0_g1
GO:0051239	0.00309964327056146	0.998796826152231	15	548	regulation of multicellular organismal process	BP	0.144928947901499	BP regulation of multicellular organismal process	Pdensi_DN11848_c0_g1d5764, Pdensi_DN12328_c0_g2d459218, Pdensi_DN19038_c1_g6, Pdensi_DN22225_c3_g3, Pdensi_DN23219_c1_g1d223835, Pdensi_DN24610_c0_g1, Pdensi_DN27479_c0_g1d230888, Pdensi_DN34641_c1_g2, Pdensi_DN35582_c2_g1, Pdensi_DN6880_c0_g1d450628, Pdensi_DN8217_c0_g1d102160, Pdensi_DN9493_c0_g1d453754, Pdensi_DN9616_c0_g1d333228, Pdensi_GG_58775_c0_g1, Pdensi_GG_73731_c0_g1
GO:0034243	0.00313152597218868	0.999798362927489	3	24	regulation of transcription elongation from RNA polymerase II promoter	BP	0.145865056363652	BP regulation of transcription elongation from RNA polymerase II promoter	Pdensi_DN15521_c0_g1, Pdensi_DN21250_c0_g2, Pdensi_DN9715_c0_g1
GO:0010074	0.00320680629598647	0.999646373327248	4	50	maintenance of meristem identity	BP	0.148807913289606	BP maintenance of meristem identity	Pdensi_DN22225_c3_g3, Pdensi_DN24610_c0_g1, Pdensi_DN35582_c2_g1, Pdensi_DN9616_c0_g1d333228
GO:0019439	0.00340845625652183	0.998895825511632	11	327	aromatic compound catabolic process	BP	0.157156348586611	BP aromatic compound catabolic process	Pdensi_DN11539_c0_g1d336199, Pdensi_DN14043_c1_g1d523607, Pdensi_DN15715_c0_g1d277050, Pdensi_DN20631_c2_g1, Pdensi_DN24279_c0_g1, Pdensi_DN24324_c0_g1, Pdensi_DN24570_c0_g1, Pdensi_DN9427_c0_g1d453810, Pdensi_GG_57820_c0_g1, Pdensi_GG_95231_c0_g1, Pdensi_GG_98775_c0_g1
GO:0015893	0.0034122749510145	0.999617957134516	4	48	drug transport	BP	0.157156348586611	BP drug transport	Pdensi_DN15586_c0_g3d276568, Pdensi_DN19673_c0_g3, Pdensi_DN25853_c0_g1d139439, Pdensi_DN32059_c2_g3
GO:0044432	0.0034760901027371	0.998500406501183	18	686	endoplasmic reticulum part	CC	0.159383570005877	CC endoplasmic reticulum part	Pdensi_DN11042_c0_g1d104080, Pdensi_DN11851_c0_g1d458179, Pdensi_DN12647_c0_g2, Pdensi_DN12981_c0_g2, Pdensi_DN14653_c0_g1d108253, Pdensi_DN14706_c0_g1d53366, Pdensi_DN16858_c0_g3, Pdensi_DN18206_c0_g1, Pdensi_DN19656_c0_g1d15592, Pdensi_DN20377_c0_g1d16768, Pdensi_DN20739_c0_g1, Pdensi_DN21349_c1_g6, Pdensi_DN21721_c0_g1d221699, Pdensi_DN26156_c0_g1, Pdensi_DN2938_c0_g1, Pdensi_GG_10407_c0_g1, P…
GO:0003676	0.00348655609755069	0.997633118683052	77	4453	nucleic acid binding	MF	0.159383570005877	MF nucleic acid binding	Pdensi_DN10619_c0_g1d103663, Pdensi_DN11148_c0_g1d335521, Pdensi_DN12328_c0_g2d459218, Pdensi_DN13368_c0_g1d177692, Pdensi_DN13806_c0_g1, Pdensi_DN13854_c0_g1, Pdensi_DN14492_c3_g2, Pdensi_DN14878_c0_g1d53491, Pdensi_DN15221_c0_g1d214075, Pdensi_DN16934_c0_g1d112142, Pdensi_DN17532_c0_g1d113246, Pdensi_DN17874_c0_g1, Pdensi_DN18057_c0_g3, Pdensi_DN18434_c0_g1d283766, Pdensi_DN18504_c0_g1d284071, …
GO:0003006	0.00369445921598642	0.998182128299651	24	1074	developmental process involved in reproduction	BP	0.168262092514759	BP developmental process involved in reproduction	Pdensi_DN13368_c0_g1d177692, Pdensi_DN15221_c0_g1d214075, Pdensi_DN17532_c0_g1d113246, Pdensi_DN18206_c0_g1, Pdensi_DN18588_c0_g2, Pdensi_DN19038_c1_g6, Pdensi_DN19454_c0_g1, Pdensi_DN21876_c2_g2, Pdensi_DN22225_c3_g3, Pdensi_DN23816_c1_g2, Pdensi_DN24610_c0_g1, Pdensi_DN25015_c0_g3, Pdensi_DN25070_c0_g1d22838, Pdensi_DN27479_c0_g1d230888, Pdensi_DN35058_c0_g1d314079, Pdensi_DN35582_c2_g1, Pdensi…
GO:0052736	0.0037351113942884	0.999914841869953	2	7	beta-glucanase activity	MF	0.169485848027913	MF beta-glucanase activity	Pdensi_DN15418_c0_g2d466840, Pdensi_DN22868_c0_g1d545714
GO:0006665	0.0038114161182773	0.999558537580439	4	51	sphingolipid metabolic process	BP	0.172312441200206	BP sphingolipid metabolic process	Pdensi_DN11851_c0_g1d458179, Pdensi_DN20377_c0_g1d16768, Pdensi_DN21721_c0_g1d221699, Pdensi_GG_10407_c0_g1
GO:0004031	0.00385258731087076	0.999907319326249	2	8	aldehyde oxidase activity	MF	0.172902431247364	MF aldehyde oxidase activity	Pdensi_DN23864_c1_g1d70605, Pdensi_GG_30920_c0_g1
GO:0016623	0.00385258731087076	0.999907319326249	2	8	oxidoreductase activity, acting on the aldehyde or oxo group of donors, oxygen as acceptor	MF	0.172902431247364	MF oxidoreductase activity, acting on the aldehyde or oxo group of donors, oxygen as acceptor	Pdensi_DN23864_c1_g1d70605, Pdensi_GG_30920_c0_g1
GO:0055065	0.003910428620685	0.999100948178582	7	162	metal ion homeostasis	BP	0.174860148176594	BP metal ion homeostasis	Pdensi_DN25853_c0_g1d139439, Pdensi_DN34957_c2_g1, Pdensi_DN39970_c2_g4, Pdensi_DN50138_c0_g1d160317, Pdensi_DN5622_c0_g1d206363, Pdensi_DN6625_c0_g1d262914, Pdensi_DN74732_c0_g1
GO:0042446	0.00409863015819273	0.999515993854762	4	50	hormone biosynthetic process	BP	0.182611793678609	BP hormone biosynthetic process	Pdensi_DN2150_c0_g1d165343, Pdensi_DN50138_c0_g1d160317, Pdensi_DN74732_c0_g1, Pdensi_GG_111520_c0_g1
GO:0006826	0.00428928418555591	0.99968887775799	3	26	iron ion transport	BP	0.190416345233867	BP iron ion transport	Pdensi_DN25853_c0_g1d139439, Pdensi_DN50138_c0_g1d160317, Pdensi_DN74732_c0_g1
GO:0097164	0.00437574899150804	0.999284649056004	5	85	ammonium ion metabolic process	BP	0.193556062404944	BP ammonium ion metabolic process	Pdensi_DN15521_c0_g1, Pdensi_DN20377_c0_g1d16768, Pdensi_DN21721_c0_g1d221699, Pdensi_GG_10407_c0_g1, Pdensi_GG_27924_c0_g1
GO:0009647	0.00455593753159879	0.999880524158082	2	8	skotomorphogenesis	BP	0.200804171419607	BP skotomorphogenesis	Pdensi_DN50138_c0_g1d160317, Pdensi_DN74732_c0_g1
GO:1901348	0.00476697141531484	0.99987203892591	2	8	positive regulation of secondary cell wall biogenesis	BP	0.208610133431055	BP positive regulation of secondary cell wall biogenesis	Pdensi_DN18057_c0_g3, Pdensi_DN18434_c0_g1d283766
GO:1903340	0.00476697141531484	0.99987203892591	2	8	positive regulation of cell wall organization or biogenesis	BP	0.208610133431055	BP positive regulation of cell wall organization or biogenesis	Pdensi_DN18057_c0_g3, Pdensi_DN18434_c0_g1d283766
GO:0006595	0.00498091194034255	0.999615553768727	3	29	polyamine metabolic process	BP	0.217199553653873	BP polyamine metabolic process	Pdensi_DN15521_c0_g1, Pdensi_DN20326_c0_g1d290432, Pdensi_GG_27924_c0_g1
GO:0009644	0.00500676953587065	0.99937224160869	4	54	response to high light intensity	BP	0.217555635980924	BP response to high light intensity	Pdensi_DN11848_c0_g1d5764, Pdensi_DN14857_c0_g1d342973, Pdensi_DN24532_c0_g3, Pdensi_GG_59998_c0_g1
GO:0046688	0.00504857151546361	0.999860408722954	2	8	response to copper ion	BP	0.218146599255582	BP response to copper ion	Pdensi_DN10914_c0_g1d387447, Pdensi_DN14043_c1_g1d523607
GO:0046364	0.00505767350259103	0.999364593239255	4	53	monosaccharide biosynthetic process	BP	0.218146599255582	BP monosaccharide biosynthetic process	Pdensi_DN27065_c0_g1, Pdensi_DN27065_c0_g1d307157, Pdensi_DN90075_c0_g1, Pdensi_GG_75007_c0_g1
GO:0009620	0.00507358928088936	0.998373330260982	10	307	response to fungus	BP	0.218146599255582	BP response to fungus	Pdensi_DN10553_c0_g1d103553, Pdensi_DN18057_c0_g3, Pdensi_DN18434_c0_g1d283766, Pdensi_DN22501_c3_g4, Pdensi_DN23864_c1_g1d70605, Pdensi_DN24570_c0_g1, Pdensi_DN25698_c2_g1, Pdensi_GG_30920_c0_g1, Pdensi_GG_57086_c0_g1, Pdensi_GG_95231_c0_g1
GO:0016762	0.00527485979065357	0.999330614408612	4	51	xyloglucan:xyloglucosyl transferase activity	MF	0.226010281692219	MF xyloglucan:xyloglucosyl transferase activity	Pdensi_DN13283_c0_g1d271643, Pdensi_DN14923_c1_g7, Pdensi_DN15418_c0_g2d466840, Pdensi_DN18297_c1_g3
GO:2000762	0.00549669072454565	0.999561618521081	3	28	regulation of phenylpropanoid metabolic process	BP	0.23469724249909	BP regulation of phenylpropanoid metabolic process	Pdensi_DN23706_c0_g6, Pdensi_DN24854_c2_g5, Pdensi_DN37478_c2_g10
GO:0046244	0.00563709893447451	0.999547609676325	3	27	salicylic acid catabolic process	BP	0.239859534938523	BP salicylic acid catabolic process	Pdensi_DN15715_c0_g1d277050, Pdensi_DN24570_c0_g1, Pdensi_GG_95231_c0_g1
GO:0048587	0.00572046778290544	0.999822769196747	2	10	regulation of short-day photoperiodism, flowering	BP	0.241939051607744	BP regulation of short-day photoperiodism, flowering	Pdensi_DN27479_c0_g1d230888, Pdensi_GG_73731_c0_g1
GO:0006097	0.00572532032348162	0.999826304153551	2	9	glyoxylate cycle	BP	0.241939051607744	BP glyoxylate cycle	Pdensi_DN21024_c2_g3, Pdensi_DN96473_c0_g1
GO:0080043	0.00601693449044717	0.999204666427456	4	55	quercetin 3-O-glucosyltransferase activity	MF	0.252526428085423	MF quercetin 3-O-glucosyltransferase activity	Pdensi_DN14735_c0_g1, Pdensi_DN18705_c0_g1d217585, Pdensi_DN38083_c0_g1d570649, Pdensi_GG_120394_c0_g1
GO:0080044	0.00601693449044717	0.999204666427456	4	55	quercetin 7-O-glucosyltransferase activity	MF	0.252526428085423	MF quercetin 7-O-glucosyltransferase activity	Pdensi_DN14735_c0_g1, Pdensi_DN18705_c0_g1d217585, Pdensi_DN38083_c0_g1d570649, Pdensi_GG_120394_c0_g1
GO:0019827	0.00641213873043374	0.999132139913168	4	63	stem cell population maintenance	BP	0.267288372773369	BP stem cell population maintenance	Pdensi_DN22225_c3_g3, Pdensi_DN24610_c0_g1, Pdensi_DN35582_c2_g1, Pdensi_DN9616_c0_g1d333228
GO:0098727	0.00641213873043374	0.999132139913168	4	63	maintenance of cell number	BP	0.267288372773369	BP maintenance of cell number	Pdensi_DN22225_c3_g3, Pdensi_DN24610_c0_g1, Pdensi_DN35582_c2_g1, Pdensi_DN9616_c0_g1d333228
GO:0000302	0.00652255684182333	0.998352109387417	7	166	response to reactive oxygen species	BP	0.270972572580748	BP response to reactive oxygen species	Pdensi_DN22508_c1_g1, Pdensi_DN24324_c0_g1, Pdensi_DN24532_c0_g3, Pdensi_DN24633_c1_g1, Pdensi_DN32059_c2_g3, Pdensi_GG_58349_c0_g1, Pdensi_GG_59998_c0_g1
GO:0015086	0.00661001579535252	0.999775536996489	2	11	cadmium ion transmembrane transporter activity	MF	0.273681361062121	MF cadmium ion transmembrane transporter activity	Pdensi_DN18001_c1_g4, Pdensi_DN39970_c2_g4
GO:0050105	0.006706979902047	0.99977438629438	2	10	L-gulonolactone oxidase activity	MF	0.276764200857288	MF L-gulonolactone oxidase activity	Pdensi_DN90075_c0_g1, Pdensi_GG_75007_c0_g1
GO:0005663	0.00673713843362718	0.999768953404043	2	11	DNA replication factor C complex	CC	0.277078900730145	CC DNA replication factor C complex	Pdensi_DN21912_c0_g1, Pdensi_DN21912_c0_g2
GO:0019438	0.0068424102223935	0.996573916328525	22	970	aromatic compound biosynthetic process	BP	0.280442885080602	BP aromatic compound biosynthetic process	Pdensi_DN11042_c0_g1d104080, Pdensi_DN12981_c0_g2, Pdensi_DN14492_c3_g2, Pdensi_DN14653_c0_g1d108253, Pdensi_DN14735_c0_g1, Pdensi_DN15521_c0_g1, Pdensi_DN19331_c0_g1d218392, Pdensi_DN19456_c1_g2, Pdensi_DN19519_c0_g5, Pdensi_DN20703_c0_g1d493602, Pdensi_DN21049_c2_g1, Pdensi_DN21250_c0_g2, Pdensi_DN24354_c2_g1, Pdensi_DN26156_c0_g1, Pdensi_DN2938_c0_g1, Pdensi_DN52982_c0_g1d254769, Pdensi_DN9427…
GO:0046915	0.00686454488161838	0.999053278282492	4	62	transition metal ion transmembrane transporter activity	MF	0.280442885080602	MF transition metal ion transmembrane transporter activity	Pdensi_DN18001_c1_g4, Pdensi_DN25853_c0_g1d139439, Pdensi_DN39970_c2_g4, Pdensi_DN5622_c0_g1d206363
GO:0016593	0.00700926371258691	0.999754641087536	2	11	Cdc73/Paf1 complex	CC	0.285034091781355	CC Cdc73/Paf1 complex	Pdensi_DN15521_c0_g1, Pdensi_DN9715_c0_g1
GO:0045229	0.00702328452547373	0.997234880219137	13	465	external encapsulating structure organization	BP	0.285034091781355	BP external encapsulating structure organization	Pdensi_DN11042_c0_g1d104080, Pdensi_DN12981_c0_g2, Pdensi_DN14653_c0_g1d108253, Pdensi_DN14923_c1_g7, Pdensi_DN15418_c0_g2d466840, Pdensi_DN18297_c1_g3, Pdensi_DN19519_c0_g5, Pdensi_DN20197_c2_g1, Pdensi_DN26156_c0_g1, Pdensi_DN2938_c0_g1, Pdensi_GG_80151_c1_g1, Pdensi_GG_81086_c0_g1, Pdensi_GG_93610_c0_g1
GO:0071949	0.00709826475023095	0.999012921711192	4	60	FAD binding	MF	0.286626962892443	MF FAD binding	Pdensi_DN2150_c0_g1d165343, Pdensi_DN24324_c0_g1, Pdensi_DN90075_c0_g1, Pdensi_GG_75007_c0_g1
GO:0010584	0.00710915049867407	0.999371949354063	3	32	pollen exine formation	BP	0.286626962892443	BP pollen exine formation	Pdensi_DN19519_c0_g5, Pdensi_GG_80151_c1_g1, Pdensi_GG_93610_c0_g1
GO:0046487	0.0071804218755339	0.999749770489828	2	10	glyoxylate metabolic process	BP	0.288554404586407	BP glyoxylate metabolic process	Pdensi_DN21024_c2_g3, Pdensi_DN96473_c0_g1
GO:0019888	0.00761333825076354	0.999309128292222	3	33	protein phosphatase regulator activity	MF	0.304955115536284	MF protein phosphatase regulator activity	Pdensi_DN16978_c0_g1d215734, Pdensi_DN23799_c0_g1, Pdensi_GG_129987_c0_g1
GO:0032350	0.00764568227789704	0.999720028240775	2	11	regulation of hormone metabolic process	BP	0.305256347309415	BP regulation of hormone metabolic process	Pdensi_DN2150_c0_g1d165343, Pdensi_DN6625_c0_g1d262914
GO:0046873	0.00768015665927945	0.997995233950773	7	187	metal ion transmembrane transporter activity	MF	0.305640409188218	MF metal ion transmembrane transporter activity	Pdensi_DN18001_c1_g4, Pdensi_DN22841_c1_g1, Pdensi_DN22841_c1_g2, Pdensi_DN25853_c0_g1d139439, Pdensi_DN27199_c1_g1, Pdensi_DN39970_c2_g4, Pdensi_DN5622_c0_g1d206363
GO:0006812	0.00778649453198032	0.997178379739974	11	373	cation transport	BP	0.308872655676652	BP cation transport	Pdensi_DN15521_c0_g1, Pdensi_DN22841_c1_g1, Pdensi_DN22841_c1_g2, Pdensi_DN25853_c0_g1d139439, Pdensi_DN27199_c1_g1, Pdensi_DN34957_c2_g1, Pdensi_DN38141_c0_g1d316833, Pdensi_DN39970_c2_g4, Pdensi_DN50138_c0_g1d160317, Pdensi_DN5622_c0_g1d206363, Pdensi_DN74732_c0_g1
GO:0009685	0.00786455617742365	0.999707763503434	2	11	gibberellin metabolic process	BP	0.309969382415957	BP gibberellin metabolic process	Pdensi_DN3057_c0_g1d260296, Pdensi_GG_90263_c0_g1
GO:0009686	0.00786455617742365	0.999707763503434	2	11	gibberellin biosynthetic process	BP	0.309969382415957	BP gibberellin biosynthetic process	Pdensi_DN3057_c0_g1d260296, Pdensi_GG_90263_c0_g1
GO:0048481	0.00798026654828786	0.999258353592648	3	37	plant ovule development	BP	0.3135250407166	BP plant ovule development	Pdensi_DN13368_c0_g1d177692, Pdensi_DN15221_c0_g1d214075, Pdensi_DN25070_c0_g1d22838
GO:0003885	0.00826252321969483	0.999685001357979	2	11	D-arabinono-1,4-lactone oxidase activity	MF	0.323103076857377	MF D-arabinono-1,4-lactone oxidase activity	Pdensi_DN90075_c0_g1, Pdensi_GG_75007_c0_g1
GO:0019208	0.00827660967797622	0.999224363561864	3	34	phosphatase regulator activity	MF	0.323103076857377	MF phosphatase regulator activity	Pdensi_DN16978_c0_g1d215734, Pdensi_DN23799_c0_g1, Pdensi_GG_129987_c0_g1
GO:0043231	0.00840111750932739	0.993589032848437	135	8828	intracellular membrane-bounded organelle	CC	0.326119455349771	CC intracellular membrane-bounded organelle	Pdensi_DN10619_c0_g1d103663, Pdensi_DN10914_c0_g1d387447, Pdensi_DN11042_c0_g1d104080, Pdensi_DN11148_c0_g1d335521, Pdensi_DN11623_c0_g1d520347, Pdensi_DN11834_c0_g1d269165, Pdensi_DN12328_c0_g2d459218, Pdensi_DN12647_c0_g2, Pdensi_DN12749_c0_g1d270721, Pdensi_DN12981_c0_g2, Pdensi_DN13368_c0_g1d177692, Pdensi_DN13536_c0_g2, Pdensi_DN13806_c0_g1, Pdensi_DN13854_c0_g1, Pdensi_DN14319_c0_g1d107753,…
GO:0042180	0.00840691773163191	0.998772867870638	4	60	cellular ketone metabolic process	BP	0.326119455349771	BP cellular ketone metabolic process	Pdensi_DN20377_c0_g1d16768, Pdensi_DN21721_c0_g1d221699, Pdensi_DN30235_c0_g1d309904, Pdensi_GG_10407_c0_g1
GO:0080019	0.00850421748275787	0.999670891128273	2	11	fatty-acyl-CoA reductase (alcohol-forming) activity	MF	0.327825587415277	MF fatty-acyl-CoA reductase (alcohol-forming) activity	Pdensi_DN19519_c0_g5, Pdensi_GG_80151_c1_g1
GO:0102965	0.00850421748275787	0.999670891128273	2	11	alcohol-forming fatty acyl-CoA reductase activity	MF	0.327825587415277	MF alcohol-forming fatty acyl-CoA reductase activity	Pdensi_DN19519_c0_g5, Pdensi_GG_80151_c1_g1
GO:0009416	0.00899240815855919	0.996206469920951	14	542	response to light stimulus	BP	0.345561384768132	BP response to light stimulus	Pdensi_DN11848_c0_g1d5764, Pdensi_DN12647_c0_g2, Pdensi_DN14857_c0_g1d342973, Pdensi_DN20978_c0_g1, Pdensi_DN23706_c0_g6, Pdensi_DN24532_c0_g3, Pdensi_DN24854_c2_g5, Pdensi_DN25853_c0_g1d139439, Pdensi_DN3057_c0_g1d260296, Pdensi_DN37478_c2_g10, Pdensi_DN50138_c0_g1d160317, Pdensi_DN6880_c0_g1d450628, Pdensi_DN74732_c0_g1, Pdensi_GG_59998_c0_g1
GO:0006813	0.00967748118239741	0.998521335943911	4	69	potassium ion transport	BP	0.370728928660252	BP potassium ion transport	Pdensi_DN15521_c0_g1, Pdensi_DN22841_c1_g1, Pdensi_DN22841_c1_g2, Pdensi_DN27199_c1_g1
GO:0032786	0.00987914554277138	0.999010713647084	3	35	positive regulation of DNA-templated transcription, elongation	BP	0.377279045774719	BP positive regulation of DNA-templated transcription, elongation	Pdensi_DN15521_c0_g1, Pdensi_DN21250_c0_g2, Pdensi_DN9715_c0_g1
GO:0045017	0.00996697111094034	0.998005294954567	5	103	glycerolipid biosynthetic process	BP	0.379112280127178	BP glycerolipid biosynthetic process	Pdensi_DN14706_c0_g1d53366, Pdensi_DN16858_c0_g3, Pdensi_DN19656_c0_g1d15592, Pdensi_DN21349_c1_g6, Pdensi_DN24334_c0_g1d133196
GO:0006970	0.00998880855177731	0.995732917507298	14	546	response to osmotic stress	BP	0.379112280127178	BP response to osmotic stress	Pdensi_DN10914_c0_g1d387447, Pdensi_DN14492_c3_g2, Pdensi_DN14735_c0_g1, Pdensi_DN17096_c0_g1d112353, Pdensi_DN19569_c0_g6, Pdensi_DN21049_c2_g1, Pdensi_DN22508_c1_g1, Pdensi_DN25853_c0_g1d139439, Pdensi_DN26318_c8_g1, Pdensi_DN27992_c0_g1d501182, Pdensi_DN35058_c0_g1d314079, Pdensi_DN9611_c0_g1d266034, Pdensi_GG_58349_c0_g1, Pdensi_GG_93610_c0_g1
GO:0010208	0.0100926278492045	0.998978181633535	3	37	pollen wall assembly	BP	0.379824060263718	BP pollen wall assembly	Pdensi_DN19519_c0_g5, Pdensi_GG_80151_c1_g1, Pdensi_GG_93610_c0_g1
GO:0085029	0.0100926278492045	0.998978181633535	3	37	extracellular matrix assembly	BP	0.379824060263718	BP extracellular matrix assembly	Pdensi_DN19519_c0_g5, Pdensi_GG_80151_c1_g1, Pdensi_GG_93610_c0_g1
GO:0071669	0.0101002250716627	0.99757005159667	6	145	plant-type cell wall organization or biogenesis	BP	0.379824060263718	BP plant-type cell wall organization or biogenesis	Pdensi_DN18057_c0_g3, Pdensi_DN18434_c0_g1d283766, Pdensi_DN35010_c2_g3, Pdensi_DN9427_c0_g1d453810, Pdensi_GG_147018_c0_g1, Pdensi_GG_76524_c0_g1
GO:0009755	0.0102737455782798	0.995310277374434	16	670	hormone-mediated signaling pathway	BP	0.385171492000327	BP hormone-mediated signaling pathway	Pdensi_DN11623_c0_g1d520347, Pdensi_DN12328_c0_g2d459218, Pdensi_DN13341_c0_g1d461319, Pdensi_DN16978_c0_g1d215734, Pdensi_DN18753_c1_g3, Pdensi_DN19331_c0_g1d218392, Pdensi_DN2150_c0_g1d165343, Pdensi_DN23799_c0_g1, Pdensi_DN34641_c1_g2, Pdensi_DN35162_c0_g1, Pdensi_DN40231_c0_g1, Pdensi_DN9493_c0_g1d453754, Pdensi_DN9998_c0_g1d4477, Pdensi_GG_129987_c0_g1, Pdensi_GG_58775_c0_g1, Pdensi_GG_98112…
GO:0016985	0.0104882710743099	0.999540982394953	2	12	mannan endo-1,4-beta-mannosidase activity	MF	0.390831119396332	MF mannan endo-1,4-beta-mannosidase activity	Pdensi_DN21985_c0_g2, Pdensi_GG_37132_c0_g1
GO:0046355	0.0104882710743099	0.999540982394953	2	12	mannan catabolic process	BP	0.390831119396332	BP mannan catabolic process	Pdensi_DN21985_c0_g2, Pdensi_GG_37132_c0_g1
GO:0010411	0.0114568437372765	0.998166435853732	4	64	xyloglucan metabolic process	BP	0.425633859327158	BP xyloglucan metabolic process	Pdensi_DN13283_c0_g1d271643, Pdensi_DN14923_c1_g7, Pdensi_DN15418_c0_g2d466840, Pdensi_DN18297_c1_g3
GO:0055080	0.0115309397743796	0.996745489174021	7	200	cation homeostasis	BP	0.427096284354054	BP cation homeostasis	Pdensi_DN25853_c0_g1d139439, Pdensi_DN34957_c2_g1, Pdensi_DN39970_c2_g4, Pdensi_DN50138_c0_g1d160317, Pdensi_DN5622_c0_g1d206363, Pdensi_DN6625_c0_g1d262914, Pdensi_DN74732_c0_g1
GO:0043243	0.0119508708075067	0.999433626786916	2	13	positive regulation of protein complex disassembly	BP	0.441320895855586	BP positive regulation of protein complex disassembly	Pdensi_DN10914_c0_g1d387447, Pdensi_DN20631_c2_g1
GO:0030145	0.0121358375124603	0.998685223901492	3	37	manganese ion binding	MF	0.44680956254708	MF manganese ion binding	Pdensi_DN17557_c1_g1d474536, Pdensi_DN20122_c3_g1, Pdensi_DN24433_c1_g2
GO:0048469	0.012572741774188	0.999377165298983	2	15	cell maturation	BP	0.457754053612887	BP cell maturation	Pdensi_DN19025_c1_g4, Pdensi_DN35058_c0_g1d314079
GO:0048764	0.012572741774188	0.999377165298983	2	15	trichoblast maturation	BP	0.457754053612887	BP trichoblast maturation	Pdensi_DN19025_c1_g4, Pdensi_DN35058_c0_g1d314079
GO:0048765	0.012572741774188	0.999377165298983	2	15	root hair cell differentiation	BP	0.457754053612887	BP root hair cell differentiation	Pdensi_DN19025_c1_g4, Pdensi_DN35058_c0_g1d314079
GO:2001207	0.0126192261669325	1	1	1	regulation of transcription elongation from RNA polymerase I promoter	BP	0.457754053612887	BP regulation of transcription elongation from RNA polymerase I promoter	Pdensi_DN15521_c0_g1
GO:2001209	0.0126192261669325	1	1	1	positive regulation of transcription elongation from RNA polymerase I promoter	BP	0.457754053612887	BP positive regulation of transcription elongation from RNA polymerase I promoter	Pdensi_DN15521_c0_g1
GO:0098771	0.0126724018001184	0.996356654664345	7	204	inorganic ion homeostasis	BP	0.458125138245872	BP inorganic ion homeostasis	Pdensi_DN25853_c0_g1d139439, Pdensi_DN34957_c2_g1, Pdensi_DN39970_c2_g4, Pdensi_DN50138_c0_g1d160317, Pdensi_DN5622_c0_g1d206363, Pdensi_DN6625_c0_g1d262914, Pdensi_DN74732_c0_g1
GO:0003830	0.0128529863133143	1	1	1	beta-1,4-mannosylglycoprotein 4-beta-N-acetylglucosaminyltransferase activity	MF	0.458125138245872	MF beta-1,4-mannosylglycoprotein 4-beta-N-acetylglucosaminyltransferase activity	Pdensi_DN16376_c0_g1d55616
GO:1904350	0.0128529863133143	1	1	1	regulation of protein catabolic process in the vacuole	BP	0.458125138245872	BP regulation of protein catabolic process in the vacuole	Pdensi_DN16376_c0_g1d55616
GO:1904351	0.0128529863133143	1	1	1	negative regulation of protein catabolic process in the vacuole	BP	0.458125138245872	BP negative regulation of protein catabolic process in the vacuole	Pdensi_DN16376_c0_g1d55616
GO:1905165	0.0128529863133143	1	1	1	regulation of lysosomal protein catabolic process	BP	0.458125138245872	BP regulation of lysosomal protein catabolic process	Pdensi_DN16376_c0_g1d55616
GO:1905166	0.0128529863133143	1	1	1	negative regulation of lysosomal protein catabolic process	BP	0.458125138245872	BP negative regulation of lysosomal protein catabolic process	Pdensi_DN16376_c0_g1d55616
GO:0046467	0.0131506205435973	0.99779996738443	4	72	membrane lipid biosynthetic process	BP	0.464114973087082	BP membrane lipid biosynthetic process	Pdensi_DN11851_c0_g1d458179, Pdensi_DN20377_c0_g1d16768, Pdensi_DN21721_c0_g1d221699, Pdensi_GG_10407_c0_g1
GO:0010927	0.0131747190050613	0.998519225593953	3	42	cellular component assembly involved in morphogenesis	BP	0.464114973087082	BP cellular component assembly involved in morphogenesis	Pdensi_DN19519_c0_g5, Pdensi_GG_80151_c1_g1, Pdensi_GG_93610_c0_g1
GO:0016717	0.0133624173261993	0.999322119983378	2	14	oxidoreductase activity, acting on paired donors, with oxidation of a pair of donors resulting in the reduction of molecular oxygen to two molecules of water	MF	0.464114973087082	MF oxidoreductase activity, acting on paired donors, with oxidation of a pair of donors resulting in the reduction of molecular oxygen to two molecules of water	Pdensi_DN20685_c1_g1, Pdensi_DN24369_c0_g2d133256
GO:0044262	0.0134278891048516	0.994744605096791	11	404	cellular carbohydrate metabolic process	BP	0.464114973087082	BP cellular carbohydrate metabolic process	Pdensi_DN13283_c0_g1d271643, Pdensi_DN14923_c1_g7, Pdensi_DN15418_c0_g2d466840, Pdensi_DN18297_c1_g3, Pdensi_DN21024_c2_g3, Pdensi_DN21985_c0_g2, Pdensi_DN24334_c0_g1d133196, Pdensi_DN27065_c0_g1, Pdensi_DN27065_c0_g1d307157, Pdensi_DN96473_c0_g1, Pdensi_GG_37132_c0_g1
GO:0033855	0.0134445733245972	1	1	1	nicotianamine aminotransferase activity	MF	0.464114973087082	MF nicotianamine aminotransferase activity	Pdensi_DN13058_c0_g1d460568
GO:0042284	0.0136689844393891	1	1	1	sphingolipid delta-4 desaturase activity	MF	0.464114973087082	MF sphingolipid delta-4 desaturase activity	Pdensi_DN11851_c0_g1d458179
GO:0033095	0.0137811122228323	1	1	1	aleurone grain	CC	0.464114973087082	CC aleurone grain	Pdensi_DN20739_c0_g1
GO:0008215	0.01379536299024	0.999282517051491	2	15	spermine metabolic process	BP	0.464114973087082	BP spermine metabolic process	Pdensi_DN15521_c0_g1, Pdensi_GG_27924_c0_g1
GO:0004854	0.0138136195928346	1	1	1	xanthine dehydrogenase activity	MF	0.464114973087082	MF xanthine dehydrogenase activity	Pdensi_DN24324_c0_g1
GO:0042554	0.0138136195928346	1	1	1	superoxide anion generation	BP	0.464114973087082	BP superoxide anion generation	Pdensi_DN24324_c0_g1
GO:0046110	0.0138136195928346	1	1	1	xanthine metabolic process	BP	0.464114973087082	BP xanthine metabolic process	Pdensi_DN24324_c0_g1
GO:0016105	0.0138136195929309	1	1	1	triterpenoid catabolic process	BP	0.464114973087082	BP triterpenoid catabolic process	Pdensi_DN30235_c0_g1d309904
GO:0019741	0.0138136195929309	1	1	1	pentacyclic triterpenoid catabolic process	BP	0.464114973087082	BP pentacyclic triterpenoid catabolic process	Pdensi_DN30235_c0_g1d309904
GO:1902381	0.0138136195929309	1	1	1	11-oxo-beta-amyrin metabolic process	BP	0.464114973087082	BP 11-oxo-beta-amyrin metabolic process	Pdensi_DN30235_c0_g1d309904
GO:1902382	0.0138136195929309	1	1	1	11-oxo-beta-amyrin catabolic process	BP	0.464114973087082	BP 11-oxo-beta-amyrin catabolic process	Pdensi_DN30235_c0_g1d309904
GO:1902384	0.0138136195929309	1	1	1	glycyrrhetinate metabolic process	BP	0.464114973087082	BP glycyrrhetinate metabolic process	Pdensi_DN30235_c0_g1d309904
GO:1902386	0.0138136195929309	1	1	1	glycyrrhetinate biosynthetic process	BP	0.464114973087082	BP glycyrrhetinate biosynthetic process	Pdensi_DN30235_c0_g1d309904
GO:0010622	0.0138136195937869	1	1	1	specification of ovule identity	BP	0.464114973087082	BP specification of ovule identity	Pdensi_DN25070_c0_g1d22838
GO:0048283	0.0138136195937869	1	1	1	indeterminate inflorescence morphogenesis	BP	0.464114973087082	BP indeterminate inflorescence morphogenesis	Pdensi_DN25070_c0_g1d22838
GO:0004035	0.0138136195939053	1	1	1	alkaline phosphatase activity	MF	0.464114973087082	MF alkaline phosphatase activity	Pdensi_DN17874_c0_g1
GO:0009703	0.0138136195941996	1	1	1	nitrate reductase (NADH) activity	MF	0.464114973087082	MF nitrate reductase (NADH) activity	Pdensi_DN9378_c0_g1d332754
GO:0006637	0.0139326897767284	0.998403128653186	3	41	acyl-CoA metabolic process	BP	0.465571429848991	BP acyl-CoA metabolic process	Pdensi_DN19519_c0_g5, Pdensi_DN21737_c0_g1d221676, Pdensi_GG_80151_c1_g1
GO:0035383	0.0139326897767284	0.998403128653186	3	41	thioester metabolic process	BP	0.465571429848991	BP thioester metabolic process	Pdensi_DN19519_c0_g5, Pdensi_DN21737_c0_g1d221676, Pdensi_GG_80151_c1_g1
GO:0022414	0.014290516175583	0.991823836454218	27	1405	reproductive process	BP	0.476234356127762	BP reproductive process	Pdensi_DN13368_c0_g1d177692, Pdensi_DN15221_c0_g1d214075, Pdensi_DN17532_c0_g1d113246, Pdensi_DN18206_c0_g1, Pdensi_DN18588_c0_g2, Pdensi_DN19038_c1_g6, Pdensi_DN19454_c0_g1, Pdensi_DN20631_c2_g1, Pdensi_DN21876_c2_g2, Pdensi_DN22225_c3_g3, Pdensi_DN23816_c1_g2, Pdensi_DN24610_c0_g1, Pdensi_DN25015_c0_g3, Pdensi_DN25070_c0_g1d22838, Pdensi_DN27479_c0_g1d230888, Pdensi_DN27992_c0_g1d501182, Pdensi…
GO:0004567	0.0143953418075789	0.999240590205604	2	14	beta-mannosidase activity	MF	0.478431130291346	MF beta-mannosidase activity	Pdensi_DN21985_c0_g2, Pdensi_GG_37132_c0_g1
GO:0046916	0.0145581792091969	0.998304048594395	3	41	cellular transition metal ion homeostasis	BP	0.482538894165753	BP cellular transition metal ion homeostasis	Pdensi_DN50138_c0_g1d160317, Pdensi_DN5622_c0_g1d206363, Pdensi_DN74732_c0_g1
GO:0010077	0.0147991682990576	0.999207842234594	2	14	maintenance of inflorescence meristem identity	BP	0.489207990789009	BP maintenance of inflorescence meristem identity	Pdensi_DN35582_c2_g1, Pdensi_DN9616_c0_g1d333228
GO:0010026	0.0150477306121401	0.999175026007982	2	16	trichome differentiation	BP	0.496091000904792	BP trichome differentiation	Pdensi_DN21912_c0_g1, Pdensi_DN35058_c0_g1d314079
GO:0009646	0.015178033156168	0.998204241976614	3	41	response to absence of light	BP	0.49904886021764	BP response to absence of light	Pdensi_DN25853_c0_g1d139439, Pdensi_DN50138_c0_g1d160317, Pdensi_DN74732_c0_g1
GO:0043227	0.0154805403230874	0.987932694228533	135	9018	membrane-bounded organelle	CC	0.507637878274681	CC membrane-bounded organelle	Pdensi_DN10619_c0_g1d103663, Pdensi_DN10914_c0_g1d387447, Pdensi_DN11042_c0_g1d104080, Pdensi_DN11148_c0_g1d335521, Pdensi_DN11623_c0_g1d520347, Pdensi_DN11834_c0_g1d269165, Pdensi_DN12328_c0_g2d459218, Pdensi_DN12647_c0_g2, Pdensi_DN12749_c0_g1d270721, Pdensi_DN12981_c0_g2, Pdensi_DN13368_c0_g1d177692, Pdensi_DN13536_c0_g2, Pdensi_DN13806_c0_g1, Pdensi_DN13854_c0_g1, Pdensi_DN14319_c0_g1d107753,…
GO:0044036	0.0156695495077722	0.995306934997791	7	199	cell wall macromolecule metabolic process	BP	0.512469282704986	BP cell wall macromolecule metabolic process	Pdensi_DN13283_c0_g1d271643, Pdensi_DN14923_c1_g7, Pdensi_DN15418_c0_g2d466840, Pdensi_DN18297_c1_g3, Pdensi_DN21985_c0_g2, Pdensi_GG_37132_c0_g1, Pdensi_GG_57086_c0_g1
GO:2000652	0.0160265152183598	0.999098077031414	2	15	regulation of secondary cell wall biogenesis	BP	0.522753468541567	BP regulation of secondary cell wall biogenesis	Pdensi_DN18057_c0_g3, Pdensi_DN18434_c0_g1d283766
GO:0009800	0.0161677227953714	0.999085912261627	2	15	cinnamic acid biosynthetic process	BP	0.524576483416047	BP cinnamic acid biosynthetic process	Pdensi_DN14492_c3_g2, Pdensi_DN21049_c2_g1
GO:0009803	0.0161677227953714	0.999085912261627	2	15	cinnamic acid metabolic process	BP	0.524576483416047	BP cinnamic acid metabolic process	Pdensi_DN14492_c3_g2, Pdensi_DN21049_c2_g1
GO:0006020	0.0162264806053706	0.999080833519589	2	15	inositol metabolic process	BP	0.525097452642742	BP inositol metabolic process	Pdensi_DN27065_c0_g1, Pdensi_DN27065_c0_g1d307157
GO:0050662	0.016319819366135	0.993431872447494	11	400	coenzyme binding	MF	0.52673180773061	MF coenzyme binding	Pdensi_DN19456_c1_g2, Pdensi_DN2150_c0_g1d165343, Pdensi_DN24324_c0_g1, Pdensi_DN24334_c0_g1d133196, Pdensi_DN29879_c0_g1d370446, Pdensi_DN90075_c0_g1, Pdensi_DN9378_c0_g1d332754, Pdensi_GG_19984_c0_g1, Pdensi_GG_27924_c0_g1, Pdensi_GG_75007_c0_g1, Pdensi_GG_80151_c1_g1
GO:0016020	0.0164621065676475	0.988010029866568	78	4916	membrane	CC	0.528708721691292	CC membrane	Pdensi_DN10553_c0_g1d103553, Pdensi_DN10914_c0_g1d387447, Pdensi_DN11042_c0_g1d104080, Pdensi_DN11848_c0_g1d5764, Pdensi_DN11851_c0_g1d458179, Pdensi_DN12647_c0_g2, Pdensi_DN12981_c0_g2, Pdensi_DN13341_c0_g1d461319, Pdensi_DN13467_c0_g1d522696, Pdensi_DN14040_c0_g1d213034, Pdensi_DN14047_c0_g1d7924, Pdensi_DN14653_c0_g1d108253, Pdensi_DN14706_c0_g1d53366, Pdensi_DN14857_c0_g1d342973, Pdensi_DN152…
GO:0044702	0.0164703769276209	0.991063159739567	22	1091	NA	NA	0.528708721691292	none	Pdensi_DN13368_c0_g1d177692, Pdensi_DN15221_c0_g1d214075, Pdensi_DN17532_c0_g1d113246, Pdensi_DN18588_c0_g2, Pdensi_DN19038_c1_g6, Pdensi_DN20631_c2_g1, Pdensi_DN22225_c3_g3, Pdensi_DN23816_c1_g2, Pdensi_DN24610_c0_g1, Pdensi_DN25015_c0_g3, Pdensi_DN25070_c0_g1d22838, Pdensi_DN27479_c0_g1d230888, Pdensi_DN27992_c0_g1d501182, Pdensi_DN35582_c2_g1, Pdensi_DN40307_c0_g1, Pdensi_DN6880_c0_g1d450628, …
GO:0016132	0.0165449813770487	0.999053132140811	2	15	brassinosteroid biosynthetic process	BP	0.528708721691292	BP brassinosteroid biosynthetic process	Pdensi_DN50138_c0_g1d160317, Pdensi_DN74732_c0_g1
GO:0010412	0.0165530501627346	0.999052426610905	2	15	mannan metabolic process	BP	0.528708721691292	BP mannan metabolic process	Pdensi_DN21985_c0_g2, Pdensi_GG_37132_c0_g1
GO:0016706	0.0166607139760735	0.997959184562142	3	41	oxidoreductase activity, acting on paired donors, with incorporation or reduction of molecular oxygen, 2-oxoglutarate as one donor, and incorporation of one atom each of oxygen into both donors	MF	0.530768911305117	MF oxidoreductase activity, acting on paired donors, with incorporation or reduction of molecular oxygen, 2-oxoglutarate as one donor, and incorporation of one atom each of oxygen into both donors	Pdensi_DN3057_c0_g1d260296, Pdensi_DN38301_c1_g1, Pdensi_GG_90263_c0_g1
GO:0016702	0.016725692215879	0.997943659518297	3	43	oxidoreductase activity, acting on single donors with incorporation of molecular oxygen, incorporation of two atoms of oxygen	MF	0.531462111572775	MF oxidoreductase activity, acting on single donors with incorporation of molecular oxygen, incorporation of two atoms of oxygen	Pdensi_DN15579_c0_g1d467163, Pdensi_DN22547_c0_g1d20905, Pdensi_DN26360_c0_g1d560098
GO:0009314	0.0168991438936488	0.992299091995043	14	587	response to radiation	BP	0.535589619742782	BP response to radiation	Pdensi_DN11848_c0_g1d5764, Pdensi_DN12647_c0_g2, Pdensi_DN14857_c0_g1d342973, Pdensi_DN20978_c0_g1, Pdensi_DN23706_c0_g6, Pdensi_DN24532_c0_g3, Pdensi_DN24854_c2_g5, Pdensi_DN25853_c0_g1d139439, Pdensi_DN3057_c0_g1d260296, Pdensi_DN37478_c2_g10, Pdensi_DN50138_c0_g1d160317, Pdensi_DN6880_c0_g1d450628, Pdensi_DN74732_c0_g1, Pdensi_GG_59998_c0_g1
GO:0046174	0.0170980793123332	0.998997338576672	2	16	polyol catabolic process	BP	0.540501494354142	BP polyol catabolic process	Pdensi_DN27065_c0_g1, Pdensi_DN27065_c0_g1d307157
GO:0016757	0.0178083513693369	0.991831545839986	14	587	transferase activity, transferring glycosyl groups	MF	0.561511017407014	MF transferase activity, transferring glycosyl groups	Pdensi_DN13283_c0_g1d271643, Pdensi_DN14735_c0_g1, Pdensi_DN14923_c1_g7, Pdensi_DN15418_c0_g2d466840, Pdensi_DN16376_c0_g1d55616, Pdensi_DN18297_c1_g3, Pdensi_DN18705_c0_g1d217585, Pdensi_DN20197_c2_g1, Pdensi_DN20703_c0_g1d493602, Pdensi_DN28247_c0_g1d501460, Pdensi_DN29879_c0_g1d370446, Pdensi_DN38083_c0_g1d570649, Pdensi_DN8237_c0_g1d452245, Pdensi_GG_120394_c0_g1
GO:0031225	0.0179156955297577	0.995113241701722	6	157	anchored component of membrane	CC	0.563450915420537	CC anchored component of membrane	Pdensi_DN10914_c0_g1d387447, Pdensi_DN13341_c0_g1d461319, Pdensi_DN25856_c0_g4, Pdensi_DN26557_c0_g2, Pdensi_DN38826_c1_g3, Pdensi_DN40307_c0_g1
GO:0030198	0.0182241003528835	0.997679534659725	3	46	extracellular matrix organization	BP	0.571688168467878	BP extracellular matrix organization	Pdensi_DN19519_c0_g5, Pdensi_GG_80151_c1_g1, Pdensi_GG_93610_c0_g1
GO:0032784	0.0184261336867211	0.997648629037043	3	44	regulation of DNA-templated transcription, elongation	BP	0.576555129632595	BP regulation of DNA-templated transcription, elongation	Pdensi_DN15521_c0_g1, Pdensi_DN21250_c0_g2, Pdensi_DN9715_c0_g1
GO:0009651	0.0186111757747226	0.992015150844083	12	475	response to salt stress	BP	0.580867077415643	BP response to salt stress	Pdensi_DN10914_c0_g1d387447, Pdensi_DN14492_c3_g2, Pdensi_DN14735_c0_g1, Pdensi_DN17096_c0_g1d112353, Pdensi_DN19569_c0_g6, Pdensi_DN21049_c2_g1, Pdensi_DN22508_c1_g1, Pdensi_DN26318_c8_g1, Pdensi_DN27992_c0_g1d501182, Pdensi_DN35058_c0_g1d314079, Pdensi_GG_58349_c0_g1, Pdensi_GG_93610_c0_g1
GO:0015238	0.0187424035767224	0.997592959361028	3	44	drug transmembrane transporter activity	MF	0.583481865273306	MF drug transmembrane transporter activity	Pdensi_DN15586_c0_g3d276568, Pdensi_DN19673_c0_g3, Pdensi_DN25853_c0_g1d139439
GO:0043062	0.0189181156689923	0.997554989243615	3	47	extracellular structure organization	BP	0.585871173980848	BP extracellular structure organization	Pdensi_DN19519_c0_g5, Pdensi_GG_80151_c1_g1, Pdensi_GG_93610_c0_g1
GO:0048582	0.0189304936996895	0.996460210269422	4	81	positive regulation of post-embryonic development	BP	0.585871173980848	BP positive regulation of post-embryonic development	Pdensi_DN11848_c0_g1d5764, Pdensi_DN34641_c1_g2, Pdensi_DN35582_c2_g1, Pdensi_DN9616_c0_g1d333228
GO:0005886	0.0189620823976887	0.987578663766817	42	2432	plasma membrane	CC	0.585871173980848	CC plasma membrane	Pdensi_DN10553_c0_g1d103553, Pdensi_DN10914_c0_g1d387447, Pdensi_DN13341_c0_g1d461319, Pdensi_DN13467_c0_g1d522696, Pdensi_DN14706_c0_g1d53366, Pdensi_DN15260_c3_g1, Pdensi_DN15418_c0_g2d466840, Pdensi_DN15819_c0_g1d214660, Pdensi_DN16858_c0_g3, Pdensi_DN16978_c0_g1d215734, Pdensi_DN18001_c1_g4, Pdensi_DN18753_c1_g3, Pdensi_DN18919_c0_g1, Pdensi_DN19000_c0_g1d406312, Pdensi_DN19295_c0_g3d483252, …
GO:1900376	0.0191877261420449	0.997511510820889	3	45	regulation of secondary metabolite biosynthetic process	BP	0.591357063580767	BP regulation of secondary metabolite biosynthetic process	Pdensi_DN23706_c0_g6, Pdensi_DN24854_c2_g5, Pdensi_DN37478_c2_g10
GO:0050435	0.0196300010742506	0.999902831909513	1	2	amyloid-beta metabolic process	BP	0.603475308025148	BP amyloid-beta metabolic process	Pdensi_DN16376_c0_g1d55616
GO:0003002	0.019787119168659	0.995284069265776	5	126	regionalization	BP	0.605205109327546	BP regionalization	Pdensi_DN13368_c0_g1d177692, Pdensi_DN15221_c0_g1d214075, Pdensi_DN25070_c0_g1d22838, Pdensi_DN27992_c0_g1d501182, Pdensi_DN6625_c0_g1d262914
GO:0016627	0.019813692492514	0.995282484292965	5	118	oxidoreductase activity, acting on the CH-CH group of donors	MF	0.605205109327546	MF oxidoreductase activity, acting on the CH-CH group of donors	Pdensi_DN13536_c0_g2, Pdensi_DN18206_c0_g1, Pdensi_DN19519_c0_g5, Pdensi_GG_154584_c0_g1, Pdensi_GG_80151_c1_g1
GO:0044275	0.0198551423744326	0.996231472847178	4	83	cellular carbohydrate catabolic process	BP	0.605205109327546	BP cellular carbohydrate catabolic process	Pdensi_DN21985_c0_g2, Pdensi_DN27065_c0_g1, Pdensi_DN27065_c0_g1d307157, Pdensi_GG_37132_c0_g1
GO:0042364	0.0198831311838927	0.996228370364471	4	80	water-soluble vitamin biosynthetic process	BP	0.605205109327546	BP water-soluble vitamin biosynthetic process	Pdensi_DN27065_c0_g1, Pdensi_DN27065_c0_g1d307157, Pdensi_DN90075_c0_g1, Pdensi_GG_75007_c0_g1
GO:0080050	0.0199463518505373	0.998723176277559	2	17	regulation of seed development	BP	0.60563034248409	BP regulation of seed development	Pdensi_DN9493_c0_g1d453754, Pdensi_GG_58775_c0_g1
GO:0005515	0.0202731958993272	0.985469010416372	66	4179	protein binding	MF	0.611409118445669	MF protein binding	Pdensi_DN10553_c0_g1d103553, Pdensi_DN10914_c0_g1d387447, Pdensi_DN13216_c0_g2, Pdensi_DN13806_c0_g1, Pdensi_DN15221_c0_g1d214075, Pdensi_DN15260_c3_g1, Pdensi_DN15521_c0_g1, Pdensi_DN16490_c1_g5, Pdensi_DN16978_c0_g1d215734, Pdensi_DN18444_c0_g1d59020, Pdensi_DN18588_c0_g2, Pdensi_DN19298_c2_g1, Pdensi_DN19454_c0_g1, Pdensi_DN19746_c3_g1, Pdensi_DN20100_c0_g1d489240, Pdensi_DN20128_c2_g3, Pdensi…
GO:0009753	0.0202829416354645	0.995137839878449	5	123	response to jasmonic acid	BP	0.611409118445669	BP response to jasmonic acid	Pdensi_DN19038_c1_g6, Pdensi_DN23706_c0_g6, Pdensi_DN24854_c2_g5, Pdensi_DN35058_c0_g1d314079, Pdensi_DN37478_c2_g10
GO:0016758	0.0202858355961481	0.991567837173147	11	422	transferase activity, transferring hexosyl groups	MF	0.611409118445669	MF transferase activity, transferring hexosyl groups	Pdensi_DN13283_c0_g1d271643, Pdensi_DN14735_c0_g1, Pdensi_DN14923_c1_g7, Pdensi_DN15418_c0_g2d466840, Pdensi_DN16376_c0_g1d55616, Pdensi_DN18297_c1_g3, Pdensi_DN18705_c0_g1d217585, Pdensi_DN28247_c0_g1d501460, Pdensi_DN38083_c0_g1d570649, Pdensi_DN8237_c0_g1d452245, Pdensi_GG_120394_c0_g1
GO:0043621	0.0207768564183993	0.994988116459797	5	124	protein self-association	MF	0.624303202379402	MF protein self-association	Pdensi_DN22508_c1_g1, Pdensi_DN24532_c0_g3, Pdensi_DN4816_c0_g1, Pdensi_GG_58349_c0_g1, Pdensi_GG_59998_c0_g1
GO:0006596	0.0208151836200337	0.998629741681233	2	18	polyamine biosynthetic process	BP	0.624303202379402	BP polyamine biosynthetic process	Pdensi_DN15521_c0_g1, Pdensi_DN20326_c0_g1d290432
GO:0006694	0.021333884543913	0.99482338685829	5	119	steroid biosynthetic process	BP	0.638303596682476	BP steroid biosynthetic process	Pdensi_DN18206_c0_g1, Pdensi_DN19456_c1_g2, Pdensi_DN50138_c0_g1d160317, Pdensi_DN74732_c0_g1, Pdensi_GG_19984_c0_g1
GO:0045165	0.0217780084246538	0.998531500870472	2	18	cell fate commitment	BP	0.647035797726119	BP cell fate commitment	Pdensi_DN19025_c1_g4, Pdensi_DN8217_c0_g1d102160
GO:0019336	0.0218334055971043	0.997030137718116	3	44	phenol-containing compound catabolic process	BP	0.647035797726119	BP phenol-containing compound catabolic process	Pdensi_DN15715_c0_g1d277050, Pdensi_DN24570_c0_g1, Pdensi_GG_95231_c0_g1
GO:0006722	0.021941443250532	0.999878458682877	1	2	triterpenoid metabolic process	BP	0.647035797726119	BP triterpenoid metabolic process	Pdensi_DN30235_c0_g1d309904
GO:0016104	0.021941443250532	0.999878458682877	1	2	triterpenoid biosynthetic process	BP	0.647035797726119	BP triterpenoid biosynthetic process	Pdensi_DN30235_c0_g1d309904
GO:0019742	0.021941443250532	0.999878458682877	1	2	pentacyclic triterpenoid metabolic process	BP	0.647035797726119	BP pentacyclic triterpenoid metabolic process	Pdensi_DN30235_c0_g1d309904
GO:0019745	0.021941443250532	0.999878458682877	1	2	pentacyclic triterpenoid biosynthetic process	BP	0.647035797726119	BP pentacyclic triterpenoid biosynthetic process	Pdensi_DN30235_c0_g1d309904
GO:0043467	0.022141511739662	0.998480185288954	2	20	regulation of generation of precursor metabolites and energy	BP	0.65137361211154	BP regulation of generation of precursor metabolites and energy	Pdensi_DN14857_c0_g1d342973, Pdensi_DN21368_c0_g1d539398
GO:0017119	0.0225819897388629	0.998433624726662	2	20	Golgi transport complex	CC	0.662746367109302	CC Golgi transport complex	Pdensi_DN24988_c0_g1, Pdensi_DN25853_c0_g1d139439
GO:0004451	0.0228118187222365	0.999868566565528	1	2	isocitrate lyase activity	MF	0.667897463874626	MF isocitrate lyase activity	Pdensi_DN96473_c0_g1
GO:0101031	0.0229282286111026	0.998403456651416	2	19	chaperone complex	CC	0.669711228576553	CC chaperone complex	Pdensi_DN24532_c0_g3, Pdensi_GG_59998_c0_g1
GO:0004474	0.0231223104434887	0.999864942973917	1	2	malate synthase activity	MF	0.671079926333655	MF malate synthase activity	Pdensi_DN21024_c2_g3
GO:0005372	0.0231388052992982	0.998388589825102	2	18	water transmembrane transporter activity	MF	0.671079926333655	MF water transmembrane transporter activity	Pdensi_DN19896_c0_g1, Pdensi_DN38826_c1_g3
GO:0015250	0.0231388052992982	0.998388589825102	2	18	water channel activity	MF	0.671079926333655	MF water channel activity	Pdensi_DN19896_c0_g1, Pdensi_DN38826_c1_g3
GO:0046658	0.0234091837517334	0.994180618353982	5	122	anchored component of plasma membrane	CC	0.673882530572807	CC anchored component of plasma membrane	Pdensi_DN10914_c0_g1d387447, Pdensi_DN25856_c0_g4, Pdensi_DN26557_c0_g2, Pdensi_DN38826_c1_g3, Pdensi_DN40307_c0_g1
GO:0050832	0.0234895264901215	0.992361899237924	7	226	defense response to fungus	BP	0.673882530572807	BP defense response to fungus	Pdensi_DN10553_c0_g1d103553, Pdensi_DN18057_c0_g3, Pdensi_DN18434_c0_g1d283766, Pdensi_DN23864_c1_g1d70605, Pdensi_DN25698_c2_g1, Pdensi_GG_30920_c0_g1, Pdensi_GG_57086_c0_g1
GO:0048638	0.0235043853352552	0.994143592081293	5	130	regulation of developmental growth	BP	0.673882530572807	BP regulation of developmental growth	Pdensi_DN10914_c0_g1d387447, Pdensi_DN22225_c3_g3, Pdensi_DN24610_c0_g1, Pdensi_DN9493_c0_g1d453754, Pdensi_GG_58775_c0_g1
GO:0010487	0.0235373905351743	0.999860020895105	1	2	thermospermine synthase activity	MF	0.673882530572807	MF thermospermine synthase activity	Pdensi_DN20326_c0_g1d290432
GO:0016768	0.0235373905351743	0.999860020895105	1	2	spermine synthase activity	MF	0.673882530572807	MF spermine synthase activity	Pdensi_DN20326_c0_g1d290432
GO:0010075	0.0235642423474268	0.996688756146403	3	48	regulation of meristem growth	BP	0.673882530572807	BP regulation of meristem growth	Pdensi_DN22225_c3_g3, Pdensi_DN24610_c0_g1, Pdensi_DN9493_c0_g1d453754
GO:0090484	0.0237812918790305	0.996646617664474	3	48	NA	NA	0.678511708205193	none	Pdensi_DN15586_c0_g3d276568, Pdensi_DN19673_c0_g3, Pdensi_DN25853_c0_g1d139439
GO:0050660	0.0240038934906134	0.993987699045704	5	129	flavin adenine dinucleotide binding	MF	0.68265317915319	MF flavin adenine dinucleotide binding	Pdensi_DN2150_c0_g1d165343, Pdensi_DN24324_c0_g1, Pdensi_DN90075_c0_g1, Pdensi_GG_27924_c0_g1, Pdensi_GG_75007_c0_g1
GO:0048037	0.024037474715242	0.988909827453845	13	538	cofactor binding	MF	0.68265317915319	MF cofactor binding	Pdensi_DN13058_c0_g1d460568, Pdensi_DN19456_c1_g2, Pdensi_DN2150_c0_g1d165343, Pdensi_DN24324_c0_g1, Pdensi_DN24334_c0_g1d133196, Pdensi_DN29879_c0_g1d370446, Pdensi_DN7241_c0_g2d383895, Pdensi_DN90075_c0_g1, Pdensi_DN9378_c0_g1d332754, Pdensi_GG_19984_c0_g1, Pdensi_GG_27924_c0_g1, Pdensi_GG_75007_c0_g1, Pdensi_GG_80151_c1_g1
GO:0033397	0.0247471890819439	0.999845166034011	1	2	zeatin metabolic process	BP	0.696375707415708	BP zeatin metabolic process	Pdensi_GG_111520_c0_g1
GO:0033398	0.0247471890819439	0.999845166034011	1	2	zeatin biosynthetic process	BP	0.696375707415708	BP zeatin biosynthetic process	Pdensi_GG_111520_c0_g1
GO:0033400	0.0247471890819439	0.999845166034011	1	2	trans-zeatin metabolic process	BP	0.696375707415708	BP trans-zeatin metabolic process	Pdensi_GG_111520_c0_g1
GO:0033466	0.0247471890819439	0.999845166034011	1	2	trans-zeatin biosynthetic process	BP	0.696375707415708	BP trans-zeatin biosynthetic process	Pdensi_GG_111520_c0_g1
GO:0009308	0.0249447485209068	0.994920579856055	4	88	amine metabolic process	BP	0.700332357446555	BP amine metabolic process	Pdensi_DN15521_c0_g1, Pdensi_DN20326_c0_g1d290432, Pdensi_GG_111520_c0_g1, Pdensi_GG_27924_c0_g1
GO:0043668	0.025130872924366	0.99984029642108	1	2	exine	CC	0.703950670503255	CC exine	Pdensi_GG_93610_c0_g1
GO:0008199	0.0256127044415663	0.998108010461681	2	19	ferric iron binding	MF	0.708799619736065	MF ferric iron binding	Pdensi_DN50138_c0_g1d160317, Pdensi_DN74732_c0_g1
GO:0006749	0.0256784540149944	0.996275076097227	3	47	glutathione metabolic process	BP	0.708799619736065	BP glutathione metabolic process	Pdensi_DN19298_c2_g1, Pdensi_DN21723_c0_g1d420031, Pdensi_DN26129_c1_g1
GO:0016129	0.0258056104215242	0.998086098392996	2	19	phytosteroid biosynthetic process	BP	0.708799619736065	BP phytosteroid biosynthetic process	Pdensi_DN50138_c0_g1d160317, Pdensi_DN74732_c0_g1
GO:1902965	0.0259220035338448	0.99983001444927	1	2	regulation of protein localization to early endosome	BP	0.708799619736065	BP regulation of protein localization to early endosome	Pdensi_DN16376_c0_g1d55616
GO:1902966	0.0259220035338448	0.99983001444927	1	2	positive regulation of protein localization to early endosome	BP	0.708799619736065	BP positive regulation of protein localization to early endosome	Pdensi_DN16376_c0_g1d55616
GO:0048446	0.0259694933580325	0.999829386905346	1	2	petal morphogenesis	BP	0.708799619736065	BP petal morphogenesis	Pdensi_DN19454_c0_g1
GO:0006879	0.0260792651751659	0.998046633647538	2	20	cellular iron ion homeostasis	BP	0.708799619736065	BP cellular iron ion homeostasis	Pdensi_DN50138_c0_g1d160317, Pdensi_DN74732_c0_g1
GO:2000905	0.0261227146803564	0.99982735420719	1	2	negative regulation of starch metabolic process	BP	0.708799619736065	BP negative regulation of starch metabolic process	Pdensi_DN34641_c1_g2
GO:0070574	0.0261493808509021	0.999826999196433	1	2	cadmium ion transmembrane transport	BP	0.708799619736065	BP cadmium ion transmembrane transport	Pdensi_DN39970_c2_g4
GO:0048572	0.0264764244924125	0.999763839497458	1	3	short-day photoperiodism	BP	0.708799619736065	BP short-day photoperiodism	Pdensi_DN6880_c0_g1d450628
GO:0048575	0.0264764244924125	0.999763839497458	1	3	short-day photoperiodism, flowering	BP	0.708799619736065	BP short-day photoperiodism, flowering	Pdensi_DN6880_c0_g1d450628
GO:0016707	0.0264765160702304	0.99982261391981	1	2	gibberellin 3-beta-dioxygenase activity	MF	0.708799619736065	MF gibberellin 3-beta-dioxygenase activity	Pdensi_GG_90263_c0_g1
GO:0006767	0.0265124458500889	0.994501902297326	4	87	water-soluble vitamin metabolic process	BP	0.708799619736065	BP water-soluble vitamin metabolic process	Pdensi_DN27065_c0_g1, Pdensi_DN27065_c0_g1d307157, Pdensi_DN90075_c0_g1, Pdensi_GG_75007_c0_g1
GO:0000993	0.0265606932470032	0.997976462564764	2	22	RNA polymerase II complex binding	MF	0.708799619736065	MF RNA polymerase II complex binding	Pdensi_DN15521_c0_g1, Pdensi_DN9715_c0_g1
GO:0052694	0.0265671408227062	0.999821389246709	1	2	jasmonoyl-isoleucine-12-hydroxylase activity	MF	0.708799619736065	MF jasmonoyl-isoleucine-12-hydroxylase activity	Pdensi_DN34856_c0_g1d374976
GO:0071465	0.0266082148281696	0.999820832779787	1	2	cellular response to desiccation	BP	0.708799619736065	BP cellular response to desiccation	Pdensi_DN10090_c0_g1d4523
GO:1902075	0.0266082148281696	0.999820832779787	1	2	cellular response to salt	BP	0.708799619736065	BP cellular response to salt	Pdensi_DN10090_c0_g1d4523
GO:0007548	0.0268083480937896	0.999818108840174	1	2	sex differentiation	BP	0.708799619736065	BP sex differentiation	Pdensi_DN18206_c0_g1
GO:0042542	0.0268795954638593	0.994405639186685	4	85	response to hydrogen peroxide	BP	0.708799619736065	BP response to hydrogen peroxide	Pdensi_DN22508_c1_g1, Pdensi_DN24532_c0_g3, Pdensi_GG_58349_c0_g1, Pdensi_GG_59998_c0_g1
GO:0006790	0.0269607418017097	0.990177682819521	8	273	sulfur compound metabolic process	BP	0.708799619736065	BP sulfur compound metabolic process	Pdensi_DN15521_c0_g1, Pdensi_DN19298_c2_g1, Pdensi_DN19519_c0_g5, Pdensi_DN21723_c0_g1d420031, Pdensi_DN21737_c0_g1d221676, Pdensi_DN23538_c1_g6, Pdensi_DN26129_c1_g1, Pdensi_GG_80151_c1_g1
GO:0016103	0.0273340381751607	0.999810854615035	1	2	diterpenoid catabolic process	BP	0.708799619736065	BP diterpenoid catabolic process	Pdensi_DN3057_c0_g1d260296
GO:0045487	0.0273340381751607	0.999810854615035	1	2	gibberellin catabolic process	BP	0.708799619736065	BP gibberellin catabolic process	Pdensi_DN3057_c0_g1d260296
GO:0052634	0.0273340381751607	0.999810854615035	1	2	C-19 gibberellin 2-beta-dioxygenase activity	MF	0.708799619736065	MF C-19 gibberellin 2-beta-dioxygenase activity	Pdensi_DN3057_c0_g1d260296
GO:0010350	0.0274366522994068	0.999809421820176	1	2	cellular response to magnesium starvation	BP	0.708799619736065	BP cellular response to magnesium starvation	Pdensi_DN10914_c0_g1d387447
GO:0031115	0.0274366522994068	0.999809421820176	1	2	negative regulation of microtubule polymerization	BP	0.708799619736065	BP negative regulation of microtubule polymerization	Pdensi_DN10914_c0_g1d387447
GO:0035865	0.0274366522994068	0.999809421820176	1	2	cellular response to potassium ion	BP	0.708799619736065	BP cellular response to potassium ion	Pdensi_DN10914_c0_g1d387447
GO:0043325	0.0274366522994068	0.999809421820176	1	2	phosphatidylinositol-3,4-bisphosphate binding	MF	0.708799619736065	MF phosphatidylinositol-3,4-bisphosphate binding	Pdensi_DN10914_c0_g1d387447
GO:0051511	0.0274366522994068	0.999809421820176	1	2	negative regulation of unidimensional cell growth	BP	0.708799619736065	BP negative regulation of unidimensional cell growth	Pdensi_DN10914_c0_g1d387447
GO:0071280	0.0274366522994068	0.999809421820176	1	2	cellular response to copper ion	BP	0.708799619736065	BP cellular response to copper ion	Pdensi_DN10914_c0_g1d387447
GO:0071325	0.0274366522994068	0.999809421820176	1	2	cellular response to mannitol stimulus	BP	0.708799619736065	BP cellular response to mannitol stimulus	Pdensi_DN10914_c0_g1d387447
GO:0072708	0.0274366522994068	0.999809421820176	1	2	response to sorbitol	BP	0.708799619736065	BP response to sorbitol	Pdensi_DN10914_c0_g1d387447
GO:0072709	0.0274366522994068	0.999809421820176	1	2	cellular response to sorbitol	BP	0.708799619736065	BP cellular response to sorbitol	Pdensi_DN10914_c0_g1d387447
GO:0018820	0.0274366597448246	0.999809421716018	1	2	cyanamide hydratase activity	MF	0.708799619736065	MF cyanamide hydratase activity	Pdensi_DN24770_c3_g1d555930
GO:0018890	0.0274366597448246	0.999809421716018	1	2	cyanamide metabolic process	BP	0.708799619736065	BP cyanamide metabolic process	Pdensi_DN24770_c3_g1d555930
GO:0016847	0.0274366608906897	0.999809421699987	1	2	1-aminocyclopropane-1-carboxylate synthase activity	MF	0.708799619736065	MF 1-aminocyclopropane-1-carboxylate synthase activity	Pdensi_DN7241_c0_g2d383895
GO:0080051	0.0274366608918791	0.999809421699971	1	2	cutin transport	BP	0.708799619736065	BP cutin transport	Pdensi_DN27992_c0_g1d501182
GO:0071490	0.0274366608924426	0.999809421699963	1	2	cellular response to far red light	BP	0.708799619736065	BP cellular response to far red light	Pdensi_DN11848_c0_g1d5764
GO:0009741	0.0282704260612357	0.995732239990929	3	51	response to brassinosteroid	BP	0.728808027830222	BP response to brassinosteroid	Pdensi_DN12328_c0_g2d459218, Pdensi_DN20311_c1_g1d16738, Pdensi_GG_30989_c0_g1
GO:0009742	0.028594518885266	0.995655543537451	3	54	brassinosteroid mediated signaling pathway	BP	0.734798240560518	BP brassinosteroid mediated signaling pathway	Pdensi_DN19331_c0_g1d218392, Pdensi_DN2150_c0_g1d165343, Pdensi_GG_58775_c0_g1
GO:2000012	0.028622294643286	0.997738055504873	2	21	regulation of auxin polar transport	BP	0.734798240560518	BP regulation of auxin polar transport	Pdensi_DN22225_c3_g3, Pdensi_DN24610_c0_g1
GO:0016102	0.0289689655887808	0.997695820322036	2	21	diterpenoid biosynthetic process	BP	0.742148687177579	BP diterpenoid biosynthetic process	Pdensi_DN3057_c0_g1d260296, Pdensi_GG_90263_c0_g1
GO:0042575	0.0297331717613006	0.997586068484983	2	23	DNA polymerase complex	CC	0.760143062679238	CC DNA polymerase complex	Pdensi_DN21912_c0_g1, Pdensi_DN21912_c0_g2
GO:0031226	0.0300610328142059	0.988818225702248	8	283	intrinsic component of plasma membrane	CC	0.766913811372801	CC intrinsic component of plasma membrane	Pdensi_DN10914_c0_g1d387447, Pdensi_DN20254_c0_g1d188649, Pdensi_DN24001_c0_g2d225091, Pdensi_DN25856_c0_g4, Pdensi_DN26557_c0_g2, Pdensi_DN38661_c0_g4, Pdensi_DN38826_c1_g3, Pdensi_DN40307_c0_g1
GO:0050801	0.0301227430180583	0.989687092511236	7	242	ion homeostasis	BP	0.766913811372801	BP ion homeostasis	Pdensi_DN25853_c0_g1d139439, Pdensi_DN34957_c2_g1, Pdensi_DN39970_c2_g4, Pdensi_DN50138_c0_g1d160317, Pdensi_DN5622_c0_g1d206363, Pdensi_DN6625_c0_g1d262914, Pdensi_DN74732_c0_g1
GO:0042445	0.0302618115468936	0.993459636289975	4	90	hormone metabolic process	BP	0.768862596264773	BP hormone metabolic process	Pdensi_DN2150_c0_g1d165343, Pdensi_DN50138_c0_g1d160317, Pdensi_DN74732_c0_g1, Pdensi_GG_111520_c0_g1
GO:0022857	0.0307176469590669	0.982805789162933	20	1007	transmembrane transporter activity	MF	0.778834854960095	MF transmembrane transporter activity	Pdensi_DN15586_c0_g3d276568, Pdensi_DN18001_c1_g4, Pdensi_DN19295_c0_g3d483252, Pdensi_DN19673_c0_g3, Pdensi_DN19896_c0_g1, Pdensi_DN20181_c0_g2d489133, Pdensi_DN20254_c0_g1d188649, Pdensi_DN22841_c1_g1, Pdensi_DN22841_c1_g2, Pdensi_DN23316_c0_g1d497152, Pdensi_DN24001_c0_g2d225091, Pdensi_DN25853_c0_g1d139439, Pdensi_DN27199_c1_g1, Pdensi_DN27992_c0_g1d501182, Pdensi_DN32059_c2_g3, Pdensi_DN3866…
GO:0008356	0.0308356845992993	0.997439872130453	2	24	asymmetric cell division	BP	0.78021895785511	BP asymmetric cell division	Pdensi_DN23629_c0_g4, Pdensi_DN6625_c0_g1d262914
GO:0010268	0.0314776193767743	0.997381950819371	2	21	brassinosteroid homeostasis	BP	0.794826048205737	BP brassinosteroid homeostasis	Pdensi_DN50138_c0_g1d160317, Pdensi_DN74732_c0_g1
GO:0006576	0.0318483296020237	0.994950522650487	3	56	cellular biogenic amine metabolic process	BP	0.800897564654571	BP cellular biogenic amine metabolic process	Pdensi_DN15521_c0_g1, Pdensi_DN20326_c0_g1d290432, Pdensi_GG_27924_c0_g1
GO:0044106	0.0318483296020237	0.994950522650487	3	56	cellular amine metabolic process	BP	0.800897564654571	BP cellular amine metabolic process	Pdensi_DN15521_c0_g1, Pdensi_DN20326_c0_g1d290432, Pdensi_GG_27924_c0_g1
GO:0001098	0.0321779400126015	0.997266456817193	2	24	basal transcription machinery binding	MF	0.805890281741263	MF basal transcription machinery binding	Pdensi_DN15521_c0_g1, Pdensi_DN9715_c0_g1
GO:0001099	0.0321779400126015	0.997266456817193	2	24	basal RNA polymerase II transcription machinery binding	MF	0.805890281741263	MF basal RNA polymerase II transcription machinery binding	Pdensi_DN15521_c0_g1, Pdensi_DN9715_c0_g1
GO:0016903	0.0327557412094069	0.992738326465913	4	94	oxidoreductase activity, acting on the aldehyde or oxo group of donors	MF	0.818693800105848	MF oxidoreductase activity, acting on the aldehyde or oxo group of donors	Pdensi_DN19519_c0_g5, Pdensi_DN23864_c1_g1d70605, Pdensi_GG_30920_c0_g1, Pdensi_GG_80151_c1_g1
GO:0050464	0.0331292957769869	0.999629125357126	1	3	nitrate reductase (NADPH) activity	MF	0.82635081170306	MF nitrate reductase (NADPH) activity	Pdensi_DN9378_c0_g1d332754
GO:0009694	0.0340166647729463	0.994471241762117	3	55	jasmonic acid metabolic process	BP	0.846767058123321	BP jasmonic acid metabolic process	Pdensi_DN23056_c4_g1, Pdensi_DN25698_c2_g1, Pdensi_DN34856_c0_g1d374976
GO:0043457	0.0341136809411191	0.999606581392573	1	3	regulation of cellular respiration	BP	0.847466534409984	BP regulation of cellular respiration	Pdensi_DN21368_c0_g1d539398
GO:0009110	0.0342340420651177	0.992306183181584	4	94	vitamin biosynthetic process	BP	0.848741966279744	BP vitamin biosynthetic process	Pdensi_DN27065_c0_g1, Pdensi_DN27065_c0_g1d307157, Pdensi_DN90075_c0_g1, Pdensi_GG_75007_c0_g1
GO:0015245	0.0348159000983848	0.999590086543064	1	3	fatty acid transmembrane transporter activity	MF	0.859328020128364	MF fatty acid transmembrane transporter activity	Pdensi_DN27992_c0_g1d501182
GO:0048506	0.03487067431439	0.996891110373642	2	26	regulation of timing of meristematic phase transition	BP	0.859328020128364	BP regulation of timing of meristematic phase transition	Pdensi_DN6880_c0_g1d450628, Pdensi_GG_27924_c0_g1
GO:0048510	0.03487067431439	0.996891110373642	2	26	regulation of timing of transition from vegetative to reproductive phase	BP	0.859328020128364	BP regulation of timing of transition from vegetative to reproductive phase	Pdensi_DN6880_c0_g1d450628, Pdensi_GG_27924_c0_g1
GO:0010922	0.0355856138763158	0.999571610815303	1	3	positive regulation of phosphatase activity	BP	0.875192587674111	BP positive regulation of phosphatase activity	Pdensi_DN41772_c0_g1d244517
GO:0004364	0.0358881522354322	0.994052379602274	3	53	glutathione transferase activity	MF	0.879702731473802	MF glutathione transferase activity	Pdensi_DN19097_c2_g1d356771, Pdensi_DN19298_c2_g1, Pdensi_DN26129_c1_g1
GO:0006643	0.0359120737740789	0.991798866705133	4	99	membrane lipid metabolic process	BP	0.879702731473802	BP membrane lipid metabolic process	Pdensi_DN11851_c0_g1d458179, Pdensi_DN20377_c0_g1d16768, Pdensi_DN21721_c0_g1d221699, Pdensi_GG_10407_c0_g1
GO:0009674	0.0363713587386087	0.999552323242488	1	3	potassium:sodium symporter activity	MF	0.884553465941652	MF potassium:sodium symporter activity	Pdensi_DN27199_c1_g1
GO:0022820	0.0363713587386087	0.999552323242488	1	3	NA	NA	0.884553465941652	none	Pdensi_DN27199_c1_g1
GO:0043401	0.0363953827827665	0.993913846935744	3	59	steroid hormone mediated signaling pathway	BP	0.884553465941652	BP steroid hormone mediated signaling pathway	Pdensi_DN19331_c0_g1d218392, Pdensi_DN2150_c0_g1d165343, Pdensi_GG_58775_c0_g1
GO:0035671	0.0363978249789767	0.996714551254894	2	22	enone reductase activity	MF	0.884553465941652	MF enone reductase activity	Pdensi_DN18206_c0_g1, Pdensi_GG_154584_c0_g1
GO:0016101	0.0367382469196829	0.99664740936475	2	24	diterpenoid metabolic process	BP	0.891065527359647	BP diterpenoid metabolic process	Pdensi_DN3057_c0_g1d260296, Pdensi_GG_90263_c0_g1
GO:0015923	0.036905025000908	0.996615239048086	2	25	mannosidase activity	MF	0.893348607157807	MF mannosidase activity	Pdensi_DN21985_c0_g2, Pdensi_GG_37132_c0_g1
GO:0016709	0.0376660976353176	0.993623772075636	3	57	oxidoreductase activity, acting on paired donors, with incorporation or reduction of molecular oxygen, NAD(P)H as one donor, and incorporation of one atom of oxygen	MF	0.909980358784872	MF oxidoreductase activity, acting on paired donors, with incorporation or reduction of molecular oxygen, NAD(P)H as one donor, and incorporation of one atom of oxygen	Pdensi_DN2150_c0_g1d165343, Pdensi_DN21737_c0_g1d221676, Pdensi_DN30235_c0_g1d309904
GO:1903338	0.0379428535891422	0.996459005599012	2	26	regulation of cell wall organization or biogenesis	BP	0.911511877479508	BP regulation of cell wall organization or biogenesis	Pdensi_DN18057_c0_g3, Pdensi_DN18434_c0_g1d283766
GO:0030570	0.0380787109718761	0.996466805202819	2	23	pectate lyase activity	MF	0.911511877479508	MF pectate lyase activity	Pdensi_DN20256_c1_g2, Pdensi_DN9145_c0_g1d3908
GO:0044420	0.03859777457002	0.999495324371276	1	3	extracellular matrix component	CC	0.911511877479508	CC extracellular matrix component	Pdensi_GG_93610_c0_g1
GO:0045300	0.0387059757957782	0.999492465746808	1	3	acyl-[acyl-carrier-protein] desaturase activity	MF	0.911511877479508	MF acyl-[acyl-carrier-protein] desaturase activity	Pdensi_DN24369_c0_g2d133256
GO:0102786	0.0387059757957782	0.999492465746808	1	3	stearoyl-[acp] desaturase activity	MF	0.911511877479508	MF stearoyl-[acp] desaturase activity	Pdensi_DN24369_c0_g2d133256
GO:0098948	0.0388413616165945	0.999488877345486	1	3	intrinsic component of postsynaptic specialization membrane	CC	0.911511877479508	CC intrinsic component of postsynaptic specialization membrane	Pdensi_DN26557_c0_g2
GO:0098949	0.0388413616165945	0.999488877345486	1	3	intrinsic component of postsynaptic endosome membrane	CC	0.911511877479508	CC intrinsic component of postsynaptic endosome membrane	Pdensi_DN26557_c0_g2
GO:0098951	0.0388413616165945	0.999488877345486	1	3	intrinsic component of postsynaptic recycling endosome membrane	CC	0.911511877479508	CC intrinsic component of postsynaptic recycling endosome membrane	Pdensi_DN26557_c0_g2
GO:0099025	0.0388413616165945	0.999488877345486	1	3	anchored component of postsynaptic membrane	CC	0.911511877479508	CC anchored component of postsynaptic membrane	Pdensi_DN26557_c0_g2
GO:0099030	0.0388413616165945	0.999488877345486	1	3	anchored component of postsynaptic specialization membrane	CC	0.911511877479508	CC anchored component of postsynaptic specialization membrane	Pdensi_DN26557_c0_g2
GO:0099031	0.0388413616165945	0.999488877345486	1	3	anchored component of postsynaptic density membrane	CC	0.911511877479508	CC anchored component of postsynaptic density membrane	Pdensi_DN26557_c0_g2
GO:0099033	0.0388413616165945	0.999488877345486	1	3	anchored component of postsynaptic recycling endosome membrane	CC	0.911511877479508	CC anchored component of postsynaptic recycling endosome membrane	Pdensi_DN26557_c0_g2
GO:0099034	0.0388413616165945	0.999488877345486	1	3	anchored component of postsynaptic endosome membrane	CC	0.911511877479508	CC anchored component of postsynaptic endosome membrane	Pdensi_DN26557_c0_g2
GO:1902473	0.0388413616165945	0.999488877345486	1	3	regulation of protein localization to synapse	BP	0.911511877479508	BP regulation of protein localization to synapse	Pdensi_DN26557_c0_g2
GO:1902950	0.0388413616165945	0.999488877345486	1	3	regulation of dendritic spine maintenance	BP	0.911511877479508	BP regulation of dendritic spine maintenance	Pdensi_DN26557_c0_g2
GO:0042177	0.0392680018497135	0.999412824361811	1	4	negative regulation of protein catabolic process	BP	0.912159543743355	BP negative regulation of protein catabolic process	Pdensi_DN16376_c0_g1d55616
GO:1903363	0.0392680018497135	0.999412824361811	1	4	negative regulation of cellular protein catabolic process	BP	0.912159543743355	BP negative regulation of cellular protein catabolic process	Pdensi_DN16376_c0_g1d55616
GO:0015691	0.0393467979192841	0.999475367053462	1	3	cadmium ion transport	BP	0.912159543743355	BP cadmium ion transport	Pdensi_DN39970_c2_g4
GO:0016052	0.0394846528159962	0.984520845316431	8	299	carbohydrate catabolic process	BP	0.912159543743355	BP carbohydrate catabolic process	Pdensi_DN20256_c1_g2, Pdensi_DN21985_c0_g2, Pdensi_DN25523_c0_g1d74887, Pdensi_DN27065_c0_g1, Pdensi_DN27065_c0_g1d307157, Pdensi_DN9145_c0_g1d3908, Pdensi_GG_37132_c0_g1, Pdensi_GG_57086_c0_g1
GO:0008551	0.039732459308943	0.999398732260273	1	4	cadmium-exporting ATPase activity	MF	0.912159543743355	MF cadmium-exporting ATPase activity	Pdensi_DN18001_c1_g4
GO:0016463	0.039732459308943	0.999398732260273	1	4	zinc-exporting ATPase activity	MF	0.912159543743355	MF zinc-exporting ATPase activity	Pdensi_DN18001_c1_g4
GO:0010224	0.0398725297016332	0.993091308740384	3	59	response to UV-B	BP	0.912159543743355	BP response to UV-B	Pdensi_DN23706_c0_g6, Pdensi_DN24854_c2_g5, Pdensi_DN37478_c2_g10
GO:0005674	0.039881226010101	0.999460886617556	1	3	transcription factor TFIIF complex	CC	0.912159543743355	CC transcription factor TFIIF complex	Pdensi_DN21250_c0_g2
GO:1990135	0.0399478025290288	0.999459068652246	1	3	flavonoid sulfotransferase activity	MF	0.912159543743355	MF flavonoid sulfotransferase activity	Pdensi_DN20611_c0_g2
GO:0016899	0.039957001386859	0.996173830345829	2	25	oxidoreductase activity, acting on the CH-OH group of donors, oxygen as acceptor	MF	0.912159543743355	MF oxidoreductase activity, acting on the CH-OH group of donors, oxygen as acceptor	Pdensi_DN90075_c0_g1, Pdensi_GG_75007_c0_g1
GO:0045543	0.0406011189061153	0.999441063557049	1	3	gibberellin 2-beta-dioxygenase activity	MF	0.912159543743355	MF gibberellin 2-beta-dioxygenase activity	Pdensi_DN3057_c0_g1d260296
GO:0042644	0.0406705618917164	0.996067821916664	2	25	chloroplast nucleoid	CC	0.912159543743355	CC chloroplast nucleoid	Pdensi_DN24532_c0_g3, Pdensi_GG_59998_c0_g1
GO:0042646	0.0406705618917164	0.996067821916664	2	25	plastid nucleoid	CC	0.912159543743355	CC plastid nucleoid	Pdensi_DN24532_c0_g3, Pdensi_GG_59998_c0_g1
GO:0005547	0.0407265260827317	0.999437573041589	1	3	phosphatidylinositol-3,4,5-trisphosphate binding	MF	0.912159543743355	MF phosphatidylinositol-3,4,5-trisphosphate binding	Pdensi_DN10914_c0_g1d387447
GO:0010094	0.0408199742873017	0.999434964857864	1	3	specification of carpel identity	BP	0.912159543743355	BP specification of carpel identity	Pdensi_DN15221_c0_g1d214075
GO:0048455	0.0408199742873017	0.999434964857864	1	3	stamen formation	BP	0.912159543743355	BP stamen formation	Pdensi_DN15221_c0_g1d214075
GO:0048457	0.0408199742873017	0.999434964857864	1	3	floral whorl morphogenesis	BP	0.912159543743355	BP floral whorl morphogenesis	Pdensi_DN15221_c0_g1d214075
GO:0048459	0.0408199742873017	0.999434964857864	1	3	floral whorl structural organization	BP	0.912159543743355	BP floral whorl structural organization	Pdensi_DN15221_c0_g1d214075
GO:0080112	0.0408199742873017	0.999434964857864	1	3	seed growth	BP	0.912159543743355	BP seed growth	Pdensi_DN15221_c0_g1d214075
GO:0050898	0.0408282600955736	0.999434733300357	1	3	nitrile metabolic process	BP	0.912159543743355	BP nitrile metabolic process	Pdensi_DN24770_c3_g1d555930
GO:0043244	0.0408400523022968	0.9960331810191	2	26	regulation of protein complex disassembly	BP	0.912159543743355	BP regulation of protein complex disassembly	Pdensi_DN10914_c0_g1d387447, Pdensi_DN20631_c2_g1
GO:0052861	0.0408589928808679	0.999433874011319	1	3	glucan endo-1,3-beta-glucanase activity, C-3 substituted reducing group	MF	0.912159543743355	MF glucan endo-1,3-beta-glucanase activity, C-3 substituted reducing group	Pdensi_DN22868_c0_g1d545714
GO:0052862	0.0408589928808679	0.999433874011319	1	3	glucan endo-1,4-beta-glucanase activity, C-3 substituted reducing group	MF	0.912159543743355	MF glucan endo-1,4-beta-glucanase activity, C-3 substituted reducing group	Pdensi_DN22868_c0_g1d545714
GO:0035864	0.0408717414338741	0.999433517366522	1	3	response to potassium ion	BP	0.912159543743355	BP response to potassium ion	Pdensi_DN10914_c0_g1d387447
GO:0043657	0.0408717414355882	0.999433517366474	1	3	host cell	CC	0.912159543743355	CC host cell	Pdensi_DN10914_c0_g1d387447
GO:0044216	0.0408717414355882	0.999433517366474	1	3	other organism cell	CC	0.912159543743355	CC other organism cell	Pdensi_DN10914_c0_g1d387447
GO:0071486	0.0408717499066917	0.999433517129454	1	3	cellular response to high light intensity	BP	0.912159543743355	BP cellular response to high light intensity	Pdensi_DN11848_c0_g1d5764
GO:0019751	0.0422321159450358	0.992508470091583	3	61	polyol metabolic process	BP	0.940284879138883	BP polyol metabolic process	Pdensi_DN24334_c0_g1d133196, Pdensi_DN27065_c0_g1, Pdensi_DN27065_c0_g1d307157
GO:0022890	0.0422849099913639	0.984446002515667	7	262	inorganic cation transmembrane transporter activity	MF	0.940284879138883	MF inorganic cation transmembrane transporter activity	Pdensi_DN18001_c1_g4, Pdensi_DN22841_c1_g1, Pdensi_DN22841_c1_g2, Pdensi_DN25853_c0_g1d139439, Pdensi_DN27199_c1_g1, Pdensi_DN39970_c2_g4, Pdensi_DN5622_c0_g1d206363
GO:0006766	0.0432292927238609	0.989533024431575	4	101	vitamin metabolic process	BP	0.959549842283967	BP vitamin metabolic process	Pdensi_DN27065_c0_g1, Pdensi_DN27065_c0_g1d307157, Pdensi_DN90075_c0_g1, Pdensi_GG_75007_c0_g1
GO:0043175	0.0446053274845129	0.995426598740103	2	29	RNA polymerase core enzyme binding	MF	0.988309391129828	MF RNA polymerase core enzyme binding	Pdensi_DN15521_c0_g1, Pdensi_DN9715_c0_g1
GO:0010410	0.0448652371698702	0.989010933919385	4	100	hemicellulose metabolic process	BP	0.992280254456644	BP hemicellulose metabolic process	Pdensi_DN13283_c0_g1d271643, Pdensi_DN14923_c1_g7, Pdensi_DN15418_c0_g2d466840, Pdensi_DN18297_c1_g3
GO:0043455	0.0452344949693957	0.991741470619223	3	65	regulation of secondary metabolic process	BP	0.998650959853966	BP regulation of secondary metabolic process	Pdensi_DN23706_c0_g6, Pdensi_DN24854_c2_g5, Pdensi_DN37478_c2_g10
GO:0010143	0.045784465620704	0.99525653936921	2	27	cutin biosynthetic process	BP	0.9999999999	BP cutin biosynthetic process	Pdensi_DN15837_c1_g1, Pdensi_GG_93610_c0_g1
GO:0016131	0.0462119313070995	0.995198193558774	2	26	brassinosteroid metabolic process	BP	0.9999999999	BP brassinosteroid metabolic process	Pdensi_DN50138_c0_g1d160317, Pdensi_DN74732_c0_g1
GO:0044282	0.0462388628543118	0.98267209776339	7	251	small molecule catabolic process	BP	0.9999999999	BP small molecule catabolic process	Pdensi_DN15715_c0_g1d277050, Pdensi_DN24570_c0_g1, Pdensi_DN27065_c0_g1, Pdensi_DN27065_c0_g1d307157, Pdensi_DN30235_c0_g1d309904, Pdensi_DN3057_c0_g1d260296, Pdensi_GG_95231_c0_g1
GO:0035306	0.0463617347752959	0.999124974139916	1	5	positive regulation of dephosphorylation	BP	0.9999999999	BP positive regulation of dephosphorylation	Pdensi_DN41772_c0_g1d244517
GO:0046857	0.0464858454166954	0.999174568933943	1	4	oxidoreductase activity, acting on other nitrogenous compounds as donors, with NAD or NADP as acceptor	MF	0.9999999999	MF oxidoreductase activity, acting on other nitrogenous compounds as donors, with NAD or NADP as acceptor	Pdensi_DN9378_c0_g1d332754
GO:0009734	0.0465759379572088	0.986061812567592	5	161	auxin-activated signaling pathway	BP	0.9999999999	BP auxin-activated signaling pathway	Pdensi_DN11623_c0_g1d520347, Pdensi_DN13341_c0_g1d461319, Pdensi_DN18753_c1_g3, Pdensi_DN40231_c0_g1, Pdensi_GG_98112_c0_g1
GO:0008429	0.0473747519097189	0.999142370201561	1	4	phosphatidylethanolamine binding	MF	0.9999999999	MF phosphatidylethanolamine binding	Pdensi_DN6880_c0_g1d450628
GO:0016829	0.0475982321662119	0.978365465000277	10	417	lyase activity	MF	0.9999999999	MF lyase activity	Pdensi_DN15521_c0_g1, Pdensi_DN19094_c0_g3, Pdensi_DN20246_c0_g2, Pdensi_DN20256_c1_g2, Pdensi_DN24478_c0_g1d133775, Pdensi_DN24770_c3_g1d555930, Pdensi_DN7241_c0_g2d383895, Pdensi_DN9145_c0_g1d3908, Pdensi_DN96473_c0_g1, Pdensi_GG_93610_c0_g1
GO:0016837	0.0478783850972278	0.994927502804462	2	26	carbon-oxygen lyase activity, acting on polysaccharides	MF	0.9999999999	MF carbon-oxygen lyase activity, acting on polysaccharides	Pdensi_DN20256_c1_g2, Pdensi_DN9145_c0_g1d3908
GO:0035434	0.0480246380914212	0.999118431518788	1	4	copper ion transmembrane transport	BP	0.9999999999	BP copper ion transmembrane transport	Pdensi_DN5622_c0_g1d206363
GO:0044421	0.0482188776569276	0.985442204869792	5	155	extracellular region part	CC	0.9999999999	CC extracellular region part	Pdensi_DN18864_c1_g3d480664, Pdensi_DN23864_c1_g1d70605, Pdensi_DN40307_c0_g1, Pdensi_GG_30920_c0_g1, Pdensi_GG_93610_c0_g1
GO:0048577	0.0488188270810295	0.999088720570884	1	4	negative regulation of short-day photoperiodism, flowering	BP	0.9999999999	BP negative regulation of short-day photoperiodism, flowering	Pdensi_DN27479_c0_g1d230888
GO:0007389	0.0488963312544575	0.983136964504494	6	216	pattern specification process	BP	0.9999999999	BP pattern specification process	Pdensi_DN13368_c0_g1d177692, Pdensi_DN15221_c0_g1d214075, Pdensi_DN25070_c0_g1d22838, Pdensi_DN27992_c0_g1d501182, Pdensi_DN6625_c0_g1d262914, Pdensi_DN8217_c0_g1d102160
GO:0071704	0.049672262036586	0.959348839030207	141	9781	organic substance metabolic process	BP	0.9999999999	BP organic substance metabolic process	Pdensi_DN10374_c0_g1d334259, Pdensi_DN10400_c0_g1d519127, Pdensi_DN10914_c0_g1d387447, Pdensi_DN11042_c0_g1d104080, Pdensi_DN11539_c0_g1d336199, Pdensi_DN11851_c0_g1d458179, Pdensi_DN12647_c0_g2, Pdensi_DN12981_c0_g2, Pdensi_DN13058_c0_g1d460568, Pdensi_DN13283_c0_g1d271643, Pdensi_DN13422_c0_g1d391646, Pdensi_DN13854_c0_g1, Pdensi_DN14040_c0_g1d213034, Pdensi_DN14043_c1_g1d523607, Pdensi_DN14492…
