# Supplementary material for: Transcriptional Regulation of Pine Male and Female Cone Initiation and Development: Key Players Identified Through Comparative Transcriptomics
Source: Front Genet. 2022 Mar 18;13:815093. doi: 10.3389/fgene.2022.815093 (PMC8971679; doi:10.3389/fgene.2022.815093)
Supplement: Supplementary file 2 [file DataSheet3.ZIP › SUP_GSEA/salmon.gene.counts.matrix.FC_3_vs_FC_3_3.DESeq2.DE_results.P0.001_C2.DE.subset.GOseq.depleted]

category	over_represented_pvalue	under_represented_pvalue	numDEInCat	numInCat	term	ontology	over_represented_FDR	under_represented_FDR	go_term
GO:0006139	1	0	21	4031	nucleobase-containing compound metabolic process	BP	0.9999999999	0	BP nucleobase-containing compound metabolic process
GO:0046483	1	0	28	4303	heterocycle metabolic process	BP	0.9999999999	0	BP heterocycle metabolic process
GO:0090304	1	0	15	3590	nucleic acid metabolic process	BP	0.9999999999	0	BP nucleic acid metabolic process
GO:0034641	1	0	36	4710	cellular nitrogen compound metabolic process	BP	0.9999999999	0	BP cellular nitrogen compound metabolic process
GO:0005739	1.00000000000013	0	1	1455	mitochondrion	CC	0.9999999999	0	CC mitochondrion
GO:0016070	1.00000000000061	0	7	2087	RNA metabolic process	BP	0.9999999999	0	BP RNA metabolic process
GO:0006807	1.00000000000126	0	89	7526	nitrogen compound metabolic process	BP	0.9999999999	0	BP nitrogen compound metabolic process
GO:0044260	0.9999999999204	2.35284509262627e-10	77	6437	cellular macromolecule metabolic process	BP	0.9999999999	3.6010294142645e-07	BP cellular macromolecule metabolic process
GO:0009451	1	4.31877306945421e-10	0	945	RNA modification	BP	0.9999999999	5.87545082915527e-07	BP RNA modification
GO:0044428	0.999999999358009	2.146137633086e-09	18	2509	nuclear part	CC	0.9999999999	2.6277309179505e-06	CC nuclear part
GO:0043170	0.999999998340435	3.12317713657899e-09	88	6860	macromolecule metabolic process	BP	0.9999999999	3.47638007820666e-06	BP macromolecule metabolic process
GO:0006396	0.999999999784474	5.10703558734274e-09	1	1021	RNA processing	BP	0.9999999999	5.21087864428537e-06	BP RNA processing
GO:0003723	0.999999988748522	5.5833268539329e-08	7	1486	RNA binding	MF	0.9999999999	5.25863492304265e-05	MF RNA binding
GO:0032991	0.999999971529338	7.10924008441289e-08	28	2996	protein-containing complex	CC	0.9999999999	6.21753825668225e-05	CC protein-containing complex
GO:0006259	0.999999981855296	7.69713907502967e-08	9	1590	DNA metabolic process	BP	0.9999999999	6.28291805564422e-05	BP DNA metabolic process
GO:0000943	0.999999989976195	1.15259199973267e-07	2	906	retrotransposon nucleocapsid	CC	0.9999999999	8.82021027795424e-05	CC retrotransposon nucleocapsid
GO:0015074	0.999999975468618	2.02285204143515e-07	3	980	DNA integration	BP	0.9999999999	0.000145692943501953	BP DNA integration
GO:0003964	0.999999963116816	2.98530874781143e-07	3	961	RNA-directed DNA polymerase activity	MF	0.9999999999	0.000203067335045573	MF RNA-directed DNA polymerase activity
GO:0016779	0.999999935871046	3.63516564608493e-07	5	1144	nucleotidyltransferase activity	MF	0.9999999999	0.00023425772721402	MF nucleotidyltransferase activity
GO:0044446	0.999999362981206	1.06509566023614e-06	89	6296	intracellular organelle part	CC	0.9999999999	0.000652051563196567	CC intracellular organelle part
GO:0044422	0.999999135778508	1.43351357739309e-06	90	6319	organelle part	CC	0.9999999999	0.000835806678171476	CC organelle part
GO:0004518	0.999999545042529	1.82014373639579e-06	8	1300	nuclease activity	MF	0.9999999999	0.00101299272311046	MF nuclease activity
GO:0008270	0.999999085928952	2.5099047231036e-06	17	1935	zinc ion binding	MF	0.9999999999	0.00133614232302959	MF zinc ion binding
GO:0043412	0.999998023572133	4.13624050158334e-06	34	3072	macromolecule modification	BP	0.9999999999	0.00211017202922443	BP macromolecule modification
GO:0034061	0.999999132263075	4.37353299754274e-06	5	1004	DNA polymerase activity	MF	0.9999999999	0.00214198152087653	MF DNA polymerase activity
GO:1990904	0.999999085494336	6.29687347634266e-06	3	862	ribonucleoprotein complex	CC	0.9999999999	0.0029653430324746	CC ribonucleoprotein complex
GO:0004519	0.999997232323491	1.02437247411603e-05	8	1194	endonuclease activity	MF	0.9999999999	0.00464533947150986	MF endonuclease activity
GO:0016071	0.999998343008458	1.44761446874469e-05	2	745	mRNA metabolic process	BP	0.9999999999	0.00633021126975357	BP mRNA metabolic process
GO:0030529	0.999997331988338	1.72904532718331e-05	3	808	NA	NA	0.9999999999	0.00730014861587326	none
GO:0034660	1	2.16015467944636e-05	0	491	ncRNA metabolic process	BP	0.9999999999	0.00881631129838041	BP ncRNA metabolic process
GO:0006886	1	5.92442809851991e-05	0	448	intracellular protein transport	BP	0.9999999999	0.0229939011041269	BP intracellular protein transport
GO:0006725	0.999963221500267	6.00951351953658e-05	66	4573	cellular aromatic compound metabolic process	BP	0.9999999999	0.0229939011041269	BP cellular aromatic compound metabolic process
GO:0004190	0.999978453572973	7.2244203269684e-05	8	1065	aspartic-type endopeptidase activity	MF	0.9999999999	0.026016412495118	MF aspartic-type endopeptidase activity
GO:0070001	0.999978453572973	7.2244203269684e-05	8	1065	aspartic-type peptidase activity	MF	0.9999999999	0.026016412495118	MF aspartic-type peptidase activity
GO:0008233	0.999961904908285	9.78464352470676e-05	14	1461	peptidase activity	MF	0.9999999999	0.0342294786618599	MF peptidase activity
GO:0006397	0.999990840442078	0.000117043629464697	1	541	mRNA processing	BP	0.9999999999	0.0398078388657152	BP mRNA processing
GO:0044429	0.999989700147541	0.0001304763806232	1	499	mitochondrial part	CC	0.9999999999	0.0431771028202829	CC mitochondrial part
GO:0070011	0.999946769738893	0.000134679751530813	14	1439	peptidase activity, acting on L-amino acid peptides	MF	0.9999999999	0.0433952336248231	MF peptidase activity, acting on L-amino acid peptides
GO:0034470	1	0.000165244308094464	0	396	ncRNA processing	BP	0.9999999999	0.0518782386745799	BP ncRNA processing
GO:0043043	1	0.00019375845076195	0	370	peptide biosynthetic process	BP	0.9999999999	0.0593094617782328	BP peptide biosynthetic process
GO:0006412	1	0.000222496154838009	0	364	translation	BP	0.9999999999	0.0649257197197353	BP translation
GO:0006310	0.999968822568996	0.000222711550819085	2	574	DNA recombination	BP	0.9999999999	0.0649257197197353	BP DNA recombination
GO:0071705	0.999916380271182	0.000276838867778066	7	980	nitrogen compound transport	BP	0.9999999999	0.0788282580715032	BP nitrogen compound transport
GO:0043228	0.999877956363061	0.000325570783045604	11	1247	non-membrane-bounded organelle	CC	0.9999999999	0.0899298046900604	CC non-membrane-bounded organelle
GO:0043232	0.999875999065863	0.000330516270095779	11	1246	intracellular non-membrane-bounded organelle	CC	0.9999999999	0.0899298046900604	CC intracellular non-membrane-bounded organelle
GO:1901360	0.999719664107179	0.000426040931857865	73	4712	organic cyclic compound metabolic process	BP	0.9999999999	0.113400981949298	BP organic cyclic compound metabolic process
GO:0004175	0.999822346519794	0.000436143034445582	13	1287	endopeptidase activity	MF	0.9999999999	0.113619900292589	MF endopeptidase activity
GO:0005198	0.999958063805742	0.000471193579103727	1	437	structural molecule activity	MF	0.9999999999	0.120193628803042	MF structural molecule activity
GO:0003735	1	0.000506193130399667	0	326	structural constituent of ribosome	MF	0.9999999999	0.126486299767623	MF structural constituent of ribosome
GO:0043531	0.99987160148217	0.000641070110337882	3	617	ADP binding	MF	0.9999999999	0.156985248619541	MF ADP binding
GO:0043234	0.999682098197831	0.000704448471298998	16	1520	NA	NA	0.9999999999	0.169122883972253	none
GO:0045184	0.999734624151791	0.000956682618619859	5	761	establishment of protein localization	BP	0.9999999999	0.225261961199645	BP establishment of protein localization
GO:0015833	0.999681276751517	0.00113385494437807	5	748	peptide transport	BP	0.9999999999	0.261941885640851	BP peptide transport
GO:0015031	0.999614440893285	0.00135248213001851	5	737	protein transport	BP	0.9999999999	0.303420662817636	BP protein transport
GO:0019538	0.999162943157843	0.00136296442788059	43	3027	protein metabolic process	BP	0.9999999999	0.303420662817636	BP protein metabolic process
GO:0016788	0.999121310853609	0.00159243114117991	27	2015	hydrolase activity, acting on ester bonds	MF	0.9999999999	0.348173694510836	MF hydrolase activity, acting on ester bonds
GO:0051641	0.999347284447251	0.00202409128435867	6	792	cellular localization	BP	0.9999999999	0.434789012029606	BP cellular localization
GO:0019001	1	0.0021035931584328	0	278	guanyl nucleotide binding	MF	0.9999999999	0.4365490615568	MF guanyl nucleotide binding
GO:0032561	1	0.0021035931584328	0	278	guanyl ribonucleotide binding	MF	0.9999999999	0.4365490615568	MF guanyl ribonucleotide binding
GO:0051649	0.999432413682312	0.00215466332760973	4	636	establishment of localization in cell	BP	0.9999999999	0.439694963054226	BP establishment of localization in cell
GO:0006518	0.999607757181349	0.00225549027347701	2	444	peptide metabolic process	BP	0.9999999999	0.444555193536604	BP peptide metabolic process
GO:0001882	1	0.00226137707696131	0	277	nucleoside binding	MF	0.9999999999	0.444555193536604	MF nucleoside binding
GO:0032549	1	0.0022874042137215	0	276	ribonucleoside binding	MF	0.9999999999	0.444555193536604	MF ribonucleoside binding
GO:0008104	0.999129225980283	0.00247473465421778	7	844	protein localization	BP	0.9999999999	0.464468874329038	BP protein localization
GO:0001883	1	0.00255528546632376	0	269	purine nucleoside binding	MF	0.9999999999	0.464468874329038	MF purine nucleoside binding
GO:0005525	1	0.00255528546632376	0	269	GTP binding	MF	0.9999999999	0.464468874329038	MF GTP binding
GO:0032550	1	0.00255528546632376	0	269	purine ribonucleoside binding	MF	0.9999999999	0.464468874329038	MF purine ribonucleoside binding
GO:0044267	0.998447842255846	0.00257953964834814	35	2514	cellular protein metabolic process	BP	0.9999999999	0.464468874329038	BP cellular protein metabolic process
GO:0042886	0.999091501416909	0.00274846748088925	6	761	amide transport	BP	0.9999999999	0.487713562840695	BP amide transport
GO:0016072	1	0.00315766743169705	0	266	rRNA metabolic process	BP	0.9999999999	0.552321143338552	BP rRNA metabolic process
GO:0098796	0.999419577353081	0.00321084631646464	2	430	membrane protein complex	CC	0.9999999999	0.553712708433704	CC membrane protein complex
GO:0046907	0.999058943990263	0.00342259877345939	4	603	intracellular transport	BP	0.9999999999	0.5820319358644	BP intracellular transport
GO:0019637	0.998898230517013	0.00356049815327392	5	652	organophosphate metabolic process	BP	0.9999999999	0.597188210803916	BP organophosphate metabolic process
GO:0016772	0.997106091144477	0.00462850439820694	37	2499	transferase activity, transferring phosphorus-containing groups	MF	0.9999999999	0.765829835833052	MF transferase activity, transferring phosphorus-containing groups
GO:0051186	0.999101415763814	0.00475121308963063	2	416	cofactor metabolic process	BP	0.9999999999	0.768297231286808	BP cofactor metabolic process
GO:0006364	1	0.00476891453591942	0	245	rRNA processing	BP	0.9999999999	0.768297231286808	BP rRNA processing
GO:0051188	1	0.0050260723528294	0	236	cofactor biosynthetic process	BP	0.9999999999	0.799210777766794	BP cofactor biosynthetic process
GO:0034613	0.99939042432603	0.00518340794769613	1	348	cellular protein localization	BP	0.9999999999	0.806332344138054	BP cellular protein localization
GO:0008380	0.999387975160064	0.00520256902865944	1	342	RNA splicing	BP	0.9999999999	0.806332344138054	BP RNA splicing
GO:0098805	0.997801986858182	0.005533493533517	8	835	whole membrane	CC	0.9999999999	0.846901185304776	CC whole membrane
GO:0033036	0.997555841286424	0.00584551822558084	9	914	macromolecule localization	BP	0.9999999999	0.883611421654467	BP macromolecule localization
GO:0005730	0.998458631276357	0.00618089097966927	3	486	nucleolus	CC	0.9999999999	0.922912550671591	CC nucleolus
GO:0009536	0.996170787508524	0.00647250405823665	27	1908	plastid	CC	0.9999999999	0.950656685592857	CC plastid
GO:0098588	0.996786965646721	0.00652198314193074	14	1193	bounding membrane of organelle	CC	0.9999999999	0.950656685592857	CC bounding membrane of organelle
GO:0044444	0.994734003207384	0.00674382735172059	142	7769	cytoplasmic part	CC	0.9999999999	0.971428495229023	CC cytoplasmic part
GO:0006996	0.996262391735197	0.00809367385505509	11	1028	organelle organization	BP	0.9999999999	0.9999999999	BP organelle organization
GO:0072594	1	0.00833244478666737	0	224	establishment of protein localization to organelle	BP	0.9999999999	0.9999999999	BP establishment of protein localization to organelle
GO:0070727	0.998302678598204	0.0083662710532788	2	405	cellular macromolecule localization	BP	0.9999999999	0.9999999999	BP cellular macromolecule localization
GO:0018193	0.998942391639817	0.00840271013099246	1	315	peptidyl-amino acid modification	BP	0.9999999999	0.9999999999	BP peptidyl-amino acid modification
GO:0044271	0.995620429353959	0.00871199599301714	14	1146	cellular nitrogen compound biosynthetic process	BP	0.9999999999	0.9999999999	BP cellular nitrogen compound biosynthetic process
GO:0090407	0.998056995050251	0.0094344018523861	2	376	organophosphate biosynthetic process	BP	0.9999999999	0.9999999999	BP organophosphate biosynthetic process
GO:0044391	1	0.00956182379157663	0	199	ribosomal subunit	CC	0.9999999999	0.9999999999	CC ribosomal subunit
GO:0006281	0.99793351436782	0.0099558860000736	2	402	DNA repair	BP	0.9999999999	0.9999999999	BP DNA repair
GO:0006091	1	0.00997731442861616	0	204	generation of precursor metabolites and energy	BP	0.9999999999	0.9999999999	BP generation of precursor metabolites and energy
GO:0044427	0.996926885744043	0.0100110331391941	4	535	chromosomal part	CC	0.9999999999	0.9999999999	CC chromosomal part
GO:0043632	0.997348824793965	0.0100517417898894	3	449	modification-dependent macromolecule catabolic process	BP	0.9999999999	0.9999999999	BP modification-dependent macromolecule catabolic process
GO:0006325	0.997856426586597	0.0102835606937763	2	398	chromatin organization	BP	0.9999999999	0.9999999999	BP chromatin organization
GO:1902494	0.995270461036078	0.01075546986649	9	852	catalytic complex	CC	0.9999999999	0.9999999999	CC catalytic complex
GO:0006732	0.998535568111699	0.01115389133831	1	291	coenzyme metabolic process	BP	0.9999999999	0.9999999999	BP coenzyme metabolic process
GO:0051276	1	0.0113349889176981	0	220	chromosome organization	BP	0.9999999999	0.9999999999	BP chromosome organization
GO:0009507	0.992878624286492	0.0116509012076536	27	1843	chloroplast	CC	0.9999999999	0.9999999999	CC chloroplast
GO:0019941	0.996719339092	0.0121544288894899	3	436	modification-dependent protein catabolic process	BP	0.9999999999	0.9999999999	BP modification-dependent protein catabolic process
GO:0034654	0.995752264116514	0.0121699060968646	5	582	nucleobase-containing compound biosynthetic process	BP	0.9999999999	0.9999999999	BP nucleobase-containing compound biosynthetic process
GO:0016192	0.996626613741301	0.0124550214843728	3	455	vesicle-mediated transport	BP	0.9999999999	0.9999999999	BP vesicle-mediated transport
GO:0044454	1	0.0126020488044857	0	207	nuclear chromosome part	CC	0.9999999999	0.9999999999	CC nuclear chromosome part
GO:0003924	1	0.0130146900661179	0	196	GTPase activity	MF	0.9999999999	0.9999999999	MF GTPase activity
GO:0019693	0.9982427862187	0.0130601403906093	1	279	ribose phosphate metabolic process	BP	0.9999999999	0.9999999999	BP ribose phosphate metabolic process
GO:0006399	1	0.0137235244534659	0	195	tRNA metabolic process	BP	0.9999999999	0.9999999999	BP tRNA metabolic process
GO:0017076	0.990144003029943	0.0138239801536669	58	3551	purine nucleotide binding	MF	0.9999999999	0.9999999999	MF purine nucleotide binding
GO:0032555	0.989966554147035	0.0140625098596791	58	3548	purine ribonucleotide binding	MF	0.9999999999	0.9999999999	MF purine ribonucleotide binding
GO:0006974	0.996107101019075	0.0141433161601086	3	456	cellular response to DNA damage stimulus	BP	0.9999999999	0.9999999999	BP cellular response to DNA damage stimulus
GO:0016556	1	0.0150043645132613	0	189	mRNA modification	BP	0.9999999999	0.9999999999	BP mRNA modification
GO:0006511	0.995541832363816	0.0159580294970609	3	419	ubiquitin-dependent protein catabolic process	BP	0.9999999999	0.9999999999	BP ubiquitin-dependent protein catabolic process
GO:0071702	0.990332042001845	0.0178599409304291	15	1163	organic substance transport	BP	0.9999999999	0.9999999999	BP organic substance transport
GO:0018130	0.99156677674413	0.0182866229322715	9	799	heterocycle biosynthetic process	BP	0.9999999999	0.9999999999	BP heterocycle biosynthetic process
GO:0007049	0.995626430594862	0.0192272611819049	2	344	cell cycle	BP	0.9999999999	0.9999999999	BP cell cycle
GO:0031090	0.987904044160613	0.0195153362829016	25	1704	organelle membrane	CC	0.9999999999	0.9999999999	CC organelle membrane
GO:0031966	0.997032146908256	0.0204780678020177	1	255	mitochondrial membrane	CC	0.9999999999	0.9999999999	CC mitochondrial membrane
GO:0033365	0.996984599510224	0.020743579418074	1	273	protein localization to organelle	BP	0.9999999999	0.9999999999	BP protein localization to organelle
GO:0035639	0.984911060516305	0.0207854794759102	58	3488	purine ribonucleoside triphosphate binding	MF	0.9999999999	0.9999999999	MF purine ribonucleoside triphosphate binding
GO:0009259	0.996932124305068	0.0210637319345791	1	255	ribonucleotide metabolic process	BP	0.9999999999	0.9999999999	BP ribonucleotide metabolic process
GO:0031410	0.992323969067426	0.0226927262908698	4	491	cytoplasmic vesicle	CC	0.9999999999	0.9999999999	CC cytoplasmic vesicle
GO:0005840	0.994665729578034	0.0228583500753057	2	318	ribosome	CC	0.9999999999	0.9999999999	CC ribosome
GO:0032259	1	0.0236981748000849	0	175	methylation	BP	0.9999999999	0.9999999999	BP methylation
GO:0031984	0.993003383162379	0.0237402273470665	3	404	organelle subcompartment	CC	0.9999999999	0.9999999999	CC organelle subcompartment
GO:0098791	0.996308150516931	0.0246397525500881	1	262	Golgi subcompartment	CC	0.9999999999	0.9999999999	CC Golgi subcompartment
GO:0009579	0.996291238818826	0.0247548277891644	1	241	thylakoid	CC	0.9999999999	0.9999999999	CC thylakoid
GO:0005743	1	0.0247798370586061	0	162	mitochondrial inner membrane	CC	0.9999999999	0.9999999999	CC mitochondrial inner membrane
GO:0016853	0.996032633331483	0.0262019530713284	1	245	isomerase activity	MF	0.9999999999	0.9999999999	MF isomerase activity
GO:0009123	1	0.0264858828809628	0	162	nucleoside monophosphate metabolic process	BP	0.9999999999	0.9999999999	BP nucleoside monophosphate metabolic process
GO:0002376	0.987085410012593	0.0269704413440045	9	775	immune system process	BP	0.9999999999	0.9999999999	BP immune system process
GO:0032553	0.979571363764389	0.0275780373293995	61	3589	ribonucleotide binding	MF	0.9999999999	0.9999999999	MF ribonucleotide binding
GO:0044451	0.990210794121027	0.0281461690322125	4	472	nucleoplasm part	CC	0.9999999999	0.9999999999	CC nucleoplasm part
GO:0043414	1	0.0286508989843224	0	167	macromolecule methylation	BP	0.9999999999	0.9999999999	BP macromolecule methylation
GO:0098772	0.991294347113609	0.0287505635585222	3	389	molecular function regulator	MF	0.9999999999	0.9999999999	MF molecular function regulator
GO:0044433	0.992957640290978	0.0290404837034401	2	332	cytoplasmic vesicle part	CC	0.9999999999	0.9999999999	CC cytoplasmic vesicle part
GO:0009150	0.995282546874173	0.0303277812232041	1	236	purine ribonucleotide metabolic process	BP	0.9999999999	0.9999999999	BP purine ribonucleotide metabolic process
GO:0034622	0.989167116464539	0.0307871667347081	4	447	cellular protein-containing complex assembly	BP	0.9999999999	0.9999999999	BP cellular protein-containing complex assembly
GO:0006955	0.985573963942058	0.0309357084069543	8	702	immune response	BP	0.9999999999	0.9999999999	BP immune response
GO:0051603	0.987937834817665	0.0310224864828974	5	506	proteolysis involved in cellular protein catabolic process	BP	0.9999999999	0.9999999999	BP proteolysis involved in cellular protein catabolic process
GO:0006753	0.99045675396868	0.0311581720763554	3	373	nucleoside phosphate metabolic process	BP	0.9999999999	0.9999999999	BP nucleoside phosphate metabolic process
GO:0006605	1	0.0313310545308124	0	160	protein targeting	BP	0.9999999999	0.9999999999	BP protein targeting
GO:0009161	1	0.0319310485701005	0	154	ribonucleoside monophosphate metabolic process	BP	0.9999999999	0.9999999999	BP ribonucleoside monophosphate metabolic process
GO:1901564	0.975153501042578	0.0324670618026583	74	4151	organonitrogen compound metabolic process	BP	0.9999999999	0.9999999999	BP organonitrogen compound metabolic process
GO:0009117	0.989900562139671	0.0327349773314689	3	370	nucleotide metabolic process	BP	0.9999999999	0.9999999999	BP nucleotide metabolic process
GO:0015931	1	0.0329468565611463	0	155	nucleobase-containing compound transport	BP	0.9999999999	0.9999999999	BP nucleobase-containing compound transport
GO:0031982	0.987004624588615	0.0331323038508207	5	530	vesicle	CC	0.9999999999	0.9999999999	CC vesicle
GO:0042742	0.984669779295782	0.034119948395064	7	630	defense response to bacterium	BP	0.9999999999	0.9999999999	BP defense response to bacterium
GO:0045087	0.983752898876278	0.0344401178988628	8	693	innate immune response	BP	0.9999999999	0.9999999999	BP innate immune response
GO:0044455	1	0.0359197724451403	0	143	mitochondrial membrane part	CC	0.9999999999	0.9999999999	CC mitochondrial membrane part
GO:0005802	0.994139267034795	0.0363652711114082	1	241	trans-Golgi network	CC	0.9999999999	0.9999999999	CC trans-Golgi network
GO:0061659	1	0.0367666166877055	0	153	ubiquitin-like protein ligase activity	MF	0.9999999999	0.9999999999	MF ubiquitin-like protein ligase activity
GO:0006793	0.975555210857913	0.0377260706136494	25	1648	phosphorus metabolic process	BP	0.9999999999	0.9999999999	BP phosphorus metabolic process
GO:0000959	1	0.0383145768070834	0	142	mitochondrial RNA metabolic process	BP	0.9999999999	0.9999999999	BP mitochondrial RNA metabolic process
GO:0019843	1	0.0389960619406133	0	142	rRNA binding	MF	0.9999999999	0.9999999999	MF rRNA binding
GO:0006796	0.974582714772428	0.0394336274756946	24	1589	phosphate-containing compound metabolic process	BP	0.9999999999	0.9999999999	BP phosphate-containing compound metabolic process
GO:0006351	1	0.0402264211411091	0	153	transcription, DNA-templated	BP	0.9999999999	0.9999999999	BP transcription, DNA-templated
GO:0097659	1	0.0402264211411091	0	153	nucleic acid-templated transcription	BP	0.9999999999	0.9999999999	BP nucleic acid-templated transcription
GO:0000785	1	0.040364997042442	0	156	chromatin	CC	0.9999999999	0.9999999999	CC chromatin
GO:0005768	0.986964593520617	0.0408345475055371	3	381	endosome	CC	0.9999999999	0.9999999999	CC endosome
GO:0005654	0.988924247573071	0.0427980600749346	2	308	nucleoplasm	CC	0.9999999999	0.9999999999	CC nucleoplasm
GO:0009816	0.992869245394506	0.0428345526475984	1	227	defense response to bacterium, incompatible interaction	BP	0.9999999999	0.9999999999	BP defense response to bacterium, incompatible interaction
GO:0009108	1	0.0431610185834844	0	141	coenzyme biosynthetic process	BP	0.9999999999	0.9999999999	BP coenzyme biosynthetic process
GO:0061630	1	0.0439514635736768	0	145	ubiquitin protein ligase activity	MF	0.9999999999	0.9999999999	MF ubiquitin protein ligase activity
GO:0009126	1	0.0441781432848051	0	140	purine nucleoside monophosphate metabolic process	BP	0.9999999999	0.9999999999	BP purine nucleoside monophosphate metabolic process
GO:0009167	1	0.0441781432848051	0	140	purine ribonucleoside monophosphate metabolic process	BP	0.9999999999	0.9999999999	BP purine ribonucleoside monophosphate metabolic process
GO:0003682	1	0.0459970598893846	0	151	chromatin binding	MF	0.9999999999	0.9999999999	MF chromatin binding
GO:0006733	1	0.0463367142574894	0	136	oxidoreduction coenzyme metabolic process	BP	0.9999999999	0.9999999999	BP oxidoreduction coenzyme metabolic process
GO:0006650	1	0.0479984100509178	0	140	glycerophospholipid metabolic process	BP	0.9999999999	0.9999999999	BP glycerophospholipid metabolic process
GO:0006508	0.974678797887006	0.048156523085775	10	769	proteolysis	BP	0.9999999999	0.9999999999	BP proteolysis
GO:0006464	0.966205528081079	0.0484037438779542	34	2101	cellular protein modification process	BP	0.9999999999	0.9999999999	BP cellular protein modification process
GO:0036211	0.966205528081079	0.0484037438779542	34	2101	protein modification process	BP	0.9999999999	0.9999999999	BP protein modification process
GO:0018205	1	0.0487132980371701	0	142	peptidyl-lysine modification	BP	0.9999999999	0.9999999999	BP peptidyl-lysine modification
